# Supplementary material for: BABAR: an R package to simplify the normalisation of common reference design microarray-based transcriptomic datasets
Source: BMC Bioinformatics. 2010 Feb 3;11:73. doi: 10.1186/1471-2105-11-73 (PMC2829013; doi:10.1186/1471-2105-11-73)
Supplement: Additional file 1 — BABAR software. The BABAR R package. [file 1471-2105-11-73-S1.ZIP]

Archive with 35 entries (26 files):
- babar/
- babar/CONTENTS
- babar/DESCRIPTION
- babar/help/
- babar/help/AnIndex
- babar/help/babar
- babar/help/babar-internal
- babar/help/babar-package
- babar/html/
- babar/html/00Index.html
- babar/html/babar-internal.html
- babar/html/babar-package.html
- babar/html/babar.html
- babar/INDEX
- babar/latex/
- babar/latex/babar-internal.tex
- babar/latex/babar-package.tex
- babar/latex/babar.tex
- babar/man/
- babar/man/babar.Rd.gz
- babar/MD5
- babar/Meta/
- babar/Meta/hsearch.rds
- babar/Meta/package.rds
- babar/Meta/Rd.rds
- babar/R/
- babar/R/babar
- babar/R/babar.rdb
- babar/R/babar.rdx
- babar/R-ex/
- babar/R-ex/babar-internal.R
- babar/R-ex/babar-package.R
- babar/R-ex/babar.R
- babar/chtml/
- babar/chtml/babar.chm
