# Supplementary material for: BABAR: an R package to simplify the normalisation of common reference design microarray-based transcriptomic datasets
Source: BMC Bioinformatics. 2010 Feb 3;11:73. doi: 10.1186/1471-2105-11-73 (PMC2829013; doi:10.1186/1471-2105-11-73)
Supplement: Additional file 1 — BABAR software. The BABAR R package. [file 1471-2105-11-73-S1.ZIP › babar/CONTENTS]

Entry: babar-internal
Aliases: babar-internal allnorm bluetopix doblue dopix avexpr doblue matchexpr multgal multgalcomb multgalloess multgalunique preprocess sachamediannorm sachanormfile sachanormfiles uniquegenes finalcentre doboxplotsA doboxplotsB doboxplotsB
Keywords: package
Description: Internal routines of babar - not for general use
URL: ../../../library/babar/html/babar-internal.html

Entry: babar-package
Aliases: babar-package
Keywords: package
Description: Multiple gal files: bluefuse and genepix
URL: ../../../library/babar/html/babar-package.html

Entry: babar
Aliases: babar BABARVERSION LOESS RUNSTAMP SPAN BOXPLOTS FINALCENTRE
Keywords: package
Description: Combining Bluefuse and Genepix microarrays
URL: ../../../library/babar/html/babar.html
