# Supplementary material for: BABAR: an R package to simplify the normalisation of common reference design microarray-based transcriptomic datasets
Source: BMC Bioinformatics. 2010 Feb 3;11:73. doi: 10.1186/1471-2105-11-73 (PMC2829013; doi:10.1186/1471-2105-11-73)
Supplement: Additional file 1 — BABAR software. The BABAR R package. [file 1471-2105-11-73-S1.ZIP › babar/DESCRIPTION]

Package: babar
Version: 1.7
Date: 15/09/2009
Title: Multiple gal files, bluefuse and genepix
Author: John Seers and Mark Alston
Maintainer: John Seers <John.Seers@bbsrc.ac.uk>
Depends: R, utils, limma
Suggests:
LazyLoad: yes
Description: Takes genepix and/or bluefuse microarray files, matches up
        the genes and normalises.
License:
URL:
Packaged: 2009-09-22 11:50:18 UTC; Compaq_Owner
Built: R 2.9.2; ; 2009-09-22 11:50:19 UTC; windows
