# Supplementary material for: BABAR: an R package to simplify the normalisation of common reference design microarray-based transcriptomic datasets
Source: BMC Bioinformatics. 2010 Feb 3;11:73. doi: 10.1186/1471-2105-11-73 (PMC2829013; doi:10.1186/1471-2105-11-73)
Supplement: Additional file 1 — BABAR software. The BABAR R package. [file 1471-2105-11-73-S1.ZIP › babar/help/AnIndex]

babar-package	babar-package
allnorm	babar-internal
avexpr	babar-internal
babar	babar
babar-internal	babar-internal
BABARVERSION	babar
bluetopix	babar-internal
BOXPLOTS	babar
doblue	babar-internal
doblue	babar-internal
doboxplotsA	babar-internal
doboxplotsB	babar-internal
doboxplotsB	babar-internal
dopix	babar-internal
FINALCENTRE	babar
finalcentre	babar-internal
LOESS	babar
matchexpr	babar-internal
multgal	babar-internal
multgalcomb	babar-internal
multgalloess	babar-internal
multgalunique	babar-internal
preprocess	babar-internal
RUNSTAMP	babar
sachamediannorm	babar-internal
sachanormfile	babar-internal
sachanormfiles	babar-internal
SPAN	babar
uniquegenes	babar-internal
