# Supplementary material for: BABAR: an R package to simplify the normalisation of common reference design microarray-based transcriptomic datasets
Source: BMC Bioinformatics. 2010 Feb 3;11:73. doi: 10.1186/1471-2105-11-73 (PMC2829013; doi:10.1186/1471-2105-11-73)
Supplement: Additional file 1 — BABAR software. The BABAR R package. [file 1471-2105-11-73-S1.ZIP › babar/INDEX]

babar                   Combining Bluefuse and Genepix microarrays
babar-internal          Internal routines of babar - not for general
                        use
babar-package           Multiple gal files: bluefuse and genepix
