# Supplementary material for: BABAR: an R package to simplify the normalisation of common reference design microarray-based transcriptomic datasets
Source: BMC Bioinformatics. 2010 Feb 3;11:73. doi: 10.1186/1471-2105-11-73 (PMC2829013; doi:10.1186/1471-2105-11-73)
Supplement: Additional file 1 — BABAR software. The BABAR R package. [file 1471-2105-11-73-S1.ZIP › babar/latex/babar-internal.tex]

\HeaderA{babar-internal}{Internal routines of babar - not for general use}{babar.Rdash.internal}
\aliasA{allnorm}{babar-internal}{allnorm}
\aliasA{avexpr}{babar-internal}{avexpr}
\aliasA{bluetopix}{babar-internal}{bluetopix}
\aliasA{doblue}{babar-internal}{doblue}
\methaliasA{doblue}{babar-internal}{doblue}
\aliasA{doboxplotsA}{babar-internal}{doboxplotsA}
\aliasA{doboxplotsB}{babar-internal}{doboxplotsB}
\methaliasA{doboxplotsB}{babar-internal}{doboxplotsB}
\aliasA{dopix}{babar-internal}{dopix}
\aliasA{finalcentre}{babar-internal}{finalcentre}
\aliasA{matchexpr}{babar-internal}{matchexpr}
\aliasA{multgal}{babar-internal}{multgal}
\aliasA{multgalcomb}{babar-internal}{multgalcomb}
\aliasA{multgalloess}{babar-internal}{multgalloess}
\aliasA{multgalunique}{babar-internal}{multgalunique}
\aliasA{preprocess}{babar-internal}{preprocess}
\aliasA{sachamediannorm}{babar-internal}{sachamediannorm}
\aliasA{sachanormfile}{babar-internal}{sachanormfile}
\aliasA{sachanormfiles}{babar-internal}{sachanormfiles}
\aliasA{uniquegenes}{babar-internal}{uniquegenes}
\keyword{package}{babar-internal}
\begin{Description}\relax
Takes genepix and/or bluefuse microarray files, matches up
the genes and normalise.
\end{Description}
\begin{Details}\relax
\Tabular{ll}{
Package: & babar\\
Version: & 1.0\\
Date: & 28/02/2008\\
Depends: & R, utils, limma, chron, RDCOMClient\\
Suggests: & \\
LazyLoad: & no\\
License: & \\
URL: & \\
Packaged: & Wed Feb 20 15:06:24 2008; seersj\\
Built: & R 2.6.2; ; 2008-02-20 15:08:43; windows\\
}
\end{Details}
\begin{Author}\relax
John Seers \email{John.Seers@bbsrc.ac.uk}
Maintainer: John Seers \textless{}John.Seers@bbsrc.ac.uk\textgreater{}
\end{Author}
\begin{References}\relax
\url{http://www.ifr.ac.uk}
\end{References}
\begin{Examples}
\begin{ExampleCode}
## Not run: 
## Run a normalisation on array files
# Set the base dir
basedir<-"C:/temp"
# Set the working directory to be used
setwd(basedir)
# Files are tab delimited. (Not Excel).
# Set the list of bluefuse files to be processed
bluefiles<-dir(basedir, pattern=".xls$", full.names=TRUE)
# Set the list of genepix files to be processed
genepixfiles<-dir(basedir, pattern=".gpr$", full.names=TRUE)

# Run the multiple gal file ratio of ratios processing
ratiodata<-babar(bluefiles, genepixfiles)
## End(Not run)
\end{ExampleCode}
\end{Examples}
