# Supplementary material for: BABAR: an R package to simplify the normalisation of common reference design microarray-based transcriptomic datasets
Source: BMC Bioinformatics. 2010 Feb 3;11:73. doi: 10.1186/1471-2105-11-73 (PMC2829013; doi:10.1186/1471-2105-11-73)
Supplement: Additional file 1 — BABAR software. The BABAR R package. [file 1471-2105-11-73-S1.ZIP › babar/latex/babar-package.tex]

\HeaderA{babar-package}{Multiple gal files: bluefuse and genepix}{babar.Rdash.package}
\keyword{package}{babar-package}
\begin{Description}\relax
Takes genepix and/or bluefuse microarray files, matches up
the genes and normalise.
\end{Description}
\begin{Details}\relax
\Tabular{ll}{
Package: & babar\\
Version: & 1.6\\
Date: & 28/02/2008\\
Depends: & R, utils, limma\\
Suggests: & \\
LazyLoad: & no\\
License: & \\
URL: & \\
Packaged: & Wed Feb 20 15:06:24 2008; seersj\\
Built: & R 2.6.2; 2008-02-20 15:08:43; windows\\
}
\end{Details}
\begin{Author}\relax
John Seers \email{John.Seers@bbsrc.ac.uk}
Maintainer: John Seers \textless{}John.Seers@bbsrc.ac.uk\textgreater{}
\end{Author}
\begin{References}\relax
\url{http://www.ifr.ac.uk}
\end{References}
\begin{Examples}
\begin{ExampleCode}
## Not run: 
## Run a normalisation on array files
# Set the base dir
basedir<-"C:/temp"
# Set the working directory to be used
setwd(basedir)

# Files are tab delimited. (Not Excel files).
# Set the list of bluefuse files to be processed
bluefiles<-dir(basedir, pattern=".xls$", full.names=TRUE)
# Set the list of genepix files to be processed
genepixfiles<-dir(basedir, pattern=".gpr$", full.names=TRUE)

# Run the multiple gal file ratio of ratios processing
ratiodata<-babar(bluefiles, genepixfiles)
## End(Not run)
\end{ExampleCode}
\end{Examples}
