# Supplementary material for: BABAR: an R package to simplify the normalisation of common reference design microarray-based transcriptomic datasets
Source: BMC Bioinformatics. 2010 Feb 3;11:73. doi: 10.1186/1471-2105-11-73 (PMC2829013; doi:10.1186/1471-2105-11-73)
Supplement: Additional file 1 — BABAR software. The BABAR R package. [file 1471-2105-11-73-S1.ZIP › babar/latex/babar.tex]

\HeaderA{babar}{Combining Bluefuse and Genepix microarrays}{babar}
\aliasA{BABARVERSION}{babar}{BABARVERSION}
\aliasA{BOXPLOTS}{babar}{BOXPLOTS}
\aliasA{FINALCENTRE}{babar}{FINALCENTRE}
\aliasA{LOESS}{babar}{LOESS}
\aliasA{RUNSTAMP}{babar}{RUNSTAMP}
\aliasA{SPAN}{babar}{SPAN}
\keyword{package}{babar}
\begin{Description}\relax
Combining arrays and normalising
\end{Description}
\begin{Usage}
\begin{verbatim}
babar(bluefusefiles, genepixfiles)
\end{verbatim}
\end{Usage}
\begin{Arguments}
\begin{ldescription}
\item[\code{bluefusefiles}] a list of bluefuse files
\item[\code{genepixfiles}] a list of genepix files
\end{ldescription}
\end{Arguments}
\begin{Details}\relax
There are global variables that can be set or viewed:\\
BABARVERSION - version number of babar\\
LOESS - TRUE/FALSE - default TRUE - perform a loess multgal operation\\
FINALCENTRE - TRUE/FALSE - default TRUE - perform a final median centering after the loess\\
RUNSTAMP - file time stamp for a unique name\\
SPAN - span value used for loess - default 0.3 to match limma loessFit\\
BOXPLOTS - TRUE/FALSE - default FALSE - produce boxplots of expression values\\
NUMBEROFSD - n - default 3 - specify the number of standard deviations away to flag data\\
REFERENCEDETECTION - default "OFF" - uses array headers to determine genomic DMNA column. Else does it automatically.\\
\end{Details}
\begin{Value}
A list of expression values, gene names \\
\end{Value}
\begin{Author}\relax
John Seers \email{John.Seers@bbsrc.ac.uk}
\end{Author}
\begin{References}\relax
\url{http://www.ifr.ac.uk}\\
\\
\end{References}
\begin{Examples}
\begin{ExampleCode}
## Not run: 
## Run a normalisation on array files
# Set the base dir
basedir<-"C:/temp"
# Set the working directory to be used
setwd(basedir)

# Files are tab delimited. (Not Excel format).
# Set the list of bluefuse files to be processed
bluefusefiles<-dir(basedir, pattern=".xls$", full.names=TRUE)
# Set the list of genepix files to be processed
genepixfiles<-dir(basedir, pattern=".gpr$", full.names=TRUE)

# Run the multiple gal file ratio of ratios processing
ratiodata<-babar(bluefusefiles, genepixfiles)
## End(Not run)
\end{ExampleCode}
\end{Examples}
