# Supplementary material for: BABAR: an R package to simplify the normalisation of common reference design microarray-based transcriptomic datasets
Source: BMC Bioinformatics. 2010 Feb 3;11:73. doi: 10.1186/1471-2105-11-73 (PMC2829013; doi:10.1186/1471-2105-11-73)
Supplement: Additional file 1 — BABAR software. The BABAR R package. [file 1471-2105-11-73-S1.ZIP › babar/MD5]

d43a4442e60f768f4cee4fae2990ef84 *CONTENTS
07d04aebd248de03a0013dbe627ecec2 *DESCRIPTION
f7c1e282c076627a3caf622536c89878 *INDEX
625144937c085af5b9ca6b6ee1dc981a *Meta/Rd.rds
c1fc6faa9242499a089455c7aeb105a1 *Meta/hsearch.rds
5b8bc251e62e7a272048587de8305ad3 *Meta/package.rds
3855c3c938ba67ccc8cf818e4773cc1c *R-ex/babar-internal.R
88492cb7f7b1f61f6158389fed782828 *R-ex/babar-package.R
4e9a67eb4fe95d2893ad79e17c73f234 *R-ex/babar.R
6e60a4480e0345d65902fc23b54bffd6 *R/babar
e2837290ca1d69886915b2a1dada8468 *R/babar.rdb
bcca76ec7e1dc124f642c0d2df1b27ca *R/babar.rdx
a7eab734f7886b789a6ce316283098a2 *chtml/babar.chm
dcf18f15adf15f32fa810928213e3344 *help/AnIndex
3587f3fe2369bbb6b4f8340a1efd2041 *help/babar
3c830d869b422e02db9920df60be3632 *help/babar-internal
d8a4e568f33922e1bd0b8abfadf4b899 *help/babar-package
08e99ada3ffc7a200824d96264639dbe *html/00Index.html
65ee9c90574418119611fbafd27cefad *html/babar-internal.html
c34e73a1481e9e3504e8eea2f5f7ce78 *html/babar-package.html
ebd4a4360862f1df174b784cdcd3a2c5 *html/babar.html
fc10bb356a23fb4aec2844f219b101d8 *latex/babar-internal.tex
b1ac3562fc75378ec784a52b2f4b6649 *latex/babar-package.tex
ca87a60ba03dd37ef85023f97b69ca72 *latex/babar.tex
c3d3e254f871667a37b7381720d8e9c7 *man/babar.Rd.gz
