# Supplementary material for: BABAR: an R package to simplify the normalisation of common reference design microarray-based transcriptomic datasets
Source: BMC Bioinformatics. 2010 Feb 3;11:73. doi: 10.1186/1471-2105-11-73 (PMC2829013; doi:10.1186/1471-2105-11-73)
Supplement: Additional file 1 — BABAR software. The BABAR R package. [file 1471-2105-11-73-S1.ZIP › babar/R-ex/babar-package.R]

### Name: babar-package
### Title: Multiple gal files: bluefuse and genepix
### Aliases: babar-package
### Keywords: package

### ** Examples

## Not run: 
##D ## Run a normalisation on array files
##D # Set the base dir
##D basedir<-"C:/temp"
##D # Set the working directory to be used
##D setwd(basedir)
##D 
##D # Files are tab delimited. (Not Excel files).
##D # Set the list of bluefuse files to be processed
##D bluefiles<-dir(basedir, pattern=".xls$", full.names=TRUE)
##D # Set the list of genepix files to be processed
##D genepixfiles<-dir(basedir, pattern=".gpr$", full.names=TRUE)
##D 
##D # Run the multiple gal file ratio of ratios processing
##D ratiodata<-babar(bluefiles, genepixfiles)
## End(Not run)
