# Supplementary material for: BABAR: an R package to simplify the normalisation of common reference design microarray-based transcriptomic datasets
Source: BMC Bioinformatics. 2010 Feb 3;11:73. doi: 10.1186/1471-2105-11-73 (PMC2829013; doi:10.1186/1471-2105-11-73)
Supplement: Additional file 3 — Dataset 1. The unprocessed microarray data files from a heterogeneous 'problem' dataset describing the transcriptomic changes for Salmonella internalised within mammalian cells. [file 1471-2105-11-73-S3.ZIP]

Archive with 23 entries (23 files):
- E4h-10B.gpr
- E6h-08A.gpr
- E6h-08B.gpr
- E6h-73A.gpr
- E6h-73B.gpr
- LB_76A.gpr
- LB_76B.gpr
- M4h-75A.gpr
- M4h-77B.gpr
- M4h-80A.gpr
- M4h-91A.gpr
- M8h-77A.gpr
- M8h-92A.gpr
- M8h-93B.gpr
- M8h-98B.gpr
- M12h-75B.gpr
- M12h-79A.gpr
- M12h-80B.gpr
- E2h-09A.gpr
- E2h-09B.gpr
- E2h-86A.gpr
- E2h-86B.gpr
- E4h-10A.gpr
