# Supplementary material for: BABAR: an R package to simplify the normalisation of common reference design microarray-based transcriptomic datasets
Source: BMC Bioinformatics. 2010 Feb 3;11:73. doi: 10.1186/1471-2105-11-73 (PMC2829013; doi:10.1186/1471-2105-11-73)
Supplement: Additional file 3 — Dataset 1. The unprocessed microarray data files from a heterogeneous 'problem' dataset describing the transcriptomic changes for Salmonella internalised within mammalian cells. [file 1471-2105-11-73-S3.ZIP › E4h-10B.gpr]

ATF	1.0
27	43    
"Type=GenePix Results 1.4"
"DateTime=2003/05/22 03:50:33"
"Settings=U:\From ifrnnts19\hautefor3\Microarrays\Results gridding\27.05.03\HeLa 4h 12479910A.gps"
"GalFile=\\Fr-netapp1a\hintoncom\Array lists\STPLMar2003.gal"
"Scanner=GenePix 4000A [48450]"
"Comment=HeLa 4h"
"PixelSize=10"
"ImageName=635 nm	532 nm"
"FileName=\\Fr-netapp1a\hintoncom\Isa\220503 Scans\12479910B.tif	\\Fr-netapp1a\hintoncom\Isa\220503 Scans\12479910B.tif"
"PMTVolts=600	550"
"ScanPower=100	100"
"FocusPosition=0"
"NormalizationFactor:RatioOfMedians=1.46991"
"NormalizationFactor:RatioOfMeans=1.45597"
"NormalizationFactor:MedianOfRatios=1.46854"
"NormalizationFactor:MeanOfRatios=1.48844"
"NormalizationFactor:RegressionRatio=1.45852"
"JpegImage=U:\From ifrnnts19\hautefor3\Microarrays\Results gridding\27.05.03\HeLa 4h 12479910B.jpg"
"RatioFormulation=W1/W2 (635 nm/532 nm)"
"Barcode=12479910"
"ImageOrigin=880, 41960"
"JpegOrigin=1450, 42370"
"Creator=GenePix Pro 3.0.6.90"
"Temperature=33.7"
"LaserPower=1.78	1.81"
"LaserOnTime=8611	60042"
"Supplier="
"Block"	"Column"	"Row"	"Name"	"ID"	"X"	"Y"	"Dia."	"F635 Median"	"F635 Mean"	"F635 SD"	"B635 Median"	"B635 Mean"	"B635 SD"	"% > B635+1SD"	"% > B635+2SD"	"F635 % Sat."	"F532 Median"	"F532 Mean"	"F532 SD"	"B532 Median"	"B532 Mean"	"B532 SD"	"% > B532+1SD"	"% > B532+2SD"	"F532 % Sat."	"Ratio of Medians"	"Ratio of Means"	"Median of Ratios"	"Mean of Ratios"	"Ratios SD"	"Rgn Ratio"	"Rgn R�"	"F Pixels"	"B Pixels"	"Sum of Medians"	"Sum of Means"	"Log Ratio"	"F635 Median - B635"	"F532 Median - B532"	"F635 Mean - B635"	"F532 Mean - B532"	"Flags"
1	1	1	"yiiD"	"STM4029"	1660	42770	90	495	553	248	50	52	14	100	100	0	485	537	197	108	108	12	100	100	0	1.180	1.172	1.182	1.164	1.167	1.185	0.951	52	400	822	932	0.239	445	377	503	429	0
1	2	1	"yjiY"	"STM4532"	1840	42760	90	480	563	315	49	51	21	100	100	0	348	360	120	109	109	13	100	100	0	1.803	2.048	1.962	1.993	1.211	2.177	0.946	52	394	670	765	0.851	431	239	514	251	0
1	3	1	"glpG"	"STM3524"	2020	42760	100	650	709	287	49	51	12	100	100	0	538	558	191	109	110	12	100	100	0	1.401	1.470	1.456	1.479	1.222	1.485	0.966	80	476	1030	1109	0.486	601	429	660	449	0
1	4	1	"yhjC"	"STM3607"	2200	42760	100	234	242	60	51	52	15	100	100	0	676	712	170	110	110	13	100	100	0	0.323	0.317	0.315	0.314	1.245	0.312	0.922	80	424	749	793	-1.629	183	566	191	602	0
1	5	1	"dacB"	"STM3300"	2370	42760	130	543	560	113	51	55	34	100	100	0	683	736	169	111	115	48	100	100	0	0.860	0.814	0.813	0.824	1.163	0.774	0.955	120	686	1064	1134	-0.217	492	572	509	625	0
1	6	1	"yqjD"	"STM3229"	2550	42760	90	466	532	232	50	57	44	100	100	0	294	311	80	109	118	63	100	92	0	2.249	2.386	2.246	2.344	1.217	2.504	0.924	52	384	601	684	1.169	416	185	482	202	0
1	7	1	"yfhP"	"STM2544"	2730	42760	90	3346	3762	1204	48	49	12	100	100	0	268	290	57	107	107	12	100	100	0	20.484	20.295	20.158	20.326	1.168	20.967	0.940	52	388	3459	3897	4.356	3298	161	3714	183	0
1	8	1	""	"STM0660"	2900	42750	90	227	241	69	48	50	14	100	100	0	705	727	194	108	109	14	100	100	0	0.300	0.312	0.306	0.309	1.230	0.302	0.923	52	407	776	812	-1.738	179	597	193	619	0
1	9	1	""	"STM0672"	3090	42750	90	226	236	57	47	50	13	100	100	0	545	554	79	108	109	13	100	100	0	0.410	0.424	0.418	0.410	1.257	0.431	0.895	52	401	616	635	-1.288	179	437	189	446	0
1	10	1	"nagB"	"STM0684"	3270	42750	100	469	486	154	48	49	11	100	100	0	556	572	135	107	108	12	100	100	0	0.938	0.942	0.941	0.922	1.234	1.004	0.919	80	456	870	903	-0.093	421	449	438	465	0
1	11	1	"ybfN"	"STM0688"	3430	42750	100	71	71	16	47	48	11	78	55	0	228	231	51	106	107	13	100	98	0	0.197	0.192	0.201	0.182	1.949	0.171	0.384	80	458	146	149	-2.346	24	122	24	125	0
1	12	1	"eutH"	"STM2460"	3610	42740	90	214	215	47	47	49	21	100	100	0	602	598	118	108	109	13	100	100	0	0.338	0.343	0.326	0.340	1.316	0.330	0.736	52	386	661	658	-1.565	167	494	168	490	0
1	13	1	"ubiE"	"STM3970"	3790	42750	100	2379	2419	435	47	50	13	100	100	0	798	802	134	110	111	13	100	100	0	3.390	3.428	3.456	3.437	1.185	3.480	0.955	80	484	3020	3064	1.761	2332	688	2372	692	0
1	14	1	""	"STM3966"	3970	42750	100	1242	1214	300	47	50	13	100	100	0	966	962	125	111	111	12	100	100	0	1.398	1.371	1.330	1.326	1.290	1.426	0.926	80	474	2050	2018	0.483	1195	855	1167	851	0
1	15	1	"yigL"	"STM3962"	4160	42750	100	973	972	225	48	56	53	100	100	0	678	684	92	111	119	54	100	100	0	1.631	1.613	1.594	1.578	1.309	1.626	0.888	80	452	1492	1497	0.706	925	567	924	573	0
1	16	1	"recQ"	"STM3958"	4320	42730	90	842	893	285	49	56	51	100	100	0	652	675	204	113	118	44	100	100	0	1.471	1.502	1.497	1.542	1.270	1.527	0.947	52	368	1332	1406	0.557	793	539	844	562	0
1	17	1	"yigG"	"STM3954"	4500	42740	100	573	651	247	48	50	13	100	100	0	405	410	70	110	110	11	100	100	0	1.780	2.010	1.877	1.920	1.457	2.290	0.822	80	474	820	903	0.832	525	295	603	300	0
1	18	1	"yigB"	"STM3950"	4680	42740	100	1254	1208	395	47	49	15	100	100	0	657	642	144	109	109	11	100	100	0	2.203	2.178	2.108	2.112	1.266	2.300	0.932	80	474	1755	1694	1.139	1207	548	1161	533	0
1	19	1	"sgaB"	"STM4384"	4860	42730	90	77	79	22	47	49	13	76	55	0	296	330	116	109	110	12	100	100	0	0.160	0.145	0.140	0.125	2.058	0.129	0.459	52	388	217	253	-2.640	30	187	32	221	0
1	20	1	"cycA"	"STM4398"	5040	42740	100	821	821	104	46	48	11	100	100	0	849	856	78	109	110	12	100	100	0	1.047	1.037	1.049	1.030	1.160	1.046	0.968	80	474	1515	1522	0.067	775	740	775	747	0
1	21	1	"ytfM"	"STM4409"	5210	42730	90	595	606	196	46	49	16	100	100	0	584	621	191	110	110	13	100	100	0	1.158	1.096	1.096	1.099	1.193	1.065	0.951	52	378	1023	1071	0.212	549	474	560	511	0
1	22	1	""	"STM4418"	5380	42730	90	213	220	61	48	50	16	100	100	0	857	911	230	110	116	46	100	100	0	0.221	0.215	0.207	0.212	1.297	0.207	0.891	52	400	912	973	-2.179	165	747	172	801	0
1	23	1	""	"STM4422"	5570	42730	90	60	64	15	46	49	15	46	23	0	240	247	46	108	113	45	100	90	0	0.106	0.129	0.120	0.108	2.266	0.122	0.262	52	400	146	157	-3.237	14	132	18	139	0
1	24	1	"srfJ"	"STM4426"	5750	42730	100	148	150	32	48	49	12	100	100	0	917	903	147	108	107	11	100	100	0	0.124	0.128	0.128	0.124	1.375	0.124	0.828	80	498	909	897	-3.016	100	809	102	795	0
1	1	2	"yaiC"	"STM0385"	1660	42950	100	258	259	79	50	52	15	100	98	0	713	707	166	108	108	12	100	100	0	0.344	0.349	0.332	0.332	1.322	0.350	0.909	80	484	813	808	-1.540	208	605	209	599	0
1	2	2	"mopB"	"STM4329"	1840	42940	90	2380	2554	752	48	50	14	100	100	0	199	209	42	107	108	13	100	100	0	25.348	24.569	25.569	25.464	1.290	24.838	0.852	52	382	2424	2608	4.664	2332	92	2506	102	0
1	3	2	"phoP"	"STM1231"	2010	42940	90	2431	2540	846	50	51	14	100	100	0	374	394	109	110	109	12	100	100	0	9.019	8.768	8.978	8.930	1.146	8.626	0.960	52	387	2645	2774	3.173	2381	264	2490	284	0
1	4	2	"otsA"	"STM1928"	2190	42930	90	307	315	72	50	51	13	100	100	0	853	866	202	111	111	12	100	100	0	0.346	0.351	0.354	0.350	1.177	0.336	0.932	52	372	999	1020	-1.530	257	742	265	755	0
1	5	2	"thiF"	"STM4162"	2360	42930	90	125	130	36	50	53	15	98	94	0	505	550	152	110	111	15	100	100	0	0.190	0.182	0.164	0.168	1.535	0.169	0.771	52	365	470	520	-2.397	75	395	80	440	0
1	6	2	"hemE"	"STM4167"	2540	42940	90	846	1047	582	50	51	14	100	100	0	557	624	286	108	110	15	100	100	0	1.773	1.932	1.856	1.917	1.225	1.991	0.946	52	388	1245	1513	0.826	796	449	997	516	0
1	7	2	"bfr"	"STM3443"	2720	42930	90	1136	1241	389	49	50	13	100	100	0	424	439	118	108	109	13	100	100	0	3.440	3.601	3.552	3.632	1.189	3.639	0.931	52	388	1403	1523	1.782	1087	316	1192	331	0
1	8	2	"stfA"	"STM0195"	2890	42940	80	91	92	25	48	50	15	84	69	0	317	340	100	107	108	14	100	100	0	0.205	0.189	0.184	0.164	2.060	0.174	0.587	52	321	253	277	-2.288	43	210	44	233	0
1	9	2	"hemL"	"STM0202"	3070	42930	90	365	423	168	49	51	12	100	100	0	224	236	63	107	108	12	100	100	0	2.701	2.899	2.957	2.958	1.230	2.880	0.911	52	397	433	503	1.433	316	117	374	129	0
1	10	2	"eutD"	"STM2466"	3250	42930	90	60	62	17	49	50	12	46	19	0	194	227	79	106	107	12	100	100	0	0.125	0.107	0.137	0.132	2.102	0.102	0.198	52	375	99	134	-3.000	11	88	13	121	0
1	11	2	"crr"	"STM2433"	3430	42940	100	955	1035	469	48	49	11	100	100	0	273	291	98	107	107	13	100	100	0	5.464	5.364	5.483	5.471	1.284	5.366	0.935	80	450	1073	1171	2.450	907	166	987	184	0
1	12	2	"prpD"	"STM0370"	3610	42930	90	65	67	16	47	49	12	61	38	0	271	274	54	107	107	12	100	100	0	0.110	0.120	0.117	0.106	2.085	0.103	0.299	52	395	182	187	-3.188	18	164	20	167	0
1	13	2	"spaQ"	"STM2889"	3790	42930	90	321	329	58	48	51	14	100	100	0	348	346	40	109	109	12	100	100	0	1.142	1.186	1.192	1.180	1.233	1.204	0.899	52	375	512	518	0.192	273	239	281	237	0
1	14	2	"yfeJ"	"STM2437"	3960	42920	90	153	156	33	48	50	15	100	100	0	412	418	54	110	111	12	100	100	0	0.348	0.351	0.352	0.339	1.345	0.359	0.791	52	373	407	416	-1.524	105	302	108	308	0
1	15	2	"fabH"	"STM1193"	4140	42910	90	3380	3453	783	50	53	27	100	100	0	566	584	124	111	112	15	100	100	0	7.319	7.195	7.256	7.316	1.181	7.172	0.958	52	370	3785	3876	2.872	3330	455	3403	473	0
1	16	2	"flgN"	"STM1171"	4310	42920	90	235	244	48	48	52	26	100	100	0	355	360	42	109	111	15	100	100	0	0.760	0.781	0.764	0.773	1.290	0.767	0.864	52	388	433	447	-0.396	187	246	196	251	0
1	17	2	"phsC"	"STM2063"	4500	42920	100	149	157	43	47	49	11	100	98	0	668	649	129	109	110	14	100	100	0	0.182	0.204	0.196	0.196	1.407	0.199	0.844	80	450	661	650	-2.454	102	559	110	540	0
1	18	2	"pefB"	"PSLT019"	4670	42910	90	93	96	26	47	50	15	94	69	0	466	490	76	109	109	13	100	100	0	0.129	0.129	0.119	0.113	1.756	0.128	0.584	52	370	403	430	-2.956	46	357	49	381	0
1	19	2	""	"PSLT046"	4850	42910	90	2431	2481	510	48	50	16	100	100	0	610	621	120	109	109	13	100	100	0	4.756	4.752	4.788	4.786	1.150	4.783	0.967	52	396	2884	2945	2.250	2383	501	2433	512	0
1	20	2	"rlgA"	"PSLT045"	5030	42910	90	933	1252	858	48	51	22	100	100	0	256	319	181	109	110	13	100	100	0	6.020	5.733	5.900	5.957	1.243	5.286	0.923	52	380	1032	1414	2.590	885	147	1204	210	0
1	21	2	"udp"	"STM3968"	5210	42910	90	253	260	50	46	51	22	100	100	0	278	304	75	109	109	13	100	100	0	1.225	1.097	1.132	1.139	1.300	1.100	0.862	52	396	376	409	0.293	207	169	214	195	0
1	22	2	"hns"	"STM1751"	5390	42910	80	282	389	304	46	48	13	100	100	0	171	200	86	109	109	12	100	94	0	3.806	3.769	3.802	3.941	1.624	3.846	0.835	52	328	298	434	1.928	236	62	343	91	0
1	23	2	"prgI"	"STM2873"	5560	42910	90	606	966	967	47	50	14	100	100	0	149	177	79	107	108	12	94	82	0	13.310	13.129	12.811	14.381	1.539	12.871	0.898	52	381	601	989	3.734	559	42	919	70	0
1	24	2	"prfC"	"STM4560"	5750	42910	100	216	240	106	47	49	13	100	100	0	199	226	89	107	108	11	100	98	0	1.837	1.622	1.737	1.761	1.501	1.504	0.810	80	474	261	312	0.877	169	92	193	119	0
1	1	3	"iclR"	"STM4187"	1650	43120	90	230	241	69	49	51	13	100	100	0	370	390	91	108	108	13	100	100	0	0.691	0.681	0.646	0.670	1.235	0.676	0.905	52	378	443	474	-0.534	181	262	192	282	0
1	2	3	"hisQ"	"STM2353"	1820	43120	90	671	677	220	51	53	16	100	100	0	593	611	185	108	109	16	100	100	0	1.278	1.245	1.221	1.254	1.274	1.240	0.957	52	401	1105	1129	0.354	620	485	626	503	0
1	3	3	"rpsP"	"STM2676"	2000	43120	70	566	914	934	51	69	102	100	90	0	132	160	69	111	111	14	65	43	0	24.524	17.612	17.568	21.004	1.930	15.220	0.851	32	236	536	912	4.616	515	21	863	49	0
1	4	3	"ilvH"	"STM0117"	2190	43120	100	150	168	85	50	59	72	67	30	0	289	316	135	110	110	13	100	98	0	0.559	0.573	0.563	0.508	1.796	0.577	0.868	80	488	279	324	-0.840	100	179	118	206	0
1	5	3	"putP"	"STM1125"	2370	43120	90	173	194	78	50	52	13	100	100	0	322	332	97	107	107	11	100	100	0	0.572	0.640	0.591	0.611	1.432	0.636	0.837	52	379	338	369	-0.806	123	215	144	225	0
1	6	3	"hfq"	"STM4361"	2540	43110	90	356	714	924	48	51	13	100	100	0	139	186	109	107	108	12	90	71	0	9.625	8.430	8.200	8.911	1.727	8.804	0.887	52	374	340	745	3.267	308	32	666	79	0
1	7	3	"cbiK"	"STM2025"	2710	43120	90	87	91	22	46	49	13	98	78	0	332	339	92	107	108	13	100	100	0	0.182	0.194	0.200	0.191	1.639	0.177	0.553	52	387	266	277	-2.456	41	225	45	232	0
1	8	3	"cboQ"	"STM2021"	2900	43110	100	119	118	25	49	50	14	96	95	0	408	406	71	107	108	14	100	100	0	0.233	0.231	0.228	0.217	1.544	0.224	0.779	80	451	371	368	-2.104	70	301	69	299	0
1	9	3	"umuD"	"STM1998"	3070	43110	80	78	96	60	49	50	12	76	53	0	227	312	247	108	109	13	100	100	0	0.244	0.230	0.233	0.203	1.970	0.231	0.811	52	320	148	251	-2.037	29	119	47	204	0
1	10	3	"uhpB"	"STM3789"	3250	43100	90	72	84	33	48	50	12	80	46	0	170	206	87	108	108	12	98	96	0	0.387	0.367	0.340	0.356	1.997	0.334	0.604	52	380	86	134	-1.369	24	62	36	98	0
1	11	3	"trpC"	"STM1725"	3420	43100	90	122	128	37	48	50	12	100	98	0	258	277	59	108	110	18	100	100	0	0.493	0.473	0.458	0.450	1.478	0.447	0.822	52	362	224	249	-1.019	74	150	80	169	0
1	12	3	"rpoN"	"STM3320"	3600	43110	80	127	138	58	48	50	14	96	84	0	156	174	44	109	110	19	90	63	0	1.681	1.385	1.352	1.358	1.933	1.444	0.689	52	328	126	155	0.749	79	47	90	65	0
1	13	3	"phnW"	"STM0431"	3770	43100	90	206	203	46	47	48	13	98	98	0	674	689	171	109	112	32	100	100	0	0.281	0.269	0.280	0.262	1.383	0.256	0.911	52	382	724	736	-1.829	159	565	156	580	0
1	14	3	""	"STM4141"	3960	43100	90	144	146	32	48	50	13	100	100	0	182	186	38	108	111	27	96	73	0	1.297	1.256	1.282	1.342	1.635	1.265	0.682	52	386	170	176	0.376	96	74	98	78	0
1	15	3	""	"STM0346"	4130	43100	90	109	112	28	48	49	11	98	96	0	509	505	89	108	111	25	100	100	0	0.152	0.161	0.162	0.153	1.586	0.153	0.730	52	387	462	461	-2.717	61	401	64	397	0
1	16	3	""	"STM1042"	4320	43100	100	109	116	38	47	48	11	97	93	0	366	387	143	107	109	23	100	100	0	0.239	0.246	0.237	0.232	1.542	0.235	0.813	80	448	321	349	-2.063	62	259	69	280	0
1	17	3	"sirC"	"STM1774"	4490	43100	100	151	160	62	45	47	11	100	98	0	257	258	77	108	109	12	98	96	0	0.711	0.767	0.747	0.777	1.621	0.746	0.823	80	418	255	265	-0.491	106	149	115	150	0
1	18	3	"orf70"	"STM1388"	4670	43100	90	117	127	51	46	48	12	98	96	0	228	249	87	107	107	12	100	100	0	0.587	0.570	0.556	0.551	1.659	0.538	0.761	52	370	192	223	-0.769	71	121	81	142	0
1	19	3	"traB"	"PSLT081"	4850	43100	100	156	165	50	48	49	11	100	96	0	1058	1012	272	107	108	12	100	100	0	0.114	0.129	0.122	0.126	1.369	0.126	0.843	80	470	1059	1022	-3.138	108	951	117	905	0
1	20	3	"trbI"	"PSLT089"	5030	43090	90	94	97	28	46	48	11	96	84	0	464	498	155	106	108	13	100	100	0	0.134	0.130	0.122	0.118	1.722	0.118	0.664	52	381	406	443	-2.899	48	358	51	392	0
1	21	3	""	"PSLT093"	5210	43090	90	94	95	28	46	48	12	92	82	0	436	449	82	107	108	13	100	100	0	0.146	0.143	0.151	0.132	1.752	0.141	0.655	52	388	377	391	-2.777	48	329	49	342	0
1	22	3	"traF"	"PSLT097"	5390	43090	100	151	148	46	47	49	12	98	93	0	844	802	213	108	109	12	100	100	0	0.141	0.146	0.149	0.135	1.564	0.143	0.816	80	440	840	795	-2.823	104	736	101	694	0
1	23	3	"traG"	"PSLT101"	5550	43080	90	183	196	73	47	50	15	100	100	0	772	801	276	108	114	42	100	100	0	0.205	0.215	0.207	0.207	1.260	0.216	0.910	52	356	800	842	-2.288	136	664	149	693	0
1	24	3	""	"PSLT106"	5730	43080	90	1559	1696	544	47	54	52	100	100	0	424	459	124	108	114	40	100	100	0	4.785	4.698	4.754	4.708	1.150	4.713	0.965	52	387	1828	2000	2.258	1512	316	1649	351	0
1	1	4	""	"STM1656"	1640	43300	90	435	428	94	50	54	24	100	100	0	1003	981	183	110	114	42	100	100	0	0.431	0.434	0.431	0.432	1.182	0.422	0.947	52	401	1278	1249	-1.214	385	893	378	871	0
1	2	4	""	"STM2716"	1840	43310	90	74	77	17	50	51	13	75	44	0	281	286	36	107	110	15	100	100	0	0.138	0.151	0.138	0.131	2.059	0.126	0.262	52	367	198	206	-2.858	24	174	27	179	0
1	3	4	""	"STM2722"	2000	43330	120	150	140	68	51	150	367	0	0	0	945	716	444	111	223	348	61	52	0	0.119	0.147	0.154	0.185	2.373	0.269	0.419	120	560	933	694	-3.075	99	834	89	605	-100
1	4	4	""	"STM1618"	2190	43300	100	159	165	50	48	50	12	100	96	0	701	687	175	108	109	13	100	100	0	0.187	0.202	0.192	0.191	1.444	0.198	0.849	80	428	704	696	-2.417	111	593	117	579	0
1	5	4	""	"STM1675"	2370	43290	90	269	279	61	47	49	12	100	100	0	491	512	105	108	109	12	100	100	0	0.580	0.574	0.578	0.571	1.291	0.544	0.893	52	381	605	636	-0.787	222	383	232	404	0
1	6	4	""	"STM1664"	2550	43290	90	286	291	69	47	49	12	100	100	0	550	548	101	108	109	13	100	100	0	0.541	0.555	0.549	0.548	1.274	0.549	0.907	52	380	681	684	-0.887	239	442	244	440	0
1	7	4	"pyrH"	"STM0218"	2710	43290	90	2791	2977	786	47	54	54	100	100	0	548	564	123	108	109	16	100	100	0	6.236	6.425	6.483	6.442	1.126	6.407	0.974	52	365	3184	3386	2.641	2744	440	2930	456	0
1	8	4	"accA"	"STM0232"	2890	43280	90	1599	1524	372	49	56	51	100	100	0	546	534	107	109	110	16	100	100	0	3.547	3.471	3.458	3.470	1.165	3.512	0.956	52	373	1987	1900	1.827	1550	437	1475	425	0
1	9	4	"panC"	"STM0181"	3070	43290	100	789	766	222	49	51	15	100	100	0	594	595	130	109	110	13	100	100	0	1.526	1.475	1.515	1.429	1.273	1.500	0.950	80	462	1225	1203	0.610	740	485	717	486	0
1	10	4	"sbmC"	"STM2061"	3240	43280	90	122	128	42	47	50	13	100	98	0	259	265	62	108	108	14	100	100	0	0.497	0.516	0.485	0.488	1.571	0.523	0.735	52	386	226	238	-1.010	75	151	81	157	0
1	11	4	"yeeO"	"STM2013"	3420	43280	90	308	306	50	49	51	14	100	100	0	958	969	116	107	111	26	100	100	0	0.304	0.298	0.298	0.295	1.166	0.290	0.946	52	396	1110	1119	-1.716	259	851	257	862	0
1	12	4	"rcsA"	"STM1982"	3600	43280	90	93	100	29	48	52	27	82	40	0	499	497	76	109	113	44	100	100	0	0.115	0.134	0.116	0.118	1.808	0.126	0.589	52	388	435	440	-3.115	45	390	52	388	0
1	13	4	"yjbB"	"STM4189"	3780	43270	90	224	237	78	47	49	14	100	100	0	602	658	244	110	111	15	100	100	0	0.360	0.347	0.355	0.353	1.323	0.323	0.875	52	382	669	738	-1.475	177	492	190	548	0
1	14	4	"ubiA"	"STM4234"	3960	43280	100	743	756	206	47	49	14	100	100	0	709	721	173	109	110	13	100	100	0	1.160	1.158	1.185	1.161	1.202	1.158	0.953	80	452	1296	1321	0.214	696	600	709	612	0
1	15	4	""	"STM4242"	4140	43280	100	247	252	54	48	50	12	100	100	0	936	928	151	109	109	12	100	100	0	0.241	0.249	0.248	0.245	1.249	0.246	0.918	80	442	1026	1023	-2.055	199	827	204	819	0
1	16	4	""	"STM4272"	4310	43270	90	155	151	33	49	50	12	100	100	0	505	524	107	109	110	17	100	100	0	0.268	0.246	0.243	0.239	1.296	0.236	0.859	52	364	502	517	-1.901	106	396	102	415	0
1	17	4	"yjcG"	"STM4273"	4500	43270	100	240	239	70	46	49	13	98	98	0	952	931	234	109	110	16	100	100	0	0.230	0.235	0.232	0.228	1.367	0.231	0.919	80	436	1037	1015	-2.119	194	843	193	822	0
1	18	4	"sixA"	"STM2387"	4670	43270	100	588	590	206	47	49	12	100	100	0	269	277	66	108	109	12	100	98	0	3.360	3.213	3.230	3.232	1.431	3.320	0.901	80	440	702	712	1.749	541	161	543	169	0
1	19	4	"fes"	"STM0586"	4850	43270	90	477	461	135	47	48	11	100	100	0	158	163	29	107	108	12	100	88	0	8.431	7.393	7.247	7.998	1.532	7.249	0.711	52	372	481	470	3.076	430	51	414	56	0
1	20	4	"maa"	"STM0472"	5030	43260	90	304	341	135	48	50	15	100	100	0	431	448	128	106	108	13	100	100	0	0.788	0.857	0.837	0.833	1.264	0.889	0.931	52	394	581	635	-0.344	256	325	293	342	0
1	21	4	"ybbJ"	"STM0500"	5220	43270	90	353	428	233	47	50	16	100	100	0	261	308	119	108	109	12	100	100	0	2.000	1.905	1.890	1.900	1.272	2.007	0.916	52	378	459	581	1.000	306	153	381	200	0
1	22	4	"allD"	"STM0528"	5380	43260	90	120	119	38	47	49	15	100	92	0	565	590	101	107	108	13	100	100	0	0.159	0.149	0.145	0.135	1.524	0.144	0.637	52	356	531	555	-2.649	73	458	72	483	0
1	23	4	"yfdH"	"STM0558"	5560	43260	100	126	128	38	46	49	15	98	93	0	553	541	117	108	109	16	100	100	0	0.180	0.189	0.180	0.177	1.561	0.180	0.697	80	452	525	515	-2.476	80	445	82	433	0
1	24	4	""	"STM0573"	5730	43260	90	77	84	25	48	50	13	80	53	0	337	355	100	109	110	13	100	100	0	0.127	0.146	0.121	0.122	1.928	0.136	0.400	52	378	257	282	-2.975	29	228	36	246	0
1	1	5	""	"STM1836"	1660	43480	90	379	395	92	49	52	17	100	100	0	923	946	152	108	108	12	100	100	0	0.405	0.413	0.413	0.406	1.212	0.410	0.924	52	396	1145	1184	-1.304	330	815	346	838	0
1	2	5	"ycgN"	"STM1811"	1830	43490	80	429	437	85	49	52	13	100	100	0	514	526	85	108	109	12	100	100	0	0.936	0.928	0.933	0.923	1.183	0.918	0.931	52	322	786	806	-0.095	380	406	388	418	0
1	3	5	"kdsA"	"STM1772"	2000	43480	80	985	993	438	57	326	568	73	34	0	430	414	133	117	411	533	3	0	0	2.965	3.152	3.225	3.151	1.188	1.688	0.577	52	274	1241	1233	1.568	928	313	936	297	100
1	4	5	"galU"	"STM1752"	2180	43470	100	1300	1089	607	57	322	569	68	56	0	639	723	488	116	443	576	43	21	0	2.377	1.700	2.141	1.962	2.009	1.211	0.746	80	439	1766	1639	1.249	1243	523	1032	607	-100
1	5	5	"yeaB"	"STM1825"	2360	43470	90	231	230	44	48	49	13	100	100	0	379	380	58	107	108	12	100	100	0	0.673	0.667	0.679	0.660	1.264	0.654	0.893	52	394	455	455	-0.572	183	272	182	273	0
1	6	5	""	"STM1808"	2550	43470	90	246	253	50	47	48	11	100	100	0	422	434	61	108	109	13	100	100	0	0.634	0.632	0.609	0.623	1.279	0.628	0.891	52	386	513	532	-0.658	199	314	206	326	0
1	7	5	""	"STM4011"	2720	43470	100	168	176	55	49	51	13	98	98	0	691	689	186	108	108	12	100	100	0	0.204	0.219	0.206	0.210	1.539	0.217	0.852	80	452	702	708	-2.293	119	583	127	581	0
1	8	5	"yihG"	"STM3998"	2900	43460	90	272	273	95	49	51	14	100	100	0	579	654	202	108	109	12	100	100	0	0.473	0.410	0.386	0.394	1.373	0.405	0.852	52	373	694	770	-1.079	223	471	224	546	0
1	9	5	"argC"	"STM4121"	3060	43470	90	1755	1710	288	49	60	75	100	100	0	582	571	90	107	111	27	100	100	0	3.592	3.580	3.509	3.588	1.194	3.537	0.956	52	366	2181	2125	1.845	1706	475	1661	464	0
1	10	5	"ego"	"STM4074"	3240	43470	90	133	138	29	50	59	71	71	3	0	677	676	86	107	111	27	100	100	0	0.146	0.155	0.144	0.147	1.352	0.149	0.781	52	394	653	657	-2.780	83	570	88	569	0
1	11	5	"cpxP"	"STM4060"	3420	43460	90	863	868	100	50	51	16	100	100	0	375	375	45	107	108	14	100	100	0	3.034	3.052	3.172	3.074	1.187	3.052	0.920	52	402	1081	1086	1.601	813	268	818	268	0
1	12	5	""	"Not LT2a86"	3610	43460	90	116	126	34	48	51	28	100	76	0	239	254	66	107	110	40	100	96	0	0.515	0.531	0.543	0.533	1.398	0.522	0.786	52	387	200	225	-0.957	68	132	78	147	0
1	13	5	"smg"	"STM3404"	3780	43450	90	658	691	181	48	49	13	100	100	0	393	404	78	109	109	13	100	100	0	2.148	2.180	2.137	2.168	1.196	2.192	0.930	52	381	894	938	1.103	610	284	643	295	0
1	14	5	"rpsM"	"STM3418"	3950	43450	90	5390	5384	1764	48	74	193	100	100	0	192	195	39	109	109	13	98	98	0	64.361	62.047	58.533	59.749	1.238	60.765	0.850	52	378	5425	5422	6.008	5342	83	5336	86	0
1	15	5	"rpsH"	"STM3426"	4140	43450	90	7817	7611	2070	49	69	145	100	100	0	190	195	43	110	110	13	98	98	0	97.100	88.965	81.237	77.773	1.233	90.998	0.792	52	378	7848	7647	6.601	7768	80	7562	85	0
1	16	5	"rpsQ"	"STM3431"	4310	43450	90	1305	1285	334	50	56	62	100	100	0	172	174	33	109	109	12	98	96	0	19.921	19.000	18.913	20.023	1.389	17.485	0.770	52	388	1318	1300	4.316	1255	63	1235	65	0
1	17	5	"rplV"	"STM3435"	4490	43450	90	8336	7720	1703	49	101	411	100	100	0	186	182	29	108	110	14	96	94	0	106.244	103.662	88.794	83.812	1.145	93.608	0.829	52	381	8365	7745	6.731	8287	78	7671	74	0
1	18	5	"rplC"	"STM3440"	4660	43450	90	11112	10544	2682	49	172	726	100	100	0	240	263	114	109	111	18	100	96	0	84.450	68.149	74.863	68.343	1.417	66.485	0.727	52	381	11194	10649	6.400	11063	131	10495	154	0
1	19	5	"yjgA"	"STM4437"	4860	43450	90	543	554	151	47	50	21	100	100	0	429	445	98	107	107	12	100	100	0	1.540	1.500	1.505	1.498	1.211	1.539	0.918	52	380	818	845	0.623	496	322	507	338	0
1	20	5	"holC"	"STM4476"	5030	43450	100	322	332	137	47	49	13	100	100	0	256	270	67	107	108	12	100	100	0	1.846	1.748	1.788	1.725	1.392	1.866	0.853	80	460	424	448	0.884	275	149	285	163	0
1	21	5	"yjiE"	"STM4511"	5220	43450	100	180	182	36	46	48	12	100	100	0	442	439	68	109	109	12	100	100	0	0.402	0.412	0.423	0.410	1.321	0.398	0.867	80	440	467	466	-1.313	134	333	136	330	0
1	22	5	"fhuF"	"STM4550"	5390	43450	100	610	578	138	48	49	12	100	100	0	334	330	50	107	108	12	100	100	0	2.476	2.377	2.468	2.302	1.374	2.531	0.897	80	427	789	753	1.308	562	227	530	223	0
1	23	5	"smp"	"STM4577"	5560	43430	90	145	155	36	47	49	12	100	100	0	387	384	49	111	111	13	100	100	0	0.355	0.396	0.371	0.382	1.385	0.371	0.778	52	363	374	381	-1.494	98	276	108	273	0
1	24	5	"arcA"	"STM4598"	5730	43430	90	1913	1878	315	48	52	19	100	100	0	413	442	134	110	112	14	100	100	0	6.155	5.512	6.033	5.866	1.393	5.708	0.861	52	387	2168	2162	2.622	1865	303	1830	332	0
1	1	6	""	"STM3548"	1650	43660	90	110	114	35	49	52	17	96	80	0	450	506	175	109	109	13	100	100	0	0.179	0.164	0.151	0.152	1.602	0.147	0.671	52	402	402	462	-2.483	61	341	65	397	0
1	2	6	"yhgG"	"STM3507"	1830	43660	90	153	156	35	50	52	14	100	100	0	196	199	28	109	109	13	100	100	0	1.184	1.178	1.200	1.178	1.522	1.159	0.697	52	373	190	196	0.244	103	87	106	90	0
1	3	6	"nanA"	"STM3339"	2000	43650	90	247	247	64	52	54	15	100	100	0	623	626	105	109	113	32	100	100	0	0.379	0.377	0.365	0.367	1.260	0.364	0.900	52	373	709	712	-1.398	195	514	195	517	0
1	4	6	"mtgA"	"STM3326"	2180	43650	100	314	323	184	52	158	379	21	2	0	395	399	176	111	269	444	13	0	0	0.923	0.941	0.923	0.822	1.659	0.715	0.627	80	462	546	559	-0.116	262	284	271	288	-50
1	5	6	"yhbZ"	"STM3301"	2360	43650	90	2153	2276	764	49	53	20	100	100	0	670	688	192	108	109	13	100	100	0	3.744	3.840	3.835	3.840	1.118	3.839	0.976	52	388	2666	2807	1.904	2104	562	2227	580	0
1	6	6	"truB"	"STM3284"	2540	43650	90	1587	1638	484	49	53	23	100	100	0	533	525	119	109	110	14	100	100	0	3.627	3.820	3.811	3.812	1.111	3.802	0.972	52	388	1962	2005	1.859	1538	424	1589	416	0
1	7	6	"yqhD"	"STM3164"	2720	43650	100	255	260	86	48	52	18	100	100	0	628	616	179	108	108	13	100	100	0	0.398	0.417	0.407	0.412	1.327	0.409	0.898	80	442	727	720	-1.329	207	520	212	508	0
1	8	6	"yghU"	"STM3140"	2890	43640	90	131	142	56	48	49	13	100	94	0	276	294	116	107	107	13	100	98	0	0.491	0.503	0.501	0.512	1.475	0.483	0.827	52	373	252	281	-1.026	83	169	94	187	0
1	9	6	"mltC"	"STM3112"	3070	43650	100	592	570	145	48	51	18	100	100	0	736	702	159	105	106	13	100	100	0	0.862	0.874	0.897	0.869	1.180	0.880	0.970	80	462	1175	1119	-0.214	544	631	522	597	0
1	10	6	"yggJ"	"STM3094"	3240	43640	90	538	559	146	50	51	13	100	100	0	520	531	109	106	107	13	100	100	0	1.179	1.198	1.185	1.191	1.174	1.183	0.952	52	372	902	934	0.237	488	414	509	425	0
1	11	6	""	"STM3073"	3430	43650	100	122	123	45	48	50	14	97	87	0	420	419	110	107	107	13	100	100	0	0.236	0.240	0.226	0.220	1.552	0.248	0.772	80	470	387	387	-2.081	74	313	75	312	0
1	12	6	"ygfA"	"STM3061"	3610	43640	100	248	261	105	48	49	12	100	100	0	423	452	145	107	107	12	100	100	0	0.633	0.617	0.591	0.604	1.291	0.628	0.929	80	441	516	558	-0.660	200	316	213	345	0
1	13	6	"yeaH"	"STM1284"	3780	43640	100	534	527	136	48	49	12	100	100	0	799	777	151	107	108	12	100	100	0	0.702	0.715	0.713	0.697	1.230	0.720	0.960	80	458	1178	1149	-0.510	486	692	479	670	0
1	14	6	"ydiZ"	"STM1325"	3960	43630	90	124	123	31	48	50	14	98	92	0	252	260	69	106	107	12	100	100	0	0.521	0.487	0.514	0.468	1.606	0.451	0.707	52	395	222	229	-0.942	76	146	75	154	0
1	15	6	"aroH"	"STM1347"	4150	43640	100	606	570	160	49	51	17	100	100	0	670	658	164	107	108	12	100	98	0	0.989	0.946	0.947	0.956	1.332	0.946	0.956	80	458	1120	1072	-0.015	557	563	521	551	0
1	16	6	"orf242"	"STM1390"	4310	43630	90	230	240	40	50	51	16	100	100	0	531	527	57	108	109	16	100	100	0	0.426	0.453	0.446	0.449	1.211	0.450	0.909	52	362	603	609	-1.233	180	423	190	419	0
1	17	6	"ydhO"	"STM1432"	4490	43630	90	300	308	62	47	49	14	100	100	0	511	508	76	107	109	17	100	100	0	0.626	0.651	0.637	0.643	1.206	0.651	0.923	52	396	657	662	-0.675	253	404	261	401	0
1	18	6	"ydgR"	"STM1452"	4680	43630	100	2136	1968	612	46	73	408	100	91	0	615	585	138	108	109	14	100	100	0	4.122	4.029	4.085	3.972	1.185	4.106	0.978	80	459	2597	2399	2.043	2090	507	1922	477	0
1	19	6	"ugpC"	"STM3554"	4840	43620	90	363	386	88	46	51	28	100	100	0	587	607	120	108	114	41	100	100	0	0.662	0.681	0.661	0.678	1.215	0.679	0.932	52	370	796	839	-0.596	317	479	340	499	0
1	20	6	"ftsX"	"STM3569"	5030	43630	100	970	895	342	47	51	26	100	100	0	543	519	147	107	113	37	98	98	0	2.117	2.058	2.012	2.027	1.321	2.120	0.961	80	451	1359	1260	1.082	923	436	848	412	0
1	21	6	"yhhM"	"STM3574"	5200	43620	90	148	148	32	47	48	12	100	100	0	297	298	52	108	109	14	100	100	0	0.534	0.532	0.505	0.524	1.463	0.475	0.778	52	357	290	291	-0.904	101	189	101	190	0
1	22	6	"yhhS"	"STM3581"	5390	43620	100	234	238	89	47	49	12	97	97	0	478	456	123	107	107	13	100	100	0	0.504	0.547	0.515	0.498	1.597	0.561	0.907	80	436	558	540	-0.988	187	371	191	349	0
1	23	6	"yhhJ"	"STM3585"	5550	43620	90	227	233	66	48	52	19	100	100	0	673	684	137	107	116	61	100	100	0	0.316	0.321	0.303	0.311	1.286	0.309	0.889	52	376	745	762	-1.661	179	566	185	577	0
1	24	6	"gor"	"STM3597"	5750	43620	100	2041	1895	557	48	51	18	100	100	0	880	831	190	109	114	50	100	100	0	2.585	2.558	2.558	2.445	1.315	2.621	0.968	80	502	2764	2569	1.370	1993	771	1847	722	0
1	1	7	"yicN"	"STM3786"	1650	43850	100	393	402	141	49	52	17	98	97	0	414	428	131	110	109	13	100	97	0	1.132	1.110	1.132	1.108	1.240	1.097	0.939	80	482	648	671	0.178	344	304	353	318	0
1	2	7	"yidH"	"STM3805"	1830	43840	100	275	291	104	50	52	16	100	100	0	328	332	87	108	108	12	100	100	0	1.023	1.076	1.066	1.065	1.310	1.096	0.908	80	430	445	465	0.032	225	220	241	224	0
1	3	7	"yidQ"	"STM3810"	2000	43840	100	299	330	175	49	52	16	100	100	0	361	376	151	107	107	12	100	100	0	0.984	1.045	1.039	1.001	1.389	1.073	0.900	80	438	504	550	-0.023	250	254	281	269	0
1	4	7	""	"STM3820"	2180	43840	100	180	176	53	49	50	14	100	98	0	989	944	196	107	107	12	100	100	0	0.149	0.152	0.142	0.142	1.400	0.152	0.823	80	430	1013	964	-2.751	131	882	127	837	0
1	5	7	"torR"	"STM3824"	2350	43830	90	550	552	74	49	52	15	100	100	0	651	670	90	107	108	14	100	100	0	0.921	0.893	0.893	0.894	1.178	0.883	0.940	52	380	1045	1066	-0.119	501	544	503	563	0
1	6	7	"dgoR"	"STM3830"	2540	43840	100	449	419	135	49	51	21	96	96	0	592	560	163	108	109	12	100	98	0	0.826	0.819	0.813	0.802	1.486	0.814	0.941	80	469	884	822	-0.275	400	484	370	452	0
1	7	7	"pdxA"	"STM0091"	2720	43830	100	1699	1636	367	48	50	12	100	100	0	764	728	165	107	107	12	100	100	0	2.513	2.557	2.548	2.646	1.251	2.539	0.971	80	442	2308	2209	1.329	1651	657	1588	621	0
1	8	7	""	"STM0099"	2890	43820	90	82	85	23	48	49	11	84	71	0	279	283	48	107	107	12	100	100	0	0.198	0.210	0.210	0.178	1.906	0.213	0.575	52	380	206	213	-2.339	34	172	37	176	0
1	9	7	"yabB"	"STM0119"	3070	43830	90	654	641	102	46	48	11	100	100	0	405	419	63	107	107	12	100	100	0	2.040	1.907	1.931	1.915	1.153	1.889	0.950	52	381	906	907	1.029	608	298	595	312	0
1	10	7	"murE"	"STM0123"	3240	43820	90	869	898	332	47	49	11	100	100	0	441	438	124	107	107	12	100	100	0	2.461	2.571	2.619	2.580	1.218	2.622	0.959	52	389	1156	1182	1.299	822	334	851	331	0
1	11	7	"lpxC"	"STM0134"	3420	43820	90	6394	6350	1846	47	74	208	100	100	0	418	425	101	106	107	17	100	100	0	20.343	19.759	20.224	19.928	1.190	19.762	0.965	52	372	6659	6622	4.346	6347	312	6303	319	0
1	12	7	"hofC"	"STM0142"	3590	43820	90	114	124	40	48	72	205	0	0	0	335	377	136	106	107	17	100	100	0	0.288	0.280	0.252	0.270	1.559	0.263	0.771	52	375	295	347	-1.795	66	229	76	271	0
1	13	7	""	"STM1546"	3770	43820	90	100	111	34	48	49	12	100	96	0	266	287	82	107	107	12	100	100	0	0.327	0.350	0.339	0.340	1.432	0.345	0.782	52	382	211	243	-1.612	52	159	63	180	0
1	14	7	""	"STM1550"	3950	43820	90	242	242	63	49	51	17	100	100	0	335	344	66	107	108	16	100	100	0	0.846	0.814	0.797	0.802	1.320	0.805	0.893	52	386	421	430	-0.240	193	228	193	237	0
1	15	7	""	"STM1555"	4130	43820	100	100	102	31	48	51	16	90	78	0	360	358	93	108	108	15	100	100	0	0.206	0.216	0.221	0.192	1.944	0.209	0.662	80	442	304	304	-2.277	52	252	54	250	0
1	16	7	""	"STM1561"	4310	43810	100	111	113	30	48	50	14	95	88	0	549	515	116	105	106	12	100	100	0	0.142	0.159	0.164	0.149	1.570	0.155	0.690	80	462	507	475	-2.817	63	444	65	410	0
1	17	7	"adhP"	"STM1567"	4500	43820	100	405	395	165	47	49	12	98	98	0	614	579	173	106	107	12	100	100	0	0.705	0.736	0.717	0.697	1.371	0.764	0.908	80	449	866	821	-0.505	358	508	348	473	0
1	18	7	"yddG"	"STM1571"	4670	43810	90	267	268	65	46	48	11	100	100	0	611	614	85	108	109	14	100	100	0	0.439	0.439	0.441	0.428	1.270	0.436	0.917	52	339	724	728	-1.187	221	503	222	506	100
1	19	7	"topA"	"STM1714"	4840	43810	90	1417	1346	304	48	53	29	100	100	0	758	735	120	110	113	23	100	100	0	2.113	2.077	2.113	2.057	1.120	2.120	0.972	52	341	2017	1923	1.079	1369	648	1298	625	100
1	20	7	"trpH"	"STM1721"	5030	43810	100	420	428	112	48	53	26	100	100	0	522	518	108	108	110	20	100	100	0	0.899	0.927	0.953	0.931	1.297	0.933	0.924	80	438	786	790	-0.154	372	414	380	410	0
1	21	7	"cls"	"STM1739"	5200	43800	100	349	339	76	47	48	11	100	100	0	753	717	149	106	107	11	100	100	0	0.467	0.478	0.481	0.481	1.308	0.469	0.936	80	458	949	903	-1.099	302	647	292	611	0
1	22	7	"tdk"	"STM1750"	5380	43800	90	612	636	130	48	51	20	100	100	0	456	483	135	108	109	18	100	100	0	1.621	1.568	1.654	1.610	1.243	1.558	0.915	52	381	912	963	0.697	564	348	588	375	0
1	23	7	"narX"	"STM1766"	5570	43800	100	265	265	63	47	51	21	100	98	0	830	838	121	109	112	36	100	100	0	0.302	0.299	0.297	0.286	1.360	0.296	0.903	80	460	939	947	-1.726	218	721	218	729	0
1	24	7	"ychM"	"STM1781"	5730	43790	90	694	716	124	48	50	13	100	100	0	782	790	111	108	109	16	100	100	0	0.958	0.979	0.970	0.977	1.132	0.953	0.954	52	354	1320	1350	-0.061	646	674	668	682	0
1	1	8	""	"STM2303"	1650	44020	90	375	408	170	49	51	14	100	100	0	344	378	135	107	108	12	100	100	0	1.376	1.325	1.309	1.323	1.226	1.305	0.939	52	370	563	630	0.460	326	237	359	271	0
1	2	8	"nuoL"	"STM2318"	1830	44020	100	2227	2014	704	50	52	14	100	100	0	980	886	259	108	109	13	100	100	0	2.497	2.524	2.532	2.512	1.253	2.570	0.977	80	410	3049	2742	1.320	2177	872	1964	778	0
1	3	8	"nuoA"	"STM2328"	2010	44020	100	670	646	166	50	51	14	100	100	0	414	408	73	108	108	12	100	100	0	2.026	1.987	2.025	1.900	1.421	2.039	0.947	80	430	926	896	1.019	620	306	596	300	0
1	4	8	"yfbT"	"STM2334"	2180	44010	100	705	725	315	49	51	14	100	100	0	327	342	123	107	107	12	98	98	0	2.982	2.877	2.912	2.874	1.235	2.849	0.944	80	428	876	911	1.576	656	220	676	235	0
1	5	8	""	"STM2340"	2360	44010	90	216	222	55	49	51	14	100	100	0	559	565	110	105	106	13	100	100	0	0.368	0.376	0.381	0.365	1.292	0.373	0.899	52	388	621	633	-1.443	167	454	173	460	0
1	6	8	""	"STM2344"	2540	44010	90	163	178	48	49	52	24	100	100	0	493	512	73	107	107	12	100	100	0	0.295	0.319	0.299	0.303	1.345	0.307	0.740	52	364	500	534	-1.760	114	386	129	405	0
1	7	8	""	"STM2528"	2710	44010	90	135	139	28	49	51	21	100	100	0	590	585	51	106	107	13	100	100	0	0.178	0.188	0.178	0.181	1.377	0.181	0.793	52	374	570	569	-2.493	86	484	90	479	0
1	8	8	"nifU"	"STM2542"	2890	44000	90	1667	1741	482	47	50	13	100	100	0	322	325	77	106	106	13	100	100	0	7.500	7.735	7.631	7.984	1.277	7.662	0.943	52	396	1836	1913	2.907	1620	216	1694	219	0
1	9	8	"yjdL"	"STM2560"	3070	44010	90	310	311	69	48	50	12	100	100	0	853	841	114	104	105	13	100	100	0	0.350	0.357	0.346	0.350	1.258	0.353	0.916	52	381	1011	1000	-1.515	262	749	263	737	0
1	10	8	"yfhK"	"STM2564"	3240	44000	90	251	262	53	49	53	21	100	100	0	489	488	77	106	109	32	100	100	0	0.527	0.558	0.522	0.555	1.217	0.548	0.930	52	381	585	595	-0.923	202	383	213	382	0
1	11	8	""	"STM2575"	3410	44000	90	169	168	38	48	53	25	100	100	0	672	676	99	106	114	51	100	100	0	0.214	0.211	0.209	0.204	1.350	0.203	0.770	52	389	687	690	-2.226	121	566	120	570	0
1	12	8	""	"STM2590"	3600	44000	100	134	137	38	47	49	14	100	97	0	548	543	128	105	109	38	100	97	0	0.196	0.205	0.192	0.197	1.467	0.198	0.781	80	470	530	528	-2.348	87	443	90	438	0
1	13	8	"yraO"	"STM3266"	3780	44000	100	913	849	218	48	49	11	100	100	0	478	472	91	106	106	13	100	100	0	2.325	2.189	2.192	2.165	1.271	2.233	0.956	80	442	1237	1167	1.217	865	372	801	366	0
1	14	8	"yhbU"	"STM3274"	3950	43990	90	133	141	39	48	50	12	100	98	0	637	656	100	108	110	21	100	100	0	0.161	0.170	0.157	0.158	1.454	0.174	0.804	52	378	614	641	-2.638	85	529	93	548	0
1	15	8	""	"STM3278"	4130	43990	90	128	132	27	48	51	15	100	98	0	545	546	69	108	111	23	100	100	0	0.183	0.192	0.186	0.183	1.491	0.168	0.734	52	365	517	522	-2.450	80	437	84	438	0
1	16	8	"yhbC"	"STM3288"	4300	43990	90	1178	1193	275	48	55	47	100	100	0	324	325	58	106	108	19	100	100	0	5.183	5.228	5.196	5.269	1.160	5.196	0.951	52	382	1348	1364	2.374	1130	218	1145	219	0
1	17	8	"mrsA"	"STM3294"	4490	43990	100	1544	1482	401	48	53	44	98	98	0	654	629	159	107	108	15	98	98	0	2.735	2.747	2.736	2.865	1.362	2.720	0.966	80	448	2043	1956	1.451	1496	547	1434	522	0
1	18	8	"rplU"	"STM3304"	4670	43990	90	2907	3205	1412	49	61	56	100	100	0	241	287	118	111	121	46	100	71	0	21.985	17.932	20.707	19.950	1.382	17.655	0.688	52	295	2988	3332	4.458	2858	130	3156	176	100
1	19	8	"ybgJ"	"STM0712"	4780	43950	130	373	1594	5229	51	60	43	100	100	0	328	1523	5838	114	120	36	100	99	0	1.505	1.095	1.477	1.462	1.583	0.895	0.827	120	637	536	2952	0.589	322	214	1543	1409	100
1	20	8	""	"STM0719"	5030	43990	100	112	116	28	48	50	13	100	95	0	669	654	144	109	109	13	100	100	0	0.114	0.125	0.119	0.123	1.627	0.121	0.737	80	464	624	613	-3.129	64	560	68	545	0
1	21	8	""	"STM0725"	5200	43990	80	56	59	16	46	48	14	36	19	0	224	228	53	107	108	15	100	98	0	0.085	0.107	0.128	0.128	2.511	0.077	0.080	52	326	127	134	-3.548	10	117	13	121	0
1	22	8	"sdhA"	"STM0734"	5390	43990	100	952	932	242	47	49	13	100	100	0	717	702	152	107	108	14	100	100	0	1.484	1.487	1.489	1.484	1.179	1.501	0.967	80	457	1515	1480	0.569	905	610	885	595	0
1	23	8	"tolQ"	"STM0745"	5550	43980	90	616	661	171	47	54	36	100	100	0	430	439	90	107	111	25	100	100	0	1.762	1.849	1.807	1.856	1.199	1.836	0.946	52	357	892	946	0.817	569	323	614	332	0
1	24	8	"nadA"	"STM0756"	5740	43970	100	277	274	58	48	52	29	100	100	0	640	637	139	108	109	22	100	100	0	0.430	0.427	0.427	0.438	1.354	0.415	0.921	80	503	761	755	-1.216	229	532	226	529	0
1	1	9	"yliJ"	"STM0862"	1650	44200	100	769	761	209	52	56	22	100	100	0	697	677	159	107	119	63	98	97	0	1.215	1.244	1.216	1.242	1.188	1.255	0.940	80	457	1307	1279	0.281	717	590	709	570	0
1	2	9	""	"STM0869"	1830	44190	130	180	184	51	51	56	20	98	96	0	577	567	116	108	116	54	98	97	0	0.275	0.290	0.272	0.280	1.410	0.285	0.847	120	617	598	592	-1.862	129	469	133	459	0
1	3	9	"potF"	"STM0877"	2020	44200	90	251	249	58	50	52	15	100	100	0	644	624	116	106	107	13	100	100	0	0.374	0.384	0.361	0.378	1.250	0.384	0.920	52	358	739	717	-1.420	201	538	199	518	0
1	4	9	""	"STM0884"	2190	44200	100	247	243	60	50	52	14	100	100	0	1187	1141	262	105	106	12	100	100	0	0.182	0.186	0.191	0.183	1.305	0.182	0.909	80	442	1279	1229	-2.457	197	1082	193	1036	0
1	5	9	""	"STM0893"	2370	44200	100	222	219	63	50	51	12	100	100	0	1029	945	251	107	107	12	100	100	0	0.187	0.202	0.194	0.200	1.444	0.197	0.872	80	449	1094	1007	-2.422	172	922	169	838	0
1	6	9	""	"STM0897"	2540	44190	100	103	112	41	49	50	15	97	87	0	559	555	138	106	106	12	100	100	0	0.119	0.140	0.118	0.123	1.793	0.127	0.495	80	441	507	512	-3.068	54	453	63	449	0
1	7	9	""	"STM1032"	2720	44190	100	166	205	233	48	50	12	100	100	0	670	735	244	105	106	11	100	100	0	0.209	0.249	0.200	0.210	1.482	0.408	0.534	80	452	683	787	-2.259	118	565	157	630	0
1	8	9	""	"STM1036"	2900	44190	100	150	143	37	49	51	12	96	95	0	592	567	133	105	105	12	100	98	0	0.207	0.203	0.209	0.200	1.422	0.200	0.834	80	461	588	556	-2.270	101	487	94	462	0
1	9	9	""	"STM1041"	3070	44180	90	149	152	38	48	50	12	100	100	0	605	628	195	104	105	12	100	100	0	0.202	0.198	0.199	0.200	1.363	0.185	0.821	52	365	602	628	-2.310	101	501	104	524	0
1	10	9	"metH"	"STM4188"	3250	44190	100	267	258	86	47	49	11	100	100	0	534	526	168	104	105	13	100	100	0	0.512	0.500	0.510	0.497	1.307	0.489	0.937	80	471	650	633	-0.967	220	430	211	422	0
1	11	9	""	"STM4197"	3430	44180	90	61	68	25	47	49	12	57	28	0	194	249	129	105	105	12	98	98	0	0.157	0.146	0.141	0.135	2.318	0.119	0.278	52	382	103	165	-2.668	14	89	21	144	0
1	12	9	""	"STM4201"	3600	44180	90	105	110	28	46	48	11	98	96	0	498	513	88	106	106	12	100	100	0	0.151	0.157	0.147	0.144	1.543	0.150	0.742	52	372	451	471	-2.732	59	392	64	407	0
1	13	9	"mntH"	"STM2408"	3790	44180	100	1300	1272	229	48	49	12	100	100	0	923	893	139	105	106	13	100	100	0	1.531	1.553	1.576	1.555	1.186	1.571	0.960	80	450	2070	2012	0.614	1252	818	1224	788	0
1	14	9	"pduN"	"STM2049"	3960	44180	80	71	71	21	49	49	12	61	36	0	238	258	79	106	107	12	100	100	0	0.167	0.145	0.156	0.134	2.137	0.151	0.382	52	314	154	174	-2.585	22	132	22	152	0
1	15	9	""	"STM2636"	4140	44170	100	347	339	52	48	50	12	100	100	0	1010	976	161	106	107	12	100	100	0	0.331	0.334	0.330	0.337	1.316	0.320	0.918	80	452	1203	1161	-1.596	299	904	291	870	0
1	16	9	"rplI"	"STM4394"	4320	44180	100	2894	2792	580	48	49	12	100	100	0	255	253	42	105	106	12	100	100	0	18.973	18.541	18.973	18.746	1.244	18.748	0.924	80	440	2996	2892	4.246	2846	150	2744	148	0
1	17	9	"sitC"	"STM2863"	4490	44170	100	3077	3032	939	47	48	10	100	100	0	501	500	120	107	107	12	100	100	0	7.690	7.595	7.582	7.571	1.196	7.706	0.962	80	430	3424	3378	2.943	3030	394	2985	393	0
1	18	9	"bcfD"	"STM0024"	4670	44170	80	90	96	34	47	48	11	94	78	0	458	463	100	109	109	12	100	100	0	0.123	0.138	0.139	0.118	1.959	0.143	0.645	52	322	392	403	-3.021	43	349	49	354	0
1	19	9	""	"PSLT065"	4840	44170	80	55	57	16	48	51	15	23	11	0	170	190	61	109	110	14	96	90	0	0.115	0.111	0.125	0.142	2.724	0.115	0.136	52	334	68	90	-3.123	7	61	9	81	0
1	20	9	"trbD"	"PSLT083"	5040	44160	90	65	71	27	47	48	11	59	46	0	217	241	96	106	107	12	98	98	0	0.162	0.178	0.189	0.158	2.618	0.170	0.395	52	379	129	159	-2.624	18	111	24	135	0
1	21	9	"yneG"	"STM1526"	5210	44170	80	64	69	20	47	48	12	75	28	0	206	211	41	106	107	11	100	100	0	0.170	0.210	0.205	0.189	1.775	0.226	0.403	52	328	117	127	-2.556	17	100	22	105	0
1	22	9	"dcuS"	"STM4304"	5390	44170	100	295	296	50	48	49	11	100	100	0	823	823	86	108	108	12	100	100	0	0.345	0.347	0.345	0.342	1.251	0.340	0.911	80	440	962	963	-1.533	247	715	248	715	0
1	23	9	"yjdE"	"STM4294"	5560	44160	100	277	275	56	47	59	126	95	33	0	814	785	173	108	111	41	100	100	0	0.326	0.337	0.338	0.340	1.320	0.414	0.393	80	430	936	905	-1.618	230	706	228	677	0
1	24	9	""	"STM4307"	5740	44160	100	66	70	22	46	57	122	0	0	0	225	244	86	108	110	39	97	82	0	0.171	0.176	0.171	0.145	2.370	0.160	0.355	80	462	137	160	-2.548	20	117	24	136	0
1	1	10	""	"STM4597"	1650	44370	90	85	94	40	50	52	14	82	59	0	199	216	84	106	108	14	100	100	0	0.376	0.400	0.377	0.331	2.392	0.382	0.612	52	392	128	154	-1.410	35	93	44	110	0
1	2	10	""	"STM0257"	1830	44370	90	172	178	58	50	53	14	100	98	0	591	569	139	108	109	22	100	100	0	0.253	0.278	0.280	0.257	1.458	0.275	0.847	52	378	605	589	-1.985	122	483	128	461	0
1	3	10	""	"STM0275"	2010	44370	90	62	67	25	49	52	13	48	23	0	192	234	128	106	106	13	100	98	0	0.151	0.141	0.133	0.150	2.333	0.110	0.220	52	382	99	146	-2.726	13	86	18	128	0
1	4	10	""	"STM0284"	2190	44370	90	58	61	15	49	51	13	40	11	0	164	182	66	105	106	13	98	94	0	0.153	0.156	0.195	0.187	2.808	0.107	0.105	52	373	68	89	-2.713	9	59	12	77	0
1	5	10	""	"STM0292"	2360	44380	80	75	78	26	50	51	12	78	51	0	208	240	97	106	107	12	100	100	0	0.245	0.209	0.202	0.200	2.028	0.189	0.441	52	301	127	162	-2.029	25	102	28	134	0
1	6	10	"safB"	"STM0300"	2520	44370	90	137	141	38	50	51	14	100	98	0	418	410	82	106	109	28	100	100	0	0.279	0.299	0.271	0.286	1.525	0.298	0.767	52	373	399	395	-1.842	87	312	91	304	0
1	7	10	"ycfM"	"STM1207"	2710	44370	90	302	312	93	48	51	14	100	100	0	286	300	110	106	108	26	100	100	0	1.411	1.361	1.416	1.457	1.345	1.246	0.872	52	393	434	458	0.497	254	180	264	194	0
1	8	10	"ycfS"	"STM1215"	2900	44370	90	227	239	69	49	51	12	100	100	0	259	273	74	107	106	12	100	100	0	1.171	1.145	1.204	1.170	1.286	1.166	0.889	52	362	330	356	0.228	178	152	190	166	0
1	9	10	"ycfD"	"STM1229"	3060	44360	90	952	939	166	48	56	54	100	100	0	715	706	103	106	112	48	100	100	0	1.484	1.485	1.486	1.479	1.141	1.483	0.964	52	386	1513	1491	0.570	904	609	891	600	0
1	10	10	"icdA"	"STM1238"	3250	44360	90	411	488	219	50	54	29	100	100	0	210	226	53	106	110	38	96	69	0	3.471	3.650	3.558	3.571	1.444	3.931	0.849	52	370	465	558	1.795	361	104	438	120	0
1	11	10	""	"STM1261"	3430	44360	90	63	65	13	48	49	14	50	21	0	168	171	28	105	105	12	100	96	0	0.238	0.258	0.272	0.255	2.007	0.214	0.203	52	381	78	83	-2.070	15	63	17	66	0
1	12	10	""	"STM1273"	3600	44350	90	120	121	46	47	48	12	96	86	0	398	402	88	104	106	18	100	100	0	0.248	0.248	0.239	0.219	1.711	0.246	0.690	52	381	367	372	-2.010	73	294	74	298	0
1	13	10	"ydgA"	"STM1466"	3780	44350	90	2084	2032	370	48	50	15	100	100	0	855	828	119	105	108	18	100	100	0	2.715	2.744	2.751	2.738	1.094	2.740	0.970	52	386	2786	2707	1.441	2036	750	1984	723	0
1	14	10	""	"STM1472"	3970	44350	90	211	210	45	49	51	15	100	100	0	931	924	133	106	107	16	100	100	0	0.196	0.197	0.187	0.191	1.262	0.191	0.892	52	380	987	979	-2.348	162	825	161	818	0
1	15	10	""	"STM1481"	4140	44350	100	460	447	93	48	49	12	100	100	0	860	851	154	106	106	12	100	100	0	0.546	0.536	0.543	0.533	1.229	0.532	0.944	80	452	1166	1144	-0.872	412	754	399	745	0
1	16	10	"ynfL"	"STM1487"	4320	44350	90	204	223	82	48	48	10	100	100	0	546	557	139	105	106	12	100	100	0	0.354	0.387	0.382	0.369	1.307	0.404	0.911	52	356	597	627	-1.499	156	441	175	452	0
1	17	10	""	"STM1494"	4490	44350	100	99	105	27	48	49	11	98	91	0	455	438	65	106	106	12	100	100	0	0.146	0.172	0.156	0.155	1.701	0.162	0.684	80	442	400	389	-2.775	51	349	57	332	0
1	18	10	"ynfC"	"STM1501"	4680	44350	100	184	186	58	46	48	11	100	100	0	313	330	82	106	106	12	100	100	0	0.667	0.625	0.603	0.603	1.307	0.615	0.874	80	440	345	364	-0.585	138	207	140	224	0
1	19	10	""	"STM2780"	4840	44350	90	729	717	164	48	54	32	100	100	0	750	740	176	108	113	36	100	100	0	1.061	1.059	1.058	1.067	1.236	1.039	0.957	52	376	1323	1301	0.085	681	642	669	632	0
1	20	10	""	"STM2788"	5030	44340	90	92	95	22	48	52	30	78	26	0	341	344	78	107	111	34	100	100	0	0.188	0.198	0.205	0.187	1.617	0.183	0.643	52	400	278	284	-2.411	44	234	47	237	0
1	21	10	"ygaU"	"STM2795"	5220	44350	90	110	117	37	47	49	11	100	98	0	321	332	79	105	106	11	100	100	0	0.292	0.308	0.288	0.291	1.490	0.312	0.730	52	380	279	297	-1.778	63	216	70	227	0
1	22	10	"yihD"	"STM3995"	5380	44350	80	99	97	28	48	50	13	90	78	0	201	201	32	106	107	12	100	100	0	0.537	0.516	0.527	0.463	2.176	0.528	0.598	52	308	146	144	-0.897	51	95	49	95	0
1	23	10	""	"STM4015"	5560	44340	100	155	152	33	47	49	13	100	100	0	626	626	117	107	107	13	100	100	0	0.208	0.202	0.198	0.197	1.366	0.193	0.829	80	452	627	624	-2.265	108	519	105	519	0
1	24	10	"fdhE"	"STM4034"	5740	44330	100	422	424	148	47	49	12	100	100	0	362	359	78	108	108	13	100	100	0	1.476	1.502	1.469	1.474	1.261	1.534	0.889	80	462	629	628	0.562	375	254	377	251	0
1	1	11	""	"STM2940"	1660	44560	90	213	216	46	51	53	14	100	100	0	692	703	142	108	108	13	100	100	0	0.277	0.277	0.275	0.273	1.253	0.261	0.877	52	385	746	760	-1.850	162	584	165	595	0
1	2	11	"ygcB"	"STM2944"	1830	44550	90	354	363	71	49	52	14	100	100	0	1979	1959	170	107	109	25	100	100	0	0.163	0.170	0.166	0.166	1.242	0.169	0.906	52	382	2177	2166	-2.618	305	1872	314	1852	0
1	3	11	"relA"	"STM2956"	2000	44540	90	539	550	213	49	54	26	100	100	0	340	346	93	105	108	26	100	100	0	2.085	2.079	2.071	2.052	1.181	2.166	0.929	52	382	725	742	1.060	490	235	501	241	0
1	4	11	"yqcD"	"STM2968"	2180	44550	90	200	206	48	50	54	25	100	100	0	323	331	62	106	107	15	100	100	0	0.691	0.693	0.665	0.685	1.397	0.685	0.840	52	388	367	381	-0.533	150	217	156	225	0
1	5	11	"fucP"	"STM2975"	2360	44550	100	124	129	40	49	51	15	95	88	0	741	697	172	106	106	12	100	98	0	0.118	0.135	0.129	0.123	1.648	0.130	0.753	80	442	710	671	-3.082	75	635	80	591	0
1	6	11	"fucU"	"STM2978"	2530	44540	90	102	104	27	49	50	11	98	92	0	392	393	49	106	107	13	100	100	0	0.185	0.192	0.184	0.173	1.704	0.199	0.607	52	379	339	342	-2.432	53	286	55	287	0
1	7	11	"exbB"	"STM3159"	2710	44540	90	2835	2789	475	50	54	25	100	100	0	530	525	75	108	108	13	100	100	0	6.600	6.568	6.530	6.576	1.137	6.643	0.962	52	380	3207	3156	2.722	2785	422	2739	417	0
1	8	11	"ygiR"	"STM3168"	2890	44540	110	863	843	308	49	53	23	100	100	0	914	897	260	107	108	12	100	100	0	1.009	1.005	0.991	0.973	1.193	1.028	0.973	80	504	1621	1584	0.012	814	807	794	790	0
1	9	11	"ygiW"	"STM3176"	3060	44540	90	229	228	62	48	50	13	100	100	0	250	248	43	104	105	13	100	100	0	1.240	1.250	1.359	1.216	1.405	1.314	0.860	52	367	327	324	0.310	181	146	180	144	0
1	10	11	"STMF1.41"	"Not LT2a92"	3240	44530	100	67	74	31	49	50	13	58	36	0	113	115	16	105	106	13	36	13	0	2.250	2.500	1.946	1.879	3.997	3.405	0.091	80	471	26	35	1.170	18	8	25	10	-50
1	11	11	""	"STM2668"	3430	44540	100	237	239	57	48	49	12	100	100	0	670	687	116	105	105	12	100	100	0	0.335	0.328	0.323	0.320	1.280	0.326	0.904	80	462	754	773	-1.580	189	565	191	582	0
1	12	11	""	"STM2682"	3610	44540	100	75	80	25	47	49	12	86	60	0	152	157	39	104	105	13	91	76	0	0.583	0.623	0.629	0.680	2.108	0.565	0.426	80	451	76	86	-0.778	28	48	33	53	0
1	13	11	""	"STM0497"	3780	44530	80	121	121	31	48	49	11	100	96	0	509	507	103	105	105	12	100	100	0	0.181	0.182	0.180	0.167	1.531	0.178	0.745	52	321	477	475	-2.468	73	404	73	402	0
1	14	11	"tesA"	"STM0506"	3950	44530	90	589	573	154	48	54	35	100	100	0	451	441	92	105	107	23	100	100	0	1.564	1.563	1.561	1.542	1.208	1.556	0.947	52	390	887	861	0.645	541	346	525	336	0
1	15	11	"allR"	"STM0516"	4130	44530	90	763	759	145	49	54	34	100	100	0	600	594	88	105	108	23	100	100	0	1.442	1.452	1.471	1.447	1.137	1.444	0.954	52	388	1209	1199	0.528	714	495	710	489	0
1	16	11	"allP"	"STM0522"	4320	44530	90	178	178	34	48	50	15	100	100	0	832	842	104	107	109	20	100	100	0	0.179	0.177	0.187	0.172	1.382	0.173	0.801	52	394	855	865	-2.479	130	725	130	735	0
1	17	11	"glxK"	"STM0525"	4500	44530	100	177	178	50	48	50	14	100	100	0	803	801	166	107	108	19	100	100	0	0.185	0.187	0.186	0.179	1.380	0.186	0.851	80	442	825	824	-2.432	129	696	130	694	0
1	18	11	"ylbF"	"STM0531"	4670	44520	90	97	97	21	47	49	11	100	88	0	479	476	89	106	105	12	100	100	0	0.134	0.135	0.138	0.128	1.508	0.128	0.624	52	370	423	420	-2.899	50	373	50	370	0
1	19	11	"yhgN"	"STM3540"	4850	44530	90	90	93	27	47	49	11	94	82	0	264	266	42	106	106	11	100	100	0	0.272	0.287	0.279	0.255	1.775	0.295	0.603	52	381	201	206	-1.878	43	158	46	160	0
1	20	11	""	"STM2186"	5030	44520	100	145	148	35	48	49	12	98	98	0	760	750	175	106	107	11	100	100	0	0.148	0.155	0.155	0.156	1.421	0.148	0.839	80	462	751	744	-2.753	97	654	100	644	0
1	21	11	"folE"	"STM2193"	5200	44520	90	291	292	82	46	48	12	100	100	0	253	277	88	105	105	11	100	100	0	1.655	1.430	1.542	1.487	1.288	1.361	0.857	52	367	393	418	0.727	245	148	246	172	0
1	22	11	"yeiH"	"STM2202"	5380	44520	80	236	225	56	47	49	12	100	100	0	330	315	63	107	106	11	100	100	0	0.848	0.856	0.885	0.860	1.317	0.857	0.896	52	334	412	386	-0.239	189	223	178	208	0
1	23	11	""	"STM2225"	5570	44520	90	174	183	50	47	49	13	100	100	0	321	317	62	107	107	12	100	100	0	0.593	0.648	0.633	0.634	1.359	0.640	0.855	52	380	341	346	-0.753	127	214	136	210	0
1	24	11	""	"STM2235"	5740	44510	90	137	152	53	49	51	19	100	98	0	616	610	125	107	107	12	100	100	0	0.173	0.205	0.171	0.191	1.453	0.193	0.651	52	387	597	606	-2.532	88	509	103	503	0
1	1	12	"phoP"	"STM1231"	1650	44730	100	1228	1240	640	51	53	14	100	100	0	265	274	96	105	105	11	100	100	0	7.356	7.036	6.830	7.185	1.289	7.061	0.960	80	474	1337	1358	2.879	1177	160	1189	169	0
1	2	12	"phoP"	"STM1231"	1830	44730	90	2160	2123	524	49	52	14	100	100	0	380	390	77	105	106	12	100	100	0	7.676	7.277	7.300	7.313	1.163	7.415	0.957	52	356	2386	2359	2.940	2111	275	2074	285	0
1	3	12	"phoP"	"STM1231"	2000	44730	100	2804	2554	887	50	53	15	100	100	0	459	430	113	106	107	13	100	100	0	7.802	7.728	7.640	7.641	1.314	7.823	0.961	80	456	3107	2828	2.964	2754	353	2504	324	0
1	4	12	"phoQ"	"STM1230"	2190	44730	80	725	692	221	50	53	15	100	100	0	316	317	75	106	107	12	100	100	0	3.214	3.043	3.069	3.058	1.208	3.081	0.946	52	321	885	853	1.684	675	210	642	211	0
1	5	12	"phoQ"	"STM1230"	2370	44730	100	3379	3373	463	50	52	15	100	100	0	949	939	150	105	106	12	100	100	0	3.944	3.984	3.994	4.024	1.147	3.960	0.969	80	431	4173	4157	1.980	3329	844	3323	834	0
1	6	12	"hupA"	"STM4170"	2540	44730	90	908	1020	472	49	50	14	100	100	0	224	238	71	106	106	12	100	100	0	7.280	7.356	7.080	7.514	1.288	7.525	0.902	52	354	977	1103	2.864	859	118	971	132	0
1	7	12	"sopB"	"STM1091"	2700	44720	90	1203	1187	464	51	56	36	100	100	0	388	428	138	106	107	15	100	100	0	4.085	3.528	3.591	3.546	1.197	3.517	0.958	52	379	1434	1458	2.030	1152	282	1136	322	0
1	8	12	"pipC"	"STM0375"	2900	44720	90	483	476	126	49	52	15	100	100	0	260	260	53	106	107	13	100	100	0	2.818	2.773	2.824	2.775	1.265	2.860	0.873	52	371	588	581	1.495	434	154	427	154	0
1	9	12	"pipC"	"STM0375"	3080	44720	100	524	532	207	49	51	14	100	100	0	273	272	72	105	106	13	100	100	0	2.827	2.892	2.923	2.844	1.410	3.002	0.909	80	441	643	650	1.499	475	168	483	167	0
1	10	12	"pipC"	"STM0375"	3250	44720	90	630	662	173	48	50	13	100	100	0	299	306	56	105	106	12	100	100	0	3.000	3.055	3.057	3.036	1.234	3.125	0.928	52	364	776	815	1.585	582	194	614	201	0
1	11	12	"ssrB"	"STM1391"	3430	44720	90	192	191	43	47	49	13	100	100	0	467	459	85	106	106	12	100	100	0	0.402	0.408	0.392	0.401	1.291	0.383	0.870	52	364	506	497	-1.316	145	361	144	353	0
1	12	12	"ssrB"	"STM1391"	3610	44720	100	175	178	54	47	50	14	100	98	0	424	432	102	106	106	12	100	100	0	0.403	0.402	0.408	0.387	1.399	0.399	0.862	80	440	446	457	-1.313	128	318	131	326	0
1	13	12	"lrp"	"STM0959"	3790	44710	90	681	663	191	49	51	14	100	100	0	248	243	52	105	106	13	100	100	0	4.420	4.449	4.614	4.577	1.251	4.482	0.912	52	375	775	752	2.144	632	143	614	138	0
1	14	12	"lrp"	"STM0959"	3970	44720	100	1282	1215	308	48	50	15	100	100	0	362	348	71	105	105	13	100	98	0	4.802	4.802	4.841	4.935	1.371	4.823	0.944	80	437	1491	1410	2.264	1234	257	1167	243	0
1	15	12	"gyrA"	"STM2272"	4140	44700	90	1406	1432	515	48	50	13	100	100	0	414	408	118	103	105	12	100	100	0	4.367	4.538	4.613	4.573	1.174	4.574	0.967	52	360	1669	1689	2.126	1358	311	1384	305	0
1	16	12	"gyrA"	"STM2272"	4310	44710	90	1621	1705	599	47	49	12	100	100	0	442	455	125	105	105	12	100	100	0	4.671	4.737	4.750	4.732	1.161	4.804	0.969	52	373	1911	2008	2.224	1574	337	1658	350	0
1	17	12	"gyrA"	"STM2272"	4500	44710	100	4180	3836	1005	48	50	13	100	100	0	866	817	171	106	106	12	100	100	0	5.437	5.328	5.393	5.286	1.194	5.420	0.976	80	448	4892	4499	2.443	4132	760	3788	711	0
1	18	12	"csrA"	"STM2826"	4680	44710	90	170	179	43	48	49	12	100	100	0	167	175	24	106	105	12	100	100	0	2.000	1.899	1.880	1.919	1.542	2.014	0.683	52	371	183	200	1.000	122	61	131	69	0
1	19	12	"crp"	"STM3466"	4850	44700	90	420	424	124	46	48	12	100	100	0	271	282	57	106	106	11	100	100	0	2.267	2.148	2.227	2.127	1.289	2.193	0.914	52	374	539	554	1.181	374	165	378	176	0
1	20	12	"yhhP"	"STM3578"	5040	44710	100	75	77	23	47	49	13	75	52	0	157	161	38	106	106	12	92	83	0	0.549	0.545	0.597	0.518	2.317	0.508	0.443	80	437	79	85	-0.865	28	51	30	55	0
1	21	12	"yhhP"	"STM3578"	5210	44690	90	90	93	21	47	48	12	100	84	0	185	187	35	107	108	11	100	100	0	0.551	0.575	0.554	0.561	1.677	0.535	0.557	52	373	121	126	-0.859	43	78	46	80	0
1	22	12	"topA"	"STM1714"	5400	44700	80	158	171	62	49	50	11	100	100	0	171	176	38	106	107	12	96	88	0	1.677	1.743	1.827	1.876	1.688	1.788	0.790	52	314	174	192	0.746	109	65	122	70	0
1	23	12	"topA"	"STM1714"	5570	44700	100	1886	1759	414	47	49	11	100	100	0	990	956	197	107	107	11	100	100	0	2.083	2.016	2.060	2.007	1.183	2.036	0.969	80	430	2722	2561	1.058	1839	883	1712	849	0
1	24	12	"topA"	"STM1714"	5740	44690	90	221	228	79	47	49	12	100	100	0	207	222	55	107	107	12	100	100	0	1.740	1.574	1.502	1.573	1.433	1.563	0.844	52	379	274	296	0.799	174	100	181	115	0
1	1	13	"ctrl-buffer"	"ctrl-buffer"	1640	44910	100	55	56	13	52	54	16	15	3	0	105	107	12	103	104	12	20	6	0	1.500	1.000	1.333	1.485	3.983	87.526	0.000	80	456	5	8	0.585	3	2	4	4	-50
1	2	13	"ctrl-buffer"	"ctrl-buffer"	1820	44900	100	55	56	17	50	52	13	22	7	0	110	109	16	103	105	13	28	3	0	0.714	1.000	1.500	1.363	3.896	1.562	0.010	80	454	12	12	-0.485	5	7	6	6	-50
1	3	13	"ctrl-buffer"	"ctrl-buffer"	2000	44900	100	52	55	22	49	51	13	17	7	0	107	109	16	105	105	13	20	6	0	1.500	1.500	1.138	0.959	3.240	1.178	0.077	80	430	5	10	0.585	3	2	6	4	-50
1	4	13	"ctrl-buffer"	"ctrl-buffer"	2180	44900	100	52	55	20	48	50	12	21	10	0	106	108	15	106	106	13	17	5	0	100000.000	3.500	1.188	0.909	4.282	3.244	0.014	80	420	4	9	16.610	4	0	7	2	-50
1	5	13	"ctrl-buffer"	"ctrl-buffer"	2350	44900	100	52	54	14	50	51	13	18	8	0	106	108	15	106	106	11	25	10	0	100000.000	2.000	1.000	0.802	3.824	2.267	0.002	80	419	2	6	16.610	2	0	4	2	-50
1	6	13	"ctrl-buffer"	"ctrl-buffer"	2530	44900	100	51	53	13	49	51	13	20	7	0	111	110	14	106	106	12	22	6	0	0.400	1.000	0.769	0.939	2.518	2.948	0.001	80	442	7	8	-1.322	2	5	4	4	-50
1	7	13	"ctrl-buffer"	"ctrl-buffer"	2710	44900	100	52	54	19	47	49	13	20	6	0	110	112	18	105	105	12	26	11	0	1.000	1.000	0.778	0.819	2.824	0.988	0.028	80	442	10	14	0.000	5	5	7	7	-50
1	8	13	"ctrl-buffer"	"ctrl-buffer"	2890	44890	100	49	51	13	47	50	14	12	5	0	108	110	13	105	105	12	23	8	0	0.667	0.800	0.718	0.818	3.761	0.035	0.000	80	442	5	9	-0.585	2	3	4	5	-50
1	9	13	"ctrl-buffer"	"ctrl-buffer"	3070	44890	100	51	53	13	47	49	13	21	7	0	108	109	14	105	105	12	17	6	0	1.333	1.500	0.833	0.975	3.462	1.308	0.023	80	418	7	10	0.415	4	3	6	4	-50
1	10	13	"ctrl-buffer"	"ctrl-buffer"	3240	44890	100	52	56	17	47	49	11	38	20	0	113	119	18	105	105	12	46	17	0	0.625	0.643	0.916	0.922	3.703	0.609	0.034	80	430	13	23	-0.678	5	8	9	14	-50
1	11	13	"ctrl-buffer"	"ctrl-buffer"	3420	44890	100	51	53	15	48	50	13	20	8	0	109	109	15	103	104	12	35	10	0	0.500	0.833	0.804	0.851	3.019	0.511	0.002	80	442	9	11	-1.000	3	6	5	6	-50
1	12	13	"ctrl-buffer"	"ctrl-buffer"	3600	44890	100	50	53	14	48	50	13	16	5	0	106	107	15	105	105	12	17	7	0	2.000	2.500	1.000	0.966	3.809	3.408	0.002	80	420	3	7	1.000	2	1	5	2	-50
1	13	13	"ctrl-buffer"	"ctrl-buffer"	3780	44890	100	49	50	15	48	50	12	15	5	0	106	107	15	107	107	12	20	6	0	-1.000	100000.000	0.775	0.705	3.698	1.313	0.019	80	442	0	2	Error	1	-1	2	0	-50
1	14	13	"ctrl-buffer"	"ctrl-buffer"	3960	44880	100	48	51	13	47	49	12	23	2	0	105	105	11	104	104	13	8	2	0	1.000	4.000	1.500	1.299	3.204	1.016	0.004	80	405	2	5	0.000	1	1	4	1	-50
1	15	13	"ctrl-buffer"	"ctrl-buffer"	4130	44880	100	48	51	21	48	49	12	13	5	0	106	108	26	105	105	12	15	5	0	0.000	1.000	0.941	0.876	4.744	0.308	0.006	80	440	1	6	Error	0	1	3	3	-50
1	16	13	"ctrl-buffer"	"ctrl-buffer"	4310	44880	100	48	49	12	48	49	13	12	3	0	103	106	13	106	105	12	15	3	0	0.000	100000.000	1.167	0.953	3.539	6.984	0.002	80	442	-3	1	Error	0	-3	1	0	-50
1	17	13	"ctrl-buffer"	"ctrl-buffer"	4490	44880	100	47	52	22	47	48	13	20	6	0	107	112	26	105	105	12	22	10	0	0.000	0.714	0.829	0.777	3.563	0.068	0.000	80	420	2	12	Error	0	2	5	7	-50
1	18	13	"ctrl-buffer"	"ctrl-buffer"	4670	44880	100	49	49	11	47	48	12	20	2	0	106	107	14	105	105	12	20	5	0	2.000	1.000	1.077	0.944	3.416	2.675	0.007	80	420	3	4	1.000	2	1	2	2	-50
1	19	13	"ctrl-buffer"	"ctrl-buffer"	4840	44880	100	51	52	19	47	48	12	26	5	0	108	110	13	105	105	12	21	8	0	1.333	1.000	1.071	0.891	3.680	19.820	0.001	80	430	7	10	0.415	4	3	5	5	-50
1	20	13	"ctrl-buffer"	"ctrl-buffer"	5020	44870	100	48	50	14	47	48	12	15	6	0	110	109	14	104	105	12	21	6	0	0.167	0.600	1.111	0.950	3.131	0.961	0.023	80	408	7	8	-2.585	1	6	3	5	-50
1	21	13	"ctrl-buffer"	"ctrl-buffer"	5200	44870	100	47	48	10	46	48	12	15	2	0	108	108	12	106	106	11	15	3	0	0.500	1.000	1.000	0.866	3.728	2.295	0.000	80	442	3	4	-1.000	1	2	2	2	-50
1	22	13	"ctrl-buffer"	"ctrl-buffer"	5380	44870	100	47	48	11	48	49	12	16	1	0	110	110	14	105	105	11	35	13	0	-0.200	0.000	0.710	0.786	3.553	2.118	0.001	80	432	4	5	Error	-1	5	0	5	-50
1	23	13	"ctrl-buffer"	"ctrl-buffer"	5560	44870	100	46	49	14	47	49	12	17	10	0	106	106	15	106	106	11	15	6	0	100000.000	100000.000	1.025	0.818	5.092	1.065	0.002	80	408	-1	2	16.610	-1	0	2	0	-50
1	24	13	"ctrl-buffer"	"ctrl-buffer"	5730	44870	100	46	49	12	47	48	13	16	6	0	107	109	16	105	105	12	25	10	0	-0.500	0.500	1.000	0.722	3.511	1.616	0.004	80	462	1	6	Error	-1	2	2	4	-50
1	1	14	"ydhI"	"STM1443"	1660	45090	100	122	127	47	51	53	17	93	81	0	247	242	62	103	104	12	100	98	0	0.493	0.547	0.475	0.495	1.647	0.569	0.612	80	517	215	215	-1.020	71	144	76	139	0
1	2	14	"STMB2B.139A"	"Not LT2a93"	1840	45080	70	77	83	31	49	51	14	68	50	0	144	153	38	105	105	12	93	75	0	0.718	0.708	0.622	0.567	2.551	0.699	0.403	32	236	67	82	-0.478	28	39	34	48	0
1	3	14	""	"STM3806"	2010	45080	90	118	125	47	49	51	13	98	92	0	286	291	104	105	105	13	100	100	0	0.381	0.409	0.404	0.393	1.490	0.366	0.811	52	389	250	262	-1.391	69	181	76	186	0
1	4	14	"pgtE"	"STM2395"	2190	45080	100	305	304	79	50	52	12	100	100	0	681	691	135	107	107	13	100	100	0	0.444	0.435	0.426	0.423	1.277	0.434	0.912	80	474	829	838	-1.171	255	574	254	584	0
1	5	14	""	"STM3911"	2360	45080	80	70	71	20	49	51	14	59	28	0	186	191	49	107	107	13	98	92	0	0.266	0.262	0.352	0.249	2.680	0.200	0.261	52	320	100	106	-1.911	21	79	22	84	0
1	6	14	"ygiY"	"STM3178"	2540	45080	80	213	216	51	48	51	16	100	100	0	709	698	103	106	107	13	100	100	0	0.274	0.284	0.283	0.275	1.312	0.275	0.861	52	334	768	760	-1.870	165	603	168	592	0
1	7	14	""	"STM2880"	2720	45070	90	394	400	75	48	50	14	100	100	0	211	210	29	105	105	12	100	100	0	3.264	3.352	3.314	3.436	1.395	3.400	0.827	52	378	452	457	1.707	346	106	352	105	0
1	8	14	"ssaU"	"STM1422"	2890	45070	90	122	127	44	48	50	15	94	92	0	481	492	187	105	105	13	100	100	0	0.197	0.204	0.202	0.185	1.995	0.187	0.751	52	386	450	466	-2.345	74	376	79	387	0
1	9	14	"nrdE"	"STM2807"	3070	45070	90	1640	1813	605	48	50	17	100	100	0	554	607	196	105	105	13	100	100	0	3.546	3.516	3.628	3.578	1.199	3.474	0.943	52	394	2041	2267	1.826	1592	449	1765	502	0
1	10	14	"cadA"	"STM2559"	3250	45070	90	114	122	46	49	50	12	98	92	0	485	562	211	104	105	12	100	100	0	0.171	0.159	0.165	0.144	1.610	0.158	0.762	52	387	446	531	-2.551	65	381	73	458	0
1	11	14	"thiL"	"STM0419"	3420	45070	90	350	387	153	49	51	14	100	100	0	298	308	87	104	104	14	100	98	0	1.552	1.657	1.631	1.705	1.393	1.580	0.899	52	392	495	542	0.634	301	194	338	204	0
1	12	14	"hin"	"STM2772"	3620	45060	90	142	240	235	48	50	12	100	96	0	233	353	296	105	105	12	100	96	0	0.734	0.774	0.723	0.766	1.398	0.785	0.939	52	367	222	440	-0.445	94	128	192	248	0
1	13	14	""	"STM3166"	3770	45060	90	99	102	27	47	49	11	96	86	0	437	457	127	106	107	14	100	100	0	0.157	0.157	0.154	0.143	1.755	0.152	0.548	52	366	383	406	-2.670	52	331	55	351	0
1	14	14	"yjjY"	"STM4599"	3970	45060	90	158	176	67	48	49	11	100	100	0	148	149	24	104	105	13	92	76	0	2.500	2.844	2.916	2.901	2.150	3.983	0.428	52	393	154	173	1.322	110	44	128	45	0
1	15	14	"ybaN"	"STM0482"	4140	45060	90	157	170	61	48	51	14	100	100	0	219	233	73	103	104	12	100	100	0	0.940	0.938	0.905	0.955	1.385	0.880	0.784	52	379	225	252	-0.090	109	116	122	130	0
1	16	14	""	"STM0571"	4310	45060	90	158	160	41	49	51	13	100	100	0	717	668	154	106	107	17	100	100	0	0.178	0.198	0.191	0.192	1.297	0.186	0.835	52	386	720	673	-2.487	109	611	111	562	0
1	17	14	"yaiU"	"STM0373"	4500	45060	100	398	388	93	48	49	12	100	100	0	998	988	192	105	107	16	100	100	0	0.392	0.385	0.381	0.381	1.305	0.381	0.925	80	482	1243	1223	-1.351	350	893	340	883	0
1	18	14	""	"STM3653"	4680	45060	100	183	183	48	48	49	13	100	98	0	458	441	93	105	106	12	100	100	0	0.382	0.402	0.395	0.386	1.279	0.399	0.909	80	452	488	471	-1.387	135	353	135	336	0
1	19	14	""	"STM2195"	4850	45060	100	67	93	72	48	90	515	0	0	0	155	205	136	106	191	930	0	0	0	0.388	0.455	0.421	0.353	2.457	0.480	0.810	80	440	68	144	-1.367	19	49	45	99	0
1	20	14	"EMPTY"	"EMPTY"	5020	45050	100	49	50	14	47	48	12	20	10	0	104	103	10	104	104	12	8	1	0	100000.000	-3.000	1.250	1.058	2.990	0.114	0.001	80	452	2	2	16.610	2	0	3	-1	-75
1	21	14	"EMPTY"	"EMPTY"	5200	45050	100	47	49	11	47	49	12	13	3	0	105	103	12	104	105	12	11	0	0	0.000	-2.000	1.111	1.045	3.240	0.232	0.000	80	464	1	1	Error	0	1	2	-1	-75
1	22	14	"EMPTY"	"EMPTY"	5380	45050	100	46	48	9	47	50	13	8	0	0	104	105	11	104	104	12	18	2	0	100000.000	1.000	1.000	0.886	3.564	0.054	0.000	80	464	-1	2	16.610	-1	0	1	1	-75
1	23	14	"EMPTY"	"EMPTY"	5560	45050	100	43	46	12	47	48	11	13	3	0	104	104	13	104	104	12	16	3	0	100000.000	100000.000	0.857	0.887	4.109	4.199	0.005	80	452	-4	-1	16.610	-4	0	-1	0	-75
1	24	14	"EMPTY"	"EMPTY"	5730	45050	100	47	49	13	46	47	12	16	3	0	102	103	11	105	105	12	11	0	0	-0.333	-1.500	0.657	0.621	3.600	0.769	0.010	80	484	-2	1	Error	1	-3	3	-2	-75
2	1	1	""	"STM0721"	6190	42710	90	101	107	28	47	49	15	96	86	0	660	699	134	108	110	16	100	100	0	0.098	0.102	0.095	0.093	1.603	0.098	0.681	52	402	606	651	-3.354	54	552	60	591	0
2	2	1	"dnaC"	"STM4543"	6370	42690	90	418	485	234	47	51	19	100	100	0	419	452	156	109	111	17	100	100	0	1.197	1.277	1.202	1.271	1.304	1.292	0.908	52	394	681	781	0.259	371	310	438	343	0
2	3	1	"gph"	"STM3482"	6540	42700	90	494	582	281	47	49	13	100	100	0	354	387	129	109	110	12	100	100	0	1.824	1.924	1.904	1.886	1.234	2.021	0.938	52	395	692	813	0.867	447	245	535	278	0
2	4	1	""	"STM3547"	6720	42700	90	118	124	41	48	49	14	94	88	0	668	705	128	110	111	12	100	100	0	0.125	0.128	0.115	0.108	1.873	0.130	0.681	52	388	628	671	-2.995	70	558	76	595	0
2	5	1	""	"STM3259"	6890	42690	90	73	83	32	46	48	12	86	55	0	267	293	104	108	109	12	100	100	0	0.170	0.200	0.188	0.164	2.112	0.199	0.574	52	387	186	222	-2.558	27	159	37	185	0
2	6	1	"yqjC"	"STM3228"	7070	42700	90	218	264	142	46	47	11	100	100	0	252	284	122	109	109	13	100	100	0	1.203	1.246	1.261	1.241	1.381	1.238	0.855	52	386	315	393	0.266	172	143	218	175	0
2	7	1	""	"STM2545"	7230	42690	90	834	952	462	47	51	26	100	100	0	370	395	127	109	110	18	100	100	0	3.015	3.164	3.113	3.137	1.209	3.292	0.946	52	392	1048	1191	1.592	787	261	905	286	0
2	8	1	"gltL"	"STM0662"	7420	42690	80	120	126	37	47	48	11	100	100	0	441	445	106	110	110	12	100	100	0	0.221	0.236	0.221	0.224	1.453	0.233	0.784	52	340	404	414	-2.181	73	331	79	335	0
2	9	1	"asnB"	"STM0680"	7600	42680	90	1285	1302	119	46	48	11	100	100	0	806	801	116	109	109	12	100	100	0	1.778	1.815	1.789	1.841	1.176	1.803	0.968	52	400	1936	1948	0.830	1239	697	1256	692	0
2	10	1	"nagE"	"STM0685"	7780	42680	90	192	234	136	48	50	12	100	100	0	266	299	142	109	109	12	98	98	0	0.917	0.979	0.965	1.016	1.652	0.967	0.898	52	400	301	376	-0.125	144	157	186	190	0
2	11	1	"barA"	"STM2958"	7960	42680	90	214	225	107	46	48	12	100	100	0	619	634	222	110	109	12	100	100	0	0.330	0.342	0.332	0.320	1.340	0.351	0.892	52	392	677	703	-1.599	168	509	179	524	0
2	12	1	"eutA"	"STM2459"	8130	42680	90	77	87	45	46	48	12	80	57	0	289	320	151	109	110	12	100	98	0	0.172	0.194	0.163	0.161	1.846	0.209	0.661	52	378	211	252	-2.538	31	180	41	211	0
2	13	1	"yigN"	"STM3969"	8300	42680	90	1406	1424	214	46	48	13	100	100	0	644	634	78	111	111	12	100	100	0	2.552	2.635	2.558	2.655	1.248	2.672	0.950	52	386	1893	1901	1.351	1360	533	1378	523	0
2	14	1	"metE"	"STM3965"	8480	42680	100	1284	1234	327	46	48	12	100	100	0	970	906	225	110	110	12	98	98	0	1.440	1.492	1.481	1.519	1.441	1.502	0.945	80	503	2098	1984	0.526	1238	860	1188	796	0
2	15	1	"pldB"	"STM3961"	8670	42670	90	1647	1666	255	46	48	11	100	100	0	636	643	64	108	109	12	100	100	0	3.032	3.028	2.963	3.013	1.141	2.881	0.924	52	386	2129	2155	1.600	1601	528	1620	535	0
2	16	1	"pldA"	"STM3957"	8840	42670	90	1917	1927	390	46	48	11	100	100	0	594	591	78	109	110	12	100	100	0	3.858	3.902	3.799	3.871	1.184	3.920	0.942	52	378	2356	2363	1.948	1871	485	1881	482	0
2	17	1	"yigF"	"STM3953"	9010	42670	90	447	529	246	46	48	13	100	100	0	295	290	40	108	108	12	100	100	0	2.144	2.654	2.584	2.444	1.704	3.396	0.720	52	386	588	665	1.101	401	187	483	182	0
2	18	1	"xerC"	"STM3949"	9190	42670	90	1084	1155	369	47	53	45	100	100	0	471	478	102	108	110	20	100	100	0	2.857	2.995	2.832	2.986	1.332	3.149	0.887	52	394	1400	1478	1.514	1037	363	1108	370	0
2	19	1	"sgaH"	"STM4386"	9370	42670	90	124	132	36	48	53	44	92	34	0	390	402	68	111	113	19	100	100	0	0.272	0.289	0.264	0.270	1.449	0.279	0.798	52	402	355	375	-1.876	76	279	84	291	0
2	20	1	"ytfG"	"STM4401"	9550	42670	90	193	198	42	47	49	12	100	100	0	479	492	76	112	112	12	100	100	0	0.398	0.397	0.385	0.391	1.351	0.360	0.822	52	402	513	531	-1.330	146	367	151	380	0
2	21	1	"ytfP"	"STM4411"	9730	42660	90	243	256	61	47	47	11	100	100	0	260	268	63	111	112	13	100	100	0	1.315	1.331	1.360	1.385	1.373	1.277	0.889	52	393	345	366	0.396	196	149	209	157	0
2	22	1	""	"STM4419"	9910	42670	100	170	168	52	46	48	14	95	93	0	900	850	235	110	110	12	100	100	0	0.157	0.165	0.163	0.164	1.480	0.159	0.827	80	494	914	862	-2.672	124	790	122	740	0
2	23	1	""	"STM4423"	10090	42660	90	90	90	21	46	48	13	96	78	0	507	503	103	109	110	12	100	100	0	0.111	0.112	0.112	0.102	1.742	0.100	0.552	52	387	442	438	-3.177	44	398	44	394	0
2	24	1	""	"STM4427"	10270	42660	90	129	136	41	46	48	12	100	100	0	458	512	165	109	110	13	100	100	0	0.238	0.223	0.214	0.219	1.434	0.211	0.813	52	392	432	493	-2.072	83	349	90	403	0
2	1	2	"clpP"	"STM0448"	6180	42880	90	1483	1558	498	48	51	19	100	100	0	353	366	91	108	108	12	100	100	0	5.857	5.853	5.906	5.891	1.179	5.828	0.951	52	387	1680	1768	2.550	1435	245	1510	258	0
2	2	2	"nrdG"	"STM4451"	6350	42880	80	169	173	50	47	48	12	100	98	0	309	314	62	108	109	13	100	100	0	0.607	0.612	0.578	0.585	1.410	0.633	0.802	52	334	323	332	-0.720	122	201	126	206	0
2	3	2	"phoQ"	"STM1230"	6530	42880	80	1628	1800	579	47	49	14	100	100	0	521	565	147	110	110	13	100	100	0	3.847	3.853	3.960	3.844	1.143	3.923	0.970	52	340	1992	2208	1.944	1581	411	1753	455	0
2	4	2	"coaA"	"STM4139"	6710	42870	90	474	479	112	48	50	14	100	100	0	550	574	142	110	111	12	100	100	0	0.968	0.929	0.938	0.939	1.206	0.910	0.929	52	395	866	895	-0.047	426	440	431	464	0
2	5	2	"thiE"	"STM4163"	6890	42870	90	89	92	22	46	49	13	96	78	0	392	395	74	109	110	12	100	100	0	0.152	0.161	0.151	0.143	1.638	0.150	0.644	52	395	326	332	-2.718	43	283	46	286	0
2	6	2	"nfi"	"STM4168"	7060	42880	80	275	313	127	45	47	10	100	100	0	344	364	83	110	109	13	100	100	0	0.983	1.055	0.996	1.020	1.243	1.126	0.915	52	321	464	522	-0.025	230	234	268	254	0
2	7	2	"hopD"	"STM3442"	7240	42870	90	291	337	149	46	48	12	100	100	0	240	262	84	109	109	13	100	98	0	1.870	1.902	1.879	1.937	1.395	1.914	0.888	52	396	376	444	0.903	245	131	291	153	0
2	8	2	"stfD"	"STM0197"	7420	42880	90	63	66	22	46	48	12	59	30	0	216	267	127	109	109	13	100	100	0	0.159	0.127	0.156	0.145	2.089	0.107	0.289	52	395	124	178	-2.654	17	107	20	158	0
2	9	2	"eutP"	"STM2469"	7600	42870	90	68	75	27	46	47	10	76	53	0	287	311	75	108	109	12	100	100	0	0.123	0.143	0.129	0.124	1.989	0.145	0.447	52	397	201	232	-3.024	22	179	29	203	0
2	10	2	"eutM"	"STM2465"	7760	42870	50	55	63	22	47	47	11	41	25	0	151	217	123	110	111	15	83	66	0	0.195	0.150	0.171	0.218	1.782	0.192	0.492	12	104	49	123	-2.358	8	41	16	107	100
2	11	2	"prpR"	"STM0367"	7950	42870	90	58	59	15	45	47	13	48	17	0	220	236	61	108	109	13	100	100	0	0.116	0.109	0.140	0.119	2.223	0.109	0.216	52	400	125	142	-3.107	13	112	14	128	0
2	12	2	"prpE"	"STM0371"	8130	42860	90	71	189	579	45	48	13	75	48	0	244	296	205	110	110	12	100	100	0	0.194	0.774	0.192	0.175	2.826	2.512	0.696	52	388	160	330	-2.366	26	134	144	186	0
2	13	2	"sodA"	"STM4055"	8300	42860	80	1833	1848	328	46	48	12	100	100	0	342	348	45	110	111	12	100	100	0	7.703	7.571	7.725	7.587	1.153	7.739	0.953	52	334	2019	2040	2.945	1787	232	1802	238	0
2	14	2	"sicP"	"STM2879"	8490	42860	90	693	706	103	46	48	14	100	100	0	273	275	38	109	110	12	100	100	0	3.945	3.976	4.085	4.025	1.210	4.078	0.911	52	389	811	826	1.980	647	164	660	166	0
2	15	2	"fabD"	"STM1194"	8660	42850	90	3219	3428	732	46	49	15	100	100	0	439	452	77	108	109	13	100	100	0	9.586	9.831	9.786	9.849	1.169	9.977	0.945	52	395	3504	3726	3.261	3173	331	3382	344	0
2	16	2	"nuoH"	"STM2322"	8840	42850	90	860	850	184	47	49	11	100	100	0	525	523	98	108	109	11	100	100	0	1.950	1.935	1.917	1.943	1.155	1.918	0.957	52	402	1230	1218	0.963	813	417	803	415	0
2	17	2	"dacD"	"STM2062"	9020	42850	90	92	99	33	47	49	12	98	92	0	264	282	67	111	111	13	100	100	0	0.294	0.304	0.268	0.282	1.868	0.266	0.456	52	396	198	223	-1.766	45	153	52	171	0
2	18	2	"pefC"	"PSLT017"	9200	42850	90	148	150	41	46	47	11	100	100	0	829	843	151	109	110	12	100	100	0	0.142	0.142	0.140	0.134	1.400	0.137	0.838	52	396	822	838	-2.819	102	720	104	734	0
2	19	2	"yjbA"	"STM4226"	9380	42850	80	152	161	53	47	48	11	100	100	0	249	275	77	109	110	12	100	100	0	0.750	0.687	0.685	0.666	1.459	0.648	0.785	52	334	245	280	-0.415	105	140	114	166	0
2	20	2	"asd"	"STM3539"	9550	42850	80	416	467	173	46	48	11	100	100	0	252	275	91	109	110	12	100	100	0	2.587	2.536	2.453	2.614	1.286	2.528	0.891	52	334	513	587	1.372	370	143	421	166	0
2	21	2	"stpA"	"STM2799"	9730	42850	80	155	243	230	46	48	11	100	100	0	160	198	108	109	109	13	96	88	0	2.137	2.213	2.289	2.384	1.580	2.197	0.910	52	328	160	286	1.096	109	51	197	89	100
2	22	2	"leuB"	"STM0112"	9900	42850	80	102	123	74	46	48	12	100	90	0	181	211	107	111	110	12	100	92	0	0.800	0.770	0.814	0.812	1.792	0.676	0.808	52	328	126	177	-0.322	56	70	77	100	100
2	23	2	"prgJ"	"STM2872"	10080	42840	90	646	1007	915	45	47	11	100	100	0	158	194	91	109	110	12	96	92	0	12.265	11.318	11.844	12.521	1.550	11.013	0.910	52	402	650	1047	3.617	601	49	962	85	0
2	24	2	"smvA"	"STM1574"	10270	42840	90	167	184	74	47	48	12	100	100	0	194	218	75	109	109	11	100	100	0	1.412	1.257	1.274	1.315	1.460	1.265	0.780	52	393	205	246	0.497	120	85	137	109	0
2	1	3	"hupB"	"STM0451"	6180	43060	80	495	642	466	47	50	14	100	100	0	204	233	102	109	108	12	100	100	0	4.716	4.798	4.845	5.035	1.324	4.763	0.942	52	334	543	719	2.237	448	95	595	124	0
2	2	3	"hisM"	"STM2352"	6350	43060	80	328	370	131	47	47	11	100	100	0	390	419	117	108	109	12	100	100	0	0.996	1.039	1.043	1.027	1.214	1.053	0.935	52	334	563	634	-0.005	281	282	323	311	0
2	3	3	"rimM"	"STM2675"	6540	43060	90	4025	4102	1450	46	52	54	100	100	0	202	219	72	109	109	13	100	98	0	42.785	36.873	39.620	39.875	1.404	34.476	0.847	52	379	4072	4166	5.419	3979	93	4056	110	0
2	4	3	"fruR"	"STM0118"	6700	43060	80	84	95	47	48	49	12	76	63	0	147	163	54	107	108	12	88	73	0	0.900	0.839	0.863	0.897	2.324	0.840	0.714	52	320	76	103	-0.152	36	40	47	56	0
2	5	3	"asrA"	"STM2548"	6880	43060	90	66	73	22	47	51	23	42	19	0	316	325	64	109	111	17	100	100	0	0.092	0.120	0.126	0.111	2.045	0.116	0.331	52	394	226	242	-3.446	19	207	26	216	0
2	6	3	"entD"	"STM0584"	7070	43050	100	231	235	74	47	51	21	100	100	0	241	253	69	109	110	17	98	97	0	1.394	1.306	1.320	1.356	1.367	1.302	0.872	80	461	316	332	0.479	184	132	188	144	0
2	7	3	"cbiL"	"STM2024"	7240	43050	90	69	76	24	48	50	14	65	42	0	225	245	65	109	110	13	100	100	0	0.181	0.206	0.173	0.167	2.164	0.226	0.395	52	372	137	164	-2.466	21	116	28	136	0
2	8	3	"cbiO"	"STM2020"	7410	43050	80	76	77	17	46	48	13	90	55	0	231	239	39	108	108	12	100	100	0	0.244	0.237	0.213	0.210	1.814	0.202	0.464	52	322	153	162	-2.036	30	123	31	131	0
2	9	3	"umuC"	"STM1997"	7590	43040	90	61	64	18	47	48	11	55	30	0	190	212	76	108	109	12	98	90	0	0.171	0.163	0.163	0.177	2.153	0.152	0.382	52	389	96	121	-2.550	14	82	17	104	0
2	10	3	"uhpC"	"STM3788"	7770	43040	80	90	94	24	46	47	12	94	84	0	233	243	61	108	108	12	100	100	0	0.352	0.356	0.367	0.330	1.818	0.335	0.713	52	340	169	183	-1.506	44	125	48	135	0
2	11	3	"trpB"	"STM1726"	7950	43040	90	118	119	36	46	49	14	100	92	0	218	224	57	107	108	12	100	100	0	0.649	0.624	0.624	0.613	1.428	0.606	0.749	52	388	183	190	-0.624	72	111	73	117	0
2	12	3	"rpsL"	"STM3448"	8130	43040	90	2152	2232	569	44	47	11	100	100	0	203	205	37	108	109	11	100	100	0	22.189	22.557	22.981	23.540	1.320	23.188	0.862	52	388	2203	2285	4.472	2108	95	2188	97	0
2	13	3	"phnR"	"STM0430"	8300	43040	80	166	172	48	46	48	11	100	100	0	420	434	66	110	110	12	100	100	0	0.387	0.389	0.372	0.373	1.419	0.383	0.806	52	322	430	450	-1.369	120	310	126	324	0
2	14	3	""	"STM4157"	8470	43040	90	160	166	43	46	48	11	100	100	0	462	458	64	110	110	13	100	100	0	0.324	0.345	0.332	0.328	1.447	0.336	0.835	52	389	466	468	-1.627	114	352	120	348	0
2	15	3	""	"STM0345"	8650	43040	80	86	90	29	47	48	10	88	71	0	282	301	88	109	111	13	100	100	0	0.225	0.224	0.211	0.191	2.059	0.208	0.503	52	334	212	235	-2.149	39	173	43	192	0
2	16	3	""	"STM2453"	8840	43040	90	148	153	32	47	48	11	100	100	0	486	493	82	109	110	13	100	100	0	0.268	0.276	0.266	0.269	1.298	0.273	0.851	52	401	478	490	-1.900	101	377	106	384	0
2	17	3	"ychA"	"STM1773"	9020	43030	90	476	473	80	47	49	12	100	100	0	475	472	68	111	112	13	100	100	0	1.179	1.180	1.211	1.184	1.147	1.135	0.952	52	388	793	787	0.237	429	364	426	361	0
2	18	3	"orf408"	"STM1382"	9190	43030	90	116	117	32	46	47	10	100	96	0	631	628	67	110	111	12	100	100	0	0.134	0.137	0.141	0.124	1.600	0.137	0.758	52	388	591	589	-2.896	70	521	71	518	0
2	19	3	"traR"	"PSLT085"	9370	43040	90	60	65	18	46	48	12	51	28	0	259	282	93	111	111	12	100	100	0	0.095	0.111	0.128	0.102	2.086	0.105	0.316	52	400	162	190	-3.402	14	148	19	171	0
2	20	3	""	"Not LT2a85"	9560	43030	90	83	95	38	46	47	10	92	78	0	405	448	126	112	112	12	100	100	0	0.126	0.146	0.147	0.124	1.812	0.156	0.647	52	388	330	385	-2.985	37	293	49	336	0
2	21	3	"trbC"	"PSLT094"	9730	43020	90	144	150	37	46	48	11	100	100	0	692	698	105	110	111	12	100	100	0	0.168	0.177	0.166	0.170	1.354	0.167	0.819	52	381	680	692	-2.570	98	582	104	588	0
2	22	3	"traQ"	"PSLT098"	9910	43030	90	88	95	28	45	47	11	98	84	0	366	370	53	110	110	12	100	100	0	0.168	0.192	0.171	0.167	1.778	0.176	0.537	52	364	299	310	-2.574	43	256	50	260	0
2	23	3	"traS"	"PSLT102"	10070	43020	90	191	197	40	46	48	12	100	100	0	451	440	66	110	111	14	100	100	0	0.425	0.458	0.452	0.453	1.314	0.464	0.896	52	386	486	481	-1.234	145	341	151	330	0
2	24	3	""	"PSLT107"	10260	43010	90	654	658	183	47	48	12	100	100	0	279	283	61	111	112	13	100	100	0	3.613	3.552	3.651	3.625	1.207	3.505	0.938	52	407	775	783	1.853	607	168	611	172	0
2	1	4	""	"STM2736"	6170	43240	80	90	98	32	48	49	13	92	76	0	422	434	83	109	109	12	100	100	0	0.134	0.154	0.130	0.129	1.858	0.148	0.499	52	340	355	375	-2.898	42	313	50	325	0
2	2	4	""	"STM2712"	6350	43240	80	271	268	67	48	49	11	100	100	0	384	391	56	109	109	13	100	100	0	0.811	0.780	0.804	0.755	1.457	0.766	0.784	52	334	498	502	-0.302	223	275	220	282	0
2	3	4	""	"STM1612"	6530	43240	100	190	187	57	47	49	13	98	98	0	694	659	173	108	109	13	100	100	0	0.244	0.254	0.250	0.247	1.431	0.250	0.879	80	452	729	691	-2.035	143	586	140	551	0
2	4	4	""	"STM1607"	6700	43230	90	275	282	49	47	49	13	100	100	0	455	454	57	108	108	12	100	100	0	0.657	0.679	0.672	0.675	1.184	0.670	0.920	52	372	575	581	-0.606	228	347	235	346	0
2	5	4	"ycjI"	"STM1680"	6880	43230	80	255	263	58	47	50	15	100	100	0	357	365	55	107	108	11	100	100	0	0.832	0.837	0.821	0.828	1.232	0.823	0.882	52	334	458	474	-0.265	208	250	216	258	0
2	6	4	""	"STM1676"	7060	43230	80	276	276	59	46	49	16	100	100	0	545	547	63	110	109	12	100	100	0	0.529	0.526	0.531	0.516	1.267	0.514	0.872	52	315	665	667	-0.919	230	435	230	437	0
2	7	4	"frr"	"STM0219"	7230	43230	80	1229	1264	276	47	49	16	100	100	0	341	349	72	108	108	12	100	100	0	5.073	5.050	5.116	5.118	1.220	5.052	0.917	52	328	1415	1458	2.343	1182	233	1217	241	0
2	8	4	"mesJ"	"STM0236"	7420	43220	90	415	421	103	46	47	11	100	100	0	561	568	115	107	107	11	100	100	0	0.813	0.813	0.826	0.811	1.187	0.808	0.941	52	387	823	836	-0.299	369	454	375	461	0
2	9	4	"pfs"	"STM0207"	7590	43220	90	520	520	113	47	48	12	100	100	0	299	295	51	108	109	11	100	100	0	2.476	2.529	2.552	2.557	1.201	2.550	0.925	52	394	664	660	1.308	473	191	473	187	0
2	10	4	"yeeA"	"STM2060"	7770	43220	80	201	200	42	45	48	12	100	100	0	409	401	69	107	108	11	100	100	0	0.517	0.527	0.526	0.524	1.209	0.522	0.899	52	334	458	449	-0.953	156	302	155	294	0
2	11	4	"vsr"	"STM1991"	7940	43220	90	128	134	41	46	48	13	100	100	0	324	338	76	110	109	12	100	100	0	0.383	0.386	0.389	0.367	1.414	0.364	0.779	52	394	296	316	-1.384	82	214	88	228	0
2	12	4	"fixB"	"STM0076"	8130	43220	90	61	64	15	46	47	11	63	30	0	299	303	59	109	109	12	100	100	0	0.079	0.093	0.104	0.090	1.941	0.090	0.256	52	379	205	212	-3.663	15	190	18	194	0
2	13	4	""	"STM4192"	8300	43210	90	240	243	46	46	47	10	100	100	0	395	393	49	108	109	12	100	100	0	0.676	0.691	0.705	0.685	1.242	0.668	0.901	52	374	481	482	-0.565	194	287	197	285	0
2	14	4	"dgkA"	"STM4236"	8470	43220	80	240	243	54	47	49	13	100	100	0	289	290	43	109	110	11	100	100	0	1.072	1.083	1.111	1.065	1.279	1.106	0.883	52	329	373	377	0.101	193	180	196	181	0
2	15	4	"tyrB"	"STM4248"	8660	43210	90	690	680	128	47	49	15	100	100	0	649	646	116	109	110	12	100	100	0	1.191	1.179	1.192	1.181	1.175	1.160	0.950	52	401	1183	1170	0.252	643	540	633	537	0
2	16	4	"lysC"	"STM4220"	8850	43210	90	600	544	168	48	50	14	100	100	0	511	474	108	108	109	12	100	100	0	1.370	1.355	1.395	1.319	1.473	1.386	0.943	52	381	955	862	0.454	552	403	496	366	0
2	17	4	"glk"	"STM2403"	9020	43210	90	377	380	67	47	48	12	100	100	0	539	535	69	110	110	12	100	100	0	0.769	0.784	0.790	0.777	1.222	0.788	0.932	52	388	759	758	-0.379	330	429	333	425	0
2	18	4	"yfcB"	"STM2385"	9200	43210	90	926	940	165	46	47	12	100	100	0	526	540	70	111	111	12	100	100	0	2.120	2.084	2.185	2.069	1.237	2.122	0.933	52	380	1295	1323	1.084	880	415	894	429	0
2	19	4	"ybdA"	"STM0593"	9370	43210	90	586	606	91	47	48	12	100	100	0	550	546	59	112	112	13	100	100	0	1.231	1.288	1.291	1.284	1.187	1.279	0.922	52	380	977	993	0.299	539	438	559	434	0
2	20	4	"ybaM"	"STM0480"	9550	43200	90	85	88	21	45	47	11	96	88	0	183	186	30	112	112	12	100	96	0	0.563	0.581	0.500	0.559	1.878	0.558	0.529	52	381	111	117	-0.828	40	71	43	74	0
2	21	4	"ybbO"	"STM0505"	9720	43200	90	420	447	101	47	48	12	100	100	0	488	483	88	111	111	12	100	100	0	0.989	1.075	1.065	1.083	1.310	1.047	0.897	52	394	750	772	-0.015	373	377	400	372	0
2	22	4	"purK"	"STM0533"	9910	43190	90	507	516	109	45	46	11	100	100	0	442	442	81	110	110	12	100	100	0	1.392	1.419	1.439	1.425	1.179	1.393	0.930	52	385	794	803	0.477	462	332	471	332	0
2	23	4	"rfbI"	"STM0559"	10080	43200	90	83	84	19	45	47	11	92	84	0	259	265	30	110	110	12	100	100	0	0.255	0.252	0.241	0.227	1.763	0.233	0.540	52	382	187	194	-1.971	38	149	39	155	0
2	24	4	"ybdK"	"STM0583"	10260	43200	90	591	621	116	46	47	10	100	100	0	585	611	106	111	111	12	100	100	0	1.150	1.150	1.185	1.154	1.157	1.145	0.940	52	401	1019	1075	0.201	545	474	575	500	0
2	1	5	"yoaH"	"STM1823"	6170	43420	90	89	94	27	47	49	12	96	82	0	193	195	36	107	107	12	100	100	0	0.488	0.534	0.526	0.497	1.753	0.493	0.547	52	402	128	135	-1.034	42	86	47	88	0
2	2	5	"emtA"	"STM1799"	6350	43430	90	240	236	49	48	49	11	100	100	0	419	412	59	108	108	13	100	100	0	0.617	0.618	0.620	0.604	1.305	0.605	0.898	52	395	503	492	-0.696	192	311	188	304	0
2	3	5	"narH"	"STM1763"	6530	43410	90	139	135	32	48	52	17	100	96	0	633	611	134	110	110	12	100	100	0	0.174	0.174	0.165	0.171	1.430	0.160	0.726	52	373	614	588	-2.523	91	523	87	501	0
2	4	5	"ychE"	"STM1748"	6700	43410	90	179	186	40	46	49	14	100	100	0	468	478	67	109	109	13	100	100	0	0.370	0.379	0.376	0.369	1.362	0.348	0.799	52	381	492	509	-1.433	133	359	140	369	0
2	5	5	"yoaB"	"STM1822"	6880	43410	90	102	104	24	47	48	11	100	94	0	224	227	29	107	108	12	100	100	0	0.470	0.475	0.445	0.442	1.548	0.465	0.646	52	380	172	177	-1.089	55	117	57	120	0
2	6	5	"dsbB"	"STM1807"	7050	43400	100	42	44	11	47	48	11	11	3	0	96	94	17	108	109	12	3	1	0	0.417	0.214	0.579	0.537	2.924	0.477	0.021	80	461	-17	-17	-1.263	-5	-12	-3	-14	-75
2	7	5	""	"STM4010"	7230	43400	90	188	197	37	46	48	11	100	100	0	517	513	55	108	109	12	100	100	0	0.347	0.373	0.370	0.364	1.242	0.353	0.885	52	386	551	556	-1.526	142	409	151	405	0
2	8	5	"mobB"	"STM3993"	7410	43400	90	240	242	58	47	48	11	100	100	0	374	384	60	108	109	12	100	100	0	0.726	0.707	0.724	0.689	1.306	0.690	0.865	52	402	459	471	-0.463	193	266	195	276	0
2	9	5	"yiiR"	"STM4083"	7600	43410	90	204	204	52	47	47	11	100	98	0	349	355	56	109	109	12	100	100	0	0.654	0.638	0.627	0.607	1.497	0.654	0.871	52	392	397	403	-0.612	157	240	157	246	0
2	10	5	""	"STM4067"	7760	43400	90	218	224	50	45	48	13	100	100	0	404	412	86	109	109	11	100	100	0	0.586	0.591	0.581	0.592	1.261	0.563	0.892	52	386	468	482	-0.770	173	295	179	303	0
2	11	5	"yiiM"	"STM4056"	7940	43400	90	291	308	80	48	71	73	100	94	0	353	381	91	112	128	65	100	100	0	1.008	0.967	0.978	0.968	1.248	0.924	0.892	52	389	484	529	0.012	243	241	260	269	0
2	12	5	"yiiG"	"STM4040"	8120	43390	100	109	178	147	54	116	135	31	23	0	456	494	226	117	172	114	85	77	0	0.162	0.329	0.189	0.229	3.331	0.551	0.505	80	470	394	501	-2.624	55	339	124	377	-100
2	13	5	"yhdN"	"STM3413"	8300	43390	90	298	305	66	47	63	193	80	5	0	346	346	38	109	110	11	100	100	0	1.059	1.089	1.084	1.065	1.303	1.075	0.882	52	386	488	495	0.083	251	237	258	237	0
2	14	5	"secY"	"STM3420"	8490	43390	90	18402	17914	4542	48	64	195	100	100	0	351	353	56	110	110	12	100	100	0	76.158	73.523	73.775	70.397	1.262	75.647	0.942	52	380	18595	18109	6.251	18354	241	17866	243	0
2	15	5	"rplE"	"STM3428"	8650	43390	90	10834	10177	2291	47	48	12	100	100	0	206	209	22	108	109	12	100	100	0	110.071	100.297	85.297	78.583	1.340	107.649	0.832	52	372	10885	10231	6.782	10787	98	10130	101	0
2	16	5	"rpmC"	"STM3432"	8830	43390	100	1348	1215	549	47	48	11	98	98	0	139	140	24	108	109	11	86	70	0	41.968	36.500	32.786	30.963	1.934	39.957	0.499	80	473	1332	1200	5.391	1301	31	1168	32	0
2	17	5	"rpsS"	"STM3436"	9010	43390	90	3972	3822	928	48	50	19	100	100	0	169	170	22	111	111	12	98	92	0	67.655	63.966	64.233	60.154	1.392	67.196	0.700	52	394	3982	3833	6.080	3924	58	3774	59	0
2	18	5	"rpsJ"	"STM3441"	9200	43380	90	2916	2539	832	48	50	19	100	100	0	188	196	37	113	113	12	100	100	0	38.240	30.012	35.840	29.637	1.770	35.803	0.665	52	387	2943	2574	5.257	2868	75	2491	83	0
2	19	5	""	"STM4463"	9370	43390	90	85	85	20	46	47	10	96	80	0	316	314	38	110	111	12	100	100	0	0.189	0.191	0.177	0.169	1.861	0.173	0.527	52	382	245	243	-2.401	39	206	39	204	0
2	20	5	"pepA"	"STM4477"	9550	43380	90	1033	1029	152	45	47	10	100	100	0	382	390	72	110	111	12	100	100	0	3.632	3.514	3.590	3.586	1.206	3.547	0.930	52	396	1260	1264	1.861	988	272	984	280	0
2	21	5	"iadA"	"STM4512"	9730	43380	90	267	304	111	47	48	11	100	100	0	389	429	111	111	112	12	100	100	0	0.791	0.808	0.819	0.791	1.290	0.816	0.902	52	380	498	575	-0.338	220	278	257	318	0
2	22	5	""	"STM4551"	9900	43380	90	157	164	35	45	48	11	100	100	0	467	478	59	112	112	13	100	100	0	0.315	0.325	0.301	0.316	1.304	0.309	0.843	52	380	467	485	-1.664	112	355	119	366	100
2	23	5	"yjjK"	"STM4581"	10070	43370	90	1315	1427	882	46	48	12	100	100	0	389	432	187	111	112	12	100	100	0	4.565	4.302	4.179	4.160	1.345	4.648	0.902	52	388	1547	1702	2.191	1269	278	1381	321	0
2	24	5	"gltS"	"STM3746"	10250	43370	90	1139	1193	327	45	47	12	100	100	0	420	428	103	110	110	12	100	100	0	3.529	3.610	3.606	3.702	1.244	3.617	0.948	52	401	1404	1466	1.819	1094	310	1148	318	0
2	1	6	"yhhY"	"STM3546"	6170	43600	80	132	133	30	46	48	12	100	100	0	372	375	44	106	107	12	100	100	0	0.323	0.323	0.329	0.311	1.360	0.320	0.797	52	340	352	356	-1.629	86	266	87	269	0
2	2	6	""	"STM0951"	6350	43600	90	139	147	43	48	49	12	100	100	0	432	451	105	109	110	13	100	100	0	0.282	0.289	0.280	0.273	1.404	0.291	0.806	52	381	414	441	-1.828	91	323	99	342	0
2	3	6	"nanK"	"STM3336"	6530	43590	90	185	192	52	50	55	18	100	100	0	497	513	94	110	110	12	100	100	0	0.349	0.352	0.351	0.340	1.414	0.322	0.727	52	402	522	545	-1.519	135	387	142	403	0
2	4	6	"yrbC"	"STM3310"	6710	43580	90	713	717	112	48	51	15	100	100	0	368	362	58	107	109	13	100	100	0	2.548	2.624	2.685	2.667	1.222	2.571	0.926	52	388	926	924	1.349	665	261	669	255	0
2	5	6	"greA"	"STM3299"	6880	43590	80	721	742	133	47	49	11	100	100	0	324	332	48	108	108	12	100	100	0	3.120	3.103	3.066	3.115	1.182	3.146	0.928	52	334	890	919	1.642	674	216	695	224	0
2	6	6	"rpsO"	"STM3283"	7060	43590	90	426	416	99	46	48	12	100	100	0	223	221	26	107	108	12	100	100	0	3.276	3.246	3.329	3.185	1.380	3.446	0.842	52	388	496	484	1.712	380	116	370	114	0
2	7	6	"yghB"	"STM3162"	7230	43590	90	266	282	67	46	48	13	100	100	0	451	475	126	109	109	12	100	100	0	0.643	0.645	0.641	0.655	1.280	0.608	0.901	52	394	562	602	-0.636	220	342	236	366	0
2	8	6	""	"STM3136"	7410	43580	90	405	431	106	47	49	12	100	100	0	587	607	130	108	108	12	100	100	0	0.747	0.770	0.776	0.766	1.221	0.761	0.942	52	402	837	883	-0.420	358	479	384	499	0
2	9	6	"yggV"	"STM3103"	7600	43590	90	366	363	80	47	49	11	100	100	0	268	274	51	108	109	12	100	100	0	1.994	1.904	1.864	1.930	1.227	1.900	0.916	52	387	479	482	0.995	319	160	316	166	0
2	10	6	"sprT"	"STM3092"	7760	43590	90	120	120	32	46	47	11	96	94	0	346	323	75	108	109	12	96	94	0	0.311	0.344	0.337	0.338	1.680	0.327	0.817	52	378	312	289	-1.685	74	238	74	215	0
2	11	6	""	"STM3072"	7940	43580	90	100	102	21	45	47	12	100	100	0	334	340	56	109	110	13	100	100	0	0.244	0.247	0.246	0.238	1.376	0.231	0.714	52	396	280	288	-2.032	55	225	57	231	0
2	12	6	"ygfE"	"STM3060"	8120	43580	90	233	237	68	52	105	134	76	11	0	228	232	30	115	165	112	50	0	0	1.602	1.581	1.582	1.530	1.460	1.201	0.793	52	389	294	302	0.680	181	113	185	117	100
2	13	6	"ansA"	"STM1294"	8300	43570	100	60	66	21	48	52	26	30	7	0	123	124	18	110	113	21	35	5	0	0.923	1.286	1.050	1.307	3.424	1.630	0.108	80	481	25	32	-0.115	12	13	18	14	-75
2	14	6	"pfkB"	"STM1326"	8480	43570	80	288	376	194	47	49	12	100	100	0	293	331	132	110	109	12	100	100	0	1.317	1.489	1.595	1.501	1.310	1.491	0.926	52	328	424	550	0.397	241	183	329	221	0
2	15	6	"ydiK"	"STM1364"	8650	43570	90	435	448	80	46	48	11	100	100	0	564	576	97	110	110	12	100	100	0	0.857	0.863	0.867	0.869	1.221	0.843	0.947	52	388	843	868	-0.223	389	454	402	466	0
2	16	6	"cfa"	"STM1427"	8830	43570	90	518	530	116	47	49	12	100	100	0	606	593	62	110	110	12	100	100	0	0.950	1.000	0.945	0.986	1.217	1.015	0.923	52	388	967	966	-0.075	471	496	483	483	0
2	17	6	"ydhM"	"STM1437"	9010	43570	80	159	172	47	47	49	12	100	100	0	369	377	60	111	111	12	100	100	0	0.434	0.470	0.445	0.449	1.360	0.454	0.822	52	340	370	391	-1.204	112	258	125	266	0
2	18	6	"nth"	"STM1453"	9190	43560	90	226	233	35	47	48	11	100	100	0	375	383	49	110	110	12	100	100	0	0.675	0.681	0.685	0.679	1.211	0.659	0.906	52	394	444	459	-0.566	179	265	186	273	0
2	19	6	"ugpA"	"STM3556"	9360	43560	90	415	427	75	45	47	12	100	100	0	454	465	80	110	110	12	100	100	0	1.076	1.076	1.057	1.081	1.176	1.043	0.937	52	393	714	737	0.105	370	344	382	355	0
2	20	6	"ftsY"	"STM3571"	9550	43560	90	1260	1294	282	46	48	12	100	100	0	650	661	129	110	111	12	100	100	0	2.248	2.265	2.266	2.274	1.119	2.263	0.967	52	408	1754	1799	1.169	1214	540	1248	551	0
2	21	6	"zntA"	"STM3576"	9730	43550	90	534	541	64	47	48	11	100	100	0	658	650	79	112	112	12	100	100	0	0.892	0.918	0.904	0.924	1.171	0.886	0.946	52	394	1033	1032	-0.165	487	546	494	538	0
2	22	6	"yhhT"	"STM3582"	9910	43550	90	174	175	41	47	48	11	100	100	0	621	646	123	111	111	12	100	100	0	0.249	0.239	0.240	0.232	1.355	0.246	0.883	52	379	637	663	-2.006	127	510	128	535	0
2	23	6	"yhiN"	"STM3588"	10070	43560	90	344	363	85	46	48	15	100	100	0	525	532	108	110	114	23	100	100	0	0.718	0.751	0.749	0.752	1.227	0.723	0.917	52	385	713	739	-0.478	298	415	317	422	0
2	24	6	""	"STM3598"	10260	43560	80	84	98	57	45	47	11	90	71	0	191	221	97	108	109	12	100	98	0	0.470	0.469	0.449	0.409	2.227	0.476	0.669	52	340	122	166	-1.090	39	83	53	113	0
2	1	7	""	"STM3799"	6160	43780	90	243	253	44	48	50	14	100	100	0	640	647	92	107	108	13	100	100	0	0.366	0.380	0.377	0.376	1.271	0.364	0.884	52	387	728	745	-1.451	195	533	205	540	0
2	2	7	"yidE"	"STM3807"	6340	43770	90	223	238	66	49	52	14	100	100	0	346	356	101	107	109	14	100	100	0	0.728	0.759	0.779	0.780	1.334	0.717	0.840	52	388	413	438	-0.458	174	239	189	249	0
2	3	7	"yidR"	"STM3811"	6510	43780	80	153	170	64	46	48	12	100	100	0	304	341	125	107	107	12	100	100	0	0.543	0.530	0.532	0.533	1.420	0.500	0.844	52	329	304	358	-0.881	107	197	124	234	0
2	4	7	"torD"	"STM3821"	6700	43770	90	89	100	78	47	49	11	90	73	0	417	492	487	108	108	12	100	100	0	0.136	0.138	0.131	0.115	1.908	0.143	0.823	52	392	351	437	-2.879	42	309	53	384	0
2	5	7	"dgoT"	"STM3827"	6870	43770	90	116	122	31	47	48	11	100	100	0	512	515	59	108	108	12	100	100	0	0.171	0.184	0.175	0.171	1.472	0.180	0.722	52	381	473	482	-2.550	69	404	75	407	0
2	6	7	"yidA"	"STM3831"	7050	43770	90	386	381	76	46	48	11	100	100	0	481	475	78	107	112	85	100	98	0	0.909	0.910	0.889	0.911	1.216	0.885	0.932	52	388	714	703	-0.138	340	374	335	368	0
2	7	7	"imp"	"STM0093"	7220	43770	90	2262	2330	335	47	51	24	100	100	0	949	943	130	108	109	15	100	100	0	2.634	2.734	2.776	2.743	1.122	2.651	0.953	52	394	3056	3118	1.397	2215	841	2283	835	0
2	8	7	"yabJ"	"STM0106"	7410	43760	90	189	199	43	46	48	23	100	100	0	433	431	52	107	108	15	100	100	0	0.439	0.472	0.463	0.461	1.246	0.461	0.893	52	395	469	477	-1.189	143	326	153	324	0
2	9	7	"yabC"	"STM0120"	7580	43770	90	729	698	189	47	49	11	100	100	0	371	364	70	107	107	12	100	100	0	2.583	2.533	2.535	2.507	1.229	2.592	0.946	52	390	946	908	1.369	682	264	651	257	0
2	10	7	"murD"	"STM0126"	7760	43760	90	870	911	240	46	47	11	100	100	0	432	434	88	106	106	11	100	100	0	2.528	2.637	2.645	2.620	1.204	2.706	0.944	52	394	1150	1193	1.338	824	326	865	328	0
2	11	7	"yacA"	"STM0135"	7940	43760	80	477	490	119	46	47	11	100	100	0	272	278	46	107	108	11	100	100	0	2.612	2.596	2.606	2.610	1.222	2.657	0.910	52	340	596	615	1.385	431	165	444	171	0
2	12	7	""	"STM0148"	8120	43760	80	108	120	49	47	48	11	100	100	0	438	440	75	108	108	11	100	100	0	0.185	0.220	0.197	0.201	1.585	0.219	0.577	52	334	391	405	-2.436	61	330	73	332	0
2	13	7	""	"STM1547"	8290	43760	90	152	153	40	45	47	13	100	100	0	329	332	39	109	109	11	100	100	0	0.486	0.484	0.472	0.457	1.404	0.480	0.794	52	372	327	331	-1.040	107	220	108	223	0
2	14	7	""	"STM1551"	8460	43760	80	142	144	34	46	47	11	100	100	0	252	245	49	107	107	12	100	100	0	0.662	0.710	0.693	0.724	1.433	0.708	0.780	52	328	241	236	-0.595	96	145	98	138	0
2	15	7	""	"STM1556"	8640	43750	90	144	150	28	45	48	13	100	100	0	666	650	103	108	109	18	100	100	0	0.177	0.194	0.190	0.191	1.393	0.174	0.811	52	402	657	647	-2.495	99	558	105	542	0
2	16	7	""	"STM1562"	8830	43750	90	86	89	24	46	48	13	96	76	0	295	299	41	107	108	18	100	100	0	0.213	0.224	0.214	0.197	1.699	0.214	0.578	52	402	228	235	-2.233	40	188	43	192	0
2	17	7	"fdnI"	"STM1568"	9010	43750	90	254	260	52	47	49	12	100	100	0	503	507	94	109	109	12	100	100	0	0.525	0.535	0.545	0.539	1.217	0.504	0.900	52	396	601	611	-0.929	207	394	213	398	0
2	18	7	"nmpC"	"STM1572"	9190	43750	90	10995	10845	1417	47	49	12	100	100	0	392	390	50	109	109	12	100	100	0	38.686	38.427	39.587	38.694	1.157	39.232	0.948	52	394	11231	11079	5.274	10948	283	10798	281	0
2	19	7	"sohB"	"STM1716"	9360	43750	90	560	582	151	46	48	11	100	100	0	484	491	72	110	110	12	100	100	0	1.374	1.407	1.382	1.379	1.265	1.454	0.911	52	387	888	917	0.459	514	374	536	381	0
2	20	7	"ompW"	"STM1732"	9540	43750	80	214	226	51	47	50	26	100	100	0	414	421	72	110	110	12	100	100	0	0.549	0.576	0.560	0.569	1.292	0.578	0.891	52	328	471	490	-0.864	167	304	179	311	0
2	21	7	"yciU"	"STM1740"	9710	43740	90	113	120	30	47	49	13	100	100	0	243	256	63	111	111	12	100	100	0	0.500	0.503	0.537	0.497	1.423	0.456	0.740	52	401	198	218	-1.000	66	132	73	145	0
2	22	7	"ychJ"	"STM1755"	9900	43740	90	194	210	74	47	48	12	100	100	0	261	273	77	110	110	12	100	100	0	0.974	1.000	1.043	1.005	1.341	0.978	0.846	52	414	298	326	-0.039	147	151	163	163	0
2	23	7	"ychP"	"STM1768"	10080	43730	90	257	263	56	47	48	13	100	100	0	495	505	83	109	110	13	100	100	0	0.544	0.545	0.549	0.542	1.236	0.527	0.914	52	389	596	612	-0.878	210	386	216	396	0
2	24	7	"ychH"	"STM1782"	10260	43740	90	99	107	38	47	48	11	98	88	0	231	237	52	108	109	12	100	100	0	0.423	0.465	0.420	0.410	1.766	0.482	0.688	52	386	175	189	-1.242	52	123	60	129	0
2	1	8	""	"STM2314"	6170	43950	90	292	284	57	47	48	12	100	100	0	569	548	98	108	108	12	100	100	0	0.531	0.539	0.550	0.536	1.265	0.524	0.925	52	388	706	677	-0.912	245	461	237	440	0
2	2	8	"nuoK"	"STM2319"	6340	43960	80	287	286	53	47	48	12	100	100	0	227	232	34	107	107	12	100	100	0	2.000	1.912	1.968	1.939	1.291	1.929	0.883	52	334	360	364	1.000	240	120	239	125	0
2	3	8	"yfbQ"	"STM2331"	6530	43950	90	1216	1127	248	47	49	13	100	100	0	614	601	114	108	107	11	100	100	0	2.310	2.191	2.217	2.186	1.243	2.197	0.949	52	389	1675	1573	1.208	1169	506	1080	493	0
2	4	8	"yfbU"	"STM2335"	6700	43940	90	647	647	149	46	47	11	100	100	0	320	319	66	107	107	11	100	100	0	2.822	2.835	2.894	2.940	1.319	2.806	0.918	52	387	814	813	1.497	601	213	601	212	0
2	5	8	""	"STM2341"	6880	43940	80	240	247	72	46	47	11	100	100	0	540	591	186	107	107	11	100	100	0	0.448	0.415	0.416	0.423	1.326	0.400	0.908	52	328	627	685	-1.158	194	433	201	484	0
2	6	8	""	"STM2346"	7050	43950	90	470	475	75	46	47	11	100	100	0	359	359	41	107	113	85	100	94	0	1.683	1.702	1.720	1.695	1.212	1.707	0.934	52	389	676	681	0.751	424	252	429	252	0
2	7	8	""	"STM2530"	7230	43950	80	78	81	21	47	48	11	84	71	0	330	343	68	107	108	12	100	100	0	0.139	0.144	0.147	0.129	1.790	0.150	0.564	52	334	254	270	-2.847	31	223	34	236	0
2	8	8	"nifS"	"STM2543"	7400	43940	90	4619	4649	985	46	49	16	100	100	0	432	432	86	108	108	11	100	100	0	14.114	14.207	14.572	14.493	1.163	13.889	0.957	52	401	4897	4927	3.819	4573	324	4603	324	0
2	9	8	"glnB"	"STM2561"	7590	43950	90	336	346	100	46	49	17	100	100	0	291	303	54	108	109	14	100	100	0	1.585	1.538	1.561	1.509	1.302	1.595	0.899	52	395	473	495	0.664	290	183	300	195	0
2	10	8	""	"STM2566"	7770	43950	90	63	85	73	46	47	11	65	44	0	176	218	124	107	108	11	98	98	0	0.246	0.351	0.287	0.242	2.307	0.466	0.720	52	386	86	150	-2.021	17	69	39	111	0
2	11	8	"gogB"	"STM2584"	7930	43940	80	174	174	46	46	47	11	100	100	0	513	512	88	108	109	12	100	100	0	0.316	0.317	0.301	0.302	1.423	0.294	0.836	52	327	533	532	-1.662	128	405	128	404	0
2	12	8	""	"STM2591"	8120	43940	80	98	99	22	47	48	11	96	90	0	413	415	46	108	108	12	100	100	0	0.167	0.169	0.169	0.158	1.580	0.166	0.709	52	334	356	359	-2.580	51	305	52	307	0
2	13	8	"yraR"	"STM3268"	8290	43930	90	183	193	66	48	49	13	100	98	0	351	368	87	108	108	12	100	100	0	0.556	0.558	0.556	0.529	1.463	0.561	0.822	52	387	378	405	-0.848	135	243	145	260	0
2	14	8	"yhbV"	"STM3275"	8470	43930	90	112	115	25	47	49	12	100	100	0	508	526	65	108	108	12	100	100	0	0.162	0.163	0.161	0.155	1.402	0.156	0.697	52	389	465	486	-2.621	65	400	68	418	0
2	15	8	"deaD"	"STM3280"	8650	43930	90	4012	3918	596	45	47	11	100	100	0	561	559	74	109	109	12	100	100	0	8.777	8.607	8.732	8.645	1.119	8.628	0.956	52	380	4419	4323	3.134	3967	452	3873	450	0
2	16	8	"argG"	"STM3290"	8820	43930	90	610	601	153	46	48	12	100	100	0	382	381	76	107	108	12	100	100	0	2.051	2.026	2.046	2.034	1.261	2.040	0.931	52	388	839	829	1.036	564	275	555	274	0
2	17	8	"ftsJ"	"STM3297"	9010	43940	100	1569	1536	297	47	48	12	100	100	0	320	319	42	109	109	12	100	100	0	7.213	7.090	7.150	6.969	1.306	7.300	0.931	80	467	1733	1699	2.851	1522	211	1489	210	0
2	18	8	"ispB"	"STM3305"	9190	43930	80	753	736	126	48	48	11	100	100	0	426	434	53	108	109	12	100	100	0	2.217	2.110	2.209	2.096	1.201	2.174	0.944	52	322	1023	1014	1.149	705	318	688	326	0
2	19	8	"ybgL"	"STM0714"	9370	43930	100	222	203	84	46	48	13	91	91	0	328	313	93	109	109	11	93	92	0	0.804	0.770	0.754	0.703	1.651	0.783	0.871	80	452	395	361	-0.315	176	219	157	204	0
2	20	8	""	"STM0720"	9550	43930	100	88	91	30	46	49	23	77	42	0	472	454	120	110	109	11	97	95	0	0.116	0.131	0.122	0.117	1.941	1.229	0.730	80	442	404	389	-3.108	42	362	45	344	0
2	21	8	""	"STM0726"	9720	43920	90	108	111	25	47	48	13	100	98	0	623	633	76	110	111	11	100	100	0	0.119	0.122	0.122	0.115	1.480	0.122	0.743	52	380	574	587	-3.072	61	513	64	523	0
2	22	8	"ybgT"	"STM0742"	9900	43930	90	132	147	82	46	47	11	96	92	0	140	150	35	112	112	12	80	65	0	3.071	2.658	2.539	2.711	2.023	2.649	0.666	52	378	114	139	1.619	86	28	101	38	0
2	23	8	"tolB"	"STM0748"	10070	43920	100	2605	2419	791	47	48	11	100	100	0	534	498	136	113	113	13	98	97	0	6.076	6.161	6.262	6.489	1.466	6.229	0.945	80	461	2979	2757	2.603	2558	421	2372	385	0
2	24	8	"pnuC"	"STM0757"	10250	43910	100	163	160	54	46	47	12	96	93	0	372	352	97	110	110	11	96	96	0	0.447	0.471	0.489	0.482	1.853	0.469	0.855	80	474	379	356	-1.163	117	262	114	242	0
2	1	9	"dacC"	"STM0863"	6170	44130	90	677	671	113	46	47	12	100	100	0	623	613	115	106	107	12	100	100	0	1.221	1.233	1.233	1.249	1.164	1.210	0.951	52	408	1148	1132	0.287	631	517	625	507	0
2	2	9	"ybjM"	"STM0871"	6350	44140	90	155	157	35	46	48	12	100	98	0	348	353	62	106	106	12	100	100	0	0.450	0.449	0.469	0.431	1.491	0.418	0.819	52	382	351	358	-1.151	109	242	111	247	0
2	3	9	"potG"	"STM0878"	6520	44130	90	196	201	36	47	49	14	100	100	0	616	612	113	107	107	11	100	100	0	0.293	0.305	0.307	0.305	1.363	0.284	0.835	52	395	658	659	-1.772	149	509	154	505	0
2	4	9	"artQ"	"STM0889"	6700	44130	90	1334	1323	157	46	47	10	100	100	0	457	455	60	107	107	12	100	100	0	3.680	3.670	3.755	3.694	1.151	3.636	0.942	52	394	1638	1625	1.880	1288	350	1277	348	0
2	5	9	""	"STM0894"	6870	44130	90	79	81	22	46	47	11	86	67	0	301	293	49	106	107	12	100	100	0	0.169	0.187	0.188	0.163	2.011	0.181	0.528	52	394	228	222	-2.563	33	195	35	187	0
2	6	9	""	"STM0898"	7050	44130	80	85	89	27	47	49	13	92	73	0	524	528	68	107	108	12	100	100	0	0.091	0.100	0.094	0.090	1.759	0.096	0.529	52	340	455	463	-3.456	38	417	42	421	0
2	7	9	""	"STM1033"	7230	44130	90	78	82	23	47	49	13	84	61	0	285	302	70	107	107	12	100	100	0	0.174	0.179	0.179	0.155	2.000	0.180	0.422	52	395	209	230	-2.522	31	178	35	195	0
2	8	9	""	"STM1037"	7420	44130	90	84	85	18	46	48	12	94	80	0	347	359	66	107	107	12	100	100	0	0.158	0.155	0.145	0.141	1.716	0.139	0.509	52	385	278	291	-2.659	38	240	39	252	0
2	9	9	"yjaB"	"STM4181"	7580	44120	90	255	271	80	46	48	12	100	100	0	337	339	61	107	108	15	100	100	0	0.909	0.970	0.954	0.948	1.385	1.004	0.830	52	373	439	457	-0.138	209	230	225	232	0
2	10	9	"yjbD"	"STM4194"	7760	44130	80	115	127	45	47	48	11	100	94	0	219	232	69	108	108	12	100	100	0	0.613	0.645	0.575	0.621	1.638	0.631	0.745	52	328	179	204	-0.707	68	111	80	124	0
2	11	9	""	"STM4198"	7930	44120	80	75	80	19	46	47	11	96	75	0	253	250	38	108	109	13	100	100	0	0.200	0.239	0.218	0.217	1.969	0.229	0.480	52	334	174	176	-2.322	29	145	34	142	0
2	12	9	""	"STM4202"	8120	44120	80	72	71	16	47	48	11	76	53	0	266	270	58	108	108	12	100	100	0	0.158	0.148	0.149	0.144	1.784	0.139	0.391	52	334	183	186	-2.660	25	158	24	162	0
2	13	9	"pduF"	"STM2037"	8310	44120	90	113	113	26	47	49	14	100	96	0	471	471	72	108	109	12	100	100	0	0.182	0.182	0.184	0.172	1.506	0.173	0.718	52	376	429	429	-2.459	66	363	66	363	0
2	14	9	"pduQ"	"STM2052"	8470	44110	90	89	95	22	46	50	15	100	82	0	506	511	83	108	109	12	100	100	0	0.108	0.122	0.119	0.115	1.510	0.118	0.673	52	372	441	452	-3.210	43	398	49	403	0
2	15	9	"sspH2"	"STM2241"	8650	44110	100	338	327	87	46	48	12	98	97	0	1023	983	207	109	109	12	100	98	0	0.319	0.322	0.317	0.310	1.423	0.320	0.923	80	472	1206	1155	-1.646	292	914	281	874	0
2	16	9	"btuF"	"STM0206"	8830	44110	90	442	467	98	47	48	11	100	100	0	442	448	56	108	109	12	100	100	0	1.183	1.235	1.213	1.225	1.158	1.209	0.930	52	388	729	760	0.242	395	334	420	340	0
2	17	9	"sitD"	"STM2864"	9010	44100	90	1732	1817	448	46	47	10	100	100	0	481	487	105	108	108	11	100	100	0	4.520	4.673	4.598	4.743	1.177	4.641	0.955	52	376	2059	2150	2.176	1686	373	1771	379	0
2	18	9	"yfjD"	"STM2679"	9190	44100	90	280	324	133	47	48	10	100	100	0	324	370	140	107	107	12	100	100	0	1.074	1.053	1.074	1.069	1.228	1.020	0.928	52	394	450	540	0.103	233	217	277	263	0
2	19	9	"psiB"	"PSLT069"	9370	44100	90	130	134	34	47	49	13	100	98	0	453	450	63	108	109	12	100	100	0	0.241	0.254	0.250	0.240	1.521	0.234	0.719	52	372	428	429	-2.055	83	345	87	342	0
2	20	9	"traV"	"PSLT084"	9540	44100	90	80	82	23	46	48	12	86	63	0	313	352	112	108	108	12	100	100	0	0.166	0.148	0.142	0.136	1.750	0.129	0.541	52	372	239	280	-2.592	34	205	36	244	0
2	21	9	"himD"	"STM0982"	9720	44100	90	425	408	89	46	47	11	100	100	0	196	202	29	109	109	12	100	100	0	4.356	3.892	3.947	3.927	1.375	4.106	0.815	52	396	466	455	2.123	379	87	362	93	0
2	22	9	"dcuR"	"STM4303"	9900	44100	90	100	104	24	45	47	11	96	92	0	355	350	51	109	111	12	100	100	0	0.224	0.245	0.231	0.225	1.698	0.227	0.678	52	388	301	300	-2.161	55	246	59	241	0
2	23	9	"phnA"	"STM4289"	10080	44100	90	153	157	39	46	48	12	100	100	0	223	230	42	111	111	13	100	100	0	0.955	0.933	0.911	0.923	1.413	0.895	0.809	52	382	219	230	-0.066	107	112	111	119	0
2	24	9	"melA"	"STM4298"	10250	44090	90	101	103	20	46	47	12	100	90	0	437	453	87	110	109	12	100	100	0	0.168	0.166	0.164	0.157	1.471	0.158	0.717	52	387	382	400	-2.572	55	327	57	343	0
2	1	10	"lasT"	"STM4600"	6170	44320	80	147	153	44	47	49	13	100	98	0	291	292	35	104	105	12	100	100	0	0.535	0.564	0.518	0.522	1.486	0.583	0.796	52	328	287	294	-0.903	100	187	106	188	0
2	2	10	"dniR"	"STM0260"	6340	44310	80	2209	2126	421	46	47	12	100	100	0	577	550	86	106	106	12	100	100	0	4.592	4.685	4.675	4.680	1.120	4.729	0.972	52	328	2634	2524	2.199	2163	471	2080	444	0
2	3	10	""	"STM0277"	6520	44310	70	60	63	17	46	48	14	46	18	0	215	218	28	107	108	12	100	100	0	0.130	0.153	0.152	0.131	2.186	0.141	0.138	32	236	122	128	-2.948	14	108	17	111	0
2	4	10	""	"STM0286"	6700	44310	80	87	92	24	47	48	11	98	84	0	346	340	50	107	107	11	100	100	0	0.167	0.193	0.180	0.182	1.579	0.192	0.609	52	340	279	278	-2.579	40	239	45	233	0
2	5	10	""	"STM0294"	6880	44310	90	73	72	17	46	48	13	78	50	0	324	307	57	106	107	11	100	100	0	0.124	0.129	0.132	0.136	1.829	0.119	0.378	52	396	245	227	-3.013	27	218	26	201	0
2	6	10	"yafH"	"STM0309"	7060	44310	90	103	109	31	47	49	13	100	94	0	267	275	43	107	107	12	100	100	0	0.350	0.369	0.330	0.337	1.574	0.357	0.676	52	373	216	230	-1.515	56	160	62	168	0
2	7	10	"nagZ"	"STM1209"	7220	44300	90	711	700	126	48	48	11	100	100	0	602	580	105	108	109	12	100	100	0	1.342	1.381	1.423	1.400	1.219	1.365	0.958	52	379	1157	1124	0.424	663	494	652	472	0
2	8	10	"ycfU"	"STM1217"	7410	44300	90	363	364	72	46	48	15	100	100	0	366	364	54	108	108	13	100	100	0	1.229	1.242	1.224	1.239	1.172	1.237	0.925	52	395	575	574	0.297	317	258	318	256	0
2	9	10	"ycfC"	"STM1233"	7590	44300	80	78	85	35	45	48	14	78	59	0	141	163	76	106	106	12	96	71	0	0.943	0.702	0.853	0.705	2.938	0.436	0.409	52	334	68	97	-0.085	33	35	40	57	0
2	10	10	""	"STM1251"	7760	44300	90	570	574	78	46	48	12	100	100	0	394	393	67	109	109	12	100	100	0	1.839	1.859	1.842	1.882	1.189	1.472	0.731	52	380	809	812	0.879	524	285	528	284	0
2	11	10	"aadA"	"STM1264"	7940	44300	80	115	114	26	46	47	11	100	98	0	404	406	49	108	108	12	100	100	0	0.233	0.228	0.231	0.214	1.487	0.223	0.747	52	334	365	366	-2.101	69	296	68	298	0
2	12	10	"yeaQ"	"STM1274"	8120	44290	90	70	69	13	47	48	11	82	50	0	209	208	31	107	107	12	100	100	0	0.225	0.218	0.233	0.213	2.084	0.203	0.379	52	380	125	123	-2.149	23	102	22	101	0
2	13	10	"fumA"	"STM1468"	8300	44280	90	451	436	100	46	47	11	100	100	0	594	569	113	107	108	12	100	100	0	0.832	0.844	0.861	0.848	1.190	0.846	0.950	52	386	892	852	-0.266	405	487	390	462	0
2	14	10	"ompN"	"STM1473"	8480	44290	90	226	221	51	46	48	14	100	100	0	526	516	79	109	109	12	100	100	0	0.432	0.430	0.432	0.421	1.309	0.408	0.862	52	396	597	582	-1.212	180	417	175	407	0
2	15	10	"ydgF"	"STM1482"	8660	44290	90	278	272	50	46	47	12	100	100	0	256	257	27	108	108	12	100	100	0	1.568	1.517	1.489	1.501	1.212	1.542	0.917	52	381	380	375	0.649	232	148	226	149	0
2	16	10	"ynfK"	"STM1489"	8830	44290	80	176	173	32	46	47	11	100	100	0	447	439	46	108	108	12	100	100	0	0.383	0.384	0.385	0.375	1.268	0.375	0.883	52	334	469	458	-1.383	130	339	127	331	0
2	17	10	""	"STM1498"	9010	44290	80	59	63	19	46	47	11	51	26	0	211	220	42	107	107	12	100	100	0	0.125	0.150	0.150	0.138	2.319	0.141	0.260	52	334	117	130	-3.000	13	104	17	113	0
2	18	10	"ynfB"	"STM1503"	9190	44290	90	273	277	52	46	47	11	100	100	0	253	254	26	108	108	13	100	100	0	1.566	1.582	1.591	1.572	1.298	1.680	0.850	52	387	372	377	0.647	227	145	231	146	0
2	19	10	"virK"	"STM2781"	9360	44280	90	1890	1850	380	46	47	12	100	100	0	465	464	91	108	108	12	100	100	0	5.165	5.067	5.159	5.129	1.143	5.020	0.950	52	395	2201	2160	2.369	1844	357	1804	356	0
2	20	10	""	"STM2789"	9540	44280	80	111	112	21	46	48	12	100	100	0	456	461	60	107	108	12	100	100	0	0.186	0.186	0.187	0.180	1.372	0.183	0.785	52	334	414	420	-2.425	65	349	66	354	0
2	21	10	"yqaE"	"STM2796"	9720	44280	80	56	58	13	46	47	12	42	21	0	159	163	22	109	109	12	100	96	0	0.200	0.222	0.286	0.256	2.126	0.149	0.070	52	328	60	66	-2.322	10	50	12	54	0
2	22	10	""	"STM4008"	9890	44280	80	298	291	60	46	48	13	100	100	0	280	276	41	108	109	12	100	100	0	1.465	1.458	1.440	1.469	1.281	1.527	0.906	52	328	424	413	0.551	252	172	245	168	0
2	23	10	""	"STM4030"	10090	44280	90	415	405	103	46	48	13	100	100	0	278	273	47	109	110	12	100	100	0	2.183	2.189	2.148	2.197	1.236	2.236	0.920	52	379	538	523	1.127	369	169	359	164	0
2	24	10	""	"STM4044"	10250	44270	90	108	109	25	46	48	12	98	94	0	408	411	49	109	109	12	100	100	0	0.207	0.209	0.199	0.194	1.503	0.199	0.735	52	386	361	365	-2.270	62	299	63	302	0
2	1	11	"yghJ"	"STM2941"	6170	44490	90	152	160	41	48	49	13	100	100	0	615	607	70	105	105	12	100	100	0	0.204	0.223	0.207	0.213	1.360	0.211	0.797	52	394	614	614	-2.294	104	510	112	502	0
2	2	11	""	"STM2950"	6350	44490	80	251	262	44	48	48	11	100	100	0	644	654	79	107	107	12	100	100	0	0.378	0.391	0.374	0.388	1.208	0.380	0.904	52	340	740	761	-1.403	203	537	214	547	0
2	3	11	"ygcA"	"STM2957"	6530	44480	90	677	673	82	47	48	12	100	100	0	529	529	65	107	108	12	100	100	0	1.493	1.483	1.477	1.490	1.166	1.476	0.952	52	391	1052	1048	0.578	630	422	626	422	0
2	4	11	"sdaB"	"STM2971"	6700	44490	80	896	952	179	48	48	11	100	100	0	453	463	77	107	107	12	100	100	0	2.451	2.539	2.563	2.551	1.139	2.546	0.962	52	328	1194	1260	1.293	848	346	904	356	0
2	5	11	"fucP"	"STM2975"	6890	44490	90	91	94	24	47	49	14	92	76	0	351	348	66	107	108	12	100	100	0	0.180	0.195	0.191	0.177	1.696	0.179	0.578	52	386	288	288	-2.471	44	244	47	241	0
2	6	11	"fucR"	"STM2979"	7050	44480	90	228	230	38	47	49	14	100	100	0	575	583	59	107	107	12	100	100	0	0.387	0.384	0.392	0.378	1.230	0.361	0.882	52	373	649	659	-1.371	181	468	183	476	0
2	7	11	""	"STM3160"	7230	44480	90	81	86	22	47	49	15	90	61	0	161	165	23	107	107	11	100	98	0	0.630	0.672	0.613	0.580	2.268	0.654	0.393	52	380	88	97	-0.667	34	54	39	58	0
2	8	11	""	"STM3169"	7400	44480	80	158	163	45	47	49	12	100	100	0	524	515	111	107	108	15	100	100	0	0.266	0.284	0.262	0.277	1.604	0.258	0.751	52	334	528	524	-1.909	111	417	116	408	0
2	9	11	"ygiX"	"STM3177"	7590	44480	80	129	128	21	47	49	13	100	100	0	368	366	37	108	107	11	100	100	0	0.315	0.314	0.301	0.306	1.361	0.293	0.766	52	328	342	339	-1.665	82	260	81	258	0
2	10	11	"clpB"	"STM2660"	7760	44480	90	6533	6537	620	47	51	24	100	100	0	838	837	92	108	109	15	100	100	0	8.885	8.903	8.876	8.934	1.077	8.825	0.978	52	387	7216	7219	3.151	6486	730	6490	729	0
2	11	11	"yfiN"	"STM2672"	7950	44470	90	394	409	98	47	51	24	100	100	0	576	576	60	107	108	14	100	100	0	0.740	0.772	0.733	0.757	1.272	0.752	0.865	52	379	816	831	-0.435	347	469	362	469	0
2	12	11	"recN"	"STM2684"	8120	44470	100	659	610	212	47	48	12	100	98	0	655	609	176	108	109	12	100	100	0	1.119	1.124	1.129	1.084	1.413	1.136	0.958	80	462	1159	1064	0.162	612	547	563	501	0
2	13	11	"cueR"	"STM0499"	8300	44470	90	210	209	45	46	47	11	100	100	0	279	291	56	109	111	13	100	100	0	0.965	0.896	0.886	0.889	1.452	0.874	0.816	52	392	334	345	-0.052	164	170	163	182	0
2	14	11	""	"STM0509"	8490	44470	90	203	206	33	47	49	12	100	100	0	640	643	103	109	110	13	100	100	0	0.294	0.298	0.287	0.296	1.263	0.285	0.899	52	379	687	693	-1.767	156	531	159	534	0
2	15	11	"gcl"	"STM0517"	8650	44470	80	109	114	27	46	47	13	100	98	0	536	513	83	108	108	11	100	100	0	0.147	0.168	0.161	0.156	1.444	0.164	0.746	52	313	491	473	-2.764	63	428	68	405	0
2	16	11	"ybbV"	"STM0521"	8830	44470	80	54	60	18	46	47	10	38	19	0	189	191	27	108	108	12	100	100	0	0.099	0.169	0.120	0.135	2.486	0.147	0.104	52	334	89	97	-3.340	8	81	14	83	0
2	17	11	"ylbA"	"STM0526"	9010	44460	90	200	203	44	46	47	12	100	100	0	531	515	83	108	108	12	100	100	0	0.364	0.386	0.386	0.383	1.319	0.376	0.893	52	388	577	564	-1.458	154	423	157	407	0
2	18	11	"purE"	"STM0534"	9190	44460	90	250	245	39	45	46	11	100	100	0	290	308	78	109	110	12	100	100	0	1.133	1.005	1.082	1.042	1.371	0.909	0.790	52	388	386	399	0.180	205	181	200	199	0
2	19	11	"ygaM"	"STM2802"	9370	44470	80	106	109	29	46	47	12	96	92	0	277	277	39	108	109	12	100	100	0	0.355	0.373	0.373	0.340	1.673	0.377	0.701	52	321	229	232	-1.494	60	169	63	169	0
2	20	11	"yeiA"	"STM2187"	9540	44450	90	115	114	25	46	48	14	100	96	0	512	515	78	108	109	13	100	100	0	0.171	0.167	0.162	0.157	1.503	0.153	0.739	52	382	473	475	-2.550	69	404	68	407	0
2	21	11	""	"STM2196"	9720	44450	90	186	190	40	45	47	13	100	100	0	561	544	74	109	109	13	100	100	0	0.312	0.333	0.329	0.326	1.253	0.312	0.854	52	381	593	580	-1.681	141	452	145	435	0
2	22	11	"bcr"	"STM2221"	9900	44450	90	331	327	57	46	48	12	100	100	0	570	562	70	108	108	12	100	100	0	0.617	0.619	0.637	0.614	1.215	0.615	0.926	52	395	747	735	-0.697	285	462	281	454	0
2	23	11	"yejK"	"STM2226"	10080	44450	90	325	325	57	46	48	12	100	100	0	311	311	43	108	108	11	100	100	0	1.374	1.374	1.371	1.382	1.218	1.378	0.914	52	389	482	482	0.459	279	203	279	203	0
2	24	11	""	"STM2236"	10260	44450	80	69	70	15	47	48	12	75	36	0	286	287	36	107	108	12	100	100	0	0.123	0.128	0.115	0.120	1.716	0.116	0.305	52	340	201	203	-3.024	22	179	23	180	0
2	1	12	"phoP"	"STM1231"	6180	44670	90	1896	1746	448	47	49	16	100	100	0	345	335	54	105	106	12	100	100	0	7.704	7.387	7.552	7.363	1.317	7.686	0.937	52	379	2089	1929	2.946	1849	240	1699	230	0
2	2	12	"phoP"	"STM1231"	6350	44670	90	2005	1968	290	47	49	12	100	100	0	362	361	42	105	105	12	100	100	0	7.619	7.504	7.516	7.527	1.187	7.706	0.938	52	365	2215	2177	2.930	1958	257	1921	256	0
2	3	12	"phoP"	"STM1231"	6520	44660	90	2000	1925	334	48	48	11	100	100	0	334	330	55	106	107	12	100	100	0	8.561	8.379	8.625	8.521	1.206	8.348	0.934	52	381	2180	2101	3.098	1952	228	1877	224	0
2	4	12	"phoQ"	"STM1230"	6700	44660	80	1163	1126	251	47	48	11	100	100	0	430	420	87	104	106	12	100	100	0	3.423	3.415	3.417	3.460	1.219	3.445	0.947	52	328	1442	1395	1.775	1116	326	1079	316	0
2	5	12	"phoQ"	"STM1230"	6880	44670	90	1621	1554	400	47	48	11	100	100	0	520	514	88	106	107	12	100	100	0	3.802	3.694	3.747	3.617	1.222	3.844	0.953	52	373	1988	1915	1.927	1574	414	1507	408	0
2	6	12	"hupA"	"STM4170"	7050	44660	90	738	698	217	47	48	11	100	100	0	227	223	45	108	109	13	100	96	0	5.807	5.661	6.581	5.794	1.643	6.279	0.745	52	373	810	766	2.538	691	119	651	115	0
2	7	12	"sopB"	"STM1091"	7230	44650	90	2627	2597	424	46	48	13	100	100	0	764	742	128	107	108	12	100	100	0	3.928	4.017	4.035	4.054	1.137	3.986	0.954	52	380	3238	3186	1.974	2581	657	2551	635	0
2	8	12	"pipC"	"STM0375"	7410	44660	80	418	423	72	46	48	14	100	100	0	241	248	36	107	108	12	100	100	0	2.776	2.674	2.728	2.706	1.287	2.712	0.880	52	327	506	518	1.473	372	134	377	141	0
2	9	12	"pipC"	"STM0375"	7590	44650	90	412	425	102	47	50	14	100	100	0	229	227	26	108	108	12	100	100	0	3.017	3.176	3.039	3.140	1.321	3.327	0.855	52	381	486	497	1.593	365	121	378	119	0
2	10	12	"pipC"	"STM0375"	7770	44650	90	440	437	78	46	47	11	100	100	0	241	241	35	108	108	12	100	100	0	2.962	2.940	2.989	3.000	1.365	3.030	0.828	52	382	527	524	1.567	394	133	391	133	0
2	11	12	"ssrB"	"STM1391"	7950	44650	90	120	126	34	46	49	12	100	96	0	337	336	46	108	108	12	100	100	0	0.323	0.351	0.355	0.327	1.549	0.341	0.737	52	381	303	308	-1.630	74	229	80	228	0
2	12	12	"ssrB"	"STM1391"	8120	44650	90	133	135	29	47	48	11	100	98	0	330	331	33	108	109	12	100	100	0	0.387	0.395	0.382	0.372	1.436	0.405	0.633	52	364	308	311	-1.368	86	222	88	223	0
2	13	12	"lrp"	"STM0959"	8300	44640	90	631	619	135	45	47	11	100	100	0	257	271	62	110	110	12	100	100	0	3.986	3.565	3.777	3.634	1.289	3.566	0.855	52	381	733	735	1.995	586	147	574	161	0
2	14	12	"lrp"	"STM0959"	8480	44640	90	956	971	165	46	48	11	100	100	0	284	282	45	106	107	12	100	100	0	5.112	5.256	5.447	5.397	1.290	5.164	0.913	52	374	1088	1101	2.354	910	178	925	176	0
2	15	12	"gyrA"	"STM2272"	8660	44640	100	3804	3648	663	46	49	12	100	100	0	654	640	78	107	108	12	100	100	0	6.870	6.758	6.815	6.648	1.237	7.036	0.942	80	442	4305	4135	2.780	3758	547	3602	533	0
2	16	12	"gyrA"	"STM2272"	8830	44640	80	1013	993	303	45	47	12	100	100	0	325	318	65	108	108	11	100	100	0	4.461	4.514	4.663	4.500	1.220	4.614	0.938	52	314	1185	1158	2.157	968	217	948	210	0
2	17	12	"gyrA"	"STM2272"	9010	44640	90	619	649	211	46	47	10	100	100	0	252	248	62	109	108	12	98	98	0	4.007	4.338	4.401	4.601	1.482	4.305	0.876	52	389	716	742	2.003	573	143	603	139	0
2	18	12	"csrA"	"STM2826"	9190	44640	90	140	139	28	46	47	12	100	96	0	183	187	31	111	112	12	100	100	0	1.306	1.224	1.509	1.250	1.768	1.278	0.560	52	380	166	169	0.385	94	72	93	76	0
2	19	12	"crp"	"STM3466"	9370	44630	90	575	544	142	46	48	12	100	100	0	330	316	66	108	109	13	100	98	0	2.383	2.394	2.434	2.449	1.273	2.443	0.910	52	373	751	706	1.253	529	222	498	208	0
2	20	12	"yhhP"	"STM3578"	9550	44630	90	81	82	18	46	47	11	98	75	0	170	173	25	108	109	13	100	98	0	0.565	0.554	0.574	0.521	1.780	0.494	0.409	52	381	97	101	-0.825	35	62	36	65	0
2	21	12	"yhhP"	"STM3578"	9730	44630	100	76	79	24	47	48	11	81	62	0	171	171	36	108	108	12	90	83	0	0.460	0.508	0.464	0.496	2.015	0.489	0.433	80	452	92	95	-1.119	29	63	32	63	0
2	22	12	"topA"	"STM1714"	9900	44640	90	790	792	192	47	49	12	100	100	0	469	474	103	106	107	12	100	100	0	2.047	2.024	2.016	2.039	1.163	2.016	0.964	52	370	1106	1113	1.033	743	363	745	368	0
2	23	12	"topA"	"STM1714"	10080	44630	90	285	305	97	46	48	13	100	100	0	230	242	58	107	107	11	100	100	0	1.943	1.919	1.856	1.967	1.317	1.941	0.896	52	389	362	394	0.958	239	123	259	135	0
2	24	12	"topA"	"STM1714"	10260	44630	80	198	199	70	45	48	13	100	100	0	186	196	49	107	107	12	100	92	0	1.937	1.730	1.809	1.832	1.459	1.683	0.859	52	327	232	243	0.954	153	79	154	89	0
2	1	13	"ctrl-buffer"	"ctrl-buffer"	6160	44840	100	47	51	14	46	48	12	28	10	0	108	108	14	104	104	12	23	3	0	0.250	1.250	1.333	1.158	3.163	1.354	0.002	80	466	5	9	-2.000	1	4	5	4	-50
2	2	13	"ctrl-buffer"	"ctrl-buffer"	6340	44840	100	46	49	13	46	48	12	13	6	0	108	107	14	105	104	12	16	6	0	0.000	1.500	0.778	0.838	3.530	1.501	0.007	80	442	3	5	Error	0	3	3	2	-50
2	3	13	"ctrl-buffer"	"ctrl-buffer"	6520	44840	100	48	50	12	46	48	13	15	6	0	109	110	13	104	104	12	27	6	0	0.400	0.667	1.000	0.966	3.365	7.953	0.000	80	440	7	10	-1.322	2	5	4	6	-50
2	4	13	"ctrl-buffer"	"ctrl-buffer"	6690	44840	100	48	50	11	46	48	12	21	3	0	112	113	13	105	106	11	35	8	0	0.286	0.500	0.647	0.701	3.312	0.048	0.000	80	440	9	12	-1.807	2	7	4	8	-50
2	5	13	"ctrl-buffer"	"ctrl-buffer"	6870	44840	100	47	50	14	46	47	11	18	3	0	110	110	13	106	106	12	23	10	0	0.250	1.000	0.667	0.759	2.835	0.447	0.000	80	434	5	8	-2.000	1	4	4	4	-50
2	6	13	"ctrl-buffer"	"ctrl-buffer"	7050	44830	100	45	47	10	46	48	12	13	1	0	105	104	12	106	107	13	3	1	0	1.000	-0.500	0.835	0.973	3.611	3.204	0.005	80	442	-2	-1	0.000	-1	-1	1	-2	-50
2	7	13	"ctrl-buffer"	"ctrl-buffer"	7230	44830	100	49	50	11	50	52	15	7	0	0	118	127	25	107	108	13	47	33	0	-0.091	0.000	0.400	0.350	3.966	47.318	0.000	80	440	10	20	Error	-1	11	0	20	-50
2	8	13	"ctrl-buffer"	"ctrl-buffer"	7400	44830	100	48	49	12	47	48	12	16	5	0	115	116	18	107	107	13	35	18	0	0.125	0.222	0.550	0.549	3.345	0.086	0.002	80	430	9	11	-3.000	1	8	2	9	-50
2	9	13	"ctrl-buffer"	"ctrl-buffer"	7580	44830	100	44	48	13	47	49	12	18	6	0	111	110	15	107	107	14	21	2	0	-0.750	0.333	0.714	0.910	4.353	3.979	0.003	80	452	1	4	Error	-3	4	1	3	-50
2	10	13	"ctrl-buffer"	"ctrl-buffer"	7760	44830	100	46	47	10	46	47	12	13	1	0	118	118	13	107	107	12	46	17	0	0.000	0.091	0.771	0.746	3.072	16.605	0.001	80	442	11	12	Error	0	11	1	11	-50
2	11	13	"ctrl-buffer"	"ctrl-buffer"	7940	44830	100	49	49	12	47	48	12	21	3	0	114	113	11	107	108	12	28	7	0	0.286	0.333	1.000	0.933	3.102	0.526	0.014	80	430	9	8	-1.807	2	7	2	6	-50
2	12	13	"ctrl-buffer"	"ctrl-buffer"	8110	44820	100	46	48	12	48	48	11	21	2	0	107	108	14	107	107	12	17	8	0	100000.000	0.000	0.844	0.911	3.782	0.250	0.001	80	440	-2	1	16.610	-2	0	0	1	-50
2	13	13	"ctrl-buffer"	"ctrl-buffer"	8290	44820	100	49	50	11	47	49	12	13	5	0	108	109	12	108	107	12	16	2	0	100000.000	3.000	0.563	0.693	3.169	0.073	0.000	80	452	2	4	16.610	2	0	3	1	-50
2	14	13	"ctrl-buffer"	"ctrl-buffer"	8470	44820	100	48	49	11	47	49	12	17	2	0	106	106	13	106	107	12	13	1	0	100000.000	100000.000	0.813	0.706	3.707	5.875	0.001	80	452	1	2	16.610	1	0	2	0	-50
2	15	13	"ctrl-buffer"	"ctrl-buffer"	8650	44820	100	45	47	11	47	48	12	11	2	0	112	112	13	106	107	12	26	7	0	-0.333	0.000	0.650	0.637	3.890	0.086	0.000	80	442	4	6	Error	-2	6	0	6	-50
2	16	13	"ctrl-buffer"	"ctrl-buffer"	8830	44820	100	49	49	10	46	48	14	12	1	0	116	116	14	106	107	11	45	15	0	0.300	0.300	0.608	0.718	3.580	9.526	0.001	80	440	13	13	-1.737	3	10	3	10	-50
2	17	13	"ctrl-buffer"	"ctrl-buffer"	9000	44820	100	46	49	16	45	47	13	12	3	0	113	113	15	107	107	12	27	12	0	0.167	0.667	0.667	0.589	3.801	0.047	0.000	80	418	7	10	-2.585	1	6	4	6	-50
2	18	13	"ctrl-buffer"	"ctrl-buffer"	9180	44810	100	45	48	11	45	47	12	21	5	0	112	112	12	108	108	12	30	1	0	0.000	0.750	0.636	0.740	4.249	1.864	0.026	80	443	4	7	Error	0	4	3	4	-50
2	19	13	"ctrl-buffer"	"ctrl-buffer"	9360	44810	100	49	50	14	46	48	13	12	6	0	109	111	15	106	106	12	25	6	0	1.000	0.800	1.000	0.894	4.302	0.109	0.000	80	452	6	9	0.000	3	3	4	5	-50
2	20	13	"ctrl-buffer"	"ctrl-buffer"	9540	44810	100	45	49	19	46	47	11	18	7	0	113	112	14	106	107	12	31	13	0	-0.143	0.500	0.767	0.853	4.466	3.999	0.001	80	430	6	9	Error	-1	7	3	6	-50
2	21	13	"ctrl-buffer"	"ctrl-buffer"	9710	44810	100	45	49	13	46	47	11	18	8	0	110	111	13	107	107	11	25	10	0	-0.333	0.750	1.291	1.104	3.286	55.109	0.000	80	420	2	7	Error	-1	3	3	4	-50
2	22	13	"ctrl-buffer"	"ctrl-buffer"	9890	44810	100	48	50	12	46	48	12	17	6	0	107	106	14	106	107	11	17	2	0	2.000	100000.000	0.667	0.766	3.364	0.520	0.007	80	432	3	4	1.000	2	1	4	0	-50
2	23	13	"ctrl-buffer"	"ctrl-buffer"	10070	44810	100	46	48	14	47	48	14	12	3	0	111	113	13	106	106	12	28	7	0	-0.200	0.143	0.833	0.890	3.957	24.250	0.000	80	430	4	8	Error	-1	5	1	7	-50
2	24	13	"ctrl-buffer"	"ctrl-buffer"	10250	44800	100	46	46	8	46	48	14	3	0	0	112	113	18	106	107	12	26	12	0	0.000	0.000	0.381	0.461	3.126	3.328	0.010	80	464	6	7	Error	0	6	0	7	-50
2	1	14	"malY"	"STM1464"	6160	45020	90	60	63	14	47	48	11	57	25	0	156	161	24	104	104	12	98	98	0	0.250	0.281	0.274	0.259	2.300	0.272	0.233	52	398	65	73	-2.000	13	52	16	57	0
2	2	14	""	"STM1865"	6350	45020	90	62	64	18	46	47	12	53	30	0	144	150	25	104	104	12	98	82	0	0.400	0.391	0.406	0.378	2.518	0.418	0.209	52	401	56	64	-1.322	16	40	18	46	0
2	3	14	"yheU"	"STM3463"	6530	45020	90	147	150	28	46	48	12	100	100	0	206	205	26	103	104	12	100	98	0	0.981	1.020	1.022	1.025	1.487	1.020	0.738	52	387	204	206	-0.028	101	103	104	102	0
2	4	14	""	"STM2507"	6700	45020	80	106	106	25	46	48	11	98	94	0	236	237	39	105	106	12	100	100	0	0.458	0.455	0.422	0.429	1.583	0.427	0.681	52	328	191	192	-1.127	60	131	60	132	0
2	5	14	"ilvY"	"STM3908"	6900	45020	100	207	200	71	46	47	12	97	95	0	367	340	86	105	105	12	98	97	0	0.615	0.655	0.645	0.623	1.444	0.666	0.873	80	480	423	389	-0.703	161	262	154	235	0
2	6	14	""	"STM2906"	7060	45010	90	90	94	26	47	48	12	98	78	0	184	184	19	105	106	13	100	100	0	0.544	0.595	0.542	0.517	1.949	0.620	0.524	52	369	122	126	-0.878	43	79	47	79	0
2	7	14	"ssaR"	"STM1419"	7240	45010	90	110	127	57	50	52	15	96	92	0	387	415	147	107	107	12	100	100	0	0.214	0.250	0.222	0.220	1.643	0.237	0.652	52	387	340	385	-2.222	60	280	77	308	0
2	8	14	"pykF"	"STM1378"	7410	45010	80	1645	2030	915	46	47	9	100	100	0	328	378	110	107	106	13	100	100	0	7.235	7.321	7.320	7.233	1.139	7.591	0.969	52	328	1820	2255	2.855	1599	221	1984	271	0
2	9	14	"gyrB"	"STM3835"	7590	45010	90	1090	1183	326	46	48	11	100	100	0	497	522	109	107	108	14	100	100	0	2.677	2.740	2.709	2.726	1.137	2.778	0.963	52	395	1434	1552	1.421	1044	390	1137	415	0
2	10	14	"serC"	"STM0977"	7770	45000	90	1320	1424	466	46	47	12	100	100	0	434	466	120	107	107	11	100	100	0	3.896	3.838	3.850	3.851	1.136	3.858	0.969	52	386	1601	1737	1.962	1274	327	1378	359	0
2	11	14	"cbiA"	"STM2035"	7950	45000	80	63	65	20	46	48	12	61	32	0	195	211	64	107	107	11	98	96	0	0.193	0.183	0.195	0.175	3.238	0.150	0.271	52	327	105	123	-2.372	17	88	19	104	0
2	12	14	"hin"	"STM2772"	8130	45010	80	161	193	111	44	46	11	100	100	0	262	300	133	106	107	12	100	98	0	0.750	0.768	0.756	0.763	1.499	0.791	0.915	52	334	273	343	-0.415	117	156	149	194	0
2	13	14	"yfiA"	"STM2665"	8300	45000	90	422	449	160	46	48	12	100	100	0	229	238	49	107	107	12	100	100	0	3.082	3.076	2.992	3.072	1.254	3.221	0.909	52	380	498	534	1.624	376	122	403	131	0
2	14	14	""	"STM0382"	8470	45000	90	193	189	38	46	48	11	100	100	0	607	610	93	107	109	17	100	100	0	0.294	0.284	0.269	0.279	1.297	0.281	0.890	52	386	647	646	-1.766	147	500	143	503	0
2	15	14	"ybbP"	"STM0508"	8650	45000	90	780	763	122	47	49	13	100	100	0	749	762	126	109	110	18	100	100	0	1.145	1.096	1.118	1.101	1.164	1.092	0.962	52	394	1373	1369	0.196	733	640	716	653	0
2	16	14	"fepE"	"STM0589"	8830	45000	90	582	592	85	47	48	13	100	100	0	609	612	63	107	108	12	100	100	0	1.066	1.079	1.091	1.075	1.154	1.059	0.951	52	378	1037	1050	0.092	535	502	545	505	0
2	17	14	"trpL"	"STM1722"	9000	44990	100	48	51	15	46	48	12	22	7	0	124	128	22	107	108	12	67	33	0	0.118	0.238	0.438	0.446	4.591	0.423	0.093	80	478	19	26	-3.087	2	17	5	21	-50
2	18	14	"ivbL"	"STM3797"	9200	44990	90	50	50	13	45	47	12	19	7	0	149	156	38	107	108	12	92	76	0	0.119	0.102	0.333	0.346	2.801	157.376	0.000	52	386	47	54	-3.070	5	42	5	49	0
2	19	14	"murI"	"STM4131"	9360	44990	90	259	1130	4174	46	48	12	100	100	0	208	311	300	108	108	13	100	98	0	2.130	5.340	2.441	2.533	1.680	16.578	0.518	52	370	313	1287	1.091	213	100	1084	203	0
2	20	14	"EMPTY"	"EMPTY"	9540	44990	100	45	46	10	47	49	13	7	2	0	111	110	12	108	108	12	20	3	0	-0.667	-0.500	0.694	0.798	3.046	0.007	0.000	80	462	1	1	Error	-2	3	-1	2	-75
2	21	14	"EMPTY"	"EMPTY"	9710	44990	100	46	50	12	46	48	12	30	7	0	109	110	11	109	109	12	12	2	0	0.000	4.000	1.200	1.426	2.980	0.617	0.001	80	452	0	5	Error	0	0	4	1	-75
2	22	14	"EMPTY"	"EMPTY"	9890	44990	100	44	46	11	46	47	12	15	2	0	109	108	12	107	107	12	15	3	0	-1.000	0.000	0.429	0.617	3.760	0.377	0.008	80	464	0	1	Error	-2	2	0	1	-75
2	23	14	"EMPTY"	"EMPTY"	10070	44980	100	46	50	17	46	47	13	20	7	0	107	108	11	106	106	12	17	3	0	0.000	2.000	1.236	1.143	4.047	0.214	0.010	80	452	1	6	Error	0	1	4	2	-75
2	24	14	"EMPTY"	"EMPTY"	10250	44980	100	45	46	12	46	48	12	13	5	0	111	110	12	106	107	13	22	1	0	-0.200	0.000	1.130	1.132	3.384	0.499	0.012	80	496	4	4	Error	-1	5	0	4	-75
3	1	1	"yjiW"	"STM4523"	10650	42640	100	51	55	12	46	46	10	37	20	0	184	193	55	109	110	12	97	93	0	0.067	0.107	0.115	0.118	3.100	0.110	0.209	80	506	80	93	-3.907	5	75	9	84	0
3	2	1	"yjjW"	"STM4565"	10830	42630	90	73	81	29	46	47	11	92	69	0	304	336	105	109	111	12	100	100	0	0.138	0.154	0.138	0.134	1.768	0.155	0.579	52	387	222	262	-2.852	27	195	35	227	0
3	3	1	"yibL"	"STM3689"	11000	42630	90	89	100	38	46	48	12	100	90	0	207	222	79	110	112	12	100	100	0	0.443	0.482	0.449	0.476	1.605	0.441	0.705	52	394	140	166	-1.174	43	97	54	112	0
3	4	1	"fba"	"STM3068"	11190	42630	100	3289	3286	1309	46	48	11	100	100	0	425	440	153	111	111	12	100	100	0	10.328	9.848	10.071	10.043	1.337	9.838	0.944	80	474	3557	3569	3.368	3243	314	3240	329	0
3	5	1	"yhaH"	"STM3234"	11360	42620	90	151	175	82	47	48	11	100	100	0	207	225	56	111	111	12	100	100	0	1.083	1.123	1.063	1.081	1.432	1.160	0.735	52	377	200	242	0.115	104	96	128	114	0
3	6	1	"rpoD"	"STM3211"	11540	42630	100	2881	3155	1087	47	48	13	100	100	0	554	613	172	110	112	13	100	100	0	6.383	6.179	6.196	6.131	1.193	6.301	0.971	80	476	3278	3611	2.674	2834	444	3108	503	0
3	7	1	""	"STM2551"	11720	42630	100	289	280	86	47	48	11	98	98	0	492	489	98	111	111	11	100	100	0	0.635	0.616	0.636	0.570	1.509	0.636	0.905	80	452	623	611	-0.655	242	381	233	378	0
3	8	1	"gltI"	"STM0665"	11890	42620	100	296	307	69	48	50	12	100	100	0	394	385	67	109	110	12	100	100	0	0.870	0.938	0.927	0.941	1.284	0.945	0.898	80	463	533	535	-0.201	248	285	259	276	0
3	9	1	"nagC"	"STM0682"	12060	42620	90	226	260	99	47	49	12	100	100	0	347	368	93	111	112	14	100	100	0	0.758	0.829	0.792	0.804	1.369	0.847	0.884	52	386	415	470	-0.399	179	236	213	257	0
3	10	1	"glnS"	"STM0686"	12250	42620	100	1109	1086	195	48	49	12	100	100	0	489	481	68	112	113	13	100	100	0	2.814	2.813	2.812	2.812	1.196	2.879	0.949	80	472	1438	1407	1.493	1061	377	1038	369	0
3	11	1	"sipD"	"STM2883"	12420	42620	100	1612	1792	558	47	49	12	100	100	0	380	385	88	112	112	11	100	100	0	5.840	6.392	6.388	6.420	1.233	6.547	0.949	80	454	1833	2018	2.546	1565	268	1745	273	0
3	12	1	"eutC"	"STM2457"	12600	42620	100	89	89	24	48	49	13	87	72	0	403	405	104	111	111	11	100	100	0	0.140	0.139	0.145	0.128	1.725	0.136	0.638	80	466	333	335	-2.832	41	292	41	294	0
3	13	1	"udp"	"STM3968"	12780	42620	100	923	930	134	49	50	11	100	100	0	454	456	47	112	112	12	100	100	0	2.556	2.561	2.564	2.554	1.184	2.662	0.924	80	464	1216	1225	1.354	874	342	881	344	0
3	14	1	"metR"	"STM3964"	12960	42610	110	561	566	94	47	49	13	100	100	0	418	415	61	112	112	12	100	100	0	1.680	1.713	1.681	1.736	1.313	1.778	0.881	80	536	820	822	0.748	514	306	519	303	0
3	15	1	"rthB"	"STM3960"	13140	42620	110	383	363	98	47	50	13	100	100	0	417	422	67	112	112	12	100	100	0	1.102	1.019	1.034	0.965	1.532	1.062	0.846	80	498	641	626	0.140	336	305	316	310	0
3	16	1	"yigI"	"STM3956"	13310	42610	100	580	596	111	47	49	14	100	100	0	361	358	45	112	112	13	100	100	0	2.141	2.232	2.233	2.232	1.310	2.331	0.877	80	444	782	795	1.098	533	249	549	246	0
3	17	1	"corA"	"STM3952"	13490	42610	100	474	463	130	48	50	13	100	100	0	503	501	89	111	112	13	100	100	0	1.087	1.064	1.091	1.037	1.309	1.108	0.892	80	466	818	805	0.120	426	392	415	390	0
3	18	1	"yigA"	"STM3948"	13680	42610	100	571	582	131	47	49	14	100	100	0	333	342	55	111	112	12	100	100	0	2.360	2.316	2.251	2.304	1.226	2.424	0.920	80	454	746	766	1.239	524	222	535	231	0
3	19	1	"priB"	"STM4392"	13840	42600	90	1436	1687	763	48	53	26	100	100	0	152	159	32	110	111	12	98	82	0	33.048	33.449	34.500	36.222	1.575	32.807	0.731	52	376	1430	1688	5.046	1388	42	1639	49	0
3	20	1	"ytfJ"	"STM4405"	14030	42610	100	101	102	27	48	53	37	72	23	0	273	279	47	112	115	47	100	95	0	0.329	0.323	0.314	0.303	1.626	0.317	0.652	80	471	214	221	-1.603	53	161	54	167	0
3	21	1	"mpl"	"STM4416"	14210	42600	100	813	799	123	48	50	12	100	100	0	491	503	51	112	112	12	100	100	0	2.018	1.921	1.904	1.912	1.201	1.993	0.928	80	466	1144	1142	1.013	765	379	751	391	0
3	22	1	""	"STM4420"	14390	42600	100	115	120	35	47	50	15	95	90	0	451	448	119	111	111	12	100	100	0	0.200	0.217	0.220	0.208	1.585	0.199	0.723	80	455	408	410	-2.322	68	340	73	337	0
3	23	1	""	"STM4424"	14560	42600	110	73	79	25	47	49	14	77	45	0	552	533	89	109	110	12	100	100	0	0.059	0.075	0.070	0.067	1.956	0.073	0.390	80	510	469	456	-4.091	26	443	32	424	0
3	24	1	""	"STM4428"	14740	42600	100	83	83	19	47	49	17	86	52	0	429	424	51	111	112	13	100	100	0	0.113	0.115	0.109	0.105	1.756	0.106	0.360	80	480	354	349	-3.143	36	318	36	313	0
3	1	2	"clpX"	"STM0449"	10650	42820	100	1647	1690	401	47	48	11	100	100	0	269	279	50	110	111	12	100	100	0	10.063	9.722	9.772	9.725	1.288	9.854	0.931	80	464	1759	1812	3.331	1600	159	1643	169	0
3	2	2	"ptrB"	"STM1879"	10820	42810	90	439	461	141	47	49	13	100	100	0	628	629	159	111	111	12	100	100	0	0.758	0.799	0.797	0.791	1.219	0.806	0.957	52	380	909	932	-0.399	392	517	414	518	0
3	3	2	"yihV"	"STM4024"	11000	42810	90	96	102	29	47	48	12	100	88	0	368	391	103	110	111	12	100	100	0	0.190	0.196	0.193	0.182	1.552	0.196	0.728	52	380	307	336	-2.397	49	258	55	281	0
3	4	2	"thiG"	"STM4160"	11180	42810	100	67	73	25	46	48	11	72	47	0	254	267	78	109	110	12	100	100	0	0.145	0.171	0.164	0.158	2.020	0.173	0.499	80	462	166	185	-2.788	21	145	27	158	0
3	5	2	"thiC"	"STM4164"	11360	42810	90	64	72	23	46	47	11	84	38	0	209	237	86	109	109	13	100	100	0	0.180	0.203	0.186	0.183	2.084	0.182	0.441	52	379	118	154	-2.474	18	100	26	128	0
3	6	2	"yjaG"	"STM4169"	11530	42810	90	366	365	64	47	49	14	100	100	0	344	355	58	112	112	12	100	100	0	1.375	1.309	1.273	1.315	1.216	1.297	0.921	52	373	551	561	0.459	319	232	318	243	0
3	7	2	""	"STM2701"	11720	42810	110	80	84	23	47	49	12	87	60	0	300	315	69	111	111	12	100	100	0	0.175	0.181	0.180	0.155	1.983	0.160	0.479	80	502	222	241	-2.518	33	189	37	204	0
3	8	2	"stfE"	"STM0198"	11880	42810	90	61	61	14	47	49	12	57	17	0	214	231	58	109	109	12	100	100	0	0.133	0.115	0.143	0.131	2.042	0.083	0.101	52	346	119	136	-2.907	14	105	14	122	0
3	9	2	"eutQ"	"STM2468"	12060	42810	100	61	64	31	47	49	12	52	20	0	212	235	83	109	109	12	100	95	0	0.136	0.135	0.133	0.127	2.355	0.182	0.384	80	458	117	143	-2.879	14	103	17	126	0
3	10	2	"eutN"	"STM2464"	12240	42800	80	55	58	15	46	49	12	40	15	0	167	194	80	109	110	13	98	92	0	0.155	0.141	0.203	0.176	2.401	0.116	0.198	52	316	67	97	-2.688	9	58	12	85	0
3	11	2	"prpB"	"STM0368"	12420	42810	100	55	59	16	47	50	14	35	16	0	182	190	51	111	111	13	93	91	0	0.113	0.152	0.200	0.180	2.847	0.105	0.085	80	440	79	91	-3.150	8	71	12	79	0
3	12	2	"tus"	"STM1470"	12590	42800	90	87	95	31	47	49	14	94	71	0	228	232	38	112	112	15	100	100	0	0.345	0.400	0.370	0.348	1.869	0.355	0.541	52	366	156	168	-1.536	40	116	48	120	0
3	13	2	"ogt"	"STM1659"	12770	42790	90	255	253	47	49	51	15	100	100	0	329	335	52	113	115	15	100	100	0	0.954	0.919	0.919	0.916	1.286	0.907	0.904	52	380	422	426	-0.068	206	216	204	222	0
3	14	2	"rpmF"	"STM1191"	12950	42790	90	484	473	101	47	51	15	100	100	0	154	156	22	111	113	13	96	82	0	10.163	9.467	9.294	10.367	1.690	10.636	0.570	52	381	480	471	3.345	437	43	426	45	0
3	15	2	"fabG"	"STM1195"	13130	42790	100	1387	1389	297	47	48	13	100	100	0	282	281	51	112	112	12	100	100	0	7.882	7.941	7.997	8.154	1.261	7.937	0.930	80	440	1510	1511	2.979	1340	170	1342	169	0
3	16	2	"phsA"	"STM2065"	13310	42790	100	112	116	31	47	49	12	95	93	0	518	486	116	111	111	13	100	100	0	0.160	0.184	0.173	0.174	1.659	0.177	0.739	80	442	472	444	-2.647	65	407	69	375	0
3	17	2	"dacD"	"STM2062"	13490	42790	100	197	206	45	48	50	14	100	100	0	464	450	71	111	111	13	100	100	0	0.422	0.466	0.463	0.459	1.342	0.464	0.889	80	420	502	497	-1.244	149	353	158	339	0
3	18	2	"pefD"	"PSLT016"	13660	42790	100	88	90	28	48	50	15	83	58	0	469	465	116	111	112	12	100	100	0	0.112	0.119	0.112	0.104	2.016	0.117	0.537	80	430	398	396	-3.162	40	358	42	354	0
3	19	2	"ybjG"	"STM0865"	13840	42780	90	124	142	47	47	50	15	100	100	0	190	214	68	110	111	12	100	100	0	0.962	0.913	0.946	0.959	1.403	0.844	0.785	52	381	157	199	-0.055	77	80	95	104	0
3	20	2	"thiM"	"STM2147"	14020	42780	100	51	54	16	46	48	13	30	12	0	129	138	37	109	110	12	61	42	0	0.250	0.276	0.400	0.498	3.621	0.262	0.103	80	440	25	37	-2.000	5	20	8	29	-50
3	21	2	"thiI"	"STM0425"	14200	42790	100	146	160	68	48	49	12	100	95	0	197	213	68	109	110	12	100	98	0	1.114	1.077	1.059	1.059	1.573	1.065	0.822	80	430	186	216	0.155	98	88	112	104	0
3	22	2	"hilD"	"STM2875"	14370	42780	90	270	315	145	48	50	14	100	100	0	212	229	75	109	110	12	100	100	0	2.155	2.225	2.228	2.322	1.370	2.202	0.894	52	374	325	387	1.108	222	103	267	120	0
3	23	2	"prgK"	"STM2871"	14560	42780	100	872	955	404	47	48	13	100	100	0	169	183	53	110	110	12	98	93	0	13.983	12.438	12.860	13.574	1.519	11.639	0.799	80	450	884	981	3.806	825	59	908	73	0
3	24	2	"nhoA"	"STM1582"	14740	42780	100	82	84	29	49	50	16	70	50	0	170	185	54	112	111	13	95	88	0	0.569	0.479	0.486	0.458	2.333	0.422	0.450	80	444	91	108	-0.814	33	58	35	73	100
3	1	3	"hsdS"	"STM4524"	10650	42990	90	154	157	33	45	48	11	100	100	0	443	448	75	111	111	12	100	100	0	0.328	0.332	0.317	0.327	1.319	0.321	0.848	52	378	441	449	-1.607	109	332	112	337	0
3	2	3	"hisF"	"STM2077"	10820	42990	90	569	577	131	47	49	11	100	100	0	335	332	68	110	110	12	100	100	0	2.320	2.387	2.376	2.465	1.244	2.331	0.943	52	380	747	752	1.214	522	225	530	222	0
3	3	3	"trmD"	"STM2674"	11000	42990	100	2198	2321	1229	47	49	13	100	100	0	171	178	52	109	110	13	88	81	0	34.694	32.957	34.457	34.658	1.477	31.085	0.839	80	462	2213	2343	5.117	2151	62	2274	69	0
3	4	3	"fruF"	"STM2206"	11170	42990	90	304	356	153	47	49	14	100	100	0	167	185	54	108	109	12	100	98	0	4.356	4.013	4.024	4.383	1.458	3.787	0.841	52	295	316	386	2.123	257	59	309	77	0
3	5	3	"asrB"	"STM2549"	11350	42990	100	57	59	16	47	49	13	41	16	0	180	193	67	108	109	12	97	96	0	0.139	0.141	0.163	0.147	2.609	0.143	0.164	80	448	82	97	-2.848	10	72	12	85	0
3	6	3	"sifA"	"STM1224"	11530	42980	90	117	114	29	47	49	13	100	92	0	335	333	68	112	112	12	100	100	0	0.314	0.303	0.302	0.285	1.555	0.286	0.691	52	381	293	288	-1.672	70	223	67	221	0
3	7	3	"cbiM"	"STM2023"	11710	42990	90	79	84	23	46	48	12	88	71	0	212	230	55	110	110	12	100	100	0	0.324	0.317	0.320	0.304	1.810	0.282	0.508	52	374	135	158	-1.628	33	102	38	120	0
3	8	3	"cbiP"	"STM2019"	11890	42980	100	76	80	24	46	48	11	82	63	0	190	202	58	110	110	12	97	96	0	0.375	0.370	0.367	0.332	2.458	0.321	0.483	80	430	110	126	-1.415	30	80	34	92	0
3	9	3	"samB"	"PSLT054"	12060	42980	100	98	104	35	47	49	12	96	83	0	273	300	113	110	110	12	100	100	0	0.313	0.300	0.301	0.289	1.779	0.276	0.712	80	408	214	247	-1.676	51	163	57	190	0
3	10	3	"uhpT"	"STM3787"	12230	42970	90	446	495	161	47	51	18	100	100	0	200	213	57	111	111	13	98	94	0	4.483	4.392	4.364	4.921	1.599	4.463	0.819	52	373	488	550	2.165	399	89	448	102	0
3	11	3	"trpA"	"STM1727"	12410	42970	90	104	106	26	47	50	16	96	86	0	193	201	49	111	112	13	98	96	0	0.695	0.656	0.649	0.677	1.880	0.561	0.645	52	376	139	149	-0.525	57	82	59	90	0
3	12	3	"rhaT"	"STM4050"	12600	42980	100	58	57	13	47	49	12	43	12	0	201	207	36	111	112	14	100	98	0	0.122	0.104	0.170	0.154	1.932	0.096	0.128	80	461	101	106	-3.032	11	90	10	96	0
3	13	3	"glnQ"	"STM0828"	12780	42980	100	248	242	71	47	49	12	100	100	0	359	355	81	111	112	13	100	100	0	0.810	0.799	0.801	0.792	1.314	0.801	0.927	80	439	449	439	-0.303	201	248	195	244	0
3	14	3	""	"STM4158"	12950	42970	90	63	64	12	48	50	10	63	23	0	165	166	25	112	112	13	98	96	0	0.283	0.296	0.294	0.269	2.427	0.226	0.211	52	365	68	70	-1.821	15	53	16	54	0
3	15	3	""	"STM1260"	13130	42980	100	106	106	28	47	49	12	92	88	0	462	456	100	111	111	12	100	100	0	0.168	0.171	0.169	0.158	1.605	0.161	0.724	80	452	410	404	-2.573	59	351	59	345	0
3	16	3	""	"PSLT026"	13310	42980	100	293	290	73	46	48	11	100	100	0	368	363	75	112	112	13	100	100	0	0.965	0.972	1.007	0.971	1.393	0.957	0.914	80	430	503	495	-0.052	247	256	244	251	0
3	17	3	""	"STM4457"	13490	42970	100	182	194	58	46	49	13	100	100	0	279	285	51	111	112	13	100	100	0	0.810	0.851	0.823	0.826	1.365	0.860	0.844	80	420	304	322	-0.305	136	168	148	174	0
3	18	3	"metJ"	"STM4099"	13660	42970	100	125	127	31	47	50	13	98	97	0	208	208	33	111	112	12	98	98	0	0.804	0.825	0.795	0.796	1.520	0.817	0.726	80	430	175	177	-0.315	78	97	80	97	0
3	19	3	""	"Not LT2a84"	13850	42970	100	66	69	18	47	49	13	60	32	0	261	274	78	110	110	11	100	100	0	0.126	0.134	0.121	0.113	2.164	0.114	0.280	80	461	170	186	-2.990	19	151	22	164	0
3	20	3	"traW"	"PSLT091"	14030	42970	100	100	100	26	46	49	12	96	90	0	446	443	110	110	110	12	100	100	0	0.161	0.162	0.171	0.149	1.722	0.153	0.700	80	418	390	387	-2.637	54	336	54	333	0
3	21	3	"traN"	"PSLT095"	14200	42960	100	194	198	54	48	50	12	100	98	0	1050	980	214	111	111	12	100	100	0	0.155	0.173	0.171	0.165	1.414	0.172	0.896	80	408	1085	1019	-2.685	146	939	150	869	0
3	22	3	"trbB"	"PSLT099"	14370	42960	90	91	96	24	49	51	14	94	76	0	424	429	73	110	111	16	100	100	0	0.134	0.147	0.137	0.128	1.880	0.135	0.430	52	372	356	366	-2.902	42	314	47	319	0
3	23	3	"traD"	"PSLT104"	14560	42960	100	553	538	158	47	49	13	100	100	0	1255	1180	246	111	112	16	100	100	0	0.442	0.459	0.459	0.438	1.281	0.467	0.949	80	426	1650	1560	-1.177	506	1144	491	1069	0
3	24	3	""	"PSLT109"	14730	42950	100	170	173	49	48	50	12	100	100	0	494	490	106	112	112	13	100	100	0	0.319	0.331	0.336	0.322	1.381	0.323	0.847	80	450	504	503	-1.647	122	382	125	378	0
3	1	4	""	"STM2732"	10640	43170	90	52	54	13	46	48	13	26	5	0	197	199	32	110	110	12	100	100	0	0.069	0.090	0.113	0.105	2.350	0.043	0.018	52	402	93	97	-3.858	6	87	8	89	0
3	2	4	""	"STM2710"	10830	43180	100	78	81	23	46	48	11	88	70	0	380	378	93	110	111	12	100	98	0	0.119	0.131	0.124	0.122	1.751	0.130	0.593	80	477	302	303	-3.077	32	270	35	268	0
3	3	4	""	"STM1614"	11000	43180	100	121	122	31	46	48	11	97	96	0	545	545	100	109	110	13	100	100	0	0.172	0.174	0.177	0.171	1.449	0.167	0.770	80	418	511	512	-2.539	75	436	76	436	0
3	4	4	"tehB"	"STM1608"	11190	43140	140	236	235	78	48	49	12	97	95	0	273	268	69	109	109	13	96	94	0	1.146	1.176	1.174	1.200	1.524	1.145	0.891	156	635	352	346	0.197	188	164	187	159	0
3	5	4	"tpx"	"STM1682"	11350	43160	90	722	706	106	47	50	20	100	100	0	256	256	31	111	112	15	100	100	0	4.655	4.545	4.484	4.595	1.221	4.537	0.903	52	318	820	804	2.219	675	145	659	145	0
3	6	4	""	"STM1677"	11530	43160	90	153	156	34	47	50	19	100	100	0	510	521	75	112	112	15	100	100	0	0.266	0.267	0.268	0.257	1.352	0.252	0.835	52	381	504	518	-1.909	106	398	109	409	0
3	7	4	"uppS"	"STM0221"	11710	43170	100	476	456	145	46	48	12	100	100	0	280	281	65	110	111	12	100	98	0	2.529	2.398	2.448	2.379	1.289	2.437	0.923	80	440	600	581	1.339	430	170	410	171	0
3	8	4	"yaeD"	"STM0248"	11890	43160	100	883	836	219	46	48	11	100	100	0	359	348	56	110	110	12	100	100	0	3.361	3.319	3.465	3.290	1.290	3.453	0.931	80	420	1086	1028	1.749	837	249	790	238	0
3	9	4	"rof"	"STM0237"	12060	43160	100	46	47	9	47	49	13	6	1	0	121	123	20	110	110	12	47	16	0	-0.091	0.000	0.438	0.565	3.440	0.065	0.002	80	430	10	13	Error	-1	11	0	13	-75
3	10	4	"yeeX"	"STM2059"	12240	43160	100	213	214	75	47	49	15	98	96	0	227	230	48	111	112	12	98	98	0	1.431	1.403	1.377	1.350	1.573	1.451	0.827	80	461	282	286	0.517	166	116	167	119	0
3	11	4	"sbcB"	"STM2067"	12410	43160	90	237	244	50	47	49	12	100	100	0	351	361	66	112	113	12	100	100	0	0.795	0.791	0.766	0.794	1.280	0.772	0.868	52	379	429	446	-0.331	190	239	197	249	0
3	12	4	"fixC"	"STM0077"	12600	43160	100	95	96	27	47	49	12	95	83	0	483	479	83	112	114	13	100	100	0	0.129	0.134	0.125	0.116	1.826	0.127	0.605	80	450	419	416	-2.950	48	371	49	367	0
3	13	4	"yjbC"	"STM4193"	12780	43150	100	395	388	87	46	48	12	100	100	0	442	446	73	111	112	13	100	100	0	1.054	1.021	1.050	1.009	1.325	1.037	0.911	80	408	680	677	0.076	349	331	342	335	0
3	14	4	"dinF"	"STM4238"	12950	43150	100	903	888	204	47	48	11	100	100	0	543	532	115	110	111	13	100	98	0	1.977	1.993	1.995	2.060	1.351	1.991	0.961	80	430	1289	1263	0.983	856	433	841	422	0
3	15	4	""	"STM4267"	13120	43150	90	119	123	31	48	49	11	98	98	0	306	311	35	112	111	13	100	100	0	0.366	0.377	0.376	0.347	1.653	0.375	0.747	52	357	265	274	-1.450	71	194	75	199	0
3	16	4	"malE"	"STM4229"	13310	43150	100	165	167	33	47	49	12	100	100	0	580	588	82	114	113	13	100	100	0	0.253	0.253	0.255	0.248	1.275	0.239	0.850	80	438	584	594	-1.982	118	466	120	474	0
3	17	4	"yfdZ"	"STM2402"	13490	43150	100	690	679	136	49	49	11	100	100	0	524	520	71	114	113	12	100	100	0	1.563	1.552	1.576	1.533	1.239	1.579	0.940	80	432	1051	1036	0.645	641	410	630	406	0
3	18	4	"yfcA"	"STM2382"	13660	43140	90	283	294	68	48	49	13	100	100	0	407	409	87	112	113	14	100	100	0	0.797	0.828	0.872	0.833	1.280	0.798	0.901	52	357	530	543	-0.328	235	295	246	297	0
3	19	4	"ybdB"	"STM0599"	13840	43150	100	643	651	303	49	50	15	100	100	0	200	203	48	111	112	14	100	97	0	6.674	6.543	6.693	6.427	1.495	6.779	0.855	80	442	683	694	2.739	594	89	602	92	0
3	20	4	"fsr"	"STM0493"	14020	43140	100	333	323	66	48	50	18	100	100	0	571	572	94	111	112	12	100	100	0	0.620	0.597	0.597	0.593	1.302	0.586	0.899	80	440	745	736	-0.691	285	460	275	461	0
3	21	4	"ybbB"	"STM0513"	14200	43140	100	219	225	51	47	49	15	100	100	0	412	410	59	111	112	13	100	100	0	0.571	0.595	0.591	0.586	1.284	0.586	0.865	80	420	473	477	-0.807	172	301	178	299	0
3	22	4	"lpxH"	"STM0535"	14370	43130	90	324	333	67	48	50	15	100	100	0	341	355	57	111	113	19	100	100	0	1.200	1.168	1.145	1.169	1.251	1.136	0.892	52	364	506	529	0.263	276	230	285	244	0
3	23	4	""	"STM0563"	14550	43130	100	47	49	11	48	50	13	11	2	0	123	125	22	111	112	18	23	7	0	-0.083	0.071	0.667	0.574	3.024	0.199	0.040	80	430	11	15	Error	-1	12	1	14	-50
3	24	4	"fepD"	"STM0592"	14730	43140	100	426	423	104	49	50	11	100	100	0	431	435	77	109	111	13	100	100	0	1.171	1.147	1.161	1.136	1.248	1.172	0.923	80	462	699	700	0.228	377	322	374	326	0
3	1	5	"yeaZ"	"STM1820"	10640	43350	90	598	622	127	46	48	13	100	100	0	375	380	61	112	111	12	100	100	0	2.099	2.149	2.197	2.158	1.174	2.140	0.942	52	403	815	844	1.070	552	263	576	268	0
3	2	5	"ymgE"	"STM1797"	10820	43370	80	75	80	21	46	48	12	90	69	0	210	221	51	109	110	12	100	100	0	0.287	0.304	0.277	0.266	1.832	0.278	0.545	52	313	130	146	-1.800	29	101	34	112	0
3	3	5	"narJ"	"STM1762"	10990	43350	90	81	80	16	46	47	11	92	76	0	339	348	68	109	110	13	100	100	0	0.152	0.142	0.140	0.132	1.795	0.119	0.480	52	367	265	273	-2.716	35	230	34	239	0
3	4	5	"manY"	"STM1831"	11180	43350	100	2044	2011	474	47	48	11	100	100	0	378	381	78	110	110	14	100	100	0	7.451	7.247	7.350	7.296	1.248	7.275	0.947	80	446	2265	2235	2.898	1997	268	1964	271	0
3	5	5	"minD"	"STM1815"	11360	43340	100	983	957	236	46	48	13	100	100	0	379	366	75	110	111	12	100	100	0	3.483	3.559	3.562	3.630	1.238	3.598	0.951	80	440	1206	1167	1.800	937	269	911	256	0
3	6	5	"ycgB"	"STM1804"	11530	43340	100	163	164	43	47	49	14	100	98	0	625	598	134	110	110	12	100	100	0	0.225	0.240	0.231	0.229	1.405	0.236	0.865	80	440	631	605	-2.150	116	515	117	488	0
3	7	5	"glnA"	"STM4007"	11710	43340	100	771	773	178	48	49	12	100	100	0	515	498	108	110	110	12	100	100	0	1.785	1.869	1.868	1.912	1.289	1.864	0.954	80	430	1128	1113	0.836	723	405	725	388	0
3	8	5	"yijC"	"STM4127"	11890	43340	100	293	304	93	47	49	12	100	100	0	317	319	72	110	110	12	100	100	0	1.188	1.230	1.228	1.229	1.358	1.250	0.901	80	420	453	466	0.249	246	207	257	209	0
3	9	5	""	"STM4080"	12050	43340	90	186	184	41	46	49	12	100	100	0	304	311	60	110	113	17	100	100	0	0.722	0.687	0.669	0.677	1.363	0.694	0.861	52	363	334	339	-0.471	140	194	138	201	0
3	10	5	"sbp"	"STM4063"	12230	43340	90	268	270	55	48	50	14	100	100	0	445	448	65	111	113	16	100	100	0	0.659	0.659	0.664	0.649	1.209	0.670	0.915	52	382	554	559	-0.602	220	334	222	337	0
3	11	5	""	"STM4051"	12420	43340	100	65	67	14	48	49	12	63	31	0	302	304	57	112	113	14	100	98	0	0.089	0.099	0.099	0.088	2.165	0.090	0.171	80	470	207	211	-3.482	17	190	19	192	0
3	12	5	"fdhD"	"STM4038"	12590	43330	90	169	182	57	47	48	11	100	100	0	332	404	182	114	115	13	100	100	0	0.560	0.466	0.493	0.491	1.362	0.407	0.844	52	364	340	425	-0.837	122	218	135	290	0
3	13	5	"rplQ"	"STM3414"	12780	43330	100	2111	1996	485	46	48	12	100	100	0	189	206	76	112	112	13	98	96	0	26.818	20.745	25.807	24.077	1.699	21.605	0.522	80	460	2142	2044	4.745	2065	77	1950	94	0
3	14	5	"rpmD"	"STM3422"	12950	43320	90	1746	1773	519	48	49	12	100	100	0	130	137	24	111	111	13	78	28	0	89.368	66.346	55.569	49.177	1.730	76.929	0.286	52	357	1717	1751	6.482	1698	19	1725	26	0
3	15	5	"rplX"	"STM3429"	13130	43330	100	3092	3019	1563	47	48	11	100	100	0	149	153	35	112	111	12	88	76	0	82.297	72.488	67.047	61.990	1.470	69.545	0.640	80	452	3082	3013	6.363	3045	37	2972	41	0
3	16	5	"rplP"	"STM3433"	13310	43330	100	4776	4818	1913	47	49	12	100	100	0	161	164	30	113	112	13	92	87	0	98.521	93.549	76.733	65.906	1.435	93.218	0.697	80	432	4777	4822	6.622	4729	48	4771	51	0
3	17	5	"rplB"	"STM3437"	13490	43330	100	9194	8795	2160	48	50	12	100	100	0	209	210	34	111	111	12	100	98	0	93.327	88.354	81.645	79.715	1.174	89.022	0.885	80	432	9244	8846	6.544	9146	98	8747	99	0
3	18	5	"yheN"	"STM3451"	13660	43320	90	198	202	46	48	49	12	100	100	0	214	221	38	111	111	13	100	100	0	1.456	1.400	1.397	1.403	1.385	1.390	0.809	52	364	253	264	0.542	150	103	154	110	0
3	19	5	""	"STM4465"	13830	43320	90	101	103	24	49	49	10	98	90	0	465	455	73	111	112	14	100	100	0	0.147	0.157	0.152	0.145	1.602	0.140	0.662	52	371	406	398	-2.767	52	354	54	344	0
3	20	5	"idnR"	"STM4481"	14040	43330	90	88	91	28	49	52	16	84	59	0	303	310	41	113	124	44	100	100	0	0.205	0.213	0.196	0.177	2.122	0.193	0.444	52	362	229	239	-2.284	39	190	42	197	0
3	21	5	"yjiG"	"STM4513"	14190	43310	100	73	79	29	50	58	25	47	20	0	203	225	80	114	153	83	53	27	0	0.258	0.261	0.295	0.273	2.327	0.222	0.544	80	407	112	140	-1.952	23	89	29	111	-100
3	22	5	"yjjI"	"STM4566"	14380	43320	100	124	128	34	50	56	20	96	88	0	541	521	85	114	139	71	98	97	0	0.173	0.192	0.177	0.176	1.632	0.186	0.753	80	437	501	485	-2.529	74	427	78	407	100
3	23	5	"sthA"	"STM4594"	14550	43310	100	105	105	27	48	50	13	95	88	0	426	421	78	109	109	13	100	100	0	0.180	0.183	0.169	0.177	1.479	0.177	0.677	80	430	374	369	-2.475	57	317	57	312	0
3	24	5	""	"STM3736"	14730	43310	100	132	134	34	49	51	13	100	100	0	426	438	89	108	109	13	100	100	0	0.261	0.258	0.248	0.246	1.477	0.253	0.803	80	452	401	415	-1.938	83	318	85	330	0
3	1	6	"gntT"	"STM3512"	10640	43530	90	233	232	43	46	48	12	100	100	0	453	453	74	111	110	13	100	100	0	0.547	0.544	0.532	0.541	1.251	0.527	0.925	52	402	529	528	-0.871	187	342	186	342	0
3	2	6	"sspB"	"STM3341"	10830	43530	100	617	557	155	47	48	11	100	100	0	222	218	35	109	110	12	98	98	0	5.044	4.679	4.769	4.783	1.530	4.737	0.887	80	426	683	619	2.335	570	113	510	109	0
3	3	6	"yhcH"	"STM3335"	11000	43530	100	87	91	26	48	48	11	87	78	0	272	267	44	109	110	12	100	100	0	0.239	0.272	0.245	0.236	1.862	0.269	0.568	80	440	202	201	-2.063	39	163	43	158	0
3	4	6	"yrbB"	"STM3309"	11180	43520	100	169	171	47	47	48	11	100	100	0	185	186	33	109	110	12	98	96	0	1.605	1.610	1.641	1.634	1.518	1.647	0.762	80	440	198	201	0.683	122	76	124	77	0
3	5	6	"folP"	"STM3295"	11350	43520	90	643	627	116	47	48	10	100	100	0	454	449	70	110	110	12	100	100	0	1.733	1.711	1.751	1.710	1.161	1.694	0.960	52	379	940	919	0.793	596	344	580	339	0
3	6	6	"mtr"	"STM3279"	11530	43520	90	285	286	61	48	49	12	100	100	0	579	579	84	111	111	12	100	100	0	0.506	0.509	0.500	0.499	1.236	0.497	0.920	52	386	705	706	-0.982	237	468	238	468	0
3	7	6	"yghA"	"STM3157"	11700	43520	90	367	350	88	47	49	14	100	100	0	414	396	66	111	112	18	100	100	0	1.056	1.063	1.075	1.042	1.370	1.081	0.903	52	381	623	588	0.079	320	303	303	285	0
3	8	6	""	"STM3129"	11890	43520	100	110	112	35	47	50	14	93	91	0	507	478	104	110	112	16	100	100	0	0.159	0.177	0.165	0.169	1.498	0.176	0.722	80	450	460	433	-2.656	63	397	65	368	0
3	9	6	"yqgF"	"STM3097"	12060	43520	90	155	164	41	46	48	11	100	100	0	252	257	43	111	112	12	100	100	0	0.773	0.808	0.796	0.795	1.358	0.765	0.806	52	372	250	264	-0.371	109	141	118	146	0
3	10	6	"galP"	"STM3091"	12240	43520	100	197	204	61	47	49	11	98	98	0	405	413	95	111	111	12	100	100	0	0.510	0.520	0.521	0.495	1.481	0.516	0.893	80	470	444	459	-0.971	150	294	157	302	0
3	11	6	""	"STM3071"	12430	43520	90	79	79	20	47	48	11	84	71	0	224	223	26	110	111	12	100	100	0	0.281	0.283	0.266	0.240	2.170	0.277	0.447	52	366	146	145	-1.833	32	114	32	113	0
3	12	6	"bglA"	"STM3051"	12590	43510	90	262	255	39	46	48	12	100	100	0	515	523	68	112	112	13	100	100	0	0.536	0.509	0.518	0.506	1.236	0.487	0.913	52	380	619	620	-0.900	216	403	209	411	0
3	13	6	""	"STM1301"	12770	43510	90	110	115	28	47	49	14	100	100	0	221	231	49	112	112	13	100	100	0	0.578	0.571	0.567	0.568	1.450	0.525	0.660	52	389	172	187	-0.791	63	109	68	119	0
3	14	6	""	"STM1328"	12950	43500	90	1038	1051	143	48	50	18	100	100	0	453	451	53	111	112	15	100	100	0	2.895	2.950	2.959	2.962	1.169	3.024	0.947	52	402	1332	1343	1.533	990	342	1003	340	0
3	15	6	""	"STM1368"	13140	43510	100	229	218	66	48	50	16	96	93	0	577	545	119	111	112	14	100	98	0	0.388	0.392	0.393	0.365	1.511	0.396	0.894	80	450	647	604	-1.364	181	466	170	434	0
3	16	6	"ydhC"	"STM1428"	13300	43500	90	172	176	48	48	49	12	100	98	0	459	468	71	111	112	16	100	100	0	0.356	0.359	0.370	0.338	1.422	0.361	0.853	52	354	472	485	-1.489	124	348	128	357	0
3	17	6	"slyB"	"STM1445"	13480	43500	90	1163	1210	300	46	49	14	100	100	0	215	224	46	110	111	15	100	100	0	10.638	10.211	10.584	10.639	1.285	10.033	0.889	52	372	1222	1278	3.411	1117	105	1164	114	0
3	18	6	"ydgQ"	"STM1454"	13660	43500	100	238	245	67	47	50	13	100	100	0	334	327	68	111	111	12	100	100	0	0.857	0.917	0.903	0.924	1.421	0.907	0.884	80	462	414	414	-0.223	191	223	198	216	0
3	19	6	""	"STM3558"	13840	43500	100	190	179	56	48	49	13	93	92	0	262	253	45	111	111	12	97	97	0	0.940	0.923	0.884	0.810	1.818	0.956	0.841	80	452	293	273	-0.089	142	151	131	142	0
3	20	6	"yhhF"	"STM3572"	14010	43500	90	259	280	67	48	49	12	100	100	0	369	387	72	111	111	13	100	100	0	0.818	0.841	0.844	0.834	1.274	0.829	0.896	52	368	469	508	-0.290	211	258	232	276	0
3	21	6	"yhhP"	"STM3578"	14190	43490	100	71	73	23	49	53	18	55	27	0	152	152	28	113	133	65	16	1	0	0.564	0.615	0.609	0.587	2.282	0.608	0.232	80	462	61	63	-0.826	22	39	24	39	-50
3	22	6	"acpT"	"STM3583"	14380	43490	100	210	207	64	50	53	18	98	97	0	312	322	79	112	124	53	97	92	0	0.800	0.748	0.756	0.735	1.453	0.747	0.851	80	428	360	367	-0.322	160	200	157	210	0
3	23	6	"uspB"	"STM3590"	14550	43500	100	166	178	70	47	49	12	96	95	0	219	226	55	109	109	13	98	97	0	1.082	1.120	1.122	1.085	1.478	1.144	0.837	80	428	229	248	0.113	119	110	131	117	0
3	24	6	""	"STM3599"	14740	43490	110	146	157	98	48	51	15	97	92	0	620	592	163	110	110	17	100	100	0	0.192	0.226	0.189	0.201	1.574	0.173	0.889	80	536	608	591	-2.380	98	510	109	482	0
3	1	7	"dsdA"	"STM3802"	10640	43720	100	193	193	54	46	48	12	100	98	0	527	516	111	110	110	12	98	98	0	0.353	0.362	0.351	0.358	1.663	0.357	0.890	80	470	564	553	-1.504	147	417	147	406	0
3	2	7	"ibpB"	"STM3808"	10810	43710	100	5740	5265	1436	48	49	11	100	100	0	197	193	31	110	110	11	100	96	0	65.425	62.855	62.663	60.908	1.302	63.641	0.834	80	440	5779	5300	6.032	5692	87	5217	83	0
3	3	7	"ccmE"	"STM2250"	10990	43710	90	201	201	58	49	49	11	100	100	0	345	358	96	109	109	12	100	100	0	0.644	0.610	0.642	0.596	1.439	0.624	0.811	52	365	388	401	-0.635	152	236	152	249	0
3	4	7	"torA"	"STM3822"	11160	43710	90	132	134	31	47	48	11	100	100	0	575	564	92	109	110	14	100	100	0	0.182	0.191	0.189	0.182	1.421	0.183	0.796	52	374	551	542	-2.455	85	466	87	455	0
3	5	7	"dgoA"	"STM3828"	11340	43720	110	138	135	32	46	47	11	98	97	0	344	347	57	109	110	13	100	100	0	0.391	0.374	0.373	0.357	1.416	0.367	0.803	80	508	327	327	-1.353	92	235	89	238	0
3	6	7	""	"STM3832"	11520	43710	90	136	142	34	47	48	12	100	100	0	563	563	63	109	110	11	100	100	0	0.196	0.209	0.216	0.198	1.439	0.198	0.778	52	379	543	549	-2.351	89	454	95	454	0
3	7	7	"rluA"	"STM0095"	11700	43710	100	319	307	79	47	48	12	100	98	0	364	367	63	109	110	12	100	100	0	1.067	1.008	1.037	0.972	1.365	1.032	0.916	80	460	527	518	0.093	272	255	260	258	0
3	8	7	"yabK"	"STM0107"	11880	43700	100	58	63	22	46	48	12	43	22	0	156	162	29	110	110	13	98	87	0	0.261	0.327	0.322	0.282	2.754	0.285	0.151	80	442	58	69	-1.939	12	46	17	52	0
3	9	7	"ftsL"	"STM0121"	12050	43700	90	233	245	57	47	49	12	100	100	0	242	242	47	110	110	13	100	100	0	1.409	1.500	1.570	1.526	1.384	1.521	0.824	52	380	318	330	0.495	186	132	198	132	0
3	10	7	"murG"	"STM0128"	12230	43690	90	530	552	150	47	48	12	100	100	0	289	296	60	110	111	13	100	100	0	2.698	2.715	2.685	2.734	1.191	2.750	0.930	52	386	662	691	1.432	483	179	505	186	0
3	11	7	"mutT"	"STM0137"	12420	43690	90	154	157	37	47	48	11	100	100	0	301	308	52	110	111	12	100	100	0	0.560	0.556	0.547	0.542	1.421	0.550	0.794	52	388	298	308	-0.836	107	191	110	198	0
3	12	7	""	"STM0149"	12590	43690	90	80	82	21	46	47	11	88	73	0	389	381	66	111	111	13	100	100	0	0.122	0.133	0.138	0.127	1.790	0.126	0.552	52	386	312	306	-3.031	34	278	36	270	0
3	13	7	""	"STM1548"	12760	43690	90	117	124	28	46	49	13	100	100	0	390	383	50	113	113	17	100	100	0	0.256	0.289	0.256	0.277	1.414	0.268	0.753	52	381	348	348	-1.964	71	277	78	270	0
3	14	7	""	"STM1552"	12950	43700	100	114	117	32	46	48	11	97	95	0	456	458	84	112	113	16	100	100	0	0.198	0.205	0.188	0.187	1.605	0.197	0.728	80	465	412	417	-2.339	68	344	71	346	0
3	15	7	""	"STM1557"	13120	43690	90	99	103	25	48	49	12	100	96	0	450	466	63	111	111	12	100	100	0	0.150	0.155	0.131	0.143	1.504	0.146	0.606	52	373	390	410	-2.733	51	339	55	355	0
3	16	7	"rpsV"	"STM1565"	13310	43680	80	66	65	17	47	49	12	61	38	0	149	158	39	108	110	13	94	80	0	0.463	0.360	0.553	0.435	2.274	0.277	0.202	52	327	60	68	-1.110	19	41	18	50	0
3	17	7	"fdnH"	"STM1569"	13480	43690	100	303	284	90	46	49	12	100	97	0	432	414	110	110	111	13	98	98	0	0.798	0.783	0.777	0.782	1.594	0.769	0.929	80	460	579	542	-0.325	257	322	238	304	0
3	18	7	""	"STM1573"	13660	43680	90	318	310	78	48	49	11	100	100	0	274	279	75	111	111	13	100	100	0	1.656	1.560	1.655	1.623	1.323	1.524	0.872	52	381	433	430	0.728	270	163	262	168	0
3	19	7	"yciL"	"STM1719"	13840	43680	90	894	918	226	47	49	13	100	100	0	367	377	77	110	109	12	100	100	0	3.296	3.262	3.315	3.290	1.191	3.250	0.947	52	372	1104	1138	1.721	847	257	871	267	0
3	20	7	""	"STM1733"	14010	43680	90	146	148	38	47	49	12	100	100	0	255	261	48	108	110	13	100	100	0	0.673	0.660	0.677	0.649	1.324	0.680	0.831	52	380	246	254	-0.570	99	147	101	153	0
3	21	7	""	"STM1741"	14190	43680	100	163	165	50	47	48	11	97	95	0	431	433	63	110	110	12	100	100	0	0.361	0.365	0.364	0.335	1.680	0.368	0.809	80	452	437	441	-1.468	116	321	118	323	0
3	22	7	"purU"	"STM1756"	14370	43680	100	464	471	132	48	50	14	100	100	0	355	360	75	109	110	12	100	100	0	1.691	1.685	1.667	1.675	1.307	1.717	0.933	80	442	662	674	0.758	416	246	423	251	0
3	23	7	"ychN"	"STM1769"	14550	43670	100	114	119	34	50	51	12	100	93	0	238	239	49	108	108	12	100	100	0	0.492	0.527	0.507	0.498	1.670	0.521	0.694	80	430	194	200	-1.022	64	130	69	131	0
3	24	7	"pth"	"STM1783"	14730	43670	100	165	171	47	48	50	12	98	98	0	308	309	58	110	110	13	100	100	0	0.591	0.618	0.609	0.602	1.394	0.620	0.840	80	464	315	322	-0.759	117	198	123	199	0
3	1	8	"yfbK"	"STM2315"	10640	43890	90	154	155	31	46	48	12	100	100	0	678	701	103	110	111	13	100	100	0	0.190	0.184	0.181	0.180	1.344	0.178	0.839	52	371	676	700	-2.395	108	568	109	591	0
3	2	8	"nuoI"	"STM2321"	10820	43900	100	581	541	172	47	48	11	98	98	0	317	306	64	110	110	12	100	98	0	2.580	2.520	2.588	2.464	1.664	2.620	0.916	80	440	741	690	1.367	534	207	494	196	0
3	3	8	""	"STM2332"	10990	43890	100	211	204	53	46	47	11	100	100	0	374	384	85	110	110	12	100	100	0	0.625	0.577	0.620	0.560	1.431	0.556	0.828	80	430	429	432	-0.678	165	264	158	274	0
3	4	8	""	"STM2336"	11160	43880	90	250	258	64	48	51	15	100	100	0	265	265	34	111	112	14	100	100	0	1.312	1.364	1.358	1.332	1.291	1.405	0.862	52	372	356	364	0.391	202	154	210	154	0
3	5	8	""	"STM2342"	11350	43880	100	202	200	56	46	50	14	100	98	0	484	457	101	108	109	14	100	100	0	0.415	0.441	0.421	0.426	1.369	0.435	0.891	80	435	532	503	-1.269	156	376	154	349	0
3	6	8	"yfcF"	"STM2348"	11520	43880	90	235	233	45	46	48	11	100	100	0	363	366	49	108	110	15	100	100	0	0.741	0.725	0.746	0.715	1.302	0.709	0.881	52	372	444	445	-0.432	189	255	187	258	0
3	7	8	"sseB"	"STM2535"	11700	43880	90	450	466	103	46	48	12	100	100	0	389	404	77	109	110	14	100	100	0	1.443	1.424	1.398	1.427	1.184	1.406	0.923	52	372	684	715	0.529	404	280	420	295	0
3	8	8	""	"STM2552"	11870	43880	90	167	167	37	47	48	12	98	98	0	383	387	59	112	112	14	100	100	0	0.443	0.436	0.431	0.415	1.544	0.418	0.859	52	375	391	395	-1.175	120	271	120	275	0
3	9	8	"yfhA"	"STM2562"	12050	43880	90	447	462	108	47	49	12	100	100	0	493	511	90	111	112	14	100	100	0	1.047	1.038	1.032	1.029	1.215	1.043	0.940	52	389	782	815	0.066	400	382	415	400	0
3	10	8	"yfhB"	"STM2569"	12240	43880	100	94	113	71	48	49	12	91	82	0	182	210	105	109	110	12	100	92	0	0.630	0.644	0.651	0.606	2.182	0.646	0.814	80	457	119	166	-0.666	46	73	65	101	0
3	11	8	""	"STM2586"	12400	43870	90	116	117	29	48	49	11	100	100	0	531	527	73	110	112	15	100	100	0	0.162	0.165	0.161	0.155	1.409	0.158	0.763	52	377	489	486	-2.630	68	421	69	417	0
3	12	8	""	"STM2592"	12590	43880	80	111	120	36	46	47	12	100	100	0	422	434	65	109	110	13	100	100	0	0.208	0.228	0.209	0.215	1.431	0.228	0.730	52	334	378	399	-2.268	65	313	74	325	0
3	13	8	"yhbO"	"STM3269"	12770	43870	100	116	120	27	47	49	12	97	97	0	300	297	53	111	111	12	100	100	0	0.365	0.392	0.401	0.380	1.458	0.375	0.813	80	450	258	259	-1.454	69	189	73	186	0
3	14	8	"yhbW"	"STM3276"	12940	43870	100	101	106	30	48	49	12	97	85	0	395	381	66	112	112	13	100	100	0	0.187	0.216	0.192	0.197	1.562	0.211	0.680	80	428	336	327	-2.417	53	283	58	269	0
3	15	8	"nlpI"	"STM3281"	13130	43870	100	1454	1444	230	48	50	13	100	100	0	373	372	47	112	112	13	100	100	0	5.387	5.369	5.391	5.366	1.206	5.528	0.940	80	338	1667	1656	2.429	1406	261	1396	260	100
3	16	8	""	"STM3291"	13300	43870	100	175	175	47	49	51	13	100	96	0	534	521	105	111	112	14	100	100	0	0.298	0.307	0.313	0.290	1.415	0.300	0.863	80	387	549	536	-1.747	126	423	126	410	0
3	17	8	"yhbE"	"STM3302"	13480	43870	100	327	316	95	48	49	12	98	98	0	250	245	42	113	113	13	100	97	0	2.036	2.030	2.040	1.947	1.528	2.149	0.854	80	452	416	400	1.026	279	137	268	132	0
3	18	8	"nlp"	"STM3306"	13660	43860	90	154	155	38	46	75	233	1	0	0	274	279	54	115	191	625	0	0	0	0.679	0.665	0.681	0.659	1.368	0.640	0.751	52	381	267	273	-0.558	108	159	109	164	0
3	19	8	""	"STM0716"	13840	43860	100	151	155	42	47	48	12	100	98	0	414	410	86	111	111	13	100	100	0	0.343	0.361	0.366	0.352	1.495	0.355	0.838	80	462	407	407	-1.543	104	303	108	299	0
3	20	8	""	"STM0722"	14010	43860	90	84	85	16	47	49	12	98	82	0	361	357	40	108	109	13	100	100	0	0.146	0.153	0.152	0.143	1.567	0.123	0.443	52	365	290	287	-2.774	37	253	38	249	0
3	21	8	""	"STM0731"	14190	43860	100	403	391	107	47	49	12	100	100	0	277	268	58	110	111	13	97	96	0	2.132	2.177	2.151	2.288	1.591	2.167	0.906	80	442	523	502	1.092	356	167	344	158	0
3	22	8	"ybgE"	"STM0743"	14370	43860	100	233	236	72	48	50	16	98	98	0	220	220	43	110	110	13	98	97	0	1.682	1.709	1.824	1.726	1.552	1.762	0.796	80	432	295	298	0.750	185	110	188	110	0
3	23	8	"pal"	"STM0749"	14550	43860	100	1451	1456	394	47	50	15	100	100	0	254	258	38	109	109	12	100	100	0	9.683	9.456	9.608	9.306	1.393	10.010	0.890	80	430	1549	1558	3.275	1404	145	1409	149	0
3	24	8	"ybgS"	"STM0759"	14720	43850	100	89	89	28	48	50	13	81	66	0	279	270	66	110	111	12	97	95	0	0.243	0.256	0.238	0.226	2.228	0.236	0.519	80	452	210	201	-2.043	41	169	41	160	0
3	1	9	"mdfA"	"STM0866"	10640	44070	100	334	336	57	47	47	11	100	100	0	580	594	73	109	110	12	100	100	0	0.609	0.596	0.583	0.591	1.230	0.597	0.924	80	484	758	774	-0.715	287	471	289	485	0
3	2	9	"ybjC"	"STM0873"	10810	44070	90	127	139	57	47	48	10	98	98	0	268	300	85	108	109	11	100	100	0	0.500	0.479	0.443	0.440	1.419	0.498	0.834	52	364	240	284	-1.000	80	160	92	192	0
3	3	9	"ybjO"	"STM0881"	11000	44070	100	168	171	38	46	47	10	100	98	0	365	371	58	110	110	12	100	100	0	0.478	0.479	0.473	0.460	1.421	0.469	0.868	80	438	377	386	-1.064	122	255	125	261	0
3	4	9	"artI"	"STM0890"	11170	44070	100	924	876	204	49	52	17	100	100	0	364	362	69	108	109	13	100	100	0	3.418	3.256	3.262	3.280	1.292	3.332	0.920	80	439	1131	1081	1.773	875	256	827	254	0
3	5	9	""	"STM0895"	11350	44070	100	62	64	13	48	51	16	40	12	0	235	241	60	108	109	12	100	100	0	0.110	0.120	0.130	0.110	2.331	0.103	0.243	80	452	141	149	-3.181	14	127	16	133	0
3	6	9	""	"STM0900"	11520	44060	90	84	89	25	47	50	30	65	21	0	346	358	71	109	112	60	100	100	0	0.156	0.169	0.157	0.159	1.649	0.153	0.279	52	386	274	291	-2.679	37	237	42	249	0
3	7	9	""	"STM1034"	11710	44060	80	55	65	25	47	51	33	21	3	0	164	219	123	110	113	65	44	21	0	0.148	0.165	0.176	0.173	2.715	0.154	0.408	52	328	62	127	-2.755	8	54	18	109	0
3	8	9	""	"STM1038"	11890	44060	100	106	105	29	47	49	17	91	75	0	402	399	80	110	110	12	100	100	0	0.202	0.201	0.191	0.175	1.926	0.197	0.594	80	441	351	347	-2.307	59	292	58	289	0
3	9	9	"aceA"	"STM4184"	12060	44060	100	168	173	35	46	49	13	100	100	0	534	538	72	110	110	11	100	100	0	0.288	0.297	0.294	0.290	1.279	0.288	0.842	80	440	546	555	-1.797	122	424	127	428	0
3	10	9	""	"STM4195"	12240	44060	100	65	69	25	47	48	11	66	32	0	160	179	69	109	110	11	100	91	0	0.353	0.314	0.322	0.322	2.068	0.297	0.502	80	420	69	92	-1.503	18	51	22	70	0
3	11	9	""	"STM4199"	12410	44060	100	99	101	27	46	48	11	97	92	0	329	333	70	109	110	13	100	100	0	0.241	0.246	0.244	0.229	1.566	0.232	0.697	80	449	273	279	-2.053	53	220	55	224	0
3	12	9	""	"STM4203"	12590	44060	90	57	61	14	46	48	12	48	17	0	222	221	30	109	110	13	100	100	0	0.097	0.134	0.116	0.110	2.434	0.107	0.129	52	380	124	127	-3.361	11	113	15	112	0
3	13	9	"pduA"	"STM2038"	12770	44050	90	54	56	15	48	50	12	23	13	0	200	204	28	110	111	13	100	100	0	0.067	0.085	0.100	0.117	2.252	0.056	0.027	52	373	96	102	-3.907	6	90	8	94	0
3	14	9	"pduS"	"STM2053"	12940	44050	90	87	90	28	48	49	12	88	75	0	412	401	73	111	111	13	100	100	0	0.130	0.145	0.133	0.129	1.853	0.133	0.465	52	339	340	332	-2.948	39	301	42	290	0
3	15	9	"stfC"	"STM0196"	13150	44040	210	85	89	26	48	49	12	90	72	0	409	433	107	111	112	14	100	100	0	0.124	0.127	0.117	0.110	1.851	0.116	0.556	316	1353	335	363	-3.010	37	298	41	322	100
3	16	9	"eutS"	"STM2470"	13300	44040	100	50	56	24	47	49	13	27	17	0	131	158	98	113	112	15	53	26	0	0.167	0.200	0.324	0.508	4.484	0.152	0.012	80	312	21	54	-2.585	3	18	9	45	-50
3	17	9	"pagK"	"STM1867"	13480	44050	80	58	58	16	47	49	12	42	17	0	159	169	52	112	113	13	94	80	0	0.234	0.193	0.353	0.383	3.309	0.077	0.029	52	316	58	68	-2.095	11	47	11	57	0
3	18	9	"pefI"	"PSLT013"	13650	44040	90	112	115	27	46	75	233	0	0	0	266	272	50	117	192	624	0	0	0	0.443	0.445	0.422	0.435	1.562	0.330	0.728	52	382	215	224	-1.175	66	149	69	155	0
3	19	9	"traM"	"PSLT073"	13830	44040	90	65	71	17	47	49	12	76	42	0	371	375	52	115	115	13	100	100	0	0.070	0.092	0.083	0.083	2.051	0.091	0.405	52	382	274	284	-3.830	18	256	24	260	0
3	20	9	"traC"	"PSLT088"	14020	44040	100	253	247	69	48	49	13	100	97	0	1379	1347	289	111	112	12	100	100	0	0.162	0.161	0.158	0.152	1.434	0.160	0.907	80	460	1473	1435	-2.629	205	1268	199	1236	0
3	21	9	""	"STM1623"	14200	44040	100	242	239	57	48	49	11	100	100	0	616	608	82	112	112	12	100	100	0	0.385	0.385	0.385	0.370	1.368	0.385	0.892	80	420	698	687	-1.377	194	504	191	496	0
3	22	9	"fumB"	"STM4300"	14370	44040	100	173	172	53	48	50	12	100	97	0	584	558	154	110	111	12	100	100	0	0.264	0.277	0.267	0.271	1.424	0.270	0.877	80	420	599	572	-1.923	125	474	124	448	0
3	23	9	"phnB"	"STM4288"	14540	44030	90	148	150	24	47	50	13	100	100	0	337	338	52	111	112	14	100	100	0	0.447	0.454	0.438	0.454	1.356	0.420	0.831	52	364	327	330	-1.162	101	226	103	227	0
3	24	9	"nrfD"	"STM4280"	14730	44030	100	72	84	43	49	51	15	70	31	0	241	302	179	110	111	14	100	100	0	0.176	0.182	0.157	0.168	1.740	0.197	0.671	80	482	154	227	-2.510	23	131	35	192	0
3	1	10	"mog"	"STM0008"	10640	44250	90	186	190	30	46	48	12	100	100	0	316	319	49	108	108	12	100	100	0	0.673	0.682	0.696	0.688	1.286	0.660	0.856	52	394	348	355	-0.571	140	208	144	211	0
3	2	10	""	"STM0273"	10820	44250	80	63	66	17	46	47	11	63	30	0	223	234	59	108	108	12	100	100	0	0.148	0.159	0.141	0.136	2.087	0.151	0.320	52	328	132	146	-2.758	17	115	20	126	0
3	3	10	""	"STM0278"	11000	44250	100	58	59	13	46	48	11	53	18	0	225	226	40	108	109	13	100	96	0	0.103	0.110	0.129	0.114	2.459	0.094	0.158	80	430	129	131	-3.285	12	117	13	118	0
3	4	10	""	"STM0287"	11180	44250	100	60	65	19	47	49	13	47	25	0	248	246	51	108	109	13	97	96	0	0.093	0.130	0.131	0.108	2.420	0.125	0.280	80	432	153	156	-3.429	13	140	18	138	0
3	5	10	""	"STM0296"	11350	44250	90	54	55	17	47	48	12	32	17	0	199	201	39	109	108	12	100	100	0	0.078	0.087	0.135	0.138	2.587	0.076	0.060	52	358	97	100	-3.684	7	90	8	92	0
3	6	10	"ghmA"	"STM0310"	11520	44240	90	139	145	44	46	48	14	100	100	0	183	191	40	107	108	12	100	98	0	1.224	1.179	1.258	1.207	1.594	1.375	0.667	52	381	169	183	0.291	93	76	99	84	0
3	7	10	"ndh"	"STM1211"	11700	44240	100	1534	1342	457	46	48	13	100	100	0	378	372	114	109	109	12	100	100	0	5.532	4.928	5.119	4.994	1.375	4.928	0.916	80	462	1757	1559	2.468	1488	269	1296	263	0
3	8	10	"ycfV"	"STM1218"	11880	44230	90	351	353	57	47	49	16	100	100	0	351	350	51	111	111	12	100	100	0	1.267	1.280	1.305	1.289	1.260	1.289	0.911	52	373	544	545	0.341	304	240	306	239	0
3	9	10	"ymfB"	"STM1235"	12060	44240	90	73	77	22	46	48	11	80	63	0	168	176	36	109	109	12	100	98	0	0.458	0.463	0.442	0.417	2.421	0.404	0.349	52	386	86	98	-1.128	27	59	31	67	0
3	10	10	""	"STM1252"	12240	44240	100	218	207	59	47	48	10	98	97	0	518	494	120	110	110	12	100	98	0	0.419	0.417	0.423	0.405	1.426	0.410	0.894	80	442	579	544	-1.255	171	408	160	384	0
3	11	10	""	"STM1265"	12410	44230	90	73	73	14	46	47	12	82	53	0	272	275	37	112	112	13	100	100	0	0.169	0.166	0.145	0.146	1.905	0.142	0.412	52	357	187	190	-2.567	27	160	27	163	0
3	12	10	"yaoF"	"STM1275"	12590	44230	90	76	76	23	46	47	11	84	59	0	162	167	33	110	111	13	100	94	0	0.577	0.526	0.457	0.485	2.113	0.476	0.389	52	373	82	87	-0.794	30	52	30	57	0
3	13	10	"fumC"	"STM1469"	12760	44220	90	238	232	42	48	50	13	100	100	0	462	458	71	111	114	21	100	100	0	0.541	0.530	0.549	0.529	1.262	0.516	0.898	52	382	541	531	-0.885	190	351	184	347	0
3	14	10	"ydgI"	"STM1477"	12950	44230	100	338	335	65	48	50	14	100	100	0	628	611	107	112	113	20	100	100	0	0.562	0.575	0.571	0.580	1.337	0.560	0.912	80	461	806	786	-0.831	290	516	287	499	0
3	15	10	""	"STM1485"	13120	44220	90	87	90	29	47	49	11	90	73	0	247	243	31	111	111	11	100	100	0	0.294	0.326	0.299	0.271	2.210	0.300	0.468	52	298	176	175	-1.766	40	136	43	132	0
3	16	10	""	"STM1490"	13310	44230	100	93	98	31	46	48	11	91	83	0	383	361	104	110	110	13	100	97	0	0.172	0.207	0.208	0.202	1.573	0.202	0.707	80	444	320	303	-2.538	47	273	52	251	0
3	17	10	""	"STM1499"	13480	44220	90	188	194	50	47	49	14	100	100	0	725	738	136	110	112	13	100	100	0	0.229	0.234	0.224	0.227	1.319	0.217	0.841	52	357	756	775	-2.125	141	615	147	628	0
3	18	10	"wzzB"	"STM2079"	13660	44220	100	781	749	155	47	49	12	100	100	0	472	456	89	112	113	13	98	98	0	2.039	2.041	2.034	2.128	1.382	2.034	0.945	80	452	1094	1046	1.028	734	360	702	344	0
3	19	10	"nxiA"	"STM2783"	13840	44220	100	216	218	56	48	50	12	100	100	0	447	441	76	110	111	12	100	100	0	0.499	0.514	0.495	0.498	1.320	0.514	0.893	80	462	505	501	-1.004	168	337	170	331	0
3	20	10	"ygaF"	"STM2790"	14020	44210	90	110	111	29	48	50	12	96	92	0	503	502	90	111	111	13	100	100	0	0.158	0.161	0.153	0.150	1.609	0.150	0.665	52	365	454	454	-2.661	62	392	63	391	0
3	21	10	"ygaP"	"STM2798"	14190	44210	90	212	209	51	47	49	12	100	100	0	308	316	84	111	111	13	100	100	0	0.838	0.790	0.794	0.799	1.420	0.750	0.803	52	357	362	367	-0.256	165	197	162	205	0
3	22	10	""	"STM4012"	14360	44210	90	107	111	29	50	51	12	100	94	0	534	535	104	111	114	30	100	100	0	0.135	0.144	0.136	0.135	1.523	0.136	0.644	52	366	480	485	-2.892	57	423	61	424	0
3	23	10	""	"STM4031"	14540	44210	80	223	221	50	48	51	13	100	100	0	205	207	31	108	112	23	100	98	0	1.804	1.747	1.706	1.741	1.365	1.910	0.776	52	334	272	272	0.851	175	97	173	99	0
3	24	10	"rhaD"	"STM4045"	14730	44210	100	89	99	43	48	50	13	90	72	0	351	369	125	109	109	12	100	100	0	0.169	0.196	0.177	0.163	1.956	0.209	0.667	80	492	283	311	-2.561	41	242	51	260	0
3	1	11	""	"STM2942"	10630	44430	90	80	83	18	47	49	13	90	69	0	314	328	72	108	109	13	100	100	0	0.160	0.164	0.153	0.150	1.826	0.132	0.348	52	386	239	256	-2.642	33	206	36	220	0
3	2	11	"pyrG"	"STM2953"	10810	44420	90	3625	3532	449	48	155	561	100	100	0	524	529	73	109	125	80	100	100	0	8.619	8.295	8.388	8.344	1.117	8.234	0.967	52	389	3992	3904	3.108	3577	415	3484	420	0
3	3	11	"ygcY"	"STM2961"	11000	44420	100	192	202	55	47	133	503	0	0	0	470	469	103	110	122	70	100	96	0	0.403	0.432	0.419	0.422	1.364	0.419	0.845	80	448	505	514	-1.312	145	360	155	359	0
3	4	11	"exo"	"STM2972"	11170	44420	90	218	252	101	47	49	12	100	100	0	395	415	81	110	111	17	100	100	0	0.600	0.672	0.635	0.625	1.363	0.694	0.844	52	349	456	510	-0.737	171	285	205	305	0
3	5	11	"fucI"	"STM2976"	11340	44420	90	138	143	34	46	49	14	100	98	0	648	648	96	108	113	35	100	100	0	0.170	0.180	0.171	0.170	1.351	0.171	0.827	52	381	632	637	-2.553	92	540	97	540	0
3	6	11	"ygdI"	"STM2983"	11520	44420	90	73	75	15	46	48	13	86	50	0	200	197	26	109	113	32	96	82	0	0.297	0.330	0.324	0.305	1.757	0.302	0.392	52	389	118	117	-1.753	27	91	29	88	0
3	7	11	"metC"	"STM3161"	11700	44420	100	312	299	101	46	48	11	100	97	0	547	519	125	109	109	12	97	97	0	0.607	0.617	0.604	0.615	1.428	0.627	0.924	80	449	704	663	-0.720	266	438	253	410	0
3	8	11	""	"STM3170"	11890	44410	90	95	96	23	46	48	11	96	88	0	331	348	78	109	110	11	100	100	0	0.221	0.209	0.206	0.201	1.654	0.184	0.644	52	391	271	289	-2.180	49	222	50	239	0
3	9	11	"STMF1.3"	"Not LT2a90"	12050	44420	70	167	175	133	49	51	13	100	90	0	127	127	23	109	110	12	59	25	0	6.556	7.000	5.622	5.641	2.150	7.946	0.544	32	236	136	144	2.713	118	18	126	18	0
3	10	11	"yfiO"	"STM2663"	12240	44420	100	751	725	187	48	49	12	100	100	0	277	280	53	107	109	12	100	100	0	4.135	3.913	3.918	3.942	1.309	3.967	0.930	80	457	873	850	2.048	703	170	677	173	0
3	11	11	"ffh"	"STM2677"	12420	44410	100	1215	1154	267	48	50	12	100	100	0	452	453	89	109	110	13	100	100	0	3.402	3.215	3.176	3.238	1.184	3.242	0.965	80	442	1510	1450	1.767	1167	343	1106	344	0
3	12	11	"yfjG"	"STM2687"	12590	44400	90	304	305	62	47	49	12	100	100	0	265	260	32	109	110	12	100	100	0	1.647	1.709	1.718	1.694	1.250	1.718	0.897	52	372	413	409	0.720	257	156	258	151	0
3	13	11	"ybbK"	"STM0501"	12770	44400	90	531	536	96	48	50	14	100	100	0	441	442	48	110	112	14	100	100	0	1.459	1.470	1.469	1.463	1.200	1.512	0.938	52	389	814	820	0.545	483	331	488	332	0
3	14	11	"sfbB"	"STM0511"	12950	44410	100	330	314	97	47	50	14	97	97	0	504	502	108	111	112	15	97	97	0	0.720	0.683	0.697	0.642	1.431	0.692	0.909	80	389	676	658	-0.474	283	393	267	391	100
3	15	11	"gip"	"STM0518"	13090	44400	110	81	86	22	48	50	14	87	61	0	357	344	85	111	117	43	96	92	0	0.134	0.163	0.153	0.160	2.017	0.154	0.561	80	484	279	271	-2.898	33	246	38	233	0
3	16	11	"allB"	"STM0523"	13310	44400	90	162	158	45	48	50	13	94	94	0	558	520	152	110	110	13	100	96	0	0.254	0.268	0.267	0.275	1.555	0.254	0.859	52	370	562	520	-1.974	114	448	110	410	0
3	17	11	"allC"	"STM0527"	13490	44400	100	73	75	23	48	49	12	71	50	0	312	293	69	109	110	12	100	100	0	0.123	0.147	0.138	0.137	2.087	0.139	0.356	80	440	228	211	-3.021	25	203	27	184	0
3	18	11	"ppiB"	"STM0536"	13660	44400	100	564	520	146	48	49	11	100	100	0	304	296	60	109	110	12	100	98	0	2.646	2.524	2.493	2.560	1.461	2.577	0.926	80	430	711	659	1.404	516	195	472	187	0
3	19	11	"slyX"	"STM3454"	13840	44400	90	93	99	25	48	49	13	96	84	0	172	171	25	107	109	12	98	94	0	0.692	0.797	0.740	0.768	2.035	0.810	0.450	52	357	110	115	-0.531	45	65	51	64	0
3	20	11	"mglB"	"STM2190"	14010	44390	90	126	129	31	50	51	14	100	96	0	388	378	58	109	109	12	100	100	0	0.272	0.294	0.276	0.278	1.482	0.290	0.763	52	389	355	348	-1.876	76	279	79	269	0
3	21	11	""	"STM2198"	14200	44390	100	387	389	105	47	49	12	100	100	0	732	718	150	109	109	12	100	100	0	0.546	0.562	0.547	0.554	1.383	0.556	0.916	80	460	963	951	-0.874	340	623	342	609	0
3	22	11	"rsuA"	"STM2222"	14380	44390	100	280	272	75	49	51	13	100	100	0	388	382	94	110	111	23	100	100	0	0.831	0.820	0.814	0.808	1.303	0.807	0.911	80	431	509	495	-0.267	231	278	223	272	0
3	23	11	"yejM"	"STM2228"	14550	44390	100	368	349	106	48	50	12	100	100	0	504	479	116	110	110	12	100	100	0	0.812	0.816	0.821	0.798	1.265	0.824	0.953	80	450	714	670	-0.300	320	394	301	369	0
3	24	11	""	"STM2237"	14730	44390	90	60	63	14	47	49	12	51	30	0	218	219	31	110	109	12	100	100	0	0.120	0.147	0.155	0.146	2.077	0.126	0.198	52	370	121	125	-3.054	13	108	16	109	0
3	1	12	"phoP"	"STM1231"	10630	44600	90	1630	1589	431	47	52	32	100	100	0	273	274	49	108	109	16	100	98	0	9.594	9.289	9.325	9.338	1.289	9.112	0.923	52	378	1748	1708	3.262	1583	165	1542	166	0
3	2	12	"phoP"	"STM1231"	10810	44600	90	1615	1613	354	47	53	34	100	100	0	283	286	51	109	110	17	100	100	0	9.011	8.847	8.759	8.981	1.190	8.616	0.920	52	388	1742	1743	3.172	1568	174	1566	177	0
3	3	12	"phoQ"	"STM1230"	10990	44600	90	349	352	74	46	48	13	100	100	0	201	200	31	108	109	13	100	100	0	3.258	3.326	3.383	3.415	1.351	3.405	0.745	52	387	396	398	1.704	303	93	306	92	0
3	4	12	"phoQ"	"STM1230"	11180	44590	90	959	922	232	46	48	12	100	100	0	350	340	71	108	109	13	100	100	0	3.773	3.776	3.751	3.827	1.193	3.761	0.944	52	381	1155	1108	1.916	913	242	876	232	0
3	5	12	"phoQ"	"STM1230"	11350	44600	90	522	593	253	46	48	11	100	100	0	238	269	113	108	108	13	100	100	0	3.662	3.398	3.583	3.643	1.274	3.141	0.899	52	379	606	708	1.872	476	130	547	161	0
3	6	12	"hupA"	"STM4170"	11540	44600	90	633	663	210	47	48	11	100	100	0	171	176	27	108	108	12	98	98	0	9.302	9.059	8.636	9.336	1.525	9.449	0.753	52	372	649	684	3.217	586	63	616	68	0
3	7	12	"sopB"	"STM1091"	11710	44590	100	2604	2580	340	47	48	11	100	100	0	643	658	89	108	109	11	100	100	0	4.779	4.605	4.713	4.618	1.165	4.677	0.949	80	408	3092	3083	2.257	2557	535	2533	550	0
3	8	12	"pipC"	"STM0375"	11880	44600	100	349	348	104	47	49	12	100	100	0	209	215	32	109	109	12	100	100	0	3.020	2.840	2.904	2.799	1.350	2.942	0.863	80	427	402	407	1.595	302	100	301	106	0
3	9	12	"pipC"	"STM0375"	12060	44590	100	321	313	87	47	48	13	100	98	0	205	206	38	109	109	12	98	97	0	2.854	2.742	2.784	2.811	1.550	2.788	0.839	80	453	370	363	1.513	274	96	266	97	0
3	10	12	"ssrB"	"STM1391"	12260	44610	120	75	78	21	47	49	11	82	64	0	203	193	47	107	110	13	89	82	0	0.292	0.360	0.321	0.351	2.288	0.333	0.487	120	475	124	117	-1.778	28	96	31	86	0
3	11	12	"ssrB"	"STM1391"	12420	44590	100	85	86	24	48	49	11	88	73	0	208	208	36	109	110	12	97	95	0	0.374	0.384	0.362	0.365	1.848	0.365	0.508	80	364	136	137	-1.420	37	99	38	99	0
3	12	12	"ssrB"	"STM1391"	12590	44590	100	87	93	29	47	48	11	93	82	0	250	260	84	109	110	12	98	96	0	0.284	0.305	0.287	0.286	1.967	0.284	0.655	80	426	181	197	-1.818	40	141	46	151	0
3	13	12	"lrp"	"STM0959"	12760	44580	90	750	723	165	47	51	20	100	100	0	237	244	40	110	110	13	100	100	0	5.535	5.045	4.947	5.124	1.226	5.106	0.886	52	372	830	810	2.469	703	127	676	134	0
3	14	12	"lrp"	"STM0959"	12940	44580	90	761	758	130	48	54	29	100	100	0	263	257	31	110	112	14	100	100	0	4.660	4.830	4.796	4.857	1.227	4.852	0.908	52	378	866	857	2.220	713	153	710	147	0
3	15	12	"gyrA"	"STM2272"	13130	44570	90	1390	1323	355	48	51	21	100	100	0	381	381	109	109	112	29	100	98	0	4.934	4.688	4.927	4.829	1.251	4.620	0.917	52	384	1614	1547	2.303	1342	272	1275	272	0
3	16	12	"gyrA"	"STM2272"	13310	44580	110	2279	2135	730	48	51	16	100	100	0	524	492	128	110	110	13	100	100	0	5.389	5.463	5.454	5.524	1.238	5.560	0.952	80	491	2645	2469	2.430	2231	414	2087	382	0
3	17	12	"csrA"	"STM2826"	13490	44580	100	106	119	53	47	48	12	93	91	0	142	150	36	109	110	12	95	66	0	1.788	1.756	1.885	1.859	1.827	1.703	0.623	80	430	92	113	0.838	59	33	72	41	0
3	18	12	"csrA"	"STM2826"	13670	44570	90	137	152	49	47	48	11	100	100	0	160	165	29	109	110	12	96	94	0	1.765	1.875	1.810	1.892	1.624	1.999	0.671	52	351	141	161	0.819	90	51	105	56	0
3	19	12	"yhhP"	"STM3578"	13840	44570	100	88	89	21	47	49	12	91	78	0	175	179	30	109	109	12	100	95	0	0.621	0.600	0.597	0.559	2.021	0.520	0.430	80	432	107	112	-0.687	41	66	42	70	0
3	20	12	"yhhP"	"STM3578"	14020	44580	100	73	76	24	48	49	14	66	48	0	159	166	34	110	110	11	97	92	0	0.510	0.500	0.442	0.440	2.545	0.510	0.332	80	439	74	84	-0.971	25	49	28	56	0
3	21	12	"yhhP"	"STM3578"	14200	44570	100	82	87	27	48	49	12	88	71	0	168	170	30	109	109	12	96	91	0	0.576	0.639	0.660	0.645	1.887	0.694	0.522	80	432	93	100	-0.795	34	59	39	61	0
3	22	12	"topA"	"STM1714"	14380	44570	100	731	696	311	48	50	14	100	100	0	454	414	147	109	109	12	98	98	0	1.980	2.125	2.188	2.225	1.629	2.141	0.955	80	421	1028	953	0.985	683	345	648	305	0
3	23	12	"topA"	"STM1714"	14550	44570	90	247	254	72	49	51	13	100	100	0	212	219	46	109	109	12	100	100	0	1.922	1.864	1.831	1.911	1.367	1.840	0.840	52	349	301	315	0.943	198	103	205	110	0
3	24	12	"fur"	"STM0693"	14730	44560	100	418	406	97	49	50	13	100	100	0	275	272	52	109	110	12	100	100	0	2.223	2.190	2.207	2.232	1.292	2.218	0.912	80	474	535	520	1.152	369	166	357	163	0
3	1	13	"ctrl-buffer"	"ctrl-buffer"	10630	44780	100	46	49	13	46	48	11	22	6	0	113	114	17	107	107	12	32	8	0	0.000	0.429	0.667	0.671	3.144	0.098	0.001	80	466	6	10	Error	0	6	3	7	-50
3	2	13	"ctrl-buffer"	"ctrl-buffer"	10810	44780	100	46	48	9	46	48	11	11	1	0	113	113	15	107	107	11	35	11	0	0.000	0.333	0.667	0.664	2.723	0.096	0.001	80	442	6	8	Error	0	6	2	6	-50
3	3	13	"ctrl-buffer"	"ctrl-buffer"	10990	44780	100	47	48	11	47	48	11	13	3	0	111	112	13	106	106	12	28	6	0	0.000	0.167	0.577	0.694	4.377	0.811	0.003	80	442	5	7	Error	0	5	1	6	-50
3	4	13	"ctrl-buffer"	"ctrl-buffer"	11170	44770	100	46	47	13	46	47	12	16	5	0	112	109	13	108	108	12	17	1	0	0.000	1.000	0.933	1.116	3.730	0.012	0.000	80	440	4	2	Error	0	4	1	1	-50
3	5	13	"ctrl-buffer"	"ctrl-buffer"	11340	44770	100	51	52	12	45	48	15	17	5	0	111	111	12	108	108	12	18	5	0	2.000	2.333	1.000	1.067	2.705	0.126	0.001	80	420	9	10	1.000	6	3	7	3	-50
3	6	13	"ctrl-buffer"	"ctrl-buffer"	11520	44770	100	47	48	11	47	49	14	10	2	0	107	109	13	107	107	12	21	5	0	0.000	0.500	0.900	0.702	3.756	8.300	0.001	80	442	0	3	Error	0	0	1	2	-50
3	7	13	"ctrl-buffer"	"ctrl-buffer"	11700	44770	100	49	50	11	47	48	11	22	6	0	109	111	16	108	108	12	23	7	0	2.000	1.000	0.804	0.949	2.911	0.282	0.011	80	432	3	6	1.000	2	1	3	3	-50
3	8	13	"ctrl-buffer"	"ctrl-buffer"	11880	44770	100	47	49	12	46	48	12	16	5	0	110	114	18	109	109	12	27	6	0	1.000	0.600	0.917	0.797	3.215	0.273	0.006	80	408	2	8	0.000	1	1	3	5	-50
3	9	13	"ctrl-buffer"	"ctrl-buffer"	12050	44770	100	47	48	12	46	47	11	16	6	0	114	113	16	109	109	12	27	8	0	0.200	0.500	0.667	0.666	3.019	3.772	0.001	80	430	6	6	-2.322	1	5	2	4	-50
3	10	13	"ctrl-buffer"	"ctrl-buffer"	12230	44760	100	46	47	8	49	55	22	1	0	0	113	114	14	110	127	50	1	0	0	-1.000	-0.500	0.500	0.535	3.686	0.350	0.157	80	385	0	2	Error	-3	3	-2	4	-50
3	11	13	"ctrl-buffer"	"ctrl-buffer"	12410	44760	100	47	48	11	48	52	19	5	1	0	117	116	12	112	120	37	0	0	0	-0.200	0.000	0.690	0.798	3.983	12.672	0.000	80	418	4	4	Error	-1	5	0	4	-100
3	12	13	"ctrl-buffer"	"ctrl-buffer"	12590	44760	100	47	49	9	46	47	12	16	2	0	114	115	14	108	109	12	32	8	0	0.167	0.429	0.667	0.605	5.311	14.922	0.000	80	408	7	10	-2.585	1	6	3	7	-50
3	13	13	"ctrl-buffer"	"ctrl-buffer"	12760	44760	100	47	48	10	47	49	12	17	3	0	112	114	17	110	110	12	18	6	0	0.000	0.250	1.000	0.874	3.626	0.034	0.000	80	430	2	5	Error	0	2	1	4	-50
3	14	13	"ctrl-buffer"	"ctrl-buffer"	12940	44760	100	46	49	14	47	49	14	16	3	0	117	115	17	111	113	14	23	3	0	-0.167	0.500	0.667	0.702	3.583	0.306	0.017	80	452	5	6	Error	-1	6	2	4	-50
3	15	13	"ctrl-buffer"	"ctrl-buffer"	13120	44760	100	48	48	9	47	49	13	8	0	0	119	119	16	110	110	14	33	8	0	0.111	0.111	0.542	0.604	3.507	6.576	0.006	80	451	10	10	-3.170	1	9	1	9	-50
3	16	13	"ctrl-buffer"	"ctrl-buffer"	13300	44750	100	46	48	13	49	52	16	10	1	0	114	115	13	111	110	12	21	5	0	-1.000	-0.250	1.000	1.064	3.385	3.483	0.034	80	438	0	3	Error	-3	3	-1	4	-50
3	17	13	"ctrl-buffer"	"ctrl-buffer"	13480	44750	100	48	49	11	49	49	11	16	2	0	107	110	13	109	109	12	17	5	0	0.500	0.000	0.900	0.789	3.428	118.561	0.000	80	418	-3	1	-1.000	-1	-2	0	1	-50
3	18	13	"ctrl-buffer"	"ctrl-buffer"	13650	44750	100	46	50	15	47	48	11	17	12	0	114	116	13	107	108	12	32	12	0	-0.143	0.333	1.120	0.991	3.600	0.627	0.002	80	431	6	12	Error	-1	7	3	9	-50
3	19	13	"ctrl-buffer"	"ctrl-buffer"	13830	44750	100	50	50	11	47	49	13	13	2	0	108	110	14	107	107	12	18	6	0	3.000	1.000	1.167	1.116	3.923	2.882	0.008	80	432	4	6	1.585	3	1	3	3	-50
3	20	13	"ctrl-buffer"	"ctrl-buffer"	14010	44750	100	48	51	14	47	49	11	21	3	0	114	115	13	107	107	12	37	10	0	0.143	0.500	1.000	1.001	3.227	3.828	0.004	80	420	8	12	-2.807	1	7	4	8	-50
3	21	13	"ctrl-buffer"	"ctrl-buffer"	14190	44750	100	50	50	10	48	50	13	10	0	0	119	118	14	108	108	12	46	10	0	0.182	0.200	0.817	0.798	3.160	0.142	0.005	80	408	13	12	-2.459	2	11	2	10	-50
3	22	13	"ctrl-buffer"	"ctrl-buffer"	14360	44740	100	46	47	10	49	51	14	8	0	0	109	111	14	108	109	12	22	8	0	-3.000	-0.667	0.721	0.766	4.372	29.316	0.000	80	409	-2	1	Error	-3	1	-2	3	-50
3	23	13	"ctrl-buffer"	"ctrl-buffer"	14540	44740	100	51	51	12	50	52	15	13	1	0	110	113	14	109	108	13	23	7	0	1.000	0.250	0.757	0.927	2.804	0.553	0.010	80	432	2	5	0.000	1	1	1	4	-50
3	24	13	"ctrl-buffer"	"ctrl-buffer"	14720	44740	100	46	48	14	49	50	13	13	3	0	113	115	17	108	108	13	30	8	0	-0.600	-0.143	1.000	0.925	3.267	4.132	0.001	80	464	2	6	Error	-3	5	-1	7	-50
3	1	14	"ynfA"	"STM1504"	10650	44960	100	68	70	20	47	48	12	70	40	0	210	203	48	106	106	11	100	92	0	0.202	0.237	0.243	0.230	2.215	0.213	0.353	80	496	125	120	-2.308	21	104	23	97	0
3	2	14	""	"STM3654"	10820	44950	90	80	83	19	46	48	12	94	75	0	197	195	33	108	107	12	98	96	0	0.382	0.425	0.397	0.417	1.546	0.411	0.517	52	370	123	124	-1.388	34	89	37	87	0
3	3	14	"yeiP"	"STM2211"	11010	44960	100	229	218	57	47	49	12	100	98	0	379	359	79	107	107	12	100	100	0	0.669	0.679	0.672	0.673	1.252	0.673	0.926	80	471	454	423	-0.580	182	272	171	252	0
3	4	14	"yfaE"	"STM2279"	11180	44960	100	114	115	35	47	48	13	95	85	0	160	159	22	106	107	12	96	90	0	1.241	1.283	1.226	1.216	1.884	1.427	0.564	80	437	121	121	0.311	67	54	68	53	0
3	5	14	""	"STM4111"	11340	44950	100	46	48	10	46	48	13	8	3	0	109	110	14	108	109	13	18	3	0	0.000	1.000	0.596	0.753	4.275	0.125	0.003	80	457	1	4	Error	0	1	2	2	-50
3	6	14	""	"STM4140"	11530	44950	80	60	61	17	46	48	12	50	17	0	138	139	20	108	108	13	82	57	0	0.467	0.484	0.526	0.517	3.286	0.397	0.078	52	334	44	46	-1.100	14	30	15	31	0
3	7	14	"ssaS"	"STM1420"	11720	44950	100	58	66	31	46	48	11	50	30	0	156	180	82	108	108	13	85	76	0	0.250	0.278	0.327	0.332	3.130	0.271	0.446	80	482	60	92	-2.000	12	48	20	72	0
3	8	14	"nrdH"	"STM2805"	11890	44940	90	126	358	471	47	48	11	98	98	0	135	191	114	109	109	13	80	48	0	3.038	3.793	3.778	3.675	2.099	4.138	0.914	52	363	105	393	1.603	79	26	311	82	0
3	9	14	"fimI"	"STM0544"	12060	44950	90	62	73	35	47	48	11	59	40	0	161	199	102	110	109	12	96	80	0	0.294	0.292	0.308	0.296	2.525	0.281	0.558	52	388	66	115	-1.766	15	51	26	89	0
3	10	14	"aroA"	"STM0978"	12240	44940	90	535	542	117	49	56	24	100	100	0	410	419	86	113	134	60	100	98	0	1.636	1.611	1.639	1.633	1.241	1.479	0.841	52	387	783	799	0.710	486	297	493	306	0
3	11	14	"dam"	"STM3484"	12410	44940	80	96	131	94	49	53	20	82	51	0	164	204	96	112	123	48	53	23	0	0.904	0.891	0.905	0.801	1.852	0.931	0.841	52	328	99	174	-0.146	47	52	82	92	0
3	12	14	"pduW"	"STM2057"	12600	44940	100	79	86	34	46	48	11	88	68	0	309	346	154	108	109	12	100	100	0	0.164	0.168	0.151	0.158	2.010	0.161	0.628	80	482	234	278	-2.607	33	201	40	238	0
3	13	14	""	"STM2695"	12780	44940	100	113	121	36	48	50	11	100	98	0	503	494	93	111	111	12	100	100	0	0.166	0.191	0.174	0.179	1.531	0.185	0.731	80	464	457	456	-2.592	65	392	73	383	0
3	14	14	"yajR"	"STM0436"	12950	44940	90	281	289	71	48	49	10	100	100	0	466	472	94	111	113	14	100	100	0	0.656	0.668	0.657	0.661	1.196	0.658	0.941	52	371	588	602	-0.607	233	355	241	361	0
3	15	14	""	"STM0564"	13130	44940	100	152	154	40	48	49	13	97	95	0	603	586	133	108	109	12	100	100	0	0.210	0.222	0.220	0.212	1.402	0.218	0.863	80	474	599	584	-2.251	104	495	106	478	0
3	16	14	""	"STM0351"	13300	44940	80	80	81	24	50	52	13	71	51	0	358	367	74	109	109	12	100	100	0	0.120	0.120	0.134	0.113	1.892	0.122	0.452	52	326	279	289	-3.053	30	249	31	258	0
3	17	14	"dsrB"	"STM1983"	13480	44930	90	86	87	23	49	50	12	86	67	0	218	226	39	110	110	13	100	100	0	0.343	0.328	0.309	0.275	2.164	0.307	0.440	52	386	145	154	-1.545	37	108	38	116	0
3	18	14	"yeiE"	"STM2201"	13660	44930	100	426	435	117	48	50	13	100	100	0	401	395	85	108	109	13	100	100	0	1.290	1.348	1.357	1.349	1.240	1.344	0.936	80	462	671	674	0.367	378	293	387	287	0
3	19	14	"recB"	"STM2994"	13830	44930	100	52	57	20	47	50	14	32	11	0	120	138	47	107	108	12	51	31	0	0.385	0.323	0.611	0.585	3.419	0.260	0.111	80	452	18	41	-1.379	5	13	10	31	-50
3	20	14	"EMPTY"	"EMPTY"	14010	44930	100	45	47	11	46	49	14	8	2	0	105	107	11	107	107	12	13	1	0	0.500	100000.000	0.700	0.767	3.241	0.443	0.005	80	464	-3	1	-1.000	-1	-2	1	0	-75
3	21	14	"EMPTY"	"EMPTY"	14190	44920	100	49	49	10	50	52	16	5	0	0	104	104	10	107	108	12	3	0	0	0.333	0.333	1.091	1.073	3.590	15.016	0.000	80	440	-4	-4	-1.585	-1	-3	-1	-3	-75
3	22	14	"EMPTY"	"EMPTY"	14360	44920	100	49	51	12	47	49	12	18	3	0	109	108	13	107	108	12	17	6	0	1.000	4.000	0.715	0.632	2.752	2.869	0.002	80	452	4	5	0.000	2	2	4	1	-75
3	23	14	"EMPTY"	"EMPTY"	14540	44920	100	49	51	12	48	49	13	17	6	0	110	108	11	109	109	13	11	0	0	1.000	-3.000	0.889	0.992	2.686	1.681	0.002	80	464	2	2	0.000	1	1	3	-1	-75
3	24	14	"EMPTY"	"EMPTY"	14720	44920	100	51	51	12	47	49	13	18	3	0	108	108	11	108	108	12	11	5	0	100000.000	100000.000	1.071	1.195	3.177	4.970	0.005	80	496	4	4	16.610	4	0	4	0	-75
4	1	1	"yjiX"	"STM4531"	15170	42620	100	103	108	40	48	50	12	96	90	0	172	180	49	109	110	12	98	92	0	0.873	0.845	0.872	0.832	1.793	0.806	0.630	80	496	118	131	-0.196	55	63	60	71	0
4	2	1	"yhjG"	"STM3610"	15340	42600	90	244	290	169	48	51	17	100	100	0	249	293	140	108	109	15	100	100	0	1.390	1.308	1.348	1.316	1.390	1.294	0.829	52	372	337	427	0.475	196	141	242	185	0
4	3	1	"mtlD"	"STM3686"	15520	42610	100	318	335	87	50	51	16	100	100	0	479	504	89	111	112	15	100	100	0	0.728	0.725	0.695	0.715	1.232	0.734	0.909	80	484	636	678	-0.457	268	368	285	393	0
4	4	1	"ptsN"	"STM3322"	15700	42610	100	244	254	81	49	51	14	100	100	0	230	236	47	110	111	13	100	100	0	1.625	1.627	1.631	1.617	1.346	1.685	0.862	80	474	315	331	0.700	195	120	205	126	0
4	5	1	"yqjK"	"STM3231"	15870	42600	90	152	185	82	49	51	15	100	100	0	236	260	90	111	112	13	100	100	0	0.824	0.913	0.918	0.906	1.409	0.890	0.853	52	378	228	285	-0.279	103	125	136	149	0
4	6	1	"yggT"	"STM3101"	16060	42610	100	468	511	209	48	50	14	100	100	0	290	303	79	110	111	13	100	100	0	2.333	2.399	2.364	2.356	1.298	2.539	0.900	80	471	600	656	1.222	420	180	463	193	0
4	7	1	"hscC"	"STM0659"	16230	42600	110	98	98	21	49	51	13	95	85	0	568	576	50	109	109	13	100	100	0	0.107	0.105	0.108	0.093	1.771	0.097	0.612	80	511	508	516	-3.228	49	459	49	467	0
4	8	1	"ubiF"	"STM0671"	16410	42600	100	325	332	86	49	51	14	100	100	0	466	461	88	109	110	13	100	100	0	0.773	0.804	0.818	0.794	1.263	0.794	0.884	80	474	633	635	-0.371	276	357	283	352	0
4	9	1	"nagA"	"STM0683"	16590	42600	100	371	367	47	49	50	14	100	100	0	460	465	53	112	112	13	100	100	0	0.925	0.901	0.900	0.902	1.177	0.895	0.922	80	462	670	671	-0.112	322	348	318	353	0
4	10	1	"ybfM"	"STM0687"	16760	42590	100	75	86	34	48	50	12	82	56	0	242	254	88	110	110	12	98	98	0	0.205	0.264	0.251	0.232	2.229	0.262	0.593	80	454	159	182	-2.290	27	132	38	144	0
4	11	1	"apeE"	"STM0570"	16940	42590	100	109	111	36	48	50	12	97	85	0	248	258	85	109	109	12	100	100	0	0.439	0.423	0.418	0.401	1.588	0.397	0.710	80	466	200	212	-1.188	61	139	63	149	0
4	12	1	"ahpF"	"STM0609"	17120	42590	100	609	622	225	48	49	12	100	100	0	529	535	132	109	110	13	100	100	0	1.336	1.347	1.335	1.309	1.297	1.413	0.937	80	444	981	1000	0.418	561	420	574	426	0
4	13	1	"dlhH"	"STM3967"	17290	42590	110	621	631	92	49	50	12	100	100	0	449	450	56	111	110	13	100	100	0	1.692	1.717	1.727	1.725	1.266	1.679	0.883	80	490	910	921	0.759	572	338	582	339	0
4	14	1	"yigM"	"STM3963"	17470	42590	120	715	693	177	49	51	12	100	100	0	484	451	114	110	111	12	97	97	0	1.781	1.889	1.887	2.044	1.727	1.896	0.897	120	598	1040	985	0.832	666	374	644	341	0
4	15	1	"rhtC"	"STM3959"	17650	42590	110	634	605	171	49	52	14	100	100	0	421	423	59	110	110	12	100	100	0	1.881	1.776	1.804	1.712	1.428	1.885	0.824	80	504	896	869	0.912	585	311	556	313	0
4	16	1	"rarD"	"STM3955"	17830	42590	100	702	716	94	50	52	15	100	100	0	481	482	40	110	111	13	100	100	0	1.757	1.790	1.796	1.786	1.186	1.823	0.921	80	464	1023	1038	0.813	652	371	666	372	0
4	17	1	"uvrD"	"STM3951"	18010	42580	100	319	337	128	49	51	14	100	100	0	296	307	85	109	110	13	100	98	0	1.444	1.455	1.413	1.463	1.464	1.494	0.903	80	456	457	486	0.530	270	187	288	198	0
4	18	1	"dapF"	"STM3947"	18190	42590	110	703	730	213	49	50	14	100	100	0	374	393	68	108	109	12	100	100	0	2.459	2.389	2.356	2.356	1.318	2.640	0.861	80	511	920	966	1.298	654	266	681	285	0
4	19	1	"fklB"	"STM4397"	18360	42580	100	418	449	125	48	50	17	100	100	0	313	345	117	110	110	12	100	100	0	1.823	1.706	1.763	1.787	1.336	1.618	0.842	80	452	573	636	0.866	370	203	401	235	0
4	20	1	"ytfK"	"STM4406"	18530	42580	90	126	125	36	48	50	13	100	98	0	155	163	34	109	109	13	94	88	0	1.696	1.426	1.376	1.456	1.768	1.316	0.555	52	379	124	131	0.762	78	46	77	54	0
4	21	1	""	"STM4417"	18710	42570	90	160	173	83	49	51	13	100	98	0	276	287	113	107	108	13	100	100	0	0.657	0.689	0.658	0.670	1.369	0.663	0.833	52	393	280	304	-0.606	111	169	124	180	0
4	22	1	""	"STM4421"	18890	42580	100	153	151	31	49	51	13	100	100	0	688	669	140	109	110	12	100	100	0	0.180	0.182	0.188	0.180	1.358	0.172	0.837	80	474	683	662	-2.477	104	579	102	560	0
4	23	1	""	"STM4425"	19070	42570	100	101	106	27	48	50	13	98	90	0	461	490	103	108	108	12	100	100	0	0.150	0.152	0.146	0.143	1.514	0.146	0.689	80	456	406	440	-2.736	53	353	58	382	0
4	24	1	""	"STM4430"	19240	42570	90	88	86	16	50	51	14	90	71	0	439	438	38	108	109	16	100	100	0	0.115	0.109	0.114	0.101	1.730	0.108	0.598	52	384	369	366	-3.123	38	331	36	330	0
4	1	2	"sopE2"	"STM1855"	15170	42800	100	160	163	33	48	50	13	100	100	0	364	370	57	111	111	13	100	100	0	0.443	0.444	0.442	0.435	1.339	0.436	0.851	80	452	365	374	-1.176	112	253	115	259	0
4	2	2	""	"STM1731"	15350	42790	100	96	98	32	49	50	13	88	78	0	249	268	121	110	110	13	98	98	0	0.338	0.310	0.314	0.306	1.856	0.255	0.624	80	451	186	207	-1.564	47	139	49	158	0
4	3	2	"otsB"	"STM1929"	15520	42790	90	111	116	33	48	49	12	100	96	0	366	402	125	110	110	12	100	100	0	0.246	0.233	0.237	0.221	1.501	0.216	0.730	52	365	319	360	-2.023	63	256	68	292	0
4	4	2	""	"STM4161"	15700	42790	90	58	62	18	47	49	13	44	19	0	162	170	44	111	110	12	98	90	0	0.216	0.254	0.285	0.256	2.395	0.219	0.185	52	364	62	74	-2.213	11	51	15	59	0
4	5	2	"rsd"	"STM4165"	15870	42790	100	122	127	50	49	51	14	93	88	0	297	294	91	110	111	12	96	96	0	0.390	0.424	0.386	0.404	1.714	0.419	0.701	80	438	260	262	-1.357	73	187	78	184	0
4	6	2	"hupA"	"STM4170"	16050	42790	100	584	614	314	48	50	13	100	100	0	174	184	55	110	111	13	96	90	0	8.375	7.649	8.399	8.422	1.570	7.318	0.828	80	432	600	640	3.066	536	64	566	74	0
4	7	2	""	"STM3121"	16230	42780	100	74	78	22	47	49	12	80	57	0	184	194	52	110	110	13	98	93	0	0.365	0.369	0.394	0.341	2.016	0.318	0.481	80	446	101	115	-1.455	27	74	31	84	0
4	8	2	"stfG"	"STM0200"	16410	42790	100	55	57	15	48	49	12	32	17	0	175	189	60	110	111	13	96	88	0	0.108	0.114	0.155	0.146	2.798	0.157	0.239	80	430	72	88	-3.215	7	65	9	79	0
4	9	2	"eutT"	"STM2467"	16580	42780	90	58	58	10	48	50	12	36	9	0	172	186	44	111	111	13	100	100	0	0.164	0.133	0.160	0.142	2.386	0.119	0.129	52	350	71	85	-2.609	10	61	10	75	0
4	10	2	"lexA"	"STM4237"	16750	42770	90	473	576	282	49	51	13	100	100	0	158	176	51	108	108	12	98	94	0	8.480	7.750	8.574	8.666	1.428	7.297	0.822	52	375	474	595	3.084	424	50	527	68	0
4	11	2	"prpC"	"STM0369"	16940	42780	100	71	74	19	49	52	15	60	32	0	305	304	81	108	108	12	100	100	0	0.112	0.128	0.129	0.112	2.160	0.110	0.322	80	449	219	221	-3.163	22	197	25	196	0
4	12	2	"ushB"	"STM4064"	17120	42770	110	571	587	116	49	51	13	100	100	0	276	288	45	110	110	13	100	100	0	3.145	3.022	3.053	3.044	1.210	3.035	0.897	80	478	688	716	1.653	522	166	538	178	0
4	13	2	"ptsJ"	"STM2436"	17290	42770	100	193	193	43	49	50	12	100	100	0	535	521	84	110	111	13	100	100	0	0.339	0.350	0.346	0.344	1.369	0.342	0.855	80	430	569	555	-1.561	144	425	144	411	0
4	14	2	"plsX"	"STM1192"	17470	42770	100	1432	1437	382	48	50	12	100	100	0	461	464	83	110	111	13	100	100	0	3.943	3.924	3.918	3.864	1.196	4.049	0.959	80	414	1735	1743	1.979	1384	351	1389	354	0
4	15	2	"flgM"	"STM1172"	17650	42770	100	147	145	39	48	50	12	97	97	0	223	226	40	111	111	13	100	100	0	0.884	0.843	0.830	0.786	1.637	0.838	0.751	80	432	211	212	-0.178	99	112	97	115	0
4	16	2	"phsB"	"STM2064"	17830	42770	100	108	109	26	48	50	12	98	93	0	386	390	65	110	110	13	100	100	0	0.217	0.218	0.211	0.203	1.571	0.212	0.717	80	430	336	341	-2.202	60	276	61	280	0
4	17	2	"tnpA_1"	"STM0946"	18000	42760	110	297	306	80	49	50	12	100	100	0	1129	1122	254	111	111	12	100	100	0	0.244	0.254	0.245	0.253	1.295	0.246	0.918	80	479	1266	1268	-2.037	248	1018	257	1011	0
4	18	2	"orf6"	"PSLT014"	18180	42770	110	409	396	104	49	50	12	100	100	0	919	899	167	110	110	13	100	100	0	0.445	0.440	0.438	0.419	1.353	0.437	0.930	80	467	1169	1136	-1.168	360	809	347	789	0
4	19	2	"mig-14"	"STM2782"	18350	42750	90	506	562	147	49	53	26	100	100	0	305	314	66	109	111	17	100	100	0	2.332	2.502	2.413	2.535	1.249	2.559	0.916	52	371	653	718	1.221	457	196	513	205	0
4	20	2	"thiD"	"STM2146"	18540	42760	100	90	94	24	50	54	23	82	41	0	216	230	65	108	109	17	100	97	0	0.370	0.361	0.351	0.338	1.869	0.309	0.545	80	471	148	166	-1.433	40	108	44	122	0
4	21	2	"rfaY"	"STM3716"	18720	42760	90	84	87	24	49	50	11	94	76	0	204	212	36	107	108	12	100	100	0	0.361	0.362	0.307	0.321	1.760	0.328	0.366	52	371	132	143	-1.471	35	97	38	105	0
4	22	2	"prgH"	"STM2874"	18890	42760	100	965	948	267	49	50	13	100	100	0	340	349	78	108	109	12	100	100	0	3.948	3.730	3.920	3.642	1.361	3.812	0.919	80	432	1148	1140	1.981	916	232	899	241	0
4	23	2	"orgA"	"STM2869"	19070	42750	100	470	490	130	49	50	12	100	100	0	224	233	51	107	107	12	100	98	0	3.598	3.500	3.458	3.667	1.482	3.531	0.825	80	432	538	567	1.847	421	117	441	126	0
4	24	2	"livH"	"STM3563"	19250	42760	110	99	107	44	49	51	13	90	80	0	206	223	80	107	108	13	98	96	0	0.505	0.500	0.540	0.498	2.279	0.461	0.582	80	532	149	174	-0.986	50	99	58	116	0
4	1	3	"hisJ"	"STM2354"	15160	42970	100	291	292	106	49	50	12	98	97	0	238	248	67	110	110	12	98	97	0	1.891	1.761	1.833	1.732	1.493	1.741	0.900	80	462	370	381	0.919	242	128	243	138	0
4	2	3	"hisI"	"STM2078"	15340	42970	100	315	339	161	50	50	13	100	100	0	219	237	74	110	110	13	98	97	0	2.431	2.276	2.255	2.328	1.520	2.310	0.901	80	451	374	416	1.282	265	109	289	127	0
4	3	3	"glyA"	"STM2555"	15530	42960	80	277	301	177	48	49	12	100	100	0	148	162	52	109	109	13	88	78	0	5.872	4.774	4.813	5.119	1.747	4.376	0.701	52	328	268	306	2.554	229	39	253	53	0
4	4	3	"fliD"	"STM1960"	15700	42960	90	151	179	85	48	50	12	100	100	0	167	183	59	109	109	12	94	80	0	1.776	1.770	1.956	2.127	2.119	1.647	0.791	52	357	161	205	0.829	103	58	131	74	0
4	5	3	"asrC"	"STM2550"	15870	42960	100	66	70	20	49	50	12	61	38	0	170	182	55	111	111	12	93	90	0	0.288	0.296	0.333	0.298	2.350	0.244	0.332	80	430	76	92	-1.795	17	59	21	71	0
4	6	3	"moeA"	"STM0846"	16050	42960	90	166	182	60	48	51	14	100	100	0	205	225	70	110	111	12	100	100	0	1.242	1.165	1.166	1.246	1.510	1.073	0.808	52	370	213	249	0.313	118	95	134	115	0
4	7	3	"cbiN"	"STM2022"	16230	42940	50	75	75	21	51	54	15	58	41	0	186	217	89	115	117	17	100	66	0	0.338	0.235	0.274	0.267	2.361	0.206	0.300	12	104	95	126	-1.565	24	71	24	102	0
4	8	3	"cobU"	"STM2018"	16410	42960	110	75	75	20	48	50	12	71	56	0	172	184	46	111	111	13	96	90	0	0.443	0.370	0.354	0.351	2.473	0.299	0.322	80	475	88	100	-1.176	27	61	27	73	0
4	9	3	"uhpA"	"STM3790"	16580	42950	100	112	114	30	47	48	11	97	96	0	236	240	40	110	110	13	100	100	0	0.516	0.515	0.531	0.477	1.642	0.507	0.692	80	430	191	197	-0.955	65	126	67	130	0
4	10	3	"trpD"	"STM1724"	16760	42950	100	65	66	15	48	50	12	63	30	0	161	171	43	109	109	13	96	86	0	0.327	0.290	0.295	0.295	2.743	0.226	0.204	80	442	69	80	-1.613	17	52	18	62	0
4	11	3	"sulA"	"STM1071"	16940	42950	100	171	168	46	48	50	13	97	96	0	214	214	41	109	109	12	97	97	0	1.171	1.143	1.159	1.158	1.612	1.138	0.816	80	418	228	225	0.228	123	105	120	105	0
4	12	3	"rfaL"	"STM3713"	17100	42950	90	204	202	39	48	52	17	100	100	0	339	347	47	109	114	29	100	100	0	0.678	0.647	0.652	0.639	1.376	0.658	0.855	52	370	386	392	-0.560	156	230	154	238	0
4	13	3	"bglX"	"STM2166"	17290	42950	90	404	420	145	49	52	18	100	100	0	509	545	165	110	112	26	100	100	0	0.890	0.853	0.820	0.851	1.212	0.840	0.941	52	370	754	806	-0.169	355	399	371	435	0
4	14	3	""	"STM0347"	17470	42950	100	74	76	20	49	50	12	81	50	0	316	311	44	109	109	12	100	100	0	0.121	0.134	0.125	0.120	1.930	0.131	0.371	80	430	232	229	-3.050	25	207	27	202	0
4	15	3	""	"STM1043"	17650	42950	100	97	103	31	47	49	11	98	93	0	341	343	77	110	111	12	100	100	0	0.216	0.240	0.226	0.224	1.580	0.231	0.670	80	442	281	289	-2.208	50	231	56	233	0
4	16	3	""	"PSLT025"	17830	42950	90	92	95	27	47	48	11	92	78	0	228	237	78	109	109	12	100	96	0	0.378	0.375	0.359	0.343	2.154	0.324	0.557	52	365	164	176	-1.403	45	119	48	128	0
4	17	3	"orf319"	"STM1389"	18010	42950	100	453	438	136	48	50	11	98	98	0	433	414	82	110	110	12	100	100	0	1.254	1.283	1.271	1.202	1.462	1.324	0.936	80	428	728	694	0.326	405	323	390	304	0
4	18	3	"yfeJ"	"STM2437"	18180	42940	100	120	118	23	49	50	12	100	97	0	321	319	49	110	110	13	100	100	0	0.336	0.330	0.344	0.320	1.542	0.304	0.722	80	418	282	278	-1.571	71	211	69	209	0
4	19	3	""	"PSLT087"	18360	42950	110	91	93	24	49	51	15	91	70	0	409	420	103	110	110	13	100	100	0	0.140	0.142	0.143	0.126	1.782	0.137	0.610	80	511	341	354	-2.832	42	299	44	310	0
4	20	3	"traU"	"PSLT092"	18540	42940	100	172	175	38	49	50	12	100	100	0	911	914	137	110	110	13	100	100	0	0.154	0.157	0.147	0.152	1.351	0.151	0.833	80	439	924	930	-2.703	123	801	126	804	0
4	21	3	"trbE"	"PSLT096"	18730	42930	90	74	78	25	48	50	12	76	55	0	231	246	84	108	109	14	100	100	0	0.211	0.217	0.204	0.205	2.041	0.204	0.437	52	358	149	168	-2.242	26	123	30	138	0
4	22	3	"traH"	"PSLT100"	18900	42940	100	218	218	51	50	51	13	98	98	0	1107	1098	160	108	108	13	100	100	0	0.168	0.170	0.167	0.162	1.406	0.166	0.884	80	408	1167	1158	-2.572	168	999	168	990	0
4	23	3	"trbH"	"PSLT105"	19070	42930	100	2509	2478	461	50	51	13	100	100	0	683	693	112	109	109	13	100	100	0	4.284	4.158	4.307	4.151	1.178	4.258	0.947	80	420	3033	3012	2.099	2459	574	2428	584	0
4	24	3	"traX"	"PSLT110"	19250	42930	100	218	222	59	48	50	12	100	100	0	618	627	98	108	109	13	100	100	0	0.333	0.335	0.335	0.321	1.364	0.333	0.876	80	452	680	693	-1.585	170	510	174	519	0
4	1	4	""	"STM2717"	15160	43150	90	54	54	12	48	50	12	28	3	0	159	173	51	110	111	12	100	94	0	0.122	0.095	0.197	0.146	2.828	0.061	0.018	52	370	55	69	-3.030	6	49	6	63	0
4	2	4	""	"STM2739"	15340	43150	100	214	206	49	48	50	13	100	100	0	696	681	165	110	110	11	100	100	0	0.283	0.277	0.281	0.281	1.483	0.265	0.880	80	442	752	729	-1.820	166	586	158	571	0
4	3	4	""	"STM1616"	15520	43150	100	103	104	28	47	49	13	98	85	0	282	287	45	109	110	11	100	100	0	0.324	0.320	0.313	0.286	1.696	0.313	0.689	80	439	229	235	-1.627	56	173	57	178	0
4	4	4	"rimL"	"STM1611"	15690	43140	100	115	118	31	48	50	13	98	97	0	317	315	52	109	109	12	100	100	0	0.322	0.340	0.327	0.317	1.475	0.334	0.766	80	440	275	276	-1.634	67	208	70	206	0
4	5	4	"osmB"	"STM1705"	15880	43140	100	106	104	36	49	50	11	91	80	0	187	195	55	110	110	12	98	93	0	0.740	0.647	0.698	0.617	2.354	0.604	0.526	80	430	134	140	-0.434	57	77	55	85	0
4	6	4	"mppA"	"STM1679"	16050	43140	100	468	472	136	48	50	12	100	100	0	657	639	131	110	110	12	100	100	0	0.768	0.802	0.815	0.781	1.301	0.815	0.931	80	406	967	953	-0.381	420	547	424	529	0
4	7	4	"rnhB"	"STM0230"	16220	43140	100	238	234	51	49	50	12	98	98	0	282	277	48	110	110	13	98	98	0	1.099	1.108	1.096	1.107	1.269	1.106	0.885	80	440	361	352	0.136	189	172	185	167	0
4	8	4	"speE"	"STM0166"	16400	43130	100	395	407	108	48	49	12	100	100	0	240	245	50	109	109	12	100	100	0	2.649	2.640	2.640	2.700	1.351	2.699	0.873	80	420	478	495	1.405	347	131	359	136	0
4	9	4	"yaeB"	"STM0243"	16580	43140	110	309	308	88	48	50	13	100	98	0	311	305	52	109	110	12	100	100	0	1.292	1.327	1.287	1.262	1.423	1.384	0.885	80	479	463	456	0.370	261	202	260	196	0
4	10	4	"cobS"	"STM2017"	16750	43130	110	151	151	44	49	51	12	98	96	0	309	319	70	109	109	13	100	100	0	0.510	0.486	0.487	0.445	1.600	0.477	0.819	80	479	302	312	-0.971	102	200	102	210	0
4	11	4	"yeeI"	"STM2001"	16930	43140	110	85	87	21	48	50	13	91	67	0	246	247	40	109	109	13	100	100	0	0.270	0.283	0.276	0.248	1.879	0.265	0.532	80	478	174	177	-1.889	37	137	39	138	0
4	12	4	"fixX"	"STM0078"	17110	43140	100	52	56	15	47	51	17	26	6	0	154	162	41	109	110	15	97	76	0	0.111	0.170	0.258	0.210	3.336	0.147	0.067	80	414	50	62	-3.170	5	45	9	53	0
4	13	4	"ubiC"	"STM4233"	17280	43120	100	178	178	39	48	51	15	100	100	0	297	297	46	108	108	12	100	100	0	0.688	0.688	0.655	0.670	1.408	0.667	0.823	80	421	319	319	-0.540	130	189	130	189	0
4	14	4	"yjbJ"	"STM4240"	17460	43120	100	81	86	24	48	49	11	90	68	0	174	177	31	109	109	12	100	97	0	0.508	0.559	0.503	0.513	1.844	0.530	0.497	80	408	98	106	-0.978	33	65	38	68	0
4	15	4	"yjcE"	"STM4269"	17640	43130	100	479	444	145	48	49	11	100	100	0	567	532	138	109	109	12	98	98	0	0.941	0.936	0.981	0.922	1.341	0.950	0.953	80	420	889	819	-0.088	431	458	396	423	0
4	16	4	"zur"	"STM4241"	17820	43130	100	258	254	83	49	51	12	96	96	0	304	302	69	110	110	12	97	96	0	1.077	1.068	1.034	1.005	1.551	1.096	0.877	80	430	403	397	0.107	209	194	205	192	0
4	17	4	"yfcZ"	"STM2390"	18000	43120	100	84	86	22	50	50	13	86	68	0	208	207	36	110	110	12	100	98	0	0.347	0.371	0.375	0.342	2.056	0.368	0.566	80	430	132	133	-1.527	34	98	36	97	0
4	18	4	""	"STM2372"	18180	43130	100	391	385	118	49	50	15	98	97	0	408	414	84	108	110	12	100	100	0	1.140	1.098	1.108	1.051	1.453	1.136	0.911	80	430	642	642	0.189	342	300	336	306	0
4	19	4	"ylaC"	"STM0471"	18360	43130	100	176	188	94	48	50	14	100	95	0	236	260	107	109	109	12	100	100	0	1.008	0.927	0.982	0.910	1.532	0.899	0.857	80	406	255	291	0.011	128	127	140	151	0
4	20	4	"ybaP"	"STM0496"	18540	43110	100	284	282	63	49	50	11	100	100	0	394	396	79	108	108	11	100	100	0	0.822	0.809	0.828	0.815	1.314	0.796	0.895	80	408	521	521	-0.283	235	286	233	288	0
4	21	4	"ybbS"	"STM0514"	18710	43100	110	144	151	33	49	50	12	100	100	0	523	514	60	109	110	13	100	100	0	0.229	0.252	0.250	0.243	1.346	0.234	0.812	80	480	509	507	-2.124	95	414	102	405	0
4	22	4	"folD"	"STM0542"	18890	43110	100	464	454	100	50	51	12	100	100	0	356	362	58	109	109	12	100	100	0	1.676	1.597	1.600	1.580	1.252	1.611	0.931	80	420	661	657	0.745	414	247	404	253	0
4	23	4	"ybdG"	"STM0569"	19070	43110	100	563	565	116	49	51	12	100	100	0	676	679	89	110	110	13	100	100	0	0.908	0.907	0.909	0.889	1.236	0.914	0.948	80	420	1080	1085	-0.139	514	566	516	569	0
4	24	4	"fepB"	"STM0594"	19250	43110	100	500	486	162	48	50	13	100	100	0	345	352	84	109	109	13	100	100	0	1.915	1.802	1.772	1.784	1.239	1.840	0.931	80	464	688	681	0.938	452	236	438	243	0
4	1	5	"slp"	"STM1819"	15160	43320	100	268	281	275	49	50	15	100	100	0	301	319	209	109	110	12	100	100	0	1.141	1.105	1.128	1.078	1.436	1.036	0.970	80	474	411	442	0.190	219	192	232	210	0
4	2	5	"hemK"	"STM1775"	15340	43330	100	283	287	93	48	50	17	100	100	0	315	315	77	109	110	12	100	100	0	1.141	1.160	1.144	1.156	1.335	1.178	0.883	80	408	441	445	0.190	235	206	239	206	0
4	3	5	"ychK"	"STM1754"	15510	43330	100	435	420	120	48	51	15	100	98	0	515	500	99	109	110	12	100	100	0	0.953	0.951	0.944	0.906	1.363	0.974	0.942	80	408	793	763	-0.069	387	406	372	391	0
4	4	5	"sdaA"	"STM1826"	15690	43320	110	951	948	163	48	50	12	100	100	0	548	546	79	110	110	12	100	100	0	2.062	2.064	2.041	2.060	1.212	2.104	0.943	80	466	1341	1336	1.044	903	438	900	436	0
4	5	5	"minC"	"STM1814"	15870	43320	100	523	507	140	49	50	12	100	100	0	363	358	58	111	111	12	100	100	0	1.881	1.854	1.810	1.780	1.386	1.945	0.913	80	432	726	705	0.911	474	252	458	247	0
4	6	5	"ycgR"	"STM1798"	16050	43310	100	189	189	49	48	50	12	100	100	0	435	430	79	110	110	12	100	100	0	0.434	0.441	0.429	0.428	1.378	0.440	0.862	80	418	466	461	-1.205	141	325	141	320	0
4	7	5	"yihA"	"STM4001"	16220	43310	100	239	250	57	47	48	12	100	100	0	324	334	63	110	110	12	100	100	0	0.897	0.906	0.863	0.903	1.259	0.892	0.909	80	418	406	427	-0.157	192	214	203	224	0
4	8	5	"oxyR"	"STM4125"	16400	43310	100	1607	1612	351	47	49	13	100	100	0	301	308	59	109	110	13	100	100	0	8.125	7.864	7.985	7.993	1.191	7.859	0.940	80	432	1752	1764	3.022	1560	192	1565	199	0
4	9	5	"yneB"	"STM4078"	16580	43320	100	139	140	37	47	50	12	96	96	0	452	434	87	111	111	13	98	98	0	0.270	0.288	0.283	0.280	1.547	0.273	0.797	80	432	433	416	-1.890	92	341	93	323	0
4	10	5	"pfkA"	"STM4062"	16760	43320	100	1527	1478	329	48	50	12	100	100	0	439	429	76	109	110	13	100	100	0	4.482	4.469	4.464	4.453	1.210	4.549	0.952	80	418	1809	1750	2.164	1479	330	1430	320	0
4	11	5	"rhaR"	"STM4049"	16930	43310	100	108	111	29	47	49	12	100	93	0	459	449	80	108	108	13	100	100	0	0.174	0.188	0.176	0.176	1.540	0.180	0.717	80	408	412	405	-2.525	61	351	64	341	0
4	12	5	"yihZ"	"STM4028"	17110	43300	100	154	164	55	47	50	14	100	98	0	206	213	63	108	109	13	100	98	0	1.092	1.114	1.096	1.138	1.568	1.009	0.763	80	406	205	222	0.127	107	98	117	105	0
4	13	5	"rpsK"	"STM3417"	17290	43300	100	5513	5563	1407	48	50	12	100	100	0	166	171	31	108	109	12	98	97	0	94.224	87.540	73.006	73.178	1.209	88.396	0.741	80	430	5523	5578	6.558	5465	58	5515	63	0
4	14	5	"rplF"	"STM3425"	17460	43290	110	9408	8681	2519	49	50	12	100	100	0	179	178	30	109	109	13	96	95	0	133.700	125.101	79.721	72.037	1.438	125.111	0.737	80	487	9429	8701	7.063	9359	70	8632	69	0
4	15	5	"rplN"	"STM3430"	17650	43300	100	3724	3594	1420	49	51	13	100	100	0	162	162	31	109	109	13	90	82	0	69.340	66.887	59.742	60.186	1.411	67.344	0.722	80	428	3728	3598	6.116	3675	53	3545	53	0
4	16	5	"rpsC"	"STM3434"	17820	43300	100	8982	8491	2056	49	50	13	100	100	0	206	209	33	111	110	12	98	98	0	94.032	86.143	82.245	77.271	1.217	86.215	0.871	80	408	9028	8540	6.555	8933	95	8442	98	0
4	17	5	"rplW"	"STM3438"	17990	43300	90	3579	3408	1438	50	84	228	100	100	0	145	150	34	109	109	13	86	73	0	98.028	81.902	71.000	63.474	1.472	83.028	0.590	52	366	3565	3399	6.615	3529	36	3358	41	0
4	18	5	"ppiA"	"STM3472"	18180	43300	100	631	627	123	49	73	193	100	90	0	343	354	71	107	108	12	100	100	0	2.466	2.340	2.472	2.362	1.294	2.403	0.881	80	438	818	825	1.302	582	236	578	247	0
4	19	5	"argI"	"STM4469"	18360	43290	100	704	674	243	49	50	12	100	100	0	351	339	87	107	108	12	100	97	0	2.684	2.694	2.694	2.722	1.346	2.774	0.938	80	394	899	857	1.425	655	244	625	232	0
4	20	5	"trpS2"	"STM4508"	18530	43290	100	161	161	32	50	51	11	100	98	0	471	477	63	107	107	12	100	100	0	0.305	0.300	0.298	0.289	1.433	0.294	0.830	80	440	475	481	-1.713	111	364	111	370	0
4	21	5	"dnaT"	"STM4544"	18720	43290	100	200	205	56	49	51	13	100	100	0	292	294	61	109	109	13	100	100	0	0.825	0.843	0.824	0.836	1.304	0.839	0.886	80	440	334	341	-0.277	151	183	156	185	0
4	22	5	"lplA"	"STM4576"	18890	43290	100	249	246	61	49	51	14	100	100	0	454	438	101	108	109	12	100	100	0	0.578	0.597	0.584	0.596	1.330	0.577	0.896	80	420	546	527	-0.791	200	346	197	330	0
4	23	5	""	"STM4596"	19070	43280	100	124	127	32	50	52	13	98	95	0	426	411	91	110	110	13	100	100	0	0.234	0.256	0.234	0.244	1.421	0.248	0.784	80	418	390	378	-2.094	74	316	77	301	0
4	24	5	"rph"	"STM3734"	19230	43280	90	392	397	99	50	54	20	100	100	0	339	327	65	109	110	17	100	100	0	1.487	1.592	1.650	1.628	1.388	1.646	0.897	52	362	572	565	0.572	342	230	347	218	0
4	1	6	"yhgI"	"STM3511"	15160	43510	100	735	740	199	48	49	12	100	100	0	309	314	62	109	109	12	100	100	0	3.435	3.376	3.378	3.386	1.211	3.454	0.934	80	484	887	897	1.780	687	200	692	205	0
4	2	6	"yhcK"	"STM3340"	15340	43500	100	395	383	97	48	50	15	100	100	0	369	355	87	109	110	13	100	100	0	1.335	1.362	1.365	1.403	1.314	1.336	0.924	80	430	607	581	0.416	347	260	335	246	0
4	3	6	"yhcC"	"STM3329"	15520	43500	100	122	126	34	47	49	13	100	95	0	439	424	88	110	110	12	100	100	0	0.228	0.252	0.253	0.238	1.448	0.249	0.793	80	418	404	393	-2.133	75	329	79	314	0
4	4	6	"murA"	"STM3307"	15690	43490	100	1052	1019	335	48	50	12	100	100	0	386	377	93	110	110	13	100	100	0	3.638	3.637	3.749	3.708	1.306	3.705	0.945	80	426	1280	1238	1.863	1004	276	971	267	0
4	5	6	"rbfA"	"STM3285"	15860	43490	90	431	444	110	48	51	16	100	100	0	231	239	45	109	110	14	100	100	0	3.139	3.046	3.007	3.101	1.249	2.999	0.898	52	364	505	526	1.650	383	122	396	130	0
4	6	6	"yhbT"	"STM3273"	16050	43500	100	317	320	64	49	51	15	100	100	0	341	344	54	110	111	13	100	100	0	1.160	1.158	1.138	1.160	1.245	1.168	0.917	80	471	499	505	0.214	268	231	271	234	0
4	7	6	""	"STM3155"	16230	43500	100	138	140	33	48	50	13	100	97	0	254	244	39	110	110	12	100	100	0	0.625	0.687	0.685	0.669	1.472	0.668	0.800	80	430	234	226	-0.678	90	144	92	134	0
4	8	6	"nupG"	"STM3113"	16400	43490	100	238	233	44	49	51	14	100	100	0	662	655	82	110	110	13	100	100	0	0.342	0.338	0.324	0.331	1.265	0.334	0.906	80	430	741	729	-1.546	189	552	184	545	0
4	9	6	"gshB"	"STM3095"	16580	43500	110	628	614	160	48	50	13	100	100	0	449	443	73	110	111	13	100	100	0	1.711	1.700	1.717	1.641	1.319	1.756	0.942	80	467	919	899	0.775	580	339	566	333	0
4	10	6	""	"STM3075"	16750	43490	100	116	120	33	48	49	11	98	95	0	317	326	76	109	110	13	100	100	0	0.327	0.332	0.327	0.309	1.571	0.326	0.703	80	418	276	289	-1.613	68	208	72	217	0
4	11	6	"iciA"	"STM3064"	16940	43490	100	99	102	27	47	49	12	93	88	0	239	245	43	109	109	13	100	100	0	0.400	0.404	0.387	0.358	1.782	0.410	0.716	80	430	182	191	-1.322	52	130	55	136	0
4	12	6	"fldB"	"STM3045"	17110	43480	110	436	445	95	48	50	13	100	100	0	363	367	72	109	109	13	100	100	0	1.528	1.539	1.498	1.549	1.273	1.533	0.901	80	479	642	655	0.611	388	254	397	258	0
4	13	6	"nadE"	"STM1310"	17290	43490	100	298	303	79	48	50	13	100	100	0	414	418	72	110	110	12	100	100	0	0.822	0.828	0.845	0.796	1.398	0.841	0.895	80	442	554	563	-0.282	250	304	255	308	0
4	14	6	"ydiE"	"STM1346"	17460	43480	90	139	157	67	49	50	12	100	100	0	169	173	35	109	110	13	96	92	0	1.500	1.688	1.638	1.701	1.775	1.924	0.702	52	380	150	172	0.585	90	60	108	64	0
4	15	6	"lpp"	"STM1377"	17640	43480	90	292	306	130	49	51	13	100	100	0	143	154	42	109	110	13	92	73	0	7.147	5.711	6.341	6.255	1.723	5.523	0.604	52	381	277	302	2.837	243	34	257	45	0
4	16	6	"sodB"	"STM1431"	17830	43480	100	508	510	163	48	50	13	100	100	0	337	340	66	111	110	13	100	98	0	2.035	2.017	2.013	1.970	1.246	2.109	0.928	80	427	686	691	1.025	460	226	462	229	0
4	17	6	"gst"	"STM1451"	18000	43480	100	510	506	169	49	56	84	97	95	0	321	319	74	109	110	13	100	100	0	2.175	2.176	2.162	2.132	1.378	2.238	0.933	80	440	673	667	1.121	461	212	457	210	0
4	18	6	"sodC"	"STM1044"	18170	43470	90	250	253	53	50	51	13	100	100	0	342	348	79	109	110	16	100	100	0	0.858	0.849	0.861	0.878	1.395	0.799	0.861	52	362	433	442	-0.220	200	233	203	239	0
4	19	6	"yhhV"	"STM3559"	18350	43470	100	101	111	53	49	51	13	93	83	0	169	182	61	108	109	15	95	83	0	0.852	0.838	0.840	0.843	2.339	0.808	0.625	80	470	113	136	-0.230	52	61	62	74	0
4	20	6	"yhhL"	"STM3573"	18540	43470	90	113	111	28	50	51	12	96	88	0	205	206	27	107	107	12	100	100	0	0.643	0.616	0.613	0.555	1.725	0.662	0.691	52	381	161	160	-0.637	63	98	61	99	0
4	21	6	"yhhQ"	"STM3579"	18720	43470	100	144	151	45	51	51	12	98	95	0	405	416	76	108	109	12	100	100	0	0.313	0.325	0.317	0.302	1.450	0.337	0.817	80	430	390	408	-1.675	93	297	100	308	0
4	22	6	"nikR"	"STM3584"	18880	43460	90	153	161	49	50	52	15	100	100	0	270	275	62	108	110	17	100	100	0	0.636	0.665	0.685	0.647	1.504	0.653	0.782	52	360	265	278	-0.653	103	162	111	167	0
4	23	6	""	"STM3595"	19070	43470	100	510	519	85	50	52	14	100	100	0	531	541	75	109	111	16	100	100	0	1.090	1.086	1.126	1.079	1.221	1.097	0.922	80	461	882	901	0.124	460	422	469	432	0
4	24	6	""	"STM3600"	19250	43470	100	102	105	32	49	51	12	96	88	0	449	454	116	110	111	13	100	100	0	0.156	0.163	0.152	0.147	1.617	0.159	0.674	80	472	392	400	-2.677	53	339	56	344	0
4	1	7	"yidF"	"STM3803"	15150	43700	100	154	155	40	47	49	11	98	97	0	337	340	72	109	109	13	100	100	0	0.469	0.468	0.457	0.449	1.429	0.456	0.837	80	454	335	339	-1.091	107	228	108	231	0
4	2	7	"ibpA"	"STM3809"	15330	43690	100	2337	2374	1018	48	49	11	100	100	0	210	226	59	111	110	12	100	100	0	23.121	20.226	20.491	20.636	1.344	20.235	0.889	80	442	2388	2441	4.531	2289	99	2326	115	0
4	3	7	"ccmC"	"STM2252"	15510	43690	100	385	481	364	47	48	11	100	100	0	315	333	82	109	109	12	100	100	0	1.641	1.938	1.920	1.651	1.651	2.749	0.757	80	442	544	658	0.714	338	206	434	224	0
4	4	7	"torC"	"STM3823"	15690	43690	100	110	106	29	47	48	12	92	82	0	426	416	94	110	110	13	100	100	0	0.199	0.193	0.206	0.175	1.637	0.189	0.761	80	426	379	365	-2.327	63	316	59	306	0
4	5	7	"dgoK"	"STM3829"	15860	43680	100	360	371	89	49	51	14	100	100	0	485	485	79	108	109	13	100	100	0	0.825	0.854	0.856	0.843	1.260	0.863	0.908	80	438	688	699	-0.278	311	377	322	377	0
4	6	7	""	"STM3833"	16040	43690	100	104	106	27	49	50	12	93	88	0	391	379	82	110	110	12	100	98	0	0.196	0.212	0.209	0.200	1.586	0.208	0.702	80	442	336	326	-2.353	55	281	57	269	0
4	7	7	""	"STM0098"	16220	43680	110	87	91	22	48	50	13	92	80	0	343	338	51	110	110	12	100	100	0	0.167	0.189	0.173	0.165	1.683	0.180	0.582	80	480	272	271	-2.579	39	233	43	228	0
4	8	7	"ilvI"	"STM0116"	16400	43680	100	421	423	88	50	52	16	100	100	0	818	843	110	108	111	21	100	100	0	0.523	0.507	0.522	0.492	1.373	0.508	0.918	80	463	1081	1108	-0.936	371	710	373	735	0
4	9	7	"ftsI"	"STM0122"	16570	43670	90	618	618	82	50	51	13	100	100	0	637	635	83	109	110	13	100	100	0	1.076	1.080	1.075	1.080	1.168	1.056	0.932	52	357	1096	1094	0.105	568	528	568	526	0
4	10	7	"murC"	"STM0129"	16740	43660	90	734	714	158	49	50	12	100	100	0	389	395	85	110	110	13	100	100	0	2.455	2.333	2.342	2.372	1.200	2.323	0.949	52	373	964	950	1.296	685	279	665	285	0
4	11	7	"guaC"	"STM0141"	16930	43670	100	1563	1467	538	47	48	12	100	100	0	415	403	113	110	110	13	98	97	0	4.970	4.846	5.094	4.988	1.307	4.885	0.962	80	471	1821	1713	2.313	1516	305	1420	293	0
4	12	7	"aroP"	"STM0150"	17110	43660	90	375	377	82	49	50	13	100	100	0	438	433	95	109	111	12	100	100	0	0.991	1.012	1.023	1.032	1.280	0.998	0.906	52	371	655	652	-0.013	326	329	328	324	0
4	13	7	""	"STM1549"	17280	43670	100	186	189	50	49	50	12	100	100	0	322	332	60	110	110	12	100	100	0	0.646	0.631	0.638	0.614	1.420	0.624	0.829	80	432	349	362	-0.630	137	212	140	222	0
4	14	7	""	"STM1554"	17460	43670	100	83	86	23	48	50	12	91	73	0	386	371	76	109	109	11	100	100	0	0.126	0.145	0.137	0.128	1.864	0.142	0.557	80	438	312	300	-2.984	35	277	38	262	0
4	15	7	""	"STM1558"	17640	43660	110	213	215	39	49	51	12	100	100	0	866	863	89	109	110	13	100	100	0	0.217	0.220	0.209	0.215	1.293	0.208	0.867	80	479	921	920	-2.207	164	757	166	754	0
4	16	7	"sfcA"	"STM1566"	17810	43650	110	822	815	122	49	50	13	100	100	0	676	680	89	109	110	13	100	100	0	1.363	1.342	1.327	1.337	1.163	1.323	0.922	80	479	1340	1337	0.447	773	567	766	571	0
4	17	7	"fdnG"	"STM1570"	17990	43660	90	199	202	59	50	51	13	100	100	0	317	316	65	109	109	14	100	100	0	0.716	0.734	0.734	0.719	1.362	0.739	0.851	52	375	357	359	-0.481	149	208	152	207	100
4	18	7	"narZ"	"STM1577"	18170	43660	90	54	59	18	49	50	12	34	13	0	163	174	42	107	108	12	100	94	0	0.089	0.149	0.188	0.172	3.207	0.082	0.031	52	387	61	77	-3.485	5	56	10	67	0
4	19	7	"yciO"	"STM1720"	18350	43660	100	321	350	140	50	51	13	98	98	0	275	284	80	107	108	12	100	98	0	1.613	1.695	1.702	1.626	1.388	1.744	0.913	80	452	439	477	0.690	271	168	300	177	0
4	20	7	"yciC"	"STM1734"	18530	43660	100	584	556	176	50	51	12	100	98	0	351	347	63	108	108	13	100	98	0	2.198	2.117	2.125	1.982	1.441	2.214	0.927	80	439	777	745	1.136	534	243	506	239	0
4	21	7	""	"STM1747"	18710	43650	100	85	89	22	50	51	13	88	70	0	197	205	48	107	108	13	100	97	0	0.389	0.398	0.414	0.376	1.982	0.351	0.480	80	442	125	137	-1.363	35	90	39	98	0
4	22	7	"narI"	"STM1761"	18880	43650	90	89	92	20	49	51	13	100	80	0	321	330	75	108	109	14	100	100	0	0.188	0.194	0.183	0.183	1.608	0.182	0.527	52	386	253	265	-2.413	40	213	43	222	0
4	23	7	"chaB"	"STM1770"	19070	43650	100	76	81	29	50	51	12	68	52	0	168	186	70	108	109	13	95	92	0	0.433	0.397	0.398	0.369	2.397	0.364	0.500	80	438	86	109	-1.206	26	60	31	78	0
4	24	7	""	"STM1785"	19240	43640	110	159	168	38	49	51	13	100	100	0	595	596	95	110	109	12	100	100	0	0.227	0.245	0.240	0.237	1.381	0.231	0.815	80	510	595	605	-2.140	110	485	119	486	0
4	1	8	"nuoN"	"STM2316"	15160	43870	100	902	825	292	48	50	14	100	100	0	503	483	123	110	109	12	100	100	0	2.173	2.083	2.099	2.047	1.358	2.144	0.950	80	428	1247	1150	1.120	854	393	777	373	0
4	2	8	"nuoC"	"STM2326"	15330	43870	100	738	733	276	48	49	11	100	100	0	416	405	121	110	110	12	100	100	0	2.255	2.322	2.371	2.361	1.222	2.333	0.961	80	408	996	980	1.173	690	306	685	295	0
4	3	8	"yfbS"	"STM2333"	15510	43870	100	212	206	54	47	49	11	98	97	0	313	310	58	109	109	12	100	100	0	0.809	0.791	0.788	0.744	1.484	0.794	0.892	80	420	369	360	-0.306	165	204	159	201	0
4	4	8	"yfcC"	"STM2339"	15690	43860	100	119	119	34	48	49	11	98	92	0	325	331	85	109	109	12	100	100	0	0.329	0.320	0.307	0.294	1.686	0.306	0.718	80	420	287	293	-1.605	71	216	71	222	0
4	5	8	""	"STM2343"	15870	43860	100	89	91	24	48	51	15	90	68	0	230	233	67	110	109	12	100	98	0	0.342	0.350	0.343	0.327	1.891	0.308	0.609	80	430	161	166	-1.549	41	120	43	123	0
4	6	8	"yfcH"	"STM2350"	16030	43860	90	211	212	40	49	52	17	100	100	0	472	467	80	111	115	35	100	100	0	0.449	0.458	0.461	0.456	1.262	0.457	0.884	52	347	523	519	-1.156	162	361	163	356	0
4	7	8	"fdx"	"STM2538"	16220	43860	100	604	600	152	52	68	43	100	100	0	238	243	47	114	180	161	20	0	0	4.452	4.248	4.225	4.340	1.378	3.960	0.209	80	413	676	677	2.154	552	124	548	129	100
4	8	8	"cadB"	"STM2558"	16370	43880	110	174	181	44	53	67	41	97	93	0	507	511	74	112	173	155	98	96	0	0.306	0.321	0.322	0.310	1.313	0.291	0.831	80	459	516	527	-1.707	121	395	128	399	100
4	9	8	"yfhG"	"STM2563"	16570	43860	100	271	267	76	48	50	16	98	96	0	328	327	71	109	111	20	100	98	0	1.018	1.005	1.000	0.970	1.419	1.006	0.884	80	458	442	437	0.026	223	219	219	218	0
4	10	8	""	"STM2570"	16750	43850	100	145	144	31	49	51	14	100	100	0	365	363	76	109	110	13	100	100	0	0.375	0.374	0.369	0.372	1.513	0.348	0.790	80	461	352	349	-1.415	96	256	95	254	0
4	11	8	""	"STM2587"	16920	43850	90	99	98	20	47	48	12	98	92	0	489	475	72	109	110	13	100	100	0	0.137	0.139	0.136	0.129	1.630	0.118	0.562	52	366	432	417	-2.869	52	380	51	366	0
4	12	8	""	"STM2593"	17110	43860	100	86	93	26	48	49	11	97	80	0	337	337	78	108	109	13	100	100	0	0.166	0.197	0.188	0.180	1.722	0.187	0.612	80	453	267	274	-2.591	38	229	45	229	0
4	13	8	"yhbP"	"STM3270"	17280	43850	100	152	147	38	48	49	11	98	96	0	323	314	60	108	109	12	100	100	0	0.484	0.481	0.487	0.452	1.511	0.473	0.797	80	420	319	305	-1.048	104	215	99	206	0
4	14	8	""	"STM3277"	17460	43840	100	86	87	20	48	50	13	95	73	0	436	421	84	110	110	12	100	100	0	0.117	0.125	0.118	0.122	1.775	0.107	0.473	80	420	364	350	-3.101	38	326	39	311	0
4	15	8	"pnp"	"STM3282"	17640	43840	110	4945	5035	512	49	52	14	100	100	0	633	642	70	109	110	13	100	100	0	9.344	9.355	9.257	9.384	1.117	9.451	0.948	80	480	5420	5519	3.224	4896	524	4986	533	0
4	16	8	"secG"	"STM3293"	17820	43840	100	1013	1013	239	49	51	14	100	100	0	263	261	48	111	111	13	100	100	0	6.342	6.427	6.695	6.635	1.326	6.499	0.895	80	452	1116	1114	2.665	964	152	964	150	0
4	17	8	"yhbE"	"STM3302"	18000	43840	100	606	607	181	49	50	12	100	100	0	356	346	81	109	110	12	98	97	0	2.255	2.354	2.340	2.483	1.462	2.395	0.886	80	442	804	795	1.173	557	247	558	237	0
4	18	8	"yrbA"	"STM3308"	18180	43840	100	197	200	63	49	51	12	100	98	0	193	204	52	108	108	13	100	98	0	1.741	1.573	1.608	1.594	1.566	1.585	0.749	80	418	233	247	0.800	148	85	151	96	0
4	19	8	""	"STM0718"	18350	43840	100	109	112	35	49	52	13	93	87	0	403	404	64	107	108	13	100	100	0	0.203	0.212	0.198	0.184	1.879	0.194	0.553	80	420	356	360	-2.303	60	296	63	297	0
4	20	8	""	"STM0724"	18530	43830	100	53	54	15	48	50	13	20	6	0	121	124	25	107	107	13	50	28	0	0.357	0.353	0.513	0.548	3.249	0.257	0.030	80	430	19	23	-1.485	5	14	6	17	-100
4	21	8	"sdhD"	"STM0733"	18710	43840	100	247	246	61	50	51	12	100	100	0	286	283	43	109	109	13	100	100	0	1.113	1.126	1.129	1.095	1.362	1.150	0.881	80	442	374	370	0.154	197	177	196	174	0
4	22	8	"ybgC"	"STM0744"	18890	43840	100	226	221	69	50	51	13	98	95	0	270	280	63	108	108	13	100	98	0	1.086	0.994	0.985	0.941	1.546	1.014	0.854	80	439	338	343	0.120	176	162	171	172	0
4	23	8	"ybgF"	"STM0750"	19060	43830	100	1094	1118	259	50	51	13	100	100	0	386	386	75	108	109	13	100	100	0	3.755	3.842	3.892	3.869	1.237	3.907	0.942	80	420	1322	1346	1.909	1044	278	1068	278	0
4	24	8	"aroG"	"STM0760"	19240	43830	100	833	766	233	50	52	13	100	100	0	482	468	96	108	108	12	100	100	0	2.094	1.989	2.091	1.856	1.498	2.069	0.938	80	462	1157	1076	1.066	783	374	716	360	0
4	1	9	""	"STM0868"	15150	44040	100	250	249	48	48	51	15	100	100	0	561	556	70	110	110	12	100	100	0	0.448	0.451	0.466	0.443	1.224	0.439	0.916	80	454	653	647	-1.159	202	451	201	446	0
4	2	9	"rimK"	"STM0875"	15330	44040	100	275	274	69	48	50	14	100	100	0	442	443	107	110	111	12	100	100	0	0.684	0.679	0.682	0.683	1.205	0.658	0.930	80	420	559	559	-0.548	227	332	226	333	0
4	3	9	"ybjF"	"STM0882"	15510	44040	100	220	209	58	47	49	12	98	98	0	438	416	90	109	110	13	100	100	0	0.526	0.528	0.527	0.511	1.440	0.526	0.883	80	430	502	469	-0.927	173	329	162	307	0
4	4	9	"artP"	"STM0891"	15690	44040	100	931	896	205	48	49	11	100	100	0	395	380	78	108	109	13	100	98	0	3.077	3.118	3.231	3.220	1.287	3.148	0.925	80	432	1170	1120	1.621	883	287	848	272	0
4	5	9	""	"STM0896"	15870	44050	100	92	93	25	48	50	15	88	70	0	325	322	52	108	111	39	100	98	0	0.203	0.210	0.189	0.183	1.935	0.169	0.400	80	440	261	259	-2.302	44	217	45	214	0
4	6	9	""	"STM0901"	16040	44040	100	93	95	25	49	51	15	92	71	0	531	527	100	109	112	41	100	100	0	0.104	0.110	0.106	0.099	1.671	0.108	0.620	80	430	466	464	-3.262	44	422	46	418	0
4	7	9	""	"STM1035"	16220	44040	110	70	73	20	51	64	39	17	1	0	242	251	66	113	168	151	32	2	0	0.147	0.159	0.163	0.143	2.439	0.199	0.651	80	475	148	160	-2.763	19	129	22	138	100
4	8	9	""	"STM1039"	16390	44030	90	92	102	36	51	60	33	67	19	0	305	321	99	111	153	137	90	9	0	0.211	0.243	0.207	0.219	1.641	0.224	0.594	52	337	235	261	-2.242	41	194	51	210	0
4	9	9	"aceK"	"STM4185"	16580	44030	100	152	155	45	48	49	13	100	97	0	653	623	141	109	111	16	100	100	0	0.191	0.208	0.201	0.201	1.551	0.202	0.796	80	426	648	621	-2.387	104	544	107	514	0
4	10	9	""	"STM4196"	16740	44030	90	77	85	33	48	50	14	80	51	0	356	355	53	109	111	16	100	100	0	0.117	0.150	0.115	0.117	2.020	0.129	0.375	52	356	276	283	-3.090	29	247	37	246	0
4	11	9	""	"STM4200"	16930	44030	100	156	154	36	47	48	13	100	97	0	599	617	102	108	109	14	100	100	0	0.222	0.210	0.225	0.199	1.457	0.207	0.846	80	470	600	616	-2.171	109	491	107	509	0
4	12	9	""	"STM4204"	17110	44030	100	121	121	38	48	49	11	97	91	0	536	515	123	107	108	12	100	100	0	0.170	0.179	0.169	0.161	1.633	0.179	0.753	80	408	502	481	-2.555	73	429	73	408	0
4	13	9	"pduE"	"STM2042"	17290	44030	100	62	63	13	48	49	12	53	16	0	305	305	46	107	108	12	100	100	0	0.071	0.076	0.082	0.075	2.037	0.064	0.174	80	408	212	213	-3.822	14	198	15	198	0
4	14	9	"pduV"	"STM2056"	17460	44020	100	70	73	19	48	50	13	70	38	0	288	287	62	107	108	12	100	100	0	0.122	0.139	0.133	0.123	2.062	0.126	0.302	80	430	203	205	-3.040	22	181	25	180	0
4	15	9	"stfF"	"STM0199"	17650	44020	100	82	88	26	49	51	13	87	71	0	326	317	53	108	109	12	100	100	0	0.151	0.187	0.167	0.167	1.817	0.174	0.444	80	430	251	248	-2.724	33	218	39	209	0
4	16	9	"thiH"	"STM4159"	17820	44030	110	155	153	39	49	50	12	100	98	0	568	572	93	111	110	13	100	100	0	0.232	0.226	0.229	0.212	1.550	0.215	0.771	80	465	563	565	-2.108	106	457	104	461	0
4	17	9	"yojN"	"STM2269"	18000	44020	100	529	528	76	49	50	11	100	100	0	907	910	107	111	110	12	100	100	0	0.603	0.599	0.604	0.598	1.146	0.593	0.947	80	432	1276	1278	-0.730	480	796	479	799	0
4	18	9	""	"STM4261"	18170	44000	90	605	672	420	48	50	14	100	100	0	226	230	79	109	109	12	98	96	0	4.761	5.157	4.997	5.353	1.455	4.922	0.921	52	349	674	745	2.251	557	117	624	121	100
4	19	9	"traP"	"PSLT082"	18350	44020	100	100	106	31	49	51	14	95	85	0	540	546	146	108	109	12	100	100	0	0.118	0.130	0.117	0.121	1.707	0.122	0.657	80	431	483	495	-3.082	51	432	57	438	0
4	20	9	""	"STM1542"	18520	44010	90	111	116	32	49	51	13	98	94	0	399	402	108	108	109	13	100	100	0	0.213	0.228	0.219	0.217	1.489	0.230	0.753	52	372	353	361	-2.231	62	291	67	294	0
4	21	9	""	"STM4309"	18720	44020	110	144	143	44	51	51	13	95	91	0	784	756	152	109	109	14	100	100	0	0.138	0.142	0.139	0.130	1.720	0.146	0.768	80	486	768	739	-2.860	93	675	92	647	0
4	22	9	"adi"	"STM4296"	18880	44010	90	165	166	39	50	51	11	100	100	0	723	668	153	108	110	16	100	100	0	0.187	0.207	0.195	0.203	1.448	0.192	0.837	52	347	730	676	-2.419	115	615	116	560	0
4	23	9	"lpxO"	"STM4286"	19070	44010	100	259	253	67	50	51	11	100	100	0	536	532	119	109	110	15	100	100	0	0.489	0.480	0.488	0.470	1.676	0.460	0.841	80	450	636	626	-1.031	209	427	203	423	0
4	24	9	"nrfC"	"STM4279"	19250	44000	110	71	78	31	50	51	11	77	46	0	211	253	152	108	108	13	98	97	0	0.204	0.193	0.200	0.193	2.099	0.187	0.625	80	511	124	173	-2.294	21	103	28	145	0
4	1	10	"yafB"	"STM0255"	15160	44230	100	343	347	90	48	50	14	100	100	0	433	426	64	109	110	12	100	100	0	0.910	0.943	0.908	0.912	1.368	0.982	0.877	80	462	619	616	-0.135	295	324	299	317	0
4	2	10	""	"STM0274"	15330	44220	100	151	152	37	48	50	12	100	98	0	638	620	127	109	109	12	100	100	0	0.195	0.204	0.207	0.200	1.448	0.200	0.849	80	438	632	615	-2.361	103	529	104	511	0
4	3	10	""	"STM0282"	15520	44220	90	99	102	21	50	52	14	98	90	0	430	405	64	110	109	12	100	100	0	0.153	0.176	0.164	0.166	1.498	0.168	0.634	52	367	369	347	-2.707	49	320	52	295	0
4	4	10	""	"STM0288"	15680	44210	90	73	73	17	50	51	12	75	44	0	259	262	36	109	110	14	100	100	0	0.153	0.150	0.165	0.139	2.278	0.139	0.312	52	365	173	176	-2.705	23	150	23	153	0
4	5	10	""	"STM0297"	15860	44230	80	58	62	17	48	51	15	40	15	0	173	184	44	107	108	14	100	94	0	0.152	0.182	0.214	0.179	2.619	0.154	0.172	52	315	76	91	-2.722	10	66	14	77	0
4	6	10	"yafJ"	"STM0311"	16040	44220	100	162	163	41	48	49	11	100	97	0	232	233	32	108	108	12	98	98	0	0.919	0.920	0.892	0.890	1.566	0.966	0.737	80	440	238	240	-0.121	114	124	115	125	0
4	7	10	"ycfJ"	"STM1212"	16220	44210	90	139	156	55	49	50	12	100	100	0	201	219	69	110	110	13	100	100	0	0.989	0.982	1.003	1.010	1.417	0.903	0.781	52	357	181	216	-0.016	90	91	107	109	0
4	8	10	"ycfX"	"STM1220"	16400	44210	100	468	448	113	48	50	12	100	100	0	432	432	76	108	108	12	100	100	0	1.296	1.235	1.215	1.207	1.276	1.263	0.937	80	440	744	724	0.374	420	324	400	324	0
4	9	10	""	"STM1236"	16570	44210	100	71	73	19	49	50	12	68	45	0	155	154	24	108	108	13	90	80	0	0.468	0.522	0.512	0.495	2.234	0.510	0.320	80	408	69	70	-1.095	22	47	24	46	0
4	10	10	""	"STM1253"	16750	44210	100	200	195	67	48	49	13	98	98	0	233	224	51	108	108	13	100	96	0	1.216	1.267	1.319	1.260	1.516	1.298	0.825	80	460	277	263	0.282	152	125	147	116	0
4	11	10	"yoaG"	"STM1272"	16940	44210	90	54	57	18	48	50	11	34	13	0	161	168	27	109	109	11	100	98	0	0.115	0.153	0.183	0.155	3.250	0.155	0.070	52	357	58	68	-3.115	6	52	9	59	0
4	12	10	""	"STM1276"	17110	44200	100	134	133	29	49	50	12	98	98	0	172	179	32	107	107	12	100	97	0	1.308	1.167	1.188	1.180	1.639	1.137	0.612	80	420	150	156	0.387	85	65	84	72	0
4	13	10	"rstB"	"STM1471"	17280	44190	90	168	168	28	48	50	12	100	100	0	607	598	68	108	110	14	100	100	0	0.240	0.245	0.236	0.241	1.317	0.232	0.837	52	347	619	610	-2.056	120	499	120	490	0
4	14	10	"ydgH"	"STM1478"	17460	44200	100	691	647	196	49	50	13	100	100	0	418	397	108	107	109	14	97	96	0	2.064	2.062	2.114	2.197	1.482	2.070	0.940	80	452	953	888	1.046	642	311	598	290	0
4	15	10	"ynfM"	"STM1486"	17640	44200	100	165	170	44	49	51	13	98	97	0	551	553	102	109	109	13	100	100	0	0.262	0.273	0.271	0.265	1.377	0.262	0.808	80	442	558	565	-1.930	116	442	121	444	0
4	16	10	""	"STM1493"	17820	44200	100	128	128	27	49	50	12	100	98	0	531	535	68	109	109	13	100	100	0	0.187	0.185	0.183	0.175	1.424	0.184	0.770	80	420	501	505	-2.417	79	422	79	426	0
4	17	10	"ynfD"	"STM1500"	17990	44190	90	233	244	70	49	51	15	100	100	0	230	238	50	109	109	14	100	100	0	1.521	1.512	1.530	1.516	1.405	1.514	0.819	52	356	305	324	0.605	184	121	195	129	0
4	18	10	"udg"	"STM2080"	18170	44190	110	489	478	87	49	51	15	100	100	0	552	549	90	108	109	13	100	100	0	0.991	0.973	0.966	0.976	1.271	0.958	0.916	80	514	884	870	-0.013	440	444	429	441	0
4	19	10	""	"STM2787"	18350	44190	100	66	66	14	48	50	11	65	37	0	224	221	38	108	109	12	100	100	0	0.155	0.159	0.164	0.159	2.347	0.115	0.132	80	438	134	131	-2.688	18	116	18	113	0
4	20	10	"gabT"	"STM2792"	18530	44190	100	146	142	33	49	51	12	97	93	0	593	583	120	107	107	13	100	100	0	0.200	0.195	0.191	0.179	1.620	0.191	0.855	80	452	583	569	-2.325	97	486	93	476	0
4	21	10	"mobA"	"STM3994"	18710	44190	100	231	233	70	49	50	12	98	96	0	378	363	67	109	108	13	100	100	0	0.677	0.724	0.726	0.688	1.515	0.724	0.826	80	420	451	438	-0.564	182	269	184	254	0
4	22	10	""	"STM4014"	18890	44190	100	81	82	22	50	51	12	85	61	0	380	388	52	109	110	13	100	100	0	0.114	0.115	0.112	0.111	1.876	0.106	0.445	80	442	302	311	-3.128	31	271	32	279	0
4	23	10	""	"STM4033"	19060	44180	90	82	88	21	51	52	12	92	67	0	146	147	18	108	109	12	94	80	0	0.816	0.949	0.894	0.947	2.351	1.081	0.251	52	348	69	76	-0.294	31	38	37	39	0
4	24	10	""	"STM4054"	19240	44180	100	119	123	33	49	51	14	100	95	0	429	441	103	109	110	13	100	100	0	0.219	0.223	0.224	0.211	1.585	0.207	0.708	80	474	390	406	-2.193	70	320	74	332	0
4	1	11	""	"STM2943"	15150	44400	90	108	116	28	47	49	13	100	100	0	526	532	116	110	110	13	100	100	0	0.147	0.164	0.151	0.156	1.369	0.158	0.788	52	371	477	491	-2.770	61	416	69	422	0
4	2	11	""	"STM2955"	15340	44400	100	83	86	21	49	51	13	87	66	0	201	202	27	110	110	12	98	98	0	0.374	0.402	0.366	0.349	1.927	0.385	0.494	80	426	125	129	-1.420	34	91	37	92	0
4	3	11	"yqcC"	"STM2965"	15500	44390	90	104	118	50	49	52	16	98	84	0	170	185	53	110	111	14	100	98	0	0.917	0.920	0.898	0.880	1.637	0.942	0.664	52	364	115	144	-0.126	55	60	69	75	0
4	4	11	"fucO"	"STM2973"	15690	44400	100	149	150	37	48	50	14	100	98	0	591	585	111	110	111	14	100	100	0	0.210	0.215	0.213	0.206	1.409	0.211	0.844	80	458	582	577	-2.252	101	481	102	475	0
4	5	11	"fucK"	"STM2977"	15870	44400	100	90	90	23	47	49	13	91	75	0	392	403	68	108	108	11	100	100	0	0.151	0.146	0.145	0.134	1.658	0.141	0.582	80	420	327	338	-2.723	43	284	43	295	0
4	6	11	"csdA"	"STM2984"	16040	44390	100	244	239	61	49	50	13	100	100	0	396	399	82	107	108	12	100	100	0	0.675	0.651	0.665	0.632	1.323	0.648	0.902	80	418	484	482	-0.568	195	289	190	292	0
4	7	11	"yqhE"	"STM3165"	16220	44390	100	218	222	51	48	50	13	100	100	0	488	501	66	110	110	12	100	100	0	0.450	0.445	0.432	0.434	1.299	0.445	0.875	80	430	548	565	-1.153	170	378	174	391	0
4	8	11	""	"STM3175"	16400	44390	100	280	276	63	48	49	12	100	100	0	419	414	78	109	109	13	100	100	0	0.748	0.748	0.761	0.747	1.284	0.742	0.905	80	420	542	533	-0.418	232	310	228	305	0
4	9	11	"STMF1.5"	"Not LT2a91"	16570	44380	100	62	62	14	49	50	11	52	21	0	121	130	37	108	108	12	51	33	0	1.000	0.591	0.809	0.762	3.623	0.167	0.058	80	418	26	35	0.000	13	13	13	22	-75
4	10	11	"yfiO"	"STM2663"	16750	44390	100	736	741	179	48	50	13	100	100	0	307	308	62	108	108	12	100	100	0	3.457	3.465	3.436	3.515	1.296	3.444	0.919	80	432	887	893	1.790	688	199	693	200	0
4	11	11	""	"STM2680"	16930	44380	100	139	151	60	50	50	12	100	100	0	277	292	87	108	108	12	100	100	0	0.527	0.549	0.533	0.529	1.451	0.557	0.785	80	442	258	285	-0.925	89	169	101	184	0
4	12	11	""	"STM2690"	17110	44380	100	151	156	44	49	51	12	100	98	0	516	511	120	108	108	12	100	100	0	0.250	0.266	0.264	0.259	1.425	0.260	0.831	80	432	510	510	-2.000	102	408	107	403	0
4	13	11	"ybbN"	"STM0504"	17290	44380	100	497	482	133	49	51	12	100	100	0	363	362	90	107	108	13	100	100	0	1.750	1.698	1.762	1.728	1.298	1.697	0.918	80	451	704	688	0.807	448	256	433	255	0
4	14	11	"allA"	"STM0515"	17460	44380	90	123	122	36	49	51	13	100	94	0	321	340	65	108	108	12	100	100	0	0.347	0.315	0.319	0.289	1.585	0.294	0.695	52	357	287	305	-1.525	74	213	73	232	0
4	15	11	""	"STM0520"	17630	44380	90	102	101	23	49	51	14	96	80	0	471	459	61	110	111	14	100	100	0	0.147	0.149	0.152	0.133	1.745	0.140	0.644	52	374	414	401	-2.768	53	361	52	349	0
4	16	11	"ybbY"	"STM0524"	17820	44380	100	118	118	29	49	51	13	97	92	0	649	630	125	111	112	14	100	100	0	0.128	0.133	0.129	0.125	1.492	0.128	0.778	80	348	607	588	-2.963	69	538	69	519	100
4	17	11	"ylbE"	"STM0530"	17990	44370	90	93	95	25	50	52	13	92	73	0	540	528	79	109	111	18	100	100	0	0.100	0.107	0.098	0.094	1.815	0.115	0.631	52	371	474	464	-3.325	43	431	45	419	0
4	18	11	"cysS"	"STM0537"	18180	44370	100	1810	1713	394	51	52	12	100	100	0	643	625	123	107	109	16	100	100	0	3.282	3.208	3.259	3.237	1.241	3.280	0.952	80	460	2295	2180	1.714	1759	536	1662	518	0
4	19	11	"yohJ"	"STM2181"	18350	44380	90	131	158	68	49	50	12	100	94	0	220	254	85	107	107	13	100	100	0	0.726	0.741	0.744	0.651	2.283	0.639	0.401	52	370	195	256	-0.463	82	113	109	147	0
4	20	11	"galS"	"STM2191"	18540	44370	90	112	115	23	48	50	13	100	94	0	481	472	80	107	107	12	100	100	0	0.171	0.184	0.178	0.177	1.523	0.164	0.672	52	372	438	432	-2.547	64	374	67	365	0
4	21	11	"lysP"	"STM2200"	18710	44370	100	1242	1164	322	49	51	13	100	100	0	756	733	146	110	110	12	100	100	0	1.847	1.790	1.826	1.720	1.284	1.842	0.957	80	442	1839	1738	0.885	1193	646	1115	623	0
4	22	11	"yejH"	"STM2223"	18890	44360	90	322	328	66	50	51	12	100	100	0	779	751	111	111	111	12	100	100	0	0.407	0.434	0.434	0.429	1.218	0.419	0.913	52	357	940	918	-1.296	272	668	278	640	0
4	23	11	""	"STM2231"	19060	44360	100	50	52	14	49	50	12	22	6	0	121	131	36	108	109	13	48	26	0	0.077	0.130	0.592	0.665	4.344	0.125	0.036	80	471	14	26	-3.700	1	13	3	23	-75
4	24	11	""	"STM2240"	19250	44360	100	171	170	43	49	50	13	100	97	0	478	458	101	108	109	12	100	100	0	0.330	0.346	0.338	0.336	1.463	0.336	0.849	80	474	492	471	-1.601	122	370	121	350	0
4	1	12	"phoP"	"STM1231"	15160	44580	110	1505	1455	446	47	50	15	100	100	0	307	468	699	111	111	13	100	100	0	7.439	3.944	7.585	6.107	2.131	1.704	0.107	80	510	1654	1765	2.895	1458	196	1408	357	0
4	2	12	"phoP"	"STM1231"	15330	44570	110	2043	1924	486	48	50	13	100	100	0	332	321	67	110	110	12	100	97	0	8.986	8.891	9.027	9.280	1.295	8.849	0.931	80	441	2217	2087	3.168	1995	222	1876	211	0
4	3	12	"phoQ"	"STM1230"	15500	44580	110	676	660	142	49	50	11	100	100	0	285	285	42	110	111	12	100	100	0	3.583	3.491	3.536	3.496	1.209	3.560	0.921	80	487	802	786	1.841	627	175	611	175	0
4	4	12	"phoQ"	"STM1230"	15690	44570	100	1452	1380	446	47	49	12	100	100	0	532	525	164	110	111	12	100	100	0	3.329	3.212	3.246	3.309	1.291	3.224	0.940	80	430	1827	1748	1.735	1405	422	1333	415	0
4	5	12	"phoQ"	"STM1230"	15860	44570	90	583	597	236	48	50	13	100	100	0	258	282	118	109	109	13	100	96	0	3.591	3.173	3.603	3.512	1.356	2.956	0.883	52	356	684	722	1.844	535	149	549	173	0
4	6	12	"hupA"	"STM4170"	16040	44570	90	867	841	241	49	51	13	100	100	0	209	218	55	108	108	13	100	100	0	8.099	7.200	7.688	7.568	1.410	7.107	0.819	52	365	919	902	3.018	818	101	792	110	0
4	7	12	"sopB"	"STM1091"	16220	44560	100	2752	2660	501	48	50	11	100	100	0	737	708	139	109	109	13	100	100	0	4.306	4.361	4.356	4.456	1.228	4.383	0.957	80	430	3332	3211	2.106	2704	628	2612	599	0
4	8	12	"pipC"	"STM0375"	16400	44570	100	388	396	92	48	49	12	100	100	0	239	243	44	109	109	13	100	100	0	2.615	2.597	2.553	2.637	1.360	2.709	0.822	80	420	470	482	1.387	340	130	348	134	0
4	9	12	"pipC"	"STM0375"	16570	44560	90	370	375	96	50	52	16	100	100	0	221	217	29	108	109	14	100	100	0	2.832	2.982	2.837	2.960	1.333	3.124	0.846	52	364	433	434	1.502	320	113	325	109	0
4	10	12	"ssrB"	"STM1391"	16750	44560	90	126	128	28	50	52	15	100	100	0	324	330	49	108	108	13	100	100	0	0.352	0.351	0.349	0.338	1.481	0.323	0.724	52	372	292	300	-1.507	76	216	78	222	0
4	11	12	"ssrB"	"STM1391"	16930	44560	90	112	119	30	50	50	12	98	96	0	282	288	44	108	109	13	100	100	0	0.356	0.383	0.346	0.358	1.589	0.370	0.666	52	373	236	249	-1.489	62	174	69	180	0
4	12	12	"ssrB"	"STM1391"	17110	44560	100	124	127	26	49	51	12	100	100	0	300	304	55	108	108	13	100	100	0	0.391	0.398	0.399	0.395	1.498	0.375	0.699	80	430	267	274	-1.356	75	192	78	196	0
4	13	12	"lrp"	"STM0959"	17290	44560	110	823	812	184	48	50	12	100	100	0	272	272	38	109	108	12	100	100	0	4.755	4.687	4.887	4.624	1.334	4.811	0.914	80	467	938	927	2.249	775	163	764	163	0
4	14	12	"lrp"	"STM0959"	17470	44560	100	841	842	139	48	49	11	100	100	0	269	273	47	109	108	12	100	100	0	4.956	4.841	4.977	4.979	1.287	4.809	0.888	80	430	953	958	2.309	793	160	794	164	0
4	15	12	"gyrA"	"STM2272"	17640	44550	90	888	858	220	50	51	13	100	100	0	308	310	65	108	109	13	100	100	0	4.190	4.000	4.088	4.040	1.179	4.080	0.932	52	284	1038	1010	2.067	838	200	808	202	100
4	16	12	"gyrA"	"STM2272"	17820	44550	200	1769	1817	358	49	52	19	100	100	0	421	445	100	110	110	15	100	100	0	5.531	5.278	5.475	5.393	1.207	5.240	0.926	316	1333	2031	2103	2.467	1720	311	1768	335	100
4	17	12	"csrA"	"STM2826"	17990	44550	100	114	135	74	49	50	12	87	81	0	138	142	34	110	110	13	66	51	0	2.321	2.688	2.466	2.235	2.726	2.950	0.477	80	331	93	118	1.215	65	28	86	32	-50
4	18	12	"csrA"	"STM2826"	18170	44550	90	153	165	50	48	51	13	100	100	0	174	181	31	108	109	12	100	100	0	1.591	1.603	1.554	1.623	1.413	1.692	0.746	52	340	171	190	0.670	105	66	117	73	0
4	19	12	"yhhP"	"STM3578"	18360	44550	100	85	87	27	49	51	12	82	70	0	157	165	35	107	107	13	93	83	0	0.720	0.655	0.611	0.629	2.465	0.647	0.417	80	426	86	96	-0.474	36	50	38	58	0
4	20	12	"yhhP"	"STM3578"	18530	44550	100	84	83	20	48	50	12	86	68	0	171	172	23	107	107	13	97	93	0	0.563	0.538	0.544	0.533	2.219	0.494	0.371	80	428	100	100	-0.830	36	64	35	65	0
4	21	12	"yhhP"	"STM3578"	18710	44540	90	89	91	19	49	50	12	92	88	0	186	190	31	109	109	12	100	100	0	0.519	0.519	0.514	0.492	1.793	0.495	0.549	52	372	117	123	-0.945	40	77	42	81	0
4	22	12	"topA"	"STM1714"	18900	44540	90	2067	2009	303	50	52	13	100	100	0	974	925	178	111	112	11	100	100	0	2.337	2.407	2.403	2.459	1.168	2.320	0.956	52	389	2880	2773	1.225	2017	863	1959	814	0
4	23	12	"topA"	"STM1714"	19070	44550	90	217	226	63	50	52	12	100	100	0	205	211	44	109	109	13	100	98	0	1.740	1.725	1.739	1.783	1.395	1.682	0.845	52	356	263	278	0.799	167	96	176	102	0
4	24	12	"fur"	"STM0693"	19250	44540	100	490	494	148	50	51	11	100	100	0	310	309	75	109	109	12	100	98	0	2.189	2.220	2.252	2.308	1.412	2.248	0.913	80	463	641	644	1.130	440	201	444	200	0
4	1	13	"ctrl-buffer"	"ctrl-buffer"	15150	44750	100	47	50	13	48	49	13	12	6	0	114	115	17	110	110	13	26	10	0	-0.250	0.400	1.000	0.826	3.927	0.425	0.010	80	442	3	7	Error	-1	4	2	5	-50
4	2	13	"ctrl-buffer"	"ctrl-buffer"	15320	44750	100	51	52	13	48	49	13	18	2	0	111	111	16	110	110	12	20	5	0	3.000	4.000	0.684	0.687	3.392	0.089	0.000	80	440	4	5	1.585	3	1	4	1	-50
4	3	13	"ctrl-buffer"	"ctrl-buffer"	15500	44750	100	50	51	11	49	49	11	16	3	0	112	114	13	108	109	12	25	7	0	0.250	0.333	0.899	0.889	3.514	0.164	0.001	80	420	5	8	-2.000	1	4	2	6	-50
4	4	13	"ctrl-buffer"	"ctrl-buffer"	15680	44750	100	50	51	12	49	50	11	22	6	0	113	112	11	108	108	12	18	5	0	0.200	0.500	1.118	1.021	3.317	4.486	0.000	80	432	6	6	-2.322	1	5	2	4	-50
4	5	13	"ctrl-buffer"	"ctrl-buffer"	15860	44750	100	49	52	14	49	51	13	18	6	0	111	113	14	108	108	14	16	7	0	0.000	0.600	1.632	1.449	4.382	0.624	0.023	80	457	3	8	Error	0	3	3	5	-50
4	6	13	"ctrl-buffer"	"ctrl-buffer"	16040	44740	100	49	49	12	48	50	16	6	2	0	109	109	13	107	108	13	15	6	0	0.500	0.500	1.250	1.026	3.015	0.781	0.006	80	430	3	3	-1.000	1	2	1	2	-50
4	7	13	"ctrl-buffer"	"ctrl-buffer"	16210	44740	100	51	52	11	48	51	15	16	0	0	111	111	13	107	107	13	23	2	0	0.750	1.000	0.588	0.672	3.392	0.081	0.001	80	431	7	8	-0.415	3	4	4	4	-50
4	8	13	"ctrl-buffer"	"ctrl-buffer"	16390	44740	100	46	48	10	48	50	13	7	0	0	109	109	13	107	108	12	22	6	0	-1.000	0.000	0.933	0.876	3.060	0.834	0.033	80	430	0	2	Error	-2	2	0	2	-50
4	9	13	"ctrl-buffer"	"ctrl-buffer"	16570	44740	100	49	50	12	49	51	14	11	3	0	113	114	20	107	108	13	22	3	0	0.000	0.143	0.676	0.718	3.697	2.145	0.009	80	452	6	8	Error	0	6	1	7	-50
4	10	13	"ctrl-buffer"	"ctrl-buffer"	16750	44740	100	49	51	12	48	50	13	18	3	0	115	116	12	108	108	13	30	7	0	0.143	0.375	0.828	0.765	3.813	0.224	0.005	80	430	8	11	-2.807	1	7	3	8	-50
4	11	13	"ctrl-buffer"	"ctrl-buffer"	16920	44740	100	49	49	10	48	49	13	10	1	0	113	113	14	108	108	12	28	6	0	0.200	0.200	0.625	0.667	3.543	3.909	0.000	80	430	6	6	-2.322	1	5	1	5	-50
4	12	13	"ctrl-buffer"	"ctrl-buffer"	17100	44730	100	50	51	13	49	50	13	16	5	0	108	108	16	108	108	12	18	7	0	100000.000	100000.000	0.633	0.693	3.950	0.210	0.001	80	430	1	2	16.610	1	0	2	0	-50
4	13	13	"ctrl-buffer"	"ctrl-buffer"	17280	44730	100	49	49	13	48	50	12	13	5	0	111	111	15	108	109	13	21	7	0	0.333	0.333	0.909	0.859	3.897	0.638	0.004	80	440	4	4	-1.585	1	3	1	3	-50
4	14	13	"ctrl-buffer"	"ctrl-buffer"	17460	44730	100	50	52	13	47	49	12	25	8	0	115	115	14	108	108	13	28	6	0	0.429	0.714	0.684	0.968	3.044	0.293	0.002	80	418	10	12	-1.222	3	7	5	7	-50
4	15	13	"ctrl-buffer"	"ctrl-buffer"	17630	44730	100	46	49	20	49	50	14	7	1	0	114	113	13	107	108	12	31	11	0	-0.429	0.000	0.750	0.736	3.728	4.759	0.002	80	436	4	6	Error	-3	7	0	6	-50
4	16	13	"ctrl-buffer"	"ctrl-buffer"	17810	44730	100	46	49	13	49	51	13	16	5	0	114	114	13	109	109	12	33	5	0	-0.600	0.000	0.844	1.127	3.356	16.637	0.000	80	353	2	5	Error	-3	5	0	5	-50
4	17	13	"ctrl-buffer"	"ctrl-buffer"	17990	44730	100	49	51	17	48	49	11	17	5	0	111	112	15	108	109	13	20	7	0	0.333	0.750	0.657	0.643	4.825	2.474	0.007	80	405	4	7	-1.585	1	3	3	4	-50
4	18	13	"ctrl-buffer"	"ctrl-buffer"	18120	44660	60	119	156	154	49	50	13	96	93	0	202	369	628	111	111	13	96	96	0	0.769	0.415	0.829	0.661	2.948	0.234	0.709	32	152	161	365	-0.379	70	91	107	258	0
4	19	13	"ctrl-buffer"	"ctrl-buffer"	18350	44720	100	50	51	12	50	84	256	0	0	0	113	115	15	112	312	1606	0	0	0	0.000	0.333	0.727	0.866	3.804	0.249	0.012	80	440	1	4	Error	0	1	1	3	-50
4	20	13	"ctrl-buffer"	"ctrl-buffer"	18520	44720	100	50	50	12	49	51	11	17	1	0	113	116	16	106	107	13	32	11	0	0.143	0.100	0.728	0.567	3.424	0.278	0.007	80	408	8	11	-2.807	1	7	1	10	-50
4	21	13	"ctrl-buffer"	"ctrl-buffer"	18700	44720	100	47	49	11	50	51	12	12	2	0	117	117	13	109	110	18	21	1	0	-0.375	-0.125	0.636	0.909	4.330	5.218	0.007	80	442	5	7	Error	-3	8	-1	8	-50
4	22	13	"ctrl-buffer"	"ctrl-buffer"	18880	44720	100	49	50	12	50	52	14	13	2	0	108	109	12	110	110	17	3	1	0	0.500	0.000	1.192	1.144	3.349	8.164	0.001	80	443	-3	-1	-1.000	-1	-2	0	-1	-50
4	23	13	"ctrl-buffer"	"ctrl-buffer"	19060	44710	100	48	51	15	50	52	12	17	6	0	117	116	18	108	108	13	27	8	0	-0.222	0.125	1.026	1.085	2.833	0.394	0.005	80	408	7	9	Error	-2	9	1	8	-50
4	24	13	"ctrl-buffer"	"ctrl-buffer"	19230	44710	100	49	51	11	50	51	12	15	3	0	110	111	13	108	109	13	18	3	0	-0.500	0.333	1.065	1.083	3.507	183.189	0.000	80	441	1	4	Error	-1	2	1	3	-50
4	1	14	""	"STM1553"	15160	44940	100	97	95	21	48	50	12	95	86	0	356	352	66	108	109	12	100	100	0	0.198	0.193	0.197	0.188	1.548	0.189	0.648	80	516	297	291	-2.339	49	248	47	244	0
4	2	14	""	"STM3783"	15340	44940	90	62	63	17	48	49	11	59	25	0	185	187	31	107	108	12	100	100	0	0.179	0.188	0.208	0.195	2.466	0.197	0.182	52	388	92	95	-2.478	14	78	15	80	0
4	3	14	""	"STM2242"	15520	44930	100	65	70	19	48	50	12	70	33	0	218	219	47	108	108	12	100	97	0	0.155	0.198	0.223	0.181	2.346	0.191	0.366	80	462	127	133	-2.694	17	110	22	111	0
4	4	14	"yfiM"	"STM2653"	15680	44920	90	96	102	38	49	50	11	94	88	0	232	243	56	108	109	12	100	100	0	0.379	0.393	0.346	0.353	1.913	0.386	0.554	52	366	171	188	-1.400	47	124	53	135	0
4	5	14	"oxyS"	"STM4124"	15890	44920	70	56	60	19	51	53	13	25	21	0	141	170	80	108	109	13	84	62	0	0.152	0.145	0.170	0.337	5.149	0.083	0.042	32	224	38	71	-2.722	5	33	9	62	0
4	6	14	""	"STM4302"	16040	44930	100	58	60	14	49	52	17	26	6	0	194	195	39	107	108	13	98	96	0	0.103	0.125	0.150	0.143	2.428	0.094	0.041	80	478	96	99	-3.273	9	87	11	88	0
4	7	14	"ssaT"	"STM1421"	16230	44930	100	71	80	37	49	53	17	57	27	0	287	337	179	107	107	13	98	98	0	0.122	0.135	0.126	0.118	2.313	0.137	0.432	80	485	202	261	-3.032	22	180	31	230	0
4	8	14	"nrdI"	"STM2806"	16400	44920	90	256	330	186	48	51	13	100	100	0	176	201	74	106	107	12	100	98	0	2.971	2.968	3.132	3.137	1.374	2.938	0.831	52	371	278	377	1.571	208	70	282	95	0
4	9	14	"sipA"	"STM2882"	16570	44920	90	1554	1809	866	48	53	25	100	100	0	344	369	130	109	109	13	100	100	0	6.409	6.773	6.939	6.835	1.149	6.805	0.968	52	386	1741	2021	2.680	1506	235	1761	260	0
4	10	14	"dctA"	"STM3614"	16750	44910	90	188	193	41	48	51	24	100	100	0	580	584	94	108	109	13	100	100	0	0.297	0.305	0.293	0.298	1.251	0.291	0.909	52	386	612	621	-1.753	140	472	145	476	0
4	11	14	"aroB"	"STM3486"	16930	44910	90	260	317	192	48	50	12	100	100	0	157	176	56	106	107	12	94	90	0	4.157	3.843	4.122	4.241	1.574	3.805	0.844	52	379	263	339	2.055	212	51	269	70	0
4	12	14	"purN"	"STM2500"	17110	44920	100	161	188	102	49	50	12	98	97	0	254	281	115	107	108	12	100	100	0	0.762	0.799	0.781	0.756	1.428	0.822	0.893	80	502	259	313	-0.392	112	147	139	174	0
4	13	14	"yjgG"	"STM4462"	17300	44920	90	52	55	15	48	51	13	23	11	0	148	162	44	107	107	12	96	94	0	0.098	0.127	0.275	0.253	2.541	0.078	0.029	52	387	45	62	-3.358	4	41	7	55	0
4	14	14	""	"STM0437"	17470	44920	100	170	173	44	48	51	13	97	96	0	622	614	107	107	107	12	100	100	0	0.237	0.247	0.250	0.230	1.540	0.245	0.845	80	474	637	632	-2.078	122	515	125	507	0
4	15	14	""	"STM0565"	17640	44910	90	61	61	19	48	50	13	44	13	0	198	199	19	107	108	12	100	100	0	0.143	0.141	0.148	0.156	2.158	0.127	0.074	52	371	104	105	-2.807	13	91	13	92	0
4	16	14	"res"	"STM0358"	17810	44910	90	502	506	99	49	51	12	100	100	0	917	902	130	108	110	21	100	100	0	0.560	0.576	0.565	0.571	1.173	0.573	0.954	52	386	1262	1251	-0.837	453	809	457	794	0
4	17	14	""	"STM2003"	18000	44910	100	67	67	18	49	51	13	58	27	0	223	224	59	108	110	19	97	95	0	0.157	0.155	0.167	0.176	2.454	0.109	0.147	80	482	133	134	-2.676	18	115	18	116	0
4	18	14	"nfo"	"STM2203"	18180	44910	100	395	385	102	49	81	248	83	5	0	418	412	72	112	304	1554	0	0	0	1.131	1.120	1.111	1.091	1.258	1.135	0.929	80	471	652	636	0.177	346	306	336	300	0
4	19	14	"EMPTY"	"EMPTY"	18340	44900	100	47	48	10	50	70	185	0	0	0	108	109	13	111	260	1437	0	0	0	1.000	1.000	0.833	0.837	3.197	0.356	0.002	80	439	-6	-4	0.000	-3	-3	-2	-2	-75
4	20	14	"EMPTY"	"EMPTY"	18520	44900	100	47	83	178	49	50	12	20	12	0	109	115	39	108	109	12	18	8	0	-2.000	4.857	1.000	1.044	3.470	6.084	0.422	80	464	-1	41	Error	-2	1	34	7	-75
4	21	14	"EMPTY"	"EMPTY"	18700	44900	100	50	52	13	50	51	12	12	6	0	107	108	11	108	109	16	10	0	0	0.000	100000.000	1.200	1.096	3.108	1.288	0.005	80	464	-1	2	Error	0	-1	2	0	-75
4	22	14	"EMPTY"	"EMPTY"	18880	44900	100	51	52	11	49	51	13	12	3	0	110	109	12	107	109	17	6	0	0	0.667	1.500	1.000	0.860	3.031	5.262	0.002	80	464	5	5	-0.585	2	3	3	2	-75
4	23	14	"EMPTY"	"EMPTY"	19060	44890	100	50	53	16	50	52	12	23	7	0	109	108	12	107	107	12	18	1	0	0.000	3.000	1.059	1.378	4.106	3.505	0.003	80	452	2	4	Error	0	2	3	1	-75
4	24	14	"EMPTY"	"EMPTY"	19230	44890	100	49	49	11	50	51	12	11	2	0	109	108	10	108	108	12	10	0	0	-1.000	100000.000	0.909	0.892	2.961	35.827	0.000	80	484	0	-1	Error	-1	1	-1	0	-75
5	1	1	"yggG"	"STM3077"	1730	47280	120	718	727	269	54	56	14	100	99	0	643	637	192	108	108	12	100	98	0	1.241	1.272	1.266	1.265	1.363	1.299	0.958	120	631	1199	1202	0.312	664	535	673	529	0
5	2	1	""	"STM1249"	1910	47270	140	185	199	78	54	56	15	100	98	0	372	389	115	109	109	12	100	100	0	0.498	0.518	0.514	0.492	1.414	0.535	0.852	156	772	394	425	-1.005	131	263	145	280	0
5	3	1	"csgA"	"STM1144"	2080	47270	90	200	231	111	53	55	14	100	100	0	492	518	187	109	110	12	100	100	0	0.384	0.435	0.416	0.408	1.424	0.435	0.814	52	352	530	587	-1.382	147	383	178	409	0
5	4	1	"malT"	"STM3515"	2250	47270	90	1124	1173	235	54	61	50	100	100	0	1451	1512	337	108	118	88	100	100	0	0.797	0.797	0.782	0.806	1.209	0.787	0.954	52	402	2413	2523	-0.328	1070	1343	1119	1404	0
5	5	1	""	"STM0212"	2440	47270	90	185	227	138	54	61	51	96	75	0	303	356	208	108	117	89	98	63	0	0.672	0.698	0.723	0.692	1.393	0.680	0.906	52	385	326	421	-0.574	131	195	173	248	0
5	6	1	"gltX"	"STM2415"	2610	47260	100	992	1146	583	53	55	15	100	100	0	475	524	227	107	109	14	100	100	0	2.552	2.621	2.654	2.613	1.176	2.663	0.934	80	485	1307	1510	1.351	939	368	1093	417	0
5	7	1	""	"STM0055"	2790	47260	80	124	156	131	54	56	15	100	98	0	341	403	257	106	108	15	100	100	0	0.298	0.343	0.292	0.294	1.462	0.422	0.894	52	328	305	399	-1.747	70	235	102	297	0
5	8	1	"acnA"	"STM1712"	2960	47260	80	865	886	182	53	55	15	100	100	0	1419	1364	239	106	108	18	100	100	0	0.618	0.662	0.658	0.657	1.167	0.646	0.943	52	334	2125	2091	-0.693	812	1313	833	1258	0
5	9	1	"rfbF"	"STM2092"	3140	47260	80	861	961	510	52	55	16	100	100	0	391	407	163	107	108	18	100	100	0	2.849	3.030	3.103	3.053	1.189	3.060	0.962	52	321	1093	1209	1.510	809	284	909	300	0
5	10	1	"osmY"	"STM4561"	3310	47250	90	275	315	111	52	54	14	100	100	0	526	544	152	106	108	16	100	100	0	0.531	0.600	0.590	0.589	1.274	0.595	0.931	52	379	643	701	-0.913	223	420	263	438	0
5	11	1	"hflB"	"STM3296"	3480	47250	90	9505	10730	3505	53	226	1304	100	100	0	658	688	217	109	121	90	98	92	0	17.217	18.440	17.658	18.822	1.350	19.277	0.944	52	398	10001	11256	4.106	9452	549	10677	579	0
5	12	1	"yheM"	"STM3450"	3670	47250	90	247	261	86	52	181	1127	0	0	0	241	253	58	107	116	78	98	28	0	1.455	1.432	1.367	1.422	1.337	1.450	0.867	52	392	329	355	0.541	195	134	209	146	0
5	13	1	"yifL"	"STM3946"	3840	47250	90	437	493	192	50	55	29	100	100	0	261	267	64	108	109	17	100	98	0	2.529	2.786	2.759	2.827	1.426	2.987	0.866	52	387	540	602	1.339	387	153	443	159	0
5	14	1	""	"STM3941"	4020	47250	90	572	634	279	49	55	30	100	100	0	533	531	77	108	111	27	100	100	0	1.231	1.383	1.198	1.283	1.612	1.573	0.770	52	395	948	1008	0.299	523	425	585	423	0
5	15	1	"hemD"	"STM3937"	4210	47250	100	2123	1946	540	49	53	17	100	97	0	598	556	139	108	110	23	98	96	0	4.233	4.234	4.296	4.247	1.480	4.282	0.933	80	492	2564	2345	2.082	2074	490	1897	448	0
5	16	1	"wecF"	"STM3928"	4390	47250	90	171	190	83	49	51	11	100	100	0	247	279	128	107	107	12	100	100	0	0.871	0.820	0.893	0.808	1.635	0.745	0.734	52	380	262	313	-0.199	122	140	141	172	0
5	17	1	"wecD"	"STM3924"	4570	47240	100	630	700	319	48	50	12	100	100	0	417	408	102	107	108	12	100	97	0	1.877	2.166	2.051	2.111	1.414	2.433	0.883	80	476	892	953	0.909	582	310	652	301	0
5	18	1	"wecB"	"STM3920"	4740	47240	90	1839	1889	168	48	53	31	100	100	0	739	733	55	107	110	23	100	100	0	2.834	2.941	2.956	2.942	1.126	2.951	0.963	52	370	2423	2467	1.503	1791	632	1841	626	0
5	19	1	""	"STM4431"	4920	47240	80	92	99	36	48	53	31	61	30	0	455	527	262	106	108	23	100	100	0	0.126	0.121	0.110	0.112	1.622	0.110	0.700	52	334	393	472	-2.988	44	349	51	421	0
5	20	1	""	"STM4435"	5100	47240	100	153	148	39	48	50	12	98	98	0	596	596	140	106	106	12	100	100	0	0.214	0.204	0.205	0.193	1.480	0.196	0.822	80	494	595	590	-2.222	105	490	100	490	0
5	21	1	""	"STM4442"	5280	47230	90	69	70	15	48	50	11	73	44	0	212	228	74	106	106	12	100	100	0	0.198	0.180	0.179	0.167	2.199	0.160	0.395	52	367	127	144	-2.336	21	106	22	122	0
5	22	1	"treC"	"STM4453"	5440	47230	100	48	49	12	47	50	12	15	7	0	105	106	12	106	106	12	20	3	0	-1.000	100000.000	1.000	0.959	3.327	0.312	0.000	80	462	0	2	Error	1	-1	2	0	-50
5	23	1	""	"STM4467"	5620	47230	100	49	50	12	47	50	13	15	3	0	114	121	32	106	106	13	36	17	0	0.250	0.200	0.447	0.435	3.585	0.162	0.031	80	475	10	18	-2.000	2	8	3	15	-50
5	24	1	"idnK"	"STM4485"	5800	47230	100	45	47	11	48	50	13	12	2	0	104	105	14	103	104	11	28	6	0	-3.000	-0.500	0.806	0.877	2.928	0.964	0.004	80	506	-2	1	Error	-3	1	-1	2	-50
5	1	2	"yjaH"	"STM4171"	1730	47450	90	705	712	136	55	57	13	100	100	0	593	610	99	107	108	13	100	100	0	1.337	1.306	1.308	1.307	1.137	1.319	0.971	52	356	1136	1160	0.419	650	486	657	503	0
5	2	2	"purD"	"STM4175"	1890	47450	80	779	864	461	55	57	15	100	100	0	658	711	312	108	109	13	100	100	0	1.316	1.342	1.297	1.297	1.257	1.390	0.955	52	297	1274	1412	0.397	724	550	809	603	0
5	3	2	"livJ"	"STM3567"	2080	47450	80	185	232	184	55	56	14	100	98	0	318	398	302	109	110	12	100	100	0	0.622	0.612	0.601	0.609	1.341	0.602	0.943	52	340	339	466	-0.685	130	209	177	289	0
5	4	2	"yihS"	"STM4021"	2260	47440	70	73	74	21	53	56	17	59	21	0	200	231	95	108	108	13	100	100	0	0.217	0.171	0.221	0.157	2.683	0.114	0.136	32	236	112	144	-2.202	20	92	21	123	0
5	5	2	"prlC"	"STM3594"	2430	47440	90	677	708	324	53	56	15	100	100	0	431	448	154	107	108	12	100	100	0	1.926	1.921	1.897	1.896	1.226	1.983	0.942	52	397	948	996	0.946	624	324	655	341	0
5	6	2	"atpB"	"STM3871"	2620	47450	90	3671	3646	1737	54	57	14	100	100	0	516	522	194	107	108	12	100	100	0	8.844	8.655	8.669	8.653	1.208	8.811	0.973	52	388	4026	4007	3.145	3617	409	3592	415	0
5	7	2	"xseA"	"STM2512"	2790	47440	90	312	336	111	53	55	15	100	100	0	406	415	86	108	109	12	100	100	0	0.869	0.922	0.919	0.892	1.241	0.945	0.929	52	381	557	590	-0.202	259	298	283	307	0
5	8	2	"sprB"	"STM2866"	2960	47440	90	1348	1343	317	53	56	15	100	100	0	621	612	129	107	108	12	100	100	0	2.519	2.554	2.558	2.580	1.140	2.558	0.973	52	372	1809	1795	1.333	1295	514	1290	505	0
5	9	2	"sinR"	"STM0304"	3130	47430	100	51	55	15	52	54	15	16	2	0	103	105	14	106	107	12	17	5	0	0.333	-3.000	0.882	0.856	3.448	2.522	0.014	80	460	-4	2	-1.585	-1	-3	3	-1	-50
5	10	2	"hilC"	"STM2867"	3320	47430	90	812	805	137	52	55	15	100	100	0	543	535	88	106	106	12	100	100	0	1.739	1.755	1.816	1.772	1.183	1.729	0.960	52	381	1197	1182	0.798	760	437	753	429	0
5	11	2	"bcfB"	"STM0022"	3490	47440	80	126	133	40	53	54	15	100	90	0	574	589	155	106	107	12	100	100	0	0.156	0.166	0.153	0.151	1.597	0.161	0.767	52	328	541	563	-2.681	73	468	80	483	0
5	12	2	"bcfH"	"STM0028"	3670	47430	90	67	67	16	52	53	13	51	26	0	183	191	50	106	106	12	100	98	0	0.195	0.176	0.238	0.198	2.544	0.137	0.106	52	402	92	100	-2.360	15	77	15	85	0
5	13	2	"orf5"	"PSLT015"	3850	47420	90	243	251	76	50	52	14	100	100	0	1078	1141	275	107	107	14	100	100	0	0.199	0.194	0.187	0.188	1.297	0.194	0.912	52	395	1164	1235	-2.331	193	971	201	1034	0
5	14	2	"srgC"	"PSLT008"	4030	47420	90	231	234	44	50	52	14	100	100	0	1213	1238	158	106	107	14	100	100	0	0.164	0.163	0.158	0.160	1.256	0.155	0.895	52	395	1288	1316	-2.613	181	1107	184	1132	0
5	15	2	"uvrA"	"STM4254"	4210	47420	90	365	385	137	50	52	14	100	100	0	375	397	118	108	108	13	100	100	0	1.180	1.159	1.151	1.158	1.205	1.151	0.939	52	378	582	624	0.239	315	267	335	289	0
5	16	2	""	"STM4260"	4380	47420	90	797	801	94	51	52	12	100	100	0	712	723	79	107	108	12	100	100	0	1.233	1.218	1.240	1.217	1.139	1.198	0.964	52	393	1351	1366	0.302	746	605	750	616	0
5	17	2	""	"STM4261"	4570	47420	90	3279	3363	911	50	51	12	100	100	0	1008	1027	254	107	107	12	100	100	0	3.584	3.601	3.602	3.642	1.130	3.583	0.981	52	378	4130	4233	1.841	3229	901	3313	920	0
5	18	2	""	"STM4261"	4740	47420	100	1372	1348	287	48	50	12	100	100	0	958	962	172	106	107	12	100	100	0	1.554	1.519	1.524	1.501	1.198	1.530	0.975	80	440	2176	2156	0.636	1324	852	1300	856	0
5	19	2	"livM"	"STM3562"	4920	47420	90	223	290	179	49	51	13	100	100	0	370	483	274	106	106	12	100	100	0	0.659	0.639	0.611	0.635	1.232	0.622	0.940	52	388	438	618	-0.601	174	264	241	377	0
5	20	2	"mviN"	"STM1170"	5100	47420	80	122	138	43	48	50	13	100	98	0	242	253	62	106	106	12	100	100	0	0.544	0.612	0.601	0.587	1.423	0.607	0.807	52	334	210	237	-0.878	74	136	90	147	0
5	21	2	"citA"	"STM0689"	5280	47430	90	69	80	43	47	50	14	61	38	0	242	322	215	106	107	11	100	100	0	0.162	0.153	0.168	0.139	2.387	0.159	0.627	52	371	158	249	-2.628	22	136	33	216	0
5	22	2	"ssaL"	"STM1412"	5440	47420	80	128	143	62	47	49	13	100	98	0	341	390	166	105	106	12	100	100	0	0.343	0.337	0.331	0.324	1.378	0.323	0.816	52	321	317	381	-1.543	81	236	96	285	0
5	23	2	"ssaP"	"STM1417"	5630	47420	90	98	104	34	47	49	11	98	88	0	342	383	146	105	106	12	100	100	0	0.215	0.205	0.195	0.186	1.671	0.193	0.720	52	387	288	335	-2.216	51	237	57	278	0
5	24	2	"fusA"	"STM3446"	5800	47420	80	1661	1743	390	49	51	19	100	100	0	135	142	33	104	105	12	94	69	0	52.000	44.579	45.200	43.769	1.646	49.968	0.448	52	312	1643	1732	5.700	1612	31	1694	38	0
5	1	3	"moeB"	"STM0845"	1720	47630	90	227	258	111	54	57	15	100	100	0	337	367	138	108	108	11	100	100	0	0.755	0.788	0.797	0.792	1.384	0.777	0.885	52	402	402	463	-0.405	173	229	204	259	0
5	2	3	"carA"	"STM0066"	1900	47620	90	1468	1580	609	54	57	15	100	100	0	432	469	174	109	108	12	100	100	0	4.378	4.239	4.405	4.405	1.221	4.206	0.943	52	388	1737	1886	2.130	1414	323	1526	360	0
5	3	3	"prfA"	"STM1776"	2070	47630	80	208	243	106	55	57	15	98	98	0	266	283	100	108	109	12	100	100	0	0.968	1.074	1.067	1.074	1.583	1.062	0.864	52	328	311	363	-0.046	153	158	188	175	0
5	4	3	"invC"	"STM2894"	2260	47630	90	652	670	234	54	56	15	100	100	0	272	282	74	107	108	12	100	100	0	3.624	3.520	3.591	3.558	1.175	3.519	0.940	52	386	763	791	1.858	598	165	616	175	0
5	5	3	"envE"	"STM1242"	2420	47620	90	658	696	220	51	56	19	100	100	0	650	686	220	107	107	12	100	100	0	1.118	1.114	1.134	1.138	1.244	1.082	0.950	52	386	1150	1224	0.161	607	543	645	579	0
5	6	3	"eutE"	"STM2463"	2610	47620	80	66	71	24	54	58	19	30	19	0	166	171	37	105	107	13	98	88	0	0.197	0.258	0.296	0.280	2.935	0.257	0.145	52	322	73	83	-2.346	12	61	17	66	0
5	7	3	"rfaK"	"STM3714"	2780	47620	90	204	210	48	53	55	15	100	100	0	477	473	82	107	108	12	100	100	0	0.408	0.429	0.442	0.421	1.329	0.419	0.877	52	394	521	523	-1.293	151	370	157	366	0
5	8	3	"ipk"	"STM1779"	2970	47620	90	237	234	97	53	56	15	100	96	0	218	233	66	106	107	12	100	100	0	1.643	1.425	1.511	1.337	1.577	1.483	0.791	52	380	296	308	0.716	184	112	181	127	0
5	9	3	"nanH"	"STM0928"	3130	47610	90	72	81	27	53	55	15	59	38	0	281	296	68	107	108	13	100	100	0	0.109	0.148	0.149	0.128	2.341	0.135	0.347	52	372	193	217	-3.195	19	174	28	189	0
5	10	3	"pagC"	"STM1246"	3320	47610	100	343	430	279	52	55	17	100	100	0	250	284	146	106	107	12	98	95	0	2.021	2.124	2.101	2.276	1.479	2.080	0.911	80	470	435	556	1.015	291	144	378	178	0
5	11	3	"leuC"	"STM0111"	3500	47610	80	113	114	31	52	55	20	90	75	0	210	206	40	106	107	13	98	96	0	0.587	0.620	0.580	0.585	1.712	0.661	0.662	52	328	165	162	-0.770	61	104	62	100	0
5	12	3	"fliL"	"STM1975"	3680	47620	90	563	594	166	52	53	13	100	100	0	403	412	83	105	106	13	100	100	0	1.715	1.765	1.739	1.752	1.176	1.788	0.946	52	378	809	849	0.778	511	298	542	307	0
5	13	3	"yfeK"	"STM2438"	3840	47610	80	115	122	30	50	52	14	98	96	0	396	391	73	108	107	12	100	100	0	0.226	0.254	0.238	0.233	1.680	0.225	0.707	52	321	353	355	-2.148	65	288	72	283	0
5	14	3	""	"STM1012"	4020	47610	80	136	147	45	50	52	13	100	100	0	559	562	103	106	107	13	100	100	0	0.190	0.213	0.197	0.200	1.498	0.208	0.749	52	334	539	553	-2.397	86	453	97	456	0
5	15	3	""	"STM1016"	4200	47610	80	122	124	29	50	52	14	98	90	0	559	549	75	107	107	12	100	100	0	0.159	0.167	0.162	0.152	1.650	0.150	0.671	52	328	524	516	-2.650	72	452	74	442	0
5	16	3	"yfbG"	"STM2299"	4370	47610	90	1067	1052	292	51	55	34	100	100	0	679	669	174	108	108	19	100	100	0	1.779	1.784	1.780	1.804	1.185	1.757	0.965	52	385	1587	1562	0.831	1016	571	1001	561	0
5	17	3	"orf32"	"STM1380"	4560	47600	90	254	260	53	51	55	33	100	100	0	667	664	118	108	108	19	100	100	0	0.363	0.376	0.367	0.373	1.244	0.356	0.906	52	386	762	765	-1.461	203	559	209	556	0
5	18	3	"ybaK"	"STM0495"	4730	47590	100	53	55	15	49	50	13	28	7	0	107	112	26	106	106	11	26	12	0	4.000	1.000	0.800	0.703	4.206	0.234	0.013	80	440	5	12	2.000	4	1	6	6	-75
5	19	3	"finO"	"PSLT111"	4910	47600	90	324	350	98	48	50	11	100	100	0	792	858	235	106	107	12	100	100	0	0.402	0.402	0.384	0.401	1.197	0.389	0.942	52	395	962	1054	-1.314	276	686	302	752	0
5	20	3	"holE"	"STM1876"	5100	47600	90	81	81	21	48	49	11	86	61	0	202	212	55	105	106	12	100	100	0	0.340	0.308	0.270	0.265	2.048	0.281	0.464	52	379	130	140	-1.556	33	97	33	107	0
5	21	3	"yebE"	"STM1880"	5260	47590	90	1109	1272	610	49	53	37	100	100	0	424	449	145	107	109	17	100	100	0	3.344	3.576	3.516	3.526	1.176	3.677	0.958	52	358	1377	1565	1.742	1060	317	1223	342	0
5	22	3	""	"STM1533"	5440	47590	90	243	250	85	47	52	36	100	98	0	571	576	132	106	108	21	100	100	0	0.422	0.432	0.426	0.419	1.265	0.436	0.909	52	372	661	673	-1.246	196	465	203	470	0
5	23	3	""	"STM1543"	5620	47590	90	141	149	49	47	49	12	100	96	0	671	670	139	104	107	17	100	100	0	0.166	0.180	0.181	0.166	1.517	0.175	0.767	52	381	661	668	-2.593	94	567	102	566	0
5	24	3	"dpiA"	"STM0626"	5810	47580	100	127	124	35	49	50	12	97	92	0	419	408	108	105	105	12	100	100	0	0.248	0.248	0.249	0.242	1.487	0.242	0.810	80	473	392	378	-2.009	78	314	75	303	0
5	1	4	"ycjF"	"STM1684"	1720	47810	90	1406	1455	311	54	56	14	100	100	0	1041	1085	231	108	108	12	100	100	0	1.449	1.434	1.438	1.438	1.111	1.429	0.972	52	402	2285	2378	0.535	1352	933	1401	977	0
5	2	4	"yhcQ"	"STM3365"	1900	47810	90	448	444	69	55	57	15	100	100	0	1033	1056	155	107	108	12	100	100	0	0.424	0.410	0.408	0.409	1.150	0.401	0.952	52	400	1319	1338	-1.236	393	926	389	949	0
5	3	4	""	"STM3355"	2080	47810	100	246	250	105	55	58	16	95	95	0	1073	1006	341	107	108	12	100	100	0	0.198	0.217	0.212	0.200	1.772	0.215	0.831	80	450	1157	1094	-2.338	191	966	195	899	0
5	4	4	""	"STM3378"	2240	47800	90	642	660	158	54	57	19	100	100	0	661	670	146	106	107	13	100	100	0	1.059	1.074	1.106	1.071	1.195	1.071	0.946	52	370	1143	1170	0.083	588	555	606	564	0
5	5	4	"yhcN"	"STM3361"	2430	47800	90	116	124	32	53	55	14	100	96	0	260	264	49	107	107	13	100	100	0	0.412	0.452	0.412	0.427	1.684	0.437	0.591	52	394	216	228	-1.280	63	153	71	157	0
5	6	4	"smpB"	"STM2688"	2610	47800	100	479	442	143	54	56	15	100	98	0	630	587	174	107	107	12	100	100	0	0.813	0.808	0.809	0.796	1.472	0.802	0.944	80	452	948	868	-0.299	425	523	388	480	0
5	7	4	"yabF"	"STM0085"	2780	47800	90	177	187	52	54	57	20	100	100	0	532	552	122	106	107	12	100	100	0	0.289	0.298	0.302	0.287	1.317	0.296	0.804	52	373	549	579	-1.792	123	426	133	446	0
5	8	4	"ftsA"	"STM0132"	2950	47790	90	2207	2276	629	54	62	47	100	100	0	925	930	284	107	110	19	100	100	0	2.632	2.700	2.738	2.813	1.270	2.669	0.969	52	383	2971	3045	1.396	2153	818	2222	823	0
5	9	4	"aceF"	"STM0153"	3130	47790	90	7906	7567	1346	53	64	64	100	100	0	931	932	211	110	111	17	100	100	0	9.565	9.141	9.345	9.315	1.177	9.075	0.964	52	402	8674	8336	3.258	7853	821	7514	822	0
5	10	4	"yacE"	"STM0140"	3320	47790	100	594	554	159	53	58	43	96	96	0	642	615	135	106	107	12	100	100	0	1.009	0.984	0.975	0.917	1.593	1.004	0.941	80	460	1077	1010	0.013	541	536	501	509	0
5	11	4	"asnC"	"STM3876"	3490	47790	90	326	335	55	52	55	17	100	100	0	509	526	67	106	107	13	100	100	0	0.680	0.674	0.683	0.671	1.176	0.663	0.934	52	386	677	703	-0.557	274	403	283	420	0
5	12	4	""	"STM3863"	3680	47790	90	406	411	119	52	54	14	100	100	0	710	724	172	106	107	13	100	100	0	0.586	0.581	0.569	0.575	1.202	0.575	0.935	52	371	958	977	-0.771	354	604	359	618	0
5	13	4	"truA"	"STM2368"	3840	47780	90	788	825	219	53	55	17	100	100	0	496	515	114	108	108	13	100	100	0	1.894	1.897	1.909	1.899	1.171	1.922	0.944	52	372	1123	1179	0.922	735	388	772	407	0
5	14	4	"yfcE"	"STM2347"	4020	47780	90	547	563	158	50	55	18	100	100	0	407	426	118	107	108	13	100	98	0	1.657	1.608	1.652	1.687	1.431	1.567	0.939	52	388	797	832	0.728	497	300	513	319	0
5	15	4	"nuoM"	"STM2317"	4200	47780	90	1222	1229	351	50	53	15	100	100	0	828	813	230	106	107	12	100	98	0	1.623	1.668	1.643	1.755	1.435	1.637	0.962	52	388	1894	1886	0.699	1172	722	1179	707	0
5	16	4	"menE"	"STM2305"	4390	47780	100	934	882	233	50	52	14	100	100	0	986	915	241	107	107	13	100	100	0	1.006	1.030	1.027	1.046	1.237	1.020	0.962	80	460	1763	1640	0.008	884	879	832	808	0
5	17	4	""	"STM2289"	4560	47780	90	213	220	56	49	51	12	100	100	0	661	685	162	109	109	13	100	100	0	0.297	0.297	0.289	0.294	1.336	0.283	0.887	52	373	716	747	-1.751	164	552	171	576	0
5	18	4	"nupC"	"STM2409"	4730	47770	90	851	872	193	49	58	58	100	100	0	794	785	193	106	114	53	100	100	0	1.166	1.212	1.215	1.239	1.211	1.184	0.963	52	393	1490	1502	0.221	802	688	823	679	0
5	19	4	"ybdN"	"STM0605"	4920	47780	90	169	176	49	49	57	56	94	59	0	708	736	162	107	114	52	100	100	0	0.200	0.202	0.201	0.193	1.401	0.196	0.855	52	387	721	756	-2.324	120	601	127	629	0
5	20	4	"gabP"	"STM2793"	5090	47770	90	184	184	30	48	50	12	100	100	0	1141	1130	129	108	111	28	100	100	0	0.132	0.133	0.133	0.130	1.255	0.131	0.883	52	374	1169	1158	-2.925	136	1033	136	1022	0
5	21	4	"srlE"	"STM2833"	5270	47770	100	213	213	59	49	50	12	100	98	0	646	648	152	108	110	25	100	100	0	0.305	0.304	0.305	0.291	1.478	0.300	0.900	80	462	702	704	-1.714	164	538	164	540	0
5	22	4	"hypB"	"STM2855"	5450	47760	100	327	343	124	48	49	11	100	100	0	457	439	126	107	107	12	100	100	0	0.797	0.889	0.895	0.884	1.301	0.898	0.910	80	450	629	627	-0.327	279	350	295	332	0
5	23	4	"yqaA"	"STM2819"	5620	47760	90	422	438	96	48	50	12	100	100	0	295	304	60	104	106	11	100	100	0	1.958	1.950	1.993	1.984	1.258	1.961	0.909	52	365	565	590	0.969	374	191	390	200	0
5	24	4	"ygaA"	"STM2839"	5800	47770	100	295	353	262	48	50	12	100	100	0	300	352	180	104	104	11	98	98	0	1.260	1.230	1.167	1.185	1.473	1.346	0.893	80	484	443	553	0.334	247	196	305	248	0
5	1	5	""	"STM1791"	1720	47990	80	227	229	53	55	57	15	100	100	0	1047	1066	159	108	108	11	100	100	0	0.183	0.182	0.172	0.175	1.368	0.175	0.840	52	334	1111	1132	-2.449	172	939	174	958	0
5	2	5	""	"STM1787"	1890	48000	80	238	257	103	56	59	17	100	100	0	1129	1102	255	107	107	12	100	100	0	0.178	0.202	0.191	0.185	1.436	0.203	0.808	52	321	1204	1196	-2.489	182	1022	201	995	0
5	3	5	"yciI"	"STM1738"	2080	47990	80	208	211	51	56	59	18	100	100	0	346	342	48	108	108	12	100	100	0	0.639	0.662	0.651	0.644	1.365	0.684	0.809	52	322	390	389	-0.647	152	238	155	234	0
5	4	5	"yciN"	"STM1715"	2250	47980	90	147	169	70	53	57	20	100	98	0	262	281	96	105	107	13	100	100	0	0.599	0.659	0.622	0.632	1.456	0.661	0.778	52	388	251	292	-0.740	94	157	116	176	0
5	5	5	"kduD"	"STM3017"	2440	47980	90	196	200	58	55	58	19	100	100	0	753	732	97	107	107	13	100	100	0	0.218	0.232	0.215	0.217	1.433	0.231	0.757	52	386	787	770	-2.196	141	646	145	625	0
5	6	5	"ppdB"	"STM2999"	2600	47970	90	176	177	44	54	57	20	100	100	0	659	639	115	107	108	15	100	100	0	0.221	0.231	0.226	0.222	1.334	0.228	0.843	52	370	674	655	-2.178	122	552	123	532	0
5	7	5	"rbn"	"STM4027"	2780	47980	90	626	641	182	53	57	20	100	100	0	678	696	162	108	108	15	100	100	0	1.005	1.000	1.018	0.986	1.193	1.014	0.948	52	389	1143	1176	0.008	573	570	588	588	0
5	8	5	""	"STM0870"	2960	47970	90	302	344	148	54	56	15	100	100	0	699	724	234	108	108	12	100	100	0	0.420	0.471	0.447	0.456	1.248	0.483	0.924	52	381	839	906	-1.253	248	591	290	616	0
5	9	5	"ybhP"	"STM0813"	3130	47980	90	125	124	38	53	56	22	88	71	0	498	518	126	109	108	12	100	100	0	0.185	0.174	0.183	0.153	1.761	0.164	0.618	52	387	461	480	-2.434	72	389	71	409	0
5	10	5	"ybgR"	"STM0758"	3320	47980	100	215	214	76	51	54	19	96	95	0	591	592	203	106	106	12	98	98	0	0.338	0.335	0.338	0.320	1.424	0.332	0.918	80	368	649	649	-1.564	164	485	163	486	0
5	11	5	"fldA"	"STM0694"	3480	47970	90	1555	1517	447	51	58	39	100	100	0	470	476	116	107	107	14	100	100	0	4.143	3.973	4.078	3.959	1.161	4.070	0.955	52	363	1867	1835	2.051	1504	363	1466	369	0
5	12	5	"gltJ"	"STM0664"	3670	47970	100	186	197	88	51	57	35	93	86	0	413	417	148	106	107	13	100	98	0	0.440	0.469	0.438	0.438	1.586	0.476	0.852	80	460	442	457	-1.185	135	307	146	311	0
5	13	5	"yljA"	"STM0944"	3840	47960	90	397	388	78	51	53	14	100	100	0	330	332	51	107	107	12	100	100	0	1.552	1.498	1.561	1.500	1.254	1.524	0.914	52	386	569	562	0.634	346	223	337	225	0
5	14	5	"orfB"	"STM0930"	4030	47960	90	357	368	81	50	54	17	100	100	0	361	383	71	106	107	12	100	100	0	1.204	1.148	1.149	1.153	1.272	1.151	0.883	52	394	562	595	0.268	307	255	318	277	0
5	15	5	""	"STM4317"	4200	47960	90	381	377	65	50	52	16	100	100	0	289	289	55	106	107	12	100	100	0	1.809	1.787	1.804	1.841	1.378	1.803	0.884	52	388	514	510	0.855	331	183	327	183	0
5	16	5	"amiB"	"STM4358"	4380	47960	90	716	731	219	50	52	13	100	100	0	668	656	172	107	107	12	100	100	0	1.187	1.240	1.221	1.246	1.170	1.226	0.959	52	389	1227	1230	0.248	666	561	681	549	0
5	17	5	"hflC"	"STM4364"	4560	47960	90	3753	3741	667	51	54	17	100	100	0	636	647	111	109	110	14	100	100	0	7.025	6.859	6.875	6.898	1.131	6.845	0.964	52	396	4229	4228	2.812	3702	527	3690	538	0
5	18	5	"yjfH"	"STM4369"	4740	47960	90	365	363	69	49	52	17	100	100	0	433	460	136	108	109	12	100	100	0	0.972	0.892	0.950	0.926	1.251	0.833	0.899	52	394	641	666	-0.041	316	325	314	352	0
5	19	5	"kbl"	"STM3709"	4920	47960	100	884	813	363	50	51	12	100	100	0	484	460	159	108	109	12	98	98	0	2.218	2.168	2.144	2.140	1.438	2.217	0.968	80	440	1210	1115	1.149	834	376	763	352	0
5	20	5	"gpsA"	"STM3700"	5090	47950	90	1664	1742	382	50	52	15	100	100	0	413	423	81	108	109	14	100	100	0	5.292	5.371	5.351	5.418	1.144	5.332	0.954	52	373	1919	2007	2.404	1614	305	1692	315	0
5	21	5	""	"STM3657"	5270	47960	100	97	96	28	49	51	15	86	72	0	245	234	64	106	107	14	97	95	0	0.345	0.367	0.381	0.338	2.130	0.337	0.607	80	450	187	175	-1.534	48	139	47	128	0
5	22	5	"dppA"	"STM3630"	5450	47950	90	608	614	138	49	50	11	100	100	0	499	507	103	107	107	12	100	100	0	1.426	1.413	1.429	1.424	1.153	1.415	0.969	52	365	951	965	0.512	559	392	565	400	0
5	23	5	"bcsC"	"STM3617"	5620	47950	100	211	207	87	50	52	14	90	88	0	485	465	165	104	105	12	97	97	0	0.423	0.435	0.451	0.409	2.061	0.443	0.888	80	470	542	518	-1.243	161	381	157	361	0
5	24	5	""	"STM3602"	5800	47940	90	136	149	38	48	50	12	100	100	0	513	534	102	104	104	12	100	100	0	0.215	0.235	0.229	0.224	1.431	0.223	0.798	52	379	497	531	-2.217	88	409	101	430	0
5	1	6	"yraL"	"STM3263"	1720	48170	90	510	523	167	56	59	15	100	100	0	846	874	265	105	105	13	100	100	0	0.613	0.607	0.614	0.605	1.212	0.593	0.946	52	408	1195	1236	-0.707	454	741	467	769	0
5	2	6	"tdcB"	"STM3244"	1900	48160	90	333	338	89	54	57	15	100	100	0	962	948	146	107	107	13	100	100	0	0.326	0.338	0.325	0.325	1.288	0.340	0.913	52	378	1134	1125	-1.616	279	855	284	841	0
5	3	6	"yqjH"	"STM3214"	2070	48160	90	1319	1355	337	56	60	24	100	100	0	835	841	207	109	110	18	100	100	0	1.740	1.775	1.779	1.796	1.219	1.753	0.968	52	387	1989	2031	0.799	1263	726	1299	732	0
5	4	6	"icc"	"STM3183"	2260	48160	100	1161	987	394	55	59	19	98	98	0	670	593	193	107	108	15	100	100	0	1.964	1.918	1.911	1.837	1.358	1.944	0.973	80	479	1669	1418	0.974	1106	563	932	486	0
5	5	6	"hybA"	"STM3149"	2430	48160	90	285	288	54	56	58	16	100	100	0	789	802	145	108	108	11	100	100	0	0.336	0.334	0.330	0.332	1.271	0.324	0.889	52	381	910	926	-1.572	229	681	232	694	0
5	6	6	""	"STM3141"	2610	48160	90	217	226	54	55	57	15	100	100	0	666	662	125	107	108	12	100	100	0	0.290	0.308	0.300	0.300	1.340	0.299	0.868	52	395	721	726	-1.787	162	559	171	555	0
5	7	6	"uup"	"STM1062"	2790	48160	100	908	856	313	55	57	15	100	100	0	973	917	292	108	107	12	100	100	0	0.986	0.990	0.986	0.973	1.205	0.999	0.976	80	440	1718	1610	-0.020	853	865	801	809	0
5	8	6	"helD"	"STM1075"	2960	48150	100	846	821	251	54	56	15	100	100	0	1336	1253	334	107	108	12	100	100	0	0.644	0.669	0.662	0.663	1.175	0.674	0.974	80	440	2021	1913	-0.634	792	1229	767	1146	0
5	9	6	"hpaD"	"STM1103"	3130	48150	90	192	194	46	55	57	19	100	100	0	809	833	142	109	112	27	100	100	0	0.196	0.192	0.194	0.185	1.321	0.187	0.861	52	313	837	863	-2.353	137	700	139	724	100
5	10	6	"agp"	"STM1117"	3300	48140	160	257	262	74	53	55	20	100	100	0	669	687	177	108	109	19	100	100	0	0.364	0.361	0.354	0.355	1.258	0.358	0.907	208	806	765	788	-1.459	204	561	209	579	0
5	11	6	"ymdC"	"STM1148"	3490	48150	100	202	214	93	52	54	16	97	97	0	419	423	159	106	107	12	98	98	0	0.479	0.511	0.508	0.511	1.329	0.520	0.917	80	436	463	479	-1.061	150	313	162	317	0
5	12	6	"ycfN"	"STM1208"	3680	48140	90	315	354	129	52	54	15	100	100	0	421	448	129	106	107	12	100	100	0	0.835	0.883	0.864	0.864	1.287	0.903	0.926	52	364	578	644	-0.260	263	315	302	342	0
5	13	6	"mopA"	"STM4330"	3840	48140	90	39237	37785	6082	51	105	479	100	100	0	576	547	103	107	109	17	100	100	0	83.552	85.759	83.792	83.594	1.072	83.759	0.976	52	386	39655	38174	6.385	39186	469	37734	440	0
5	14	6	"rstA"	"STM1475"	4020	48140	90	701	687	145	52	87	358	94	26	0	593	575	126	106	108	15	100	100	0	1.333	1.354	1.308	1.380	1.265	1.324	0.960	52	402	1136	1104	0.414	649	487	635	469	0
5	15	6	"speG"	"STM1502"	4200	48140	90	786	808	135	52	54	16	100	100	0	481	470	70	106	108	15	100	100	0	1.957	2.077	2.059	2.098	1.191	2.058	0.950	52	388	1109	1120	0.969	734	375	756	364	0
5	16	6	"smf"	"STM3405"	4380	48140	90	499	515	88	52	53	14	100	100	0	947	963	174	105	106	12	100	100	0	0.531	0.540	0.536	0.540	1.147	0.523	0.951	52	381	1289	1321	-0.914	447	842	463	858	0
5	17	6	"rplO"	"STM3421"	4550	48140	90	10310	9631	2299	51	62	94	100	100	0	180	179	33	107	107	12	94	94	0	140.534	133.056	86.619	84.239	1.154	125.994	0.814	52	394	10332	9652	7.135	10259	73	9580	72	0
5	18	6	"yheL"	"STM3449"	4740	48140	90	329	331	93	49	60	93	100	78	0	256	250	40	106	107	11	100	100	0	1.867	1.958	2.103	1.941	1.348	2.090	0.860	52	395	430	426	0.900	280	150	282	144	0
5	19	6	""	"STM3601"	4920	48130	100	153	155	41	50	51	12	98	98	0	629	619	134	106	107	12	100	100	0	0.197	0.205	0.199	0.194	1.422	0.201	0.836	80	449	626	618	-2.344	103	523	105	513	0
5	20	6	"yhjK"	"STM3615"	5090	48130	90	538	541	84	49	50	12	100	100	0	1245	1178	186	107	108	13	100	100	0	0.430	0.459	0.453	0.460	1.131	0.444	0.964	52	380	1627	1563	-1.219	489	1138	492	1071	0
5	21	6	"yhjS"	"STM3622"	5280	48130	100	581	562	96	50	52	12	100	100	0	1027	1014	128	107	108	13	100	100	0	0.577	0.564	0.570	0.560	1.183	0.567	0.955	80	426	1451	1419	-0.793	531	920	512	907	0
5	22	6	""	"STM3631"	5450	48130	100	195	190	49	49	50	12	97	97	0	907	872	191	108	108	12	100	100	0	0.183	0.185	0.179	0.177	1.342	0.181	0.886	80	430	945	905	-2.452	146	799	141	764	0
5	23	6	"yiaF"	"STM3647"	5620	48130	90	1093	1198	337	49	53	19	100	100	0	425	439	86	107	108	14	100	100	0	3.283	3.461	3.383	3.444	1.138	3.467	0.952	52	371	1362	1481	1.715	1044	318	1149	332	0
5	24	6	"glyS"	"STM3655"	5810	48120	90	5912	5772	796	49	51	14	100	100	0	1023	993	136	106	107	13	100	100	0	6.394	6.452	6.448	6.479	1.072	6.441	0.974	52	409	6780	6610	2.677	5863	917	5723	887	0
5	1	7	""	"STM3834"	1710	48360	90	424	439	113	57	59	16	100	100	0	1079	1104	153	105	106	12	100	100	0	0.377	0.382	0.378	0.373	1.221	0.378	0.918	52	386	1341	1381	-1.408	367	974	382	999	0
5	2	7	"yidC"	"STM3842"	1880	48350	90	1601	1760	641	56	60	27	100	100	0	399	408	114	106	107	14	100	100	0	5.273	5.642	5.603	5.663	1.157	5.706	0.951	52	395	1838	2006	2.399	1545	293	1704	302	0
5	3	7	""	"STM3845"	2060	48350	90	248	265	69	56	60	28	100	100	0	917	921	156	108	109	15	100	100	0	0.237	0.257	0.245	0.248	1.319	0.252	0.867	52	400	1001	1022	-2.075	192	809	209	813	0
5	4	7	"phoU"	"STM3853"	2250	48350	90	1513	1637	447	56	59	18	100	100	0	731	775	166	107	108	13	100	100	0	2.335	2.367	2.391	2.351	1.157	2.429	0.964	52	379	2081	2249	1.223	1457	624	1581	668	0
5	5	7	"pstS"	"STM3857"	2410	48340	90	9061	8399	2160	56	72	134	100	100	0	970	895	224	107	110	25	100	100	0	10.435	10.588	10.555	10.813	1.206	10.429	0.972	52	382	9868	9131	3.383	9005	863	8343	788	0
5	6	7	"atpA"	"STM3867"	2590	48340	90	16642	15611	3251	58	102	304	100	100	0	817	801	165	109	114	35	100	100	0	23.424	22.475	22.216	22.768	1.146	21.980	0.972	52	397	17292	16245	4.550	16584	708	15553	692	0
5	7	7	"aceE"	"STM0152"	2780	48340	100	20226	18657	4517	56	82	256	100	100	0	1493	1430	300	108	110	25	100	100	0	14.563	14.070	14.247	14.034	1.154	14.295	0.980	80	460	21555	19923	3.864	20170	1385	18601	1322	0
5	8	7	""	"STM0159"	2950	48330	90	217	226	55	54	57	14	100	100	0	612	618	96	107	109	14	100	100	0	0.323	0.337	0.345	0.326	1.273	0.323	0.886	52	373	668	683	-1.631	163	505	172	511	0
5	9	7	"cueO"	"STM0168"	3130	48330	90	266	268	66	56	57	16	100	100	0	592	598	144	107	108	14	100	100	0	0.433	0.432	0.422	0.431	1.208	0.424	0.927	52	396	695	703	-1.208	210	485	212	491	0
5	10	7	"yadH"	"STM0173"	3310	48330	80	360	391	103	53	54	13	100	100	0	626	664	145	107	107	12	100	100	0	0.592	0.607	0.595	0.599	1.186	0.606	0.949	52	316	826	895	-0.757	307	519	338	557	0
5	11	7	"stiA"	"STM0177"	3490	48330	90	100	111	44	51	53	16	90	75	0	376	418	171	106	106	11	100	100	0	0.181	0.192	0.182	0.166	1.784	0.190	0.714	52	381	319	372	-2.462	49	270	60	312	0
5	12	7	"folK"	"STM0183"	3670	48320	90	328	349	128	51	52	13	100	100	0	451	466	139	107	107	12	100	100	0	0.805	0.830	0.822	0.825	1.188	0.835	0.943	52	402	621	657	-0.313	277	344	298	359	0
5	13	7	""	"STM1585"	3850	48330	80	164	189	120	52	54	14	100	100	0	253	273	107	107	107	12	100	100	0	0.767	0.825	0.801	0.764	1.354	0.936	0.889	52	328	258	303	-0.382	112	146	137	166	0
5	14	7	"srfA"	"STM1593"	4020	48330	90	359	371	95	52	54	13	100	100	0	479	493	109	105	106	11	100	100	0	0.821	0.822	0.812	0.817	1.209	0.819	0.945	52	380	681	707	-0.285	307	374	319	388	0
5	15	7	"ydcR"	"STM1598"	4200	48320	100	299	349	157	51	52	13	100	100	0	415	486	222	105	106	13	100	100	0	0.800	0.782	0.800	0.798	1.286	0.754	0.935	80	452	558	679	-0.322	248	310	298	381	0
5	16	7	"ydcN"	"STM1605"	4370	48310	90	231	233	57	51	52	14	100	100	0	457	455	84	106	106	12	100	100	0	0.513	0.521	0.512	0.513	1.255	0.517	0.895	52	373	531	531	-0.963	180	351	182	349	0
5	17	7	""	"STM1613"	4550	48320	90	69	70	16	50	52	13	63	26	0	236	241	42	106	106	12	100	100	0	0.146	0.148	0.140	0.126	2.374	0.135	0.223	52	396	149	155	-2.774	19	130	20	135	0
5	18	7	""	"STM1620"	4730	48320	90	203	213	57	49	50	12	100	100	0	837	876	180	105	106	11	100	100	0	0.210	0.213	0.207	0.205	1.319	0.207	0.887	52	388	886	935	-2.249	154	732	164	771	0
5	19	7	""	"STM1786"	4910	48320	80	130	140	36	50	51	15	100	100	0	760	770	150	105	106	11	100	100	0	0.122	0.135	0.132	0.129	1.329	0.137	0.796	52	334	735	755	-3.033	80	655	90	665	0
5	20	7	"treA"	"STM1796"	5090	48310	90	387	391	75	50	52	16	100	100	0	1158	1139	153	106	107	13	100	100	0	0.320	0.330	0.322	0.326	1.188	0.323	0.938	52	388	1389	1374	-1.642	337	1052	341	1033	0
5	21	7	"fadR"	"STM1805"	5270	48310	100	573	544	163	50	51	12	100	100	0	585	550	140	108	108	12	100	100	0	1.096	1.118	1.135	1.118	1.351	1.127	0.962	80	452	1000	936	0.133	523	477	494	442	0
5	22	7	"ycgL"	"STM1813"	5440	48300	90	184	196	59	49	50	11	100	100	0	232	240	62	108	108	12	100	100	0	1.089	1.114	1.111	1.112	1.449	1.057	0.797	52	376	259	279	0.123	135	124	147	132	0
5	23	7	""	"STM1827"	5630	48300	90	240	251	54	49	51	12	100	100	0	1184	1147	183	108	107	13	100	100	0	0.178	0.194	0.184	0.192	1.298	0.193	0.911	52	385	1267	1241	-2.494	191	1076	202	1039	0
5	24	7	"manZ"	"STM1832"	5790	48300	90	2010	1982	461	49	52	20	100	100	0	566	565	111	107	108	13	100	100	0	4.272	4.221	4.210	4.213	1.149	4.219	0.977	52	387	2420	2391	2.095	1961	459	1933	458	0
5	1	8	""	"STM2357"	1720	48530	80	245	240	66	57	60	16	100	100	0	620	612	149	104	105	13	100	100	0	0.364	0.360	0.361	0.349	1.412	0.354	0.853	52	322	704	691	-1.457	188	516	183	508	0
5	2	8	""	"STM2361"	1890	48530	90	225	234	57	57	59	16	100	100	0	763	776	134	106	107	12	100	100	0	0.256	0.264	0.271	0.255	1.340	0.259	0.854	52	372	825	847	-1.967	168	657	177	670	0
5	3	8	"dedA"	"STM2367"	2060	48530	100	722	717	320	55	58	16	98	98	0	519	513	208	107	107	12	100	98	0	1.619	1.631	1.611	1.659	1.352	1.640	0.866	80	452	1079	1068	0.695	667	412	662	406	0
5	4	8	""	"STM2376"	2240	48520	80	214	221	54	57	59	18	100	100	0	745	735	114	107	107	12	100	100	0	0.246	0.261	0.252	0.251	1.414	0.249	0.810	52	328	795	792	-2.023	157	638	164	628	0
5	5	8	"yfcL"	"STM2380"	2430	48520	90	179	182	53	55	59	18	100	98	0	326	338	81	108	108	12	100	100	0	0.569	0.552	0.542	0.532	1.470	0.528	0.775	52	396	342	357	-0.814	124	218	127	230	0
5	6	8	"yfcY"	"STM2389"	2600	48520	80	283	284	71	56	59	16	100	100	0	1076	1056	223	109	108	12	100	100	0	0.235	0.241	0.240	0.235	1.263	0.235	0.906	52	334	1194	1175	-2.091	227	967	228	947	0
5	7	8	""	"STM2594"	2780	48520	90	170	169	51	57	59	20	96	90	0	669	648	177	107	107	11	100	100	0	0.201	0.207	0.194	0.186	1.686	0.202	0.737	52	365	675	653	-2.314	113	562	112	541	0
5	8	8	""	"STM2598"	2950	48510	90	138	141	31	54	56	14	100	100	0	506	513	75	107	107	11	100	100	0	0.211	0.214	0.206	0.206	1.364	0.208	0.780	52	389	483	493	-2.248	84	399	87	406	0
5	9	8	""	"STM2603"	3130	48510	90	116	123	35	55	57	15	98	84	0	477	474	125	107	107	12	100	100	0	0.165	0.185	0.169	0.170	1.508	0.170	0.680	52	388	431	435	-2.601	61	370	68	367	0
5	10	8	""	"STM2607"	3310	48510	90	76	81	29	52	54	14	69	34	0	233	261	117	105	106	13	100	100	0	0.188	0.186	0.174	0.157	2.231	0.177	0.449	52	389	152	185	-2.415	24	128	29	156	0
5	11	8	""	"STM1028"	3480	48500	90	138	144	49	53	54	14	100	98	0	557	598	178	106	107	15	100	100	0	0.188	0.185	0.176	0.172	1.427	0.189	0.801	52	382	536	583	-2.408	85	451	91	492	0
5	12	8	""	"STM2617"	3660	48510	80	172	178	38	54	55	13	100	100	0	827	814	97	106	107	12	100	100	0	0.164	0.175	0.160	0.170	1.342	0.168	0.821	52	334	839	832	-2.611	118	721	124	708	0
5	13	8	"yrbD"	"STM3311"	3840	48500	90	1044	1060	214	52	54	14	100	100	0	651	655	105	106	106	13	100	100	0	1.820	1.836	1.870	1.829	1.143	1.854	0.927	52	395	1537	1557	0.864	992	545	1008	549	0
5	14	8	"yhbN"	"STM3318"	4030	48500	90	1120	1134	275	52	54	14	100	100	0	494	496	91	106	107	12	100	100	0	2.753	2.774	2.806	2.766	1.180	2.891	0.947	52	379	1456	1472	1.461	1068	388	1082	390	0
5	15	8	""	"STM3333"	4200	48500	100	957	979	201	51	53	14	100	100	0	1054	1036	195	106	106	12	100	100	0	0.956	0.998	0.997	1.003	1.243	0.995	0.947	80	432	1854	1858	-0.065	906	948	928	930	0
5	16	8	"sspA"	"STM3342"	4380	48500	100	2246	2148	871	51	53	14	100	97	0	429	412	124	107	107	12	98	98	0	6.817	6.875	6.909	6.715	1.940	7.057	0.956	80	461	2517	2402	2.769	2195	322	2097	305	0
5	17	8	"yhcM"	"STM3346"	4550	48500	90	883	909	143	50	53	19	100	100	0	910	932	131	107	109	21	100	100	0	1.037	1.041	1.043	1.040	1.135	1.039	0.930	52	364	1636	1684	0.053	833	803	859	825	0
5	18	8	""	"STM3356"	4730	48490	90	102	99	23	51	54	19	88	61	0	402	400	104	106	107	18	100	100	0	0.172	0.163	0.163	0.154	1.639	0.148	0.527	52	388	347	342	-2.537	51	296	48	294	0
5	19	8	""	"STM0761"	4910	48490	90	140	143	26	51	52	14	100	100	0	556	573	136	106	107	12	100	100	0	0.198	0.197	0.196	0.196	1.304	0.186	0.814	52	388	539	559	-2.338	89	450	92	467	0
5	20	8	""	"STM0765"	5090	48490	90	165	168	45	51	52	12	100	100	0	945	949	121	107	108	13	100	100	0	0.136	0.139	0.133	0.130	1.472	0.134	0.789	52	388	952	959	-2.878	114	838	117	842	0
5	21	8	"galM"	"STM0773"	5260	48490	90	1382	1362	188	51	56	37	100	100	0	737	741	76	108	112	34	100	100	0	2.116	2.071	2.065	2.063	1.119	2.089	0.951	52	381	1960	1944	1.081	1331	629	1311	633	0
5	22	8	"modA"	"STM0781"	5440	48490	90	799	825	163	51	56	37	100	100	0	592	623	97	109	112	32	100	100	0	1.549	1.506	1.488	1.501	1.128	1.495	0.946	52	394	1231	1288	0.631	748	483	774	514	0
5	23	8	"hutI"	"STM0787"	5610	48490	90	574	592	117	50	53	18	100	100	0	796	829	129	108	112	33	100	100	0	0.762	0.752	0.747	0.745	1.152	0.752	0.948	52	392	1212	1263	-0.393	524	688	542	721	0
5	24	8	"hutU"	"STM0790"	5800	48480	90	196	193	40	49	51	17	100	100	0	593	603	117	106	108	20	100	100	0	0.302	0.290	0.280	0.285	1.262	0.283	0.881	52	400	634	641	-1.728	147	487	144	497	0
5	1	9	""	"STM0902"	1710	48700	90	290	293	63	57	60	18	100	100	0	1471	1496	237	107	108	13	100	100	0	0.171	0.170	0.166	0.167	1.300	0.160	0.879	52	395	1597	1625	-2.549	233	1364	236	1389	0
5	2	9	""	"STM0906"	1890	48710	90	107	116	40	57	60	19	88	71	0	407	410	157	108	108	13	100	100	0	0.167	0.195	0.181	0.180	1.867	0.170	0.456	52	382	349	361	-2.580	50	299	59	302	0
5	3	9	""	"STM0912"	2060	48700	90	367	363	95	56	60	20	100	100	0	2335	2117	577	109	111	25	100	100	0	0.140	0.153	0.155	0.155	1.262	0.143	0.911	52	373	2537	2315	-2.839	311	2226	307	2008	0
5	4	9	""	"STM0917"	2240	48700	90	107	119	38	56	59	17	94	76	0	537	587	184	108	110	25	100	100	0	0.119	0.132	0.121	0.116	1.807	0.123	0.616	52	388	480	542	-3.072	51	429	63	479	0
5	5	9	""	"STM0921"	2410	48700	90	126	146	51	56	59	17	100	98	0	756	781	240	109	113	35	100	100	0	0.108	0.134	0.117	0.123	1.824	0.113	0.566	52	388	717	762	-3.208	70	647	90	672	0
5	6	9	""	"STM0925"	2600	48700	70	66	69	17	56	58	15	37	15	0	223	278	142	108	109	13	100	100	0	0.087	0.076	0.113	0.114	1.855	0.053	0.086	32	236	125	183	-3.524	10	115	13	170	0
5	7	9	""	"STM4205"	2780	48690	100	285	279	80	57	60	19	100	97	0	1086	1019	251	108	108	12	100	100	0	0.233	0.244	0.237	0.237	1.390	0.241	0.914	80	473	1206	1133	-2.101	228	978	222	911	0
5	8	9	""	"STM4209"	2960	48690	90	81	81	19	55	57	15	76	36	0	261	265	37	106	107	12	100	100	0	0.168	0.164	0.179	0.162	1.780	0.156	0.281	52	365	181	185	-2.576	26	155	26	159	0
5	9	9	""	"STM4213"	3130	48690	100	388	383	80	54	57	16	100	100	0	1535	1422	317	107	108	12	100	100	0	0.234	0.250	0.250	0.255	1.348	0.239	0.922	80	452	1762	1644	-2.096	334	1428	329	1315	0
5	10	9	""	"STM4218"	3310	48690	90	96	100	29	54	55	13	88	69	0	325	366	134	106	106	13	100	100	0	0.192	0.177	0.154	0.164	1.824	0.158	0.569	52	374	261	306	-2.382	42	219	46	260	0
5	11	9	"yjbF"	"STM4223"	3480	48680	90	118	147	91	52	55	14	100	92	0	403	502	358	106	106	12	100	100	0	0.222	0.240	0.235	0.221	1.651	0.232	0.839	52	389	363	491	-2.170	66	297	95	396	0
5	12	9	"yjbN"	"STM4243"	3660	48680	90	279	293	89	53	55	15	100	100	0	383	389	97	106	106	12	100	100	0	0.816	0.848	0.830	0.845	1.315	0.827	0.846	52	381	503	523	-0.294	226	277	240	283	0
5	13	9	""	"STM1009"	3840	48680	90	459	460	89	54	55	14	100	100	0	2664	2627	417	106	108	14	100	100	0	0.158	0.161	0.161	0.159	1.213	0.155	0.926	52	388	2963	2927	-2.659	405	2558	406	2521	100
5	14	9	""	"STM1866"	4020	48680	80	101	98	23	52	55	13	90	75	0	180	190	49	106	107	13	100	100	0	0.662	0.548	0.534	0.510	1.811	0.473	0.513	52	328	123	130	-0.595	49	74	46	84	0
5	15	9	"hisP"	"STM2351"	4190	48670	90	575	578	103	52	55	14	100	100	0	765	780	113	107	109	22	100	100	0	0.795	0.782	0.781	0.777	1.202	0.774	0.923	52	373	1181	1199	-0.331	523	658	526	673	0
5	16	9	"flgL"	"STM1184"	4370	48680	90	1413	1401	159	51	54	17	100	100	0	685	679	76	107	109	23	100	100	0	2.356	2.360	2.337	2.368	1.131	2.358	0.945	52	382	1940	1922	1.237	1362	578	1350	572	0
5	17	9	"nrdA"	"STM2277"	4560	48670	100	3899	3463	1074	49	52	14	100	100	0	1175	1072	321	107	108	18	100	100	0	3.605	3.538	3.616	3.655	1.321	3.551	0.972	80	461	4918	4379	1.850	3850	1068	3414	965	0
5	18	9	"envF"	"STM1240"	4730	48670	90	196	194	46	51	52	13	100	100	0	563	585	77	105	106	12	100	100	0	0.317	0.298	0.293	0.286	1.393	0.286	0.826	52	372	603	623	-1.659	145	458	143	480	0
5	19	9	"nrfA"	"STM4277"	4900	48670	90	173	178	41	50	52	13	100	100	0	947	1005	196	108	111	38	100	100	0	0.147	0.143	0.139	0.139	1.312	0.139	0.850	52	389	962	1025	-2.770	123	839	128	897	0
5	20	9	"araH"	"STM1931"	5080	48670	90	89	101	49	50	51	12	88	73	0	240	321	210	107	110	35	100	100	0	0.293	0.238	0.266	0.258	1.831	0.211	0.695	52	396	172	265	-1.770	39	133	51	214	0
5	21	9	"yecM"	"STM1908"	5260	48670	90	217	217	49	50	52	13	100	100	0	438	444	103	106	107	13	100	100	0	0.503	0.494	0.493	0.494	1.219	0.480	0.903	52	388	499	505	-0.991	167	332	167	338	0
5	22	9	"yecO"	"STM1905"	5440	48670	90	483	485	79	48	51	14	100	100	0	544	553	89	107	107	12	100	100	0	0.995	0.980	0.959	0.980	1.137	0.976	0.935	52	381	872	883	-0.007	435	437	437	446	0
5	23	9	""	"STM1669"	5610	48660	90	234	237	41	49	53	20	100	100	0	1240	1238	123	107	122	122	100	100	0	0.163	0.166	0.158	0.164	1.241	0.162	0.875	52	381	1318	1319	-2.615	185	1133	188	1131	0
5	24	9	"yicM"	"STM3776"	5800	48660	100	426	398	113	50	53	19	97	97	0	805	770	179	106	115	89	97	97	0	0.538	0.524	0.523	0.488	1.583	0.526	0.938	80	492	1075	1012	-0.895	376	699	348	664	0
5	1	10	"yafK"	"STM0312"	1710	48880	90	378	379	94	56	59	19	100	100	0	474	467	109	105	105	12	100	100	0	0.873	0.892	0.903	0.898	1.234	0.882	0.943	52	394	691	685	-0.197	322	369	323	362	0
5	2	10	"proB"	"STM0321"	1880	48880	90	2279	2240	523	59	62	24	100	100	0	1175	1185	246	107	108	14	100	100	0	2.079	2.023	2.042	2.018	1.161	2.002	0.974	52	387	3288	3259	1.056	2220	1068	2181	1078	0
5	3	10	""	"STM0327"	2070	48880	80	113	286	402	56	59	17	90	73	0	329	895	1288	109	109	13	100	100	0	0.259	0.293	0.244	0.227	2.107	0.299	0.929	52	340	277	1016	-1.948	57	220	230	786	0
5	4	10	""	"STM0332"	2250	48880	80	177	179	41	55	58	15	100	100	0	746	743	147	109	109	13	100	100	0	0.192	0.196	0.195	0.191	1.309	0.193	0.853	52	326	759	758	-2.384	122	637	124	634	0
5	5	10	""	"STM1047"	2420	48880	100	244	241	70	57	59	16	96	96	0	943	872	219	107	107	13	98	98	0	0.224	0.241	0.237	0.230	1.415	0.235	0.868	80	440	1023	949	-2.160	187	836	184	765	0
5	6	10	"pepN"	"STM1057"	2580	48870	90	1014	1065	311	56	64	38	100	100	0	738	749	199	108	112	29	100	100	0	1.521	1.574	1.554	1.574	1.165	1.551	0.958	52	378	1588	1650	0.605	958	630	1009	641	0
5	7	10	"yeaO"	"STM1277"	2770	48870	80	178	182	47	55	57	15	100	98	0	221	242	86	107	108	13	100	100	0	1.079	0.941	1.038	0.983	1.403	0.810	0.724	52	334	237	262	0.110	123	114	127	135	0
5	8	10	"mipA"	"STM1286"	2950	48860	90	3262	3139	555	57	59	16	100	100	0	652	631	116	106	107	12	100	100	0	5.870	5.870	5.921	5.951	1.141	5.803	0.974	52	381	3751	3607	2.553	3205	546	3082	525	0
5	9	10	"gapA"	"STM1290"	3130	48860	90	8200	7765	1808	55	58	17	100	100	0	458	438	84	106	108	13	100	100	0	23.139	23.223	23.056	23.461	1.154	22.891	0.967	52	378	8497	8042	4.532	8145	352	7710	332	0
5	10	10	"topB"	"STM1298"	3300	48860	90	1477	1509	230	54	59	33	100	100	0	1188	1181	192	108	111	33	100	100	0	1.318	1.356	1.382	1.368	1.186	1.347	0.975	52	387	2503	2528	0.398	1423	1080	1455	1073	0
5	11	10	"astB"	"STM1306"	3480	48860	90	233	234	61	54	59	29	100	100	0	1113	1105	193	108	111	29	100	100	0	0.178	0.181	0.173	0.176	1.275	0.168	0.850	52	388	1184	1177	-2.489	179	1005	180	997	100
5	12	10	"celF"	"STM1316"	3670	48860	100	558	528	122	53	54	12	100	100	0	1132	1059	234	106	107	12	100	100	0	0.492	0.498	0.502	0.505	1.253	0.493	0.958	80	470	1531	1428	-1.023	505	1026	475	953	0
5	13	10	"rfbX"	"STM2088"	3840	48850	90	393	378	78	53	55	13	100	100	0	631	630	134	106	106	13	100	100	0	0.648	0.620	0.627	0.615	1.232	0.606	0.922	52	371	865	849	-0.627	340	525	325	524	0
5	14	10	"rfbB"	"STM2097"	4020	48860	100	1870	1776	401	53	56	16	100	100	0	866	838	182	106	106	12	100	100	0	2.391	2.354	2.359	2.374	1.245	2.369	0.967	80	462	2577	2455	1.257	1817	760	1723	732	0
5	15	10	"wcaD"	"STM2112"	4190	48850	90	198	205	51	53	54	16	100	100	0	1055	1042	132	107	108	24	100	100	0	0.153	0.163	0.163	0.156	1.375	0.152	0.831	52	386	1093	1087	-2.709	145	948	152	935	0
5	16	10	"wza"	"STM2118"	4380	48860	100	146	146	53	52	54	14	93	88	0	748	711	217	107	108	23	100	100	0	0.147	0.156	0.147	0.142	1.634	0.152	0.749	80	471	735	698	-2.770	94	641	94	604	0
5	17	10	"yegD"	"STM2125"	4550	48850	90	191	192	41	53	53	12	100	100	0	628	618	91	107	107	13	100	100	0	0.265	0.272	0.268	0.263	1.256	0.271	0.869	52	373	659	650	-1.917	138	521	139	511	0
5	18	10	""	"STM2135"	4730	48850	90	297	299	45	52	54	13	100	100	0	1241	1231	111	106	106	12	100	100	0	0.216	0.220	0.217	0.216	1.219	0.208	0.917	52	402	1380	1372	-2.212	245	1135	247	1125	0
5	19	10	""	"STM4057"	4920	48850	90	155	174	94	50	53	15	100	100	0	250	286	145	107	109	26	100	98	0	0.734	0.693	0.675	0.702	1.473	0.668	0.867	52	383	248	303	-0.446	105	143	124	179	0
5	20	10	""	"STM4066"	5070	48850	90	231	241	64	50	53	16	100	100	0	718	739	134	108	114	47	100	100	0	0.297	0.303	0.279	0.294	1.277	0.293	0.872	52	377	791	822	-1.753	181	610	191	631	0
5	21	10	"ydeZ"	"STM4076"	5260	48840	90	147	156	38	49	51	15	100	98	0	686	692	109	107	113	42	100	100	0	0.169	0.183	0.178	0.174	1.375	0.178	0.821	52	394	677	692	-2.563	98	579	107	585	0
5	22	10	"glpX"	"STM4085"	5440	48840	90	505	532	128	48	50	12	100	100	0	561	603	149	106	109	18	100	100	0	1.004	0.974	0.961	0.979	1.180	0.947	0.944	52	388	912	981	0.006	457	455	484	497	0
5	23	10	"menA"	"STM4090"	5620	48840	90	498	499	111	49	51	13	100	100	0	453	444	80	105	106	13	100	100	0	1.290	1.327	1.344	1.324	1.197	1.329	0.937	52	380	797	789	0.368	449	348	450	339	0
5	24	10	"metB"	"STM4100"	5800	48840	100	1299	1289	403	49	51	13	100	100	0	793	755	196	105	105	12	100	100	0	1.817	1.908	1.903	1.902	1.250	1.943	0.964	80	474	1938	1890	0.861	1250	688	1240	650	0
5	1	11	""	"STM2986"	1710	49060	90	308	324	125	55	57	14	100	100	0	948	982	248	106	105	12	100	100	0	0.300	0.307	0.300	0.293	1.380	0.309	0.884	52	394	1095	1145	-1.735	253	842	269	876	0
5	2	11	"recD"	"STM2993"	1890	49060	80	834	815	153	55	58	15	100	100	0	1349	1365	190	108	107	11	100	100	0	0.628	0.605	0.588	0.599	1.155	0.599	0.961	52	334	2020	2017	-0.672	779	1241	760	1257	0
5	3	11	"ygdQ"	"STM3006"	2070	49060	80	490	487	81	57	59	16	100	100	0	737	720	89	106	107	12	100	100	0	0.686	0.700	0.717	0.694	1.195	0.696	0.946	52	328	1064	1044	-0.543	433	631	430	614	0
5	4	11	"araE"	"STM3016"	2240	49060	90	351	381	98	57	59	17	100	100	0	1403	1434	279	109	109	12	100	100	0	0.227	0.245	0.237	0.239	1.197	0.239	0.930	52	381	1588	1649	-2.138	294	1294	324	1325	0
5	5	11	"yohM"	"STM3024"	2420	49060	90	461	459	82	55	58	15	100	100	0	1082	1033	161	107	107	11	100	100	0	0.416	0.436	0.441	0.433	1.170	0.433	0.953	52	365	1381	1330	-1.264	406	975	404	926	0
5	6	11	"stdA"	"STM3029"	2590	49050	80	175	172	36	54	58	16	100	100	0	831	819	138	109	109	14	100	100	0	0.168	0.166	0.166	0.162	1.265	0.164	0.834	52	334	843	828	-2.577	121	722	118	710	0
5	7	11	""	"STM2691"	2770	49050	80	135	141	40	55	57	15	98	90	0	707	681	157	108	108	13	100	100	0	0.134	0.150	0.138	0.135	1.599	0.144	0.766	52	321	679	659	-2.904	80	599	86	573	0
5	8	11	""	"STM2698"	2950	49040	100	62	63	18	56	58	17	23	5	0	133	132	21	105	106	12	77	52	0	0.214	0.259	0.448	0.439	3.988	0.235	0.006	80	471	34	34	-2.222	6	28	7	27	-75
5	9	11	""	"STM2705"	3140	49050	80	134	141	41	55	57	16	100	96	0	554	560	90	105	106	12	100	100	0	0.176	0.189	0.173	0.174	1.468	0.191	0.750	52	334	528	541	-2.507	79	449	86	455	0
5	10	11	"yjfY"	"STM4389"	3320	49050	90	158	163	52	54	57	16	100	98	0	263	274	48	104	104	12	100	100	0	0.654	0.641	0.623	0.597	1.520	0.673	0.765	52	360	263	279	-0.612	104	159	109	170	0
5	11	11	"thrL"	"STM0001"	3480	49040	100	59	65	28	54	57	15	27	11	0	122	126	28	105	105	12	57	33	0	0.294	0.524	0.800	0.713	2.858	0.838	0.209	80	440	22	32	-1.766	5	17	11	21	-75
5	12	11	""	"STM0270"	3660	49040	90	175	183	39	53	55	12	100	100	0	677	691	130	106	106	12	100	100	0	0.214	0.222	0.215	0.218	1.320	0.213	0.854	52	387	693	715	-2.227	122	571	130	585	0
5	13	11	""	"STM0538"	3850	49040	80	94	99	26	52	55	14	90	75	0	288	283	52	105	105	12	100	100	0	0.230	0.264	0.244	0.234	1.783	0.255	0.553	52	334	225	225	-2.123	42	183	47	178	0
5	14	11	""	"STM0554"	4020	49040	80	79	81	18	53	56	15	78	40	0	268	267	42	104	105	12	100	100	0	0.159	0.172	0.155	0.159	1.779	0.143	0.281	52	316	190	191	-2.657	26	164	28	163	0
5	15	11	""	"STM0567"	4190	49040	80	183	191	54	52	54	14	100	100	0	309	312	77	104	104	11	100	100	0	0.639	0.668	0.654	0.658	1.351	0.648	0.846	52	321	336	347	-0.646	131	205	139	208	0
5	16	11	""	"STM0575"	4380	49040	80	129	130	30	51	53	13	100	98	0	589	592	76	106	106	12	100	100	0	0.161	0.163	0.163	0.153	1.474	0.164	0.774	52	315	561	565	-2.630	78	483	79	486	0
5	17	11	""	"STM0580"	4550	49030	90	323	316	65	51	53	14	100	100	0	434	426	71	106	107	13	100	100	0	0.829	0.828	0.815	0.822	1.236	0.811	0.917	52	395	600	585	-0.270	272	328	265	320	0
5	18	11	"ybdZ"	"STM0587"	4740	49030	80	347	338	108	51	53	14	100	100	0	149	153	28	105	105	13	92	84	0	6.727	5.979	6.266	6.381	1.713	6.003	0.620	52	328	340	335	2.750	296	44	287	48	0
5	19	11	""	"STM2244"	4910	49040	80	60	62	16	49	51	12	46	19	0	179	175	30	104	104	12	100	94	0	0.147	0.183	0.232	0.181	2.874	0.172	0.137	52	320	86	84	-2.769	11	75	13	71	0
5	20	11	"yegT"	"STM2142"	5090	49030	80	93	95	23	49	52	14	98	76	0	325	328	65	105	104	11	100	100	0	0.200	0.206	0.224	0.193	1.776	0.186	0.584	52	320	264	269	-2.322	44	220	46	223	0
5	21	11	"yehU"	"STM2159"	5260	49020	90	217	210	47	55	65	32	100	94	0	618	589	128	108	110	19	100	100	0	0.318	0.322	0.306	0.320	1.294	0.300	0.723	52	396	672	636	-1.655	162	510	155	481	0
5	22	11	"yohC"	"STM2169"	5450	49020	90	103	105	26	53	63	33	80	23	0	382	389	53	108	110	19	100	100	0	0.182	0.185	0.171	0.158	1.843	0.163	0.433	52	378	324	333	-2.454	50	274	52	281	0
5	23	11	"yohI"	"STM2174"	5620	49020	100	186	188	63	49	51	13	97	97	0	549	517	177	107	107	12	100	100	0	0.310	0.339	0.333	0.335	1.397	0.331	0.890	80	452	579	549	-1.690	137	442	139	410	0
5	24	11	"yfhD"	"STM2567"	5800	49010	90	254	473	1037	50	51	12	100	100	0	857	914	498	105	105	11	100	100	0	0.271	0.523	0.286	0.317	1.672	1.434	0.313	52	379	956	1232	-1.882	204	752	423	809	0
5	1	12	"hupA"	"STM4170"	1710	49230	90	1570	1547	301	56	59	18	100	100	0	338	338	56	105	105	12	100	100	0	6.498	6.399	6.340	6.460	1.168	6.555	0.937	52	387	1747	1724	2.700	1514	233	1491	233	0
5	2	12	"hupA"	"STM4170"	1890	49230	90	826	923	471	55	58	18	100	100	0	209	228	76	105	106	12	100	100	0	7.413	7.057	7.194	7.272	1.250	7.008	0.907	52	373	875	991	2.890	771	104	868	123	0
5	3	12	"hilA"	"STM2876"	2060	49230	90	1747	1824	368	57	64	49	100	100	0	1215	1289	313	107	114	58	100	100	0	1.525	1.495	1.534	1.509	1.163	1.482	0.957	52	379	2798	2949	0.609	1690	1108	1767	1182	0
5	4	12	"hilA"	"STM2876"	2250	49230	80	385	403	124	56	59	19	100	100	0	364	374	77	109	108	12	100	100	0	1.290	1.309	1.233	1.277	1.220	1.352	0.935	52	322	584	612	0.368	329	255	347	265	0
5	5	12	"hilC"	"STM2867"	2430	49230	100	979	858	369	56	60	17	98	98	0	611	563	208	106	106	12	100	100	0	1.828	1.755	1.777	1.787	1.474	1.776	0.946	80	431	1428	1259	0.870	923	505	802	457	0
5	6	12	"hilC"	"STM2867"	2600	49230	90	1095	1124	279	60	62	16	100	100	0	705	721	137	107	107	12	100	100	0	1.731	1.733	1.763	1.718	1.140	1.759	0.963	52	365	1633	1678	0.791	1035	598	1064	614	100
5	7	12	"hns"	"STM1751"	2780	49210	90	1199	1156	312	58	61	18	100	100	0	409	405	112	106	106	12	100	100	0	3.766	3.672	3.699	3.817	1.230	3.542	0.946	52	365	1444	1397	1.913	1141	303	1098	299	0
5	8	12	"hns"	"STM1751"	2950	49220	100	617	591	203	56	59	15	100	100	0	271	277	82	105	105	12	98	97	0	3.380	3.110	3.147	3.216	1.485	3.086	0.873	80	442	727	707	1.757	561	166	535	172	0
5	9	12	"hns"	"STM1751"	3130	49220	90	1046	1057	291	58	60	16	100	100	0	375	381	72	106	107	12	100	100	0	3.673	3.633	3.718	3.595	1.198	3.757	0.951	52	374	1257	1274	1.877	988	269	999	275	0
5	10	12	"hilD"	"STM2875"	3310	49210	90	968	1012	197	56	59	16	100	100	0	491	493	97	104	106	12	100	100	0	2.357	2.458	2.443	2.496	1.189	2.460	0.955	52	373	1299	1345	1.237	912	387	956	389	0
5	11	12	"hilD"	"STM2875"	3490	49210	90	588	597	153	56	58	16	100	100	0	336	329	63	104	104	12	100	100	0	2.293	2.404	2.303	2.404	1.210	2.429	0.940	52	373	764	766	1.197	532	232	541	225	0
5	12	12	"stpA"	"STM2799"	3670	49220	90	505	557	227	54	56	14	100	100	0	320	340	108	106	106	12	100	100	0	2.107	2.150	2.149	2.156	1.199	2.195	0.931	52	380	665	737	1.076	451	214	503	234	0
5	13	12	"csrA"	"STM2826"	3850	49220	80	160	157	45	54	55	14	98	96	0	164	164	26	105	106	12	98	90	0	1.797	1.746	1.682	1.722	1.674	1.899	0.635	52	314	165	162	0.845	106	59	103	59	0
5	14	12	"dps"	"STM0831"	4010	49210	90	268	271	67	54	56	15	100	100	0	350	348	67	105	106	14	100	100	0	0.873	0.893	0.901	0.885	1.245	0.908	0.896	52	365	459	460	-0.195	214	245	217	243	0
5	15	12	"dps"	"STM0831"	4200	49210	100	356	342	135	52	54	14	98	96	0	429	405	116	105	106	14	98	98	0	0.938	0.967	0.959	0.908	1.388	1.006	0.933	80	450	628	590	-0.092	304	324	290	300	0
5	16	12	"dps"	"STM0831"	4370	49200	90	322	321	71	52	53	13	100	100	0	407	395	61	105	106	13	100	100	0	0.894	0.928	0.911	0.915	1.243	0.937	0.911	52	362	572	559	-0.162	270	302	269	290	0
5	17	12	"oxyR"	"STM4125"	4560	49210	80	332	373	143	51	53	15	100	100	0	155	166	49	107	107	12	94	78	0	5.854	5.458	6.332	6.698	1.758	4.835	0.737	52	327	329	381	2.549	281	48	322	59	0
5	18	12	"oxyR"	"STM4125"	4740	49200	90	965	1021	360	51	53	14	100	100	0	237	245	72	105	105	12	100	100	0	6.924	6.929	7.167	7.238	1.320	6.827	0.882	52	373	1046	1110	2.792	914	132	970	140	0
5	19	12	"fur"	"STM0693"	4910	49200	90	639	634	105	51	53	13	100	100	0	401	396	49	104	104	12	100	100	0	1.980	1.997	1.975	1.994	1.151	2.028	0.957	52	357	885	875	0.985	588	297	583	292	0
5	20	12	"fur"	"STM0693"	5090	49200	100	513	467	150	50	52	13	98	97	0	333	317	72	104	104	12	97	96	0	2.022	1.958	1.924	1.926	1.340	1.998	0.950	80	460	692	630	1.016	463	229	417	213	0
5	21	12	"envR"	"STM3389"	5280	49200	90	90	96	32	51	52	13	92	76	0	388	412	95	105	105	12	100	100	0	0.138	0.147	0.129	0.128	1.757	0.147	0.500	52	366	322	352	-2.859	39	283	45	307	0
5	22	12	"envR"	"STM3389"	5450	49200	100	88	94	29	50	52	13	91	68	0	378	387	66	105	105	12	100	100	0	0.139	0.156	0.143	0.132	1.899	0.155	0.546	80	430	311	326	-2.845	38	273	44	282	0
5	23	12	"envR"	"STM3389"	5630	49200	100	90	89	26	50	52	13	82	71	0	397	394	93	106	106	12	98	98	0	0.137	0.135	0.141	0.134	1.948	0.132	0.516	80	421	331	327	-2.863	40	291	39	288	0
5	24	12	"arcB"	"STM3328"	5800	49190	80	102	112	32	49	52	13	96	92	0	214	226	57	105	106	12	100	100	0	0.486	0.521	0.492	0.481	1.786	0.489	0.638	52	321	162	184	-1.040	53	109	63	121	0
5	1	13	"ctrl-10-10ng/ul"	"ctrl-10-10ng/ul"	1700	49410	100	57	59	16	59	61	16	13	2	0	109	107	13	106	105	12	22	1	0	-0.667	0.000	1.274	1.058	3.905	3.997	0.012	80	472	1	1	Error	-2	3	0	1	-50
5	2	13	"ctrl-108-10ng/ul"	"ctrl-108-10ng/ul"	1880	49410	100	58	62	22	57	59	15	15	6	0	108	109	14	106	105	13	17	5	0	0.500	1.667	1.000	0.920	3.120	5.270	0.008	80	461	3	8	-1.000	1	2	5	3	-50
5	3	13	"ctrl-Y1-10ng/ul"	"ctrl-Y1-10ng/ul"	2060	49410	100	56	56	13	56	59	20	8	0	0	109	109	12	107	108	34	0	0	0	0.000	0.000	1.168	0.996	3.400	0.007	0.000	80	470	2	2	Error	0	2	0	2	-50
5	4	13	"ctrl-Y3-10ng/ul"	"ctrl-Y3-10ng/ul"	2240	49410	100	54	56	13	56	60	19	8	0	0	117	119	19	106	106	12	47	28	0	-0.182	0.000	0.967	0.810	4.750	5.367	0.002	80	440	9	13	Error	-2	11	0	13	-50
5	5	13	"ctrl-Y5-10ng/ul"	"ctrl-Y5-10ng/ul"	2410	49400	100	57	60	16	56	59	19	15	2	0	109	110	12	105	106	12	26	7	0	0.250	0.800	0.949	0.971	3.162	11.190	0.008	80	428	5	9	-2.000	1	4	4	5	-50
5	6	13	"EMPTY"	"EMPTY"	2590	49400	100	55	57	15	55	58	16	13	3	0	107	109	16	106	106	12	25	8	0	0.000	0.667	1.136	1.053	4.151	5.298	0.007	80	442	1	5	Error	0	1	2	3	-75
5	7	13	"ctrl-10-50ng/ul"	"ctrl-10-50ng/ul"	2770	49400	100	55	58	18	55	58	16	17	3	0	107	107	12	106	106	12	16	3	0	0.000	3.000	0.909	0.976	3.982	0.177	0.011	80	451	1	4	Error	0	1	3	1	-50
5	8	13	"ctrl-108-50ng/ul"	"ctrl-108-50ng/ul"	2950	49400	100	56	57	16	57	59	16	12	5	0	108	107	11	107	106	12	13	1	0	-1.000	0.000	1.000	1.003	4.243	0.016	0.000	80	420	0	0	Error	-1	1	0	0	-50
5	9	13	"ctrl-Y1-50ng/ul"	"ctrl-Y1-50ng/ul"	3120	49400	100	58	62	22	57	60	17	18	2	0	106	106	12	105	106	13	16	2	0	1.000	5.000	0.900	1.060	3.261	13.341	0.003	80	430	2	6	0.000	1	1	5	1	-50
5	10	13	"ctrl-Y3-50ng/ul"	"ctrl-Y3-50ng/ul"	3300	49390	100	57	58	13	56	60	18	10	2	0	108	108	13	105	105	12	22	2	0	0.333	0.667	0.881	0.875	4.117	0.081	0.002	80	452	4	5	-1.585	1	3	2	3	-50
5	11	13	"ctrl-Y5-50ng/ul"	"ctrl-Y5-50ng/ul"	3480	49390	100	57	60	18	56	59	17	12	5	0	107	107	13	105	105	12	18	3	0	0.500	2.000	0.862	0.862	2.844	23.439	0.001	80	452	3	6	-1.000	1	2	4	2	-50
5	12	13	"EMPTY"	"EMPTY"	3660	49390	100	57	59	15	54	56	14	20	8	0	108	109	19	106	106	12	21	7	0	1.500	1.667	1.133	1.476	4.780	1.545	0.004	80	442	5	8	0.585	3	2	5	3	-75
5	13	13	"ctrl-10-100ng/ul"	"ctrl-10-100ng/ul"	3840	49390	100	54	55	13	52	55	13	15	6	0	105	106	12	105	105	12	15	5	0	100000.000	3.000	0.824	0.883	4.352	0.988	0.001	80	420	2	4	16.610	2	0	3	1	-50
5	14	13	"ctrl-108-100ng/ul"	"ctrl-108-100ng/ul"	4010	49390	100	56	56	15	54	56	14	17	3	0	107	107	13	104	104	12	16	2	0	0.667	0.667	1.236	1.156	3.956	0.099	0.002	80	440	5	5	-0.585	2	3	2	3	-50
5	15	13	"ctrl-Y1-100ng/ul"	"ctrl-Y1-100ng/ul"	4190	49390	100	53	56	15	53	55	14	16	5	0	107	106	11	105	105	12	15	2	0	0.000	3.000	1.125	0.966	3.955	39.205	0.000	80	432	2	4	Error	0	2	3	1	-50
5	16	13	"ctrl-Y3-100ng/ul"	"ctrl-Y3-100ng/ul"	4370	49380	100	50	53	12	54	56	17	8	0	0	104	106	12	104	106	12	21	2	0	100000.000	-0.500	1.100	1.102	2.907	0.057	0.037	80	452	-4	1	16.610	-4	0	-1	2	-50
5	17	13	"ctrl-Y5-100ng/ul"	"ctrl-Y5-100ng/ul"	4550	49380	100	53	55	13	51	55	20	12	0	0	105	107	12	104	105	12	18	3	0	2.000	1.333	1.462	1.353	2.693	26.549	0.001	80	442	3	7	1.000	2	1	4	3	-50
5	18	13	"EMPTY"	"EMPTY"	4730	49380	100	50	52	11	50	53	14	12	1	0	104	106	12	104	104	12	21	5	0	0.000	1.000	0.800	0.965	3.153	0.219	0.001	80	451	0	4	Error	0	0	2	2	-75
5	19	13	"ctrl-10-400ng/ul"	"ctrl-10-400ng/ul"	4900	49380	100	48	50	14	51	52	13	10	3	0	104	104	12	104	103	12	21	1	0	100000.000	100000.000	1.000	0.942	2.991	0.074	0.000	80	430	-3	-1	16.610	-3	0	-1	0	-50
5	20	13	"ctrl-108-400ng/ul"	"ctrl-108-400ng/ul"	5080	49380	100	54	56	16	50	51	12	21	12	0	105	104	12	104	104	12	10	0	0	4.000	100000.000	1.000	1.076	2.686	5.395	0.002	80	420	5	6	2.000	4	1	6	0	-50
5	21	13	"ctrl-Y1-400ng/ul"	"ctrl-Y1-400ng/ul"	5260	49370	100	51	51	11	50	51	12	18	1	0	102	103	11	104	105	12	11	1	0	-0.500	-1.000	1.050	0.949	4.423	2.228	0.000	80	432	-1	0	Error	1	-2	1	-1	-50
5	22	13	"ctrl-Y3-400ng/ul"	"ctrl-Y3-400ng/ul"	5440	49370	100	50	52	13	50	51	11	15	5	0	105	106	12	105	105	12	20	1	0	0.000	2.000	0.875	0.973	2.746	1.106	0.003	80	408	0	3	Error	0	0	2	1	-50
5	23	13	"ctrl-Y5-400ng/ul"	"ctrl-Y5-400ng/ul"	5610	49370	100	47	50	11	50	52	12	13	6	0	104	105	11	104	104	11	20	3	0	100000.000	0.000	1.000	0.955	3.236	0.120	0.001	80	409	-3	1	16.610	-3	0	0	1	-50
5	24	13	"EMPTY"	"EMPTY"	5790	49370	100	50	51	12	50	52	13	13	2	0	110	109	13	105	105	12	25	6	0	0.000	0.250	0.909	1.028	3.018	16.990	0.000	80	474	5	5	Error	0	5	1	4	-75
5	1	14	""	"STM4191"	1720	49600	80	67	68	19	58	59	15	32	3	0	155	155	20	105	105	12	98	88	0	0.180	0.200	0.302	0.290	2.914	0.220	0.031	52	334	59	60	-2.474	9	50	10	50	0
5	2	14	""	"STM4520"	1890	49600	90	63	68	25	56	58	14	32	17	0	170	174	35	106	107	12	96	92	0	0.109	0.176	0.275	0.234	3.072	0.152	0.065	52	400	71	80	-3.193	7	64	12	68	0
5	3	14	""	"STM4239"	2060	49590	50	73	82	29	57	58	12	83	33	0	128	131	13	108	109	13	75	41	0	0.800	1.087	1.000	1.032	2.735	14.457	0.039	12	104	36	48	-0.322	16	20	25	23	0
5	4	14	""	"STM0083"	2250	49590	90	106	107	27	57	61	18	86	63	0	286	283	51	106	105	13	100	100	0	0.272	0.282	0.240	0.245	1.786	0.264	0.412	52	393	229	227	-1.877	49	180	50	177	0
5	5	14	""	"STM0348"	2420	49590	90	98	110	36	55	59	18	92	65	0	309	299	54	106	106	12	100	100	0	0.212	0.285	0.244	0.247	1.815	0.268	0.446	52	394	246	248	-2.239	43	203	55	193	0
5	6	14	""	"STM1007"	2600	49580	90	139	138	36	55	58	17	98	96	0	481	471	72	105	105	12	100	100	0	0.223	0.227	0.213	0.210	1.566	0.223	0.696	52	387	460	449	-2.162	84	376	83	366	0
5	7	14	"purM"	"STM2499"	2780	49580	100	424	532	359	58	59	15	100	100	0	365	432	231	106	106	13	100	100	0	1.413	1.454	1.449	1.388	1.465	1.526	0.918	80	474	625	800	0.499	366	259	474	326	0
5	8	14	"adhE"	"STM1749"	2950	49570	90	4551	4761	781	58	63	35	100	100	0	1115	1134	178	109	110	19	100	100	0	4.466	4.588	4.573	4.609	1.152	4.520	0.964	52	354	5499	5728	2.159	4493	1006	4703	1025	0
5	9	14	"envZ"	"STM3501"	3120	49580	100	69	78	31	58	62	31	22	11	0	123	130	30	105	106	18	48	22	0	0.611	0.800	0.749	0.720	3.314	1.005	0.296	80	483	29	45	-0.710	11	18	20	25	-50
5	10	14	"katG"	"STM4106"	3310	49570	90	183	193	54	58	60	14	100	100	0	368	385	120	105	106	13	100	100	0	0.475	0.482	0.455	0.482	1.360	0.457	0.796	52	395	388	415	-1.073	125	263	135	280	0
5	11	14	"traT"	"PSLT103"	3490	49570	80	234	294	175	57	59	15	100	100	0	211	255	118	104	105	13	100	100	0	1.654	1.570	1.570	1.573	1.447	1.564	0.897	52	328	284	388	0.726	177	107	237	151	0
5	12	14	"yjiS"	"STM4521"	3660	49570	90	72	74	21	56	59	15	59	19	0	198	216	68	107	107	12	100	100	0	0.176	0.165	0.179	0.180	2.200	0.126	0.123	52	378	107	127	-2.508	16	91	18	109	0
5	13	14	"yejG"	"STM2220"	3840	49570	100	422	401	116	54	56	14	100	98	0	345	326	79	106	106	12	98	97	0	1.540	1.577	1.591	1.626	1.372	1.584	0.922	80	484	607	567	0.623	368	239	347	220	0
5	14	14	""	"STM2239"	4020	49570	90	106	110	25	54	57	14	98	86	0	495	494	54	106	105	12	100	100	0	0.134	0.144	0.135	0.130	1.587	0.138	0.635	52	387	441	444	-2.903	52	389	56	388	0
5	15	14	"dld"	"STM2167"	4200	49560	90	523	510	91	54	56	14	100	100	0	880	842	116	105	105	12	100	100	0	0.605	0.619	0.622	0.614	1.151	0.609	0.951	52	386	1244	1193	-0.725	469	775	456	737	0
5	16	14	"citT"	"STM0618"	4380	49560	90	126	137	36	54	54	13	100	98	0	410	420	103	104	106	13	100	100	0	0.235	0.263	0.247	0.249	1.441	0.258	0.781	52	387	378	399	-2.087	72	306	83	316	0
5	17	14	""	"STM2504"	4550	49560	80	61	62	16	50	53	17	26	9	0	146	148	32	105	106	13	84	67	0	0.268	0.279	0.265	0.344	3.172	0.205	0.059	52	328	52	55	-1.898	11	41	12	43	0
5	18	14	"spaO"	"STM2891"	4740	49560	70	96	114	66	52	55	18	62	56	0	148	161	51	105	106	12	81	65	0	1.023	1.107	1.280	1.064	3.485	1.448	0.628	32	230	87	118	0.033	44	43	62	56	0
5	19	14	"EMPTY"	"EMPTY"	4900	49560	100	51	52	13	51	54	15	8	3	0	105	104	11	104	105	12	13	2	0	0.000	100000.000	0.793	0.875	3.312	3.822	0.000	80	468	1	1	Error	0	1	1	0	-75
5	20	14	"EMPTY"	"EMPTY"	5080	49550	100	53	54	16	51	53	13	15	6	0	104	105	12	104	105	13	16	1	0	100000.000	3.000	1.080	1.025	4.250	0.975	0.010	80	452	2	4	16.610	2	0	3	1	-75
5	21	14	"EMPTY"	"EMPTY"	5260	49550	100	48	52	13	51	53	13	17	5	0	103	104	12	104	104	12	13	3	0	3.000	100000.000	1.333	1.363	2.885	0.101	0.000	80	464	-4	1	1.585	-3	-1	1	0	-75
5	22	14	"EMPTY"	"EMPTY"	5440	49550	100	53	54	11	50	52	12	18	3	0	104	104	12	103	104	12	16	1	0	3.000	4.000	1.000	1.028	4.272	2.050	0.007	80	452	4	5	1.585	3	1	4	1	-75
5	23	14	"EMPTY"	"EMPTY"	5610	49550	100	50	52	13	50	52	13	18	3	0	103	103	11	103	103	11	17	1	0	0.000	100000.000	1.222	1.298	3.345	1.547	0.022	80	452	0	2	Error	0	0	2	0	-75
5	24	14	"EMPTY"	"EMPTY"	5790	49550	100	49	49	12	49	51	12	13	5	0	104	104	12	103	104	11	17	5	0	0.000	0.000	0.800	1.071	3.260	3.518	0.005	80	496	1	1	Error	0	1	0	1	-75
6	1	1	"infC"	"STM1334"	6220	47220	90	2406	2768	1607	48	64	122	100	100	0	203	219	67	105	107	14	100	100	0	24.061	23.860	24.052	24.248	1.211	24.614	0.911	52	408	2456	2834	4.589	2358	98	2720	114	0
6	2	1	"katE"	"STM1318"	6410	47220	100	365	377	122	48	62	112	93	86	0	968	1021	265	107	108	14	100	100	0	0.368	0.360	0.358	0.350	1.402	0.356	0.914	80	482	1178	1243	-1.442	317	861	329	914	0
6	3	1	"ydgP"	"STM1455"	6590	47220	100	235	254	126	48	49	11	100	100	0	298	319	109	106	107	12	100	100	0	0.974	0.967	0.969	0.924	1.358	1.024	0.917	80	452	379	419	-0.038	187	192	206	213	0
6	4	1	""	"STM3530"	6760	47220	100	54	54	10	46	48	12	28	6	0	183	188	53	106	105	12	98	95	0	0.104	0.098	0.152	0.122	2.627	0.051	0.031	80	462	85	90	-3.267	8	77	8	82	0
6	5	1	"srfB"	"STM1594"	6950	47210	100	561	641	494	48	49	12	100	100	0	539	554	215	107	107	11	100	98	0	1.188	1.327	1.179	1.211	1.323	1.663	0.880	80	465	945	1040	0.248	513	432	593	447	0
6	6	1	""	"STM2503"	7110	47210	90	140	149	44	48	50	14	100	100	0	715	761	232	108	114	43	100	100	0	0.152	0.155	0.155	0.149	1.408	0.152	0.822	52	368	699	754	-2.722	92	607	101	653	0
6	7	1	"dcuB"	"STM4301"	7300	47210	100	164	170	42	47	49	13	100	100	0	655	655	148	108	112	36	100	100	0	0.214	0.225	0.222	0.223	1.427	0.212	0.829	80	492	664	670	-2.225	117	547	123	547	100
6	8	1	"yacL"	"STM0160"	7470	47200	90	112	132	63	46	48	13	98	98	0	230	266	105	106	107	13	100	100	0	0.532	0.538	0.509	0.496	1.733	0.528	0.769	52	376	190	246	-0.910	66	124	86	160	0
6	9	1	"polA"	"STM3999"	7650	47200	100	1308	1237	313	48	49	12	100	100	0	1054	1003	249	107	108	12	100	98	0	1.331	1.327	1.328	1.379	1.263	1.317	0.967	80	476	2207	2085	0.412	1260	947	1189	896	0
6	10	1	"rsmC"	"STM4556"	7820	47210	80	138	171	114	47	48	12	100	98	0	193	217	105	108	109	12	98	98	0	1.071	1.138	1.058	1.145	1.679	1.100	0.871	52	315	176	233	0.098	91	85	124	109	0
6	11	1	"exbD"	"STM3158"	7990	47200	90	448	569	384	47	53	40	100	100	0	204	228	79	108	110	16	100	98	0	4.177	4.350	4.298	4.306	1.357	4.731	0.883	52	399	497	642	2.062	401	96	522	120	0
6	12	1	"hisD"	"STM2072"	8190	47200	100	696	653	225	47	53	36	100	97	0	369	374	106	108	109	15	100	100	0	2.487	2.278	2.311	2.279	1.265	2.294	0.944	80	470	910	872	1.314	649	261	606	266	0
6	13	1	""	"STM3944"	8360	47200	100	331	356	118	47	48	12	100	100	0	291	304	70	109	109	11	100	100	0	1.560	1.585	1.600	1.582	1.543	1.721	0.758	80	452	466	504	0.642	284	182	309	195	0
6	14	1	""	"STM3940"	8540	47200	100	870	898	345	47	48	12	100	100	0	506	504	77	110	111	12	100	100	0	2.078	2.160	1.966	2.056	1.351	2.440	0.838	80	464	1219	1245	1.055	823	396	851	394	0
6	15	1	"hemX"	"STM3936"	8720	47190	110	2196	2061	467	47	49	12	100	100	0	624	597	119	110	110	12	100	98	0	4.181	4.136	4.153	4.234	1.182	4.120	0.956	80	515	2663	2501	2.064	2149	514	2014	487	0
6	16	1	""	"STM3927"	8890	47200	100	644	674	271	46	49	13	100	98	0	441	440	81	109	109	12	100	98	0	1.801	1.897	1.786	1.801	1.315	2.102	0.887	80	452	930	959	0.849	598	332	628	331	0
6	17	1	"rffH"	"STM3923"	9070	47190	100	325	366	156	46	48	14	100	100	0	202	211	46	107	108	11	100	100	0	2.937	3.077	2.970	3.053	1.426	3.442	0.783	80	466	374	424	1.554	279	95	320	104	0
6	18	1	"wzzE"	"STM3919"	9250	47190	100	1321	1247	275	47	48	11	100	100	0	507	488	85	109	109	12	100	100	0	3.201	3.166	3.144	3.194	1.240	3.222	0.937	80	456	1672	1579	1.679	1274	398	1200	379	0
6	19	1	""	"STM4432"	9430	47190	100	87	89	23	47	48	12	95	80	0	405	421	108	108	109	12	100	100	0	0.135	0.134	0.129	0.124	1.693	0.127	0.623	80	474	337	355	-2.892	40	297	42	313	0
6	20	1	""	"STM4436"	9610	47200	90	68	78	34	46	47	11	73	48	0	166	190	92	107	108	12	100	96	0	0.373	0.386	0.323	0.339	2.408	0.316	0.523	52	373	81	115	-1.423	22	59	32	83	0
6	21	1	""	"STM4445"	9780	47180	90	109	117	39	47	48	11	100	98	0	333	364	115	109	110	15	100	100	0	0.277	0.275	0.267	0.258	1.456	0.270	0.805	52	381	286	325	-1.853	62	224	70	255	0
6	22	1	"treB"	"STM4454"	9960	47190	100	165	155	39	48	49	11	100	97	0	648	606	140	108	110	15	100	100	0	0.217	0.215	0.216	0.207	1.372	0.214	0.886	80	462	657	605	-2.206	117	540	107	498	0
6	23	1	"idnT"	"STM4482"	10140	47180	100	113	115	31	47	48	12	97	93	0	503	514	134	108	109	11	100	100	0	0.167	0.167	0.165	0.158	1.612	0.158	0.752	80	466	461	474	-2.581	66	395	68	406	0
6	24	1	"yjgB"	"STM4486"	10310	47180	90	158	165	47	49	50	13	100	100	0	419	440	116	107	108	14	100	100	0	0.349	0.348	0.336	0.342	1.228	0.351	0.904	52	377	421	449	-1.517	109	312	116	333	0
6	1	2	"zraP"	"STM4172"	6220	47400	90	140	148	50	48	50	13	100	98	0	284	298	71	106	108	18	100	100	0	0.517	0.521	0.500	0.484	1.458	0.510	0.790	52	394	270	292	-0.952	92	178	100	192	0
6	2	2	"purH"	"STM4176"	6400	47390	90	810	912	467	49	54	25	100	100	0	514	577	254	107	111	21	100	100	0	1.870	1.836	1.771	1.813	1.183	1.820	0.970	52	380	1168	1333	0.903	761	407	863	470	0
6	3	2	"livK"	"STM3564"	6580	47390	90	381	423	194	48	51	23	100	100	0	505	556	228	106	109	17	100	100	0	0.835	0.833	0.858	0.834	1.193	0.829	0.941	52	380	732	825	-0.261	333	399	375	450	0
6	4	2	"yihR"	"STM4020"	6760	47390	80	76	81	26	48	49	11	84	59	0	257	290	121	106	105	12	100	100	0	0.185	0.179	0.155	0.172	1.746	0.168	0.583	52	320	179	217	-2.431	28	151	33	184	0
6	5	2	"yhiQ"	"STM3593"	6930	47390	90	226	299	198	48	49	11	100	100	0	264	326	164	106	106	12	100	100	0	1.127	1.141	1.128	1.100	1.363	1.178	0.947	52	382	336	471	0.172	178	158	251	220	0
6	6	2	"atpE"	"STM3870"	7110	47390	90	1727	1789	558	49	54	32	100	100	0	193	204	46	106	107	13	100	100	0	19.287	17.755	18.019	18.593	1.344	17.305	0.865	52	388	1765	1838	4.270	1678	87	1740	98	0
6	7	2	"ratB"	"STM2514"	7290	47390	80	95	96	24	48	53	25	78	38	0	356	364	88	105	105	12	100	100	0	0.187	0.185	0.195	0.168	1.809	0.176	0.623	52	328	298	307	-2.417	47	251	48	259	0
6	8	2	"invG"	"STM2898"	7470	47390	90	356	366	88	47	48	12	100	100	0	251	256	43	106	106	11	100	100	0	2.131	2.127	2.149	2.131	1.261	2.159	0.907	52	387	454	469	1.092	309	145	319	150	0
6	9	2	"sitA"	"STM2861"	7650	47390	100	1142	1125	489	48	49	12	100	100	0	210	212	56	107	107	12	100	95	0	10.621	10.257	10.171	10.492	1.475	10.172	0.899	80	450	1197	1182	3.409	1094	103	1077	105	0
6	10	2	"leuO"	"STM0115"	7830	47380	90	74	83	27	47	49	13	84	50	0	305	310	64	107	108	12	100	100	0	0.136	0.177	0.146	0.154	2.011	0.155	0.390	52	375	225	239	-2.874	27	198	36	203	0
6	11	2	"bcfE"	"STM0025"	8000	47390	80	71	78	21	47	48	11	88	55	0	303	323	69	107	108	12	100	100	0	0.122	0.144	0.117	0.124	1.883	0.133	0.406	52	322	220	247	-3.030	24	196	31	216	0
6	12	2	"dsbA"	"STM3997"	8180	47380	100	432	441	136	47	49	12	100	100	0	231	241	62	107	106	11	98	98	0	3.105	2.940	2.870	3.098	1.422	2.853	0.896	80	452	509	528	1.635	385	124	394	134	0
6	13	2	"orf7"	"PSLT012"	8360	47380	100	125	126	35	47	48	11	97	92	0	305	301	58	109	109	12	100	100	0	0.398	0.411	0.385	0.373	1.654	0.407	0.791	80	432	274	271	-1.329	78	196	79	192	0
6	14	2	"ppk"	"STM2501"	8530	47370	90	641	659	105	47	50	20	100	100	0	759	772	99	112	114	21	100	100	0	0.918	0.927	0.928	0.924	1.134	0.923	0.969	52	356	1241	1272	-0.123	594	647	612	660	0
6	15	2	""	"STM4257"	8700	47370	90	481	485	110	48	56	41	100	100	0	581	584	83	110	119	50	100	100	0	0.919	0.922	0.915	0.908	1.200	0.919	0.936	52	382	904	911	-0.121	433	471	437	474	0
6	16	2	""	"STM4261"	8880	47370	90	282	288	53	48	58	44	100	100	0	293	301	45	110	119	50	100	100	0	1.279	1.257	1.277	1.264	1.287	1.278	0.883	52	380	417	431	0.355	234	183	240	191	0
6	17	2	""	"STM4261"	9060	47370	90	677	690	159	48	54	34	100	100	0	380	393	82	108	112	23	100	100	0	2.313	2.253	2.254	2.272	1.154	2.246	0.959	52	389	901	927	1.209	629	272	642	285	0
6	18	2	""	"STM4262"	9250	47370	100	231	227	55	47	50	25	100	98	0	526	525	108	109	109	15	100	100	0	0.441	0.433	0.436	0.430	1.296	0.420	0.915	80	460	601	596	-1.180	184	417	180	416	0
6	19	2	"livG"	"STM3561"	9430	47360	90	101	116	50	47	48	11	96	92	0	220	247	88	109	109	12	100	100	0	0.486	0.500	0.452	0.455	1.766	0.490	0.774	52	365	165	207	-1.040	54	111	69	138	0
6	20	2	"flgD"	"STM1176"	9600	47360	90	453	500	144	48	51	21	100	100	0	215	232	53	108	109	14	100	100	0	3.785	3.645	3.756	3.733	1.329	3.468	0.889	52	365	512	576	1.920	405	107	452	124	0
6	21	2	"brnQ"	"STM0399"	9780	47370	100	293	309	91	48	50	20	100	98	0	206	213	41	108	108	14	100	97	0	2.500	2.486	2.461	2.501	1.312	2.522	0.872	80	436	343	366	1.322	245	98	261	105	0
6	22	2	"ssaM"	"STM1413"	9950	47360	100	52	54	15	47	49	12	30	11	0	123	130	39	108	108	12	51	27	0	0.333	0.318	0.619	0.668	3.530	0.239	0.077	80	436	20	29	-1.585	5	15	7	22	-75
6	23	2	"proY"	"STM0400"	10140	47360	90	132	143	48	47	49	12	100	98	0	192	202	50	108	108	12	100	98	0	1.012	1.021	1.064	1.018	1.552	0.998	0.771	52	372	169	190	0.017	85	84	96	94	0
6	24	2	"malM"	"STM4232"	10320	47360	100	83	84	20	46	48	15	87	62	0	223	231	40	108	108	13	100	100	0	0.322	0.309	0.305	0.286	1.838	0.275	0.484	80	464	152	161	-1.636	37	115	38	123	0
6	1	3	"nrdB"	"STM2278"	6220	47570	90	662	719	207	48	50	14	100	100	0	392	410	109	105	107	13	100	100	0	2.139	2.200	2.249	2.235	1.190	2.186	0.952	52	394	901	976	1.097	614	287	671	305	0
6	2	3	"nrdF"	"STM2808"	6400	47570	90	882	945	263	49	51	16	100	100	0	478	499	128	107	108	12	100	100	0	2.245	2.286	2.273	2.309	1.162	2.253	0.965	52	389	1204	1288	1.167	833	371	896	392	0
6	3	3	"sipD"	"STM2883"	6580	47580	100	1812	1629	627	49	50	12	100	100	0	373	364	110	107	107	12	100	100	0	6.628	6.148	6.175	6.013	1.373	6.202	0.947	80	460	2029	1837	2.729	1763	266	1580	257	0
6	4	3	"invI"	"STM2893"	6750	47570	90	515	570	197	49	51	20	100	100	0	319	349	101	106	107	15	100	100	0	2.188	2.144	2.195	2.171	1.200	2.081	0.937	52	373	679	764	1.129	466	213	521	243	0
6	5	3	"msgA"	"STM1241"	6930	47570	90	135	150	55	46	49	19	100	100	0	214	235	82	106	107	15	100	100	0	0.824	0.806	0.818	0.822	1.364	0.757	0.840	52	388	197	233	-0.279	89	108	104	129	0
6	6	3	"eutJ"	"STM2462"	7110	47570	100	62	70	28	48	49	13	50	26	0	216	234	82	105	107	12	98	98	0	0.126	0.171	0.157	0.136	2.624	0.186	0.397	80	452	125	151	-2.987	14	111	22	129	0
6	7	3	"rfaZ"	"STM3715"	7290	47570	100	166	169	37	49	50	12	100	100	0	408	420	86	106	107	12	100	100	0	0.387	0.382	0.390	0.377	1.314	0.378	0.876	80	442	419	434	-1.368	117	302	120	314	0
6	8	3	"pncB"	"STM1004"	7460	47560	90	171	176	39	47	49	13	100	100	0	221	223	38	105	108	15	100	100	0	1.069	1.093	1.109	1.099	1.424	1.085	0.781	52	358	240	247	0.096	124	116	129	118	0
6	9	3	"pepT"	"STM1227"	7640	47560	100	81	86	27	47	50	15	82	56	0	218	256	141	107	108	14	100	100	0	0.306	0.262	0.262	0.267	2.031	0.188	0.573	80	458	145	188	-1.707	34	111	39	149	0
6	10	3	"hlpA"	"STM0225"	7830	47560	90	455	598	374	47	49	15	100	100	0	178	215	104	107	108	12	100	98	0	5.746	5.102	5.973	5.847	1.408	4.634	0.859	52	389	479	659	2.523	408	71	551	108	0
6	11	3	"hemF"	"STM2451"	8010	47560	80	108	110	27	48	49	11	100	92	0	206	231	100	107	108	12	100	100	0	0.606	0.500	0.621	0.530	1.860	0.308	0.420	52	314	159	186	-0.722	60	99	62	124	0
6	12	3	"fliM"	"STM1976"	8170	47560	90	689	710	158	48	51	25	100	100	0	475	487	97	107	109	21	100	100	0	1.742	1.742	1.693	1.744	1.191	1.729	0.943	52	366	1009	1042	0.801	641	368	662	380	0
6	13	3	"yfeL"	"STM2439"	8360	47560	100	112	114	27	46	50	23	96	76	0	317	316	45	108	110	19	100	100	0	0.316	0.327	0.314	0.305	1.505	0.322	0.722	80	426	275	276	-1.663	66	209	68	208	0
6	14	3	""	"STM1013"	8530	47560	100	104	102	30	47	49	11	91	82	0	350	357	105	109	109	12	100	100	0	0.237	0.222	0.219	0.194	1.925	0.201	0.623	80	438	298	303	-2.080	57	241	55	248	0
6	15	3	""	"STM1017"	8700	47550	90	85	89	21	48	49	11	92	78	0	347	345	49	109	110	17	100	100	0	0.155	0.174	0.169	0.153	1.828	0.167	0.612	52	380	275	277	-2.685	37	238	41	236	0
6	16	3	""	"STM2300"	8890	47560	100	774	760	222	48	49	11	100	100	0	474	484	110	109	111	17	100	100	0	1.989	1.899	1.974	1.832	1.376	1.941	0.955	80	470	1091	1087	0.992	726	365	712	375	0
6	17	3	"orf48"	"STM1379"	9060	47550	90	147	156	40	46	48	11	100	100	0	506	501	80	109	111	20	100	100	0	0.254	0.281	0.287	0.269	1.358	0.262	0.835	52	373	498	502	-1.975	101	397	110	392	0
6	18	3	""	"STM0412"	9250	47550	100	111	110	27	47	49	13	98	92	0	235	243	42	108	110	18	100	100	0	0.504	0.467	0.472	0.441	1.573	0.463	0.697	80	450	191	198	-0.989	64	127	63	135	0
6	19	3	""	"STM0885"	9430	47550	100	75	74	16	47	49	13	81	53	0	264	271	54	108	109	12	100	100	0	0.179	0.166	0.174	0.157	1.876	0.144	0.377	80	450	184	190	-2.478	28	156	27	163	0
6	20	3	"exoX"	"STM1878"	9610	47550	100	338	328	81	48	49	13	100	97	0	410	413	72	107	108	14	100	100	0	0.957	0.915	0.937	0.858	1.532	0.915	0.926	80	427	593	586	-0.063	290	303	280	306	0
6	21	3	"yebG"	"STM1882"	9780	47540	100	491	539	231	47	48	11	100	100	0	189	204	63	106	107	13	100	100	0	5.349	5.020	5.322	5.332	1.299	4.836	0.873	80	408	527	590	2.419	444	83	492	98	0
6	22	3	""	"STM1534"	9950	47540	90	127	132	30	46	48	13	100	100	0	272	276	34	107	109	16	100	100	0	0.491	0.509	0.489	0.488	1.314	0.504	0.779	52	365	246	255	-1.026	81	165	86	169	0
6	23	3	""	"STM0612"	10140	47540	100	86	87	23	45	48	12	93	78	0	329	321	61	108	109	15	100	100	0	0.186	0.197	0.195	0.178	1.752	0.177	0.538	80	436	262	255	-2.430	41	221	42	213	0
6	24	3	"ybdQ"	"STM0614"	10310	47530	100	426	419	91	45	47	15	100	100	0	252	250	42	108	108	12	100	97	0	2.646	2.634	2.670	2.715	1.294	2.638	0.904	80	459	525	516	1.404	381	144	374	142	0
6	1	4	"pspC"	"STM1688"	6220	47750	90	2083	2014	284	50	60	82	100	100	0	209	214	33	106	107	14	100	100	0	19.738	18.185	19.361	18.732	1.292	17.880	0.862	52	402	2136	2072	4.303	2033	103	1964	108	0
6	2	4	"yhcP"	"STM3364"	6410	47760	100	293	295	62	49	58	74	100	92	0	1103	1084	149	107	107	14	100	100	0	0.245	0.252	0.252	0.246	1.273	0.246	0.908	80	491	1240	1223	-2.029	244	996	246	977	0
6	3	4	"yhdV"	"STM3392"	6590	47750	90	109	113	40	49	51	13	92	88	0	217	227	55	105	105	12	100	100	0	0.536	0.525	0.491	0.461	1.927	0.535	0.611	52	357	172	186	-0.900	60	112	64	122	0
6	4	4	"yhdH"	"STM3376"	6760	47750	100	199	198	54	49	50	13	100	100	0	437	444	93	103	104	12	100	100	0	0.449	0.437	0.425	0.426	1.324	0.438	0.876	80	442	484	490	-1.155	150	334	149	341	0
6	5	4	"pheA"	"STM2667"	6930	47750	80	189	188	45	47	49	11	100	100	0	251	256	59	104	106	12	100	100	0	0.966	0.928	0.974	0.950	1.350	0.909	0.831	52	320	289	293	-0.050	142	147	141	152	0
6	6	4	"yfiH"	"STM2661"	7120	47750	100	692	682	237	48	49	11	100	100	0	384	390	98	105	106	12	100	100	0	2.308	2.225	2.240	2.176	1.224	2.335	0.942	80	438	923	919	1.207	644	279	634	285	0
6	7	4	"yabI"	"STM0105"	7290	47750	100	248	247	93	48	49	11	98	97	0	360	376	116	106	107	12	100	100	0	0.787	0.737	0.735	0.677	1.633	0.739	0.909	80	420	454	469	-0.345	200	254	199	270	0
6	8	4	"ftsZ"	"STM0133"	7470	47740	100	5536	5236	1248	48	49	11	100	100	0	608	586	129	106	107	13	100	100	0	10.932	10.808	11.066	10.985	1.154	10.930	0.966	80	440	5990	5668	3.451	5488	502	5188	480	0
6	9	4	"caiD"	"STM0070"	7640	47750	100	108	110	32	47	49	12	93	92	0	446	447	109	108	108	12	100	100	0	0.180	0.186	0.177	0.165	1.719	0.176	0.719	80	430	399	402	-2.470	61	338	63	339	0
6	10	4	"hofB"	"STM0143"	7820	47740	100	131	133	44	48	50	12	97	95	0	683	681	142	107	108	12	100	100	0	0.144	0.148	0.145	0.136	1.561	0.148	0.746	80	452	659	659	-2.795	83	576	85	574	0
6	11	4	"mioC"	"STM3875"	8000	47740	100	471	478	101	48	50	11	100	100	0	354	357	54	108	109	12	100	100	0	1.720	1.727	1.670	1.729	1.219	1.773	0.911	80	452	669	679	0.782	423	246	430	249	0
6	12	4	"glmU"	"STM3862"	8180	47740	100	1910	1862	686	48	50	13	100	100	0	557	535	153	108	109	12	100	100	0	4.147	4.248	4.277	4.270	1.211	4.367	0.960	80	430	2311	2241	2.052	1862	449	1814	427	0
6	13	4	"cvpA"	"STM2363"	8350	47730	100	483	482	96	46	47	12	100	100	0	316	314	40	108	108	12	100	100	0	2.101	2.117	2.106	2.105	1.262	2.171	0.918	80	418	645	642	1.071	437	208	436	206	0
6	14	4	"lrhA"	"STM2330"	8520	47730	90	1387	1452	328	47	55	48	100	100	0	545	568	111	109	113	30	100	100	0	3.073	3.061	3.115	3.068	1.148	3.000	0.946	52	358	1776	1864	1.620	1340	436	1405	459	0
6	15	4	"elaA"	"STM2312"	8700	47730	90	195	200	44	49	56	42	100	92	0	350	357	44	109	112	30	100	100	0	0.606	0.609	0.554	0.591	1.410	0.579	0.797	52	396	387	399	-0.723	146	241	151	248	0
6	16	4	"ais"	"STM2296"	8880	47730	90	235	237	40	48	51	17	100	100	0	435	447	64	110	114	33	100	100	0	0.575	0.561	0.548	0.559	1.226	0.527	0.904	52	373	512	526	-0.797	187	325	189	337	0
6	17	4	"glpQ"	"STM2282"	9070	47730	100	705	699	146	47	49	15	100	100	0	550	528	109	109	111	28	100	100	0	1.492	1.556	1.543	1.590	1.210	1.539	0.952	80	479	1099	1071	0.577	658	441	652	419	0
6	18	4	""	"STM2406"	9250	47730	100	215	213	60	48	49	11	98	98	0	529	542	80	108	108	12	100	100	0	0.397	0.380	0.392	0.348	1.551	0.387	0.873	80	432	588	599	-1.334	167	421	165	434	0
6	19	4	"ybdO"	"STM0606"	9430	47730	100	102	102	23	47	48	11	100	92	0	412	408	54	109	109	11	100	100	0	0.182	0.184	0.177	0.169	1.562	0.176	0.692	80	432	358	354	-2.462	55	303	55	299	0
6	20	4	"ygaE"	"STM2794"	9610	47720	100	96	99	24	47	49	12	97	87	0	321	326	75	108	108	12	98	98	0	0.230	0.239	0.237	0.227	1.741	0.222	0.662	80	408	262	270	-2.120	49	213	52	218	0
6	21	4	"slrB"	"STM2834"	9780	47720	100	62	65	18	47	48	11	57	27	0	188	197	52	107	108	12	100	97	0	0.185	0.200	0.202	0.182	2.186	0.200	0.329	80	420	96	108	-2.433	15	81	18	90	0
6	22	4	"ygaC"	"STM2801"	9960	47720	100	77	78	16	48	48	12	90	62	0	217	225	66	108	109	12	100	100	0	0.266	0.256	0.262	0.253	1.733	0.213	0.409	80	440	138	147	-1.910	29	109	30	117	0
6	23	4	"yqaB"	"STM2820"	10130	47710	100	603	574	160	46	48	12	100	100	0	319	305	71	108	109	12	98	97	0	2.640	2.680	2.662	2.771	1.298	2.657	0.932	80	418	768	725	1.400	557	211	528	197	0
6	24	4	"hypF"	"STM2842"	10300	47720	90	124	128	45	47	48	11	100	100	0	308	331	137	109	110	15	100	100	0	0.387	0.365	0.364	0.371	1.523	0.334	0.817	52	378	276	303	-1.370	77	199	81	222	0
6	1	5	""	"STM1790"	6230	47930	90	78	78	18	49	50	12	86	65	0	332	332	46	104	104	12	100	100	0	0.127	0.127	0.128	0.119	1.960	0.126	0.426	52	386	257	257	-2.975	29	228	29	228	0
6	2	5	"ychF"	"STM1784"	6390	47940	90	1722	1711	477	49	56	53	100	100	0	580	584	127	105	107	18	100	100	0	3.522	3.470	3.543	3.486	1.222	3.474	0.961	52	373	2148	2141	1.816	1673	475	1662	479	0
6	3	5	"yciA"	"STM1736"	6580	47930	90	189	187	29	48	55	42	100	96	0	272	276	43	105	106	14	100	100	0	0.844	0.813	0.821	0.819	1.303	0.795	0.840	52	394	308	310	-0.244	141	167	139	171	0
6	4	5	"stdC"	"STM3027"	6760	47930	100	97	96	22	48	50	12	95	81	0	467	461	108	105	105	12	100	100	0	0.135	0.135	0.130	0.125	1.812	0.121	0.606	80	442	411	404	-2.885	49	362	48	356	0
6	5	5	"aas"	"STM3010"	6930	47920	90	505	501	90	49	50	13	100	100	0	815	796	137	104	105	14	100	100	0	0.641	0.653	0.664	0.655	1.159	0.638	0.950	52	370	1167	1144	-0.641	456	711	452	692	0
6	6	5	"mltA"	"STM2988"	7100	47920	90	460	453	86	48	52	21	100	100	0	520	518	111	107	109	23	100	100	0	0.998	0.985	0.985	1.004	1.232	0.946	0.940	52	373	825	816	-0.003	412	413	405	411	0
6	7	5	"yihX"	"STM4026"	7280	47920	90	800	815	166	48	52	21	100	100	0	406	414	72	107	109	23	100	100	0	2.515	2.498	2.478	2.515	1.189	2.466	0.929	52	380	1051	1074	1.331	752	299	767	307	0
6	8	5	""	"STM0867"	7460	47920	90	191	194	47	48	50	12	100	100	0	435	435	78	108	109	16	100	100	0	0.437	0.446	0.447	0.437	1.305	0.425	0.864	52	389	470	473	-1.193	143	327	146	327	0
6	9	5	"ybhN"	"STM0811"	7650	47930	100	123	125	38	47	49	11	97	96	0	571	565	132	107	108	15	100	100	0	0.164	0.170	0.165	0.166	1.390	0.171	0.795	80	439	540	536	-2.610	76	464	78	458	0
6	10	5	"abrB"	"STM0729"	7810	47920	90	176	189	47	48	51	16	100	100	0	547	533	86	108	111	28	100	100	0	0.292	0.332	0.307	0.322	1.272	0.324	0.849	52	363	567	566	-1.778	128	439	141	425	0
6	11	5	"citB"	"STM0690"	7990	47920	90	76	77	19	49	51	14	69	48	0	333	338	60	109	113	28	100	100	0	0.121	0.122	0.111	0.100	2.029	0.104	0.351	52	374	251	257	-3.052	27	224	28	229	0
6	12	5	"gltK"	"STM0663"	8170	47920	100	139	141	36	47	49	13	98	97	0	382	394	100	108	110	17	100	100	0	0.336	0.329	0.331	0.316	1.438	0.311	0.808	80	442	366	380	-1.574	92	274	94	286	0
6	13	5	"ybjZ"	"STM0942"	8340	47910	90	1395	1361	423	47	55	58	100	100	0	670	624	174	107	112	37	100	98	0	2.394	2.542	2.535	2.616	1.277	2.528	0.960	52	379	1911	1831	1.260	1348	563	1314	517	0
6	14	5	""	"STM0907"	8540	47910	100	152	152	54	48	57	58	77	41	0	474	438	106	108	112	36	100	97	0	0.284	0.315	0.312	0.280	1.848	0.317	0.795	80	479	470	434	-1.815	104	366	104	330	0
6	15	5	"sugE"	"STM4338"	8710	47910	90	94	98	24	47	49	12	98	86	0	267	269	26	107	107	12	100	100	0	0.294	0.315	0.282	0.288	1.590	0.305	0.653	52	372	207	213	-1.767	47	160	51	162	0
6	16	5	"miaA"	"STM4360"	8890	47910	100	1592	1525	448	46	47	12	100	100	0	357	349	81	108	108	13	100	100	0	6.209	6.137	6.213	6.209	1.252	6.223	0.944	80	462	1795	1720	2.634	1546	249	1479	241	0
6	17	5	"yjeT"	"STM4365"	9060	47920	90	100	103	32	47	48	13	96	84	0	160	164	30	107	107	13	100	96	0	1.000	0.982	0.932	0.911	1.972	0.860	0.513	52	364	106	113	0.000	53	53	56	57	0
6	18	5	"yjfM"	"STM4375"	9250	47910	100	88	91	24	48	50	13	92	75	0	333	336	65	108	108	12	100	100	0	0.178	0.189	0.194	0.169	1.820	0.184	0.594	80	439	265	271	-2.492	40	225	43	228	0
6	19	5	"yibD"	"STM3707"	9420	47910	100	132	135	35	47	48	11	97	95	0	487	477	109	108	109	11	100	100	0	0.224	0.238	0.227	0.226	1.515	0.234	0.844	80	408	464	457	-2.157	85	379	88	369	0
6	20	5	"yiaJ"	"STM3667"	9600	47900	100	264	260	57	47	49	12	100	100	0	413	404	95	108	108	12	100	100	0	0.711	0.720	0.719	0.748	1.378	0.686	0.890	80	442	522	509	-0.491	217	305	213	296	0
6	21	5	"glyQ"	"STM3656"	9780	47900	100	975	938	193	48	49	11	100	100	0	297	289	48	106	107	12	100	100	0	4.853	4.863	4.852	4.962	1.244	4.896	0.927	80	432	1118	1073	2.279	927	191	890	183	0
6	22	5	"dppB"	"STM3629"	9950	47900	90	222	220	35	48	50	12	100	100	0	461	459	39	109	111	20	100	100	0	0.494	0.491	0.485	0.486	1.212	0.467	0.908	52	357	526	522	-1.016	174	352	172	350	0
6	23	5	"yhjJ"	"STM3613"	10130	47900	100	418	437	143	47	49	12	100	100	0	411	425	124	108	109	19	100	100	0	1.224	1.230	1.264	1.232	1.296	1.224	0.928	80	452	674	707	0.292	371	303	390	317	0
6	24	5	"yhiI"	"STM3587"	10300	47890	90	162	172	50	47	49	11	100	100	0	293	313	76	108	109	12	100	100	0	0.622	0.610	0.607	0.605	1.254	0.593	0.863	52	378	300	330	-0.686	115	185	125	205	0
6	1	6	""	"STM3251"	6220	48120	100	158	164	59	49	51	15	98	95	0	452	437	132	105	105	12	100	98	0	0.314	0.346	0.319	0.331	1.513	0.342	0.794	80	503	456	447	-1.671	109	347	115	332	0
6	2	6	"tdcG"	"STM3240"	6400	48110	90	128	138	60	49	51	13	100	96	0	414	475	225	105	106	13	100	100	0	0.256	0.241	0.230	0.229	1.320	0.234	0.838	52	374	388	459	-1.968	79	309	89	370	0
6	3	6	"gcp"	"STM3208"	6570	48110	90	339	335	56	49	53	21	100	100	0	358	359	55	107	110	24	100	100	0	1.155	1.135	1.165	1.135	1.219	1.124	0.917	52	394	541	538	0.208	290	251	286	252	0
6	4	6	"yqiA"	"STM3182"	6760	48110	100	442	421	108	47	51	18	98	98	0	393	380	65	106	108	22	100	100	0	1.376	1.365	1.374	1.290	1.432	1.400	0.923	80	461	682	648	0.461	395	287	374	274	0
6	5	6	"hybC"	"STM3147"	6930	48110	90	191	191	56	48	50	14	100	100	0	406	421	118	103	104	12	100	100	0	0.472	0.450	0.445	0.446	1.314	0.439	0.873	52	378	446	461	-1.083	143	303	143	318	0
6	6	6	"gsp"	"STM3139"	7110	48110	100	717	712	257	48	50	15	100	100	0	832	803	254	107	107	12	100	100	0	0.923	0.954	0.933	0.938	1.286	0.956	0.959	80	472	1394	1360	-0.116	669	725	664	696	0
6	7	6	"pqiA"	"STM1063"	7290	48110	100	175	192	96	48	49	12	100	98	0	327	366	156	107	107	12	100	100	0	0.577	0.556	0.562	0.532	1.416	0.558	0.874	80	451	347	403	-0.793	127	220	144	259	0
6	8	6	""	"STM1078"	7460	48100	90	125	129	21	47	49	12	100	100	0	226	226	34	108	107	12	100	100	0	0.661	0.695	0.653	0.700	1.379	0.625	0.717	52	380	196	200	-0.597	78	118	82	118	0
6	9	6	"hpaH"	"STM1105"	7640	48100	90	101	101	21	47	49	11	100	94	0	459	469	54	107	108	14	100	100	0	0.153	0.149	0.148	0.140	1.568	0.141	0.673	52	380	406	416	-2.705	54	352	54	362	0
6	10	6	""	"STM1132"	7820	48100	90	103	108	30	48	50	14	100	90	0	470	517	190	107	108	13	100	100	0	0.152	0.146	0.152	0.141	1.513	0.135	0.725	52	388	418	470	-2.722	55	363	60	410	0
6	11	6	"rluC"	"STM1187"	8000	48100	100	360	362	92	48	50	12	100	100	0	474	480	89	106	107	12	100	100	0	0.848	0.840	0.845	0.827	1.224	0.843	0.943	80	462	680	688	-0.238	312	368	314	374	0
6	12	6	"ycfW"	"STM1219"	8170	48090	90	685	705	149	48	52	19	100	100	0	638	658	123	108	111	30	100	100	0	1.202	1.195	1.205	1.195	1.159	1.169	0.952	52	370	1167	1207	0.265	637	530	657	550	0
6	13	6	"dnaA"	"STM3838"	8350	48090	90	290	371	276	47	50	17	100	100	0	291	330	164	107	110	27	100	100	0	1.321	1.453	1.374	1.392	1.272	1.548	0.911	52	396	427	547	0.401	243	184	324	223	0
6	14	6	""	"STM1484"	8530	48090	90	409	432	98	47	49	12	100	100	0	456	463	79	108	108	12	100	100	0	1.040	1.085	1.072	1.079	1.207	1.067	0.936	52	387	710	740	0.057	362	348	385	355	0
6	15	6	"yrdB"	"STM3400"	8700	48090	90	276	279	50	48	49	15	100	100	0	284	283	44	107	109	16	100	100	0	1.288	1.313	1.273	1.323	1.309	1.310	0.890	52	386	405	407	0.365	228	177	231	176	0
6	16	6	""	"STM3411"	8890	48090	80	80	81	19	47	48	11	90	73	0	152	153	23	107	107	11	96	88	0	0.733	0.739	0.706	0.689	1.910	0.697	0.436	52	315	78	80	-0.447	33	45	34	46	0
6	17	6	"rplR"	"STM3424"	9070	48090	100	2985	2720	940	47	48	12	100	100	0	137	140	21	107	107	12	87	66	0	97.933	81.000	60.135	56.541	1.489	87.987	0.470	80	452	2968	2706	6.614	2938	30	2673	33	0
6	18	6	"yheO"	"STM3452"	9240	48080	90	475	484	88	48	49	12	100	100	0	379	383	59	107	109	14	100	100	0	1.570	1.580	1.632	1.585	1.185	1.537	0.927	52	356	699	712	0.651	427	272	436	276	0
6	19	6	"treF"	"STM3603"	9420	48080	100	250	256	61	48	50	12	100	100	0	583	597	148	108	110	14	100	100	0	0.425	0.425	0.425	0.429	1.245	0.411	0.923	80	450	677	697	-1.234	202	475	208	489	0
6	20	6	"yhjL"	"STM3616"	9600	48080	90	97	101	23	47	49	12	96	94	0	268	278	51	108	109	12	100	100	0	0.313	0.318	0.333	0.301	1.721	0.299	0.673	52	380	210	224	-1.678	50	160	54	170	0
6	21	6	"yhjT"	"STM3623"	9790	48080	100	68	69	15	47	49	11	71	45	0	145	152	32	107	108	12	96	75	0	0.553	0.489	0.562	0.528	2.306	0.326	0.243	80	438	59	67	-0.856	21	38	22	45	0
6	22	6	""	"STM3632"	9950	48070	90	165	169	25	47	49	12	100	100	0	588	576	75	109	113	30	100	100	0	0.246	0.261	0.241	0.259	1.282	0.254	0.867	52	362	597	589	-2.021	118	479	122	467	0
6	23	6	"yiaG"	"STM3648"	10140	48080	100	94	97	32	47	49	12	96	83	0	199	207	50	108	111	28	100	88	0	0.516	0.505	0.478	0.460	1.950	0.480	0.603	80	451	138	149	-0.953	47	91	50	99	0
6	24	6	"yiaH"	"STM3658"	10310	48070	90	201	207	48	46	55	82	98	34	0	599	630	117	110	122	121	100	100	0	0.317	0.310	0.311	0.304	1.215	0.417	0.673	52	386	644	681	-1.658	155	489	161	520	0
6	1	7	"rpmH"	"STM3839"	6220	48300	90	306	312	133	48	49	11	100	100	0	154	162	43	104	105	12	98	92	0	5.160	4.552	4.877	4.970	1.566	4.347	0.742	52	380	308	322	2.367	258	50	264	58	0
6	2	7	"trmE"	"STM3843"	6390	48290	90	477	503	103	49	52	17	100	100	0	588	634	120	107	109	21	100	100	0	0.890	0.861	0.857	0.861	1.153	0.872	0.946	52	389	909	981	-0.168	428	481	454	527	0
6	3	7	""	"STM3846"	6570	48300	80	74	78	21	49	51	16	69	30	0	361	353	67	106	107	16	100	100	0	0.098	0.117	0.104	0.104	1.839	0.117	0.431	52	321	280	276	-3.350	25	255	29	247	0
6	4	7	"pstB"	"STM3854"	6740	48290	90	1440	1362	363	47	51	20	100	100	0	579	550	115	107	109	16	100	100	0	2.951	2.968	2.915	2.946	1.197	2.961	0.960	52	375	1865	1758	1.561	1393	472	1315	443	0
6	5	7	""	"STM3858"	6920	48290	80	233	241	55	49	52	21	100	100	0	612	611	108	106	106	15	100	100	0	0.364	0.380	0.378	0.374	1.236	0.378	0.914	52	328	690	697	-1.459	184	506	192	505	0
6	6	7	"atpB"	"STM3871"	7090	48290	90	1527	1527	362	49	74	160	100	100	0	277	284	59	106	109	23	100	100	0	8.643	8.303	8.276	8.505	1.231	8.094	0.937	52	375	1649	1656	3.112	1478	171	1478	178	0
6	7	7	"lpdA"	"STM0154"	7280	48290	100	2114	2078	874	49	69	146	100	100	0	247	252	69	107	109	21	97	92	0	14.750	13.993	14.108	14.347	1.328	13.971	0.937	80	450	2205	2174	3.883	2065	140	2029	145	0
6	8	7	"kdgT"	"STM0161"	7450	48280	90	103	108	27	49	51	14	100	92	0	326	331	55	107	109	16	100	100	0	0.247	0.263	0.242	0.248	1.494	0.287	0.708	52	380	273	283	-2.020	54	219	59	224	0
6	9	7	"gcd"	"STM0169"	7630	48280	90	768	766	125	48	55	41	100	100	0	1085	1093	85	107	115	62	100	100	0	0.736	0.728	0.715	0.719	1.149	0.730	0.952	52	396	1698	1704	-0.442	720	978	718	986	0
6	10	7	"stiH"	"STM0174"	7810	48280	80	107	124	71	47	53	42	76	21	0	362	373	81	105	114	63	100	100	0	0.233	0.287	0.226	0.233	1.799	0.315	0.511	52	334	317	345	-2.099	60	257	77	268	0
6	11	7	"yadI"	"STM0178"	7990	48280	90	92	91	17	48	49	12	98	84	0	328	326	40	106	106	13	100	100	0	0.198	0.195	0.185	0.184	1.617	0.188	0.626	52	382	266	263	-2.335	44	222	43	220	0
6	12	7	"yadB"	"STM0185"	8170	48280	90	154	154	49	48	49	12	100	100	0	251	265	65	105	106	13	100	100	0	0.726	0.663	0.631	0.643	1.325	0.660	0.868	52	387	252	266	-0.462	106	146	106	160	0
6	13	7	""	"STM1586"	8340	48270	90	4088	4244	828	49	70	173	100	100	0	498	507	84	105	108	22	100	100	0	10.277	10.435	10.497	10.470	1.132	10.509	0.964	52	389	4432	4597	3.361	4039	393	4195	402	0
6	14	7	"srfC"	"STM1595"	8520	48280	90	225	226	65	48	69	174	53	1	0	294	301	65	108	109	21	100	100	0	0.952	0.922	0.889	0.909	1.363	0.927	0.868	52	379	363	371	-0.072	177	186	178	193	0
6	15	7	"sifB"	"STM1602"	8700	48270	100	110	115	31	48	49	13	98	93	0	511	518	81	108	108	11	100	100	0	0.154	0.163	0.160	0.148	1.585	0.160	0.717	80	452	465	477	-2.700	62	403	67	410	0
6	16	7	""	"STM1606"	8880	48260	100	390	383	82	48	50	12	100	100	0	614	600	90	108	108	11	100	100	0	0.676	0.681	0.686	0.666	1.259	0.685	0.934	80	452	848	827	-0.565	342	506	335	492	0
6	17	7	""	"STM1615"	9060	48270	90	98	105	26	48	49	11	100	96	0	414	424	76	108	108	12	100	100	0	0.163	0.180	0.168	0.167	1.468	0.169	0.682	52	367	356	373	-2.614	50	306	57	316	0
6	18	7	""	"STM1621"	9240	48270	100	94	91	24	47	48	10	91	86	0	412	392	73	106	108	13	100	100	0	0.154	0.154	0.152	0.138	1.731	0.155	0.676	80	460	353	330	-2.703	47	306	44	286	0
6	19	7	""	"STM1792"	9410	48260	90	183	180	26	48	50	15	100	100	0	797	780	113	109	116	49	100	100	0	0.196	0.197	0.202	0.196	1.239	0.186	0.894	52	373	823	803	-2.349	135	688	132	671	0
6	20	7	"ycgQ"	"STM1800"	9590	48260	90	159	170	40	48	50	16	100	100	0	377	387	70	108	115	46	100	100	0	0.413	0.437	0.421	0.427	1.303	0.440	0.861	52	388	380	401	-1.277	111	269	122	279	0
6	21	7	"nhaB"	"STM1806"	9770	48260	100	625	639	136	50	52	14	100	100	0	664	676	112	109	110	16	100	100	0	1.036	1.039	1.023	1.026	1.178	1.051	0.960	80	442	1130	1156	0.051	575	555	589	567	0
6	22	7	"rnd"	"STM1817"	9950	48260	100	138	144	42	48	50	12	98	96	0	309	317	74	108	109	12	100	100	0	0.448	0.459	0.465	0.449	1.385	0.455	0.776	80	450	291	305	-1.159	90	201	96	209	0
6	23	7	"yoaE"	"STM1828"	10120	48250	90	332	339	93	48	51	19	100	100	0	359	375	76	107	109	20	100	100	0	1.127	1.086	1.066	1.070	1.229	1.127	0.916	52	365	536	559	0.172	284	252	291	268	0
6	24	7	""	"STM1833"	10300	48250	90	76	78	21	49	56	81	1	0	0	179	185	41	108	120	119	7	1	0	0.380	0.377	0.321	0.323	2.322	0.362	0.410	52	402	98	106	-1.395	27	71	29	77	0
6	1	8	""	"STM2358"	6210	48470	90	131	133	34	49	51	12	100	98	0	637	639	152	105	107	20	100	100	0	0.154	0.157	0.158	0.150	1.409	0.155	0.788	52	386	614	618	-2.698	82	532	84	534	0
6	2	8	"dedD"	"STM2364"	6400	48470	90	1002	1033	277	49	51	13	100	100	0	374	376	71	107	108	19	100	100	0	3.569	3.658	3.569	3.658	1.215	3.657	0.927	52	394	1220	1253	1.836	953	267	984	269	0
6	3	8	"usg"	"STM2369"	6580	48470	100	1688	1613	445	48	50	12	100	100	0	577	546	131	106	106	12	100	98	0	3.482	3.557	3.564	3.689	1.279	3.571	0.959	80	430	2111	2005	1.800	1640	471	1565	440	0
6	4	8	""	"STM2377"	6740	48460	90	211	210	41	50	52	16	100	100	0	545	550	75	106	111	30	100	100	0	0.367	0.360	0.371	0.355	1.310	0.352	0.875	52	368	600	604	-1.447	161	439	160	444	0
6	5	8	"yfcM"	"STM2381"	6920	48460	90	248	246	58	49	51	16	100	100	0	335	332	50	105	109	29	100	100	0	0.865	0.868	0.872	0.848	1.288	0.905	0.886	52	388	429	424	-0.209	199	230	197	227	0
6	6	8	"fadL"	"STM2391"	7100	48460	90	585	588	160	49	52	21	100	100	0	584	585	135	106	108	13	100	100	0	1.121	1.125	1.095	1.121	1.147	1.141	0.960	52	389	1014	1018	0.165	536	478	539	479	0
6	7	8	""	"STM2595"	7280	48460	90	92	95	32	47	50	13	90	80	0	312	324	58	106	107	13	100	100	0	0.218	0.220	0.196	0.183	2.032	0.213	0.538	52	380	251	266	-2.195	45	206	48	218	0
6	8	8	""	"STM2599"	7460	48460	80	92	92	20	49	50	12	100	80	0	212	214	38	107	108	11	100	100	0	0.410	0.402	0.400	0.391	1.894	0.369	0.535	52	334	148	150	-1.288	43	105	43	107	0
6	9	8	""	"STM2604"	7640	48460	90	80	83	19	46	48	12	92	71	0	299	313	65	107	107	11	100	100	0	0.177	0.180	0.167	0.161	1.737	0.167	0.519	52	381	226	243	-2.497	34	192	37	206	0
6	10	8	""	"STM2608"	7820	48460	100	233	233	52	47	49	11	100	100	0	1114	1129	190	107	107	12	100	100	0	0.185	0.182	0.177	0.177	1.286	0.179	0.908	80	440	1193	1208	-2.437	186	1007	186	1022	0
6	11	8	""	"STM2613"	7980	48450	90	104	109	33	47	50	13	96	88	0	419	445	150	107	109	21	100	100	0	0.183	0.183	0.171	0.176	1.647	0.175	0.716	52	369	369	400	-2.453	57	312	62	338	100
6	12	8	""	"STM2618"	8170	48450	90	58	60	16	47	50	13	40	15	0	171	177	34	106	107	16	100	94	0	0.169	0.183	0.238	0.168	2.685	0.181	0.227	52	386	76	84	-2.563	11	65	13	71	0
6	13	8	"yrbE"	"STM3312"	8340	48450	90	694	680	140	48	50	12	100	100	0	406	426	103	106	107	11	100	100	0	2.153	1.975	2.001	1.998	1.186	1.987	0.923	52	388	946	952	1.107	646	300	632	320	0
6	14	8	"yhbG"	"STM3319"	8530	48450	100	916	890	236	47	49	12	100	100	0	436	418	85	106	107	12	100	100	0	2.633	2.702	2.705	2.693	1.233	2.744	0.945	80	450	1199	1155	1.397	869	330	843	312	0
6	15	8	""	"STM3334"	8710	48450	100	669	622	204	48	49	13	100	100	0	588	563	155	108	108	12	100	100	0	1.294	1.262	1.276	1.214	1.365	1.266	0.960	80	420	1101	1029	0.372	621	480	574	455	0
6	16	8	""	"STM3343"	8880	48450	100	324	324	87	48	50	12	100	100	0	465	468	84	109	109	12	100	100	0	0.775	0.769	0.736	0.736	1.300	0.774	0.920	80	440	632	635	-0.367	276	356	276	359	0
6	17	8	"yhcB"	"STM3347"	9070	48450	100	264	284	151	48	49	11	100	100	0	252	257	88	107	108	12	100	100	0	1.490	1.573	1.502	1.518	1.369	1.647	0.897	80	452	361	386	0.575	216	145	236	150	0
6	18	8	""	"STM3358"	9240	48440	90	193	198	37	47	49	11	100	100	0	365	363	46	107	108	12	100	100	0	0.566	0.590	0.596	0.583	1.272	0.571	0.889	52	356	404	407	-0.821	146	258	151	256	0
6	19	8	""	"STM0762"	9410	48440	90	115	119	25	48	50	12	100	100	0	514	526	81	110	113	30	100	100	0	0.166	0.171	0.169	0.163	1.424	0.152	0.737	52	380	471	487	-2.592	67	404	71	416	0
6	20	8	"dcoA"	"STM0767"	9580	48440	90	183	180	47	50	53	23	98	94	0	1136	1167	275	112	134	124	100	100	0	0.130	0.123	0.124	0.119	1.430	0.123	0.859	52	388	1157	1185	-2.945	133	1024	130	1055	0
6	21	8	""	"STM0777"	9780	48440	100	125	130	27	50	54	22	100	92	0	498	490	94	111	127	108	97	92	0	0.194	0.211	0.196	0.210	1.594	0.185	0.717	80	446	462	459	-2.367	75	387	80	379	0
6	22	8	"modB"	"STM0782"	9950	48440	100	343	354	207	48	51	14	100	98	0	416	481	661	109	110	12	100	98	0	0.961	0.823	0.951	0.930	1.429	0.400	0.679	80	430	602	678	-0.058	295	307	306	372	0
6	23	8	"hutG"	"STM0788"	10130	48440	100	110	114	38	48	50	12	98	92	0	231	243	66	108	109	13	100	100	0	0.504	0.489	0.483	0.455	1.607	0.497	0.763	80	439	185	201	-0.988	62	123	66	135	0
6	24	8	"hutH"	"STM0791"	10300	48430	80	91	90	20	48	49	13	90	76	0	289	296	57	108	109	12	100	100	0	0.238	0.223	0.227	0.193	2.018	0.228	0.595	52	321	224	230	-2.074	43	181	42	188	0
6	1	9	""	"STM0903"	6220	48650	100	114	120	33	48	50	13	100	96	0	723	720	161	104	105	12	100	100	0	0.107	0.117	0.111	0.108	1.536	0.111	0.701	80	492	685	688	-3.229	66	619	72	616	0
6	2	9	""	"STM0908"	6390	48650	90	91	95	27	48	51	14	92	75	0	434	437	85	106	107	12	100	100	0	0.131	0.142	0.143	0.124	1.789	0.128	0.483	52	380	371	378	-2.931	43	328	47	331	0
6	3	9	""	"STM0914"	6580	48650	100	79	83	24	49	51	13	81	56	0	425	426	96	105	105	12	100	100	0	0.094	0.106	0.097	0.087	2.017	0.100	0.474	80	460	350	355	-3.415	30	320	34	321	0
6	4	9	""	"STM0918"	6750	48650	80	59	63	26	49	50	12	38	26	0	200	217	59	105	106	12	100	100	0	0.105	0.125	0.148	0.156	2.398	0.134	0.161	52	314	105	126	-3.248	10	95	14	112	0
6	5	9	""	"STM0922"	6930	48650	100	89	94	28	47	49	12	96	85	0	550	558	93	105	106	12	100	100	0	0.094	0.104	0.096	0.093	1.732	0.089	0.486	80	461	487	500	-3.405	42	445	47	453	0
6	6	9	""	"STM0926"	7100	48640	90	332	328	43	49	51	19	100	100	0	1972	1936	172	106	116	75	100	100	0	0.152	0.152	0.152	0.151	1.158	0.149	0.916	52	386	2149	2109	-2.721	283	1866	279	1830	0
6	7	9	""	"STM4206"	7280	48640	90	73	75	18	47	50	20	53	21	0	285	290	47	105	113	67	100	92	0	0.144	0.151	0.145	0.128	1.863	0.133	0.361	52	388	206	213	-2.791	26	180	28	185	0
6	8	9	""	"STM4210"	7470	48640	100	123	127	32	49	50	12	100	100	0	505	513	130	108	108	13	100	100	0	0.186	0.193	0.188	0.191	1.549	0.179	0.776	80	434	471	483	-2.424	74	397	78	405	0
6	9	9	""	"STM4215"	7630	48640	100	85	93	30	48	49	11	91	81	0	351	360	76	108	107	12	100	100	0	0.152	0.179	0.168	0.155	1.835	0.173	0.587	80	426	280	297	-2.715	37	243	45	252	0
6	10	9	""	"STM4219"	7820	48640	100	87	91	25	48	49	13	91	75	0	218	226	58	106	106	11	100	100	0	0.348	0.358	0.341	0.315	2.271	0.321	0.568	80	430	151	163	-1.522	39	112	43	120	0
6	11	9	"yjbG"	"STM4224"	7990	48640	100	101	100	28	47	49	13	90	82	0	369	380	73	106	107	13	100	100	0	0.205	0.193	0.190	0.173	1.798	0.183	0.613	80	449	317	327	-2.284	54	263	53	274	0
6	12	9	"yjbO"	"STM4244"	8170	48630	90	147	154	39	46	48	12	100	100	0	218	222	41	107	107	12	100	100	0	0.910	0.939	0.945	0.928	1.427	0.966	0.810	52	382	212	223	-0.136	101	111	108	115	0
6	13	9	"csgC"	"STM1145"	8350	48630	90	85	85	20	47	49	12	94	71	0	317	318	37	106	107	12	100	100	0	0.180	0.179	0.167	0.159	1.869	0.177	0.529	52	381	249	250	-2.473	38	211	38	212	0
6	14	9	"ssaO"	"STM1416"	8530	48630	100	103	106	31	47	49	13	95	88	0	306	308	82	105	106	12	100	100	0	0.279	0.291	0.283	0.283	1.593	0.272	0.653	80	442	257	262	-1.844	56	201	59	203	0
6	15	9	"hisC"	"STM2073"	8700	48620	90	1183	1295	330	48	58	65	100	100	0	482	533	120	106	110	25	100	100	0	3.019	2.920	2.957	2.932	1.199	2.965	0.929	52	357	1511	1674	1.594	1135	376	1247	427	0
6	16	9	"flgE"	"STM1177"	8880	48630	100	3011	2932	433	49	57	59	100	100	0	593	586	73	109	111	22	100	100	0	6.120	6.044	6.141	6.055	1.143	6.191	0.949	80	442	3446	3360	2.613	2962	484	2883	477	0
6	17	9	"rnc"	"STM2581"	9050	48620	90	447	461	113	50	57	43	100	100	0	291	296	48	108	112	21	100	100	0	2.169	2.186	2.154	2.160	1.250	2.228	0.920	52	371	580	599	1.117	397	183	411	188	100
6	18	9	"mutS"	"STM2909"	9240	48620	90	91	98	31	49	55	39	55	13	0	151	169	48	109	111	19	94	67	0	1.000	0.817	0.866	0.870	1.715	0.713	0.547	52	386	84	109	0.000	42	42	49	60	0
6	19	9	"yecS"	"STM1952"	9410	48620	90	243	246	41	48	49	12	100	100	0	350	351	45	108	108	12	100	100	0	0.806	0.815	0.812	0.811	1.248	0.829	0.871	52	372	437	441	-0.312	195	242	198	243	0
6	20	9	"otsB"	"STM1929"	9600	48620	100	114	121	39	48	50	14	97	95	0	417	452	139	110	113	56	100	98	0	0.215	0.213	0.208	0.206	1.458	0.208	0.802	80	461	373	415	-2.218	66	307	73	342	0
6	21	9	"yebC"	"STM1899"	9770	48610	90	1518	1504	211	48	59	74	100	100	0	414	412	56	111	112	18	100	100	0	4.851	4.837	4.936	4.875	1.156	4.957	0.931	52	357	1773	1757	2.278	1470	303	1456	301	0
6	22	9	"yecN"	"STM1904"	9940	48620	90	122	147	74	49	60	73	50	17	0	208	241	95	110	112	18	100	100	0	0.745	0.748	0.752	0.740	1.405	0.759	0.811	52	366	171	229	-0.425	73	98	98	131	0
6	23	9	"grpE"	"STM2681"	10130	48610	100	1507	1510	483	48	50	12	100	100	0	399	398	104	110	110	12	100	100	0	5.048	5.076	5.120	5.280	1.333	5.149	0.924	80	437	1748	1750	2.336	1459	289	1462	288	0
6	24	9	""	"STM3782"	10300	48610	100	171	168	50	49	50	13	97	96	0	602	612	125	108	109	12	100	100	0	0.247	0.236	0.246	0.213	1.664	0.238	0.838	80	462	616	623	-2.018	122	494	119	504	0
6	1	10	"dinP"	"STM0313"	6220	48840	90	152	149	37	48	50	13	100	100	0	383	387	80	105	105	12	100	100	0	0.374	0.358	0.347	0.346	1.402	0.348	0.815	52	386	382	383	-1.419	104	278	101	282	0
6	2	10	""	"STM0325"	6400	48830	90	83	88	31	47	50	13	82	57	0	296	311	83	105	105	12	100	100	0	0.188	0.199	0.168	0.164	1.985	0.191	0.495	52	388	227	247	-2.408	36	191	41	206	0
6	3	10	""	"STM0329"	6580	48830	90	69	72	22	48	51	14	61	38	0	216	234	72	105	105	12	100	100	0	0.189	0.186	0.185	0.188	2.242	0.152	0.242	52	365	132	153	-2.402	21	111	24	129	0
6	4	10	""	"STM0333"	6740	48820	90	169	176	44	51	54	16	100	98	0	716	715	140	106	112	46	100	100	0	0.193	0.205	0.190	0.198	1.421	0.188	0.797	52	373	728	734	-2.370	118	610	125	609	0
6	5	10	""	"STM1050"	6930	48830	100	127	129	39	49	52	15	96	90	0	698	652	166	104	110	41	100	100	0	0.131	0.146	0.142	0.136	1.581	0.146	0.779	80	461	672	628	-2.929	78	594	80	548	0
6	6	10	"ycbW"	"STM1059"	7110	48830	90	238	240	51	49	51	12	100	100	0	195	194	22	104	105	12	100	100	0	2.077	2.122	2.088	2.116	1.305	2.357	0.783	52	362	280	281	1.054	189	91	191	90	0
6	7	10	"yeaM"	"STM1279"	7280	48820	100	426	410	124	49	51	12	100	100	0	568	543	125	106	107	12	100	100	0	0.816	0.826	0.821	0.790	1.325	0.837	0.949	80	452	839	798	-0.293	377	462	361	437	0
6	8	10	""	"STM1287"	7460	48810	90	208	204	42	48	49	12	100	100	0	620	607	106	106	107	12	100	100	0	0.311	0.311	0.308	0.302	1.327	0.299	0.891	52	365	674	657	-1.684	160	514	156	501	0
6	9	10	"yeaA"	"STM1291"	7630	48810	90	394	402	85	48	51	17	100	100	0	301	306	48	107	109	18	100	100	0	1.784	1.779	1.827	1.770	1.258	1.799	0.901	52	372	540	553	0.835	346	194	354	199	0
6	10	10	"astC"	"STM1303"	7820	48820	100	144	149	43	49	52	17	96	95	0	634	630	131	106	108	17	100	100	0	0.180	0.191	0.176	0.180	1.503	0.186	0.803	80	439	623	624	-2.475	95	528	100	524	0
6	11	10	"spy"	"STM1308"	7980	48810	90	209	203	48	49	52	18	100	98	0	367	363	59	107	110	26	100	100	0	0.615	0.602	0.596	0.582	1.373	0.581	0.865	52	353	420	410	-0.700	160	260	154	256	0
6	12	10	"celG"	"STM1317"	8180	48810	100	206	203	56	48	51	16	98	98	0	391	391	74	107	109	22	100	100	0	0.556	0.546	0.536	0.521	1.444	0.552	0.887	80	466	442	439	-0.846	158	284	155	284	0
6	13	10	"rfbJ"	"STM2089"	8340	48800	90	393	365	86	48	50	14	100	100	0	387	384	65	106	107	13	100	100	0	1.228	1.140	1.153	1.133	1.229	1.180	0.929	52	363	626	595	0.296	345	281	317	278	0
6	14	10	"galF"	"STM2098"	8530	48810	100	530	503	156	47	50	15	100	100	0	459	442	107	105	106	13	100	100	0	1.364	1.353	1.375	1.356	1.309	1.369	0.945	80	451	837	793	0.448	483	354	456	337	0
6	15	10	"wcaC"	"STM2113"	8700	48800	90	116	121	25	48	50	12	100	98	0	547	553	101	108	109	14	100	100	0	0.155	0.164	0.155	0.159	1.316	0.160	0.752	52	386	507	518	-2.691	68	439	73	445	0
6	16	10	"yegH"	"STM2119"	8880	48800	90	433	431	65	47	50	16	100	100	0	791	792	113	109	112	26	100	100	0	0.566	0.562	0.556	0.563	1.175	0.554	0.948	52	378	1068	1067	-0.821	386	682	384	683	0
6	17	10	"yegB"	"STM2129"	9050	48800	90	152	151	27	48	51	18	100	100	0	667	664	72	109	115	37	100	100	0	0.186	0.186	0.186	0.180	1.304	0.186	0.835	52	382	662	658	-2.424	104	558	103	555	0
6	18	10	"yegQ"	"STM2136"	9240	48800	100	735	754	148	47	50	14	100	100	0	649	658	113	109	112	28	100	100	0	1.274	1.288	1.266	1.290	1.151	1.294	0.961	80	448	1228	1256	0.349	688	540	707	549	0
6	19	10	"cpxR"	"STM4059"	9410	48790	100	94	109	68	47	49	11	85	76	0	128	136	33	108	109	12	66	40	0	2.350	2.214	2.268	2.396	2.191	2.421	0.561	80	440	67	90	1.233	47	20	62	28	-75
6	20	10	""	"STM4068"	9590	48790	90	195	198	39	48	51	14	100	100	0	383	378	42	108	110	15	100	100	0	0.535	0.556	0.570	0.544	1.280	0.555	0.866	52	372	422	420	-0.904	147	275	150	270	0
6	21	10	"yneA"	"STM4077"	9770	48790	90	137	140	33	48	50	14	100	100	0	550	582	132	111	113	19	100	100	0	0.203	0.195	0.192	0.192	1.485	0.185	0.712	52	380	528	563	-2.302	89	439	92	471	0
6	22	10	"glpK"	"STM4086"	9940	48790	100	49	50	11	48	50	12	15	2	0	110	111	14	108	110	17	12	2	0	0.500	0.667	0.804	0.741	3.236	0.051	0.000	80	452	3	5	-1.000	1	2	2	3	-75
6	23	10	"ftsN"	"STM4093"	10120	48790	90	288	300	67	48	52	26	100	100	0	309	327	62	108	111	22	100	100	0	1.194	1.151	1.147	1.149	1.266	1.164	0.881	52	374	441	471	0.256	240	201	252	219	0
6	24	10	""	"STM4102"	10310	48790	100	135	135	30	48	52	29	96	85	0	527	518	87	108	111	20	100	100	0	0.208	0.212	0.203	0.204	1.393	0.210	0.824	80	492	506	497	-2.268	87	419	87	410	0
6	1	11	"ygdL"	"STM2987"	6220	49010	100	708	659	184	50	52	13	100	100	0	556	551	114	105	106	12	100	100	0	1.459	1.365	1.387	1.313	1.348	1.399	0.954	80	468	1109	1055	0.545	658	451	609	446	0
6	2	11	"ygdB"	"STM2998"	6400	49000	90	163	157	34	49	52	13	100	100	0	407	409	46	105	106	12	100	100	0	0.377	0.355	0.343	0.343	1.425	0.335	0.776	52	332	416	412	-1.406	114	302	108	304	0
6	3	11	"ygeD"	"STM3009"	6570	49000	90	310	304	81	48	51	14	100	100	0	462	443	106	106	106	11	100	100	0	0.736	0.760	0.763	0.762	1.235	0.751	0.945	52	381	618	593	-0.442	262	356	256	337	0
6	4	11	"kduI"	"STM3018"	6750	49000	90	133	137	27	52	55	15	100	100	0	582	578	73	106	106	12	100	100	0	0.170	0.180	0.179	0.175	1.392	0.164	0.730	52	396	557	557	-2.555	81	476	85	472	0
6	5	11	""	"STM3025"	6930	49000	90	178	173	31	49	51	14	100	100	0	549	538	62	106	106	12	100	100	0	0.291	0.287	0.287	0.280	1.243	0.280	0.878	52	372	572	556	-1.780	129	443	124	432	0
6	6	11	""	"STM3030"	7110	49000	100	130	132	37	49	51	14	97	92	0	588	557	117	106	106	12	100	100	0	0.168	0.184	0.179	0.170	1.579	0.183	0.777	80	452	563	534	-2.573	81	482	83	451	0
6	7	11	""	"STM2692"	7280	48990	90	268	277	55	49	52	14	100	100	0	709	740	152	106	106	12	100	100	0	0.363	0.360	0.374	0.359	1.259	0.347	0.912	52	364	822	862	-1.461	219	603	228	634	0
6	8	11	""	"STM2702"	7460	48990	90	87	90	20	49	50	11	98	82	0	463	473	67	106	107	12	100	100	0	0.106	0.112	0.107	0.105	1.542	0.119	0.528	52	388	395	408	-3.232	38	357	41	367	0
6	9	11	""	"STM2706"	7630	48990	90	139	139	35	49	51	12	100	98	0	710	704	152	106	109	21	100	100	0	0.149	0.151	0.147	0.145	1.488	0.143	0.833	52	388	694	688	-2.747	90	604	90	598	0
6	10	11	"yjiA"	"STM4530"	7820	49000	100	449	462	147	49	51	14	100	100	0	478	476	125	106	107	20	100	98	0	1.075	1.116	1.122	1.124	1.295	1.119	0.955	80	427	772	783	0.105	400	372	413	370	0
6	11	11	"cutF"	"STM0241"	7990	48990	100	87	91	28	49	50	13	91	70	0	158	163	31	106	106	14	97	87	0	0.731	0.737	0.776	0.707	2.083	0.762	0.478	80	440	90	99	-0.453	38	52	42	57	0
6	12	11	"yaiY"	"STM0378"	8170	48990	80	72	75	17	48	50	14	69	44	0	220	225	36	105	105	11	100	100	0	0.209	0.225	0.227	0.179	2.352	0.195	0.292	52	322	139	147	-2.261	24	115	27	120	0
6	13	11	"ybcI"	"STM0540"	8350	48980	90	148	151	34	48	50	13	100	100	0	422	425	50	106	107	11	100	100	0	0.316	0.323	0.329	0.308	1.417	0.305	0.790	52	389	416	422	-1.660	100	316	103	319	0
6	14	11	""	"STM0556"	8530	48980	90	61	62	13	47	48	12	55	17	0	215	214	33	106	106	12	100	100	0	0.128	0.139	0.154	0.131	2.223	0.114	0.152	52	380	123	123	-2.961	14	109	15	108	0
6	15	11	""	"STM0298"	8710	48990	90	68	69	15	47	49	12	76	30	0	264	263	37	107	108	12	100	100	0	0.134	0.141	0.134	0.132	1.771	0.127	0.277	52	386	178	178	-2.902	21	157	22	156	0
6	16	11	""	"STM0576"	8890	48990	90	66	68	15	47	49	11	73	40	0	279	273	40	106	107	12	100	100	0	0.110	0.126	0.119	0.109	2.107	0.106	0.282	52	379	192	188	-3.187	19	173	21	167	0
6	17	11	""	"STM0581"	9070	48980	100	273	276	86	47	49	12	100	100	0	241	244	43	107	109	24	100	98	0	1.687	1.672	1.678	1.616	1.458	1.767	0.866	80	441	360	366	0.754	226	134	229	137	0
6	18	11	"fepC"	"STM0590"	9240	48980	110	594	601	125	47	49	11	100	100	0	440	441	87	107	108	12	100	100	0	1.643	1.659	1.674	1.681	1.231	1.653	0.943	80	478	880	888	0.716	547	333	554	334	0
6	19	11	"narP"	"STM2246"	9420	48980	100	206	209	60	48	49	10	100	97	0	383	368	90	106	108	12	98	98	0	0.570	0.615	0.606	0.611	1.426	0.611	0.906	80	442	435	423	-0.810	158	277	161	262	0
6	20	11	"stcA"	"STM2152"	9590	48970	90	81	85	21	48	50	11	96	73	0	362	356	46	109	110	16	100	100	0	0.130	0.150	0.139	0.133	1.710	0.141	0.523	52	386	286	284	-2.939	33	253	37	247	0
6	21	11	"yehW"	"STM2162"	9780	48970	90	180	186	42	47	49	11	100	100	0	269	269	46	109	111	16	100	100	0	0.831	0.869	0.859	0.869	1.324	0.863	0.851	52	386	293	299	-0.267	133	160	139	160	0
6	22	11	"yohD"	"STM2170"	9950	48970	90	135	140	34	48	49	12	100	100	0	433	441	57	109	109	13	100	100	0	0.269	0.277	0.269	0.264	1.378	0.260	0.759	52	366	411	424	-1.897	87	324	92	332	0
6	23	11	""	"STM2175"	10130	48970	100	252	252	56	48	50	24	100	97	0	663	672	128	109	110	17	100	100	0	0.368	0.362	0.365	0.350	1.362	0.351	0.885	80	472	758	767	-1.441	204	554	204	563	0
6	24	11	""	"STM2288"	10310	48970	80	62	63	15	47	51	27	17	3	0	195	195	26	108	109	16	100	100	0	0.172	0.184	0.198	0.171	2.312	0.428	0.154	52	322	102	103	-2.536	15	87	16	87	0
6	1	12	"hupA"	"STM4170"	6210	49180	90	1068	1084	382	50	58	50	100	100	0	279	280	65	106	107	13	100	98	0	5.884	5.943	5.895	6.015	1.301	6.144	0.932	52	356	1191	1208	2.557	1018	173	1034	174	0
6	2	12	"hupA"	"STM4170"	6380	49160	130	667	606	258	50	55	38	94	93	0	192	185	36	106	107	13	94	87	0	7.174	7.038	7.010	6.752	1.671	7.430	0.834	120	647	703	635	2.843	617	86	556	79	0
6	3	12	"hilA"	"STM2876"	6570	49180	90	484	464	117	48	51	15	100	100	0	434	427	100	106	107	12	100	100	0	1.329	1.296	1.321	1.314	1.177	1.290	0.961	52	389	764	737	0.411	436	328	416	321	0
6	4	12	"hilA"	"STM2876"	6750	49180	80	628	628	186	49	51	14	100	100	0	569	553	118	106	105	12	100	100	0	1.251	1.295	1.291	1.275	1.226	1.334	0.951	52	340	1042	1026	0.323	579	463	579	447	0
6	5	12	"hilC"	"STM2867"	6930	49180	90	624	653	137	49	51	15	100	100	0	430	438	77	107	107	12	100	100	0	1.780	1.825	1.868	1.831	1.151	1.805	0.945	52	380	898	935	0.832	575	323	604	331	0
6	6	12	"hilC"	"STM2867"	7110	49180	90	454	464	97	52	54	17	100	100	0	377	365	61	106	106	13	100	100	0	1.483	1.591	1.576	1.595	1.268	1.616	0.909	52	365	673	671	0.569	402	271	412	259	0
6	7	12	"hns"	"STM1751"	7280	49170	90	749	749	106	49	52	15	100	100	0	300	304	33	107	107	13	100	100	0	3.627	3.553	3.571	3.554	1.189	3.603	0.929	52	401	893	897	1.859	700	193	700	197	0
6	8	12	"hns"	"STM1751"	7470	49170	90	583	553	133	49	52	16	100	100	0	259	248	46	106	106	13	100	100	0	3.490	3.549	3.484	3.632	1.287	3.622	0.907	52	387	687	646	1.803	534	153	504	142	0
6	9	12	"hns"	"STM1751"	7640	49170	90	745	791	249	49	50	12	100	100	0	289	301	69	107	108	12	100	100	0	3.824	3.825	3.779	3.848	1.238	3.809	0.922	52	380	878	936	1.935	696	182	742	194	0
6	10	12	"hilD"	"STM2875"	7820	49170	100	634	602	178	49	56	35	100	100	0	340	328	72	106	107	12	100	100	0	2.500	2.491	2.569	2.530	1.338	2.567	0.929	80	440	819	775	1.322	585	234	553	222	0
6	11	12	"hilD"	"STM2875"	8000	49160	90	621	628	161	49	53	21	100	100	0	328	340	80	107	108	12	100	100	0	2.588	2.485	2.528	2.547	1.234	2.479	0.938	52	358	793	812	1.372	572	221	579	233	0
6	12	12	"stpA"	"STM2799"	8170	49160	90	484	531	244	49	51	13	100	100	0	277	298	94	105	106	11	100	100	0	2.529	2.497	2.453	2.517	1.302	2.516	0.914	52	356	607	675	1.339	435	172	482	193	0
6	13	12	"csrA"	"STM2826"	8340	49160	100	160	150	70	49	51	13	81	78	0	172	169	40	108	108	11	83	76	0	1.734	1.656	1.636	1.612	1.726	1.732	0.792	80	452	175	162	0.794	111	64	101	61	-100
6	14	12	"dps"	"STM0831"	8520	49160	90	218	225	53	49	52	20	100	100	0	279	287	40	109	110	19	100	100	0	0.994	0.989	0.953	0.964	1.292	0.988	0.857	52	400	339	354	-0.009	169	170	176	178	0
6	15	12	"dps"	"STM0831"	8710	49150	90	223	228	58	48	52	19	100	100	0	275	283	52	108	110	18	100	100	0	1.048	1.029	1.004	1.025	1.281	0.998	0.881	52	385	342	355	0.068	175	167	180	175	0
6	16	12	"dps"	"STM0831"	8890	49160	100	209	203	60	48	50	12	95	93	0	290	282	58	109	108	11	98	98	0	0.890	0.896	0.910	0.823	1.734	0.905	0.887	80	446	342	328	-0.169	161	181	155	173	0
6	17	12	"oxyR"	"STM4125"	9060	49150	90	850	835	265	47	50	15	100	100	0	226	244	97	109	109	11	98	96	0	6.863	5.837	6.638	6.662	1.455	5.429	0.802	52	363	920	923	2.779	803	117	788	135	0
6	18	12	"oxyR"	"STM4125"	9250	49160	90	1487	1521	409	48	50	14	100	100	0	287	301	71	107	107	12	100	100	0	7.994	7.593	7.597	7.729	1.197	7.492	0.941	52	364	1619	1667	2.999	1439	180	1473	194	0
6	19	12	"fur"	"STM0693"	9410	49150	90	431	436	72	49	52	24	100	100	0	291	285	45	107	109	15	100	100	0	2.076	2.174	2.212	2.206	1.220	2.139	0.912	52	365	566	565	1.054	382	184	387	178	0
6	20	12	"fur"	"STM0693"	9590	49150	90	387	399	79	50	56	37	100	100	0	255	260	31	110	113	21	100	100	0	2.324	2.327	2.368	2.312	1.188	2.278	0.922	52	398	482	499	1.217	337	145	349	150	0
6	21	12	"envR"	"STM3389"	9780	49150	100	72	72	17	47	52	29	37	2	0	301	310	65	110	112	18	100	100	0	0.131	0.125	0.136	0.121	1.873	0.113	0.382	80	460	216	225	-2.934	25	191	25	200	0
6	22	12	"envR"	"STM3389"	9960	49150	100	69	71	21	47	49	12	72	43	0	283	288	54	110	110	13	100	100	0	0.127	0.135	0.127	0.121	2.020	0.114	0.246	80	453	195	202	-2.975	22	173	24	178	0
6	23	12	"envR"	"STM3389"	10120	49150	90	74	80	26	48	50	13	80	50	0	303	317	70	109	114	31	100	100	0	0.134	0.154	0.145	0.148	2.083	0.129	0.377	52	353	220	240	-2.899	26	194	32	208	0
6	24	12	"arcB"	"STM3328"	10310	49140	90	114	121	35	47	49	12	98	94	0	228	240	60	107	112	28	100	100	0	0.554	0.556	0.561	0.535	1.579	0.536	0.765	52	393	188	207	-0.853	67	121	74	133	0
6	1	13	"ctrl-PolA-10ng/ul"	"ctrl-PolA-10ng/ul"	6220	49370	80	57	62	22	50	51	12	34	25	0	157	159	22	105	106	12	98	92	0	0.135	0.222	0.268	0.260	3.150	0.291	0.117	52	334	59	66	-2.893	7	52	12	54	0
6	2	13	"ctrl-FtsL-10ng/ul"	"ctrl-FtsL-10ng/ul"	6400	49360	60	94	94	24	48	50	11	90	81	0	167	163	21	107	108	12	100	96	0	0.767	0.821	0.766	0.734	2.057	0.920	0.378	32	176	106	102	-0.383	46	60	46	56	0
6	3	13	"ctrl-TufA-10ng/ul"	"ctrl-TufA-10ng/ul"	6580	49360	80	3644	3171	1539	49	50	13	100	100	0	185	182	31	106	107	12	100	98	0	45.506	41.079	41.768	34.673	1.694	49.157	0.763	52	340	3674	3198	5.508	3595	79	3122	76	0
6	4	13	"EMPTY"	"EMPTY"	6760	49350	70	365	384	90	48	50	10	100	100	0	117	118	15	110	109	12	43	12	0	45.286	42.000	16.832	18.352	1.835	63.523	0.028	32	230	324	344	5.501	317	7	336	8	100
6	5	13	"EMPTY"	"EMPTY"	6920	49350	100	45	47	12	48	50	14	10	2	0	105	106	11	105	106	12	17	1	0	100000.000	-1.000	0.962	0.822	3.693	1.313	0.001	80	456	-3	0	16.610	-3	0	-1	1	-75
6	6	13	"EMPTY"	"EMPTY"	7100	49350	100	50	53	19	50	52	16	11	3	0	105	106	11	106	106	13	13	1	0	0.000	100000.000	0.733	0.843	3.238	11.960	0.004	80	460	-1	3	Error	0	-1	3	0	-75
6	7	13	"ctrl-PolA-50ng/ul"	"ctrl-PolA-50ng/ul"	7290	49350	60	51	56	14	48	50	11	34	21	0	146	152	31	112	112	13	78	56	0	0.088	0.200	0.350	0.376	3.143	0.049	0.006	32	176	37	48	-3.503	3	34	8	40	0
6	8	13	"ctrl-FtsL-50ng/ul"	"ctrl-FtsL-50ng/ul"	7460	49350	100	52	53	12	50	53	17	11	2	0	115	115	15	107	107	12	35	15	0	0.250	0.375	0.657	0.620	3.061	3.559	0.010	80	464	10	11	-2.000	2	8	3	8	-50
6	9	13	"ctrl-TufA-50ng/ul"	"ctrl-TufA-50ng/ul"	7640	49350	80	12291	11005	3801	48	52	14	100	100	0	236	233	40	108	108	11	100	100	0	95.648	87.656	78.566	76.753	1.243	93.585	0.899	52	328	12371	11082	6.580	12243	128	10957	125	0
6	10	13	"EMPTY"	"EMPTY"	7830	49340	90	416	421	205	51	59	43	96	94	0	115	115	15	107	107	12	34	19	0	45.625	46.250	30.808	23.005	2.925	109.191	0.015	52	360	373	378	5.512	365	8	370	8	100
6	11	13	"EMPTY"	"EMPTY"	7990	49340	100	48	49	11	50	59	42	0	0	0	107	106	12	107	107	12	13	2	0	100000.000	1.000	1.000	0.977	3.624	0.035	0.008	80	430	-2	-2	16.610	-2	0	-1	-1	-75
6	12	13	"EMPTY"	"EMPTY"	8170	49340	100	48	49	11	48	50	14	8	5	0	106	106	11	106	106	11	12	2	0	0.000	100000.000	1.300	1.262	3.522	36.813	0.000	80	440	0	1	Error	0	0	1	0	-75
6	13	13	"ctrl-PolA-100ng/ul"	"ctrl-PolA-100ng/ul"	8340	49340	100	55	56	14	47	49	12	33	10	0	115	116	15	108	108	12	36	5	0	1.143	1.125	1.000	0.973	3.021	0.508	0.028	80	448	15	17	0.193	8	7	9	8	-50
6	14	13	"ctrl-FtsL-100ng/ul"	"ctrl-FtsL-100ng/ul"	8530	49340	70	208	213	56	49	50	12	100	100	0	171	174	20	110	109	13	100	96	0	2.607	2.563	2.732	2.561	1.508	2.885	0.634	32	236	220	228	1.382	159	61	164	64	0
6	15	13	"ctrl-TufA-100ng/ul"	"ctrl-TufA-100ng/ul"	8700	49330	70	18519	18732	4664	53	65	114	100	100	0	293	302	54	112	112	12	100	100	0	102.022	98.311	90.524	87.872	1.143	98.539	0.944	32	236	18647	18869	6.673	18466	181	18679	190	100
6	16	13	"EMPTY"	"EMPTY"	8880	49320	70	645	647	176	49	51	15	100	100	0	182	179	19	110	109	13	96	96	0	8.278	8.667	8.400	8.766	1.368	10.507	0.755	32	231	668	667	3.049	596	72	598	69	100
6	17	13	"EMPTY"	"EMPTY"	9050	49330	100	49	50	11	48	49	13	16	6	0	105	105	10	108	108	12	5	1	0	-0.333	-0.667	0.606	0.589	2.482	0.271	0.001	80	455	-2	-1	Error	1	-3	2	-3	-75
6	18	13	"EMPTY"	"EMPTY"	9230	49330	100	47	49	11	48	49	11	13	5	0	105	106	12	107	108	12	10	1	0	0.500	-1.000	0.613	0.672	3.780	1.628	0.003	80	458	-3	0	-1.000	-1	-2	1	-1	-75
6	19	13	"ctrl-PolA-400ng/ul"	"ctrl-PolA-400ng/ul"	9430	49330	80	122	116	44	47	48	10	92	80	0	125	124	16	111	111	12	51	23	0	5.357	5.308	3.613	4.255	2.838	7.004	0.112	52	328	89	82	2.421	75	14	69	13	0
6	20	13	"ctrl-FtsL-400ng/ul"	"ctrl-FtsL-400ng/ul"	9600	49320	70	608	581	128	47	49	11	100	100	0	262	266	41	114	114	13	100	100	0	3.791	3.513	3.439	3.562	1.252	3.747	0.902	32	236	709	686	1.922	561	148	534	152	0
6	21	13	"ctrl-TufA-400ng/ul"	"ctrl-TufA-400ng/ul"	9780	49320	80	27437	23610	9970	49	51	14	100	100	0	368	348	104	112	112	13	96	94	0	106.984	99.835	86.090	82.543	1.168	103.012	0.947	52	321	27644	23797	6.741	27388	256	23561	236	100
6	22	13	"EMPTY"	"EMPTY"	9940	49320	50	488	471	171	50	52	13	100	100	0	173	169	19	112	112	14	100	91	0	7.180	7.386	7.655	6.930	1.686	8.405	0.672	12	104	499	478	2.844	438	61	421	57	100
6	23	13	"EMPTY"	"EMPTY"	10120	49320	100	48	50	11	49	51	12	12	5	0	107	109	16	109	110	15	16	5	0	0.500	100000.000	0.600	0.611	3.757	3.576	0.001	80	460	-3	1	-1.000	-1	-2	1	0	-75
6	24	13	"EMPTY"	"EMPTY"	10300	49320	100	48	50	12	49	51	13	12	5	0	106	106	12	108	108	12	12	2	0	0.500	-0.500	0.571	0.616	3.439	0.717	0.014	80	474	-3	-1	-1.000	-1	-2	1	-2	-75
6	1	14	""	"STM4316"	6230	49540	80	55	62	20	50	52	14	28	15	0	138	144	30	105	105	12	92	67	0	0.152	0.308	0.363	0.439	2.811	0.226	0.046	52	334	38	51	-2.722	5	33	12	39	0
6	2	14	""	"STM4529"	6410	49530	90	344	344	77	49	50	13	100	100	0	230	229	37	106	107	12	100	100	0	2.379	2.398	2.437	2.433	1.306	2.421	0.866	52	404	419	418	1.250	295	124	295	123	0
6	3	14	""	"STM4276"	6590	49540	80	56	56	13	49	51	15	21	7	0	147	148	20	106	106	12	96	88	0	0.171	0.167	0.337	0.297	2.152	0.140	0.047	52	327	48	49	-2.550	7	41	7	42	0
6	4	14	""	"STM0560"	6750	49530	90	83	84	20	47	49	14	96	63	0	262	261	33	106	106	13	100	100	0	0.231	0.239	0.230	0.210	1.756	0.220	0.467	52	398	192	192	-2.115	36	156	37	155	0
6	5	14	""	"STM0359"	6940	49540	80	53	60	23	47	49	11	40	25	0	151	152	23	104	105	11	96	88	0	0.128	0.271	0.451	0.289	3.791	0.290	0.088	52	327	53	61	-2.970	6	47	13	48	0
6	6	14	""	"STM1024"	7110	49530	100	64	75	45	49	55	32	16	8	0	154	156	28	105	106	12	97	83	0	0.306	0.510	0.303	0.365	3.222	7.614	0.017	80	452	64	77	-1.708	15	49	26	51	0
6	7	14	"purG"	"STM2565"	7280	49530	100	247	264	121	48	55	34	92	91	0	285	310	118	107	107	12	97	97	0	1.118	1.064	1.071	1.000	1.740	1.069	0.803	80	492	377	419	0.161	199	178	216	203	-100
6	8	14	"cysM"	"STM2440"	7470	49520	90	142	166	80	49	51	12	100	100	0	233	275	103	104	105	13	100	100	0	0.721	0.684	0.676	0.658	1.427	0.696	0.844	52	379	222	288	-0.472	93	129	117	171	100
6	9	14	"ompR"	"STM3502"	7650	49530	100	307	325	206	48	50	12	100	98	0	179	192	62	106	106	11	97	95	0	3.548	3.221	3.226	3.099	1.667	3.446	0.834	80	484	332	363	1.827	259	73	277	86	100
6	10	14	"dnaK"	"STM0012"	7820	49520	90	1627	2050	1284	49	51	13	100	100	0	187	207	72	106	107	11	100	100	0	19.481	19.812	20.210	20.782	1.416	20.182	0.872	52	378	1659	2102	4.284	1578	81	2001	101	0
6	11	14	"trkA"	"STM3409"	8000	49520	100	434	458	193	49	51	15	100	100	0	489	497	184	106	106	12	100	100	0	1.005	1.046	1.045	1.055	1.282	1.047	0.943	80	474	768	800	0.008	385	383	409	391	0
6	12	14	""	"STM4528"	8170	49520	90	437	474	140	48	50	15	100	100	0	274	285	57	107	107	12	100	100	0	2.329	2.393	2.377	2.397	1.219	2.413	0.920	52	378	556	604	1.220	389	167	426	178	0
6	13	14	""	"STM2230"	8360	49520	100	192	191	55	47	49	13	97	96	0	546	535	82	107	107	12	100	100	0	0.330	0.336	0.322	0.308	1.692	0.336	0.848	80	482	584	572	-1.598	145	439	144	428	0
6	14	14	"yegN"	"STM2127"	8540	49520	100	135	131	41	48	50	11	97	93	0	723	673	216	106	107	12	100	100	0	0.141	0.146	0.145	0.135	1.630	0.143	0.826	80	473	704	650	-2.826	87	617	83	567	0
6	15	14	""	"STM2178"	8700	49510	90	119	122	27	50	53	19	98	90	0	540	532	87	108	113	39	100	100	0	0.160	0.170	0.166	0.156	1.658	0.158	0.765	52	383	501	496	-2.646	69	432	72	424	0
6	16	14	""	"STM2664"	8880	49530	90	124	125	27	47	49	12	100	98	0	165	172	31	107	110	34	90	38	0	1.328	1.200	1.149	1.243	1.558	1.146	0.620	52	394	135	143	0.409	77	58	78	65	0
6	17	14	"sinH"	"STM2517"	9050	49510	100	51	58	27	47	49	12	25	11	0	123	188	206	106	106	12	62	31	0	0.235	0.134	0.354	0.324	3.467	0.109	0.464	80	474	21	93	-2.087	4	17	11	82	-50
6	18	14	"flhA"	"STM1913"	9240	49510	110	85	114	78	47	49	12	86	71	0	180	242	157	106	106	11	100	92	0	0.514	0.493	0.479	0.478	2.014	0.477	0.851	80	523	112	203	-0.962	38	74	67	136	0
6	19	14	"EMPTY"	"EMPTY"	9410	49500	100	46	49	12	46	48	11	25	3	0	108	108	13	106	107	11	17	3	0	0.000	1.500	1.111	0.968	3.410	1.339	0.011	80	452	2	5	Error	0	2	3	2	-75
6	20	14	"EMPTY"	"EMPTY"	9590	49500	100	45	47	10	47	50	17	5	0	0	105	106	11	108	109	13	8	1	0	0.667	0.000	0.889	0.982	2.619	1.367	0.018	80	473	-5	-2	-0.585	-2	-3	0	-2	-75
6	21	14	"EMPTY"	"EMPTY"	9760	49500	100	46	48	11	48	51	18	6	1	0	107	108	11	108	108	12	15	2	0	2.000	0.000	1.000	1.017	3.744	37.104	0.001	80	463	-3	0	1.000	-2	-1	0	0	-75
6	22	14	"EMPTY"	"EMPTY"	9940	49500	100	47	48	10	47	49	12	15	2	0	110	109	12	107	108	12	18	3	0	0.000	0.500	0.692	0.728	3.775	0.315	0.000	80	492	3	3	Error	0	3	1	2	-75
6	23	14	"EMPTY"	"EMPTY"	10120	49500	100	48	51	13	49	50	13	17	5	0	108	109	10	106	106	12	15	5	0	-0.500	0.667	1.125	1.515	3.704	0.076	0.001	80	464	1	5	Error	-1	2	2	3	-75
6	24	14	"EMPTY"	"EMPTY"	10300	49500	100	50	53	19	49	50	12	18	12	0	107	108	12	106	106	12	17	2	0	1.000	2.000	1.026	1.171	3.189	0.538	0.018	80	496	2	6	0.000	1	1	4	2	-75
7	1	1	"yccF"	"STM1074"	10720	47170	100	118	125	46	45	47	11	100	96	0	241	253	85	108	109	12	100	97	0	0.549	0.552	0.518	0.537	1.580	0.516	0.782	80	496	206	225	-0.865	73	133	80	145	0
7	2	1	"ydjN"	"STM1320"	10890	47160	90	260	517	701	47	49	11	100	100	0	208	310	280	108	109	12	100	100	0	2.130	2.327	2.067	2.132	1.413	2.508	0.932	52	378	313	672	1.091	213	100	470	202	0
7	3	1	""	"STM1491"	11070	47160	90	99	110	44	47	50	17	98	75	0	288	318	135	107	110	46	100	98	0	0.287	0.299	0.279	0.283	1.434	0.287	0.795	52	394	233	274	-1.799	52	181	63	211	0
7	4	1	"yiaC"	"STM3643"	11260	47170	100	80	80	23	48	50	12	81	66	0	213	227	64	108	108	12	100	98	0	0.305	0.269	0.291	0.246	2.265	0.248	0.501	80	459	137	151	-1.714	32	105	32	119	0
7	5	1	"oppA"	"STM1746"	11430	47160	100	410	410	119	47	48	11	100	100	0	502	499	111	108	108	13	100	100	0	0.921	0.928	0.910	0.909	1.292	0.936	0.922	80	454	757	754	-0.118	363	394	363	391	0
7	6	1	""	"STM2585"	11610	47160	100	92	93	22	47	48	10	98	90	0	284	284	61	108	108	12	100	100	0	0.256	0.261	0.261	0.248	1.699	0.244	0.635	80	466	221	222	-1.968	45	176	46	176	0
7	7	1	"yecH"	"STM1936"	11790	47160	100	76	80	23	46	48	14	82	55	0	232	248	89	107	108	12	100	100	0	0.240	0.241	0.242	0.207	2.185	0.210	0.402	80	462	155	175	-2.059	30	125	34	141	0
7	8	1	"srlR"	"STM2837"	11950	47150	90	148	168	88	47	49	13	100	100	0	260	289	136	109	110	16	100	98	0	0.669	0.672	0.692	0.681	1.370	0.648	0.853	52	380	252	301	-0.580	101	151	121	180	0
7	9	1	"kdpA"	"STM0706"	12150	47160	100	114	114	32	49	50	13	95	90	0	556	589	168	110	111	15	100	100	0	0.146	0.136	0.133	0.127	1.609	0.130	0.736	80	478	511	544	-2.779	65	446	65	479	0
7	10	1	"greB"	"STM3503"	12320	47150	110	155	161	45	48	50	11	98	97	0	320	333	88	109	110	12	100	100	0	0.507	0.504	0.521	0.487	1.454	0.476	0.810	80	503	318	337	-0.980	107	211	113	224	0
7	11	1	""	"STM3156"	12480	47150	90	128	138	45	48	50	14	100	100	0	232	244	62	110	111	13	100	100	0	0.656	0.672	0.660	0.668	1.471	0.659	0.755	52	368	202	224	-0.609	80	122	90	134	0
7	12	1	"yaeC"	"STM0245"	12670	47150	100	495	533	200	49	50	13	100	100	0	352	370	98	110	110	13	100	100	0	1.843	1.862	1.807	1.848	1.288	1.918	0.920	80	474	688	744	0.882	446	242	484	260	0
7	13	1	"cyaY"	"STM3943"	12850	47160	110	263	276	76	48	50	13	100	100	0	244	251	51	110	110	12	100	100	0	1.604	1.617	1.674	1.612	1.480	1.867	0.735	80	497	349	369	0.682	215	134	228	141	0
7	14	1	"cyaA"	"STM3939"	13020	47150	100	1664	1617	289	49	51	13	100	100	0	946	918	121	111	111	12	100	100	0	1.934	1.943	1.925	1.925	1.190	1.982	0.957	80	462	2450	2375	0.952	1615	835	1568	807	0
7	15	1	"yifK"	"STM3930"	13210	47150	100	1463	1426	365	48	49	12	100	100	0	686	671	108	109	110	12	100	100	0	2.452	2.452	2.422	2.401	1.214	2.554	0.952	80	443	1992	1940	1.294	1415	577	1378	562	0
7	16	1	"wzxE"	"STM3926"	13380	47140	120	1021	928	311	48	50	12	98	95	0	561	556	230	109	109	12	98	96	0	2.153	1.969	2.143	1.951	1.657	1.517	0.517	120	554	1425	1327	1.106	973	452	880	447	0
7	17	1	"rffG"	"STM3922"	13560	47140	120	988	1002	410	49	50	12	98	98	0	453	442	135	110	111	12	99	95	0	2.738	2.870	2.816	2.745	1.676	2.990	0.932	120	566	1282	1285	1.453	939	343	953	332	0
7	18	1	"rfe"	"STM3918"	13740	47140	110	801	796	82	49	51	13	100	100	0	509	516	54	110	110	12	100	100	0	1.885	1.840	1.864	1.845	1.175	1.829	0.935	80	496	1151	1153	0.914	752	399	747	406	0
7	19	1	""	"STM4433"	13910	47140	90	65	65	15	49	50	11	65	30	0	226	246	78	109	110	13	100	98	0	0.137	0.117	0.129	0.138	1.976	0.103	0.222	52	371	133	153	-2.870	16	117	16	137	0
7	20	1	""	"STM4440"	14090	47140	110	65	66	16	49	57	111	0	0	0	210	219	52	109	112	33	97	91	0	0.158	0.155	0.163	0.151	2.546	5.418	0.097	80	536	117	127	-2.658	16	101	17	110	0
7	21	1	""	"STM4447"	14270	47140	100	86	94	31	50	52	29	65	22	0	297	309	92	109	111	25	100	98	0	0.191	0.220	0.204	0.192	1.915	0.220	0.634	80	464	224	244	-2.385	36	188	44	200	0
7	22	1	""	"STM4464"	14450	47140	100	152	158	35	49	50	12	100	100	0	1226	1230	85	112	113	13	100	100	0	0.092	0.097	0.093	0.093	1.333	0.095	0.828	80	464	1217	1227	-3.435	103	1114	109	1118	0
7	23	1	"idnO"	"STM4483"	14630	47130	100	108	108	31	49	50	11	95	91	0	832	748	208	112	112	12	100	100	0	0.082	0.093	0.086	0.086	1.764	0.085	0.649	80	444	779	695	-3.609	59	720	59	636	0
7	24	1	""	"STM4488"	14790	47130	90	71	71	18	49	50	12	61	44	0	225	242	51	111	112	14	100	100	0	0.193	0.168	0.177	0.148	2.486	0.143	0.244	52	367	136	153	-2.373	22	114	22	131	0
7	1	2	"hydH"	"STM4173"	10720	47350	110	326	321	67	46	48	12	100	100	0	558	555	126	107	108	12	100	100	0	0.621	0.614	0.611	0.632	1.334	0.594	0.925	80	536	731	723	-0.688	280	451	275	448	0
7	2	2	"yciG"	"STM1728"	10890	47340	80	56	57	13	47	49	11	38	11	0	153	168	58	107	108	12	96	90	0	0.196	0.164	0.211	0.200	2.812	0.122	0.128	52	321	55	71	-2.354	9	46	10	61	0
7	3	2	"yihU"	"STM4023"	11070	47350	100	77	79	23	47	49	17	75	37	0	315	343	129	108	111	43	100	93	0	0.145	0.136	0.125	0.123	2.067	0.153	0.627	80	460	237	267	-2.787	30	207	32	235	0
7	4	2	"yihP"	"STM4018"	11250	47340	100	71	74	24	48	50	18	57	23	0	289	311	117	108	110	44	98	96	0	0.127	0.128	0.131	0.109	2.285	0.131	0.480	80	440	204	229	-2.976	23	181	26	203	0
7	5	2	"pepB"	"STM2536"	11430	47340	90	323	382	209	47	48	10	100	100	0	234	254	89	107	107	13	100	100	0	2.173	2.279	2.217	2.286	1.251	2.325	0.926	52	374	403	482	1.120	276	127	335	147	0
7	6	2	"atpF"	"STM3869"	11600	47340	90	1897	1904	541	47	51	27	100	100	0	216	231	61	108	109	13	100	100	0	17.130	15.098	16.299	16.019	1.341	15.198	0.840	52	373	1958	1980	4.098	1850	108	1857	123	0
7	7	2	"sinI"	"STM2516"	11780	47340	90	70	75	21	48	51	25	42	13	0	275	283	47	109	109	12	100	100	0	0.133	0.155	0.143	0.129	2.116	0.161	0.350	52	380	188	201	-2.916	22	166	27	174	0
7	8	2	""	"STM1056"	11970	47340	80	60	65	17	47	48	11	55	38	0	140	161	73	110	109	12	86	57	0	0.433	0.353	0.476	0.472	2.955	0.184	0.223	52	321	43	69	-1.206	13	30	18	51	0
7	9	2	"sitB"	"STM2862"	12140	47340	100	1304	1230	433	47	49	12	100	100	0	225	229	54	110	110	12	98	98	0	10.930	9.941	10.449	10.199	1.342	9.893	0.914	80	431	1372	1302	3.450	1257	115	1183	119	0
7	10	2	"cytR"	"STM4094"	12320	47330	90	169	173	43	47	49	12	100	100	0	257	270	49	110	110	12	100	100	0	0.830	0.788	0.835	0.779	1.374	0.810	0.822	52	358	269	286	-0.269	122	147	126	160	0
7	11	2	"bcfF"	"STM0026"	12490	47340	100	70	70	19	48	50	13	66	35	0	261	260	59	109	109	12	100	100	0	0.145	0.146	0.148	0.135	2.061	0.142	0.364	80	439	174	173	-2.788	22	152	22	151	0
7	12	2	"gmk"	"STM3740"	12670	47330	110	845	835	144	48	49	12	100	100	0	368	365	68	110	110	12	98	98	0	3.089	3.086	3.091	3.275	1.479	3.057	0.943	80	480	1055	1042	1.627	797	258	787	255	0
7	13	2	"srgA"	"PSLT011"	12850	47330	100	272	282	82	48	49	13	100	100	0	645	652	135	110	111	12	100	100	0	0.419	0.432	0.416	0.423	1.259	0.440	0.926	80	395	759	776	-1.256	224	535	234	542	0
7	14	2	"ppx"	"STM2502"	13020	47330	100	390	391	155	48	50	12	96	96	0	529	510	138	111	112	13	98	97	0	0.818	0.860	0.858	0.807	1.414	0.892	0.945	80	406	760	742	-0.290	342	418	343	399	0
7	15	2	""	"STM4258"	13190	47320	90	142	145	31	48	51	13	100	100	0	243	246	36	110	111	13	100	100	0	0.707	0.713	0.692	0.699	1.358	0.684	0.810	52	357	227	233	-0.501	94	133	97	136	0
7	16	2	""	"STM4261"	13370	47320	100	1367	1329	274	50	51	13	100	100	0	401	382	73	108	110	13	100	100	0	4.495	4.668	4.661	4.771	1.222	4.650	0.955	80	445	1610	1553	2.168	1317	293	1279	274	0
7	17	2	""	"STM4261"	13560	47320	100	490	487	91	49	52	15	100	100	0	303	299	49	109	110	12	100	100	0	2.273	2.305	2.311	2.355	1.282	2.321	0.896	80	412	635	628	1.185	441	194	438	190	0
7	18	2	"yjcB"	"STM4263"	13730	47320	100	479	479	119	48	51	15	100	100	0	170	173	31	108	109	12	98	95	0	6.952	6.631	7.094	7.124	1.565	6.890	0.724	80	439	493	496	2.797	431	62	431	65	0
7	19	2	"livF"	"STM3560"	13920	47310	90	65	66	17	50	51	12	55	15	0	154	163	37	109	109	12	94	84	0	0.333	0.296	0.420	0.333	2.322	0.287	0.195	52	373	60	70	-1.585	15	45	16	54	0
7	20	2	"fljA"	"STM2770"	14080	47310	90	119	135	50	50	61	135	17	0	0	252	276	101	109	114	40	100	92	0	0.483	0.509	0.487	0.504	1.481	0.496	0.840	52	365	212	252	-1.051	69	143	85	167	0
7	21	2	"ada"	"STM2265"	14270	47320	100	103	109	35	49	52	15	96	85	0	230	253	81	109	111	14	100	100	0	0.446	0.417	0.432	0.404	1.592	0.392	0.687	80	449	175	204	-1.164	54	121	60	144	0
7	22	2	"ssaV"	"STM1414"	14450	47310	90	64	67	17	47	50	13	57	28	0	229	242	51	112	111	12	100	100	0	0.145	0.154	0.126	0.129	2.339	0.139	0.286	52	365	134	150	-2.783	17	117	20	130	0
7	23	2	"fimC"	"STM0545"	14630	47310	100	63	66	16	49	51	14	46	22	0	198	212	89	111	111	12	97	96	0	0.161	0.168	0.197	0.191	2.861	0.098	0.132	80	430	101	118	-2.636	14	87	17	101	0
7	24	2	"malK"	"STM4230"	14800	47310	110	70	73	17	51	52	14	60	27	0	196	223	94	108	110	13	100	100	0	0.216	0.191	0.191	0.188	2.421	0.130	0.252	80	508	107	137	-2.212	19	88	22	115	0
7	1	3	"era"	"STM2580"	10710	47530	90	487	505	118	47	48	12	100	100	0	270	284	60	108	108	12	100	100	0	2.716	2.602	2.752	2.644	1.249	2.605	0.900	52	393	602	634	1.442	440	162	458	176	0
7	2	3	"pabB"	"STM1824"	10890	47520	70	78	83	17	47	49	14	90	59	0	150	164	41	107	108	13	93	87	0	0.721	0.632	0.674	0.716	2.187	0.485	0.404	32	236	74	93	-0.472	31	43	36	57	0
7	3	3	"iacP"	"STM2881"	11060	47520	90	288	305	119	46	48	13	100	100	0	160	166	38	108	109	13	94	86	0	4.654	4.466	4.276	5.011	1.613	4.404	0.764	52	382	294	317	2.218	242	52	259	58	0
7	4	3	"invJ"	"STM2892"	11240	47520	90	402	443	181	47	49	13	100	100	0	271	279	80	108	109	12	100	100	0	2.178	2.316	2.261	2.344	1.255	2.251	0.902	52	387	518	567	1.123	355	163	396	171	0
7	5	3	"eutM"	"STM2465"	11430	47510	70	55	58	17	47	49	11	40	15	0	146	170	67	109	109	12	96	84	0	0.216	0.180	0.263	0.203	3.008	0.137	0.108	32	236	45	72	-2.209	8	37	11	61	0
7	6	3	"eutB"	"STM2458"	11600	47510	90	62	65	16	48	50	14	48	21	0	162	185	66	108	109	12	96	90	0	0.259	0.221	0.269	0.253	2.193	0.177	0.267	52	396	68	94	-1.948	14	54	17	77	0
7	7	3	"prsA"	"STM1780"	11800	47510	110	1316	1805	1146	48	52	19	100	100	0	210	244	87	109	110	13	100	100	0	12.554	13.015	12.696	12.948	1.298	13.484	0.919	80	482	1369	1892	3.650	1268	101	1757	135	0
7	8	3	"pgtP"	"STM2399"	11950	47520	100	101	98	27	49	52	19	85	66	0	362	356	82	109	110	12	100	98	0	0.206	0.198	0.202	0.183	1.740	0.191	0.504	80	392	305	296	-2.283	52	253	49	247	0
7	9	3	"parE"	"STM3181"	12120	47510	100	100	111	44	48	49	12	93	78	0	146	154	35	109	109	12	87	72	0	1.405	1.400	1.333	1.461	2.171	1.331	0.622	80	429	89	108	0.491	52	37	63	45	0
7	10	3	"mutY"	"STM3110"	12310	47510	100	139	146	53	48	50	12	98	93	0	193	211	65	110	110	12	100	100	0	1.096	0.970	0.957	0.951	1.685	0.923	0.757	80	452	174	199	0.133	91	83	98	101	0
7	11	3	"gdhA"	"STM1299"	12490	47510	100	175	174	48	47	49	12	97	96	0	213	215	42	109	109	11	100	100	0	1.231	1.198	1.269	1.179	1.618	1.184	0.794	80	420	232	233	0.300	128	104	127	106	0
7	12	3	"fliN"	"STM1977"	12670	47510	100	213	221	76	49	50	12	100	100	0	223	231	61	109	110	11	98	98	0	1.439	1.410	1.481	1.410	1.357	1.390	0.870	80	430	278	294	0.525	164	114	172	122	0
7	13	3	""	"STM2630"	12840	47500	100	50	52	14	49	51	15	12	3	0	133	144	51	111	126	89	5	2	0	0.045	0.091	0.283	0.320	4.947	0.104	0.300	80	347	23	36	-4.459	1	22	3	33	-100
7	14	3	""	"STM1014"	12990	47510	130	98	100	26	49	52	19	90	62	0	672	655	135	111	124	75	98	97	0	0.087	0.094	0.093	0.088	1.684	0.094	0.663	120	549	610	595	-3.517	49	561	51	544	0
7	15	3	""	"STM1018"	13200	47510	100	75	81	27	49	50	12	77	53	0	258	266	58	110	113	27	100	98	0	0.176	0.205	0.195	0.173	2.120	0.215	0.471	80	469	174	188	-2.509	26	148	32	156	0
7	16	3	""	"STM2302"	13380	47510	100	207	209	63	49	50	13	97	96	0	269	273	52	108	108	12	100	100	0	0.981	0.970	0.950	0.883	1.691	0.992	0.873	80	430	319	325	-0.027	158	161	160	165	0
7	17	3	"glnH"	"STM0830"	13550	47500	100	357	356	66	49	52	16	100	100	0	428	427	73	108	109	12	100	100	0	0.962	0.962	0.960	0.969	1.225	0.954	0.925	80	420	628	626	-0.055	308	320	307	319	0
7	18	3	"yajD"	"STM0411"	13730	47500	100	131	142	61	49	52	15	100	92	0	252	272	92	108	109	12	100	100	0	0.569	0.567	0.536	0.541	1.475	0.570	0.805	80	432	226	257	-0.812	82	144	93	164	0
7	19	3	"artM"	"STM0888"	13910	47500	100	430	480	197	50	52	13	100	100	0	277	299	92	111	110	12	100	100	0	2.289	2.287	2.327	2.314	1.247	2.291	0.926	80	461	546	618	1.195	380	166	430	188	0
7	20	3	"pykA"	"STM1888"	14100	47500	110	1099	1071	199	50	51	12	100	100	0	621	613	87	112	111	12	100	100	0	2.061	2.038	2.051	2.020	1.181	2.071	0.965	80	489	1558	1522	1.043	1049	509	1021	501	0
7	21	3	"eda"	"STM1884"	14270	47490	100	452	455	124	50	53	16	100	100	0	279	275	49	110	110	12	100	100	0	2.379	2.455	2.510	2.494	1.265	2.508	0.920	80	408	571	570	1.250	402	169	405	165	0
7	22	3	""	"STM1535"	14440	47490	90	111	115	29	49	52	15	98	92	0	218	226	33	110	110	12	100	100	0	0.574	0.569	0.546	0.536	1.605	0.561	0.627	52	364	170	182	-0.801	62	108	66	116	0
7	23	3	""	"STM0613"	14620	47490	100	210	212	51	50	52	13	100	100	0	436	432	75	110	110	12	100	100	0	0.491	0.503	0.507	0.491	1.344	0.504	0.875	80	430	486	484	-1.027	160	326	162	322	0
7	24	3	"rna"	"STM0617"	14800	47480	100	879	879	230	51	53	15	100	100	0	439	442	98	108	109	12	100	100	0	2.502	2.479	2.532	2.495	1.238	2.520	0.945	80	462	1159	1162	1.323	828	331	828	334	0
7	1	4	"pspA"	"STM1690"	10710	47710	100	4120	3792	917	46	48	11	100	100	0	282	276	53	107	108	11	98	98	0	23.280	22.166	22.955	22.461	1.240	22.389	0.918	80	494	4249	3915	4.541	4074	175	3746	169	0
7	2	4	"yhcO"	"STM3363"	10900	47710	100	57	59	14	47	49	13	38	8	0	167	180	41	107	107	12	100	95	0	0.167	0.164	0.202	0.166	2.470	0.137	0.120	80	468	70	85	-2.585	10	60	12	73	0
7	3	4	"prmA"	"STM3383"	11070	47710	100	392	392	70	48	49	12	100	100	0	422	423	55	108	108	12	100	100	0	1.096	1.092	1.095	1.083	1.250	1.103	0.932	80	427	658	659	0.132	344	314	344	315	0
7	4	4	"yhcS"	"STM3367"	11240	47700	100	136	137	35	48	49	11	100	100	0	337	354	74	108	109	12	100	100	0	0.384	0.362	0.354	0.346	1.433	0.349	0.797	80	450	317	335	-1.380	88	229	89	246	0
7	5	4	"yfiR"	"STM2671"	11430	47700	100	141	143	32	47	49	12	100	98	0	338	341	40	108	109	12	100	100	0	0.409	0.412	0.410	0.392	1.437	0.408	0.798	80	458	324	329	-1.291	94	230	96	233	0
7	6	4	"rluD"	"STM2662"	11600	47700	100	1193	1167	276	48	49	11	100	100	0	417	412	74	109	109	12	100	100	0	3.718	3.693	3.694	3.661	1.222	3.762	0.956	80	438	1453	1422	1.894	1145	308	1119	303	0
7	7	4	"murF"	"STM0124"	11780	47700	100	1145	1134	301	48	50	12	100	100	0	574	592	151	110	111	12	100	100	0	2.364	2.253	2.331	2.249	1.237	2.265	0.949	80	453	1561	1568	1.241	1097	464	1086	482	0
7	8	4	"ampD"	"STM0146"	11960	47690	90	152	200	136	48	50	12	100	100	0	241	304	179	109	110	12	100	100	0	0.788	0.779	0.781	0.789	1.335	0.758	0.898	52	357	236	347	-0.344	104	132	152	195	0
7	9	4	"polB"	"STM0097"	12130	47700	100	282	288	78	49	51	12	100	100	0	841	852	158	109	110	12	100	100	0	0.318	0.322	0.318	0.305	1.355	0.319	0.911	80	442	965	982	-1.652	233	732	239	743	0
7	10	4	"ppdD"	"STM0144"	12310	47690	100	81	84	20	49	50	12	88	67	0	331	332	47	109	110	12	100	100	0	0.144	0.157	0.140	0.135	1.903	0.151	0.502	80	430	254	258	-2.794	32	222	35	223	0
7	11	4	"gidB"	"STM3873"	12480	47690	100	414	417	92	49	50	13	100	100	0	431	430	81	110	111	11	100	100	0	1.137	1.150	1.150	1.155	1.278	1.152	0.913	80	440	686	688	0.185	365	321	368	320	0
7	12	4	"yieG"	"STM3851"	12670	47700	100	1118	1131	262	50	51	13	100	100	0	811	821	128	110	110	12	100	100	0	1.524	1.520	1.555	1.479	1.299	1.566	0.948	80	429	1769	1792	0.607	1068	701	1081	711	0
7	13	4	"purF"	"STM2362"	12840	47680	100	769	784	119	51	52	13	100	100	0	654	667	86	110	120	71	100	100	0	1.320	1.316	1.308	1.316	1.136	1.324	0.960	80	429	1262	1290	0.400	718	544	733	557	0
7	14	4	"nuoB"	"STM2327"	13010	47680	90	843	853	153	51	56	26	100	100	0	373	388	67	111	115	37	100	100	0	3.023	2.895	2.975	2.927	1.164	2.972	0.925	52	345	1054	1079	1.596	792	262	802	277	0
7	15	4	"menB"	"STM2307"	13200	47690	100	724	693	178	48	52	22	100	100	0	517	516	86	111	112	16	100	100	0	1.665	1.593	1.607	1.536	1.299	1.632	0.948	80	451	1082	1050	0.736	676	406	645	405	0
7	16	4	"yfaX"	"STM2292"	13380	47690	100	101	103	29	49	50	12	96	87	0	452	451	84	109	110	12	100	100	0	0.152	0.158	0.150	0.140	1.735	0.153	0.618	80	408	395	396	-2.722	52	343	54	342	0
7	17	4	"gyrA"	"STM2272"	13550	47680	100	4415	4259	1063	50	51	14	100	100	0	813	786	199	109	111	11	100	100	0	6.200	6.217	6.216	6.474	1.297	6.205	0.967	80	430	5069	4886	2.632	4365	704	4209	677	0
7	18	4	"yfcG"	"STM2349"	13730	47680	100	163	165	47	50	51	13	100	98	0	450	448	88	110	110	12	100	100	0	0.332	0.340	0.339	0.325	1.415	0.344	0.858	80	440	453	453	-1.589	113	340	115	338	0
7	19	4	"iroB"	"STM2773"	13910	47680	110	10239	9989	1358	52	53	12	100	100	0	587	573	88	112	112	12	100	100	0	21.446	21.555	21.469	21.913	1.165	21.469	0.962	80	480	10662	10398	4.423	10187	475	9937	461	0
7	20	4	""	"STM2797"	14090	47670	100	81	81	19	52	53	13	83	57	0	188	196	36	110	111	12	100	98	0	0.372	0.337	0.380	0.339	1.952	0.307	0.368	80	418	107	115	-1.427	29	78	29	86	100
7	21	4	"srlD"	"STM2835"	14260	47670	100	213	221	62	51	52	13	100	100	0	468	478	120	110	110	12	100	100	0	0.453	0.462	0.472	0.454	1.295	0.454	0.897	80	430	520	538	-1.144	162	358	170	368	0
7	22	4	""	"STM2816"	14440	47670	100	110	112	32	51	53	13	96	87	0	423	426	82	109	110	12	100	100	0	0.188	0.192	0.187	0.178	1.708	0.189	0.619	80	452	373	378	-2.412	59	314	61	317	0
7	23	4	"csrA"	"STM2826"	14620	47660	100	145	145	41	51	52	14	98	95	0	167	168	29	109	109	12	96	91	0	1.621	1.593	1.637	1.634	2.027	1.755	0.613	80	430	152	153	0.697	94	58	94	59	0
7	24	4	""	"STM2844"	14800	47670	100	111	113	28	50	53	16	96	88	0	474	478	120	108	109	13	100	100	0	0.167	0.170	0.179	0.162	1.645	0.158	0.710	80	462	427	433	-2.585	61	366	63	370	0
7	1	5	""	"STM1789"	10710	47890	90	82	83	21	48	49	13	82	63	0	395	399	67	108	108	12	100	100	0	0.118	0.120	0.124	0.111	1.877	0.102	0.389	52	387	321	326	-3.077	34	287	35	291	0
7	2	5	"chaA"	"STM1771"	10890	47900	100	2023	1958	403	48	50	13	100	100	0	528	526	93	108	109	12	100	100	0	4.702	4.569	4.545	4.597	1.190	4.648	0.945	80	440	2395	2328	2.233	1975	420	1910	418	0
7	3	5	"yciE"	"STM1730"	11070	47890	100	149	150	46	47	49	12	97	95	0	333	327	51	107	108	12	100	100	0	0.451	0.468	0.456	0.420	1.661	0.491	0.775	80	420	328	323	-1.148	102	226	103	220	0
7	4	5	""	"STM3020"	11240	47890	100	165	171	40	46	48	12	100	100	0	417	424	79	108	109	12	100	100	0	0.385	0.396	0.381	0.386	1.318	0.381	0.866	80	418	428	441	-1.377	119	309	125	316	0
7	5	5	"thyA"	"STM3001"	11420	47880	100	456	450	93	48	50	12	100	100	0	381	372	67	108	108	12	100	100	0	1.495	1.523	1.490	1.522	1.267	1.527	0.931	80	442	681	666	0.580	408	273	402	264	0
7	6	5	"gcvA"	"STM2982"	11600	47880	100	417	387	117	48	49	11	100	100	0	461	445	103	109	108	12	100	100	0	1.048	1.009	0.995	0.979	1.374	1.020	0.939	80	430	721	675	0.068	369	352	339	336	0
7	7	5	"typA"	"STM4009"	11770	47880	100	3268	3138	944	49	50	12	100	100	0	476	450	131	111	110	12	100	98	0	8.819	9.112	8.964	9.639	1.337	8.946	0.951	80	440	3584	3428	3.141	3219	365	3089	339	0
7	8	5	"pflE"	"STM0844"	11950	47870	90	176	181	48	48	50	13	100	100	0	448	433	69	109	110	13	100	100	0	0.378	0.410	0.390	0.394	1.508	0.396	0.764	52	375	467	457	-1.405	128	339	133	324	0
7	9	5	"ybhA"	"STM0784"	12130	47880	100	262	265	58	48	51	13	100	100	0	507	504	86	110	111	13	100	100	0	0.539	0.551	0.548	0.545	1.274	0.539	0.906	80	442	611	611	-0.892	214	397	217	394	0
7	10	5	""	"STM0699"	12310	47880	100	85	89	32	48	49	11	90	72	0	284	286	56	108	110	12	100	100	0	0.210	0.230	0.219	0.191	1.984	0.221	0.445	80	442	213	219	-2.250	37	176	41	178	0
7	11	5	"nagD"	"STM0681"	12480	47870	90	299	301	56	47	50	13	100	100	0	381	386	58	109	111	14	100	100	0	0.926	0.917	0.927	0.914	1.220	0.924	0.900	52	357	524	531	-0.110	252	272	254	277	0
7	12	5	"ybeK"	"STM0661"	12660	47870	100	100	118	55	49	51	13	96	86	0	243	286	118	109	110	14	100	100	0	0.381	0.390	0.372	0.349	1.712	0.395	0.778	80	430	185	246	-1.394	51	134	69	177	0
7	13	5	"ybjY"	"STM0941"	12840	47870	110	1567	1498	446	50	51	12	100	100	0	522	518	102	109	110	13	100	100	0	3.673	3.540	3.624	3.363	1.393	3.697	0.945	80	492	1930	1857	1.877	1517	413	1448	409	0
7	14	5	""	"STM3038"	13020	47860	100	328	329	72	49	52	14	100	100	0	429	435	85	109	110	14	100	100	0	0.872	0.859	0.863	0.861	1.247	0.837	0.902	80	452	599	606	-0.198	279	320	280	326	0
7	15	5	"yjeM"	"STM4345"	13200	47870	100	172	169	49	48	50	11	96	93	0	714	688	132	110	110	12	100	100	0	0.205	0.209	0.206	0.183	1.731	0.209	0.868	80	432	728	699	-2.284	124	604	121	578	0
7	16	5	"hflX"	"STM4362"	13380	47860	110	2556	2479	680	50	51	12	100	100	0	468	447	113	110	111	12	97	95	0	7.000	7.208	7.043	7.692	1.443	7.178	0.953	80	466	2864	2766	2.807	2506	358	2429	337	0
7	17	5	"purA"	"STM4366"	13560	47870	100	1787	1741	495	49	52	14	100	100	0	389	397	81	111	112	12	100	100	0	6.252	5.916	6.140	5.855	1.266	6.108	0.940	80	399	2016	1978	2.644	1738	278	1692	286	0
7	18	5	"yjfP"	"STM4380"	13730	47880	120	235	232	64	51	53	14	98	97	0	408	395	77	111	111	13	99	99	0	0.620	0.637	0.632	0.608	1.507	0.642	0.888	120	505	481	465	-0.691	184	297	181	284	0
7	19	5	"grxC"	"STM3702"	13910	47860	100	688	662	134	51	53	13	100	100	0	207	210	32	111	111	13	100	100	0	6.635	6.172	6.298	6.297	1.405	6.382	0.812	80	416	733	710	2.730	637	96	611	99	0
7	20	5	"ysaA"	"STM3666"	14090	47860	100	137	140	38	51	53	13	98	97	0	252	269	77	109	110	12	100	100	0	0.601	0.556	0.568	0.553	1.567	0.505	0.738	80	442	229	249	-0.734	86	143	89	160	0
7	21	5	"bisC"	"STM3644"	14270	47860	100	286	277	76	51	52	12	100	98	0	435	435	78	109	110	12	100	100	0	0.721	0.693	0.716	0.657	1.465	0.706	0.906	80	430	561	552	-0.472	235	326	226	326	0
7	22	5	"dppD"	"STM3627"	14450	47860	100	269	252	83	51	52	13	97	97	0	466	460	126	110	110	12	100	100	0	0.612	0.574	0.569	0.537	1.544	0.575	0.892	80	418	574	551	-0.708	218	356	201	350	0
7	23	5	"yhjB"	"STM3606"	14620	47850	100	79	84	24	50	52	13	78	55	0	371	369	60	109	108	12	100	100	0	0.111	0.131	0.114	0.105	2.044	0.129	0.501	80	430	291	294	-3.175	29	262	34	260	0
7	24	5	"ftsE"	"STM3570"	14800	47840	100	874	874	318	50	51	13	100	100	0	363	356	107	109	109	12	98	93	0	3.244	3.336	3.282	3.688	1.619	3.325	0.941	80	471	1078	1071	1.698	824	254	824	247	0
7	1	6	"garK"	"STM3247"	10700	48070	90	144	147	35	46	49	15	100	98	0	426	453	94	107	111	27	100	100	0	0.307	0.292	0.287	0.283	1.365	0.277	0.848	52	394	417	447	-1.703	98	319	101	346	0
7	2	6	"yhaN"	"STM3238"	10890	48070	100	426	422	97	47	50	14	100	100	0	660	635	119	108	111	25	100	100	0	0.687	0.712	0.722	0.707	1.246	0.713	0.947	80	438	931	902	-0.542	379	552	375	527	0
7	3	6	"rfaE"	"STM3200"	11070	48070	100	324	319	79	46	48	12	100	100	0	345	332	65	107	107	12	100	100	0	1.168	1.213	1.193	1.224	1.259	1.208	0.926	80	432	516	498	0.224	278	238	273	225	0
7	4	6	"yqhA"	"STM3153"	11250	48060	100	266	262	64	45	48	12	100	100	0	351	343	53	109	108	12	100	100	0	0.913	0.927	0.894	0.911	1.258	0.942	0.913	80	418	463	451	-0.131	221	242	217	234	0
7	5	6	"hybD"	"STM3146"	11410	48060	90	201	200	36	47	50	16	100	100	0	320	323	48	110	111	17	100	100	0	0.733	0.718	0.721	0.719	1.285	0.689	0.889	52	355	364	366	-0.447	154	210	153	213	0
7	6	6	""	"STM3134"	11590	48060	90	134	139	32	47	50	14	98	98	0	384	375	82	109	110	18	100	100	0	0.316	0.346	0.332	0.338	1.345	0.333	0.839	52	389	362	358	-1.660	87	275	92	266	0
7	7	6	"ymbA"	"STM1065"	11780	48070	100	169	170	41	49	51	13	98	97	0	364	357	58	109	110	13	100	100	0	0.471	0.488	0.466	0.450	1.665	0.493	0.853	80	461	375	369	-1.087	120	255	121	248	0
7	8	6	"yccX"	"STM1083"	11960	48050	100	112	112	27	49	51	14	98	92	0	237	235	36	110	110	12	100	100	0	0.496	0.504	0.487	0.485	1.594	0.498	0.671	80	430	190	188	-1.011	63	127	63	125	0
7	9	6	"hpaX"	"STM1107"	12130	48060	100	110	115	37	49	50	13	96	88	0	518	516	131	110	110	12	100	100	0	0.150	0.163	0.161	0.149	1.637	0.159	0.703	80	420	469	472	-2.742	61	408	66	406	0
7	10	6	""	"STM1133"	12310	48060	100	156	161	40	47	48	11	100	100	0	629	608	110	108	109	13	100	100	0	0.209	0.228	0.220	0.219	1.414	0.222	0.840	80	407	630	614	-2.257	109	521	114	500	0
7	11	6	"yceD"	"STM1190"	12490	48050	100	3532	3472	724	47	48	12	100	100	0	269	272	48	110	110	13	100	100	0	21.918	21.142	21.849	21.848	1.270	21.185	0.916	80	461	3644	3587	4.454	3485	159	3425	162	0
7	12	6	"cobB"	"STM1221"	12670	48050	100	802	823	203	49	51	15	100	100	0	495	490	104	110	109	13	100	100	0	1.956	2.037	2.012	2.055	1.223	2.049	0.942	80	420	1138	1154	0.968	753	385	774	380	0
7	13	6	"ydgO"	"STM1456"	12840	48050	100	551	534	157	49	50	14	100	100	0	573	553	144	109	109	13	100	100	0	1.082	1.092	1.069	1.093	1.352	1.094	0.915	80	430	966	929	0.114	502	464	485	444	0
7	14	6	""	"STM1492"	13020	48040	90	132	132	35	48	49	11	98	96	0	395	392	80	110	110	12	100	100	0	0.295	0.298	0.278	0.274	1.773	0.283	0.783	52	380	369	366	-1.763	84	285	84	282	0
7	15	6	"aroE"	"STM3401"	13200	48050	100	727	692	241	49	52	13	100	100	0	529	486	134	109	109	11	100	100	0	1.614	1.706	1.714	1.679	1.423	1.738	0.943	80	442	1098	1020	0.691	678	420	643	377	0
7	16	6	"zntR"	"STM3412"	13380	48040	100	347	340	94	50	53	23	98	98	0	325	305	84	111	110	13	97	96	0	1.388	1.495	1.460	1.565	1.868	1.444	0.840	80	420	511	484	0.473	297	214	290	194	0
7	17	6	"rpsN"	"STM3427"	13550	48040	100	4821	4646	1109	49	53	24	100	100	0	167	166	24	110	109	14	98	88	0	83.719	82.089	70.619	70.856	1.238	80.686	0.738	80	418	4829	4653	6.387	4772	57	4597	56	0
7	18	6	"slyD"	"STM3455"	13730	48040	100	2123	2055	485	51	53	15	100	100	0	366	360	73	110	109	14	100	100	0	8.094	8.016	7.883	8.204	1.244	8.006	0.952	80	396	2328	2254	3.017	2072	256	2004	250	0
7	19	6	"yhjE"	"STM3609"	13910	48040	100	343	348	78	51	53	14	100	100	0	680	711	119	112	112	14	100	100	0	0.514	0.496	0.488	0.487	1.201	0.499	0.945	80	432	860	896	-0.960	292	568	297	599	0
7	20	6	"yhjN"	"STM3618"	14090	48040	100	558	564	221	50	52	14	100	100	0	808	785	240	109	110	13	100	100	0	0.727	0.760	0.736	0.737	1.232	0.780	0.957	80	432	1207	1190	-0.460	508	699	514	676	0
7	21	6	"yhjV"	"STM3625"	14270	48030	100	210	209	37	51	55	42	100	97	0	724	717	93	109	110	13	100	100	0	0.259	0.260	0.260	0.255	1.275	0.257	0.890	80	431	774	766	-1.952	159	615	158	608	0
7	22	6	""	"STM3633"	14450	48030	100	179	177	44	51	52	12	100	100	0	523	514	122	111	111	13	100	100	0	0.311	0.313	0.320	0.304	1.431	0.303	0.860	80	408	540	529	-1.687	128	412	126	403	0
7	23	6	""	"STM3651"	14620	48030	110	590	589	134	49	51	13	100	100	0	347	341	77	109	109	12	100	100	0	2.273	2.328	2.335	2.441	1.307	2.281	0.933	80	466	779	772	1.185	541	238	540	232	0
7	24	6	"xylB"	"STM3660"	14790	48030	90	191	205	56	50	52	14	100	100	0	596	596	146	108	111	21	100	100	0	0.289	0.318	0.322	0.310	1.326	0.300	0.866	52	370	629	643	-1.791	141	488	155	488	0
7	1	7	"rnpA"	"STM3840"	10700	48260	100	1431	1348	390	47	50	12	100	100	0	254	254	48	109	109	12	98	97	0	9.545	8.972	9.118	8.869	1.268	9.228	0.913	80	462	1529	1446	3.255	1384	145	1301	145	0
7	2	7	""	"STM3844"	10880	48250	100	209	221	94	46	49	14	100	100	0	374	377	62	109	109	12	100	100	0	0.615	0.653	0.607	0.602	1.497	0.714	0.738	80	432	428	443	-0.701	163	265	175	268	0
7	3	7	"yidZ"	"STM3848"	11060	48250	100	112	127	60	47	48	13	100	97	0	331	370	153	109	108	12	100	100	0	0.293	0.307	0.282	0.283	1.460	0.316	0.847	80	432	287	341	-1.772	65	222	80	261	0
7	4	7	"pstA"	"STM3855"	11240	48250	100	1135	1027	298	47	48	11	100	100	0	559	534	119	108	108	12	100	100	0	2.412	2.300	2.320	2.215	1.289	2.353	0.966	80	418	1539	1406	1.270	1088	451	980	426	0
7	5	7	""	"STM3859"	11410	48240	100	134	137	35	48	49	14	98	98	0	505	497	91	109	109	12	100	100	0	0.217	0.229	0.222	0.215	1.523	0.220	0.770	80	430	482	477	-2.203	86	396	89	388	0
7	6	7	"atpI"	"STM3872"	11590	48250	100	1136	1109	247	49	50	11	100	100	0	360	371	90	108	109	12	100	98	0	4.313	4.030	4.232	4.077	1.291	4.067	0.907	80	438	1339	1323	2.109	1087	252	1060	263	0
7	7	7	"yacH"	"STM0157"	11760	48240	90	286	290	56	48	52	15	100	100	0	708	716	87	110	115	35	100	100	0	0.398	0.399	0.392	0.392	1.233	0.397	0.913	52	351	836	848	-1.329	238	598	242	606	0
7	8	7	""	"STM0163"	11940	48230	100	106	110	37	48	51	14	95	86	0	267	272	66	109	112	31	98	95	0	0.367	0.380	0.364	0.348	1.628	0.355	0.650	80	470	216	225	-1.446	58	158	62	163	0
7	9	7	"yadF"	"STM0171"	12120	48230	90	1413	1421	262	49	52	18	100	100	0	426	426	71	107	107	15	100	100	0	4.276	4.301	4.319	4.350	1.173	4.307	0.942	52	371	1683	1691	2.096	1364	319	1372	319	0
7	10	7	"stiC"	"STM0175"	12300	48220	100	57	62	26	49	51	17	27	11	0	140	143	41	106	106	16	68	51	0	0.235	0.351	0.538	0.531	2.938	0.496	0.415	80	447	42	50	-2.087	8	34	13	37	-50
7	11	7	"panD"	"STM0180"	12480	48240	90	300	285	72	49	51	14	100	100	0	267	270	55	106	107	18	96	96	0	1.559	1.439	1.409	1.494	1.651	1.458	0.859	52	367	412	400	0.641	251	161	236	164	0
7	12	7	"sfsA"	"STM0187"	12660	48230	100	176	167	74	48	50	14	96	90	0	284	270	92	108	108	16	92	88	0	0.727	0.735	0.736	0.706	2.162	0.725	0.813	80	462	304	281	-0.459	128	176	119	162	0
7	13	7	"yncD"	"STM1587"	12840	48220	90	120	123	45	48	50	14	90	78	0	329	324	130	108	108	15	94	88	0	0.326	0.347	0.357	0.373	2.070	0.305	0.727	52	366	293	291	-1.618	72	221	75	216	0
7	14	7	"ydcX"	"STM1596"	13010	48230	80	122	118	35	49	51	14	96	86	0	250	243	61	110	110	14	94	92	0	0.521	0.519	0.525	0.526	1.651	0.474	0.725	52	328	213	202	-0.939	73	140	69	133	0
7	15	7	"yncJ"	"STM1603"	13190	48220	80	60	62	15	49	51	12	48	21	0	163	174	43	107	106	13	98	96	0	0.196	0.194	0.246	0.241	2.744	0.181	0.209	52	321	67	80	-2.348	11	56	13	67	0
7	16	7	"tehA"	"STM1609"	13360	48210	90	261	265	65	50	52	13	100	100	0	488	471	103	108	108	15	100	100	0	0.555	0.592	0.570	0.591	1.300	0.568	0.898	52	381	591	578	-0.849	211	380	215	363	0
7	17	7	""	"STM1617"	13550	48230	100	108	110	31	50	51	13	95	85	0	406	409	84	108	108	16	100	100	0	0.195	0.199	0.192	0.179	1.690	0.196	0.715	80	450	356	361	-2.361	58	298	60	301	0
7	18	7	"ydcG"	"STM1622"	13720	48220	90	186	187	40	50	51	13	100	100	0	240	245	44	108	108	13	100	100	0	1.030	1.000	0.975	1.003	1.319	0.997	0.830	52	366	268	274	0.043	136	132	137	137	0
7	19	7	""	"STM1793"	13910	48220	100	228	226	53	51	53	14	100	100	0	746	724	124	110	110	13	100	100	0	0.278	0.285	0.284	0.277	1.354	0.275	0.877	80	450	813	789	-1.845	177	636	175	614	0
7	20	7	"ycgO"	"STM1801"	14090	48220	100	485	463	144	52	57	43	100	98	0	876	837	219	108	109	13	100	100	0	0.564	0.564	0.578	0.550	1.308	0.567	0.954	80	420	1201	1140	-0.827	433	768	411	729	0
7	21	7	""	"STM1809"	14250	48210	90	89	99	51	51	56	46	34	5	0	182	194	46	107	108	15	98	98	0	0.507	0.552	0.473	0.459	2.169	2.534	0.080	52	364	113	135	-0.981	38	75	48	87	0
7	22	7	"fadD"	"STM1818"	14440	48210	110	531	533	104	52	53	13	100	100	0	727	728	99	109	109	13	100	100	0	0.775	0.777	0.765	0.769	1.153	0.783	0.961	80	514	1097	1100	-0.368	479	618	481	619	0
7	23	7	""	"STM1829"	14620	48210	100	159	158	47	50	51	12	98	97	0	232	233	46	106	108	12	100	100	0	0.865	0.850	0.841	0.795	1.541	0.878	0.763	80	420	235	235	-0.209	109	126	108	127	0
7	24	7	"yebN"	"STM1834"	14790	48200	100	189	189	51	50	51	12	100	100	0	398	401	99	107	108	15	100	97	0	0.478	0.473	0.483	0.482	1.485	0.460	0.853	80	452	430	433	-1.066	139	291	139	294	0
7	1	8	""	"STM2359"	10710	48420	90	173	171	32	48	49	10	100	100	0	754	753	98	108	109	11	100	100	0	0.193	0.191	0.191	0.187	1.266	0.184	0.884	52	352	771	768	-2.370	125	646	123	645	0
7	2	8	"folC"	"STM2365"	10880	48430	100	839	791	300	49	50	13	100	100	0	471	453	123	107	110	25	100	98	0	2.170	2.145	2.171	2.096	1.368	2.225	0.930	80	432	1154	1088	1.118	790	364	742	346	0
7	3	8	"pdxB"	"STM2370"	11050	48420	90	1795	1744	390	50	71	139	100	100	0	639	619	124	109	117	51	100	100	0	3.292	3.322	3.306	3.346	1.177	3.332	0.945	52	364	2275	2204	1.719	1745	530	1694	510	0
7	4	8	"fabB"	"STM2378"	11230	48410	90	1758	1764	386	52	79	157	100	100	0	367	364	69	108	114	44	100	98	0	6.587	6.688	6.759	6.786	1.214	7.040	0.930	52	376	1965	1968	2.720	1706	259	1712	256	0
7	5	8	"mepA"	"STM2383"	11410	48410	90	736	784	221	50	66	97	100	100	0	489	503	121	110	111	23	100	100	0	1.810	1.868	1.888	1.897	1.246	1.872	0.946	52	380	1065	1127	0.856	686	379	734	393	0
7	6	8	"vacJ"	"STM2392"	11600	48420	100	882	847	347	49	52	30	100	100	0	417	400	132	108	110	20	100	93	0	2.696	2.733	2.702	2.856	1.520	2.770	0.931	80	427	1142	1090	1.431	833	309	798	292	0
7	7	8	""	"STM2596"	11770	48420	100	75	75	24	48	51	15	63	43	0	298	284	93	108	110	24	92	87	0	0.142	0.153	0.143	0.156	2.358	0.140	0.392	80	418	217	203	-2.815	27	190	27	176	0
7	8	8	""	"STM2600"	11940	48420	80	141	137	32	49	52	15	96	94	0	488	463	125	109	111	27	96	92	0	0.243	0.249	0.249	0.255	1.705	0.237	0.732	52	313	471	442	-2.042	92	379	88	354	0
7	9	8	""	"STM2605"	12140	48420	80	107	110	31	48	50	13	94	88	0	467	441	152	107	109	23	98	92	0	0.164	0.186	0.172	0.182	1.579	0.163	0.763	52	297	419	396	-2.609	59	360	62	334	0
7	10	8	""	"STM2609"	12290	48410	90	80	80	28	49	50	11	78	63	0	333	357	125	109	111	23	100	100	0	0.138	0.125	0.134	0.114	1.943	0.122	0.501	52	363	255	279	-2.853	31	224	31	248	0
7	11	8	""	"STM2614"	12480	48410	100	173	182	53	49	51	12	100	100	0	593	598	153	109	111	21	100	100	0	0.256	0.272	0.264	0.268	1.323	0.270	0.887	80	450	608	622	-1.965	124	484	133	489	0
7	12	8	""	"STM1021"	12650	48410	90	160	171	46	49	52	14	100	100	0	616	636	98	110	111	16	100	100	0	0.219	0.232	0.221	0.222	1.327	0.221	0.811	52	365	617	648	-2.189	111	506	122	526	0
7	13	8	"yrbF"	"STM3313"	12830	48410	100	600	604	212	48	50	13	100	100	0	612	613	143	109	111	16	100	100	0	1.097	1.103	1.090	1.053	1.264	1.139	0.954	80	449	1055	1060	0.134	552	503	556	504	0
7	14	8	"yhbL"	"STM3327"	13000	48400	90	563	582	159	50	55	29	100	100	0	472	478	109	110	113	30	100	100	0	1.417	1.446	1.458	1.450	1.258	1.413	0.941	52	373	875	900	0.503	513	362	532	368	0
7	15	8	"nanE"	"STM3337"	13190	48400	90	221	226	39	49	54	28	100	100	0	575	587	79	111	113	29	100	100	0	0.371	0.372	0.373	0.368	1.223	0.361	0.900	52	387	636	653	-1.432	172	464	177	476	0
7	16	8	"rpsI"	"STM3344"	13360	48400	90	3521	3609	807	51	62	86	100	100	0	203	214	49	109	109	15	100	100	0	36.915	33.886	36.640	35.964	1.321	33.658	0.826	52	394	3564	3663	5.206	3470	94	3558	105	0
7	17	8	""	"STM3350"	13550	48400	110	238	256	77	51	61	80	95	71	0	489	488	109	109	108	14	100	100	0	0.492	0.541	0.492	0.524	1.481	0.528	0.842	80	454	567	584	-1.023	187	380	205	379	0
7	18	8	"yhcR"	"STM3366"	13730	48400	100	65	66	19	50	52	14	51	17	0	174	183	51	108	108	13	100	93	0	0.227	0.213	0.241	0.224	2.358	0.231	0.300	80	442	81	91	-2.138	15	66	16	75	0
7	19	8	""	"STM0763"	13910	48400	100	100	105	30	50	53	15	88	82	0	434	433	87	108	109	12	100	100	0	0.153	0.169	0.160	0.150	1.675	0.172	0.614	80	432	376	380	-2.705	50	326	55	325	0
7	20	8	""	"STM0769"	14090	48400	100	118	119	33	51	52	13	93	91	0	433	416	90	109	109	13	98	97	0	0.207	0.221	0.220	0.217	1.552	0.223	0.767	80	408	391	375	-2.274	67	324	68	307	0
7	21	8	"modF"	"STM0778"	14260	48400	100	583	565	103	51	53	13	100	98	0	857	845	115	110	110	13	100	100	0	0.712	0.699	0.700	0.682	1.264	0.692	0.952	80	427	1279	1249	-0.490	532	747	514	735	0
7	22	8	"ybhE"	"STM0785"	14440	48400	100	1066	1042	330	52	54	13	100	100	0	646	656	147	108	109	12	100	100	0	1.885	1.807	1.813	1.691	1.432	1.874	0.940	80	430	1552	1538	0.914	1014	538	990	548	0
[truncated: 578,611 more chars]
