# Supplementary material for: BABAR: an R package to simplify the normalisation of common reference design microarray-based transcriptomic datasets
Source: BMC Bioinformatics. 2010 Feb 3;11:73. doi: 10.1186/1471-2105-11-73 (PMC2829013; doi:10.1186/1471-2105-11-73)
Supplement: Additional file 3 — Dataset 1. The unprocessed microarray data files from a heterogeneous 'problem' dataset describing the transcriptomic changes for Salmonella internalised within mammalian cells. [file 1471-2105-11-73-S3.ZIP › E6h-08A.gpr]

ATF	1.0
27	43    
"Type=GenePix Results 1.4"
"DateTime=2003/05/22 04:18:29"
"Settings=U:\From ifrnnts19\hautefor3\Microarrays\Results gridding\27.05.03\HeLa 2h 12479909B.gps"
"GalFile=\\Fr-netapp1a\hintoncom\Array lists\STPLMar2003.gal"
"Scanner=GenePix 4000A [48450]"
"Comment=HeLa 6h"
"PixelSize=10"
"ImageName=635 nm	532 nm"
"FileName=\\Fr-netapp1a\hintoncom\Isa\220503 Scans\12479908A.tif	\\Fr-netapp1a\hintoncom\Isa\220503 Scans\12479908A.tif"
"PMTVolts=630	580"
"ScanPower=100	100"
"FocusPosition=0"
"NormalizationFactor:RatioOfMedians=1.4158"
"NormalizationFactor:RatioOfMeans=1.40077"
"NormalizationFactor:MedianOfRatios=1.41216"
"NormalizationFactor:MeanOfRatios=1.4286"
"NormalizationFactor:RegressionRatio=1.40148"
"JpegImage=U:\From ifrnnts19\hautefor3\Microarrays\Results gridding\27.05.03\HeLa 6h 12479908A.jpg"
"RatioFormulation=W1/W2 (635 nm/532 nm)"
"Barcode="
"ImageOrigin=560, 13800"
"JpegOrigin=1060, 14240"
"Creator=GenePix Pro 3.0.6.90"
"Temperature=35.26"
"LaserPower=1.7	1.83"
"LaserOnTime=8640	60071"
"Supplier="
"Block"	"Column"	"Row"	"Name"	"ID"	"X"	"Y"	"Dia."	"F635 Median"	"F635 Mean"	"F635 SD"	"B635 Median"	"B635 Mean"	"B635 SD"	"% > B635+1SD"	"% > B635+2SD"	"F635 % Sat."	"F532 Median"	"F532 Mean"	"F532 SD"	"B532 Median"	"B532 Mean"	"B532 SD"	"% > B532+1SD"	"% > B532+2SD"	"F532 % Sat."	"Ratio of Medians"	"Ratio of Means"	"Median of Ratios"	"Mean of Ratios"	"Ratios SD"	"Rgn Ratio"	"Rgn R�"	"F Pixels"	"B Pixels"	"Sum of Medians"	"Sum of Means"	"Log Ratio"	"F635 Median - B635"	"F532 Median - B532"	"F635 Mean - B635"	"F532 Mean - B532"	"Flags"
1	1	1	"yiiD"	"STM4029"	1270	14600	90	641	714	254	48	50	14	100	100	0	620	675	203	120	121	17	100	100	0	1.186	1.200	1.233	1.196	1.156	1.203	0.962	52	393	1093	1221	0.246	593	500	666	555	0
1	2	1	"yjiY"	"STM4532"	1430	14590	90	482	511	191	49	53	26	100	100	0	431	447	132	121	124	21	100	100	0	1.397	1.417	1.454	1.415	1.284	1.459	0.941	52	378	743	788	0.482	433	310	462	326	0
1	3	1	"glpG"	"STM3524"	1610	14590	90	972	1066	304	50	58	50	100	100	0	737	790	197	125	129	28	100	100	0	1.507	1.528	1.543	1.529	1.142	1.583	0.968	52	400	1534	1681	0.591	922	612	1016	665	0
1	4	1	"yhjC"	"STM3607"	1800	14590	110	287	290	95	51	56	40	96	95	0	924	962	252	125	127	24	100	100	0	0.295	0.286	0.290	0.275	1.340	0.291	0.921	80	514	1035	1076	-1.759	236	799	239	837	0
1	5	1	"dacB"	"STM3300"	1980	14590	140	970	945	218	51	52	14	99	98	0	1102	1087	204	125	127	18	100	100	0	0.941	0.929	0.930	0.880	1.469	0.937	0.966	156	785	1896	1856	-0.088	919	977	894	962	0
1	6	1	"yqjD"	"STM3229"	2150	14590	90	850	957	395	50	51	12	100	100	0	376	401	106	123	124	16	100	100	0	3.162	3.263	3.306	3.228	1.197	3.381	0.942	52	350	1053	1185	1.661	800	253	907	278	0
1	7	1	"yfhP"	"STM2544"	2320	14590	90	5099	5540	2847	52	118	447	100	100	0	313	329	101	125	127	23	100	98	0	26.846	26.902	26.504	26.994	1.228	28.082	0.933	52	392	5235	5692	4.747	5047	188	5488	204	0
1	8	1	""	"STM0660"	2510	14580	90	389	417	134	52	113	442	25	0	0	1135	1194	319	124	127	24	100	100	0	0.333	0.341	0.330	0.333	1.193	0.345	0.952	52	386	1348	1435	-1.585	337	1011	365	1070	0
1	9	1	""	"STM0672"	2680	14580	90	300	307	91	52	55	23	100	100	0	893	897	204	123	128	44	100	100	0	0.322	0.329	0.326	0.321	1.238	0.333	0.928	52	392	1018	1029	-1.635	248	770	255	774	0
1	10	1	"nagB"	"STM0684"	2870	14590	100	1197	1244	311	51	54	22	100	100	0	1003	1015	219	125	129	40	100	100	0	1.305	1.340	1.325	1.355	1.229	1.351	0.961	80	485	2024	2083	0.384	1146	878	1193	890	0
1	11	1	"ybfN"	"STM0688"	3040	14580	90	106	118	35	51	53	13	100	100	0	361	397	110	124	123	16	100	100	0	0.232	0.245	0.233	0.229	1.465	0.241	0.729	52	376	292	340	-2.107	55	237	67	273	0
1	12	1	"eutH"	"STM2460"	3210	14580	90	387	393	102	53	56	15	100	100	0	1180	1181	266	124	129	38	100	100	0	0.316	0.322	0.314	0.316	1.220	0.320	0.948	52	385	1390	1397	-1.661	334	1056	340	1057	0
1	13	1	"ubiE"	"STM3970"	3390	14590	100	4348	4143	817	53	55	15	100	100	0	1619	1543	337	125	129	35	100	100	0	2.875	2.884	2.849	2.974	1.269	2.889	0.968	80	462	5789	5508	1.523	4295	1494	4090	1418	0
1	14	1	""	"STM3966"	3560	14580	100	1600	1576	268	52	54	13	100	100	0	2102	2083	256	125	126	16	100	100	0	0.783	0.778	0.773	0.774	1.204	0.782	0.959	80	444	3525	3482	-0.353	1548	1977	1524	1958	0
1	15	1	"yigL"	"STM3962"	3740	14570	100	2074	1909	598	53	54	13	96	96	0	1706	1637	451	125	126	17	98	96	0	1.278	1.228	1.247	1.167	1.512	1.240	0.949	80	471	3602	3368	0.354	2021	1581	1856	1512	0
1	16	1	"recQ"	"STM3958"	3930	14580	90	1520	1635	478	53	55	13	100	100	0	1207	1313	396	126	127	17	100	100	0	1.357	1.333	1.329	1.341	1.130	1.317	0.975	52	379	2548	2769	0.441	1467	1081	1582	1187	0
1	17	1	"yigG"	"STM3954"	4090	14570	90	748	803	319	55	64	60	100	100	0	904	912	119	129	136	57	100	100	0	0.894	0.955	0.910	0.899	1.404	1.060	0.814	52	384	1468	1531	-0.161	693	775	748	783	0
1	18	1	"yigB"	"STM3950"	4290	14580	100	2608	2425	602	54	62	54	100	100	0	1683	1584	359	130	135	50	100	100	0	1.645	1.631	1.603	1.627	1.237	1.644	0.959	80	470	4107	3825	0.718	2554	1553	2371	1454	0
1	19	1	"sgaB"	"STM4384"	4450	14570	90	149	159	49	53	54	13	100	100	0	600	662	259	131	132	17	100	100	0	0.205	0.200	0.186	0.195	1.507	0.177	0.766	52	368	565	637	-2.288	96	469	106	531	0
1	20	1	"cycA"	"STM4398"	4640	14580	100	2858	2807	475	54	56	15	100	100	0	2205	2085	432	130	131	17	100	100	0	1.351	1.408	1.376	1.462	1.277	1.393	0.976	80	483	4879	4708	0.434	2804	2075	2753	1955	0
1	21	1	"ytfM"	"STM4409"	4820	14570	100	1121	1146	521	54	56	14	100	100	0	1134	1111	453	132	133	18	100	100	0	1.065	1.115	1.124	1.089	1.235	1.121	0.981	80	463	2069	2071	0.091	1067	1002	1092	979	0
1	22	1	""	"STM4418"	4990	14570	100	487	475	170	56	57	13	96	95	0	2103	2093	778	135	135	18	98	98	0	0.219	0.214	0.212	0.211	1.558	0.213	0.963	80	464	2399	2377	-2.191	431	1968	419	1958	0
1	23	1	""	"STM4422"	5170	14560	90	103	105	28	54	56	14	86	80	0	501	510	88	135	136	18	100	100	0	0.134	0.136	0.131	0.118	2.082	0.134	0.569	52	381	415	426	-2.901	49	366	51	375	0
1	24	1	"srfJ"	"STM4426"	5360	14570	100	489	493	98	57	58	15	100	100	0	2758	2714	381	133	134	16	100	100	0	0.165	0.169	0.168	0.167	1.212	0.168	0.946	80	507	3057	3017	-2.603	432	2625	436	2581	0
1	1	2	"yaiC"	"STM0385"	1250	14780	90	300	305	81	48	55	36	100	100	0	874	885	210	121	137	85	100	100	0	0.335	0.336	0.330	0.332	1.239	0.332	0.913	52	391	1005	1021	-1.579	252	753	257	764	0
1	2	2	"mopB"	"STM4329"	1440	14770	90	2185	2577	1517	49	57	39	100	100	0	190	208	62	121	134	77	40	13	0	30.957	29.057	31.179	30.646	1.461	29.281	0.818	52	395	2205	2615	4.952	2136	69	2528	87	0
1	3	2	"phoP"	"STM1231"	1610	14780	90	3301	3489	1327	49	76	181	100	100	0	539	560	158	122	126	27	100	100	0	7.799	7.854	7.853	7.810	1.163	8.074	0.968	52	401	3669	3878	2.963	3252	417	3440	438	0
1	4	2	"otsA"	"STM1928"	1790	14770	90	497	477	141	50	74	179	94	73	0	1160	1120	280	125	129	36	100	98	0	0.432	0.429	0.435	0.419	1.302	0.433	0.950	52	401	1482	1422	-1.211	447	1035	427	995	0
1	5	2	"thiF"	"STM4162"	1980	14770	90	154	158	30	51	53	17	100	100	0	730	768	143	123	126	29	100	100	0	0.170	0.166	0.164	0.164	1.282	0.161	0.841	52	371	710	752	-2.559	103	607	107	645	0
1	6	2	"hemE"	"STM4167"	2150	14780	90	1507	1839	1050	50	51	13	100	100	0	677	815	387	122	123	16	100	100	0	2.625	2.582	2.601	2.540	1.160	2.642	0.973	52	388	2012	2482	1.392	1457	555	1789	693	0
1	7	2	"bfr"	"STM3443"	2320	14770	90	1759	1849	529	51	63	84	100	100	0	609	611	158	123	125	24	100	100	0	3.514	3.684	3.781	3.740	1.240	3.714	0.959	52	401	2194	2286	1.813	1708	486	1798	488	0
1	8	2	"stfA"	"STM0195"	2510	14770	90	129	141	47	50	60	80	44	7	0	471	539	215	122	124	24	100	100	0	0.226	0.218	0.203	0.213	1.501	0.199	0.759	52	408	428	508	-2.143	79	349	91	417	0
1	9	2	"hemL"	"STM0202"	2690	14780	90	629	819	442	51	52	13	100	100	0	287	328	133	122	122	15	100	100	0	3.503	3.728	3.780	3.904	1.345	3.666	0.922	52	394	743	974	1.809	578	165	768	206	0
1	10	2	"eutD"	"STM2466"	2870	14770	90	71	75	18	50	51	13	73	44	0	278	320	127	121	122	16	100	100	0	0.134	0.126	0.129	0.118	2.133	0.123	0.245	52	364	178	224	-2.902	21	157	25	199	0
1	11	2	"crr"	"STM2433"	3030	14770	90	1919	2155	952	51	64	99	100	100	0	402	455	164	124	125	23	100	100	0	6.719	6.356	6.464	6.422	1.199	6.358	0.960	52	392	2146	2435	2.748	1868	278	2104	331	0
1	12	2	"prpD"	"STM0370"	3220	14770	90	80	84	21	53	63	87	1	0	0	351	367	77	124	128	30	100	100	0	0.119	0.128	0.122	0.111	2.135	0.117	0.398	52	407	254	274	-3.072	27	227	31	243	0
1	13	2	"spaQ"	"STM2889"	3390	14760	90	579	585	84	51	53	15	100	100	0	589	589	77	125	129	28	100	100	0	1.138	1.151	1.166	1.154	1.186	1.142	0.946	52	373	992	998	0.186	528	464	534	464	0
1	14	2	"yfeJ"	"STM2437"	3580	14760	100	302	296	76	51	53	14	100	100	0	756	751	160	126	126	17	100	100	0	0.398	0.392	0.394	0.384	1.277	0.392	0.943	80	448	881	870	-1.328	251	630	245	625	0
1	15	2	"fabH"	"STM1193"	3750	14760	100	5499	5334	1411	54	54	12	100	100	0	1155	1151	287	125	127	16	100	100	0	5.286	5.146	5.084	5.250	1.231	5.176	0.974	80	436	6475	6306	2.402	5445	1030	5280	1026	0
1	16	2	"flgN"	"STM1171"	3910	14760	90	721	694	168	54	63	56	100	100	0	718	701	145	128	136	56	100	100	0	1.131	1.117	1.129	1.116	1.152	1.121	0.968	52	377	1257	1213	0.177	667	590	640	573	0
1	17	2	"phsC"	"STM2063"	4110	14760	100	351	350	74	53	61	51	100	100	0	1437	1427	304	129	135	51	100	100	0	0.228	0.229	0.219	0.228	1.234	0.223	0.946	80	478	1606	1595	-2.134	298	1308	297	1298	0
1	18	2	"pefB"	"PSLT019"	4280	14750	90	146	155	41	53	54	13	100	98	0	934	969	161	126	128	17	100	100	0	0.115	0.121	0.109	0.113	1.440	0.130	0.781	52	363	901	945	-3.119	93	808	102	843	0
1	19	2	""	"PSLT046"	4460	14760	100	3937	3567	1036	54	55	14	100	100	0	1039	969	261	129	130	16	100	100	0	4.267	4.182	4.148	4.214	1.218	4.203	0.972	80	481	4793	4353	2.093	3883	910	3513	840	0
1	20	2	"rlgA"	"PSLT045"	4640	14750	90	2542	3300	2156	54	57	19	100	100	0	428	556	338	133	134	17	100	100	0	8.434	7.674	8.162	8.072	1.221	7.459	0.936	52	366	2783	3669	3.076	2488	295	3246	423	0
1	21	2	"udp"	"STM3968"	4810	14760	90	543	639	233	54	59	25	100	100	0	489	567	217	137	139	26	100	100	0	1.389	1.360	1.415	1.399	1.218	1.315	0.924	52	388	841	1015	0.474	489	352	585	430	0
1	22	2	"hns"	"STM1751"	5000	14750	90	537	807	677	54	58	23	100	100	0	258	309	169	140	144	27	98	94	0	4.093	4.456	4.493	4.768	1.485	4.436	0.875	52	387	601	922	2.033	483	118	753	169	0
1	23	2	"prgI"	"STM2873"	5170	14750	90	1272	2236	2392	54	61	40	100	100	0	193	250	154	140	142	18	92	71	0	22.981	19.836	21.090	23.998	1.616	17.386	0.825	52	386	1271	2292	4.522	1218	53	2182	110	0
1	24	2	"prfC"	"STM4560"	5350	14750	100	334	378	183	56	61	36	100	98	0	294	344	144	138	138	18	100	100	0	1.782	1.563	1.694	1.603	1.520	1.540	0.844	80	474	434	528	0.834	278	156	322	206	0
1	1	3	"iclR"	"STM4187"	1280	14960	90	297	324	107	49	50	13	100	100	0	417	476	144	120	121	16	100	100	0	0.835	0.772	0.772	0.767	1.327	0.760	0.891	52	389	545	631	-0.260	248	297	275	356	0
1	2	3	"hisQ"	"STM2353"	1450	14960	100	643	614	296	49	51	14	100	100	0	615	623	267	119	121	16	100	98	0	1.198	1.121	1.123	1.120	1.521	1.120	0.954	80	461	1090	1069	0.260	594	496	565	504	0
1	3	3	"rpsP"	"STM2676"	1620	14970	90	846	1644	2017	48	52	18	100	100	0	158	192	96	121	122	17	80	53	0	21.568	22.479	22.472	22.845	1.880	22.886	0.798	52	392	835	1667	4.431	798	37	1596	71	0
1	4	3	"ilvH"	"STM0117"	1800	14960	90	216	225	73	49	51	17	100	100	0	354	371	104	120	121	16	100	100	0	0.714	0.701	0.692	0.694	1.364	0.676	0.814	52	387	401	427	-0.487	167	234	176	251	0
1	5	3	"putP"	"STM1125"	1970	14960	80	214	256	124	51	52	14	100	100	0	381	454	214	120	124	24	100	100	0	0.625	0.614	0.630	0.613	1.568	0.576	0.841	52	329	424	539	-0.679	163	261	205	334	0
1	6	3	"hfq"	"STM4361"	2150	14960	90	421	691	669	51	54	17	100	100	0	160	190	81	119	121	23	84	40	0	9.024	9.014	9.066	10.148	1.719	9.024	0.830	52	389	411	711	3.174	370	41	640	71	0
1	7	3	"cbiK"	"STM2025"	2330	14960	90	139	141	33	50	54	18	100	96	0	500	504	121	121	122	19	100	100	0	0.235	0.238	0.249	0.234	1.456	0.222	0.722	52	395	468	474	-2.090	89	379	91	383	0
1	8	3	"cboQ"	"STM2021"	2520	14960	100	193	192	34	48	51	15	100	100	0	608	600	100	120	121	19	100	100	0	0.297	0.300	0.304	0.301	1.359	0.277	0.849	80	457	633	624	-1.751	145	488	144	480	0
1	9	3	"umuD"	"STM1998"	2690	14960	100	103	112	43	49	51	12	96	87	0	299	332	155	121	122	16	98	98	0	0.303	0.299	0.294	0.296	1.610	0.256	0.704	80	430	232	274	-1.721	54	178	63	211	0
1	10	3	"uhpB"	"STM3789"	2870	14950	100	81	92	43	50	51	12	73	62	0	208	259	142	121	122	16	97	90	0	0.356	0.304	0.325	0.279	2.717	0.271	0.660	80	442	118	180	-1.489	31	87	42	138	0
1	11	3	"trpC"	"STM1725"	3040	14950	90	162	179	61	52	53	14	100	100	0	351	395	129	125	124	16	100	100	0	0.487	0.470	0.489	0.471	1.456	0.444	0.793	52	386	336	397	-1.039	110	226	127	270	0
1	12	3	"rpoN"	"STM3320"	3230	14960	90	145	179	88	50	52	13	100	100	0	179	197	52	124	124	15	96	80	0	1.727	1.767	1.829	1.861	1.704	1.763	0.713	52	385	150	202	0.788	95	55	129	73	0
1	13	3	"phnW"	"STM0431"	3400	14950	100	670	652	203	51	52	13	100	100	0	1196	1164	311	123	125	17	100	100	0	0.577	0.577	0.580	0.566	1.359	0.578	0.957	80	451	1692	1642	-0.794	619	1073	601	1041	0
1	14	3	""	"STM4141"	3580	14950	100	214	216	74	50	52	15	100	98	0	270	282	86	125	125	17	100	100	0	1.131	1.057	1.075	1.067	1.480	0.983	0.847	80	442	309	323	0.178	164	145	166	157	0
1	15	3	""	"STM0346"	3750	14950	90	191	194	35	51	53	14	100	100	0	997	985	127	127	133	59	100	100	0	0.161	0.167	0.161	0.163	1.239	0.158	0.886	52	366	1010	1001	-2.636	140	870	143	858	0
1	16	3	""	"STM1042"	3920	14940	90	233	244	67	51	53	15	100	100	0	794	843	238	123	131	58	100	100	0	0.271	0.268	0.266	0.265	1.254	0.262	0.905	52	390	853	913	-1.882	182	671	193	720	0
1	17	3	"sirC"	"STM1774"	4110	14940	100	242	245	80	51	53	13	100	97	0	459	479	144	127	127	17	100	100	0	0.575	0.551	0.545	0.537	1.497	0.535	0.892	80	460	523	546	-0.798	191	332	194	352	0
1	18	3	"orf70"	"STM1388"	4280	14940	90	199	209	51	51	53	13	100	100	0	409	416	69	127	130	26	100	100	0	0.525	0.547	0.537	0.534	1.330	0.473	0.838	52	379	430	447	-0.930	148	282	158	289	0
1	19	3	"traB"	"PSLT081"	4470	14950	100	332	340	93	53	55	16	100	100	0	2008	1994	506	129	131	25	100	100	0	0.148	0.154	0.151	0.151	1.320	0.150	0.915	80	461	2158	2152	-2.752	279	1879	287	1865	0
1	20	3	"trbI"	"PSLT089"	4650	14940	100	147	149	51	53	54	14	95	91	0	798	821	286	134	135	17	100	100	0	0.142	0.140	0.142	0.126	1.674	0.135	0.797	80	439	758	783	-2.820	94	664	96	687	0
1	21	3	""	"PSLT093"	4820	14930	90	140	156	49	54	56	14	100	100	0	776	803	234	143	145	21	100	100	0	0.136	0.155	0.145	0.147	1.510	0.148	0.753	52	373	719	762	-2.880	86	633	102	660	0
1	22	3	"traF"	"PSLT097"	5010	14940	100	302	301	75	55	57	15	100	98	0	1745	1647	423	149	151	20	100	100	0	0.155	0.164	0.161	0.165	1.578	0.158	0.899	80	446	1843	1744	-2.692	247	1596	246	1498	0
1	23	3	"traG"	"PSLT101"	5180	14940	100	316	351	138	56	57	15	100	100	0	1080	1181	487	149	151	20	100	100	0	0.279	0.286	0.279	0.286	1.494	0.271	0.893	80	439	1191	1327	-1.840	260	931	295	1032	0
1	24	3	""	"PSLT106"	5360	14930	100	4348	4709	2092	55	56	13	100	100	0	819	873	327	142	142	18	100	100	0	6.341	6.367	6.328	6.371	1.247	6.477	0.958	80	474	4970	5385	2.665	4293	677	4654	731	0
1	1	4	""	"STM1656"	1260	15140	90	548	550	129	50	56	38	100	100	0	1317	1324	283	121	136	91	100	100	0	0.416	0.416	0.424	0.414	1.197	0.418	0.953	52	401	1694	1703	-1.264	498	1196	500	1203	0
1	2	4	""	"STM2716"	1450	15140	90	72	75	19	49	55	35	21	3	0	305	315	67	122	136	89	98	51	0	0.126	0.135	0.131	0.123	2.017	0.129	0.383	52	389	206	219	-2.992	23	183	26	193	0
1	3	4	""	"STM2722"	1610	15150	70	169	166	46	52	54	15	96	93	0	1182	1148	344	135	139	29	100	100	0	0.112	0.113	0.108	0.107	1.629	0.109	0.798	32	236	1164	1127	-3.162	117	1047	114	1013	100
1	4	4	""	"STM1618"	1810	15140	100	223	223	45	48	49	12	100	100	0	924	925	183	122	124	23	100	100	0	0.218	0.218	0.219	0.215	1.387	0.210	0.900	80	472	977	978	-2.196	175	802	175	803	0
1	5	4	""	"STM1675"	1990	15130	90	396	389	93	49	50	13	100	100	0	649	671	107	122	123	16	100	100	0	0.658	0.619	0.632	0.604	1.241	0.622	0.935	52	375	874	889	-0.603	347	527	340	549	0
1	6	4	""	"STM1664"	2160	15130	90	469	479	138	50	52	15	100	100	0	811	825	172	123	123	18	100	100	0	0.609	0.611	0.600	0.587	1.295	0.620	0.941	52	374	1107	1131	-0.715	419	688	429	702	0
1	7	4	"pyrH"	"STM0218"	2340	15140	100	3581	3621	966	49	52	15	100	100	0	729	745	187	121	123	17	100	100	0	5.809	5.724	5.779	5.773	1.201	5.737	0.969	80	452	4140	4196	2.538	3532	608	3572	624	0
1	8	4	"accA"	"STM0232"	2520	15140	100	1839	1772	568	48	50	14	100	100	0	755	714	200	121	122	16	100	100	0	2.825	2.907	2.923	2.997	1.367	2.954	0.956	80	420	2425	2317	1.498	1791	634	1724	593	0
1	9	4	"panC"	"STM0181"	2690	15140	100	1222	1250	226	49	51	13	100	100	0	931	943	166	124	124	16	100	100	0	1.454	1.466	1.469	1.476	1.136	1.469	0.972	80	420	1980	2020	0.540	1173	807	1201	819	0
1	10	4	"sbmC"	"STM2061"	2870	15130	100	157	168	60	50	51	13	98	97	0	325	345	139	123	124	17	100	100	0	0.530	0.532	0.537	0.529	1.464	0.479	0.816	80	430	309	340	-0.917	107	202	118	222	0
1	11	4	"yeeO"	"STM2013"	3030	15130	90	486	465	106	50	63	63	100	96	0	1623	1544	315	125	171	233	100	98	0	0.291	0.292	0.289	0.289	1.169	0.283	0.954	52	371	1934	1834	-1.781	436	1498	415	1419	0
1	12	4	"rcsA"	"STM1982"	3220	15140	100	142	147	41	51	62	57	82	26	0	823	845	196	124	160	208	98	93	0	0.130	0.133	0.129	0.126	1.575	0.128	0.778	80	469	790	817	-2.941	91	699	96	721	0
1	13	4	"yjbB"	"STM4189"	3410	15120	90	374	370	132	52	54	15	100	100	0	1050	1066	311	124	126	19	100	100	0	0.348	0.338	0.332	0.320	1.302	0.343	0.929	52	365	1248	1260	-1.524	322	926	318	942	0
1	14	4	"ubiA"	"STM4234"	3580	15130	100	1826	1821	466	51	52	15	100	100	0	1220	1246	269	126	126	18	100	100	0	1.622	1.580	1.604	1.548	1.233	1.601	0.969	80	432	2869	2890	0.698	1775	1094	1770	1120	0
1	15	4	""	"STM4242"	3760	15130	100	501	501	66	50	52	13	100	100	0	1936	1927	231	127	127	17	100	100	0	0.249	0.251	0.247	0.250	1.166	0.247	0.951	80	442	2260	2251	-2.004	451	1809	451	1800	0
1	16	4	""	"STM4272"	3940	15130	100	248	255	71	51	52	14	100	100	0	961	949	206	122	124	15	100	100	0	0.235	0.247	0.244	0.241	1.399	0.244	0.891	80	440	1036	1031	-2.090	197	839	204	827	0
1	17	4	"yjcG"	"STM4273"	4110	15130	100	511	514	158	51	53	14	100	100	0	1877	1773	501	126	126	16	100	100	0	0.263	0.281	0.281	0.284	1.283	0.277	0.944	80	430	2211	2110	-1.928	460	1751	463	1647	0
1	18	4	"sixA"	"STM2387"	4290	15120	100	1126	1194	391	52	53	13	100	100	0	468	503	137	126	127	16	100	100	0	3.140	3.029	3.055	3.014	1.229	3.068	0.940	80	452	1416	1519	1.651	1074	342	1142	377	0
1	19	4	"fes"	"STM0586"	4460	15120	90	848	856	331	53	55	14	100	100	0	193	203	50	127	127	15	96	88	0	12.045	10.566	11.063	11.563	1.657	9.952	0.735	52	357	861	879	3.590	795	66	803	76	0
1	20	4	"maa"	"STM0472"	4640	15110	100	622	641	247	53	55	17	100	100	0	720	727	207	133	134	22	100	100	0	0.969	0.990	0.961	0.944	1.273	1.020	0.955	80	440	1156	1182	-0.045	569	587	588	594	0
1	21	4	"ybbJ"	"STM0500"	4820	15120	100	950	1007	496	54	56	17	100	100	0	469	483	190	142	144	24	100	100	0	2.740	2.795	2.752	2.829	1.282	2.806	0.926	80	460	1223	1294	1.454	896	327	953	341	0
1	22	4	"allD"	"STM0528"	5010	15110	100	203	215	65	55	56	15	97	93	0	1186	1152	273	146	148	19	100	100	0	0.142	0.159	0.152	0.147	1.459	0.160	0.883	80	428	1188	1166	-2.813	148	1040	160	1006	0
1	23	4	"yfdH"	"STM0558"	5170	15110	90	217	216	48	55	58	20	100	100	0	1301	1252	227	151	166	91	100	100	0	0.141	0.146	0.147	0.142	1.295	0.144	0.891	52	354	1312	1262	-2.828	162	1150	161	1101	0
1	24	4	""	"STM0573"	5350	15110	90	155	158	40	55	58	20	100	100	0	771	800	172	147	165	95	100	100	0	0.160	0.158	0.158	0.152	1.403	0.152	0.790	52	388	724	756	-2.642	100	624	103	653	0
1	1	5	""	"STM1836"	1270	15320	90	353	345	85	48	49	11	100	100	0	1150	1130	182	119	120	16	100	100	0	0.296	0.294	0.289	0.284	1.237	0.296	0.931	52	395	1336	1308	-1.757	305	1031	297	1011	0
1	2	5	"ycgN"	"STM1811"	1450	15330	100	526	496	140	48	49	11	100	100	0	649	618	142	120	121	17	100	100	0	0.904	0.900	0.898	0.857	1.511	0.907	0.930	80	460	1007	946	-0.146	478	529	448	498	0
1	3	5	"kdsA"	"STM1772"	1620	15320	90	2360	2464	436	52	91	164	100	100	0	760	809	146	132	272	366	100	21	0	3.675	3.563	3.625	3.580	1.145	3.790	0.603	52	368	2936	3089	1.878	2308	628	2412	677	100
1	4	5	"galU"	"STM1752"	1800	15310	100	1948	1706	867	55	121	214	83	82	0	1033	1092	561	131	347	441	81	52	0	2.099	1.718	1.386	1.509	1.966	1.651	0.404	80	440	2795	2612	1.069	1893	902	1651	961	-100
1	5	5	"yeaB"	"STM1825"	1980	15310	90	279	272	54	49	53	28	100	98	0	478	477	101	122	124	20	100	100	0	0.646	0.628	0.659	0.629	1.304	0.615	0.799	52	388	586	578	-0.630	230	356	223	355	0
1	6	5	""	"STM1808"	2160	15310	90	477	467	69	48	50	14	100	100	0	567	568	74	122	123	19	100	100	0	0.964	0.939	0.947	0.937	1.238	0.934	0.912	52	396	874	865	-0.053	429	445	419	446	0
1	7	5	""	"STM4011"	2340	15310	90	202	206	43	49	51	13	100	100	0	1109	1136	145	121	126	32	100	100	0	0.155	0.155	0.154	0.150	1.324	0.151	0.835	52	373	1141	1172	-2.691	153	988	157	1015	0
1	8	5	"yihG"	"STM3998"	2520	15320	100	316	318	82	49	51	14	100	100	0	870	891	254	121	125	31	100	100	0	0.356	0.349	0.346	0.353	1.342	0.335	0.908	80	418	1016	1039	-1.488	267	749	269	770	0
1	9	5	"argC"	"STM4121"	2690	15320	100	2274	2137	496	49	51	13	100	100	0	823	823	130	122	122	16	100	100	0	3.174	2.979	3.046	2.904	1.249	3.083	0.953	80	408	2926	2789	1.666	2225	701	2088	701	0
1	10	5	"ego"	"STM4074"	2870	15320	100	165	165	49	49	51	14	97	95	0	918	938	298	122	129	47	100	100	0	0.146	0.142	0.143	0.137	1.401	0.135	0.839	80	430	912	932	-2.779	116	796	116	816	0
1	11	5	"cpxP"	"STM4060"	3050	15320	100	1809	1750	274	49	51	19	100	100	0	538	524	67	125	133	61	100	100	0	4.262	4.263	4.289	4.272	1.167	4.348	0.951	80	428	2173	2100	2.091	1760	413	1701	399	0
1	12	5	""	"Not LT2a86"	3220	15310	100	241	328	218	49	50	12	100	100	0	334	420	220	124	124	17	100	98	0	0.914	0.943	0.919	0.936	1.461	0.948	0.860	80	418	402	575	-0.129	192	210	279	296	0
1	13	5	"smg"	"STM3404"	3410	15310	100	1454	1354	435	51	52	13	100	100	0	626	608	170	122	123	16	100	100	0	2.784	2.681	2.755	2.741	1.397	2.729	0.938	80	460	1907	1789	1.477	1403	504	1303	486	0
1	14	5	"rpsM"	"STM3418"	3590	15310	100	6622	6283	1972	52	53	14	100	100	0	245	245	62	121	122	16	96	95	0	52.984	50.250	49.171	50.676	1.399	49.636	0.836	80	408	6694	6355	5.727	6570	124	6231	124	0
1	15	5	"rpsH"	"STM3426"	3760	15310	100	9185	8881	2762	51	53	14	100	100	0	250	253	53	122	123	16	100	95	0	71.359	67.405	70.810	66.074	1.332	69.680	0.846	80	408	9262	8961	6.157	9134	128	8830	131	0
1	16	5	"rpsQ"	"STM3431"	3940	15310	100	1610	1556	545	51	52	12	100	100	0	253	258	70	123	124	15	98	96	0	11.992	11.148	11.712	11.813	1.394	11.144	0.840	80	420	1689	1640	3.584	1559	130	1505	135	0
1	17	5	"rplV"	"STM3435"	4120	15310	100	10666	10508	2636	52	53	14	100	100	0	274	274	56	125	126	15	98	98	0	71.235	70.174	68.921	68.702	1.215	70.332	0.895	80	420	10763	10605	6.155	10614	149	10456	149	0
1	18	5	"rplC"	"STM3440"	4300	15310	100	16230	15129	3807	53	54	14	100	100	0	348	358	128	126	126	15	98	98	0	72.869	64.983	69.558	66.324	1.390	64.861	0.786	80	406	16399	15308	6.187	16177	222	15076	232	0
1	19	5	"yjgA"	"STM4437"	4460	15300	90	1155	1130	174	53	58	37	100	100	0	819	808	91	131	134	37	100	100	0	1.602	1.591	1.635	1.584	1.174	1.610	0.951	52	362	1790	1754	0.680	1102	688	1077	677	0
1	20	5	"holC"	"STM4476"	4650	15300	100	672	674	215	52	57	33	100	100	0	441	451	123	133	136	34	100	100	0	2.013	1.956	1.974	1.966	1.271	1.980	0.907	80	436	928	940	1.009	620	308	622	318	0
1	21	5	"yjiE"	"STM4511"	4820	15300	100	336	346	89	53	55	14	100	100	0	847	871	182	137	137	18	100	100	0	0.399	0.399	0.394	0.395	1.272	0.390	0.916	80	418	993	1027	-1.327	283	710	293	734	0
1	22	5	"fhuF"	"STM4550"	5000	15290	90	1830	1973	506	52	65	86	100	100	0	544	587	146	140	143	26	100	100	0	4.401	4.298	4.371	4.339	1.145	4.314	0.944	52	374	2182	2368	2.138	1778	404	1921	447	0
1	23	5	"smp"	"STM4577"	5180	15290	90	284	321	111	53	63	81	100	84	0	760	771	165	139	144	31	100	100	0	0.372	0.424	0.404	0.401	1.339	0.427	0.892	52	380	852	900	-1.427	231	621	268	632	0
1	24	5	"arcA"	"STM4598"	5360	15290	100	5244	4840	1270	53	56	16	100	100	0	661	658	183	139	140	25	100	100	0	9.944	9.224	9.611	9.520	1.291	9.208	0.939	80	484	5713	5306	3.314	5191	522	4787	519	0
1	1	6	""	"STM3548"	1270	15510	100	95	102	40	47	48	12	97	78	0	452	493	205	119	120	16	100	100	0	0.144	0.147	0.143	0.136	1.614	0.145	0.738	80	482	381	429	-2.794	48	333	55	374	0
1	2	6	"yhgG"	"STM3507"	1440	15500	90	149	152	56	48	51	18	100	100	0	211	229	56	120	122	21	98	98	0	1.110	0.954	0.987	0.958	1.478	0.996	0.754	52	357	192	213	0.150	101	91	104	109	0
1	3	6	"nanA"	"STM3339"	1630	15500	100	248	256	67	48	52	24	100	98	0	756	751	117	121	123	25	100	100	0	0.315	0.330	0.324	0.316	1.342	0.331	0.897	80	460	835	838	-1.667	200	635	208	630	0
1	4	6	"mtgA"	"STM3326"	1810	15490	100	486	534	189	52	90	168	98	77	0	500	508	117	125	240	348	55	1	0	1.157	1.258	1.270	1.233	1.256	0.766	0.387	80	430	809	865	0.211	434	375	482	383	100
1	5	6	"yhbZ"	"STM3301"	1980	15500	100	2859	2586	874	51	55	38	100	100	0	823	786	237	121	123	21	100	97	0	4.000	3.812	3.838	3.968	1.381	3.871	0.969	80	448	3510	3200	2.000	2808	702	2535	665	0
1	6	6	"truB"	"STM3284"	2160	15490	90	2192	2187	548	51	98	256	100	100	0	600	624	114	122	150	295	98	11	0	4.479	4.255	4.312	4.212	1.153	0.366	0.686	52	382	2619	2638	2.163	2141	478	2136	502	0
1	7	6	"yqhD"	"STM3164"	2340	15500	100	372	366	93	48	88	235	81	5	0	863	874	208	123	146	272	97	88	0	0.438	0.423	0.428	0.422	1.257	0.413	0.927	80	448	1064	1069	-1.192	324	740	318	751	0
1	8	6	"yghU"	"STM3140"	2510	15490	100	238	294	199	48	51	19	96	92	0	339	417	220	122	124	24	100	98	0	0.876	0.834	0.852	0.758	1.639	0.867	0.880	80	408	407	541	-0.192	190	217	246	295	0
1	9	6	"mltC"	"STM3112"	2690	15490	100	1003	971	220	49	52	19	100	100	0	1100	1065	173	123	125	25	100	100	0	0.976	0.979	0.986	0.960	1.194	1.001	0.960	80	420	1931	1864	-0.034	954	977	922	942	0
1	10	6	"yggJ"	"STM3094"	2870	15490	100	880	875	244	48	50	12	100	100	0	771	770	179	123	123	16	100	100	0	1.284	1.278	1.272	1.264	1.221	1.291	0.959	80	408	1480	1474	0.361	832	648	827	647	0
1	11	6	""	"STM3073"	3050	15490	100	145	147	39	48	50	14	100	97	0	576	621	152	123	123	15	100	100	0	0.214	0.199	0.194	0.190	1.444	0.189	0.809	80	408	550	597	-2.223	97	453	99	498	0
1	12	6	"ygfA"	"STM3061"	3220	15490	100	340	366	125	48	50	12	100	100	0	623	647	204	123	124	16	100	100	0	0.584	0.607	0.591	0.612	1.332	0.601	0.924	80	420	792	842	-0.776	292	500	318	524	0
1	13	6	"yeaH"	"STM1284"	3400	15490	100	1112	1106	246	49	52	14	100	100	0	1264	1257	296	121	124	17	100	100	0	0.930	0.930	0.917	0.967	1.316	0.924	0.956	80	432	2206	2193	-0.105	1063	1143	1057	1136	0
1	14	6	"ydiZ"	"STM1325"	3580	15480	100	259	273	117	50	53	14	100	98	0	382	414	146	120	122	16	100	100	0	0.798	0.759	0.749	0.736	1.333	0.765	0.926	80	430	471	517	-0.326	209	262	223	294	0
1	15	6	"aroH"	"STM1347"	3760	15480	100	1217	1192	228	50	52	13	100	100	0	1188	1194	178	123	123	15	100	100	0	1.096	1.066	1.063	1.054	1.205	1.077	0.950	80	408	2232	2213	0.132	1167	1065	1142	1071	0
1	16	6	"orf242"	"STM1390"	3930	15480	100	471	473	85	52	53	13	100	100	0	911	914	138	124	125	17	100	100	0	0.532	0.533	0.534	0.529	1.177	0.535	0.953	80	408	1206	1211	-0.909	419	787	421	790	0
1	17	6	"ydhO"	"STM1432"	4110	15480	100	461	470	163	52	53	13	100	100	0	798	794	243	125	127	17	100	100	0	0.608	0.625	0.616	0.625	1.329	0.625	0.951	80	418	1082	1087	-0.719	409	673	418	669	0
1	18	6	"ydgR"	"STM1452"	4280	15470	100	2887	2861	1357	53	56	19	95	95	0	808	836	333	126	128	16	96	95	0	4.155	3.955	3.923	3.374	2.101	4.068	0.966	80	416	3516	3518	2.055	2834	682	2808	710	0
1	19	6	"ugpC"	"STM3554"	4460	15470	90	2346	2389	324	54	64	58	100	100	0	1146	1183	179	129	132	30	100	100	0	2.254	2.215	2.228	2.224	1.139	2.260	0.952	52	386	3309	3389	1.172	2292	1017	2335	1054	0
1	20	6	"ftsX"	"STM3569"	4650	15460	90	2505	2413	613	52	60	56	100	100	0	1039	1031	179	130	147	279	100	96	0	2.699	2.620	2.657	2.555	1.197	2.708	0.966	52	375	3362	3262	1.432	2453	909	2361	901	0
1	21	6	"yhhM"	"STM3574"	4830	15470	100	375	365	103	51	53	17	100	98	0	572	560	123	130	131	17	100	100	0	0.733	0.730	0.732	0.706	1.412	0.728	0.914	80	440	766	744	-0.448	324	442	314	430	0
1	22	6	"yhhS"	"STM3581"	5000	15460	90	559	577	215	53	56	21	100	100	0	919	927	237	132	136	24	100	100	0	0.643	0.659	0.646	0.642	1.176	0.704	0.945	52	365	1293	1319	-0.637	506	787	524	795	0
1	23	6	"yhhJ"	"STM3585"	5180	15470	100	467	469	109	54	57	20	100	100	0	1312	1353	263	134	138	27	100	100	0	0.351	0.340	0.337	0.335	1.201	0.339	0.941	80	462	1591	1634	-1.512	413	1178	415	1219	0
1	24	6	"gor"	"STM3597"	5370	15470	100	6241	5782	1362	52	54	15	100	100	0	1819	1713	370	133	135	23	100	100	0	3.671	3.627	3.678	3.629	1.154	3.697	0.971	80	454	7875	7310	1.876	6189	1686	5730	1580	0
1	1	7	"yicN"	"STM3786"	1270	15680	90	307	303	71	48	49	14	100	100	0	490	502	104	118	120	21	100	100	0	0.696	0.664	0.666	0.663	1.281	0.666	0.898	52	371	631	639	-0.522	259	372	255	384	0
1	2	7	"yidH"	"STM3805"	1450	15680	100	409	438	174	47	49	14	100	100	0	405	439	149	119	120	19	100	100	0	1.266	1.222	1.223	1.216	1.306	1.220	0.907	80	452	648	711	0.340	362	286	391	320	0
1	3	7	"yidQ"	"STM3810"	1630	15680	100	302	320	128	48	50	12	100	100	0	463	488	161	118	119	14	100	100	0	0.736	0.735	0.722	0.713	1.324	0.739	0.898	80	432	599	642	-0.442	254	345	272	370	0
1	4	7	""	"STM3820"	1800	15670	90	165	169	38	49	50	12	100	100	0	1197	1242	193	121	124	25	100	100	0	0.108	0.107	0.108	0.103	1.330	0.107	0.890	52	358	1192	1241	-3.213	116	1076	120	1121	0
1	5	7	"torR"	"STM3824"	1970	15670	90	903	909	112	51	61	64	100	100	0	865	868	78	122	133	59	100	100	0	1.147	1.150	1.167	1.145	1.133	1.148	0.955	52	365	1595	1604	0.197	852	743	858	746	0
1	6	7	"dgoR"	"STM3830"	2160	15680	100	553	558	114	51	59	58	100	100	0	821	819	139	123	130	51	100	100	0	0.719	0.728	0.720	0.728	1.215	0.723	0.946	80	457	1200	1203	-0.476	502	698	507	696	0
1	7	7	"pdxA"	"STM0091"	2340	15680	100	2357	2360	411	48	50	14	100	100	0	1048	1030	195	121	123	16	100	100	0	2.491	2.543	2.493	2.587	1.175	2.518	0.958	80	432	3236	3221	1.317	2309	927	2312	909	0
1	8	7	""	"STM0099"	2520	15670	100	88	88	22	47	49	13	87	75	0	338	342	82	120	121	15	100	100	0	0.188	0.185	0.192	0.179	1.804	0.173	0.551	80	432	259	263	-2.411	41	218	41	222	0
1	9	7	"yabB"	"STM0119"	2700	15670	100	1050	1069	379	48	50	13	100	100	0	570	580	161	121	122	16	100	100	0	2.232	2.224	2.225	2.192	1.257	2.263	0.967	80	420	1451	1480	1.158	1002	449	1021	459	0
1	10	7	"murE"	"STM0123"	2870	15660	100	978	930	425	48	49	11	100	100	0	509	506	179	121	122	15	100	100	0	2.397	2.291	2.269	2.241	1.288	2.341	0.966	80	418	1318	1267	1.261	930	388	882	385	0
1	11	7	"lpxC"	"STM0134"	3050	15670	100	9805	9109	3292	50	103	394	97	97	0	538	513	155	123	126	27	98	96	0	23.506	23.228	22.900	23.787	1.269	23.039	0.970	80	432	10170	9449	4.555	9755	415	9059	390	0
1	12	7	"hofC"	"STM0142"	3220	15660	80	172	184	59	51	124	466	0	0	0	465	531	201	121	126	31	100	100	0	0.352	0.324	0.344	0.323	1.345	0.300	0.829	52	307	465	543	-1.507	121	344	133	410	0
1	13	7	""	"STM1546"	3400	15660	90	143	156	50	47	48	12	100	100	0	375	387	106	121	122	16	100	100	0	0.378	0.410	0.402	0.399	1.407	0.401	0.826	52	373	350	375	-1.404	96	254	109	266	0
1	14	7	""	"STM1550"	3590	15670	100	575	551	143	48	50	13	100	100	0	539	517	132	122	122	16	100	100	0	1.264	1.273	1.272	1.317	1.314	1.246	0.948	80	437	944	898	0.338	527	417	503	395	0
1	15	7	""	"STM1555"	3760	15660	100	151	157	48	50	51	13	100	100	0	542	563	162	123	123	15	100	100	0	0.241	0.243	0.248	0.235	1.370	0.238	0.862	80	408	520	547	-2.053	101	419	107	440	0
1	16	7	""	"STM1561"	3920	15650	90	219	210	47	51	53	13	100	100	0	1021	1007	210	127	132	31	100	100	0	0.188	0.181	0.179	0.178	1.277	0.173	0.901	52	366	1062	1039	-2.412	168	894	159	880	0
1	17	7	"adhP"	"STM1567"	4110	15660	80	987	973	227	53	54	14	100	100	0	1188	1129	227	131	132	19	100	100	0	0.884	0.922	0.910	0.920	1.140	0.923	0.974	52	334	1991	1918	-0.178	934	1057	920	998	0
1	18	7	"yddG"	"STM1571"	4290	15650	80	387	368	120	53	55	14	98	96	0	1302	1193	319	137	138	20	100	100	0	0.287	0.298	0.307	0.283	1.407	0.299	0.937	52	334	1499	1371	-1.802	334	1165	315	1056	100
1	19	7	"topA"	"STM1714"	4470	15650	80	1737	1797	780	53	54	14	100	100	0	1126	1092	397	139	139	19	100	100	0	1.706	1.830	1.842	1.729	1.338	1.862	0.981	52	340	2671	2697	0.771	1684	987	1744	953	100
1	20	7	"trpH"	"STM1721"	4650	15650	80	1159	1124	195	52	56	29	100	100	0	1138	1137	120	132	153	296	100	98	0	1.100	1.067	1.073	1.043	1.243	1.090	0.965	52	334	2113	2077	0.138	1107	1006	1072	1005	0
1	21	7	"cls"	"STM1739"	4820	15650	90	872	882	171	52	56	29	100	100	0	1530	1555	241	129	134	36	100	100	0	0.585	0.582	0.592	0.578	1.151	0.582	0.968	52	387	2221	2256	-0.773	820	1401	830	1426	0
1	22	7	"tdk"	"STM1750"	5010	15650	100	1633	1640	354	51	54	18	100	100	0	830	855	211	128	131	21	100	100	0	2.254	2.186	2.253	2.192	1.190	2.159	0.963	80	469	2284	2316	1.172	1582	702	1589	727	0
1	23	7	"narX"	"STM1766"	5180	15640	90	519	532	77	52	62	52	100	100	0	1742	1747	177	131	162	183	100	100	0	0.290	0.297	0.297	0.295	1.152	0.289	0.940	52	364	2078	2096	-1.786	467	1611	480	1616	0
1	24	7	"ychM"	"STM1781"	5370	15640	100	1162	1138	296	51	58	45	100	98	0	1537	1534	297	128	150	156	100	100	0	0.789	0.773	0.786	0.740	1.309	0.785	0.970	80	450	2520	2493	-0.343	1111	1409	1087	1406	0
1	1	8	""	"STM2303"	1280	15860	100	347	353	112	48	50	15	100	100	0	414	416	120	119	118	16	100	100	0	1.014	1.027	1.030	1.048	1.314	1.011	0.905	80	462	594	602	0.019	299	295	305	297	0
1	2	8	"nuoL"	"STM2318"	1460	15860	100	1866	1708	618	48	50	12	100	100	0	1248	1114	337	119	121	18	100	100	0	1.610	1.668	1.693	1.598	1.322	1.703	0.971	80	389	2947	2655	0.687	1818	1129	1660	995	0
1	3	8	"nuoA"	"STM2328"	1630	15860	100	656	640	152	48	50	12	100	100	0	474	478	84	120	121	16	100	100	0	1.718	1.654	1.687	1.632	1.240	1.675	0.942	80	408	962	950	0.780	608	354	592	358	0
1	4	8	"yfbT"	"STM2334"	1810	15850	100	954	912	254	49	50	13	100	100	0	352	342	62	121	122	18	100	100	0	3.918	3.905	3.964	3.872	1.238	4.018	0.938	80	442	1136	1084	1.970	905	231	863	221	0
1	5	8	""	"STM2340"	1980	15840	90	346	338	85	50	52	30	100	100	0	690	699	157	120	122	21	100	100	0	0.519	0.497	0.508	0.493	1.254	0.490	0.932	52	373	866	867	-0.945	296	570	288	579	0
1	6	8	""	"STM2344"	2170	15850	100	189	198	51	50	51	13	100	100	0	647	646	122	121	122	16	100	100	0	0.264	0.282	0.274	0.271	1.401	0.280	0.866	80	439	665	673	-1.920	139	526	148	525	0
1	7	8	""	"STM2528"	2340	15850	90	164	168	39	49	50	13	100	100	0	831	849	107	123	126	25	100	100	0	0.162	0.164	0.158	0.157	1.376	0.164	0.837	52	349	823	845	-2.622	115	708	119	726	0
1	8	8	"nifU"	"STM2542"	2520	15850	100	1964	1896	584	47	49	13	100	100	0	395	385	103	121	124	23	100	100	0	6.996	7.004	6.867	7.196	1.298	6.948	0.939	80	442	2191	2113	2.807	1917	274	1849	264	0
1	9	8	"yjdL"	"STM2560"	2700	15850	100	470	438	132	48	50	13	98	98	0	1174	1090	271	119	121	15	100	100	0	0.400	0.402	0.400	0.383	1.318	0.404	0.949	80	432	1477	1361	-1.322	422	1055	390	971	0
1	10	8	"yfhK"	"STM2564"	2880	15850	100	411	437	134	48	49	12	100	100	0	684	702	194	121	122	16	100	100	0	0.645	0.670	0.650	0.665	1.250	0.664	0.932	80	430	926	970	-0.633	363	563	389	581	0
1	11	8	""	"STM2575"	3050	15850	110	240	236	62	48	50	14	100	100	0	1114	1065	209	122	123	16	100	100	0	0.194	0.199	0.199	0.194	1.351	0.195	0.897	80	467	1184	1131	-2.369	192	992	188	943	0
1	12	8	""	"STM2590"	3230	15840	100	202	214	105	49	50	12	100	98	0	857	850	163	121	121	17	100	100	0	0.208	0.226	0.202	0.207	1.431	0.315	0.485	80	452	889	894	-2.266	153	736	165	729	0
1	13	8	"yraO"	"STM3266"	3410	15840	100	1773	1756	456	49	50	13	100	100	0	766	765	196	121	121	16	100	100	0	2.673	2.651	2.640	2.683	1.151	2.645	0.966	80	430	2369	2351	1.418	1724	645	1707	644	0
1	14	8	"yhbU"	"STM3274"	3580	15840	100	214	210	54	49	51	12	100	100	0	1078	1036	212	123	123	16	100	100	0	0.173	0.176	0.170	0.170	1.419	0.173	0.876	80	428	1120	1074	-2.533	165	955	161	913	0
1	15	8	""	"STM3278"	3770	15840	100	177	176	48	50	52	13	100	98	0	955	908	212	123	124	16	100	100	0	0.153	0.161	0.162	0.154	1.370	0.158	0.856	80	406	959	911	-2.712	127	832	126	785	0
1	16	8	"yhbC"	"STM3288"	3920	15840	90	2008	1891	526	51	71	77	100	100	0	486	470	114	126	129	24	98	98	0	5.436	5.349	5.283	5.610	1.486	5.362	0.947	52	357	2317	2184	2.443	1957	360	1840	344	0
1	17	8	"mrsA"	"STM3294"	4100	15840	90	3122	2871	689	56	81	81	100	100	0	1223	1144	283	133	139	27	98	98	0	2.813	2.784	2.760	2.966	1.574	2.802	0.971	52	395	4156	3826	1.492	3066	1090	2815	1011	0
1	18	8	"rplU"	"STM3304"	4320	15850	90	5137	4929	1897	54	65	37	100	100	0	418	408	81	148	149	19	100	100	0	18.826	18.750	19.130	18.145	1.265	20.075	0.896	52	380	5353	5135	4.235	5083	270	4875	260	100
1	19	8	"ybgJ"	"STM0712"	4470	15830	80	1669	1393	686	55	64	36	100	100	0	868	737	306	150	151	19	100	96	0	2.248	2.279	2.276	2.394	1.640	2.318	0.945	52	313	2332	1925	1.169	1614	718	1338	587	100
1	20	8	""	"STM0719"	4640	15830	90	215	208	53	52	54	15	100	100	0	1626	1523	339	138	146	44	100	100	0	0.110	0.113	0.114	0.110	1.448	0.107	0.852	52	394	1651	1541	-3.190	163	1488	156	1385	0
1	21	8	""	"STM0725"	4820	15830	70	66	71	24	49	50	14	56	31	0	319	326	74	126	127	21	100	100	0	0.088	0.110	0.134	0.106	2.255	0.108	0.275	32	236	210	222	-3.505	17	193	22	200	0
1	22	8	"sdhA"	"STM0734"	5010	15830	100	1463	1477	557	50	52	12	100	100	0	1425	1443	435	124	125	16	100	100	0	1.086	1.082	1.077	1.048	1.251	1.110	0.969	80	460	2714	2746	0.119	1413	1301	1427	1319	0
1	23	8	"tolQ"	"STM0745"	5190	15830	100	1434	1469	310	50	53	18	100	100	0	781	831	173	125	128	59	100	100	0	2.110	2.010	2.053	2.016	1.155	2.015	0.960	80	439	2040	2125	1.077	1384	656	1419	706	0
1	24	8	"nadA"	"STM0756"	5370	15810	110	577	556	134	51	53	14	100	100	0	1353	1334	237	123	124	16	100	100	0	0.428	0.417	0.427	0.398	1.309	0.419	0.948	80	523	1756	1716	-1.226	526	1230	505	1211	0
1	1	9	"yliJ"	"STM0862"	1280	16030	100	1476	1486	316	49	51	16	100	100	0	807	806	138	121	125	23	100	100	0	2.080	2.098	2.082	2.080	1.254	2.163	0.942	80	438	2113	2122	1.057	1427	686	1437	685	0
1	2	9	""	"STM0869"	1450	16030	120	189	187	42	49	51	15	98	98	0	750	717	118	122	126	23	100	100	0	0.223	0.232	0.234	0.221	1.443	0.225	0.861	120	520	768	733	-2.165	140	628	138	595	0
1	3	9	"potF"	"STM0877"	1630	16030	100	244	235	76	48	49	12	98	98	0	716	672	210	120	121	19	100	100	0	0.329	0.339	0.339	0.336	1.450	0.332	0.905	80	412	792	739	-1.604	196	596	187	552	0
1	4	9	""	"STM0884"	1810	16030	100	249	235	68	47	48	11	97	95	0	1620	1537	374	119	119	17	100	100	0	0.135	0.133	0.136	0.126	1.476	0.131	0.901	80	430	1703	1606	-2.893	202	1501	188	1418	0
1	5	9	""	"STM0893"	1980	16030	100	206	194	53	47	48	13	100	96	0	1296	1231	303	122	123	19	100	100	0	0.135	0.133	0.130	0.128	1.326	0.132	0.891	80	467	1333	1256	-2.884	159	1174	147	1109	0
1	6	9	""	"STM0897"	2170	16030	100	96	102	35	48	50	13	93	88	0	759	751	150	121	123	18	100	100	0	0.075	0.086	0.078	0.076	1.673	0.085	0.611	80	452	686	684	-3.732	48	638	54	630	0
1	7	9	""	"STM1032"	2350	16030	100	206	221	69	48	50	13	100	100	0	824	897	276	121	123	19	100	100	0	0.225	0.223	0.218	0.220	1.328	0.215	0.879	80	442	861	949	-2.154	158	703	173	776	0
1	8	9	""	"STM1036"	2530	16030	100	187	186	55	48	50	12	98	98	0	883	862	247	121	122	17	100	100	0	0.182	0.186	0.178	0.184	1.399	0.180	0.865	80	420	901	879	-2.455	139	762	138	741	0
1	9	9	""	"STM1041"	2700	16030	100	172	215	171	48	49	11	100	100	0	658	800	522	120	121	16	100	100	0	0.230	0.246	0.224	0.225	1.446	0.259	0.797	80	408	662	847	-2.117	124	538	167	680	0
1	10	9	"metH"	"STM4188"	2860	16020	90	495	460	151	49	52	22	100	100	0	754	737	208	122	126	30	100	100	0	0.706	0.668	0.663	0.660	1.245	0.670	0.952	52	367	1078	1026	-0.503	446	632	411	615	0
1	11	9	""	"STM4197"	3070	16020	90	61	65	19	48	50	12	51	30	0	271	327	174	121	124	23	100	100	0	0.087	0.083	0.106	0.092	2.607	0.050	0.130	52	361	163	223	-3.528	13	150	17	206	0
1	12	9	""	"STM4201"	3230	16030	100	132	138	41	49	51	14	97	97	0	735	753	200	120	120	16	100	100	0	0.135	0.141	0.133	0.133	1.556	0.133	0.757	80	418	698	722	-2.889	83	615	89	633	0
1	13	9	"mntH"	"STM2408"	3410	16020	100	5068	4799	1062	49	51	15	100	100	0	1282	1249	182	121	121	16	100	100	0	4.323	4.211	4.285	4.095	1.266	4.367	0.950	80	442	6180	5878	2.112	5019	1161	4750	1128	0
1	14	9	"pduN"	"STM2049"	3590	16020	80	86	88	26	48	49	11	88	71	0	323	339	93	121	121	16	100	100	0	0.188	0.183	0.193	0.165	1.956	0.175	0.552	52	309	240	258	-2.410	38	202	40	218	0
1	15	9	""	"STM2636"	3760	16010	110	513	501	116	49	51	15	98	98	0	1734	1698	268	122	125	22	100	100	0	0.288	0.287	0.292	0.271	1.395	0.291	0.945	80	466	2076	2028	-1.797	464	1612	452	1576	0
1	16	9	"rplI"	"STM4394"	3930	16020	100	3468	3351	1182	50	56	30	100	100	0	423	410	113	124	124	22	97	97	0	11.431	11.542	11.912	11.701	1.277	11.650	0.919	80	440	3717	3587	3.515	3418	299	3301	286	0
1	17	9	"sitC"	"STM2863"	4110	16010	90	11897	12118	2003	54	70	107	100	100	0	657	668	97	127	128	18	100	100	0	22.345	22.299	22.575	22.376	1.134	22.364	0.960	52	388	12373	12605	4.482	11843	530	12064	541	0
1	18	9	"bcfD"	"STM0024"	4290	16010	70	168	170	37	50	53	15	100	100	0	885	856	184	138	136	19	100	100	0	0.158	0.167	0.175	0.164	1.418	0.152	0.791	32	236	865	838	-2.662	118	747	120	718	0
1	19	9	""	"PSLT065"	4460	16000	50	61	68	24	55	55	14	41	25	0	245	273	83	138	140	19	100	100	0	0.056	0.096	0.134	0.157	2.725	0.071	0.099	12	104	113	148	-4.157	6	107	13	135	0
1	20	9	"trbD"	"PSLT083"	4650	16010	80	76	83	28	49	51	12	78	55	0	286	311	122	128	127	16	100	98	0	0.171	0.186	0.155	0.175	2.694	0.145	0.399	52	340	185	217	-2.549	27	158	34	183	0
1	21	9	"yneG"	"STM1526"	4830	16010	90	97	100	28	51	52	15	96	63	0	290	306	60	125	124	15	100	100	0	0.279	0.271	0.246	0.231	2.041	0.244	0.496	52	386	211	230	-1.843	46	165	49	181	0
1	22	9	"dcuS"	"STM4304"	5010	16010	100	679	686	90	50	52	14	100	100	0	1780	1766	164	123	125	23	100	100	0	0.380	0.387	0.389	0.385	1.148	0.378	0.950	80	440	2286	2279	-1.397	629	1657	636	1643	0
1	23	9	"yjdE"	"STM4294"	5200	16000	110	629	622	110	51	52	13	100	100	0	1860	1824	209	123	126	26	100	100	0	0.333	0.336	0.336	0.329	1.220	0.338	0.949	80	477	2315	2272	-1.587	578	1737	571	1701	0
1	24	9	""	"STM4307"	5370	16000	100	128	139	60	51	52	12	100	96	0	417	464	198	120	122	18	100	100	0	0.259	0.256	0.244	0.235	1.579	0.250	0.793	80	462	374	432	-1.948	77	297	88	344	0
1	1	10	""	"STM4597"	1280	16220	90	78	83	28	48	49	13	78	55	0	218	241	91	119	120	16	100	98	0	0.303	0.287	0.254	0.264	1.879	0.259	0.529	52	394	129	157	-1.722	30	99	35	122	0
1	2	10	""	"STM0257"	1460	16220	90	144	149	55	49	50	13	96	92	0	617	609	205	120	120	17	100	100	0	0.191	0.204	0.197	0.191	1.551	0.211	0.862	52	372	592	589	-2.387	95	497	100	489	0
1	3	10	""	"STM0275"	1640	16210	80	55	55	12	47	49	13	30	7	0	191	200	55	120	120	16	96	90	0	0.113	0.100	0.206	0.158	3.574	0.055	0.028	52	322	79	88	-3.150	8	71	8	80	0
1	4	10	""	"STM0284"	1810	16210	90	52	55	15	46	48	11	30	23	0	183	206	80	118	119	15	98	92	0	0.092	0.102	0.156	0.164	2.898	0.060	0.050	52	373	71	97	-3.437	6	65	9	88	0
1	5	10	""	"STM0292"	1990	16220	80	80	82	23	47	49	12	80	65	0	283	297	80	119	119	18	100	100	0	0.201	0.197	0.209	0.189	1.847	0.177	0.484	52	320	197	213	-2.313	33	164	35	178	0
1	6	10	"safB"	"STM0300"	2160	16210	90	213	211	45	48	51	15	100	100	0	571	572	111	121	125	30	100	100	0	0.367	0.361	0.379	0.358	1.309	0.352	0.866	52	376	615	614	-1.447	165	450	163	451	0
1	7	10	"ycfM"	"STM1207"	2340	16200	90	425	446	130	49	51	15	100	100	0	314	334	137	120	124	29	100	100	0	1.938	1.855	2.030	1.969	1.337	1.677	0.836	52	373	570	611	0.955	376	194	397	214	0
1	8	10	"ycfS"	"STM1215"	2520	16200	90	550	636	281	49	58	56	100	100	0	384	419	136	120	125	34	100	100	0	1.898	1.963	1.909	1.951	1.256	1.877	0.894	52	366	765	886	0.924	501	264	587	299	0
1	9	10	"ycfD"	"STM1229"	2700	16210	100	1337	1340	228	49	58	51	100	100	0	953	972	153	120	124	32	100	100	0	1.546	1.515	1.538	1.514	1.141	1.518	0.962	80	452	2121	2143	0.629	1288	833	1291	852	0
1	10	10	"icdA"	"STM1238"	2880	16210	90	434	554	302	51	53	16	100	100	0	214	224	53	119	119	16	100	96	0	4.032	4.790	4.784	4.746	1.488	5.295	0.798	52	400	478	608	2.011	383	95	503	105	0
1	11	10	""	"STM1261"	3070	16210	100	64	68	22	51	52	15	37	16	0	205	211	61	119	120	17	93	90	0	0.151	0.185	0.183	0.181	2.597	0.192	0.291	80	444	99	109	-2.726	13	86	17	92	0
1	12	10	""	"STM1273"	3240	16200	100	121	128	37	49	51	13	98	97	0	546	554	111	118	118	16	100	100	0	0.168	0.181	0.165	0.167	1.616	0.175	0.713	80	396	500	515	-2.572	72	428	79	436	0
1	13	10	"ydgA"	"STM1466"	3400	16190	90	3068	3013	481	50	53	21	100	100	0	1296	1293	177	119	120	17	100	100	0	2.564	2.524	2.502	2.520	1.112	2.545	0.966	52	354	4195	4137	1.358	3018	1177	2963	1174	0
1	14	10	""	"STM1472"	3590	16200	100	337	324	75	49	53	20	100	100	0	1431	1329	289	119	121	22	100	100	0	0.220	0.227	0.227	0.225	1.368	0.217	0.910	80	449	1600	1485	-2.188	288	1312	275	1210	0
1	15	10	""	"STM1481"	3770	16200	100	794	781	123	49	51	13	100	100	0	1486	1431	299	121	123	22	100	100	0	0.546	0.559	0.551	0.576	1.286	0.545	0.948	80	442	2110	2042	-0.874	745	1365	732	1310	0
1	16	10	"ynfL"	"STM1487"	3950	16200	100	367	372	138	49	51	14	100	100	0	921	876	274	122	122	16	100	100	0	0.398	0.428	0.418	0.428	1.449	0.428	0.931	80	408	1117	1077	-1.329	318	799	323	754	0
1	17	10	""	"STM1494"	4120	16200	100	150	149	40	50	51	13	97	93	0	768	734	152	122	123	16	100	100	0	0.155	0.162	0.150	0.150	1.484	0.159	0.810	80	427	746	711	-2.692	100	646	99	612	0
1	18	10	"ynfC"	"STM1501"	4290	16190	90	376	359	85	50	52	16	100	100	0	528	531	95	126	126	17	100	100	0	0.811	0.763	0.769	0.749	1.257	0.759	0.923	52	378	728	714	-0.302	326	402	309	405	0
1	19	10	""	"STM2780"	4470	16190	90	1199	1188	269	51	53	17	100	100	0	1479	1452	287	126	129	18	100	100	0	0.848	0.857	0.853	0.853	1.162	0.856	0.952	52	408	2501	2463	-0.237	1148	1353	1137	1326	0
1	20	10	""	"STM2788"	4660	16190	90	156	156	41	51	52	15	100	100	0	468	472	124	123	125	18	100	100	0	0.304	0.301	0.290	0.296	1.433	0.291	0.831	52	379	450	454	-1.716	105	345	105	349	0
1	21	10	"ygaU"	"STM2795"	4830	16180	90	303	299	89	50	52	14	100	100	0	626	640	167	121	123	17	100	100	0	0.501	0.480	0.473	0.469	1.306	0.474	0.906	52	381	758	768	-0.997	253	505	249	519	0
1	22	10	"yihD"	"STM3995"	5020	16180	100	134	136	51	49	51	13	93	92	0	252	269	77	122	122	17	98	97	0	0.654	0.592	0.561	0.558	1.650	0.577	0.810	80	426	215	234	-0.613	85	130	87	147	0
1	23	10	""	"STM4015"	5190	16190	100	318	328	71	51	56	38	100	100	0	1198	1222	222	123	130	37	100	100	0	0.248	0.252	0.246	0.248	1.215	0.250	0.893	80	418	1342	1376	-2.009	267	1075	277	1099	0
1	24	10	"fdhE"	"STM4034"	5370	16180	100	626	650	194	51	56	28	100	100	0	559	596	154	123	128	28	100	100	0	1.319	1.266	1.258	1.264	1.200	1.271	0.947	80	452	1011	1072	0.399	575	436	599	473	0
1	1	11	""	"STM2940"	1280	16390	90	262	264	41	48	49	11	100	100	0	735	745	105	122	121	17	100	100	0	0.349	0.347	0.350	0.346	1.200	0.342	0.917	52	379	827	839	-1.518	214	613	216	623	0
1	2	11	"ygcB"	"STM2944"	1470	16390	100	281	280	54	48	50	13	100	100	0	2113	2065	311	120	121	17	100	100	0	0.117	0.119	0.116	0.117	1.251	0.116	0.920	80	435	2226	2177	-3.097	233	1993	232	1945	0
1	3	11	"relA"	"STM2956"	1630	16390	100	585	669	318	47	49	13	100	100	0	351	359	122	119	119	16	98	98	0	2.319	2.592	2.560	2.710	1.471	2.657	0.916	80	414	770	862	1.213	538	232	622	240	0
1	4	11	"yqcD"	"STM2968"	1820	16390	100	156	171	58	47	48	12	97	97	0	297	317	89	118	118	15	100	100	0	0.609	0.623	0.613	0.607	1.631	0.627	0.860	80	452	288	323	-0.716	109	179	124	199	0
1	5	11	"fucP"	"STM2975"	1990	16380	90	141	142	38	47	49	13	100	96	0	1025	1025	100	121	125	31	100	100	0	0.104	0.105	0.107	0.096	1.554	0.104	0.798	52	370	998	999	-3.266	94	904	95	904	0
1	6	11	"fucU"	"STM2978"	2180	16380	90	100	106	30	47	49	14	96	90	0	466	467	71	121	124	24	100	100	0	0.154	0.171	0.162	0.156	1.682	0.166	0.637	52	380	398	405	-2.703	53	345	59	346	0
1	7	11	"exbB"	"STM3159"	2350	16380	100	4837	4327	1379	47	49	15	100	100	0	581	555	107	119	119	17	100	100	0	10.368	9.817	10.171	9.274	1.346	10.355	0.954	80	442	5252	4716	3.374	4790	462	4280	436	0
1	8	11	"ygiR"	"STM3168"	2530	16380	100	684	679	222	49	53	33	100	100	0	1083	1079	317	121	126	41	100	100	0	0.660	0.658	0.635	0.648	1.201	0.664	0.947	80	430	1597	1588	-0.599	635	962	630	958	0
1	9	11	"ygiW"	"STM3176"	2690	16380	90	453	432	105	49	53	36	100	100	0	316	312	49	121	127	43	100	100	0	2.072	2.005	2.028	1.991	1.312	1.929	0.777	52	354	599	574	1.051	404	195	383	191	0
1	10	11	"STMF1.41"	"Not LT2a92"	2880	16390	70	92	104	48	46	48	12	90	75	0	144	149	31	121	120	15	62	46	0	2.000	2.071	1.730	1.647	2.619	2.032	0.304	32	236	69	86	1.000	46	23	58	28	0
1	11	11	""	"STM2668"	3060	16380	100	352	360	80	49	50	13	100	100	0	1016	1009	150	120	122	19	100	100	0	0.338	0.350	0.341	0.342	1.238	0.349	0.928	80	451	1199	1200	-1.564	303	896	311	889	0
1	12	11	""	"STM2682"	3240	16370	90	94	114	61	48	50	13	96	84	0	201	228	113	118	119	20	96	90	0	0.554	0.600	0.611	0.590	1.981	0.529	0.745	52	365	129	176	-0.851	46	83	66	110	0
1	13	11	""	"STM0497"	3410	16370	90	155	158	39	48	50	15	100	98	0	784	757	133	118	119	17	100	100	0	0.161	0.172	0.171	0.166	1.291	0.173	0.835	52	372	773	749	-2.638	107	666	110	639	0
1	14	11	"tesA"	"STM0506"	3590	16370	100	1403	1320	417	49	50	14	100	100	0	640	616	136	119	120	16	100	100	0	2.599	2.557	2.544	2.433	1.398	2.656	0.949	80	440	1875	1768	1.378	1354	521	1271	497	0
1	15	11	"allR"	"STM0516"	3770	16380	100	1443	1331	417	48	50	12	100	100	0	895	844	242	120	121	16	100	100	0	1.800	1.772	1.777	1.843	1.480	1.779	0.963	80	420	2170	2007	0.848	1395	775	1283	724	0
1	16	11	"allP"	"STM0522"	3950	16370	100	257	256	50	50	51	13	100	100	0	1478	1464	115	123	123	16	100	100	0	0.153	0.154	0.153	0.149	1.304	0.154	0.908	80	408	1562	1547	-2.711	207	1355	206	1341	0
1	17	11	"glxK"	"STM0525"	4120	16370	100	293	297	71	50	51	15	100	100	0	1417	1412	231	123	125	21	100	100	0	0.188	0.192	0.191	0.185	1.278	0.192	0.930	80	408	1537	1536	-2.413	243	1294	247	1289	0
1	18	11	"ylbF"	"STM0531"	4290	16360	90	146	144	34	51	51	13	100	96	0	833	843	169	122	125	25	100	100	0	0.134	0.129	0.129	0.122	1.441	0.128	0.841	52	373	806	814	-2.904	95	711	93	721	0
1	19	11	"yhgN"	"STM3540"	4470	16370	90	140	157	49	49	50	13	100	100	0	432	439	136	121	122	19	100	100	0	0.293	0.340	0.333	0.332	1.405	0.319	0.803	52	388	402	426	-1.773	91	311	108	318	0
1	20	11	""	"STM2186"	4660	16360	100	256	249	60	50	52	14	98	98	0	1471	1433	224	120	121	15	100	100	0	0.152	0.152	0.150	0.143	1.432	0.149	0.895	80	449	1557	1512	-2.713	206	1351	199	1313	0
1	21	11	"folE"	"STM2193"	4820	16360	90	557	562	179	51	52	13	100	100	0	369	406	165	120	121	15	100	100	0	2.032	1.787	1.887	1.882	1.252	1.663	0.878	52	354	755	797	1.023	506	249	511	286	0
1	22	11	"yeiH"	"STM2202"	5010	16360	100	369	374	149	49	50	12	100	100	0	447	455	147	121	121	15	100	100	0	0.982	0.973	0.976	0.964	1.316	0.977	0.933	80	448	646	659	-0.027	320	326	325	334	0
1	23	11	""	"STM2225"	5180	16360	100	251	238	78	49	54	38	96	90	0	520	504	156	122	124	30	100	98	0	0.508	0.495	0.507	0.490	1.351	0.496	0.875	80	418	600	571	-0.978	202	398	189	382	0
1	24	11	""	"STM2235"	5370	16350	100	195	196	73	50	53	26	93	87	0	983	969	359	121	122	17	100	100	0	0.168	0.172	0.169	0.158	1.499	0.171	0.816	80	472	1007	994	-2.572	145	862	146	848	0
1	1	12	"phoP"	"STM1231"	1260	16550	90	1552	1531	616	48	51	23	100	100	0	312	325	98	118	119	16	98	98	0	7.753	7.164	7.412	7.379	1.341	7.264	0.925	52	374	1698	1690	2.955	1504	194	1483	207	0
1	2	12	"phoP"	"STM1231"	1450	16570	90	2574	2326	690	48	54	33	100	100	0	450	430	111	118	119	17	100	100	0	7.608	7.301	7.203	7.485	1.233	7.336	0.935	52	373	2858	2590	2.928	2526	332	2278	312	0
1	3	12	"phoP"	"STM1231"	1630	16560	110	3017	2845	816	48	56	37	100	100	0	491	477	89	118	118	16	100	100	0	7.960	7.791	7.854	7.660	1.264	8.024	0.955	80	490	3342	3156	2.993	2969	373	2797	359	0
1	4	12	"phoQ"	"STM1230"	1810	16560	80	820	827	310	48	54	28	100	100	0	391	400	113	118	118	16	100	100	0	2.828	2.762	2.760	2.754	1.260	2.795	0.943	52	315	1045	1061	1.500	772	273	779	282	0
1	5	12	"phoQ"	"STM1230"	2000	16570	110	3233	3239	185	48	56	101	100	100	0	1110	1115	84	119	121	21	100	100	0	3.214	3.204	3.186	3.211	1.102	3.267	0.959	80	511	4176	4187	1.684	3185	991	3191	996	0
1	6	12	"hupA"	"STM4170"	2170	16560	90	1276	1295	390	50	54	27	100	100	0	278	286	50	119	120	18	100	100	0	7.711	7.455	7.380	7.506	1.253	7.850	0.882	52	356	1385	1412	2.947	1226	159	1245	167	0
1	7	12	"sopB"	"STM1091"	2340	16560	100	1498	1482	671	50	53	18	100	100	0	533	544	199	117	117	16	100	98	0	3.481	3.354	3.355	3.339	1.241	3.406	0.963	80	432	1864	1859	1.799	1448	416	1432	427	0
1	8	12	"pipC"	"STM0375"	2520	16560	100	474	506	228	49	51	14	100	100	0	324	331	102	119	119	16	100	97	0	2.073	2.156	2.054	2.185	1.386	2.193	0.935	80	430	630	669	1.052	425	205	457	212	0
1	9	12	"pipC"	"STM0375"	2710	16560	100	593	537	185	48	49	11	98	98	0	355	341	87	119	120	15	98	95	0	2.309	2.203	2.214	2.183	1.988	2.225	0.926	80	429	781	711	1.207	545	236	489	222	0
1	10	12	"pipC"	"STM0375"	2870	16550	90	630	636	181	50	52	17	100	100	0	383	387	73	119	120	17	100	100	0	2.197	2.187	2.143	2.163	1.185	2.263	0.944	52	364	844	854	1.136	580	264	586	268	0
1	11	12	"ssrB"	"STM1391"	3060	16550	90	256	265	82	50	52	18	100	100	0	717	698	113	119	122	25	100	100	0	0.344	0.371	0.353	0.356	1.407	0.356	0.807	52	371	804	794	-1.538	206	598	215	579	0
1	12	12	"ssrB"	"STM1391"	3230	16550	90	201	212	48	50	52	16	100	100	0	662	675	105	119	124	33	100	100	0	0.278	0.291	0.283	0.285	1.282	0.289	0.861	52	372	694	718	-1.846	151	543	162	556	0
1	13	12	"lrp"	"STM0959"	3410	16550	100	782	768	280	49	51	14	100	100	0	296	294	65	118	121	26	97	96	0	4.118	4.085	4.097	4.052	1.457	4.265	0.906	80	452	911	895	2.042	733	178	719	176	0
1	14	12	"lrp"	"STM0959"	3590	16560	100	1910	1841	539	49	50	13	100	100	0	520	493	130	119	120	15	98	97	0	4.641	4.791	4.782	4.930	1.226	4.768	0.951	80	416	2262	2166	2.214	1861	401	1792	374	0
1	15	12	"gyrA"	"STM2272"	3760	16540	90	2136	2151	920	48	50	13	100	100	0	572	559	178	117	118	16	100	100	0	4.589	4.758	4.716	4.653	1.199	4.957	0.959	52	339	2543	2545	2.198	2088	455	2103	442	0
1	16	12	"gyrA"	"STM2272"	3930	16540	90	2843	2734	1101	50	53	24	100	100	0	649	640	212	121	122	16	100	100	0	5.290	5.171	5.125	5.134	1.284	5.222	0.968	52	366	3321	3203	2.403	2793	528	2684	519	0
1	17	12	"gyrA"	"STM2272"	4120	16550	100	6758	6112	1690	50	54	26	100	100	0	1286	1171	337	121	122	17	97	97	0	5.758	5.773	5.782	5.893	1.184	5.744	0.974	80	449	7873	7112	2.526	6708	1165	6062	1050	0
1	18	12	"csrA"	"STM2826"	4310	16550	100	249	252	82	49	52	19	100	97	0	240	240	51	120	121	16	98	97	0	1.667	1.692	1.736	1.650	1.515	1.733	0.806	80	438	320	323	0.737	200	120	203	120	0
1	19	12	"crp"	"STM3466"	4470	16540	90	920	888	208	49	51	14	100	100	0	388	392	67	118	120	15	100	100	0	3.226	3.062	3.039	3.045	1.231	3.167	0.925	52	354	1141	1113	1.690	871	270	839	274	0
1	20	12	"yhhP"	"STM3578"	4660	16550	100	112	115	34	49	51	14	97	90	0	221	228	52	120	120	16	100	96	0	0.624	0.611	0.551	0.591	1.679	0.574	0.713	80	431	164	174	-0.681	63	101	66	108	0
1	21	12	"yhhP"	"STM3578"	4830	16530	100	134	139	44	49	50	13	97	91	0	254	259	62	119	119	16	98	96	0	0.630	0.643	0.625	0.634	1.609	0.624	0.780	80	412	220	230	-0.667	85	135	90	140	0
1	22	12	"topA"	"STM1714"	5000	16540	80	275	282	104	49	50	13	100	100	0	257	270	71	120	120	15	100	100	0	1.650	1.553	1.550	1.553	1.272	1.552	0.880	52	308	363	383	0.722	226	137	233	150	0
1	23	12	"topA"	"STM1714"	5190	16540	100	3374	3312	590	50	52	15	100	100	0	1864	1862	317	121	122	17	100	100	0	1.907	1.874	1.866	1.874	1.107	1.882	0.979	80	448	5067	5003	0.931	3324	1743	3262	1741	0
1	24	12	"topA"	"STM1714"	5370	16530	90	309	305	99	49	52	16	100	100	0	288	287	61	120	122	18	100	98	0	1.548	1.533	1.567	1.534	1.466	1.617	0.831	52	380	428	423	0.630	260	168	256	167	0
1	1	13	"ctrl-buffer"	"ctrl-buffer"	1280	16740	100	49	49	11	46	49	21	5	0	0	117	115	17	117	116	15	15	0	0	100000.000	-1.500	0.571	0.556	3.673	0.056	0.001	80	503	3	1	16.610	3	0	3	-2	-50
1	2	13	"ctrl-buffer"	"ctrl-buffer"	1460	16740	100	46	47	12	46	49	23	3	0	0	115	117	17	117	117	15	20	3	0	0.000	100000.000	0.475	0.510	3.448	3.665	0.001	80	452	-2	1	Error	0	-2	1	0	-50
1	3	13	"ctrl-buffer"	"ctrl-buffer"	1630	16740	100	46	47	11	46	49	17	5	1	0	121	124	18	116	117	15	32	11	0	0.000	0.125	0.435	0.538	3.810	0.029	0.000	80	420	5	9	Error	0	5	1	8	-50
1	4	13	"ctrl-buffer"	"ctrl-buffer"	1810	16740	100	49	50	12	48	50	12	17	3	0	120	121	15	117	118	15	18	2	0	0.333	0.500	1.000	1.005	3.543	36.350	0.000	80	430	4	6	-1.585	1	3	2	4	-50
1	5	13	"ctrl-buffer"	"ctrl-buffer"	1990	16740	100	45	46	11	48	56	110	0	0	0	116	116	15	118	118	16	11	2	0	1.500	1.000	0.846	0.773	3.028	0.004	0.001	80	420	-5	-4	0.585	-3	-2	-2	-2	-50
1	6	13	"ctrl-buffer"	"ctrl-buffer"	2170	16740	100	48	51	11	49	50	13	15	2	0	122	121	18	117	118	15	23	7	0	-0.200	0.500	0.500	0.625	3.922	0.373	0.946	80	430	4	6	Error	-1	5	2	4	-50
1	7	13	"ctrl-buffer"	"ctrl-buffer"	2340	16740	100	47	48	13	48	49	13	15	3	0	114	113	15	116	117	15	8	1	0	0.500	0.000	0.762	0.723	3.516	4.397	0.006	80	420	-3	-3	-1.000	-1	-2	0	-3	-50
1	8	13	"ctrl-buffer"	"ctrl-buffer"	2520	16730	100	46	49	12	48	49	13	16	5	0	117	117	15	118	118	15	16	2	0	2.000	-1.000	0.750	0.718	3.368	6.964	0.004	80	420	-3	0	1.000	-2	-1	1	-1	-50
1	9	13	"ctrl-buffer"	"ctrl-buffer"	2700	16730	100	48	47	11	47	48	12	11	1	0	127	126	17	118	118	16	27	8	0	0.111	0.000	0.607	0.676	3.437	8.523	0.004	80	420	10	8	-3.170	1	9	0	8	-50
1	10	13	"ctrl-buffer"	"ctrl-buffer"	2880	16730	100	47	48	12	47	49	13	18	1	0	122	124	15	118	119	16	25	5	0	0.000	0.167	0.600	0.619	3.478	59.242	0.000	80	430	4	7	Error	0	4	1	6	-50
1	11	13	"ctrl-buffer"	"ctrl-buffer"	3050	16730	100	44	47	17	47	49	13	11	1	0	118	116	16	119	120	17	5	3	0	3.000	0.000	0.667	0.775	3.827	0.008	0.000	80	430	-4	-3	1.585	-3	-1	0	-3	-50
1	12	13	"ctrl-buffer"	"ctrl-buffer"	3230	16730	100	48	50	14	48	49	13	22	5	0	122	121	17	119	120	18	16	2	0	0.000	1.000	0.958	0.948	3.292	0.051	0.001	80	452	3	4	Error	0	3	2	2	-50
1	13	13	"ctrl-buffer"	"ctrl-buffer"	3410	16730	100	48	50	13	48	48	11	20	5	0	122	122	18	118	119	16	18	3	0	0.000	0.500	1.000	0.763	3.136	368.990	0.000	80	432	4	6	Error	0	4	2	4	-50
1	14	13	"ctrl-buffer"	"ctrl-buffer"	3590	16720	100	51	51	13	47	48	12	22	8	0	120	117	17	118	119	15	17	1	0	2.000	-4.000	0.563	0.679	3.636	41.792	0.000	80	404	6	3	1.000	4	2	4	-1	-50
1	15	13	"ctrl-buffer"	"ctrl-buffer"	3760	16720	100	48	49	16	48	49	12	17	6	0	127	129	21	117	118	17	33	10	0	0.000	0.083	0.521	0.570	4.358	0.018	0.000	80	440	10	13	Error	0	10	1	12	-50
1	16	13	"ctrl-buffer"	"ctrl-buffer"	3940	16720	100	47	48	12	49	51	16	6	1	0	118	122	16	118	118	17	17	3	0	100000.000	-0.250	1.083	0.994	3.262	13.460	0.002	80	442	-2	3	16.610	-2	0	-1	4	-50
1	17	13	"ctrl-buffer"	"ctrl-buffer"	4120	16720	100	49	51	13	48	50	14	17	2	0	120	122	19	118	118	16	25	6	0	0.500	0.750	0.857	0.779	3.542	44.072	0.000	80	420	3	7	-1.000	1	2	3	4	-50
1	18	13	"ctrl-buffer"	"ctrl-buffer"	4300	16720	100	48	48	11	48	50	15	10	0	0	122	120	15	117	118	15	16	3	0	0.000	0.000	0.474	0.579	3.544	1.142	0.005	80	408	5	3	Error	0	5	0	3	-50
1	19	13	"ctrl-buffer"	"ctrl-buffer"	4470	16720	100	48	50	12	48	50	13	13	3	0	120	122	17	117	118	15	21	7	0	0.000	0.400	1.000	1.206	4.363	12.643	0.003	80	430	3	7	Error	0	3	2	5	-50
1	20	13	"ctrl-buffer"	"ctrl-buffer"	4650	16720	100	45	48	13	50	51	13	12	2	0	121	121	18	118	119	16	20	7	0	-1.667	-0.667	0.500	0.699	3.425	0.053	0.000	80	388	-2	1	Error	-5	3	-2	3	-50
1	21	13	"ctrl-buffer"	"ctrl-buffer"	4800	16690	80	52	51	12	48	49	12	26	3	0	132	131	16	118	119	16	40	13	0	0.286	0.231	0.763	0.768	2.859	0.032	0.001	52	292	18	16	-1.807	4	14	3	13	0
1	22	13	"ctrl-buffer"	"ctrl-buffer"	5010	16710	100	49	50	13	48	50	12	15	6	0	120	120	18	118	119	15	17	6	0	0.500	1.000	0.600	0.810	3.870	32.635	0.000	80	452	3	4	-1.000	1	2	2	2	-50
1	23	13	"ctrl-buffer"	"ctrl-buffer"	5180	16710	100	47	49	12	47	49	13	18	2	0	120	119	17	119	120	15	16	2	0	0.000	100000.000	0.705	1.209	4.310	0.021	0.000	80	408	1	2	Error	0	1	2	0	-50
1	24	13	"ctrl-buffer"	"ctrl-buffer"	5360	16710	100	49	51	13	49	50	13	17	5	0	123	122	18	119	120	15	21	7	0	0.000	0.667	0.394	0.564	4.085	0.152	0.005	80	474	4	5	Error	0	4	2	3	-50
1	1	14	"ydhI"	"STM1443"	1290	16930	90	126	133	52	46	47	12	98	94	0	296	309	89	113	113	15	100	100	0	0.437	0.444	0.418	0.403	1.717	0.435	0.747	52	414	263	283	-1.194	80	183	87	196	0
1	2	14	"STMB2B.139A"	"Not LT2a93"	1480	16940	70	79	84	27	47	48	12	90	62	0	159	171	40	114	114	14	100	78	0	0.711	0.649	0.643	0.699	1.615	0.759	0.339	32	230	77	94	-0.492	32	45	37	57	0
1	3	14	""	"STM3806"	1640	16910	90	115	122	42	48	49	13	94	90	0	352	391	153	115	116	15	100	100	0	0.283	0.268	0.268	0.261	1.703	0.252	0.750	52	357	304	350	-1.823	67	237	74	276	0
1	4	14	"pgtE"	"STM2395"	1800	16910	100	235	232	49	48	50	13	100	100	0	828	785	155	114	115	15	100	100	0	0.262	0.274	0.269	0.273	1.341	0.263	0.899	80	458	901	855	-1.933	187	714	184	671	0
1	5	14	""	"STM3911"	1990	16910	90	68	72	19	47	48	12	75	44	0	209	217	54	115	115	16	100	96	0	0.223	0.245	0.237	0.209	2.288	0.187	0.308	52	386	115	127	-2.162	21	94	25	102	0
1	6	14	"ygiY"	"STM3178"	2170	16910	90	241	239	56	47	48	12	100	100	0	809	802	99	119	119	17	100	100	0	0.281	0.281	0.280	0.270	1.304	0.284	0.896	52	379	884	875	-1.831	194	690	192	683	0
1	7	14	""	"STM2880"	2350	16920	100	339	330	115	47	49	14	100	100	0	226	230	47	117	117	15	100	96	0	2.679	2.504	2.574	2.528	1.600	2.643	0.752	80	474	401	396	1.422	292	109	283	113	0
1	8	14	"ssaU"	"STM1422"	2530	16910	100	99	110	43	47	49	12	96	81	0	575	569	257	117	117	16	97	96	0	0.114	0.139	0.139	0.135	1.905	0.128	0.694	80	452	510	515	-3.139	52	458	63	452	0
1	9	14	"nrdE"	"STM2807"	2700	16910	100	3770	4116	2078	48	52	22	100	100	0	538	577	223	117	118	16	100	100	0	8.841	8.843	9.008	8.705	1.305	9.154	0.956	80	452	4143	4528	3.144	3722	421	4068	460	0
1	10	14	"cadA"	"STM2559"	2870	16900	90	131	135	51	49	53	24	92	80	0	617	687	234	118	119	17	100	100	0	0.164	0.151	0.149	0.136	1.634	0.144	0.737	52	370	581	655	-2.605	82	499	86	569	0
1	11	14	"thiL"	"STM0419"	3050	16900	90	388	425	163	48	50	14	100	100	0	381	413	128	118	120	18	100	100	0	1.293	1.278	1.280	1.274	1.283	1.286	0.893	52	386	603	672	0.370	340	263	377	295	0
1	12	14	"hin"	"STM2772"	3230	16910	80	186	315	345	49	50	14	100	98	0	274	383	288	116	119	16	100	100	0	0.867	0.996	0.856	0.908	1.516	1.138	0.855	52	328	295	533	-0.206	137	158	266	267	0
1	13	14	""	"STM3166"	3400	16900	90	122	125	37	48	49	12	98	94	0	588	602	185	118	119	17	100	100	0	0.157	0.159	0.149	0.150	1.468	0.154	0.778	52	385	544	561	-2.667	74	470	77	484	0
1	14	14	"yjjY"	"STM4599"	3590	16900	90	256	260	81	48	49	12	100	100	0	164	172	32	116	119	17	96	80	0	4.333	3.786	3.928	3.959	1.621	4.120	0.558	52	392	256	268	2.115	208	48	212	56	0
1	15	14	"ybaN"	"STM0482"	3760	16900	90	226	231	52	49	50	13	100	100	0	285	291	44	116	118	16	100	100	0	1.047	1.040	1.085	1.031	1.337	1.055	0.842	52	378	346	357	0.067	177	169	182	175	0
1	16	14	""	"STM0571"	3940	16900	100	265	245	90	48	50	13	98	97	0	880	816	292	117	117	16	100	100	0	0.284	0.282	0.290	0.281	1.363	0.276	0.922	80	484	980	896	-1.814	217	763	197	699	0
1	17	14	"yaiU"	"STM0373"	4130	16900	100	677	674	131	48	49	12	100	100	0	1582	1594	233	118	118	16	100	100	0	0.430	0.424	0.420	0.419	1.175	0.423	0.955	80	462	2093	2102	-1.219	629	1464	626	1476	0
1	18	14	""	"STM3653"	4300	16900	100	304	300	76	48	49	12	100	100	0	731	713	187	118	119	16	100	100	0	0.418	0.424	0.421	0.427	1.366	0.408	0.908	80	440	869	847	-1.260	256	613	252	595	0
1	19	14	""	"STM2195"	4470	16900	100	84	147	161	49	50	14	81	65	0	182	282	259	118	119	16	93	85	0	0.547	0.598	0.561	0.609	2.198	0.600	0.867	80	452	99	262	-0.871	35	64	98	164	0
1	20	14	"EMPTY"	"EMPTY"	4650	16890	100	47	49	12	48	49	12	16	6	0	114	115	13	118	119	15	6	0	0	0.250	-0.333	0.557	0.580	2.909	0.210	0.010	80	452	-5	-2	-2.000	-1	-4	1	-3	-75
1	21	14	"EMPTY"	"EMPTY"	4830	16890	100	49	51	15	48	49	13	17	7	0	119	117	16	117	118	15	12	2	0	0.500	100000.000	0.913	0.914	3.583	0.590	0.010	80	492	3	3	-1.000	1	2	3	0	-75
1	22	14	"EMPTY"	"EMPTY"	5010	16890	100	47	49	12	48	49	13	15	5	0	117	117	16	117	118	15	15	3	0	100000.000	100000.000	0.905	0.847	2.832	0.087	0.000	80	452	-1	1	16.610	-1	0	1	0	-75
1	23	14	"EMPTY"	"EMPTY"	5180	16890	100	47	50	13	47	49	13	20	5	0	122	122	14	115	117	16	26	3	0	0.000	0.429	0.949	0.812	3.590	0.418	0.005	80	452	7	10	Error	0	7	3	7	-75
1	24	14	"EMPTY"	"EMPTY"	5360	16890	100	51	51	13	49	50	13	11	6	0	115	116	16	115	116	14	21	5	0	100000.000	2.000	0.620	0.607	3.211	7.728	0.002	80	496	2	3	16.610	2	0	2	1	-75
2	1	1	""	"STM0721"	5780	14540	90	277	275	52	57	59	15	100	100	0	1931	2010	353	129	132	21	100	100	0	0.122	0.116	0.117	0.113	1.320	0.118	0.892	52	390	2022	2099	-3.034	220	1802	218	1881	0
2	2	1	"dnaC"	"STM4543"	5940	14540	90	1250	1446	604	58	70	87	100	100	0	931	1052	355	131	141	70	100	100	0	1.490	1.507	1.479	1.490	1.168	1.560	0.964	52	379	1992	2309	0.575	1192	800	1388	921	0
2	3	1	"gph"	"STM3482"	6120	14540	90	1189	1424	618	57	71	85	100	100	0	719	799	269	130	140	68	100	100	0	1.922	2.043	2.026	2.015	1.147	2.104	0.959	52	406	1721	2036	0.943	1132	589	1367	669	0
2	4	1	""	"STM3547"	6310	14540	90	326	335	90	59	62	20	100	98	0	2033	2132	461	130	136	57	100	100	0	0.140	0.138	0.140	0.132	1.425	0.131	0.889	52	400	2170	2278	-2.833	267	1903	276	2002	0
2	5	1	""	"STM3259"	6490	14530	90	144	161	77	58	59	16	100	94	0	509	578	283	130	136	58	100	100	0	0.227	0.230	0.225	0.209	1.535	0.239	0.853	52	381	465	551	-2.140	86	379	103	448	0
2	6	1	"yqjC"	"STM3228"	6660	14540	80	605	680	330	56	59	16	100	100	0	472	526	203	129	131	22	100	100	0	1.601	1.572	1.565	1.551	1.193	1.587	0.964	52	314	892	1021	0.679	549	343	624	397	0
2	7	1	""	"STM2545"	6850	14540	100	3149	3162	1403	58	60	18	100	98	0	905	909	321	131	131	17	100	96	0	3.994	3.990	3.994	3.911	1.450	4.107	0.977	80	493	3865	3882	1.998	3091	774	3104	778	0
2	8	1	"gltL"	"STM0662"	7020	14530	90	379	390	120	56	59	16	100	100	0	1202	1226	309	131	132	17	100	100	0	0.302	0.305	0.294	0.296	1.208	0.304	0.940	52	364	1394	1429	-1.729	323	1071	334	1095	0
2	9	1	"asnB"	"STM0680"	7200	14530	100	8552	7859	2407	58	60	16	100	97	0	2817	2630	746	130	132	17	96	93	0	3.161	3.120	3.137	3.050	1.182	3.155	0.989	80	481	11181	10301	1.660	8494	2687	7801	2500	0
2	10	1	"nagE"	"STM0685"	7380	14540	90	451	486	236	57	60	16	100	100	0	464	502	225	130	130	17	100	100	0	1.180	1.153	1.173	1.176	1.189	1.116	0.954	52	388	728	801	0.238	394	334	429	372	0
2	11	1	"barA"	"STM2958"	7550	14530	90	535	570	248	57	61	19	100	100	0	1536	1553	539	131	133	29	100	100	0	0.340	0.361	0.354	0.349	1.237	0.370	0.955	52	393	1883	1935	-1.555	478	1405	513	1422	0
2	12	1	"eutA"	"STM2459"	7730	14530	80	144	168	88	60	62	16	98	90	0	592	718	432	130	134	32	100	100	0	0.182	0.184	0.183	0.168	1.612	0.184	0.884	52	314	546	696	-2.459	84	462	108	588	0
2	13	1	"yigN"	"STM3969"	7900	14530	90	2430	2413	353	63	72	66	100	100	0	2293	2300	225	130	140	81	100	100	0	1.094	1.083	1.087	1.075	1.120	1.130	0.977	52	378	4530	4520	0.130	2367	2163	2350	2170	0
2	14	1	"metE"	"STM3965"	8080	14530	100	4440	4175	943	59	91	230	100	98	0	3754	3601	819	132	153	146	98	98	0	1.210	1.187	1.178	1.205	1.242	1.193	0.977	80	495	8003	7585	0.274	4381	3622	4116	3469	0
2	15	1	"pldB"	"STM3961"	8270	14520	90	3710	3570	644	60	138	450	100	100	0	2455	2447	243	132	170	218	100	100	0	1.571	1.516	1.551	1.490	1.195	1.553	0.970	52	388	5973	5825	0.652	3650	2323	3510	2315	0
2	16	1	"pldA"	"STM3957"	8450	14520	90	3545	3571	717	62	121	427	100	100	0	2028	2062	293	133	159	198	100	100	0	1.838	1.819	1.812	1.801	1.142	1.868	0.967	52	380	5378	5438	0.878	3483	1895	3509	1929	0
2	17	1	"yigF"	"STM3953"	8620	14520	90	738	720	240	60	63	14	100	100	0	844	872	116	130	132	16	100	100	0	0.950	0.889	0.874	0.838	1.404	1.071	0.854	52	385	1392	1402	-0.075	678	714	660	742	0
2	18	1	"xerC"	"STM3949"	8800	14530	100	2449	2474	927	61	61	14	100	100	0	1450	1447	453	131	132	16	100	100	0	1.810	1.834	1.783	1.859	1.294	1.894	0.965	80	454	3707	3729	0.856	2388	1319	2413	1316	0
2	19	1	"sgaH"	"STM4386"	8960	14520	80	466	477	128	60	62	16	100	100	0	1325	1366	388	133	138	38	100	100	0	0.341	0.338	0.337	0.339	1.169	0.334	0.963	52	310	1598	1650	-1.554	406	1192	417	1233	0
2	20	1	"ytfG"	"STM4401"	9150	14520	90	784	802	144	59	63	19	100	100	0	2086	2104	271	134	138	36	100	100	0	0.371	0.377	0.372	0.374	1.140	0.382	0.967	52	398	2677	2713	-1.429	725	1952	743	1970	0
2	21	1	"ytfP"	"STM4411"	9320	14520	80	895	940	314	60	66	23	100	100	0	748	777	252	132	136	26	100	100	0	1.356	1.364	1.358	1.376	1.172	1.343	0.957	52	320	1451	1525	0.439	835	616	880	645	0
2	22	1	""	"STM4419"	9490	14520	90	812	791	151	62	76	74	100	100	0	3790	3597	634	135	196	358	100	100	0	0.205	0.211	0.209	0.210	1.129	0.211	0.970	52	398	4405	4191	-2.285	750	3655	729	3462	0
2	23	1	""	"STM4423"	9680	14520	90	273	281	79	59	70	68	100	88	0	1463	1463	398	135	182	332	100	96	0	0.161	0.167	0.163	0.164	1.280	0.164	0.902	52	400	1542	1550	-2.634	214	1328	222	1328	0
2	24	1	""	"STM4427"	9860	14520	80	511	552	168	60	62	17	100	100	0	1582	1726	478	135	136	21	100	100	0	0.312	0.309	0.311	0.306	1.184	0.310	0.957	52	332	1898	2083	-1.682	451	1447	492	1591	0
2	1	2	"clpP"	"STM0448"	5760	14730	90	3988	3964	1078	57	184	789	100	98	0	719	722	167	131	149	112	100	100	0	6.685	6.611	6.576	6.599	1.115	6.769	0.974	52	400	4519	4498	2.741	3931	588	3907	591	0
2	2	2	"nrdG"	"STM4451"	5960	14720	90	523	586	284	57	142	656	15	1	0	694	729	272	130	140	92	100	98	0	0.826	0.883	0.887	0.849	1.241	0.910	0.952	52	393	1030	1128	-0.275	466	564	529	599	0
2	3	2	"phoQ"	"STM1230"	6120	14730	90	3861	4033	1579	57	63	30	100	100	0	1300	1366	477	129	131	19	100	100	0	3.249	3.214	3.176	3.195	1.173	3.238	0.980	52	392	4975	5213	1.700	3804	1171	3976	1237	0
2	4	2	"coaA"	"STM4139"	6310	14720	90	829	827	231	58	64	31	100	100	0	1382	1376	320	128	132	26	100	100	0	0.615	0.616	0.614	0.604	1.153	0.618	0.974	52	408	2025	2017	-0.702	771	1254	769	1248	0
2	5	2	"thiE"	"STM4163"	6490	14720	90	210	212	48	55	59	21	100	98	0	1063	1091	207	130	133	25	100	100	0	0.166	0.163	0.166	0.158	1.308	0.162	0.903	52	408	1088	1118	-2.590	155	933	157	961	0
2	6	2	"nfi"	"STM4168"	6670	14730	80	983	1111	435	56	59	17	100	100	0	785	866	316	129	130	17	100	100	0	1.413	1.431	1.438	1.427	1.153	1.425	0.972	52	328	1583	1792	0.499	927	656	1055	737	0
2	7	2	"hopD"	"STM3442"	6840	14730	90	704	810	394	58	60	17	100	100	0	482	545	234	128	129	16	100	100	0	1.825	1.803	1.837	1.838	1.211	1.783	0.966	52	388	1000	1169	0.868	646	354	752	417	0
2	8	2	"stfD"	"STM0197"	7020	14730	90	98	116	61	58	59	17	84	55	0	396	501	319	127	128	16	100	100	0	0.149	0.155	0.143	0.140	1.785	0.163	0.775	52	388	309	432	-2.750	40	269	58	374	0
2	9	2	"eutP"	"STM2469"	7190	14720	80	156	174	65	58	60	15	100	100	0	697	761	275	127	129	18	100	100	0	0.172	0.183	0.169	0.173	1.312	0.186	0.859	52	334	668	750	-2.540	98	570	116	634	0
2	10	2	"eutM"	"STM2465"	7380	14720	80	65	70	24	57	59	15	26	11	0	198	252	172	127	128	17	92	86	0	0.113	0.104	0.132	0.135	3.130	0.102	0.304	52	326	79	138	-3.150	8	71	13	125	100
2	11	2	"prpR"	"STM0367"	7540	14720	90	100	105	40	57	59	17	75	57	0	373	391	116	128	128	16	100	100	0	0.176	0.183	0.180	0.158	1.996	0.182	0.551	52	398	288	311	-2.510	43	245	48	263	0
2	12	2	"prpE"	"STM0371"	7730	14720	90	129	125	35	57	59	14	96	88	0	412	416	83	128	129	16	100	100	0	0.254	0.236	0.223	0.217	1.693	0.237	0.697	52	401	356	356	-1.980	72	284	68	288	0
2	13	2	"sodA"	"STM4055"	7900	14710	90	4325	4440	1391	59	62	20	100	100	0	737	760	190	129	130	16	100	100	0	7.016	6.943	6.830	6.890	1.138	7.078	0.975	52	395	4874	5012	2.811	4266	608	4381	631	0
2	14	2	"sicP"	"STM2879"	8080	14710	90	2240	2223	301	57	72	63	100	100	0	700	701	70	131	134	21	100	100	0	3.837	3.800	3.875	3.788	1.128	3.846	0.974	52	400	2752	2736	1.940	2183	569	2166	570	0
2	15	2	"fabD"	"STM1194"	8280	14710	90	8795	8794	2944	60	130	502	100	100	0	1248	1252	345	133	142	68	100	100	0	7.834	7.805	7.915	7.663	1.126	7.959	0.986	52	388	9850	9853	2.970	8735	1115	8734	1119	0
2	16	2	"nuoH"	"STM2322"	8430	14710	90	1681	1699	416	60	64	20	100	100	0	1703	1684	332	133	134	18	100	100	0	1.032	1.057	1.068	1.040	1.150	1.060	0.983	52	382	3191	3190	0.046	1621	1570	1639	1551	0
2	17	2	"dacD"	"STM2062"	8610	14710	80	254	248	50	61	65	20	100	100	0	683	679	114	132	135	21	100	100	0	0.350	0.342	0.355	0.336	1.309	0.338	0.874	52	340	744	734	-1.513	193	551	187	547	0
2	18	2	"pefC"	"PSLT017"	8790	14700	90	368	360	130	60	61	15	98	98	0	2020	2001	570	132	134	20	100	100	0	0.163	0.161	0.163	0.148	1.449	0.165	0.927	52	386	2196	2169	-2.616	308	1888	300	1869	0
2	19	2	"yjbA"	"STM4226"	8970	14700	90	389	432	200	59	61	18	100	100	0	704	783	363	131	134	22	100	100	0	0.576	0.572	0.576	0.559	1.243	0.563	0.944	52	395	903	1025	-0.796	330	573	373	652	0
2	20	2	"asd"	"STM3539"	9140	14710	80	1312	1483	602	59	70	87	100	100	0	410	456	150	132	136	29	100	100	0	4.507	4.395	4.330	4.449	1.255	4.771	0.941	52	334	1531	1748	2.172	1253	278	1424	324	0
2	21	2	"stpA"	"STM2799"	9320	14710	80	337	501	488	58	69	86	100	82	0	232	322	225	130	131	25	98	90	0	2.735	2.307	2.435	2.551	1.478	2.231	0.965	52	335	381	635	1.452	279	102	443	192	100
2	22	2	"leuB"	"STM0112"	9510	14710	90	186	202	69	58	60	17	100	100	0	312	359	143	130	131	16	100	100	0	0.703	0.629	0.657	0.643	1.379	0.556	0.848	52	392	310	373	-0.508	128	182	144	229	100
2	23	2	"prgJ"	"STM2872"	9670	14700	80	2013	3226	3501	59	81	79	100	100	0	220	279	175	132	133	15	100	92	0	22.205	21.544	22.343	23.693	1.344	20.871	0.958	52	327	2042	3314	4.473	1954	88	3167	147	0
2	24	2	"smvA"	"STM1574"	9860	14700	80	258	301	145	59	72	59	98	82	0	268	324	139	131	133	18	100	100	0	1.453	1.254	1.336	1.306	1.468	1.177	0.868	52	340	336	435	0.539	199	137	242	193	0
2	1	3	"hupB"	"STM0451"	5780	14920	80	983	1180	765	54	55	14	100	100	0	338	400	198	130	130	16	100	100	0	4.466	4.170	4.325	4.334	1.293	4.161	0.924	52	340	1137	1396	2.159	929	208	1126	270	0
2	2	3	"hisM"	"STM2352"	5960	14910	90	656	752	333	55	56	15	100	100	0	757	868	310	130	130	16	100	100	0	0.959	0.944	0.940	0.921	1.190	0.962	0.952	52	392	1228	1435	-0.061	601	627	697	738	0
2	3	3	"rimM"	"STM2675"	6130	14920	100	6621	6101	3127	56	61	26	100	100	0	259	270	105	129	130	20	95	88	0	50.500	42.872	47.412	45.044	1.388	40.189	0.855	80	471	6695	6186	5.658	6565	130	6045	141	0
2	4	3	"fruR"	"STM0118"	6310	14920	70	197	259	167	56	68	51	84	56	0	229	358	212	128	138	49	93	59	0	1.396	0.883	0.905	0.934	1.616	0.849	0.808	32	236	242	433	0.481	141	101	203	230	0
2	5	3	"asrA"	"STM2548"	6480	14910	80	115	112	27	59	68	45	55	9	0	567	587	98	129	135	42	100	100	0	0.128	0.116	0.107	0.098	1.861	0.114	0.597	52	340	494	511	-2.967	56	438	53	458	0
2	6	3	"entD"	"STM0584"	6680	14910	100	657	610	183	58	67	49	100	100	0	474	480	138	131	134	28	100	100	0	1.746	1.582	1.588	1.620	1.237	1.591	0.936	80	467	942	901	0.804	599	343	552	349	0
2	7	3	"cbiL"	"STM2024"	6840	14910	80	140	145	46	57	60	21	96	84	0	395	440	145	132	133	22	100	100	0	0.316	0.286	0.286	0.270	1.516	0.270	0.752	52	318	346	396	-1.664	83	263	88	308	0
2	8	3	"cbiO"	"STM2020"	7030	14900	90	132	136	36	56	58	15	98	96	0	432	434	82	126	127	16	100	100	0	0.248	0.260	0.260	0.241	1.477	0.268	0.783	52	385	382	388	-2.009	76	306	80	308	0
2	9	3	"umuC"	"STM1997"	7190	14900	90	90	92	24	56	57	13	84	55	0	269	315	125	128	128	15	100	100	0	0.241	0.193	0.206	0.188	2.375	0.175	0.537	52	392	175	223	-2.052	34	141	36	187	0
2	10	3	"uhpC"	"STM3788"	7380	14900	80	131	132	36	55	57	15	98	94	0	351	365	80	127	129	16	100	100	0	0.339	0.324	0.306	0.313	1.444	0.315	0.754	52	334	300	315	-1.559	76	224	77	238	0
2	11	3	"trpB"	"STM1726"	7550	14910	80	240	264	82	56	57	16	100	100	0	317	352	102	127	127	16	100	100	0	0.968	0.924	0.891	0.939	1.324	0.884	0.863	52	322	374	433	-0.046	184	190	208	225	0
2	12	3	"rpsL"	"STM3448"	7720	14900	90	4814	4901	1506	57	67	45	100	100	0	359	370	87	129	129	16	100	100	0	20.683	20.100	19.615	20.148	1.261	20.324	0.917	52	395	4987	5085	4.370	4757	230	4844	241	0
2	13	3	"phnR"	"STM0430"	7900	14900	90	657	681	169	58	73	57	100	100	0	1241	1331	312	132	145	83	100	100	0	0.540	0.520	0.521	0.517	1.137	0.515	0.958	52	387	1708	1822	-0.889	599	1109	623	1199	0
2	14	3	""	"STM4157"	8070	14900	90	567	555	110	59	82	84	100	98	0	1779	1771	318	133	206	266	100	100	0	0.309	0.303	0.301	0.300	1.235	0.294	0.936	52	401	2154	2134	-1.696	508	1646	496	1638	0
2	15	3	""	"STM0345"	8260	14900	90	247	265	73	60	76	74	100	80	0	758	762	198	134	192	253	100	61	0	0.300	0.326	0.318	0.325	1.255	0.326	0.890	52	400	811	833	-1.739	187	624	205	628	0
2	16	3	""	"STM2453"	8430	14900	80	666	705	170	60	65	35	100	100	0	1603	1713	367	132	148	98	100	100	0	0.412	0.408	0.409	0.405	1.170	0.400	0.943	52	334	2077	2226	-1.279	606	1471	645	1581	0
2	17	3	"ychA"	"STM1773"	8610	14890	90	1800	1811	396	61	72	56	100	100	0	1665	1680	318	133	151	102	100	100	0	1.135	1.131	1.127	1.120	1.134	1.130	0.976	52	396	3271	3297	0.183	1739	1532	1750	1547	0
2	18	3	"orf408"	"STM1382"	8790	14890	90	358	361	93	60	68	47	100	98	0	2054	2005	298	134	148	76	100	100	0	0.155	0.161	0.159	0.154	1.279	0.160	0.920	52	408	2218	2172	-2.688	298	1920	301	1871	0
2	19	3	"traR"	"PSLT085"	8980	14890	90	135	160	87	61	63	18	94	86	0	744	859	525	131	139	61	100	100	0	0.121	0.136	0.123	0.118	1.572	0.143	0.848	52	401	687	827	-3.050	74	613	99	728	0
2	20	3	""	"Not LT2a85"	9150	14890	80	207	227	89	60	65	34	98	90	0	1041	1158	403	131	162	184	100	100	0	0.162	0.163	0.164	0.150	1.442	0.164	0.889	52	334	1057	1194	-2.630	147	910	167	1027	0
2	21	3	"trbC"	"PSLT094"	9340	14880	90	475	462	170	61	68	34	98	96	0	2262	2218	683	133	159	172	100	100	0	0.194	0.192	0.187	0.176	1.539	0.198	0.941	52	386	2543	2486	-2.362	414	2129	401	2085	0
2	22	3	"traQ"	"PSLT098"	9500	14890	80	243	256	66	57	60	18	100	100	0	1036	1013	225	132	135	21	100	100	0	0.206	0.226	0.216	0.222	1.218	0.217	0.907	52	321	1090	1080	-2.281	186	904	199	881	0
2	23	3	"traS"	"PSLT102"	9680	14880	90	916	906	183	59	64	25	100	100	0	1708	1677	299	131	142	46	100	100	0	0.543	0.548	0.549	0.544	1.149	0.549	0.962	52	394	2434	2393	-0.880	857	1577	847	1546	0
2	24	3	""	"PSLT107"	9850	14880	80	2117	2180	1162	61	91	105	100	100	0	647	645	309	135	149	53	100	98	0	4.016	4.155	4.185	4.293	1.205	4.024	0.966	52	334	2568	2629	2.006	2056	512	2119	510	0
2	1	4	""	"STM2736"	5770	15100	80	131	147	50	53	55	13	98	96	0	780	833	259	133	135	24	100	100	0	0.121	0.134	0.131	0.125	1.536	0.124	0.757	52	332	725	794	-3.052	78	647	94	700	0
2	2	4	""	"STM2712"	5950	15100	80	364	356	100	55	56	14	100	100	0	878	866	182	131	136	28	100	100	0	0.414	0.410	0.405	0.397	1.308	0.392	0.891	52	340	1056	1036	-1.274	309	747	301	735	0
2	3	4	""	"STM1612"	6130	15090	90	631	615	158	55	61	32	100	100	0	1931	1941	394	129	146	109	100	100	0	0.320	0.309	0.308	0.301	1.230	0.303	0.942	52	378	2378	2372	-1.645	576	1802	560	1812	0
2	4	4	""	"STM1607"	6300	15090	80	898	863	174	58	71	47	100	100	0	963	934	198	133	158	120	100	100	0	1.012	1.005	0.982	1.016	1.190	0.998	0.949	52	334	1670	1606	0.017	840	830	805	801	0
2	5	4	"ycjI"	"STM1680"	6500	15090	90	675	701	231	56	62	27	100	100	0	877	903	225	129	135	30	100	100	0	0.828	0.833	0.825	0.821	1.168	0.837	0.938	52	387	1367	1419	-0.273	619	748	645	774	0
2	6	4	""	"STM1676"	6660	15090	80	1000	951	228	57	60	20	100	100	0	1433	1340	307	132	136	29	100	100	0	0.725	0.740	0.748	0.736	1.236	0.720	0.960	52	307	2244	2102	-0.464	943	1301	894	1208	0
2	7	4	"frr"	"STM0219"	6840	15090	80	3240	3263	711	58	139	392	100	100	0	815	847	171	136	154	90	100	100	0	4.686	4.508	4.547	4.519	1.132	4.516	0.964	52	340	3861	3916	2.228	3182	679	3205	711	0
2	8	4	"mesJ"	"STM0236"	7030	15090	90	1162	1221	303	58	128	367	100	96	0	1332	1355	297	130	146	84	100	100	0	0.918	0.949	0.941	0.946	1.148	0.954	0.954	52	392	2306	2388	-0.123	1104	1202	1163	1225	0
2	9	4	"pfs"	"STM0207"	7190	15090	80	1141	1193	322	58	61	18	100	100	0	454	476	110	129	130	18	100	100	0	3.332	3.271	3.294	3.287	1.180	3.297	0.930	52	326	1408	1482	1.737	1083	325	1135	347	0
2	10	4	"yeeA"	"STM2060"	7370	15080	80	541	532	176	57	60	18	100	100	0	826	790	224	129	132	18	100	100	0	0.694	0.719	0.708	0.708	1.403	0.721	0.916	52	334	1181	1136	-0.526	484	697	475	661	0
2	11	4	"vsr"	"STM1991"	7540	15080	90	350	376	155	57	60	20	100	100	0	736	811	283	128	135	47	100	100	0	0.482	0.467	0.470	0.453	1.409	0.463	0.891	52	387	901	1002	-1.053	293	608	319	683	0
2	12	4	"fixB"	"STM0076"	7720	15090	80	125	128	30	56	59	20	100	80	0	613	635	99	131	143	62	100	100	0	0.143	0.143	0.142	0.132	1.551	0.138	0.674	52	318	551	576	-2.804	69	482	72	504	0
2	13	4	""	"STM4192"	7910	15080	100	842	772	290	55	59	22	100	98	0	1202	1103	351	129	136	42	96	95	0	0.733	0.736	0.755	0.732	1.466	0.747	0.943	80	481	1860	1691	-0.447	787	1073	717	974	0
2	14	4	"dgkA"	"STM4236"	8090	15080	90	761	750	145	57	64	33	100	100	0	745	743	100	131	138	42	100	100	0	1.147	1.132	1.150	1.115	1.248	1.148	0.925	52	381	1318	1305	0.197	704	614	693	612	0
2	15	4	"tyrB"	"STM4248"	8260	15080	90	2819	2856	605	58	68	49	100	100	0	1913	1920	333	134	140	43	100	100	0	1.552	1.567	1.594	1.547	1.185	1.567	0.972	52	388	4540	4584	0.634	2761	1779	2798	1786	0
2	16	4	"lysC"	"STM4220"	8440	15080	80	2048	2049	457	60	68	45	100	100	0	1203	1188	223	131	135	34	100	100	0	1.854	1.882	1.908	1.865	1.208	1.910	0.956	52	340	3060	3046	0.891	1988	1072	1989	1057	0
2	17	4	"glk"	"STM2403"	8620	15070	90	1588	1541	407	60	63	19	100	100	0	1558	1526	289	132	133	18	100	100	0	1.072	1.062	1.083	1.027	1.215	1.083	0.964	52	394	2954	2875	0.100	1528	1426	1481	1394	0
2	18	4	"yfcB"	"STM2385"	8790	15070	90	3110	3132	830	59	65	29	100	100	0	1552	1601	375	135	136	21	100	100	0	2.153	2.096	2.095	2.073	1.184	2.110	0.961	52	386	4468	4539	1.106	3051	1417	3073	1466	0
2	19	4	"ybdA"	"STM0593"	8960	15070	90	1847	1885	548	62	103	205	98	98	0	1552	1608	405	133	165	160	100	98	0	1.258	1.236	1.250	1.201	1.267	1.250	0.957	52	401	3204	3298	0.331	1785	1419	1823	1475	0
2	20	4	"ybaM"	"STM0480"	9160	15070	90	247	235	58	60	91	180	53	0	0	347	341	56	133	158	143	84	5	0	0.874	0.841	0.846	0.819	1.413	0.860	0.810	52	377	401	383	-0.195	187	214	175	208	0
2	21	4	"ybbO"	"STM0505"	9310	15070	90	2218	2071	754	66	134	227	96	94	0	1634	1562	553	135	193	187	96	92	0	1.436	1.405	1.383	1.427	1.573	1.398	0.965	52	382	3651	3432	0.522	2152	1499	2005	1427	0
2	22	4	"purK"	"STM0533"	9510	15060	90	2031	2130	500	61	97	113	100	100	0	1453	1515	240	133	165	104	100	100	0	1.492	1.497	1.485	1.467	1.207	1.536	0.954	52	401	3290	3451	0.578	1970	1320	2069	1382	0
2	23	4	"rfbI"	"STM0559"	9690	15070	90	200	202	51	59	62	19	100	100	0	741	741	144	134	137	31	100	100	0	0.232	0.236	0.228	0.228	1.340	0.226	0.823	52	394	748	750	-2.106	141	607	143	607	0
2	24	4	"ybdK"	"STM0583"	9870	15060	90	2125	2156	557	60	73	94	100	100	0	1837	1921	385	131	147	96	100	100	0	1.210	1.171	1.183	1.152	1.191	1.215	0.946	52	403	3771	3886	0.276	2065	1706	2096	1790	0
2	1	5	"yoaH"	"STM1823"	5780	15280	90	176	176	36	53	56	16	100	98	0	306	313	43	129	131	21	100	100	0	0.695	0.668	0.645	0.654	1.423	0.633	0.741	52	402	300	307	-0.525	123	177	123	184	0
2	2	5	"emtA"	"STM1799"	5960	15280	90	570	556	143	55	57	18	100	100	0	870	850	153	128	132	27	100	100	0	0.694	0.694	0.703	0.663	1.315	0.705	0.938	52	380	1257	1223	-0.527	515	742	501	722	0
2	3	5	"narH"	"STM1763"	6130	15280	80	238	239	58	54	57	16	100	100	0	1110	1090	245	129	134	28	100	100	0	0.188	0.193	0.187	0.190	1.285	0.189	0.896	52	328	1165	1146	-2.415	184	981	185	961	0
2	4	5	"ychE"	"STM1748"	6320	15280	90	325	330	89	55	58	18	100	100	0	932	974	169	128	140	48	100	100	0	0.336	0.325	0.316	0.318	1.205	0.328	0.919	52	385	1074	1121	-1.574	270	804	275	846	0
2	5	5	"yoaB"	"STM1822"	6490	15270	80	239	237	63	53	58	18	100	100	0	435	426	80	128	140	48	98	96	0	0.606	0.617	0.618	0.613	1.353	0.621	0.864	52	321	493	482	-0.723	186	307	184	298	0
2	6	5	"dsbB"	"STM1807"	6660	15260	100	57	57	14	55	56	14	21	6	0	127	125	24	126	126	16	18	6	0	2.000	-2.000	0.667	0.722	4.286	0.091	0.004	80	461	3	1	1.000	2	1	2	-1	-75
2	7	5	""	"STM4010"	6840	15270	80	434	426	115	57	59	17	100	98	0	1410	1380	296	130	134	30	100	100	0	0.295	0.295	0.297	0.281	1.471	0.291	0.932	52	334	1657	1619	-1.764	377	1280	369	1250	0
2	8	5	"mobB"	"STM3993"	7020	15270	80	538	545	154	58	60	19	100	100	0	922	970	279	130	136	31	100	100	0	0.606	0.580	0.579	0.578	1.249	0.568	0.936	52	328	1272	1327	-0.722	480	792	487	840	0
2	9	5	"yiiR"	"STM4083"	7190	15270	90	616	635	229	56	60	18	100	98	0	848	885	237	126	128	20	100	100	0	0.776	0.763	0.753	0.718	1.514	0.789	0.936	52	381	1282	1338	-0.367	560	722	579	759	0
2	10	5	""	"STM4067"	7370	15270	90	530	537	146	57	65	49	100	98	0	893	928	194	132	141	69	100	100	0	0.622	0.603	0.600	0.585	1.311	0.607	0.937	52	404	1234	1276	-0.686	473	761	480	796	0
2	11	5	"yiiM"	"STM4056"	7550	15270	90	940	954	212	60	124	223	100	98	0	824	850	128	132	190	201	100	98	0	1.272	1.245	1.259	1.232	1.202	1.267	0.936	52	389	1572	1612	0.347	880	692	894	718	0
2	12	5	"yiiG"	"STM4040"	7730	15250	100	543	495	341	66	252	364	53	23	0	1319	1248	639	141	299	313	83	76	0	0.405	0.388	0.397	0.303	1.882	0.654	0.588	80	461	1655	1536	-1.304	477	1178	429	1107	-50
2	13	5	"yhdN"	"STM3413"	7910	15260	80	802	766	177	57	60	19	100	100	0	912	871	179	132	136	28	100	100	0	0.955	0.959	0.978	0.957	1.285	0.968	0.930	52	308	1525	1448	-0.066	745	780	709	739	0
2	14	5	"secY"	"STM3420"	8080	15260	90	29161	26994	8106	60	130	341	100	100	0	606	593	133	132	133	20	100	100	0	61.395	58.425	59.282	57.286	1.273	59.257	0.962	52	373	29575	27395	5.940	29101	474	26934	461	0
2	15	5	"rplE"	"STM3428"	8250	15260	90	18620	16786	5514	61	465	1664	100	92	0	347	349	62	133	138	31	100	98	0	86.724	77.431	78.917	69.677	1.480	83.310	0.915	52	387	18773	16941	6.438	18559	214	16725	216	0
2	16	5	"rpmC"	"STM3432"	8440	15260	90	2539	2430	497	63	400	1615	90	3	0	198	202	33	131	135	30	94	61	0	36.955	33.338	33.733	34.101	1.441	33.461	0.643	52	395	2543	2438	5.208	2476	67	2367	71	0
2	17	5	"rpsS"	"STM3436"	8620	15260	90	7239	6994	1946	62	138	209	100	100	0	246	251	34	130	131	17	100	100	0	61.871	57.289	62.490	56.279	1.416	60.611	0.808	52	395	7293	7053	5.951	7177	116	6932	121	0
2	18	5	"rpsJ"	"STM3441"	8800	15260	90	4979	4662	1482	60	148	242	100	100	0	275	275	48	133	134	18	98	96	0	34.641	32.408	34.666	31.177	1.608	35.932	0.775	52	394	5061	4744	5.114	4919	142	4602	142	0
2	19	5	""	"STM4463"	8980	15260	80	198	206	55	61	105	166	30	0	0	827	809	135	132	134	19	100	100	0	0.197	0.214	0.210	0.204	1.459	0.207	0.789	52	314	832	822	-2.343	137	695	145	677	0
2	20	5	"pepA"	"STM4477"	9140	15250	90	2605	2501	765	61	92	117	100	98	0	785	756	153	132	138	34	100	100	0	3.896	3.910	3.997	3.679	1.480	4.091	0.960	52	375	3197	3064	1.962	2544	653	2440	624	0
2	21	5	"iadA"	"STM4512"	9320	15250	90	863	852	236	62	98	120	98	96	0	970	995	191	134	146	53	100	100	0	0.958	0.918	0.911	0.876	1.333	0.940	0.939	52	386	1637	1651	-0.062	801	836	790	861	0
2	22	5	""	"STM4551"	9510	15250	80	554	565	116	61	75	65	100	100	0	1427	1461	232	135	161	138	100	100	0	0.382	0.380	0.380	0.376	1.214	0.378	0.927	52	334	1785	1830	-1.390	493	1292	504	1326	100
2	23	5	"yjjK"	"STM4581"	9690	15240	90	4505	4869	2087	60	113	356	100	100	0	1069	1105	363	134	159	142	100	98	0	4.754	4.953	4.812	4.834	1.153	5.213	0.958	52	389	5380	5780	2.249	4445	935	4809	971	0
2	24	5	"gltS"	"STM3746"	9870	15240	90	4087	4147	924	61	128	395	100	100	0	1123	1110	209	133	145	80	100	100	0	4.067	4.182	4.155	4.171	1.162	4.347	0.939	52	402	5016	5063	2.024	4026	990	4086	977	0
2	1	6	"yhhY"	"STM3546"	5770	15460	80	264	271	75	54	56	16	100	100	0	713	725	211	127	128	18	100	100	0	0.358	0.363	0.365	0.361	1.268	0.350	0.916	52	327	796	815	-1.481	210	586	217	598	0
2	2	6	""	"STM0951"	5960	15450	90	290	298	101	54	55	14	100	100	0	829	821	191	125	128	18	100	100	0	0.335	0.351	0.336	0.331	1.348	0.357	0.910	52	400	940	940	-1.577	236	704	244	696	0
2	3	6	"nanK"	"STM3336"	6140	15450	90	371	397	132	54	57	20	100	100	0	1034	1085	252	125	129	24	100	100	0	0.349	0.357	0.344	0.342	1.290	0.364	0.932	52	389	1226	1303	-1.520	317	909	343	960	0
2	4	6	"yrbC"	"STM3310"	6320	15440	90	2092	2034	558	55	59	23	100	100	0	751	740	150	125	129	25	100	100	0	3.254	3.218	3.193	3.175	1.184	3.327	0.955	52	373	2663	2594	1.702	2037	626	1979	615	0
2	5	6	"greA"	"STM3299"	6490	15450	90	2067	1937	372	54	63	28	100	100	0	675	654	94	127	128	17	100	100	0	3.673	3.573	3.616	3.559	1.166	3.641	0.961	52	382	2561	2410	1.877	2013	548	1883	527	0
2	6	6	"rpsO"	"STM3283"	6670	15450	80	816	723	270	56	63	27	100	96	0	385	358	107	127	129	18	94	92	0	2.946	2.887	2.913	2.983	1.349	2.870	0.918	52	334	1018	898	1.559	760	258	667	231	0
2	7	6	"yghB"	"STM3162"	6840	15450	90	702	721	203	57	62	22	100	100	0	952	983	279	129	131	24	100	100	0	0.784	0.778	0.772	0.781	1.183	0.768	0.956	52	387	1468	1518	-0.352	645	823	664	854	0
2	8	6	""	"STM3136"	7030	15440	90	1509	1532	482	56	70	90	100	100	0	1077	1097	259	128	138	61	100	100	0	1.531	1.523	1.508	1.486	1.173	1.583	0.949	52	387	2402	2445	0.615	1453	949	1476	969	0
2	9	6	"yggV"	"STM3103"	7200	15440	90	899	934	253	56	71	90	100	100	0	463	488	103	129	136	59	100	100	0	2.524	2.446	2.443	2.441	1.236	2.500	0.922	52	383	1177	1237	1.336	843	334	878	359	0
2	10	6	"sprT"	"STM3092"	7370	15440	70	308	282	80	57	66	38	100	93	0	853	796	199	133	152	95	96	93	0	0.349	0.339	0.343	0.327	1.511	0.344	0.861	32	236	971	888	-1.520	251	720	225	663	0
2	11	6	""	"STM3072"	7560	15440	90	239	237	54	54	57	19	100	100	0	796	776	135	129	134	30	100	100	0	0.277	0.283	0.277	0.278	1.300	0.278	0.885	52	401	852	830	-1.850	185	667	183	647	0
2	12	6	"ygfE"	"STM3060"	7750	15440	90	566	580	193	62	218	335	84	9	0	425	426	100	136	264	282	55	1	0	1.744	1.786	1.771	1.781	1.261	1.474	0.904	52	371	793	808	0.802	504	289	518	290	100
2	13	6	"ansA"	"STM1294"	7910	15430	100	86	88	28	59	79	94	2	0	0	156	156	31	131	145	76	2	0	0	1.080	1.160	0.985	1.122	4.127	1.109	0.286	80	440	52	54	0.111	27	25	29	25	-75
2	14	6	"pfkB"	"STM1326"	8090	15430	80	940	1086	542	56	64	66	100	98	0	441	481	179	129	132	37	100	100	0	2.833	2.926	2.804	2.809	1.417	3.029	0.905	52	322	1196	1382	1.503	884	312	1030	352	0
2	15	6	"ydiK"	"STM1364"	8260	15430	80	1485	1578	361	57	86	134	100	100	0	1452	1607	335	131	160	146	100	100	0	1.081	1.030	1.016	1.026	1.102	1.042	0.970	52	322	2749	2997	0.112	1428	1321	1521	1476	0
2	16	6	"cfa"	"STM1427"	8430	15430	80	2220	2230	594	63	143	310	100	98	0	1439	1444	315	133	196	232	100	100	0	1.652	1.653	1.659	1.638	1.172	1.670	0.969	52	323	3463	3478	0.724	2157	1306	2167	1311	0
2	17	6	"ydhM"	"STM1437"	8610	15430	80	513	519	115	62	125	289	96	7	0	1046	1065	212	134	191	213	100	100	0	0.495	0.491	0.501	0.485	1.234	0.478	0.928	52	334	1363	1388	-1.016	451	912	457	931	0
2	18	6	"nth"	"STM1453"	8800	15430	90	540	543	126	58	70	50	100	100	0	1020	1021	194	132	156	114	100	100	0	0.543	0.546	0.547	0.541	1.189	0.540	0.942	52	380	1370	1374	-0.882	482	888	485	889	0
2	19	6	"ugpA"	"STM3556"	8970	15420	90	3698	3770	1064	60	79	67	100	100	0	1080	1110	253	132	142	50	100	100	0	3.838	3.793	3.762	3.740	1.136	3.882	0.971	52	385	4586	4688	1.940	3638	948	3710	978	0
2	20	6	"ftsY"	"STM3571"	9160	15420	90	4340	4292	1246	60	76	63	100	100	0	1642	1646	355	130	134	25	100	100	0	2.831	2.792	2.779	2.726	1.155	2.880	0.976	52	386	5792	5748	1.501	4280	1512	4232	1516	0
2	21	6	"zntA"	"STM3576"	9330	15420	100	2213	1995	642	59	78	125	93	93	0	1922	1755	512	130	151	124	93	93	0	1.202	1.191	1.197	1.151	1.649	1.197	0.974	80	452	3946	3561	0.265	2154	1792	1936	1625	0
2	22	6	"yhhT"	"STM3582"	9510	15420	80	686	736	165	61	94	157	100	100	0	2010	2211	449	133	191	237	100	100	0	0.333	0.325	0.322	0.322	1.152	0.318	0.957	52	314	2502	2753	-1.587	625	1877	675	2078	0
2	23	6	"yhiN"	"STM3588"	9670	15420	90	1051	1113	312	60	87	97	100	100	0	1660	1755	511	137	196	224	100	98	0	0.651	0.651	0.643	0.663	1.217	0.636	0.968	52	388	2514	2671	-0.620	991	1523	1053	1618	0
2	24	6	""	"STM3598"	9870	15420	80	147	164	67	59	70	45	88	44	0	308	349	139	132	152	73	96	59	0	0.500	0.484	0.479	0.477	1.488	0.482	0.851	52	334	264	322	-1.000	88	176	105	217	0
2	1	7	""	"STM3799"	5790	15630	90	651	629	207	52	54	17	100	100	0	1287	1267	349	124	128	29	100	100	0	0.515	0.505	0.506	0.483	1.304	0.511	0.963	52	389	1762	1720	-0.957	599	1163	577	1143	0
2	2	7	"yidE"	"STM3807"	5960	15640	90	288	311	106	52	54	15	100	100	0	513	508	121	124	127	29	100	100	0	0.607	0.674	0.636	0.663	1.243	0.667	0.919	52	387	625	643	-0.721	236	389	259	384	0
2	3	7	"yidR"	"STM3811"	6140	15630	90	292	314	127	54	56	23	100	100	0	461	506	185	126	128	26	100	100	0	0.710	0.684	0.664	0.679	1.287	0.683	0.907	52	396	573	640	-0.493	238	335	260	380	0
2	4	7	"torD"	"STM3821"	6320	15620	90	162	161	48	53	56	23	96	86	0	925	913	215	127	129	26	100	100	0	0.137	0.137	0.137	0.124	1.512	0.139	0.833	52	381	907	894	-2.872	109	798	108	786	0
2	5	7	"dgoT"	"STM3827"	6480	15620	90	233	236	46	52	55	17	100	100	0	964	955	141	127	128	18	100	100	0	0.216	0.222	0.216	0.219	1.207	0.220	0.928	52	380	1018	1012	-2.209	181	837	184	828	0
2	6	7	"yidA"	"STM3831"	6670	15630	80	1014	1012	142	55	56	14	100	100	0	950	951	120	128	130	17	100	100	0	1.167	1.163	1.175	1.161	1.129	1.168	0.967	52	328	1781	1780	0.222	959	822	957	823	0
2	7	7	"imp"	"STM0093"	6850	15630	100	5319	4890	1927	55	74	109	98	97	0	2218	2020	662	128	136	53	97	95	0	2.519	2.555	2.613	2.529	1.372	2.640	0.982	80	462	7354	6727	1.333	5264	2090	4835	1892	0
2	8	7	"yabJ"	"STM0106"	7020	15620	90	471	488	92	56	81	121	100	100	0	1009	1062	157	129	148	66	100	100	0	0.472	0.463	0.456	0.460	1.156	0.464	0.897	52	374	1295	1365	-1.084	415	880	432	933	0
2	9	7	"yabC"	"STM0120"	7200	15620	90	1646	1622	450	57	82	129	100	100	0	717	696	150	128	144	59	100	100	0	2.698	2.755	2.762	2.741	1.150	2.821	0.954	52	396	2178	2133	1.432	1589	589	1565	568	0
2	10	7	"murD"	"STM0126"	7380	15610	80	1725	1673	533	56	82	140	100	100	0	690	701	171	126	136	54	100	100	0	2.959	2.812	2.818	2.771	1.177	2.884	0.963	52	334	2233	2192	1.565	1669	564	1617	575	0
2	11	7	"yacA"	"STM0135"	7550	15620	80	1411	1408	430	56	61	24	100	100	0	572	560	149	127	129	19	100	100	0	3.045	3.122	3.060	3.159	1.194	3.082	0.953	52	329	1800	1785	1.606	1355	445	1352	433	0
2	12	7	""	"STM0148"	7730	15610	80	255	256	49	56	62	26	100	100	0	988	971	178	126	135	50	100	100	0	0.231	0.237	0.245	0.235	1.287	0.226	0.886	52	335	1061	1045	-2.115	199	862	200	845	0
2	13	7	""	"STM1547"	7920	15610	90	356	344	101	55	59	17	100	98	0	801	755	204	128	135	47	100	98	0	0.447	0.461	0.452	0.459	1.531	0.460	0.919	52	379	974	916	-1.161	301	673	289	627	0
2	14	7	""	"STM1551"	8080	15620	80	431	435	120	59	67	35	100	100	0	488	483	127	131	138	37	100	100	0	1.042	1.068	1.070	1.091	1.280	1.022	0.931	52	321	729	728	0.059	372	357	376	352	0
2	15	7	""	"STM1556"	8260	15610	90	318	327	81	57	65	33	100	100	0	1513	1502	250	130	148	76	100	100	0	0.189	0.197	0.189	0.192	1.220	0.194	0.912	52	403	1644	1642	-2.406	261	1383	270	1372	0
2	16	7	""	"STM1562"	8450	15600	90	186	178	56	57	60	18	90	88	0	725	670	214	129	140	71	92	90	0	0.216	0.224	0.225	0.209	1.446	0.220	0.860	52	402	725	662	-2.208	129	596	121	541	0
2	17	7	"fdnI"	"STM1568"	8630	15610	90	628	620	213	55	57	14	100	100	0	1297	1268	319	131	132	17	100	100	0	0.491	0.497	0.512	0.479	1.250	0.508	0.949	52	382	1739	1702	-1.025	573	1166	565	1137	0
2	18	7	"nmpC"	"STM1572"	8810	15610	100	18066	13976	7883	58	116	552	93	87	0	597	518	216	129	132	23	90	87	0	38.479	35.779	36.199	33.645	1.542	36.783	0.960	80	440	18476	14307	5.266	18008	468	13918	389	0
2	19	7	"sohB"	"STM1716"	8970	15610	80	1556	1598	456	61	165	663	100	69	0	1228	1252	351	133	148	82	100	100	0	1.365	1.374	1.380	1.392	1.156	1.372	0.926	52	312	2590	2656	0.449	1495	1095	1537	1119	0
2	20	7	"ompW"	"STM1732"	9150	15610	80	686	679	146	58	82	125	100	100	0	980	960	159	132	144	78	100	100	0	0.741	0.750	0.749	0.743	1.158	0.747	0.948	52	334	1476	1449	-0.433	628	848	621	828	0
2	21	7	"yciU"	"STM1740"	9340	15600	90	314	324	136	59	62	25	100	98	0	536	556	191	132	135	36	100	100	0	0.631	0.625	0.638	0.590	1.373	0.634	0.923	52	380	659	689	-0.664	255	404	265	424	0
2	22	7	"ychJ"	"STM1755"	9500	15600	90	500	560	254	60	69	35	100	100	0	530	586	229	133	142	43	100	100	0	1.108	1.104	1.115	1.107	1.203	1.084	0.926	52	387	837	953	0.148	440	397	500	453	0
2	23	7	"ychP"	"STM1768"	9690	15600	80	749	764	156	60	66	26	100	100	0	1434	1439	247	134	141	35	100	100	0	0.530	0.539	0.537	0.534	1.152	0.531	0.957	52	334	1989	2009	-0.916	689	1300	704	1305	0
2	24	7	"ychH"	"STM1782"	9880	15590	90	178	190	69	58	60	17	100	98	0	449	445	102	131	134	30	100	100	0	0.377	0.420	0.387	0.390	1.476	0.426	0.817	52	393	438	446	-1.406	120	318	132	314	0
2	1	8	""	"STM2314"	5790	15810	80	1286	1218	301	53	55	16	100	100	0	1055	1010	224	125	126	17	100	100	0	1.326	1.316	1.354	1.320	1.182	1.311	0.966	52	334	2163	2050	0.407	1233	930	1165	885	0
2	2	8	"nuoK"	"STM2319"	5960	15810	90	395	385	119	53	56	17	100	98	0	419	411	84	126	126	17	100	100	0	1.167	1.165	1.192	1.119	1.410	1.201	0.912	52	372	635	617	0.223	342	293	332	285	0
2	3	8	"yfbQ"	"STM2331"	6130	15810	90	2836	2498	849	55	68	64	100	100	0	1241	1110	328	127	129	26	100	100	0	2.496	2.485	2.533	2.451	1.352	2.496	0.973	52	374	3895	3426	1.320	2781	1114	2443	983	0
2	4	8	"yfbU"	"STM2335"	6300	15800	90	1739	1702	509	58	98	112	100	100	0	527	525	131	127	136	35	100	100	0	4.202	4.131	4.029	4.162	1.259	4.134	0.941	52	402	2081	2042	2.071	1681	400	1644	398	0
2	5	8	""	"STM2341"	6500	15800	90	476	525	248	54	75	73	94	90	0	804	847	435	126	131	24	94	92	0	0.622	0.653	0.661	0.691	1.323	0.623	0.957	52	409	1100	1192	-0.684	422	678	471	721	0
2	6	8	""	"STM2346"	6680	15800	80	1211	1117	314	55	58	20	100	100	0	725	677	172	125	128	17	100	100	0	1.927	1.924	1.941	1.968	1.310	1.934	0.944	52	328	1756	1614	0.946	1156	600	1062	552	0
2	7	8	""	"STM2530"	6850	15810	80	108	109	25	54	57	18	90	78	0	452	452	97	126	127	16	100	100	0	0.166	0.169	0.165	0.163	1.650	0.153	0.631	52	322	380	381	-2.594	54	326	55	326	0
2	8	8	"nifS"	"STM2543"	7040	15790	90	9623	8774	3721	53	97	277	100	98	0	828	781	235	127	129	22	100	100	0	13.652	13.335	13.569	12.395	1.347	13.883	0.971	52	386	10271	9375	3.771	9570	701	8721	654	0
2	9	8	"glnB"	"STM2561"	7200	15800	90	996	1054	328	53	73	73	100	100	0	584	602	167	126	130	28	100	100	0	2.059	2.103	2.111	2.112	1.207	2.114	0.932	52	372	1401	1477	1.042	943	458	1001	476	0
2	10	8	""	"STM2566"	7370	15800	80	96	111	51	57	64	55	38	7	0	263	322	185	127	132	28	100	98	0	0.287	0.277	0.267	0.251	2.009	0.261	0.698	52	329	175	249	-1.802	39	136	54	195	0
2	11	8	"gogB"	"STM2584"	7570	15790	90	352	329	125	54	57	18	98	96	0	1344	1213	343	129	135	34	100	100	0	0.245	0.254	0.251	0.235	1.507	0.251	0.897	52	390	1513	1359	-2.028	298	1215	275	1084	0
2	12	8	""	"STM2591"	7740	15800	90	204	197	46	54	56	14	100	100	0	870	828	139	126	129	24	100	100	0	0.202	0.204	0.194	0.197	1.329	0.204	0.875	52	388	894	845	-2.310	150	744	143	702	0
2	13	8	"yraR"	"STM3268"	7910	15790	80	491	521	157	56	56	13	100	100	0	724	768	209	127	127	16	100	100	0	0.729	0.725	0.717	0.723	1.163	0.721	0.942	52	334	1032	1106	-0.457	435	597	465	641	0
2	14	8	"yhbV"	"STM3275"	8090	15790	90	287	295	68	56	71	180	80	7	0	1432	1449	244	130	132	22	100	100	0	0.177	0.181	0.177	0.177	1.246	0.178	0.917	52	395	1533	1558	-2.495	231	1302	239	1319	0
2	15	8	"deaD"	"STM3280"	8280	15790	90	8878	7996	2549	55	79	188	100	100	0	1095	1027	262	130	133	22	100	100	0	9.143	8.853	8.932	8.709	1.262	9.052	0.976	52	371	9788	8838	3.193	8823	965	7941	897	0
2	16	8	"argG"	"STM3290"	8430	15790	80	1103	1044	273	59	74	41	100	100	0	659	653	122	131	133	22	100	100	0	1.977	1.887	1.849	1.862	1.166	1.930	0.945	52	318	1572	1507	0.984	1044	528	985	522	0
2	17	8	"ftsJ"	"STM3297"	8620	15790	110	4930	4637	1429	59	90	108	100	100	0	675	664	148	132	135	23	100	100	0	8.971	8.605	8.622	8.315	1.255	8.849	0.970	80	522	5414	5110	3.165	4871	543	4578	532	0
2	18	8	"ispB"	"STM3305"	8810	15780	90	2267	1967	634	60	88	92	100	100	0	1000	909	228	131	133	21	100	100	0	2.540	2.451	2.441	2.371	1.211	2.511	0.966	52	364	3076	2685	1.345	2207	869	1907	778	0
2	19	8	"ybgL"	"STM0714"	8970	15780	90	791	786	214	59	62	19	100	100	0	835	807	163	131	132	18	100	100	0	1.040	1.075	1.074	1.053	1.198	1.094	0.964	52	365	1436	1403	0.056	732	704	727	676	0
2	20	8	""	"STM0720"	9150	15780	90	222	226	44	58	62	19	100	100	0	1556	1552	184	134	160	83	100	100	0	0.115	0.118	0.116	0.115	1.229	0.117	0.888	52	380	1586	1586	-3.116	164	1422	168	1418	0
2	21	8	""	"STM0726"	9320	15780	90	319	326	75	60	64	20	100	98	0	2155	2077	358	139	185	105	100	100	0	0.128	0.137	0.131	0.132	1.337	0.137	0.900	52	395	2275	2204	-2.960	259	2016	266	1938	0
2	22	8	"ybgT"	"STM0742"	9520	15780	80	247	276	159	60	63	19	100	98	0	213	222	65	130	148	64	65	13	0	2.253	2.348	2.240	2.269	1.582	2.418	0.766	52	326	270	308	1.172	187	83	216	92	0
2	23	8	"tolB"	"STM0748"	9690	15780	100	9744	9173	3197	60	161	389	93	93	0	1414	1356	394	130	146	68	96	93	0	7.542	7.433	7.427	6.843	1.395	7.551	0.980	80	461	10968	10339	2.915	9684	1284	9113	1226	0
2	24	8	"pnuC"	"STM0757"	9880	15770	90	680	688	163	59	167	405	98	7	0	1071	1096	222	131	150	70	100	100	0	0.661	0.652	0.668	0.639	1.288	0.653	0.894	52	395	1561	1594	-0.598	621	940	629	965	0
2	1	9	"dacC"	"STM0863"	5790	15990	90	1298	1283	368	51	54	14	100	100	0	1169	1118	281	122	124	16	100	100	0	1.191	1.237	1.285	1.237	1.244	1.244	0.963	52	394	2294	2228	0.252	1247	1047	1232	996	0
2	2	9	"ybjM"	"STM0871"	5960	15990	80	301	315	72	52	53	13	100	100	0	680	712	150	126	126	16	100	100	0	0.449	0.449	0.424	0.446	1.274	0.437	0.899	52	334	803	849	-1.154	249	554	263	586	0
2	3	9	"potG"	"STM0878"	6140	15980	90	445	443	70	53	62	88	100	100	0	1332	1359	220	126	129	23	100	100	0	0.325	0.316	0.321	0.316	1.155	0.308	0.933	52	395	1598	1623	-1.621	392	1206	390	1233	0
2	4	9	"artQ"	"STM0889"	6330	15990	90	2783	2629	704	53	74	101	100	100	0	987	936	173	124	130	27	100	100	0	3.163	3.172	3.208	3.085	1.232	3.310	0.962	52	400	3593	3388	1.661	2730	863	2576	812	0
2	5	9	""	"STM0894"	6500	15990	90	116	119	29	54	67	55	63	5	0	638	622	101	126	133	28	100	100	0	0.121	0.131	0.124	0.124	1.518	0.123	0.453	52	387	574	561	-3.046	62	512	65	496	0
2	6	9	""	"STM0898"	6670	15980	90	152	160	48	53	55	15	100	100	0	1301	1278	222	127	139	43	100	100	0	0.084	0.093	0.089	0.086	1.513	0.088	0.722	52	395	1273	1258	-3.568	99	1174	107	1151	0
2	7	9	""	"STM1033"	6850	15980	80	120	122	28	52	54	14	98	98	0	385	401	85	125	135	44	100	100	0	0.262	0.254	0.265	0.252	1.450	0.239	0.706	52	334	328	346	-1.935	68	260	70	276	0
2	8	9	""	"STM1037"	7030	15980	80	139	148	45	51	53	14	100	98	0	663	712	207	126	128	25	100	100	0	0.164	0.166	0.163	0.157	1.456	0.155	0.798	52	334	625	683	-2.609	88	537	97	586	0
2	9	9	"yjaB"	"STM4181"	7200	15980	90	490	515	103	54	59	27	100	100	0	770	801	136	127	134	34	100	100	0	0.678	0.684	0.677	0.681	1.189	0.681	0.934	52	400	1079	1135	-0.560	436	643	461	674	0
2	10	9	"yjbD"	"STM4194"	7390	15970	90	241	255	113	55	62	32	98	90	0	379	408	167	125	136	37	100	100	0	0.732	0.707	0.682	0.679	1.485	0.684	0.875	52	386	440	483	-0.450	186	254	200	283	0
2	11	9	""	"STM4198"	7550	15970	90	154	162	55	54	57	21	100	90	0	459	481	165	125	132	32	100	100	0	0.299	0.303	0.299	0.288	1.462	0.288	0.790	52	393	434	464	-1.740	100	334	108	356	0
2	12	9	""	"STM4202"	7740	15980	80	91	92	25	53	54	14	86	63	0	395	391	97	125	127	22	100	98	0	0.141	0.147	0.152	0.145	1.710	0.148	0.580	52	328	308	305	-2.829	38	270	39	266	0
2	13	9	"pduF"	"STM2037"	7910	15970	90	263	268	60	54	55	13	100	100	0	1236	1264	210	125	128	21	100	100	0	0.188	0.188	0.184	0.183	1.248	0.186	0.899	52	389	1320	1353	-2.410	209	1111	214	1139	0
2	14	9	"pduQ"	"STM2052"	8090	15970	80	226	229	45	54	56	15	100	100	0	1234	1258	159	132	135	24	100	100	0	0.156	0.155	0.154	0.152	1.279	0.150	0.875	52	334	1274	1301	-2.680	172	1102	175	1126	0
2	15	9	"sspH2"	"STM2241"	8260	15960	90	896	875	145	56	81	107	98	98	0	2979	2956	316	132	232	394	100	100	0	0.295	0.290	0.297	0.283	1.288	0.294	0.956	52	382	3687	3643	-1.761	840	2847	819	2824	0
2	16	9	"btuF"	"STM0206"	8430	15970	80	1309	1345	363	61	97	116	100	100	0	1120	1103	313	133	248	404	94	84	0	1.264	1.324	1.358	1.367	1.300	1.292	0.930	52	334	2235	2254	0.338	1248	987	1284	970	0
2	17	9	"sitD"	"STM2864"	8620	15960	100	8878	8381	3300	58	124	278	93	93	0	888	848	280	129	143	53	95	93	0	11.621	11.576	11.287	10.631	1.589	11.771	0.973	80	477	9579	9042	3.539	8820	759	8323	719	0
2	18	9	"yfjD"	"STM2679"	8800	15960	90	646	795	426	56	122	303	98	46	0	670	801	381	127	134	34	100	100	0	1.087	1.096	1.092	1.080	1.229	1.121	0.895	52	394	1133	1413	0.120	590	543	739	674	0
2	19	9	"psiB"	"PSLT069"	8980	15950	90	318	311	80	56	57	15	100	98	0	1166	1108	226	129	130	19	100	100	0	0.253	0.260	0.255	0.249	1.360	0.265	0.921	52	395	1299	1234	-1.985	262	1037	255	979	0
2	20	9	"traV"	"PSLT084"	9160	15960	80	135	146	39	55	57	15	100	98	0	572	626	207	132	132	19	100	100	0	0.182	0.184	0.179	0.180	1.378	0.172	0.832	52	334	520	585	-2.459	80	440	91	494	0
2	21	9	"himD"	"STM0982"	9330	15960	90	1100	1126	317	58	67	30	100	100	0	347	359	88	129	131	17	100	100	0	4.780	4.643	4.735	4.728	1.264	4.666	0.917	52	388	1260	1298	2.257	1042	218	1068	230	0
2	22	9	"dcuR"	"STM4303"	9510	15960	90	255	259	66	58	66	30	100	98	0	928	941	140	128	134	28	100	100	0	0.246	0.247	0.236	0.237	1.292	0.243	0.839	52	395	997	1014	-2.022	197	800	201	813	0
2	23	9	"phnA"	"STM4289"	9700	15950	90	313	323	95	56	59	17	100	100	0	438	432	96	128	134	27	100	100	0	0.829	0.878	0.879	0.866	1.275	0.872	0.889	52	370	567	571	-0.270	257	310	267	304	0
2	24	9	"melA"	"STM4298"	9870	15950	100	246	235	87	56	58	15	97	93	0	1028	941	346	128	131	21	100	100	0	0.211	0.220	0.216	0.204	1.586	0.217	0.913	80	474	1090	992	-2.244	190	900	179	813	0
2	1	10	"lasT"	"STM4600"	5800	16170	90	195	190	67	49	51	18	94	92	0	422	387	120	124	125	26	96	92	0	0.490	0.536	0.518	0.488	1.850	0.523	0.870	52	380	444	404	-1.029	146	298	141	263	0
2	2	10	"dniR"	"STM0260"	5960	16170	90	3144	2806	891	52	60	29	100	100	0	1047	947	282	125	128	27	100	100	0	3.354	3.350	3.306	3.403	1.382	3.294	0.969	52	373	4014	3576	1.746	3092	922	2754	822	0
2	3	10	""	"STM0277"	6140	16160	90	69	70	17	52	59	26	26	1	0	247	257	65	126	127	26	92	90	0	0.140	0.137	0.128	0.141	2.849	0.133	0.178	52	396	138	149	-2.831	17	121	18	131	0
2	4	10	""	"STM0286"	6320	16170	80	140	142	38	51	52	14	100	96	0	518	514	120	123	125	26	100	100	0	0.225	0.233	0.231	0.222	1.414	0.229	0.832	52	334	484	482	-2.150	89	395	91	391	0
2	5	10	""	"STM0294"	6500	16170	80	107	113	33	52	52	13	96	90	0	621	597	169	125	126	18	100	100	0	0.111	0.129	0.121	0.119	1.534	0.128	0.720	52	321	551	533	-3.173	55	496	61	472	0
2	6	10	"yafH"	"STM0309"	6670	16170	80	185	187	48	52	53	13	100	100	0	408	405	65	123	125	17	100	100	0	0.467	0.479	0.473	0.460	1.388	0.467	0.834	52	315	418	417	-1.100	133	285	135	282	0
2	7	10	"nagZ"	"STM1209"	6840	16160	80	1811	1795	461	54	57	20	100	100	0	1154	1175	321	123	126	21	100	100	0	1.704	1.655	1.615	1.676	1.200	1.631	0.960	52	334	2788	2793	0.769	1757	1031	1741	1052	0
2	8	10	"ycfU"	"STM1217"	7020	16160	80	701	656	160	55	57	19	100	100	0	627	600	140	123	126	21	100	100	0	1.282	1.260	1.280	1.288	1.270	1.251	0.953	52	340	1150	1078	0.358	646	504	601	477	0
2	9	10	"ycfC"	"STM1233"	7200	16160	60	87	90	22	52	54	19	81	46	0	178	208	76	124	124	20	96	78	0	0.648	0.452	0.652	0.522	2.993	0.174	0.126	32	176	89	122	-0.626	35	54	38	84	0
2	10	10	""	"STM1251"	7380	16160	90	1352	1310	249	52	67	47	100	100	0	865	836	125	127	133	31	100	100	0	1.762	1.774	1.785	1.761	1.158	1.774	0.963	52	407	2038	1967	0.817	1300	738	1258	709	0
2	11	10	"aadA"	"STM1264"	7570	16160	90	227	233	48	54	67	44	100	98	0	861	846	159	128	134	31	100	100	0	0.236	0.249	0.253	0.247	1.254	0.245	0.867	52	386	906	897	-2.083	173	733	179	718	0
2	12	10	"yeaQ"	"STM1274"	7730	16150	80	124	127	31	53	54	13	100	96	0	316	336	78	130	130	20	100	100	0	0.382	0.359	0.342	0.341	1.569	0.336	0.682	52	315	257	280	-1.389	71	186	74	206	0
2	13	10	"fumA"	"STM1468"	7910	16150	80	907	893	309	53	54	14	100	100	0	1114	1083	339	126	128	18	100	100	0	0.864	0.878	0.880	0.885	1.260	0.872	0.962	52	340	1842	1797	-0.210	854	988	840	957	0
2	14	10	"ompN"	"STM1473"	8090	16150	80	524	508	110	54	57	16	100	100	0	1292	1260	196	128	130	21	100	100	0	0.404	0.401	0.399	0.395	1.185	0.397	0.942	52	335	1634	1586	-1.308	470	1164	454	1132	0
2	15	10	"ydgF"	"STM1482"	8270	16150	80	637	643	174	56	61	23	100	100	0	476	468	107	127	131	21	100	100	0	1.665	1.721	1.789	1.743	1.217	1.707	0.950	52	334	930	928	0.735	581	349	587	341	0
2	16	10	"ynfK"	"STM1489"	8440	16150	80	546	530	172	57	66	29	100	100	0	1132	1017	314	127	138	39	100	100	0	0.487	0.531	0.540	0.535	1.301	0.525	0.953	52	328	1494	1363	-1.039	489	1005	473	890	0
2	17	10	""	"STM1498"	8610	16150	70	87	86	20	55	60	20	71	28	0	333	336	62	128	135	28	100	100	0	0.156	0.149	0.160	0.143	1.856	0.154	0.436	32	236	237	239	-2.679	32	205	31	208	0
2	18	10	"ynfB"	"STM1503"	8800	16150	80	859	864	141	54	63	30	100	100	0	497	494	66	126	130	20	100	100	0	2.170	2.201	2.163	2.212	1.165	2.199	0.949	52	321	1176	1178	1.118	805	371	810	368	0
2	19	10	"virK"	"STM2781"	8960	16140	90	3791	3505	892	59	91	100	100	100	0	1039	1004	241	128	135	32	100	100	0	4.097	3.934	3.980	3.930	1.128	3.906	0.980	52	393	4643	4322	2.034	3732	911	3446	876	0
2	20	10	""	"STM2789"	9170	16140	90	319	313	83	55	67	47	98	96	0	1191	1157	229	130	133	21	100	100	0	0.249	0.251	0.245	0.234	1.494	0.249	0.925	52	388	1325	1285	-2.007	264	1061	258	1027	0
2	21	10	"yqaE"	"STM2796"	9340	16140	80	92	97	21	55	57	14	92	76	0	261	262	58	129	130	18	100	98	0	0.280	0.316	0.322	0.322	1.920	0.254	0.357	52	328	169	175	-1.835	37	132	42	133	0
2	22	10	""	"STM4008"	9520	16130	90	771	753	175	57	62	22	100	100	0	649	638	108	126	128	19	100	100	0	1.365	1.359	1.337	1.347	1.178	1.396	0.951	52	389	1237	1208	0.449	714	523	696	512	0
2	23	10	""	"STM4030"	9700	16130	90	1475	1346	507	57	71	40	100	100	0	595	571	167	129	132	22	100	100	0	3.043	2.916	2.943	2.878	1.153	2.957	0.975	52	388	1884	1731	1.605	1418	466	1289	442	0
2	24	10	""	"STM4044"	9880	16130	100	311	289	93	56	66	34	96	93	0	959	877	263	128	133	26	100	100	0	0.307	0.311	0.311	0.296	1.372	0.303	0.883	80	476	1086	982	-1.704	255	831	233	749	0
2	1	11	"yghJ"	"STM2941"	5780	16340	90	364	343	85	49	51	12	100	100	0	1148	1159	287	122	125	19	100	100	0	0.307	0.284	0.282	0.279	1.213	0.278	0.949	52	394	1341	1331	-1.704	315	1026	294	1037	0
2	2	11	""	"STM2950"	5970	16340	90	656	640	123	52	54	14	100	100	0	1318	1335	206	125	127	20	100	100	0	0.506	0.486	0.482	0.477	1.183	0.482	0.959	52	387	1797	1798	-0.982	604	1193	588	1210	0
2	3	11	"ygcA"	"STM2957"	6140	16340	90	1234	1233	241	53	55	15	100	100	0	958	976	144	124	126	20	100	100	0	1.416	1.385	1.405	1.369	1.187	1.406	0.955	52	382	2015	2032	0.502	1181	834	1180	852	0
2	4	11	"sdaB"	"STM2971"	6320	16340	90	1255	1245	363	53	56	16	100	100	0	688	685	153	123	125	20	100	100	0	2.127	2.121	2.141	2.047	1.297	2.189	0.960	52	394	1767	1754	1.089	1202	565	1192	562	0
2	5	11	"fucP"	"STM2975"	6510	16330	90	134	138	43	51	54	16	98	86	0	628	609	159	123	127	22	100	100	0	0.164	0.179	0.173	0.166	1.462	0.175	0.795	52	384	588	573	-2.605	83	505	87	486	0
2	6	11	"fucR"	"STM2979"	6680	16330	90	526	508	138	53	55	16	98	98	0	1198	1156	220	126	129	21	100	100	0	0.441	0.442	0.447	0.407	1.539	0.454	0.960	52	371	1545	1485	-1.180	473	1072	455	1030	0
2	7	11	""	"STM3160"	6850	16340	80	164	158	40	52	54	14	100	100	0	220	226	41	123	125	19	100	96	0	1.155	1.029	1.047	1.013	1.478	1.010	0.742	52	328	209	209	0.207	112	97	106	103	0
2	8	11	""	"STM3169"	7040	16340	90	360	355	92	52	53	14	100	100	0	1110	1080	212	123	124	17	100	100	0	0.312	0.317	0.320	0.310	1.225	0.313	0.943	52	388	1295	1260	-1.680	308	987	303	957	0
2	9	11	"ygiX"	"STM3177"	7210	16340	90	302	305	72	51	53	15	100	100	0	698	699	135	124	125	17	100	100	0	0.437	0.442	0.440	0.438	1.202	0.437	0.930	52	378	825	829	-1.193	251	574	254	575	0
2	10	11	"clpB"	"STM2660"	7390	16340	100	14046	12823	5107	52	79	126	100	100	0	1478	1393	471	127	129	23	100	97	0	10.358	10.088	10.283	9.883	1.522	10.320	0.977	80	440	15345	14037	3.373	13994	1351	12771	1266	0
2	11	11	"yfiN"	"STM2672"	7550	16330	90	784	758	178	56	95	139	98	94	0	1391	1342	235	127	147	67	100	100	0	0.576	0.578	0.581	0.552	1.408	0.581	0.788	52	371	1992	1917	-0.796	728	1264	702	1215	0
2	12	11	"recN"	"STM2684"	7740	16320	90	2023	2020	399	55	65	35	100	100	0	1493	1529	225	128	142	58	100	100	0	1.442	1.403	1.416	1.383	1.178	1.428	0.968	52	401	3333	3366	0.528	1968	1365	1965	1401	0
2	13	11	"cueR"	"STM0499"	7920	16330	90	497	505	160	53	57	20	100	100	0	535	523	128	126	127	23	100	98	0	1.086	1.139	1.135	1.179	1.454	1.137	0.922	52	394	853	849	0.118	444	409	452	397	0
2	14	11	""	"STM0509"	8110	16320	90	520	510	137	53	56	18	100	100	0	1653	1677	315	126	129	25	100	100	0	0.306	0.295	0.297	0.283	1.266	0.299	0.952	52	380	1994	2008	-1.709	467	1527	457	1551	0
2	15	11	"gcl"	"STM0517"	8270	16330	80	202	211	99	53	55	17	100	98	0	940	921	213	125	129	24	100	100	0	0.183	0.198	0.178	0.185	1.403	0.201	0.708	52	314	964	954	-2.451	149	815	158	796	0
2	16	11	"ybbV"	"STM0521"	8450	16320	80	75	76	19	52	55	18	55	21	0	340	333	55	124	125	19	100	100	0	0.106	0.115	0.117	0.103	2.148	0.088	0.158	52	314	239	233	-3.231	23	216	24	209	0
2	17	11	"ylbA"	"STM0526"	8610	16320	90	686	642	168	56	63	30	98	98	0	1451	1381	290	129	147	64	100	100	0	0.477	0.468	0.483	0.449	1.286	0.473	0.950	52	389	1952	1838	-1.069	630	1322	586	1252	0
2	18	11	"purE"	"STM0534"	8810	16320	90	642	621	181	54	61	23	100	100	0	589	578	128	130	141	45	100	100	0	1.281	1.266	1.257	1.245	1.222	1.288	0.943	52	387	1047	1015	0.357	588	459	567	448	0
2	19	11	"ygaM"	"STM2802"	8980	16320	90	292	286	80	55	56	14	100	100	0	544	545	108	126	127	17	100	100	0	0.567	0.551	0.541	0.527	1.309	0.556	0.900	52	375	655	650	-0.819	237	418	231	419	0
2	20	11	"yeiA"	"STM2187"	9150	16310	90	292	283	65	55	58	17	100	98	0	1438	1437	256	130	141	56	100	100	0	0.181	0.174	0.174	0.166	1.358	0.171	0.903	52	395	1545	1535	-2.464	237	1308	228	1307	0
2	21	11	""	"STM2196"	9340	16310	90	534	512	130	54	58	18	100	100	0	1336	1267	233	129	139	52	100	100	0	0.398	0.402	0.397	0.387	1.287	0.402	0.951	52	400	1687	1596	-1.330	480	1207	458	1138	0
2	22	11	"bcr"	"STM2221"	9530	16310	80	811	779	198	57	61	20	100	100	0	1333	1283	237	129	134	26	100	100	0	0.626	0.626	0.635	0.615	1.295	0.626	0.936	52	326	1958	1876	-0.675	754	1204	722	1154	0
2	23	11	"yejK"	"STM2226"	9690	16310	90	594	578	126	57	61	21	100	100	0	579	567	87	128	132	26	100	100	0	1.191	1.187	1.179	1.171	1.195	1.201	0.932	52	386	988	960	0.252	537	451	521	439	0
2	24	11	""	"STM2236"	9880	16310	90	143	143	28	56	58	17	100	98	0	641	638	121	127	127	17	100	100	0	0.169	0.170	0.163	0.167	1.431	0.168	0.780	52	400	601	598	-2.563	87	514	87	511	0
2	1	12	"phoP"	"STM1231"	5780	16520	90	3521	3513	675	51	55	20	100	100	0	586	580	75	120	121	16	100	100	0	7.446	7.526	7.682	7.474	1.164	7.712	0.962	52	387	3936	3922	2.897	3470	466	3462	460	0
2	2	12	"phoP"	"STM1231"	5960	16520	90	4123	3882	997	56	65	32	100	100	0	633	621	104	122	122	16	100	100	0	7.959	7.667	7.731	7.403	1.246	7.929	0.964	52	394	4578	4325	2.993	4067	511	3826	499	0
2	3	12	"phoP"	"STM1231"	6160	16520	100	3327	2656	1466	54	63	39	100	98	0	504	448	190	121	121	15	91	90	0	8.546	7.957	8.073	8.215	1.602	8.007	0.951	80	457	3656	2929	3.095	3273	383	2602	327	0
2	4	12	"phoQ"	"STM1230"	6320	16520	90	1882	1856	615	52	60	43	100	100	0	706	673	228	121	122	20	100	100	0	3.128	3.268	3.397	3.388	1.253	3.232	0.958	52	360	2415	2356	1.645	1830	585	1804	552	0
2	5	12	"phoQ"	"STM1230"	6510	16520	90	2615	2386	784	50	58	32	100	100	0	862	822	198	122	124	20	100	100	0	3.466	3.337	3.402	3.246	1.239	3.458	0.964	52	398	3305	3036	1.793	2565	740	2336	700	0
2	6	12	"hupA"	"STM4170"	6710	16520	90	1648	1430	652	52	57	23	100	98	0	343	311	104	126	125	16	94	90	0	7.355	7.449	7.540	7.406	1.316	7.211	0.905	52	360	1813	1563	2.879	1596	217	1378	185	0
2	7	12	"sopB"	"STM1091"	6850	16510	90	5025	4834	895	53	60	25	100	100	0	1423	1433	206	124	125	17	100	100	0	3.828	3.652	3.664	3.629	1.105	3.691	0.978	52	343	6271	6090	1.936	4972	1299	4781	1309	0
2	8	12	"pipC"	"STM0375"	7030	16510	90	891	874	196	54	62	27	100	100	0	478	480	61	124	126	19	100	100	0	2.364	2.303	2.283	2.265	1.167	2.397	0.950	52	381	1191	1176	1.241	837	354	820	356	0
2	9	12	"pipC"	"STM0375"	7210	16510	80	778	793	170	54	60	26	100	100	0	420	425	69	122	124	20	100	100	0	2.430	2.439	2.479	2.435	1.185	2.483	0.944	52	328	1022	1042	1.281	724	298	739	303	0
2	10	12	"pipC"	"STM0375"	7390	16510	80	795	778	146	56	59	19	100	100	0	428	423	63	122	124	17	100	100	0	2.415	2.399	2.361	2.405	1.214	2.453	0.924	52	313	1045	1023	1.272	739	306	722	301	0
2	11	12	"ssrB"	"STM1391"	7570	16510	90	249	245	50	52	55	18	100	100	0	809	784	135	123	124	17	100	100	0	0.287	0.292	0.284	0.290	1.267	0.282	0.899	52	373	883	854	-1.800	197	686	193	661	0
2	12	12	"ssrB"	"STM1391"	7740	16510	80	255	252	60	53	55	13	100	100	0	715	715	139	128	129	18	100	100	0	0.344	0.339	0.330	0.328	1.296	0.331	0.926	52	320	789	786	-1.539	202	587	199	587	0
2	13	12	"lrp"	"STM0959"	7920	16500	90	1604	1537	377	54	58	20	100	100	0	495	502	90	124	126	16	100	100	0	4.178	3.923	3.978	3.844	1.259	4.048	0.938	52	380	1921	1861	2.063	1550	371	1483	378	0
2	14	12	"lrp"	"STM0959"	8100	16500	90	2448	2366	460	55	69	48	100	100	0	616	611	87	124	127	20	100	100	0	4.864	4.745	4.863	4.690	1.194	4.869	0.953	52	381	2885	2798	2.282	2393	492	2311	487	0
2	15	12	"gyrA"	"STM2272"	8280	16500	110	9289	8744	2197	54	89	148	98	97	0	1367	1314	236	127	131	29	100	100	0	7.448	7.321	7.417	6.655	1.564	7.489	0.977	80	478	10475	9877	2.897	9235	1240	8690	1187	0
2	16	12	"gyrA"	"STM2272"	8450	16500	100	728	1835	5222	54	114	340	88	48	0	285	3110	10383	127	196	753	13	11	0	4.266	0.597	3.729	2.721	2.482	0.470	0.787	80	440	832	4764	2.093	674	158	1781	2983	0
2	17	12	"gyrA"	"STM2272"	8630	16500	90	1329	1312	492	54	93	332	98	88	0	361	354	100	126	196	804	0	0	0	5.426	5.518	5.282	5.181	1.225	5.465	0.848	52	379	1510	1486	2.440	1275	235	1258	228	0
2	18	12	"csrA"	"STM2826"	8820	16500	80	323	314	81	54	57	17	98	98	0	293	288	62	128	128	17	94	94	0	1.630	1.625	1.716	1.581	1.448	1.620	0.766	52	322	434	420	0.705	269	165	260	160	0
2	19	12	"crp"	"STM3466"	8990	16490	90	1596	1560	445	54	57	17	100	100	0	590	579	127	127	128	16	100	100	0	3.330	3.332	3.338	3.305	1.191	3.387	0.962	52	368	2005	1958	1.736	1542	463	1506	452	0
2	20	12	"yhhP"	"STM3578"	9160	16500	80	176	174	48	56	58	16	100	100	0	303	310	44	127	128	18	100	100	0	0.682	0.645	0.613	0.618	1.454	0.663	0.758	52	320	296	301	-0.553	120	176	118	183	0
2	21	12	"yhhP"	"STM3578"	9340	16490	80	193	191	60	55	57	18	100	98	0	342	338	52	126	128	17	100	100	0	0.639	0.642	0.654	0.599	1.435	0.677	0.823	52	328	354	348	-0.646	138	216	136	212	0
2	22	12	"topA"	"STM1714"	9520	16500	100	1137	1148	638	54	55	15	100	100	0	723	703	327	125	126	15	100	98	0	1.811	1.893	1.880	1.905	1.340	1.921	0.978	80	459	1681	1672	0.857	1083	598	1094	578	0
2	23	12	"topA"	"STM1714"	9700	16490	80	528	514	195	53	54	14	100	100	0	395	377	109	122	123	15	100	100	0	1.740	1.808	1.877	1.837	1.306	1.847	0.930	52	315	748	716	0.799	475	273	461	255	0
2	24	12	"topA"	"STM1714"	9870	16490	80	353	348	139	54	55	15	100	100	0	275	289	74	123	124	15	100	100	0	1.967	1.771	1.768	1.752	1.435	1.843	0.897	52	320	451	460	0.976	299	152	294	166	0
2	1	13	"ctrl-buffer"	"ctrl-buffer"	5790	16700	100	50	50	11	49	51	13	15	1	0	118	121	18	118	119	15	23	10	0	100000.000	0.333	1.000	0.752	4.491	0.038	0.001	80	462	1	4	16.610	1	0	1	3	-50
2	2	13	"ctrl-buffer"	"ctrl-buffer"	5960	16700	100	53	52	13	50	52	14	16	2	0	120	121	14	119	120	14	15	5	0	3.000	1.000	0.792	0.900	3.966	7.425	0.002	80	441	4	4	1.585	3	1	2	2	-50
2	3	13	"ctrl-buffer"	"ctrl-buffer"	6140	16700	100	48	50	15	50	51	13	18	3	0	116	120	17	120	119	14	17	8	0	0.500	0.000	0.958	0.741	3.087	0.063	0.000	80	432	-6	0	-1.000	-2	-4	0	0	-50
2	4	13	"ctrl-buffer"	"ctrl-buffer"	6320	16690	100	48	49	10	49	50	12	10	1	0	130	131	17	119	119	14	45	20	0	-0.091	0.000	0.653	0.665	2.873	0.059	0.002	80	442	10	12	Error	-1	11	0	12	-50
2	5	13	"ctrl-buffer"	"ctrl-buffer"	6500	16690	100	52	53	13	50	51	14	13	2	0	122	125	18	120	120	15	25	10	0	1.000	0.600	0.615	0.684	5.492	0.134	0.003	80	432	4	8	0.000	2	2	3	5	-50
2	6	13	"ctrl-buffer"	"ctrl-buffer"	6670	16690	100	49	51	13	50	51	13	15	5	0	117	118	15	120	120	16	11	0	0	0.333	-0.500	0.875	0.787	3.748	8.952	0.005	80	434	-4	-1	-1.585	-1	-3	1	-2	-50
2	7	13	"ctrl-buffer"	"ctrl-buffer"	6850	16690	100	51	52	12	50	51	13	17	5	0	123	122	19	121	121	16	20	6	0	0.500	2.000	0.727	0.693	4.004	33.610	0.000	80	442	3	3	-1.000	1	2	2	1	-50
2	8	13	"ctrl-buffer"	"ctrl-buffer"	7030	16690	100	49	51	13	49	51	13	18	5	0	121	122	27	121	122	15	25	13	0	0.000	2.000	0.585	0.624	3.594	0.105	0.016	80	442	0	3	Error	0	0	2	1	-50
2	9	13	"ctrl-buffer"	"ctrl-buffer"	7210	16690	100	51	52	14	50	52	13	16	5	0	121	116	24	119	120	15	20	1	0	0.500	-0.667	0.535	0.572	3.701	0.164	0.012	80	430	3	-1	-1.000	1	2	2	-3	-50
2	10	13	"ctrl-buffer"	"ctrl-buffer"	7380	16680	100	52	54	15	52	54	15	15	6	0	132	130	23	120	121	16	38	13	0	0.000	0.200	0.559	0.734	3.320	107.924	0.000	80	430	12	12	Error	0	12	2	10	-50
2	11	13	"ctrl-buffer"	"ctrl-buffer"	7560	16680	100	49	52	11	51	53	13	15	1	0	122	122	17	120	120	16	21	2	0	-1.000	0.500	0.778	0.757	3.325	0.103	0.003	80	442	0	3	Error	-2	2	1	2	-50
2	12	13	"ctrl-buffer"	"ctrl-buffer"	7740	16680	100	47	49	14	51	52	13	10	3	0	122	120	23	121	122	16	22	5	0	-4.000	2.000	0.550	0.671	3.809	0.069	0.002	80	442	-3	-3	Error	-4	1	-2	-1	-50
2	13	13	"ctrl-buffer"	"ctrl-buffer"	7920	16680	100	50	50	12	51	53	16	8	1	0	121	121	19	121	121	15	20	3	0	100000.000	100000.000	1.000	1.015	3.505	0.073	0.000	80	430	-1	-1	16.610	-1	0	-1	0	-50
2	14	13	"ctrl-buffer"	"ctrl-buffer"	8090	16680	100	52	54	14	51	53	16	18	3	0	124	124	16	122	122	16	17	2	0	0.500	1.500	0.500	0.611	3.857	7.010	0.001	80	430	3	5	-1.000	1	2	3	2	-50
2	15	13	"ctrl-buffer"	"ctrl-buffer"	8270	16680	100	49	50	11	52	53	13	7	1	0	133	130	16	121	122	15	36	8	0	-0.250	-0.222	0.546	0.594	3.186	0.143	0.002	80	432	9	7	Error	-3	12	-2	9	-50
2	16	13	"ctrl-buffer"	"ctrl-buffer"	8450	16680	100	51	51	12	52	54	14	8	1	0	131	132	17	124	123	15	32	11	0	-0.143	-0.125	0.732	0.595	3.725	21.200	0.001	80	432	6	7	Error	-1	7	-1	8	-50
2	17	13	"ctrl-buffer"	"ctrl-buffer"	8630	16670	100	50	52	13	51	53	12	20	7	0	125	127	14	123	122	15	23	3	0	-0.500	0.250	0.835	0.950	4.489	0.249	0.012	80	420	1	5	Error	-1	2	1	4	-50
2	18	13	"ctrl-buffer"	"ctrl-buffer"	8800	16670	100	55	56	13	52	53	13	17	5	0	132	134	16	125	125	16	26	7	0	0.429	0.444	0.766	0.720	2.681	0.168	0.007	80	409	10	13	-1.222	3	7	4	9	-50
2	19	13	"ctrl-buffer"	"ctrl-buffer"	8980	16670	100	52	53	12	52	53	14	12	2	0	130	132	21	124	125	16	27	7	0	0.000	0.125	0.489	0.449	3.771	21.197	0.001	80	452	6	9	Error	0	6	1	8	-50
2	20	13	"ctrl-buffer"	"ctrl-buffer"	9160	16670	100	50	53	13	51	54	15	18	1	0	127	127	18	124	124	16	21	5	0	-0.333	0.667	0.841	0.686	3.291	0.084	0.001	80	432	2	5	Error	-1	3	2	3	-50
2	21	13	"ctrl-buffer"	"ctrl-buffer"	9340	16670	100	52	55	13	52	54	17	11	2	0	137	136	17	124	124	16	42	10	0	0.000	0.250	0.847	0.823	4.512	41.117	0.000	80	430	13	15	Error	0	13	3	12	-50
2	22	13	"ctrl-buffer"	"ctrl-buffer"	9510	16670	100	53	53	12	52	54	16	8	2	0	130	128	15	125	125	16	18	1	0	0.200	0.333	0.875	0.861	3.539	0.089	0.002	80	396	6	4	-2.322	1	5	1	3	-50
2	23	13	"ctrl-buffer"	"ctrl-buffer"	9690	16660	100	54	55	13	51	52	13	17	5	0	127	128	16	124	124	15	20	6	0	1.000	1.000	0.417	0.545	2.923	13.885	0.000	80	432	6	8	0.000	3	3	4	4	-50
2	24	13	"ctrl-buffer"	"ctrl-buffer"	9870	16660	100	52	53	10	52	53	13	13	1	0	127	128	19	122	123	16	23	8	0	0.000	0.167	0.697	0.673	3.103	0.066	0.001	80	464	5	7	Error	0	5	1	6	-50
2	1	14	"malY"	"STM1464"	5780	16870	90	76	76	15	49	50	11	84	61	0	212	217	37	121	121	16	100	94	0	0.297	0.281	0.306	0.252	2.130	0.253	0.419	52	390	118	123	-1.753	27	91	27	96	0
2	2	14	""	"STM1865"	5980	16880	90	62	66	21	48	50	12	51	28	0	202	203	30	120	120	17	100	96	0	0.171	0.217	0.235	0.213	2.381	0.168	0.114	52	395	96	101	-2.550	14	82	18	83	0
2	3	14	"yheU"	"STM3463"	6150	16870	90	301	290	78	49	51	14	100	98	0	320	313	61	120	120	16	100	100	0	1.260	1.249	1.288	1.222	1.467	1.280	0.883	52	371	452	434	0.333	252	200	241	193	0
2	4	14	""	"STM2507"	6320	16870	80	187	192	60	50	52	12	100	100	0	410	412	91	121	121	15	100	100	0	0.474	0.488	0.464	0.462	1.402	0.491	0.859	52	328	426	433	-1.077	137	289	142	291	0
2	5	14	"ilvY"	"STM3908"	6530	16870	90	611	563	159	50	52	14	100	100	0	672	634	186	122	124	17	94	92	0	1.020	1.002	0.971	1.085	1.651	0.974	0.957	52	377	1111	1025	0.029	561	550	513	512	0
2	6	14	""	"STM2906"	6680	16870	80	153	148	46	50	51	15	94	88	0	236	226	54	121	122	17	92	90	0	0.896	0.933	0.959	0.859	1.830	0.833	0.635	52	306	218	203	-0.159	103	115	98	105	0
2	7	14	"ssaR"	"STM1419"	6860	16870	100	140	156	73	50	52	14	100	93	0	594	631	308	121	122	17	98	98	0	0.190	0.208	0.195	0.199	1.473	0.207	0.868	80	484	563	616	-2.394	90	473	106	510	0
2	8	14	"pykF"	"STM1378"	7050	16870	100	2591	2466	1513	50	55	27	100	97	0	431	419	173	121	122	17	95	93	0	8.197	8.107	8.014	7.333	1.686	8.551	0.939	80	474	2851	2714	3.035	2541	310	2416	298	0
2	9	14	"gyrB"	"STM3835"	7220	16860	90	1736	1848	693	50	59	32	100	100	0	731	760	216	118	119	16	100	100	0	2.750	2.801	2.902	2.647	1.365	2.895	0.960	52	354	2299	2440	1.460	1686	613	1798	642	0
2	10	14	"serC"	"STM0977"	7380	16860	90	3833	3377	1258	53	78	91	100	96	0	677	616	195	123	125	23	100	98	0	6.823	6.742	6.844	6.570	1.394	6.901	0.954	52	384	4334	3817	2.770	3780	554	3324	493	0
2	11	14	"cbiA"	"STM2035"	7570	16860	80	80	81	24	53	67	47	17	1	0	239	264	87	120	121	17	100	98	0	0.227	0.194	0.231	0.218	1.859	0.185	0.255	52	328	146	172	-2.140	27	119	28	144	0
2	12	14	"hin"	"STM2772"	7740	16860	80	294	291	122	51	53	14	98	98	0	330	315	96	118	119	17	94	94	0	1.146	1.218	1.107	1.147	1.805	1.128	0.779	52	322	455	437	0.197	243	212	240	197	0
2	13	14	"yfiA"	"STM2665"	7920	16860	100	733	731	352	52	56	21	100	98	0	320	327	111	118	120	17	97	95	0	3.371	3.249	3.266	3.251	1.430	3.274	0.945	80	474	883	888	1.753	681	202	679	209	0
2	14	14	""	"STM0382"	8100	16860	100	373	356	128	52	56	21	95	92	0	1362	1237	447	120	122	18	100	97	0	0.258	0.272	0.264	0.276	1.559	0.268	0.953	80	464	1563	1421	-1.952	321	1242	304	1117	0
2	15	14	"ybbP"	"STM0508"	8280	16860	100	1968	1714	728	52	55	16	100	98	0	1361	1195	456	120	123	19	100	98	0	1.544	1.546	1.597	1.518	1.535	1.573	0.960	80	464	3157	2737	0.627	1916	1241	1662	1075	0
2	16	14	"fepE"	"STM0589"	8450	16850	90	1717	1715	256	54	58	19	100	100	0	1478	1497	189	124	127	19	100	100	0	1.228	1.210	1.235	1.207	1.134	1.230	0.961	52	362	3017	3034	0.297	1663	1354	1661	1373	0
2	17	14	"trpL"	"STM1722"	8630	16850	100	49	52	11	51	55	16	11	0	0	139	144	33	123	125	18	43	17	0	-0.125	0.048	0.433	0.388	3.301	0.202	0.021	80	494	14	22	Error	-2	16	1	21	-50
2	18	14	"ivbL"	"STM3797"	8820	16830	90	54	57	17	50	52	14	32	11	0	160	166	42	125	125	15	76	57	0	0.114	0.171	0.284	0.292	3.856	0.126	0.025	52	363	39	48	-3.129	4	35	7	41	0
2	19	14	"murI"	"STM4131"	8980	16850	90	430	742	661	54	55	17	100	100	0	352	483	317	125	125	15	100	100	0	1.656	1.922	1.767	1.806	1.311	1.948	0.921	52	371	603	1046	0.728	376	227	688	358	0
2	20	14	"EMPTY"	"EMPTY"	9160	16850	100	54	56	13	53	54	14	15	5	0	122	122	15	123	124	16	12	2	0	-1.000	-3.000	0.546	0.726	3.738	0.002	0.000	80	474	0	2	Error	1	-1	3	-1	-75
2	21	14	"EMPTY"	"EMPTY"	9340	16850	100	51	52	14	53	55	14	17	3	0	125	124	15	122	123	15	18	5	0	-0.667	-0.500	1.036	0.949	2.636	0.383	0.005	80	452	1	1	Error	-2	3	-1	2	-75
2	22	14	"EMPTY"	"EMPTY"	9510	16840	100	51	52	13	51	53	13	12	2	0	118	121	15	123	123	15	11	2	0	0.000	-0.500	0.714	0.719	4.351	0.200	0.001	80	440	-5	-1	Error	0	-5	1	-2	-75
2	23	14	"EMPTY"	"EMPTY"	9690	16840	100	50	52	16	51	53	13	21	7	0	123	126	26	123	124	16	12	3	0	100000.000	0.333	1.087	0.981	3.642	0.124	0.004	80	464	-1	4	16.610	-1	0	1	3	-75
2	24	14	"EMPTY"	"EMPTY"	9870	16840	100	53	56	16	53	54	14	15	5	0	120	125	16	122	123	16	21	3	0	0.000	1.000	0.765	0.767	3.733	0.093	0.001	80	496	-2	6	Error	0	-2	3	3	-75
3	1	1	"yjiW"	"STM4523"	10240	14480	90	112	139	66	60	63	19	96	75	0	465	607	393	133	140	40	100	100	0	0.157	0.167	0.164	0.153	1.728	0.163	0.746	52	379	384	553	-2.675	52	332	79	474	0
3	2	1	"yjjW"	"STM4565"	10430	14470	90	219	251	112	61	64	20	100	100	0	851	978	401	136	140	38	100	100	0	0.221	0.226	0.227	0.212	1.400	0.221	0.876	52	398	873	1032	-2.178	158	715	190	842	0
3	3	1	"yibL"	"STM3689"	10600	14470	90	286	316	153	59	63	23	100	100	0	520	561	245	135	135	17	100	100	0	0.590	0.603	0.610	0.592	1.297	0.585	0.881	52	398	612	683	-0.762	227	385	257	426	0
3	4	1	"fba"	"STM3068"	10790	14470	90	9387	10381	3800	60	64	28	100	100	0	920	1021	365	136	136	17	100	100	0	11.897	11.662	11.882	11.706	1.141	11.580	0.973	52	392	10111	11206	3.572	9327	784	10321	885	0
3	5	1	"yhaH"	"STM3234"	10960	14470	90	503	635	437	61	65	29	100	100	0	464	549	295	136	138	20	100	100	0	1.348	1.390	1.380	1.391	1.245	1.425	0.937	52	392	770	987	0.430	442	328	574	413	0
3	6	1	"rpoD"	"STM3211"	11140	14470	90	16038	14479	4424	63	69	48	100	100	0	2336	2208	632	136	138	21	100	100	0	7.261	6.958	6.921	6.950	1.068	6.960	0.991	52	400	18175	16488	2.860	15975	2200	14416	2072	0
3	7	1	""	"STM2551"	11320	14470	90	1288	1411	455	62	70	55	100	100	0	1658	1766	552	135	142	47	100	100	0	0.805	0.827	0.833	0.829	1.124	0.820	0.980	52	400	2749	2980	-0.313	1226	1523	1349	1631	0
3	8	1	"gltI"	"STM0665"	11510	14470	100	1374	1372	447	62	66	31	100	100	0	1200	1185	327	133	139	44	100	100	0	1.230	1.245	1.238	1.232	1.121	1.262	0.984	80	471	2379	2362	0.298	1312	1067	1310	1052	0
3	9	1	"nagC"	"STM0682"	11680	14460	90	732	903	561	62	64	17	100	100	0	831	952	458	131	132	16	100	100	0	0.957	1.024	0.991	0.985	1.181	1.078	0.959	52	384	1370	1662	-0.063	670	700	841	821	0
3	10	1	"glnS"	"STM0686"	11870	14470	100	4049	3837	933	62	64	18	100	100	0	1517	1442	331	132	134	16	100	100	0	2.879	2.882	2.910	2.893	1.103	2.893	0.987	80	481	5372	5085	1.525	3987	1385	3775	1310	0
3	11	1	"sipD"	"STM2883"	12040	14470	100	5427	6322	2771	63	65	19	100	100	0	1068	1212	445	132	132	16	100	100	0	5.731	5.795	5.728	5.688	1.111	5.919	0.989	80	454	6300	7339	2.519	5364	936	6259	1080	0
3	12	1	"eutC"	"STM2457"	12210	14460	90	403	416	83	64	66	18	100	100	0	1531	1634	324	133	133	16	100	100	0	0.242	0.235	0.239	0.234	1.223	0.228	0.928	52	377	1737	1853	-2.044	339	1398	352	1501	0
3	13	1	"udp"	"STM3968"	12390	14470	100	4308	4117	683	62	64	16	100	100	0	2096	2045	248	136	136	16	100	100	0	2.166	2.124	2.137	2.103	1.137	2.166	0.982	80	441	6206	5964	1.115	4246	1960	4055	1909	0
3	14	1	"metR"	"STM3964"	12550	14460	100	3381	3257	610	61	63	16	100	100	0	1676	1621	285	137	137	15	100	100	0	2.157	2.154	2.145	2.154	1.079	2.163	0.983	80	439	4859	4680	1.109	3320	1539	3196	1484	0
3	15	1	"rthB"	"STM3960"	12740	14460	100	1793	1669	410	63	65	17	100	100	0	1962	1910	272	139	141	16	100	100	0	0.949	0.907	0.894	0.881	1.235	0.927	0.954	80	450	3553	3377	-0.076	1730	1823	1606	1771	0
3	16	1	"yigI"	"STM3956"	12900	14460	90	2049	2017	362	65	83	99	100	100	0	1489	1415	287	141	162	110	100	100	0	1.472	1.532	1.492	1.559	1.225	1.553	0.937	52	375	3332	3226	0.558	1984	1348	1952	1274	0
3	17	1	"corA"	"STM3952"	13090	14450	90	3018	2985	333	64	79	75	100	100	0	2532	2530	193	143	161	102	100	100	0	1.237	1.224	1.199	1.219	1.107	1.205	0.972	52	412	5343	5308	0.306	2954	2389	2921	2387	0
3	18	1	"yigA"	"STM3948"	13290	14460	100	2751	2980	1136	62	67	33	100	100	0	1071	1125	278	142	145	48	100	100	0	2.895	2.968	2.870	2.897	1.136	3.141	0.967	80	469	3618	3901	1.533	2689	929	2918	983	0
3	19	1	"priB"	"STM4392"	13440	14450	90	3684	4522	2897	62	73	76	100	100	0	283	311	134	142	141	18	100	98	0	25.688	26.391	26.401	27.873	1.261	24.738	0.944	52	369	3763	4629	4.683	3622	141	4460	169	0
3	20	1	"ytfJ"	"STM4405"	13630	14450	90	424	455	101	63	72	60	100	100	0	971	1000	220	140	140	17	100	100	0	0.434	0.456	0.452	0.457	1.166	0.444	0.950	52	398	1192	1252	-1.203	361	831	392	860	0
3	21	1	"mpl"	"STM4416"	13810	14450	100	6532	5987	1708	65	66	17	98	98	0	2366	2166	634	141	141	17	98	97	0	2.907	2.924	2.920	2.938	1.219	2.888	0.988	80	470	8692	7947	1.539	6467	2225	5922	2025	0
3	22	1	""	"STM4420"	13980	14450	90	854	802	226	67	69	20	100	100	0	2145	2031	558	143	147	42	100	100	0	0.393	0.389	0.385	0.387	1.142	0.386	0.978	52	379	2789	2623	-1.347	787	2002	735	1888	0
3	23	1	""	"STM4424"	14170	14450	100	338	326	85	62	65	18	100	100	0	2242	2096	563	143	146	34	100	100	0	0.131	0.135	0.133	0.135	1.239	0.133	0.942	80	470	2375	2217	-2.927	276	2099	264	1953	0
3	24	1	""	"STM4428"	14340	14450	90	353	362	64	64	66	19	100	100	0	1804	1805	196	142	150	64	100	100	0	0.174	0.179	0.171	0.177	1.235	0.180	0.918	52	390	1951	1961	-2.524	289	1662	298	1663	0
3	1	2	"clpX"	"STM0449"	10260	14660	90	4982	5430	1521	60	90	236	100	100	0	582	635	163	133	137	27	100	100	0	10.962	10.697	10.796	10.794	1.129	10.637	0.974	52	401	5371	5872	3.454	4922	449	5370	502	0
3	2	2	"ptrB"	"STM1879"	10440	14660	80	2048	2038	563	60	90	246	100	100	0	1739	1781	425	136	138	28	100	100	0	1.240	1.202	1.191	1.196	1.092	1.217	0.986	52	340	3591	3623	0.311	1988	1603	1978	1645	0
3	3	2	"yihV"	"STM4024"	10620	14660	90	304	354	141	61	63	17	100	100	0	1119	1258	515	134	134	16	100	100	0	0.247	0.261	0.259	0.257	1.191	0.256	0.930	52	402	1228	1417	-2.019	243	985	293	1124	0
3	4	2	"thiG"	"STM4160"	10800	14650	90	186	207	86	60	64	18	100	98	0	761	855	322	136	135	15	100	100	0	0.202	0.204	0.190	0.189	1.403	0.205	0.867	52	402	751	866	-2.310	126	625	147	719	0
3	5	2	"thiC"	"STM4164"	10980	14660	80	116	130	52	59	63	26	84	55	0	358	389	144	133	135	27	100	100	0	0.253	0.277	0.279	0.247	1.801	0.270	0.698	52	334	282	327	-1.981	57	225	71	256	0
3	6	2	"yjaG"	"STM4169"	11150	14660	90	1711	1792	515	63	66	27	100	100	0	1201	1249	328	135	138	29	100	100	0	1.546	1.552	1.570	1.551	1.122	1.563	0.974	52	400	2714	2843	0.629	1648	1066	1729	1114	0
3	7	2	""	"STM2701"	11350	14670	110	189	210	78	62	64	19	100	100	0	691	793	303	134	136	19	100	100	0	0.228	0.225	0.223	0.218	1.308	0.223	0.891	80	534	684	807	-2.133	127	557	148	659	0
3	8	2	"stfE"	"STM0198"	11510	14650	90	123	123	30	61	63	16	94	80	0	457	501	138	135	135	16	100	100	0	0.193	0.169	0.175	0.158	1.813	0.152	0.576	52	369	384	428	-2.377	62	322	62	366	0
3	9	2	"eutQ"	"STM2468"	11690	14650	90	121	136	47	62	63	16	96	88	0	450	516	207	130	132	17	100	100	0	0.184	0.192	0.188	0.177	1.648	0.183	0.714	52	402	379	460	-2.439	59	320	74	386	0
3	10	2	"eutN"	"STM2464"	11870	14660	90	96	117	62	62	63	17	80	50	0	308	417	308	132	133	17	100	100	0	0.193	0.193	0.200	0.181	2.009	0.184	0.673	52	382	210	340	-2.372	34	176	55	285	0
3	11	2	"prpB"	"STM0368"	12040	14650	90	96	99	25	61	62	15	84	57	0	306	347	128	133	133	17	100	100	0	0.202	0.178	0.175	0.163	2.085	0.151	0.460	52	387	208	252	-2.305	35	173	38	214	0
3	12	2	"tus"	"STM1470"	12230	14650	90	181	189	44	61	62	19	100	100	0	378	399	92	134	134	17	100	100	0	0.492	0.483	0.467	0.479	1.325	0.466	0.807	52	388	364	393	-1.024	120	244	128	265	0
3	13	2	"ogt"	"STM1659"	12390	14650	100	1246	1241	444	60	62	17	100	100	0	1191	1152	339	134	136	18	100	100	0	1.122	1.160	1.143	1.146	1.138	1.180	0.979	80	449	2243	2199	0.166	1186	1057	1181	1018	0
3	14	2	"rpmF"	"STM1191"	12580	14640	90	1664	1711	435	60	62	16	100	100	0	288	295	57	136	138	17	100	100	0	10.553	10.384	10.521	10.662	1.224	10.255	0.915	52	381	1756	1810	3.400	1604	152	1651	159	0
3	15	2	"fabG"	"STM1195"	12740	14640	90	5896	6061	1245	64	70	40	100	100	0	946	982	185	139	141	18	100	100	0	7.227	7.114	7.156	7.129	1.116	7.143	0.978	52	378	6639	6840	2.853	5832	807	5997	843	0
3	16	2	"phsA"	"STM2065"	12920	14640	90	408	409	103	63	69	37	100	100	0	1579	1557	260	141	142	17	100	100	0	0.240	0.244	0.242	0.237	1.241	0.243	0.935	52	395	1783	1762	-2.059	345	1438	346	1416	0
3	17	2	"dacD"	"STM2062"	13090	14640	90	950	956	208	64	68	26	100	100	0	2095	2080	438	141	147	54	100	100	0	0.453	0.460	0.453	0.459	1.101	0.458	0.980	52	394	2840	2831	-1.141	886	1954	892	1939	0
3	18	2	"pefD"	"PSLT016"	13270	14640	90	417	427	95	63	66	25	100	100	0	1994	2082	447	140	146	54	100	100	0	0.191	0.187	0.182	0.186	1.192	0.187	0.947	52	391	2208	2306	-2.389	354	1854	364	1942	0
3	19	2	"ybjG"	"STM0865"	13450	14640	90	291	329	151	62	64	18	100	100	0	387	458	188	140	143	22	100	100	0	0.927	0.840	0.888	0.841	1.278	0.820	0.926	52	409	476	585	-0.109	229	247	267	318	0
3	20	2	"thiM"	"STM2147"	13640	14640	80	83	94	34	60	62	16	61	40	0	202	227	83	140	140	17	96	82	0	0.371	0.391	0.474	0.426	2.455	0.326	0.434	52	334	85	121	-1.431	23	62	34	87	100
3	21	2	"thiI"	"STM0425"	13810	14640	90	287	319	129	61	64	17	100	100	0	359	418	169	139	140	17	100	100	0	1.027	0.925	0.925	0.957	1.279	0.862	0.898	52	388	446	537	0.039	226	220	258	279	0
3	22	2	"hilD"	"STM2875"	14000	14640	100	795	863	491	63	65	18	100	100	0	441	472	227	138	139	25	100	100	0	2.416	2.395	2.426	2.463	1.221	2.322	0.965	80	480	1035	1134	1.273	732	303	800	334	0
3	23	2	"prgK"	"STM2871"	14170	14630	90	2236	2679	1293	64	70	43	100	100	0	254	288	103	142	141	17	100	100	0	19.393	17.911	18.755	19.647	1.347	17.213	0.900	52	378	2284	2761	4.277	2172	112	2615	146	0
3	24	2	"nhoA"	"STM1582"	14350	14640	90	137	140	44	64	75	80	42	5	0	244	274	95	139	144	80	69	26	0	0.695	0.563	0.623	0.578	1.758	0.706	0.812	52	400	178	211	-0.524	73	105	76	135	100
3	1	3	"hsdS"	"STM4524"	10270	14850	90	439	446	99	60	62	16	100	100	0	1405	1447	316	133	134	19	100	100	0	0.298	0.294	0.287	0.292	1.202	0.284	0.939	52	408	1651	1700	-1.747	379	1272	386	1314	0
3	2	3	"hisF"	"STM2077"	10450	14840	90	2116	2105	662	60	62	16	100	100	0	898	930	255	134	135	18	100	100	0	2.691	2.569	2.587	2.559	1.158	2.591	0.975	52	395	2820	2841	1.428	2056	764	2045	796	0
3	3	3	"trmD"	"STM2674"	10630	14850	100	4114	4107	1906	59	61	16	100	100	0	261	270	84	133	133	16	96	96	0	31.680	29.547	30.842	30.865	1.305	28.130	0.899	80	449	4183	4185	4.985	4055	128	4048	137	0
3	4	3	"fruF"	"STM2206"	10790	14850	90	747	873	441	57	61	21	100	100	0	243	268	92	132	132	16	96	94	0	6.216	6.000	6.212	6.679	1.476	5.806	0.903	52	295	801	952	2.636	690	111	816	136	0
3	5	3	"asrB"	"STM2549"	10970	14840	80	97	104	33	58	62	19	78	50	0	328	360	110	132	133	15	100	100	0	0.199	0.202	0.186	0.186	1.953	0.183	0.551	52	337	235	274	-2.329	39	196	46	228	0
3	6	3	"sifA"	"STM1224"	11160	14840	90	269	271	64	61	62	15	100	100	0	784	810	171	132	133	15	100	100	0	0.319	0.310	0.305	0.304	1.266	0.306	0.887	52	394	860	888	-1.648	208	652	210	678	0
3	7	3	"cbiM"	"STM2023"	11330	14840	90	161	160	46	60	61	15	100	94	0	394	419	124	133	133	16	100	100	0	0.387	0.350	0.352	0.337	1.558	0.329	0.773	52	365	362	386	-1.370	101	261	100	286	0
3	8	3	"cbiP"	"STM2019"	11500	14840	90	133	136	38	60	63	18	96	84	0	281	288	61	133	137	25	100	98	0	0.493	0.490	0.448	0.465	1.730	0.481	0.796	52	394	221	231	-1.020	73	148	76	155	0
3	9	3	"samB"	"PSLT054"	11690	14840	100	158	196	102	61	63	19	97	90	0	418	478	224	131	134	24	100	98	0	0.338	0.389	0.374	0.366	1.422	0.403	0.883	80	456	384	482	-1.565	97	287	135	347	0
3	10	3	"uhpT"	"STM3787"	11860	14830	90	548	656	272	61	65	26	100	100	0	320	363	119	133	134	17	100	100	0	2.604	2.587	2.677	2.654	1.205	2.637	0.924	52	366	674	825	1.381	487	187	595	230	0
3	11	3	"trpA"	"STM1727"	12040	14840	100	195	228	115	60	63	24	96	96	0	291	326	140	132	133	17	97	97	0	0.849	0.866	0.847	0.901	1.605	0.843	0.881	80	460	294	362	-0.236	135	159	168	194	0
3	12	3	"rhaT"	"STM4050"	12210	14840	90	106	105	27	59	61	19	78	61	0	334	357	83	133	135	15	100	100	0	0.234	0.205	0.235	0.188	1.858	0.190	0.483	52	386	248	270	-2.096	47	201	46	224	0
3	13	3	"glnQ"	"STM0828"	12390	14830	90	1035	1042	279	60	62	20	100	100	0	1172	1197	321	135	139	28	100	100	0	0.940	0.925	0.922	0.923	1.131	0.915	0.974	52	394	2012	2044	-0.089	975	1037	982	1062	0
3	14	3	""	"STM4158"	12580	14830	90	107	109	29	59	62	18	86	63	0	339	339	72	136	139	24	100	100	0	0.236	0.246	0.237	0.224	1.863	0.215	0.513	52	400	251	253	-2.080	48	203	50	203	0
3	15	3	""	"STM1260"	12750	14830	90	474	469	81	60	64	19	100	100	0	1775	1821	279	138	145	54	100	100	0	0.253	0.243	0.244	0.241	1.180	0.233	0.954	52	386	2051	2092	-1.983	414	1637	409	1683	0
3	16	3	""	"PSLT026"	12920	14830	90	1508	1485	340	60	65	21	100	100	0	1162	1155	255	140	147	53	100	100	0	1.417	1.404	1.408	1.409	1.088	1.408	0.982	52	387	2470	2440	0.503	1448	1022	1425	1015	0
3	17	3	""	"STM4457"	13100	14830	100	666	657	199	62	65	19	100	100	0	954	925	279	139	141	23	100	100	0	0.741	0.757	0.762	0.768	1.220	0.746	0.965	80	471	1419	1381	-0.432	604	815	595	786	0
3	18	3	"metJ"	"STM4099"	13290	14830	100	453	479	198	60	62	16	100	100	0	565	577	201	137	138	17	100	100	0	0.918	0.952	0.950	0.946	1.216	0.958	0.953	80	462	821	859	-0.123	393	428	419	440	0
3	19	3	""	"Not LT2a84"	13470	14830	100	138	147	52	61	63	17	96	90	0	638	661	261	138	138	16	100	100	0	0.154	0.164	0.161	0.155	1.605	0.159	0.777	80	462	577	609	-2.699	77	500	86	523	0
3	20	3	"traW"	"PSLT091"	13640	14820	90	326	351	106	62	63	15	100	100	0	1260	1293	350	139	141	21	100	100	0	0.236	0.250	0.244	0.245	1.218	0.246	0.935	52	372	1385	1443	-2.086	264	1121	289	1154	0
3	21	3	"traN"	"PSLT095"	13810	14820	90	868	847	183	61	66	31	100	100	0	3195	3087	568	142	158	131	100	100	0	0.264	0.267	0.265	0.265	1.143	0.266	0.970	52	389	3860	3731	-1.920	807	3053	786	2945	0
3	22	3	"trbB"	"PSLT099"	13990	14820	90	285	306	101	63	67	31	100	100	0	1224	1249	315	142	157	131	100	100	0	0.205	0.220	0.217	0.213	1.253	0.227	0.913	52	389	1304	1350	-2.285	222	1082	243	1107	0
3	23	3	"traD"	"PSLT104"	14170	14820	90	2207	2252	422	63	66	24	100	100	0	3591	3684	598	141	145	36	100	100	0	0.621	0.618	0.608	0.615	1.096	0.611	0.982	52	386	5594	5732	-0.686	2144	3450	2189	3543	0
3	24	3	""	"PSLT109"	14350	14810	90	654	691	142	63	71	74	100	100	0	1492	1568	275	142	151	88	100	100	0	0.438	0.440	0.442	0.437	1.161	0.434	0.961	52	394	1941	2054	-1.192	591	1350	628	1426	0
3	1	4	""	"STM2732"	10270	15030	90	100	103	32	58	61	18	86	59	0	470	513	181	132	134	21	100	100	0	0.124	0.118	0.121	0.114	1.798	0.101	0.450	52	414	380	426	-3.009	42	338	45	381	0
3	2	4	""	"STM2710"	10460	15030	90	271	294	90	60	62	17	100	100	0	1383	1414	361	132	134	20	100	100	0	0.169	0.183	0.180	0.175	1.333	0.176	0.891	52	398	1462	1516	-2.568	211	1251	234	1282	0
3	3	4	""	"STM1614"	10630	15030	100	452	465	109	59	61	17	100	100	0	2004	1962	444	133	133	17	100	100	0	0.210	0.222	0.216	0.222	1.339	0.217	0.930	80	426	2264	2235	-2.251	393	1871	406	1829	0
3	4	4	"tehB"	"STM1608"	10830	15000	160	1840	1568	917	59	72	92	83	82	0	868	756	382	133	135	21	86	82	0	2.423	2.422	2.416	2.306	1.620	2.444	0.964	208	848	2516	2132	1.277	1781	735	1509	623	0
3	5	4	"tpx"	"STM1682"	10980	15020	90	3327	3301	641	58	75	118	100	100	0	712	730	102	133	136	22	100	100	0	5.646	5.432	5.367	5.399	1.177	5.676	0.941	52	302	3848	3840	2.497	3269	579	3243	597	0
3	6	4	""	"STM1677"	11150	15020	90	653	641	234	60	80	114	94	92	0	1742	1746	476	133	148	101	100	100	0	0.369	0.360	0.359	0.334	1.377	0.371	0.943	52	388	2202	2194	-1.440	593	1609	581	1613	0
3	7	4	"uppS"	"STM0221"	11330	15020	90	904	909	235	60	72	64	100	100	0	609	606	127	135	149	97	100	100	0	1.781	1.803	1.822	1.784	1.204	1.880	0.947	52	396	1318	1320	0.832	844	474	849	471	0
3	8	4	"yaeD"	"STM0248"	11510	15020	90	3477	3485	587	62	76	90	100	100	0	1229	1235	156	133	138	28	100	100	0	3.116	3.106	3.153	3.087	1.115	3.178	0.970	52	380	4511	4525	1.640	3415	1096	3423	1102	0
3	9	4	"rof"	"STM0237"	11680	15010	100	60	61	14	60	68	74	0	0	0	143	143	25	133	135	22	20	6	0	0.000	0.100	0.500	0.565	3.542	0.108	0.003	80	457	10	11	Error	0	10	1	10	-75
3	10	4	"yeeX"	"STM2059"	11870	15010	90	1067	1129	424	59	65	37	100	100	0	585	622	188	133	135	18	100	100	0	2.230	2.188	2.166	2.183	1.217	2.279	0.924	52	386	1460	1559	1.157	1008	452	1070	489	0
3	11	4	"sbcB"	"STM2067"	12040	15020	100	642	634	220	60	65	35	100	100	0	705	709	206	133	135	18	100	100	0	1.017	0.997	0.997	0.987	1.261	1.011	0.946	80	443	1154	1150	0.025	582	572	574	576	0
3	12	4	"fixC"	"STM0077"	12210	15020	90	307	320	99	61	66	29	100	100	0	1573	1619	352	138	159	128	100	100	0	0.171	0.175	0.172	0.167	1.271	0.176	0.914	52	380	1681	1740	-2.544	246	1435	259	1481	0
3	13	4	"yjbC"	"STM4193"	12400	15010	90	2316	2414	363	61	95	283	100	100	0	1784	1836	260	138	218	878	100	25	0	1.370	1.386	1.386	1.385	1.086	1.389	0.967	52	395	3901	4051	0.454	2255	1646	2353	1698	0
3	14	4	"dinF"	"STM4238"	12580	15020	100	5036	4989	1785	60	70	70	100	100	0	1726	1714	518	136	140	28	100	100	0	3.130	3.124	3.174	3.020	1.297	3.211	0.977	80	480	6566	6507	1.646	4976	1590	4929	1578	0
3	15	4	""	"STM4267"	12760	15010	90	564	571	105	61	63	17	100	100	0	804	796	127	138	138	16	100	100	0	0.755	0.775	0.766	0.771	1.156	0.787	0.941	52	382	1169	1168	-0.405	503	666	510	658	0
3	16	4	"malE"	"STM4229"	12940	15020	100	1040	1000	187	61	65	19	100	100	0	2796	2694	505	141	141	18	100	100	0	0.369	0.368	0.372	0.365	1.255	0.363	0.953	80	450	3634	3492	-1.439	979	2655	939	2553	0
3	17	4	"yfdZ"	"STM2402"	13110	15010	100	4544	4020	1132	63	65	17	100	100	0	2286	2120	481	142	143	18	100	100	0	2.090	2.001	1.993	1.969	1.158	2.050	0.977	80	440	6625	5935	1.064	4481	2144	3957	1978	0
3	18	4	"yfcA"	"STM2382"	13290	15000	90	997	995	248	63	65	17	100	100	0	1208	1190	231	140	141	17	100	100	0	0.875	0.888	0.889	0.877	1.157	0.900	0.956	52	372	2002	1982	-0.193	934	1068	932	1050	0
3	19	4	"ybdB"	"STM0599"	13460	15010	90	2962	2968	758	61	69	42	100	100	0	374	393	93	139	140	20	100	100	0	12.345	11.445	11.829	11.695	1.209	11.731	0.916	52	375	3136	3161	3.626	2901	235	2907	254	0
3	20	4	"fsr"	"STM0493"	13630	15000	90	2257	2042	567	63	104	182	100	100	0	2497	2349	522	140	172	166	100	100	0	0.931	0.896	0.909	0.877	1.223	0.931	0.969	52	401	4551	4188	-0.103	2194	2357	1979	2209	0
3	21	4	"ybbB"	"STM0513"	13830	15010	100	1214	1219	336	64	93	164	100	98	0	1330	1333	337	142	166	144	100	98	0	0.968	0.970	0.964	0.967	1.149	0.965	0.965	80	441	2338	2346	-0.047	1150	1188	1155	1191	0
3	22	4	"lpxH"	"STM0535"	13990	15000	90	1281	1298	349	64	84	116	100	100	0	1084	1106	209	143	154	71	100	100	0	1.293	1.281	1.283	1.260	1.202	1.316	0.952	52	363	2158	2197	0.371	1217	941	1234	963	0
3	23	4	""	"STM0563"	14170	14990	100	63	65	16	62	79	102	0	0	0	149	149	19	140	149	62	1	0	0	0.111	0.333	0.636	0.657	4.693	0.332	0.008	80	471	10	12	-3.170	1	9	3	9	-50
3	24	4	"fepD"	"STM0592"	14360	15000	100	1756	1815	611	60	62	17	100	100	0	1278	1303	374	142	141	17	100	100	0	1.493	1.512	1.529	1.493	1.150	1.536	0.974	80	485	2832	2916	0.578	1696	1136	1755	1161	0
3	1	5	"yeaZ"	"STM1820"	10280	15220	90	2329	2333	487	58	60	15	100	100	0	1098	1101	184	133	132	17	100	100	0	2.353	2.350	2.356	2.342	1.097	2.345	0.972	52	393	3236	3243	1.235	2271	965	2275	968	0
3	2	5	"ymgE"	"STM1797"	10450	15220	90	180	200	78	59	60	15	100	100	0	500	550	223	132	132	16	100	100	0	0.329	0.337	0.314	0.329	1.330	0.325	0.869	52	379	489	559	-1.605	121	368	141	418	0
3	3	5	"narJ"	"STM1762"	10620	15210	90	210	224	67	59	63	23	100	100	0	988	985	256	134	143	66	100	100	0	0.177	0.194	0.191	0.188	1.360	0.191	0.859	52	376	1005	1016	-2.500	151	854	165	851	0
3	4	5	"manY"	"STM1831"	10810	15220	100	7616	7437	1598	60	75	86	100	100	0	745	738	150	133	142	61	98	97	0	12.346	12.193	12.088	12.535	1.220	12.238	0.964	80	447	8168	7982	3.626	7556	612	7377	605	0
3	5	5	"minD"	"STM1815"	10980	15200	90	4709	4628	794	61	94	170	100	100	0	1189	1195	166	135	141	46	100	100	0	4.410	4.308	4.350	4.288	1.126	4.365	0.970	52	382	5702	5627	2.141	4648	1054	4567	1060	0
3	6	5	"ycgB"	"STM1804"	11160	15200	90	699	705	137	59	79	144	100	100	0	2111	2024	280	134	142	59	100	100	0	0.324	0.342	0.341	0.337	1.158	0.343	0.933	52	396	2617	2536	-1.627	640	1977	646	1890	0
3	7	5	"glnA"	"STM4007"	11340	15200	90	3176	3289	757	60	62	21	100	100	0	1349	1413	302	135	138	42	100	100	0	2.567	2.527	2.533	2.525	1.103	2.532	0.976	52	396	4330	4507	1.360	3116	1214	3229	1278	0
3	8	5	"yijC"	"STM4127"	11520	15200	90	1300	1322	325	62	64	20	100	100	0	893	919	200	134	135	18	100	100	0	1.631	1.605	1.613	1.607	1.133	1.632	0.966	52	380	1997	2045	0.706	1238	759	1260	785	0
3	9	5	""	"STM4080"	11690	15210	100	488	511	205	59	61	15	100	100	0	772	763	263	135	135	16	100	100	0	0.673	0.720	0.706	0.718	1.271	0.720	0.950	80	461	1066	1080	-0.570	429	637	452	628	0
3	10	5	"sbp"	"STM4063"	11880	15210	100	988	957	355	60	61	15	100	100	0	1350	1235	438	135	138	22	100	100	0	0.764	0.815	0.819	0.840	1.306	0.807	0.967	80	466	2143	1997	-0.389	928	1215	897	1100	0
3	11	5	""	"STM4051"	12060	15200	90	169	180	67	61	63	16	98	94	0	858	875	326	138	139	25	100	100	0	0.150	0.161	0.146	0.147	1.527	0.160	0.813	52	369	828	856	-2.737	108	720	119	737	0
3	12	5	"fdhD"	"STM4038"	12230	15190	90	581	613	235	61	63	17	100	100	0	774	877	387	138	142	54	100	100	0	0.818	0.747	0.775	0.764	1.227	0.715	0.945	52	383	1156	1291	-0.291	520	636	552	739	0
3	13	5	"rplQ"	"STM3414"	12410	15190	90	5097	5065	1045	60	83	271	100	100	0	425	445	131	138	200	865	0	0	0	17.551	16.303	18.011	17.103	1.290	7.556	0.042	52	402	5324	5312	4.133	5037	287	5005	307	0
3	14	5	"rpmD"	"STM3422"	12590	15200	90	4123	4102	1490	60	64	26	100	100	0	183	191	43	137	138	17	90	73	0	88.326	74.852	63.446	59.636	1.356	68.620	0.614	52	357	4109	4096	6.465	4063	46	4042	54	0
3	15	5	"rplX"	"STM3429"	12760	15200	100	5947	5526	2173	61	65	24	100	100	0	235	226	40	138	139	20	97	82	0	60.680	62.102	61.897	56.588	1.447	65.427	0.778	80	448	5983	5553	5.923	5886	97	5465	88	0
3	16	5	"rplP"	"STM3433"	12940	15190	90	10596	10337	2471	64	81	113	100	100	0	269	271	46	139	139	16	100	98	0	81.015	77.826	73.250	73.647	1.212	77.066	0.869	52	358	10662	10405	6.340	10532	130	10273	132	0
3	17	5	"rplB"	"STM3437"	13120	15200	100	21539	20573	6625	63	76	101	100	100	0	396	394	89	137	139	18	100	98	0	82.919	79.805	78.584	76.895	1.164	80.938	0.947	80	440	21735	20767	6.374	21476	259	20510	257	0
3	18	5	"yheN"	"STM3451"	13290	15190	90	658	712	241	62	66	21	100	100	0	512	521	159	138	138	18	100	100	0	1.594	1.697	1.728	1.707	1.180	1.691	0.937	52	371	970	1033	0.672	596	374	650	383	0
3	19	5	""	"STM4465"	13460	15190	90	290	288	65	61	64	21	100	100	0	1436	1426	324	140	143	43	100	100	0	0.177	0.177	0.174	0.175	1.208	0.172	0.912	52	386	1525	1513	-2.501	229	1296	227	1286	0
3	20	5	"idnR"	"STM4481"	13660	15200	100	248	251	68	63	75	43	97	95	0	1131	1072	232	143	196	203	98	96	0	0.187	0.202	0.194	0.194	1.341	0.199	0.863	80	439	1173	1117	-2.417	185	988	188	929	0
3	21	5	"yjiG"	"STM4513"	13820	15170	100	137	165	91	68	96	70	48	35	0	371	532	350	148	295	302	42	37	0	0.309	0.253	0.275	0.318	1.845	0.227	0.872	80	414	292	481	-1.692	69	223	97	384	-100
3	22	5	"yjjI"	"STM4566"	14000	15180	90	448	445	83	64	80	51	100	100	0	1636	1602	226	145	220	217	100	100	0	0.258	0.261	0.261	0.258	1.209	0.259	0.944	52	382	1875	1838	-1.957	384	1491	381	1457	100
3	23	5	"sthA"	"STM4594"	14180	15180	90	299	295	63	62	66	25	100	100	0	1322	1273	164	142	154	89	100	100	0	0.201	0.206	0.202	0.201	1.213	0.203	0.899	52	389	1417	1364	-2.316	237	1180	233	1131	0
3	24	5	""	"STM3736"	14370	15180	100	377	367	122	61	64	22	100	97	0	1176	1085	307	142	143	26	100	100	0	0.306	0.324	0.312	0.314	1.268	0.322	0.927	80	466	1350	1249	-1.710	316	1034	306	943	0
3	1	6	"gntT"	"STM3512"	10270	15390	90	681	694	147	59	61	22	100	100	0	1311	1298	216	131	134	23	100	100	0	0.527	0.544	0.525	0.537	1.159	0.540	0.965	52	395	1802	1802	-0.924	622	1180	635	1167	0
3	2	6	"sspB"	"STM3341"	10450	15390	90	2164	2186	552	59	64	31	100	100	0	493	514	102	130	133	24	100	100	0	5.799	5.539	5.589	5.536	1.165	5.611	0.959	52	388	2468	2511	2.536	2105	363	2127	384	0
3	3	6	"yhcH"	"STM3335"	10640	15390	100	282	287	92	58	62	28	98	97	0	777	761	208	130	134	33	100	100	0	0.346	0.363	0.367	0.347	1.292	0.363	0.926	80	461	871	860	-1.530	224	647	229	631	0
3	4	6	"yrbB"	"STM3309"	10810	15380	90	604	653	248	58	60	18	100	100	0	422	427	113	132	133	17	100	100	0	1.883	2.017	1.993	2.028	1.314	2.091	0.923	52	360	836	890	0.913	546	290	595	295	0
3	5	6	"folP"	"STM3295"	11000	15380	90	2208	2132	573	59	62	19	100	100	0	1369	1314	268	132	134	16	100	100	0	1.737	1.754	1.751	1.720	1.149	1.798	0.979	52	388	3386	3255	0.797	2149	1237	2073	1182	0
3	6	6	"mtr"	"STM3279"	11160	15380	90	827	823	165	58	61	17	100	100	0	1713	1657	336	132	135	26	100	100	0	0.486	0.502	0.501	0.502	1.132	0.493	0.978	52	380	2350	2290	-1.040	769	1581	765	1525	0
3	7	6	"yghA"	"STM3157"	11340	15380	90	2181	2127	324	59	63	27	100	100	0	1237	1253	174	134	138	33	100	100	0	1.924	1.848	1.839	1.845	1.110	1.857	0.981	52	397	3225	3187	0.944	2122	1103	2068	1119	0
3	8	6	""	"STM3129"	11520	15380	90	317	311	73	60	63	25	100	100	0	1422	1388	269	133	136	28	100	100	0	0.199	0.200	0.187	0.196	1.204	0.199	0.922	52	394	1546	1506	-2.326	257	1289	251	1255	0
3	9	6	"yqgF"	"STM3097"	11690	15380	90	496	519	174	59	60	16	100	100	0	598	619	153	134	136	20	100	100	0	0.942	0.948	0.933	0.930	1.252	0.966	0.942	52	373	901	945	-0.086	437	464	460	485	0
3	10	6	"galP"	"STM3091"	11880	15380	100	499	499	173	58	61	18	100	100	0	839	818	238	131	133	16	100	100	0	0.623	0.642	0.625	0.632	1.216	0.653	0.962	80	426	1149	1128	-0.683	441	708	441	687	0
3	11	6	""	"STM3071"	12050	15380	100	206	216	84	59	61	16	100	96	0	445	466	187	134	135	18	100	100	0	0.473	0.473	0.464	0.452	1.582	0.443	0.861	80	430	458	489	-1.081	147	311	157	332	0
3	12	6	"bglA"	"STM3051"	12220	15370	90	928	935	181	61	67	40	100	100	0	1577	1574	265	136	144	64	100	100	0	0.602	0.608	0.597	0.605	1.140	0.612	0.972	52	386	2308	2312	-0.733	867	1441	874	1438	0
3	13	6	""	"STM1301"	12410	15380	90	349	378	106	58	64	38	100	100	0	491	524	105	136	143	61	100	100	0	0.820	0.825	0.814	0.816	1.256	0.822	0.905	52	394	646	708	-0.287	291	355	320	388	0
3	14	6	""	"STM1328"	12590	15370	100	3324	3176	971	61	62	15	100	100	0	1530	1483	405	135	137	17	100	100	0	2.339	2.311	2.324	2.284	1.147	2.329	0.985	80	440	4658	4463	1.226	3263	1395	3115	1348	0
3	15	6	""	"STM1368"	12750	15360	90	965	970	185	63	75	85	100	100	0	2351	2402	395	138	165	170	100	100	0	0.408	0.401	0.396	0.398	1.124	0.404	0.972	52	356	3115	3171	-1.295	902	2213	907	2264	0
3	16	6	"ydhC"	"STM1428"	12940	15360	90	589	605	162	62	72	69	100	100	0	1420	1425	303	138	156	137	100	100	0	0.411	0.422	0.418	0.415	1.130	0.423	0.968	52	400	1809	1830	-1.283	527	1282	543	1287	0
3	17	6	"slyB"	"STM1445"	13120	15360	90	3339	3304	1083	62	64	18	100	100	0	445	450	107	137	139	18	100	100	0	10.640	10.358	10.438	10.322	1.198	10.609	0.955	52	360	3585	3555	3.411	3277	308	3242	313	0
3	18	6	"ydgQ"	"STM1454"	13280	15360	90	796	774	214	63	68	34	100	100	0	1024	1010	248	137	143	44	100	100	0	0.826	0.814	0.817	0.809	1.165	0.819	0.965	52	379	1620	1584	-0.275	733	887	711	873	0
3	19	6	""	"STM3558"	13460	15360	90	930	936	199	61	75	68	100	100	0	727	741	145	139	151	58	100	100	0	1.478	1.453	1.429	1.453	1.116	1.452	0.963	52	389	1457	1477	0.564	869	588	875	602	0
3	20	6	"yhhF"	"STM3572"	13650	15360	100	951	917	387	62	72	60	100	98	0	956	918	327	137	145	53	100	98	0	1.085	1.095	1.105	1.075	1.213	1.118	0.972	80	445	1708	1636	0.118	889	819	855	781	0
3	21	6	"yhhP"	"STM3578"	13830	15360	80	216	232	77	61	68	34	100	98	0	360	373	94	136	165	133	100	19	0	0.692	0.722	0.714	0.706	1.335	0.723	0.858	52	334	379	408	-0.531	155	224	171	237	0
3	22	6	"acpT"	"STM3583"	14010	15350	90	868	904	272	62	64	18	100	100	0	837	891	245	138	144	40	100	100	0	1.153	1.118	1.102	1.115	1.134	1.116	0.973	52	382	1505	1595	0.205	806	699	842	753	0
3	23	6	"uspB"	"STM3590"	14190	15360	100	438	443	149	61	63	18	100	100	0	430	461	129	140	140	17	100	100	0	1.300	1.190	1.204	1.178	1.263	1.192	0.936	80	462	667	703	0.379	377	290	382	321	0
3	24	6	""	"STM3599"	14370	15350	90	463	474	113	62	65	24	100	100	0	1876	1851	418	142	143	23	100	100	0	0.231	0.241	0.236	0.240	1.185	0.239	0.952	52	379	2135	2121	-2.112	401	1734	412	1709	0
3	1	7	"dsdA"	"STM3802"	10270	15570	90	719	774	162	59	64	32	100	100	0	1624	1701	293	131	140	77	100	100	0	0.442	0.455	0.468	0.452	1.140	0.455	0.963	52	387	2153	2285	-1.178	660	1493	715	1570	0
3	2	7	"ibpB"	"STM3808"	10440	15570	90	15449	15964	4883	57	131	549	100	100	0	284	302	74	133	141	77	100	44	0	101.934	94.124	82.461	82.703	1.107	91.698	0.906	52	394	15543	16076	6.671	15392	151	15907	169	0
3	3	7	"ccmE"	"STM2250"	10640	15570	100	390	401	181	57	119	516	11	1	0	739	748	270	131	131	18	100	100	0	0.548	0.558	0.524	0.519	1.468	0.570	0.888	80	446	941	961	-0.869	333	608	344	617	0
3	4	7	"torA"	"STM3822"	10800	15560	90	299	310	84	56	58	19	100	100	0	1359	1316	314	131	137	50	100	100	0	0.198	0.214	0.216	0.211	1.280	0.209	0.896	52	356	1471	1439	-2.337	243	1228	254	1185	0
3	5	7	"dgoA"	"STM3828"	10980	15570	110	295	294	70	59	61	19	100	100	0	721	722	149	131	136	43	100	100	0	0.400	0.398	0.407	0.391	1.257	0.393	0.916	80	525	826	826	-1.322	236	590	235	591	0
3	6	7	""	"STM3832"	11170	15560	90	355	351	87	58	60	16	100	100	0	1607	1540	255	132	133	16	100	100	0	0.201	0.208	0.199	0.199	1.321	0.206	0.922	52	363	1772	1701	-2.312	297	1475	293	1408	0
3	7	7	"rluA"	"STM0095"	11320	15560	90	1040	1023	256	60	87	128	100	98	0	1081	1087	231	135	164	135	100	100	0	1.036	1.012	1.017	1.003	1.247	1.040	0.959	52	378	1926	1915	0.051	980	946	963	952	0
3	8	7	"yabK"	"STM0107"	11530	15570	90	84	88	22	57	61	22	65	25	0	212	220	42	133	136	25	100	88	0	0.342	0.356	0.381	0.358	1.738	0.312	0.348	52	392	106	118	-1.549	27	79	31	87	0
3	9	7	"ftsL"	"STM0121"	11710	15560	90	947	943	358	58	61	19	100	100	0	581	606	151	133	133	16	100	100	0	1.984	1.871	1.876	1.804	1.230	1.962	0.955	52	375	1337	1358	0.989	889	448	885	473	0
3	10	7	"murG"	"STM0128"	11870	15550	80	1350	1405	429	59	65	62	100	100	0	551	561	152	131	133	23	100	100	0	3.074	3.130	3.186	3.154	1.202	3.161	0.961	52	314	1711	1776	1.620	1291	420	1346	430	0
3	11	7	"mutT"	"STM0137"	12060	15550	90	445	453	139	58	63	56	100	100	0	834	834	201	133	134	23	100	100	0	0.552	0.563	0.572	0.551	1.261	0.568	0.927	52	371	1088	1096	-0.857	387	701	395	701	0
3	12	7	""	"STM0149"	12220	15550	80	212	213	61	59	60	15	100	98	0	904	881	210	133	133	17	100	100	0	0.198	0.206	0.199	0.193	1.428	0.207	0.882	52	326	924	902	-2.333	153	771	154	748	0
3	13	7	""	"STM1548"	12400	15550	90	451	463	87	58	62	19	100	100	0	1328	1336	165	135	142	38	100	100	0	0.329	0.337	0.333	0.332	1.239	0.332	0.929	52	381	1586	1606	-1.602	393	1193	405	1201	0
3	14	7	""	"STM1552"	12580	15550	90	543	542	98	61	65	22	100	100	0	1871	1898	243	138	154	70	100	100	0	0.278	0.273	0.275	0.269	1.169	0.266	0.958	52	382	2215	2241	-1.846	482	1733	481	1760	0
3	15	7	""	"STM1557"	12750	15550	90	311	315	80	62	66	25	100	98	0	1234	1274	267	138	157	90	100	100	0	0.227	0.223	0.222	0.216	1.281	0.222	0.930	52	384	1345	1389	-2.138	249	1096	253	1136	0
3	16	7	"rpsV"	"STM1565"	12940	15550	90	108	115	35	62	65	21	82	53	0	253	254	62	135	143	59	84	48	0	0.390	0.445	0.404	0.451	1.850	0.455	0.584	52	392	164	172	-1.359	46	118	53	119	0
3	17	7	"fdnH"	"STM1569"	13110	15550	90	931	929	271	61	63	21	100	100	0	1355	1325	339	135	139	30	100	100	0	0.713	0.729	0.755	0.724	1.173	0.731	0.969	52	387	2090	2058	-0.488	870	1220	868	1190	0
3	18	7	""	"STM1573"	13290	15550	80	851	916	355	62	65	21	100	100	0	645	681	230	134	138	31	100	100	0	1.544	1.561	1.595	1.557	1.147	1.574	0.965	52	334	1300	1401	0.627	789	511	854	547	0
3	19	7	"yciL"	"STM1719"	13480	15540	90	2597	2545	749	61	66	27	100	100	0	921	913	226	135	136	17	100	100	0	3.226	3.193	3.218	3.181	1.086	3.262	0.979	52	395	3322	3262	1.690	2536	786	2484	778	0
3	20	7	""	"STM1733"	13650	15540	90	553	562	158	60	62	16	100	100	0	558	582	141	136	137	18	100	100	0	1.168	1.126	1.130	1.122	1.189	1.123	0.948	52	364	915	948	0.224	493	422	502	446	0
3	21	7	""	"STM1741"	13820	15540	90	610	620	106	61	65	24	100	100	0	1281	1364	216	140	149	55	100	100	0	0.481	0.457	0.463	0.455	1.163	0.450	0.950	52	388	1690	1783	-1.055	549	1141	559	1224	0
3	22	7	"purU"	"STM1756"	14010	15540	100	1577	1573	417	61	65	22	100	100	0	813	813	195	139	146	47	100	100	0	2.249	2.243	2.290	2.252	1.190	2.248	0.969	80	478	2190	2186	1.169	1516	674	1512	674	0
3	23	7	"ychN"	"STM1769"	14180	15530	90	347	346	100	61	65	20	100	98	0	538	552	133	137	139	24	100	100	0	0.713	0.687	0.686	0.668	1.298	0.698	0.914	52	364	687	700	-0.488	286	401	285	415	0
3	24	7	"pth"	"STM1783"	14360	15530	90	459	493	150	62	66	24	100	100	0	737	797	214	138	143	28	100	100	0	0.663	0.654	0.641	0.645	1.217	0.650	0.938	52	395	996	1090	-0.593	397	599	431	659	0
3	1	8	"yfbK"	"STM2315"	10280	15740	90	475	468	104	56	58	16	100	100	0	2045	1968	342	129	130	18	100	100	0	0.219	0.224	0.228	0.220	1.202	0.223	0.954	52	381	2335	2251	-2.193	419	1916	412	1839	0
3	2	8	"nuoI"	"STM2321"	10450	15750	90	1431	1390	256	58	61	24	100	100	0	1019	1033	148	130	133	26	100	100	0	1.544	1.475	1.458	1.467	1.155	1.494	0.967	52	382	2262	2235	0.627	1373	889	1332	903	0
3	3	8	""	"STM2332"	10640	15750	110	766	758	140	58	61	23	100	100	0	1248	1245	199	131	134	22	100	100	0	0.634	0.628	0.622	0.621	1.193	0.621	0.960	80	475	1825	1814	-0.658	708	1117	700	1114	0
3	4	8	""	"STM2336"	10810	15740	100	837	801	192	57	61	22	100	100	0	703	665	139	132	133	17	100	100	0	1.366	1.396	1.386	1.403	1.193	1.399	0.961	80	450	1351	1277	0.450	780	571	744	533	0
3	5	8	""	"STM2342"	10990	15730	90	676	679	152	57	61	20	100	100	0	1353	1320	218	133	134	19	100	100	0	0.507	0.524	0.512	0.517	1.158	0.529	0.962	52	369	1839	1809	-0.979	619	1220	622	1187	0
3	6	8	"yfcF"	"STM2348"	11180	15740	100	817	745	254	57	59	14	100	100	0	1134	1023	308	132	133	19	100	100	0	0.758	0.772	0.764	0.762	1.249	0.776	0.968	80	460	1762	1579	-0.399	760	1002	688	891	0
3	7	8	"sseB"	"STM2535"	11340	15740	90	1416	1449	332	58	62	25	100	100	0	1170	1191	231	132	134	23	100	100	0	1.308	1.314	1.301	1.308	1.132	1.323	0.974	52	371	2396	2450	0.388	1358	1038	1391	1059	0
3	8	8	""	"STM2552"	11520	15730	90	621	633	102	59	63	24	100	100	0	1181	1200	181	134	138	27	100	100	0	0.537	0.538	0.545	0.538	1.148	0.536	0.963	52	372	1609	1640	-0.898	562	1047	574	1066	0
3	9	8	"yfhA"	"STM2562"	11690	15730	90	1739	1792	496	60	65	31	100	100	0	1355	1395	342	135	139	36	100	100	0	1.376	1.375	1.362	1.372	1.119	1.395	0.978	52	382	2899	2992	0.461	1679	1220	1732	1260	0
3	10	8	"yfhB"	"STM2569"	11870	15730	90	271	355	290	58	62	29	100	98	0	373	470	310	133	136	33	100	100	0	0.887	0.881	0.910	0.827	1.419	0.905	0.950	52	394	453	634	-0.172	213	240	297	337	0
3	11	8	""	"STM2586"	12040	15730	90	332	322	85	58	62	23	100	100	0	1715	1678	357	135	146	74	100	100	0	0.173	0.171	0.163	0.167	1.241	0.174	0.931	52	382	1854	1807	-2.528	274	1580	264	1543	0
3	12	8	""	"STM2592"	12220	15730	90	304	302	82	58	61	23	100	100	0	1152	1117	286	135	147	75	100	100	0	0.242	0.248	0.239	0.247	1.276	0.243	0.909	52	396	1263	1226	-2.048	246	1017	244	982	0
3	13	8	"yhbO"	"STM3269"	12400	15720	90	470	489	122	58	62	24	100	100	0	792	820	191	137	142	40	100	100	0	0.629	0.631	0.640	0.632	1.206	0.628	0.945	52	400	1067	1114	-0.669	412	655	431	683	0
3	14	8	"yhbW"	"STM3276"	12600	15730	90	382	384	79	58	60	18	100	100	0	1112	1129	221	138	144	42	100	100	0	0.333	0.329	0.326	0.327	1.197	0.327	0.947	52	378	1298	1317	-1.588	324	974	326	991	0
3	15	8	"nlpI"	"STM3281"	12760	15720	100	6163	5775	1699	62	94	159	96	95	0	1186	1120	296	140	150	54	96	95	0	5.833	5.830	5.858	5.623	1.349	5.875	0.980	80	332	7147	6693	2.544	6101	1046	5713	980	100
3	16	8	""	"STM3291"	12940	15720	90	591	583	142	64	95	159	100	92	0	1762	1745	293	143	167	162	100	100	0	0.326	0.324	0.318	0.317	1.195	0.321	0.947	52	340	2146	2121	-1.619	527	1619	519	1602	0
3	17	8	"yhbE"	"STM3302"	13120	15730	100	912	923	376	59	62	17	100	100	0	574	562	171	136	139	23	100	100	0	1.947	2.028	2.020	2.000	1.195	2.075	0.964	80	440	1291	1290	0.962	853	438	864	426	0
3	18	8	"nlp"	"STM3306"	13290	15720	90	443	466	180	59	61	17	100	100	0	578	596	183	136	138	17	100	100	0	0.869	0.885	0.876	0.863	1.276	0.898	0.932	52	372	826	867	-0.203	384	442	407	460	0
3	19	8	""	"STM0716"	13470	15720	90	616	628	107	61	62	17	100	100	0	1349	1344	201	138	140	22	100	100	0	0.458	0.470	0.484	0.468	1.165	0.467	0.959	52	381	1766	1773	-1.126	555	1211	567	1206	0
3	20	8	""	"STM0722"	13650	15720	100	164	173	51	60	62	16	98	93	0	1031	996	243	140	142	24	100	100	0	0.117	0.132	0.124	0.128	1.447	0.127	0.774	80	452	995	969	-3.099	104	891	113	856	0
3	21	8	""	"STM0731"	13820	15720	90	1480	1479	272	62	73	48	100	100	0	738	740	114	140	144	28	100	100	0	2.371	2.362	2.328	2.362	1.132	2.383	0.970	52	374	2016	2017	1.246	1418	598	1417	600	0
3	22	8	"ybgE"	"STM0743"	14000	15720	90	525	541	217	62	73	49	100	100	0	465	489	145	140	145	29	100	100	0	1.425	1.372	1.401	1.358	1.223	1.436	0.941	52	383	788	828	0.511	463	325	479	349	0
3	23	8	"pal"	"STM0749"	14190	15720	100	3777	3946	1283	60	64	22	100	100	0	502	520	121	137	140	22	100	100	0	10.184	10.146	10.124	10.096	1.148	10.395	0.961	80	480	4082	4269	3.348	3717	365	3886	383	0
3	24	8	"ybgS"	"STM0759"	14370	15700	90	241	254	75	59	61	19	100	100	0	701	728	205	136	138	18	100	100	0	0.322	0.329	0.333	0.326	1.268	0.326	0.884	52	389	747	787	-1.634	182	565	195	592	0
3	1	9	"mdfA"	"STM0866"	10290	15920	100	1250	1257	148	56	58	15	100	100	0	2020	1997	172	130	130	16	100	100	0	0.632	0.643	0.634	0.641	1.107	0.638	0.973	80	493	3084	3068	-0.663	1194	1890	1201	1867	0
3	2	9	"ybjC"	"STM0873"	10460	15920	90	290	333	153	56	58	15	100	100	0	580	653	253	129	130	16	100	100	0	0.519	0.529	0.504	0.513	1.264	0.542	0.910	52	371	685	801	-0.947	234	451	277	524	0
3	3	9	"ybjO"	"STM0881"	10640	15920	100	606	596	144	57	59	15	100	100	0	1210	1172	253	131	131	14	100	100	0	0.509	0.518	0.523	0.510	1.198	0.516	0.965	80	440	1628	1580	-0.975	549	1079	539	1041	0
3	4	9	"artI"	"STM0890"	10810	15920	90	3334	3357	426	59	67	45	100	100	0	1079	1087	140	130	133	19	100	100	0	3.451	3.446	3.447	3.452	1.081	3.444	0.979	52	364	4224	4255	1.787	3275	949	3298	957	0
3	5	9	""	"STM0895"	10980	15920	90	129	138	46	57	66	43	86	30	0	611	618	102	132	137	27	100	100	0	0.150	0.167	0.144	0.145	1.808	0.146	0.553	52	394	551	567	-2.734	72	479	81	486	0
3	6	9	""	"STM0900"	11160	15920	90	124	132	37	55	58	15	98	94	0	642	628	128	132	134	24	100	100	0	0.135	0.155	0.136	0.139	1.813	0.148	0.549	52	390	579	573	-2.886	69	510	77	496	0
3	7	9	""	"STM1034"	11340	15920	80	78	103	62	56	58	15	67	42	0	267	426	348	129	130	16	100	98	0	0.159	0.158	0.150	0.153	1.951	0.156	0.749	52	334	160	344	-2.649	22	138	47	297	0
3	8	9	""	"STM1038"	11530	15910	90	348	364	85	58	60	17	100	100	0	1323	1339	221	132	136	22	100	100	0	0.243	0.254	0.248	0.247	1.195	0.249	0.931	52	386	1481	1513	-2.038	290	1191	306	1207	0
3	9	9	"aceA"	"STM4184"	11700	15920	100	646	631	136	60	62	20	100	100	0	1759	1694	363	134	137	25	100	100	0	0.361	0.366	0.367	0.366	1.228	0.363	0.968	80	471	2211	2131	-1.471	586	1625	571	1560	0
3	10	9	""	"STM4195"	11880	15920	90	109	132	81	58	59	15	84	71	0	234	278	145	133	135	21	96	88	0	0.505	0.510	0.503	0.443	2.088	0.534	0.801	52	370	152	219	-0.986	51	101	74	145	0
3	11	9	""	"STM4199"	12050	15910	100	318	333	105	56	58	16	100	100	0	1008	1033	299	132	133	19	100	100	0	0.299	0.307	0.303	0.298	1.322	0.307	0.927	80	462	1138	1178	-1.741	262	876	277	901	0
3	12	9	""	"STM4203"	12230	15910	90	104	113	30	57	58	15	96	78	0	486	505	125	133	134	16	100	100	0	0.133	0.151	0.141	0.136	1.777	0.150	0.602	52	380	400	428	-2.909	47	353	56	372	0
3	13	9	"pduA"	"STM2038"	12400	15910	80	100	102	26	58	61	20	82	53	0	476	490	91	135	138	20	100	100	0	0.123	0.124	0.125	0.111	1.852	0.116	0.505	52	328	383	399	-3.021	42	341	44	355	0
3	14	9	"pduS"	"STM2053"	12580	15910	80	162	168	45	56	59	18	98	96	0	881	844	201	138	146	63	100	100	0	0.143	0.159	0.171	0.156	1.355	0.150	0.814	52	318	849	818	-2.809	106	743	112	706	0
3	15	9	"stfC"	"STM0196"	12800	15890	210	432	436	77	59	70	81	100	100	0	2089	2135	302	139	152	102	100	100	0	0.191	0.189	0.186	0.187	1.189	0.179	0.759	316	1452	2323	2373	-2.386	373	1950	377	1996	100
3	16	9	"eutS"	"STM2470"	12940	15900	100	76	151	135	58	62	34	40	32	0	171	594	674	139	160	164	33	30	0	0.563	0.204	0.249	0.409	3.686	0.193	0.865	80	322	50	548	-0.830	18	32	93	455	-50
3	17	9	"pagK"	"STM1867"	13120	15900	100	73	76	21	58	60	14	51	31	0	227	243	76	136	137	18	100	95	0	0.165	0.168	0.216	0.190	2.460	0.136	0.209	80	430	106	125	-2.601	15	91	18	107	0
3	18	9	"pefI"	"PSLT013"	13290	15900	90	271	283	84	57	59	15	100	100	0	573	561	169	136	138	18	100	100	0	0.490	0.532	0.530	0.537	1.206	0.515	0.925	52	386	651	651	-1.030	214	437	226	425	0
3	19	9	"traM"	"PSLT073"	13480	15890	90	145	149	34	59	60	15	98	94	0	975	962	134	137	140	23	100	100	0	0.103	0.109	0.109	0.102	1.484	0.108	0.780	52	387	924	915	-3.285	86	838	90	825	0
3	20	9	"traC"	"PSLT088"	13650	15890	90	678	708	165	60	64	20	100	100	0	3225	3385	852	140	148	51	100	100	0	0.200	0.200	0.196	0.202	1.166	0.196	0.963	52	378	3703	3893	-2.320	618	3085	648	3245	0
3	21	9	""	"STM1623"	13840	15890	90	835	841	136	60	64	20	100	100	0	1661	1737	260	139	146	43	100	100	0	0.509	0.489	0.482	0.488	1.123	0.480	0.966	52	389	2297	2379	-0.974	775	1522	781	1598	0
3	22	9	"fumB"	"STM4300"	14020	15900	100	398	383	129	58	61	16	100	98	0	1316	1281	415	138	139	17	100	100	0	0.289	0.284	0.291	0.278	1.312	0.280	0.936	80	441	1518	1468	-1.793	340	1178	325	1143	0
3	23	9	"phnB"	"STM4288"	14180	15890	90	520	530	95	61	66	25	100	100	0	891	886	152	140	146	40	100	100	0	0.611	0.629	0.627	0.629	1.216	0.612	0.933	52	354	1210	1215	-0.710	459	751	469	746	0
3	24	9	"nrfD"	"STM4280"	14370	15890	100	125	161	112	61	65	22	93	67	0	385	555	452	139	142	34	100	100	0	0.260	0.240	0.249	0.230	1.647	0.232	0.865	80	492	310	516	-1.943	64	246	100	416	0
3	1	10	"mog"	"STM0008"	10280	16110	90	635	635	115	55	60	30	100	100	0	833	853	131	130	135	41	100	100	0	0.825	0.802	0.800	0.798	1.134	0.800	0.964	52	386	1283	1303	-0.277	580	703	580	723	0
3	2	10	""	"STM0273"	10460	16110	90	125	130	29	56	60	29	98	71	0	412	439	115	127	133	40	100	100	0	0.242	0.237	0.237	0.231	1.449	0.213	0.709	52	394	354	386	-2.046	69	285	74	312	0
3	3	10	""	"STM0278"	10640	16100	90	127	133	37	56	58	16	96	94	0	652	652	71	129	130	16	100	100	0	0.136	0.147	0.133	0.131	1.663	0.145	0.668	52	380	594	600	-2.881	71	523	77	523	0
3	4	10	""	"STM0287"	10810	16100	90	142	149	63	56	57	14	98	96	0	692	713	237	131	131	18	100	100	0	0.153	0.160	0.146	0.146	1.405	0.175	0.844	52	380	647	675	-2.706	86	561	93	582	0
3	5	10	""	"STM0296"	10980	16100	90	94	92	23	56	58	14	84	61	0	412	407	97	131	133	18	100	100	0	0.135	0.130	0.146	0.124	1.803	0.118	0.470	52	380	319	312	-2.886	38	281	36	276	0
3	6	10	"ghmA"	"STM0310"	11160	16100	90	280	292	84	56	58	15	100	100	0	275	285	51	129	130	18	100	100	0	1.534	1.513	1.559	1.501	1.265	1.625	0.884	52	395	370	392	0.618	224	146	236	156	0
3	7	10	"ndh"	"STM1211"	11350	16090	90	5927	5721	1462	57	61	20	100	100	0	739	762	193	129	131	19	100	100	0	9.623	8.948	9.112	8.966	1.158	8.959	0.969	52	387	6480	6297	3.266	5870	610	5664	633	0
3	8	10	"ycfV"	"STM1218"	11520	16090	90	1071	1065	217	57	60	19	100	100	0	967	962	158	130	132	17	100	100	0	1.211	1.212	1.225	1.199	1.166	1.226	0.972	52	394	1851	1840	0.277	1014	837	1008	832	0
3	9	10	"ymfB"	"STM1235"	11710	16100	80	126	141	53	58	60	15	100	92	0	265	292	101	132	132	16	100	100	0	0.511	0.519	0.478	0.497	1.522	0.493	0.756	52	320	201	243	-0.968	68	133	83	160	0
3	10	10	""	"STM1252"	11880	16100	100	535	518	174	59	60	15	100	100	0	1441	1301	407	129	130	16	100	100	0	0.363	0.392	0.388	0.387	1.275	0.391	0.960	80	452	1788	1631	-1.463	476	1312	459	1172	0
3	11	10	""	"STM1265"	12060	16090	90	170	171	45	58	59	15	100	98	0	764	754	123	131	132	16	100	100	0	0.177	0.181	0.181	0.170	1.407	0.181	0.822	52	358	745	736	-2.499	112	633	113	623	0
3	12	10	"yaoF"	"STM1275"	12220	16090	80	126	123	30	57	59	15	94	86	0	258	259	44	134	135	17	100	100	0	0.556	0.528	0.561	0.493	1.791	0.495	0.612	52	320	193	191	-0.846	69	124	66	125	0
3	13	10	"fumC"	"STM1469"	12400	16080	90	1734	1688	378	60	81	131	100	100	0	1709	1671	294	137	155	119	100	100	0	1.065	1.061	1.051	1.045	1.142	1.078	0.984	52	389	3246	3162	0.091	1674	1572	1628	1534	0
3	14	10	"ydgI"	"STM1477"	12590	16090	100	857	814	231	58	76	120	98	93	0	1956	1921	496	137	151	109	100	100	0	0.439	0.424	0.425	0.416	1.197	0.424	0.979	80	471	2618	2540	-1.187	799	1819	756	1784	0
3	15	10	""	"STM1485"	12770	16080	90	238	229	51	59	61	17	100	100	0	554	552	90	136	135	17	100	100	0	0.428	0.409	0.410	0.398	1.313	0.393	0.870	52	325	597	586	-1.224	179	418	170	416	0
3	16	10	""	"STM1490"	12950	16090	90	293	292	57	58	60	16	100	100	0	926	936	131	135	135	17	100	100	0	0.297	0.292	0.282	0.287	1.264	0.285	0.907	52	373	1026	1035	-1.751	235	791	234	801	0
3	17	10	""	"STM1499"	13120	16090	100	493	451	188	58	61	15	100	98	0	1700	1550	640	136	137	17	100	100	0	0.278	0.278	0.283	0.272	1.260	0.278	0.968	80	442	1999	1807	-1.846	435	1564	393	1414	0
3	18	10	"wzzB"	"STM2079"	13290	16080	90	2437	2407	538	61	86	133	100	100	0	1367	1362	237	139	151	71	100	100	0	1.935	1.918	1.936	1.882	1.158	1.936	0.985	52	378	3604	3569	0.952	2376	1228	2346	1223	0
3	19	10	"nxiA"	"STM2783"	13480	16070	90	471	462	107	59	76	113	98	90	0	1091	1106	218	136	145	58	100	100	0	0.431	0.415	0.417	0.407	1.198	0.415	0.956	52	400	1367	1373	-1.213	412	955	403	970	0
3	20	10	"ygaF"	"STM2790"	13650	16070	90	262	265	77	57	59	16	98	98	0	1101	1069	239	137	137	17	100	100	0	0.213	0.223	0.213	0.211	1.422	0.222	0.900	52	394	1169	1140	-2.233	205	964	208	932	0
3	21	10	"ygaP"	"STM2798"	13840	16070	90	1711	1678	379	58	59	14	100	100	0	540	545	105	138	139	18	100	100	0	4.112	3.980	4.037	3.982	1.184	4.029	0.953	52	394	2055	2027	2.040	1653	402	1620	407	0
3	22	10	""	"STM4012"	14010	16070	90	260	257	49	57	59	15	100	100	0	1367	1419	178	139	143	36	100	100	0	0.165	0.156	0.158	0.153	1.306	0.157	0.886	52	372	1431	1480	-2.597	203	1228	200	1280	0
3	23	10	""	"STM4031"	14190	16070	90	691	703	241	58	62	18	100	100	0	346	362	94	138	141	36	100	100	0	3.043	2.879	2.856	2.914	1.297	2.889	0.905	52	388	841	869	1.606	633	208	645	224	0
3	24	10	"rhaD"	"STM4045"	14370	16070	100	198	213	99	60	62	16	100	98	0	726	784	358	136	136	17	100	100	0	0.234	0.236	0.234	0.224	1.337	0.241	0.908	80	471	728	801	-2.096	138	590	153	648	0
3	1	11	""	"STM2942"	10290	16280	100	223	216	64	54	56	16	98	96	0	808	747	202	129	130	17	100	100	0	0.249	0.262	0.256	0.246	1.561	0.260	0.904	80	475	848	780	-2.006	169	679	162	618	0
3	2	11	"pyrG"	"STM2953"	10460	16280	90	10246	10114	1157	59	399	1582	100	100	0	1709	1692	129	130	183	246	100	100	0	6.452	6.437	6.549	6.407	1.119	6.619	0.978	52	364	11766	11617	2.690	10187	1579	10055	1562	0
3	3	11	"ygcY"	"STM2961"	10630	16280	90	502	547	157	60	365	1505	0	0	0	1191	1255	371	129	178	235	100	100	0	0.416	0.433	0.440	0.432	1.233	0.454	0.557	52	381	1504	1613	-1.265	442	1062	487	1126	0
3	4	11	"exo"	"STM2972"	10810	16280	90	604	643	158	56	60	20	100	100	0	1052	1119	204	130	134	32	100	100	0	0.594	0.594	0.590	0.583	1.209	0.596	0.950	52	381	1470	1576	-0.751	548	922	587	989	0
3	5	11	"fucI"	"STM2976"	10980	16270	90	379	367	104	56	62	25	100	98	0	1786	1742	395	132	150	112	100	100	0	0.195	0.193	0.200	0.185	1.313	0.197	0.946	52	393	1977	1921	-2.356	323	1654	311	1610	0
3	6	11	"ygdI"	"STM2983"	11170	16270	90	168	170	44	55	59	22	98	96	0	391	391	51	129	141	104	100	82	0	0.431	0.439	0.450	0.410	1.535	0.444	0.770	52	387	375	377	-1.213	113	262	115	262	0
3	7	11	"metC"	"STM3161"	11340	16270	90	1300	1215	227	57	60	18	100	100	0	1499	1472	185	129	129	22	100	100	0	0.907	0.862	0.879	0.850	1.153	0.871	0.971	52	380	2613	2501	-0.140	1243	1370	1158	1343	0
3	8	11	""	"STM3170"	11520	16270	90	239	247	80	54	57	19	98	98	0	914	941	305	129	131	22	100	100	0	0.236	0.238	0.227	0.226	1.391	0.236	0.914	52	395	970	1005	-2.085	185	785	193	812	0
3	9	11	"STMF1.3"	"Not LT2a90"	11710	16280	80	186	271	261	56	57	14	98	94	0	140	153	46	130	131	15	38	26	0	13.000	9.348	9.368	8.353	2.738	7.226	0.576	52	320	140	238	3.700	130	10	215	23	0
3	10	11	"yfiO"	"STM2663"	11880	16270	90	3080	3096	804	56	60	23	100	100	0	679	711	156	130	131	16	100	100	0	5.508	5.232	5.212	5.208	1.165	5.315	0.967	52	361	3573	3621	2.462	3024	549	3040	581	0
3	11	11	"ffh"	"STM2677"	12060	16270	100	3698	3505	979	57	61	24	100	100	0	1074	1035	234	134	133	16	100	100	0	3.873	3.827	3.907	3.735	1.241	3.891	0.977	80	452	4581	4349	1.954	3641	940	3448	901	0
3	12	11	"yfjG"	"STM2687"	12230	16260	90	1129	1171	385	57	60	20	100	100	0	586	610	152	134	134	17	100	100	0	2.372	2.340	2.396	2.317	1.168	2.398	0.963	52	385	1524	1590	1.246	1072	452	1114	476	0
3	13	11	"ybbK"	"STM0501"	12420	16260	90	2382	2292	493	58	60	17	100	100	0	1079	1057	172	134	134	17	100	100	0	2.459	2.420	2.406	2.402	1.117	2.467	0.976	52	388	3269	3157	1.298	2324	945	2234	923	0
3	14	11	"sfbB"	"STM0511"	12580	16260	90	2439	2381	617	58	94	227	100	98	0	1515	1498	303	136	153	120	100	100	0	1.727	1.706	1.735	1.655	1.253	1.732	0.974	52	326	3760	3685	0.788	2381	1379	2323	1362	100
3	15	11	"gip"	"STM0518"	12730	16260	110	266	270	68	59	87	182	65	5	0	1206	1237	152	139	175	166	100	100	0	0.194	0.192	0.182	0.184	1.351	0.277	0.271	80	520	1274	1309	-2.366	207	1067	211	1098	0
3	16	11	"allB"	"STM0523"	12940	16260	90	392	393	100	58	61	20	100	100	0	1499	1459	213	137	147	65	100	100	0	0.245	0.253	0.252	0.245	1.231	0.258	0.921	52	380	1696	1657	-2.028	334	1362	335	1322	0
3	17	11	"allC"	"STM0527"	13110	16260	90	133	138	38	58	61	16	98	88	0	540	535	86	135	138	22	100	100	0	0.185	0.200	0.196	0.178	1.545	0.201	0.719	52	373	480	480	-2.433	75	405	80	400	0
3	18	11	"ppiB"	"STM0536"	13290	16250	90	1874	1821	349	58	63	33	100	100	0	717	693	106	136	138	20	100	100	0	3.126	3.165	3.130	3.166	1.137	3.183	0.973	52	395	2397	2320	1.644	1816	581	1763	557	0
3	19	11	"slyX"	"STM3454"	13480	16260	80	147	155	45	55	56	15	98	96	0	253	254	45	134	133	16	100	98	0	0.773	0.833	0.784	0.793	1.578	0.825	0.623	52	328	211	220	-0.371	92	119	100	120	0
3	20	11	"mglB"	"STM2190"	13650	16250	80	294	299	78	56	57	14	100	100	0	778	772	162	136	136	16	100	100	0	0.371	0.382	0.375	0.377	1.240	0.378	0.916	52	334	880	879	-1.432	238	642	243	636	0
3	21	11	""	"STM2198"	13830	16250	80	1327	1337	157	60	192	888	100	1	0	2045	2067	179	142	428	1947	32	0	0	0.666	0.663	0.673	0.661	1.100	0.667	0.974	52	340	3170	3202	-0.587	1267	1903	1277	1925	0
3	22	11	"rsuA"	"STM2222"	14010	16250	90	895	838	274	59	66	35	100	100	0	918	858	213	141	146	33	100	100	0	1.076	1.086	1.081	1.052	1.228	1.113	0.969	52	388	1613	1496	0.106	836	777	779	717	0
3	23	11	"yejM"	"STM2228"	14180	16250	90	760	734	213	59	68	44	100	100	0	983	927	235	138	147	43	100	100	0	0.830	0.856	0.878	0.850	1.141	0.873	0.972	52	394	1546	1464	-0.270	701	845	675	789	0
3	24	11	""	"STM2237"	14380	16240	90	102	104	29	57	58	14	86	75	0	396	396	92	136	137	18	100	100	0	0.173	0.181	0.174	0.152	1.940	0.178	0.555	52	392	305	307	-2.531	45	260	47	260	0
3	1	12	"phoP"	"STM1231"	10270	16460	90	4503	4611	1310	53	64	74	100	100	0	672	681	160	128	128	18	100	100	0	8.180	8.242	8.318	8.224	1.121	8.358	0.974	52	381	4994	5111	3.032	4450	544	4558	553	0
3	2	12	"phoP"	"STM1231"	10450	16460	90	4419	4245	1258	57	95	199	100	100	0	623	621	148	127	131	26	100	100	0	8.794	8.478	8.518	8.503	1.153	8.642	0.975	52	395	4858	4682	3.137	4362	496	4188	494	0
3	3	12	"phoQ"	"STM1230"	10640	16450	90	649	647	160	53	76	158	100	98	0	342	340	54	126	129	24	100	100	0	2.759	2.776	2.727	2.759	1.194	2.860	0.924	52	379	812	808	1.464	596	216	594	214	0
3	4	12	"phoQ"	"STM1230"	10810	16450	90	1822	1698	467	54	57	19	100	100	0	677	642	154	127	129	17	100	100	0	3.215	3.192	3.197	3.211	1.226	3.250	0.970	52	372	2318	2159	1.685	1768	550	1644	515	0
3	5	12	"phoQ"	"STM1230"	10990	16460	80	926	950	403	56	59	20	100	100	0	397	401	108	129	130	17	100	100	0	3.246	3.287	3.221	3.285	1.270	3.450	0.920	52	326	1138	1166	1.699	870	268	894	272	0
3	6	12	"hupA"	"STM4170"	11180	16450	90	1442	1531	730	54	56	16	100	100	0	291	301	94	128	127	17	100	100	0	8.515	8.538	8.796	8.738	1.322	8.861	0.862	52	369	1551	1650	3.090	1388	163	1477	173	0
3	7	12	"sopB"	"STM1091"	11340	16450	100	5773	5842	1251	57	67	52	100	100	0	1539	3135	4428	126	128	24	100	100	0	4.045	1.923	3.855	3.007	1.959	1.030	0.352	80	440	7129	8794	2.016	5716	1413	5785	3009	0
3	8	12	"pipC"	"STM0375"	11530	16450	100	939	923	329	56	66	51	100	100	0	469	466	122	125	129	23	100	100	0	2.567	2.543	2.570	2.538	1.262	2.613	0.944	80	462	1227	1208	1.360	883	344	867	341	0
3	9	12	"pipC"	"STM0375"	11710	16440	90	919	909	207	55	57	15	100	100	0	468	469	76	128	130	17	100	100	0	2.541	2.504	2.478	2.482	1.245	2.596	0.933	52	368	1204	1195	1.345	864	340	854	341	0
3	10	12	"ssrB"	"STM1391"	11920	16470	140	259	245	93	57	61	23	91	89	0	766	691	243	134	142	35	93	89	0	0.320	0.338	0.342	0.345	1.670	0.335	0.895	156	643	834	745	-1.646	202	632	188	557	0
3	11	12	"ssrB"	"STM1391"	12060	16440	90	212	213	52	55	57	16	100	100	0	593	586	60	132	136	30	100	100	0	0.341	0.348	0.335	0.332	1.373	0.344	0.826	52	292	618	612	-1.554	157	461	158	454	0
3	12	12	"ssrB"	"STM1391"	12240	16450	80	221	233	58	57	59	15	100	100	0	648	669	126	131	133	18	100	100	0	0.317	0.327	0.317	0.317	1.364	0.327	0.810	52	314	681	714	-1.656	164	517	176	538	0
3	13	12	"lrp"	"STM0959"	12400	16440	90	2577	2455	625	57	80	144	100	100	0	624	620	130	133	137	34	100	100	0	5.132	4.924	4.924	4.915	1.199	4.939	0.957	52	374	3011	2885	2.360	2520	491	2398	487	0
3	14	12	"lrp"	"STM0959"	12580	16440	90	2511	2488	497	59	104	217	100	100	0	611	613	113	133	142	48	100	100	0	5.130	5.060	4.972	5.100	1.171	5.058	0.968	52	389	2930	2909	2.359	2452	478	2429	480	0
3	15	12	"gyrA"	"STM2272"	12760	16440	90	2993	2815	808	58	86	169	100	100	0	680	653	159	133	139	41	100	100	0	5.366	5.302	5.433	5.320	1.188	5.368	0.961	52	375	3482	3277	2.424	2935	547	2757	520	0
3	16	12	"gyrA"	"STM2272"	12950	16440	110	6062	5747	1888	59	69	37	100	100	0	1136	1103	292	134	135	17	100	100	0	5.991	5.870	5.965	5.783	1.163	5.990	0.976	80	512	7005	6657	2.583	6003	1002	5688	969	0
3	17	12	"csrA"	"STM2826"	13130	16440	90	282	324	193	57	61	22	100	100	0	235	272	115	133	134	17	100	98	0	2.206	1.921	2.020	2.009	1.430	1.878	0.826	52	365	327	406	1.141	225	102	267	139	0
3	18	12	"csrA"	"STM2826"	13310	16440	100	317	325	132	56	58	16	100	100	0	254	269	77	134	134	16	97	96	0	2.175	1.993	1.933	2.112	1.609	2.012	0.851	80	438	381	404	1.121	261	120	269	135	0
3	19	12	"yhhP"	"STM3578"	13470	16430	90	194	198	55	56	57	14	100	100	0	342	336	58	135	135	18	100	100	0	0.667	0.706	0.745	0.682	1.451	0.718	0.813	52	362	345	343	-0.585	138	207	142	201	0
3	20	12	"yhhP"	"STM3578"	13660	16440	80	162	168	62	56	58	15	98	96	0	286	299	68	136	137	16	100	100	0	0.707	0.687	0.658	0.653	1.550	0.714	0.763	52	326	256	275	-0.501	106	150	112	163	0
3	21	12	"yhhP"	"STM3578"	13840	16430	80	174	183	46	60	174	845	0	0	0	299	296	34	139	405	1923	0	0	0	0.712	0.783	0.751	0.750	1.527	0.842	0.751	52	328	274	280	-0.489	114	160	123	157	0
3	22	12	"topA"	"STM1714"	14010	16430	90	1441	1355	500	58	59	16	100	100	0	878	792	243	137	138	18	100	100	0	1.866	1.980	1.953	2.002	1.261	2.002	0.966	52	372	2124	1952	0.900	1383	741	1297	655	0
3	23	12	"topA"	"STM1714"	14190	16430	80	348	369	106	56	59	18	100	100	0	293	306	71	134	137	17	100	100	0	1.836	1.820	1.818	1.871	1.323	1.808	0.868	52	326	451	485	0.877	292	159	313	172	0
3	24	12	"fur"	"STM0693"	14370	16420	90	1329	1337	247	55	59	18	100	100	0	701	707	105	137	137	17	100	100	0	2.259	2.249	2.226	2.251	1.155	2.304	0.955	52	394	1838	1852	1.176	1274	564	1282	570	0
3	1	13	"ctrl-buffer"	"ctrl-buffer"	10280	16640	100	52	54	12	51	53	13	18	2	0	135	136	18	128	128	15	27	7	0	0.143	0.375	0.625	0.727	3.099	0.134	0.006	80	466	8	11	-2.807	1	7	3	8	-50
3	2	13	"ctrl-buffer"	"ctrl-buffer"	10460	16640	100	52	57	16	53	57	34	6	0	0	131	131	17	130	130	17	12	2	0	-1.000	4.000	0.778	0.748	3.523	3.236	0.005	80	452	0	5	Error	-1	1	4	1	-50
3	3	13	"ctrl-buffer"	"ctrl-buffer"	10640	16630	100	51	54	13	52	54	13	13	7	0	127	127	15	127	129	16	11	2	0	100000.000	100000.000	0.650	0.736	4.647	0.160	0.000	80	440	-1	2	16.610	-1	0	2	0	-50
3	4	13	"ctrl-buffer"	"ctrl-buffer"	10810	16630	100	50	51	10	54	55	13	8	1	0	129	129	15	126	127	16	20	2	0	-1.333	-1.000	0.760	0.827	2.921	4.660	0.003	80	430	-1	0	Error	-4	3	-3	3	-50
3	5	13	"ctrl-buffer"	"ctrl-buffer"	10990	16630	100	54	57	14	55	56	13	20	6	0	137	137	19	125	126	15	40	13	0	-0.083	0.167	0.708	0.701	3.852	5.746	0.004	80	432	11	14	Error	-1	12	2	12	-50
3	6	13	"ctrl-buffer"	"ctrl-buffer"	11170	16630	100	52	56	19	52	54	13	25	8	0	129	130	17	125	126	16	23	6	0	0.000	0.800	0.950	0.902	2.791	0.555	0.013	80	452	4	9	Error	0	4	4	5	-50
3	7	13	"ctrl-buffer"	"ctrl-buffer"	11350	16630	100	55	58	18	54	55	13	23	8	0	130	132	20	126	126	16	25	12	0	0.250	0.667	0.652	0.700	3.786	6.848	0.002	80	420	5	10	-2.000	1	4	4	6	-50
3	8	13	"ctrl-buffer"	"ctrl-buffer"	11520	16630	100	52	55	13	55	56	14	16	2	0	132	132	19	127	127	15	27	10	0	-0.600	0.000	0.727	0.656	4.239	0.130	0.002	80	420	2	5	Error	-3	5	0	5	-50
3	9	13	"ctrl-buffer"	"ctrl-buffer"	11700	16620	100	57	57	15	55	56	14	18	3	0	136	135	18	128	130	17	28	5	0	0.250	0.286	0.800	0.667	2.932	5.002	0.007	80	452	10	9	-2.000	2	8	2	7	-50
3	10	13	"ctrl-buffer"	"ctrl-buffer"	11880	16620	100	61	60	18	59	62	20	10	1	0	143	142	17	140	151	43	0	0	0	0.667	0.500	0.615	0.680	3.824	0.514	0.173	80	362	5	3	-0.585	2	3	1	2	-50
3	11	13	"ctrl-buffer"	"ctrl-buffer"	12060	16620	100	58	59	22	60	62	20	13	3	0	135	137	22	137	148	41	3	1	0	1.000	100000.000	1.029	1.234	4.977	0.251	0.083	80	400	-4	-1	0.000	-2	-2	-1	0	-100
3	12	13	"ctrl-buffer"	"ctrl-buffer"	12230	16620	100	57	58	13	56	57	14	12	6	0	133	134	21	131	132	16	26	7	0	0.500	0.667	0.824	0.803	3.711	3.981	0.007	80	420	3	5	-1.000	1	2	2	3	-50
3	13	13	"ctrl-buffer"	"ctrl-buffer"	12410	16620	100	52	54	13	55	58	20	5	0	0	142	141	21	130	131	17	41	8	0	-0.250	-0.091	0.522	0.551	2.845	3.084	0.014	80	442	9	10	Error	-3	12	-1	11	-50
3	14	13	"ctrl-buffer"	"ctrl-buffer"	12590	16620	100	59	62	26	55	58	41	3	1	0	135	138	19	130	131	18	26	6	0	0.800	0.875	0.500	0.583	4.616	1.571	0.010	80	452	9	15	-0.322	4	5	7	8	-50
3	15	13	"ctrl-buffer"	"ctrl-buffer"	12770	16610	100	51	52	11	56	58	17	5	0	0	138	140	16	132	132	17	27	5	0	-0.833	-0.500	0.750	0.903	3.828	0.147	0.000	80	442	1	4	Error	-5	6	-4	8	-50
3	16	13	"ctrl-buffer"	"ctrl-buffer"	12950	16610	100	58	58	13	56	63	32	1	0	0	144	144	17	130	132	17	36	17	0	0.143	0.143	0.549	0.538	3.280	7.541	0.035	80	418	16	16	-2.807	2	14	2	14	-50
3	17	13	"ctrl-buffer"	"ctrl-buffer"	13120	16610	100	56	56	14	55	57	14	13	3	0	138	139	21	132	132	16	35	10	0	0.167	0.143	0.708	0.605	4.043	20.014	0.001	80	430	7	8	-2.585	1	6	1	7	-50
3	18	13	"ctrl-buffer"	"ctrl-buffer"	13300	16610	100	51	52	12	57	58	15	6	0	0	130	131	16	132	133	17	16	2	0	3.000	5.000	0.741	0.779	3.508	51.310	0.000	80	420	-8	-6	1.585	-6	-2	-5	-1	-50
3	19	13	"ctrl-buffer"	"ctrl-buffer"	13480	16610	100	57	58	15	57	58	16	11	5	0	127	129	17	132	132	16	11	6	0	0.000	-0.333	1.000	0.904	3.304	0.093	0.001	80	447	-5	-2	Error	0	-5	1	-3	-50
3	20	13	"ctrl-buffer"	"ctrl-buffer"	13660	16610	100	56	57	13	54	57	16	17	1	0	136	139	22	134	134	16	27	10	0	1.000	0.600	0.938	0.823	4.041	11.652	0.001	80	420	4	8	0.000	2	2	3	5	-50
3	21	13	"ctrl-buffer"	"ctrl-buffer"	13830	16610	100	57	58	14	57	58	15	15	3	0	150	148	19	136	136	16	47	16	0	0.000	0.083	0.698	0.872	4.686	34.295	0.000	80	418	14	13	Error	0	14	1	12	-50
3	22	13	"ctrl-buffer"	"ctrl-buffer"	14010	16600	100	59	60	16	58	58	14	13	6	0	133	136	18	136	135	17	20	3	0	-0.333	100000.000	0.706	0.719	2.787	0.287	0.006	80	432	-2	2	Error	1	-3	2	0	-50
3	23	13	"ctrl-buffer"	"ctrl-buffer"	14190	16600	100	52	54	12	55	57	15	8	1	0	138	140	18	133	134	16	30	6	0	-0.600	-0.143	0.652	0.729	3.529	1.572	0.003	80	432	2	6	Error	-3	5	-1	7	-50
3	24	13	"ctrl-buffer"	"ctrl-buffer"	14370	16600	100	59	59	15	55	56	15	18	3	0	138	139	20	135	135	16	20	7	0	1.333	1.000	0.846	0.700	3.662	0.067	0.001	80	474	7	8	0.415	4	3	4	4	-50
3	1	14	"ynfA"	"STM1504"	10280	16810	90	169	174	44	53	55	13	100	100	0	581	568	95	126	128	19	100	100	0	0.255	0.274	0.258	0.264	1.322	0.266	0.818	52	392	571	563	-1.972	116	455	121	442	0
3	2	14	""	"STM3654"	10460	16820	80	165	170	38	55	56	13	100	100	0	416	414	62	127	130	20	100	100	0	0.381	0.401	0.400	0.390	1.386	0.402	0.791	52	334	399	402	-1.394	110	289	115	287	0
3	3	14	"yeiP"	"STM2211"	10640	16810	90	750	735	145	55	56	14	100	100	0	1025	1013	186	131	131	18	100	100	0	0.777	0.771	0.768	0.774	1.201	0.767	0.950	52	400	1589	1562	-0.363	695	894	680	882	0
3	4	14	"yfaE"	"STM2279"	10830	16800	90	271	262	66	54	56	14	100	100	0	261	260	40	128	129	19	98	98	0	1.632	1.576	1.569	1.578	1.472	1.607	0.800	52	367	350	340	0.706	217	133	208	132	0
3	5	14	""	"STM4111"	10990	16810	100	52	54	14	55	56	13	13	7	0	127	126	19	126	126	15	17	2	0	-3.000	100000.000	0.538	0.607	3.855	0.108	0.004	80	470	-2	-1	Error	-3	1	-1	0	-50
3	6	14	""	"STM4140"	11180	16810	80	82	84	25	54	55	13	71	50	0	170	170	39	126	126	15	82	63	0	0.636	0.682	0.704	0.710	2.414	0.507	0.253	52	328	72	74	-0.652	28	44	30	44	0
3	7	14	"ssaS"	"STM1420"	11360	16810	100	66	73	27	53	56	14	47	26	0	221	263	152	126	127	15	98	91	0	0.137	0.146	0.186	0.167	2.675	0.124	0.340	80	484	108	157	-2.869	13	95	20	137	0
3	8	14	"nrdH"	"STM2805"	11540	16800	90	426	1467	2379	55	56	14	100	100	0	167	211	123	128	128	15	76	59	0	9.513	17.012	12.715	14.979	1.954	19.502	0.883	52	364	410	1495	3.250	371	39	1412	83	0
3	9	14	"fimI"	"STM0544"	11700	16800	80	104	129	80	54	56	14	90	80	0	258	348	246	129	129	17	100	100	0	0.388	0.342	0.333	0.331	1.928	0.314	0.824	52	320	179	294	-1.367	50	129	75	219	0
3	10	14	"aroA"	"STM0978"	11890	16800	100	1657	1411	703	57	58	16	100	100	0	789	713	296	132	134	20	98	97	0	2.435	2.330	2.350	2.313	1.437	2.374	0.962	80	482	2257	1935	1.284	1600	657	1354	581	0
3	11	14	"dam"	"STM3484"	12060	16790	90	136	200	158	56	58	16	100	96	0	220	299	175	134	135	19	100	98	0	0.930	0.873	0.831	0.832	1.438	0.882	0.904	52	370	166	309	-0.104	80	86	144	165	0
3	12	14	"pduW"	"STM2057"	12240	16790	90	179	234	140	56	58	16	100	100	0	599	766	421	134	134	18	100	100	0	0.265	0.282	0.262	0.266	1.397	0.286	0.897	52	379	588	810	-1.919	123	465	178	632	0
3	13	14	""	"STM2695"	12420	16800	100	321	318	86	55	57	15	100	100	0	1457	1419	345	134	134	18	100	100	0	0.201	0.205	0.200	0.202	1.278	0.202	0.914	80	474	1589	1548	-2.314	266	1323	263	1285	0
3	14	14	"yajR"	"STM0436"	12590	16800	90	616	626	173	55	57	13	100	100	0	964	970	225	132	133	18	100	100	0	0.674	0.681	0.677	0.678	1.181	0.676	0.950	52	378	1393	1409	-0.569	561	832	571	838	0
3	15	14	""	"STM0564"	12770	16790	90	473	489	101	58	59	15	100	100	0	1612	1682	270	134	134	17	100	100	0	0.281	0.278	0.286	0.275	1.207	0.271	0.937	52	394	1893	1979	-1.832	415	1478	431	1548	0
3	16	14	""	"STM0351"	12950	16790	90	111	118	33	56	58	16	96	82	0	513	516	101	133	133	16	100	100	0	0.145	0.162	0.146	0.144	1.796	0.150	0.571	52	394	435	445	-2.788	55	380	62	383	0
3	17	14	"dsrB"	"STM1983"	13130	16790	90	150	151	51	56	58	16	96	90	0	389	403	144	132	132	16	100	100	0	0.366	0.351	0.334	0.322	1.754	0.312	0.760	52	379	351	366	-1.451	94	257	95	271	0
3	18	14	"yeiE"	"STM2201"	13300	16790	100	1357	1327	383	56	57	16	100	100	0	850	843	227	133	134	17	100	100	0	1.815	1.790	1.802	1.812	1.189	1.789	0.962	80	496	2018	1981	0.860	1301	717	1271	710	0
3	19	14	"recB"	"STM2994"	13500	16770	70	68	74	18	56	58	14	46	34	0	187	215	68	134	135	18	87	75	0	0.226	0.222	0.255	0.266	2.370	0.138	0.146	32	228	65	99	-2.143	12	53	18	81	0
3	20	14	"EMPTY"	"EMPTY"	13660	16790	100	55	55	13	55	57	16	10	1	0	136	134	17	132	133	16	20	3	0	0.000	0.000	0.657	0.630	3.596	3.255	0.002	80	469	4	2	Error	0	4	0	2	-75
3	21	14	"EMPTY"	"EMPTY"	13840	16780	100	54	54	14	55	57	15	15	2	0	137	135	17	133	134	16	18	2	0	-0.250	-0.500	0.789	0.652	4.544	1.992	0.007	80	440	3	1	Error	-1	4	-1	2	-75
3	22	14	"EMPTY"	"EMPTY"	14010	16780	100	55	56	13	56	58	17	10	1	0	133	133	13	133	135	20	5	0	0	100000.000	0.000	0.929	0.825	3.035	4.408	0.005	80	452	-1	0	16.610	-1	0	0	0	-75
3	23	14	"EMPTY"	"EMPTY"	14190	16780	100	54	56	13	56	58	17	8	1	0	132	132	17	132	134	20	8	2	0	100000.000	0.000	0.833	0.820	3.354	0.661	0.004	80	464	-2	0	16.610	-2	0	0	0	-75
3	24	14	"EMPTY"	"EMPTY"	14370	16780	100	56	57	13	54	56	15	15	3	0	137	135	15	132	133	16	12	1	0	0.400	1.000	1.026	1.119	3.616	0.217	0.001	80	496	7	6	-1.322	2	5	3	3	-75
4	1	1	"yjiX"	"STM4531"	14760	14460	90	199	204	63	62	67	32	98	92	0	279	285	63	139	142	27	96	92	0	0.979	0.973	0.944	0.954	1.604	0.991	0.782	52	400	277	288	-0.031	137	140	142	146	0
4	2	1	"yhjG"	"STM3610"	14940	14460	90	591	622	349	63	67	32	100	100	0	377	412	200	139	143	27	96	96	0	2.218	2.048	2.063	2.141	1.390	1.956	0.945	52	378	766	832	1.150	528	238	559	273	0
4	3	1	"mtlD"	"STM3686"	15110	14460	100	1223	1267	473	64	66	19	100	100	0	1282	1357	458	141	144	20	100	100	0	1.016	0.989	0.994	0.988	1.134	0.994	0.976	80	476	2300	2419	0.023	1159	1141	1203	1216	0
4	4	1	"ptsN"	"STM3322"	15300	14460	100	881	881	355	63	67	20	100	100	0	472	476	129	141	143	19	98	98	0	2.471	2.442	2.452	2.412	1.183	2.540	0.953	80	476	1149	1153	1.305	818	331	818	335	0
4	5	1	"yqjK"	"STM3231"	15470	14450	90	350	342	93	64	67	20	100	96	0	357	345	84	143	143	18	94	92	0	1.336	1.376	1.446	1.400	1.340	1.397	0.850	52	366	500	480	0.418	286	214	278	202	0
4	6	1	"yggT"	"STM3101"	15660	14460	100	1259	1209	486	63	65	17	100	100	0	575	548	168	144	145	18	100	100	0	2.775	2.837	2.890	2.916	1.236	2.891	0.963	80	486	1627	1550	1.472	1196	431	1146	404	0
4	7	1	"hscC"	"STM0659"	15840	14460	100	435	447	75	63	64	16	100	100	0	2429	2410	223	144	146	23	100	100	0	0.163	0.169	0.167	0.167	1.182	0.166	0.942	80	455	2657	2650	-2.619	372	2285	384	2266	0
4	8	1	"ubiF"	"STM0671"	16000	14450	90	1154	1201	361	67	74	34	100	100	0	1127	1160	304	146	155	48	100	100	0	1.108	1.118	1.111	1.119	1.150	1.082	0.961	52	366	2068	2148	0.148	1087	981	1134	1014	0
4	9	1	"nagA"	"STM0683"	16180	14450	110	2721	2591	552	65	78	65	100	100	0	1915	1838	377	146	158	64	100	100	0	1.501	1.493	1.495	1.496	1.114	1.480	0.984	80	562	4425	4218	0.586	2656	1769	2526	1692	0
4	10	1	"ybfM"	"STM0687"	16360	14450	90	150	153	49	66	74	51	78	26	0	417	432	106	146	153	47	100	100	0	0.310	0.304	0.296	0.276	1.597	0.324	0.758	52	386	355	373	-1.690	84	271	87	286	0
4	11	1	"apeE"	"STM0570"	16540	14450	90	286	278	93	65	67	18	100	100	0	362	362	91	146	147	19	98	98	0	1.023	0.986	1.014	0.992	1.471	0.968	0.869	52	386	437	429	0.033	221	216	213	216	0
4	12	1	"ahpF"	"STM0609"	16720	14450	100	1888	1828	677	67	69	18	100	100	0	1239	1180	384	146	146	18	100	100	0	1.666	1.703	1.660	1.683	1.174	1.716	0.981	80	450	2914	2795	0.736	1821	1093	1761	1034	0
4	13	1	"dlhH"	"STM3967"	16880	14450	110	2676	2592	392	69	113	290	100	98	0	1752	1683	301	147	176	194	98	98	0	1.624	1.643	1.612	1.672	1.161	1.646	0.977	80	482	4212	4059	0.700	2607	1605	2523	1536	0
4	14	1	"yigM"	"STM3963"	17050	14450	110	2763	2813	352	68	150	411	100	100	0	1914	1926	217	149	203	266	100	100	0	1.527	1.545	1.547	1.544	1.096	1.566	0.980	80	522	4460	4522	0.611	2695	1765	2745	1777	0
4	15	1	"rhtC"	"STM3959"	17240	14450	100	1774	1638	462	64	112	325	100	98	0	1489	1410	290	148	179	204	100	100	0	1.275	1.247	1.218	1.220	1.205	1.273	0.953	80	466	3051	2836	0.351	1710	1341	1574	1262	0
4	16	1	"rarD"	"STM3955"	17420	14450	100	1883	1898	162	63	79	105	100	100	0	1576	1566	109	147	161	103	100	100	0	1.274	1.293	1.286	1.292	1.109	1.332	0.971	80	456	3249	3254	0.349	1820	1429	1835	1419	0
4	17	1	"uvrD"	"STM3951"	17590	14440	90	636	663	243	64	84	115	100	96	0	501	530	177	147	163	112	98	88	0	1.616	1.564	1.535	1.597	1.230	1.544	0.942	52	384	926	982	0.692	572	354	599	383	0
4	18	1	"dapF"	"STM3947"	17800	14450	100	1733	2015	1073	67	75	48	100	100	0	746	808	253	149	150	22	100	100	0	2.791	2.956	2.720	2.849	1.228	3.274	0.936	80	459	2263	2607	1.481	1666	597	1948	659	0
4	19	1	"fklB"	"STM4397"	17950	14440	100	1005	1081	406	64	66	19	100	100	0	649	694	248	146	147	19	100	100	0	1.871	1.856	1.871	1.889	1.171	1.815	0.962	80	427	1444	1565	0.904	941	503	1017	548	0
4	20	1	"ytfK"	"STM4406"	18130	14440	90	194	191	44	66	67	20	100	100	0	260	265	51	144	146	19	100	96	0	1.103	1.033	1.053	1.076	1.612	0.983	0.670	52	394	244	246	0.142	128	116	125	121	0
4	21	1	""	"STM4417"	18310	14430	90	300	327	118	64	68	29	100	100	0	492	505	143	151	154	48	100	98	0	0.692	0.743	0.693	0.732	1.349	0.733	0.873	52	393	577	617	-0.531	236	341	263	354	0
4	22	1	""	"STM4421"	18490	14440	100	662	689	217	68	71	29	100	100	0	1935	1891	579	156	161	45	100	100	0	0.334	0.358	0.360	0.357	1.192	0.354	0.961	80	466	2373	2356	-1.583	594	1779	621	1735	0
4	23	1	""	"STM4425"	18670	14430	100	308	315	99	69	70	18	100	100	0	1240	1310	436	159	160	22	100	100	0	0.221	0.214	0.211	0.211	1.342	0.209	0.920	80	442	1320	1397	-2.177	239	1081	246	1151	0
4	24	1	""	"STM4430"	18850	14440	100	243	248	99	67	69	17	93	91	0	1079	1066	371	155	160	30	100	100	0	0.190	0.199	0.188	0.177	1.526	0.202	0.891	80	488	1100	1092	-2.392	176	924	181	911	0
4	1	2	"sopE2"	"STM1855"	14760	14650	100	402	409	113	63	65	17	100	100	0	884	898	194	142	143	18	100	100	0	0.457	0.458	0.444	0.445	1.258	0.460	0.930	80	474	1081	1102	-1.130	339	742	346	756	0
4	2	2	""	"STM1731"	14930	14640	90	170	182	69	64	65	17	100	98	0	453	472	146	140	143	19	100	100	0	0.339	0.355	0.363	0.336	1.381	0.366	0.856	52	386	419	450	-1.562	106	313	118	332	0
4	3	2	"otsB"	"STM1929"	15110	14640	90	326	356	118	65	67	18	100	100	0	915	987	318	145	146	18	100	100	0	0.339	0.346	0.348	0.342	1.280	0.342	0.914	52	394	1031	1133	-1.561	261	770	291	842	0
4	4	2	""	"STM4161"	15290	14640	80	81	84	23	62	65	20	46	11	0	275	277	42	144	145	18	100	100	0	0.145	0.165	0.156	0.139	2.460	0.164	0.210	52	328	150	155	-2.785	19	131	22	133	0
4	5	2	"rsd"	"STM4165"	15470	14640	100	376	356	125	61	65	19	100	98	0	718	686	223	140	141	19	100	100	0	0.545	0.540	0.539	0.532	1.250	0.536	0.956	80	470	893	841	-0.876	315	578	295	546	0
4	6	2	"hupA"	"STM4170"	15640	14640	90	1462	1428	317	64	72	33	100	100	0	314	304	53	142	143	18	100	100	0	8.128	8.420	8.786	8.715	1.277	8.277	0.897	52	374	1570	1526	3.023	1398	172	1364	162	0
4	7	2	""	"STM3121"	15820	14640	90	129	138	49	63	69	30	84	57	0	294	331	104	142	143	19	100	100	0	0.434	0.397	0.386	0.361	1.627	0.395	0.722	52	390	218	264	-1.204	66	152	75	189	0
4	8	2	"stfG"	"STM0200"	16000	14640	80	105	109	36	63	64	18	75	55	0	296	330	116	142	143	19	100	100	0	0.273	0.245	0.247	0.220	2.272	0.228	0.530	52	334	196	234	-1.874	42	154	46	188	0
4	9	2	"eutT"	"STM2467"	16170	14640	90	95	98	26	62	64	17	78	40	0	272	290	62	141	143	18	100	100	0	0.252	0.242	0.221	0.226	1.867	0.219	0.339	52	381	164	185	-1.989	33	131	36	149	0
4	10	2	"lexA"	"STM4237"	16350	14630	90	914	1142	637	63	65	18	100	100	0	210	251	99	140	141	18	98	90	0	12.157	9.721	10.761	11.172	1.498	8.877	0.839	52	396	921	1190	3.604	851	70	1079	111	0
4	11	2	"prpC"	"STM0369"	16530	14630	90	147	144	37	64	66	18	98	86	0	602	601	162	143	143	17	100	100	0	0.181	0.175	0.170	0.166	1.423	0.175	0.728	52	396	542	538	-2.467	83	459	80	458	0
4	12	2	"ushB"	"STM4064"	16720	14640	100	1743	1684	368	64	70	25	100	100	0	619	622	127	146	145	17	100	100	0	3.550	3.403	3.467	3.407	1.173	3.402	0.961	80	449	2152	2096	1.828	1679	473	1620	476	0
4	13	2	"ptsJ"	"STM2436"	16890	14630	100	579	621	208	66	88	192	97	80	0	1591	1613	450	147	159	122	100	100	0	0.355	0.379	0.375	0.371	1.190	0.380	0.958	80	430	1957	2021	-1.493	513	1444	555	1466	0
4	14	2	"plsX"	"STM1192"	17060	14620	90	4178	4190	1137	68	86	84	100	100	0	1378	1384	345	150	154	48	100	100	0	3.347	3.340	3.365	3.347	1.070	3.293	0.987	52	370	5338	5356	1.743	4110	1228	4122	1234	0
4	15	2	"flgM"	"STM1172"	17250	14630	100	577	571	168	66	78	68	100	100	0	488	474	115	147	149	28	100	100	0	1.499	1.544	1.562	1.561	1.249	1.535	0.932	80	450	852	832	0.584	511	341	505	327	0
4	16	2	"phsB"	"STM2064"	17420	14630	100	339	332	99	63	68	50	100	95	0	1081	1054	311	146	149	48	100	100	0	0.295	0.296	0.292	0.292	1.269	0.294	0.945	80	438	1211	1177	-1.760	276	935	269	908	0
4	17	2	"tnpA_1"	"STM0946"	17600	14630	100	998	986	219	63	67	21	100	100	0	3081	3048	628	146	150	34	100	100	0	0.319	0.318	0.317	0.315	1.161	0.316	0.973	80	439	3870	3825	-1.650	935	2935	923	2902	0
4	18	2	"orf6"	"PSLT014"	17770	14630	100	1412	1309	411	67	71	24	98	98	0	2533	2377	660	148	154	38	100	100	0	0.564	0.557	0.555	0.538	1.272	0.561	0.977	80	422	3730	3471	-0.826	1345	2385	1242	2229	0
4	19	2	"mig-14"	"STM2782"	17950	14620	100	1010	978	299	66	70	25	100	100	0	538	535	135	146	150	26	100	100	0	2.408	2.344	2.341	2.328	1.218	2.377	0.940	80	442	1336	1301	1.268	944	392	912	389	0
4	20	2	"thiD"	"STM2146"	18120	14620	90	176	183	47	63	68	24	98	98	0	357	389	110	145	147	20	100	100	0	0.533	0.492	0.521	0.488	1.568	0.452	0.742	52	387	325	364	-0.908	113	212	120	244	0
4	21	2	"rfaY"	"STM3716"	18310	14620	90	138	136	34	62	65	19	98	86	0	342	341	69	144	146	18	100	100	0	0.384	0.376	0.380	0.366	1.661	0.351	0.570	52	400	274	271	-1.381	76	198	74	197	0
4	22	2	"prgH"	"STM2874"	18490	14620	100	2209	2096	638	66	71	24	100	100	0	603	586	153	151	155	27	100	100	0	4.741	4.667	4.786	4.710	1.192	4.602	0.965	80	440	2595	2465	2.245	2143	452	2030	435	0
4	23	2	"orgA"	"STM2869"	18660	14610	100	845	886	354	69	74	24	100	97	0	344	359	107	161	171	38	96	88	0	4.240	4.126	4.350	4.574	1.583	4.121	0.818	80	440	959	1015	2.084	776	183	817	198	0
4	24	2	"livH"	"STM3563"	18850	14620	100	183	197	78	68	71	19	98	92	0	352	384	137	159	166	36	98	92	0	0.596	0.573	0.556	0.573	1.493	0.558	0.777	80	474	308	354	-0.747	115	193	129	225	0
4	1	3	"hisJ"	"STM2354"	14770	14830	100	682	650	267	63	65	16	100	100	0	439	421	132	140	141	18	100	100	0	2.070	2.089	2.132	2.091	1.373	2.101	0.926	80	462	918	868	1.050	619	299	587	281	0
4	2	3	"hisI"	"STM2078"	14930	14830	90	888	1019	419	63	66	18	100	100	0	428	476	161	140	140	18	100	100	0	2.865	2.845	2.923	2.893	1.218	2.787	0.940	52	376	1113	1292	1.518	825	288	956	336	0
4	3	3	"glyA"	"STM2555"	15130	14830	90	435	510	219	64	67	18	100	100	0	197	206	41	140	141	18	96	75	0	6.509	6.758	7.214	7.354	1.684	6.984	0.665	52	392	428	512	2.702	371	57	446	66	0
4	4	3	"fliD"	"STM1960"	15290	14830	80	383	446	238	62	63	17	100	100	0	208	231	75	140	142	18	92	82	0	4.721	4.220	4.447	5.073	1.849	4.002	0.821	52	313	389	475	2.239	321	68	384	91	0
4	5	3	"asrC"	"STM2550"	15470	14820	90	113	122	47	63	66	19	80	61	0	258	290	99	139	140	17	100	100	0	0.420	0.391	0.380	0.356	1.958	0.380	0.562	52	388	169	210	-1.251	50	119	59	151	0
4	6	3	"moeA"	"STM0846"	15650	14820	90	314	350	130	61	65	17	100	100	0	297	320	98	141	141	17	100	100	0	1.622	1.615	1.697	1.656	1.276	1.538	0.884	52	388	409	468	0.698	253	156	289	179	0
4	7	3	"cbiN"	"STM2022"	15820	14820	80	87	90	28	61	64	19	59	26	0	204	216	64	142	141	18	90	80	0	0.419	0.392	0.395	0.390	2.738	0.341	0.391	52	334	88	103	-1.254	26	62	29	74	0
4	8	3	"cobU"	"STM2018"	16010	14830	100	132	143	61	60	63	19	92	80	0	245	270	98	140	141	18	98	91	0	0.686	0.638	0.627	0.648	1.650	0.603	0.722	80	446	177	213	-0.544	72	105	83	130	0
4	9	3	"uhpA"	"STM3790"	16180	14820	100	202	201	44	60	62	17	100	100	0	420	418	78	140	141	17	100	100	0	0.507	0.507	0.516	0.503	1.337	0.490	0.831	80	440	422	419	-0.980	142	280	141	278	0
4	10	3	"trpD"	"STM1724"	16360	14810	90	110	111	38	61	64	17	80	67	0	237	259	67	141	141	17	100	98	0	0.510	0.424	0.443	0.440	1.662	0.439	0.540	52	381	145	168	-0.970	49	96	50	118	0
4	11	3	"sulA"	"STM1071"	16540	14810	90	419	425	111	60	62	15	100	100	0	425	430	85	143	143	17	100	100	0	1.273	1.272	1.270	1.262	1.284	1.288	0.908	52	380	641	652	0.348	359	282	365	287	0
4	12	3	"rfaL"	"STM3713"	16710	14820	100	413	420	124	62	65	20	100	100	0	786	737	179	143	144	18	100	100	0	0.546	0.603	0.619	0.595	1.265	0.600	0.939	80	442	994	952	-0.873	351	643	358	594	0
4	13	3	"bglX"	"STM2166"	16880	14810	90	808	789	209	65	68	19	100	100	0	912	911	200	147	147	20	100	100	0	0.971	0.948	0.927	0.937	1.154	0.954	0.964	52	366	1508	1488	-0.042	743	765	724	764	0
4	14	3	""	"STM0347"	17060	14810	90	188	198	54	64	67	18	100	100	0	737	732	117	147	150	27	100	100	0	0.210	0.229	0.206	0.216	1.434	0.218	0.779	52	394	714	719	-2.250	124	590	134	585	0
4	15	3	""	"STM1043"	17230	14810	90	287	288	72	64	68	20	100	100	0	892	900	262	149	158	56	100	100	0	0.300	0.298	0.306	0.302	1.309	0.276	0.900	52	388	966	975	-1.736	223	743	224	751	0
4	16	3	""	"PSLT025"	17420	14820	90	138	148	41	64	65	18	98	90	0	344	364	92	147	153	47	100	98	0	0.376	0.387	0.361	0.365	1.441	0.373	0.727	52	379	271	301	-1.413	74	197	84	217	0
4	17	3	"orf319"	"STM1389"	17600	14810	100	1733	1618	522	65	67	19	100	100	0	880	837	226	146	148	23	100	100	0	2.272	2.247	2.231	2.230	1.168	2.268	0.978	80	440	2402	2244	1.184	1668	734	1553	691	0
4	18	3	"yfeJ"	"STM2437"	17770	14810	100	311	299	90	64	67	20	98	97	0	690	669	173	149	151	22	100	98	0	0.457	0.452	0.464	0.438	1.364	0.440	0.898	80	430	788	755	-1.131	247	541	235	520	0
4	19	3	""	"PSLT087"	17960	14810	100	183	189	58	63	66	16	100	100	0	761	783	252	154	156	26	100	100	0	0.198	0.200	0.193	0.194	1.401	0.193	0.841	80	452	727	755	-2.339	120	607	126	629	0
4	20	3	"traU"	"PSLT092"	18140	14810	100	533	521	163	64	66	17	100	100	0	2085	2027	535	154	159	28	100	100	0	0.243	0.244	0.240	0.234	1.255	0.245	0.956	80	450	2400	2330	-2.042	469	1931	457	1873	0
4	21	3	"trbE"	"PSLT096"	18320	14800	80	123	128	32	64	66	17	98	76	0	417	399	90	160	164	31	100	96	0	0.230	0.268	0.270	0.258	1.762	0.249	0.590	52	309	316	303	-2.123	59	257	64	239	0
4	22	3	"traH"	"PSLT100"	18490	14810	100	730	712	219	66	68	17	98	98	0	2594	2502	664	164	170	33	100	100	0	0.273	0.276	0.275	0.259	1.457	0.279	0.965	80	430	3094	2984	-1.872	664	2430	646	2338	0
4	23	3	"trbH"	"PSLT105"	18670	14800	100	7498	7146	2145	67	78	51	100	100	0	1493	1452	387	174	180	34	100	100	0	5.634	5.539	5.522	5.513	1.199	5.585	0.982	80	442	8750	8357	2.494	7431	1319	7079	1278	0
4	24	3	"traX"	"PSLT110"	18840	14790	90	640	643	119	68	81	54	100	100	0	1473	1504	293	169	179	68	100	100	0	0.439	0.431	0.438	0.431	1.194	0.421	0.933	52	370	1876	1910	-1.189	572	1304	575	1335	0
4	1	4	""	"STM2717"	14770	15010	90	78	79	18	61	63	17	48	19	0	239	250	64	139	140	17	98	96	0	0.170	0.162	0.217	0.193	2.177	0.154	0.185	52	386	117	129	-2.556	17	100	18	111	0
4	2	4	""	"STM2739"	14950	15010	100	625	607	165	63	65	17	100	100	0	2171	2056	589	145	147	26	100	100	0	0.277	0.285	0.285	0.285	1.188	0.279	0.958	80	463	2588	2455	-1.850	562	2026	544	1911	0
4	3	4	""	"STM1616"	15120	15010	90	337	340	82	64	67	19	100	100	0	684	690	129	144	149	29	100	100	0	0.506	0.505	0.510	0.498	1.274	0.508	0.893	52	365	813	822	-0.984	273	540	276	546	0
4	4	4	"rimL"	"STM1611"	15300	15000	100	349	348	76	63	65	19	100	100	0	678	659	128	146	148	23	100	100	0	0.538	0.556	0.566	0.555	1.231	0.548	0.925	80	462	818	798	-0.895	286	532	285	513	0
4	5	4	"osmB"	"STM1705"	15480	15000	90	180	177	45	62	63	18	100	100	0	286	293	52	144	146	22	100	100	0	0.831	0.772	0.728	0.760	1.545	0.773	0.701	52	364	260	264	-0.267	118	142	115	149	0
4	6	4	"mppA"	"STM1679"	15650	15010	100	1354	1254	433	61	64	19	97	97	0	1587	1458	429	143	144	20	100	98	0	0.895	0.907	0.901	0.845	1.427	0.920	0.969	80	438	2737	2508	-0.159	1293	1444	1193	1315	0
4	7	4	"rnhB"	"STM0230"	15820	15000	90	678	691	165	64	71	38	100	100	0	691	690	122	144	148	30	100	100	0	1.122	1.148	1.132	1.134	1.193	1.187	0.941	52	380	1161	1173	0.167	614	547	627	546	0
4	8	4	"speE"	"STM0166"	16010	15000	100	643	631	171	62	68	35	100	100	0	425	423	103	142	145	28	100	98	0	2.053	2.025	2.034	2.089	1.332	2.006	0.914	80	426	864	850	1.038	581	283	569	281	0
4	9	4	"yaeB"	"STM0243"	16180	15000	100	750	766	287	63	65	18	100	100	0	578	594	188	142	143	19	100	100	0	1.576	1.555	1.595	1.558	1.227	1.577	0.929	80	430	1123	1155	0.656	687	436	703	452	0
4	10	4	"cobS"	"STM2017"	16360	14990	100	385	393	122	62	65	18	100	100	0	603	604	163	143	143	18	100	100	0	0.702	0.718	0.704	0.712	1.272	0.710	0.910	80	440	783	792	-0.510	323	460	331	461	0
4	11	4	"yeeI"	"STM2001"	16530	15000	100	164	167	44	60	64	19	98	98	0	391	407	84	143	144	18	100	100	0	0.419	0.405	0.395	0.391	1.539	0.378	0.720	80	439	352	371	-1.254	104	248	107	264	0
4	12	4	"fixX"	"STM0078"	16700	15000	90	76	76	18	59	62	16	50	19	0	221	233	60	145	145	19	98	86	0	0.224	0.193	0.225	0.209	3.044	0.154	0.181	52	365	93	105	-2.160	17	76	17	88	0
4	13	4	"ubiC"	"STM4233"	16890	14990	100	525	524	108	63	65	17	100	100	0	707	704	138	146	146	19	100	100	0	0.824	0.826	0.819	0.824	1.210	0.823	0.927	80	461	1023	1019	-0.280	462	561	461	558	0
4	14	4	"yjbJ"	"STM4240"	17060	14990	90	226	222	59	65	69	23	100	94	0	307	305	47	147	149	23	100	100	0	1.006	0.994	0.979	0.953	1.661	1.033	0.767	52	374	321	315	0.009	161	160	157	158	0
4	15	4	"yjcE"	"STM4269"	17240	14990	90	1562	1393	336	66	75	51	100	100	0	1206	1113	231	150	154	32	100	100	0	1.417	1.378	1.398	1.377	1.127	1.412	0.972	52	389	2552	2290	0.503	1496	1056	1327	963	0
4	16	4	"zur"	"STM4241"	17430	14990	100	986	969	280	65	72	46	100	100	0	769	756	194	154	158	30	100	100	0	1.498	1.502	1.488	1.526	1.197	1.512	0.957	80	460	1536	1506	0.583	921	615	904	602	0
4	17	4	"yfcZ"	"STM2390"	17610	14990	90	199	202	44	65	66	18	100	100	0	435	435	50	156	159	25	100	100	0	0.480	0.491	0.477	0.474	1.366	0.482	0.785	52	357	413	416	-1.058	134	279	137	279	0
4	18	4	""	"STM2372"	17780	14990	100	1000	1019	357	62	64	18	100	100	0	847	868	272	154	157	27	100	100	0	1.354	1.340	1.325	1.332	1.177	1.348	0.963	80	442	1631	1671	0.437	938	693	957	714	0
4	19	4	"ylaC"	"STM0471"	17960	14980	90	381	474	260	67	70	20	100	100	0	477	554	252	157	163	33	100	100	0	0.981	1.025	1.006	1.018	1.259	1.031	0.933	52	366	634	804	-0.027	314	320	407	397	0
4	20	4	"ybaP"	"STM0496"	18130	14970	90	830	803	181	68	71	20	100	100	0	906	869	173	157	163	30	100	100	0	1.017	1.032	1.051	1.036	1.201	1.043	0.942	52	353	1511	1447	0.025	762	749	735	712	0
4	21	4	"ybbS"	"STM0514"	18300	14970	110	478	499	100	66	69	19	100	100	0	1362	1404	218	164	172	34	100	100	0	0.344	0.349	0.348	0.346	1.187	0.347	0.936	80	515	1610	1673	-1.540	412	1198	433	1240	0
4	22	4	"folD"	"STM0542"	18490	14980	100	1140	1085	309	67	70	20	100	98	0	734	718	157	174	181	36	100	100	0	1.916	1.871	1.884	1.802	1.391	1.917	0.936	80	440	1633	1562	0.938	1073	560	1018	544	0
4	23	4	"ybdG"	"STM0569"	18670	14980	100	1633	1566	456	69	76	43	100	98	0	1700	1641	426	172	177	36	100	100	0	1.024	1.019	1.039	1.011	1.382	1.027	0.963	80	442	3092	2966	0.034	1564	1528	1497	1469	0
4	24	4	"fepB"	"STM0594"	18850	14980	100	1396	1345	497	68	72	29	100	100	0	624	616	176	162	167	39	98	98	0	2.874	2.813	2.782	2.767	1.273	2.868	0.942	80	483	1790	1731	1.523	1328	462	1277	454	0
4	1	5	"slp"	"STM1819"	14760	15190	90	873	816	246	60	65	21	100	100	0	874	810	214	141	142	23	100	100	0	1.109	1.130	1.161	1.148	1.230	1.128	0.955	52	395	1546	1425	0.149	813	733	756	669	0
4	2	5	"hemK"	"STM1775"	14940	15200	100	493	492	167	61	65	20	100	98	0	568	579	154	143	146	22	100	100	0	1.016	0.989	0.993	0.961	1.290	1.001	0.949	80	440	857	867	0.024	432	425	431	436	0
4	3	5	"ychK"	"STM1754"	15120	15190	100	1283	1266	426	63	66	18	100	100	0	1377	1278	368	143	145	21	100	100	0	0.989	1.060	1.053	1.047	1.171	1.071	0.979	80	430	2454	2338	-0.016	1220	1234	1203	1135	0
4	4	5	"sdaA"	"STM1826"	15290	15190	100	3184	3020	855	67	84	54	100	100	0	1337	1275	333	147	151	28	100	100	0	2.619	2.618	2.620	2.608	1.178	2.626	0.982	80	428	4307	4081	1.389	3117	1190	2953	1128	0
4	5	5	"minC"	"STM1814"	15480	15180	100	1560	1458	550	65	81	53	98	98	0	850	793	249	144	149	27	100	98	0	2.118	2.146	2.189	2.126	1.184	2.162	0.979	80	462	2201	2042	1.082	1495	706	1393	649	0
4	6	5	"ycgR"	"STM1798"	15660	15180	100	752	721	267	63	66	20	100	100	0	1147	1080	336	144	145	19	100	100	0	0.687	0.703	0.691	0.688	1.230	0.711	0.962	80	418	1692	1594	-0.542	689	1003	658	936	0
4	7	5	"yihA"	"STM4001"	15820	15180	90	759	742	158	65	71	33	100	100	0	811	799	171	145	150	40	100	100	0	1.042	1.035	1.024	1.044	1.195	1.031	0.961	52	371	1360	1331	0.059	694	666	677	654	0
4	8	5	"oxyR"	"STM4125"	16010	15180	100	4671	4484	1815	65	74	37	100	100	0	572	553	169	143	148	38	97	95	0	10.737	10.778	10.891	10.988	1.233	10.893	0.960	80	438	5035	4829	3.424	4606	429	4419	410	0
4	9	5	"yneB"	"STM4078"	16170	15180	90	451	446	100	67	74	30	100	100	0	1239	1255	277	146	151	38	100	100	0	0.351	0.342	0.343	0.340	1.181	0.327	0.937	52	355	1477	1488	-1.509	384	1093	379	1109	0
4	10	5	"pfkA"	"STM4062"	16360	15180	100	4015	3693	1199	67	75	33	100	100	0	882	830	240	146	150	35	100	98	0	5.364	5.301	5.342	5.356	1.200	5.304	0.979	80	460	4684	4310	2.423	3948	736	3626	684	0
4	11	5	"rhaR"	"STM4049"	16540	15180	100	258	265	80	63	74	34	98	96	0	1036	984	281	146	148	21	100	100	0	0.219	0.241	0.233	0.241	1.302	0.229	0.840	80	420	1085	1040	-2.190	195	890	202	838	0
4	12	5	"yihZ"	"STM4028"	16700	15170	90	357	360	114	62	68	32	100	100	0	359	366	95	146	151	31	100	100	0	1.385	1.355	1.394	1.385	1.282	1.392	0.888	52	362	508	518	0.470	295	213	298	220	0
4	13	5	"rpsK"	"STM3417"	16900	15170	100	9000	8741	2557	65	84	70	100	100	0	230	236	45	145	147	27	96	83	0	105.118	95.341	81.960	72.290	1.377	94.306	0.776	80	468	9020	8767	6.716	8935	85	8676	91	0
4	14	5	"rplF"	"STM3425"	17080	15170	110	15749	14479	5556	66	97	92	100	98	0	276	271	65	146	146	19	93	88	0	120.638	115.304	87.069	75.310	1.395	114.437	0.845	80	490	15813	14538	6.915	15683	130	14413	125	0
4	15	5	"rplN"	"STM3430"	17250	15170	100	4929	4585	1663	68	94	81	100	100	0	231	225	38	148	149	19	91	83	0	58.566	58.662	57.615	57.402	1.351	58.552	0.750	80	440	4944	4594	5.872	4861	83	4517	77	0
4	16	5	"rpsC"	"STM3434"	17430	15170	110	14672	13445	4446	70	117	149	100	100	0	335	322	73	148	149	19	97	95	0	78.086	76.868	74.798	73.955	1.265	75.401	0.903	80	480	14789	13549	6.287	14602	187	13375	174	0
4	17	5	"rplW"	"STM3438"	17610	15170	110	4704	4442	1806	67	119	155	98	98	0	192	197	34	150	151	19	82	51	0	110.405	93.085	69.268	55.762	1.771	91.864	0.471	80	492	4679	4422	6.787	4637	42	4375	47	0
4	18	5	"ppiA"	"STM3472"	17790	15170	100	2698	2529	662	66	92	78	100	100	0	762	727	157	151	151	18	100	100	0	4.308	4.276	4.339	4.286	1.170	4.280	0.966	80	420	3243	3039	2.107	2632	611	2463	576	0
4	19	5	"argI"	"STM4469"	17960	15160	90	1228	1185	347	65	76	42	100	100	0	701	678	156	152	152	18	100	100	0	2.118	2.129	2.105	2.132	1.227	2.134	0.956	52	364	1712	1646	1.083	1163	549	1120	526	0
4	20	5	"trpS2"	"STM4508"	18130	15160	90	459	452	88	67	72	30	100	100	0	1012	1009	149	160	170	62	100	100	0	0.460	0.453	0.453	0.450	1.181	0.440	0.930	52	395	1244	1234	-1.120	392	852	385	849	0
4	21	5	"dnaT"	"STM4544"	18310	15160	90	510	557	173	69	73	26	100	100	0	537	573	148	172	185	62	100	100	0	1.208	1.217	1.219	1.220	1.249	1.231	0.915	52	389	806	889	0.273	441	365	488	401	0
4	22	5	"lplA"	"STM4576"	18490	15160	90	676	665	153	68	72	24	100	100	0	955	934	190	179	187	46	100	100	0	0.784	0.791	0.786	0.789	1.197	0.805	0.943	52	380	1384	1352	-0.352	608	776	597	755	0
4	23	5	""	"STM4596"	18670	15160	90	321	331	70	67	71	25	100	100	0	972	1002	121	166	181	64	100	100	0	0.315	0.316	0.304	0.309	1.252	0.310	0.884	52	372	1060	1100	-1.666	254	806	264	836	0
4	24	5	"rph"	"STM3734"	18850	15150	90	792	756	183	68	70	20	100	100	0	618	591	101	180	184	53	100	100	0	1.653	1.674	1.648	1.665	1.213	1.655	0.920	52	386	1162	1099	0.725	724	438	688	411	0
4	1	6	"yhgI"	"STM3511"	14750	15370	90	2784	2631	866	62	89	149	100	100	0	702	681	184	143	147	40	100	100	0	4.869	4.775	4.629	4.743	1.179	4.780	0.977	52	400	3281	3107	2.284	2722	559	2569	538	0
4	2	6	"yhcK"	"STM3340"	14940	15360	90	1195	1167	293	64	88	139	100	100	0	848	835	171	145	150	39	100	100	0	1.609	1.599	1.605	1.602	1.138	1.638	0.974	52	376	1834	1793	0.686	1131	703	1103	690	0
4	3	6	"yhcC"	"STM3329"	15130	15370	100	315	307	114	62	67	22	100	97	0	977	933	264	144	146	22	100	100	0	0.304	0.311	0.318	0.293	1.327	0.319	0.909	80	440	1086	1034	-1.719	253	833	245	789	0
4	4	6	"murA"	"STM3307"	15290	15350	90	2605	2425	711	65	75	57	100	100	0	756	730	169	144	147	26	100	100	0	4.150	4.027	4.036	4.028	1.121	4.083	0.974	52	357	3152	2946	2.053	2540	612	2360	586	0
4	5	6	"rbfA"	"STM3285"	15480	15360	90	1213	1243	257	66	74	48	100	100	0	497	499	69	145	145	21	100	100	0	3.259	3.325	3.345	3.307	1.141	3.328	0.958	52	380	1499	1531	1.704	1147	352	1177	354	0
4	6	6	"yhbT"	"STM3273"	15650	15360	90	1311	1311	278	66	73	30	100	100	0	808	808	140	143	145	23	100	100	0	1.872	1.872	1.892	1.872	1.131	1.900	0.969	52	387	1910	1910	0.905	1245	665	1245	665	0
4	7	6	""	"STM3155"	15840	15360	90	264	273	63	64	69	26	100	100	0	423	422	68	143	145	23	100	100	0	0.714	0.749	0.733	0.735	1.257	0.777	0.884	52	380	480	488	-0.485	200	280	209	279	0
4	8	6	"nupG"	"STM3113"	16000	15350	90	806	789	166	64	73	43	100	100	0	1956	1917	398	148	166	108	100	100	0	0.410	0.410	0.406	0.411	1.139	0.405	0.975	52	349	2550	2494	-1.285	742	1808	725	1769	0
4	9	6	"gshB"	"STM3095"	16170	15350	90	2264	2306	549	69	96	127	100	100	0	1023	1028	249	148	173	112	100	100	0	2.509	2.542	2.551	2.566	1.123	2.523	0.978	52	381	3070	3117	1.327	2195	875	2237	880	0
4	10	6	""	"STM3075"	16350	15350	90	329	349	89	68	90	114	100	75	0	671	683	165	149	161	60	100	100	0	0.500	0.526	0.532	0.525	1.208	0.507	0.916	52	380	783	815	-1.000	261	522	281	534	0
4	11	6	"iciA"	"STM3064"	16540	15350	90	225	216	47	63	67	21	98	98	0	456	446	75	145	148	29	100	100	0	0.521	0.508	0.513	0.492	1.384	0.507	0.856	52	371	473	454	-0.941	162	311	153	301	0
4	12	6	"fldB"	"STM3045"	16720	15350	100	1554	1556	334	63	68	29	100	100	0	798	799	150	145	146	25	100	100	0	2.283	2.283	2.314	2.276	1.162	2.299	0.971	80	463	2144	2147	1.191	1491	653	1493	654	0
4	13	6	"nadE"	"STM1310"	16890	15350	90	1246	1237	285	65	81	66	100	100	0	1083	1103	231	147	157	52	100	100	0	1.262	1.226	1.221	1.225	1.150	1.217	0.972	52	372	2117	2128	0.335	1181	936	1172	956	0
4	14	6	"ydiE"	"STM1346"	17080	15350	80	339	355	137	64	76	54	100	98	0	233	252	69	146	151	36	92	57	0	3.161	2.745	2.909	3.039	1.574	2.524	0.777	52	328	362	397	1.660	275	87	291	106	0
4	15	6	"lpp"	"STM1377"	17250	15350	90	399	419	142	65	75	65	100	98	0	202	211	47	144	147	24	86	63	0	5.759	5.284	5.509	5.935	1.885	5.611	0.628	52	365	392	421	2.526	334	58	354	67	0
4	16	6	"sodB"	"STM1431"	17420	15340	90	1003	996	114	67	78	65	100	100	0	812	819	95	147	148	22	100	100	0	1.408	1.382	1.403	1.386	1.136	1.377	0.958	52	367	1601	1601	0.493	936	665	929	672	0
4	17	6	"gst"	"STM1451"	17600	15340	90	1733	1718	305	67	73	27	100	100	0	657	654	96	148	149	21	100	100	0	3.273	3.263	3.227	3.268	1.136	3.248	0.962	52	378	2175	2157	1.711	1666	509	1651	506	0
4	18	6	"sodC"	"STM1044"	17780	15340	100	500	450	166	65	72	33	100	98	0	641	594	162	149	150	20	100	98	0	0.884	0.865	0.823	0.841	1.310	0.883	0.935	80	440	927	830	-0.178	435	492	385	445	0
4	19	6	"yhhV"	"STM3559"	17960	15340	100	182	187	63	65	66	20	97	93	0	255	263	60	151	152	19	100	96	0	1.125	1.089	1.059	1.076	1.559	1.058	0.757	80	470	221	234	0.170	117	104	122	112	0
4	20	6	"yhhL"	"STM3573"	18150	15340	90	204	210	58	65	68	25	98	94	0	308	322	58	164	165	24	100	98	0	0.965	0.918	0.916	0.893	1.528	0.899	0.731	52	383	283	303	-0.051	139	144	145	158	0
4	21	6	"yhhQ"	"STM3579"	18320	15330	90	340	370	106	66	69	22	100	100	0	984	1058	225	169	172	31	100	100	0	0.336	0.342	0.327	0.334	1.273	0.336	0.902	52	380	1089	1193	-1.573	274	815	304	889	0
4	22	6	"nikR"	"STM3584"	18490	15330	90	329	343	92	65	68	19	100	100	0	451	456	119	158	165	32	100	100	0	0.901	0.933	0.916	0.951	1.266	0.896	0.880	52	372	557	576	-0.150	264	293	278	298	0
4	23	6	""	"STM3595"	18670	15330	100	1363	1415	353	68	78	38	100	100	0	1243	1283	308	172	181	48	100	100	0	1.209	1.212	1.218	1.220	1.135	1.203	0.964	80	460	2366	2458	0.274	1295	1071	1347	1111	0
4	24	6	""	"STM3600"	18860	15330	90	276	275	55	72	82	39	100	100	0	1152	1198	236	206	215	51	100	100	0	0.216	0.205	0.209	0.203	1.307	0.198	0.836	52	394	1150	1195	-2.213	204	946	203	992	0
4	1	7	"yidF"	"STM3803"	14760	15550	90	458	472	113	61	64	20	100	100	0	772	806	214	141	144	27	100	100	0	0.629	0.618	0.612	0.621	1.161	0.607	0.942	52	386	1028	1076	-0.669	397	631	411	665	0
4	2	7	"ibpA"	"STM3809"	14940	15550	100	4942	5152	2298	62	76	63	100	100	0	298	322	100	141	143	25	100	97	0	31.083	28.122	28.377	29.244	1.336	27.549	0.917	80	470	5037	5271	4.958	4880	157	5090	181	0
4	3	7	"ccmC"	"STM2252"	15130	15550	100	519	511	175	63	78	65	98	96	0	475	461	117	140	141	17	98	98	0	1.361	1.396	1.403	1.404	1.486	1.443	0.837	80	430	791	769	0.445	456	335	448	321	0
4	4	7	"torC"	"STM3823"	15290	15540	90	215	220	59	62	65	25	100	100	0	902	919	174	142	144	23	100	100	0	0.201	0.203	0.201	0.195	1.359	0.201	0.842	52	361	913	935	-2.312	153	760	158	777	0
4	5	7	"dgoK"	"STM3829"	15460	15530	90	746	754	162	63	71	39	100	100	0	1247	1295	198	147	155	49	100	100	0	0.621	0.602	0.614	0.591	1.231	0.629	0.950	52	384	1783	1839	-0.688	683	1100	691	1148	0
4	6	7	""	"STM3833"	15650	15540	90	242	237	48	61	69	34	100	100	0	694	719	130	147	151	37	100	100	0	0.331	0.308	0.306	0.302	1.277	0.296	0.870	52	386	728	748	-1.596	181	547	176	572	0
4	7	7	""	"STM0098"	15830	15540	100	205	202	53	61	64	19	98	98	0	813	808	151	143	147	26	100	100	0	0.215	0.212	0.208	0.206	1.374	0.209	0.834	80	448	814	806	-2.218	144	670	141	665	0
4	8	7	"ilvI"	"STM0116"	16020	15540	120	1854	1581	700	65	80	69	91	91	0	2372	2066	896	145	175	122	90	89	0	0.803	0.789	0.797	0.818	1.330	0.785	0.981	120	595	4016	3437	-0.316	1789	2227	1516	1921	0
4	9	7	"ftsI"	"STM0122"	16190	15530	90	1875	1711	479	67	88	84	100	100	0	1589	1489	349	145	173	126	100	98	0	1.252	1.223	1.224	1.219	1.170	1.218	0.967	52	368	3252	2988	0.324	1808	1444	1644	1344	0
4	10	7	"murC"	"STM0129"	16370	15520	90	1332	1337	446	65	69	23	100	100	0	674	650	173	144	146	19	98	98	0	2.391	2.514	2.604	2.626	1.409	2.558	0.966	52	383	1797	1778	1.257	1267	530	1272	506	0
4	11	7	"guaC"	"STM0141"	16550	15530	100	4859	4667	2196	63	67	20	100	100	0	731	671	246	141	142	17	98	98	0	8.129	8.687	8.691	8.713	1.434	8.850	0.979	80	452	5386	5134	3.023	4796	590	4604	530	0
4	12	7	"aroP"	"STM0150"	16720	15530	90	901	908	214	62	65	21	100	100	0	742	726	148	143	143	17	100	100	0	1.401	1.451	1.461	1.454	1.146	1.453	0.968	52	357	1438	1429	0.486	839	599	846	583	0
4	13	7	""	"STM1549"	16900	15530	100	737	725	201	62	65	21	100	100	0	809	773	167	144	146	21	100	100	0	1.015	1.054	1.038	1.046	1.199	1.071	0.958	80	452	1340	1292	0.022	675	665	663	629	0
4	14	7	""	"STM1554"	17070	15530	90	226	221	68	63	67	20	96	94	0	919	880	202	148	150	23	100	100	0	0.211	0.216	0.215	0.195	1.608	0.213	0.846	52	364	934	890	-2.242	163	771	158	732	0
4	15	7	""	"STM1558"	17250	15530	100	955	957	138	65	91	107	100	100	0	2614	2581	319	150	216	258	100	100	0	0.361	0.367	0.373	0.366	1.133	0.364	0.970	80	450	3354	3323	-1.469	890	2464	892	2431	0
4	16	7	"sfcA"	"STM1566"	17440	15520	100	2997	2988	314	67	210	517	100	100	0	1995	2005	148	149	288	393	100	100	0	1.587	1.574	1.575	1.570	1.093	1.606	0.970	80	453	4776	4777	0.666	2930	1846	2921	1856	0
4	17	7	"fdnG"	"STM1570"	17610	15530	80	262	258	65	64	244	618	0	0	0	456	444	89	148	257	377	19	0	0	0.643	0.655	0.664	0.649	1.296	1.610	0.862	52	307	506	490	-0.637	198	308	194	296	100
4	18	7	"narZ"	"STM1577"	17780	15520	80	72	78	22	59	60	15	44	30	0	235	233	36	145	147	19	96	88	0	0.144	0.216	0.246	0.221	2.320	0.199	0.156	52	316	103	107	-2.791	13	90	19	88	0
4	19	7	"yciO"	"STM1720"	17950	15520	90	892	912	284	64	72	50	100	100	0	450	476	125	150	153	25	100	100	0	2.760	2.601	2.632	2.623	1.178	2.629	0.942	52	373	1128	1174	1.465	828	300	848	326	0
4	20	7	"yciC"	"STM1734"	18140	15520	100	1353	1273	385	65	72	46	100	100	0	677	651	164	157	158	23	100	100	0	2.477	2.445	2.421	2.445	1.155	2.450	0.972	80	458	1808	1702	1.309	1288	520	1208	494	0
4	21	7	""	"STM1747"	18320	15520	90	185	194	61	65	69	22	100	100	0	365	389	93	150	151	19	100	100	0	0.558	0.540	0.534	0.530	1.394	0.523	0.760	52	380	335	368	-0.841	120	215	129	239	0
4	22	7	"narI"	"STM1761"	18490	15510	90	175	181	52	62	66	17	100	98	0	566	584	127	151	154	24	100	100	0	0.272	0.275	0.280	0.264	1.423	0.278	0.785	52	381	528	552	-1.877	113	415	119	433	0
4	23	7	"chaB"	"STM1770"	18670	15510	100	99	110	53	65	68	19	67	45	0	234	249	104	171	174	29	77	52	0	0.540	0.577	0.647	0.562	2.968	0.460	0.553	80	463	97	123	-0.890	34	63	45	78	-50
4	24	7	""	"STM1785"	18860	15510	100	503	502	105	69	72	21	100	100	0	1684	1682	267	202	208	47	100	100	0	0.293	0.293	0.287	0.287	1.213	0.291	0.945	80	464	1916	1913	-1.772	434	1482	433	1480	0
4	1	8	"nuoN"	"STM2316"	14760	15720	90	1486	1437	432	62	74	77	100	100	0	1164	1123	279	143	151	57	100	100	0	1.395	1.403	1.378	1.384	1.161	1.425	0.978	52	386	2445	2355	0.480	1424	1021	1375	980	0
4	2	8	"nuoC"	"STM2326"	14950	15720	90	1203	1138	325	60	73	76	100	100	0	797	779	179	142	149	54	100	100	0	1.745	1.692	1.682	1.680	1.176	1.717	0.971	52	378	1798	1715	0.803	1143	655	1078	637	0
4	3	8	"yfbS"	"STM2333"	15120	15720	90	412	411	64	60	62	17	100	100	0	514	509	72	140	141	18	100	100	0	0.941	0.951	0.963	0.958	1.185	0.954	0.930	52	357	726	720	-0.087	352	374	351	369	0
4	4	8	"yfcC"	"STM2339"	15290	15710	90	178	181	37	60	62	18	100	100	0	499	501	66	143	146	25	100	100	0	0.331	0.338	0.333	0.327	1.367	0.313	0.765	52	387	474	479	-1.593	118	356	121	358	0
4	5	8	""	"STM2343"	15490	15710	100	170	167	54	61	65	21	96	87	0	390	379	106	143	148	36	97	93	0	0.441	0.449	0.437	0.439	1.545	0.436	0.798	80	468	356	342	-1.180	109	247	106	236	0
4	6	8	"yfcH"	"STM2350"	15650	15710	90	786	769	161	64	74	61	100	100	0	1168	1172	239	149	160	80	100	100	0	0.709	0.689	0.686	0.694	1.187	0.682	0.958	52	362	1741	1728	-0.497	722	1019	705	1023	0
4	7	8	"fdx"	"STM2538"	15830	15710	90	1309	1252	344	72	161	210	98	96	0	495	475	94	154	357	475	0	0	0	3.628	3.676	3.710	3.685	1.309	2.083	0.244	52	346	1578	1501	1.859	1237	341	1180	321	100
4	8	8	"cadB"	"STM2558"	15980	15720	90	569	571	109	73	175	218	100	73	0	1485	1494	268	156	422	522	98	92	0	0.373	0.372	0.374	0.372	1.195	0.390	0.891	52	358	1825	1836	-1.422	496	1329	498	1338	100
4	9	8	"yfhG"	"STM2563"	16190	15710	90	972	929	184	62	64	16	100	100	0	777	756	139	144	145	19	100	100	0	1.438	1.417	1.454	1.424	1.175	1.430	0.955	52	394	1543	1479	0.524	910	633	867	612	0
4	10	8	""	"STM2570"	16370	15710	100	255	258	66	61	63	16	100	100	0	595	613	145	144	144	20	100	100	0	0.430	0.420	0.408	0.415	1.319	0.404	0.879	80	448	645	666	-1.217	194	451	197	469	0
4	11	8	""	"STM2587"	16540	15710	100	205	212	67	61	62	15	98	96	0	1030	980	278	144	144	19	100	100	0	0.163	0.181	0.178	0.176	1.338	0.180	0.875	80	430	1030	987	-2.621	144	886	151	836	0
4	12	8	""	"STM2593"	16730	15710	100	225	224	65	60	62	15	100	97	0	760	736	206	143	143	18	100	100	0	0.267	0.277	0.270	0.269	1.434	0.269	0.870	80	440	782	757	-1.903	165	617	164	593	0
4	13	8	"yhbP"	"STM3270"	16890	15700	90	592	593	144	63	66	24	100	100	0	770	760	163	144	148	30	100	100	0	0.845	0.860	0.892	0.856	1.234	0.857	0.932	52	354	1155	1146	-0.243	529	626	530	616	0
4	14	8	""	"STM3277"	17070	15700	90	245	260	58	65	69	24	100	100	0	1184	1205	147	147	157	48	100	100	0	0.174	0.184	0.183	0.179	1.271	0.179	0.881	52	380	1217	1253	-2.526	180	1037	195	1058	0
4	15	8	"pnp"	"STM3282"	17250	15700	100	16687	16530	1670	67	247	1000	100	100	0	1798	1780	160	153	187	137	100	100	0	10.103	10.119	10.181	10.107	1.088	10.238	0.983	80	418	18265	18090	3.337	16620	1645	16463	1627	0
4	16	8	"secG"	"STM3293"	17420	15700	110	1686	1671	597	68	243	935	86	31	0	429	426	113	152	184	126	95	56	0	5.841	5.850	5.958	5.872	1.196	8.510	0.800	80	479	1895	1877	2.546	1618	277	1603	274	0
4	17	8	"yhbE"	"STM3302"	17610	15700	100	1359	1313	354	66	89	68	100	100	0	784	750	145	149	152	23	100	100	0	2.036	2.075	1.984	2.063	1.185	2.124	0.936	80	442	1928	1848	1.026	1293	635	1247	601	0
4	18	8	"yrbA"	"STM3308"	17790	15700	100	382	385	123	62	69	30	100	100	0	320	322	63	148	150	22	100	100	0	1.860	1.856	1.859	1.815	1.296	1.868	0.892	80	430	492	497	0.896	320	172	323	174	0
4	19	8	""	"STM0718"	17950	15690	90	287	295	70	63	68	27	100	100	0	1024	1003	185	153	174	109	100	100	0	0.257	0.273	0.284	0.269	1.353	0.243	0.799	52	362	1095	1082	-1.959	224	871	232	850	0
4	20	8	""	"STM0724"	18140	15690	100	66	72	23	65	67	22	22	11	0	157	175	56	150	166	94	8	2	0	0.143	0.280	0.578	0.498	4.569	0.236	0.122	80	448	8	32	-2.807	1	7	7	25	-100
4	21	8	"sdhD"	"STM0733"	18310	15690	90	533	546	98	66	72	26	100	100	0	629	645	103	153	158	33	100	100	0	0.981	0.976	0.952	0.973	1.223	0.958	0.917	52	367	943	972	-0.028	467	476	480	492	0
4	22	8	"ybgC"	"STM0744"	18490	15690	90	495	503	105	70	75	26	100	100	0	591	598	132	164	168	32	100	100	0	0.995	0.998	1.013	1.011	1.217	0.987	0.930	52	402	852	867	-0.007	425	427	433	434	0
4	23	8	"ybgF"	"STM0750"	18690	15700	100	2124	2021	768	67	81	52	100	100	0	683	676	206	168	171	26	100	100	0	3.994	3.846	3.916	3.732	1.291	3.888	0.956	80	446	2572	2462	1.998	2057	515	1954	508	0
4	24	8	"aroG"	"STM0760"	18860	15680	100	2445	2168	696	68	82	52	100	100	0	947	875	247	189	192	32	98	98	0	3.136	3.061	3.083	3.252	1.548	3.035	0.968	80	451	3135	2786	1.649	2377	758	2100	686	0
4	1	9	""	"STM0868"	14780	15900	100	887	829	175	59	63	25	100	100	0	1605	1533	294	141	143	26	100	100	0	0.566	0.553	0.547	0.550	1.160	0.550	0.972	80	473	2292	2162	-0.822	828	1464	770	1392	0
4	2	9	"rimK"	"STM0875"	14940	15900	90	649	677	142	63	66	20	100	100	0	978	1012	185	144	149	25	100	100	0	0.703	0.707	0.708	0.706	1.139	0.705	0.959	52	370	1420	1482	-0.509	586	834	614	868	0
4	3	9	"ybjF"	"STM0882"	15120	15890	90	479	491	90	61	61	17	100	100	0	919	885	166	144	147	22	100	100	0	0.539	0.580	0.587	0.584	1.195	0.566	0.946	52	387	1193	1171	-0.891	418	775	430	741	0
4	4	9	"artP"	"STM0891"	15300	15900	100	2295	2072	576	61	66	24	100	100	0	849	804	187	142	143	19	100	100	0	3.160	3.038	3.035	3.031	1.217	3.086	0.966	80	461	2941	2673	1.660	2234	707	2011	662	0
4	5	9	""	"STM0896"	15480	15900	100	137	140	41	63	68	23	96	71	0	670	675	152	143	146	23	100	100	0	0.140	0.145	0.138	0.131	1.754	0.135	0.562	80	442	601	609	-2.832	74	527	77	532	0
4	6	9	""	"STM0901"	15650	15890	90	189	193	52	60	63	17	100	98	0	1208	1179	206	145	149	26	100	100	0	0.121	0.129	0.118	0.121	1.393	0.126	0.825	52	372	1192	1167	-3.043	129	1063	133	1034	0
4	7	9	""	"STM1035"	15830	15890	100	131	140	48	65	107	141	10	0	0	493	518	189	145	260	362	45	7	0	0.190	0.201	0.191	0.187	1.756	0.215	0.791	80	472	414	448	-2.399	66	348	75	373	100
4	8	9	""	"STM1039"	16010	15890	90	266	271	80	66	94	106	92	42	0	642	675	238	150	232	305	86	15	0	0.407	0.390	0.392	0.389	1.274	0.354	0.879	52	368	692	730	-1.299	200	492	205	525	0
4	9	9	"aceK"	"STM4185"	16180	15890	90	440	452	101	62	65	18	100	100	0	1690	1649	285	145	149	30	100	100	0	0.245	0.259	0.255	0.256	1.238	0.256	0.933	52	388	1923	1894	-2.031	378	1545	390	1504	0
4	10	9	""	"STM4196"	16370	15890	100	146	153	46	59	62	16	98	93	0	819	828	245	145	149	32	100	100	0	0.129	0.138	0.135	0.131	1.516	0.128	0.732	80	448	761	777	-2.954	87	674	94	683	0
4	11	9	""	"STM4200"	16540	15890	100	364	382	114	61	64	16	100	100	0	1243	1286	321	143	150	32	100	100	0	0.275	0.281	0.274	0.275	1.221	0.283	0.942	80	420	1403	1464	-1.860	303	1100	321	1143	0
4	12	9	""	"STM4204"	16720	15890	100	257	246	85	61	63	17	98	95	0	1053	994	330	142	146	23	100	98	0	0.215	0.217	0.220	0.213	1.409	0.217	0.914	80	420	1107	1037	-2.217	196	911	185	852	0
4	13	9	"pduE"	"STM2042"	16900	15890	100	123	128	42	61	63	16	90	77	0	670	646	187	143	145	20	98	98	0	0.118	0.133	0.127	0.123	2.144	0.129	0.649	80	439	589	570	-3.087	62	527	67	503	0
4	14	9	"pduV"	"STM2056"	17070	15880	90	142	142	39	62	64	16	98	90	0	624	613	114	145	147	22	100	100	0	0.167	0.171	0.152	0.153	1.565	0.163	0.697	52	380	559	548	-2.582	80	479	80	468	0
4	15	9	"stfF"	"STM0199"	17260	15880	110	190	189	42	63	94	196	3	0	0	782	761	133	148	159	49	100	100	0	0.200	0.206	0.211	0.197	1.427	0.199	0.820	80	488	761	739	-2.320	127	634	126	613	0
4	16	9	"thiH"	"STM4159"	17430	15880	100	442	431	100	64	69	27	100	100	0	1436	1428	307	150	164	43	100	100	0	0.294	0.287	0.287	0.287	1.206	0.286	0.943	80	420	1664	1645	-1.766	378	1286	367	1278	0
4	17	9	"yojN"	"STM2269"	17610	15880	100	1522	1497	380	63	79	64	100	98	0	2333	2277	436	149	179	102	100	100	0	0.668	0.674	0.677	0.648	1.265	0.683	0.973	80	442	3643	3562	-0.582	1459	2184	1434	2128	0
4	18	9	""	"STM4261"	17780	15870	90	1409	1606	977	66	85	69	100	100	0	348	365	146	148	177	109	84	36	0	6.715	7.097	7.361	7.256	1.294	7.387	0.565	52	364	1543	1757	2.747	1343	200	1540	217	100
4	19	9	"traP"	"PSLT082"	17960	15870	90	218	235	82	63	67	22	100	100	0	1053	1157	344	146	150	24	100	100	0	0.171	0.170	0.165	0.162	1.380	0.167	0.843	52	388	1062	1183	-2.549	155	907	172	1011	0
4	20	9	""	"STM1542"	18140	15870	90	182	186	53	61	63	16	100	100	0	593	612	128	148	151	21	100	100	0	0.272	0.269	0.256	0.257	1.479	0.265	0.798	52	380	566	589	-1.879	121	445	125	464	0
4	21	9	""	"STM4309"	18330	15870	100	443	447	101	63	66	19	100	100	0	2072	2009	409	160	166	35	100	100	0	0.199	0.208	0.211	0.208	1.206	0.206	0.944	80	471	2292	2233	-2.331	380	1912	384	1849	0
4	22	9	"adi"	"STM4296"	18500	15870	90	423	428	90	65	67	18	100	100	0	1424	1400	252	178	185	37	100	100	0	0.287	0.297	0.285	0.294	1.198	0.293	0.941	52	365	1604	1585	-1.799	358	1246	363	1222	0
4	23	9	"lpxO"	"STM4286"	18680	15870	100	727	692	172	65	71	25	100	100	0	1260	1221	252	181	188	36	100	100	0	0.614	0.603	0.603	0.590	1.247	0.603	0.955	80	406	1741	1667	-0.705	662	1079	627	1040	0
4	24	9	"nrfC"	"STM4279"	18850	15870	100	120	134	69	66	71	25	81	51	0	373	456	291	185	190	32	98	97	0	0.287	0.251	0.267	0.256	1.856	0.229	0.713	80	462	242	339	-1.800	54	188	68	271	0
4	1	10	"yafB"	"STM0255"	14770	16090	100	674	716	228	58	60	17	100	100	0	996	997	269	141	142	18	100	100	0	0.720	0.769	0.754	0.763	1.237	0.775	0.960	80	476	1471	1514	-0.473	616	855	658	856	0
4	2	10	""	"STM0274"	14950	16080	90	392	401	71	61	63	16	100	100	0	1487	1463	154	143	145	19	100	100	0	0.246	0.258	0.248	0.254	1.170	0.254	0.946	52	382	1675	1660	-2.022	331	1344	340	1320	0
4	3	10	""	"STM0282"	15130	16080	80	205	204	45	59	60	15	100	100	0	713	706	119	143	144	20	100	100	0	0.256	0.258	0.260	0.249	1.337	0.249	0.844	52	326	716	708	-1.965	146	570	145	563	0
4	4	10	""	"STM0288"	15300	16080	100	100	100	28	59	60	18	75	55	0	404	408	101	138	139	18	100	100	0	0.154	0.152	0.148	0.127	2.165	0.147	0.485	80	432	307	311	-2.698	41	266	41	270	0
4	5	10	""	"STM0297"	15480	16080	100	80	80	21	58	60	17	58	28	0	228	230	60	138	140	19	92	81	0	0.244	0.239	0.309	0.280	2.622	0.179	0.191	80	420	112	114	-2.032	22	90	22	92	0
4	6	10	"yafJ"	"STM0311"	15660	16080	100	324	415	709	59	61	16	100	98	0	357	462	740	140	140	18	100	98	0	1.221	1.106	1.245	1.211	1.310	0.975	0.880	80	439	482	678	0.288	265	217	356	322	0
4	7	10	"ycfJ"	"STM1212"	15830	16070	90	215	238	84	60	61	16	100	100	0	304	309	63	139	141	18	100	100	0	0.939	1.047	1.009	1.006	1.302	1.106	0.853	52	364	320	348	-0.090	155	165	178	170	0
4	8	10	"ycfX"	"STM1220"	16020	16070	100	1146	1073	366	61	64	17	100	98	0	936	872	243	141	142	19	100	100	0	1.365	1.384	1.377	1.356	1.218	1.406	0.978	80	460	1880	1743	0.449	1085	795	1012	731	0
4	9	10	""	"STM1236"	16190	16070	80	124	131	39	58	61	15	96	88	0	238	244	64	141	141	18	98	94	0	0.680	0.709	0.695	0.687	1.756	0.588	0.576	52	312	163	176	-0.556	66	97	73	103	0
4	10	10	""	"STM1253"	16370	16070	90	320	334	106	59	61	16	100	100	0	359	382	113	140	139	18	100	100	0	1.192	1.136	1.148	1.159	1.274	1.098	0.912	52	380	480	517	0.253	261	219	275	242	0
4	11	10	"yoaG"	"STM1272"	16550	16070	100	78	80	23	59	61	15	53	31	0	223	224	32	138	139	17	98	96	0	0.224	0.244	0.273	0.247	2.433	0.225	0.171	80	430	104	107	-2.161	19	85	21	86	0
4	12	10	""	"STM1276"	16720	16060	100	236	231	67	59	61	17	100	100	0	252	254	50	139	140	17	98	95	0	1.566	1.496	1.552	1.480	1.447	1.514	0.776	80	408	290	287	0.647	177	113	172	115	0
4	13	10	"rstB"	"STM1471"	16900	16060	100	353	327	112	61	61	15	100	97	0	1131	1051	351	142	142	18	100	100	0	0.295	0.293	0.292	0.281	1.281	0.292	0.954	80	420	1281	1175	-1.760	292	989	266	909	0
4	14	10	"ydgH"	"STM1478"	17070	16060	90	1940	1795	496	63	70	52	100	100	0	869	825	170	143	146	26	100	100	0	2.585	2.540	2.582	2.487	1.191	2.607	0.975	52	380	2603	2414	1.370	1877	726	1732	682	0
4	15	10	"ynfM"	"STM1486"	17260	16060	100	392	387	124	62	69	48	98	95	0	1091	1036	298	144	147	24	100	100	0	0.348	0.364	0.351	0.350	1.307	0.363	0.936	80	460	1277	1217	-1.521	330	947	325	892	0
4	16	10	""	"STM1493"	17440	16060	100	356	349	90	62	64	17	100	100	0	1175	1148	250	146	150	27	100	100	0	0.286	0.286	0.280	0.281	1.219	0.283	0.930	80	442	1323	1289	-1.807	294	1029	287	1002	0
4	17	10	"ynfD"	"STM1500"	17610	16060	90	407	419	118	61	64	17	100	100	0	305	313	73	145	149	27	100	98	0	2.162	2.131	2.175	2.197	1.268	2.122	0.843	52	357	506	526	1.113	346	160	358	168	0
4	18	10	"udg"	"STM2080"	17790	16060	100	1146	1113	268	60	69	32	100	100	0	1077	1055	211	145	151	27	100	100	0	1.165	1.157	1.163	1.151	1.137	1.166	0.979	80	437	2018	1963	0.221	1086	932	1053	910	0
4	19	10	""	"STM2787"	17960	16050	100	91	93	27	62	69	31	42	11	0	291	286	61	145	151	27	96	91	0	0.199	0.220	0.214	0.195	2.171	0.443	0.267	80	450	175	172	-2.332	29	146	31	141	0
4	20	10	"gabT"	"STM2792"	18140	16040	90	353	348	87	62	65	18	100	100	0	1195	1129	237	149	152	29	100	100	0	0.278	0.292	0.290	0.287	1.204	0.285	0.923	52	387	1337	1266	-1.846	291	1046	286	980	0
4	21	10	"mobA"	"STM3994"	18320	16050	90	478	469	96	63	66	18	100	100	0	693	694	100	157	159	25	100	100	0	0.774	0.756	0.777	0.746	1.238	0.758	0.937	52	381	951	943	-0.369	415	536	406	537	0
4	22	10	""	"STM4014"	18510	16050	100	167	170	45	64	66	16	100	96	0	830	804	150	171	175	26	100	100	0	0.156	0.167	0.161	0.158	1.495	0.163	0.739	80	435	762	739	-2.678	103	659	106	633	0
4	23	10	""	"STM4033"	18670	16040	100	102	118	61	65	70	52	31	7	0	219	234	63	182	188	67	22	5	0	1.000	1.019	0.977	1.035	2.138	0.825	0.824	80	405	74	105	0.000	37	37	53	52	-50
4	24	10	""	"STM4054"	18850	16040	90	233	244	62	65	70	54	100	88	0	774	814	198	175	183	74	100	100	0	0.280	0.280	0.268	0.275	1.308	0.275	0.860	52	379	767	818	-1.834	168	599	179	639	0
4	1	11	""	"STM2943"	14780	16260	90	229	235	62	59	61	17	100	100	0	901	906	177	137	138	17	100	100	0	0.223	0.229	0.229	0.222	1.316	0.231	0.869	52	372	934	945	-2.168	170	764	176	769	0
4	2	11	""	"STM2955"	14960	16260	100	149	157	47	59	60	17	97	92	0	323	320	78	137	140	19	98	97	0	0.484	0.536	0.532	0.519	1.718	0.523	0.750	80	462	276	281	-1.047	90	186	98	183	0
4	3	11	"yqcC"	"STM2965"	15140	16260	90	147	175	77	55	58	16	100	98	0	230	250	69	139	140	19	100	96	0	1.011	1.081	0.986	1.069	1.638	1.091	0.726	52	366	183	231	0.016	92	91	120	111	0
4	4	11	"fucO"	"STM2973"	15300	16250	90	344	362	123	57	60	17	100	100	0	1378	1379	320	144	146	26	100	100	0	0.233	0.247	0.227	0.237	1.297	0.252	0.921	52	349	1521	1540	-2.104	287	1234	305	1235	0
4	5	11	"fucK"	"STM2977"	15480	16250	100	162	166	48	59	61	17	97	96	0	724	712	179	141	144	25	100	100	0	0.177	0.187	0.195	0.176	1.493	0.186	0.823	80	440	686	678	-2.501	103	583	107	571	0
4	6	11	"csdA"	"STM2984"	15660	16250	100	472	472	134	58	60	16	100	100	0	656	638	150	137	139	18	100	100	0	0.798	0.826	0.830	0.813	1.245	0.827	0.955	80	430	933	915	-0.326	414	519	414	501	0
4	7	11	"yqhE"	"STM3165"	15830	16240	90	738	748	140	60	64	21	100	100	0	1249	1289	211	142	146	32	100	100	0	0.612	0.600	0.604	0.597	1.131	0.606	0.969	52	372	1785	1835	-0.707	678	1107	688	1147	0
4	8	11	""	"STM3175"	16020	16250	100	920	883	292	60	64	20	100	100	0	818	793	242	142	146	29	100	100	0	1.272	1.264	1.256	1.271	1.190	1.256	0.972	80	439	1536	1474	0.347	860	676	823	651	0
4	9	11	"STMF1.5"	"Not LT2a91"	16190	16240	100	71	73	23	58	61	16	41	11	0	156	164	41	141	141	18	42	18	0	0.867	0.652	0.774	0.793	3.603	0.372	0.099	80	430	28	38	-0.206	13	15	15	23	-75
4	10	11	"yfiO"	"STM2663"	16360	16250	90	2186	2155	528	62	75	85	100	100	0	573	581	116	140	143	23	100	100	0	4.905	4.746	4.750	4.746	1.138	4.845	0.960	52	365	2557	2534	2.294	2124	433	2093	441	0
4	11	11	""	"STM2680"	16550	16250	100	283	292	91	63	74	76	95	78	0	491	481	118	142	144	21	98	97	0	0.630	0.676	0.677	0.667	1.446	0.671	0.879	80	438	569	568	-0.666	220	349	229	339	0
4	12	11	""	"STM2690"	16730	16240	100	417	398	130	59	61	18	98	97	0	1083	987	272	145	145	19	100	100	0	0.382	0.403	0.401	0.379	1.422	0.402	0.943	80	442	1296	1181	-1.390	358	938	339	842	0
4	13	11	"ybbN"	"STM0504"	16910	16240	100	1426	1332	456	60	62	16	100	100	0	677	643	176	142	142	19	100	100	0	2.553	2.539	2.551	2.542	1.183	2.576	0.966	80	432	1901	1773	1.352	1366	535	1272	501	0
4	14	11	"allA"	"STM0515"	17080	16240	90	235	235	68	61	63	16	100	100	0	610	625	109	141	141	18	100	100	0	0.371	0.360	0.359	0.341	1.432	0.360	0.845	52	364	643	658	-1.431	174	469	174	484	0
4	15	11	""	"STM0520"	17250	16240	90	153	159	46	60	61	15	100	98	0	735	752	158	141	143	18	100	100	0	0.157	0.162	0.150	0.151	1.470	0.159	0.749	52	357	687	710	-2.675	93	594	99	611	0
4	16	11	"ybbY"	"STM0524"	17430	16240	80	253	259	69	60	61	15	100	100	0	1185	1132	183	147	149	23	100	100	0	0.186	0.202	0.189	0.194	1.339	0.199	0.841	52	236	1231	1184	-2.427	193	1038	199	985	100
4	17	11	"ylbE"	"STM0530"	17600	16230	90	110	111	36	61	62	16	84	63	0	523	551	170	142	146	21	100	100	0	0.129	0.122	0.122	0.106	1.920	0.127	0.592	52	367	430	459	-2.959	49	381	50	409	0
4	18	11	"cysS"	"STM0537"	17790	16230	100	1104	1864	4108	61	64	20	100	100	0	490	2281	8001	143	144	20	100	100	0	3.006	0.843	2.979	2.560	1.859	0.516	0.881	80	458	1390	3941	1.588	1043	347	1803	2138	0
4	19	11	"yohJ"	"STM2181"	17970	16230	90	119	127	42	59	62	17	88	76	0	241	241	39	142	142	18	98	98	0	0.606	0.687	0.733	0.664	1.998	0.719	0.430	52	373	159	167	-0.722	60	99	68	99	0
4	20	11	"galS"	"STM2191"	18140	16230	80	153	158	45	60	62	15	98	92	0	572	565	120	147	148	21	100	100	0	0.219	0.234	0.231	0.214	1.524	0.229	0.796	52	334	518	516	-2.192	93	425	98	418	0
4	21	11	"lysP"	"STM2200"	18320	16220	90	2113	2121	380	64	70	27	100	100	0	1425	1395	252	154	157	23	100	100	0	1.612	1.658	1.659	1.668	1.157	1.638	0.966	52	394	3320	3298	0.689	2049	1271	2057	1241	0
4	22	11	"yejH"	"STM2223"	18500	16220	90	596	587	114	67	73	27	100	100	0	1234	1204	210	161	165	25	100	100	0	0.493	0.499	0.504	0.498	1.158	0.494	0.958	52	364	1602	1563	-1.020	529	1073	520	1043	0
4	23	11	""	"STM2231"	18670	16220	100	62	63	16	64	66	17	15	3	0	163	165	28	159	162	25	20	7	0	-0.500	-0.167	0.595	0.591	4.245	0.318	0.069	80	468	2	5	Error	-2	4	-1	6	-75
4	24	11	""	"STM2240"	18870	16220	90	384	382	59	60	62	17	100	100	0	913	935	140	151	152	21	100	100	0	0.425	0.411	0.409	0.410	1.186	0.396	0.925	52	394	1086	1106	-1.234	324	762	322	784	0
4	1	12	"phoP"	"STM1231"	14760	16430	90	3393	3309	826	60	68	46	100	100	0	544	526	108	135	136	17	100	100	0	8.149	8.309	8.273	8.456	1.277	8.466	0.957	52	381	3742	3640	3.027	3333	409	3249	391	0
4	2	12	"phoP"	"STM1231"	14950	16440	100	4603	4352	1447	62	74	49	100	100	0	660	628	184	138	138	17	100	98	0	8.699	8.755	8.907	8.993	1.212	8.775	0.959	80	427	5063	4780	3.121	4541	522	4290	490	0
4	3	12	"phoQ"	"STM1230"	15120	16440	100	1301	1231	321	57	65	29	100	100	0	491	497	106	139	139	17	100	100	0	3.534	3.279	3.323	3.294	1.223	3.264	0.954	80	429	1596	1532	1.821	1244	352	1174	358	0
4	4	12	"phoQ"	"STM1230"	15310	16430	100	2852	2694	1001	58	62	19	100	100	0	1004	945	315	143	144	18	100	100	0	3.245	3.287	3.296	3.295	1.269	3.333	0.957	80	462	3655	3438	1.698	2794	861	2636	802	0
4	5	12	"phoQ"	"STM1230"	15490	16430	90	1009	1009	323	58	63	20	100	100	0	448	431	116	140	141	18	100	100	0	3.088	3.268	3.380	3.345	1.361	3.345	0.881	52	365	1259	1242	1.627	951	308	951	291	0
4	6	12	"hupA"	"STM4170"	15670	16430	90	1439	1519	604	58	65	27	100	100	0	322	321	80	138	138	17	98	98	0	7.505	7.984	8.198	7.912	1.379	8.151	0.892	52	357	1565	1644	2.908	1381	184	1461	183	0
4	7	12	"sopB"	"STM1091"	15830	16420	90	5895	5894	877	65	92	143	100	100	0	1566	1538	245	141	146	45	100	100	0	4.091	4.173	4.132	4.197	1.127	4.140	0.971	52	372	7255	7226	2.033	5830	1425	5829	1397	0
4	8	12	"pipC"	"STM0375"	16010	16420	90	926	910	174	65	94	143	100	100	0	483	496	99	144	151	47	100	100	0	2.540	2.401	2.486	2.427	1.270	2.386	0.898	52	372	1200	1197	1.345	861	339	845	352	0
4	9	12	"pipC"	"STM0375"	16190	16420	90	857	848	198	64	73	37	100	100	0	442	434	67	143	146	26	100	100	0	2.652	2.694	2.672	2.687	1.195	2.780	0.943	52	380	1092	1075	1.407	793	299	784	291	0
4	10	12	"ssrB"	"STM1391"	16380	16420	100	235	229	74	62	68	44	97	80	0	679	637	183	141	143	21	100	100	0	0.322	0.337	0.336	0.323	1.474	0.337	0.889	80	438	711	663	-1.637	173	538	167	496	0
4	11	12	"ssrB"	"STM1391"	16550	16420	100	233	230	73	58	60	15	100	97	0	632	603	156	142	142	17	100	100	0	0.357	0.373	0.358	0.356	1.416	0.366	0.867	80	406	665	633	-1.485	175	490	172	461	0
4	12	12	"ssrB"	"STM1391"	16730	16420	90	259	270	53	60	61	16	100	100	0	622	625	54	144	147	29	100	100	0	0.416	0.437	0.432	0.426	1.322	0.425	0.874	52	348	677	691	-1.264	199	478	210	481	0
4	13	12	"lrp"	"STM0959"	16900	16420	100	2244	2130	516	62	68	25	100	100	0	585	568	103	143	146	28	100	100	0	4.937	4.866	4.807	4.844	1.159	4.938	0.968	80	420	2624	2493	2.304	2182	442	2068	425	0
4	14	12	"lrp"	"STM0959"	17080	16420	100	1992	1887	429	65	74	34	100	100	0	532	512	87	142	143	20	100	100	0	4.941	4.924	4.878	4.896	1.187	5.020	0.954	80	418	2317	2192	2.305	1927	390	1822	370	0
4	15	12	"gyrA"	"STM2272"	17250	16410	100	1331	1279	817	63	71	32	92	90	0	363	370	165	141	142	18	90	82	0	5.712	5.310	5.353	5.571	1.493	5.248	0.962	80	312	1490	1445	2.514	1268	222	1216	229	-50
4	16	12	"gyrA"	"STM2272"	17430	16410	220	6383	6609	1676	60	79	143	99	98	0	1209	1248	317	142	148	47	99	98	0	5.926	5.921	5.964	5.982	1.184	5.907	0.977	392	1430	7390	7655	2.567	6323	1067	6549	1106	100
4	17	12	"csrA"	"STM2826"	17610	16410	100	71	117	195	60	81	176	5	5	0	161	171	63	140	143	33	23	6	0	0.524	1.839	1.120	0.911	4.258	6.095	0.645	80	344	32	88	-0.933	11	21	57	31	-50
4	18	12	"csrA"	"STM2826"	17790	16410	90	266	298	121	61	62	16	100	100	0	249	265	84	142	142	18	98	94	0	1.916	1.927	1.978	2.112	1.603	1.787	0.807	52	364	312	360	0.938	205	107	237	123	0
4	19	12	"yhhP"	"STM3578"	17970	16410	80	125	132	34	58	61	16	100	96	0	235	249	65	142	142	18	100	98	0	0.720	0.692	0.713	0.712	1.658	0.545	0.534	52	321	160	181	-0.473	67	93	74	107	0
4	20	12	"yhhP"	"STM3578"	18140	16410	90	124	126	31	60	61	15	96	90	0	247	252	36	146	147	17	100	100	0	0.634	0.623	0.700	0.616	1.662	0.615	0.562	52	378	165	172	-0.658	64	101	66	106	0
4	21	12	"yhhP"	"STM3578"	18330	16410	90	135	137	40	60	62	16	100	88	0	257	263	40	149	149	19	100	100	0	0.694	0.675	0.679	0.620	1.694	0.646	0.592	52	385	183	191	-0.526	75	108	77	114	0
4	22	12	"topA"	"STM1714"	18500	16400	90	3721	3608	523	64	79	76	100	100	0	1819	1752	263	153	158	47	100	100	0	2.195	2.216	2.217	2.223	1.090	2.180	0.976	52	381	5323	5143	1.134	3657	1666	3544	1599	0
4	23	12	"topA"	"STM1714"	18680	16400	90	271	289	88	64	77	73	98	82	0	250	257	59	149	154	43	84	63	0	2.050	2.083	2.164	2.277	1.599	2.027	0.763	52	374	308	333	1.035	207	101	225	108	0
4	24	12	"fur"	"STM0693"	18860	16400	100	1081	1040	326	63	66	19	100	100	0	581	576	159	147	147	17	100	100	0	2.346	2.277	2.375	2.318	1.320	2.277	0.947	80	472	1452	1406	1.230	1018	434	977	429	0
4	1	13	"ctrl-buffer"	"ctrl-buffer"	14770	16610	100	54	57	16	56	59	18	11	3	0	138	142	20	135	135	16	25	5	0	-0.667	0.143	0.514	0.845	4.715	39.671	0.000	80	466	1	8	Error	-2	3	1	7	-50
4	2	13	"ctrl-buffer"	"ctrl-buffer"	14950	16610	100	55	58	18	56	60	20	10	1	0	139	138	16	137	137	16	15	2	0	-0.500	2.000	0.683	0.619	4.163	23.988	0.000	80	418	1	3	Error	-1	2	2	1	-50
4	3	13	"ctrl-buffer"	"ctrl-buffer"	15120	16610	100	55	56	15	57	59	18	11	1	0	133	138	19	137	137	17	22	3	0	0.500	-1.000	0.614	0.582	3.803	2.821	0.001	80	419	-6	0	-1.000	-2	-4	-1	1	-50
4	4	13	"ctrl-buffer"	"ctrl-buffer"	15300	16610	100	57	58	15	56	58	16	16	3	0	142	142	17	138	140	17	22	2	0	0.250	0.500	0.625	0.653	3.352	6.413	0.002	80	420	5	6	-2.000	1	4	2	4	-50
4	5	13	"ctrl-buffer"	"ctrl-buffer"	15480	16600	100	57	58	13	57	58	15	11	2	0	142	141	19	139	139	16	15	3	0	0.000	0.500	0.588	0.602	4.063	0.068	0.000	80	449	3	3	Error	0	3	1	2	-50
4	6	13	"ctrl-buffer"	"ctrl-buffer"	15660	16600	100	54	58	14	56	59	17	15	5	0	142	140	18	139	139	16	18	3	0	-0.667	2.000	0.645	0.603	3.472	0.125	0.001	80	438	1	3	Error	-2	3	2	1	-50
4	7	13	"ctrl-buffer"	"ctrl-buffer"	15830	16600	100	57	57	15	57	60	25	5	0	0	140	142	21	138	138	17	21	6	0	0.000	0.000	1.000	0.912	3.830	0.196	0.009	80	430	2	4	Error	0	2	0	4	-50
4	8	13	"ctrl-buffer"	"ctrl-buffer"	16010	16600	100	54	56	13	57	60	20	8	0	0	140	139	18	138	139	18	16	3	0	-1.500	-1.000	0.683	0.659	3.613	0.051	0.000	80	452	-1	0	Error	-3	2	-1	1	-50
4	9	13	"ctrl-buffer"	"ctrl-buffer"	16190	16600	100	57	57	14	58	59	15	12	3	0	140	142	16	136	137	17	20	6	0	-0.250	-0.167	0.783	0.742	5.208	0.356	0.017	80	442	3	5	Error	-1	4	-1	6	-50
4	10	13	"ctrl-buffer"	"ctrl-buffer"	16370	16600	100	57	59	13	57	58	15	12	3	0	141	143	19	137	137	17	32	7	0	0.000	0.333	0.659	0.574	4.203	0.041	0.000	80	420	4	8	Error	0	4	2	6	-50
4	11	13	"ctrl-buffer"	"ctrl-buffer"	16540	16590	100	56	59	16	56	58	16	18	5	0	145	143	18	138	138	18	23	3	0	0.000	0.600	1.143	1.027	4.474	17.960	0.000	80	418	7	8	Error	0	7	3	5	-50
4	12	13	"ctrl-buffer"	"ctrl-buffer"	16720	16590	100	61	60	14	57	59	16	17	1	0	138	141	19	140	140	20	11	3	0	-2.000	3.000	0.833	0.799	3.361	2.182	0.009	80	442	2	4	Error	4	-2	3	1	-50
4	13	13	"ctrl-buffer"	"ctrl-buffer"	16900	16590	100	58	58	13	59	62	19	5	1	0	143	142	19	137	137	17	23	3	0	-0.167	-0.200	0.471	0.658	3.884	12.209	0.001	80	430	5	4	Error	-1	6	-1	5	-50
4	14	13	"ctrl-buffer"	"ctrl-buffer"	17080	16590	100	57	57	14	59	62	20	5	0	0	146	146	17	138	138	19	26	2	0	-0.250	-0.250	0.917	0.769	3.699	0.265	0.018	80	418	6	6	Error	-2	8	-2	8	-50
4	15	13	"ctrl-buffer"	"ctrl-buffer"	17250	16590	100	60	61	14	57	60	19	10	1	0	147	149	19	139	139	16	37	10	0	0.375	0.400	0.664	0.694	3.905	1.520	0.003	80	408	11	14	-1.415	3	8	4	10	-50
4	16	13	"ctrl-buffer"	"ctrl-buffer"	17430	16590	100	60	61	13	57	62	45	0	0	0	154	155	17	140	140	17	38	15	0	0.214	0.267	0.568	0.675	4.082	0.027	0.000	80	324	17	19	-2.222	3	14	4	15	-50
4	17	13	"ctrl-buffer"	"ctrl-buffer"	17610	16590	100	59	63	21	56	74	160	0	0	0	140	142	23	139	141	30	10	1	0	3.000	2.333	0.938	1.056	3.822	0.910	0.001	80	410	4	10	1.585	3	1	7	3	-50
4	18	13	"ctrl-buffer"	"ctrl-buffer"	17790	16580	100	62	62	17	57	59	15	23	5	0	140	142	20	139	140	16	22	6	0	5.000	1.667	0.697	0.843	3.446	0.375	0.012	80	430	6	8	2.322	5	1	5	3	-50
4	19	13	"ctrl-buffer"	"ctrl-buffer"	17960	16580	100	55	56	13	59	60	14	7	1	0	141	142	17	140	141	18	12	2	0	-4.000	-1.500	1.099	0.972	3.627	43.079	0.000	80	420	-3	-1	Error	-4	1	-3	2	-50
4	20	13	"ctrl-buffer"	"ctrl-buffer"	18140	16580	100	61	63	16	58	60	15	23	7	0	143	146	20	143	144	17	21	10	0	100000.000	1.667	0.896	0.834	3.200	1.735	0.008	80	432	3	8	16.610	3	0	5	3	-50
4	21	13	"ctrl-buffer"	"ctrl-buffer"	18320	16580	100	61	62	15	57	60	15	25	2	0	157	155	19	143	144	17	38	8	0	0.286	0.417	0.962	0.902	3.530	6.278	0.006	80	432	18	17	-1.807	4	14	5	12	-50
4	22	13	"ctrl-buffer"	"ctrl-buffer"	18500	16580	100	58	60	17	59	63	28	10	0	0	148	149	19	146	147	25	13	0	0	-0.500	0.333	0.817	1.061	3.800	0.229	0.002	80	430	1	4	Error	-1	2	1	3	-50
4	23	13	"ctrl-buffer"	"ctrl-buffer"	18670	16580	100	58	62	15	59	62	18	16	3	0	151	152	23	145	146	18	27	5	0	-0.167	0.429	0.864	0.753	3.279	0.186	0.006	80	418	5	10	Error	-1	6	3	7	-50
4	24	13	"ctrl-buffer"	"ctrl-buffer"	18850	16570	100	58	59	15	61	62	15	12	1	0	143	144	19	143	144	18	17	3	0	100000.000	-2.000	0.900	0.815	3.320	0.208	0.012	80	452	-3	-1	16.610	-3	0	-2	1	-50
4	1	14	""	"STM1553"	14770	16790	100	172	171	59	55	57	14	98	98	0	719	691	201	135	135	16	100	100	0	0.200	0.209	0.198	0.200	1.454	0.211	0.864	80	506	701	672	-2.319	117	584	116	556	0
4	2	14	""	"STM3783"	14960	16790	90	82	81	16	55	57	13	80	50	0	282	276	39	135	136	17	100	98	0	0.184	0.184	0.193	0.180	1.944	0.157	0.313	52	395	174	167	-2.445	27	147	26	141	0
4	3	14	""	"STM2242"	15140	16790	90	100	102	26	56	57	14	92	80	0	435	440	102	134	135	16	100	100	0	0.146	0.150	0.147	0.133	1.792	0.136	0.474	52	380	345	352	-2.774	44	301	46	306	0
4	4	14	"yfiM"	"STM2653"	15310	16780	100	132	145	63	54	57	15	93	83	0	374	381	116	136	137	17	98	98	0	0.328	0.371	0.327	0.325	1.827	0.378	0.752	80	484	316	336	-1.609	78	238	91	245	0
4	5	14	"oxyS"	"STM4124"	15510	16760	50	82	82	21	62	63	18	50	16	0	218	270	109	144	146	18	83	75	0	0.270	0.159	0.359	0.207	3.882	0.112	0.118	12	104	94	146	-1.888	20	74	20	126	0
4	6	14	""	"STM4302"	15660	16790	90	77	85	28	55	57	16	65	38	0	336	332	73	139	139	17	100	100	0	0.112	0.155	0.160	0.134	2.131	0.158	0.381	52	393	219	223	-3.163	22	197	30	193	0
4	7	14	"ssaT"	"STM1421"	15840	16780	100	114	141	102	55	57	15	91	77	0	500	654	502	138	140	18	100	100	0	0.163	0.167	0.155	0.146	1.645	0.177	0.856	80	484	421	602	-2.617	59	362	86	516	0
4	8	14	"nrdI"	"STM2806"	16020	16780	90	1077	1504	1207	58	60	18	100	100	0	225	254	96	139	141	20	100	90	0	11.849	12.574	12.490	12.819	1.398	12.894	0.875	52	371	1105	1561	3.567	1019	86	1446	115	0
4	9	14	"sipA"	"STM2882"	16190	16780	100	3114	2939	1274	60	66	28	98	98	0	591	554	195	139	139	18	96	93	0	6.757	6.937	6.927	7.154	1.363	6.944	0.961	80	474	3506	3294	2.756	3054	452	2879	415	0
4	10	14	"dctA"	"STM3614"	16370	16770	90	572	599	128	61	68	30	100	100	0	1455	1499	259	144	147	28	100	100	0	0.390	0.397	0.396	0.394	1.143	0.385	0.954	52	379	1822	1893	-1.359	511	1311	538	1355	0
4	11	14	"aroB"	"STM3486"	16550	16770	90	399	495	278	58	61	18	100	100	0	203	232	78	141	144	27	92	59	0	5.500	4.802	4.979	5.628	1.757	4.351	0.826	52	387	403	528	2.459	341	62	437	91	0
4	12	14	"purN"	"STM2500"	16720	16770	90	368	465	312	59	60	14	100	100	0	417	499	250	141	141	18	100	100	0	1.120	1.134	1.103	1.103	1.307	1.172	0.913	52	386	585	764	0.163	309	276	406	358	0
4	13	14	"yjgG"	"STM4462"	16900	16770	90	69	74	23	58	59	15	46	23	0	221	234	68	138	140	18	96	90	0	0.133	0.167	0.187	0.199	3.770	0.112	0.086	52	386	94	112	-2.916	11	83	16	96	0
4	14	14	""	"STM0437"	17070	16770	90	513	508	109	60	67	44	100	100	0	1658	1641	284	146	167	129	100	100	0	0.300	0.300	0.296	0.297	1.180	0.311	0.941	52	393	1965	1943	-1.739	453	1512	448	1495	0
4	15	14	""	"STM0565"	17260	16770	90	96	96	25	58	65	41	46	5	0	347	351	74	143	158	105	96	48	0	0.186	0.183	0.184	0.175	1.959	0.167	0.386	52	394	242	246	-2.424	38	204	38	208	0
4	16	14	"res"	"STM0358"	17430	16760	90	992	975	209	56	59	14	100	100	0	1700	1642	328	140	142	20	100	100	0	0.600	0.612	0.609	0.614	1.155	0.609	0.975	52	372	2496	2421	-0.737	936	1560	919	1502	0
4	17	14	""	"STM2003"	17610	16770	100	106	394	1001	57	61	29	73	41	0	475	1307	2685	144	148	63	98	96	0	0.148	0.290	0.167	0.158	2.117	0.346	0.878	80	474	380	1500	-2.756	49	331	337	1163	0
4	18	14	"nfo"	"STM2203"	17780	16760	90	819	813	164	58	64	34	100	100	0	762	764	121	142	148	71	100	100	0	1.227	1.214	1.222	1.206	1.171	1.228	0.959	52	379	1381	1377	0.296	761	620	755	622	0
4	19	14	"EMPTY"	"EMPTY"	17970	16760	100	56	59	15	59	61	19	11	1	0	137	138	16	139	141	20	6	0	0	1.500	0.000	0.835	0.925	3.075	0.584	0.022	80	470	-5	-1	0.585	-3	-2	0	-1	-75
4	20	14	"EMPTY"	"EMPTY"	18140	16760	100	63	64	14	57	60	15	22	8	0	139	141	18	141	142	18	10	2	0	-3.000	100000.000	1.042	1.193	3.553	3.245	0.012	80	452	4	7	Error	6	-2	7	0	-75
4	21	14	"EMPTY"	"EMPTY"	18320	16760	100	55	56	12	57	60	15	10	1	0	142	142	15	143	143	17	12	2	0	2.000	1.000	0.845	0.786	3.046	8.826	0.000	80	464	-3	-2	1.000	-2	-1	-1	-1	-75
4	22	14	"EMPTY"	"EMPTY"	18500	16760	100	57	60	15	59	61	17	12	2	0	143	144	17	142	143	17	12	2	0	-2.000	0.500	1.692	1.911	2.747	0.673	0.001	80	464	-1	3	Error	-2	1	1	2	-75
4	23	14	"EMPTY"	"EMPTY"	18680	16750	100	58	60	15	59	61	17	15	3	0	145	147	17	144	144	17	18	5	0	-1.000	0.333	0.643	0.735	3.829	1.708	0.010	80	440	0	4	Error	-1	1	1	3	-75
4	24	14	"EMPTY"	"EMPTY"	18850	16750	100	58	60	15	59	60	14	18	5	0	140	142	19	142	142	18	16	3	0	0.500	100000.000	0.636	0.768	3.196	19.259	0.001	80	484	-3	1	-1.000	-1	-2	1	0	-75
5	1	1	"yggG"	"STM3077"	1320	19110	140	584	604	171	49	52	28	99	99	0	560	585	128	119	120	17	99	99	0	1.213	1.191	1.202	1.168	1.515	1.225	0.914	156	835	976	1021	0.279	535	441	555	466	0
5	2	1	""	"STM1249"	1500	19100	140	147	155	44	48	50	25	97	93	0	366	383	86	119	121	16	100	100	0	0.401	0.405	0.404	0.391	1.451	0.417	0.698	156	732	346	371	-1.319	99	247	107	264	0
5	3	1	"csgA"	"STM1144"	1660	19100	90	200	220	97	47	50	17	98	98	0	456	488	162	120	123	24	100	100	0	0.455	0.470	0.432	0.434	1.590	0.473	0.818	52	338	489	541	-1.135	153	336	173	368	0
5	4	1	"malT"	"STM3515"	1840	19100	90	1030	1042	270	49	60	69	100	98	0	1450	1463	333	120	131	69	100	100	0	0.738	0.739	0.760	0.721	1.406	0.755	0.904	52	406	2311	2336	-0.439	981	1330	993	1343	0
5	5	1	""	"STM0212"	2030	19100	80	147	251	275	49	53	28	100	88	0	256	441	467	119	124	30	100	98	0	0.715	0.627	0.650	0.643	1.472	0.514	0.814	52	318	235	524	-0.483	98	137	202	322	0
5	6	1	"gltX"	"STM2415"	2200	19100	100	1135	1189	473	48	59	60	100	100	0	472	493	134	118	123	31	100	100	0	3.071	3.043	2.985	2.997	1.278	3.248	0.911	80	492	1441	1516	1.619	1087	354	1141	375	0
5	7	1	""	"STM0055"	2390	19100	80	134	161	97	47	59	66	80	17	0	368	438	286	119	122	26	100	100	0	0.349	0.357	0.367	0.345	1.529	0.306	0.719	52	319	336	433	-1.517	87	249	114	319	0
5	8	1	"acnA"	"STM1712"	2550	19090	90	834	823	239	48	56	65	98	98	0	1426	1486	323	118	126	45	100	100	0	0.601	0.567	0.589	0.539	1.409	0.575	0.933	52	378	2094	2143	-0.735	786	1308	775	1368	0
5	9	1	"rfbF"	"STM2092"	2740	19090	90	914	919	323	48	52	22	100	100	0	433	447	124	119	125	35	100	100	0	2.758	2.655	2.683	2.596	1.361	2.788	0.882	52	385	1180	1199	1.464	866	314	871	328	0
5	10	1	"osmY"	"STM4561"	2920	19090	100	446	420	185	55	96	89	88	85	0	558	543	175	126	129	21	95	92	0	0.905	0.875	0.895	0.826	1.468	0.929	0.765	80	466	823	782	-0.144	391	432	365	417	0
5	11	1	"hflB"	"STM3296"	3100	19090	110	12313	12466	5676	53	87	84	95	93	0	813	787	254	124	125	20	100	96	0	17.794	18.722	18.995	15.157	2.166	20.510	0.920	80	526	12949	13076	4.153	12260	689	12413	663	0
5	12	1	"yheM"	"STM3450"	3260	19090	80	202	221	80	47	50	20	100	100	0	257	281	80	121	121	18	100	100	0	1.140	1.087	1.082	1.094	1.448	1.089	0.793	52	310	291	334	0.189	155	136	174	160	0
5	13	1	"yifL"	"STM3946"	3440	19090	90	532	580	191	48	54	41	100	100	0	311	321	48	121	122	20	100	100	0	2.547	2.660	2.605	2.591	1.297	2.889	0.853	52	371	674	732	1.349	484	190	532	200	0
5	14	1	""	"STM3941"	3600	19090	90	447	504	275	48	62	68	100	96	0	633	624	71	122	132	63	100	100	0	0.781	0.908	0.823	0.793	1.684	1.094	0.698	52	386	910	958	-0.357	399	511	456	502	0
5	15	1	"hemD"	"STM3937"	3790	19090	90	1875	1860	154	49	80	169	100	100	0	658	666	57	122	138	82	100	100	0	3.407	3.329	3.307	3.333	1.101	3.481	0.905	52	406	2362	2355	1.768	1826	536	1811	544	0
5	16	1	"wecF"	"STM3928"	3980	19090	80	162	172	60	47	51	36	100	88	0	282	303	107	120	121	19	100	100	0	0.710	0.683	0.696	0.683	1.586	0.614	0.692	52	326	277	308	-0.494	115	162	125	183	0
5	17	1	"wecD"	"STM3924"	4150	19080	90	752	819	274	48	66	109	100	100	0	527	534	86	121	128	44	100	100	0	1.734	1.867	1.789	1.797	1.279	2.049	0.875	52	393	1110	1184	0.794	704	406	771	413	0
5	18	1	"wecB"	"STM3920"	4350	19090	100	1828	1763	354	48	61	91	100	100	0	901	857	185	121	126	40	98	95	0	2.282	2.330	2.335	2.471	1.582	2.339	0.936	80	492	2560	2451	1.190	1780	780	1715	736	0
5	19	1	""	"STM4431"	4520	19080	80	116	122	50	46	48	13	92	88	0	578	678	317	122	123	15	100	100	0	0.154	0.137	0.134	0.129	1.716	0.134	0.770	52	305	526	632	-2.704	70	456	76	556	0
5	20	1	""	"STM4435"	4680	19080	90	216	216	48	47	53	27	100	100	0	841	887	174	123	144	111	100	100	0	0.235	0.221	0.225	0.216	1.366	0.209	0.854	52	384	887	933	-2.087	169	718	169	764	0
5	21	1	""	"STM4442"	4870	19080	80	80	88	28	47	50	19	80	38	0	274	301	97	120	133	78	96	48	0	0.214	0.227	0.221	0.223	1.723	0.213	0.633	52	318	187	222	-2.222	33	154	41	181	0
5	22	1	"treC"	"STM4453"	5040	19080	100	50	52	13	47	48	13	22	3	0	120	121	14	119	122	25	8	0	0	3.000	2.500	1.084	1.225	3.204	0.114	0.003	80	498	4	7	1.585	3	1	5	2	-50
5	23	1	""	"STM4467"	5240	19060	50	56	55	8	47	50	14	25	0	0	160	168	26	124	125	17	83	58	0	0.250	0.182	0.228	0.288	1.633	0.078	0.020	12	80	45	52	-2.000	9	36	8	44	0
5	24	1	"idnK"	"STM4485"	5390	19080	100	48	49	11	49	51	14	7	2	0	119	116	17	119	119	17	8	1	0	100000.000	0.000	1.053	0.941	3.798	4.917	0.012	80	506	-1	-3	16.610	-1	0	0	-3	-50
5	1	2	"yjaH"	"STM4171"	1320	19290	90	672	672	108	49	52	24	100	100	0	542	546	76	119	120	17	100	100	0	1.473	1.459	1.473	1.461	1.249	1.496	0.902	52	356	1046	1050	0.559	623	423	623	427	0
5	2	2	"purD"	"STM4175"	1480	19280	90	781	794	320	48	49	14	100	100	0	604	626	215	119	121	16	100	100	0	1.511	1.471	1.444	1.452	1.350	1.501	0.928	52	358	1218	1253	0.596	733	485	746	507	0
5	3	2	"livJ"	"STM3567"	1670	19280	90	182	198	117	48	49	15	94	88	0	325	342	143	119	120	16	100	98	0	0.650	0.673	0.675	0.594	1.835	0.701	0.796	52	414	340	373	-0.620	134	206	150	223	0
5	4	2	"yihS"	"STM4021"	1850	19280	70	80	93	46	47	48	13	84	62	0	288	364	241	121	129	45	96	75	0	0.198	0.189	0.166	0.187	1.998	0.161	0.674	32	236	200	289	-2.339	33	167	46	243	0
5	5	2	"prlC"	"STM3594"	2020	19280	80	841	874	324	48	50	14	100	100	0	397	403	127	118	124	39	100	100	0	2.842	2.898	2.884	2.918	1.272	2.868	0.939	52	340	1072	1111	1.507	793	279	826	285	0
5	6	2	"atpB"	"STM3871"	2200	19290	80	2815	3294	1463	50	77	168	100	100	0	507	544	202	118	122	32	100	98	0	7.108	7.615	7.666	7.832	1.365	7.787	0.918	52	340	3154	3670	2.829	2765	389	3244	426	0
5	7	2	"xseA"	"STM2512"	2380	19280	80	311	317	85	49	74	168	92	15	0	421	440	101	118	123	32	100	100	0	0.865	0.832	0.787	0.828	1.332	0.824	0.889	52	340	565	590	-0.210	262	303	268	322	0
5	8	2	"sprB"	"STM2866"	2560	19280	90	1518	1504	330	48	50	16	100	100	0	669	678	105	118	119	16	100	100	0	2.668	2.600	2.614	2.563	1.178	2.684	0.951	52	386	2021	2016	1.416	1470	551	1456	560	0
5	9	2	"sinR"	"STM0304"	2730	19270	100	47	48	12	50	59	29	1	0	0	115	115	18	121	121	16	8	3	0	0.500	0.333	0.770	0.710	3.973	10.547	0.007	80	452	-9	-8	-1.000	-3	-6	-2	-6	-50
5	10	2	"hilC"	"STM2867"	2910	19270	100	806	715	272	62	85	58	98	96	0	612	540	188	123	125	20	92	91	0	1.521	1.566	1.571	1.641	1.570	1.507	0.925	80	452	1233	1070	0.605	744	489	653	417	0
5	11	2	"bcfB"	"STM0022"	3090	19280	90	132	136	27	52	62	33	98	75	0	681	692	129	120	122	18	100	100	0	0.143	0.147	0.143	0.142	1.452	0.140	0.755	52	397	641	656	-2.810	80	561	84	572	0
5	12	2	"bcfH"	"STM0028"	3280	19270	70	72	72	19	48	49	13	68	43	0	220	233	66	121	125	32	96	84	0	0.242	0.214	0.214	0.206	2.221	0.123	0.196	32	236	123	136	-2.044	24	99	24	112	0
5	13	2	"orf5"	"PSLT015"	3450	19270	100	266	259	95	48	50	19	93	92	0	1316	1237	388	120	121	17	100	100	0	0.182	0.189	0.190	0.176	1.747	0.187	0.893	80	474	1414	1328	-2.456	218	1196	211	1117	0
5	14	2	"srgC"	"PSLT008"	3630	19270	90	259	261	49	48	49	12	100	100	0	1418	1480	195	121	124	21	100	100	0	0.163	0.157	0.158	0.154	1.253	0.152	0.881	52	374	1508	1572	-2.620	211	1297	213	1359	0
5	15	2	"uvrA"	"STM4254"	3790	19270	80	418	437	145	50	66	98	100	94	0	410	416	92	126	137	76	98	96	0	1.296	1.334	1.290	1.328	1.387	1.466	0.861	52	320	652	677	0.374	368	284	387	290	0
5	16	2	""	"STM4260"	3960	19270	90	763	763	171	48	72	105	100	100	0	860	832	175	122	141	93	98	98	0	0.969	1.007	1.047	1.021	1.345	1.002	0.935	52	389	1453	1425	-0.046	715	738	715	710	0
5	17	2	""	"STM4261"	4150	19270	100	4424	4191	1979	48	59	53	97	97	0	1110	1040	443	121	131	59	92	91	0	4.425	4.508	4.535	4.333	1.730	4.582	0.961	80	478	5365	5062	2.146	4376	989	4143	919	0
5	18	2	""	"STM4261"	4320	19260	90	1926	1852	254	48	71	126	100	100	0	1277	1246	168	122	134	71	100	100	0	1.626	1.605	1.599	1.606	1.097	1.658	0.951	52	360	3033	2928	0.701	1878	1155	1804	1124	0
5	19	2	"livM"	"STM3562"	4500	19260	90	263	347	198	48	81	159	94	21	0	439	531	247	121	153	179	98	26	0	0.676	0.729	0.691	0.708	1.322	0.707	0.888	52	398	533	709	-0.565	215	318	299	410	0
5	20	2	"mviN"	"STM1170"	4680	19260	90	123	131	40	49	67	127	11	0	0	276	287	67	121	144	169	36	3	0	0.477	0.494	0.467	0.467	1.703	0.484	0.688	52	398	229	248	-1.067	74	155	82	166	0
5	21	2	"citA"	"STM0689"	4860	19260	90	84	86	24	46	48	12	88	71	0	294	322	105	120	121	17	100	100	0	0.218	0.198	0.196	0.184	2.023	0.160	0.448	52	396	212	242	-2.195	38	174	40	202	0
5	22	2	"ssaL"	"STM1412"	5040	19260	90	124	142	55	47	48	12	100	100	0	381	449	197	121	122	17	100	100	0	0.296	0.290	0.299	0.285	1.433	0.264	0.812	52	381	337	423	-1.756	77	260	95	328	0
5	23	2	"ssaP"	"STM1417"	5210	19250	90	118	128	48	47	49	15	96	92	0	482	524	185	122	125	20	100	100	0	0.197	0.201	0.185	0.184	1.747	0.196	0.746	52	401	431	483	-2.342	71	360	81	402	0
5	24	2	"fusA"	"STM3446"	5390	19260	90	1951	2048	723	48	70	172	100	100	0	168	173	39	120	123	21	82	53	0	39.646	37.736	44.473	38.426	1.757	44.166	0.451	52	386	1951	2053	5.309	1903	48	2000	53	0
5	1	3	"moeB"	"STM0845"	1320	19470	80	234	264	90	48	49	12	100	100	0	341	363	90	114	115	15	100	100	0	0.819	0.867	0.812	0.851	1.255	0.890	0.893	52	318	413	465	-0.287	186	227	216	249	0
5	2	3	"carA"	"STM0066"	1490	19470	100	1542	1578	697	48	49	12	100	100	0	464	526	423	117	117	16	100	98	0	4.305	3.741	4.295	4.145	1.629	3.901	0.412	80	481	1841	1939	2.106	1494	347	1530	409	0
5	3	3	"prfA"	"STM1776"	1670	19470	60	199	220	80	48	76	96	84	31	0	288	333	126	121	151	117	71	31	0	0.904	0.811	0.814	0.861	1.450	0.730	0.765	32	176	318	384	-0.145	151	167	172	212	0
5	4	3	"invC"	"STM2894"	1850	19470	90	665	675	195	48	61	66	100	100	0	299	310	69	119	132	80	100	63	0	3.428	3.283	3.513	3.320	1.314	3.339	0.867	52	401	797	818	1.777	617	180	627	191	0
5	5	3	"envE"	"STM1242"	2030	19460	90	539	537	134	47	54	35	100	100	0	665	721	167	118	123	40	100	100	0	0.899	0.813	0.837	0.805	1.237	0.814	0.932	52	398	1039	1093	-0.153	492	547	490	603	0
5	6	3	"eutE"	"STM2463"	2200	19470	70	54	58	17	47	49	18	28	12	0	181	189	50	116	118	22	87	75	0	0.108	0.151	0.138	0.146	2.719	0.125	0.105	32	236	72	84	-3.215	7	65	11	73	0
5	7	3	"rfaK"	"STM3714"	2370	19460	90	185	185	42	46	47	11	100	100	0	520	522	102	118	118	17	100	100	0	0.346	0.344	0.331	0.339	1.368	0.328	0.837	52	404	541	543	-1.532	139	402	139	404	0
5	8	3	"ipk"	"STM1779"	2570	19460	90	200	196	48	45	47	14	100	100	0	218	225	52	118	118	15	100	100	0	1.550	1.411	1.487	1.481	1.647	1.577	0.611	52	387	255	258	0.632	155	100	151	107	0
5	9	3	"nanH"	"STM0928"	2740	19460	100	68	69	18	45	47	13	67	40	0	336	331	74	119	119	15	100	98	0	0.106	0.113	0.105	0.105	2.168	0.102	0.365	80	452	240	236	-3.238	23	217	24	212	0
5	10	3	"pagC"	"STM1246"	2910	19450	90	319	373	198	48	49	13	100	100	0	282	333	144	120	120	15	100	100	0	1.673	1.526	1.630	1.617	1.405	1.501	0.877	52	378	433	538	0.742	271	162	325	213	0
5	11	3	"leuC"	"STM0111"	3100	19450	70	115	114	31	45	47	12	96	90	0	239	237	40	118	119	16	96	96	0	0.579	0.580	0.547	0.551	1.666	0.553	0.659	32	236	191	188	-0.790	70	121	69	119	0
5	12	3	"fliL"	"STM1975"	3260	19460	80	925	884	188	47	62	99	100	100	0	385	383	71	121	126	42	100	98	0	3.326	3.195	3.254	3.245	1.230	3.114	0.931	52	336	1142	1099	1.734	878	264	837	262	0
5	13	3	"yfeK"	"STM2438"	3440	19450	90	109	113	25	48	61	93	17	0	0	435	445	83	119	129	55	100	100	0	0.193	0.199	0.196	0.186	1.593	0.206	0.699	52	389	377	391	-2.373	61	316	65	326	0
5	14	3	""	"STM1012"	3620	19450	90	133	137	39	48	51	16	98	92	0	554	557	97	120	132	55	100	100	0	0.196	0.204	0.197	0.185	1.652	0.197	0.724	52	402	519	526	-2.352	85	434	89	437	0
5	15	3	""	"STM1016"	3800	19450	90	117	117	28	49	51	14	96	90	0	647	655	90	123	130	41	100	100	0	0.130	0.128	0.130	0.115	1.794	0.126	0.692	52	388	592	600	-2.946	68	524	68	532	0
5	16	3	"yfbG"	"STM2299"	3970	19450	90	1425	1425	366	46	51	20	100	100	0	801	820	125	121	123	19	100	100	0	2.028	1.973	2.008	1.909	1.259	2.031	0.959	52	394	2059	2078	1.020	1379	680	1379	699	0
5	17	3	"orf32"	"STM1380"	4160	19450	90	326	336	61	48	50	15	100	100	0	833	845	128	119	123	20	100	100	0	0.389	0.397	0.388	0.393	1.203	0.387	0.911	52	372	992	1014	-1.361	278	714	288	726	0
5	18	3	"ybaK"	"STM0495"	4330	19440	100	48	52	17	48	53	64	1	0	0	130	133	27	120	122	29	15	5	0	0.000	0.308	0.741	0.698	3.500	0.320	0.103	80	462	10	17	Error	0	10	4	13	-75
5	19	3	"finO"	"PSLT111"	4520	19450	100	427	445	203	48	51	16	97	97	0	929	928	366	118	122	22	100	100	0	0.467	0.490	0.495	0.489	1.466	0.497	0.941	80	481	1190	1207	-1.098	379	811	397	810	0
5	20	3	"holE"	"STM1876"	4710	19440	90	82	85	24	49	51	16	82	50	0	229	242	66	119	122	24	100	92	0	0.300	0.293	0.294	0.279	1.670	0.288	0.563	52	365	143	159	-1.737	33	110	36	123	0
5	21	3	"yebE"	"STM1880"	4860	19440	90	1956	2060	568	49	76	209	100	100	0	529	546	124	121	126	49	100	100	0	4.674	4.732	4.739	4.764	1.186	4.884	0.928	52	370	2315	2436	2.225	1907	408	2011	425	0
5	22	3	""	"STM1533"	5040	19440	90	372	375	90	50	77	207	92	13	0	782	839	174	121	131	64	100	100	0	0.487	0.453	0.469	0.445	1.289	0.451	0.904	52	381	983	1043	-1.038	322	661	325	718	0
5	23	3	""	"STM1543"	5210	19440	90	181	183	49	49	53	24	98	96	0	955	960	259	121	137	89	100	100	0	0.158	0.160	0.160	0.155	1.390	0.156	0.877	52	388	966	973	-2.660	132	834	134	839	0
5	24	3	"dpiA"	"STM0626"	5390	19430	90	178	179	52	48	50	18	98	98	0	574	584	131	122	137	87	100	100	0	0.288	0.284	0.273	0.277	1.313	0.275	0.857	52	395	582	593	-1.798	130	452	131	462	0
5	1	4	"ycjF"	"STM1684"	1320	19650	90	1309	1222	329	48	51	19	100	100	0	874	824	174	117	119	18	100	100	0	1.666	1.661	1.677	1.639	1.264	1.705	0.938	52	408	2018	1881	0.736	1261	757	1174	707	0
5	2	4	"yhcQ"	"STM3365"	1500	19650	90	490	469	117	49	53	21	100	100	0	880	863	147	122	126	30	100	100	0	0.582	0.567	0.568	0.544	1.369	0.564	0.914	52	387	1199	1161	-0.781	441	758	420	741	0
5	3	4	""	"STM3355"	1680	19650	100	165	164	47	47	49	16	98	95	0	952	925	265	122	124	28	100	98	0	0.142	0.146	0.150	0.145	1.595	0.139	0.823	80	461	948	920	-2.814	118	830	117	803	0
5	4	4	""	"STM3378"	1840	19640	90	476	473	85	49	60	44	100	100	0	619	600	97	122	134	52	100	100	0	0.859	0.887	0.884	0.888	1.235	0.886	0.906	52	375	924	902	-0.219	427	497	424	478	0
5	5	4	"yhcN"	"STM3361"	2040	19640	80	117	118	25	47	52	24	98	78	0	262	275	65	123	126	28	98	98	0	0.504	0.467	0.460	0.466	1.744	0.418	0.660	52	334	209	223	-0.990	70	139	71	152	0
5	6	4	"smpB"	"STM2688"	2210	19640	90	542	545	90	48	48	12	100	100	0	659	658	75	121	122	19	100	100	0	0.918	0.926	0.901	0.920	1.233	0.936	0.913	52	382	1032	1034	-0.123	494	538	497	537	0
5	7	4	"yabF"	"STM0085"	2380	19640	80	174	194	76	49	51	15	100	100	0	494	531	153	120	122	17	100	100	0	0.334	0.353	0.334	0.338	1.309	0.342	0.849	52	328	499	556	-1.581	125	374	145	411	0
5	8	4	"ftsA"	"STM0132"	2550	19640	90	1816	1850	468	49	84	187	100	100	0	768	767	206	120	134	76	100	100	0	2.727	2.784	2.756	2.830	1.198	2.818	0.943	52	395	2415	2448	1.447	1767	648	1801	647	0
5	9	4	"aceF"	"STM0153"	2740	19640	90	5895	5881	1191	49	110	231	100	100	0	826	852	188	124	137	77	100	100	0	8.328	8.011	8.098	8.068	1.264	8.257	0.927	52	387	6548	6560	3.058	5846	702	5832	728	0
5	10	4	"yacE"	"STM0140"	2910	19630	90	613	585	125	51	92	153	100	94	0	676	656	82	126	139	63	100	100	0	1.022	1.008	1.034	0.985	1.217	1.049	0.864	52	395	1112	1064	0.031	562	550	534	530	0
5	11	4	"asnC"	"STM3876"	3090	19630	90	296	297	70	47	59	52	98	96	0	580	568	79	122	134	58	100	100	0	0.544	0.561	0.570	0.539	1.311	0.576	0.907	52	401	707	696	-0.879	249	458	250	446	0
5	12	4	""	"STM3863"	3260	19640	90	325	329	54	48	53	30	100	100	0	812	790	110	123	135	63	100	100	0	0.402	0.421	0.435	0.418	1.212	0.423	0.916	52	381	966	948	-1.315	277	689	281	667	0
5	13	4	"truA"	"STM2368"	3440	19630	90	795	850	255	50	59	47	100	100	0	490	533	148	123	136	63	100	100	0	2.030	1.951	1.948	1.954	1.244	1.914	0.906	52	403	1112	1210	1.021	745	367	800	410	0
5	14	4	"yfcE"	"STM2347"	3630	19640	90	627	643	100	48	56	39	100	100	0	479	471	57	123	126	26	100	100	0	1.626	1.710	1.645	1.714	1.213	1.746	0.908	52	401	935	943	0.702	579	356	595	348	0
5	15	4	"nuoM"	"STM2317"	3810	19630	90	896	865	223	47	56	48	100	100	0	984	946	168	121	131	55	100	100	0	0.984	0.992	0.990	0.964	1.217	1.023	0.949	52	380	1712	1643	-0.024	849	863	818	825	0
5	16	4	"menE"	"STM2305"	3970	19630	90	1031	1007	218	51	98	168	100	100	0	1175	1128	205	127	181	191	100	100	0	0.935	0.955	0.945	0.951	1.171	0.947	0.963	52	381	2028	1957	-0.097	980	1048	956	1001	0
5	17	4	""	"STM2289"	4150	19620	90	334	325	85	49	86	150	88	36	0	816	802	162	125	171	174	100	96	0	0.412	0.408	0.411	0.389	1.326	0.407	0.913	52	395	976	953	-1.278	285	691	276	677	0
5	18	4	"nupC"	"STM2409"	4330	19620	90	1052	1072	208	48	56	47	100	100	0	963	993	159	126	135	53	100	100	0	1.200	1.181	1.177	1.168	1.206	1.182	0.953	52	394	1841	1891	0.262	1004	837	1024	867	0
5	19	4	"ybdN"	"STM0605"	4510	19620	90	194	201	49	49	56	46	100	88	0	847	851	171	124	140	79	100	100	0	0.201	0.209	0.200	0.203	1.303	0.203	0.848	52	386	868	879	-2.318	145	723	152	727	0
5	20	4	"gabP"	"STM2793"	4700	19620	100	239	233	63	50	52	17	98	98	0	1482	1377	342	123	135	67	100	100	0	0.139	0.146	0.146	0.142	1.483	0.143	0.867	80	458	1548	1437	-2.846	189	1359	183	1254	0
5	21	4	"srlE"	"STM2833"	4860	19620	90	238	245	64	49	52	18	100	100	0	805	842	167	125	137	50	100	100	0	0.278	0.273	0.272	0.266	1.266	0.265	0.887	52	376	869	913	-1.847	189	680	196	717	0
5	22	4	"hypB"	"STM2855"	5050	19620	100	393	427	203	47	50	16	100	100	0	493	522	200	123	129	38	98	96	0	0.935	0.952	0.923	0.980	1.441	0.965	0.937	80	470	716	779	-0.097	346	370	380	399	0
5	23	4	"yqaA"	"STM2819"	5230	19620	100	508	515	216	47	49	13	100	100	0	335	328	90	122	123	17	100	100	0	2.164	2.272	2.266	2.219	1.433	2.353	0.899	80	453	674	674	1.114	461	213	468	206	0
5	24	4	"ygaA"	"STM2839"	5410	19620	100	418	448	167	48	50	26	100	100	0	347	346	86	121	124	26	97	96	0	1.637	1.778	1.732	1.809	1.494	1.863	0.872	80	484	596	625	0.711	370	226	400	225	0
5	1	5	""	"STM1791"	1330	19840	90	134	137	35	47	48	12	100	98	0	828	765	173	119	122	26	100	100	0	0.123	0.139	0.143	0.136	1.533	0.130	0.747	52	401	796	736	-3.027	87	709	90	646	0
5	2	5	""	"STM1787"	1510	19840	90	160	164	39	49	50	14	100	100	0	1102	1058	183	120	123	27	100	100	0	0.113	0.123	0.116	0.119	1.355	0.119	0.814	52	388	1093	1053	-3.145	111	982	115	938	0
5	3	5	"yciI"	"STM1738"	1680	19830	80	171	165	64	47	49	16	90	88	0	303	287	77	119	122	23	94	90	0	0.674	0.702	0.717	0.598	2.018	0.725	0.784	52	316	308	286	-0.569	124	184	118	168	0
5	4	5	"yciN"	"STM1715"	1850	19830	80	105	104	29	49	50	16	90	76	0	240	235	52	122	125	23	94	90	0	0.475	0.487	0.447	0.443	1.992	0.443	0.622	52	320	174	168	-1.075	56	118	55	113	0
5	5	5	"kduD"	"STM3017"	2030	19820	80	140	143	48	47	49	13	98	90	0	658	613	190	120	122	20	96	96	0	0.173	0.195	0.181	0.178	1.678	0.188	0.811	52	340	631	589	-2.532	93	538	96	493	0
5	6	5	"ppdB"	"STM2999"	2220	19820	90	135	134	44	47	48	13	96	90	0	642	601	167	122	124	19	96	96	0	0.169	0.182	0.179	0.169	1.486	0.178	0.765	52	394	608	566	-2.563	88	520	87	479	0
5	7	5	"rbn"	"STM4027"	2390	19820	90	546	533	127	48	53	40	100	100	0	665	651	122	122	128	38	100	100	0	0.917	0.917	0.930	0.908	1.248	0.930	0.918	52	380	1041	1014	-0.125	498	543	485	529	0
5	8	5	""	"STM0870"	2560	19820	90	292	274	75	46	54	42	100	96	0	680	659	126	121	132	52	100	100	0	0.440	0.424	0.415	0.408	1.307	0.428	0.903	52	381	805	766	-1.184	246	559	228	538	0
5	9	5	"ybhP"	"STM0813"	2740	19820	90	101	109	36	46	50	19	94	76	0	488	494	98	123	128	40	100	100	0	0.151	0.170	0.165	0.161	1.506	0.173	0.704	52	382	420	434	-2.730	55	365	63	371	0
5	10	5	"ybgR"	"STM0758"	2920	19820	90	289	283	49	48	49	13	100	100	0	689	693	78	124	125	19	100	100	0	0.427	0.413	0.428	0.408	1.246	0.404	0.904	52	323	806	804	-1.229	241	565	235	569	0
5	11	5	"fldA"	"STM0694"	3090	19820	90	1797	1794	452	47	64	58	100	100	0	507	514	89	126	128	20	100	100	0	4.593	4.503	4.428	4.483	1.280	4.702	0.922	52	380	2131	2135	2.199	1750	381	1747	388	0
5	12	5	"gltJ"	"STM0664"	3260	19810	90	205	218	86	49	67	57	100	78	0	436	489	199	128	135	48	100	100	0	0.506	0.468	0.459	0.470	1.364	0.439	0.773	52	387	464	530	-0.981	156	308	169	361	0
5	13	5	"yljA"	"STM0944"	3460	19810	90	393	382	90	45	51	25	100	100	0	327	331	66	124	127	35	98	96	0	1.714	1.628	1.593	1.675	1.411	1.649	0.863	52	403	551	544	0.778	348	203	337	207	0
5	14	5	"orfB"	"STM0930"	3640	19810	90	318	306	115	47	51	23	98	96	0	370	343	107	123	124	21	94	92	0	1.097	1.177	1.125	1.138	1.618	1.156	0.869	52	381	518	479	0.134	271	247	259	220	0
5	15	5	""	"STM4317"	3810	19810	90	408	402	91	47	50	15	100	100	0	333	327	42	123	124	16	100	100	0	1.719	1.740	1.737	1.716	1.319	1.848	0.862	52	380	571	559	0.782	361	210	355	204	0
5	16	5	"amiB"	"STM4358"	3990	19810	90	905	879	197	49	51	14	100	100	0	722	721	116	125	125	16	100	100	0	1.434	1.393	1.398	1.375	1.184	1.412	0.956	52	374	1453	1426	0.520	856	597	830	596	0
5	17	5	"hflC"	"STM4364"	4150	19810	90	4676	4571	936	51	89	205	100	100	0	758	769	127	127	130	31	100	100	0	7.330	7.040	7.053	6.996	1.140	7.244	0.958	52	378	5256	5162	2.874	4625	631	4520	642	0
5	18	5	"yjfH"	"STM4369"	4330	19810	90	400	397	98	49	78	149	96	73	0	499	492	85	128	133	34	100	100	0	0.946	0.956	1.026	0.943	1.374	0.951	0.852	52	395	722	712	-0.080	351	371	348	364	0
5	19	5	"kbl"	"STM3709"	4510	19810	90	1291	1271	294	50	54	21	100	100	0	626	603	93	125	128	24	100	100	0	2.477	2.554	2.549	2.520	1.192	2.587	0.945	52	386	1742	1699	1.309	1241	501	1221	478	0
5	20	5	"gpsA"	"STM3700"	4690	19800	90	2002	2073	414	52	59	30	100	100	0	489	501	81	125	127	18	100	100	0	5.357	5.375	5.366	5.377	1.163	5.562	0.939	52	388	2314	2397	2.421	1950	364	2021	376	0
5	21	5	""	"STM3657"	4880	19810	90	105	105	25	49	55	25	92	59	0	298	287	46	125	126	18	100	100	0	0.324	0.346	0.357	0.324	1.598	0.314	0.511	52	385	229	218	-1.627	56	173	56	162	0
5	22	5	"dppA"	"STM3630"	5050	19800	90	1210	1147	292	48	58	71	100	100	0	658	651	129	126	131	38	100	100	0	2.184	2.093	2.090	2.067	1.183	2.140	0.956	52	366	1694	1624	1.127	1162	532	1099	525	0
5	23	5	"bcsC"	"STM3617"	5220	19800	90	330	320	86	47	58	71	98	92	0	661	636	158	127	133	39	100	100	0	0.530	0.536	0.534	0.537	1.279	0.518	0.919	52	373	817	782	-0.916	283	534	273	509	0
5	24	5	""	"STM3602"	5400	19790	90	183	190	52	48	50	16	98	98	0	699	685	114	125	131	35	100	100	0	0.235	0.254	0.250	0.231	1.704	0.243	0.825	52	388	709	702	-2.088	135	574	142	560	0
5	1	6	"yraL"	"STM3263"	1320	20010	90	450	425	94	47	48	12	100	100	0	791	765	123	118	118	16	100	100	0	0.599	0.584	0.581	0.572	1.197	0.596	0.953	52	395	1076	1025	-0.740	403	673	378	647	0
5	2	6	"tdcB"	"STM3244"	1500	20010	90	236	237	59	48	49	13	100	100	0	902	895	157	120	121	16	100	100	0	0.240	0.244	0.245	0.238	1.292	0.238	0.883	52	382	970	964	-2.056	188	782	189	775	0
5	3	6	"yqjH"	"STM3214"	1680	20010	100	1119	1049	327	50	52	23	100	100	0	728	666	183	119	121	22	100	98	0	1.755	1.826	1.800	1.843	1.558	1.850	0.950	80	450	1678	1546	0.812	1069	609	999	547	0
5	4	6	"icc"	"STM3183"	1850	20000	100	1154	1027	364	49	53	23	100	100	0	586	527	171	120	122	22	96	96	0	2.371	2.403	2.391	2.615	1.732	2.396	0.934	80	448	1571	1385	1.246	1105	466	978	407	0
5	5	6	"hybA"	"STM3149"	2040	20000	90	257	254	78	47	50	16	100	98	0	765	724	163	119	122	25	100	100	0	0.325	0.342	0.324	0.330	1.296	0.343	0.893	52	388	856	812	-1.621	210	646	207	605	0
5	6	6	""	"STM3141"	2220	20000	90	180	173	57	47	50	16	98	96	0	545	529	132	122	127	33	100	98	0	0.314	0.310	0.310	0.288	1.575	0.311	0.846	52	372	556	533	-1.669	133	423	126	407	0
5	7	6	"uup"	"STM1062"	2380	20000	90	699	699	161	50	60	58	100	100	0	916	901	165	124	137	74	100	100	0	0.819	0.835	0.843	0.828	1.142	0.846	0.949	52	374	1441	1426	-0.287	649	792	649	777	0
5	8	6	"helD"	"STM1075"	2570	20000	100	992	942	309	47	59	59	100	100	0	1235	1187	367	122	136	73	97	95	0	0.849	0.840	0.825	0.874	1.561	0.836	0.943	80	460	2058	1960	-0.236	945	1113	895	1065	0
5	9	6	"hpaD"	"STM1103"	2740	19990	90	187	181	45	49	55	36	96	92	0	766	785	126	123	130	47	100	100	0	0.215	0.199	0.198	0.186	1.503	0.195	0.820	52	285	781	794	-2.220	138	643	132	662	100
5	10	6	"agp"	"STM1117"	2890	19980	160	319	322	88	48	50	14	100	100	0	722	715	166	123	124	21	100	100	0	0.452	0.463	0.454	0.458	1.300	0.455	0.922	208	882	870	866	-1.144	271	599	274	592	0
5	11	6	"ymdC"	"STM1148"	3100	19990	90	308	304	62	47	55	47	100	100	0	473	472	71	123	128	46	100	100	0	0.746	0.736	0.729	0.728	1.269	0.737	0.868	52	373	611	606	-0.423	261	350	257	349	0
5	12	6	"ycfN"	"STM1208"	3270	19990	90	319	340	97	48	61	74	100	96	0	401	422	108	125	138	78	100	96	0	0.982	0.983	1.013	0.986	1.248	0.949	0.904	52	388	547	589	-0.026	271	276	292	297	0
5	13	6	"mopA"	"STM4330"	3460	20000	100	35288	32712	10219	48	98	331	100	100	0	539	512	138	121	129	61	93	91	0	84.306	83.540	82.966	79.528	1.197	84.593	0.951	80	469	35658	33055	6.398	35240	418	32664	391	0
5	14	6	"rstA"	"STM1475"	3630	19990	80	675	666	120	49	117	394	94	1	0	644	635	76	122	130	49	100	100	0	1.199	1.203	1.238	1.192	1.233	1.214	0.913	52	321	1148	1130	0.262	626	522	617	513	0
5	15	6	"speG"	"STM1502"	3810	19990	100	968	903	271	48	55	38	100	100	0	495	465	108	124	130	43	96	93	0	2.480	2.507	2.535	2.571	1.474	2.541	0.942	80	452	1291	1196	1.310	920	371	855	341	0
5	16	6	"smf"	"STM3405"	3980	19980	90	629	603	127	49	54	24	100	100	0	1111	1104	160	124	128	23	100	100	0	0.588	0.565	0.565	0.554	1.194	0.570	0.960	52	365	1567	1534	-0.767	580	987	554	980	0
5	17	6	"rplO"	"STM3421"	4150	19980	90	9699	8855	2810	51	110	241	100	100	0	229	226	34	126	128	21	100	96	0	93.670	88.040	83.144	77.318	1.274	93.376	0.779	52	388	9751	8904	6.550	9648	103	8804	100	0
5	18	6	"yheL"	"STM3449"	4340	19980	90	288	301	78	49	95	192	75	1	0	295	291	47	124	127	24	100	100	0	1.398	1.509	1.532	1.497	1.363	1.742	0.706	52	379	410	419	0.483	239	171	252	167	0
5	19	6	""	"STM3601"	4510	19980	100	169	169	51	47	52	29	95	87	0	753	703	165	125	129	27	98	98	0	0.194	0.211	0.197	0.202	1.581	0.205	0.687	80	453	750	700	-2.364	122	628	122	578	0
5	20	6	"yhjK"	"STM3615"	4700	19980	100	549	511	148	49	52	20	100	100	0	1299	1229	345	127	131	28	100	98	0	0.427	0.419	0.419	0.418	1.500	0.412	0.945	80	452	1672	1564	-1.229	500	1172	462	1102	0
5	21	6	"yhjS"	"STM3622"	4880	19980	110	772	764	110	50	55	34	100	100	0	1232	1197	192	125	135	60	100	100	0	0.652	0.666	0.673	0.676	1.221	0.654	0.960	80	480	1829	1786	-0.617	722	1107	714	1072	0
5	22	6	""	"STM3631"	5060	19980	100	308	300	65	49	55	35	100	100	0	1366	1305	275	127	138	61	100	100	0	0.209	0.213	0.209	0.215	1.367	0.206	0.902	80	430	1498	1429	-2.258	259	1239	251	1178	0
5	23	6	"yiaF"	"STM3647"	5220	19970	90	1157	1213	296	50	66	67	100	100	0	500	512	93	127	135	31	100	100	0	2.968	3.021	3.043	2.999	1.175	3.107	0.936	52	368	1480	1548	1.569	1107	373	1163	385	0
5	24	6	"glyS"	"STM3655"	5430	19980	100	6423	5688	1915	50	65	54	100	100	0	1310	1152	373	126	130	26	98	98	0	5.383	5.495	5.476	5.853	1.583	5.539	0.959	80	495	7557	6664	2.428	6373	1184	5638	1026	0
5	1	7	""	"STM3834"	1320	20190	90	231	234	50	49	51	16	100	100	0	847	842	95	118	123	43	100	100	0	0.250	0.256	0.250	0.248	1.284	0.260	0.871	52	379	911	909	-2.002	182	729	185	724	0
5	2	7	"yidC"	"STM3842"	1480	20190	90	1256	1254	267	49	55	38	100	100	0	366	373	85	120	126	43	100	98	0	4.907	4.763	4.961	4.929	1.366	5.024	0.845	52	381	1453	1458	2.295	1207	246	1205	253	0
5	3	7	""	"STM3845"	1690	20190	90	114	119	34	48	50	14	98	98	0	690	691	95	118	122	29	100	100	0	0.115	0.124	0.117	0.114	1.546	0.116	0.662	52	362	638	644	-3.115	66	572	71	573	0
5	4	7	"phoU"	"STM3853"	1840	20180	90	2115	2007	408	49	76	114	100	100	0	522	523	84	121	126	29	100	100	0	5.152	4.871	4.921	4.826	1.202	5.219	0.924	52	362	2467	2360	2.365	2066	401	1958	402	0
5	5	7	"pstS"	"STM3857"	2040	20180	100	12223	9889	4562	49	92	138	100	100	0	668	567	209	119	124	25	96	92	0	22.175	21.964	22.356	21.918	1.534	22.357	0.942	80	468	12723	10288	4.471	12174	549	9840	448	0
5	6	7	"atpA"	"STM3867"	2220	20180	100	10903	9646	3434	49	107	167	95	93	0	723	661	179	121	124	23	96	93	0	18.030	17.772	17.654	15.081	1.872	18.289	0.956	80	442	11456	10137	4.172	10854	602	9597	540	0
5	7	7	"aceE"	"STM0152"	2400	20180	110	15175	14478	4884	48	211	751	95	95	0	1157	1097	290	121	133	58	98	97	0	14.601	14.785	14.734	13.536	1.568	15.190	0.967	80	476	16163	15406	3.868	15127	1036	14430	976	0
5	8	7	""	"STM0159"	2560	20180	100	152	147	49	46	199	795	0	0	0	522	509	150	122	135	61	93	92	0	0.265	0.261	0.260	0.250	1.640	18.065	0.057	80	416	506	488	-1.916	106	400	101	387	0
5	9	7	"cueO"	"STM0168"	2740	20170	90	293	268	104	47	49	13	100	96	0	566	553	184	120	124	22	100	100	0	0.552	0.510	0.494	0.494	1.488	0.522	0.872	52	389	692	654	-0.858	246	446	221	433	0
5	10	7	"yadH"	"STM0173"	2920	20170	90	396	400	93	48	50	13	100	100	0	670	655	119	121	122	16	100	100	0	0.634	0.659	0.641	0.651	1.275	0.651	0.920	52	361	897	886	-0.658	348	549	352	534	0
5	11	7	"stiA"	"STM0177"	3100	20170	80	100	106	28	49	50	13	96	92	0	434	443	79	122	123	15	100	100	0	0.163	0.178	0.172	0.165	1.602	0.172	0.670	52	334	363	378	-2.613	51	312	57	321	0
5	12	7	"folK"	"STM0183"	3280	20170	90	314	333	93	47	51	22	100	100	0	484	480	107	122	127	30	100	100	0	0.738	0.799	0.794	0.804	1.267	0.785	0.915	52	388	629	644	-0.439	267	362	286	358	0
5	13	7	""	"STM1585"	3450	20170	80	186	191	61	48	54	28	100	98	0	263	278	77	123	130	36	96	94	0	0.986	0.923	0.934	0.942	1.482	0.853	0.840	52	315	278	298	-0.021	138	140	143	155	0
5	14	7	"srfA"	"STM1593"	3630	20170	90	539	495	163	47	51	21	100	100	0	507	506	117	120	124	23	100	100	0	1.271	1.161	1.225	1.107	1.339	1.204	0.913	52	380	879	834	0.346	492	387	448	386	0
5	15	7	"ydcR"	"STM1598"	3810	20170	100	280	301	121	48	51	20	100	100	0	476	524	209	123	125	24	100	100	0	0.657	0.631	0.637	0.642	1.496	0.603	0.832	80	430	585	654	-0.606	232	353	253	401	0
5	16	7	"ydcN"	"STM1605"	3980	20160	80	266	263	57	50	53	20	100	100	0	524	499	111	123	127	26	100	100	0	0.539	0.566	0.564	0.582	1.445	0.532	0.846	52	327	617	589	-0.893	216	401	213	376	0
5	17	7	""	"STM1613"	4180	20160	80	69	69	20	48	49	12	61	40	0	300	276	75	122	125	26	92	88	0	0.118	0.136	0.141	0.126	2.217	0.135	0.318	52	321	199	175	-3.083	21	178	21	154	0
5	18	7	""	"STM1620"	4340	20160	90	214	205	59	49	50	13	96	96	0	965	949	189	124	131	45	100	100	0	0.196	0.189	0.183	0.169	1.790	0.189	0.831	52	386	1006	981	-2.350	165	841	156	825	0
5	19	7	""	"STM1786"	4530	20160	90	149	147	35	47	50	15	100	96	0	845	827	145	122	136	67	100	100	0	0.141	0.142	0.141	0.135	1.483	0.136	0.797	52	374	825	805	-2.825	102	723	100	705	0
5	20	7	"treA"	"STM1796"	4700	20160	100	552	534	156	49	51	14	96	96	0	1273	1242	310	125	134	54	100	100	0	0.438	0.434	0.442	0.398	1.657	0.434	0.945	80	420	1651	1602	-1.190	503	1148	485	1117	0
5	21	7	"fadR"	"STM1805"	4870	20160	100	704	680	224	50	53	18	100	97	0	656	623	150	125	128	24	100	100	0	1.232	1.265	1.248	1.202	1.563	1.320	0.919	80	430	1185	1128	0.301	654	531	630	498	0
5	22	7	"ycgL"	"STM1813"	5050	20150	90	206	215	71	51	54	19	100	100	0	277	282	60	126	128	20	100	100	0	1.026	1.051	1.030	1.054	1.432	1.033	0.811	52	373	306	320	0.038	155	151	164	156	0
5	23	7	""	"STM1827"	5230	20150	90	296	300	47	50	55	23	100	100	0	1274	1322	190	127	141	55	100	100	0	0.214	0.209	0.205	0.207	1.232	0.208	0.912	52	397	1393	1445	-2.221	246	1147	250	1195	0
5	24	7	"manZ"	"STM1832"	5410	20150	90	3479	3341	425	53	65	57	100	100	0	670	665	73	127	139	54	100	100	0	6.309	6.112	6.154	6.114	1.128	6.281	0.949	52	379	3969	3826	2.658	3426	543	3288	538	0
5	1	8	""	"STM2357"	1330	20360	80	200	206	86	47	48	12	98	96	0	524	576	206	117	117	14	100	100	0	0.376	0.346	0.325	0.332	1.811	0.338	0.802	52	322	560	618	-1.411	153	407	159	459	0
5	2	8	""	"STM2361"	1500	20360	90	191	187	50	47	51	30	94	92	0	734	690	163	119	122	29	100	100	0	0.234	0.245	0.242	0.239	1.388	0.239	0.876	52	382	759	711	-2.095	144	615	140	571	0
5	3	8	"dedA"	"STM2367"	1680	20360	90	642	606	136	48	54	35	100	100	0	507	490	81	120	123	31	100	100	0	1.535	1.508	1.490	1.492	1.282	1.529	0.929	52	375	981	928	0.618	594	387	558	370	0
5	4	8	""	"STM2376"	1850	20350	90	159	151	36	49	53	35	94	82	0	702	679	114	122	126	25	100	100	0	0.190	0.183	0.180	0.171	1.526	0.194	0.193	52	388	690	659	-2.399	110	580	102	557	0
5	5	8	"yfcL"	"STM2380"	2040	20350	90	128	131	44	47	49	15	100	94	0	316	308	66	123	129	30	100	92	0	0.420	0.454	0.455	0.433	1.661	0.440	0.660	52	393	274	269	-1.253	81	193	84	185	0
5	6	8	"yfcY"	"STM2389"	2230	20350	90	231	215	75	46	49	18	100	96	0	922	848	212	121	129	39	100	100	0	0.231	0.232	0.230	0.213	1.435	0.237	0.892	52	379	986	896	-2.114	185	801	169	727	0
5	7	8	""	"STM2594"	2400	20360	80	140	160	61	46	48	13	100	98	0	594	636	233	118	124	37	100	98	0	0.197	0.220	0.203	0.217	1.561	0.213	0.828	52	309	570	632	-2.340	94	476	114	518	0
5	8	8	""	"STM2598"	2570	20350	80	131	140	41	46	48	12	100	100	0	557	550	88	121	123	18	100	100	0	0.195	0.219	0.211	0.202	1.598	0.212	0.753	52	315	521	523	-2.359	85	436	94	429	0
5	9	8	""	"STM2603"	2740	20350	90	130	129	43	45	47	12	94	94	0	501	508	144	121	123	17	100	100	0	0.224	0.217	0.201	0.189	1.786	0.211	0.798	52	380	465	471	-2.160	85	380	84	387	0
5	10	8	""	"STM2607"	2930	20350	100	67	71	21	47	49	13	65	35	0	216	218	56	123	124	24	95	85	0	0.215	0.253	0.260	0.225	2.542	0.236	0.407	80	448	113	119	-2.217	20	93	24	95	0
5	11	8	""	"STM1028"	3090	20340	90	151	151	36	48	50	14	98	98	0	564	618	202	124	127	27	100	100	0	0.234	0.209	0.209	0.201	1.701	0.190	0.777	52	369	543	597	-2.095	103	440	103	494	0
5	12	8	""	"STM2617"	3280	20350	80	163	169	31	47	48	12	100	100	0	868	843	105	123	124	19	100	100	0	0.156	0.169	0.164	0.166	1.296	0.162	0.858	52	334	861	842	-2.683	116	745	122	720	0
5	13	8	"yrbD"	"STM3311"	3450	20340	90	1088	1063	157	48	51	17	100	100	0	704	696	80	124	125	17	100	100	0	1.793	1.774	1.767	1.763	1.249	1.831	0.920	52	381	1620	1587	0.842	1040	580	1015	572	0
5	14	8	"yhbN"	"STM3318"	3630	20340	90	1295	1216	296	49	55	22	100	100	0	499	484	76	122	124	18	100	100	0	3.305	3.224	3.286	3.163	1.353	3.427	0.916	52	380	1623	1529	1.725	1246	377	1167	362	0
5	15	8	""	"STM3333"	3810	20340	100	767	755	168	50	56	22	100	100	0	1109	1137	183	125	130	25	100	100	0	0.729	0.697	0.711	0.676	1.375	0.701	0.932	80	430	1701	1717	-0.457	717	984	705	1012	0
5	16	8	"sspA"	"STM3342"	3980	20340	90	2887	2878	530	51	83	85	100	100	0	534	518	74	127	133	27	100	100	0	6.968	7.230	7.323	7.242	1.235	7.479	0.929	52	364	3243	3218	2.801	2836	407	2827	391	0
5	17	8	"yhcM"	"STM3346"	4160	20340	100	858	820	220	51	91	104	97	95	0	935	950	176	127	146	77	100	100	0	0.999	0.934	0.936	0.874	1.520	0.945	0.888	80	463	1615	1592	-0.002	807	808	769	823	0
5	18	8	""	"STM3356"	4340	20340	90	109	111	26	50	72	85	17	0	0	485	492	115	125	147	84	100	96	0	0.164	0.166	0.157	0.159	1.514	0.334	0.378	52	374	419	428	-2.609	59	360	61	367	0
5	19	8	""	"STM0761"	4510	20330	90	160	167	56	47	49	14	100	96	0	645	613	158	123	129	30	100	100	0	0.216	0.245	0.229	0.232	1.544	0.236	0.802	52	382	635	610	-2.208	113	522	120	490	0
5	20	8	""	"STM0765"	4700	20330	90	158	157	43	48	50	14	100	96	0	1105	1039	264	129	137	37	100	100	0	0.113	0.120	0.116	0.118	1.701	0.117	0.793	52	379	1086	1019	-3.149	110	976	109	910	0
5	21	8	"galM"	"STM0773"	4880	20340	100	1709	1595	423	49	60	44	100	100	0	872	818	209	125	134	33	98	97	0	2.222	2.231	2.267	2.372	1.495	2.267	0.949	80	430	2407	2239	1.152	1660	747	1546	693	0
5	22	8	"modA"	"STM0781"	5040	20330	90	1385	1363	379	53	95	148	100	98	0	728	721	151	126	143	69	100	100	0	2.213	2.202	2.212	2.153	1.254	2.301	0.937	52	376	1934	1905	1.146	1332	602	1310	595	0
5	23	8	"hutI"	"STM0787"	5250	20340	100	638	599	221	51	73	101	95	90	0	933	877	288	126	139	63	100	98	0	0.727	0.730	0.721	0.712	1.550	0.723	0.941	80	461	1394	1299	-0.459	587	807	548	751	0
5	24	8	"hutU"	"STM0790"	5410	20320	90	214	206	59	48	53	20	98	98	0	734	707	186	125	129	30	100	100	0	0.273	0.271	0.278	0.271	1.305	0.266	0.892	52	361	775	740	-1.875	166	609	158	582	0
5	1	9	""	"STM0902"	1330	20530	90	138	135	31	48	49	12	96	96	0	1294	1265	179	118	121	22	100	100	0	0.077	0.076	0.075	0.072	1.491	0.075	0.790	52	393	1266	1234	-3.708	90	1176	87	1147	0
5	2	9	""	"STM0906"	1500	20540	90	89	88	21	48	49	12	88	78	0	408	437	149	119	123	23	100	100	0	0.142	0.126	0.136	0.126	1.580	0.119	0.557	52	382	330	358	-2.817	41	289	40	318	0
5	3	9	""	"STM0912"	1670	20530	90	164	167	27	47	50	21	100	100	0	1844	1785	266	121	125	23	100	100	0	0.068	0.072	0.073	0.072	1.225	0.070	0.884	52	394	1840	1784	-3.880	117	1723	120	1664	0
5	4	9	""	"STM0917"	1860	20530	90	79	83	28	46	49	16	76	51	0	470	507	135	121	123	20	100	100	0	0.095	0.096	0.093	0.095	1.772	0.092	0.387	52	392	382	423	-3.403	33	349	37	386	0
5	5	9	""	"STM0921"	2020	20530	90	76	80	22	46	48	16	76	46	0	580	617	169	123	132	44	100	100	0	0.066	0.069	0.065	0.063	1.888	0.063	0.474	52	387	487	528	-3.929	30	457	34	494	0
5	6	9	""	"STM0925"	2230	20530	80	59	64	20	46	47	13	48	23	0	278	320	152	120	130	51	92	86	0	0.082	0.090	0.105	0.091	2.227	0.078	0.383	52	318	171	218	-3.603	13	158	18	200	0
5	7	9	""	"STM4205"	2390	20530	100	235	217	70	46	48	13	96	95	0	1048	974	296	119	128	50	98	95	0	0.203	0.200	0.195	0.192	1.781	0.192	0.852	80	440	1118	1026	-2.297	189	929	171	855	0
5	8	9	""	"STM4209"	2570	20530	90	71	70	17	47	48	13	73	38	0	258	253	38	121	129	40	100	92	0	0.175	0.174	0.185	0.173	1.963	0.177	0.369	52	372	161	155	-2.513	24	137	23	132	0
5	9	9	""	"STM4213"	2740	20530	100	326	303	87	48	51	16	95	93	0	1321	1239	328	122	132	44	100	98	0	0.232	0.228	0.230	0.223	1.334	0.226	0.938	80	462	1477	1372	-2.109	278	1199	255	1117	0
5	10	9	""	"STM4218"	2920	20520	90	76	78	22	48	51	15	75	46	0	317	354	122	123	135	48	100	98	0	0.144	0.130	0.114	0.122	1.948	0.123	0.446	52	371	222	261	-2.793	28	194	30	231	0
5	11	9	"yjbF"	"STM4223"	3090	20520	90	133	151	80	47	48	13	98	96	0	442	519	257	123	125	21	100	100	0	0.270	0.263	0.248	0.249	1.563	0.259	0.794	52	394	405	500	-1.891	86	319	104	396	0
5	12	9	"yjbN"	"STM4243"	3280	20530	90	267	270	69	47	49	12	100	100	0	389	416	94	120	122	20	100	100	0	0.818	0.753	0.767	0.753	1.340	0.729	0.842	52	379	489	519	-0.290	220	269	223	296	0
5	13	9	""	"STM1009"	3450	20520	90	467	429	120	46	48	12	98	96	0	2805	2804	447	121	127	33	100	100	0	0.157	0.143	0.149	0.132	1.604	0.144	0.928	52	389	3105	3066	-2.672	421	2684	383	2683	100
5	14	9	""	"STM1866"	3630	20520	80	90	92	19	46	49	13	96	84	0	217	217	33	121	125	26	98	88	0	0.458	0.479	0.489	0.458	1.700	0.413	0.505	52	334	140	142	-1.126	44	96	46	96	0
5	15	9	"hisP"	"STM2351"	3810	20520	100	548	512	140	47	49	15	100	100	0	790	752	183	121	124	22	100	100	0	0.749	0.737	0.730	0.740	1.430	0.733	0.946	80	430	1170	1096	-0.417	501	669	465	631	0
5	16	9	"flgL"	"STM1184"	3980	20520	100	2738	2483	789	49	59	38	98	98	0	696	665	167	124	128	23	100	100	0	4.701	4.499	4.563	4.151	1.745	4.606	0.964	80	450	3261	2975	2.233	2689	572	2434	541	0
5	17	9	"nrdA"	"STM2277"	4170	20520	100	4848	4235	1582	50	68	59	100	100	0	1294	1169	398	124	127	26	97	95	0	4.101	4.005	4.022	4.351	1.529	4.029	0.977	80	440	5968	5230	2.036	4798	1170	4185	1045	0
5	18	9	"envF"	"STM1240"	4330	20510	90	179	179	48	50	62	57	92	65	0	616	611	87	125	130	30	100	100	0	0.263	0.265	0.258	0.245	1.488	0.265	0.407	52	363	620	615	-1.928	129	491	129	486	0
5	19	9	"nrfA"	"STM4277"	4520	20510	100	200	195	54	48	50	15	96	95	0	1089	1104	291	126	133	36	100	100	0	0.158	0.150	0.149	0.141	1.492	0.149	0.905	80	480	1115	1125	-2.663	152	963	147	978	0
5	20	9	"araH"	"STM1931"	4700	20510	80	109	128	63	47	49	13	100	96	0	310	401	224	127	133	34	100	100	0	0.339	0.296	0.331	0.298	1.576	0.258	0.775	52	322	245	355	-1.562	62	183	81	274	0
5	21	9	"yecM"	"STM1908"	4870	20510	80	241	245	67	47	49	12	100	100	0	545	553	105	125	125	17	100	100	0	0.462	0.463	0.468	0.453	1.305	0.455	0.874	52	321	614	626	-1.114	194	420	198	428	0
5	22	9	"yecO"	"STM1905"	5050	20510	90	563	544	113	50	54	20	100	100	0	650	644	93	124	127	21	100	100	0	0.975	0.950	0.964	0.933	1.297	0.960	0.927	52	389	1039	1014	-0.036	513	526	494	520	0
5	23	9	""	"STM1669"	5240	20510	100	267	266	55	51	56	23	100	100	0	1509	1455	305	123	143	88	98	98	0	0.156	0.161	0.160	0.165	1.378	0.158	0.909	80	426	1602	1547	-2.682	216	1386	215	1332	0
5	24	9	"yicM"	"STM3776"	5410	20500	100	563	550	169	50	60	90	93	93	0	998	969	230	126	151	110	100	97	0	0.588	0.593	0.594	0.541	1.543	0.593	0.911	80	472	1385	1343	-0.765	513	872	500	843	0
5	1	10	"yafK"	"STM0312"	1330	20730	90	371	361	71	47	48	12	100	100	0	474	483	91	117	118	16	100	100	0	0.908	0.858	0.816	0.864	1.299	0.847	0.906	52	376	681	680	-0.140	324	357	314	366	0
5	2	10	"proB"	"STM0321"	1490	20720	90	1956	1950	411	49	60	63	100	100	0	918	919	193	122	126	33	100	100	0	2.396	2.385	2.405	2.394	1.148	2.374	0.961	52	388	2703	2698	1.260	1907	796	1901	797	0
5	3	10	""	"STM0327"	1690	20720	90	73	80	31	47	52	23	57	19	0	240	242	47	122	124	20	100	98	0	0.220	0.275	0.275	0.246	1.948	0.261	0.392	52	393	144	153	-2.182	26	118	33	120	0
5	4	10	""	"STM0332"	1860	20720	90	151	152	41	46	49	22	100	96	0	762	747	112	121	124	21	100	100	0	0.164	0.169	0.166	0.160	1.478	0.162	0.648	52	378	746	732	-2.610	105	641	106	626	0
5	5	10	""	"STM1047"	2020	20710	90	248	242	45	48	50	14	100	100	0	845	843	108	125	129	32	100	100	0	0.278	0.270	0.267	0.265	1.234	0.273	0.899	52	380	920	912	-1.848	200	720	194	718	0
5	6	10	"pepN"	"STM1057"	2210	20720	100	1259	1236	401	48	61	90	100	98	0	646	639	182	124	132	49	97	93	0	2.320	2.307	2.331	2.455	1.545	2.345	0.936	80	481	1733	1703	1.214	1211	522	1188	515	0
5	7	10	"yeaO"	"STM1277"	2390	20710	80	198	205	56	47	62	97	88	25	0	245	260	87	122	130	52	100	63	0	1.228	1.145	1.303	1.199	1.658	0.998	0.563	52	322	274	296	0.296	151	123	158	138	0
5	8	10	"mipA"	"STM1286"	2560	20710	90	4544	4456	630	47	57	32	100	100	0	649	635	75	121	121	16	100	100	0	8.517	8.578	8.704	8.597	1.149	8.606	0.947	52	372	5025	4923	3.090	4497	528	4409	514	0
5	9	10	"gapA"	"STM1290"	2740	20710	90	8367	8271	1124	52	86	120	100	100	0	408	414	52	121	123	16	100	100	0	28.972	28.051	28.098	28.218	1.173	28.579	0.947	52	380	8602	8512	4.857	8315	287	8219	293	0
5	10	10	"topB"	"STM1298"	2910	20710	90	1365	1360	296	53	120	208	100	100	0	1033	1032	204	127	155	121	100	100	0	1.448	1.444	1.446	1.449	1.130	1.465	0.920	52	395	2218	2212	0.534	1312	906	1307	905	0
5	11	10	"astB"	"STM1306"	3100	20710	100	203	200	60	48	85	163	45	0	0	988	951	252	129	154	113	98	96	0	0.180	0.185	0.186	0.175	1.634	0.177	0.581	80	445	1014	974	-2.470	155	859	152	822	100
5	12	10	"celF"	"STM1316"	3270	20700	100	569	534	138	47	51	18	100	100	0	1105	1075	208	124	135	37	100	100	0	0.532	0.512	0.516	0.491	1.523	0.514	0.934	80	440	1503	1438	-0.910	522	981	487	951	0
5	13	10	"rfbX"	"STM2088"	3450	20700	90	299	290	69	49	53	18	100	100	0	612	620	86	125	135	38	100	100	0	0.513	0.487	0.504	0.469	1.420	0.492	0.840	52	383	737	736	-0.962	250	487	241	495	0
5	14	10	"rfbB"	"STM2097"	3630	20710	100	1786	1647	472	49	54	26	98	97	0	920	857	250	124	127	21	95	95	0	2.182	2.180	2.146	2.177	1.277	2.158	0.966	80	460	2533	2331	1.126	1737	796	1598	733	0
5	15	10	"wcaD"	"STM2112"	3810	20700	100	187	186	51	48	53	26	97	95	0	1122	1081	206	125	129	23	100	100	0	0.139	0.144	0.138	0.135	1.489	0.140	0.805	80	452	1136	1094	-2.843	139	997	138	956	0
5	16	10	"wza"	"STM2118"	3990	20700	90	151	153	33	48	49	12	100	100	0	876	891	116	126	127	21	100	100	0	0.137	0.137	0.138	0.131	1.459	0.134	0.775	52	365	853	870	-2.864	103	750	105	765	0
5	17	10	"yegD"	"STM2125"	4160	20700	90	165	168	43	47	48	12	100	100	0	723	725	111	125	125	18	100	100	0	0.197	0.202	0.206	0.192	1.371	0.203	0.861	52	365	716	721	-2.341	118	598	121	600	0
5	18	10	""	"STM2135"	4340	20700	100	365	347	88	47	50	15	98	98	0	1345	1278	276	123	132	36	100	100	0	0.260	0.260	0.262	0.256	1.386	0.257	0.930	80	461	1540	1455	-1.942	318	1222	300	1155	0
5	19	10	""	"STM4057"	4510	20690	90	212	226	110	49	52	17	100	98	0	297	329	137	124	134	38	100	92	0	0.942	0.863	0.911	0.855	1.568	0.792	0.729	52	371	336	382	-0.086	163	173	177	205	0
5	20	10	""	"STM4066"	4690	20690	100	242	237	70	48	49	13	97	97	0	845	792	206	124	127	19	100	100	0	0.269	0.283	0.295	0.284	1.430	0.279	0.857	80	475	915	857	-1.894	194	721	189	668	0
5	21	10	"ydeZ"	"STM4076"	4870	20690	90	157	158	45	48	50	15	100	98	0	813	772	155	127	137	55	100	100	0	0.159	0.171	0.169	0.161	1.597	0.164	0.794	52	381	795	755	-2.654	109	686	110	645	0
5	22	10	"glpX"	"STM4085"	5060	20690	100	520	508	119	48	50	15	100	100	0	667	655	134	126	133	50	98	98	0	0.872	0.870	0.889	0.880	1.410	0.863	0.908	80	448	1013	989	-0.197	472	541	460	529	0
5	23	10	"menA"	"STM4090"	5230	20690	100	449	431	149	49	54	32	100	98	0	501	471	138	125	126	18	98	97	0	1.064	1.104	1.083	1.113	1.459	1.104	0.925	80	439	776	728	0.089	400	376	382	346	0
5	24	10	"metB"	"STM4100"	5420	20680	90	2399	2496	365	52	77	83	100	100	0	947	980	131	127	136	37	100	100	0	2.862	2.865	2.896	2.867	1.110	2.876	0.966	52	388	3167	3297	1.517	2347	820	2444	853	0
5	1	11	""	"STM2986"	1330	20890	90	167	168	43	47	48	11	100	98	0	808	782	134	122	123	18	100	100	0	0.175	0.183	0.184	0.173	1.453	0.187	0.865	52	392	806	781	-2.515	120	686	121	660	0
5	2	11	"recD"	"STM2993"	1520	20900	90	615	591	154	47	49	14	100	100	0	1073	976	244	123	124	16	100	100	0	0.598	0.638	0.650	0.642	1.279	0.629	0.943	52	381	1518	1397	-0.742	568	950	544	853	0
5	3	11	"ygdQ"	"STM3006"	1680	20890	90	382	363	88	48	49	12	100	100	0	653	643	101	125	126	18	100	100	0	0.633	0.608	0.625	0.588	1.274	0.616	0.942	52	372	862	833	-0.661	334	528	315	518	0
5	4	11	"araE"	"STM3016"	1870	20900	90	251	269	58	48	50	13	100	100	0	1151	1127	161	125	126	18	100	100	0	0.198	0.221	0.203	0.218	1.317	0.207	0.838	52	379	1229	1223	-2.337	203	1026	221	1002	0
5	5	11	"yohM"	"STM3024"	2030	20890	90	334	349	92	49	52	16	100	100	0	1013	945	223	126	132	30	100	100	0	0.321	0.366	0.371	0.366	1.313	0.360	0.915	52	386	1172	1119	-1.638	285	887	300	819	0
5	6	11	"stdA"	"STM3029"	2220	20890	90	119	122	27	49	54	48	84	21	0	760	744	107	126	131	29	100	100	0	0.110	0.118	0.112	0.112	1.521	0.104	0.163	52	371	704	691	-3.179	70	634	73	618	0
5	7	11	""	"STM2691"	2390	20890	90	126	127	28	47	49	16	100	94	0	671	665	121	125	126	18	100	100	0	0.145	0.148	0.150	0.142	1.449	0.146	0.803	52	364	625	620	-2.789	79	546	80	540	0
5	8	11	""	"STM2698"	2560	20880	100	50	52	15	46	49	18	17	5	0	147	144	29	125	124	16	56	37	0	0.182	0.316	0.303	0.443	4.295	0.048	0.003	80	452	26	25	-2.459	4	22	6	19	-75
5	9	11	""	"STM2705"	2740	20890	80	120	119	33	46	47	12	100	96	0	598	573	152	125	126	17	100	100	0	0.156	0.163	0.157	0.156	1.654	0.144	0.702	52	328	547	521	-2.676	74	473	73	448	0
5	10	11	"yjfY"	"STM4389"	2930	20890	90	110	117	30	48	49	13	100	92	0	310	314	56	125	126	17	100	100	0	0.335	0.365	0.370	0.348	1.466	0.359	0.714	52	371	247	258	-1.577	62	185	69	189	0
5	11	11	"thrL"	"STM0001"	3100	20880	100	48	49	11	47	48	13	18	2	0	144	147	24	123	125	17	57	23	0	0.048	0.083	0.598	0.471	3.210	0.045	0.002	80	430	22	26	-4.392	1	21	2	24	-75
5	12	11	""	"STM0270"	3280	20880	90	186	190	37	45	46	12	100	100	0	688	709	105	124	125	14	100	100	0	0.250	0.248	0.253	0.243	1.273	0.238	0.870	52	387	705	730	-2.000	141	564	145	585	0
5	13	11	""	"STM0538"	3460	20870	70	98	97	27	47	49	13	87	75	0	345	341	74	128	129	21	96	96	0	0.235	0.235	0.231	0.240	2.377	0.233	0.631	32	236	268	263	-2.089	51	217	50	213	0
5	14	11	""	"STM0554"	3640	20880	90	71	73	18	44	47	12	82	55	0	297	294	46	123	125	17	100	100	0	0.155	0.170	0.167	0.143	2.233	0.143	0.325	52	371	201	200	-2.688	27	174	29	171	0
5	15	11	""	"STM0567"	3810	20880	90	289	284	72	45	46	11	100	100	0	403	396	88	123	124	16	100	100	0	0.871	0.875	0.874	0.875	1.343	0.866	0.884	52	372	524	512	-0.199	244	280	239	273	0
5	16	11	""	"STM0575"	3990	20870	90	125	126	27	48	48	11	98	96	0	652	637	90	124	125	16	100	100	0	0.146	0.152	0.156	0.146	1.377	0.152	0.809	52	380	605	591	-2.778	77	528	78	513	0
5	17	11	""	"STM0580"	4160	20870	90	397	380	94	49	53	18	100	100	0	476	460	72	127	129	20	100	100	0	0.997	0.994	0.969	0.974	1.224	1.031	0.910	52	372	697	664	-0.004	348	349	331	333	0
5	18	11	"ybdZ"	"STM0587"	4330	20870	80	335	392	200	50	54	19	100	98	0	161	159	38	125	128	20	73	44	0	7.917	10.059	7.956	7.214	2.403	12.590	0.245	52	321	321	376	2.985	285	36	342	34	0
5	19	11	""	"STM2244"	4530	20870	70	66	93	74	47	48	12	59	40	0	227	403	433	123	125	17	96	87	0	0.183	0.164	0.221	0.215	2.532	0.154	0.763	32	236	123	326	-2.453	19	104	46	280	0
5	20	11	"yegT"	"STM2142"	4700	20860	70	103	103	24	48	49	14	100	87	0	421	400	75	125	129	23	100	100	0	0.186	0.200	0.186	0.189	1.646	0.194	0.637	32	236	351	330	-2.428	55	296	55	275	0
5	21	11	"yehU"	"STM2159"	4880	20860	90	211	212	78	48	49	13	98	96	0	796	722	243	126	128	21	96	96	0	0.243	0.275	0.277	0.262	1.545	0.274	0.838	52	395	833	760	-2.039	163	670	164	596	0
5	22	11	"yohC"	"STM2169"	5060	20860	80	114	108	35	46	48	13	94	82	0	451	422	123	129	129	17	94	94	0	0.211	0.212	0.216	0.213	2.133	0.195	0.644	52	320	390	355	-2.243	68	322	62	293	0
5	23	11	"yohI"	"STM2174"	5230	20860	90	261	249	77	47	48	13	98	98	0	749	695	182	128	132	24	96	96	0	0.345	0.356	0.342	0.325	1.526	0.360	0.887	52	378	835	769	-1.537	214	621	202	567	0
5	24	11	"yfhD"	"STM2567"	5430	20860	100	261	243	90	48	52	28	93	88	0	952	845	302	128	131	21	98	98	0	0.258	0.272	0.267	0.261	1.512	0.268	0.915	80	503	1037	912	-1.952	213	824	195	717	0
5	1	12	"hupA"	"STM4170"	1320	21070	90	1451	1306	392	48	58	53	100	100	0	344	344	52	123	124	19	100	100	0	6.348	5.692	5.952	5.372	1.455	6.145	0.898	52	386	1624	1479	2.666	1403	221	1258	221	0
5	2	12	"hupA"	"STM4170"	1510	21080	100	614	611	250	48	58	50	100	100	0	206	204	50	124	125	21	86	78	0	6.902	7.037	6.583	7.397	1.935	7.023	0.734	80	449	648	643	2.787	566	82	563	80	0
5	3	12	"hilA"	"STM2876"	1690	21070	100	1238	1146	329	49	58	39	100	98	0	1013	992	225	125	131	39	98	98	0	1.339	1.265	1.295	1.233	1.643	1.312	0.904	80	442	2077	1964	0.421	1189	888	1097	867	0
5	4	12	"hilA"	"STM2876"	1860	21070	80	406	400	126	48	59	43	100	100	0	435	399	123	126	134	41	94	92	0	1.159	1.289	1.182	1.350	1.844	1.239	0.881	52	306	667	625	0.212	358	309	352	273	0
5	5	12	"hilC"	"STM2867"	2040	21070	90	834	758	271	48	50	13	100	100	0	629	595	160	125	125	17	98	98	0	1.560	1.511	1.552	1.470	1.345	1.593	0.916	52	380	1290	1180	0.641	786	504	710	470	0
5	6	12	"hilC"	"STM2867"	2230	21070	100	729	665	280	48	50	13	100	100	0	565	507	157	122	122	16	98	97	0	1.537	1.603	1.588	1.584	1.973	1.697	0.851	80	437	1124	1002	0.620	681	443	617	385	100
5	7	12	"hns"	"STM1751"	2390	21060	90	1152	1083	283	49	52	15	100	100	0	383	382	58	122	122	16	100	100	0	4.226	3.977	3.978	3.890	1.275	4.201	0.915	52	346	1364	1294	2.079	1103	261	1034	260	0
5	8	12	"hns"	"STM1751"	2560	21060	90	747	808	430	49	53	18	100	100	0	326	336	112	125	125	17	100	100	0	3.473	3.597	3.442	3.519	1.376	3.841	0.889	52	379	899	970	1.796	698	201	759	211	0
5	9	12	"hns"	"STM1751"	2750	21060	90	1066	1072	215	50	53	18	100	100	0	393	393	59	123	125	16	100	100	0	3.763	3.785	3.870	3.776	1.312	3.936	0.894	52	379	1286	1292	1.912	1016	270	1022	270	0
5	10	12	"hilD"	"STM2875"	2930	21060	100	872	756	292	48	52	20	98	97	0	480	446	131	123	124	16	98	97	0	2.308	2.192	2.201	2.155	1.780	2.234	0.935	80	418	1181	1031	1.207	824	357	708	323	0
5	11	12	"hilD"	"STM2875"	3100	21060	100	614	545	222	48	50	18	96	96	0	392	361	109	122	124	17	96	93	0	2.096	2.079	2.099	2.087	1.903	2.147	0.870	80	426	836	736	1.068	566	270	497	239	0
5	12	12	"stpA"	"STM2799"	3290	21060	90	520	553	219	48	49	13	100	100	0	360	350	61	122	122	16	100	100	0	1.983	2.215	2.136	2.144	1.419	2.549	0.830	52	364	710	733	0.988	472	238	505	228	0
5	13	12	"csrA"	"STM2826"	3460	21060	100	131	130	51	48	50	13	92	90	0	170	176	38	121	122	17	85	70	0	1.694	1.491	1.443	1.413	2.518	1.555	0.475	80	448	132	137	0.760	83	49	82	55	0
5	14	12	"dps"	"STM0831"	3630	21050	90	487	480	119	47	49	14	100	100	0	353	369	67	123	124	16	100	100	0	1.913	1.760	1.790	1.708	1.420	1.813	0.897	52	365	670	679	0.936	440	230	433	246	0
5	15	12	"dps"	"STM0831"	3810	21050	90	641	624	153	49	51	14	100	100	0	435	444	58	125	126	16	100	100	0	1.910	1.803	1.768	1.737	1.400	1.941	0.899	52	380	902	894	0.933	592	310	575	319	0
5	16	12	"dps"	"STM0831"	3990	21050	90	520	501	128	49	50	13	100	100	0	383	381	46	125	125	15	100	100	0	1.826	1.766	1.867	1.710	1.409	1.889	0.860	52	388	729	708	0.868	471	258	452	256	0
5	17	12	"oxyR"	"STM4125"	4170	21050	80	481	525	261	47	49	13	100	100	0	184	195	51	123	123	17	92	75	0	7.115	6.639	7.500	7.569	2.021	7.574	0.548	52	326	495	550	2.831	434	61	478	72	0
5	18	12	"oxyR"	"STM4125"	4360	21050	90	1440	1366	590	47	50	15	100	100	0	272	271	53	124	125	17	100	100	0	9.412	8.973	8.969	8.419	1.656	10.108	0.800	52	389	1541	1466	3.235	1393	148	1319	147	0
5	19	12	"fur"	"STM0693"	4540	21050	90	628	601	184	48	50	15	100	100	0	428	390	119	124	125	17	94	92	0	1.908	2.079	2.010	2.063	1.844	2.007	0.855	52	371	884	819	0.932	580	304	553	266	0
5	20	12	"fur"	"STM0693"	4710	21050	100	443	434	152	49	51	13	98	98	0	341	330	64	124	126	18	98	98	0	1.816	1.869	1.896	1.772	1.470	1.984	0.890	80	448	611	591	0.861	394	217	385	206	0
5	21	12	"envR"	"STM3389"	4880	21040	90	90	90	23	50	51	14	88	61	0	496	487	125	127	128	16	100	100	0	0.108	0.111	0.115	0.105	1.838	0.106	0.524	52	372	409	400	-3.206	40	369	40	360	0
5	22	12	"envR"	"STM3389"	5060	21040	90	94	96	31	47	49	13	90	73	0	465	457	129	126	128	22	94	94	0	0.139	0.148	0.135	0.129	1.841	0.130	0.571	52	389	386	380	-2.851	47	339	49	331	0
5	23	12	"envR"	"STM3389"	5240	21040	90	89	87	25	47	49	13	84	75	0	464	431	113	127	129	22	94	94	0	0.125	0.132	0.135	0.130	1.851	0.139	0.602	52	372	379	344	-3.004	42	337	40	304	0
5	24	12	"arcB"	"STM3328"	5410	21040	80	142	147	48	48	48	12	100	98	0	273	275	61	127	128	16	100	100	0	0.644	0.669	0.678	0.648	1.666	0.668	0.766	52	315	240	247	-0.635	94	146	99	148	0
5	1	13	"ctrl-10-10ng/ul"	"ctrl-10-10ng/ul"	1320	21250	100	49	49	11	46	48	14	16	1	0	121	120	17	121	121	16	12	2	0	100000.000	-3.000	0.727	0.618	4.592	26.656	0.000	80	476	3	2	16.610	3	0	3	-1	-50
5	2	13	"ctrl-108-10ng/ul"	"ctrl-108-10ng/ul"	1500	21250	100	45	47	11	46	47	12	15	6	0	121	123	16	120	121	19	16	0	0	-1.000	0.333	0.500	0.530	3.324	0.068	0.001	80	420	0	4	Error	-1	1	1	3	-50
5	3	13	"ctrl-Y1-10ng/ul"	"ctrl-Y1-10ng/ul"	1680	21250	100	45	46	11	46	48	18	7	0	0	128	126	14	122	123	22	8	0	0	-0.167	0.000	0.650	0.711	3.230	0.128	0.022	80	452	5	4	Error	-1	6	0	4	-50
5	4	13	"ctrl-Y3-10ng/ul"	"ctrl-Y3-10ng/ul"	1860	21240	100	49	49	10	48	50	13	7	2	0	132	140	26	122	122	15	42	25	0	0.100	0.056	0.417	0.398	3.722	0.071	0.005	80	420	11	19	-3.322	1	10	1	18	-50
5	5	13	"ctrl-Y5-10ng/ul"	"ctrl-Y5-10ng/ul"	2030	21240	100	45	46	10	48	49	12	8	1	0	123	123	16	123	123	17	13	1	0	100000.000	100000.000	0.667	0.700	3.228	0.074	0.003	80	431	-3	-2	16.610	-3	0	-2	0	-50
5	6	13	"EMPTY"	"EMPTY"	2210	21240	100	44	46	11	47	47	12	11	2	0	122	122	15	122	122	17	15	1	0	100000.000	100000.000	0.764	0.688	3.318	0.022	0.000	80	421	-3	-1	16.610	-3	0	-1	0	-75
5	7	13	"ctrl-10-50ng/ul"	"ctrl-10-50ng/ul"	2390	21240	100	47	49	12	46	47	11	23	6	0	118	121	17	122	123	19	10	2	0	-0.250	-3.000	0.857	0.714	3.391	150.197	0.000	80	442	-3	2	Error	1	-4	3	-1	-50
5	8	13	"ctrl-108-50ng/ul"	"ctrl-108-50ng/ul"	2570	21240	100	47	47	11	45	46	12	15	1	0	126	127	17	122	123	19	15	5	0	0.500	0.400	0.525	0.632	4.644	0.013	0.000	80	442	6	7	-1.000	2	4	2	5	-50
5	9	13	"ctrl-Y1-50ng/ul"	"ctrl-Y1-50ng/ul"	2750	21240	100	44	46	12	45	47	13	13	5	0	124	125	15	122	123	16	18	5	0	-0.500	0.333	1.000	1.087	3.507	0.072	0.001	80	418	1	4	Error	-1	2	1	3	-50
5	10	13	"ctrl-Y3-50ng/ul"	"ctrl-Y3-50ng/ul"	2920	21230	100	48	48	12	44	46	12	26	5	0	129	128	16	122	123	16	23	6	0	0.571	0.667	0.714	0.696	3.730	157.317	0.000	80	418	11	10	-0.807	4	7	4	6	-50
5	11	13	"ctrl-Y5-50ng/ul"	"ctrl-Y5-50ng/ul"	3100	21230	100	43	45	13	45	47	12	15	7	0	124	124	17	122	122	16	16	3	0	-1.000	0.000	0.600	0.654	3.142	27.296	0.001	80	430	0	2	Error	-2	2	0	2	-50
5	12	13	"EMPTY"	"EMPTY"	3280	21230	100	47	48	11	46	48	12	15	3	0	126	126	17	120	121	17	23	6	0	0.167	0.333	0.515	0.585	3.102	0.066	0.003	80	432	7	8	-2.585	1	6	2	6	-75
5	13	13	"ctrl-10-100ng/ul"	"ctrl-10-100ng/ul"	3460	21230	100	47	48	11	46	48	12	18	3	0	122	124	17	121	121	16	20	5	0	1.000	0.667	1.012	0.777	5.983	7.807	0.007	80	408	2	5	0.000	1	1	2	3	-50
5	14	13	"ctrl-108-100ng/ul"	"ctrl-108-100ng/ul"	3630	21230	100	45	46	11	46	49	14	11	1	0	123	122	15	124	124	16	8	2	0	1.000	0.000	0.604	0.647	3.970	8.665	0.001	80	430	-2	-2	0.000	-1	-1	0	-2	-50
5	15	13	"ctrl-Y1-100ng/ul"	"ctrl-Y1-100ng/ul"	3810	21230	100	45	46	11	47	49	14	6	1	0	119	119	17	123	123	16	16	0	0	0.500	0.250	0.900	0.931	3.854	0.021	0.000	80	442	-6	-5	-1.000	-2	-4	-1	-4	-50
5	16	13	"ctrl-Y3-100ng/ul"	"ctrl-Y3-100ng/ul"	3990	21230	100	45	45	10	47	48	12	5	2	0	123	123	17	124	124	16	20	2	0	2.000	2.000	1.000	0.949	4.246	17.962	0.002	80	442	-3	-3	1.000	-2	-1	-2	-1	-50
5	17	13	"ctrl-Y5-100ng/ul"	"ctrl-Y5-100ng/ul"	4170	21220	100	47	48	11	46	47	11	18	3	0	122	121	17	127	126	17	8	0	0	-0.200	-0.333	0.692	0.626	3.758	0.092	0.006	80	442	-4	-4	Error	1	-5	2	-6	-50
5	18	13	"EMPTY"	"EMPTY"	4340	21220	100	47	48	11	46	48	11	16	3	0	121	124	15	123	125	17	15	3	0	-0.500	2.000	0.778	0.813	3.635	0.011	0.000	80	420	-1	3	Error	1	-2	2	1	-75
5	19	13	"ctrl-10-400ng/ul"	"ctrl-10-400ng/ul"	4520	21220	100	47	48	13	47	49	12	21	5	0	125	125	15	122	123	15	22	3	0	0.000	0.333	0.800	0.927	3.958	0.113	0.002	80	432	3	4	Error	0	3	1	3	-50
5	20	13	"ctrl-108-400ng/ul"	"ctrl-108-400ng/ul"	4700	21220	100	45	45	10	46	48	13	8	1	0	129	128	20	123	124	15	30	10	0	-0.167	-0.200	0.429	0.384	3.114	0.027	0.000	80	420	5	4	Error	-1	6	-1	5	-50
5	21	13	"ctrl-Y1-400ng/ul"	"ctrl-Y1-400ng/ul"	4880	21220	100	48	48	11	46	48	13	13	2	0	127	126	18	124	126	16	21	3	0	0.667	1.000	0.594	0.566	3.034	25.223	0.001	80	430	5	4	-0.585	2	3	2	2	-50
5	22	13	"ctrl-Y3-400ng/ul"	"ctrl-Y3-400ng/ul"	5050	21220	100	47	47	12	46	48	12	18	5	0	126	124	19	125	125	16	15	1	0	1.000	-1.000	0.556	0.529	5.267	12.308	0.004	80	418	2	0	0.000	1	1	1	-1	-50
5	23	13	"ctrl-Y5-400ng/ul"	"ctrl-Y5-400ng/ul"	5230	21210	100	46	48	14	46	48	12	21	7	0	124	123	18	125	126	15	13	1	0	0.000	-1.000	1.000	1.007	3.742	5.175	0.008	80	432	-1	0	Error	0	-1	2	-2	-50
5	24	13	"EMPTY"	"EMPTY"	5410	21210	100	49	49	11	48	49	13	10	1	0	126	130	19	126	126	15	26	8	0	100000.000	0.250	0.611	0.551	2.808	30.595	0.000	80	464	1	5	16.610	1	0	1	4	-75
5	1	14	""	"STM4191"	1330	21430	80	55	54	12	45	47	13	36	3	0	156	154	35	121	121	16	75	53	0	0.286	0.273	0.364	0.340	1.835	0.131	0.052	52	334	45	42	-1.807	10	35	9	33	0
5	2	14	""	"STM4520"	1510	21420	90	52	57	16	45	57	155	0	0	0	181	177	43	123	141	306	0	0	0	0.121	0.222	0.283	0.195	3.547	0.496	0.943	52	388	65	66	-3.051	7	58	12	54	0
5	3	14	""	"STM4239"	1680	21430	60	53	59	17	47	48	11	37	25	0	152	150	27	123	123	16	68	43	0	0.207	0.444	0.553	0.631	2.490	0.338	0.100	32	176	35	39	-2.273	6	29	12	27	0
5	4	14	""	"STM0083"	1870	21420	100	67	69	20	47	48	13	65	35	0	203	206	49	122	123	16	92	85	0	0.247	0.262	0.231	0.244	3.286	0.169	0.162	80	502	101	106	-2.018	20	81	22	84	0
5	5	14	""	"STM0348"	2050	21420	90	71	72	20	47	48	12	65	50	0	273	258	79	123	124	17	90	84	0	0.160	0.185	0.175	0.145	2.189	0.150	0.300	52	380	174	160	-2.644	24	150	25	135	0
5	6	14	""	"STM1007"	2230	21420	100	101	96	34	46	47	12	82	73	0	417	391	122	124	124	17	100	98	0	0.188	0.187	0.193	0.170	2.020	0.186	0.680	80	448	348	317	-2.413	55	293	50	267	0
5	7	14	"purM"	"STM2499"	2390	21420	100	432	561	441	45	47	13	100	100	0	331	406	246	123	125	17	98	97	0	1.861	1.823	1.751	1.874	1.767	1.922	0.797	80	448	595	799	0.896	387	208	516	283	0
5	8	14	"adhE"	"STM1749"	2580	21420	100	5010	5013	1009	47	64	76	100	100	0	908	902	176	123	126	21	100	100	0	6.322	6.375	6.404	6.400	1.290	6.467	0.956	80	462	5748	5745	2.660	4963	785	4966	779	0
5	9	14	"envZ"	"STM3501"	2750	21410	100	60	70	38	47	65	78	8	1	0	149	155	34	124	128	21	57	31	0	0.520	0.742	0.806	0.663	3.253	5.237	0.244	80	440	38	54	-0.943	13	25	23	31	-50
5	10	14	"katG"	"STM4106"	2920	21410	90	203	225	99	46	51	34	100	94	0	382	419	140	123	131	51	100	100	0	0.606	0.605	0.598	0.585	1.292	0.633	0.903	52	378	416	475	-0.722	157	259	179	296	0
5	11	14	"traT"	"PSLT103"	3100	21410	90	292	487	462	46	51	34	100	100	0	248	322	188	126	131	50	98	73	0	2.016	2.250	2.107	2.196	1.465	2.334	0.845	52	394	368	637	1.012	246	122	441	196	0
5	12	14	"yjiS"	"STM4521"	3280	21400	90	62	65	18	46	47	13	57	30	0	225	239	76	124	124	17	100	100	0	0.158	0.165	0.160	0.167	2.231	0.131	0.257	52	379	117	134	-2.658	16	101	19	115	0
5	13	14	"yejG"	"STM2220"	3460	21410	100	321	319	88	47	48	13	100	100	0	364	355	69	123	124	17	100	100	0	1.137	1.172	1.172	1.164	1.437	1.189	0.881	80	484	515	504	0.185	274	241	272	232	0
5	14	14	""	"STM2239"	3640	21400	90	89	90	20	47	49	15	96	65	0	511	511	117	123	124	16	100	100	0	0.108	0.111	0.117	0.107	1.592	0.106	0.570	52	363	430	431	-3.208	42	388	43	388	0
5	15	14	"dld"	"STM2167"	3810	21410	100	643	590	209	47	49	15	100	100	0	839	770	242	126	126	17	100	100	0	0.836	0.843	0.848	0.837	1.359	0.841	0.954	80	464	1309	1187	-0.259	596	713	543	644	0
5	16	14	"citT"	"STM0618"	3980	21400	90	118	122	38	49	50	13	96	92	0	468	467	120	127	129	18	100	100	0	0.202	0.215	0.209	0.204	1.652	0.208	0.722	52	372	410	413	-2.305	69	341	73	340	0
5	17	14	""	"STM2504"	4150	21400	70	54	55	14	46	48	12	31	12	0	167	170	30	129	131	20	75	43	0	0.211	0.220	0.196	0.313	3.245	0.036	0.005	32	236	46	50	-2.248	8	38	9	41	0
5	18	14	"spaO"	"STM2891"	4350	21390	80	68	104	79	47	53	37	40	26	0	162	179	55	126	129	25	63	36	0	0.583	1.075	0.977	1.142	3.267	1.520	0.472	52	314	57	110	-0.778	21	36	57	53	0
5	19	14	"EMPTY"	"EMPTY"	4520	21400	100	45	47	10	47	52	31	0	0	0	123	122	17	125	128	22	6	0	0	1.000	0.000	0.579	0.538	4.261	1.866	0.310	80	464	-4	-3	0.000	-2	-2	0	-3	-75
5	20	14	"EMPTY"	"EMPTY"	4700	21400	100	44	46	11	46	48	13	11	2	0	125	124	16	123	124	17	13	3	0	-1.000	0.000	0.533	0.666	3.388	8.517	0.002	80	464	0	1	Error	-2	2	0	1	-75
5	21	14	"EMPTY"	"EMPTY"	4880	21400	100	46	46	9	46	48	12	8	0	0	124	123	15	123	125	17	11	0	0	0.000	0.000	0.686	0.569	3.741	72.721	0.000	80	464	1	0	Error	0	1	0	0	-75
5	22	14	"EMPTY"	"EMPTY"	5060	21390	100	46	46	11	46	48	12	13	2	0	121	122	16	126	126	16	12	5	0	0.000	0.000	0.668	0.737	3.068	59.229	0.000	80	440	-5	-4	Error	0	-5	0	-4	-75
5	23	14	"EMPTY"	"EMPTY"	5230	21390	100	43	46	11	46	48	12	17	1	0	124	125	14	123	125	16	15	0	0	-3.000	0.000	0.889	1.104	3.074	0.229	0.017	80	452	-2	2	Error	-3	1	0	2	-75
5	24	14	"EMPTY"	"EMPTY"	5410	21390	100	46	47	11	48	49	12	10	2	0	126	126	16	124	125	16	21	2	0	-1.000	-0.500	0.667	0.660	3.061	0.063	0.002	80	496	0	1	Error	-2	2	-1	2	-75
6	1	1	"infC"	"STM1334"	5820	19060	100	2710	2921	1534	48	52	25	100	100	0	247	254	71	121	121	16	96	93	0	21.127	21.602	21.689	21.395	1.291	23.085	0.856	80	484	2788	3006	4.401	2662	126	2873	133	0
6	2	1	"katE"	"STM1318"	5990	19050	100	759	821	268	49	53	28	100	100	0	1503	1665	461	123	127	25	100	100	0	0.514	0.501	0.513	0.484	1.333	0.498	0.918	80	432	2090	2314	-0.959	710	1380	772	1542	0
6	3	1	"ydgP"	"STM1455"	6150	19050	90	264	301	141	50	56	25	100	98	0	443	474	150	124	131	37	100	100	0	0.671	0.717	0.681	0.672	1.412	0.728	0.851	52	374	533	601	-0.576	214	319	251	350	0
6	4	1	""	"STM3530"	6350	19060	90	62	65	19	47	49	15	48	17	0	258	260	62	121	122	16	100	100	0	0.109	0.129	0.129	0.113	2.609	0.091	0.105	52	393	152	157	-3.191	15	137	18	139	0
6	5	1	"srfB"	"STM1594"	6530	19050	100	960	979	465	49	50	14	100	100	0	737	716	202	121	122	16	100	100	0	1.479	1.563	1.454	1.517	1.315	1.740	0.849	80	465	1527	1525	0.565	911	616	930	595	0
6	6	1	""	"STM2503"	6700	19050	100	195	193	67	49	51	15	98	97	0	998	1004	341	122	124	20	100	100	0	0.167	0.163	0.157	0.156	1.482	0.159	0.864	80	464	1022	1026	-2.585	146	876	144	882	0
6	7	1	"dcuB"	"STM4301"	6890	19050	100	289	297	78	49	51	13	98	98	0	1087	1075	242	123	126	21	100	100	0	0.249	0.261	0.255	0.251	1.377	0.258	0.908	80	465	1204	1200	-2.006	240	964	248	952	100
6	8	1	"yacL"	"STM0160"	7050	19040	90	158	190	88	49	51	12	100	100	0	381	413	139	121	123	18	100	100	0	0.419	0.483	0.415	0.458	1.457	0.487	0.793	52	362	369	433	-1.254	109	260	141	292	0
6	9	1	"polA"	"STM3999"	7240	19050	110	2760	2688	429	50	58	59	100	100	0	1852	1766	356	121	125	36	100	100	0	1.566	1.604	1.578	1.659	1.314	1.595	0.957	80	580	4441	4283	0.647	2710	1731	2638	1645	0
6	10	1	"rsmC"	"STM4556"	7430	19050	90	245	259	97	49	60	72	100	75	0	238	257	70	124	131	41	98	86	0	1.719	1.579	1.692	1.590	1.500	1.601	0.728	52	370	310	343	0.782	196	114	210	133	0
6	11	1	"exbD"	"STM3158"	7590	19050	100	1042	1060	363	50	54	20	100	100	0	291	298	78	122	123	17	97	96	0	5.870	5.739	6.003	5.966	1.516	5.849	0.862	80	451	1161	1186	2.553	992	169	1010	176	0
6	12	1	"hisD"	"STM2072"	7760	19040	100	1349	1228	502	50	56	25	100	100	0	540	552	304	123	124	17	100	100	0	3.115	2.746	2.959	2.758	1.445	2.702	0.703	80	454	1716	1607	1.639	1299	417	1178	429	0
6	13	1	""	"STM3944"	7940	19050	100	348	348	124	49	55	32	100	100	0	474	488	134	123	126	23	100	100	0	0.852	0.819	0.745	0.802	1.566	0.832	0.729	80	452	650	664	-0.231	299	351	299	365	0
6	14	1	""	"STM3940"	8110	19040	110	872	869	291	50	56	32	100	100	0	943	912	144	121	126	33	100	100	0	1.000	1.035	1.023	0.980	1.338	1.089	0.891	80	515	1644	1610	0.000	822	822	819	791	0
6	15	1	"hemX"	"STM3936"	8300	19040	100	3148	3059	451	48	64	99	100	100	0	1095	1096	115	123	130	49	100	100	0	3.189	3.095	3.118	3.072	1.155	3.131	0.955	80	454	4072	3984	1.673	3100	972	3011	973	0
6	16	1	""	"STM3927"	8470	19040	100	805	899	272	50	65	99	100	100	0	747	751	106	123	129	43	100	100	0	1.210	1.352	1.250	1.324	1.328	1.455	0.867	80	454	1379	1477	0.275	755	624	849	628	0
6	17	1	"rffH"	"STM3923"	8660	19040	100	495	517	170	51	55	24	100	100	0	291	300	73	124	126	22	98	98	0	2.659	2.648	2.609	2.767	1.510	2.703	0.866	80	462	611	642	1.411	444	167	466	176	0
6	18	1	"wzzE"	"STM3919"	8830	19040	100	1969	1879	352	52	80	136	100	100	0	950	912	171	123	136	68	100	97	0	2.318	2.316	2.301	2.368	1.291	2.324	0.951	80	452	2744	2616	1.213	1917	827	1827	789	0
6	19	1	""	"STM4432"	9010	19030	100	143	154	53	50	76	133	26	1	0	739	790	223	123	135	67	100	100	0	0.151	0.156	0.137	0.146	1.481	0.168	0.348	80	477	709	771	-2.728	93	616	104	667	0
6	20	1	""	"STM4436"	9190	19040	90	87	95	31	49	50	12	94	84	0	218	243	87	122	124	18	100	100	0	0.396	0.380	0.377	0.350	1.948	0.355	0.661	52	382	134	167	-1.337	38	96	46	121	0
6	21	1	""	"STM4445"	9370	19030	100	219	222	82	49	51	13	100	100	0	602	618	214	124	125	23	100	100	0	0.356	0.350	0.359	0.347	1.349	0.342	0.899	80	464	648	667	-1.491	170	478	173	494	0
6	22	1	"treB"	"STM4454"	9540	19030	100	336	330	75	50	52	13	100	100	0	1326	1254	246	127	131	27	100	100	0	0.239	0.248	0.239	0.245	1.285	0.243	0.908	80	454	1485	1407	-2.068	286	1199	280	1127	0
6	23	1	"idnT"	"STM4482"	9720	19020	90	230	255	88	50	53	16	100	100	0	955	1066	330	128	134	32	100	100	0	0.218	0.219	0.222	0.212	1.301	0.216	0.883	52	374	1007	1143	-2.200	180	827	205	938	0
6	24	1	"yjgB"	"STM4486"	9900	19030	100	356	367	140	50	52	15	100	100	0	720	729	237	126	130	27	100	100	0	0.515	0.526	0.527	0.511	1.341	0.529	0.933	80	498	900	920	-0.957	306	594	317	603	0
6	1	2	"zraP"	"STM4172"	5800	19230	90	228	245	73	49	53	25	100	100	0	392	427	116	122	127	37	100	100	0	0.663	0.643	0.648	0.640	1.247	0.634	0.857	52	379	449	501	-0.593	179	270	196	305	0
6	2	2	"purH"	"STM4176"	5990	19230	100	880	917	609	48	52	24	98	98	0	672	680	341	124	129	35	100	100	0	1.518	1.563	1.594	1.421	1.933	1.667	0.929	80	469	1380	1425	0.602	832	548	869	556	0
6	3	2	"livK"	"STM3564"	6160	19230	90	744	816	368	50	53	22	100	100	0	776	838	312	124	127	22	100	100	0	1.064	1.073	1.025	1.037	1.279	1.100	0.923	52	392	1346	1480	0.090	694	652	766	714	0
6	4	2	"yihR"	"STM4020"	6350	19230	80	92	111	81	48	51	19	82	51	0	308	398	293	122	130	59	100	80	0	0.237	0.228	0.219	0.194	2.019	0.245	0.837	52	320	230	339	-2.080	44	186	63	276	0
6	5	2	"yhiQ"	"STM3593"	6510	19230	90	385	424	281	49	53	24	100	100	0	331	358	166	123	130	56	100	90	0	1.615	1.596	1.597	1.565	1.379	1.620	0.862	52	374	544	610	0.692	336	208	375	235	0
6	6	2	"atpE"	"STM3870"	6700	19240	100	2095	2037	795	50	74	176	100	97	0	248	252	59	122	125	22	96	93	0	16.230	15.285	15.574	15.698	1.346	15.720	0.890	80	461	2171	2117	4.021	2045	126	1987	130	0
6	7	2	"ratB"	"STM2514"	6870	19230	80	131	136	41	50	81	209	0	0	0	504	487	161	124	126	26	100	98	0	0.213	0.237	0.231	0.234	1.638	0.228	0.792	52	322	461	449	-2.230	81	380	86	363	0
6	8	2	"invG"	"STM2898"	7060	19230	90	567	573	183	49	50	13	100	100	0	345	346	74	122	122	20	100	100	0	2.323	2.339	2.380	2.319	1.332	2.428	0.906	52	384	741	748	1.216	518	223	524	224	0
6	9	2	"sitA"	"STM2861"	7220	19230	90	3675	3500	1162	53	70	104	100	100	0	212	216	50	121	120	16	100	92	0	39.802	36.284	36.451	38.254	1.428	35.617	0.811	52	367	3713	3542	5.315	3622	91	3447	95	0
6	10	2	"leuO"	"STM0115"	7410	19230	100	86	92	29	50	64	93	6	0	0	411	418	127	123	123	15	100	100	0	0.125	0.142	0.130	0.124	1.975	0.130	0.443	80	449	324	337	-3.000	36	288	42	295	0
6	11	2	"bcfE"	"STM0025"	7570	19230	90	96	97	28	47	49	12	92	82	0	466	482	125	122	125	23	100	100	0	0.142	0.139	0.146	0.123	1.876	0.129	0.575	52	371	393	410	-2.812	49	344	50	360	0
6	12	2	"dsbA"	"STM3997"	7770	19230	100	713	713	155	50	52	14	100	100	0	308	308	55	124	125	22	100	100	0	3.603	3.603	3.649	3.664	1.275	3.653	0.887	80	456	847	847	1.849	663	184	663	184	0
6	13	2	"orf7"	"PSLT012"	7930	19220	90	213	216	44	50	53	16	100	100	0	450	468	63	127	127	22	100	100	0	0.505	0.487	0.500	0.476	1.359	0.474	0.829	52	354	486	507	-0.987	163	323	166	341	0
6	14	2	"ppk"	"STM2501"	8120	19220	100	1443	1424	368	51	54	18	100	100	0	1285	1277	310	123	127	24	100	100	0	1.198	1.190	1.199	1.204	1.243	1.195	0.953	80	460	2554	2527	0.261	1392	1162	1373	1154	0
6	15	2	""	"STM4257"	8300	19220	100	936	903	193	50	54	28	100	100	0	1060	1056	163	124	126	20	100	100	0	0.947	0.915	0.916	0.902	1.228	0.925	0.948	80	431	1822	1785	-0.079	886	936	853	932	0
6	16	2	""	"STM4261"	8470	19220	100	557	536	145	50	54	19	98	97	0	506	503	87	124	126	20	100	100	0	1.327	1.282	1.289	1.201	1.576	1.335	0.910	80	430	889	865	0.408	507	382	486	379	0
6	17	2	""	"STM4261"	8650	19220	100	1558	1478	419	51	54	18	100	100	0	641	624	132	123	123	17	100	100	0	2.909	2.848	2.866	2.772	1.306	2.938	0.942	80	432	2025	1928	1.541	1507	518	1427	501	0
6	18	2	""	"STM4262"	8830	19220	100	431	416	96	49	54	49	98	98	0	988	963	213	123	125	24	100	98	0	0.442	0.437	0.431	0.440	1.202	0.427	0.939	80	420	1247	1207	-1.179	382	865	367	840	0
6	19	2	"livG"	"STM3561"	8990	19210	90	138	158	67	49	51	14	100	98	0	309	354	146	125	127	21	100	100	0	0.484	0.476	0.445	0.460	1.505	0.457	0.815	52	365	273	338	-1.048	89	184	109	229	0
6	20	2	"flgD"	"STM1176"	9170	19210	90	1294	1531	689	53	71	104	100	100	0	330	358	125	124	128	24	100	100	0	6.024	6.316	6.340	6.402	1.246	6.260	0.910	52	391	1447	1712	2.591	1241	206	1478	234	0
6	21	2	"brnQ"	"STM0399"	9360	19220	100	393	433	155	51	68	99	98	95	0	286	305	86	123	125	21	98	97	0	2.098	2.099	2.115	2.185	1.400	2.114	0.863	80	437	505	564	1.069	342	163	382	182	0
6	22	2	"ssaM"	"STM1413"	9530	19210	100	52	56	18	50	51	13	26	10	0	139	155	63	126	126	16	36	20	0	0.154	0.207	0.450	0.542	4.409	0.190	0.192	80	448	15	35	-2.700	2	13	6	29	-50
6	23	2	"proY"	"STM0400"	9720	19210	90	137	143	43	50	51	12	100	100	0	233	254	69	124	124	15	100	98	0	0.798	0.715	0.731	0.742	1.574	0.640	0.687	52	394	196	223	-0.325	87	109	93	130	0
6	24	2	"malM"	"STM4232"	9900	19210	100	128	133	33	50	51	13	100	98	0	356	370	67	125	126	17	100	100	0	0.338	0.339	0.308	0.322	1.562	0.328	0.709	80	474	309	328	-1.566	78	231	83	245	0
6	1	3	"nrdB"	"STM2278"	5810	19420	100	1104	1032	371	48	50	14	100	100	0	502	491	148	124	124	17	98	97	0	2.794	2.681	2.739	2.737	1.376	2.712	0.940	80	429	1434	1351	1.482	1056	378	984	367	0
6	2	3	"nrdF"	"STM2808"	5980	19420	90	2494	2432	620	48	62	82	100	100	0	610	594	115	127	129	22	100	100	0	5.064	5.105	5.056	5.080	1.103	5.276	0.964	52	374	2929	2851	2.340	2446	483	2384	467	0
6	3	3	"sipD"	"STM2883"	6160	19420	90	2411	2420	686	52	72	99	100	100	0	544	561	143	122	126	25	100	100	0	5.590	5.394	5.408	5.435	1.168	5.439	0.961	52	395	2781	2807	2.483	2359	422	2368	439	0
6	4	3	"invI"	"STM2893"	6340	19420	90	661	710	193	52	64	64	100	100	0	505	523	107	124	126	22	100	100	0	1.598	1.649	1.642	1.641	1.184	1.663	0.924	52	386	990	1057	0.677	609	381	658	399	0
6	5	3	"msgA"	"STM1241"	6520	19410	90	179	200	94	50	53	17	100	100	0	284	320	117	124	125	17	100	100	0	0.806	0.765	0.734	0.752	1.326	0.766	0.893	52	396	289	346	-0.311	129	160	150	196	0
6	6	3	"eutJ"	"STM2462"	6700	19410	90	76	82	30	48	50	14	73	48	0	288	319	98	121	122	16	100	100	0	0.168	0.172	0.163	0.145	2.201	0.167	0.460	52	364	195	232	-2.576	28	167	34	198	0
6	7	3	"rfaZ"	"STM3715"	6860	19410	90	245	245	61	50	56	29	100	98	0	620	639	155	126	138	61	100	100	0	0.395	0.380	0.373	0.375	1.313	0.363	0.888	52	380	689	708	-1.341	195	494	195	513	0
6	8	3	"pncB"	"STM1004"	7060	19410	100	216	227	80	50	55	25	96	95	0	279	279	63	124	134	54	97	76	0	1.071	1.142	1.141	1.090	1.659	1.156	0.758	80	456	321	332	0.099	166	155	177	155	0
6	9	3	"pepT"	"STM1227"	7230	19410	100	99	104	34	49	51	22	88	56	0	254	306	162	120	121	17	100	100	0	0.373	0.296	0.293	0.306	1.856	0.217	0.580	80	440	184	241	-1.422	50	134	55	186	0
6	10	3	"hlpA"	"STM0225"	7410	19400	90	611	810	532	49	51	19	100	100	0	224	272	144	122	123	15	96	96	0	5.510	5.073	6.211	6.195	1.945	4.988	0.791	52	366	664	911	2.462	562	102	761	150	0
6	11	3	"hemF"	"STM2451"	7590	19410	80	148	159	49	47	49	13	100	100	0	286	290	72	121	122	16	100	100	0	0.612	0.663	0.679	0.657	1.427	0.595	0.722	52	320	266	281	-0.708	101	165	112	169	0
6	12	3	"fliM"	"STM1976"	7760	19410	100	1925	1815	538	48	52	17	100	100	0	694	681	157	121	123	17	100	100	0	3.276	3.155	3.197	3.126	1.339	3.257	0.957	80	432	2450	2327	1.712	1877	573	1767	560	0
6	13	3	"yfeL"	"STM2439"	7930	19400	90	188	194	48	51	55	18	100	100	0	541	546	68	126	128	22	100	100	0	0.330	0.340	0.323	0.323	1.426	0.336	0.820	52	373	552	563	-1.599	137	415	143	420	0
6	14	3	""	"STM1013"	8110	19400	90	140	144	31	51	52	14	100	100	0	597	620	112	127	132	29	100	100	0	0.189	0.189	0.193	0.182	1.385	0.184	0.787	52	381	559	586	-2.401	89	470	93	493	0
6	15	3	""	"STM1017"	8280	19400	90	138	140	45	50	52	15	100	94	0	594	584	85	127	138	53	100	100	0	0.188	0.197	0.191	0.178	1.550	0.187	0.714	52	382	555	547	-2.408	88	467	90	457	0
6	16	3	""	"STM2300"	8470	19410	100	1603	1591	417	50	53	18	100	100	0	827	855	202	126	133	46	100	98	0	2.215	2.114	2.128	2.153	1.267	2.135	0.963	80	449	2254	2270	1.148	1553	701	1541	729	0
6	17	3	"orf48"	"STM1379"	8650	19400	100	245	233	75	50	53	17	100	98	0	818	776	198	124	125	17	100	100	0	0.281	0.281	0.273	0.266	1.409	0.282	0.889	80	432	889	835	-1.831	195	694	183	652	0
6	18	3	""	"STM0412"	8830	19400	100	175	182	71	49	50	13	98	95	0	380	383	99	125	126	16	100	100	0	0.494	0.516	0.516	0.479	1.423	0.523	0.812	80	442	381	391	-1.017	126	255	133	258	0
6	19	3	""	"STM0885"	9010	19390	90	112	118	38	50	52	14	98	86	0	459	481	143	127	129	23	100	100	0	0.187	0.192	0.172	0.175	1.509	0.197	0.694	52	376	394	422	-2.421	62	332	68	354	0
6	20	3	"exoX"	"STM1878"	9190	19400	100	797	794	182	52	57	38	100	100	0	781	757	175	126	129	23	100	97	0	1.137	1.176	1.174	1.237	1.368	1.172	0.958	80	438	1400	1373	0.186	745	655	742	631	0
6	21	3	"yebG"	"STM1882"	9360	19390	100	1014	1128	592	53	59	26	100	100	0	278	299	106	123	125	19	98	98	0	6.200	6.108	6.072	6.228	1.262	6.100	0.924	80	408	1116	1251	2.632	961	155	1075	176	0
6	22	3	""	"STM1534"	9530	19390	90	275	276	54	53	62	33	100	100	0	503	498	60	127	131	34	100	100	0	0.590	0.601	0.590	0.591	1.287	0.606	0.876	52	366	598	594	-0.760	222	376	223	371	0
6	23	3	""	"STM0612"	9710	19390	90	155	161	30	53	55	23	100	100	0	609	635	96	128	134	37	100	100	0	0.212	0.213	0.209	0.209	1.326	0.209	0.835	52	396	583	615	-2.237	102	481	108	507	0
6	24	3	"ybdQ"	"STM0614"	9910	19390	100	1034	979	248	50	55	23	100	100	0	413	402	76	126	129	25	100	98	0	3.429	3.366	3.454	3.403	1.224	3.404	0.943	80	482	1271	1205	1.778	984	287	929	276	0
6	1	4	"pspC"	"STM1688"	5820	19580	130	1853	1627	1482	47	53	26	81	79	0	262	968	4281	126	126	17	85	75	0	13.279	1.876	12.626	6.128	4.134	0.307	0.313	120	676	1942	2422	3.731	1806	136	1580	842	0
6	2	4	"yhcP"	"STM3364"	6000	19600	100	459	452	89	50	62	45	100	98	0	1583	1526	248	129	135	38	100	100	0	0.281	0.288	0.284	0.284	1.198	0.278	0.924	80	425	1863	1799	-1.830	409	1454	402	1397	0
6	3	4	"yhdV"	"STM3392"	6170	19600	100	103	107	31	47	51	22	92	65	0	252	273	79	123	129	38	98	91	0	0.434	0.400	0.443	0.399	1.640	0.338	0.658	80	440	185	210	-1.204	56	129	60	150	0
6	4	4	"yhdH"	"STM3376"	6350	19590	100	320	325	82	48	50	16	100	100	0	607	600	114	122	124	24	100	100	0	0.561	0.579	0.567	0.570	1.247	0.581	0.926	80	452	757	755	-0.834	272	485	277	478	0
6	5	4	"pheA"	"STM2667"	6530	19590	90	276	288	82	48	55	38	100	100	0	324	329	69	123	130	41	100	100	0	1.134	1.165	1.158	1.155	1.279	1.154	0.892	52	380	429	446	0.182	228	201	240	206	0
6	6	4	"yfiH"	"STM2661"	6700	19590	90	840	863	188	50	60	45	100	100	0	580	588	93	125	132	40	100	100	0	1.736	1.756	1.744	1.746	1.162	1.798	0.954	52	373	1245	1276	0.796	790	455	813	463	0
6	7	4	"yabI"	"STM0105"	6880	19590	100	302	329	145	49	55	30	98	97	0	441	465	152	125	130	35	100	100	0	0.801	0.824	0.799	0.802	1.316	0.842	0.902	80	463	569	620	-0.321	253	316	280	340	0
6	8	4	"ftsZ"	"STM0133"	7060	19590	110	10846	10019	2766	50	69	87	100	100	0	864	820	167	124	127	22	100	100	0	14.589	14.323	14.486	13.855	1.270	14.712	0.975	80	478	11536	10665	3.867	10796	740	9969	696	0
6	9	4	"caiD"	"STM0070"	7230	19590	100	152	162	87	51	71	90	58	8	0	715	694	179	126	129	27	100	100	0	0.171	0.195	0.179	0.166	1.835	0.177	0.155	80	440	690	679	-2.544	101	589	111	568	0
6	10	4	"hofB"	"STM0143"	7420	19580	100	216	219	69	50	52	15	96	95	0	1125	1118	280	126	131	33	100	100	0	0.166	0.170	0.167	0.156	1.484	0.171	0.895	80	460	1165	1161	-2.589	166	999	169	992	0
6	11	4	"mioC"	"STM3875"	7590	19590	100	889	883	125	49	52	16	100	100	0	572	569	71	123	128	28	100	100	0	1.871	1.870	1.865	1.874	1.161	1.887	0.938	80	428	1289	1280	0.904	840	449	834	446	0
6	12	4	"glmU"	"STM3862"	7760	19590	100	3425	3237	991	51	58	27	100	100	0	807	785	188	125	126	18	100	100	0	4.947	4.827	4.791	4.739	1.210	4.958	0.973	80	408	4056	3846	2.307	3374	682	3186	660	0
6	13	4	"cvpA"	"STM2363"	7940	19580	100	814	816	127	52	64	46	100	100	0	470	472	52	127	129	23	100	100	0	2.222	2.214	2.223	2.210	1.188	2.260	0.944	80	452	1105	1109	1.152	762	343	764	345	0
6	14	4	"lrhA"	"STM2330"	8120	19590	100	1682	1825	562	52	83	159	100	100	0	895	910	250	128	140	72	98	97	0	2.125	2.267	2.273	2.323	1.253	2.277	0.971	80	451	2397	2555	1.088	1630	767	1773	782	0
6	15	4	"elaA"	"STM2312"	8290	19580	90	394	393	80	51	84	169	98	53	0	580	580	63	127	143	80	100	100	0	0.757	0.755	0.761	0.740	1.234	1.005	0.714	52	380	796	795	-0.401	343	453	342	453	0
6	16	4	"ais"	"STM2296"	8480	19580	100	417	402	100	50	53	21	100	100	0	780	763	133	127	130	25	100	100	0	0.562	0.553	0.550	0.538	1.265	0.558	0.938	80	436	1020	988	-0.831	367	653	352	636	0
6	17	4	"glpQ"	"STM2282"	8650	19580	100	1030	1038	233	51	53	18	100	100	0	973	966	196	127	130	23	100	100	0	1.157	1.176	1.178	1.184	1.208	1.180	0.962	80	450	1825	1826	0.211	979	846	987	839	0
6	18	4	""	"STM2406"	8840	19580	100	477	471	119	50	53	18	100	100	0	1006	982	261	129	132	23	100	100	0	0.487	0.494	0.480	0.507	1.343	0.475	0.944	80	417	1304	1274	-1.038	427	877	421	853	0
6	19	4	"ybdO"	"STM0606"	9000	19570	110	189	187	49	49	52	14	98	97	0	736	732	124	129	135	31	100	100	0	0.231	0.229	0.223	0.214	1.436	0.229	0.866	80	477	747	741	-2.116	140	607	138	603	0
6	20	4	"ygaE"	"STM2794"	9180	19570	100	185	185	56	51	53	14	98	97	0	548	539	126	129	135	29	100	98	0	0.320	0.327	0.316	0.309	1.365	0.327	0.857	80	441	553	544	-1.645	134	419	134	410	0
6	21	4	"slrB"	"STM2834"	9370	19570	100	76	82	25	50	52	15	72	43	0	250	267	74	127	129	22	100	100	0	0.211	0.229	0.198	0.198	2.246	0.200	0.442	80	452	149	172	-2.242	26	123	32	140	0
6	22	4	"ygaC"	"STM2801"	9550	19570	100	140	142	40	52	54	21	98	90	0	357	363	108	128	132	32	100	100	0	0.384	0.383	0.392	0.371	1.552	0.339	0.725	80	443	317	325	-1.380	88	229	90	235	0
6	23	4	"yqaB"	"STM2820"	9730	19570	100	1331	1277	294	53	55	18	100	100	0	537	531	94	125	128	25	100	100	0	3.102	3.015	3.056	3.006	1.216	3.070	0.953	80	443	1690	1630	1.633	1278	412	1224	406	0
6	24	4	"hypF"	"STM2842"	9900	19560	90	189	255	214	51	55	18	100	100	0	470	567	371	125	126	16	100	100	0	0.400	0.462	0.432	0.431	1.264	0.514	0.948	52	370	483	646	-1.322	138	345	204	442	0
6	1	5	""	"STM1790"	5810	19780	90	87	84	17	47	49	13	90	67	0	439	450	70	126	127	20	100	100	0	0.128	0.114	0.109	0.102	1.762	0.101	0.480	52	395	353	361	-2.968	40	313	37	324	0
6	2	5	"ychF"	"STM1784"	5990	19790	100	2591	2358	848	49	52	17	100	100	0	800	721	236	127	129	20	98	98	0	3.777	3.887	3.948	4.038	1.383	3.896	0.958	80	440	3215	2903	1.917	2542	673	2309	594	0
6	3	5	"yciA"	"STM1736"	6160	19780	90	251	252	54	50	56	23	100	100	0	382	371	71	127	130	27	100	100	0	0.788	0.828	0.799	0.829	1.250	0.788	0.879	52	366	456	446	-0.343	201	255	202	244	0
6	4	5	"stdC"	"STM3027"	6350	19780	100	116	113	32	49	52	18	88	80	0	678	663	138	125	129	26	100	100	0	0.121	0.119	0.120	0.107	1.752	0.118	0.671	80	448	620	602	-3.045	67	553	64	538	0
6	5	5	"aas"	"STM3010"	6520	19770	90	950	896	220	48	53	30	100	100	0	1142	1119	197	126	134	49	100	100	0	0.888	0.854	0.841	0.839	1.186	0.870	0.960	52	380	1918	1841	-0.172	902	1016	848	993	0
6	6	5	"mltA"	"STM2988"	6710	19770	100	708	662	213	50	55	30	100	98	0	765	722	196	126	132	45	100	98	0	1.030	1.027	1.037	1.013	1.299	1.031	0.959	80	460	1297	1208	0.042	658	639	612	596	0
6	7	5	"yihX"	"STM4026"	6880	19770	90	1449	1436	317	50	57	36	100	100	0	639	628	85	127	128	21	100	100	0	2.732	2.766	2.692	2.743	1.175	2.901	0.936	52	364	1911	1887	1.450	1399	512	1386	501	0
6	8	5	""	"STM0867"	7050	19770	90	300	312	74	51	57	36	100	100	0	682	685	135	129	134	30	100	100	0	0.450	0.469	0.490	0.464	1.236	0.477	0.856	52	374	802	817	-1.151	249	553	261	556	0
6	9	5	"ybhN"	"STM0811"	7230	19770	90	222	224	47	50	52	15	100	100	0	990	977	105	130	137	38	100	100	0	0.200	0.205	0.203	0.200	1.286	0.207	0.880	52	373	1032	1021	-2.322	172	860	174	847	0
6	10	5	"abrB"	"STM0729"	7400	19770	90	313	311	92	52	56	27	100	98	0	822	838	223	133	151	79	100	100	0	0.379	0.367	0.372	0.356	1.311	0.359	0.923	52	382	950	964	-1.400	261	689	259	705	0
6	11	5	"citB"	"STM0690"	7580	19770	90	108	110	32	50	56	27	80	55	0	466	483	95	130	146	76	100	100	0	0.173	0.170	0.161	0.149	1.780	0.184	0.584	52	375	394	413	-2.534	58	336	60	353	0
6	12	5	"gltK"	"STM0663"	7760	19760	100	209	215	62	48	52	18	100	100	0	601	602	126	127	134	42	100	100	0	0.340	0.352	0.344	0.341	1.329	0.350	0.862	80	440	635	642	-1.558	161	474	167	475	0
6	13	5	"ybjZ"	"STM0942"	7940	19760	90	1967	1883	541	52	62	70	100	100	0	1018	1005	240	129	137	51	100	100	0	2.154	2.090	2.093	2.073	1.203	2.114	0.965	52	380	2804	2707	1.107	1915	889	1831	876	0
6	14	5	""	"STM0907"	8120	19760	90	260	261	76	53	63	70	98	76	0	830	815	125	131	138	43	100	100	0	0.296	0.304	0.293	0.287	1.386	0.304	0.868	52	365	906	892	-1.756	207	699	208	684	0
6	15	5	"sugE"	"STM4338"	8290	19760	90	177	180	45	50	52	14	100	98	0	442	438	69	128	133	32	100	100	0	0.404	0.419	0.413	0.402	1.460	0.419	0.814	52	387	441	440	-1.306	127	314	130	310	0
6	16	5	"miaA"	"STM4360"	8480	19760	90	3329	3360	574	53	60	34	100	100	0	572	581	67	129	131	22	100	100	0	7.395	7.316	7.231	7.290	1.137	7.516	0.962	52	402	3719	3759	2.887	3276	443	3307	452	0
6	17	5	"yjeT"	"STM4365"	8670	19770	80	143	151	60	53	57	23	94	88	0	241	252	85	127	129	16	100	98	0	0.789	0.784	0.761	0.775	1.736	0.740	0.745	52	314	204	223	-0.341	90	114	98	125	0
6	18	5	"yjfM"	"STM4375"	8840	19760	100	159	165	47	49	50	12	98	98	0	572	570	138	126	127	16	100	100	0	0.247	0.261	0.253	0.251	1.323	0.262	0.878	80	420	556	560	-2.020	110	446	116	444	0
6	19	5	"yibD"	"STM3707"	9010	19750	90	306	306	77	51	54	17	100	100	0	916	907	133	129	134	34	100	100	0	0.324	0.328	0.325	0.315	1.271	0.327	0.924	52	365	1042	1033	-1.626	255	787	255	778	0
6	20	5	"yiaJ"	"STM3667"	9200	19760	100	519	515	163	50	55	18	100	100	0	649	653	178	130	134	33	100	100	0	0.904	0.889	0.885	0.897	1.324	0.876	0.916	80	438	988	988	-0.146	469	519	465	523	0
6	21	5	"glyQ"	"STM3656"	9360	19750	90	1688	1641	279	52	63	61	100	100	0	477	471	51	130	132	23	100	100	0	4.715	4.660	4.718	4.638	1.144	4.809	0.950	52	363	1983	1930	2.237	1636	347	1589	341	0
6	22	5	"dppB"	"STM3629"	9550	19750	100	364	353	91	53	59	48	97	95	0	791	760	156	129	131	20	100	100	0	0.470	0.475	0.477	0.459	1.412	0.472	0.920	80	450	973	931	-1.090	311	662	300	631	0
6	23	5	"yhjJ"	"STM3613"	9730	19750	100	795	803	260	51	52	13	100	100	0	715	696	161	127	129	17	100	100	0	1.265	1.322	1.309	1.295	1.176	1.363	0.959	80	420	1332	1321	0.339	744	588	752	569	0
6	24	5	"yhiI"	"STM3587"	9890	19740	90	221	237	77	51	55	23	100	100	0	437	449	93	128	134	37	100	100	0	0.550	0.579	0.558	0.556	1.308	0.562	0.894	52	376	479	507	-0.862	170	309	186	321	0
6	1	6	""	"STM3251"	5810	19960	90	253	260	65	46	51	20	100	100	0	646	656	114	124	131	38	100	100	0	0.397	0.402	0.386	0.393	1.252	0.410	0.905	52	414	729	746	-1.334	207	522	214	532	0
6	2	6	"tdcG"	"STM3240"	6000	19950	90	165	169	55	49	52	20	98	92	0	577	553	129	126	133	40	100	100	0	0.257	0.281	0.270	0.256	1.498	0.285	0.846	52	360	567	547	-1.959	116	451	120	427	0
6	3	6	"gcp"	"STM3208"	6170	19960	100	370	363	92	49	50	12	100	100	0	463	452	84	125	125	15	100	100	0	0.950	0.960	0.981	0.948	1.275	0.964	0.919	80	452	659	641	-0.074	321	338	314	327	0
6	4	6	"yqiA"	"STM3182"	6350	19950	100	644	623	136	49	53	16	100	100	0	540	523	91	125	126	17	100	98	0	1.434	1.442	1.453	1.464	1.304	1.447	0.933	80	440	1010	972	0.520	595	415	574	398	0
6	5	6	"hybC"	"STM3147"	6530	19950	90	315	318	134	51	55	21	100	100	0	612	620	182	126	133	40	100	100	0	0.543	0.540	0.521	0.513	1.258	0.567	0.933	52	373	750	761	-0.880	264	486	267	494	0
6	6	6	"gsp"	"STM3139"	6710	19950	100	1567	1459	519	51	55	22	98	97	0	1172	1111	314	127	134	38	100	100	0	1.451	1.431	1.445	1.302	1.595	1.472	0.966	80	441	2561	2392	0.537	1516	1045	1408	984	0
6	7	6	"pqiA"	"STM1063"	6870	19950	90	214	219	74	50	60	41	100	96	0	457	480	115	128	145	78	100	100	0	0.498	0.480	0.473	0.462	1.357	0.467	0.857	52	369	493	521	-1.004	164	329	169	352	0
6	8	6	""	"STM1078"	7060	19940	90	223	229	64	51	58	38	100	98	0	300	313	65	129	141	75	100	69	0	1.006	0.967	0.938	0.952	1.318	0.775	0.808	52	388	343	362	0.008	172	171	178	184	0
6	9	6	"hpaH"	"STM1105"	7240	19950	100	151	161	46	49	51	14	100	100	0	722	706	161	127	130	26	100	100	0	0.171	0.193	0.192	0.188	1.410	0.191	0.845	80	452	697	691	-2.544	102	595	112	579	0
6	10	6	""	"STM1132"	7410	19940	90	138	138	34	51	53	17	100	90	0	726	716	165	128	142	74	100	100	0	0.145	0.148	0.143	0.142	1.433	0.147	0.844	52	359	685	675	-2.781	87	598	87	588	0
6	11	6	"rluC"	"STM1187"	7590	19950	100	415	414	103	50	53	19	100	98	0	740	729	170	128	139	65	97	96	0	0.596	0.606	0.601	0.622	1.362	0.588	0.916	80	452	977	965	-0.746	365	612	364	601	0
6	12	6	"ycfW"	"STM1219"	7770	19940	100	907	904	212	51	59	46	100	98	0	975	988	182	128	135	41	100	100	0	1.011	0.992	0.997	0.967	1.313	1.005	0.954	80	452	1703	1713	0.015	856	847	853	860	0
6	13	6	"dnaA"	"STM3838"	7950	19940	90	439	446	103	50	61	51	100	100	0	396	396	71	127	134	43	100	100	0	1.446	1.472	1.493	1.471	1.202	1.531	0.915	52	373	658	665	0.532	389	269	396	269	0
6	14	6	""	"STM1484"	8130	19940	100	756	702	234	50	54	22	100	100	0	683	663	170	128	132	27	100	100	0	1.272	1.219	1.276	1.181	1.340	1.245	0.947	80	440	1261	1187	0.347	706	555	652	535	0
6	15	6	"yrdB"	"STM3400"	8300	19940	100	499	488	138	50	53	17	100	100	0	455	439	89	130	131	24	100	98	0	1.382	1.417	1.406	1.417	1.333	1.438	0.921	80	443	774	747	0.466	449	325	438	309	0
6	16	6	""	"STM3411"	8470	19930	70	112	116	32	52	54	15	93	81	0	217	218	36	131	131	20	96	87	0	0.698	0.736	0.802	0.672	2.488	0.660	0.526	32	236	146	151	-0.519	60	86	64	87	0
6	17	6	"rplR"	"STM3424"	8660	19940	100	3836	3547	1176	51	58	29	100	100	0	190	189	34	127	128	19	90	75	0	60.079	56.387	56.427	53.980	1.399	58.074	0.621	80	448	3848	3558	5.909	3785	63	3496	62	0
6	18	6	"yheO"	"STM3452"	8830	19930	100	817	809	220	51	61	39	100	100	0	636	625	132	127	130	24	100	100	0	1.505	1.522	1.541	1.504	1.229	1.540	0.954	80	408	1275	1256	0.590	766	509	758	498	0
6	19	6	"treF"	"STM3603"	9010	19930	100	498	504	127	50	55	30	100	100	0	953	996	220	130	133	26	100	100	0	0.544	0.524	0.518	0.519	1.191	0.520	0.938	80	442	1271	1320	-0.877	448	823	454	866	0
6	20	6	"yhjL"	"STM3616"	9190	19930	100	142	148	38	50	51	14	100	98	0	331	344	76	129	131	20	100	100	0	0.455	0.456	0.442	0.445	1.543	0.443	0.752	80	430	294	313	-1.135	92	202	98	215	0
6	21	6	"yhjT"	"STM3623"	9370	19930	90	83	87	25	49	51	15	82	67	0	191	205	52	130	131	17	94	84	0	0.557	0.507	0.563	0.475	2.325	0.418	0.483	52	374	95	113	-0.843	34	61	38	75	0
6	22	6	""	"STM3632"	9540	19920	90	389	375	65	53	57	24	100	100	0	1169	1150	120	132	143	58	100	100	0	0.324	0.316	0.323	0.313	1.192	0.319	0.934	52	357	1373	1340	-1.626	336	1037	322	1018	0
6	23	6	"yiaG"	"STM3648"	9710	19920	90	113	119	34	53	57	22	98	73	0	282	298	83	135	147	55	100	82	0	0.408	0.405	0.390	0.394	1.579	0.366	0.672	52	379	207	229	-1.293	60	147	66	163	0
6	24	6	"yiaH"	"STM3658"	9900	19920	90	418	397	107	54	59	26	100	100	0	1372	1352	299	135	157	93	100	100	0	0.294	0.282	0.284	0.274	1.250	0.285	0.947	52	408	1601	1560	-1.765	364	1237	343	1217	0
6	1	7	"rpmH"	"STM3839"	5810	20150	90	282	289	146	47	54	42	100	94	0	178	180	41	123	124	18	86	69	0	4.273	4.246	4.111	4.492	1.834	4.496	0.663	52	375	290	299	2.095	235	55	242	57	0
6	2	7	"trmE"	"STM3843"	5990	20140	100	498	506	91	49	56	38	100	100	0	793	798	140	125	127	20	100	100	0	0.672	0.679	0.682	0.680	1.212	0.662	0.932	80	471	1117	1130	-0.573	449	668	457	673	0
6	3	7	""	"STM3846"	6170	20140	90	90	95	25	49	52	15	92	69	0	490	494	87	126	129	21	100	100	0	0.113	0.125	0.101	0.113	1.763	0.117	0.492	52	365	405	414	-3.150	41	364	46	368	0
6	4	7	"pstB"	"STM3854"	6340	20130	90	4257	4153	706	51	70	62	100	100	0	735	725	106	127	129	20	100	100	0	6.918	6.860	6.993	6.857	1.126	6.961	0.968	52	366	4814	4700	2.790	4206	608	4102	598	0
6	5	7	""	"STM3858"	6520	20120	90	421	406	113	52	67	51	100	96	0	913	900	176	128	130	20	100	100	0	0.470	0.459	0.457	0.439	1.295	0.453	0.915	52	375	1154	1126	-1.089	369	785	354	772	0
6	6	7	"atpB"	"STM3871"	6690	20130	90	1835	1847	494	53	83	167	100	100	0	338	366	83	128	131	28	100	100	0	8.486	7.538	7.853	7.675	1.193	7.532	0.934	52	377	1992	2032	3.085	1782	210	1794	238	0
6	7	7	"lpdA"	"STM0154"	6880	20130	100	2674	2630	944	52	80	141	100	97	0	319	314	60	125	129	30	100	97	0	13.515	13.640	13.625	12.999	1.443	14.808	0.877	80	460	2816	2767	3.757	2622	194	2578	189	0
6	8	7	"kdgT"	"STM0161"	7050	20120	90	151	154	38	50	59	32	100	90	0	493	488	60	127	128	21	100	100	0	0.276	0.288	0.277	0.276	1.310	0.279	0.599	52	386	467	465	-1.857	101	366	104	361	0
6	9	7	"gcd"	"STM0169"	7240	20130	100	1505	1459	372	50	56	34	100	100	0	1503	1454	381	129	135	39	100	100	0	1.059	1.063	1.080	1.092	1.236	1.052	0.967	80	462	2829	2734	0.083	1455	1374	1409	1325	0
6	10	7	"stiH"	"STM0174"	7420	20110	90	167	179	56	49	57	37	100	82	0	666	650	158	128	137	44	100	100	0	0.219	0.249	0.238	0.238	1.426	0.249	0.663	52	367	656	652	-2.189	118	538	130	522	0
6	11	7	"yadI"	"STM0178"	7580	20120	90	131	138	39	49	51	16	100	98	0	534	524	88	126	130	32	100	100	0	0.201	0.224	0.226	0.211	1.402	0.225	0.751	52	363	490	487	-2.315	82	408	89	398	0
6	12	7	"yadB"	"STM0185"	7770	20120	90	187	187	44	50	52	16	100	100	0	348	363	90	128	131	27	100	100	0	0.623	0.583	0.610	0.586	1.426	0.535	0.784	52	378	357	372	-0.683	137	220	137	235	0
6	13	7	""	"STM1586"	7940	20120	100	9712	9140	2962	50	77	79	100	100	0	599	584	161	128	129	18	98	98	0	20.514	19.934	20.195	19.840	1.368	20.085	0.945	80	452	10133	9546	4.359	9662	471	9090	456	0
6	14	7	"srfC"	"STM1595"	8130	20120	100	363	396	213	49	78	81	90	81	0	349	342	115	125	128	18	93	92	0	1.402	1.599	1.550	1.523	1.421	1.815	0.757	80	430	538	564	0.487	314	224	347	217	0
6	15	7	"sifB"	"STM1602"	8300	20120	100	141	148	33	50	52	13	100	100	0	841	857	155	131	146	55	100	100	0	0.128	0.135	0.128	0.131	1.453	0.126	0.770	80	408	801	824	-2.964	91	710	98	726	0
6	16	7	""	"STM1606"	8480	20110	100	826	808	116	52	55	18	100	100	0	1011	983	167	133	148	54	100	100	0	0.882	0.889	0.888	0.906	1.217	0.885	0.943	80	453	1652	1606	-0.182	774	878	756	850	0
6	17	7	""	"STM1615"	8650	20110	90	155	167	50	50	55	19	100	100	0	665	679	141	130	135	28	100	100	0	0.196	0.213	0.197	0.203	1.368	0.197	0.776	52	348	640	666	-2.349	105	535	117	549	0
6	18	7	""	"STM1621"	8830	20110	100	137	140	41	50	52	13	95	93	0	734	705	166	130	131	21	100	100	0	0.144	0.157	0.144	0.144	1.582	0.154	0.802	80	442	691	665	-2.795	87	604	90	575	0
6	19	7	""	"STM1792"	9010	20110	100	291	285	76	51	52	13	98	97	0	1414	1325	295	132	137	27	100	100	0	0.187	0.196	0.198	0.187	1.465	0.195	0.928	80	432	1522	1427	-2.417	240	1282	234	1193	0
6	20	7	"ycgQ"	"STM1800"	9190	20110	100	323	333	112	52	53	13	100	100	0	575	566	145	131	136	27	100	100	0	0.610	0.646	0.649	0.637	1.270	0.659	0.917	80	408	715	716	-0.712	271	444	281	435	0
6	21	7	"nhaB"	"STM1806"	9360	20110	100	1387	1444	310	52	57	23	100	100	0	1180	1209	283	131	135	24	100	100	0	1.273	1.291	1.293	1.326	1.297	1.277	0.960	80	418	2384	2470	0.348	1335	1049	1392	1078	0
6	22	7	"rnd"	"STM1817"	9540	20100	100	244	246	79	52	58	25	100	93	0	464	464	103	132	137	32	100	100	0	0.578	0.584	0.571	0.550	1.432	0.582	0.859	80	452	524	526	-0.790	192	332	194	332	0
6	23	7	"yoaE"	"STM1828"	9710	20100	90	652	647	227	51	59	46	100	100	0	485	522	158	132	138	42	100	100	0	1.703	1.528	1.534	1.550	1.250	1.519	0.936	52	386	954	986	0.768	601	353	596	390	0
6	24	7	""	"STM1833"	9910	20100	80	100	111	40	49	50	13	94	86	0	264	265	69	127	128	16	100	100	0	0.372	0.449	0.388	0.409	1.809	0.435	0.627	52	326	188	200	-1.426	51	137	62	138	0
6	1	8	""	"STM2358"	5820	20300	90	170	170	40	48	49	13	98	98	0	864	857	137	125	126	22	100	100	0	0.165	0.167	0.163	0.158	1.404	0.169	0.857	52	360	861	854	-2.599	122	739	122	732	0
6	2	8	"dedD"	"STM2364"	5980	20310	90	1524	1493	503	49	66	88	100	100	0	470	459	111	127	132	31	100	100	0	4.300	4.349	4.462	4.319	1.259	4.498	0.937	52	364	1818	1776	2.104	1475	343	1444	332	0
6	3	8	"usg"	"STM2369"	6170	20310	90	2658	2706	429	53	79	106	100	100	0	794	827	117	127	131	30	100	100	0	3.906	3.790	3.757	3.789	1.104	3.825	0.960	52	380	3272	3353	1.966	2605	667	2653	700	0
6	4	8	""	"STM2377"	6350	20300	100	230	220	60	51	68	81	88	63	0	764	729	159	127	132	29	100	100	0	0.281	0.281	0.289	0.265	1.548	0.269	0.788	80	460	816	771	-1.831	179	637	169	602	0
6	5	8	"yfcM"	"STM2381"	6530	20300	100	307	280	99	49	53	25	98	96	0	426	397	124	127	132	30	95	91	0	0.863	0.856	0.865	0.859	1.505	0.833	0.847	80	462	557	501	-0.213	258	299	231	270	0
6	6	8	"fadL"	"STM2391"	6710	20300	90	512	525	122	49	58	76	100	100	0	846	859	139	127	131	28	100	100	0	0.644	0.650	0.641	0.640	1.188	0.650	0.932	52	374	1182	1208	-0.635	463	719	476	732	0
6	7	8	""	"STM2595"	6890	20300	90	113	112	27	49	50	14	96	92	0	465	477	103	124	125	17	100	100	0	0.188	0.178	0.170	0.158	1.815	0.173	0.718	52	367	405	416	-2.414	64	341	63	353	0
6	8	8	""	"STM2599"	7050	20300	70	136	139	36	49	52	13	100	96	0	314	298	44	128	130	23	100	100	0	0.468	0.529	0.530	0.495	1.585	0.490	0.692	32	236	273	260	-1.096	87	186	90	170	0
6	9	8	""	"STM2604"	7240	20300	90	114	117	28	49	51	19	100	84	0	419	432	94	125	126	17	100	100	0	0.221	0.221	0.197	0.213	1.515	0.207	0.676	52	371	359	375	-2.177	65	294	68	307	0
6	10	8	""	"STM2608"	7420	20300	100	331	332	72	50	53	16	100	100	0	1674	1688	295	128	141	55	100	100	0	0.182	0.181	0.176	0.179	1.289	0.176	0.895	80	458	1827	1842	-2.460	281	1546	282	1560	0
6	11	8	""	"STM2613"	7590	20300	100	122	129	43	50	53	18	96	87	0	532	540	159	127	144	63	100	98	0	0.178	0.191	0.183	0.178	1.731	0.229	0.527	80	440	477	492	-2.492	72	405	79	413	100
6	12	8	""	"STM2618"	7770	20300	80	70	72	15	49	51	15	65	34	0	221	226	44	127	131	40	96	67	0	0.223	0.232	0.244	0.218	2.257	0.152	0.536	52	322	115	122	-2.162	21	94	23	99	0
6	13	8	"yrbE"	"STM3312"	7940	20290	90	1310	1263	313	50	54	25	100	100	0	594	618	134	126	130	26	100	100	0	2.692	2.465	2.663	2.453	1.247	2.509	0.923	52	365	1728	1705	1.429	1260	468	1213	492	0
6	14	8	"yhbG"	"STM3319"	8110	20290	90	1769	1777	404	53	88	173	100	100	0	689	670	142	129	140	63	100	98	0	3.064	3.187	3.196	3.222	1.240	3.192	0.943	52	367	2276	2265	1.616	1716	560	1724	541	0
6	15	8	""	"STM3334"	8300	20290	100	925	878	308	51	76	144	98	90	0	934	869	278	130	139	57	96	96	0	1.087	1.119	1.123	1.152	1.478	1.112	0.947	80	426	1678	1566	0.120	874	804	827	739	0
6	16	8	""	"STM3343"	8470	20290	100	459	458	107	52	59	28	100	98	0	805	790	148	129	139	37	100	100	0	0.602	0.614	0.613	0.601	1.338	0.611	0.916	80	420	1083	1067	-0.732	407	676	406	661	0
6	17	8	"yhcB"	"STM3347"	8650	20290	100	474	513	235	53	61	26	100	100	0	374	386	132	132	139	35	100	97	0	1.740	1.811	1.850	1.836	1.353	1.849	0.866	80	452	663	714	0.799	421	242	460	254	0
6	18	8	""	"STM3358"	8840	20290	100	361	348	74	52	57	19	100	100	0	604	599	99	130	131	17	100	100	0	0.652	0.631	0.644	0.628	1.338	0.619	0.896	80	462	783	765	-0.617	309	474	296	469	0
6	19	8	""	"STM0762"	9010	20280	90	210	206	38	55	57	17	100	100	0	994	972	160	136	151	51	100	100	0	0.181	0.181	0.177	0.178	1.275	0.171	0.832	52	348	1013	987	-2.469	155	858	151	836	0
6	20	8	"dcoA"	"STM0767"	9190	20280	110	309	307	97	53	55	15	95	95	0	1935	1851	475	134	152	52	100	100	0	0.142	0.148	0.150	0.145	1.261	0.148	0.922	80	478	2057	1971	-2.815	256	1801	254	1717	0
6	21	8	""	"STM0777"	9370	20280	100	198	198	53	53	56	18	96	95	0	894	881	183	135	151	48	100	98	0	0.191	0.194	0.188	0.186	1.382	0.193	0.864	80	408	904	891	-2.388	145	759	145	746	0
6	22	8	"modB"	"STM0782"	9530	20280	90	904	865	247	53	67	70	100	100	0	647	644	144	134	154	70	100	98	0	1.659	1.592	1.558	1.583	1.308	1.687	0.897	52	363	1364	1322	0.730	851	513	812	510	0
6	23	8	"hutG"	"STM0788"	9710	20280	90	160	166	39	51	64	63	92	34	0	322	332	63	130	143	63	100	94	0	0.568	0.569	0.581	0.559	1.438	0.522	0.770	52	396	301	317	-0.817	109	192	115	202	0
6	24	8	"hutH"	"STM0791"	9900	20270	90	118	125	35	48	52	18	100	94	0	375	373	60	130	134	33	100	100	0	0.286	0.317	0.307	0.298	1.396	0.291	0.715	52	393	315	320	-1.807	70	245	77	243	0
6	1	9	""	"STM0903"	5820	20480	90	133	136	33	48	49	13	100	98	0	1026	1047	161	125	129	33	100	100	0	0.094	0.095	0.092	0.089	1.563	0.095	0.752	52	401	986	1010	-3.406	85	901	88	922	0
6	2	9	""	"STM0908"	6000	20490	100	105	108	29	47	52	45	72	16	0	529	523	147	126	130	34	100	98	0	0.144	0.154	0.149	0.144	1.631	0.149	0.753	80	451	461	458	-2.797	58	403	61	397	0
6	3	9	""	"STM0914"	6160	20480	90	80	84	25	47	49	13	90	59	0	567	597	145	127	132	38	100	100	0	0.075	0.079	0.075	0.073	1.667	0.075	0.532	52	375	473	507	-3.737	33	440	37	470	0
6	4	9	""	"STM0918"	6350	20490	80	57	60	18	46	47	11	44	26	0	268	271	53	123	124	19	100	100	0	0.076	0.095	0.103	0.088	2.497	0.098	0.191	52	328	156	162	-3.720	11	145	14	148	0
6	5	9	""	"STM0922"	6530	20490	100	106	109	28	47	48	13	97	96	0	778	747	173	124	130	29	100	100	0	0.090	0.100	0.092	0.094	1.660	0.095	0.716	80	452	713	685	-3.471	59	654	62	623	0
6	6	9	""	"STM0926"	6710	20480	110	468	442	116	49	52	22	97	96	0	2555	2371	530	128	146	52	100	100	0	0.173	0.175	0.175	0.172	1.230	0.176	0.954	80	490	2846	2636	-2.534	419	2427	393	2243	0
6	7	9	""	"STM4206"	6880	20480	110	84	91	29	49	51	14	85	62	0	373	362	89	128	140	48	96	93	0	0.143	0.179	0.150	0.164	2.379	0.160	0.498	80	490	280	276	-2.807	35	245	42	234	0
6	8	9	""	"STM4210"	7070	20480	100	182	184	48	49	51	13	100	98	0	733	740	131	127	129	21	100	100	0	0.219	0.220	0.218	0.207	1.467	0.216	0.846	80	438	739	748	-2.188	133	606	135	613	0
6	9	9	""	"STM4215"	7230	20480	100	110	113	32	49	51	18	95	77	0	523	545	109	129	131	21	100	100	0	0.155	0.154	0.151	0.135	1.866	0.143	0.548	80	444	455	480	-2.691	61	394	64	416	0
6	10	9	""	"STM4219"	7420	20480	90	102	115	41	48	50	13	100	96	0	311	344	154	130	131	19	100	100	0	0.298	0.313	0.278	0.311	1.574	0.256	0.651	52	354	235	281	-1.745	54	181	67	214	0
6	11	9	"yjbG"	"STM4224"	7570	20470	90	132	144	45	50	54	19	98	94	0	545	550	119	134	152	72	100	100	0	0.200	0.226	0.230	0.215	1.419	0.229	0.779	52	363	493	510	-2.325	82	411	94	416	0
6	12	9	"yjbO"	"STM4244"	7770	20470	90	164	174	51	50	53	14	100	100	0	311	314	67	128	136	41	100	100	0	0.623	0.667	0.669	0.648	1.370	0.686	0.784	52	378	297	310	-0.683	114	183	124	186	0
6	13	9	"csgC"	"STM1145"	7940	20470	90	130	130	26	50	52	15	98	96	0	500	495	71	132	138	40	100	100	0	0.217	0.220	0.199	0.212	1.366	0.216	0.746	52	381	448	443	-2.202	80	368	80	363	0
6	14	9	"ssaO"	"STM1416"	8130	20470	100	129	138	57	50	62	105	28	5	0	479	486	143	131	139	45	100	98	0	0.227	0.248	0.232	0.208	1.860	0.260	0.758	80	460	427	443	-2.139	79	348	88	355	0
6	15	9	"hisC"	"STM2073"	8300	20470	100	2023	2216	548	50	68	58	100	100	0	774	839	211	130	135	28	100	100	0	3.064	3.055	3.011	3.118	1.210	3.054	0.960	80	408	2617	2875	1.615	1973	644	2166	709	0
6	16	9	"flgE"	"STM1177"	8470	20470	100	8342	7654	1783	54	249	541	100	98	0	860	827	164	134	156	67	98	97	0	11.416	10.967	11.047	10.983	1.285	11.324	0.955	80	446	9014	8293	3.513	8288	726	7600	693	0
6	17	9	"rnc"	"STM2581"	8670	20460	80	797	792	185	56	212	390	100	32	0	425	434	74	133	148	56	100	100	0	2.538	2.445	2.453	2.440	1.195	3.815	0.709	52	328	1033	1037	1.344	741	292	736	301	100
6	18	9	"mutS"	"STM2909"	8840	20470	70	140	146	54	49	56	21	100	93	0	213	217	39	129	129	18	100	96	0	1.083	1.102	1.053	1.087	1.536	1.152	0.589	32	236	175	185	0.115	91	84	97	88	0
6	19	9	"yecS"	"STM1952"	9010	20460	100	496	479	175	49	51	13	100	100	0	518	487	127	125	128	24	100	98	0	1.137	1.188	1.186	1.147	1.316	1.220	0.933	80	465	840	792	0.186	447	393	430	362	0
6	20	9	"otsB"	"STM1929"	9200	20460	100	195	218	70	51	53	15	100	100	0	687	754	236	129	135	32	100	100	0	0.258	0.267	0.258	0.261	1.308	0.261	0.887	80	430	702	792	-1.954	144	558	167	625	0
6	21	9	"yebC"	"STM1899"	9370	20460	100	2382	2329	442	52	62	32	100	100	0	705	691	109	131	137	32	100	100	0	4.059	4.066	4.019	4.075	1.246	4.201	0.941	80	420	2904	2837	2.021	2330	574	2277	560	0
6	22	9	"yecN"	"STM1904"	9540	20460	90	227	258	113	54	64	35	100	100	0	332	363	125	132	134	18	100	100	0	0.865	0.883	0.816	0.872	1.386	0.881	0.810	52	364	373	435	-0.209	173	200	204	231	0
6	23	9	"grpE"	"STM2681"	9730	20460	100	2799	2684	640	52	68	58	100	100	0	647	636	157	129	132	21	100	100	0	5.303	5.191	5.373	5.359	1.233	5.177	0.953	80	449	3265	3139	2.407	2747	518	2632	507	0
6	24	9	""	"STM3782"	9900	20450	110	263	267	65	52	66	54	98	95	0	1035	1051	198	132	140	34	100	100	0	0.234	0.234	0.230	0.226	1.298	0.215	0.538	80	523	1114	1134	-2.097	211	903	215	919	0
6	1	10	"dinP"	"STM0313"	5820	20670	90	203	205	60	47	49	14	100	100	0	544	538	120	124	128	35	100	100	0	0.371	0.382	0.366	0.369	1.382	0.376	0.835	52	400	576	572	-1.429	156	420	158	414	0
6	2	10	""	"STM0325"	6000	20670	80	119	116	26	48	49	14	100	94	0	428	425	96	124	127	38	100	100	0	0.234	0.226	0.225	0.220	1.482	0.217	0.733	52	328	375	369	-2.098	71	304	68	301	0
6	3	10	""	"STM0329"	6190	20670	90	81	81	19	47	48	12	88	61	0	319	324	72	124	125	18	100	100	0	0.174	0.170	0.155	0.155	1.932	0.153	0.511	52	376	229	234	-2.520	34	195	34	200	0
6	4	10	""	"STM0333"	6350	20670	100	241	240	58	47	49	13	100	100	0	1017	974	186	125	129	21	100	100	0	0.217	0.227	0.222	0.226	1.337	0.222	0.888	80	430	1086	1042	-2.201	194	892	193	849	0
6	5	10	""	"STM1050"	6530	20670	100	169	169	49	47	49	13	98	98	0	994	938	228	128	131	20	100	100	0	0.141	0.151	0.149	0.146	1.491	0.146	0.834	80	420	988	932	-2.827	122	866	122	810	0
6	6	10	"ycbW"	"STM1059"	6710	20670	100	424	441	133	48	50	14	100	100	0	246	251	51	126	129	24	98	93	0	3.133	3.144	3.189	3.251	1.445	3.217	0.806	80	430	496	518	1.648	376	120	393	125	0
6	7	10	"yeaM"	"STM1279"	6890	20660	100	839	785	217	50	52	15	100	100	0	816	779	157	127	128	19	100	100	0	1.145	1.127	1.137	1.096	1.277	1.143	0.951	80	432	1478	1387	0.196	789	689	735	652	0
6	8	10	""	"STM1287"	7070	20660	100	233	233	81	48	50	14	100	98	0	784	766	228	125	127	17	100	100	0	0.281	0.289	0.277	0.279	1.342	0.287	0.896	80	420	844	826	-1.833	185	659	185	641	0
6	9	10	"yeaA"	"STM1291"	7230	20660	90	585	595	130	49	55	31	100	100	0	432	438	62	127	130	23	100	100	0	1.757	1.756	1.791	1.736	1.291	1.808	0.907	52	355	841	857	0.813	536	305	546	311	0
6	10	10	"astC"	"STM1303"	7420	20660	100	216	213	53	49	53	27	98	96	0	856	869	179	129	132	23	100	100	0	0.230	0.222	0.222	0.212	1.389	0.217	0.888	80	470	894	904	-2.122	167	727	164	740	0
6	11	10	"spy"	"STM1308"	7600	20660	100	353	340	78	51	53	16	100	100	0	491	483	89	130	134	33	100	98	0	0.837	0.819	0.820	0.818	1.276	0.825	0.913	80	441	663	642	-0.257	302	361	289	353	0
6	12	10	"celG"	"STM1317"	7770	20650	100	317	314	64	52	55	18	100	100	0	535	548	71	129	133	23	100	100	0	0.653	0.625	0.624	0.613	1.261	0.628	0.914	80	440	671	681	-0.615	265	406	262	419	0
6	13	10	"rfbJ"	"STM2089"	7950	20650	100	462	438	134	51	54	17	100	100	0	547	531	140	131	135	28	100	98	0	0.988	0.967	0.975	0.970	1.379	0.964	0.939	80	430	827	787	-0.017	411	416	387	400	0
6	14	10	"galF"	"STM2098"	8110	20650	90	791	748	213	52	64	72	100	100	0	731	704	135	129	140	62	100	100	0	1.228	1.210	1.190	1.177	1.202	1.234	0.953	52	371	1341	1271	0.296	739	602	696	575	0
6	15	10	"wcaC"	"STM2113"	8310	20650	100	178	175	50	50	61	66	86	45	0	794	757	180	129	137	56	100	100	0	0.192	0.199	0.195	0.190	1.427	0.195	0.858	80	446	793	753	-2.377	128	665	125	628	0
6	16	10	"yegH"	"STM2119"	8480	20650	100	728	708	161	50	62	141	100	98	0	1237	1197	249	130	133	22	100	100	0	0.612	0.617	0.613	0.621	1.299	0.612	0.955	80	418	1785	1725	-0.707	678	1107	658	1067	0
6	17	10	"yegB"	"STM2129"	8650	20650	100	269	257	77	51	58	58	93	91	0	1060	1021	228	130	133	22	100	100	0	0.234	0.231	0.226	0.214	1.646	0.233	0.912	80	440	1148	1097	-2.093	218	930	206	891	0
6	18	10	"yegQ"	"STM2136"	8830	20650	100	972	1001	198	50	60	33	100	100	0	1042	1045	200	132	139	35	100	100	0	1.013	1.042	1.034	1.053	1.183	1.034	0.968	80	441	1832	1864	0.019	922	910	951	913	0
6	19	10	"cpxR"	"STM4059"	9010	20640	100	164	194	119	49	59	33	98	82	0	159	171	44	129	136	35	42	10	0	3.833	3.452	3.594	3.412	1.846	2.467	0.478	80	452	145	187	1.939	115	30	145	42	-75
6	20	10	""	"STM4068"	9200	20640	100	356	353	85	50	51	13	100	100	0	582	561	119	130	130	17	100	100	0	0.677	0.703	0.707	0.707	1.276	0.694	0.924	80	442	758	734	-0.563	306	452	303	431	0
6	21	10	"yneA"	"STM4077"	9380	20640	100	220	218	60	50	53	18	98	98	0	878	859	208	132	134	19	100	100	0	0.228	0.231	0.223	0.218	1.485	0.226	0.879	80	417	916	895	-2.134	170	746	168	727	0
6	22	10	"glpK"	"STM4086"	9540	20630	100	49	51	13	49	51	18	8	1	0	124	125	22	127	130	20	15	2	0	0.000	-1.000	0.426	0.549	3.423	0.056	0.003	80	417	-3	0	Error	0	-3	2	-2	-75
6	23	10	"ftsN"	"STM4093"	9720	20640	100	417	472	189	51	52	18	100	100	0	412	432	123	129	129	17	100	98	0	1.293	1.389	1.390	1.402	1.317	1.414	0.933	80	442	649	724	0.371	366	283	421	303	0
6	24	10	""	"STM4102"	9910	20630	100	245	246	64	52	54	17	100	97	0	844	845	136	132	140	34	100	100	0	0.271	0.272	0.273	0.257	1.392	0.272	0.892	80	474	905	907	-1.883	193	712	194	713	0
6	1	11	"ygdL"	"STM2987"	5820	20850	100	1038	947	324	52	56	19	100	97	0	743	677	213	129	131	18	97	97	0	1.606	1.633	1.617	1.732	1.427	1.625	0.954	80	482	1600	1443	0.683	986	614	895	548	0
6	2	11	"ygdB"	"STM2998"	6010	20840	90	186	191	52	51	54	18	100	98	0	557	553	106	133	133	19	100	100	0	0.318	0.333	0.324	0.316	1.453	0.335	0.825	52	346	559	560	-1.651	135	424	140	420	0
6	3	11	"ygeD"	"STM3009"	6170	20840	90	460	459	117	48	49	12	100	100	0	623	589	115	127	128	17	100	100	0	0.831	0.890	0.841	0.878	1.270	0.893	0.920	52	374	908	873	-0.268	412	496	411	462	0
6	4	11	"kduI"	"STM3018"	6360	20850	100	175	165	38	48	50	14	97	97	0	773	742	163	129	132	21	100	100	0	0.197	0.191	0.195	0.186	1.539	0.185	0.836	80	451	771	730	-2.342	127	644	117	613	0
6	5	11	""	"STM3025"	6540	20840	100	252	251	76	47	50	14	100	97	0	758	734	182	134	136	21	100	100	0	0.329	0.340	0.340	0.321	1.465	0.333	0.896	80	418	829	804	-1.606	205	624	204	600	0
6	6	11	""	"STM3030"	6710	20840	100	165	167	43	47	50	14	98	98	0	794	772	151	133	134	20	100	100	0	0.179	0.188	0.187	0.183	1.458	0.179	0.795	80	419	779	759	-2.486	118	661	120	639	0
6	7	11	""	"STM2692"	6880	20830	90	345	345	77	49	52	18	100	100	0	981	997	189	135	139	33	100	100	0	0.350	0.343	0.334	0.338	1.268	0.340	0.932	52	364	1142	1158	-1.515	296	846	296	862	0
6	8	11	""	"STM2702"	7060	20830	90	109	109	28	48	51	18	96	80	0	691	681	96	133	142	47	100	100	0	0.109	0.111	0.108	0.103	1.566	0.106	0.621	52	373	619	609	-3.193	61	558	61	548	0
6	9	11	""	"STM2706"	7240	20840	100	162	162	49	48	50	16	100	93	0	1045	963	263	132	137	39	97	97	0	0.125	0.137	0.136	0.138	1.579	0.134	0.853	80	452	1027	945	-3.002	114	913	114	831	0
6	10	11	"yjiA"	"STM4530"	7410	20840	90	818	796	209	49	59	54	100	100	0	745	730	139	134	140	38	100	100	0	1.259	1.253	1.238	1.235	1.166	1.287	0.954	52	359	1380	1343	0.332	769	611	747	596	0
6	11	11	"cutF"	"STM0241"	7580	20830	90	109	112	28	51	60	52	59	7	0	210	214	30	132	138	38	96	50	0	0.744	0.744	0.669	0.693	1.950	0.606	0.511	52	381	136	143	-0.427	58	78	61	82	0
6	12	11	"yaiY"	"STM0378"	7780	20830	90	91	88	22	48	51	15	84	65	0	312	309	56	127	129	17	100	100	0	0.232	0.220	0.218	0.209	2.082	0.191	0.383	52	387	228	222	-2.105	43	185	40	182	0
6	13	11	"ybcI"	"STM0540"	7960	20830	100	229	228	66	49	50	14	98	97	0	621	599	137	129	129	16	100	100	0	0.366	0.381	0.370	0.366	1.460	0.376	0.882	80	430	672	649	-1.451	180	492	179	470	0
6	14	11	""	"STM0556"	8130	20830	80	74	78	20	48	49	12	86	57	0	317	303	50	132	131	16	100	100	0	0.141	0.175	0.170	0.155	2.032	0.157	0.401	52	314	211	201	-2.831	26	185	30	171	0
6	15	11	""	"STM0298"	8310	20830	100	81	83	21	48	50	13	87	63	0	362	365	77	133	132	17	100	98	0	0.144	0.151	0.150	0.144	1.832	0.142	0.500	80	452	262	267	-2.795	33	229	35	232	0
6	16	11	""	"STM0576"	8490	20830	90	97	100	29	48	49	13	96	82	0	423	422	59	131	132	17	100	100	0	0.168	0.179	0.168	0.154	1.891	0.164	0.541	52	348	341	343	-2.575	49	292	52	291	0
6	17	11	""	"STM0581"	8640	20820	90	539	519	157	52	65	55	100	100	0	406	403	67	134	141	36	100	100	0	1.790	1.736	1.709	1.682	1.331	1.831	0.903	52	361	759	736	0.840	487	272	467	269	0
6	18	11	"fepC"	"STM0590"	8840	20820	110	1081	1022	246	55	65	46	100	100	0	723	718	115	135	141	33	100	100	0	1.745	1.659	1.674	1.607	1.277	1.710	0.955	80	509	1614	1550	0.803	1026	588	967	583	0
6	19	11	"narP"	"STM2246"	9010	20820	90	329	331	62	49	54	19	100	100	0	669	671	76	133	136	23	100	100	0	0.522	0.524	0.518	0.516	1.221	0.533	0.914	52	365	816	820	-0.937	280	536	282	538	0
6	20	11	"stcA"	"STM2152"	9190	20810	90	132	135	35	49	51	14	100	98	0	647	659	83	139	142	27	100	100	0	0.163	0.165	0.156	0.154	1.492	0.163	0.753	52	392	591	606	-2.614	83	508	86	520	0
6	21	11	"yehW"	"STM2162"	9380	20820	90	396	396	103	49	51	14	100	100	0	419	421	75	136	138	23	100	100	0	1.226	1.218	1.289	1.206	1.318	1.248	0.888	52	362	630	632	0.294	347	283	347	285	0
6	22	11	"yohD"	"STM2170"	9540	20810	90	261	253	81	50	54	22	100	96	0	733	715	134	136	145	60	100	100	0	0.353	0.351	0.347	0.325	1.393	0.359	0.915	52	378	808	782	-1.500	211	597	203	579	0
6	23	11	""	"STM2175"	9740	20820	100	552	558	125	52	57	23	100	100	0	1109	1111	288	135	148	56	100	100	0	0.513	0.518	0.518	0.532	1.269	0.500	0.944	80	458	1474	1482	-0.962	500	974	506	976	0
6	24	11	""	"STM2288"	9920	20810	110	76	77	21	50	54	18	63	32	0	244	243	45	132	138	30	96	86	0	0.232	0.243	0.243	0.228	2.110	0.269	0.376	80	528	138	138	-2.107	26	112	27	111	0
6	1	12	"hupA"	"STM4170"	5810	21020	90	1356	1338	291	51	59	35	100	100	0	356	363	57	129	130	17	100	100	0	5.749	5.500	5.575	5.503	1.241	5.776	0.918	52	351	1532	1521	2.523	1305	227	1287	234	0
6	2	12	"hupA"	"STM4170"	5980	21010	120	741	714	263	54	61	31	97	95	0	235	229	42	130	131	18	95	91	0	6.543	6.667	6.712	6.480	1.644	6.858	0.791	120	578	792	759	2.710	687	105	660	99	0
6	3	12	"hilA"	"STM2876"	6170	21020	90	705	676	219	51	56	26	100	100	0	612	588	137	127	130	21	100	100	0	1.348	1.356	1.349	1.327	1.220	1.408	0.942	52	395	1139	1086	0.431	654	485	625	461	0
6	4	12	"hilA"	"STM2876"	6360	21020	80	881	868	228	50	52	14	100	100	0	731	714	129	130	131	18	100	100	0	1.383	1.401	1.385	1.383	1.179	1.452	0.949	52	320	1432	1402	0.467	831	601	818	584	0
6	5	12	"hilC"	"STM2867"	6530	21020	90	848	830	174	51	59	49	100	100	0	600	613	104	134	136	27	100	100	0	1.710	1.626	1.665	1.613	1.181	1.660	0.951	52	371	1263	1258	0.774	797	466	779	479	0
6	6	12	"hilC"	"STM2867"	6730	21020	90	576	547	146	51	53	16	100	100	0	427	413	100	131	131	16	100	98	0	1.774	1.759	1.729	1.840	1.494	1.768	0.910	52	355	821	778	0.827	525	296	496	282	0
6	7	12	"hns"	"STM1751"	6880	21010	90	1241	1187	243	53	60	42	100	100	0	399	401	62	133	134	18	100	100	0	4.466	4.231	4.265	4.223	1.236	4.373	0.913	52	376	1454	1402	2.159	1188	266	1134	268	0
6	8	12	"hns"	"STM1751"	7070	21020	100	774	755	227	51	61	41	100	100	0	319	309	59	132	133	25	98	96	0	3.866	3.977	4.090	4.075	1.371	4.048	0.880	80	458	910	881	1.951	723	187	704	177	0
6	9	12	"hns"	"STM1751"	7240	21010	90	926	964	266	53	66	44	100	100	0	330	339	49	132	132	17	100	100	0	4.409	4.401	4.410	4.355	1.329	4.703	0.852	52	364	1071	1118	2.140	873	198	911	207	0
6	10	12	"hilD"	"STM2875"	7420	21010	90	963	962	152	53	67	49	100	100	0	518	526	72	134	136	21	100	100	0	2.370	2.319	2.253	2.325	1.215	2.393	0.910	52	391	1294	1301	1.245	910	384	909	392	0
6	11	12	"hilD"	"STM2875"	7600	21010	90	739	749	161	52	60	32	100	100	0	423	431	45	135	137	20	100	100	0	2.385	2.355	2.348	2.327	1.271	2.445	0.895	52	381	975	993	1.254	687	288	697	296	0
6	12	12	"stpA"	"STM2799"	7780	21010	90	723	721	263	51	56	22	100	100	0	412	427	92	132	133	17	100	100	0	2.400	2.271	2.273	2.237	1.247	2.451	0.909	52	364	952	965	1.263	672	280	670	295	0
6	13	12	"csrA"	"STM2826"	7950	21000	100	227	215	91	51	54	19	90	87	0	232	228	40	131	131	17	93	91	0	1.743	1.691	1.640	1.516	1.791	1.905	0.748	80	420	277	261	0.801	176	101	164	97	-100
6	14	12	"dps"	"STM0831"	8130	21010	100	597	563	150	50	52	15	100	100	0	404	395	77	131	133	17	100	100	0	2.004	1.943	1.926	1.938	1.312	1.980	0.905	80	453	820	777	1.003	547	273	513	264	0
6	15	12	"dps"	"STM0831"	8300	21000	90	644	626	146	53	62	44	100	100	0	423	423	60	134	138	26	100	100	0	2.045	1.983	1.972	1.965	1.210	2.019	0.931	52	370	880	862	1.032	591	289	573	289	0
6	16	12	"dps"	"STM0831"	8480	21000	90	556	537	127	52	61	42	100	100	0	389	390	60	132	135	24	100	100	0	1.961	1.880	1.892	1.861	1.195	1.939	0.936	52	381	761	743	0.972	504	257	485	258	0
6	17	12	"oxyR"	"STM4125"	8660	21000	90	1480	1441	548	53	62	43	100	100	0	304	312	84	133	135	18	100	98	0	8.345	7.754	8.292	7.949	1.381	7.953	0.855	52	381	1598	1567	3.061	1427	171	1388	179	0
6	18	12	"oxyR"	"STM4125"	8840	21000	90	2809	2623	1071	53	65	58	100	100	0	406	390	96	133	134	18	100	98	0	10.095	10.000	9.858	9.864	1.311	10.338	0.946	52	364	3029	2827	3.336	2756	273	2570	257	0
6	19	12	"fur"	"STM0693"	9020	21000	100	671	667	160	51	59	44	100	100	0	463	451	85	134	135	19	100	98	0	1.884	1.943	1.971	1.980	1.308	1.956	0.932	80	472	949	933	0.914	620	329	616	317	0
6	20	12	"fur"	"STM0693"	9190	21000	90	581	600	115	53	68	52	100	100	0	407	416	62	141	145	29	100	100	0	1.985	1.989	2.001	1.995	1.189	2.007	0.923	52	388	794	822	0.989	528	266	547	275	0
6	21	12	"envR"	"STM3389"	9380	20990	100	102	105	30	52	63	47	53	8	0	541	538	118	137	141	27	100	98	0	0.124	0.132	0.123	0.126	1.554	0.118	0.380	80	461	454	454	-3.014	50	404	53	401	0
6	22	12	"envR"	"STM3389"	9550	20990	90	85	94	27	48	50	12	98	78	0	476	493	95	137	139	26	100	100	0	0.109	0.129	0.104	0.114	1.858	0.109	0.499	52	372	376	402	-3.196	37	339	46	356	0
6	23	12	"envR"	"STM3389"	9730	20990	90	96	100	39	48	50	12	90	86	0	454	478	69	138	141	27	100	100	0	0.152	0.153	0.146	0.144	1.790	0.160	0.415	52	373	364	392	-2.719	48	316	52	340	0
6	24	12	"arcB"	"STM3328"	9910	20990	80	174	198	95	49	51	13	98	96	0	301	310	69	132	135	20	100	100	0	0.740	0.837	0.722	0.742	1.567	0.953	0.794	52	321	294	327	-0.435	125	169	149	178	0
6	1	13	"ctrl-PolA-10ng/ul"	"ctrl-PolA-10ng/ul"	5840	21200	80	52	54	12	47	49	12	32	9	0	191	193	26	131	131	17	98	86	0	0.083	0.113	0.200	0.172	2.559	0.085	0.042	52	329	65	69	-3.585	5	60	7	62	0
6	2	13	"ctrl-FtsL-10ng/ul"	"ctrl-FtsL-10ng/ul"	6010	21200	80	103	102	34	50	55	26	69	50	0	195	194	30	131	132	17	92	82	0	0.828	0.825	0.783	0.741	2.287	1.205	0.208	52	324	117	115	-0.272	53	64	52	63	0
6	3	13	"ctrl-TufA-10ng/ul"	"ctrl-TufA-10ng/ul"	6190	21200	80	2613	2581	1059	48	54	25	100	100	0	213	213	24	132	132	16	98	98	0	31.667	31.272	29.370	28.936	1.657	39.141	0.668	52	334	2646	2614	4.985	2565	81	2533	81	0
6	4	13	"EMPTY"	"EMPTY"	6370	21200	80	461	474	117	47	50	13	100	100	0	151	152	21	132	133	16	53	25	0	21.789	21.350	15.979	16.264	2.001	45.179	0.053	52	312	433	447	4.446	414	19	427	20	100
6	5	13	"EMPTY"	"EMPTY"	6530	21190	100	47	46	11	48	53	40	0	0	0	124	122	16	130	132	21	2	1	0	0.167	0.250	0.800	0.637	4.403	0.018	0.000	80	441	-7	-10	-2.585	-1	-6	-2	-8	-75
6	6	13	"EMPTY"	"EMPTY"	6710	21190	100	50	50	11	48	49	14	8	1	0	129	129	19	129	129	16	18	6	0	100000.000	100000.000	0.601	0.569	3.459	0.101	0.007	80	463	2	2	16.610	2	0	2	0	-75
6	7	13	"ctrl-PolA-50ng/ul"	"ctrl-PolA-50ng/ul"	6890	21200	70	62	65	20	49	51	16	43	25	0	207	208	34	137	137	17	96	90	0	0.186	0.225	0.295	0.267	2.666	0.152	0.047	32	236	83	87	-2.429	13	70	16	71	0
6	8	13	"ctrl-FtsL-50ng/ul"	"ctrl-FtsL-50ng/ul"	7060	21190	100	51	51	14	49	56	67	0	0	0	138	139	16	134	134	18	22	2	0	0.500	0.400	0.817	0.846	3.717	27.895	0.000	80	462	6	7	-1.000	2	4	2	5	-50
6	9	13	"ctrl-TufA-50ng/ul"	"ctrl-TufA-50ng/ul"	7250	21190	90	15249	14332	4956	50	63	101	100	100	0	327	317	52	132	132	16	100	100	0	77.944	77.200	75.641	67.301	1.502	84.487	0.891	52	402	15394	14467	6.284	15199	195	14282	185	0
6	10	13	"EMPTY"	"EMPTY"	7430	21180	70	831	839	145	49	52	30	100	100	0	164	165	22	132	133	18	65	40	0	24.438	23.939	24.500	23.798	1.791	30.211	0.238	32	230	814	823	4.611	782	32	790	33	100
6	11	13	"EMPTY"	"EMPTY"	7590	21180	100	50	49	9	48	52	25	0	0	0	127	127	17	134	134	17	11	0	0	-0.286	-0.143	0.500	0.496	2.291	0.014	0.000	80	436	-5	-6	Error	2	-7	1	-7	-75
6	12	13	"EMPTY"	"EMPTY"	7770	21180	100	48	49	11	47	51	18	8	0	0	128	129	17	129	130	16	17	1	0	-1.000	100000.000	0.882	0.943	4.352	77.282	0.000	80	442	0	2	Error	1	-1	2	0	-75
6	13	13	"ctrl-PolA-100ng/ul"	"ctrl-PolA-100ng/ul"	7950	21180	100	60	66	24	48	50	13	48	25	0	141	142	20	129	131	17	40	11	0	1.000	1.385	0.948	0.925	3.518	0.781	0.045	80	458	24	31	0.000	12	12	18	13	-50
6	14	13	"ctrl-FtsL-100ng/ul"	"ctrl-FtsL-100ng/ul"	8150	21190	80	254	260	103	48	55	35	96	92	0	213	228	53	132	133	17	96	92	0	2.543	2.208	1.980	2.149	1.797	4.665	0.316	52	300	287	308	1.347	206	81	212	96	0
6	15	13	"ctrl-TufA-100ng/ul"	"ctrl-TufA-100ng/ul"	8300	21190	90	15387	17854	13348	49	134	570	90	88	0	349	355	147	135	136	20	96	84	0	71.673	80.932	73.630	58.794	1.809	86.498	0.927	52	354	15552	18025	6.163	15338	214	17805	220	100
6	16	13	"EMPTY"	"EMPTY"	8480	21180	100	60	479	823	48	112	505	23	20	0	146	160	39	134	135	19	42	26	0	1.000	16.577	4.333	4.257	5.262	23.115	0.544	80	452	24	457	0.000	12	12	431	26	-50
6	17	13	"EMPTY"	"EMPTY"	8660	21170	100	50	52	16	49	53	29	7	1	0	133	133	16	132	133	16	18	3	0	1.000	3.000	1.133	0.950	5.168	10.085	0.002	80	432	2	4	0.000	1	1	3	1	-75
6	18	13	"EMPTY"	"EMPTY"	8840	21170	100	46	50	12	49	53	31	1	0	0	130	129	16	131	132	16	12	0	0	3.000	-0.500	0.837	0.897	4.139	453.438	0.000	80	463	-4	-1	1.585	-3	-1	1	-2	-75
6	19	13	"ctrl-PolA-400ng/ul"	"ctrl-PolA-400ng/ul"	9020	21180	70	194	198	34	49	52	14	100	100	0	195	198	38	137	137	17	90	87	0	2.500	2.443	2.400	2.625	1.881	2.256	0.537	32	236	203	210	1.322	145	58	149	61	0
6	20	13	"ctrl-FtsL-400ng/ul"	"ctrl-FtsL-400ng/ul"	9200	21170	70	889	831	258	51	56	25	100	100	0	448	456	108	144	143	20	100	100	0	2.757	2.500	2.489	2.501	1.243	2.587	0.928	32	236	1142	1092	1.463	838	304	780	312	0
6	21	13	"ctrl-TufA-400ng/ul"	"ctrl-TufA-400ng/ul"	9380	21170	80	42506	39331	14462	53	75	170	100	100	1	681	619	171	137	139	19	100	98	0	78.039	81.490	81.675	76.560	1.222	84.807	0.948	52	314	42997	39760	6.286	42453	544	39278	482	100
6	22	13	"EMPTY"	"EMPTY"	9550	21170	100	1838	1720	1255	49	67	147	76	72	0	200	201	39	135	136	20	87	70	0	27.523	25.318	24.696	15.455	3.772	29.917	0.720	80	430	1854	1737	4.783	1789	65	1671	66	-75
6	23	13	"EMPTY"	"EMPTY"	9720	21170	100	48	49	12	48	51	23	2	0	0	131	130	14	132	133	17	6	0	0	0.000	-0.500	0.545	0.660	3.453	6.679	0.020	80	418	-1	-1	Error	0	-1	1	-2	-75
6	24	13	"EMPTY"	"EMPTY"	9900	21160	100	49	53	14	48	50	12	26	13	0	132	132	17	132	133	16	16	1	0	100000.000	100000.000	1.000	0.897	4.179	8.034	0.004	80	464	1	5	16.610	1	0	5	0	-75
6	1	14	""	"STM4316"	5820	21380	100	53	56	18	46	47	12	38	13	0	172	176	36	128	128	16	88	75	0	0.159	0.208	0.386	0.294	3.716	0.030	0.002	80	509	51	58	-2.652	7	44	10	48	0
6	2	14	""	"STM4529"	6010	21380	100	462	443	140	47	49	12	100	100	0	245	247	49	127	128	17	98	96	0	3.517	3.300	3.307	3.405	1.613	3.435	0.815	80	503	533	516	1.814	415	118	396	120	0
6	3	14	""	"STM4276"	6200	21370	80	58	58	16	49	50	13	32	11	0	176	178	30	127	129	17	92	76	0	0.184	0.176	0.257	0.221	3.233	0.139	0.038	52	320	58	60	-2.445	9	49	9	51	0
6	4	14	""	"STM0560"	6360	21370	90	88	90	26	47	48	12	90	75	0	341	323	87	130	132	18	94	94	0	0.194	0.223	0.228	0.194	1.868	0.210	0.601	52	385	252	236	-2.364	41	211	43	193	0
6	5	14	""	"STM0359"	6540	21370	60	53	58	19	50	51	13	37	9	0	185	182	42	137	138	22	84	59	0	0.063	0.178	0.382	0.278	2.884	0.124	0.066	32	176	51	53	-4.000	3	48	8	45	0
6	6	14	""	"STM1024"	6720	21370	90	60	61	17	47	49	14	44	17	0	201	201	24	131	132	19	100	92	0	0.186	0.200	0.246	0.256	2.292	0.176	0.118	52	385	83	84	-2.429	13	70	14	70	0
6	7	14	"purG"	"STM2565"	6890	21370	100	338	376	152	48	49	13	98	98	0	388	396	118	131	131	17	100	97	0	1.128	1.238	1.201	1.239	1.441	1.256	0.864	80	494	547	593	0.174	290	257	328	265	-100
6	8	14	"cysM"	"STM2440"	7080	21370	90	155	203	129	48	49	12	100	100	0	294	352	174	133	133	16	100	100	0	0.665	0.708	0.683	0.668	1.425	0.704	0.879	52	396	268	374	-0.589	107	161	155	219	100
6	9	14	"ompR"	"STM3502"	7260	21370	90	407	494	249	48	51	13	100	100	0	251	271	76	132	132	16	100	100	0	3.017	3.209	3.169	3.243	1.358	3.327	0.882	52	386	478	585	1.593	359	119	446	139	100
6	10	14	"dnaK"	"STM0012"	7420	21360	90	2174	2804	1490	50	55	20	100	100	0	239	266	86	133	132	16	100	100	0	20.038	20.707	21.185	21.693	1.385	20.406	0.881	52	392	2230	2887	4.325	2124	106	2754	133	0
6	11	14	"trkA"	"STM3409"	7610	21360	100	515	515	214	51	54	20	100	98	0	648	667	230	132	133	18	100	100	0	0.899	0.867	0.881	0.837	1.499	0.876	0.926	80	470	980	999	-0.153	464	516	464	535	0
6	12	14	""	"STM4528"	7770	21360	90	755	777	165	53	64	50	100	100	0	357	354	62	133	136	25	98	98	0	3.134	3.276	3.106	3.261	1.336	3.375	0.860	52	368	926	945	1.648	702	224	724	221	0
6	13	14	""	"STM2230"	7960	21360	100	254	255	77	49	58	42	93	92	0	827	793	159	134	137	25	100	100	0	0.296	0.313	0.302	0.289	1.705	0.304	0.812	80	482	898	865	-1.757	205	693	206	659	0
6	14	14	"yegN"	"STM2127"	8140	21360	100	172	174	65	48	50	13	96	93	0	913	896	293	133	134	20	100	100	0	0.159	0.165	0.165	0.155	1.553	0.164	0.855	80	464	904	889	-2.653	124	780	126	763	0
6	15	14	""	"STM2178"	8320	21360	100	182	182	49	49	56	99	77	7	0	793	787	154	131	133	17	100	100	0	0.201	0.203	0.204	0.193	1.445	0.202	0.854	80	452	795	789	-2.315	133	662	133	656	0
6	16	14	""	"STM2664"	8490	21360	100	130	137	52	49	50	14	97	87	0	218	222	40	132	132	17	100	91	0	0.942	0.978	1.057	0.907	1.956	1.030	0.626	80	440	167	178	-0.086	81	86	88	90	0
6	17	14	"sinH"	"STM2517"	8660	21350	100	51	52	11	47	50	13	23	1	0	147	151	27	133	133	18	40	17	0	0.286	0.278	0.517	0.470	3.822	0.019	0.000	80	452	18	23	-1.807	4	14	5	18	-50
6	18	14	"flhA"	"STM1913"	8840	21360	100	114	141	81	51	53	15	92	86	0	220	263	134	131	132	18	100	97	0	0.708	0.682	0.673	0.670	1.932	0.605	0.753	80	462	152	222	-0.498	63	89	90	132	0
6	19	14	"EMPTY"	"EMPTY"	9010	21350	100	48	49	10	49	52	17	1	0	0	124	127	18	130	131	16	18	5	0	0.167	0.000	0.551	0.590	3.601	0.371	0.012	80	465	-7	-3	-2.585	-1	-6	0	-3	-75
6	20	14	"EMPTY"	"EMPTY"	9190	21350	100	48	50	13	47	50	15	16	5	0	128	131	17	131	133	17	20	2	0	-0.333	100000.000	0.562	0.679	3.654	11.913	0.000	80	485	-2	3	Error	1	-3	3	0	-75
6	21	14	"EMPTY"	"EMPTY"	9370	21350	100	47	49	13	48	50	16	11	2	0	137	135	14	130	133	17	21	1	0	-0.143	0.200	0.667	0.645	3.558	0.016	0.000	80	474	6	6	Error	-1	7	1	5	-75
6	22	14	"EMPTY"	"EMPTY"	9550	21350	100	50	51	13	48	50	13	21	5	0	136	134	15	128	129	16	26	1	0	0.250	0.500	0.579	0.804	4.626	22.371	0.001	80	452	10	9	-2.000	2	8	3	6	-75
6	23	14	"EMPTY"	"EMPTY"	9720	21340	100	49	52	15	48	50	12	18	3	0	131	131	16	131	131	16	18	1	0	100000.000	100000.000	0.667	0.627	3.034	622.224	0.000	80	440	1	4	16.610	1	0	4	0	-75
6	24	14	"EMPTY"	"EMPTY"	9900	21340	100	48	49	12	47	49	12	17	3	0	131	132	18	131	132	16	16	5	0	100000.000	2.000	0.722	0.648	3.099	0.037	0.001	80	496	1	3	16.610	1	0	2	1	-75
7	1	1	"yccF"	"STM1074"	10310	19010	100	191	204	76	50	52	13	100	98	0	429	443	155	127	127	16	100	100	0	0.467	0.487	0.484	0.490	1.303	0.463	0.859	80	476	443	470	-1.099	141	302	154	316	0
7	2	1	"ydjN"	"STM1320"	10470	19000	90	397	510	538	51	63	82	100	100	0	279	340	253	128	132	34	100	96	0	2.291	2.165	2.086	2.251	1.326	2.733	0.910	52	360	497	671	1.196	346	151	459	212	0
7	3	1	""	"STM1491"	10640	19000	90	164	186	112	52	62	78	69	17	0	435	491	269	129	131	32	100	100	0	0.366	0.370	0.362	0.350	1.473	0.375	0.856	52	392	418	496	-1.450	112	306	134	362	0
7	4	1	"yiaC"	"STM3643"	10840	19000	90	157	164	53	51	53	18	100	100	0	368	404	119	129	133	32	100	100	0	0.444	0.411	0.395	0.397	1.410	0.376	0.808	52	392	345	388	-1.173	106	239	113	275	0
7	5	1	"oppA"	"STM1746"	11020	19000	100	896	875	254	50	53	18	100	100	0	797	770	222	128	133	30	100	98	0	1.265	1.285	1.279	1.319	1.334	1.271	0.941	80	463	1515	1467	0.339	846	669	825	642	0
7	6	1	""	"STM2585"	11200	19000	100	123	124	38	50	52	13	96	91	0	483	462	125	128	129	15	97	97	0	0.206	0.222	0.219	0.209	1.668	0.214	0.783	80	454	428	408	-2.282	73	355	74	334	0
7	7	1	"yecH"	"STM1936"	11380	19000	100	114	114	31	50	52	12	100	91	0	370	385	117	130	131	16	100	100	0	0.267	0.251	0.253	0.234	1.661	0.217	0.668	80	454	304	319	-1.907	64	240	64	255	0
7	8	1	"srlR"	"STM2837"	11540	18990	90	285	312	138	53	55	16	100	100	0	458	462	126	128	129	18	100	100	0	0.703	0.775	0.725	0.751	1.283	0.800	0.888	52	362	562	593	-0.508	232	330	259	334	0
7	9	1	"kdpA"	"STM0706"	11730	18990	100	212	227	77	51	54	15	98	97	0	956	1033	294	132	133	18	100	100	0	0.195	0.195	0.192	0.187	1.346	0.197	0.907	80	470	985	1077	-2.356	161	824	176	901	0
7	10	1	"greB"	"STM3503"	11900	18990	90	288	310	100	53	56	19	100	100	0	597	660	178	131	136	26	100	100	0	0.504	0.486	0.485	0.476	1.264	0.489	0.903	52	370	701	786	-0.988	235	466	257	529	0
7	11	1	""	"STM3156"	12070	18990	90	254	290	118	53	56	20	100	100	0	394	425	128	134	138	27	100	100	0	0.773	0.814	0.803	0.797	1.232	0.825	0.913	52	384	461	528	-0.371	201	260	237	291	0
7	12	1	"yaeC"	"STM0245"	12250	18990	100	1113	1219	517	54	56	20	100	100	0	622	655	211	131	134	23	100	100	0	2.157	2.223	2.206	2.192	1.189	2.292	0.964	80	462	1550	1689	1.109	1059	491	1165	524	0
7	13	1	"cyaY"	"STM3943"	12430	19000	100	371	440	161	53	56	18	100	100	0	390	412	92	130	132	18	100	100	0	1.223	1.372	1.279	1.335	1.409	1.541	0.813	80	440	578	669	0.291	318	260	387	282	0
7	14	1	"cyaA"	"STM3939"	12600	18990	100	3356	3221	573	54	58	26	100	100	0	1675	1700	258	132	134	20	100	100	0	2.140	2.020	2.095	2.009	1.151	2.041	0.972	80	454	4845	4735	1.098	3302	1543	3167	1568	0
7	15	1	"yifK"	"STM3930"	12790	18990	100	2319	2318	766	53	57	26	100	100	0	1239	1241	312	133	134	19	100	100	0	2.049	2.044	2.053	1.995	1.204	2.109	0.965	80	454	3372	3373	1.035	2266	1106	2265	1108	0
7	16	1	"wzxE"	"STM3926"	12960	18990	100	1652	1656	158	53	83	184	100	100	0	1053	1057	104	133	150	107	100	100	0	1.738	1.735	1.709	1.738	1.144	1.763	0.958	80	454	2519	2527	0.797	1599	920	1603	924	0
7	17	1	"rffG"	"STM3922"	13140	18980	110	2209	2509	756	55	93	200	100	100	0	976	1030	204	135	153	105	100	100	0	2.561	2.742	2.725	2.687	1.163	2.839	0.944	80	539	2995	3349	1.357	2154	841	2454	895	0
7	18	1	"rfe"	"STM3918"	13330	18990	100	1619	1636	163	56	82	131	100	100	0	1094	1104	102	137	146	57	100	100	0	1.633	1.634	1.641	1.634	1.130	1.632	0.965	80	466	2520	2547	0.708	1563	957	1580	967	0
7	19	1	""	"STM4433"	13500	18980	90	99	99	25	56	69	72	7	0	0	330	360	131	135	141	45	100	98	0	0.221	0.191	0.197	0.183	1.801	0.158	0.274	52	370	238	268	-2.181	43	195	43	225	0
7	20	1	""	"STM4440"	13670	18980	90	94	103	37	52	53	14	90	76	0	372	392	94	134	136	22	100	100	0	0.176	0.198	0.157	0.173	1.698	0.200	0.606	52	386	280	309	-2.503	42	238	51	258	0
7	21	1	""	"STM4447"	13860	18980	100	164	178	82	52	54	14	97	96	0	471	496	190	134	136	20	100	100	0	0.332	0.348	0.327	0.321	1.586	0.351	0.853	80	472	449	488	-1.589	112	337	126	362	0
7	22	1	""	"STM4464"	14030	18980	100	414	407	68	51	53	13	100	100	0	2085	2047	247	136	141	29	100	100	0	0.186	0.186	0.185	0.184	1.176	0.185	0.945	80	464	2312	2267	-2.425	363	1949	356	1911	0
7	23	1	"idnO"	"STM4483"	14220	18980	100	216	215	62	53	55	14	100	100	0	1252	1146	395	139	143	28	100	100	0	0.146	0.161	0.161	0.164	1.400	0.154	0.862	80	464	1276	1169	-2.772	163	1113	162	1007	0
7	24	1	""	"STM4488"	14390	18980	100	98	101	28	53	54	13	90	73	0	386	389	92	132	134	17	100	100	0	0.177	0.187	0.187	0.165	1.877	0.178	0.607	80	476	299	305	-2.497	45	254	48	257	0
7	1	2	"hydH"	"STM4173"	10300	19190	100	701	686	168	50	52	14	100	100	0	1071	1060	206	126	126	16	100	100	0	0.689	0.681	0.687	0.671	1.213	0.685	0.947	80	476	1596	1570	-0.538	651	945	636	934	0
7	2	2	"yciG"	"STM1728"	10480	19180	90	68	70	20	51	53	13	57	32	0	254	269	67	128	131	24	100	100	0	0.135	0.135	0.130	0.133	2.562	0.099	0.160	52	379	143	160	-2.890	17	126	19	141	0
7	3	2	"yihU"	"STM4023"	10650	19190	100	116	121	46	51	52	13	93	81	0	553	573	259	127	128	23	98	97	0	0.153	0.157	0.152	0.150	1.795	0.151	0.796	80	471	491	516	-2.712	65	426	70	446	0
7	4	2	"yihP"	"STM4018"	10830	19180	90	110	135	70	51	52	13	100	90	0	512	623	362	130	129	16	100	100	0	0.154	0.170	0.160	0.157	1.636	0.166	0.773	52	387	441	577	-2.695	59	382	84	493	0
7	5	2	"pepB"	"STM2536"	11000	19180	90	493	536	268	51	52	13	100	100	0	334	354	121	128	128	15	100	100	0	2.146	2.146	2.080	2.117	1.377	2.222	0.908	52	388	648	711	1.101	442	206	485	226	0
7	6	2	"atpF"	"STM3869"	11190	19190	100	2622	2440	1067	51	56	23	100	100	0	316	308	84	126	127	16	97	97	0	13.532	13.126	13.591	13.262	1.453	13.521	0.906	80	471	2761	2571	3.758	2571	190	2389	182	0
7	7	2	"sinI"	"STM2516"	11370	19180	90	104	109	31	52	57	24	90	55	0	427	432	77	128	128	15	100	100	0	0.174	0.188	0.164	0.169	1.594	0.184	0.605	52	374	351	361	-2.524	52	299	57	304	0
7	8	2	""	"STM1056"	11550	19180	80	61	68	23	51	53	14	46	26	0	180	210	108	125	126	15	98	86	0	0.182	0.200	0.278	0.265	2.607	0.133	0.207	52	326	65	102	-2.459	10	55	17	85	0
7	9	2	"sitB"	"STM2862"	11720	19180	100	4208	3841	1542	51	55	19	100	100	0	247	249	64	128	128	16	98	93	0	34.933	31.322	31.292	32.334	1.504	31.296	0.862	80	442	4276	3911	5.127	4157	119	3790	121	0
7	10	2	"cytR"	"STM4094"	11900	19180	100	254	252	99	53	56	19	97	95	0	345	352	104	128	128	17	100	98	0	0.926	0.888	0.887	0.842	1.529	0.876	0.849	80	438	418	423	-0.110	201	217	199	224	0
7	11	2	"bcfF"	"STM0026"	12060	19180	90	114	115	29	52	54	14	94	90	0	441	461	108	130	132	20	100	100	0	0.199	0.190	0.178	0.172	1.885	0.185	0.680	52	376	373	394	-2.327	62	311	63	331	0
7	12	2	"gmk"	"STM3740"	12250	19180	100	1690	1658	306	54	71	66	100	100	0	675	660	106	134	140	30	100	100	0	3.024	3.049	3.040	3.051	1.190	3.087	0.953	80	448	2177	2130	1.596	1636	541	1604	526	0
7	13	2	"srgA"	"PSLT011"	12420	19170	100	669	642	214	53	72	68	96	92	0	1214	1166	322	134	140	29	100	100	0	0.570	0.571	0.567	0.539	1.524	0.564	0.908	80	418	1696	1621	-0.810	616	1080	589	1032	0
7	14	2	"ppx"	"STM2502"	12610	19170	100	813	797	305	53	55	20	100	100	0	890	845	256	134	137	31	100	100	0	1.005	1.046	1.049	1.030	1.300	1.069	0.948	80	443	1516	1455	0.008	760	756	744	711	0
7	15	2	""	"STM4258"	12790	19170	100	271	257	69	52	53	13	100	100	0	410	405	80	132	132	16	100	100	0	0.788	0.751	0.773	0.734	1.374	0.756	0.869	80	430	497	478	-0.344	219	278	205	273	0
7	16	2	""	"STM4261"	12950	19170	90	3572	3663	630	53	75	119	100	100	0	705	696	86	135	137	28	100	100	0	6.174	6.435	6.367	6.427	1.167	6.594	0.949	52	363	4089	4171	2.626	3519	570	3610	561	0
7	17	2	""	"STM4261"	13140	19170	100	1189	1178	204	54	71	97	100	100	0	574	577	74	132	135	26	100	100	0	2.568	2.526	2.495	2.512	1.151	2.581	0.953	80	460	1577	1569	1.361	1135	442	1124	445	0
7	18	2	"yjcB"	"STM4263"	13320	19170	100	1275	1293	515	53	56	19	100	100	0	238	243	58	131	133	17	96	95	0	11.421	11.071	11.274	11.560	1.361	11.003	0.866	80	432	1329	1352	3.514	1222	107	1240	112	0
7	19	2	"livF"	"STM3560"	13490	19160	80	91	93	28	53	55	14	78	61	0	195	206	54	130	133	16	98	82	0	0.585	0.526	0.635	0.528	2.476	0.443	0.389	52	321	103	116	-0.774	38	65	40	76	0
7	20	2	"fljA"	"STM2770"	13660	19160	90	290	343	186	54	56	18	100	100	0	430	485	187	132	136	21	100	100	0	0.792	0.819	0.797	0.797	1.292	0.879	0.875	52	389	534	642	-0.337	236	298	289	353	0
7	21	2	"ada"	"STM2265"	13850	19170	100	161	178	72	53	56	18	100	98	0	322	359	136	133	134	21	100	100	0	0.571	0.553	0.568	0.561	1.518	0.517	0.851	80	471	297	351	-0.807	108	189	125	226	0
7	22	2	"ssaV"	"STM1414"	14030	19160	80	95	94	23	52	53	13	90	75	0	333	342	74	134	135	17	100	100	0	0.216	0.202	0.206	0.183	1.986	0.198	0.537	52	328	242	250	-2.210	43	199	42	208	0
7	23	2	"fimC"	"STM0545"	14210	19160	90	87	93	27	51	53	13	84	71	0	340	374	132	136	136	17	100	100	0	0.176	0.176	0.181	0.157	2.038	0.142	0.447	52	381	240	280	-2.503	36	204	42	238	0
7	24	2	"malK"	"STM4230"	14390	19160	110	99	104	34	52	53	13	92	75	0	263	294	113	133	133	17	100	100	0	0.362	0.323	0.337	0.323	1.775	0.243	0.539	80	536	177	213	-1.468	47	130	52	161	0
7	1	3	"era"	"STM2580"	10300	19370	90	803	802	206	50	52	13	100	100	0	437	441	93	125	125	16	100	100	0	2.413	2.380	2.404	2.388	1.203	2.424	0.936	52	401	1065	1068	1.271	753	312	752	316	0
7	2	3	"pabB"	"STM1824"	10490	19370	70	112	113	29	51	52	13	96	87	0	180	208	65	127	126	16	96	78	0	1.151	0.765	0.796	0.880	2.298	0.546	0.524	32	236	114	143	0.203	61	53	62	81	0
7	3	3	"iacP"	"STM2881"	10650	19370	90	447	503	193	52	55	17	100	100	0	241	263	91	126	127	16	100	100	0	3.435	3.292	3.341	3.508	1.393	3.208	0.800	52	376	510	588	1.780	395	115	451	137	0
7	4	3	"invJ"	"STM2892"	10830	19370	90	668	666	155	51	54	16	100	100	0	386	395	85	127	128	16	100	100	0	2.382	2.295	2.309	2.340	1.212	2.271	0.930	52	386	876	883	1.252	617	259	615	268	0
7	5	3	"eutM"	"STM2465"	11010	19370	80	61	63	16	50	51	12	46	15	0	190	202	58	128	127	15	100	90	0	0.177	0.176	0.256	0.202	2.626	0.164	0.206	52	334	73	87	-2.495	11	62	13	74	0
7	6	3	"eutB"	"STM2458"	11190	19360	90	62	67	21	50	52	14	44	25	0	203	228	80	125	126	16	100	94	0	0.154	0.165	0.185	0.167	2.637	0.143	0.214	52	372	90	120	-2.700	12	78	17	103	0
7	7	3	"prsA"	"STM1780"	11370	19360	110	2500	2914	1362	53	82	155	100	100	0	336	390	142	127	130	21	100	98	0	11.708	10.878	11.320	11.291	1.288	10.886	0.937	80	528	2656	3124	3.549	2447	209	2861	263	0
7	8	3	"pgtP"	"STM2399"	11550	19360	90	130	129	39	52	87	167	1	0	0	570	563	105	128	131	22	100	100	0	0.176	0.177	0.178	0.161	1.588	0.175	0.552	52	372	520	512	-2.503	78	442	77	435	0
7	9	3	"parE"	"STM3181"	11720	19360	100	103	105	30	50	53	16	91	77	0	178	185	41	128	129	16	92	73	0	1.060	0.965	1.020	1.003	2.098	0.942	0.505	80	452	103	112	0.084	53	50	55	57	0
7	10	3	"mutY"	"STM3110"	11900	19350	90	192	206	69	50	52	13	100	100	0	270	292	82	128	128	15	100	98	0	1.000	0.951	0.948	0.965	1.478	0.897	0.811	52	366	284	320	0.000	142	142	156	164	0
7	11	3	"gdhA"	"STM1299"	12070	19360	90	321	329	98	52	53	15	100	100	0	272	286	63	130	130	15	100	100	0	1.894	1.776	1.887	1.815	1.372	1.771	0.840	52	373	411	433	0.922	269	142	277	156	0
7	12	3	"fliN"	"STM1977"	12250	19360	100	488	502	225	52	56	24	100	100	0	331	348	131	129	131	18	100	100	0	2.158	2.055	2.168	2.063	1.377	1.994	0.905	80	442	638	669	1.110	436	202	450	219	0
7	13	3	""	"STM2630"	12430	19350	100	57	59	16	52	54	14	30	5	0	165	175	51	130	131	17	73	51	0	0.143	0.156	0.349	0.328	2.615	0.152	0.082	80	357	40	52	-2.807	5	35	7	45	-100
7	14	3	""	"STM1014"	12570	19370	140	199	195	53	54	58	30	93	92	0	1421	1376	385	134	143	46	98	96	0	0.113	0.114	0.116	0.111	1.458	0.110	0.891	156	643	1432	1383	-3.150	145	1287	141	1242	0
7	15	3	""	"STM1018"	12790	19360	100	137	139	39	53	55	15	98	93	0	495	481	109	134	143	44	100	100	0	0.233	0.248	0.233	0.231	1.623	0.240	0.752	80	448	445	433	-2.104	84	361	86	347	0
7	16	3	""	"STM2302"	12960	19360	100	332	330	94	53	57	50	100	96	0	440	433	96	133	133	18	100	100	0	0.909	0.923	0.945	0.914	1.316	0.923	0.917	80	439	586	577	-0.138	279	307	277	300	0
7	17	3	"glnH"	"STM0830"	13140	19350	100	776	746	163	52	55	15	100	100	0	781	768	124	133	134	18	100	100	0	1.117	1.093	1.086	1.078	1.201	1.103	0.957	80	432	1372	1329	0.160	724	648	694	635	0
7	18	3	"yajD"	"STM0411"	13320	19350	100	253	250	85	54	56	16	98	98	0	415	412	89	132	134	20	100	100	0	0.703	0.700	0.638	0.654	1.417	0.726	0.868	80	432	482	476	-0.508	199	283	196	280	0
7	19	3	"artM"	"STM0888"	13500	19350	100	679	751	309	54	63	71	100	100	0	452	479	155	132	135	18	100	100	0	1.953	2.009	1.999	1.985	1.251	2.071	0.914	80	451	945	1044	0.966	625	320	697	347	0
7	20	3	"pykA"	"STM1888"	13680	19350	100	2632	2467	651	54	60	25	100	100	0	1006	968	246	134	137	20	100	100	0	2.956	2.893	2.923	2.927	1.234	2.911	0.961	80	440	3450	3247	1.564	2578	872	2413	834	0
7	21	3	"eda"	"STM1884"	13840	19340	90	956	970	341	56	69	67	100	100	0	427	428	120	134	139	31	100	100	0	3.072	3.109	3.167	3.122	1.200	3.099	0.930	52	360	1193	1208	1.619	900	293	914	294	0
7	22	3	""	"STM1535"	14030	19340	90	190	190	46	54	63	56	98	73	0	324	322	45	134	137	27	100	100	0	0.716	0.723	0.704	0.703	1.393	0.726	0.817	52	386	326	324	-0.482	136	190	136	188	0
7	23	3	""	"STM0613"	14200	19340	90	528	544	108	53	56	18	100	100	0	744	775	137	136	137	26	100	100	0	0.781	0.768	0.778	0.765	1.171	0.777	0.939	52	382	1083	1130	-0.356	475	608	491	639	0
7	24	3	"rna"	"STM0617"	14390	19340	100	1680	1572	419	52	55	17	100	100	0	738	690	178	134	135	24	97	97	0	2.695	2.734	2.778	2.862	1.407	2.703	0.968	80	482	2232	2076	1.430	1628	604	1520	556	0
7	1	4	"pspA"	"STM1690"	10320	19560	100	6236	5685	1990	50	56	26	100	100	0	428	404	101	126	126	16	98	97	0	20.483	20.270	20.209	20.864	1.302	20.453	0.953	80	495	6488	5913	4.356	6186	302	5635	278	0
7	2	4	"yhcO"	"STM3363"	10490	19560	90	71	78	20	50	57	28	42	9	0	253	255	37	126	126	16	100	100	0	0.165	0.217	0.182	0.168	2.396	0.171	0.106	52	372	148	157	-2.596	21	127	28	129	0
7	3	4	"prmA"	"STM3383"	10670	19550	100	614	597	151	50	51	15	100	100	0	766	755	157	126	127	16	100	100	0	0.881	0.870	0.861	0.847	1.248	0.879	0.962	80	438	1204	1176	-0.182	564	640	547	629	0
7	4	4	"yhcS"	"STM3367"	10830	19540	100	237	227	67	50	52	13	100	97	0	522	529	126	128	128	17	100	100	0	0.475	0.441	0.432	0.420	1.366	0.436	0.897	80	436	581	578	-1.075	187	394	177	401	0
7	5	4	"yfiR"	"STM2671"	11010	19540	90	263	263	66	50	53	16	100	100	0	689	674	84	128	132	28	100	100	0	0.380	0.390	0.376	0.375	1.349	0.386	0.882	52	373	774	759	-1.397	213	561	213	546	0
7	6	4	"rluD"	"STM2662"	11190	19550	100	1527	1486	468	52	54	17	100	100	0	658	641	169	126	130	27	100	100	0	2.773	2.784	2.725	2.798	1.242	2.816	0.967	80	460	2007	1949	1.471	1475	532	1434	515	0
7	7	4	"murF"	"STM0124"	11370	19550	100	1946	1828	569	54	59	23	100	100	0	912	887	253	129	131	19	100	100	0	2.416	2.340	2.444	2.301	1.290	2.402	0.924	80	452	2675	2532	1.273	1892	783	1774	758	0
7	8	4	"ampD"	"STM0146"	11550	19540	90	230	241	75	52	56	20	100	100	0	290	294	65	130	132	19	98	98	0	1.112	1.152	1.166	1.185	1.452	1.165	0.798	52	381	338	353	0.154	178	160	189	164	0
7	9	4	"polB"	"STM0097"	11720	19540	90	627	619	115	54	57	20	100	100	0	1607	1646	237	132	136	26	100	100	0	0.388	0.373	0.373	0.369	1.155	0.370	0.961	52	380	2048	2079	-1.364	573	1475	565	1514	0
7	10	4	"ppdD"	"STM0144"	11910	19540	100	128	127	30	51	54	15	97	95	0	574	560	101	132	135	25	100	100	0	0.174	0.178	0.169	0.169	1.619	0.171	0.743	80	453	519	504	-2.521	77	442	76	428	0
7	11	4	"gidB"	"STM3873"	12070	19540	100	659	664	173	51	53	13	100	100	0	756	778	175	133	134	17	100	100	0	0.976	0.950	0.957	0.942	1.174	0.953	0.961	80	426	1231	1258	-0.035	608	623	613	645	0
7	12	4	"yieG"	"STM3851"	12250	19540	110	1791	1775	459	53	61	30	100	100	0	1433	1443	304	133	140	30	100	100	0	1.337	1.315	1.313	1.275	1.218	1.337	0.982	80	492	3038	3032	0.419	1738	1300	1722	1310	0
7	13	4	"purF"	"STM2362"	12440	19540	110	1497	1501	344	54	66	42	100	100	0	1149	1132	249	135	143	37	100	100	0	1.423	1.451	1.470	1.467	1.132	1.443	0.978	80	473	2457	2444	0.509	1443	1014	1447	997	0
7	14	4	"nuoB"	"STM2327"	12620	19540	100	1095	1049	285	53	60	37	100	100	0	616	592	117	132	137	30	100	100	0	2.153	2.165	2.203	2.131	1.208	2.234	0.960	80	383	1526	1456	1.106	1042	484	996	460	0
7	15	4	"menB"	"STM2307"	12790	19540	100	1597	1563	391	53	57	18	100	100	0	885	876	176	132	134	18	100	100	0	2.050	2.030	2.051	2.011	1.172	2.070	0.964	80	420	2297	2254	1.036	1544	753	1510	744	0
7	16	4	"yfaX"	"STM2292"	12960	19530	90	167	167	38	54	58	19	100	100	0	801	811	127	135	142	36	100	100	0	0.170	0.167	0.163	0.161	1.349	0.160	0.786	52	357	779	789	-2.559	113	666	113	676	0
7	17	4	"gyrA"	"STM2272"	13140	19530	110	7207	6837	1978	52	61	38	100	100	0	1211	1185	270	135	139	32	100	100	0	6.650	6.462	6.491	6.283	1.184	6.594	0.984	80	504	8231	7835	2.733	7155	1076	6785	1050	0
7	18	4	"yfcG"	"STM2349"	13320	19530	100	257	255	66	53	63	41	100	96	0	753	738	137	132	134	17	100	100	0	0.329	0.333	0.318	0.322	1.270	0.325	0.853	80	428	825	808	-1.606	204	621	202	606	0
7	19	4	"iroB"	"STM2773"	13490	19530	100	30140	27893	5269	56	293	795	100	100	0	674	649	106	134	140	28	100	100	0	55.711	54.052	54.983	54.209	1.101	54.493	0.979	80	449	30624	28352	5.800	30084	540	27837	515	0
7	20	4	""	"STM2797"	13680	19520	90	196	203	55	54	324	862	0	0	0	264	270	42	135	141	29	100	100	0	1.101	1.104	1.072	1.085	1.406	38.236	0.026	52	364	271	284	0.139	142	129	149	135	100
7	21	4	"srlD"	"STM2835"	13850	19530	100	357	383	148	53	57	27	100	98	0	723	748	228	132	136	22	100	100	0	0.514	0.536	0.514	0.518	1.248	0.551	0.932	80	451	895	946	-0.959	304	591	330	616	0
7	22	4	""	"STM2816"	14030	19520	100	166	174	64	52	55	15	98	97	0	620	625	137	134	136	21	100	100	0	0.235	0.248	0.239	0.230	1.515	0.251	0.784	80	462	600	613	-2.092	114	486	122	491	0
7	23	4	"csrA"	"STM2826"	14220	19520	100	197	202	62	53	54	14	100	100	0	221	226	44	134	135	18	100	91	0	1.655	1.620	1.639	1.639	1.502	1.630	0.765	80	451	231	241	0.727	144	87	149	92	0
7	24	4	""	"STM2844"	14390	19520	100	170	173	57	53	54	14	98	98	0	743	727	198	135	135	15	100	100	0	0.192	0.203	0.196	0.195	1.393	0.202	0.847	80	452	725	712	-2.378	117	608	120	592	0
7	1	5	""	"STM1789"	10300	19740	90	116	122	22	48	50	12	100	100	0	700	699	107	128	128	17	100	100	0	0.119	0.130	0.130	0.126	1.307	0.124	0.764	52	380	640	645	-3.072	68	572	74	571	0
7	2	5	"chaA"	"STM1771"	10480	19740	100	4399	4175	1317	50	57	26	100	100	0	890	858	211	131	132	18	100	100	0	5.730	5.674	5.705	5.464	1.269	5.779	0.977	80	462	5108	4852	2.519	4349	759	4125	727	0
7	3	5	"yciE"	"STM1730"	10660	19730	90	239	252	74	51	58	28	100	100	0	582	583	80	129	131	18	100	100	0	0.415	0.443	0.421	0.423	1.370	0.433	0.796	52	375	641	655	-1.269	188	453	201	454	0
7	4	5	""	"STM3020"	10840	19740	100	254	264	69	51	54	15	100	100	0	681	666	135	131	133	21	100	100	0	0.369	0.398	0.387	0.393	1.273	0.391	0.902	80	449	753	748	-1.438	203	550	213	535	0
7	5	5	"thyA"	"STM3001"	11020	19730	100	677	657	164	51	53	15	100	100	0	574	561	122	130	133	22	100	100	0	1.410	1.406	1.393	1.419	1.219	1.414	0.956	80	451	1070	1037	0.496	626	444	606	431	0
7	6	5	"gcvA"	"STM2982"	11190	19720	90	858	819	180	52	56	26	100	100	0	828	793	135	131	133	23	100	100	0	1.156	1.159	1.123	1.144	1.177	1.185	0.958	52	363	1503	1429	0.210	806	697	767	662	0
7	7	5	"typA"	"STM4009"	11370	19730	100	3724	3673	1265	54	71	125	100	100	0	714	701	201	132	135	28	100	98	0	6.306	6.360	6.366	6.477	1.217	6.443	0.972	80	442	4252	4188	2.657	3670	582	3619	569	0
7	8	5	"pflE"	"STM0844"	11550	19730	100	202	201	68	53	67	123	65	5	0	635	604	170	131	133	24	100	100	0	0.296	0.313	0.301	0.297	1.453	0.486	0.215	80	448	653	621	-1.758	149	504	148	473	0
7	9	5	"ybhA"	"STM0784"	11720	19730	100	549	541	144	52	54	16	100	100	0	865	836	196	131	134	17	100	100	0	0.677	0.694	0.692	0.694	1.196	0.694	0.962	80	448	1231	1194	-0.563	497	734	489	705	0
7	10	5	""	"STM0699"	11910	19730	100	120	123	35	51	54	15	95	90	0	427	430	99	133	134	17	100	100	0	0.235	0.242	0.234	0.220	1.717	0.225	0.691	80	428	363	369	-2.091	69	294	72	297	0
7	11	5	"nagD"	"STM0681"	12080	19730	100	489	498	145	52	56	20	100	100	0	558	559	124	133	134	17	100	100	0	1.028	1.047	1.054	1.044	1.237	1.056	0.943	80	406	862	872	0.040	437	425	446	426	0
7	12	5	"ybeK"	"STM0661"	12250	19720	100	167	180	78	53	56	20	97	95	0	369	387	136	134	136	18	100	98	0	0.485	0.502	0.502	0.467	1.636	0.492	0.839	80	430	349	380	-1.044	114	235	127	253	0
7	13	5	"ybjY"	"STM0941"	12440	19720	100	2136	2080	699	53	59	67	100	100	0	842	818	226	133	136	26	100	100	0	2.938	2.959	3.043	2.934	1.165	3.010	0.970	80	442	2792	2712	1.555	2083	709	2027	685	0
7	14	5	""	"STM3038"	12620	19720	100	599	585	158	53	59	68	100	100	0	717	703	151	133	136	26	100	100	0	0.935	0.933	0.932	0.925	1.207	0.947	0.955	80	432	1130	1102	-0.097	546	584	532	570	0
7	15	5	"yjeM"	"STM4345"	12800	19720	100	276	274	78	52	54	16	100	98	0	1224	1139	289	137	137	17	100	100	0	0.206	0.222	0.219	0.218	1.338	0.219	0.929	80	420	1311	1224	-2.279	224	1087	222	1002	0
7	16	5	"hflX"	"STM4362"	12980	19720	100	4576	4303	1362	53	58	23	100	100	0	718	682	165	135	136	20	100	100	0	7.758	7.770	7.806	7.776	1.209	7.970	0.973	80	428	5106	4797	2.956	4523	583	4250	547	0
7	17	5	"purA"	"STM4366"	13150	19720	100	2346	2326	724	54	63	37	100	100	0	573	569	140	135	135	17	100	100	0	5.233	5.235	5.196	5.242	1.177	5.311	0.960	80	387	2730	2706	2.388	2292	438	2272	434	0
7	18	5	"yjfP"	"STM4380"	13320	19730	130	575	573	150	55	69	59	98	98	0	669	662	134	135	136	22	99	99	0	0.974	0.983	0.986	0.977	1.277	1.000	0.948	120	541	1054	1045	-0.038	520	534	518	527	0
7	19	5	"grxC"	"STM3702"	13490	19710	90	1155	1112	234	55	68	56	100	100	0	316	317	57	136	137	25	100	100	0	6.111	5.840	6.216	5.949	1.258	5.840	0.863	52	353	1280	1238	2.611	1100	180	1057	181	0
7	20	5	"ysaA"	"STM3666"	13680	19710	100	194	200	60	55	63	38	97	90	0	375	384	109	136	137	20	100	100	0	0.582	0.585	0.593	0.580	1.391	0.553	0.840	80	468	378	393	-0.782	139	239	145	248	0
7	21	5	"bisC"	"STM3644"	13860	19710	100	410	412	86	53	55	15	100	100	0	537	542	93	135	137	18	100	100	0	0.888	0.882	0.858	0.878	1.213	0.879	0.939	80	420	759	766	-0.171	357	402	359	407	0
7	22	5	"dppD"	"STM3627"	14040	19710	100	467	457	150	52	53	13	100	100	0	744	732	188	134	135	16	100	100	0	0.680	0.677	0.675	0.666	1.315	0.685	0.934	80	430	1025	1003	-0.556	415	610	405	598	0
7	23	5	"yhjB"	"STM3606"	14210	19700	90	136	139	38	53	54	13	100	98	0	613	630	107	137	139	23	100	100	0	0.174	0.174	0.158	0.161	1.543	0.168	0.722	52	357	559	579	-2.520	83	476	86	493	0
7	24	5	"ftsE"	"STM3570"	14390	19700	100	1948	1853	584	54	56	17	100	100	0	543	541	137	136	139	21	100	100	0	4.654	4.442	4.496	4.440	1.202	4.508	0.956	80	474	2301	2204	2.218	1894	407	1799	405	0
7	1	6	"garK"	"STM3247"	10300	19920	100	189	195	64	49	50	11	98	98	0	654	639	193	128	128	16	100	100	0	0.266	0.286	0.280	0.271	1.577	0.280	0.904	80	476	666	657	-1.910	140	526	146	511	0
7	2	6	"yhaN"	"STM3238"	10480	19910	90	746	750	135	51	54	18	100	100	0	1181	1188	124	134	135	22	100	100	0	0.664	0.663	0.666	0.656	1.202	0.662	0.942	52	365	1742	1753	-0.591	695	1047	699	1054	0
7	3	6	"rfaE"	"STM3200"	10650	19910	90	557	541	123	50	58	37	100	100	0	490	482	81	131	137	30	100	100	0	1.412	1.399	1.423	1.394	1.196	1.415	0.932	52	388	866	842	0.498	507	359	491	351	0
7	4	6	"yqhA"	"STM3153"	10830	19900	90	556	539	107	52	59	38	100	100	0	596	603	105	132	137	30	100	100	0	1.086	1.034	1.040	1.034	1.224	1.063	0.942	52	370	968	958	0.119	504	464	487	471	0
7	5	6	"hybD"	"STM3146"	11020	19910	100	416	388	132	52	55	20	100	100	0	496	467	109	133	134	21	100	100	0	1.003	1.006	1.010	0.976	1.303	1.038	0.933	80	469	727	670	0.004	364	363	336	334	0
7	6	6	""	"STM3134"	11210	19910	90	323	301	94	50	52	13	100	100	0	553	532	135	130	132	16	100	100	0	0.645	0.624	0.632	0.609	1.303	0.624	0.912	52	379	696	653	-0.632	273	423	251	402	0
7	7	6	"ymbA"	"STM1065"	11380	19910	100	262	259	69	50	52	15	100	100	0	630	615	121	132	132	18	100	100	0	0.426	0.433	0.436	0.421	1.314	0.429	0.901	80	442	710	692	-1.232	212	498	209	483	0
7	8	6	"yccX"	"STM1083"	11560	19910	90	189	189	42	52	53	14	100	98	0	362	357	82	133	132	18	96	96	0	0.598	0.612	0.575	0.596	1.363	0.579	0.817	52	339	366	361	-0.741	137	229	137	224	0
7	9	6	"hpaX"	"STM1107"	11710	19900	90	199	200	64	52	54	16	100	98	0	879	849	229	134	141	54	100	100	0	0.197	0.207	0.212	0.195	1.395	0.206	0.870	52	360	892	863	-2.341	147	745	148	715	0
7	10	6	""	"STM1133"	11910	19900	110	267	704	1261	51	53	15	100	100	0	1017	1000	257	133	139	47	100	100	0	0.244	0.753	0.260	0.364	2.426	2.763	0.267	80	469	1100	1520	-2.033	216	884	653	867	0
7	11	6	"yceD"	"STM1190"	12080	19900	100	4884	4773	1214	54	88	105	100	100	0	385	395	71	134	135	18	100	100	0	19.243	18.080	18.540	17.870	1.273	18.621	0.931	80	408	5081	4980	4.266	4830	251	4719	261	0
7	12	6	"cobB"	"STM1221"	12260	19900	100	1346	1318	259	57	89	102	100	100	0	795	780	136	136	137	18	100	100	0	1.956	1.958	1.966	1.983	1.192	1.956	0.943	80	432	1948	1905	0.968	1289	659	1261	644	0
7	13	6	"ydgO"	"STM1456"	12440	19900	100	738	710	240	55	57	18	100	100	0	968	946	253	134	136	18	100	100	0	0.819	0.807	0.803	0.782	1.265	0.821	0.953	80	432	1517	1467	-0.288	683	834	655	812	0
7	14	6	""	"STM1492"	12610	19890	90	254	262	56	54	55	14	100	100	0	652	662	89	135	136	19	100	100	0	0.387	0.395	0.388	0.384	1.294	0.389	0.906	52	356	717	735	-1.370	200	517	208	527	0
7	15	6	"aroE"	"STM3401"	12790	19890	100	1517	1486	456	52	54	15	100	100	0	850	834	195	135	136	18	100	100	0	2.049	2.052	2.034	1.998	1.221	2.096	0.972	80	440	2180	2133	1.035	1465	715	1434	699	0
7	16	6	"zntR"	"STM3412"	12970	19890	100	638	643	157	52	56	18	100	100	0	572	565	94	136	137	19	100	100	0	1.344	1.378	1.363	1.358	1.215	1.407	0.943	80	420	1022	1020	0.427	586	436	591	429	0
7	17	6	"rpsN"	"STM3427"	13150	19890	100	6209	5836	1159	55	77	74	100	100	0	226	224	27	135	136	19	100	95	0	67.626	64.955	62.758	62.519	1.252	66.474	0.785	80	418	6245	5870	6.080	6154	91	5781	89	0
7	18	6	"slyD"	"STM3455"	13320	19890	100	3114	2850	855	56	82	78	100	100	0	527	508	115	135	136	19	100	100	0	7.801	7.491	7.523	7.554	1.214	7.613	0.949	80	372	3450	3167	2.964	3058	392	2794	373	0
7	19	6	"yhjE"	"STM3609"	13480	19880	90	844	838	158	59	89	117	100	100	0	1152	1158	192	140	173	138	100	100	0	0.776	0.765	0.763	0.762	1.142	0.787	0.960	52	371	1797	1797	-0.366	785	1012	779	1018	0
7	20	6	"yhjN"	"STM3618"	13680	19880	90	1120	1218	362	59	70	58	100	100	0	1334	1417	342	143	154	63	100	100	0	0.891	0.910	0.901	0.899	1.133	0.929	0.966	52	378	2252	2433	-0.167	1061	1191	1159	1274	0
7	21	6	"yhjV"	"STM3625"	13860	19880	100	301	305	85	55	59	22	100	100	0	1155	1197	212	140	144	24	100	100	0	0.242	0.237	0.228	0.226	1.316	0.237	0.905	80	449	1261	1307	-2.045	246	1015	250	1057	0
7	22	6	""	"STM3633"	14040	19880	100	248	257	84	53	55	14	100	100	0	738	748	192	139	141	22	100	100	0	0.326	0.335	0.331	0.319	1.336	0.337	0.901	80	408	794	813	-1.619	195	599	204	609	0
7	23	6	""	"STM3651"	14210	19880	100	1490	1559	451	55	71	53	100	100	0	538	553	112	140	144	25	100	100	0	3.606	3.642	3.672	3.627	1.143	3.731	0.959	80	440	1833	1917	1.850	1435	398	1504	413	0
7	24	6	"xylB"	"STM3660"	14400	19880	100	411	425	169	53	70	52	98	95	0	929	953	328	138	143	24	100	100	0	0.453	0.456	0.464	0.437	1.306	0.452	0.901	80	466	1149	1187	-1.144	358	791	372	815	0
7	1	7	"rnpA"	"STM3840"	10310	20100	100	2212	2101	430	50	58	44	100	100	0	410	406	61	128	129	17	100	100	0	7.667	7.378	7.288	7.387	1.210	7.535	0.933	80	440	2444	2329	2.939	2162	282	2051	278	0
7	2	7	""	"STM3844"	10470	20090	90	256	261	51	50	59	49	100	98	0	657	655	58	132	137	40	100	100	0	0.392	0.403	0.383	0.393	1.301	0.389	0.664	52	376	731	734	-1.350	206	525	211	523	0
7	3	7	"yidZ"	"STM3848"	10660	20090	90	218	251	102	50	52	15	100	100	0	537	623	254	130	134	31	100	100	0	0.413	0.408	0.402	0.405	1.268	0.401	0.916	52	387	575	694	-1.277	168	407	201	493	0
7	4	7	"pstA"	"STM3855"	10840	20090	100	3193	3157	1009	51	54	17	100	100	0	808	793	220	132	131	17	100	100	0	4.648	4.699	4.820	4.675	1.253	4.755	0.959	80	437	3818	3767	2.217	3142	676	3106	661	0
7	5	7	""	"STM3859"	11000	20080	90	217	223	47	53	55	16	100	100	0	881	873	119	134	140	45	100	100	0	0.220	0.230	0.237	0.224	1.318	0.225	0.858	52	355	911	909	-2.187	164	747	170	739	0
7	6	7	"atpI"	"STM3872"	11200	20090	100	1739	1644	360	53	59	29	100	100	0	553	546	83	134	139	40	100	100	0	4.024	3.862	3.886	3.798	1.221	3.963	0.956	80	456	2105	2003	2.009	1686	419	1591	412	0
7	7	7	"yacH"	"STM0157"	11370	20090	100	424	415	110	53	61	30	100	100	0	1210	1173	265	135	140	30	100	100	0	0.345	0.349	0.354	0.347	1.259	0.336	0.917	80	420	1446	1400	-1.535	371	1075	362	1038	0
[truncated: 586,702 more chars]
