# Supplementary material for: BABAR: an R package to simplify the normalisation of common reference design microarray-based transcriptomic datasets
Source: BMC Bioinformatics. 2010 Feb 3;11:73. doi: 10.1186/1471-2105-11-73 (PMC2829013; doi:10.1186/1471-2105-11-73)
Supplement: Additional file 3 — Dataset 1. The unprocessed microarray data files from a heterogeneous 'problem' dataset describing the transcriptomic changes for Salmonella internalised within mammalian cells. [file 1471-2105-11-73-S3.ZIP › E6h-08B.gpr]

ATF	1.0
27	43    
"Type=GenePix Results 1.4"
"DateTime=2003/05/22 04:23:31"
"Settings=U:\From ifrnnts19\hautefor3\Microarrays\Results gridding\27.05.03\HeLa 6h 12479908A.gps"
"GalFile=\\Fr-netapp1a\hintoncom\Array lists\STPLMar2003.gal"
"Scanner=GenePix 4000A [48450]"
"Comment=HeLa 6h"
"PixelSize=10"
"ImageName=635 nm	532 nm"
"FileName=\\Fr-netapp1a\hintoncom\Isa\220503 Scans\12479908B.tif	\\Fr-netapp1a\hintoncom\Isa\220503 Scans\12479908B.tif"
"PMTVolts=630	580"
"ScanPower=100	100"
"FocusPosition=0"
"NormalizationFactor:RatioOfMedians=1.43482"
"NormalizationFactor:RatioOfMeans=1.41797"
"NormalizationFactor:MedianOfRatios=1.43679"
"NormalizationFactor:MeanOfRatios=1.44503"
"NormalizationFactor:RegressionRatio=1.42926"
"JpegImage=U:\From ifrnnts19\hautefor3\Microarrays\Results gridding\27.05.03\HeLa 6h 12479908B.jpg"
"RatioFormulation=W1/W2 (635 nm/532 nm)"
"Barcode="
"ImageOrigin=600, 41760"
"JpegOrigin=1210, 42220"
"Creator=GenePix Pro 3.0.6.90"
"Temperature=35.5"
"LaserPower=1.71	1.83"
"LaserOnTime=8643	60073"
"Supplier="
"Block"	"Column"	"Row"	"Name"	"ID"	"X"	"Y"	"Dia."	"F635 Median"	"F635 Mean"	"F635 SD"	"B635 Median"	"B635 Mean"	"B635 SD"	"% > B635+1SD"	"% > B635+2SD"	"F635 % Sat."	"F532 Median"	"F532 Mean"	"F532 SD"	"B532 Median"	"B532 Mean"	"B532 SD"	"% > B532+1SD"	"% > B532+2SD"	"F532 % Sat."	"Ratio of Medians"	"Ratio of Means"	"Median of Ratios"	"Mean of Ratios"	"Ratios SD"	"Rgn Ratio"	"Rgn R�"	"F Pixels"	"B Pixels"	"Sum of Medians"	"Sum of Means"	"Log Ratio"	"F635 Median - B635"	"F532 Median - B532"	"F635 Mean - B635"	"F532 Mean - B532"	"Flags"
1	1	1	"yiiD"	"STM4029"	1400	42580	90	630	617	203	48	56	93	98	98	0	661	636	141	116	147	541	55	1	0	1.068	1.094	1.052	1.068	1.373	1.080	0.913	52	400	1127	1089	0.095	582	545	569	520	0
1	2	1	"yjiY"	"STM4532"	1580	42570	90	516	663	563	49	52	24	100	100	0	439	495	201	118	122	31	100	100	0	1.455	1.629	1.364	1.512	1.482	2.114	0.696	52	400	788	991	0.541	467	321	614	377	0
1	3	1	"glpG"	"STM3524"	1760	42570	90	913	975	343	48	51	20	100	100	0	739	772	165	120	123	29	100	100	0	1.397	1.422	1.397	1.391	1.187	1.403	0.916	52	394	1484	1579	0.483	865	619	927	652	0
1	4	1	"yhjC"	"STM3607"	1950	42580	100	289	302	95	48	51	20	100	100	0	995	1056	304	121	122	26	100	98	0	0.276	0.272	0.270	0.274	1.288	0.270	0.929	80	452	1115	1189	-1.859	241	874	254	935	0
1	5	1	"dacB"	"STM3300"	2120	42570	130	853	893	223	47	51	28	100	100	0	1091	1154	249	120	125	50	100	100	0	0.830	0.818	0.818	0.815	1.135	0.817	0.959	120	688	1777	1880	-0.269	806	971	846	1034	0
1	6	1	"yqjD"	"STM3229"	2300	42570	90	767	834	284	49	54	37	100	100	0	412	424	93	120	128	67	100	100	0	2.459	2.582	2.621	2.559	1.256	2.681	0.885	52	374	1010	1089	1.298	718	292	785	304	0
1	7	1	"yfhP"	"STM2544"	2470	42570	90	4481	5077	2313	48	60	86	100	100	0	325	345	93	119	121	18	100	100	0	21.519	22.252	20.942	22.132	1.237	23.582	0.910	52	394	4639	5255	4.428	4433	206	5029	226	0
1	8	1	""	"STM0660"	2660	42570	100	293	303	121	47	56	78	97	80	0	970	986	384	117	119	17	100	100	0	0.288	0.295	0.295	0.288	1.345	0.291	0.932	80	484	1099	1125	-1.794	246	853	256	869	0
1	9	1	""	"STM0672"	2840	42570	100	273	264	95	47	49	13	97	95	0	856	794	240	120	120	16	100	100	0	0.307	0.322	0.317	0.288	1.647	0.324	0.917	80	462	962	891	-1.703	226	736	217	674	0
1	10	1	"nagB"	"STM0684"	3010	42570	100	964	996	286	49	50	12	100	100	0	928	955	227	123	124	18	100	100	0	1.137	1.138	1.122	1.122	1.187	1.156	0.951	80	472	1720	1779	0.185	915	805	947	832	0
1	11	1	"ybfN"	"STM0688"	3190	42570	90	102	104	30	48	50	13	98	80	0	347	380	92	126	127	17	100	100	0	0.244	0.220	0.228	0.196	1.765	0.196	0.574	52	387	275	310	-2.033	54	221	56	254	0
1	12	1	"eutH"	"STM2460"	3360	42560	90	334	335	80	49	50	13	100	100	0	1046	1055	214	124	123	17	100	100	0	0.309	0.307	0.317	0.302	1.234	0.301	0.930	52	386	1207	1217	-1.694	285	922	286	931	0
1	13	1	"ubiE"	"STM3970"	3540	42570	100	3588	3371	589	49	50	13	100	100	0	1464	1428	193	122	123	17	100	100	0	2.637	2.544	2.566	2.530	1.136	2.603	0.959	80	474	4881	4628	1.399	3539	1342	3322	1306	0
1	14	1	""	"STM3966"	3720	42570	100	1435	1435	243	48	50	14	100	100	0	1718	1735	156	121	122	16	100	100	0	0.869	0.859	0.845	0.850	1.179	0.873	0.948	80	464	2984	3001	-0.203	1387	1597	1387	1614	0
1	15	1	"yigL"	"STM3962"	3890	42560	90	1626	1647	340	48	60	78	100	100	0	1368	1379	158	123	138	110	100	100	0	1.267	1.273	1.209	1.250	1.238	1.269	0.919	52	362	2823	2855	0.342	1578	1245	1599	1256	0
1	16	1	"recQ"	"STM3958"	4060	42560	90	1306	1415	543	49	62	74	100	100	0	1115	1191	438	123	139	105	100	100	0	1.267	1.279	1.268	1.287	1.231	1.296	0.952	52	394	2249	2434	0.342	1257	992	1366	1068	0
1	17	1	"yigG"	"STM3954"	4250	42560	100	665	703	231	50	54	29	100	100	0	855	845	124	120	124	32	100	100	0	0.837	0.901	0.868	0.857	1.376	0.961	0.867	80	502	1350	1378	-0.257	615	735	653	725	0
1	18	1	"yigB"	"STM3950"	4430	42560	90	1960	1849	425	49	51	24	100	100	0	1327	1318	234	122	124	22	100	100	0	1.586	1.505	1.510	1.486	1.154	1.556	0.954	52	386	3116	2996	0.665	1911	1205	1800	1196	0
1	19	1	"sgaB"	"STM4384"	4610	42550	90	115	125	36	49	50	12	100	98	0	521	570	239	124	125	21	100	100	0	0.166	0.170	0.169	0.168	1.533	0.150	0.715	52	395	463	522	-2.589	66	397	76	446	0
1	20	1	"cycA"	"STM4398"	4790	42560	100	1995	1903	392	49	50	13	100	100	0	1709	1644	293	122	124	19	100	100	0	1.226	1.218	1.225	1.207	1.185	1.237	0.962	80	474	3533	3376	0.294	1946	1587	1854	1522	0
1	21	1	"ytfM"	"STM4409"	4960	42550	90	1168	1165	369	48	50	14	100	100	0	1182	1214	315	124	124	17	100	100	0	1.059	1.025	1.004	1.014	1.116	1.034	0.968	52	385	2178	2207	0.082	1120	1058	1117	1090	0
1	22	1	""	"STM4418"	5140	42560	100	379	387	134	48	50	14	100	100	0	1753	1771	584	124	124	17	100	100	0	0.203	0.206	0.201	0.200	1.220	0.203	0.944	80	474	1960	1986	-2.299	331	1629	339	1647	0
1	23	1	""	"STM4422"	5310	42550	90	88	93	28	49	49	13	90	78	0	473	482	67	122	124	16	100	100	0	0.111	0.122	0.119	0.109	1.855	0.113	0.482	52	386	390	404	-3.170	39	351	44	360	0
1	24	1	"srfJ"	"STM4426"	5500	42560	100	364	361	75	48	49	12	100	100	0	2160	2118	299	123	124	16	100	100	0	0.155	0.157	0.154	0.153	1.224	0.155	0.931	80	515	2353	2308	-2.688	316	2037	313	1995	0
1	1	2	"yaiC"	"STM0385"	1400	42760	90	345	351	61	47	51	20	100	100	0	1020	1027	180	115	121	52	100	100	0	0.329	0.333	0.329	0.333	1.220	0.318	0.940	52	387	1203	1216	-1.603	298	905	304	912	0
1	2	2	"mopB"	"STM4329"	1580	42760	90	2535	2721	1179	50	57	45	100	100	0	206	220	53	116	123	49	92	46	0	27.611	25.683	24.813	26.662	1.381	25.780	0.852	52	409	2575	2775	4.787	2485	90	2671	104	0
1	3	2	"phoP"	"STM1231"	1770	42750	90	3178	3380	1155	48	52	39	100	100	0	584	622	177	118	120	16	100	100	0	6.717	6.611	6.616	6.603	1.119	6.650	0.977	52	400	3596	3836	2.748	3130	466	3332	504	0
1	4	2	"otsA"	"STM1928"	1940	42750	90	443	458	118	48	49	13	100	100	0	1248	1270	248	120	121	15	100	100	0	0.350	0.357	0.354	0.350	1.205	0.357	0.953	52	372	1523	1560	-1.514	395	1128	410	1150	0
1	5	2	"thiF"	"STM4162"	2120	42750	90	164	166	49	48	49	13	100	100	0	779	822	189	120	120	15	100	100	0	0.176	0.168	0.160	0.160	1.366	0.166	0.838	52	377	775	820	-2.506	116	659	118	702	0
1	6	2	"hemE"	"STM4167"	2290	42760	90	1400	1742	1031	46	48	13	100	100	0	733	847	379	120	120	16	100	100	0	2.209	2.333	2.192	2.248	1.172	2.445	0.972	52	395	1967	2423	1.143	1354	613	1696	727	0
1	7	2	"bfr"	"STM3443"	2470	42750	90	1836	1809	375	46	51	26	100	100	0	632	632	129	118	120	18	100	100	0	3.482	3.430	3.479	3.478	1.152	3.394	0.969	52	396	2304	2277	1.800	1790	514	1763	514	0
1	8	2	"stfA"	"STM0195"	2650	42750	90	119	127	35	46	50	26	98	75	0	505	538	144	118	120	18	100	100	0	0.189	0.193	0.181	0.182	1.494	0.180	0.767	52	381	460	501	-2.406	73	387	81	420	0
1	9	2	"hemL"	"STM0202"	2830	42750	90	561	694	371	46	48	14	100	100	0	271	316	127	119	119	17	100	100	0	3.388	3.289	3.308	3.378	1.262	3.210	0.919	52	389	667	845	1.761	515	152	648	197	0
1	10	2	"eutD"	"STM2466"	3010	42750	90	73	73	20	47	49	13	78	48	0	296	318	91	121	120	16	100	100	0	0.149	0.132	0.132	0.133	2.192	0.105	0.294	52	381	201	223	-2.751	26	175	26	197	0
1	11	2	"crr"	"STM2433"	3190	42760	100	1789	1872	790	46	48	13	100	100	0	434	454	164	119	120	16	98	98	0	5.533	5.451	5.418	5.662	1.456	5.375	0.958	80	448	2058	2161	2.468	1743	315	1826	335	0
1	12	2	"prpD"	"STM0370"	3360	42750	90	78	81	19	47	49	13	88	59	0	340	345	58	118	119	16	100	100	0	0.140	0.150	0.146	0.133	1.743	0.142	0.554	52	371	253	261	-2.840	31	222	34	227	0
1	13	2	"spaQ"	"STM2889"	3530	42740	90	494	501	77	48	50	16	100	100	0	579	589	92	121	124	23	100	100	0	0.974	0.968	0.991	0.971	1.162	0.977	0.938	52	373	904	921	-0.038	446	458	453	468	0
1	14	2	"yfeJ"	"STM2437"	3710	42740	90	263	271	47	47	51	18	100	100	0	747	755	101	123	126	27	100	100	0	0.346	0.354	0.336	0.351	1.230	0.336	0.904	52	380	840	856	-1.531	216	624	224	632	0
1	15	2	"fabH"	"STM1193"	3900	42730	100	3955	3849	1292	48	54	51	100	100	0	980	986	267	124	129	55	100	97	0	4.564	4.410	4.394	4.310	1.208	4.537	0.975	80	471	4763	4663	2.190	3907	856	3801	862	0
1	16	2	"flgN"	"STM1171"	4070	42740	90	571	572	91	48	49	12	100	100	0	655	647	83	120	123	18	100	100	0	0.978	0.994	0.999	0.990	1.131	1.009	0.954	52	372	1058	1051	-0.033	523	535	524	527	0
1	17	2	"phsC"	"STM2063"	4240	42740	90	312	322	61	49	51	14	100	100	0	1376	1374	160	122	127	39	100	100	0	0.210	0.218	0.213	0.214	1.205	0.218	0.932	52	379	1517	1525	-2.253	263	1254	273	1252	0
1	18	2	"pefB"	"PSLT019"	4430	42730	90	146	145	36	48	51	18	100	100	0	955	949	139	125	128	31	100	100	0	0.118	0.118	0.117	0.112	1.443	0.114	0.748	52	386	928	921	-3.082	98	830	97	824	0
1	19	2	""	"PSLT046"	4600	42730	90	3857	3789	783	48	50	13	100	100	0	1084	1098	221	122	124	17	100	100	0	3.959	3.833	3.871	3.841	1.100	3.837	0.981	52	388	4771	4717	1.985	3809	962	3741	976	0
1	20	2	"rlgA"	"PSLT045"	4780	42730	90	2381	3052	1835	49	53	35	100	100	0	445	549	283	121	123	17	100	100	0	7.198	7.016	7.138	7.196	1.214	6.988	0.963	52	373	2656	3431	2.848	2332	324	3003	428	0
1	21	2	"udp"	"STM3968"	4950	42740	90	463	507	152	49	55	39	100	100	0	460	502	150	122	125	27	100	100	0	1.225	1.205	1.179	1.222	1.214	1.208	0.940	52	379	752	838	0.293	414	338	458	380	0
1	22	2	"hns"	"STM1751"	5140	42740	100	485	603	432	48	51	21	100	100	0	231	261	130	124	125	25	92	83	0	4.084	4.051	4.250	4.469	1.506	3.765	0.912	80	450	544	692	2.030	437	107	555	137	0
1	23	2	"prgI"	"STM2873"	5310	42730	90	1233	1930	1632	49	51	17	100	100	0	186	228	108	121	122	16	100	84	0	18.215	17.579	19.063	20.094	1.539	16.826	0.903	52	372	1249	1988	4.187	1184	65	1881	107	0
1	24	2	"prfC"	"STM4560"	5500	42740	100	274	306	135	49	50	16	100	100	0	256	295	118	123	123	16	100	100	0	1.692	1.494	1.499	1.582	1.417	1.413	0.848	80	471	358	429	0.758	225	133	257	172	0
1	1	3	"iclR"	"STM4187"	1410	42930	90	289	349	165	47	50	16	100	100	0	468	560	234	115	118	25	100	100	0	0.686	0.679	0.707	0.670	1.279	0.673	0.927	52	401	595	747	-0.545	242	353	302	445	0
1	2	3	"hisQ"	"STM2353"	1600	42940	90	710	701	263	47	50	24	100	100	0	779	739	236	116	118	22	100	100	0	1.000	1.050	1.038	1.031	1.285	1.041	0.956	52	388	1326	1277	0.000	663	663	654	623	0
1	3	3	"rpsP"	"STM2676"	1760	42940	80	980	1640	1842	46	47	12	100	100	0	173	215	114	115	116	16	94	82	0	16.103	15.940	15.745	16.656	1.522	16.882	0.876	52	326	992	1694	4.009	934	58	1594	100	0
1	4	3	"ilvH"	"STM0117"	1940	42930	90	205	211	64	48	49	13	100	100	0	435	440	88	117	119	17	100	100	0	0.494	0.505	0.499	0.482	1.374	0.506	0.848	52	402	475	486	-1.018	157	318	163	323	0
1	5	3	"putP"	"STM1125"	2130	42940	90	266	256	82	47	48	12	100	100	0	468	481	132	118	119	16	100	100	0	0.626	0.576	0.554	0.558	1.347	0.561	0.899	52	393	569	572	-0.676	219	350	209	363	0
1	6	3	"hfq"	"STM4361"	2300	42940	90	532	746	590	47	49	14	100	100	0	182	209	88	118	118	16	96	86	0	7.578	7.681	7.781	8.639	1.688	7.548	0.832	52	381	549	790	2.922	485	64	699	91	0
1	7	3	"cbiK"	"STM2025"	2480	42930	90	146	147	28	47	49	12	100	100	0	554	547	108	117	118	15	100	100	0	0.227	0.233	0.235	0.231	1.361	0.220	0.844	52	389	536	530	-2.142	99	437	100	430	0
1	8	3	"cboQ"	"STM2021"	2650	42920	90	182	188	40	47	49	14	100	100	0	660	666	92	120	122	20	100	100	0	0.250	0.258	0.259	0.253	1.340	0.250	0.856	52	381	675	687	-2.000	135	540	141	546	0
1	9	3	"umuD"	"STM1998"	2830	42930	90	105	111	38	46	49	15	92	82	0	353	375	131	117	119	19	100	100	0	0.250	0.252	0.256	0.227	1.670	0.218	0.673	52	380	295	323	-2.000	59	236	65	258	0
1	10	3	"uhpB"	"STM3789"	3000	42930	90	93	94	39	46	48	13	78	63	0	226	257	95	119	119	16	100	100	0	0.439	0.348	0.357	0.316	2.210	0.331	0.636	52	381	154	186	-1.187	47	107	48	138	0
1	11	3	"trpC"	"STM1725"	3180	42920	90	152	164	49	48	50	16	100	100	0	354	390	106	119	122	20	100	100	0	0.443	0.428	0.406	0.419	1.354	0.427	0.823	52	370	339	387	-1.176	104	235	116	271	0
1	12	3	"rpoN"	"STM3320"	3360	42920	90	156	173	98	47	49	15	100	92	0	192	206	70	121	123	20	88	73	0	1.535	1.482	1.470	1.584	1.918	1.522	0.788	52	381	180	211	0.618	109	71	126	85	0
1	13	3	"phnW"	"STM0431"	3540	42930	100	582	540	174	47	48	12	100	100	0	1178	1102	306	121	122	15	100	100	0	0.506	0.503	0.481	0.486	1.297	0.505	0.960	80	461	1592	1474	-0.982	535	1057	493	981	0
1	14	3	""	"STM4141"	3710	42920	90	226	221	58	47	48	13	100	100	0	270	277	51	121	122	17	100	100	0	1.201	1.115	1.114	1.104	1.308	1.114	0.867	52	372	328	330	0.265	179	149	174	156	0
1	15	3	""	"STM0346"	3880	42920	90	190	194	45	47	50	16	100	100	0	1008	990	163	123	129	54	100	100	0	0.162	0.170	0.154	0.166	1.338	0.163	0.865	52	382	1028	1014	-2.630	143	885	147	867	0
1	16	3	""	"STM1042"	4070	42930	100	205	213	82	47	49	14	97	96	0	727	749	265	120	126	50	100	100	0	0.260	0.264	0.256	0.246	1.536	0.259	0.879	80	469	765	795	-1.942	158	607	166	629	0
1	17	3	"sirC"	"STM1774"	4240	42910	90	255	268	84	48	49	13	100	100	0	499	522	121	121	123	17	100	100	0	0.548	0.549	0.562	0.532	1.334	0.554	0.888	52	379	585	621	-0.869	207	378	220	401	0
1	18	3	"orf70"	"STM1388"	4430	42910	90	154	180	85	47	50	19	100	96	0	375	414	175	122	123	17	100	100	0	0.423	0.455	0.433	0.438	1.469	0.439	0.811	52	395	360	425	-1.242	107	253	133	292	0
1	19	3	"traB"	"PSLT081"	4610	42920	100	303	301	77	47	49	15	100	98	0	1932	1846	442	120	121	16	100	100	0	0.141	0.147	0.145	0.146	1.283	0.143	0.919	80	471	2068	1980	-2.823	256	1812	254	1726	0
1	20	3	"trbI"	"PSLT089"	4780	42910	90	133	143	43	47	49	12	100	100	0	840	896	231	122	123	16	100	100	0	0.120	0.124	0.112	0.115	1.599	0.118	0.746	52	380	804	870	-3.062	86	718	96	774	0
1	21	3	""	"PSLT093"	4960	42900	90	131	141	46	48	50	14	100	98	0	778	780	227	122	122	16	100	100	0	0.127	0.141	0.132	0.135	1.493	0.138	0.781	52	379	739	751	-2.983	83	656	93	658	0
1	22	3	"traF"	"PSLT097"	5130	42910	90	299	294	57	49	50	14	100	100	0	1682	1677	219	124	130	56	100	100	0	0.160	0.158	0.161	0.155	1.225	0.155	0.926	52	366	1808	1798	-2.640	250	1558	245	1553	0
1	23	3	"traG"	"PSLT101"	5310	42900	90	341	392	140	49	51	15	100	100	0	1288	1345	413	123	130	50	100	100	0	0.251	0.281	0.281	0.275	1.249	0.275	0.927	52	388	1457	1565	-1.996	292	1165	343	1222	0
1	24	3	""	"PSLT106"	5490	42900	90	4030	4408	1292	49	60	89	100	100	0	869	922	241	127	130	29	100	100	0	5.365	5.483	5.556	5.503	1.129	5.466	0.974	52	376	4723	5154	2.424	3981	742	4359	795	0
1	1	4	""	"STM1656"	1410	43120	100	473	464	124	47	49	14	100	100	0	1316	1231	310	116	117	15	100	100	0	0.355	0.374	0.375	0.369	1.217	0.370	0.962	80	492	1626	1532	-1.494	426	1200	417	1115	0
1	2	4	""	"STM2716"	1580	43120	80	77	80	25	47	48	13	80	53	0	384	400	97	118	119	17	100	100	0	0.113	0.117	0.109	0.111	1.861	0.116	0.476	52	326	296	315	-3.148	30	266	33	282	0
1	3	4	""	"STM2722"	1760	43130	80	140	139	66	49	50	12	84	76	0	933	941	600	124	130	28	98	88	0	0.112	0.110	0.111	0.116	1.953	0.106	0.863	52	320	900	907	-3.152	91	809	90	817	100
1	4	4	""	"STM1618"	1940	43120	100	219	217	59	48	49	13	100	97	0	1028	972	266	117	119	16	100	100	0	0.188	0.198	0.195	0.201	1.386	0.190	0.907	80	458	1082	1024	-2.413	171	911	169	855	0
1	5	4	""	"STM1675"	2120	43110	90	352	371	70	47	48	12	100	100	0	739	765	119	117	118	15	100	100	0	0.490	0.500	0.491	0.497	1.178	0.500	0.935	52	374	927	972	-1.028	305	622	324	648	0
1	6	4	""	"STM1664"	2290	43110	90	465	459	110	47	50	15	100	100	0	852	840	221	117	120	25	100	100	0	0.569	0.570	0.568	0.582	1.259	0.546	0.947	52	373	1153	1135	-0.814	418	735	412	723	0
1	7	4	"pyrH"	"STM0218"	2470	43110	90	3351	3391	647	49	53	35	100	100	0	820	832	162	120	123	27	100	100	0	4.717	4.694	4.687	4.725	1.125	4.728	0.974	52	381	4002	4054	2.238	3302	700	3342	712	0
1	8	4	"accA"	"STM0232"	2650	43110	100	1683	1549	531	47	52	32	100	100	0	774	723	210	121	122	19	100	100	0	2.505	2.495	2.468	2.478	1.202	2.512	0.968	80	470	2289	2104	1.325	1636	653	1502	602	0
1	9	4	"panC"	"STM0181"	2830	43110	100	1074	1034	244	46	48	14	100	100	0	958	932	188	119	120	15	100	100	0	1.225	1.215	1.208	1.208	1.141	1.220	0.971	80	452	1867	1801	0.293	1028	839	988	813	0
1	10	4	"sbmC"	"STM2061"	3010	43110	100	157	184	106	47	48	13	98	96	0	343	389	193	117	117	15	100	100	0	0.487	0.504	0.504	0.468	1.509	0.499	0.867	80	442	336	409	-1.039	110	226	137	272	0
1	11	4	"yeeO"	"STM2013"	3190	43110	100	459	472	112	47	49	12	100	100	0	1650	1643	302	119	120	15	100	100	0	0.269	0.279	0.272	0.275	1.177	0.282	0.954	80	439	1943	1949	-1.894	412	1531	425	1524	0
1	12	4	"rcsA"	"STM1982"	3360	43110	100	142	148	41	47	49	12	100	100	0	819	841	204	120	120	15	100	100	0	0.136	0.140	0.137	0.134	1.412	0.134	0.791	80	436	794	822	-2.879	95	699	101	721	0
1	13	4	"yjbB"	"STM4189"	3540	43100	90	354	366	91	48	50	13	100	100	0	1118	1129	312	121	122	16	100	100	0	0.307	0.315	0.311	0.316	1.206	0.308	0.943	52	358	1303	1326	-1.704	306	997	318	1008	0
1	14	4	"ubiA"	"STM4234"	3720	43110	100	1527	1464	398	46	49	14	100	100	0	1182	1167	275	121	122	16	100	100	0	1.396	1.356	1.363	1.334	1.197	1.376	0.965	80	437	2542	2464	0.481	1481	1061	1418	1046	0
1	15	4	""	"STM4242"	3890	43100	100	443	434	99	47	48	12	98	98	0	1807	1724	381	121	122	15	100	100	0	0.235	0.241	0.242	0.244	1.257	0.236	0.949	80	430	2082	1990	-2.090	396	1686	387	1603	0
1	16	4	""	"STM4272"	4060	43100	90	240	252	67	48	49	14	100	100	0	935	961	225	122	126	39	100	100	0	0.236	0.243	0.233	0.240	1.291	0.231	0.893	52	358	1005	1043	-2.082	192	813	204	839	0
1	17	4	"yjcG"	"STM4273"	4250	43100	100	475	463	112	47	49	14	100	100	0	1803	1737	374	122	126	35	100	100	0	0.255	0.258	0.250	0.255	1.180	0.255	0.959	80	479	2109	2031	-1.974	428	1681	416	1615	0
1	18	4	"sixA"	"STM2387"	4430	43100	100	946	1026	403	47	49	13	100	100	0	465	486	131	121	122	15	100	100	0	2.613	2.682	2.684	2.628	1.209	2.822	0.934	80	450	1243	1344	1.386	899	344	979	365	0
1	19	4	"fes"	"STM0586"	4600	43100	90	829	874	333	49	50	14	100	100	0	186	200	47	120	121	15	98	92	0	11.818	10.313	10.377	11.123	1.428	10.048	0.792	52	359	846	905	3.563	780	66	825	80	0
1	20	4	"maa"	"STM0472"	4770	43090	90	623	614	167	48	51	20	100	100	0	752	758	231	122	126	33	100	100	0	0.913	0.890	0.918	0.903	1.194	0.858	0.952	52	389	1205	1202	-0.132	575	630	566	636	0
1	21	4	"ybbJ"	"STM0500"	4960	43090	90	811	1041	731	49	52	21	100	100	0	446	519	253	124	127	33	100	100	0	2.366	2.511	2.397	2.437	1.191	2.667	0.962	52	392	1084	1387	1.243	762	322	992	395	0
1	22	4	"allD"	"STM0528"	5140	43090	100	181	187	61	49	51	15	100	97	0	1091	1065	254	126	127	24	100	100	0	0.137	0.147	0.144	0.137	1.431	0.150	0.870	80	462	1097	1077	-2.870	132	965	138	939	0
1	23	4	"yfdH"	"STM0558"	5320	43090	100	183	186	56	47	49	12	98	98	0	1103	1060	254	126	128	17	100	100	0	0.139	0.149	0.138	0.141	1.499	0.145	0.856	80	439	1113	1073	-2.845	136	977	139	934	0
1	24	4	""	"STM0573"	5490	43090	100	119	121	35	48	49	14	97	90	0	625	611	185	129	129	17	100	100	0	0.143	0.151	0.141	0.144	1.537	0.146	0.783	80	458	567	555	-2.804	71	496	73	482	0
1	1	5	""	"STM1836"	1400	43300	80	398	386	94	46	52	65	98	96	0	1275	1224	255	115	118	24	100	100	0	0.303	0.307	0.302	0.301	1.225	0.301	0.950	52	326	1512	1449	-1.720	352	1160	340	1109	0
1	2	5	"ycgN"	"STM1811"	1590	43300	90	542	540	76	47	49	14	100	100	0	734	731	95	115	117	23	100	100	0	0.800	0.800	0.803	0.801	1.152	0.797	0.962	52	395	1114	1109	-0.323	495	619	493	616	0
1	3	5	"kdsA"	"STM1772"	1760	43290	90	2367	2397	507	50	94	175	100	100	0	882	905	155	127	293	460	98	13	0	3.069	3.017	2.959	3.012	1.112	3.200	0.598	52	358	3072	3125	1.618	2317	755	2347	778	100
1	4	5	"galU"	"STM1752"	1940	43290	100	1874	1698	621	51	154	289	92	91	0	1002	1111	479	128	436	616	80	33	0	2.086	1.675	2.152	1.777	1.570	1.126	0.388	80	440	2697	2630	1.061	1823	874	1647	983	-100
1	5	5	"yeaB"	"STM1825"	2120	43290	90	305	292	69	47	49	14	100	100	0	543	541	101	117	117	17	100	100	0	0.606	0.578	0.585	0.563	1.263	0.575	0.925	52	381	684	669	-0.723	258	426	245	424	0
1	6	5	""	"STM1808"	2290	43280	90	424	418	88	47	49	15	100	100	0	623	595	114	115	116	19	100	100	0	0.742	0.773	0.776	0.767	1.252	0.776	0.940	52	393	885	851	-0.430	377	508	371	480	0
1	7	5	""	"STM4011"	2480	43280	90	225	227	54	45	47	14	100	100	0	1143	1152	208	119	121	19	100	100	0	0.176	0.176	0.174	0.172	1.282	0.175	0.915	52	394	1204	1215	-2.508	180	1024	182	1033	0
1	8	5	"yihG"	"STM3998"	2650	43290	90	341	355	83	48	51	45	100	100	0	992	1040	211	119	120	17	100	100	0	0.336	0.333	0.327	0.330	1.281	0.328	0.904	52	365	1166	1228	-1.575	293	873	307	921	0
1	9	5	"argC"	"STM4121"	2820	43290	90	2121	2025	389	46	56	68	100	100	0	950	917	154	120	123	29	100	100	0	2.500	2.483	2.495	2.481	1.138	2.516	0.980	52	374	2905	2776	1.322	2075	830	1979	797	0
1	10	5	"ego"	"STM4074"	3010	43290	100	159	166	53	46	54	61	91	40	0	966	942	280	117	120	26	100	100	0	0.133	0.145	0.135	0.140	1.433	0.143	0.877	80	438	962	945	-2.909	113	849	120	825	0
1	11	5	"cpxP"	"STM4060"	3180	43290	100	1577	1471	364	47	48	12	100	100	0	537	514	110	117	118	16	98	98	0	3.643	3.587	3.569	3.662	1.244	3.622	0.963	80	418	1950	1821	1.865	1530	420	1424	397	0
1	12	5	""	"Not LT2a86"	3370	43280	100	205	275	211	47	49	12	100	100	0	340	426	244	118	119	16	100	100	0	0.712	0.740	0.700	0.710	1.382	0.790	0.926	80	430	380	536	-0.491	158	222	228	308	0
1	13	5	"smg"	"STM3404"	3540	43270	90	1304	1306	246	47	48	12	100	100	0	653	666	101	118	120	16	100	100	0	2.350	2.297	2.275	2.290	1.140	2.344	0.963	52	371	1792	1807	1.232	1257	535	1259	548	0
1	14	5	"rpsM"	"STM3418"	3720	43280	100	6122	5758	1874	48	50	14	100	100	0	256	255	59	121	121	15	97	96	0	44.993	42.612	43.722	43.565	1.303	42.553	0.894	80	428	6209	5844	5.492	6074	135	5710	134	0
1	15	5	"rpsH"	"STM3426"	3890	43280	100	8841	7946	3181	48	49	13	100	100	0	252	254	74	122	122	15	95	93	0	67.638	59.833	61.831	56.910	1.467	57.914	0.878	80	439	8923	8030	6.080	8793	130	7898	132	0
1	16	5	"rpsQ"	"STM3431"	4080	43270	90	1634	1563	468	46	49	13	100	100	0	259	271	66	121	122	16	100	100	0	11.507	10.113	10.279	10.442	1.269	10.100	0.890	52	366	1726	1667	3.524	1588	138	1517	150	0
1	17	5	"rplV"	"STM3435"	4240	43280	90	10929	10545	2318	48	110	465	100	100	0	290	293	56	122	123	17	100	100	0	64.768	61.386	61.396	60.911	1.202	62.098	0.914	52	372	11049	10668	6.017	10881	168	10497	171	0
1	18	5	"rplC"	"STM3440"	4430	43270	90	15621	15343	2088	50	91	371	100	100	0	382	396	105	120	121	18	100	100	0	59.431	55.409	58.328	57.442	1.266	56.067	0.879	52	386	15833	15569	5.893	15571	262	15293	276	0
1	19	5	"yjgA"	"STM4437"	4610	43270	90	945	944	209	49	53	30	100	100	0	810	812	167	120	121	16	100	100	0	1.299	1.293	1.319	1.295	1.138	1.275	0.967	52	373	1586	1587	0.377	896	690	895	692	0
1	20	5	"holC"	"STM4476"	4790	43270	100	570	585	195	47	49	14	100	100	0	437	435	114	121	122	17	100	100	0	1.655	1.713	1.715	1.701	1.237	1.732	0.943	80	463	839	852	0.727	523	316	538	314	0
1	21	5	"yjiE"	"STM4511"	4960	43260	90	312	329	56	49	50	15	100	100	0	835	875	143	124	125	18	100	100	0	0.370	0.373	0.356	0.372	1.216	0.369	0.929	52	366	974	1031	-1.435	263	711	280	751	0
1	22	5	"fhuF"	"STM4550"	5140	43280	100	1525	1527	465	49	50	15	100	100	0	538	536	131	126	127	17	100	100	0	3.583	3.605	3.582	3.619	1.150	3.648	0.971	80	452	1888	1888	1.841	1476	412	1478	410	0
1	23	5	"smp"	"STM4577"	5320	43260	90	268	294	105	46	49	13	100	100	0	725	756	170	130	130	17	100	100	0	0.373	0.396	0.374	0.380	1.254	0.402	0.919	52	358	817	874	-1.422	222	595	248	626	0
1	24	5	"arcA"	"STM4598"	5500	43260	100	4325	4021	1074	48	49	13	100	100	0	654	653	179	132	132	17	100	98	0	8.193	7.626	8.004	7.843	1.247	7.700	0.945	80	472	4799	4494	3.034	4277	522	3973	521	0
1	1	6	""	"STM3548"	1400	43480	90	110	120	41	47	50	19	94	78	0	638	691	263	116	119	29	100	100	0	0.121	0.127	0.122	0.115	1.681	0.120	0.722	52	387	585	648	-3.051	63	522	73	575	0
1	2	6	"yhgG"	"STM3507"	1580	43480	90	169	179	48	48	49	14	100	98	0	238	259	87	116	119	28	100	96	0	0.992	0.916	1.025	0.963	1.532	0.805	0.729	52	396	243	274	-0.012	121	122	131	143	0
1	3	6	"nanA"	"STM3339"	1770	43470	100	244	249	75	47	55	44	97	95	0	794	790	210	115	147	194	96	93	0	0.290	0.299	0.300	0.291	1.275	0.298	0.936	80	459	876	877	-1.785	197	679	202	675	0
1	4	6	"mtgA"	"STM3326"	1940	43470	100	522	509	266	49	126	264	80	37	0	549	526	237	119	317	529	21	2	0	1.100	1.130	1.140	1.121	1.575	0.554	0.518	80	440	903	867	0.138	473	430	460	407	-50
1	5	6	"yhbZ"	"STM3301"	2120	43470	90	3089	3118	515	46	49	14	100	100	0	1033	1037	153	117	117	15	100	100	0	3.322	3.339	3.393	3.337	1.102	3.357	0.980	52	381	3959	3992	1.732	3043	916	3072	920	0
1	6	6	"truB"	"STM3284"	2300	43470	90	2342	2295	374	47	48	12	100	100	0	744	829	374	116	117	16	100	100	0	3.654	3.153	3.513	3.335	1.316	3.109	0.784	52	394	2923	2961	1.870	2295	628	2248	713	0
1	7	6	"yqhD"	"STM3164"	2470	43470	90	358	349	59	47	49	14	100	100	0	986	972	134	118	122	28	100	100	0	0.358	0.354	0.352	0.352	1.216	0.343	0.923	52	394	1179	1156	-1.481	311	868	302	854	0
1	8	6	"yghU"	"STM3140"	2650	43460	90	256	300	137	49	52	45	100	98	0	424	474	168	118	122	28	100	100	0	0.676	0.705	0.696	0.688	1.229	0.761	0.809	52	381	513	607	-0.564	207	306	251	356	0
1	9	6	"mltC"	"STM3112"	2830	43470	100	924	930	238	48	49	22	100	100	0	1129	1137	263	117	118	17	100	100	0	0.866	0.865	0.863	0.864	1.164	0.869	0.965	80	452	1888	1902	-0.208	876	1012	882	1020	0
1	10	6	"yggJ"	"STM3094"	3010	43470	100	821	798	247	47	48	12	100	100	0	797	791	205	118	118	15	100	100	0	1.140	1.116	1.147	1.097	1.201	1.129	0.966	80	420	1453	1424	0.189	774	679	751	673	0
1	11	6	""	"STM3073"	3180	43460	100	160	162	56	47	49	13	95	93	0	630	645	182	117	118	15	100	100	0	0.220	0.218	0.217	0.203	1.490	0.221	0.852	80	428	626	643	-2.183	113	513	115	528	0
1	12	6	"ygfA"	"STM3061"	3360	43450	90	381	405	114	47	49	14	100	100	0	715	755	175	118	120	18	100	100	0	0.559	0.562	0.541	0.555	1.234	0.556	0.932	52	373	931	995	-0.838	334	597	358	637	0
1	13	6	"yeaH"	"STM1284"	3540	43470	100	1006	1028	218	48	50	12	100	100	0	1280	1296	213	118	119	17	100	100	0	0.824	0.832	0.822	0.824	1.147	0.835	0.967	80	469	2120	2158	-0.279	958	1162	980	1178	0
1	14	6	"ydiZ"	"STM1325"	3710	43460	90	262	274	89	48	50	13	100	100	0	434	438	107	119	121	17	100	100	0	0.679	0.708	0.694	0.684	1.328	0.707	0.907	52	373	529	545	-0.558	214	315	226	319	0
1	15	6	"aroH"	"STM1347"	3890	43450	90	1044	1075	188	48	56	55	100	100	0	1136	1198	193	120	129	62	100	100	0	0.980	0.953	0.952	0.951	1.133	0.960	0.969	52	380	2012	2105	-0.029	996	1016	1027	1078	0
1	16	6	"orf242"	"STM1390"	4080	43450	100	390	384	106	47	54	51	97	96	0	871	859	203	121	127	55	100	100	0	0.457	0.457	0.453	0.440	1.333	0.456	0.953	80	460	1093	1075	-1.129	343	750	337	738	0
1	17	6	"ydhO"	"STM1432"	4250	43450	90	482	484	101	48	57	162	98	88	0	908	891	153	121	123	16	100	100	0	0.551	0.566	0.560	0.560	1.202	0.566	0.945	52	365	1221	1206	-0.859	434	787	436	770	0
1	18	6	"ydgR"	"STM1452"	4420	43450	90	3063	3109	1041	49	57	57	100	100	0	1011	1034	274	121	123	28	100	100	0	3.387	3.352	3.315	3.316	1.098	3.415	0.976	52	388	3904	3973	1.760	3014	890	3060	913	0
1	19	6	"ugpC"	"STM3554"	4610	43450	100	1782	1782	383	49	56	51	100	100	0	1017	1018	173	121	123	25	100	100	0	1.934	1.932	1.919	1.918	1.106	1.962	0.978	80	470	2629	2630	0.952	1733	896	1733	897	0
1	20	6	"ftsX"	"STM3569"	4790	43460	100	1974	1793	525	47	49	12	100	100	0	961	915	218	120	121	16	100	100	0	2.291	2.196	2.174	2.144	1.220	2.230	0.978	80	442	2768	2541	1.196	1927	841	1746	795	0
1	21	6	"yhhM"	"STM3574"	4960	43440	90	339	334	82	49	50	13	100	100	0	561	553	77	121	123	16	100	100	0	0.659	0.660	0.649	0.640	1.316	0.662	0.889	52	381	730	717	-0.601	290	440	285	432	0
1	22	6	"yhhS"	"STM3581"	5140	43440	90	508	540	194	48	50	14	100	100	0	854	904	226	124	126	17	100	100	0	0.630	0.631	0.620	0.610	1.213	0.653	0.938	52	362	1190	1272	-0.666	460	730	492	780	0
1	23	6	"yhhJ"	"STM3585"	5320	43440	110	416	414	112	47	49	14	100	100	0	1274	1274	303	127	128	17	100	100	0	0.322	0.320	0.308	0.318	1.227	0.317	0.950	80	504	1516	1514	-1.636	369	1147	367	1147	0
1	24	6	"gor"	"STM3597"	5500	43450	100	4870	4538	1028	49	51	13	100	100	0	1601	1511	294	127	128	17	100	100	0	3.271	3.243	3.227	3.229	1.176	3.293	0.981	80	462	6295	5873	1.710	4821	1474	4489	1384	0
1	1	7	"yicN"	"STM3786"	1410	43660	100	257	261	81	47	50	17	98	97	0	508	509	116	113	115	18	100	100	0	0.532	0.540	0.546	0.531	1.304	0.546	0.907	80	484	605	610	-0.911	210	395	214	396	0
1	2	7	"yidH"	"STM3805"	1580	43660	90	384	405	145	47	49	14	100	100	0	435	466	131	114	114	15	100	100	0	1.050	1.017	1.034	1.002	1.254	1.017	0.932	52	372	658	710	0.070	337	321	358	352	0
1	3	7	"yidQ"	"STM3810"	1760	43660	100	337	371	154	47	49	14	100	98	0	497	539	194	115	116	15	100	100	0	0.759	0.764	0.766	0.749	1.280	0.762	0.944	80	452	672	748	-0.398	290	382	324	424	0
1	4	7	""	"STM3820"	1940	43660	100	176	174	42	45	47	15	100	100	0	1301	1231	273	116	117	15	100	100	0	0.111	0.116	0.112	0.114	1.374	0.113	0.866	80	418	1316	1244	-3.177	131	1185	129	1115	0
1	5	7	"torR"	"STM3824"	2110	43650	100	800	751	185	46	47	11	100	100	0	913	872	179	117	117	16	100	100	0	0.947	0.934	0.942	0.921	1.234	0.936	0.966	80	448	1550	1460	-0.078	754	796	705	755	0
1	6	7	"dgoR"	"STM3830"	2300	43650	90	496	513	91	47	49	13	100	100	0	874	890	110	116	117	17	100	100	0	0.592	0.602	0.600	0.599	1.147	0.606	0.952	52	388	1207	1240	-0.755	449	758	466	774	0
1	7	7	"pdxA"	"STM0091"	2470	43650	90	2171	2203	198	49	54	40	100	100	0	1115	1112	89	118	121	27	100	100	0	2.128	2.167	2.152	2.165	1.085	2.122	0.970	52	380	3119	3148	1.090	2122	997	2154	994	0
1	8	7	""	"STM0099"	2660	43650	100	89	93	26	47	51	36	55	13	0	394	378	86	118	120	24	100	98	0	0.152	0.177	0.165	0.162	1.882	0.165	0.591	80	468	318	306	-2.716	42	276	46	260	0
1	9	7	"yabB"	"STM0119"	2830	43650	100	966	923	350	46	47	12	100	100	0	622	597	186	118	118	16	100	100	0	1.825	1.831	1.817	1.822	1.243	1.855	0.965	80	440	1424	1356	0.868	920	504	877	479	0
1	10	7	"murE"	"STM0123"	3010	43640	90	1201	1239	302	48	49	13	100	100	0	690	678	150	120	119	16	100	100	0	2.023	2.134	2.136	2.150	1.154	2.120	0.974	52	365	1723	1749	1.016	1153	570	1191	558	0
1	11	7	"lpxC"	"STM0134"	3180	43640	90	10061	9971	2569	48	99	376	100	100	0	608	611	141	118	121	24	100	98	0	20.435	20.128	20.172	20.756	1.238	19.872	0.975	52	380	10503	10416	4.353	10013	490	9923	493	0
1	12	7	"hofC"	"STM0142"	3360	43640	90	161	184	76	47	89	343	1	0	0	510	570	214	121	122	23	100	100	0	0.293	0.305	0.301	0.293	1.435	0.298	0.832	52	402	503	586	-1.771	114	389	137	449	0
1	13	7	""	"STM1546"	3540	43640	90	150	155	49	48	49	12	100	100	0	423	433	129	118	119	16	100	100	0	0.334	0.340	0.339	0.330	1.463	0.328	0.848	52	372	407	422	-1.580	102	305	107	315	0
1	14	7	""	"STM1550"	3710	43640	90	520	515	136	48	52	27	100	100	0	566	544	144	120	123	27	100	100	0	1.058	1.101	1.069	1.126	1.229	1.084	0.953	52	380	918	891	0.082	472	446	467	424	0
1	15	7	""	"STM1555"	3890	43640	100	134	141	45	48	52	26	98	81	0	523	524	130	118	122	24	100	100	0	0.212	0.229	0.222	0.215	1.515	0.225	0.797	80	470	491	499	-2.236	86	405	93	406	0
1	16	7	""	"STM1561"	4080	43630	100	179	180	52	48	49	14	100	97	0	894	886	189	119	120	16	100	100	0	0.169	0.172	0.171	0.164	1.383	0.170	0.864	80	453	906	899	-2.565	131	775	132	767	0
1	17	7	"adhP"	"STM1567"	4250	43630	90	890	925	240	47	48	11	100	100	0	1128	1132	279	119	122	15	100	100	0	0.835	0.867	0.882	0.868	1.148	0.861	0.963	52	373	1852	1891	-0.259	843	1009	878	1013	0
1	18	7	"yddG"	"STM1571"	4430	43640	100	377	363	114	47	61	175	88	38	0	1112	1055	287	125	127	21	100	100	0	0.334	0.340	0.334	0.326	1.311	0.338	0.945	80	447	1317	1246	-1.581	330	987	316	930	100
1	19	7	"topA"	"STM1714"	4600	43630	90	2082	2011	482	46	50	23	100	100	0	1267	1273	291	125	127	23	100	100	0	1.783	1.712	1.740	1.714	1.109	1.696	0.976	52	358	3178	3113	0.834	2036	1142	1965	1148	100
1	20	7	"trpH"	"STM1721"	4780	43640	100	808	776	207	46	50	22	100	100	0	933	898	204	121	122	21	100	100	0	0.938	0.940	0.925	0.909	1.343	0.937	0.959	80	430	1574	1507	-0.092	762	812	730	777	0
1	21	7	"cls"	"STM1739"	4960	43630	100	706	682	147	47	49	12	100	100	0	1420	1371	256	122	122	16	100	100	0	0.508	0.508	0.513	0.507	1.178	0.507	0.966	80	460	1957	1884	-0.978	659	1298	635	1249	0
1	22	7	"tdk"	"STM1750"	5130	43620	90	1511	1524	196	48	55	51	100	100	0	858	896	209	123	128	41	100	100	0	1.990	1.909	1.985	1.948	1.179	1.895	0.948	52	380	2198	2249	0.993	1463	735	1476	773	0
1	23	7	"narX"	"STM1766"	5320	43620	100	429	438	94	47	53	46	100	100	0	1566	1517	254	124	129	37	100	100	0	0.265	0.281	0.276	0.280	1.233	0.279	0.943	80	468	1824	1784	-1.916	382	1442	391	1393	0
1	24	7	"ychM"	"STM1781"	5500	43620	100	994	976	219	49	51	14	100	100	0	1466	1430	302	123	124	16	100	100	0	0.704	0.709	0.721	0.711	1.145	0.706	0.975	80	452	2288	2234	-0.507	945	1343	927	1307	0
1	1	8	""	"STM2303"	1400	43840	90	381	377	96	47	50	16	100	100	0	480	486	112	112	115	21	100	100	0	0.908	0.882	0.875	0.883	1.272	0.877	0.937	52	379	702	704	-0.140	334	368	330	374	0
1	2	8	"nuoL"	"STM2318"	1580	43840	90	2023	1942	312	47	51	18	100	100	0	1484	1424	252	113	116	24	100	100	0	1.441	1.445	1.454	1.459	1.119	1.428	0.984	52	380	3347	3206	0.527	1976	1371	1895	1311	0
1	3	8	"nuoA"	"STM2328"	1770	43840	100	610	590	114	46	49	16	100	100	0	529	522	75	115	116	16	100	100	0	1.362	1.337	1.362	1.329	1.219	1.354	0.942	80	438	978	951	0.446	564	414	544	407	0
1	4	8	"yfbT"	"STM2334"	1940	43830	100	1066	1046	260	45	48	15	100	100	0	406	397	92	115	116	15	100	100	0	3.509	3.550	3.555	3.634	1.252	3.545	0.944	80	418	1312	1283	1.811	1021	291	1001	282	0
1	5	8	""	"STM2340"	2120	43830	100	313	307	108	45	47	12	100	98	0	718	688	225	116	116	15	100	100	0	0.445	0.458	0.460	0.459	1.351	0.447	0.939	80	442	870	834	-1.168	268	602	262	572	0
1	6	8	""	"STM2344"	2290	43830	90	232	301	226	48	50	15	100	100	0	762	824	326	117	120	28	100	100	0	0.285	0.358	0.309	0.313	1.443	0.397	0.801	52	380	829	960	-1.810	184	645	253	707	0
1	7	8	""	"STM2528"	2470	43820	90	151	154	32	46	49	15	100	100	0	832	844	122	120	125	42	100	100	0	0.147	0.149	0.153	0.144	1.407	0.139	0.846	52	381	817	832	-2.761	105	712	108	724	0
1	8	8	"nifU"	"STM2542"	2640	43830	90	1962	1905	534	47	55	58	100	100	0	447	445	122	119	124	37	100	98	0	5.838	5.699	5.746	5.910	1.235	5.567	0.950	52	389	2243	2184	2.546	1915	328	1858	326	0
1	9	8	"yjdL"	"STM2560"	2830	43830	90	460	457	79	47	53	50	100	100	0	1272	1248	145	118	121	21	100	100	0	0.358	0.363	0.366	0.359	1.199	0.359	0.942	52	386	1567	1540	-1.482	413	1154	410	1130	0
1	10	8	"yfhK"	"STM2564"	3010	43830	100	417	430	146	47	50	13	100	98	0	749	756	215	117	118	18	100	100	0	0.585	0.599	0.583	0.580	1.244	0.594	0.937	80	460	1002	1022	-0.772	370	632	383	639	0
1	11	8	""	"STM2575"	3180	43820	90	256	253	49	47	49	15	100	100	0	1145	1163	131	117	123	49	100	100	0	0.203	0.197	0.200	0.194	1.262	0.191	0.905	52	386	1237	1252	-2.298	209	1028	206	1046	0
1	12	8	""	"STM2590"	3360	43820	90	204	230	92	47	48	14	100	100	0	881	926	174	119	124	48	100	100	0	0.206	0.227	0.205	0.210	1.403	0.226	0.853	52	388	919	990	-2.279	157	762	183	807	0
1	13	8	"yraO"	"STM3266"	3530	43820	90	1680	1651	302	47	59	84	100	100	0	817	788	122	119	126	49	100	100	0	2.340	2.398	2.278	2.402	1.162	2.359	0.954	52	388	2331	2273	1.226	1633	698	1604	669	0
1	14	8	"yhbU"	"STM3274"	3710	43820	90	207	207	36	47	59	82	100	42	0	1074	1073	109	119	128	53	100	100	0	0.168	0.168	0.166	0.165	1.247	0.163	0.891	52	402	1115	1114	-2.577	160	955	160	954	0
1	15	8	""	"STM3278"	3900	43820	100	188	186	53	47	50	14	100	97	0	963	920	161	118	122	29	100	100	0	0.167	0.173	0.168	0.161	1.486	0.171	0.845	80	424	986	941	-2.583	141	845	139	802	0
1	16	8	"yhbC"	"STM3288"	4060	43820	100	1692	1618	391	46	49	16	100	100	0	468	456	96	119	120	15	100	98	0	4.716	4.665	4.628	4.808	1.352	4.650	0.955	80	427	1995	1909	2.238	1646	349	1572	337	0
1	17	8	"mrsA"	"STM3294"	4250	43820	100	2344	2412	281	48	50	17	100	100	0	1075	1099	108	122	124	16	100	100	0	2.409	2.420	2.429	2.419	1.109	2.435	0.976	80	478	3249	3341	1.269	2296	953	2364	977	0
1	18	8	"rplU"	"STM3304"	4460	43820	130	2337	2484	1054	48	127	482	97	95	0	528	531	164	128	141	70	96	91	0	5.722	6.045	5.633	6.009	1.612	7.438	0.759	120	589	2689	2839	2.517	2289	400	2436	403	100
1	19	8	"ybgJ"	"STM0712"	4600	43810	100	950	1577	2360	49	165	582	77	32	0	465	1144	2963	132	149	83	97	95	0	2.706	1.510	2.389	2.512	1.718	0.940	0.706	80	399	1234	2540	1.436	901	333	1528	1012	-50
1	20	8	""	"STM0719"	4790	43810	100	188	203	65	47	49	13	100	100	0	1328	1309	199	123	125	18	100	100	0	0.117	0.132	0.121	0.125	1.407	0.130	0.816	80	430	1346	1342	-3.095	141	1205	156	1186	0
1	21	8	""	"STM0725"	4960	43810	80	62	68	19	48	49	13	50	28	0	279	304	93	122	123	15	100	100	0	0.089	0.110	0.103	0.089	2.351	0.108	0.321	52	314	171	202	-3.487	14	157	20	182	0
1	22	8	"sdhA"	"STM0734"	5140	43810	100	1285	1199	395	48	50	16	100	100	0	1355	1246	365	123	124	16	100	100	0	1.004	1.025	1.024	1.017	1.178	1.026	0.976	80	461	2469	2274	0.006	1237	1232	1151	1123	0
1	23	8	"tolQ"	"STM0745"	5320	43820	100	1161	1165	338	46	48	12	100	100	0	760	763	153	122	123	16	100	100	0	1.748	1.746	1.747	1.700	1.216	1.809	0.961	80	438	1753	1760	0.805	1115	638	1119	641	0
1	24	8	"nadA"	"STM0756"	5500	43800	100	488	490	88	47	49	13	100	100	0	1263	1275	175	121	121	16	100	100	0	0.386	0.384	0.384	0.380	1.175	0.383	0.956	80	474	1583	1597	-1.373	441	1142	443	1154	0
1	1	9	"yliJ"	"STM0862"	1400	44010	90	1384	1361	292	48	57	57	100	100	0	856	847	164	116	126	60	100	100	0	1.805	1.796	1.759	1.795	1.142	1.797	0.967	52	384	2076	2044	0.852	1336	740	1313	731	0
1	2	9	""	"STM0869"	1580	44010	110	191	188	39	49	57	50	100	78	0	797	789	87	116	129	63	100	100	0	0.209	0.207	0.203	0.200	1.289	0.204	0.864	80	536	823	812	-2.262	142	681	139	673	0
1	3	9	"potF"	"STM0877"	1770	44010	90	288	288	58	46	48	15	100	100	0	894	878	171	114	115	17	100	100	0	0.310	0.317	0.323	0.316	1.234	0.306	0.921	52	379	1022	1006	-1.688	242	780	242	764	0
1	4	9	""	"STM0884"	1950	44020	100	248	248	66	47	48	12	100	100	0	1690	1599	343	113	115	15	100	100	0	0.127	0.135	0.132	0.132	1.271	0.134	0.906	80	452	1778	1687	-2.972	201	1577	201	1486	0
1	5	9	""	"STM0893"	2120	44010	90	259	265	53	47	48	12	100	100	0	1535	1524	130	114	115	16	100	100	0	0.149	0.155	0.147	0.150	1.293	0.152	0.899	52	371	1633	1628	-2.745	212	1421	218	1410	0
1	6	9	""	"STM0897"	2300	44020	100	99	99	24	47	48	12	95	86	0	792	777	156	116	116	16	100	100	0	0.077	0.079	0.075	0.073	1.601	0.077	0.702	80	461	728	713	-3.700	52	676	52	661	0
1	7	9	""	"STM1032"	2480	44010	100	195	209	68	46	47	12	100	100	0	884	959	265	118	118	16	100	100	0	0.195	0.194	0.189	0.188	1.278	0.194	0.898	80	451	915	1004	-2.362	149	766	163	841	0
1	8	9	""	"STM1036"	2650	44010	90	190	205	59	48	49	13	100	100	0	921	969	264	117	120	30	100	100	0	0.177	0.184	0.183	0.181	1.276	0.176	0.905	52	373	946	1009	-2.501	142	804	157	852	0
1	9	9	""	"STM1041"	2830	44010	90	194	204	70	47	49	14	100	100	0	893	902	235	116	119	29	100	100	0	0.189	0.200	0.202	0.189	1.352	0.201	0.887	52	389	924	943	-2.402	147	777	157	786	0
1	10	9	"metH"	"STM4188"	3010	44000	90	498	492	135	47	49	12	100	100	0	864	847	197	117	117	17	100	100	0	0.604	0.610	0.602	0.605	1.222	0.604	0.934	52	392	1198	1175	-0.728	451	747	445	730	0
1	11	9	""	"STM4197"	3200	44010	90	55	57	18	46	48	11	36	23	0	249	285	118	118	119	16	100	100	0	0.069	0.066	0.088	0.087	2.294	0.073	0.198	52	385	140	178	-3.863	9	131	11	167	0
1	12	9	""	"STM4201"	3370	44010	100	123	125	34	46	47	12	100	92	0	765	742	200	118	119	16	100	100	0	0.119	0.127	0.122	0.123	1.424	0.125	0.800	80	427	724	703	-3.071	77	647	79	624	0
1	13	9	"mntH"	"STM2408"	3540	44010	100	4231	4079	663	46	48	19	100	100	0	1269	1250	196	118	119	18	100	100	0	3.636	3.563	3.493	3.566	1.126	3.573	0.976	80	437	5336	5165	1.862	4185	1151	4033	1132	0
1	14	9	"pduN"	"STM2049"	3720	44010	90	77	80	19	46	48	14	88	57	0	346	354	76	120	119	15	100	100	0	0.137	0.145	0.144	0.137	1.762	0.133	0.476	52	379	257	268	-2.866	31	226	34	234	0
1	15	9	""	"STM2636"	3900	44000	100	470	466	66	46	48	13	100	100	0	1661	1646	166	120	120	15	100	100	0	0.275	0.275	0.271	0.273	1.171	0.271	0.959	80	430	1965	1946	-1.862	424	1541	420	1526	0
1	16	9	"rplI"	"STM4394"	4070	44000	100	3012	2813	699	46	49	15	100	100	0	423	404	83	119	120	15	100	100	0	9.757	9.709	9.769	9.829	1.208	9.773	0.950	80	430	3270	3052	3.286	2966	304	2767	285	0
1	17	9	"sitC"	"STM2863"	4250	44000	100	9635	9173	2242	47	49	15	100	100	0	619	599	127	121	122	15	100	100	0	19.253	19.092	19.181	19.248	1.192	19.283	0.973	80	442	10086	9604	4.267	9588	498	9126	478	0
1	18	9	"bcfD"	"STM0024"	4430	44000	90	157	150	36	46	48	13	100	98	0	818	802	178	122	124	17	100	100	0	0.159	0.153	0.154	0.148	1.376	0.147	0.825	52	365	807	784	-2.649	111	696	104	680	0
1	19	9	""	"PSLT065"	4610	44000	80	63	64	18	47	50	20	38	5	0	226	258	109	125	126	21	100	94	0	0.158	0.128	0.159	0.140	2.604	0.089	0.199	52	320	117	150	-2.658	16	101	17	133	0
1	20	9	"trbD"	"PSLT083"	4790	43990	100	72	78	33	46	47	12	67	52	0	303	332	151	120	121	16	100	98	0	0.142	0.151	0.162	0.150	1.864	0.156	0.622	80	462	209	244	-2.815	26	183	32	212	0
1	21	9	"yneG"	"STM1526"	4970	43990	90	91	93	34	48	49	13	90	82	0	296	303	76	120	121	16	100	100	0	0.244	0.246	0.233	0.231	1.563	0.269	0.633	52	380	219	228	-2.033	43	176	45	183	0
1	22	9	"dcuS"	"STM4304"	5150	43990	100	565	564	91	47	48	12	100	100	0	1567	1547	207	121	122	15	100	100	0	0.358	0.363	0.358	0.361	1.168	0.358	0.953	80	440	1964	1943	-1.481	518	1446	517	1426	0
1	23	9	"yjdE"	"STM4294"	5320	43990	100	548	551	84	47	49	12	100	100	0	1595	1623	154	120	122	16	100	100	0	0.340	0.335	0.333	0.333	1.150	0.335	0.964	80	408	1976	2007	-1.558	501	1475	504	1503	0
1	24	9	""	"STM4307"	5490	43980	90	116	127	46	47	48	12	100	94	0	398	440	154	121	122	19	100	100	0	0.249	0.251	0.242	0.236	1.435	0.248	0.804	52	372	346	399	-2.005	69	277	80	319	0
1	1	10	""	"STM4597"	1410	44200	90	86	94	31	46	48	14	92	69	0	231	258	94	114	115	19	100	100	0	0.342	0.333	0.335	0.326	1.812	0.295	0.567	52	401	157	192	-1.548	40	117	48	144	0
1	2	10	""	"STM0257"	1590	44200	90	167	177	50	46	48	15	100	100	0	734	736	209	114	115	16	100	100	0	0.195	0.211	0.203	0.207	1.345	0.204	0.840	52	394	741	753	-2.357	121	620	131	622	0
1	3	10	""	"STM0275"	1770	44190	70	53	55	10	45	48	12	21	9	0	244	251	53	113	116	17	100	100	0	0.061	0.072	0.081	0.075	2.099	0.068	0.136	32	236	139	148	-4.033	8	131	10	138	0
1	4	10	""	"STM0284"	1950	44190	90	58	61	18	47	49	12	44	23	0	217	222	52	115	117	16	100	100	0	0.108	0.131	0.179	0.162	2.087	0.117	0.144	52	386	113	121	-3.213	11	102	14	107	0
1	5	10	""	"STM0292"	2130	44200	90	85	93	37	47	48	15	71	59	0	274	316	126	114	115	15	100	100	0	0.237	0.228	0.200	0.183	2.349	0.218	0.546	52	379	198	248	-2.074	38	160	46	202	0
1	6	10	"safB"	"STM0300"	2300	44190	90	218	213	49	46	47	12	100	100	0	610	603	89	114	115	16	100	100	0	0.347	0.342	0.343	0.329	1.298	0.334	0.896	52	366	668	656	-1.528	172	496	167	489	0
1	7	10	"ycfM"	"STM1207"	2480	44180	90	461	480	148	47	47	12	100	100	0	342	366	128	117	117	16	100	100	0	1.840	1.739	1.813	1.821	1.249	1.670	0.911	52	373	639	682	0.880	414	225	433	249	0
1	8	10	"ycfS"	"STM1215"	2660	44190	100	432	559	415	47	48	12	100	100	0	368	438	252	118	117	16	100	98	0	1.540	1.600	1.586	1.605	1.360	1.630	0.966	80	452	635	832	0.623	385	250	512	320	0
1	9	10	"ycfD"	"STM1229"	2840	44190	100	1101	1063	202	47	48	14	100	100	0	938	925	140	115	116	16	100	100	0	1.281	1.254	1.253	1.244	1.186	1.263	0.970	80	452	1877	1826	0.357	1054	823	1016	810	0
1	10	10	"icdA"	"STM1238"	3020	44190	80	523	533	189	45	47	11	100	100	0	240	241	51	114	115	15	98	98	0	3.794	3.843	3.968	3.800	1.343	4.055	0.846	52	320	604	615	1.924	478	126	488	127	0
1	11	10	""	"STM1261"	3190	44190	100	63	65	16	45	47	12	70	37	0	203	208	43	117	117	16	98	93	0	0.209	0.220	0.250	0.221	2.356	0.189	0.317	80	430	104	111	-2.256	18	86	20	91	0
1	12	10	""	"STM1273"	3360	44170	90	134	144	43	46	48	13	100	96	0	667	656	106	116	118	15	100	100	0	0.160	0.181	0.170	0.164	1.558	0.175	0.762	52	355	639	638	-2.646	88	551	98	540	0
1	13	10	"ydgA"	"STM1466"	3540	44170	90	2735	2679	521	48	50	17	100	100	0	1309	1298	225	117	118	16	100	100	0	2.254	2.228	2.220	2.224	1.091	2.217	0.986	52	370	3879	3812	1.173	2687	1192	2631	1181	0
1	14	10	""	"STM1472"	3720	44180	90	315	321	51	48	50	19	100	100	0	1460	1453	114	120	123	35	100	100	0	0.199	0.205	0.206	0.202	1.210	0.203	0.934	52	381	1607	1606	-2.327	267	1340	273	1333	0
1	15	10	""	"STM1481"	3890	44170	90	740	740	110	48	55	47	100	100	0	1410	1435	220	122	137	90	100	100	0	0.537	0.527	0.520	0.528	1.167	0.519	0.969	52	373	1980	2005	-0.896	692	1288	692	1313	0
1	16	10	"ynfL"	"STM1487"	4070	44180	90	370	375	91	47	53	44	100	100	0	911	938	178	119	130	79	100	100	0	0.408	0.400	0.404	0.394	1.192	0.400	0.945	52	381	1115	1147	-1.294	323	792	328	819	0
1	17	10	""	"STM1494"	4250	44170	90	149	149	32	48	49	14	100	100	0	774	769	86	121	122	17	100	100	0	0.155	0.156	0.157	0.148	1.433	0.148	0.813	52	380	754	749	-2.693	101	653	101	648	0
1	18	10	"ynfC"	"STM1501"	4430	44170	90	356	360	86	45	49	21	100	100	0	586	565	101	119	123	28	100	100	0	0.666	0.706	0.686	0.696	1.198	0.706	0.935	52	380	778	761	-0.587	311	467	315	446	0
1	19	10	""	"STM2780"	4610	44170	100	1107	1039	296	46	49	19	100	100	0	1402	1305	339	122	124	26	100	100	0	0.829	0.839	0.841	0.836	1.191	0.841	0.981	80	471	2341	2176	-0.271	1061	1280	993	1183	0
1	20	10	""	"STM2788"	4790	44170	90	154	154	47	46	48	14	100	100	0	536	512	111	121	121	16	100	100	0	0.260	0.276	0.277	0.262	1.403	0.272	0.792	52	364	523	499	-1.942	108	415	108	391	0
1	21	10	"ygaU"	"STM2795"	4960	44170	90	285	282	71	46	48	13	100	100	0	663	657	135	119	120	17	100	100	0	0.439	0.439	0.442	0.432	1.227	0.432	0.912	52	380	783	774	-1.187	239	544	236	538	0
1	22	10	"yihD"	"STM3995"	5140	44170	80	151	161	51	46	48	13	100	98	0	310	322	61	118	119	15	100	100	0	0.547	0.564	0.534	0.526	1.463	0.573	0.799	52	322	297	319	-0.871	105	192	115	204	0
1	23	10	""	"STM4015"	5320	44170	100	282	298	83	47	49	12	100	100	0	1214	1189	209	121	122	15	100	100	0	0.215	0.235	0.215	0.226	1.304	0.238	0.900	80	442	1328	1319	-2.218	235	1093	251	1068	0
1	24	10	"fdhE"	"STM4034"	5500	44160	100	547	563	170	46	47	12	100	100	0	602	614	141	120	121	15	100	100	0	1.039	1.047	1.026	1.034	1.213	1.059	0.947	80	484	983	1011	0.056	501	482	517	494	0
1	1	11	""	"STM2940"	1420	44370	90	255	260	61	46	51	79	96	86	0	773	769	129	113	114	18	100	100	0	0.317	0.326	0.321	0.317	1.232	0.356	0.474	52	388	869	870	-1.659	209	660	214	656	0
1	2	11	"ygcB"	"STM2944"	1590	44370	90	295	297	43	48	50	16	100	100	0	2233	2202	203	114	117	36	100	100	0	0.117	0.119	0.120	0.118	1.167	0.119	0.932	52	372	2366	2337	-3.101	247	2119	249	2088	0
1	3	11	"relA"	"STM2956"	1760	44370	90	715	723	236	47	52	31	100	100	0	408	424	122	114	119	38	100	100	0	2.272	2.181	2.204	2.205	1.214	2.197	0.934	52	380	962	986	1.184	668	294	676	310	0
1	4	11	"yqcD"	"STM2968"	1940	44380	100	181	196	75	47	55	46	96	76	0	345	360	109	115	121	58	98	93	0	0.583	0.608	0.589	0.583	1.369	0.606	0.882	80	471	364	394	-0.779	134	230	149	245	0
1	5	11	"fucP"	"STM2975"	2130	44370	100	139	139	41	46	52	41	87	61	0	964	908	215	113	119	59	100	100	0	0.109	0.117	0.109	0.109	1.477	0.123	0.505	80	430	944	888	-3.194	93	851	93	795	0
1	6	11	"fucU"	"STM2978"	2290	44360	90	106	108	26	45	46	12	100	96	0	487	487	86	112	115	21	100	100	0	0.163	0.168	0.170	0.159	1.612	0.160	0.734	52	369	436	438	-2.620	61	375	63	375	0
1	7	11	"exbB"	"STM3159"	2480	44370	100	4167	3889	905	45	47	13	100	100	0	604	589	106	117	117	20	100	100	0	8.464	8.144	8.148	8.065	1.168	8.277	0.973	80	457	4609	4316	3.081	4122	487	3844	472	0
1	8	11	"ygiR"	"STM3168"	2650	44370	100	651	651	253	46	48	13	100	100	0	1176	1170	378	117	116	16	100	100	0	0.571	0.575	0.571	0.553	1.202	0.584	0.975	80	430	1664	1658	-0.808	605	1059	605	1053	0
1	9	11	"ygiW"	"STM3176"	2830	44360	90	416	412	96	46	48	13	100	100	0	351	348	60	115	116	16	100	100	0	1.568	1.571	1.564	1.571	1.276	1.583	0.914	52	372	606	599	0.649	370	236	366	233	0
1	10	11	"STMF1.41"	"Not LT2a92"	3030	44380	70	88	92	25	47	49	13	90	84	0	140	140	14	118	119	15	59	28	0	1.864	2.045	2.649	2.401	3.027	1.929	0.117	32	236	63	67	0.898	41	22	45	22	0
1	11	11	""	"STM2668"	3190	44350	90	362	362	60	47	49	14	100	100	0	1037	1064	131	117	119	23	100	100	0	0.342	0.333	0.338	0.329	1.196	0.330	0.948	52	367	1235	1262	-1.546	315	920	315	947	0
1	12	11	""	"STM2682"	3370	44350	90	97	112	55	46	48	15	94	80	0	202	227	95	118	120	22	98	90	0	0.607	0.606	0.646	0.606	1.862	0.546	0.727	52	394	135	175	-0.720	51	84	66	109	0
1	13	11	""	"STM0497"	3540	44350	90	150	150	37	45	47	12	100	98	0	789	765	168	117	117	15	100	100	0	0.156	0.162	0.158	0.158	1.395	0.154	0.815	52	381	777	753	-2.678	105	672	105	648	0
1	14	11	"tesA"	"STM0506"	3710	44360	90	1283	1233	240	48	54	45	100	100	0	675	657	120	118	120	26	100	100	0	2.217	2.199	2.217	2.213	1.130	2.205	0.975	52	383	1792	1724	1.149	1235	557	1185	539	0
1	15	11	"allR"	"STM0516"	3900	44360	100	1270	1159	379	47	53	43	100	100	0	930	837	246	119	122	37	100	100	0	1.508	1.549	1.541	1.563	1.167	1.551	0.977	80	469	2034	1830	0.593	1223	811	1112	718	0
1	16	11	"allP"	"STM0522"	4080	44360	100	237	244	46	46	47	12	100	100	0	1391	1380	157	118	119	15	100	100	0	0.150	0.157	0.152	0.154	1.241	0.155	0.915	80	442	1464	1460	-2.737	191	1273	198	1262	0
1	17	11	"glxK"	"STM0525"	4260	44360	100	260	263	61	47	48	12	100	100	0	1329	1334	256	119	119	16	100	100	0	0.176	0.178	0.179	0.174	1.236	0.177	0.942	80	427	1423	1431	-2.506	213	1210	216	1215	0
1	18	11	"ylbF"	"STM0531"	4420	44350	90	135	137	37	46	47	12	100	98	0	743	743	121	116	119	26	100	100	0	0.142	0.145	0.141	0.134	1.544	0.139	0.783	52	371	716	718	-2.817	89	627	91	627	0
1	19	11	"yhgN"	"STM3540"	4600	44360	90	136	141	42	47	48	13	100	100	0	401	404	102	122	124	26	100	100	0	0.319	0.333	0.313	0.317	1.383	0.320	0.822	52	390	368	376	-1.648	89	279	94	282	0
1	20	11	""	"STM2186"	4790	44350	100	220	225	55	47	49	14	100	100	0	1347	1337	165	121	121	16	100	100	0	0.141	0.146	0.142	0.140	1.338	0.146	0.884	80	471	1399	1394	-2.825	173	1226	178	1216	0
1	21	11	"folE"	"STM2193"	4960	44340	90	501	483	125	47	48	12	100	100	0	363	389	138	121	121	17	100	100	0	1.876	1.627	1.735	1.704	1.258	1.528	0.872	52	372	696	704	0.908	454	242	436	268	0
1	22	11	"yeiH"	"STM2202"	5140	44340	90	425	410	121	45	47	12	100	100	0	532	525	127	119	120	15	100	100	0	0.920	0.899	0.922	0.892	1.244	0.896	0.938	52	381	793	771	-0.120	380	413	365	406	0
1	23	11	""	"STM2225"	5320	44350	100	212	210	63	46	48	13	100	98	0	472	472	131	122	123	16	100	100	0	0.474	0.469	0.442	0.468	1.323	0.452	0.901	80	452	516	514	-1.076	166	350	164	350	0
1	24	11	""	"STM2235"	5500	44340	90	244	248	58	47	49	14	100	100	0	1144	1148	214	122	122	17	100	100	0	0.193	0.196	0.197	0.191	1.281	0.190	0.893	52	387	1219	1227	-2.375	197	1022	201	1026	0
1	1	12	"phoP"	"STM1231"	1400	44550	90	1425	1490	490	47	50	21	100	100	0	337	349	107	112	113	16	100	98	0	6.124	6.089	5.928	6.442	1.426	5.978	0.914	52	388	1603	1680	2.615	1378	225	1443	237	0
1	2	12	"phoP"	"STM1231"	1580	44550	90	2013	2019	435	48	56	51	100	100	0	434	435	94	114	115	19	100	100	0	6.141	6.140	6.117	6.318	1.280	6.035	0.935	52	389	2285	2292	2.618	1965	320	1971	321	0
1	3	12	"phoP"	"STM1231"	1770	44550	100	2563	2449	636	46	53	46	100	100	0	531	502	100	114	115	17	100	100	0	6.036	6.193	6.206	6.171	1.175	6.311	0.961	80	466	2934	2791	2.594	2517	417	2403	388	0
1	4	12	"phoQ"	"STM1230"	1960	44550	90	776	816	444	45	48	25	100	100	0	421	444	188	114	114	15	100	100	0	2.381	2.336	2.362	2.353	1.311	2.581	0.892	52	350	1038	1101	1.252	731	307	771	330	0
1	5	12	"phoQ"	"STM1230"	2130	44550	110	2783	2726	297	45	47	15	100	100	0	1078	1068	133	114	114	15	100	100	0	2.840	2.810	2.807	2.835	1.149	2.837	0.961	80	467	3702	3635	1.506	2738	964	2681	954	0
1	6	12	"hupA"	"STM4170"	2300	44550	90	1102	1162	410	44	47	12	100	100	0	296	307	83	114	115	15	100	100	0	5.813	5.793	5.693	5.980	1.350	5.806	0.919	52	363	1240	1311	2.539	1058	182	1118	193	0
1	7	12	"sopB"	"STM1091"	2470	44540	90	1825	1787	595	46	52	34	100	100	0	721	702	210	116	117	21	100	100	0	2.940	2.971	2.972	3.020	1.226	2.977	0.956	52	365	2384	2327	1.556	1779	605	1741	586	0
1	8	12	"pipC"	"STM0375"	2660	44550	100	404	412	142	46	52	32	100	100	0	312	312	70	116	117	20	100	98	0	1.827	1.867	1.898	1.855	1.382	1.926	0.894	80	439	554	562	0.869	358	196	366	196	0
1	9	12	"pipC"	"STM0375"	2840	44540	100	521	486	152	45	47	12	100	98	0	374	346	95	115	116	15	98	93	0	1.838	1.909	1.829	2.017	1.551	1.882	0.906	80	442	735	672	0.878	476	259	441	231	0
1	10	12	"pipC"	"STM0375"	3010	44540	90	557	580	121	47	48	12	100	100	0	392	392	59	118	118	14	100	100	0	1.861	1.945	1.936	1.937	1.251	1.985	0.895	52	360	784	807	0.896	510	274	533	274	0
1	11	12	"ssrB"	"STM1391"	3200	44540	100	191	183	59	46	48	12	96	96	0	642	613	154	118	119	16	100	100	0	0.277	0.277	0.278	0.260	1.520	0.276	0.853	80	446	669	632	-1.854	145	524	137	495	0
1	12	12	"ssrB"	"STM1391"	3360	44540	90	198	199	40	47	48	15	100	100	0	659	637	127	121	122	20	100	100	0	0.281	0.295	0.285	0.296	1.310	0.280	0.889	52	360	689	668	-1.833	151	538	152	516	0
1	13	12	"lrp"	"STM0959"	3540	44530	90	946	931	243	45	47	15	100	100	0	364	358	93	120	122	21	100	98	0	3.693	3.723	3.762	3.928	1.356	3.629	0.893	52	388	1145	1124	1.885	901	244	886	238	0
1	14	12	"lrp"	"STM0959"	3730	44540	100	1672	1571	376	46	49	25	100	100	0	540	530	91	117	119	18	100	100	0	3.844	3.692	3.754	3.639	1.238	3.841	0.939	80	438	2049	1938	1.943	1626	423	1525	413	0
1	15	12	"gyrA"	"STM2272"	3890	44530	90	2007	2054	775	46	48	12	100	100	0	561	565	168	117	117	14	100	100	0	4.417	4.482	4.446	4.504	1.276	4.578	0.939	52	346	2405	2456	2.143	1961	444	2008	448	0
1	16	12	"gyrA"	"STM2272"	4070	44530	90	2469	2527	836	47	48	13	100	100	0	640	644	194	118	119	16	100	100	0	4.640	4.715	4.664	4.818	1.240	4.713	0.954	52	372	2944	3006	2.214	2422	522	2480	526	0
1	17	12	"gyrA"	"STM2272"	4260	44530	100	5945	5448	1205	47	49	14	100	100	0	1260	1189	208	118	118	16	100	100	0	5.165	5.043	5.097	4.984	1.185	5.178	0.966	80	448	7040	6472	2.369	5898	1142	5401	1071	0
1	18	12	"csrA"	"STM2826"	4440	44530	90	256	286	107	45	48	19	100	100	0	259	271	80	117	117	15	100	100	0	1.486	1.565	1.542	1.613	1.451	1.618	0.777	52	373	353	395	0.571	211	142	241	154	0
1	19	12	"crp"	"STM3466"	4620	44530	90	829	794	200	48	49	18	100	100	0	397	400	71	119	119	15	100	100	0	2.809	2.655	2.643	2.631	1.224	2.771	0.921	52	366	1059	1027	1.490	781	278	746	281	0
1	20	12	"yhhP"	"STM3578"	4790	44530	90	112	129	68	46	48	14	96	84	0	247	285	132	119	119	15	100	100	0	0.516	0.500	0.481	0.471	1.827	0.444	0.638	52	364	194	249	-0.956	66	128	83	166	0
1	21	12	"yhhP"	"STM3578"	4970	44520	90	131	135	36	45	47	13	100	100	0	271	273	46	119	120	15	100	100	0	0.566	0.584	0.564	0.571	1.521	0.570	0.659	52	381	238	244	-0.822	86	152	90	154	0
1	22	12	"topA"	"STM1714"	5140	44520	80	261	276	106	48	49	13	100	98	0	275	282	75	119	119	16	100	100	0	1.365	1.399	1.431	1.373	1.539	1.427	0.832	52	328	369	391	0.449	213	156	228	163	0
1	23	12	"topA"	"STM1714"	5320	44520	90	2870	2854	267	46	52	55	100	100	0	1781	1755	263	121	128	53	100	100	0	1.701	1.718	1.717	1.737	1.136	1.690	0.952	52	364	4484	4442	0.767	2824	1660	2808	1634	0
1	24	12	"topA"	"STM1714"	5490	44520	80	266	294	114	46	53	57	100	92	0	274	297	89	123	129	55	96	78	0	1.457	1.425	1.452	1.444	1.437	1.398	0.839	52	328	371	422	0.543	220	151	248	174	0
1	1	13	"ctrl-buffer"	"ctrl-buffer"	1410	44730	100	45	45	9	47	49	16	2	0	0	114	119	22	110	110	15	31	11	0	-0.500	-0.222	0.521	0.476	3.990	0.101	0.006	80	474	2	7	Error	-2	4	-2	9	-50
1	2	13	"ctrl-buffer"	"ctrl-buffer"	1590	44730	100	45	48	17	46	49	23	3	2	0	115	116	17	112	112	17	13	1	0	-0.333	0.500	0.667	0.726	4.200	8.155	0.002	80	430	2	6	Error	-1	3	2	4	-50
1	3	13	"ctrl-buffer"	"ctrl-buffer"	1760	44720	100	47	48	13	45	47	14	25	2	0	116	115	15	111	113	16	20	1	0	0.400	0.750	0.972	1.040	3.816	0.329	0.010	80	419	7	7	-1.322	2	5	3	4	-50
1	4	13	"ctrl-buffer"	"ctrl-buffer"	1940	44720	100	43	45	11	44	45	12	16	2	0	116	115	14	111	112	15	20	1	0	-0.200	0.250	0.778	0.926	3.855	85.232	0.000	80	420	4	5	Error	-1	5	1	4	-50
1	5	13	"ctrl-buffer"	"ctrl-buffer"	2120	44720	100	47	47	14	45	47	15	16	3	0	113	113	17	112	113	15	16	5	0	2.000	2.000	0.588	0.740	4.144	1.610	0.016	80	430	3	3	1.000	2	1	2	1	-50
1	6	13	"ctrl-buffer"	"ctrl-buffer"	2300	44720	100	46	47	11	46	47	11	13	3	0	116	118	16	114	115	15	22	6	0	0.000	0.250	0.742	0.633	3.359	0.004	0.000	80	430	2	5	Error	0	2	1	4	-50
1	7	13	"ctrl-buffer"	"ctrl-buffer"	2470	44720	100	45	45	9	46	48	16	5	0	0	115	118	22	115	115	15	22	7	0	100000.000	-0.333	0.500	0.636	2.632	6.094	0.014	80	430	-1	2	16.610	-1	0	-1	3	-50
1	8	13	"ctrl-buffer"	"ctrl-buffer"	2650	44720	100	43	46	12	46	47	13	10	5	0	118	118	15	115	114	15	20	3	0	-1.000	0.000	0.503	0.535	3.670	0.190	0.016	80	420	0	3	Error	-3	3	0	3	-50
1	9	13	"ctrl-buffer"	"ctrl-buffer"	2830	44720	100	44	46	14	45	46	13	22	5	0	120	116	16	115	115	15	10	1	0	-0.200	1.000	0.857	0.908	3.480	5.902	0.001	80	432	4	2	Error	-1	5	1	1	-50
1	10	13	"ctrl-buffer"	"ctrl-buffer"	3010	44710	100	45	45	13	46	47	13	11	5	0	132	131	17	116	117	15	50	18	0	-0.063	-0.067	0.444	0.506	3.555	0.070	0.002	80	430	15	14	Error	-1	16	-1	15	-50
1	11	13	"ctrl-buffer"	"ctrl-buffer"	3180	44710	100	45	46	11	47	48	12	13	2	0	123	121	17	118	118	16	21	3	0	-0.400	-0.333	0.750	0.616	3.037	0.228	0.030	80	419	3	2	Error	-2	5	-1	3	-50
1	12	13	"ctrl-buffer"	"ctrl-buffer"	3360	44710	100	45	48	13	45	47	12	16	8	0	125	126	15	118	119	17	22	2	0	0.000	0.375	0.646	0.636	3.034	2177.623	0.000	80	451	7	11	Error	0	7	3	8	-50
1	13	13	"ctrl-buffer"	"ctrl-buffer"	3540	44710	100	49	50	11	46	47	15	16	1	0	120	120	14	117	118	16	16	2	0	1.000	1.333	1.222	0.717	3.682	0.159	0.003	80	442	6	7	0.000	3	3	4	3	-50
1	14	13	"ctrl-buffer"	"ctrl-buffer"	3720	44710	100	46	46	11	45	47	15	11	0	0	115	118	19	116	117	16	16	7	0	-1.000	0.500	0.683	0.763	3.433	65.259	0.000	80	418	0	3	Error	1	-1	1	2	-50
1	15	13	"ctrl-buffer"	"ctrl-buffer"	3890	44710	100	49	51	22	46	47	14	18	2	0	119	122	20	115	116	15	22	7	0	0.750	0.714	0.778	0.938	4.032	0.049	0.000	80	440	7	12	-0.415	3	4	5	7	-50
1	16	13	"ctrl-buffer"	"ctrl-buffer"	4070	44710	100	47	47	11	46	47	12	17	1	0	117	119	15	118	118	16	12	1	0	-1.000	1.000	0.625	0.626	3.356	0.027	0.000	80	442	0	2	Error	1	-1	1	1	-50
1	17	13	"ctrl-buffer"	"ctrl-buffer"	4250	44710	100	50	49	12	47	49	13	11	3	0	124	125	22	116	117	15	31	11	0	0.375	0.222	0.409	0.442	3.640	56.806	0.000	80	432	11	11	-1.415	3	8	2	9	-50
1	18	13	"ctrl-buffer"	"ctrl-buffer"	4430	44700	100	47	48	12	47	48	13	11	3	0	121	121	18	116	116	15	26	7	0	0.000	0.200	0.385	0.386	3.218	9.061	0.003	80	442	5	6	Error	0	5	1	5	-50
1	19	13	"ctrl-buffer"	"ctrl-buffer"	4610	44700	100	49	49	13	47	48	11	20	8	0	120	119	15	117	118	15	21	1	0	0.667	1.000	0.786	0.873	2.728	16.272	0.001	80	430	5	4	-0.585	2	3	2	2	-50
1	20	13	"ctrl-buffer"	"ctrl-buffer"	4780	44700	100	48	47	11	46	48	12	12	3	0	119	120	16	119	120	15	12	6	0	100000.000	1.000	0.903	0.860	3.695	0.041	0.000	80	420	2	2	16.610	2	0	1	1	-50
1	21	13	"ctrl-buffer"	"ctrl-buffer"	4960	44700	100	46	47	15	45	47	12	13	5	0	127	129	21	120	120	15	31	10	0	0.143	0.222	0.650	0.573	3.003	27.265	0.001	80	442	8	11	-2.807	1	7	2	9	-50
1	22	13	"ctrl-buffer"	"ctrl-buffer"	5140	44700	100	49	50	12	46	48	13	18	2	0	125	127	19	118	120	16	31	8	0	0.429	0.444	0.700	0.598	4.475	89.212	0.000	80	442	10	13	-1.222	3	7	4	9	-50
1	23	13	"ctrl-buffer"	"ctrl-buffer"	5320	44700	100	49	50	11	45	48	14	17	1	0	126	125	17	119	120	16	25	6	0	0.571	0.833	0.434	0.494	3.681	71.347	0.000	80	430	11	11	-0.807	4	7	5	6	-50
1	24	13	"ctrl-buffer"	"ctrl-buffer"	5490	44700	100	48	49	11	46	48	14	15	1	0	121	119	18	118	119	16	16	3	0	0.667	3.000	0.452	0.502	3.506	0.093	0.003	80	450	5	4	-0.585	2	3	3	1	-50
1	1	14	"ydhI"	"STM1443"	1420	44910	100	115	120	40	45	46	13	96	90	0	282	286	72	110	110	14	100	100	0	0.407	0.426	0.433	0.407	1.570	0.410	0.749	80	506	242	251	-1.297	70	172	75	176	0
1	2	14	"STMB2B.139A"	"Not LT2a93"	1600	44900	80	72	78	27	45	46	13	73	50	0	168	172	38	111	112	15	98	90	0	0.474	0.541	0.465	0.470	2.407	0.491	0.379	52	321	84	94	-1.078	27	57	33	61	0
1	3	14	""	"STM3806"	1780	44900	90	101	106	40	45	48	17	88	73	0	352	357	149	111	113	16	100	100	0	0.232	0.248	0.227	0.215	1.906	0.230	0.710	52	380	297	307	-2.106	56	241	61	246	0
1	4	14	"pgtE"	"STM2395"	1950	44890	110	241	241	62	46	47	12	100	100	0	856	847	176	112	113	16	100	100	0	0.262	0.265	0.261	0.260	1.238	0.261	0.914	80	511	939	930	-1.932	195	744	195	735	0
1	5	14	""	"STM3911"	2120	44900	90	69	72	18	47	48	13	76	34	0	228	230	60	112	113	15	100	96	0	0.190	0.212	0.215	0.197	2.154	0.257	0.094	52	378	138	143	-2.399	22	116	25	118	0
1	6	14	"ygiY"	"STM3178"	2300	44900	80	239	237	56	48	48	13	100	100	0	829	816	154	114	115	16	100	100	0	0.267	0.269	0.273	0.263	1.250	0.263	0.919	52	328	906	891	-1.904	191	715	189	702	0
1	7	14	""	"STM2880"	2480	44900	100	345	329	96	46	47	12	100	100	0	234	237	42	113	115	15	100	98	0	2.471	2.282	2.323	2.223	1.424	2.363	0.847	80	474	420	407	1.305	299	121	283	124	0
1	8	14	"ssaU"	"STM1422"	2660	44900	100	109	114	43	45	46	12	93	86	0	546	593	269	115	115	15	100	100	0	0.148	0.144	0.148	0.134	1.768	0.135	0.777	80	464	495	547	-2.752	64	431	69	478	0
1	9	14	"nrdE"	"STM2807"	2840	44900	100	3443	3742	1628	45	47	13	100	100	0	545	591	198	115	115	15	100	100	0	7.902	7.767	7.751	7.659	1.185	7.981	0.972	80	464	3828	4173	2.982	3398	430	3697	476	0
1	10	14	"cadA"	"STM2559"	3010	44890	90	137	138	37	47	49	13	100	96	0	666	735	219	115	117	16	100	100	0	0.163	0.147	0.153	0.142	1.470	0.141	0.792	52	370	641	711	-2.614	90	551	91	620	0
1	11	14	"thiL"	"STM0419"	3180	44890	90	336	383	164	47	48	13	100	100	0	368	412	156	118	118	17	100	100	0	1.156	1.143	1.128	1.166	1.280	1.106	0.945	52	392	539	630	0.209	289	250	336	294	0
1	12	14	"hin"	"STM2772"	3370	44900	90	231	354	347	45	47	12	100	100	0	308	415	325	117	119	17	100	100	0	0.974	1.037	1.047	0.993	1.397	1.053	0.947	52	401	377	607	-0.038	186	191	309	298	0
1	13	14	""	"STM3166"	3550	44890	100	113	117	40	46	47	12	96	91	0	576	565	205	116	117	16	100	98	0	0.146	0.158	0.159	0.150	1.781	0.146	0.713	80	484	527	520	-2.779	67	460	71	449	0
1	14	14	"yjjY"	"STM4599"	3730	44890	90	262	267	83	45	46	13	100	100	0	176	179	28	116	117	18	96	82	0	3.617	3.524	3.240	3.715	1.788	3.747	0.543	52	379	277	285	1.855	217	60	222	63	0
1	15	14	"ybaN"	"STM0482"	3900	44890	90	233	249	90	46	47	14	100	100	0	305	334	101	115	117	17	100	100	0	0.984	0.927	0.934	0.929	1.250	0.926	0.908	52	380	377	422	-0.023	187	190	203	219	0
1	16	14	""	"STM0571"	4070	44880	90	284	284	79	46	47	13	100	100	0	1031	1006	249	119	120	22	100	100	0	0.261	0.268	0.263	0.264	1.307	0.259	0.922	52	379	1150	1125	-1.938	238	912	238	887	0
1	17	14	"yaiU"	"STM0373"	4260	44890	100	623	611	120	46	47	12	100	100	0	1543	1536	232	118	120	20	100	100	0	0.405	0.398	0.397	0.395	1.142	0.399	0.971	80	471	2002	1983	-1.304	577	1425	565	1418	0
1	18	14	""	"STM3653"	4420	44880	90	302	303	63	46	49	19	100	100	0	748	772	163	119	126	56	100	100	0	0.407	0.394	0.387	0.395	1.225	0.382	0.908	52	375	885	910	-1.297	256	629	257	653	0
1	19	14	""	"STM2195"	4620	44880	90	97	165	153	46	48	12	92	73	0	209	361	304	118	119	16	100	100	0	0.560	0.490	0.446	0.442	1.817	0.493	0.927	52	375	142	362	-0.835	51	91	119	243	0
1	20	14	"EMPTY"	"EMPTY"	4780	44880	100	43	46	13	45	47	12	11	2	0	118	118	16	117	118	15	15	2	0	-2.000	1.000	0.683	0.721	2.720	0.026	0.000	80	452	-1	2	Error	-2	1	1	1	-75
1	21	14	"EMPTY"	"EMPTY"	4960	44880	100	48	50	14	47	47	12	20	10	0	117	117	15	116	117	16	12	1	0	1.000	3.000	1.000	1.027	3.053	4.549	0.008	80	464	2	4	0.000	1	1	3	1	-75
1	22	14	"EMPTY"	"EMPTY"	5140	44880	100	47	48	12	46	48	14	13	2	0	116	114	18	118	119	15	10	3	0	-0.500	-0.500	0.875	0.891	3.797	6.246	0.010	80	464	-1	-2	Error	1	-2	2	-4	-75
1	23	14	"EMPTY"	"EMPTY"	5320	44880	100	45	47	14	46	50	29	2	1	0	117	117	15	118	121	37	0	0	0	1.000	-1.000	0.631	0.696	3.909	0.115	0.000	80	452	-2	0	0.000	-1	-1	1	-1	-75
1	24	14	"EMPTY"	"EMPTY"	5490	44870	100	47	49	11	47	49	14	15	1	0	114	114	13	117	118	15	8	1	0	0.000	-0.667	0.402	0.498	3.748	6.827	0.005	80	472	-3	-1	Error	0	-3	2	-3	-75
2	1	1	""	"STM0721"	5920	42520	90	260	262	70	50	51	14	100	100	0	1721	1730	255	125	127	20	100	100	0	0.132	0.132	0.130	0.126	1.391	0.130	0.878	52	412	1806	1817	-2.926	210	1596	212	1605	0
2	2	1	"dnaC"	"STM4543"	6110	42510	90	984	1116	422	51	52	14	100	100	0	833	911	279	126	127	20	100	100	0	1.320	1.357	1.331	1.348	1.152	1.374	0.966	52	406	1640	1850	0.400	933	707	1065	785	0
2	3	1	"gph"	"STM3482"	6290	42520	90	892	1045	440	48	50	14	100	100	0	600	677	224	125	126	15	100	100	0	1.777	1.806	1.735	1.786	1.164	1.842	0.956	52	402	1319	1549	0.829	844	475	997	552	0
2	4	1	""	"STM3547"	6470	42510	90	256	263	67	48	50	14	100	100	0	1590	1599	359	128	128	18	100	100	0	0.142	0.146	0.143	0.144	1.324	0.139	0.871	52	392	1670	1686	-2.813	208	1462	215	1471	0
2	5	1	""	"STM3259"	6640	42510	90	135	178	120	48	50	13	100	98	0	535	623	250	127	128	15	100	100	0	0.213	0.262	0.225	0.215	1.591	0.305	0.833	52	392	495	626	-2.229	87	408	130	496	0
2	6	1	"yqjC"	"STM3228"	6830	42510	90	493	543	265	49	50	13	100	100	0	450	484	208	127	128	19	100	100	0	1.375	1.384	1.412	1.412	1.274	1.364	0.942	52	390	767	851	0.459	444	323	494	357	0
2	7	1	""	"STM2545"	6990	42510	90	2217	2445	888	49	53	22	100	100	0	762	804	200	128	129	18	100	100	0	3.420	3.544	3.453	3.493	1.186	3.688	0.963	52	384	2802	3072	1.774	2168	634	2396	676	0
2	8	1	"gltL"	"STM0662"	7170	42510	90	283	295	75	49	53	21	100	100	0	928	1004	259	129	129	18	100	100	0	0.293	0.281	0.270	0.279	1.241	0.271	0.922	52	400	1033	1121	-1.772	234	799	246	875	0
2	9	1	"asnB"	"STM0680"	7350	42500	90	5430	5295	738	49	50	13	100	100	0	1935	1893	210	128	128	16	100	100	0	2.978	2.972	2.922	2.952	1.108	3.009	0.982	52	400	7188	7011	1.574	5381	1807	5246	1765	0
2	10	1	"nagE"	"STM0685"	7530	42510	80	341	383	185	49	51	14	100	100	0	413	451	179	127	127	16	100	100	0	1.021	1.031	1.032	1.024	1.247	1.039	0.929	52	340	578	658	0.030	292	286	334	324	0
2	11	1	"barA"	"STM2958"	7710	42510	90	409	447	170	50	51	12	100	100	0	1136	1230	355	127	128	15	100	100	0	0.356	0.360	0.338	0.349	1.217	0.363	0.934	52	400	1368	1500	-1.491	359	1009	397	1103	0
2	12	1	"eutA"	"STM2459"	7880	42510	90	108	112	57	50	51	11	88	78	0	468	512	267	129	128	16	100	100	0	0.171	0.162	0.158	0.131	2.000	0.171	0.809	52	386	397	445	-2.547	58	339	62	383	0
2	13	1	"yigN"	"STM3969"	8060	42510	100	1822	1699	471	50	52	14	100	100	0	1540	1421	358	129	129	17	100	100	0	1.256	1.276	1.260	1.279	1.231	1.288	0.961	80	474	3183	2941	0.329	1772	1411	1649	1292	0
2	14	1	"metE"	"STM3965"	8240	42510	100	2854	2780	584	50	51	13	100	100	0	2334	2193	490	130	130	17	100	100	0	1.272	1.323	1.335	1.358	1.201	1.321	0.975	80	474	5008	4793	0.347	2804	2204	2730	2063	0
2	15	1	"pldB"	"STM3961"	8420	42500	90	2692	2665	296	49	52	16	100	100	0	1646	1659	156	129	131	17	100	100	0	1.742	1.710	1.706	1.708	1.100	1.660	0.963	52	372	4160	4146	0.801	2643	1517	2616	1530	0
2	16	1	"pldA"	"STM3957"	8590	42500	100	2788	2660	605	49	51	15	100	100	0	1439	1439	300	130	131	16	100	100	0	2.092	1.995	1.936	1.978	1.227	2.014	0.960	80	476	4048	3920	1.065	2739	1309	2611	1309	0
2	17	1	"yigF"	"STM3953"	8770	42490	90	542	604	253	48	50	13	100	100	0	722	716	88	133	134	16	100	100	0	0.839	0.954	0.905	0.874	1.519	1.208	0.809	52	386	1083	1139	-0.254	494	589	556	583	0
2	18	1	"xerC"	"STM3949"	8940	42500	80	1801	1990	651	50	51	14	100	100	0	1083	1224	502	139	139	20	100	100	0	1.855	1.788	1.840	1.825	1.318	1.817	0.842	52	334	2695	3025	0.891	1751	944	1940	1085	0
2	19	1	"sgaH"	"STM4386"	9130	42500	80	287	293	85	51	51	12	100	100	0	889	932	198	137	137	17	100	100	0	0.314	0.304	0.290	0.296	1.309	0.308	0.910	52	326	988	1037	-1.672	236	752	242	795	0
2	20	1	"ytfG"	"STM4401"	9300	42500	100	409	400	126	49	51	16	98	97	0	1169	1097	341	131	131	17	100	100	0	0.347	0.363	0.358	0.362	1.338	0.356	0.955	80	493	1398	1317	-1.528	360	1038	351	966	0
2	21	1	"ytfP"	"STM4411"	9490	42490	90	600	612	178	50	52	17	100	100	0	595	588	156	131	132	17	100	100	0	1.185	1.230	1.210	1.241	1.199	1.190	0.954	52	392	1014	1019	0.245	550	464	562	457	0
2	22	1	""	"STM4419"	9660	42490	90	403	404	76	52	52	12	100	100	0	2316	2303	413	134	133	17	100	100	0	0.161	0.162	0.167	0.161	1.207	0.159	0.944	52	384	2533	2521	-2.636	351	2182	352	2169	0
2	23	1	""	"STM4423"	9830	42490	80	184	194	57	51	51	13	100	100	0	1254	1229	219	132	132	16	100	100	0	0.119	0.130	0.119	0.124	1.382	0.127	0.820	52	326	1255	1240	-3.077	133	1122	143	1097	0
2	24	1	""	"STM4427"	10020	42490	90	349	356	85	51	52	13	100	100	0	1135	1203	311	130	131	16	100	100	0	0.297	0.284	0.289	0.285	1.196	0.273	0.944	52	406	1303	1378	-1.754	298	1005	305	1073	0
2	1	2	"clpP"	"STM0448"	5930	42710	90	3642	3698	397	49	51	14	100	100	0	755	760	80	125	126	17	100	100	0	5.703	5.746	5.834	5.757	1.091	5.849	0.969	52	400	4223	4284	2.512	3593	630	3649	635	0
2	2	2	"nrdG"	"STM4451"	6110	42700	80	418	426	126	50	52	15	100	100	0	607	616	139	127	128	17	100	100	0	0.767	0.769	0.761	0.757	1.227	0.777	0.939	52	334	848	865	-0.383	368	480	376	489	0
2	3	2	"phoQ"	"STM1230"	6280	42700	80	2947	3087	814	50	52	18	100	100	0	1084	1120	259	127	126	15	100	100	0	3.027	3.058	3.055	3.050	1.098	3.065	0.975	52	334	3854	4030	1.598	2897	957	3037	993	0
2	4	2	"coaA"	"STM4139"	6460	42700	90	690	714	189	50	51	14	100	100	0	1213	1156	246	128	127	16	100	100	0	0.590	0.646	0.642	0.639	1.157	0.647	0.957	52	408	1725	1692	-0.762	640	1085	664	1028	0
2	5	2	"thiE"	"STM4163"	6640	42690	90	157	160	50	49	51	13	98	98	0	797	816	170	127	128	16	100	100	0	0.161	0.161	0.150	0.151	1.426	0.154	0.760	52	402	778	800	-2.633	108	670	111	689	0
2	6	2	"nfi"	"STM4168"	6820	42700	80	709	821	346	49	51	13	100	100	0	674	751	238	125	125	15	100	100	0	1.202	1.233	1.267	1.210	1.147	1.284	0.968	52	334	1209	1398	0.266	660	549	772	626	0
2	7	2	"hopD"	"STM3442"	7000	42700	80	635	726	331	49	52	25	100	100	0	455	496	170	125	127	15	100	100	0	1.776	1.825	1.823	1.810	1.250	1.910	0.926	52	334	916	1048	0.828	586	330	677	371	0
2	8	2	"stfD"	"STM0197"	7170	42700	80	93	111	64	48	49	12	90	75	0	369	462	252	126	126	16	100	100	0	0.185	0.188	0.153	0.155	1.912	0.176	0.618	52	328	288	399	-2.433	45	243	63	336	0
2	9	2	"eutP"	"STM2469"	7350	42700	90	134	134	41	48	49	12	100	98	0	663	688	188	129	128	16	100	100	0	0.161	0.154	0.157	0.142	1.521	0.150	0.729	52	395	620	645	-2.634	86	534	86	559	0
2	10	2	"eutM"	"STM2465"	7530	42690	80	60	69	29	48	50	14	40	28	0	200	262	170	126	128	16	100	94	0	0.162	0.154	0.163	0.187	2.582	0.124	0.402	52	334	86	157	-2.624	12	74	21	136	100
2	11	2	"prpR"	"STM0367"	7700	42700	80	75	80	27	49	50	13	75	48	0	316	335	88	127	128	15	100	100	0	0.138	0.149	0.147	0.139	2.165	0.141	0.380	52	328	215	239	-2.862	26	189	31	208	0
2	12	2	"prpE"	"STM0371"	7880	42690	90	93	97	29	49	51	14	90	69	0	334	339	59	128	128	16	100	100	0	0.214	0.227	0.225	0.196	2.002	0.208	0.554	52	396	250	259	-2.227	44	206	48	211	0
2	13	2	"sodA"	"STM4055"	8060	42680	90	3612	3495	550	48	50	15	100	100	0	649	640	92	128	127	16	100	100	0	6.841	6.732	6.732	6.755	1.126	6.755	0.965	52	378	4085	3959	2.774	3564	521	3447	512	0
2	14	2	"sicP"	"STM2879"	8230	42680	90	1601	1564	224	49	50	13	100	100	0	598	590	68	130	130	17	100	100	0	3.316	3.293	3.329	3.285	1.170	3.350	0.953	52	364	2020	1975	1.730	1552	468	1515	460	0
2	15	2	"fabD"	"STM1194"	8400	42680	90	6109	6054	1851	50	61	99	100	100	0	926	914	220	132	133	21	100	100	0	7.631	7.678	7.600	7.537	1.220	7.837	0.966	52	395	6853	6786	2.932	6059	794	6004	782	0
2	16	2	"nuoH"	"STM2322"	8590	42680	90	1143	1140	211	49	59	99	100	100	0	1212	1242	183	131	132	20	100	100	0	1.012	0.982	0.977	0.976	1.161	0.981	0.959	52	386	2175	2202	0.017	1094	1081	1091	1111	0
2	17	2	"dacD"	"STM2062"	8760	42680	90	166	168	44	49	50	12	100	100	0	524	524	94	131	133	17	100	100	0	0.298	0.303	0.314	0.288	1.361	0.295	0.813	52	387	510	512	-1.748	117	393	119	393	0
2	18	2	"pefC"	"PSLT017"	8940	42680	90	251	249	76	49	50	12	100	100	0	1599	1535	408	133	133	17	100	100	0	0.138	0.143	0.139	0.137	1.349	0.143	0.897	52	396	1668	1602	-2.859	202	1466	200	1402	0
2	19	2	"yjbA"	"STM4226"	9120	42680	80	294	320	113	50	51	12	100	100	0	643	676	209	133	133	17	100	100	0	0.478	0.497	0.501	0.494	1.220	0.489	0.925	52	340	754	813	-1.064	244	510	270	543	0
2	20	2	"asd"	"STM3539"	9300	42680	90	969	1053	333	49	50	12	100	100	0	353	382	93	129	129	17	100	100	0	4.107	3.968	4.060	3.996	1.233	4.204	0.882	52	388	1144	1257	2.038	920	224	1004	253	0
2	21	2	"stpA"	"STM2799"	9480	42680	80	297	430	384	49	51	12	100	100	0	244	304	177	131	132	16	100	98	0	2.195	2.202	2.254	2.244	1.488	2.226	0.921	52	334	361	554	1.134	248	113	381	173	100
2	22	2	"leuB"	"STM0112"	9670	42680	90	145	139	44	50	51	12	98	94	0	253	276	83	132	132	17	100	100	0	0.785	0.618	0.560	0.610	1.757	0.564	0.750	52	384	216	233	-0.349	95	121	89	144	100
2	23	2	"prgJ"	"STM2872"	9830	42670	90	2147	3217	2871	51	51	14	100	100	0	237	307	178	132	133	16	100	92	0	19.962	18.091	19.800	19.959	1.477	17.758	0.924	52	380	2201	3341	4.319	2096	105	3166	175	0
2	24	2	"smvA"	"STM1574"	10010	42670	90	183	216	100	52	52	13	100	98	0	244	271	88	131	131	16	100	94	0	1.159	1.171	1.198	1.173	1.613	1.240	0.805	52	395	244	304	0.213	131	113	164	140	0
2	1	3	"hupB"	"STM0451"	5930	42880	80	914	1111	725	48	51	13	100	100	0	352	402	185	124	125	16	100	100	0	3.798	3.824	3.784	3.810	1.235	3.965	0.944	52	334	1094	1341	1.925	866	228	1063	278	0
2	2	3	"hisM"	"STM2352"	6110	42880	90	566	647	264	49	50	13	100	100	0	723	799	246	125	125	16	100	100	0	0.865	0.887	0.888	0.868	1.190	0.910	0.953	52	388	1115	1272	-0.210	517	598	598	674	0
2	3	3	"rimM"	"STM2675"	6280	42880	90	6894	7006	1110	48	50	16	100	100	0	297	318	85	124	124	16	100	100	0	39.572	35.866	37.672	38.008	1.312	34.857	0.865	52	387	7019	7152	5.306	6846	173	6958	194	0
2	4	3	"fruR"	"STM0118"	6470	42880	70	153	237	203	48	52	21	100	81	0	259	388	281	126	126	17	96	96	0	0.789	0.721	0.721	0.729	1.789	0.710	0.901	32	236	238	451	-0.341	105	133	189	262	0
2	5	3	"asrA"	"STM2548"	6640	42880	90	97	101	27	48	54	30	80	36	0	516	533	99	128	129	22	100	100	0	0.126	0.131	0.128	0.121	1.756	0.120	0.554	52	388	437	458	-2.985	49	388	53	405	0
2	6	3	"entD"	"STM0584"	6820	42880	100	491	483	138	49	56	31	100	100	0	441	439	113	126	130	25	100	98	0	1.403	1.387	1.361	1.414	1.258	1.384	0.935	80	462	757	747	0.489	442	315	434	313	0
2	7	3	"cbiL"	"STM2024"	7000	42880	90	122	125	44	50	56	30	86	63	0	385	404	99	126	130	22	100	100	0	0.278	0.270	0.243	0.237	1.775	0.257	0.616	52	374	331	353	-1.847	72	259	75	278	0
2	8	3	"cbiO"	"STM2020"	7170	42870	90	138	137	37	51	52	12	98	96	0	444	448	85	127	128	16	100	100	0	0.274	0.268	0.264	0.242	1.741	0.266	0.767	52	373	404	407	-1.865	87	317	86	321	0
2	9	3	"umuC"	"STM1997"	7340	42870	90	73	82	29	49	51	13	69	46	0	249	274	99	125	127	15	100	96	0	0.194	0.221	0.228	0.196	2.266	0.197	0.634	52	387	148	182	-2.369	24	124	33	149	0
2	10	3	"uhpC"	"STM3788"	7530	42870	80	120	121	25	47	48	12	100	100	0	355	354	60	126	127	16	100	100	0	0.319	0.325	0.305	0.315	1.382	0.306	0.774	52	334	302	302	-1.649	73	229	74	228	0
2	11	3	"trpB"	"STM1726"	7700	42870	80	190	206	62	46	48	11	100	100	0	299	318	81	127	127	15	100	100	0	0.837	0.838	0.826	0.836	1.420	0.817	0.854	52	328	316	351	-0.256	144	172	160	191	0
2	12	3	"rpsL"	"STM3448"	7880	42870	90	4054	4172	660	48	50	12	100	100	0	364	373	54	127	128	16	100	100	0	16.903	16.764	16.814	16.945	1.173	17.179	0.937	52	388	4243	4370	4.079	4006	237	4124	246	0
2	13	3	"phnR"	"STM0430"	8050	42870	80	459	456	97	48	49	12	100	100	0	933	941	186	129	129	16	100	100	0	0.511	0.502	0.500	0.501	1.202	0.492	0.944	52	328	1215	1220	-0.968	411	804	408	812	0
2	14	3	""	"STM4157"	8240	42860	90	352	365	76	49	50	12	100	100	0	1277	1303	127	131	131	16	100	100	0	0.264	0.270	0.262	0.263	1.269	0.268	0.905	52	400	1449	1488	-1.919	303	1146	316	1172	0
2	15	3	""	"STM0345"	8410	42860	90	198	213	70	48	50	13	100	100	0	668	694	185	128	130	16	100	100	0	0.278	0.292	0.305	0.277	1.381	0.296	0.875	52	381	690	731	-1.848	150	540	165	566	0
2	16	3	""	"STM2453"	8590	42870	100	404	391	141	48	49	12	98	97	0	1077	1033	328	129	130	15	100	100	0	0.376	0.379	0.373	0.358	1.455	0.378	0.944	80	460	1304	1247	-1.413	356	948	343	904	0
2	17	3	"ychA"	"STM1773"	8770	42860	100	1108	1005	383	48	50	13	98	98	0	1177	1066	348	130	131	16	100	98	0	1.012	1.022	1.001	0.995	1.306	1.035	0.965	80	452	2107	1893	0.018	1060	1047	957	936	0
2	18	3	"orf408"	"STM1382"	8940	42860	90	226	233	54	49	50	12	100	100	0	1617	1606	248	129	130	15	100	100	0	0.119	0.125	0.122	0.121	1.284	0.120	0.891	52	379	1665	1661	-3.072	177	1488	184	1477	0
2	19	3	"traR"	"PSLT085"	9130	42860	90	122	131	45	48	50	14	100	96	0	625	708	310	129	130	16	100	100	0	0.149	0.143	0.140	0.138	1.495	0.135	0.809	52	403	570	662	-2.745	74	496	83	579	0
2	20	3	""	"Not LT2a85"	9310	42860	90	145	156	49	48	50	14	100	100	0	806	858	224	128	129	17	100	100	0	0.143	0.148	0.146	0.141	1.365	0.151	0.857	52	380	775	838	-2.805	97	678	108	730	0
2	21	3	"trbC"	"PSLT094"	9470	42850	90	321	334	67	50	52	14	100	100	0	1668	1645	331	132	132	17	100	100	0	0.176	0.188	0.187	0.189	1.279	0.180	0.919	52	380	1807	1797	-2.503	271	1536	284	1513	0
2	22	3	"traQ"	"PSLT098"	9670	42850	90	188	195	54	51	53	15	100	98	0	886	868	168	132	133	18	100	100	0	0.182	0.196	0.196	0.186	1.392	0.193	0.879	52	378	891	880	-2.460	137	754	144	736	0
2	23	3	"traS"	"PSLT102"	9830	42850	90	692	697	111	50	52	15	100	100	0	1345	1348	184	130	132	19	100	100	0	0.528	0.531	0.526	0.530	1.117	0.522	0.969	52	386	1857	1865	-0.920	642	1215	647	1218	0
2	24	3	""	"PSLT107"	10020	42840	90	2039	1957	573	51	53	15	100	100	0	647	648	157	131	132	22	100	100	0	3.853	3.687	3.712	3.681	1.161	3.718	0.967	52	407	2504	2423	1.946	1988	516	1906	517	0
2	1	4	""	"STM2736"	5930	43060	90	136	142	35	49	51	14	98	98	0	882	887	154	126	126	17	100	100	0	0.115	0.122	0.120	0.116	1.510	0.117	0.748	52	394	843	854	-3.119	87	756	93	761	0
2	2	4	""	"STM2712"	6100	43060	90	344	338	107	50	51	13	100	100	0	804	789	140	125	126	16	100	100	0	0.433	0.434	0.412	0.401	1.464	0.427	0.870	52	394	973	952	-1.208	294	679	288	664	0
2	3	4	""	"STM1612"	6290	43060	100	436	408	147	49	50	13	100	98	0	1506	1416	427	122	124	15	100	100	0	0.280	0.277	0.271	0.258	1.411	0.281	0.946	80	470	1771	1653	-1.838	387	1384	359	1294	0
2	4	4	""	"STM1607"	6460	43050	90	755	750	125	47	49	13	100	100	0	906	907	127	126	127	16	100	100	0	0.908	0.900	0.919	0.900	1.193	0.897	0.962	52	382	1488	1484	-0.140	708	780	703	781	0
2	5	4	"ycjI"	"STM1680"	6640	43050	90	513	550	165	48	50	13	100	100	0	767	758	164	127	128	16	100	100	0	0.727	0.796	0.796	0.785	1.233	0.801	0.928	52	388	1105	1133	-0.461	465	640	502	631	0
2	6	4	""	"STM1676"	6820	43050	90	783	778	110	48	50	13	100	100	0	1236	1223	145	127	127	16	100	100	0	0.663	0.666	0.645	0.665	1.166	0.660	0.955	52	365	1844	1826	-0.593	735	1109	730	1096	0
2	7	4	"frr"	"STM0219"	6990	43050	90	2586	2546	479	49	50	12	100	100	0	705	708	117	126	126	16	100	100	0	4.382	4.290	4.298	4.307	1.189	4.309	0.965	52	381	3116	3079	2.131	2537	579	2497	582	0
2	8	4	"mesJ"	"STM0236"	7170	43050	90	977	968	194	50	50	11	100	100	0	1128	1124	189	127	127	16	100	100	0	0.926	0.921	0.939	0.914	1.154	0.906	0.967	52	396	1928	1915	-0.111	927	1001	918	997	0
2	9	4	"pfs"	"STM0207"	7350	43050	90	1144	1202	315	49	50	13	100	100	0	493	502	101	125	126	16	100	100	0	2.976	3.058	3.094	3.053	1.213	3.145	0.942	52	402	1463	1530	1.573	1095	368	1153	377	0
2	10	4	"yeeA"	"STM2060"	7530	43050	80	446	459	85	48	48	11	100	100	0	793	776	119	128	128	16	100	100	0	0.598	0.634	0.631	0.632	1.170	0.631	0.953	52	334	1063	1059	-0.741	398	665	411	648	0
2	11	4	"vsr"	"STM1991"	7700	43050	90	312	324	105	49	50	11	100	100	0	709	760	210	126	128	16	100	100	0	0.451	0.434	0.425	0.426	1.271	0.428	0.927	52	380	846	909	-1.148	263	583	275	634	0
2	12	4	"fixB"	"STM0076"	7870	43050	90	97	100	31	50	51	14	90	80	0	504	498	109	127	128	17	100	100	0	0.125	0.135	0.125	0.120	1.922	0.132	0.566	52	372	424	421	-3.004	47	377	50	371	0
2	13	4	""	"STM4192"	8050	43040	90	607	605	111	49	50	12	100	100	0	980	961	153	130	130	17	100	100	0	0.656	0.669	0.676	0.669	1.190	0.661	0.955	52	388	1408	1387	-0.607	558	850	556	831	0
2	14	4	"dgkA"	"STM4236"	8230	43050	90	580	586	75	50	51	11	100	100	0	654	646	77	130	130	16	100	100	0	1.011	1.039	1.039	1.040	1.179	1.037	0.952	52	394	1054	1052	0.016	530	524	536	516	0
2	15	4	"tyrB"	"STM4248"	8410	43040	90	2013	2004	367	49	50	12	100	100	0	1484	1459	213	129	130	16	100	100	0	1.449	1.470	1.437	1.466	1.133	1.474	0.968	52	396	3319	3285	0.536	1964	1355	1955	1330	0
2	16	4	"lysC"	"STM4220"	8590	43040	90	1578	1544	275	48	49	12	100	100	0	993	975	148	127	129	16	100	100	0	1.767	1.764	1.756	1.763	1.126	1.771	0.971	52	364	2396	2344	0.821	1530	866	1496	848	0
2	17	4	"glk"	"STM2403"	8760	43040	90	1070	1037	230	49	51	14	100	100	0	1168	1154	190	130	131	16	100	100	0	0.984	0.965	0.965	0.952	1.161	0.963	0.965	52	387	2059	2012	-0.024	1021	1038	988	1024	0
2	18	4	"yfcB"	"STM2385"	8950	43030	90	2146	2166	436	50	52	14	100	100	0	1188	1194	227	131	132	17	100	100	0	1.983	1.991	1.989	1.989	1.148	1.989	0.972	52	379	3153	3179	0.988	2096	1057	2116	1063	0
2	19	4	"ybdA"	"STM0593"	9110	43040	90	1273	1295	395	50	53	28	100	100	0	1192	1197	319	130	132	23	100	100	0	1.152	1.167	1.160	1.154	1.247	1.170	0.970	52	387	2285	2312	0.204	1223	1062	1245	1067	0
2	20	4	"ybaM"	"STM0480"	9300	43040	90	207	201	59	50	54	29	96	92	0	347	348	81	128	130	22	98	98	0	0.717	0.686	0.694	0.662	1.404	0.708	0.844	52	400	376	371	-0.480	157	219	151	220	0
2	21	4	"ybbO"	"STM0505"	9490	43030	90	1353	1343	267	51	53	14	100	100	0	1106	1127	172	128	130	18	100	100	0	1.331	1.293	1.259	1.284	1.160	1.292	0.955	52	403	2280	2291	0.413	1302	978	1292	999	0
2	22	4	"purK"	"STM0533"	9670	43030	90	1245	1260	223	50	52	15	100	100	0	983	992	142	132	132	20	100	100	0	1.404	1.407	1.424	1.398	1.159	1.407	0.972	52	388	2046	2070	0.490	1195	851	1210	860	0
2	23	4	"rfbI"	"STM0559"	9840	43030	80	158	162	42	50	51	12	100	100	0	709	688	107	132	132	16	100	100	0	0.187	0.201	0.191	0.193	1.375	0.195	0.793	52	322	685	668	-2.418	108	577	112	556	0
2	24	4	"ybdK"	"STM0583"	10010	43030	90	1515	1541	257	51	53	15	100	100	0	1446	1451	220	130	132	19	100	100	0	1.112	1.128	1.138	1.127	1.107	1.122	0.975	52	400	2780	2811	0.154	1464	1316	1490	1321	0
2	1	5	"yoaH"	"STM1823"	5930	43240	90	156	166	44	48	50	13	100	100	0	324	337	71	123	123	16	100	100	0	0.537	0.551	0.518	0.539	1.450	0.534	0.803	52	395	309	332	-0.896	108	201	118	214	0
2	2	5	"emtA"	"STM1799"	6100	43250	90	467	454	93	49	50	11	100	100	0	797	784	118	125	125	14	100	100	0	0.622	0.615	0.626	0.606	1.168	0.611	0.963	52	387	1090	1064	-0.685	418	672	405	659	0
2	3	5	"narH"	"STM1763"	6280	43240	90	229	232	64	49	51	14	100	100	0	1206	1173	210	123	125	16	100	100	0	0.166	0.174	0.172	0.168	1.336	0.173	0.877	52	388	1263	1233	-2.589	180	1083	183	1050	0
2	4	5	"ychE"	"STM1748"	6470	43230	90	299	305	81	47	48	13	100	100	0	955	960	231	125	126	17	100	100	0	0.304	0.309	0.304	0.303	1.287	0.298	0.924	52	394	1082	1093	-1.720	252	830	258	835	0
2	5	5	"yoaB"	"STM1822"	6640	43230	90	198	212	48	47	48	12	100	100	0	411	416	47	125	125	16	100	100	0	0.528	0.567	0.546	0.556	1.253	0.560	0.867	52	372	437	456	-0.921	151	286	165	291	0
2	6	5	"dsbB"	"STM1807"	6810	43230	100	50	52	15	48	49	13	23	8	0	133	134	18	128	127	17	22	8	0	0.400	0.667	1.000	1.024	4.005	71.175	0.000	80	462	7	10	-1.322	2	5	4	6	-75
2	7	5	""	"STM4010"	6990	43230	90	349	363	69	49	51	14	100	100	0	1207	1231	161	129	130	16	100	100	0	0.278	0.285	0.291	0.281	1.210	0.279	0.947	52	394	1378	1416	-1.845	300	1078	314	1102	0
2	8	5	"mobB"	"STM3993"	7170	43230	90	478	497	125	48	49	11	100	100	0	832	833	158	128	129	17	100	100	0	0.611	0.637	0.593	0.633	1.235	0.636	0.940	52	402	1134	1154	-0.711	430	704	449	705	0
2	9	5	"yiiR"	"STM4083"	7360	43240	90	533	554	146	49	50	13	100	100	0	761	783	138	127	128	16	100	100	0	0.763	0.770	0.770	0.753	1.208	0.767	0.953	52	385	1118	1161	-0.389	484	634	505	656	0
2	10	5	""	"STM4067"	7520	43240	90	412	430	97	48	49	12	100	100	0	768	803	141	127	127	15	100	100	0	0.568	0.565	0.551	0.560	1.191	0.565	0.947	52	378	1005	1058	-0.816	364	641	382	676	0
2	11	5	"yiiM"	"STM4056"	7700	43230	90	823	820	123	50	99	171	100	100	0	778	785	96	131	175	159	100	100	0	1.195	1.177	1.175	1.175	1.191	1.168	0.954	52	389	1420	1424	0.257	773	647	770	654	0
2	12	5	"yiiG"	"STM4040"	7880	43220	100	184	273	221	55	197	275	30	8	0	913	966	468	136	267	259	88	83	0	0.166	0.263	0.185	0.205	2.049	0.519	0.479	80	452	906	1048	-2.591	129	777	218	830	100
2	13	5	"yhdN"	"STM3413"	8060	43220	90	715	697	135	49	50	14	100	100	0	852	824	113	126	128	17	100	100	0	0.917	0.928	0.936	0.920	1.177	0.933	0.954	52	372	1392	1346	-0.124	666	726	648	698	0
2	14	5	"secY"	"STM3420"	8230	43220	90	26800	25580	4966	51	55	30	100	100	0	586	585	99	129	129	17	100	100	0	58.532	55.985	55.803	56.162	1.143	56.645	0.974	52	386	27206	25985	5.871	26749	457	25529	456	0
2	15	5	"rplE"	"STM3428"	8420	43220	90	18552	18563	2819	49	53	27	100	100	0	362	369	58	131	130	16	100	100	0	80.100	77.790	79.021	78.264	1.169	77.225	0.944	52	386	18734	18752	6.324	18503	231	18514	238	0
2	16	5	"rpmC"	"STM3432"	8590	43220	100	2020	1851	795	49	50	12	100	100	0	186	190	39	129	129	16	90	82	0	34.579	29.541	30.749	29.437	1.581	29.050	0.684	80	442	2028	1863	5.112	1971	57	1802	61	0
2	17	5	"rpsS"	"STM3436"	8760	43220	90	7478	6854	1907	49	55	45	100	100	0	264	267	43	130	130	17	100	100	0	55.440	49.672	50.211	49.180	1.346	51.666	0.854	52	380	7563	6942	5.793	7429	134	6805	137	0
2	18	5	"rpsJ"	"STM3441"	8950	43220	100	4492	3966	1656	49	55	42	100	100	0	289	288	78	131	131	17	98	97	0	28.120	24.949	27.273	23.627	1.610	27.150	0.768	80	468	4601	4074	4.814	4443	158	3917	157	0
2	19	5	""	"STM4463"	9120	43220	80	157	162	42	49	51	13	100	100	0	714	703	99	132	131	16	100	100	0	0.186	0.198	0.183	0.188	1.464	0.192	0.789	52	320	690	684	-2.430	108	582	113	571	0
2	20	5	"pepA"	"STM4477"	9300	43210	90	2107	2096	325	50	51	13	100	100	0	669	670	84	130	130	15	100	100	0	3.816	3.789	3.813	3.788	1.110	3.807	0.968	52	394	2596	2586	1.932	2057	539	2046	540	0
2	21	5	"iadA"	"STM4512"	9490	43210	90	575	614	184	51	53	14	100	100	0	695	739	198	131	132	16	100	100	0	0.929	0.926	0.923	0.925	1.155	0.895	0.960	52	386	1088	1171	-0.106	524	564	563	608	0
2	22	5	""	"STM4551"	9660	43210	90	401	405	77	50	51	13	100	100	0	1188	1181	156	130	131	17	100	100	0	0.332	0.338	0.329	0.333	1.224	0.332	0.927	52	388	1409	1406	-1.592	351	1058	355	1051	100
2	23	5	"yjjK"	"STM4581"	9840	43200	90	3456	3526	1204	52	54	15	100	100	0	819	827	256	131	131	17	100	100	0	4.948	4.991	4.965	5.018	1.168	4.975	0.970	52	381	4092	4170	2.307	3404	688	3474	696	0
2	24	5	"gltS"	"STM3746"	10010	43210	90	3326	3478	1097	53	56	16	100	100	0	974	1030	252	130	130	16	100	100	0	3.878	3.806	3.815	3.755	1.126	3.890	0.979	52	395	4117	4325	1.955	3273	844	3425	900	0
2	1	6	"yhhY"	"STM3546"	5930	43420	90	231	237	70	48	50	12	100	100	0	690	701	128	121	123	15	100	100	0	0.322	0.326	0.318	0.314	1.307	0.324	0.888	52	400	752	769	-1.637	183	569	189	580	0
2	2	6	""	"STM0951"	6100	43420	80	252	255	66	48	50	13	100	100	0	778	773	159	124	125	15	100	100	0	0.312	0.319	0.308	0.309	1.308	0.310	0.910	52	328	858	856	-1.681	204	654	207	649	0
2	3	6	"nanK"	"STM3336"	6290	43410	90	307	321	84	48	50	14	100	100	0	922	942	191	125	126	17	100	100	0	0.325	0.334	0.322	0.327	1.220	0.326	0.929	52	393	1056	1090	-1.622	259	797	273	817	0
2	4	6	"yrbC"	"STM3310"	6460	43410	80	1718	1734	370	47	50	14	100	100	0	710	708	139	124	124	15	100	100	0	2.852	2.889	2.837	2.905	1.134	2.895	0.970	52	334	2257	2271	1.512	1671	586	1687	584	0
2	5	6	"greA"	"STM3299"	6640	43410	90	1675	1642	232	48	50	13	100	100	0	621	607	81	124	125	17	100	100	0	3.274	3.300	3.286	3.319	1.125	3.320	0.961	52	396	2124	2077	1.711	1627	497	1594	483	0
2	6	6	"rpsO"	"STM3283"	6820	43410	90	723	696	169	47	48	12	100	100	0	410	396	61	124	125	16	100	100	0	2.364	2.386	2.288	2.368	1.216	2.439	0.943	52	388	962	921	1.241	676	286	649	272	0
2	7	6	"yghB"	"STM3162"	6990	43420	90	598	605	138	48	49	13	100	100	0	907	963	235	126	127	16	100	100	0	0.704	0.665	0.662	0.669	1.164	0.664	0.961	52	387	1331	1394	-0.506	550	781	557	837	0
2	8	6	""	"STM3136"	7170	43410	90	1411	1431	390	48	49	11	100	100	0	1041	1060	243	127	127	15	100	100	0	1.491	1.482	1.498	1.484	1.179	1.488	0.978	52	389	2277	2316	0.577	1363	914	1383	933	0
2	9	6	"yggV"	"STM3103"	7350	43410	90	820	833	152	48	50	12	100	100	0	470	478	72	126	127	15	100	100	0	2.244	2.230	2.242	2.236	1.198	2.277	0.943	52	381	1116	1137	1.166	772	344	785	352	0
2	10	6	"sprT"	"STM3092"	7520	43410	90	259	253	57	48	49	11	100	100	0	756	719	125	127	128	16	100	100	0	0.335	0.346	0.341	0.340	1.259	0.345	0.922	52	380	840	797	-1.576	211	629	205	592	0
2	11	6	""	"STM3072"	7700	43410	90	214	220	57	48	52	30	100	98	0	716	712	113	128	132	27	100	100	0	0.282	0.295	0.284	0.283	1.338	0.289	0.891	52	389	754	756	-1.825	166	588	172	584	0
2	12	6	"ygfE"	"STM3060"	7880	43400	100	398	388	155	54	181	265	66	7	0	388	369	112	141	255	247	50	2	0	1.393	1.465	1.484	1.435	1.464	1.148	0.931	80	460	591	562	0.478	344	247	334	228	100
2	13	6	"ansA"	"STM1294"	8060	43400	100	78	87	31	51	60	55	16	2	0	158	163	34	130	140	56	11	3	0	0.964	1.091	1.054	1.103	2.705	0.846	0.329	80	471	55	69	-0.052	27	28	36	33	-75
2	14	6	"pfkB"	"STM1326"	8240	43400	80	813	915	366	49	51	13	100	100	0	417	436	131	127	127	18	100	100	0	2.634	2.803	2.817	2.807	1.181	2.820	0.960	52	328	1054	1175	1.398	764	290	866	309	0
2	15	6	"ydiK"	"STM1364"	8410	43400	90	1054	1162	264	49	50	13	100	100	0	1247	1332	257	127	129	18	100	100	0	0.897	0.924	0.916	0.919	1.123	0.929	0.976	52	388	2125	2318	-0.156	1005	1120	1113	1205	0
2	16	6	"cfa"	"STM1427"	8590	43390	90	1881	1898	357	48	50	12	100	100	0	1333	1309	191	129	130	17	100	100	0	1.522	1.568	1.551	1.560	1.095	1.557	0.982	52	380	3037	3030	0.606	1833	1204	1850	1180	0
2	17	6	"ydhM"	"STM1437"	8770	43400	90	381	390	84	49	50	12	100	100	0	831	877	152	131	132	17	100	100	0	0.474	0.457	0.448	0.453	1.190	0.459	0.950	52	396	1032	1087	-1.076	332	700	341	746	0
2	18	6	"nth"	"STM1453"	8950	43390	90	405	420	92	49	51	14	100	100	0	868	884	135	131	130	15	100	100	0	0.483	0.493	0.488	0.487	1.195	0.491	0.948	52	386	1093	1124	-1.050	356	737	371	753	0
2	19	6	"ugpA"	"STM3556"	9130	43390	90	2905	2997	589	52	53	14	100	100	0	894	924	138	129	129	15	100	100	0	3.729	3.704	3.705	3.691	1.088	3.696	0.980	52	381	3618	3740	1.899	2853	765	2945	795	0
2	20	6	"ftsY"	"STM3571"	9300	43390	80	3472	3530	797	50	51	13	100	100	0	1334	1347	277	130	130	16	100	100	0	2.842	2.859	2.864	2.863	1.085	2.858	0.985	52	334	4626	4697	1.507	3422	1204	3480	1217	0
2	21	6	"zntA"	"STM3576"	9490	43380	90	1346	1345	209	50	52	17	100	100	0	1308	1278	149	133	133	19	100	100	0	1.103	1.131	1.122	1.128	1.117	1.136	0.976	52	400	2471	2440	0.141	1296	1175	1295	1145	0
2	22	6	"yhhT"	"STM3582"	9670	43390	90	523	522	112	50	52	14	100	100	0	1761	1755	283	132	132	17	100	100	0	0.290	0.291	0.286	0.286	1.167	0.292	0.959	52	380	2102	2095	-1.784	473	1629	472	1623	0
2	23	6	"yhiN"	"STM3588"	9840	43390	100	708	675	227	51	52	13	100	100	0	1218	1202	344	130	131	17	100	100	0	0.604	0.582	0.578	0.561	1.240	0.587	0.959	80	470	1745	1696	-0.728	657	1088	624	1072	0
2	24	6	""	"STM3598"	10020	43390	80	130	161	99	51	52	13	96	90	0	286	358	172	128	129	16	100	100	0	0.500	0.478	0.459	0.443	1.553	0.499	0.823	52	334	237	340	-1.000	79	158	110	230	0
2	1	7	""	"STM3799"	5930	43610	90	618	632	118	47	51	34	100	100	0	1230	1281	191	122	123	22	100	100	0	0.515	0.505	0.497	0.502	1.147	0.506	0.958	52	393	1679	1744	-0.956	571	1108	585	1159	0
2	2	7	"yidE"	"STM3807"	6100	43600	90	290	289	83	46	48	12	100	100	0	526	535	108	124	124	16	100	100	0	0.607	0.591	0.577	0.578	1.334	0.602	0.888	52	389	646	654	-0.720	244	402	243	411	0
2	3	7	"yidR"	"STM3811"	6280	43600	90	257	265	52	46	48	12	100	100	0	439	447	75	123	124	17	100	100	0	0.668	0.676	0.681	0.675	1.265	0.649	0.898	52	402	527	543	-0.583	211	316	219	324	0
2	4	7	"torD"	"STM3821"	6460	43600	90	149	151	36	47	49	12	100	100	0	856	859	79	123	124	16	100	100	0	0.139	0.141	0.142	0.134	1.390	0.133	0.798	52	387	835	840	-2.845	102	733	104	736	0
2	5	7	"dgoT"	"STM3827"	6630	43590	90	197	208	47	49	50	13	100	100	0	914	916	143	123	125	17	100	100	0	0.187	0.201	0.205	0.196	1.358	0.193	0.855	52	390	939	952	-2.418	148	791	159	793	0
2	6	7	"yidA"	"STM3831"	6810	43600	80	890	879	162	48	49	12	100	100	0	925	899	204	123	124	17	100	100	0	1.050	1.071	1.059	1.095	1.233	1.043	0.962	52	334	1644	1607	0.070	842	802	831	776	0
2	7	7	"imp"	"STM0093"	6990	43590	90	4577	4648	658	48	50	13	100	100	0	1992	1992	275	126	127	16	100	100	0	2.427	2.465	2.466	2.467	1.075	2.461	0.982	52	400	6395	6466	1.279	4529	1866	4600	1866	0
2	8	7	"yabJ"	"STM0106"	7180	43580	90	358	359	75	48	50	13	100	100	0	818	838	172	124	125	17	100	100	0	0.447	0.436	0.426	0.437	1.207	0.428	0.929	52	394	1004	1025	-1.163	310	694	311	714	0
2	9	7	"yabC"	"STM0120"	7350	43590	90	1362	1379	323	48	50	12	100	100	0	625	646	126	124	125	15	100	100	0	2.623	2.550	2.532	2.548	1.155	2.580	0.960	52	395	1815	1853	1.391	1314	501	1331	522	0
2	10	7	"murD"	"STM0126"	7530	43590	90	1461	1377	357	48	50	13	100	100	0	688	663	114	127	127	15	100	100	0	2.519	2.479	2.515	2.416	1.215	2.549	0.969	52	396	1974	1865	1.333	1413	561	1329	536	0
2	11	7	"yacA"	"STM0135"	7710	43590	90	1071	1085	236	50	52	14	100	100	0	499	523	85	127	127	15	100	100	0	2.745	2.614	2.606	2.604	1.176	2.652	0.961	52	380	1393	1431	1.457	1021	372	1035	396	0
2	12	7	""	"STM0148"	7880	43590	90	225	241	76	49	50	14	100	100	0	906	921	184	128	129	16	100	100	0	0.226	0.242	0.227	0.232	1.286	0.244	0.889	52	394	954	985	-2.144	176	778	192	793	0
2	13	7	""	"STM1547"	8070	43590	90	300	294	73	48	50	13	100	100	0	679	676	104	127	127	15	100	100	0	0.457	0.448	0.445	0.434	1.275	0.459	0.923	52	386	804	795	-1.131	252	552	246	549	0
2	14	7	""	"STM1551"	8230	43590	90	432	430	88	48	50	12	100	100	0	557	559	92	125	126	17	100	100	0	0.889	0.880	0.878	0.879	1.199	0.877	0.940	52	378	816	816	-0.170	384	432	382	434	0
2	15	7	""	"STM1556"	8410	43580	90	275	284	55	49	50	13	100	100	0	1465	1477	174	128	128	16	100	100	0	0.169	0.174	0.163	0.171	1.239	0.172	0.914	52	396	1563	1584	-2.565	226	1337	235	1349	0
2	16	7	""	"STM1562"	8590	43570	90	156	162	37	49	50	12	100	100	0	678	664	119	128	129	17	100	100	0	0.195	0.211	0.202	0.205	1.338	0.210	0.861	52	395	657	649	-2.362	107	550	113	536	0
2	17	7	"fdnI"	"STM1568"	8760	43580	90	554	561	126	51	52	12	100	100	0	1223	1192	240	131	132	17	100	100	0	0.461	0.481	0.473	0.482	1.267	0.459	0.934	52	389	1595	1571	-1.118	503	1092	510	1061	0
2	18	7	"nmpC"	"STM1572"	8940	43580	90	19828	19553	2661	51	53	15	100	100	0	687	690	109	130	130	16	100	100	0	35.506	34.825	34.837	35.149	1.119	34.765	0.973	52	408	20334	20062	5.150	19777	557	19502	560	0
2	19	7	"sohB"	"STM1716"	9130	43570	90	1285	1354	344	50	52	13	100	100	0	1102	1103	227	129	129	16	100	100	0	1.269	1.339	1.336	1.338	1.168	1.342	0.954	52	394	2208	2278	0.344	1235	973	1304	974	0
2	20	7	"ompW"	"STM1732"	9300	43570	90	588	588	146	51	52	12	100	100	0	899	891	179	129	129	16	100	100	0	0.697	0.705	0.688	0.695	1.204	0.701	0.957	52	388	1307	1299	-0.520	537	770	537	762	0
2	21	7	"yciU"	"STM1740"	9480	43570	90	263	270	71	51	53	17	100	100	0	543	540	100	128	129	17	100	100	0	0.511	0.532	0.532	0.520	1.266	0.523	0.901	52	408	627	631	-0.969	212	415	219	412	0
2	22	7	"ychJ"	"STM1755"	9670	43570	90	408	456	192	51	53	16	100	100	0	532	573	178	130	130	18	100	100	0	0.888	0.914	0.872	0.885	1.258	0.949	0.940	52	395	759	848	-0.171	357	402	405	443	0
2	23	7	"ychP"	"STM1768"	9840	43570	90	576	547	201	51	53	19	100	100	0	1184	1126	368	131	131	17	100	100	0	0.499	0.498	0.483	0.489	1.224	0.494	0.948	52	372	1578	1491	-1.004	525	1053	496	995	0
2	24	7	"ychH"	"STM1782"	10010	43570	90	191	206	63	50	51	18	100	100	0	481	510	144	128	129	16	100	100	0	0.399	0.408	0.427	0.404	1.347	0.396	0.833	52	386	494	538	-1.324	141	353	156	382	0
2	1	8	""	"STM2314"	5930	43780	80	1198	1183	204	47	52	39	100	100	0	1095	1068	151	122	123	25	100	100	0	1.183	1.201	1.215	1.197	1.126	1.202	0.973	52	334	2124	2082	0.242	1151	973	1136	946	0
2	2	8	"nuoK"	"STM2319"	6110	43780	90	388	383	70	46	47	13	100	100	0	414	415	60	122	123	15	100	100	0	1.171	1.150	1.121	1.150	1.230	1.139	0.925	52	394	634	630	0.228	342	292	337	293	0
2	3	8	"yfbQ"	"STM2331"	6280	43780	90	2647	2544	420	47	49	13	100	100	0	1242	1210	153	121	123	16	100	100	0	2.319	2.293	2.302	2.281	1.108	2.298	0.976	52	388	3721	3586	1.214	2600	1121	2497	1089	0
2	4	8	"yfbU"	"STM2335"	6460	43770	90	1702	1713	343	46	49	14	100	100	0	559	574	102	124	125	16	100	100	0	3.807	3.704	3.819	3.715	1.185	3.720	0.946	52	400	2091	2117	1.929	1656	435	1667	450	0
2	5	8	""	"STM2341"	6650	43770	90	596	567	183	49	50	13	100	100	0	980	981	273	123	125	17	100	100	0	0.638	0.604	0.586	0.588	1.220	0.610	0.966	52	401	1404	1376	-0.648	547	857	518	858	0
2	6	8	""	"STM2346"	6820	43770	90	1037	1007	207	48	50	14	100	100	0	692	668	108	123	124	15	100	100	0	1.738	1.760	1.773	1.748	1.231	1.761	0.939	52	387	1558	1504	0.798	989	569	959	545	0
2	7	8	""	"STM2530"	7000	43780	90	93	97	29	48	50	13	94	78	0	468	473	103	123	124	16	100	100	0	0.130	0.140	0.137	0.130	1.633	0.134	0.597	52	395	390	399	-2.939	45	345	49	350	0
2	8	8	"nifS"	"STM2543"	7170	43770	90	8225	8389	1133	47	49	12	100	100	0	784	795	88	124	125	14	100	100	0	12.391	12.432	12.342	12.420	1.099	12.422	0.968	52	401	8838	9013	3.631	8178	660	8342	671	0
2	9	8	"glnB"	"STM2561"	7360	43780	90	837	855	248	47	49	13	100	100	0	553	577	122	126	126	14	100	100	0	1.850	1.792	1.736	1.770	1.166	1.806	0.962	52	385	1217	1259	0.888	790	427	808	451	0
2	10	8	""	"STM2566"	7520	43770	80	81	97	60	48	49	12	80	59	0	257	327	213	128	127	16	100	100	0	0.256	0.246	0.256	0.218	1.993	0.243	0.731	52	327	162	248	-1.967	33	129	49	199	0
2	11	8	"gogB"	"STM2584"	7710	43760	90	321	312	63	48	50	13	100	100	0	1253	1199	194	128	127	16	100	100	0	0.243	0.246	0.237	0.244	1.281	0.235	0.897	52	393	1398	1335	-2.043	273	1125	264	1071	0
2	12	8	""	"STM2591"	7880	43770	80	184	187	40	48	49	11	100	100	0	821	813	108	125	126	16	100	100	0	0.195	0.202	0.197	0.196	1.326	0.200	0.876	52	334	832	827	-2.355	136	696	139	688	0
2	13	8	"yraR"	"STM3268"	8070	43770	90	421	390	124	48	50	14	100	100	0	643	671	185	129	129	17	100	100	0	0.726	0.631	0.646	0.611	1.326	0.635	0.921	52	379	887	884	-0.463	373	514	342	542	0
2	14	8	"yhbV"	"STM3275"	8230	43760	90	214	215	37	48	49	12	100	100	0	1112	1115	172	127	128	16	100	100	0	0.169	0.169	0.177	0.167	1.295	0.166	0.881	52	378	1151	1155	-2.569	166	985	167	988	0
2	15	8	"deaD"	"STM3280"	8410	43760	90	7516	7201	1277	49	50	12	100	100	0	983	975	163	127	127	15	100	100	0	8.723	8.434	8.473	8.447	1.122	8.409	0.974	52	381	8323	8000	3.125	7467	856	7152	848	0
2	16	8	"argG"	"STM3290"	8580	43760	80	938	932	241	49	50	13	100	100	0	626	633	119	127	128	15	100	100	0	1.782	1.745	1.754	1.729	1.173	1.778	0.956	52	328	1388	1389	0.833	889	499	883	506	0
2	17	8	"ftsJ"	"STM3297"	8760	43770	110	4031	3779	938	49	51	13	100	100	0	619	602	132	127	128	16	100	100	0	8.093	7.853	7.941	7.999	1.311	7.951	0.953	80	513	4474	4205	3.017	3982	492	3730	475	0
2	18	8	"ispB"	"STM3305"	8940	43760	80	1842	1732	300	50	52	13	100	100	0	894	886	133	127	127	17	100	100	0	2.336	2.216	2.184	2.213	1.130	2.232	0.968	52	334	2559	2441	1.224	1792	767	1682	759	0
2	19	8	"ybgL"	"STM0714"	9120	43750	90	573	596	139	48	50	13	100	100	0	705	705	145	127	127	16	100	100	0	0.908	0.948	0.941	0.949	1.228	0.928	0.938	52	402	1103	1126	-0.139	525	578	548	578	0
2	20	8	""	"STM0720"	9310	43750	90	201	200	47	50	51	12	100	100	0	1340	1343	179	129	130	16	100	100	0	0.125	0.124	0.121	0.119	1.399	0.116	0.829	52	394	1362	1364	-3.004	151	1211	150	1214	0
2	21	8	""	"STM0726"	9480	43750	90	245	246	49	50	51	12	100	100	0	1725	1740	187	128	128	16	100	100	0	0.122	0.122	0.122	0.119	1.249	0.119	0.909	52	380	1792	1808	-3.034	195	1597	196	1612	0
2	22	8	"ybgT"	"STM0742"	9650	43750	90	226	269	162	50	51	12	100	100	0	208	224	76	128	129	16	98	96	0	2.200	2.281	2.086	2.251	1.822	2.334	0.801	52	390	256	315	1.138	176	80	219	96	0
2	23	8	"tolB"	"STM0748"	9830	43750	90	8295	8048	965	51	54	22	100	100	0	1312	1306	147	130	130	17	100	100	0	6.975	6.800	6.690	6.803	1.084	6.791	0.977	52	397	9426	9173	2.802	8244	1182	7997	1176	0
2	24	8	"pnuC"	"STM0757"	10010	43740	90	563	570	124	51	53	21	100	100	0	1010	966	175	129	130	17	100	100	0	0.581	0.620	0.620	0.616	1.174	0.605	0.944	52	394	1393	1356	-0.783	512	881	519	837	0
2	1	9	"dacC"	"STM0863"	5930	43960	80	1216	1233	239	48	49	12	100	100	0	1160	1177	197	121	121	15	100	100	0	1.124	1.122	1.132	1.119	1.132	1.125	0.978	52	334	2207	2241	0.169	1168	1039	1185	1056	0
2	2	9	"ybjM"	"STM0871"	6100	43970	90	285	296	71	48	49	14	100	100	0	691	696	148	122	123	15	100	100	0	0.417	0.432	0.414	0.428	1.259	0.427	0.921	52	387	806	822	-1.264	237	569	248	574	0
2	3	9	"potG"	"STM0878"	6280	43960	80	333	342	62	49	50	14	100	100	0	1205	1223	187	122	124	16	100	100	0	0.262	0.266	0.262	0.264	1.202	0.260	0.936	52	340	1367	1394	-1.931	284	1083	293	1101	0
2	4	9	"artQ"	"STM0889"	6460	43960	80	2493	2495	307	46	48	12	100	100	0	923	939	107	125	125	17	100	100	0	3.066	3.009	2.987	3.008	1.082	3.020	0.980	52	340	3245	3263	1.617	2447	798	2449	814	0
2	5	9	""	"STM0894"	6650	43960	90	127	132	36	47	49	12	100	98	0	651	637	99	123	125	21	100	100	0	0.152	0.165	0.156	0.152	1.545	0.156	0.751	52	408	608	599	-2.722	80	528	85	514	0
2	6	9	""	"STM0898"	6830	43960	90	127	132	42	47	49	15	98	96	0	1197	1194	178	125	127	20	100	100	0	0.075	0.080	0.075	0.071	1.552	0.082	0.740	52	387	1152	1154	-3.744	80	1072	85	1069	0
2	7	9	""	"STM1033"	7000	43960	90	118	125	39	47	50	14	100	94	0	376	428	144	124	124	15	100	100	0	0.282	0.257	0.258	0.248	1.510	0.234	0.744	52	372	323	382	-1.828	71	252	78	304	0
2	8	9	""	"STM1037"	7180	43950	90	125	129	27	49	50	12	100	98	0	690	713	136	125	125	15	100	100	0	0.135	0.136	0.129	0.131	1.369	0.138	0.796	52	388	641	668	-2.894	76	565	80	588	0
2	9	9	"yjaB"	"STM4181"	7350	43950	90	471	486	100	49	50	12	100	100	0	726	728	95	124	125	15	100	100	0	0.701	0.724	0.721	0.715	1.204	0.722	0.945	52	375	1024	1041	-0.513	422	602	437	604	0
2	10	9	"yjbD"	"STM4194"	7520	43950	90	199	226	89	47	49	12	100	100	0	365	399	139	124	125	15	100	100	0	0.631	0.651	0.622	0.656	1.319	0.632	0.901	52	389	393	454	-0.665	152	241	179	275	0
2	11	9	""	"STM4198"	7700	43950	80	108	116	37	48	49	12	96	90	0	440	452	126	125	126	15	100	100	0	0.190	0.208	0.202	0.191	1.543	0.205	0.802	52	340	375	395	-2.392	60	315	68	327	0
2	12	9	""	"STM4202"	7880	43950	80	101	105	30	51	52	14	96	80	0	420	416	102	125	124	15	100	100	0	0.169	0.186	0.176	0.165	1.780	0.181	0.611	52	334	345	345	-2.561	50	295	54	291	0
2	13	9	"pduF"	"STM2037"	8060	43940	90	207	209	31	49	50	12	100	100	0	1047	1059	126	125	126	15	100	100	0	0.171	0.171	0.170	0.170	1.246	0.169	0.908	52	382	1080	1094	-2.545	158	922	160	934	0
2	14	9	"pduQ"	"STM2052"	8230	43950	90	172	174	44	48	49	12	100	100	0	1016	1013	106	126	128	15	100	100	0	0.139	0.142	0.142	0.135	1.407	0.144	0.812	52	395	1014	1013	-2.843	124	890	126	887	0
2	15	9	"sspH2"	"STM2241"	8420	43940	100	645	628	136	49	50	12	100	100	0	2355	2212	482	127	127	15	100	100	0	0.268	0.278	0.276	0.279	1.206	0.272	0.964	80	471	2824	2664	-1.902	596	2228	579	2085	0
2	16	9	"btuF"	"STM0206"	8590	43940	90	1034	1069	152	48	50	12	100	100	0	992	1004	116	126	127	16	100	100	0	1.139	1.163	1.169	1.161	1.123	1.164	0.972	52	372	1852	1899	0.187	986	866	1021	878	0
2	17	9	"sitD"	"STM2864"	8770	43940	100	7501	7196	2473	50	51	12	100	100	0	852	824	232	126	127	16	100	100	0	10.263	10.238	10.123	10.183	1.183	10.362	0.984	80	450	8177	7844	3.359	7451	726	7146	698	0
2	18	9	"yfjD"	"STM2679"	8950	43940	90	596	696	305	48	50	12	100	100	0	656	768	313	127	128	16	100	100	0	1.036	1.011	1.013	1.013	1.163	1.006	0.968	52	381	1077	1289	0.051	548	529	648	641	0
2	19	9	"psiB"	"PSLT069"	9120	43930	90	270	281	69	50	52	13	100	100	0	1071	1055	164	127	127	16	100	100	0	0.233	0.249	0.234	0.243	1.236	0.252	0.911	52	389	1164	1159	-2.101	220	944	231	928	0
2	20	9	"traV"	"PSLT084"	9300	43930	90	130	145	62	51	52	14	100	94	0	585	693	304	130	130	16	100	100	0	0.174	0.167	0.158	0.153	1.595	0.168	0.798	52	402	534	657	-2.526	79	455	94	563	0
2	21	9	"himD"	"STM0982"	9490	43930	90	1074	1047	299	50	52	14	100	100	0	374	360	74	130	130	20	100	100	0	4.197	4.335	4.255	4.418	1.221	4.306	0.938	52	402	1268	1227	2.069	1024	244	997	230	0
2	22	9	"dcuR"	"STM4303"	9670	43930	90	207	219	56	50	52	14	100	100	0	835	811	165	130	132	22	100	100	0	0.223	0.248	0.234	0.243	1.433	0.234	0.850	52	397	862	850	-2.167	157	705	169	681	0
2	23	9	"phnA"	"STM4289"	9850	43930	90	280	292	104	50	53	16	100	98	0	475	469	118	128	128	17	100	100	0	0.663	0.710	0.691	0.679	1.305	0.736	0.918	52	374	577	583	-0.593	230	347	242	341	0
2	24	9	"melA"	"STM4298"	10010	43920	90	211	220	43	50	52	14	100	100	0	961	968	154	128	129	17	100	100	0	0.193	0.202	0.196	0.199	1.269	0.191	0.884	52	386	994	1010	-2.371	161	833	170	840	0
2	1	10	"lasT"	"STM4600"	5940	44140	90	227	229	72	47	49	15	100	100	0	488	492	126	122	122	15	100	100	0	0.492	0.492	0.499	0.478	1.313	0.492	0.886	52	386	546	552	-1.024	180	366	182	370	0
2	2	10	"dniR"	"STM0260"	6100	44140	80	2645	2559	464	48	49	13	100	100	0	1026	983	194	120	121	15	100	100	0	2.866	2.910	2.900	2.957	1.168	2.884	0.971	52	320	3503	3374	1.519	2597	906	2511	863	0
2	3	10	""	"STM0277"	6290	44140	80	80	82	25	48	50	12	76	61	0	315	334	109	122	122	16	100	100	0	0.166	0.160	0.156	0.155	2.358	0.116	0.322	52	328	225	246	-2.592	32	193	34	212	0
2	4	10	""	"STM0286"	6460	44140	80	143	143	39	47	49	14	100	98	0	555	535	110	122	123	17	100	100	0	0.222	0.232	0.239	0.221	1.454	0.227	0.816	52	334	529	509	-2.173	96	433	96	413	0
2	5	10	""	"STM0294"	6640	44140	90	105	108	27	46	48	12	98	94	0	585	598	119	124	124	17	100	100	0	0.128	0.131	0.118	0.121	1.661	0.119	0.644	52	388	520	536	-2.966	59	461	62	474	0
2	6	10	"yafH"	"STM0309"	6820	44130	90	154	161	49	47	49	13	100	100	0	388	408	77	124	125	16	100	100	0	0.405	0.401	0.390	0.383	1.420	0.402	0.806	52	381	371	398	-1.303	107	264	114	284	0
2	7	10	"nagZ"	"STM1209"	7000	44120	90	1498	1491	303	48	49	13	100	100	0	1093	1110	183	124	125	15	100	100	0	1.496	1.463	1.454	1.453	1.127	1.470	0.972	52	379	2419	2429	0.581	1450	969	1443	986	0
2	8	10	"ycfU"	"STM1217"	7170	44130	80	596	583	143	49	50	13	100	100	0	626	612	136	123	124	15	100	100	0	1.087	1.092	1.111	1.096	1.177	1.082	0.952	52	334	1050	1023	0.121	547	503	534	489	0
2	9	10	"ycfC"	"STM1233"	7360	44120	70	82	85	24	48	49	11	84	65	0	180	220	112	127	128	17	93	84	0	0.642	0.398	0.464	0.471	2.622	0.192	0.206	32	236	87	130	-0.640	34	53	37	93	0
2	10	10	""	"STM1251"	7540	44130	90	1246	1190	217	47	50	19	100	100	0	838	833	99	126	128	16	100	100	0	1.684	1.617	1.599	1.599	1.180	1.632	0.965	52	388	1911	1850	0.752	1199	712	1143	707	0
2	11	10	"aadA"	"STM1264"	7710	44130	90	199	204	48	47	48	11	100	100	0	809	796	112	125	125	15	100	100	0	0.222	0.234	0.238	0.228	1.283	0.233	0.876	52	374	836	828	-2.170	152	684	157	671	0
2	12	10	"yeaQ"	"STM1274"	7880	44120	80	115	120	32	47	48	12	100	98	0	359	365	86	125	126	15	100	100	0	0.291	0.304	0.276	0.289	1.419	0.303	0.766	52	322	302	313	-1.783	68	234	73	240	0
2	13	10	"fumA"	"STM1468"	8060	44120	80	825	811	142	49	50	16	100	100	0	1133	1086	166	125	126	16	100	100	0	0.770	0.793	0.785	0.792	1.120	0.791	0.970	52	334	1784	1723	-0.377	776	1008	762	961	0
2	14	10	"ompN"	"STM1473"	8240	44130	90	465	472	95	49	50	15	100	100	0	1224	1221	116	127	127	16	100	100	0	0.379	0.387	0.372	0.378	1.197	0.386	0.939	52	389	1513	1517	-1.399	416	1097	423	1094	0
2	15	10	"ydgF"	"STM1482"	8420	44120	90	656	638	117	49	50	12	100	100	0	526	529	80	126	126	15	100	100	0	1.518	1.462	1.451	1.457	1.193	1.467	0.950	52	380	1007	992	0.602	607	400	589	403	0
2	16	10	"ynfK"	"STM1489"	8590	44120	90	507	506	79	49	50	12	100	100	0	1084	1068	149	126	127	17	100	100	0	0.478	0.485	0.482	0.485	1.189	0.470	0.949	52	388	1416	1399	-1.065	458	958	457	942	0
2	17	10	""	"STM1498"	8770	44120	80	75	83	26	50	51	13	84	46	0	342	354	81	127	128	17	100	100	0	0.116	0.145	0.132	0.129	2.058	0.145	0.323	52	328	240	260	-3.104	25	215	33	227	0
2	18	10	"ynfB"	"STM1503"	8960	44120	90	722	725	154	50	52	15	100	100	0	484	488	80	129	129	17	100	100	0	1.893	1.880	1.880	1.866	1.223	1.943	0.942	52	380	1027	1034	0.921	672	355	675	359	0
2	19	10	"virK"	"STM2781"	9120	44110	90	3542	3407	660	51	53	16	100	100	0	1118	1093	181	128	130	17	100	100	0	3.526	3.478	3.473	3.471	1.104	3.492	0.975	52	392	4481	4321	1.818	3491	990	3356	965	0
2	20	10	""	"STM2789"	9310	44110	90	268	268	48	51	53	16	100	100	0	1081	1094	101	128	130	18	100	100	0	0.228	0.225	0.224	0.220	1.269	0.223	0.924	52	395	1170	1183	-2.135	217	953	217	966	0
2	21	10	"yqaE"	"STM2796"	9490	44110	90	93	98	29	50	52	15	96	76	0	298	296	49	129	129	16	100	100	0	0.254	0.287	0.265	0.256	1.801	0.277	0.535	52	396	212	215	-1.975	43	169	48	167	0
2	22	10	""	"STM4008"	9670	44110	90	712	699	149	48	52	14	100	100	0	655	649	96	129	130	16	100	100	0	1.262	1.252	1.244	1.236	1.232	1.296	0.940	52	373	1190	1171	0.336	664	526	651	520	0
2	23	10	""	"STM4030"	9840	44110	100	1207	1109	444	49	52	15	100	100	0	560	523	167	128	128	17	100	98	0	2.681	2.684	2.716	2.736	1.295	2.709	0.957	80	452	1590	1455	1.423	1158	432	1060	395	0
2	24	10	""	"STM4044"	10010	44100	90	259	278	76	51	53	14	100	100	0	872	872	179	129	131	26	100	100	0	0.280	0.306	0.287	0.298	1.299	0.290	0.906	52	386	951	970	-1.837	208	743	227	743	0
2	1	11	"yghJ"	"STM2941"	5940	44320	90	286	290	55	47	48	12	100	100	0	1097	1083	153	121	122	15	100	100	0	0.245	0.253	0.253	0.249	1.223	0.249	0.933	52	387	1215	1205	-2.030	239	976	243	962	0
2	2	11	""	"STM2950"	6110	44320	80	564	573	70	47	49	12	100	100	0	1253	1274	120	122	122	16	100	100	0	0.457	0.457	0.449	0.455	1.117	0.454	0.971	52	328	1648	1678	-1.129	517	1131	526	1152	0
2	3	11	"ygcA"	"STM2957"	6290	44310	90	1066	1118	324	50	51	13	100	100	0	916	949	210	120	122	16	100	100	0	1.276	1.288	1.274	1.274	1.113	1.304	0.982	52	381	1812	1897	0.352	1016	796	1068	829	0
2	4	11	"sdaB"	"STM2971"	6460	44320	80	1237	1257	270	48	50	15	100	100	0	693	723	122	122	123	15	100	100	0	2.082	2.012	2.030	2.002	1.148	2.040	0.972	52	328	1760	1810	1.058	1189	571	1209	601	0
2	5	11	"fucP"	"STM2975"	6640	44310	90	136	140	46	47	48	12	100	98	0	633	626	85	124	124	16	100	100	0	0.175	0.185	0.171	0.166	1.601	0.181	0.736	52	386	598	595	-2.516	89	509	93	502	0
2	6	11	"fucR"	"STM2979"	6820	44310	100	420	407	137	47	49	13	98	97	0	1062	971	280	122	123	16	100	100	0	0.397	0.424	0.402	0.409	1.324	0.422	0.928	80	462	1313	1209	-1.333	373	940	360	849	0
2	7	11	""	"STM3160"	6990	44310	80	164	168	42	49	49	13	100	100	0	256	256	38	124	125	16	100	100	0	0.871	0.902	0.822	0.882	1.486	0.938	0.748	52	320	247	251	-0.199	115	132	119	132	0
2	8	11	""	"STM3169"	7180	44310	90	321	322	56	48	49	13	100	100	0	1066	1092	151	124	125	16	100	100	0	0.290	0.283	0.282	0.281	1.146	0.285	0.968	52	394	1215	1242	-1.787	273	942	274	968	0
2	9	11	"ygiX"	"STM3177"	7350	44310	90	239	252	54	49	50	13	100	100	0	649	630	85	126	126	16	100	100	0	0.363	0.403	0.376	0.395	1.289	0.399	0.890	52	379	713	707	-1.461	190	523	203	504	0
2	10	11	"clpB"	"STM2660"	7530	44310	100	12308	11047	3517	48	50	13	100	100	0	1400	1298	376	127	127	16	98	98	0	9.631	9.393	9.448	9.600	1.190	9.466	0.989	80	452	13533	12170	3.268	12260	1273	10999	1171	0
2	11	11	"yfiN"	"STM2672"	7700	44300	90	681	669	104	49	50	12	100	100	0	1244	1240	137	127	126	16	100	100	0	0.566	0.557	0.548	0.554	1.165	0.561	0.953	52	373	1749	1733	-0.822	632	1117	620	1113	0
2	12	11	"recN"	"STM2684"	7880	44290	90	1575	1624	291	49	51	13	100	100	0	1350	1342	184	126	127	15	100	100	0	1.247	1.295	1.317	1.290	1.103	1.303	0.980	52	394	2750	2791	0.318	1526	1224	1575	1216	0
2	13	11	"cueR"	"STM0499"	8060	44290	90	399	412	87	49	50	13	100	100	0	541	542	93	129	129	16	100	100	0	0.850	0.879	0.912	0.876	1.286	0.871	0.908	52	387	762	776	-0.235	350	412	363	413	0
2	14	11	""	"STM0509"	8230	44300	90	443	444	76	50	51	16	100	100	0	1555	1541	190	126	127	16	100	100	0	0.275	0.278	0.276	0.276	1.227	0.274	0.934	52	375	1822	1809	-1.862	393	1429	394	1415	0
2	15	11	"gcl"	"STM0517"	8410	44300	80	197	194	58	50	51	14	100	98	0	977	928	179	126	128	16	100	100	0	0.173	0.180	0.176	0.168	1.433	0.185	0.863	52	326	998	946	-2.533	147	851	144	802	0
2	16	11	"ybbV"	"STM0521"	8590	44300	90	71	79	27	49	51	12	73	48	0	380	367	62	126	127	16	100	100	0	0.087	0.124	0.113	0.107	2.042	0.122	0.407	52	394	276	271	-3.529	22	254	30	241	0
2	17	11	"ylbA"	"STM0526"	8780	44290	90	576	566	127	51	52	13	100	100	0	1396	1331	244	126	127	15	100	100	0	0.413	0.427	0.412	0.424	1.184	0.429	0.962	52	385	1795	1720	-1.274	525	1270	515	1205	0
2	18	11	"purE"	"STM0534"	8940	44290	80	564	548	118	50	51	13	100	100	0	576	571	142	127	128	15	100	100	0	1.145	1.122	1.164	1.154	1.313	1.109	0.923	52	321	963	942	0.195	514	449	498	444	0
2	19	11	"ygaM"	"STM2802"	9120	44300	80	284	295	71	51	52	14	100	100	0	573	560	94	128	129	16	100	100	0	0.524	0.565	0.533	0.555	1.278	0.559	0.910	52	328	678	676	-0.933	233	445	244	432	0
2	20	11	"yeiA"	"STM2187"	9300	44290	100	221	221	58	50	50	13	97	97	0	1213	1160	289	128	129	17	100	100	0	0.158	0.166	0.159	0.164	1.439	0.161	0.887	80	470	1256	1203	-2.666	171	1085	171	1032	0
2	21	11	""	"STM2196"	9490	44290	90	426	439	87	52	52	14	100	100	0	1226	1216	169	127	128	16	100	100	0	0.340	0.355	0.344	0.352	1.211	0.354	0.940	52	382	1473	1476	-1.555	374	1099	387	1089	0
2	22	11	"bcr"	"STM2221"	9660	44280	90	725	713	118	50	51	13	100	100	0	1324	1284	155	126	127	17	100	100	0	0.563	0.573	0.558	0.570	1.147	0.567	0.970	52	388	1873	1821	-0.828	675	1198	663	1158	0
2	23	11	"yejK"	"STM2226"	9850	44290	90	535	535	140	50	52	16	100	100	0	541	564	117	127	128	17	100	100	0	1.171	1.110	1.094	1.101	1.186	1.110	0.946	52	381	899	922	0.228	485	414	485	437	0
2	24	11	""	"STM2236"	10020	44280	90	141	146	41	50	52	15	100	98	0	635	637	105	126	127	17	100	100	0	0.179	0.188	0.183	0.175	1.487	0.178	0.699	52	395	600	607	-2.484	91	509	96	511	0
2	1	12	"phoP"	"STM1231"	5930	44490	90	3289	3175	614	47	48	12	100	100	0	621	608	99	120	120	15	100	100	0	6.471	6.410	6.231	6.413	1.118	6.465	0.964	52	387	3743	3616	2.694	3242	501	3128	488	0
2	2	12	"phoP"	"STM1231"	6110	44490	90	3909	3642	709	46	48	12	100	100	0	671	657	110	122	122	15	100	100	0	7.036	6.721	6.721	6.722	1.142	6.839	0.952	52	373	4412	4131	2.815	3863	549	3596	535	0
2	3	12	"phoP"	"STM1231"	6280	44490	90	3503	3436	533	48	50	14	100	100	0	626	618	101	122	122	16	100	100	0	6.855	6.831	6.720	6.893	1.160	6.794	0.956	52	380	3959	3884	2.777	3455	504	3388	496	0
2	4	12	"phoQ"	"STM1230"	6460	44490	80	1863	1806	400	47	50	13	100	100	0	751	741	176	123	123	16	100	100	0	2.892	2.846	2.897	2.898	1.195	2.800	0.954	52	328	2444	2377	1.532	1816	628	1759	618	0
2	5	12	"phoQ"	"STM1230"	6640	44500	90	2668	2577	601	46	48	16	100	100	0	971	943	200	125	126	15	100	100	0	3.099	3.094	3.030	3.109	1.163	3.091	0.970	52	369	3468	3349	1.632	2622	846	2531	818	0
2	6	12	"hupA"	"STM4170"	6810	44490	90	1489	1384	499	47	49	16	100	100	0	383	363	95	128	128	16	100	96	0	5.655	5.689	6.208	5.927	1.571	5.950	0.854	52	372	1697	1572	2.500	1442	255	1337	235	0
2	7	12	"sopB"	"STM1091"	7000	44480	90	4672	4509	725	48	49	13	100	100	0	1491	1440	229	124	125	16	100	100	0	3.383	3.390	3.399	3.403	1.101	3.423	0.968	52	401	5991	5777	1.758	4624	1367	4461	1316	0
2	8	12	"pipC"	"STM0375"	7180	44490	90	859	863	157	48	49	12	100	100	0	526	517	67	124	124	16	100	100	0	2.017	2.074	2.093	2.064	1.219	2.153	0.924	52	380	1213	1208	1.013	811	402	815	393	0
2	9	12	"pipC"	"STM0375"	7360	44480	90	813	815	118	49	50	12	100	100	0	494	487	64	123	123	16	100	100	0	2.059	2.104	2.111	2.114	1.174	2.130	0.942	52	374	1135	1130	1.042	764	371	766	364	0
2	10	12	"pipC"	"STM0375"	7530	44480	90	916	896	177	48	49	12	100	100	0	529	515	82	123	124	16	100	100	0	2.138	2.163	2.156	2.171	1.199	2.191	0.936	52	365	1274	1240	1.096	868	406	848	392	0
2	11	12	"ssrB"	"STM1391"	7710	44480	90	253	257	52	48	49	12	100	100	0	833	841	112	125	126	16	100	100	0	0.290	0.292	0.284	0.288	1.250	0.278	0.892	52	389	913	925	-1.788	205	708	209	716	0
2	12	12	"ssrB"	"STM1391"	7890	44480	90	253	260	62	48	51	13	100	100	0	812	816	97	126	127	16	100	100	0	0.299	0.307	0.302	0.298	1.311	0.297	0.872	52	386	891	902	-1.743	205	686	212	690	0
2	13	12	"lrp"	"STM0959"	8070	44480	90	1493	1459	349	50	51	14	100	100	0	534	533	82	130	130	17	100	100	0	3.572	3.496	3.418	3.454	1.206	3.663	0.939	52	370	1847	1812	1.837	1443	404	1409	403	0
2	14	12	"lrp"	"STM0959"	8240	44480	100	2216	1902	688	49	50	13	100	100	0	634	581	171	125	126	15	100	98	0	4.257	4.064	4.078	4.079	1.268	4.151	0.960	80	418	2676	2309	2.090	2167	509	1853	456	0
2	15	12	"gyrA"	"STM2272"	8410	44470	100	7776	7281	1601	49	51	13	100	100	0	1272	1202	234	127	128	16	100	100	0	6.748	6.727	6.763	6.653	1.333	6.814	0.966	80	430	8872	8307	2.755	7727	1145	7232	1075	0
2	16	12	"gyrA"	"STM2272"	8590	44470	90	1406	1401	387	49	50	13	100	100	0	443	472	237	127	126	16	100	100	0	4.294	3.919	4.349	4.156	1.498	4.055	0.588	52	365	1673	1697	2.102	1357	316	1352	345	0
2	17	12	"gyrA"	"STM2272"	8760	44480	90	1275	1227	388	50	52	13	100	100	0	402	386	103	125	125	16	100	98	0	4.422	4.510	4.398	4.743	1.347	4.518	0.925	52	385	1502	1438	2.145	1225	277	1177	261	0
2	18	12	"csrA"	"STM2826"	8950	44470	90	334	345	82	49	52	22	100	100	0	333	336	57	130	131	33	100	100	0	1.404	1.437	1.543	1.440	1.417	1.519	0.803	52	395	488	502	0.489	285	203	296	206	0
2	19	12	"crp"	"STM3466"	9130	44470	90	1475	1451	303	50	50	13	100	100	0	576	600	101	128	128	16	100	100	0	3.181	2.968	2.983	2.963	1.207	3.032	0.941	52	366	1873	1873	1.669	1425	448	1401	472	0
2	20	12	"yhhP"	"STM3578"	9300	44460	90	167	180	61	49	50	13	100	100	0	333	334	57	129	129	17	100	100	0	0.578	0.639	0.579	0.603	1.425	0.641	0.778	52	365	322	336	-0.790	118	204	131	205	0
2	21	12	"yhhP"	"STM3578"	9480	44460	90	202	207	56	51	52	13	100	100	0	373	368	56	127	128	17	100	100	0	0.614	0.647	0.623	0.624	1.379	0.636	0.819	52	381	397	397	-0.704	151	246	156	241	0
2	22	12	"topA"	"STM1714"	9660	44460	90	1486	1474	353	50	51	13	100	100	0	955	928	197	125	126	15	100	100	0	1.730	1.773	1.759	1.771	1.134	1.780	0.973	52	388	2266	2227	0.791	1436	830	1424	803	0
2	23	12	"topA"	"STM1714"	9840	44460	90	483	512	194	51	52	13	100	100	0	393	413	121	127	127	16	100	100	0	1.624	1.612	1.576	1.603	1.226	1.695	0.896	52	374	698	747	0.700	432	266	461	286	0
2	24	12	"topA"	"STM1714"	10010	44460	80	352	358	108	50	51	14	100	100	0	314	317	71	127	127	16	100	100	0	1.615	1.621	1.598	1.635	1.293	1.628	0.884	52	328	489	498	0.692	302	187	308	190	0
2	1	13	"ctrl-buffer"	"ctrl-buffer"	5930	44670	100	47	48	11	47	48	14	7	3	0	128	128	19	118	120	24	17	1	0	0.000	0.100	0.667	0.761	4.142	6.473	0.007	80	462	10	11	Error	0	10	1	10	-50
2	2	13	"ctrl-buffer"	"ctrl-buffer"	6100	44670	100	46	50	20	48	49	13	13	5	0	124	125	17	118	119	16	25	6	0	-0.333	0.286	0.811	0.685	4.425	4.298	0.003	80	430	4	9	Error	-2	6	2	7	-50
2	3	13	"ctrl-buffer"	"ctrl-buffer"	6280	44670	100	50	51	13	48	49	13	21	7	0	130	129	18	119	120	15	35	13	0	0.182	0.300	0.667	0.623	3.622	0.147	0.006	80	453	13	13	-2.459	2	11	3	10	-50
2	4	13	"ctrl-buffer"	"ctrl-buffer"	6460	44670	100	52	54	14	47	49	12	30	11	0	134	135	16	120	120	15	45	15	0	0.357	0.467	0.513	0.588	3.548	0.226	0.025	80	442	19	22	-1.485	5	14	7	15	-50
2	5	13	"ctrl-buffer"	"ctrl-buffer"	6640	44660	100	48	49	12	46	48	12	21	5	0	131	130	21	123	125	16	26	7	0	0.250	0.429	0.569	0.486	3.868	0.082	0.004	80	418	10	10	-2.000	2	8	3	7	-50
2	6	13	"ctrl-buffer"	"ctrl-buffer"	6810	44660	100	45	46	10	46	48	13	11	0	0	119	120	16	125	126	16	10	2	0	0.167	0.000	0.750	0.598	3.307	0.205	0.010	80	434	-7	-5	-2.585	-1	-6	0	-5	-50
2	7	13	"ctrl-buffer"	"ctrl-buffer"	6970	44660	60	48	51	13	46	49	15	25	6	0	147	152	40	122	123	16	59	31	0	0.080	0.167	0.389	0.416	3.288	0.064	0.018	32	176	27	35	-3.644	2	25	5	30	0
2	8	13	"ctrl-buffer"	"ctrl-buffer"	7170	44660	100	44	47	12	48	49	14	13	1	0	135	137	20	123	124	16	38	18	0	-0.333	-0.071	0.692	0.608	2.870	34.274	0.000	80	474	8	13	Error	-4	12	-1	14	-50
2	9	13	"ctrl-buffer"	"ctrl-buffer"	7350	44660	100	47	49	11	48	50	13	13	2	0	131	133	18	123	124	16	31	16	0	-0.125	0.100	0.664	0.712	4.638	0.082	0.004	80	440	7	11	Error	-1	8	1	10	-50
2	10	13	"ctrl-buffer"	"ctrl-buffer"	7520	44660	100	50	50	13	47	48	12	12	8	0	139	138	18	120	122	15	60	25	0	0.158	0.167	0.471	0.411	3.496	0.090	0.006	80	430	22	21	-2.663	3	19	3	18	-50
2	11	13	"ctrl-buffer"	"ctrl-buffer"	7700	44660	100	49	51	12	49	51	15	13	2	0	127	130	17	121	123	16	26	8	0	0.000	0.222	0.881	1.138	3.501	45.715	0.000	80	452	6	11	Error	0	6	2	9	-50
2	12	13	"ctrl-buffer"	"ctrl-buffer"	7880	44650	100	50	50	12	48	50	14	17	2	0	128	131	18	123	124	16	32	12	0	0.400	0.250	0.828	0.853	4.882	30.217	0.000	80	442	7	10	-1.322	2	5	2	8	-50
2	13	13	"ctrl-buffer"	"ctrl-buffer"	8060	44650	100	48	51	12	48	49	13	17	5	0	129	130	15	124	124	16	18	5	0	0.000	0.500	0.692	0.821	3.562	0.174	0.007	80	430	5	9	Error	0	5	3	6	-50
2	14	13	"ctrl-buffer"	"ctrl-buffer"	8230	44650	100	49	49	11	46	48	12	21	5	0	129	128	17	124	124	15	28	7	0	0.600	0.750	0.750	0.676	3.686	22.060	0.000	80	418	8	7	-0.737	3	5	3	4	-50
2	15	13	"ctrl-buffer"	"ctrl-buffer"	8410	44650	100	49	49	12	48	50	12	12	3	0	134	136	18	124	125	16	38	12	0	0.100	0.083	0.455	0.548	3.849	0.027	0.000	80	432	11	13	-3.322	1	10	1	12	-50
2	16	13	"ctrl-buffer"	"ctrl-buffer"	8590	44650	100	51	52	13	49	51	14	12	5	0	135	134	20	124	126	15	37	10	0	0.182	0.300	0.667	0.566	3.248	0.165	0.011	80	452	13	13	-2.459	2	11	3	10	-50
2	17	13	"ctrl-buffer"	"ctrl-buffer"	8770	44650	100	49	49	13	50	52	22	3	1	0	132	133	16	125	127	32	7	0	0	-0.143	-0.125	0.636	0.709	4.546	10.584	0.001	80	439	6	7	Error	-1	7	-1	8	-50
2	18	13	"ctrl-buffer"	"ctrl-buffer"	8940	44650	100	49	50	12	49	51	21	3	0	0	132	135	19	126	128	32	7	2	0	0.000	0.111	0.684	0.655	2.998	0.163	0.009	80	430	6	10	Error	0	6	1	9	-50
2	19	13	"ctrl-buffer"	"ctrl-buffer"	9120	44640	100	47	49	13	49	50	13	15	3	0	131	133	21	125	126	16	37	10	0	-0.333	0.000	0.588	0.547	4.401	0.066	0.000	80	442	4	8	Error	-2	6	0	8	-50
2	20	13	"ctrl-buffer"	"ctrl-buffer"	9300	44640	100	51	52	14	48	49	12	25	7	0	133	138	30	127	127	16	35	11	0	0.500	0.364	0.509	0.573	5.439	0.017	0.000	80	442	9	15	-1.000	3	6	4	11	-50
2	21	13	"ctrl-buffer"	"ctrl-buffer"	9480	44640	100	53	54	13	49	50	13	21	5	0	141	141	18	126	127	15	48	16	0	0.267	0.333	0.555	0.564	3.295	0.132	0.008	80	442	19	20	-1.907	4	15	5	15	-50
2	22	13	"ctrl-buffer"	"ctrl-buffer"	9660	44640	100	53	54	15	49	51	14	20	6	0	131	134	18	126	127	15	28	12	0	0.800	0.625	0.846	0.868	3.175	0.153	0.001	80	430	9	13	-0.322	4	5	5	8	-50
2	23	13	"ctrl-buffer"	"ctrl-buffer"	9830	44640	100	50	53	14	50	51	14	18	6	0	135	136	18	126	126	17	33	8	0	0.000	0.300	0.733	0.705	3.052	205.986	0.000	80	430	9	13	Error	0	9	3	10	-50
2	24	13	"ctrl-buffer"	"ctrl-buffer"	10010	44640	100	49	52	12	51	53	16	15	0	0	134	134	19	127	127	16	27	11	0	-0.286	0.143	0.845	0.904	3.187	0.306	0.003	80	474	5	8	Error	-2	7	1	7	-50
2	1	14	"malY"	"STM1464"	5930	44840	90	75	80	24	47	48	12	82	53	0	236	238	38	119	118	15	100	100	0	0.239	0.277	0.272	0.228	2.312	0.243	0.378	52	398	145	152	-2.063	28	117	33	119	0
2	2	14	""	"STM1865"	6120	44840	90	67	71	18	48	48	12	69	32	0	220	216	51	118	119	16	96	92	0	0.186	0.235	0.221	0.219	2.228	0.199	0.321	52	393	121	121	-2.424	19	102	23	98	0
2	3	14	"yheU"	"STM3463"	6300	44850	90	286	284	77	47	48	12	100	100	0	341	332	57	120	120	15	100	100	0	1.081	1.118	1.085	1.102	1.355	1.144	0.861	52	389	460	449	0.113	239	221	237	212	0
2	4	14	""	"STM2507"	6470	44840	90	177	177	52	47	48	13	100	100	0	435	435	99	123	123	17	100	100	0	0.417	0.417	0.429	0.401	1.402	0.401	0.845	52	379	442	442	-1.263	130	312	130	312	0
2	5	14	"ilvY"	"STM3908"	6650	44840	90	532	522	96	47	52	24	100	100	0	705	668	117	125	130	36	100	100	0	0.836	0.875	0.871	0.884	1.219	0.861	0.938	52	387	1065	1018	-0.258	485	580	475	543	0
2	6	14	""	"STM2906"	6820	44840	90	145	152	46	47	51	24	98	96	0	266	265	50	125	130	36	100	96	0	0.695	0.750	0.743	0.725	1.480	0.751	0.755	52	379	239	245	-0.525	98	141	105	140	0
2	7	14	"ssaR"	"STM1419"	7000	44840	100	145	160	85	48	50	15	98	88	0	700	723	333	123	123	15	100	100	0	0.168	0.187	0.176	0.169	1.556	0.195	0.847	80	497	674	712	-2.573	97	577	112	600	0
2	8	14	"pykF"	"STM1378"	7170	44840	90	2692	3172	1406	48	51	19	100	100	0	486	564	203	124	124	15	100	100	0	7.304	7.100	7.353	7.149	1.198	7.173	0.946	52	378	3006	3564	2.869	2644	362	3124	440	0
2	9	14	"gyrB"	"STM3835"	7350	44840	90	1692	1901	684	49	51	19	100	100	0	765	820	246	124	124	16	100	100	0	2.563	2.661	2.628	2.664	1.179	2.669	0.947	52	394	2284	2548	1.358	1643	641	1852	696	0
2	10	14	"serC"	"STM0977"	7530	44830	90	3793	4000	1005	48	50	13	100	100	0	734	772	172	124	123	15	100	100	0	6.139	6.099	6.103	6.116	1.121	6.114	0.959	52	386	4355	4600	2.618	3745	610	3952	648	0
2	11	14	"cbiA"	"STM2035"	7710	44840	80	73	76	22	48	50	12	80	50	0	258	284	106	120	122	16	100	98	0	0.181	0.171	0.178	0.167	2.050	0.153	0.486	52	328	163	192	-2.465	25	138	28	164	0
2	12	14	"hin"	"STM2772"	7880	44830	90	339	395	241	48	50	14	100	100	0	391	438	210	121	123	17	100	100	0	1.078	1.095	1.153	1.093	1.398	1.121	0.883	52	393	561	664	0.108	291	270	347	317	0
2	13	14	"yfiA"	"STM2665"	8070	44830	90	870	909	222	50	51	15	100	100	0	419	428	81	122	124	16	100	100	0	2.761	2.807	2.740	2.804	1.184	2.940	0.914	52	393	1117	1165	1.465	820	297	859	306	0
2	14	14	""	"STM0382"	8240	44830	90	378	379	45	49	51	14	100	100	0	1286	1299	111	124	126	16	100	100	0	0.283	0.281	0.276	0.279	1.171	0.267	0.929	52	387	1491	1505	-1.820	329	1162	330	1175	0
2	15	14	"ybbP"	"STM0508"	8420	44820	90	1948	1887	394	50	52	15	100	100	0	1443	1422	296	125	127	15	100	100	0	1.440	1.416	1.425	1.423	1.161	1.416	0.965	52	379	3216	3134	0.526	1898	1318	1837	1297	0
2	16	14	"fepE"	"STM0589"	8590	44830	90	1532	1534	178	48	50	13	100	100	0	1439	1443	139	125	127	16	100	100	0	1.129	1.127	1.138	1.126	1.103	1.119	0.960	52	393	2798	2804	0.176	1484	1314	1486	1318	0
2	17	14	"trpL"	"STM1722"	8780	44840	80	54	55	12	49	51	13	21	9	0	159	163	29	127	128	16	82	46	0	0.156	0.167	0.278	0.280	3.706	0.099	0.026	52	327	37	42	-2.678	5	32	6	36	0
2	18	14	"ivbL"	"STM3797"	8950	44820	80	60	63	14	48	51	14	44	15	0	197	206	46	126	126	16	98	86	0	0.169	0.188	0.220	0.201	2.464	0.119	0.129	52	316	83	95	-2.565	12	71	15	80	0
2	19	14	"murI"	"STM4131"	9130	44830	110	450	752	685	48	50	14	100	100	0	330	472	314	128	128	16	100	100	0	1.990	2.047	1.960	1.955	1.337	2.149	0.947	80	535	604	1048	0.993	402	202	704	344	0
2	20	14	"EMPTY"	"EMPTY"	9300	44820	100	46	48	11	48	51	17	7	0	0	124	124	15	126	126	16	10	1	0	1.000	0.000	0.781	0.673	3.833	0.051	0.001	80	452	-4	-2	0.000	-2	-2	0	-2	-75
2	21	14	"EMPTY"	"EMPTY"	9480	44820	100	51	53	14	48	52	26	6	1	0	125	123	13	126	127	36	0	0	0	-3.000	-1.667	1.243	1.212	3.831	0.627	0.428	80	464	2	2	Error	3	-1	5	-3	-75
2	22	14	"EMPTY"	"EMPTY"	9660	44820	100	49	49	11	48	51	23	2	0	0	124	125	18	124	127	37	3	0	0	100000.000	1.000	0.714	0.710	3.780	68.154	0.000	80	452	1	2	16.610	1	0	1	1	-75
2	23	14	"EMPTY"	"EMPTY"	9830	44820	100	49	50	12	49	51	13	13	2	0	127	126	16	126	127	16	12	1	0	0.000	100000.000	0.667	0.765	4.005	3.802	0.026	80	452	1	1	Error	0	1	1	0	-75
2	24	14	"EMPTY"	"EMPTY"	10010	44820	100	49	53	15	50	52	14	20	5	0	124	125	15	127	127	16	13	1	0	0.333	-1.500	0.800	0.730	3.658	0.776	0.016	80	496	-4	1	-1.585	-1	-3	3	-2	-75
3	1	1	"yjiW"	"STM4523"	10410	42460	100	80	91	33	51	52	14	86	51	0	359	403	183	132	132	18	100	98	0	0.128	0.148	0.138	0.136	1.880	0.131	0.523	80	506	256	311	-2.969	29	227	40	271	0
3	2	1	"yjjW"	"STM4565"	10580	42450	90	137	157	53	50	53	16	100	100	0	589	682	255	131	130	16	100	100	0	0.190	0.194	0.187	0.188	1.344	0.178	0.799	52	378	545	658	-2.396	87	458	107	551	0
3	3	1	"yibL"	"STM3689"	10760	42450	90	211	239	104	51	52	14	100	100	0	428	475	162	130	131	16	100	100	0	0.537	0.545	0.526	0.524	1.397	0.530	0.864	52	386	458	533	-0.897	160	298	188	345	0
3	4	1	"fba"	"STM3068"	10930	42450	90	7785	8327	2828	52	77	184	100	100	0	787	827	260	134	136	25	100	100	0	11.842	11.941	12.029	12.017	1.178	11.908	0.966	52	386	8386	8968	3.566	7733	653	8275	693	0
3	5	1	"yhaH"	"STM3234"	11120	42450	100	369	412	211	52	69	156	95	51	0	401	418	133	133	135	24	100	100	0	1.183	1.263	1.214	1.215	1.280	1.349	0.930	80	472	585	645	0.242	317	268	360	285	0
3	6	1	"rpoD"	"STM3211"	11290	42450	100	7162	7575	2992	52	53	13	100	100	0	1182	1258	433	134	134	17	100	100	0	6.784	6.693	6.595	6.750	1.232	6.781	0.983	80	463	8158	8647	2.762	7110	1048	7523	1124	0
3	7	1	""	"STM2551"	11470	42450	100	803	824	269	52	53	15	100	100	0	1047	1116	331	134	134	17	100	100	0	0.823	0.786	0.771	0.790	1.192	0.783	0.961	80	466	1664	1754	-0.282	751	913	772	982	0
3	8	1	"gltI"	"STM0665"	11650	42450	100	908	933	217	54	55	15	100	100	0	866	874	170	132	133	15	100	100	0	1.163	1.185	1.181	1.181	1.134	1.199	0.973	80	466	1588	1621	0.218	854	734	879	742	0
3	9	1	"nagC"	"STM0682"	11830	42450	100	501	540	296	52	54	15	100	100	0	583	627	277	132	133	18	100	100	0	0.996	0.986	0.975	0.954	1.280	1.010	0.949	80	474	900	983	-0.006	449	451	488	495	0
3	10	1	"glnS"	"STM0686"	12010	42450	100	2831	2666	549	54	56	16	100	100	0	1117	1082	176	135	136	20	100	100	0	2.828	2.758	2.805	2.732	1.139	2.812	0.978	80	462	3759	3559	1.500	2777	982	2612	947	0
3	11	1	"sipD"	"STM2883"	12180	42450	100	4134	4543	1648	54	55	14	100	100	0	884	949	278	136	136	17	100	100	0	5.455	5.522	5.542	5.432	1.192	5.666	0.977	80	471	4828	5302	2.447	4080	748	4489	813	0
3	12	1	"eutC"	"STM2457"	12350	42440	90	250	261	73	54	54	14	100	100	0	1040	1109	248	136	137	19	100	100	0	0.217	0.213	0.208	0.206	1.290	0.208	0.901	52	371	1100	1180	-2.205	196	904	207	973	0
3	13	1	"udp"	"STM3968"	12530	42450	100	2689	2655	284	54	55	13	100	100	0	1253	1260	84	138	139	17	100	100	0	2.363	2.318	2.290	2.311	1.115	2.362	0.967	80	474	3750	3723	1.241	2635	1115	2601	1122	0
3	14	1	"metR"	"STM3964"	12710	42450	110	2156	2139	239	54	56	17	100	100	0	1049	1039	97	138	138	16	100	100	0	2.307	2.314	2.282	2.314	1.126	2.374	0.962	80	510	3013	2986	1.206	2102	911	2085	901	0
3	15	1	"rthB"	"STM3960"	12890	42440	100	1069	1089	298	55	56	18	100	100	0	1300	1291	185	137	138	17	100	100	0	0.872	0.896	0.895	0.864	1.312	0.921	0.905	80	444	2177	2188	-0.198	1014	1163	1034	1154	0
3	16	1	"yigI"	"STM3956"	13060	42440	100	1607	1612	222	55	56	15	100	100	0	995	1005	102	136	138	18	100	100	0	1.807	1.792	1.712	1.787	1.184	1.832	0.943	80	454	2411	2426	0.853	1552	859	1557	869	0
3	17	1	"corA"	"STM3952"	13240	42440	100	1735	1676	295	56	58	16	100	100	0	1631	1607	189	137	138	18	100	100	0	1.124	1.102	1.104	1.090	1.155	1.121	0.960	80	474	3173	3090	0.168	1679	1494	1620	1470	0
3	18	1	"yigA"	"STM3948"	13430	42440	100	2039	2227	880	55	59	28	100	100	0	820	863	201	138	139	17	100	100	0	2.909	2.996	2.865	2.913	1.167	3.250	0.939	80	448	2666	2897	1.541	1984	682	2172	725	0
3	19	1	"priB"	"STM4392"	13590	42440	100	2972	3366	1881	54	57	21	100	100	0	272	281	88	135	137	16	98	97	0	21.299	22.685	21.992	22.885	1.318	23.158	0.902	80	438	3055	3458	4.413	2918	137	3312	146	0
3	20	1	"ytfJ"	"STM4405"	13770	42440	100	300	312	100	55	57	15	100	100	0	703	712	197	137	138	17	100	100	0	0.433	0.447	0.449	0.439	1.311	0.445	0.907	80	477	811	832	-1.208	245	566	257	575	0
3	21	1	"mpl"	"STM4416"	13950	42430	100	3961	3763	640	57	59	21	100	100	0	1588	1507	310	138	140	18	100	100	0	2.692	2.707	2.668	2.805	1.295	2.686	0.967	80	466	5354	5075	1.429	3904	1450	3706	1369	0
3	22	1	""	"STM4420"	14130	42440	100	504	479	160	57	60	22	100	100	0	1206	1365	450	138	139	18	100	100	0	0.419	0.344	0.337	0.341	1.186	0.340	0.956	80	464	1515	1649	-1.257	447	1068	422	1227	0
3	23	1	""	"STM4424"	14310	42430	110	250	257	73	55	58	17	100	100	0	1842	1764	296	139	139	17	100	100	0	0.115	0.124	0.118	0.118	1.348	0.125	0.874	80	516	1898	1827	-3.127	195	1703	202	1625	0
3	24	1	""	"STM4428"	14480	42430	90	243	245	47	56	60	20	100	100	0	1204	1197	102	141	151	71	100	100	0	0.176	0.179	0.176	0.174	1.274	0.174	0.902	52	377	1250	1245	-2.507	187	1063	189	1056	0
3	1	2	"clpX"	"STM0449"	10400	42650	100	3547	3558	848	50	50	11	100	100	0	466	480	102	130	131	16	100	100	0	10.408	10.023	10.221	10.146	1.156	10.151	0.959	80	462	3833	3858	3.380	3497	336	3508	350	0
3	2	2	"ptrB"	"STM1879"	10580	42640	100	1331	1242	516	51	52	13	100	100	0	1201	1161	443	132	132	16	100	100	0	1.197	1.157	1.167	1.148	1.265	1.160	0.976	80	460	2349	2220	0.260	1280	1069	1191	1029	0
3	3	2	"yihV"	"STM4024"	10760	42640	100	180	193	79	51	52	13	98	96	0	739	756	312	131	132	16	100	100	0	0.212	0.227	0.222	0.220	1.489	0.222	0.893	80	450	737	767	-2.237	129	608	142	625	0
3	4	2	"thiG"	"STM4160"	10930	42630	90	128	144	54	52	54	16	96	94	0	525	591	211	131	132	16	100	100	0	0.193	0.200	0.187	0.179	1.649	0.202	0.827	52	380	470	552	-2.374	76	394	92	460	0
3	5	2	"thiC"	"STM4164"	11110	42630	90	89	101	36	51	53	13	90	73	0	304	334	112	130	131	16	100	100	0	0.218	0.245	0.221	0.224	1.596	0.250	0.662	52	382	212	254	-2.195	38	174	50	204	0
3	6	2	"yjaG"	"STM4169"	11280	42640	90	1144	1181	211	51	54	17	100	100	0	918	944	142	133	133	17	100	100	0	1.392	1.393	1.359	1.389	1.119	1.395	0.973	52	382	1878	1941	0.478	1093	785	1130	811	0
3	7	2	""	"STM2701"	11470	42640	110	131	146	48	52	54	16	98	97	0	533	573	156	134	135	22	100	100	0	0.198	0.214	0.194	0.198	1.503	0.214	0.806	80	526	478	533	-2.336	79	399	94	439	0
3	8	2	"stfE"	"STM0198"	11650	42630	90	100	111	43	53	55	14	96	82	0	378	404	91	133	134	18	100	100	0	0.192	0.214	0.183	0.180	1.845	0.198	0.527	52	365	292	329	-2.382	47	245	58	271	0
3	9	2	"eutQ"	"STM2468"	11820	42630	90	100	109	41	52	54	13	92	90	0	390	459	190	132	134	17	100	100	0	0.186	0.174	0.159	0.148	1.980	0.166	0.671	52	373	306	384	-2.426	48	258	57	327	0
3	10	2	"eutN"	"STM2464"	12000	42630	90	84	92	35	52	54	15	71	53	0	295	367	178	133	134	17	100	100	0	0.198	0.171	0.161	0.150	2.329	0.145	0.461	52	374	194	274	-2.340	32	162	40	234	0
3	11	2	"prpB"	"STM0368"	12170	42640	90	80	80	21	52	53	14	71	48	0	268	288	68	133	134	16	100	100	0	0.207	0.181	0.196	0.165	2.069	0.162	0.386	52	373	163	183	-2.269	28	135	28	155	0
3	12	2	"tus"	"STM1470"	12360	42630	100	147	149	43	51	53	15	98	96	0	353	355	78	136	135	16	100	100	0	0.442	0.447	0.445	0.431	1.584	0.426	0.745	80	458	313	317	-1.177	96	217	98	219	0
3	13	2	"ogt"	"STM1659"	12520	42620	90	900	923	174	52	56	23	100	100	0	933	954	147	141	143	22	100	100	0	1.071	1.071	1.079	1.067	1.151	1.082	0.965	52	354	1640	1684	0.099	848	792	871	813	0
3	14	2	"rpmF"	"STM1191"	12710	42620	100	1215	1198	328	55	59	25	100	100	0	262	261	47	139	141	21	97	95	0	9.431	9.369	9.322	9.939	1.531	9.426	0.841	80	436	1283	1265	3.237	1160	123	1143	122	0
3	15	2	"fabG"	"STM1195"	12880	42620	100	3991	3828	946	55	57	19	100	100	0	727	703	154	137	138	16	100	100	0	6.671	6.666	6.701	6.780	1.324	6.707	0.972	80	420	4526	4339	2.738	3936	590	3773	566	0
3	16	2	"phsA"	"STM2065"	13050	42620	90	306	305	74	54	56	17	100	100	0	1334	1286	260	136	139	20	100	100	0	0.210	0.218	0.222	0.214	1.229	0.222	0.929	52	373	1450	1401	-2.249	252	1198	251	1150	0
3	17	2	"dacD"	"STM2062"	13240	42620	100	646	639	174	55	57	16	100	100	0	1534	1518	394	137	139	20	100	100	0	0.423	0.423	0.417	0.424	1.343	0.419	0.961	80	450	1988	1965	-1.241	591	1397	584	1381	0
3	18	2	"pefD"	"PSLT016"	13420	42620	100	266	265	89	56	58	23	100	98	0	1456	1392	415	137	138	17	100	100	0	0.159	0.167	0.170	0.160	1.399	0.165	0.873	80	442	1529	1464	-2.651	210	1319	209	1255	0
3	19	2	"ybjG"	"STM0865"	13600	42620	100	232	249	90	55	56	14	100	100	0	357	383	131	137	137	16	100	100	0	0.805	0.789	0.786	0.789	1.362	0.743	0.885	80	453	397	440	-0.314	177	220	194	246	0
3	20	2	"thiM"	"STM2147"	13780	42610	70	88	90	20	54	57	16	84	53	0	201	235	72	138	138	17	100	90	0	0.540	0.371	0.461	0.388	2.083	0.269	0.298	32	236	97	133	-0.890	34	63	36	97	100
3	21	2	"thiI"	"STM0425"	13950	42620	100	247	257	80	55	57	15	100	100	0	320	343	100	137	138	18	98	98	0	1.049	0.981	0.961	1.028	1.561	0.938	0.812	80	443	375	408	0.069	192	183	202	206	0
3	22	2	"hilD"	"STM2875"	14130	42620	100	751	812	418	56	57	15	98	98	0	426	461	197	137	137	17	100	98	0	2.405	2.333	2.378	2.345	1.349	2.303	0.942	80	432	984	1080	1.266	695	289	756	324	0
3	23	2	"prgK"	"STM2871"	14310	42610	100	2163	2389	1092	57	58	14	100	100	0	243	271	97	137	138	17	98	97	0	19.868	17.403	17.915	19.041	1.456	15.934	0.875	80	432	2212	2466	4.312	2106	106	2332	134	0
3	24	2	"nhoA"	"STM1582"	14490	42610	100	110	113	33	55	58	16	92	78	0	232	261	83	137	138	24	97	87	0	0.579	0.468	0.479	0.481	2.001	0.386	0.499	80	474	150	182	-0.788	55	95	58	124	100
3	1	3	"hsdS"	"STM4524"	10400	42820	100	272	260	83	51	51	12	98	98	0	1037	978	278	131	131	15	100	100	0	0.244	0.247	0.242	0.239	1.373	0.246	0.922	80	462	1127	1056	-2.035	221	906	209	847	0
3	2	3	"hisF"	"STM2077"	10570	42820	90	1610	1571	428	51	52	16	100	100	0	743	727	175	133	133	17	100	100	0	2.556	2.559	2.509	2.579	1.138	2.542	0.972	52	373	2169	2114	1.354	1559	610	1520	594	0
3	3	3	"trmD"	"STM2674"	10760	42820	100	3589	3657	1551	50	53	16	100	100	0	254	270	74	131	131	17	98	97	0	28.772	25.950	26.606	27.044	1.317	25.225	0.906	80	438	3662	3746	4.847	3539	123	3607	139	0
3	4	3	"fruF"	"STM2206"	10930	42820	100	560	603	267	51	53	17	100	98	0	220	229	67	131	132	17	93	87	0	5.719	5.633	5.563	6.063	1.579	5.258	0.836	80	373	598	650	2.516	509	89	552	98	0
3	5	3	"asrB"	"STM2549"	11110	42810	90	87	89	26	52	53	13	84	61	0	297	312	84	132	133	17	100	100	0	0.212	0.206	0.218	0.183	1.888	0.201	0.512	52	389	200	217	-2.237	35	165	37	180	0
3	6	3	"sifA"	"STM1224"	11290	42810	90	209	213	56	51	53	13	100	100	0	726	741	143	132	132	16	100	100	0	0.266	0.266	0.265	0.256	1.358	0.254	0.839	52	389	752	771	-1.911	158	594	162	609	0
3	7	3	"cbiM"	"STM2023"	11470	42810	90	123	129	35	50	52	14	100	98	0	330	354	81	132	133	17	100	100	0	0.369	0.356	0.342	0.338	1.474	0.335	0.772	52	372	271	301	-1.440	73	198	79	222	0
3	8	3	"cbiP"	"STM2019"	11650	42810	100	120	123	47	53	54	15	92	82	0	256	283	89	134	134	16	100	100	0	0.549	0.470	0.477	0.450	1.828	0.463	0.737	80	440	189	219	-0.865	67	122	70	149	0
3	9	3	"samB"	"PSLT054"	11820	42810	100	144	158	68	52	55	15	97	92	0	367	411	174	133	134	16	98	96	0	0.393	0.381	0.346	0.373	1.532	0.361	0.780	80	430	326	384	-1.347	92	234	106	278	0
3	10	3	"uhpT"	"STM3787"	12000	42810	100	534	551	176	53	55	15	100	100	0	318	332	79	132	132	16	100	98	0	2.586	2.490	2.548	2.529	1.369	2.511	0.894	80	442	667	698	1.371	481	186	498	200	0
3	11	3	"trpA"	"STM1727"	12180	42810	100	170	184	57	52	53	13	100	98	0	288	305	81	131	133	16	100	98	0	0.752	0.759	0.779	0.760	1.487	0.723	0.794	80	420	275	306	-0.412	118	157	132	174	0
3	12	3	"rhaT"	"STM4050"	12350	42810	100	80	85	24	51	52	12	83	58	0	330	343	88	134	135	17	100	97	0	0.148	0.163	0.183	0.161	2.096	0.146	0.433	80	420	225	243	-2.757	29	196	34	209	0
3	13	3	"glnQ"	"STM0828"	12530	42810	100	789	772	297	52	55	16	100	100	0	990	965	308	136	137	18	100	100	0	0.863	0.869	0.865	0.858	1.310	0.879	0.957	80	439	1591	1549	-0.213	737	854	720	829	0
3	14	3	""	"STM4158"	12710	42810	100	98	102	30	53	57	17	86	66	0	313	316	72	137	137	17	100	100	0	0.256	0.274	0.296	0.233	2.220	0.264	0.615	80	442	221	228	-1.968	45	176	49	179	0
3	15	3	""	"STM1260"	12890	42800	100	321	321	90	54	56	15	100	100	0	1400	1365	314	137	138	16	100	100	0	0.211	0.217	0.214	0.210	1.275	0.216	0.922	80	430	1530	1495	-2.242	267	1263	267	1228	0
3	16	3	""	"PSLT026"	13060	42810	100	1160	1150	305	55	56	14	100	100	0	1040	1020	276	139	139	16	100	100	0	1.226	1.243	1.252	1.280	1.282	1.225	0.969	80	427	2006	1976	0.294	1105	901	1095	881	0
3	17	3	""	"STM4457"	13240	42800	100	530	516	113	54	56	15	100	100	0	858	849	159	138	138	17	100	100	0	0.661	0.650	0.661	0.646	1.200	0.650	0.955	80	432	1196	1173	-0.597	476	720	462	711	0
3	18	3	"metJ"	"STM4099"	13410	42800	90	425	444	139	54	56	14	100	100	0	572	596	168	136	137	18	100	100	0	0.851	0.848	0.838	0.849	1.219	0.844	0.934	52	366	807	850	-0.233	371	436	390	460	0
3	19	3	""	"Not LT2a84"	13600	42800	100	140	151	55	53	55	13	97	96	0	631	659	260	137	137	17	100	100	0	0.176	0.188	0.175	0.178	1.556	0.174	0.794	80	450	581	620	-2.505	87	494	98	522	0
3	20	3	"traW"	"PSLT091"	13770	42790	90	285	291	77	54	56	15	100	100	0	1151	1185	231	137	139	19	100	100	0	0.228	0.226	0.217	0.221	1.290	0.218	0.875	52	370	1245	1285	-2.134	231	1014	237	1048	0
3	21	3	"traN"	"PSLT095"	13950	42790	100	646	619	176	54	56	14	100	100	0	2745	2541	689	138	139	19	100	100	0	0.227	0.235	0.231	0.236	1.276	0.232	0.961	80	450	3199	2968	-2.139	592	2607	565	2403	0
3	22	3	"trbB"	"PSLT099"	14130	42790	90	283	294	78	56	58	17	100	100	0	1176	1191	223	139	139	19	100	100	0	0.219	0.226	0.221	0.220	1.321	0.221	0.881	52	356	1264	1290	-2.192	227	1037	238	1052	0
3	23	3	"traD"	"PSLT104"	14310	42790	100	1862	1759	425	58	60	20	100	100	0	3237	2993	678	138	139	18	100	100	0	0.582	0.596	0.594	0.597	1.142	0.593	0.980	80	442	4903	4556	-0.781	1804	3099	1701	2855	0
3	24	3	""	"PSLT109"	14490	42790	100	544	534	186	57	59	16	98	98	0	1257	1237	319	138	138	17	100	100	0	0.435	0.434	0.430	0.405	1.437	0.443	0.949	80	474	1606	1576	-1.200	487	1119	477	1099	0
3	1	4	""	"STM2732"	10400	43000	90	74	80	28	51	51	13	63	48	0	431	449	93	130	132	16	100	100	0	0.076	0.091	0.092	0.084	2.270	0.081	0.280	52	386	324	348	-3.710	23	301	29	319	0
3	2	4	""	"STM2710"	10570	43000	90	202	202	51	50	52	14	100	100	0	1054	1088	294	130	135	35	100	100	0	0.165	0.159	0.155	0.156	1.367	0.155	0.855	52	388	1076	1110	-2.604	152	924	152	958	0
3	3	4	""	"STM1614"	10760	43000	100	313	314	73	50	52	14	100	100	0	1473	1465	247	131	134	30	100	100	0	0.196	0.198	0.193	0.194	1.264	0.194	0.911	80	436	1605	1598	-2.351	263	1342	264	1334	0
3	4	4	"tehB"	"STM1608"	10950	42970	150	1456	1355	501	50	52	15	97	96	0	763	725	240	130	131	16	96	94	0	2.221	2.193	2.196	2.122	1.652	2.189	0.969	156	682	2039	1900	1.151	1406	633	1305	595	0
3	5	4	"tpx"	"STM1682"	11110	42990	90	2502	2468	337	51	54	24	100	100	0	605	601	86	132	134	15	100	100	0	5.182	5.154	5.266	5.192	1.160	5.159	0.951	52	326	2924	2886	2.373	2451	473	2417	469	0
3	6	4	""	"STM1677"	11280	42990	90	482	476	90	52	55	26	100	100	0	1364	1356	278	134	139	37	100	100	0	0.350	0.347	0.354	0.350	1.234	0.338	0.954	52	382	1660	1646	-1.516	430	1230	424	1222	0
3	7	4	"uppS"	"STM0221"	11460	42990	90	884	924	236	51	55	23	100	100	0	595	605	143	134	138	36	100	100	0	1.807	1.854	1.840	1.858	1.187	1.836	0.942	52	396	1294	1344	0.854	833	461	873	471	0
3	8	4	"yaeD"	"STM0248"	11650	42990	100	2805	2665	668	52	55	18	100	100	0	1014	963	198	133	134	17	100	100	0	3.125	3.148	3.143	3.131	1.181	3.217	0.963	80	438	3634	3443	1.644	2753	881	2613	830	0
3	9	4	"rof"	"STM0237"	11820	42990	100	52	53	16	52	53	13	21	2	0	150	152	21	132	133	17	50	17	0	0.000	0.050	0.667	0.624	3.265	0.141	0.010	80	430	18	21	Error	0	18	1	20	-75
3	10	4	"yeeX"	"STM2059"	12000	42990	100	817	818	203	51	54	14	100	100	0	514	519	108	133	133	17	100	100	0	2.010	1.987	1.993	1.992	1.185	2.005	0.949	80	442	1147	1153	1.008	766	381	767	386	0
3	11	4	"sbcB"	"STM2067"	12180	42990	100	524	520	131	53	54	13	100	100	0	668	643	158	133	135	17	100	100	0	0.880	0.916	0.924	0.934	1.244	0.908	0.947	80	420	1006	977	-0.184	471	535	467	510	0
3	12	4	"fixC"	"STM0077"	12350	42990	100	194	203	58	51	53	12	100	100	0	1247	1207	293	137	137	18	100	100	0	0.129	0.142	0.137	0.142	1.405	0.136	0.848	80	420	1253	1222	-2.956	143	1110	152	1070	0
3	13	4	"yjbC"	"STM4193"	12530	42980	100	1598	1568	318	53	56	15	100	100	0	1302	1284	264	136	138	18	100	100	0	1.325	1.320	1.346	1.340	1.173	1.307	0.973	80	420	2711	2663	0.406	1545	1166	1515	1148	0
3	14	4	"dinF"	"STM4238"	12710	42990	100	3946	3951	1059	53	56	15	100	100	0	1406	1433	274	137	138	17	100	100	0	3.068	3.008	3.011	2.957	1.154	3.101	0.976	80	432	5162	5194	1.617	3893	1269	3898	1296	0
3	15	4	""	"STM4267"	12880	42980	90	483	486	94	53	56	15	100	100	0	723	740	77	137	137	16	100	100	0	0.734	0.718	0.689	0.708	1.218	0.720	0.926	52	365	1016	1036	-0.447	430	586	433	603	0
3	16	4	"malE"	"STM4229"	13060	42980	100	689	684	150	55	57	16	100	100	0	1985	1886	396	139	139	17	100	100	0	0.343	0.360	0.351	0.362	1.220	0.348	0.947	80	430	2480	2376	-1.542	634	1846	629	1747	0
3	17	4	"yfdZ"	"STM2402"	13240	42980	100	3106	2928	591	55	57	16	100	100	0	1661	1583	306	138	138	18	100	100	0	2.003	1.988	2.022	1.996	1.169	1.993	0.971	80	442	4574	4318	1.002	3051	1523	2873	1445	0
3	18	4	"yfcA"	"STM2382"	13420	42980	100	714	718	261	54	56	13	100	100	0	968	937	265	137	138	18	100	100	0	0.794	0.830	0.832	0.806	1.289	0.847	0.955	80	442	1491	1464	-0.332	660	831	664	800	0
3	19	4	"ybdB"	"STM0599"	13600	42980	100	2419	2407	1111	54	57	17	100	100	0	344	356	108	136	137	17	98	98	0	11.370	10.695	10.573	10.641	1.300	10.887	0.925	80	420	2573	2573	3.507	2365	208	2353	220	0
3	20	4	"fsr"	"STM0493"	13770	42970	100	1502	1426	361	54	56	17	100	100	0	1811	1686	418	136	137	18	100	100	0	0.864	0.885	0.885	0.889	1.185	0.880	0.970	80	451	3123	2922	-0.210	1448	1675	1372	1550	0
3	21	4	"ybbB"	"STM0513"	13960	42980	100	909	922	273	54	56	15	100	100	0	1084	1091	237	137	137	17	100	100	0	0.903	0.910	0.913	0.884	1.253	0.931	0.950	80	428	1802	1822	-0.147	855	947	868	954	0
3	22	4	"lpxH"	"STM0535"	14130	42970	100	948	957	254	55	58	17	100	100	0	926	914	185	137	137	18	100	100	0	1.132	1.161	1.161	1.144	1.217	1.179	0.962	80	428	1682	1679	0.179	893	789	902	777	0
3	23	4	""	"STM0563"	14300	42970	100	54	54	14	57	59	19	6	0	0	149	152	26	138	138	16	41	15	0	-0.273	-0.214	0.750	0.767	4.229	3.420	0.007	80	430	8	11	Error	-3	11	-3	14	-50
3	24	4	"fepD"	"STM0592"	14480	42970	90	1546	1585	297	57	60	18	100	100	0	1139	1184	186	139	141	24	100	100	0	1.489	1.462	1.470	1.459	1.120	1.451	0.962	52	379	2489	2573	0.574	1489	1000	1528	1045	0
3	1	5	"yeaZ"	"STM1820"	10390	43180	90	1714	1646	368	51	55	33	100	100	0	873	854	171	130	133	22	100	100	0	2.238	2.203	2.175	2.212	1.146	2.190	0.976	52	394	2406	2319	1.162	1663	743	1595	724	0
3	2	5	"ymgE"	"STM1797"	10580	43190	100	133	150	60	51	55	32	97	72	0	441	471	187	132	134	24	100	100	0	0.265	0.292	0.287	0.282	1.494	0.277	0.788	80	458	391	438	-1.914	82	309	99	339	0
3	3	5	"narJ"	"STM1762"	10760	43180	100	145	157	49	51	52	13	98	97	0	787	793	198	131	132	16	100	100	0	0.143	0.160	0.151	0.149	1.584	0.157	0.799	80	432	750	768	-2.803	94	656	106	662	0
3	4	5	"manY"	"STM1831"	10940	43180	100	6821	6586	1107	51	53	14	100	100	0	725	717	101	132	132	17	100	100	0	11.417	11.171	11.091	11.165	1.116	11.296	0.975	80	428	7363	7120	3.513	6770	593	6535	585	0
3	5	5	"minD"	"STM1815"	11120	43170	100	3327	3130	776	52	54	17	100	100	0	934	909	176	133	133	16	100	100	0	4.089	3.966	4.023	3.906	1.194	4.030	0.976	80	453	4076	3854	2.032	3275	801	3078	776	0
3	6	5	"ycgB"	"STM1804"	11300	43170	100	548	504	162	52	54	17	100	98	0	1668	1528	424	133	133	22	100	100	0	0.323	0.324	0.326	0.310	1.361	0.324	0.956	80	441	2031	1847	-1.630	496	1535	452	1395	0
3	7	5	"glnA"	"STM4007"	11460	43170	90	2537	2597	375	52	55	22	100	100	0	1158	1173	148	134	135	20	100	100	0	2.427	2.449	2.441	2.448	1.079	2.459	0.983	52	370	3509	3584	1.279	2485	1024	2545	1039	0
3	8	5	"yijC"	"STM4127"	11650	43170	100	957	920	227	51	55	21	100	100	0	709	682	150	131	133	20	100	100	0	1.567	1.577	1.555	1.589	1.182	1.580	0.964	80	450	1484	1420	0.648	906	578	869	551	0
3	9	5	""	"STM4080"	11830	43180	100	413	409	157	51	53	14	97	97	0	717	700	224	135	134	16	100	98	0	0.622	0.634	0.626	0.591	1.581	0.638	0.948	80	418	944	923	-0.685	362	582	358	565	0
3	10	5	"sbp"	"STM4063"	11990	43170	90	855	854	171	52	57	34	100	100	0	1208	1184	232	137	142	56	100	100	0	0.750	0.766	0.745	0.773	1.181	0.759	0.968	52	356	1874	1849	-0.415	803	1071	802	1047	0
3	11	5	""	"STM4051"	12180	43170	100	141	144	40	54	58	31	93	73	0	782	773	216	136	141	51	100	100	0	0.135	0.141	0.141	0.135	1.459	0.138	0.809	80	438	733	727	-2.892	87	646	90	637	0
3	12	5	"fdhD"	"STM4038"	12350	43170	100	405	426	208	53	55	14	98	98	0	652	710	341	138	138	17	98	98	0	0.685	0.652	0.647	0.645	1.293	0.631	0.945	80	420	866	945	-0.546	352	514	373	572	0
3	13	5	"rplQ"	"STM3414"	12530	43160	100	4683	4376	926	53	55	14	100	100	0	385	398	119	137	137	17	100	100	0	18.669	16.563	18.352	17.387	1.312	16.234	0.855	80	461	4878	4584	4.223	4630	248	4323	261	0
3	14	5	"rpmD"	"STM3422"	12710	43160	90	4359	4076	1124	55	57	16	100	100	0	196	205	41	135	137	18	96	88	0	70.557	57.443	63.164	54.623	1.529	60.539	0.602	52	356	4365	4091	6.141	4304	61	4021	70	0
3	15	5	"rplX"	"STM3429"	12880	43160	90	6504	6219	1697	55	71	124	100	100	0	234	245	52	136	138	17	96	94	0	65.806	56.550	57.588	57.503	1.325	56.506	0.826	52	381	6547	6273	6.040	6449	98	6164	109	0
3	16	5	"rplP"	"STM3433"	13070	43160	100	9926	9738	3924	56	67	110	100	100	0	262	269	66	138	139	18	100	97	0	79.597	73.908	72.820	69.864	1.241	72.931	0.889	80	438	9994	9813	6.315	9870	124	9682	131	0
3	17	5	"rplB"	"STM3437"	13230	43160	90	20971	20309	4649	56	174	863	100	100	0	405	399	77	136	138	22	100	100	0	77.751	77.008	77.440	76.602	1.149	76.297	0.950	52	362	21184	20516	6.281	20915	269	20253	263	0
3	18	5	"yheN"	"STM3451"	13430	43160	100	581	556	213	55	145	771	8	0	0	440	430	122	137	138	21	100	97	0	1.736	1.710	1.702	1.658	1.321	1.752	0.921	80	446	829	794	0.796	526	303	501	293	0
3	19	5	""	"STM4465"	13600	43160	100	241	243	84	55	57	17	97	92	0	1217	1140	336	137	137	18	100	100	0	0.172	0.187	0.178	0.175	1.364	0.189	0.901	80	430	1266	1191	-2.538	186	1080	188	1003	0
3	20	5	"idnR"	"STM4481"	13790	43160	100	215	220	72	56	64	36	96	93	0	983	930	207	139	177	164	97	93	0	0.188	0.207	0.198	0.196	1.392	0.203	0.807	80	430	1003	955	-2.408	159	844	164	791	0
3	21	5	"yjiG"	"STM4513"	13950	43150	100	157	177	88	61	85	60	61	43	0	403	564	311	143	277	276	47	38	0	0.369	0.276	0.274	0.288	1.785	0.233	0.827	80	405	356	537	-1.437	96	260	116	421	-100
3	22	5	"yjjI"	"STM4566"	14120	43150	90	391	402	98	59	77	53	100	100	0	1438	1402	198	144	228	223	100	100	0	0.257	0.273	0.270	0.266	1.273	0.266	0.904	52	372	1626	1601	-1.963	332	1294	343	1258	100
3	23	5	"sthA"	"STM4594"	14310	43140	90	306	306	63	57	60	20	100	100	0	1316	1330	178	140	145	47	100	100	0	0.212	0.209	0.209	0.205	1.242	0.207	0.893	52	378	1425	1439	-2.240	249	1176	249	1190	0
3	24	5	""	"STM3736"	14480	43140	90	386	401	83	55	59	16	100	100	0	1171	1200	221	140	141	19	100	100	0	0.321	0.326	0.321	0.324	1.204	0.308	0.925	52	386	1362	1406	-1.639	331	1031	346	1060	0
3	1	6	"gntT"	"STM3512"	10390	43360	90	499	507	127	49	52	15	100	100	0	1064	1076	242	132	136	36	100	100	0	0.483	0.485	0.479	0.484	1.184	0.476	0.956	52	394	1382	1402	-1.050	450	932	458	944	0
3	2	6	"sspB"	"STM3341"	10580	43360	100	1609	1606	497	51	53	15	100	100	0	444	438	99	131	133	34	100	98	0	4.978	5.065	4.926	5.098	1.225	5.107	0.965	80	438	1871	1862	2.315	1558	313	1555	307	0
3	3	6	"yhcH"	"STM3335"	10760	43360	100	217	217	68	51	52	13	100	97	0	673	645	150	131	130	15	100	100	0	0.306	0.323	0.319	0.307	1.370	0.329	0.886	80	442	708	680	-1.707	166	542	166	514	0
3	4	6	"yrbB"	"STM3309"	10940	43350	100	445	443	130	51	53	14	100	100	0	356	349	66	129	129	17	100	100	0	1.736	1.782	1.794	1.766	1.281	1.839	0.910	80	428	621	612	0.796	394	227	392	220	0
3	5	6	"folP"	"STM3295"	11100	43350	90	1876	1753	414	53	59	43	100	100	0	1197	1121	242	132	136	38	100	100	0	1.712	1.719	1.710	1.724	1.182	1.709	0.975	52	370	2888	2689	0.775	1823	1065	1700	989	0
3	6	6	"mtr"	"STM3279"	11290	43350	90	681	677	122	53	59	36	100	100	0	1493	1466	171	132	135	31	100	100	0	0.461	0.468	0.467	0.463	1.160	0.464	0.955	52	395	1989	1958	-1.116	628	1361	624	1334	0
3	7	6	"yghA"	"STM3157"	11470	43350	90	1708	1705	280	52	53	14	100	100	0	1063	1071	159	134	134	16	100	100	0	1.783	1.764	1.721	1.765	1.113	1.756	0.977	52	388	2585	2590	0.834	1656	929	1653	937	0
3	8	6	""	"STM3129"	11650	43350	100	253	248	81	52	54	13	100	100	0	1231	1174	268	132	132	18	100	100	0	0.183	0.188	0.183	0.176	1.386	0.191	0.905	80	430	1300	1238	-2.451	201	1099	196	1042	0
3	9	6	"yqgF"	"STM3097"	11820	43350	100	374	373	122	51	54	15	100	100	0	514	508	141	132	134	17	100	100	0	0.846	0.856	0.855	0.856	1.270	0.845	0.922	80	408	705	698	-0.242	323	382	322	376	0
3	10	6	"galP"	"STM3091"	12000	43350	100	453	456	117	52	55	16	100	100	0	757	774	169	134	135	19	100	100	0	0.644	0.631	0.631	0.624	1.214	0.634	0.956	80	452	1024	1044	-0.636	401	623	404	640	0
3	11	6	""	"STM3071"	12180	43340	90	187	203	68	53	54	15	100	100	0	437	461	119	136	136	17	100	100	0	0.445	0.462	0.445	0.448	1.325	0.461	0.833	52	357	435	475	-1.168	134	301	150	325	0
3	12	6	"bglA"	"STM3051"	12340	43340	90	773	755	176	53	58	30	100	100	0	1380	1350	304	138	145	63	100	100	0	0.580	0.579	0.588	0.582	1.182	0.565	0.969	52	371	1962	1914	-0.787	720	1242	702	1212	0
3	13	6	""	"STM1301"	12540	43350	90	278	295	91	52	54	15	100	100	0	447	468	114	138	139	17	100	100	0	0.731	0.736	0.722	0.728	1.281	0.736	0.906	52	379	535	573	-0.451	226	309	243	330	0
3	14	6	""	"STM1328"	12710	43340	100	2703	2706	663	54	56	15	100	100	0	1339	1363	325	136	136	16	100	100	0	2.202	2.161	2.188	2.187	1.209	2.160	0.980	80	452	3852	3879	1.139	2649	1203	2652	1227	0
3	15	6	""	"STM1368"	12890	43340	100	776	784	165	54	58	38	100	100	0	1932	1912	291	136	136	17	100	100	0	0.402	0.411	0.397	0.406	1.191	0.408	0.955	80	453	2518	2506	-1.315	722	1796	730	1776	0
3	16	6	"ydhC"	"STM1428"	13060	43330	90	512	539	106	54	56	14	100	100	0	1285	1332	214	137	137	20	100	100	0	0.399	0.406	0.402	0.402	1.165	0.395	0.949	52	363	1606	1680	-1.326	458	1148	485	1195	0
3	17	6	"slyB"	"STM1445"	13240	43340	100	2893	2781	1051	55	63	117	100	100	0	434	423	108	136	136	20	100	100	0	9.523	9.498	9.409	9.514	1.196	9.631	0.966	80	452	3136	3013	3.251	2838	298	2726	287	0
3	18	6	"ydgQ"	"STM1454"	13410	43330	90	657	659	128	55	57	19	100	100	0	925	935	179	134	137	27	100	100	0	0.761	0.754	0.748	0.758	1.174	0.745	0.954	52	365	1393	1405	-0.394	602	791	604	801	0
3	19	6	""	"STM3558"	13590	43330	90	788	797	141	54	58	24	100	100	0	663	673	98	137	140	30	100	100	0	1.395	1.386	1.362	1.384	1.164	1.381	0.953	52	372	1260	1279	0.481	734	526	743	536	0
3	20	6	"yhhF"	"STM3572"	13760	43330	90	919	951	271	53	61	36	100	100	0	950	983	273	136	143	42	100	100	0	1.064	1.060	1.042	1.073	1.162	1.043	0.973	52	381	1680	1745	0.089	866	814	898	847	0
3	21	6	"yhhP"	"STM3578"	13950	43330	90	207	218	61	56	65	36	100	96	0	361	378	89	139	175	147	92	15	0	0.680	0.678	0.657	0.670	1.441	0.629	0.808	52	378	373	401	-0.556	151	222	162	239	0
3	22	6	"acpT"	"STM3583"	14130	43330	100	702	681	242	57	65	34	100	97	0	771	757	216	139	168	133	97	92	0	1.021	1.010	0.969	0.983	1.257	1.019	0.952	80	462	1277	1242	0.029	645	632	624	618	0
3	23	6	"uspB"	"STM3590"	14310	43330	100	443	483	185	55	57	16	100	100	0	440	471	142	138	138	17	100	100	0	1.285	1.285	1.276	1.270	1.297	1.293	0.931	80	450	690	761	0.362	388	302	428	333	0
3	24	6	""	"STM3599"	14490	43330	100	429	423	168	56	58	15	98	98	0	1712	1592	530	137	138	16	100	100	0	0.237	0.252	0.244	0.243	1.283	0.254	0.927	80	483	1948	1822	-2.078	373	1575	367	1455	0
3	1	7	"dsdA"	"STM3802"	10400	43550	100	524	526	157	49	52	13	100	100	0	1294	1264	293	128	130	18	100	100	0	0.407	0.420	0.410	0.403	1.315	0.423	0.955	80	471	1641	1613	-1.296	475	1166	477	1136	0
3	2	7	"ibpB"	"STM3808"	10570	43540	100	13749	13519	4813	50	52	13	100	100	0	282	289	73	130	130	15	97	96	0	90.125	84.711	81.606	76.343	1.246	85.777	0.887	80	440	13851	13628	6.494	13699	152	13469	159	0
3	3	7	"ccmE"	"STM2250"	10750	43540	90	378	392	127	50	51	13	100	100	0	705	738	179	129	130	18	100	100	0	0.569	0.562	0.540	0.547	1.382	0.567	0.872	52	365	904	951	-0.812	328	576	342	609	0
3	4	7	"torA"	"STM3822"	10920	43540	90	265	254	64	51	54	17	100	100	0	1219	1150	301	131	135	38	100	100	0	0.197	0.199	0.197	0.199	1.313	0.190	0.915	52	373	1302	1222	-2.346	214	1088	203	1019	0
3	5	7	"dgoA"	"STM3828"	11100	43540	100	248	240	63	51	53	16	100	100	0	634	632	134	129	134	35	100	100	0	0.390	0.376	0.370	0.367	1.315	0.373	0.906	80	458	702	692	-1.358	197	505	189	503	0
3	6	7	""	"STM3832"	11290	43540	100	289	271	94	52	54	15	98	95	0	1358	1232	361	129	130	15	100	100	0	0.193	0.199	0.190	0.189	1.345	0.197	0.903	80	460	1466	1322	-2.375	237	1229	219	1103	0
3	7	7	"rluA"	"STM0095"	11470	43540	100	728	730	228	52	53	14	100	97	0	852	842	190	132	132	16	100	98	0	0.939	0.955	0.958	0.898	1.504	0.975	0.965	80	450	1396	1388	-0.091	676	720	678	710	0
3	8	7	"yabK"	"STM0107"	11650	43530	100	75	79	25	52	54	14	71	33	0	203	208	41	133	133	17	96	92	0	0.329	0.360	0.307	0.307	2.865	0.273	0.218	80	442	93	102	-1.606	23	70	27	75	0
3	9	7	"ftsL"	"STM0121"	11830	43530	100	669	648	258	51	54	15	100	100	0	472	474	149	132	132	17	100	97	0	1.818	1.746	1.789	1.756	1.408	1.766	0.923	80	442	958	939	0.862	618	340	597	342	0
3	10	7	"murG"	"STM0128"	12000	43520	90	1125	1178	331	52	54	15	100	100	0	496	514	125	132	131	17	100	100	0	2.948	2.948	2.895	2.981	1.205	2.936	0.947	52	357	1437	1508	1.560	1073	364	1126	382	0
3	11	7	"mutT"	"STM0137"	12180	43530	100	378	365	156	52	54	15	98	95	0	732	696	247	134	134	17	100	98	0	0.545	0.557	0.544	0.524	1.593	0.563	0.937	80	460	924	875	-0.875	326	598	313	562	0
3	12	7	""	"STM0149"	12360	43530	100	163	556	1494	53	55	16	95	90	0	747	2451	6834	136	137	25	100	100	0	0.180	0.217	0.184	0.181	1.584	0.195	0.777	80	440	721	2818	-2.474	110	611	503	2315	0
3	13	7	""	"STM1548"	12530	43530	100	355	342	98	53	55	13	97	97	0	1115	1065	247	137	137	17	100	100	0	0.309	0.311	0.317	0.299	1.329	0.308	0.928	80	430	1280	1217	-1.695	302	978	289	928	0
3	14	7	""	"STM1552"	12710	43530	100	410	410	103	54	56	15	100	100	0	1590	1585	267	138	137	16	100	100	0	0.245	0.246	0.245	0.238	1.254	0.247	0.940	80	430	1808	1803	-2.028	356	1452	356	1447	0
3	15	7	""	"STM1557"	12870	43520	90	296	287	69	55	58	19	98	98	0	1154	1135	180	139	146	58	100	100	0	0.237	0.233	0.232	0.220	1.503	0.229	0.916	52	354	1256	1228	-2.074	241	1015	232	996	0
3	16	7	"rpsV"	"STM1565"	13070	43520	90	118	128	58	55	56	13	90	84	0	260	286	113	136	136	16	100	100	0	0.508	0.487	0.493	0.466	2.118	0.469	0.707	52	385	187	223	-0.977	63	124	73	150	0
3	17	7	"fdnH"	"STM1569"	13240	43520	100	791	763	244	54	56	20	100	100	0	1201	1136	341	134	135	17	100	100	0	0.691	0.708	0.717	0.722	1.314	0.702	0.963	80	420	1804	1711	-0.534	737	1067	709	1002	0
3	18	7	""	"STM1573"	13410	43520	100	770	754	363	55	57	16	100	97	0	603	583	234	135	135	16	97	96	0	1.528	1.560	1.587	1.600	1.487	1.573	0.948	80	448	1183	1147	0.611	715	468	699	448	0
3	19	7	"yciL"	"STM1719"	13590	43510	90	2347	2392	598	54	56	16	100	100	0	871	884	201	136	137	17	100	100	0	3.120	3.126	3.208	3.154	1.138	3.101	0.970	52	389	3028	3086	1.641	2293	735	2338	748	0
3	20	7	""	"STM1733"	13770	43510	90	520	555	160	56	58	17	100	100	0	581	612	146	135	137	18	100	100	0	1.040	1.046	1.043	1.044	1.223	1.047	0.915	52	388	910	976	0.057	464	446	499	477	0
3	21	7	""	"STM1741"	13950	43510	100	506	510	141	56	57	16	100	100	0	1223	1179	259	137	138	18	100	100	0	0.414	0.436	0.422	0.433	1.277	0.435	0.936	80	462	1536	1496	-1.271	450	1086	454	1042	0
3	22	7	"purU"	"STM1756"	14120	43510	90	1550	1628	346	56	62	37	100	100	0	869	881	143	136	138	27	100	100	0	2.038	2.110	2.106	2.102	1.137	2.122	0.961	52	373	2227	2317	1.027	1494	733	1572	745	0
3	23	7	"ychN"	"STM1769"	14310	43510	100	306	312	95	56	61	32	98	97	0	510	489	106	136	138	26	100	98	0	0.668	0.725	0.709	0.708	1.443	0.728	0.872	80	460	624	609	-0.581	250	374	256	353	0
3	24	7	"pth"	"STM1783"	14480	43500	90	493	518	128	56	59	19	100	100	0	860	835	160	135	137	18	100	100	0	0.603	0.660	0.629	0.655	1.292	0.659	0.912	52	370	1162	1162	-0.730	437	725	462	700	0
3	1	8	"yfbK"	"STM2315"	10390	43720	90	371	338	101	50	53	17	100	100	0	1734	1634	390	129	137	62	100	100	0	0.200	0.191	0.194	0.181	1.317	0.191	0.930	52	371	1926	1793	-2.322	321	1605	288	1505	0
3	2	8	"nuoI"	"STM2321"	10570	43720	90	1152	1137	217	52	56	24	100	100	0	907	873	151	130	140	63	100	100	0	1.416	1.460	1.447	1.459	1.152	1.446	0.960	52	380	1877	1828	0.502	1100	777	1085	743	0
3	3	8	""	"STM2332"	10750	43720	100	568	573	114	52	54	20	100	100	0	1036	1028	187	130	133	22	100	100	0	0.570	0.580	0.579	0.579	1.229	0.571	0.928	80	452	1422	1419	-0.812	516	906	521	898	0
3	4	8	""	"STM2336"	10920	43710	90	651	645	124	53	58	40	100	100	0	600	594	84	132	135	30	100	100	0	1.278	1.281	1.290	1.271	1.202	1.319	0.935	52	372	1066	1054	0.354	598	468	592	462	0
3	5	8	""	"STM2342"	11110	43710	100	550	538	160	53	58	38	100	98	0	1115	1055	246	130	133	28	100	100	0	0.505	0.524	0.524	0.507	1.291	0.530	0.954	80	458	1482	1410	-0.987	497	985	485	925	0
3	6	8	"yfcF"	"STM2348"	11290	43710	90	633	639	101	50	52	13	100	100	0	983	999	121	130	131	16	100	100	0	0.683	0.678	0.666	0.674	1.167	0.666	0.943	52	364	1436	1458	-0.549	583	853	589	869	0
3	7	8	"sseB"	"STM2535"	11460	43710	90	1026	1091	241	52	55	22	100	100	0	958	992	190	131	132	19	100	100	0	1.178	1.207	1.202	1.202	1.111	1.204	0.963	52	372	1801	1900	0.236	974	827	1039	861	0
3	8	8	""	"STM2552"	11640	43710	90	537	524	88	53	56	21	100	100	0	995	1027	175	133	134	18	100	100	0	0.561	0.527	0.529	0.527	1.178	0.511	0.931	52	382	1346	1365	-0.833	484	862	471	894	0
3	9	8	"yfhA"	"STM2562"	11820	43720	100	1314	1268	434	51	53	13	100	100	0	1142	1112	292	134	133	17	100	100	0	1.253	1.244	1.251	1.193	1.286	1.279	0.967	80	440	2271	2195	0.325	1263	1008	1217	978	0
3	10	8	"yfhB"	"STM2569"	12000	43710	100	187	231	147	52	54	14	100	98	0	308	348	163	133	132	17	100	100	0	0.771	0.833	0.761	0.793	1.566	0.852	0.879	80	468	310	394	-0.374	135	175	179	215	0
3	11	8	""	"STM2586"	12180	43710	100	280	272	92	53	54	14	97	96	0	1618	1501	419	134	134	16	100	98	0	0.153	0.160	0.151	0.155	1.518	0.158	0.880	80	420	1711	1586	-2.709	227	1484	219	1367	0
3	12	8	""	"STM2592"	12350	43710	100	259	248	97	53	54	14	100	97	0	1051	950	316	133	134	16	100	100	0	0.224	0.239	0.243	0.226	1.421	0.239	0.890	80	420	1124	1012	-2.156	206	918	195	817	0
3	13	8	"yhbO"	"STM3269"	12530	43710	100	410	401	130	54	55	14	98	98	0	746	728	191	134	134	15	100	100	0	0.582	0.584	0.591	0.570	1.271	0.590	0.942	80	432	968	941	-0.782	356	612	347	594	0
3	14	8	"yhbW"	"STM3276"	12700	43700	90	318	333	75	54	56	16	100	100	0	1005	1009	138	135	137	22	100	100	0	0.303	0.319	0.307	0.312	1.231	0.312	0.911	52	363	1134	1153	-1.720	264	870	279	874	0
3	15	8	"nlpI"	"STM3281"	12880	43690	100	5002	4559	1555	55	60	34	96	93	0	1026	952	270	139	147	62	92	92	0	5.577	5.540	5.511	5.177	1.708	5.628	0.966	80	339	5834	5317	2.480	4947	887	4504	813	100
3	16	8	""	"STM3291"	13060	43700	100	516	497	130	54	63	45	100	100	0	1606	1525	332	137	164	157	100	100	0	0.314	0.319	0.315	0.314	1.223	0.314	0.947	80	369	1931	1831	-1.669	462	1469	443	1388	0
3	17	8	"yhbE"	"STM3302"	13240	43700	100	867	865	299	55	57	15	100	100	0	545	555	163	135	136	16	100	100	0	1.980	1.929	1.921	1.935	1.271	1.938	0.954	80	432	1222	1230	0.986	812	410	810	420	0
3	18	8	"nlp"	"STM3306"	13420	43700	100	364	358	175	56	58	16	96	96	0	539	526	209	134	135	16	98	97	0	0.760	0.770	0.770	0.766	1.349	0.783	0.907	80	432	713	694	-0.395	308	405	302	392	0
3	19	8	""	"STM0716"	13590	43690	90	541	558	105	56	57	17	100	100	0	1260	1242	193	135	138	25	100	100	0	0.431	0.453	0.468	0.451	1.197	0.448	0.939	52	380	1610	1609	-1.214	485	1125	502	1107	0
3	20	8	""	"STM0722"	13780	43700	100	204	206	70	56	58	18	97	92	0	1050	1021	220	137	139	24	100	100	0	0.162	0.170	0.158	0.153	1.596	0.169	0.815	80	446	1061	1034	-2.625	148	913	150	884	0
3	21	8	""	"STM0731"	13940	43690	90	1287	1256	319	57	66	65	100	100	0	741	730	135	137	141	32	100	100	0	2.036	2.022	2.018	1.990	1.315	2.115	0.949	52	369	1834	1792	1.026	1230	604	1199	593	0
3	22	8	"ybgE"	"STM0743"	14130	43690	90	548	561	143	56	63	55	100	100	0	502	507	121	136	138	22	100	100	0	1.344	1.361	1.348	1.377	1.249	1.340	0.918	52	394	858	876	0.427	492	366	505	371	0
3	23	8	"pal"	"STM0749"	14300	43690	90	3786	3991	873	58	68	78	100	100	0	554	571	108	137	139	21	100	100	0	8.940	9.062	9.269	9.121	1.162	9.187	0.953	52	374	4145	4367	3.160	3728	417	3933	434	0
3	24	8	"ybgS"	"STM0759"	14480	43680	90	281	295	81	57	63	50	100	100	0	802	825	214	136	138	18	100	100	0	0.336	0.345	0.342	0.341	1.282	0.334	0.903	52	402	890	927	-1.572	224	666	238	689	0
3	1	9	"mdfA"	"STM0866"	10400	43900	100	883	910	130	51	53	13	100	100	0	1573	1602	140	130	130	16	100	100	0	0.577	0.584	0.584	0.580	1.146	0.580	0.969	80	484	2275	2331	-0.794	832	1443	859	1472	0
3	2	9	"ybjC"	"STM0873"	10570	43900	90	297	345	152	52	54	16	100	100	0	665	706	228	130	130	16	100	100	0	0.458	0.509	0.476	0.485	1.279	0.523	0.904	52	380	780	869	-1.127	245	535	293	576	0
3	3	9	"ybjO"	"STM0881"	10760	43900	100	502	490	95	52	54	16	100	100	0	1112	1078	179	130	130	16	100	100	0	0.458	0.462	0.470	0.458	1.184	0.460	0.962	80	438	1432	1386	-1.126	450	982	438	948	0
3	4	9	"artI"	"STM0890"	10930	43900	100	2588	2462	601	50	52	15	100	100	0	928	884	183	130	130	17	100	100	0	3.180	3.199	3.232	3.205	1.142	3.226	0.979	80	439	3336	3166	1.669	2538	798	2412	754	0
3	5	9	""	"STM0895"	11110	43900	100	103	110	35	51	52	15	96	82	0	554	547	101	129	130	15	100	100	0	0.122	0.141	0.138	0.125	1.750	0.132	0.542	80	442	477	477	-3.031	52	425	59	418	0
3	6	9	""	"STM0900"	11290	43900	100	108	110	36	51	53	14	87	78	0	591	576	151	131	131	15	100	100	0	0.124	0.133	0.129	0.117	2.003	0.128	0.644	80	450	517	504	-3.013	57	460	59	445	0
3	7	9	""	"STM1034"	11460	43890	90	80	103	57	52	53	14	71	50	0	296	433	313	131	132	17	98	94	0	0.170	0.169	0.173	0.179	1.903	0.164	0.725	52	373	193	353	-2.559	28	165	51	302	0
3	8	9	""	"STM1038"	11640	43890	90	286	293	69	52	53	14	100	100	0	1119	1152	191	131	134	20	100	100	0	0.237	0.236	0.237	0.231	1.247	0.232	0.924	52	381	1222	1262	-2.078	234	988	241	1021	0
3	9	9	"aceA"	"STM4184"	11820	43890	100	506	512	82	52	54	13	100	100	0	1421	1401	212	132	133	19	100	100	0	0.352	0.362	0.356	0.363	1.189	0.356	0.958	80	450	1743	1729	-1.505	454	1289	460	1269	0
3	10	9	""	"STM4195"	12000	43900	90	112	129	61	53	54	14	94	88	0	233	278	127	135	134	17	100	98	0	0.602	0.531	0.541	0.526	1.712	0.460	0.777	52	366	157	219	-0.732	59	98	76	143	0
3	11	9	""	"STM4199"	12180	43890	100	287	294	81	53	54	14	100	100	0	977	974	223	133	134	16	100	100	0	0.277	0.287	0.289	0.281	1.261	0.286	0.909	80	430	1078	1082	-1.851	234	844	241	841	0
3	12	9	""	"STM4203"	12350	43890	100	94	96	26	51	54	14	87	70	0	454	435	100	132	132	16	100	100	0	0.134	0.149	0.151	0.135	1.945	0.136	0.538	80	408	365	348	-2.905	43	322	45	303	0
3	13	9	"pduA"	"STM2038"	12530	43890	100	83	85	27	54	55	15	72	46	0	438	427	91	134	134	16	100	100	0	0.095	0.106	0.104	0.094	2.043	0.106	0.349	80	430	333	324	-3.390	29	304	31	293	0
3	14	9	"pduS"	"STM2053"	12710	43890	90	173	173	45	55	56	16	100	98	0	830	819	134	135	135	17	100	100	0	0.170	0.173	0.173	0.162	1.381	0.170	0.819	52	339	813	802	-2.558	118	695	118	684	0
3	15	9	"stfC"	"STM0196"	12920	43870	220	332	348	83	55	61	34	100	100	0	1633	1702	375	138	152	112	100	100	0	0.185	0.187	0.186	0.185	1.235	0.182	0.909	392	1521	1772	1857	-2.432	277	1495	293	1564	100
3	16	9	"eutS"	"STM2470"	13060	43870	100	75	158	132	56	64	41	43	37	0	208	736	696	139	174	179	46	43	0	0.275	0.171	0.191	0.253	2.643	0.188	0.901	80	280	88	699	-1.861	19	69	102	597	-50
3	17	9	"pagK"	"STM1867"	13240	43880	100	70	71	21	54	56	14	53	25	0	232	239	69	135	136	16	96	93	0	0.165	0.163	0.202	0.179	3.118	0.123	0.139	80	432	113	121	-2.600	16	97	17	104	0
3	18	9	"pefI"	"PSLT013"	13410	43870	90	298	306	85	56	59	18	100	100	0	636	637	161	135	136	19	100	100	0	0.483	0.498	0.514	0.496	1.246	0.489	0.921	52	364	743	752	-1.050	242	501	250	502	0
3	19	9	"traM"	"PSLT073"	13590	43870	90	182	195	79	57	60	20	100	98	0	1095	1081	123	135	138	23	100	100	0	0.130	0.146	0.129	0.133	1.578	0.141	0.643	52	388	1085	1084	-2.941	125	960	138	946	0
3	20	9	"traC"	"PSLT088"	13770	43870	100	660	662	208	56	58	16	100	100	0	3149	3086	956	135	137	19	100	100	0	0.200	0.205	0.205	0.209	1.325	0.202	0.959	80	430	3618	3557	-2.319	604	3014	606	2951	0
3	21	9	""	"STM1623"	13950	43880	100	729	687	211	56	60	31	97	96	0	1600	1506	386	137	138	22	100	98	0	0.460	0.461	0.471	0.436	1.374	0.463	0.965	80	451	2136	2000	-1.120	673	1463	631	1369	0
3	22	9	"fumB"	"STM4300"	14130	43880	100	400	389	139	55	57	17	100	98	0	1373	1303	415	137	136	17	100	100	0	0.279	0.286	0.291	0.271	1.364	0.286	0.947	80	438	1581	1500	-1.841	345	1236	334	1166	0
3	23	9	"phnB"	"STM4288"	14310	43870	100	489	469	128	57	61	51	100	98	0	887	850	178	135	135	20	100	100	0	0.574	0.576	0.567	0.561	1.236	0.584	0.946	80	442	1184	1127	-0.800	432	752	412	715	0
3	24	9	"nrfD"	"STM4280"	14490	43870	100	113	150	125	55	57	15	91	78	0	388	533	439	136	136	17	100	100	0	0.230	0.239	0.221	0.206	1.722	0.254	0.863	80	483	310	492	-2.119	58	252	95	397	0
3	1	10	"mog"	"STM0008"	10410	44090	100	482	464	141	51	53	14	98	97	0	750	709	159	129	129	15	100	100	0	0.694	0.712	0.718	0.664	1.501	0.722	0.946	80	462	1052	993	-0.527	431	621	413	580	0
3	2	10	""	"STM0273"	10580	44080	80	121	120	28	51	52	13	100	94	0	427	441	97	130	130	15	100	100	0	0.236	0.222	0.226	0.208	1.597	0.210	0.716	52	315	367	380	-2.085	70	297	69	311	0
3	3	10	""	"STM0278"	10760	44080	100	112	121	43	50	52	15	95	86	0	628	601	123	126	127	16	100	100	0	0.124	0.149	0.137	0.129	1.769	0.145	0.630	80	442	564	546	-3.017	62	502	71	475	0
3	4	10	""	"STM0287"	10940	44080	100	128	135	49	51	53	16	95	90	0	637	617	176	127	128	16	100	100	0	0.151	0.171	0.159	0.151	1.786	0.167	0.688	80	432	587	574	-2.728	77	510	84	490	0
3	5	10	""	"STM0296"	11120	44080	100	71	79	24	51	52	13	70	41	0	345	363	115	129	130	16	100	100	0	0.093	0.120	0.109	0.096	2.369	0.114	0.422	80	420	236	262	-3.433	20	216	28	234	0
3	6	10	"ghmA"	"STM0310"	11290	44080	100	258	274	109	52	54	14	100	98	0	286	297	75	130	131	15	100	97	0	1.321	1.329	1.344	1.320	1.360	1.384	0.857	80	408	362	389	0.401	206	156	222	167	0
3	7	10	"ndh"	"STM1211"	11470	44070	100	5400	4725	1579	52	55	15	100	100	0	718	683	214	131	131	17	100	100	0	9.111	8.466	8.645	8.410	1.271	8.464	0.957	80	442	5935	5225	3.188	5348	587	4673	552	0
3	8	10	"ycfV"	"STM1218"	11650	44070	100	846	816	224	51	53	13	100	100	0	850	810	195	130	131	16	100	100	0	1.104	1.125	1.108	1.123	1.228	1.127	0.962	80	452	1515	1445	0.143	795	720	765	680	0
3	9	10	"ymfB"	"STM1235"	11830	44070	90	125	126	34	52	53	13	100	90	0	285	285	52	131	131	16	100	100	0	0.474	0.481	0.462	0.446	1.627	0.486	0.684	52	358	227	228	-1.077	73	154	74	154	0
3	10	10	""	"STM1252"	12000	44070	100	511	495	114	53	55	15	100	100	0	1459	1364	308	133	133	17	100	100	0	0.345	0.359	0.356	0.359	1.198	0.355	0.965	80	432	1784	1673	-1.534	458	1326	442	1231	0
3	11	10	""	"STM1265"	12180	44070	100	136	139	40	52	54	14	98	93	0	690	655	168	133	133	16	100	100	0	0.151	0.167	0.170	0.161	1.560	0.165	0.806	80	420	641	609	-2.729	84	557	87	522	0
3	12	10	"yaoF"	"STM1275"	12360	44060	100	104	110	48	54	56	17	87	65	0	241	260	86	133	133	17	100	97	0	0.463	0.441	0.453	0.417	2.076	0.430	0.540	80	408	158	183	-1.111	50	108	56	127	0
3	13	10	"fumC"	"STM1469"	12530	44060	100	1406	1335	287	55	57	16	100	100	0	1524	1454	276	132	134	17	100	100	0	0.971	0.968	0.960	0.965	1.167	0.972	0.974	80	408	2743	2602	-0.043	1351	1392	1280	1322	0
3	14	10	"ydgI"	"STM1477"	12700	44060	90	792	802	122	55	61	33	100	100	0	1948	1899	257	136	148	100	100	100	0	0.407	0.424	0.414	0.423	1.142	0.414	0.963	52	366	2549	2510	-1.298	737	1812	747	1763	0
3	15	10	""	"STM1485"	12890	44060	100	204	205	62	55	59	26	100	96	0	541	528	115	137	145	74	100	98	0	0.369	0.384	0.384	0.368	1.432	0.374	0.812	80	360	553	541	-1.439	149	404	150	391	0
3	16	10	""	"STM1490"	13060	44060	90	266	274	64	54	56	15	100	100	0	960	956	148	133	135	18	100	100	0	0.256	0.267	0.264	0.261	1.315	0.261	0.873	52	345	1039	1043	-1.964	212	827	220	823	0
3	17	10	""	"STM1499"	13240	44060	100	469	456	143	55	57	15	100	100	0	1706	1589	433	133	134	17	100	100	0	0.263	0.275	0.283	0.270	1.217	0.276	0.958	80	442	1987	1857	-1.926	414	1573	401	1456	0
3	18	10	"wzzB"	"STM2079"	13420	44060	100	2164	2086	345	55	58	16	100	100	0	1315	1285	184	134	135	18	100	100	0	1.786	1.765	1.755	1.761	1.121	1.774	0.979	80	439	3290	3182	0.837	2109	1181	2031	1151	0
3	19	10	"nxiA"	"STM2783"	13590	44050	90	492	511	98	55	58	20	100	100	0	1171	1169	132	135	139	26	100	100	0	0.422	0.441	0.435	0.434	1.212	0.437	0.937	52	378	1473	1490	-1.245	437	1036	456	1034	0
3	20	10	"ygaF"	"STM2790"	13770	44050	100	248	241	80	55	57	19	100	97	0	1042	978	321	136	137	23	100	98	0	0.213	0.221	0.222	0.221	1.516	0.216	0.903	80	452	1099	1028	-2.231	193	906	186	842	0
3	21	10	"ygaP"	"STM2798"	13950	44050	90	1813	1797	289	56	58	17	100	100	0	610	635	137	136	137	17	100	100	0	3.707	3.489	3.590	3.554	1.213	3.448	0.930	52	356	2231	2240	1.890	1757	474	1741	499	0
3	22	10	""	"STM4012"	14130	44050	100	259	272	75	57	58	18	100	100	0	1356	1346	251	136	137	17	100	100	0	0.166	0.178	0.169	0.170	1.375	0.175	0.867	80	430	1422	1425	-2.594	202	1220	215	1210	0
3	23	10	""	"STM4031"	14310	44050	100	614	564	209	56	58	19	100	100	0	358	340	82	133	134	17	100	97	0	2.480	2.454	2.381	2.470	1.331	2.565	0.902	80	432	783	715	1.310	558	225	508	207	0
3	24	10	"rhaD"	"STM4045"	14480	44040	90	197	218	76	56	58	16	100	100	0	780	830	221	136	141	41	100	100	0	0.219	0.233	0.226	0.223	1.270	0.234	0.865	52	371	785	856	-2.191	141	644	162	694	0
3	1	11	""	"STM2942"	10400	44260	100	198	195	54	50	52	14	98	98	0	775	728	150	129	130	17	100	100	0	0.229	0.242	0.233	0.234	1.335	0.238	0.868	80	462	794	744	-2.126	148	646	145	599	0
3	2	11	"pyrG"	"STM2953"	10590	44260	100	8190	8022	801	51	52	13	100	100	0	1491	1482	163	131	131	17	100	100	0	5.985	5.900	5.950	5.918	1.083	5.923	0.983	80	440	9499	9322	2.581	8139	1360	7971	1351	0
3	3	11	"ygcY"	"STM2961"	10760	44260	100	418	406	112	51	53	15	100	100	0	1022	1025	279	130	130	16	100	100	0	0.411	0.397	0.387	0.392	1.273	0.386	0.913	80	420	1259	1250	-1.281	367	892	355	895	0
3	4	11	"exo"	"STM2972"	10940	44260	100	488	497	159	52	54	15	100	100	0	954	939	222	128	128	16	100	100	0	0.528	0.549	0.531	0.533	1.231	0.557	0.941	80	408	1262	1256	-0.922	436	826	445	811	0
3	5	11	"fucI"	"STM2976"	11100	44250	90	340	334	80	53	55	21	100	100	0	1611	1589	326	130	144	99	100	100	0	0.194	0.193	0.189	0.189	1.264	0.191	0.928	52	355	1768	1740	-2.367	287	1481	281	1459	0
3	6	11	"ygdI"	"STM2983"	11290	44250	100	154	158	44	53	55	19	100	92	0	398	391	73	132	141	85	98	85	0	0.380	0.405	0.385	0.388	1.428	0.402	0.806	80	448	367	364	-1.397	101	266	105	259	0
3	7	11	"metC"	"STM3161"	11470	44250	100	1055	1000	302	51	53	13	100	100	0	1396	1321	315	130	131	16	100	100	0	0.793	0.797	0.791	0.774	1.180	0.809	0.976	80	420	2270	2140	-0.335	1004	1266	949	1191	0
3	8	11	""	"STM3170"	11650	44250	100	208	204	71	50	53	14	100	98	0	869	839	262	131	131	17	100	100	0	0.214	0.218	0.213	0.210	1.422	0.223	0.835	80	432	896	862	-2.224	158	738	154	708	0
3	9	11	"STMF1.3"	"Not LT2a90"	11820	44240	80	235	260	178	54	56	15	96	94	0	162	163	36	131	132	17	63	42	0	5.839	6.438	5.320	5.882	2.651	6.640	0.472	52	315	212	238	2.546	181	31	206	32	0
3	10	11	"yfiO"	"STM2663"	12010	44250	100	2685	2500	757	55	56	15	100	100	0	688	665	170	133	132	16	100	100	0	4.739	4.596	4.607	4.640	1.228	4.669	0.962	80	435	3185	2977	2.245	2630	555	2445	532	0
3	11	11	"ffh"	"STM2677"	12180	44240	100	3231	3181	597	54	55	15	100	100	0	1025	1021	174	134	134	16	100	100	0	3.566	3.525	3.614	3.531	1.142	3.548	0.977	80	408	4068	4014	1.834	3177	891	3127	887	0
3	12	11	"yfjG"	"STM2687"	12360	44240	100	947	934	220	54	56	14	100	100	0	568	554	104	131	132	17	100	100	0	2.043	2.080	2.072	2.070	1.195	2.114	0.953	80	442	1330	1303	1.031	893	437	880	423	0
3	13	11	"ybbK"	"STM0501"	12530	44230	90	2287	2174	418	56	57	15	100	100	0	1116	1095	186	131	132	17	100	100	0	2.265	2.197	2.215	2.191	1.099	2.207	0.979	52	357	3216	3082	1.179	2231	985	2118	964	0
3	14	11	"sfbB"	"STM0511"	12710	44240	100	2172	2133	363	55	58	25	100	100	0	1448	1418	224	134	139	68	100	100	0	1.611	1.618	1.630	1.623	1.110	1.620	0.980	80	412	3431	3362	0.688	2117	1314	2078	1284	100
3	15	11	"gip"	"STM0518"	12860	44240	100	258	268	55	55	57	21	100	100	0	1174	1169	122	136	147	80	100	100	0	0.196	0.206	0.201	0.201	1.278	0.205	0.866	80	420	1241	1246	-2.354	203	1038	213	1033	0
3	16	11	"allB"	"STM0523"	13070	44240	100	383	358	119	55	58	21	100	96	0	1470	1336	396	134	143	76	100	98	0	0.246	0.252	0.241	0.241	1.400	0.251	0.934	80	468	1664	1505	-2.026	328	1336	303	1202	0
3	17	11	"allC"	"STM0527"	13250	44240	100	145	146	43	55	56	14	100	97	0	574	559	111	133	134	17	100	100	0	0.204	0.214	0.198	0.194	1.511	0.214	0.774	80	408	531	517	-2.293	90	441	91	426	0
3	18	11	"ppiB"	"STM0536"	13420	44230	100	1670	1566	400	55	56	16	100	100	0	705	673	148	135	135	16	100	100	0	2.833	2.809	2.868	2.813	1.221	2.826	0.968	80	428	2185	2049	1.503	1615	570	1511	538	0
3	19	11	"slyX"	"STM3454"	13600	44240	90	188	187	52	55	57	17	98	98	0	276	280	50	134	134	16	100	100	0	0.937	0.904	0.869	0.871	1.646	0.903	0.681	52	372	275	278	-0.094	133	142	132	146	0
3	20	11	"mglB"	"STM2190"	13780	44230	100	287	276	94	55	57	18	100	96	0	800	743	230	134	134	16	100	100	0	0.348	0.363	0.363	0.352	1.330	0.356	0.894	80	440	898	830	-1.521	232	666	221	609	0
3	21	11	""	"STM2198"	13950	44230	100	1337	1271	344	56	58	16	100	100	0	2008	1911	421	135	135	16	100	100	0	0.684	0.684	0.693	0.670	1.235	0.687	0.962	80	440	3154	2991	-0.548	1281	1873	1215	1776	0
3	22	11	"rsuA"	"STM2222"	14140	44230	100	842	783	273	56	59	19	98	98	0	950	905	275	136	136	16	100	100	0	0.966	0.945	0.944	0.908	1.314	0.954	0.958	80	418	1600	1496	-0.050	786	814	727	769	0
3	23	11	"yejM"	"STM2228"	14310	44230	100	767	722	231	57	61	24	100	100	0	1090	1009	273	134	136	17	100	100	0	0.743	0.760	0.757	0.746	1.227	0.766	0.954	80	439	1666	1540	-0.429	710	956	665	875	0
3	24	11	""	"STM2237"	14500	44220	90	124	127	39	57	60	18	96	84	0	423	433	70	135	136	17	100	100	0	0.233	0.235	0.221	0.206	1.762	0.222	0.566	52	388	355	368	-2.104	67	288	70	298	0
3	1	12	"phoP"	"STM1231"	10400	44430	90	4595	4674	895	50	52	14	100	100	0	718	740	118	128	129	17	100	100	0	7.703	7.556	7.488	7.559	1.118	7.606	0.970	52	378	5135	5236	2.945	4545	590	4624	612	0
3	2	12	"phoP"	"STM1231"	10580	44430	90	4257	4318	601	52	54	14	100	100	0	697	695	86	128	129	18	100	100	0	7.390	7.524	7.533	7.541	1.097	7.558	0.974	52	364	4774	4833	2.886	4205	569	4266	567	0
3	3	12	"phoQ"	"STM1230"	10750	44430	90	688	675	130	51	53	16	100	100	0	351	350	47	129	130	18	100	100	0	2.869	2.824	2.833	2.825	1.213	2.893	0.922	52	364	859	845	1.521	637	222	624	221	0
3	4	12	"phoQ"	"STM1230"	10940	44430	100	1745	1570	627	52	54	16	100	100	0	673	637	214	128	129	17	100	100	0	3.106	2.982	2.991	3.031	1.214	2.997	0.976	80	438	2238	2027	1.635	1693	545	1518	509	0
3	5	12	"phoQ"	"STM1230"	11110	44430	90	1058	1140	475	51	52	13	100	100	0	441	490	180	128	129	16	100	100	0	3.217	3.008	3.042	3.067	1.191	2.987	0.953	52	372	1320	1451	1.686	1007	313	1089	362	0
3	6	12	"hupA"	"STM4170"	11290	44430	90	1577	1642	517	51	53	14	100	100	0	336	355	84	126	127	15	100	100	0	7.267	6.948	7.148	7.051	1.217	6.988	0.934	52	365	1736	1820	2.861	1526	210	1591	229	0
3	7	12	"sopB"	"STM1091"	11470	44420	100	7081	6821	1217	51	53	14	100	100	0	1897	1841	328	131	131	17	100	100	0	3.981	3.959	3.966	3.973	1.103	3.938	0.980	80	430	8796	8480	1.993	7030	1766	6770	1710	0
3	8	12	"pipC"	"STM0375"	11640	44420	90	1087	1027	284	51	57	35	100	100	0	551	537	103	132	133	21	100	100	0	2.473	2.410	2.387	2.385	1.212	2.426	0.943	52	356	1455	1381	1.306	1036	419	976	405	0
3	9	12	"pipC"	"STM0375"	11830	44420	100	996	958	272	52	57	29	100	100	0	555	529	129	131	131	18	100	100	0	2.226	2.276	2.234	2.320	1.287	2.292	0.949	80	457	1368	1304	1.155	944	424	906	398	0
3	10	12	"ssrB"	"STM1391"	12020	44440	120	238	227	99	55	57	15	90	86	0	715	662	272	132	136	23	94	90	0	0.314	0.325	0.321	0.308	1.725	0.321	0.880	120	480	766	702	-1.672	183	583	172	530	0
3	11	12	"ssrB"	"STM1391"	12180	44420	100	223	217	59	54	56	15	100	100	0	666	648	148	133	135	21	100	100	0	0.317	0.317	0.315	0.308	1.409	0.309	0.867	80	388	702	678	-1.657	169	533	163	515	0
3	12	12	"ssrB"	"STM1391"	12350	44420	90	262	265	61	54	56	15	100	100	0	833	865	165	132	132	16	100	100	0	0.297	0.288	0.276	0.283	1.282	0.289	0.881	52	357	909	944	-1.753	208	701	211	733	0
3	13	12	"lrp"	"STM0959"	12530	44420	100	2302	2195	557	54	56	15	100	100	0	646	636	115	131	133	16	100	100	0	4.365	4.240	4.315	4.178	1.212	4.370	0.965	80	448	2763	2646	2.126	2248	515	2141	505	0
3	14	12	"lrp"	"STM0959"	12710	44420	100	2453	2365	622	55	55	14	100	100	0	691	657	125	132	133	16	100	100	0	4.290	4.400	4.447	4.356	1.205	4.510	0.968	80	420	2957	2835	2.101	2398	559	2310	525	0
3	15	12	"gyrA"	"STM2272"	12880	44410	90	3379	3230	874	55	57	18	100	100	0	761	769	215	135	135	18	100	100	0	5.310	5.008	5.036	5.081	1.139	4.995	0.967	52	357	3950	3809	2.409	3324	626	3175	634	0
3	16	12	"gyrA"	"STM2272"	13070	44420	110	5478	5333	1784	57	63	28	100	100	0	1161	1105	313	134	135	17	100	100	0	5.278	5.434	5.354	5.467	1.162	5.507	0.981	80	476	6448	6247	2.400	5421	1027	5276	971	0
3	17	12	"csrA"	"STM2826"	13240	44410	100	264	300	157	56	59	22	98	97	0	244	268	105	134	134	16	97	95	0	1.891	1.821	1.806	1.874	1.435	1.714	0.884	80	418	318	378	0.919	208	110	244	134	0
3	18	12	"csrA"	"STM2826"	13420	44410	90	379	443	170	56	56	15	100	100	0	332	346	75	132	134	16	100	100	0	1.615	1.808	1.661	1.750	1.324	1.961	0.863	52	364	523	601	0.692	323	200	387	214	0
3	19	12	"yhhP"	"STM3578"	13600	44410	100	195	199	62	55	58	18	100	96	0	366	364	72	133	134	17	100	100	0	0.601	0.623	0.611	0.590	1.429	0.633	0.825	80	448	373	375	-0.735	140	233	144	231	0
3	20	12	"yhhP"	"STM3578"	13790	44410	90	185	201	69	55	58	15	100	100	0	348	357	76	133	133	18	100	100	0	0.605	0.652	0.619	0.627	1.374	0.676	0.826	52	358	345	370	-0.726	130	215	146	224	0
3	21	12	"yhhP"	"STM3578"	13950	44400	90	200	222	73	57	59	20	100	100	0	364	373	83	133	134	16	100	100	0	0.619	0.688	0.638	0.663	1.478	0.705	0.770	52	348	374	405	-0.692	143	231	165	240	0
3	22	12	"topA"	"STM1714"	14130	44400	100	1422	1313	588	56	58	15	100	100	0	915	839	338	135	135	16	100	100	0	1.751	1.786	1.789	1.807	1.291	1.778	0.978	80	448	2146	1961	0.808	1366	780	1257	704	0
3	23	12	"topA"	"STM1714"	14320	44400	90	399	415	118	56	59	21	100	100	0	348	357	82	134	135	17	100	100	0	1.603	1.610	1.597	1.619	1.292	1.637	0.895	52	358	557	582	0.681	343	214	359	223	0
3	24	12	"fur"	"STM0693"	14490	44400	100	1178	1173	358	57	58	16	100	100	0	695	694	179	133	135	17	100	100	0	1.995	1.989	1.960	1.993	1.195	2.012	0.965	80	474	1683	1677	0.996	1121	562	1116	561	0
3	1	13	"ctrl-buffer"	"ctrl-buffer"	10400	44610	100	50	52	14	51	53	13	17	6	0	132	135	23	127	128	16	31	6	0	-0.200	0.125	0.974	0.965	3.880	0.025	0.000	80	474	4	9	Error	-1	5	1	8	-50
3	2	13	"ctrl-buffer"	"ctrl-buffer"	10580	44610	100	51	52	12	51	53	13	11	3	0	139	136	17	125	127	16	40	10	0	0.000	0.091	0.477	0.553	3.148	0.094	0.002	80	430	14	12	Error	0	14	1	11	-50
3	3	13	"ctrl-buffer"	"ctrl-buffer"	10750	44610	100	52	55	15	50	51	13	22	8	0	128	129	16	127	128	17	15	2	0	2.000	2.500	0.833	0.793	3.804	0.134	0.001	80	430	3	7	1.000	2	1	5	2	-50
3	4	13	"ctrl-buffer"	"ctrl-buffer"	10930	44610	100	51	52	12	50	52	14	15	1	0	128	128	16	126	127	17	20	2	0	0.500	1.000	0.681	0.862	3.521	0.203	0.008	80	432	3	4	-1.000	1	2	2	2	-50
3	5	13	"ctrl-buffer"	"ctrl-buffer"	11110	44610	100	52	52	11	50	52	14	12	3	0	135	137	20	127	128	15	35	17	0	0.250	0.200	0.429	0.416	3.380	17.498	0.001	80	442	10	12	-2.000	2	8	2	10	-50
3	6	13	"ctrl-buffer"	"ctrl-buffer"	11290	44600	100	52	53	14	53	55	15	13	1	0	131	133	18	128	128	16	22	6	0	-0.333	0.000	0.789	0.840	3.566	3.222	0.003	80	430	2	5	Error	-1	3	0	5	-50
3	7	13	"ctrl-buffer"	"ctrl-buffer"	11460	44600	100	51	50	11	54	54	15	3	0	0	132	133	20	128	129	16	21	8	0	-0.750	-0.800	0.800	0.809	3.870	0.055	0.001	80	420	1	1	Error	-3	4	-4	5	-50
3	8	13	"ctrl-buffer"	"ctrl-buffer"	11640	44600	100	54	55	13	51	53	19	12	1	0	139	140	21	129	130	17	32	8	0	0.300	0.364	0.654	0.623	3.420	0.116	0.009	80	442	13	15	-1.737	3	10	4	11	-50
3	9	13	"ctrl-buffer"	"ctrl-buffer"	11820	44600	100	53	56	18	52	54	13	18	5	0	138	140	18	129	129	15	36	10	0	0.111	0.364	0.898	0.813	2.617	1.071	0.003	80	442	10	15	-3.170	1	9	4	11	-50
3	10	13	"ctrl-buffer"	"ctrl-buffer"	12000	44600	100	54	54	14	57	74	62	0	0	0	147	148	19	134	199	194	0	0	0	-0.231	-0.214	0.579	0.652	4.445	0.279	0.845	80	332	10	11	Error	-3	13	-3	14	-50
3	11	13	"ctrl-buffer"	"ctrl-buffer"	12170	44600	100	57	58	15	56	71	56	0	0	0	141	144	19	136	186	173	0	0	0	0.200	0.250	1.043	0.958	3.883	0.227	0.111	80	418	6	10	-2.322	1	5	2	8	-100
3	12	13	"ctrl-buffer"	"ctrl-buffer"	12350	44600	100	51	55	16	54	55	14	12	6	0	134	135	18	131	131	16	23	5	0	-1.000	0.250	1.063	1.076	3.541	0.027	0.001	80	430	0	5	Error	-3	3	1	4	-50
3	13	13	"ctrl-buffer"	"ctrl-buffer"	12530	44590	100	56	58	16	53	55	15	21	8	0	135	138	23	131	132	15	31	6	0	0.750	0.714	0.835	0.825	2.803	3360.973	0.000	80	420	7	12	-0.415	3	4	5	7	-50
3	14	13	"ctrl-buffer"	"ctrl-buffer"	12710	44590	100	59	62	19	54	56	14	28	10	0	136	138	17	130	132	16	23	7	0	0.833	1.000	1.000	1.221	2.875	0.610	0.016	80	418	11	16	-0.263	5	6	8	8	-50
3	15	13	"ctrl-buffer"	"ctrl-buffer"	12880	44590	100	50	51	14	55	56	14	5	3	0	140	140	18	131	132	16	33	10	0	-0.556	-0.444	0.857	0.832	3.748	13.188	0.002	80	430	4	5	Error	-5	9	-4	9	-50
3	16	13	"ctrl-buffer"	"ctrl-buffer"	13060	44590	100	60	60	16	54	60	26	8	1	0	141	144	25	132	133	16	32	10	0	0.667	0.500	0.867	0.780	3.121	3.737	0.009	80	430	15	18	-0.585	6	9	6	12	-50
3	17	13	"ctrl-buffer"	"ctrl-buffer"	13240	44590	100	56	60	17	55	58	22	11	2	0	141	141	23	132	132	16	32	7	0	0.111	0.556	0.900	0.840	3.442	0.292	0.003	80	432	10	14	-3.170	1	9	5	9	-50
3	18	13	"ctrl-buffer"	"ctrl-buffer"	13420	44590	100	53	56	16	54	56	18	13	5	0	136	137	19	132	132	16	25	8	0	-0.250	0.400	0.577	0.603	4.335	0.855	0.000	80	430	3	7	Error	-1	4	2	5	-50
3	19	13	"ctrl-buffer"	"ctrl-buffer"	13590	44580	100	57	59	15	56	59	18	13	3	0	134	135	16	132	132	17	20	3	0	0.500	1.000	0.924	0.804	3.362	0.024	0.000	80	421	3	6	-1.000	1	2	3	3	-50
3	20	13	"ctrl-buffer"	"ctrl-buffer"	13770	44580	100	57	57	15	56	57	15	15	3	0	142	143	20	132	133	17	33	11	0	0.100	0.091	0.722	0.754	3.509	13.525	0.001	80	432	11	12	-3.322	1	10	1	11	-50
3	21	13	"ctrl-buffer"	"ctrl-buffer"	13950	44580	100	54	55	15	56	58	19	7	2	0	146	146	19	132	133	17	38	16	0	-0.143	-0.071	0.530	0.681	4.199	16.598	0.001	80	442	12	13	Error	-2	14	-1	14	-50
3	22	13	"ctrl-buffer"	"ctrl-buffer"	14130	44580	100	60	61	15	59	60	18	11	2	0	133	135	19	132	133	16	22	5	0	1.000	0.667	0.670	0.669	3.342	10.397	0.000	80	420	2	5	0.000	1	1	2	3	-50
3	23	13	"ctrl-buffer"	"ctrl-buffer"	14300	44580	100	58	59	14	59	61	18	6	2	0	140	140	23	133	133	16	27	8	0	-0.143	0.000	0.800	0.755	2.827	1.680	0.004	80	431	6	7	Error	-1	7	0	7	-50
3	24	13	"ctrl-buffer"	"ctrl-buffer"	14480	44580	100	57	59	12	58	59	16	11	0	0	141	143	23	132	133	17	30	11	0	-0.111	0.091	0.719	0.893	3.448	11.609	0.001	80	464	8	12	Error	-1	9	1	11	-50
3	1	14	"ynfA"	"STM1504"	10400	44790	100	159	158	41	50	51	13	100	100	0	537	525	112	126	126	16	100	100	0	0.265	0.271	0.259	0.263	1.435	0.260	0.818	80	506	520	507	-1.915	109	411	108	399	0
3	2	14	""	"STM3654"	10590	44790	100	171	173	61	50	51	13	98	96	0	401	402	109	126	126	15	100	100	0	0.440	0.446	0.432	0.418	1.485	0.443	0.837	80	462	396	399	-1.184	121	275	123	276	0
3	3	14	"yeiP"	"STM2211"	10760	44790	100	624	589	177	50	52	14	100	100	0	991	916	243	127	128	17	100	100	0	0.664	0.683	0.692	0.683	1.305	0.680	0.941	80	462	1438	1328	-0.590	574	864	539	789	0
3	4	14	"yfaE"	"STM2279"	10940	44780	90	284	286	67	51	53	14	100	100	0	297	293	42	127	128	16	100	100	0	1.371	1.416	1.425	1.405	1.413	1.453	0.814	52	363	403	401	0.455	233	170	235	166	0
3	5	14	""	"STM4111"	11110	44790	100	56	58	17	50	52	12	28	13	0	132	134	24	125	126	16	22	15	0	0.857	0.889	0.772	0.655	4.302	0.004	0.000	80	464	13	17	-0.222	6	7	8	9	-50
3	6	14	""	"STM4140"	11290	44790	100	76	82	28	53	54	14	71	42	0	177	182	29	127	128	16	96	78	0	0.460	0.527	0.543	0.534	1.982	0.601	0.364	80	484	73	84	-1.120	23	50	29	55	0
3	7	14	"ssaS"	"STM1420"	11480	44780	100	73	77	26	53	55	18	56	18	0	214	271	141	127	128	16	98	92	0	0.230	0.167	0.236	0.212	2.577	0.143	0.408	80	462	107	168	-2.121	20	87	24	144	0
3	8	14	"nrdH"	"STM2805"	11650	44780	100	407	1190	2048	52	54	13	100	100	0	166	213	127	129	129	16	85	57	0	9.595	13.548	11.211	11.177	1.821	15.850	0.921	80	452	392	1222	3.262	355	37	1138	84	0
3	9	14	"fimI"	"STM0544"	11820	44780	90	101	134	86	53	55	15	86	73	0	278	371	243	130	130	15	100	100	0	0.324	0.336	0.309	0.294	1.920	0.335	0.836	52	379	196	322	-1.624	48	148	81	241	0
3	10	14	"aroA"	"STM0978"	12020	44760	130	1235	1057	771	54	64	47	86	84	0	841	741	374	130	162	143	80	75	0	1.661	1.642	1.822	1.190	2.372	1.777	0.657	120	653	1892	1614	0.732	1181	711	1003	611	0
3	11	14	"dam"	"STM3484"	12180	44780	90	148	223	180	54	56	22	96	86	0	248	321	192	131	138	62	86	46	0	0.803	0.889	0.927	0.852	1.787	0.917	0.925	52	338	211	359	-0.316	94	117	169	190	0
3	12	14	"pduW"	"STM2057"	12350	44770	100	164	182	79	53	54	13	98	95	0	589	650	259	130	130	16	100	100	0	0.242	0.248	0.245	0.233	1.458	0.248	0.849	80	462	570	649	-2.048	111	459	129	520	0
3	13	14	""	"STM2695"	12540	44770	100	341	333	89	53	54	14	98	97	0	1472	1388	349	131	131	15	100	100	0	0.215	0.223	0.222	0.215	1.416	0.217	0.919	80	474	1629	1537	-2.219	288	1341	280	1257	0
3	14	14	"yajR"	"STM0436"	12710	44770	90	640	625	143	54	55	14	100	100	0	1093	1062	179	130	131	15	100	100	0	0.609	0.613	0.597	0.605	1.217	0.615	0.951	52	370	1549	1503	-0.717	586	963	571	932	0
3	15	14	""	"STM0564"	12890	44770	100	456	431	138	53	54	13	100	100	0	1594	1512	392	131	131	16	100	100	0	0.275	0.274	0.267	0.264	1.310	0.273	0.942	80	474	1866	1759	-1.860	403	1463	378	1381	0
3	16	14	""	"STM0351"	13060	44770	90	129	130	31	52	54	14	100	100	0	576	585	98	133	133	17	100	100	0	0.174	0.173	0.167	0.165	1.442	0.167	0.714	52	370	520	530	-2.524	77	443	78	452	0
3	17	14	"dsrB"	"STM1983"	13240	44770	100	143	147	51	54	56	16	95	90	0	399	393	109	132	131	17	100	100	0	0.333	0.356	0.342	0.337	1.589	0.352	0.781	80	474	356	354	-1.585	89	267	93	261	0
3	18	14	"yeiE"	"STM2201"	13420	44770	100	1336	1322	414	53	56	16	100	100	0	927	909	244	132	132	17	100	100	0	1.614	1.633	1.680	1.603	1.323	1.648	0.964	80	486	2078	2046	0.690	1283	795	1269	777	0
3	19	14	"recB"	"STM2994"	13600	44750	60	84	103	49	57	60	16	62	46	0	232	295	139	135	136	20	93	87	0	0.278	0.287	0.285	0.239	2.622	0.293	0.640	32	176	124	206	-1.845	27	97	46	160	0
3	20	14	"EMPTY"	"EMPTY"	13770	44760	100	52	55	18	56	59	17	7	3	0	130	132	17	131	132	18	11	1	0	4.000	-1.000	0.957	1.067	3.837	18.931	0.000	80	477	-5	0	2.000	-4	-1	-1	1	-75
3	21	14	"EMPTY"	"EMPTY"	13950	44760	100	55	57	16	57	59	17	12	2	0	133	135	18	132	133	16	17	6	0	-2.000	0.000	1.000	0.888	2.850	1.809	0.010	80	464	-1	3	Error	-2	1	0	3	-75
3	22	14	"EMPTY"	"EMPTY"	14130	44760	100	54	55	16	58	60	16	13	2	0	131	133	17	133	133	16	16	6	0	2.000	100000.000	1.125	1.024	3.139	3.154	0.000	80	452	-6	-3	1.000	-4	-2	-3	0	-75
3	23	14	"EMPTY"	"EMPTY"	14300	44760	100	55	58	14	57	59	16	15	2	0	133	132	17	132	133	17	15	2	0	-2.000	100000.000	0.707	0.892	4.207	0.208	0.009	80	452	-1	1	Error	-2	1	1	0	-75
3	24	14	"EMPTY"	"EMPTY"	14480	44760	100	58	63	21	57	59	16	20	5	0	132	133	18	132	133	17	18	1	0	100000.000	6.000	0.786	0.771	3.726	1.855	0.005	80	496	1	7	16.610	1	0	6	1	-75
4	1	1	"yjiX"	"STM4531"	14910	42440	90	202	223	103	56	58	15	100	100	0	295	319	94	139	140	18	100	100	0	0.936	0.928	0.981	0.898	1.393	0.953	0.841	52	414	302	347	-0.096	146	156	167	180	0
4	2	1	"yhjG"	"STM3610"	15090	42440	90	535	704	576	56	58	14	100	100	0	364	473	303	141	141	16	100	100	0	2.148	1.952	1.999	1.975	1.249	1.940	0.954	52	394	702	980	1.103	479	223	648	332	0
4	3	1	"mtlD"	"STM3686"	15260	42440	90	1049	1149	354	58	67	61	100	100	0	1170	1253	315	142	151	69	100	100	0	0.964	0.982	0.959	0.970	1.167	0.977	0.958	52	400	2019	2202	-0.053	991	1028	1091	1111	0
4	4	1	"ptsN"	"STM3322"	15450	42440	90	725	880	424	58	67	56	100	100	0	428	491	182	140	147	64	100	100	0	2.316	2.342	2.254	2.342	1.222	2.367	0.924	52	400	955	1173	1.212	667	288	822	351	0
4	5	1	"yqjK"	"STM3231"	15630	42440	100	319	357	221	60	61	17	100	100	0	337	371	178	139	140	18	98	98	0	1.308	1.280	1.273	1.293	1.329	1.273	0.904	80	466	457	529	0.387	259	198	297	232	0
4	6	1	"yggT"	"STM3101"	15810	42440	100	1205	1289	602	58	60	17	100	100	0	573	607	206	140	140	17	100	100	0	2.649	2.636	2.607	2.593	1.171	2.733	0.963	80	475	1580	1698	1.405	1147	433	1231	467	0
4	7	1	"hscC"	"STM0659"	15990	42430	110	332	337	81	58	60	16	100	100	0	1863	1798	287	143	142	17	100	100	0	0.159	0.169	0.162	0.165	1.338	0.165	0.880	80	526	1994	1934	-2.650	274	1720	279	1655	0
4	8	1	"ubiF"	"STM0671"	16150	42430	90	1048	1051	357	59	68	65	100	100	0	1110	1126	312	145	154	72	100	100	0	1.025	1.011	1.000	1.009	1.187	0.999	0.949	52	374	1954	1973	0.035	989	965	992	981	0
4	9	1	"nagA"	"STM0683"	16340	42430	110	2210	2161	385	59	67	53	100	100	0	1644	1568	288	142	148	59	100	100	0	1.432	1.474	1.447	1.496	1.255	1.466	0.961	80	580	3653	3528	0.518	2151	1502	2102	1426	0
4	10	1	"ybfM"	"STM0687"	16520	42430	90	149	165	69	58	60	19	96	90	0	420	485	220	143	143	18	100	100	0	0.329	0.313	0.326	0.295	1.613	0.311	0.829	52	386	368	449	-1.606	91	277	107	342	0
4	11	1	"apeE"	"STM0570"	16690	42430	90	297	334	156	59	60	16	100	100	0	417	449	173	141	142	18	100	100	0	0.862	0.893	0.914	0.891	1.347	0.897	0.884	52	392	514	583	-0.214	238	276	275	308	0
4	12	1	"ahpF"	"STM0609"	16870	42430	100	1864	1796	775	60	62	17	100	100	0	1158	1134	439	144	145	18	100	100	0	1.779	1.754	1.801	1.741	1.290	1.775	0.963	80	454	2818	2726	0.831	1804	1014	1736	990	0
4	13	1	"dlhH"	"STM3967"	17040	42430	100	2522	2420	373	60	62	17	100	100	0	1480	1410	280	146	147	18	100	100	0	1.846	1.867	1.860	1.946	1.412	1.842	0.952	80	444	3796	3624	0.884	2462	1334	2360	1264	0
4	14	1	"yigM"	"STM3963"	17220	42430	110	2481	2521	251	62	63	17	100	100	0	1584	1588	207	146	147	18	100	100	0	1.682	1.705	1.657	1.725	1.265	1.709	0.946	80	524	3857	3901	0.750	2419	1438	2459	1442	0
4	15	1	"rhtC"	"STM3959"	17400	42430	100	1735	1620	455	61	62	15	100	100	0	1329	1270	239	148	148	18	100	100	0	1.417	1.389	1.395	1.355	1.261	1.424	0.934	80	444	2855	2681	0.503	1674	1181	1559	1122	0
4	16	1	"rarD"	"STM3955"	17570	42420	100	2092	2046	305	61	63	19	100	100	0	1489	1423	232	144	145	17	100	100	0	1.510	1.552	1.510	1.585	1.298	1.537	0.948	80	458	3376	3264	0.595	2031	1345	1985	1279	0
4	17	1	"uvrD"	"STM3951"	17760	42420	100	520	604	328	60	67	40	100	98	0	453	486	196	143	145	22	98	97	0	1.484	1.586	1.524	1.615	1.487	1.642	0.917	80	476	770	887	0.569	460	310	544	343	0
4	18	1	"dapF"	"STM3947"	17940	42430	100	1930	1988	683	62	68	41	100	100	0	807	830	193	143	144	23	100	100	0	2.813	2.803	2.694	2.732	1.219	2.962	0.939	80	452	2532	2613	1.492	1868	664	1926	687	0
4	19	1	"fklB"	"STM4397"	18110	42420	100	970	1046	357	62	64	25	100	100	0	702	744	273	142	143	18	100	100	0	1.621	1.635	1.661	1.694	1.310	1.596	0.921	80	464	1468	1586	0.697	908	560	984	602	0
4	20	1	"ytfK"	"STM4406"	18290	42420	90	215	214	58	60	61	16	100	100	0	282	291	70	141	142	18	100	100	0	1.099	1.027	1.114	1.036	1.481	0.982	0.779	52	386	296	304	0.137	155	141	154	150	0
4	21	1	""	"STM4417"	18470	42420	100	320	327	137	60	61	16	98	97	0	499	538	228	141	141	17	100	100	0	0.726	0.673	0.684	0.652	1.607	0.638	0.894	80	485	618	664	-0.461	260	358	267	397	0
4	22	1	""	"STM4421"	18650	42420	100	684	653	190	61	63	16	100	100	0	1979	1749	498	141	143	19	100	100	0	0.339	0.368	0.363	0.371	1.276	0.363	0.946	80	444	2461	2200	-1.561	623	1838	592	1608	0
4	23	1	""	"STM4425"	18820	42410	100	329	350	130	62	64	17	100	100	0	1361	1457	456	144	144	18	100	100	0	0.219	0.219	0.213	0.211	1.307	0.218	0.883	80	450	1484	1601	-2.188	267	1217	288	1313	0
4	24	1	""	"STM4430"	19000	42410	90	285	294	78	62	64	17	100	100	0	1131	1154	214	144	146	27	100	100	0	0.226	0.230	0.222	0.225	1.344	0.210	0.833	52	392	1210	1242	-2.146	223	987	232	1010	0
4	1	2	"sopE2"	"STM1855"	14920	42640	100	393	406	107	56	57	14	100	100	0	942	922	187	137	138	18	100	100	0	0.419	0.446	0.441	0.437	1.288	0.444	0.914	80	489	1142	1135	-1.256	337	805	350	785	0
4	2	2	""	"STM1731"	15100	42620	90	168	208	113	56	57	14	100	100	0	481	568	292	136	138	17	100	100	0	0.325	0.352	0.337	0.341	1.370	0.355	0.872	52	380	457	584	-1.623	112	345	152	432	0
4	3	2	"otsB"	"STM1929"	15270	42630	100	245	258	114	58	59	19	98	97	0	759	771	322	139	141	23	100	98	0	0.302	0.316	0.317	0.309	1.442	0.316	0.912	80	470	807	832	-1.729	187	620	200	632	0
4	4	2	""	"STM4161"	15460	42620	90	86	94	31	56	59	16	78	46	0	258	284	98	139	139	18	100	100	0	0.252	0.262	0.260	0.231	2.239	0.226	0.458	52	380	149	183	-1.988	30	119	38	145	0
4	5	2	"rsd"	"STM4165"	15630	42620	100	358	357	146	59	60	14	100	97	0	738	694	275	140	143	42	98	96	0	0.500	0.538	0.544	0.548	1.750	0.519	0.909	80	442	897	852	-1.000	299	598	298	554	0
4	6	2	"hupA"	"STM4170"	15800	42630	90	1532	1689	851	58	59	16	100	100	0	339	372	128	139	139	18	100	100	0	7.370	7.000	7.151	7.084	1.245	7.037	0.929	52	372	1674	1864	2.882	1474	200	1631	233	0
4	7	2	""	"STM3121"	15980	42620	90	123	144	60	56	58	17	98	94	0	318	354	115	137	138	18	100	100	0	0.370	0.406	0.377	0.376	1.529	0.411	0.758	52	396	248	305	-1.434	67	181	88	217	0
4	8	2	"stfG"	"STM0200"	16160	42620	90	93	98	32	56	59	19	73	44	0	315	355	128	138	138	18	100	100	0	0.209	0.194	0.175	0.169	2.063	0.167	0.346	52	394	214	259	-2.258	37	177	42	217	0
4	9	2	"eutT"	"STM2467"	16340	42620	90	95	99	44	59	62	20	69	40	0	265	292	84	137	138	17	100	100	0	0.281	0.258	0.242	0.238	2.062	0.215	0.197	52	381	164	195	-1.830	36	128	40	155	0
4	10	2	"lexA"	"STM4237"	16510	42610	90	1095	1330	807	58	61	22	100	100	0	235	273	110	138	138	18	98	96	0	10.691	9.422	10.076	10.505	1.460	8.789	0.899	52	382	1134	1407	3.418	1037	97	1272	135	0
4	11	2	"prpC"	"STM0369"	16690	42620	90	160	164	49	57	60	19	100	94	0	657	671	152	138	139	17	100	100	0	0.198	0.201	0.194	0.188	1.478	0.196	0.745	52	387	622	640	-2.333	103	519	107	533	0
4	12	2	"ushB"	"STM4064"	16870	42610	100	1628	1598	428	58	61	16	100	100	0	628	615	144	142	142	18	100	98	0	3.230	3.256	3.234	3.350	1.372	3.316	0.929	80	452	2056	2013	1.692	1570	486	1540	473	0
4	13	2	"ptsJ"	"STM2436"	17040	42600	90	631	653	147	60	63	18	100	100	0	1652	1599	214	145	148	26	100	100	0	0.379	0.408	0.400	0.402	1.207	0.403	0.917	52	363	2078	2047	-1.400	571	1507	593	1454	0
4	14	2	"plsX"	"STM1192"	17220	42610	100	3653	3433	1233	62	64	18	100	100	0	1306	1226	388	144	146	24	100	100	0	3.090	3.116	3.092	3.085	1.511	3.152	0.969	80	452	4753	4453	1.628	3591	1162	3371	1082	0
4	15	2	"flgM"	"STM1172"	17400	42600	90	634	642	167	60	62	17	100	100	0	529	537	127	143	143	17	100	100	0	1.487	1.477	1.515	1.490	1.206	1.472	0.938	52	366	960	976	0.572	574	386	582	394	0
4	16	2	"phsB"	"STM2064"	17570	42610	90	367	386	104	59	62	17	100	100	0	1187	1209	209	143	145	19	100	100	0	0.295	0.307	0.298	0.298	1.263	0.302	0.905	52	389	1352	1393	-1.761	308	1044	327	1066	0
4	17	2	"tnpA_1"	"STM0946"	17750	42600	90	1164	1198	183	61	64	24	100	100	0	3392	3436	519	146	153	70	100	100	0	0.340	0.346	0.350	0.345	1.158	0.336	0.952	52	382	4349	4427	-1.557	1103	3246	1137	3290	0
4	18	2	"orf6"	"PSLT014"	17930	42610	100	1485	1413	336	63	69	42	100	100	0	2699	2624	584	145	153	66	100	100	0	0.557	0.545	0.542	0.548	1.354	0.539	0.956	80	442	3976	3829	-0.845	1422	2554	1350	2479	0
4	19	2	"mig-14"	"STM2782"	18100	42600	90	1050	1121	307	62	70	72	100	100	0	584	633	159	145	148	31	100	100	0	2.251	2.170	2.147	2.197	1.211	2.193	0.934	52	372	1427	1547	1.170	988	439	1059	488	0
4	20	2	"thiD"	"STM2146"	18290	42600	90	166	173	46	62	70	68	80	19	0	347	381	96	141	145	28	100	100	0	0.505	0.463	0.444	0.457	1.399	0.444	0.770	52	387	310	351	-0.986	104	206	111	240	0
4	21	2	"rfaY"	"STM3716"	18460	42610	80	158	157	42	61	63	16	98	94	0	401	400	66	142	144	19	100	100	0	0.375	0.372	0.374	0.356	1.612	0.358	0.655	52	320	356	354	-1.417	97	259	96	258	0
4	22	2	"prgH"	"STM2874"	18650	42600	100	2507	2352	633	61	63	18	100	100	0	658	655	156	144	145	20	100	98	0	4.759	4.483	4.465	4.615	1.299	4.532	0.952	80	449	2960	2802	2.251	2446	514	2291	511	0
4	23	2	"orgA"	"STM2869"	18810	42590	90	995	1042	284	64	75	82	100	100	0	366	398	113	143	147	31	98	98	0	4.175	3.835	3.844	4.037	1.562	3.939	0.850	52	363	1154	1233	2.062	931	223	978	255	0
4	24	2	"livH"	"STM3563"	19000	42600	100	199	206	101	64	74	71	76	45	0	335	370	136	142	144	28	98	97	0	0.699	0.623	0.622	0.568	1.827	0.595	0.722	80	501	328	370	-0.516	135	193	142	228	0
4	1	3	"hisJ"	"STM2354"	14910	42800	90	677	701	181	57	59	17	100	100	0	459	480	116	136	137	17	100	100	0	1.920	1.872	1.907	1.908	1.213	1.871	0.946	52	382	943	988	0.941	620	323	644	344	0
4	2	3	"hisI"	"STM2078"	15090	42810	90	785	901	320	56	58	17	100	100	0	430	468	150	138	139	17	100	100	0	2.497	2.561	2.552	2.605	1.244	2.527	0.931	52	408	1021	1175	1.320	729	292	845	330	0
4	3	3	"glyA"	"STM2555"	15280	42800	90	429	527	297	56	58	14	100	100	0	197	219	79	139	139	17	84	69	0	6.431	5.887	6.736	7.582	1.973	5.523	0.692	52	386	431	551	2.685	373	58	471	80	0
4	4	3	"fliD"	"STM1960"	15460	42800	90	385	457	240	56	58	17	100	100	0	223	250	98	137	138	18	94	88	0	3.826	3.549	3.991	4.176	1.622	3.284	0.794	52	381	415	514	1.936	329	86	401	113	0
4	5	3	"asrC"	"STM2550"	15630	42800	80	108	112	33	57	60	16	88	78	0	278	294	86	142	143	48	98	71	0	0.375	0.362	0.370	0.369	1.977	0.295	0.541	52	322	187	207	-1.415	51	136	55	152	0
4	6	3	"moeA"	"STM0846"	15800	42800	90	295	334	139	56	59	21	100	100	0	301	333	114	139	140	17	100	100	0	1.475	1.433	1.489	1.469	1.268	1.365	0.910	52	373	401	472	0.561	239	162	278	194	0
4	7	3	"cbiN"	"STM2022"	15980	42800	80	87	100	41	56	60	22	65	36	0	213	238	94	137	138	18	98	90	0	0.408	0.436	0.433	0.395	3.080	0.382	0.475	52	328	107	145	-1.294	31	76	44	101	0
4	8	3	"cobU"	"STM2018"	16160	42800	100	138	142	44	57	59	17	100	88	0	265	282	73	139	139	17	97	96	0	0.643	0.594	0.577	0.602	1.712	0.523	0.593	80	452	207	228	-0.637	81	126	85	143	0
4	9	3	"uhpA"	"STM3790"	16340	42800	100	208	210	64	58	60	18	97	95	0	450	462	112	140	140	16	100	100	0	0.484	0.472	0.454	0.438	1.499	0.471	0.859	80	442	460	474	-1.047	150	310	152	322	0
4	10	3	"trpD"	"STM1724"	16520	42790	100	103	107	32	56	58	17	82	67	0	227	243	62	141	140	16	96	90	0	0.547	0.500	0.493	0.483	2.143	0.427	0.488	80	452	133	153	-0.872	47	86	51	102	0
4	11	3	"sulA"	"STM1071"	16690	42790	90	443	455	87	57	60	17	100	100	0	463	467	94	139	141	18	100	100	0	1.191	1.213	1.241	1.232	1.255	1.198	0.904	52	364	710	726	0.253	386	324	398	328	0
4	12	3	"rfaL"	"STM3713"	16860	42790	90	488	505	107	59	61	19	100	100	0	914	899	146	142	145	30	100	100	0	0.556	0.589	0.575	0.587	1.248	0.580	0.923	52	381	1201	1203	-0.848	429	772	446	757	0
4	13	3	"bglX"	"STM2166"	17040	42790	90	955	915	200	58	60	18	100	100	0	1056	1018	220	142	145	28	100	100	0	0.981	0.978	0.978	0.987	1.143	0.979	0.966	52	387	1811	1733	-0.027	897	914	857	876	0
4	14	3	""	"STM0347"	17220	42790	100	202	218	89	60	61	16	100	98	0	819	769	186	141	142	19	100	100	0	0.209	0.252	0.230	0.233	1.524	0.256	0.776	80	452	820	786	-2.255	142	678	158	628	0
4	15	3	""	"STM1043"	17400	42790	100	289	307	107	60	61	15	100	100	0	970	975	276	140	141	17	100	100	0	0.276	0.296	0.289	0.285	1.309	0.297	0.905	80	460	1059	1082	-1.858	229	830	247	835	0
4	16	3	""	"PSLT025"	17580	42790	90	201	231	109	62	63	16	100	96	0	458	491	219	139	141	18	100	100	0	0.436	0.480	0.488	0.469	1.491	0.465	0.865	52	373	458	521	-1.198	139	319	169	352	0
4	17	3	"orf319"	"STM1389"	17750	42780	90	1937	1984	373	62	63	16	100	100	0	1055	1045	196	141	143	20	100	100	0	2.051	2.126	2.108	2.138	1.118	2.124	0.973	52	382	2789	2826	1.037	1875	914	1922	904	0
4	18	3	"yfeJ"	"STM2437"	17930	42790	100	332	327	99	61	63	17	100	100	0	753	740	179	143	145	20	100	100	0	0.444	0.446	0.439	0.437	1.297	0.442	0.910	80	442	881	863	-1.171	271	610	266	597	0
4	19	3	""	"PSLT087"	18110	42780	110	218	234	97	60	62	22	100	98	0	917	944	356	143	144	21	100	100	0	0.204	0.217	0.217	0.210	1.430	0.217	0.865	80	504	932	975	-2.292	158	774	174	801	0
4	20	3	"traU"	"PSLT092"	18290	42780	100	586	573	159	62	64	16	100	100	0	2332	2203	640	142	144	19	100	100	0	0.239	0.248	0.246	0.252	1.237	0.241	0.957	80	442	2714	2572	-2.063	524	2190	511	2061	0
4	21	3	"trbE"	"PSLT096"	18460	42770	90	145	154	57	62	63	15	98	96	0	487	515	227	143	145	20	100	100	0	0.241	0.247	0.226	0.239	1.622	0.225	0.718	52	357	427	464	-2.051	83	344	92	372	0
4	22	3	"traH"	"PSLT100"	18640	42780	90	822	850	128	63	67	26	100	100	0	2869	2894	367	146	160	125	100	100	0	0.279	0.286	0.293	0.285	1.145	0.275	0.954	52	381	3482	3535	-1.843	759	2723	787	2748	0
4	23	3	"trbH"	"PSLT105"	18820	42770	90	8661	8854	1203	64	70	35	100	100	0	1696	1714	236	145	158	117	100	100	0	5.543	5.602	5.560	5.613	1.071	5.558	0.979	52	388	10148	10359	2.471	8597	1551	8790	1569	0
4	24	3	"traX"	"PSLT110"	18990	42770	90	715	726	152	64	73	50	100	100	0	1559	1558	338	144	161	114	100	100	0	0.460	0.468	0.458	0.470	1.166	0.453	0.956	52	378	2066	2076	-1.120	651	1415	662	1414	0
4	1	4	""	"STM2717"	14910	42990	90	74	78	24	56	59	18	50	21	0	268	293	96	136	137	16	100	100	0	0.136	0.140	0.143	0.129	2.344	0.151	0.153	52	401	150	179	-2.874	18	132	22	157	0
4	2	4	""	"STM2739"	15090	42990	90	662	672	118	57	59	16	100	100	0	2124	2211	351	138	139	17	100	100	0	0.305	0.297	0.297	0.296	1.177	0.282	0.937	52	396	2591	2688	-1.715	605	1986	615	2073	0
4	3	4	""	"STM1616"	15280	42990	100	296	286	79	56	58	16	100	98	0	647	648	158	139	139	18	100	100	0	0.472	0.452	0.454	0.440	1.335	0.443	0.902	80	456	748	739	-1.082	240	508	230	509	0
4	4	4	"rimL"	"STM1611"	15450	42980	100	338	344	80	57	58	16	100	100	0	724	709	158	138	139	16	100	100	0	0.480	0.503	0.497	0.506	1.285	0.489	0.913	80	440	867	858	-1.060	281	586	287	571	0
4	5	4	"osmB"	"STM1705"	15630	42980	90	200	216	75	57	59	15	100	100	0	328	361	152	140	139	17	100	100	0	0.761	0.719	0.763	0.741	1.502	0.514	0.830	52	373	331	380	-0.395	143	188	159	221	0
4	6	4	"mppA"	"STM1679"	15810	42980	100	1432	1431	479	58	60	19	100	100	0	1769	1678	506	141	141	17	100	100	0	0.844	0.893	0.905	0.914	1.292	0.898	0.969	80	440	3002	2910	-0.245	1374	1628	1373	1537	0
4	7	4	"rnhB"	"STM0230"	15980	42980	100	618	609	187	56	60	21	100	100	0	664	638	155	141	141	19	100	100	0	1.075	1.113	1.104	1.102	1.277	1.122	0.937	80	430	1085	1050	0.104	562	523	553	497	0
4	8	4	"speE"	"STM0166"	16160	42980	100	725	708	222	57	58	15	100	100	0	476	490	112	138	139	17	100	100	0	1.976	1.849	1.862	1.809	1.248	1.888	0.946	80	432	1006	1003	0.983	668	338	651	352	0
4	9	4	"yaeB"	"STM0243"	16340	42980	100	915	904	316	58	59	14	100	100	0	675	681	178	140	140	17	100	100	0	1.602	1.564	1.552	1.497	1.336	1.619	0.946	80	442	1392	1387	0.680	857	535	846	541	0
4	10	4	"cobS"	"STM2017"	16510	42970	90	510	532	131	57	58	15	100	100	0	764	815	195	142	142	20	100	100	0	0.728	0.706	0.696	0.708	1.194	0.696	0.939	52	366	1075	1148	-0.457	453	622	475	673	0
4	11	4	"yeeI"	"STM2001"	16690	42980	100	196	220	111	58	61	18	98	95	0	491	528	206	140	141	19	100	100	0	0.393	0.418	0.401	0.379	1.526	0.428	0.843	80	460	489	550	-1.347	138	351	162	388	0
4	12	4	"fixX"	"STM0078"	16870	42980	100	69	72	19	57	60	19	31	8	0	220	237	87	140	142	21	97	85	0	0.150	0.155	0.189	0.171	2.797	0.107	0.115	80	439	92	112	-2.737	12	80	15	97	0
4	13	4	"ubiC"	"STM4233"	17050	42970	100	558	547	156	58	61	20	100	100	0	783	770	190	141	142	18	100	98	0	0.779	0.777	0.801	0.788	1.306	0.778	0.932	80	442	1142	1118	-0.361	500	642	489	629	0
4	14	4	"yjbJ"	"STM4240"	17220	42970	90	260	293	140	59	61	19	100	100	0	354	373	101	141	142	16	100	100	0	0.944	1.009	1.001	0.956	1.439	1.061	0.828	52	356	414	466	-0.084	201	213	234	232	0
4	15	4	"yjcE"	"STM4269"	17400	42970	100	1633	1537	565	58	62	28	100	100	0	1301	1210	394	142	143	17	100	100	0	1.359	1.385	1.403	1.428	1.328	1.395	0.972	80	442	2734	2547	0.442	1575	1159	1479	1068	0
4	16	4	"zur"	"STM4241"	17580	42970	100	1091	1064	355	60	63	18	100	100	0	816	798	188	140	141	17	100	100	0	1.525	1.526	1.544	1.459	1.336	1.582	0.956	80	430	1707	1662	0.609	1031	676	1004	658	0
4	17	4	"yfcZ"	"STM2390"	17750	42960	90	212	230	82	60	62	16	100	100	0	462	481	112	141	142	18	100	100	0	0.474	0.500	0.478	0.482	1.324	0.498	0.816	52	373	473	510	-1.079	152	321	170	340	0
4	18	4	""	"STM2372"	17930	42970	100	1146	1110	347	59	62	16	100	100	0	912	894	241	142	142	18	100	100	0	1.412	1.398	1.400	1.388	1.217	1.406	0.950	80	442	1857	1803	0.497	1087	770	1051	752	0
4	19	4	"ylaC"	"STM0471"	18100	42960	90	512	555	252	58	63	24	100	100	0	525	583	232	142	145	27	100	100	0	1.185	1.127	1.114	1.137	1.299	1.104	0.911	52	373	837	938	0.245	454	383	497	441	0
4	20	4	"ybaP"	"STM0496"	18290	42960	100	867	849	262	60	64	22	100	100	0	917	871	217	142	144	26	100	100	0	1.041	1.082	1.080	1.068	1.309	1.097	0.953	80	450	1582	1518	0.058	807	775	789	729	0
4	21	4	"ybbS"	"STM0514"	18470	42950	110	497	507	97	63	65	16	100	100	0	1384	1418	187	143	144	19	100	100	0	0.350	0.348	0.342	0.344	1.208	0.341	0.913	80	504	1675	1719	-1.516	434	1241	444	1275	0
4	22	4	"folD"	"STM0542"	18640	42950	90	1336	1358	195	63	67	32	100	100	0	832	848	120	143	146	26	100	100	0	1.848	1.837	1.834	1.843	1.122	1.843	0.955	52	372	1962	2000	0.886	1273	689	1295	705	0
4	23	4	"ybdG"	"STM0569"	18820	42950	90	1863	1917	282	63	73	59	100	100	0	1868	1934	258	144	154	77	100	100	0	1.044	1.036	1.015	1.036	1.109	1.016	0.960	52	382	3524	3644	0.062	1800	1724	1854	1790	0
4	24	4	"fepB"	"STM0594"	19000	42960	100	1497	1577	544	62	69	48	100	100	0	711	702	200	144	153	73	100	98	0	2.531	2.715	2.737	2.684	1.255	2.740	0.964	80	481	2002	2073	1.340	1435	567	1515	558	0
4	1	5	"slp"	"STM1819"	14920	43170	100	719	669	237	58	60	17	100	98	0	801	744	210	140	139	17	100	100	0	1.000	1.012	0.998	0.967	1.353	1.029	0.963	80	462	1322	1215	0.000	661	661	611	604	0
4	2	5	"hemK"	"STM1775"	15080	43170	90	567	589	170	58	62	26	100	100	0	706	713	173	142	144	35	100	100	0	0.902	0.930	0.917	0.928	1.235	0.947	0.935	52	363	1073	1102	-0.148	509	564	531	571	0
4	3	5	"ychK"	"STM1754"	15260	43160	90	1422	1356	283	59	68	60	100	100	0	1452	1412	306	141	152	77	100	100	0	1.040	1.020	1.013	1.025	1.146	0.997	0.976	52	381	2674	2568	0.056	1363	1311	1297	1271	0
4	4	5	"sdaA"	"STM1826"	15450	43160	100	2872	2813	588	58	65	53	100	100	0	1318	1273	270	141	147	66	100	100	0	2.391	2.434	2.440	2.458	1.149	2.431	0.978	80	450	3991	3887	1.258	2814	1177	2755	1132	0
4	5	5	"minC"	"STM1814"	15620	43150	90	1719	1674	356	59	63	31	100	100	0	956	932	198	141	143	28	100	100	0	2.037	2.042	2.079	2.063	1.169	2.015	0.969	52	379	2475	2406	1.026	1660	815	1615	791	0
4	6	5	"ycgR"	"STM1798"	15800	43150	90	814	817	183	59	65	33	100	100	0	1292	1255	253	139	145	37	100	100	0	0.655	0.679	0.675	0.677	1.168	0.666	0.957	52	379	1908	1874	-0.611	755	1153	758	1116	0
4	7	5	"yihA"	"STM4001"	15980	43160	100	726	728	270	58	62	23	100	98	0	833	819	237	139	142	29	100	98	0	0.963	0.985	0.969	0.955	1.214	1.005	0.959	80	452	1362	1350	-0.055	668	694	670	680	0
4	8	5	"oxyR"	"STM4125"	16160	43150	90	5081	5093	1049	59	64	36	100	100	0	622	639	121	141	140	17	100	100	0	10.441	10.108	10.123	10.193	1.132	10.101	0.968	52	366	5503	5532	3.384	5022	481	5034	498	0
4	9	5	"yneB"	"STM4078"	16330	43160	90	495	514	130	59	65	37	100	100	0	1386	1387	221	142	147	51	100	100	0	0.350	0.365	0.348	0.356	1.218	0.360	0.937	52	367	1680	1700	-1.513	436	1244	455	1245	0
4	10	5	"pfkA"	"STM4062"	16510	43160	100	4404	4223	1297	58	60	19	100	100	0	998	977	259	141	146	47	100	100	0	5.071	4.982	4.878	5.011	1.189	5.023	0.978	80	448	5203	5001	2.342	4346	857	4165	836	0
4	11	5	"rhaR"	"STM4049"	16680	43150	90	341	352	89	58	61	20	100	100	0	1267	1218	247	141	152	80	100	100	0	0.251	0.273	0.260	0.269	1.274	0.258	0.888	52	364	1409	1371	-1.992	283	1126	294	1077	0
4	12	5	"yihZ"	"STM4028"	16870	43150	100	335	369	204	58	61	19	100	100	0	372	408	143	142	149	67	100	96	0	1.204	1.169	1.116	1.135	1.367	1.270	0.875	80	438	507	577	0.268	277	230	311	266	0
4	13	5	"rpsK"	"STM3417"	17050	43150	100	11060	10797	4339	59	61	15	100	100	0	258	275	101	143	143	18	100	98	0	95.661	81.348	79.202	67.257	1.628	85.654	0.603	80	430	11116	10870	6.580	11001	115	10738	132	0
4	14	5	"rplF"	"STM3425"	17220	43150	100	19946	18124	5785	60	62	19	100	100	0	311	315	79	141	142	17	100	96	0	116.976	103.816	90.403	80.506	1.321	104.857	0.854	80	430	20056	18238	6.870	19886	170	18064	174	0
4	15	5	"rplN"	"STM3430"	17400	43150	100	6884	6627	2778	61	64	29	100	100	0	253	261	70	142	142	17	98	97	0	61.468	55.176	55.375	54.228	1.278	53.203	0.854	80	432	6934	6685	5.942	6823	111	6566	119	0
4	16	5	"rpsC"	"STM3434"	17580	43140	100	17837	16775	5486	59	62	27	100	100	0	369	368	86	143	142	18	97	93	0	78.664	74.293	70.800	70.488	1.280	74.593	0.933	80	430	18004	16941	6.298	17778	226	16716	225	0
4	17	5	"rplW"	"STM3438"	17760	43150	100	5909	5925	2622	60	61	16	100	100	0	216	221	53	142	142	17	96	88	0	79.041	74.241	69.961	66.597	1.372	71.895	0.756	80	439	5923	5944	6.305	5849	74	5865	79	0
4	18	5	"ppiA"	"STM3472"	17930	43140	90	3174	3185	429	58	71	82	100	100	0	903	906	167	144	147	33	100	100	0	4.105	4.104	4.132	4.154	1.126	4.077	0.961	52	356	3875	3889	2.038	3116	759	3127	762	0
4	19	5	"argI"	"STM4469"	18100	43140	90	1559	1494	382	60	72	72	100	100	0	888	849	188	144	148	32	100	100	0	2.015	2.034	2.020	2.047	1.175	2.034	0.959	52	381	2243	2139	1.011	1499	744	1434	705	0
4	20	5	"trpS2"	"STM4508"	18290	43140	100	487	479	118	61	65	27	100	100	0	1127	1103	213	140	142	22	100	100	0	0.432	0.434	0.431	0.424	1.249	0.433	0.932	80	450	1413	1381	-1.212	426	987	418	963	0
4	21	5	"dnaT"	"STM4544"	18470	43140	100	600	618	237	60	62	17	100	100	0	576	580	150	141	142	19	100	100	0	1.241	1.271	1.225	1.209	1.350	1.335	0.934	80	430	975	997	0.312	540	435	558	439	0
4	22	5	"lplA"	"STM4576"	18640	43130	90	799	777	119	63	65	17	100	100	0	1047	1021	193	142	145	22	100	100	0	0.813	0.812	0.809	0.825	1.177	0.794	0.951	52	380	1641	1593	-0.298	736	905	714	879	0
4	23	5	""	"STM4596"	18830	43130	100	340	355	116	63	66	34	98	98	0	1107	1081	267	144	145	32	100	100	0	0.288	0.312	0.303	0.296	1.362	0.318	0.918	80	448	1240	1229	-1.798	277	963	292	937	0
4	24	5	"rph"	"STM3734"	19000	43130	100	826	806	298	61	64	19	100	98	0	622	615	174	146	146	18	100	100	0	1.607	1.588	1.626	1.562	1.388	1.617	0.951	80	450	1241	1214	0.684	765	476	745	469	0
4	1	6	"yhgI"	"STM3511"	14910	43350	100	2496	2386	755	56	59	17	100	100	0	725	693	184	137	139	24	100	100	0	4.150	4.191	4.229	4.269	1.193	4.226	0.975	80	476	3028	2886	2.053	2440	588	2330	556	0
4	2	6	"yhcK"	"STM3340"	15090	43340	90	1226	1219	328	56	59	21	100	100	0	888	891	189	139	141	27	100	100	0	1.562	1.547	1.526	1.536	1.125	1.574	0.970	52	382	1919	1915	0.643	1170	749	1163	752	0
4	3	6	"yhcC"	"STM3329"	15270	43340	90	375	395	101	57	59	17	100	100	0	1134	1121	198	139	141	20	100	100	0	0.320	0.344	0.348	0.337	1.264	0.334	0.908	52	389	1313	1320	-1.646	318	995	338	982	0
4	4	6	"murA"	"STM3307"	15440	43330	90	2774	2604	706	57	70	90	100	100	0	827	796	178	139	143	35	100	100	0	3.949	3.877	3.918	3.877	1.116	3.893	0.974	52	379	3405	3204	1.982	2717	688	2547	657	0
4	5	6	"rbfA"	"STM3285"	15620	43340	90	1234	1257	335	58	69	88	100	100	0	511	528	114	138	142	33	100	100	0	3.153	3.074	3.144	3.093	1.194	3.065	0.949	52	394	1549	1589	1.657	1176	373	1199	390	0
4	6	6	"yhbT"	"STM3273"	15800	43340	90	1322	1325	136	58	62	20	100	100	0	889	881	85	139	140	19	100	100	0	1.685	1.708	1.717	1.710	1.115	1.681	0.970	52	394	2014	2009	0.753	1264	750	1267	742	0
4	7	6	""	"STM3155"	15980	43340	100	309	315	88	57	61	19	100	100	0	503	499	112	139	141	19	100	100	0	0.692	0.717	0.705	0.714	1.293	0.707	0.916	80	442	616	618	-0.531	252	364	258	360	0
4	8	6	"nupG"	"STM3113"	16150	43330	90	806	810	139	57	63	33	100	100	0	2010	1983	260	140	152	89	100	100	0	0.401	0.409	0.404	0.406	1.144	0.402	0.959	52	373	2619	2596	-1.320	749	1870	753	1843	0
4	9	6	"gshB"	"STM3095"	16340	43340	100	2400	2291	656	59	63	31	100	100	0	1125	1113	243	139	150	83	100	100	0	2.374	2.292	2.290	2.222	1.207	2.346	0.977	80	449	3327	3206	1.247	2341	986	2232	974	0
4	10	6	""	"STM3075"	16510	43330	100	378	406	193	58	61	16	100	97	0	725	726	220	139	140	16	100	100	0	0.546	0.593	0.572	0.552	1.359	0.627	0.882	80	428	906	935	-0.873	320	586	348	587	0
4	11	6	"iciA"	"STM3064"	16690	43330	90	258	257	64	60	61	15	100	100	0	513	524	84	140	141	18	100	100	0	0.531	0.513	0.504	0.495	1.320	0.506	0.830	52	380	571	581	-0.914	198	373	197	384	0
4	12	6	"fldB"	"STM3045"	16870	43330	100	1752	1762	527	59	61	15	100	100	0	883	920	237	140	141	17	100	100	0	2.279	2.183	2.167	2.173	1.166	2.213	0.969	80	452	2436	2483	1.188	1693	743	1703	780	0
4	13	6	"nadE"	"STM1310"	17040	43330	90	1260	1321	234	59	62	20	100	100	0	1163	1198	187	142	145	25	100	100	0	1.176	1.195	1.203	1.193	1.114	1.179	0.964	52	379	2222	2318	0.234	1201	1021	1262	1056	0
4	14	6	"ydiE"	"STM1346"	17230	43320	90	432	445	177	59	62	19	100	100	0	293	307	93	141	143	19	100	98	0	2.454	2.325	2.343	2.393	1.344	2.295	0.853	52	376	525	552	1.295	373	152	386	166	0
4	15	6	"lpp"	"STM1377"	17390	43320	90	487	491	192	61	64	26	100	100	0	236	237	53	142	142	18	94	88	0	4.532	4.526	4.323	4.795	1.626	4.549	0.804	52	364	520	525	2.180	426	94	430	95	0
4	16	6	"sodB"	"STM1431"	17570	43320	90	1162	1193	275	59	66	33	100	100	0	957	996	220	142	146	34	100	100	0	1.353	1.328	1.335	1.332	1.150	1.321	0.961	52	382	1918	1988	0.437	1103	815	1134	854	0
4	17	6	"gst"	"STM1451"	17760	43320	100	1890	1810	643	60	64	27	100	100	0	773	726	217	141	143	28	100	98	0	2.896	2.991	2.992	3.058	1.215	3.008	0.977	80	456	2462	2335	1.534	1830	632	1750	585	0
4	18	6	"sodC"	"STM1044"	17930	43320	90	680	678	138	59	60	15	100	100	0	892	881	141	143	143	18	100	100	0	0.829	0.839	0.842	0.833	1.138	0.832	0.957	52	372	1370	1357	-0.270	621	749	619	738	0
4	19	6	"yhhV"	"STM3559"	18110	43320	100	224	245	124	59	62	18	97	96	0	284	307	122	143	143	18	97	93	0	1.170	1.134	1.126	1.136	1.677	1.079	0.858	80	452	306	350	0.227	165	141	186	164	0
4	20	6	"yhhL"	"STM3573"	18280	43310	90	281	276	79	61	64	23	100	100	0	404	397	81	139	143	26	100	100	0	0.830	0.833	0.805	0.811	1.330	0.836	0.874	52	370	485	473	-0.268	220	265	215	258	0
4	21	6	"yhhQ"	"STM3579"	18480	43310	100	401	393	125	60	63	21	100	100	0	1088	1084	285	140	143	24	100	100	0	0.360	0.353	0.353	0.346	1.341	0.353	0.922	80	445	1289	1277	-1.475	341	948	333	944	0
4	22	6	"nikR"	"STM3584"	18640	43310	90	376	407	158	62	64	18	100	100	0	535	558	155	143	145	21	100	100	0	0.801	0.831	0.792	0.821	1.251	0.859	0.915	52	370	706	760	-0.320	314	392	345	415	0
4	23	6	""	"STM3595"	18830	43310	100	1495	1497	372	63	65	18	100	100	0	1318	1318	362	143	144	19	100	100	0	1.219	1.220	1.223	1.279	1.304	1.207	0.974	80	460	2607	2609	0.285	1432	1175	1434	1175	0
4	24	6	""	"STM3600"	19000	43310	90	356	359	89	61	63	18	100	100	0	1343	1387	308	144	145	18	100	100	0	0.246	0.240	0.234	0.237	1.269	0.231	0.908	52	378	1494	1541	-2.023	295	1199	298	1243	0
4	1	7	"yidF"	"STM3803"	14910	43530	90	538	535	112	56	58	15	100	100	0	881	884	147	136	138	17	100	100	0	0.647	0.640	0.640	0.636	1.185	0.630	0.937	52	379	1227	1227	-0.628	482	745	479	748	0
4	2	7	"ibpA"	"STM3809"	15090	43530	100	5517	5402	2411	56	58	16	100	100	0	344	345	98	136	138	25	100	98	0	26.255	25.579	25.545	25.194	1.297	25.939	0.934	80	470	5669	5555	4.715	5461	208	5346	209	0
4	3	7	"ccmC"	"STM2252"	15270	43530	100	900	1058	785	57	58	15	100	100	0	578	580	170	137	138	17	100	100	0	1.912	2.260	2.126	2.014	1.665	3.096	0.772	80	450	1284	1444	0.935	843	441	1001	443	0
4	4	7	"torC"	"STM3823"	15450	43530	100	228	224	75	55	58	22	98	98	0	894	870	231	137	138	17	100	100	0	0.229	0.231	0.228	0.218	1.488	0.225	0.805	80	434	930	902	-2.130	173	757	169	733	0
4	5	7	"dgoK"	"STM3829"	15620	43520	100	815	817	195	57	59	15	100	100	0	1255	1231	234	138	139	17	100	100	0	0.679	0.695	0.692	0.685	1.238	0.697	0.948	80	440	1875	1853	-0.559	758	1117	760	1093	0
4	6	7	""	"STM3833"	15810	43530	100	246	246	76	57	60	16	98	97	0	765	740	181	140	140	17	100	100	0	0.302	0.315	0.313	0.298	1.421	0.312	0.880	80	449	814	789	-1.725	189	625	189	600	0
4	7	7	""	"STM0098"	15980	43520	100	216	221	65	57	60	16	100	100	0	852	845	136	139	140	17	100	100	0	0.223	0.232	0.223	0.219	1.429	0.233	0.842	80	430	872	870	-2.165	159	713	164	706	0
4	8	7	"ilvI"	"STM0116"	16160	43510	100	1880	1869	313	59	61	19	100	100	0	2541	2460	452	142	144	29	100	100	0	0.759	0.781	0.765	0.794	1.177	0.770	0.965	80	472	4220	4128	-0.398	1821	2399	1810	2318	0
4	9	7	"ftsI"	"STM0122"	16340	43510	90	1928	1876	373	60	61	14	100	100	0	1751	1673	310	141	143	18	100	100	0	1.160	1.185	1.189	1.189	1.119	1.182	0.972	52	372	3478	3348	0.214	1868	1610	1816	1532	0
4	10	7	"murC"	"STM0129"	16520	43510	90	1528	1465	321	60	61	15	100	100	0	763	753	127	140	140	18	100	100	0	2.356	2.292	2.343	2.281	1.179	0.515	0.164	52	381	2091	2018	1.237	1468	623	1405	613	0
4	11	7	"guaC"	"STM0141"	16690	43510	90	6960	6848	1654	60	62	17	100	100	0	935	918	202	143	143	18	100	100	0	8.712	8.759	8.715	8.821	1.128	8.718	0.964	52	380	7692	7563	3.123	6900	792	6788	775	0
4	12	7	"aroP"	"STM0150"	16860	43510	90	1071	1014	264	62	65	20	100	100	0	888	845	237	140	141	21	100	100	0	1.349	1.350	1.356	1.391	1.221	1.323	0.960	52	381	1757	1657	0.432	1009	748	952	705	0
4	13	7	""	"STM1549"	17040	43510	90	884	939	238	62	65	19	100	100	0	999	1007	192	140	143	25	100	100	0	0.957	1.012	1.012	1.003	1.190	1.022	0.932	52	389	1681	1744	-0.064	822	859	877	867	0
4	14	7	""	"STM1554"	17220	43510	90	269	285	70	62	65	33	100	100	0	1119	1072	199	143	145	22	100	100	0	0.212	0.240	0.237	0.235	1.235	0.233	0.898	52	387	1183	1152	-2.237	207	976	223	929	0
4	15	7	""	"STM1558"	17390	43500	90	1116	1122	137	61	72	95	100	100	0	3087	3091	206	143	163	151	100	100	0	0.358	0.360	0.359	0.358	1.112	0.352	0.919	52	389	3999	4009	-1.481	1055	2944	1061	2948	0
4	16	7	"sfcA"	"STM1566"	17580	43500	100	3089	3097	271	60	65	35	100	100	0	2190	2190	169	141	154	121	100	100	0	1.478	1.482	1.481	1.481	1.101	1.508	0.967	80	480	5078	5086	0.564	3029	2049	3037	2049	0
4	17	7	"fdnG"	"STM1570"	17760	43510	90	328	327	89	59	60	14	100	100	0	572	570	117	141	141	17	100	100	0	0.624	0.625	0.618	0.617	1.314	0.624	0.890	52	374	700	697	-0.680	269	431	268	429	100
4	18	7	"narZ"	"STM1577"	17930	43500	80	96	96	28	61	61	15	73	57	0	259	274	73	138	137	17	100	98	0	0.289	0.257	0.248	0.246	2.618	0.205	0.285	52	328	156	171	-1.790	35	121	35	136	0
4	19	7	"yciO"	"STM1720"	18110	43500	100	1003	1073	394	61	63	17	100	100	0	530	536	170	138	139	17	100	100	0	2.403	2.543	2.611	2.588	1.260	2.537	0.953	80	442	1334	1410	1.265	942	392	1012	398	0
4	20	7	"yciC"	"STM1734"	18290	43500	100	1623	1566	506	60	62	18	100	100	0	815	802	192	140	141	19	100	100	0	2.316	2.275	2.280	2.189	1.294	2.367	0.953	80	439	2238	2168	1.211	1563	675	1506	662	0
4	21	7	""	"STM1747"	18460	43490	90	224	227	65	61	62	16	100	100	0	409	434	76	141	140	19	100	100	0	0.608	0.567	0.529	0.541	1.444	0.556	0.812	52	372	431	459	-0.717	163	268	166	293	0
4	22	7	"narI"	"STM1761"	18630	43490	90	195	211	67	62	65	20	100	98	0	631	636	157	143	148	46	100	100	0	0.273	0.302	0.297	0.288	1.415	0.301	0.800	52	395	621	642	-1.875	133	488	149	493	0
4	23	7	"chaB"	"STM1770"	18820	43490	90	131	139	66	63	64	18	98	84	0	270	275	52	143	149	39	100	92	0	0.535	0.576	0.577	0.505	1.711	0.502	0.626	52	387	195	208	-0.901	68	127	76	132	0
4	24	7	""	"STM1785"	18990	43490	90	648	660	105	63	72	81	100	100	0	1991	1984	197	145	162	111	100	100	0	0.317	0.325	0.317	0.322	1.175	0.311	0.823	52	386	2431	2436	-1.658	585	1846	597	1839	0
4	1	8	"nuoN"	"STM2316"	14920	43710	100	1440	1356	500	57	59	15	100	100	0	1224	1119	364	138	138	18	100	100	0	1.273	1.324	1.353	1.346	1.397	1.337	0.954	80	474	2469	2280	0.349	1383	1086	1299	981	0
4	2	8	"nuoC"	"STM2326"	15090	43710	90	1279	1300	363	56	59	17	100	100	0	959	948	221	136	136	18	100	100	0	1.486	1.532	1.524	1.519	1.138	1.551	0.970	52	356	2046	2056	0.571	1223	823	1244	812	0
4	3	8	"yfbS"	"STM2333"	15270	43710	100	455	440	131	58	61	16	100	100	0	556	537	129	137	138	19	100	100	0	0.947	0.955	0.955	0.943	1.343	0.963	0.930	80	442	816	782	-0.078	397	419	382	400	0
4	4	8	"yfcC"	"STM2339"	15450	43700	100	198	195	55	58	60	17	100	98	0	517	524	135	139	141	18	100	100	0	0.370	0.356	0.356	0.344	1.607	0.330	0.739	80	430	518	522	-1.433	140	378	137	385	0
4	5	8	""	"STM2343"	15630	43700	100	196	199	70	60	62	16	97	93	0	475	473	125	138	139	17	100	100	0	0.404	0.415	0.380	0.380	1.652	0.409	0.755	80	432	473	474	-1.309	136	337	139	335	0
4	6	8	"yfcH"	"STM2350"	15800	43700	90	755	763	110	60	63	18	100	100	0	1183	1232	186	139	141	25	100	100	0	0.666	0.643	0.642	0.644	1.137	0.626	0.949	52	356	1739	1796	-0.587	695	1044	703	1093	0
4	7	8	"fdx"	"STM2538"	15970	43700	90	1330	1364	356	63	122	159	100	100	0	546	554	138	147	292	415	46	0	0	3.175	3.197	3.330	3.242	1.271	2.919	0.504	52	340	1666	1708	1.667	1267	399	1301	407	100
4	8	8	"cadB"	"STM2558"	16130	43720	120	560	527	229	62	106	138	86	83	0	1453	1337	519	145	260	372	87	82	0	0.381	0.390	0.378	0.383	1.778	0.374	0.885	120	587	1806	1657	-1.393	498	1308	465	1192	100
4	9	8	"yfhG"	"STM2563"	16340	43700	100	922	903	247	61	62	16	100	100	0	791	783	185	141	141	17	100	100	0	1.325	1.312	1.304	1.305	1.302	1.321	0.936	80	469	1511	1484	0.406	861	650	842	642	0
4	10	8	""	"STM2570"	16510	43690	90	289	313	82	61	63	17	100	100	0	684	707	134	140	142	32	100	100	0	0.419	0.444	0.450	0.433	1.343	0.411	0.832	52	378	772	819	-1.255	228	544	252	567	0
4	11	8	""	"STM2587"	16680	43690	90	276	288	93	59	61	18	100	100	0	1367	1331	266	141	145	37	100	100	0	0.177	0.192	0.186	0.182	1.345	0.192	0.875	52	394	1443	1419	-2.498	217	1226	229	1190	0
4	12	8	""	"STM2593"	16870	43690	90	319	360	214	60	63	19	100	100	0	1059	1047	242	140	141	28	100	100	0	0.282	0.331	0.303	0.308	1.351	0.343	0.683	52	394	1178	1207	-1.827	259	919	300	907	0
4	13	8	"yhbP"	"STM3270"	17050	43690	100	608	607	185	60	63	27	100	100	0	862	817	212	140	140	18	100	100	0	0.759	0.808	0.805	0.807	1.352	0.809	0.910	80	440	1270	1224	-0.398	548	722	547	677	0
4	14	8	""	"STM3277"	17220	43690	100	300	303	83	61	64	27	100	98	0	1326	1294	245	143	143	18	100	100	0	0.202	0.210	0.210	0.202	1.391	0.209	0.889	80	440	1422	1393	-2.307	239	1183	242	1151	0
4	15	8	"pnp"	"STM3282"	17400	43690	100	17142	16946	1529	60	69	85	100	100	0	1951	1935	155	142	148	70	100	100	0	9.443	9.418	9.431	9.407	1.110	9.605	0.975	80	435	18891	18679	3.239	17082	1809	16886	1793	0
4	16	8	"secG"	"STM3293"	17570	43680	90	2904	2899	705	63	68	28	100	100	0	614	618	128	143	146	26	100	100	0	6.032	5.971	5.974	5.996	1.168	5.927	0.944	52	373	3312	3311	2.593	2841	471	2836	475	0
4	17	8	"yhbE"	"STM3302"	17760	43690	100	1630	1637	461	59	63	22	100	100	0	941	918	182	141	142	18	100	100	0	1.964	2.031	2.010	2.007	1.228	2.104	0.939	80	461	2371	2355	0.974	1571	800	1578	777	0
4	18	8	"yrbA"	"STM3308"	17930	43680	90	587	629	188	61	63	17	100	100	0	458	466	126	142	142	17	100	100	0	1.665	1.753	1.719	1.782	1.324	1.763	0.889	52	364	842	892	0.735	526	316	568	324	0
4	19	8	""	"STM0718"	18110	43680	100	298	292	78	64	65	19	98	98	0	1091	1098	171	139	140	17	100	100	0	0.246	0.238	0.218	0.224	1.448	0.237	0.844	80	430	1186	1187	-2.024	234	952	228	959	0
4	20	8	""	"STM0724"	18280	43670	100	66	69	17	60	62	16	37	8	0	154	164	37	140	141	18	41	18	0	0.429	0.375	0.581	0.501	3.196	0.209	0.031	80	428	20	33	-1.222	6	14	9	24	-100
4	21	8	"sdhD"	"STM0733"	18460	43680	90	664	676	152	63	67	23	100	100	0	754	759	145	142	144	21	100	100	0	0.982	0.994	0.977	0.990	1.218	0.971	0.929	52	388	1213	1230	-0.026	601	612	613	617	0
4	22	8	"ybgC"	"STM0744"	18650	43680	100	597	591	169	62	67	22	100	100	0	637	652	155	141	142	22	100	100	0	1.079	1.035	1.034	1.027	1.303	1.041	0.916	80	480	1031	1040	0.109	535	496	529	511	0
4	23	8	"ybgF"	"STM0750"	18830	43680	100	2888	2842	830	63	65	18	100	100	0	891	905	238	142	143	17	100	100	0	3.772	3.642	3.697	3.636	1.202	3.681	0.958	80	440	3574	3542	1.915	2825	749	2779	763	0
4	24	8	"aroG"	"STM0760"	18990	43660	90	3246	3110	885	66	89	161	100	100	0	1211	1129	320	143	151	51	100	98	0	2.978	3.087	3.095	3.184	1.274	3.095	0.964	52	369	4248	4030	1.574	3180	1068	3044	986	0
4	1	9	""	"STM0868"	14910	43880	90	833	834	103	58	62	22	100	100	0	1594	1597	140	139	145	51	100	100	0	0.533	0.532	0.536	0.530	1.140	0.524	0.963	52	379	2230	2234	-0.909	775	1455	776	1458	0
4	2	9	"rimK"	"STM0875"	15090	43890	100	691	705	201	59	62	21	100	100	0	1116	1089	280	139	144	47	100	100	0	0.647	0.680	0.669	0.676	1.196	0.678	0.962	80	452	1609	1596	-0.628	632	977	646	950	0
4	3	9	"ybjF"	"STM0882"	15270	43890	100	510	489	185	57	59	15	98	98	0	989	941	283	138	138	17	100	100	0	0.532	0.538	0.520	0.509	1.363	0.544	0.931	80	432	1304	1235	-0.910	453	851	432	803	0
4	4	9	"artP"	"STM0891"	15450	43890	100	2273	2126	616	57	59	16	100	100	0	944	908	201	139	140	18	100	100	0	2.753	2.691	2.731	2.614	1.253	2.763	0.966	80	442	3021	2838	1.461	2216	805	2069	769	0
4	5	9	""	"STM0896"	15630	43880	100	165	178	64	57	59	15	100	98	0	777	783	173	139	139	17	100	100	0	0.169	0.188	0.178	0.171	1.564	0.184	0.732	80	442	746	765	-2.563	108	638	121	644	0
4	6	9	""	"STM0901"	15800	43880	90	228	238	69	58	60	18	100	100	0	1364	1380	251	139	142	25	100	100	0	0.139	0.145	0.135	0.138	1.412	0.145	0.790	52	373	1395	1421	-2.849	170	1225	180	1241	0
4	7	9	""	"STM1035"	15980	43880	90	160	186	81	61	105	138	32	1	0	588	676	259	146	276	385	75	13	0	0.224	0.236	0.209	0.217	1.585	0.250	0.742	52	394	541	655	-2.159	99	442	125	530	100
4	8	9	""	"STM1039"	16170	43880	90	222	250	131	57	66	51	100	82	0	742	812	296	141	165	170	100	96	0	0.275	0.288	0.256	0.266	1.469	0.282	0.697	52	344	766	864	-1.865	165	601	193	671	0
4	9	9	"aceK"	"STM4185"	16340	43880	100	479	467	133	59	61	18	100	100	0	1740	1656	407	140	140	18	100	100	0	0.262	0.269	0.265	0.265	1.342	0.265	0.923	80	430	2020	1924	-1.930	420	1600	408	1516	0
4	10	9	""	"STM4196"	16500	43880	90	194	201	59	63	65	21	100	98	0	1033	981	248	140	150	71	100	100	0	0.147	0.164	0.163	0.157	1.506	0.165	0.788	52	370	1024	979	-2.769	131	893	138	841	0
4	11	9	""	"STM4200"	16690	43880	100	456	444	138	59	63	22	96	95	0	1457	1468	358	140	148	64	100	100	0	0.301	0.290	0.289	0.263	1.640	0.290	0.934	80	469	1714	1713	-1.730	397	1317	385	1328	0
4	12	9	""	"STM4204"	16860	43870	90	327	342	96	61	62	15	100	100	0	1366	1393	325	139	140	21	100	100	0	0.217	0.224	0.223	0.220	1.270	0.223	0.908	52	380	1493	1535	-2.206	266	1227	281	1254	0
4	13	9	"pduE"	"STM2042"	17050	43870	100	155	164	60	60	61	15	96	93	0	813	781	163	140	141	20	100	100	0	0.141	0.162	0.151	0.145	1.659	0.162	0.725	80	450	768	745	-2.825	95	673	104	641	0
4	14	9	"pduV"	"STM2056"	17220	43870	90	192	204	66	59	61	15	100	100	0	800	812	161	141	141	18	100	100	0	0.202	0.216	0.206	0.203	1.430	0.209	0.798	52	365	792	816	-2.309	133	659	145	671	0
4	15	9	"stfF"	"STM0199"	17420	43870	120	238	238	75	62	65	22	98	95	0	886	878	245	142	154	72	98	96	0	0.237	0.239	0.227	0.232	1.550	0.235	0.837	120	538	920	912	-2.080	176	744	176	736	0
4	16	9	"thiH"	"STM4159"	17580	43870	100	496	479	104	62	65	21	100	100	0	1576	1597	259	142	151	38	100	100	0	0.303	0.287	0.285	0.279	1.269	0.285	0.928	80	405	1868	1872	-1.724	434	1434	417	1455	0
4	17	9	"yojN"	"STM2269"	17760	43870	100	1804	1756	477	59	61	15	100	100	0	2737	2666	506	142	143	17	100	100	0	0.672	0.672	0.682	0.623	1.450	0.685	0.965	80	408	4340	4221	-0.573	1745	2595	1697	2524	0
4	18	9	""	"STM4261"	17930	43860	100	1717	1763	1295	60	63	18	100	100	0	371	393	207	141	141	17	100	97	0	7.204	6.758	6.861	6.886	1.392	6.726	0.935	80	430	1887	1955	2.849	1657	230	1703	252	100
4	19	9	"traP"	"PSLT082"	18110	43860	100	251	269	115	60	63	17	98	97	0	1341	1321	510	139	139	16	100	100	0	0.159	0.177	0.168	0.169	1.452	0.177	0.893	80	452	1393	1391	-2.654	191	1202	209	1182	0
4	20	9	""	"STM1542"	18290	43850	90	244	263	94	60	61	15	100	100	0	818	837	198	139	140	17	100	100	0	0.271	0.291	0.287	0.278	1.390	0.297	0.855	52	375	863	901	-1.884	184	679	203	698	0
4	21	9	""	"STM4309"	18470	43860	100	627	622	111	62	64	17	100	100	0	2611	2516	408	141	141	18	100	100	0	0.229	0.236	0.233	0.235	1.238	0.230	0.949	80	452	3035	2935	-2.128	565	2470	560	2375	0
4	22	9	"adi"	"STM4296"	18640	43860	90	572	589	129	62	63	16	100	100	0	1752	1712	267	142	143	25	100	100	0	0.317	0.336	0.329	0.331	1.223	0.330	0.924	52	358	2120	2097	-1.658	510	1610	527	1570	0
4	23	9	"lpxO"	"STM4286"	18810	43850	90	1037	1016	197	64	71	45	100	100	0	1562	1554	269	143	159	99	100	100	0	0.686	0.675	0.666	0.673	1.167	0.654	0.945	52	374	2392	2363	-0.544	973	1419	952	1411	0
4	24	9	"nrfC"	"STM4279"	19000	43850	110	124	146	83	63	71	65	43	11	0	393	467	306	143	154	83	96	87	0	0.244	0.256	0.250	0.244	1.752	0.234	0.683	80	568	311	407	-2.035	61	250	83	324	0
4	1	10	"yafB"	"STM0255"	14920	44070	100	904	876	252	58	61	22	100	98	0	1099	1067	251	138	139	23	100	98	0	0.880	0.881	0.864	0.865	1.183	0.879	0.957	80	483	1807	1747	-0.184	846	961	818	929	0
4	2	10	""	"STM0274"	15090	44060	90	447	474	112	59	61	18	100	100	0	1656	1657	229	140	141	26	100	100	0	0.256	0.274	0.267	0.269	1.251	0.273	0.914	52	364	1904	1932	-1.966	388	1516	415	1517	0
4	3	10	""	"STM0282"	15270	44060	90	247	249	72	58	59	15	98	98	0	856	819	194	137	140	22	100	100	0	0.263	0.280	0.274	0.277	1.287	0.273	0.870	52	372	908	873	-1.928	189	719	191	682	0
4	4	10	""	"STM0288"	15440	44060	90	121	126	33	58	60	16	96	88	0	537	541	121	138	142	31	100	100	0	0.158	0.169	0.151	0.153	1.814	0.162	0.647	52	378	462	471	-2.663	63	399	68	403	0
4	5	10	""	"STM0297"	15630	44060	80	89	92	23	57	59	26	59	19	0	298	317	91	136	136	17	98	98	0	0.198	0.193	0.171	0.175	2.302	0.171	0.167	52	322	194	216	-2.340	32	162	35	181	0
4	6	10	"yafJ"	"STM0311"	15810	44060	100	344	349	95	57	60	26	100	100	0	377	378	68	136	137	17	98	98	0	1.191	1.207	1.132	1.210	1.487	1.238	0.866	80	440	528	534	0.252	287	241	292	242	0
4	7	10	"ycfJ"	"STM1212"	15980	44050	90	278	295	113	57	58	15	100	100	0	340	367	113	139	139	18	100	100	0	1.100	1.044	1.067	1.038	1.343	1.030	0.896	52	356	422	466	0.137	221	201	238	228	0
4	8	10	"ycfX"	"STM1220"	16150	44050	90	1270	1235	284	59	71	74	100	100	0	1092	1046	263	139	151	79	100	98	0	1.271	1.297	1.263	1.347	1.332	1.247	0.963	52	382	2164	2083	0.346	1211	953	1176	907	0
4	9	10	""	"STM1236"	16330	44060	90	150	152	46	60	72	72	65	11	0	266	274	59	139	149	75	90	28	0	0.709	0.681	0.645	0.665	1.545	0.681	0.663	52	379	217	227	-0.497	90	127	92	135	0
4	10	10	""	"STM1253"	16520	44050	90	411	433	124	59	61	16	100	100	0	484	487	99	138	138	18	100	100	0	1.017	1.072	1.034	1.063	1.260	1.087	0.903	52	396	698	723	0.025	352	346	374	349	0
4	11	10	"yoaG"	"STM1272"	16700	44050	90	84	93	35	59	61	19	57	32	0	275	280	52	139	139	17	100	100	0	0.184	0.241	0.219	0.178	2.555	0.233	0.235	52	366	161	175	-2.444	25	136	34	141	0
4	12	10	""	"STM1276"	16870	44050	90	293	303	74	60	61	15	100	100	0	295	298	46	138	138	16	100	100	0	1.484	1.519	1.556	1.507	1.363	1.501	0.802	52	374	390	403	0.570	233	157	243	160	0
4	13	10	"rstB"	"STM1471"	17040	44040	90	532	538	123	59	61	15	100	100	0	1611	1539	292	138	141	26	100	100	0	0.321	0.342	0.337	0.339	1.236	0.330	0.938	52	373	1946	1880	-1.639	473	1473	479	1401	0
4	14	10	"ydgH"	"STM1478"	17230	44050	100	2369	2141	725	58	61	16	100	100	0	1065	986	261	138	141	25	100	100	0	2.493	2.456	2.428	2.396	1.237	2.523	0.969	80	449	3238	2931	1.318	2311	927	2083	848	0
4	15	10	"ynfM"	"STM1486"	17390	44040	90	592	597	190	61	66	29	100	100	0	1501	1468	358	141	158	104	100	100	0	0.390	0.404	0.390	0.398	1.264	0.407	0.913	52	344	1891	1863	-1.357	531	1360	536	1327	0
4	16	10	""	"STM1493"	17570	44040	90	473	477	74	60	67	34	100	100	0	1524	1553	197	142	167	129	100	100	0	0.299	0.296	0.297	0.294	1.202	0.282	0.937	52	386	1795	1828	-1.743	413	1382	417	1411	0
4	17	10	"ynfD"	"STM1500"	17760	44030	90	716	685	194	58	62	20	100	100	0	459	456	93	142	149	62	100	98	0	2.076	1.997	1.979	1.989	1.200	2.005	0.930	52	375	975	941	1.054	658	317	627	314	0
4	18	10	"udg"	"STM2080"	17940	44040	100	1710	1626	300	61	63	18	100	100	0	1502	1482	256	140	140	17	100	100	0	1.211	1.166	1.172	1.170	1.174	1.166	0.968	80	430	3011	2907	0.276	1649	1362	1565	1342	0
4	19	10	""	"STM2787"	18110	44040	80	137	142	29	60	61	16	98	94	0	471	479	81	140	140	17	100	100	0	0.233	0.242	0.228	0.230	1.458	0.234	0.691	52	314	408	421	-2.104	77	331	82	339	0
4	20	10	"gabT"	"STM2792"	18280	44030	90	508	499	80	61	64	18	100	100	0	1592	1586	251	142	145	37	100	100	0	0.308	0.303	0.320	0.302	1.185	0.293	0.948	52	395	1897	1882	-1.698	447	1450	438	1444	0
4	21	10	"mobA"	"STM3994"	18470	44030	90	718	772	193	62	65	20	100	100	0	963	952	171	140	144	34	100	100	0	0.797	0.874	0.861	0.867	1.178	0.873	0.949	52	378	1479	1522	-0.327	656	823	710	812	0
4	22	10	""	"STM4014"	18640	44030	90	244	254	65	61	64	21	100	100	0	1028	1058	142	141	143	28	100	100	0	0.206	0.210	0.207	0.202	1.345	0.201	0.842	52	373	1070	1110	-2.277	183	887	193	917	0
4	23	10	""	"STM4033"	18820	44030	90	126	128	41	63	64	17	86	75	0	224	219	29	143	145	27	96	76	0	0.778	0.855	0.823	0.778	2.252	0.878	0.560	52	380	144	141	-0.363	63	81	65	76	0
4	24	10	""	"STM4054"	19010	44030	100	307	321	110	63	65	19	100	98	0	943	921	244	142	143	17	100	100	0	0.305	0.331	0.320	0.313	1.427	0.334	0.881	80	484	1045	1037	-1.715	244	801	258	779	0
4	1	11	""	"STM2943"	14920	44240	90	287	297	69	57	59	20	100	100	0	1191	1191	289	137	137	16	100	100	0	0.218	0.228	0.225	0.227	1.207	0.220	0.916	52	370	1284	1294	-2.196	230	1054	240	1054	0
4	2	11	""	"STM2955"	15090	44240	90	191	198	64	59	61	19	98	98	0	405	400	78	140	140	19	100	100	0	0.498	0.535	0.538	0.492	1.643	0.533	0.777	52	387	397	399	-1.005	132	265	139	260	0
4	3	11	"yqcC"	"STM2965"	15280	44240	90	207	208	69	59	61	18	100	98	0	284	301	75	137	138	18	100	100	0	1.007	0.909	0.976	0.887	1.541	0.976	0.757	52	387	295	313	0.010	148	147	149	164	0
4	4	11	"fucO"	"STM2973"	15450	44240	90	428	449	107	59	60	17	100	100	0	1582	1607	265	137	139	19	100	100	0	0.255	0.265	0.256	0.261	1.230	0.262	0.924	52	373	1814	1860	-1.969	369	1445	390	1470	0
4	5	11	"fucK"	"STM2977"	15630	44240	100	188	184	53	58	60	17	96	93	0	823	807	192	135	137	18	100	100	0	0.189	0.188	0.179	0.175	1.520	0.187	0.803	80	462	818	798	-2.404	130	688	126	672	0
4	6	11	"csdA"	"STM2984"	15810	44230	100	569	580	159	59	61	16	100	100	0	780	782	177	135	135	17	100	100	0	0.791	0.805	0.780	0.799	1.252	0.810	0.940	80	427	1155	1168	-0.339	510	645	521	647	0
4	7	11	"yqhE"	"STM3165"	15980	44230	100	711	706	185	61	62	18	100	100	0	1346	1281	329	137	138	17	100	100	0	0.538	0.564	0.566	0.570	1.233	0.555	0.956	80	430	1859	1789	-0.895	650	1209	645	1144	0
4	8	11	""	"STM3175"	16150	44230	90	978	1012	289	61	68	44	100	100	0	1008	1016	252	138	146	50	100	100	0	1.054	1.083	1.090	1.083	1.146	1.089	0.966	52	365	1787	1829	0.076	917	870	951	878	0
4	9	11	"STMF1.5"	"Not LT2a91"	16330	44230	100	77	82	27	61	66	40	20	2	0	169	178	54	140	144	46	21	5	0	0.552	0.553	0.744	0.766	3.487	0.298	0.122	80	452	45	59	-0.858	16	29	21	38	-75
4	10	11	"yfiO"	"STM2663"	16510	44230	90	2550	2559	488	59	70	83	100	100	0	718	723	139	138	140	27	100	100	0	4.295	4.274	4.333	4.315	1.154	4.253	0.962	52	373	3071	3085	2.103	2491	580	2500	585	0
4	11	11	""	"STM2680"	16680	44220	90	420	443	196	59	75	87	100	92	0	627	661	214	139	151	70	100	100	0	0.740	0.736	0.717	0.712	1.301	0.739	0.902	52	384	849	906	-0.435	361	488	384	522	0
4	12	11	""	"STM2690"	16860	44220	90	518	535	130	60	73	86	100	100	0	1315	1291	200	140	160	113	100	100	0	0.390	0.413	0.393	0.406	1.236	0.399	0.915	52	389	1633	1626	-1.359	458	1175	475	1151	0
4	13	11	"ybbN"	"STM0504"	17040	44220	90	1995	1926	373	60	72	84	100	100	0	931	924	204	140	153	94	100	100	0	2.446	2.380	2.379	2.407	1.167	2.349	0.949	52	402	2726	2650	1.291	1935	791	1866	784	0
4	14	11	"allA"	"STM0515"	17230	44220	90	312	341	123	59	65	35	100	100	0	845	823	146	141	142	22	100	100	0	0.359	0.413	0.374	0.390	1.358	0.425	0.848	52	387	957	964	-1.476	253	704	282	682	0
4	15	11	""	"STM0520"	17410	44220	90	269	277	80	61	64	16	100	100	0	1167	1128	226	142	142	16	100	100	0	0.203	0.219	0.208	0.214	1.332	0.214	0.860	52	388	1233	1202	-2.301	208	1025	216	986	0
4	16	11	"ybbY"	"STM0524"	17580	44220	90	413	427	72	62	64	17	100	100	0	1806	1794	190	141	143	20	100	100	0	0.211	0.221	0.217	0.218	1.196	0.221	0.932	52	287	2016	2018	-2.246	351	1665	365	1653	100
4	17	11	"ylbE"	"STM0530"	17750	44220	90	245	255	73	60	65	27	100	100	0	1313	1247	274	142	148	48	100	100	0	0.158	0.176	0.168	0.170	1.315	0.169	0.835	52	367	1356	1300	-2.662	185	1171	195	1105	0
4	18	11	"cysS"	"STM0537"	17940	44210	100	6079	5591	1541	62	64	17	100	100	0	1704	1594	435	142	146	43	100	97	0	3.852	3.808	3.874	3.998	1.282	3.810	0.975	80	459	7579	6981	1.946	6017	1562	5529	1452	0
4	19	11	"yohJ"	"STM2181"	18120	44220	90	265	348	214	61	62	16	100	100	0	441	488	250	143	142	17	100	100	0	0.685	0.832	0.733	0.764	1.485	0.838	0.700	52	374	502	632	-0.547	204	298	287	345	0
4	20	11	"galS"	"STM2191"	18290	44210	90	309	318	88	62	62	16	100	100	0	1194	1128	226	142	141	17	100	100	0	0.235	0.260	0.244	0.250	1.298	0.253	0.881	52	373	1299	1242	-2.091	247	1052	256	986	0
4	21	11	"lysP"	"STM2200"	18460	44210	90	3331	3179	636	62	81	127	100	100	0	2130	2042	401	141	155	107	100	100	0	1.644	1.640	1.633	1.640	1.097	1.638	0.974	52	389	5258	5018	0.717	3269	1989	3117	1901	0
4	22	11	"yejH"	"STM2223"	18650	44210	100	934	881	309	63	79	116	100	96	0	1844	1659	528	141	150	88	100	100	0	0.511	0.539	0.547	0.537	1.267	0.539	0.958	80	448	2574	2336	-0.967	871	1703	818	1518	0
4	23	11	""	"STM2231"	18820	44200	100	68	72	20	63	66	21	23	6	0	153	165	54	144	144	18	31	13	0	0.556	0.429	1.306	1.036	3.703	0.122	0.027	80	457	14	30	-0.848	5	9	9	21	-75
4	24	11	""	"STM2240"	19010	44210	90	531	542	107	63	65	19	100	100	0	1258	1275	144	145	146	17	100	100	0	0.420	0.424	0.425	0.417	1.204	0.425	0.940	52	388	1581	1609	-1.250	468	1113	479	1130	0
4	1	12	"phoP"	"STM1231"	14920	44420	100	3365	3166	1065	58	59	15	100	100	0	602	572	155	135	136	17	100	100	0	7.081	7.112	7.244	7.193	1.213	7.179	0.970	80	474	3774	3545	2.824	3307	467	3108	437	0
4	2	12	"phoP"	"STM1231"	15100	44420	100	5312	4984	1468	58	59	15	100	100	0	824	796	181	137	138	19	100	100	0	7.648	7.475	7.391	7.351	1.231	7.671	0.966	80	418	5941	5585	2.935	5254	687	4926	659	0
4	3	12	"phoQ"	"STM1230"	15270	44420	100	1393	1408	324	58	60	16	100	100	0	605	594	128	138	138	17	100	100	0	2.859	2.961	2.956	2.994	1.150	2.936	0.968	80	418	1802	1806	1.515	1335	467	1350	456	0
4	4	12	"phoQ"	"STM1230"	15440	44410	90	3881	3681	1167	60	86	173	100	100	0	1375	1345	428	140	148	54	100	100	0	3.094	3.005	3.050	3.057	1.159	3.000	0.980	52	371	5056	4826	1.629	3821	1235	3621	1205	0
4	5	12	"phoQ"	"STM1230"	15630	44420	80	1352	1364	368	58	62	17	100	100	0	549	580	158	136	137	17	100	100	0	3.133	2.941	2.983	2.990	1.166	2.886	0.957	52	315	1707	1750	1.648	1294	413	1306	444	0
4	6	12	"hupA"	"STM4170"	15800	44420	90	1747	1813	666	58	61	19	100	100	0	385	402	118	136	136	18	100	100	0	6.783	6.598	6.724	6.660	1.197	6.643	0.938	52	373	1938	2021	2.762	1689	249	1755	266	0
4	7	12	"sopB"	"STM1091"	15980	44400	90	6607	6628	899	62	72	61	100	100	0	1847	1828	251	139	141	30	100	100	0	3.832	3.888	3.884	3.903	1.085	3.839	0.980	52	374	8253	8255	1.938	6545	1708	6566	1689	0
4	8	12	"pipC"	"STM0375"	16160	44410	100	1127	1078	302	60	69	56	100	100	0	607	594	133	139	141	31	100	97	0	2.280	2.237	2.174	2.267	1.244	2.268	0.958	80	462	1535	1473	1.189	1067	468	1018	455	0
4	9	12	"pipC"	"STM0375"	16340	44400	90	1137	1144	175	61	62	17	100	100	0	577	567	68	137	138	17	100	100	0	2.445	2.519	2.484	2.523	1.157	2.583	0.947	52	358	1516	1513	1.290	1076	440	1083	430	0
4	10	12	"ssrB"	"STM1391"	16510	44400	90	358	354	74	59	61	17	100	100	0	955	957	199	137	139	26	100	100	0	0.366	0.360	0.359	0.359	1.225	0.351	0.928	52	372	1117	1115	-1.452	299	818	295	820	0
4	11	12	"ssrB"	"STM1391"	16700	44410	100	330	338	178	60	62	21	100	98	0	862	838	183	141	143	31	100	100	0	0.374	0.399	0.362	0.368	1.400	0.426	0.715	80	447	991	975	-1.417	270	721	278	697	0
4	12	12	"ssrB"	"STM1391"	16870	44410	100	391	387	110	60	61	17	97	97	0	928	908	159	141	141	22	100	100	0	0.421	0.426	0.415	0.398	1.479	0.429	0.900	80	427	1118	1094	-1.250	331	787	327	767	0
4	13	12	"lrp"	"STM0959"	17040	44400	90	2855	2832	352	61	73	86	100	100	0	749	751	100	140	143	29	100	100	0	4.588	4.535	4.535	4.560	1.122	4.528	0.968	52	364	3403	3382	2.198	2794	609	2771	611	0
4	14	12	"lrp"	"STM0959"	17210	44400	90	2717	2594	566	61	107	252	100	100	0	755	736	151	140	149	52	100	100	0	4.319	4.250	4.275	4.284	1.187	4.337	0.967	52	388	3271	3129	2.111	2656	615	2533	596	0
4	15	12	"gyrA"	"STM2272"	17400	44400	80	2829	2711	827	60	65	34	100	100	0	691	694	191	142	142	18	100	100	0	5.044	4.803	4.878	4.822	1.150	4.815	0.957	52	273	3318	3203	2.334	2769	549	2651	552	100
4	16	12	"gyrA"	"STM2272"	17590	44390	200	8054	8336	1808	60	64	20	100	100	0	1630	1683	411	142	145	36	100	100	0	5.372	5.371	5.419	5.440	1.114	5.317	0.975	316	1352	9482	9817	2.426	7994	1488	8276	1541	100
4	17	12	"csrA"	"STM2826"	17750	44390	100	349	423	343	61	65	28	88	85	0	215	252	143	142	143	28	75	60	0	3.945	3.291	3.715	3.279	2.162	3.159	0.810	80	326	361	472	1.980	288	73	362	110	-50
4	18	12	"csrA"	"STM2826"	17940	44400	100	407	433	169	60	62	18	100	100	0	321	329	95	140	140	18	100	97	0	1.917	1.974	1.976	2.037	1.330	1.964	0.907	80	450	528	562	0.939	347	181	373	189	0
4	19	12	"yhhP"	"STM3578"	18120	44390	90	199	201	62	62	64	17	100	100	0	333	357	104	139	140	17	100	100	0	0.706	0.638	0.653	0.638	1.537	0.590	0.753	52	358	331	357	-0.502	137	194	139	218	0
4	20	12	"yhhP"	"STM3578"	18290	44390	100	180	193	77	61	63	17	100	96	0	336	338	97	141	141	17	100	98	0	0.610	0.670	0.681	0.643	1.533	0.684	0.815	80	460	314	329	-0.713	119	195	132	197	0
4	21	12	"yhhP"	"STM3578"	18480	44390	90	232	242	59	62	64	17	100	100	0	361	375	74	140	140	19	100	100	0	0.769	0.766	0.724	0.751	1.393	0.729	0.829	52	366	391	415	-0.379	170	221	180	235	0
4	22	12	"topA"	"STM1714"	18640	44380	90	5472	5336	647	65	76	75	100	100	0	2725	2654	365	139	145	51	100	100	0	2.091	2.096	2.097	2.106	1.090	2.060	0.979	52	356	7993	7786	1.064	5407	2586	5271	2515	0
4	23	12	"topA"	"STM1714"	18820	44390	80	418	403	112	67	76	60	100	98	0	321	335	90	141	145	43	100	92	0	1.950	1.732	1.744	1.819	1.378	1.703	0.856	52	320	531	530	0.963	351	180	336	194	0
4	24	12	"fur"	"STM0693"	18990	44380	90	1548	1491	334	65	74	57	100	100	0	854	816	186	144	148	33	100	100	0	2.089	2.122	2.142	2.170	1.187	2.100	0.970	52	381	2193	2098	1.063	1483	710	1426	672	0
4	1	13	"ctrl-buffer"	"ctrl-buffer"	14910	44600	100	58	60	15	55	57	14	23	8	0	142	142	20	135	135	18	21	6	0	0.429	0.714	0.721	0.663	4.258	29.309	0.000	80	456	10	12	-1.222	3	7	5	7	-50
4	2	13	"ctrl-buffer"	"ctrl-buffer"	15090	44590	100	62	64	15	57	59	15	28	7	0	141	143	21	137	137	18	27	5	0	1.250	1.167	1.095	0.998	3.348	0.170	0.004	80	430	9	13	0.322	5	4	7	6	-50
4	3	13	"ctrl-buffer"	"ctrl-buffer"	15270	44590	100	60	60	14	57	61	24	8	0	0	139	139	17	136	137	18	20	2	0	1.000	1.000	1.383	0.952	3.892	0.023	0.000	80	418	6	6	0.000	3	3	3	3	-50
4	4	13	"ctrl-buffer"	"ctrl-buffer"	15440	44590	100	61	64	19	58	65	77	0	0	0	159	160	20	140	141	24	42	6	0	0.158	0.300	0.791	0.869	4.658	0.253	0.001	80	430	22	26	-2.663	3	19	6	20	-50
4	5	13	"ctrl-buffer"	"ctrl-buffer"	15620	44590	100	58	61	21	58	59	16	17	8	0	144	147	20	137	137	17	26	10	0	0.000	0.300	1.652	1.148	4.952	12.825	0.000	80	452	7	13	Error	0	7	3	10	-50
4	6	13	"ctrl-buffer"	"ctrl-buffer"	15800	44590	100	56	60	17	57	59	16	18	7	0	136	135	15	136	135	17	11	1	0	100000.000	-3.000	0.800	0.786	3.800	0.360	0.002	80	442	-1	2	16.610	-1	0	3	-1	-50
4	7	13	"ctrl-buffer"	"ctrl-buffer"	15980	44590	100	58	59	14	59	60	16	7	3	0	142	142	22	138	138	18	20	7	0	-0.250	0.000	0.641	0.721	4.050	0.247	0.008	80	426	3	4	Error	-1	4	0	4	-50
4	8	13	"ctrl-buffer"	"ctrl-buffer"	16150	44590	100	60	65	34	57	59	14	26	7	0	140	141	19	137	138	18	23	6	0	1.000	2.000	1.000	0.919	3.626	0.148	0.003	80	420	6	12	0.000	3	3	8	4	-50
4	9	13	"ctrl-buffer"	"ctrl-buffer"	16330	44580	100	56	59	15	59	61	16	16	2	0	142	141	17	136	138	17	20	5	0	-0.500	0.000	0.868	0.870	4.151	2.497	0.014	80	452	3	5	Error	-3	6	0	5	-50
4	10	13	"ctrl-buffer"	"ctrl-buffer"	16510	44580	100	57	61	18	59	61	16	21	3	0	148	145	18	140	140	21	17	1	0	-0.250	0.400	0.697	0.707	3.714	14.882	0.000	80	442	6	7	Error	-2	8	2	5	-50
4	11	13	"ctrl-buffer"	"ctrl-buffer"	16690	44580	100	56	57	14	60	61	16	7	0	0	145	146	20	139	139	17	23	5	0	-0.667	-0.429	0.897	0.849	3.303	81.831	0.000	80	418	2	4	Error	-4	6	-3	7	-50
4	12	13	"ctrl-buffer"	"ctrl-buffer"	16860	44580	100	58	62	20	59	60	17	15	5	0	140	144	23	138	138	16	22	8	0	-0.500	0.500	0.691	0.809	3.589	7.777	0.000	80	408	1	9	Error	-1	2	3	6	-50
4	13	13	"ctrl-buffer"	"ctrl-buffer"	17040	44580	100	61	61	17	60	64	41	1	0	0	142	144	22	138	140	24	16	3	0	0.250	0.167	0.429	0.517	3.795	3.635	0.000	80	442	5	7	-2.000	1	4	1	6	-50
4	14	13	"ctrl-buffer"	"ctrl-buffer"	17220	44580	100	57	60	14	60	66	71	0	0	0	136	139	20	139	141	27	10	1	0	1.000	0.000	0.612	0.699	4.306	4.900	0.004	80	442	-6	0	0.000	-3	-3	0	0	-50
4	15	13	"ctrl-buffer"	"ctrl-buffer"	17400	44570	100	63	66	18	57	60	17	21	7	0	144	149	22	139	140	17	35	10	0	1.200	0.900	0.750	0.862	3.341	0.002	0.000	80	426	11	19	0.263	6	5	9	10	-50
4	16	13	"ctrl-buffer"	"ctrl-buffer"	17570	44570	100	61	64	19	58	61	16	21	8	0	150	151	20	141	142	18	31	7	0	0.333	0.600	0.643	0.658	4.350	12.901	0.000	80	341	12	16	-1.585	3	9	6	10	-50
4	17	13	"ctrl-buffer"	"ctrl-buffer"	17750	44570	100	61	65	20	61	64	18	16	3	0	145	147	21	139	140	18	30	7	0	0.000	0.500	0.833	0.741	3.375	0.369	0.007	80	416	6	12	Error	0	6	4	8	-50
4	18	13	"ctrl-buffer"	"ctrl-buffer"	17930	44570	100	59	60	14	60	63	19	10	0	0	147	147	19	138	138	17	27	8	0	-0.111	0.000	0.667	0.644	3.367	0.856	0.004	80	420	8	9	Error	-1	9	0	9	-50
4	19	13	"ctrl-buffer"	"ctrl-buffer"	18110	44570	100	58	61	16	61	66	63	1	0	0	142	144	19	138	142	72	0	0	0	-0.750	0.000	0.750	0.861	3.224	0.867	0.907	80	430	1	6	Error	-3	4	0	6	-50
4	20	13	"ctrl-buffer"	"ctrl-buffer"	18280	44570	100	59	60	16	60	63	18	10	3	0	146	148	29	140	140	17	25	2	0	-0.167	0.000	0.929	0.989	2.798	18.702	0.001	80	420	5	8	Error	-1	6	0	8	-50
4	21	13	"ctrl-buffer"	"ctrl-buffer"	18460	44560	100	61	63	15	60	61	15	21	5	0	152	152	20	139	139	18	40	10	0	0.077	0.231	0.917	0.780	4.868	0.045	0.001	80	432	14	16	-3.700	1	13	3	13	-50
4	22	13	"ctrl-buffer"	"ctrl-buffer"	18640	44560	100	61	64	17	60	64	31	8	0	0	144	146	21	138	139	23	26	5	0	0.167	0.500	0.545	0.604	2.880	11.644	0.001	80	442	7	12	-2.585	1	6	4	8	-50
4	23	13	"ctrl-buffer"	"ctrl-buffer"	18820	44560	100	68	68	16	61	64	18	17	3	0	146	147	18	139	140	18	26	3	0	1.000	0.875	0.736	0.779	3.947	3.594	0.001	80	420	14	15	0.000	7	7	7	8	-50
4	24	13	"ctrl-buffer"	"ctrl-buffer"	18990	44560	100	60	62	14	62	66	26	2	0	0	144	149	24	141	142	19	21	11	0	-0.667	0.000	0.750	0.641	3.836	15.537	0.001	80	462	1	8	Error	-2	3	0	8	-50
4	1	14	""	"STM1553"	14910	44770	90	281	280	78	55	58	17	100	100	0	964	959	184	134	138	31	100	100	0	0.272	0.273	0.267	0.263	1.359	0.268	0.867	52	392	1056	1050	-1.877	226	830	225	825	0
4	2	14	""	"STM3783"	15090	44770	90	96	101	40	59	61	19	71	48	0	349	335	66	136	139	29	100	98	0	0.174	0.211	0.184	0.173	2.325	0.202	0.281	52	394	250	241	-2.525	37	213	42	199	0
4	3	14	""	"STM2242"	15270	44770	90	128	135	45	58	60	21	96	76	0	505	502	113	135	136	18	100	100	0	0.189	0.210	0.205	0.186	1.757	0.208	0.632	52	386	440	444	-2.402	70	370	77	367	0
4	4	14	"yfiM"	"STM2653"	15450	44770	100	196	216	89	58	59	17	100	96	0	477	453	113	135	137	17	100	98	0	0.404	0.497	0.418	0.470	1.678	0.501	0.682	80	493	480	476	-1.309	138	342	158	318	0
4	5	14	"oxyS"	"STM4124"	15640	44780	80	79	86	29	58	60	16	59	32	0	181	213	86	138	137	17	90	63	0	0.488	0.373	0.406	0.447	3.493	0.188	0.153	52	334	64	103	-1.034	21	43	28	75	0
4	6	14	""	"STM4302"	15810	44770	90	97	103	34	58	59	16	90	61	0	423	433	78	138	138	18	100	100	0	0.137	0.153	0.131	0.131	1.806	0.159	0.500	52	381	324	340	-2.869	39	285	45	295	0
4	7	14	"ssaT"	"STM1421"	15990	44760	100	151	191	136	59	60	16	95	86	0	608	767	567	137	138	18	100	100	0	0.195	0.210	0.198	0.188	1.659	0.210	0.831	80	462	563	762	-2.356	92	471	132	630	0
4	8	14	"nrdI"	"STM2806"	16160	44760	90	1147	2511	3037	59	62	18	100	100	0	245	342	233	137	138	18	96	90	0	10.074	11.961	11.726	12.199	1.722	12.996	0.934	52	363	1196	2657	3.333	1088	108	2452	205	0
4	9	14	"sipA"	"STM2882"	16340	44770	100	3217	3367	1678	59	62	17	100	100	0	632	666	232	138	139	17	100	98	0	6.393	6.265	6.370	6.041	1.380	6.645	0.951	80	484	3652	3836	2.676	3158	494	3308	528	0
4	10	14	"dctA"	"STM3614"	16520	44760	100	626	607	177	59	61	16	100	100	0	1682	1569	400	137	138	17	100	100	0	0.367	0.383	0.375	0.379	1.311	0.379	0.930	80	464	2112	1980	-1.446	567	1545	548	1432	0
4	11	14	"aroB"	"STM3486"	16690	44760	90	476	616	388	60	62	16	100	100	0	230	262	96	137	137	18	100	96	0	4.473	4.448	4.528	4.670	1.396	4.327	0.825	52	370	509	681	2.161	416	93	556	125	0
4	12	14	"purN"	"STM2500"	16870	44760	100	410	492	335	58	61	16	100	100	0	484	552	294	136	138	17	100	100	0	1.011	1.043	1.036	0.999	1.337	1.092	0.919	80	474	700	850	0.016	352	348	434	416	0
4	13	14	"yjgG"	"STM4462"	17040	44750	90	79	80	29	60	63	19	48	21	0	250	260	67	139	139	17	98	96	0	0.171	0.165	0.258	0.209	2.463	0.141	0.166	52	370	130	141	-2.546	19	111	20	121	0
4	14	14	""	"STM0437"	17230	44760	100	681	677	133	60	62	17	100	100	0	1868	1851	275	141	140	18	100	100	0	0.360	0.361	0.361	0.356	1.240	0.359	0.947	80	483	2348	2327	-1.476	621	1727	617	1710	0
4	15	14	""	"STM0565"	17400	44750	90	120	125	28	59	61	17	98	88	0	422	409	81	138	139	17	100	100	0	0.215	0.244	0.233	0.232	1.458	0.231	0.689	52	378	345	337	-2.219	61	284	66	271	0
4	16	14	"res"	"STM0358"	17580	44750	90	1377	1337	265	61	63	17	100	100	0	2323	2215	438	138	140	17	100	100	0	0.602	0.614	0.611	0.616	1.139	0.611	0.967	52	387	3501	3353	-0.731	1316	2185	1276	2077	0
4	17	14	""	"STM2003"	17750	44750	90	143	154	53	61	64	18	100	94	0	582	583	97	138	139	20	100	100	0	0.185	0.209	0.184	0.187	1.579	0.209	0.668	52	386	526	538	-2.437	82	444	93	445	0
4	18	14	"nfo"	"STM2203"	17940	44750	100	1072	1043	249	61	64	20	100	100	0	923	906	177	138	139	19	100	100	0	1.288	1.279	1.280	1.268	1.228	1.290	0.964	80	470	1796	1750	0.365	1011	785	982	768	0
4	19	14	"EMPTY"	"EMPTY"	18110	44750	100	64	66	22	61	66	63	2	0	0	136	137	16	139	144	74	0	0	0	-1.000	-2.500	1.000	0.928	3.931	0.018	0.000	80	440	0	3	Error	3	-3	5	-2	-75
4	20	14	"EMPTY"	"EMPTY"	18280	44750	100	60	60	14	59	62	17	13	0	0	141	141	16	138	139	17	21	1	0	0.333	0.333	0.892	0.818	3.172	0.982	0.003	80	452	4	4	-1.585	1	3	1	3	-75
4	21	14	"EMPTY"	"EMPTY"	18460	44740	100	62	64	16	60	62	14	20	7	0	135	136	17	139	140	18	11	2	0	-0.500	-1.333	0.750	0.606	2.719	0.148	0.002	80	464	-2	1	Error	2	-4	4	-3	-75
4	22	14	"EMPTY"	"EMPTY"	18640	44740	100	62	66	20	62	63	16	20	6	0	139	138	17	141	141	18	10	5	0	0.000	-1.333	0.857	0.932	4.459	11.905	0.000	80	464	-2	1	Error	0	-2	4	-3	-75
4	23	14	"EMPTY"	"EMPTY"	18820	44740	100	64	62	15	61	65	21	5	1	0	141	140	15	141	142	18	10	0	0	100000.000	-1.000	1.000	0.925	3.260	0.478	0.006	80	464	3	0	16.610	3	0	1	-1	-75
4	24	14	"EMPTY"	"EMPTY"	19000	44740	100	64	65	15	64	66	20	11	1	0	146	147	19	143	146	35	7	0	0	0.000	0.250	0.788	0.817	4.048	0.093	0.018	80	496	3	5	Error	0	3	1	4	-75
5	1	1	"yggG"	"STM3077"	1470	47090	130	433	455	165	45	50	56	100	100	0	474	499	112	117	117	17	100	100	0	1.087	1.073	1.045	1.055	1.292	1.141	0.791	120	746	745	792	0.120	388	357	410	382	0
5	2	1	""	"STM1249"	1650	47090	140	119	131	62	45	48	38	92	45	0	313	329	78	118	127	138	91	11	0	0.379	0.408	0.347	0.366	1.615	0.418	0.592	156	778	269	297	-1.398	74	195	86	211	0
5	3	1	"csgA"	"STM1144"	1830	47090	80	182	209	103	44	46	12	100	100	0	429	464	144	119	120	17	100	100	0	0.445	0.478	0.452	0.448	1.316	0.487	0.825	52	302	448	510	-1.168	138	310	165	345	0
5	4	1	"malT"	"STM3515"	2000	47090	80	706	763	144	44	50	54	100	100	0	1112	1199	223	120	121	18	100	100	0	0.667	0.666	0.671	0.667	1.128	0.676	0.922	52	326	1654	1798	-0.584	662	992	719	1079	0
5	5	1	""	"STM0212"	2190	47080	80	154	216	191	45	46	15	100	98	0	327	421	352	119	120	16	100	100	0	0.524	0.566	0.584	0.553	1.439	0.594	0.919	52	314	317	473	-0.932	109	208	171	302	0
5	6	1	"gltX"	"STM2415"	2370	47090	100	895	992	489	45	47	15	100	100	0	463	488	157	117	119	16	100	100	0	2.457	2.553	2.517	2.485	1.209	2.738	0.954	80	486	1196	1318	1.297	850	346	947	371	0
5	7	1	""	"STM0055"	2550	47080	80	118	153	132	46	47	15	100	96	0	375	454	326	117	119	17	100	100	0	0.279	0.318	0.290	0.284	1.636	0.310	0.642	52	320	330	444	-1.841	72	258	107	337	0
5	8	1	"acnA"	"STM1712"	2720	47080	90	737	735	146	46	47	13	100	100	0	1339	1362	181	119	119	16	100	100	0	0.566	0.554	0.549	0.548	1.173	0.543	0.924	52	392	1911	1932	-0.820	691	1220	689	1243	0
5	9	1	"rfbF"	"STM2092"	2900	47080	80	774	882	424	46	47	11	100	100	0	405	454	153	121	120	16	100	100	0	2.563	2.511	2.509	2.488	1.241	2.685	0.886	52	320	1012	1169	1.358	728	284	836	333	0
5	10	1	"osmY"	"STM4561"	3070	47080	90	349	367	107	46	47	12	100	100	0	519	550	119	120	120	15	100	100	0	0.759	0.747	0.732	0.737	1.206	0.731	0.931	52	387	702	751	-0.397	303	399	321	430	0
5	11	1	"hflB"	"STM3296"	3240	47070	90	9447	10430	2970	46	51	54	100	100	0	704	744	155	121	122	16	100	100	0	16.125	16.668	16.552	16.573	1.158	18.011	0.927	52	393	9984	11007	4.011	9401	583	10384	623	0
5	12	1	"yheM"	"STM3450"	3420	47080	90	169	174	46	46	51	53	98	69	0	265	275	58	119	119	16	100	100	0	0.842	0.821	0.789	0.803	1.398	0.824	0.840	52	394	269	284	-0.247	123	146	128	156	0
5	13	1	"yifL"	"STM3946"	3600	47080	100	463	502	189	45	48	19	98	98	0	325	327	73	120	121	18	98	97	0	2.039	2.208	1.994	2.154	1.463	2.410	0.834	80	492	623	664	1.028	418	205	457	207	0
5	14	1	""	"STM3941"	3790	47080	90	568	596	200	46	50	19	100	100	0	622	622	69	120	122	17	100	100	0	1.040	1.096	1.059	1.038	1.448	1.190	0.847	52	379	1024	1052	0.056	522	502	550	502	0
5	15	1	"hemD"	"STM3937"	3950	47070	90	1744	1744	203	47	50	31	100	100	0	633	634	57	121	124	24	100	100	0	3.314	3.308	3.311	3.305	1.148	3.333	0.947	52	378	2209	2210	1.729	1697	512	1697	513	0
5	16	1	"wecF"	"STM3928"	4130	47070	80	157	177	82	44	49	33	98	86	0	292	319	143	120	122	23	100	100	0	0.657	0.668	0.622	0.654	1.821	0.567	0.650	52	332	285	332	-0.606	113	172	133	199	0
5	17	1	"wecD"	"STM3924"	4320	47070	90	804	871	248	46	48	13	100	100	0	531	533	59	123	123	16	100	100	0	1.858	2.012	1.943	1.945	1.286	2.172	0.900	52	400	1166	1235	0.894	758	408	825	410	0
5	18	1	"wecB"	"STM3920"	4490	47070	90	1911	1916	169	45	48	22	100	100	0	903	906	61	124	125	19	100	100	0	2.395	2.393	2.393	2.390	1.107	2.405	0.957	52	387	2645	2653	1.260	1866	779	1871	782	0
5	19	1	""	"STM4431"	4670	47070	80	102	114	51	44	47	23	88	61	0	531	638	324	123	124	19	100	100	0	0.142	0.136	0.135	0.125	1.778	0.128	0.788	52	334	466	585	-2.814	58	408	70	515	0
5	20	1	""	"STM4435"	4850	47070	100	189	184	54	45	47	11	98	96	0	862	843	248	121	122	16	100	100	0	0.194	0.193	0.188	0.184	1.480	0.182	0.864	80	494	885	861	-2.363	144	741	139	722	0
5	21	1	""	"STM4442"	5030	47070	80	85	88	27	46	48	13	88	63	0	284	312	91	123	125	23	100	100	0	0.242	0.222	0.217	0.190	1.943	0.216	0.665	52	312	200	231	-2.046	39	161	42	189	0
5	22	1	"treC"	"STM4453"	5190	47060	100	46	46	11	46	47	11	12	6	0	120	123	16	121	122	16	17	3	0	0.000	0.000	0.545	0.741	3.876	0.008	0.000	80	463	-1	2	Error	0	-1	0	2	-50
5	23	1	""	"STM4467"	5370	47060	100	49	49	11	47	49	14	11	3	0	141	145	34	120	122	16	56	31	0	0.095	0.080	0.263	0.300	4.013	0.006	0.000	80	466	23	27	-3.392	2	21	2	25	-50
5	24	1	"idnK"	"STM4485"	5550	47060	100	46	47	13	48	50	14	10	5	0	124	124	14	120	121	16	18	2	0	-0.500	-0.250	1.056	1.032	3.443	33.195	0.000	80	498	2	3	Error	-2	4	-1	4	-50
5	1	2	"yjaH"	"STM4171"	1480	47280	90	551	552	67	44	51	57	100	100	0	516	529	74	117	125	122	100	100	0	1.271	1.233	1.252	1.241	1.161	1.217	0.953	52	380	906	920	0.346	507	399	508	412	0
5	2	2	"purD"	"STM4175"	1650	47270	80	581	641	257	43	45	12	100	100	0	496	553	187	116	117	16	100	100	0	1.416	1.368	1.340	1.360	1.168	1.377	0.967	52	310	918	1035	0.502	538	380	598	437	0
5	3	2	"livJ"	"STM3567"	1830	47270	80	172	213	151	45	46	10	100	100	0	316	348	160	119	118	17	100	100	0	0.645	0.734	0.650	0.664	1.607	0.802	0.816	52	340	324	397	-0.633	127	197	168	229	0
5	4	2	"yihS"	"STM4021"	2020	47270	70	74	90	58	45	52	62	18	9	0	260	420	344	117	118	18	100	100	0	0.203	0.149	0.162	0.157	1.893	0.151	0.802	32	236	172	348	-2.302	29	143	45	303	0
5	5	2	"prlC"	"STM3594"	2190	47270	90	718	809	373	46	47	12	100	100	0	417	442	152	117	117	16	100	100	0	2.240	2.348	2.329	2.326	1.208	2.386	0.964	52	388	972	1088	1.163	672	300	763	325	0
5	6	2	"atpB"	"STM3871"	2360	47270	80	2801	2876	871	46	47	12	100	100	0	534	550	141	119	118	15	100	100	0	6.639	6.566	6.350	6.638	1.178	6.601	0.962	52	328	3170	3261	2.731	2755	415	2830	431	0
5	7	2	"xseA"	"STM2512"	2550	47270	90	254	261	70	46	47	11	100	100	0	384	405	88	119	118	16	100	100	0	0.785	0.752	0.768	0.743	1.277	0.736	0.910	52	394	473	501	-0.349	208	265	215	286	0
5	8	2	"sprB"	"STM2866"	2720	47270	90	1210	1210	185	44	46	11	100	100	0	611	621	87	120	119	15	100	100	0	2.375	2.327	2.309	2.327	1.148	2.340	0.965	52	371	1657	1667	1.248	1166	491	1166	501	0
5	9	2	"sinR"	"STM0304"	2890	47260	100	48	49	11	46	46	12	21	2	0	117	117	15	119	120	15	11	1	0	-1.000	-1.500	0.500	0.679	3.384	0.096	0.001	80	452	0	1	Error	2	-2	3	-2	-50
5	10	2	"hilC"	"STM2867"	3070	47260	80	674	675	98	45	47	11	100	100	0	571	574	74	119	121	16	100	100	0	1.392	1.385	1.379	1.388	1.166	1.387	0.940	52	328	1081	1085	0.477	629	452	630	455	0
5	11	2	"bcfB"	"STM0022"	3250	47270	90	114	115	28	45	46	12	100	98	0	649	668	110	118	119	16	100	100	0	0.130	0.127	0.126	0.119	1.462	0.124	0.732	52	387	600	620	-2.944	69	531	70	550	0
5	12	2	"bcfH"	"STM0028"	3420	47260	90	61	69	27	46	47	12	55	34	0	201	217	57	117	118	16	100	98	0	0.179	0.230	0.194	0.196	2.691	0.180	0.300	52	389	99	123	-2.485	15	84	23	100	0
5	13	2	"orf5"	"PSLT015"	3600	47250	90	234	243	48	47	48	12	100	100	0	1238	1293	248	119	121	16	100	100	0	0.167	0.167	0.164	0.166	1.192	0.162	0.927	52	386	1306	1370	-2.581	187	1119	196	1174	0
5	14	2	"srgC"	"PSLT008"	3780	47250	90	222	223	46	47	47	11	100	100	0	1336	1350	155	120	122	15	100	100	0	0.144	0.143	0.145	0.139	1.310	0.141	0.898	52	389	1391	1406	-2.797	175	1216	176	1230	0
5	15	2	"uvrA"	"STM4254"	3960	47250	90	396	440	167	46	47	12	100	100	0	406	444	142	121	122	16	100	100	0	1.228	1.220	1.173	1.220	1.266	1.222	0.921	52	388	635	717	0.296	350	285	394	323	0
5	16	2	""	"STM4260"	4130	47250	90	677	698	110	44	46	11	100	100	0	838	834	105	121	121	16	100	100	0	0.883	0.917	0.918	0.913	1.152	0.913	0.952	52	394	1350	1367	-0.180	633	717	654	713	0
5	17	2	""	"STM4261"	4310	47250	80	5103	5010	929	47	47	12	100	100	0	1359	1323	236	124	124	16	100	100	0	4.094	4.139	4.143	4.150	1.112	4.129	0.977	52	334	6291	6162	2.033	5056	1235	4963	1199	0
5	18	2	""	"STM4261"	4480	47240	90	1515	1529	222	47	50	21	100	100	0	1155	1147	133	123	125	24	100	100	0	1.422	1.447	1.451	1.443	1.109	1.434	0.966	52	380	2500	2506	0.508	1468	1032	1482	1024	0
5	19	2	"livM"	"STM3562"	4670	47250	90	269	391	282	46	48	15	100	100	0	470	646	386	120	121	20	100	100	0	0.637	0.656	0.621	0.630	1.244	0.679	0.941	52	394	573	871	-0.650	223	350	345	526	0
5	20	2	"mviN"	"STM1170"	4840	47250	80	125	134	49	45	47	12	100	98	0	290	311	98	121	121	15	100	100	0	0.473	0.468	0.450	0.449	1.517	0.430	0.769	52	322	249	279	-1.079	80	169	89	190	0
5	21	2	"citA"	"STM0689"	5020	47250	80	84	89	29	47	48	12	84	67	0	303	348	128	122	123	22	100	100	0	0.204	0.186	0.176	0.163	2.056	0.175	0.637	52	334	218	268	-2.290	37	181	42	226	0
5	22	2	"ssaL"	"STM1412"	5200	47250	80	131	153	72	47	48	12	100	96	0	412	505	238	123	124	15	100	100	0	0.291	0.277	0.275	0.264	1.477	0.278	0.879	52	328	373	488	-1.783	84	289	106	382	0
5	23	2	"ssaP"	"STM1417"	5370	47240	90	120	142	54	48	50	13	98	98	0	617	649	202	121	122	16	100	100	0	0.145	0.178	0.169	0.162	1.512	0.173	0.769	52	381	568	622	-2.784	72	496	94	528	0
5	24	2	"fusA"	"STM3446"	5550	47240	90	1823	1927	754	48	54	41	100	100	0	177	182	44	121	122	17	88	73	0	31.696	30.803	31.917	32.683	1.621	32.597	0.615	52	387	1831	1940	4.986	1775	56	1879	61	0
5	1	3	"moeB"	"STM0845"	1470	47450	80	210	220	64	45	46	11	100	100	0	328	354	106	114	114	15	100	100	0	0.771	0.729	0.727	0.744	1.295	0.695	0.902	52	334	379	415	-0.375	165	214	175	240	0
5	2	3	"carA"	"STM0066"	1650	47450	90	1278	1401	448	44	45	10	100	100	0	471	517	146	115	116	15	100	100	0	3.466	3.376	3.583	3.413	1.270	3.525	0.903	52	396	1590	1759	1.793	1234	356	1357	402	0
5	3	3	"prfA"	"STM1776"	1830	47450	80	151	169	81	45	46	11	100	100	0	256	282	91	115	116	17	100	100	0	0.752	0.743	0.752	0.708	1.365	0.779	0.873	52	340	247	291	-0.412	106	141	124	167	0
5	4	3	"invC"	"STM2894"	2010	47450	80	602	642	167	44	45	11	100	100	0	307	315	66	118	118	16	100	100	0	2.952	3.036	3.088	3.082	1.186	3.030	0.936	52	334	747	795	1.562	558	189	598	197	0
5	5	3	"envE"	"STM1242"	2190	47440	90	423	444	116	45	47	24	100	100	0	612	673	191	116	117	15	100	100	0	0.762	0.716	0.710	0.724	1.208	0.707	0.931	52	390	874	956	-0.392	378	496	399	557	0
5	6	3	"eutE"	"STM2463"	2360	47440	70	58	57	14	45	46	12	50	18	0	183	189	37	116	118	16	100	93	0	0.194	0.164	0.208	0.168	3.351	0.118	0.067	32	236	80	85	-2.366	13	67	12	73	0
5	7	3	"rfaK"	"STM3714"	2530	47440	90	180	188	49	46	47	12	100	100	0	553	558	124	117	118	16	100	100	0	0.307	0.322	0.324	0.314	1.319	0.311	0.888	52	392	570	583	-1.702	134	436	142	441	0
5	8	3	"ipk"	"STM1779"	2710	47440	90	168	172	56	45	47	12	100	98	0	221	232	51	118	119	16	100	100	0	1.194	1.114	1.082	1.110	1.450	1.111	0.806	52	381	226	241	0.256	123	103	127	114	0
5	9	3	"nanH"	"STM0928"	2890	47440	100	63	66	21	45	46	11	62	37	0	360	359	93	118	119	15	97	97	0	0.074	0.087	0.078	0.084	2.435	0.076	0.262	80	462	260	262	-3.749	18	242	21	241	0
5	10	3	"pagC"	"STM1246"	3070	47430	90	274	340	202	46	47	11	100	100	0	271	335	161	119	120	16	100	100	0	1.500	1.361	1.336	1.390	1.336	1.318	0.936	52	381	380	510	0.585	228	152	294	216	0
5	11	3	"leuC"	"STM0111"	3250	47440	80	111	114	32	45	46	11	98	96	0	250	252	61	117	118	15	100	98	0	0.496	0.511	0.488	0.507	1.792	0.452	0.652	52	334	199	204	-1.011	66	133	69	135	0
5	12	3	"fliL"	"STM1975"	3430	47440	90	790	826	174	46	46	10	100	100	0	406	409	68	118	119	15	100	100	0	2.583	2.680	2.674	2.690	1.182	2.713	0.945	52	388	1032	1071	1.369	744	288	780	291	0
5	13	3	"yfeK"	"STM2438"	3600	47440	80	112	115	27	47	48	12	98	96	0	441	450	57	120	121	16	100	100	0	0.202	0.206	0.197	0.192	1.532	0.207	0.733	52	328	386	398	-2.304	65	321	68	330	0
5	14	3	""	"STM1012"	3780	47430	90	131	133	30	47	48	11	100	100	0	628	636	143	120	122	16	100	100	0	0.165	0.167	0.161	0.162	1.440	0.159	0.789	52	394	592	602	-2.596	84	508	86	516	0
5	15	3	""	"STM1016"	3950	47430	80	115	125	45	45	46	11	100	98	0	678	678	115	123	124	16	100	100	0	0.126	0.144	0.129	0.129	1.547	0.147	0.746	52	334	625	635	-2.987	70	555	80	555	0
5	16	3	"yfbG"	"STM2299"	4130	47440	80	1309	1330	162	45	48	13	100	100	0	786	800	108	123	123	16	100	100	0	1.906	1.898	1.889	1.905	1.109	1.905	0.971	52	321	1927	1962	0.931	1264	663	1285	677	0
5	17	3	"orf32"	"STM1380"	4300	47430	80	302	305	52	46	48	13	100	100	0	808	811	126	123	124	16	100	100	0	0.374	0.376	0.369	0.374	1.206	0.366	0.932	52	328	941	947	-1.420	256	685	259	688	0
5	18	3	"ybaK"	"STM0495"	4480	47420	100	49	52	19	46	48	15	20	6	0	126	131	25	121	122	19	25	10	0	0.600	0.600	0.643	0.589	2.818	0.485	0.144	80	481	8	16	-0.737	3	5	6	10	-75
5	19	3	"finO"	"PSLT111"	4670	47430	90	429	470	156	45	48	13	100	100	0	1009	1085	282	120	120	15	100	100	0	0.432	0.440	0.437	0.432	1.163	0.449	0.962	52	388	1273	1390	-1.211	384	889	425	965	0
5	20	3	"holE"	"STM1876"	4850	47420	90	92	97	35	47	49	13	92	69	0	274	284	63	122	122	15	100	100	0	0.296	0.309	0.283	0.264	1.868	0.313	0.600	52	389	197	212	-1.756	45	152	50	162	0
5	21	3	"yebE"	"STM1880"	5030	47420	90	1989	2130	489	47	48	12	100	100	0	589	620	114	121	123	15	100	100	0	4.150	4.174	4.099	4.176	1.116	4.235	0.973	52	381	2410	2582	2.053	1942	468	2083	499	0
5	22	3	""	"STM1533"	5200	47420	90	363	369	91	48	49	12	100	100	0	902	936	193	124	123	15	100	100	0	0.405	0.395	0.401	0.390	1.222	0.400	0.938	52	364	1093	1133	-1.304	315	778	321	812	0
5	23	3	""	"STM1543"	5370	47420	90	194	196	60	47	49	13	100	100	0	1036	1057	222	122	122	18	100	100	0	0.161	0.159	0.149	0.150	1.422	0.157	0.867	52	395	1061	1084	-2.636	147	914	149	935	0
5	24	3	"dpiA"	"STM0626"	5560	47410	90	186	196	46	47	49	13	100	100	0	649	647	102	121	122	18	100	100	0	0.263	0.283	0.276	0.274	1.332	0.272	0.873	52	407	667	675	-1.925	139	528	149	526	0
5	1	4	"ycjF"	"STM1684"	1470	47630	90	920	920	169	46	47	12	100	100	0	687	693	130	111	113	15	100	100	0	1.517	1.502	1.546	1.517	1.166	1.501	0.965	52	402	1450	1456	0.602	874	576	874	582	0
5	2	4	"yhcQ"	"STM3365"	1650	47630	90	392	400	72	46	46	11	100	100	0	742	744	120	115	115	16	100	100	0	0.552	0.563	0.564	0.561	1.185	0.555	0.956	52	402	973	983	-0.858	346	627	354	629	0
5	3	4	""	"STM3355"	1830	47630	90	137	140	32	45	46	11	100	100	0	834	844	110	115	117	16	100	100	0	0.128	0.130	0.125	0.124	1.405	0.129	0.816	52	389	811	824	-2.966	92	719	95	729	0
5	4	4	""	"STM3378"	2000	47620	90	383	384	94	45	46	11	100	100	0	505	534	104	117	117	16	100	100	0	0.871	0.813	0.796	0.814	1.271	0.824	0.929	52	388	726	756	-0.199	338	388	339	417	0
5	5	4	"yhcN"	"STM3361"	2180	47620	80	114	115	31	45	47	13	100	94	0	259	267	63	117	117	15	100	100	0	0.486	0.467	0.462	0.451	1.571	0.423	0.683	52	340	211	220	-1.041	69	142	70	150	0
5	6	4	"smpB"	"STM2688"	2360	47620	90	405	415	79	46	47	13	100	100	0	589	584	95	116	117	15	100	100	0	0.759	0.788	0.778	0.793	1.282	0.771	0.929	52	402	832	837	-0.398	359	473	369	468	0
5	7	4	"yabF"	"STM0085"	2540	47620	90	165	178	58	47	48	12	100	100	0	479	505	133	118	119	16	100	100	0	0.327	0.339	0.320	0.327	1.370	0.336	0.872	52	388	479	518	-1.613	118	361	131	387	0
5	8	4	"ftsA"	"STM0132"	2710	47620	90	1658	1706	282	46	47	12	100	100	0	797	830	162	119	119	16	100	100	0	2.378	2.335	2.326	2.363	1.136	2.320	0.972	52	388	2290	2371	1.249	1612	678	1660	711	0
5	9	4	"aceF"	"STM0153"	2890	47620	90	5540	5466	497	45	47	13	100	100	0	835	866	164	121	121	15	100	100	0	7.696	7.277	7.724	7.412	1.189	7.305	0.954	52	394	6209	6166	2.944	5495	714	5421	745	0
5	10	4	"yacE"	"STM0140"	3070	47610	90	448	446	65	46	48	13	100	100	0	571	580	75	122	122	16	100	100	0	0.895	0.873	0.863	0.873	1.185	0.886	0.952	52	395	851	858	-0.160	402	449	400	458	0
5	11	4	"asnC"	"STM3876"	3240	47620	90	259	263	62	46	48	12	100	100	0	538	522	78	120	121	17	100	100	0	0.510	0.540	0.554	0.529	1.284	0.532	0.904	52	382	631	619	-0.973	213	418	217	402	0
5	12	4	""	"STM3863"	3420	47620	90	331	336	88	46	47	12	100	100	0	756	763	175	120	121	18	100	100	0	0.448	0.451	0.454	0.445	1.269	0.443	0.916	52	389	921	933	-1.158	285	636	290	643	0
5	13	4	"truA"	"STM2368"	3600	47610	90	718	749	166	45	47	12	100	100	0	548	549	84	121	121	17	100	100	0	1.576	1.645	1.658	1.637	1.156	1.663	0.967	52	381	1100	1132	0.656	673	427	704	428	0
5	14	4	"yfcE"	"STM2347"	3770	47620	80	560	560	128	45	46	12	100	100	0	457	465	86	120	121	17	100	100	0	1.528	1.493	1.501	1.489	1.235	1.493	0.934	52	328	852	860	0.612	515	337	515	345	0
5	15	4	"nuoM"	"STM2317"	3950	47610	90	793	795	220	45	46	11	100	100	0	969	944	228	123	123	16	100	100	0	0.884	0.914	0.885	0.911	1.162	0.911	0.968	52	396	1594	1571	-0.178	748	846	750	821	0
5	16	4	"menE"	"STM2305"	4140	47610	100	807	784	182	45	47	13	100	100	0	998	979	202	124	125	16	100	100	0	0.872	0.864	0.861	0.859	1.178	0.862	0.973	80	460	1636	1594	-0.198	762	874	739	855	0
5	17	4	""	"STM2289"	4310	47610	90	304	314	75	45	46	10	100	100	0	804	813	141	123	124	16	100	100	0	0.380	0.390	0.392	0.385	1.202	0.387	0.933	52	373	940	959	-1.395	259	681	269	690	0
5	18	4	"nupC"	"STM2409"	4480	47600	90	942	965	174	46	54	59	100	100	0	968	976	162	122	130	57	100	100	0	1.059	1.076	1.066	1.080	1.131	1.074	0.973	52	393	1742	1773	0.083	896	846	919	854	0
5	19	4	"ybdN"	"STM0605"	4670	47600	90	224	225	56	47	55	58	100	84	0	986	971	208	122	129	55	100	100	0	0.205	0.210	0.208	0.206	1.285	0.202	0.891	52	392	1041	1027	-2.287	177	864	178	849	0
5	20	4	"gabP"	"STM2793"	4840	47600	90	237	239	38	48	49	12	100	100	0	1472	1493	157	123	125	21	100	100	0	0.140	0.139	0.139	0.138	1.235	0.133	0.911	52	394	1538	1561	-2.835	189	1349	191	1370	0
5	21	4	"srlE"	"STM2833"	5030	47600	90	236	252	73	47	49	13	100	100	0	901	923	163	122	124	19	100	100	0	0.243	0.256	0.241	0.245	1.374	0.251	0.860	52	401	968	1006	-2.043	189	779	205	801	0
5	22	4	"hypB"	"STM2855"	5200	47590	90	454	488	156	48	49	12	100	100	0	617	656	190	125	124	15	100	100	0	0.825	0.829	0.845	0.832	1.193	0.822	0.964	52	393	898	971	-0.277	406	492	440	531	0
5	23	4	"yqaA"	"STM2819"	5390	47600	90	560	577	180	47	48	12	100	100	0	392	405	111	121	122	16	100	100	0	1.893	1.866	1.900	1.873	1.191	1.900	0.934	52	387	784	814	0.921	513	271	530	284	0
5	24	4	"ygaA"	"STM2839"	5550	47600	90	466	519	158	47	48	12	100	100	0	410	430	110	121	122	16	100	100	0	1.450	1.528	1.551	1.536	1.194	1.526	0.937	52	385	708	781	0.536	419	289	472	309	0
5	1	5	""	"STM1791"	1470	47810	90	114	116	26	45	46	13	100	100	0	669	675	95	112	114	23	100	100	0	0.124	0.126	0.121	0.119	1.490	0.116	0.721	52	408	626	634	-3.013	69	557	71	563	0
5	2	5	""	"STM1787"	1650	47820	80	127	137	33	44	45	12	100	100	0	898	908	98	113	113	14	100	100	0	0.106	0.117	0.107	0.111	1.387	0.116	0.813	52	334	868	888	-3.242	83	785	93	795	0
5	3	5	"yciI"	"STM1738"	1830	47810	80	159	164	42	44	45	11	100	100	0	306	309	69	115	115	15	100	100	0	0.602	0.619	0.584	0.616	1.498	0.583	0.803	52	334	306	314	-0.732	115	191	120	194	0
5	4	5	"yciN"	"STM1715"	2000	47810	80	104	110	38	45	46	12	98	90	0	239	256	73	114	114	16	100	100	0	0.472	0.458	0.418	0.415	1.777	0.420	0.690	52	321	184	207	-1.083	59	125	65	142	0
5	5	5	"kduD"	"STM3017"	2190	47800	90	144	149	30	45	46	12	100	98	0	689	672	70	116	116	16	100	100	0	0.173	0.187	0.181	0.180	1.420	0.183	0.833	52	394	672	660	-2.533	99	573	104	556	0
5	6	5	"ppdB"	"STM2999"	2360	47800	80	125	125	31	46	47	13	96	96	0	581	589	91	117	118	14	100	100	0	0.170	0.167	0.162	0.154	1.528	0.165	0.763	52	334	543	551	-2.554	79	464	79	472	0
5	7	5	"rbn"	"STM4027"	2540	47800	90	513	510	79	45	46	11	100	100	0	685	683	124	117	118	15	100	100	0	0.824	0.822	0.813	0.829	1.165	0.807	0.958	52	396	1036	1031	-0.279	468	568	465	566	0
5	8	5	""	"STM0870"	2720	47800	90	261	265	61	45	46	11	100	100	0	673	673	125	118	119	15	100	100	0	0.389	0.396	0.385	0.391	1.255	0.393	0.914	52	388	771	775	-1.361	216	555	220	555	0
5	9	5	"ybhP"	"STM0813"	2900	47810	90	98	105	27	45	47	12	100	96	0	486	508	95	119	119	16	100	100	0	0.144	0.154	0.143	0.141	1.647	0.142	0.672	52	378	420	449	-2.792	53	367	60	389	0
5	10	5	"ybgR"	"STM0758"	3060	47800	90	243	248	62	45	47	14	100	100	0	645	645	137	120	121	22	100	100	0	0.377	0.387	0.388	0.383	1.228	0.373	0.924	52	326	723	728	-1.407	198	525	203	525	0
5	11	5	"fldA"	"STM0694"	3250	47800	100	1506	1363	490	45	47	13	100	100	0	501	473	132	118	119	20	100	98	0	3.815	3.713	3.822	3.625	1.341	3.776	0.965	80	470	1844	1673	1.932	1461	383	1318	355	0
5	12	5	"gltJ"	"STM0664"	3430	47790	90	187	210	88	45	46	11	100	100	0	450	500	165	117	118	16	100	100	0	0.426	0.431	0.414	0.410	1.338	0.434	0.895	52	374	475	548	-1.230	142	333	165	383	0
5	13	5	"yljA"	"STM0944"	3600	47790	90	344	380	110	45	46	12	100	100	0	349	358	76	120	120	15	100	100	0	1.306	1.408	1.393	1.429	1.313	1.416	0.909	52	388	528	573	0.385	299	229	335	238	0
5	14	5	"orfB"	"STM0930"	3780	47790	90	336	349	76	46	46	11	100	100	0	412	424	98	120	121	15	100	100	0	0.993	0.997	1.050	1.023	1.268	0.963	0.913	52	389	582	607	-0.010	290	292	303	304	0
5	15	5	""	"STM4317"	3960	47790	90	389	392	72	47	47	12	100	100	0	340	350	57	120	121	16	100	100	0	1.555	1.500	1.534	1.510	1.262	1.482	0.904	52	396	562	575	0.636	342	220	345	230	0
5	16	5	"amiB"	"STM4358"	4140	47790	80	845	854	127	46	48	13	100	100	0	717	733	92	122	122	17	100	100	0	1.343	1.322	1.306	1.320	1.126	1.325	0.971	52	320	1394	1419	0.425	799	595	808	611	0
5	17	5	"hflC"	"STM4364"	4300	47790	90	4112	3987	986	47	61	119	100	100	0	760	740	178	123	126	27	100	100	0	6.381	6.386	6.378	6.521	1.172	6.317	0.981	52	386	4702	4557	2.674	4065	637	3940	617	0
5	18	5	"yjfH"	"STM4369"	4490	47790	90	397	426	110	46	57	104	100	100	0	514	581	216	123	125	22	100	100	0	0.898	0.830	0.908	0.865	1.268	0.771	0.915	52	408	742	838	-0.156	351	391	380	458	0
5	19	5	"kbl"	"STM3709"	4670	47790	90	1329	1369	317	47	49	13	100	100	0	634	677	150	122	123	16	100	100	0	2.504	2.382	2.368	2.398	1.135	2.374	0.974	52	394	1794	1877	1.324	1282	512	1322	555	0
5	20	5	"gpsA"	"STM3700"	4850	47780	90	2024	2068	323	46	48	13	100	100	0	498	509	74	123	124	16	100	100	0	5.275	5.238	5.299	5.267	1.164	5.235	0.950	52	396	2353	2408	2.399	1978	375	2022	386	0
5	21	5	""	"STM3657"	5030	47790	90	111	119	36	47	48	12	98	96	0	333	344	75	124	125	16	100	100	0	0.306	0.327	0.308	0.301	1.603	0.310	0.700	52	379	273	292	-1.707	64	209	72	220	0
5	22	5	"dppA"	"STM3630"	5200	47780	90	1170	1228	421	48	49	12	100	100	0	694	722	226	125	125	16	100	100	0	1.972	1.977	2.059	1.990	1.160	1.964	0.964	52	388	1691	1777	0.980	1122	569	1180	597	0
5	23	5	"bcsC"	"STM3617"	5380	47780	90	322	352	124	47	49	13	100	100	0	696	737	162	123	124	17	100	100	0	0.480	0.497	0.485	0.481	1.268	0.501	0.907	52	380	848	919	-1.059	275	573	305	614	0
5	24	5	""	"STM3602"	5560	47780	100	188	179	59	47	49	13	97	93	0	738	691	204	123	124	16	100	100	0	0.229	0.232	0.220	0.225	1.362	0.225	0.851	80	476	756	700	-2.125	141	615	132	568	0
5	1	6	"yraL"	"STM3263"	1470	48000	80	326	324	55	45	46	12	100	100	0	644	651	86	112	113	15	100	100	0	0.528	0.518	0.509	0.514	1.236	0.512	0.924	52	334	813	818	-0.921	281	532	279	539	0
5	2	6	"tdcB"	"STM3244"	1640	47990	80	189	196	52	44	46	12	100	100	0	700	703	155	112	114	16	100	100	0	0.247	0.257	0.254	0.252	1.286	0.246	0.866	52	328	733	743	-2.020	145	588	152	591	0
5	3	6	"yqjH"	"STM3214"	1840	47990	90	905	936	203	45	46	16	100	100	0	628	655	114	113	114	16	100	100	0	1.670	1.644	1.622	1.638	1.126	1.642	0.967	52	387	1375	1433	0.740	860	515	891	542	0
5	4	6	"icc"	"STM3183"	2010	47980	100	864	796	281	45	47	15	100	100	0	515	481	143	114	114	15	100	98	0	2.042	2.046	2.046	2.052	1.241	2.043	0.969	80	451	1220	1118	1.030	819	401	751	367	0
5	5	6	"hybA"	"STM3149"	2180	47980	90	221	229	62	45	46	13	100	100	0	707	705	151	115	116	16	100	100	0	0.297	0.312	0.303	0.306	1.259	0.309	0.911	52	386	768	774	-1.750	176	592	184	590	0
5	6	6	""	"STM3141"	2370	47990	90	181	177	50	44	46	12	100	100	0	549	556	131	116	117	15	100	100	0	0.316	0.302	0.314	0.289	1.392	0.299	0.887	52	401	570	573	-1.660	137	433	133	440	0
5	7	6	"uup"	"STM1062"	2540	47980	90	667	653	130	45	46	12	100	100	0	911	911	165	117	118	15	100	100	0	0.783	0.766	0.766	0.761	1.189	0.749	0.956	52	381	1416	1402	-0.352	622	794	608	794	0
5	8	6	"helD"	"STM1075"	2720	47980	100	790	738	258	45	46	12	100	98	0	1129	1070	312	118	120	16	98	97	0	0.737	0.728	0.723	0.732	1.278	0.740	0.971	80	450	1756	1645	-0.440	745	1011	693	952	0
5	9	6	"hpaD"	"STM1103"	2880	47980	90	145	153	39	45	48	16	100	100	0	704	688	114	120	127	41	100	100	0	0.171	0.190	0.183	0.184	1.369	0.194	0.804	52	320	684	676	-2.546	100	584	108	568	100
5	10	6	"agp"	"STM1117"	3060	47970	170	237	238	59	46	48	15	99	98	0	614	595	113	119	122	28	100	100	0	0.386	0.403	0.396	0.391	1.313	0.397	0.903	208	939	686	668	-1.374	191	495	192	476	0
5	11	6	"ymdC"	"STM1148"	3250	47970	90	287	287	50	45	47	13	100	100	0	490	485	61	118	118	15	100	100	0	0.651	0.659	0.661	0.651	1.244	0.643	0.900	52	348	614	609	-0.620	242	372	242	367	0
5	12	6	"ycfN"	"STM1208"	3420	47970	90	341	358	113	45	47	12	100	100	0	433	460	118	119	120	16	100	100	0	0.943	0.918	0.909	0.913	1.255	0.919	0.927	52	388	610	654	-0.085	296	314	313	341	0
5	13	6	"mopA"	"STM4330"	3600	47970	90	34077	32527	5474	48	58	110	100	100	0	579	555	98	121	123	21	100	100	0	74.299	74.836	73.991	74.782	1.113	74.249	0.974	52	402	34487	32913	6.215	34029	458	32479	434	0
5	14	6	"rstA"	"STM1475"	3780	47970	90	548	566	76	48	53	59	100	100	0	638	633	73	120	122	21	100	100	0	0.965	1.010	0.989	1.010	1.151	1.008	0.957	52	394	1018	1031	-0.051	500	518	518	513	0
5	15	6	"speG"	"STM1502"	3950	47970	90	852	863	137	49	50	15	100	100	0	516	507	86	123	123	17	100	100	0	2.043	2.120	2.085	2.148	1.228	2.085	0.948	52	386	1196	1198	1.031	803	393	814	384	0
5	16	6	"smf"	"STM3405"	4140	47970	90	585	598	90	47	48	15	100	100	0	1093	1116	122	121	123	17	100	100	0	0.553	0.554	0.555	0.551	1.142	0.553	0.957	52	386	1510	1546	-0.853	538	972	551	995	0
5	17	6	"rplO"	"STM3421"	4310	47970	80	10173	9926	1430	48	49	14	100	100	0	233	242	40	120	121	15	100	100	0	89.602	80.967	76.500	74.379	1.233	81.604	0.844	52	334	10238	10000	6.485	10125	113	9878	122	0
5	18	6	"yheL"	"STM3449"	4500	47970	90	339	339	72	46	49	15	100	100	0	334	331	54	121	121	16	100	100	0	1.376	1.395	1.358	1.395	1.287	1.390	0.888	52	396	506	503	0.460	293	213	293	210	0
5	19	6	""	"STM3601"	4670	47960	90	191	192	51	46	47	13	100	100	0	796	836	164	123	124	16	100	100	0	0.215	0.205	0.195	0.198	1.337	0.204	0.886	52	379	818	859	-2.215	145	673	146	713	0
5	20	6	"yhjK"	"STM3615"	4840	47960	90	542	532	114	47	49	17	100	100	0	1385	1330	259	125	129	40	100	100	0	0.393	0.402	0.398	0.402	1.176	0.394	0.958	52	388	1755	1690	-1.348	495	1260	485	1205	0
5	21	6	"yhjS"	"STM3622"	5030	47960	100	721	705	123	47	50	15	100	100	0	1256	1269	189	123	127	37	100	100	0	0.595	0.574	0.562	0.570	1.171	0.571	0.957	80	461	1807	1804	-0.749	674	1133	658	1146	0
5	22	6	""	"STM3631"	5210	47960	100	307	306	78	46	48	12	100	100	0	1414	1362	237	122	123	16	100	100	0	0.202	0.210	0.204	0.203	1.294	0.208	0.918	80	441	1553	1500	-2.307	261	1292	260	1240	0
5	23	6	"yiaF"	"STM3647"	5380	47960	100	1141	1113	376	47	48	13	100	100	0	531	522	125	122	123	16	100	98	0	2.675	2.665	2.691	2.639	1.247	2.762	0.955	80	440	1503	1466	1.419	1094	409	1066	400	0
5	24	6	"glyS"	"STM3655"	5560	47960	100	6294	5559	1708	46	48	12	100	100	0	1384	1245	341	122	124	16	100	100	0	4.951	4.909	4.946	4.855	1.211	4.977	0.976	80	456	7510	6636	2.308	6248	1262	5513	1123	0
5	1	7	""	"STM3834"	1460	48180	80	177	176	34	45	47	14	100	100	0	635	639	90	112	113	19	100	100	0	0.252	0.249	0.253	0.244	1.301	0.250	0.896	52	326	655	658	-1.986	132	523	131	527	0
5	2	7	"yidC"	"STM3842"	1640	48170	90	1089	1156	232	45	47	13	100	100	0	380	386	64	112	113	16	100	100	0	3.896	4.055	4.057	4.068	1.193	4.104	0.929	52	396	1312	1385	1.962	1044	268	1111	274	0
5	3	7	""	"STM3845"	1820	48170	90	93	96	28	45	46	12	100	80	0	571	574	82	114	115	15	100	100	0	0.105	0.111	0.100	0.099	1.736	0.111	0.567	52	397	505	511	-3.251	48	457	51	460	0
5	4	7	"phoU"	"STM3853"	2000	48170	90	1641	1678	296	45	46	12	100	100	0	477	486	81	116	116	15	100	100	0	4.421	4.414	4.420	4.441	1.132	4.367	0.967	52	388	1957	2003	2.144	1596	361	1633	370	0
5	5	7	"pstS"	"STM3857"	2180	48160	90	9920	9697	1218	47	49	17	100	100	0	664	652	82	118	118	16	100	100	0	18.082	18.071	18.000	18.152	1.117	17.892	0.977	52	402	10419	10184	4.177	9873	546	9650	534	0
5	6	7	"atpA"	"STM3867"	2370	48170	90	8879	8770	739	46	49	17	100	100	0	675	687	70	117	118	16	100	100	0	15.830	15.305	15.293	15.370	1.100	15.369	0.981	52	388	9391	9294	3.985	8833	558	8724	570	0
5	7	7	"aceE"	"STM0152"	2540	48160	90	11932	11537	2437	46	48	14	100	100	0	1058	1029	189	118	119	16	100	100	0	12.645	12.614	12.713	12.597	1.075	12.566	0.990	52	381	12826	12402	3.660	11886	940	11491	911	0
5	8	7	""	"STM0159"	2710	48160	90	131	135	30	45	47	14	100	100	0	535	547	88	118	119	18	100	100	0	0.206	0.210	0.200	0.203	1.438	0.205	0.760	52	381	503	519	-2.278	86	417	90	429	0
5	9	7	"cueO"	"STM0168"	2890	48160	80	268	280	93	46	47	14	100	100	0	579	596	174	118	119	16	100	100	0	0.482	0.490	0.481	0.479	1.289	0.489	0.913	52	340	683	712	-1.054	222	461	234	478	0
5	10	7	"yadH"	"STM0173"	3070	48150	90	355	349	94	46	48	13	100	100	0	642	628	134	117	118	15	100	100	0	0.589	0.593	0.600	0.585	1.196	0.592	0.943	52	358	834	814	-0.765	309	525	303	511	0
5	11	7	"stiA"	"STM0177"	3250	48160	80	102	109	42	45	46	11	98	90	0	420	471	173	118	118	16	100	100	0	0.189	0.181	0.181	0.162	1.833	0.176	0.708	52	334	359	417	-2.406	57	302	64	353	0
5	12	7	"folK"	"STM0183"	3430	48150	90	272	337	257	45	47	12	100	100	0	475	686	1120	118	119	16	100	100	0	0.636	0.514	0.625	0.637	1.392	0.273	0.798	52	395	584	860	-0.653	227	357	292	568	0
5	13	7	""	"STM1585"	3600	48160	80	160	187	79	44	47	14	100	100	0	280	303	110	117	118	15	100	100	0	0.712	0.769	0.831	0.773	1.336	0.724	0.870	52	328	279	329	-0.491	116	163	143	186	0
5	14	7	"srfA"	"STM1593"	3780	48160	90	511	498	109	46	47	12	100	100	0	539	544	96	118	120	14	100	100	0	1.105	1.061	1.104	1.053	1.241	1.074	0.943	52	379	886	878	0.143	465	421	452	426	0
5	15	7	"ydcR"	"STM1598"	3950	48150	100	234	267	143	46	47	12	100	97	0	441	529	275	122	122	15	98	98	0	0.589	0.543	0.530	0.543	1.366	0.525	0.946	80	461	507	628	-0.763	188	319	221	407	0
5	16	7	"ydcN"	"STM1605"	4140	48140	90	241	239	59	46	47	12	100	100	0	520	524	107	121	121	15	100	100	0	0.489	0.479	0.485	0.472	1.232	0.460	0.917	52	387	594	596	-1.033	195	399	193	403	0
5	17	7	""	"STM1613"	4310	48150	90	74	75	20	47	47	11	76	57	0	312	328	78	120	121	16	100	100	0	0.141	0.135	0.139	0.121	2.042	0.127	0.432	52	381	219	236	-2.830	27	192	28	208	0
5	18	7	""	"STM1620"	4480	48150	80	207	220	69	45	47	14	100	100	0	1024	1036	213	122	122	16	100	100	0	0.180	0.191	0.182	0.183	1.327	0.193	0.875	52	328	1064	1089	-2.477	162	902	175	914	0
5	19	7	""	"STM1786"	4670	48150	90	166	164	38	47	48	13	100	100	0	933	955	135	124	124	17	100	100	0	0.147	0.141	0.145	0.135	1.410	0.140	0.828	52	394	928	948	-2.765	119	809	117	831	0
5	20	7	"treA"	"STM1796"	4840	48140	90	518	515	78	47	48	12	100	100	0	1308	1315	169	126	127	17	100	100	0	0.398	0.394	0.394	0.392	1.151	0.379	0.962	52	381	1653	1657	-1.327	471	1182	468	1189	0
5	21	7	"fadR"	"STM1805"	5010	48140	90	765	773	143	46	49	14	100	100	0	760	781	143	124	126	18	100	100	0	1.131	1.107	1.117	1.113	1.141	1.079	0.971	52	382	1355	1384	0.177	719	636	727	657	0
5	22	7	"ycgL"	"STM1813"	5190	48140	90	238	256	109	48	51	17	100	100	0	326	343	111	123	124	18	100	100	0	0.936	0.945	0.947	0.945	1.312	0.937	0.909	52	390	393	428	-0.095	190	203	208	220	0
5	23	7	""	"STM1827"	5370	48140	90	289	316	182	49	52	16	100	100	0	1301	1331	364	123	127	42	100	100	0	0.204	0.221	0.208	0.208	1.255	0.235	0.842	52	401	1418	1475	-2.295	240	1178	267	1208	0
5	24	7	"manZ"	"STM1832"	5560	48130	90	3506	3503	604	48	50	15	100	100	0	756	752	142	123	127	41	100	100	0	5.463	5.493	5.441	5.553	1.115	5.396	0.978	52	392	4091	4084	2.450	3458	633	3455	629	0
5	1	8	""	"STM2357"	1470	48350	80	211	215	55	45	46	19	100	100	0	677	658	144	111	112	16	100	100	0	0.293	0.311	0.309	0.303	1.284	0.308	0.862	52	328	732	717	-1.770	166	566	170	547	0
5	2	8	""	"STM2361"	1650	48350	90	172	173	43	44	46	12	100	100	0	665	658	138	114	114	16	100	100	0	0.232	0.237	0.230	0.232	1.323	0.225	0.855	52	380	679	673	-2.106	128	551	129	544	0
5	3	8	"dedA"	"STM2367"	1810	48350	90	503	506	138	44	48	21	100	100	0	445	449	55	114	115	21	100	100	0	1.387	1.379	1.373	1.352	1.238	1.406	0.883	52	380	790	797	0.472	459	331	462	335	0
5	4	8	""	"STM2376"	2000	48340	90	135	137	34	45	48	20	100	98	0	607	629	122	116	117	19	100	100	0	0.183	0.179	0.187	0.171	1.522	0.168	0.753	52	400	581	605	-2.448	90	491	92	513	0
5	5	8	"yfcL"	"STM2380"	2180	48340	80	113	116	27	44	45	12	100	98	0	303	316	59	115	116	15	100	100	0	0.367	0.358	0.348	0.349	1.421	0.355	0.799	52	340	257	273	-1.446	69	188	72	201	0
5	6	8	"yfcY"	"STM2389"	2360	48340	90	219	224	66	45	46	11	100	100	0	849	863	193	115	117	16	100	100	0	0.237	0.239	0.238	0.233	1.277	0.238	0.898	52	389	908	927	-2.077	174	734	179	748	0
5	7	8	""	"STM2594"	2540	48340	80	185	175	48	45	47	12	100	100	0	727	743	217	118	119	16	100	100	0	0.230	0.208	0.210	0.207	1.295	0.203	0.901	52	334	749	755	-2.121	140	609	130	625	0
5	8	8	""	"STM2598"	2710	48340	80	113	118	27	43	46	12	100	100	0	495	524	104	118	119	18	100	100	0	0.186	0.185	0.194	0.177	1.446	0.175	0.758	52	334	447	481	-2.429	70	377	75	406	0
5	9	8	""	"STM2603"	2890	48340	90	104	111	30	45	46	12	98	96	0	492	495	117	119	120	16	100	100	0	0.158	0.176	0.178	0.167	1.477	0.170	0.764	52	395	432	442	-2.660	59	373	66	376	0
5	10	8	""	"STM2607"	3080	48340	90	63	68	22	44	46	11	63	40	0	247	258	96	118	118	15	100	100	0	0.147	0.171	0.146	0.144	2.274	0.145	0.368	52	392	148	164	-2.763	19	129	24	140	0
5	11	8	""	"STM1028"	3240	48330	90	145	149	44	44	46	12	100	100	0	613	637	152	118	118	16	100	100	0	0.204	0.202	0.199	0.194	1.377	0.201	0.847	52	379	596	624	-2.293	101	495	105	519	0
5	12	8	""	"STM2617"	3430	48340	90	151	152	31	45	46	12	100	98	0	817	835	114	120	121	17	100	100	0	0.152	0.150	0.151	0.144	1.400	0.146	0.849	52	394	803	822	-2.717	106	697	107	715	0
5	13	8	"yrbD"	"STM3311"	3600	48330	90	902	902	148	45	47	13	100	100	0	640	654	112	119	121	16	100	100	0	1.645	1.602	1.636	1.610	1.164	1.591	0.957	52	373	1378	1392	0.718	857	521	857	535	0
5	14	8	"yhbN"	"STM3318"	3770	48330	80	1088	1092	174	46	48	13	100	100	0	486	493	91	118	120	15	100	100	0	2.832	2.789	2.827	2.837	1.183	2.785	0.957	52	328	1410	1421	1.502	1042	368	1046	375	0
5	15	8	""	"STM3333"	3960	48330	100	644	623	151	47	48	13	100	100	0	1062	1031	195	121	121	15	100	100	0	0.634	0.633	0.635	0.622	1.222	0.635	0.960	80	450	1538	1486	-0.656	597	941	576	910	0
5	16	8	"sspA"	"STM3342"	4130	48330	90	2881	2909	470	45	47	11	100	100	0	560	575	89	121	121	16	100	100	0	6.460	6.308	6.185	6.336	1.131	6.348	0.965	52	378	3275	3318	2.692	2836	439	2864	454	0
5	17	8	"yhcM"	"STM3346"	4300	48330	90	755	788	147	46	50	25	100	100	0	938	984	157	121	126	37	100	100	0	0.868	0.860	0.862	0.857	1.151	0.860	0.960	52	387	1526	1605	-0.205	709	817	742	863	0
5	18	8	""	"STM3356"	4490	48320	90	113	116	33	46	49	21	94	76	0	534	537	101	121	124	32	100	100	0	0.162	0.168	0.164	0.152	1.617	0.164	0.704	52	387	480	486	-2.624	67	413	70	416	0
5	19	8	""	"STM0761"	4660	48320	90	173	178	39	46	48	12	100	100	0	701	728	122	121	122	16	100	100	0	0.219	0.217	0.225	0.211	1.335	0.208	0.847	52	374	707	739	-2.191	127	580	132	607	0
5	20	8	""	"STM0765"	4840	48320	90	160	167	36	46	48	13	100	100	0	1243	1228	182	123	126	20	100	100	0	0.102	0.110	0.105	0.107	1.332	0.103	0.866	52	388	1234	1226	-3.296	114	1120	121	1105	0
5	21	8	"galM"	"STM0773"	5010	48320	90	1547	1537	197	46	51	32	100	100	0	859	847	116	123	126	22	100	100	0	2.039	2.059	2.064	2.077	1.169	2.071	0.968	52	388	2237	2215	1.028	1501	736	1491	724	0
5	22	8	"modA"	"STM0781"	5190	48320	90	1290	1275	275	47	58	64	100	100	0	721	728	142	123	127	35	100	100	0	2.079	2.030	2.027	2.049	1.231	2.032	0.961	52	402	1841	1833	1.056	1243	598	1228	605	0
5	23	8	"hutI"	"STM0787"	5390	48330	90	653	667	111	48	51	21	100	100	0	1085	1073	112	123	125	30	100	100	0	0.629	0.652	0.652	0.645	1.177	0.654	0.952	52	376	1567	1569	-0.669	605	962	619	950	0
5	24	8	"hutU"	"STM0790"	5560	48310	80	230	234	49	48	49	12	100	100	0	840	834	125	121	121	16	100	100	0	0.253	0.261	0.254	0.255	1.284	0.253	0.889	52	327	901	899	-1.982	182	719	186	713	0
5	1	9	""	"STM0902"	1470	48520	90	110	113	30	44	45	12	98	96	0	926	927	101	110	112	14	100	100	0	0.081	0.084	0.076	0.080	1.470	0.080	0.697	52	393	882	886	-3.628	66	816	69	817	0
5	2	9	""	"STM0906"	1640	48530	80	75	78	24	44	46	12	86	63	0	369	384	108	113	114	14	100	100	0	0.121	0.125	0.115	0.113	1.812	0.118	0.490	52	328	287	305	-3.046	31	256	34	271	0
5	3	9	""	"STM0912"	1830	48520	90	159	161	42	44	45	13	100	98	0	1560	1515	251	115	114	15	100	100	0	0.080	0.084	0.085	0.079	1.395	0.083	0.853	52	396	1560	1517	-3.651	115	1445	117	1400	0
5	4	9	""	"STM0917"	2010	48530	90	72	76	16	44	45	11	92	69	0	438	453	112	116	116	16	100	100	0	0.087	0.095	0.094	0.088	1.656	0.084	0.517	52	379	350	369	-3.524	28	322	32	337	0
5	5	9	""	"STM0921"	2170	48520	90	79	87	30	44	45	12	92	69	0	556	593	162	118	119	17	100	100	0	0.080	0.091	0.077	0.077	1.802	0.084	0.504	52	379	473	518	-3.646	35	438	43	475	0
5	6	9	""	"STM0925"	2360	48520	80	60	66	27	45	46	13	55	25	0	243	396	452	118	118	16	100	100	0	0.120	0.076	0.109	0.099	2.510	0.054	0.546	52	340	140	299	-3.059	15	125	21	278	0
5	7	9	""	"STM4205"	2540	48520	90	211	219	50	45	47	13	100	100	0	995	996	110	119	119	16	100	100	0	0.189	0.198	0.191	0.193	1.343	0.192	0.860	52	388	1042	1051	-2.400	166	876	174	877	0
5	8	9	""	"STM4209"	2720	48520	90	72	72	18	45	46	11	78	57	0	246	250	35	116	117	15	100	100	0	0.208	0.201	0.211	0.192	2.131	0.176	0.315	52	373	157	161	-2.267	27	130	27	134	0
5	9	9	""	"STM4213"	2880	48510	90	256	259	50	46	48	17	100	100	0	1089	1053	152	119	127	57	100	100	0	0.216	0.228	0.229	0.225	1.230	0.228	0.923	52	379	1180	1147	-2.208	210	970	213	934	0
5	10	9	""	"STM4218"	3070	48520	90	74	81	24	44	50	48	30	1	0	321	347	104	121	127	70	100	90	0	0.150	0.164	0.164	0.144	1.852	0.165	0.436	52	388	230	263	-2.737	30	200	37	226	0
5	11	9	"yjbF"	"STM4223"	3240	48510	90	109	123	60	44	49	48	65	23	0	381	465	236	120	124	64	100	100	0	0.249	0.229	0.232	0.214	1.433	0.319	0.651	52	389	326	424	-2.006	65	261	79	345	0
5	12	9	"yjbN"	"STM4243"	3420	48510	90	226	240	75	44	46	12	100	100	0	384	407	110	119	120	16	100	100	0	0.687	0.681	0.683	0.678	1.243	0.672	0.909	52	374	447	484	-0.542	182	265	196	288	0
5	13	9	""	"STM1009"	3590	48510	90	345	340	67	46	48	13	100	100	0	2593	2519	322	118	123	33	100	100	0	0.121	0.122	0.121	0.120	1.212	0.121	0.943	52	387	2774	2695	-3.049	299	2475	294	2401	100
5	14	9	""	"STM1866"	3780	48510	80	99	99	30	46	47	13	96	76	0	239	244	44	116	118	16	100	100	0	0.431	0.414	0.433	0.381	1.867	0.385	0.500	52	340	176	181	-1.215	53	123	53	128	0
5	15	9	"hisP"	"STM2351"	3960	48500	90	450	473	104	46	50	40	100	100	0	758	771	118	121	129	117	100	100	0	0.634	0.657	0.638	0.649	1.161	0.639	0.948	52	380	1041	1077	-0.657	404	637	427	650	0
5	16	9	"flgL"	"STM1184"	4140	48510	90	2474	2501	259	46	48	21	100	100	0	708	718	92	122	122	16	100	100	0	4.143	4.119	4.061	4.147	1.121	4.110	0.967	52	382	3014	3051	2.051	2428	586	2455	596	0
5	17	9	"nrdA"	"STM2277"	4310	48500	90	4467	4381	673	47	49	17	100	100	0	1346	1333	162	123	123	19	100	100	0	3.614	3.582	3.629	3.561	1.092	3.612	0.983	52	374	5643	5544	1.854	4420	1223	4334	1210	0
5	18	9	"envF"	"STM1240"	4480	48500	90	175	186	41	47	49	12	100	100	0	648	659	102	121	121	16	100	100	0	0.243	0.258	0.258	0.253	1.326	0.240	0.856	52	388	655	677	-2.042	128	527	139	538	0
5	19	9	"nrfA"	"STM4277"	4670	48500	100	175	173	53	47	48	12	100	98	0	1058	1025	283	121	121	15	100	100	0	0.137	0.139	0.139	0.136	1.427	0.137	0.875	80	460	1065	1030	-2.872	128	937	126	904	0
5	20	9	"araH"	"STM1931"	4840	48500	80	99	121	60	48	50	13	94	88	0	302	403	253	122	123	19	100	100	0	0.283	0.260	0.264	0.252	1.804	0.226	0.785	52	320	231	354	-1.819	51	180	73	281	0
5	21	9	"yecM"	"STM1908"	5020	48500	90	245	244	68	46	48	11	100	100	0	604	621	144	119	121	15	100	100	0	0.410	0.394	0.388	0.384	1.261	0.391	0.911	52	388	684	700	-1.285	199	485	198	502	0
5	22	9	"yecO"	"STM1905"	5200	48500	90	550	561	103	46	48	13	100	100	0	713	716	95	120	121	15	100	100	0	0.850	0.864	0.866	0.856	1.150	0.867	0.960	52	381	1097	1111	-0.235	504	593	515	596	0
5	23	9	""	"STM1669"	5380	48490	100	262	257	65	47	48	11	98	97	0	1625	1544	375	119	121	15	100	100	0	0.143	0.147	0.145	0.143	1.304	0.145	0.940	80	440	1721	1635	-2.808	215	1506	210	1425	0
5	24	9	"yicM"	"STM3776"	5550	48490	90	599	608	104	49	49	12	100	100	0	1129	1144	137	122	122	16	100	100	0	0.546	0.547	0.539	0.543	1.169	0.536	0.953	52	379	1557	1581	-0.873	550	1007	559	1022	0
5	1	10	"yafK"	"STM0312"	1470	48710	90	281	290	109	43	46	24	100	100	0	432	434	74	111	112	16	100	100	0	0.741	0.765	0.747	0.736	1.278	0.786	0.862	52	394	559	570	-0.432	238	321	247	323	0
5	2	10	"proB"	"STM0321"	1640	48700	90	1281	1296	204	46	49	15	100	100	0	731	735	119	111	113	15	100	100	0	1.992	2.003	1.986	2.009	1.162	2.002	0.953	52	381	1855	1874	0.994	1235	620	1250	624	0
5	3	10	""	"STM0327"	1820	48700	90	66	72	25	44	46	15	69	34	0	243	262	84	115	115	15	100	98	0	0.172	0.190	0.222	0.180	2.417	0.153	0.313	52	396	150	175	-2.541	22	128	28	147	0
5	4	10	""	"STM0332"	2000	48700	80	119	130	35	44	46	12	100	100	0	624	634	104	113	114	16	100	100	0	0.147	0.165	0.155	0.156	1.441	0.154	0.739	52	328	586	607	-2.768	75	511	86	521	0
5	5	10	""	"STM1047"	2180	48700	100	175	168	51	45	47	13	97	92	0	661	638	178	114	115	16	97	97	0	0.238	0.235	0.231	0.228	1.691	0.233	0.895	80	472	677	647	-2.073	130	547	123	524	0
5	6	10	"pepN"	"STM1057"	2360	48700	90	1139	1132	184	45	46	13	100	100	0	637	648	95	114	115	17	100	100	0	2.092	2.036	2.065	2.037	1.149	2.055	0.951	52	380	1617	1621	1.065	1094	523	1087	534	0
5	7	10	"yeaO"	"STM1277"	2540	48690	80	178	185	65	47	47	12	100	100	0	240	269	135	116	117	16	100	100	0	1.056	0.902	1.135	0.987	1.508	0.685	0.695	52	328	255	291	0.079	131	124	138	153	0
5	8	10	"mipA"	"STM1286"	2710	48690	90	3393	3264	559	47	50	27	100	100	0	583	559	92	117	119	16	100	100	0	7.180	7.278	7.209	7.355	1.174	7.328	0.956	52	373	3812	3659	2.844	3346	466	3217	442	0
5	9	10	"gapA"	"STM1290"	2890	48690	90	7693	7639	1300	46	50	26	100	100	0	422	424	78	119	120	14	100	100	0	25.238	24.895	24.712	25.568	1.218	24.974	0.940	52	388	7950	7898	4.658	7647	303	7593	305	0
5	10	10	"topB"	"STM1298"	3060	48690	90	1054	1037	121	45	49	22	100	100	0	890	880	99	118	121	27	100	100	0	1.307	1.302	1.317	1.305	1.130	1.283	0.964	52	393	1781	1754	0.386	1009	772	992	762	0
5	11	10	"astB"	"STM1306"	3250	48690	90	166	174	35	46	48	19	100	100	0	863	875	100	118	120	22	100	100	0	0.161	0.169	0.163	0.165	1.293	0.164	0.858	52	370	865	885	-2.634	120	745	128	757	100
5	12	10	"celF"	"STM1316"	3410	48680	90	477	462	80	46	48	15	100	100	0	995	983	126	119	122	35	100	100	0	0.492	0.481	0.476	0.478	1.211	0.456	0.927	52	380	1307	1280	-1.023	431	876	416	864	0
5	13	10	"rfbX"	"STM2088"	3600	48680	90	291	285	60	47	48	13	100	100	0	620	640	129	119	122	29	100	100	0	0.487	0.457	0.439	0.453	1.305	0.440	0.895	52	388	745	759	-1.038	244	501	238	521	0
5	14	10	"rfbB"	"STM2097"	3770	48690	90	1499	1493	139	46	48	13	100	100	0	889	884	87	118	119	16	100	100	0	1.885	1.889	1.864	1.893	1.127	1.867	0.946	52	389	2224	2213	0.914	1453	771	1447	766	0
5	15	10	"wcaD"	"STM2112"	3950	48680	90	171	172	34	46	50	36	100	98	0	1103	1087	105	119	128	115	100	100	0	0.127	0.130	0.130	0.127	1.332	0.124	0.846	52	396	1109	1094	-2.977	125	984	126	968	0
5	16	10	"wza"	"STM2118"	4130	48680	90	140	174	160	45	47	11	100	100	0	854	854	293	119	120	17	100	100	0	0.129	0.176	0.138	0.144	1.580	0.205	0.570	52	381	830	864	-2.952	95	735	129	735	0
5	17	10	"yegD"	"STM2125"	4300	48680	90	147	150	34	47	49	12	100	98	0	657	646	120	121	121	16	100	100	0	0.187	0.196	0.195	0.191	1.417	0.191	0.839	52	388	636	628	-2.422	100	536	103	525	0
5	18	10	""	"STM2135"	4480	48680	90	344	353	78	48	50	13	100	100	0	1365	1377	280	121	125	40	100	100	0	0.238	0.243	0.239	0.241	1.219	0.240	0.928	52	402	1540	1561	-2.071	296	1244	305	1256	0
5	19	10	""	"STM4057"	4670	48670	90	201	221	105	46	48	12	100	100	0	313	343	126	120	125	41	100	98	0	0.803	0.785	0.766	0.764	1.448	0.786	0.868	52	366	348	398	-0.316	155	193	175	223	0
5	20	10	""	"STM4066"	4830	48680	100	254	246	72	47	48	12	98	96	0	873	861	220	121	121	17	100	97	0	0.275	0.269	0.270	0.264	1.388	0.266	0.895	80	449	959	939	-1.861	207	752	199	740	0
5	21	10	"ydeZ"	"STM4076"	5020	48670	90	176	181	46	47	48	11	100	100	0	877	917	187	121	122	14	100	100	0	0.171	0.168	0.163	0.163	1.335	0.167	0.856	52	388	885	930	-2.551	129	756	134	796	0
5	22	10	"glpX"	"STM4085"	5200	48670	90	542	555	123	48	49	12	100	100	0	702	747	193	124	124	16	100	100	0	0.855	0.814	0.825	0.822	1.180	0.788	0.933	52	380	1072	1130	-0.227	494	578	507	623	0
5	23	10	"menA"	"STM4090"	5370	48670	90	511	519	121	48	49	12	100	100	0	591	594	108	123	124	17	100	100	0	0.989	1.000	0.978	0.994	1.224	0.990	0.923	52	374	931	942	-0.015	463	468	471	471	0
5	24	10	"metB"	"STM4100"	5560	48670	100	2263	2206	692	49	50	13	100	100	0	1022	1001	257	122	122	17	100	100	0	2.460	2.454	2.500	2.426	1.222	2.507	0.975	80	484	3114	3036	1.299	2214	900	2157	879	0
5	1	11	""	"STM2986"	1480	48880	90	145	151	41	43	46	23	100	94	0	646	658	109	113	114	16	100	100	0	0.191	0.198	0.186	0.186	1.489	0.188	0.634	52	387	635	653	-2.386	102	533	108	545	0
5	2	11	"recD"	"STM2993"	1650	48880	90	505	491	66	44	45	12	100	100	0	925	904	114	112	113	14	100	100	0	0.567	0.564	0.548	0.564	1.160	0.557	0.952	52	388	1274	1239	-0.818	461	813	447	792	0
5	3	11	"ygdQ"	"STM3006"	1830	48880	80	298	300	47	44	45	11	100	100	0	563	550	63	115	116	16	100	100	0	0.567	0.589	0.579	0.586	1.232	0.584	0.927	52	320	702	691	-0.819	254	448	256	435	0
5	4	11	"araE"	"STM3016"	2000	48880	90	201	203	45	45	46	12	100	98	0	932	918	181	113	114	17	100	100	0	0.190	0.196	0.198	0.191	1.353	0.186	0.891	52	388	975	963	-2.392	156	819	158	805	0
5	5	11	"yohM"	"STM3024"	2180	48880	80	260	267	53	46	48	12	100	100	0	828	812	108	113	119	55	100	100	0	0.299	0.316	0.309	0.311	1.234	0.310	0.911	52	334	929	920	-1.740	214	715	221	699	0
5	6	11	"stdA"	"STM3029"	2360	48870	90	96	99	23	46	47	14	98	84	0	588	601	79	114	115	15	100	100	0	0.105	0.109	0.109	0.100	1.615	0.105	0.654	52	394	524	540	-3.245	50	474	53	487	0
5	7	11	""	"STM2691"	2540	48870	90	125	129	36	45	46	13	98	98	0	680	673	142	116	117	15	100	100	0	0.142	0.151	0.150	0.142	1.485	0.144	0.743	52	372	644	641	-2.818	80	564	84	557	0
5	8	11	""	"STM2698"	2710	48870	100	53	52	13	45	47	15	21	3	0	146	148	33	117	118	15	60	48	0	0.276	0.226	0.500	0.493	3.855	0.077	0.014	80	452	37	38	-1.858	8	29	7	31	-75
5	9	11	""	"STM2705"	2890	48870	90	100	106	31	44	46	11	96	96	0	603	587	119	118	119	15	100	100	0	0.115	0.132	0.118	0.119	1.803	0.127	0.678	52	381	541	531	-3.114	56	485	62	469	0
5	10	11	"yjfY"	"STM4389"	3070	48880	90	115	117	33	46	48	11	100	94	0	292	298	57	118	118	16	100	100	0	0.397	0.394	0.375	0.366	1.561	0.370	0.690	52	371	243	251	-1.334	69	174	71	180	0
5	11	11	"thrL"	"STM0001"	3240	48860	100	46	52	22	44	46	12	22	11	0	132	142	47	117	117	15	48	22	0	0.133	0.320	0.526	0.517	3.503	0.353	0.310	80	470	17	33	-2.907	2	15	8	25	-75
5	12	11	""	"STM0270"	3430	48860	90	164	160	37	45	46	12	100	98	0	613	608	99	116	117	15	100	100	0	0.239	0.234	0.241	0.223	1.429	0.223	0.837	52	395	616	607	-2.062	119	497	115	492	0
5	13	11	""	"STM0538"	3600	48860	90	92	95	25	46	47	13	96	76	0	317	322	58	118	119	16	100	100	0	0.231	0.240	0.223	0.216	1.724	0.222	0.587	52	388	245	253	-2.113	46	199	49	204	0
5	14	11	""	"STM0554"	3780	48870	90	69	76	22	45	46	11	84	51	0	306	303	30	119	119	16	100	100	0	0.128	0.168	0.127	0.133	2.214	0.155	0.354	52	388	211	215	-2.962	24	187	31	184	0
5	15	11	""	"STM0567"	3960	48860	90	241	248	64	46	47	11	100	100	0	389	383	83	119	120	15	100	100	0	0.722	0.765	0.808	0.769	1.365	0.739	0.862	52	388	465	466	-0.469	195	270	202	264	0
5	16	11	""	"STM0575"	4140	48860	90	122	132	40	45	47	12	100	100	0	635	646	77	117	118	16	100	100	0	0.149	0.164	0.161	0.152	1.549	0.157	0.680	52	388	595	616	-2.750	77	518	87	529	0
5	17	11	""	"STM0580"	4310	48860	90	364	362	67	47	49	12	100	100	0	467	459	73	119	120	16	100	100	0	0.911	0.926	0.939	0.930	1.177	0.926	0.941	52	388	665	655	-0.135	317	348	315	340	0
5	18	11	"ybdZ"	"STM0587"	4490	48860	90	474	464	136	47	47	11	100	100	0	180	183	28	120	120	16	100	88	0	7.117	6.619	7.263	6.845	1.582	7.118	0.626	52	396	487	480	2.831	427	60	417	63	0
5	19	11	""	"STM2244"	4670	48860	80	59	73	44	45	47	11	63	30	0	217	286	230	118	119	15	96	94	0	0.141	0.167	0.151	0.170	2.013	0.176	0.792	52	334	113	196	-2.822	14	99	28	168	0
5	20	11	"yegT"	"STM2142"	4850	48850	90	85	94	28	47	48	12	96	84	0	412	422	90	120	120	15	100	100	0	0.130	0.156	0.148	0.134	1.848	0.151	0.605	52	373	330	349	-2.942	38	292	47	302	0
5	21	11	"yehU"	"STM2159"	5020	48850	90	231	232	52	45	48	12	100	100	0	831	801	152	121	122	16	100	100	0	0.262	0.275	0.281	0.273	1.274	0.269	0.910	52	389	896	867	-1.933	186	710	187	680	0
5	22	11	"yohC"	"STM2169"	5200	48850	80	111	115	30	47	48	14	94	92	0	499	492	75	123	123	16	100	100	0	0.170	0.184	0.188	0.173	1.609	0.176	0.662	52	328	440	437	-2.555	64	376	68	369	0
5	23	11	"yohI"	"STM2174"	5380	48850	100	229	221	79	48	49	13	96	95	0	757	693	236	120	121	16	100	100	0	0.284	0.302	0.299	0.285	1.587	0.302	0.927	80	462	818	746	-1.815	181	637	173	573	0
5	24	11	"yfhD"	"STM2567"	5560	48840	90	292	297	65	48	50	13	100	100	0	1169	1130	192	121	121	16	100	100	0	0.233	0.247	0.242	0.244	1.226	0.243	0.926	52	379	1292	1258	-2.103	244	1048	249	1009	0
5	1	12	"hupA"	"STM4170"	1480	49060	90	852	843	157	46	69	170	100	100	0	297	301	41	114	140	191	44	0	0	4.404	4.262	4.203	4.290	1.249	3.247	0.516	52	370	989	984	2.139	806	183	797	187	0
5	2	12	"hupA"	"STM4170"	1640	49060	90	547	545	146	45	69	171	100	88	0	204	211	56	114	141	192	3	0	0	5.578	5.155	5.275	5.443	1.409	1.176	0.597	52	364	592	597	2.480	502	90	500	97	0
5	3	12	"hilA"	"STM2876"	1830	49050	100	886	855	187	44	46	11	100	100	0	801	825	223	115	116	16	100	100	0	1.227	1.142	1.195	1.168	1.218	1.121	0.937	80	461	1528	1521	0.296	842	686	811	710	0
5	4	12	"hilA"	"STM2876"	2010	49060	90	380	355	88	44	45	11	100	100	0	397	398	70	115	116	15	100	100	0	1.191	1.099	1.104	1.078	1.314	1.122	0.897	52	365	618	594	0.253	336	282	311	283	0
5	5	12	"hilC"	"STM2867"	2180	49060	90	582	572	114	44	46	11	100	100	0	488	495	109	115	120	52	100	98	0	1.442	1.389	1.403	1.422	1.256	1.326	0.825	52	372	911	908	0.528	538	373	528	380	0
5	6	12	"hilC"	"STM2867"	2360	49060	90	605	601	116	46	47	12	100	100	0	513	525	97	115	115	15	100	100	0	1.405	1.354	1.338	1.370	1.237	1.348	0.925	52	387	957	965	0.490	559	398	555	410	100
5	7	12	"hns"	"STM1751"	2540	49040	90	788	782	166	45	46	12	100	100	0	343	338	56	117	117	16	100	98	0	3.288	3.335	3.375	3.399	1.254	3.295	0.919	52	375	969	958	1.717	743	226	737	221	0
5	8	12	"hns"	"STM1751"	2720	49050	100	508	553	289	44	45	11	100	100	0	277	307	145	115	115	15	98	98	0	2.864	2.651	2.922	2.800	1.365	2.510	0.871	80	440	626	701	1.518	464	162	509	192	0
5	9	12	"hns"	"STM1751"	2900	49040	90	856	848	158	44	46	12	100	100	0	337	350	66	116	117	15	100	100	0	3.674	3.436	3.594	3.499	1.200	3.459	0.924	52	367	1033	1038	1.877	812	221	804	234	0
5	10	12	"hilD"	"STM2875"	3070	49040	90	751	725	144	46	47	13	100	100	0	463	465	81	117	118	15	100	100	0	2.038	1.951	1.981	1.956	1.189	1.949	0.928	52	371	1051	1027	1.027	705	346	679	348	0
5	11	12	"hilD"	"STM2875"	3260	49050	90	649	657	188	45	46	12	100	100	0	431	457	101	117	118	15	100	100	0	1.924	1.800	1.761	1.778	1.257	1.852	0.940	52	380	918	952	0.944	604	314	612	340	0
5	12	12	"stpA"	"STM2799"	3430	49050	90	455	500	186	45	46	12	100	100	0	342	360	87	116	116	16	100	100	0	1.814	1.865	1.855	1.847	1.265	1.931	0.923	52	378	636	699	0.859	410	226	455	244	0
5	13	12	"csrA"	"STM2826"	3610	49040	90	150	145	31	46	47	13	100	98	0	185	196	32	116	116	16	100	98	0	1.507	1.237	1.249	1.240	1.541	1.206	0.681	52	381	173	179	0.592	104	69	99	80	0
5	14	12	"dps"	"STM0831"	3780	49040	90	427	456	149	46	47	13	100	100	0	388	400	102	119	119	16	100	100	0	1.416	1.459	1.467	1.459	1.276	1.487	0.893	52	364	650	691	0.502	381	269	410	281	0
5	15	12	"dps"	"STM0831"	3960	49030	90	580	572	107	46	47	11	100	100	0	446	447	79	119	119	16	100	100	0	1.633	1.604	1.640	1.623	1.217	1.602	0.931	52	374	861	854	0.708	534	327	526	328	0
5	16	12	"dps"	"STM0831"	4130	49040	90	568	552	112	46	48	12	100	100	0	425	429	78	119	120	16	100	100	0	1.706	1.632	1.616	1.639	1.223	1.624	0.933	52	373	828	816	0.771	522	306	506	310	0
5	17	12	"oxyR"	"STM4125"	4310	49040	80	442	490	173	47	48	13	100	100	0	175	194	63	119	119	16	94	82	0	7.054	5.907	7.295	7.390	1.753	5.057	0.739	52	326	451	518	2.818	395	56	443	75	0
5	18	12	"oxyR"	"STM4125"	4490	49040	90	1307	1384	496	46	47	11	100	100	0	285	290	102	119	119	16	98	96	0	7.596	7.825	8.159	8.658	1.377	7.504	0.866	52	380	1427	1509	2.925	1261	166	1338	171	0
5	19	12	"fur"	"STM0693"	4670	49030	90	637	654	110	46	48	11	100	100	0	498	495	74	119	120	15	100	100	0	1.559	1.617	1.665	1.623	1.177	1.586	0.942	52	373	970	984	0.641	591	379	608	376	0
5	20	12	"fur"	"STM0693"	4840	49030	90	540	547	94	47	47	11	100	100	0	431	432	53	119	119	15	100	100	0	1.580	1.597	1.604	1.590	1.215	1.612	0.920	52	386	805	813	0.660	493	312	500	313	0
5	21	12	"envR"	"STM3389"	5040	49030	90	101	110	42	48	49	13	96	88	0	570	566	125	121	123	17	100	100	0	0.118	0.139	0.134	0.119	1.857	0.137	0.595	52	362	502	507	-3.083	53	449	62	445	0
5	22	12	"envR"	"STM3389"	5190	49020	90	101	107	27	48	50	16	96	82	0	534	538	104	124	129	42	100	100	0	0.129	0.143	0.135	0.130	1.584	0.128	0.661	52	361	463	473	-2.952	53	410	59	414	0
5	23	12	"envR"	"STM3389"	5390	49030	100	100	102	29	48	50	12	92	83	0	597	569	136	121	124	37	100	100	0	0.109	0.121	0.109	0.110	1.778	0.115	0.666	80	447	528	502	-3.194	52	476	54	448	0
5	24	12	"arcB"	"STM3328"	5560	49020	90	146	158	62	48	50	12	100	96	0	281	303	90	119	119	15	100	100	0	0.605	0.598	0.580	0.567	1.536	0.591	0.808	52	379	260	294	-0.725	98	162	110	184	0
5	1	13	"ctrl-10-10ng/ul"	"ctrl-10-10ng/ul"	1470	49230	100	43	48	29	44	48	44	1	1	0	112	111	17	110	112	16	18	3	0	-0.500	4.000	0.700	0.674	2.826	3.123	0.001	80	452	1	5	Error	-1	2	4	1	-50
5	2	13	"ctrl-108-10ng/ul"	"ctrl-108-10ng/ul"	1640	49230	100	45	47	13	44	48	46	0	0	0	116	116	17	113	117	66	0	0	0	0.333	1.000	0.750	0.798	3.579	0.114	0.007	80	431	4	6	-1.585	1	3	3	3	-50
5	3	13	"ctrl-Y1-10ng/ul"	"ctrl-Y1-10ng/ul"	1820	49230	100	45	45	11	45	46	11	12	2	0	120	121	15	113	114	15	28	7	0	0.000	0.000	0.667	0.621	3.776	0.089	0.004	80	445	7	8	Error	0	7	0	8	-50
5	4	13	"ctrl-Y3-10ng/ul"	"ctrl-Y3-10ng/ul"	2000	49230	100	46	47	11	44	46	13	12	2	0	133	135	24	112	113	15	55	36	0	0.095	0.130	0.403	0.450	3.999	0.081	0.010	80	443	23	26	-3.392	2	21	3	23	-50
5	5	13	"ctrl-Y5-10ng/ul"	"ctrl-Y5-10ng/ul"	2180	49230	100	47	49	12	44	45	12	23	5	0	117	118	18	115	115	16	23	5	0	1.500	1.667	0.500	0.737	3.034	0.041	0.001	80	430	5	8	0.585	3	2	5	3	-50
5	6	13	"EMPTY"	"EMPTY"	2350	49230	100	44	46	12	45	46	11	13	3	0	117	117	17	116	116	15	18	5	0	-1.000	1.000	0.625	0.594	4.453	11.486	0.006	80	430	0	2	Error	-1	1	1	1	-75
5	7	13	"ctrl-10-50ng/ul"	"ctrl-10-50ng/ul"	2530	49220	100	43	46	14	45	45	12	10	3	0	117	118	16	116	116	16	21	3	0	-2.000	0.500	0.625	0.682	2.905	0.041	0.001	80	442	-1	3	Error	-2	1	1	2	-50
5	8	13	"ctrl-108-50ng/ul"	"ctrl-108-50ng/ul"	2710	49220	100	43	45	11	45	46	12	18	2	0	120	121	18	114	115	16	30	8	0	-0.333	0.000	0.500	0.576	3.021	7.970	0.005	80	430	4	7	Error	-2	6	0	7	-50
5	9	13	"ctrl-Y1-50ng/ul"	"ctrl-Y1-50ng/ul"	2890	49220	100	49	51	14	45	46	12	31	8	0	119	118	16	116	116	14	21	7	0	1.333	3.000	0.867	0.857	3.506	8.362	0.003	80	451	7	8	0.415	4	3	6	2	-50
5	10	13	"ctrl-Y3-50ng/ul"	"ctrl-Y3-50ng/ul"	3060	49220	100	45	50	32	45	46	12	17	5	0	115	116	15	115	115	15	21	3	0	0.000	5.000	0.778	0.877	3.697	4.138	0.006	80	440	0	6	Error	0	0	5	1	-50
5	11	13	"ctrl-Y5-50ng/ul"	"ctrl-Y5-50ng/ul"	3240	49220	100	46	46	13	45	46	11	16	6	0	115	117	16	117	116	15	13	5	0	-0.500	100000.000	0.692	0.754	3.256	22.990	0.001	80	442	-1	1	Error	1	-2	1	0	-50
5	12	13	"EMPTY"	"EMPTY"	3420	49220	100	45	47	11	45	47	12	16	3	0	118	119	16	115	115	15	21	5	0	0.000	0.500	0.800	0.919	3.501	0.002	0.000	80	432	3	6	Error	0	3	2	4	-75
5	13	13	"ctrl-10-100ng/ul"	"ctrl-10-100ng/ul"	3600	49220	100	45	47	12	46	47	12	18	1	0	112	112	15	115	115	15	12	2	0	0.333	-0.333	0.556	0.682	4.112	0.157	0.003	80	430	-4	-2	-1.585	-1	-3	1	-3	-50
5	14	13	"ctrl-108-100ng/ul"	"ctrl-108-100ng/ul"	3770	49210	100	46	46	11	46	47	12	15	2	0	116	117	15	117	117	15	17	0	0	0.000	0.000	0.714	0.769	3.860	48.693	0.000	80	430	-1	0	Error	0	-1	0	0	-50
5	15	13	"ctrl-Y1-100ng/ul"	"ctrl-Y1-100ng/ul"	3950	49210	100	45	47	13	45	47	12	15	6	0	120	120	15	116	117	15	21	3	0	0.000	0.500	0.464	0.669	3.483	2.256	0.009	80	452	4	6	Error	0	4	2	4	-50
5	16	13	"ctrl-Y3-100ng/ul"	"ctrl-Y3-100ng/ul"	4130	49210	100	50	50	13	45	47	12	27	7	0	119	119	16	117	118	15	16	6	0	2.500	2.500	0.795	0.933	4.454	7.971	0.003	80	450	7	7	1.322	5	2	5	2	-50
5	17	13	"ctrl-Y5-100ng/ul"	"ctrl-Y5-100ng/ul"	4310	49210	100	43	47	15	45	47	13	17	6	0	120	119	18	117	117	16	23	5	0	-0.667	1.000	0.875	0.752	3.502	8.348	0.002	80	430	1	4	Error	-2	3	2	2	-50
5	18	13	"EMPTY"	"EMPTY"	4480	49210	100	46	49	15	46	48	13	16	3	0	118	118	15	118	119	17	10	2	0	0.000	100000.000	0.889	0.812	3.703	0.573	0.010	80	430	0	3	Error	0	0	3	0	-75
5	19	13	"ctrl-10-400ng/ul"	"ctrl-10-400ng/ul"	4660	49210	100	47	49	13	46	48	14	18	3	0	120	119	16	119	119	16	12	1	0	1.000	100000.000	0.615	0.741	4.268	0.039	0.000	80	442	2	3	0.000	1	1	3	0	-50
5	20	13	"ctrl-108-400ng/ul"	"ctrl-108-400ng/ul"	4840	49210	100	48	49	12	46	47	13	15	3	0	123	125	19	118	118	15	31	12	0	0.400	0.429	0.607	0.600	4.099	0.002	0.000	80	430	7	10	-1.322	2	5	3	7	-50
5	21	13	"ctrl-Y1-400ng/ul"	"ctrl-Y1-400ng/ul"	5020	49200	100	49	50	14	47	48	12	22	3	0	116	117	14	118	119	15	12	1	0	-1.000	-3.000	0.942	0.961	3.106	13.844	0.001	80	420	0	2	Error	2	-2	3	-1	-50
5	22	13	"ctrl-Y3-400ng/ul"	"ctrl-Y3-400ng/ul"	5190	49200	100	49	50	11	48	49	12	17	2	0	122	122	17	120	120	18	17	1	0	0.500	1.000	0.606	0.642	3.584	0.068	0.000	80	430	3	4	-1.000	1	2	2	2	-50
5	23	13	"ctrl-Y5-400ng/ul"	"ctrl-Y5-400ng/ul"	5370	49200	100	48	53	21	47	50	16	17	7	0	123	122	17	121	121	15	21	3	0	0.500	6.000	0.538	0.599	3.867	0.446	0.008	80	421	3	7	-1.000	1	2	6	1	-50
5	24	13	"EMPTY"	"EMPTY"	5550	49200	100	49	54	21	50	56	40	6	1	0	126	126	18	121	122	15	32	6	0	-0.200	0.800	0.675	0.792	3.891	1628.102	0.000	80	474	4	9	Error	-1	5	4	5	-75
5	1	14	""	"STM4191"	1480	49410	100	50	52	14	44	48	42	1	0	0	156	158	26	112	113	15	88	73	0	0.136	0.174	0.250	0.229	3.344	12.692	0.012	80	506	50	54	-2.874	6	44	8	46	0
5	2	14	""	"STM4520"	1660	49410	90	53	55	14	44	45	11	42	15	0	174	177	35	113	114	15	96	84	0	0.148	0.172	0.240	0.193	2.811	0.093	0.034	52	390	70	75	-2.761	9	61	11	64	0
5	3	14	""	"STM4239"	1830	49400	60	62	63	13	46	46	12	65	31	0	147	153	28	116	116	16	75	46	0	0.516	0.459	0.571	0.555	2.505	0.179	0.059	32	176	47	54	-0.954	16	31	17	37	0
5	4	14	""	"STM0083"	2020	49410	90	62	65	16	45	46	12	61	32	0	227	230	32	114	115	16	100	100	0	0.150	0.172	0.170	0.170	2.260	0.141	0.219	52	394	130	136	-2.733	17	113	20	116	0
5	5	14	""	"STM0348"	2190	49410	90	66	68	19	46	47	11	71	36	0	270	263	32	114	115	16	100	100	0	0.128	0.148	0.147	0.144	2.074	0.131	0.257	52	379	176	171	-2.963	20	156	22	149	0
5	6	14	""	"STM1007"	2360	49410	90	103	108	32	44	46	12	100	94	0	428	425	58	116	116	16	100	100	0	0.189	0.207	0.196	0.187	1.627	0.190	0.648	52	380	371	373	-2.403	59	312	64	309	0
5	7	14	"purM"	"STM2499"	2540	49400	100	347	427	241	44	45	11	100	100	0	320	374	162	116	116	16	100	100	0	1.485	1.484	1.389	1.474	1.418	1.517	0.791	80	474	507	641	0.571	303	204	383	258	0
5	8	14	"adhE"	"STM1749"	2710	49400	90	3889	3973	571	45	49	25	100	100	0	782	781	140	115	118	19	100	100	0	5.763	5.898	5.907	5.978	1.144	5.835	0.929	52	384	4511	4594	2.527	3844	667	3928	666	0
5	9	14	"envZ"	"STM3501"	2900	49400	60	71	74	22	43	44	11	78	59	0	159	178	58	115	116	14	87	71	0	0.636	0.492	0.542	0.623	2.857	0.326	0.302	32	176	72	94	-0.652	28	44	31	63	0
5	10	14	"katG"	"STM4106"	3070	49400	80	198	220	111	44	46	12	100	100	0	398	447	217	114	115	15	100	100	0	0.542	0.529	0.547	0.523	1.404	0.503	0.895	52	334	438	509	-0.883	154	284	176	333	0
5	11	14	"traT"	"PSLT103"	3250	49400	80	311	1130	3478	45	46	11	100	100	0	251	1408	5770	116	116	14	100	100	0	1.970	0.840	1.700	1.844	1.644	0.602	0.928	52	334	401	2377	0.978	266	135	1085	1292	0
5	12	14	"yjiS"	"STM4521"	3430	49390	90	59	61	20	44	46	12	53	32	0	214	232	73	115	115	15	100	100	0	0.152	0.145	0.195	0.182	2.133	0.115	0.207	52	378	114	134	-2.722	15	99	17	117	0
5	13	14	"yejG"	"STM2220"	3600	49390	90	275	283	50	45	47	12	100	100	0	372	374	44	114	115	16	100	100	0	0.891	0.915	0.870	0.909	1.253	0.932	0.866	52	378	488	498	-0.166	230	258	238	260	0
5	14	14	""	"STM2239"	3780	49390	90	98	102	29	46	46	12	96	90	0	493	497	79	116	117	15	100	100	0	0.138	0.147	0.152	0.139	1.671	0.129	0.564	52	387	429	437	-2.858	52	377	56	381	0
5	15	14	"dld"	"STM2167"	3950	49390	90	641	644	120	46	48	13	100	100	0	898	889	142	117	119	17	100	100	0	0.762	0.775	0.765	0.773	1.183	0.766	0.931	52	386	1376	1370	-0.392	595	781	598	772	0
5	16	14	"citT"	"STM0618"	4130	49400	90	119	124	35	45	47	12	100	96	0	489	485	115	118	119	16	100	100	0	0.199	0.215	0.215	0.206	1.558	0.202	0.663	52	395	445	446	-2.326	74	371	79	367	0
5	17	14	""	"STM2504"	4300	49390	90	51	52	15	46	47	12	26	7	0	162	164	27	118	118	16	94	75	0	0.114	0.130	0.257	0.238	2.466	0.096	0.030	52	388	49	52	-3.138	5	44	6	46	0
5	18	14	"spaO"	"STM2891"	4480	49390	90	75	128	152	46	47	13	71	53	0	157	184	83	118	119	16	71	53	0	0.744	1.242	1.199	1.129	2.547	1.862	0.553	52	386	68	148	-0.427	29	39	82	66	0
5	19	14	"EMPTY"	"EMPTY"	4660	49390	100	47	48	12	47	48	13	15	2	0	116	117	17	117	118	16	20	3	0	0.000	100000.000	0.600	0.565	3.172	0.069	0.003	80	474	-1	1	Error	0	-1	1	0	-75
5	20	14	"EMPTY"	"EMPTY"	4840	49380	100	47	48	12	46	48	14	11	2	0	116	117	16	116	118	15	20	5	0	100000.000	2.000	0.460	0.524	3.223	5.780	0.010	80	452	1	3	16.610	1	0	2	1	-75
5	21	14	"EMPTY"	"EMPTY"	5020	49380	100	45	48	13	47	48	14	15	3	0	116	116	15	118	119	15	12	3	0	1.000	-0.500	1.000	0.949	4.215	3.827	0.002	80	452	-4	-1	0.000	-2	-2	1	-2	-75
5	22	14	"EMPTY"	"EMPTY"	5190	49380	100	46	48	11	48	49	12	16	1	0	123	122	13	119	120	16	11	1	0	-0.500	0.000	0.692	0.765	2.910	0.258	0.011	80	452	2	3	Error	-2	4	0	3	-75
5	23	14	"EMPTY"	"EMPTY"	5370	49380	100	47	49	16	47	49	14	12	5	0	121	123	16	119	120	16	21	3	0	0.000	0.500	0.833	1.031	3.501	0.217	0.001	80	464	2	6	Error	0	2	2	4	-75
5	24	14	"EMPTY"	"EMPTY"	5550	49380	100	47	47	11	49	54	38	0	0	0	117	120	16	120	121	16	20	1	0	0.667	100000.000	0.732	0.625	2.414	0.051	0.001	80	496	-5	-2	-0.585	-2	-3	-2	0	-75
6	1	1	"infC"	"STM1334"	5980	47040	100	2644	2788	1339	47	48	12	100	100	0	281	292	91	121	123	16	100	98	0	16.231	16.029	16.333	16.072	1.246	16.160	0.940	80	494	2757	2912	4.021	2597	160	2741	171	0
6	2	1	"katE"	"STM1318"	6150	47040	100	707	740	246	47	49	13	100	100	0	1517	1588	483	124	125	16	100	98	0	0.474	0.473	0.469	0.483	1.296	0.467	0.961	80	452	2053	2157	-1.078	660	1393	693	1464	0
6	3	1	"ydgP"	"STM1455"	6330	47040	100	254	276	110	46	48	13	100	98	0	461	476	152	125	125	16	100	100	0	0.619	0.655	0.622	0.629	1.372	0.651	0.891	80	464	544	581	-0.692	208	336	230	351	0
6	4	1	""	"STM3530"	6510	47040	100	65	68	20	46	48	14	60	30	0	268	280	80	125	125	16	100	98	0	0.133	0.142	0.142	0.121	2.344	0.124	0.282	80	474	162	177	-2.912	19	143	22	155	0
6	5	1	"srfB"	"STM1594"	6700	47030	100	896	1004	579	48	49	13	100	100	0	742	763	298	124	125	16	100	100	0	1.372	1.496	1.430	1.449	1.274	1.635	0.935	80	464	1466	1595	0.456	848	618	956	639	0
6	6	1	""	"STM2503"	6860	47030	90	219	223	71	49	52	14	100	100	0	1125	1195	304	125	131	48	100	100	0	0.170	0.163	0.161	0.155	1.348	0.154	0.857	52	368	1170	1244	-2.556	170	1000	174	1070	0
6	7	1	"dcuB"	"STM4301"	7050	47030	100	306	307	73	50	52	14	100	100	0	1212	1178	263	125	129	39	100	100	0	0.236	0.244	0.238	0.241	1.245	0.239	0.931	80	494	1343	1310	-2.086	256	1087	257	1053	100
6	8	1	"yacL"	"STM0160"	7230	47030	90	163	186	77	50	52	15	100	100	0	381	430	165	124	125	17	100	100	0	0.440	0.444	0.427	0.428	1.409	0.434	0.835	52	384	370	442	-1.185	113	257	136	306	0
6	9	1	"polA"	"STM3999"	7410	47030	100	2685	2598	416	50	52	14	100	100	0	1957	1900	251	126	127	16	100	100	0	1.439	1.436	1.429	1.431	1.144	1.450	0.977	80	484	4466	4322	0.525	2635	1831	2548	1774	0
6	10	1	"rsmC"	"STM4556"	7580	47030	80	207	266	196	49	50	12	100	100	0	255	305	165	125	126	17	100	100	0	1.215	1.206	1.206	1.185	1.378	1.208	0.928	52	320	288	397	0.281	158	130	217	180	0
6	11	1	"exbD"	"STM3158"	7760	47030	100	1021	1116	496	50	51	13	100	100	0	312	329	86	125	125	16	100	100	0	5.193	5.225	5.369	5.167	1.301	5.551	0.919	80	484	1158	1270	2.376	971	187	1066	204	0
6	12	1	"hisD"	"STM2072"	7930	47020	90	1423	1399	302	50	52	18	100	100	0	623	632	146	128	128	18	100	100	0	2.774	2.677	2.782	2.716	1.153	2.645	0.957	52	371	1868	1853	1.472	1373	495	1349	504	0
6	13	1	""	"STM3944"	8110	47030	100	440	444	128	50	53	18	100	100	0	547	585	146	127	128	18	100	100	0	0.929	0.860	0.874	0.846	1.386	0.878	0.852	80	462	810	852	-0.107	390	420	394	458	0
6	14	1	""	"STM3940"	8280	47030	100	904	916	290	49	51	14	100	100	0	1040	1026	189	127	128	16	100	100	0	0.936	0.964	0.947	0.924	1.340	0.989	0.899	80	450	1768	1766	-0.095	855	913	867	899	0
6	15	1	"hemX"	"STM3936"	8470	47020	100	3135	3050	515	49	51	14	100	100	0	1207	1180	184	128	128	16	100	100	0	2.860	2.853	2.874	2.847	1.130	2.825	0.974	80	454	4165	4053	1.516	3086	1079	3001	1052	0
6	16	1	""	"STM3927"	8640	47020	100	852	879	200	50	52	15	100	100	0	816	824	97	127	126	16	100	100	0	1.164	1.189	1.143	1.169	1.221	1.220	0.936	80	454	1491	1526	0.219	802	689	829	697	0
6	17	1	"rffH"	"STM3923"	8820	47020	100	589	603	156	49	51	12	100	100	0	338	353	70	127	128	15	100	100	0	2.559	2.451	2.523	2.459	1.299	2.557	0.878	80	464	751	780	1.356	540	211	554	226	0
6	18	1	"wzzE"	"STM3919"	9000	47020	100	2251	2158	405	51	52	13	100	100	0	1129	1096	143	128	129	15	100	100	0	2.198	2.177	2.202	2.156	1.136	2.206	0.970	80	452	3201	3075	1.136	2200	1001	2107	968	0
6	19	1	""	"STM4432"	9170	47020	100	152	156	54	51	53	14	95	92	0	808	831	249	129	129	16	100	100	0	0.149	0.150	0.145	0.137	1.541	0.151	0.838	80	470	780	807	-2.749	101	679	105	702	0
6	20	1	""	"STM4436"	9360	47020	90	89	100	48	50	52	15	82	67	0	235	272	128	129	130	16	100	100	0	0.368	0.350	0.344	0.314	2.047	0.330	0.629	52	379	145	193	-1.443	39	106	50	143	0
6	21	1	""	"STM4445"	9520	47010	90	243	268	90	51	54	19	100	100	0	733	770	227	129	135	43	100	100	0	0.318	0.339	0.335	0.332	1.252	0.333	0.925	52	378	796	858	-1.653	192	604	217	641	0
6	22	1	"treB"	"STM4454"	9710	47020	100	361	358	103	51	53	17	100	100	0	1505	1396	282	131	135	39	100	100	0	0.226	0.243	0.232	0.234	1.253	0.242	0.921	80	471	1684	1572	-2.148	310	1374	307	1265	0
6	23	1	"idnT"	"STM4482"	9890	47010	100	241	249	58	50	52	13	100	100	0	1026	1046	222	132	131	17	100	100	0	0.214	0.218	0.214	0.214	1.267	0.209	0.906	80	466	1085	1113	-2.227	191	894	199	914	0
6	24	1	"yjgB"	"STM4486"	10060	47010	90	437	444	152	51	54	16	100	100	0	844	905	283	131	133	22	100	100	0	0.541	0.508	0.514	0.502	1.206	0.499	0.946	52	376	1099	1167	-0.885	386	713	393	774	0
6	1	2	"zraP"	"STM4172"	5970	47220	90	257	273	76	48	51	18	100	100	0	455	480	111	122	125	28	100	100	0	0.628	0.628	0.632	0.618	1.321	0.602	0.881	52	387	542	583	-0.672	209	333	225	358	0
6	2	2	"purH"	"STM4176"	6150	47210	90	1103	1249	689	48	54	39	100	100	0	750	805	371	125	130	39	100	100	0	1.688	1.766	1.698	1.748	1.224	1.737	0.948	52	379	1680	1881	0.755	1055	625	1201	680	0
6	3	2	"livK"	"STM3564"	6330	47220	100	658	646	299	47	52	35	98	97	0	726	723	293	124	127	32	100	100	0	1.015	1.000	0.986	0.975	1.274	1.001	0.964	80	462	1213	1198	0.021	611	602	599	599	0
6	4	2	"yihR"	"STM4020"	6510	47210	90	84	94	36	47	49	14	92	69	0	361	385	148	123	124	15	100	100	0	0.155	0.179	0.180	0.165	1.641	0.181	0.695	52	373	275	309	-2.685	37	238	47	262	0
6	5	2	"yhiQ"	"STM3593"	6690	47210	90	348	425	226	49	51	13	100	100	0	365	408	153	123	125	16	100	100	0	1.236	1.319	1.276	1.282	1.229	1.369	0.919	52	382	541	661	0.305	299	242	376	285	0
6	6	2	"atpE"	"STM3870"	6870	47220	100	2322	2180	897	49	50	13	100	100	0	290	287	76	124	125	24	95	93	0	13.693	13.074	13.552	13.454	1.312	13.197	0.927	80	471	2439	2294	3.775	2273	166	2131	163	0
6	7	2	"ratB"	"STM2514"	7050	47210	90	151	152	40	48	49	11	100	100	0	602	583	119	125	125	15	100	100	0	0.216	0.227	0.224	0.219	1.362	0.226	0.813	52	375	580	562	-2.211	103	477	104	458	0
6	8	2	"invG"	"STM2898"	7220	47220	80	638	619	152	49	50	12	100	100	0	372	380	81	125	125	16	100	100	0	2.385	2.235	2.251	2.272	1.226	2.227	0.933	52	321	836	825	1.254	589	247	570	255	0
6	9	2	"sitA"	"STM2861"	7400	47210	90	4040	3990	1031	48	50	14	100	100	0	228	242	56	125	126	16	98	94	0	38.757	33.692	35.600	35.752	1.369	31.713	0.853	52	373	4095	4059	5.276	3992	103	3942	117	0
6	10	2	"leuO"	"STM0115"	7570	47210	90	100	102	32	49	51	14	96	75	0	456	474	94	125	127	23	100	100	0	0.154	0.152	0.136	0.133	1.722	0.138	0.554	52	380	382	402	-2.698	51	331	53	349	0
6	11	2	"bcfE"	"STM0025"	7750	47210	90	103	108	33	48	50	13	94	84	0	531	549	149	126	127	23	100	100	0	0.136	0.142	0.130	0.124	1.860	0.118	0.561	52	381	460	483	-2.880	55	405	60	423	0
6	12	2	"dsbA"	"STM3997"	7930	47210	100	788	792	234	49	50	13	100	100	0	326	344	80	126	127	16	100	100	0	3.695	3.408	3.335	3.444	1.239	3.415	0.915	80	460	939	961	1.886	739	200	743	218	0
6	13	2	"orf7"	"PSLT012"	8100	47200	90	246	246	51	52	53	14	100	100	0	569	560	77	128	130	23	100	100	0	0.440	0.449	0.434	0.441	1.245	0.446	0.908	52	364	635	626	-1.185	194	441	194	432	0
6	14	2	"ppk"	"STM2501"	8290	47200	100	1452	1404	385	51	52	16	100	100	0	1426	1376	336	127	129	22	100	100	0	1.079	1.083	1.100	1.084	1.170	1.088	0.980	80	448	2700	2602	0.109	1401	1299	1353	1249	0
6	15	2	""	"STM4257"	8470	47200	100	990	968	227	49	51	16	100	100	0	1223	1193	263	126	126	15	100	100	0	0.858	0.861	0.875	0.870	1.216	0.853	0.965	80	420	2038	1986	-0.221	941	1097	919	1067	0
6	16	2	""	"STM4261"	8630	47200	90	648	673	106	50	55	28	100	100	0	614	624	84	126	131	38	100	100	0	1.225	1.251	1.235	1.251	1.159	1.242	0.952	52	363	1086	1121	0.293	598	488	623	498	0
6	17	2	""	"STM4261"	8820	47200	100	1747	1594	478	50	54	26	100	100	0	755	720	201	128	132	32	100	98	0	2.707	2.608	2.694	2.687	1.217	2.598	0.976	80	450	2324	2136	1.436	1697	627	1544	592	0
6	18	2	""	"STM4262"	9000	47200	100	507	480	115	50	52	14	100	100	0	1175	1156	254	129	129	16	100	100	0	0.437	0.419	0.420	0.418	1.222	0.416	0.960	80	432	1503	1457	-1.195	457	1046	430	1027	0
6	19	2	"livG"	"STM3561"	9170	47190	90	165	181	70	51	52	14	100	100	0	316	365	146	128	128	16	100	100	0	0.606	0.549	0.542	0.542	1.517	0.512	0.811	52	364	302	367	-0.722	114	188	130	237	0
6	20	2	"flgD"	"STM1176"	9350	47190	90	1293	1440	513	51	57	35	100	100	0	337	358	89	129	130	19	100	100	0	5.971	6.066	6.093	6.110	1.175	5.851	0.946	52	382	1450	1618	2.578	1242	208	1389	229	0
6	21	2	"brnQ"	"STM0399"	9530	47200	100	432	451	138	51	56	33	100	98	0	310	325	83	130	131	20	98	98	0	2.117	2.051	2.104	2.127	1.291	1.990	0.924	80	437	561	595	1.082	381	180	400	195	0
6	22	2	"ssaM"	"STM1413"	9700	47190	100	60	63	20	51	51	13	36	12	0	152	170	66	129	129	16	57	41	0	0.391	0.293	0.449	0.438	3.316	0.212	0.177	80	428	32	53	-1.354	9	23	12	41	-50
6	23	2	"proY"	"STM0400"	9880	47190	90	143	154	49	51	52	12	100	100	0	257	281	96	130	129	17	100	100	0	0.724	0.682	0.705	0.705	1.558	0.597	0.759	52	366	219	254	-0.465	92	127	103	151	0
6	24	2	"malM"	"STM4232"	10060	47190	100	136	141	45	53	53	15	97	92	0	388	403	103	129	129	16	98	98	0	0.320	0.321	0.309	0.298	1.563	0.319	0.776	80	484	342	362	-1.642	83	259	88	274	0
6	1	3	"nrdB"	"STM2278"	5970	47390	90	1094	1080	225	49	54	40	100	100	0	566	561	121	120	124	27	100	100	0	2.343	2.338	2.358	2.359	1.170	2.363	0.952	52	400	1491	1472	1.228	1045	446	1031	441	0
6	2	3	"nrdF"	"STM2808"	6150	47400	90	2565	2619	425	49	55	32	100	100	0	673	665	103	124	126	19	100	100	0	4.583	4.750	4.705	4.779	1.115	4.691	0.974	52	401	3065	3111	2.196	2516	549	2570	541	0
6	3	3	"sipD"	"STM2883"	6340	47400	90	2423	2442	377	49	52	27	100	100	0	643	652	107	125	126	17	100	100	0	4.583	4.541	4.699	4.573	1.132	4.550	0.968	52	380	2892	2920	2.196	2374	518	2393	527	0
6	4	3	"invI"	"STM2893"	6510	47390	90	710	741	157	48	51	15	100	100	0	577	610	142	124	125	16	100	100	0	1.461	1.426	1.464	1.456	1.235	1.405	0.950	52	381	1115	1179	0.547	662	453	693	486	0
6	5	3	"msgA"	"STM1241"	6680	47390	90	198	222	94	49	52	14	100	100	0	337	364	125	124	125	16	100	100	0	0.700	0.721	0.742	0.703	1.436	0.711	0.874	52	388	362	413	-0.516	149	213	173	240	0
6	6	3	"eutJ"	"STM2462"	6860	47390	90	78	85	32	49	51	14	73	50	0	303	342	108	126	126	17	100	100	0	0.164	0.167	0.166	0.144	1.886	0.159	0.458	52	365	206	252	-2.610	29	177	36	216	0
6	7	3	"rfaZ"	"STM3715"	7030	47390	90	265	266	63	48	53	32	100	100	0	757	766	142	126	140	81	100	100	0	0.344	0.341	0.345	0.335	1.296	0.346	0.904	52	388	848	858	-1.540	217	631	218	640	0
6	8	3	"pncB"	"STM1004"	7230	47390	100	243	237	68	49	53	28	100	95	0	321	312	61	128	139	75	96	67	0	1.005	1.022	1.037	0.997	1.377	1.021	0.873	80	446	387	372	0.007	194	193	188	184	0
6	9	3	"pepT"	"STM1227"	7400	47390	100	109	120	43	48	50	12	98	93	0	294	349	174	126	127	16	100	100	0	0.363	0.323	0.363	0.337	1.563	0.257	0.741	80	430	229	295	-1.462	61	168	72	223	0
6	10	3	"hlpA"	"STM0225"	7570	47380	90	655	795	405	50	53	22	100	100	0	238	274	115	126	127	16	100	98	0	5.402	5.034	5.248	5.594	1.376	4.956	0.875	52	378	717	893	2.433	605	112	745	148	0
6	11	3	"hemF"	"STM2451"	7760	47390	90	156	155	41	50	53	21	100	94	0	274	302	110	126	126	16	100	100	0	0.716	0.597	0.606	0.603	1.538	0.500	0.650	52	379	254	281	-0.482	106	148	105	176	0
6	12	3	"fliM"	"STM1976"	7920	47380	90	2034	2036	492	48	63	102	100	100	0	803	794	151	127	133	48	100	100	0	2.938	2.981	2.918	2.976	1.145	2.987	0.965	52	364	2662	2655	1.555	1986	676	1988	667	0
6	13	3	"yfeL"	"STM2439"	8100	47380	90	197	208	41	49	62	92	98	25	0	621	614	87	128	135	49	100	100	0	0.300	0.327	0.318	0.323	1.312	0.309	0.877	52	388	641	645	-1.736	148	493	159	486	0
6	14	3	""	"STM1013"	8280	47380	90	155	162	44	51	52	15	100	100	0	775	758	109	126	129	29	100	100	0	0.160	0.176	0.165	0.164	1.445	0.177	0.818	52	381	753	743	-2.642	104	649	111	632	0
6	15	3	""	"STM1017"	8460	47380	100	154	153	40	51	53	16	98	96	0	686	677	153	126	127	19	100	100	0	0.184	0.185	0.182	0.182	1.368	0.183	0.748	80	452	663	653	-2.443	103	560	102	551	0
6	16	3	""	"STM2300"	8640	47390	100	1629	1595	441	50	51	15	100	100	0	954	948	197	125	127	22	100	100	0	1.905	1.877	1.851	1.827	1.173	1.920	0.978	80	427	2408	2368	0.930	1579	829	1545	823	0
6	17	3	"orf48"	"STM1379"	8810	47380	100	260	260	90	50	52	14	98	97	0	959	893	255	127	127	16	98	97	0	0.252	0.274	0.265	0.264	1.340	0.274	0.882	80	430	1042	976	-1.986	210	832	210	766	0
6	18	3	""	"STM0412"	9000	47380	100	201	201	55	50	51	14	100	98	0	437	441	101	128	128	17	100	100	0	0.489	0.482	0.483	0.473	1.400	0.473	0.872	80	442	460	464	-1.033	151	309	151	313	0
6	19	3	""	"STM0885"	9180	47380	100	118	120	36	51	53	15	95	85	0	507	506	165	127	127	15	100	100	0	0.176	0.182	0.179	0.167	1.880	0.171	0.693	80	439	447	448	-2.504	67	380	69	379	0
6	20	3	"exoX"	"STM1878"	9340	47370	90	880	916	178	51	62	76	100	100	0	882	917	151	129	138	73	100	100	0	1.101	1.098	1.109	1.096	1.134	1.098	0.968	52	363	1582	1653	0.139	829	753	865	788	0
6	21	3	"yebG"	"STM1882"	9530	47370	100	1209	1295	566	51	59	68	100	100	0	345	357	104	129	136	61	98	91	0	5.361	5.456	5.539	5.488	1.227	5.562	0.944	80	438	1374	1472	2.423	1158	216	1244	228	0
6	22	3	""	"STM1534"	9700	47370	90	310	305	54	51	53	20	100	100	0	569	574	64	128	131	30	100	100	0	0.587	0.570	0.569	0.561	1.247	0.556	0.904	52	364	700	700	-0.768	259	441	254	446	0
6	23	3	""	"STM0612"	9890	47370	100	174	176	52	51	54	19	100	95	0	712	695	131	129	132	27	100	100	0	0.211	0.221	0.216	0.207	1.409	0.221	0.841	80	448	706	691	-2.245	123	583	125	566	0
6	24	3	"ybdQ"	"STM0614"	10050	47360	90	1165	1129	220	53	74	127	100	100	0	512	503	85	129	137	48	100	100	0	2.903	2.877	2.918	2.909	1.163	2.858	0.960	52	366	1495	1450	1.538	1112	383	1076	374	0
6	1	4	"pspC"	"STM1688"	5970	47580	90	2757	2694	391	47	59	83	100	100	0	327	326	43	122	125	23	100	100	0	13.220	12.975	12.990	13.116	1.204	13.249	0.927	52	408	2915	2851	3.725	2710	205	2647	204	0
6	2	4	"yhcP"	"STM3364"	6160	47580	100	466	450	100	49	58	72	98	97	0	1674	1609	316	124	126	17	100	100	0	0.269	0.270	0.276	0.269	1.184	0.267	0.959	80	470	1967	1886	-1.894	417	1550	401	1485	0
6	3	4	"yhdV"	"STM3392"	6340	47580	100	124	135	61	48	49	12	98	93	0	277	311	117	124	124	16	100	100	0	0.497	0.465	0.488	0.427	1.606	0.463	0.813	80	430	229	274	-1.009	76	153	87	187	0
6	4	4	"yhdH"	"STM3376"	6500	47570	90	362	371	73	50	53	26	100	100	0	709	719	100	125	131	49	100	100	0	0.534	0.540	0.535	0.535	1.204	0.536	0.934	52	376	896	915	-0.904	312	584	321	594	0
6	5	4	"pheA"	"STM2667"	6690	47570	90	336	342	136	49	53	25	100	100	0	380	407	123	124	129	42	100	100	0	1.121	1.035	1.013	1.013	1.267	1.040	0.937	52	386	543	576	0.165	287	256	293	283	0
6	6	4	"yfiH"	"STM2661"	6870	47570	100	899	864	285	49	50	13	100	100	0	639	611	164	125	125	16	100	100	0	1.654	1.677	1.655	1.661	1.232	1.688	0.962	80	440	1364	1301	0.726	850	514	815	486	0
6	7	4	"yabI"	"STM0105"	7040	47570	100	420	399	136	50	52	15	100	100	0	594	595	182	124	125	18	100	100	0	0.787	0.741	0.739	0.736	1.246	0.730	0.947	80	430	840	820	-0.345	370	470	349	471	0
6	8	4	"ftsZ"	"STM0133"	7220	47570	100	10201	9512	2158	50	51	13	100	100	0	902	881	159	127	127	16	100	100	0	13.098	12.549	12.363	12.454	1.128	12.665	0.981	80	432	10926	10216	3.711	10151	775	9462	754	0
6	9	4	"caiD"	"STM0070"	7400	47570	100	165	177	51	50	52	13	100	97	0	779	782	168	126	127	15	100	100	0	0.176	0.194	0.180	0.185	1.371	0.193	0.861	80	442	768	783	-2.505	115	653	127	656	0
6	10	4	"hofB"	"STM0143"	7580	47570	100	230	234	68	50	52	15	100	98	0	1247	1239	245	128	127	16	100	100	0	0.161	0.166	0.164	0.156	1.368	0.166	0.901	80	450	1299	1295	-2.636	180	1119	184	1111	0
6	11	4	"mioC"	"STM3875"	7750	47570	100	922	917	183	49	51	16	100	100	0	652	645	121	125	126	16	100	100	0	1.657	1.669	1.682	1.674	1.157	1.675	0.962	80	430	1400	1388	0.728	873	527	868	520	0
6	12	4	"glmU"	"STM3862"	7930	47570	100	3682	3499	1000	49	52	37	100	100	0	935	909	236	126	127	24	100	100	0	4.491	4.406	4.355	4.443	1.151	4.400	0.983	80	439	4442	4233	2.167	3633	809	3450	783	0
6	13	4	"cvpA"	"STM2363"	8100	47560	100	936	934	176	48	49	14	100	100	0	580	561	83	127	127	20	100	100	0	1.960	2.041	2.056	2.041	1.178	2.061	0.961	80	430	1341	1320	0.971	888	453	886	434	0
6	14	4	"lrhA"	"STM2330"	8280	47570	100	1961	1909	530	50	52	15	100	100	0	1057	1059	239	126	127	16	100	100	0	2.053	1.992	1.987	1.927	1.242	2.026	0.979	80	438	2842	2792	1.037	1911	931	1859	933	0
6	15	4	"elaA"	"STM2312"	8450	47560	90	432	428	79	51	55	25	100	100	0	671	650	91	126	131	34	100	100	0	0.699	0.719	0.703	0.715	1.203	0.693	0.929	52	373	926	901	-0.516	381	545	377	524	0
6	16	4	"ais"	"STM2296"	8640	47560	100	470	468	106	51	54	23	100	100	0	966	941	157	128	130	32	100	100	0	0.500	0.513	0.517	0.503	1.234	0.512	0.949	80	438	1257	1230	-1.000	419	838	417	813	0
6	17	4	"glpQ"	"STM2282"	8820	47560	100	1144	1116	264	51	52	14	100	100	0	1136	1155	197	127	127	16	100	100	0	1.083	1.036	1.041	1.018	1.213	1.055	0.963	80	442	2102	2093	0.115	1093	1009	1065	1028	0
6	18	4	""	"STM2406"	8990	47550	90	539	543	99	51	54	16	100	100	0	1160	1201	204	128	131	32	100	100	0	0.473	0.459	0.465	0.457	1.156	0.443	0.934	52	357	1520	1565	-1.080	488	1032	492	1073	0
6	19	4	"ybdO"	"STM0606"	9170	47560	100	227	224	56	52	55	16	100	97	0	935	931	125	126	129	30	100	100	0	0.216	0.214	0.213	0.202	1.462	0.213	0.853	80	442	984	977	-2.209	175	809	172	805	0
6	20	4	"ygaE"	"STM2794"	9350	47550	100	220	226	66	51	53	20	100	98	0	641	643	137	126	129	33	100	100	0	0.328	0.338	0.326	0.323	1.369	0.336	0.887	80	442	684	692	-1.608	169	515	175	517	0
6	21	4	"slrB"	"STM2834"	9530	47550	100	96	103	36	51	53	15	92	72	0	296	318	104	128	129	16	100	100	0	0.268	0.274	0.262	0.251	1.903	0.254	0.614	80	432	213	242	-1.900	45	168	52	190	0
6	22	4	"ygaC"	"STM2801"	9700	47540	90	171	175	41	51	53	14	100	100	0	429	443	129	128	131	27	100	100	0	0.399	0.394	0.374	0.394	1.454	0.335	0.738	52	372	421	439	-1.327	120	301	124	315	0
6	23	4	"yqaB"	"STM2820"	9890	47550	100	1496	1456	368	51	54	14	100	100	0	649	643	122	128	131	24	100	100	0	2.774	2.728	2.679	2.693	1.187	2.798	0.966	80	451	1966	1920	1.472	1445	521	1405	515	0
6	24	4	"hypF"	"STM2842"	10060	47550	90	242	249	80	52	53	14	100	100	0	528	574	156	128	128	15	100	100	0	0.475	0.442	0.421	0.433	1.285	0.435	0.906	52	376	590	643	-1.074	190	400	197	446	0
6	1	5	""	"STM1790"	5970	47760	90	91	96	20	46	48	13	100	94	0	477	482	58	120	120	17	100	100	0	0.126	0.138	0.122	0.129	1.529	0.121	0.605	52	402	402	412	-2.988	45	357	50	362	0
6	2	5	"ychF"	"STM1784"	6150	47760	90	2903	2875	613	49	52	25	100	100	0	917	893	173	122	124	19	100	100	0	3.590	3.665	3.699	3.686	1.130	3.618	0.972	52	389	3649	3597	1.844	2854	795	2826	771	0
6	3	5	"yciA"	"STM1736"	6330	47750	90	269	269	68	47	49	17	100	100	0	419	426	65	124	124	16	100	100	0	0.753	0.735	0.714	0.719	1.314	0.746	0.894	52	373	517	524	-0.410	222	295	222	302	0
6	4	5	"stdC"	"STM3027"	6510	47760	100	129	130	37	48	50	14	96	93	0	762	755	178	124	125	21	100	100	0	0.127	0.130	0.128	0.123	1.628	0.127	0.766	80	449	719	713	-2.978	81	638	82	631	0
6	5	5	"aas"	"STM3010"	6690	47750	100	863	788	278	48	50	12	100	100	0	1168	1101	311	122	122	15	100	100	0	0.779	0.756	0.747	0.721	1.266	0.769	0.972	80	452	1861	1719	-0.360	815	1046	740	979	0
6	6	5	"mltA"	"STM2988"	6870	47750	100	713	676	207	48	50	12	100	100	0	852	798	185	123	123	16	100	100	0	0.912	0.930	0.936	0.893	1.294	0.947	0.963	80	430	1394	1303	-0.133	665	729	628	675	0
6	7	5	"yihX"	"STM4026"	7040	47750	100	1428	1323	456	49	51	13	100	100	0	650	619	168	122	123	15	100	100	0	2.612	2.563	2.563	2.544	1.207	2.608	0.971	80	440	1907	1771	1.385	1379	528	1274	497	0
6	8	5	""	"STM0867"	7230	47750	100	294	295	90	48	50	14	100	98	0	701	672	151	124	124	15	100	100	0	0.426	0.451	0.438	0.437	1.302	0.451	0.919	80	440	823	795	-1.230	246	577	247	548	0
6	9	5	"ybhN"	"STM0811"	7390	47750	90	246	250	53	49	52	16	100	100	0	1051	1045	164	123	130	45	100	100	0	0.212	0.218	0.215	0.215	1.216	0.209	0.915	52	348	1125	1123	-2.236	197	928	201	922	0
6	10	5	"abrB"	"STM0729"	7560	47750	90	335	337	92	52	56	27	100	100	0	899	892	225	125	141	80	100	100	0	0.366	0.372	0.365	0.369	1.214	0.361	0.943	52	375	1057	1052	-1.452	283	774	285	767	0
6	11	5	"citB"	"STM0690"	7750	47750	100	107	110	30	50	53	24	92	63	0	477	483	106	126	134	64	100	100	0	0.162	0.168	0.159	0.159	1.520	0.167	0.722	80	450	408	417	-2.622	57	351	60	357	0
6	12	5	"gltK"	"STM0663"	7930	47750	100	232	243	90	50	50	13	100	97	0	686	706	206	126	127	16	100	100	0	0.325	0.333	0.336	0.317	1.363	0.340	0.908	80	443	742	773	-1.621	182	560	193	580	0
6	13	5	"ybjZ"	"STM0942"	8110	47730	90	2071	2020	488	51	51	12	100	100	0	1110	1081	233	131	132	18	100	100	0	2.063	2.073	2.059	2.075	1.105	2.040	0.976	52	373	2999	2919	1.045	2020	979	1969	950	0
6	14	5	""	"STM0907"	8290	47740	100	241	235	80	51	52	14	100	97	0	908	850	224	127	127	16	100	100	0	0.243	0.254	0.244	0.244	1.369	0.256	0.891	80	440	971	907	-2.039	190	781	184	723	0
6	15	5	"sugE"	"STM4338"	8460	47740	90	193	205	51	50	51	15	100	100	0	491	503	73	122	123	16	100	100	0	0.388	0.407	0.399	0.395	1.345	0.399	0.853	52	365	512	536	-1.368	143	369	155	381	0
6	16	5	"miaA"	"STM4360"	8640	47740	100	3406	3215	1046	50	51	13	100	100	0	603	591	154	126	126	17	100	100	0	7.036	6.806	6.834	6.690	1.225	6.845	0.973	80	452	3833	3630	2.815	3356	477	3165	465	0
6	17	5	"yjeT"	"STM4365"	8810	47740	90	183	180	44	50	51	12	100	98	0	239	255	62	125	127	16	100	98	0	1.167	1.000	1.013	1.026	1.494	0.917	0.761	52	365	247	260	0.222	133	114	130	130	0
6	18	5	"yjfM"	"STM4375"	9000	47740	100	192	192	51	49	51	13	100	100	0	678	693	148	127	129	19	100	100	0	0.260	0.253	0.247	0.243	1.410	0.242	0.844	80	457	694	709	-1.946	143	551	143	566	0
6	19	5	"yibD"	"STM3707"	9170	47740	100	345	330	105	51	53	13	98	96	0	1043	982	252	126	127	17	100	100	0	0.321	0.326	0.320	0.300	1.552	0.329	0.943	80	408	1211	1135	-1.641	294	917	279	856	0
6	20	5	"yiaJ"	"STM3667"	9350	47730	100	596	585	147	52	54	15	100	100	0	796	787	172	125	127	17	100	100	0	0.811	0.805	0.821	0.803	1.213	0.804	0.953	80	432	1215	1195	-0.303	544	671	533	662	0
6	21	5	"glyQ"	"STM3656"	9530	47730	100	1756	1744	415	50	53	16	100	100	0	519	516	96	128	128	16	100	100	0	4.363	4.366	4.388	4.400	1.199	4.445	0.957	80	432	2097	2082	2.125	1706	391	1694	388	0
6	22	5	"dppB"	"STM3629"	9710	47730	100	412	406	96	50	52	13	100	100	0	916	880	159	128	129	17	100	100	0	0.459	0.473	0.479	0.468	1.232	0.472	0.937	80	451	1150	1108	-1.122	362	788	356	752	0
6	23	5	"yhjJ"	"STM3613"	9880	47720	90	978	983	205	50	55	27	100	100	0	823	832	145	127	131	32	100	100	0	1.333	1.323	1.309	1.321	1.120	1.326	0.969	52	356	1624	1638	0.415	928	696	933	705	0
6	24	5	"yhiI"	"STM3587"	10060	47720	100	244	258	88	52	55	24	100	100	0	502	520	168	128	131	28	100	100	0	0.513	0.526	0.533	0.532	1.318	0.510	0.909	80	484	566	598	-0.962	192	374	206	392	0
6	1	6	""	"STM3251"	5960	47940	90	295	309	90	46	49	15	100	100	0	764	784	241	122	126	34	100	100	0	0.388	0.397	0.388	0.403	1.375	0.370	0.910	52	406	891	925	-1.366	249	642	263	662	0
6	2	6	"tdcG"	"STM3240"	6150	47940	90	189	205	64	49	50	14	100	100	0	609	633	180	123	126	31	100	100	0	0.288	0.306	0.300	0.301	1.251	0.288	0.856	52	394	626	666	-1.796	140	486	156	510	0
6	3	6	"gcp"	"STM3208"	6330	47930	90	404	408	83	48	49	14	100	100	0	508	520	91	126	127	21	100	100	0	0.932	0.914	0.906	0.912	1.162	0.928	0.902	52	402	738	754	-0.102	356	382	360	394	0
6	4	6	"yqiA"	"STM3182"	6520	47930	100	662	643	157	48	50	14	100	100	0	604	593	89	124	125	19	100	100	0	1.279	1.269	1.284	1.240	1.280	1.311	0.940	80	448	1094	1064	0.355	614	480	595	469	0
6	5	6	"hybC"	"STM3147"	6690	47930	90	291	334	148	48	50	13	100	100	0	657	698	255	124	123	15	100	100	0	0.456	0.498	0.500	0.483	1.369	0.489	0.881	52	364	776	860	-1.133	243	533	286	574	0
6	6	6	"gsp"	"STM3139"	6860	47930	90	1707	1761	423	49	53	29	100	100	0	1342	1373	310	125	130	46	100	100	0	1.362	1.372	1.393	1.375	1.134	1.354	0.959	52	381	2875	2960	0.446	1658	1217	1712	1248	0
6	7	6	"pqiA"	"STM1063"	7040	47930	90	226	248	88	50	54	27	100	100	0	534	562	141	124	130	45	100	100	0	0.429	0.452	0.468	0.440	1.361	0.447	0.814	52	394	586	636	-1.220	176	410	198	438	0
6	8	6	""	"STM1078"	7230	47930	90	229	246	82	48	50	14	100	100	0	345	373	76	124	125	17	100	100	0	0.819	0.795	0.797	0.767	1.310	0.813	0.854	52	371	402	447	-0.288	181	221	198	249	0
6	9	6	"hpaH"	"STM1105"	7400	47930	100	179	186	55	49	60	135	45	3	0	782	816	211	124	142	228	98	92	0	0.198	0.198	0.194	0.192	1.347	0.193	0.861	80	430	788	829	-2.340	130	658	137	692	0
6	10	6	""	"STM1132"	7570	47930	100	140	150	71	49	60	133	21	2	0	755	754	316	124	142	225	91	72	0	0.144	0.160	0.147	0.148	1.576	0.702	0.927	80	440	722	731	-2.794	91	631	101	630	0
6	11	6	"rluC"	"STM1187"	7750	47920	90	459	466	86	49	51	13	100	100	0	850	879	122	123	127	24	100	100	0	0.564	0.552	0.551	0.547	1.167	0.555	0.937	52	365	1137	1173	-0.826	410	727	417	756	0
6	12	6	"ycfW"	"STM1219"	7920	47920	90	1020	1072	227	50	56	41	100	100	0	1137	1183	247	124	138	84	100	100	0	0.958	0.965	0.957	0.968	1.187	0.944	0.941	52	378	1983	2081	-0.063	970	1013	1022	1059	0
6	13	6	"dnaA"	"STM3838"	8110	47930	90	411	438	158	49	54	34	100	100	0	417	437	112	133	140	73	100	98	0	1.275	1.280	1.286	1.261	1.306	1.333	0.871	52	394	646	693	0.350	362	284	389	304	0
6	14	6	""	"STM1484"	8280	47920	90	846	853	177	50	52	15	100	100	0	801	806	145	126	129	18	100	100	0	1.179	1.181	1.183	1.176	1.145	1.152	0.943	52	388	1471	1483	0.238	796	675	803	680	0
6	15	6	"yrdB"	"STM3400"	8470	47920	100	622	607	176	51	53	16	100	100	0	529	508	118	124	125	18	100	98	0	1.410	1.448	1.460	1.456	1.344	1.486	0.934	80	460	976	940	0.496	571	405	556	384	0
6	16	6	""	"STM3411"	8640	47920	80	113	118	32	51	52	13	100	92	0	218	223	50	125	125	17	100	96	0	0.667	0.684	0.665	0.666	1.730	0.594	0.549	52	300	155	165	-0.585	62	93	67	98	0
6	17	6	"rplR"	"STM3424"	8810	47910	90	4649	4329	1141	51	59	66	100	100	0	204	202	36	125	127	16	98	96	0	58.203	55.558	54.359	54.809	1.397	60.075	0.698	52	387	4677	4355	5.863	4598	79	4278	77	0
6	18	6	"yheO"	"STM3452"	8990	47910	90	1024	1013	153	49	55	51	100	100	0	739	749	92	126	128	21	100	100	0	1.591	1.547	1.519	1.543	1.142	1.524	0.944	52	372	1588	1587	0.670	975	613	964	623	0
6	19	6	"treF"	"STM3603"	9170	47910	100	541	547	140	51	53	15	100	100	0	1097	1095	288	127	128	20	100	100	0	0.505	0.512	0.512	0.519	1.209	0.497	0.945	80	440	1460	1464	-0.985	490	970	496	968	0
6	20	6	"yhjL"	"STM3616"	9350	47910	100	151	160	51	51	53	15	100	100	0	378	382	85	127	128	16	100	100	0	0.398	0.427	0.428	0.415	1.368	0.417	0.765	80	452	351	364	-1.328	100	251	109	255	0
6	21	6	"yhjT"	"STM3623"	9530	47900	90	96	99	28	51	52	14	92	75	0	220	232	57	129	130	16	100	96	0	0.495	0.466	0.457	0.445	1.895	0.408	0.492	52	366	136	151	-1.016	45	91	48	103	0
6	22	6	""	"STM3632"	9710	47910	100	396	389	99	50	52	13	100	98	0	1220	1173	228	129	130	17	100	100	0	0.317	0.325	0.317	0.313	1.318	0.323	0.928	80	442	1437	1383	-1.657	346	1091	339	1044	0
6	23	6	"yiaG"	"STM3648"	9890	47910	100	140	143	50	51	53	14	98	92	0	341	358	114	128	129	19	100	100	0	0.418	0.400	0.390	0.370	1.658	0.378	0.782	80	451	302	322	-1.259	89	213	92	230	0
6	24	6	"yiaH"	"STM3658"	10070	47910	100	426	422	141	53	55	15	98	97	0	1379	1372	349	127	128	16	100	100	0	0.298	0.296	0.294	0.281	1.376	0.297	0.920	80	476	1625	1614	-1.747	373	1252	369	1245	0
6	1	7	"rpmH"	"STM3839"	5980	48130	80	359	387	193	47	50	14	100	100	0	205	217	60	123	124	17	98	98	0	3.805	3.617	3.590	3.695	1.388	3.485	0.845	52	313	394	434	1.928	312	82	340	94	0
6	2	7	"trmE"	"STM3843"	6150	48120	100	515	516	109	49	50	13	100	100	0	850	840	148	122	122	16	100	100	0	0.640	0.650	0.630	0.647	1.189	0.648	0.959	80	452	1194	1185	-0.644	466	728	467	718	0
6	3	7	""	"STM3846"	6320	48130	90	98	103	31	48	49	12	96	88	0	569	544	120	124	123	17	100	100	0	0.112	0.131	0.123	0.126	1.737	0.127	0.627	52	370	495	475	-3.154	50	445	55	420	0
6	4	7	"pstB"	"STM3854"	6510	48120	100	3867	3309	1584	48	49	13	100	100	0	779	692	263	121	122	16	100	98	0	5.804	5.711	5.660	5.531	1.253	5.848	0.979	80	449	4477	3832	2.537	3819	658	3261	571	0
6	5	7	""	"STM3858"	6680	48110	90	458	449	106	48	50	18	100	100	0	963	956	190	122	123	17	100	100	0	0.488	0.481	0.466	0.476	1.227	0.474	0.942	52	373	1251	1235	-1.036	410	841	401	834	0
6	6	7	"atpB"	"STM3871"	6870	48120	100	1977	1917	618	49	51	18	100	100	0	412	417	101	123	124	21	100	100	0	6.671	6.354	6.334	6.310	1.206	6.436	0.959	80	458	2217	2162	2.738	1928	289	1868	294	0
6	7	7	"lpdA"	"STM0154"	7030	48110	90	3074	3059	750	49	67	156	100	100	0	361	368	87	122	125	25	100	100	0	12.657	12.236	12.614	12.643	1.226	12.175	0.943	52	370	3264	3256	3.662	3025	239	3010	246	0
6	8	7	"kdgT"	"STM0161"	7220	48110	100	163	178	63	49	64	138	37	3	0	535	533	129	125	127	24	100	100	0	0.278	0.316	0.302	0.298	1.387	0.323	0.841	80	470	524	537	-1.847	114	410	129	408	0
6	9	7	"gcd"	"STM0169"	7400	48110	100	1493	1468	336	49	51	13	100	100	0	1614	1600	313	124	125	16	100	100	0	0.969	0.961	0.961	0.956	1.107	0.966	0.986	80	442	2934	2895	-0.045	1444	1490	1419	1476	0
6	10	7	"stiH"	"STM0174"	7570	48100	90	168	174	49	49	50	13	100	100	0	626	632	125	124	125	15	100	100	0	0.237	0.246	0.239	0.235	1.340	0.246	0.865	52	364	621	633	-2.077	119	502	125	508	0
6	11	7	"yadI"	"STM0178"	7760	48110	100	145	152	54	50	51	14	98	96	0	582	568	154	126	126	16	100	100	0	0.208	0.231	0.212	0.220	1.466	0.225	0.771	80	470	551	544	-2.263	95	456	102	442	0
6	12	7	"yadB"	"STM0185"	7930	48100	90	195	207	66	50	52	16	100	100	0	379	408	120	126	126	16	100	100	0	0.573	0.557	0.554	0.552	1.387	0.544	0.839	52	372	398	439	-0.803	145	253	157	282	0
6	13	7	""	"STM1586"	8100	48100	90	10423	11104	2031	51	98	380	100	100	0	724	756	124	128	131	31	100	100	0	17.403	17.600	17.607	17.653	1.097	17.626	0.984	52	381	10968	11681	4.121	10372	596	11053	628	0
6	14	7	"srfC"	"STM1595"	8280	48110	90	455	469	96	50	93	370	63	0	0	429	417	71	127	130	29	100	100	0	1.341	1.445	1.428	1.452	1.234	1.445	0.928	52	379	707	709	0.423	405	302	419	290	0
6	15	7	"sifB"	"STM1602"	8460	48100	100	190	197	49	50	52	12	100	100	0	1093	1096	187	128	129	16	100	100	0	0.145	0.152	0.141	0.148	1.348	0.152	0.812	80	442	1105	1115	-2.785	140	965	147	968	0
6	16	7	""	"STM1606"	8640	48090	100	925	895	176	51	53	13	100	100	0	1176	1124	208	127	127	16	100	100	0	0.833	0.847	0.850	0.853	1.159	0.843	0.970	80	442	1923	1841	-0.263	874	1049	844	997	0
6	17	7	""	"STM1615"	8810	48100	90	189	197	51	50	52	13	100	100	0	817	844	163	128	128	16	100	100	0	0.202	0.205	0.198	0.199	1.285	0.203	0.868	52	371	828	863	-2.309	139	689	147	716	0
6	18	7	""	"STM1621"	8990	48100	100	176	175	47	50	51	13	98	97	0	871	858	207	128	129	17	100	100	0	0.170	0.171	0.173	0.164	1.424	0.169	0.867	80	460	869	855	-2.560	126	743	125	730	0
6	19	7	""	"STM1792"	9160	48090	90	315	318	58	52	56	26	100	100	0	1576	1549	234	129	148	127	100	100	0	0.182	0.187	0.184	0.186	1.202	0.186	0.934	52	366	1710	1686	-2.460	263	1447	266	1420	0
6	20	7	"ycgQ"	"STM1800"	9340	48090	90	405	429	143	52	56	28	100	100	0	723	759	220	128	149	126	100	100	0	0.593	0.597	0.586	0.589	1.250	0.593	0.932	52	381	948	1008	-0.753	353	595	377	631	0
6	21	7	"nhaB"	"STM1806"	9520	48090	100	1501	1511	325	53	55	17	100	100	0	1356	1369	259	128	130	25	100	100	0	1.179	1.175	1.209	1.171	1.126	1.177	0.979	80	471	2676	2699	0.238	1448	1228	1458	1241	0
6	22	7	"rnd"	"STM1817"	9700	48090	100	254	254	76	50	53	13	100	100	0	516	503	114	128	128	17	100	100	0	0.526	0.544	0.532	0.533	1.344	0.543	0.860	80	452	592	579	-0.927	204	388	204	375	0
6	23	7	"yoaE"	"STM1828"	9890	48090	100	678	684	219	52	54	15	100	100	0	547	556	142	128	129	16	100	100	0	1.494	1.477	1.497	1.462	1.181	1.496	0.964	80	452	1045	1060	0.579	626	419	632	428	0
6	24	7	""	"STM1833"	10070	48090	90	113	117	33	52	54	13	98	88	0	270	276	52	125	125	17	100	100	0	0.421	0.430	0.411	0.395	1.793	0.419	0.623	52	379	206	216	-1.249	61	145	65	151	0
6	1	8	""	"STM2358"	5980	48300	100	167	168	48	47	49	13	98	98	0	903	855	248	121	122	16	100	100	0	0.153	0.165	0.165	0.158	1.617	0.157	0.852	80	452	902	855	-2.704	120	782	121	734	0
6	2	8	"dedD"	"STM2364"	6140	48300	90	1584	1543	510	49	60	83	100	100	0	521	517	121	121	126	32	100	100	0	3.838	3.773	3.913	3.714	1.260	3.849	0.949	52	357	1935	1890	1.940	1535	400	1494	396	0
6	3	8	"usg"	"STM2369"	6330	48300	100	2522	2423	558	50	59	75	100	100	0	831	811	153	123	126	29	100	100	0	3.492	3.449	3.492	3.438	1.141	3.502	0.971	80	450	3180	3061	1.804	2472	708	2373	688	0
6	4	8	""	"STM2377"	6510	48290	100	280	278	78	49	49	13	100	100	0	923	886	185	122	122	14	100	100	0	0.288	0.300	0.298	0.291	1.317	0.296	0.896	80	440	1032	993	-1.794	231	801	229	764	0
6	5	8	"yfcM"	"STM2381"	6690	48280	90	361	406	202	49	50	12	100	100	0	514	558	193	122	123	15	100	100	0	0.796	0.819	0.794	0.795	1.270	0.849	0.900	52	381	704	793	-0.329	312	392	357	436	0
6	6	8	"fadL"	"STM2391"	6860	48290	90	533	530	107	49	52	14	100	100	0	920	918	127	124	125	17	100	100	0	0.608	0.606	0.609	0.600	1.171	0.591	0.945	52	365	1280	1275	-0.718	484	796	481	794	0
6	7	8	""	"STM2595"	7030	48290	90	120	122	33	49	50	12	100	94	0	508	517	121	125	129	34	100	100	0	0.185	0.186	0.179	0.174	1.522	0.187	0.749	52	387	454	465	-2.431	71	383	73	392	0
6	8	8	""	"STM2599"	7220	48290	80	118	121	37	49	50	11	100	90	0	304	314	60	126	127	17	100	100	0	0.388	0.383	0.360	0.345	1.657	0.380	0.710	52	322	247	260	-1.367	69	178	72	188	0
6	9	8	""	"STM2604"	7390	48290	90	116	124	33	49	51	13	100	98	0	483	492	104	126	128	22	100	100	0	0.188	0.205	0.184	0.195	1.485	0.197	0.734	52	373	424	441	-2.414	67	357	75	366	0
6	10	8	""	"STM2608"	7570	48280	90	383	391	59	49	52	17	100	100	0	2057	2070	229	126	140	100	100	100	0	0.173	0.176	0.175	0.175	1.206	0.170	0.919	52	388	2265	2286	-2.531	334	1931	342	1944	0
6	11	8	""	"STM2613"	7740	48280	90	145	163	61	50	52	17	100	96	0	652	691	186	124	140	100	100	100	0	0.180	0.199	0.181	0.184	1.494	0.206	0.801	52	374	623	680	-2.475	95	528	113	567	100
6	12	8	""	"STM2618"	7920	48280	90	74	74	22	49	50	14	57	42	0	244	249	46	124	129	41	98	88	0	0.208	0.200	0.209	0.180	2.793	0.160	0.295	52	396	145	150	-2.263	25	120	25	125	0
6	13	8	"yrbE"	"STM3312"	8100	48280	90	1334	1319	218	49	52	14	100	100	0	685	699	148	124	126	15	100	100	0	2.291	2.209	2.321	2.229	1.195	2.212	0.932	52	388	1846	1845	1.196	1285	561	1270	575	0
6	14	8	"yhbG"	"STM3319"	8280	48280	100	1961	1866	488	50	52	14	100	100	0	767	743	181	126	127	15	100	100	0	2.981	2.943	2.999	2.993	1.184	2.954	0.971	80	452	2552	2433	1.576	1911	641	1816	617	0
6	15	8	""	"STM3334"	8460	48280	100	1026	971	298	50	52	14	100	100	0	1112	1053	282	128	129	16	100	100	0	0.992	0.996	1.002	0.981	1.233	1.003	0.965	80	420	1960	1846	-0.012	976	984	921	925	0
6	16	8	""	"STM3343"	8630	48280	100	585	581	145	51	52	14	100	100	0	956	940	188	127	128	16	100	100	0	0.644	0.652	0.640	0.639	1.238	0.655	0.948	80	440	1363	1343	-0.635	534	829	530	813	0
6	17	8	"yhcB"	"STM3347"	8820	48280	100	541	585	284	50	51	12	100	100	0	434	458	181	126	127	15	100	100	0	1.594	1.611	1.639	1.619	1.265	1.613	0.927	80	452	799	867	0.673	491	308	535	332	0
6	18	8	""	"STM3358"	8990	48270	90	463	462	72	52	54	14	100	100	0	765	765	80	127	128	17	100	100	0	0.644	0.643	0.645	0.638	1.184	0.639	0.932	52	356	1049	1048	-0.634	411	638	410	638	0
6	19	8	""	"STM0762"	9170	48270	100	256	254	57	52	54	16	100	100	0	1241	1242	242	130	131	21	100	100	0	0.184	0.182	0.182	0.180	1.352	0.172	0.865	80	462	1315	1314	-2.445	204	1111	202	1112	0
6	20	8	"dcoA"	"STM0767"	9340	48270	90	349	366	78	51	56	26	100	100	0	2216	2241	371	130	148	137	100	100	0	0.143	0.149	0.150	0.147	1.218	0.147	0.932	52	373	2384	2426	-2.807	298	2086	315	2111	0
6	21	8	""	"STM0777"	9520	48270	90	278	270	65	52	57	25	100	100	0	1083	1117	146	131	152	139	100	100	0	0.237	0.221	0.217	0.212	1.320	0.214	0.878	52	381	1178	1204	-2.075	226	952	218	986	0
6	22	8	"modB"	"STM0782"	9700	48270	90	1030	1071	229	52	55	19	100	100	0	841	849	142	129	134	46	100	100	0	1.374	1.415	1.389	1.409	1.141	1.424	0.962	52	388	1690	1739	0.458	978	712	1019	720	0
6	23	8	"hutG"	"STM0788"	9890	48270	100	163	174	58	53	55	19	98	97	0	348	360	99	128	131	20	100	100	0	0.500	0.522	0.498	0.503	1.504	0.519	0.806	80	450	330	353	-1.000	110	220	121	232	0
6	24	8	"hutH"	"STM0791"	10060	48260	90	133	139	41	52	54	13	100	98	0	444	447	82	127	128	16	100	100	0	0.256	0.272	0.240	0.251	1.557	0.278	0.731	52	371	398	407	-1.968	81	317	87	320	0
6	1	9	""	"STM0903"	5970	48470	90	138	140	30	48	50	14	100	100	0	1107	1138	156	121	127	47	100	100	0	0.091	0.090	0.089	0.087	1.338	0.091	0.799	52	398	1076	1109	-3.454	90	986	92	1017	0
6	2	9	""	"STM0908"	6160	48470	90	132	135	43	49	50	15	98	90	0	670	659	171	122	126	41	100	100	0	0.151	0.160	0.162	0.146	1.631	0.160	0.787	52	388	631	623	-2.723	83	548	86	537	0
6	3	9	""	"STM0914"	6330	48470	90	95	102	34	49	49	12	98	86	0	662	706	164	123	124	17	100	100	0	0.085	0.091	0.083	0.079	1.791	0.085	0.563	52	372	585	636	-3.551	46	539	53	583	0
6	4	9	""	"STM0918"	6510	48470	90	61	64	20	48	49	12	51	28	0	287	301	68	123	124	17	100	100	0	0.079	0.090	0.108	0.095	2.109	0.091	0.236	52	372	177	194	-3.657	13	164	16	178	0
6	5	9	""	"STM0922"	6680	48470	90	124	130	34	48	49	12	100	98	0	901	911	174	125	127	24	100	100	0	0.098	0.104	0.099	0.098	1.463	0.098	0.764	52	394	852	868	-3.352	76	776	82	786	0
6	6	9	""	"STM0926"	6860	48470	90	496	508	81	49	52	17	100	100	0	2818	2810	211	125	134	70	100	100	0	0.166	0.171	0.164	0.169	1.180	0.170	0.939	52	389	3140	3144	-2.591	447	2693	459	2685	0
6	7	9	""	"STM4206"	7040	48460	90	100	104	29	49	51	16	92	76	0	441	446	95	125	131	62	100	100	0	0.161	0.171	0.155	0.150	1.764	0.157	0.655	52	381	367	376	-2.631	51	316	55	321	0
6	8	9	""	"STM4210"	7230	48470	100	197	190	55	49	50	13	100	98	0	827	835	183	123	125	17	100	100	0	0.210	0.198	0.179	0.188	1.442	0.192	0.820	80	435	852	853	-2.250	148	704	141	712	0
6	9	9	""	"STM4215"	7390	48470	110	129	132	34	49	51	14	97	95	0	630	635	112	125	126	17	100	100	0	0.158	0.163	0.148	0.151	1.563	0.156	0.743	80	463	585	593	-2.658	80	505	83	510	0
6	10	9	""	"STM4219"	7580	48470	100	117	116	36	50	52	15	92	86	0	349	361	95	124	128	44	98	97	0	0.298	0.278	0.263	0.255	1.693	0.261	0.688	80	449	292	303	-1.748	67	225	66	237	0
6	11	9	"yjbG"	"STM4224"	7760	48470	100	144	155	49	49	50	13	98	96	0	618	622	115	124	125	16	100	100	0	0.192	0.213	0.204	0.195	1.509	0.215	0.778	80	440	589	604	-2.379	95	494	106	498	0
6	12	9	"yjbO"	"STM4244"	7920	48460	90	177	184	53	49	51	13	100	98	0	351	346	65	124	125	16	100	100	0	0.564	0.608	0.594	0.583	1.495	0.619	0.841	52	363	355	357	-0.827	128	227	135	222	0
6	13	9	"csgC"	"STM1145"	8100	48460	90	156	159	41	50	52	15	100	100	0	597	592	86	124	127	24	100	100	0	0.224	0.233	0.225	0.221	1.383	0.236	0.831	52	381	579	577	-2.158	106	473	109	468	0
6	14	9	"ssaO"	"STM1416"	8270	48460	90	169	175	45	49	52	19	100	98	0	602	610	159	125	133	49	100	100	0	0.252	0.260	0.257	0.255	1.332	0.254	0.874	52	375	597	611	-1.991	120	477	126	485	0
6	15	9	"hisC"	"STM2073"	8460	48460	100	2258	2352	590	51	53	17	100	100	0	912	938	202	127	132	42	100	100	0	2.811	2.837	2.868	2.842	1.153	2.859	0.972	80	450	2992	3112	1.491	2207	785	2301	811	0
6	16	9	"flgE"	"STM1177"	8640	48460	100	8992	9023	1279	52	54	15	100	100	0	1025	1008	130	128	129	16	100	100	0	9.967	10.194	10.146	10.219	1.124	10.268	0.982	80	432	9837	9851	3.317	8940	897	8971	880	0
6	17	9	"rnc"	"STM2581"	8810	48450	90	879	893	164	50	55	31	100	100	0	474	493	100	127	129	21	100	100	0	2.389	2.303	2.297	2.332	1.200	2.265	0.942	52	364	1176	1209	1.256	829	347	843	366	100
6	18	9	"mutS"	"STM2909"	8990	48450	80	156	157	55	51	55	30	96	84	0	200	220	54	125	127	20	100	94	0	1.400	1.116	1.083	1.095	1.755	1.089	0.702	52	334	180	201	0.485	105	75	106	95	0
6	19	9	"yecS"	"STM1952"	9180	48450	90	630	621	109	53	54	17	100	100	0	646	657	87	124	127	16	100	100	0	1.105	1.066	1.065	1.058	1.143	1.086	0.964	52	363	1099	1101	0.145	577	522	568	533	0
6	20	9	"otsB"	"STM1929"	9350	48450	100	243	258	81	54	56	18	98	98	0	849	891	266	127	129	32	100	100	0	0.262	0.267	0.263	0.259	1.302	0.262	0.916	80	430	911	968	-1.934	189	722	204	764	0
6	21	9	"yebC"	"STM1899"	9530	48450	100	2782	2678	671	53	55	14	100	100	0	843	816	174	128	129	19	100	100	0	3.817	3.815	3.905	3.809	1.161	3.864	0.974	80	442	3444	3313	1.932	2729	715	2625	688	0
6	22	9	"yecN"	"STM1904"	9700	48450	90	269	296	124	52	54	13	100	100	0	396	414	161	128	129	17	100	100	0	0.810	0.853	0.854	0.867	1.318	0.837	0.921	52	357	485	530	-0.305	217	268	244	286	0
6	23	9	"grpE"	"STM2681"	9870	48440	90	3407	3368	796	54	99	289	100	100	0	794	829	184	128	138	66	100	100	0	5.035	4.728	4.665	4.737	1.134	4.684	0.978	52	368	4019	4015	2.332	3353	666	3314	701	0
6	24	9	""	"STM3782"	10060	48440	100	331	330	63	53	85	244	68	0	0	1272	1282	234	129	135	57	100	100	0	0.243	0.240	0.242	0.239	1.202	0.235	0.945	80	492	1421	1430	-2.040	278	1143	277	1153	0
6	1	10	"dinP"	"STM0313"	5970	48660	80	218	217	69	47	49	13	100	100	0	584	577	129	118	120	18	100	100	0	0.367	0.370	0.363	0.348	1.401	0.363	0.863	52	319	637	629	-1.446	171	466	170	459	0
6	2	10	""	"STM0325"	6150	48650	90	127	128	35	48	50	12	100	100	0	446	467	124	122	123	18	100	100	0	0.244	0.232	0.232	0.224	1.545	0.212	0.744	52	396	403	425	-2.036	79	324	80	345	0
6	3	10	""	"STM0329"	6330	48650	80	82	85	26	49	50	13	78	57	0	335	354	105	124	124	15	100	100	0	0.156	0.157	0.149	0.143	1.979	0.149	0.537	52	334	244	266	-2.677	33	211	36	230	0
6	4	10	""	"STM0333"	6510	48650	100	275	272	71	48	49	13	100	100	0	1209	1174	226	124	125	16	100	100	0	0.209	0.213	0.211	0.210	1.410	0.210	0.894	80	452	1312	1274	-2.257	227	1085	224	1050	0
6	5	10	""	"STM1050"	6680	48650	90	205	204	49	47	49	13	100	100	0	1190	1188	170	126	130	41	100	100	0	0.148	0.148	0.151	0.143	1.386	0.144	0.865	52	373	1222	1219	-2.752	158	1064	157	1062	0
6	6	10	"ycbW"	"STM1059"	6870	48650	100	423	436	156	49	51	13	100	100	0	270	264	52	124	128	39	98	87	0	2.562	2.764	2.697	2.726	1.445	2.926	0.833	80	448	520	527	1.357	374	146	387	140	0
6	7	10	"yeaM"	"STM1279"	7040	48640	100	915	851	248	50	50	11	100	100	0	957	888	221	123	124	16	100	100	0	1.037	1.047	1.047	1.051	1.192	1.056	0.969	80	450	1699	1566	0.053	865	834	801	765	0
6	8	10	""	"STM1287"	7220	48640	90	314	313	70	50	51	12	100	100	0	1064	1051	167	124	125	17	100	100	0	0.281	0.284	0.270	0.279	1.277	0.281	0.907	52	364	1204	1190	-1.832	264	940	263	927	0
6	9	10	"yeaA"	"STM1291"	7400	48640	100	645	626	172	49	51	13	100	100	0	499	481	105	124	125	17	98	98	0	1.589	1.616	1.619	1.635	1.273	1.629	0.950	80	428	971	934	0.668	596	375	577	357	0
6	10	10	"astC"	"STM1303"	7570	48640	100	230	235	72	49	50	12	100	100	0	1008	999	291	123	125	16	100	100	0	0.205	0.212	0.218	0.209	1.285	0.207	0.903	80	428	1066	1062	-2.290	181	885	186	876	0
6	11	10	"spy"	"STM1308"	7750	48640	90	412	423	82	49	51	14	100	100	0	623	617	71	125	127	23	100	100	0	0.729	0.760	0.740	0.749	1.199	0.755	0.926	52	340	861	866	-0.456	363	498	374	492	0
6	12	10	"celG"	"STM1317"	7910	48630	90	382	371	78	51	64	60	100	100	0	672	648	95	126	148	101	100	100	0	0.606	0.613	0.599	0.606	1.224	0.601	0.928	52	374	877	842	-0.722	331	546	320	522	0
6	13	10	"rfbJ"	"STM2089"	8090	48630	90	577	550	171	52	67	70	100	98	0	693	658	155	127	150	101	100	94	0	0.928	0.938	0.925	0.918	1.225	0.965	0.947	52	395	1091	1029	-0.108	525	566	498	531	0
6	14	10	"galF"	"STM2098"	8290	48640	100	872	820	241	51	57	42	100	98	0	852	810	177	127	132	43	100	100	0	1.132	1.126	1.137	1.088	1.324	1.147	0.970	80	467	1546	1452	0.179	821	725	769	683	0
6	15	10	"wcaC"	"STM2113"	8450	48630	90	198	203	47	51	53	15	100	100	0	1022	983	195	127	134	54	100	100	0	0.164	0.178	0.177	0.173	1.291	0.179	0.877	52	354	1042	1008	-2.606	147	895	152	856	0
6	16	10	"yegH"	"STM2119"	8640	48640	100	810	773	188	51	53	14	100	100	0	1448	1413	274	128	133	49	100	100	0	0.575	0.562	0.570	0.544	1.276	0.564	0.969	80	439	2079	2007	-0.798	759	1320	722	1285	0
6	17	10	"yegB"	"STM2129"	8800	48630	90	299	312	76	51	55	23	100	100	0	1278	1291	248	127	141	97	100	100	0	0.215	0.224	0.220	0.221	1.223	0.227	0.916	52	370	1399	1425	-2.214	248	1151	261	1164	0
6	18	10	"yegQ"	"STM2136"	8990	48630	100	1143	1176	291	52	55	20	100	100	0	1286	1291	266	128	140	87	100	100	0	0.942	0.966	0.974	0.963	1.116	0.969	0.979	80	460	2249	2287	-0.086	1091	1158	1124	1163	0
6	19	10	"cpxR"	"STM4059"	9170	48620	100	168	226	296	51	52	13	93	91	0	163	173	48	127	128	17	76	52	0	3.250	3.804	2.569	2.823	2.471	7.447	0.401	80	450	153	221	1.700	117	36	175	46	-75
6	20	10	""	"STM4068"	9350	48620	100	440	427	89	51	52	14	100	100	0	726	702	127	128	128	16	100	100	0	0.651	0.655	0.661	0.657	1.225	0.646	0.951	80	430	987	950	-0.620	389	598	376	574	0
6	21	10	"yneA"	"STM4077"	9530	48630	100	277	274	68	51	55	32	98	97	0	1140	1092	245	127	129	22	100	100	0	0.223	0.231	0.232	0.226	1.284	0.226	0.833	80	420	1239	1188	-2.164	226	1013	223	965	0
6	22	10	"glpK"	"STM4086"	9700	48620	100	53	55	15	53	55	16	10	3	0	136	138	24	128	129	16	36	18	0	0.000	0.200	0.600	0.433	2.746	0.056	0.001	80	440	8	12	Error	0	8	2	10	-75
6	23	10	"ftsN"	"STM4093"	9890	48620	100	478	485	139	53	63	128	96	92	0	466	463	95	126	129	27	100	98	0	1.250	1.282	1.247	1.270	1.264	1.303	0.914	80	453	765	769	0.322	425	340	432	337	0
6	24	10	""	"STM4102"	10070	48620	100	322	330	78	54	55	13	100	100	0	1100	1076	175	128	128	15	100	100	0	0.276	0.291	0.293	0.285	1.288	0.289	0.917	80	466	1240	1224	-1.859	268	972	276	948	0
6	1	11	"ygdL"	"STM2987"	5980	48830	100	1072	1051	288	48	51	15	100	100	0	818	807	191	121	121	16	100	100	0	1.469	1.462	1.455	1.455	1.314	1.474	0.963	80	461	1721	1689	0.555	1024	697	1003	686	0
6	2	11	"ygdB"	"STM2998"	6150	48830	90	210	215	50	50	52	15	100	100	0	637	624	109	124	126	27	100	100	0	0.312	0.330	0.309	0.323	1.320	0.312	0.872	52	338	673	665	-1.681	160	513	165	500	0
6	3	11	"ygeD"	"STM3009"	6330	48830	90	476	465	107	48	51	15	100	100	0	661	662	121	125	126	25	100	100	0	0.799	0.777	0.751	0.772	1.178	0.777	0.955	52	396	964	954	-0.325	428	536	417	537	0
6	4	11	"kduI"	"STM3018"	6520	48830	100	195	196	49	49	51	12	98	98	0	929	912	183	122	123	15	100	100	0	0.181	0.186	0.174	0.179	1.385	0.178	0.848	80	450	953	937	-2.467	146	807	147	790	0
6	5	11	""	"STM3025"	6690	48820	90	288	290	58	48	49	11	100	100	0	905	879	145	123	124	18	100	100	0	0.307	0.320	0.317	0.318	1.217	0.309	0.921	52	371	1022	998	-1.704	240	782	242	756	0
6	6	11	""	"STM3030"	6860	48820	90	208	220	59	49	50	11	100	100	0	1006	1004	107	126	128	31	100	100	0	0.181	0.195	0.191	0.186	1.365	0.193	0.864	52	370	1039	1049	-2.468	159	880	171	878	0
6	7	11	""	"STM2692"	7030	48820	90	408	412	105	50	53	22	100	100	0	1137	1127	265	125	134	58	100	100	0	0.354	0.361	0.345	0.360	1.212	0.351	0.941	52	375	1370	1364	-1.499	358	1012	362	1002	0
6	8	11	""	"STM2702"	7210	48820	90	117	121	31	48	52	22	96	82	0	801	792	143	125	137	71	100	100	0	0.102	0.109	0.101	0.099	1.633	0.107	0.716	52	396	745	740	-3.292	69	676	73	667	0
6	9	11	""	"STM2706"	7390	48820	90	191	199	52	49	52	15	100	100	0	1285	1244	216	125	136	69	100	100	0	0.122	0.134	0.133	0.128	1.355	0.128	0.869	52	382	1302	1269	-3.030	142	1160	150	1119	0
6	10	11	"yjiA"	"STM4530"	7570	48820	90	828	846	207	50	55	31	100	100	0	829	826	190	126	135	55	100	100	0	1.107	1.137	1.104	1.147	1.205	1.135	0.962	52	373	1481	1496	0.146	778	703	796	700	0
6	11	11	"cutF"	"STM0241"	7750	48810	110	101	103	29	50	55	31	78	35	0	204	203	42	124	127	29	96	66	0	0.637	0.671	0.710	0.673	1.924	0.602	0.484	80	516	131	132	-0.650	51	80	53	79	0
6	12	11	"yaiY"	"STM0378"	7930	48810	90	98	97	23	50	51	13	90	82	0	349	351	66	123	124	16	100	100	0	0.212	0.206	0.216	0.186	1.891	0.193	0.559	52	381	274	275	-2.235	48	226	47	228	0
6	13	11	"ybcI"	"STM0540"	8100	48810	90	265	268	59	51	52	13	100	100	0	767	735	119	126	127	21	100	100	0	0.334	0.356	0.347	0.352	1.385	0.343	0.859	52	386	855	826	-1.583	214	641	217	609	0
6	14	11	""	"STM0556"	8290	48820	90	86	92	24	51	53	13	86	69	0	359	358	51	128	129	20	100	100	0	0.152	0.178	0.160	0.149	1.957	0.172	0.467	52	380	266	271	-2.722	35	231	41	230	0
6	15	11	""	"STM0298"	8460	48810	90	103	106	28	52	53	14	96	78	0	477	483	82	126	126	16	100	100	0	0.145	0.151	0.143	0.143	1.652	0.155	0.623	52	381	402	411	-2.783	51	351	54	357	0
6	16	11	""	"STM0576"	8640	48810	90	106	109	27	50	51	13	96	92	0	469	455	73	127	127	16	100	100	0	0.164	0.180	0.162	0.165	1.681	0.165	0.617	52	364	398	387	-2.610	56	342	59	328	0
6	17	11	""	"STM0581"	8810	48810	90	590	578	141	51	56	26	100	100	0	455	445	86	128	130	22	100	100	0	1.648	1.662	1.611	1.667	1.255	1.629	0.928	52	381	866	844	0.721	539	327	527	317	0
6	18	11	"fepC"	"STM0590"	9000	48810	100	1190	1137	353	51	55	22	100	98	0	846	800	211	128	131	22	97	97	0	1.586	1.616	1.597	1.668	1.481	1.642	0.949	80	460	1857	1758	0.666	1139	718	1086	672	0
6	19	11	"narP"	"STM2246"	9170	48810	90	380	398	80	51	53	13	100	100	0	815	812	130	129	129	19	100	100	0	0.480	0.508	0.515	0.504	1.231	0.494	0.924	52	372	1015	1030	-1.060	329	686	347	683	0
6	20	11	"stcA"	"STM2152"	9350	48800	90	169	174	46	50	52	14	100	100	0	802	795	107	129	130	20	100	100	0	0.177	0.186	0.180	0.177	1.418	0.185	0.816	52	387	792	790	-2.500	119	673	124	666	0
6	21	11	"yehW"	"STM2162"	9540	48800	90	466	436	109	50	55	34	100	98	0	482	478	87	128	131	24	100	100	0	1.175	1.103	1.140	1.086	1.276	1.139	0.916	52	363	770	736	0.233	416	354	386	350	0
6	22	11	"yohD"	"STM2170"	9700	48800	90	290	302	62	53	54	15	100	100	0	867	862	155	129	134	39	100	100	0	0.321	0.340	0.339	0.337	1.255	0.332	0.914	52	365	975	982	-1.639	237	738	249	733	0
6	23	11	""	"STM2175"	9890	48800	100	694	666	160	51	53	15	100	100	0	1334	1304	324	128	132	36	100	100	0	0.533	0.523	0.522	0.529	1.215	0.512	0.953	80	460	1849	1791	-0.907	643	1206	615	1176	0
6	24	11	""	"STM2288"	10070	48800	90	88	104	57	50	51	12	88	78	0	332	466	704	127	128	16	100	100	0	0.185	0.159	0.189	0.177	2.348	0.051	0.244	52	386	243	393	-2.432	38	205	54	339	0
6	1	12	"hupA"	"STM4170"	5980	49010	100	1352	1299	384	48	51	15	100	100	0	376	379	91	122	123	16	100	100	0	5.134	4.868	4.878	4.946	1.210	4.832	0.954	80	430	1558	1508	2.360	1304	254	1251	257	0
6	2	12	"hupA"	"STM4170"	6140	48990	120	958	864	368	50	52	17	95	95	0	277	262	64	124	125	20	91	88	0	5.935	5.899	5.699	5.541	1.939	6.018	0.879	120	570	1061	952	2.569	908	153	814	138	0
6	3	12	"hilA"	"STM2876"	6340	49010	90	768	754	174	50	51	15	100	100	0	686	672	128	126	126	16	100	100	0	1.282	1.289	1.294	1.281	1.168	1.296	0.963	52	392	1278	1250	0.359	718	560	704	546	0
6	4	12	"hilA"	"STM2876"	6510	49000	90	1068	1053	273	48	50	14	100	100	0	943	895	210	124	125	15	100	100	0	1.245	1.304	1.287	1.318	1.174	1.293	0.961	52	373	1839	1776	0.317	1020	819	1005	771	0
6	5	12	"hilC"	"STM2867"	6690	49010	90	984	1007	157	48	50	13	100	100	0	719	745	122	123	123	15	100	100	0	1.570	1.542	1.499	1.548	1.155	1.508	0.954	52	386	1532	1581	0.651	936	596	959	622	0
6	6	12	"hilC"	"STM2867"	6870	49010	80	811	794	167	49	50	12	100	100	0	631	622	108	124	125	15	100	100	0	1.503	1.496	1.487	1.494	1.185	1.517	0.955	52	321	1269	1243	0.588	762	507	745	498	0
6	7	12	"hns"	"STM1751"	7050	49000	100	1367	1316	441	48	50	13	100	100	0	471	471	112	124	126	21	100	100	0	3.801	3.654	3.647	3.570	1.266	3.752	0.955	80	471	1666	1615	1.926	1319	347	1268	347	0
6	8	12	"hns"	"STM1751"	7220	49000	90	1201	1162	315	50	54	29	100	100	0	454	441	90	123	125	17	100	100	0	3.477	3.497	3.404	3.492	1.182	3.572	0.947	52	364	1482	1430	1.798	1151	331	1112	318	0
6	9	12	"hns"	"STM1751"	7400	48990	90	1413	1516	478	51	56	31	100	100	0	472	500	138	125	126	18	100	100	0	3.925	3.907	3.847	3.972	1.183	3.840	0.962	52	381	1709	1840	1.973	1362	347	1465	375	0
6	10	12	"hilD"	"STM2875"	7570	48990	90	1101	1161	310	51	60	61	100	100	0	649	656	168	127	131	33	100	100	0	2.011	2.098	2.095	2.126	1.187	2.108	0.964	52	380	1572	1639	1.008	1050	522	1110	529	0
6	11	12	"hilD"	"STM2875"	7750	48990	90	1059	1109	308	50	62	69	100	100	0	626	637	176	126	131	35	100	100	0	2.018	2.072	2.062	2.119	1.209	2.069	0.965	52	380	1509	1570	1.013	1009	500	1059	511	0
6	12	12	"stpA"	"STM2799"	7930	48990	90	748	811	321	50	55	35	100	100	0	470	485	147	123	126	22	100	100	0	2.012	2.102	2.077	2.108	1.210	2.139	0.952	52	373	1045	1123	1.008	698	347	761	362	0
6	13	12	"csrA"	"STM2826"	8100	48990	100	266	242	114	50	51	14	92	88	0	264	253	71	126	126	16	93	88	0	1.565	1.512	1.477	1.355	1.745	1.566	0.867	80	484	354	319	0.646	216	138	192	127	-100
6	14	12	"dps"	"STM0831"	8280	48990	90	739	767	159	51	56	41	100	100	0	534	547	80	127	130	31	100	100	0	1.690	1.705	1.702	1.694	1.188	1.747	0.942	52	379	1095	1136	0.757	688	407	716	420	0
6	15	12	"dps"	"STM0831"	8460	48990	100	900	824	276	52	57	38	97	97	0	598	571	143	128	131	29	100	98	0	1.804	1.743	1.766	1.638	1.463	1.786	0.950	80	472	1318	1215	0.851	848	470	772	443	0
6	16	12	"dps"	"STM0831"	8640	48980	90	996	990	186	51	52	17	100	100	0	638	643	114	128	128	16	100	100	0	1.853	1.823	1.834	1.833	1.128	1.807	0.962	52	381	1455	1454	0.890	945	510	939	515	0
6	17	12	"oxyR"	"STM4125"	8820	48980	90	1773	1772	582	51	53	17	100	100	0	359	378	128	127	128	16	100	100	0	7.422	6.857	7.473	7.277	1.290	6.744	0.902	52	382	1954	1972	2.892	1722	232	1721	251	0
6	18	12	"oxyR"	"STM4125"	9000	48990	90	3513	3425	953	52	53	13	100	100	0	486	501	109	126	127	16	100	100	0	9.614	8.995	8.860	9.003	1.188	9.157	0.940	52	365	3821	3748	3.265	3461	360	3373	375	0
6	19	12	"fur"	"STM0693"	9170	48980	90	984	979	135	52	55	20	100	100	0	607	611	72	127	130	18	100	100	0	1.942	1.915	1.901	1.914	1.123	1.905	0.957	52	387	1412	1411	0.957	932	480	927	484	0
6	20	12	"fur"	"STM0693"	9360	48980	100	883	849	213	50	53	18	100	100	0	605	587	123	130	130	18	100	100	0	1.754	1.748	1.795	1.772	1.252	1.765	0.947	80	461	1308	1256	0.810	833	475	799	457	0
6	21	12	"envR"	"STM3389"	9530	48980	100	135	139	42	51	52	13	97	95	0	734	739	191	130	131	16	100	98	0	0.139	0.144	0.133	0.138	1.527	0.141	0.755	80	440	688	697	-2.846	84	604	88	609	0
6	22	12	"envR"	"STM3389"	9710	48970	90	130	139	35	53	53	13	98	98	0	712	761	137	129	130	17	100	100	0	0.132	0.136	0.133	0.133	1.464	0.134	0.643	52	381	660	718	-2.921	77	583	86	632	0
6	23	12	"envR"	"STM3389"	9890	48980	100	146	153	43	51	54	15	100	98	0	826	796	152	127	127	16	100	100	0	0.136	0.152	0.150	0.143	1.432	0.147	0.778	80	430	794	771	-2.879	95	699	102	669	0
6	24	12	"arcB"	"STM3328"	10060	48980	90	189	196	70	52	53	15	100	100	0	339	348	101	126	128	16	100	100	0	0.643	0.649	0.622	0.644	1.472	0.645	0.812	52	370	350	366	-0.637	137	213	144	222	0
6	1	13	"ctrl-PolA-10ng/ul"	"ctrl-PolA-10ng/ul"	5980	49190	90	62	91	72	49	55	21	36	25	0	173	172	24	126	127	16	92	75	0	0.277	0.913	0.405	0.590	4.619	8.094	0.017	52	384	60	88	-1.854	13	47	42	46	0
6	2	13	"ctrl-FtsL-10ng/ul"	"ctrl-FtsL-10ng/ul"	6160	49190	70	107	115	31	52	56	22	96	71	0	206	203	23	127	125	16	96	93	0	0.696	0.829	0.740	0.800	1.817	1.016	0.346	32	236	134	139	-0.522	55	79	63	76	0
6	3	13	"ctrl-TufA-10ng/ul"	"ctrl-TufA-10ng/ul"	6320	49180	70	3638	3379	1449	52	67	89	100	100	0	239	231	44	129	130	18	96	93	0	32.600	32.618	30.589	31.352	1.547	37.461	0.746	32	236	3696	3429	5.027	3586	110	3327	102	0
6	4	13	"EMPTY"	"EMPTY"	6520	49180	80	510	500	82	48	50	15	100	100	0	162	162	19	126	127	16	84	59	0	12.833	12.556	11.823	13.877	1.870	15.959	0.305	52	318	498	488	3.682	462	36	452	36	100
6	5	13	"EMPTY"	"EMPTY"	6680	49180	100	46	49	12	48	50	14	11	1	0	118	121	18	125	126	16	13	2	0	0.286	-0.250	0.592	0.562	3.335	0.388	0.018	80	420	-9	-3	-1.807	-2	-7	1	-4	-75
6	6	13	"EMPTY"	"EMPTY"	6860	49180	100	52	54	20	50	53	21	5	2	0	121	123	16	124	125	16	16	2	0	-0.667	-4.000	0.958	0.791	3.062	0.055	0.007	80	451	-1	3	Error	2	-3	4	-1	-75
6	7	13	"ctrl-PolA-50ng/ul"	"ctrl-PolA-50ng/ul"	7050	49190	90	75	75	24	49	54	23	53	15	0	185	191	35	125	126	16	98	82	0	0.433	0.394	0.421	0.384	3.325	0.502	0.029	52	345	86	92	-1.206	26	60	26	66	0
6	8	13	"ctrl-FtsL-50ng/ul"	"ctrl-FtsL-50ng/ul"	7210	49170	100	67	364	848	51	100	314	16	12	0	135	135	21	124	126	16	37	12	0	1.455	28.455	2.846	3.337	7.004	72.990	0.202	80	449	27	324	0.541	16	11	313	11	-50
6	9	13	"ctrl-TufA-50ng/ul"	"ctrl-TufA-50ng/ul"	7400	49170	90	16975	15076	6221	52	108	337	100	100	0	383	357	84	128	128	16	100	98	0	66.365	65.607	64.686	61.739	1.312	69.530	0.928	52	388	17178	15253	6.052	16923	255	15024	229	0
6	10	13	"EMPTY"	"EMPTY"	7570	49170	80	871	826	248	49	51	14	100	100	0	155	152	20	128	128	17	55	32	0	30.444	32.375	24.058	27.493	2.008	35.103	0.216	52	322	849	801	4.928	822	27	777	24	100
6	11	13	"EMPTY"	"EMPTY"	7750	49170	100	47	49	12	49	51	17	7	1	0	124	125	15	125	127	20	11	2	0	2.000	0.000	0.692	0.673	3.052	16.738	0.001	80	440	-3	0	1.000	-2	-1	0	0	-75
6	12	13	"EMPTY"	"EMPTY"	7920	49170	100	54	53	11	48	50	12	23	1	0	121	122	16	124	125	17	7	2	0	-2.000	-2.500	0.750	0.826	2.950	0.059	0.002	80	462	3	3	Error	6	-3	5	-2	-75
6	13	13	"ctrl-PolA-100ng/ul"	"ctrl-PolA-100ng/ul"	8110	49180	50	85	86	14	53	54	15	91	50	0	169	173	32	134	132	15	75	66	0	0.914	0.846	0.691	0.905	3.250	0.858	0.117	12	104	67	72	-0.129	32	35	33	39	0
6	14	13	"ctrl-FtsL-100ng/ul"	"ctrl-FtsL-100ng/ul"	8280	49170	70	327	321	74	57	65	32	100	100	0	275	280	40	128	128	15	100	100	0	1.837	1.737	1.832	1.732	1.310	1.899	0.812	32	236	417	416	0.877	270	147	264	152	0
6	15	13	"ctrl-TufA-100ng/ul"	"ctrl-TufA-100ng/ul"	8460	49170	90	24114	23928	8825	55	61	30	100	100	0	491	481	116	130	130	16	100	100	0	66.645	68.014	69.084	66.691	1.245	70.911	0.964	52	387	24420	24224	6.058	24059	361	23873	351	100
6	16	13	"EMPTY"	"EMPTY"	8640	49160	80	2206	2173	1099	51	53	16	100	98	0	233	227	39	129	129	16	98	90	0	20.721	21.653	20.794	18.277	2.102	25.560	0.755	52	326	2259	2220	4.373	2155	104	2122	98	100
6	17	13	"EMPTY"	"EMPTY"	8810	49160	100	52	52	12	49	51	14	15	3	0	130	130	14	127	127	16	18	2	0	1.000	1.000	0.900	0.907	3.551	15.376	0.000	80	442	6	6	0.000	3	3	3	3	-75
6	18	13	"EMPTY"	"EMPTY"	8990	49160	100	49	50	12	51	53	13	7	2	0	127	127	16	125	127	15	23	2	0	-1.000	-0.500	0.717	0.789	3.207	0.198	0.004	80	452	0	1	Error	-2	2	-1	2	-75
6	19	13	"ctrl-PolA-400ng/ul"	"ctrl-PolA-400ng/ul"	9170	49160	70	202	203	42	54	55	14	100	100	0	214	208	30	130	131	15	96	93	0	1.762	1.910	1.899	2.006	1.625	1.920	0.633	32	236	232	227	0.817	148	84	149	78	0
6	20	13	"ctrl-FtsL-400ng/ul"	"ctrl-FtsL-400ng/ul"	9350	49150	70	935	881	252	55	58	21	100	100	0	485	482	96	136	139	20	100	100	0	2.521	2.387	2.379	2.335	1.255	2.465	0.935	32	236	1229	1172	1.334	880	349	826	346	0
6	21	13	"ctrl-TufA-400ng/ul"	"ctrl-TufA-400ng/ul"	9530	49150	90	47636	43193	15936	53	55	14	100	100	0	771	714	202	131	131	16	100	100	0	74.348	73.997	74.124	67.365	1.323	76.410	0.965	52	381	48223	43723	6.216	47583	640	43140	583	100
6	22	13	"EMPTY"	"EMPTY"	9700	49170	70	2339	2922	2657	49	52	14	96	96	0	226	224	76	130	130	16	84	68	0	23.854	30.564	25.032	18.266	2.759	36.282	0.781	32	230	2386	2967	4.576	2290	96	2873	94	100
6	23	13	"EMPTY"	"EMPTY"	9880	49150	100	51	53	14	51	52	14	15	3	0	128	127	16	127	127	16	15	1	0	0.000	100000.000	0.618	0.630	3.431	6.466	0.001	80	430	1	2	Error	0	1	2	0	-75
6	24	13	"EMPTY"	"EMPTY"	10050	49150	100	51	53	15	51	53	15	11	5	0	121	121	15	126	126	16	6	1	0	0.000	-0.400	0.633	0.729	4.288	0.264	0.005	80	452	-5	-3	Error	0	-5	2	-5	-75
6	1	14	""	"STM4316"	5990	49350	90	58	58	15	49	53	21	15	1	0	169	172	32	126	127	16	90	76	0	0.209	0.196	0.442	0.310	2.510	0.127	0.089	52	385	52	55	-2.256	9	43	9	46	0
6	2	14	""	"STM4529"	6160	49360	90	637	631	171	48	51	16	100	100	0	321	316	62	124	124	16	100	100	0	2.990	3.036	3.006	3.077	1.285	3.059	0.891	52	397	786	775	1.580	589	197	583	192	0
6	3	14	""	"STM4276"	6340	49360	90	64	64	16	47	49	12	53	38	0	183	191	34	124	124	16	92	90	0	0.288	0.254	0.303	0.254	2.823	0.192	0.160	52	400	76	84	-1.795	17	59	17	67	0
6	4	14	""	"STM0560"	6510	49360	90	113	116	32	47	48	12	100	96	0	413	405	55	125	126	18	100	100	0	0.229	0.246	0.229	0.228	1.669	0.229	0.682	52	386	354	349	-2.126	66	288	69	280	0
6	5	14	""	"STM0359"	6690	49360	100	62	61	14	48	49	12	53	17	0	193	194	35	124	124	17	93	83	0	0.203	0.186	0.192	0.220	2.605	0.130	0.110	80	474	83	83	-2.301	14	69	13	70	0
6	6	14	""	"STM1024"	6870	49360	100	65	71	25	50	51	15	46	26	0	206	216	67	124	124	15	98	90	0	0.183	0.228	0.239	0.218	2.406	0.220	0.252	80	452	97	113	-2.451	15	82	21	92	0
6	7	14	"purG"	"STM2565"	7040	49350	100	327	362	136	49	50	14	100	100	0	371	394	110	126	126	15	100	100	0	1.135	1.168	1.139	1.153	1.389	1.168	0.858	80	450	523	581	0.182	278	245	313	268	-100
6	8	14	"cysM"	"STM2440"	7220	49350	90	166	194	88	49	50	13	100	100	0	308	360	141	124	125	17	100	100	0	0.636	0.614	0.605	0.605	1.374	0.642	0.831	52	387	301	381	-0.653	117	184	145	236	100
6	9	14	"ompR"	"STM3502"	7400	49350	90	409	480	221	48	50	13	100	100	0	259	278	87	124	125	17	100	100	0	2.674	2.805	2.636	2.887	1.371	2.803	0.886	52	402	496	586	1.419	361	135	432	154	100
6	10	14	"dnaK"	"STM0012"	7580	49340	90	2206	2574	1267	48	50	12	100	100	0	232	256	84	126	127	17	100	98	0	20.358	19.431	20.183	21.023	1.405	19.312	0.860	52	395	2264	2656	4.348	2158	106	2526	130	0
6	11	14	"trkA"	"STM3409"	7760	49340	90	617	643	184	51	51	11	100	100	0	797	817	209	126	127	16	100	100	0	0.844	0.857	0.839	0.853	1.202	0.854	0.948	52	370	1237	1283	-0.246	566	671	592	691	0
6	12	14	""	"STM4528"	7930	49350	100	872	851	257	50	52	12	100	100	0	423	415	93	125	126	16	100	100	0	2.758	2.762	2.832	2.784	1.279	2.878	0.910	80	474	1120	1091	1.464	822	298	801	290	0
6	13	14	""	"STM2230"	8110	49340	90	334	335	69	52	54	15	100	100	0	1045	1074	152	127	127	20	100	100	0	0.307	0.299	0.293	0.295	1.246	0.287	0.889	52	390	1200	1230	-1.703	282	918	283	947	0
6	14	14	"yegN"	"STM2127"	8290	49350	100	206	202	69	53	59	23	97	92	0	1160	1040	379	124	126	19	100	98	0	0.148	0.163	0.168	0.164	1.516	0.156	0.848	80	483	1189	1065	-2.759	153	1036	149	916	0
6	15	14	""	"STM2178"	8450	49340	90	220	229	60	52	57	27	100	98	0	932	967	208	128	137	68	100	100	0	0.209	0.211	0.210	0.203	1.324	0.205	0.869	52	375	972	1016	-2.259	168	804	177	839	0
6	16	14	""	"STM2664"	8650	49350	90	192	190	53	50	52	13	100	100	0	265	266	45	127	127	15	100	100	0	1.029	1.007	0.993	0.987	1.536	1.046	0.743	52	388	280	279	0.041	142	138	140	139	0
6	17	14	"sinH"	"STM2517"	8810	49340	100	57	58	16	51	56	20	16	3	0	146	153	33	126	125	17	57	23	0	0.300	0.259	0.427	0.445	3.691	0.243	0.080	80	452	26	34	-1.737	6	20	7	27	-50
6	18	14	"flhA"	"STM1913"	8990	49340	110	108	150	133	51	54	16	91	78	0	210	282	181	126	126	16	98	96	0	0.679	0.635	0.613	0.596	1.972	0.668	0.741	80	524	141	255	-0.559	57	84	99	156	0
6	19	14	"EMPTY"	"EMPTY"	9170	49340	100	50	52	14	53	62	162	0	0	0	127	126	15	126	140	210	0	0	0	-3.000	100000.000	1.000	0.903	3.175	153.283	0.000	80	472	-2	-1	Error	-3	1	-1	0	-75
6	20	14	"EMPTY"	"EMPTY"	9340	49330	100	50	51	13	52	54	17	12	0	0	126	127	18	130	132	18	13	2	0	0.500	0.333	0.625	0.789	3.326	0.121	0.004	80	473	-6	-4	-1.000	-2	-4	-1	-3	-75
6	21	14	"EMPTY"	"EMPTY"	9520	49330	100	49	52	15	52	53	14	18	5	0	125	129	16	128	129	14	21	8	0	1.000	0.000	0.938	0.885	3.470	5.124	0.001	80	474	-6	1	0.000	-3	-3	0	1	-75
6	22	14	"EMPTY"	"EMPTY"	9700	49330	100	51	54	14	51	53	14	20	5	0	127	126	15	128	128	15	12	0	0	0.000	-1.500	0.600	0.816	3.590	0.139	0.002	80	468	-1	1	Error	0	-1	3	-2	-75
6	23	14	"EMPTY"	"EMPTY"	9880	49330	100	52	52	12	52	54	14	8	1	0	123	124	14	127	127	17	10	1	0	0.000	0.000	0.806	0.772	3.638	0.264	0.003	80	452	-4	-3	Error	0	-4	0	-3	-75
6	24	14	"EMPTY"	"EMPTY"	10050	49330	100	52	53	12	51	53	14	13	3	0	122	125	17	126	127	16	16	3	0	-0.250	-2.000	0.586	0.465	2.845	16.298	0.001	80	484	-3	1	Error	1	-4	2	-1	-75
7	1	1	"yccF"	"STM1074"	10470	47000	100	211	220	86	51	53	13	97	97	0	500	505	158	130	130	16	100	100	0	0.432	0.451	0.418	0.431	1.397	0.452	0.862	80	506	530	544	-1.209	160	370	169	375	0
7	2	1	"ydjN"	"STM1320"	10640	46980	90	423	529	388	52	54	15	100	100	0	309	352	164	129	130	16	100	100	0	2.061	2.139	2.063	2.148	1.334	2.278	0.902	52	366	551	700	1.043	371	180	477	223	0
7	3	1	""	"STM1491"	10810	46990	90	186	210	106	52	55	16	100	98	0	501	527	229	131	132	18	100	100	0	0.362	0.399	0.359	0.369	1.492	0.386	0.823	52	387	504	554	-1.465	134	370	158	396	0
7	4	1	"yiaC"	"STM3643"	11000	46990	100	162	173	54	54	55	14	100	100	0	436	453	137	130	130	17	100	100	0	0.353	0.368	0.370	0.354	1.470	0.350	0.805	80	484	414	442	-1.503	108	306	119	323	0
7	5	1	"oppA"	"STM1746"	11180	46980	100	1042	1086	432	54	55	14	100	100	0	976	950	309	131	131	17	100	100	0	1.169	1.260	1.230	1.262	1.241	1.287	0.953	80	452	1833	1851	0.226	988	845	1032	819	0
7	6	1	""	"STM2585"	11360	46990	100	163	166	43	52	54	14	98	97	0	595	593	149	130	131	16	100	100	0	0.239	0.246	0.249	0.236	1.468	0.228	0.785	80	466	576	577	-2.067	111	465	114	463	0
7	7	1	"yecH"	"STM1936"	11530	46980	90	127	141	55	53	55	15	100	92	0	436	475	165	133	134	20	100	100	0	0.244	0.257	0.225	0.234	1.644	0.237	0.733	52	384	377	430	-2.034	74	303	88	342	0
7	8	1	"srlR"	"STM2837"	11720	46980	100	313	326	153	54	55	15	100	100	0	504	519	203	132	133	19	100	98	0	0.696	0.703	0.685	0.716	1.399	0.703	0.896	80	468	631	659	-0.522	259	372	272	387	0
7	9	1	"kdpA"	"STM0706"	11890	46980	100	308	316	85	54	56	14	100	100	0	1191	1303	312	133	133	16	100	100	0	0.240	0.224	0.222	0.219	1.308	0.217	0.900	80	454	1312	1432	-2.058	254	1058	262	1170	0
7	10	1	"greB"	"STM3503"	12060	46980	90	406	427	92	55	58	18	100	100	0	782	825	211	133	135	26	100	100	0	0.541	0.538	0.530	0.541	1.234	0.527	0.895	52	370	1000	1064	-0.887	351	649	372	692	0
7	11	1	""	"STM3156"	12240	46980	100	317	338	115	53	56	18	100	100	0	478	494	144	133	135	23	100	100	0	0.765	0.789	0.783	0.788	1.321	0.770	0.903	80	485	609	646	-0.386	264	345	285	361	0
7	12	1	"yaeC"	"STM0245"	12420	46980	100	1430	1473	561	55	56	13	100	100	0	763	786	245	134	134	16	100	100	0	2.186	2.175	2.178	2.161	1.205	2.222	0.964	80	454	2004	2070	1.128	1375	629	1418	652	0
7	13	1	"cyaY"	"STM3943"	12590	46980	110	507	551	177	56	57	15	100	100	0	511	533	108	134	134	17	100	100	0	1.196	1.241	1.127	1.211	1.412	1.353	0.839	80	510	828	894	0.259	451	377	495	399	0
7	14	1	"cyaA"	"STM3939"	12770	46980	110	4065	3915	693	56	58	18	100	100	0	2173	2118	390	135	135	17	100	100	0	1.967	1.946	1.956	1.959	1.147	1.938	0.974	80	536	6047	5842	0.976	4009	2038	3859	1983	0
7	15	1	"yifK"	"STM3930"	12960	46980	100	3058	2961	846	58	60	21	100	100	0	1762	1637	377	136	137	17	100	100	0	1.845	1.934	1.910	1.917	1.189	1.985	0.963	80	454	4626	4404	0.884	3000	1626	2903	1501	0
7	16	1	"wzxE"	"STM3926"	13130	46970	110	2339	2336	283	58	61	21	100	100	0	1379	1358	183	135	137	16	100	100	0	1.834	1.863	1.840	1.872	1.132	1.869	0.968	80	515	3525	3501	0.875	2281	1244	2278	1223	0
7	17	1	"rffG"	"STM3922"	13310	46970	110	3405	3308	957	58	60	19	100	100	0	1446	1421	288	135	137	16	100	100	0	2.553	2.527	2.555	2.475	1.167	2.615	0.962	80	528	4658	4536	1.352	3347	1311	3250	1286	0
7	18	1	"rfe"	"STM3918"	13490	46970	110	2348	2331	299	57	60	19	100	100	0	1501	1486	179	136	137	18	100	100	0	1.678	1.684	1.684	1.685	1.131	1.684	0.952	80	504	3656	3624	0.747	2291	1365	2274	1350	0
7	19	1	""	"STM4433"	13650	46970	90	117	133	56	57	60	18	92	76	0	415	461	219	135	137	21	100	100	0	0.214	0.233	0.242	0.211	1.976	0.214	0.535	52	369	340	402	-2.222	60	280	76	326	0
7	20	1	""	"STM4440"	13840	46970	100	131	138	41	56	58	16	100	92	0	468	487	140	134	136	20	100	100	0	0.225	0.232	0.228	0.219	1.559	0.222	0.732	80	474	409	435	-2.155	75	334	82	353	0
7	21	1	""	"STM4447"	14020	46970	100	226	251	109	59	60	20	100	100	0	649	688	248	135	136	17	100	100	0	0.325	0.347	0.338	0.330	1.334	0.361	0.900	80	454	681	745	-1.622	167	514	192	553	0
7	22	1	""	"STM4464"	14190	46970	110	575	580	89	59	61	25	100	100	0	2907	2823	402	139	138	18	100	100	0	0.186	0.194	0.186	0.194	1.255	0.189	0.936	80	522	3284	3205	-2.423	516	2768	521	2684	0
7	23	1	"idnO"	"STM4483"	14370	46970	100	362	348	125	58	61	21	98	97	0	1802	1590	489	139	140	17	100	100	0	0.183	0.200	0.196	0.196	1.374	0.195	0.852	80	466	1967	1741	-2.452	304	1663	290	1451	0
7	24	1	""	"STM4488"	14550	46970	100	137	151	51	58	60	17	96	87	0	514	523	137	138	138	18	100	100	0	0.210	0.242	0.219	0.213	1.771	0.230	0.669	80	476	455	478	-2.251	79	376	93	385	0
7	1	2	"hydH"	"STM4173"	10470	47190	100	788	776	231	52	53	13	100	100	0	1234	1203	289	129	130	17	100	100	0	0.666	0.674	0.662	0.651	1.224	0.681	0.975	80	472	1841	1798	-0.586	736	1105	724	1074	0
7	2	2	"yciG"	"STM1728"	10650	47180	90	87	92	30	51	53	13	80	61	0	277	313	116	129	129	16	100	100	0	0.243	0.223	0.236	0.214	2.128	0.183	0.499	52	379	184	225	-2.040	36	148	41	184	0
7	3	2	"yihU"	"STM4023"	10820	47180	100	141	149	61	52	54	14	96	91	0	638	672	303	129	129	16	98	98	0	0.175	0.179	0.166	0.165	1.598	0.169	0.797	80	451	598	640	-2.516	89	509	97	543	0
7	4	2	"yihP"	"STM4018"	10990	47170	90	129	154	84	53	55	14	96	92	0	535	690	468	131	132	18	100	100	0	0.188	0.181	0.179	0.169	1.665	0.170	0.848	52	372	480	660	-2.410	76	404	101	559	0
7	5	2	"pepB"	"STM2536"	11180	47160	90	590	644	288	53	55	14	100	100	0	407	414	132	130	131	19	100	100	0	1.939	2.081	2.087	2.073	1.192	2.117	0.951	52	379	814	875	0.955	537	277	591	284	0
7	6	2	"atpF"	"STM3869"	11350	47180	100	3179	2913	1216	52	54	14	100	100	0	388	369	112	129	130	16	98	97	0	12.073	11.921	11.982	11.994	1.236	11.904	0.960	80	452	3386	3101	3.594	3127	259	2861	240	0
7	7	2	"sinI"	"STM2516"	11530	47170	90	135	146	46	54	55	14	100	96	0	517	511	86	130	132	17	100	100	0	0.209	0.241	0.226	0.219	1.551	0.238	0.720	52	380	468	473	-2.256	81	387	92	381	0
7	8	2	""	"STM1056"	11710	47170	90	84	99	64	54	55	15	71	48	0	212	240	94	129	130	15	100	100	0	0.361	0.405	0.383	0.336	2.271	0.501	0.587	52	381	113	156	-1.468	30	83	45	111	0
7	9	2	"sitB"	"STM2862"	11890	47170	100	4428	4278	1571	53	55	14	100	100	0	281	284	71	131	131	15	100	97	0	29.167	27.614	28.995	28.731	1.385	27.100	0.913	80	452	4525	4378	4.866	4375	150	4225	153	0
7	10	2	"cytR"	"STM4094"	12070	47170	100	302	311	123	54	57	16	98	97	0	399	416	127	131	132	17	98	98	0	0.925	0.902	0.925	0.880	1.530	0.905	0.888	80	427	516	542	-0.112	248	268	257	285	0
7	11	2	"bcfF"	"STM0026"	12230	47170	90	158	157	43	54	57	16	100	98	0	590	594	149	134	135	18	100	100	0	0.228	0.224	0.236	0.216	1.515	0.216	0.740	52	362	560	563	-2.132	104	456	103	460	0
7	12	2	"gmk"	"STM3740"	12420	47170	100	2132	2101	309	55	58	20	100	100	0	906	875	142	133	134	18	100	100	0	2.687	2.757	2.733	2.791	1.196	2.755	0.974	80	437	2850	2788	1.426	2077	773	2046	742	0
7	13	2	"srgA"	"PSLT011"	12580	47150	90	873	861	175	56	65	49	100	100	0	1569	1581	309	134	149	102	100	100	0	0.569	0.556	0.540	0.560	1.233	0.542	0.962	52	355	2252	2252	-0.813	817	1435	805	1447	0
7	14	2	"ppx"	"STM2502"	12760	47150	90	1145	1160	321	58	71	65	100	100	0	1285	1244	319	138	156	107	100	100	0	0.948	0.996	0.989	1.006	1.262	0.994	0.963	52	373	2234	2208	-0.078	1087	1147	1102	1106	0
7	15	2	""	"STM4258"	12950	47160	100	401	401	124	58	65	47	98	93	0	578	581	127	135	143	55	98	98	0	0.774	0.769	0.749	0.736	1.328	0.791	0.923	80	439	786	789	-0.369	343	443	343	446	0
7	16	2	""	"STM4261"	13120	47160	100	4506	4252	1092	57	59	17	100	100	0	915	865	203	133	134	17	100	100	0	5.689	5.731	5.773	5.823	1.186	5.746	0.977	80	440	5231	4927	2.508	4449	782	4195	732	0
7	17	2	""	"STM4261"	13300	47160	100	1606	1549	377	57	59	17	100	100	0	793	758	151	133	135	17	100	100	0	2.347	2.387	2.426	2.389	1.168	2.411	0.971	80	430	2209	2117	1.231	1549	660	1492	625	0
7	18	2	"yjcB"	"STM4263"	13480	47150	100	1599	1547	423	56	59	16	100	100	0	286	287	59	134	134	17	97	93	0	10.151	9.745	9.689	10.545	1.522	9.754	0.883	80	442	1695	1644	3.344	1543	152	1491	153	0
7	19	2	"livF"	"STM3560"	13660	47150	100	99	104	45	56	58	16	81	58	0	210	219	57	134	135	18	91	87	0	0.566	0.565	0.533	0.523	3.264	0.525	0.321	80	452	119	133	-0.822	43	76	48	85	0
7	20	2	"fljA"	"STM2770"	13840	47150	100	396	484	260	56	58	15	100	100	0	526	573	238	135	136	18	100	100	0	0.870	0.977	0.945	0.972	1.313	1.012	0.908	80	420	731	866	-0.202	340	391	428	438	0
7	21	2	"ada"	"STM2265"	14010	47160	100	225	236	83	57	59	17	100	98	0	435	463	147	134	136	17	100	100	0	0.558	0.544	0.532	0.530	1.461	0.533	0.860	80	437	469	508	-0.841	168	301	179	329	0
7	22	2	"ssaV"	"STM1414"	14200	47150	90	114	120	38	58	61	25	86	59	0	421	423	78	136	138	17	100	100	0	0.196	0.216	0.215	0.193	1.862	0.205	0.392	52	381	341	349	-2.347	56	285	62	287	0
7	23	2	"fimC"	"STM0545"	14370	47150	90	128	130	34	57	59	17	96	86	0	423	457	148	137	138	17	100	100	0	0.248	0.228	0.241	0.216	1.834	0.207	0.646	52	357	357	393	-2.010	71	286	73	320	0
7	24	2	"malK"	"STM4230"	14540	47140	100	116	122	35	58	60	17	95	78	0	312	346	119	137	137	17	100	100	0	0.331	0.306	0.318	0.298	1.785	0.254	0.576	80	452	233	273	-1.593	58	175	64	209	0
7	1	3	"era"	"STM2580"	10460	47350	90	931	887	186	52	54	20	100	100	0	522	507	108	128	128	17	100	100	0	2.231	2.203	2.241	2.247	1.199	2.176	0.946	52	376	1273	1214	1.158	879	394	835	379	0
7	2	3	"pabB"	"STM1824"	10640	47360	80	100	103	30	53	53	13	90	76	0	181	202	62	129	130	15	92	82	0	0.904	0.685	0.806	0.771	2.379	0.551	0.520	52	334	99	123	-0.146	47	52	50	73	0
7	3	3	"iacP"	"STM2881"	10810	47350	90	550	615	251	54	56	15	100	100	0	282	311	102	130	131	15	100	98	0	3.263	3.099	3.114	3.280	1.394	3.025	0.897	52	373	648	742	1.706	496	152	561	181	0
7	4	3	"invJ"	"STM2892"	11000	47350	100	658	625	243	53	55	16	100	100	0	400	394	124	130	130	16	100	98	0	2.241	2.167	2.230	2.233	1.341	2.142	0.940	80	448	875	836	1.164	605	270	572	264	0
7	5	3	"eutM"	"STM2465"	11170	47350	100	65	70	23	53	55	14	42	21	0	184	204	88	129	130	16	90	77	0	0.218	0.227	0.265	0.251	2.989	0.150	0.200	80	449	67	92	-2.196	12	55	17	75	0
7	6	3	"eutB"	"STM2458"	11350	47350	90	74	81	35	54	57	18	51	23	0	218	255	105	129	130	17	100	90	0	0.225	0.214	0.238	0.239	2.231	0.228	0.413	52	371	109	153	-2.154	20	89	27	126	0
7	7	3	"prsA"	"STM1780"	11550	47340	110	2642	3244	1751	54	66	72	100	100	0	368	432	174	130	131	18	100	100	0	10.874	10.563	10.688	10.729	1.184	10.481	0.965	80	500	2826	3492	3.443	2588	238	3190	302	0
7	8	3	"pgtP"	"STM2399"	11700	47340	90	182	190	52	54	70	85	92	19	0	705	702	133	130	134	35	100	100	0	0.223	0.238	0.234	0.229	1.453	0.218	0.301	52	344	703	708	-2.167	128	575	136	572	0
7	9	3	"parE"	"STM3181"	11880	47350	100	114	122	44	55	57	16	93	76	0	187	200	54	133	135	30	75	46	0	1.093	1.000	1.081	1.023	2.089	1.000	0.578	80	452	113	134	0.128	59	54	67	67	0
7	10	3	"mutY"	"STM3110"	12070	47340	100	206	223	76	55	57	17	100	100	0	305	324	103	133	133	18	100	98	0	0.878	0.880	0.892	0.905	1.474	0.831	0.826	80	429	323	359	-0.188	151	172	168	191	0
7	11	3	"gdhA"	"STM1299"	12230	47340	90	382	380	90	58	61	23	100	100	0	332	339	82	133	134	20	100	100	0	1.628	1.563	1.663	1.613	1.322	1.574	0.862	52	362	523	528	0.703	324	199	322	206	0
7	12	3	"fliN"	"STM1977"	12420	47340	100	655	675	288	57	60	25	100	100	0	448	453	143	134	135	19	100	100	0	1.904	1.937	1.947	1.923	1.240	1.984	0.941	80	436	912	937	0.929	598	314	618	319	0
7	13	3	""	"STM2630"	12590	47340	100	66	68	21	58	64	41	6	1	0	193	214	81	134	174	243	3	1	0	0.136	0.125	0.251	0.194	3.062	0.129	0.673	80	377	67	90	-2.883	8	59	10	80	-100
7	14	3	""	"STM1014"	12740	47340	130	350	363	109	60	67	45	97	96	0	2162	2090	470	137	178	223	99	98	0	0.143	0.155	0.153	0.149	1.418	0.154	0.895	120	605	2315	2256	-2.804	290	2025	303	1953	0
7	15	3	""	"STM1018"	12950	47340	100	224	233	79	59	65	56	92	78	0	753	761	217	135	152	123	98	97	0	0.267	0.278	0.265	0.264	1.441	0.280	0.863	80	450	783	800	-1.905	165	618	174	626	0
7	16	3	""	"STM2302"	13120	47340	90	528	541	135	58	62	41	100	100	0	651	650	106	133	135	21	100	100	0	0.907	0.934	0.949	0.920	1.208	0.953	0.923	52	358	988	1000	-0.140	470	518	483	517	0
7	17	3	"glnH"	"STM0830"	13300	47330	100	1118	1107	210	56	59	16	100	100	0	1177	1148	193	136	137	18	100	100	0	1.020	1.039	1.058	1.039	1.164	1.040	0.966	80	440	2103	2063	0.029	1062	1041	1051	1012	0
7	18	3	"yajD"	"STM0411"	13480	47340	100	344	371	166	55	59	20	100	98	0	589	615	243	136	136	17	100	100	0	0.638	0.660	0.637	0.643	1.310	0.648	0.916	80	440	742	795	-0.648	289	453	316	479	0
7	19	3	"artM"	"STM0888"	13670	47340	110	1000	1031	345	58	60	18	100	100	0	609	634	167	136	136	17	100	100	0	1.992	1.954	1.925	1.914	1.249	2.037	0.943	80	478	1415	1471	0.994	942	473	973	498	0
7	20	3	"pykA"	"STM1888"	13840	47330	100	4014	3889	716	57	60	16	100	100	0	1634	1543	292	137	137	16	100	100	0	2.643	2.725	2.733	2.763	1.161	2.723	0.977	80	420	5454	5238	1.402	3957	1497	3832	1406	0
7	21	3	"eda"	"STM1884"	14010	47320	90	1317	1325	249	59	61	20	100	100	0	594	581	90	136	136	17	100	100	0	2.747	2.845	2.855	2.853	1.145	2.860	0.951	52	354	1716	1711	1.458	1258	458	1266	445	0
7	22	3	""	"STM1535"	14190	47330	90	272	271	66	58	61	21	100	100	0	435	437	57	137	139	18	100	100	0	0.718	0.710	0.673	0.687	1.355	0.705	0.836	52	373	512	513	-0.478	214	298	213	300	0
7	23	3	""	"STM0613"	14360	47320	90	741	770	151	59	64	34	100	100	0	1101	1102	210	138	146	53	100	100	0	0.708	0.738	0.741	0.738	1.190	0.717	0.943	52	382	1645	1675	-0.498	682	963	711	964	0
7	24	3	"rna"	"STM0617"	14550	47320	100	2191	2162	575	58	62	30	100	100	0	1057	1038	248	136	141	47	100	100	0	2.316	2.333	2.334	2.342	1.149	2.352	0.975	80	492	3054	3006	1.212	2133	921	2104	902	0
7	1	4	"pspA"	"STM1690"	10470	47540	100	7228	6607	2110	52	53	13	100	100	0	512	489	108	128	130	17	100	100	0	18.688	18.158	18.341	17.930	1.243	18.813	0.953	80	481	7560	6916	4.224	7176	384	6555	361	0
7	2	4	"yhcO"	"STM3363"	10630	47540	90	92	93	22	53	54	14	82	67	0	315	321	57	131	132	19	100	100	0	0.212	0.211	0.203	0.184	2.088	0.200	0.510	52	370	223	230	-2.238	39	184	40	190	0
7	3	4	"prmA"	"STM3383"	10820	47540	100	797	765	183	53	55	15	100	100	0	979	971	184	131	132	18	100	100	0	0.877	0.848	0.856	0.831	1.220	0.849	0.953	80	469	1592	1552	-0.189	744	848	712	840	0
7	4	4	"yhcS"	"STM3367"	11000	47530	100	272	271	70	52	54	16	100	100	0	673	670	131	130	130	15	100	100	0	0.405	0.406	0.399	0.396	1.295	0.407	0.888	80	430	763	759	-1.303	220	543	219	540	0
7	5	4	"yfiR"	"STM2671"	11170	47530	100	351	368	118	53	54	15	100	100	0	828	819	161	130	130	16	100	100	0	0.427	0.457	0.424	0.437	1.313	0.461	0.890	80	430	996	1004	-1.228	298	698	315	689	0
7	6	4	"rluD"	"STM2662"	11360	47530	100	1908	1836	543	54	55	14	100	100	0	830	814	170	131	132	16	100	100	0	2.652	2.609	2.638	2.516	1.239	2.695	0.972	80	440	2553	2465	1.407	1854	699	1782	683	0
7	7	4	"murF"	"STM0124"	11530	47530	100	2501	2495	641	53	55	15	100	100	0	1191	1214	292	131	131	17	100	100	0	2.309	2.255	2.242	2.255	1.122	2.261	0.976	80	431	3508	3525	1.208	2448	1060	2442	1083	0
7	8	4	"ampD"	"STM0146"	11700	47520	90	298	318	117	52	54	14	100	100	0	354	369	97	132	133	17	100	100	0	1.108	1.122	1.150	1.112	1.328	1.113	0.880	52	380	468	503	0.148	246	222	266	237	0
7	9	4	"polB"	"STM0097"	11890	47530	100	701	700	168	55	57	16	100	100	0	1865	1841	340	135	135	18	100	100	0	0.373	0.378	0.379	0.369	1.221	0.379	0.959	80	449	2376	2351	-1.421	646	1730	645	1706	0
7	10	4	"ppdD"	"STM0144"	12050	47520	90	202	200	52	55	58	19	100	98	0	784	783	125	132	142	66	100	100	0	0.225	0.223	0.213	0.212	1.430	0.223	0.827	52	364	799	796	-2.149	147	652	145	651	0
7	11	4	"gidB"	"STM3873"	12240	47530	110	1028	994	308	56	59	18	100	100	0	1069	1065	241	132	140	55	100	100	0	1.037	1.005	0.994	0.947	1.351	1.029	0.948	80	524	1909	1871	0.053	972	937	938	933	0
7	12	4	"yieG"	"STM3851"	12420	47530	100	2354	2314	433	55	57	15	100	100	0	1967	1957	294	134	135	16	100	100	0	1.254	1.239	1.250	1.232	1.117	1.258	0.975	80	418	4132	4082	0.327	2299	1833	2259	1823	0
7	13	4	"purF"	"STM2362"	12590	47520	100	1967	1975	322	59	61	23	100	100	0	1606	1595	229	135	153	141	100	100	0	1.297	1.312	1.304	1.311	1.119	1.314	0.966	80	420	3379	3376	0.375	1908	1471	1916	1460	0
7	14	4	"nuoB"	"STM2327"	12770	47520	100	1555	1473	362	58	61	23	100	100	0	867	849	186	135	146	122	100	96	0	2.045	1.982	1.999	2.000	1.200	2.003	0.953	80	418	2229	2129	1.032	1497	732	1415	714	0
7	15	4	"menB"	"STM2307"	12950	47520	100	2156	2120	492	57	64	57	100	100	0	1290	1261	265	133	135	27	100	100	0	1.814	1.829	1.825	1.851	1.194	1.843	0.967	80	432	3256	3191	0.859	2099	1157	2063	1128	0
7	16	4	"yfaX"	"STM2292"	13130	47520	100	245	255	75	56	63	56	97	91	0	1106	1092	191	134	137	27	100	100	0	0.194	0.208	0.197	0.199	1.341	0.210	0.882	80	430	1161	1157	-2.363	189	972	199	958	0
7	17	4	"gyrA"	"STM2272"	13300	47520	100	9545	8857	2460	57	60	17	100	100	0	1738	1641	381	138	138	16	100	100	0	5.930	5.855	5.886	5.704	1.217	5.927	0.974	80	430	11088	10303	2.568	9488	1600	8800	1503	0
7	18	4	"yfcG"	"STM2349"	13480	47510	100	403	396	135	57	61	20	98	97	0	1118	1035	269	136	137	17	100	100	0	0.352	0.377	0.385	0.365	1.377	0.377	0.912	80	428	1328	1238	-1.505	346	982	339	899	0
7	19	4	"iroB"	"STM2773"	13660	47510	100	38858	36112	6970	57	60	17	100	100	0	891	873	166	137	137	17	100	100	0	51.460	48.988	48.698	49.765	1.182	49.343	0.971	80	430	39555	36791	5.685	38801	754	36055	736	0
7	20	4	""	"STM2797"	13840	47510	100	247	251	81	56	59	16	100	98	0	313	321	73	136	136	16	100	100	0	1.079	1.054	1.037	1.017	1.511	1.071	0.805	80	432	368	380	0.110	191	177	195	185	100
7	21	4	"srlD"	"STM2835"	14020	47510	100	530	568	219	58	60	15	100	100	0	1065	1120	346	137	138	17	100	100	0	0.509	0.519	0.510	0.505	1.228	0.530	0.951	80	439	1400	1493	-0.975	472	928	510	983	0
7	22	4	""	"STM2816"	14190	47500	100	339	339	95	59	61	19	100	100	0	942	926	258	137	138	17	100	100	0	0.348	0.355	0.359	0.358	1.346	0.341	0.887	80	448	1085	1069	-1.524	280	805	280	789	0
7	23	4	"csrA"	"STM2826"	14370	47500	90	329	324	94	60	61	18	100	100	0	277	289	63	140	140	17	100	100	0	1.964	1.772	1.785	1.793	1.326	1.851	0.850	52	372	406	413	0.973	269	137	264	149	0
7	24	4	""	"STM2844"	14540	47510	100	287	289	122	58	60	17	96	95	0	1135	1081	334	137	137	17	100	100	0	0.229	0.245	0.239	0.226	1.531	0.248	0.861	80	462	1227	1175	-2.124	229	998	231	944	0
7	1	5	""	"STM1789"	10460	47720	90	153	163	40	54	55	14	100	96	0	841	836	108	128	129	17	100	100	0	0.139	0.154	0.150	0.145	1.434	0.150	0.808	52	388	812	817	-2.848	99	713	109	708	0
7	2	5	"chaA"	"STM1771"	10640	47730	100	5237	4774	1303	54	55	15	100	100	0	1081	1024	215	131	131	17	100	100	0	5.456	5.286	5.399	5.200	1.211	5.408	0.971	80	449	6133	5613	2.448	5183	950	4720	893	0
7	3	5	"yciE"	"STM1730"	10820	47720	100	301	295	115	53	55	15	98	96	0	693	662	173	129	130	16	100	100	0	0.440	0.454	0.448	0.419	1.540	0.459	0.855	80	432	812	775	-1.185	248	564	242	533	0
7	4	5	""	"STM3020"	11000	47720	100	346	358	97	53	55	14	100	100	0	887	896	181	129	129	16	100	100	0	0.387	0.398	0.398	0.387	1.298	0.395	0.916	80	430	1051	1072	-1.371	293	758	305	767	0
7	5	5	"thyA"	"STM3001"	11180	47710	110	913	865	247	53	54	14	100	100	0	764	739	155	129	129	16	100	100	0	1.354	1.331	1.326	1.287	1.264	1.361	0.960	80	480	1495	1422	0.438	860	635	812	610	0
7	6	5	"gcvA"	"STM2982"	11360	47710	100	944	886	314	54	56	15	100	100	0	941	874	234	130	131	16	100	100	0	1.097	1.118	1.117	1.065	1.300	1.148	0.968	80	438	1701	1576	0.134	890	811	832	744	0
7	7	5	"typA"	"STM4009"	11530	47710	100	4489	4457	1734	53	55	14	100	100	0	894	880	301	131	132	16	100	100	0	5.814	5.880	5.914	6.064	1.331	5.918	0.972	80	430	5199	5153	2.540	4436	763	4404	749	0
7	8	5	"pflE"	"STM0844"	11710	47710	100	291	292	104	55	57	16	100	98	0	853	787	237	132	133	16	100	100	0	0.327	0.362	0.339	0.354	1.553	0.353	0.854	80	461	957	892	-1.611	236	721	237	655	0
7	9	5	"ybhA"	"STM0784"	11880	47710	90	872	867	138	56	59	20	100	100	0	1216	1228	206	134	136	27	100	100	0	0.754	0.741	0.747	0.744	1.121	0.725	0.967	52	365	1898	1905	-0.407	816	1082	811	1094	0
7	10	5	""	"STM0699"	12060	47710	100	174	191	78	55	58	19	100	98	0	582	585	174	132	136	30	100	98	0	0.264	0.300	0.279	0.283	1.577	0.305	0.788	80	461	569	589	-1.919	119	450	136	453	0
7	11	5	"nagD"	"STM0681"	12240	47710	100	714	693	168	57	59	15	100	100	0	792	757	156	132	133	16	100	100	0	0.995	1.018	1.019	1.010	1.269	1.020	0.946	80	420	1317	1261	-0.007	657	660	636	625	0
7	12	5	"ybeK"	"STM0661"	12420	47700	100	192	235	132	57	59	19	100	100	0	413	474	210	133	134	15	100	100	0	0.482	0.522	0.525	0.498	1.418	0.532	0.876	80	420	415	519	-1.052	135	280	178	341	0
7	13	5	"ybjY"	"STM0941"	12600	47700	100	2806	2735	876	57	59	19	100	100	0	1192	1156	289	133	133	16	100	100	0	2.596	2.618	2.658	2.552	1.237	2.693	0.966	80	430	3808	3701	1.376	2749	1059	2678	1023	0
7	14	5	""	"STM3038"	12770	47700	100	816	804	185	55	57	17	100	100	0	1004	973	220	134	135	17	100	100	0	0.875	0.893	0.897	0.904	1.226	0.882	0.956	80	430	1631	1588	-0.193	761	870	749	839	0
7	15	5	"yjeM"	"STM4345"	12950	47700	100	440	446	113	56	58	19	100	100	0	1733	1656	374	134	134	17	100	100	0	0.240	0.256	0.248	0.255	1.275	0.252	0.931	80	432	1983	1912	-2.058	384	1599	390	1522	0
7	16	5	"hflX"	"STM4362"	13130	47700	100	6329	5982	1827	57	59	16	100	100	0	1030	1010	226	135	135	16	100	100	0	7.008	6.771	6.723	6.452	1.305	6.999	0.971	80	420	7167	6800	2.809	6272	895	5925	875	0
7	17	5	"purA"	"STM4366"	13300	47700	100	3100	3010	954	59	60	15	100	100	0	763	735	218	136	135	17	100	100	0	4.850	4.927	4.839	5.118	1.271	4.873	0.969	80	403	3668	3550	2.278	3041	627	2951	599	0
7	18	5	"yjfP"	"STM4380"	13480	47710	120	806	767	207	59	66	61	99	98	0	932	884	204	135	136	22	99	99	0	0.937	0.945	0.943	0.937	1.315	0.945	0.949	120	554	1544	1457	-0.093	747	797	708	749	0
7	19	5	"grxC"	"STM3702"	13660	47690	90	1535	1524	271	58	61	18	100	100	0	410	406	73	136	136	17	100	100	0	5.391	5.430	5.415	5.565	1.252	5.362	0.911	52	355	1751	1736	2.430	1477	274	1466	270	0
7	20	5	"ysaA"	"STM3666"	13840	47690	100	270	289	93	56	59	17	100	100	0	491	510	125	136	137	17	100	100	0	0.603	0.623	0.587	0.604	1.325	0.623	0.873	80	442	569	607	-0.730	214	355	233	374	0
7	21	5	"bisC"	"STM3644"	14020	47690	100	548	570	133	57	59	16	100	100	0	719	733	162	135	136	17	100	100	0	0.841	0.858	0.820	0.866	1.273	0.841	0.924	80	420	1075	1111	-0.250	491	584	513	598	0
7	22	5	"dppD"	"STM3627"	14190	47690	90	685	713	153	58	61	18	100	100	0	1171	1190	207	134	137	20	100	100	0	0.605	0.620	0.636	0.616	1.170	0.620	0.943	52	364	1664	1711	-0.726	627	1037	655	1056	0
7	23	5	"yhjB"	"STM3606"	14370	47690	100	209	215	86	58	62	22	93	92	0	900	840	224	134	136	19	98	98	0	0.197	0.222	0.203	0.194	1.902	0.214	0.731	80	460	917	863	-2.343	151	766	157	706	0
7	24	5	"ftsE"	"STM3570"	14550	47680	100	2718	2629	943	58	60	17	100	100	0	778	750	238	135	135	17	100	98	0	4.137	4.180	4.172	4.337	1.282	4.218	0.960	80	462	3303	3186	2.049	2660	643	2571	615	0
7	1	6	"garK"	"STM3247"	10450	47900	90	259	267	87	51	53	14	100	100	0	824	820	192	127	130	36	100	100	0	0.298	0.312	0.304	0.300	1.343	0.294	0.845	52	394	905	909	-1.745	208	697	216	693	0
7	2	6	"yhaN"	"STM3238"	10640	47900	100	834	813	215	52	55	15	100	100	0	1384	1316	318	128	132	34	100	100	0	0.623	0.641	0.646	0.638	1.269	0.634	0.958	80	438	2038	1949	-0.684	782	1256	761	1188	0
7	3	6	"rfaE"	"STM3200"	10810	47890	90	598	577	123	54	58	31	100	100	0	568	550	107	129	135	38	100	100	0	1.239	1.242	1.267	1.253	1.190	1.215	0.933	52	370	983	944	0.309	544	439	523	421	0
7	4	6	"yqhA"	"STM3153"	11000	47890	100	637	627	164	52	57	29	100	100	0	693	682	162	129	133	34	100	100	0	1.037	1.040	1.051	1.045	1.268	1.037	0.948	80	448	1149	1128	0.053	585	564	575	553	0
7	5	6	"hybD"	"STM3146"	11180	47890	100	489	469	124	53	55	17	100	98	0	647	602	136	130	131	15	100	100	0	0.843	0.881	0.875	0.868	1.427	0.879	0.930	80	453	953	888	-0.246	436	517	416	472	0
7	6	6	""	"STM3134"	11360	47900	90	393	403	86	53	55	16	100	100	0	690	684	116	130	130	16	100	100	0	0.607	0.632	0.632	0.627	1.190	0.633	0.936	52	375	900	904	-0.720	340	560	350	554	0
7	7	6	"ymbA"	"STM1065"	11530	47890	90	378	383	67	55	58	19	100	100	0	866	863	108	130	131	17	100	100	0	0.439	0.447	0.440	0.443	1.245	0.436	0.917	52	387	1059	1061	-1.188	323	736	328	733	0
7	8	6	"yccX"	"STM1083"	11720	47890	90	290	293	66	56	59	19	100	100	0	488	518	114	129	131	18	100	100	0	0.652	0.609	0.622	0.608	1.322	0.609	0.842	52	372	593	626	-0.617	234	359	237	389	0
7	9	6	"hpaX"	"STM1107"	11880	47890	90	278	285	65	56	58	15	100	100	0	1235	1207	203	131	132	17	100	100	0	0.201	0.213	0.208	0.209	1.265	0.205	0.885	52	366	1326	1305	-2.314	222	1104	229	1076	0
7	10	6	""	"STM1133"	12050	47880	90	409	400	97	55	59	22	100	100	0	1554	1473	269	134	142	63	100	100	0	0.249	0.258	0.251	0.252	1.209	0.253	0.935	52	373	1774	1684	-2.004	354	1420	345	1339	0
7	11	6	"yceD"	"STM1190"	12240	47880	100	6381	6142	1760	58	60	20	100	100	0	511	495	119	135	140	55	97	93	0	16.816	16.900	16.785	17.509	1.268	16.879	0.953	80	448	6699	6444	4.072	6323	376	6084	360	0
7	12	6	"cobB"	"STM1221"	12420	47880	100	1776	1774	347	57	59	16	100	100	0	1086	1073	225	134	135	16	100	100	0	1.806	1.829	1.821	1.871	1.246	1.830	0.962	80	442	2671	2656	0.853	1719	952	1717	939	0
7	13	6	"ydgO"	"STM1456"	12590	47880	90	1100	1124	206	56	58	17	100	100	0	1456	1473	240	134	135	20	100	100	0	0.790	0.798	0.806	0.797	1.134	0.783	0.960	52	373	2366	2407	-0.341	1044	1322	1068	1339	0
7	14	6	""	"STM1492"	12770	47880	90	368	381	77	55	57	17	100	100	0	950	937	120	134	135	18	100	100	0	0.384	0.406	0.391	0.400	1.247	0.386	0.881	52	380	1129	1129	-1.382	313	816	326	803	0
7	15	6	"aroE"	"STM3401"	12950	47880	100	2179	2065	601	55	58	18	100	100	0	1203	1130	288	134	134	17	100	100	0	1.987	2.018	2.022	2.019	1.239	2.043	0.962	80	442	3193	3006	0.991	2124	1069	2010	996	0
7	16	6	"zntR"	"STM3412"	13130	47880	100	1008	978	278	57	59	19	100	100	0	805	791	178	134	133	16	100	100	0	1.417	1.402	1.406	1.362	1.374	1.434	0.941	80	432	1622	1578	0.503	951	671	921	657	0
7	17	6	"rpsN"	"STM3427"	13310	47880	100	8331	7490	2193	58	59	15	100	100	0	257	255	42	134	134	16	97	96	0	67.260	61.421	62.433	60.299	1.279	62.803	0.872	80	430	8396	7553	6.072	8273	123	7432	121	0
7	18	6	"slyD"	"STM3455"	13470	47870	90	4060	3833	1053	59	83	167	100	100	0	743	713	175	135	139	39	100	98	0	6.581	6.529	6.627	6.565	1.215	6.570	0.960	52	334	4609	4352	2.718	4001	608	3774	578	0
7	19	6	"yhjE"	"STM3609"	13660	47870	100	1056	1058	197	61	76	134	100	100	0	1582	1537	334	137	139	32	100	100	0	0.689	0.712	0.701	0.727	1.206	0.695	0.963	80	470	2440	2397	-0.538	995	1445	997	1400	0
7	20	6	"yhjN"	"STM3618"	13840	47870	100	1568	1502	440	58	61	19	100	100	0	1912	1839	484	137	137	17	100	100	0	0.851	0.848	0.845	0.842	1.176	0.853	0.969	80	432	3285	3146	-0.233	1510	1775	1444	1702	0
7	21	6	"yhjV"	"STM3625"	14020	47860	100	527	526	137	57	59	16	100	100	0	1768	1720	420	136	136	16	100	100	0	0.288	0.296	0.290	0.302	1.362	0.287	0.895	80	446	2102	2053	-1.796	470	1632	469	1584	0
7	22	6	""	"STM3633"	14190	47860	90	435	448	107	58	60	16	100	100	0	1282	1280	312	139	140	26	100	100	0	0.330	0.342	0.325	0.343	1.260	0.332	0.919	52	365	1520	1531	-1.600	377	1143	390	1141	0
7	23	6	""	"STM3651"	14370	47870	100	2164	2175	742	58	61	19	100	100	0	784	781	207	135	137	25	100	98	0	3.245	3.277	3.277	3.251	1.221	3.371	0.961	80	442	2755	2763	1.698	2106	649	2117	646	0
7	24	6	"xylB"	"STM3660"	14550	47870	100	632	593	227	58	60	16	97	97	0	1284	1291	455	136	136	18	100	100	0	0.500	0.463	0.456	0.446	1.352	0.460	0.948	80	474	1722	1690	-1.000	574	1148	535	1155	0
7	1	7	"rnpA"	"STM3840"	10460	48090	100	2531	2421	584	52	53	14	100	100	0	520	499	97	128	127	17	100	100	0	6.324	6.385	6.457	6.404	1.157	6.388	0.970	80	463	2871	2740	2.661	2479	392	2369	371	0
7	2	7	""	"STM3844"	10630	48080	100	320	326	107	53	55	14	100	100	0	813	797	170	128	128	17	100	100	0	0.390	0.408	0.388	0.386	1.418	0.404	0.852	80	440	952	942	-1.359	267	685	273	669	0
7	3	7	"yidZ"	"STM3848"	10810	48080	90	241	278	134	55	57	15	100	100	0	570	699	334	130	130	19	100	100	0	0.423	0.392	0.387	0.384	1.304	0.385	0.910	52	379	626	792	-1.242	186	440	223	569	0
[truncated: 596,180 more chars]
