# Supplementary material for: BABAR: an R package to simplify the normalisation of common reference design microarray-based transcriptomic datasets
Source: BMC Bioinformatics. 2010 Feb 3;11:73. doi: 10.1186/1471-2105-11-73 (PMC2829013; doi:10.1186/1471-2105-11-73)
Supplement: Additional file 3 — Dataset 1. The unprocessed microarray data files from a heterogeneous 'problem' dataset describing the transcriptomic changes for Salmonella internalised within mammalian cells. [file 1471-2105-11-73-S3.ZIP › E6h-73A.gpr]

ATF	1.0
27	43    
"Type=GenePix Results 1.4"
"DateTime=2003/04/11 08:27:52"
"Settings=U:\From ifrnnts19\hautefor3\Microarrays\Results gridding\12480372B (I3).gps"
"GalFile=\\Fr-netapp1a\hintoncom\Array lists\STPLMar2003.gal"
"Scanner=GenePix 4000A [48450]"
"Comment=Intracellular 6h with FBS"
"PixelSize=10"
"ImageName=635 nm	532 nm"
"FileName=\\Fr-netapp1a\hintoncom\Isa\microarray scans\12480373A (I2).tif	\\Fr-netapp1a\hintoncom\Isa\microarray scans\12480373A (I2).tif"
"PMTVolts=600	520"
"ScanPower=100	100"
"FocusPosition=0"
"NormalizationFactor:RatioOfMedians=3.14351"
"NormalizationFactor:RatioOfMeans=3.12085"
"NormalizationFactor:MedianOfRatios=3.12749"
"NormalizationFactor:MeanOfRatios=3.15055"
"NormalizationFactor:RegressionRatio=3.13649"
"JpegImage=U:\From ifrnnts19\hautefor3\Microarrays\Results gridding\12480373A (I2).jpg"
"RatioFormulation=W1/W2 (635 nm/532 nm)"
"Barcode="
"ImageOrigin=1360, 14120"
"JpegOrigin=1820, 14320"
"Creator=GenePix Pro 3.0.6.90"
"Temperature=33.59"
"LaserPower=1.76	1.81"
"LaserOnTime=6361	57791"
"Supplier="
"Block"	"Column"	"Row"	"Name"	"ID"	"X"	"Y"	"Dia."	"F635 Median"	"F635 Mean"	"F635 SD"	"B635 Median"	"B635 Mean"	"B635 SD"	"% > B635+1SD"	"% > B635+2SD"	"F635 % Sat."	"F532 Median"	"F532 Mean"	"F532 SD"	"B532 Median"	"B532 Mean"	"B532 SD"	"% > B532+1SD"	"% > B532+2SD"	"F532 % Sat."	"Ratio of Medians"	"Ratio of Means"	"Median of Ratios"	"Mean of Ratios"	"Ratios SD"	"Rgn Ratio"	"Rgn R�"	"F Pixels"	"B Pixels"	"Sum of Medians"	"Sum of Means"	"Log Ratio"	"F635 Median - B635"	"F532 Median - B532"	"F635 Mean - B635"	"F532 Mean - B532"	"Flags"
1	1	1	"yiiD"	"STM4029"	2000	14580	90	1430	1672	918	65	77	79	100	100	0	8563	9902	5045	56	124	543	100	100	0	0.160	0.163	0.159	0.158	1.199	0.164	0.971	52	380	9872	11453	-2.640	1365	8507	1607	9846	0
1	2	1	"yjiY"	"STM4532"	2190	14580	100	690	802	482	67	77	70	98	96	0	6557	7033	3892	57	106	470	100	97	0	0.096	0.105	0.103	0.101	1.202	0.109	0.975	80	484	7123	7711	-3.383	623	6500	735	6976	0
1	3	1	"glpG"	"STM3524"	2360	14580	90	2020	2188	717	69	88	143	100	100	0	12313	13377	4327	59	177	896	100	100	0	0.159	0.159	0.161	0.159	1.113	0.159	0.972	52	378	14205	15437	-2.651	1951	12254	2119	13318	0
1	4	1	"yhjC"	"STM3607"	2550	14590	110	558	586	192	68	83	125	97	93	0	14911	15966	5334	59	149	783	100	100	0	0.033	0.033	0.032	0.032	1.248	0.032	0.947	80	496	15342	16425	-4.922	490	14852	518	15907	0
1	5	1	"dacB"	"STM3300"	2730	14580	150	1525	1631	414	69	70	17	100	100	0	14796	16770	4621	57	63	72	100	99	0	0.099	0.093	0.095	0.094	1.283	0.091	0.972	156	834	16195	18275	-3.340	1456	14739	1562	16713	0
1	6	1	"yqjD"	"STM3229"	2900	14580	90	1214	1469	824	69	76	46	100	100	0	3896	4724	2442	58	88	195	100	100	0	0.298	0.300	0.294	0.294	1.130	0.306	0.967	52	344	4983	6066	-1.745	1145	3838	1400	4666	0
1	7	1	"yfhP"	"STM2544"	3080	14580	100	12239	12334	6571	69	75	40	100	100	0	5117	5194	2415	57	71	138	100	100	0	2.405	2.388	2.412	2.319	1.256	2.494	0.972	80	476	17230	17402	1.266	12170	5060	12265	5137	0
1	8	1	""	"STM0660"	3250	14570	90	407	440	148	70	74	27	100	100	0	15671	16530	5194	57	191	1058	100	100	0	0.022	0.022	0.022	0.022	1.203	0.023	0.953	52	378	15951	16843	-5.534	337	15614	370	16473	0
1	9	1	""	"STM0672"	3440	14570	90	474	521	145	72	76	29	100	100	0	12019	13590	4076	57	218	1101	100	100	0	0.034	0.033	0.033	0.033	1.120	0.033	0.962	52	387	12364	13982	-4.895	402	11962	449	13533	0
1	10	1	"nagB"	"STM0684"	3620	14580	100	1710	1902	592	73	75	21	100	100	0	14440	16026	4429	56	95	369	100	100	0	0.114	0.115	0.114	0.113	1.187	0.114	0.947	80	464	16021	17799	-3.135	1637	14384	1829	15970	0
1	11	1	"ybfN"	"STM0688"	3780	14580	90	157	166	54	71	75	20	96	92	0	4789	5436	2654	57	112	362	100	100	0	0.018	0.018	0.018	0.019	1.310	0.017	0.771	52	375	4818	5474	-5.782	86	4732	95	5379	0
1	12	1	"eutH"	"STM2460"	3970	14570	90	818	824	226	72	75	19	100	100	0	16468	16704	2905	58	122	404	100	100	0	0.045	0.045	0.044	0.044	1.176	0.045	0.954	52	387	17156	17398	-4.459	746	16410	752	16646	0
1	13	1	"ubiE"	"STM3970"	4150	14580	100	13149	11964	3478	74	75	17	100	100	0	23014	21340	6459	57	76	202	100	100	0	0.570	0.559	0.553	0.576	1.246	0.549	0.967	80	454	36032	33173	-0.812	13075	22957	11890	21283	0
1	14	1	""	"STM3966"	4320	14580	100	8253	7455	1972	72	77	28	100	100	0	30899	29648	5035	57	70	157	100	100	0	0.265	0.250	0.255	0.244	1.264	0.249	0.946	80	444	39023	36974	-1.915	8181	30842	7383	29591	0
1	15	1	"yigL"	"STM3962"	4500	14580	100	8177	7798	2479	73	77	28	100	100	0	23196	22522	5197	57	70	155	100	100	0	0.350	0.344	0.347	0.323	1.455	0.330	0.897	80	456	31243	30190	-1.514	8104	23139	7725	22465	0
1	16	1	"recQ"	"STM3958"	4670	14570	90	2434	3007	1653	72	108	258	100	100	0	15551	16911	6293	58	219	1271	100	100	0	0.152	0.174	0.164	0.167	1.266	0.182	0.922	52	372	17855	19788	-2.714	2362	15493	2935	16853	0
1	17	1	"yigG"	"STM3954"	4860	14580	100	4047	4544	2732	71	100	229	97	96	0	13066	12662	2774	57	183	1126	100	97	0	0.306	0.355	0.297	0.298	1.774	0.367	0.710	80	475	16985	17078	-1.710	3976	13009	4473	12605	0
1	18	1	"yigB"	"STM3950"	5040	14580	100	7629	7487	1987	72	74	22	100	100	0	20680	20045	3789	57	69	159	100	100	0	0.366	0.371	0.347	0.363	1.284	0.365	0.920	80	456	28180	27403	-1.448	7557	20623	7415	19988	0
1	19	1	"sgaB"	"STM4384"	5210	14570	90	136	145	45	73	76	23	98	78	0	6024	6939	3025	58	102	356	100	100	0	0.011	0.010	0.012	0.013	1.212	0.010	0.737	52	359	6029	6953	-6.565	63	5966	72	6881	0
1	20	1	"cycA"	"STM4398"	5390	14580	100	2993	2933	350	72	74	17	100	100	0	27788	27582	2351	56	88	309	100	100	0	0.105	0.104	0.105	0.103	1.101	0.103	0.976	80	466	30653	30387	-3.247	2921	27732	2861	27526	0
1	21	1	"ytfM"	"STM4409"	5570	14570	100	1780	1746	777	72	74	17	97	95	0	15600	14850	6393	56	58	17	100	100	0	0.110	0.113	0.112	0.116	1.311	0.114	0.983	80	471	17252	16468	-3.186	1708	15544	1674	14794	0
1	22	1	""	"STM4418"	5760	14580	100	657	673	213	72	76	48	98	98	0	25719	26347	8322	56	58	17	100	100	0	0.023	0.023	0.023	0.023	1.177	0.023	0.969	80	465	26248	26892	-5.455	585	25663	601	26291	0
1	23	1	""	"STM4422"	5930	14570	100	92	96	24	72	73	17	57	28	0	4998	4844	897	55	57	8	100	100	0	0.004	0.005	0.014	0.016	1.703	0.004	0.186	80	428	4963	4813	-7.949	20	4943	24	4789	0
1	24	1	"srfJ"	"STM4426"	6100	14580	100	412	405	85	72	73	17	100	100	0	33482	32073	5386	56	58	16	100	100	0	0.010	0.010	0.011	0.011	1.084	0.010	0.943	80	476	33766	32350	-6.619	340	33426	333	32017	0
1	1	2	"yaiC"	"STM0385"	2010	14760	90	715	763	176	68	74	39	100	100	0	15667	16788	3423	56	203	1075	100	100	0	0.041	0.042	0.041	0.041	1.131	0.041	0.961	52	394	16258	17427	-4.593	647	15611	695	16732	0
1	2	2	"mopB"	"STM4329"	2190	14760	90	8602	10458	6768	68	89	157	100	100	0	2145	2649	1573	57	193	1043	100	50	0	4.087	4.008	3.962	3.956	1.167	4.161	0.942	52	387	10622	12982	2.031	8534	2088	10390	2592	0
1	3	2	"phoP"	"STM1231"	2370	14770	100	7455	7577	3614	68	83	140	100	100	0	9091	9121	4013	57	69	183	100	100	0	0.818	0.828	0.826	0.813	1.164	0.842	0.985	80	471	16421	16573	-0.290	7387	9034	7509	9064	0
1	4	2	"otsA"	"STM1928"	2550	14760	100	723	728	257	69	71	16	100	100	0	17546	17049	6148	58	58	8	100	100	0	0.037	0.039	0.038	0.038	1.179	0.039	0.980	80	430	18142	17650	-4.741	654	17488	659	16991	0
1	5	2	"thiF"	"STM4162"	2730	14760	100	157	162	51	69	71	16	95	91	0	11371	11317	4291	57	58	8	100	100	0	0.008	0.008	0.011	0.011	1.098	0.008	0.823	80	418	11402	11353	-7.006	88	11314	93	11260	0
1	6	2	"hemE"	"STM4167"	2900	14760	90	1935	2494	1571	69	72	25	100	100	0	11790	14487	8322	57	74	201	100	100	0	0.159	0.168	0.160	0.161	1.191	0.169	0.964	52	373	13599	16855	-2.653	1866	11733	2425	14430	0
1	7	2	"bfr"	"STM3443"	3080	14770	100	7888	7586	2991	71	74	25	100	100	0	6523	6332	2420	55	69	183	100	100	0	1.209	1.197	1.177	1.182	1.174	1.203	0.985	80	452	14285	13792	0.273	7817	6468	7515	6277	0
1	8	2	"stfA"	"STM0195"	3260	14770	100	157	169	68	70	72	17	93	87	0	7084	7416	3718	55	56	8	100	100	0	0.012	0.013	0.014	0.015	1.279	0.014	0.842	80	468	7116	7460	-6.336	87	7029	99	7361	0
1	9	2	"hemL"	"STM0202"	3440	14760	90	815	1069	830	71	74	27	100	100	0	3614	4655	3339	55	69	103	100	100	0	0.209	0.217	0.205	0.209	1.175	0.220	0.948	52	387	4303	5598	-2.258	744	3559	998	4600	0
1	10	2	"eutD"	"STM2466"	3610	14760	90	95	100	28	72	75	26	36	11	0	3322	4059	1888	55	78	133	100	100	0	0.007	0.007	0.012	0.012	1.205	0.008	0.421	52	381	3290	4032	-7.150	23	3267	28	4004	0
1	11	2	"crr"	"STM2433"	3800	14770	100	4458	4743	2184	70	71	16	100	100	0	6624	6820	2734	56	66	88	100	100	0	0.668	0.691	0.671	0.667	1.219	0.708	0.968	80	471	10956	11437	-0.582	4388	6568	4673	6764	0
1	12	2	"prpD"	"STM0370"	3980	14770	100	102	102	23	69	71	16	75	50	0	3754	3969	1200	55	56	8	100	100	0	0.009	0.008	0.014	0.015	1.354	0.008	0.416	80	458	3732	3947	-6.809	33	3699	33	3914	0
1	13	2	"spaQ"	"STM2889"	4160	14760	100	983	975	310	72	74	17	100	100	0	6704	6604	2025	56	57	8	100	100	0	0.137	0.138	0.135	0.138	1.200	0.138	0.970	80	430	7559	7451	-2.867	911	6648	903	6548	0
1	14	2	"yfeJ"	"STM2437"	4320	14750	90	457	462	83	73	76	21	100	100	0	13766	14113	2399	57	156	793	100	100	0	0.028	0.028	0.027	0.027	1.132	0.027	0.962	52	344	14093	14445	-5.158	384	13709	389	14056	0
1	15	2	"fabH"	"STM1193"	4490	14760	100	8623	7815	2943	72	78	36	98	97	0	20637	18989	7216	57	140	701	96	96	0	0.416	0.409	0.408	0.420	1.294	0.404	0.981	80	461	29131	26675	-1.267	8551	20580	7743	18932	0
1	16	2	"flgN"	"STM1171"	4680	14760	90	2137	2203	399	75	93	124	100	100	0	9591	9825	1466	58	160	664	100	100	0	0.216	0.218	0.217	0.217	1.070	0.217	0.982	52	408	11595	11895	-2.209	2062	9533	2128	9767	0
1	17	2	"phsC"	"STM2063"	4870	14760	100	460	463	103	73	88	112	100	93	0	19452	19858	4127	57	133	591	100	100	0	0.020	0.020	0.020	0.019	1.163	0.020	0.964	80	448	19782	20191	-5.647	387	19395	390	19801	0
1	18	2	"pefB"	"PSLT019"	5030	14750	90	148	152	36	73	75	19	96	86	0	12989	13190	2930	56	349	1559	100	100	0	0.006	0.006	0.010	0.010	1.000	0.006	0.760	52	360	13008	13213	-7.430	75	12933	79	13134	0
1	19	2	""	"PSLT046"	5220	14760	100	9349	9288	2924	73	76	19	100	100	0	16721	16363	4501	56	276	1356	100	100	0	0.557	0.565	0.556	0.560	1.111	0.568	0.980	80	480	25941	25522	-0.845	9276	16665	9215	16307	0
1	20	2	"rlgA"	"PSLT045"	5400	14760	100	3988	5369	4186	73	74	15	100	100	0	5623	7283	5266	55	56	10	100	100	0	0.703	0.733	0.699	0.718	1.216	0.747	0.942	80	442	9483	12524	-0.508	3915	5568	5296	7228	0
1	21	2	"udp"	"STM3968"	5580	14770	100	840	904	333	73	74	16	100	100	0	6320	7005	2331	55	56	14	100	100	0	0.122	0.120	0.119	0.117	1.167	0.120	0.961	80	439	7032	7781	-3.030	767	6265	831	6950	0
1	22	2	"hns"	"STM1751"	5740	14760	90	3298	4930	4874	74	138	397	100	100	0	2051	2941	2630	55	100	288	100	100	0	1.615	1.683	1.624	1.643	1.240	1.783	0.922	52	364	5220	7742	0.692	3224	1996	4856	2886	0
1	23	2	"prgI"	"STM2873"	5920	14750	90	3104	6651	8040	73	165	446	100	100	0	1000	2126	2485	55	106	280	100	96	0	3.207	3.176	3.054	3.123	1.253	3.287	0.943	52	395	3976	8649	1.681	3031	945	6578	2071	0
1	24	2	"prfC"	"STM4560"	6110	14760	100	696	842	489	71	105	235	95	75	0	3571	4210	2296	55	67	85	100	100	0	0.178	0.186	0.187	0.182	1.273	0.185	0.918	80	483	4141	4926	-2.492	625	3516	771	4155	0
1	1	3	"iclR"	"STM4187"	2020	14950	100	361	388	189	68	71	18	100	98	0	6371	6709	3116	55	68	272	100	100	0	0.046	0.048	0.047	0.046	1.255	0.050	0.957	80	493	6609	6974	-4.430	293	6316	320	6654	0
1	2	3	"hisQ"	"STM2353"	2190	14950	90	1543	1636	581	69	72	23	100	100	0	15711	17236	5677	56	92	340	100	100	0	0.094	0.091	0.091	0.090	1.094	0.092	0.981	52	378	17129	18747	-3.409	1474	15655	1567	17180	0
1	3	3	"rpsP"	"STM2676"	2360	14950	90	1948	4397	6409	68	78	69	100	100	0	945	1944	2824	55	96	346	98	73	0	2.112	2.292	2.068	2.174	1.244	2.296	0.953	52	371	2770	6218	1.079	1880	890	4329	1889	0
1	4	3	"ilvH"	"STM0117"	2560	14950	100	375	456	279	68	74	60	98	92	0	4447	5611	3836	56	59	34	100	100	0	0.070	0.070	0.069	0.070	1.265	0.070	0.962	80	468	4698	5943	-3.838	307	4391	388	5555	0
1	5	3	"putP"	"STM1125"	2730	14950	90	416	449	160	68	70	17	100	100	0	6875	7401	2711	55	74	196	100	100	0	0.051	0.052	0.051	0.051	1.156	0.052	0.961	52	364	7168	7727	-4.293	348	6820	381	7346	0
1	6	3	"hfq"	"STM4361"	2910	14950	100	1832	3104	3957	69	71	17	100	100	0	1295	2041	2488	55	71	174	97	96	0	1.422	1.528	1.457	1.534	1.264	1.583	0.964	80	461	3003	5021	0.508	1763	1240	3035	1986	0
1	7	3	"cbiK"	"STM2025"	3090	14950	100	184	186	58	68	71	17	98	95	0	8573	7987	3026	55	55	7	100	100	0	0.014	0.015	0.015	0.015	1.285	0.015	0.872	80	432	8634	8050	-6.198	116	8518	118	7932	0
1	8	3	"cboQ"	"STM2021"	3270	14950	100	248	253	58	71	72	16	100	100	0	9869	9532	2072	55	57	12	100	100	0	0.018	0.019	0.019	0.019	1.220	0.019	0.904	80	420	9991	9659	-5.793	177	9814	182	9477	0
1	9	3	"umuD"	"STM1998"	3440	14950	100	158	178	88	71	72	17	100	98	0	3604	4212	2815	55	56	13	100	100	0	0.025	0.026	0.024	0.024	1.338	0.027	0.873	80	438	3636	4264	-5.350	87	3549	107	4157	0
1	10	3	"uhpB"	"STM3789"	3610	14940	90	118	129	48	69	72	18	92	67	0	1809	2342	1479	55	115	379	100	100	0	0.028	0.026	0.026	0.026	1.544	0.023	0.670	52	380	1803	2347	-5.162	49	1754	60	2287	0
1	11	3	"trpC"	"STM1725"	3800	14950	100	257	273	81	71	73	17	100	100	0	5240	5810	2063	56	106	349	100	100	0	0.036	0.035	0.035	0.035	1.267	0.034	0.914	80	451	5370	5956	-4.801	186	5184	202	5754	0
1	12	3	"rpoN"	"STM3320"	3980	14950	100	304	338	144	71	73	17	100	100	0	1596	1893	953	54	55	7	100	100	0	0.151	0.145	0.149	0.142	1.347	0.140	0.912	80	430	1775	2106	-2.726	233	1542	267	1839	0
1	13	3	"phnW"	"STM0431"	4150	14950	100	695	685	234	72	74	17	100	98	0	17993	17687	6016	56	66	85	100	100	0	0.035	0.035	0.035	0.034	1.161	0.034	0.969	80	418	18560	18244	-4.848	623	17937	613	17631	0
1	14	3	""	"STM4141"	4330	14950	100	490	507	180	71	73	17	100	100	0	2134	2203	911	55	67	84	100	100	0	0.202	0.203	0.205	0.202	1.227	0.196	0.948	80	458	2498	2584	-2.311	419	2079	436	2148	0
1	15	3	""	"STM0346"	4510	14950	100	414	401	94	71	73	17	98	98	0	12712	12278	2955	55	58	23	100	100	0	0.027	0.027	0.027	0.027	1.164	0.027	0.953	80	443	13000	12553	-5.206	343	12657	330	12223	0
1	16	3	""	"STM1042"	4680	14950	90	304	328	106	72	73	17	100	100	0	8612	9150	2737	56	98	340	100	100	0	0.027	0.028	0.028	0.027	1.175	0.028	0.944	52	379	8788	9350	-5.205	232	8556	256	9094	0
1	17	3	"sirC"	"STM1774"	4870	14950	100	452	454	171	71	73	19	100	98	0	6905	7117	2801	55	90	314	100	100	0	0.056	0.054	0.054	0.053	1.259	0.055	0.965	80	448	7231	7445	-4.168	381	6850	383	7062	0
1	18	3	"orf70"	"STM1388"	5040	14950	100	382	428	264	70	72	17	100	100	0	3458	3831	2534	56	56	7	100	100	0	0.092	0.095	0.092	0.092	1.248	0.094	0.929	80	444	3714	4133	-3.447	312	3402	358	3775	0
1	19	3	"traB"	"PSLT081"	5230	14950	110	306	315	71	73	74	18	100	100	0	28173	28524	4802	56	56	8	100	100	0	0.008	0.009	0.011	0.011	1.081	0.009	0.925	80	502	28350	28710	-6.915	233	28117	242	28468	0
1	20	3	"trbI"	"PSLT089"	5400	14950	100	144	156	51	74	74	16	95	88	0	9618	10260	4252	55	61	56	100	100	0	0.007	0.008	0.011	0.012	1.113	0.008	0.835	80	418	9633	10287	-7.094	70	9563	82	10205	0
1	21	3	""	"PSLT093"	5570	14940	90	132	136	28	72	75	19	98	82	0	8875	8994	1298	55	171	777	100	100	0	0.007	0.007	0.011	0.011	1.090	0.007	0.630	52	357	8880	9003	-7.200	60	8820	64	8939	0
1	22	3	"traF"	"PSLT097"	5750	14950	100	331	318	92	72	74	27	100	97	0	23651	22525	6256	55	149	688	100	100	0	0.011	0.011	0.011	0.012	1.171	0.011	0.930	80	461	23855	22716	-6.509	259	23596	246	22470	0
1	23	3	"traG"	"PSLT101"	5930	14950	100	581	631	250	70	73	17	100	100	0	18657	20249	8069	55	63	79	100	100	0	0.027	0.028	0.028	0.027	1.227	0.028	0.958	80	458	19113	20755	-5.186	511	18602	561	20194	0
1	24	3	""	"PSLT106"	6110	14940	100	11741	12375	5932	72	74	20	100	100	0	8281	8632	3260	54	56	8	100	100	0	1.418	1.434	1.405	1.385	1.163	1.509	0.970	80	474	19896	20881	0.504	11669	8227	12303	8578	0
1	1	4	""	"STM1656"	2020	15140	100	980	997	282	69	70	17	100	100	0	20001	20364	5698	55	75	268	100	100	0	0.046	0.046	0.045	0.046	1.142	0.045	0.975	80	474	20857	21237	-4.453	911	19946	928	20309	0
1	2	4	""	"STM2716"	2200	15140	100	82	85	25	69	70	16	38	17	0	3531	3667	2577	56	95	287	100	98	0	0.004	0.004	0.016	0.015	1.215	0.004	0.202	80	440	3488	3627	-8.062	13	3475	16	3611	0
1	3	4	""	"STM2722"	2370	15120	100	88	115	67	71	77	26	41	31	0	2546	8230	10271	59	1207	3656	46	36	0	0.007	0.005	0.024	0.029	2.544	0.006	0.806	80	440	2504	8215	-7.193	17	2487	44	8171	-100
1	4	4	""	"STM1618"	2550	15130	100	351	355	75	71	73	21	100	100	0	15775	15407	3171	57	238	1279	100	100	0	0.018	0.019	0.018	0.018	1.203	0.018	0.945	80	420	15998	15634	-5.811	280	15718	284	15350	0
1	5	4	""	"STM1675"	2730	15130	100	693	707	199	69	71	16	100	100	0	12694	12789	3787	56	81	189	100	100	0	0.049	0.050	0.051	0.050	1.155	0.049	0.970	80	442	13262	13371	-4.340	624	12638	638	12733	0
1	6	4	""	"STM1664"	2910	15130	100	1080	1054	349	70	72	18	100	98	0	13007	12706	4021	56	83	223	100	100	0	0.078	0.078	0.077	0.077	1.130	0.077	0.970	80	432	13961	13634	-3.681	1010	12951	984	12650	0
1	7	4	"pyrH"	"STM0218"	3090	15130	100	6150	6252	1233	71	74	17	100	100	0	14083	14259	2826	56	70	159	100	100	0	0.433	0.435	0.434	0.435	1.091	0.429	0.981	80	432	20106	20384	-1.206	6079	14027	6181	14203	0
1	8	4	"accA"	"STM0232"	3270	15130	100	3655	3335	1070	71	72	16	100	100	0	13273	12190	3584	56	57	8	100	100	0	0.271	0.269	0.269	0.265	1.116	0.270	0.982	80	420	16801	15398	-1.883	3584	13217	3264	12134	0
1	9	4	"panC"	"STM0181"	3440	15130	100	1696	1681	347	71	74	18	100	100	0	19713	19636	4306	56	57	9	100	100	0	0.083	0.082	0.082	0.083	1.139	0.080	0.974	80	440	21282	21190	-3.597	1625	19657	1610	19580	0
1	10	4	"sbmC"	"STM2061"	3620	15120	90	413	520	286	72	77	32	100	100	0	4030	4944	2981	56	114	437	100	100	0	0.086	0.092	0.091	0.091	1.165	0.088	0.945	52	388	4315	5336	-3.543	341	3974	448	4888	0
1	11	4	"yeeO"	"STM2013"	3800	15130	100	729	728	112	72	76	30	100	100	0	26425	25663	4404	56	109	406	100	100	0	0.025	0.026	0.026	0.026	1.115	0.025	0.971	80	452	27026	26263	-5.327	657	26369	656	25607	0
1	12	4	"rcsA"	"STM1982"	3980	15140	100	234	244	69	72	74	18	100	100	0	12123	12472	3607	57	61	35	100	100	0	0.013	0.014	0.014	0.014	1.219	0.014	0.890	80	430	12228	12587	-6.219	162	12066	172	12415	0
1	13	4	"yjbB"	"STM4189"	4160	15120	100	540	548	222	71	74	17	100	100	0	14129	14122	5869	57	59	14	100	100	0	0.033	0.034	0.034	0.033	1.180	0.034	0.974	80	430	14541	14542	-4.907	469	14072	477	14065	0
1	14	4	"ubiA"	"STM4234"	4340	15130	100	2421	2412	657	71	73	17	100	100	0	19691	19608	5145	57	58	10	100	100	0	0.120	0.120	0.119	0.119	1.115	0.119	0.975	80	420	21984	21892	-3.063	2350	19634	2341	19551	0
1	15	4	""	"STM4242"	4510	15130	110	939	940	138	71	74	17	100	100	0	31393	31256	3996	57	58	10	100	100	0	0.028	0.028	0.028	0.028	1.116	0.028	0.968	80	466	32204	32068	-5.174	868	31336	869	31199	0
1	16	4	""	"STM4272"	4690	15130	100	304	312	89	71	72	16	100	100	0	14814	14567	4400	57	60	16	100	100	0	0.016	0.017	0.016	0.017	1.211	0.017	0.949	80	442	14990	14751	-5.985	233	14757	241	14510	0
1	17	4	"yjcG"	"STM4273"	4870	15130	100	444	436	106	72	73	16	100	100	0	27373	27420	6419	57	59	12	100	100	0	0.014	0.013	0.013	0.013	1.147	0.013	0.949	80	420	27688	27727	-6.198	372	27316	364	27363	0
1	18	4	"sixA"	"STM2387"	5040	15120	100	2782	3037	1282	73	79	47	100	100	0	7397	7581	3200	57	67	78	100	100	0	0.369	0.394	0.385	0.401	1.198	0.387	0.975	80	437	10049	10488	-1.438	2709	7340	2964	7524	0
1	19	4	"fes"	"STM0586"	5230	15130	90	2532	2814	1556	75	81	50	100	100	0	2062	2224	1022	56	68	85	100	100	0	1.225	1.263	1.258	1.228	1.125	1.336	0.973	52	365	4463	4907	0.293	2457	2006	2739	2168	0
1	20	4	"maa"	"STM0472"	5400	15120	100	2026	2072	676	74	74	16	100	100	0	10309	10149	3316	55	62	76	100	100	0	0.190	0.198	0.194	0.200	1.131	0.195	0.980	80	430	12206	12092	-2.393	1952	10254	1998	10094	0
1	21	4	"ybbJ"	"STM0500"	5580	15130	100	1194	1458	982	70	73	16	100	100	0	4675	5557	3485	56	65	81	100	100	0	0.243	0.252	0.246	0.247	1.122	0.260	0.981	80	451	5743	6889	-2.039	1124	4619	1388	5501	0
1	22	4	"allD"	"STM0528"	5760	15130	100	248	245	69	69	72	17	100	98	0	16444	16116	4151	56	58	26	100	100	0	0.011	0.011	0.012	0.012	1.123	0.011	0.916	80	432	16567	16236	-6.517	179	16388	176	16060	0
1	23	4	"yfdH"	"STM0558"	5940	15130	100	211	207	54	71	73	17	98	97	0	17674	16981	4460	55	55	7	100	100	0	0.008	0.008	0.011	0.011	1.083	0.008	0.869	80	408	17759	17062	-6.976	140	17619	136	16926	0
1	24	4	""	"STM0573"	6100	15120	90	165	172	54	73	75	18	96	94	0	8725	9309	4207	55	162	628	100	100	0	0.011	0.011	0.013	0.013	1.178	0.010	0.817	52	362	8762	9353	-6.558	92	8670	99	9254	0
1	1	5	""	"STM1836"	2000	15310	90	987	1012	286	71	81	60	100	100	0	20041	19827	4993	55	284	1481	100	100	0	0.046	0.048	0.047	0.047	1.103	0.047	0.980	52	374	20902	20713	-4.447	916	19986	941	19772	0
1	2	5	"ycgN"	"STM1811"	2200	15320	100	1305	1268	320	72	78	52	100	100	0	11301	10976	2687	56	226	1275	98	98	0	0.110	0.110	0.110	0.109	1.088	0.109	0.988	80	446	12478	12116	-3.189	1233	11245	1196	10920	0
1	3	5	"kdsA"	"STM1772"	2360	15310	90	4626	4712	731	81	179	428	100	100	0	16067	16261	2235	64	4670	8078	100	40	0	0.284	0.286	0.286	0.285	1.067	0.218	0.660	52	371	20548	20828	-1.816	4545	16003	4631	16197	100
1	4	5	"galU"	"STM1752"	2550	15300	100	3700	3146	1478	82	241	574	83	82	0	19681	20283	11255	67	5429	9324	81	63	0	0.184	0.152	0.193	0.174	1.743	0.088	0.505	80	459	23232	23280	-2.439	3618	19614	3064	20216	-100
1	5	5	"yeaB"	"STM1825"	2730	15300	90	501	500	131	71	79	55	100	100	0	8096	7952	1826	56	111	307	100	100	0	0.053	0.054	0.054	0.053	1.134	0.055	0.966	52	365	8470	8325	-4.225	430	8040	429	7896	0
1	6	5	""	"STM1808"	2910	15310	100	900	844	214	71	74	18	100	100	0	8188	7583	2018	56	71	139	100	100	0	0.102	0.103	0.103	0.102	1.115	0.102	0.987	80	442	8961	8300	-3.294	829	8132	773	7527	0
1	7	5	""	"STM4011"	3090	15310	100	380	384	79	72	74	17	100	100	0	18245	18300	3834	55	57	9	100	100	0	0.017	0.017	0.017	0.017	1.194	0.017	0.947	80	420	18498	18557	-5.884	308	18190	312	18245	0
1	8	5	"yihG"	"STM3998"	3260	15310	100	784	796	201	73	73	17	100	100	0	14639	15075	4355	56	60	27	100	100	0	0.049	0.048	0.049	0.048	1.138	0.047	0.977	80	420	15294	15742	-4.358	711	14583	723	15019	0
1	9	5	"argC"	"STM4121"	3440	15320	100	2907	2788	535	71	73	18	100	100	0	15062	14427	2502	56	60	27	100	100	0	0.189	0.189	0.190	0.188	1.084	0.188	0.990	80	430	17842	17088	-2.404	2836	15006	2717	14371	0
1	10	5	"ego"	"STM4074"	3620	15320	100	205	201	49	72	72	16	98	95	0	14631	14232	4031	55	57	10	100	100	0	0.009	0.009	0.011	0.012	1.155	0.009	0.895	80	446	14709	14306	-6.776	133	14576	129	14177	0
1	11	5	"cpxP"	"STM4060"	3800	15320	100	7605	7447	1664	70	73	20	100	100	0	7997	7818	1507	56	59	21	100	100	0	0.949	0.950	0.949	0.938	1.098	0.955	0.990	80	430	15476	15139	-0.076	7535	7941	7377	7762	0
1	12	5	""	"Not LT2a86"	3980	15310	100	537	618	351	74	76	21	100	100	0	5195	5794	3113	55	58	20	100	100	0	0.090	0.095	0.091	0.092	1.128	0.100	0.975	80	420	5603	6283	-3.473	463	5140	544	5739	0
1	13	5	"smg"	"STM3404"	4160	15310	100	3001	2932	863	73	74	17	100	100	0	10475	10042	2697	55	56	8	100	100	0	0.281	0.286	0.286	0.283	1.118	0.288	0.988	80	430	13348	12846	-1.831	2928	10420	2859	9987	0
1	14	5	"rpsM"	"STM3418"	4330	15310	100	20818	20358	7541	73	76	21	100	100	0	3958	3833	1346	56	57	9	100	100	0	5.317	5.371	5.347	5.386	1.122	5.433	0.984	80	420	24647	24062	2.410	20745	3902	20285	3777	0
1	15	5	"rpsH"	"STM3426"	4510	15310	100	25410	25936	8023	74	78	22	100	100	0	4326	4365	1159	56	57	8	100	100	0	5.933	6.002	5.990	5.945	1.087	6.121	0.988	80	420	29606	30171	2.569	25336	4270	25862	4309	0
1	16	5	"rpsQ"	"STM3431"	4690	15310	100	7306	7340	2845	75	76	17	100	100	0	3161	3110	1144	56	57	8	100	100	0	2.329	2.379	2.337	2.375	1.083	2.400	0.990	80	408	10336	10319	1.220	7231	3105	7265	3054	0
1	17	5	"rplV"	"STM3435"	4860	15310	100	23835	21669	7639	75	78	21	100	100	0	3650	3291	1122	56	57	18	100	100	0	6.611	6.675	6.642	6.725	1.135	6.705	0.987	80	430	27354	24829	2.725	23760	3594	21594	3235	0
1	18	5	"rplC"	"STM3440"	5050	15310	100	43644	42169	7920	74	77	23	100	100	2	6060	5897	1024	55	57	11	100	100	0	7.256	7.206	7.247	7.191	1.068	7.218	0.991	80	428	49575	47937	2.859	43570	6005	42095	5842	0
1	19	5	"yjgA"	"STM4437"	5220	15310	100	1980	1900	574	72	76	19	100	100	0	11042	10770	2965	55	59	27	100	100	0	0.174	0.171	0.170	0.169	1.109	0.171	0.986	80	418	12895	12543	-2.526	1908	10987	1828	10715	0
1	20	5	"holC"	"STM4476"	5400	15310	100	953	1030	516	72	74	17	100	100	0	5236	5608	2435	55	63	46	100	100	0	0.170	0.173	0.169	0.169	1.119	0.180	0.965	80	418	6062	6511	-2.556	881	5181	958	5553	0
1	21	5	"yjiE"	"STM4511"	5570	15310	100	523	530	130	71	74	19	100	100	0	13271	13011	3178	55	71	87	100	100	0	0.034	0.035	0.034	0.035	1.156	0.035	0.969	80	418	13668	13415	-4.870	452	13216	459	12956	0
1	22	5	"fhuF"	"STM4550"	5760	15310	100	3734	3862	534	70	72	18	100	100	0	10179	10419	1308	55	65	74	100	100	0	0.362	0.366	0.362	0.365	1.073	0.364	0.987	80	418	13788	14156	-1.466	3664	10124	3792	10364	0
1	23	5	"smp"	"STM4577"	5930	15300	100	433	495	198	72	73	17	100	100	0	9481	10540	3808	55	56	9	100	100	0	0.038	0.040	0.038	0.039	1.199	0.041	0.944	80	408	9787	10908	-4.707	361	9426	423	10485	0
1	24	5	"arcA"	"STM4598"	6110	15300	100	7504	7074	2017	73	76	34	100	100	0	11034	10271	2748	56	67	151	100	100	0	0.677	0.685	0.683	0.682	1.095	0.685	0.989	80	474	18409	17216	-0.563	7431	10978	7001	10215	0
1	1	6	""	"STM3548"	2020	15500	100	145	154	51	70	73	25	96	71	0	6961	7758	3316	54	86	472	100	100	0	0.011	0.011	0.012	0.013	1.207	0.011	0.803	80	484	6982	7788	-6.525	75	6907	84	7704	0
1	2	6	"yhgG"	"STM3507"	2200	15500	100	277	305	145	72	73	18	100	98	0	2723	2954	1546	54	69	111	100	100	0	0.077	0.080	0.077	0.076	1.307	0.082	0.939	80	432	2874	3133	-3.703	205	2669	233	2900	0
1	3	6	"nanA"	"STM3339"	2380	15500	100	605	638	199	73	77	55	100	100	0	15520	16702	5570	55	76	243	100	100	0	0.034	0.034	0.034	0.034	1.131	0.034	0.974	80	452	15997	17212	-4.861	532	15465	565	16647	0
1	4	6	"mtgA"	"STM3326"	2560	15490	100	664	702	235	74	151	432	92	7	0	7973	8537	2768	57	2329	6947	80	6	0	0.075	0.074	0.073	0.073	1.111	0.054	0.659	80	430	8506	9108	-3.746	590	7916	628	8480	100
1	5	6	"yhbZ"	"STM3301"	2730	15490	100	5050	4865	1629	72	74	29	100	100	0	14336	13581	4161	55	83	209	100	100	0	0.349	0.354	0.357	0.350	1.109	0.358	0.990	80	438	19259	18319	-1.520	4978	14281	4793	13526	0
1	6	6	"truB"	"STM3284"	2910	15490	100	4789	4475	1727	73	76	31	100	100	0	13014	12253	4295	55	64	82	100	100	0	0.364	0.361	0.360	0.354	1.143	0.367	0.990	80	442	17675	16600	-1.458	4716	12959	4402	12198	0
1	7	6	"yqhD"	"STM3164"	3090	15490	100	533	541	121	72	74	20	100	100	0	17240	17283	3576	55	61	28	100	100	0	0.027	0.027	0.027	0.027	1.137	0.027	0.973	80	432	17646	17697	-5.220	461	17185	469	17228	0
1	8	6	"yghU"	"STM3140"	3270	15490	100	317	440	388	72	73	17	100	100	0	4653	6164	5352	55	59	37	100	100	0	0.053	0.060	0.057	0.057	1.207	0.066	0.968	80	420	4843	6477	-4.230	245	4598	368	6109	0
1	9	6	"mltC"	"STM3112"	3440	15490	100	1344	1336	275	70	71	17	100	100	0	17062	16976	2994	55	58	36	100	100	0	0.075	0.075	0.074	0.074	1.081	0.075	0.987	80	408	18281	18187	-3.739	1274	17007	1266	16921	0
1	10	6	"yggJ"	"STM3094"	3620	15490	100	1335	1310	387	69	71	15	100	100	0	13419	13227	3378	55	57	8	100	100	0	0.095	0.094	0.094	0.092	1.132	0.095	0.985	80	408	14630	14413	-3.400	1266	13364	1241	13172	0
1	11	6	""	"STM3073"	3800	15490	100	341	350	109	70	72	17	100	100	0	10794	11394	3644	56	58	15	100	100	0	0.025	0.025	0.024	0.024	1.192	0.025	0.951	80	420	11009	11618	-5.308	271	10738	280	11338	0
1	12	6	"ygfA"	"STM3061"	3980	15490	100	797	821	236	72	73	17	100	100	0	9319	9725	2815	55	61	62	100	100	0	0.078	0.077	0.078	0.077	1.120	0.078	0.979	80	420	9989	10419	-3.676	725	9264	749	9670	0
1	13	6	"yeaH"	"STM1284"	4150	15490	100	2245	2245	518	73	75	25	100	100	0	23570	23431	4503	56	75	164	100	100	0	0.092	0.093	0.093	0.092	1.121	0.094	0.986	80	430	25686	25547	-3.436	2172	23514	2172	23375	0
1	14	6	"ydiZ"	"STM1325"	4330	15480	90	462	539	226	72	75	26	100	100	0	5724	6515	2537	56	86	186	100	100	0	0.069	0.072	0.070	0.070	1.139	0.074	0.972	52	365	6058	6926	-3.861	390	5668	467	6459	0
1	15	6	"aroH"	"STM1347"	4510	15480	110	1564	1579	364	72	75	18	100	100	0	21292	21728	5280	56	66	75	100	100	0	0.070	0.070	0.069	0.070	1.087	0.069	0.987	80	490	22728	23179	-3.831	1492	21236	1507	21672	0
1	16	6	"orf242"	"STM1390"	4690	15480	100	850	916	220	74	76	16	100	100	0	15098	16044	3335	55	56	9	100	100	0	0.052	0.053	0.053	0.052	1.117	0.053	0.979	80	408	15819	16831	-4.277	776	15043	842	15989	0
1	17	6	"ydhO"	"STM1432"	4850	15480	90	956	966	234	74	85	68	100	100	0	12779	12852	3059	55	198	864	100	100	0	0.069	0.070	0.070	0.069	1.083	0.069	0.984	52	355	13606	13689	-3.851	882	12724	892	12797	0
1	18	6	"ydgR"	"STM1452"	5040	15480	100	5470	5275	1427	74	82	58	100	100	0	20230	19495	4512	55	154	695	100	100	0	0.267	0.268	0.266	0.264	1.111	0.270	0.990	80	438	25571	24641	-1.903	5396	20175	5201	19440	0
1	19	6	"ugpC"	"STM3554"	5220	15480	100	3371	3453	758	74	81	48	100	100	0	17351	17762	3403	55	96	261	100	100	0	0.191	0.191	0.191	0.190	1.075	0.192	0.990	80	420	20593	21086	-2.391	3297	17296	3379	17707	0
1	20	6	"ftsX"	"STM3569"	5400	15480	100	4269	3997	1423	74	80	48	100	100	0	15981	14905	5044	54	93	261	100	100	0	0.263	0.264	0.265	0.262	1.158	0.266	0.992	80	420	20122	18774	-1.925	4195	15927	3923	14851	0
1	21	6	"yhhM"	"STM3574"	5580	15480	100	559	580	166	74	75	18	100	100	0	8012	8005	2459	54	58	54	100	100	0	0.061	0.064	0.063	0.063	1.153	0.063	0.973	80	408	8443	8457	-4.036	485	7958	506	7951	0
1	22	6	"yhhS"	"STM3581"	5750	15480	100	1131	1162	469	73	75	17	100	100	0	13879	14178	5389	54	58	21	100	100	0	0.077	0.077	0.077	0.076	1.150	0.078	0.986	80	408	14883	15213	-3.708	1058	13825	1089	14124	0
1	23	6	"yhhJ"	"STM3585"	5930	15480	100	656	676	170	74	80	54	100	100	0	20139	20691	5189	56	107	351	100	100	0	0.029	0.029	0.029	0.029	1.156	0.029	0.978	80	442	20665	21237	-5.109	582	20083	602	20635	0
1	24	6	"gor"	"STM3597"	6120	15480	100	7023	6677	1797	75	81	53	100	100	0	29018	27117	6275	55	103	342	100	100	0	0.240	0.244	0.247	0.239	1.150	0.246	0.991	80	466	35911	33664	-2.060	6948	28963	6602	27062	0
1	1	7	"yicN"	"STM3786"	2010	15680	100	428	446	137	71	73	18	100	100	0	9221	9522	2849	53	57	33	100	100	0	0.039	0.040	0.039	0.039	1.138	0.040	0.967	80	444	9525	9844	-4.683	357	9168	375	9469	0
1	2	7	"yidH"	"STM3805"	2190	15680	100	606	674	328	71	73	17	100	100	0	6334	6815	2991	53	58	36	100	100	0	0.085	0.089	0.087	0.087	1.144	0.093	0.971	80	432	6816	7365	-3.553	535	6281	603	6762	0
1	3	7	"yidQ"	"STM3810"	2370	15680	100	1364	1416	622	73	75	18	100	100	0	6318	6902	2958	54	56	17	100	100	0	0.206	0.196	0.194	0.194	1.110	0.198	0.982	80	432	7555	8191	-2.279	1291	6264	1343	6848	0
1	4	7	""	"STM3820"	2550	15670	100	268	265	55	74	77	19	98	98	0	21760	21666	5462	54	55	8	100	100	0	0.009	0.009	0.011	0.013	1.393	0.009	0.921	80	432	21900	21803	-6.806	194	21706	191	21612	0
1	5	7	"torR"	"STM3824"	2730	15670	100	1475	1467	272	75	76	17	100	100	0	15050	15149	2702	54	56	9	100	100	0	0.093	0.092	0.092	0.092	1.125	0.092	0.983	80	420	16396	16487	-3.421	1400	14996	1392	15095	0
1	6	7	"dgoR"	"STM3830"	2910	15680	100	1440	1432	332	75	77	18	100	100	0	15333	15535	3514	55	59	26	100	100	0	0.089	0.088	0.088	0.087	1.100	0.087	0.984	80	442	16643	16837	-3.484	1365	15278	1357	15480	0
1	7	7	"pdxA"	"STM0091"	3090	15670	100	3593	3710	673	72	74	18	100	100	0	18571	19170	3296	55	57	11	100	100	0	0.190	0.190	0.190	0.190	1.077	0.189	0.988	80	432	22037	22753	-2.395	3521	18516	3638	19115	0
1	8	7	""	"STM0099"	3270	15670	100	244	248	45	72	73	17	100	100	0	7577	7287	1654	54	56	12	100	100	0	0.023	0.024	0.025	0.024	1.231	0.024	0.917	80	420	7695	7409	-5.451	172	7523	176	7233	0
1	9	7	"yabB"	"STM0119"	3450	15670	100	3219	3325	1150	73	76	20	100	100	0	9906	10218	2982	54	57	29	100	100	0	0.319	0.320	0.316	0.316	1.140	0.326	0.981	80	420	12998	13416	-1.647	3146	9852	3252	10164	0
1	10	7	"murE"	"STM0123"	3620	15660	100	1890	2022	1140	73	76	22	100	100	0	9683	10132	4995	54	59	49	100	100	0	0.189	0.193	0.182	0.185	1.296	0.199	0.966	80	418	11446	12027	-2.406	1817	9629	1949	10078	0
1	11	7	"lpxC"	"STM0134"	3800	15670	100	22589	22007	6576	74	85	63	100	100	0	11144	10814	2868	55	63	52	100	100	0	2.030	2.039	2.040	1.997	1.187	2.068	0.985	80	420	33604	32692	1.022	22515	11089	21933	10759	0
1	12	7	"hofC"	"STM0142"	3970	15660	90	255	302	109	73	85	66	100	86	0	7295	7936	3194	55	71	75	100	100	0	0.025	0.029	0.029	0.028	1.202	0.029	0.865	52	364	7422	8110	-5.314	182	7240	229	7881	0
1	13	7	""	"STM1546"	4150	15660	90	291	294	81	73	75	18	100	100	0	4480	4806	1532	55	67	68	100	100	0	0.049	0.047	0.046	0.046	1.233	0.046	0.928	52	365	4643	4972	-4.343	218	4425	221	4751	0
1	14	7	""	"STM1550"	4330	15670	100	1552	1618	815	72	75	19	100	100	0	6343	6342	2709	55	59	30	100	100	0	0.235	0.246	0.239	0.239	1.145	0.254	0.971	80	448	7768	7833	-2.087	1480	6288	1546	6287	0
1	15	7	""	"STM1555"	4500	15670	100	224	226	63	72	74	19	98	96	0	8589	8804	2270	55	62	37	100	100	0	0.018	0.018	0.017	0.017	1.259	0.018	0.861	80	428	8686	8903	-5.811	152	8534	154	8749	0
1	16	7	""	"STM1561"	4690	15660	100	264	270	52	72	74	16	100	100	0	18277	18313	3121	55	61	34	100	100	0	0.011	0.011	0.012	0.012	1.128	0.011	0.925	80	452	18414	18456	-6.568	192	18222	198	18258	0
1	17	7	"adhP"	"STM1567"	4870	15670	100	1098	1046	371	71	74	26	98	98	0	14053	13239	4788	53	80	373	100	98	0	0.073	0.074	0.072	0.072	1.295	0.074	0.983	80	440	15027	14161	-3.769	1027	14000	975	13186	0
1	18	7	"yddG"	"STM1571"	5040	15660	100	877	930	454	73	76	19	100	100	0	14713	14334	4003	52	58	33	100	100	0	0.055	0.060	0.053	0.059	1.481	0.055	0.668	80	430	15465	15139	-4.189	804	14661	857	14282	0
1	19	7	"topA"	"STM1714"	5220	15660	100	2543	2666	877	73	75	17	100	100	0	18024	18460	5666	54	63	44	100	100	0	0.137	0.141	0.140	0.141	1.152	0.142	0.986	80	432	20440	20999	-2.863	2470	17970	2593	18406	0
1	20	7	"trpH"	"STM1721"	5400	15660	100	2239	2270	551	72	75	17	100	100	0	17969	18685	4604	54	58	21	100	100	0	0.121	0.118	0.118	0.118	1.118	0.117	0.985	80	430	20082	20829	-3.047	2167	17915	2198	18631	0
1	21	7	"cls"	"STM1739"	5570	15660	110	1126	1136	292	73	75	17	100	100	0	21561	21238	5282	54	65	68	100	100	0	0.049	0.050	0.050	0.050	1.186	0.050	0.976	80	478	22560	22247	-4.352	1053	21507	1063	21184	0
1	22	7	"tdk"	"STM1750"	5750	15660	100	2308	2301	681	76	78	21	100	100	0	11765	11620	3351	55	70	82	100	100	0	0.191	0.192	0.190	0.195	1.202	0.192	0.985	80	432	13942	13790	-2.391	2232	11710	2225	11565	0
1	23	7	"narX"	"STM1766"	5930	15660	110	844	846	151	75	78	23	100	100	0	28364	27973	5403	54	86	171	100	100	0	0.027	0.028	0.027	0.028	1.177	0.027	0.970	80	492	29079	28690	-5.202	769	28310	771	27919	0
1	24	7	"ychM"	"STM1781"	6110	15660	100	2056	2042	419	74	76	20	100	100	0	23054	23141	4176	55	80	151	100	100	0	0.086	0.085	0.085	0.084	1.123	0.085	0.981	80	452	24981	25054	-3.537	1982	22999	1968	23086	0
1	1	8	""	"STM2303"	2020	15850	100	1333	1319	593	71	73	17	100	100	0	7955	7837	3195	54	59	29	100	100	0	0.160	0.160	0.159	0.155	1.192	0.163	0.971	80	452	9163	9031	-2.646	1262	7901	1248	7783	0
1	2	8	"nuoL"	"STM2318"	2200	15860	100	1827	1731	546	73	75	19	100	100	0	21921	20640	6209	55	88	128	100	100	0	0.080	0.081	0.081	0.080	1.117	0.081	0.985	80	369	23620	22243	-3.640	1754	21866	1658	20585	0
1	3	8	"nuoA"	"STM2328"	2380	15860	100	2066	2036	577	72	75	20	100	100	0	10745	10546	2949	54	78	106	100	100	0	0.187	0.187	0.185	0.187	1.107	0.185	0.981	80	420	12685	12456	-2.423	1994	10691	1964	10492	0
1	4	8	"yfbT"	"STM2334"	2560	15850	100	1614	1511	372	71	75	19	100	100	0	6794	6146	1648	53	59	40	100	100	0	0.229	0.236	0.234	0.239	1.120	0.232	0.987	80	432	8284	7533	-2.127	1543	6741	1440	6093	0
1	5	8	""	"STM2340"	2740	15840	100	397	405	154	74	75	18	100	100	0	11225	11026	4268	53	55	9	100	100	0	0.029	0.030	0.030	0.030	1.196	0.031	0.951	80	419	11495	11304	-5.112	323	11172	331	10973	0
1	6	8	""	"STM2344"	2910	15860	100	380	372	122	72	75	19	98	95	0	10738	10082	3097	55	72	74	100	100	0	0.029	0.030	0.030	0.029	1.397	0.030	0.945	80	409	10991	10327	-5.116	308	10683	300	10027	0
1	7	8	""	"STM2528"	3090	15850	100	242	246	47	72	74	17	100	98	0	15618	15774	3234	55	73	74	100	100	0	0.011	0.011	0.012	0.012	1.138	0.011	0.919	80	420	15733	15893	-6.516	170	15563	174	15719	0
1	8	8	"nifU"	"STM2542"	3260	15840	110	5410	5413	2282	73	76	22	100	100	0	6581	6388	2507	54	59	22	100	100	0	0.818	0.843	0.825	0.845	1.130	0.851	0.980	80	466	11864	11674	-0.290	5337	6527	5340	6334	0
1	9	8	"yjdL"	"STM2560"	3440	15850	100	852	808	208	73	77	24	100	100	0	19726	18585	4592	53	59	25	100	100	0	0.040	0.040	0.039	0.039	1.155	0.039	0.973	80	432	20452	19267	-4.658	779	19673	735	18532	0
1	10	8	"yfhK"	"STM2564"	3620	15850	110	766	845	326	73	75	19	100	100	0	10371	11337	4327	53	58	32	100	100	0	0.067	0.068	0.068	0.068	1.139	0.068	0.961	80	492	11011	12056	-3.896	693	10318	772	11284	0
1	11	8	""	"STM2575"	3800	15840	110	385	387	91	72	74	19	100	98	0	19039	18727	4630	53	60	34	100	100	0	0.016	0.017	0.017	0.017	1.195	0.017	0.953	80	478	19299	18989	-5.923	313	18986	315	18674	0
1	12	8	""	"STM2590"	3980	15850	100	212	212	48	72	73	16	98	96	0	15291	14890	3548	54	59	25	100	100	0	0.009	0.009	0.012	0.012	1.196	0.009	0.891	80	439	15377	14976	-6.766	140	15237	140	14836	0
1	13	8	"yraO"	"STM3266"	4150	15840	100	1908	1996	633	70	73	18	100	100	0	11410	11561	3141	54	58	18	100	100	0	0.162	0.167	0.167	0.166	1.094	0.168	0.978	80	440	13194	13433	-2.627	1838	11356	1926	11507	0
1	14	8	"yhbU"	"STM3274"	4340	15850	100	387	456	242	71	74	18	100	100	0	19859	19243	5585	55	58	16	100	100	0	0.016	0.020	0.016	0.019	1.476	0.019	0.699	80	430	20120	19573	-5.970	316	19804	385	19188	0
1	15	8	""	"STM3278"	4510	15840	100	290	284	61	73	74	17	100	100	0	12702	11879	2625	54	59	27	100	100	0	0.017	0.018	0.018	0.018	1.262	0.017	0.894	80	396	12865	12036	-5.865	217	12648	211	11825	0
1	16	8	"yhbC"	"STM3288"	4680	15850	100	4143	4333	1670	75	85	61	100	100	0	7073	7241	2335	55	76	100	100	100	0	0.580	0.593	0.578	0.586	1.095	0.606	0.974	80	428	11086	11444	-0.787	4068	7018	4258	7186	0
1	17	8	"mrsA"	"STM3294"	4870	15850	100	5075	5234	777	73	87	67	100	100	0	21364	22154	3245	55	78	106	100	100	0	0.235	0.234	0.234	0.234	1.058	0.231	0.988	80	418	26311	27260	-2.091	5002	21309	5161	22099	0
1	18	8	"rplU"	"STM3304"	5040	15850	100	10469	10439	5449	74	86	58	100	100	0	4416	4327	1802	54	62	43	98	97	0	2.383	2.426	2.367	2.408	1.204	2.589	0.968	80	418	14757	14638	1.253	10395	4362	10365	4273	0
1	19	8	"ybgJ"	"STM0712"	5220	15840	100	1625	1731	366	72	83	56	100	100	0	12165	12866	2486	54	62	34	100	100	0	0.128	0.129	0.129	0.129	1.084	0.129	0.982	80	432	13664	14471	-2.963	1553	12111	1659	12812	0
1	20	8	""	"STM0719"	5400	15850	110	171	174	27	71	74	15	100	100	0	21338	21552	3063	55	84	217	100	100	0	0.005	0.005	0.000	0.000	1.000	0.005	0.828	80	478	21383	21600	-7.734	100	21283	103	21497	0
1	21	8	""	"STM0725"	5570	15840	90	87	88	18	72	74	17	42	15	0	6999	6847	1648	56	239	1036	100	100	0	0.002	0.002	0.014	0.014	1.072	0.003	0.186	52	365	6958	6807	-8.854	15	6943	16	6791	0
1	22	8	"sdhA"	"STM0734"	5760	15840	100	1950	1853	537	74	76	18	100	100	0	22112	20669	5819	54	183	922	100	100	0	0.085	0.086	0.086	0.086	1.114	0.086	0.985	80	438	23934	22394	-3.556	1876	22058	1779	20615	0
1	23	8	"tolQ"	"STM0745"	5930	15850	100	2491	2536	673	73	79	37	100	100	0	13032	13161	2970	54	93	231	100	100	0	0.186	0.188	0.187	0.186	1.079	0.189	0.985	80	418	15396	15570	-2.424	2418	12978	2463	13107	0
1	24	8	"nadA"	"STM0756"	6110	15830	100	1263	1267	284	73	77	35	100	100	0	21321	20978	4991	55	76	131	100	100	0	0.056	0.057	0.056	0.058	1.143	0.056	0.978	80	462	22456	22117	-4.160	1190	21266	1194	20923	0
1	1	9	"yliJ"	"STM0862"	2020	16030	100	2874	2926	599	71	73	18	100	100	0	14718	15250	3347	55	127	202	100	100	0	0.191	0.188	0.187	0.189	1.148	0.186	0.984	80	427	17466	18050	-2.387	2803	14663	2855	15195	0
1	2	9	""	"STM0869"	2190	16020	140	500	446	153	73	76	19	93	91	0	13553	11707	4423	55	133	201	96	94	0	0.032	0.032	0.032	0.032	1.521	0.032	0.969	156	584	13925	12025	-4.982	427	13498	373	11652	0
1	3	9	"potF"	"STM0877"	2370	16030	100	382	369	133	70	72	18	98	98	0	12182	11898	4662	54	81	118	100	100	0	0.026	0.025	0.025	0.025	1.275	0.025	0.957	80	398	12440	12143	-5.281	312	12128	299	11844	0
1	4	9	""	"STM0884"	2560	16030	100	287	280	78	69	70	16	98	98	0	23951	21829	6508	54	69	89	100	100	0	0.009	0.010	0.011	0.012	1.149	0.010	0.924	80	430	24115	21986	-6.776	218	23897	211	21775	0
1	5	9	""	"STM0893"	2730	16030	100	309	307	57	70	72	16	100	100	0	20977	20278	3692	54	72	103	100	100	0	0.011	0.012	0.012	0.013	1.165	0.012	0.929	80	440	21162	20461	-6.452	239	20923	237	20224	0
1	6	9	""	"STM0897"	2910	16030	100	94	98	26	71	72	16	62	32	0	10565	10062	2025	55	67	68	100	100	0	0.002	0.003	0.010	0.010	1.000	0.003	0.260	80	430	10533	10034	-8.836	23	10510	27	10007	0
1	7	9	""	"STM1032"	3100	16030	100	318	361	136	70	72	15	100	100	0	15482	17932	6830	54	61	33	100	100	0	0.016	0.016	0.016	0.016	1.210	0.017	0.953	80	430	15676	18169	-5.959	248	15428	291	17878	0
1	8	9	""	"STM1036"	3270	16030	100	211	215	79	70	72	16	95	92	0	12052	12098	5097	54	57	16	100	100	0	0.012	0.012	0.013	0.013	1.171	0.012	0.895	80	418	12139	12189	-6.411	141	11998	145	12044	0
1	9	9	""	"STM1041"	3440	16030	100	296	315	123	71	74	18	100	98	0	11057	10751	4405	53	57	18	100	100	0	0.020	0.023	0.023	0.022	1.237	0.023	0.933	80	408	11229	10942	-5.612	225	11004	244	10698	0
1	10	9	"metH"	"STM4188"	3620	16030	100	512	510	175	69	71	16	97	96	0	11762	11090	3981	53	56	17	100	100	0	0.038	0.040	0.039	0.039	1.202	0.040	0.968	80	432	12152	11478	-4.724	443	11709	441	11037	0
1	11	9	""	"STM4197"	3800	16030	100	83	91	36	69	71	17	43	21	0	3189	4009	3315	54	57	18	100	100	0	0.004	0.006	0.011	0.012	1.296	0.008	0.558	80	442	3149	3977	-7.807	14	3135	22	3955	0
1	12	9	""	"STM4201"	3980	16030	100	157	160	45	70	72	16	96	92	0	12285	12371	3944	54	57	15	100	100	0	0.007	0.007	0.011	0.011	1.115	0.007	0.811	80	420	12318	12407	-7.135	87	12231	90	12317	0
1	13	9	"mntH"	"STM2408"	4150	16020	110	8947	8501	1489	70	76	29	100	100	0	29548	27959	4659	55	73	116	100	100	0	0.301	0.302	0.301	0.302	1.058	0.301	0.990	80	479	38370	36335	-1.732	8877	29493	8431	27904	0
1	14	9	"pduN"	"STM2049"	4330	16020	90	106	116	45	70	76	31	57	19	0	3431	4008	2344	55	82	125	100	100	0	0.011	0.012	0.013	0.014	1.307	0.013	0.651	52	357	3412	3999	-6.551	36	3376	46	3953	0
1	15	9	""	"STM2636"	4510	16020	100	1084	1085	173	72	73	16	100	100	0	30436	30023	3863	55	63	40	100	100	0	0.033	0.034	0.034	0.033	1.162	0.034	0.981	80	430	31393	30981	-4.908	1012	30381	1013	29968	0
1	16	9	"rplI"	"STM4394"	4680	16020	100	8957	8759	2207	73	78	37	100	100	0	6026	6040	1411	54	61	37	100	100	0	1.488	1.451	1.446	1.442	1.097	1.461	0.990	80	408	14856	14672	0.573	8884	5972	8686	5986	0
1	17	9	"sitC"	"STM2863"	4860	16020	100	18175	18279	4302	72	111	240	100	100	0	12841	12854	2935	54	86	200	100	100	0	1.416	1.422	1.418	1.418	1.084	1.424	0.992	80	430	30890	31007	0.502	18103	12787	18207	12800	0
1	18	9	"bcfD"	"STM0024"	5040	16020	100	139	146	46	70	105	239	0	0	0	9674	9643	3921	54	85	199	100	100	0	0.007	0.008	0.013	0.014	1.457	0.008	0.602	80	430	9689	9665	-7.123	69	9620	76	9589	0
1	19	9	""	"PSLT065"	5220	16020	100	80	89	37	67	69	14	43	23	0	2168	2437	2094	53	56	14	100	100	0	0.006	0.009	0.017	0.020	2.111	0.012	0.490	80	432	2128	2406	-7.346	13	2115	22	2384	0
1	20	9	"trbD"	"PSLT083"	5400	16020	100	93	103	43	69	70	15	62	37	0	2737	3695	3076	53	57	19	100	100	0	0.009	0.009	0.013	0.014	1.246	0.011	0.666	80	420	2708	3676	-6.805	24	2684	34	3642	0
1	21	9	"yneG"	"STM1526"	5580	16020	100	167	180	73	70	72	16	100	95	0	3863	4164	2339	53	61	85	100	100	0	0.025	0.027	0.026	0.026	1.326	0.027	0.888	80	430	3907	4221	-5.296	97	3810	110	4111	0
1	22	9	"dcuS"	"STM4304"	5750	16020	110	1062	1065	136	71	74	24	100	100	0	31744	30991	3438	53	125	593	100	100	0	0.031	0.032	0.032	0.032	1.095	0.032	0.979	80	466	32682	31932	-4.999	991	31691	994	30938	0
1	23	9	"yjdE"	"STM4294"	5930	16020	110	741	751	84	71	75	27	100	100	0	31639	31097	2589	55	204	759	100	100	0	0.021	0.022	0.022	0.022	1.107	0.022	0.979	80	478	32254	31722	-5.559	670	31584	680	31042	0
1	24	9	""	"STM4307"	6120	16020	100	171	196	105	69	71	20	100	93	0	4922	5640	3331	55	135	493	100	100	0	0.021	0.023	0.021	0.021	1.351	0.025	0.896	80	476	4969	5712	-5.576	102	4867	127	5585	0
1	1	10	""	"STM4597"	2020	16220	100	224	260	145	70	71	17	100	98	0	2632	3055	2245	53	86	132	100	97	0	0.060	0.063	0.063	0.064	1.391	0.061	0.902	80	462	2733	3192	-4.066	154	2579	190	3002	0
1	2	10	""	"STM0257"	2200	16210	100	461	476	232	71	73	18	98	97	0	12224	12322	7620	53	91	146	100	98	0	0.032	0.033	0.033	0.033	1.336	0.029	0.915	80	425	12561	12674	-4.964	390	12171	405	12269	0
1	3	10	""	"STM0275"	2390	16210	100	76	82	26	71	73	17	30	11	0	2379	2728	1915	52	56	31	100	100	0	0.002	0.004	0.014	0.016	1.308	0.007	0.263	80	419	2332	2687	-8.862	5	2327	11	2676	0
1	4	10	""	"STM0284"	2560	16210	100	72	75	19	69	71	15	23	12	0	1126	1242	765	53	53	7	100	100	0	0.003	0.005	0.029	0.027	1.863	0.006	0.052	80	420	1076	1195	-8.482	3	1073	6	1189	0
1	5	10	""	"STM0292"	2730	16210	90	228	248	102	68	70	17	98	96	0	2895	3098	1602	53	57	28	100	100	0	0.056	0.059	0.059	0.058	1.266	0.059	0.928	52	348	3002	3225	-4.151	160	2842	180	3045	0
1	6	10	"safB"	"STM0300"	2910	16210	100	349	343	83	67	69	17	100	98	0	7820	7539	1873	54	61	39	100	100	0	0.036	0.037	0.037	0.037	1.191	0.036	0.947	80	430	8048	7761	-4.783	282	7766	276	7485	0
1	7	10	"ycfM"	"STM1207"	3080	16200	90	760	837	382	68	72	28	100	100	0	3157	3411	1456	54	79	134	100	100	0	0.223	0.229	0.214	0.223	1.169	0.220	0.946	52	358	3795	4126	-2.165	692	3103	769	3357	0
1	8	10	"ycfS"	"STM1215"	3270	16210	100	1008	1001	414	71	75	26	100	100	0	4560	4489	1922	54	71	118	100	100	0	0.208	0.210	0.206	0.213	1.284	0.208	0.968	80	439	5443	5365	-2.266	937	4506	930	4435	0
1	9	10	"ycfD"	"STM1229"	3450	16200	110	2885	2944	640	70	72	16	100	100	0	23357	23641	4768	52	56	26	100	100	0	0.121	0.122	0.121	0.121	1.079	0.121	0.982	80	454	26120	26463	-3.049	2815	23305	2874	23589	0
1	10	10	"icdA"	"STM1238"	3620	16210	100	606	781	494	70	71	16	100	100	0	1429	1755	1234	52	56	26	100	100	0	0.389	0.417	0.404	0.434	1.541	0.405	0.958	80	420	1913	2414	-1.361	536	1377	711	1703	0
1	11	10	""	"STM1261"	3800	16210	100	107	109	27	69	70	16	83	60	0	1735	1752	547	53	56	22	100	100	0	0.023	0.024	0.025	0.025	1.509	0.023	0.521	80	420	1720	1739	-5.468	38	1682	40	1699	0
1	12	10	""	"STM1273"	3980	16210	100	250	249	60	70	71	16	100	100	0	7282	7584	1987	54	65	58	100	100	0	0.025	0.024	0.023	0.023	1.260	0.023	0.906	80	420	7408	7709	-5.328	180	7228	179	7530	0
1	13	10	"ydgA"	"STM1466"	4160	16200	100	3300	3186	1037	71	74	19	100	100	0	20223	19054	5396	54	72	83	100	100	0	0.160	0.164	0.163	0.161	1.164	0.165	0.976	80	432	23398	22115	-2.643	3229	20169	3115	19000	0
1	14	10	""	"STM1472"	4340	16200	110	491	472	109	73	74	18	100	100	0	26438	25450	6450	53	63	44	100	100	0	0.016	0.016	0.016	0.016	1.186	0.015	0.957	80	478	26803	25796	-5.980	418	26385	399	25397	0
1	15	10	""	"STM1481"	4510	16200	100	1739	1701	304	72	74	19	100	100	0	22282	21051	4330	53	75	128	100	100	0	0.075	0.078	0.077	0.078	1.146	0.076	0.978	80	420	23896	22627	-3.737	1667	22229	1629	20998	0
1	16	10	"ynfL"	"STM1487"	4690	16200	100	748	772	260	69	73	19	100	100	0	13685	13890	4351	54	74	127	100	100	0	0.050	0.051	0.051	0.050	1.148	0.051	0.970	80	432	14310	14539	-4.327	679	13631	703	13836	0
1	17	10	""	"STM1494"	4870	16210	100	211	213	36	68	70	17	100	100	0	14232	13656	1784	54	68	98	100	100	0	0.010	0.011	0.012	0.012	1.135	0.010	0.883	80	430	14321	13747	-6.631	143	14178	145	13602	0
1	18	10	"ynfC"	"STM1501"	5050	16210	110	839	818	292	69	71	17	100	100	0	6106	6025	2181	54	71	63	100	100	0	0.127	0.125	0.125	0.124	1.142	0.125	0.976	80	466	6822	6720	-2.974	770	6052	749	5971	0
1	19	10	""	"STM2780"	5220	16200	100	3200	3090	791	71	72	18	100	100	0	18078	17268	4451	53	73	81	100	100	0	0.174	0.175	0.174	0.175	1.156	0.174	0.983	80	420	21154	20234	-2.526	3129	18025	3019	17215	0
1	20	10	""	"STM2788"	5400	16200	100	227	234	78	69	71	17	100	96	0	5365	5538	2335	53	63	70	100	100	0	0.030	0.030	0.030	0.029	1.342	0.030	0.926	80	432	5470	5650	-5.071	158	5312	165	5485	0
1	21	10	"ygaU"	"STM2795"	5580	16200	100	569	584	244	68	70	16	100	100	0	6419	6692	2848	52	53	10	100	100	0	0.079	0.078	0.077	0.077	1.141	0.078	0.974	80	432	6868	7156	-3.668	501	6367	516	6640	0
1	22	10	"yihD"	"STM3995"	5760	16200	100	303	331	142	69	70	17	100	100	0	1972	2131	1017	53	71	334	100	95	0	0.122	0.126	0.118	0.122	1.260	0.126	0.933	80	420	2153	2340	-3.036	234	1919	262	2078	0
1	23	10	""	"STM4015"	5930	16200	110	392	400	77	72	74	19	100	100	0	18257	18438	2927	53	114	349	100	100	0	0.018	0.018	0.018	0.018	1.145	0.018	0.953	80	478	18524	18713	-5.830	320	18204	328	18385	0
1	24	10	"fdhE"	"STM4034"	6120	16200	110	1535	1555	479	68	70	17	100	100	0	9640	9890	2625	53	98	229	100	100	0	0.153	0.151	0.150	0.149	1.129	0.153	0.972	80	523	11054	11324	-2.708	1467	9587	1487	9837	0
1	1	11	""	"STM2940"	2030	16390	100	314	306	92	68	71	17	100	98	0	13456	12353	4418	53	55	10	100	100	0	0.018	0.019	0.019	0.019	1.186	0.019	0.954	80	441	13649	12538	-5.768	246	13403	238	12300	0
1	2	11	"ygcB"	"STM2944"	2210	16390	100	363	363	71	70	71	17	100	100	0	46765	44530	7653	53	54	9	100	100	0	0.006	0.007	0.000	0.000	1.000	0.007	0.953	80	407	47005	44770	-7.317	293	46712	293	44477	0
1	3	11	"relA"	"STM2956"	2370	16380	110	923	1039	550	69	71	19	100	100	0	4147	4677	2404	52	54	11	100	100	0	0.209	0.210	0.206	0.203	1.194	0.213	0.983	80	453	4949	5595	-2.262	854	4095	970	4625	0
1	4	11	"yqcD"	"STM2968"	2560	16390	100	436	487	212	69	70	16	100	100	0	4821	5291	2587	53	55	9	100	100	0	0.077	0.080	0.080	0.079	1.157	0.079	0.974	80	442	5135	5656	-3.700	367	4768	418	5238	0
1	5	11	"fucP"	"STM2975"	2740	16380	110	140	143	35	69	71	17	95	87	0	17140	16389	3858	54	57	16	100	100	0	0.004	0.005	0.000	0.000	1.000	0.004	0.691	80	466	17157	16409	-7.911	71	17086	74	16335	0
1	6	11	"fucU"	"STM2978"	2910	16380	100	211	211	58	70	71	17	98	98	0	8561	8346	2752	53	57	21	100	100	0	0.017	0.017	0.017	0.017	1.236	0.017	0.912	80	418	8649	8434	-5.915	141	8508	141	8293	0
1	7	11	"exbB"	"STM3159"	3090	16380	100	13456	12882	2799	70	72	19	100	100	0	11802	11580	2348	54	60	41	100	100	0	1.139	1.112	1.118	1.105	1.090	1.115	0.991	80	452	25134	24338	0.188	13386	11748	12812	11526	0
1	8	11	"ygiR"	"STM3168"	3280	16380	110	1100	1032	280	69	71	18	100	100	0	25288	23511	6011	54	63	70	100	100	0	0.041	0.041	0.041	0.040	1.094	0.041	0.990	80	466	26265	24420	-4.613	1031	25234	963	23457	0
1	9	11	"ygiW"	"STM3176"	3450	16380	100	1041	1179	883	69	71	17	100	100	0	3629	3927	2645	53	63	74	100	100	0	0.272	0.287	0.278	0.274	1.165	0.303	0.979	80	418	4548	4984	-1.879	972	3576	1110	3874	0
1	10	11	"STMF1.41"	"Not LT2a92"	3630	16380	90	225	226	79	68	69	15	100	100	0	249	276	110	53	54	8	100	100	0	0.801	0.709	0.770	0.679	1.481	0.706	0.804	52	340	353	381	-0.320	157	196	158	223	0
1	11	11	""	"STM2668"	3800	16380	110	683	689	190	68	70	16	100	100	0	17567	17496	4739	53	81	203	100	100	0	0.035	0.036	0.035	0.035	1.155	0.036	0.977	80	466	18129	18064	-4.832	615	17514	621	17443	0
1	12	11	""	"STM2682"	3980	16380	100	208	259	245	69	71	16	98	96	0	1147	1454	1618	53	85	214	98	96	0	0.127	0.136	0.128	0.123	1.451	0.144	0.961	80	420	1233	1591	-2.976	139	1094	190	1401	0
1	13	11	""	"STM0497"	4160	16380	100	230	224	63	69	70	16	97	96	0	9609	8686	2698	53	56	17	100	100	0	0.017	0.018	0.018	0.018	1.275	0.018	0.904	80	432	9717	8788	-5.891	161	9556	155	8633	0
1	14	11	"tesA"	"STM0506"	4340	16380	100	2876	2682	735	69	71	15	100	100	0	12079	11074	2651	53	57	20	100	100	0	0.233	0.237	0.236	0.232	1.161	0.238	0.987	80	420	14833	13634	-2.099	2807	12026	2613	11021	0
1	15	11	"allR"	"STM0516"	4510	16380	100	2600	2386	680	71	73	16	100	100	0	14073	12886	3352	53	55	14	100	100	0	0.180	0.180	0.181	0.178	1.126	0.181	0.988	80	420	16549	15148	-2.471	2529	14020	2315	12833	0
1	16	11	"allP"	"STM0522"	4690	16380	100	273	272	40	67	70	16	100	100	0	25500	25840	2564	53	77	171	100	100	0	0.008	0.008	0.011	0.011	1.048	0.008	0.928	80	432	25653	25992	-6.949	206	25447	205	25787	0
1	17	11	"glxK"	"STM0525"	4870	16380	100	415	424	113	66	68	17	100	100	0	20604	21129	4817	55	100	232	100	100	0	0.017	0.017	0.017	0.017	1.186	0.017	0.956	80	396	20898	21432	-5.880	349	20549	358	21074	0
1	18	11	"ylbF"	"STM0531"	5040	16380	100	142	142	41	67	69	16	92	86	0	11570	10451	3650	54	77	150	100	100	0	0.007	0.007	0.011	0.012	1.237	0.007	0.772	80	408	11591	10472	-7.263	75	11516	75	10397	0
1	19	11	"yhgN"	"STM3540"	5220	16380	100	267	273	81	68	70	16	100	100	0	5563	5277	1689	53	57	17	100	100	0	0.036	0.039	0.037	0.039	1.293	0.039	0.920	80	432	5709	5429	-4.791	199	5510	205	5224	0
1	20	11	""	"STM2186"	5400	16380	110	332	332	62	70	71	16	100	100	0	24238	24861	4724	52	60	51	100	100	0	0.011	0.011	0.011	0.012	1.099	0.010	0.947	80	480	24448	25071	-6.528	262	24186	262	24809	0
1	21	11	"folE"	"STM2193"	5580	16380	100	817	813	323	69	70	15	100	100	0	4322	4128	1721	52	59	54	100	100	0	0.175	0.183	0.184	0.181	1.155	0.182	0.983	80	420	5018	4820	-2.513	748	4270	744	4076	0
1	22	11	"yeiH"	"STM2202"	5760	16380	100	462	471	196	68	70	16	100	100	0	6508	6604	2823	52	53	8	100	100	0	0.061	0.062	0.060	0.060	1.184	0.062	0.967	80	420	6850	6955	-4.034	394	6456	403	6552	0
1	23	11	""	"STM2225"	5930	16380	110	673	692	240	70	72	18	100	100	0	6474	6521	2450	52	71	184	100	100	0	0.094	0.096	0.097	0.097	1.165	0.095	0.967	80	452	7025	7091	-3.413	603	6422	622	6469	0
1	24	11	""	"STM2235"	6110	16370	100	265	257	74	68	69	17	98	96	0	15008	13863	4519	52	59	31	100	100	0	0.013	0.014	0.014	0.014	1.180	0.014	0.933	80	462	15153	14000	-6.246	197	14956	189	13811	0
1	1	12	"phoP"	"STM1231"	2010	16560	110	2669	3218	2985	68	70	18	100	100	0	3437	3939	3346	52	53	14	100	100	0	0.768	0.810	0.777	0.798	1.247	0.850	0.984	80	516	5986	7037	-0.380	2601	3385	3150	3887	0
1	2	12	"phoP"	"STM1231"	2200	16570	100	5568	5125	2022	69	71	20	100	100	0	6687	6297	2251	52	53	14	100	100	0	0.829	0.810	0.792	0.790	1.141	0.822	0.989	80	418	12134	11301	-0.271	5499	6635	5056	6245	0
1	3	12	"phoP"	"STM1231"	2370	16560	100	7610	7355	2364	70	77	48	100	100	0	8960	8723	2515	52	61	55	100	100	0	0.846	0.840	0.833	0.835	1.102	0.849	0.989	80	430	16448	15956	-0.241	7540	8908	7285	8671	0
1	4	12	"phoQ"	"STM1230"	2550	16560	90	1649	1579	432	71	79	52	100	100	0	5984	5798	1489	53	64	61	100	100	0	0.266	0.262	0.261	0.260	1.110	0.262	0.982	52	356	7509	7253	-1.910	1578	5931	1508	5745	0
1	5	12	"phoQ"	"STM1230"	2730	16560	110	7759	7675	641	72	97	220	100	100	0	28236	27737	2193	53	187	1243	100	100	0	0.273	0.275	0.275	0.274	1.066	0.274	0.991	80	504	35870	35287	-1.874	7687	28183	7603	27684	0
1	6	12	"hupA"	"STM4170"	2910	16560	90	6467	6611	2729	71	120	267	100	100	0	3604	3711	1481	53	225	1379	98	80	0	1.801	1.788	1.784	1.783	1.102	1.787	0.990	52	356	9947	10198	0.849	6396	3551	6540	3658	0
1	7	12	"sopB"	"STM1091"	3080	16560	100	4683	4676	2353	69	84	75	100	100	0	7655	7531	3651	54	64	52	100	100	0	0.607	0.616	0.611	0.609	1.172	0.621	0.990	80	432	12215	12084	-0.720	4614	7601	4607	7477	0
1	8	12	"pipC"	"STM0375"	3260	16560	110	1844	1854	578	67	70	19	100	100	0	3783	3739	1118	53	58	24	100	100	0	0.476	0.485	0.484	0.482	1.100	0.486	0.988	80	481	5507	5473	-1.070	1777	3730	1787	3686	0
1	9	12	"pipC"	"STM0375"	3440	16550	100	1995	1896	635	68	71	20	100	100	0	4170	3850	1270	53	59	28	100	100	0	0.468	0.481	0.479	0.481	1.124	0.483	0.990	80	430	6044	5625	-1.095	1927	4117	1828	3797	0
1	10	12	"pipC"	"STM0375"	3620	16550	110	2289	2232	946	67	71	18	100	100	0	4639	4412	1879	52	58	24	100	100	0	0.484	0.497	0.500	0.502	1.164	0.495	0.982	80	504	6809	6525	-1.046	2222	4587	2165	4360	0
1	11	12	"ssrB"	"STM1391"	3810	16560	100	543	526	143	68	70	17	100	100	0	9192	8569	2317	53	63	87	100	100	0	0.052	0.054	0.054	0.053	1.173	0.054	0.967	80	430	9614	8974	-4.266	475	9139	458	8516	0
1	12	12	"ssrB"	"STM1391"	3980	16560	100	597	604	156	67	70	17	100	100	0	10706	10697	2966	52	61	40	100	100	0	0.050	0.050	0.050	0.050	1.141	0.050	0.974	80	420	11184	11182	-4.329	530	10654	537	10645	0
1	13	12	"lrp"	"STM0959"	4160	16560	100	1743	1856	761	69	71	17	100	100	0	3847	4156	1554	51	57	36	100	100	0	0.441	0.435	0.428	0.428	1.120	0.442	0.982	80	435	5470	5892	-1.181	1674	3796	1787	4105	0
1	14	12	"lrp"	"STM0959"	4330	16560	110	4459	4486	1000	69	73	24	100	100	0	9577	9501	2056	52	59	49	100	100	0	0.461	0.467	0.468	0.466	1.069	0.466	0.993	80	452	13915	13866	-1.117	4390	9525	4417	9449	0
1	15	12	"gyrA"	"STM2272"	4500	16550	90	4580	4479	1619	72	80	44	100	100	0	9936	10041	4058	53	79	132	100	100	0	0.456	0.441	0.450	0.443	1.127	0.429	0.970	52	357	14391	14395	-1.132	4508	9883	4407	9988	0
1	16	12	"gyrA"	"STM2272"	4690	16560	100	3827	4015	2121	68	74	37	100	100	0	8573	8662	4337	52	66	110	100	100	0	0.441	0.458	0.452	0.450	1.119	0.465	0.992	80	439	12280	12557	-1.181	3759	8521	3947	8610	0
1	17	12	"gyrA"	"STM2272"	4870	16550	110	12571	12018	3125	67	70	18	100	100	0	24344	23925	6006	53	57	31	100	100	0	0.515	0.501	0.500	0.499	1.069	0.499	0.993	80	466	36795	35823	-0.958	12504	24291	11951	23872	0
1	18	12	"csrA"	"STM2826"	5050	16560	100	956	1021	609	67	70	18	100	100	0	2493	2528	1361	52	56	32	100	100	0	0.364	0.385	0.374	0.376	1.173	0.398	0.966	80	420	3330	3430	-1.457	889	2441	954	2476	0
1	19	12	"crp"	"STM3466"	5220	16550	90	1709	1662	458	68	73	37	100	100	0	5584	5238	1368	52	73	138	100	100	0	0.297	0.307	0.304	0.306	1.113	0.309	0.985	52	356	7173	6780	-1.753	1641	5532	1594	5186	0
1	20	12	"yhhP"	"STM3578"	5410	16560	100	200	280	275	67	73	34	100	91	0	1561	2205	2463	51	68	126	100	100	0	0.088	0.099	0.096	0.093	1.299	0.104	0.938	80	427	1643	2367	-3.505	133	1510	213	2154	0
1	21	12	"yhhP"	"STM3578"	5580	16550	100	298	302	90	65	68	15	100	100	0	2806	2603	901	51	52	6	100	100	0	0.085	0.093	0.091	0.092	1.205	0.091	0.951	80	408	2988	2789	-3.564	233	2755	237	2552	0
1	22	12	"topA"	"STM1714"	5750	16550	90	440	411	132	66	68	15	100	100	0	2947	2669	962	52	56	23	100	100	0	0.129	0.132	0.132	0.132	1.153	0.129	0.965	52	348	3269	2962	-2.952	374	2895	345	2617	0
1	23	12	"topA"	"STM1714"	5930	16550	110	4552	4202	1120	68	71	20	100	100	0	29685	27849	7406	52	73	128	100	100	0	0.151	0.149	0.149	0.148	1.078	0.148	0.992	80	478	34117	31931	-2.724	4484	29633	4134	27797	0
1	24	12	"topA"	"STM1714"	6100	16550	90	437	462	180	68	71	22	100	100	0	3079	3180	1302	53	81	146	100	100	0	0.122	0.126	0.123	0.123	1.209	0.126	0.964	52	372	3395	3521	-3.036	369	3026	394	3127	0
1	1	13	"ctrl-buffer"	"ctrl-buffer"	2020	16740	100	66	67	16	67	68	15	15	2	0	53	55	10	49	50	7	31	13	0	-0.250	0.000	1.286	1.511	3.396	27.313	0.003	80	464	3	6	Error	-1	4	0	6	-50
1	2	13	"ctrl-buffer"	"ctrl-buffer"	2200	16740	100	68	70	17	66	67	17	21	6	0	52	53	6	50	50	6	27	7	0	1.000	1.333	2.333	2.616	3.594	86.437	0.001	80	418	4	7	0.000	2	2	4	3	-50
1	3	13	"ctrl-buffer"	"ctrl-buffer"	2370	16740	100	68	69	15	65	67	15	25	3	0	53	53	8	50	51	11	13	2	0	1.000	1.333	2.111	1.725	3.511	34.131	0.003	80	420	6	7	0.000	3	3	4	3	-50
1	4	13	"ctrl-buffer"	"ctrl-buffer"	2550	16740	100	65	66	14	66	68	16	12	2	0	55	54	8	49	51	13	12	1	0	-0.167	0.000	1.143	1.084	4.058	0.017	0.001	80	430	5	5	Error	-1	6	0	5	-50
1	5	13	"ctrl-buffer"	"ctrl-buffer"	2730	16740	100	67	69	14	69	72	49	0	0	0	56	56	9	49	75	493	0	0	0	-0.286	0.000	1.208	1.314	3.807	0.021	0.001	80	420	5	7	Error	-2	7	0	7	-50
1	6	13	"ctrl-buffer"	"ctrl-buffer"	2910	16740	100	67	70	14	66	70	25	7	1	0	52	52	7	50	53	22	0	0	0	0.500	2.000	1.667	1.640	2.825	33.040	0.003	80	418	3	6	-1.000	1	2	4	2	-50
1	7	13	"ctrl-buffer"	"ctrl-buffer"	3080	16740	100	71	71	15	66	68	16	22	3	0	57	63	16	51	51	7	45	35	0	0.833	0.417	1.375	1.320	3.475	7.062	0.007	80	420	11	17	-0.263	5	6	5	12	-50
1	8	13	"ctrl-buffer"	"ctrl-buffer"	3260	16740	100	67	68	14	67	68	15	16	1	0	52	54	9	51	52	15	10	1	0	0.000	0.333	2.333	1.757	3.343	0.024	0.001	80	420	1	4	Error	0	1	1	3	-50
1	9	13	"ctrl-buffer"	"ctrl-buffer"	3440	16740	100	70	74	18	67	68	15	30	11	0	65	90	107	51	52	8	63	46	0	0.214	0.179	0.666	0.586	3.814	0.477	0.872	80	430	17	46	-2.222	3	14	7	39	-50
1	10	13	"ctrl-buffer"	"ctrl-buffer"	3620	16740	100	70	72	15	68	69	15	26	5	0	59	71	31	50	52	15	38	21	0	0.222	0.190	2.000	1.064	5.227	0.218	0.025	80	430	11	25	-2.170	2	9	4	21	-50
1	11	13	"ctrl-buffer"	"ctrl-buffer"	3800	16740	100	64	68	15	66	67	15	20	6	0	60	62	14	50	51	7	55	33	0	-0.200	0.167	1.356	1.098	3.262	6.464	0.016	80	395	8	14	Error	-2	10	2	12	-50
1	12	13	"ctrl-buffer"	"ctrl-buffer"	3970	16740	100	68	69	16	67	69	16	17	2	0	59	62	13	50	51	10	43	21	0	0.111	0.167	0.666	0.751	4.522	0.009	0.000	80	440	10	14	-3.170	1	9	2	12	-50
1	13	13	"ctrl-buffer"	"ctrl-buffer"	4190	16730	60	74	79	20	67	68	15	31	15	0	101	101	22	51	51	8	100	90	0	0.140	0.240	0.286	0.327	3.183	0.298	0.053	32	164	57	62	-2.837	7	50	12	50	0
1	14	13	"ctrl-buffer"	"ctrl-buffer"	4330	16730	100	68	70	15	67	70	21	11	2	0	50	51	8	50	54	42	0	0	0	100000.000	3.000	1.375	1.395	3.799	0.037	0.005	80	404	1	4	16.610	1	0	3	1	-50
1	15	13	"ctrl-buffer"	"ctrl-buffer"	4510	16730	100	64	65	16	67	70	26	6	1	0	54	54	8	50	54	51	0	0	0	-0.750	-0.500	1.417	1.592	3.767	10.919	0.015	80	430	1	2	Error	-3	4	-2	4	-50
1	16	13	"ctrl-buffer"	"ctrl-buffer"	4680	16730	100	62	63	13	66	67	16	5	2	0	54	54	7	50	51	8	23	6	0	-1.000	-0.750	2.268	1.831	4.446	40.626	0.001	80	408	0	1	Error	-4	4	-3	4	-50
1	17	13	"ctrl-buffer"	"ctrl-buffer"	4860	16730	100	65	67	15	67	69	17	15	1	0	55	56	11	51	62	131	0	0	0	-0.500	0.000	1.857	1.795	4.475	0.017	0.000	80	432	2	5	Error	-2	4	0	5	-50
1	18	13	"ctrl-buffer"	"ctrl-buffer"	5040	16730	100	65	67	17	66	67	15	20	3	0	52	55	9	50	51	7	32	15	0	-0.500	0.200	2.000	2.171	3.532	107.109	0.000	80	420	1	6	Error	-1	2	1	5	-50
1	19	13	"ctrl-buffer"	"ctrl-buffer"	5220	16730	100	65	66	14	66	68	20	5	1	0	57	59	11	49	54	59	0	0	0	-0.125	0.000	1.000	1.152	3.478	12.008	0.011	80	442	7	10	Error	-1	8	0	10	-50
1	20	13	"ctrl-buffer"	"ctrl-buffer"	5400	16730	100	63	64	14	66	66	15	12	2	0	54	55	10	49	50	6	41	22	0	-0.600	-0.333	1.667	1.736	3.212	37.714	0.001	80	408	2	4	Error	-3	5	-2	6	-50
1	21	13	"ctrl-buffer"	"ctrl-buffer"	5570	16730	100	64	68	16	64	66	15	18	6	0	53	54	8	50	50	6	31	13	0	0.000	1.000	1.500	1.541	2.947	70.940	0.001	80	420	3	8	Error	0	3	4	4	-50
1	22	13	"ctrl-buffer"	"ctrl-buffer"	5750	16730	100	63	64	14	65	67	16	10	1	0	51	52	6	49	50	9	20	0	0	-1.000	-0.333	3.000	2.477	2.779	0.026	0.003	80	442	0	2	Error	-2	2	-1	3	-50
1	23	13	"ctrl-buffer"	"ctrl-buffer"	5930	16730	100	65	66	17	65	68	18	12	3	0	55	56	11	50	55	78	0	0	0	0.000	0.167	1.667	1.443	3.739	77.962	0.000	80	432	5	7	Error	0	5	1	6	-50
1	24	13	"ctrl-buffer"	"ctrl-buffer"	6110	16730	100	62	62	12	65	67	16	5	1	0	53	54	7	49	50	12	13	1	0	-0.750	-0.600	1.226	1.359	3.133	0.025	0.002	80	474	1	2	Error	-3	4	-3	5	-50
1	1	14	"ydhI"	"STM1443"	2020	16920	100	269	262	117	68	69	16	96	95	0	3210	3128	1732	49	51	9	98	97	0	0.064	0.063	0.063	0.064	1.244	0.064	0.953	80	506	3362	3273	-3.975	201	3161	194	3079	0
1	2	14	"STMB2B.139A"	"Not LT2a93"	2200	16920	90	142	167	91	67	68	15	96	90	0	715	842	591	51	52	11	100	100	0	0.113	0.126	0.117	0.117	1.472	0.131	0.853	52	386	739	891	-3.146	75	664	100	791	0
1	3	14	""	"STM3806"	2390	16920	100	239	263	129	66	67	15	100	98	0	3909	4307	2574	50	55	38	100	100	0	0.045	0.046	0.046	0.046	1.400	0.047	0.934	80	443	4032	4454	-4.479	173	3859	197	4257	0
1	4	14	"pgtE"	"STM2395"	2540	16910	100	601	602	195	67	68	16	100	100	0	13223	12624	3662	51	66	64	100	100	0	0.041	0.043	0.042	0.042	1.213	0.043	0.959	80	423	13706	13108	-4.624	534	13172	535	12573	0
1	5	14	""	"STM3911"	2730	16910	100	95	107	51	68	67	15	72	47	0	1725	1785	1406	50	61	50	100	100	0	0.016	0.022	0.028	0.026	1.596	0.027	0.698	80	450	1702	1774	-5.955	27	1675	39	1735	0
1	6	14	"ygiY"	"STM3178"	2900	16910	100	350	326	124	66	68	16	95	95	0	12990	11643	5239	51	54	25	100	100	0	0.022	0.022	0.023	0.022	1.304	0.022	0.949	80	450	13223	11852	-5.510	284	12939	260	11592	0
1	7	14	""	"STM2880"	3090	16920	110	2440	2607	1806	67	68	16	100	100	0	2688	2860	1818	51	55	25	100	100	0	0.900	0.904	0.880	0.884	1.168	0.934	0.951	80	523	5010	5349	-0.152	2373	2637	2540	2809	0
1	8	14	"ssaU"	"STM1422"	3260	16910	100	204	217	91	68	69	16	96	95	0	8993	9137	4686	51	53	15	100	100	0	0.015	0.016	0.016	0.016	1.243	0.017	0.921	80	440	9078	9235	-6.039	136	8942	149	9086	0
1	9	14	"nrdE"	"STM2807"	3440	16910	100	5699	6714	3425	66	72	33	100	100	0	9562	10765	5351	51	60	60	100	100	0	0.592	0.620	0.622	0.614	1.156	0.624	0.988	80	440	15144	17362	-0.756	5633	9511	6648	10714	0
1	10	14	"cadA"	"STM2559"	3610	16910	100	155	170	70	67	72	34	87	75	0	7391	8349	4764	51	67	68	100	98	0	0.012	0.012	0.013	0.014	1.450	0.012	0.666	80	440	7428	8401	-6.382	88	7340	103	8298	0
1	11	14	"thiL"	"STM0419"	3790	16900	100	813	914	517	67	69	16	100	100	0	4994	5616	3316	51	63	40	100	100	0	0.151	0.152	0.152	0.152	1.162	0.152	0.978	80	439	5689	6412	-2.728	746	4943	847	5565	0
1	12	14	"hin"	"STM2772"	3970	16910	100	366	503	498	67	69	16	100	100	0	2905	4674	5716	51	58	26	100	100	0	0.105	0.094	0.099	0.097	1.299	0.088	0.956	80	452	3153	5059	-3.255	299	2854	436	4623	0
1	13	14	""	"STM3166"	4150	16910	100	178	188	61	66	67	16	100	98	0	8819	9025	3416	52	58	26	100	100	0	0.013	0.014	0.014	0.014	1.214	0.014	0.884	80	488	8879	9095	-6.291	112	8767	122	8973	0
1	14	14	"yjjY"	"STM4599"	4330	16910	100	500	527	225	67	68	16	100	100	0	910	923	439	52	56	23	100	100	0	0.505	0.528	0.519	0.534	1.236	0.520	0.963	80	452	1291	1331	-0.987	433	858	460	871	0
1	15	14	"ybaN"	"STM0482"	4500	16910	100	447	524	406	65	67	16	100	98	0	3057	3408	2586	51	52	9	100	100	0	0.127	0.137	0.136	0.131	1.227	0.144	0.968	80	452	3388	3816	-2.976	382	3006	459	3357	0
1	16	14	""	"STM0571"	4680	16910	100	364	350	99	65	67	16	100	100	0	13248	12842	3964	52	54	14	100	100	0	0.023	0.022	0.022	0.022	1.189	0.022	0.951	80	452	13495	13075	-5.464	299	13196	285	12790	0
1	17	14	"yaiU"	"STM0373"	4850	16910	110	1770	1748	398	67	73	35	100	100	0	33166	32778	7661	52	221	869	100	100	0	0.051	0.051	0.051	0.051	1.106	0.051	0.987	80	532	34817	34407	-4.281	1703	33114	1681	32726	0
1	18	14	""	"STM3653"	5050	16910	110	593	587	121	66	72	35	100	100	0	10224	9995	2395	51	219	867	100	100	0	0.052	0.052	0.053	0.052	1.147	0.052	0.973	80	534	10700	10465	-4.271	527	10173	521	9944	0
1	19	14	""	"STM2195"	5210	16900	90	220	539	617	66	68	16	100	100	0	1565	6098	7720	52	56	23	100	100	0	0.102	0.078	0.077	0.077	1.384	0.078	0.973	52	360	1667	6519	-3.296	154	1513	473	6046	0
1	20	14	"EMPTY"	"EMPTY"	5400	16910	100	64	66	19	65	66	15	16	8	0	53	52	5	50	52	10	5	0	0	-0.333	0.500	2.000	2.146	3.607	0.017	0.001	80	471	2	3	Error	-1	3	1	2	-75
1	21	14	"EMPTY"	"EMPTY"	5570	16910	100	63	64	16	64	66	16	16	2	0	52	52	5	49	50	7	25	1	0	-0.333	0.000	2.667	2.825	3.482	29.614	0.005	80	452	2	3	Error	-1	3	0	3	-75
1	22	14	"EMPTY"	"EMPTY"	5750	16910	100	66	65	16	63	66	15	16	7	0	51	51	7	49	50	7	18	3	0	1.500	1.000	2.071	2.098	3.882	0.058	0.011	80	464	5	4	0.585	3	2	2	2	-75
1	23	14	"EMPTY"	"EMPTY"	5930	16910	100	64	64	15	64	66	15	17	2	0	52	52	6	50	50	7	16	1	0	0.000	0.000	2.417	2.296	3.398	23.010	0.006	80	464	2	2	Error	0	2	0	2	-75
1	24	14	"EMPTY"	"EMPTY"	6110	16910	100	68	68	17	65	67	14	23	10	0	50	51	7	50	50	6	22	5	0	100000.000	3.000	2.000	1.821	3.877	0.025	0.003	80	496	3	4	16.610	3	0	3	1	-75
2	1	1	""	"STM0721"	6530	14550	100	132	134	37	72	73	18	87	80	0	20481	20167	9267	55	57	9	98	98	0	0.003	0.003	0.301	0.078	17.521	0.003	0.746	80	493	20486	20174	-8.411	60	20426	62	20112	0
2	2	1	"dnaC"	"STM4543"	6700	14550	90	1798	2106	861	72	82	68	100	100	0	11737	13567	5430	57	121	412	100	100	0	0.148	0.151	0.146	0.150	1.154	0.149	0.976	52	390	13406	15544	-2.759	1726	11680	2034	13510	0
2	3	1	"gph"	"STM3482"	6890	14560	90	1393	1652	773	72	81	66	100	100	0	8902	10531	4449	57	144	531	100	100	0	0.149	0.151	0.151	0.148	1.103	0.154	0.979	52	409	10166	12054	-2.743	1321	8845	1580	10474	0
2	4	1	""	"STM3547"	7070	14550	90	305	322	79	71	74	18	100	100	0	21055	22510	6148	57	100	419	100	100	0	0.011	0.011	0.012	0.012	1.125	0.011	0.939	52	386	21232	22704	-6.488	234	20998	251	22453	0
2	5	1	""	"STM3259"	7240	14550	80	139	161	94	70	73	18	92	80	0	4354	5338	3857	57	76	123	100	100	0	0.016	0.017	0.017	0.017	1.318	0.019	0.828	52	314	4366	5372	-5.961	69	4297	91	5281	0
2	6	1	"yqjC"	"STM3228"	7430	14560	90	1006	1174	547	70	73	26	100	100	0	5245	5897	2492	57	68	68	100	100	0	0.180	0.189	0.185	0.186	1.136	0.192	0.964	52	402	6124	6944	-2.471	936	5188	1104	5840	0
2	7	1	""	"STM2545"	7600	14550	90	6130	6852	2067	72	77	34	100	100	0	11389	12858	3816	56	69	79	100	100	0	0.535	0.530	0.529	0.535	1.178	0.524	0.975	52	393	17391	19582	-0.904	6058	11333	6780	12802	0
2	8	1	"gltL"	"STM0662"	7780	14540	90	349	394	148	70	74	28	100	100	0	11184	12638	5223	57	66	59	100	100	0	0.025	0.026	0.025	0.026	1.219	0.025	0.930	52	381	11406	12905	-5.318	279	11127	324	12581	0
2	9	1	"asnB"	"STM0680"	7960	14550	100	5203	4870	1331	69	71	17	100	100	0	29843	28351	7227	56	60	22	100	100	0	0.172	0.170	0.171	0.168	1.204	0.169	0.984	80	482	34921	33096	-2.537	5134	29787	4801	28295	0
2	10	1	"nagE"	"STM0685"	8140	14550	90	481	610	449	70	72	17	100	100	0	4542	5646	3917	57	65	43	100	100	0	0.092	0.097	0.091	0.093	1.171	0.102	0.964	52	384	4896	6129	-3.448	411	4485	540	5589	0
2	11	1	"barA"	"STM2958"	8310	14550	90	571	612	281	69	71	16	100	100	0	17528	18103	8239	56	64	42	100	100	0	0.029	0.030	0.030	0.030	1.205	0.030	0.959	52	384	17974	18590	-5.121	502	17472	543	18047	0
2	12	1	"eutA"	"STM2459"	8480	14550	80	114	128	60	67	69	16	90	65	0	4997	6656	5843	57	65	36	100	100	0	0.010	0.009	0.014	0.014	1.273	0.009	0.775	52	308	4987	6660	-6.716	47	4940	61	6599	0
2	13	1	"yigN"	"STM3969"	8660	14550	100	8351	7681	2488	72	78	50	95	93	0	25570	23106	7682	56	80	286	92	92	0	0.324	0.330	0.327	0.349	1.445	0.329	0.969	80	462	33793	30659	-1.624	8279	25514	7609	23050	0
2	14	1	"metE"	"STM3965"	8840	14550	110	7906	7763	1579	74	80	48	100	100	0	38106	35878	7930	57	77	267	100	100	0	0.206	0.215	0.206	0.225	1.436	0.212	0.942	80	528	45881	43510	-2.280	7832	38049	7689	35821	0
2	15	1	"pldB"	"STM3961"	9020	14550	100	9687	8908	2516	72	75	18	100	100	0	25916	24167	6471	57	61	19	100	100	0	0.372	0.366	0.372	0.382	1.334	0.358	0.949	80	452	35474	32946	-1.427	9615	25859	8836	24110	0
2	16	1	"pldA"	"STM3957"	9200	14550	100	9694	9203	2747	72	74	19	100	100	0	21670	20656	5447	57	62	45	100	100	0	0.445	0.443	0.436	0.433	1.345	0.441	0.956	80	450	31235	29730	-1.167	9622	21613	9131	20599	0
2	17	1	"yigF"	"STM3953"	9360	14550	80	2504	2957	1598	71	135	371	100	100	0	9087	9272	2104	59	219	900	100	100	0	0.269	0.313	0.281	0.281	1.577	0.346	0.814	52	298	11461	12099	-1.892	2433	9028	2886	9213	0
2	18	1	"xerC"	"STM3949"	9550	14550	90	4537	4744	1601	74	189	552	100	100	0	15514	16678	4395	59	357	1353	100	100	0	0.289	0.281	0.264	0.275	1.404	0.294	0.868	52	406	19918	21289	-1.792	4463	15455	4670	16619	0
2	19	1	"sgaH"	"STM4386"	9740	14550	90	370	401	126	70	133	427	17	0	0	11926	12600	3717	58	223	973	100	100	0	0.025	0.026	0.025	0.026	1.197	0.027	0.949	52	384	12168	12873	-5.306	300	11868	331	12542	0
2	20	1	"ytfG"	"STM4401"	9900	14550	90	778	782	125	70	73	21	100	100	0	17492	18282	3299	57	125	407	100	100	0	0.041	0.039	0.040	0.039	1.130	0.038	0.962	52	384	18143	18937	-4.622	708	17435	712	18225	0
2	21	1	"ytfP"	"STM4411"	10080	14550	80	1064	1148	450	69	74	24	100	100	0	7248	7550	2563	59	138	410	100	100	0	0.138	0.144	0.142	0.142	1.138	0.147	0.972	52	320	8184	8570	-2.853	995	7189	1079	7491	0
2	22	1	""	"STM4419"	10260	14550	90	455	463	98	70	74	28	100	100	0	32166	30886	6453	57	264	1316	100	100	0	0.012	0.013	0.013	0.013	1.133	0.012	0.950	52	392	32494	31222	-6.382	385	32109	393	30829	0
2	23	1	""	"STM4423"	10430	14550	80	132	134	32	70	74	28	88	55	0	13064	12902	3608	58	401	1577	100	100	0	0.005	0.005	0.010	0.010	1.000	0.005	0.698	52	314	13068	12908	-7.713	62	13006	64	12844	0
2	24	1	""	"STM4427"	10620	14550	90	403	420	88	66	69	17	100	100	0	14553	15533	3615	55	121	421	100	100	0	0.023	0.023	0.023	0.023	1.157	0.022	0.955	52	406	14835	15832	-5.427	337	14498	354	15478	0
2	1	2	"clpP"	"STM0448"	6520	14740	90	7796	8535	2403	74	93	106	100	100	0	9956	10648	2539	56	83	165	100	100	0	0.780	0.799	0.788	0.793	1.061	0.805	0.984	52	414	17622	19053	-0.358	7722	9900	8461	10592	0
2	2	2	"nrdG"	"STM4451"	6720	14740	90	860	879	442	74	79	42	100	98	0	10454	10607	4807	56	86	247	100	100	0	0.076	0.076	0.076	0.072	1.311	0.078	0.962	52	388	11184	11356	-3.726	786	10398	805	10551	0
2	3	2	"phoQ"	"STM1230"	6870	14740	90	5229	5640	2419	72	81	49	100	100	0	17328	18003	6971	56	90	188	100	100	0	0.299	0.310	0.303	0.305	1.144	0.312	0.983	52	383	22429	23515	-1.744	5157	17272	5568	17947	0
2	4	2	"coaA"	"STM4139"	7070	14730	90	1865	1954	544	71	75	25	100	100	0	17228	18609	6426	56	87	174	100	100	0	0.104	0.101	0.101	0.104	1.196	0.098	0.966	52	408	18966	20436	-3.259	1794	17172	1883	18553	0
2	5	2	"thiE"	"STM4163"	7250	14730	90	186	193	55	71	72	17	100	96	0	12014	11879	4277	56	78	156	100	100	0	0.010	0.010	0.012	0.013	1.326	0.010	0.827	52	386	12073	11945	-6.700	115	11958	122	11823	0
2	6	2	"nfi"	"STM4168"	7410	14740	90	1268	1405	722	70	74	22	100	100	0	9756	10595	5183	55	79	129	100	100	0	0.123	0.127	0.126	0.125	1.144	0.129	0.984	52	373	10899	11875	-3.018	1198	9701	1335	10540	0
2	7	2	"hopD"	"STM3442"	7580	14740	90	2501	2760	1519	70	79	39	100	100	0	5327	5603	2990	56	90	140	100	100	0	0.461	0.485	0.478	0.484	1.216	0.488	0.981	52	395	7702	8237	-1.117	2431	5271	2690	5547	0
2	8	2	"stfD"	"STM0197"	7760	14740	90	100	120	64	71	78	35	38	17	0	3657	5417	4972	56	84	95	100	100	0	0.008	0.009	0.013	0.016	1.636	0.010	0.744	52	403	3630	5410	-6.956	29	3601	49	5361	0
2	9	2	"eutP"	"STM2469"	7940	14740	90	154	151	44	72	74	17	94	82	0	8001	7820	3090	56	98	188	100	100	0	0.010	0.010	0.012	0.013	1.320	0.010	0.730	52	403	8027	7843	-6.598	82	7945	79	7764	0
2	10	2	"eutM"	"STM2465"	8130	14740	90	80	86	28	71	73	16	30	19	0	1371	2000	1830	56	83	174	100	100	0	0.007	0.008	0.017	0.018	1.531	0.009	0.305	52	392	1324	1959	-7.191	9	1315	15	1944	0
2	11	2	"prpR"	"STM0367"	8290	14740	90	105	111	36	69	71	15	73	51	0	3181	3788	1875	55	69	86	100	100	0	0.012	0.011	0.016	0.017	1.312	0.011	0.557	52	393	3162	3775	-6.440	36	3126	42	3733	0
2	12	2	"prpE"	"STM0371"	8490	14740	90	134	133	27	70	72	18	96	80	0	3450	3641	991	56	64	43	100	100	0	0.019	0.018	0.018	0.018	1.329	0.019	0.768	52	394	3458	3648	-5.729	64	3394	63	3585	0
2	13	2	"sodA"	"STM4055"	8660	14730	90	8447	8573	2673	74	81	35	100	100	0	9527	9563	2764	55	66	50	100	100	0	0.884	0.894	0.879	0.897	1.139	0.890	0.963	52	387	17845	18007	-0.178	8373	9472	8499	9508	0
2	14	2	"sicP"	"STM2879"	8840	14730	90	6361	6301	829	76	87	55	100	100	0	7961	7945	1049	56	70	68	100	100	0	0.795	0.789	0.788	0.790	1.066	0.780	0.979	52	386	14190	14114	-0.331	6285	7905	6225	7889	0
2	15	2	"fabD"	"STM1194"	9010	14730	90	13180	14057	3640	76	89	73	100	100	0	17351	18436	5082	56	76	93	100	100	0	0.758	0.761	0.774	0.771	1.124	0.753	0.984	52	380	30399	32361	-0.400	13104	17295	13981	18380	0
2	16	2	"nuoH"	"STM2322"	9180	14740	90	1704	1748	661	78	94	70	100	100	0	18263	18839	6789	58	160	481	100	100	0	0.089	0.089	0.089	0.089	1.204	0.089	0.977	52	397	19831	20451	-3.485	1626	18205	1670	18781	0
2	17	2	"dacD"	"STM2062"	9370	14730	90	355	356	79	86	114	76	98	96	0	8377	8116	2116	58	175	503	100	98	0	0.032	0.034	0.032	0.033	1.242	0.030	0.756	52	394	8588	8328	-4.951	269	8319	270	8058	0
2	18	2	"pefC"	"PSLT017"	9540	14730	90	248	257	77	71	73	19	100	96	0	20223	19870	6519	57	143	306	100	100	0	0.009	0.009	0.011	0.011	1.131	0.009	0.925	52	400	20343	19999	-6.832	177	20166	186	19813	0
2	19	2	"yjbA"	"STM4226"	9730	14730	90	479	541	242	70	74	27	100	100	0	7155	7707	3434	58	142	275	100	100	0	0.058	0.062	0.059	0.062	1.195	0.062	0.963	52	414	7506	8120	-4.117	409	7097	471	7649	0
2	20	2	"asd"	"STM3539"	9920	14740	90	1199	1976	1910	67	80	117	100	98	0	3939	6244	5652	55	103	230	100	100	0	0.291	0.308	0.297	0.294	1.414	0.326	0.889	52	392	5016	8098	-1.779	1132	3884	1909	6189	0
2	21	2	"stpA"	"STM2799"	10080	14740	90	1050	1822	2052	69	83	117	100	100	0	2007	3304	3594	55	87	195	100	100	0	0.503	0.540	0.505	0.519	1.200	0.555	0.971	52	392	2933	5002	-0.993	981	1952	1753	3249	0
2	22	2	"leuB"	"STM0112"	10270	14740	90	187	218	96	70	75	28	100	96	0	3393	3891	1934	55	74	126	100	100	0	0.035	0.039	0.038	0.037	1.334	0.039	0.889	52	392	3455	3984	-4.834	117	3338	148	3836	0
2	23	2	"prgJ"	"STM2872"	10430	14730	90	4057	7767	8863	70	120	205	100	100	0	1708	2993	3215	55	81	99	100	98	0	2.412	2.620	2.536	2.568	1.207	2.718	0.981	52	387	5640	10635	1.270	3987	1653	7697	2938	0
2	24	2	"smvA"	"STM1574"	10620	14730	90	552	812	747	73	115	192	98	69	0	3080	4465	4272	55	80	99	100	100	0	0.158	0.168	0.158	0.162	1.305	0.166	0.937	52	409	3504	5149	-2.659	479	3025	739	4410	0
2	1	3	"hupB"	"STM0451"	6520	14930	80	3196	3788	2489	75	84	37	100	100	0	3236	3666	2037	56	67	37	100	100	0	0.981	1.029	0.962	0.999	1.324	1.086	0.944	52	332	6301	7323	-0.027	3121	3180	3713	3610	0
2	2	3	"hisM"	"STM2352"	6700	14930	90	782	970	380	75	98	105	100	100	0	10036	12333	4680	56	279	1297	100	100	0	0.071	0.073	0.073	0.072	1.144	0.074	0.973	52	400	10687	13172	-3.819	707	9980	895	12277	0
2	3	3	"rimM"	"STM2675"	6870	14930	90	14569	16522	7323	75	124	228	100	100	0	5082	5591	2307	57	283	1298	100	94	0	2.884	2.972	2.914	2.945	1.219	3.026	0.956	52	400	19519	21981	1.528	14494	5025	16447	5534	0
2	4	3	"fruR"	"STM0118"	7060	14930	80	248	328	225	73	84	62	98	80	0	2279	3094	2270	56	85	275	100	100	0	0.079	0.084	0.076	0.079	1.329	0.088	0.910	52	334	2398	3293	-3.667	175	2223	255	3038	0
2	5	3	"asrA"	"STM2548"	7250	14920	90	139	150	50	70	78	43	76	36	0	7719	7512	3277	55	135	377	100	98	0	0.009	0.011	0.014	0.014	1.300	0.010	0.690	52	398	7733	7537	-6.795	69	7664	80	7457	0
2	6	3	"entD"	"STM0584"	7420	14930	100	1017	1137	515	72	85	62	100	100	0	5223	5922	2526	55	147	348	100	100	0	0.183	0.182	0.176	0.178	1.166	0.181	0.957	80	471	6113	6932	-2.451	945	5168	1065	5867	0
2	7	3	"cbiL"	"STM2024"	7600	14920	90	182	202	87	73	84	58	82	44	0	4685	4866	2202	56	140	319	100	98	0	0.024	0.027	0.026	0.025	1.591	0.026	0.712	52	390	4738	4939	-5.408	109	4629	129	4810	0
2	8	3	"cbiO"	"STM2020"	7780	14920	90	214	218	49	70	72	19	100	100	0	6150	6259	1680	56	100	156	100	100	0	0.024	0.024	0.023	0.024	1.294	0.023	0.848	52	381	6238	6351	-5.403	144	6094	148	6203	0
2	9	3	"umuC"	"STM1997"	7940	14920	90	129	146	75	68	71	17	90	71	0	2310	2931	2054	55	91	144	100	100	0	0.027	0.027	0.027	0.026	1.479	0.027	0.844	52	392	2316	2954	-5.208	61	2255	78	2876	0
2	10	3	"uhpC"	"STM3788"	8130	14920	90	159	159	40	69	71	17	98	94	0	3889	3909	1299	55	68	58	100	100	0	0.023	0.023	0.023	0.023	1.495	0.023	0.762	52	402	3924	3944	-5.413	90	3834	90	3854	0
2	11	3	"trpB"	"STM1726"	8310	14920	90	239	267	82	70	71	17	100	100	0	3367	3652	1211	54	62	33	100	100	0	0.051	0.055	0.054	0.054	1.223	0.053	0.912	52	381	3482	3795	-4.293	169	3313	197	3598	0
2	12	3	"rpsL"	"STM3448"	8480	14920	100	11346	9897	4683	72	113	460	95	93	0	5926	5004	2398	55	76	139	93	92	0	1.920	1.985	1.977	2.175	1.534	2.006	0.973	80	479	17145	14774	0.941	11274	5871	9825	4949	0
2	13	3	"phnR"	"STM0430"	8670	14920	90	774	777	225	74	126	511	88	9	0	12870	12850	4087	57	103	183	100	100	0	0.055	0.055	0.054	0.055	1.173	0.054	0.966	52	387	13513	13496	-4.194	700	12813	703	12793	0
2	14	3	""	"STM4157"	8840	14920	90	592	595	93	74	90	73	100	100	0	19707	19875	2624	59	628	2704	100	100	0	0.026	0.026	0.026	0.026	1.135	0.026	0.949	52	392	20166	20337	-5.245	518	19648	521	19816	0
2	15	3	""	"STM0345"	9010	14920	90	510	528	124	75	89	73	100	100	0	9786	9900	2475	57	642	2694	100	98	0	0.045	0.046	0.046	0.046	1.176	0.045	0.937	52	394	10164	10296	-4.483	435	9729	453	9843	0
2	16	3	""	"STM2453"	9200	14930	100	601	649	412	77	81	25	98	98	0	17680	17738	5587	57	109	194	100	100	0	0.030	0.032	0.030	0.031	1.403	0.034	0.724	80	469	18147	18253	-5.072	524	17623	572	17681	0
2	17	3	"ychA"	"STM1773"	9370	14920	100	1851	1772	649	81	108	93	95	93	0	16122	15293	5770	57	129	515	93	93	0	0.110	0.111	0.112	0.123	1.618	0.107	0.968	80	458	17835	16927	-3.182	1770	16065	1691	15236	0
2	18	3	"orf408"	"STM1382"	9550	14920	90	203	211	44	70	79	77	96	26	0	19621	19917	2656	56	169	589	100	100	0	0.007	0.007	0.010	0.010	1.025	0.007	0.856	52	394	19698	20002	-7.201	133	19565	141	19861	0
2	19	3	"traR"	"PSLT085"	9730	14920	90	110	125	44	69	70	14	94	73	0	5560	6963	4932	56	124	286	100	100	0	0.007	0.008	0.014	0.014	1.336	0.007	0.656	52	402	5545	6963	-7.069	41	5504	56	6907	0
2	20	3	""	"Not LT2a85"	9910	14920	90	165	168	44	67	69	15	100	100	0	10949	11395	3525	54	110	215	100	100	0	0.009	0.009	0.011	0.012	1.171	0.009	0.804	52	380	10993	11442	-6.797	98	10895	101	11341	0
2	21	3	"trbC"	"PSLT094"	10070	14920	90	345	342	87	67	69	17	100	100	0	22747	22409	7163	56	204	611	100	100	0	0.012	0.012	0.013	0.013	1.216	0.012	0.937	52	386	22969	22628	-6.351	278	22691	275	22353	0
2	22	3	"traQ"	"PSLT098"	10260	14920	90	219	217	41	69	71	18	100	100	0	10138	9674	2295	57	179	571	100	100	0	0.015	0.015	0.016	0.016	1.198	0.015	0.868	52	402	10231	9765	-6.071	150	10081	148	9617	0
2	23	3	"traS"	"PSLT102"	10450	14920	100	2658	2325	924	69	72	24	98	97	0	17742	15561	5846	56	76	81	100	100	0	0.146	0.146	0.148	0.137	1.476	0.146	0.971	80	456	20275	17761	-2.772	2589	17686	2256	15505	0
2	24	3	""	"PSLT107"	10600	14910	90	7761	7615	2745	71	178	428	100	100	0	5497	5317	1903	57	137	308	100	100	0	1.414	1.434	1.394	1.450	1.222	1.436	0.952	52	372	13130	12804	0.499	7690	5440	7544	5260	0
2	1	4	""	"STM2736"	6530	15110	90	125	138	55	72	73	17	90	71	0	10416	10944	3795	55	138	566	100	100	0	0.005	0.006	0.014	0.013	1.182	0.006	0.649	52	401	10414	10955	-7.611	53	10361	66	10889	0
2	2	4	""	"STM2712"	6700	15120	90	590	558	176	73	75	17	100	100	0	13162	12686	3662	57	217	636	100	100	0	0.039	0.038	0.039	0.037	1.303	0.035	0.901	52	395	13622	13114	-4.664	517	13105	485	12629	0
2	3	4	""	"STM1612"	6880	15110	90	547	583	127	73	84	56	100	100	0	24163	25087	5367	57	417	1991	100	100	0	0.020	0.020	0.020	0.020	1.131	0.020	0.961	52	402	24580	25540	-5.668	474	24106	510	25030	0
2	4	4	""	"STM1607"	7070	15100	90	1725	1727	404	73	93	78	100	100	0	13455	13633	3019	56	431	2007	100	100	0	0.123	0.122	0.123	0.122	1.099	0.121	0.977	52	401	15051	15231	-3.020	1652	13399	1654	13577	0
2	5	4	"ycjI"	"STM1680"	7250	15110	90	1188	1212	292	74	96	108	100	100	0	12572	12748	2293	57	310	1126	100	100	0	0.089	0.090	0.089	0.088	1.137	0.090	0.963	52	386	13629	13829	-3.490	1114	12515	1138	12691	0
2	6	4	""	"STM1676"	7420	15110	90	1315	1278	208	76	111	179	100	100	0	18330	17674	2836	56	348	1215	100	100	0	0.068	0.068	0.069	0.068	1.152	0.066	0.961	52	370	19513	18820	-3.883	1239	18274	1202	17618	0
2	7	4	"frr"	"STM0219"	7610	15100	90	7013	6922	2188	74	113	237	100	100	0	11934	11730	3669	56	197	625	100	98	0	0.584	0.587	0.593	0.589	1.110	0.582	0.981	52	392	18817	18522	-0.775	6939	11878	6848	11674	0
2	8	4	"mesJ"	"STM0236"	7770	15100	90	1364	1378	452	73	81	68	100	100	0	17559	17587	5879	56	109	203	100	100	0	0.074	0.074	0.075	0.075	1.108	0.074	0.976	52	379	18794	18836	-3.761	1291	17503	1305	17531	0
2	9	4	"pfs"	"STM0207"	7940	15110	80	1285	1295	331	73	80	61	100	100	0	5637	5575	1631	56	135	334	100	100	0	0.217	0.221	0.219	0.223	1.122	0.216	0.972	52	334	6793	6741	-2.203	1212	5581	1222	5519	0
2	10	4	"yeeA"	"STM2060"	8120	15100	90	926	914	293	73	83	77	100	100	0	11094	10519	3883	56	199	799	100	100	0	0.077	0.080	0.081	0.082	1.158	0.076	0.972	52	408	11891	11304	-3.694	853	11038	841	10463	0
2	11	4	"vsr"	"STM1991"	8310	15100	90	335	369	127	72	81	59	100	96	0	7745	8151	2997	56	223	821	100	100	0	0.034	0.037	0.035	0.036	1.190	0.036	0.930	52	392	7952	8392	-4.870	263	7689	297	8095	0
2	12	4	"fixB"	"STM0076"	8470	15110	90	114	117	34	75	78	23	69	32	0	6976	6461	1834	57	168	394	100	98	0	0.006	0.007	0.012	0.013	1.290	0.006	0.418	52	360	6958	6446	-7.471	39	6919	42	6404	0
2	13	4	""	"STM4192"	8660	15090	90	1129	1148	274	74	84	42	100	100	0	13657	13559	3155	59	227	660	100	100	0	0.078	0.080	0.078	0.078	1.139	0.079	0.969	52	407	14653	14574	-3.688	1055	13598	1074	13500	0
2	14	4	"dgkA"	"STM4236"	8850	15110	90	1369	1355	254	76	87	48	100	100	0	9071	9179	1286	60	193	613	100	100	0	0.143	0.140	0.141	0.139	1.140	0.141	0.963	52	385	10304	10398	-2.801	1293	9011	1279	9119	0
2	15	4	"tyrB"	"STM4248"	9020	15100	90	2306	2169	570	73	84	53	100	100	0	22739	21258	5661	58	127	289	100	100	0	0.098	0.099	0.100	0.100	1.140	0.097	0.972	52	395	24914	23296	-3.344	2233	22681	2096	21200	0
2	16	4	"lysC"	"STM4220"	9210	15110	90	1869	1694	594	73	80	47	100	100	0	16049	14964	3869	58	109	270	100	100	0	0.112	0.109	0.111	0.102	1.275	0.113	0.973	52	362	17787	16527	-3.154	1796	15991	1621	14906	0
2	17	4	"glk"	"STM2403"	9360	15100	90	1509	1414	405	73	78	34	100	100	0	17353	16238	5179	57	169	596	100	100	0	0.083	0.083	0.085	0.084	1.138	0.079	0.974	52	364	18732	17522	-3.590	1436	17296	1341	16181	0
2	18	4	"yfcB"	"STM2385"	9540	15100	90	2429	2541	794	73	86	67	100	100	0	17357	17439	5815	56	261	837	100	100	0	0.136	0.142	0.142	0.144	1.132	0.138	0.977	52	408	19657	19851	-2.876	2356	17301	2468	17383	0
2	19	4	"ybdA"	"STM0593"	9740	15100	90	2411	2617	802	73	128	305	100	98	0	17599	18875	5809	55	543	2616	100	98	0	0.133	0.135	0.134	0.136	1.101	0.131	0.979	52	392	19882	21364	-2.908	2338	17544	2544	18820	0
2	20	4	"ybaM"	"STM0480"	9900	15100	80	260	269	59	70	131	333	0	0	0	2297	2234	593	55	624	2882	13	0	0	0.085	0.091	0.089	0.090	1.184	0.105	0.921	52	320	2432	2378	-3.561	190	2242	199	2179	0
2	21	4	"ybbO"	"STM0505"	10070	15100	90	2083	2109	631	73	149	241	100	98	0	17203	17713	5848	55	910	2549	100	94	0	0.117	0.115	0.115	0.117	1.156	0.111	0.981	52	389	19158	19694	-3.093	2010	17148	2036	17658	0
2	22	4	"purK"	"STM0533"	10250	15100	90	1965	1866	398	75	149	238	100	100	0	12923	12275	2731	56	904	2484	100	98	0	0.147	0.147	0.151	0.147	1.186	0.140	0.947	52	403	14757	14010	-2.767	1890	12867	1791	12219	0
2	23	4	"rfbI"	"STM0559"	10440	15100	90	190	191	40	71	77	44	98	76	0	8600	8240	2181	56	201	574	100	100	0	0.014	0.015	0.014	0.015	1.272	0.014	0.665	52	387	8663	8304	-6.166	119	8544	120	8184	0
2	24	4	"ybdK"	"STM0583"	10610	15100	90	3031	3223	798	70	128	344	100	100	0	20492	21242	5653	56	603	2751	100	100	0	0.145	0.149	0.148	0.150	1.099	0.144	0.980	52	400	23397	24339	-2.787	2961	20436	3153	21186	0
2	1	5	"yoaH"	"STM1823"	6520	15300	80	400	415	91	71	73	17	100	100	0	2928	2971	557	54	72	59	100	100	0	0.114	0.118	0.114	0.116	1.156	0.119	0.958	52	326	3203	3261	-3.127	329	2874	344	2917	0
2	2	5	"emtA"	"STM1799"	6700	15300	90	867	836	236	74	77	22	100	100	0	11777	11078	3144	57	117	193	100	100	0	0.068	0.069	0.068	0.069	1.132	0.069	0.982	52	388	12513	11783	-3.886	793	11720	762	11021	0
2	3	5	"narH"	"STM1763"	6880	15290	90	231	232	50	73	76	22	100	98	0	17978	17160	3814	56	134	250	100	100	0	0.009	0.009	0.011	0.011	1.080	0.009	0.891	52	396	18080	17263	-6.826	158	17922	159	17104	0
2	4	5	"ychE"	"STM1748"	7060	15290	90	591	577	130	73	82	38	100	100	0	12152	12049	2819	56	321	786	100	100	0	0.043	0.042	0.042	0.042	1.114	0.042	0.970	52	400	12614	12497	-4.545	518	12096	504	11993	0
2	5	5	"yoaB"	"STM1822"	7250	15280	90	899	866	155	76	85	39	100	100	0	7625	7244	1406	56	289	773	100	100	0	0.109	0.110	0.112	0.110	1.129	0.109	0.980	52	374	8392	7978	-3.201	823	7569	790	7188	0
2	6	5	"dsbB"	"STM1807"	7410	15280	100	67	69	17	71	74	18	12	3	0	58	58	10	55	75	119	0	0	0	-1.333	-0.667	2.225	1.882	3.787	0.111	0.157	80	465	-1	1	Error	-4	3	-2	3	-50
2	7	5	""	"STM4010"	7610	15290	90	834	822	190	71	74	22	100	100	0	19394	18945	4166	56	110	297	100	100	0	0.039	0.040	0.040	0.039	1.111	0.040	0.982	52	386	20101	19640	-4.664	763	19338	751	18889	0
2	8	5	"mobB"	"STM3993"	7770	15290	90	2349	2475	717	75	134	326	100	100	0	12012	12283	3795	56	409	1736	100	98	0	0.190	0.196	0.196	0.198	1.143	0.193	0.976	52	379	14230	14627	-2.394	2274	11956	2400	12227	0
2	9	5	"yiiR"	"STM4083"	7950	15290	90	926	971	294	74	135	329	100	90	0	10016	10742	3161	56	417	1768	100	100	0	0.086	0.084	0.084	0.083	1.080	0.085	0.986	52	372	10812	11583	-3.547	852	9960	897	10686	0
2	10	5	""	"STM4067"	8110	15290	90	644	685	273	74	82	42	100	100	0	11355	11907	4595	56	207	663	100	98	0	0.050	0.052	0.051	0.051	1.135	0.053	0.980	52	387	11869	12462	-4.309	570	11299	611	11851	0
2	11	5	"yiiM"	"STM4056"	8310	15290	90	1317	1347	258	76	160	287	100	100	0	11728	11880	2289	59	1067	3314	100	98	0	0.106	0.108	0.106	0.107	1.103	0.106	0.978	52	385	12910	13092	-3.233	1241	11669	1271	11821	0
2	12	5	"yiiG"	"STM4040"	8480	15270	100	611	559	412	86	329	437	52	21	0	19260	15547	10704	69	3291	5253	72	67	0	0.027	0.031	0.035	0.049	4.658	0.043	0.655	80	457	19716	15951	-5.192	525	19191	473	15478	-50
2	13	5	"yhdN"	"STM3413"	8670	15280	90	2452	2264	591	76	91	89	100	100	0	9364	8609	2370	59	296	1148	100	94	0	0.255	0.256	0.256	0.259	1.104	0.254	0.987	52	370	11681	10738	-1.969	2376	9305	2188	8550	0
2	14	5	"secY"	"STM3420"	8840	15280	100	60317	50886	19806	78	154	351	93	93	23	11567	10278	4304	57	113	328	93	92	0	5.234	4.971	5.206	5.328	1.323	4.969	0.975	80	442	71749	61029	2.388	60239	11510	50808	10221	0
2	15	5	"rplE"	"STM3428"	9010	15280	90	39466	37239	6574	81	346	705	100	100	0	6221	5951	1068	57	107	132	100	100	0	6.390	6.304	6.299	6.323	1.061	6.294	0.992	52	386	45549	43052	2.676	39385	6164	37158	5894	0
2	16	5	"rpmC"	"STM3432"	9200	15280	90	6143	6069	2653	75	270	604	100	100	0	1228	1211	503	56	90	103	100	100	0	5.177	5.190	5.168	5.247	1.115	5.206	0.987	52	381	7240	7149	2.372	6068	1172	5994	1155	0
2	17	5	"rpsS"	"STM3436"	9380	15290	100	15398	14042	6551	71	125	279	100	98	0	2508	2292	1005	55	80	153	95	93	0	6.248	6.245	6.255	6.478	1.455	6.330	0.992	80	472	17780	16208	2.643	15327	2453	13971	2237	0
2	18	5	"rpsJ"	"STM3441"	9560	15290	90	16218	14887	4571	72	189	418	100	96	0	3381	3103	931	55	80	87	100	98	0	4.854	4.861	4.860	4.840	1.060	4.849	0.993	52	372	19472	17863	2.279	16146	3326	14815	3048	0
2	19	5	""	"STM4463"	9720	15290	80	200	198	38	70	157	332	0	0	0	9643	9146	2274	57	123	154	100	100	0	0.014	0.014	0.015	0.015	1.278	0.011	0.107	52	312	9716	9217	-6.204	130	9586	128	9089	0
2	20	5	"pepA"	"STM4477"	9910	15280	90	2712	2858	932	67	125	346	100	100	0	10219	10629	3564	59	312	1244	100	100	0	0.260	0.264	0.264	0.266	1.098	0.270	0.985	52	402	12805	13361	-1.942	2645	10160	2791	10570	0
2	21	5	"iadA"	"STM4512"	10090	15280	90	812	866	265	73	132	350	94	71	0	13233	13724	4079	56	329	1272	100	100	0	0.056	0.058	0.057	0.058	1.121	0.058	0.974	52	389	13916	14461	-4.156	739	13177	793	13668	0
2	22	5	""	"STM4551"	10270	15280	90	873	852	140	71	76	26	100	100	0	17446	16581	3216	55	148	319	100	100	0	0.046	0.047	0.047	0.048	1.118	0.047	0.980	52	374	18193	17307	-4.439	802	17391	781	16526	0
2	23	5	"yjjK"	"STM4581"	10430	15280	90	4217	4203	1401	71	91	133	100	100	0	14386	13269	3881	55	164	524	100	100	0	0.289	0.313	0.307	0.310	1.103	0.314	0.986	52	380	18477	17346	-1.789	4146	14331	4132	13214	0
2	24	5	"gltS"	"STM3746"	10620	15280	90	5927	6338	1579	72	138	371	100	100	0	14658	15071	3101	55	235	983	100	100	0	0.401	0.417	0.417	0.414	1.079	0.420	0.989	52	408	20458	21282	-1.319	5855	14603	6266	15016	0
2	1	6	"yhhY"	"STM3546"	6520	15470	90	445	443	91	72	73	17	100	100	0	10538	10152	2248	55	105	147	100	100	0	0.036	0.037	0.036	0.037	1.154	0.037	0.967	52	394	10856	10468	-4.813	373	10483	371	10097	0
2	2	6	""	"STM0951"	6700	15470	90	468	466	159	74	88	72	98	88	0	13311	12649	5194	56	586	2466	96	88	0	0.030	0.031	0.030	0.032	1.239	0.031	0.967	52	388	13649	12985	-5.072	394	13255	392	12593	0
2	3	6	"nanK"	"STM3336"	6880	15470	90	403	431	126	74	88	72	100	100	0	14742	16046	4402	55	590	2450	100	100	0	0.022	0.022	0.022	0.022	1.186	0.023	0.957	52	396	15016	16348	-5.480	329	14687	357	15991	0
2	4	6	"yrbC"	"STM3310"	7060	15460	90	2805	2719	558	73	80	26	100	100	0	12735	12361	2660	56	154	293	100	100	0	0.215	0.215	0.216	0.216	1.078	0.213	0.988	52	381	15411	14951	-2.214	2732	12679	2646	12305	0
2	5	6	"greA"	"STM3299"	7230	15470	90	5063	4488	1585	77	120	226	100	100	0	11027	9886	3250	57	190	607	98	98	0	0.455	0.449	0.450	0.451	1.227	0.449	0.988	52	394	15956	14240	-1.138	4986	10970	4411	9829	0
2	6	6	"rpsO"	"STM3283"	7420	15470	80	3554	3144	1431	75	126	182	96	94	0	4978	4298	1943	56	140	258	98	96	0	0.707	0.723	0.713	0.711	1.224	0.722	0.991	52	334	8401	7311	-0.501	3479	4922	3069	4242	0
2	7	6	"yghB"	"STM3162"	7590	15460	90	1507	1604	538	76	120	172	100	98	0	13083	13714	4320	57	233	730	100	100	0	0.110	0.112	0.110	0.111	1.096	0.111	0.959	52	389	14457	15185	-3.186	1431	13026	1528	13657	0
2	8	6	""	"STM3136"	7780	15460	90	2186	2177	603	74	100	118	100	100	0	16532	16250	4184	56	299	1015	100	100	0	0.128	0.130	0.128	0.129	1.080	0.130	0.989	52	387	18588	18297	-2.964	2112	16476	2103	16194	0
2	9	6	"yggV"	"STM3103"	7950	15460	90	1340	1490	563	71	86	96	100	100	0	7415	8045	2910	56	187	750	100	100	0	0.172	0.178	0.177	0.177	1.079	0.177	0.988	52	386	8628	9408	-2.536	1269	7359	1419	7989	0
2	10	6	"sprT"	"STM3092"	8140	15460	90	415	386	109	70	73	18	98	96	0	10771	9496	2973	56	81	87	100	100	0	0.032	0.033	0.033	0.033	1.194	0.033	0.964	52	389	11060	9756	-4.957	345	10715	316	9440	0
2	11	6	""	"STM3072"	8310	15460	90	416	409	111	71	73	17	100	98	0	11149	10481	3259	56	106	153	100	100	0	0.031	0.032	0.033	0.032	1.222	0.031	0.943	52	372	11438	10763	-5.007	345	11093	338	10425	0
2	12	6	"ygfE"	"STM3060"	8480	15460	90	1261	1193	401	86	316	415	92	75	0	5071	4598	1701	72	2913	4849	51	0	0	0.235	0.245	0.244	0.250	1.167	0.123	0.631	52	381	6174	5633	-2.089	1175	4999	1107	4526	100
2	13	6	"ansA"	"STM1294"	8660	15450	100	142	147	48	78	140	213	0	0	0	877	874	415	59	781	2182	0	0	0	0.078	0.085	0.087	0.079	1.505	0.086	0.823	80	470	882	884	-3.676	64	818	69	815	-100
2	14	6	"pfkB"	"STM1326"	8840	15460	80	1278	1305	482	74	98	153	100	100	0	5735	5665	2009	56	216	737	100	98	0	0.212	0.219	0.220	0.217	1.159	0.229	0.980	52	322	6883	6840	-2.238	1204	5679	1231	5609	0
2	15	6	"ydiK"	"STM1364"	9010	15460	90	1594	1805	479	73	116	200	100	100	0	19907	22245	5174	56	489	2127	100	100	0	0.077	0.078	0.077	0.077	1.078	0.078	0.985	52	388	21372	23921	-3.706	1521	19851	1732	22189	0
2	16	6	"cfa"	"STM1427"	9190	15450	90	2582	2511	478	72	111	197	100	100	0	19289	18877	3944	56	527	2297	100	98	0	0.131	0.130	0.131	0.131	1.144	0.126	0.989	52	388	21743	21260	-2.938	2510	19233	2439	18821	0
2	17	6	"ydhM"	"STM1437"	9360	15460	90	945	1026	283	72	96	143	100	100	0	13764	15007	3834	56	356	1299	100	100	0	0.064	0.064	0.063	0.063	1.107	0.064	0.983	52	374	14581	15905	-3.973	873	13708	954	14951	0
2	18	6	"nth"	"STM1453"	9540	15460	90	986	1028	310	71	83	49	100	100	0	13998	14288	3569	56	299	744	100	100	0	0.066	0.067	0.066	0.066	1.126	0.068	0.979	52	384	14857	15189	-3.930	915	13942	957	14232	0
2	19	6	"ugpA"	"STM3556"	9720	15450	90	5154	5306	1142	74	142	212	100	100	0	14652	14538	3703	57	341	705	100	98	0	0.348	0.361	0.355	0.374	1.261	0.350	0.985	52	380	19675	19713	-1.523	5080	14595	5232	14481	0
2	20	6	"ftsY"	"STM3571"	9900	15460	80	5557	5024	1670	73	224	599	100	100	0	16945	15286	4772	71	566	1933	100	100	0	0.325	0.325	0.324	0.322	1.104	0.324	0.989	52	340	22358	20166	-1.622	5484	16874	4951	15215	0
2	21	6	"zntA"	"STM3576"	10090	15460	100	2580	2338	666	73	147	493	95	93	0	29811	27020	7871	59	387	1706	100	97	0	0.084	0.084	0.083	0.082	1.221	0.084	0.990	80	471	32259	29226	-3.569	2507	29752	2265	26961	0
2	22	6	"yhhT"	"STM3582"	10260	15450	90	625	639	156	72	82	53	100	100	0	23087	23652	6456	55	266	931	100	100	0	0.024	0.024	0.024	0.024	1.195	0.024	0.975	52	373	23585	24164	-5.380	553	23032	567	23597	0
2	23	6	"yhiN"	"STM3588"	10450	15460	100	1257	1222	465	70	76	24	100	100	0	19816	18936	7183	54	175	630	100	100	0	0.060	0.061	0.060	0.061	1.217	0.061	0.987	80	461	20949	20034	-4.057	1187	19762	1152	18882	0
2	24	6	""	"STM3598"	10610	15460	80	204	211	81	68	78	48	88	71	0	2025	2267	1218	55	204	660	98	75	0	0.069	0.065	0.060	0.061	1.433	0.065	0.893	52	312	2106	2355	-3.857	136	1970	143	2212	0
2	1	7	""	"STM3799"	6520	15650	90	763	765	140	72	75	20	100	100	0	18977	19394	4178	55	88	152	100	100	0	0.037	0.036	0.036	0.036	1.126	0.035	0.976	52	396	19613	20032	-4.775	691	18922	693	19339	0
2	2	7	"yidE"	"STM3807"	6700	15650	90	887	924	180	72	75	20	100	100	0	7981	8209	1817	55	95	157	100	100	0	0.103	0.104	0.106	0.105	1.124	0.101	0.967	52	388	8741	9006	-3.282	815	7926	852	8154	0
2	3	7	"yidR"	"STM3811"	6870	15650	90	653	672	159	73	79	35	100	100	0	6588	6568	1610	55	126	441	100	100	0	0.089	0.092	0.089	0.093	1.210	0.090	0.965	52	382	7113	7112	-3.494	580	6533	599	6513	0
2	4	7	"torD"	"STM3821"	7060	15650	100	165	176	143	72	79	37	86	63	0	13912	12372	4737	55	117	401	100	98	0	0.007	0.008	0.014	0.015	1.805	0.009	0.346	80	478	13950	12421	-7.219	93	13857	104	12317	0
2	5	7	"dgoT"	"STM3827"	7240	15640	90	247	252	52	71	73	17	100	100	0	15974	15149	3320	55	82	92	100	100	0	0.011	0.012	0.012	0.013	1.207	0.012	0.902	52	368	16095	15275	-6.499	176	15919	181	15094	0
2	6	7	"yidA"	"STM3831"	7410	15650	90	1763	1663	310	73	76	23	100	100	0	13785	12743	2779	56	110	153	100	100	0	0.123	0.125	0.124	0.128	1.210	0.123	0.979	52	375	15419	14277	-3.022	1690	13729	1590	12687	0
2	7	7	"imp"	"STM0093"	7590	15650	100	7927	7901	2712	75	120	228	98	97	0	32906	31786	11080	55	298	1130	100	96	0	0.239	0.247	0.245	0.245	1.260	0.245	0.985	80	470	40703	39557	-2.065	7852	32851	7826	31731	0
2	8	7	"yabJ"	"STM0106"	7770	15640	90	619	643	156	78	134	250	100	69	0	13407	14089	3259	56	511	1338	100	100	0	0.041	0.040	0.041	0.040	1.145	0.040	0.951	52	387	13892	14598	-4.625	541	13351	565	14033	0
2	9	7	"yabC"	"STM0120"	7960	15640	90	3413	3118	1154	74	126	321	100	98	0	10911	9848	3674	55	391	1192	98	94	0	0.308	0.311	0.311	0.312	1.193	0.306	0.973	52	394	14195	12837	-1.701	3339	10856	3044	9793	0
2	10	7	"murD"	"STM0126"	8130	15640	90	1907	1787	598	72	121	323	100	96	0	10285	10042	3208	55	226	1082	100	100	0	0.179	0.172	0.173	0.169	1.182	0.172	0.965	52	388	12065	11702	-2.479	1835	10230	1715	9987	0
2	11	7	"yacA"	"STM0135"	8310	15640	90	2864	2890	712	72	88	117	100	100	0	9138	9127	2530	55	117	401	100	100	0	0.307	0.311	0.308	0.314	1.128	0.304	0.976	52	380	11875	11890	-1.702	2792	9083	2818	9072	0
2	12	7	""	"STM0148"	8480	15640	90	353	360	90	73	88	115	100	73	0	15698	15144	3283	55	128	402	100	100	0	0.018	0.019	0.018	0.019	1.255	0.019	0.914	52	388	15923	15376	-5.804	280	15643	287	15089	0
2	13	7	""	"STM1547"	8660	15640	90	1169	1194	257	73	76	20	100	100	0	13306	12952	2677	55	120	188	100	100	0	0.083	0.087	0.086	0.087	1.203	0.085	0.950	52	389	14347	14018	-3.596	1096	13251	1121	12897	0
2	14	7	""	"STM1551"	8830	15650	80	1642	1548	481	76	125	159	100	100	0	5298	4938	1382	55	276	529	100	100	0	0.299	0.301	0.296	0.299	1.204	0.304	0.969	52	322	6809	6355	-1.743	1566	5243	1472	4883	0
2	15	7	""	"STM1556"	9000	15640	90	292	304	58	76	116	146	96	9	0	20237	19731	3189	57	390	770	100	100	0	0.011	0.012	0.012	0.013	1.213	0.010	0.343	52	388	20396	19902	-6.546	216	20180	228	19674	0
2	16	7	""	"STM1562"	9210	15640	90	362	346	98	70	73	19	96	94	0	8664	8120	2554	55	166	469	100	98	0	0.034	0.034	0.035	0.034	1.390	0.034	0.923	52	395	8901	8341	-4.882	292	8609	276	8065	0
2	17	7	"fdnI"	"STM1568"	9370	15640	90	825	831	167	71	74	19	100	100	0	16155	16412	3427	55	113	290	100	100	0	0.047	0.046	0.046	0.047	1.166	0.045	0.963	52	372	16854	17117	-4.416	754	16100	760	16357	0
2	18	7	"nmpC"	"STM1572"	9560	15640	100	30210	25252	12535	70	83	80	100	100	0	13329	11075	5243	54	84	108	100	100	0	2.270	2.285	2.298	2.252	1.366	2.328	0.975	80	449	43415	36203	1.183	30140	13275	25182	11021	0
2	19	7	"sohB"	"STM1716"	9730	15640	100	2419	2285	1114	74	102	174	95	91	0	15321	14087	6703	54	122	437	97	96	0	0.154	0.158	0.155	0.159	1.642	0.156	0.952	80	449	17612	16244	-2.703	2345	15267	2211	14033	0
2	20	7	"ompW"	"STM1732"	9910	15640	90	1969	2017	473	74	93	166	100	100	0	12723	12579	2941	56	132	451	100	100	0	0.150	0.155	0.151	0.156	1.149	0.153	0.973	52	364	14562	14466	-2.741	1895	12667	1943	12523	0
2	21	7	"yciU"	"STM1740"	10070	15640	90	614	692	382	73	78	24	100	100	0	6297	6739	3119	55	123	209	100	100	0	0.087	0.093	0.085	0.090	1.305	0.094	0.902	52	368	6783	7303	-3.528	541	6242	619	6684	0
2	22	7	"ychJ"	"STM1755"	10260	15640	100	933	968	504	71	77	29	100	98	0	7126	7140	3706	53	130	258	98	98	0	0.122	0.127	0.124	0.128	1.225	0.128	0.978	80	478	7935	7984	-3.037	862	7073	897	7087	0
2	23	7	"ychP"	"STM1768"	10430	15640	90	1227	1205	357	74	83	37	100	100	0	18993	17978	5408	55	206	482	100	100	0	0.061	0.063	0.061	0.064	1.285	0.063	0.971	52	373	20091	19054	-4.038	1153	18938	1131	17923	0
2	24	7	"ychH"	"STM1782"	10620	15630	90	505	538	197	71	75	27	100	100	0	4858	4976	2123	55	161	423	100	100	0	0.090	0.095	0.093	0.096	1.305	0.092	0.941	52	401	5237	5388	-3.468	434	4803	467	4921	0
2	1	8	""	"STM2314"	6540	15820	90	2094	1944	557	74	77	21	100	100	0	16132	14324	4489	54	80	100	100	100	0	0.126	0.131	0.131	0.133	1.116	0.127	0.983	52	386	18098	16140	-2.993	2020	16078	1870	14270	0
2	2	8	"nuoK"	"STM2319"	6700	15830	90	470	455	119	74	77	22	100	100	0	5696	5263	1603	55	112	137	100	100	0	0.070	0.073	0.073	0.074	1.178	0.073	0.960	52	380	6037	5589	-3.832	396	5641	381	5208	0
2	3	8	"yfbQ"	"STM2331"	6890	15830	100	3196	2812	1360	75	80	26	98	97	0	16353	13988	6902	55	118	182	98	98	0	0.191	0.196	0.197	0.195	1.351	0.195	0.986	80	449	19419	16670	-2.385	3121	16298	2737	13933	0
2	4	8	"yfbU"	"STM2335"	7050	15820	90	2152	2101	438	77	110	101	100	100	0	8510	8078	1733	55	205	380	100	100	0	0.245	0.252	0.255	0.254	1.127	0.251	0.985	52	360	10530	10047	-2.027	2075	8455	2024	8023	0
2	5	8	""	"STM2341"	7250	15820	100	570	523	262	74	96	87	85	78	0	14176	12300	6164	55	159	322	98	96	0	0.035	0.037	0.037	0.035	1.358	0.038	0.959	80	488	14617	12694	-4.831	496	14121	449	12245	0
2	6	8	""	"STM2346"	7430	15820	90	2157	1879	689	73	76	20	100	100	0	10567	8887	3459	55	98	115	100	100	0	0.198	0.204	0.209	0.209	1.183	0.198	0.976	52	366	12596	10638	-2.335	2084	10512	1806	8832	0
2	7	8	""	"STM2530"	7590	15820	90	123	121	24	72	76	23	84	53	0	6602	6192	1868	55	110	301	100	100	0	0.008	0.008	0.011	0.012	1.260	0.007	0.480	52	356	6598	6186	-7.004	51	6547	49	6137	0
2	8	8	"nifS"	"STM2543"	7770	15820	100	19541	17069	7746	74	113	153	98	98	0	15692	13894	5954	55	128	307	98	96	0	1.245	1.228	1.238	1.226	1.219	1.248	0.986	80	472	35104	30834	0.316	19467	15637	16995	13839	0
2	9	8	"glnB"	"STM2561"	7950	15820	90	1292	1306	389	73	125	164	100	98	0	7030	6883	2106	55	150	229	100	100	0	0.175	0.181	0.182	0.182	1.107	0.177	0.953	52	389	8194	8061	-2.516	1219	6975	1233	6828	0
2	10	8	""	"STM2566"	8130	15820	90	149	184	115	72	82	36	84	55	0	2382	3117	2911	54	132	195	100	100	0	0.033	0.037	0.034	0.035	1.401	0.037	0.866	52	388	2405	3175	-4.918	77	2328	112	3063	0
2	11	8	"gogB"	"STM2584"	8310	15820	100	615	535	216	72	74	18	95	93	0	23846	19729	8746	54	148	350	97	96	0	0.023	0.024	0.024	0.024	1.237	0.023	0.968	80	463	24335	20138	-5.453	543	23792	463	19675	0
2	12	8	""	"STM2591"	8480	15820	90	220	208	62	71	73	17	96	92	0	13533	12555	3878	54	162	379	100	100	0	0.011	0.011	0.012	0.013	1.138	0.011	0.865	52	372	13628	12638	-6.499	149	13479	137	12501	0
2	13	8	"yraR"	"STM3268"	8650	15820	90	616	638	225	73	73	17	100	100	0	8396	8471	2818	56	98	107	100	100	0	0.065	0.067	0.066	0.066	1.133	0.068	0.974	52	381	8883	8980	-3.941	543	8340	565	8415	0
2	14	8	"yhbV"	"STM3275"	8830	15820	90	301	307	81	73	75	19	100	98	0	17774	18649	5350	55	170	300	100	100	0	0.013	0.013	0.013	0.013	1.141	0.013	0.946	52	380	17947	18828	-6.280	228	17719	234	18594	0
2	15	8	"deaD"	"STM3280"	9010	15820	100	16532	14149	7285	75	96	86	100	97	0	17288	14731	7272	55	189	441	96	91	0	0.955	0.959	0.954	0.941	1.324	0.973	0.989	80	428	33690	28750	-0.066	16457	17233	14074	14676	0
2	16	8	"argG"	"STM3290"	9170	15820	90	1431	1311	468	78	118	120	100	94	0	10238	9048	3110	56	230	536	100	96	0	0.133	0.137	0.137	0.136	1.206	0.137	0.963	52	373	11535	10225	-2.912	1353	10182	1233	8992	0
2	17	8	"ftsJ"	"STM3297"	9370	15820	110	10646	10045	2804	76	156	300	100	98	0	10626	10049	2940	56	241	567	98	97	0	1.000	0.998	0.992	1.026	1.170	0.988	0.987	80	522	21140	19962	0.000	10570	10570	9969	9993	0
2	18	8	"ispB"	"STM3305"	9550	15820	100	3234	2732	1472	73	124	186	90	83	0	13399	11590	6249	54	128	223	96	93	0	0.237	0.230	0.233	0.219	1.545	0.229	0.982	80	432	16506	14195	-2.078	3161	13345	2659	11536	0
2	19	8	"ybgL"	"STM0714"	9720	15810	90	885	886	255	74	78	23	100	100	0	12375	11971	3358	56	112	127	100	100	0	0.066	0.068	0.068	0.067	1.134	0.068	0.978	52	357	13130	12727	-3.925	811	12319	812	11915	0
2	20	8	""	"STM0720"	9910	15820	100	131	129	32	72	73	17	91	72	0	18963	17531	5937	56	292	869	95	95	0	0.003	0.003	0.017	0.017	1.000	0.003	0.608	80	461	18966	17532	-8.324	59	18907	57	17475	0
2	21	8	""	"STM0726"	10090	15820	100	226	214	65	70	73	23	92	87	0	28961	24760	9450	54	404	1077	100	98	0	0.005	0.006	0.011	0.012	1.281	0.006	0.887	80	453	29063	24850	-7.534	156	28907	144	24706	0
2	22	8	"ybgT"	"STM0742"	10270	15820	90	474	488	252	69	75	23	100	100	0	1438	1475	871	55	231	721	86	48	0	0.293	0.295	0.290	0.297	1.264	0.273	0.885	52	366	1788	1839	-1.772	405	1383	419	1420	0
2	23	8	"tolB"	"STM0748"	10440	15820	100	13514	13098	4234	73	225	615	98	98	0	21148	20511	6421	55	339	1126	96	95	0	0.637	0.637	0.639	0.651	1.175	0.637	0.989	80	442	34534	33481	-0.650	13441	21093	13025	20456	0
2	24	8	"pnuC"	"STM0757"	10610	15810	90	728	721	140	74	252	661	46	0	0	13781	13503	2133	54	487	1317	100	100	0	0.048	0.048	0.048	0.048	1.110	0.052	0.238	52	379	14381	14096	-4.392	654	13727	647	13449	0
2	1	9	"dacC"	"STM0863"	6530	16010	90	2324	2314	530	70	73	19	100	100	0	19148	18747	3657	53	80	93	100	100	0	0.118	0.120	0.119	0.119	1.082	0.121	0.988	52	400	21349	20938	-3.083	2254	19095	2244	18694	0
2	2	9	"ybjM"	"STM0871"	6700	16010	90	846	863	236	73	76	20	100	100	0	9223	9348	2381	54	105	123	100	100	0	0.084	0.085	0.084	0.085	1.117	0.085	0.981	52	388	9942	10084	-3.568	773	9169	790	9294	0
2	3	9	"potG"	"STM0878"	6880	16000	90	529	528	116	75	76	18	100	100	0	21835	21597	5288	55	185	308	100	100	0	0.021	0.021	0.021	0.021	1.118	0.021	0.972	52	380	22234	21995	-5.584	454	21780	453	21542	0
2	4	9	"artQ"	"STM0889"	7060	16000	90	2554	2500	552	75	87	48	100	100	0	16804	16375	4048	55	255	421	100	100	0	0.148	0.149	0.149	0.151	1.106	0.146	0.990	52	402	19228	18745	-2.756	2479	16749	2425	16320	0
2	5	9	""	"STM0894"	7240	16000	90	118	127	37	73	86	49	42	15	0	7198	6964	1895	55	255	441	100	98	0	0.006	0.008	0.013	0.013	1.174	0.008	0.380	52	389	7188	6963	-7.310	45	7143	54	6909	0
2	6	9	""	"STM0898"	7420	16000	90	91	90	21	71	73	17	55	26	0	17869	17353	2950	55	251	565	100	100	0	0.001	0.001	0.000	0.000	1.000	0.001	0.183	52	396	17834	17317	-9.799	20	17814	19	17298	0
2	7	9	""	"STM1033"	7600	16000	90	162	179	88	68	70	17	96	94	0	4050	4609	2724	54	169	505	100	98	0	0.024	0.024	0.025	0.024	1.506	0.025	0.830	52	372	4090	4666	-5.410	94	3996	111	4555	0
2	8	9	""	"STM1037"	7760	16000	90	170	184	60	69	72	23	100	96	0	8502	8772	3240	55	250	1127	100	96	0	0.012	0.013	0.014	0.014	1.302	0.014	0.849	52	365	8548	8832	-6.386	101	8447	115	8717	0
2	9	9	"yjaB"	"STM4181"	7930	16000	90	2113	2220	629	74	119	134	100	100	0	10566	10649	3071	56	436	1205	100	98	0	0.194	0.203	0.197	0.204	1.168	0.203	0.974	52	396	12549	12739	-2.366	2039	10510	2146	10593	0
2	10	9	"yjbD"	"STM4194"	8120	16000	90	439	481	269	75	120	130	94	76	0	4489	4950	2796	55	337	638	100	98	0	0.082	0.083	0.078	0.081	1.176	0.087	0.902	52	394	4798	5301	-3.607	364	4434	406	4895	0
2	11	9	""	"STM4198"	8290	16000	90	168	178	69	73	78	28	90	80	0	6796	6856	3633	55	272	522	100	98	0	0.014	0.015	0.016	0.016	1.283	0.016	0.789	52	389	6836	6906	-6.149	95	6741	105	6801	0
2	12	9	""	"STM4202"	8480	16000	90	109	112	32	68	70	16	80	67	0	5407	5222	1841	55	203	510	100	100	0	0.008	0.009	0.013	0.014	1.244	0.009	0.533	52	387	5393	5211	-7.028	41	5352	44	5167	0
2	13	9	"pduF"	"STM2037"	8660	16000	100	390	363	128	70	72	18	96	92	0	19635	17072	6631	54	153	406	98	97	0	0.016	0.017	0.018	0.017	1.200	0.017	0.964	80	452	19901	17311	-5.935	320	19581	293	17018	0
2	14	9	"pduQ"	"STM2052"	8830	16000	90	185	185	45	70	73	19	98	96	0	18169	19283	5345	55	233	402	100	100	0	0.006	0.006	0.012	0.012	1.000	0.006	0.856	52	373	18229	19343	-7.299	115	18114	115	19228	0
2	15	9	"sspH2"	"STM2241"	9010	15990	100	1488	1400	361	70	81	47	96	95	0	43367	39980	10957	55	541	1697	95	95	0	0.033	0.033	0.033	0.035	1.290	0.033	0.988	80	440	44730	41255	-4.933	1418	43312	1330	39925	0
2	16	9	"btuF"	"STM0206"	9190	16000	100	1804	1712	711	72	90	57	98	96	0	15888	14683	6273	54	538	1695	96	90	0	0.109	0.112	0.112	0.112	1.260	0.110	0.965	80	443	17566	16269	-3.193	1732	15834	1640	14629	0
2	17	9	"sitD"	"STM2864"	9360	15990	90	13234	13508	4806	75	498	1231	100	96	0	15174	15342	5876	56	686	1539	98	96	0	0.870	0.879	0.879	0.906	1.136	0.868	0.992	52	376	28277	28719	-0.200	13159	15118	13433	15286	0
2	18	9	"yfjD"	"STM2679"	9560	15990	90	775	914	487	72	329	839	19	7	0	8719	10000	5507	54	409	1076	100	96	0	0.081	0.085	0.084	0.086	1.179	0.084	0.792	52	370	9368	10788	-3.624	703	8665	842	9946	0
2	19	9	"psiB"	"PSLT069"	9730	15990	100	295	276	83	68	70	16	100	98	0	13961	12455	4430	54	84	99	100	100	0	0.016	0.017	0.017	0.017	1.330	0.017	0.943	80	452	14134	12609	-5.937	227	13907	208	12401	0
2	20	9	"traV"	"PSLT084"	9900	15990	90	162	179	77	69	71	18	94	92	0	8378	9086	5082	55	122	151	100	100	0	0.011	0.012	0.014	0.014	1.230	0.012	0.842	52	370	8416	9141	-6.484	93	8323	110	9031	0
2	21	9	"himD"	"STM0982"	10090	15990	90	4176	3910	985	69	88	80	100	100	0	4229	3954	1050	54	113	143	100	100	0	0.984	0.985	0.991	0.991	1.077	0.981	0.991	52	370	8282	7741	-0.024	4107	4175	3841	3900	0
2	22	9	"dcuR"	"STM4303"	10250	16000	90	287	306	81	70	87	79	96	90	0	13517	13413	3389	54	210	439	100	100	0	0.016	0.018	0.017	0.018	1.181	0.017	0.732	52	381	13680	13595	-5.955	217	13463	236	13359	0
2	23	9	"phnA"	"STM4289"	10450	15990	90	845	885	432	69	77	30	100	100	0	5561	5567	2688	54	189	366	100	100	0	0.141	0.148	0.145	0.149	1.212	0.149	0.976	52	370	6283	6329	-2.827	776	5507	816	5513	0
2	24	9	"melA"	"STM4298"	10620	15990	100	164	176	71	68	73	24	93	81	0	13057	12401	6284	53	137	248	100	100	0	0.007	0.009	0.012	0.013	1.365	0.009	0.795	80	474	13100	12456	-7.082	96	13004	108	12348	0
2	1	10	"lasT"	"STM4600"	6540	16190	90	489	473	136	70	74	35	100	100	0	6257	5751	1838	53	97	415	100	100	0	0.068	0.071	0.071	0.071	1.205	0.070	0.954	52	387	6623	6101	-3.888	419	6204	403	5698	0
2	2	10	"dniR"	"STM0260"	6710	16190	90	8156	7821	1133	70	86	60	100	100	0	19642	19677	2191	54	138	440	100	100	0	0.413	0.395	0.398	0.393	1.101	0.394	0.978	52	380	27674	27374	-1.276	8086	19588	7751	19623	0
2	3	10	""	"STM0277"	6890	16180	90	94	90	23	72	82	48	9	0	0	2507	2650	1307	54	106	154	100	100	0	0.009	0.007	0.016	0.018	1.522	0.006	0.104	52	396	2475	2614	-6.801	22	2453	18	2596	0
2	4	10	""	"STM0286"	7070	16190	90	175	178	50	70	71	15	100	90	0	6839	6400	2035	53	76	82	100	100	0	0.015	0.017	0.017	0.017	1.310	0.017	0.846	52	387	6891	6455	-6.014	105	6786	108	6347	0
2	5	10	""	"STM0294"	7250	16190	100	175	180	87	69	70	16	85	78	0	6032	5245	3232	53	84	118	98	96	0	0.018	0.021	0.021	0.022	1.398	0.022	0.866	80	449	6085	5303	-5.818	106	5979	111	5192	0
2	6	10	"yafH"	"STM0309"	7420	16180	90	263	264	65	68	71	18	98	98	0	5539	5164	1578	53	98	260	100	96	0	0.036	0.038	0.038	0.039	1.325	0.037	0.914	52	364	5681	5307	-4.814	195	5486	196	5111	0
2	7	10	"nagZ"	"STM1209"	7600	16180	100	2456	2213	1058	70	78	59	98	96	0	16620	14979	7040	53	122	443	97	96	0	0.144	0.144	0.144	0.141	1.427	0.144	0.979	80	462	18953	17069	-2.796	2386	16567	2143	14926	0
2	8	10	"ycfU"	"STM1217"	7770	16180	90	996	913	258	71	80	64	98	98	0	9813	8669	2602	54	127	433	100	100	0	0.095	0.098	0.098	0.095	1.324	0.096	0.969	52	373	10684	9457	-3.399	925	9759	842	8615	0
2	9	10	"ycfC"	"STM1233"	7950	16180	80	135	139	37	71	72	17	92	82	0	780	809	305	54	64	32	100	100	0	0.088	0.090	0.094	0.087	1.445	0.093	0.750	52	334	790	823	-3.504	64	726	68	755	0
2	10	10	""	"STM1251"	8120	16180	90	5234	4919	1437	74	143	230	98	98	0	10509	9715	2579	55	216	522	100	100	0	0.494	0.502	0.504	0.486	1.208	0.495	0.983	52	387	15614	14505	-1.019	5160	10454	4845	9660	0
2	11	10	"aadA"	"STM1264"	8310	16180	90	432	424	122	71	134	219	92	19	0	13049	12257	3387	54	238	482	100	100	0	0.028	0.029	0.028	0.028	1.205	0.028	0.812	52	388	13356	12556	-5.170	361	12995	353	12203	0
2	12	10	"yeaQ"	"STM1274"	8490	16180	100	242	241	98	69	72	19	91	88	0	2852	2612	1255	54	122	180	96	92	0	0.062	0.067	0.071	0.068	1.474	0.065	0.822	80	452	2971	2730	-4.016	173	2798	172	2558	0
2	13	10	"fumA"	"STM1468"	8670	16180	100	1042	962	506	70	72	18	97	91	0	14481	13073	7061	53	89	120	100	98	0	0.067	0.069	0.068	0.065	1.524	0.069	0.977	80	430	15400	13912	-3.892	972	14428	892	13020	0
2	14	10	"ompN"	"STM1473"	8830	16180	90	1699	1592	488	71	75	35	100	100	0	22715	20994	6271	54	179	444	100	100	0	0.072	0.073	0.073	0.071	1.256	0.072	0.970	52	363	24289	22461	-3.799	1628	22661	1521	20940	0
2	15	10	"ydgF"	"STM1482"	9010	16170	90	1878	1785	603	74	95	68	100	98	0	6114	5639	1922	54	222	444	98	98	0	0.298	0.306	0.311	0.307	1.112	0.307	0.976	52	388	7864	7296	-1.748	1804	6060	1711	5585	0
2	16	10	"ynfK"	"STM1489"	9200	16180	100	1297	1149	505	70	89	60	95	93	0	14355	12207	5384	53	150	257	98	98	0	0.086	0.089	0.090	0.087	1.303	0.089	0.974	80	451	15529	13233	-3.543	1227	14302	1079	12154	0
2	17	10	""	"STM1498"	9370	16180	90	94	95	22	69	73	22	53	19	0	3449	3330	1118	54	108	225	100	100	0	0.007	0.008	0.014	0.015	1.374	0.008	0.264	52	363	3420	3302	-7.085	25	3395	26	3276	0
2	18	10	"ynfB"	"STM1503"	9550	16180	100	2181	1896	739	70	88	75	100	98	0	5295	4615	1763	53	113	212	100	97	0	0.403	0.400	0.406	0.399	1.231	0.402	0.982	80	461	7353	6388	-1.312	2111	5242	1826	4562	0
2	19	10	"virK"	"STM2781"	9730	16180	100	7305	6342	3012	70	106	112	98	96	0	12682	11403	5182	53	147	270	100	98	0	0.573	0.553	0.558	0.523	1.358	0.558	0.986	80	442	19864	17622	-0.804	7235	12629	6272	11350	0
2	20	10	""	"STM2789"	9900	16170	90	297	286	60	68	90	94	94	76	0	18750	18048	4042	53	154	256	100	100	0	0.012	0.012	0.013	0.013	1.148	0.011	0.572	52	379	18926	18213	-6.351	229	18697	218	17995	0
2	21	10	"yqaE"	"STM2796"	10090	16170	90	206	201	61	66	69	16	100	98	0	1952	1793	617	53	108	158	100	100	0	0.074	0.078	0.080	0.073	1.398	0.075	0.856	52	395	2039	1875	-3.762	140	1899	135	1740	0
2	22	10	""	"STM4008"	10270	16180	100	1113	1039	464	68	74	28	100	98	0	7136	6580	3081	53	111	221	100	98	0	0.148	0.149	0.150	0.148	1.275	0.148	0.980	80	441	8128	7498	-2.761	1045	7083	971	6527	0
2	23	10	""	"STM4030"	10440	16180	100	5186	4876	2151	69	104	135	100	100	0	6016	5492	2309	52	125	221	100	97	0	0.858	0.884	0.881	0.887	1.270	0.897	0.970	80	439	11081	10247	-0.221	5117	5964	4807	5440	0
2	24	10	""	"STM4044"	10620	16170	100	400	376	124	69	100	130	88	75	0	14579	13205	4395	54	180	426	98	96	0	0.023	0.023	0.023	0.023	1.200	0.022	0.557	80	464	14856	13458	-5.456	331	14525	307	13151	0
2	1	11	"yghJ"	"STM2941"	6530	16360	90	421	413	114	71	72	17	100	98	0	23683	22498	6739	54	102	175	100	100	0	0.015	0.015	0.015	0.015	1.143	0.015	0.959	52	395	23979	22786	-6.077	350	23629	342	22444	0
2	2	11	""	"STM2950"	6710	16360	90	900	893	249	69	72	18	100	98	0	20535	20306	5991	55	151	250	100	100	0	0.041	0.041	0.041	0.040	1.145	0.040	0.980	52	380	21311	21075	-4.623	831	20480	824	20251	0
2	3	11	"ygcA"	"STM2957"	6880	16360	90	2268	2301	539	72	76	24	100	100	0	16420	16803	4116	55	140	228	100	100	0	0.134	0.133	0.132	0.133	1.067	0.132	0.987	52	381	18561	18977	-2.898	2196	16365	2229	16748	0
2	4	11	"sdaB"	"STM2971"	7060	16360	90	1182	1154	342	73	77	23	100	100	0	10457	10205	3135	54	109	150	100	100	0	0.107	0.106	0.106	0.107	1.105	0.106	0.984	52	381	11512	11232	-3.230	1109	10403	1081	10151	0
2	5	11	"fucP"	"STM2975"	7250	16360	100	121	126	40	69	71	16	85	70	0	8663	7787	3729	55	98	179	97	96	0	0.006	0.007	0.013	0.016	2.345	0.008	0.689	80	448	8660	7789	-7.371	52	8608	57	7732	0
2	6	11	"fucR"	"STM2979"	7420	16350	90	1086	1040	281	70	74	24	100	98	0	19348	18596	5078	53	154	290	100	100	0	0.053	0.052	0.052	0.052	1.111	0.052	0.982	52	384	20311	19513	-4.247	1016	19295	970	18543	0
2	7	11	""	"STM3160"	7610	16360	90	411	391	137	70	76	26	100	100	0	2020	1870	699	54	118	213	100	98	0	0.173	0.177	0.172	0.172	1.209	0.176	0.960	52	374	2307	2137	-2.527	341	1966	321	1816	0
2	8	11	""	"STM3169"	7780	16360	100	444	399	194	69	72	18	91	83	0	16054	13776	7429	54	79	90	98	97	0	0.023	0.024	0.024	0.024	1.379	0.024	0.964	80	430	16375	14052	-5.415	375	16000	330	13722	0
2	9	11	"ygiX"	"STM3177"	7940	16360	90	408	387	106	71	73	17	100	100	0	10017	8834	2979	54	123	218	100	100	0	0.034	0.036	0.036	0.037	1.202	0.036	0.962	52	362	10300	9096	-4.886	337	9963	316	8780	0
2	10	11	"clpB"	"STM2660"	8130	16360	100	29946	28956	11006	74	128	290	93	93	0	26504	25646	9702	54	156	375	93	93	0	1.129	1.129	1.138	1.183	1.244	1.131	0.991	80	470	56322	54474	0.176	29872	26450	28882	25592	0
2	11	11	"yfiN"	"STM2672"	8320	16360	100	2344	2022	911	71	133	300	93	83	0	22981	19332	9372	54	187	491	95	95	0	0.099	0.101	0.102	0.108	1.355	0.099	0.985	80	440	25200	21229	-3.334	2273	22927	1951	19278	0
2	12	11	"recN"	"STM2684"	8480	16350	90	4498	4467	993	71	90	61	100	100	0	24225	24092	5214	54	213	461	100	100	0	0.183	0.183	0.183	0.182	1.057	0.181	0.987	52	360	28598	28434	-2.449	4427	24171	4396	24038	0
2	13	11	"cueR"	"STM0499"	8670	16360	90	1013	1017	210	73	80	35	100	100	0	6405	6273	1254	55	133	221	100	100	0	0.148	0.152	0.150	0.151	1.081	0.152	0.984	52	380	7290	7162	-2.756	940	6350	944	6218	0
2	14	11	""	"STM0509"	8840	16350	90	855	850	236	73	76	20	100	98	0	23775	24136	7127	55	182	371	100	100	0	0.033	0.032	0.032	0.032	1.101	0.032	0.977	52	366	24502	24858	-4.923	782	23720	777	24081	0
2	15	11	"gcl"	"STM0517"	9000	16350	90	243	232	67	70	73	20	98	96	0	14835	13125	4410	54	194	377	100	98	0	0.012	0.012	0.013	0.013	1.201	0.012	0.893	52	380	14954	13233	-6.417	173	14781	162	13071	0
2	16	11	"ybbV"	"STM0521"	9200	16350	90	88	91	21	68	70	17	57	21	0	5130	4548	1289	56	117	170	100	100	0	0.004	0.005	0.014	0.014	1.270	0.005	0.226	52	386	5094	4515	-7.987	20	5074	23	4492	0
2	17	11	"ylbA"	"STM0526"	9390	16350	100	685	598	274	68	72	21	96	93	0	17044	13888	6569	54	169	436	95	95	0	0.036	0.038	0.038	0.038	1.442	0.039	0.981	80	436	17607	14364	-4.783	617	16990	530	13834	0
2	18	11	"purE"	"STM0534"	9540	16350	90	966	875	234	70	74	23	100	100	0	7743	6782	2024	54	177	468	100	100	0	0.117	0.120	0.123	0.121	1.140	0.116	0.962	52	348	8585	7533	-3.101	896	7689	805	6728	0
2	19	11	"ygaM"	"STM2802"	9740	16350	90	495	446	152	68	70	18	100	94	0	5341	4703	1794	54	81	67	100	100	0	0.081	0.081	0.082	0.082	1.262	0.083	0.973	52	370	5714	5027	-3.630	427	5287	378	4649	0
2	20	11	"yeiA"	"STM2187"	9910	16350	100	357	334	103	67	68	16	95	93	0	22670	21240	6930	52	136	327	95	95	0	0.013	0.013	0.013	0.013	1.172	0.013	0.938	80	452	22908	21455	-6.285	290	22618	267	21188	0
2	21	11	""	"STM2196"	10080	16350	90	705	632	208	69	72	22	100	96	0	18709	15975	6022	53	249	614	100	98	0	0.034	0.035	0.036	0.036	1.291	0.034	0.970	52	373	19292	16485	-4.874	636	18656	563	15922	0
2	22	11	"bcr"	"STM2221"	10260	16350	90	1204	1057	377	72	84	53	100	98	0	18246	15720	6011	54	395	1069	98	96	0	0.062	0.063	0.063	0.064	1.217	0.062	0.984	52	380	19324	16651	-4.006	1132	18192	985	15666	0
2	23	11	"yejK"	"STM2226"	10440	16350	90	1078	1089	202	69	82	51	100	100	0	8165	7890	1532	54	310	949	100	100	0	0.124	0.130	0.131	0.130	1.079	0.129	0.982	52	386	9120	8856	-3.007	1009	8111	1020	7836	0
2	24	11	""	"STM2236"	10640	16340	90	128	122	35	65	68	17	78	73	0	7451	6511	2897	54	91	158	100	100	0	0.009	0.009	0.012	0.013	1.349	0.009	0.719	52	391	7460	6514	-6.875	63	7397	57	6457	0
2	1	12	"phoP"	"STM1231"	6520	16540	90	7367	6595	1952	71	124	496	100	100	0	8340	7530	2118	52	104	446	100	100	0	0.880	0.872	0.874	0.863	1.109	0.878	0.990	52	394	15584	14002	-0.184	7296	8288	6524	7478	0
2	2	12	"phoP"	"STM1231"	6700	16540	90	8544	8383	2188	74	140	502	100	100	0	9423	9265	2290	53	124	453	100	100	0	0.904	0.902	0.906	0.897	1.073	0.902	0.988	52	386	17840	17521	-0.146	8470	9370	8309	9212	0
2	3	12	"phoP"	"STM1231"	6890	16530	90	8397	8329	1989	73	104	96	100	100	0	9096	9176	2216	53	94	117	100	100	0	0.920	0.905	0.900	0.905	1.054	0.897	0.992	52	380	17367	17379	-0.120	8324	9043	8256	9123	0
2	4	12	"phoQ"	"STM1230"	7060	16530	90	3089	2960	1073	70	90	87	100	98	0	9493	9248	3333	53	81	105	100	100	0	0.320	0.314	0.319	0.313	1.100	0.313	0.990	52	372	12459	12085	-1.645	3019	9440	2890	9195	0
2	5	12	"phoQ"	"STM1230"	7240	16540	90	4987	4607	1601	69	75	28	100	100	0	16303	15321	5258	54	80	87	100	100	0	0.303	0.297	0.297	0.295	1.101	0.297	0.991	52	379	21167	19805	-1.724	4918	16249	4538	15267	0
2	6	12	"hupA"	"STM4170"	7430	16540	90	6494	6475	2817	71	112	150	100	100	0	3678	3433	1452	53	94	115	100	100	0	1.772	1.895	1.917	1.889	1.158	1.906	0.988	52	367	10048	9784	0.825	6423	3625	6404	3380	0
2	7	12	"sopB"	"STM1091"	7580	16530	90	14198	12795	5230	74	144	196	100	100	0	19621	18185	6863	53	134	250	100	100	0	0.722	0.702	0.703	0.684	1.126	0.705	0.990	52	364	33692	30853	-0.470	14124	19568	12721	18132	0
2	8	12	"pipC"	"STM0375"	7780	16540	100	2419	2138	938	69	102	131	97	92	0	4610	4034	1741	53	108	213	98	95	0	0.516	0.520	0.527	0.511	1.167	0.522	0.989	80	434	6907	6050	-0.955	2350	4557	2069	3981	0
2	9	12	"pipC"	"STM0375"	7940	16530	90	2691	2510	1063	72	92	69	100	100	0	5074	4708	1936	52	95	126	100	100	0	0.522	0.524	0.523	0.515	1.142	0.528	0.990	52	361	7641	7094	-0.939	2619	5022	2438	4656	0
2	10	12	"pipC"	"STM0375"	8140	16530	90	3072	2916	677	72	86	43	100	100	0	5801	5378	1190	52	84	81	100	100	0	0.522	0.534	0.535	0.533	1.089	0.533	0.989	52	372	8749	8170	-0.938	3000	5749	2844	5326	0
2	11	12	"ssrB"	"STM1391"	8310	16530	90	596	567	152	71	80	36	98	98	0	10195	9633	2633	52	100	121	100	100	0	0.052	0.052	0.052	0.051	1.160	0.052	0.967	52	365	10668	10077	-4.272	525	10143	496	9581	0
2	12	12	"ssrB"	"STM1391"	8490	16530	90	734	696	215	70	72	18	100	98	0	12026	11624	3385	53	123	171	100	100	0	0.055	0.054	0.054	0.053	1.172	0.054	0.973	52	381	12637	12197	-4.172	664	11973	626	11571	0
2	13	12	"lrp"	"STM0959"	8660	16530	90	2827	2676	754	71	78	28	100	100	0	6291	5858	1568	54	112	153	100	100	0	0.442	0.449	0.442	0.447	1.081	0.451	0.988	52	366	8993	8409	-1.178	2756	6237	2605	5804	0
2	14	12	"lrp"	"STM0959"	8840	16540	100	4931	4445	1689	72	97	97	100	100	0	10124	8871	3282	54	116	218	100	100	0	0.483	0.496	0.498	0.487	1.159	0.498	0.991	80	448	14929	13190	-1.051	4859	10070	4373	8817	0
2	15	12	"gyrA"	"STM2272"	9020	16530	100	14608	13618	3583	70	115	166	98	96	0	27317	25437	6706	53	163	394	95	95	0	0.533	0.534	0.535	0.553	1.220	0.533	0.990	80	443	41802	38932	-0.907	14538	27264	13548	25384	0
2	16	12	"gyrA"	"STM2272"	9190	16530	90	4091	4075	1447	69	102	152	100	100	0	9080	8840	3185	53	132	367	100	100	0	0.446	0.456	0.456	0.456	1.088	0.456	0.992	52	372	13049	12793	-1.166	4022	9027	4006	8787	0
2	17	12	"gyrA"	"STM2272"	9380	16540	100	1767	1771	797	69	73	19	100	98	0	3630	3799	1690	53	60	24	100	100	0	0.475	0.454	0.449	0.437	1.281	0.456	0.981	80	449	5275	5448	-1.075	1698	3577	1702	3746	0
2	18	12	"csrA"	"STM2826"	9550	16530	90	1003	909	352	70	82	57	100	94	0	2706	2356	972	55	89	128	100	96	0	0.352	0.365	0.363	0.367	1.190	0.367	0.978	52	372	3584	3140	-1.507	933	2651	839	2301	0
2	19	12	"crp"	"STM3466"	9730	16530	90	2433	2408	708	71	85	57	100	100	0	7461	7398	1984	54	96	129	100	100	0	0.319	0.318	0.315	0.315	1.100	0.321	0.987	52	380	9769	9681	-1.649	2362	7407	2337	7344	0
2	20	12	"yhhP"	"STM3578"	9900	16530	90	354	343	99	71	76	22	100	98	0	2879	2830	896	53	98	111	100	100	0	0.100	0.098	0.094	0.095	1.220	0.099	0.949	52	373	3109	3049	-3.320	283	2826	272	2777	0
2	21	12	"yhhP"	"STM3578"	10090	16530	100	389	367	156	68	71	19	95	92	0	3513	3223	1546	52	85	118	100	96	0	0.093	0.094	0.094	0.091	1.362	0.095	0.973	80	460	3782	3470	-3.431	321	3461	299	3171	0
2	22	12	"topA"	"STM1714"	10270	16540	100	1511	1431	704	67	69	17	97	97	0	10497	9669	4787	50	64	130	100	98	0	0.138	0.142	0.139	0.138	1.182	0.143	0.990	80	427	11891	10983	-2.855	1444	10447	1364	9619	0
2	23	12	"topA"	"STM1714"	10430	16530	90	637	628	260	66	67	16	100	100	0	4376	4169	1787	52	61	27	100	100	0	0.132	0.137	0.133	0.133	1.171	0.137	0.982	52	369	4895	4679	-2.921	571	4324	562	4117	0
2	24	12	"topA"	"STM1714"	10620	16530	90	479	452	138	65	67	16	100	100	0	2991	2824	921	53	59	22	100	100	0	0.141	0.140	0.139	0.139	1.183	0.138	0.954	52	407	3352	3158	-2.827	414	2938	387	2771	0
2	1	13	"ctrl-buffer"	"ctrl-buffer"	6520	16720	100	62	66	17	66	67	14	18	7	0	53	53	7	49	51	12	10	1	0	-1.000	0.000	2.286	2.208	3.357	0.006	0.000	80	466	0	4	Error	-4	4	0	4	-50
2	2	13	"ctrl-buffer"	"ctrl-buffer"	6700	16710	100	65	67	15	67	69	23	10	0	0	51	53	9	49	52	21	2	0	0	-1.000	0.000	1.500	1.194	4.540	0.019	0.001	80	442	0	4	Error	-2	2	0	4	-50
2	3	13	"ctrl-buffer"	"ctrl-buffer"	6880	16710	100	59	63	15	65	67	16	12	0	0	52	52	6	49	51	12	10	0	0	-2.000	-0.667	3.000	2.646	2.831	31.169	0.003	80	452	-3	1	Error	-6	3	-2	3	-50
2	4	13	"ctrl-buffer"	"ctrl-buffer"	7060	16710	100	62	62	13	65	66	15	10	1	0	56	56	9	50	51	12	18	1	0	-0.500	-0.500	1.143	1.281	3.044	0.046	0.005	80	452	3	3	Error	-3	6	-3	6	-50
2	5	13	"ctrl-buffer"	"ctrl-buffer"	7240	16710	100	64	65	15	65	68	16	13	2	0	52	54	9	50	52	21	2	1	0	-0.500	0.000	2.333	2.164	3.531	0.007	0.000	80	420	1	4	Error	-1	2	0	4	-50
2	6	13	"ctrl-buffer"	"ctrl-buffer"	7410	16710	100	63	66	15	65	67	15	15	3	0	50	51	7	50	51	7	15	3	0	100000.000	1.000	2.000	1.932	4.403	0.036	0.004	80	430	-2	2	16.610	-2	0	1	1	-50
2	7	13	"ctrl-buffer"	"ctrl-buffer"	7590	16710	100	66	66	17	66	69	23	7	1	0	51	52	7	51	56	87	0	0	0	0.000	0.000	1.829	1.608	3.190	0.004	0.000	80	452	0	1	Error	0	0	0	1	-50
2	8	13	"ctrl-buffer"	"ctrl-buffer"	7770	16710	100	60	63	16	64	66	17	15	1	0	53	53	9	50	51	15	7	0	0	-1.333	-0.333	2.000	1.441	3.816	103.179	0.000	80	430	-1	2	Error	-4	3	-1	3	-50
2	9	13	"ctrl-buffer"	"ctrl-buffer"	7950	16710	100	62	64	16	65	67	16	10	3	0	52	51	10	50	51	13	7	0	0	-1.500	-1.000	1.550	1.692	2.883	10.919	0.029	80	430	-1	0	Error	-3	2	-1	1	-50
2	10	13	"ctrl-buffer"	"ctrl-buffer"	8120	16710	100	61	62	14	65	67	14	10	2	0	54	54	7	50	50	6	41	12	0	-1.000	-0.750	2.800	2.108	3.890	0.063	0.015	80	431	0	1	Error	-4	4	-3	4	-50
2	11	13	"ctrl-buffer"	"ctrl-buffer"	8300	16710	100	63	66	18	66	67	15	13	5	0	55	57	15	50	51	22	6	1	0	-0.600	0.000	1.700	1.876	3.595	0.017	0.000	80	452	2	7	Error	-3	5	0	7	-50
2	12	13	"ctrl-buffer"	"ctrl-buffer"	8480	16710	100	66	69	17	64	66	15	25	7	0	51	52	9	49	51	13	7	1	0	1.000	1.667	1.563	1.880	3.918	1.428	0.095	80	452	4	8	0.000	2	2	5	3	-50
2	13	13	"ctrl-buffer"	"ctrl-buffer"	8660	16710	100	60	62	14	65	68	18	7	1	0	51	51	6	50	52	20	0	0	0	-5.000	-3.000	1.813	1.735	3.865	0.044	0.007	80	442	-4	-2	Error	-5	1	-3	1	-50
2	14	13	"ctrl-buffer"	"ctrl-buffer"	8840	16710	100	67	69	18	66	68	19	10	5	0	57	63	41	51	55	46	3	1	0	0.167	0.250	1.750	1.474	3.726	35.296	0.001	80	408	7	15	-2.585	1	6	3	12	-50
2	15	13	"ctrl-buffer"	"ctrl-buffer"	9010	16710	100	67	68	16	66	68	16	21	5	0	54	55	7	51	54	35	0	0	0	0.333	0.500	2.000	1.748	3.279	13.917	0.016	80	420	4	6	-1.585	1	3	2	4	-50
2	16	13	"ctrl-buffer"	"ctrl-buffer"	9190	16710	100	61	62	13	66	68	16	5	0	0	55	56	7	50	53	36	0	0	0	-1.000	-0.667	2.000	1.538	3.837	667.231	0.000	80	442	0	2	Error	-5	5	-4	6	-50
2	17	13	"ctrl-buffer"	"ctrl-buffer"	9370	16710	100	63	64	15	65	66	14	16	3	0	53	54	8	50	51	8	21	5	0	-0.667	-0.250	2.846	2.809	2.889	191.131	0.000	80	430	1	3	Error	-2	3	-1	4	-50
2	18	13	"ctrl-buffer"	"ctrl-buffer"	9550	16710	100	62	64	16	64	65	16	20	2	0	55	57	10	50	52	19	10	0	0	-0.400	0.000	2.263	2.249	3.108	10.639	0.013	80	442	3	7	Error	-2	5	0	7	-50
2	19	13	"ctrl-buffer"	"ctrl-buffer"	9730	16710	100	62	64	14	65	67	15	12	1	0	55	58	16	51	51	8	31	15	0	-0.750	-0.143	1.875	1.684	4.044	0.053	0.001	80	430	1	6	Error	-3	4	-1	7	-50
2	20	13	"ctrl-buffer"	"ctrl-buffer"	9900	16710	100	63	65	16	66	68	15	15	5	0	55	56	9	50	52	31	1	0	0	-0.600	-0.167	1.500	1.590	4.267	0.003	0.000	80	430	2	5	Error	-3	5	-1	6	-50
2	21	13	"ctrl-buffer"	"ctrl-buffer"	10080	16710	100	57	58	14	65	66	15	7	1	0	57	58	10	50	50	7	47	22	0	-1.143	-0.875	1.786	1.564	3.950	0.009	0.000	80	432	-1	1	Error	-8	7	-7	8	-50
2	22	13	"ctrl-buffer"	"ctrl-buffer"	10260	16710	100	59	62	14	65	67	14	13	2	0	53	53	6	49	50	7	20	7	0	-1.500	-0.750	1.969	1.885	3.780	0.039	0.003	80	420	-2	1	Error	-6	4	-3	4	-50
2	23	13	"ctrl-buffer"	"ctrl-buffer"	10440	16710	100	58	60	15	62	64	14	15	2	0	52	56	16	49	50	9	20	10	0	-1.333	-0.286	1.955	1.871	3.602	0.068	0.002	80	430	-1	5	Error	-4	3	-2	7	-50
2	24	13	"ctrl-buffer"	"ctrl-buffer"	10610	16710	100	61	63	15	64	65	15	13	2	0	51	51	8	49	51	17	2	0	0	-1.500	-0.500	1.625	1.535	3.643	0.422	0.053	80	462	-1	1	Error	-3	2	-1	2	-50
2	1	14	"malY"	"STM1464"	6530	16890	90	123	119	23	64	66	15	90	82	0	1278	1277	451	50	56	25	100	100	0	0.048	0.045	0.043	0.044	1.586	0.040	0.604	52	392	1287	1282	-4.379	59	1228	55	1227	0
2	2	14	""	"STM1865"	6710	16890	90	145	137	42	64	66	17	90	84	0	1591	1444	646	51	60	29	100	100	0	0.053	0.052	0.054	0.053	1.375	0.051	0.668	52	395	1621	1466	-4.249	81	1540	73	1393	0
2	3	14	"yheU"	"STM3463"	6890	16890	90	396	390	110	65	68	18	100	98	0	3571	3400	1123	51	61	36	100	100	0	0.094	0.097	0.094	0.095	1.220	0.096	0.956	52	379	3851	3674	-3.411	331	3520	325	3349	0
2	4	14	""	"STM2507"	7050	16890	90	408	386	124	67	69	17	98	98	0	4420	4091	1567	51	77	81	100	100	0	0.078	0.079	0.077	0.078	1.338	0.078	0.956	52	385	4710	4359	-3.679	341	4369	319	4040	0
2	5	14	"ilvY"	"STM3908"	7260	16890	100	1212	1070	427	68	69	17	100	98	0	11409	10044	4104	51	72	77	100	100	0	0.101	0.100	0.101	0.100	1.202	0.100	0.983	80	484	12502	10995	-3.312	1144	11358	1002	9993	0
2	6	14	""	"STM2906"	7420	16890	90	454	422	138	67	70	18	98	98	0	1724	1536	537	52	79	131	100	96	0	0.231	0.239	0.239	0.229	1.384	0.236	0.948	52	369	2059	1839	-2.111	387	1672	355	1484	0
2	7	14	"ssaR"	"STM1419"	7600	16890	90	311	363	173	68	70	17	100	100	0	9213	10719	5020	53	120	233	100	100	0	0.027	0.028	0.027	0.026	1.254	0.028	0.937	52	387	9403	10961	-5.236	243	9160	295	10666	0
2	8	14	"pykF"	"STM1378"	7770	16890	90	4476	5305	2686	68	87	76	100	100	0	7265	8409	4106	52	135	241	100	100	0	0.611	0.627	0.611	0.622	1.175	0.629	0.980	52	386	11621	13594	-0.710	4408	7213	5237	8357	0
2	9	14	"gyrB"	"STM3835"	7960	16890	100	2450	2622	1365	67	83	68	98	96	0	10977	11271	5853	52	90	153	98	96	0	0.218	0.228	0.229	0.230	1.210	0.228	0.986	80	482	13308	13774	-2.197	2383	10925	2555	11219	0
2	10	14	"serC"	"STM0977"	8140	16890	100	3698	3344	1608	66	73	32	100	100	0	10210	9118	4311	51	75	105	100	100	0	0.358	0.362	0.364	0.366	1.204	0.363	0.990	80	464	13791	12345	-1.484	3632	10159	3278	9067	0
2	11	14	"cbiA"	"STM2035"	8310	16890	80	96	102	43	66	72	34	40	11	0	2318	2632	1447	52	75	98	100	100	0	0.013	0.014	0.016	0.016	1.312	0.018	0.648	52	314	2296	2616	-6.239	30	2266	36	2580	0
2	12	14	"hin"	"STM2772"	8480	16890	90	475	449	191	66	68	17	96	96	0	3993	3760	1721	52	73	84	100	98	0	0.104	0.103	0.102	0.097	1.422	0.103	0.957	52	386	4350	4091	-3.268	409	3941	383	3708	0
2	13	14	"yfiA"	"STM2665"	8670	16890	100	3333	3091	1375	69	80	64	100	100	0	4714	4416	1946	51	84	118	100	100	0	0.700	0.692	0.691	0.693	1.133	0.695	0.988	80	482	7927	7387	-0.515	3264	4663	3022	4365	0
2	14	14	""	"STM0382"	8850	16890	100	570	523	181	68	80	65	96	92	0	22205	21073	8506	51	90	153	100	100	0	0.023	0.022	0.022	0.022	1.197	0.021	0.937	80	452	22656	21477	-5.464	502	22154	455	21022	0
2	15	14	"ybbP"	"STM0508"	9010	16880	90	3786	3580	935	66	72	27	100	100	0	23011	21628	5822	52	124	227	100	100	0	0.162	0.163	0.164	0.165	1.107	0.161	0.988	52	353	26679	25090	-2.626	3720	22959	3514	21576	0
2	16	14	"fepE"	"STM0589"	9190	16890	100	3264	2949	1123	66	75	33	100	100	0	21787	19226	7587	52	127	231	100	100	0	0.147	0.150	0.150	0.150	1.248	0.149	0.986	80	492	24933	22057	-2.765	3198	21735	2883	19174	0
2	17	14	"trpL"	"STM1722"	9380	16890	80	69	72	20	67	72	29	9	1	0	166	175	61	52	106	198	5	0	0	0.018	0.041	0.120	0.118	2.599	0.053	0.042	52	334	116	128	-5.833	2	114	5	123	0
2	18	14	"ivbL"	"STM3797"	9570	16880	90	97	98	25	63	64	14	82	55	0	543	529	238	52	56	18	94	92	0	0.069	0.073	0.077	0.079	2.084	0.077	0.576	52	367	525	512	-3.852	34	491	35	477	0
2	19	14	"murI"	"STM4131"	9730	16890	100	987	1557	1513	66	68	19	100	100	0	3717	6065	6144	51	59	35	100	100	0	0.251	0.248	0.251	0.247	1.239	0.244	0.972	80	440	4587	7505	-1.993	921	3666	1491	6014	0
2	20	14	"EMPTY"	"EMPTY"	9900	16890	100	63	65	15	65	68	20	12	1	0	52	53	5	50	57	32	0	0	0	-1.000	0.000	2.494	2.004	3.707	0.385	0.335	80	452	0	3	Error	-2	2	0	3	-75
2	21	14	"EMPTY"	"EMPTY"	10080	16890	100	64	65	15	65	66	15	13	2	0	51	52	6	49	49	6	26	7	0	-0.500	0.000	2.143	2.321	3.189	24.123	0.007	80	464	1	3	Error	-1	2	0	3	-75
2	22	14	"EMPTY"	"EMPTY"	10260	16890	100	65	66	17	63	65	15	22	3	0	51	52	6	49	49	6	23	5	0	1.000	1.000	2.303	2.172	3.651	0.026	0.003	80	464	4	6	0.000	2	2	3	3	-75
2	23	14	"EMPTY"	"EMPTY"	10440	16890	100	64	65	14	62	63	14	20	2	0	51	51	7	49	49	6	25	8	0	1.000	1.500	2.250	2.063	2.629	0.003	0.000	80	464	4	5	0.000	2	2	3	2	-75
2	24	14	"EMPTY"	"EMPTY"	10620	16890	100	66	67	15	64	66	30	5	0	0	52	52	6	49	52	26	0	0	0	0.667	1.000	2.000	1.805	3.335	105.166	0.000	80	496	5	6	-0.585	2	3	3	3	-75
3	1	1	"yjiW"	"STM4523"	11000	14520	100	156	197	106	67	69	16	98	95	0	4200	6074	4263	54	55	9	100	100	0	0.021	0.022	0.021	0.021	1.376	0.022	0.892	80	487	4235	6150	-5.542	89	4146	130	6020	0
3	2	1	"yjjW"	"STM4565"	11180	14510	90	207	238	95	65	68	19	100	100	0	8732	10077	5352	55	63	75	100	100	0	0.016	0.017	0.016	0.018	1.298	0.016	0.865	52	387	8819	10195	-5.933	142	8677	173	10022	0
3	3	1	"yibL"	"STM3689"	11360	14520	80	369	464	307	67	69	17	100	100	0	3910	4849	2936	56	61	42	100	100	0	0.078	0.083	0.078	0.079	1.177	0.087	0.943	52	326	4156	5190	-3.674	302	3854	397	4793	0
3	4	1	"fba"	"STM3068"	11530	14510	90	15040	15716	5922	70	123	412	100	100	0	13382	14029	6095	56	121	508	100	100	0	1.123	1.120	1.130	1.150	1.182	1.089	0.983	52	393	28296	29619	0.168	14970	13326	15646	13973	0
3	5	1	"yhaH"	"STM3234"	11730	14510	100	735	855	647	69	109	368	87	35	0	3657	4075	2777	56	104	451	100	100	0	0.185	0.196	0.187	0.187	1.250	0.208	0.964	80	478	4267	4805	-2.435	666	3601	786	4019	0
3	6	1	"rpoD"	"STM3211"	11910	14520	100	12038	11952	4277	69	72	17	100	100	0	19294	18947	6086	56	57	9	100	100	0	0.622	0.629	0.619	0.605	1.266	0.636	0.982	80	444	31207	30774	-0.685	11969	19238	11883	18891	0
3	7	1	""	"STM2551"	12070	14510	90	1068	1094	224	72	77	35	100	100	0	14401	14639	2856	57	136	613	100	100	0	0.069	0.070	0.069	0.070	1.120	0.069	0.977	52	374	15340	15604	-3.848	996	14344	1022	14582	0
3	8	1	"gltI"	"STM0665"	12260	14510	100	1049	1015	319	70	74	32	100	98	0	10871	10872	3250	56	115	542	100	100	0	0.091	0.087	0.087	0.083	1.293	0.088	0.973	80	470	11794	11761	-3.466	979	10815	945	10816	0
3	9	1	"nagC"	"STM0682"	12440	14510	100	698	775	424	67	68	17	100	100	0	7868	8354	4404	56	58	10	100	100	0	0.081	0.085	0.082	0.082	1.259	0.087	0.968	80	461	8443	9006	-3.630	631	7812	708	8298	0
3	10	1	"glnS"	"STM0686"	12620	14510	100	4091	3770	902	67	68	16	100	100	0	17045	15492	3972	55	56	8	100	100	0	0.237	0.240	0.239	0.244	1.240	0.236	0.979	80	440	21014	19140	-2.078	4024	16990	3703	15437	0
3	11	1	"sipD"	"STM2883"	12780	14510	90	21781	19850	6183	69	131	511	100	100	0	17824	16074	5173	56	127	570	100	100	0	1.222	1.235	1.232	1.244	1.153	1.224	0.985	52	368	39480	35799	0.289	21712	17768	19781	16018	0
3	12	1	"eutC"	"STM2457"	12960	14500	90	228	232	52	69	125	499	0	0	0	12298	12616	3912	57	158	631	100	100	0	0.013	0.013	0.013	0.014	1.242	0.012	0.894	52	382	12400	12722	-6.267	159	12241	163	12559	0
3	13	1	"udp"	"STM3968"	13140	14520	100	9348	8843	2133	69	71	19	100	100	0	18780	17829	3358	57	91	290	100	100	0	0.496	0.494	0.496	0.475	1.387	0.490	0.952	80	467	28002	26546	-1.013	9279	18723	8774	17772	0
3	14	1	"metR"	"STM3964"	13320	14510	100	8225	8247	732	70	72	18	100	100	0	19173	18992	1032	56	59	28	100	100	0	0.427	0.432	0.426	0.431	1.097	0.426	0.971	80	452	27272	27113	-1.229	8155	19117	8177	18936	0
3	15	1	"rthB"	"STM3960"	13500	14510	100	5047	4870	1733	68	70	17	100	100	0	17414	16915	3159	56	61	39	100	100	0	0.287	0.285	0.267	0.268	1.405	0.284	0.877	80	442	22337	21661	-1.802	4979	17358	4802	16859	0
3	16	1	"yigI"	"STM3956"	13680	14510	100	7857	7599	2505	68	70	17	100	100	0	13801	13109	2106	55	57	11	100	100	0	0.567	0.577	0.569	0.538	1.408	0.596	0.903	80	461	21535	20585	-0.820	7789	13746	7531	13054	0
3	17	1	"corA"	"STM3952"	13860	14510	100	5308	4748	1902	69	71	17	100	100	0	22179	20146	4980	56	56	8	100	100	0	0.237	0.233	0.231	0.206	1.502	0.240	0.928	80	462	27362	24769	-2.078	5239	22123	4679	20090	0
3	18	1	"yigA"	"STM3948"	14050	14510	100	3159	3868	2327	69	71	17	100	100	0	9395	9788	2407	56	57	9	100	100	0	0.331	0.390	0.324	0.359	1.353	0.433	0.817	80	440	12429	13531	-1.596	3090	9339	3799	9732	0
3	19	1	"priB"	"STM4392"	14210	14500	90	6208	8109	5349	68	78	70	100	100	0	2419	3013	1844	56	63	54	100	100	0	2.598	2.719	2.645	2.676	1.136	2.784	0.963	52	355	8503	10998	1.378	6140	2363	8041	2957	0
3	20	1	"ytfJ"	"STM4405"	14390	14510	100	502	512	143	68	75	62	100	100	0	8550	8245	2576	55	60	48	100	100	0	0.051	0.054	0.055	0.054	1.217	0.053	0.952	80	462	8929	8634	-4.291	434	8495	444	8190	0
3	21	1	"mpl"	"STM4416"	14570	14510	100	4678	4636	514	68	70	17	100	100	0	21840	21550	1642	56	57	9	100	100	0	0.212	0.213	0.214	0.212	1.103	0.211	0.979	80	452	26394	26062	-2.240	4610	21784	4568	21494	0
3	22	1	""	"STM4420"	14750	14510	100	343	380	135	67	69	16	100	100	0	11925	14083	6243	56	57	12	100	100	0	0.023	0.022	0.023	0.023	1.336	0.022	0.952	80	452	12145	14340	-5.426	276	11869	313	14027	0
3	23	1	""	"STM4424"	14930	14510	100	158	155	37	67	70	18	95	88	0	18648	17376	4669	56	57	12	100	100	0	0.005	0.005	0.000	0.000	1.000	0.005	0.752	80	440	18683	17408	-7.675	91	18592	88	17320	0
3	24	1	""	"STM4428"	15100	14510	100	383	368	67	69	70	16	100	100	0	21150	19734	4187	55	56	8	100	100	0	0.015	0.015	0.015	0.016	1.248	0.015	0.942	80	472	21409	19978	-6.070	314	21095	299	19679	0
3	1	2	"clpX"	"STM0449"	11020	14710	100	9222	9452	3335	67	69	16	100	100	0	7505	7650	2244	54	54	7	100	100	0	1.229	1.236	1.218	1.185	1.262	1.267	0.975	80	475	16606	16981	0.297	9155	7451	9385	7596	0
3	2	2	"ptrB"	"STM1879"	11190	14690	90	3455	3529	760	69	70	17	100	100	0	21122	21630	4354	55	59	52	100	100	0	0.161	0.160	0.161	0.160	1.083	0.159	0.983	52	380	24453	25035	-2.637	3386	21067	3460	21575	0
3	3	2	"yihV"	"STM4024"	11360	14700	90	238	280	139	69	72	17	100	100	0	9751	12092	6092	55	65	74	100	100	0	0.017	0.018	0.016	0.017	1.268	0.018	0.921	52	389	9865	12248	-5.842	169	9696	211	12037	0
3	4	2	"thiG"	"STM4160"	11540	14690	90	172	194	70	70	71	16	100	100	0	7635	9309	4548	55	77	151	100	100	0	0.013	0.013	0.014	0.014	1.275	0.013	0.864	52	402	7682	9378	-6.216	102	7580	124	9254	0
3	5	2	"thiC"	"STM4164"	11720	14690	90	119	130	46	69	70	15	92	75	0	3567	3787	1705	55	75	142	100	100	0	0.014	0.016	0.017	0.017	1.321	0.018	0.739	52	395	3562	3793	-6.134	50	3512	61	3732	0
3	6	2	"yjaG"	"STM4169"	11900	14690	90	2198	2321	582	71	71	16	100	100	0	11404	11680	2928	56	60	32	100	100	0	0.187	0.194	0.193	0.194	1.108	0.191	0.981	52	387	13475	13874	-2.416	2127	11348	2250	11624	0
3	7	2	""	"STM2701"	12090	14710	100	153	162	49	70	71	17	100	96	0	6782	7409	1955	55	62	88	100	100	0	0.012	0.013	0.014	0.014	1.224	0.013	0.789	80	477	6810	7446	-6.341	83	6727	92	7354	0
3	8	2	"stfE"	"STM0198"	12260	14700	100	110	116	42	68	70	16	80	56	0	4374	4579	2000	55	62	91	100	100	0	0.010	0.011	0.013	0.014	1.303	0.012	0.648	80	440	4361	4572	-6.684	42	4319	48	4524	0
3	9	2	"eutQ"	"STM2468"	12430	14700	90	118	117	33	67	68	15	84	63	0	3843	4147	1394	56	81	185	100	100	0	0.013	0.012	0.015	0.015	1.274	0.012	0.588	52	386	3838	4141	-6.214	51	3787	50	4091	0
3	10	2	"eutN"	"STM2464"	12620	14690	90	88	101	41	67	69	15	67	28	0	2610	3887	3324	55	78	182	100	100	0	0.008	0.009	0.015	0.016	1.555	0.009	0.580	52	384	2576	3866	-6.927	21	2555	34	3832	0
3	11	2	"prpB"	"STM0368"	12790	14700	100	101	109	33	69	71	20	71	37	0	2307	2657	1307	54	57	35	100	100	0	0.014	0.015	0.017	0.018	1.447	0.016	0.585	80	471	2285	2643	-6.138	32	2253	40	2603	0
3	12	2	"tus"	"STM1470"	12970	14700	90	297	327	140	68	70	17	100	100	0	4395	4737	1999	57	73	145	100	100	0	0.053	0.055	0.053	0.053	1.273	0.056	0.913	52	387	4567	4939	-4.244	229	4338	259	4680	0
3	13	2	"ogt"	"STM1659"	13140	14690	90	1451	1519	340	70	75	33	100	100	0	10277	10843	2393	56	106	322	100	100	0	0.135	0.134	0.133	0.134	1.106	0.131	0.971	52	379	11602	12236	-2.888	1381	10221	1449	10787	0
3	14	2	"rpmF"	"STM1191"	13320	14690	90	4162	4289	1243	69	81	67	100	100	0	2581	2706	850	56	94	288	100	100	0	1.621	1.592	1.619	1.606	1.161	1.579	0.946	52	386	6618	6870	0.697	4093	2525	4220	2650	0
3	15	2	"fabG"	"STM1195"	13500	14690	100	7510	7224	2216	68	76	57	100	100	0	9959	9427	2972	56	65	64	100	100	0	0.751	0.764	0.758	0.781	1.242	0.758	0.976	80	452	17345	16527	-0.412	7442	9903	7156	9371	0
3	16	2	"phsA"	"STM2065"	13670	14700	90	339	323	81	69	72	25	100	100	0	15556	14282	3983	56	210	1017	100	100	0	0.017	0.018	0.018	0.018	1.217	0.017	0.948	52	380	15770	14480	-5.843	270	15500	254	14226	0
3	17	2	"dacD"	"STM2062"	13850	14690	90	911	943	261	69	81	61	100	100	0	16436	16948	4536	56	371	1594	100	100	0	0.051	0.052	0.051	0.051	1.131	0.051	0.976	52	401	17222	17766	-4.282	842	16380	874	16892	0
3	18	2	"pefD"	"PSLT016"	14050	14690	100	268	273	79	69	76	53	97	93	0	16827	16536	5817	56	199	1160	100	100	0	0.012	0.012	0.013	0.013	1.226	0.012	0.925	80	478	16970	16684	-6.397	199	16771	204	16480	0
3	19	2	"ybjG"	"STM0865"	14220	14690	90	428	485	220	67	68	14	100	100	0	3685	4427	2156	55	56	14	100	100	0	0.099	0.096	0.092	0.094	1.188	0.094	0.952	52	392	3991	4790	-3.330	361	3630	418	4372	0
3	20	2	"thiM"	"STM2147"	14400	14690	90	108	118	42	65	67	14	88	73	0	978	1244	779	54	56	13	100	100	0	0.047	0.045	0.043	0.043	1.651	0.043	0.652	52	379	967	1243	-4.425	43	924	53	1190	0
3	21	2	"thiI"	"STM0425"	14570	14700	100	363	393	152	67	68	15	100	98	0	3113	3149	1384	55	56	7	100	100	0	0.097	0.105	0.102	0.108	1.463	0.100	0.894	80	442	3354	3420	-3.369	296	3058	326	3094	0
3	22	2	"hilD"	"STM2875"	14750	14700	100	2326	2654	1889	68	70	17	100	100	0	3569	4024	2475	56	56	8	100	100	0	0.643	0.652	0.622	0.627	1.296	0.687	0.959	80	452	5771	6554	-0.638	2258	3513	2586	3968	0
3	23	2	"prgK"	"STM2871"	14920	14690	90	5100	6561	4671	70	130	408	100	100	0	2251	2775	1936	55	86	213	100	100	0	2.291	2.386	2.306	2.370	1.238	2.433	0.942	52	373	7226	9211	1.196	5030	2196	6491	2720	0
3	24	2	"nhoA"	"STM1582"	15110	14700	100	196	224	104	68	114	361	7	0	0	1915	2348	1371	54	78	188	98	98	0	0.069	0.068	0.066	0.067	1.579	0.064	0.790	80	481	1989	2450	-3.862	128	1861	156	2294	0
3	1	3	"hsdS"	"STM4524"	11030	14890	100	423	405	148	67	69	17	100	98	0	15099	13644	4927	54	55	21	100	100	0	0.024	0.025	0.025	0.024	1.213	0.025	0.957	80	474	15401	13928	-5.401	356	15045	338	13590	0
3	2	3	"hisF"	"STM2077"	11200	14880	90	1980	2071	713	68	69	16	100	100	0	11803	11996	3899	53	56	23	100	100	0	0.163	0.168	0.168	0.168	1.134	0.166	0.978	52	384	13662	13946	-2.620	1912	11750	2003	11943	0
3	3	3	"trmD"	"STM2674"	11370	14880	90	10576	11770	4846	70	73	21	100	100	0	3436	3603	1335	54	56	20	100	100	0	3.106	3.297	3.202	3.328	1.185	3.359	0.970	52	387	13888	15249	1.635	10506	3382	11700	3549	0
3	4	3	"fruF"	"STM2206"	11540	14890	90	1670	1853	977	68	90	106	100	100	0	2390	2685	1366	55	107	383	100	98	0	0.686	0.679	0.667	0.674	1.265	0.675	0.969	52	328	3937	4415	-0.544	1602	2335	1785	2630	0
3	5	3	"asrB"	"STM2549"	11720	14880	90	118	122	38	67	86	103	13	0	0	2964	3405	1683	55	119	414	100	100	0	0.018	0.016	0.017	0.019	1.437	0.016	0.663	52	401	2960	3405	-5.834	51	2909	55	3350	0
3	6	3	"sifA"	"STM1224"	11900	14890	100	366	356	152	67	70	17	96	93	0	7268	6734	3170	55	62	62	100	100	0	0.041	0.043	0.043	0.044	1.427	0.043	0.942	80	488	7512	6968	-4.592	299	7213	289	6679	0
3	7	3	"cbiM"	"STM2023"	12080	14890	90	146	161	48	65	68	17	100	98	0	3690	3970	1136	55	64	84	100	100	0	0.022	0.025	0.024	0.023	1.381	0.025	0.793	52	374	3716	4011	-5.488	81	3635	96	3915	0
3	8	3	"cbiP"	"STM2019"	12270	14890	100	174	190	75	68	69	16	98	95	0	2664	2794	1260	55	63	77	100	100	0	0.041	0.045	0.041	0.042	1.499	0.043	0.773	80	448	2715	2861	-4.621	106	2609	122	2739	0
3	9	3	"samB"	"PSLT054"	12440	14890	100	251	287	134	67	69	16	98	98	0	3398	4342	2543	55	57	23	100	100	0	0.055	0.051	0.054	0.051	1.508	0.048	0.853	80	437	3527	4507	-4.183	184	3343	220	4287	0
3	10	3	"uhpT"	"STM3787"	12620	14880	90	514	578	234	67	69	22	100	100	0	3670	3924	1237	56	68	104	100	100	0	0.124	0.132	0.128	0.128	1.240	0.132	0.902	52	387	4061	4379	-3.015	447	3614	511	3868	0
3	11	3	"trpA"	"STM1727"	12790	14880	90	222	262	110	69	72	24	100	100	0	2660	3351	1702	56	81	148	100	100	0	0.059	0.059	0.058	0.057	1.275	0.059	0.921	52	380	2757	3488	-4.089	153	2604	193	3295	0
3	12	3	"rhaT"	"STM4050"	12970	14880	90	105	112	28	67	69	16	90	59	0	3739	4242	1478	56	79	151	100	100	0	0.010	0.011	0.015	0.016	1.317	0.010	0.529	52	402	3721	4231	-6.599	38	3683	45	4186	0
3	13	3	"glnQ"	"STM0828"	13150	14880	90	1017	997	181	68	73	32	100	100	0	11527	11142	2229	55	110	356	100	100	0	0.083	0.084	0.083	0.084	1.125	0.081	0.969	52	388	12421	12016	-3.596	949	11472	929	11087	0
3	14	3	""	"STM4158"	13330	14890	100	118	119	31	65	72	30	82	33	0	2700	2537	744	55	91	309	100	98	0	0.020	0.022	0.021	0.022	1.376	0.021	0.632	80	468	2698	2536	-5.641	53	2645	54	2482	0
3	15	3	""	"STM1260"	13510	14880	100	426	418	106	67	69	16	100	100	0	17468	17377	4576	55	56	10	100	100	0	0.021	0.020	0.020	0.020	1.216	0.020	0.941	80	449	17772	17673	-5.600	359	17413	351	17322	0
3	16	3	""	"PSLT026"	13680	14890	100	4201	3999	1356	68	71	17	100	100	0	11268	10694	3139	56	60	53	100	100	0	0.369	0.370	0.372	0.351	1.308	0.373	0.978	80	439	15345	14569	-1.440	4133	11212	3931	10638	0
3	17	3	""	"STM4457"	13850	14880	90	1172	1218	265	71	83	74	100	100	0	8177	8103	1568	56	136	555	100	100	0	0.136	0.143	0.142	0.142	1.159	0.139	0.963	52	386	9222	9194	-2.883	1101	8121	1147	8047	0
3	18	3	"metJ"	"STM4099"	14030	14880	90	1045	1145	477	71	86	86	100	100	0	4530	4856	1796	55	158	586	100	100	0	0.218	0.224	0.221	0.222	1.184	0.221	0.949	52	398	5449	5875	-2.200	974	4475	1074	4801	0
3	19	3	""	"Not LT2a84"	14210	14880	90	124	138	53	68	75	51	53	15	0	6661	7639	4092	55	115	338	100	100	0	0.008	0.009	0.013	0.014	1.215	0.009	0.747	52	402	6662	7654	-6.882	56	6606	70	7584	0
3	20	3	"traW"	"PSLT091"	14390	14880	90	198	200	59	68	70	19	100	98	0	11372	11038	3509	56	239	982	100	100	0	0.011	0.012	0.013	0.013	1.212	0.012	0.884	52	388	11446	11114	-6.444	130	11316	132	10982	0
3	21	3	"traN"	"PSLT095"	14570	14880	100	496	465	147	69	71	18	100	97	0	28336	25119	7994	56	187	879	100	100	0	0.015	0.016	0.016	0.016	1.208	0.016	0.961	80	462	28707	25459	-6.049	427	28280	396	25063	0
3	22	3	"trbB"	"PSLT099"	14750	14880	90	316	321	70	68	70	18	100	100	0	11846	12047	2852	57	95	318	100	100	0	0.021	0.021	0.021	0.021	1.182	0.020	0.933	52	372	12037	12243	-5.571	248	11789	253	11990	0
3	23	3	"traD"	"PSLT104"	14930	14880	100	3857	3530	1167	68	73	91	100	100	0	32779	29642	8660	56	91	300	100	100	0	0.116	0.117	0.118	0.115	1.363	0.117	0.970	80	437	36512	33048	-3.110	3789	32723	3462	29586	0
3	24	3	""	"PSLT109"	15100	14870	100	475	476	155	67	68	15	98	97	0	12957	12162	4280	55	56	7	100	100	0	0.032	0.034	0.033	0.034	1.368	0.033	0.956	80	458	13310	12516	-4.983	408	12902	409	12107	0
3	1	4	""	"STM2732"	11030	15070	90	76	78	15	68	69	16	28	9	0	4393	4386	1130	55	57	17	100	100	0	0.002	0.002	0.015	0.015	1.000	0.002	0.063	52	378	4346	4341	-9.083	8	4338	10	4331	0
3	2	4	""	"STM2710"	11190	15080	90	121	125	37	68	69	15	90	76	0	12311	12270	4155	55	146	645	100	100	0	0.004	0.005	0.012	0.012	1.190	0.005	0.645	52	379	12309	12272	-7.853	53	12256	57	12215	0
3	3	4	""	"STM1614"	11360	15070	90	244	238	58	70	73	25	98	96	0	21860	21663	5785	57	597	2684	100	96	0	0.008	0.008	0.010	0.011	1.168	0.008	0.919	52	397	21977	21774	-6.969	174	21803	168	21606	0
3	4	4	"tehB"	"STM1608"	11570	15040	150	1260	1146	587	70	85	85	86	85	0	7474	6550	3323	55	318	1883	83	81	0	0.160	0.166	0.165	0.197	2.118	0.142	0.811	156	800	8609	7571	-2.640	1190	7419	1076	6495	0
3	5	4	"tpx"	"STM1682"	11730	15070	90	5957	6066	1376	71	107	205	100	100	0	9241	9269	1479	55	144	482	100	100	0	0.641	0.651	0.647	0.644	1.136	0.641	0.959	52	333	15072	15209	-0.642	5886	9186	5995	9214	0
3	6	4	""	"STM1677"	11900	15070	90	572	559	157	73	105	191	94	80	0	16575	16003	4534	57	346	1470	100	100	0	0.030	0.030	0.031	0.031	1.188	0.030	0.954	52	379	17017	16432	-5.049	499	16518	486	15946	0
3	7	4	"uppS"	"STM0221"	12090	15060	90	1414	1453	358	67	74	44	100	100	0	6112	6414	1667	57	239	1293	100	96	0	0.222	0.218	0.214	0.220	1.160	0.211	0.961	52	394	7402	7743	-2.168	1347	6055	1386	6357	0
3	8	4	"yaeD"	"STM0248"	12270	15070	100	3880	3617	1285	67	68	16	100	100	0	11633	10655	4031	55	57	8	100	100	0	0.329	0.335	0.328	0.337	1.261	0.327	0.964	80	427	15391	14150	-1.602	3813	11578	3550	10600	0
3	9	4	"rof"	"STM0237"	12430	15060	100	68	70	18	65	68	16	26	5	0	67	67	10	55	57	16	30	3	0	0.250	0.417	1.250	1.070	2.517	5.183	0.011	80	424	15	17	-2.000	3	12	5	12	-50
3	10	4	"yeeX"	"STM2059"	12610	15060	90	3093	3231	1168	67	93	186	100	100	0	5436	5751	1725	57	105	336	100	100	0	0.563	0.556	0.540	0.549	1.148	0.554	0.954	52	394	8405	8858	-0.830	3026	5379	3164	5694	0
3	11	4	"sbcB"	"STM2067"	12800	15070	100	764	779	237	68	89	171	98	92	0	8041	7990	2717	56	97	309	100	100	0	0.087	0.090	0.089	0.091	1.272	0.087	0.947	80	468	8681	8645	-3.520	696	7985	711	7934	0
3	12	4	"fixC"	"STM0077"	12960	15070	90	177	177	40	68	72	23	96	96	0	15591	15256	3783	58	543	2285	100	98	0	0.007	0.007	0.012	0.012	1.182	0.007	0.834	52	377	15642	15307	-7.155	109	15533	109	15198	0
3	13	4	"yjbC"	"STM4193"	13160	15060	100	1735	1733	454	69	72	22	100	100	0	15544	15750	3494	57	383	1897	100	100	0	0.108	0.106	0.108	0.104	1.189	0.106	0.972	80	478	17153	17357	-3.217	1666	15487	1664	15693	0
3	14	4	"dinF"	"STM4238"	13340	15070	100	7580	7515	2409	70	73	19	100	100	0	20064	19941	5448	56	57	9	100	100	0	0.375	0.374	0.378	0.362	1.208	0.378	0.978	80	420	27518	27330	-1.414	7510	20008	7445	19885	0
3	15	4	""	"STM4267"	13500	15070	90	579	609	120	71	74	24	100	100	0	8906	9228	1599	57	85	242	100	100	0	0.057	0.059	0.058	0.058	1.130	0.058	0.945	52	363	9357	9709	-4.123	508	8849	538	9171	0
3	16	4	"malE"	"STM4229"	13690	15070	100	593	567	111	70	73	22	100	100	0	28467	26772	4829	57	81	220	100	100	0	0.018	0.019	0.019	0.019	1.153	0.018	0.959	80	438	28933	27212	-5.763	523	28410	497	26715	0
3	17	4	"yfdZ"	"STM2402"	13850	15060	90	4142	3907	836	72	131	337	100	100	0	27105	25407	5345	57	498	2478	100	100	0	0.150	0.151	0.150	0.151	1.146	0.148	0.978	52	377	31118	29185	-2.732	4070	27048	3835	25350	0
3	18	4	"yfcA"	"STM2382"	14050	15070	100	758	722	242	70	111	288	92	63	0	10646	10391	3337	55	356	2081	98	93	0	0.065	0.063	0.064	0.060	1.328	0.063	0.963	80	488	11279	10988	-3.944	688	10591	652	10336	0
3	19	4	"ybdB"	"STM0599"	14220	15060	90	2925	3284	1368	68	76	59	100	100	0	4057	4363	1627	56	69	90	100	100	0	0.714	0.747	0.728	0.743	1.185	0.748	0.938	52	386	6858	7523	-0.486	2857	4001	3216	4307	0
3	20	4	"fsr"	"STM0493"	14410	15060	100	1493	1381	335	68	75	55	100	100	0	24850	22640	6206	56	84	283	100	100	0	0.057	0.058	0.058	0.059	1.251	0.057	0.978	80	445	26219	23897	-4.121	1425	24794	1313	22584	0
3	21	4	"ybbB"	"STM0513"	14570	15060	90	1492	1600	385	70	94	126	100	100	0	16309	17088	3800	56	351	1455	100	100	0	0.087	0.090	0.091	0.089	1.111	0.089	0.975	52	346	17675	18562	-3.515	1422	16253	1530	17032	0
3	22	4	"lpxH"	"STM0535"	14750	15060	90	1083	1142	199	71	97	124	100	100	0	11771	12181	2169	58	367	1416	100	100	0	0.086	0.088	0.088	0.088	1.114	0.086	0.964	52	380	12725	13194	-3.533	1012	11713	1071	12123	0
3	23	4	""	"STM0563"	14920	15050	100	67	71	17	70	75	43	2	0	0	66	68	20	58	113	442	0	0	0	-0.375	0.100	1.000	0.989	2.968	0.111	0.004	80	449	5	11	Error	-3	8	1	10	-50
3	24	4	"fepD"	"STM0592"	15100	15060	90	2355	2538	716	69	84	113	100	100	0	16896	17586	4897	56	169	826	100	100	0	0.136	0.141	0.142	0.141	1.177	0.139	0.968	52	388	19126	19999	-2.881	2286	16840	2469	17530	0
3	1	5	"yeaZ"	"STM1820"	11020	15260	100	2611	2231	1017	68	69	16	100	100	0	11372	9878	4207	55	57	14	100	100	0	0.225	0.220	0.219	0.212	1.218	0.223	0.986	80	493	13860	11986	-2.154	2543	11317	2163	9823	0
3	2	5	"ymgE"	"STM1797"	11200	15260	90	192	202	59	68	70	16	98	98	0	3851	4189	1502	55	66	76	100	100	0	0.033	0.032	0.032	0.032	1.228	0.033	0.899	52	364	3920	4268	-4.936	124	3796	134	4134	0
3	3	5	"narJ"	"STM1762"	11360	15250	90	193	192	60	68	70	17	96	92	0	11923	11828	3742	55	141	594	100	100	0	0.011	0.011	0.012	0.013	1.257	0.010	0.832	52	386	11993	11897	-6.569	125	11868	124	11773	0
3	4	5	"manY"	"STM1831"	11560	15260	100	6304	6142	1748	69	75	42	100	100	0	10670	10433	2670	54	120	539	100	100	0	0.587	0.585	0.582	0.576	1.102	0.592	0.990	80	464	16851	16452	-0.768	6235	10616	6073	10379	0
3	5	5	"minD"	"STM1815"	11730	15240	90	7668	7667	1845	71	102	205	100	100	0	15572	15989	3460	56	112	416	100	100	0	0.490	0.477	0.478	0.474	1.102	0.475	0.982	52	373	23113	23529	-1.030	7597	15516	7596	15933	0
3	6	5	"ycgB"	"STM1804"	11910	15240	90	668	648	136	71	95	199	98	90	0	22007	21277	3800	56	113	425	100	100	0	0.027	0.027	0.027	0.027	1.137	0.027	0.969	52	382	22548	21798	-5.200	597	21951	577	21221	0
3	7	5	"glnA"	"STM4007"	12080	15250	90	2880	2847	844	69	83	112	100	100	0	15451	15036	3783	57	131	545	100	100	0	0.183	0.185	0.185	0.182	1.121	0.187	0.985	52	394	18205	17757	-2.453	2811	15394	2778	14979	0
3	8	5	"yijC"	"STM4127"	12270	15250	90	2150	2220	543	70	84	114	100	100	0	9570	9772	2135	57	124	535	100	100	0	0.219	0.221	0.220	0.220	1.097	0.220	0.978	52	379	11593	11865	-2.193	2080	9513	2150	9715	0
3	9	5	""	"STM4080"	12440	15250	90	753	849	319	71	75	23	100	100	0	9359	10347	3728	56	77	143	100	100	0	0.073	0.076	0.074	0.075	1.153	0.075	0.968	52	372	9985	11069	-3.770	682	9303	778	10291	0
3	10	5	"sbp"	"STM4063"	12610	15250	90	1351	1346	299	71	84	81	100	100	0	15387	15347	3184	57	193	932	100	100	0	0.083	0.083	0.083	0.083	1.106	0.083	0.982	52	387	16610	16565	-3.582	1280	15330	1275	15290	0
3	11	5	""	"STM4051"	12800	15260	100	110	112	34	69	78	74	13	2	0	8109	7989	3072	57	166	851	100	98	0	0.005	0.005	0.012	0.012	1.188	0.006	0.581	80	459	8093	7975	-7.618	41	8052	43	7932	0
3	12	5	"fdhD"	"STM4038"	12990	15250	100	669	687	386	68	69	16	100	100	0	8076	7862	4330	57	149	902	100	98	0	0.075	0.079	0.077	0.077	1.151	0.081	0.973	80	454	8620	8424	-3.738	601	8019	619	7805	0
3	13	5	"rplQ"	"STM3414"	13170	15250	100	13818	12619	3957	69	72	20	100	100	0	4344	3937	1179	56	59	39	100	100	0	3.206	3.234	3.292	3.151	1.196	3.275	0.981	80	442	18037	16431	1.681	13749	4288	12550	3881	0
3	14	5	"rpmD"	"STM3422"	13340	15240	90	7966	8073	3631	73	76	25	100	100	0	1303	1331	520	57	58	13	100	100	0	6.335	6.279	6.254	6.277	1.176	6.545	0.953	52	340	9139	9274	2.663	7893	1246	8000	1274	0
3	15	5	"rplX"	"STM3429"	13510	15250	100	12898	12742	5787	72	76	28	100	100	0	2060	2020	803	56	57	14	100	100	0	6.400	6.451	6.353	6.489	1.160	6.678	0.975	80	442	14830	14634	2.678	12826	2004	12670	1964	0
3	16	5	"rplP"	"STM3433"	13690	15250	100	20353	19391	5938	71	76	31	100	100	0	2785	2652	747	55	56	8	100	100	0	7.429	7.439	7.444	7.350	1.153	7.551	0.987	80	420	23012	21917	2.893	20282	2730	19320	2597	0
3	17	5	"rplB"	"STM3437"	13870	15250	100	40879	38901	11726	69	75	75	100	100	1	5905	5491	1594	55	98	703	97	95	0	6.976	7.143	7.190	7.265	1.158	7.205	0.989	80	440	46660	44268	2.802	40810	5850	38832	5436	0
3	18	5	"yheN"	"STM3451"	14040	15250	90	1244	1267	464	68	82	79	100	100	0	5360	5336	1770	55	105	326	100	100	0	0.222	0.227	0.222	0.223	1.182	0.228	0.962	52	349	6481	6480	-2.173	1176	5305	1199	5281	0
3	19	5	""	"STM4465"	14210	15250	90	238	230	75	72	85	75	86	63	0	14484	13414	4512	56	273	1154	100	100	0	0.012	0.012	0.012	0.013	1.166	0.012	0.912	52	385	14594	13516	-6.442	166	14428	158	13358	0
3	20	5	"idnR"	"STM4481"	14420	15250	120	204	201	47	72	76	26	95	93	0	8948	8027	2574	57	419	1617	95	93	0	0.015	0.016	0.017	0.017	1.264	0.016	0.884	120	533	9023	8099	-6.074	132	8891	129	7970	0
3	21	5	"yjiG"	"STM4513"	14570	15230	100	170	190	111	75	92	65	61	41	0	4317	5972	5257	58	1299	3013	65	37	0	0.022	0.019	0.021	0.030	3.597	0.018	0.895	80	403	4354	6029	-5.486	95	4259	115	5914	-100
3	22	5	"yjjI"	"STM4566"	14760	15250	100	394	372	101	75	84	40	96	95	0	17910	16293	4668	58	702	2260	100	95	0	0.018	0.018	0.018	0.018	1.177	0.018	0.956	80	462	18171	16532	-5.806	319	17852	297	16235	100
3	23	5	"sthA"	"STM4594"	14930	15240	90	288	283	50	70	73	18	100	100	0	11898	11438	1528	58	80	202	100	100	0	0.018	0.019	0.019	0.019	1.232	0.018	0.912	52	365	12058	11593	-5.763	218	11840	213	11380	0
3	24	5	""	"STM3736"	15110	15240	100	474	446	144	70	71	19	100	100	0	13551	12320	4042	56	83	257	100	100	0	0.030	0.031	0.030	0.030	1.265	0.031	0.956	80	484	13899	12640	-5.062	404	13495	376	12264	0
3	1	6	"gntT"	"STM3512"	11030	15440	100	704	659	251	66	69	16	98	98	0	15267	14152	5292	55	58	21	100	100	0	0.042	0.042	0.042	0.041	1.239	0.042	0.972	80	464	15850	14690	-4.576	638	15212	593	14097	0
3	2	6	"sspB"	"STM3341"	11200	15430	90	4617	4456	851	67	76	48	100	100	0	6573	6186	1410	55	73	98	100	100	0	0.698	0.716	0.710	0.724	1.103	0.701	0.988	52	357	11068	10520	-0.519	4550	6518	4389	6131	0
3	3	6	"yhcH"	"STM3335"	11370	15430	90	350	352	67	70	77	43	100	100	0	8782	8536	2043	55	135	476	100	100	0	0.032	0.033	0.034	0.033	1.161	0.033	0.953	52	394	9007	8763	-4.962	280	8727	282	8481	0
3	4	6	"yrbB"	"STM3309"	11560	15420	90	867	876	208	69	73	21	100	100	0	4074	3951	984	55	124	469	100	100	0	0.199	0.207	0.205	0.208	1.132	0.201	0.976	52	369	4817	4703	-2.332	798	4019	807	3896	0
3	5	6	"folP"	"STM3295"	11740	15430	100	2986	2677	951	68	71	21	100	100	0	12923	11328	4136	55	64	87	100	100	0	0.227	0.231	0.230	0.232	1.204	0.229	0.986	80	467	15786	13882	-2.141	2918	12868	2609	11273	0
3	6	6	"mtr"	"STM3279"	11920	15420	90	1187	1136	246	68	70	16	100	100	0	19268	17833	4127	56	77	181	100	100	0	0.058	0.060	0.060	0.060	1.105	0.058	0.977	52	387	20331	18845	-4.102	1119	19212	1068	17777	0
3	7	6	"yghA"	"STM3157"	12090	15420	90	2076	2087	293	69	76	53	100	100	0	13882	13681	1802	57	136	526	100	100	0	0.145	0.148	0.145	0.148	1.089	0.145	0.983	52	387	15832	15642	-2.784	2007	13825	2018	13624	0
3	8	6	""	"STM3129"	12280	15430	100	299	295	76	67	74	49	98	92	0	15150	13724	4186	57	110	456	100	100	0	0.015	0.017	0.017	0.017	1.259	0.016	0.928	80	459	15325	13895	-6.024	232	15093	228	13667	0
3	9	6	"yqgF"	"STM3097"	12440	15420	90	673	691	150	68	71	19	100	100	0	6899	6823	1652	56	72	132	100	100	0	0.088	0.092	0.091	0.092	1.150	0.090	0.966	52	363	7448	7390	-3.500	605	6843	623	6767	0
3	10	6	"galP"	"STM3091"	12620	15420	90	599	597	115	68	70	19	100	100	0	11227	11132	1981	56	106	341	100	100	0	0.048	0.048	0.047	0.047	1.126	0.047	0.968	52	389	11702	11605	-4.395	531	11171	529	11076	0
3	11	6	""	"STM3071"	12810	15430	100	242	262	90	66	68	17	100	100	0	4742	4997	1942	57	90	302	100	100	0	0.038	0.040	0.039	0.038	1.304	0.039	0.921	80	427	4861	5136	-4.734	176	4685	196	4940	0
3	12	6	"bglA"	"STM3051"	12980	15430	100	946	882	297	67	69	15	98	98	0	17638	16448	5663	58	62	29	100	100	0	0.050	0.050	0.049	0.047	1.304	0.049	0.980	80	430	18459	17205	-4.322	879	17580	815	16390	0
3	13	6	""	"STM1301"	13150	15420	90	604	673	298	66	69	18	100	100	0	4997	5231	2224	58	75	117	100	100	0	0.109	0.117	0.114	0.116	1.176	0.117	0.956	52	365	5477	5780	-3.199	538	4939	607	5173	0
3	14	6	""	"STM1328"	13340	15420	100	8673	8605	2447	68	70	19	100	100	0	16329	16300	4371	56	67	96	100	100	0	0.529	0.526	0.527	0.521	1.210	0.525	0.983	80	458	24878	24781	-0.919	8605	16273	8537	16244	0
3	15	6	""	"STM1368"	13510	15430	100	980	955	269	69	69	15	100	98	0	23998	24613	6325	55	66	84	100	100	0	0.038	0.036	0.037	0.035	1.215	0.036	0.976	80	420	24854	25444	-4.716	911	23943	886	24558	0
3	16	6	"ydhC"	"STM1428"	13690	15420	100	482	494	160	69	72	27	98	98	0	15237	14492	4250	55	62	56	100	100	0	0.027	0.029	0.029	0.029	1.208	0.030	0.960	80	420	15595	14862	-5.200	413	15182	425	14437	0
3	17	6	"slyB"	"STM1445"	13870	15420	100	8251	7443	2517	69	70	17	100	100	0	5050	4581	1514	54	56	11	100	100	0	1.638	1.629	1.619	1.653	1.207	1.640	0.984	80	430	13178	11901	0.712	8182	4996	7374	4527	0
3	18	6	"ydgQ"	"STM1454"	14050	15420	100	907	886	269	69	70	19	100	100	0	11984	11314	3366	55	60	61	100	100	0	0.070	0.073	0.072	0.073	1.193	0.072	0.976	80	442	12767	12076	-3.831	838	11929	817	11259	0
3	19	6	""	"STM3558"	14230	15420	100	1693	1670	437	71	75	34	100	100	0	5728	5593	1475	54	96	409	100	100	0	0.286	0.289	0.289	0.286	1.153	0.287	0.978	80	430	7296	7138	-1.807	1622	5674	1599	5539	0
3	20	6	"yhhF"	"STM3572"	14400	15420	100	1371	1326	490	71	75	34	100	100	0	10504	10118	3406	55	71	115	100	100	0	0.124	0.125	0.123	0.122	1.220	0.126	0.977	80	411	11749	11318	-3.007	1300	10449	1255	10063	0
3	21	6	"yhhP"	"STM3578"	14580	15420	90	373	374	73	70	77	30	100	100	0	2980	2993	442	56	433	1656	98	23	0	0.104	0.104	0.106	0.102	1.189	0.104	0.942	52	365	3227	3241	-3.271	303	2924	304	2937	0
3	22	6	"acpT"	"STM3583"	14740	15420	90	871	918	397	73	84	73	100	100	0	7080	7377	3184	57	214	749	100	98	0	0.114	0.115	0.115	0.116	1.173	0.114	0.976	52	371	7821	8165	-3.138	798	7023	845	7320	0
3	23	6	"uspB"	"STM3590"	14940	15420	100	1102	1275	764	70	80	66	100	100	0	4470	5136	3015	56	152	651	100	100	0	0.234	0.237	0.234	0.233	1.186	0.238	0.959	80	478	5446	6285	-2.097	1032	4414	1205	5080	0
3	24	6	""	"STM3599"	15110	15410	90	503	491	130	71	73	20	100	100	0	24805	23985	7458	56	210	1102	100	100	0	0.017	0.018	0.018	0.018	1.191	0.017	0.948	52	370	25181	24349	-5.840	432	24749	420	23929	0
3	1	7	"dsdA"	"STM3802"	11020	15610	90	727	750	155	68	71	30	100	100	0	19973	20503	3916	55	63	52	100	100	0	0.033	0.033	0.033	0.033	1.122	0.033	0.968	52	363	20577	21130	-4.918	659	19918	682	20448	0
3	2	7	"ibpB"	"STM3808"	11190	15610	100	26336	26184	11374	69	72	23	100	100	1	3286	3235	1375	55	60	52	97	93	0	8.130	8.212	7.939	8.775	1.350	8.263	0.976	80	462	29498	29295	3.023	26267	3231	26115	3180	0
3	3	7	"ccmE"	"STM2250"	11370	15610	90	640	713	343	68	70	16	100	100	0	7235	7660	2664	54	69	134	100	100	0	0.080	0.085	0.081	0.080	1.470	0.085	0.787	52	381	7753	8251	-3.650	572	7181	645	7606	0
3	4	7	"torA"	"STM3822"	11560	15610	100	280	269	74	66	69	17	97	97	0	14962	13611	5259	54	67	124	100	100	0	0.014	0.015	0.016	0.016	1.333	0.014	0.894	80	451	15122	13760	-6.122	214	14908	203	13557	0
3	5	7	"dgoA"	"STM3828"	11740	15620	120	281	262	110	67	69	20	91	86	0	6734	5953	3240	55	90	361	90	89	0	0.032	0.033	0.034	0.041	2.778	0.033	0.945	120	535	6893	6093	-4.964	214	6679	195	5898	0
3	6	7	""	"STM3832"	11910	15610	90	313	321	56	67	68	14	100	100	0	18880	18467	3120	55	72	153	100	100	0	0.013	0.014	0.014	0.014	1.166	0.014	0.936	52	358	19071	18666	-6.258	246	18825	254	18412	0
3	7	7	"rluA"	"STM0095"	12080	15610	90	1040	1104	215	68	78	65	100	100	0	11454	12031	2100	55	206	933	100	100	0	0.085	0.087	0.087	0.086	1.113	0.085	0.970	52	393	12371	13012	-3.552	972	11399	1036	11976	0
3	8	7	"yabK"	"STM0107"	12270	15610	90	94	102	30	66	76	63	13	1	0	1099	1141	420	56	170	863	73	5	0	0.027	0.033	0.034	0.032	1.595	0.034	0.502	52	387	1071	1121	-5.219	28	1043	36	1085	0
3	9	7	"ftsL"	"STM0121"	12460	15610	100	1351	1263	587	67	69	16	98	98	0	5994	5543	2583	55	57	10	100	100	0	0.216	0.218	0.217	0.206	1.348	0.218	0.972	80	458	7223	6684	-2.210	1284	5939	1196	5488	0
3	10	7	"murG"	"STM0128"	12620	15600	90	1262	1369	466	68	75	70	100	100	0	6134	6466	2253	56	85	323	100	100	0	0.196	0.203	0.202	0.203	1.127	0.198	0.967	52	370	7272	7711	-2.348	1194	6078	1301	6410	0
3	11	7	"mutT"	"STM0137"	12810	15610	100	450	423	186	69	82	70	90	82	0	7225	6632	3470	57	82	297	100	97	0	0.053	0.054	0.055	0.053	1.474	0.051	0.929	80	439	7549	6929	-4.234	381	7168	354	6575	0
3	12	7	""	"STM0149"	12980	15610	90	213	208	62	67	68	14	96	94	0	11523	10677	3409	59	64	61	100	100	0	0.013	0.013	0.014	0.014	1.272	0.013	0.865	52	365	11610	10759	-6.295	146	11464	141	10618	0
3	13	7	""	"STM1548"	13160	15600	90	1087	1094	159	67	70	20	100	100	0	17752	17753	2123	59	89	186	100	100	0	0.058	0.058	0.058	0.058	1.092	0.056	0.969	52	389	18713	18721	-4.117	1020	17693	1027	17694	0
3	14	7	""	"STM1552"	13340	15610	100	603	584	134	68	72	20	100	100	0	17673	16846	4093	55	81	167	100	100	0	0.030	0.031	0.031	0.031	1.256	0.030	0.957	80	440	18153	17307	-5.041	535	17618	516	16791	0
3	15	7	""	"STM1557"	13500	15600	90	261	267	55	68	69	15	100	100	0	14504	14634	2483	55	134	408	100	100	0	0.013	0.014	0.014	0.014	1.171	0.013	0.913	52	344	14642	14778	-6.226	193	14449	199	14579	0
3	16	7	"rpsV"	"STM1565"	13700	15600	100	214	221	85	67	68	16	98	95	0	1191	1279	609	55	114	354	95	76	0	0.129	0.126	0.124	0.123	1.401	0.125	0.902	80	457	1283	1378	-2.950	147	1136	154	1224	0
3	17	7	"fdnH"	"STM1569"	13860	15600	90	990	1024	211	68	70	18	100	100	0	15154	15091	3607	55	84	195	100	100	0	0.061	0.064	0.064	0.064	1.111	0.061	0.971	52	363	16021	15992	-4.034	922	15099	956	15036	0
3	18	7	""	"STM1573"	14040	15600	90	1504	1620	546	70	72	18	100	100	0	6855	7189	2641	56	85	186	100	100	0	0.211	0.217	0.219	0.219	1.092	0.213	0.981	52	389	8233	8683	-2.245	1434	6799	1550	7133	0
3	19	7	"yciL"	"STM1719"	14220	15600	90	3403	3422	947	69	79	66	100	100	0	10905	10950	3109	56	106	316	100	100	0	0.307	0.308	0.309	0.309	1.108	0.299	0.975	52	382	14183	14247	-1.702	3334	10849	3353	10894	0
3	20	7	""	"STM1733"	14400	15600	90	674	694	226	68	79	67	100	100	0	6139	6293	2197	55	116	338	100	100	0	0.100	0.100	0.100	0.100	1.168	0.098	0.966	52	372	6690	6864	-3.328	606	6084	626	6238	0
3	21	7	""	"STM1741"	14570	15600	100	751	730	231	70	73	20	98	96	0	15876	14680	5328	54	112	295	96	96	0	0.043	0.045	0.045	0.049	1.542	0.044	0.972	80	452	16503	15286	-4.538	681	15822	660	14626	0
3	22	7	"purU"	"STM1756"	14740	15600	90	2337	2449	707	73	125	270	100	100	0	10621	10863	3313	56	390	1454	100	100	0	0.214	0.220	0.217	0.222	1.112	0.212	0.977	52	386	12829	13183	-2.222	2264	10565	2376	10807	0
3	23	7	"ychN"	"STM1769"	14930	15600	90	857	844	187	73	117	246	100	96	0	6325	6227	1497	57	336	1347	100	98	0	0.125	0.125	0.125	0.125	1.129	0.121	0.967	52	395	7052	6941	-2.999	784	6268	771	6170	0
3	24	7	"pth"	"STM1783"	15110	15590	90	752	779	178	73	77	30	100	100	0	9857	10170	2458	56	127	385	100	100	0	0.069	0.070	0.070	0.070	1.112	0.068	0.973	52	402	10480	10820	-3.851	679	9801	706	10114	0
3	1	8	"yfbK"	"STM2315"	11030	15790	100	513	486	149	69	70	16	100	98	0	23309	20876	7056	54	57	31	100	100	0	0.019	0.020	0.020	0.020	1.192	0.020	0.977	80	474	23699	21239	-5.711	444	23255	417	20822	0
3	2	8	"nuoI"	"STM2321"	11200	15790	90	1170	1202	218	69	70	17	100	100	0	13353	13385	2058	54	71	78	100	100	0	0.083	0.085	0.085	0.085	1.124	0.083	0.974	52	365	14400	14464	-3.594	1101	13299	1133	13331	0
3	3	8	""	"STM2332"	11380	15790	110	1055	1048	204	69	71	17	100	100	0	14047	13459	2428	54	82	143	100	100	0	0.070	0.073	0.074	0.073	1.172	0.072	0.968	80	504	14979	14384	-3.827	986	13993	979	13405	0
3	4	8	""	"STM2336"	11560	15790	100	1926	1836	501	69	70	17	100	100	0	9077	8334	2146	55	65	64	100	100	0	0.206	0.213	0.213	0.211	1.140	0.214	0.985	80	432	10879	10046	-2.280	1857	9022	1767	8279	0
3	5	8	""	"STM2342"	11730	15780	90	635	598	144	72	76	28	100	100	0	17171	15844	3708	56	153	595	100	100	0	0.033	0.033	0.033	0.033	1.157	0.033	0.969	52	344	17678	16314	-4.926	563	17115	526	15788	0
3	6	8	"yfcF"	"STM2348"	11920	15790	100	1219	1090	364	71	74	25	100	100	0	13089	11564	3836	54	125	516	100	100	0	0.088	0.089	0.089	0.088	1.240	0.088	0.984	80	461	14183	12529	-3.505	1148	13035	1019	11510	0
3	7	8	"sseB"	"STM2535"	12090	15780	90	1547	1614	378	71	73	21	100	100	0	14424	14804	3614	55	79	134	100	100	0	0.103	0.105	0.105	0.105	1.107	0.102	0.986	52	373	15845	16292	-3.283	1476	14369	1543	14749	0
3	8	8	""	"STM2552"	12270	15780	90	747	774	163	68	72	20	100	100	0	14159	14333	2852	55	85	142	100	100	0	0.048	0.049	0.049	0.049	1.128	0.049	0.973	52	381	14783	14984	-4.377	679	14104	706	14278	0
3	9	8	"yfhA"	"STM2562"	12450	15790	100	1847	1755	599	67	69	16	100	100	0	15670	15070	4946	54	76	138	100	100	0	0.114	0.112	0.113	0.110	1.239	0.113	0.986	80	430	17396	16704	-3.133	1780	15616	1688	15016	0
3	10	8	"yfhB"	"STM2569"	12610	15780	90	338	527	481	70	74	24	100	100	0	4121	6584	6331	56	87	197	100	100	0	0.066	0.070	0.067	0.068	1.272	0.072	0.969	52	370	4333	6985	-3.923	268	4065	457	6528	0
3	11	8	""	"STM2586"	12800	15780	100	301	290	85	74	83	35	95	91	0	19998	17879	6221	57	82	160	93	93	0	0.011	0.012	0.012	0.016	2.475	0.012	0.902	80	466	20168	18038	-6.457	227	19941	216	17822	0
3	12	8	""	"STM2592"	12990	15780	90	298	294	81	67	70	17	100	98	0	11399	10878	3024	59	68	44	100	100	0	0.020	0.021	0.021	0.021	1.199	0.020	0.934	52	373	11571	11046	-5.617	231	11340	227	10819	0
3	13	8	"yhbO"	"STM3269"	13150	15780	90	489	520	114	68	71	21	100	100	0	8776	8803	2131	57	92	259	100	100	0	0.048	0.052	0.052	0.052	1.149	0.050	0.965	52	380	9140	9198	-4.372	421	8719	452	8746	0
3	14	8	"yhbW"	"STM3276"	13330	15780	90	387	393	73	69	74	23	100	100	0	16340	16675	3541	58	136	402	100	100	0	0.020	0.019	0.020	0.020	1.144	0.019	0.966	52	373	16600	16941	-5.678	318	16282	324	16617	0
3	15	8	"nlpI"	"STM3281"	13510	15770	100	15020	13905	4294	71	88	123	95	93	0	16949	15194	5162	59	147	413	92	92	0	0.885	0.914	0.904	1.020	1.615	0.898	0.981	80	337	31839	28969	-0.176	14949	16890	13834	15135	100
3	16	8	""	"STM3291"	13680	15780	90	829	836	153	73	94	126	100	100	0	17911	18059	3140	59	274	1081	100	100	0	0.042	0.042	0.042	0.042	1.116	0.042	0.972	52	322	18608	18763	-4.562	756	17852	763	18000	0
3	17	8	"yhbE"	"STM3302"	13860	15780	90	1650	1737	546	72	86	73	100	100	0	5845	6018	1876	57	175	424	100	100	0	0.273	0.279	0.274	0.279	1.112	0.276	0.982	52	396	7366	7626	-1.875	1578	5788	1665	5961	0
3	18	8	"nlp"	"STM3306"	14040	15780	90	594	641	234	71	83	72	100	100	0	5639	5788	2262	56	118	293	100	100	0	0.094	0.099	0.100	0.099	1.133	0.099	0.976	52	389	6106	6302	-3.416	523	5583	570	5732	0
3	19	8	""	"STM0716"	14230	15780	100	1049	963	317	68	71	20	100	100	0	12982	11912	3498	55	73	122	100	100	0	0.076	0.075	0.075	0.072	1.242	0.076	0.976	80	460	13908	12752	-3.720	981	12927	895	11857	0
3	20	8	""	"STM0722"	14410	15790	100	158	159	39	68	70	15	96	91	0	14662	13591	3837	55	63	70	100	100	0	0.006	0.007	0.012	0.017	2.025	0.007	0.796	80	427	14697	13627	-7.343	90	14607	91	13536	0
3	21	8	""	"STM0731"	14570	15780	90	4028	4031	631	71	110	213	100	100	0	9526	9412	1543	55	165	561	100	100	0	0.418	0.423	0.420	0.424	1.083	0.411	0.984	52	355	13428	13317	-1.259	3957	9471	3960	9357	0
3	22	8	"ybgE"	"STM0743"	14750	15780	90	716	764	294	74	111	204	100	90	0	4876	4943	1972	56	181	549	100	100	0	0.133	0.141	0.140	0.141	1.170	0.139	0.964	52	389	5462	5577	-2.908	642	4820	690	4887	0
3	23	8	"pal"	"STM0749"	14930	15790	100	10335	10458	3885	74	87	83	100	100	0	7580	7681	2459	56	105	218	100	100	0	1.364	1.362	1.346	1.311	1.261	1.393	0.987	80	471	17785	18009	0.448	10261	7524	10384	7625	0
3	24	8	"ybgS"	"STM0759"	15110	15770	90	314	326	105	72	85	88	100	84	0	7601	7836	3086	56	88	152	100	100	0	0.032	0.033	0.032	0.033	1.227	0.032	0.936	52	396	7787	8034	-4.962	242	7545	254	7780	0
3	1	9	"mdfA"	"STM0866"	11030	15970	100	1314	1294	133	68	68	15	100	100	0	26390	25665	3379	53	56	33	100	100	0	0.047	0.048	0.048	0.048	1.135	0.047	0.979	80	462	27583	26838	-4.402	1246	26337	1226	25612	0
3	2	9	"ybjC"	"STM0873"	11190	15970	90	535	605	190	68	70	22	100	100	0	8411	9622	3834	54	101	297	100	100	0	0.056	0.056	0.056	0.057	1.165	0.055	0.973	52	370	8824	10105	-4.161	467	8357	537	9568	0
3	3	9	"ybjO"	"STM0881"	11380	15970	100	769	752	210	68	70	21	100	100	0	14777	14070	3622	54	106	295	100	100	0	0.048	0.049	0.048	0.048	1.184	0.049	0.976	80	460	15424	14700	-4.393	701	14723	684	14016	0
3	4	9	"artI"	"STM0890"	11560	15970	100	3663	3352	999	67	69	17	100	100	0	14270	13211	3454	53	72	106	100	100	0	0.253	0.250	0.249	0.243	1.181	0.252	0.985	80	432	17813	16443	-1.983	3596	14217	3285	13158	0
3	5	9	""	"STM0895"	11730	15970	90	137	139	32	68	69	16	94	82	0	7923	7919	836	54	105	311	100	100	0	0.009	0.009	0.012	0.013	1.166	0.008	0.605	52	392	7938	7936	-6.833	69	7869	71	7865	0
3	6	9	""	"STM0900"	11920	15960	90	98	117	60	69	121	419	0	0	0	7692	7574	1955	55	150	500	100	100	0	0.004	0.006	0.017	0.017	1.439	0.008	0.345	52	376	7666	7567	-8.041	29	7637	48	7519	0
3	7	9	""	"STM1034"	12090	15970	100	93	119	73	69	70	18	58	35	0	2556	4197	4870	54	57	17	100	100	0	0.010	0.012	0.015	0.016	1.473	0.013	0.830	80	460	2526	4193	-6.704	24	2502	50	4143	0
3	8	9	""	"STM1038"	12270	15960	90	320	335	64	68	69	15	100	100	0	15645	16376	2400	55	93	204	100	100	0	0.016	0.016	0.016	0.016	1.185	0.016	0.932	52	373	15842	16588	-5.951	252	15590	267	16321	0
3	9	9	"aceA"	"STM4184"	12440	15970	100	613	594	119	67	70	16	100	100	0	26380	24509	5345	54	132	347	100	100	0	0.021	0.022	0.021	0.021	1.221	0.021	0.966	80	442	26872	24982	-5.591	546	26326	527	24455	0
3	10	9	""	"STM4195"	12620	15960	90	125	177	132	66	69	16	100	90	0	1344	2056	2045	56	114	319	100	100	0	0.046	0.056	0.047	0.048	1.643	0.057	0.876	52	382	1347	2111	-4.448	59	1288	111	2000	0
3	11	9	""	"STM4199"	12800	15970	100	297	304	83	67	69	17	100	100	0	10811	10821	3503	57	71	93	100	100	0	0.021	0.022	0.022	0.022	1.318	0.022	0.941	80	472	10984	11001	-5.547	230	10754	237	10764	0
3	12	9	""	"STM4203"	12980	15960	90	113	116	24	69	70	16	96	76	0	5532	5482	1117	56	71	95	100	100	0	0.008	0.009	0.012	0.013	1.289	0.009	0.566	52	381	5520	5473	-6.959	44	5476	47	5426	0
3	13	9	"pduA"	"STM2038"	13150	15960	90	92	92	19	68	69	16	67	26	0	5341	5113	1207	56	83	152	100	100	0	0.005	0.005	0.013	0.013	1.209	0.004	0.233	52	382	5309	5081	-7.783	24	5285	24	5057	0
3	14	9	"pduS"	"STM2053"	13330	15960	90	146	155	39	68	70	17	98	96	0	9670	9083	2228	57	95	180	100	100	0	0.008	0.010	0.013	0.013	1.255	0.009	0.739	52	347	9691	9113	-6.945	78	9613	87	9026	0
3	15	9	"stfC"	"STM0196"	13540	15950	220	287	287	40	71	80	66	99	98	0	18815	18827	2454	58	285	1179	100	100	0	0.012	0.012	0.012	0.012	1.134	0.011	0.638	392	1574	18973	18985	-6.440	216	18757	216	18769	100
3	16	9	"eutS"	"STM2470"	13680	15950	100	87	143	103	71	74	24	40	37	0	908	7450	9332	59	212	1064	46	41	0	0.019	0.010	0.012	0.021	2.397	0.010	0.712	80	302	865	7463	-5.730	16	849	72	7391	-50
3	17	9	"pagK"	"STM1867"	13860	15960	90	119	137	86	68	69	15	88	75	0	1854	2397	2192	56	92	129	100	100	0	0.028	0.029	0.030	0.029	1.527	0.031	0.750	52	389	1849	2410	-5.140	51	1798	69	2341	0
3	18	9	"pefI"	"PSLT013"	14050	15960	100	413	403	171	69	73	56	98	90	0	5253	4974	2234	54	89	325	100	98	0	0.066	0.068	0.067	0.067	1.439	0.068	0.943	80	471	5543	5254	-3.918	344	5199	334	4920	0
3	19	9	"traM"	"PSLT073"	14230	15960	100	149	145	36	69	70	15	91	91	0	10877	10267	2509	55	56	8	100	100	0	0.007	0.007	0.012	0.012	1.168	0.008	0.767	80	420	10902	10288	-7.080	80	10822	76	10212	0
3	20	9	"traC"	"PSLT088"	14400	15960	110	466	438	130	69	71	20	100	97	0	35460	33808	11597	55	83	183	100	100	0	0.011	0.011	0.012	0.013	1.332	0.011	0.957	80	453	35802	34122	-6.479	397	35405	369	33753	0
3	21	9	""	"STM1623"	14580	15960	100	802	795	204	69	73	31	100	98	0	22168	21988	4603	56	88	193	100	100	0	0.033	0.033	0.033	0.033	1.198	0.033	0.962	80	442	22845	22658	-4.915	733	22112	726	21932	0
3	22	9	"fumB"	"STM4300"	14760	15970	100	531	515	182	70	72	16	97	95	0	17246	16143	5527	55	59	35	100	100	0	0.027	0.028	0.028	0.028	1.302	0.028	0.965	80	427	17652	16533	-5.221	461	17191	445	16088	0
3	23	9	"phnB"	"STM4288"	14920	15960	90	643	638	119	72	78	42	100	100	0	12521	11897	2828	56	253	962	100	100	0	0.046	0.048	0.047	0.048	1.164	0.046	0.957	52	348	13036	12407	-4.448	571	12465	566	11841	0
3	24	9	"nrfD"	"STM4280"	15100	15950	90	141	200	153	72	78	41	82	40	0	4368	7710	7635	56	312	1127	100	98	0	0.016	0.017	0.016	0.017	1.393	0.018	0.837	52	402	4381	7782	-5.966	69	4312	128	7654	0
3	1	10	"mog"	"STM0008"	11020	16150	90	1165	1176	296	66	71	34	100	100	0	11552	11235	2580	52	94	285	100	100	0	0.096	0.099	0.098	0.099	1.109	0.100	0.974	52	387	12599	12293	-3.387	1099	11500	1110	11183	0
3	2	10	""	"STM0273"	11200	16150	90	127	134	35	66	71	34	84	40	0	4501	4513	1429	53	91	269	100	100	0	0.014	0.015	0.017	0.016	1.326	0.015	0.746	52	381	4509	4528	-6.188	61	4448	68	4460	0
3	3	10	""	"STM0278"	11370	16150	90	152	155	33	65	67	15	100	100	0	8147	7737	1730	53	131	374	100	100	0	0.011	0.012	0.014	0.014	1.213	0.011	0.805	52	365	8181	7774	-6.540	87	8094	90	7684	0
3	4	10	""	"STM0287"	11560	16150	100	133	141	45	66	66	16	95	88	0	6197	6005	2490	52	114	338	100	100	0	0.011	0.013	0.013	0.014	1.259	0.013	0.774	80	450	6212	6028	-6.519	67	6145	75	5953	0
3	5	10	""	"STM0296"	11730	16150	90	117	119	38	66	68	17	86	69	0	3948	4094	1635	53	61	39	100	100	0	0.013	0.013	0.015	0.016	1.362	0.013	0.589	52	356	3946	4094	-6.255	51	3895	53	4041	0
3	6	10	"ghmA"	"STM0310"	11900	16150	90	597	639	175	66	121	411	86	11	0	2560	2615	488	54	126	417	100	100	0	0.212	0.224	0.217	0.218	1.198	0.221	0.911	52	393	3037	3134	-2.239	531	2506	573	2561	0
3	7	10	"ndh"	"STM1211"	12090	16140	90	14437	13716	2594	69	87	92	100	100	0	10369	9945	1783	55	81	147	100	100	0	1.393	1.380	1.370	1.384	1.111	1.378	0.983	52	378	24682	23537	0.478	14368	10314	13647	9890	0
3	8	10	"ycfV"	"STM1218"	12270	16140	90	1050	1063	219	68	82	84	100	100	0	12349	12455	2724	54	76	97	100	100	0	0.080	0.080	0.080	0.080	1.131	0.079	0.976	52	396	13277	13396	-3.646	982	12295	995	12401	0
3	9	10	"ymfB"	"STM1235"	12450	16140	90	242	259	92	67	71	18	100	100	0	2647	2812	1159	54	69	82	100	100	0	0.067	0.070	0.068	0.068	1.239	0.068	0.917	52	379	2768	2950	-3.889	175	2593	192	2758	0
3	10	10	""	"STM1252"	12630	16150	100	1054	985	313	66	69	16	98	98	0	15907	14329	4477	54	58	19	100	100	0	0.062	0.064	0.063	0.063	1.182	0.064	0.979	80	449	16841	15194	-4.004	988	15853	919	14275	0
3	11	10	""	"STM1265"	12790	16150	90	161	155	39	69	71	17	92	88	0	9672	8850	2777	55	174	602	100	100	0	0.010	0.010	0.012	0.012	1.187	0.011	0.834	52	357	9709	8881	-6.708	92	9617	86	8795	0
3	12	10	"yaoF"	"STM1275"	12970	16140	90	206	221	89	68	70	19	100	100	0	1479	1594	729	56	157	548	100	92	0	0.097	0.099	0.093	0.096	1.282	0.104	0.894	52	395	1561	1691	-3.366	138	1423	153	1538	0
3	13	10	"fumC"	"STM1469"	13170	16140	100	2143	2042	476	69	71	19	100	100	0	26270	24975	6211	54	67	76	100	100	0	0.079	0.079	0.079	0.080	1.189	0.078	0.978	80	468	28290	26894	-3.660	2074	26216	1973	24921	0
3	14	10	"ydgI"	"STM1477"	13330	16140	90	920	917	131	71	78	53	100	100	0	28070	27065	4326	55	244	1232	100	100	0	0.030	0.031	0.031	0.031	1.140	0.031	0.975	52	362	28864	27856	-5.044	849	28015	846	27010	0
3	15	10	""	"STM1485"	13500	16140	90	341	349	74	71	83	64	100	100	0	4892	4818	1095	57	339	1401	100	96	0	0.056	0.058	0.057	0.058	1.187	0.059	0.948	52	273	5105	5039	-4.162	270	4835	278	4761	0
3	16	10	""	"STM1490"	13680	16140	90	429	427	115	73	76	26	100	100	0	11908	11022	2760	56	141	382	100	100	0	0.030	0.032	0.031	0.032	1.215	0.032	0.954	52	369	12208	11320	-5.057	356	11852	354	10966	0
3	17	10	""	"STM1499"	13870	16150	100	531	540	194	71	73	19	97	97	0	22247	20290	7309	54	107	313	100	100	0	0.021	0.023	0.023	0.023	1.167	0.023	0.968	80	446	22653	20705	-5.592	460	22193	469	20236	0
3	18	10	"wzzB"	"STM2079"	14030	16140	90	6061	5906	1311	73	201	613	100	100	0	19018	18727	4227	55	495	1899	100	100	0	0.316	0.312	0.315	0.313	1.152	0.312	0.984	52	364	24951	24505	-1.663	5988	18963	5833	18672	0
3	19	10	"nxiA"	"STM2783"	14230	16140	100	1013	957	287	70	165	538	85	18	0	15030	13741	4245	54	355	1616	100	98	0	0.063	0.065	0.064	0.065	1.236	0.064	0.973	80	456	15919	14574	-3.989	943	14976	887	13687	0
3	20	10	"ygaF"	"STM2790"	14400	16140	100	200	198	64	70	73	26	91	86	0	11739	10698	4332	53	56	20	100	100	0	0.011	0.012	0.013	0.013	1.340	0.012	0.897	80	420	11816	10773	-6.490	130	11686	128	10645	0
3	21	10	"ygaP"	"STM2798"	14580	16140	100	3572	3247	1284	69	71	26	100	100	0	6254	5865	2215	55	57	26	100	100	0	0.565	0.547	0.542	0.539	1.344	0.549	0.977	80	432	9702	8988	-0.823	3503	6199	3178	5810	0
3	22	10	""	"STM4012"	14760	16140	100	293	287	76	70	72	16	97	96	0	20244	19218	5613	54	59	36	100	100	0	0.011	0.011	0.012	0.013	1.243	0.011	0.925	80	420	20413	19381	-6.500	223	20190	217	19164	0
3	23	10	""	"STM4031"	14940	16140	100	3096	3317	2177	73	75	23	100	100	0	3690	3705	2093	54	79	275	97	96	0	0.831	0.889	0.851	0.922	1.439	0.936	0.965	80	443	6659	6895	-0.266	3023	3636	3244	3651	0
3	24	10	"rhaD"	"STM4045"	15110	16130	90	179	208	88	71	73	22	100	100	0	9298	10370	3791	55	108	377	100	100	0	0.012	0.013	0.012	0.013	1.265	0.014	0.839	52	386	9351	10452	-6.419	108	9243	137	10315	0
3	1	11	""	"STM2942"	11020	16330	90	215	214	36	67	69	15	100	100	0	11493	10998	1935	53	78	176	100	100	0	0.013	0.013	0.014	0.014	1.168	0.013	0.894	52	386	11588	11092	-6.272	148	11440	147	10945	0
3	2	11	"pyrG"	"STM2953"	11210	16330	110	14813	14375	1959	67	77	94	100	100	0	27261	26253	3811	53	97	289	100	100	0	0.542	0.546	0.547	0.547	1.082	0.540	0.989	80	501	41954	40508	-0.884	14746	27208	14308	26200	0
3	3	11	"ygcY"	"STM2961"	11380	16320	100	533	573	246	68	79	103	92	92	0	15303	14425	5214	53	92	298	95	95	0	0.030	0.035	0.032	0.035	1.494	0.035	0.750	80	420	15715	14877	-5.035	465	15250	505	14372	0
3	4	11	"exo"	"STM2972"	11560	16330	100	684	733	277	65	67	15	100	100	0	14505	14256	4286	52	58	32	100	100	0	0.043	0.047	0.044	0.046	1.285	0.047	0.915	80	408	15072	14872	-4.545	619	14453	668	14204	0
3	5	11	"fucI"	"STM2976"	11730	16320	100	262	245	82	67	68	15	92	88	0	21875	19014	8545	53	64	58	93	93	0	0.009	0.009	0.011	0.017	3.098	0.009	0.944	80	440	22017	19139	-6.806	195	21822	178	18961	0
3	6	11	"ygdI"	"STM2983"	11910	16320	90	363	355	70	66	69	16	100	100	0	3418	3374	676	54	69	67	100	100	0	0.088	0.087	0.085	0.086	1.214	0.084	0.933	52	373	3661	3609	-3.502	297	3364	289	3320	0
3	7	11	"metC"	"STM3161"	12090	16320	100	1696	1572	527	65	70	31	100	100	0	21503	19417	6622	54	64	60	100	100	0	0.076	0.078	0.078	0.077	1.183	0.077	0.985	80	452	23080	20870	-3.717	1631	21449	1507	19363	0
3	8	11	""	"STM3170"	12260	16320	90	209	224	66	65	68	16	100	100	0	9911	10023	3660	55	95	248	100	100	0	0.015	0.016	0.016	0.016	1.235	0.016	0.915	52	386	10000	10127	-6.097	144	9856	159	9968	0
3	9	11	"STMF1.3"	"Not LT2a90"	12450	16330	90	382	535	558	66	68	16	100	100	0	346	472	503	55	86	221	69	17	0	1.086	1.125	1.102	1.109	1.303	1.119	0.954	52	384	607	886	0.119	316	291	469	417	0
3	10	11	"yfiO"	"STM2663"	12630	16330	100	4914	4591	1715	66	68	15	100	100	0	10212	9468	3145	55	56	9	100	100	0	0.477	0.481	0.484	0.460	1.231	0.487	0.983	80	428	15005	13938	-1.067	4848	10157	4525	9413	0
3	11	11	"ffh"	"STM2677"	12810	16330	100	6092	5751	1613	68	69	19	100	100	0	15058	14116	3617	55	74	195	100	100	0	0.402	0.404	0.405	0.393	1.176	0.407	0.989	80	431	21027	19744	-1.316	6024	15003	5683	14061	0
3	12	11	"yfjG"	"STM2687"	12980	16320	100	2696	2662	1157	66	68	19	100	100	0	6842	6441	2695	54	57	23	100	100	0	0.387	0.406	0.402	0.409	1.175	0.408	0.977	80	430	9418	8983	-1.368	2630	6788	2596	6387	0
3	13	11	"ybbK"	"STM0501"	13150	16320	90	3405	3032	793	69	83	108	100	100	0	12809	11400	3352	55	135	558	100	100	0	0.262	0.261	0.261	0.266	1.154	0.253	0.984	52	373	16090	14308	-1.935	3336	12754	2963	11345	0
3	14	11	"sfbB"	"STM0511"	13340	16320	90	1645	1670	230	71	85	114	100	100	0	19430	20116	3025	54	143	589	100	100	0	0.081	0.080	0.080	0.080	1.064	0.078	0.981	52	314	20950	21661	-3.622	1574	19376	1599	20062	100
3	15	11	"gip"	"STM0518"	13470	16300	120	288	278	85	71	75	40	92	91	0	14146	13275	4429	54	214	922	96	94	0	0.015	0.016	0.016	0.016	1.313	0.016	0.928	120	546	14309	13428	-6.021	217	14092	207	13221	0
3	16	11	"allB"	"STM0523"	13690	16320	100	360	336	105	69	70	15	100	100	0	16160	14252	4868	55	111	235	100	100	0	0.018	0.019	0.019	0.019	1.256	0.019	0.946	80	479	16396	14464	-5.790	291	16105	267	14197	0
3	17	11	"allC"	"STM0527"	13870	16310	90	138	141	29	68	70	15	100	92	0	6886	6727	1288	54	66	59	100	100	0	0.010	0.011	0.014	0.014	1.245	0.010	0.711	52	356	6902	6746	-6.609	70	6832	73	6673	0
3	18	11	"ppiB"	"STM0536"	14050	16320	100	3871	3495	1170	68	87	257	100	98	0	8673	7850	2554	53	128	852	100	98	0	0.441	0.440	0.438	0.436	1.174	0.440	0.988	80	453	12423	11224	-1.181	3803	8620	3427	7797	0
3	19	11	"slyX"	"STM3454"	14220	16320	90	380	440	382	67	69	17	100	100	0	1686	2071	2208	54	58	24	100	100	0	0.192	0.185	0.181	0.186	1.185	0.176	0.979	52	365	1945	2390	-2.382	313	1632	373	2017	0
3	20	11	"mglB"	"STM2190"	14400	16310	90	445	430	89	68	70	16	100	100	0	9723	9514	1976	53	60	31	100	100	0	0.039	0.038	0.038	0.038	1.173	0.038	0.965	52	373	10047	9823	-4.681	377	9670	362	9461	0
3	21	11	""	"STM2198"	14580	16320	100	1934	1853	483	70	72	19	100	100	0	24316	23059	6316	54	67	91	100	100	0	0.077	0.078	0.077	0.078	1.159	0.076	0.983	80	440	26126	24788	-3.702	1864	24262	1783	23005	0
3	22	11	"rsuA"	"STM2222"	14770	16320	100	827	810	275	70	73	19	100	100	0	11293	9813	3504	54	67	91	100	100	0	0.067	0.076	0.077	0.075	1.185	0.076	0.981	80	430	11996	10499	-3.892	757	11239	740	9759	0
3	23	11	"yejM"	"STM2228"	14930	16310	90	1253	1227	262	72	77	27	100	100	0	15516	14202	3089	54	116	427	100	100	0	0.076	0.082	0.080	0.082	1.118	0.079	0.976	52	354	16643	15303	-3.711	1181	15462	1155	14148	0
3	24	11	""	"STM2237"	15110	16310	90	123	123	32	70	75	27	78	46	0	4941	4727	1596	54	116	410	100	100	0	0.011	0.011	0.015	0.015	1.384	0.011	0.594	52	402	4940	4726	-6.527	53	4887	53	4673	0
3	1	12	"phoP"	"STM1231"	11020	16500	90	8745	8820	1746	67	75	46	100	100	0	9195	9070	1747	52	60	49	100	100	0	0.949	0.971	0.966	0.971	1.063	0.966	0.991	52	371	17821	17771	-0.075	8678	9143	8753	9018	0
3	2	12	"phoP"	"STM1231"	11200	16510	100	7555	7488	2524	67	73	43	100	100	0	7980	7847	2417	52	58	45	100	100	0	0.945	0.952	0.949	0.940	1.111	0.963	0.991	80	430	15416	15216	-0.082	7488	7928	7421	7795	0
3	3	12	"phoQ"	"STM1230"	11380	16500	100	951	949	407	65	66	15	100	100	0	2917	2774	1084	52	53	8	100	100	0	0.309	0.325	0.320	0.312	1.253	0.330	0.973	80	432	3751	3606	-1.693	886	2865	884	2722	0
3	4	12	"phoQ"	"STM1230"	11550	16490	90	2691	2642	685	65	68	18	100	100	0	8806	8508	2345	52	57	33	100	100	0	0.300	0.305	0.300	0.309	1.115	0.302	0.988	52	354	11380	11033	-1.737	2626	8754	2577	8456	0
3	5	12	"phoQ"	"STM1230"	11730	16500	90	1456	1638	873	66	70	26	100	100	0	4715	5266	2783	53	65	73	100	100	0	0.298	0.302	0.294	0.300	1.136	0.300	0.978	52	386	6052	6785	-1.746	1390	4662	1572	5213	0
3	6	12	"hupA"	"STM4170"	11920	16500	90	6522	6352	2796	67	73	40	100	100	0	3350	3233	1398	54	64	68	100	100	0	1.958	1.977	1.968	2.032	1.214	1.998	0.979	52	379	9751	9464	0.970	6455	3296	6285	3179	0
3	7	12	"sopB"	"STM1091"	12090	16500	110	21318	20373	3316	69	79	61	100	100	0	27420	26600	3564	54	68	86	100	100	0	0.776	0.765	0.770	0.758	1.109	0.766	0.991	80	492	48615	46850	-0.365	21249	27366	20304	26546	0
3	8	12	"pipC"	"STM0375"	12270	16500	90	3182	3132	732	70	82	68	100	100	0	5464	5288	1180	55	77	106	100	100	0	0.575	0.585	0.582	0.584	1.074	0.575	0.983	52	373	8521	8295	-0.798	3112	5409	3062	5233	0
3	9	12	"pipC"	"STM0375"	12440	16490	90	2996	3050	892	69	89	121	100	100	0	5333	5281	1463	55	92	201	100	100	0	0.555	0.570	0.570	0.572	1.130	0.565	0.983	52	379	8205	8207	-0.851	2927	5278	2981	5226	0
3	10	12	"ssrB"	"STM1391"	12660	16520	150	429	379	143	70	87	93	87	78	0	6618	5684	2432	56	313	785	89	88	0	0.055	0.055	0.055	0.057	1.622	0.055	0.958	156	703	6921	5937	-4.192	359	6562	309	5628	0
3	11	12	"ssrB"	"STM1391"	12800	16500	90	421	407	99	66	74	38	100	100	0	6779	6281	1830	55	222	724	100	100	0	0.053	0.055	0.055	0.055	1.199	0.054	0.959	52	297	7079	6567	-4.243	355	6724	341	6226	0
3	12	12	"ssrB"	"STM1391"	12990	16490	90	587	582	96	63	67	21	100	100	0	9496	9250	1524	54	100	296	100	100	0	0.055	0.056	0.056	0.056	1.153	0.055	0.967	52	371	9966	9715	-4.171	524	9442	519	9196	0
3	13	12	"lrp"	"STM0959"	13160	16490	90	4257	4146	861	67	70	19	100	100	0	8383	8045	1648	53	62	55	100	100	0	0.503	0.510	0.511	0.510	1.076	0.503	0.985	52	367	12520	12071	-0.991	4190	8330	4079	7992	0
3	14	12	"lrp"	"STM0959"	13340	16500	100	4604	4433	1182	70	72	18	100	100	0	9091	8669	2207	53	56	20	100	100	0	0.502	0.506	0.509	0.509	1.162	0.506	0.982	80	440	13572	12979	-0.995	4534	9038	4363	8616	0
3	15	12	"gyrA"	"STM2272"	13510	16490	90	4707	4625	1182	69	70	16	100	100	0	9246	9043	2224	53	56	28	100	100	0	0.505	0.507	0.509	0.506	1.074	0.504	0.989	52	361	13831	13546	-0.987	4638	9193	4556	8990	0
3	16	12	"gyrA"	"STM2272"	13690	16500	100	7564	7079	2886	68	71	17	100	100	0	14980	13426	5153	53	57	22	100	100	0	0.502	0.524	0.525	0.513	1.234	0.528	0.987	80	440	22423	20384	-0.994	7496	14927	7011	13373	0
3	17	12	"csrA"	"STM2826"	13870	16490	90	804	984	718	68	70	18	100	100	0	1880	2285	1634	53	58	26	100	100	0	0.403	0.410	0.400	0.404	1.189	0.415	0.965	52	374	2563	3148	-1.312	736	1827	916	2232	0
3	18	12	"csrA"	"STM2826"	14040	16490	90	1097	1275	675	68	75	41	100	100	0	2792	2924	1379	53	69	96	100	100	0	0.376	0.420	0.401	0.419	1.222	0.422	0.943	52	364	3768	4078	-1.412	1029	2739	1207	2871	0
3	19	12	"yhhP"	"STM3578"	14220	16490	90	331	339	94	70	75	41	100	100	0	2851	2767	747	54	73	98	100	100	0	0.093	0.099	0.098	0.098	1.191	0.099	0.942	52	380	3058	2982	-3.422	261	2797	269	2713	0
3	20	12	"yhhP"	"STM3578"	14400	16490	90	281	290	112	69	70	17	100	100	0	2242	2257	1082	54	63	40	100	100	0	0.097	0.100	0.100	0.100	1.245	0.098	0.928	52	388	2400	2424	-3.367	212	2188	221	2203	0
3	21	12	"yhhP"	"STM3578"	14580	16480	90	359	373	112	71	72	17	100	100	0	2928	3085	1066	54	57	21	100	100	0	0.100	0.100	0.101	0.099	1.170	0.098	0.952	52	370	3162	3333	-3.319	288	2874	302	3031	0
3	22	12	"topA"	"STM1714"	14760	16490	90	1995	1833	526	71	73	18	100	100	0	12451	11471	3712	54	59	32	100	100	0	0.155	0.154	0.153	0.158	1.163	0.150	0.984	52	365	14321	13179	-2.688	1924	12397	1762	11417	0
3	23	12	"topA"	"STM1714"	14930	16490	90	506	522	183	71	73	17	100	100	0	3097	3146	1186	54	58	25	100	100	0	0.143	0.146	0.145	0.145	1.175	0.144	0.968	52	373	3478	3543	-2.806	435	3043	451	3092	0
3	24	12	"fur"	"STM0693"	15120	16510	120	2474	2137	1076	72	77	26	97	95	0	8517	7260	3510	55	75	83	96	96	0	0.284	0.287	0.289	0.287	1.534	0.289	0.983	120	631	10864	9270	-1.817	2402	8462	2065	7205	0
3	1	13	"ctrl-buffer"	"ctrl-buffer"	11020	16680	100	66	68	18	64	66	20	11	2	0	54	55	11	50	51	14	8	1	0	0.500	0.800	1.556	1.793	2.637	7.026	0.050	80	466	6	9	-1.000	2	4	4	5	-50
3	2	13	"ctrl-buffer"	"ctrl-buffer"	11200	16680	100	63	67	17	64	66	15	26	7	0	58	60	14	49	50	7	57	31	0	-0.111	0.273	1.471	1.027	3.527	13.270	0.003	80	420	8	14	Error	-1	9	3	11	-50
3	3	13	"ctrl-buffer"	"ctrl-buffer"	11380	16680	100	66	67	16	62	65	15	23	7	0	52	53	7	50	51	6	28	10	0	2.000	1.667	2.241	2.285	3.030	39.262	0.002	80	432	6	8	1.000	4	2	5	3	-50
3	4	13	"ctrl-buffer"	"ctrl-buffer"	11560	16680	100	64	64	14	63	65	16	12	1	0	51	52	7	50	51	13	6	0	0	1.000	0.500	1.455	1.487	3.433	138.889	0.000	80	427	2	3	0.000	1	1	1	2	-50
3	5	13	"ctrl-buffer"	"ctrl-buffer"	11730	16680	100	63	65	12	64	66	15	10	1	0	55	56	8	50	51	7	36	12	0	-0.200	0.167	2.381	1.801	3.585	56.095	0.001	80	430	4	7	Error	-1	5	1	6	-50
3	6	13	"ctrl-buffer"	"ctrl-buffer"	11910	16680	100	69	71	14	64	67	19	18	2	0	59	59	10	50	51	11	40	8	0	0.556	0.778	1.206	1.247	3.742	68.362	0.000	80	442	14	16	-0.848	5	9	7	9	-50
3	7	13	"ctrl-buffer"	"ctrl-buffer"	12090	16680	100	62	67	21	67	69	18	12	6	0	58	58	8	50	52	11	28	6	0	-0.625	0.000	1.200	1.461	3.005	6.225	0.027	80	432	3	8	Error	-5	8	0	8	-50
3	8	13	"ctrl-buffer"	"ctrl-buffer"	12270	16680	100	66	67	18	67	68	18	15	2	0	56	57	10	51	53	19	7	1	0	-0.200	0.000	1.500	1.234	3.510	7.398	0.033	80	418	4	6	Error	-1	5	0	6	-50
3	9	13	"ctrl-buffer"	"ctrl-buffer"	12440	16680	100	62	63	14	64	65	14	13	2	0	55	56	8	51	51	8	32	10	0	-0.500	-0.200	2.000	1.844	3.194	0.035	0.003	80	438	2	4	Error	-2	4	-1	5	-50
3	10	13	"ctrl-buffer"	"ctrl-buffer"	12620	16680	100	63	65	14	72	88	50	0	0	0	66	66	11	55	526	979	0	0	0	-0.818	-0.636	1.325	1.371	4.707	0.046	0.738	80	376	2	4	Error	-9	11	-7	11	-50
3	11	13	"ctrl-buffer"	"ctrl-buffer"	12800	16680	100	67	68	15	72	87	49	0	0	0	65	66	12	56	508	954	0	0	0	-0.556	-0.400	2.000	1.463	4.114	0.046	0.704	80	409	4	6	Error	-5	9	-4	10	-100
3	12	13	"ctrl-buffer"	"ctrl-buffer"	12980	16670	100	60	62	14	64	65	14	7	2	0	58	60	13	50	52	23	13	2	0	-0.500	-0.200	1.525	1.661	3.450	0.038	0.001	80	440	4	8	Error	-4	8	-2	10	-50
3	13	13	"ctrl-buffer"	"ctrl-buffer"	13150	16670	100	66	66	14	66	67	16	12	2	0	55	56	9	50	51	9	31	8	0	0.000	0.000	1.393	1.436	2.948	0.000	0.000	80	430	5	6	Error	0	5	0	6	-50
3	14	13	"ctrl-buffer"	"ctrl-buffer"	13330	16670	100	71	72	17	67	68	16	22	3	0	58	60	11	51	51	6	50	32	0	0.571	0.556	1.385	1.423	3.259	0.013	0.000	80	420	11	14	-0.807	4	7	5	9	-50
3	15	13	"ctrl-buffer"	"ctrl-buffer"	13510	16670	100	63	64	16	66	67	16	10	2	0	57	58	11	51	52	7	38	15	0	-0.500	-0.286	2.333	1.657	5.215	69.824	0.000	80	442	3	5	Error	-3	6	-2	7	-50
3	16	13	"ctrl-buffer"	"ctrl-buffer"	13690	16670	100	63	64	14	67	68	16	10	0	0	58	59	8	51	52	8	43	11	0	-0.571	-0.375	1.310	1.361	2.642	168.664	0.000	80	418	3	5	Error	-4	7	-3	8	-50
3	17	13	"ctrl-buffer"	"ctrl-buffer"	13860	16670	100	68	69	15	68	69	16	20	2	0	60	60	10	50	52	11	43	12	0	0.000	0.100	1.074	1.240	3.950	7.078	0.025	80	440	10	11	Error	0	10	1	10	-50
3	18	13	"ctrl-buffer"	"ctrl-buffer"	14040	16670	100	64	65	15	68	70	16	11	1	0	55	56	8	51	51	13	12	2	0	-1.000	-0.600	2.107	1.965	3.717	27.792	0.004	80	442	0	2	Error	-4	4	-3	5	-50
3	19	13	"ctrl-buffer"	"ctrl-buffer"	14220	16670	100	67	66	14	67	68	15	15	0	0	56	58	9	52	52	10	20	7	0	0.000	-0.167	2.667	1.973	3.402	113.358	0.000	80	442	4	5	Error	0	4	-1	6	-50
3	20	13	"ctrl-buffer"	"ctrl-buffer"	14400	16670	100	72	73	16	65	67	15	28	7	0	58	59	10	51	52	7	48	17	0	1.000	1.000	1.543	1.326	2.725	45.911	0.001	80	430	14	16	0.000	7	7	8	8	-50
3	21	13	"ctrl-buffer"	"ctrl-buffer"	14570	16670	100	67	69	18	65	67	15	20	8	0	58	58	7	51	52	7	47	16	0	0.286	0.571	2.400	1.934	3.895	55.993	0.001	80	439	9	11	-1.807	2	7	4	7	-50
3	22	13	"ctrl-buffer"	"ctrl-buffer"	14750	16670	100	70	70	15	67	69	17	20	0	0	56	58	12	51	53	19	8	1	0	0.600	0.429	1.474	1.415	3.416	0.005	0.000	80	442	8	10	-0.737	3	5	3	7	-50
3	23	13	"ctrl-buffer"	"ctrl-buffer"	14930	16670	100	69	72	19	69	70	17	21	7	0	54	55	8	52	52	7	27	8	0	0.000	1.000	3.000	2.623	2.733	0.031	0.005	80	442	2	6	Error	0	2	3	3	-50
3	24	13	"ctrl-buffer"	"ctrl-buffer"	15110	16670	100	71	81	46	71	77	30	8	5	0	57	78	99	54	81	100	5	3	0	0.000	0.417	1.333	1.480	3.955	0.290	0.639	80	418	3	34	Error	0	3	10	24	-50
3	1	14	"ynfA"	"STM1504"	11020	16860	100	302	285	87	63	65	14	98	96	0	7088	6388	2375	50	50	7	100	100	0	0.034	0.035	0.034	0.035	1.189	0.034	0.954	80	498	7277	6560	-4.880	239	7038	222	6338	0
3	2	14	""	"STM3654"	11210	16860	100	230	219	67	62	64	14	96	96	0	3915	3685	1375	50	51	7	100	100	0	0.043	0.043	0.043	0.043	1.265	0.043	0.928	80	474	4033	3792	-4.524	168	3865	157	3635	0
3	3	14	"yeiP"	"STM2211"	11390	16860	100	1140	1061	349	61	64	15	100	100	0	15017	13830	4116	50	51	6	100	100	0	0.072	0.073	0.073	0.069	1.222	0.073	0.985	80	464	16046	14780	-3.794	1079	14967	1000	13780	0
3	4	14	"yfaE"	"STM2279"	11570	16850	100	369	345	122	63	65	15	100	100	0	2495	2239	912	50	50	6	100	100	0	0.125	0.129	0.129	0.127	1.301	0.127	0.960	80	440	2751	2471	-2.998	306	2445	282	2189	0
3	5	14	""	"STM4111"	11740	16860	100	62	65	15	64	66	15	13	2	0	54	55	10	50	50	6	36	15	0	-0.500	0.200	1.577	1.502	3.339	7.712	0.020	80	452	2	6	Error	-2	4	1	5	-50
3	6	14	""	"STM4140"	11910	16850	90	112	124	47	64	65	15	82	73	0	587	618	338	51	51	8	100	100	0	0.090	0.106	0.099	0.097	1.782	0.106	0.747	52	370	584	627	-3.481	48	536	60	567	0
3	7	14	"ssaS"	"STM1420"	12100	16860	100	88	106	62	65	67	18	60	30	0	1374	2227	2924	50	52	10	100	100	0	0.017	0.019	0.021	0.024	1.799	0.019	0.759	80	483	1347	2218	-5.847	23	1324	41	2177	0
3	8	14	"nrdH"	"STM2805"	12280	16850	100	810	2284	3946	65	67	16	100	100	0	665	1719	2888	49	50	6	100	100	0	1.209	1.329	1.256	1.260	1.252	1.364	0.978	80	440	1361	3889	0.274	745	616	2219	1670	0
3	9	14	"fimI"	"STM0544"	12440	16850	90	114	136	71	64	65	14	92	78	0	2255	3056	2389	51	54	16	100	100	0	0.023	0.024	0.024	0.023	1.428	0.025	0.830	52	366	2254	3077	-5.462	50	2204	72	3005	0
3	10	14	"aroA"	"STM0978"	12630	16850	90	2140	2288	535	67	71	22	100	100	0	13509	14419	3374	54	159	240	100	100	0	0.154	0.155	0.155	0.154	1.078	0.153	0.982	52	376	15528	16586	-2.698	2073	13455	2221	14365	0
3	11	14	"dam"	"STM3484"	12800	16850	100	228	308	277	68	73	22	93	92	0	1844	2570	2793	54	174	275	96	91	0	0.089	0.095	0.093	0.093	1.357	0.097	0.960	80	452	1950	2756	-3.484	160	1790	240	2516	0
3	12	14	"pduW"	"STM2057"	12970	16850	90	207	253	138	64	66	17	100	100	0	7913	10767	7161	53	166	799	100	100	0	0.018	0.018	0.018	0.018	1.285	0.017	0.908	52	379	8003	10903	-5.780	143	7860	189	10714	0
3	13	14	""	"STM2695"	13160	16850	100	769	753	142	67	68	17	100	100	0	17304	17412	4206	52	140	706	100	100	0	0.041	0.040	0.039	0.040	1.139	0.039	0.980	80	482	17954	18046	-4.619	702	17252	686	17360	0
3	14	14	"yajR"	"STM0436"	13340	16850	100	1026	975	398	68	69	16	100	98	0	12247	10763	4268	51	55	30	100	100	0	0.079	0.085	0.083	0.080	1.322	0.086	0.983	80	438	13154	11619	-3.670	958	12196	907	10712	0
3	15	14	""	"STM0564"	13500	16850	100	634	623	210	66	68	15	98	98	0	22237	20862	7091	51	52	10	100	100	0	0.026	0.027	0.026	0.026	1.224	0.027	0.969	80	448	22754	21368	-5.288	568	22186	557	20811	0
3	16	14	""	"STM0351"	13680	16850	90	121	119	27	66	68	16	88	75	0	5946	5749	1487	52	58	24	100	100	0	0.009	0.009	0.013	0.013	1.177	0.009	0.613	52	387	5949	5750	-6.744	55	5894	53	5697	0
3	17	14	"dsrB"	"STM1983"	13860	16850	90	369	375	132	68	69	16	100	100	0	4277	4384	1857	52	74	114	100	100	0	0.071	0.071	0.071	0.070	1.210	0.069	0.935	52	394	4526	4639	-3.811	301	4225	307	4332	0
3	18	14	"yeiE"	"STM2201"	14050	16850	100	2229	2164	547	68	69	16	100	100	0	13263	12910	3435	52	65	98	100	100	0	0.164	0.163	0.163	0.166	1.159	0.162	0.988	80	492	15372	14954	-2.612	2161	13211	2096	12858	0
3	19	14	"recB"	"STM2994"	14230	16840	90	78	82	26	67	68	16	38	21	0	640	1107	1166	53	54	9	100	100	0	0.019	0.014	0.025	0.026	1.865	0.016	0.313	52	363	598	1069	-5.738	11	587	15	1054	0
3	20	14	"EMPTY"	"EMPTY"	14400	16850	100	71	71	17	66	68	17	17	6	0	56	56	7	52	53	8	23	2	0	1.250	1.250	2.667	2.565	2.921	21.017	0.009	80	464	9	9	0.322	5	4	5	4	-75
3	21	14	"EMPTY"	"EMPTY"	14580	16850	100	64	66	19	66	68	17	16	5	0	53	54	7	51	52	7	25	5	0	-1.000	0.000	3.000	3.343	2.818	61.079	0.001	80	452	0	3	Error	-2	2	0	3	-75
3	22	14	"EMPTY"	"EMPTY"	14750	16850	100	68	71	16	69	70	16	15	8	0	53	54	6	52	52	6	20	2	0	-1.000	1.000	2.333	2.822	3.666	60.723	0.002	80	452	0	4	Error	-1	1	2	2	-75
3	23	14	"EMPTY"	"EMPTY"	14930	16850	100	69	69	16	67	70	21	11	1	0	55	55	7	51	52	6	38	8	0	0.500	0.500	2.116	1.857	3.746	0.002	0.000	80	464	6	6	-1.000	2	4	2	4	-75
3	24	14	"EMPTY"	"EMPTY"	15110	16850	100	69	72	16	69	71	17	17	5	0	54	55	7	52	52	6	21	8	0	0.000	1.000	4.000	3.391	3.225	51.326	0.001	80	496	2	6	Error	0	2	3	3	-75
4	1	1	"yjiX"	"STM4531"	15510	14530	90	267	289	143	70	72	22	98	96	0	1573	1691	771	56	77	130	100	100	0	0.130	0.134	0.129	0.124	1.481	0.133	0.881	52	400	1714	1854	-2.945	197	1517	219	1635	0
4	2	1	"yhjG"	"STM3610"	15690	14520	90	448	491	271	68	71	22	98	98	0	2955	2799	1701	56	76	110	96	94	0	0.131	0.154	0.146	0.162	1.786	0.141	0.831	52	387	3279	3166	-2.931	380	2899	423	2743	0
4	3	1	"mtlD"	"STM3686"	15870	14530	100	849	787	363	68	70	18	100	98	0	11411	10824	5351	56	68	77	100	100	0	0.069	0.067	0.066	0.067	1.552	0.065	0.942	80	486	12136	11487	-3.862	781	11355	719	10768	0
4	4	1	"ptsN"	"STM3322"	16060	14530	100	861	926	358	70	71	16	100	100	0	4293	4793	2224	55	64	74	100	100	0	0.187	0.181	0.186	0.182	1.192	0.172	0.953	80	466	5029	5594	-2.422	791	4238	856	4738	0
4	5	1	"yqjK"	"STM3231"	16240	14520	100	417	423	189	70	71	17	100	98	0	2587	2761	1857	55	56	12	100	100	0	0.137	0.130	0.136	0.132	1.338	0.117	0.922	80	452	2879	3059	-2.867	347	2532	353	2706	0
4	6	1	"yggT"	"STM3101"	16420	14530	100	1111	1113	492	69	71	17	100	100	0	5667	5410	2726	56	57	15	100	100	0	0.186	0.195	0.194	0.195	1.254	0.184	0.930	80	444	6653	6398	-2.429	1042	5611	1044	5354	0
4	7	1	"hscC"	"STM0659"	16590	14530	100	312	309	51	68	69	16	100	100	0	25523	25114	2480	56	96	407	100	100	0	0.010	0.010	0.011	0.011	1.077	0.009	0.933	80	444	25711	25299	-6.706	244	25467	241	25058	0
4	8	1	"ubiF"	"STM0671"	16770	14520	100	1129	1135	402	68	70	17	100	100	0	10396	10712	4024	56	99	410	100	100	0	0.103	0.100	0.102	0.100	1.181	0.098	0.966	80	440	11401	11723	-3.285	1061	10340	1067	10656	0
4	9	1	"nagA"	"STM0683"	16940	14520	110	2548	2416	532	71	84	98	100	100	0	20099	18351	4747	56	167	793	100	100	0	0.124	0.128	0.128	0.131	1.214	0.125	0.974	80	526	22520	20640	-3.016	2477	20043	2345	18295	0
4	10	1	"ybfM"	"STM0687"	17120	14520	90	153	166	64	71	85	97	34	5	0	4028	4528	2063	58	172	707	100	100	0	0.021	0.021	0.021	0.022	1.466	0.022	0.770	52	379	4052	4565	-5.597	82	3970	95	4470	0
4	11	1	"apeE"	"STM0570"	17300	14530	100	352	346	131	71	72	18	97	96	0	3215	3191	1313	57	69	61	100	100	0	0.089	0.088	0.087	0.084	1.371	0.086	0.911	80	466	3439	3409	-3.490	281	3158	275	3134	0
4	12	1	"ahpF"	"STM0609"	17480	14520	110	2144	2050	760	73	75	18	100	100	0	14240	13459	5019	56	60	28	100	100	0	0.146	0.148	0.150	0.152	1.282	0.146	0.968	80	494	16255	15380	-2.776	2071	14184	1977	13403	0
4	13	1	"dlhH"	"STM3967"	17650	14530	120	6424	5738	2141	75	78	24	98	97	0	18169	15564	6121	57	62	32	96	95	0	0.351	0.365	0.358	0.413	1.773	0.353	0.951	120	553	24461	21170	-1.512	6349	18112	5663	15507	0
4	14	1	"yigM"	"STM3963"	17830	14520	120	6418	5954	2349	76	81	29	98	96	0	16476	14076	5758	57	62	39	95	94	0	0.386	0.419	0.404	0.461	1.626	0.414	0.936	120	567	22761	19897	-1.372	6342	16419	5878	14019	0
4	15	1	"rhtC"	"STM3959"	18010	14530	100	6257	5686	1943	78	83	31	100	100	0	16630	15991	3121	58	63	42	100	100	0	0.373	0.352	0.348	0.329	1.403	0.352	0.900	80	408	22751	21541	-1.423	6179	16572	5608	15933	0
4	16	1	"rarD"	"STM3955"	18180	14520	120	6071	5292	2135	79	87	54	96	94	0	15537	12932	5417	57	71	153	93	93	0	0.387	0.405	0.394	0.441	1.831	0.395	0.960	120	579	21472	18088	-1.369	5992	15480	5213	12875	0
4	17	1	"uvrD"	"STM3951"	18350	14520	90	1099	1214	496	79	105	107	100	100	0	5626	6027	2530	60	130	342	100	100	0	0.183	0.190	0.192	0.191	1.223	0.191	0.898	52	370	6586	7102	-2.448	1020	5566	1135	5967	0
4	18	1	"dapF"	"STM3947"	18560	14530	100	2505	3231	2310	77	97	90	100	100	0	9256	10607	4708	58	104	255	100	100	0	0.264	0.299	0.266	0.273	1.308	0.333	0.878	80	452	11626	13703	-1.922	2428	9198	3154	10549	0
4	19	1	"fklB"	"STM4397"	18720	14520	100	1429	1545	557	81	89	34	100	100	0	7190	7979	2775	58	71	71	100	100	0	0.189	0.185	0.187	0.183	1.221	0.182	0.953	80	405	8480	9385	-2.403	1348	7132	1464	7921	0
4	20	1	"ytfK"	"STM4406"	18880	14520	90	697	673	139	83	93	41	100	100	0	1711	1624	372	58	83	102	100	100	0	0.371	0.377	0.369	0.377	1.218	0.365	0.935	52	368	2267	2156	-1.429	614	1653	590	1566	0
4	21	1	""	"STM4417"	19070	14520	100	582	590	242	83	117	255	87	46	0	4915	4793	2021	61	97	228	100	100	0	0.103	0.107	0.103	0.106	1.428	0.111	0.424	80	470	5353	5239	-3.282	499	4854	507	4732	0
4	22	1	""	"STM4421"	19250	14520	110	484	557	229	81	83	22	100	98	0	17949	20369	9065	59	98	219	100	100	0	0.023	0.023	0.023	0.024	1.312	0.023	0.935	80	514	18293	20786	-5.472	403	17890	476	20310	0
4	23	1	""	"STM4425"	19420	14520	100	250	270	104	80	83	21	97	96	0	11425	12464	5956	64	137	277	100	100	0	0.015	0.015	0.015	0.016	1.272	0.015	0.908	80	440	11531	12590	-6.062	170	11361	190	12400	0
4	24	1	""	"STM4430"	19610	14530	100	212	217	81	77	80	19	95	88	0	13215	13264	6162	61	89	145	100	100	0	0.010	0.011	0.013	0.013	1.245	0.010	0.857	80	498	13289	13343	-6.606	135	13154	140	13203	0
4	1	2	"sopE2"	"STM1855"	15510	14710	110	1559	1588	269	68	71	25	100	100	0	7850	7807	1471	55	76	109	100	100	0	0.191	0.196	0.193	0.197	1.160	0.193	0.971	80	548	9286	9272	-2.386	1491	7795	1520	7752	0
4	2	2	""	"STM1731"	15680	14700	90	268	293	114	69	73	26	100	100	0	4369	4615	2022	56	94	136	100	100	0	0.046	0.049	0.049	0.048	1.269	0.049	0.910	52	386	4512	4783	-4.438	199	4313	224	4559	0
4	3	2	"otsB"	"STM1929"	15860	14710	90	338	371	153	67	70	18	100	100	0	8365	9350	4207	56	99	153	100	100	0	0.033	0.033	0.033	0.032	1.300	0.032	0.922	52	389	8580	9598	-4.938	271	8309	304	9294	0
4	4	2	""	"STM4161"	16050	14710	100	86	116	102	69	71	17	45	30	0	1344	1637	1049	55	76	92	100	98	0	0.013	0.030	0.024	0.030	2.000	0.055	0.487	80	468	1306	1629	-6.245	17	1289	47	1582	0
4	5	2	"rsd"	"STM4165"	16230	14710	100	445	419	145	69	71	17	100	100	0	6472	5978	2268	55	62	33	100	100	0	0.059	0.059	0.059	0.057	1.277	0.059	0.960	80	441	6793	6273	-4.093	376	6417	350	5923	0
4	6	2	"hupA"	"STM4170"	16400	14710	100	4530	4417	1785	70	76	31	100	100	0	2380	2244	783	55	63	34	100	100	0	1.918	1.986	1.953	1.987	1.240	2.069	0.946	80	430	6785	6536	0.940	4460	2325	4347	2189	0
4	7	2	""	"STM3121"	16580	14710	100	160	171	64	70	75	30	92	72	0	2519	2658	1478	55	77	354	97	97	0	0.037	0.039	0.041	0.038	1.420	0.038	0.838	80	442	2554	2704	-4.775	90	2464	101	2603	0
4	8	2	"stfG"	"STM0200"	16760	14710	100	97	106	34	70	71	17	71	43	0	2190	2274	1274	55	59	28	100	100	0	0.013	0.016	0.020	0.020	1.507	0.017	0.545	80	452	2162	2255	-6.305	27	2135	36	2219	0
4	9	2	"eutT"	"STM2467"	16940	14710	100	94	97	25	72	75	30	32	10	0	2123	2222	964	56	87	452	98	93	0	0.011	0.012	0.018	0.019	1.573	0.012	0.332	80	430	2089	2191	-6.554	22	2067	25	2166	0
4	10	2	"lexA"	"STM4237"	17110	14710	100	2303	2602	2088	72	75	21	100	100	0	1536	1749	1256	56	62	29	100	100	0	1.507	1.494	1.439	1.400	1.317	1.582	0.960	80	439	3711	4223	0.592	2231	1480	2530	1693	0
4	11	2	"prpC"	"STM0369"	17290	14710	100	129	138	43	72	75	21	87	75	0	5860	5523	2222	56	59	16	100	100	0	0.010	0.012	0.015	0.015	1.292	0.012	0.680	80	442	5861	5533	-6.670	57	5804	66	5467	0
4	12	2	"ushB"	"STM4064"	17470	14710	110	1631	1632	303	75	80	25	100	100	0	7581	7546	1421	56	79	104	100	100	0	0.207	0.208	0.207	0.208	1.175	0.204	0.949	80	492	9081	9047	-2.274	1556	7525	1557	7490	0
4	13	2	"ptsJ"	"STM2436"	17650	14710	100	801	775	256	83	86	27	97	95	0	18586	19174	6536	57	89	121	100	100	0	0.039	0.036	0.036	0.035	1.257	0.036	0.970	80	414	19247	19809	-4.690	718	18529	692	19117	0
4	14	2	"plsX"	"STM1192"	17830	14710	100	5074	4846	1990	79	84	27	100	100	0	15221	14862	5528	58	73	73	100	100	0	0.329	0.322	0.323	0.293	1.477	0.325	0.975	80	416	20158	19571	-1.602	4995	15163	4767	14804	0
4	15	2	"flgM"	"STM1172"	18000	14710	100	1170	1103	348	76	82	29	100	100	0	3839	3659	1004	57	66	48	100	100	0	0.289	0.285	0.281	0.270	1.308	0.286	0.961	80	420	4876	4629	-1.790	1094	3782	1027	3602	0
4	16	2	"phsB"	"STM2064"	18180	14710	100	282	297	125	84	86	25	98	96	0	10766	10259	2718	58	82	97	100	100	0	0.018	0.021	0.019	0.020	1.346	0.021	0.734	80	438	10906	10414	-5.757	198	10708	213	10201	0
4	17	2	"tnpA_1"	"STM0946"	18360	14710	110	1806	1714	449	81	92	52	100	98	0	29683	28647	6488	58	201	681	100	100	0	0.058	0.057	0.057	0.055	1.229	0.057	0.964	80	502	31350	30222	-4.102	1725	29625	1633	28589	0
4	18	2	"orf6"	"PSLT014"	18540	14700	100	2381	2323	567	81	93	51	100	100	0	24437	23667	4369	58	266	786	100	100	0	0.094	0.095	0.097	0.093	1.203	0.096	0.967	80	419	26679	25851	-3.406	2300	24379	2242	23609	0
4	19	2	"mig-14"	"STM2782"	18710	14700	110	2796	2859	966	86	105	64	100	100	0	6950	7072	2367	59	158	322	100	100	0	0.393	0.395	0.396	0.409	1.382	0.388	0.937	80	478	9601	9786	-1.346	2710	6891	2773	7013	0
4	20	2	"thiD"	"STM2146"	18880	14700	90	265	311	147	89	107	66	100	80	0	3834	4345	1773	60	147	293	100	100	0	0.047	0.052	0.047	0.048	1.338	0.051	0.751	52	380	3950	4507	-4.422	176	3774	222	4285	0
4	21	2	"rfaY"	"STM3716"	19070	14710	100	221	218	57	89	93	25	98	91	0	2862	2850	1193	62	103	230	100	100	0	0.047	0.046	0.045	0.046	1.503	0.041	0.766	80	461	2932	2917	-4.407	132	2800	129	2788	0
4	22	2	"prgH"	"STM2874"	19250	14710	110	5576	5890	2617	87	94	37	100	100	0	5469	5527	1932	61	84	121	100	100	0	1.015	1.062	1.045	0.982	1.361	1.111	0.956	80	492	10897	11269	0.021	5489	5408	5803	5466	0
4	23	2	"orgA"	"STM2869"	19430	14700	100	2037	2418	1490	87	97	46	100	100	0	2323	2573	1348	62	78	64	100	100	0	0.862	0.928	0.888	0.949	1.527	0.965	0.896	80	430	4211	4842	-0.213	1950	2261	2331	2511	0
4	24	2	"livH"	"STM3563"	19600	14710	100	242	276	132	84	90	34	100	97	0	2510	3052	1693	59	69	40	100	100	0	0.064	0.064	0.063	0.062	1.515	0.059	0.709	80	440	2609	3185	-3.955	158	2451	192	2993	0
4	1	3	"hisJ"	"STM2354"	15520	14890	90	972	977	303	69	81	74	100	100	0	5086	5043	2250	56	122	413	98	96	0	0.180	0.182	0.179	0.195	1.457	0.165	0.915	52	385	5933	5895	-2.478	903	5030	908	4987	0
4	2	3	"hisI"	"STM2078"	15690	14900	100	735	718	312	70	81	69	95	92	0	4136	4089	1843	56	114	380	98	96	0	0.163	0.161	0.158	0.152	1.335	0.160	0.960	80	458	4745	4681	-2.617	665	4080	648	4033	0
4	3	3	"glyA"	"STM2555"	15870	14900	100	562	630	408	69	71	18	98	98	0	778	925	614	55	65	80	100	98	0	0.682	0.645	0.632	0.607	1.623	0.643	0.926	80	461	1216	1431	-0.552	493	723	561	870	0
4	4	3	"fliD"	"STM1960"	16050	14900	90	774	916	478	73	74	18	100	100	0	1413	1718	833	56	58	11	100	100	0	0.517	0.507	0.495	0.490	1.217	0.517	0.946	52	356	2058	2505	-0.953	701	1357	843	1662	0
4	5	3	"asrC"	"STM2550"	16210	14890	90	119	128	35	68	70	17	92	78	0	1785	2029	979	56	67	57	100	100	0	0.029	0.030	0.029	0.031	1.578	0.027	0.616	52	374	1780	2033	-5.083	51	1729	60	1973	0
4	6	3	"moeA"	"STM0846"	16400	14900	100	341	374	209	69	71	16	97	95	0	2335	2700	1633	55	66	54	100	100	0	0.119	0.115	0.110	0.106	1.468	0.114	0.905	80	449	2552	2950	-3.067	272	2280	305	2645	0
4	7	3	"cbiN"	"STM2022"	16570	14890	90	92	97	25	71	71	15	63	28	0	995	1228	852	56	66	41	100	100	0	0.022	0.022	0.026	0.027	1.590	0.020	0.350	52	380	960	1198	-5.483	21	939	26	1172	0
4	8	3	"cobU"	"STM2018"	16770	14900	110	167	174	76	71	72	16	93	91	0	1826	2078	1110	55	66	41	100	100	0	0.054	0.051	0.051	0.048	1.449	0.053	0.810	80	484	1867	2126	-4.205	96	1771	103	2023	0
4	9	3	"uhpA"	"STM3790"	16930	14890	110	217	227	62	70	72	16	100	98	0	3960	3900	1237	55	67	40	100	100	0	0.038	0.041	0.041	0.041	1.320	0.040	0.895	80	477	4052	4002	-4.731	147	3905	157	3845	0
4	10	3	"trpD"	"STM1724"	17120	14890	100	111	115	33	71	73	16	80	60	0	1499	1680	713	57	66	36	100	100	0	0.028	0.027	0.029	0.028	1.538	0.027	0.573	80	442	1482	1667	-5.172	40	1442	44	1623	0
4	11	3	"sulA"	"STM1071"	17290	14890	90	1427	1454	355	76	79	22	100	100	0	4965	4870	1092	56	71	58	100	100	0	0.275	0.286	0.286	0.285	1.131	0.282	0.962	52	364	6260	6192	-1.861	1351	4909	1378	4814	0
4	12	3	"rfaL"	"STM3713"	17470	14890	100	648	619	150	80	83	24	100	100	0	9059	8522	2171	57	96	128	100	100	0	0.063	0.064	0.064	0.063	1.248	0.063	0.946	80	452	9570	9004	-3.986	568	9002	539	8465	0
4	13	3	"bglX"	"STM2166"	17650	14890	110	891	895	362	80	83	22	100	100	0	10241	9790	4141	57	95	120	100	100	0	0.080	0.084	0.084	0.085	1.254	0.083	0.968	80	466	10995	10548	-3.650	811	10184	815	9733	0
4	14	3	""	"STM0347"	17820	14890	110	314	313	76	76	80	21	100	100	0	6880	6667	1756	58	109	151	100	100	0	0.035	0.036	0.035	0.035	1.283	0.035	0.915	80	478	7060	6846	-4.841	238	6822	237	6609	0
4	15	3	""	"STM1043"	18000	14890	110	341	353	93	76	79	18	100	100	0	8031	7830	2101	57	131	203	100	100	0	0.033	0.036	0.036	0.035	1.216	0.035	0.908	80	492	8239	8050	-4.911	265	7974	277	7773	0
4	16	3	""	"PSLT025"	18180	14900	100	300	293	98	80	82	20	96	95	0	3047	3111	1454	58	110	171	100	100	0	0.074	0.070	0.068	0.067	1.472	0.066	0.885	80	418	3209	3266	-3.764	220	2989	213	3053	0
4	17	3	"orf319"	"STM1389"	18350	14890	110	1942	1812	539	80	86	28	100	100	0	11889	10754	3280	57	117	326	100	100	0	0.157	0.162	0.159	0.163	1.327	0.159	0.968	80	467	13694	12429	-2.668	1862	11832	1732	10697	0
4	18	3	"yfeJ"	"STM2437"	18530	14890	110	348	350	88	80	85	26	100	100	0	9233	8900	2100	58	148	275	100	100	0	0.029	0.031	0.030	0.030	1.288	0.030	0.898	80	504	9443	9112	-5.097	268	9175	270	8842	0
4	19	3	""	"PSLT087"	18720	14890	110	167	167	40	81	85	29	96	76	0	9591	9839	3632	58	153	295	100	100	0	0.009	0.009	0.012	0.012	1.196	0.009	0.736	80	490	9619	9867	-6.792	86	9533	86	9781	0
4	20	3	"traU"	"PSLT092"	18890	14890	110	361	355	97	79	81	19	100	100	0	25721	24976	7220	58	154	301	100	100	0	0.011	0.011	0.012	0.012	1.181	0.011	0.935	80	488	25945	25194	-6.508	282	25663	276	24918	0
4	21	3	"trbE"	"PSLT096"	19070	14890	100	111	114	24	83	85	21	61	28	0	2549	2822	1337	60	152	274	100	100	0	0.011	0.011	0.016	0.018	1.617	0.010	0.288	80	388	2517	2793	-6.474	28	2489	31	2762	0
4	22	3	"traH"	"PSLT100"	19240	14890	110	549	548	195	83	87	26	98	98	0	25987	25583	10113	61	149	310	100	100	0	0.018	0.018	0.018	0.019	1.438	0.018	0.946	80	478	26392	25987	-5.798	466	25926	465	25522	0
4	23	3	"trbH"	"PSLT105"	19430	14890	110	21686	21818	8257	82	106	128	100	100	0	14251	14370	3898	61	157	318	100	100	0	1.522	1.519	1.540	1.427	1.333	1.605	0.959	80	491	35794	36045	0.606	21604	14190	21736	14309	0
4	24	3	"traX"	"PSLT110"	19600	14880	100	693	756	276	83	106	132	98	97	0	15560	16499	5796	60	105	163	100	100	0	0.039	0.041	0.039	0.040	1.256	0.040	0.865	80	450	16110	17112	-4.667	610	15500	673	16439	0
4	1	4	""	"STM2717"	15510	15080	90	70	74	17	67	68	16	26	7	0	1120	1234	483	56	67	81	100	100	0	0.003	0.006	0.016	0.019	1.532	0.006	0.050	52	401	1067	1185	-8.470	3	1064	7	1178	0
4	2	4	""	"STM2739"	15700	15080	110	731	698	199	69	71	17	100	100	0	19540	18684	6431	57	100	151	100	98	0	0.034	0.034	0.033	0.037	1.565	0.033	0.957	80	500	20145	19256	-4.879	662	19483	629	18627	0
4	3	4	""	"STM1616"	15870	15080	100	227	225	57	71	72	17	100	98	0	5442	5222	1502	57	120	195	100	100	0	0.029	0.030	0.029	0.030	1.302	0.029	0.891	80	408	5541	5319	-5.109	156	5385	154	5165	0
4	4	4	"rimL"	"STM1611"	16040	15070	110	400	393	113	72	74	20	100	98	0	7212	6888	2164	57	146	258	100	100	0	0.046	0.047	0.047	0.046	1.197	0.046	0.944	80	491	7483	7152	-4.447	328	7155	321	6831	0
4	5	4	"osmB"	"STM1705"	16220	15070	90	328	332	108	73	75	21	100	100	0	1389	1460	546	58	159	261	100	96	0	0.192	0.185	0.187	0.182	1.373	0.170	0.849	52	373	1586	1661	-2.384	255	1331	259	1402	0
4	6	4	"mppA"	"STM1679"	16400	15070	110	1616	1498	437	73	76	24	100	100	0	15938	14917	4545	57	111	151	100	100	0	0.097	0.096	0.098	0.098	1.240	0.094	0.969	80	502	17424	16285	-3.363	1543	15881	1425	14860	0
4	7	4	"rnhB"	"STM0230"	16590	15080	110	1039	942	285	73	76	24	100	100	0	7941	7348	2137	57	108	146	100	100	0	0.123	0.119	0.120	0.115	1.216	0.119	0.957	80	488	8850	8160	-3.029	966	7884	869	7291	0
4	8	4	"speE"	"STM0166"	16750	15070	110	741	699	254	72	74	18	100	98	0	4394	4178	1708	56	72	50	100	98	0	0.154	0.152	0.149	0.157	1.326	0.147	0.955	80	453	5007	4749	-2.697	669	4338	627	4122	0
4	9	4	"yaeB"	"STM0243"	16930	15080	100	804	824	270	74	75	19	100	100	0	6329	6295	2046	57	79	60	100	100	0	0.116	0.120	0.120	0.118	1.168	0.119	0.961	80	442	7002	6988	-3.103	730	6272	750	6238	0
4	10	4	"cobS"	"STM2017"	17110	15070	100	602	606	212	75	77	21	98	98	0	7100	7143	2468	57	110	273	100	100	0	0.075	0.075	0.074	0.073	1.233	0.075	0.961	80	452	7570	7617	-3.740	527	7043	531	7086	0
4	11	4	"yeeI"	"STM2001"	17300	15080	110	212	212	54	76	79	21	96	95	0	4798	4539	1117	57	105	266	100	100	0	0.029	0.030	0.030	0.029	1.341	0.030	0.851	80	486	4877	4618	-5.124	136	4741	136	4482	0
4	12	4	"fixX"	"STM0078"	17460	15080	100	81	82	21	76	78	18	26	8	0	1160	1235	575	57	69	46	100	100	0	0.005	0.005	0.021	0.022	1.801	0.007	0.047	80	395	1108	1184	-7.785	5	1103	6	1178	0
4	13	4	"ubiC"	"STM4233"	17650	15070	100	948	938	240	77	82	24	100	100	0	7824	7607	1511	59	84	104	100	100	0	0.112	0.114	0.113	0.111	1.186	0.113	0.949	80	442	8636	8409	-3.156	871	7765	861	7548	0
4	14	4	"yjbJ"	"STM4240"	17830	15080	100	457	438	138	77	85	49	97	96	0	2217	2066	617	60	91	113	100	100	0	0.176	0.180	0.179	0.172	1.407	0.178	0.904	80	418	2537	2367	-2.505	380	2157	361	2006	0
4	15	4	"yjcE"	"STM4269"	18000	15080	100	1533	1420	516	77	81	25	100	98	0	15378	14090	4707	59	79	68	100	100	0	0.095	0.096	0.097	0.090	1.283	0.096	0.970	80	418	16775	15374	-3.395	1456	15319	1343	14031	0
4	16	4	"zur"	"STM4241"	18180	15070	110	1626	1609	451	82	86	23	100	100	0	9581	9179	2715	59	95	101	100	100	0	0.162	0.167	0.166	0.171	1.228	0.164	0.965	80	466	11066	10647	-2.625	1544	9522	1527	9120	0
4	17	4	"yfcZ"	"STM2390"	18360	15070	100	643	623	138	80	84	22	100	100	0	3775	3529	945	59	94	103	100	100	0	0.152	0.156	0.154	0.159	1.235	0.153	0.949	80	442	4279	4013	-2.723	563	3716	543	3470	0
4	18	4	""	"STM2372"	18540	15070	100	1605	1618	611	83	91	44	100	100	0	11110	11036	3634	59	107	143	100	100	0	0.138	0.140	0.138	0.137	1.218	0.141	0.960	80	430	12573	12512	-2.860	1522	11051	1535	10977	0
4	19	4	"ylaC"	"STM0471"	18710	15070	100	950	1114	712	91	104	52	100	100	0	4341	5165	3260	61	129	162	100	100	0	0.201	0.200	0.195	0.200	1.351	0.194	0.868	80	430	5139	6127	-2.317	859	4280	1023	5104	0
4	20	4	"ybaP"	"STM0496"	18900	15070	100	1072	998	375	93	99	34	100	96	0	10779	9556	3190	61	124	149	100	100	0	0.091	0.095	0.092	0.088	1.455	0.096	0.940	80	411	11697	10400	-3.453	979	10718	905	9495	0
4	21	4	"ybbS"	"STM0514"	19070	15060	120	559	548	215	89	93	27	100	98	0	14798	13639	6307	62	188	373	98	98	0	0.032	0.034	0.034	0.035	1.616	0.033	0.957	120	493	15206	14036	-4.971	470	14736	459	13577	0
4	22	4	"folD"	"STM0542"	19240	15070	110	1562	1492	451	88	92	26	100	100	0	10233	9724	2912	62	183	374	100	100	0	0.145	0.145	0.147	0.142	1.281	0.143	0.951	80	470	11645	11066	-2.787	1474	10171	1404	9662	0
4	23	4	"ybdG"	"STM0569"	19430	15070	100	1716	1765	510	87	95	65	100	100	0	21075	20745	6216	61	137	258	100	100	0	0.078	0.081	0.082	0.081	1.223	0.079	0.960	80	442	22643	22362	-3.689	1629	21014	1678	20684	0
4	24	4	"fepB"	"STM0594"	19610	15070	100	2834	2959	1102	83	88	29	100	100	0	7597	7754	2820	60	117	242	100	100	0	0.365	0.374	0.373	0.372	1.277	0.371	0.954	80	474	10288	10570	-1.454	2751	7537	2876	7694	0
4	1	5	"slp"	"STM1819"	15520	15260	110	1109	1043	387	70	73	20	98	98	0	8439	7590	2852	56	70	51	100	98	0	0.124	0.129	0.126	0.132	1.317	0.128	0.976	80	523	9422	8507	-3.012	1039	8383	973	7534	0
4	2	5	"hemK"	"STM1775"	15690	15270	100	539	532	191	73	76	20	100	98	0	6468	6334	2327	57	92	87	100	100	0	0.073	0.073	0.073	0.070	1.235	0.074	0.968	80	405	6877	6736	-3.782	466	6411	459	6277	0
4	3	5	"ychK"	"STM1754"	15870	15260	100	1753	1600	527	72	74	21	100	100	0	13452	12242	3550	57	94	99	100	100	0	0.125	0.125	0.126	0.119	1.254	0.127	0.982	80	420	15076	13713	-2.994	1681	13395	1528	12185	0
4	4	5	"sdaA"	"STM1826"	16040	15260	110	3987	3810	1157	74	100	88	100	100	0	18026	17146	4744	57	231	512	100	100	0	0.218	0.219	0.218	0.215	1.148	0.220	0.984	80	477	21882	20825	-2.199	3913	17969	3736	17089	0
4	5	5	"minC"	"STM1814"	16230	15250	110	2784	2683	998	75	101	85	100	100	0	11042	10310	3636	58	214	490	100	97	0	0.247	0.254	0.252	0.257	1.194	0.254	0.972	80	516	13693	12860	-2.020	2709	10984	2608	10252	0
4	6	5	"ycgR"	"STM1798"	16410	15260	100	1098	1016	414	75	79	23	100	97	0	12409	11122	4038	57	85	79	100	100	0	0.083	0.085	0.083	0.080	1.319	0.087	0.971	80	442	13375	12006	-3.594	1023	12352	941	11065	0
4	7	5	"yihA"	"STM4001"	16590	15260	110	1352	1346	555	75	78	25	100	98	0	8714	8733	3536	57	88	94	100	100	0	0.148	0.146	0.143	0.139	1.255	0.147	0.982	80	453	9934	9947	-2.761	1277	8657	1271	8676	0
4	8	5	"oxyR"	"STM4125"	16760	15260	100	7506	7409	2595	78	91	50	100	100	0	8130	7951	2373	58	95	98	100	100	0	0.920	0.929	0.935	0.901	1.191	0.952	0.983	80	406	15500	15224	-0.120	7428	8072	7331	7893	0
4	9	5	"yneB"	"STM4078"	16930	15260	100	560	548	163	77	89	50	100	97	0	13575	13242	3710	58	121	174	100	100	0	0.036	0.036	0.036	0.035	1.262	0.035	0.919	80	408	14000	13655	-4.807	483	13517	471	13184	0
4	10	5	"pfkA"	"STM4062"	17110	15260	100	6947	6465	1955	79	90	49	100	100	0	11091	10630	2907	57	126	180	100	100	0	0.622	0.604	0.603	0.593	1.150	0.611	0.988	80	430	17902	16959	-0.684	6868	11034	6386	10573	0
4	11	5	"rhaR"	"STM4049"	17290	15260	110	193	192	54	78	90	50	90	60	0	11901	11105	3223	58	143	227	100	100	0	0.010	0.010	0.011	0.012	1.171	0.010	0.468	80	447	11958	11161	-6.686	115	11843	114	11047	0
4	12	5	"yihZ"	"STM4028"	17470	15250	120	500	480	317	78	81	22	89	85	0	3165	2864	2062	58	129	208	87	82	0	0.136	0.143	0.143	0.161	2.092	0.143	0.908	120	507	3529	3208	-2.880	422	3107	402	2806	0
4	13	5	"rpsK"	"STM3417"	17650	15250	110	16432	16217	4788	80	122	152	100	100	0	2624	2634	838	58	80	73	100	100	0	6.373	6.264	6.228	6.327	1.149	6.366	0.955	80	446	18918	18713	2.672	16352	2566	16137	2576	0
4	14	5	"rplF"	"STM3425"	17820	15250	100	28423	26111	10620	85	195	261	100	100	0	4278	3954	1442	59	76	42	100	100	0	6.717	6.682	6.790	6.549	1.294	6.895	0.967	80	408	32557	29921	2.748	28338	4219	26026	3895	0
4	15	5	"rplN"	"STM3430"	18000	15250	100	15624	15456	5859	89	197	247	100	100	0	2457	2341	789	61	77	41	100	100	0	6.484	6.740	6.776	6.805	1.280	7.001	0.952	80	430	17931	17647	2.697	15535	2396	15367	2280	0
4	16	5	"rpsC"	"STM3434"	18190	15250	110	34674	33274	10267	89	178	279	100	100	0	5388	4999	1588	60	81	70	100	98	0	6.491	6.719	6.634	7.036	1.278	6.712	0.982	80	466	39913	38124	2.698	34585	5328	33185	4939	0
4	17	5	"rplW"	"STM3438"	18360	15260	100	13572	12610	4522	85	203	368	100	100	0	1540	1491	574	58	75	55	100	100	0	9.101	8.740	9.004	8.843	1.209	8.811	0.952	80	428	14969	13958	3.186	13487	1482	12525	1433	0
4	18	5	"ppiA"	"STM3472"	18550	15260	110	6108	5733	1694	89	172	269	100	98	0	11341	10759	2618	60	104	163	100	100	0	0.534	0.528	0.528	0.505	1.255	0.528	0.972	80	464	17300	16343	-0.906	6019	11281	5644	10699	0
4	19	5	"argI"	"STM4469"	18710	15250	100	1367	1283	555	95	120	88	97	96	0	9306	8874	3829	61	112	164	100	100	0	0.138	0.135	0.134	0.135	1.330	0.133	0.951	80	395	10517	10001	-2.862	1272	9245	1188	8813	0
4	20	5	"trpS2"	"STM4508"	18890	15250	110	559	549	232	97	103	32	100	100	0	8199	7915	4286	62	160	287	100	100	0	0.057	0.058	0.056	0.060	1.403	0.054	0.913	80	480	8599	8305	-4.139	462	8137	452	7853	0
4	21	5	"dnaT"	"STM4544"	19070	15250	110	689	740	310	93	99	28	100	100	0	4891	5310	2408	62	184	311	100	97	0	0.123	0.123	0.122	0.128	1.385	0.120	0.925	80	486	5425	5895	-3.018	596	4829	647	5248	0
4	22	5	"lplA"	"STM4576"	19250	15250	90	668	623	315	94	98	27	96	92	0	9548	8327	5444	63	105	108	98	94	0	0.061	0.064	0.063	0.074	1.751	0.059	0.948	52	365	10059	8793	-4.047	574	9485	529	8264	0
4	23	5	""	"STM4596"	19430	15250	100	476	497	158	93	95	26	100	98	0	10015	9863	3433	61	137	226	100	100	0	0.038	0.041	0.042	0.041	1.279	0.041	0.927	80	430	10337	10206	-4.700	383	9954	404	9802	0
4	24	5	"rph"	"STM3734"	19600	15250	100	1213	1244	576	87	90	24	98	97	0	7493	7047	3260	61	117	202	100	98	0	0.152	0.166	0.169	0.155	1.388	0.166	0.974	80	440	8558	8143	-2.723	1126	7432	1157	6986	0
4	1	6	"yhgI"	"STM3511"	15510	15440	100	3997	3724	1416	72	82	37	100	100	0	6860	6569	2562	57	77	65	100	100	0	0.577	0.561	0.557	0.554	1.286	0.552	0.956	80	466	10728	10164	-0.793	3925	6803	3652	6512	0
4	2	6	"yhcK"	"STM3340"	15700	15430	100	1466	1401	824	75	89	43	98	95	0	8014	7172	4425	59	118	129	95	91	0	0.175	0.186	0.189	0.219	1.738	0.184	0.969	80	416	9346	8439	-2.516	1391	7955	1326	7113	0
4	3	6	"yhcC"	"STM3329"	15870	15440	110	386	413	171	74	79	27	98	98	0	10381	10294	3473	57	142	208	100	100	0	0.030	0.033	0.031	0.031	1.339	0.034	0.885	80	467	10636	10576	-5.048	312	10324	339	10237	0
4	4	6	"murA"	"STM3307"	16050	15430	100	2935	2845	1094	74	81	36	100	100	0	8932	8264	3045	58	151	270	100	100	0	0.322	0.338	0.337	0.334	1.201	0.339	0.977	80	440	11735	10977	-1.633	2861	8874	2771	8206	0
4	5	6	"rbfA"	"STM3285"	16240	15440	100	2158	1953	813	77	81	23	100	98	0	5875	5380	2039	58	76	55	100	100	0	0.358	0.352	0.349	0.322	1.383	0.357	0.970	80	452	7898	7198	-1.483	2081	5817	1876	5322	0
4	6	6	"yhbT"	"STM3273"	16420	15440	110	1751	1571	653	76	79	23	98	98	0	10361	9142	3279	55	80	79	100	100	0	0.163	0.165	0.162	0.151	1.340	0.169	0.971	80	454	11981	10582	-2.621	1675	10306	1495	9087	0
4	7	6	""	"STM3155"	16580	15430	110	690	689	173	77	82	27	100	100	0	4058	3870	1146	57	108	135	100	100	0	0.153	0.161	0.160	0.162	1.199	0.156	0.962	80	452	4614	4425	-2.706	613	4001	612	3813	0
4	8	6	"nupG"	"STM3113"	16760	15430	100	802	765	208	80	86	32	100	100	0	21444	20280	5718	59	145	195	100	100	0	0.034	0.034	0.034	0.034	1.168	0.034	0.976	80	408	22107	20906	-4.888	722	21385	685	20221	0
4	9	6	"gshB"	"STM3095"	16930	15430	110	2133	2111	584	78	85	35	100	100	0	12448	12155	3599	58	156	220	100	100	0	0.166	0.168	0.168	0.171	1.151	0.166	0.981	80	452	14445	14130	-2.592	2055	12390	2033	12097	0
4	10	6	""	"STM3075"	17110	15430	100	512	507	193	80	88	37	100	98	0	8814	8824	3720	58	125	162	100	100	0	0.049	0.049	0.047	0.048	1.239	0.048	0.946	80	420	9188	9193	-4.341	432	8756	427	8766	0
4	11	6	"iciA"	"STM3064"	17290	15430	100	395	388	116	78	80	18	98	98	0	5530	5206	1743	58	101	120	100	100	0	0.058	0.060	0.059	0.060	1.295	0.060	0.938	80	420	5789	5458	-4.110	317	5472	310	5148	0
4	12	6	"fldB"	"STM3045"	17470	15430	100	2136	2176	564	78	88	48	100	100	0	9912	9924	2190	58	120	177	100	100	0	0.209	0.213	0.209	0.210	1.134	0.213	0.976	80	414	11912	11964	-2.259	2058	9854	2098	9866	0
4	13	6	"nadE"	"STM1310"	17650	15430	110	1957	1921	567	80	100	89	100	100	0	14751	14334	4607	56	126	186	100	100	0	0.128	0.129	0.129	0.135	1.300	0.126	0.978	80	480	16572	16119	-2.969	1877	14695	1841	14278	0
4	14	6	"ydiE"	"STM1346"	17830	15430	100	1038	1107	582	81	92	80	100	98	0	1714	1747	999	56	88	111	100	100	0	0.577	0.607	0.602	0.606	1.280	0.593	0.940	80	430	2615	2717	-0.793	957	1658	1026	1691	0
4	15	6	"lpp"	"STM1377"	18000	15430	100	2076	2081	916	83	130	376	96	91	0	1237	1245	566	58	94	305	98	82	0	1.690	1.683	1.695	1.671	1.281	1.754	0.957	80	420	3172	3185	0.757	1993	1179	1998	1187	0
4	16	6	"sodB"	"STM1431"	18180	15420	110	2464	2322	652	87	149	391	98	96	0	10864	10023	3026	59	102	185	100	100	0	0.220	0.224	0.225	0.233	1.275	0.222	0.861	80	467	13182	12199	-2.184	2377	10805	2235	9964	0
4	17	6	"gst"	"STM1451"	18360	15430	100	2842	2651	1057	85	105	117	100	97	0	9758	9074	3357	58	106	110	100	100	0	0.284	0.285	0.283	0.270	1.288	0.286	0.966	80	420	12457	11582	-1.815	2757	9700	2566	9016	0
4	18	6	"sodC"	"STM1044"	18540	15430	100	1428	1350	464	85	101	59	98	97	0	8498	8212	2822	58	138	220	100	100	0	0.159	0.155	0.153	0.150	1.356	0.153	0.951	80	408	9783	9419	-2.652	1343	8440	1265	8154	0
4	19	6	"yhhV"	"STM3559"	18710	15420	110	844	872	253	86	105	65	100	100	0	2090	2129	596	59	140	217	100	100	0	0.373	0.380	0.362	0.377	1.291	0.380	0.870	80	487	2789	2856	-1.422	758	2031	786	2070	0
4	20	6	"yhhL"	"STM3573"	18900	15420	90	414	413	138	90	101	53	100	94	0	2731	2551	1212	62	142	373	100	92	0	0.121	0.130	0.130	0.136	1.323	0.119	0.919	52	364	2993	2812	-3.042	324	2669	323	2489	0
4	21	6	"yhhQ"	"STM3579"	19060	15420	90	581	581	144	85	93	49	100	100	0	14042	13489	4064	61	203	548	100	100	0	0.035	0.037	0.038	0.038	1.211	0.035	0.941	52	364	14477	13924	-4.817	496	13981	496	13428	0
4	22	6	"nikR"	"STM3584"	19250	15430	100	450	440	196	83	87	23	92	91	0	4042	4013	2049	60	141	374	96	91	0	0.092	0.090	0.092	0.096	1.922	0.089	0.934	80	461	4349	4310	-3.440	367	3982	357	3953	0
4	23	6	""	"STM3595"	19430	15430	110	2240	2309	775	85	99	68	98	97	0	20347	21112	6154	59	246	716	100	98	0	0.106	0.106	0.105	0.098	1.403	0.106	0.968	80	480	22443	23277	-3.235	2155	20288	2224	21053	0
4	24	6	""	"STM3600"	19610	15420	100	327	331	113	85	101	70	95	81	0	16970	16467	6361	60	264	735	98	98	0	0.014	0.015	0.015	0.016	1.344	0.015	0.789	80	452	17152	16653	-6.127	242	16910	246	16407	0
4	1	7	"yidF"	"STM3803"	15510	15620	100	440	456	125	70	74	22	100	100	0	8056	7836	2588	55	70	60	100	100	0	0.046	0.050	0.048	0.051	1.325	0.048	0.929	80	432	8371	8167	-4.435	370	8001	386	7781	0
4	2	7	"ibpA"	"STM3809"	15680	15620	100	15322	15487	6169	74	115	154	100	100	0	3133	3131	1242	57	81	67	100	100	0	4.957	5.014	4.839	5.101	1.267	5.062	0.967	80	441	18324	18487	2.309	15248	3076	15413	3074	0
4	3	7	"ccmC"	"STM2252"	15870	15620	100	2053	1987	788	76	120	152	100	100	0	5363	4877	1525	56	80	88	100	100	0	0.373	0.396	0.404	0.395	1.492	0.387	0.858	80	442	7284	6732	-1.425	1977	5307	1911	4821	0
4	4	7	"torC"	"STM3823"	16050	15620	100	276	277	95	74	81	32	98	91	0	11789	10922	4132	56	70	50	100	100	0	0.017	0.019	0.019	0.019	1.356	0.018	0.847	80	418	11935	11069	-5.860	202	11733	203	10866	0
4	5	7	"dgoK"	"STM3829"	16220	15620	100	1286	1229	520	77	82	27	93	93	0	15330	14104	5257	56	121	197	98	98	0	0.079	0.082	0.080	0.078	1.341	0.081	0.924	80	409	16483	15200	-3.659	1209	15274	1152	14048	0
4	6	7	""	"STM3833"	16400	15620	100	336	330	103	77	83	27	100	97	0	8993	8288	2848	57	125	195	100	100	0	0.029	0.031	0.031	0.030	1.336	0.031	0.925	80	420	9195	8484	-5.109	259	8936	253	8231	0
4	7	7	""	"STM0098"	16580	15620	110	339	342	85	78	81	25	98	95	0	11897	11754	2741	58	195	433	100	100	0	0.022	0.023	0.022	0.023	1.176	0.023	0.935	80	480	12100	11960	-5.503	261	11839	264	11696	0
4	8	7	"ilvI"	"STM0116"	16760	15610	110	1902	1826	264	82	147	253	100	100	0	30960	29462	4356	58	1436	4677	100	100	0	0.059	0.059	0.059	0.059	1.092	0.059	0.980	80	492	32722	31148	-4.086	1820	30902	1744	29404	0
4	9	7	"ftsI"	"STM0122"	16940	15610	100	3009	2660	1041	83	158	269	100	97	0	22506	19280	7512	58	1539	4972	92	82	0	0.130	0.134	0.137	0.137	1.380	0.122	0.891	80	432	25374	21799	-2.940	2926	22448	2577	19222	0
4	10	7	"murC"	"STM0129"	17120	15610	100	1592	1456	734	78	83	25	93	92	0	8659	7488	3661	56	126	254	98	96	0	0.176	0.185	0.182	0.166	1.614	0.186	0.956	80	432	10117	8810	-2.506	1514	8603	1378	7432	0
4	11	7	"guaC"	"STM0141"	17300	15610	100	5077	4725	2071	78	83	24	100	100	0	11482	10452	4251	56	78	54	100	100	0	0.438	0.447	0.452	0.457	1.421	0.451	0.975	80	432	16425	15043	-1.193	4999	11426	4647	10396	0
4	12	7	"aroP"	"STM0150"	17480	15610	100	1570	1403	607	78	84	25	100	97	0	9769	8736	3520	57	82	71	100	100	0	0.154	0.153	0.151	0.141	1.431	0.154	0.965	80	420	11204	10004	-2.703	1492	9712	1325	8679	0
4	13	7	""	"STM1549"	17650	15610	100	1598	1508	375	80	87	30	100	100	0	9548	8909	2491	56	112	157	100	100	0	0.160	0.161	0.160	0.160	1.317	0.156	0.950	80	420	11010	10281	-2.645	1518	9492	1428	8853	0
4	14	7	""	"STM1554"	17820	15610	90	377	391	105	82	89	31	100	100	0	13668	13454	3691	58	198	347	100	100	0	0.022	0.023	0.024	0.023	1.254	0.022	0.903	52	358	13905	13705	-5.528	295	13610	309	13396	0
4	15	7	""	"STM1558"	18000	15610	110	1015	1001	158	82	107	98	100	100	0	36198	35925	2921	61	1214	4306	100	100	0	0.026	0.026	0.026	0.025	1.169	0.025	0.964	80	470	37070	36783	-5.275	933	36137	919	35864	0
4	16	7	"sfcA"	"STM1566"	18190	15600	110	3487	3475	262	83	226	585	100	100	0	29848	28811	4582	60	2283	6716	98	96	0	0.114	0.118	0.115	0.121	1.239	0.111	0.917	80	491	33192	32143	-3.129	3404	29788	3392	28751	0
4	17	7	"fdnG"	"STM1570"	18360	15610	100	490	478	223	80	219	621	13	0	0	5709	5617	2912	58	1420	5809	48	1	0	0.073	0.072	0.074	0.072	1.427	0.101	0.933	80	430	6061	5957	-3.785	410	5651	398	5559	100
4	18	7	"narZ"	"STM1577"	18540	15600	90	97	103	28	79	82	21	44	19	0	2013	1938	595	59	81	259	100	100	0	0.009	0.013	0.022	0.025	1.804	0.010	0.094	52	366	1972	1903	-6.762	18	1954	24	1879	0
4	19	7	"yciO"	"STM1720"	18720	15610	100	2074	2027	908	83	87	24	100	100	0	6704	6856	2931	58	77	92	100	100	0	0.300	0.286	0.284	0.278	1.270	0.288	0.969	80	428	8637	8742	-1.739	1991	6646	1944	6798	0
4	20	7	"yciC"	"STM1734"	18890	15610	100	3540	3260	1151	85	92	29	100	100	0	13023	12043	4175	62	95	89	100	100	0	0.267	0.265	0.272	0.259	1.344	0.262	0.964	80	427	16416	15156	-1.907	3455	12961	3175	11981	0
4	21	7	""	"STM1747"	19070	15610	100	455	454	159	88	93	29	96	95	0	4434	4444	1583	60	131	200	100	100	0	0.084	0.083	0.080	0.079	1.504	0.083	0.905	80	439	4741	4750	-3.575	367	4374	366	4384	0
4	22	7	"narI"	"STM1761"	19240	15610	100	245	247	76	85	88	24	97	93	0	8201	8030	2759	60	155	238	100	100	0	0.020	0.020	0.020	0.021	1.343	0.020	0.822	80	427	8301	8132	-5.669	160	8141	162	7970	0
4	23	7	"chaB"	"STM1770"	19430	15600	90	240	313	270	83	84	19	100	98	0	1747	2510	2840	61	123	189	100	100	0	0.093	0.094	0.086	0.091	1.377	0.091	0.917	52	372	1843	2679	-3.425	157	1686	230	2449	0
4	24	7	""	"STM1785"	19610	15600	110	937	962	152	83	92	39	100	100	0	24730	24241	4917	60	330	996	100	100	0	0.035	0.036	0.036	0.037	1.230	0.035	0.951	80	502	25524	25060	-4.852	854	24670	879	24181	0
4	1	8	"nuoN"	"STM2316"	15520	15790	100	1274	1155	378	73	76	20	100	100	0	16623	15030	5179	56	81	83	100	100	0	0.072	0.072	0.071	0.072	1.267	0.071	0.974	80	440	17768	16056	-3.786	1201	16567	1082	14974	0
4	2	8	"nuoC"	"STM2326"	15690	15800	100	1312	1282	589	76	88	67	96	93	0	10526	9819	4064	56	92	86	100	100	0	0.118	0.124	0.120	0.112	1.458	0.126	0.970	80	420	11706	10969	-3.083	1236	10470	1206	9763	0
4	3	8	"yfbS"	"STM2333"	15860	15790	90	522	518	108	74	78	21	100	100	0	6626	6333	1450	58	92	109	100	100	0	0.068	0.071	0.072	0.071	1.149	0.069	0.958	52	357	7016	6719	-3.874	448	6568	444	6275	0
4	4	8	"yfcC"	"STM2339"	16050	15790	100	243	241	60	74	76	19	100	98	0	5630	5426	1696	57	89	106	100	100	0	0.030	0.031	0.031	0.031	1.307	0.031	0.885	80	448	5742	5536	-5.043	169	5573	167	5369	0
4	5	8	""	"STM2343"	16240	15790	100	204	199	67	75	78	19	88	86	0	4246	4031	1627	56	88	89	100	98	0	0.031	0.031	0.032	0.031	1.386	0.032	0.868	80	405	4319	4099	-5.022	129	4190	124	3975	0
4	6	8	"yfcH"	"STM2350"	16400	15790	110	1062	1073	343	79	83	21	100	100	0	17523	17415	5788	58	134	187	100	100	0	0.056	0.057	0.057	0.058	1.369	0.057	0.976	80	450	18448	18351	-4.151	983	17465	994	17357	0
4	7	8	"fdx"	"STM2538"	16580	15780	80	2365	2231	649	95	247	323	100	98	0	7065	6513	2368	76	4261	7436	30	0	0	0.325	0.332	0.337	0.357	1.422	0.109	0.384	52	306	9259	8573	-1.622	2270	6989	2136	6437	100
4	8	8	"cadB"	"STM2558"	16750	15790	90	606	597	111	84	214	297	98	23	0	17085	16781	2747	67	3530	7082	100	84	0	0.031	0.031	0.029	0.030	1.145	0.033	0.944	52	375	17540	17227	-5.027	522	17018	513	16714	100
4	9	8	"yfhG"	"STM2563"	16940	15790	110	1626	1515	539	81	85	42	100	100	0	11252	10606	3582	58	171	796	100	97	0	0.138	0.136	0.136	0.138	1.256	0.137	0.976	80	488	12739	11982	-2.857	1545	11194	1434	10548	0
4	10	8	""	"STM2570"	17110	15790	100	349	349	112	80	83	21	96	96	0	8790	8656	3128	58	114	137	100	100	0	0.031	0.031	0.031	0.031	1.279	0.031	0.923	80	420	9001	8867	-5.021	269	8732	269	8598	0
4	11	8	""	"STM2587"	17290	15790	100	280	261	81	78	82	26	95	90	0	15707	14105	4950	57	121	146	100	100	0	0.013	0.013	0.014	0.014	1.193	0.013	0.861	80	442	15852	14231	-6.276	202	15650	183	14048	0
4	12	8	""	"STM2593"	17480	15790	100	209	206	63	79	82	25	93	86	0	7972	7687	2728	56	107	120	100	100	0	0.016	0.017	0.017	0.017	1.341	0.017	0.837	80	430	8046	7758	-5.928	130	7916	127	7631	0
4	13	8	"yhbP"	"STM3270"	17650	15790	100	810	759	254	81	85	22	100	98	0	10433	9628	2886	56	106	123	100	100	0	0.070	0.071	0.070	0.067	1.333	0.072	0.969	80	420	11106	10250	-3.831	729	10377	678	9572	0
4	14	8	""	"STM3277"	17830	15790	100	291	290	73	82	85	19	98	97	0	17708	16710	3374	57	147	250	100	100	0	0.012	0.012	0.013	0.013	1.188	0.013	0.904	80	411	17860	16861	-6.400	209	17651	208	16653	0
4	15	8	"pnp"	"STM3282"	18000	15780	120	18730	15380	7160	82	186	403	89	87	0	28408	22741	11198	59	702	2619	86	81	0	0.658	0.674	0.667	0.749	1.992	0.665	0.975	120	499	46997	37980	-0.604	18648	28349	15298	22682	0
4	16	8	"secG"	"STM3293"	18180	15790	100	6564	6279	2385	84	267	475	98	95	0	7340	6924	2235	59	363	840	100	97	0	0.890	0.902	0.893	0.851	1.308	0.922	0.968	80	425	13761	13060	-0.168	6480	7281	6195	6865	0
4	17	8	"yhbE"	"STM3302"	18360	15790	110	4139	3887	1134	84	163	225	98	96	0	14404	13494	3235	58	216	466	100	100	0	0.283	0.283	0.284	0.264	1.394	0.283	0.973	80	466	18401	17239	-1.823	4055	14346	3803	13436	0
4	18	8	"yrbA"	"STM3308"	18540	15790	110	1043	962	417	84	98	53	95	92	0	4175	3927	1481	59	127	203	98	93	0	0.233	0.227	0.224	0.213	1.388	0.232	0.949	80	501	5075	4746	-2.102	959	4116	878	3868	0
4	19	8	""	"STM0718"	18730	15780	110	374	500	348	86	88	23	100	96	0	18314	18529	5668	59	125	225	100	100	0	0.016	0.022	0.016	0.020	1.737	0.025	0.555	80	452	18543	18884	-5.986	288	18255	414	18470	0
4	20	8	""	"STM0724"	18890	15780	100	89	93	24	83	85	23	25	10	0	210	203	76	58	118	225	8	0	0	0.039	0.069	0.158	0.166	3.235	0.017	0.027	80	394	158	155	-4.663	6	152	10	145	-50
4	21	8	"sdhD"	"STM0733"	19070	15790	100	1010	974	315	86	95	42	98	96	0	9080	8853	2593	59	170	366	100	100	0	0.102	0.101	0.102	0.095	1.449	0.102	0.964	80	432	9945	9682	-3.287	924	9021	888	8794	0
4	22	8	"ybgC"	"STM0744"	19250	15780	110	1335	1310	455	89	104	48	100	100	0	7735	7554	2820	59	227	394	98	97	0	0.162	0.163	0.163	0.171	1.407	0.161	0.965	80	466	8922	8716	-2.623	1246	7676	1221	7495	0
4	23	8	"ybgF"	"STM0750"	19420	15790	110	6054	5897	1850	88	163	223	98	98	0	14371	14009	3516	60	318	639	100	100	0	0.417	0.416	0.420	0.382	1.552	0.425	0.975	80	471	20277	19758	-1.262	5966	14311	5809	13949	0
4	24	8	"aroG"	"STM0760"	19610	15770	120	2977	2439	1682	88	145	198	78	72	0	14272	11438	7745	60	349	859	81	76	0	0.203	0.207	0.206	0.240	2.500	0.208	0.968	120	615	17101	13729	-2.298	2889	14212	2351	11378	0
4	1	9	""	"STM0868"	15510	15970	100	1497	1371	351	74	78	22	100	100	0	25914	23143	7159	56	140	278	100	100	0	0.055	0.056	0.055	0.060	1.369	0.055	0.980	80	466	27281	24384	-4.184	1423	25858	1297	23087	0
4	2	9	"rimK"	"STM0875"	15690	15980	100	882	846	302	77	82	23	98	97	0	13289	12590	4139	58	180	301	100	100	0	0.061	0.061	0.060	0.057	1.352	0.063	0.975	80	420	14036	13301	-4.039	805	13231	769	12532	0
4	3	9	"ybjF"	"STM0882"	15870	15970	100	643	609	199	75	79	20	100	100	0	12062	11431	3647	57	103	116	100	100	0	0.047	0.047	0.047	0.045	1.298	0.047	0.964	80	430	12573	11908	-4.402	568	12005	534	11374	0
4	4	9	"artP"	"STM0891"	16040	15970	110	3653	3421	1066	77	89	41	100	100	0	13736	12213	3853	56	125	169	100	100	0	0.261	0.275	0.276	0.278	1.198	0.273	0.984	80	466	17256	15501	-1.936	3576	13680	3344	12157	0
4	5	9	""	"STM0896"	16220	15970	110	93	94	24	76	87	40	13	1	0	8974	8464	2732	56	228	417	100	100	0	0.002	0.002	0.000	0.000	1.000	0.000	0.001	80	493	8935	8426	-9.035	17	8918	18	8408	0
4	6	9	""	"STM0901"	16400	15970	110	86	87	19	76	78	18	40	7	0	14906	14156	4296	58	217	410	100	100	0	0.001	0.001	0.000	0.000	1.000	0.001	0.045	80	480	14858	14109	Error	10	14848	11	14098	0
4	7	9	""	"STM1035"	16580	15970	100	152	161	55	80	137	180	5	0	0	5971	6383	3134	64	2085	5298	71	7	0	0.012	0.013	0.014	0.014	1.224	0.016	0.776	80	460	5979	6400	-6.358	72	5907	81	6319	100
4	8	9	""	"STM1039"	16760	15960	90	188	210	76	81	106	107	46	9	0	8553	9078	3635	64	1165	3744	98	71	0	0.013	0.014	0.015	0.015	1.290	0.014	0.804	52	366	8596	9143	-6.310	107	8489	129	9014	0
4	9	9	"aceK"	"STM4185"	16930	15970	110	605	590	195	79	81	20	100	100	0	24319	22662	5779	58	206	461	100	100	0	0.022	0.023	0.023	0.022	1.234	0.023	0.948	80	492	24787	23115	-5.527	526	24261	511	22604	0
4	10	9	""	"STM4196"	17120	15970	100	214	215	56	80	82	22	97	90	0	12915	12503	3775	58	307	859	100	100	0	0.010	0.011	0.012	0.013	1.189	0.011	0.841	80	430	12991	12580	-6.584	134	12857	135	12445	0
4	11	9	""	"STM4200"	17290	15970	100	418	435	112	82	85	23	100	100	0	15755	15916	4218	57	342	897	100	100	0	0.021	0.022	0.022	0.022	1.187	0.022	0.948	80	430	16034	16212	-5.546	336	15698	353	15859	0
4	12	9	""	"STM4204"	17470	15970	110	457	433	162	82	83	20	97	96	0	14730	13744	5027	56	172	333	100	100	0	0.026	0.026	0.026	0.025	1.251	0.026	0.949	80	466	15049	14039	-5.290	375	14674	351	13688	0
4	13	9	"pduE"	"STM2042"	17650	15970	100	135	134	32	80	82	19	85	72	0	11210	10168	3088	57	111	118	100	100	0	0.005	0.005	0.014	0.017	1.726	0.005	0.562	80	420	11208	10165	-7.664	55	11153	54	10111	0
4	14	9	"pduV"	"STM2056"	17830	15970	100	158	158	41	80	82	17	92	86	0	8511	7837	2521	59	119	165	100	100	0	0.009	0.010	0.012	0.012	1.159	0.010	0.771	80	407	8530	7856	-6.760	78	8452	78	7778	0
4	15	9	"stfF"	"STM0199"	17990	15960	100	207	204	56	79	85	80	77	26	0	10488	9415	3009	57	187	311	100	100	0	0.012	0.013	0.014	0.014	1.282	0.014	0.853	80	409	10559	9483	-6.349	128	10431	125	9358	0
4	16	9	"thiH"	"STM4159"	18190	15970	110	545	542	158	81	94	85	93	93	0	24112	24606	5977	57	285	555	100	100	0	0.019	0.019	0.019	0.019	1.162	0.019	0.937	80	489	24519	25010	-5.696	464	24055	461	24549	0
4	17	9	"yojN"	"STM2269"	18360	15960	110	2779	2775	541	85	140	183	100	100	0	37136	37353	8532	58	984	2765	100	100	0	0.073	0.072	0.072	0.073	1.198	0.070	0.975	80	451	39772	39985	-3.783	2694	37078	2690	37295	0
4	18	9	""	"STM4261"	18530	15960	100	2403	2700	2214	84	139	179	95	93	0	3985	4094	3101	59	920	2884	66	12	0	0.591	0.648	0.629	0.729	2.041	0.289	0.351	80	408	6245	6651	-0.760	2319	3926	2616	4035	-50
4	19	9	"traP"	"PSLT082"	18710	15960	100	212	216	86	82	87	28	97	83	0	16279	15863	7294	58	108	130	100	100	0	0.008	0.008	0.012	0.013	1.213	0.009	0.805	80	442	16351	15939	-6.963	130	16221	134	15805	0
4	20	9	""	"STM1542"	18890	15960	110	346	351	141	80	83	20	98	97	0	9485	9269	4176	59	118	141	100	100	0	0.028	0.029	0.030	0.030	1.383	0.030	0.937	80	492	9692	9481	-5.147	266	9426	271	9210	0
4	21	9	""	"STM4309"	19080	15970	110	542	511	137	83	88	26	97	96	0	37642	34336	8239	59	233	695	100	100	0	0.012	0.012	0.013	0.013	1.142	0.013	0.946	80	478	38042	34705	-6.355	459	37583	428	34277	0
4	22	9	"adi"	"STM4296"	19250	15970	100	524	494	181	84	88	26	98	97	0	21336	19433	6497	58	274	751	100	100	0	0.021	0.021	0.021	0.020	1.218	0.022	0.955	80	418	21718	19785	-5.596	440	21278	410	19375	0
4	23	9	"lpxO"	"STM4286"	19420	15960	110	1120	1119	278	86	108	85	100	100	0	19113	18563	5485	58	391	789	100	98	0	0.054	0.056	0.056	0.058	1.389	0.054	0.968	80	465	20089	19538	-4.204	1034	19055	1033	18505	0
4	24	9	"nrfC"	"STM4279"	19600	15960	110	174	242	296	86	104	87	50	13	0	4477	5945	4837	60	318	744	100	100	0	0.020	0.027	0.020	0.022	1.727	0.030	0.412	80	519	4505	6041	-5.649	88	4417	156	5885	0
4	1	10	"yafB"	"STM0255"	15520	16160	100	2175	2156	481	73	79	26	100	100	0	13552	13605	3592	56	91	127	100	100	0	0.156	0.154	0.155	0.155	1.180	0.150	0.970	80	462	15598	15632	-2.683	2102	13496	2083	13549	0
4	2	10	""	"STM0274"	15700	16150	100	326	321	107	76	81	26	95	93	0	20585	18277	6389	58	109	122	100	98	0	0.012	0.013	0.014	0.014	1.358	0.013	0.891	80	418	20777	18464	-6.359	250	20527	245	18219	0
4	3	10	""	"STM0282"	15870	16150	100	203	203	76	75	77	18	96	87	0	8120	7480	3409	57	84	70	100	100	0	0.016	0.017	0.018	0.018	1.503	0.017	0.850	80	420	8191	7551	-5.977	128	8063	128	7423	0
4	4	10	""	"STM0288"	16050	16150	110	125	131	36	74	79	27	78	46	0	4383	4248	1569	55	87	103	100	98	0	0.012	0.014	0.017	0.018	1.450	0.013	0.611	80	467	4379	4250	-6.407	51	4328	57	4193	0
4	5	10	""	"STM0297"	16220	16160	100	95	97	27	73	75	17	55	25	0	1785	1765	773	55	84	120	97	96	0	0.013	0.014	0.020	0.022	1.754	0.013	0.200	80	418	1752	1734	-6.297	22	1730	24	1710	0
4	6	10	"yafJ"	"STM0311"	16400	16150	110	720	693	169	76	78	18	100	100	0	4151	3933	1105	56	94	125	100	100	0	0.157	0.159	0.160	0.162	1.254	0.157	0.971	80	478	4739	4494	-2.669	644	4095	617	3877	0
4	7	10	"ycfJ"	"STM1212"	16590	16150	100	681	663	310	78	87	73	96	90	0	2824	2660	1186	57	110	305	98	95	0	0.218	0.225	0.229	0.212	1.354	0.228	0.940	80	418	3370	3188	-2.198	603	2767	585	2603	0
4	8	10	"ycfX"	"STM1220"	16760	16150	100	2213	2066	703	80	88	71	100	97	0	15814	14811	4647	56	122	308	100	98	0	0.135	0.135	0.137	0.131	1.234	0.136	0.976	80	438	17891	16741	-2.885	2133	15758	1986	14755	0
4	9	10	""	"STM1236"	16940	16150	100	181	190	69	79	81	19	91	83	0	1673	1752	858	56	99	135	100	97	0	0.063	0.065	0.068	0.062	1.479	0.067	0.867	80	420	1719	1807	-3.987	102	1617	111	1696	0
4	10	10	""	"STM1253"	17120	16150	100	904	958	429	77	79	18	100	100	0	4000	4020	1835	56	76	102	100	100	0	0.210	0.222	0.220	0.219	1.187	0.223	0.978	80	420	4771	4845	-2.254	827	3944	881	3964	0
4	11	10	"yoaG"	"STM1272"	17280	16150	90	134	134	37	79	81	20	78	65	0	2021	1880	566	56	92	92	100	100	0	0.028	0.030	0.029	0.029	1.538	0.031	0.517	52	357	2020	1879	-5.159	55	1965	55	1824	0
4	12	10	""	"STM1276"	17470	16140	100	415	416	126	80	81	20	100	98	0	2093	1885	630	56	93	91	97	97	0	0.164	0.184	0.183	0.190	1.433	0.177	0.898	80	439	2372	2165	-2.604	335	2037	336	1829	0
4	13	10	"rstB"	"STM1471"	17650	16140	100	544	510	158	79	81	20	98	98	0	20534	18094	6102	58	100	98	100	100	0	0.023	0.024	0.023	0.025	1.442	0.024	0.954	80	420	20941	18467	-5.461	465	20476	431	18036	0
4	14	10	"ydgH"	"STM1478"	17830	16150	100	3851	3438	1209	81	84	24	100	100	0	15445	13755	4281	59	106	108	100	100	0	0.245	0.245	0.245	0.232	1.256	0.248	0.977	80	420	19156	17053	-2.029	3770	15386	3357	13696	0
4	15	10	"ynfM"	"STM1486"	18000	16140	110	822	787	211	81	84	22	100	100	0	20119	18777	5073	56	144	199	100	100	0	0.037	0.038	0.037	0.038	1.279	0.037	0.958	80	479	20804	19427	-4.759	741	20063	706	18721	0
4	16	10	""	"STM1493"	18190	16150	110	408	398	110	80	84	30	97	95	0	21964	21382	5664	57	227	453	100	100	0	0.015	0.015	0.015	0.015	1.174	0.015	0.938	80	478	22235	21643	-6.062	328	21907	318	21325	0
4	17	10	"ynfD"	"STM1500"	18360	16150	100	969	937	332	83	89	51	100	98	0	3835	3601	1242	57	255	936	98	87	0	0.235	0.241	0.239	0.232	1.261	0.237	0.916	80	406	4664	4398	-2.092	886	3778	854	3544	0
4	18	10	"udg"	"STM2080"	18530	16140	110	3094	2931	642	84	132	139	100	100	0	22377	21105	5481	57	514	1243	98	98	0	0.135	0.135	0.134	0.142	1.391	0.133	0.979	80	479	25330	23895	-2.891	3010	22320	2847	21048	0
4	19	10	""	"STM2787"	18720	16150	100	142	151	45	81	126	137	8	0	0	5065	4714	1988	56	452	1090	92	87	0	0.012	0.015	0.017	0.017	1.449	0.027	0.261	80	428	5070	4728	-6.360	61	5009	70	4658	0
4	20	10	"gabT"	"STM2792"	18890	16140	100	513	493	190	78	79	17	97	97	0	21965	19622	6548	56	103	131	100	100	0	0.020	0.021	0.022	0.022	1.326	0.022	0.921	80	420	22344	19981	-5.654	435	21909	415	19566	0
4	21	10	"mobA"	"STM3994"	19070	16150	100	1968	1801	727	80	85	26	97	95	0	12223	10978	3990	58	130	239	97	96	0	0.155	0.158	0.154	0.145	1.481	0.160	0.967	80	420	14053	12641	-2.688	1888	12165	1721	10920	0
4	22	10	""	"STM4014"	19250	16150	110	254	247	64	83	88	26	93	91	0	13596	12639	3416	58	244	590	98	98	0	0.013	0.013	0.014	0.014	1.238	0.013	0.738	80	452	13709	12745	-6.307	171	13538	164	12581	0
4	23	10	""	"STM4033"	19420	16150	100	239	244	102	80	84	23	93	90	0	1000	990	539	58	241	631	75	15	0	0.169	0.176	0.169	0.169	1.644	0.062	0.289	80	418	1101	1096	-2.567	159	942	164	932	0
4	24	10	""	"STM4054"	19600	16140	100	471	482	161	82	86	22	97	96	0	11339	11967	3909	59	133	231	100	100	0	0.034	0.034	0.034	0.033	1.245	0.034	0.942	80	464	11669	12308	-4.858	389	11280	400	11908	0
4	1	11	""	"STM2943"	15520	16330	100	221	220	64	71	73	18	95	93	0	11853	10854	4032	55	71	51	100	100	0	0.013	0.014	0.015	0.015	1.282	0.013	0.889	80	452	11948	10948	-6.297	150	11798	149	10799	0
4	2	11	""	"STM2955"	15690	16330	90	601	619	176	75	77	19	100	100	0	3497	3564	1158	59	93	100	100	100	0	0.153	0.155	0.152	0.156	1.169	0.152	0.957	52	358	3964	4049	-2.708	526	3438	544	3505	0
4	3	11	"yqcC"	"STM2965"	15870	16330	100	337	364	186	76	78	19	100	100	0	1680	1887	1261	57	78	86	100	100	0	0.161	0.157	0.163	0.158	1.303	0.150	0.945	80	425	1884	2118	-2.637	261	1623	288	1830	0
4	4	11	"fucO"	"STM2973"	16050	16330	100	376	359	111	76	77	25	100	96	0	19891	18257	6363	57	94	115	100	100	0	0.015	0.016	0.016	0.016	1.206	0.015	0.952	80	432	20134	18483	-6.047	300	19834	283	18200	0
4	5	11	"fucK"	"STM2977"	16230	16330	100	230	399	1237	74	76	17	97	97	0	9923	9479	2637	56	107	121	100	100	0	0.016	0.034	0.016	0.017	1.911	0.034	0.051	80	408	10023	9748	-5.983	156	9867	325	9423	0
4	6	11	"csdA"	"STM2984"	16400	16320	110	762	763	206	76	78	19	100	100	0	9050	9009	2740	57	89	76	100	100	0	0.076	0.077	0.076	0.079	1.202	0.075	0.977	80	467	9679	9639	-3.713	686	8993	687	8952	0
4	7	11	"yqhE"	"STM3165"	16580	16320	110	782	782	202	79	82	22	100	100	0	18602	18184	5316	58	112	147	100	100	0	0.038	0.039	0.039	0.040	1.204	0.038	0.974	80	479	19247	18829	-4.721	703	18544	703	18126	0
4	8	11	""	"STM3175"	16770	16330	100	1216	1089	381	78	80	19	100	97	0	13501	11721	3792	57	119	162	100	100	0	0.085	0.087	0.086	0.080	1.354	0.088	0.979	80	417	14582	12675	-3.562	1138	13444	1011	11664	0
4	9	11	"STMF1.5"	"Not LT2a91"	16930	16320	100	145	150	51	78	80	19	87	75	0	192	190	81	55	75	73	77	45	0	0.489	0.533	0.535	0.531	1.982	0.244	0.308	80	405	204	207	-1.032	67	137	72	135	-50
4	10	11	"yfiO"	"STM2663"	17120	16330	100	4689	4551	1478	78	84	27	100	100	0	10114	9673	2918	56	69	50	100	100	0	0.458	0.465	0.470	0.465	1.160	0.469	0.985	80	430	14669	14090	-1.125	4611	10058	4473	9617	0
4	11	11	""	"STM2680"	17300	16330	100	721	713	240	81	87	29	100	100	0	6733	6369	1999	56	100	121	100	100	0	0.096	0.100	0.100	0.096	1.226	0.102	0.969	80	419	7317	6945	-3.383	640	6677	632	6313	0
4	12	11	""	"STM2690"	17470	16320	110	790	765	238	81	83	22	100	100	0	18236	17434	6007	57	128	178	100	100	0	0.039	0.039	0.039	0.040	1.252	0.039	0.967	80	479	18888	18061	-4.680	709	18179	684	17377	0
4	13	11	"ybbN"	"STM0504"	17660	16320	110	3430	3126	1102	81	86	26	98	98	0	13821	12201	4151	59	127	165	98	97	0	0.243	0.251	0.258	0.256	1.285	0.251	0.977	80	479	17111	15187	-2.039	3349	13762	3045	12142	0
4	14	11	"allA"	"STM0515"	17830	16330	100	365	342	106	82	87	26	93	92	0	9756	8791	3202	57	101	99	98	97	0	0.029	0.030	0.029	0.030	1.382	0.029	0.927	80	396	9982	8994	-5.099	283	9699	260	8734	0
4	15	11	""	"STM0520"	18000	16320	100	207	203	51	78	79	21	97	93	0	13696	12658	4444	58	97	102	100	100	0	0.009	0.010	0.012	0.013	1.378	0.010	0.873	80	426	13767	12725	-6.724	129	13638	125	12600	0
4	16	11	"ybbY"	"STM0524"	18180	16320	90	381	1524	3911	81	104	270	69	17	0	21293	20317	3429	63	267	444	100	100	0	0.014	0.071	0.014	0.023	3.575	0.039	0.028	52	280	21530	21697	-6.145	300	21230	1443	20254	100
4	17	11	"ylbE"	"STM0530"	18360	16320	100	178	179	50	82	99	226	1	0	0	14542	13855	4895	59	232	393	100	100	0	0.007	0.007	0.012	0.012	1.099	0.007	0.814	80	404	14579	13893	-7.237	96	14483	97	13796	0
4	18	11	"cysS"	"STM0537"	18530	16320	100	7975	7390	2342	80	103	73	100	100	0	24258	22506	6983	58	224	423	100	100	0	0.326	0.326	0.328	0.323	1.189	0.324	0.977	80	430	32095	29758	-1.616	7895	24200	7310	22448	0
4	19	11	"yohJ"	"STM2181"	18720	16320	100	406	486	306	80	98	60	93	90	0	4698	4527	2153	57	145	229	97	95	0	0.070	0.091	0.079	0.084	1.514	0.100	0.823	80	418	4967	4876	-3.831	326	4641	406	4470	0
4	20	11	"galS"	"STM2191"	18890	16320	100	340	369	299	78	80	23	97	95	0	14938	13416	5061	57	96	102	100	100	0	0.018	0.022	0.019	0.020	1.419	0.025	0.535	80	420	15143	13650	-5.828	262	14881	291	13359	0
4	21	11	"lysP"	"STM2200"	19070	16320	110	4608	4374	1096	80	94	50	100	100	0	26038	23695	6899	58	162	274	100	100	0	0.174	0.182	0.181	0.187	1.220	0.177	0.980	80	466	30508	27931	-2.520	4528	25980	4294	23637	0
4	22	11	"yejH"	"STM2223"	19250	16320	110	1481	1362	408	81	96	50	100	100	0	23454	21204	6162	60	236	419	100	100	0	0.060	0.061	0.061	0.060	1.187	0.060	0.977	80	452	24794	22425	-4.063	1400	23394	1281	21144	0
4	23	11	""	"STM2231"	19420	16320	100	74	76	15	78	82	23	5	0	0	158	189	142	58	130	231	12	2	0	-0.040	-0.015	0.112	0.096	3.068	0.051	0.346	80	418	96	129	Error	-4	100	-2	131	-50
4	24	11	""	"STM2240"	19610	16320	100	727	693	221	78	79	19	98	97	0	19210	17126	5419	58	87	96	100	100	0	0.034	0.036	0.036	0.034	1.270	0.036	0.967	80	474	19801	17683	-4.883	649	19152	615	17068	0
4	1	12	"phoP"	"STM1231"	15520	16510	100	6243	5780	2013	73	116	354	100	100	0	6345	5999	1899	55	102	359	100	100	0	0.981	0.960	0.966	0.942	1.152	0.974	0.986	80	426	12460	11651	-0.028	6170	6290	5707	5944	0
4	2	12	"phoP"	"STM1231"	15680	16510	100	10424	8951	3151	76	146	377	98	97	0	10054	8844	2871	56	136	385	100	98	0	1.035	1.010	1.013	0.982	1.289	1.019	0.985	80	386	20346	17663	0.050	10348	9998	8875	8788	0
4	3	12	"phoQ"	"STM1230"	15860	16510	120	997	876	498	77	95	72	88	84	0	3083	2726	1648	56	83	81	94	89	0	0.304	0.299	0.303	0.302	1.542	0.294	0.959	120	523	3947	3469	-1.718	920	3027	799	2670	0
4	4	12	"phoQ"	"STM1230"	16040	16500	90	4912	4820	1351	79	130	280	100	100	0	16260	14866	4297	58	234	867	100	100	0	0.298	0.320	0.323	0.324	1.161	0.314	0.985	52	354	21035	19549	-1.745	4833	16202	4741	14808	0
4	5	12	"phoQ"	"STM1230"	16230	16510	100	1564	1569	833	77	117	247	90	82	0	5466	5049	2775	57	192	765	91	81	0	0.275	0.299	0.298	0.289	1.606	0.297	0.985	80	457	6896	6484	-1.863	1487	5409	1492	4992	0
4	6	12	"hupA"	"STM4170"	16430	16510	100	5219	5409	3009	78	88	50	100	100	0	3092	3019	1620	55	66	37	100	100	0	1.693	1.799	1.804	1.788	1.268	1.825	0.981	80	413	8178	8295	0.759	5141	3037	5331	2964	0
4	7	12	"sopB"	"STM1091"	16580	16500	110	17064	16027	4683	82	111	88	100	100	0	21317	20267	5809	57	108	139	100	100	0	0.799	0.789	0.795	0.801	1.210	0.789	0.987	80	439	38242	36155	-0.324	16982	21260	15945	20210	0
4	8	12	"pipC"	"STM0375"	16760	16510	110	2771	2678	709	82	121	105	100	100	0	5006	4647	1121	57	133	182	100	100	0	0.543	0.566	0.559	0.555	1.162	0.569	0.983	80	466	7638	7186	-0.880	2689	4949	2596	4590	0
4	9	12	"pipC"	"STM0375"	16940	16500	100	3289	3074	1064	82	112	87	100	100	0	5745	5369	1756	57	119	161	100	100	0	0.564	0.563	0.566	0.552	1.253	0.567	0.983	80	432	8895	8304	-0.827	3207	5688	2992	5312	0
4	10	12	"ssrB"	"STM1391"	17120	16500	100	579	544	174	80	91	41	98	98	0	8924	8161	2810	57	95	84	100	100	0	0.056	0.057	0.056	0.056	1.295	0.056	0.948	80	420	9366	8568	-4.151	499	8867	464	8104	0
4	11	12	"ssrB"	"STM1391"	17300	16500	100	661	593	185	80	81	19	100	100	0	9794	8715	2991	57	101	100	100	100	0	0.060	0.059	0.060	0.060	1.317	0.059	0.974	80	420	10318	9171	-4.067	581	9737	513	8658	0
4	12	12	"ssrB"	"STM1391"	17480	16500	110	1078	1034	225	81	83	21	100	100	0	14611	13853	3157	59	143	212	100	100	0	0.069	0.069	0.071	0.070	1.194	0.068	0.973	80	466	15549	14747	-3.867	997	14552	953	13794	0
4	13	12	"lrp"	"STM0959"	17650	16500	110	4826	4442	994	83	94	40	100	100	0	9297	8577	1757	62	143	209	100	100	0	0.514	0.512	0.514	0.510	1.155	0.515	0.983	80	466	13978	12874	-0.961	4743	9235	4359	8515	0
4	14	12	"lrp"	"STM0959"	17830	16500	110	5017	4788	1136	83	114	88	100	100	0	9913	9110	2414	63	146	203	100	100	0	0.501	0.520	0.515	0.537	1.214	0.511	0.982	80	466	14784	13752	-0.997	4934	9850	4705	9047	0
4	15	12	"gyrA"	"STM2272"	18000	16500	80	2618	2419	640	83	130	131	100	100	0	5061	4825	1202	61	165	266	100	100	0	0.507	0.490	0.487	0.487	1.113	0.479	0.960	52	233	7535	7100	-0.980	2535	5000	2336	4764	100
4	16	12	"gyrA"	"STM2272"	18180	16510	230	10826	11071	1531	81	124	306	100	100	0	19620	20073	3112	58	265	1349	100	100	0	0.549	0.549	0.551	0.551	1.052	0.544	0.989	392	1403	30307	31005	-0.864	10745	19562	10990	20015	100
4	17	12	"csrA"	"STM2826"	18360	16500	100	204	250	193	82	89	45	92	73	0	401	479	478	60	92	178	83	45	0	0.358	0.401	0.398	0.386	1.467	0.302	0.717	80	324	463	587	-1.483	122	341	168	419	-50
4	18	12	"csrA"	"STM2826"	18540	16500	110	1356	1397	589	82	93	38	100	98	0	3250	3322	1217	58	100	118	100	100	0	0.399	0.403	0.395	0.386	1.337	0.408	0.945	80	480	4466	4579	-1.325	1274	3192	1315	3264	0
4	19	12	"yhhP"	"STM3578"	18720	16500	100	295	313	159	81	87	31	95	91	0	2417	2409	1158	57	85	66	100	100	0	0.091	0.099	0.093	0.095	1.341	0.104	0.871	80	420	2574	2584	-3.463	214	2360	232	2352	0
4	20	12	"yhhP"	"STM3578"	18890	16500	110	369	377	171	78	81	20	97	97	0	3070	2940	1410	58	85	66	100	100	0	0.097	0.104	0.100	0.100	1.334	0.106	0.943	80	478	3303	3181	-3.372	291	3012	299	2882	0
4	21	12	"yhhP"	"STM3578"	19080	16500	100	420	402	140	78	84	33	97	91	0	3464	3404	1322	57	95	140	100	97	0	0.100	0.097	0.096	0.094	1.297	0.097	0.953	80	430	3749	3671	-3.316	342	3407	324	3347	0
4	22	12	"topA"	"STM1714"	19250	16500	110	6500	5987	1742	77	90	45	100	100	0	35633	34344	9798	56	169	325	100	100	0	0.181	0.172	0.174	0.170	1.242	0.171	0.982	80	452	42000	40198	-2.470	6423	35577	5910	34288	0
4	23	12	"topA"	"STM1714"	19420	16500	110	528	522	245	77	89	43	98	92	0	3306	3266	1671	57	155	311	98	95	0	0.139	0.139	0.139	0.133	1.477	0.139	0.969	80	466	3700	3654	-2.849	451	3249	445	3209	0
4	24	12	"fur"	"STM0693"	19600	16500	100	3668	3357	1229	79	91	55	98	98	0	11972	11153	3894	58	107	145	100	100	0	0.301	0.295	0.295	0.275	1.495	0.295	0.979	80	452	15503	14373	-1.731	3589	11914	3278	11095	0
4	1	13	"ctrl-buffer"	"ctrl-buffer"	15510	16680	100	71	71	16	72	74	19	13	1	0	56	56	9	52	56	36	1	0	0	-0.250	-0.250	1.600	1.461	3.406	0.007	0.000	80	444	3	3	Error	-1	4	-1	4	-50
4	2	13	"ctrl-buffer"	"ctrl-buffer"	15690	16680	100	75	76	18	73	82	50	2	0	0	55	55	7	52	63	64	0	0	0	0.667	1.000	2.254	2.008	3.612	0.048	0.009	80	420	5	6	-0.585	2	3	3	3	-50
4	3	13	"ctrl-buffer"	"ctrl-buffer"	15870	16680	100	72	77	19	72	74	16	28	6	0	56	56	9	52	53	11	13	1	0	0.000	1.250	2.600	2.527	2.808	589.516	0.000	80	389	4	9	Error	0	4	5	4	-50
4	4	13	"ctrl-buffer"	"ctrl-buffer"	16040	16680	100	68	72	15	73	79	74	0	0	0	57	58	8	52	75	296	0	0	0	-1.000	-0.167	2.236	2.059	2.882	44.694	0.002	80	418	0	5	Error	-5	5	-1	6	-50
4	5	13	"ctrl-buffer"	"ctrl-buffer"	16220	16680	100	76	76	18	74	75	18	12	3	0	52	53	9	52	53	10	12	1	0	100000.000	2.000	2.833	2.937	2.918	0.012	0.001	80	420	2	3	16.610	2	0	2	1	-50
4	6	13	"ctrl-buffer"	"ctrl-buffer"	16400	16680	100	69	72	16	73	77	21	8	1	0	54	55	9	51	53	10	18	3	0	-1.333	-0.250	1.500	1.399	4.503	112.069	0.000	80	432	-1	3	Error	-4	3	-1	4	-50
4	7	13	"ctrl-buffer"	"ctrl-buffer"	16580	16680	100	75	76	19	76	82	45	1	0	0	55	55	6	52	60	59	0	0	0	-0.333	0.000	2.650	2.801	2.888	59.647	0.001	80	432	2	3	Error	-1	3	0	3	-50
4	8	13	"ctrl-buffer"	"ctrl-buffer"	16760	16680	100	69	71	17	76	81	39	0	0	0	54	56	9	53	63	75	0	0	0	-7.000	-1.667	3.250	2.698	3.742	0.000	0.000	80	408	-6	-2	Error	-7	1	-5	3	-50
4	9	13	"ctrl-buffer"	"ctrl-buffer"	16930	16680	100	72	73	16	76	78	20	6	1	0	53	54	9	53	57	31	1	0	0	100000.000	-3.000	1.917	2.308	3.208	0.010	0.000	80	420	-4	-2	16.610	-4	0	-3	1	-50
4	10	13	"ctrl-buffer"	"ctrl-buffer"	17110	16680	100	68	70	14	74	77	24	2	0	0	62	63	9	54	68	173	0	0	0	-0.750	-0.444	1.833	1.554	4.593	16.992	0.007	80	434	2	5	Error	-6	8	-4	9	-50
4	11	13	"ctrl-buffer"	"ctrl-buffer"	17290	16680	100	72	73	17	75	77	17	16	1	0	59	60	9	55	59	28	3	0	0	-0.750	-0.400	2.125	1.985	2.881	0.023	0.001	80	432	1	3	Error	-3	4	-2	5	-50
4	12	13	"ctrl-buffer"	"ctrl-buffer"	17470	16680	100	76	79	20	75	78	22	12	3	0	59	60	8	57	69	82	0	0	0	0.500	1.333	2.000	2.178	3.791	10.878	0.025	80	432	3	7	-1.000	1	2	4	3	-50
4	13	13	"ctrl-buffer"	"ctrl-buffer"	17650	16680	100	73	76	19	76	79	25	12	0	0	64	66	17	58	67	52	1	1	0	-0.500	0.000	1.800	1.386	4.454	0.138	0.002	80	403	3	8	Error	-3	6	0	8	-50
4	14	13	"ctrl-buffer"	"ctrl-buffer"	17820	16680	100	74	77	16	76	83	43	0	0	0	60	61	10	58	71	95	0	0	0	-1.000	0.333	1.619	2.010	4.101	0.039	0.002	80	420	0	4	Error	-2	2	1	3	-50
4	15	13	"ctrl-buffer"	"ctrl-buffer"	18000	16680	100	75	76	18	77	84	64	0	0	0	64	66	13	56	66	93	0	0	0	-0.250	-0.100	2.167	1.463	3.831	2.308	0.226	80	411	6	9	Error	-2	8	-1	10	-50
4	16	13	"ctrl-buffer"	"ctrl-buffer"	18180	16680	100	79	86	32	76	79	21	22	7	0	56	111	253	55	58	21	6	5	0	3.000	0.179	1.857	1.646	5.406	201.101	0.000	80	310	4	66	1.585	3	1	10	56	-50
4	17	13	"ctrl-buffer"	"ctrl-buffer"	18360	16680	100	74	77	18	75	79	28	10	0	0	55	57	9	55	69	157	0	0	0	100000.000	1.000	2.136	2.080	3.627	157.236	0.000	80	384	-1	4	16.610	-1	0	2	2	-50
4	18	13	"ctrl-buffer"	"ctrl-buffer"	18540	16680	100	71	74	17	76	80	22	8	1	0	55	55	6	53	55	19	0	0	0	-2.500	-1.000	2.211	2.079	2.855	112.907	0.001	80	403	-3	0	Error	-5	2	-2	2	-50
4	19	13	"ctrl-buffer"	"ctrl-buffer"	18710	16680	100	74	75	22	75	76	18	6	1	0	55	55	8	53	54	13	8	0	0	-0.500	0.000	2.333	2.059	2.682	19.995	0.013	80	420	1	2	Error	-1	2	0	2	-50
4	20	13	"ctrl-buffer"	"ctrl-buffer"	18890	16680	100	72	72	17	74	76	18	11	3	0	56	56	7	53	56	26	0	0	0	-0.667	-0.667	5.000	3.311	3.393	0.021	0.001	80	432	1	1	Error	-2	3	-2	3	-50
4	21	13	"ctrl-buffer"	"ctrl-buffer"	19070	16680	100	70	70	16	73	75	16	10	0	0	58	58	8	53	54	8	33	10	0	-0.600	-0.600	2.125	1.766	3.895	0.037	0.005	80	432	2	2	Error	-3	5	-3	5	-50
4	22	13	"ctrl-buffer"	"ctrl-buffer"	19250	16680	100	73	73	16	74	78	24	6	0	0	57	58	8	53	68	130	0	0	0	-0.250	-0.200	1.200	1.558	4.003	0.008	0.000	80	420	3	4	Error	-1	4	-1	5	-50
4	23	13	"ctrl-buffer"	"ctrl-buffer"	19420	16680	100	75	74	14	75	77	17	11	0	0	56	56	7	53	56	33	0	0	0	0.000	-0.333	2.200	2.076	3.823	0.042	0.008	80	408	3	2	Error	0	3	-1	3	-50
4	24	13	"ctrl-buffer"	"ctrl-buffer"	19600	16670	100	75	75	15	78	80	25	3	0	0	56	57	7	54	62	54	0	0	0	-1.500	-1.000	2.633	2.222	3.743	90.997	0.000	80	452	-1	0	Error	-3	2	-3	3	-50
4	1	14	""	"STM1553"	15510	16860	110	316	311	84	73	74	17	100	100	0	11235	10915	3356	53	71	77	100	100	0	0.022	0.022	0.022	0.022	1.236	0.022	0.938	80	568	11425	11100	-5.524	243	11182	238	10862	0
4	2	14	""	"STM3783"	15690	16860	100	121	123	29	73	74	16	85	72	0	2843	2603	1126	53	90	111	100	100	0	0.017	0.020	0.023	0.022	1.500	0.018	0.659	80	464	2838	2600	-5.861	48	2790	50	2550	0
4	3	14	""	"STM2242"	15870	16860	100	140	144	47	73	74	16	88	81	0	5507	5290	2738	53	77	85	97	97	0	0.012	0.014	0.016	0.018	1.500	0.013	0.733	80	452	5521	5308	-6.347	67	5454	71	5237	0
4	4	14	"yfiM"	"STM2653"	16040	16850	100	345	348	123	75	76	17	98	98	0	4865	4537	1784	53	72	51	100	100	0	0.056	0.061	0.060	0.059	1.387	0.061	0.936	80	450	5082	4757	-4.156	270	4812	273	4484	0
4	5	14	"oxyS"	"STM4124"	16230	16860	100	109	113	33	73	75	17	70	51	0	495	523	260	53	64	35	100	97	0	0.081	0.085	0.090	0.082	1.909	0.082	0.490	80	462	478	510	-3.618	36	442	40	470	0
4	6	14	""	"STM4302"	16390	16860	90	111	112	25	73	76	18	75	53	0	4023	3763	1339	54	88	131	100	100	0	0.010	0.011	0.014	0.015	1.337	0.009	0.361	52	361	4007	3748	-6.707	38	3969	39	3709	0
4	7	14	"ssaT"	"STM1421"	16570	16860	100	160	200	131	75	78	19	96	87	0	6446	9303	9232	54	120	175	100	100	0	0.013	0.014	0.014	0.015	1.371	0.014	0.922	80	484	6477	9374	-6.233	85	6392	125	9249	0
4	8	14	"nrdI"	"STM2806"	16760	16860	100	1868	2495	2353	77	81	23	100	100	0	1604	2075	1835	54	99	141	100	98	0	1.155	1.196	1.172	1.187	1.327	1.256	0.953	80	474	3341	4439	0.208	1791	1550	2418	2021	0
4	9	14	"sipA"	"STM2882"	16940	16860	100	10442	11019	4958	79	100	83	100	100	0	7963	8063	3152	55	113	370	100	100	0	1.310	1.366	1.326	1.321	1.232	1.411	0.977	80	482	18271	18948	0.390	10363	7908	10940	8008	0
4	10	14	"dctA"	"STM3614"	17140	16860	110	910	815	465	77	96	80	86	82	0	23993	19556	10280	55	127	374	100	100	0	0.035	0.038	0.036	0.034	1.434	0.038	0.925	80	524	24771	20239	-4.845	833	23938	738	19501	0
4	11	14	"aroB"	"STM3486"	17290	16850	90	821	1038	688	76	78	19	100	100	0	1507	1920	1258	57	88	137	100	100	0	0.514	0.516	0.505	0.506	1.161	0.520	0.952	52	342	2195	2825	-0.961	745	1450	962	1863	0
4	12	14	"purN"	"STM2500"	17470	16860	100	740	827	569	78	81	24	97	97	0	5808	6364	4278	58	77	63	100	100	0	0.115	0.119	0.115	0.112	1.368	0.121	0.943	80	470	6412	7055	-3.119	662	5750	749	6306	0
4	13	14	"yjgG"	"STM4462"	17660	16860	120	87	118	226	76	79	20	34	15	0	880	972	823	56	73	53	91	90	0	0.013	0.046	0.029	0.042	3.255	0.169	0.365	120	609	835	958	-6.227	11	824	42	916	0
4	14	14	""	"STM0437"	17840	16860	110	1732	1662	593	77	82	26	100	100	0	28350	27582	8633	55	113	274	100	100	0	0.058	0.058	0.058	0.055	1.229	0.059	0.982	80	477	29950	29112	-4.096	1655	28295	1585	27527	0
4	15	14	""	"STM0565"	18000	16860	100	138	141	37	75	79	24	85	67	0	4001	3776	1272	54	118	285	100	100	0	0.016	0.018	0.018	0.019	1.329	0.019	0.657	80	438	4010	3788	-5.969	63	3947	66	3722	0
4	16	14	"res"	"STM0358"	18180	16860	110	1470	1336	526	75	77	19	98	98	0	27518	25184	9089	55	97	151	100	100	0	0.051	0.050	0.051	0.046	1.355	0.051	0.983	80	518	28858	26390	-4.299	1395	27463	1261	25129	0
4	17	14	""	"STM2003"	18370	16860	120	154	148	65	74	76	18	71	64	0	5901	4837	3401	54	94	148	91	90	0	0.014	0.015	0.018	0.025	3.625	0.016	0.820	120	591	5927	4857	-6.192	80	5847	74	4783	0
4	18	14	"nfo"	"STM2203"	18550	16860	120	1250	999	673	74	76	17	94	85	0	10757	8500	5726	53	67	63	94	93	0	0.110	0.110	0.111	0.114	1.713	0.111	0.970	120	545	11880	9372	-3.186	1176	10704	925	8447	0
4	19	14	"EMPTY"	"EMPTY"	18710	16860	100	73	73	14	75	76	17	8	2	0	58	57	6	53	59	42	0	0	0	-0.400	-0.500	1.800	1.957	3.068	0.059	0.023	80	418	3	2	Error	-2	5	-2	4	-75
4	20	14	"EMPTY"	"EMPTY"	18890	16860	100	68	74	19	74	76	18	17	3	0	54	54	6	53	53	6	16	3	0	-6.000	0.000	2.333	2.286	2.927	0.022	0.002	80	464	-5	1	Error	-6	1	0	1	-75
4	21	14	"EMPTY"	"EMPTY"	19070	16860	100	74	74	16	72	74	17	16	1	0	53	54	6	53	53	6	17	2	0	100000.000	2.000	2.300	2.204	3.671	0.007	0.000	80	464	2	3	16.610	2	0	2	1	-75
4	22	14	"EMPTY"	"EMPTY"	19250	16860	100	73	73	18	74	75	17	10	2	0	54	54	6	52	53	7	18	1	0	-0.500	-0.500	2.200	2.431	3.598	0.004	0.000	80	464	1	1	Error	-1	2	-1	2	-75
4	23	14	"EMPTY"	"EMPTY"	19430	16850	100	73	76	21	75	78	32	5	1	0	55	56	7	53	53	7	22	5	0	-1.000	0.333	2.900	3.104	3.312	0.010	0.000	80	440	0	4	Error	-2	2	1	3	-75
4	24	14	"EMPTY"	"EMPTY"	19600	16850	100	82	82	18	75	76	17	25	8	0	55	55	6	53	53	7	13	2	0	3.500	3.500	2.875	2.883	3.320	0.041	0.009	80	484	9	9	1.807	7	2	7	2	-75
5	1	1	"yggG"	"STM3077"	2040	19090	150	1316	1480	482	64	68	44	99	99	0	9536	10726	3476	50	63	139	100	100	0	0.132	0.133	0.133	0.130	1.234	0.131	0.979	156	952	10738	12092	-2.922	1252	9486	1416	10676	0
5	2	1	""	"STM1249"	2220	19090	140	847	961	388	62	65	28	100	100	0	4916	5667	2256	50	68	258	100	100	0	0.161	0.160	0.158	0.158	1.139	0.160	0.974	156	727	5651	6516	-2.632	785	4866	899	5617	0
5	3	1	"csgA"	"STM1144"	2390	19090	90	469	569	343	63	65	19	100	100	0	7099	8437	4626	51	93	269	100	100	0	0.058	0.060	0.057	0.057	1.200	0.062	0.957	52	360	7454	8892	-4.118	406	7048	506	8386	0
5	4	1	"malT"	"STM3515"	2570	19090	90	2052	2241	556	63	79	108	100	100	0	32779	34939	8371	52	349	1967	100	100	0	0.061	0.062	0.063	0.062	1.119	0.062	0.972	52	408	34716	37065	-4.040	1989	32727	2178	34887	0
5	5	1	""	"STM0212"	2760	19080	90	244	308	213	61	94	198	38	13	0	2604	3254	2737	52	557	3021	28	9	0	0.072	0.077	0.075	0.073	1.289	0.085	0.965	52	384	2735	3449	-3.802	183	2552	247	3202	0
5	6	1	"gltX"	"STM2415"	2930	19090	100	2139	2427	1286	63	95	181	100	100	0	7111	7792	3824	50	340	2201	97	88	0	0.294	0.305	0.298	0.303	1.145	0.308	0.969	80	476	9137	10106	-1.766	2076	7061	2364	7742	0
5	7	1	""	"STM0055"	3110	19090	80	211	262	203	65	87	113	75	13	0	4382	5294	3937	51	143	465	100	100	0	0.034	0.038	0.035	0.034	1.321	0.042	0.890	52	320	4477	5440	-4.891	146	4331	197	5243	0
5	8	1	"acnA"	"STM1712"	3280	19080	90	1555	1574	375	64	72	50	100	100	0	27139	27295	7364	51	196	1012	100	100	0	0.055	0.055	0.055	0.056	1.106	0.054	0.981	52	399	28579	28754	-4.183	1491	27088	1510	27244	0
5	9	1	"rfbF"	"STM2092"	3470	19080	90	2249	2264	842	62	69	40	100	100	0	6821	7126	2494	52	161	882	100	100	0	0.323	0.311	0.323	0.307	1.150	0.312	0.975	52	392	8956	9276	-1.630	2187	6769	2202	7074	0
5	10	1	"osmY"	"STM4561"	3640	19080	90	1020	1219	467	66	70	24	100	100	0	10793	12297	4737	52	95	199	100	100	0	0.089	0.094	0.094	0.094	1.095	0.093	0.983	52	385	11695	13398	-3.493	954	10741	1153	12245	0
5	11	1	"hflB"	"STM3296"	3820	19090	100	34453	33827	14567	65	71	37	100	100	0	17640	18224	7089	51	87	181	98	98	0	1.955	1.858	1.847	1.931	1.349	1.916	0.982	80	476	51977	51935	0.967	34388	17589	33762	18173	0
5	12	1	"yheM"	"STM3450"	3990	19080	90	703	844	398	62	70	39	100	100	0	3859	4859	2977	51	71	92	100	100	0	0.168	0.163	0.171	0.168	1.173	0.149	0.952	52	384	4449	5590	-2.571	641	3808	782	4808	0
5	13	1	"yifL"	"STM3946"	4180	19090	100	1282	1521	982	62	66	20	100	100	0	3683	3871	1705	51	66	84	100	100	0	0.336	0.382	0.326	0.341	1.551	0.409	0.825	80	475	4852	5279	-1.574	1220	3632	1459	3820	0
5	14	1	""	"STM3941"	4350	19080	90	2410	2859	1199	63	92	185	100	100	0	13591	13911	1552	52	177	750	100	100	0	0.173	0.202	0.160	0.188	1.461	0.199	0.803	52	378	15886	16655	-2.528	2347	13539	2796	13859	0
5	15	1	"hemD"	"STM3937"	4540	19090	100	8776	8205	1997	65	115	290	100	100	0	18287	17391	3849	51	170	695	98	98	0	0.478	0.469	0.481	0.472	1.326	0.469	0.965	80	463	26947	25480	-1.066	8711	18236	8140	17340	0
5	16	1	"wecF"	"STM3928"	4700	19080	90	319	366	185	63	68	33	100	100	0	2447	3311	3369	50	61	66	100	100	0	0.107	0.093	0.107	0.105	1.512	0.072	0.576	52	368	2653	3564	-3.227	256	2397	303	3261	0
5	17	1	"wecD"	"STM3924"	4880	19080	90	2067	2288	1058	65	133	439	100	100	0	9565	10086	2494	51	280	1384	100	100	0	0.210	0.222	0.213	0.206	1.321	0.249	0.892	52	400	11516	12258	-2.249	2002	9514	2223	10035	0
5	18	1	"wecB"	"STM3920"	5070	19080	90	6163	6155	711	65	325	1118	100	100	0	21043	21090	921	52	957	3648	100	100	0	0.291	0.289	0.287	0.288	1.115	0.301	0.955	52	384	27089	27128	-1.783	6098	20991	6090	21038	0
5	19	1	""	"STM4431"	5240	19080	80	116	119	32	64	299	1091	0	0	0	7388	8611	4860	53	874	3625	94	51	0	0.007	0.006	0.011	0.012	1.169	0.006	0.743	52	308	7387	8613	-7.140	52	7335	55	8558	0
5	20	1	""	"STM4435"	5420	19080	100	407	419	133	62	63	15	97	97	0	16025	17304	5575	50	69	110	100	100	0	0.022	0.021	0.021	0.020	1.157	0.021	0.965	80	462	16320	17611	-5.533	345	15975	357	17254	0
5	21	1	""	"STM4442"	5590	19080	80	104	112	33	63	64	15	90	71	0	2964	3431	1866	50	131	377	100	100	0	0.014	0.014	0.016	0.017	1.406	0.012	0.604	52	300	2955	3430	-6.151	41	2914	49	3381	0
5	22	1	"treC"	"STM4453"	5770	19080	100	61	64	15	62	63	14	17	5	0	52	53	7	49	92	288	0	0	0	-0.333	0.500	1.750	1.859	3.150	2.822	0.006	80	472	2	6	Error	-1	3	2	4	-50
5	23	1	""	"STM4467"	5950	19080	80	66	71	22	60	61	14	30	15	0	380	561	532	50	50	7	100	100	0	0.018	0.022	0.032	0.035	1.860	0.024	0.263	52	300	336	522	-5.781	6	330	11	511	0
5	24	1	"idnK"	"STM4485"	6120	19080	100	60	61	15	61	62	15	16	2	0	51	52	7	48	50	7	27	5	0	-0.333	0.000	1.333	1.571	4.048	37.652	0.003	80	485	2	4	Error	-1	3	0	4	-50
5	1	2	"yjaH"	"STM4171"	2030	19270	90	2430	2446	392	64	75	69	100	100	0	9749	9910	1631	52	90	232	100	100	0	0.244	0.242	0.243	0.241	1.127	0.243	0.974	52	377	12063	12240	-2.035	2366	9697	2382	9858	0
5	2	2	"purD"	"STM4175"	2220	19260	90	1119	1174	487	62	76	77	100	100	0	9684	9828	3658	51	120	436	100	100	0	0.110	0.114	0.113	0.111	1.158	0.115	0.972	52	359	10690	10889	-3.188	1057	9633	1112	9777	0
5	3	2	"livJ"	"STM3567"	2390	19270	90	496	555	356	61	66	37	100	100	0	4769	5401	4017	51	91	359	100	100	0	0.092	0.092	0.090	0.091	1.226	0.089	0.962	52	401	5153	5844	-3.439	435	4718	494	5350	0
5	4	2	"yihS"	"STM4021"	2580	19270	90	78	84	36	61	63	14	61	23	0	1971	2979	3466	50	69	142	100	100	0	0.009	0.008	0.012	0.014	1.553	0.008	0.537	52	395	1938	2952	-6.820	17	1921	23	2929	0
5	5	2	"prlC"	"STM3594"	2750	19260	90	1376	1363	553	63	67	19	100	100	0	6206	6103	2201	50	72	145	100	100	0	0.213	0.215	0.211	0.211	1.163	0.216	0.967	52	388	7469	7353	-2.229	1313	6156	1300	6053	0
5	6	2	"atpB"	"STM3871"	2920	19270	80	6284	5990	2606	65	77	64	100	100	0	10711	10344	4227	51	77	121	100	100	0	0.583	0.576	0.582	0.567	1.186	0.579	0.982	52	328	16879	16218	-0.777	6219	10660	5925	10293	0
5	7	2	"xseA"	"STM2512"	3100	19270	90	505	556	230	64	73	59	100	100	0	5663	6188	2866	51	77	119	100	100	0	0.079	0.080	0.080	0.079	1.137	0.080	0.973	52	388	6053	6629	-3.670	441	5612	492	6137	0
5	8	2	"sprB"	"STM2866"	3280	19270	90	5505	5529	1597	65	74	43	100	100	0	12506	12857	3675	50	80	109	100	100	0	0.437	0.427	0.433	0.425	1.106	0.426	0.986	52	394	17896	18271	-1.195	5440	12456	5464	12807	0
5	9	2	"sinR"	"STM0304"	3460	19270	100	59	62	14	64	71	40	0	0	0	54	54	6	50	67	88	0	0	0	-1.250	-0.500	2.000	1.934	2.996	0.753	0.081	80	471	-1	2	Error	-5	4	-2	4	-50
5	10	2	"hilC"	"STM2867"	3640	19270	90	5179	5412	1025	63	72	47	100	100	0	13523	14067	2746	51	77	144	100	100	0	0.380	0.382	0.382	0.382	1.068	0.379	0.985	52	376	18588	19365	-1.397	5116	13472	5349	14016	0
5	11	2	"bcfB"	"STM0022"	3820	19270	90	236	245	56	63	72	47	100	98	0	12182	12534	2938	51	78	143	100	100	0	0.014	0.015	0.014	0.014	1.182	0.014	0.925	52	388	12304	12665	-6.132	173	12131	182	12483	0
5	12	2	"bcfH"	"STM0028"	4000	19270	90	80	95	47	62	64	13	65	36	0	1505	1803	1026	51	61	68	100	100	0	0.012	0.019	0.023	0.022	1.543	0.019	0.481	52	378	1472	1785	-6.336	18	1454	33	1752	0
5	13	2	"orf5"	"PSLT015"	4160	19260	90	486	494	147	63	69	35	98	98	0	23707	23257	6454	51	304	1548	100	98	0	0.018	0.019	0.018	0.018	1.179	0.019	0.967	52	371	24079	23637	-5.805	423	23656	431	23206	0
5	14	2	"srgC"	"PSLT008"	4340	19260	90	532	526	161	64	73	44	100	96	0	26214	25685	7516	51	533	2315	100	98	0	0.018	0.018	0.018	0.018	1.184	0.018	0.968	52	402	26631	26096	-5.805	468	26163	462	25634	0
5	15	2	"uvrA"	"STM4254"	4520	19260	90	912	904	319	66	99	256	98	86	0	6028	5945	1742	51	344	1855	98	90	0	0.142	0.142	0.137	0.138	1.178	0.145	0.965	52	387	6823	6732	-2.821	846	5977	838	5894	0
5	16	2	""	"STM4260"	4710	19270	100	5930	5407	1745	63	75	70	100	100	0	21394	19419	6382	51	94	265	98	98	0	0.275	0.276	0.277	0.286	1.417	0.273	0.983	80	490	27210	24712	-1.863	5867	21343	5344	19368	0
5	17	2	""	"STM4261"	4890	19260	90	11660	10994	3259	66	89	98	100	100	0	24316	23673	5810	52	123	325	100	100	0	0.478	0.463	0.469	0.451	1.139	0.469	0.982	52	387	35858	34549	-1.065	11594	24264	10928	23621	0
5	18	2	""	"STM4261"	5070	19260	100	5437	5188	1162	65	111	441	100	100	0	28050	25836	5355	50	183	1224	100	100	0	0.192	0.199	0.199	0.197	1.112	0.199	0.986	80	440	33372	30909	-2.382	5372	28000	5123	25786	0
5	19	2	"livM"	"STM3562"	5230	19260	90	312	389	236	65	69	23	100	98	0	5913	7417	4337	50	85	151	100	100	0	0.042	0.044	0.043	0.042	1.296	0.046	0.913	52	376	6110	7691	-4.569	247	5863	324	7367	0
5	20	2	"mviN"	"STM1170"	5410	19260	90	237	256	86	63	65	14	100	98	0	3218	3558	1278	51	76	91	100	100	0	0.055	0.055	0.055	0.053	1.263	0.056	0.943	52	395	3341	3700	-4.186	174	3167	193	3507	0
5	21	2	"citA"	"STM0689"	5600	19270	100	122	128	46	64	65	15	88	75	0	3505	3943	2223	50	63	71	100	100	0	0.017	0.016	0.017	0.018	1.457	0.016	0.752	80	470	3513	3957	-5.896	58	3455	64	3893	0
5	22	2	"ssaL"	"STM1412"	5770	19260	90	427	490	212	62	64	16	100	100	0	5153	5864	2526	49	68	85	100	100	0	0.072	0.074	0.073	0.071	1.214	0.074	0.950	52	364	5469	6243	-3.806	365	5104	428	5815	0
5	23	2	"ssaP"	"STM1417"	5940	19260	90	181	210	104	64	66	18	100	98	0	5995	7138	4369	50	161	416	100	100	0	0.020	0.021	0.020	0.020	1.262	0.021	0.922	52	394	6062	7234	-5.667	117	5945	146	7088	0
5	24	2	"fusA"	"STM3446"	6140	19270	100	4040	4196	1865	62	65	17	100	100	0	1063	1064	461	49	126	368	90	73	0	3.923	4.073	4.054	4.211	1.246	4.126	0.977	80	481	4992	5149	1.972	3978	1014	4134	1015	0
5	1	3	"moeB"	"STM0845"	2050	19460	90	377	437	229	64	66	23	100	100	0	4690	5318	2643	50	84	459	100	100	0	0.067	0.071	0.069	0.068	1.194	0.072	0.945	52	392	4953	5641	-3.890	313	4640	373	5268	0
5	2	3	"carA"	"STM0066"	2220	19460	100	1790	2102	1083	62	64	22	100	100	0	7518	8397	4068	50	81	416	100	98	0	0.231	0.244	0.241	0.245	1.188	0.248	0.981	80	478	9196	10387	-2.112	1728	7468	2040	8347	0
5	3	3	"prfA"	"STM1776"	2400	19460	90	266	310	157	61	67	45	96	88	0	2638	3180	1937	51	111	520	100	90	0	0.079	0.080	0.077	0.078	1.264	0.080	0.950	52	386	2792	3378	-3.658	205	2587	249	3129	0
5	4	3	"invC"	"STM2894"	2580	19450	90	1746	1796	747	64	71	46	100	100	0	3889	4020	1704	51	112	523	96	94	0	0.438	0.436	0.423	0.430	1.126	0.433	0.985	52	381	5520	5701	-1.190	1682	3838	1732	3969	0
5	5	3	"envE"	"STM1242"	2740	19450	90	2260	2371	909	66	75	50	100	100	0	11202	11728	4327	51	106	247	100	100	0	0.197	0.197	0.193	0.195	1.106	0.197	0.988	52	393	13345	13982	-2.346	2194	11151	2305	11677	0
5	6	3	"eutE"	"STM2463"	2930	19460	90	72	72	20	62	69	41	5	1	0	856	962	518	50	89	208	100	88	0	0.012	0.011	0.022	0.023	1.458	0.016	0.173	52	385	816	922	-6.333	10	806	10	912	0
5	7	3	"rfaK"	"STM3714"	3100	19450	100	396	405	173	63	64	15	96	96	0	7871	7891	3528	49	68	92	100	98	0	0.043	0.044	0.044	0.043	1.184	0.044	0.971	80	462	8155	8184	-4.554	333	7822	342	7842	0
5	8	3	"ipk"	"STM1779"	3280	19450	90	454	484	173	65	76	92	100	98	0	1959	2124	782	50	120	407	100	100	0	0.204	0.202	0.205	0.200	1.190	0.201	0.959	52	380	2298	2493	-2.295	389	1909	419	2074	0
5	9	3	"nanH"	"STM0928"	3460	19450	100	73	77	19	63	73	85	1	0	0	5149	5174	1367	51	105	373	100	100	0	0.002	0.003	0.013	0.013	1.081	0.003	0.029	80	448	5108	5137	-8.994	10	5098	14	5123	0
5	10	3	"pagC"	"STM1246"	3650	19450	120	1762	2388	1967	62	66	28	99	99	0	3576	4612	3472	50	67	97	99	99	0	0.482	0.510	0.496	0.493	1.163	0.533	0.982	120	558	5226	6888	-1.052	1700	3526	2326	4562	0
5	11	3	"leuC"	"STM0111"	3820	19450	80	133	135	31	62	63	15	100	90	0	2380	2341	666	49	57	56	100	100	0	0.030	0.032	0.033	0.030	1.402	0.032	0.798	52	310	2402	2365	-5.037	71	2331	73	2292	0
5	12	3	"fliL"	"STM1975"	4000	19450	100	1658	1530	747	62	64	15	100	98	0	7557	6725	3300	50	60	57	100	100	0	0.213	0.220	0.217	0.215	1.272	0.220	0.985	80	472	9103	8143	-2.234	1596	7507	1468	6675	0
5	13	3	"yfeK"	"STM2438"	4180	19450	90	226	241	66	63	69	27	100	96	0	6725	7005	1641	49	204	870	100	100	0	0.024	0.026	0.026	0.025	1.264	0.025	0.918	52	370	6839	7134	-5.356	163	6676	178	6956	0
5	14	3	""	"STM1012"	4340	19450	90	391	380	98	65	70	26	100	100	0	11153	10288	2595	51	266	888	100	100	0	0.029	0.031	0.031	0.030	1.260	0.030	0.949	52	378	11428	10552	-5.090	326	11102	315	10237	0
5	15	3	""	"STM1016"	4510	19450	90	179	174	46	65	67	17	96	92	0	11360	10195	3553	52	230	612	100	100	0	0.010	0.011	0.012	0.013	1.293	0.011	0.875	52	400	11422	10252	-6.632	114	11308	109	10143	0
5	16	3	"yfbG"	"STM2299"	4700	19450	90	2598	2479	550	65	70	25	100	100	0	14258	14072	2740	52	177	549	100	100	0	0.178	0.172	0.174	0.170	1.106	0.172	0.986	52	387	16739	16434	-2.488	2533	14206	2414	14020	0
5	17	3	"orf32"	"STM1380"	4870	19450	90	659	660	180	64	71	30	100	100	0	15725	15550	4059	52	188	615	100	100	0	0.038	0.038	0.038	0.038	1.163	0.038	0.973	52	394	16268	16094	-4.719	595	15673	596	15498	0
5	18	3	"ybaK"	"STM0495"	5060	19440	100	64	71	41	64	67	24	11	5	0	54	180	345	50	143	554	6	2	0	0.000	0.054	0.633	0.502	7.177	0.099	0.571	80	462	4	137	Error	0	4	7	130	-50
5	19	3	"finO"	"PSLT111"	5230	19450	90	804	870	318	65	78	65	100	100	0	14323	15272	5081	51	347	1328	100	100	0	0.052	0.053	0.052	0.052	1.116	0.053	0.980	52	386	15011	16026	-4.271	739	14272	805	15221	0
5	20	3	"holE"	"STM1876"	5410	19450	90	170	180	43	66	82	69	84	26	0	1759	1839	453	51	397	1340	90	3	0	0.061	0.064	0.063	0.061	1.343	0.063	0.869	52	397	1812	1902	-4.038	104	1708	114	1788	0
5	21	3	"yebE"	"STM1880"	5600	19450	100	7492	7248	2859	66	75	53	100	100	0	9583	9229	3211	50	132	484	97	93	0	0.779	0.782	0.780	0.793	1.161	0.791	0.981	80	450	16959	16361	-0.360	7426	9533	7182	9179	0
5	22	3	""	"STM1533"	5780	19450	100	567	571	200	64	70	44	100	97	0	14264	13943	4685	50	74	105	100	100	0	0.035	0.036	0.036	0.036	1.195	0.037	0.974	80	451	14717	14400	-4.821	503	14214	507	13893	0
5	23	3	""	"STM1543"	5950	19440	90	256	280	85	65	66	15	100	100	0	16934	18879	6508	50	86	127	100	100	0	0.011	0.011	0.012	0.012	1.145	0.011	0.930	52	372	17075	19044	-6.466	191	16884	215	18829	0
5	24	3	"dpiA"	"STM0626"	6130	19440	100	351	341	110	62	63	14	100	97	0	11896	11348	3614	50	70	91	100	100	0	0.024	0.025	0.024	0.024	1.221	0.025	0.960	80	472	12135	11577	-5.357	289	11846	279	11298	0
5	1	4	"ycjF"	"STM1684"	2050	19640	90	4382	4110	1041	67	97	251	100	100	0	16759	16266	3533	51	205	1149	100	100	0	0.258	0.249	0.253	0.245	1.155	0.249	0.967	52	394	21023	20258	-1.953	4315	16708	4043	16215	0
5	2	4	"yhcQ"	"STM3365"	2220	19640	90	848	821	238	67	102	258	94	82	0	16491	15468	3931	52	316	1261	100	98	0	0.048	0.049	0.049	0.048	1.205	0.048	0.952	52	372	17220	16170	-4.396	781	16439	754	15416	0
5	3	4	""	"STM3355"	2400	19640	100	209	200	51	62	66	24	96	92	0	20343	19974	6574	51	168	494	100	100	0	0.007	0.007	0.010	0.013	1.386	0.007	0.886	80	450	20439	20061	-7.109	147	20292	138	19923	0
5	4	4	""	"STM3378"	2560	19630	90	1458	1457	253	65	107	181	100	100	0	13315	12940	2553	51	580	1949	100	100	0	0.105	0.108	0.106	0.108	1.124	0.105	0.972	52	383	14657	14281	-3.251	1393	13264	1392	12889	0
5	5	4	"yhcN"	"STM3361"	2760	19630	90	470	452	149	67	87	88	98	86	0	3653	3453	1104	51	313	1099	98	84	0	0.112	0.113	0.113	0.109	1.215	0.115	0.938	52	387	4005	3787	-3.160	403	3602	385	3402	0
5	6	4	"smpB"	"STM2688"	2920	19630	90	1797	1566	588	66	91	137	100	96	0	11690	10122	3981	51	323	1214	96	92	0	0.149	0.149	0.147	0.152	1.314	0.144	0.960	52	373	13370	11571	-2.749	1731	11639	1500	10071	0
5	7	4	"yabF"	"STM0085"	3100	19630	90	230	240	80	65	88	133	73	11	0	8558	8984	3701	51	477	1698	100	96	0	0.019	0.020	0.019	0.019	1.198	0.019	0.901	52	380	8672	9108	-5.688	165	8507	175	8933	0
5	8	4	"ftsA"	"STM0132"	3270	19630	90	3919	4082	1086	66	129	292	100	100	0	13801	14153	3571	51	532	1808	100	100	0	0.280	0.285	0.280	0.284	1.089	0.279	0.975	52	395	17603	18118	-1.835	3853	13750	4016	14102	0
5	9	4	"aceF"	"STM0153"	3470	19640	100	14516	13423	5130	64	118	266	100	100	0	18830	17651	6567	51	283	1194	98	96	0	0.770	0.759	0.759	0.766	1.243	0.759	0.977	80	479	33231	30959	-0.378	14452	18779	13359	17600	0
5	10	4	"yacE"	"STM0140"	3650	19630	100	1661	1542	397	63	73	86	100	100	0	16484	15289	4162	51	84	202	100	100	0	0.097	0.097	0.097	0.099	1.215	0.096	0.976	80	412	18031	16717	-3.362	1598	16433	1479	15238	0
5	11	4	"asnC"	"STM3876"	3810	19630	90	1380	1320	264	65	78	66	100	100	0	11456	10992	2216	51	228	831	100	100	0	0.115	0.115	0.116	0.115	1.118	0.111	0.970	52	370	12720	12196	-3.117	1315	11405	1255	10941	0
5	12	4	""	"STM3863"	4000	19640	100	808	728	243	64	76	60	97	95	0	13162	11871	4120	51	218	752	97	96	0	0.057	0.056	0.056	0.056	1.325	0.056	0.963	80	461	13855	12484	-4.139	744	13111	664	11820	0
5	13	4	"truA"	"STM2368"	4180	19630	100	1882	1844	629	61	65	17	100	100	0	8881	8580	2710	50	95	171	98	98	0	0.206	0.209	0.206	0.215	1.323	0.207	0.963	80	452	10652	10313	-2.278	1821	8831	1783	8530	0
5	14	4	"yfcE"	"STM2347"	4350	19630	90	1436	1421	338	64	68	29	100	100	0	8393	8546	1918	50	93	208	100	100	0	0.164	0.160	0.157	0.158	1.108	0.159	0.973	52	372	9715	9853	-2.604	1372	8343	1357	8496	0
5	15	4	"nuoM"	"STM2317"	4520	19630	90	1338	1307	386	65	78	84	100	98	0	18401	17504	4652	52	291	1431	100	98	0	0.069	0.071	0.071	0.070	1.144	0.070	0.965	52	388	19622	18694	-3.849	1273	18349	1242	17452	0
5	16	4	"menE"	"STM2305"	4700	19630	90	2055	1980	239	71	115	207	100	100	0	28432	27081	3256	53	876	3342	100	100	0	0.070	0.071	0.070	0.071	1.083	0.070	0.978	52	388	30363	28937	-3.838	1984	28379	1909	27028	0
5	17	4	""	"STM2289"	4870	19630	90	373	399	123	70	107	184	88	32	0	13689	13704	4519	52	948	3381	100	90	0	0.022	0.024	0.024	0.024	1.199	0.023	0.932	52	395	13940	13981	-5.492	303	13637	329	13652	0
5	18	4	"nupC"	"STM2409"	5080	19630	100	2249	2146	764	66	74	44	100	100	0	20687	19728	6173	51	339	1675	100	98	0	0.106	0.106	0.105	0.103	1.223	0.107	0.970	80	462	22819	21757	-3.241	2183	20636	2080	19677	0
5	19	4	"ybdN"	"STM0605"	5230	19630	90	329	340	80	71	76	31	100	100	0	14961	14467	3486	52	282	1041	100	100	0	0.017	0.019	0.018	0.018	1.199	0.018	0.900	52	364	15167	14684	-5.853	258	14909	269	14415	0
5	20	4	"gabP"	"STM2793"	5440	19630	110	367	325	118	72	75	26	96	86	0	32171	26720	11101	52	363	1630	97	92	0	0.009	0.009	0.011	0.012	1.242	0.010	0.945	80	505	32414	26921	-6.767	295	32119	253	26668	0
5	21	4	"srlE"	"STM2833"	5600	19630	100	303	299	84	68	68	15	100	100	0	13183	13254	4306	50	126	269	100	98	0	0.018	0.017	0.017	0.018	1.365	0.017	0.941	80	416	13368	13435	-5.804	235	13133	231	13204	0
5	22	4	"hypB"	"STM2855"	5780	19630	100	636	644	239	66	66	15	100	100	0	8535	8687	3238	50	113	238	100	100	0	0.067	0.067	0.068	0.066	1.286	0.067	0.954	80	430	9055	9215	-3.896	570	8485	578	8637	0
5	23	4	"yqaA"	"STM2819"	5950	19630	100	1369	1324	544	65	108	400	92	82	0	5851	5568	2414	50	278	1888	90	78	0	0.225	0.228	0.226	0.232	1.240	0.230	0.919	80	448	7105	6777	-2.153	1304	5801	1259	5518	0
5	24	4	"ygaA"	"STM2839"	6140	19630	100	1185	1471	1272	63	116	415	93	71	0	5002	5668	3726	50	340	2079	91	57	0	0.227	0.251	0.232	0.235	1.184	0.254	0.938	80	476	6074	7026	-2.142	1122	4952	1408	5618	0
5	1	5	""	"STM1791"	2040	19820	90	190	181	44	66	67	16	98	94	0	16067	14478	3365	51	143	445	100	100	0	0.008	0.008	0.011	0.011	1.091	0.008	0.858	52	387	16140	14542	-7.013	124	16016	115	14427	0
5	2	5	""	"STM1787"	2220	19830	100	173	163	57	64	65	15	90	83	0	18545	15103	7899	52	149	417	100	96	0	0.006	0.007	0.017	0.023	1.785	0.007	0.888	80	448	18602	15150	-7.407	109	18493	99	15051	0
5	3	5	"yciI"	"STM1738"	2390	19820	80	767	739	170	64	72	51	100	100	0	5078	4752	1229	52	148	431	100	100	0	0.140	0.144	0.143	0.145	1.170	0.140	0.972	52	315	5729	5375	-2.838	703	5026	675	4700	0
5	4	5	"yciN"	"STM1715"	2570	19820	90	319	309	100	65	75	48	100	90	0	2555	2488	864	51	166	416	100	98	0	0.101	0.100	0.097	0.098	1.197	0.099	0.939	52	392	2758	2681	-3.301	254	2504	244	2437	0
5	5	5	"kduD"	"STM3017"	2760	19810	90	262	259	51	67	70	23	100	100	0	12708	11562	2498	51	123	188	100	100	0	0.015	0.017	0.017	0.016	1.208	0.017	0.934	52	394	12852	11703	-6.020	195	12657	192	11511	0
5	6	5	"ppdB"	"STM2999"	2930	19810	90	193	189	40	63	65	16	100	98	0	12664	11085	3145	51	131	293	100	100	0	0.010	0.011	0.013	0.013	1.166	0.011	0.872	52	388	12743	11160	-6.600	130	12613	126	11034	0
5	7	5	"rbn"	"STM4027"	3110	19810	90	1170	1091	281	64	67	16	100	100	0	12991	12157	2905	51	119	273	100	100	0	0.085	0.085	0.085	0.084	1.105	0.085	0.989	52	390	14046	13133	-3.548	1106	12940	1027	12106	0
5	8	5	""	"STM0870"	3290	19820	100	591	561	235	65	74	87	90	85	0	10640	9876	4512	51	157	775	98	93	0	0.050	0.050	0.050	0.050	1.143	0.050	0.975	80	438	11115	10321	-4.331	526	10589	496	9825	0
5	9	5	"ybhP"	"STM0813"	3450	19820	90	135	142	46	65	70	34	88	51	0	7857	7783	2916	53	356	1356	100	94	0	0.009	0.010	0.011	0.012	1.263	0.011	0.646	52	350	7874	7807	-6.801	70	7804	77	7730	0
5	10	5	"ybgR"	"STM0758"	3640	19820	100	490	477	145	64	67	18	100	100	0	12800	12311	3942	52	271	1115	100	98	0	0.033	0.034	0.034	0.033	1.182	0.034	0.975	80	369	13174	12672	-4.903	426	12748	413	12259	0
5	11	5	"fldA"	"STM0694"	3820	19820	100	2967	2785	1065	65	90	154	98	96	0	8066	7246	2777	50	143	490	98	96	0	0.362	0.378	0.372	0.376	1.127	0.377	0.987	80	439	10918	9916	-1.466	2902	8016	2720	7196	0
5	12	5	"gltJ"	"STM0664"	3990	19810	90	369	381	114	66	97	168	94	28	0	8758	8983	2412	52	274	844	100	100	0	0.035	0.035	0.035	0.034	1.159	0.036	0.584	52	364	9009	9246	-4.845	303	8706	315	8931	0
5	13	5	"yljA"	"STM0944"	4170	19810	90	1100	1071	336	63	73	38	100	100	0	4652	4366	1436	54	209	704	100	96	0	0.226	0.234	0.232	0.235	1.159	0.225	0.947	52	389	5635	5320	-2.149	1037	4598	1008	4312	0
5	14	5	"orfB"	"STM0930"	4350	19810	90	739	670	211	65	70	29	100	100	0	5128	4816	1615	51	98	136	100	100	0	0.133	0.127	0.124	0.126	1.193	0.125	0.975	52	388	5751	5370	-2.913	674	5077	605	4765	0
5	15	5	""	"STM4317"	4520	19810	90	1149	1134	299	65	70	24	100	100	0	4365	4097	1155	53	93	108	100	100	0	0.251	0.264	0.261	0.265	1.099	0.261	0.989	52	381	5396	5113	-1.992	1084	4312	1069	4044	0
5	16	5	"amiB"	"STM4358"	4700	19810	90	1534	1425	509	72	76	30	100	100	0	12971	12094	4365	51	123	276	100	100	0	0.113	0.112	0.113	0.112	1.097	0.112	0.988	52	389	14382	13396	-3.144	1462	12920	1353	12043	0
5	17	5	"hflC"	"STM4364"	4890	19820	100	10226	9866	3508	70	83	60	100	100	0	13598	13294	4267	52	121	319	100	100	0	0.750	0.740	0.735	0.727	1.104	0.751	0.992	80	459	23702	23038	-0.416	10156	13546	9796	13242	0
5	18	5	"yjfH"	"STM4369"	5060	19810	90	921	892	249	71	87	61	100	98	0	8436	7738	2093	51	137	324	100	100	0	0.101	0.107	0.104	0.106	1.105	0.107	0.968	52	359	9235	8508	-3.302	850	8385	821	7687	0
5	19	5	"kbl"	"STM3709"	5230	19810	90	1898	1708	748	77	105	176	96	94	0	9962	8845	3896	54	202	569	100	94	0	0.184	0.186	0.184	0.186	1.166	0.183	0.990	52	372	11729	10422	-2.444	1821	9908	1631	8791	0
5	20	5	"gpsA"	"STM3700"	5420	19810	100	2294	2270	791	76	89	73	97	97	0	7159	6879	2336	52	136	453	97	95	0	0.312	0.321	0.317	0.317	1.087	0.324	0.990	80	460	9325	9021	-1.680	2218	7107	2194	6827	0
5	21	5	""	"STM3657"	5600	19810	90	213	214	55	70	76	27	100	92	0	3503	3317	950	52	107	307	100	100	0	0.041	0.044	0.045	0.043	1.365	0.040	0.799	52	364	3594	3409	-4.593	143	3451	144	3265	0
5	22	5	"dppA"	"STM3630"	5770	19810	90	1779	1792	525	68	72	26	100	100	0	11287	10916	3043	51	110	338	100	100	0	0.152	0.159	0.159	0.158	1.091	0.158	0.987	52	374	12947	12589	-2.715	1711	11236	1724	10865	0
5	23	5	"bcsC"	"STM3617"	5960	19810	100	404	375	144	64	68	24	97	96	0	10065	9188	3914	50	97	253	100	100	0	0.034	0.034	0.034	0.033	1.201	0.034	0.971	80	438	10355	9449	-4.880	340	10015	311	9138	0
5	24	5	""	"STM3602"	6130	19810	100	368	367	121	63	67	30	98	97	0	12456	11782	3923	50	105	286	100	100	0	0.025	0.026	0.025	0.025	1.181	0.026	0.964	80	452	12711	12036	-5.346	305	12406	304	11732	0
5	1	6	"yraL"	"STM3263"	2040	20000	100	691	613	257	66	68	32	97	93	0	11519	10162	4444	50	124	526	100	96	0	0.054	0.054	0.055	0.052	1.256	0.054	0.969	80	484	12094	10659	-4.198	625	11469	547	10112	0
5	2	6	"tdcB"	"STM3244"	2220	20000	100	586	536	176	64	69	34	98	98	0	16423	14085	5017	51	149	557	100	97	0	0.032	0.034	0.034	0.034	1.242	0.033	0.958	80	431	16894	14506	-4.971	522	16372	472	14034	0
5	3	6	"yqjH"	"STM3214"	2400	20000	100	3422	3151	1017	63	68	44	100	100	0	13784	12655	3778	50	87	207	100	100	0	0.245	0.245	0.249	0.239	1.172	0.247	0.981	80	452	17093	15693	-2.032	3359	13734	3088	12605	0
5	4	6	"icc"	"STM3183"	2580	19990	100	2564	2308	835	65	73	53	97	97	0	12179	11177	3780	51	102	245	98	98	0	0.206	0.202	0.204	0.192	1.298	0.202	0.977	80	442	14627	13369	-2.279	2499	12128	2243	11126	0
5	5	6	"hybA"	"STM3149"	2760	20000	100	394	375	144	65	70	34	98	92	0	12847	11527	4800	51	124	454	100	100	0	0.026	0.027	0.026	0.026	1.275	0.027	0.941	80	460	13125	11786	-5.281	329	12796	310	11476	0
5	6	6	""	"STM3141"	2940	19990	90	373	342	133	64	69	25	100	94	0	8197	6866	2975	51	159	601	100	92	0	0.038	0.041	0.041	0.041	1.369	0.040	0.938	52	363	8455	7093	-4.720	309	8146	278	6815	0
5	7	6	"uup"	"STM1062"	3090	19990	90	1106	1120	388	67	86	106	100	100	0	14153	13715	5450	52	422	1720	98	96	0	0.074	0.077	0.075	0.080	1.293	0.073	0.969	52	372	15140	14716	-3.763	1039	14101	1053	13663	0
5	8	6	"helD"	"STM1075"	3280	19990	100	1969	1893	729	67	81	91	98	95	0	23438	21561	8888	53	355	1497	97	93	0	0.081	0.085	0.084	0.084	1.411	0.083	0.982	80	448	25287	23334	-3.620	1902	23385	1826	21508	0
5	9	6	"hpaD"	"STM1103"	3450	19990	90	196	200	39	65	69	23	100	100	0	15685	16384	2920	52	198	568	100	100	0	0.008	0.008	0.011	0.012	1.124	0.008	0.793	52	299	15764	16467	-6.899	131	15633	135	16332	100
5	10	6	"agp"	"STM1117"	3610	19970	170	514	501	127	65	70	29	100	100	0	13443	12776	3478	53	256	963	99	99	0	0.034	0.034	0.034	0.035	1.225	0.034	0.968	208	908	13839	13159	-4.898	449	13390	436	12723	0
5	11	6	"ymdC"	"STM1148"	3820	19990	100	676	651	287	63	67	30	98	96	0	7600	7456	3342	51	106	410	98	98	0	0.081	0.079	0.079	0.076	1.328	0.080	0.976	80	426	8162	7993	-3.622	613	7549	588	7405	0
5	12	6	"ycfN"	"STM1208"	3990	19990	90	612	624	154	63	93	151	100	98	0	6069	6185	1724	52	421	1838	98	92	0	0.091	0.091	0.091	0.092	1.130	0.086	0.966	52	373	6566	6694	-3.454	549	6017	561	6133	0
5	13	6	"mopA"	"STM4330"	4180	20000	100	65535	60892	14910	66	150	393	100	100	82	12276	11682	3894	54	337	1623	93	93	0	5.357	5.231	5.357	5.757	1.439	5.256	0.938	80	458	77691	72454	2.421	65469	12222	60826	11628	0
5	14	6	"rstA"	"STM1475"	4350	19990	90	2650	2443	590	65	170	454	100	98	0	14353	13249	3710	53	255	1184	100	98	0	0.181	0.180	0.182	0.184	1.240	0.172	0.929	52	372	16885	15574	-2.468	2585	14300	2378	13196	0
5	15	6	"speG"	"STM1502"	4530	19990	100	3124	2853	951	65	98	198	98	96	0	10957	9621	3302	51	253	1108	97	91	0	0.280	0.291	0.297	0.293	1.241	0.287	0.976	80	452	13965	12358	-1.834	3059	10906	2788	9570	0
5	16	6	"smf"	"STM3405"	4710	19990	100	1463	1345	466	67	80	84	98	97	0	19244	17413	6198	50	128	363	97	97	0	0.073	0.074	0.074	0.078	1.464	0.073	0.977	80	442	20590	18641	-3.781	1396	19194	1278	17363	0
5	17	6	"rplO"	"STM3421"	4890	19990	100	25830	23343	8839	67	103	145	100	100	0	3801	3313	1228	50	83	206	98	96	0	6.868	7.133	7.212	7.223	1.306	7.242	0.979	80	430	29514	26539	2.780	25763	3751	23276	3263	0
5	18	6	"yheL"	"STM3449"	5070	19990	100	1416	1318	479	68	105	148	98	93	0	3696	3462	1272	49	80	186	100	98	0	0.370	0.366	0.367	0.366	1.325	0.360	0.942	80	430	4995	4663	-1.436	1348	3647	1250	3413	0
5	19	6	""	"STM3601"	5240	19980	100	298	289	79	69	89	154	82	8	0	12291	12044	3431	51	311	1011	98	96	0	0.019	0.018	0.018	0.018	1.218	0.017	0.204	80	450	12469	12213	-5.740	229	12240	220	11993	0
5	20	6	"yhjK"	"STM3615"	5430	19990	100	919	877	301	69	75	27	100	100	0	28393	26159	9228	51	314	1023	100	98	0	0.030	0.031	0.031	0.031	1.231	0.031	0.981	80	430	29192	26916	-5.059	850	28342	808	26108	0
5	21	6	"yhjS"	"STM3622"	5600	19990	100	1639	1579	290	68	72	26	100	100	0	32320	30318	6705	51	190	504	100	100	0	0.049	0.050	0.050	0.051	1.270	0.049	0.974	80	430	33840	31778	-4.360	1571	32269	1511	30267	0
5	22	6	""	"STM3631"	5780	19990	100	534	510	104	67	73	29	100	100	0	26843	25547	5659	51	216	584	100	100	0	0.017	0.017	0.017	0.017	1.198	0.017	0.960	80	442	27259	25939	-5.842	467	26792	443	25496	0
5	23	6	"yiaF"	"STM3647"	5960	19990	100	3163	3156	1288	66	74	36	100	100	0	9998	10119	3692	50	132	367	100	100	0	0.311	0.307	0.309	0.300	1.214	0.313	0.974	80	432	13045	13159	-1.684	3097	9948	3090	10069	0
5	24	6	"glyS"	"STM3655"	6130	19980	90	9825	8872	1991	67	183	640	100	100	0	33089	30181	6518	52	587	2569	100	100	0	0.295	0.292	0.290	0.292	1.098	0.286	0.982	52	370	42795	38934	-1.759	9758	33037	8805	30129	0
5	1	7	""	"STM3834"	2030	20180	90	496	486	105	64	66	19	100	100	0	19158	18504	3208	51	150	549	100	100	0	0.023	0.023	0.023	0.022	1.181	0.023	0.956	52	372	19539	18875	-5.467	432	19107	422	18453	0
5	2	7	"yidC"	"STM3842"	2200	20180	90	2343	2412	822	64	87	136	100	100	0	6207	6376	1760	52	204	632	100	100	0	0.370	0.371	0.367	0.364	1.148	0.379	0.967	52	382	8434	8672	-1.433	2279	6155	2348	6324	0
5	3	7	""	"STM3845"	2390	20180	90	475	470	78	63	84	132	100	94	0	19628	19271	2151	51	323	1309	100	100	0	0.021	0.021	0.021	0.021	1.144	0.022	0.952	52	379	19989	19627	-5.570	412	19577	407	19220	0
5	4	7	"phoU"	"STM3853"	2570	20180	100	4296	3958	1374	65	72	36	100	100	0	9969	8945	3271	51	252	1184	95	91	0	0.427	0.438	0.430	0.447	1.444	0.433	0.975	80	450	14149	12787	-1.229	4231	9918	3893	8894	0
5	5	7	"pstS"	"STM3857"	2760	20180	100	33175	28243	12034	67	106	179	100	100	0	14044	12388	5327	50	80	105	100	98	0	2.366	2.284	2.303	2.402	1.491	2.286	0.983	80	430	47102	40514	1.242	33108	13994	28176	12338	0
5	6	7	"atpA"	"STM3867"	2930	20180	100	25268	22253	8921	67	167	319	95	93	0	22471	19853	8133	51	134	283	96	93	0	1.124	1.120	1.122	1.148	1.385	1.118	0.983	80	439	47621	41988	0.169	25201	22420	22186	19802	0
5	7	7	"aceE"	"STM0152"	3110	20180	100	30888	31778	7535	67	447	1378	100	100	0	26826	27276	6907	50	446	1404	100	100	0	1.151	1.165	1.145	1.175	1.203	1.160	0.984	80	440	57597	58937	0.203	30821	26776	31711	27226	0
5	8	7	""	"STM0159"	3270	20170	90	554	548	154	70	458	1493	0	0	0	13949	13768	3282	52	768	1779	100	100	0	0.035	0.035	0.034	0.034	1.195	0.057	0.040	52	363	14381	14194	-4.844	484	13897	478	13716	0
5	9	7	"cueO"	"STM0168"	3460	20170	90	390	383	107	67	80	56	100	98	0	9013	8681	2475	52	457	1265	100	100	0	0.036	0.037	0.036	0.036	1.170	0.038	0.948	52	402	9284	8945	-4.794	323	8961	316	8629	0
5	10	7	"yadH"	"STM0173"	3640	20160	90	808	757	230	65	71	39	100	100	0	11843	11101	3132	53	227	902	100	98	0	0.063	0.063	0.063	0.062	1.172	0.064	0.976	52	361	12533	11740	-3.988	743	11790	692	11048	0
5	11	7	"stiA"	"STM0177"	3810	20170	90	154	165	74	62	64	15	92	88	0	6703	6837	3265	51	92	94	100	100	0	0.014	0.015	0.014	0.015	1.297	0.016	0.850	52	375	6744	6889	-6.176	92	6652	103	6786	0
5	12	7	"folK"	"STM0183"	4000	20170	100	521	490	211	63	64	14	98	98	0	6819	5972	2903	50	71	65	100	100	0	0.068	0.072	0.073	0.073	1.403	0.072	0.978	80	460	7227	6349	-3.886	458	6769	427	5922	0
5	13	7	""	"STM1585"	4180	20170	100	481	505	302	64	72	83	93	85	0	3188	3266	2187	50	83	187	98	95	0	0.133	0.137	0.131	0.134	1.356	0.135	0.956	80	430	3555	3657	-2.912	417	3138	441	3216	0
5	14	7	"srfA"	"STM1593"	4360	20170	90	781	731	237	64	80	86	100	96	0	7961	7338	2495	50	212	805	100	98	0	0.091	0.092	0.090	0.091	1.157	0.092	0.975	52	354	8628	7955	-3.464	717	7911	667	7288	0
5	15	7	"ydcR"	"STM1598"	4520	20170	100	633	668	297	63	75	74	98	97	0	9501	10223	4428	51	193	723	98	98	0	0.060	0.059	0.059	0.058	1.200	0.061	0.953	80	434	10020	10777	-4.051	570	9450	605	10172	0
5	16	7	"ydcN"	"STM1605"	4720	20160	90	790	714	233	63	65	16	100	100	0	10560	9445	2748	50	102	175	100	100	0	0.069	0.069	0.067	0.067	1.169	0.069	0.975	52	372	11237	10046	-3.854	727	10510	651	9395	0
5	17	7	""	"STM1613"	4880	20170	90	107	105	23	64	65	14	86	69	0	4709	4481	1209	50	89	96	100	100	0	0.009	0.009	0.013	0.014	1.335	0.009	0.573	52	366	4702	4472	-6.760	43	4659	41	4431	0
5	18	7	""	"STM1620"	5070	20170	100	309	283	106	62	64	16	97	95	0	14096	12380	6016	51	97	289	100	98	0	0.018	0.018	0.019	0.019	1.313	0.017	0.954	80	468	14292	12550	-5.829	247	14045	221	12329	0
5	19	7	""	"STM1786"	5260	20170	90	192	196	46	62	64	15	100	100	0	14710	14316	2553	51	117	367	100	100	0	0.009	0.009	0.011	0.011	1.093	0.009	0.871	52	355	14789	14399	-6.817	130	14659	134	14265	0
5	20	7	"treA"	"STM1796"	5420	20170	100	941	908	273	65	67	17	98	97	0	26806	26718	8229	50	137	323	100	98	0	0.033	0.032	0.031	0.031	1.196	0.032	0.982	80	420	27632	27511	-4.933	876	26756	843	26668	0
5	21	7	"fadR"	"STM1805"	5600	20170	100	1791	1673	462	68	71	21	100	100	0	11558	10664	3133	49	139	297	100	100	0	0.150	0.151	0.149	0.154	1.225	0.150	0.983	80	420	13232	12220	-2.740	1723	11509	1605	10615	0
5	22	7	"ycgL"	"STM1813"	5770	20170	100	779	795	372	68	77	41	100	98	0	3360	3335	1595	50	111	190	98	98	0	0.215	0.221	0.221	0.226	1.416	0.222	0.964	80	418	4021	4012	-2.219	711	3310	727	3285	0
5	23	7	""	"STM1827"	5960	20170	100	583	582	162	69	76	32	100	98	0	26339	25688	8074	51	197	435	100	100	0	0.020	0.020	0.019	0.021	1.345	0.020	0.963	80	442	26802	26150	-5.676	514	26288	513	25637	0
5	24	7	"manZ"	"STM1832"	6140	20170	100	6937	6214	2315	67	89	167	96	95	0	13940	12675	4572	50	212	683	95	93	0	0.495	0.487	0.491	0.525	1.539	0.492	0.984	80	475	20760	18772	-1.016	6870	13890	6147	12625	0
5	1	8	""	"STM2357"	2040	20350	90	427	415	200	61	63	15	98	94	0	9065	8516	3728	49	70	114	100	100	0	0.041	0.042	0.043	0.038	1.433	0.043	0.953	52	388	9382	8821	-4.623	366	9016	354	8467	0
5	2	8	""	"STM2361"	2220	20360	100	357	346	109	63	67	44	97	91	0	13355	11803	4262	50	88	219	100	100	0	0.022	0.024	0.024	0.024	1.349	0.024	0.947	80	441	13599	12036	-5.500	294	13305	283	11753	0
5	3	8	"dedA"	"STM2367"	2390	20360	100	1406	1331	378	63	66	17	100	100	0	9352	8790	2411	50	88	165	100	100	0	0.144	0.145	0.144	0.144	1.168	0.146	0.983	80	428	10645	10008	-2.792	1343	9302	1268	8740	0
5	4	8	""	"STM2376"	2580	20350	100	284	270	83	64	66	18	95	95	0	11047	9577	3569	50	112	203	100	98	0	0.020	0.022	0.021	0.022	1.274	0.021	0.914	80	456	11217	9733	-5.643	220	10997	206	9527	0
5	5	8	"yfcL"	"STM2380"	2780	20350	90	324	299	97	66	68	18	100	98	0	4064	3574	1419	50	121	251	100	100	0	0.064	0.066	0.065	0.065	1.302	0.065	0.942	52	366	4272	3757	-3.960	258	4014	233	3524	0
5	6	8	"yfcY"	"STM2389"	2940	20350	90	342	324	103	65	71	38	96	92	0	15061	13452	3762	50	360	1563	100	100	0	0.018	0.019	0.019	0.019	1.220	0.020	0.929	52	364	15288	13661	-5.760	277	15011	259	13402	0
5	7	8	""	"STM2594"	3120	20350	90	217	214	65	64	71	37	94	80	0	8600	8486	2810	51	341	1554	100	98	0	0.018	0.018	0.018	0.018	1.243	0.018	0.908	52	366	8702	8585	-5.804	153	8549	150	8435	0
5	8	8	""	"STM2598"	3290	20340	90	226	222	62	63	68	23	96	94	0	10196	9280	2345	50	224	779	100	100	0	0.016	0.017	0.017	0.017	1.249	0.017	0.884	52	367	10309	9389	-5.960	163	10146	159	9230	0
5	9	8	""	"STM2603"	3450	20350	90	123	140	47	63	66	20	98	75	0	6437	6349	2150	50	241	733	100	100	0	0.009	0.012	0.014	0.014	1.285	0.013	0.752	52	378	6447	6376	-6.734	60	6387	77	6299	0
5	10	8	""	"STM2607"	3650	20350	100	98	103	33	63	65	17	75	52	0	2244	2493	1558	50	128	345	97	91	0	0.016	0.016	0.019	0.020	1.487	0.016	0.650	80	465	2229	2483	-5.970	35	2194	40	2443	0
5	11	8	""	"STM1028"	3820	20350	100	222	238	99	63	64	16	98	95	0	9079	9832	4699	49	159	612	98	96	0	0.018	0.018	0.018	0.018	1.350	0.018	0.912	80	440	9189	9958	-5.828	159	9030	175	9783	0
5	12	8	""	"STM2617"	4010	20350	100	234	220	77	64	65	16	92	87	0	15009	12539	5841	49	134	558	96	91	0	0.011	0.012	0.013	0.014	1.343	0.012	0.918	80	430	15130	12646	-6.459	170	14960	156	12490	0
5	13	8	"yrbD"	"STM3311"	4180	20350	100	2368	2072	792	65	68	20	100	100	0	12528	10820	4190	49	89	110	100	100	0	0.185	0.186	0.186	0.183	1.357	0.185	0.977	80	420	14782	12778	-2.438	2303	12479	2007	10771	0
5	14	8	"yhbN"	"STM3318"	4360	20350	100	2403	2041	926	64	70	29	100	98	0	10189	8717	3923	49	89	126	100	100	0	0.231	0.228	0.227	0.225	1.373	0.227	0.969	80	417	12479	10645	-2.116	2339	10140	1977	8668	0
5	15	8	""	"STM3333"	4520	20340	100	1335	1243	362	65	73	33	95	95	0	27163	25681	7279	50	224	476	98	97	0	0.047	0.046	0.046	0.044	1.293	0.046	0.974	80	395	28383	26809	-4.416	1270	27113	1178	25631	0
5	16	8	"sspA"	"STM3342"	4690	20340	90	7668	7154	2694	67	209	444	98	98	0	10447	9632	3046	51	400	762	100	98	0	0.731	0.740	0.752	0.690	1.323	0.772	0.969	52	390	17997	16668	-0.452	7601	10396	7087	9581	0
5	17	8	"yhcM"	"STM3346"	4890	20350	100	2011	2146	542	67	199	391	100	98	0	18038	18956	5208	50	392	830	100	98	0	0.108	0.110	0.109	0.112	1.253	0.106	0.950	80	456	19932	20985	-3.210	1944	17988	2079	18906	0
5	18	8	""	"STM3356"	5060	20340	90	162	152	42	64	92	99	46	0	0	7489	7010	2292	51	283	730	100	100	0	0.013	0.013	0.014	0.014	1.194	0.015	0.272	52	357	7536	7047	-6.246	98	7438	88	6959	0
5	19	8	""	"STM0761"	5250	20340	100	399	371	112	63	65	15	97	96	0	11910	10490	3635	50	101	184	100	100	0	0.028	0.030	0.029	0.029	1.304	0.029	0.947	80	450	12196	10748	-5.141	336	11860	308	10440	0
5	20	8	""	"STM0765"	5430	20350	100	128	125	32	64	66	16	91	77	0	21318	18331	7046	49	202	454	100	98	0	0.003	0.003	0.000	0.000	1.000	0.003	0.725	80	420	21333	18343	-8.376	64	21269	61	18282	0
5	21	8	"galM"	"STM0773"	5600	20350	110	3428	3187	791	66	79	56	100	100	0	21461	20747	5581	50	236	529	98	98	0	0.157	0.151	0.150	0.156	1.267	0.149	0.980	80	466	24773	23818	-2.671	3362	21411	3121	20697	0
5	22	8	"modA"	"STM0781"	5780	20340	100	3719	3598	1258	68	96	79	95	95	0	15076	14517	4800	51	226	452	95	95	0	0.243	0.244	0.243	0.234	1.258	0.245	0.981	80	418	18676	17996	-2.041	3651	15025	3530	14466	0
5	23	8	"hutI"	"STM0787"	5950	20350	100	1212	1203	367	69	93	68	100	97	0	19231	19065	5758	51	384	925	100	100	0	0.060	0.060	0.059	0.059	1.245	0.059	0.974	80	439	20323	20148	-4.069	1143	19180	1134	19014	0
5	24	8	"hutU"	"STM0790"	6140	20340	90	267	264	61	64	77	45	100	98	0	11025	10472	2255	51	311	789	100	100	0	0.018	0.019	0.018	0.019	1.207	0.019	0.891	52	370	11177	10621	-5.756	203	10974	200	10421	0
5	1	9	""	"STM0902"	2040	20530	90	71	74	18	63	65	15	36	13	0	24119	22307	5611	49	222	852	100	100	0	0.000	0.000	0.000	0.000	1.000	0.001	0.118	52	400	24078	22269	Error	8	24070	11	22258	0
5	2	9	""	"STM0906"	2210	20530	90	101	106	37	62	63	13	90	65	0	5961	6100	2486	51	247	883	100	98	0	0.007	0.007	0.011	0.012	1.137	0.008	0.626	52	364	5949	6093	-7.244	39	5910	44	6049	0
5	3	9	""	"STM0912"	2390	20530	100	137	131	34	62	64	15	92	86	0	27467	24181	8988	49	111	208	100	100	0	0.003	0.003	0.000	0.000	1.000	0.003	0.758	80	440	27493	24201	-8.514	75	27418	69	24132	0
5	4	9	""	"STM0917"	2570	20530	100	74	80	27	61	63	15	40	25	0	6684	6645	3405	49	125	236	100	100	0	0.002	0.003	0.013	0.015	1.389	0.003	0.248	80	442	6648	6615	-8.995	13	6635	19	6596	0
5	5	9	""	"STM0921"	2750	20530	100	75	74	18	62	63	15	38	15	0	9899	9440	3251	50	137	351	98	98	0	0.001	0.001	0.015	0.015	1.000	0.001	0.112	80	464	9862	9402	-9.565	13	9849	12	9390	0
5	6	9	""	"STM0925"	2930	20530	80	63	71	21	62	63	14	32	19	0	1928	2050	1140	50	159	422	100	90	0	0.001	0.004	0.015	0.018	1.697	0.002	0.031	52	322	1879	2009	Error	1	1878	9	2000	0
5	7	9	""	"STM4205"	3110	20530	100	498	450	142	62	65	23	100	96	0	18191	16449	4885	50	164	636	100	100	0	0.024	0.024	0.024	0.023	1.275	0.024	0.953	80	452	18577	16787	-5.379	436	18141	388	16399	0
5	8	9	""	"STM4209"	3280	20520	90	88	90	18	63	66	24	51	9	0	3320	3189	697	50	220	715	100	96	0	0.008	0.009	0.013	0.013	1.176	0.011	0.460	52	364	3295	3166	-7.031	25	3270	27	3139	0
5	9	9	""	"STM4213"	3450	20530	100	526	501	113	64	66	19	98	98	0	31973	28931	7159	50	307	773	100	100	0	0.014	0.015	0.015	0.015	1.179	0.015	0.965	80	452	32385	29318	-6.111	462	31923	437	28881	0
5	10	9	""	"STM4218"	3640	20530	100	97	109	43	63	66	18	72	47	0	4537	5009	3027	50	319	802	93	92	0	0.008	0.009	0.013	0.015	1.505	0.010	0.681	80	430	4521	5005	-7.044	34	4487	46	4959	0
5	11	9	"yjbF"	"STM4223"	3810	20530	100	162	177	86	61	63	15	98	93	0	6835	7730	4982	49	108	259	100	100	0	0.015	0.015	0.015	0.015	1.296	0.015	0.879	80	420	6887	7797	-6.070	101	6786	116	7681	0
5	12	9	"yjbN"	"STM4243"	3990	20530	100	408	400	149	62	64	15	98	97	0	5145	4842	2006	50	71	105	100	98	0	0.068	0.071	0.070	0.071	1.301	0.070	0.959	80	430	5441	5130	-3.880	346	5095	338	4792	0
5	13	9	""	"STM1009"	4180	20530	100	400	376	129	63	65	16	100	98	0	51402	47996	16879	49	131	290	100	100	13	0.007	0.007	0.017	0.016	1.753	0.007	0.959	80	452	51690	48260	-7.252	337	51353	313	47947	100
5	14	9	""	"STM1866"	4360	20520	90	213	212	69	62	64	16	96	96	0	2355	2240	819	49	172	349	100	96	0	0.065	0.068	0.069	0.066	1.315	0.068	0.873	52	347	2457	2341	-3.933	151	2306	150	2191	0
5	15	9	"hisP"	"STM2351"	4520	20520	100	1034	979	286	67	73	34	100	98	0	16681	15660	4447	50	193	575	100	100	0	0.058	0.058	0.059	0.057	1.272	0.058	0.971	80	439	17598	16522	-4.104	967	16631	912	15610	0
5	16	9	"flgL"	"STM1184"	4720	20530	100	5802	5144	2351	66	92	176	100	98	0	16598	14940	6276	50	217	629	100	98	0	0.347	0.341	0.343	0.333	1.252	0.347	0.984	80	449	22284	19968	-1.529	5736	16548	5078	14890	0
5	17	9	"nrdA"	"STM2277"	4880	20520	100	8502	7679	3176	67	117	143	98	97	0	25557	22757	9401	50	234	495	100	100	0	0.331	0.335	0.338	0.320	1.361	0.332	0.988	80	415	33942	30319	-1.596	8435	25507	7612	22707	0
5	18	9	"envF"	"STM1240"	5070	20520	100	995	897	294	65	105	133	93	92	0	14187	13114	4160	49	205	447	98	98	0	0.066	0.064	0.063	0.061	1.268	0.063	0.937	80	452	15068	13897	-3.926	930	14138	832	13065	0
5	19	9	"nrfA"	"STM4277"	5250	20520	100	210	228	72	64	67	17	98	97	0	18895	20599	7051	49	197	690	100	100	0	0.008	0.008	0.011	0.012	1.112	0.008	0.920	80	431	18992	20714	-7.012	146	18846	164	20550	0
5	20	9	"araH"	"STM1931"	5410	20520	90	144	196	135	64	66	15	98	96	0	3315	5599	5463	50	210	756	100	100	0	0.025	0.024	0.024	0.023	1.332	0.023	0.893	52	348	3345	5681	-5.351	80	3265	132	5549	0
5	21	9	"yecM"	"STM1908"	5590	20520	90	510	541	155	64	78	104	100	98	0	10096	10495	2702	51	376	2129	100	98	0	0.044	0.046	0.045	0.045	1.155	0.046	0.962	52	380	10491	10921	-4.493	446	10045	477	10444	0
5	22	9	"yecO"	"STM1905"	5770	20520	90	1175	1205	303	67	85	105	100	100	0	12884	13265	3045	51	449	2129	100	100	0	0.086	0.086	0.086	0.085	1.091	0.086	0.982	52	382	13941	14352	-3.534	1108	12833	1138	13214	0
5	23	9	""	"STM1669"	5950	20530	100	493	463	131	69	81	41	93	93	0	34802	30919	10112	50	899	2894	93	93	0	0.012	0.013	0.013	0.014	1.478	0.013	0.963	80	442	35176	31263	-6.357	424	34752	394	30869	0
5	24	9	"yicM"	"STM3776"	6130	20510	100	1193	1140	400	66	80	42	95	93	0	19143	18353	6234	51	924	2813	95	92	0	0.059	0.059	0.059	0.058	1.374	0.057	0.931	80	474	20219	19376	-4.082	1127	19092	1074	18302	0
5	1	10	"yafK"	"STM0312"	2050	20720	90	894	885	218	63	65	15	100	100	0	8643	8650	1942	49	54	16	100	100	0	0.097	0.096	0.096	0.094	1.154	0.096	0.972	52	395	9425	9423	-3.370	831	8594	822	8601	0
5	2	10	"proB"	"STM0321"	2220	20710	90	3752	3818	558	66	72	29	100	100	0	19521	20087	2780	50	104	155	100	100	0	0.189	0.187	0.189	0.187	1.092	0.185	0.972	52	381	23157	23789	-2.401	3686	19471	3752	20037	0
5	3	10	""	"STM0327"	2390	20710	90	136	139	43	64	73	33	82	55	0	2756	2807	1004	50	198	626	100	92	0	0.027	0.027	0.028	0.026	1.534	0.027	0.681	52	380	2778	2832	-5.232	72	2706	75	2757	0
5	4	10	""	"STM0332"	2570	20710	90	213	213	50	63	66	23	100	98	0	12467	11669	2557	51	174	617	100	100	0	0.012	0.013	0.013	0.013	1.207	0.013	0.892	52	380	12566	11768	-6.371	150	12416	150	11618	0
5	5	10	""	"STM1047"	2740	20710	90	318	320	59	64	67	18	100	100	0	14420	14688	2513	51	197	652	100	100	0	0.018	0.017	0.018	0.017	1.144	0.017	0.937	52	367	14623	14893	-5.822	254	14369	256	14637	0
5	6	10	"pepN"	"STM1057"	2920	20710	100	1950	1769	585	64	78	82	95	93	0	12354	11372	3841	50	243	836	93	92	0	0.153	0.151	0.150	0.147	1.395	0.149	0.972	80	471	14190	13027	-2.706	1886	12304	1705	11322	0
5	7	10	"yeaO"	"STM1277"	3110	20700	90	542	507	191	64	80	90	98	86	0	3136	2878	1063	51	172	692	98	84	0	0.155	0.157	0.157	0.152	1.199	0.157	0.954	52	373	3563	3270	-2.690	478	3085	443	2827	0
5	8	10	"mipA"	"STM1286"	3290	20710	100	10806	9686	3224	63	87	163	100	98	0	12532	11262	3545	50	89	233	98	98	0	0.861	0.858	0.885	0.877	1.321	0.861	0.973	80	459	23225	20835	-0.216	10743	12482	9623	11212	0
5	9	10	"gapA"	"STM1290"	3460	20710	100	23925	22492	7178	69	130	214	100	98	0	8996	8111	2625	49	117	296	97	96	0	2.666	2.781	2.786	2.962	1.493	2.804	0.977	80	420	32803	30485	1.415	23856	8947	22423	8062	0
5	10	10	"topB"	"STM1298"	3640	20710	100	2669	2656	752	68	113	137	100	100	0	21056	20736	6192	50	160	324	100	100	0	0.124	0.125	0.124	0.127	1.340	0.120	0.964	80	442	23607	23274	-3.014	2601	21006	2588	20686	0
5	11	10	"astB"	"STM1306"	3820	20710	100	313	308	96	65	76	42	93	91	0	19561	18718	6581	49	217	395	97	95	0	0.013	0.013	0.013	0.014	1.239	0.013	0.864	80	408	19760	18912	-6.298	248	19512	243	18669	100
5	12	10	"celF"	"STM1316"	3990	20700	100	1280	1194	343	64	74	34	96	95	0	22558	20405	5720	50	331	691	97	96	0	0.054	0.056	0.055	0.053	1.335	0.055	0.968	80	436	23724	21485	-4.210	1216	22508	1130	20355	0
5	13	10	"rfbX"	"STM2088"	4180	20700	90	1250	1161	294	69	81	37	100	100	0	18826	17270	3903	50	385	723	100	100	0	0.063	0.063	0.064	0.062	1.162	0.063	0.967	52	373	19957	18312	-3.991	1181	18776	1092	17220	0
5	14	10	"rfbB"	"STM2097"	4360	20710	100	5791	5382	1765	65	78	50	100	100	0	21492	20076	6183	50	176	332	100	100	0	0.267	0.266	0.271	0.269	1.335	0.268	0.969	80	435	27168	25343	-1.905	5726	21442	5317	20026	0
5	15	10	"wcaD"	"STM2112"	4520	20700	100	241	229	70	65	76	51	91	83	0	23425	21544	7134	50	306	803	100	100	0	0.008	0.008	0.011	0.011	1.088	0.007	0.640	80	407	23551	21658	-7.053	176	23375	164	21494	0
5	16	10	"wza"	"STM2118"	4690	20700	90	168	163	48	64	67	18	90	88	0	15871	15154	5787	51	594	1801	100	92	0	0.007	0.007	0.012	0.012	1.000	0.007	0.863	52	373	15924	15202	-7.249	104	15820	99	15103	0
5	17	10	"yegD"	"STM2125"	4890	20710	100	277	267	114	62	65	17	96	93	0	11182	10384	4768	50	309	1435	96	87	0	0.019	0.020	0.020	0.020	1.296	0.020	0.937	80	444	11347	10539	-5.694	215	11132	205	10334	0
5	18	10	""	"STM2135"	5060	20700	100	576	536	155	64	68	20	95	93	0	25122	22873	6786	48	255	650	95	95	0	0.020	0.021	0.021	0.021	1.151	0.021	0.966	80	420	25586	23297	-5.614	512	25074	472	22825	0
5	19	10	""	"STM4057"	5230	20700	90	339	454	389	68	74	28	100	98	0	3045	3744	3133	50	360	859	96	84	0	0.090	0.104	0.100	0.098	1.328	0.101	0.805	52	374	3266	4080	-3.466	271	2995	386	3694	0
5	20	10	""	"STM4066"	5420	20700	110	365	327	117	65	68	25	93	91	0	15084	13398	4590	49	161	564	100	97	0	0.020	0.020	0.020	0.019	1.235	0.020	0.935	80	538	15335	13611	-5.647	300	15035	262	13349	0
5	21	10	"ydeZ"	"STM4076"	5600	20700	90	241	231	50	62	63	13	100	100	0	16886	16239	3227	50	144	257	100	100	0	0.011	0.010	0.011	0.012	1.126	0.011	0.912	52	364	17015	16358	-6.555	179	16836	169	16189	0
5	22	10	"glpX"	"STM4085"	5760	20700	90	963	902	221	66	82	95	100	98	0	12926	11624	3165	50	442	1592	100	98	0	0.070	0.072	0.073	0.072	1.270	0.070	0.958	52	380	13773	12410	-3.843	897	12876	836	11574	0
5	23	10	"menA"	"STM4090"	5960	20710	100	913	828	358	67	79	84	91	90	0	8022	7128	3181	50	321	1403	92	86	0	0.106	0.108	0.107	0.104	1.335	0.108	0.971	80	434	8818	7839	-3.236	846	7972	761	7078	0
5	24	10	"metB"	"STM4100"	6130	20700	100	4404	4329	1107	65	97	133	100	100	0	17670	17649	4680	49	222	644	100	100	0	0.246	0.242	0.242	0.246	1.163	0.239	0.980	80	462	21960	21864	-2.022	4339	17621	4264	17600	0
5	1	11	""	"STM2986"	2030	20890	90	416	414	95	63	65	16	100	100	0	14214	13614	3087	50	135	391	100	100	0	0.025	0.026	0.026	0.026	1.157	0.025	0.960	52	388	14517	13915	-5.326	353	14164	351	13564	0
5	2	11	"recD"	"STM2993"	2220	20890	90	834	780	158	64	64	15	100	100	0	17607	16988	2352	50	128	277	100	100	0	0.044	0.042	0.044	0.041	1.175	0.043	0.972	52	386	18327	17654	-4.511	770	17557	716	16938	0
5	3	11	"ygdQ"	"STM3006"	2390	20890	90	1301	1236	318	63	65	17	100	100	0	14057	13342	2997	50	97	112	100	100	0	0.088	0.088	0.088	0.087	1.107	0.088	0.980	52	383	15245	14465	-3.500	1238	14007	1173	13292	0
5	4	11	"araE"	"STM3016"	2570	20890	90	500	492	115	62	66	19	100	100	0	22768	22583	5273	52	209	623	100	100	0	0.019	0.019	0.019	0.019	1.191	0.019	0.961	52	388	23154	22961	-5.697	438	22716	430	22531	0
5	5	11	"yohM"	"STM3024"	2760	20890	100	500	478	201	63	66	19	98	96	0	14502	12868	5287	49	209	688	100	98	0	0.030	0.032	0.031	0.031	1.342	0.032	0.923	80	461	14890	13234	-5.048	437	14453	415	12819	0
5	6	11	"stdA"	"STM3029"	2930	20880	90	189	180	41	64	65	17	96	96	0	16546	15954	2848	50	148	260	100	100	0	0.008	0.007	0.011	0.011	1.000	0.007	0.872	52	357	16621	16020	-7.044	125	16496	116	15904	0
5	7	11	""	"STM2691"	3100	20880	90	172	174	37	61	63	14	98	98	0	9855	9851	2620	49	109	182	100	100	0	0.011	0.012	0.013	0.013	1.160	0.011	0.873	52	387	9917	9915	-6.465	111	9806	113	9802	0
5	8	11	""	"STM2698"	3300	20890	90	68	69	17	60	62	14	25	11	0	424	450	224	49	53	17	100	100	0	0.021	0.022	0.045	0.049	2.608	0.010	0.016	52	372	383	410	-5.551	8	375	9	401	0
5	9	11	""	"STM2705"	3470	20890	100	128	129	43	62	65	28	81	56	0	8973	8158	3760	49	75	115	100	100	0	0.007	0.008	0.012	0.013	1.318	0.008	0.733	80	408	8990	8176	-7.079	66	8924	67	8109	0
5	10	11	"yjfY"	"STM4389"	3630	20890	90	344	343	120	66	68	18	100	100	0	3456	3356	1264	50	119	177	100	100	0	0.082	0.084	0.083	0.081	1.225	0.084	0.932	52	341	3684	3583	-3.615	278	3406	277	3306	0
5	11	11	"thrL"	"STM0001"	3810	20880	100	70	141	341	64	67	18	26	11	0	82	347	1201	49	87	149	8	6	0	0.182	0.258	0.325	0.346	2.966	0.276	0.945	80	430	39	375	-2.459	6	33	77	298	-50
5	12	11	""	"STM0270"	3980	20880	90	226	222	62	62	64	16	100	100	0	9898	9266	2930	49	116	383	100	100	0	0.017	0.017	0.017	0.017	1.239	0.017	0.912	52	373	10013	9377	-5.908	164	9849	160	9217	0
5	13	11	""	"STM0538"	4180	20880	90	184	178	58	61	64	16	98	90	0	4427	4022	1521	50	67	48	100	100	0	0.028	0.029	0.028	0.028	1.298	0.029	0.869	52	402	4500	4089	-5.153	123	4377	117	3972	0
5	14	11	""	"STM0554"	4360	20880	90	148	146	40	62	63	15	92	84	0	5132	4351	1703	49	71	66	100	100	0	0.017	0.020	0.020	0.019	1.264	0.019	0.833	52	355	5169	4386	-5.885	86	5083	84	4302	0
5	15	11	""	"STM0567"	4520	20880	100	489	463	219	61	63	14	98	97	0	4578	4284	2225	49	76	156	100	98	0	0.095	0.095	0.095	0.093	1.269	0.095	0.983	80	430	4957	4637	-3.404	428	4529	402	4235	0
5	16	11	""	"STM0575"	4700	20880	90	166	172	37	61	63	15	100	98	0	11421	10706	1923	50	76	73	100	100	0	0.009	0.010	0.012	0.013	1.176	0.010	0.859	52	374	11476	10767	-6.759	105	11371	111	10656	0
5	17	11	""	"STM0580"	4880	20880	100	989	917	315	63	69	27	100	97	0	10112	8977	3210	50	141	248	100	98	0	0.092	0.096	0.097	0.096	1.161	0.096	0.986	80	440	10988	9781	-3.442	926	10062	854	8927	0
5	18	11	"ybdZ"	"STM0587"	5060	20880	100	638	763	438	66	81	84	95	91	0	662	716	389	49	144	284	81	55	0	0.933	1.045	1.031	1.002	1.380	0.939	0.696	80	442	1185	1364	-0.100	572	613	697	667	0
5	19	11	""	"STM2244"	5240	20880	90	85	83	21	64	75	88	0	0	0	1634	1666	712	50	66	109	98	96	0	0.013	0.012	0.019	0.019	1.437	0.018	0.037	52	381	1605	1635	-6.237	21	1584	19	1616	0
5	20	11	"yegT"	"STM2142"	5420	20880	90	127	129	31	62	63	14	98	92	0	4945	4838	1297	50	53	14	100	100	0	0.013	0.014	0.016	0.016	1.306	0.013	0.698	52	372	4960	4855	-6.235	65	4895	67	4788	0
5	21	11	"yehU"	"STM2159"	5600	20880	100	278	269	102	61	63	14	97	91	0	10225	9262	4213	49	66	93	100	98	0	0.021	0.023	0.023	0.023	1.352	0.022	0.954	80	452	10393	9421	-5.551	217	10176	208	9213	0
5	22	11	"yohC"	"STM2169"	5780	20880	100	169	163	53	63	68	47	77	58	0	6791	6097	2655	50	132	767	95	93	0	0.016	0.017	0.018	0.018	1.297	0.017	0.882	80	443	6847	6147	-5.991	106	6741	100	6047	0
5	23	11	"yohI"	"STM2174"	5960	20880	100	371	362	132	62	63	14	100	100	0	10977	10071	3511	50	87	136	100	100	0	0.028	0.030	0.030	0.029	1.211	0.031	0.956	80	420	11236	10321	-5.144	309	10927	300	10021	0
5	24	11	"yfhD"	"STM2567"	6130	20870	90	533	490	138	63	65	16	100	98	0	18163	16285	5067	50	128	334	100	100	0	0.026	0.026	0.026	0.026	1.175	0.026	0.976	52	376	18583	16662	-5.268	470	18113	427	16235	0
5	1	12	"hupA"	"STM4170"	2050	21070	100	5980	5695	2356	62	89	201	100	100	0	4548	4212	1816	48	87	292	100	100	0	1.315	1.353	1.357	1.361	1.220	1.345	0.980	80	451	10418	9797	0.395	5918	4500	5633	4164	0
5	2	12	"hupA"	"STM4170"	2220	21070	100	4191	3913	1751	65	112	232	100	98	0	2494	2371	1007	50	125	504	93	87	0	1.688	1.658	1.658	1.615	1.241	1.690	0.968	80	436	6570	6169	0.755	4126	2444	3848	2321	0
5	3	12	"hilA"	"STM2876"	2420	21070	110	4817	4315	1540	64	85	112	100	100	0	22689	19999	7382	49	113	471	100	100	0	0.210	0.213	0.211	0.214	1.184	0.212	0.984	80	481	27393	24201	-2.252	4753	22640	4251	19950	0
5	4	12	"hilA"	"STM2876"	2570	21060	90	1320	1257	417	61	66	20	100	100	0	6513	6013	1944	51	62	63	100	100	0	0.195	0.201	0.197	0.200	1.140	0.200	0.984	52	343	7721	7158	-2.360	1259	6462	1196	5962	0
5	5	12	"hilC"	"STM2867"	2760	21070	100	3802	3454	1606	62	64	16	100	100	0	10226	9305	4552	50	56	29	100	100	0	0.368	0.367	0.370	0.381	1.472	0.361	0.982	80	449	13916	12647	-1.444	3740	10176	3392	9255	0
5	6	12	"hilC"	"STM2867"	2950	21070	100	4647	4103	1833	62	70	54	100	100	0	12722	11299	4548	49	76	183	100	100	0	0.362	0.359	0.369	0.342	1.337	0.364	0.975	80	426	17258	15291	-1.467	4585	12673	4041	11250	100
5	7	12	"hns"	"STM1751"	3110	21060	100	7759	6914	3089	65	114	262	98	98	0	4938	4340	1699	48	99	246	100	98	0	1.573	1.596	1.569	1.485	1.327	1.652	0.974	80	417	12584	11141	0.654	7694	4890	6849	4292	0
5	8	12	"hns"	"STM1751"	3290	21070	110	5111	5434	3474	65	135	355	100	97	0	3683	3628	1937	49	95	229	98	95	0	1.389	1.500	1.409	1.492	1.293	1.591	0.974	80	479	8680	8948	0.474	5046	3634	5369	3579	0
5	9	12	"hns"	"STM1751"	3470	21060	100	8473	7621	3385	64	108	285	100	98	0	5202	4614	1880	49	78	167	100	100	0	1.632	1.655	1.676	1.590	1.265	1.691	0.984	80	420	13562	12122	0.707	8409	5153	7557	4565	0
5	10	12	"hilD"	"STM2875"	3650	21060	100	4062	3778	1612	66	73	36	100	100	0	7562	6789	2780	49	65	70	100	100	0	0.532	0.551	0.551	0.535	1.225	0.554	0.985	80	432	11509	10452	-0.911	3996	7513	3712	6740	0
5	11	12	"hilD"	"STM2875"	3830	21060	100	3234	3002	1307	64	68	21	98	98	0	6034	5455	2132	48	59	35	100	100	0	0.530	0.543	0.539	0.501	1.399	0.554	0.982	80	420	9156	8345	-0.917	3170	5986	2938	5407	0
5	12	12	"stpA"	"STM2799"	4000	21060	100	2013	1861	872	62	67	20	98	96	0	4576	3987	1766	49	76	223	97	96	0	0.431	0.457	0.462	0.443	1.341	0.460	0.968	80	431	6478	5737	-1.214	1951	4527	1799	3938	0
5	13	12	"csrA"	"STM2826"	4170	21060	90	629	644	216	65	67	18	100	100	0	1640	1640	574	49	60	30	100	100	0	0.354	0.364	0.363	0.363	1.130	0.365	0.974	52	364	2155	2170	-1.496	564	1591	579	1591	0
5	14	12	"dps"	"STM0831"	4340	21060	90	1665	1640	357	64	71	42	100	100	0	6338	6161	1217	50	84	150	100	100	0	0.255	0.258	0.255	0.256	1.098	0.259	0.981	52	382	7889	7687	-1.974	1601	6288	1576	6111	0
5	15	12	"dps"	"STM0831"	4530	21060	100	2442	2310	941	63	69	34	98	98	0	9124	8333	3164	49	78	124	100	100	0	0.262	0.271	0.278	0.256	1.385	0.273	0.979	80	460	11454	10531	-1.932	2379	9075	2247	8284	0
5	16	12	"dps"	"STM0831"	4720	21060	100	1927	1698	774	60	63	16	100	100	0	7419	6483	2837	49	64	52	100	100	0	0.253	0.255	0.256	0.244	1.264	0.256	0.978	80	441	9237	8072	-1.981	1867	7370	1638	6434	0
5	17	12	"oxyR"	"STM4125"	4880	21060	80	937	1042	594	64	122	339	96	67	0	1166	1281	663	50	124	380	96	75	0	0.782	0.794	0.783	0.786	1.240	0.848	0.895	52	298	1989	2209	-0.354	873	1116	978	1231	0
5	18	12	"oxyR"	"STM4125"	5070	21060	100	2578	2526	1474	62	129	409	92	83	0	3326	3136	1837	50	125	421	92	85	0	0.768	0.798	0.821	0.815	1.473	0.813	0.964	80	438	5792	5550	-0.381	2516	3276	2464	3086	0
5	19	12	"fur"	"STM0693"	5250	21060	100	1851	1642	690	62	94	309	93	86	0	7405	6307	2640	49	91	294	98	95	0	0.243	0.252	0.257	0.261	1.394	0.251	0.971	80	418	9145	7838	-2.040	1789	7356	1580	6258	0
5	20	12	"fur"	"STM0693"	5420	21060	100	1641	1594	441	64	70	26	100	100	0	6366	6068	1737	49	81	96	100	100	0	0.250	0.254	0.253	0.252	1.234	0.252	0.982	80	418	7894	7549	-2.002	1577	6317	1530	6019	0
5	21	12	"envR"	"STM3389"	5590	21050	90	163	181	85	65	69	25	98	86	0	9536	9970	2710	50	88	106	100	100	0	0.010	0.012	0.014	0.014	1.397	0.012	0.611	52	356	9584	10036	-6.597	98	9486	116	9920	0
5	22	12	"envR"	"STM3389"	5780	21060	100	135	133	29	62	63	15	96	91	0	10436	10014	2370	50	75	71	100	100	0	0.007	0.007	0.012	0.012	1.209	0.007	0.741	80	439	10459	10035	-7.153	73	10386	71	9964	0
5	23	12	"envR"	"STM3389"	5960	21060	100	122	124	36	62	80	222	0	0	0	10929	9499	3874	50	89	169	100	100	0	0.006	0.007	0.011	0.013	1.281	0.006	0.011	80	430	10939	9511	-7.502	60	10879	62	9449	0
5	24	12	"arcB"	"STM3328"	6140	21060	90	206	211	65	60	61	14	100	98	0	2307	2354	977	50	63	61	100	100	0	0.065	0.066	0.065	0.065	1.370	0.063	0.900	52	384	2403	2455	-3.950	146	2257	151	2304	0
5	1	13	"ctrl-10-10ng/ul"	"ctrl-10-10ng/ul"	2040	21240	100	60	62	13	60	63	16	12	5	0	48	49	8	47	48	9	12	3	0	0.000	1.000	1.500	1.505	3.583	196.714	0.000	80	452	1	4	Error	0	1	2	2	-50
5	2	13	"ctrl-108-10ng/ul"	"ctrl-108-10ng/ul"	2220	21240	100	61	63	17	62	65	24	10	0	0	48	48	6	48	50	16	0	0	0	100000.000	100000.000	1.583	2.341	3.479	2.256	0.155	80	408	-1	1	16.610	-1	0	1	0	-50
5	3	13	"ctrl-Y1-10ng/ul"	"ctrl-Y1-10ng/ul"	2390	21240	100	60	62	16	61	62	14	18	7	0	50	50	7	47	48	6	23	7	0	-0.333	0.333	2.618	2.088	3.146	61.481	0.001	80	410	2	4	Error	-1	3	1	3	-50
5	4	13	"ctrl-Y3-10ng/ul"	"ctrl-Y3-10ng/ul"	2570	21240	100	61	63	15	61	62	15	23	3	0	55	58	14	48	49	10	42	20	0	0.000	0.200	1.650	1.395	3.670	7.364	0.007	80	430	7	12	Error	0	7	2	10	-50
5	5	13	"ctrl-Y5-10ng/ul"	"ctrl-Y5-10ng/ul"	2750	21240	100	61	62	13	62	63	14	13	1	0	49	49	6	47	48	7	22	1	0	-0.500	0.000	2.573	2.038	4.561	11.375	0.021	80	420	1	2	Error	-1	2	0	2	-50
5	6	13	"EMPTY"	"EMPTY"	2930	21240	100	61	62	13	62	63	15	10	1	0	48	48	7	47	49	11	10	0	0	-1.000	0.000	1.600	1.393	3.212	60.170	0.001	80	409	0	1	Error	-1	1	0	1	-75
5	7	13	"ctrl-10-50ng/ul"	"ctrl-10-50ng/ul"	3100	21240	100	60	62	13	62	64	18	11	0	0	47	48	5	47	48	11	2	0	0	100000.000	0.000	2.333	2.033	2.944	95.786	0.000	80	420	-2	1	16.610	-2	0	0	1	-50
5	8	13	"ctrl-108-50ng/ul"	"ctrl-108-50ng/ul"	3280	21240	100	62	66	18	62	65	23	13	2	0	49	49	8	47	48	13	5	1	0	0.000	2.000	1.875	2.112	2.444	18.237	0.013	80	420	2	6	Error	0	2	4	2	-50
5	9	13	"ctrl-Y1-50ng/ul"	"ctrl-Y1-50ng/ul"	3460	21240	100	61	61	14	59	62	18	10	3	0	46	47	7	47	48	8	10	1	0	-2.000	100000.000	2.000	1.878	2.820	0.023	0.002	80	432	1	2	Error	2	-1	2	0	-50
5	10	13	"ctrl-Y3-50ng/ul"	"ctrl-Y3-50ng/ul"	3640	21240	100	59	62	15	61	62	15	18	3	0	48	47	7	47	49	17	0	0	0	-2.000	100000.000	2.250	1.858	3.120	117.452	0.000	80	420	-1	1	Error	-2	1	1	0	-50
5	11	13	"ctrl-Y5-50ng/ul"	"ctrl-Y5-50ng/ul"	3820	21240	100	58	59	15	61	62	16	12	2	0	47	49	11	47	48	13	8	2	0	100000.000	-1.000	3.000	2.413	3.105	38.660	0.002	80	408	-3	0	16.610	-3	0	-2	2	-50
5	12	13	"EMPTY"	"EMPTY"	3990	21240	100	62	64	16	59	62	16	22	6	0	47	48	6	47	47	8	11	0	0	100000.000	5.000	2.500	1.742	3.541	40.707	0.003	80	408	3	6	16.610	3	0	5	1	-75
5	13	13	"ctrl-10-100ng/ul"	"ctrl-10-100ng/ul"	4170	21240	100	60	63	16	60	62	15	18	5	0	48	49	6	47	48	11	7	0	0	0.000	1.500	2.300	2.400	2.941	0.026	0.003	80	430	1	5	Error	0	1	3	2	-50
5	14	13	"ctrl-108-100ng/ul"	"ctrl-108-100ng/ul"	4350	21240	100	60	61	12	60	63	26	1	0	0	47	48	5	48	54	73	0	0	0	0.000	100000.000	2.500	2.671	3.360	0.037	0.006	80	430	-1	1	Error	0	-1	1	0	-50
5	15	13	"ctrl-Y1-100ng/ul"	"ctrl-Y1-100ng/ul"	4530	21240	100	60	62	15	60	62	14	17	7	0	46	46	6	47	49	15	1	0	0	0.000	-2.000	2.500	3.072	2.693	27.135	0.004	80	408	-1	1	Error	0	-1	2	-1	-50
5	16	13	"ctrl-Y3-100ng/ul"	"ctrl-Y3-100ng/ul"	4700	21240	100	59	60	14	60	62	14	16	5	0	46	46	6	47	48	14	1	0	0	1.000	0.000	2.750	2.511	3.206	516.716	0.000	80	408	-2	-1	0.000	-1	-1	0	-1	-50
5	17	13	"ctrl-Y5-100ng/ul"	"ctrl-Y5-100ng/ul"	4880	21230	100	58	61	14	60	62	16	18	1	0	46	47	6	48	48	6	12	3	0	1.000	-1.000	1.833	1.876	3.126	178.116	0.000	80	432	-4	0	0.000	-2	-2	1	-1	-50
5	18	13	"EMPTY"	"EMPTY"	5060	21230	100	59	62	16	59	61	14	25	8	0	47	47	6	47	48	6	13	2	0	0.000	100000.000	2.143	2.203	3.388	32.783	0.004	80	420	0	3	Error	0	0	3	0	-75
5	19	13	"ctrl-10-400ng/ul"	"ctrl-10-400ng/ul"	5240	21230	100	59	61	14	60	61	14	16	3	0	48	47	6	48	48	6	8	2	0	100000.000	-1.000	2.000	2.538	2.648	19.760	0.010	80	420	-1	0	16.610	-1	0	1	-1	-50
5	20	13	"ctrl-108-400ng/ul"	"ctrl-108-400ng/ul"	5420	21230	100	61	62	17	60	62	16	15	6	0	46	47	6	47	51	38	0	0	0	-1.000	100000.000	2.125	2.069	3.916	0.028	0.005	80	408	0	2	Error	1	-1	2	0	-50
5	21	13	"ctrl-Y1-400ng/ul"	"ctrl-Y1-400ng/ul"	5590	21230	100	60	62	14	63	64	14	17	2	0	49	49	6	47	50	27	0	0	0	-1.500	-0.500	2.188	1.845	3.011	83.524	0.001	80	430	-1	1	Error	-3	2	-1	2	-50
5	22	13	"ctrl-Y3-400ng/ul"	"ctrl-Y3-400ng/ul"	5770	21230	100	64	168	438	61	62	14	28	17	0	52	197	439	48	48	8	41	35	0	0.750	0.718	0.947	0.881	3.967	1.116	0.776	80	420	7	256	-0.415	3	4	107	149	-50
5	23	13	"ctrl-Y5-400ng/ul"	"ctrl-Y5-400ng/ul"	5950	21230	100	63	71	69	62	80	225	1	1	0	46	49	17	48	60	151	0	0	0	-0.500	9.000	1.778	1.525	3.113	1.853	0.914	80	420	-1	10	Error	1	-2	9	1	-50
5	24	13	"EMPTY"	"EMPTY"	6130	21230	100	58	59	14	60	61	15	10	2	0	47	47	7	47	47	6	15	2	0	100000.000	100000.000	1.792	1.803	3.237	22.068	0.007	80	464	-2	-1	16.610	-2	0	-1	0	-75
5	1	14	""	"STM4191"	2040	21420	100	71	72	17	60	62	15	37	13	0	487	511	244	47	49	12	100	100	0	0.025	0.026	0.036	0.040	2.076	0.020	0.080	80	496	451	476	-5.322	11	440	12	464	0
5	2	14	""	"STM4520"	2220	21420	100	65	65	17	61	62	15	25	8	0	869	973	499	48	53	20	100	100	0	0.005	0.004	0.020	0.022	1.768	0.006	0.031	80	464	825	929	-7.681	4	821	4	925	0
5	3	14	""	"STM4239"	2400	21420	100	105	106	33	61	62	14	82	63	0	335	344	167	49	52	18	98	96	0	0.154	0.153	0.150	0.149	1.907	0.146	0.552	80	464	330	340	-2.700	44	286	45	295	0
5	4	14	""	"STM0083"	2580	21410	110	136	129	45	61	62	14	85	77	0	3364	2840	1573	48	55	36	98	98	0	0.023	0.024	0.026	0.027	1.523	0.024	0.787	80	523	3391	2860	-5.466	75	3316	68	2792	0
5	5	14	""	"STM0348"	2770	21420	100	168	158	49	62	63	15	90	86	0	3453	3025	1557	47	56	45	100	100	0	0.031	0.032	0.032	0.035	1.562	0.030	0.843	80	462	3512	3074	-5.006	106	3406	96	2978	0
5	6	14	""	"STM1007"	2940	21420	100	116	119	33	61	63	15	90	80	0	5800	5325	2230	48	55	42	100	100	0	0.010	0.011	0.013	0.014	1.348	0.011	0.691	80	426	5807	5335	-6.708	55	5752	58	5277	0
5	7	14	"purM"	"STM2499"	3100	21420	110	1007	1446	1311	61	64	17	100	100	0	4985	6648	5527	49	64	58	100	100	0	0.192	0.210	0.195	0.204	1.326	0.215	0.940	80	508	5882	7984	-2.383	946	4936	1385	6599	0
5	8	14	"adhE"	"STM1749"	3290	21420	100	8517	8815	1956	64	78	78	100	100	0	19915	20568	5110	49	97	227	100	100	0	0.426	0.426	0.427	0.433	1.136	0.421	0.987	80	474	28319	29270	-1.233	8453	19866	8751	20519	0
5	9	14	"envZ"	"STM3501"	3460	21410	90	85	149	156	61	84	97	19	19	0	448	1097	1522	49	176	606	28	21	0	0.060	0.084	0.069	0.058	1.863	0.091	0.815	52	362	423	1136	-4.055	24	399	88	1048	0
5	10	14	"katG"	"STM4106"	3640	21410	100	206	224	110	61	66	40	90	77	0	3516	3726	2110	48	114	493	96	90	0	0.042	0.044	0.043	0.045	1.560	0.046	0.927	80	462	3613	3841	-4.580	145	3468	163	3678	0
5	11	14	"traT"	"PSLT103"	3820	21410	100	841	1324	1741	61	63	15	100	98	0	2202	3302	3986	48	55	26	100	100	0	0.362	0.388	0.365	0.366	1.328	0.415	0.959	80	452	2934	4517	-1.465	780	2154	1263	3254	0
5	12	14	"yjiS"	"STM4521"	4000	21410	100	82	82	21	62	64	15	58	27	0	1987	1995	748	48	58	38	100	100	0	0.010	0.010	0.015	0.016	1.422	0.010	0.239	80	440	1959	1967	-6.599	20	1939	20	1947	0
5	13	14	"yejG"	"STM2220"	4170	21410	100	1562	1467	479	60	63	18	100	100	0	5378	4922	1545	48	66	53	100	100	0	0.282	0.289	0.294	0.282	1.241	0.289	0.979	80	450	6832	6281	-1.827	1502	5330	1407	4874	0
5	14	14	""	"STM2239"	4360	21410	100	180	177	56	62	65	18	92	88	0	9625	8617	3041	48	66	61	100	100	0	0.012	0.013	0.014	0.014	1.248	0.014	0.860	80	436	9695	8684	-6.343	118	9577	115	8569	0
5	15	14	"dld"	"STM2167"	4520	21410	100	768	725	271	63	64	15	100	100	0	15903	14685	5319	47	61	55	100	100	0	0.044	0.045	0.045	0.043	1.262	0.046	0.980	80	426	16561	15300	-4.491	705	15856	662	14638	0
5	16	14	"citT"	"STM0618"	4700	21410	100	224	215	78	62	63	15	96	92	0	7599	7099	2936	49	69	97	100	100	0	0.021	0.022	0.022	0.021	1.306	0.022	0.914	80	462	7712	7203	-5.542	162	7550	153	7050	0
5	17	14	""	"STM2504"	4890	21410	100	73	77	22	59	60	14	48	20	0	646	677	469	49	67	94	98	95	0	0.023	0.029	0.032	0.034	1.964	0.030	0.326	80	474	611	646	-5.414	14	597	18	628	0
5	18	14	"spaO"	"STM2891"	5070	21410	100	106	189	200	59	64	42	51	27	0	294	678	957	48	76	235	51	28	0	0.191	0.206	0.203	0.188	2.096	0.192	0.921	80	452	293	760	-2.388	47	246	130	630	0
5	19	14	"EMPTY"	"EMPTY"	5240	21410	100	58	59	14	59	64	42	0	0	0	47	48	6	48	71	234	0	0	0	1.000	0.000	2.000	1.930	2.796	0.165	0.848	80	452	-2	0	0.000	-1	-1	0	0	-75
5	20	14	"EMPTY"	"EMPTY"	5420	21410	100	62	63	16	60	60	14	20	6	0	49	49	6	48	48	6	16	3	0	2.000	3.000	2.333	2.283	3.972	24.563	0.005	80	452	3	4	1.000	2	1	3	1	-75
5	21	14	"EMPTY"	"EMPTY"	5590	21410	100	64	63	15	59	60	14	22	3	0	47	46	6	47	47	6	8	1	0	100000.000	-4.000	3.000	2.923	3.173	209.312	0.000	80	452	5	3	16.610	5	0	4	-1	-75
5	22	14	"EMPTY"	"EMPTY"	5770	21410	100	61	62	14	60	61	14	20	5	0	50	49	6	47	47	6	16	3	0	0.333	1.000	3.306	2.195	4.741	115.659	0.000	80	464	4	4	-1.585	1	3	2	2	-75
5	23	14	"EMPTY"	"EMPTY"	5950	21410	100	60	62	13	59	61	13	25	3	0	49	49	6	47	47	6	20	5	0	0.500	1.500	2.450	2.087	4.110	7.408	0.062	80	464	3	5	-1.000	1	2	3	2	-75
5	24	14	"EMPTY"	"EMPTY"	6130	21410	100	59	61	13	57	60	14	17	5	0	48	48	7	47	48	6	16	6	0	2.000	4.000	1.462	1.848	3.354	0.002	0.000	80	496	3	5	1.000	2	1	4	1	-75
6	1	1	"infC"	"STM1334"	6540	19070	100	10666	11855	5903	62	69	56	100	100	0	3491	3864	1851	50	55	28	100	100	0	3.082	3.092	3.079	3.078	1.147	3.148	0.972	80	488	14045	15607	1.624	10604	3441	11793	3814	0
6	2	1	"katE"	"STM1318"	6720	19070	100	1086	1197	391	63	72	60	100	100	0	28731	31360	9405	50	95	288	100	100	0	0.036	0.036	0.036	0.036	1.136	0.037	0.971	80	432	29704	32444	-4.809	1023	28681	1134	31310	0
6	3	1	"ydgP"	"STM1455"	6890	19070	100	471	526	298	61	63	17	100	100	0	6595	7350	4101	50	100	289	100	100	0	0.063	0.064	0.063	0.063	1.176	0.065	0.970	80	444	6955	7765	-3.997	410	6545	465	7300	0
6	4	1	""	"STM3530"	7070	19070	100	73	76	16	61	62	14	41	22	0	2270	2446	1562	50	65	67	100	100	0	0.005	0.006	0.014	0.016	1.460	0.005	0.159	80	466	2232	2411	-7.531	12	2220	15	2396	0
6	5	1	"srfB"	"STM1594"	7260	19060	100	1503	1706	1021	62	66	26	100	100	0	13081	12902	5451	50	84	213	100	100	0	0.111	0.128	0.117	0.120	1.277	0.136	0.922	80	440	14472	14496	-3.177	1441	13031	1644	12852	0
6	6	1	""	"STM2503"	7430	19070	100	320	332	117	61	66	26	98	97	0	19430	18916	7499	50	123	308	100	100	0	0.013	0.014	0.015	0.015	1.179	0.014	0.937	80	444	19639	19137	-6.225	259	19380	271	18866	0
6	7	1	"dcuB"	"STM4301"	7610	19070	100	421	419	97	63	64	14	100	100	0	22545	22367	5509	50	123	288	100	100	0	0.016	0.016	0.016	0.016	1.186	0.016	0.959	80	444	22853	22673	-5.974	358	22495	356	22317	0
6	8	1	"yacL"	"STM0160"	7780	19060	100	455	523	298	63	65	15	100	100	0	4674	5212	3123	50	89	186	100	100	0	0.085	0.089	0.086	0.087	1.193	0.090	0.960	80	440	5016	5622	-3.560	392	4624	460	5162	0
6	9	1	"polA"	"STM3999"	7960	19060	100	4238	3918	991	65	141	466	98	97	0	38633	34681	8770	51	847	4574	100	98	0	0.108	0.111	0.112	0.110	1.233	0.109	0.982	80	462	42755	38483	-3.209	4173	38582	3853	34630	0
6	10	1	"rsmC"	"STM4556"	8140	19060	90	379	538	518	67	158	508	13	9	0	2407	3433	3387	51	982	4977	11	7	0	0.132	0.139	0.136	0.134	1.212	0.139	0.924	52	386	2668	3853	-2.917	312	2356	471	3382	0
6	11	1	"exbD"	"STM3158"	8330	19070	100	2576	2700	1593	64	71	45	100	100	0	4203	4343	2232	50	68	81	100	100	0	0.605	0.614	0.605	0.598	1.207	0.641	0.970	80	450	6665	6929	-0.725	2512	4153	2636	4293	0
6	12	1	"hisD"	"STM2072"	8490	19060	100	1772	1631	640	62	69	31	100	100	0	10418	9381	3794	49	86	157	100	100	0	0.165	0.168	0.170	0.166	1.187	0.165	0.985	80	427	12079	10901	-2.600	1710	10369	1569	9332	0
6	13	1	""	"STM3944"	8670	19070	100	1340	1359	603	63	76	54	100	100	0	7637	8329	3095	50	132	322	100	100	0	0.168	0.157	0.145	0.146	1.573	0.153	0.778	80	452	8864	9575	-2.571	1277	7587	1296	8279	0
6	14	1	""	"STM3940"	8840	19060	110	3402	3305	1167	66	87	86	100	100	0	18824	16612	4261	50	213	767	100	100	0	0.178	0.196	0.185	0.187	1.246	0.192	0.927	80	503	22110	19801	-2.493	3336	18774	3239	16562	0
6	15	1	"hemX"	"STM3936"	9020	19060	110	9302	8947	2097	67	200	804	100	97	0	26295	24720	4882	51	629	3003	100	97	0	0.352	0.360	0.351	0.352	1.177	0.356	0.961	80	516	35479	33549	-1.507	9235	26244	8880	24669	0
6	16	1	""	"STM3927"	9200	19060	100	2309	2936	1865	66	220	853	100	82	0	13292	13452	2233	51	702	3201	100	100	0	0.169	0.214	0.171	0.190	1.486	0.218	0.701	80	466	15484	16271	-2.562	2243	13241	2870	13401	0
6	17	1	"rffH"	"STM3923"	9380	19060	100	946	1041	426	64	97	157	100	100	0	3082	3273	1173	51	231	958	100	97	0	0.291	0.303	0.289	0.294	1.293	0.303	0.888	80	466	3913	4199	-1.781	882	3031	977	3222	0
6	18	1	"wzzE"	"STM3919"	9560	19060	110	7407	6576	2285	67	187	522	100	100	0	18860	17434	3886	51	574	2251	100	98	0	0.390	0.374	0.372	0.358	1.242	0.362	0.924	80	516	26149	23892	-1.358	7340	18809	6509	17383	0
6	19	1	""	"STM4432"	9740	19060	100	187	198	66	66	195	559	0	0	0	12472	13861	5294	50	659	2414	98	96	0	0.010	0.010	0.011	0.011	1.107	0.017	0.103	80	444	12543	13943	-6.682	121	12422	132	13811	0
6	20	1	""	"STM4436"	9910	19060	100	102	191	288	64	69	49	42	18	0	1130	2883	6427	50	204	1279	41	12	0	0.035	0.045	0.045	0.044	1.738	0.042	0.900	80	444	1118	2960	-4.829	38	1080	127	2833	0
6	21	1	""	"STM4445"	10090	19060	100	238	244	92	62	67	47	96	81	0	10360	10478	4702	51	181	1226	100	98	0	0.017	0.017	0.017	0.017	1.228	0.017	0.928	80	476	10485	10609	-5.872	176	10309	182	10427	0
6	22	1	"treB"	"STM4454"	10280	19060	110	523	501	110	63	65	16	100	100	0	30487	28163	6132	50	133	354	100	100	0	0.015	0.016	0.016	0.016	1.156	0.016	0.970	80	526	30897	28551	-6.048	460	30437	438	28113	0
6	23	1	"idnT"	"STM4482"	10450	19060	100	267	281	88	64	65	15	100	100	0	16424	17421	6309	50	165	418	100	100	0	0.012	0.012	0.013	0.013	1.227	0.012	0.928	80	432	16577	17588	-6.334	203	16374	217	17371	0
6	24	1	"yjgB"	"STM4486"	10620	19060	100	501	515	221	64	65	15	100	100	0	13089	12533	5449	51	120	235	100	100	0	0.034	0.036	0.035	0.035	1.193	0.036	0.968	80	476	13475	12933	-4.899	437	13038	451	12482	0
6	1	2	"zraP"	"STM4172"	6530	19250	100	557	678	408	64	78	115	98	92	0	5226	6309	3776	50	185	1113	100	93	0	0.095	0.098	0.098	0.095	1.186	0.102	0.976	80	456	5669	6873	-3.392	493	5176	614	6259	0
6	2	2	"purH"	"STM4176"	6710	19240	100	2403	2649	1524	66	83	118	98	97	0	12380	13346	7807	51	212	1147	98	95	0	0.190	0.194	0.190	0.191	1.200	0.193	0.981	80	430	14666	15878	-2.399	2337	12329	2583	13295	0
6	3	2	"livK"	"STM3564"	6890	19250	100	1054	1137	694	65	69	24	100	100	0	10496	11240	6368	51	82	100	100	100	0	0.095	0.096	0.094	0.092	1.177	0.099	0.987	80	461	11434	12261	-3.401	989	10445	1072	11189	0
6	4	2	"yihR"	"STM4020"	7080	19240	90	116	140	85	61	67	33	76	44	0	4026	5031	4218	51	339	1762	96	61	0	0.014	0.016	0.016	0.016	1.322	0.018	0.937	52	364	4030	5059	-6.175	55	3975	79	4980	0
6	5	2	"yhiQ"	"STM3593"	7250	19240	100	527	592	416	62	67	30	97	95	0	4771	4937	3259	50	289	1603	92	80	0	0.098	0.108	0.102	0.103	1.263	0.101	0.862	80	442	5186	5417	-3.344	465	4721	530	4887	0
6	6	2	"atpE"	"STM3870"	7430	19250	100	4164	4379	2324	63	80	149	100	100	0	4014	4018	1807	50	83	191	100	100	0	1.035	1.088	1.070	1.073	1.138	1.134	0.978	80	432	8065	8284	0.049	4101	3964	4316	3968	0
6	7	2	"ratB"	"STM2514"	7610	19250	100	191	189	76	64	80	151	36	1	0	6928	6982	3163	50	76	188	100	100	0	0.018	0.018	0.018	0.018	1.341	0.018	0.790	80	420	7005	7057	-5.759	127	6878	125	6932	0
6	8	2	"invG"	"STM2898"	7780	19250	100	1245	1238	522	62	64	15	100	100	0	2853	2760	1244	50	56	33	100	100	0	0.422	0.434	0.429	0.437	1.183	0.429	0.987	80	430	3986	3886	-1.245	1183	2803	1176	2710	0
6	9	2	"sitA"	"STM2861"	7960	19250	100	8769	8192	3787	65	74	41	100	100	0	2976	2829	1287	50	60	80	100	100	0	2.975	2.924	2.915	2.929	1.127	2.940	0.991	80	442	11630	10906	1.573	8704	2926	8127	2779	0
6	10	2	"leuO"	"STM0115"	8140	19250	100	113	120	36	65	73	40	60	17	0	5874	6230	2578	50	63	51	100	100	0	0.008	0.009	0.013	0.014	1.302	0.009	0.356	80	438	5872	6235	-6.923	48	5824	55	6180	0
6	11	2	"bcfE"	"STM0025"	8310	19250	100	115	120	39	62	64	14	92	75	0	7078	6995	3071	50	66	60	100	100	0	0.008	0.008	0.013	0.013	1.272	0.009	0.730	80	420	7081	7003	-7.051	53	7028	58	6945	0
6	12	2	"dsbA"	"STM3997"	8490	19250	100	1869	1954	684	63	70	37	100	100	0	3675	3886	1335	50	70	85	100	100	0	0.498	0.493	0.487	0.488	1.137	0.490	0.973	80	430	5431	5727	-1.005	1806	3625	1891	3836	0
6	13	2	"orf7"	"PSLT012"	8650	19240	90	521	511	185	65	84	72	100	96	0	8287	7698	2603	53	310	1068	100	98	0	0.055	0.058	0.058	0.057	1.194	0.058	0.943	52	362	8690	8091	-4.174	456	8234	446	7645	0
6	14	2	"ppk"	"STM2501"	8850	19240	100	1878	1908	540	67	81	67	100	100	0	23158	23388	5821	51	279	965	100	100	0	0.078	0.079	0.079	0.077	1.131	0.080	0.988	80	456	24918	25178	-3.673	1811	23107	1841	23337	0
6	15	2	""	"STM4257"	9020	19240	110	6504	6478	1829	67	124	495	98	95	0	22816	23046	6177	51	259	1569	98	97	0	0.283	0.279	0.279	0.273	1.143	0.279	0.990	80	478	29202	29406	-1.822	6437	22765	6411	22995	0
6	16	2	""	"STM4261"	9200	19250	100	3064	2982	700	67	95	90	100	100	0	8807	8362	1887	51	149	303	100	100	0	0.342	0.351	0.354	0.349	1.098	0.350	0.987	80	462	11753	11226	-1.547	2997	8756	2915	8311	0
6	17	2	""	"STM4261"	9390	19250	100	3523	3384	1120	66	86	70	100	100	0	11306	10663	3414	50	113	201	100	100	0	0.307	0.313	0.310	0.315	1.151	0.313	0.989	80	440	14713	13931	-1.703	3457	11256	3318	10613	0
6	18	2	""	"STM4262"	9560	19240	100	1570	1558	354	68	96	224	100	98	0	22593	22492	5033	51	235	861	100	100	0	0.067	0.066	0.066	0.066	1.084	0.066	0.991	80	430	24044	23931	-3.908	1502	22542	1490	22441	0
6	19	2	"livG"	"STM3561"	9740	19240	100	227	257	151	67	74	32	93	92	0	4061	4917	3224	50	174	401	98	98	0	0.040	0.039	0.037	0.036	1.315	0.042	0.943	80	430	4171	5057	-4.648	160	4011	190	4867	0
6	20	2	"flgD"	"STM1176"	9910	19240	100	2451	2929	1797	65	75	40	100	100	0	4110	4773	2659	50	81	88	100	100	0	0.588	0.606	0.592	0.600	1.195	0.624	0.974	80	430	6446	7587	-0.767	2386	4060	2864	4723	0
6	21	2	"brnQ"	"STM0399"	10090	19250	100	733	780	225	66	76	40	100	100	0	3223	3331	912	50	75	73	100	100	0	0.210	0.218	0.219	0.214	1.182	0.215	0.963	80	430	3840	3995	-2.250	667	3173	714	3281	0
6	22	2	"ssaM"	"STM1413"	10260	19240	90	80	94	47	63	66	16	51	32	0	407	934	1207	51	64	40	100	100	0	0.048	0.035	0.038	0.040	1.953	0.035	0.687	52	374	373	914	-4.388	17	356	31	883	0
6	23	2	"proY"	"STM0400"	10450	19240	100	255	261	101	61	64	17	97	96	0	2525	2667	1082	50	61	60	100	100	0	0.078	0.076	0.073	0.072	1.360	0.078	0.933	80	438	2669	2817	-3.673	194	2475	200	2617	0
6	24	2	"malM"	"STM4232"	10620	19240	100	185	195	53	62	64	15	100	100	0	4922	5186	1594	51	75	95	100	100	0	0.025	0.026	0.025	0.025	1.306	0.026	0.901	80	452	4994	5268	-5.307	123	4871	133	5135	0
6	1	3	"nrdB"	"STM2278"	6530	19430	100	1864	1783	695	64	69	21	100	100	0	8483	8029	3078	51	73	74	100	100	0	0.213	0.215	0.217	0.214	1.236	0.216	0.988	80	466	10232	9697	-2.228	1800	8432	1719	7978	0
6	2	3	"nrdF"	"STM2808"	6710	19430	110	4623	4557	1869	69	77	31	100	100	0	12059	11576	4526	51	89	97	100	100	0	0.379	0.389	0.384	0.373	1.276	0.390	0.987	80	504	16562	16013	-1.399	4554	12008	4488	11525	0
6	3	3	"sipD"	"STM2883"	6890	19440	100	10855	10225	3636	66	79	47	100	100	0	9840	9235	3159	51	78	78	100	100	0	1.102	1.106	1.097	1.114	1.123	1.114	0.991	80	442	20578	19343	0.140	10789	9789	10159	9184	0
6	4	3	"invI"	"STM2893"	7070	19430	110	2854	2864	1268	63	76	45	98	96	0	7524	7327	3221	50	79	93	100	100	0	0.373	0.385	0.382	0.374	1.291	0.383	0.987	80	502	10265	10078	-1.421	2791	7474	2801	7277	0
6	5	3	"msgA"	"STM1241"	7250	19430	100	862	913	492	64	71	28	100	98	0	3573	3709	1949	50	78	75	100	98	0	0.227	0.232	0.230	0.226	1.178	0.235	0.972	80	430	4321	4508	-2.142	798	3523	849	3659	0
6	6	3	"eutJ"	"STM2462"	7420	19430	100	111	309	526	62	66	20	85	61	0	3190	3695	1895	51	67	58	100	100	0	0.016	0.068	0.023	0.030	2.623	0.109	0.487	80	420	3188	3891	-6.001	49	3139	247	3644	0
6	7	3	"rfaZ"	"STM3715"	7600	19430	110	553	579	168	63	68	22	100	100	0	12564	12903	3274	51	160	398	100	100	0	0.039	0.040	0.040	0.039	1.167	0.040	0.971	80	492	13003	13368	-4.675	490	12513	516	12852	0
6	8	3	"pncB"	"STM1004"	7790	19430	110	309	313	91	65	69	26	100	98	0	3009	2878	973	51	166	403	100	100	0	0.082	0.088	0.087	0.087	1.252	0.086	0.911	80	478	3202	3075	-3.600	244	2958	248	2827	0
6	9	3	"pepT"	"STM1227"	7960	19430	100	160	180	68	64	65	17	100	98	0	2181	2579	1186	51	66	50	100	100	0	0.045	0.046	0.045	0.044	1.315	0.047	0.884	80	420	2226	2644	-4.472	96	2130	116	2528	0
6	10	3	"hlpA"	"STM0225"	8140	19430	100	1375	1797	1402	62	65	18	100	100	0	2330	3033	2291	50	63	47	98	97	0	0.576	0.582	0.574	0.596	1.276	0.591	0.973	80	432	3593	4718	-0.796	1313	2280	1735	2983	0
6	11	3	"hemF"	"STM2451"	8320	19430	100	200	218	90	65	67	18	95	92	0	2716	2836	1451	51	57	23	100	100	0	0.051	0.055	0.054	0.053	1.428	0.055	0.904	80	432	2800	2938	-4.303	135	2665	153	2785	0
6	12	3	"fliM"	"STM1976"	8500	19430	100	3105	2972	1014	65	69	22	100	100	0	15784	15002	4794	50	73	83	100	100	0	0.193	0.194	0.195	0.193	1.127	0.195	0.987	80	420	18774	17859	-2.372	3040	15734	2907	14952	0
6	13	3	"yfeL"	"STM2439"	8670	19430	100	465	448	108	64	70	30	100	100	0	10819	10229	2373	50	126	314	100	100	0	0.037	0.038	0.037	0.037	1.139	0.037	0.965	80	416	11170	10563	-4.747	401	10769	384	10179	0
6	14	3	""	"STM1013"	8840	19430	100	380	382	126	64	66	16	100	100	0	11228	10984	3621	50	124	171	100	100	0	0.028	0.029	0.028	0.028	1.249	0.029	0.958	80	430	11494	11252	-5.145	316	11178	318	10934	0
6	15	3	""	"STM1017"	9020	19430	100	235	236	58	63	67	24	98	98	0	8492	8026	1926	50	135	277	100	100	0	0.020	0.022	0.021	0.021	1.206	0.022	0.921	80	452	8614	8149	-5.617	172	8442	173	7976	0
6	16	3	""	"STM2300"	9210	19440	110	2166	2274	885	65	69	27	100	100	0	16052	16965	6185	50	117	264	100	100	0	0.131	0.131	0.131	0.130	1.126	0.132	0.988	80	478	18103	19124	-2.929	2101	16002	2209	16915	0
6	17	3	"orf48"	"STM1379"	9380	19430	100	519	497	121	64	68	19	100	100	0	13030	12547	3292	50	100	155	100	100	0	0.035	0.035	0.035	0.034	1.169	0.034	0.969	80	408	13435	12930	-4.834	455	12980	433	12497	0
6	18	3	""	"STM0412"	9550	19430	100	501	481	138	66	70	22	100	100	0	6544	6298	1934	50	122	225	100	100	0	0.067	0.066	0.067	0.066	1.198	0.066	0.972	80	430	6929	6663	-3.900	435	6494	415	6248	0
6	19	3	""	"STM0885"	9730	19430	100	170	174	56	65	69	22	97	93	0	6146	6342	2587	50	159	314	100	100	0	0.017	0.017	0.017	0.018	1.273	0.017	0.806	80	452	6201	6401	-5.859	105	6096	109	6292	0
6	20	3	"exoX"	"STM1878"	9920	19430	100	1989	2083	514	67	71	21	100	100	0	14372	14967	3477	50	150	274	100	100	0	0.134	0.135	0.134	0.134	1.096	0.135	0.986	80	428	16244	16933	-2.898	1922	14322	2016	14917	0
6	21	3	"yebG"	"STM1882"	10090	19420	100	3776	4302	2386	69	133	393	98	97	0	3548	3972	1895	50	144	364	100	98	0	1.060	1.079	1.059	1.043	1.141	1.136	0.981	80	408	7205	8155	0.084	3707	3498	4233	3922	0
6	22	3	""	"STM1534"	10270	19430	100	412	396	90	66	126	385	23	0	0	8247	7857	1810	50	126	343	100	100	0	0.042	0.042	0.042	0.042	1.159	0.043	0.162	80	427	8543	8137	-4.566	346	8197	330	7807	0
6	23	3	""	"STM0612"	10440	19420	110	255	249	92	64	67	18	96	92	0	10311	9436	3629	50	94	121	100	100	0	0.019	0.020	0.020	0.019	1.246	0.020	0.925	80	479	10452	9571	-5.747	191	10261	185	9386	0
6	24	3	"ybdQ"	"STM0614"	10620	19420	100	3013	2926	748	65	78	61	100	100	0	7133	6881	1668	51	111	176	100	100	0	0.416	0.419	0.418	0.418	1.105	0.420	0.988	80	474	10030	9691	-1.264	2948	7082	2861	6830	0
6	1	4	"pspC"	"STM1688"	6540	19620	100	11415	11209	2797	66	97	112	100	100	0	4750	4494	1033	50	65	50	100	100	0	2.415	2.507	2.525	2.493	1.123	2.544	0.978	80	474	16049	15587	1.272	11349	4700	11143	4444	0
6	2	4	"yhcP"	"STM3364"	6720	19620	110	1064	1008	187	68	102	112	100	100	0	36694	34348	5888	51	220	660	100	100	0	0.027	0.027	0.027	0.027	1.091	0.026	0.900	80	504	37639	35237	-5.201	996	36643	940	34297	0
6	3	4	"yhdV"	"STM3392"	6900	19620	100	401	398	108	66	74	39	100	98	0	2374	2343	644	51	253	731	100	90	0	0.144	0.145	0.146	0.143	1.294	0.110	0.780	80	407	2658	2624	-2.794	335	2323	332	2292	0
6	4	4	"yhdH"	"STM3376"	7060	19610	100	784	765	240	65	73	41	100	100	0	10417	10258	3112	51	167	521	100	98	0	0.069	0.069	0.068	0.069	1.177	0.067	0.960	80	435	11085	10907	-3.850	719	10366	700	10207	0
6	5	4	"pheA"	"STM2667"	7260	19610	100	505	499	204	63	71	42	100	96	0	3914	3703	1619	51	164	529	100	93	0	0.114	0.119	0.121	0.118	1.178	0.116	0.942	80	424	4305	4088	-3.128	442	3863	436	3652	0
6	6	4	"yfiH"	"STM2661"	7420	19610	100	2467	2643	1235	63	80	80	100	100	0	10951	11546	5210	51	127	339	100	100	0	0.221	0.224	0.220	0.223	1.124	0.225	0.984	80	406	13304	14075	-2.181	2404	10900	2580	11495	0
6	7	4	"yabI"	"STM0105"	7600	19610	100	652	766	441	67	81	77	100	98	0	5601	6758	3525	52	141	351	100	100	0	0.105	0.104	0.101	0.101	1.154	0.108	0.947	80	432	6134	7405	-3.246	585	5549	699	6706	0
6	8	4	"ftsZ"	"STM0133"	7780	19610	110	21365	19441	5448	67	110	169	100	100	0	20504	18270	4942	51	112	198	100	100	0	1.041	1.063	1.067	1.057	1.079	1.062	0.986	80	466	41751	37593	0.058	21298	20453	19374	18219	0
6	9	4	"caiD"	"STM0070"	7950	19610	110	214	220	72	67	106	164	36	1	0	12020	11745	4483	52	182	415	98	97	0	0.012	0.013	0.013	0.014	1.232	0.008	0.050	80	500	12115	11846	-6.347	147	11968	153	11693	0
6	10	4	"hofB"	"STM0143"	8150	19610	110	274	269	75	63	65	15	100	100	0	22123	22523	7390	51	158	395	100	100	0	0.010	0.009	0.011	0.011	1.100	0.009	0.936	80	486	22283	22678	-6.709	211	22072	206	22472	0
6	11	4	"mioC"	"STM3875"	8310	19610	110	2571	2471	610	65	76	52	100	100	0	11527	10947	2523	51	137	299	100	100	0	0.218	0.221	0.223	0.220	1.115	0.219	0.980	80	464	13982	13302	-2.195	2506	11476	2406	10896	0
6	12	4	"glmU"	"STM3862"	8490	19610	110	5585	5239	1855	66	82	56	100	100	0	15194	14561	4559	51	140	289	100	100	0	0.364	0.357	0.353	0.345	1.163	0.359	0.977	80	467	20662	19683	-1.456	5519	15143	5173	14510	0
6	13	4	"cvpA"	"STM2363"	8660	19600	110	2330	2317	389	67	92	92	100	100	0	8796	8614	1525	51	171	389	100	100	0	0.259	0.263	0.260	0.264	1.157	0.259	0.982	80	466	11008	10813	-1.950	2263	8745	2250	8563	0
6	14	4	"lrhA"	"STM2330"	8840	19610	100	5411	5797	2462	66	136	335	100	98	0	18242	19013	7828	51	362	1243	100	98	0	0.294	0.302	0.299	0.300	1.132	0.299	0.984	80	432	23536	24693	-1.767	5345	18191	5731	18962	0
6	15	4	"elaA"	"STM2312"	9020	19610	100	920	878	203	65	116	325	96	85	0	10024	9509	2112	50	287	1193	100	100	0	0.086	0.086	0.087	0.085	1.138	0.087	0.916	80	432	10829	10272	-3.544	855	9974	813	9459	0
6	16	4	"ais"	"STM2296"	9200	19610	100	933	895	211	68	71	20	100	100	0	12946	12093	2784	51	129	195	100	100	0	0.067	0.069	0.068	0.068	1.116	0.068	0.974	80	420	13760	12869	-3.898	865	12895	827	12042	0
6	17	4	"glpQ"	"STM2282"	9380	19610	100	1946	2020	513	68	71	22	100	100	0	18428	18975	4449	52	148	228	100	100	0	0.102	0.103	0.103	0.102	1.092	0.103	0.978	80	452	20254	20875	-3.291	1878	18376	1952	18923	0
6	18	4	""	"STM2406"	9570	19610	110	1003	1019	328	67	72	24	100	100	0	18732	19649	6061	51	159	277	100	100	0	0.050	0.049	0.049	0.048	1.156	0.049	0.980	80	479	19617	20550	-4.319	936	18681	952	19598	0
6	19	4	"ybdO"	"STM0606"	9740	19610	110	455	453	84	68	73	25	100	100	0	15854	16165	2806	50	316	700	100	100	0	0.024	0.024	0.024	0.024	1.135	0.024	0.954	80	453	16191	16500	-5.352	387	15804	385	16115	0
6	20	4	"ygaE"	"STM2794"	9910	19600	110	485	496	162	67	71	22	100	100	0	9183	9092	3100	51	269	659	100	100	0	0.046	0.047	0.048	0.047	1.193	0.047	0.955	80	466	9550	9470	-4.449	418	9132	429	9041	0
6	21	4	"slrB"	"STM2834"	10090	19600	110	100	104	30	64	70	33	56	12	0	2795	2884	1234	51	93	94	100	100	0	0.013	0.014	0.016	0.016	1.347	0.015	0.553	80	478	2780	2873	-6.252	36	2744	40	2833	0
6	22	4	"ygaC"	"STM2801"	10260	19600	110	430	415	124	65	69	26	97	97	0	5014	4630	1359	51	109	163	100	100	0	0.074	0.076	0.075	0.074	1.284	0.075	0.943	80	487	5328	4929	-3.765	365	4963	350	4579	0
6	23	4	"yqaB"	"STM2820"	10460	19610	110	3765	3611	1215	66	72	29	100	100	0	10976	10516	3002	51	108	165	100	100	0	0.339	0.339	0.342	0.331	1.159	0.345	0.980	80	502	14624	14010	-1.562	3699	10925	3545	10465	0
6	24	4	"hypF"	"STM2842"	10620	19600	90	219	222	58	64	71	27	100	98	0	5648	5312	1738	51	109	278	100	100	0	0.028	0.030	0.029	0.030	1.236	0.028	0.838	52	360	5752	5419	-5.174	155	5597	158	5261	0
6	1	5	""	"STM1790"	6540	19800	100	107	107	27	64	70	44	42	5	0	7681	7026	1924	50	75	75	100	100	0	0.006	0.006	0.012	0.013	1.337	0.006	0.298	80	462	7674	7019	-7.471	43	7631	43	6976	0
6	2	5	"ychF"	"STM1784"	6730	19810	110	5737	4932	2180	64	72	34	100	100	0	15235	13511	5446	51	116	234	100	98	0	0.374	0.362	0.362	0.352	1.142	0.368	0.990	80	482	20857	18328	-1.420	5673	15184	4868	13460	0
6	3	5	"yciA"	"STM1736"	6900	19800	110	1086	1033	395	63	71	30	100	100	0	6777	6458	2310	50	88	122	100	100	0	0.152	0.151	0.151	0.150	1.132	0.152	0.984	80	453	7750	7378	-2.717	1023	6727	970	6408	0
6	4	5	"stdC"	"STM3027"	7070	19800	100	154	161	44	62	65	17	98	97	0	11307	11070	3267	51	142	351	100	100	0	0.008	0.009	0.011	0.012	1.101	0.009	0.833	80	418	11348	11118	-6.935	92	11256	99	11019	0
6	5	5	"aas"	"STM3010"	7250	19790	110	1033	990	368	62	64	16	100	100	0	17932	16338	5846	52	140	331	100	100	0	0.054	0.057	0.057	0.057	1.140	0.057	0.985	80	480	18851	17214	-4.203	971	17880	928	16286	0
6	6	5	"mltA"	"STM2988"	7430	19790	100	1471	1393	436	65	68	18	100	100	0	14154	13388	3932	51	100	111	100	100	0	0.100	0.100	0.099	0.099	1.112	0.100	0.989	80	432	15509	14665	-3.326	1406	14103	1328	13337	0
6	7	5	"yihX"	"STM4026"	7610	19790	100	1786	1730	512	68	76	58	100	100	0	9361	8935	2358	50	117	308	100	100	0	0.185	0.187	0.187	0.185	1.110	0.190	0.989	80	420	11029	10547	-2.438	1718	9311	1662	8885	0
6	8	5	""	"STM0867"	7780	19790	110	555	544	188	66	81	84	95	93	0	11314	10826	3537	50	130	319	100	100	0	0.043	0.044	0.043	0.043	1.219	0.045	0.934	80	466	11753	11254	-4.526	489	11264	478	10776	0
6	9	5	"ybhN"	"STM0811"	7960	19800	100	241	240	58	66	68	18	100	100	0	15679	15536	4776	51	167	456	100	100	0	0.011	0.011	0.012	0.012	1.130	0.011	0.911	80	430	15803	15659	-6.481	175	15628	174	15485	0
6	10	5	"abrB"	"STM0729"	8140	19800	100	540	550	204	65	68	18	100	100	0	15893	15648	6102	52	150	442	100	100	0	0.030	0.031	0.031	0.031	1.136	0.031	0.985	80	430	16316	16081	-5.060	475	15841	485	15596	0
6	11	5	"citB"	"STM0690"	8320	19800	100	133	138	40	63	66	23	95	80	0	7152	6761	2138	51	111	337	100	98	0	0.010	0.011	0.012	0.013	1.252	0.011	0.794	80	418	7171	6785	-6.665	70	7101	75	6710	0
6	12	5	"gltK"	"STM0663"	8490	19790	100	317	329	100	62	66	22	100	100	0	9805	10009	2980	51	131	391	100	100	0	0.026	0.027	0.026	0.027	1.186	0.027	0.945	80	420	10009	10225	-5.257	255	9754	267	9958	0
6	13	5	"ybjZ"	"STM0942"	8670	19790	100	3625	3417	1402	64	70	23	100	100	0	15890	14929	5699	51	120	239	100	100	0	0.225	0.225	0.226	0.224	1.127	0.228	0.992	80	442	19400	18231	-2.153	3561	15839	3353	14878	0
6	14	5	""	"STM0907"	8850	19790	100	458	447	177	65	71	30	100	97	0	14563	14186	4399	51	107	151	100	100	0	0.027	0.027	0.026	0.025	1.324	0.028	0.922	80	420	14905	14517	-5.207	393	14512	382	14135	0
6	15	5	"sugE"	"STM4338"	9020	19790	100	332	317	87	63	65	14	100	100	0	5387	5089	1529	50	95	107	100	100	0	0.050	0.050	0.051	0.049	1.197	0.051	0.966	80	420	5606	5293	-4.310	269	5337	254	5039	0
6	16	5	"miaA"	"STM4360"	9200	19790	100	9407	8882	3166	64	78	51	100	100	0	10271	9566	3129	51	85	78	100	100	0	0.914	0.927	0.921	0.922	1.107	0.936	0.993	80	432	19563	18333	-0.129	9343	10220	8818	9515	0
6	17	5	"yjeT"	"STM4365"	9380	19800	100	295	292	124	65	78	52	95	83	0	1626	1600	735	51	71	61	100	100	0	0.146	0.147	0.143	0.140	1.298	0.147	0.862	80	416	1805	1776	-2.776	230	1575	227	1549	0
6	18	5	"yjfM"	"STM4375"	9560	19790	100	253	259	74	66	66	15	100	100	0	10363	10133	3170	51	84	97	100	100	0	0.018	0.019	0.019	0.019	1.227	0.019	0.934	80	420	10499	10275	-5.785	187	10312	193	10082	0
6	19	5	"yibD"	"STM3707"	9740	19790	100	530	528	149	65	66	15	100	100	0	14844	14085	3896	51	123	195	100	100	0	0.031	0.033	0.032	0.033	1.146	0.033	0.976	80	408	15258	14497	-4.992	465	14793	463	14034	0
6	20	5	"yiaJ"	"STM3667"	9910	19790	100	701	747	239	66	67	16	100	100	0	9794	10129	3136	52	124	169	100	100	0	0.065	0.068	0.066	0.068	1.187	0.069	0.977	80	418	10377	10758	-3.939	635	9742	681	10077	0
6	21	5	"glyQ"	"STM3656"	10090	19790	100	2395	2418	622	66	94	199	100	100	0	7216	7237	1728	52	183	598	100	100	0	0.325	0.327	0.322	0.326	1.081	0.330	0.989	80	430	9493	9537	-1.621	2329	7164	2352	7185	0
6	22	5	"dppB"	"STM3629"	10270	19790	100	609	598	194	65	94	200	96	77	0	12914	12508	4218	51	189	700	100	98	0	0.042	0.043	0.042	0.043	1.204	0.042	0.448	80	430	13407	12990	-4.563	544	12863	533	12457	0
6	23	5	"yhjJ"	"STM3613"	10450	19790	100	1473	1470	599	63	78	94	98	98	0	11352	11238	4126	51	210	832	100	97	0	0.125	0.126	0.124	0.123	1.139	0.128	0.985	80	408	12711	12594	-3.003	1410	11301	1407	11187	0
6	24	5	"yhiI"	"STM3587"	10620	19780	110	357	397	214	62	74	83	96	86	0	5491	5782	2979	51	166	684	100	97	0	0.054	0.058	0.056	0.056	1.198	0.065	0.900	80	523	5735	6066	-4.205	295	5440	335	5731	0
6	1	6	""	"STM3251"	6530	19970	110	423	404	127	64	68	28	98	96	0	11326	10414	3513	50	114	450	100	97	0	0.032	0.033	0.033	0.032	1.172	0.032	0.959	80	523	11635	10704	-4.973	359	11276	340	10364	0
6	2	6	"tdcG"	"STM3240"	6700	19970	90	260	260	79	65	70	31	100	98	0	8365	7829	2590	52	289	902	100	100	0	0.023	0.025	0.025	0.024	1.240	0.025	0.895	52	363	8508	7972	-5.414	195	8313	195	7777	0
6	3	6	"gcp"	"STM3208"	6900	19980	100	746	698	220	62	66	20	100	100	0	7694	7161	2340	51	178	664	100	98	0	0.089	0.089	0.091	0.089	1.170	0.089	0.966	80	446	8327	7746	-3.482	684	7643	636	7110	0
6	4	6	"yqiA"	"STM3182"	7070	19970	100	1532	1446	312	63	68	20	100	100	0	11992	11210	2511	51	100	129	100	100	0	0.123	0.124	0.123	0.125	1.115	0.122	0.982	80	418	13410	12542	-3.023	1469	11941	1383	11159	0
6	5	6	"hybC"	"STM3147"	7250	19970	100	407	397	163	66	71	29	95	95	0	7400	7017	3116	51	147	477	95	93	0	0.046	0.048	0.048	0.048	1.339	0.048	0.950	80	432	7690	7297	-4.430	341	7349	331	6966	0
6	6	6	"gsp"	"STM3139"	7430	19970	100	2139	1985	733	66	71	28	100	100	0	22158	20390	7426	51	156	486	100	100	0	0.094	0.094	0.095	0.094	1.144	0.094	0.981	80	442	24180	22258	-3.415	2073	22107	1919	20339	0
6	7	6	"pqiA"	"STM1063"	7610	19970	100	294	300	96	65	69	22	100	100	0	5968	6473	2327	51	140	359	100	100	0	0.039	0.037	0.036	0.036	1.186	0.037	0.936	80	432	6146	6657	-4.691	229	5917	235	6422	0
6	8	6	""	"STM1078"	7790	19970	100	697	682	311	63	65	18	100	100	0	4419	4262	1863	50	99	326	100	98	0	0.145	0.147	0.147	0.143	1.235	0.148	0.959	80	420	5003	4831	-2.785	634	4369	619	4212	0
6	9	6	"hpaH"	"STM1105"	7960	19970	100	166	177	55	64	69	25	97	93	0	12387	12798	4198	50	345	1793	100	98	0	0.008	0.009	0.011	0.012	1.133	0.009	0.865	80	408	12439	12861	-6.918	102	12337	113	12748	0
6	10	6	""	"STM1132"	8140	19970	100	166	165	52	65	69	24	92	82	0	8622	8133	3087	51	393	1862	97	87	0	0.012	0.012	0.013	0.013	1.226	0.012	0.843	80	396	8672	8182	-6.407	101	8571	100	8082	0
6	11	6	"rluC"	"STM1187"	8310	19970	100	1155	1155	297	64	68	23	100	100	0	15397	15250	4269	51	157	462	100	98	0	0.071	0.072	0.073	0.073	1.165	0.071	0.977	80	408	16437	16290	-3.814	1091	15346	1091	15199	0
6	12	6	"ycfW"	"STM1219"	8490	19970	100	1529	1509	472	65	80	79	100	98	0	17263	17138	5204	50	266	941	98	97	0	0.085	0.085	0.084	0.086	1.168	0.084	0.981	80	432	18677	18532	-3.556	1464	17213	1444	17088	0
6	13	6	"dnaA"	"STM3838"	8670	19970	100	906	890	273	65	95	142	100	97	0	4813	4756	1478	51	298	1117	100	91	0	0.177	0.175	0.175	0.175	1.144	0.161	0.910	80	430	5603	5530	-2.501	841	4762	825	4705	0
6	14	6	""	"STM1484"	8860	19970	100	2086	1965	846	63	83	122	100	100	0	12375	11725	4510	51	167	656	100	100	0	0.164	0.163	0.164	0.158	1.215	0.167	0.982	80	430	14347	13576	-2.607	2023	12324	1902	11674	0
6	15	6	"yrdB"	"STM3400"	9030	19970	100	1267	1178	423	64	71	32	100	100	0	5257	4736	1558	50	112	264	100	95	0	0.231	0.238	0.240	0.232	1.225	0.241	0.974	80	408	6410	5800	-2.114	1203	5207	1114	4686	0
6	16	6	""	"STM3411"	9190	19960	90	360	362	102	63	71	35	100	100	0	1494	1518	473	51	92	132	100	100	0	0.206	0.204	0.201	0.202	1.225	0.200	0.938	52	347	1740	1766	-2.281	297	1443	299	1467	0
6	17	6	"rplR"	"STM3424"	9380	19960	110	10469	9850	3512	65	89	83	100	98	0	1914	1792	626	51	73	105	95	95	0	5.585	5.620	5.641	5.607	1.119	5.698	0.969	80	486	12267	11526	2.481	10404	1863	9785	1741	0
6	18	6	"yheO"	"STM3452"	9560	19960	110	2583	2468	685	67	96	95	100	98	0	12350	11694	3314	50	110	248	100	100	0	0.205	0.206	0.207	0.206	1.100	0.203	0.980	80	452	14816	14045	-2.289	2516	12300	2401	11644	0
6	19	6	"treF"	"STM3603"	9730	19960	100	970	1047	298	69	81	60	100	100	0	16832	17594	4443	51	206	389	100	100	0	0.054	0.056	0.056	0.055	1.103	0.055	0.967	80	408	17682	18521	-4.219	901	16781	978	17543	0
6	20	6	"yhjL"	"STM3616"	9910	19960	110	201	214	71	67	71	29	93	93	0	3666	3831	1432	52	154	291	100	97	0	0.037	0.039	0.036	0.037	1.300	0.041	0.859	80	478	3748	3926	-4.753	134	3614	147	3779	0
6	21	6	"yhjT"	"STM3623"	10090	19960	100	103	103	24	64	65	14	81	68	0	1318	1331	545	51	70	54	100	100	0	0.031	0.030	0.034	0.031	1.560	0.029	0.570	80	408	1306	1319	-5.022	39	1267	39	1280	0
6	22	6	""	"STM3632"	10260	19960	110	620	558	162	64	67	27	98	98	0	24155	21006	6484	51	134	248	100	100	0	0.023	0.024	0.023	0.023	1.190	0.023	0.975	80	465	24660	21449	-5.438	556	24104	494	20955	0
6	23	6	"yiaG"	"STM3648"	10440	19960	110	371	401	194	65	73	35	98	98	0	3000	3365	1969	51	206	397	100	98	0	0.104	0.101	0.100	0.100	1.220	0.099	0.949	80	479	3255	3650	-3.269	306	2949	336	3314	0
6	24	6	"yiaH"	"STM3658"	10630	19960	100	502	508	163	67	75	38	100	98	0	20009	20608	7512	51	311	900	100	98	0	0.022	0.021	0.021	0.022	1.167	0.021	0.954	80	474	20393	20998	-5.520	435	19958	441	20557	0
6	1	7	"rpmH"	"STM3839"	6530	20160	100	1529	1615	799	65	74	66	100	100	0	1246	1243	518	51	58	54	100	100	0	1.225	1.300	1.281	1.276	1.189	1.362	0.968	80	442	2659	2742	0.293	1464	1195	1550	1192	0
6	2	7	"trmE"	"STM3843"	6700	20160	100	865	903	280	68	78	69	100	100	0	16752	17288	5570	51	146	291	100	100	0	0.048	0.048	0.049	0.049	1.169	0.047	0.923	80	426	17498	18072	-4.389	797	16701	835	17237	0
6	3	7	""	"STM3846"	6880	20160	100	210	198	78	65	69	23	95	82	0	11733	10425	5285	51	169	301	100	100	0	0.012	0.013	0.013	0.014	1.371	0.013	0.905	80	430	11827	10507	-6.332	145	11682	133	10374	0
6	4	7	"pstB"	"STM3854"	7070	20160	100	6732	6006	2448	64	73	42	100	100	0	14926	12812	5173	51	110	173	100	98	0	0.448	0.466	0.469	0.472	1.168	0.466	0.990	80	428	21543	18703	-1.158	6668	14875	5942	12761	0
6	5	7	""	"STM3858"	7240	20150	110	1030	913	416	66	75	40	97	95	0	12497	10957	5226	51	90	105	100	100	0	0.077	0.078	0.077	0.075	1.324	0.077	0.976	80	467	13410	11753	-3.691	964	12446	847	10906	0
6	6	7	"atpB"	"STM3871"	7430	20160	100	3304	3228	1154	67	70	22	100	100	0	5531	5346	1895	50	76	64	100	100	0	0.591	0.597	0.589	0.602	1.151	0.597	0.985	80	415	8718	8457	-0.760	3237	5481	3161	5296	0
6	7	7	"lpdA"	"STM0154"	7590	20150	100	5085	4988	2158	68	85	56	100	100	0	4276	4108	1619	51	75	62	100	100	0	1.187	1.213	1.199	1.184	1.155	1.249	0.970	80	417	9242	8977	0.248	5017	4225	4920	4057	0
6	8	7	"kdgT"	"STM0161"	7780	20150	100	231	230	53	67	81	54	97	90	0	6185	5939	1487	51	96	223	100	100	0	0.027	0.028	0.027	0.027	1.239	0.026	0.733	80	442	6298	6051	-5.225	164	6134	163	5888	0
6	9	7	"gcd"	"STM0169"	7960	20150	100	2146	2177	491	66	70	23	100	100	0	33324	33034	6866	50	166	351	100	100	0	0.063	0.064	0.064	0.064	1.083	0.064	0.988	80	420	35354	35095	-4.000	2080	33274	2111	32984	0
6	10	7	"stiH"	"STM0174"	8130	20140	110	246	243	91	65	69	21	95	91	0	6367	6210	2689	51	148	343	98	96	0	0.029	0.029	0.028	0.028	1.297	0.029	0.909	80	454	6497	6337	-5.125	181	6316	178	6159	0
6	11	7	"yadI"	"STM0178"	8310	20150	100	261	246	65	63	65	15	100	96	0	9572	8391	2553	50	87	85	100	100	0	0.021	0.022	0.022	0.022	1.195	0.022	0.937	80	430	9720	8524	-5.588	198	9522	183	8341	0
6	12	7	"yadB"	"STM0185"	8500	20150	100	319	318	141	62	64	14	98	98	0	3246	3337	1703	49	82	84	98	97	0	0.080	0.078	0.077	0.079	1.423	0.078	0.952	80	430	3454	3544	-3.637	257	3197	256	3288	0
6	13	7	""	"STM1586"	8670	20140	110	22612	22953	8123	65	119	176	100	98	0	15017	15194	4997	51	112	230	98	97	0	1.507	1.511	1.515	1.490	1.118	1.531	0.988	80	465	37513	38031	0.591	22547	14966	22888	15143	0
6	14	7	"srfC"	"STM1595"	8850	20150	100	583	596	316	64	122	181	88	72	0	4381	4233	2040	51	108	162	100	98	0	0.120	0.127	0.122	0.120	1.344	0.124	0.701	80	420	4849	4714	-3.061	519	4330	532	4182	0
6	15	7	"sifB"	"STM1602"	9020	20150	110	345	349	98	64	70	23	100	100	0	16797	17112	4776	52	392	1068	100	98	0	0.017	0.017	0.017	0.017	1.269	0.016	0.931	80	452	17026	17345	-5.897	281	16745	285	17060	0
6	16	7	""	"STM1606"	9200	20140	110	2262	2156	353	70	82	42	100	100	0	25229	23859	3828	51	485	1068	100	100	0	0.087	0.088	0.087	0.088	1.069	0.088	0.982	80	492	27370	25894	-3.522	2192	25178	2086	23808	0
6	17	7	""	"STM1615"	9380	20150	100	217	222	64	65	77	39	97	91	0	12157	11470	3919	51	200	402	100	100	0	0.013	0.014	0.013	0.014	1.241	0.013	0.800	80	430	12258	11576	-6.316	152	12106	157	11419	0
6	18	7	""	"STM1621"	9560	20140	100	228	229	66	65	67	17	97	95	0	11886	11771	3852	51	105	122	100	100	0	0.014	0.014	0.014	0.014	1.221	0.014	0.922	80	432	11998	11884	-6.182	163	11835	164	11720	0
6	19	7	""	"STM1792"	9740	20140	110	688	701	196	67	70	18	100	100	0	29465	28148	7671	51	197	347	100	100	0	0.021	0.023	0.022	0.022	1.145	0.023	0.978	80	480	30035	28731	-5.566	621	29414	634	28097	0
6	20	7	"ycgQ"	"STM1800"	9920	20150	100	517	545	208	67	69	16	100	100	0	10626	10838	3925	51	191	365	100	100	0	0.043	0.044	0.043	0.044	1.182	0.045	0.958	80	405	11025	11265	-4.555	450	10575	478	10787	0
6	21	7	"nhaB"	"STM1806"	10080	20140	110	2718	2759	754	68	79	38	100	100	0	25510	25951	6975	50	202	384	100	100	0	0.104	0.104	0.105	0.103	1.088	0.104	0.990	80	465	28110	28592	-3.264	2650	25460	2691	25901	0
6	22	7	"rnd"	"STM1817"	10270	20150	110	444	450	124	67	77	38	100	100	0	6314	6306	1894	50	215	395	100	100	0	0.060	0.061	0.060	0.061	1.183	0.062	0.961	80	490	6641	6639	-4.054	377	6264	383	6256	0
6	23	7	"yoaE"	"STM1828"	10450	20140	100	908	1008	477	64	68	18	100	100	0	6452	6897	3020	49	95	131	100	100	0	0.132	0.138	0.135	0.135	1.137	0.141	0.982	80	432	7247	7792	-2.923	844	6403	944	6848	0
6	24	7	""	"STM1833"	10630	20140	100	186	186	60	63	65	15	96	96	0	2240	2252	875	50	64	49	100	100	0	0.056	0.056	0.056	0.053	1.424	0.056	0.868	80	452	2313	2325	-4.154	123	2190	123	2202	0
6	1	8	""	"STM2358"	6540	20330	100	308	285	88	63	65	15	100	96	0	17336	15400	5441	50	80	107	100	100	0	0.014	0.014	0.015	0.015	1.370	0.014	0.944	80	440	17531	15572	-6.141	245	17286	222	15350	0
6	2	8	"dedD"	"STM2364"	6710	20330	100	3305	3174	1382	65	72	27	100	98	0	7909	7506	2835	51	123	192	100	98	0	0.412	0.417	0.411	0.384	1.344	0.429	0.983	80	396	11098	10564	-1.278	3240	7858	3109	7455	0
6	3	8	"usg"	"STM2369"	6880	20330	100	4514	4262	1638	70	88	50	100	100	0	14673	13785	4648	51	152	234	100	100	0	0.304	0.305	0.303	0.297	1.278	0.310	0.985	80	426	19066	17926	-1.718	4444	14622	4192	13734	0
6	4	8	""	"STM2377"	7080	20330	110	635	602	176	67	86	55	100	97	0	13613	12744	4199	52	253	661	100	98	0	0.042	0.042	0.043	0.043	1.182	0.041	0.959	80	492	14129	13227	-4.577	568	13561	535	12692	0
6	5	8	"yfcM"	"STM2381"	7260	20320	110	484	476	171	66	74	39	97	95	0	5829	5559	2073	51	220	685	98	93	0	0.072	0.074	0.073	0.073	1.255	0.073	0.947	80	467	6196	5918	-3.789	418	5778	410	5508	0
6	6	8	"fadL"	"STM2391"	7430	20330	100	910	843	336	65	70	27	100	100	0	15529	13840	5536	51	113	264	100	100	0	0.055	0.056	0.056	0.055	1.304	0.057	0.979	80	408	16323	14567	-4.195	845	15478	778	13789	0
6	7	8	""	"STM2595"	7610	20330	100	128	130	35	64	68	21	91	76	0	7078	6656	2308	51	99	102	100	100	0	0.009	0.010	0.013	0.014	1.262	0.010	0.707	80	420	7091	6671	-6.779	64	7027	66	6605	0
6	8	8	""	"STM2599"	7780	20320	90	251	260	85	61	64	15	100	100	0	3756	3587	1100	51	87	140	100	100	0	0.051	0.056	0.054	0.053	1.277	0.057	0.923	52	349	3895	3735	-4.285	190	3705	199	3536	0
6	9	8	""	"STM2604"	7960	20330	100	138	138	39	64	66	16	93	86	0	5521	5370	1773	50	82	133	100	100	0	0.014	0.014	0.016	0.016	1.287	0.014	0.810	80	403	5545	5394	-6.208	74	5471	74	5320	0
6	10	8	""	"STM2608"	8130	20320	110	401	396	111	66	70	22	96	95	0	30723	29702	7987	50	501	1277	98	98	0	0.011	0.011	0.012	0.012	1.100	0.012	0.957	80	467	31008	29982	-6.517	335	30673	330	29652	0
6	11	8	""	"STM2613"	8310	20320	110	179	179	55	66	69	21	95	90	0	7960	7873	2709	50	491	1245	97	96	0	0.014	0.014	0.015	0.014	1.227	0.015	0.851	80	490	8023	7936	-6.129	113	7910	113	7823	100
6	12	8	""	"STM2618"	8500	20330	100	88	91	23	64	65	14	70	42	0	1661	1556	522	49	98	123	98	95	0	0.015	0.018	0.022	0.024	1.859	0.018	0.365	80	442	1636	1534	-6.070	24	1612	27	1507	0
6	13	8	"yrbE"	"STM3312"	8680	20330	110	1925	1715	858	66	79	83	96	93	0	9262	8089	4036	50	100	173	100	98	0	0.202	0.205	0.206	0.210	1.227	0.205	0.986	80	480	11071	9688	-2.309	1859	9212	1649	8039	0
6	14	8	"yhbG"	"STM3319"	8860	20330	110	2747	2456	945	67	72	24	100	100	0	13411	11811	4708	50	98	143	100	100	0	0.201	0.203	0.203	0.207	1.170	0.201	0.990	80	440	16041	14150	-2.318	2680	13361	2389	11761	0
6	15	8	""	"STM3334"	9020	20320	100	1524	1504	561	68	73	23	100	100	0	17554	16737	5555	51	144	335	100	100	0	0.083	0.086	0.086	0.085	1.158	0.087	0.980	80	371	18959	18122	-3.588	1456	17503	1436	16686	0
6	16	8	""	"STM3343"	9190	20320	110	1583	1523	350	72	109	110	100	98	0	16165	15557	3972	52	438	913	100	100	0	0.094	0.094	0.094	0.094	1.122	0.094	0.978	80	478	17624	16956	-3.415	1511	16113	1451	15505	0
6	17	8	"yhcB"	"STM3347"	9380	20320	110	1387	1597	973	71	113	111	100	98	0	4793	5392	2888	52	390	846	100	97	0	0.278	0.286	0.280	0.275	1.193	0.289	0.939	80	478	6057	6866	-1.849	1316	4741	1526	5340	0
6	18	8	""	"STM3358"	9560	20320	110	1175	1122	293	68	76	30	100	100	0	13525	12596	3023	50	133	178	100	100	0	0.082	0.084	0.083	0.083	1.153	0.084	0.981	80	480	14582	13600	-3.606	1107	13475	1054	12546	0
6	19	8	""	"STM0762"	9740	20320	100	356	362	72	70	74	22	100	98	0	16692	16056	3145	51	275	546	100	100	0	0.017	0.018	0.018	0.018	1.175	0.018	0.942	80	420	16927	16297	-5.863	286	16641	292	16005	0
6	20	8	"dcoA"	"STM0767"	9910	20320	100	386	360	114	70	72	17	98	95	0	38882	37120	11677	51	392	700	100	100	0	0.008	0.008	0.010	0.010	1.032	0.008	0.953	80	408	39147	37359	-6.941	316	38831	290	37069	0
6	21	8	""	"STM0777"	10090	20320	110	368	362	91	70	78	30	97	95	0	18295	17753	4140	51	496	918	100	100	0	0.016	0.016	0.017	0.016	1.160	0.017	0.949	80	480	18542	17994	-5.936	298	18244	292	17702	0
6	22	8	"modB"	"STM0782"	10270	20320	110	1803	1714	622	67	75	25	100	100	0	10926	10248	3059	50	365	853	100	100	0	0.160	0.162	0.160	0.158	1.162	0.164	0.941	80	452	12612	11845	-2.647	1736	10876	1647	10198	0
6	23	8	"hutG"	"STM0788"	10440	20320	100	262	283	150	65	69	26	95	92	0	3723	3933	2117	50	95	98	100	100	0	0.054	0.056	0.054	0.052	1.374	0.059	0.926	80	430	3870	4101	-4.221	197	3673	218	3883	0
6	24	8	"hutH"	"STM0791"	10630	20310	100	183	184	62	63	65	15	96	92	0	4424	4335	1777	52	77	66	100	100	0	0.027	0.028	0.028	0.027	1.397	0.028	0.860	80	462	4492	4404	-5.187	120	4372	121	4283	0
6	1	9	""	"STM0903"	6540	20510	100	84	82	17	63	64	14	58	37	0	19579	20081	5684	50	101	194	100	100	0	0.001	0.001	0.000	0.000	1.000	0.001	0.217	80	462	19550	20050	-9.861	21	19529	19	20031	0
6	2	9	""	"STM0908"	6710	20510	100	138	145	46	63	65	15	93	90	0	8390	7801	2665	50	123	204	100	100	0	0.009	0.011	0.012	0.014	1.294	0.011	0.768	80	420	8415	7833	-6.797	75	8340	82	7751	0
6	3	9	""	"STM0914"	6890	20510	110	96	101	27	63	67	22	72	30	0	8458	8401	2921	50	97	107	100	100	0	0.004	0.005	0.018	0.017	1.605	0.004	0.468	80	468	8441	8389	-7.993	33	8408	38	8351	0
6	4	9	""	"STM0918"	7050	20500	90	62	62	13	62	62	13	9	3	0	1990	1831	660	52	118	201	100	98	0	0.000	0.000	0.012	0.015	1.551	0.003	0.041	52	364	1938	1779	Error	0	1938	0	1779	0
6	5	9	""	"STM0922"	7250	20510	100	106	111	24	63	65	15	93	75	0	14073	13465	2233	51	210	472	100	100	0	0.003	0.004	0.000	0.000	1.000	0.003	0.560	80	468	14065	13462	-8.349	43	14022	48	13414	0
6	6	9	""	"STM0926"	7430	20510	100	834	820	129	67	71	21	100	100	0	54691	51168	9773	51	550	1407	100	100	0	0.014	0.015	0.015	0.015	1.179	0.014	0.975	80	420	55407	51870	-6.155	767	54640	753	51117	0
6	7	9	""	"STM4206"	7600	20500	100	182	191	72	64	68	20	95	91	0	6731	6692	2891	51	439	1376	93	91	0	0.018	0.019	0.019	0.020	1.462	0.018	0.841	80	408	6798	6768	-5.823	118	6680	127	6641	0
6	8	9	""	"STM4210"	7780	20500	100	180	196	60	62	64	14	100	98	0	13243	14061	3856	50	107	177	100	100	0	0.009	0.010	0.012	0.012	1.138	0.010	0.875	80	380	13311	14145	-6.805	118	13193	134	14011	-50
6	9	9	""	"STM4215"	7930	20500	120	119	118	38	62	64	15	82	75	0	8730	7691	3987	50	123	207	100	98	0	0.007	0.007	0.012	0.014	1.808	0.007	0.782	120	501	8737	7697	-7.251	57	8680	56	7641	0
6	10	9	""	"STM4219"	8140	20500	110	283	288	95	63	68	24	98	96	0	3701	3657	1322	50	268	718	97	95	0	0.060	0.062	0.061	0.061	1.188	0.062	0.938	80	487	3871	3832	-4.053	220	3651	225	3607	0
6	11	9	"yjbG"	"STM4224"	8310	20510	100	239	246	64	66	71	23	100	100	0	10006	10212	3016	49	237	440	100	100	0	0.017	0.018	0.017	0.018	1.299	0.017	0.888	80	430	10130	10343	-5.847	173	9957	180	10163	0
6	12	9	"yjbO"	"STM4244"	8490	20510	100	1031	1110	579	67	70	21	100	98	0	3969	4085	2015	50	200	416	97	93	0	0.246	0.258	0.256	0.263	1.321	0.263	0.944	80	408	4883	5078	-2.023	964	3919	1043	4035	0
6	13	9	"csgC"	"STM1145"	8660	20500	100	222	211	58	67	71	20	95	92	0	8047	7380	2312	51	212	401	100	98	0	0.019	0.020	0.020	0.020	1.239	0.019	0.882	80	419	8151	7473	-5.689	155	7996	144	7329	0
6	14	9	"ssaO"	"STM1416"	8850	20500	100	217	220	80	64	67	18	98	97	0	6710	6932	2737	51	224	393	100	100	0	0.023	0.023	0.022	0.022	1.302	0.023	0.901	80	418	6812	7037	-5.444	153	6659	156	6881	0
6	15	9	"hisC"	"STM2073"	9020	20490	110	2944	3235	1090	68	92	76	100	98	0	18774	20223	6081	51	265	548	100	100	0	0.154	0.157	0.156	0.151	1.194	0.159	0.984	80	465	21599	23339	-2.703	2876	18723	3167	20172	0
6	16	9	"flgE"	"STM1177"	9200	20500	110	17290	16555	2205	73	268	557	100	100	0	23444	22509	2813	52	551	1050	100	100	0	0.736	0.734	0.736	0.733	1.066	0.738	0.989	80	480	40609	38939	-0.442	17217	23392	16482	22457	0
6	17	9	"rnc"	"STM2581"	9380	20500	100	1866	1957	743	72	268	585	98	87	0	8062	8251	2738	51	413	956	100	98	0	0.224	0.230	0.224	0.228	1.129	0.246	0.812	80	432	9805	10085	-2.159	1794	8011	1885	8200	0
6	18	9	"mutS"	"STM2909"	9560	20500	100	171	181	80	68	78	36	90	67	0	1095	1176	590	50	109	162	98	96	0	0.099	0.100	0.097	0.092	1.419	0.111	0.802	80	432	1148	1239	-3.343	103	1045	113	1126	0
6	19	9	"yecS"	"STM1952"	9740	20500	100	684	645	196	65	67	16	100	100	0	8406	7832	2582	51	72	141	98	98	0	0.074	0.075	0.075	0.077	1.269	0.074	0.979	80	420	8974	8361	-3.755	619	8355	580	7781	0
6	20	9	"otsB"	"STM1929"	9920	20500	110	359	410	158	66	68	16	100	100	0	12058	14076	5895	51	162	317	100	100	0	0.024	0.025	0.024	0.024	1.149	0.025	0.964	80	466	12300	14369	-5.357	293	12007	344	14025	0
6	21	9	"yebC"	"STM1899"	10090	20500	100	7126	6693	1694	68	93	83	100	100	0	15240	14302	3488	51	211	377	100	100	0	0.465	0.465	0.471	0.462	1.144	0.467	0.988	80	420	22247	20876	-1.106	7058	15189	6625	14251	0
6	22	9	"yecN"	"STM1904"	10270	20500	100	471	642	563	66	93	84	96	92	0	3488	4757	4225	51	141	233	100	98	0	0.118	0.122	0.119	0.116	1.183	0.127	0.971	80	408	3842	5282	-3.085	405	3437	576	4706	0
6	23	9	"grpE"	"STM2681"	10440	20500	100	10033	9897	3719	67	133	210	100	100	0	11395	11145	3595	50	157	274	100	100	0	0.878	0.886	0.876	0.885	1.170	0.904	0.983	80	408	21311	20925	-0.187	9966	11345	9830	11095	0
6	24	9	""	"STM3782"	10610	20490	110	455	500	225	70	124	189	91	55	0	21596	20404	7397	52	522	1104	100	97	0	0.018	0.021	0.018	0.021	1.786	0.014	0.202	80	513	21929	20782	-5.806	385	21544	430	20352	0
6	1	10	"dinP"	"STM0313"	6530	20690	90	580	589	161	62	70	60	100	100	0	7673	7184	1723	51	167	843	100	100	0	0.068	0.074	0.072	0.073	1.149	0.073	0.962	52	388	8140	7660	-3.879	518	7622	527	7133	0
6	2	10	""	"STM0325"	6720	20690	100	183	179	58	63	69	53	83	62	0	5947	5555	2254	50	155	793	98	95	0	0.020	0.021	0.022	0.021	1.281	0.021	0.877	80	438	6017	5621	-5.619	120	5897	116	5505	0
6	3	10	""	"STM0329"	6890	20690	100	84	87	24	61	63	14	66	40	0	3231	3027	1243	50	58	31	100	100	0	0.007	0.009	0.013	0.016	1.668	0.008	0.357	80	420	3204	3003	-7.112	23	3181	26	2977	0
6	4	10	""	"STM0333"	7070	20690	100	441	434	86	63	64	15	100	100	0	20271	19842	3579	50	108	187	100	100	0	0.019	0.019	0.019	0.019	1.173	0.019	0.955	80	440	20599	20163	-5.741	378	20221	371	19792	0
6	5	10	""	"STM1050"	7240	20690	100	209	206	54	64	67	20	96	95	0	17074	15368	5052	51	156	228	100	100	0	0.009	0.009	0.012	0.012	1.205	0.009	0.884	80	430	17168	15459	-6.875	145	17023	142	15317	0
6	6	10	"ycbW"	"STM1059"	7430	20690	100	1188	1164	388	67	74	30	100	100	0	2751	2734	903	51	144	338	100	98	0	0.415	0.409	0.413	0.408	1.175	0.406	0.950	80	418	3821	3780	-1.268	1121	2700	1097	2683	0
6	7	10	"yeaM"	"STM1279"	7600	20680	100	2116	1953	727	67	126	402	96	90	0	13987	12980	4526	51	179	488	100	98	0	0.147	0.146	0.145	0.143	1.153	0.144	0.815	80	430	15985	14815	-2.766	2049	13936	1886	12929	0
6	8	10	""	"STM1287"	7790	20680	100	629	587	209	64	120	403	73	5	0	13646	12404	4516	51	159	409	100	97	0	0.042	0.042	0.043	0.041	1.246	0.042	0.915	80	429	14160	12876	-4.589	565	13595	523	12353	0
6	9	10	"yeaA"	"STM1291"	7960	20680	110	1973	1949	493	64	69	21	100	100	0	7375	7071	1772	50	90	107	100	100	0	0.261	0.268	0.267	0.267	1.100	0.267	0.982	80	450	9234	8906	-1.940	1909	7325	1885	7021	0
6	10	10	"astC"	"STM1303"	8140	20680	110	294	297	98	65	69	21	98	96	0	15665	15756	5037	50	132	214	100	100	0	0.015	0.015	0.014	0.014	1.200	0.015	0.905	80	479	15844	15938	-6.091	229	15615	232	15706	0
6	11	10	"spy"	"STM1308"	8310	20690	100	1073	1045	274	66	74	28	100	100	0	9509	8933	2432	50	196	331	100	100	0	0.106	0.110	0.110	0.111	1.135	0.110	0.976	80	408	10466	9862	-3.232	1007	9459	979	8883	0
6	12	10	"celG"	"STM1317"	8480	20680	110	917	939	273	70	87	49	100	100	0	10562	10467	2849	50	338	599	100	100	0	0.081	0.083	0.082	0.083	1.161	0.083	0.966	80	466	11359	11286	-3.634	847	10512	869	10417	0
6	13	10	"rfbJ"	"STM2089"	8670	20680	110	1165	1144	353	69	84	47	100	100	0	9606	9216	3003	50	296	565	100	98	0	0.115	0.117	0.116	0.118	1.133	0.117	0.977	80	492	10652	10241	-3.124	1096	9556	1075	9166	0
6	14	10	"galF"	"STM2098"	8850	20680	100	1850	1730	535	66	72	24	100	100	0	13510	12618	3483	50	124	158	100	100	0	0.133	0.132	0.132	0.130	1.164	0.133	0.975	80	420	15244	14232	-2.915	1784	13460	1664	12568	0
6	15	10	"wcaC"	"STM2113"	9020	20680	100	212	217	68	67	70	23	96	91	0	14658	13461	4767	51	109	157	100	100	0	0.010	0.011	0.012	0.012	1.169	0.011	0.887	80	418	14752	13560	-6.654	145	14607	150	13410	0
6	16	10	"yegH"	"STM2119"	9190	20680	100	1493	1406	506	70	82	94	98	95	0	23921	22200	8442	51	253	764	98	97	0	0.060	0.060	0.060	0.061	1.268	0.059	0.979	80	430	25293	23485	-4.068	1423	23870	1336	22149	0
6	17	10	"yegB"	"STM2129"	9380	20680	110	446	441	126	70	93	146	92	85	0	22245	21433	6381	51	296	748	100	100	0	0.017	0.017	0.018	0.017	1.191	0.017	0.919	80	492	22570	21753	-5.883	376	22194	371	21382	0
6	18	10	"yegQ"	"STM2136"	9560	20680	110	1363	1385	263	67	78	34	100	100	0	18010	18544	3034	51	271	484	100	100	0	0.072	0.071	0.071	0.071	1.120	0.072	0.975	80	467	19255	19811	-3.793	1296	17959	1318	18493	0
6	19	10	"cpxR"	"STM4059"	9730	20670	100	227	242	146	67	75	33	91	86	0	604	731	675	51	208	473	68	10	0	0.289	0.257	0.274	0.262	1.407	0.127	0.619	80	428	713	855	-1.789	160	553	175	680	-75
6	20	10	""	"STM4068"	9920	20680	100	768	740	192	65	67	16	100	100	0	10730	10406	2488	51	81	109	100	100	0	0.066	0.065	0.067	0.064	1.182	0.065	0.965	80	430	11382	11030	-3.925	703	10679	675	10355	0
6	21	10	"yneA"	"STM4077"	10090	20680	100	361	358	111	66	69	26	98	96	0	16806	15374	5049	51	181	323	100	100	0	0.018	0.019	0.019	0.019	1.183	0.019	0.946	80	420	17050	15615	-5.828	295	16755	292	15323	0
6	22	10	"glpK"	"STM4086"	10270	20670	100	69	70	20	63	65	15	27	10	0	140	169	109	50	157	314	7	0	0	0.067	0.059	0.209	0.205	3.958	0.017	0.065	80	418	96	126	-3.907	6	90	7	119	-75
6	23	10	"ftsN"	"STM4093"	10440	20680	100	1171	1312	517	64	71	50	100	100	0	6057	6683	2548	49	88	116	100	100	0	0.184	0.188	0.184	0.187	1.141	0.187	0.961	80	430	7115	7882	-2.440	1107	6008	1248	6634	0
6	24	10	""	"STM4102"	10630	20670	110	523	513	127	69	81	67	97	95	0	15621	14989	3738	51	337	744	100	98	0	0.029	0.030	0.030	0.029	1.182	0.029	0.945	80	537	16024	15382	-5.100	454	15570	444	14938	0
6	1	11	"ygdL"	"STM2987"	6540	20870	100	2023	1939	584	62	69	34	100	100	0	13990	13259	4037	51	87	109	100	100	0	0.141	0.142	0.142	0.143	1.128	0.141	0.988	80	470	15900	15085	-2.829	1961	13939	1877	13208	0
6	2	11	"ygdB"	"STM2998"	6730	20870	100	313	314	106	64	69	25	100	98	0	8519	7858	2301	50	106	127	100	100	0	0.029	0.032	0.030	0.030	1.287	0.033	0.921	80	360	8718	8058	-5.088	249	8469	250	7808	0
6	3	11	"ygeD"	"STM3009"	6890	20870	100	637	579	238	62	63	14	100	100	0	8224	7444	3157	50	69	58	100	100	0	0.070	0.070	0.070	0.071	1.223	0.071	0.979	80	404	8749	7911	-3.829	575	8174	517	7394	0
6	4	11	"kduI"	"STM3018"	7080	20870	100	281	269	60	64	65	14	100	100	0	17405	16657	3522	51	141	264	100	100	0	0.013	0.012	0.013	0.013	1.126	0.012	0.950	80	430	17571	16811	-6.321	217	17354	205	16606	0
6	5	11	""	"STM3025"	7260	20870	110	532	484	137	65	67	16	100	98	0	12014	11024	3335	50	166	277	100	98	0	0.039	0.038	0.038	0.038	1.247	0.038	0.972	80	454	12431	11393	-4.679	467	11964	419	10974	0
6	6	11	""	"STM3030"	7420	20860	100	639	596	158	65	67	17	100	98	0	13481	12490	3359	50	141	199	100	100	0	0.043	0.043	0.042	0.041	1.239	0.043	0.980	80	407	14005	12971	-4.548	574	13431	531	12440	0
6	7	11	""	"STM2692"	7600	20860	100	1079	1030	297	65	69	20	100	100	0	16941	15809	5400	51	136	180	100	100	0	0.060	0.061	0.061	0.062	1.171	0.060	0.982	80	432	17904	16723	-4.058	1014	16890	965	15758	0
6	8	11	""	"STM2702"	7780	20860	110	126	126	36	63	67	25	83	62	0	11821	10814	3730	51	119	143	100	98	0	0.005	0.006	0.013	0.019	2.313	0.006	0.678	80	492	11833	10826	-7.546	63	11770	63	10763	0
6	9	11	""	"STM2706"	7960	20860	110	177	178	49	64	66	22	96	93	0	18297	17004	5450	51	129	160	100	100	0	0.006	0.007	0.012	0.013	1.305	0.007	0.870	80	480	18359	17067	-7.335	113	18246	114	16953	0
6	10	11	"yjiA"	"STM4530"	8140	20870	100	1995	1986	737	63	66	19	100	100	0	13890	13421	4846	51	117	153	100	100	0	0.140	0.144	0.144	0.143	1.112	0.145	0.992	80	430	15771	15293	-2.841	1932	13839	1923	13370	0
6	11	11	"cutF"	"STM0241"	8320	20870	100	217	216	74	65	69	20	96	93	0	1285	1244	454	49	90	117	97	97	0	0.123	0.126	0.125	0.119	1.343	0.130	0.905	80	408	1388	1346	-3.024	152	1236	151	1195	0
6	12	11	"yaiY"	"STM0378"	8490	20860	100	151	151	38	65	68	21	96	87	0	2503	2497	894	49	93	206	100	100	0	0.035	0.035	0.034	0.034	1.404	0.035	0.819	80	420	2540	2534	-4.835	86	2454	86	2448	0
6	13	11	"ybcI"	"STM0540"	8670	20860	100	512	480	131	65	66	17	100	100	0	9880	9169	2666	50	82	107	100	100	0	0.045	0.046	0.045	0.045	1.199	0.046	0.978	80	432	10277	9534	-4.459	447	9830	415	9119	0
6	14	11	""	"STM0556"	8850	20860	100	89	88	21	63	65	16	66	33	0	2757	2778	932	50	80	73	100	100	0	0.010	0.009	0.014	0.016	1.435	0.009	0.325	80	420	2733	2753	-6.702	26	2707	25	2728	0
6	15	11	""	"STM0298"	9020	20860	100	106	104	26	63	64	15	83	67	0	4829	4555	1245	51	89	98	100	100	0	0.009	0.009	0.014	0.014	1.247	0.009	0.564	80	420	4821	4545	-6.796	43	4778	41	4504	0
6	16	11	""	"STM0576"	9200	20860	100	103	138	167	64	67	24	66	36	0	4172	4005	1487	52	104	189	100	100	0	0.009	0.019	0.016	0.022	2.403	0.016	0.105	80	442	4159	4027	-6.723	39	4120	74	3953	0
6	17	11	""	"STM0581"	9390	20860	100	3027	2902	1087	66	86	73	100	100	0	5730	5550	2049	50	109	170	100	100	0	0.521	0.516	0.518	0.518	1.100	0.519	0.992	80	416	8641	8336	-0.940	2961	5680	2836	5500	0
6	18	11	"fepC"	"STM0590"	9550	20860	110	2106	2059	457	69	89	69	100	100	0	14199	13801	3178	51	159	252	100	100	0	0.144	0.145	0.145	0.145	1.102	0.142	0.984	80	453	16185	15740	-2.796	2037	14148	1990	13750	0
6	19	11	"narP"	"STM2246"	9730	20860	110	1114	1006	334	68	77	44	100	97	0	12124	10547	3589	53	170	459	98	98	0	0.087	0.089	0.089	0.089	1.199	0.089	0.986	80	494	13117	11432	-3.529	1046	12071	938	10494	0
6	20	11	"stcA"	"STM2152"	9910	20860	100	171	170	42	66	70	39	90	76	0	11194	10281	2791	51	176	450	98	97	0	0.009	0.010	0.013	0.013	1.156	0.010	0.556	80	432	11248	10334	-6.730	105	11143	104	10230	0
6	21	11	"yehW"	"STM2162"	10090	20860	100	699	685	285	65	66	15	100	100	0	3877	3749	1653	52	137	232	98	97	0	0.166	0.168	0.167	0.167	1.178	0.169	0.970	80	430	4459	4317	-2.593	634	3825	620	3697	0
6	22	11	"yohD"	"STM2170"	10280	20860	100	427	400	115	62	64	15	100	100	0	12589	11487	3428	50	84	99	100	100	0	0.029	0.030	0.029	0.029	1.244	0.030	0.968	80	440	12904	11775	-5.102	365	12539	338	11437	0
6	23	11	""	"STM2175"	10450	20860	100	734	721	130	65	71	23	100	100	0	18939	18682	3318	50	261	566	100	100	0	0.035	0.035	0.035	0.035	1.102	0.035	0.981	80	420	19558	19288	-4.819	669	18889	656	18632	0
6	24	11	""	"STM2288"	10630	20850	100	99	100	23	65	71	24	67	18	0	2018	1909	622	50	241	577	93	86	0	0.017	0.019	0.020	0.020	1.443	0.022	0.564	80	474	2002	1894	-5.855	34	1968	35	1859	0
6	1	12	"hupA"	"STM4170"	6540	21050	100	6139	5977	2297	62	69	35	100	100	0	4902	4694	1823	49	55	29	100	100	0	1.252	1.273	1.278	1.316	1.217	1.274	0.985	80	409	10930	10560	0.324	6077	4853	5915	4645	0
6	2	12	"hupA"	"STM4170"	6690	21030	140	4297	4012	2268	65	81	53	97	97	0	2573	2306	1279	50	87	98	93	91	0	1.677	1.750	1.757	1.759	1.386	1.765	0.989	156	644	6755	6203	0.746	4232	2523	3947	2256	0
6	3	12	"hilA"	"STM2876"	6890	21040	110	1778	1675	704	66	82	53	100	100	0	7617	7275	3107	51	76	60	100	100	0	0.226	0.223	0.220	0.221	1.138	0.221	0.987	80	483	9278	8833	-2.144	1712	7566	1609	7224	0
6	4	12	"hilA"	"STM2876"	7070	21040	100	2504	2219	1020	65	69	30	100	98	0	10969	9736	4352	51	81	87	100	100	0	0.223	0.222	0.222	0.212	1.296	0.224	0.989	80	439	13357	11839	-2.162	2439	10918	2154	9685	0
6	5	12	"hilC"	"STM2867"	7270	21050	100	5327	4759	1978	64	71	37	100	100	0	13226	11912	4899	50	78	99	100	100	0	0.399	0.396	0.400	0.394	1.200	0.395	0.988	80	441	18439	16557	-1.324	5263	13176	4695	11862	0
6	6	12	"hilC"	"STM2867"	7450	21050	100	3023	2732	1371	62	70	32	100	100	0	7733	7182	3473	50	79	104	100	100	0	0.385	0.374	0.378	0.370	1.270	0.378	0.989	80	395	10644	9802	-1.376	2961	7683	2670	7132	0
6	7	12	"hns"	"STM1751"	7600	21040	100	8308	7808	2561	64	87	68	100	100	0	4892	4409	1376	51	73	58	100	100	0	1.703	1.777	1.768	1.759	1.235	1.800	0.980	80	413	13085	12102	0.768	8244	4841	7744	4358	0
6	8	12	"hns"	"STM1751"	7780	21050	100	6968	6893	1987	68	139	180	100	100	0	4140	3973	1109	51	99	117	98	98	0	1.687	1.740	1.721	1.798	1.244	1.753	0.981	80	430	10989	10747	0.755	6900	4089	6825	3922	0
6	9	12	"hns"	"STM1751"	7960	21040	110	9840	9399	3886	67	141	183	100	100	0	5533	5251	1977	52	114	137	100	98	0	1.783	1.795	1.793	1.818	1.253	1.826	0.987	80	480	15254	14531	0.834	9773	5481	9332	5199	0
6	10	12	"hilD"	"STM2875"	8140	21040	100	4751	4490	1488	69	112	105	100	100	0	7756	7261	2285	51	97	97	100	100	0	0.608	0.613	0.610	0.617	1.189	0.612	0.987	80	420	12387	11631	-0.719	4682	7705	4421	7210	0
6	11	12	"hilD"	"STM2875"	8320	21040	100	4205	3674	1379	68	93	64	100	100	0	7243	6153	2308	50	102	113	100	100	0	0.575	0.591	0.583	0.581	1.278	0.589	0.982	80	408	11330	9709	-0.798	4137	7193	3606	6103	0
6	12	12	"stpA"	"STM2799"	8490	21040	110	2945	2729	1312	68	88	56	100	100	0	5890	5283	2401	50	98	105	100	98	0	0.493	0.509	0.509	0.506	1.273	0.514	0.985	80	452	8717	7894	-1.021	2877	5840	2661	5233	0
6	13	12	"csrA"	"STM2826"	8670	21040	100	946	1003	441	67	78	36	100	100	0	2452	2455	1010	50	81	77	100	100	0	0.366	0.389	0.386	0.381	1.193	0.396	0.979	80	441	3281	3341	-1.450	879	2402	936	2405	0
6	14	12	"dps"	"STM0831"	8840	21040	110	1960	1852	577	68	76	31	98	98	0	6783	6354	1943	50	91	103	100	100	0	0.281	0.283	0.281	0.266	1.415	0.282	0.987	80	478	8625	8088	-1.831	1892	6733	1784	6304	0
6	15	12	"dps"	"STM0831"	9020	21040	100	2396	2300	815	66	77	35	100	100	0	8043	7725	2681	52	110	126	100	100	0	0.292	0.291	0.291	0.295	1.220	0.290	0.987	80	442	10321	9907	-1.778	2330	7991	2234	7673	0
6	16	12	"dps"	"STM0831"	9200	21040	100	2563	2298	844	67	77	31	100	100	0	8810	7887	2803	52	102	105	100	100	0	0.285	0.285	0.290	0.285	1.260	0.284	0.985	80	430	11254	10066	-1.811	2496	8758	2231	7835	0
6	17	12	"oxyR"	"STM4125"	9390	21040	100	2421	2478	1387	68	76	34	100	100	0	2765	2918	1575	52	82	82	98	98	0	0.867	0.841	0.855	0.840	1.159	0.856	0.991	80	430	5066	5276	-0.205	2353	2713	2410	2866	0
6	18	12	"oxyR"	"STM4125"	9570	21040	100	4834	4537	2501	67	80	72	100	100	0	5470	5170	2738	52	92	201	98	96	0	0.880	0.873	0.874	0.875	1.189	0.885	0.992	80	430	10185	9588	-0.185	4767	5418	4470	5118	0
6	19	12	"fur"	"STM0693"	9760	21040	110	1960	1737	801	66	78	71	98	95	0	7073	6136	2728	51	98	203	100	97	0	0.270	0.275	0.272	0.270	1.194	0.276	0.986	80	452	8916	7756	-1.890	1894	7022	1671	6085	0
6	20	12	"fur"	"STM0693"	9910	21040	100	2077	1949	512	67	101	89	100	100	0	7519	7031	1835	52	195	352	100	100	0	0.269	0.270	0.271	0.271	1.171	0.269	0.985	80	402	9477	8861	-1.893	2010	7467	1882	6979	0
6	21	12	"envR"	"STM3389"	10100	21030	110	144	144	40	66	92	83	43	2	0	9959	9811	3248	55	184	323	100	100	0	0.008	0.008	0.011	0.012	1.149	0.007	0.126	80	491	9982	9834	-6.988	78	9904	78	9756	0
6	22	12	"envR"	"STM3389"	10280	21040	100	129	138	37	62	62	14	100	96	0	9254	9136	2349	52	99	112	100	100	0	0.007	0.008	0.014	0.015	1.348	0.008	0.607	80	408	9269	9160	-7.102	67	9202	76	9084	0
6	23	12	"envR"	"STM3389"	10450	21040	100	133	139	33	62	64	15	98	93	0	11010	11250	2876	50	136	211	100	100	0	0.006	0.007	0.012	0.012	1.180	0.007	0.753	80	408	11031	11277	-7.270	71	10960	77	11200	0
6	24	12	"arcB"	"STM3328"	10630	21040	100	207	222	108	62	64	14	96	92	0	2113	2365	1418	51	98	158	96	92	0	0.070	0.069	0.069	0.068	1.409	0.070	0.931	80	462	2207	2474	-3.830	145	2062	160	2314	0
6	1	13	"ctrl-PolA-10ng/ul"	"ctrl-PolA-10ng/ul"	6540	21230	60	74	74	16	59	63	16	34	21	0	143	143	23	49	50	7	100	100	0	0.160	0.160	0.158	0.169	2.351	0.114	0.069	32	176	109	109	-2.648	15	94	15	94	0
6	2	13	"ctrl-FtsL-10ng/ul"	"ctrl-FtsL-10ng/ul"	6720	21230	70	257	249	69	60	80	80	96	65	0	587	761	435	50	55	22	100	100	0	0.367	0.266	0.267	0.296	1.608	0.201	0.524	32	236	734	900	-1.447	197	537	189	711	0
6	3	13	"ctrl-TufA-10ng/ul"	"ctrl-TufA-10ng/ul"	6900	21230	90	3828	4263	2093	62	74	60	100	100	0	1074	1167	558	49	51	15	100	100	0	3.674	3.758	3.782	3.857	1.425	3.946	0.892	52	370	4791	5319	1.877	3766	1025	4201	1118	0
6	4	13	"EMPTY"	"EMPTY"	7070	21220	100	704	886	667	62	63	14	91	88	0	88	87	21	49	50	9	86	80	0	16.462	21.684	19.851	16.959	2.090	28.164	0.756	80	408	681	862	4.041	642	39	824	38	-75
6	5	13	"EMPTY"	"EMPTY"	7240	21220	100	55	56	15	61	62	13	12	3	0	47	47	5	49	50	9	2	0	0	3.000	2.500	2.500	2.717	2.739	119.165	0.000	80	410	-8	-7	1.585	-6	-2	-5	-2	-75
6	6	13	"EMPTY"	"EMPTY"	7420	21220	100	60	63	15	60	62	14	20	6	0	46	47	6	48	49	8	6	2	0	0.000	-3.000	1.250	1.841	2.866	77.961	0.000	80	442	-2	2	Error	0	-2	3	-1	-75
6	7	13	"ctrl-PolA-50ng/ul"	"ctrl-PolA-50ng/ul"	7600	21220	70	175	164	54	61	62	14	96	90	0	873	840	348	50	58	45	100	100	0	0.139	0.130	0.121	0.121	1.412	0.127	0.862	32	236	937	893	-2.852	114	823	103	790	0
6	8	13	"ctrl-FtsL-50ng/ul"	"ctrl-FtsL-50ng/ul"	7780	21220	100	61	63	19	63	89	157	0	0	0	52	56	23	50	61	58	2	1	0	-1.000	0.000	1.845	1.751	3.145	6.204	0.410	80	438	0	6	Error	-2	2	0	6	-50
6	9	13	"ctrl-TufA-50ng/ul"	"ctrl-TufA-50ng/ul"	7960	21210	90	32416	30451	12714	65	141	746	100	100	0	7096	6624	2512	50	63	99	100	100	0	4.591	4.622	4.478	4.488	1.254	4.677	0.969	52	350	39397	36960	2.199	32351	7046	30386	6574	0
6	10	13	"EMPTY"	"EMPTY"	8130	21220	100	1024	1330	1502	65	118	668	53	37	0	113	104	48	50	59	87	28	0	0	15.222	23.426	14.933	12.092	3.441	26.254	0.188	80	420	1022	1319	3.928	959	63	1265	54	-75
6	11	13	"EMPTY"	"EMPTY"	8310	21220	100	64	64	14	62	71	47	0	0	0	46	47	6	48	51	20	0	0	0	-1.000	-2.000	2.000	1.975	2.953	20.838	0.009	80	420	0	1	Error	2	-2	2	-1	-75
6	12	13	"EMPTY"	"EMPTY"	8490	21210	100	61	62	16	62	66	24	7	2	0	48	48	6	48	55	40	0	0	0	100000.000	0.000	1.600	1.914	3.360	0.003	0.000	80	448	-1	0	16.610	-1	0	0	0	-75
6	13	13	"ctrl-PolA-100ng/ul"	"ctrl-PolA-100ng/ul"	8680	21220	60	260	242	81	58	60	13	100	100	0	1587	1438	571	49	50	7	100	100	0	0.131	0.132	0.129	0.129	1.354	0.126	0.909	32	176	1740	1573	-2.929	202	1538	184	1389	0
6	14	13	"ctrl-FtsL-100ng/ul"	"ctrl-FtsL-100ng/ul"	8860	21220	80	785	769	381	62	63	14	100	100	0	3086	2791	1518	51	54	13	100	100	0	0.238	0.258	0.257	0.264	1.299	0.252	0.964	52	300	3758	3447	-2.070	723	3035	707	2740	0
6	15	13	"ctrl-TufA-100ng/ul"	"ctrl-TufA-100ng/ul"	9020	21230	100	22960	29687	22578	63	72	45	100	100	18	5957	6641	4856	51	57	41	100	100	0	3.877	4.495	4.320	4.623	1.598	4.620	0.969	80	404	28803	36214	1.955	22897	5906	29624	6590	100
6	16	13	"EMPTY"	"EMPTY"	9200	21210	100	80	138	155	63	69	39	42	27	0	74	106	67	50	55	29	46	38	0	0.708	1.339	1.139	1.103	2.350	2.409	0.494	80	420	41	131	-0.497	17	24	75	56	-75
6	17	13	"EMPTY"	"EMPTY"	9380	21210	100	63	64	15	63	63	16	16	2	0	48	49	7	51	52	14	1	0	0	0.000	-0.500	1.875	1.876	2.470	44.559	0.002	80	436	-3	-1	Error	0	-3	1	-2	-75
6	18	13	"EMPTY"	"EMPTY"	9560	21210	100	59	60	14	63	64	16	10	1	0	49	50	8	50	51	9	7	1	0	4.000	100000.000	2.452	2.143	3.401	0.046	0.006	80	448	-5	-3	2.000	-4	-1	-3	0	-75
6	19	13	"ctrl-PolA-400ng/ul"	"ctrl-PolA-400ng/ul"	9750	21210	80	588	573	253	60	62	14	100	98	0	3629	3546	1510	50	51	15	100	100	0	0.148	0.147	0.144	0.136	1.411	0.148	0.947	52	316	4107	4009	-2.761	528	3579	513	3496	0
6	20	13	"ctrl-FtsL-400ng/ul"	"ctrl-FtsL-400ng/ul"	9920	21210	80	2215	2388	962	62	64	16	100	100	0	6684	7309	2619	50	53	15	100	100	0	0.325	0.320	0.316	0.310	1.228	0.324	0.971	52	315	8787	9585	-1.624	2153	6634	2326	7259	0
6	21	13	"ctrl-TufA-400ng/ul"	"ctrl-TufA-400ng/ul"	10100	21210	90	65535	60764	9278	68	126	248	100	100	75	17187	15656	3435	53	68	61	100	100	0	3.821	3.890	3.764	3.951	1.186	3.938	0.961	52	365	82601	76299	1.934	65467	17134	60696	15603	100
6	22	13	"EMPTY"	"EMPTY"	10270	21210	100	157	295	321	64	85	117	43	28	0	136	160	111	50	57	32	73	63	0	1.081	2.100	1.729	1.714	2.808	3.031	0.684	80	420	179	341	0.113	93	86	231	110	-75
6	23	13	"EMPTY"	"EMPTY"	10450	21210	100	61	63	14	61	63	15	17	3	0	46	46	6	48	56	60	0	0	0	0.000	-1.000	2.500	2.617	3.184	756.501	0.000	80	408	-2	0	Error	0	-2	2	-2	-75
6	24	13	"EMPTY"	"EMPTY"	10620	21210	100	61	61	13	61	63	14	15	3	0	46	47	5	48	49	21	0	0	0	0.000	0.000	1.667	1.629	3.020	20.094	0.010	80	440	-2	-1	Error	0	-2	0	-1	-75
6	1	14	""	"STM4316"	6530	21390	90	102	102	21	62	64	16	84	61	0	492	479	140	49	53	24	100	100	0	0.090	0.093	0.098	0.087	1.680	0.102	0.581	52	403	483	470	-3.469	40	443	40	430	0
6	2	14	""	"STM4529"	6720	21400	100	974	1055	461	65	72	51	100	100	0	2385	2430	1070	51	58	28	100	100	0	0.389	0.416	0.411	0.419	1.198	0.415	0.970	80	505	3243	3369	-1.360	909	2334	990	2379	0
6	3	14	""	"STM4276"	6910	21400	100	78	78	20	62	66	34	13	0	0	1005	1041	484	49	55	20	100	100	0	0.017	0.016	0.028	0.029	1.867	0.014	0.166	80	462	972	1008	-5.901	16	956	16	992	0
6	4	14	""	"STM0560"	7080	21390	100	172	170	51	62	63	15	95	93	0	4762	4257	1712	49	68	61	100	100	0	0.023	0.026	0.025	0.025	1.355	0.025	0.871	80	440	4823	4316	-5.421	110	4713	108	4208	0
6	5	14	""	"STM0359"	7250	21390	90	83	90	28	59	61	14	76	38	0	1059	1086	444	51	79	71	100	100	0	0.024	0.030	0.031	0.030	1.767	0.029	0.416	52	363	1032	1066	-5.392	24	1008	31	1035	0
6	6	14	""	"STM1024"	7430	21400	100	86	88	20	61	62	14	73	41	0	789	869	313	50	60	33	100	100	0	0.034	0.033	0.038	0.040	1.769	0.029	0.318	80	449	764	846	-4.886	25	739	27	819	0
6	7	14	"purG"	"STM2565"	7590	21390	110	546	620	340	62	77	168	93	82	0	4266	4726	2328	50	67	66	100	100	0	0.115	0.119	0.114	0.113	1.301	0.120	0.646	80	535	4700	5234	-3.123	484	4216	558	4676	0
6	8	14	"cysM"	"STM2440"	7790	21390	110	292	372	268	62	85	182	72	20	0	3010	3967	3002	50	70	68	100	100	0	0.078	0.079	0.077	0.075	1.293	0.081	0.921	80	533	3190	4227	-3.686	230	2960	310	3917	0
6	9	14	"ompR"	"STM3502"	7970	21390	110	601	863	873	61	71	87	93	92	0	2237	3121	3041	50	61	41	100	100	0	0.247	0.261	0.243	0.239	1.297	0.274	0.984	80	522	2727	3873	-2.018	540	2187	802	3071	0
6	10	14	"dnaK"	"STM0012"	8140	21390	100	5094	6243	4012	62	73	42	100	100	0	1832	2217	1315	50	57	26	100	100	0	2.824	2.852	2.813	2.822	1.177	2.953	0.976	80	440	6814	8348	1.498	5032	1782	6181	2167	0
6	11	14	"trkA"	"STM3409"	8320	21390	100	733	806	331	63	73	42	100	100	0	9099	9892	3864	49	81	109	100	100	0	0.074	0.075	0.075	0.074	1.214	0.075	0.955	80	440	9720	10586	-3.756	670	9050	743	9843	0
6	12	14	""	"STM4528"	8490	21390	100	2199	2166	989	65	76	40	100	100	0	6159	5731	2427	49	110	148	100	100	0	0.349	0.370	0.361	0.368	1.218	0.375	0.967	80	452	8244	7783	-1.518	2134	6110	2101	5682	0
6	13	14	""	"STM2230"	8670	21390	100	546	520	146	65	76	39	100	97	0	12879	12223	3332	50	145	228	100	100	0	0.037	0.037	0.037	0.037	1.274	0.036	0.929	80	477	13310	12628	-4.737	481	12829	455	12173	0
6	14	14	"yegN"	"STM2127"	8850	21390	100	225	219	73	64	68	24	96	86	0	16556	14530	5899	51	133	219	100	100	0	0.010	0.011	0.011	0.012	1.186	0.011	0.921	80	452	16666	14634	-6.680	161	16505	155	14479	0
6	15	14	""	"STM2178"	9020	21390	100	189	188	49	63	67	26	95	95	0	15617	15415	4004	50	104	142	100	100	0	0.008	0.008	0.010	0.011	1.151	0.008	0.847	80	426	15693	15490	-6.949	126	15567	125	15365	0
6	16	14	""	"STM2664"	9200	21390	110	449	439	126	63	66	18	100	100	0	2502	2524	752	51	99	129	100	100	0	0.157	0.152	0.147	0.149	1.206	0.152	0.948	80	568	2837	2849	-2.667	386	2451	376	2473	0
6	17	14	"sinH"	"STM2517"	9400	21370	50	95	129	128	62	62	15	66	50	0	884	995	1078	58	88	136	83	58	0	0.040	0.072	0.086	0.074	1.958	0.093	0.543	12	104	859	1004	-4.646	33	826	67	937	0
6	18	14	"flhA"	"STM1913"	9570	21400	110	148	231	226	62	69	52	73	42	0	1546	3025	3534	51	176	903	88	40	0	0.058	0.057	0.052	0.051	1.531	0.060	0.963	80	538	1581	3143	-4.120	86	1495	169	2974	0
6	19	14	"EMPTY"	"EMPTY"	9730	21390	100	58	60	14	61	70	57	0	0	0	51	51	6	49	178	981	0	0	0	-1.500	-0.500	3.000	2.491	2.492	0.056	0.940	80	450	-1	1	Error	-3	2	-1	2	-75
6	20	14	"EMPTY"	"EMPTY"	9910	21390	100	60	64	23	60	63	15	18	5	0	50	50	11	47	48	7	11	3	0	0.000	1.333	1.800	1.862	3.247	4.171	0.210	80	474	3	7	Error	0	3	4	3	-75
6	21	14	"EMPTY"	"EMPTY"	10090	21390	100	70	116	179	62	101	249	6	5	0	49	63	56	47	64	143	5	1	0	4.000	3.375	3.067	3.004	2.707	3.742	0.958	80	474	10	70	2.000	8	2	54	16	-75
6	22	14	"EMPTY"	"EMPTY"	10270	21390	100	60	61	16	60	62	14	17	5	0	49	50	5	47	48	6	22	6	0	0.000	0.333	2.467	2.617	3.292	0.009	0.000	80	464	2	4	Error	0	2	1	3	-75
6	23	14	"EMPTY"	"EMPTY"	10450	21390	100	62	62	14	60	62	15	11	3	0	48	49	7	47	47	6	17	6	0	2.000	1.000	2.667	2.440	2.414	13.576	0.021	80	452	3	4	1.000	2	1	2	2	-75
6	24	14	"EMPTY"	"EMPTY"	10620	21390	100	59	63	16	59	61	14	18	7	0	47	48	5	47	47	6	13	2	0	0.000	4.000	2.200	2.271	3.798	0.023	0.002	80	484	0	5	Error	0	0	4	1	-75
7	1	1	"yccF"	"STM1074"	11030	19050	100	312	364	219	63	64	15	100	100	0	4647	5584	3528	50	55	68	100	100	0	0.054	0.054	0.053	0.052	1.235	0.055	0.926	80	488	4846	5835	-4.206	249	4597	301	5534	0
7	2	1	"ydjN"	"STM1320"	11200	19040	90	656	1174	1329	61	63	15	100	100	0	4192	7103	7502	50	60	81	100	100	0	0.144	0.158	0.150	0.146	1.225	0.165	0.963	52	364	4737	8166	-2.799	595	4142	1113	7053	0
7	3	1	""	"STM1491"	11380	19050	100	210	243	169	63	64	16	97	97	0	5057	5903	4769	50	83	289	100	100	0	0.029	0.031	0.029	0.029	1.255	0.033	0.953	80	466	5154	6033	-5.090	147	5007	180	5853	0
7	4	1	"yiaC"	"STM3643"	11560	19050	100	243	275	149	64	66	17	100	98	0	4609	5187	2910	50	85	294	100	100	0	0.039	0.041	0.040	0.039	1.293	0.043	0.922	80	454	4738	5348	-4.671	179	4559	211	5137	0
7	5	1	"oppA"	"STM1746"	11750	19040	100	1648	1667	705	65	67	19	100	100	0	12317	12073	4380	50	65	86	100	100	0	0.129	0.133	0.133	0.131	1.135	0.135	0.973	80	452	13850	13625	-2.954	1583	12267	1602	12023	0
7	6	1	""	"STM2585"	11930	19050	100	313	310	79	64	67	18	98	98	0	6470	6097	1791	50	67	90	100	100	0	0.039	0.041	0.039	0.040	1.250	0.040	0.943	80	444	6669	6293	-4.688	249	6420	246	6047	0
7	7	1	"yecH"	"STM1936"	12100	19050	100	157	174	90	64	66	15	98	97	0	4031	4610	3276	50	60	50	100	100	0	0.023	0.024	0.024	0.024	1.417	0.025	0.893	80	444	4074	4670	-5.420	93	3981	110	4560	0
7	8	1	"srlR"	"STM2837"	12280	19040	100	364	395	178	65	67	15	100	100	0	6024	6036	2644	50	59	41	100	100	0	0.050	0.055	0.055	0.054	1.184	0.057	0.952	80	440	6273	6316	-4.320	299	5974	330	5986	0
7	9	1	"kdpA"	"STM0706"	12450	19040	100	398	419	104	65	67	15	100	100	0	19170	22253	7031	52	94	192	100	100	0	0.017	0.016	0.016	0.016	1.161	0.015	0.960	80	440	19451	22555	-5.843	333	19118	354	22201	0
7	10	1	"greB"	"STM3503"	12630	19040	100	596	640	231	67	70	23	100	100	0	8109	8643	3397	52	144	405	100	100	0	0.066	0.067	0.066	0.066	1.137	0.066	0.972	80	440	8586	9164	-3.929	529	8057	573	8591	0
7	11	1	""	"STM3156"	12790	19040	90	762	945	561	69	95	135	100	98	0	4648	5875	3450	53	301	1005	100	100	0	0.151	0.150	0.150	0.148	1.198	0.150	0.948	52	368	5288	6698	-2.729	693	4595	876	5822	0
7	12	1	"yaeC"	"STM0245"	12980	19040	100	2380	2570	1281	67	88	120	100	100	0	10015	10889	5129	53	211	831	100	100	0	0.232	0.231	0.233	0.228	1.128	0.233	0.980	80	470	12275	13339	-2.107	2313	9962	2503	10836	0
7	13	1	"cyaY"	"STM3943"	13160	19050	100	1411	1633	632	68	77	41	100	100	0	6055	6682	2208	52	92	157	100	100	0	0.224	0.236	0.209	0.229	1.391	0.241	0.825	80	452	7346	8195	-2.160	1343	6003	1565	6630	0
7	14	1	"cyaA"	"STM3939"	13340	19040	110	8380	8091	2079	71	82	58	100	100	0	30267	31852	6895	52	98	222	100	100	0	0.275	0.252	0.246	0.249	1.118	0.250	0.979	80	516	38524	39820	-1.863	8309	30215	8020	31800	0
7	15	1	"yifK"	"STM3930"	13520	19040	100	6288	6869	2038	70	81	55	100	100	0	26986	26503	6326	53	89	209	100	100	0	0.231	0.257	0.252	0.253	1.181	0.256	0.954	80	444	33151	33249	-2.115	6218	26933	6799	26450	0
7	16	1	"wzxE"	"STM3926"	13690	19040	110	4990	5189	654	72	163	524	100	100	0	22264	21853	1827	53	547	2846	100	100	0	0.221	0.235	0.232	0.234	1.140	0.229	0.962	80	514	27129	26917	-2.175	4918	22211	5117	21800	0
7	17	1	"rffG"	"STM3922"	13870	19030	110	8722	7946	3260	74	208	599	100	100	0	22715	21038	5120	54	740	3121	100	100	0	0.382	0.375	0.364	0.353	1.260	0.365	0.892	80	526	31309	28856	-1.390	8648	22661	7872	20984	0
7	18	1	"rfe"	"STM3918"	14060	19040	110	6220	6199	856	73	188	544	100	100	0	21392	20740	2426	53	561	2394	100	100	0	0.288	0.296	0.294	0.296	1.079	0.289	0.974	80	528	27486	26813	-1.796	6147	21339	6126	20687	0
7	19	1	""	"STM4433"	14230	19030	90	133	188	132	71	170	540	1	0	0	4167	7080	6461	54	577	2482	96	38	0	0.015	0.017	0.015	0.016	1.330	0.023	0.286	52	365	4175	7143	-6.052	62	4113	117	7026	0
7	20	1	""	"STM4440"	14410	19040	100	132	136	33	70	73	20	92	77	0	4635	5135	2433	52	135	754	100	100	0	0.014	0.013	0.014	0.015	1.308	0.012	0.697	80	466	4645	5149	-6.208	62	4583	66	5083	0
7	21	1	""	"STM4447"	14590	19040	100	196	216	91	72	74	17	98	97	0	7086	7693	3933	52	63	50	100	100	0	0.018	0.019	0.019	0.018	1.267	0.019	0.909	80	454	7158	7785	-5.826	124	7034	144	7641	0
7	22	1	""	"STM4464"	14760	19040	110	558	545	77	72	74	19	100	100	0	31200	30479	3029	53	195	681	100	100	0	0.016	0.016	0.016	0.016	1.131	0.015	0.963	80	526	31633	30899	-6.002	486	31147	473	30426	0
7	23	1	"idnO"	"STM4483"	14950	19040	100	370	345	107	73	75	20	100	98	0	20311	18743	5523	54	220	737	100	100	0	0.015	0.015	0.015	0.015	1.154	0.015	0.943	80	440	20554	18961	-6.092	297	20257	272	18689	0
7	24	1	""	"STM4488"	15110	19040	100	157	159	48	71	74	18	95	90	0	6333	6422	2585	54	76	100	100	100	0	0.014	0.014	0.015	0.015	1.267	0.014	0.797	80	462	6365	6456	-6.190	86	6279	88	6368	0
7	1	2	"hydH"	"STM4173"	11030	19230	100	1494	1536	461	64	66	16	100	100	0	16938	17599	4694	50	60	57	100	100	0	0.085	0.084	0.084	0.083	1.131	0.084	0.984	80	464	18318	19021	-3.562	1430	16888	1472	17549	0
7	2	2	"yciG"	"STM1728"	11210	19220	100	95	96	29	60	63	16	73	52	0	1965	2015	1152	50	62	59	100	100	0	0.018	0.018	0.022	0.022	1.674	0.016	0.473	80	450	1950	2001	-5.774	35	1915	36	1965	0
7	3	2	"yihU"	"STM4023"	11380	19230	100	117	129	54	61	63	14	90	76	0	9215	9624	5680	49	58	42	100	100	0	0.006	0.007	0.012	0.013	1.429	0.007	0.807	80	420	9222	9643	-7.355	56	9166	68	9575	0
7	4	2	"yihP"	"STM4018"	11560	19220	100	108	121	47	63	65	14	88	76	0	5556	6130	4055	49	61	46	100	100	0	0.008	0.010	0.013	0.014	1.267	0.010	0.788	80	439	5552	6139	-6.935	45	5507	58	6081	0
7	5	2	"pepB"	"STM2536"	11740	19220	100	617	706	519	63	65	14	100	100	0	3651	4109	3177	50	57	29	100	100	0	0.154	0.158	0.158	0.155	1.238	0.159	0.972	80	451	4155	4702	-2.700	554	3601	643	4059	0
7	6	2	"atpF"	"STM3869"	11920	19230	100	5846	5613	2217	65	71	35	100	100	0	4565	4383	1582	51	57	32	100	100	0	1.281	1.281	1.278	1.271	1.105	1.301	0.989	80	420	10295	9880	0.357	5781	4514	5548	4332	0
7	7	2	"sinI"	"STM2516"	12090	19230	100	127	132	40	66	76	74	31	3	0	5054	4978	2147	51	66	99	100	100	0	0.012	0.013	0.015	0.016	1.412	0.012	0.383	80	427	5064	4993	-6.358	61	5003	66	4927	0
7	8	2	""	"STM1056"	12280	19220	90	101	106	43	65	66	15	71	53	0	866	1235	1135	51	57	21	100	100	0	0.044	0.035	0.040	0.036	1.802	0.033	0.651	52	372	851	1225	-4.501	36	815	41	1184	0
7	9	2	"sitB"	"STM2862"	12450	19230	100	9546	9034	3222	67	76	39	100	100	0	4143	3864	1434	51	56	20	100	100	0	2.316	2.352	2.345	2.400	1.130	2.335	0.990	80	442	13571	12780	1.212	9479	4092	8967	3813	0
7	10	2	"cytR"	"STM4094"	12630	19230	100	451	462	214	67	75	39	100	98	0	4757	4555	1651	51	60	34	100	100	0	0.082	0.088	0.083	0.084	1.290	0.088	0.839	80	430	5090	4899	-3.615	384	4706	395	4504	0
7	11	2	"bcfF"	"STM0026"	12800	19230	100	172	182	65	65	67	18	96	90	0	6408	6127	2724	52	64	92	100	100	0	0.017	0.019	0.019	0.019	1.385	0.019	0.853	80	449	6463	6192	-5.892	107	6356	117	6075	0
7	12	2	"gmk"	"STM3740"	12990	19230	100	5943	6116	1040	68	107	192	100	100	0	11673	12143	2067	53	148	442	100	100	0	0.506	0.500	0.504	0.500	1.068	0.497	0.986	80	440	17495	18138	-0.984	5875	11620	6048	12090	0
7	13	2	"srgA"	"PSLT011"	13160	19220	100	1194	1188	385	70	113	198	97	93	0	18341	17975	5166	52	171	465	100	100	0	0.061	0.062	0.061	0.061	1.189	0.062	0.891	80	408	19413	19041	-4.024	1124	18289	1118	17923	0
7	14	2	"ppx"	"STM2502"	13340	19220	100	1224	1227	451	72	74	21	100	100	0	17645	17303	5835	53	138	579	100	100	0	0.065	0.067	0.067	0.065	1.197	0.068	0.982	80	421	18744	18405	-3.933	1152	17592	1155	17250	0
7	15	2	""	"STM4258"	13510	19220	100	1225	1221	347	71	73	21	100	100	0	6062	5931	1660	52	75	91	100	100	0	0.192	0.196	0.195	0.194	1.151	0.196	0.982	80	430	7164	7029	-2.381	1154	6010	1150	5879	0
7	16	2	""	"STM4261"	13690	19230	100	7093	6700	1701	72	88	57	100	100	0	12725	12050	2962	53	92	125	100	100	0	0.554	0.552	0.551	0.554	1.087	0.551	0.987	80	452	19693	18625	-0.852	7021	12672	6628	11997	0
7	17	2	""	"STM4261"	13870	19220	100	2982	2800	777	75	106	163	100	100	0	9453	8765	2481	53	149	607	100	97	0	0.309	0.313	0.310	0.317	1.193	0.308	0.982	80	452	12307	11437	-1.693	2907	9400	2725	8712	0
7	18	2	"yjcB"	"STM4263"	14050	19220	100	3287	3531	2110	77	100	110	100	100	0	2956	3022	1593	53	121	444	98	96	0	1.106	1.163	1.140	1.158	1.146	1.215	0.968	80	442	6113	6423	0.145	3210	2903	3454	2969	0
7	19	2	"livF"	"STM3560"	14220	19220	90	167	183	77	73	86	55	80	38	0	1412	1551	711	53	85	228	100	100	0	0.069	0.073	0.071	0.068	1.405	0.082	0.669	52	386	1453	1608	-3.854	94	1359	110	1498	0
7	20	2	"fljA"	"STM2770"	14410	19220	100	428	484	284	73	76	31	98	98	0	5329	6482	4701	52	86	220	100	100	0	0.067	0.064	0.064	0.064	1.230	0.061	0.956	80	448	5632	6841	-3.894	355	5277	411	6430	0
7	21	2	"ada"	"STM2265"	14580	19230	100	269	302	115	72	75	18	100	100	0	4580	4967	1889	52	78	82	100	100	0	0.044	0.047	0.046	0.045	1.226	0.048	0.934	80	406	4725	5145	-4.523	197	4528	230	4915	0
7	22	2	"ssaV"	"STM1414"	14740	19220	90	150	146	39	75	77	19	90	76	0	3639	3618	1444	53	131	385	100	98	0	0.021	0.020	0.020	0.022	1.373	0.018	0.668	52	372	3661	3636	-5.579	75	3586	71	3565	0
7	23	2	"fimC"	"STM0545"	14940	19220	100	102	105	29	75	76	18	66	38	0	3782	3948	1800	54	106	317	100	100	0	0.007	0.008	0.013	0.014	1.314	0.008	0.401	80	446	3755	3924	-7.109	27	3728	30	3894	0
7	24	2	"malK"	"STM4230"	15110	19220	100	102	109	33	73	75	17	62	43	0	2392	2833	1369	54	65	47	100	100	0	0.012	0.013	0.016	0.017	1.432	0.013	0.472	80	452	2367	2815	-6.333	29	2338	36	2779	0
7	1	3	"era"	"STM2580"	11030	19410	100	1283	1283	661	63	65	15	100	100	0	6358	6207	3011	50	55	26	100	100	0	0.193	0.198	0.194	0.191	1.266	0.202	0.979	80	462	7528	7377	-2.370	1220	6308	1220	6157	0
7	2	3	"pabB"	"STM1824"	11190	19410	90	138	148	56	63	65	15	98	90	0	1010	1127	643	50	58	28	100	100	0	0.078	0.079	0.076	0.075	1.661	0.079	0.817	52	372	1035	1162	-3.678	75	960	85	1077	0
7	3	3	"iacP"	"STM2881"	11380	19410	100	1833	2010	1249	62	69	33	100	100	0	2689	2906	1816	50	61	44	100	100	0	0.671	0.682	0.679	0.676	1.161	0.679	0.966	80	460	4410	4804	-0.575	1771	2639	1948	2856	0
7	4	3	"invJ"	"STM2892"	11550	19410	90	1956	1876	655	66	79	50	100	100	0	5077	4807	1709	52	78	119	100	100	0	0.376	0.381	0.384	0.379	1.234	0.376	0.983	52	372	6915	6565	-1.411	1890	5025	1810	4755	0
7	5	3	"eutM"	"STM2465"	11730	19410	90	84	94	28	65	71	39	30	3	0	1188	1418	1065	51	69	111	100	100	0	0.017	0.021	0.026	0.026	1.741	0.017	0.341	52	381	1156	1396	-5.903	19	1137	29	1367	0
7	6	3	"eutB"	"STM2458"	11910	19410	100	80	89	35	63	66	16	50	25	0	1187	1401	971	51	54	14	100	100	0	0.015	0.019	0.020	0.024	1.910	0.020	0.373	80	452	1153	1376	-6.062	17	1136	26	1350	0
7	7	3	"prsA"	"STM1780"	12100	19400	110	4379	5386	2945	68	130	322	100	100	0	5266	6123	2964	52	133	396	100	100	0	0.827	0.876	0.849	0.850	1.125	0.903	0.982	80	478	9525	11389	-0.274	4311	5214	5318	6071	0
7	8	3	"pgtP"	"STM2399"	12270	19410	100	190	201	81	68	135	336	1	0	0	7407	7357	2377	52	164	419	100	100	0	0.017	0.018	0.018	0.018	1.442	0.017	0.036	80	439	7477	7438	-5.914	122	7355	133	7305	0
7	9	3	"parE"	"STM3181"	12450	19410	100	181	193	73	66	68	17	97	95	0	757	877	405	51	78	97	100	98	0	0.163	0.154	0.145	0.144	1.445	0.151	0.842	80	432	821	953	-2.618	115	706	127	826	0
7	10	3	"mutY"	"STM3110"	12620	19400	90	282	316	121	64	67	15	100	100	0	2889	3126	1206	53	67	82	100	100	0	0.077	0.082	0.080	0.080	1.199	0.082	0.937	52	365	3054	3325	-3.701	218	2836	252	3073	0
7	11	3	"gdhA"	"STM1299"	12810	19410	100	465	467	175	65	67	15	100	100	0	2788	2728	972	52	65	76	100	100	0	0.146	0.150	0.149	0.147	1.174	0.152	0.956	80	451	3136	3078	-2.774	400	2736	402	2676	0
7	12	3	"fliN"	"STM1977"	12990	19410	100	935	913	341	66	71	50	100	100	0	4779	4556	1613	52	64	114	100	100	0	0.184	0.188	0.185	0.185	1.164	0.190	0.978	80	417	5596	5351	-2.443	869	4727	847	4504	0
7	13	3	""	"STM2630"	13150	19400	100	71	75	20	69	70	17	23	7	0	648	877	652	52	74	134	88	87	0	0.003	0.007	0.024	0.035	3.207	0.008	0.064	80	332	598	831	-8.219	2	596	6	825	-50
[truncated: 632,266 more chars]
