# Supplementary material for: BABAR: an R package to simplify the normalisation of common reference design microarray-based transcriptomic datasets
Source: BMC Bioinformatics. 2010 Feb 3;11:73. doi: 10.1186/1471-2105-11-73 (PMC2829013; doi:10.1186/1471-2105-11-73)
Supplement: Additional file 3 — Dataset 1. The unprocessed microarray data files from a heterogeneous 'problem' dataset describing the transcriptomic changes for Salmonella internalised within mammalian cells. [file 1471-2105-11-73-S3.ZIP › E6h-73B.gpr]

ATF	1.0
27	43    
"Type=GenePix Results 1.4"
"DateTime=2003/04/11 08:45:17"
"Settings=U:\From ifrnnts19\hautefor3\Microarrays\Results gridding\12480373A (I2).gps"
"GalFile=\\Fr-netapp1a\hintoncom\Array lists\STPLMar2003.gal"
"Scanner=GenePix 4000A [48450]"
"Comment=Intracellular 6h with FBS"
"PixelSize=10"
"ImageName=635 nm	532 nm"
"FileName=\\Fr-netapp1a\hintoncom\Isa\microarray scans\12480373B (I2).tif	\\Fr-netapp1a\hintoncom\Isa\microarray scans\12480373B (I2).tif"
"PMTVolts=600	540"
"ScanPower=100	100"
"FocusPosition=0"
"NormalizationFactor:RatioOfMedians=3.45314"
"NormalizationFactor:RatioOfMeans=3.43376"
"NormalizationFactor:MedianOfRatios=3.42934"
"NormalizationFactor:MeanOfRatios=3.42096"
"NormalizationFactor:RegressionRatio=3.38563"
"JpegImage=U:\From ifrnnts19\hautefor3\Microarrays\Results gridding\12480373B (I2).jpg"
"RatioFormulation=W1/W2 (635 nm/532 nm)"
"Barcode="
"ImageOrigin=1120, 41840"
"JpegOrigin=1790, 42300"
"Creator=GenePix Pro 3.0.6.90"
"Temperature=34.53"
"LaserPower=1.7	1.82"
"LaserOnTime=6379	57809"
"Supplier="
"Block"	"Column"	"Row"	"Name"	"ID"	"X"	"Y"	"Dia."	"F635 Median"	"F635 Mean"	"F635 SD"	"B635 Median"	"B635 Mean"	"B635 SD"	"% > B635+1SD"	"% > B635+2SD"	"F635 % Sat."	"F532 Median"	"F532 Mean"	"F532 SD"	"B532 Median"	"B532 Mean"	"B532 SD"	"% > B532+1SD"	"% > B532+2SD"	"F532 % Sat."	"Ratio of Medians"	"Ratio of Means"	"Median of Ratios"	"Mean of Ratios"	"Ratios SD"	"Rgn Ratio"	"Rgn R�"	"F Pixels"	"B Pixels"	"Sum of Medians"	"Sum of Means"	"Log Ratio"	"F635 Median - B635"	"F532 Median - B532"	"F635 Mean - B635"	"F532 Mean - B532"	"Flags"
1	1	1	"yiiD"	"STM4029"	2000	42560	90	1115	1228	531	53	58	26	100	100	0	9424	10764	5025	54	60	47	100	100	0	0.113	0.110	0.110	0.110	1.124	0.108	0.968	52	398	10432	11885	-3.141	1062	9370	1175	10710	0
1	2	1	"yjiY"	"STM4532"	2170	42560	100	437	546	412	51	52	11	100	98	0	5775	6769	4299	53	54	7	100	100	0	0.067	0.074	0.069	0.067	1.288	0.080	0.955	80	474	6108	7211	-3.890	386	5722	495	6716	0
1	3	1	"glpG"	"STM3524"	2340	42560	90	1308	1454	581	52	55	24	100	100	0	11258	12834	5423	54	77	190	100	100	0	0.112	0.110	0.111	0.110	1.106	0.107	0.964	52	378	12460	14182	-3.157	1256	11204	1402	12780	0
1	4	1	"yhjC"	"STM3607"	2520	42560	100	453	481	175	51	54	23	100	97	0	15842	16981	6459	55	74	172	100	100	0	0.025	0.025	0.026	0.026	1.278	0.025	0.949	80	466	16189	17356	-5.295	402	15787	430	16926	0
1	5	1	"dacB"	"STM3300"	2710	42560	140	1355	1404	303	51	52	12	100	100	0	21213	22512	5047	54	55	14	100	100	0	0.062	0.060	0.061	0.060	1.133	0.059	0.975	156	813	22463	23811	-4.020	1304	21159	1353	22458	0
1	6	1	"yqjD"	"STM3229"	2880	42560	90	922	1035	485	52	53	12	100	100	0	3767	4305	1829	54	56	12	100	100	0	0.234	0.231	0.229	0.228	1.119	0.235	0.977	52	353	4583	5234	-2.093	870	3713	983	4251	0
1	7	1	"yfhP"	"STM2544"	3050	42550	90	9383	10374	5087	51	90	310	100	100	0	4916	5104	2398	55	82	225	100	100	0	1.920	2.045	2.011	2.053	1.179	2.043	0.978	52	399	14193	15372	0.941	9332	4861	10323	5049	0
1	8	1	""	"STM0660"	3240	42550	90	297	338	126	52	80	278	36	5	0	15181	16566	5663	55	78	190	100	100	0	0.016	0.017	0.017	0.017	1.183	0.017	0.948	52	399	15371	16797	-5.948	245	15126	286	16511	0
1	9	1	""	"STM0672"	3420	42560	100	312	311	126	52	53	13	100	98	0	13141	13133	6161	53	57	38	100	100	0	0.020	0.020	0.020	0.020	1.325	0.020	0.964	80	484	13348	13339	-5.654	260	13088	259	13080	0
1	10	1	"nagB"	"STM0684"	3600	42560	100	1599	1668	433	51	51	12	100	100	0	16898	17994	4548	53	54	9	100	100	0	0.092	0.090	0.090	0.090	1.241	0.088	0.963	80	463	18393	19558	-3.444	1548	16845	1617	17941	0
1	11	1	"ybfN"	"STM0688"	3760	42550	90	104	107	32	51	52	12	98	88	0	4149	4639	2068	54	66	100	100	100	0	0.013	0.012	0.014	0.015	1.221	0.012	0.738	52	374	4148	4641	-6.272	53	4095	56	4585	0
1	12	1	"eutH"	"STM2460"	3950	42550	90	560	543	157	52	53	12	100	100	0	14656	14244	3625	57	69	84	100	100	0	0.035	0.035	0.034	0.034	1.144	0.034	0.962	52	399	15107	14678	-4.845	508	14599	491	14187	0
1	13	1	"ubiE"	"STM3970"	4130	42560	100	10287	9690	1912	53	53	12	100	100	0	29212	27413	5768	56	62	48	100	100	0	0.351	0.352	0.351	0.353	1.145	0.348	0.978	80	474	39390	36994	-1.510	10234	29156	9637	27357	0
1	14	1	""	"STM3966"	4300	42550	90	5197	5472	1424	53	62	75	100	100	0	33060	33109	2551	58	136	708	100	100	0	0.156	0.164	0.156	0.159	1.221	0.177	0.932	52	378	38146	38470	-2.682	5144	33002	5419	33051	0
1	15	1	"yigL"	"STM3962"	4490	42550	100	5703	5443	1737	53	61	66	100	100	0	27680	26596	5639	56	114	621	100	100	0	0.205	0.203	0.201	0.195	1.332	0.200	0.916	80	485	33274	31930	-2.290	5650	27624	5390	26540	0
1	16	1	"recQ"	"STM3958"	4660	42550	90	1781	1965	724	57	60	16	100	100	0	14619	16263	6546	56	59	22	100	100	0	0.118	0.118	0.121	0.119	1.230	0.118	0.934	52	370	16287	18115	-3.078	1724	14563	1908	16207	0
1	17	1	"yigG"	"STM3954"	4830	42550	90	3029	3305	1282	55	66	86	100	100	0	17872	18420	2183	56	116	537	100	100	0	0.167	0.177	0.163	0.167	1.378	0.183	0.856	52	386	20790	21614	-2.583	2974	17816	3250	18364	0
1	18	1	"yigB"	"STM3950"	5020	42550	100	4682	4698	1202	54	62	77	100	100	0	24376	23189	4489	55	100	480	100	100	0	0.190	0.201	0.195	0.198	1.238	0.201	0.947	80	484	28949	27778	-2.394	4628	24321	4644	23134	0
1	19	1	"sgaB"	"STM4384"	5190	42550	90	84	89	27	53	54	12	86	63	0	5764	6343	2429	56	59	27	100	100	0	0.005	0.006	0.013	0.013	1.214	0.006	0.604	52	371	5739	6323	-7.525	31	5708	36	6287	0
1	20	1	"cycA"	"STM4398"	5370	42560	110	2410	2250	572	53	55	13	100	100	0	30950	29499	6375	55	57	23	100	100	0	0.076	0.075	0.076	0.070	1.342	0.075	0.984	80	536	33252	31641	-3.712	2357	30895	2197	29444	0
1	21	1	"ytfM"	"STM4409"	5540	42550	90	1334	1443	561	54	60	43	100	100	0	16490	16966	6438	55	132	620	100	100	0	0.078	0.082	0.083	0.082	1.110	0.081	0.983	52	384	17715	18300	-3.683	1280	16435	1389	16911	0
1	22	1	""	"STM4418"	5730	42560	100	486	474	150	52	58	39	98	98	0	27641	27647	9368	55	115	554	100	100	0	0.016	0.015	0.015	0.015	1.135	0.015	0.979	80	483	28020	28014	-5.990	434	27586	422	27592	0
1	23	1	""	"STM4422"	5900	42550	90	69	72	15	53	55	13	59	28	0	6237	6091	955	56	62	50	100	100	0	0.003	0.003	0.000	0.000	1.000	0.003	0.245	52	371	6197	6054	-8.594	16	6181	19	6035	0
1	24	1	"srfJ"	"STM4426"	6080	42560	100	333	326	60	53	54	13	100	100	0	38285	35926	8325	56	61	43	100	100	0	0.007	0.008	0.012	0.015	1.525	0.007	0.956	80	516	38509	36143	-7.093	280	38229	273	35870	0
1	1	2	"yaiC"	"STM0385"	1990	42750	90	509	514	103	54	55	15	100	100	0	16739	17434	3362	54	72	173	100	100	0	0.027	0.026	0.027	0.026	1.163	0.026	0.963	52	400	17140	17840	-5.197	455	16685	460	17380	0
1	2	2	"mopB"	"STM4329"	2170	42740	90	7542	8544	4400	52	55	24	100	100	0	2436	2815	1373	54	72	176	100	100	0	3.144	3.076	3.040	3.073	1.149	3.130	0.962	52	381	9872	11253	1.653	7490	2382	8492	2761	0
1	3	2	"phoP"	"STM1231"	2350	42750	100	6561	6668	3439	52	54	21	100	100	0	9716	10048	4627	53	57	62	100	100	0	0.674	0.662	0.669	0.651	1.232	0.678	0.979	80	461	16172	16611	-0.570	6509	9663	6616	9995	0
1	4	2	"otsA"	"STM1928"	2520	42740	90	579	611	155	52	53	12	100	100	0	19748	20592	5498	55	69	139	100	100	0	0.027	0.027	0.027	0.027	1.122	0.027	0.973	52	378	20220	21096	-5.224	527	19693	559	20537	0
1	5	2	"thiF"	"STM4162"	2710	42730	90	114	126	38	52	53	13	100	98	0	10039	11304	4229	54	64	94	100	100	0	0.006	0.007	0.011	0.011	1.037	0.007	0.822	52	366	10047	11324	-7.331	62	9985	74	11250	0
1	6	2	"hemE"	"STM4167"	2890	42740	90	1165	1556	1050	51	52	13	100	100	0	10199	11950	7673	54	55	14	100	100	0	0.110	0.127	0.120	0.123	1.194	0.129	0.968	52	388	11259	13401	-3.187	1114	10145	1505	11896	0
1	7	2	"bfr"	"STM3443"	3060	42740	90	6315	6550	1431	51	55	31	100	100	0	7553	7710	1783	54	57	25	100	100	0	0.835	0.849	0.845	0.855	1.105	0.840	0.984	52	394	13763	14155	-0.260	6264	7499	6499	7656	0
1	8	2	"stfA"	"STM0195"	3240	42740	90	122	126	34	50	55	31	92	61	0	6609	7293	2550	53	57	30	100	100	0	0.011	0.010	0.013	0.014	1.261	0.010	0.781	52	386	6628	7316	-6.509	72	6556	76	7240	0
1	9	2	"hemL"	"STM0202"	3410	42740	90	399	462	254	49	51	17	100	100	0	2170	2500	1366	53	59	60	100	100	0	0.165	0.169	0.167	0.166	1.148	0.170	0.972	52	373	2467	2860	-2.597	350	2117	413	2447	0
1	10	2	"eutD"	"STM2466"	3580	42740	90	61	65	18	49	52	18	38	19	0	1920	2318	1175	53	72	114	100	100	0	0.006	0.007	0.014	0.014	1.219	0.007	0.278	52	375	1879	2281	-7.282	12	1867	16	2265	0
1	11	2	"crr"	"STM2433"	3770	42740	100	3510	3712	1782	50	52	13	100	100	0	6595	6882	2985	53	63	88	100	100	0	0.529	0.536	0.530	0.530	1.226	0.545	0.973	80	479	10002	10491	-0.919	3460	6542	3662	6829	0
1	12	2	"prpD"	"STM0370"	3950	42740	90	68	70	18	51	53	12	55	34	0	2634	2655	758	54	57	25	100	100	0	0.007	0.007	0.013	0.014	1.322	0.006	0.188	52	387	2597	2620	-7.246	17	2580	19	2601	0
1	13	2	"spaQ"	"STM2889"	4120	42730	90	869	911	254	52	56	40	100	100	0	8235	8679	2723	55	90	330	100	100	0	0.100	0.100	0.099	0.100	1.118	0.097	0.973	52	373	8997	9483	-3.324	817	8180	859	8624	0
1	14	2	"yfeJ"	"STM2437"	4300	42730	90	307	326	71	51	57	39	100	100	0	13899	14505	2733	56	92	321	100	100	0	0.018	0.019	0.018	0.019	1.170	0.019	0.942	52	394	14099	14724	-5.757	256	13843	275	14449	0
1	15	2	"fabH"	"STM1193"	4470	42730	90	6320	6514	1222	53	76	185	100	100	0	20846	21793	4147	55	133	648	100	100	0	0.301	0.297	0.298	0.298	1.113	0.292	0.979	52	382	27058	28199	-1.730	6267	20791	6461	21738	0
1	16	2	"flgN"	"STM1171"	4660	42740	100	1600	1503	476	55	74	164	100	98	0	9301	8805	2734	55	114	573	100	100	0	0.167	0.165	0.163	0.166	1.161	0.165	0.985	80	488	10791	10198	-2.581	1545	9246	1448	8750	0
1	17	2	"phsC"	"STM2063"	4840	42740	100	343	329	94	53	54	13	98	97	0	22115	21077	5696	55	57	19	100	100	0	0.013	0.013	0.013	0.013	1.142	0.013	0.958	80	451	22350	21298	-6.249	290	22060	276	21022	0
1	18	2	"pefB"	"PSLT019"	5010	42730	90	115	117	29	54	56	16	100	82	0	16552	16701	2920	55	65	79	100	100	0	0.004	0.004	0.000	0.000	1.000	0.004	0.668	52	372	16558	16709	-8.079	61	16497	63	16646	0
1	19	2	""	"PSLT046"	5190	42740	100	6614	6315	2361	54	55	13	100	100	0	16381	15204	5262	55	62	69	100	100	0	0.402	0.413	0.414	0.404	1.303	0.415	0.981	80	480	22886	21410	-1.315	6560	16326	6261	15149	0
1	20	2	"rlgA"	"PSLT045"	5380	42740	100	2449	3363	2773	54	56	13	100	100	0	4820	6185	4657	54	55	8	100	100	0	0.503	0.540	0.526	0.493	1.390	0.560	0.965	80	430	7161	9440	-0.993	2395	4766	3309	6131	0
1	21	2	"udp"	"STM3968"	5540	42740	90	512	567	196	53	58	33	100	100	0	4946	5688	2199	54	97	353	100	100	0	0.094	0.091	0.092	0.091	1.159	0.089	0.958	52	369	5351	6148	-3.414	459	4892	514	5634	0
1	22	2	"hns"	"STM1751"	5730	42740	100	2426	3127	2801	52	74	205	100	98	0	1844	2329	1931	54	102	394	96	90	0	1.326	1.352	1.334	1.331	1.311	1.406	0.923	80	450	4164	5350	0.407	2374	1790	3075	2275	0
1	23	2	"prgI"	"STM2873"	5900	42730	90	2203	4845	6318	54	74	148	100	100	0	1008	1976	2498	55	64	60	100	100	0	2.255	2.494	2.381	2.455	1.283	2.546	0.967	52	373	3102	6712	1.173	2149	953	4791	1921	0
1	24	2	"prfC"	"STM4560"	6070	42740	90	328	393	216	54	77	152	92	46	0	2041	2498	1491	56	94	261	100	100	0	0.138	0.139	0.133	0.136	1.326	0.127	0.879	52	372	2259	2781	-2.857	274	1985	339	2442	0
1	1	3	"iclR"	"STM4187"	1990	42920	90	273	296	76	53	54	13	100	100	0	5824	6223	1521	53	54	11	100	100	0	0.038	0.039	0.039	0.039	1.194	0.039	0.940	52	392	5991	6413	-4.713	220	5771	243	6170	0
1	2	3	"hisQ"	"STM2353"	2160	42920	90	1085	1096	327	52	54	16	100	100	0	15376	15766	4671	53	63	109	100	100	0	0.067	0.066	0.067	0.066	1.099	0.066	0.986	52	394	16356	16757	-3.891	1033	15323	1044	15713	0
1	3	3	"rpsP"	"STM2676"	2350	42920	90	1229	2877	4210	52	54	16	100	100	0	795	1662	2256	54	63	111	98	94	0	1.588	1.757	1.613	1.703	1.353	1.871	0.932	52	371	1918	4433	0.668	1177	741	2825	1608	0
1	4	3	"ilvH"	"STM0117"	2520	42920	90	310	414	255	51	52	12	100	100	0	4667	6581	4401	54	56	22	100	100	0	0.056	0.056	0.052	0.054	1.244	0.054	0.924	52	388	4872	6890	-4.155	259	4613	363	6527	0
1	5	3	"putP"	"STM1125"	2700	42920	90	214	253	114	50	51	12	100	100	0	4984	5819	2716	53	61	63	100	100	0	0.033	0.035	0.034	0.033	1.248	0.036	0.948	52	401	5095	5969	-4.910	164	4931	203	5766	0
1	6	3	"hfq"	"STM4361"	2880	42930	100	1294	1998	2581	50	52	12	100	100	0	1119	1618	2019	53	59	57	100	100	0	1.167	1.245	1.183	1.234	1.257	1.273	0.969	80	471	2310	3513	0.223	1244	1066	1948	1565	0
1	7	3	"cbiK"	"STM2025"	3060	42920	90	117	129	36	51	52	12	100	98	0	7329	7191	1675	53	55	20	100	100	0	0.009	0.011	0.013	0.013	1.241	0.011	0.806	52	381	7342	7216	-6.785	66	7276	78	7138	0
1	8	3	"cboQ"	"STM2021"	3240	42920	100	179	182	43	50	51	11	100	100	0	9530	9138	2204	52	56	24	100	100	0	0.014	0.015	0.015	0.015	1.233	0.014	0.908	80	452	9607	9218	-6.199	129	9478	132	9086	0
1	9	3	"umuD"	"STM1998"	3410	42920	90	114	150	121	50	51	12	100	98	0	3402	5107	4973	53	67	108	100	100	0	0.019	0.020	0.019	0.019	1.359	0.022	0.926	52	380	3413	5154	-5.710	64	3349	100	5054	0
1	10	3	"uhpB"	"STM3789"	3590	42910	90	69	75	29	51	52	13	57	30	0	1092	1445	915	54	65	80	100	100	0	0.017	0.017	0.023	0.021	1.548	0.018	0.486	52	389	1056	1415	-5.850	18	1038	24	1391	0
1	11	3	"trpC"	"STM1725"	3780	42920	100	143	153	48	50	52	12	98	98	0	3749	4011	1459	54	56	21	100	100	0	0.025	0.026	0.025	0.025	1.422	0.025	0.841	80	461	3788	4060	-5.312	93	3695	103	3957	0
1	12	3	"rpoN"	"STM3320"	3950	42920	90	178	182	62	51	53	13	100	100	0	1182	1362	647	54	55	8	100	100	0	0.113	0.100	0.102	0.099	1.347	0.102	0.901	52	372	1255	1439	-3.151	127	1128	131	1308	0
1	13	3	"phnW"	"STM0431"	4130	42920	100	430	422	132	52	54	14	100	100	0	15925	15163	4770	54	57	42	100	100	0	0.024	0.024	0.024	0.024	1.213	0.024	0.972	80	471	16249	15479	-5.392	378	15871	370	15109	0
1	14	3	""	"STM4141"	4310	42930	100	294	297	97	51	53	14	98	98	0	2308	2333	813	55	55	8	100	100	0	0.108	0.108	0.108	0.106	1.282	0.107	0.944	80	447	2496	2524	-3.213	243	2253	246	2278	0
1	15	3	""	"STM0346"	4470	42910	90	330	325	83	53	56	21	100	98	0	15229	14715	3363	54	164	816	100	100	0	0.018	0.019	0.018	0.018	1.156	0.019	0.953	52	372	15452	14933	-5.776	277	15175	272	14661	0
1	16	3	""	"STM1042"	4650	42930	90	220	246	71	54	57	21	100	100	0	9224	9828	2658	55	165	759	100	100	0	0.018	0.020	0.019	0.019	1.260	0.019	0.894	52	391	9335	9965	-5.788	166	9169	192	9773	0
1	17	3	"sirC"	"STM1774"	4830	42910	90	295	324	109	54	55	13	100	100	0	7253	7899	3164	55	73	153	100	100	0	0.033	0.034	0.035	0.034	1.158	0.034	0.960	52	380	7439	8114	-4.900	241	7198	270	7844	0
1	18	3	"orf70"	"STM1388"	5000	42920	90	299	361	260	55	58	18	100	100	0	3435	4043	3130	55	71	108	100	100	0	0.072	0.077	0.074	0.075	1.227	0.078	0.956	52	394	3624	4294	-3.792	244	3380	306	3988	0
1	19	3	"traB"	"PSLT081"	5190	42920	90	220	226	45	54	57	17	100	100	0	27692	29443	5015	55	86	220	100	100	0	0.006	0.006	0.000	0.000	1.000	0.006	0.928	52	386	27803	29560	-7.379	166	27637	172	29388	0
1	20	3	"trbI"	"PSLT089"	5370	42920	100	93	101	37	52	54	12	90	77	0	7665	7989	3697	55	73	188	100	100	0	0.005	0.006	0.013	0.014	1.305	0.006	0.688	80	442	7651	7983	-7.536	41	7610	49	7934	0
1	21	3	""	"PSLT093"	5550	42920	100	100	104	30	52	54	13	96	81	0	9365	9347	4046	55	56	26	100	100	0	0.005	0.006	0.012	0.012	1.206	0.005	0.718	80	442	9358	9344	-7.600	48	9310	52	9292	0
1	22	3	"traF"	"PSLT097"	5730	42920	100	237	233	62	55	74	210	23	0	0	25039	23885	6867	54	71	242	100	100	0	0.007	0.007	0.012	0.013	1.267	0.007	0.243	80	420	25167	24009	-7.101	182	24985	178	23831	0
1	23	3	"traG"	"PSLT101"	5900	42920	100	284	339	146	53	54	13	100	100	0	14366	16430	7988	54	55	8	100	100	0	0.016	0.017	0.017	0.017	1.233	0.017	0.950	80	438	14543	16662	-5.953	231	14312	286	16376	0
1	24	3	""	"PSLT106"	6080	42910	100	10723	11252	5748	53	55	19	100	100	0	9635	10257	4835	55	67	177	100	100	0	1.114	1.098	1.087	1.068	1.261	1.122	0.978	80	474	20250	21401	0.155	10670	9580	11199	10202	0
1	1	4	""	"STM1656"	1980	43110	90	862	910	216	52	55	19	100	100	0	25135	26125	5547	54	113	525	100	100	0	0.032	0.033	0.033	0.033	1.121	0.033	0.981	52	393	25891	26929	-4.953	810	25081	858	26071	0
1	2	4	""	"STM2716"	2170	43110	100	57	58	14	52	55	18	20	3	0	4035	3682	1484	55	128	487	97	93	0	0.001	0.002	0.015	0.016	1.404	0.002	0.046	80	467	3985	3633	-9.637	5	3980	6	3627	0
1	3	4	""	"STM2722"	2340	43100	100	61	65	21	54	59	22	21	8	0	1536	3236	3767	58	1381	4182	27	16	0	0.005	0.003	0.021	0.022	1.580	0.004	0.491	80	450	1485	3189	-7.722	7	1478	11	3178	-100
1	4	4	""	"STM1618"	2520	43100	90	286	295	52	52	55	15	100	100	0	17537	17939	2362	54	77	205	100	100	0	0.013	0.014	0.013	0.014	1.155	0.013	0.940	52	380	17717	18128	-6.223	234	17483	243	17885	0
1	5	4	""	"STM1675"	2700	43110	90	557	584	158	50	53	15	100	100	0	13895	14601	3630	54	78	203	100	100	0	0.037	0.037	0.036	0.036	1.134	0.036	0.964	52	395	14348	15081	-4.771	507	13841	534	14547	0
1	6	4	""	"STM1664"	2880	43100	90	917	955	219	51	54	14	100	100	0	14796	15285	3590	55	62	46	100	100	0	0.059	0.059	0.060	0.059	1.097	0.058	0.981	52	372	15607	16134	-4.089	866	14741	904	15230	0
1	7	4	"pyrH"	"STM0218"	3050	43100	90	4877	4983	1378	54	85	259	100	100	0	15525	16289	4192	55	149	705	100	100	0	0.312	0.304	0.308	0.301	1.108	0.303	0.985	52	388	20293	21163	-1.681	4823	15470	4929	16234	0
1	8	4	"accA"	"STM0232"	3240	43100	100	2314	2164	792	53	79	241	100	97	0	10828	10046	3461	55	131	655	100	100	0	0.210	0.211	0.210	0.209	1.115	0.212	0.986	80	448	13034	12102	-2.252	2261	10773	2111	9991	0
1	9	4	"panC"	"STM0181"	3410	43110	100	1234	1212	351	51	52	12	100	100	0	18971	18657	5075	54	55	9	100	100	0	0.063	0.062	0.062	0.061	1.132	0.063	0.987	80	438	20100	19764	-3.999	1183	18917	1161	18603	0
1	10	4	"sbmC"	"STM2061"	3580	43090	90	277	298	106	51	55	21	100	98	0	3450	3587	1308	55	91	256	100	100	0	0.067	0.070	0.067	0.067	1.262	0.074	0.951	52	388	3621	3779	-3.909	226	3395	247	3532	0
1	11	4	"yeeO"	"STM2013"	3770	43110	100	486	466	131	52	58	44	98	95	0	26456	25292	6542	55	85	232	100	100	0	0.016	0.016	0.016	0.017	1.151	0.017	0.967	80	472	26835	25651	-5.927	434	26401	414	25237	0
1	12	4	"rcsA"	"STM1982"	3950	43110	100	178	179	41	53	54	14	100	100	0	13480	13445	3764	55	56	10	100	100	0	0.009	0.009	0.011	0.011	1.107	0.009	0.904	80	438	13550	13516	-6.747	125	13425	126	13390	0
1	13	4	"yjbB"	"STM4189"	4120	43100	90	397	400	135	54	55	12	100	100	0	13342	14063	4341	56	62	40	100	100	0	0.026	0.025	0.024	0.024	1.164	0.025	0.969	52	365	13629	14353	-5.276	343	13286	346	14007	0
1	14	4	"ubiA"	"STM4234"	4310	43110	100	1768	1743	585	53	54	12	100	100	0	20186	19863	6389	56	61	37	100	100	0	0.085	0.085	0.085	0.084	1.159	0.085	0.984	80	427	21845	21497	-3.553	1715	20130	1690	19807	0
1	15	4	""	"STM4242"	4480	43100	100	666	659	100	55	57	17	100	100	0	35795	35145	4890	55	70	268	100	100	0	0.017	0.017	0.017	0.017	1.102	0.017	0.975	80	449	36351	35694	-5.870	611	35740	604	35090	0
1	16	4	""	"STM4272"	4660	43100	90	238	251	59	54	56	13	100	100	0	15648	16857	3859	56	64	53	100	100	0	0.012	0.012	0.012	0.012	1.135	0.012	0.935	52	357	15776	16998	-6.405	184	15592	197	16801	0
1	17	4	"yjcG"	"STM4273"	4830	43110	100	291	289	85	54	56	13	100	98	0	26613	25102	7157	55	61	45	100	100	0	0.009	0.009	0.011	0.011	1.092	0.009	0.951	80	446	26795	25282	-6.808	237	26558	235	25047	0
1	18	4	"sixA"	"STM2387"	5010	43100	100	1998	2008	761	54	56	12	100	100	0	6499	6515	2335	55	57	12	100	100	0	0.302	0.302	0.302	0.298	1.133	0.303	0.979	80	452	8388	8414	-1.729	1944	6444	1954	6460	0
1	19	4	"fes"	"STM0586"	5190	43100	90	1271	1762	1791	54	57	16	100	100	0	1344	1781	1508	55	56	9	100	100	0	0.944	0.990	0.953	0.961	1.188	1.095	0.915	52	380	2506	3434	-0.083	1217	1289	1708	1726	0
1	20	4	"maa"	"STM0472"	5370	43100	100	1382	1388	480	52	55	16	100	100	0	9981	10034	3214	55	56	9	100	100	0	0.134	0.134	0.133	0.131	1.144	0.135	0.981	80	442	11256	11315	-2.900	1330	9926	1336	9979	0
1	21	4	"ybbJ"	"STM0500"	5550	43100	100	841	918	481	53	54	13	100	100	0	4057	4480	2269	55	56	8	100	100	0	0.197	0.195	0.193	0.193	1.158	0.197	0.968	80	432	4790	5290	-2.344	788	4002	865	4425	0
1	22	4	"allD"	"STM0528"	5720	43090	90	200	200	42	54	56	13	100	100	0	17990	17926	2729	56	110	421	100	100	0	0.008	0.008	0.011	0.011	1.057	0.008	0.899	52	364	18080	18016	-6.941	146	17934	146	17870	0
1	23	4	"yfdH"	"STM0558"	5900	43090	90	164	166	40	54	56	14	100	100	0	20156	20719	5710	56	214	932	100	100	0	0.005	0.005	0.000	0.000	1.000	0.005	0.893	52	366	20210	20775	-7.514	110	20100	112	20663	0
1	24	4	""	"STM0573"	6080	43100	100	101	107	37	53	54	14	92	80	0	7212	7703	3419	55	139	740	100	100	0	0.007	0.007	0.012	0.012	1.141	0.007	0.763	80	484	7205	7702	-7.220	48	7157	54	7648	0
1	1	5	""	"STM1836"	1990	43290	100	633	590	227	52	54	12	100	100	0	19500	17396	6477	53	56	49	100	100	0	0.030	0.031	0.031	0.030	1.208	0.031	0.975	80	474	20028	17881	-5.065	581	19447	538	17343	0
1	2	5	"ycgN"	"STM1811"	2170	43300	100	1130	1071	365	54	56	12	100	100	0	14216	13177	4140	54	55	8	100	100	0	0.076	0.077	0.077	0.076	1.176	0.078	0.977	80	419	15238	14140	-3.718	1076	14162	1017	13123	0
1	3	5	"kdsA"	"STM1772"	2330	43280	90	3574	3169	1079	61	139	359	94	92	0	16677	14459	5289	64	5524	9040	82	11	0	0.211	0.216	0.216	0.229	1.446	0.118	0.464	52	365	20126	17503	-2.242	3513	16613	3108	14395	100
1	4	5	"galU"	"STM1752"	2520	43280	100	3021	2685	1101	59	132	333	90	88	0	20699	22110	11553	62	5858	9949	83	65	0	0.144	0.119	0.153	0.140	1.772	0.060	0.410	80	488	23599	24674	-2.801	2962	20637	2626	22048	-100
1	5	5	"yeaB"	"STM1825"	2710	43280	90	323	328	86	52	54	13	100	100	0	6885	7009	1715	55	55	8	100	100	0	0.040	0.040	0.040	0.039	1.161	0.039	0.952	52	381	7101	7230	-4.656	271	6830	276	6954	0
1	6	5	""	"STM1808"	2880	43280	90	777	779	138	52	53	13	100	100	0	9473	9573	1535	54	58	36	100	100	0	0.077	0.076	0.075	0.076	1.128	0.074	0.967	52	388	10144	10246	-3.700	725	9419	727	9519	0
1	7	5	""	"STM4011"	3060	43280	90	219	230	40	53	54	13	100	100	0	20191	21043	3730	55	66	85	100	100	0	0.008	0.008	0.012	0.012	1.131	0.008	0.925	52	389	20302	21165	-6.922	166	20136	177	20988	0
1	8	5	"yihG"	"STM3998"	3240	43290	100	422	430	126	52	53	12	100	100	0	14456	14531	4397	55	62	74	100	100	0	0.026	0.026	0.026	0.026	1.198	0.026	0.966	80	440	14771	14854	-5.282	370	14401	378	14476	0
1	9	5	"argC"	"STM4121"	3420	43290	100	1963	1856	482	51	53	12	100	100	0	13770	12841	2909	54	55	10	100	100	0	0.139	0.141	0.142	0.138	1.169	0.141	0.982	80	420	15628	14592	-2.843	1912	13716	1805	12787	0
1	10	5	"ego"	"STM4074"	3590	43290	100	114	120	39	51	56	43	77	26	0	12120	11362	3721	54	54	9	100	100	0	0.005	0.006	0.014	0.016	1.730	0.006	0.785	80	446	12129	11377	-7.581	63	12066	69	11308	0
1	11	5	"cpxP"	"STM4060"	3760	43290	90	6125	6259	681	53	75	214	100	100	0	7986	7990	763	55	82	218	100	100	0	0.766	0.782	0.782	0.781	1.067	0.770	0.980	52	367	14003	14141	-0.385	6072	7931	6206	7935	0
1	12	5	""	"Not LT2a86"	3940	43270	90	326	368	152	52	72	208	90	9	0	3907	4359	1909	54	123	422	100	100	0	0.071	0.073	0.069	0.073	1.232	0.069	0.925	52	371	4127	4621	-3.814	274	3853	316	4305	0
1	13	5	"smg"	"STM3404"	4120	43270	90	2507	2551	714	52	59	45	100	100	0	11254	11080	3038	54	118	383	100	100	0	0.219	0.227	0.225	0.228	1.126	0.221	0.977	52	388	13655	13525	-2.190	2455	11200	2499	11026	0
1	14	5	"rpsM"	"STM3418"	4300	43270	90	15850	15782	3167	53	72	117	100	100	0	4026	3929	759	55	93	277	100	100	0	3.978	4.060	4.098	4.065	1.104	4.064	0.975	52	370	19768	19603	1.992	15797	3971	15729	3874	0
1	15	5	"rpsH"	"STM3426"	4490	43280	100	18266	17295	6342	55	68	100	100	100	0	4181	4051	1338	55	60	41	100	100	0	4.414	4.314	4.339	4.158	1.216	4.420	0.979	80	451	22337	21236	2.142	18211	4126	17240	3996	0
1	16	5	"rpsQ"	"STM3431"	4660	43270	90	5107	5456	2400	57	61	32	100	100	0	3112	3241	1442	55	60	34	100	100	0	1.652	1.695	1.704	1.706	1.141	1.685	0.966	52	365	8107	8585	0.724	5050	3057	5399	3186	0
1	17	5	"rplV"	"STM3435"	4840	43280	100	18225	17036	3895	56	60	30	100	100	0	3736	3518	746	55	59	32	100	100	0	4.936	4.903	4.925	4.881	1.142	4.963	0.979	80	430	21850	20443	2.303	18169	3681	16980	3463	0
1	18	5	"rplC"	"STM3440"	5020	43280	100	33592	31295	10259	55	56	13	100	100	0	6385	5901	1913	55	56	8	100	100	0	5.298	5.344	5.416	5.597	1.294	5.370	0.984	80	420	39867	37086	2.405	33537	6330	31240	5846	0
1	19	5	"yjgA"	"STM4437"	5180	43280	90	1598	1582	496	55	59	40	100	100	0	11200	11094	3328	55	96	354	100	100	0	0.138	0.138	0.139	0.138	1.168	0.135	0.972	52	370	12688	12566	-2.853	1543	11145	1527	11039	0
1	20	5	"holC"	"STM4476"	5370	43270	90	654	744	362	54	60	40	100	100	0	4779	5446	2769	56	99	351	100	100	0	0.127	0.128	0.126	0.127	1.172	0.127	0.952	52	379	5323	6080	-2.977	600	4723	690	5390	0
1	21	5	"yjiE"	"STM4511"	5550	43280	100	355	371	97	53	55	13	100	100	0	12393	12076	3005	55	61	51	100	100	0	0.024	0.026	0.025	0.026	1.222	0.026	0.943	80	442	12640	12339	-5.352	302	12338	318	12021	0
1	22	5	"fhuF"	"STM4550"	5730	43280	100	2576	2754	952	53	55	13	100	100	0	9173	9704	2859	54	61	126	100	100	0	0.277	0.280	0.279	0.274	1.163	0.284	0.974	80	451	11642	12351	-1.854	2523	9119	2701	9650	0
1	23	5	"smp"	"STM4577"	5910	43270	100	291	290	66	54	55	13	100	100	0	8785	8602	2055	55	69	245	100	100	0	0.027	0.028	0.027	0.027	1.208	0.027	0.945	80	452	8967	8783	-5.203	237	8730	236	8547	0
1	24	5	"arcA"	"STM4598"	6090	43280	100	6064	5531	1662	54	56	13	100	100	0	11510	10778	2785	55	56	8	100	100	0	0.525	0.511	0.517	0.490	1.217	0.516	0.980	80	466	17465	16200	-0.931	6010	11455	5477	10723	0
1	1	6	""	"STM3548"	1990	43470	100	118	117	40	52	53	12	92	87	0	7463	8399	4286	53	54	8	100	100	0	0.009	0.008	0.011	0.012	1.386	0.008	0.836	80	484	7476	8411	-6.811	66	7410	65	8346	0
1	2	6	"yhgG"	"STM3507"	2170	43460	90	214	239	96	53	54	12	100	100	0	2752	3022	1483	54	54	9	100	100	0	0.060	0.063	0.062	0.062	1.180	0.062	0.952	52	362	2859	3154	-4.067	161	2698	186	2968	0
1	3	6	"nanA"	"STM3339"	2350	43470	100	382	380	95	54	61	93	100	92	0	16004	15733	4070	54	197	1193	100	100	0	0.021	0.021	0.021	0.021	1.175	0.021	0.967	80	472	16278	16005	-5.604	328	15950	326	15679	0
1	4	6	"mtgA"	"STM3326"	2520	43460	90	474	511	175	56	67	51	100	100	0	7839	8205	2896	58	2767	7085	69	3	0	0.054	0.056	0.055	0.055	1.148	0.022	0.350	52	371	8199	8602	-4.218	418	7781	455	8147	100
1	5	6	"yhbZ"	"STM3301"	2700	43470	100	3430	3368	1356	53	54	13	100	100	0	13683	12847	4729	54	70	134	100	100	0	0.248	0.259	0.259	0.256	1.150	0.262	0.990	80	481	17006	16108	-2.013	3377	13629	3315	12793	0
1	6	6	"truB"	"STM3284"	2890	43470	100	3085	3008	1287	52	52	12	100	100	0	12179	11497	4393	53	54	9	100	100	0	0.250	0.258	0.257	0.253	1.143	0.263	0.988	80	460	15159	14400	-1.999	3033	12126	2956	11444	0
1	7	6	"yqhD"	"STM3164"	3060	43470	100	344	345	87	52	54	12	100	100	0	15574	15350	4164	54	54	8	100	100	0	0.019	0.019	0.019	0.019	1.161	0.019	0.969	80	438	15812	15589	-5.732	292	15520	293	15296	0
1	8	6	"yghU"	"STM3140"	3240	43460	100	220	242	132	51	52	12	97	96	0	3661	4336	2395	54	54	8	100	100	0	0.047	0.045	0.043	0.041	1.322	0.047	0.940	80	418	3776	4473	-4.416	169	3607	191	4282	0
1	9	6	"mltC"	"STM3112"	3410	43470	100	922	911	204	51	53	12	100	100	0	16409	15714	3561	54	55	9	100	100	0	0.053	0.055	0.055	0.055	1.101	0.054	0.984	80	420	17226	16520	-4.231	871	16355	860	15660	0
1	10	6	"yggJ"	"STM3094"	3580	43460	90	985	1010	216	52	57	28	100	100	0	13108	13396	2702	54	120	483	100	100	0	0.071	0.072	0.071	0.072	1.104	0.071	0.981	52	364	13987	14300	-3.806	933	13054	958	13342	0
1	11	6	""	"STM3073"	3770	43470	100	155	164	51	52	56	27	97	93	0	9641	9865	3054	54	108	432	100	100	0	0.011	0.011	0.013	0.013	1.192	0.012	0.891	80	461	9690	9923	-6.540	103	9587	112	9811	0
1	12	6	"ygfA"	"STM3061"	3950	43460	100	494	519	200	51	53	16	100	100	0	8697	9510	3796	54	66	223	100	100	0	0.051	0.049	0.049	0.048	1.219	0.049	0.972	80	461	9086	9924	-4.286	443	8643	468	9456	0
1	13	6	"yeaH"	"STM1284"	4130	43460	110	1584	1699	533	53	54	13	100	100	0	22181	23553	7066	54	57	20	100	100	0	0.069	0.070	0.069	0.071	1.214	0.070	0.988	80	510	23658	25145	-3.853	1531	22127	1646	23499	0
1	14	6	"ydiZ"	"STM1325"	4300	43460	100	299	304	102	53	55	14	100	100	0	5215	5057	1687	54	56	17	100	100	0	0.048	0.050	0.050	0.049	1.191	0.051	0.958	80	448	5407	5254	-4.391	246	5161	251	5003	0
1	15	6	"aroH"	"STM1347"	4480	43460	100	1102	1067	308	54	56	14	100	100	0	21688	21531	5905	56	56	10	100	100	0	0.048	0.047	0.048	0.046	1.248	0.047	0.980	80	452	22680	22488	-4.367	1048	21632	1013	21475	0
1	16	6	"orf242"	"STM1390"	4660	43450	90	631	635	78	56	57	15	100	100	0	14991	15524	1795	56	80	220	100	100	0	0.039	0.037	0.037	0.037	1.094	0.037	0.980	52	382	15510	16047	-4.699	575	14935	579	15468	0
1	17	6	"ydhO"	"STM1432"	4840	43460	100	591	578	206	57	58	15	100	100	0	11506	11096	3912	55	76	205	100	100	0	0.047	0.047	0.047	0.047	1.194	0.048	0.982	80	440	11985	11562	-4.422	534	11451	521	11041	0
1	18	6	"ydgR"	"STM1452"	5010	43460	100	3734	3491	1304	57	57	13	100	100	0	19071	17809	5733	56	57	10	100	100	0	0.193	0.193	0.193	0.182	1.312	0.196	0.987	80	418	22692	21187	-2.371	3677	19015	3434	17753	0
1	19	6	"ugpC"	"STM3554"	5200	43460	100	2443	2572	846	55	56	13	100	100	0	17379	18348	5215	55	57	38	100	100	0	0.138	0.138	0.137	0.134	1.234	0.139	0.980	80	451	19712	20810	-2.859	2388	17324	2517	18293	0
1	20	6	"ftsX"	"STM3569"	5360	43450	90	2955	2901	837	54	65	75	100	100	0	15844	15609	4671	57	130	576	100	100	0	0.184	0.183	0.182	0.183	1.103	0.180	0.987	52	382	18688	18399	-2.444	2901	15787	2847	15552	0
1	21	6	"yhhM"	"STM3574"	5560	43460	100	415	383	126	54	63	69	96	91	0	8104	7420	2345	55	113	522	97	97	0	0.045	0.045	0.044	0.043	1.271	0.045	0.964	80	446	8410	7694	-4.479	361	8049	329	7365	0
1	22	6	"yhhS"	"STM3581"	5730	43460	100	804	815	320	53	55	13	100	100	0	14176	14271	5433	54	55	8	100	100	0	0.053	0.054	0.053	0.052	1.176	0.054	0.976	80	420	14873	14979	-4.233	751	14122	762	14217	0
1	23	6	"yhhJ"	"STM3585"	5910	43460	100	508	525	154	54	56	13	100	100	0	22672	23713	6673	56	57	9	100	100	0	0.020	0.020	0.020	0.020	1.170	0.020	0.975	80	442	23070	24128	-5.639	454	22616	471	23657	0
1	24	6	"gor"	"STM3597"	6080	43460	90	6419	6083	935	56	75	159	100	100	0	34478	32634	5339	57	202	1143	100	100	0	0.185	0.185	0.183	0.186	1.071	0.182	0.990	52	379	40784	38604	-2.436	6363	34421	6027	32577	0
1	1	7	"yicN"	"STM3786"	1990	43660	100	339	345	108	54	54	14	100	100	0	9681	9862	3152	53	53	7	100	100	0	0.030	0.030	0.029	0.029	1.192	0.030	0.955	80	474	9913	10100	-5.078	285	9628	291	9809	0
1	2	7	"yidH"	"STM3805"	2170	43660	100	491	503	237	52	53	13	100	96	0	6287	6725	2868	52	53	8	100	100	0	0.070	0.068	0.067	0.064	1.304	0.069	0.930	80	434	6674	7124	-3.828	439	6235	451	6673	0
1	3	7	"yidQ"	"STM3810"	2340	43660	100	855	940	430	52	53	13	100	100	0	6672	7531	3689	53	53	7	100	100	0	0.121	0.119	0.120	0.118	1.203	0.115	0.951	80	440	7422	8366	-3.043	803	6619	888	7478	0
1	4	7	""	"STM3820"	2530	43660	100	183	179	51	52	53	13	97	95	0	21957	20710	6529	54	54	8	100	100	0	0.006	0.006	0.013	0.013	1.152	0.006	0.904	80	444	22034	20783	-7.385	131	21903	127	20656	0
1	5	7	"torR"	"STM3824"	2690	43650	90	1246	1258	226	53	56	30	100	100	0	15962	15813	2787	55	140	697	100	100	0	0.075	0.076	0.076	0.077	1.115	0.074	0.973	52	356	17100	16963	-3.737	1193	15907	1205	15758	0
1	6	7	"dgoR"	"STM3830"	2870	43650	90	1148	1171	246	52	64	70	100	100	0	16099	15988	3689	54	310	1463	100	100	0	0.068	0.070	0.070	0.070	1.154	0.068	0.970	52	383	17141	17053	-3.872	1096	16045	1119	15934	0
1	7	7	"pdxA"	"STM0091"	3060	43650	100	2669	2630	575	51	59	57	100	100	0	19044	18411	3589	53	189	1145	100	100	0	0.138	0.140	0.142	0.139	1.157	0.140	0.982	80	450	21609	20937	-2.859	2618	18991	2579	18358	0
1	8	7	""	"STM0099"	3230	43640	90	157	156	27	50	52	12	100	100	0	8344	7892	1612	54	73	176	100	100	0	0.013	0.014	0.014	0.014	1.251	0.013	0.862	52	373	8397	7944	-6.276	107	8290	106	7838	0
1	9	7	"yabB"	"STM0119"	3420	43650	100	2759	2633	1099	52	53	13	100	100	0	11243	10769	3812	53	70	160	100	100	0	0.242	0.241	0.244	0.228	1.340	0.245	0.971	80	451	13897	13297	-2.047	2707	11190	2581	10716	0
1	10	7	"murE"	"STM0123"	3590	43640	90	1165	1221	515	54	55	13	100	100	0	8237	8619	3570	53	55	13	100	100	0	0.136	0.136	0.138	0.135	1.121	0.136	0.978	52	373	9295	9733	-2.881	1111	8184	1167	8566	0
1	11	7	"lpxC"	"STM0134"	3770	43650	100	18173	17488	4493	53	54	12	100	100	0	11476	10780	2758	54	58	36	100	100	0	1.586	1.625	1.619	1.642	1.174	1.625	0.978	80	430	29542	28161	0.666	18120	11422	17435	10726	0
1	12	7	"hofC"	"STM0142"	3940	43640	90	143	164	67	53	54	14	100	96	0	5560	6519	3550	54	70	132	100	100	0	0.016	0.017	0.018	0.017	1.312	0.017	0.891	52	373	5596	6576	-5.935	90	5506	111	6465	0
1	13	7	""	"STM1546"	4120	43650	90	161	169	68	53	54	20	100	96	0	3197	3204	1335	54	69	102	100	100	0	0.034	0.037	0.034	0.035	1.371	0.113	0.474	52	389	3251	3266	-4.863	108	3143	116	3150	0
1	14	7	""	"STM1550"	4310	43650	100	1305	1311	475	56	60	22	100	100	0	6875	6773	2206	54	59	50	100	100	0	0.183	0.187	0.186	0.186	1.195	0.187	0.959	80	436	8070	7974	-2.449	1249	6821	1255	6719	0
1	15	7	""	"STM1555"	4480	43650	100	139	142	43	58	61	17	95	87	0	6919	7120	2104	54	55	8	100	100	0	0.012	0.012	0.014	0.014	1.233	0.012	0.735	80	430	6946	7150	-6.405	81	6865	84	7066	0
1	16	7	""	"STM1561"	4660	43640	100	174	173	40	55	57	13	98	98	0	18558	18430	4250	55	56	9	100	100	0	0.006	0.006	0.012	0.012	1.087	0.006	0.872	80	460	18622	18493	-7.281	119	18503	118	18375	0
1	17	7	"adhP"	"STM1567"	4840	43640	90	837	879	243	53	56	14	100	100	0	14483	14672	3490	54	57	15	100	100	0	0.054	0.057	0.056	0.056	1.124	0.056	0.960	52	364	15213	15444	-4.202	784	14429	826	14618	0
1	18	7	"yddG"	"STM1571"	5010	43630	100	511	494	139	55	56	13	100	100	0	15719	14056	4546	55	56	13	100	100	0	0.029	0.031	0.030	0.032	1.396	0.029	0.880	80	440	16120	14440	-5.102	456	15664	439	14001	0
1	19	7	"topA"	"STM1714"	5190	43640	90	1963	1961	512	54	55	13	100	100	0	18677	19067	4939	55	63	74	100	100	0	0.103	0.100	0.101	0.100	1.087	0.099	0.975	52	367	20531	20919	-3.286	1909	18622	1907	19012	0
1	20	7	"trpH"	"STM1721"	5370	43650	100	1545	1577	363	54	55	13	100	100	0	17827	18197	3426	55	61	66	100	100	0	0.084	0.084	0.085	0.083	1.144	0.084	0.972	80	468	19263	19665	-3.575	1491	17772	1523	18142	0
1	21	7	"cls"	"STM1739"	5550	43640	100	828	782	177	54	55	13	100	100	0	22319	21522	3740	55	56	9	100	100	0	0.035	0.034	0.034	0.033	1.235	0.034	0.970	80	452	23038	22195	-4.846	774	22264	728	21467	0
1	22	7	"tdk"	"STM1750"	5730	43640	110	1823	1838	504	54	56	13	100	100	0	13338	13300	3716	54	55	10	100	100	0	0.133	0.135	0.133	0.136	1.153	0.132	0.973	80	492	15053	15030	-2.909	1769	13284	1784	13246	0
1	23	7	"narX"	"STM1766"	5910	43640	100	640	637	107	56	57	13	100	100	0	31005	30520	4868	56	57	10	100	100	0	0.019	0.019	0.019	0.019	1.156	0.019	0.967	80	430	31533	31045	-5.728	584	30949	581	30464	0
1	24	7	"ychM"	"STM1781"	6080	43650	100	1476	1408	332	57	58	13	100	100	0	25599	24177	4956	56	57	10	100	100	0	0.056	0.056	0.056	0.054	1.271	0.056	0.970	80	458	26962	25472	-4.170	1419	25543	1351	24121	0
1	1	8	""	"STM2303"	1990	43830	90	1114	1148	349	52	53	12	100	100	0	9150	9500	2757	53	54	8	100	100	0	0.117	0.116	0.116	0.115	1.112	0.114	0.971	52	378	10159	10543	-3.099	1062	9097	1096	9447	0
1	2	8	"nuoL"	"STM2318"	2170	43830	100	1377	1248	499	53	55	17	100	100	0	23365	20416	7630	54	70	112	100	100	0	0.057	0.059	0.059	0.060	1.261	0.059	0.978	80	386	24635	21557	-4.138	1324	23311	1195	20362	0
1	3	8	"nuoA"	"STM2328"	2340	43840	100	1687	1613	497	51	53	13	100	100	0	11685	11119	3094	54	63	81	100	100	0	0.141	0.141	0.140	0.140	1.163	0.142	0.979	80	420	13267	12627	-2.830	1636	11631	1562	11065	0
1	4	8	"yfbT"	"STM2334"	2520	43830	100	1055	1027	290	52	53	13	100	100	0	5934	5623	1564	53	54	8	100	100	0	0.171	0.175	0.175	0.174	1.177	0.174	0.980	80	440	6884	6545	-2.552	1003	5881	975	5570	0
1	5	8	""	"STM2340"	2700	43820	90	253	267	79	53	54	13	100	100	0	10099	9956	2712	54	61	93	100	100	0	0.020	0.022	0.022	0.021	1.210	0.022	0.932	52	381	10245	10116	-5.650	200	10045	214	9902	0
1	6	8	""	"STM2344"	2880	43830	100	321	314	97	51	68	240	65	2	0	12163	11320	3548	53	92	453	100	100	0	0.022	0.023	0.024	0.023	1.236	0.023	0.955	80	462	12380	11530	-5.487	270	12110	263	11267	0
1	7	8	""	"STM2528"	3060	43830	100	161	168	40	51	52	12	100	100	0	14747	14830	3769	52	53	8	100	100	0	0.007	0.008	0.011	0.012	1.123	0.008	0.874	80	442	14805	14895	-7.062	110	14695	117	14778	0
1	8	8	"nifU"	"STM2542"	3230	43820	90	4468	4619	1582	51	60	79	100	100	0	7230	7326	2479	54	67	109	100	100	0	0.616	0.628	0.626	0.628	1.108	0.628	0.982	52	380	11593	11840	-0.700	4417	7176	4568	7272	0
1	9	8	"yjdL"	"STM2560"	3420	43830	100	539	501	151	52	60	74	98	93	0	18381	16480	4776	52	64	102	100	100	0	0.027	0.027	0.028	0.027	1.228	0.027	0.972	80	439	18816	16877	-5.234	487	18329	449	16428	0
1	10	8	"yfhK"	"STM2564"	3590	43830	100	447	500	216	53	54	12	100	100	0	8536	9219	3596	53	54	9	100	100	0	0.046	0.049	0.048	0.047	1.226	0.050	0.950	80	438	8877	9613	-4.428	394	8483	447	9166	0
1	11	8	""	"STM2575"	3770	43820	100	260	260	65	53	54	13	100	100	0	20508	19731	3989	54	57	35	100	100	0	0.010	0.011	0.012	0.012	1.148	0.010	0.925	80	439	20661	19884	-6.627	207	20454	207	19677	0
1	12	8	""	"STM2590"	3940	43820	90	168	167	41	51	53	13	100	100	0	15515	16300	3418	54	126	574	100	100	0	0.008	0.007	0.010	0.010	1.029	0.007	0.868	52	380	15578	16362	-7.046	117	15461	116	16246	0
1	13	8	"yraO"	"STM3266"	4130	43830	100	1532	1450	348	51	54	14	100	100	0	11850	11201	2816	53	113	521	100	100	0	0.126	0.125	0.124	0.126	1.201	0.123	0.983	80	461	13278	12547	-2.994	1481	11797	1399	11148	0
1	14	8	"yhbU"	"STM3274"	4310	43820	100	214	210	49	55	57	14	98	98	0	18656	17338	5325	54	55	9	100	100	0	0.009	0.009	0.011	0.012	1.326	0.008	0.897	80	418	18761	17439	-6.870	159	18602	155	17284	0
1	15	8	""	"STM3278"	4480	43830	100	175	172	46	55	58	19	97	92	0	14046	13228	2743	55	56	9	100	100	0	0.009	0.009	0.011	0.012	1.112	0.009	0.854	80	396	14111	13290	-6.865	120	13991	117	13173	0
1	16	8	"yhbC"	"STM3288"	4650	43820	100	3186	3170	1172	53	55	13	100	100	0	7214	7093	2324	55	56	9	100	100	0	0.438	0.443	0.432	0.441	1.127	0.446	0.972	80	440	10292	10155	-1.192	3133	7159	3117	7038	0
1	17	8	"mrsA"	"STM3294"	4840	43830	110	3507	3375	883	53	54	13	100	100	0	20836	20578	4572	54	55	12	100	100	0	0.166	0.162	0.163	0.155	1.250	0.163	0.984	80	500	24236	23846	-2.589	3454	20782	3322	20524	0
1	18	8	"rplU"	"STM3304"	5020	43820	100	9486	9064	3876	53	55	12	100	100	0	4823	4681	1744	55	55	7	100	100	0	1.978	1.948	1.937	1.925	1.226	2.012	0.966	80	430	14201	13637	0.984	9433	4768	9011	4626	0
1	19	8	"ybgJ"	"STM0712"	5190	43820	100	1149	1175	426	52	54	12	100	100	0	11089	11350	4087	54	58	63	100	100	0	0.099	0.099	0.097	0.103	1.295	0.099	0.970	80	430	12132	12419	-3.330	1097	11035	1123	11296	0
1	20	8	""	"STM0719"	5370	43830	100	122	123	25	53	55	13	98	97	0	24536	24704	3476	55	56	8	100	100	0	0.003	0.003	0.000	0.000	1.000	0.003	0.754	80	420	24550	24719	-8.471	69	24481	70	24649	0
1	21	8	""	"STM0725"	5530	43830	80	61	63	15	53	55	14	32	11	0	3942	3915	1273	56	66	76	100	100	0	0.002	0.003	0.014	0.014	1.145	0.002	0.106	52	313	3894	3869	-8.924	8	3886	10	3859	0
1	22	8	"sdhA"	"STM0734"	5720	43820	90	1356	1398	338	55	63	47	100	100	0	22197	22495	4859	56	152	749	100	100	0	0.059	0.060	0.061	0.059	1.112	0.060	0.979	52	395	23442	23782	-4.089	1301	22141	1343	22439	0
1	23	8	"tolQ"	"STM0745"	5910	43830	100	1933	2031	570	55	61	44	100	100	0	14232	14512	3676	56	135	701	100	100	0	0.132	0.137	0.135	0.136	1.094	0.137	0.983	80	449	16054	16432	-2.916	1878	14176	1976	14456	0
1	24	8	"nadA"	"STM0756"	6080	43810	90	1010	1076	215	56	57	15	100	100	0	24592	26008	4631	55	60	39	100	100	0	0.039	0.039	0.039	0.039	1.103	0.039	0.972	52	361	25491	26973	-4.685	954	24537	1020	25953	0
1	1	9	"yliJ"	"STM0862"	2000	44020	100	2449	2451	776	53	55	14	100	100	0	16988	17098	4541	54	138	338	100	100	0	0.141	0.141	0.143	0.133	1.322	0.143	0.980	80	420	19330	19442	-2.821	2396	16934	2398	17044	0
1	2	9	""	"STM0869"	2160	44010	140	446	398	140	53	56	16	94	91	0	17893	15349	5899	54	129	303	95	93	0	0.022	0.023	0.023	0.025	1.914	0.022	0.962	156	585	18232	15640	-5.504	393	17839	345	15295	0
1	3	9	"potF"	"STM0877"	2350	44020	100	253	253	86	52	54	17	100	98	0	12676	12208	4333	53	70	110	100	100	0	0.016	0.017	0.016	0.017	1.217	0.017	0.938	80	403	12824	12356	-5.973	201	12623	201	12155	0
1	4	9	""	"STM0884"	2520	44020	100	194	190	48	52	53	12	100	100	0	27254	24891	6517	53	54	8	100	100	0	0.005	0.006	0.015	0.015	1.000	0.006	0.912	80	440	27343	24976	-7.582	142	27201	138	24838	0
1	5	9	""	"STM0893"	2710	44020	100	167	165	43	51	53	19	93	93	0	21592	20403	5210	53	54	8	100	100	0	0.005	0.006	0.000	0.000	1.000	0.006	0.884	80	478	21655	20464	-7.537	116	21539	114	20350	0
1	6	9	""	"STM0897"	2890	44020	100	66	70	21	50	67	248	0	0	0	12534	11743	2612	54	73	218	100	100	0	0.001	0.002	0.000	0.000	1.000	0.006	0.006	80	430	12496	11709	-9.607	16	12480	20	11689	0
1	7	9	""	"STM1032"	3060	44020	100	223	244	100	52	67	251	16	0	0	14553	16227	6794	54	73	221	100	100	0	0.012	0.012	0.012	0.013	1.185	0.012	0.946	80	418	14670	16365	-6.406	171	14499	192	16173	0
1	8	9	""	"STM1036"	3240	44010	100	161	165	50	52	53	16	100	97	0	13249	12981	4071	53	55	31	100	100	0	0.008	0.009	0.011	0.012	1.186	0.009	0.886	80	439	13305	13041	-6.920	109	13196	113	12928	0
1	9	9	""	"STM1041"	3410	44010	100	181	188	76	49	51	12	100	97	0	8435	8505	3582	53	53	8	100	100	0	0.016	0.016	0.017	0.017	1.309	0.017	0.911	80	440	8514	8591	-5.989	132	8382	139	8452	0
1	10	9	"metH"	"STM4188"	3600	44010	100	307	297	98	50	52	13	100	98	0	8931	8357	3073	53	54	8	100	100	0	0.029	0.030	0.030	0.030	1.259	0.029	0.957	80	461	9135	8551	-5.110	257	8878	247	8304	0
1	11	9	""	"STM4197"	3780	44020	100	65	66	17	52	55	19	32	6	0	2789	3536	3164	54	54	8	100	100	0	0.005	0.004	0.012	0.013	1.240	0.004	0.283	80	427	2748	3496	-7.717	13	2735	14	3482	0
1	12	9	""	"STM4201"	3950	44010	100	123	127	32	52	55	14	97	96	0	13516	13334	3966	53	58	68	100	100	0	0.005	0.006	0.013	0.013	1.361	0.005	0.779	80	427	13534	13356	-7.567	71	13463	75	13281	0
1	13	9	"mntH"	"STM2408"	4130	44010	100	7134	6642	1156	54	56	12	100	100	0	30387	29374	4599	53	55	9	100	100	0	0.233	0.225	0.227	0.224	1.089	0.224	0.987	80	432	37414	35909	-2.099	7080	30334	6588	29321	0
1	14	9	"pduN"	"STM2049"	4310	44010	100	91	95	32	54	55	13	80	65	0	2643	2727	1719	54	55	8	100	100	0	0.014	0.015	0.019	0.019	1.450	0.015	0.667	80	440	2626	2714	-6.129	37	2589	41	2673	0
1	15	9	""	"STM2636"	4480	44000	100	781	761	127	54	56	18	100	100	0	32425	30550	6883	54	55	9	100	100	0	0.022	0.023	0.023	0.024	1.350	0.022	0.965	80	408	33098	31203	-5.477	727	32371	707	30496	0
1	16	9	"rplI"	"STM4394"	4660	44010	100	6851	6625	1573	54	55	17	100	100	0	6110	5892	1340	55	56	9	100	100	0	1.123	1.126	1.131	1.126	1.098	1.127	0.986	80	442	12852	12408	0.167	6797	6055	6571	5837	0
1	17	9	"sitC"	"STM2863"	4840	44000	110	14043	13828	4343	52	53	11	100	100	0	13412	13373	4237	54	55	8	100	100	0	1.047	1.034	1.038	1.040	1.123	1.032	0.989	80	478	27349	27095	0.067	13991	13358	13776	13319	0
1	18	9	"bcfD"	"STM0024"	5020	44000	100	97	99	32	53	54	11	88	75	0	8995	8759	4205	54	55	8	100	100	0	0.005	0.005	0.014	0.014	1.114	0.005	0.688	80	420	8985	8751	-7.667	44	8941	46	8705	0
1	19	9	""	"PSLT065"	5190	44000	100	58	64	25	52	53	12	26	16	0	1651	2073	2119	54	55	7	100	100	0	0.004	0.006	0.013	0.016	1.649	0.008	0.454	80	440	1603	2031	-8.056	6	1597	12	2019	0
1	20	9	"trbD"	"PSLT083"	5370	44000	90	73	81	31	51	53	13	69	38	0	3813	4217	2805	55	62	56	100	100	0	0.006	0.007	0.012	0.014	1.379	0.007	0.551	52	365	3780	4192	-7.416	22	3758	30	4162	0
1	21	9	"yneG"	"STM1526"	5550	44010	100	114	121	51	53	54	13	93	85	0	3358	3521	2155	55	62	54	100	100	0	0.018	0.020	0.019	0.019	1.323	0.020	0.855	80	453	3364	3534	-5.759	61	3303	68	3466	0
1	22	9	"dcuS"	"STM4304"	5730	44010	100	868	859	114	54	56	17	100	100	0	35942	35238	3204	55	68	270	100	100	0	0.023	0.023	0.023	0.023	1.101	0.023	0.978	80	449	36701	35988	-5.462	814	35887	805	35183	0
1	23	9	"yjdE"	"STM4294"	5900	44000	100	598	594	66	55	57	13	100	100	0	36822	36316	2566	55	56	9	100	100	0	0.015	0.015	0.015	0.015	1.115	0.015	0.971	80	418	37310	36800	-6.081	543	36767	539	36261	0
1	24	9	""	"STM4307"	6080	44000	100	140	159	83	56	58	15	100	97	0	4563	5540	3418	54	56	15	100	100	0	0.019	0.019	0.018	0.018	1.391	0.019	0.840	80	482	4593	5589	-5.746	84	4509	103	5486	0
1	1	10	""	"STM4597"	1990	44200	100	137	160	89	52	54	13	98	96	0	2232	2790	2127	52	90	161	100	100	0	0.039	0.039	0.038	0.038	1.388	0.039	0.898	80	464	2265	2846	-4.681	85	2180	108	2738	0
1	2	10	""	"STM0257"	2170	44180	100	226	218	88	52	54	14	100	93	0	10202	9869	4624	52	116	298	100	100	0	0.017	0.017	0.018	0.018	1.303	0.017	0.926	80	395	10324	9983	-5.866	174	10150	166	9817	0
1	3	10	""	"STM0275"	2340	44190	90	61	62	12	50	52	12	44	19	0	3221	3315	1231	52	58	50	100	100	0	0.003	0.004	0.013	0.013	1.229	0.003	0.078	52	357	3180	3275	-8.170	11	3169	12	3263	0
1	4	10	""	"STM0284"	2520	44190	90	58	59	16	50	52	12	40	15	0	1234	1184	364	52	61	55	100	100	0	0.007	0.008	0.017	0.019	1.613	0.006	0.043	52	373	1190	1141	-7.207	8	1182	9	1132	0
1	5	10	""	"STM0292"	2700	44200	80	139	178	113	50	53	22	100	86	0	2124	2647	1943	53	57	32	100	100	0	0.043	0.049	0.047	0.045	1.404	0.053	0.943	52	322	2160	2722	-4.540	89	2071	128	2594	0
1	6	10	"safB"	"STM0300"	2880	44200	100	218	218	61	50	51	12	98	97	0	6744	6501	1945	53	54	13	100	100	0	0.025	0.026	0.026	0.025	1.268	0.026	0.929	80	441	6859	6616	-5.316	168	6691	168	6448	0
1	7	10	"ycfM"	"STM1207"	3060	44180	90	525	540	204	51	53	13	100	100	0	2850	2965	1150	53	55	14	100	100	0	0.169	0.168	0.166	0.167	1.130	0.167	0.978	52	348	3271	3401	-2.561	474	2797	489	2912	0
1	8	10	"ycfS"	"STM1215"	3230	44190	100	602	602	216	51	52	12	100	100	0	3594	3632	1388	53	54	14	100	100	0	0.156	0.154	0.154	0.156	1.206	0.152	0.971	80	442	4092	4130	-2.684	551	3541	551	3579	0
1	9	10	"ycfD"	"STM1229"	3420	44200	100	2072	2038	408	49	51	12	100	100	0	22537	22057	4288	53	53	9	100	100	0	0.090	0.090	0.090	0.090	1.067	0.090	0.992	80	440	24507	23993	-3.474	2023	22484	1989	22004	0
1	10	10	"icdA"	"STM1238"	3590	44200	90	550	654	299	50	52	13	100	100	0	1603	1922	943	53	55	13	100	100	0	0.323	0.323	0.325	0.324	1.133	0.318	0.982	52	366	2050	2473	-1.632	500	1550	604	1869	0
1	11	10	""	"STM1261"	3770	44190	100	70	71	17	51	54	19	45	10	0	1270	1277	529	53	55	12	100	100	0	0.016	0.016	0.022	0.023	1.509	0.013	0.146	80	430	1236	1244	-6.001	19	1217	20	1224	0
1	12	10	""	"STM1273"	3950	44180	100	166	163	46	52	54	18	98	97	0	7251	7125	2191	53	54	8	100	100	0	0.016	0.016	0.016	0.016	1.263	0.016	0.888	80	430	7312	7183	-5.980	114	7198	111	7072	0
1	13	10	"ydgA"	"STM1466"	4120	44180	90	2703	2651	697	55	64	69	100	100	0	22512	21025	5716	54	153	812	100	100	0	0.118	0.124	0.123	0.125	1.125	0.121	0.988	52	364	25106	23567	-3.084	2648	22458	2596	20971	0
1	14	10	""	"STM1472"	4300	44190	90	356	364	57	56	64	66	100	100	0	26966	27211	3197	55	211	989	100	100	0	0.011	0.011	0.011	0.012	1.144	0.011	0.945	52	382	27211	27464	-6.487	300	26911	308	27156	0
1	15	10	""	"STM1481"	4480	44180	110	1220	1157	238	53	54	13	100	100	0	23779	21880	5329	54	109	553	100	100	0	0.049	0.051	0.050	0.052	1.209	0.049	0.983	80	514	24892	22930	-4.346	1167	23725	1104	21826	0
1	16	10	"ynfL"	"STM1487"	4660	44190	100	524	528	189	54	55	13	100	100	0	13373	13164	4568	54	55	9	100	100	0	0.035	0.036	0.035	0.035	1.130	0.036	0.975	80	432	13789	13584	-4.825	470	13319	474	13110	0
1	17	10	""	"STM1494"	4840	44190	100	147	146	25	52	53	12	100	100	0	13569	13188	1530	54	54	8	100	100	0	0.007	0.007	0.011	0.011	1.061	0.007	0.858	80	442	13610	13228	-7.152	95	13515	94	13134	0
1	18	10	"ynfC"	"STM1501"	5020	44180	100	505	520	153	52	53	11	100	100	0	5277	5372	1753	54	55	9	100	100	0	0.087	0.088	0.087	0.089	1.177	0.086	0.970	80	432	5676	5786	-3.527	453	5223	468	5318	0
1	19	10	""	"STM2780"	5200	44190	100	2344	2196	742	53	54	12	98	98	0	19753	18170	5688	54	54	8	100	100	0	0.116	0.118	0.118	0.112	1.330	0.119	0.987	80	430	21990	20259	-3.104	2291	19699	2143	18116	0
1	20	10	""	"STM2788"	5360	44180	90	167	178	46	53	54	12	100	100	0	5670	5510	1749	54	74	176	100	100	0	0.020	0.023	0.022	0.023	1.297	0.022	0.890	52	363	5730	5581	-5.622	114	5616	125	5456	0
1	21	10	"ygaU"	"STM2795"	5540	44180	90	541	564	210	53	56	16	100	100	0	8618	9029	3531	54	101	285	100	100	0	0.057	0.057	0.057	0.057	1.146	0.056	0.976	52	380	9052	9486	-4.133	488	8564	511	8975	0
1	22	10	"yihD"	"STM3995"	5720	44190	90	253	257	73	54	57	17	100	100	0	2543	2451	779	55	89	234	100	100	0	0.080	0.085	0.085	0.084	1.211	0.083	0.929	52	381	2687	2599	-3.644	199	2488	203	2396	0
1	23	10	""	"STM4015"	5910	44190	100	329	330	70	55	58	14	100	100	0	22566	21941	4579	54	61	64	100	100	0	0.012	0.013	0.013	0.013	1.139	0.012	0.955	80	448	22786	22162	-6.360	274	22512	275	21887	0
1	24	10	"fdhE"	"STM4034"	6080	44180	100	1207	1172	233	57	59	15	100	100	0	10287	10427	3053	54	56	16	100	100	0	0.112	0.107	0.109	0.109	1.154	0.101	0.947	80	462	11383	11488	-3.154	1150	10233	1115	10373	0
1	1	11	""	"STM2940"	1990	44380	100	226	215	74	52	53	12	98	96	0	13044	12050	4501	54	54	8	100	100	0	0.013	0.014	0.014	0.014	1.211	0.014	0.939	80	452	13164	12159	-6.222	174	12990	163	11996	0
1	2	11	"ygcB"	"STM2944"	2170	44370	110	265	251	68	49	51	12	97	96	0	49049	44610	12742	53	54	8	100	100	0	0.004	0.005	0.000	0.000	1.000	0.004	0.949	80	504	49212	44759	-7.825	216	48996	202	44557	0
1	3	11	"relA"	"STM2956"	2350	44370	100	570	613	266	50	51	12	100	100	0	3462	3918	1724	53	54	12	100	100	0	0.153	0.146	0.146	0.143	1.220	0.147	0.961	80	442	3929	4428	-2.713	520	3409	563	3865	0
1	4	11	"yqcD"	"STM2968"	2530	44370	100	223	236	81	49	51	12	100	100	0	3226	3562	1348	52	53	7	100	100	0	0.055	0.053	0.053	0.052	1.222	0.054	0.937	80	440	3348	3697	-4.189	174	3174	187	3510	0
1	5	11	"fucP"	"STM2975"	2700	44380	100	98	101	26	50	51	12	93	85	0	17876	16286	5063	53	53	8	100	100	0	0.003	0.003	0.010	0.010	1.000	0.003	0.704	80	430	17871	16284	-8.536	48	17823	51	16233	0
1	6	11	"fucU"	"STM2978"	2880	44370	100	131	130	31	51	52	12	98	91	0	7737	7050	2134	54	54	8	100	100	0	0.010	0.011	0.013	0.014	1.223	0.011	0.831	80	430	7763	7075	-6.586	80	7683	79	6996	0
1	7	11	"exbB"	"STM3159"	3060	44370	100	10089	9126	2285	51	52	12	100	100	0	11796	10812	2431	53	55	9	100	100	0	0.855	0.843	0.850	0.837	1.138	0.849	0.985	80	460	21781	19834	-0.226	10038	11743	9075	10759	0
1	8	11	"ygiR"	"STM3168"	3240	44370	100	628	606	178	51	52	12	100	100	0	19426	19014	5620	53	54	8	100	100	0	0.030	0.029	0.029	0.029	1.138	0.029	0.979	80	432	19950	19516	-5.069	577	19373	555	18961	0
1	9	11	"ygiW"	"STM3176"	3420	44370	100	644	623	214	49	51	12	100	100	0	2692	2616	924	53	53	8	100	100	0	0.225	0.224	0.217	0.221	1.193	0.222	0.969	80	408	3234	3137	-2.149	595	2639	574	2563	0
1	10	11	"STMF1.41"	"Not LT2a92"	3580	44370	90	142	151	60	50	52	13	94	92	0	252	249	95	53	55	13	100	98	0	0.462	0.515	0.525	0.485	1.482	0.530	0.843	52	356	291	297	-1.113	92	199	101	196	0
1	11	11	""	"STM2668"	3770	44370	100	422	421	107	51	53	13	100	100	0	17485	16941	3932	53	55	11	100	100	0	0.021	0.022	0.022	0.021	1.187	0.022	0.964	80	460	17803	17258	-5.554	371	17432	370	16888	0
1	12	11	""	"STM2682"	3950	44360	90	154	176	91	51	53	13	100	100	0	1188	1428	1037	53	55	9	100	100	0	0.091	0.091	0.091	0.090	1.359	0.086	0.911	52	374	1238	1500	-3.462	103	1135	125	1375	0
1	13	11	""	"STM0497"	4130	44370	100	164	158	49	56	58	20	92	90	0	9805	8923	3146	52	63	205	100	100	0	0.011	0.011	0.013	0.013	1.213	0.012	0.850	80	461	9861	8973	-6.497	108	9753	102	8871	0
1	14	11	"tesA"	"STM0506"	4300	44370	90	2442	2343	393	56	62	54	100	100	0	13778	13057	2102	54	91	290	100	100	0	0.174	0.176	0.174	0.176	1.096	0.173	0.983	52	373	16110	15290	-2.524	2386	13724	2287	13003	0
1	15	11	"allR"	"STM0516"	4480	44370	90	2029	1984	285	53	62	55	100	100	0	14811	14488	1639	54	95	285	100	100	0	0.134	0.134	0.135	0.133	1.079	0.132	0.981	52	389	16733	16365	-2.901	1976	14757	1931	14434	0
1	16	11	"allP"	"STM0522"	4670	44370	100	196	197	36	54	57	19	98	98	0	26891	26707	3737	54	64	94	100	100	0	0.005	0.005	0.000	0.000	1.000	0.005	0.907	80	438	26979	26796	-7.562	142	26837	143	26653	0
1	17	11	"glxK"	"STM0525"	4840	44370	110	284	277	78	52	54	13	98	98	0	20432	20293	5577	54	55	9	100	100	0	0.011	0.011	0.012	0.012	1.139	0.011	0.940	80	453	20610	20464	-6.457	232	20378	225	20239	0
1	18	11	"ylbF"	"STM0531"	5010	44360	100	101	102	26	52	53	12	95	83	0	11286	10607	2963	54	54	8	100	100	0	0.004	0.005	0.011	0.011	1.106	0.005	0.701	80	440	11281	10603	-7.841	49	11232	50	10553	0
1	19	11	"yhgN"	"STM3540"	5190	44360	90	183	187	34	54	54	12	100	100	0	5669	5528	762	55	58	26	100	100	0	0.023	0.024	0.023	0.024	1.257	0.024	0.884	52	364	5743	5606	-5.444	129	5614	133	5473	0
1	20	11	""	"STM2186"	5370	44360	100	224	230	41	53	54	12	100	100	0	23879	24537	4029	54	58	41	100	100	0	0.007	0.007	0.011	0.012	1.244	0.007	0.919	80	472	23996	24660	-7.122	171	23825	177	24483	0
1	21	11	"folE"	"STM2193"	5550	44360	90	689	695	196	53	55	13	100	100	0	4951	4743	1276	55	56	13	100	100	0	0.130	0.137	0.136	0.137	1.152	0.137	0.968	52	380	5532	5330	-2.945	636	4896	642	4688	0
1	22	11	"yeiH"	"STM2202"	5720	44360	90	374	361	90	54	56	13	100	100	0	7550	7454	1992	55	62	43	100	100	0	0.043	0.041	0.041	0.041	1.166	0.041	0.953	52	380	7815	7706	-4.550	320	7495	307	7399	0
1	23	11	""	"STM2225"	5900	44360	90	609	609	176	57	57	12	100	100	0	8764	8507	2480	55	61	43	100	100	0	0.063	0.065	0.064	0.065	1.128	0.066	0.974	52	365	9261	9004	-3.980	552	8709	552	8452	0
1	24	11	""	"STM2235"	6070	44360	90	223	227	66	58	60	16	100	98	0	19416	18466	5929	55	186	902	100	100	0	0.009	0.009	0.012	0.013	1.299	0.009	0.893	52	387	19526	18580	-6.875	165	19361	169	18411	0
1	1	12	"phoP"	"STM1231"	1990	44550	100	2086	2391	1792	51	52	13	100	100	0	3417	3973	2807	52	52	8	100	100	0	0.605	0.597	0.587	0.582	1.260	0.609	0.970	80	452	5400	6261	-0.726	2035	3365	2340	3921	0
1	2	12	"phoP"	"STM1231"	2160	44550	90	5560	5440	1482	51	62	73	100	100	0	9206	8863	2142	53	71	141	100	100	0	0.602	0.612	0.615	0.606	1.099	0.610	0.980	52	366	14662	14199	-0.732	5509	9153	5389	8810	0
1	3	12	"phoP"	"STM1231"	2350	44550	100	7266	6846	2124	51	58	65	100	100	0	11348	10687	3024	52	62	106	100	100	0	0.639	0.639	0.639	0.630	1.151	0.641	0.984	80	450	18511	17430	-0.647	7215	11296	6795	10635	0
1	4	12	"phoQ"	"STM1230"	2520	44550	90	1057	994	382	50	52	15	100	100	0	5170	5052	1891	52	55	29	100	100	0	0.197	0.189	0.189	0.187	1.154	0.189	0.977	52	358	6125	5944	-2.346	1007	5118	944	5000	0
1	5	12	"phoQ"	"STM1230"	2700	44560	100	6215	5911	1068	52	55	27	100	100	0	29854	28624	4840	53	63	84	100	100	0	0.207	0.205	0.207	0.204	1.192	0.204	0.976	80	440	35964	34430	-2.274	6163	29801	5859	28571	0
1	6	12	"hupA"	"STM4170"	2880	44550	90	4836	5458	2701	51	57	31	100	100	0	3572	3882	1794	53	64	89	100	100	0	1.360	1.412	1.408	1.400	1.136	1.433	0.975	52	365	8304	9236	0.443	4785	3519	5407	3829	0
1	7	12	"sopB"	"STM1091"	3050	44550	90	3775	3936	1405	51	55	23	100	100	0	8302	8873	3049	52	58	42	100	100	0	0.451	0.440	0.436	0.439	1.089	0.440	0.984	52	373	11974	12706	-1.148	3724	8250	3885	8821	0
1	8	12	"pipC"	"STM0375"	3240	44550	100	1437	1470	500	50	53	17	100	100	0	3724	3710	1214	52	56	37	100	100	0	0.378	0.388	0.390	0.385	1.135	0.386	0.976	80	450	5059	5078	-1.405	1387	3672	1420	3658	0
1	9	12	"pipC"	"STM0375"	3420	44550	100	2070	1939	632	49	51	14	100	100	0	5238	5003	1504	52	53	7	100	100	0	0.390	0.382	0.386	0.377	1.147	0.384	0.983	80	432	7207	6841	-1.360	2021	5186	1890	4951	0
1	10	12	"pipC"	"STM0375"	3590	44540	90	2462	2460	685	51	60	52	100	100	0	6136	6267	1730	52	64	95	100	100	0	0.396	0.388	0.386	0.388	1.113	0.383	0.979	52	358	8495	8624	-1.335	2411	6084	2409	6215	0
1	11	12	"ssrB"	"STM1391"	3770	44550	100	455	419	131	52	100	251	77	11	0	11135	10062	2931	53	70	98	100	100	0	0.036	0.037	0.036	0.035	1.251	0.030	0.187	80	430	11485	10376	-4.781	403	11082	367	10009	0
1	12	12	"ssrB"	"STM1391"	3950	44550	100	512	481	175	50	52	13	100	98	0	12964	12210	4202	52	53	8	100	100	0	0.036	0.035	0.035	0.034	1.256	0.036	0.971	80	438	13374	12589	-4.805	462	12912	431	12158	0
1	13	12	"lrp"	"STM0959"	4130	44550	100	1475	1402	548	53	54	12	100	100	0	4566	4333	1645	52	53	9	100	100	0	0.315	0.315	0.318	0.313	1.176	0.316	0.980	80	420	5936	5630	-1.666	1422	4514	1349	4281	0
1	14	12	"lrp"	"STM0959"	4310	44550	100	3755	3631	918	52	54	15	100	100	0	11042	10575	2524	53	58	91	100	100	0	0.337	0.340	0.340	0.339	1.129	0.339	0.981	80	418	14692	14101	-1.569	3703	10989	3579	10522	0
1	15	12	"gyrA"	"STM2272"	4470	44540	90	2738	3039	1702	54	58	30	100	100	0	8838	10511	7008	53	64	92	100	100	0	0.306	0.285	0.301	0.290	1.223	0.268	0.970	52	356	11469	13443	-1.711	2684	8785	2985	10458	0
1	16	12	"gyrA"	"STM2272"	4660	44550	100	2554	2595	1390	53	58	28	100	100	0	8039	8087	4297	53	63	83	100	100	0	0.313	0.316	0.319	0.308	1.224	0.316	0.984	80	439	10487	10576	-1.675	2501	7986	2542	8034	0
1	17	12	"gyrA"	"STM2272"	4840	44550	110	8248	7663	2041	53	55	12	100	100	0	24380	22709	5275	53	54	8	100	100	0	0.337	0.336	0.337	0.327	1.174	0.337	0.985	80	467	32522	30266	-1.570	8195	24327	7610	22656	0
1	18	12	"csrA"	"STM2826"	5010	44540	90	818	949	581	53	55	15	100	100	0	2755	3130	1636	53	57	31	100	100	0	0.283	0.291	0.274	0.284	1.173	0.301	0.959	52	356	3467	3973	-1.820	765	2702	896	3077	0
1	19	12	"crp"	"STM3466"	5180	44540	90	1154	1060	329	54	59	30	100	100	0	4981	4580	1360	53	68	109	100	100	0	0.223	0.222	0.226	0.220	1.157	0.221	0.979	52	381	6028	5533	-2.163	1100	4928	1006	4527	0
1	20	12	"yhhP"	"STM3578"	5370	44550	100	174	214	175	54	58	28	95	90	0	1803	2236	2022	53	64	98	100	100	0	0.069	0.073	0.071	0.067	1.443	0.079	0.943	80	449	1870	2343	-3.866	120	1750	160	2183	0
1	21	12	"yhhP"	"STM3578"	5540	44540	90	263	262	98	52	55	15	100	100	0	3062	3166	1248	53	65	87	100	100	0	0.070	0.067	0.067	0.065	1.274	0.068	0.946	52	372	3220	3323	-3.834	211	3009	210	3113	0
1	22	12	"topA"	"STM1714"	5720	44540	90	259	383	531	55	57	15	100	100	0	2392	2489	1056	54	68	88	100	100	0	0.087	0.135	0.086	0.098	1.828	0.144	0.308	52	388	2542	2763	-3.519	204	2338	328	2435	0
1	23	12	"topA"	"STM1714"	5910	44540	100	3572	3318	899	56	57	14	100	100	0	33745	31363	8928	54	57	26	100	100	0	0.104	0.104	0.103	0.105	1.171	0.103	0.982	80	460	37207	34571	-3.260	3516	33691	3262	31309	0
1	24	12	"topA"	"STM1714"	6080	44540	90	341	351	101	54	56	14	100	100	0	2986	3135	962	53	55	11	100	100	0	0.098	0.096	0.097	0.095	1.204	0.096	0.943	52	378	3220	3379	-3.353	287	2933	297	3082	0
1	1	13	"ctrl-buffer"	"ctrl-buffer"	1990	44730	100	50	53	13	49	51	13	18	6	0	55	56	9	51	51	7	36	13	0	0.250	0.800	1.690	1.158	3.519	10.835	0.009	80	452	5	9	-2.000	1	4	4	5	-50
1	2	13	"ctrl-buffer"	"ctrl-buffer"	2170	44730	100	52	53	14	50	51	17	15	1	0	54	54	9	50	54	73	0	0	0	0.500	0.750	1.472	1.405	3.416	9.702	0.011	80	440	6	7	-1.000	2	4	3	4	-50
1	3	13	"ctrl-buffer"	"ctrl-buffer"	2340	44730	100	51	53	13	51	52	13	16	5	0	54	54	8	50	50	7	30	11	0	0.000	0.500	1.250	1.271	3.021	29.326	0.001	80	420	4	6	Error	0	4	2	4	-50
1	4	13	"ctrl-buffer"	"ctrl-buffer"	2520	44730	100	49	51	11	49	52	15	13	1	0	53	53	7	51	62	144	0	0	0	0.000	1.000	1.293	1.221	4.467	0.013	0.000	80	431	2	4	Error	0	2	2	2	-50
1	5	13	"ctrl-buffer"	"ctrl-buffer"	2700	44730	100	49	50	11	50	51	13	11	3	0	59	59	10	51	55	51	0	0	0	-0.125	0.000	1.000	0.958	3.747	0.069	0.002	80	408	7	8	Error	-1	8	0	8	-50
1	6	13	"ctrl-buffer"	"ctrl-buffer"	2880	44730	100	54	54	13	50	52	13	17	5	0	52	53	8	51	54	41	0	0	0	4.000	2.000	1.367	1.303	3.000	0.060	0.003	80	430	5	6	2.000	4	1	4	2	-50
1	7	13	"ctrl-buffer"	"ctrl-buffer"	3050	44730	100	52	53	14	50	52	12	22	5	0	53	55	8	51	51	7	30	12	0	1.000	0.750	1.236	1.732	4.245	0.054	0.003	80	430	4	7	0.000	2	2	3	4	-50
1	8	13	"ctrl-buffer"	"ctrl-buffer"	3230	44730	100	46	50	14	49	50	12	17	7	0	54	54	8	51	51	7	25	11	0	-1.000	0.333	1.650	1.549	3.434	0.106	0.012	80	420	0	4	Error	-3	3	1	3	-50
1	9	13	"ctrl-buffer"	"ctrl-buffer"	3410	44730	100	53	60	53	50	51	12	27	10	0	60	80	134	50	51	8	53	26	0	0.300	0.333	0.719	0.830	3.910	0.385	0.804	80	432	13	40	-1.737	3	10	10	30	-50
1	10	13	"ctrl-buffer"	"ctrl-buffer"	3590	44720	100	49	50	11	51	53	20	3	0	0	53	53	8	50	53	33	0	0	0	-0.667	-0.333	1.444	1.213	3.318	7.614	0.038	80	430	1	2	Error	-2	3	-1	3	-50
1	11	13	"ctrl-buffer"	"ctrl-buffer"	3760	44720	100	50	52	14	50	94	254	0	0	0	59	61	14	52	60	48	1	0	0	0.000	0.222	0.917	0.744	3.917	5.496	0.923	80	408	7	11	Error	0	7	2	9	-50
1	12	13	"ctrl-buffer"	"ctrl-buffer"	3940	44720	100	51	51	14	49	51	12	23	7	0	63	66	14	51	51	7	68	42	0	0.167	0.133	0.690	0.732	3.770	0.014	0.000	80	420	14	17	-2.585	2	12	2	15	-50
1	13	13	"ctrl-buffer"	"ctrl-buffer"	4120	44720	100	50	51	13	50	52	12	18	7	0	59	70	29	51	51	8	48	37	0	0.000	0.053	0.536	0.499	3.853	0.071	0.003	80	420	8	20	Error	0	8	1	19	-50
1	14	13	"ctrl-buffer"	"ctrl-buffer"	4300	44720	100	51	53	15	50	51	13	18	7	0	52	53	8	50	51	8	21	6	0	0.500	1.000	2.000	1.792	3.807	0.064	0.003	80	430	3	6	-1.000	1	2	3	3	-50
1	15	13	"ctrl-buffer"	"ctrl-buffer"	4480	44720	100	50	50	11	50	52	12	11	3	0	60	59	9	51	51	14	20	2	0	0.000	0.000	0.700	0.566	3.058	0.058	0.002	80	430	9	8	Error	0	9	0	8	-50
1	16	13	"ctrl-buffer"	"ctrl-buffer"	4650	44720	100	51	51	11	50	52	13	12	1	0	56	56	9	51	51	7	35	11	0	0.200	0.200	1.429	1.235	3.174	26.513	0.001	80	418	6	6	-2.322	1	5	1	5	-50
1	17	13	"ctrl-buffer"	"ctrl-buffer"	4830	44720	100	50	52	13	51	53	12	16	7	0	58	59	12	51	52	7	43	26	0	-0.143	0.125	1.109	1.020	3.754	14.247	0.001	80	420	6	9	Error	-1	7	1	8	-50
1	18	13	"ctrl-buffer"	"ctrl-buffer"	5010	44720	100	52	55	17	51	53	12	21	8	0	58	60	19	52	52	16	10	6	0	0.167	0.500	1.212	1.274	3.621	1.494	0.072	80	442	7	12	-2.585	1	6	4	8	-50
1	19	13	"ctrl-buffer"	"ctrl-buffer"	5190	44720	100	53	54	15	53	54	13	20	8	0	57	63	21	51	52	13	27	17	0	0.000	0.083	1.650	1.578	4.046	18.061	0.000	80	440	6	13	Error	0	6	1	12	-50
1	20	13	"ctrl-buffer"	"ctrl-buffer"	5360	44720	100	50	53	12	53	55	14	12	0	0	54	57	11	51	52	7	35	18	0	-1.000	0.000	1.333	1.189	3.480	0.008	0.000	80	408	0	6	Error	-3	3	0	6	-50
1	21	13	"ctrl-buffer"	"ctrl-buffer"	5540	44720	100	53	55	14	52	54	13	17	3	0	57	58	8	51	52	15	12	0	0	0.167	0.429	1.033	0.977	4.328	0.028	0.001	80	442	7	10	-2.585	1	6	3	7	-50
1	22	13	"ctrl-buffer"	"ctrl-buffer"	5720	44720	100	52	51	12	54	55	13	5	1	0	52	54	10	51	51	10	15	6	0	-2.000	-1.000	2.000	1.613	3.808	0.022	0.001	80	442	-1	0	Error	-2	1	-3	3	-50
1	23	13	"ctrl-buffer"	"ctrl-buffer"	5900	44720	100	54	56	10	54	55	14	12	1	0	58	59	10	52	52	7	42	23	0	0.000	0.286	1.000	0.767	3.154	0.119	0.006	80	432	6	9	Error	0	6	2	7	-50
1	24	13	"ctrl-buffer"	"ctrl-buffer"	6080	44720	100	52	55	12	54	56	14	16	1	0	54	56	11	51	52	7	30	11	0	-0.667	0.200	1.225	1.066	3.129	0.032	0.001	80	474	1	6	Error	-2	3	1	5	-50
1	1	14	"ydhI"	"STM1443"	2000	44900	100	219	206	72	49	51	13	97	96	0	4066	3794	1663	50	51	7	100	100	0	0.042	0.042	0.042	0.042	1.293	0.041	0.936	80	484	4186	3901	-4.562	170	4016	157	3744	0
1	2	14	"STMB2B.139A"	"Not LT2a93"	2170	44910	90	120	128	58	50	51	12	96	86	0	678	791	505	50	51	7	100	100	0	0.111	0.105	0.103	0.095	1.523	0.103	0.829	52	371	698	819	-3.165	70	628	78	741	0
1	3	14	""	"STM3806"	2340	44900	90	167	176	65	51	54	21	98	96	0	4085	4554	2398	52	172	800	100	96	0	0.029	0.028	0.028	0.028	1.316	0.025	0.920	52	385	4149	4627	-5.120	116	4033	125	4502	0
1	4	14	"pgtE"	"STM2395"	2540	44900	110	464	454	148	50	53	20	100	100	0	14672	14042	4206	51	149	705	100	100	0	0.028	0.029	0.029	0.028	1.204	0.029	0.973	80	514	15035	14395	-5.142	414	14621	404	13991	0
1	5	14	""	"STM3911"	2700	44900	100	69	71	19	49	51	12	67	33	0	1634	1500	709	51	54	43	100	98	0	0.013	0.015	0.020	0.022	1.762	0.014	0.358	80	426	1603	1471	-6.307	20	1583	22	1449	0
1	6	14	"ygiY"	"STM3178"	2880	44910	100	206	207	75	49	51	11	100	100	0	11695	10617	4291	52	54	39	100	100	0	0.013	0.015	0.015	0.015	1.305	0.015	0.921	80	464	11800	10723	-6.213	157	11643	158	10565	0
1	7	14	""	"STM2880"	3060	44910	100	1663	1778	1017	50	51	12	100	100	0	2594	2696	1354	51	52	7	100	100	0	0.634	0.653	0.641	0.639	1.142	0.677	0.981	80	464	4156	4373	-0.657	1613	2543	1728	2645	0
1	8	14	"ssaU"	"STM1422"	3240	44900	110	139	151	78	49	51	14	91	85	0	9046	9281	5654	51	52	10	100	100	0	0.010	0.011	0.013	0.014	1.517	0.011	0.878	80	523	9085	9332	-6.643	90	8995	102	9230	0
1	9	14	"nrdE"	"STM2807"	3430	44910	110	3907	4135	2149	50	52	14	100	100	0	9103	9747	4801	50	51	10	100	100	0	0.426	0.421	0.415	0.406	1.251	0.425	0.978	80	510	12910	13782	-1.231	3857	9053	4085	9697	0
1	10	14	"cadA"	"STM2559"	3590	44900	100	105	120	51	50	51	12	93	86	0	6832	7796	4319	50	51	7	100	100	0	0.008	0.009	0.015	0.015	1.362	0.009	0.751	80	439	6837	7816	-6.946	55	6782	70	7746	0
1	11	14	"thiL"	"STM0419"	3770	44900	100	449	524	271	48	50	12	100	100	0	4203	4662	2545	50	51	8	100	100	0	0.097	0.103	0.100	0.105	1.275	0.102	0.964	80	464	4554	5088	-3.372	401	4153	476	4612	0
1	12	14	"hin"	"STM2772"	3950	44900	100	196	262	250	49	51	13	97	96	0	2643	3969	5094	51	51	7	100	100	0	0.057	0.054	0.056	0.057	1.445	0.050	0.958	80	464	2739	4131	-4.140	147	2592	213	3918	0
1	13	14	""	"STM3166"	4130	44900	100	114	116	32	51	53	13	97	90	0	8044	7721	2895	51	52	7	100	100	0	0.008	0.008	0.013	0.014	1.366	0.008	0.756	80	452	8056	7735	-6.987	63	7993	65	7670	0
1	14	14	"yjjY"	"STM4599"	4290	44900	90	410	389	121	50	54	22	100	100	0	1014	933	320	52	58	42	100	100	0	0.374	0.385	0.386	0.387	1.192	0.384	0.965	52	369	1322	1220	-1.418	360	962	339	881	0
1	15	14	"ybaN"	"STM0482"	4480	44900	100	301	330	207	51	54	20	100	98	0	2783	3005	2129	52	56	37	100	100	0	0.092	0.094	0.095	0.094	1.273	0.094	0.959	80	482	2981	3232	-3.449	250	2731	279	2953	0
1	16	14	""	"STM0571"	4660	44910	100	247	255	125	51	52	12	100	97	0	13589	13757	6787	52	52	8	100	100	0	0.014	0.015	0.014	0.015	1.210	0.016	0.950	80	474	13733	13909	-6.110	196	13537	204	13705	0
1	17	14	"yaiU"	"STM0373"	4840	44900	100	1178	1103	277	51	52	11	100	100	0	33371	31494	7682	52	53	8	100	100	0	0.034	0.033	0.033	0.033	1.238	0.033	0.976	80	452	34446	32494	-4.886	1127	33319	1052	31442	0
1	18	14	""	"STM3653"	5010	44900	100	404	402	90	52	53	12	100	100	0	11113	10699	2738	53	53	9	100	100	0	0.032	0.033	0.032	0.033	1.218	0.032	0.953	80	452	11412	10996	-4.974	352	11060	350	10646	0
1	19	14	""	"STM2195"	5180	44900	80	114	230	307	52	53	11	98	94	0	1376	3690	5706	54	59	37	100	100	0	0.047	0.049	0.042	0.042	1.463	0.053	0.977	52	314	1384	3814	-4.414	62	1322	178	3636	0
1	20	14	"EMPTY"	"EMPTY"	5360	44900	100	53	54	14	53	54	13	18	3	0	54	54	7	52	56	31	0	0	0	0.000	0.500	2.000	2.159	2.845	26.767	0.002	80	474	2	3	Error	0	2	1	2	-75
1	21	14	"EMPTY"	"EMPTY"	5540	44900	100	51	53	12	53	54	13	8	1	0	52	54	7	51	52	8	22	3	0	-2.000	0.000	1.500	1.228	3.503	0.062	0.006	80	464	-1	3	Error	-2	1	0	3	-75
1	22	14	"EMPTY"	"EMPTY"	5720	44900	100	50	53	12	54	55	13	15	1	0	55	54	7	51	51	7	26	6	0	-1.000	-0.333	1.657	1.515	2.505	0.457	0.034	80	464	0	2	Error	-4	4	-1	3	-75
1	23	14	"EMPTY"	"EMPTY"	5900	44900	100	52	55	13	54	55	13	18	5	0	53	53	7	51	52	7	25	6	0	-1.000	0.500	1.667	1.793	3.106	45.066	0.001	80	464	0	3	Error	-2	2	1	2	-75
1	24	14	"EMPTY"	"EMPTY"	6080	44900	100	53	55	13	55	56	14	11	2	0	54	54	6	52	52	7	21	3	0	-1.000	0.000	1.708	1.609	3.514	21.895	0.004	80	496	0	2	Error	-2	2	0	2	-75
2	1	1	""	"STM0721"	6510	42530	90	111	114	21	54	56	13	100	96	0	27886	30590	7482	57	57	12	100	100	0	0.002	0.002	0.000	0.000	1.000	0.002	0.707	52	406	27886	30593	-8.931	57	27829	60	30533	0
2	2	1	"dnaC"	"STM4543"	6680	42530	90	1402	1705	780	54	56	13	100	100	0	13315	15227	5818	57	60	35	100	100	0	0.102	0.109	0.106	0.107	1.127	0.110	0.967	52	394	14606	16821	-3.298	1348	13258	1651	15170	0
2	3	1	"gph"	"STM3482"	6860	42530	90	968	1211	657	56	58	14	100	100	0	8235	10300	5614	57	60	35	100	100	0	0.112	0.113	0.112	0.112	1.174	0.111	0.960	52	402	9090	11398	-3.165	912	8178	1155	10243	0
2	4	1	""	"STM3547"	7040	42530	90	253	271	71	55	56	13	100	100	0	28347	29421	6848	58	60	28	100	100	0	0.007	0.007	0.016	0.015	1.506	0.007	0.913	52	408	28487	29579	-7.159	198	28289	216	29363	0
2	5	1	""	"STM3259"	7230	42530	90	95	110	51	55	57	17	90	59	0	5416	6450	3651	56	60	28	100	100	0	0.007	0.009	0.012	0.013	1.175	0.010	0.753	52	400	5400	6449	-7.066	40	5360	55	6394	0
2	6	1	"yqjC"	"STM3228"	7400	42530	90	842	952	462	56	58	18	100	100	0	6125	6981	3046	56	57	10	100	100	0	0.130	0.129	0.127	0.128	1.131	0.131	0.966	52	400	6855	7821	-2.949	786	6069	896	6925	0
2	7	1	""	"STM2545"	7580	42530	90	5236	6167	2371	53	56	16	100	100	0	14091	15888	5628	57	59	21	100	100	0	0.369	0.386	0.380	0.383	1.093	0.384	0.977	52	400	19217	21945	-1.437	5183	14034	6114	15831	0
2	8	1	"gltL"	"STM0662"	7750	42530	90	334	348	123	55	57	15	100	100	0	15860	16134	6366	58	65	60	100	100	0	0.018	0.018	0.018	0.018	1.177	0.018	0.968	52	400	16081	16369	-5.824	279	15802	293	16076	0
2	9	1	"asnB"	"STM0680"	7940	42530	100	4888	4375	1355	55	55	13	98	97	0	39190	35547	9329	56	61	53	100	100	0	0.123	0.122	0.123	0.111	1.431	0.123	0.979	80	484	43967	39811	-3.017	4833	39134	4320	35491	0
2	10	1	"nagE"	"STM0685"	8110	42530	80	319	395	249	53	55	12	100	100	0	4473	5272	3403	56	59	20	100	100	0	0.060	0.066	0.064	0.064	1.214	0.066	0.957	52	312	4683	5558	-4.054	266	4417	342	5216	0
2	11	1	"barA"	"STM2958"	8280	42530	90	467	488	198	56	56	12	100	100	0	20750	20839	7196	57	63	51	100	100	0	0.020	0.021	0.020	0.020	1.190	0.021	0.952	52	400	21104	21214	-5.654	411	20693	432	20782	0
2	12	1	"eutA"	"STM2459"	8470	42530	90	92	114	84	56	57	13	78	67	0	5694	7219	4766	56	61	49	100	100	0	0.006	0.008	0.012	0.012	1.187	0.011	0.723	52	400	5674	7221	-7.291	36	5638	58	7163	0
2	13	1	"yigN"	"STM3969"	8650	42530	100	7168	6816	1513	56	57	13	100	100	0	33615	30610	8544	56	57	10	100	100	0	0.212	0.221	0.208	0.234	1.527	0.213	0.944	80	454	40671	37314	-2.238	7112	33559	6760	30554	0
2	14	1	"metE"	"STM3965"	8820	42530	100	6517	6456	1417	56	56	12	100	100	0	48964	44946	10777	56	58	9	100	100	0	0.132	0.143	0.133	0.149	1.579	0.136	0.889	80	454	55369	51290	-2.920	6461	48908	6400	44890	0
2	15	1	"pldB"	"STM3961"	9000	42530	100	7201	6808	1727	57	59	17	100	100	0	34167	31703	6818	58	61	16	100	100	0	0.209	0.213	0.213	0.209	1.448	0.211	0.947	80	466	41253	38396	-2.255	7144	34109	6751	31645	0
2	16	1	"pldA"	"STM3957"	9180	42520	90	9015	8841	1714	58	60	19	100	100	0	32023	31711	4549	58	63	34	100	100	0	0.280	0.277	0.274	0.275	1.218	0.275	0.936	52	393	40922	40436	-1.835	8957	31965	8783	31653	0
2	17	1	"yigF"	"STM3953"	9360	42520	90	2423	2489	1065	56	58	15	100	100	0	16136	16829	2555	58	65	51	100	100	0	0.147	0.145	0.137	0.132	1.606	0.163	0.774	52	393	18445	19204	-2.764	2367	16078	2433	16771	0
2	18	1	"xerC"	"STM3949"	9540	42530	100	4114	4300	1727	56	57	12	100	100	0	19781	19748	7478	56	60	39	100	100	0	0.206	0.216	0.201	0.204	1.505	0.207	0.882	80	466	23783	23936	-2.281	4058	19725	4244	19692	0
2	19	1	"sgaH"	"STM4386"	9710	42520	90	316	350	101	54	55	12	100	100	0	15728	17497	6095	57	59	12	100	100	0	0.017	0.017	0.017	0.017	1.208	0.016	0.954	52	377	15933	17736	-5.902	262	15671	296	17440	0
2	20	1	"ytfG"	"STM4401"	9890	42530	100	612	584	206	57	58	13	98	96	0	24574	23558	8656	58	60	13	100	100	0	0.023	0.022	0.022	0.022	1.304	0.022	0.962	80	486	25071	24027	-5.465	555	24516	527	23500	0
2	21	1	"ytfP"	"STM4411"	10070	42520	90	1212	1232	368	56	58	13	100	100	0	10857	11125	3087	57	59	11	100	100	0	0.107	0.106	0.106	0.106	1.127	0.106	0.970	52	377	11956	12244	-3.224	1156	10800	1176	11068	0
2	22	1	""	"STM4419"	10240	42530	100	470	459	127	55	56	12	100	100	0	45772	44071	13432	57	58	10	100	100	0	0.009	0.009	0.011	0.015	1.781	0.009	0.904	80	476	46130	44418	-6.783	415	45715	404	44014	0
2	23	1	""	"STM4423"	10420	42520	90	124	129	35	55	56	13	96	94	0	20078	20265	6685	57	67	103	100	100	0	0.003	0.004	0.000	0.000	1.000	0.004	0.776	52	393	20090	20282	-8.181	69	20021	74	20208	0
2	24	1	""	"STM4427"	10610	42520	90	405	424	132	58	62	36	100	100	0	21806	22574	7597	58	75	146	100	100	0	0.016	0.016	0.016	0.016	1.193	0.016	0.954	52	412	22095	22882	-5.970	347	21748	366	22516	0
2	1	2	"clpP"	"STM0448"	6520	42720	90	6373	7044	2479	56	63	69	100	100	0	11502	12223	3484	55	62	74	100	100	0	0.552	0.574	0.569	0.566	1.093	0.585	0.971	52	401	17764	19156	-0.858	6317	11447	6988	12168	0
2	2	2	"nrdG"	"STM4451"	6690	42710	80	713	794	282	55	57	13	100	100	0	12122	13078	3828	56	57	9	100	100	0	0.055	0.057	0.054	0.056	1.168	0.057	0.950	52	334	12724	13761	-4.197	658	12066	739	13022	0
2	3	2	"phoQ"	"STM1230"	6870	42710	90	4340	4652	1851	56	58	13	100	100	0	20007	21203	8262	56	57	10	100	100	0	0.215	0.217	0.213	0.219	1.174	0.214	0.979	52	388	24235	25743	-2.219	4284	19951	4596	21147	0
2	4	2	"coaA"	"STM4139"	7040	42710	90	1639	1662	343	57	57	13	100	100	0	23271	24483	7893	57	61	36	100	100	0	0.068	0.066	0.068	0.068	1.205	0.064	0.962	52	394	24796	26031	-3.875	1582	23214	1605	24426	0
2	5	2	"thiE"	"STM4163"	7220	42710	90	153	160	47	57	57	13	100	100	0	13018	13299	3980	56	60	36	100	100	0	0.007	0.008	0.011	0.012	1.253	0.008	0.828	52	396	13058	13346	-7.077	96	12962	103	13243	0
2	6	2	"nfi"	"STM4168"	7400	42720	80	1080	1262	555	55	57	14	100	100	0	11759	13482	6061	56	57	11	100	100	0	0.088	0.090	0.090	0.089	1.171	0.089	0.970	52	334	12728	14633	-3.513	1025	11703	1207	13426	0
2	7	2	"hopD"	"STM3442"	7580	42720	90	2320	2630	1105	55	56	13	100	100	0	6575	7771	3479	56	56	8	100	100	0	0.347	0.334	0.339	0.332	1.164	0.326	0.965	52	395	8784	10290	-1.525	2265	6519	2575	7715	0
2	8	2	"stfD"	"STM0197"	7760	42720	90	82	88	32	56	57	12	67	53	0	4591	5286	2490	56	56	8	100	100	0	0.006	0.006	0.011	0.013	1.381	0.007	0.513	52	394	4561	5262	-7.446	26	4535	32	5230	0
2	9	2	"eutP"	"STM2469"	7940	42710	90	125	132	42	54	56	13	100	98	0	10437	11319	4290	55	56	8	100	100	0	0.007	0.007	0.012	0.012	1.122	0.007	0.740	52	381	10453	11342	-7.192	71	10382	78	11264	0
2	10	2	"eutM"	"STM2465"	8110	42720	80	66	72	28	54	57	13	44	19	0	1397	2637	3595	54	55	8	100	100	0	0.009	0.007	0.016	0.019	1.552	0.007	0.529	52	328	1355	2601	-6.806	12	1343	18	2583	0
2	11	2	"prpR"	"STM0367"	8290	42710	90	84	90	25	56	57	12	80	59	0	3921	4443	1799	56	56	8	100	100	0	0.007	0.008	0.011	0.012	1.289	0.008	0.535	52	396	3893	4421	-7.109	28	3865	34	4387	0
2	12	2	"prpE"	"STM0371"	8470	42710	90	102	106	28	58	59	13	94	78	0	3669	3682	1066	56	56	9	100	100	0	0.012	0.013	0.015	0.015	1.356	0.013	0.669	52	396	3657	3674	-6.360	44	3613	48	3626	0
2	13	2	"sodA"	"STM4055"	8650	42700	90	8289	8188	2244	57	59	13	100	100	0	13116	12399	3740	56	57	9	100	100	0	0.630	0.659	0.656	0.690	1.333	0.642	0.974	52	379	21292	20474	-0.666	8232	13060	8131	12343	0
2	14	2	"sicP"	"STM2879"	8820	42710	80	7220	7196	704	58	60	15	100	100	0	13015	12969	1039	56	59	13	100	100	0	0.553	0.553	0.551	0.552	1.093	0.541	0.960	52	328	20121	20051	-0.856	7162	12959	7138	12913	0
2	15	2	"fabD"	"STM1194"	9000	42700	90	13163	13602	2722	59	61	15	100	100	0	23773	24301	6080	58	60	13	100	100	0	0.553	0.559	0.554	0.571	1.206	0.537	0.967	52	379	36819	37786	-0.856	13104	23715	13543	24243	0
2	16	2	"nuoH"	"STM2322"	9170	42710	90	1701	1751	388	57	58	13	100	100	0	25940	26163	5945	57	58	14	100	100	0	0.064	0.065	0.064	0.065	1.162	0.063	0.967	52	396	27527	27800	-3.977	1644	25883	1694	26106	0
2	17	2	"dacD"	"STM2062"	9350	42710	90	362	361	62	56	57	13	100	100	0	12337	12021	2266	58	61	23	100	100	0	0.025	0.025	0.025	0.026	1.193	0.024	0.940	52	408	12585	12268	-5.327	306	12279	305	11963	0
2	18	2	"pefC"	"PSLT017"	9540	42700	90	219	225	57	57	58	13	100	100	0	25837	26258	8036	57	60	26	100	100	0	0.006	0.006	0.010	0.012	1.334	0.006	0.883	52	376	25942	26369	-7.314	162	25780	168	26201	0
2	19	2	"yjbA"	"STM4226"	9700	42710	90	506	539	253	56	57	14	100	100	0	10824	10966	5361	56	69	115	100	100	0	0.042	0.044	0.044	0.044	1.273	0.043	0.940	52	386	11218	11393	-4.581	450	10768	483	10910	0
2	20	2	"asd"	"STM3539"	9880	42710	80	1341	1587	913	57	59	17	100	100	0	5744	6466	3455	56	78	140	100	100	0	0.226	0.239	0.228	0.234	1.347	0.230	0.909	52	334	6972	7940	-2.147	1284	5688	1530	6410	0
2	21	2	"stpA"	"STM2799"	10070	42710	90	978	1704	1936	55	57	16	100	100	0	2668	4395	4725	55	62	62	100	100	0	0.353	0.380	0.370	0.373	1.299	0.390	0.951	52	400	3536	5989	-1.501	923	2613	1649	4340	0
2	22	2	"leuB"	"STM0112"	10240	42710	90	150	173	72	57	59	13	100	100	0	3647	4212	1956	56	59	16	100	100	0	0.026	0.028	0.027	0.027	1.387	0.027	0.811	52	386	3684	4272	-5.271	93	3591	116	4156	0
2	23	2	"prgJ"	"STM2872"	10430	42700	90	5124	8795	8831	57	58	14	100	100	0	3100	4830	4388	56	58	14	100	100	0	1.665	1.830	1.738	1.821	1.440	1.992	0.885	52	395	8111	13512	0.735	5067	3044	8738	4774	0
2	24	2	"smvA"	"STM1574"	10600	42710	90	417	532	344	57	60	27	100	100	0	3367	4435	2619	56	57	8	100	100	0	0.109	0.108	0.102	0.102	1.474	0.102	0.842	52	394	3671	4854	-3.201	360	3311	475	4379	0
2	1	3	"hupB"	"STM0451"	6510	42900	90	2817	3702	2894	54	56	13	100	100	0	3829	4812	3144	54	55	8	100	100	0	0.732	0.767	0.729	0.732	1.186	0.822	0.963	52	402	6538	8406	-0.450	2763	3775	3648	4758	0
2	2	3	"hisM"	"STM2352"	6690	42890	90	683	788	276	55	57	13	100	100	0	11697	13406	4787	55	56	8	100	100	0	0.054	0.055	0.055	0.055	1.169	0.054	0.972	52	395	12270	14084	-4.212	628	11642	733	13351	0
2	3	3	"rimM"	"STM2675"	6870	42900	100	12016	12147	6662	55	57	13	100	100	0	6113	5807	2907	55	55	8	100	100	0	1.974	2.102	2.064	2.044	1.386	2.168	0.972	80	460	18019	17844	0.981	11961	6058	12092	5752	0
2	4	3	"fruR"	"STM0118"	7040	42900	80	155	205	116	56	59	22	100	96	0	2003	2804	1967	55	56	10	100	100	0	0.051	0.054	0.054	0.052	1.417	0.054	0.856	52	320	2047	2898	-4.298	99	1948	149	2749	0
2	5	3	"asrA"	"STM2548"	7230	42890	90	110	117	30	56	60	22	90	69	0	7758	8718	3000	56	89	181	100	100	0	0.007	0.007	0.010	0.012	1.220	0.007	0.670	52	386	7756	8723	-7.156	54	7702	61	8662	0
2	6	3	"entD"	"STM0584"	7400	42900	100	786	798	237	56	68	48	100	100	0	6056	5774	1594	56	149	353	100	100	0	0.122	0.130	0.129	0.129	1.192	0.129	0.949	80	461	6730	6460	-3.039	730	6000	742	5718	0
2	7	3	"cbiL"	"STM2024"	7590	42890	90	137	153	53	59	69	49	86	28	0	4360	4893	2215	57	146	348	100	100	0	0.018	0.019	0.019	0.020	1.478	0.018	0.687	52	381	4381	4930	-5.786	78	4303	94	4836	0
2	8	3	"cbiO"	"STM2020"	7760	42890	90	182	184	42	57	58	14	100	100	0	7467	7531	1917	56	64	33	100	100	0	0.017	0.017	0.016	0.017	1.293	0.016	0.875	52	372	7536	7602	-5.890	125	7411	127	7475	0
2	9	3	"umuC"	"STM1997"	7930	42890	90	100	116	52	53	55	13	92	82	0	2532	3239	2281	56	56	8	100	100	0	0.019	0.020	0.021	0.023	1.566	0.017	0.714	52	394	2523	3246	-5.719	47	2476	63	3183	0
2	10	3	"uhpC"	"STM3788"	8110	42890	80	110	119	42	54	56	14	98	82	0	4243	4340	1259	55	56	8	100	100	0	0.013	0.015	0.016	0.016	1.323	0.015	0.699	52	328	4244	4350	-6.225	56	4188	65	4285	0
2	11	3	"trpB"	"STM1726"	8290	42890	90	171	204	96	54	56	12	100	100	0	3324	3753	1542	55	56	8	100	100	0	0.036	0.041	0.038	0.038	1.320	0.042	0.845	52	388	3386	3848	-4.804	117	3269	150	3698	0
2	12	3	"rpsL"	"STM3448"	8460	42890	90	13101	12908	4089	59	80	206	100	100	0	9008	8814	2874	56	67	84	100	100	0	1.457	1.467	1.454	1.499	1.261	1.473	0.980	52	400	21994	21607	0.543	13042	8952	12849	8758	0
2	13	3	"phnR"	"STM0430"	8650	42890	90	722	768	193	57	78	207	100	100	0	16001	17198	4671	56	67	85	100	100	0	0.042	0.041	0.041	0.042	1.132	0.040	0.967	52	392	16610	17853	-4.584	665	15945	711	17142	0
2	14	3	""	"STM4157"	8820	42890	90	588	593	84	56	58	13	100	100	0	31697	32509	4741	58	60	16	100	100	0	0.017	0.017	0.017	0.017	1.166	0.016	0.953	52	380	32171	32988	-5.894	532	31639	537	32451	0
2	15	3	""	"STM0345"	8990	42890	90	495	487	142	56	58	13	100	100	0	13285	12309	5335	59	68	61	100	100	0	0.033	0.035	0.034	0.038	1.609	0.032	0.905	52	400	13665	12681	-4.913	439	13226	431	12250	0
2	16	3	""	"STM2453"	9190	42900	110	637	683	430	56	58	14	98	98	0	25040	26656	7833	57	70	113	100	100	0	0.023	0.024	0.022	0.023	1.293	0.024	0.729	80	523	25564	27226	-5.426	581	24983	627	26599	0
2	17	3	"ychA"	"STM1773"	9350	42890	90	2044	2158	401	59	60	14	100	100	0	25586	27152	5095	58	69	119	100	100	0	0.078	0.077	0.078	0.077	1.079	0.076	0.973	52	370	27513	29193	-3.685	1985	25528	2099	27094	0
2	18	3	"orf408"	"STM1382"	9530	42890	90	200	195	39	59	61	14	100	100	0	28477	28409	3469	57	59	16	100	100	0	0.005	0.005	0.000	0.000	1.000	0.005	0.885	52	394	28561	28488	-7.655	141	28420	136	28352	0
2	19	3	"traR"	"PSLT085"	9700	42890	90	96	112	60	58	59	13	82	71	0	7865	10411	8400	57	77	183	100	100	0	0.005	0.005	0.000	0.000	1.000	0.006	0.824	52	388	7846	10408	-7.683	38	7808	54	10354	0
2	20	3	""	"Not LT2a85"	9880	42890	90	141	150	47	57	59	14	98	98	0	14309	14508	5187	57	91	234	100	100	0	0.006	0.006	0.013	0.013	1.213	0.006	0.798	52	403	14336	14544	-7.407	84	14252	93	14451	0
2	21	3	"trbC"	"PSLT094"	10070	42890	90	342	345	59	56	57	14	100	100	0	33471	34546	6239	56	72	154	100	100	0	0.009	0.008	0.011	0.011	1.050	0.008	0.929	52	386	33701	34779	-6.868	286	33415	289	34490	0
2	22	3	"traQ"	"PSLT098"	10240	42890	90	242	240	61	56	57	14	100	100	0	15083	15188	4547	57	61	32	100	100	0	0.012	0.012	0.012	0.013	1.187	0.012	0.915	52	373	15212	15315	-6.336	186	15026	184	15131	0
2	23	3	"traS"	"PSLT102"	10420	42890	100	3413	2985	1146	56	57	13	100	98	0	31444	27674	10397	56	59	30	100	100	0	0.107	0.106	0.105	0.099	1.887	0.105	0.971	80	471	34745	30547	-3.225	3357	31388	2929	27618	0
2	24	3	""	"PSLT107"	10590	42880	90	9135	9313	2887	60	73	100	100	100	0	8917	8850	2730	57	66	64	100	100	0	1.024	1.052	1.068	1.076	1.337	1.044	0.955	52	385	17935	18046	0.035	9075	8860	9253	8793	0
2	1	4	""	"STM2736"	6500	43080	90	98	97	27	53	55	13	90	67	0	13420	13915	5173	54	74	186	100	100	0	0.003	0.003	0.011	0.011	1.000	0.003	0.627	52	394	13411	13905	-8.214	45	13366	44	13861	0
2	2	4	""	"STM2712"	6680	43080	90	456	414	136	55	57	14	100	100	0	16213	15552	3833	56	80	189	100	100	0	0.025	0.023	0.025	0.023	1.288	0.023	0.920	52	414	16558	15855	-5.332	401	16157	359	15496	0
2	3	4	""	"STM1612"	6870	43070	90	476	491	90	56	57	13	100	100	0	29951	30885	6954	57	70	106	100	100	0	0.014	0.014	0.014	0.014	1.146	0.014	0.969	52	384	30314	31263	-6.153	420	29894	435	30828	0
2	4	4	""	"STM1607"	7040	43070	90	1593	1650	303	57	60	21	100	100	0	17739	17720	3005	56	58	11	100	100	0	0.087	0.090	0.089	0.090	1.075	0.090	0.983	52	392	19219	19257	-3.525	1536	17683	1593	17664	0
2	5	4	"ycjI"	"STM1680"	7230	43070	90	1040	1052	408	56	58	15	100	100	0	15438	14695	5638	57	62	28	100	100	0	0.064	0.068	0.068	0.068	1.113	0.067	0.984	52	394	16365	15634	-3.966	984	15381	996	14638	0
2	6	4	""	"STM1676"	7400	43070	90	1268	1244	206	56	58	16	100	100	0	25012	24069	3779	58	61	15	100	100	0	0.049	0.049	0.049	0.049	1.101	0.048	0.977	52	365	26166	25199	-4.364	1212	24954	1188	24011	0
2	7	4	"frr"	"STM0219"	7580	43070	90	6803	6885	1679	57	58	12	100	100	0	15636	15562	3870	57	58	9	100	100	0	0.433	0.440	0.443	0.443	1.077	0.435	0.986	52	388	22325	22333	-1.207	6746	15579	6828	15505	0
2	8	4	"mesJ"	"STM0236"	7750	43070	90	1197	1145	337	57	58	13	100	100	0	21940	21075	5841	57	59	12	100	100	0	0.052	0.052	0.052	0.051	1.110	0.052	0.982	52	394	23023	22106	-4.263	1140	21883	1088	21018	0
2	9	4	"pfs"	"STM0207"	7940	43080	90	1210	1533	962	56	57	13	100	100	0	7561	9326	5131	56	58	12	100	100	0	0.154	0.159	0.156	0.154	1.138	0.165	0.975	52	384	8659	10747	-2.701	1154	7505	1477	9270	0
2	10	4	"yeeA"	"STM2060"	8110	43070	100	709	693	365	57	59	16	95	93	0	12197	11597	6412	55	57	12	100	100	0	0.054	0.055	0.056	0.054	1.355	0.055	0.971	80	462	12794	12178	-4.219	652	12142	636	11542	0
2	11	4	"vsr"	"STM1991"	8290	43070	90	331	373	142	55	56	12	100	100	0	11183	12447	4360	56	58	13	100	100	0	0.025	0.026	0.025	0.025	1.164	0.026	0.956	52	388	11403	12709	-5.333	276	11127	318	12391	0
2	12	4	"fixB"	"STM0076"	8470	43080	90	90	94	19	55	57	13	98	75	0	7305	7661	1329	57	60	27	100	100	0	0.005	0.005	0.012	0.012	1.000	0.005	0.590	52	396	7283	7643	-7.694	35	7248	39	7604	0
2	13	4	""	"STM4192"	8650	43060	90	1185	1248	281	57	58	14	100	100	0	19968	20523	4758	57	64	94	100	100	0	0.057	0.058	0.057	0.058	1.121	0.056	0.980	52	382	21039	21657	-4.142	1128	19911	1191	20466	0
2	14	4	"dgkA"	"STM4236"	8820	43070	90	1306	1313	188	56	58	14	100	100	0	13389	13173	1469	59	59	9	100	100	0	0.094	0.096	0.097	0.095	1.111	0.095	0.976	52	373	14580	14371	-3.415	1250	13330	1257	13114	0
2	15	4	"tyrB"	"STM4248"	8990	43070	90	2269	2152	562	57	59	15	100	100	0	30948	29641	7338	59	66	58	100	100	0	0.072	0.071	0.071	0.070	1.122	0.071	0.981	52	381	33101	31677	-3.804	2212	30889	2095	29582	0
2	16	4	"lysC"	"STM4220"	9170	43070	90	1540	1542	471	58	59	16	100	100	0	18675	18412	4694	58	65	60	100	100	0	0.080	0.081	0.082	0.080	1.121	0.081	0.979	52	374	20099	19838	-3.651	1482	18617	1484	18354	0
2	17	4	"glk"	"STM2403"	9350	43070	90	1427	1425	346	57	58	14	100	100	0	23801	23662	4391	58	61	15	100	100	0	0.058	0.058	0.058	0.057	1.103	0.058	0.981	52	402	25113	24972	-4.115	1370	23743	1368	23604	0
2	18	4	"yfcB"	"STM2385"	9540	43070	90	2371	2520	613	57	59	14	100	100	0	23927	25239	4876	57	60	17	100	100	0	0.097	0.098	0.097	0.097	1.068	0.098	0.984	52	379	26184	27645	-3.367	2314	23870	2463	25182	0
2	19	4	"ybdA"	"STM0593"	9700	43070	90	2425	2612	805	58	131	526	100	100	0	25134	26482	7567	61	174	722	100	100	0	0.094	0.097	0.096	0.096	1.083	0.096	0.824	52	387	27440	28975	-3.405	2367	25073	2554	26421	0
2	20	4	"ybaM"	"STM0480"	9900	43070	90	279	272	80	57	58	14	100	100	0	3768	3580	1248	57	59	16	100	100	0	0.060	0.061	0.060	0.060	1.225	0.059	0.931	52	380	3933	3738	-4.063	222	3711	215	3523	0
2	21	4	"ybbO"	"STM0505"	10070	43070	100	1859	1862	738	58	60	14	100	100	0	23394	23334	8884	56	58	13	100	100	0	0.077	0.077	0.078	0.075	1.453	0.078	0.984	80	462	25139	25082	-3.696	1801	23338	1804	23278	0
2	22	4	"purK"	"STM0533"	10250	43060	90	1827	1805	309	57	59	13	100	100	0	19167	17967	3247	57	59	13	100	100	0	0.093	0.098	0.097	0.098	1.129	0.093	0.968	52	388	20880	19658	-3.433	1770	19110	1748	17910	0
2	23	4	"rfbI"	"STM0559"	10430	43070	90	196	206	62	58	59	14	100	98	0	13503	14128	4368	56	58	13	100	100	0	0.010	0.011	0.012	0.012	1.141	0.011	0.898	52	366	13585	14220	-6.606	138	13447	148	14072	0
2	24	4	"ybdK"	"STM0583"	10590	43070	90	3142	3183	910	58	61	20	100	100	0	29920	30945	8541	57	71	114	100	100	0	0.103	0.101	0.101	0.101	1.113	0.101	0.987	52	385	32947	34013	-3.275	3084	29863	3125	30888	0
2	1	5	"yoaH"	"STM1823"	6510	43260	90	363	389	130	56	58	14	100	100	0	3867	3883	1151	55	60	49	100	100	0	0.081	0.087	0.084	0.086	1.199	0.086	0.916	52	408	4119	4161	-3.634	307	3812	333	3828	0
2	2	5	"emtA"	"STM1799"	6700	43270	90	821	756	234	56	58	14	100	100	0	14966	14020	3356	55	61	50	100	100	0	0.051	0.050	0.051	0.047	1.321	0.051	0.965	52	386	15676	14665	-4.285	765	14911	700	13965	0
2	3	5	"narH"	"STM1763"	6860	43260	80	205	201	44	59	59	13	100	100	0	20465	19719	4547	56	66	115	100	100	0	0.007	0.007	0.011	0.011	1.095	0.007	0.900	52	321	20555	19805	-7.127	146	20409	142	19663	0
2	4	5	"ychE"	"STM1748"	7040	43260	90	541	570	135	55	57	12	100	100	0	16708	17880	4606	56	67	111	100	100	0	0.029	0.029	0.029	0.029	1.130	0.028	0.964	52	394	17138	18339	-5.099	486	16652	515	17824	0
2	5	5	"yoaB"	"STM1822"	7220	43250	90	826	810	135	56	57	12	100	100	0	9402	9014	1554	56	60	40	100	100	0	0.082	0.084	0.085	0.084	1.087	0.081	0.967	52	380	10116	9712	-3.601	770	9346	754	8958	0
2	6	5	"dsbB"	"STM1807"	7390	43250	100	55	56	14	55	62	61	0	0	0	62	62	10	57	62	59	0	0	0	0.000	0.200	1.364	1.445	3.796	0.004	0.000	80	480	5	6	Error	0	5	1	5	-50
2	7	5	""	"STM4010"	7580	43250	90	719	737	103	57	62	67	100	100	0	25670	26546	3444	58	63	65	100	100	0	0.026	0.026	0.025	0.026	1.141	0.025	0.955	52	388	26274	27168	-5.274	662	25612	680	26488	0
2	8	5	"mobB"	"STM3993"	7750	43250	90	2289	2441	570	56	57	12	100	100	0	16742	17445	4409	57	60	24	100	100	0	0.134	0.137	0.134	0.137	1.195	0.134	0.946	52	394	18918	19773	-2.901	2233	16685	2385	17388	0
2	9	5	"yiiR"	"STM4083"	7940	43250	90	898	930	301	57	59	14	100	100	0	14559	14834	4638	56	61	38	100	100	0	0.058	0.059	0.059	0.059	1.189	0.058	0.962	52	386	15344	15651	-4.108	841	14503	873	14778	0
2	10	5	""	"STM4067"	8110	43250	90	598	627	158	58	60	16	100	100	0	14228	15237	4141	57	58	10	100	100	0	0.038	0.037	0.036	0.038	1.204	0.036	0.955	52	380	14711	15749	-4.714	540	14171	569	15180	0
2	11	5	"yiiM"	"STM4056"	8290	43250	90	1225	1271	268	60	143	282	100	100	0	14838	15422	3222	59	1447	4619	98	98	0	0.079	0.079	0.078	0.079	1.167	0.076	0.961	52	388	15944	16574	-3.665	1165	14779	1211	15363	0
2	12	5	"yiiG"	"STM4040"	8460	43250	90	331	614	511	69	380	481	36	23	0	25724	28044	9736	69	5435	7996	100	94	0	0.010	0.019	0.028	0.024	1.627	0.032	0.526	52	381	25917	28520	-6.614	262	25655	545	27975	100
2	13	5	"yhdN"	"STM3413"	8650	43250	100	2250	1968	819	57	64	47	98	97	0	12952	11176	4474	58	157	628	98	96	0	0.170	0.172	0.173	0.163	1.520	0.172	0.974	80	468	15087	13029	-2.556	2193	12894	1911	11118	0
2	14	5	"secY"	"STM3420"	8820	43240	90	64549	60185	10265	58	62	21	100	100	40	17293	16774	4079	58	59	11	100	100	0	3.742	3.597	3.715	3.676	1.145	3.544	0.969	52	365	81726	76843	1.904	64491	17235	60127	16716	0
2	15	5	"rplE"	"STM3428"	9000	43250	100	38606	34922	14197	59	62	21	100	100	1	8910	7851	3250	58	59	11	98	98	0	4.355	4.474	4.524	4.891	1.646	4.508	0.971	80	472	47399	42656	2.123	38547	8852	34863	7793	0
2	16	5	"rpmC"	"STM3432"	9180	43240	90	6618	6647	1790	56	59	18	100	100	0	2008	2787	2576	57	58	8	100	100	0	3.363	2.414	3.452	2.955	1.651	2.002	0.570	52	375	8513	9321	1.750	6562	1951	6591	2730	0
2	17	5	"rpsS"	"STM3436"	9350	43250	90	18437	18893	4749	55	65	68	100	100	0	4221	4112	1194	57	61	37	100	100	0	4.415	4.646	4.686	4.752	1.166	4.525	0.975	52	373	22546	22893	2.142	18382	4164	18838	4055	0
2	18	5	"rpsJ"	"STM3441"	9530	43250	100	13299	12748	6077	58	65	60	100	100	0	4126	3668	1735	57	66	72	98	97	0	3.254	3.514	3.558	3.606	1.496	3.547	0.976	80	480	17310	16301	1.702	13241	4069	12690	3611	0
2	19	5	""	"STM4463"	9720	43250	90	179	183	62	60	132	528	0	0	0	13802	13504	2849	59	170	719	100	100	0	0.009	0.009	0.013	0.013	1.190	0.010	0.108	52	383	13862	13568	-6.852	119	13743	123	13445	0
2	20	5	"pepA"	"STM4477"	9890	43240	90	2457	2675	780	57	59	14	100	100	0	13099	13969	3911	58	60	16	100	100	0	0.184	0.188	0.183	0.188	1.100	0.183	0.966	52	375	15441	16529	-2.442	2400	13041	2618	13911	0
2	21	5	"iadA"	"STM4512"	10060	43250	90	665	762	343	57	59	15	100	100	0	15645	16801	7549	58	100	389	100	100	0	0.039	0.042	0.042	0.042	1.253	0.041	0.946	52	380	16195	17448	-4.680	608	15587	705	16743	0
2	22	5	""	"STM4551"	10250	43250	90	835	865	178	57	59	13	100	100	0	24015	25659	5233	57	93	374	100	100	0	0.032	0.032	0.031	0.031	1.126	0.031	0.956	52	393	24736	26410	-4.945	778	23958	808	25602	0
2	23	5	"yjjK"	"STM4581"	10420	43240	90	4015	4874	2658	57	59	14	100	100	0	17779	20238	9508	57	59	14	100	100	0	0.223	0.239	0.229	0.234	1.150	0.240	0.957	52	382	21680	24998	-2.163	3958	17722	4817	20181	0
2	24	5	"gltS"	"STM3746"	10600	43240	90	5907	6250	1409	57	59	13	100	100	0	19663	20360	4566	57	58	13	100	100	0	0.298	0.305	0.305	0.305	1.092	0.297	0.973	52	401	25456	26496	-1.745	5850	19606	6193	20303	0
2	1	6	"yhhY"	"STM3546"	6500	43440	90	363	377	98	57	59	14	100	100	0	12854	12563	3592	56	65	100	100	100	0	0.024	0.026	0.025	0.026	1.164	0.025	0.954	52	400	13104	12827	-5.386	306	12798	320	12507	0
2	2	6	""	"STM0951"	6680	43440	80	388	384	93	54	57	14	100	100	0	15840	15904	4007	56	69	109	100	100	0	0.021	0.021	0.021	0.021	1.156	0.021	0.963	52	335	16118	16178	-5.562	334	15784	330	15848	0
2	3	6	"nanK"	"STM3336"	6870	43440	100	298	277	89	55	57	13	98	96	0	16124	14373	5105	55	57	13	100	100	0	0.015	0.016	0.016	0.016	1.267	0.015	0.947	80	470	16312	14540	-6.047	243	16069	222	14318	0
2	4	6	"yrbC"	"STM3310"	7040	43430	90	2489	2515	614	56	58	14	100	100	0	15817	15872	3184	56	58	17	100	100	0	0.154	0.155	0.154	0.154	1.120	0.154	0.975	52	378	18194	18275	-2.696	2433	15761	2459	15816	0
2	5	6	"greA"	"STM3299"	7220	43430	90	4828	4658	837	56	59	17	100	100	0	15253	14526	2580	56	58	18	100	100	0	0.314	0.318	0.318	0.319	1.116	0.312	0.981	52	408	19969	19072	-1.671	4772	15197	4602	14470	0
2	6	6	"rpsO"	"STM3283"	7410	43440	90	3827	3637	1125	58	60	18	100	100	0	7087	6887	1879	57	58	11	100	100	0	0.536	0.524	0.520	0.515	1.196	0.530	0.975	52	397	10799	10409	-0.899	3769	7030	3579	6830	0
2	7	6	"yghB"	"STM3162"	7580	43430	90	1407	1447	514	57	59	15	100	100	0	16807	17470	6045	57	58	9	100	100	0	0.081	0.080	0.080	0.080	1.169	0.079	0.970	52	381	18100	18803	-3.633	1350	16750	1390	17413	0
2	8	6	""	"STM3136"	7750	43430	90	2126	2178	732	58	60	17	100	100	0	22793	23036	7120	57	60	28	100	100	0	0.091	0.092	0.092	0.092	1.164	0.092	0.973	52	394	24804	25099	-3.459	2068	22736	2120	22979	0
2	9	6	"yggV"	"STM3103"	7940	43430	90	1324	1438	616	58	59	16	100	100	0	10622	11065	4420	56	60	30	100	100	0	0.120	0.125	0.119	0.125	1.178	0.125	0.969	52	392	11832	12389	-3.061	1266	10566	1380	11009	0
2	10	6	"sprT"	"STM3092"	8100	43430	90	352	341	92	56	58	13	100	100	0	13420	12322	4045	57	62	55	100	100	0	0.022	0.023	0.023	0.023	1.273	0.022	0.943	52	380	13659	12550	-5.497	296	13363	285	12265	0
2	11	6	""	"STM3072"	8280	43430	90	341	359	100	60	62	28	100	100	0	14061	15428	5902	56	125	596	100	100	0	0.020	0.019	0.021	0.020	1.275	0.018	0.915	52	388	14286	15671	-5.639	281	14005	299	15372	0
2	12	6	"ygfE"	"STM3060"	8450	43430	90	1140	1128	422	67	323	442	90	65	0	6665	6307	2205	67	4503	7417	19	0	0	0.163	0.170	0.168	0.169	1.264	0.075	0.653	52	388	7671	7301	-2.620	1073	6598	1061	6240	100
2	13	6	"ansA"	"STM1294"	8640	43430	100	103	114	44	60	91	126	6	0	0	697	942	620	58	597	2110	7	0	0	0.067	0.061	0.061	0.057	1.687	0.061	0.745	80	460	682	938	-3.893	43	639	54	884	-100
2	14	6	"pfkB"	"STM1326"	8820	43430	100	823	930	676	61	61	15	95	91	0	5248	5426	3963	56	78	90	95	93	0	0.147	0.162	0.162	0.159	1.570	0.164	0.973	80	460	5954	6239	-2.768	762	5192	869	5370	0
2	15	6	"ydiK"	"STM1364"	8990	43430	90	1560	1659	456	58	63	44	100	100	0	27012	28566	7877	57	119	616	100	100	0	0.056	0.056	0.056	0.056	1.183	0.056	0.975	52	373	28457	30110	-4.166	1502	26955	1601	28509	0
2	16	6	"cfa"	"STM1427"	9170	43420	90	2485	2567	780	59	63	45	100	100	0	26889	26972	7902	58	120	603	100	100	0	0.090	0.093	0.092	0.094	1.139	0.091	0.975	52	389	29257	29422	-3.467	2426	26831	2508	26914	0
2	17	6	"ydhM"	"STM1437"	9350	43430	100	828	835	373	56	59	18	100	98	0	17494	17450	7868	56	75	225	97	97	0	0.044	0.045	0.045	0.046	1.472	0.044	0.966	80	480	18210	18173	-4.497	772	17438	779	17394	0
2	18	6	"nth"	"STM1453"	9540	43430	90	960	978	314	58	62	28	100	100	0	19249	19747	5605	58	83	262	100	100	0	0.047	0.047	0.047	0.046	1.228	0.047	0.971	52	375	20093	20609	-4.411	902	19191	920	19689	0
2	19	6	"ugpA"	"STM3556"	9710	43420	90	5139	5359	996	59	62	27	100	100	0	20541	21439	4110	57	64	72	100	100	0	0.248	0.248	0.246	0.248	1.083	0.242	0.978	52	388	25564	26682	-2.012	5080	20484	5300	21382	0
2	20	6	"ftsY"	"STM3571"	9890	43420	90	5260	5373	1596	61	63	17	100	100	0	24731	24240	7075	59	60	10	100	100	0	0.211	0.220	0.218	0.221	1.111	0.215	0.979	52	394	29871	29493	-2.247	5199	24672	5312	24181	0
2	21	6	"zntA"	"STM3576"	10060	43420	90	2125	2104	191	59	62	22	100	100	0	35103	34819	3986	58	76	159	100	100	0	0.059	0.059	0.059	0.059	1.094	0.058	0.980	52	392	37111	36806	-4.084	2066	35045	2045	34761	0
2	22	6	"yhhT"	"STM3582"	10250	43420	90	633	632	120	59	61	21	100	100	0	35023	35159	8613	57	76	161	100	100	0	0.016	0.016	0.016	0.017	1.200	0.016	0.966	52	378	35540	35675	-5.929	574	34966	573	35102	0
2	23	6	"yhiN"	"STM3588"	10420	43430	100	1194	1197	456	59	60	14	100	100	0	26261	26541	9579	56	57	9	100	100	0	0.043	0.043	0.043	0.042	1.406	0.043	0.973	80	460	27340	27623	-4.529	1135	26205	1138	26485	0
2	24	6	""	"STM3598"	10600	43430	80	190	255	223	59	61	15	98	98	0	2549	4180	4360	56	57	9	100	100	0	0.053	0.048	0.046	0.046	1.460	0.046	0.854	52	334	2624	4320	-4.250	131	2493	196	4124	0
2	1	7	""	"STM3799"	6510	43630	90	643	637	147	56	57	13	100	100	0	22278	23005	4036	56	60	45	100	100	0	0.026	0.025	0.026	0.025	1.194	0.026	0.961	52	394	22809	23530	-5.242	587	22222	581	22949	0
2	2	7	"yidE"	"STM3807"	6680	43620	90	661	707	197	55	57	13	100	100	0	8011	8708	2192	55	55	10	100	100	0	0.076	0.075	0.075	0.074	1.152	0.072	0.937	52	389	8562	9305	-3.715	606	7956	652	8653	0
2	3	7	"yidR"	"STM3811"	6860	43620	90	485	488	87	55	57	13	100	100	0	6634	6916	1096	55	56	10	100	100	0	0.065	0.063	0.063	0.063	1.199	0.060	0.931	52	381	7009	7294	-3.935	430	6579	433	6861	0
2	4	7	"torD"	"STM3821"	7030	43620	90	151	147	28	57	59	14	98	98	0	19513	19010	4319	56	76	206	100	100	0	0.005	0.005	0.000	0.000	1.000	0.005	0.817	52	394	19551	19044	-7.693	94	19457	90	18954	0
2	5	7	"dgoT"	"STM3827"	7220	43620	90	221	224	48	56	57	12	100	100	0	18708	18788	2900	56	74	204	100	100	0	0.009	0.009	0.011	0.011	1.130	0.009	0.910	52	392	18817	18900	-6.821	165	18652	168	18732	0
2	6	7	"yidA"	"STM3831"	7390	43620	90	1522	1538	347	56	58	13	100	100	0	17658	17439	3628	55	57	10	100	100	0	0.083	0.085	0.085	0.085	1.113	0.084	0.975	52	381	19069	18866	-3.586	1466	17603	1482	17384	0
2	7	7	"imp"	"STM0093"	7570	43620	100	7296	6949	2351	57	60	13	100	100	0	43470	41213	13971	55	56	10	100	100	0	0.167	0.167	0.169	0.168	1.676	0.165	0.971	80	471	50654	48050	-2.584	7239	43415	6892	41158	0
2	8	7	"yabJ"	"STM0106"	7740	43610	90	545	557	162	57	60	18	100	100	0	17453	17550	4996	57	117	550	100	100	0	0.028	0.029	0.028	0.029	1.140	0.028	0.960	52	386	17884	17993	-5.156	488	17396	500	17493	0
2	9	7	"yabC"	"STM0120"	7940	43620	90	2940	3069	1107	58	59	14	100	100	0	13143	13506	4270	56	58	10	100	100	0	0.220	0.224	0.221	0.218	1.270	0.226	0.968	52	392	15969	16461	-2.183	2882	13087	3011	13450	0
2	10	7	"murD"	"STM0126"	8100	43610	90	1523	1555	550	56	57	13	100	100	0	12346	11966	4146	56	57	16	100	100	0	0.119	0.126	0.126	0.126	1.148	0.125	0.977	52	392	13757	13409	-3.067	1467	12290	1499	11910	0
2	11	7	"yacA"	"STM0135"	8290	43610	90	2686	2720	608	57	58	14	100	100	0	11658	11715	2639	55	57	17	100	100	0	0.227	0.228	0.230	0.229	1.076	0.225	0.985	52	394	14232	14323	-2.142	2629	11603	2663	11660	0
2	12	7	""	"STM0148"	8460	43610	90	317	302	62	57	58	14	100	100	0	20050	18935	4362	56	59	29	100	100	0	0.013	0.013	0.013	0.013	1.153	0.013	0.953	52	394	20254	19124	-6.265	260	19994	245	18879	0
2	13	7	""	"STM1547"	8640	43610	90	1095	1090	179	56	57	13	100	100	0	18067	16747	3055	55	58	29	100	100	0	0.058	0.062	0.062	0.062	1.114	0.060	0.974	52	380	19051	17726	-4.116	1039	18012	1034	16692	0
2	14	7	""	"STM1551"	8810	43610	90	1792	1739	440	57	59	15	100	100	0	8024	7779	1943	56	61	37	100	100	0	0.218	0.218	0.221	0.218	1.160	0.212	0.965	52	381	9703	9405	-2.199	1735	7968	1682	7723	0
2	15	7	""	"STM1556"	8990	43610	90	276	285	47	57	59	14	100	100	0	29759	30059	3752	56	64	52	100	100	0	0.007	0.008	0.011	0.011	1.109	0.008	0.934	52	396	29922	30231	-7.084	219	29703	228	30003	0
2	16	7	""	"STM1562"	9180	43610	100	354	327	129	58	60	14	92	92	0	12163	10509	4607	56	59	37	100	100	0	0.024	0.026	0.026	0.026	1.361	0.026	0.943	80	479	12403	10722	-5.354	296	12107	269	10453	0
2	17	7	"fdnI"	"STM1568"	9350	43610	90	777	784	132	58	59	13	100	100	0	22983	22211	4278	56	56	8	100	100	0	0.031	0.033	0.032	0.033	1.126	0.032	0.968	52	364	23646	22881	-4.995	719	22927	726	22155	0
2	18	7	"nmpC"	"STM1572"	9530	43610	100	32019	27620	11818	60	61	15	100	100	0	19099	16732	6622	58	59	10	100	100	0	1.678	1.653	1.669	1.658	1.595	1.684	0.982	80	462	51000	44234	0.747	31959	19041	27560	16674	0
2	19	7	"sohB"	"STM1716"	9700	43610	90	2426	2562	776	61	62	15	100	100	0	22517	22834	6127	57	67	100	100	100	0	0.105	0.110	0.108	0.108	1.139	0.111	0.974	52	392	24825	25278	-3.247	2365	22460	2501	22777	0
2	20	7	"ompW"	"STM1732"	9890	43610	90	1977	2042	672	59	62	16	100	100	0	18301	18035	5665	56	66	100	100	100	0	0.105	0.110	0.109	0.111	1.153	0.109	0.978	52	392	20163	19962	-3.250	1918	18245	1983	17979	0
2	21	7	"yciU"	"STM1740"	10050	43610	80	665	702	360	59	62	16	100	100	0	9619	10044	4013	57	78	193	100	100	0	0.063	0.064	0.061	0.061	1.222	0.066	0.923	52	326	10168	10630	-3.980	606	9562	643	9987	0
2	22	7	"ychJ"	"STM1755"	10240	43610	100	941	989	565	58	60	16	98	98	0	10248	10315	5336	57	72	160	100	100	0	0.087	0.091	0.089	0.088	1.354	0.093	0.966	80	479	11074	11189	-3.529	883	10191	931	10258	0
2	23	7	"ychP"	"STM1768"	10420	43610	100	1110	1028	457	59	61	15	98	97	0	24908	21820	9391	56	57	10	100	100	0	0.042	0.045	0.044	0.045	1.368	0.045	0.972	80	452	25903	22733	-4.564	1051	24852	969	21764	0
2	24	7	"ychH"	"STM1782"	10600	43610	90	554	626	338	59	60	14	100	100	0	7560	8522	4630	57	58	9	100	100	0	0.066	0.067	0.066	0.065	1.230	0.067	0.958	52	386	7998	9032	-3.922	495	7503	567	8465	0
2	1	8	""	"STM2314"	6500	43800	80	1940	1780	459	55	57	13	100	100	0	20413	18942	4209	57	58	12	100	100	0	0.093	0.091	0.094	0.090	1.167	0.092	0.980	52	326	22241	20610	-3.433	1885	20356	1725	18885	0
2	2	8	"nuoK"	"STM2319"	6690	43800	90	470	455	81	56	58	14	100	100	0	7563	7110	1427	55	56	15	100	100	0	0.055	0.057	0.056	0.057	1.166	0.055	0.955	52	386	7922	7454	-4.181	414	7508	399	7055	0
2	3	8	"yfbQ"	"STM2331"	6850	43800	90	3459	3200	907	58	61	21	100	100	0	24411	22527	6005	55	64	94	100	100	0	0.140	0.140	0.142	0.139	1.166	0.139	0.983	52	386	27757	25614	-2.840	3401	24356	3142	22472	0
2	4	8	"yfbU"	"STM2335"	7050	43790	90	2127	2143	685	59	62	26	100	100	0	11559	11141	3157	56	81	215	100	100	0	0.180	0.188	0.185	0.187	1.091	0.185	0.977	52	394	13571	13169	-2.476	2068	11503	2084	11085	0
2	5	8	""	"STM2341"	7220	43790	90	600	601	106	57	58	13	100	100	0	21683	20455	3572	55	56	9	100	100	0	0.025	0.027	0.027	0.027	1.164	0.026	0.965	52	386	22171	20944	-5.316	543	21628	544	20400	0
2	6	8	""	"STM2346"	7400	43800	80	2007	1966	291	58	59	15	100	100	0	13950	13663	1728	56	58	13	100	100	0	0.140	0.140	0.139	0.140	1.090	0.139	0.978	52	334	15843	15515	-2.834	1949	13894	1908	13607	0
2	7	8	""	"STM2530"	7570	43800	80	123	143	84	58	60	14	96	82	0	8253	8932	2910	56	58	13	100	100	0	0.008	0.010	0.013	0.014	1.512	0.011	0.561	52	328	8262	8961	-6.979	65	8197	85	8876	0
2	8	8	"nifS"	"STM2543"	7750	43790	90	18740	19156	4145	58	62	21	100	100	0	21936	21969	5191	56	58	16	100	100	0	0.854	0.872	0.858	0.886	1.182	0.857	0.982	52	396	40562	41011	-0.228	18682	21880	19098	21913	0
2	9	8	"glnB"	"STM2561"	7930	43800	90	1386	1410	412	58	61	20	100	100	0	9695	10102	2886	57	59	18	100	100	0	0.138	0.135	0.136	0.135	1.152	0.133	0.967	52	389	10966	11397	-2.859	1328	9638	1352	10045	0
2	10	8	""	"STM2566"	8110	43800	90	119	156	116	58	58	12	100	88	0	2541	3851	4088	56	59	16	100	100	0	0.025	0.026	0.024	0.024	1.553	0.026	0.871	52	394	2546	3893	-5.348	61	2485	98	3795	0
2	11	8	"gogB"	"STM2584"	8290	43790	90	646	633	74	58	59	15	100	100	0	36845	35504	4564	56	57	14	100	100	0	0.016	0.016	0.016	0.016	1.121	0.016	0.968	52	389	37377	36023	-5.967	588	36789	575	35448	0
2	12	8	""	"STM2591"	8460	43800	80	181	181	46	56	58	14	100	98	0	18008	17094	4269	57	59	20	100	100	0	0.007	0.007	0.011	0.011	1.027	0.007	0.900	52	334	18076	17162	-7.166	125	17951	125	17037	0
2	13	8	"yraR"	"STM3268"	8640	43790	90	584	626	198	57	59	13	100	100	0	11739	11854	3233	56	58	19	100	100	0	0.045	0.048	0.046	0.048	1.200	0.047	0.954	52	396	12210	12367	-4.470	527	11683	569	11798	0
2	14	8	"yhbV"	"STM3275"	8820	43790	90	286	279	60	58	60	14	100	100	0	23779	24431	5316	56	58	12	100	100	0	0.010	0.009	0.011	0.012	1.155	0.009	0.914	52	396	23951	24596	-6.701	228	23723	221	24375	0
2	15	8	"deaD"	"STM3280"	9000	43790	90	17699	17496	3312	60	61	14	100	100	0	25606	25027	4581	56	58	11	100	100	0	0.690	0.698	0.689	0.701	1.085	0.689	0.983	52	380	43189	42407	-0.535	17639	25550	17436	24971	0
2	16	8	"argG"	"STM3290"	9170	43790	90	1432	1487	328	60	61	15	100	100	0	14876	14445	2994	57	58	11	100	100	0	0.093	0.099	0.098	0.099	1.112	0.099	0.976	52	374	16191	15815	-3.433	1372	14819	1427	14388	0
2	17	8	"ftsJ"	"STM3297"	9350	43800	110	10976	10691	2383	59	61	14	100	100	0	15759	15091	3158	57	57	10	100	100	0	0.695	0.707	0.698	0.712	1.173	0.704	0.980	80	513	26619	25666	-0.524	10917	15702	10632	15034	0
2	18	8	"ispB"	"STM3305"	9530	43790	90	3726	3639	721	61	63	15	100	100	0	21505	20852	4222	58	59	10	100	100	0	0.171	0.172	0.172	0.173	1.110	0.169	0.981	52	381	25112	24372	-2.549	3665	21447	3578	20794	0
2	19	8	"ybgL"	"STM0714"	9710	43790	90	808	862	242	59	61	14	100	100	0	15609	15927	3925	57	58	10	100	100	0	0.048	0.051	0.050	0.050	1.119	0.050	0.970	52	380	16301	16673	-4.376	749	15552	803	15870	0
2	20	8	""	"STM0720"	9880	43790	90	124	125	25	58	60	13	98	98	0	29091	28809	4143	57	59	14	100	100	0	0.002	0.002	0.000	0.000	1.000	0.002	0.691	52	388	29100	28819	-8.781	66	29034	67	28752	0
2	21	8	""	"STM0726"	10060	43790	90	206	243	175	59	60	13	100	100	0	39362	38310	7297	59	61	14	100	100	0	0.004	0.005	0.045	0.037	3.229	0.003	0.034	52	396	39450	38435	-8.063	147	39303	184	38251	0
2	22	8	"ybgT"	"STM0742"	10240	43790	90	423	528	469	58	60	14	100	100	0	1772	2259	2286	57	59	10	100	100	0	0.213	0.213	0.211	0.217	1.261	0.206	0.976	52	380	2080	2672	-2.232	365	1715	470	2202	0
2	23	8	"tolB"	"STM0748"	10410	43790	90	16516	15259	2735	60	86	194	100	100	0	34807	32144	6607	59	124	552	100	100	0	0.474	0.474	0.473	0.480	1.167	0.465	0.981	52	387	51204	47284	-1.078	16456	34748	15199	32085	0
2	24	8	"pnuC"	"STM0757"	10600	43780	90	826	943	460	59	80	185	100	100	0	20920	20966	3985	58	104	490	100	100	0	0.037	0.042	0.038	0.040	1.301	0.042	0.806	52	400	21629	21792	-4.766	767	20862	884	20908	0
2	1	9	"dacC"	"STM0863"	6500	43980	90	2078	1912	491	56	58	14	100	100	0	23618	21838	6431	56	61	59	100	100	0	0.086	0.085	0.087	0.086	1.181	0.083	0.974	52	394	25584	23638	-3.543	2022	23562	1856	21782	0
2	2	9	"ybjM"	"STM0871"	6680	43980	90	790	811	186	56	58	14	100	100	0	12347	12245	2727	56	62	60	100	100	0	0.060	0.062	0.061	0.062	1.153	0.060	0.961	52	389	13025	12944	-4.066	734	12291	755	12189	0
2	3	9	"potG"	"STM0878"	6860	43980	90	445	448	68	57	59	14	100	100	0	26606	26504	3586	56	58	11	100	100	0	0.015	0.015	0.015	0.015	1.129	0.014	0.959	52	396	26938	26839	-6.097	388	26550	391	26448	0
2	4	9	"artQ"	"STM0889"	7040	43980	90	2555	2601	392	58	58	14	100	100	0	23341	23196	3386	58	63	61	100	100	0	0.107	0.110	0.109	0.110	1.101	0.107	0.977	52	408	25780	25681	-3.221	2497	23283	2543	23138	0
2	5	9	""	"STM0894"	7230	43980	90	137	139	30	56	57	13	100	98	0	11646	11236	2036	56	61	62	100	100	0	0.007	0.007	0.011	0.011	1.116	0.007	0.768	52	393	11671	11263	-7.161	81	11590	83	11180	0
2	6	9	""	"STM0898"	7390	43980	90	72	72	13	57	59	14	51	21	0	26316	25018	4683	56	73	175	100	100	0	0.001	0.001	0.000	0.000	1.000	0.001	0.199	52	373	26275	24977	Error	15	26260	15	24962	0
2	7	9	""	"STM1033"	7570	43980	90	150	174	74	57	58	13	100	100	0	5625	6847	3376	56	74	170	100	100	0	0.017	0.017	0.017	0.017	1.349	0.017	0.841	52	394	5662	6908	-5.904	93	5569	117	6791	0
2	8	9	""	"STM1037"	7760	43970	90	194	202	64	58	58	13	100	100	0	14360	14029	4685	55	58	16	100	100	0	0.010	0.010	0.011	0.012	1.242	0.010	0.900	52	386	14441	14118	-6.717	136	14305	144	13974	0
2	9	9	"yjaB"	"STM4181"	7920	43970	90	2603	2651	529	58	60	16	100	100	0	16722	16650	4531	56	60	30	100	100	0	0.153	0.156	0.151	0.159	1.243	0.152	0.946	52	380	19211	19187	-2.711	2545	16666	2593	16594	0
2	10	9	"yjbD"	"STM4194"	8110	43970	90	481	540	299	58	59	13	100	100	0	7103	7676	4315	57	59	21	100	100	0	0.060	0.063	0.064	0.063	1.281	0.062	0.933	52	387	7469	8101	-4.058	423	7046	482	7619	0
2	11	9	""	"STM4198"	8290	43980	100	149	147	44	59	61	15	93	88	0	8266	8055	3044	55	56	9	100	100	0	0.011	0.011	0.013	0.013	1.200	0.011	0.832	80	460	8301	8088	-6.511	90	8211	88	8000	0
2	12	9	""	"STM4202"	8460	43980	80	95	101	30	59	60	14	86	61	0	6191	6413	2792	56	57	10	100	100	0	0.006	0.007	0.014	0.014	1.171	0.007	0.595	52	320	6171	6399	-7.413	36	6135	42	6357	0
2	13	9	"pduF"	"STM2037"	8650	43980	100	376	342	130	58	59	13	95	93	0	27011	23974	9165	55	56	10	100	100	0	0.012	0.012	0.012	0.013	1.246	0.012	0.960	80	469	27274	24203	-6.405	318	26956	284	23919	0
2	14	9	"pduQ"	"STM2052"	8820	43970	90	153	155	33	57	59	14	100	96	0	22005	23531	5352	55	58	13	100	100	0	0.004	0.004	0.000	0.000	1.000	0.004	0.845	52	372	22046	23574	-7.837	96	21950	98	23476	0
2	15	9	"sspH2"	"STM2241"	9000	43970	100	1386	1351	201	60	62	15	100	100	0	56845	53978	8903	56	58	12	100	100	0	0.023	0.024	0.024	0.024	1.241	0.024	0.971	80	462	58115	55213	-5.420	1326	56789	1291	53922	0
2	16	9	"btuF"	"STM0206"	9170	43970	90	1639	1778	432	61	63	16	100	100	0	20178	22117	5842	57	69	99	100	100	0	0.078	0.078	0.077	0.078	1.125	0.077	0.980	52	373	21699	23777	-3.673	1578	20121	1717	22060	0
2	17	9	"sitD"	"STM2864"	9360	43970	100	12663	12735	5879	60	63	15	100	100	0	20663	20935	8791	57	65	87	100	100	0	0.612	0.607	0.606	0.582	1.353	0.617	0.978	80	456	33209	33553	-0.709	12603	20606	12675	20878	0
2	18	9	"yfjD"	"STM2679"	9530	43970	90	666	862	512	60	61	13	100	100	0	10436	13322	7515	57	57	8	100	100	0	0.058	0.060	0.057	0.059	1.160	0.060	0.950	52	372	10985	14067	-4.098	606	10379	802	13265	0
2	19	9	"psiB"	"PSLT069"	9710	43970	100	275	260	90	60	60	13	97	92	0	19472	17354	7142	56	56	9	100	100	0	0.011	0.012	0.013	0.013	1.323	0.011	0.936	80	452	19631	17498	-6.497	215	19416	200	17298	0
2	20	9	"traV"	"PSLT084"	9880	43970	90	159	194	94	60	61	14	100	100	0	10036	13828	9070	56	63	65	100	100	0	0.010	0.010	0.012	0.012	1.162	0.009	0.903	52	373	10079	13906	-6.655	99	9980	134	13772	0
2	21	9	"himD"	"STM0982"	10060	43970	90	4184	4378	1861	61	62	16	100	100	0	5853	5946	2228	57	74	156	100	100	0	0.711	0.733	0.709	0.730	1.159	0.736	0.961	52	408	9919	10206	-0.491	4123	5796	4317	5889	0
2	22	9	"dcuR"	"STM4303"	10250	43970	90	299	308	77	58	60	15	100	100	0	19149	18771	5477	56	73	168	100	100	0	0.013	0.013	0.013	0.014	1.250	0.013	0.941	52	386	19334	18965	-6.308	241	19093	250	18715	0
2	23	9	"phnA"	"STM4289"	10410	43970	90	944	984	372	57	59	14	100	100	0	8369	8313	3169	57	60	23	100	100	0	0.107	0.112	0.108	0.113	1.247	0.108	0.954	52	386	9199	9183	-3.228	887	8312	927	8256	0
2	24	9	"melA"	"STM4298"	10600	43960	90	178	193	54	59	60	15	100	100	0	18983	20548	6190	57	60	22	100	100	0	0.006	0.007	0.013	0.012	1.142	0.006	0.852	52	408	19045	20625	-7.313	119	18926	134	20491	0
2	1	10	"lasT"	"STM4600"	6510	44160	90	426	420	97	56	58	17	100	100	0	7511	7461	2060	54	55	16	100	100	0	0.050	0.049	0.049	0.050	1.163	0.049	0.970	52	402	7827	7771	-4.333	370	7457	364	7407	0
2	2	10	"dniR"	"STM0260"	6690	44150	90	7003	6630	1687	57	59	16	100	100	0	24654	23077	6382	54	57	17	100	100	0	0.282	0.285	0.287	0.292	1.160	0.278	0.981	52	388	31546	29596	-1.824	6946	24600	6573	23023	0
2	3	10	""	"STM0277"	6860	44160	90	75	74	17	56	57	13	61	23	0	2763	2959	1127	54	55	9	100	100	0	0.007	0.006	0.012	0.015	1.587	0.005	0.177	52	389	2728	2923	-7.156	19	2709	18	2905	0
2	4	10	""	"STM0286"	7040	44160	90	152	158	51	56	58	14	100	96	0	8255	8050	2226	55	56	10	100	100	0	0.012	0.013	0.013	0.014	1.305	0.013	0.796	52	388	8296	8097	-6.416	96	8200	102	7995	0
2	5	10	""	"STM0294"	7210	44160	90	216	211	59	56	57	14	100	98	0	10695	9789	3624	55	65	96	100	100	0	0.015	0.016	0.016	0.016	1.256	0.015	0.906	52	382	10800	9889	-6.055	160	10640	155	9734	0
2	6	10	"yafH"	"STM0309"	7400	44160	100	167	162	49	57	59	15	95	91	0	4758	4361	1609	54	63	88	100	98	0	0.023	0.024	0.024	0.024	1.363	0.024	0.852	80	460	4814	4412	-5.418	110	4704	105	4307	0
2	7	10	"nagZ"	"STM1209"	7570	44150	90	2318	2354	354	58	60	16	100	100	0	22626	22601	3453	56	68	139	100	100	0	0.100	0.102	0.101	0.102	1.091	0.100	0.979	52	372	24830	24841	-3.320	2260	22570	2296	22545	0
2	8	10	"ycfU"	"STM1217"	7750	44150	90	892	908	269	58	58	13	100	100	0	12034	11997	3765	55	67	134	100	100	0	0.070	0.071	0.070	0.072	1.172	0.070	0.971	52	402	12813	12792	-3.844	834	11979	850	11942	0
2	9	10	"ycfC"	"STM1233"	7940	44150	90	103	112	40	57	62	39	61	21	0	815	835	424	55	62	77	100	100	0	0.061	0.071	0.070	0.066	1.862	0.070	0.709	52	403	806	835	-4.046	46	760	55	780	0
2	10	10	""	"STM1251"	8120	44150	90	6113	5892	1244	59	64	42	100	100	0	16742	15842	3658	55	63	80	100	100	0	0.363	0.369	0.367	0.374	1.121	0.361	0.983	52	380	22741	21620	-1.463	6054	16687	5833	15787	0
2	11	10	"aadA"	"STM1264"	8290	44160	100	360	356	147	59	61	14	97	96	0	16427	14548	6209	55	57	21	100	100	0	0.018	0.020	0.021	0.021	1.277	0.021	0.954	80	432	16673	14790	-5.765	301	16372	297	14493	0
2	12	10	"yeaQ"	"STM1274"	8460	44150	90	272	289	89	58	60	15	100	100	0	4510	4616	1534	55	60	46	100	100	0	0.048	0.051	0.049	0.050	1.266	0.050	0.899	52	365	4669	4792	-4.380	214	4455	231	4561	0
2	13	10	"fumA"	"STM1468"	8640	44150	90	1122	1114	269	57	60	20	100	100	0	22019	21325	4956	55	73	138	100	100	0	0.048	0.050	0.050	0.049	1.111	0.049	0.981	52	386	23029	22327	-4.366	1065	21964	1057	21270	0
2	14	10	"ompN"	"STM1473"	8830	44150	90	1675	1614	352	57	60	20	100	100	0	33017	30400	7101	56	71	132	100	100	0	0.049	0.051	0.052	0.052	1.152	0.050	0.974	52	387	34579	31901	-4.348	1618	32961	1557	30344	0
2	15	10	"ydgF"	"STM1482"	8990	44150	90	2059	2034	439	58	62	20	100	100	0	9145	9079	1850	55	68	120	100	100	0	0.220	0.219	0.214	0.218	1.096	0.217	0.980	52	373	11091	11000	-2.184	2001	9090	1976	9024	0
2	16	10	"ynfK"	"STM1489"	9180	44150	100	1404	1220	460	59	62	18	100	100	0	21099	18567	6909	56	68	109	100	100	0	0.064	0.063	0.063	0.063	1.315	0.063	0.981	80	480	22388	19672	-3.968	1345	21043	1161	18511	0
2	17	10	""	"STM1498"	9360	44160	90	76	77	20	60	62	14	57	26	0	4034	4240	1558	55	57	21	100	100	0	0.004	0.004	0.015	0.014	1.204	0.004	0.154	52	357	3995	4202	-7.958	16	3979	17	4185	0
2	18	10	"ynfB"	"STM1503"	9520	44150	90	2286	2249	542	60	63	24	100	100	0	7829	7464	1687	56	70	124	100	100	0	0.286	0.295	0.297	0.294	1.133	0.290	0.976	52	373	9999	9597	-1.804	2226	7773	2189	7408	0
2	19	10	"virK"	"STM2781"	9710	44150	100	7608	6897	2999	60	63	22	100	100	0	19688	17281	6998	56	67	110	100	100	0	0.384	0.397	0.402	0.380	1.383	0.401	0.987	80	470	27180	24062	-1.379	7548	19632	6837	17225	0
2	20	10	""	"STM2789"	9890	44140	90	279	277	52	59	60	14	100	100	0	25597	25614	5683	56	57	10	100	100	0	0.009	0.009	0.010	0.011	1.166	0.008	0.929	52	383	25761	25776	-6.859	220	25541	218	25558	0
2	21	10	"yqaE"	"STM2796"	10070	44160	90	202	204	64	59	60	14	98	98	0	2827	2733	903	56	57	10	100	100	0	0.052	0.054	0.053	0.053	1.321	0.054	0.874	52	380	2914	2822	-4.276	143	2771	145	2677	0
2	22	10	""	"STM4008"	10240	44150	90	1430	1381	265	59	60	14	100	100	0	12456	12462	2552	56	57	11	100	100	0	0.111	0.107	0.107	0.107	1.113	0.104	0.978	52	373	13771	13728	-3.177	1371	12400	1322	12406	0
2	23	10	""	"STM4030"	10410	44150	90	6576	6642	1813	57	62	25	100	100	0	10712	10361	2799	56	66	93	100	100	0	0.612	0.639	0.640	0.640	1.118	0.628	0.978	52	395	17175	16890	-0.709	6519	10656	6585	10305	0
2	24	10	""	"STM4044"	10600	44140	90	402	420	72	59	62	23	100	100	0	19736	20427	3901	57	65	87	100	100	0	0.017	0.018	0.018	0.018	1.169	0.017	0.945	52	408	20022	20731	-5.842	343	19679	361	20370	0
2	1	11	"yghJ"	"STM2941"	6500	44340	90	349	342	60	56	58	14	100	100	0	28321	25721	6206	55	63	67	100	100	0	0.010	0.011	0.011	0.012	1.142	0.011	0.956	52	393	28559	25952	-6.592	293	28266	286	25666	0
2	2	11	""	"STM2950"	6690	44340	90	793	817	167	56	58	13	100	100	0	26487	27361	4401	57	63	63	100	100	0	0.028	0.028	0.028	0.028	1.155	0.028	0.954	52	384	27167	28065	-5.164	737	26430	761	27304	0
2	3	11	"ygcA"	"STM2957"	6850	44340	90	1849	1788	321	56	60	32	100	100	0	19598	18305	4306	55	153	818	100	100	0	0.092	0.095	0.093	0.097	1.170	0.091	0.978	52	373	21336	19982	-3.446	1793	19543	1732	18250	0
2	4	11	"sdaB"	"STM2971"	7030	44340	80	1135	1118	302	56	63	40	100	100	0	14033	13711	4219	56	235	1058	100	100	0	0.077	0.078	0.075	0.079	1.234	0.075	0.963	52	334	15056	14717	-3.695	1079	13977	1062	13655	0
2	5	11	"fucP"	"STM2975"	7220	44340	100	112	119	36	58	61	24	85	56	0	12416	11316	4197	54	113	554	100	98	0	0.004	0.005	0.019	0.016	1.475	0.005	0.697	80	480	12416	11323	-7.839	54	12362	61	11262	0
2	6	11	"fucR"	"STM2979"	7400	44330	90	967	966	141	58	60	15	100	100	0	25253	25115	3159	55	57	12	100	100	0	0.036	0.036	0.036	0.036	1.099	0.035	0.964	52	365	26107	25968	-4.793	909	25198	908	25060	0
2	7	11	""	"STM3160"	7570	44330	90	433	455	121	56	59	14	100	100	0	3104	3047	831	56	59	22	100	100	0	0.124	0.133	0.135	0.134	1.213	0.126	0.935	52	380	3425	3390	-3.015	377	3048	399	2991	0
2	8	11	""	"STM3169"	7750	44330	90	479	499	150	57	58	13	100	100	0	24319	24105	7958	57	65	56	100	100	0	0.017	0.018	0.018	0.019	1.209	0.018	0.957	52	394	24684	24490	-5.845	422	24262	442	24048	0
2	9	11	"ygiX"	"STM3177"	7940	44330	90	383	375	78	57	59	14	100	100	0	13530	12691	2462	56	64	54	100	100	0	0.024	0.025	0.025	0.025	1.175	0.025	0.948	52	378	13800	12953	-5.369	326	13474	318	12635	0
2	10	11	"clpB"	"STM2660"	8110	44340	100	29196	27283	8083	60	62	19	100	100	0	36347	34916	9645	55	57	17	100	100	0	0.803	0.781	0.785	0.774	1.270	0.785	0.979	80	451	65428	62084	-0.317	29136	36292	27223	34861	0
2	11	11	"yfiN"	"STM2672"	8280	44330	90	2413	2397	324	61	62	16	100	100	0	32687	32821	5476	57	94	377	100	100	0	0.072	0.071	0.071	0.072	1.104	0.071	0.973	52	364	34982	35100	-3.794	2352	32630	2336	32764	0
2	12	11	"recN"	"STM2684"	8470	44330	100	3708	3314	1348	59	61	16	98	98	0	29753	27182	9598	56	85	336	100	98	0	0.123	0.120	0.122	0.113	1.347	0.122	0.977	80	460	33346	30381	-3.025	3649	29697	3255	27126	0
2	13	11	"cueR"	"STM0499"	8640	44330	90	1019	1058	271	58	60	14	100	100	0	8756	9109	2355	55	59	26	100	100	0	0.110	0.110	0.109	0.110	1.137	0.108	0.970	52	364	9662	10054	-3.179	961	8701	1000	9054	0
2	14	11	""	"STM0509"	8810	44330	90	735	729	154	59	61	19	100	100	0	31358	30302	8858	57	211	1340	100	100	0	0.022	0.022	0.022	0.023	1.293	0.021	0.959	52	382	31977	30915	-5.533	676	31301	670	30245	0
2	15	11	"gcl"	"STM0517"	8990	44330	80	212	211	54	58	62	21	100	100	0	18983	17912	4568	57	223	1435	100	100	0	0.008	0.009	0.011	0.011	1.109	0.008	0.890	52	327	19080	18008	-6.941	154	18926	153	17855	0
2	16	11	"ybbV"	"STM0521"	9170	44330	90	87	103	66	58	60	13	84	51	0	7329	6986	1371	57	64	57	100	100	0	0.004	0.006	0.039	0.033	1.575	0.006	0.211	52	382	7301	6974	-7.970	29	7272	45	6929	0
2	17	11	"ylbA"	"STM0526"	9350	44320	90	803	790	148	58	61	14	100	100	0	26489	25889	5092	57	62	37	100	100	0	0.028	0.028	0.028	0.028	1.090	0.027	0.967	52	380	27177	26564	-5.149	745	26432	732	25832	0
2	18	11	"purE"	"STM0534"	9530	44320	90	983	938	214	58	59	13	100	100	0	10482	10258	2216	57	60	34	100	100	0	0.089	0.086	0.086	0.086	1.118	0.085	0.969	52	382	11350	11081	-3.494	925	10425	880	10201	0
2	19	11	"ygaM"	"STM2802"	9700	44330	80	499	494	125	59	61	14	100	100	0	7323	7077	1938	58	61	35	100	100	0	0.061	0.062	0.061	0.062	1.225	0.059	0.945	52	322	7705	7454	-4.045	440	7265	435	7019	0
2	20	11	"yeiA"	"STM2187"	9880	44320	90	311	321	61	58	60	14	100	100	0	29741	31073	5705	56	95	429	100	100	0	0.009	0.008	0.011	0.011	1.057	0.008	0.943	52	402	29938	31280	-6.874	253	29685	263	31017	0
2	21	11	""	"STM2196"	10060	44320	90	703	680	142	58	60	14	100	100	0	26849	24464	5841	57	99	444	100	100	0	0.024	0.025	0.026	0.026	1.172	0.024	0.960	52	380	27437	25029	-5.376	645	26792	622	24407	0
2	22	11	"bcr"	"STM2221"	10240	44320	90	1326	1259	218	58	62	31	100	100	0	28340	26339	4972	56	78	150	100	100	0	0.045	0.046	0.045	0.046	1.100	0.044	0.968	52	394	29552	27484	-4.479	1268	28284	1201	26283	0
2	23	11	"yejK"	"STM2226"	10430	44330	90	943	982	459	61	65	31	100	98	0	10628	11148	4565	56	74	138	100	100	0	0.083	0.083	0.084	0.078	1.353	0.086	0.963	52	396	11454	12013	-3.583	882	10572	921	11092	0
2	24	11	""	"STM2236"	10600	44320	90	136	139	31	60	61	13	98	96	0	11073	10728	2515	56	56	8	100	100	0	0.007	0.007	0.011	0.011	1.073	0.007	0.776	52	395	11093	10751	-7.180	76	11017	79	10672	0
2	1	12	"phoP"	"STM1231"	6510	44510	90	7696	7282	1710	57	60	20	100	100	0	12088	11301	2512	54	62	70	100	100	0	0.635	0.642	0.656	0.641	1.092	0.631	0.979	52	388	19673	18472	-0.656	7639	12034	7225	11247	0
2	2	12	"phoP"	"STM1231"	6690	44510	90	9710	9005	2275	57	60	21	100	100	0	14655	13832	3590	55	62	71	100	100	0	0.661	0.649	0.652	0.654	1.114	0.636	0.978	52	373	24253	22725	-0.597	9653	14600	8948	13777	0
2	3	12	"phoP"	"STM1231"	6860	44510	90	9153	9175	1581	58	59	14	100	100	0	14217	14189	2288	55	56	12	100	100	0	0.642	0.645	0.649	0.644	1.064	0.635	0.979	52	373	23257	23251	-0.639	9095	14162	9117	14134	0
2	4	12	"phoQ"	"STM1230"	7040	44510	90	2929	2984	715	58	60	15	100	100	0	12962	13115	2590	55	56	13	100	100	0	0.222	0.224	0.220	0.222	1.090	0.223	0.977	52	381	15778	15986	-2.169	2871	12907	2926	13060	0
2	5	12	"phoQ"	"STM1230"	7220	44520	90	4894	4824	1053	56	58	15	100	100	0	23437	22817	5351	54	55	9	100	100	0	0.207	0.209	0.211	0.210	1.098	0.206	0.982	52	372	28221	27531	-2.273	4838	23383	4768	22763	0
2	6	12	"hupA"	"STM4170"	7400	44510	90	8060	7660	2221	59	62	17	100	100	0	6133	5777	1749	56	58	11	100	100	0	1.317	1.329	1.322	1.347	1.159	1.311	0.972	52	373	14078	13322	0.397	8001	6077	7601	5721	0
2	7	12	"sopB"	"STM1091"	7570	44510	100	12487	10865	4944	59	62	17	100	100	0	26397	23057	9599	55	56	9	100	100	0	0.472	0.470	0.479	0.453	1.373	0.476	0.981	80	442	38770	33808	-1.084	12428	26342	10806	23002	0
2	8	12	"pipC"	"STM0375"	7750	44510	100	3055	2822	1002	58	61	16	100	100	0	8085	7412	2617	55	59	49	100	100	0	0.373	0.376	0.380	0.387	1.331	0.373	0.973	80	461	11027	10121	-1.422	2997	8030	2764	7357	0
2	9	12	"pipC"	"STM0375"	7940	44500	90	3317	3316	1030	60	64	34	100	100	0	8762	8585	2505	54	66	86	100	100	0	0.374	0.382	0.386	0.380	1.105	0.377	0.978	52	389	11965	11787	-1.419	3257	8708	3256	8531	0
2	10	12	"pipC"	"STM0375"	8120	44510	90	3785	3594	1018	59	63	34	100	100	0	9475	9201	2348	54	61	71	100	100	0	0.395	0.386	0.394	0.386	1.201	0.385	0.976	52	358	13147	12682	-1.338	3726	9421	3535	9147	0
2	11	12	"ssrB"	"STM1391"	8280	44510	90	678	651	125	58	60	14	100	100	0	17086	16106	3121	55	65	110	100	100	0	0.036	0.037	0.037	0.037	1.154	0.036	0.960	52	372	17651	16644	-4.780	620	17031	593	16051	0
2	12	12	"ssrB"	"STM1391"	8470	44510	100	679	596	242	57	59	14	98	97	0	16788	14666	6398	55	64	102	100	100	0	0.037	0.037	0.037	0.037	1.317	0.036	0.970	80	438	17355	15150	-4.750	622	16733	539	14611	0
2	13	12	"lrp"	"STM0959"	8640	44510	100	2412	2308	1161	57	59	14	100	100	0	7809	7291	3501	54	55	8	100	100	0	0.304	0.311	0.306	0.311	1.372	0.313	0.979	80	418	10110	9488	-1.719	2355	7755	2251	7237	0
2	14	12	"lrp"	"STM0959"	8820	44510	100	5345	4777	1742	58	60	13	100	100	0	15472	13814	4800	54	57	24	100	100	0	0.343	0.343	0.347	0.333	1.308	0.343	0.981	80	430	20705	18479	-1.544	5287	15418	4719	13760	0
2	15	12	"gyrA"	"STM2272"	9000	44500	110	12966	12367	1965	58	60	14	100	100	0	34723	32605	7028	55	57	25	100	100	0	0.372	0.378	0.373	0.388	1.172	0.369	0.978	80	492	47576	44859	-1.425	12908	34668	12309	32550	0
2	16	12	"gyrA"	"STM2272"	9180	44500	90	4010	3903	1401	59	60	15	100	100	0	12143	11737	4310	55	58	29	100	100	0	0.327	0.329	0.333	0.331	1.104	0.324	0.982	52	358	16039	15526	-1.613	3951	12088	3844	11682	0
2	17	12	"gyrA"	"STM2272"	9350	44510	100	1513	1469	705	61	63	15	100	100	0	4788	4555	2360	54	55	8	100	100	0	0.307	0.313	0.314	0.322	1.289	0.305	0.970	80	438	6186	5909	-1.705	1452	4734	1408	4501	0
2	18	12	"csrA"	"STM2826"	9530	44510	100	1006	899	327	60	61	14	98	98	0	3495	3249	1291	55	56	10	100	100	0	0.275	0.263	0.257	0.256	1.395	0.257	0.971	80	438	4386	4033	-1.862	946	3440	839	3194	0
2	19	12	"crp"	"STM3466"	9700	44500	90	2581	2566	827	59	61	15	100	100	0	11522	10751	3500	55	58	26	100	100	0	0.220	0.234	0.233	0.237	1.150	0.230	0.978	52	370	13989	13203	-2.185	2522	11467	2507	10696	0
2	20	12	"yhhP"	"STM3578"	9890	44510	90	401	395	103	58	60	14	100	100	0	4585	4789	1168	55	57	25	100	100	0	0.076	0.071	0.070	0.070	1.185	0.070	0.951	52	385	4873	5071	-3.723	343	4530	337	4734	0
2	21	12	"yhhP"	"STM3578"	10060	44500	90	420	449	104	59	61	14	100	100	0	5792	5736	1067	55	56	14	100	100	0	0.063	0.069	0.069	0.068	1.166	0.069	0.953	52	374	6098	6071	-3.990	361	5737	390	5681	0
2	22	12	"topA"	"STM1714"	10240	44510	100	1397	1467	728	58	60	14	100	100	0	13662	14044	6797	55	56	14	100	100	0	0.098	0.101	0.103	0.099	1.315	0.101	0.980	80	458	14946	15398	-3.345	1339	13607	1409	13989	0
2	23	12	"topA"	"STM1714"	10420	44510	90	633	643	223	61	62	14	100	100	0	6102	6330	2308	55	56	8	100	100	0	0.095	0.093	0.092	0.092	1.166	0.091	0.917	52	365	6619	6857	-3.402	572	6047	582	6275	0
2	24	12	"topA"	"STM1714"	10590	44500	90	388	418	177	60	62	15	100	100	0	3609	3830	1620	55	55	11	100	100	0	0.092	0.095	0.093	0.093	1.308	0.094	0.930	52	387	3882	4133	-3.438	328	3554	358	3775	0
2	1	13	"ctrl-buffer"	"ctrl-buffer"	6500	44690	100	55	63	54	55	57	17	13	3	0	57	67	87	51	52	8	32	10	0	0.000	0.500	1.500	1.447	2.908	0.636	0.705	80	476	6	24	Error	0	6	8	16	-50
2	2	13	"ctrl-buffer"	"ctrl-buffer"	6680	44690	100	51	54	13	55	57	15	8	1	0	58	57	10	52	53	18	8	1	0	-0.667	-0.200	1.650	1.381	3.353	0.070	0.004	80	452	2	4	Error	-4	6	-1	5	-50
2	3	13	"ctrl-buffer"	"ctrl-buffer"	6860	44690	100	57	58	14	55	57	14	23	3	0	55	56	9	52	52	7	22	8	0	0.667	0.750	2.833	2.065	3.960	0.032	0.001	80	452	5	7	-0.585	2	3	3	4	-50
2	4	13	"ctrl-buffer"	"ctrl-buffer"	7040	44690	100	52	54	13	57	58	15	11	0	0	58	59	9	51	52	8	43	12	0	-0.714	-0.375	1.636	1.274	3.965	25.318	0.002	80	440	2	5	Error	-5	7	-3	8	-50
2	5	13	"ctrl-buffer"	"ctrl-buffer"	7210	44690	100	52	54	13	56	57	14	8	2	0	57	57	9	52	52	8	28	8	0	-0.800	-0.400	2.462	1.826	2.942	0.048	0.002	80	420	1	3	Error	-4	5	-2	5	-50
2	6	13	"ctrl-buffer"	"ctrl-buffer"	7390	44690	100	55	63	42	57	59	16	16	6	0	51	53	8	54	54	9	10	1	0	0.667	-6.000	1.667	1.504	5.107	39.302	0.006	80	452	-5	5	-0.585	-2	-3	6	-1	-50
2	7	13	"ctrl-buffer"	"ctrl-buffer"	7570	44690	100	55	58	16	57	60	16	13	5	0	59	60	11	53	54	8	42	10	0	-0.333	0.143	1.667	1.686	3.738	0.058	0.004	80	432	4	8	Error	-2	6	1	7	-50
2	8	13	"ctrl-buffer"	"ctrl-buffer"	7750	44690	100	54	56	13	56	58	14	13	5	0	62	62	12	52	53	7	58	27	0	-0.200	0.000	0.700	0.774	2.992	44.818	0.000	80	420	8	10	Error	-2	10	0	10	-50
2	9	13	"ctrl-buffer"	"ctrl-buffer"	7920	44690	100	55	58	13	57	63	78	0	0	0	56	57	10	52	53	10	27	6	0	-0.500	0.200	1.556	1.668	3.676	21.291	0.003	80	440	2	6	Error	-2	4	1	5	-50
2	10	13	"ctrl-buffer"	"ctrl-buffer"	8100	44690	100	55	58	16	55	62	77	0	0	0	62	67	29	52	53	9	50	20	0	0.000	0.200	0.917	0.867	3.887	19.288	0.066	80	443	10	18	Error	0	10	3	15	-50
2	11	13	"ctrl-buffer"	"ctrl-buffer"	8280	44690	100	54	55	13	55	62	89	0	0	0	59	60	11	52	53	9	32	12	0	-0.143	0.000	1.557	1.192	3.513	0.048	0.001	80	452	6	8	Error	-1	7	0	8	-50
2	12	13	"ctrl-buffer"	"ctrl-buffer"	8460	44690	100	57	57	16	54	57	14	12	5	0	57	58	8	52	53	7	40	13	0	0.600	0.500	0.786	1.234	4.412	0.003	0.000	80	432	8	9	-0.737	3	5	3	6	-50
2	13	13	"ctrl-buffer"	"ctrl-buffer"	8640	44680	100	57	59	13	56	58	15	20	3	0	58	64	32	52	52	7	42	16	0	0.167	0.250	1.583	1.126	3.569	0.032	0.000	80	418	7	15	-2.585	1	6	3	12	-50
2	14	13	"ctrl-buffer"	"ctrl-buffer"	8810	44680	100	53	55	12	57	58	14	8	2	0	59	60	11	52	52	7	43	18	0	-0.571	-0.250	1.333	0.999	4.145	0.108	0.007	80	418	3	6	Error	-4	7	-2	8	-50
2	15	13	"ctrl-buffer"	"ctrl-buffer"	8990	44680	100	57	59	15	59	60	15	12	5	0	61	61	9	52	53	10	42	6	0	-0.222	0.000	0.733	0.787	3.518	0.127	0.020	80	442	7	9	Error	-2	9	0	9	-50
2	16	13	"ctrl-buffer"	"ctrl-buffer"	9170	44680	100	58	57	14	60	61	16	5	2	0	58	59	9	52	53	8	37	16	0	-0.333	-0.429	1.225	1.229	4.219	0.064	0.008	80	452	4	4	Error	-2	6	-3	7	-50
2	17	13	"ctrl-buffer"	"ctrl-buffer"	9350	44680	100	56	57	11	59	62	17	3	0	0	57	59	12	53	54	8	27	8	0	-0.750	-0.333	1.500	1.506	3.425	0.066	0.004	80	418	1	4	Error	-3	4	-2	6	-50
2	18	13	"ctrl-buffer"	"ctrl-buffer"	9520	44680	100	55	57	13	59	61	15	12	2	0	57	59	11	53	53	8	32	8	0	-1.000	-0.333	1.667	1.755	4.550	0.050	0.002	80	418	0	4	Error	-4	4	-2	6	-50
2	19	13	"ctrl-buffer"	"ctrl-buffer"	9700	44680	100	55	57	13	57	59	14	12	3	0	58	59	11	53	54	11	27	10	0	-0.400	0.000	1.000	0.978	2.761	29.908	0.001	80	452	3	6	Error	-2	5	0	6	-50
2	20	13	"ctrl-buffer"	"ctrl-buffer"	9880	44680	100	57	57	14	56	58	14	15	5	0	59	59	10	53	54	8	31	8	0	0.167	0.167	1.101	1.103	3.410	0.092	0.008	80	432	7	7	-2.585	1	6	1	6	-50
2	21	13	"ctrl-buffer"	"ctrl-buffer"	10060	44680	100	55	59	16	56	59	15	21	2	0	60	60	8	53	53	8	45	12	0	-0.143	0.429	1.555	1.616	2.393	0.031	0.002	80	430	6	10	Error	-1	7	3	7	-50
2	22	13	"ctrl-buffer"	"ctrl-buffer"	10230	44680	100	57	58	15	57	57	14	17	5	0	58	59	12	53	53	7	30	8	0	0.000	0.167	1.700	1.657	3.723	0.018	0.000	80	408	5	7	Error	0	5	1	6	-50
2	23	13	"ctrl-buffer"	"ctrl-buffer"	10410	44680	100	56	59	14	57	57	12	18	7	0	56	57	12	53	53	7	30	17	0	-0.333	0.500	1.357	1.117	4.240	0.005	0.000	80	432	2	6	Error	-1	3	2	4	-50
2	24	13	"ctrl-buffer"	"ctrl-buffer"	10590	44680	100	57	59	14	57	59	14	15	5	0	57	57	8	52	53	7	42	11	0	0.000	0.400	1.556	1.530	2.827	0.015	0.000	80	474	5	7	Error	0	5	2	5	-50
2	1	14	"malY"	"STM1464"	6510	44870	90	95	96	21	53	55	14	94	78	0	1736	1659	469	52	53	8	100	100	0	0.025	0.027	0.026	0.026	1.423	0.025	0.592	52	401	1726	1650	-5.325	42	1684	43	1607	0
2	2	14	""	"STM1865"	6690	44870	90	133	130	32	55	57	14	98	92	0	2115	1942	711	51	52	8	100	100	0	0.038	0.040	0.037	0.039	1.519	0.038	0.754	52	387	2142	1966	-4.726	78	2064	75	1891	0
2	3	14	"yheU"	"STM3463"	6860	44870	90	363	366	84	55	56	15	100	100	0	4678	4654	1088	52	53	8	100	100	0	0.067	0.068	0.069	0.067	1.199	0.067	0.955	52	386	4934	4913	-3.909	308	4626	311	4602	0
2	4	14	""	"STM2507"	7040	44870	80	395	390	89	55	57	14	100	100	0	6500	6354	1585	53	54	11	100	100	0	0.053	0.053	0.050	0.053	1.221	0.052	0.944	52	334	6787	6636	-4.245	340	6447	335	6301	0
2	5	14	"ilvY"	"STM3908"	7230	44870	100	1037	956	346	56	58	14	100	100	0	14072	12770	4549	53	54	12	100	100	0	0.070	0.071	0.070	0.070	1.243	0.071	0.979	80	470	15000	13617	-3.837	981	14019	900	12717	0
2	6	14	""	"STM2906"	7390	44870	90	415	429	104	56	58	14	100	100	0	2199	2279	620	53	57	34	100	100	0	0.167	0.168	0.166	0.167	1.201	0.163	0.946	52	360	2505	2599	-2.580	359	2146	373	2226	0
2	7	14	"ssaR"	"STM1419"	7570	44870	100	255	298	170	58	60	14	97	96	0	11837	13258	8118	54	58	40	100	100	0	0.017	0.018	0.018	0.018	1.206	0.019	0.958	80	493	11980	13444	-5.902	197	11783	240	13204	0
2	8	14	"pykF"	"STM1378"	7760	44860	90	4326	5094	2444	59	60	15	100	100	0	10230	11625	5330	55	58	34	100	100	0	0.419	0.435	0.422	0.435	1.170	0.434	0.974	52	370	14442	16605	-1.254	4267	10175	5035	11570	0
2	9	14	"gyrB"	"STM3835"	7930	44870	100	2201	2394	1355	57	59	13	98	98	0	13535	14642	7988	54	55	8	100	100	0	0.159	0.160	0.159	0.151	1.498	0.162	0.983	80	474	15625	16925	-2.653	2144	13481	2337	14588	0
2	10	14	"serC"	"STM0977"	8110	44860	90	3665	4130	1538	58	59	14	100	100	0	14579	16153	5319	55	56	9	100	100	0	0.248	0.253	0.250	0.250	1.084	0.254	0.981	52	379	18131	20170	-2.010	3607	14524	4072	16098	0
2	11	14	"cbiA"	"STM2035"	8290	44870	90	92	102	39	56	63	95	11	0	0	2938	3966	2777	54	55	12	100	100	0	0.012	0.012	0.014	0.015	1.412	0.011	0.199	52	395	2920	3958	-6.324	36	2884	46	3912	0
2	12	14	"hin"	"STM2772"	8470	44860	90	535	579	251	55	57	13	100	100	0	6592	6887	3862	55	56	12	100	100	0	0.073	0.077	0.074	0.080	1.394	0.069	0.913	52	378	7017	7356	-3.768	480	6537	524	6832	0
2	13	14	"yfiA"	"STM2665"	8640	44860	90	3604	3837	1347	56	59	17	100	100	0	7324	7631	2357	53	55	15	100	100	0	0.488	0.499	0.492	0.496	1.120	0.494	0.977	52	379	10819	11359	-1.035	3548	7271	3781	7578	0
2	14	14	""	"STM0382"	8820	44870	100	480	493	192	58	60	18	98	96	0	28732	27615	8625	54	56	15	100	100	0	0.015	0.016	0.015	0.016	1.276	0.016	0.900	80	484	29100	27996	-6.087	422	28678	435	27561	0
2	15	14	"ybbP"	"STM0508"	8990	44860	90	3306	3277	455	59	62	21	100	100	0	29852	29182	4551	55	66	110	100	100	0	0.109	0.110	0.110	0.111	1.072	0.108	0.986	52	378	33044	32345	-3.198	3247	29797	3218	29127	0
2	16	14	"fepE"	"STM0589"	9180	44870	100	3082	2886	917	59	62	20	100	100	0	28984	26769	8835	55	64	95	100	100	0	0.104	0.106	0.106	0.106	1.210	0.104	0.980	80	503	31952	29541	-3.258	3023	28929	2827	26714	0
2	17	14	"trpL"	"STM1722"	9360	44860	80	61	65	21	56	59	15	30	15	0	203	236	127	55	57	14	100	98	0	0.034	0.050	0.088	0.092	2.652	0.043	0.075	52	314	153	190	-4.888	5	148	9	181	0
2	18	14	"ivbL"	"STM3797"	9520	44860	90	93	98	27	58	61	14	86	59	0	692	766	343	54	57	25	100	100	0	0.055	0.056	0.050	0.049	1.759	0.056	0.642	52	378	673	752	-4.188	35	638	40	712	0
2	19	14	"murI"	"STM4131"	9700	44860	90	1241	1958	1582	59	61	17	100	100	0	4751	9891	9202	54	62	53	100	100	0	0.252	0.193	0.190	0.205	1.302	0.179	0.962	52	386	5879	11736	-1.991	1182	4697	1899	9837	0
2	20	14	"EMPTY"	"EMPTY"	9880	44860	100	58	57	14	56	59	16	13	1	0	56	57	9	53	59	44	1	0	0	0.667	0.250	2.000	1.380	3.871	0.003	0.000	80	474	5	5	-0.585	2	3	1	4	-75
2	21	14	"EMPTY"	"EMPTY"	10060	44860	100	57	60	13	56	58	15	21	2	0	56	55	7	54	54	7	13	3	0	0.500	4.000	2.100	1.816	2.710	48.372	0.001	80	452	3	5	-1.000	1	2	4	1	-75
2	22	14	"EMPTY"	"EMPTY"	10230	44860	100	60	61	14	58	225	1698	0	0	0	55	55	7	54	214	1753	0	0	0	2.000	3.000	1.500	1.329	3.662	1.357	0.751	80	452	3	4	1.000	2	1	3	1	-75
2	23	14	"EMPTY"	"EMPTY"	10410	44860	100	61	63	15	58	220	1677	0	0	0	55	58	11	54	209	1731	0	0	0	3.000	1.250	1.500	1.819	3.329	1.013	0.838	80	464	4	9	1.585	3	1	5	4	-75
2	24	14	"EMPTY"	"EMPTY"	10590	44860	100	61	62	16	57	59	14	25	8	0	57	57	8	53	53	7	30	11	0	1.000	1.250	2.600	1.746	3.422	11.561	0.016	80	496	8	9	0.000	4	4	5	4	-75
3	1	1	"yjiW"	"STM4523"	10980	42510	110	133	166	99	58	63	28	90	72	0	4191	4445	3285	59	68	76	98	98	0	0.018	0.025	0.022	0.031	2.555	0.017	0.361	80	554	4207	4494	-5.784	75	4132	108	4386	0
3	2	1	"yjjW"	"STM4565"	11160	42500	100	169	192	98	58	62	29	95	86	0	9863	11216	7186	58	67	82	100	100	0	0.011	0.012	0.013	0.014	1.216	0.012	0.912	80	464	9916	11292	-6.465	111	9805	134	11158	0
3	3	1	"yibL"	"STM3689"	11340	42500	100	322	393	270	58	59	14	100	100	0	4938	5680	3992	58	59	18	100	100	0	0.054	0.060	0.057	0.057	1.319	0.062	0.960	80	474	5144	5957	-4.208	264	4880	335	5622	0
3	4	1	"fba"	"STM3068"	11520	42500	100	14639	15014	5981	59	59	13	100	100	0	17302	17978	6648	58	59	9	100	100	0	0.846	0.835	0.841	0.816	1.197	0.844	0.975	80	464	31824	32875	-0.242	14580	17244	14955	17920	0
3	5	1	"yhaH"	"STM3234"	11690	42490	90	756	961	524	60	62	17	100	100	0	5022	5985	2403	59	73	109	100	100	0	0.140	0.152	0.145	0.146	1.168	0.156	0.923	52	371	5659	6827	-2.834	696	4963	901	5926	0
3	6	1	"rpoD"	"STM3211"	11870	42500	100	11801	13949	6558	60	62	17	100	100	0	27800	30758	12340	59	69	95	100	100	0	0.423	0.452	0.449	0.430	1.311	0.463	0.978	80	494	39482	44588	-1.240	11741	27741	13889	30699	0
3	7	1	""	"STM2551"	12060	42500	100	980	1002	379	58	60	15	100	100	0	18318	19292	5969	58	58	9	100	100	0	0.050	0.049	0.050	0.047	1.240	0.050	0.964	80	458	19182	20178	-4.308	922	18260	944	19234	0
3	8	1	"gltI"	"STM0665"	12230	42500	100	990	997	389	58	60	15	100	100	0	14883	15590	5864	58	58	9	100	100	0	0.063	0.060	0.061	0.057	1.319	0.061	0.977	80	452	15757	16471	-3.992	932	14825	939	15532	0
3	9	1	"nagC"	"STM0682"	12400	42490	90	771	945	428	60	62	16	100	100	0	11942	14066	6427	59	75	129	100	100	0	0.060	0.063	0.062	0.062	1.137	0.062	0.968	52	384	12594	14892	-4.063	711	11883	885	14007	0
3	10	1	"glnS"	"STM0686"	12590	42500	100	4081	3716	1029	59	61	15	100	100	0	22864	21580	4665	58	72	117	100	100	0	0.176	0.170	0.173	0.161	1.338	0.170	0.972	80	471	26828	25179	-2.503	4022	22806	3657	21522	0
3	11	1	"sipD"	"STM2883"	12760	42500	100	17253	18476	8192	59	60	14	100	100	0	18367	21557	8707	58	59	9	100	100	0	0.939	0.857	0.867	0.785	1.443	0.871	0.983	80	452	35503	39916	-0.091	17194	18309	18417	21499	0
3	12	1	"eutC"	"STM2457"	12930	42490	90	215	220	47	60	62	15	100	100	0	17541	18498	5302	59	161	744	100	100	0	0.009	0.009	0.011	0.012	1.219	0.008	0.911	52	379	17637	18599	-6.817	155	17482	160	18439	0
3	13	1	"udp"	"STM3968"	13120	42500	100	7703	7778	745	60	61	14	100	100	0	27376	27344	1496	60	140	660	100	100	0	0.280	0.283	0.284	0.282	1.120	0.282	0.955	80	483	34959	35002	-1.838	7643	27316	7718	27284	0
3	14	1	"metR"	"STM3964"	13300	42500	100	6256	6308	893	60	63	15	100	100	0	26575	26280	1844	59	60	11	100	100	0	0.234	0.238	0.234	0.237	1.148	0.241	0.929	80	452	32712	32469	-2.097	6196	26516	6248	26221	0
3	15	1	"rthB"	"STM3960"	13470	42500	100	4029	3976	1118	61	63	14	100	100	0	29657	28397	4671	59	60	10	100	100	0	0.134	0.138	0.132	0.131	1.376	0.137	0.924	80	440	33566	32253	-2.899	3968	29598	3915	28338	0
3	16	1	"yigI"	"STM3956"	13650	42490	110	6790	6777	1015	62	63	16	100	100	0	21741	20935	3132	59	60	10	100	100	0	0.310	0.322	0.319	0.323	1.274	0.312	0.927	80	528	28410	27591	-1.688	6728	21682	6715	20876	0
3	17	1	"corA"	"STM3952"	13830	42490	110	4337	4119	1036	60	61	14	100	100	0	35423	33479	6304	58	59	9	100	100	0	0.121	0.121	0.122	0.119	1.223	0.120	0.954	80	528	39642	37480	-3.048	4277	35365	4059	33421	0
3	18	1	"yigA"	"STM3948"	14010	42490	110	3509	4260	2121	60	61	14	100	100	0	14785	16192	6388	58	59	9	100	100	0	0.234	0.260	0.241	0.258	1.462	0.261	0.907	80	514	18176	20334	-2.094	3449	14727	4200	16134	0
3	19	1	"priB"	"STM4392"	14180	42490	100	6484	7785	5471	60	62	15	100	100	0	3691	4091	2550	58	58	8	100	100	0	1.768	1.915	1.829	2.008	1.472	2.024	0.948	80	454	10057	11758	0.822	6424	3633	7725	4033	0
3	20	1	"ytfJ"	"STM4405"	14360	42500	100	579	594	213	60	62	14	100	100	0	13503	14108	5008	59	59	9	100	100	0	0.039	0.038	0.037	0.036	1.327	0.038	0.950	80	464	13963	14583	-4.695	519	13444	534	14049	0
3	21	1	"mpl"	"STM4416"	14540	42490	100	4871	4884	371	60	66	76	100	100	0	31160	31191	1836	59	62	31	100	100	0	0.155	0.155	0.155	0.155	1.069	0.153	0.975	80	466	35912	35956	-2.693	4811	31101	4824	31132	0
3	22	1	""	"STM4420"	14720	42500	100	429	444	166	60	61	14	100	100	0	25741	25550	8766	58	60	10	100	100	0	0.014	0.015	0.015	0.015	1.161	0.015	0.965	80	452	26052	25876	-6.121	369	25683	384	25492	0
3	23	1	""	"STM4424"	14890	42490	100	157	156	34	59	61	14	98	96	0	32941	31257	6776	59	60	10	100	100	0	0.003	0.003	0.000	0.000	1.000	0.003	0.818	80	444	32980	31295	-8.390	98	32882	97	31198	0
3	24	1	""	"STM4428"	15070	42490	100	315	310	43	59	61	14	100	100	0	27754	26101	5626	59	60	9	100	100	0	0.009	0.010	0.011	0.013	1.518	0.009	0.922	80	498	27951	26293	-6.757	256	27695	251	26042	0
3	1	2	"clpX"	"STM0449"	10980	42680	110	7126	7098	3180	62	72	81	100	100	0	8005	7506	3641	58	70	70	100	100	0	0.889	0.945	0.907	1.027	1.559	0.904	0.930	80	510	15011	14484	-0.170	7064	7947	7036	7448	0
3	2	2	"ptrB"	"STM1879"	11160	42680	100	2765	2766	1240	59	61	15	100	100	0	25570	24179	10134	57	59	19	100	100	0	0.106	0.112	0.112	0.107	1.423	0.112	0.973	80	432	28219	26829	-3.237	2706	25513	2707	24122	0
3	3	2	"yihV"	"STM4024"	11330	42680	90	231	254	99	57	59	14	100	100	0	13383	15973	8234	58	81	203	100	100	0	0.013	0.012	0.013	0.013	1.208	0.012	0.902	52	373	13499	16112	-6.259	174	13325	197	15915	0
3	4	2	"thiG"	"STM4160"	11520	42680	100	125	147	79	59	60	13	93	85	0	8583	10332	6816	58	75	181	100	100	0	0.008	0.009	0.012	0.012	1.162	0.009	0.850	80	470	8591	10362	-7.013	66	8525	88	10274	0
3	5	2	"thiC"	"STM4164"	11700	42670	90	106	120	43	59	60	14	92	78	0	4112	4619	2618	58	59	11	100	100	0	0.012	0.013	0.015	0.016	1.349	0.013	0.705	52	374	4101	4622	-6.431	47	4054	61	4561	0
3	6	2	"yjaG"	"STM4169"	11870	42690	100	2221	2132	920	59	61	13	97	97	0	16666	15426	6490	57	58	10	100	100	0	0.130	0.135	0.133	0.122	1.609	0.133	0.968	80	438	18771	17442	-2.942	2162	16609	2073	15369	0
3	7	2	""	"STM2701"	12060	42690	120	132	130	41	59	61	14	90	81	0	7761	7547	3447	57	82	322	97	95	0	0.009	0.009	0.012	0.015	2.159	0.009	0.797	120	540	7777	7561	-6.722	73	7704	71	7490	0
3	8	2	"stfE"	"STM0198"	12230	42680	100	96	105	37	59	61	14	86	66	0	5776	6001	2045	57	57	8	100	100	0	0.006	0.008	0.013	0.013	1.205	0.009	0.625	80	401	5756	5990	-7.272	37	5719	46	5944	0
3	9	2	"eutQ"	"STM2468"	12400	42680	90	104	110	29	60	62	15	92	80	0	4721	5416	2018	57	73	138	100	100	0	0.009	0.009	0.012	0.013	1.225	0.008	0.569	52	379	4708	5409	-6.728	44	4664	50	5359	0
3	10	2	"eutN"	"STM2464"	12590	42680	100	75	85	38	60	62	15	46	25	0	3346	4528	4448	57	70	128	100	100	0	0.005	0.006	0.014	0.016	1.524	0.005	0.418	80	438	3304	4496	-7.777	15	3289	25	4471	0
3	11	2	"prpB"	"STM0368"	12760	42680	100	90	94	26	60	62	15	73	46	0	2980	3305	1394	58	58	8	100	100	0	0.010	0.010	0.014	0.016	1.470	0.010	0.464	80	430	2952	3281	-6.606	30	2922	34	3247	0
3	12	2	"tus"	"STM1470"	12950	42680	100	262	274	79	61	63	15	100	100	0	5387	5463	1640	58	68	195	100	100	0	0.038	0.039	0.037	0.038	1.390	0.037	0.852	80	450	5530	5618	-4.729	201	5329	213	5405	0
3	13	2	"ogt"	"STM1659"	13120	42680	100	1487	1483	544	60	62	14	100	100	0	15516	15596	4886	58	58	8	100	100	0	0.092	0.092	0.093	0.083	1.483	0.093	0.960	80	420	16885	16961	-3.437	1427	15458	1423	15538	0
3	14	2	"rpmF"	"STM1191"	13290	42670	90	5083	5157	1166	62	69	53	100	100	0	4036	4453	1550	58	74	123	100	100	0	1.262	1.159	1.206	1.197	1.221	1.087	0.929	52	356	8999	9490	0.336	5021	3978	5095	4395	0
3	15	2	"fabG"	"STM1195"	13470	42670	110	8681	8682	2508	63	68	46	100	100	0	15883	15603	5109	58	70	105	100	100	0	0.545	0.554	0.553	0.578	1.292	0.537	0.963	80	490	24443	24164	-0.877	8618	15825	8619	15545	0
3	16	2	"phsA"	"STM2065"	13650	42680	100	321	325	108	62	64	15	98	96	0	21780	20731	6621	59	60	9	100	100	0	0.012	0.013	0.014	0.014	1.231	0.013	0.916	80	452	21980	20935	-6.390	259	21721	263	20672	0
3	17	2	"dacD"	"STM2062"	13830	42680	100	1054	1036	322	61	62	14	100	100	0	27056	28001	7503	59	59	9	100	100	0	0.037	0.035	0.035	0.034	1.268	0.035	0.963	80	442	27990	28917	-4.765	993	26997	975	27942	0
3	18	2	"pefD"	"PSLT016"	14000	42670	90	305	340	89	61	62	14	100	100	0	27804	30241	8019	59	105	386	100	100	0	0.009	0.009	0.011	0.011	1.080	0.009	0.912	52	366	27989	30461	-6.829	244	27745	279	30182	0
3	19	2	"ybjG"	"STM0865"	14180	42680	100	386	419	227	61	62	15	98	97	0	4755	5299	2953	58	95	348	100	98	0	0.069	0.068	0.068	0.063	1.468	0.068	0.910	80	452	5022	5599	-3.853	325	4697	358	5241	0
3	20	2	"thiM"	"STM2147"	14360	42680	100	85	95	43	60	62	14	68	40	0	1004	1167	770	58	58	8	100	100	0	0.026	0.032	0.037	0.037	1.633	0.035	0.554	80	432	971	1144	-5.242	25	946	35	1109	0
3	21	2	"thiI"	"STM0425"	14540	42680	100	357	385	139	60	61	14	100	100	0	3976	4395	1885	58	59	8	100	100	0	0.076	0.075	0.075	0.076	1.530	0.068	0.810	80	430	4215	4662	-3.722	297	3918	325	4337	0
3	22	2	"hilD"	"STM2875"	14720	42680	100	2641	3175	2112	60	61	14	100	100	0	5781	7046	4087	58	59	9	100	100	0	0.451	0.446	0.443	0.429	1.333	0.459	0.924	80	432	8304	10103	-1.149	2581	5723	3115	6988	0
3	23	2	"prgK"	"STM2871"	14900	42670	110	5559	7005	4700	59	61	14	100	100	0	3508	4388	2897	59	59	10	100	100	0	1.595	1.605	1.552	1.676	1.463	1.643	0.920	80	479	8949	11275	0.673	5500	3449	6946	4329	0
3	24	2	"nhoA"	"STM1582"	15070	42680	100	179	208	100	59	61	14	100	98	0	2437	3095	1861	58	58	8	100	100	0	0.050	0.049	0.049	0.047	1.624	0.043	0.724	80	450	2499	3186	-4.309	120	2379	149	3037	0
3	1	3	"hsdS"	"STM4524"	10990	42860	100	401	399	129	59	68	51	100	96	0	21536	20006	6885	58	71	86	100	100	0	0.016	0.017	0.017	0.017	1.348	0.017	0.956	80	448	21820	20288	-5.973	342	21478	340	19948	0
3	2	3	"hisF"	"STM2077"	11160	42860	100	1219	1308	713	66	81	65	100	100	0	9975	10317	6138	60	72	71	100	100	0	0.116	0.121	0.122	0.130	1.475	0.117	0.965	80	420	11068	11499	-3.104	1153	9915	1242	10257	0
3	3	3	"trmD"	"STM2674"	11340	42870	110	9398	9751	4747	63	76	61	100	100	0	4293	4354	1651	58	69	71	100	100	0	2.204	2.255	2.166	2.047	1.452	2.420	0.936	80	502	13570	13984	1.140	9335	4235	9688	4296	0
3	4	3	"fruF"	"STM2206"	11510	42860	90	1284	1584	758	58	65	43	100	100	0	2670	3194	1464	57	70	93	100	100	0	0.469	0.486	0.456	0.480	1.257	0.464	0.888	52	320	3839	4663	-1.092	1226	2613	1526	3137	0
3	5	3	"asrB"	"STM2549"	11700	42860	100	85	91	33	58	64	37	33	11	0	3409	3629	1979	58	68	85	100	100	0	0.008	0.009	0.015	0.016	1.383	0.010	0.491	80	471	3378	3604	-6.955	27	3351	33	3571	0
3	6	3	"sifA"	"STM1224"	11870	42860	90	441	436	105	59	62	13	100	100	0	12163	11852	2252	57	59	13	100	100	0	0.032	0.032	0.031	0.031	1.217	0.031	0.932	52	349	12488	12172	-4.986	382	12106	377	11795	0
3	7	3	"cbiM"	"STM2023"	12040	42860	90	134	143	37	58	60	15	98	98	0	4516	4895	1655	57	119	447	100	100	0	0.017	0.018	0.017	0.017	1.389	0.015	0.711	52	360	4535	4923	-5.875	76	4459	85	4838	0
3	8	3	"cbiP"	"STM2019"	12230	42860	100	154	159	56	59	61	16	97	92	0	2776	3147	1523	57	104	398	100	97	0	0.035	0.032	0.033	0.032	1.620	0.028	0.710	80	450	2814	3190	-4.839	95	2719	100	3090	0
3	9	3	"samB"	"PSLT054"	12410	42860	100	245	278	142	61	63	16	100	100	0	4776	5902	3436	57	59	18	100	100	0	0.039	0.037	0.037	0.036	1.510	0.035	0.799	80	442	4903	6062	-4.681	184	4719	217	5845	0
3	10	3	"uhpT"	"STM3787"	12590	42860	100	429	484	251	60	62	16	98	97	0	4603	4787	2098	57	57	8	100	100	0	0.081	0.090	0.086	0.083	1.495	0.092	0.885	80	432	4915	5154	-3.623	369	4546	424	4730	0
3	11	3	"trpA"	"STM1727"	12770	42860	100	206	225	84	58	59	15	100	100	0	3363	3900	1711	57	57	7	100	100	0	0.045	0.043	0.043	0.042	1.409	0.042	0.863	80	420	3454	4010	-4.481	148	3306	167	3843	0
3	12	3	"rhaT"	"STM4050"	12940	42860	100	92	94	23	60	60	14	77	55	0	4655	4961	1795	57	58	8	100	100	0	0.007	0.007	0.013	0.014	1.494	0.006	0.403	80	430	4630	4938	-7.167	32	4598	34	4904	0
3	13	3	"glnQ"	"STM0828"	13120	42860	100	985	966	333	61	61	14	100	100	0	16226	15733	5580	57	58	8	100	100	0	0.057	0.058	0.058	0.059	1.349	0.057	0.967	80	432	17093	16581	-4.129	924	16169	905	15676	0
3	14	3	""	"STM4158"	13300	42860	100	130	131	33	62	62	17	96	85	0	4301	4118	1352	57	60	36	100	100	0	0.016	0.017	0.017	0.018	1.306	0.017	0.747	80	439	4312	4130	-5.964	68	4244	69	4061	0
3	15	3	""	"STM1260"	13470	42860	100	440	437	157	61	63	15	93	93	0	27556	26607	9295	58	60	10	100	100	0	0.014	0.014	0.015	0.015	1.211	0.014	0.940	80	440	27877	26925	-6.181	379	27498	376	26549	0
3	16	3	""	"PSLT026"	13650	42860	90	5218	5473	1075	62	66	24	100	100	0	21267	20723	3756	60	66	44	100	100	0	0.243	0.262	0.261	0.261	1.122	0.255	0.961	52	356	26363	26074	-2.040	5156	21207	5411	20663	0
3	17	3	""	"STM4457"	13820	42860	100	1392	1365	413	62	64	22	100	98	0	13784	13206	3630	58	64	40	100	100	0	0.097	0.099	0.098	0.094	1.453	0.097	0.954	80	432	15056	14451	-3.367	1330	13726	1303	13148	0
3	18	3	"metJ"	"STM4099"	14000	42860	100	1210	1209	451	60	61	14	100	100	0	7399	7421	2509	59	59	9	100	100	0	0.157	0.156	0.156	0.152	1.348	0.155	0.950	80	460	8490	8511	-2.674	1150	7340	1149	7362	0
3	19	3	""	"Not LT2a84"	14190	42860	100	130	137	50	58	60	14	98	93	0	10301	11871	6279	59	59	8	100	100	0	0.007	0.007	0.014	0.013	1.223	0.007	0.797	80	442	10314	11891	-7.152	72	10242	79	11812	0
3	20	3	"traW"	"PSLT091"	14370	42860	100	192	197	72	59	61	14	95	92	0	16610	16319	5917	59	59	9	100	100	0	0.008	0.008	0.012	0.012	1.090	0.009	0.896	80	408	16684	16398	-6.959	133	16551	138	16260	0
3	21	3	"traN"	"PSLT095"	14540	42850	110	520	505	135	60	62	15	100	100	0	41952	39873	12284	58	59	9	100	100	0	0.011	0.011	0.012	0.013	1.521	0.011	0.948	80	465	42354	40260	-6.509	460	41894	445	39815	0
3	22	3	"trbB"	"PSLT099"	14720	42860	100	315	314	100	59	60	14	98	97	0	19442	17888	5222	59	60	10	100	100	0	0.013	0.014	0.014	0.014	1.198	0.015	0.938	80	408	19639	18084	-6.243	256	19383	255	17829	0
3	23	3	"traD"	"PSLT104"	14890	42860	100	4388	3973	1539	59	62	29	98	97	0	52635	47161	15232	59	62	17	100	100	5	0.082	0.083	0.082	0.076	1.571	0.083	0.954	80	418	56905	51016	-3.602	4329	52576	3914	47102	0
3	24	3	""	"PSLT109"	15070	42850	100	543	562	188	59	62	29	100	98	0	19513	19862	7454	60	62	16	100	100	0	0.025	0.025	0.025	0.026	1.318	0.024	0.935	80	462	19937	20305	-5.329	484	19453	503	19802	0
3	1	4	""	"STM2732"	10980	43050	120	160	272	266	83	99	82	46	27	0	593	1351	2060	65	124	267	80	49	0	0.146	0.147	0.150	0.176	2.634	0.114	0.664	120	641	605	1475	-2.778	77	528	189	1286	0
3	2	4	""	"STM2710"	11180	43040	110	243	320	232	91	103	73	81	51	0	859	1937	2487	68	118	209	91	80	0	0.192	0.123	0.171	0.157	1.976	0.074	0.666	80	500	943	2098	-2.380	152	791	229	1869	0
3	3	4	""	"STM1614"	11350	43050	110	237	275	230	65	79	53	86	80	0	24079	18728	13671	60	78	79	97	97	0	0.007	0.011	0.065	0.059	2.814	0.008	0.300	80	450	24191	18878	-7.126	172	24019	210	18668	0
3	4	4	"tehB"	"STM1608"	11540	43020	150	1523	1502	679	59	73	107	94	92	0	12909	12105	5272	58	91	265	94	92	0	0.114	0.120	0.116	0.127	1.753	0.119	0.967	156	707	14315	13490	-3.134	1464	12851	1443	12047	0
3	5	4	"tpx"	"STM1682"	11690	43040	90	6578	6550	1586	61	84	155	100	100	0	14075	13897	3110	59	121	386	100	100	0	0.465	0.469	0.466	0.468	1.131	0.460	0.975	52	312	20533	20327	-1.105	6517	14016	6489	13838	0
3	6	4	""	"STM1677"	11880	43040	100	584	571	168	61	76	129	98	92	0	24056	23135	7430	58	94	305	100	100	0	0.022	0.022	0.022	0.022	1.241	0.022	0.972	80	448	24521	23587	-5.520	523	23998	510	23077	0
3	7	4	"uppS"	"STM0221"	12040	43040	90	1377	1512	558	59	72	80	100	100	0	9145	9778	3691	59	144	576	100	100	0	0.145	0.150	0.145	0.150	1.144	0.147	0.976	52	363	10404	11172	-2.785	1318	9086	1453	9719	0
3	8	4	"yaeD"	"STM0248"	12230	43040	100	4738	4542	1143	60	69	71	100	100	0	18432	17197	4203	59	119	479	100	100	0	0.255	0.262	0.260	0.260	1.135	0.260	0.980	80	438	23051	21620	-1.974	4678	18373	4482	17138	0
3	9	4	"rof"	"STM0237"	12400	43040	100	61	63	18	60	61	14	18	6	0	76	89	66	58	59	8	87	60	0	0.056	0.097	0.507	0.503	3.780	0.160	0.115	80	430	19	34	-4.170	1	18	3	31	-50
3	10	4	"yeeX"	"STM2059"	12590	43040	100	2915	3002	969	59	60	15	100	100	0	7754	7937	2280	58	59	9	100	100	0	0.371	0.374	0.376	0.364	1.223	0.376	0.976	80	430	10552	10822	-1.430	2856	7696	2943	7879	0
3	11	4	"sbcB"	"STM2067"	12760	43040	100	736	807	265	60	61	15	100	100	0	11194	11449	3958	58	59	9	100	100	0	0.061	0.066	0.064	0.067	1.331	0.064	0.964	80	430	11812	12138	-4.042	676	11136	747	11391	0
3	12	4	"fixC"	"STM0077"	12940	43050	100	166	175	57	61	62	15	96	92	0	22764	22932	6881	60	60	10	100	100	0	0.005	0.005	0.000	0.000	1.000	0.005	0.852	80	430	22809	22986	-7.756	105	22704	114	22872	0
3	13	4	"yjbC"	"STM4193"	13120	43040	100	1854	1898	592	62	63	14	100	100	0	24382	24876	6260	59	60	9	100	100	0	0.074	0.074	0.074	0.070	1.290	0.074	0.965	80	420	26115	26653	-3.763	1792	24323	1836	24817	0
3	14	4	"dinF"	"STM4238"	13300	43040	100	7836	8144	2644	63	64	15	100	100	0	29298	29994	8284	58	60	9	100	100	0	0.266	0.270	0.267	0.266	1.161	0.272	0.979	80	420	37013	38017	-1.911	7773	29240	8081	29936	0
3	15	4	""	"STM4267"	13470	43040	100	583	591	141	61	62	15	100	100	0	12672	12571	3352	59	61	9	100	100	0	0.041	0.042	0.041	0.043	1.226	0.041	0.959	80	420	13135	13042	-4.595	522	12613	530	12512	0
3	16	4	"malE"	"STM4229"	13650	43040	100	616	611	73	60	62	16	100	100	0	42222	41345	4142	61	63	20	100	100	0	0.013	0.013	0.013	0.013	1.161	0.013	0.957	80	442	42717	41835	-6.245	556	42161	551	41284	0
3	17	4	"yfdZ"	"STM2402"	13830	43040	100	4384	4027	822	61	62	14	100	100	0	40290	37441	5958	61	62	10	100	100	0	0.107	0.106	0.107	0.105	1.143	0.106	0.981	80	432	44552	41346	-3.218	4323	40229	3966	37380	0
3	18	4	"yfcA"	"STM2382"	14010	43040	100	756	829	342	61	62	13	100	100	0	16566	16854	6009	59	60	9	100	100	0	0.042	0.046	0.045	0.043	1.310	0.047	0.966	80	432	17202	17563	-4.570	695	16507	768	16795	0
3	19	4	"ybdB"	"STM0599"	14190	43040	100	2867	3245	2281	60	61	13	100	100	0	5470	5883	3315	59	60	8	100	100	0	0.519	0.547	0.522	0.528	1.218	0.586	0.950	80	420	8218	9009	-0.947	2807	5411	3185	5824	0
3	20	4	"fsr"	"STM0493"	14360	43030	110	1732	1611	355	61	63	16	100	100	0	40688	36580	10303	60	72	80	100	100	0	0.041	0.042	0.042	0.044	1.332	0.041	0.977	80	477	42299	38070	-4.604	1671	40628	1550	36520	0
3	21	4	"ybbB"	"STM0513"	14540	43040	100	1540	1584	531	61	63	16	100	100	0	23528	24196	7078	59	60	10	100	100	0	0.063	0.063	0.064	0.061	1.260	0.064	0.976	80	430	24948	25660	-3.988	1479	23469	1523	24137	0
3	22	4	"lpxH"	"STM0535"	14720	43030	100	1183	1217	313	60	62	15	100	100	0	17672	17455	5147	58	60	9	100	100	0	0.064	0.067	0.065	0.068	1.232	0.065	0.970	80	408	18737	18554	-3.971	1123	17614	1157	17397	0
3	23	4	""	"STM0563"	14890	43030	100	62	61	13	60	61	14	11	3	0	77	81	24	59	60	10	80	41	0	0.111	0.045	0.360	0.397	3.447	0.279	0.009	80	428	20	23	-3.170	2	18	1	22	-50
3	24	4	"fepD"	"STM0592"	15080	43040	100	2412	2347	987	61	62	14	100	98	0	22017	22409	7845	59	60	9	100	100	0	0.107	0.102	0.103	0.093	1.471	0.105	0.971	80	464	24309	24636	-3.223	2351	21958	2286	22350	0
3	1	5	"yeaZ"	"STM1820"	10980	43230	100	379	713	729	93	120	141	90	50	0	1336	3030	4243	65	146	359	88	66	0	0.225	0.209	0.272	0.271	1.696	0.163	0.788	80	446	1557	3585	-2.152	286	1271	620	2965	0
3	2	5	"ymgE"	"STM1797"	11150	43230	90	172	198	104	76	95	100	48	7	0	5036	5286	2949	64	160	428	100	100	0	0.019	0.023	0.020	0.021	1.384	0.023	0.762	52	367	5068	5344	-5.695	96	4972	122	5222	0
3	3	5	"narJ"	"STM1762"	11340	43230	100	168	167	56	61	66	20	92	91	0	14710	15180	5811	58	100	322	100	100	0	0.007	0.007	0.011	0.011	1.034	0.007	0.823	80	450	14759	15228	-7.097	107	14652	106	15122	0
3	4	5	"manY"	"STM1831"	11520	43230	100	6431	6240	1725	60	61	14	100	100	0	15367	14807	3047	58	59	11	100	100	0	0.416	0.419	0.425	0.399	1.298	0.424	0.966	80	428	21680	20929	-1.265	6371	15309	6180	14749	0
3	5	5	"minD"	"STM1815"	11700	43220	100	7358	6851	2413	62	64	21	100	100	0	21904	20464	5799	58	64	104	100	100	0	0.334	0.333	0.342	0.318	1.308	0.338	0.974	80	430	29142	27195	-1.582	7296	21846	6789	20406	0
3	6	5	"ycgB"	"STM1804"	11870	43220	100	576	550	191	62	64	16	100	98	0	28813	26765	9325	57	59	11	100	100	0	0.018	0.018	0.019	0.019	1.241	0.018	0.963	80	420	29270	27196	-5.806	514	28756	488	26708	0
3	7	5	"glnA"	"STM4007"	12050	43220	100	2613	2645	749	61	65	27	100	100	0	19358	19586	5211	59	72	218	100	100	0	0.132	0.132	0.132	0.132	1.203	0.131	0.970	80	442	21851	22111	-2.919	2552	19299	2584	19527	0
3	8	5	"yijC"	"STM4127"	12230	43220	100	1935	2042	733	62	64	22	100	100	0	12282	12487	3876	59	61	19	100	100	0	0.153	0.159	0.160	0.158	1.221	0.160	0.963	80	432	14096	14408	-2.706	1873	12223	1980	12428	0
3	9	5	""	"STM4080"	12410	43220	100	722	772	322	63	65	16	100	100	0	12666	12962	5182	58	59	8	100	100	0	0.052	0.055	0.053	0.056	1.378	0.055	0.952	80	432	13267	13613	-4.258	659	12608	709	12904	0
3	10	5	"sbp"	"STM4063"	12590	43220	100	1343	1341	464	60	62	15	100	100	0	21555	21046	7181	58	59	9	100	100	0	0.060	0.061	0.061	0.061	1.272	0.061	0.974	80	420	22780	22269	-4.067	1283	21497	1281	20988	0
3	11	5	""	"STM4051"	12750	43220	90	120	125	37	60	62	14	96	90	0	13268	13749	4213	58	219	1059	100	100	0	0.005	0.005	0.015	0.015	1.000	0.004	0.635	52	362	13270	13756	-7.782	60	13210	65	13691	0
3	12	5	"fdhD"	"STM4038"	12940	43210	90	752	844	252	62	63	15	100	100	0	12722	13759	4061	60	186	908	100	100	0	0.054	0.057	0.055	0.057	1.148	0.056	0.965	52	368	13352	14481	-4.198	690	12662	782	13699	0
3	13	5	"rplQ"	"STM3414"	13120	43210	110	15748	14698	3829	62	63	15	100	100	0	6509	5976	1833	58	72	144	98	97	0	2.432	2.473	2.446	2.686	1.439	2.429	0.967	80	490	22137	20554	1.282	15686	6451	14636	5918	0
3	14	5	"rpmD"	"STM3422"	13290	43210	90	9606	9155	2034	62	69	48	100	100	0	2144	2005	424	59	62	35	100	100	0	4.577	4.673	4.592	4.671	1.108	4.677	0.966	52	364	11629	11039	2.195	9544	2085	9093	1946	0
3	15	5	"rplX"	"STM3429"	13480	43220	100	16275	16988	7057	61	67	44	100	100	0	3796	3755	1433	59	62	32	100	100	0	4.339	4.580	4.457	4.533	1.253	4.769	0.942	80	439	19951	20623	2.117	16214	3737	16927	3696	0
3	16	5	"rplP"	"STM3433"	13640	43210	90	29199	30825	10509	64	166	765	100	100	3	5462	5564	2025	60	94	242	100	100	0	5.393	5.589	5.570	5.683	1.174	5.531	0.973	52	347	34537	36265	2.431	29135	5402	30761	5504	0
3	17	5	"rplB"	"STM3437"	13830	43220	100	46479	45424	12716	64	141	672	100	100	8	9196	9093	2660	60	85	212	100	100	0	5.080	5.022	5.127	5.000	1.194	5.056	0.973	80	451	55551	54393	2.345	46415	9136	45360	9033	0
3	18	5	"yheN"	"STM3451"	14010	43220	100	1396	1337	568	60	62	14	100	100	0	7735	7533	2991	58	60	36	100	100	0	0.174	0.171	0.172	0.160	1.354	0.172	0.976	80	420	9013	8752	-2.523	1336	7677	1277	7475	0
3	19	5	""	"STM4465"	14180	43220	100	235	235	76	60	63	21	96	92	0	21055	19600	6758	60	90	137	100	97	0	0.008	0.009	0.011	0.012	1.165	0.009	0.912	80	439	21170	19715	-6.907	175	20995	175	19540	0
3	20	5	"idnR"	"STM4481"	14380	43230	100	237	226	53	62	68	28	95	93	0	14783	14282	3784	61	587	2405	95	95	0	0.012	0.012	0.012	0.012	1.152	0.011	0.909	80	412	14897	14385	-6.394	175	14722	164	14221	0
3	21	5	"yjiG"	"STM4513"	14530	43210	100	170	198	93	68	98	71	61	45	0	4979	8576	6326	62	3287	6019	46	40	0	0.021	0.015	0.016	0.017	1.573	0.013	0.883	80	383	5019	8644	-5.591	102	4917	130	8514	-100
3	22	5	"yjjI"	"STM4566"	14710	43210	100	419	392	117	64	89	64	95	88	0	27164	23468	9174	62	2356	5332	87	86	0	0.013	0.014	0.014	0.015	1.476	0.013	0.942	80	432	27457	23734	-6.254	355	27102	328	23406	100
3	23	5	"sthA"	"STM4594"	14880	43210	90	316	320	71	60	63	19	100	100	0	18859	18050	4723	62	247	1261	100	100	0	0.014	0.014	0.014	0.015	1.244	0.014	0.930	52	367	19053	18248	-6.198	256	18797	260	17988	0
3	24	5	""	"STM3736"	15070	43210	100	497	492	143	62	64	19	100	100	0	19629	19231	5621	60	190	1084	100	100	0	0.022	0.022	0.023	0.023	1.223	0.022	0.951	80	480	20004	19601	-5.491	435	19569	430	19171	0
3	1	6	"gntT"	"STM3512"	10980	43410	100	373	478	772	79	100	117	85	56	0	8939	9578	6675	62	113	303	100	100	0	0.033	0.042	0.034	0.040	1.837	0.047	0.337	80	474	9171	9915	-4.916	294	8877	399	9516	0
3	2	6	"sspB"	"STM3341"	11170	43400	100	495	765	705	67	80	67	100	95	0	596	1176	1253	60	81	163	91	78	0	0.799	0.625	0.710	0.715	1.596	0.546	0.894	80	441	964	1814	-0.325	428	536	698	1116	0
3	3	6	"yhcH"	"STM3335"	11330	43400	90	336	353	98	59	62	17	100	100	0	12506	12309	3615	57	97	317	100	100	0	0.022	0.024	0.024	0.024	1.191	0.023	0.946	52	354	12726	12546	-5.490	277	12449	294	12252	0
3	4	6	"yrbB"	"STM3309"	11510	43390	90	836	916	316	60	62	17	100	100	0	5636	5863	1689	58	93	221	100	100	0	0.139	0.147	0.143	0.146	1.176	0.147	0.951	52	369	6354	6661	-2.846	776	5578	856	5805	0
3	5	6	"folP"	"STM3295"	11690	43400	100	2990	2800	1106	61	63	17	100	100	0	18212	16722	6432	58	70	99	100	100	0	0.161	0.164	0.163	0.166	1.252	0.164	0.981	80	452	21083	19403	-2.632	2929	18154	2739	16664	0
3	6	6	"mtr"	"STM3279"	11870	43400	100	1115	1003	391	61	62	16	100	100	0	25916	22738	9809	57	60	30	100	100	0	0.041	0.042	0.041	0.043	1.403	0.041	0.970	80	461	26913	23623	-4.617	1054	25859	942	22681	0
3	7	6	"yghA"	"STM3157"	12060	43400	100	1852	1815	512	60	63	20	100	100	0	17575	16921	4903	58	61	21	100	100	0	0.102	0.104	0.106	0.106	1.237	0.103	0.973	80	440	19309	18618	-3.289	1792	17517	1755	16863	0
3	8	6	""	"STM3129"	12230	43400	100	308	311	120	62	64	20	95	92	0	22277	21518	8745	59	61	22	100	100	0	0.011	0.012	0.013	0.013	1.252	0.012	0.930	80	408	22464	21708	-6.497	246	22218	249	21459	0
3	9	6	"yqgF"	"STM3097"	12400	43400	100	602	610	227	61	63	15	100	100	0	8961	8489	2860	59	59	10	100	100	0	0.061	0.065	0.063	0.064	1.263	0.066	0.959	80	430	9443	8979	-4.040	541	8902	549	8430	0
3	10	6	"galP"	"STM3091"	12580	43400	100	534	529	157	60	62	15	100	100	0	13965	14043	4050	58	59	9	100	100	0	0.034	0.034	0.033	0.033	1.209	0.033	0.956	80	432	14381	14454	-4.875	474	13907	469	13985	0
3	11	6	""	"STM3071"	12760	43400	100	258	272	94	59	61	14	100	100	0	6694	7228	2904	57	73	300	100	100	0	0.030	0.030	0.029	0.029	1.296	0.029	0.892	80	442	6836	7384	-5.060	199	6637	213	7171	0
3	12	6	"bglA"	"STM3051"	12940	43400	100	970	926	311	60	61	15	97	97	0	26283	25182	7637	57	58	11	100	100	0	0.035	0.034	0.035	0.034	1.215	0.035	0.976	80	450	27136	25991	-4.849	910	26226	866	25125	0
3	13	6	""	"STM1301"	13120	43400	100	549	534	245	59	61	16	98	98	0	6039	6041	2926	58	59	9	100	100	0	0.082	0.079	0.080	0.079	1.274	0.079	0.964	80	442	6471	6458	-3.610	490	5981	475	5983	0
3	14	6	""	"STM1328"	13300	43400	100	8826	8990	3090	61	63	21	100	100	0	24753	25471	6736	59	60	24	100	100	0	0.355	0.351	0.357	0.330	1.413	0.358	0.971	80	461	33459	34341	-1.494	8765	24694	8929	25412	0
3	15	6	""	"STM1368"	13480	43400	100	1191	1116	296	60	61	14	100	100	0	36303	38396	9958	59	60	10	100	100	0	0.031	0.028	0.027	0.028	1.236	0.027	0.950	80	420	37375	39393	-5.002	1131	36244	1056	38337	0
3	16	6	"ydhC"	"STM1428"	13650	43390	100	534	547	159	60	75	228	95	55	0	21772	21597	6499	58	66	110	100	100	0	0.022	0.023	0.022	0.023	1.207	0.022	0.960	80	440	22188	22026	-5.518	474	21714	487	21539	0
3	17	6	"slyB"	"STM1445"	13830	43400	100	8525	8359	2833	60	62	14	100	100	0	7827	7596	2158	58	59	9	100	100	0	1.090	1.101	1.114	1.040	1.397	1.126	0.978	80	420	16234	15837	0.124	8465	7769	8299	7538	0
3	18	6	"ydgQ"	"STM1454"	13990	43390	90	1056	1089	293	60	65	32	100	100	0	19611	19493	5629	58	164	763	100	100	0	0.051	0.053	0.053	0.053	1.158	0.051	0.972	52	355	20549	20464	-4.295	996	19553	1029	19435	0
3	19	6	""	"STM3558"	14170	43390	90	2001	2139	662	61	81	116	100	100	0	9142	9411	2551	60	221	881	100	100	0	0.214	0.222	0.216	0.221	1.131	0.218	0.967	52	372	11022	11429	-2.227	1940	9082	2078	9351	0
3	20	6	"yhhF"	"STM3572"	14350	43390	100	1434	1415	514	61	74	104	98	97	0	14901	14600	5625	59	128	541	98	97	0	0.093	0.093	0.094	0.096	1.242	0.091	0.972	80	440	16215	15895	-3.434	1373	14842	1354	14541	0
3	21	6	"yhhP"	"STM3578"	14540	43390	100	337	331	101	63	82	72	98	90	0	3846	3901	1324	62	1756	4640	28	0	0	0.072	0.070	0.070	0.069	1.304	0.066	0.731	80	452	4058	4107	-3.788	274	3784	268	3839	0
3	22	6	"acpT"	"STM3583"	14720	43390	100	1002	1034	447	62	72	40	100	100	0	12414	11996	5127	61	1026	3442	95	88	0	0.076	0.081	0.082	0.082	1.266	0.082	0.976	80	442	13293	12907	-3.716	940	12353	972	11935	0
3	23	6	"uspB"	"STM3590"	14900	43390	100	1199	1401	830	60	62	14	100	100	0	7032	7810	4701	60	87	395	100	98	0	0.163	0.173	0.168	0.178	1.358	0.169	0.943	80	462	8111	9091	-2.614	1139	6972	1341	7750	0
3	24	6	""	"STM3599"	15070	43390	90	578	556	121	61	62	15	100	100	0	42107	39836	9000	59	85	209	100	100	0	0.012	0.012	0.013	0.013	1.129	0.012	0.963	52	378	42565	40272	-6.346	517	42048	495	39777	0
3	1	7	"dsdA"	"STM3802"	10980	43590	100	643	642	192	59	62	17	100	100	0	26702	25916	8198	56	57	8	100	100	0	0.022	0.023	0.023	0.023	1.267	0.022	0.972	80	452	27230	26443	-5.512	584	26646	583	25860	0
3	2	7	"ibpB"	"STM3808"	11150	43590	100	26797	27797	9571	60	63	18	100	100	1	4809	4774	1636	56	57	8	100	100	0	5.625	5.879	5.836	5.927	1.224	5.930	0.975	80	441	31490	32455	2.492	26737	4753	27737	4718	0
3	3	7	"ccmE"	"STM2250"	11330	43590	100	753	767	345	58	60	14	100	100	0	9221	9054	3454	57	57	9	100	100	0	0.076	0.079	0.076	0.078	1.657	0.076	0.820	80	460	9859	9706	-3.721	695	9164	709	8997	0
3	4	7	"torA"	"STM3822"	11520	43590	100	285	269	78	61	62	14	100	98	0	20334	18719	6982	56	65	102	100	100	0	0.011	0.011	0.012	0.012	1.186	0.011	0.934	80	456	20502	18871	-6.500	224	20278	208	18663	0
3	5	7	"dgoA"	"STM3828"	11690	43590	110	298	295	76	61	63	14	98	98	0	10182	9986	2726	56	69	108	100	100	0	0.023	0.024	0.023	0.023	1.239	0.023	0.944	80	465	10363	10164	-5.417	237	10126	234	9930	0
3	6	7	""	"STM3832"	11860	43590	90	367	357	86	60	61	14	100	100	0	27728	26523	6397	57	114	475	100	100	0	0.011	0.011	0.012	0.012	1.115	0.011	0.942	52	373	27978	26763	-6.494	307	27671	297	26466	0
3	7	7	"rluA"	"STM0095"	12050	43590	100	977	963	367	59	60	15	100	98	0	15343	15421	4987	57	104	428	100	100	0	0.060	0.059	0.060	0.054	1.420	0.060	0.975	80	460	16204	16268	-4.058	918	15286	904	15364	0
3	8	7	"yabK"	"STM0107"	12230	43580	100	75	77	20	59	61	14	53	23	0	1212	1299	542	57	57	8	100	100	0	0.014	0.014	0.023	0.025	1.652	0.012	0.185	80	432	1171	1260	-6.174	16	1155	18	1242	0
3	9	7	"ftsL"	"STM0121"	12400	43580	90	1653	1694	463	61	62	15	100	100	0	10192	10015	2872	59	64	41	100	100	0	0.157	0.164	0.162	0.165	1.156	0.158	0.965	52	372	11725	11589	-2.670	1592	10133	1633	9956	0
3	10	7	"murG"	"STM0128"	12580	43570	90	1124	1226	458	60	63	15	100	100	0	7714	8157	3036	59	63	33	100	100	0	0.139	0.144	0.140	0.144	1.214	0.141	0.966	52	386	8719	9264	-2.847	1064	7655	1166	8098	0
3	11	7	"mutT"	"STM0137"	12770	43580	100	481	461	186	60	62	13	100	98	0	11452	10654	4152	57	59	13	100	100	0	0.037	0.038	0.038	0.037	1.315	0.038	0.959	80	439	11816	10998	-4.758	421	11395	401	10597	0
3	12	7	""	"STM0149"	12940	43580	100	193	194	71	59	61	13	96	92	0	13149	12115	5515	56	58	9	100	100	0	0.010	0.011	0.012	0.013	1.250	0.011	0.914	80	430	13227	12194	-6.610	134	13093	135	12059	0
3	13	7	""	"STM1548"	13120	43580	100	1150	1086	278	60	62	15	100	100	0	27161	25211	7532	58	59	9	100	100	0	0.040	0.041	0.041	0.043	1.393	0.040	0.971	80	442	28193	26179	-4.636	1090	27103	1026	25153	0
3	14	7	""	"STM1552"	13300	43590	100	647	606	218	61	62	14	96	95	0	27095	25491	8267	58	59	9	100	100	0	0.022	0.021	0.022	0.021	1.226	0.022	0.962	80	430	27623	25978	-5.528	586	27037	545	25433	0
3	15	7	""	"STM1557"	13470	43580	100	249	248	66	61	62	14	100	100	0	19549	20290	4859	58	59	9	100	100	0	0.010	0.009	0.011	0.011	1.099	0.009	0.927	80	430	19679	20419	-6.696	188	19491	187	20232	0
3	16	7	"rpsV"	"STM1565"	13650	43570	90	249	279	152	60	63	15	100	100	0	2274	2400	1522	59	60	10	100	100	0	0.085	0.094	0.094	0.093	1.314	0.087	0.845	52	374	2404	2560	-3.551	189	2215	219	2341	0
3	17	7	"fdnH"	"STM1569"	13830	43580	100	970	928	306	60	62	15	100	100	0	21007	20177	6447	58	59	10	100	100	0	0.043	0.043	0.043	0.043	1.278	0.043	0.972	80	440	21859	20987	-4.525	910	20949	868	20119	0
3	18	7	""	"STM1573"	14000	43580	100	1671	1593	732	60	62	15	98	97	0	9863	9444	4193	57	73	311	98	97	0	0.164	0.163	0.162	0.151	1.484	0.164	0.975	80	439	11417	10920	-2.606	1611	9806	1533	9387	0
3	19	7	"yciL"	"STM1719"	14180	43580	100	3176	3119	1496	61	62	15	100	100	0	15210	14544	6735	57	63	100	100	100	0	0.206	0.211	0.208	0.202	1.560	0.211	0.973	80	451	18268	17545	-2.282	3115	15153	3058	14487	0
3	20	7	""	"STM1733"	14360	43580	100	670	662	205	59	60	14	100	100	0	8894	8679	2671	57	58	9	100	100	0	0.069	0.070	0.071	0.070	1.250	0.069	0.959	80	442	9448	9225	-3.854	611	8837	603	8622	0
3	21	7	""	"STM1741"	14540	43580	100	765	747	249	59	63	50	96	93	0	23847	23195	6109	58	63	32	100	100	0	0.030	0.030	0.030	0.029	1.206	0.030	0.969	80	452	24495	23825	-5.074	706	23789	688	23137	0
3	22	7	"purU"	"STM1756"	14710	43570	90	2570	2669	463	60	63	19	100	100	0	17169	16848	3407	59	80	202	100	100	0	0.147	0.155	0.155	0.157	1.191	0.152	0.966	52	379	19620	19398	-2.769	2510	17110	2609	16789	0
3	23	7	"ychN"	"STM1769"	14890	43580	90	924	941	139	60	63	20	100	100	0	9706	9900	1287	59	76	160	100	100	0	0.090	0.090	0.090	0.089	1.103	0.088	0.961	52	381	10511	10722	-3.481	864	9647	881	9841	0
3	24	7	"pth"	"STM1783"	15060	43570	90	833	859	225	61	64	20	100	100	0	15337	15549	4588	59	114	435	100	100	0	0.051	0.052	0.051	0.052	1.174	0.049	0.959	52	388	16050	16288	-4.307	772	15278	798	15490	0
3	1	8	"yfbK"	"STM2315"	10980	43760	90	535	540	86	59	59	13	100	100	0	35023	34265	5455	58	62	44	100	100	0	0.014	0.014	0.014	0.014	1.179	0.014	0.951	52	379	35441	34688	-6.199	476	34965	481	34207	0
3	2	8	"nuoI"	"STM2321"	11150	43770	90	1218	1266	242	59	62	21	100	100	0	19067	18935	3191	57	84	213	100	100	0	0.061	0.064	0.063	0.064	1.149	0.061	0.962	52	366	20169	20085	-4.036	1159	19010	1207	18878	0
3	3	8	""	"STM2332"	11330	43770	110	1080	1058	203	59	62	19	100	100	0	20363	19656	2704	57	74	180	100	100	0	0.050	0.051	0.050	0.050	1.177	0.051	0.967	80	492	21327	20598	-4.314	1021	20306	999	19599	0
3	4	8	""	"STM2336"	11500	43760	90	2039	2102	480	60	70	80	100	100	0	13135	12977	2578	57	135	602	100	100	0	0.151	0.158	0.158	0.157	1.149	0.154	0.966	52	371	15057	14962	-2.724	1979	13078	2042	12920	0
3	5	8	""	"STM2342"	11700	43760	100	564	527	174	62	70	72	98	93	0	22137	20089	6894	58	129	550	100	100	0	0.023	0.023	0.023	0.023	1.217	0.023	0.967	80	456	22581	20496	-5.459	502	22079	465	20031	0
3	6	8	"yfcF"	"STM2348"	11870	43760	90	1327	1354	187	60	62	15	100	100	0	19140	19726	3029	57	61	24	100	100	0	0.066	0.066	0.066	0.066	1.098	0.063	0.972	52	365	20350	20963	-3.913	1267	19083	1294	19669	0
3	7	8	"sseB"	"STM2535"	12040	43760	90	1499	1610	450	59	61	18	100	100	0	19773	20703	5345	58	79	191	100	100	0	0.073	0.075	0.074	0.075	1.130	0.073	0.967	52	372	21155	22196	-3.775	1440	19715	1551	20645	0
3	8	8	""	"STM2552"	12230	43760	100	723	713	209	60	63	17	100	100	0	19631	19194	5482	57	73	173	100	100	0	0.034	0.034	0.034	0.034	1.234	0.034	0.969	80	450	20237	19790	-4.884	663	19574	653	19137	0
3	9	8	"yfhA"	"STM2562"	12410	43770	100	1835	1758	591	59	60	13	100	100	0	22075	21724	6505	58	59	10	100	100	0	0.081	0.078	0.080	0.076	1.253	0.079	0.976	80	427	23793	23365	-3.632	1776	22017	1699	21666	0
3	10	8	"yfhB"	"STM2569"	12570	43760	90	305	467	454	61	65	34	100	100	0	4808	7247	7292	60	137	821	100	94	0	0.051	0.056	0.052	0.053	1.343	0.056	0.907	52	370	4992	7593	-4.282	244	4748	406	7187	0
3	11	8	""	"STM2586"	12760	43760	100	330	330	79	60	64	31	100	100	0	32364	30523	7929	59	117	725	100	100	0	0.008	0.009	0.011	0.012	1.278	0.009	0.944	80	470	32575	30734	-6.903	270	32305	270	30464	0
3	12	8	""	"STM2592"	12940	43760	90	280	303	67	60	62	14	100	100	0	17134	17602	3316	59	59	12	100	100	0	0.013	0.014	0.013	0.014	1.195	0.014	0.929	52	372	17295	17786	-6.278	220	17075	243	17543	0
3	13	8	"yhbO"	"STM3269"	13110	43760	90	538	577	161	60	62	14	100	100	0	13126	14105	4049	61	70	112	100	100	0	0.037	0.037	0.037	0.037	1.176	0.036	0.942	52	381	13543	14561	-4.773	478	13065	517	14044	0
3	14	8	"yhbW"	"STM3276"	13290	43760	90	380	402	77	61	63	15	100	100	0	23430	24295	4167	61	79	148	100	100	0	0.014	0.014	0.014	0.014	1.160	0.014	0.942	52	380	23688	24575	-6.195	319	23369	341	24234	0
3	15	8	"nlpI"	"STM3281"	13470	43750	90	16767	16999	1064	62	85	196	100	100	0	25667	25732	1771	62	142	686	100	100	0	0.652	0.660	0.655	0.660	1.076	0.652	0.973	52	273	42310	42607	-0.616	16705	25605	16937	25670	100
3	16	8	""	"STM3291"	13640	43760	100	883	825	269	61	77	165	97	92	0	26694	25162	8554	60	133	643	100	100	0	0.031	0.030	0.031	0.030	1.314	0.030	0.963	80	382	27456	25866	-5.018	822	26634	764	25102	0
3	17	8	"yhbE"	"STM3302"	13820	43760	90	1885	2020	692	61	67	43	100	100	0	9486	9518	2718	60	92	278	100	100	0	0.194	0.207	0.203	0.204	1.157	0.204	0.953	52	374	11250	11417	-2.370	1824	9426	1959	9458	0
3	18	8	"nlp"	"STM3306"	14010	43760	100	598	632	320	59	65	40	98	97	0	7908	7974	3510	58	84	254	100	100	0	0.069	0.072	0.070	0.068	1.291	0.075	0.963	80	450	8389	8489	-3.864	539	7850	573	7916	0
3	19	8	""	"STM0716"	14190	43760	100	1143	1053	377	60	61	15	100	100	0	20902	19587	5580	57	58	8	100	100	0	0.052	0.051	0.052	0.047	1.348	0.052	0.971	80	420	21928	20523	-4.267	1083	20845	993	19530	0
3	20	8	""	"STM0722"	14360	43760	100	147	149	35	59	61	14	98	95	0	23322	22606	4545	58	59	9	100	100	0	0.004	0.004	0.000	0.000	1.000	0.004	0.785	80	420	23352	22638	-8.046	88	23264	90	22548	0
3	21	8	""	"STM0731"	14530	43760	90	5014	4934	941	61	64	32	100	100	0	16465	16322	2671	59	74	165	100	100	0	0.302	0.300	0.298	0.298	1.086	0.291	0.968	52	366	21359	21136	-1.728	4953	16406	4873	16263	0
3	22	8	"ybgE"	"STM0743"	14710	43760	90	828	914	325	61	65	31	100	100	0	7735	8089	2570	60	74	159	100	100	0	0.100	0.106	0.107	0.105	1.143	0.106	0.958	52	394	8442	8882	-3.323	767	7675	853	8029	0
3	23	8	"pal"	"STM0749"	14890	43760	100	10304	10873	4178	61	62	15	100	100	0	10784	10868	3943	58	59	12	100	100	0	0.955	1.000	0.953	1.024	1.357	1.005	0.972	80	452	20969	21622	-0.066	10243	10726	10812	10810	0
3	24	8	"ybgS"	"STM0759"	15070	43750	100	295	305	114	59	60	14	98	97	0	10692	10736	4237	59	65	124	100	100	0	0.022	0.023	0.022	0.024	1.368	0.023	0.908	80	474	10869	10923	-5.494	236	10633	246	10677	0
3	1	9	"mdfA"	"STM0866"	10980	43950	100	1235	1187	240	58	60	13	100	100	0	35152	33849	5209	56	57	9	100	100	0	0.034	0.033	0.033	0.033	1.182	0.033	0.964	80	492	36273	34922	-4.898	1177	35096	1129	33793	0
3	2	9	"ybjC"	"STM0873"	11160	43950	100	484	481	204	60	62	15	100	100	0	10360	10896	4487	56	57	9	100	100	0	0.041	0.039	0.039	0.037	1.287	0.039	0.943	80	442	10728	11261	-4.603	424	10304	421	10840	0
3	3	9	"ybjO"	"STM0881"	11340	43950	100	788	751	196	60	62	14	100	100	0	21470	20368	4489	55	57	9	100	100	0	0.034	0.034	0.034	0.033	1.213	0.034	0.971	80	420	22143	21004	-4.879	728	21415	691	20313	0
3	4	9	"artI"	"STM0890"	11510	43950	100	3823	3535	996	60	61	14	100	100	0	20574	19328	4802	55	59	59	100	100	0	0.183	0.180	0.181	0.178	1.178	0.180	0.978	80	439	24282	22748	-2.447	3763	20519	3475	19273	0
3	5	9	""	"STM0895"	11690	43950	100	96	103	29	59	60	13	86	68	0	11059	10260	3492	56	57	9	100	100	0	0.003	0.004	0.010	0.010	1.024	0.004	0.612	80	442	11040	10248	-8.216	37	11003	44	10204	0
3	6	9	""	"STM0900"	11870	43950	100	93	105	46	59	60	14	77	53	0	9373	9330	3339	57	58	9	100	100	0	0.004	0.005	0.014	0.015	1.477	0.004	0.315	80	450	9350	9319	-8.098	34	9316	46	9273	0
3	7	9	""	"STM1034"	12040	43940	90	99	133	77	59	60	13	90	65	0	3926	7184	7310	58	64	46	100	100	0	0.010	0.010	0.013	0.015	1.404	0.010	0.843	52	373	3908	7200	-6.595	40	3868	74	7126	0
3	8	9	""	"STM1038"	12230	43940	100	288	300	84	61	62	14	100	98	0	21717	21676	6811	58	63	42	100	100	0	0.010	0.011	0.012	0.013	1.294	0.011	0.937	80	438	21886	21857	-6.576	227	21659	239	21618	0
3	9	9	"aceA"	"STM4184"	12400	43940	100	604	619	114	61	62	14	100	100	0	35631	33507	5915	58	59	8	100	100	0	0.015	0.017	0.016	0.017	1.305	0.016	0.917	80	428	36116	34007	-6.034	543	35573	558	33449	0
3	10	9	""	"STM4195"	12590	43940	100	112	151	116	60	61	15	90	77	0	1724	2666	2860	59	67	114	98	98	0	0.031	0.035	0.034	0.034	1.600	0.035	0.821	80	451	1717	2698	-5.001	52	1665	91	2607	0
3	11	9	""	"STM4199"	12760	43950	100	299	312	118	60	62	14	96	93	0	16289	16558	5506	58	59	9	100	100	0	0.015	0.015	0.015	0.015	1.193	0.016	0.934	80	440	16470	16752	-6.086	239	16231	252	16500	0
3	12	9	""	"STM4203"	12940	43940	90	106	108	24	63	64	15	94	71	0	7591	7579	1666	59	60	10	100	100	0	0.006	0.006	0.012	0.012	1.159	0.005	0.475	52	373	7575	7565	-7.453	43	7532	45	7520	0
3	13	9	"pduA"	"STM2038"	13110	43940	90	91	92	22	62	63	15	75	46	0	8204	7716	1892	61	75	109	100	100	0	0.004	0.004	0.000	0.000	1.000	0.003	0.324	52	381	8172	7685	-8.133	29	8143	30	7655	0
3	14	9	"pduS"	"STM2053"	13290	43940	90	150	152	37	62	64	15	100	100	0	12664	12481	3569	62	107	392	100	100	0	0.007	0.007	0.012	0.013	1.138	0.007	0.757	52	354	12690	12509	-7.162	88	12602	90	12419	0
3	15	9	"stfC"	"STM0196"	13510	43930	230	288	291	41	62	69	86	100	92	0	29216	29074	2840	61	190	904	100	100	0	0.008	0.008	0.011	0.011	1.124	0.008	0.503	392	1508	29381	29242	-7.011	226	29155	229	29013	100
3	16	9	"eutS"	"STM2470"	13640	43930	100	80	150	122	62	63	14	52	40	0	749	10533	13983	63	127	367	63	50	0	0.026	0.008	0.024	0.031	2.341	0.009	0.071	80	272	704	10558	-5.252	18	686	88	10470	-50
3	17	9	"pagK"	"STM1867"	13830	43940	100	100	121	73	60	62	14	91	67	0	1983	2968	3421	60	71	64	100	100	0	0.021	0.021	0.022	0.022	1.585	0.019	0.770	80	440	1963	2969	-5.587	40	1923	61	2908	0
3	18	9	"pefI"	"PSLT013"	14000	43940	100	499	482	176	59	61	14	100	100	0	8913	8243	3279	59	59	9	100	100	0	0.050	0.052	0.051	0.052	1.311	0.050	0.944	80	420	9294	8607	-4.331	440	8854	423	8184	0
3	19	9	"traM"	"PSLT073"	14180	43940	100	166	162	46	60	61	15	95	90	0	19277	17785	5459	59	60	9	100	100	0	0.006	0.006	0.013	0.013	1.000	0.006	0.833	80	432	19324	17828	-7.502	106	19218	102	17726	0
3	20	9	"traC"	"PSLT088"	14360	43940	100	435	429	156	62	63	14	98	96	0	49821	48138	12881	59	61	20	100	100	15	0.007	0.008	0.010	0.010	1.038	0.008	0.935	80	432	50135	48446	-7.060	373	49762	367	48079	0
3	21	9	""	"STM1623"	14540	43940	100	762	779	174	61	62	14	100	100	0	29981	29702	5675	58	60	10	100	100	0	0.023	0.024	0.024	0.024	1.196	0.024	0.961	80	430	30624	30362	-5.416	701	29923	718	29644	0
3	22	9	"fumB"	"STM4300"	14710	43950	100	465	482	212	61	62	15	95	93	0	22815	21692	9366	58	59	9	100	100	0	0.018	0.019	0.020	0.019	1.222	0.020	0.957	80	426	23161	22055	-5.816	404	22757	421	21634	0
3	23	9	"phnB"	"STM4288"	14890	43940	100	646	606	190	62	63	15	98	97	0	17660	16525	4539	58	59	9	100	100	0	0.033	0.033	0.034	0.032	1.319	0.033	0.955	80	432	18186	17011	-4.914	584	17602	544	16467	0
3	24	9	"nrfD"	"STM4280"	15070	43930	110	129	174	145	61	62	15	98	88	0	4959	8118	8740	59	59	8	100	100	0	0.014	0.014	0.016	0.016	1.452	0.014	0.848	80	536	4968	8172	-6.171	68	4900	113	8059	0
3	1	10	"mog"	"STM0008"	10970	44130	90	1209	1193	298	58	63	27	100	100	0	16204	15450	3594	56	107	362	100	100	0	0.071	0.074	0.073	0.074	1.130	0.073	0.977	52	386	17299	16529	-3.810	1151	16148	1135	15394	0
3	2	10	""	"STM0273"	11160	44120	90	121	126	37	59	63	27	82	69	0	5540	6070	2728	56	98	340	100	100	0	0.011	0.011	0.013	0.013	1.206	0.011	0.775	52	379	5546	6081	-6.467	62	5484	67	6014	0
3	3	10	""	"STM0278"	11340	44130	100	141	139	37	60	62	15	91	90	0	11896	11404	3174	55	56	8	100	100	0	0.007	0.007	0.010	0.011	1.057	0.007	0.789	80	442	11922	11428	-7.192	81	11841	79	11349	0
3	4	10	""	"STM0287"	11520	44130	100	138	141	43	61	61	13	93	88	0	8836	8986	3484	56	56	8	100	100	0	0.009	0.009	0.012	0.013	1.238	0.009	0.801	80	408	8857	9010	-6.833	77	8780	80	8930	0
3	5	10	""	"STM0296"	11690	44130	100	96	99	34	60	61	13	82	63	0	4495	4580	2274	56	57	9	100	100	0	0.008	0.009	0.012	0.012	1.172	0.010	0.651	80	420	4475	4563	-6.946	36	4439	39	4524	0
3	6	10	"ghmA"	"STM0310"	11870	44130	100	482	580	330	60	61	14	100	98	0	2998	3271	1613	56	57	8	100	100	0	0.143	0.162	0.158	0.154	1.506	0.163	0.878	80	432	3364	3735	-2.801	422	2942	520	3215	0
3	7	10	"ndh"	"STM1211"	12050	44120	100	12271	11762	4376	61	62	14	100	100	0	13265	12413	4138	57	58	10	100	100	0	0.924	0.947	0.957	0.934	1.234	0.962	0.982	80	442	25418	24057	-0.113	12210	13208	11701	12356	0
3	8	10	"ycfV"	"STM1218"	12230	44120	100	988	943	312	60	61	14	100	100	0	16255	15145	4718	57	58	8	100	100	0	0.057	0.059	0.058	0.058	1.260	0.058	0.958	80	442	17126	15971	-4.126	928	16198	883	15088	0
3	9	10	"ymfB"	"STM1235"	12400	44120	90	204	223	74	60	62	14	100	100	0	3228	3315	1125	57	59	10	100	100	0	0.045	0.050	0.048	0.048	1.286	0.050	0.886	52	364	3315	3421	-4.461	144	3171	163	3258	0
3	10	10	""	"STM1252"	12590	44130	100	1158	1037	356	60	61	13	98	96	0	23410	20968	6794	58	59	10	100	100	0	0.047	0.047	0.046	0.044	1.308	0.047	0.979	80	461	24450	21887	-4.411	1098	23352	977	20910	0
3	11	10	""	"STM1265"	12760	44120	90	181	184	34	61	62	14	100	100	0	15136	15058	2948	58	63	54	100	100	0	0.008	0.008	0.012	0.012	1.137	0.008	0.869	52	349	15198	15123	-6.973	120	15078	123	15000	0
3	12	10	"yaoF"	"STM1275"	12940	44120	100	164	177	93	60	62	15	97	95	0	1609	1791	919	58	62	48	100	100	0	0.067	0.068	0.066	0.061	1.614	0.068	0.765	80	452	1655	1850	-3.899	104	1551	117	1733	0
3	13	10	"fumC"	"STM1469"	13120	44120	100	2074	1938	517	62	64	15	100	100	0	36206	34500	7203	57	60	38	100	100	0	0.056	0.054	0.056	0.052	1.333	0.055	0.977	80	430	38161	36319	-4.167	2012	36149	1876	34443	0
3	14	10	"ydgI"	"STM1477"	13290	44120	100	954	918	220	63	65	15	100	100	0	37366	34966	9591	59	61	24	100	100	1	0.024	0.024	0.024	0.025	1.249	0.024	0.952	80	430	38198	35762	-5.388	891	37307	855	34907	0
3	15	10	""	"STM1485"	13470	44120	100	345	336	96	62	63	16	100	100	0	6585	6296	1999	59	101	564	100	98	0	0.043	0.044	0.044	0.043	1.337	0.043	0.939	80	343	6809	6511	-4.527	283	6526	274	6237	0
3	16	10	""	"STM1490"	13650	44120	100	377	373	125	61	63	14	100	98	0	14415	13856	5106	59	69	69	100	100	0	0.022	0.023	0.023	0.022	1.260	0.022	0.951	80	388	14672	14109	-5.506	316	14356	312	13797	0
3	17	10	""	"STM1499"	13820	44120	100	616	594	203	61	62	13	100	100	0	32030	31299	10306	58	59	9	100	100	0	0.017	0.017	0.017	0.017	1.194	0.017	0.972	80	420	32527	31774	-5.848	555	31972	533	31241	0
3	18	10	"wzzB"	"STM2079"	14000	44120	100	5781	5600	1436	62	63	16	100	100	0	27057	25544	5673	58	60	13	100	100	0	0.212	0.217	0.220	0.215	1.154	0.217	0.982	80	432	32718	31024	-2.239	5719	26999	5538	25486	0
3	19	10	"nxiA"	"STM2783"	14180	44120	100	1008	1013	344	62	63	15	100	98	0	21378	20806	6248	57	59	10	100	100	0	0.044	0.046	0.046	0.044	1.270	0.046	0.975	80	432	22267	21700	-4.494	946	21321	951	20749	0
3	20	10	"ygaF"	"STM2790"	14350	44110	90	229	244	86	63	64	16	100	100	0	17763	17662	4762	58	113	441	100	100	0	0.009	0.010	0.012	0.012	1.152	0.010	0.857	52	364	17871	17785	-6.737	166	17705	181	17604	0
3	21	10	"ygaP"	"STM2798"	14540	44120	100	3649	3494	1339	62	63	14	100	100	0	9334	8624	2924	58	103	397	100	100	0	0.387	0.401	0.399	0.393	1.245	0.406	0.975	80	451	12863	11998	-1.371	3587	9276	3432	8566	0
3	22	10	""	"STM4012"	14720	44120	100	278	270	61	62	64	14	98	98	0	27933	26757	6427	58	59	9	100	100	0	0.008	0.008	0.012	0.012	1.205	0.008	0.927	80	408	28091	26907	-7.012	216	27875	208	26699	0
3	23	10	""	"STM4031"	14890	44120	100	3506	3420	1641	61	64	14	100	100	0	5402	5312	2609	57	58	9	100	100	0	0.645	0.639	0.644	0.636	1.325	0.628	0.948	80	420	8790	8614	-0.634	3445	5345	3359	5255	0
3	24	10	"rhaD"	"STM4045"	15070	44120	100	155	176	87	60	62	14	93	92	0	10561	11827	5409	57	58	9	100	100	0	0.009	0.010	0.012	0.012	1.168	0.011	0.867	80	474	10599	11886	-6.789	95	10504	116	11770	0
3	1	11	""	"STM2942"	10980	44310	100	194	190	48	60	62	16	98	96	0	15800	14310	4377	57	63	85	100	100	0	0.009	0.009	0.012	0.013	1.346	0.009	0.878	80	484	15877	14383	-6.876	134	15743	130	14253	0
3	2	11	"pyrG"	"STM2953"	11170	44310	100	14328	13686	3000	60	63	15	100	100	0	37398	35729	5858	56	59	35	100	100	0	0.382	0.382	0.387	0.363	1.381	0.381	0.965	80	435	51610	49299	-1.388	14268	37342	13626	35673	0
3	3	11	"ygcY"	"STM2961"	11330	44310	100	543	557	228	62	63	14	97	97	0	20044	19831	8142	55	57	9	100	100	0	0.024	0.025	0.024	0.025	1.529	0.024	0.870	80	394	20470	20271	-5.377	481	19989	495	19776	0
3	4	11	"exo"	"STM2972"	11510	44300	100	669	697	255	62	63	14	98	98	0	20106	18862	7342	57	58	11	100	100	0	0.030	0.034	0.034	0.034	1.301	0.033	0.930	80	430	20656	19440	-5.046	607	20049	635	18805	0
3	5	11	"fucI"	"STM2976"	11700	44310	100	252	240	81	62	62	14	96	92	0	29844	27732	9595	56	58	10	100	100	0	0.006	0.006	0.011	0.014	1.580	0.006	0.897	80	430	29978	27854	-7.293	190	29788	178	27676	0
3	6	11	"ygdI"	"STM2983"	11860	44300	90	367	359	84	62	62	16	100	100	0	5082	4847	1315	57	75	136	100	100	0	0.061	0.062	0.063	0.062	1.269	0.060	0.918	52	347	5330	5087	-4.042	305	5025	297	4790	0
3	7	11	"metC"	"STM3161"	12050	44300	100	1760	1628	513	62	63	15	100	100	0	30398	27759	8241	57	70	117	100	100	0	0.056	0.057	0.057	0.055	1.387	0.056	0.965	80	450	32039	29268	-4.159	1698	30341	1566	27702	0
3	8	11	""	"STM3170"	12220	44300	90	229	239	66	60	61	14	100	100	0	15158	15426	4371	58	66	81	100	100	0	0.011	0.012	0.012	0.013	1.200	0.011	0.884	52	366	15269	15547	-6.481	169	15100	179	15368	0
3	9	11	"STMF1.3"	"Not LT2a90"	12400	44290	80	385	420	244	58	60	14	100	100	0	456	504	326	59	66	82	94	86	0	0.824	0.813	0.842	0.838	1.375	0.776	0.911	52	323	724	807	-0.280	327	397	362	445	0
3	10	11	"yfiO"	"STM2663"	12580	44310	100	4882	4861	1679	62	63	14	100	100	0	14390	13926	4458	58	59	10	100	100	0	0.336	0.346	0.346	0.340	1.316	0.345	0.967	80	437	19152	18667	-1.572	4820	14332	4799	13868	0
3	11	11	"ffh"	"STM2677"	12770	44300	100	6150	5846	1826	61	63	14	100	100	0	21207	20422	5398	57	59	16	100	100	0	0.288	0.284	0.289	0.268	1.460	0.285	0.968	80	440	27239	26150	-1.796	6089	21150	5785	20365	0
3	12	11	"yfjG"	"STM2687"	12930	44290	90	3230	3386	1210	60	65	36	100	100	0	11526	11688	3432	59	97	322	100	100	0	0.276	0.286	0.280	0.282	1.222	0.281	0.936	52	354	14637	14955	-1.855	3170	11467	3326	11629	0
3	13	11	"ybbK"	"STM0501"	13120	44300	100	3067	2846	1020	65	80	55	100	98	0	17065	15721	5227	58	96	292	100	100	0	0.177	0.178	0.178	0.173	1.238	0.176	0.964	80	451	20009	18444	-2.502	3002	17007	2781	15663	0
3	14	11	"sfbB"	"STM0511"	13300	44300	100	1352	1222	569	73	86	48	100	95	0	22714	19603	10547	58	195	936	93	90	0	0.056	0.059	0.056	0.071	2.172	0.054	0.918	80	406	23935	20694	-4.147	1279	22656	1149	19545	100
3	15	11	"gip"	"STM0518"	13460	44300	110	268	270	61	65	71	29	100	100	0	20607	18511	5583	59	177	888	100	98	0	0.010	0.011	0.012	0.015	1.695	0.009	0.748	80	452	20751	18657	-6.661	203	20548	205	18452	0
3	16	11	"allB"	"STM0523"	13650	44300	100	361	347	93	61	66	60	100	93	0	23153	21244	6330	58	77	274	100	100	0	0.013	0.013	0.014	0.014	1.245	0.013	0.953	80	430	23395	21472	-6.266	300	23095	286	21186	0
3	17	11	"allC"	"STM0527"	13820	44290	90	147	149	23	63	64	15	100	100	0	10723	10676	1844	58	69	101	100	100	0	0.008	0.008	0.011	0.011	1.043	0.007	0.758	52	348	10749	10704	-6.988	84	10665	86	10618	0
3	18	11	"ppiB"	"STM0536"	13990	44290	90	4545	4388	1200	62	78	117	100	100	0	14313	13710	3162	58	143	601	100	100	0	0.314	0.317	0.320	0.312	1.219	0.312	0.966	52	379	18738	17978	-1.669	4483	14255	4326	13652	0
3	19	11	"slyX"	"STM3454"	14180	44290	90	403	395	99	61	76	114	98	86	0	2608	2506	688	57	113	528	100	98	0	0.134	0.136	0.141	0.135	1.259	0.133	0.931	52	371	2893	2783	-2.899	342	2551	334	2449	0
3	20	11	"mglB"	"STM2190"	14350	44290	90	411	417	120	62	64	16	100	100	0	13796	12965	3292	58	87	254	100	100	0	0.025	0.028	0.027	0.027	1.178	0.027	0.929	52	394	14087	13262	-5.299	349	13738	355	12907	0
3	21	11	""	"STM2198"	14530	44290	90	1855	1950	281	61	64	16	100	100	0	33557	35344	4808	60	136	546	100	100	0	0.054	0.054	0.053	0.053	1.099	0.053	0.954	52	373	35291	37173	-4.223	1794	33497	1889	35284	0
3	22	11	"rsuA"	"STM2222"	14710	44290	90	1043	999	248	62	66	19	100	100	0	17760	16698	3550	59	119	494	100	100	0	0.055	0.056	0.056	0.056	1.149	0.056	0.956	52	373	18682	17576	-4.173	981	17701	937	16639	0
3	23	11	"yejM"	"STM2228"	14890	44300	100	1073	994	378	62	64	15	98	98	0	17821	16530	6109	57	72	140	100	100	0	0.057	0.057	0.057	0.055	1.309	0.056	0.962	80	452	18775	17405	-4.135	1011	17764	932	16473	0
3	24	11	""	"STM2237"	15070	44290	90	104	107	23	60	61	15	92	76	0	6427	6490	964	59	60	14	100	100	0	0.007	0.007	0.012	0.011	1.109	0.007	0.541	52	379	6412	6478	-7.177	44	6368	47	6431	0
3	1	12	"phoP"	"STM1231"	10970	44480	90	9196	9710	2450	60	69	57	100	100	0	13673	14112	3215	56	74	169	100	100	0	0.671	0.687	0.686	0.684	1.059	0.678	0.983	52	371	22753	23706	-0.576	9136	13617	9650	14056	0
3	2	12	"phoP"	"STM1231"	11150	44480	90	9035	8699	1430	62	74	68	100	100	0	13135	12626	2049	56	84	198	100	100	0	0.686	0.687	0.690	0.687	1.059	0.669	0.983	52	365	22052	21207	-0.544	8973	13079	8637	12570	0
3	3	12	"phoQ"	"STM1230"	11330	44480	100	898	866	326	63	67	39	100	98	0	4036	3775	1508	54	64	95	100	100	0	0.210	0.216	0.210	0.213	1.306	0.213	0.963	80	430	4817	4524	-2.254	835	3982	803	3721	0
3	4	12	"phoQ"	"STM1230"	11510	44480	100	2382	2250	961	62	63	14	100	100	0	11431	10267	4217	55	55	8	100	100	0	0.204	0.214	0.214	0.210	1.346	0.215	0.979	80	442	13696	12400	-2.294	2320	11376	2188	10212	0
3	5	12	"phoQ"	"STM1230"	11690	44480	90	1442	1751	942	61	63	14	100	100	0	6976	7846	3802	57	57	12	100	100	0	0.200	0.217	0.211	0.214	1.168	0.214	0.949	52	356	8300	9479	-2.325	1381	6919	1690	7789	0
3	6	12	"hupA"	"STM4170"	11870	44480	100	5869	5503	3169	62	64	15	100	100	0	4182	3930	2171	56	59	30	100	100	0	1.407	1.404	1.386	1.465	1.353	1.426	0.982	80	452	9933	9315	0.493	5807	4126	5441	3874	0
3	7	12	"sopB"	"STM1091"	12050	44480	110	20522	19356	4034	61	63	15	100	100	0	38437	37036	5632	56	57	9	100	100	0	0.533	0.522	0.534	0.510	1.179	0.528	0.982	80	480	58842	56275	-0.908	20461	38381	19295	36980	0
3	8	12	"pipC"	"STM0375"	12230	44480	100	3164	3226	1117	59	61	14	100	100	0	8006	8046	2357	56	58	22	100	100	0	0.391	0.396	0.396	0.387	1.140	0.404	0.983	80	430	11055	11157	-1.356	3105	7950	3167	7990	0
3	9	12	"pipC"	"STM0375"	12410	44470	100	3228	3154	1142	61	62	15	100	100	0	8227	7746	2516	57	57	9	100	100	0	0.388	0.402	0.399	0.403	1.220	0.406	0.978	80	439	11337	10782	-1.367	3167	8170	3093	7689	0
3	10	12	"ssrB"	"STM1391"	12600	44490	120	443	397	182	63	65	18	89	88	0	10647	9139	4444	57	124	228	94	92	0	0.036	0.037	0.037	0.041	1.919	0.037	0.966	120	466	10970	9416	-4.801	380	10590	334	9082	0
3	11	12	"ssrB"	"STM1391"	12760	44480	100	463	449	163	61	63	16	98	97	0	11007	10260	3493	56	96	184	100	100	0	0.037	0.038	0.038	0.037	1.233	0.038	0.962	80	374	11353	10592	-4.768	402	10951	388	10204	0
3	12	12	"ssrB"	"STM1391"	12930	44470	90	618	598	161	60	68	82	100	100	0	14490	13953	3646	58	103	308	100	100	0	0.039	0.039	0.038	0.038	1.134	0.038	0.968	52	372	14990	14433	-4.693	558	14432	538	13895	0
3	13	12	"lrp"	"STM0959"	13120	44480	100	1971	2397	1623	67	83	84	100	96	0	5953	6327	4585	58	106	286	100	97	0	0.323	0.372	0.386	0.392	1.664	0.354	0.931	80	439	7799	8599	-1.630	1904	5895	2330	6269	0
3	14	12	"lrp"	"STM0959"	13300	44480	110	660	1526	1691	73	99	224	67	56	0	1401	4066	4983	59	108	544	66	53	0	0.437	0.363	0.394	0.426	1.753	0.336	0.910	80	467	1929	5460	-1.193	587	1342	1453	4007	0
3	15	12	"gyrA"	"STM2272"	13480	44470	110	1054	1465	1449	66	78	67	95	87	0	2119	4207	4404	59	93	283	88	70	0	0.480	0.337	0.370	0.385	1.752	0.317	0.896	80	469	3048	5547	-1.060	988	2060	1399	4148	0
3	16	12	"gyrA"	"STM2272"	13660	44470	110	1187	2417	2632	62	74	74	96	86	0	3639	6302	6861	57	95	295	90	80	0	0.314	0.377	0.359	0.381	1.683	0.368	0.917	80	440	4707	8600	-1.671	1125	3582	2355	6245	0
3	17	12	"csrA"	"STM2826"	13820	44470	110	591	690	753	62	69	40	100	97	0	1812	1930	1860	57	81	152	98	92	0	0.301	0.335	0.295	0.334	1.590	0.333	0.751	80	476	2284	2501	-1.730	529	1755	628	1873	0
3	18	12	"csrA"	"STM2826"	14010	44480	110	442	658	640	60	66	35	93	90	0	1510	1978	1619	56	89	279	82	77	0	0.263	0.311	0.304	0.292	1.654	0.330	0.781	80	502	1836	2520	-1.928	382	1454	598	1922	0
3	19	12	"yhhP"	"STM3578"	14190	44470	100	177	199	110	60	73	154	42	8	0	903	1725	1577	56	85	333	72	56	0	0.138	0.083	0.080	0.104	2.364	0.076	0.471	80	442	964	1808	-2.856	117	847	139	1669	0
3	20	12	"yhhP"	"STM3578"	14360	44480	90	258	256	146	61	76	170	57	7	0	1887	2043	1431	56	88	363	80	71	0	0.108	0.098	0.099	0.114	1.985	0.127	0.396	52	363	2028	2182	-3.216	197	1831	195	1987	0
3	21	12	"yhhP"	"STM3578"	14540	44470	100	236	278	205	62	64	17	92	90	0	2698	2936	2183	56	68	109	100	97	0	0.066	0.075	0.069	0.068	1.526	0.079	0.877	80	462	2816	3096	-3.924	174	2642	216	2880	0
3	22	12	"topA"	"STM1714"	14720	44470	90	1631	1536	783	60	65	23	100	100	0	15643	14052	6752	57	79	107	100	100	0	0.101	0.105	0.105	0.104	1.361	0.106	0.975	52	365	17157	15471	-3.310	1571	15586	1476	13995	0
3	23	12	"topA"	"STM1714"	14880	44470	80	377	419	240	61	67	24	98	94	0	2972	3166	2004	59	96	149	100	98	0	0.108	0.115	0.106	0.113	1.290	0.110	0.929	52	307	3229	3465	-3.205	316	2913	358	3107	0
3	24	12	"fur"	"STM0693"	15080	44480	110	282	450	371	60	101	177	73	28	0	1206	2047	1788	61	253	858	77	31	0	0.194	0.196	0.190	0.186	1.392	0.188	0.909	80	564	1367	2376	-2.367	222	1145	390	1986	0
3	1	13	"ctrl-buffer"	"ctrl-buffer"	10980	44660	100	60	60	14	57	60	18	10	1	0	56	57	11	53	55	17	11	1	0	1.000	0.750	1.250	1.233	3.122	23.981	0.001	80	462	6	7	0.000	3	3	3	4	-50
3	2	13	"ctrl-buffer"	"ctrl-buffer"	11150	44660	100	58	59	15	60	62	21	7	1	0	60	60	9	53	54	11	32	8	0	-0.286	-0.143	1.348	1.179	4.457	16.923	0.007	80	430	5	6	Error	-2	7	-1	7	-50
3	3	13	"ctrl-buffer"	"ctrl-buffer"	11330	44660	100	59	63	14	59	61	15	18	6	0	59	63	20	53	53	8	37	16	0	0.000	0.400	1.375	1.411	3.122	2.093	0.045	80	432	6	14	Error	0	6	4	10	-50
3	4	13	"ctrl-buffer"	"ctrl-buffer"	11510	44660	100	56	57	12	59	61	15	10	1	0	58	58	11	52	53	8	31	12	0	-0.500	-0.333	1.000	0.992	3.573	0.053	0.003	80	432	3	4	Error	-3	6	-2	6	-50
3	5	13	"ctrl-buffer"	"ctrl-buffer"	11690	44660	100	52	52	11	60	63	18	2	0	0	59	61	12	54	55	8	38	17	0	-1.600	-1.143	2.528	1.850	3.886	0.046	0.001	80	430	-3	-1	Error	-8	5	-8	7	-50
3	6	13	"ctrl-buffer"	"ctrl-buffer"	11860	44660	100	58	61	14	60	63	17	10	3	0	62	64	12	54	55	8	48	21	0	-0.250	0.100	0.857	0.838	3.046	12.447	0.004	80	420	6	11	Error	-2	8	1	10	-50
3	7	13	"ctrl-buffer"	"ctrl-buffer"	12040	44660	100	61	63	14	58	60	15	18	7	0	70	76	26	55	55	7	66	51	0	0.200	0.238	0.531	0.593	3.976	0.185	0.005	80	432	18	26	-2.322	3	15	5	21	-50
3	8	13	"ctrl-buffer"	"ctrl-buffer"	12220	44650	100	57	59	16	59	61	15	15	3	0	64	64	13	54	55	8	52	22	0	-0.200	0.000	1.196	1.145	3.286	74.932	0.000	80	420	8	10	Error	-2	10	0	10	-50
3	9	13	"ctrl-buffer"	"ctrl-buffer"	12400	44650	100	60	64	18	59	60	15	28	6	0	60	61	11	54	54	8	40	12	0	0.167	0.714	2.000	1.706	4.257	0.005	0.000	80	442	7	12	-2.585	1	6	5	7	-50
3	10	13	"ctrl-buffer"	"ctrl-buffer"	12580	44650	100	56	57	14	66	127	170	0	0	0	72	73	18	61	1793	4289	0	0	0	-0.909	-0.750	1.375	1.907	5.073	0.037	0.918	80	376	1	3	Error	-10	11	-9	12	-50
3	11	13	"ctrl-buffer"	"ctrl-buffer"	12750	44650	100	60	62	15	67	105	133	0	0	0	68	71	15	58	1226	3345	0	0	0	-0.700	-0.385	1.080	0.970	3.905	0.028	0.573	80	412	3	8	Error	-7	10	-5	13	-100
3	12	13	"ctrl-buffer"	"ctrl-buffer"	12930	44650	100	63	65	14	61	63	16	16	3	0	67	67	11	54	59	72	0	0	0	0.154	0.308	0.863	0.717	3.305	28.278	0.000	80	442	15	17	-2.700	2	13	4	13	-50
3	13	13	"ctrl-buffer"	"ctrl-buffer"	13110	44650	100	58	61	16	63	66	19	8	2	0	63	65	14	56	58	16	25	3	0	-0.714	-0.222	1.556	1.378	3.983	1.060	0.123	80	420	2	7	Error	-5	7	-2	9	-50
3	14	13	"ctrl-buffer"	"ctrl-buffer"	13290	44650	100	61	63	15	62	81	234	0	0	0	66	67	12	55	94	570	0	0	0	-0.091	0.083	0.860	0.955	2.369	0.391	0.880	80	418	10	13	Error	-1	11	1	12	-50
3	15	13	"ctrl-buffer"	"ctrl-buffer"	13460	44650	100	61	62	14	61	79	233	0	0	0	62	63	9	56	94	569	0	0	0	0.000	0.143	1.167	1.131	3.603	0.044	0.002	80	420	6	8	Error	0	6	1	7	-50
3	16	13	"ctrl-buffer"	"ctrl-buffer"	13640	44650	100	60	61	15	58	61	15	15	7	0	64	64	9	55	55	10	41	11	0	0.222	0.333	1.612	1.137	4.125	20.262	0.003	80	442	11	12	-2.170	2	9	3	9	-50
3	17	13	"ctrl-buffer"	"ctrl-buffer"	13820	44650	100	65	65	17	59	61	15	30	7	0	64	65	11	55	55	8	53	27	0	0.667	0.600	1.467	1.135	3.572	51.465	0.000	80	432	15	16	-0.585	6	9	6	10	-50
3	18	13	"ctrl-buffer"	"ctrl-buffer"	14000	44650	100	62	62	14	59	61	15	13	2	0	60	61	10	55	55	7	42	17	0	0.600	0.500	2.000	1.630	3.991	45.881	0.001	80	420	8	9	-0.737	3	5	3	6	-50
3	19	13	"ctrl-buffer"	"ctrl-buffer"	14180	44650	100	62	61	14	57	58	14	27	3	0	60	63	11	55	55	8	43	27	0	1.000	0.500	1.276	1.441	3.384	0.123	0.005	80	420	10	12	0.000	5	5	4	8	-50
3	20	13	"ctrl-buffer"	"ctrl-buffer"	14350	44650	100	60	60	12	58	60	14	15	2	0	63	65	14	55	55	8	48	21	0	0.250	0.200	0.941	0.952	2.758	0.139	0.005	80	420	10	12	-2.000	2	8	2	10	-50
3	21	13	"ctrl-buffer"	"ctrl-buffer"	14530	44650	100	60	62	16	59	61	15	22	6	0	65	66	10	55	56	8	61	22	0	0.100	0.273	1.333	1.184	3.982	12.126	0.006	80	432	11	14	-3.322	1	10	3	11	-50
3	22	13	"ctrl-buffer"	"ctrl-buffer"	14710	44650	100	58	60	17	58	60	14	13	7	0	60	63	13	55	58	36	6	0	0	0.000	0.250	1.167	1.168	3.758	23.824	0.002	80	442	5	10	Error	0	5	2	8	-50
3	23	13	"ctrl-buffer"	"ctrl-buffer"	14890	44650	100	56	57	15	59	61	17	10	2	0	59	60	9	56	60	22	6	0	0	-1.000	-0.500	2.000	2.152	3.099	0.108	0.015	80	442	0	2	Error	-3	3	-2	4	-50
3	24	13	"ctrl-buffer"	"ctrl-buffer"	15070	44650	100	52	53	13	64	213	377	0	0	0	58	59	10	61	843	1963	0	0	0	4.000	5.500	2.500	2.259	3.221	0.178	0.903	80	452	-15	-13	2.000	-12	-3	-11	-2	-50
3	1	14	"ynfA"	"STM1504"	10970	44830	90	332	328	51	57	59	15	100	100	0	11125	10518	2082	55	85	239	100	100	0	0.025	0.026	0.026	0.026	1.185	0.025	0.939	52	384	11345	10734	-5.331	275	11070	271	10463	0
3	2	14	""	"STM3654"	11160	44840	100	235	230	74	60	61	15	97	96	0	5355	5409	1965	54	78	214	100	100	0	0.033	0.032	0.032	0.031	1.330	0.032	0.931	80	483	5476	5525	-4.921	175	5301	170	5355	0
3	3	14	"yeiP"	"STM2211"	11340	44840	100	1172	1015	338	59	63	53	100	98	0	21694	18982	6115	55	57	31	100	100	0	0.051	0.051	0.052	0.050	1.260	0.050	0.973	80	464	22752	19883	-4.281	1113	21639	956	18927	0
3	4	14	"yfaE"	"STM2279"	11510	44830	90	418	406	104	60	62	14	100	100	0	3845	3699	923	54	56	16	100	100	0	0.094	0.095	0.098	0.093	1.250	0.092	0.944	52	363	4149	3991	-3.405	358	3791	346	3645	0
3	5	14	""	"STM4111"	11690	44840	100	60	61	16	62	67	22	10	0	0	61	61	10	54	56	14	18	1	0	-0.286	-0.143	1.268	1.302	3.100	11.631	0.011	80	474	5	6	Error	-2	7	-1	7	-50
3	6	14	""	"STM4140"	11870	44840	100	122	127	45	63	68	23	80	60	0	752	815	328	55	55	8	100	100	0	0.085	0.084	0.084	0.078	1.762	0.081	0.570	80	464	756	824	-3.562	59	697	64	760	0
3	7	14	"ssaS"	"STM1420"	12050	44840	100	74	94	54	59	60	15	47	32	0	1390	3079	4104	54	55	8	100	100	0	0.011	0.012	0.017	0.020	1.682	0.011	0.685	80	464	1351	3060	-6.477	15	1336	35	3025	0
3	8	14	"nrdH"	"STM2805"	12230	44830	100	706	2407	4016	60	61	16	100	100	0	818	2518	4395	55	55	8	100	100	0	0.847	0.953	0.923	0.955	1.401	0.920	0.954	80	474	1409	4810	-0.240	646	763	2347	2463	0
3	9	14	"fimI"	"STM0544"	12410	44830	90	111	142	83	59	60	15	94	73	0	3013	4843	4487	55	56	8	100	100	0	0.018	0.017	0.017	0.018	1.403	0.017	0.842	52	371	3010	4871	-5.830	52	2958	83	4788	0
3	10	14	"aroA"	"STM0978"	12580	44830	100	1895	1752	677	63	126	172	96	95	0	17374	15781	7121	59	1789	4429	88	82	0	0.106	0.107	0.109	0.113	1.497	0.087	0.843	80	464	19147	17411	-3.241	1832	17315	1689	15722	0
3	11	14	"dam"	"STM3484"	12750	44830	90	234	400	374	67	116	162	53	25	0	2546	4845	5325	58	1446	4190	23	21	0	0.067	0.070	0.071	0.068	1.398	0.061	0.886	52	378	2655	5120	-3.897	167	2488	333	4787	0
3	12	14	"pduW"	"STM2057"	12940	44830	100	198	235	123	62	63	16	100	100	0	11034	13834	9151	55	58	23	100	100	0	0.012	0.013	0.013	0.014	1.375	0.012	0.904	80	482	11115	13952	-6.335	136	10979	173	13779	0
3	13	14	""	"STM2695"	13120	44830	100	818	802	156	61	62	14	100	100	0	23935	23697	5275	56	56	9	100	100	0	0.032	0.031	0.031	0.031	1.182	0.031	0.962	80	464	24636	24382	-4.979	757	23879	741	23641	0
3	14	14	"yajR"	"STM0436"	13290	44830	90	1196	1213	299	60	62	14	100	100	0	18817	18610	4535	56	61	72	100	100	0	0.061	0.062	0.062	0.062	1.141	0.060	0.967	52	370	19897	19707	-4.046	1136	18761	1153	18554	0
3	15	14	""	"STM0564"	13470	44830	100	635	619	154	60	61	15	100	100	0	30073	29673	7055	56	60	64	100	100	0	0.019	0.019	0.019	0.019	1.243	0.019	0.957	80	474	30592	30176	-5.706	575	30017	559	29617	0
3	16	14	""	"STM0351"	13650	44840	100	96	98	29	59	61	14	85	57	0	7429	7029	2931	55	55	8	100	100	0	0.005	0.006	0.013	0.013	1.194	0.006	0.592	80	474	7411	7013	-7.639	37	7374	39	6974	0
3	17	14	"dsrB"	"STM1983"	13830	44830	100	297	304	125	58	61	14	98	97	0	4973	4976	2541	54	55	7	100	100	0	0.049	0.050	0.051	0.050	1.326	0.047	0.881	80	452	5158	5168	-4.363	239	4919	246	4922	0
3	18	14	"yeiE"	"STM2201"	14000	44830	100	2081	2080	505	59	61	14	100	100	0	18383	18120	4383	56	56	8	100	100	0	0.110	0.112	0.111	0.112	1.253	0.110	0.972	80	452	20349	20085	-3.180	2022	18327	2021	18064	0
3	19	14	"recB"	"STM2994"	14180	44830	100	65	73	28	58	60	14	37	20	0	592	1186	1537	56	56	8	100	100	0	0.013	0.013	0.024	0.028	2.167	0.012	0.288	80	452	543	1145	-6.259	7	536	15	1130	0
3	20	14	"EMPTY"	"EMPTY"	14350	44830	100	57	59	15	58	60	14	16	5	0	58	59	8	56	56	8	28	5	0	-0.500	0.333	1.489	1.424	3.371	0.003	0.000	80	452	1	4	Error	-1	2	1	3	-75
3	21	14	"EMPTY"	"EMPTY"	14530	44830	100	62	63	13	59	60	15	22	3	0	57	57	8	55	56	8	25	2	0	1.500	2.000	1.667	1.706	2.882	18.450	0.004	80	464	5	6	0.585	3	2	4	2	-75
3	22	14	"EMPTY"	"EMPTY"	14710	44830	100	60	62	19	58	59	14	25	11	0	57	60	18	55	55	8	23	6	0	1.000	0.800	1.778	1.788	5.029	5.422	0.012	80	464	4	9	0.000	2	2	4	5	-75
3	23	14	"EMPTY"	"EMPTY"	14890	44830	100	55	57	15	57	58	13	17	7	0	56	57	7	55	55	7	22	5	0	-2.000	0.000	2.000	1.943	3.971	14.781	0.007	80	464	-1	2	Error	-2	1	0	2	-75
3	24	14	"EMPTY"	"EMPTY"	15070	44830	100	56	57	13	57	58	15	12	2	0	55	56	7	55	60	57	0	0	0	100000.000	0.000	1.417	1.251	2.655	19.803	0.004	80	496	-1	1	16.610	-1	0	0	1	-75
4	1	1	"yjiX"	"STM4531"	15500	42510	100	298	368	275	58	60	16	100	100	0	2666	3139	2157	58	58	9	100	100	0	0.092	0.101	0.095	0.094	1.309	0.107	0.918	80	496	2848	3391	-3.442	240	2608	310	3081	0
4	2	1	"yhjG"	"STM3610"	15680	42510	100	501	591	483	57	61	32	98	95	0	4532	5171	4851	58	59	9	100	100	0	0.099	0.104	0.105	0.100	1.387	0.098	0.924	80	452	4918	5647	-3.333	444	4474	534	5113	0
4	3	1	"mtlD"	"STM3686"	15850	42510	100	963	1037	485	57	59	14	100	100	0	18064	19465	8152	59	60	9	100	100	0	0.050	0.050	0.050	0.049	1.249	0.051	0.957	80	472	18911	20386	-4.313	906	18005	980	19406	0
4	4	1	"ptsN"	"STM3322"	16040	42510	100	899	1017	672	59	60	13	100	100	0	6104	7287	4580	59	60	10	100	100	0	0.139	0.133	0.133	0.126	1.288	0.136	0.965	80	474	6885	8186	-2.847	840	6045	958	7228	0
4	5	1	"yqjK"	"STM3231"	16210	42500	90	388	521	394	56	58	15	100	100	0	3385	4748	4252	61	67	45	100	100	0	0.100	0.099	0.102	0.100	1.321	0.087	0.821	52	371	3656	5152	-3.324	332	3324	465	4687	0
4	6	1	"yggT"	"STM3101"	16390	42510	100	1236	1389	781	55	58	15	100	100	0	8580	9337	3993	59	65	40	100	100	0	0.139	0.144	0.139	0.138	1.165	0.152	0.950	80	484	9702	10612	-2.851	1181	8521	1334	9278	0
4	7	1	"hscC"	"STM0659"	16570	42510	100	287	285	49	58	60	14	100	100	0	35870	34537	4314	60	61	12	100	100	0	0.006	0.007	0.000	0.000	1.000	0.006	0.926	80	464	36039	34704	-7.289	229	35810	227	34477	0
4	8	1	"ubiF"	"STM0671"	16750	42510	100	1068	1020	385	57	58	13	98	96	0	15258	14536	5008	59	61	12	100	100	0	0.067	0.067	0.070	0.066	1.312	0.067	0.953	80	452	16210	15440	-3.910	1011	15199	963	14477	0
4	9	1	"nagA"	"STM0683"	16920	42500	110	2995	2918	386	56	56	12	100	100	0	31124	29805	4186	59	62	20	100	100	0	0.095	0.096	0.096	0.096	1.126	0.094	0.968	80	527	34004	32608	-3.402	2939	31065	2862	29746	0
4	10	1	"ybfM"	"STM0687"	17110	42510	100	126	336	1430	56	57	13	96	87	0	4424	5155	3762	59	62	21	100	100	0	0.016	0.055	0.021	0.022	2.126	0.057	0.045	80	462	4435	5376	-5.962	70	4365	280	5096	0
4	11	1	"apeE"	"STM0570"	17280	42510	100	257	298	182	56	57	13	97	97	0	3138	3755	2868	59	60	9	100	100	0	0.065	0.065	0.064	0.062	1.503	0.062	0.928	80	452	3280	3938	-3.937	201	3079	242	3696	0
4	12	1	"ahpF"	"STM0609"	17460	42500	100	1768	1732	717	57	58	14	100	100	0	15739	16022	6783	60	61	9	100	100	0	0.109	0.105	0.105	0.105	1.227	0.104	0.971	80	454	17390	17637	-3.196	1711	15679	1675	15962	0
4	13	1	"dlhH"	"STM3967"	17630	42510	100	5716	5677	634	58	59	16	100	100	0	25620	25003	2590	61	63	13	100	100	0	0.221	0.225	0.225	0.225	1.108	0.223	0.946	80	440	31217	30561	-2.175	5658	25559	5619	24942	0
4	14	1	"yigM"	"STM3963"	17810	42500	110	6160	6416	897	58	60	16	100	100	0	27433	27045	2487	61	67	66	100	100	0	0.223	0.236	0.222	0.235	1.238	0.239	0.909	80	528	33474	33342	-2.165	6102	27372	6358	26984	0
4	15	1	"rhtC"	"STM3959"	17990	42510	110	5133	4643	1500	57	58	13	100	100	0	25547	23864	5025	63	68	67	100	100	0	0.199	0.193	0.197	0.174	1.558	0.195	0.951	80	510	30560	28387	-2.328	5076	25484	4586	23801	0
4	16	1	"rarD"	"STM3955"	18170	42500	110	5407	5443	334	58	58	13	100	100	0	21837	21182	2487	62	63	10	100	100	0	0.246	0.255	0.246	0.257	1.167	0.250	0.942	80	528	27124	26505	-2.025	5349	21775	5385	21120	0
4	17	1	"uvrD"	"STM3951"	18340	42500	90	674	910	565	57	59	17	100	100	0	3394	4678	2886	62	67	38	100	100	0	0.185	0.185	0.193	0.184	1.347	0.183	0.859	52	378	3949	5469	-2.433	617	3332	853	4616	0
4	18	1	"dapF"	"STM3947"	18530	42510	100	2249	2683	2048	63	68	23	100	100	0	8258	9575	4502	63	67	35	100	100	0	0.267	0.275	0.243	0.240	1.477	0.309	0.855	80	459	10381	12132	-1.906	2186	8195	2620	9512	0
4	19	1	"fklB"	"STM4397"	18700	42500	100	1255	1416	631	66	69	20	100	100	0	8518	9337	3957	62	62	9	100	100	0	0.141	0.146	0.146	0.145	1.311	0.143	0.914	80	454	9645	10625	-2.830	1189	8456	1350	9275	0
4	20	1	"ytfK"	"STM4406"	18870	42500	90	610	669	209	69	71	19	100	100	0	1808	2002	1077	62	65	21	100	100	0	0.310	0.309	0.325	0.323	1.229	0.267	0.889	52	378	2287	2540	-1.690	541	1746	600	1940	0
4	21	1	""	"STM4417"	19060	42500	100	365	451	283	67	71	20	100	100	0	3930	4619	3322	63	65	19	100	100	0	0.077	0.084	0.085	0.083	1.366	0.082	0.944	80	484	4165	4940	-3.698	298	3867	384	4556	0
4	22	1	""	"STM4421"	19240	42510	110	508	452	163	68	72	22	96	92	0	26719	23488	7461	62	63	13	100	100	0	0.017	0.016	0.017	0.017	1.156	0.017	0.948	80	497	27097	23810	-5.921	440	26657	384	23426	0
4	23	1	""	"STM4425"	19410	42500	100	291	310	117	68	70	20	100	98	0	18734	21094	7363	62	63	9	100	100	0	0.012	0.012	0.012	0.013	1.157	0.012	0.929	80	444	18895	21274	-6.388	223	18672	242	21032	0
4	24	1	""	"STM4430"	19590	42500	100	185	180	49	64	66	17	98	91	0	16930	16027	4820	62	62	8	100	100	0	0.007	0.007	0.011	0.012	1.167	0.007	0.840	80	498	16989	16081	-7.123	121	16868	116	15965	0
4	1	2	"sopE2"	"STM1855"	15500	42690	110	1898	2020	577	59	61	15	100	100	0	13665	14270	4557	57	58	9	100	100	0	0.135	0.138	0.134	0.142	1.296	0.133	0.959	80	524	15447	16174	-2.887	1839	13608	1961	14213	0
4	2	2	""	"STM1731"	15670	42680	90	272	324	178	57	59	15	100	100	0	5639	7119	5461	58	96	275	100	100	0	0.039	0.038	0.040	0.040	1.319	0.033	0.897	52	364	5796	7328	-4.698	215	5581	267	7061	0
4	3	2	"otsB"	"STM1929"	15850	42690	90	358	415	157	58	60	14	100	100	0	13331	15751	7486	59	96	253	100	100	0	0.023	0.023	0.023	0.023	1.243	0.021	0.916	52	388	13572	16049	-5.467	300	13272	357	15692	0
4	4	2	""	"STM4161"	16040	42690	100	71	77	25	59	60	14	43	22	0	1785	2125	1861	58	66	79	100	100	0	0.007	0.009	0.017	0.018	1.443	0.008	0.298	80	450	1739	2085	-7.169	12	1727	18	2067	0
4	5	2	"rsd"	"STM4165"	16220	42690	100	495	503	259	56	57	12	100	100	0	11060	10637	4783	58	60	29	100	100	0	0.040	0.042	0.041	0.040	1.426	0.043	0.931	80	439	11441	11026	-4.647	439	11002	447	10579	0
4	6	2	"hupA"	"STM4170"	16380	42690	90	6395	7094	3352	57	75	121	100	100	0	4186	4503	2322	60	86	188	100	100	0	1.536	1.584	1.575	1.625	1.294	1.543	0.889	52	363	10464	11480	0.619	6338	4126	7037	4443	0
4	7	2	""	"STM3121"	16570	42690	100	137	146	57	59	71	101	26	7	0	3088	3416	1465	60	77	153	100	100	0	0.026	0.026	0.027	0.026	1.454	0.027	0.792	80	450	3106	3443	-5.279	78	3028	87	3356	0
4	8	2	"stfG"	"STM0200"	16750	42690	100	78	80	21	56	57	13	63	38	0	2510	2821	1632	58	59	8	100	100	0	0.009	0.009	0.014	0.016	1.446	0.008	0.388	80	432	2474	2787	-6.800	22	2452	24	2763	0
4	9	2	"eutT"	"STM2467"	16930	42690	100	73	77	28	56	57	13	55	26	0	2083	2333	913	59	59	7	100	100	0	0.008	0.009	0.015	0.018	1.604	0.009	0.238	80	430	2041	2295	-6.896	17	2024	21	2274	0
4	10	2	"lexA"	"STM4237"	17100	42690	100	1975	2340	1730	56	57	13	100	100	0	1719	2011	1326	59	59	8	100	100	0	1.156	1.170	1.156	1.097	1.365	1.229	0.925	80	408	3579	4236	0.209	1919	1660	2284	1952	0
4	11	2	"prpC"	"STM0369"	17280	42690	100	106	108	35	56	57	14	90	75	0	6568	6606	2771	59	59	8	100	100	0	0.008	0.008	0.012	0.013	1.161	0.008	0.721	80	432	6559	6599	-7.024	50	6509	52	6547	0
4	12	2	"ushB"	"STM4064"	17460	42690	100	1552	1591	324	57	59	14	100	100	0	9537	9727	1899	59	59	8	100	100	0	0.158	0.159	0.160	0.158	1.181	0.153	0.930	80	430	10973	11202	-2.664	1495	9478	1534	9668	0
4	13	2	"ptsJ"	"STM2436"	17630	42680	100	558	552	139	58	59	13	100	100	0	22250	21504	7255	61	62	9	100	100	0	0.023	0.023	0.022	0.024	1.408	0.022	0.940	80	428	22689	21937	-5.472	500	22189	494	21443	0
4	14	2	"plsX"	"STM1192"	17820	42690	100	4105	4042	1801	56	58	13	100	100	0	18759	18810	6733	61	63	31	100	100	0	0.217	0.213	0.212	0.188	1.527	0.218	0.955	80	440	22747	22735	-2.207	4049	18698	3986	18749	0
4	15	2	"flgM"	"STM1172"	17990	42680	100	1075	1047	385	57	59	14	100	100	0	4465	4450	1870	62	63	10	100	100	0	0.231	0.226	0.231	0.229	1.326	0.214	0.923	80	418	5421	5378	-2.113	1018	4403	990	4388	0
4	16	2	"phsB"	"STM2064"	18170	42690	100	210	218	87	57	59	14	96	93	0	12372	12668	5307	61	62	10	100	100	0	0.012	0.013	0.014	0.014	1.187	0.013	0.913	80	452	12464	12768	-6.330	153	12311	161	12607	0
4	17	2	"tnpA_1"	"STM0946"	18350	42690	100	1447	1465	504	57	78	359	98	93	0	39849	39969	9994	62	72	121	100	100	5	0.035	0.035	0.035	0.034	1.291	0.036	0.938	80	451	41177	41315	-4.839	1390	39787	1408	39907	0
4	18	2	"orf6"	"PSLT014"	18530	42680	100	2109	2111	687	57	58	13	100	100	0	28986	29030	9209	63	64	10	100	100	0	0.071	0.071	0.072	0.071	1.309	0.070	0.955	80	418	30975	31021	-3.817	2052	28923	2054	28967	0
4	19	2	"mig-14"	"STM2782"	18690	42680	90	2017	2294	727	56	67	73	100	100	0	7026	7661	2477	62	142	562	100	100	0	0.282	0.295	0.285	0.297	1.275	0.264	0.897	52	363	8925	9837	-1.828	1961	6964	2238	7599	0
4	20	2	"thiD"	"STM2146"	18880	42690	100	140	156	72	57	66	65	65	22	0	2758	3111	1561	62	124	501	98	95	0	0.031	0.032	0.032	0.031	1.522	0.032	0.742	80	458	2779	3148	-5.022	83	2696	99	3049	0
4	21	2	"rfaY"	"STM3716"	19060	42690	100	153	158	55	58	62	18	92	88	0	3018	3123	1316	62	62	8	100	100	0	0.032	0.033	0.032	0.032	1.413	0.033	0.844	80	430	3051	3161	-4.960	95	2956	100	3061	0
4	22	2	"prgH"	"STM2874"	19240	42680	100	5674	5919	2127	66	70	23	100	100	0	7466	7875	2725	62	62	9	100	100	0	0.757	0.749	0.754	0.769	1.410	0.753	0.916	80	418	13012	13666	-0.401	5608	7404	5853	7813	0
4	23	2	"orgA"	"STM2869"	19410	42680	100	2169	2458	1168	69	72	23	100	100	0	3509	3967	1615	61	62	8	100	100	0	0.609	0.612	0.600	0.589	1.407	0.603	0.856	80	430	5548	6295	-0.715	2100	3448	2389	3906	0
4	24	2	"livH"	"STM3563"	19600	42690	100	225	253	140	69	72	21	97	93	0	2728	3413	2167	62	62	8	100	100	0	0.059	0.055	0.055	0.056	1.607	0.051	0.745	80	464	2822	3535	-4.095	156	2666	184	3351	0
4	1	3	"hisJ"	"STM2354"	15500	42870	100	881	1009	520	60	60	14	100	100	0	6445	7408	3606	57	58	9	100	100	0	0.129	0.129	0.128	0.126	1.241	0.129	0.945	80	474	7209	8300	-2.960	821	6388	949	7351	0
4	2	3	"hisI"	"STM2078"	15680	42870	100	701	769	359	57	59	14	100	100	0	5474	6090	2678	57	64	112	100	100	0	0.119	0.118	0.114	0.114	1.290	0.117	0.927	80	471	6061	6745	-3.072	644	5417	712	6033	0
4	3	3	"glyA"	"STM2555"	15860	42870	90	668	800	454	56	58	14	100	100	0	1288	1437	685	57	58	9	100	100	0	0.497	0.539	0.530	0.522	1.279	0.542	0.913	52	380	1843	2124	-1.008	612	1231	744	1380	0
4	4	3	"fliD"	"STM1960"	16040	42870	100	487	636	501	57	58	14	100	100	0	1307	1728	1407	58	58	10	100	100	0	0.344	0.347	0.335	0.341	1.386	0.340	0.923	80	430	1679	2249	-1.538	430	1249	579	1670	0
4	5	3	"asrC"	"STM2550"	16210	42870	100	93	101	38	56	57	13	83	66	0	1851	2111	1301	57	58	8	100	100	0	0.021	0.022	0.023	0.024	1.667	0.022	0.665	80	430	1831	2099	-5.600	37	1794	45	2054	0
4	6	3	"moeA"	"STM0846"	16380	42870	90	302	348	167	56	58	17	100	100	0	2799	3402	1873	57	71	101	100	100	0	0.090	0.087	0.084	0.088	1.374	0.082	0.892	52	373	2988	3637	-3.478	246	2742	292	3345	0
4	7	3	"cbiN"	"STM2022"	16570	42870	100	72	80	34	57	58	15	47	22	0	1084	1499	1851	58	69	90	100	97	0	0.015	0.016	0.023	0.024	1.949	0.015	0.551	80	450	1041	1464	-6.096	15	1026	23	1441	0
4	8	3	"cobU"	"STM2018"	16750	42870	100	142	156	69	54	56	13	97	92	0	2119	2429	1155	59	60	8	100	100	0	0.043	0.043	0.040	0.040	1.584	0.039	0.681	80	432	2148	2472	-4.549	88	2060	102	2370	0
4	9	3	"uhpA"	"STM3790"	16930	42870	100	196	195	84	53	55	13	95	90	0	4503	4577	1891	59	60	8	100	100	0	0.032	0.031	0.031	0.030	1.374	0.032	0.881	80	420	4587	4660	-4.958	143	4444	142	4518	0
4	10	3	"trpD"	"STM1724"	17100	42860	100	83	86	24	53	55	13	80	55	0	1483	1701	792	59	60	8	100	100	0	0.021	0.020	0.024	0.025	1.708	0.017	0.455	80	408	1454	1675	-5.569	30	1424	33	1642	0
4	11	3	"sulA"	"STM1071"	17280	42870	100	1112	1035	393	54	55	12	100	100	0	5484	5376	2002	60	60	8	100	100	0	0.195	0.185	0.185	0.171	1.499	0.181	0.948	80	432	6482	6297	-2.358	1058	5424	981	5316	0
4	12	3	"rfaL"	"STM3713"	17460	42870	100	576	551	145	56	58	13	100	100	0	11772	11293	2620	60	60	8	100	100	0	0.044	0.044	0.043	0.043	1.241	0.043	0.937	80	432	12232	11728	-4.493	520	11712	495	11233	0
4	13	3	"bglX"	"STM2166"	17640	42870	100	690	724	340	57	58	13	100	100	0	11110	11238	4648	60	60	8	100	100	0	0.057	0.060	0.059	0.055	1.352	0.061	0.963	80	430	11683	11845	-4.126	633	11050	667	11178	0
4	14	3	""	"STM0347"	17820	42870	100	280	276	84	56	57	13	100	100	0	9495	9339	2617	60	60	10	100	100	0	0.024	0.024	0.023	0.023	1.253	0.024	0.913	80	420	9659	9499	-5.396	224	9435	220	9279	0
4	15	3	""	"STM1043"	17980	42860	90	329	383	146	56	58	16	100	100	0	11977	13337	4906	61	115	385	100	100	0	0.023	0.025	0.023	0.024	1.261	0.024	0.894	52	363	12189	13603	-5.448	273	11916	327	13276	0
4	16	3	""	"PSLT025"	18160	42870	90	249	273	148	57	81	390	5	1	0	4206	4809	3599	62	124	381	100	100	0	0.046	0.046	0.048	0.048	1.391	0.039	0.806	52	374	4336	4963	-4.432	192	4144	216	4747	0
4	17	3	"orf319"	"STM1389"	18340	42870	100	1369	1332	529	59	80	363	92	85	0	10718	10579	3376	61	79	142	100	100	0	0.123	0.121	0.121	0.110	1.465	0.123	0.654	80	442	11967	11791	-3.024	1310	10657	1273	10518	0
4	18	3	"yfeJ"	"STM2437"	18520	42870	100	257	258	77	56	58	13	100	98	0	8993	9134	3128	63	64	10	100	100	0	0.023	0.022	0.023	0.022	1.271	0.022	0.903	80	442	9131	9273	-5.473	201	8930	202	9071	0
4	19	3	""	"PSLT087"	18700	42870	100	121	126	51	55	58	24	87	66	0	10411	11006	5253	62	72	168	100	100	0	0.006	0.006	0.011	0.011	1.063	0.007	0.791	80	451	10415	11015	-7.293	66	10349	71	10944	0
4	20	3	"traU"	"PSLT092"	18880	42860	110	256	268	77	57	58	13	100	100	0	26642	27352	8374	62	62	9	100	100	0	0.007	0.008	0.012	0.012	1.164	0.008	0.924	80	466	26779	27501	-7.061	199	26580	211	27290	0
4	21	3	"trbE"	"PSLT096"	19060	42860	100	84	90	36	58	59	14	65	45	0	3467	3902	2746	62	63	9	100	100	0	0.008	0.008	0.013	0.014	1.307	0.009	0.575	80	396	3431	3872	-7.033	26	3405	32	3840	0
4	22	3	"traH"	"PSLT100"	19230	42870	110	476	467	177	58	60	15	96	96	0	36296	36234	11631	62	64	12	100	100	0	0.012	0.011	0.012	0.012	1.121	0.011	0.941	80	466	36652	36581	-6.438	418	36234	409	36172	0
4	23	3	"trbH"	"PSLT105"	19410	42860	110	25161	24818	6672	59	60	14	100	100	0	20891	20372	6389	62	64	12	100	100	0	1.205	1.219	1.202	1.339	1.666	1.200	0.955	80	480	45931	45069	0.269	25102	20829	24759	20310	0
4	24	3	"traX"	"PSLT110"	19590	42860	100	688	702	224	59	61	14	100	100	0	21441	21754	7380	62	62	9	100	100	0	0.029	0.030	0.029	0.031	1.362	0.029	0.944	80	462	22008	22335	-5.087	629	21379	643	21692	0
4	1	4	""	"STM2717"	15490	43050	90	66	71	21	60	61	15	34	15	0	1673	1827	1013	59	62	26	100	100	0	0.004	0.006	0.019	0.019	1.536	0.006	0.126	52	380	1620	1779	-8.071	6	1614	11	1768	0
4	2	4	""	"STM2739"	15680	43060	100	729	700	196	59	60	14	100	100	0	31339	31154	7418	59	62	24	100	100	0	0.021	0.021	0.021	0.020	1.196	0.021	0.964	80	461	31950	31736	-5.545	670	31280	641	31095	0
4	3	4	""	"STM1616"	15850	43050	90	265	283	95	56	58	13	100	100	0	8660	9323	2909	59	66	45	100	100	0	0.024	0.025	0.024	0.024	1.227	0.024	0.919	52	373	8810	9491	-5.363	209	8601	227	9264	0
4	4	4	"rimL"	"STM1611"	16040	43050	100	422	410	135	56	61	53	96	92	0	11061	10708	3045	59	64	40	100	100	0	0.033	0.033	0.033	0.032	1.287	0.034	0.952	80	438	11368	11003	-4.910	366	11002	354	10649	0
4	5	4	"osmB"	"STM1705"	16200	43050	90	379	398	157	57	63	59	100	98	0	2401	2601	1389	60	80	138	100	100	0	0.138	0.134	0.143	0.140	1.372	0.108	0.727	52	347	2663	2882	-2.862	322	2341	341	2541	0
4	6	4	"mppA"	"STM1679"	16390	43050	100	1545	1671	567	56	58	16	100	100	0	23639	24400	6877	59	74	119	100	100	0	0.063	0.066	0.065	0.065	1.187	0.067	0.973	80	448	25069	25956	-3.985	1489	23580	1615	24341	0
4	7	4	"rnhB"	"STM0230"	16570	43050	100	937	900	320	56	57	14	100	100	0	9852	9545	3181	59	60	9	100	100	0	0.090	0.089	0.090	0.086	1.234	0.089	0.970	80	432	10674	10330	-3.475	881	9793	844	9486	0
4	8	4	"speE"	"STM0166"	16750	43050	100	667	693	238	56	57	14	100	100	0	5455	5677	1922	61	61	9	100	100	0	0.113	0.113	0.116	0.111	1.270	0.113	0.961	80	420	6005	6253	-3.142	611	5394	637	5616	0
4	9	4	"yaeB"	"STM0243"	16920	43050	100	737	795	312	58	57	13	100	100	0	8170	8910	3298	60	60	9	100	100	0	0.084	0.083	0.084	0.080	1.237	0.084	0.972	80	420	8789	9587	-3.578	679	8110	737	8850	0
4	10	4	"cobS"	"STM2017"	17100	43040	100	561	588	181	56	56	12	100	100	0	9418	9748	2700	59	60	9	100	100	0	0.054	0.055	0.054	0.054	1.186	0.055	0.968	80	442	9864	10221	-4.212	505	9359	532	9689	0
4	11	4	"yeeI"	"STM2001"	17280	43050	100	180	175	54	54	56	12	97	93	0	5323	5243	1574	60	60	9	100	100	0	0.024	0.023	0.024	0.023	1.321	0.023	0.870	80	432	5389	5304	-5.384	126	5263	121	5183	0
4	12	4	"fixX"	"STM0078"	17460	43050	100	64	64	16	53	56	13	46	10	0	1121	1262	874	61	61	9	100	100	0	0.010	0.009	0.018	0.020	1.560	0.008	0.134	80	420	1071	1212	-6.590	11	1060	11	1201	0
4	13	4	"ubiC"	"STM4233"	17640	43040	100	890	908	212	56	57	13	100	100	0	10216	10276	2421	61	62	9	100	100	0	0.082	0.083	0.084	0.084	1.147	0.082	0.963	80	420	10989	11067	-3.606	834	10155	852	10215	0
4	14	4	"yjbJ"	"STM4240"	17820	43050	100	442	456	198	55	57	13	100	98	0	3004	3076	1474	62	62	10	100	100	0	0.132	0.133	0.133	0.129	1.351	0.129	0.928	80	408	3329	3415	-2.926	387	2942	401	3014	0
4	15	4	"yjcE"	"STM4269"	17990	43050	100	1113	1137	500	54	57	14	100	100	0	15364	15139	5979	62	68	121	100	100	0	0.069	0.072	0.072	0.066	1.353	0.073	0.975	80	439	16361	16160	-3.853	1059	15302	1083	15077	0
4	16	4	"zur"	"STM4241"	18170	43050	100	1357	1273	361	56	58	21	100	100	0	10709	9996	2198	61	69	67	100	100	0	0.122	0.122	0.123	0.117	1.247	0.124	0.971	80	430	11949	11152	-3.033	1301	10648	1217	9935	0
4	17	4	"yfcZ"	"STM2390"	18340	43040	90	578	628	214	58	60	23	100	100	0	4138	4565	2118	62	70	71	100	100	0	0.128	0.127	0.128	0.129	1.188	0.118	0.932	52	349	4596	5073	-2.971	520	4076	570	4503	0
4	18	4	""	"STM2372"	18520	43050	100	1029	1111	615	56	58	13	98	98	0	9009	9667	4633	62	64	19	100	100	0	0.109	0.110	0.108	0.102	1.375	0.114	0.971	80	430	9920	10660	-3.201	973	8947	1055	9605	0
4	19	4	"ylaC"	"STM0471"	18700	43050	100	765	898	655	56	57	14	100	100	0	4699	5655	3610	61	65	65	100	100	0	0.153	0.151	0.147	0.141	1.371	0.155	0.894	80	432	5347	6436	-2.710	709	4638	842	5594	0
4	20	4	"ybaP"	"STM0496"	18880	43040	100	791	837	311	57	58	13	100	100	0	10344	10437	3668	61	62	8	100	100	0	0.071	0.075	0.073	0.075	1.211	0.075	0.957	80	420	11017	11156	-3.808	734	10283	780	10376	0
4	21	4	"ybbS"	"STM0514"	19050	43030	110	481	505	136	58	60	15	100	100	0	19015	19416	4645	63	86	295	100	100	0	0.022	0.023	0.022	0.023	1.204	0.023	0.945	80	478	19375	19800	-5.486	423	18952	447	19353	0
4	22	4	"folD"	"STM0542"	19240	43040	100	1390	1354	416	59	61	15	100	100	0	11456	11757	3071	63	81	274	100	100	0	0.117	0.111	0.110	0.108	1.200	0.111	0.967	80	418	12724	12989	-3.098	1331	11393	1295	11694	0
4	23	4	"ybdG"	"STM0569"	19410	43040	100	1639	1619	496	59	61	14	100	100	0	27020	25876	8868	61	61	9	100	100	0	0.059	0.060	0.059	0.064	1.600	0.058	0.964	80	420	28539	27375	-4.093	1580	26959	1560	25815	0
4	24	4	"fepB"	"STM0594"	19580	43040	90	3046	3231	1007	58	74	129	100	100	0	10484	10758	3334	61	109	335	100	100	0	0.287	0.297	0.296	0.297	1.135	0.291	0.967	52	372	13411	13870	-1.803	2988	10423	3173	10697	0
4	1	5	"slp"	"STM1819"	15500	43230	100	1195	1165	406	57	58	13	100	100	0	13023	12061	3561	58	59	18	100	100	0	0.088	0.092	0.093	0.090	1.227	0.093	0.968	80	474	14103	13111	-3.510	1138	12965	1108	12003	0
4	2	5	"hemK"	"STM1775"	15680	43240	100	516	540	223	59	59	12	100	100	0	9038	9128	2891	57	59	10	100	100	0	0.051	0.053	0.052	0.050	1.332	0.055	0.935	80	420	9438	9552	-4.297	457	8981	481	9071	0
4	3	5	"ychK"	"STM1754"	15860	43230	100	1889	1768	540	58	59	13	100	100	0	20531	19266	5012	58	60	20	100	100	0	0.089	0.089	0.090	0.087	1.196	0.090	0.974	80	430	22304	20918	-3.483	1831	20473	1710	19208	0
4	4	5	"sdaA"	"STM1826"	16030	43230	110	3836	3857	746	58	60	14	100	100	0	24030	24063	4640	59	59	9	100	100	0	0.158	0.158	0.158	0.158	1.108	0.156	0.975	80	452	27749	27803	-2.666	3778	23971	3799	24004	0
4	5	5	"minC"	"STM1814"	16210	43220	100	2896	2834	989	59	60	14	100	100	0	16287	15329	5003	59	64	56	100	100	0	0.175	0.182	0.179	0.183	1.227	0.180	0.961	80	442	19065	18045	-2.516	2837	16228	2775	15270	0
4	6	5	"ycgR"	"STM1798"	16390	43220	100	1103	1063	382	58	59	13	100	100	0	17211	16059	5811	59	60	9	100	100	0	0.061	0.063	0.063	0.064	1.292	0.062	0.965	80	439	18197	17005	-4.037	1045	17152	1005	16000	0
4	7	5	"yihA"	"STM4001"	16570	43230	100	1387	1385	613	58	59	13	100	100	0	12823	12642	4294	58	59	9	100	100	0	0.104	0.105	0.105	0.094	1.492	0.109	0.958	80	420	14094	13911	-3.264	1329	12765	1327	12584	0
4	8	5	"oxyR"	"STM4125"	16740	43230	100	6617	6443	2600	57	57	13	100	98	0	9185	8780	3324	60	61	15	100	100	0	0.719	0.732	0.724	0.686	1.469	0.734	0.973	80	408	15685	15106	-0.476	6560	9125	6386	8720	0
4	9	5	"yneB"	"STM4078"	16920	43230	100	501	509	151	57	57	13	100	100	0	19004	18070	5816	60	62	12	100	100	0	0.023	0.025	0.025	0.025	1.350	0.024	0.945	80	432	19388	18462	-5.415	444	18944	452	18010	0
4	10	5	"pfkA"	"STM4062"	17100	43230	100	6227	6234	2007	57	58	13	100	100	0	13864	13724	3582	59	60	10	100	100	0	0.447	0.452	0.455	0.437	1.222	0.458	0.970	80	442	19975	19842	-1.162	6170	13805	6177	13665	0
4	11	5	"rhaR"	"STM4049"	17280	43230	100	160	158	42	57	59	13	96	93	0	14522	14107	3147	59	60	9	100	100	0	0.007	0.007	0.011	0.011	1.078	0.007	0.834	80	432	14566	14149	-7.134	103	14463	101	14048	0
4	12	5	"yihZ"	"STM4028"	17460	43220	100	458	495	252	57	59	15	100	100	0	4173	4493	2072	61	61	10	100	100	0	0.098	0.099	0.096	0.094	1.384	0.097	0.844	80	408	4513	4870	-3.358	401	4112	438	4432	0
4	13	5	"rpsK"	"STM3417"	17630	43220	100	17599	17853	7667	58	59	15	100	100	0	3679	3625	1581	61	62	9	100	100	0	4.848	4.993	4.815	5.501	1.671	5.016	0.960	80	430	21159	21359	2.277	17541	3618	17795	3564	0
4	14	5	"rplF"	"STM3425"	17810	43220	100	27358	27226	9486	58	60	14	100	100	0	5627	5339	1863	61	62	9	100	100	0	4.905	5.147	5.063	5.322	1.355	5.190	0.970	80	430	32866	32446	2.294	27300	5566	27168	5278	0
4	15	5	"rplN"	"STM3430"	17990	43230	100	15993	16821	8162	58	60	15	100	100	0	3426	3477	1596	62	63	13	100	100	0	4.737	4.909	4.892	4.757	1.291	5.037	0.964	80	432	19299	20178	2.244	15935	3364	16763	3415	0
4	16	5	"rpsC"	"STM3434"	18170	43220	100	30369	30290	10901	58	59	14	100	100	2	6495	6273	2318	62	63	10	100	100	0	4.712	4.867	4.795	5.196	1.465	4.903	0.970	80	408	36744	36443	2.236	30311	6433	30232	6211	0
4	17	5	"rplW"	"STM3438"	18340	43220	100	13511	13251	6479	56	59	14	100	100	0	1988	1951	956	62	64	17	100	100	0	6.986	6.985	6.967	7.391	1.334	7.036	0.955	80	440	15381	15084	2.804	13455	1926	13195	1889	0
4	18	5	"ppiA"	"STM3472"	18520	43220	100	5814	5386	1166	58	59	14	100	100	0	12941	12179	2972	62	63	10	100	100	0	0.447	0.440	0.437	0.447	1.219	0.428	0.971	80	418	18635	17445	-1.162	5756	12879	5328	12117	0
4	19	5	"argI"	"STM4469"	18680	43220	90	1021	1037	358	57	64	45	100	100	0	9482	9210	3786	62	163	644	100	100	0	0.102	0.107	0.107	0.111	1.215	0.101	0.968	52	355	10384	10128	-3.289	964	9420	980	9148	0
4	20	5	"trpS2"	"STM4508"	18880	43220	100	526	525	128	56	62	39	100	100	0	13929	13758	2794	61	129	539	100	100	0	0.034	0.034	0.034	0.034	1.215	0.034	0.946	80	458	14338	14166	-4.883	470	13868	469	13697	0
4	21	5	"dnaT"	"STM4544"	19060	43220	100	619	701	320	58	59	14	100	100	0	6582	7199	3423	62	71	155	100	100	0	0.086	0.090	0.087	0.092	1.362	0.087	0.926	80	442	7081	7780	-3.539	561	6520	643	7137	0
4	22	5	"lplA"	"STM4576"	19240	43220	100	573	576	212	59	60	14	100	100	0	11723	11603	4098	62	62	8	100	100	0	0.044	0.045	0.044	0.044	1.379	0.045	0.952	80	420	12175	12058	-4.504	514	11661	517	11541	0
4	23	5	""	"STM4596"	19410	43220	100	419	423	141	58	60	14	100	96	0	13944	14081	5123	61	61	9	100	100	0	0.026	0.026	0.026	0.026	1.271	0.025	0.931	80	420	14244	14385	-5.265	361	13883	365	14020	0
4	24	5	"rph"	"STM3734"	19590	43220	100	1037	999	411	59	60	21	100	97	0	8097	8183	3197	60	68	133	100	100	0	0.122	0.116	0.116	0.106	1.610	0.116	0.958	80	484	9015	9063	-3.039	978	8037	940	8123	0
4	1	6	"yhgI"	"STM3511"	15500	43410	100	5090	5199	1920	58	59	14	100	100	0	12284	12044	4020	58	59	8	100	100	0	0.412	0.429	0.432	0.429	1.201	0.432	0.977	80	474	17258	17127	-1.281	5032	12226	5141	11986	0
4	2	6	"yhcK"	"STM3340"	15680	43410	100	1760	1835	639	58	60	13	100	100	0	13136	13220	4287	58	59	8	100	100	0	0.130	0.135	0.132	0.134	1.198	0.135	0.978	80	430	14780	14939	-2.942	1702	13078	1777	13162	0
4	3	6	"yhcC"	"STM3329"	15860	43410	100	344	368	154	58	59	14	100	100	0	14605	14418	4390	58	58	8	100	100	0	0.020	0.022	0.019	0.021	1.417	0.021	0.833	80	430	14833	14670	-5.669	286	14547	310	14360	0
4	4	6	"murA"	"STM3307"	16030	43400	100	2671	2584	1007	58	59	15	100	100	0	10812	10083	4083	58	60	21	100	100	0	0.243	0.252	0.251	0.261	1.348	0.248	0.976	80	426	13367	12551	-2.041	2613	10754	2526	10025	0
4	5	6	"rbfA"	"STM3285"	16210	43410	100	2093	1992	772	58	59	13	100	100	0	7949	7962	2834	58	60	21	100	100	0	0.258	0.245	0.248	0.229	1.397	0.245	0.963	80	442	9926	9838	-1.955	2035	7891	1934	7904	0
4	6	6	"yhbT"	"STM3273"	16380	43410	90	1944	2023	547	58	65	60	100	100	0	15577	15406	3109	59	133	551	100	100	0	0.122	0.128	0.127	0.126	1.123	0.125	0.959	52	380	17404	17312	-3.041	1886	15518	1965	15347	0
4	7	6	""	"STM3155"	16570	43410	100	655	670	230	57	63	55	100	100	0	5345	5576	1995	59	111	452	100	100	0	0.113	0.111	0.112	0.110	1.212	0.108	0.927	80	438	5884	6130	-3.144	598	5286	613	5517	0
4	8	6	"nupG"	"STM3113"	16740	43400	100	706	677	180	57	57	13	100	100	0	28291	26425	7443	60	61	15	100	100	0	0.023	0.024	0.023	0.024	1.246	0.023	0.967	80	418	28880	26985	-5.443	649	28231	620	26365	0
4	9	6	"gshB"	"STM3095"	16920	43410	100	2013	2019	558	57	58	13	100	100	0	16168	16024	3765	61	62	12	100	100	0	0.121	0.123	0.126	0.121	1.158	0.123	0.974	80	432	18063	17925	-3.042	1956	16107	1962	15963	0
4	10	6	""	"STM3075"	17100	43410	100	305	305	93	55	57	13	100	100	0	9347	9871	3496	60	60	9	100	100	0	0.027	0.025	0.026	0.025	1.235	0.025	0.940	80	432	9537	10061	-5.215	250	9287	250	9811	0
4	11	6	"iciA"	"STM3064"	17270	43400	90	276	281	65	56	59	14	100	100	0	5748	5853	1449	61	93	276	100	100	0	0.039	0.039	0.038	0.038	1.308	0.037	0.883	52	356	5907	6017	-4.692	220	5687	225	5792	0
4	12	6	"fldB"	"STM3045"	17450	43400	100	1930	2001	617	58	59	14	100	100	0	12270	12744	3693	61	86	244	100	100	0	0.153	0.153	0.154	0.151	1.156	0.152	0.971	80	452	14081	14626	-2.705	1872	12209	1943	12683	0
4	13	6	"nadE"	"STM1310"	17630	43410	100	1527	1582	531	56	57	13	100	100	0	16347	16919	4972	60	61	9	100	100	0	0.090	0.091	0.092	0.089	1.219	0.091	0.969	80	442	17758	18385	-3.469	1471	16287	1526	16859	0
4	14	6	"ydiE"	"STM1346"	17810	43410	100	1057	995	508	55	56	13	98	98	0	2117	2099	998	60	61	9	100	100	0	0.487	0.461	0.463	0.424	1.598	0.464	0.952	80	442	3059	2979	-1.038	1002	2057	940	2039	0
4	15	6	"lpp"	"STM1377"	17980	43400	90	2489	2999	2205	58	67	64	100	100	0	1761	1942	1190	62	71	62	100	100	0	1.431	1.564	1.487	1.523	1.291	1.649	0.937	52	356	4130	4821	0.517	2431	1699	2941	1880	0
4	16	6	"sodB"	"STM1431"	18170	43400	100	2035	1991	657	59	66	57	100	100	0	12001	11523	3987	62	68	46	100	100	0	0.166	0.169	0.169	0.175	1.338	0.166	0.972	80	438	13915	13393	-2.595	1976	11939	1932	11461	0
4	17	6	"gst"	"STM1451"	18330	43400	90	2427	2411	803	56	72	102	100	100	0	10865	10971	3640	60	150	609	100	100	0	0.219	0.216	0.223	0.217	1.184	0.210	0.967	52	363	13176	13266	-2.188	2371	10805	2355	10911	0
4	18	6	"sodC"	"STM1044"	18510	43400	90	1320	1395	401	59	74	98	100	100	0	11506	11430	2610	61	151	552	100	100	0	0.110	0.118	0.118	0.116	1.167	0.116	0.958	52	389	12706	12705	-3.182	1261	11445	1336	11369	0
4	19	6	"yhhV"	"STM3559"	18700	43400	100	660	819	828	58	63	31	100	100	0	2180	2820	2672	62	100	332	100	95	0	0.284	0.276	0.262	0.257	1.428	0.276	0.872	80	471	2720	3519	-1.815	602	2118	761	2758	0
4	20	6	"yhhL"	"STM3573"	18880	43400	100	336	399	300	56	59	24	100	98	0	3502	3904	2882	62	62	9	100	100	0	0.081	0.089	0.087	0.086	1.509	0.093	0.933	80	442	3720	4185	-3.619	280	3440	343	3842	0
4	21	6	"yhhQ"	"STM3579"	19060	43400	100	337	342	109	56	58	14	98	98	0	13554	13851	4016	62	64	25	100	100	0	0.021	0.021	0.020	0.021	1.195	0.021	0.935	80	432	13773	14075	-5.585	281	13492	286	13789	0
4	22	6	"nikR"	"STM3584"	19240	43400	100	348	358	130	58	59	14	100	98	0	4731	4822	1649	61	64	25	100	100	0	0.062	0.063	0.062	0.061	1.341	0.063	0.924	80	420	4960	5061	-4.009	290	4670	300	4761	0
4	23	6	""	"STM3595"	19410	43400	100	1691	1772	433	58	60	23	100	100	0	21471	22413	4822	61	62	10	100	100	0	0.076	0.077	0.076	0.076	1.144	0.076	0.967	80	430	23043	24066	-3.713	1633	21410	1714	22352	0
4	24	6	""	"STM3600"	19580	43400	90	293	299	77	59	60	14	100	100	0	24731	23521	7010	62	140	624	100	100	0	0.009	0.010	0.011	0.011	1.109	0.010	0.930	52	372	24903	23699	-6.720	234	24669	240	23459	0
4	1	7	"yidF"	"STM3803"	15490	43600	100	451	461	164	56	59	13	100	98	0	11661	11686	3880	58	59	9	100	100	0	0.034	0.035	0.035	0.035	1.217	0.035	0.961	80	466	11998	12033	-4.877	395	11603	405	11628	0
4	2	7	"ibpA"	"STM3809"	15670	43600	100	17643	18998	9533	58	60	13	100	100	0	5094	5304	2010	57	58	9	100	100	0	3.491	3.610	3.544	3.357	1.363	3.876	0.966	80	442	22622	24187	1.804	17585	5037	18940	5247	0
4	3	7	"ccmC"	"STM2252"	15850	43600	100	2447	3012	2796	57	59	14	100	100	0	6058	6565	2692	57	58	8	100	100	0	0.398	0.454	0.392	0.363	1.697	0.576	0.795	80	442	8391	9463	-1.328	2390	6001	2955	6508	0
4	4	7	"torC"	"STM3823"	16030	43600	100	264	262	86	56	57	13	97	97	0	14463	14060	4344	57	59	19	100	100	0	0.014	0.015	0.015	0.015	1.247	0.015	0.907	80	426	14614	14209	-6.114	208	14406	206	14003	0
4	5	7	"dgoK"	"STM3829"	16200	43590	100	1393	1384	501	57	59	14	100	100	0	18718	18249	4931	58	60	22	100	100	0	0.072	0.073	0.074	0.069	1.370	0.072	0.912	80	430	19996	19518	-3.804	1336	18660	1327	18191	0
4	6	7	""	"STM3833"	16390	43600	100	251	254	85	56	58	15	95	92	0	9919	9633	3030	59	72	244	100	100	0	0.020	0.021	0.021	0.021	1.198	0.021	0.935	80	449	10055	9772	-5.660	195	9860	198	9574	0
4	7	7	""	"STM0098"	16560	43590	100	287	287	66	56	57	12	100	100	0	14513	14134	4023	59	60	12	100	100	0	0.016	0.016	0.016	0.017	1.240	0.016	0.944	80	418	14685	14306	-5.967	231	14454	231	14075	0
4	8	7	"ilvI"	"STM0116"	16750	43590	110	1825	1697	416	56	58	13	100	100	0	41833	39894	6405	59	62	25	100	100	0	0.042	0.041	0.042	0.041	1.226	0.042	0.964	80	502	43543	41476	-4.562	1769	41774	1641	39835	0
4	9	7	"ftsI"	"STM0122"	16920	43590	100	2344	2174	800	56	58	13	100	100	0	25438	23165	8304	60	61	10	100	100	0	0.090	0.092	0.091	0.093	1.395	0.091	0.975	80	440	27666	25223	-3.471	2288	25378	2118	23105	0
4	10	7	"murC"	"STM0129"	17100	43580	90	1418	1434	413	56	58	14	100	100	0	10196	10073	3124	61	62	12	100	100	0	0.134	0.138	0.135	0.139	1.158	0.134	0.971	52	366	11497	11390	-2.896	1362	10135	1378	10012	0
4	11	7	"guaC"	"STM0141"	17280	43590	100	3888	3882	1771	56	57	12	100	100	0	12126	11559	4619	60	71	195	100	100	0	0.318	0.333	0.330	0.311	1.380	0.339	0.979	80	461	15898	15325	-1.655	3832	12066	3826	11499	0
4	12	7	"aroP"	"STM0150"	17450	43580	90	1224	1238	327	56	58	13	100	100	0	11380	10955	3154	61	75	123	100	100	0	0.103	0.109	0.108	0.110	1.151	0.105	0.972	52	371	12487	12076	-3.277	1168	11319	1182	10894	0
4	13	7	""	"STM1549"	17630	43590	100	1442	1463	491	56	58	13	100	100	0	12689	12348	3664	59	71	112	100	100	0	0.110	0.114	0.115	0.111	1.345	0.114	0.957	80	442	14016	13696	-3.188	1386	12630	1407	12289	0
4	14	7	""	"STM1554"	17810	43590	100	236	253	114	56	57	13	100	97	0	12956	13106	4488	60	61	10	100	100	0	0.014	0.015	0.015	0.015	1.276	0.016	0.865	80	420	13076	13243	-6.163	180	12896	197	13046	0
4	15	7	""	"STM1558"	17980	43580	110	923	917	126	58	63	54	100	100	0	48734	47011	6382	62	66	44	100	100	0	0.018	0.018	0.018	0.018	1.143	0.018	0.964	80	491	49537	47808	-5.814	865	48672	859	46949	0
4	16	7	"sfcA"	"STM1566"	18160	43580	100	3186	3139	318	57	59	13	100	100	0	37011	36234	3955	62	64	14	100	100	0	0.085	0.085	0.085	0.085	1.119	0.084	0.972	80	442	40078	39254	-3.562	3129	36949	3082	36172	0
4	17	7	"fdnG"	"STM1570"	18340	43590	100	282	279	121	57	59	21	96	92	0	4486	4380	2082	60	76	265	98	98	0	0.051	0.051	0.050	0.049	1.322	0.052	0.949	80	451	4651	4542	-4.298	225	4426	222	4320	100
4	18	7	"narZ"	"STM1577"	18510	43580	90	64	68	20	56	57	13	32	15	0	1528	2220	3534	61	62	10	100	100	0	0.005	0.006	0.015	0.017	1.413	0.005	0.315	52	380	1475	2171	-7.519	8	1467	12	2159	0
4	19	7	"yciO"	"STM1720"	18690	43580	90	1647	1786	599	59	62	26	100	100	0	6883	7713	2993	63	72	80	100	100	0	0.233	0.226	0.227	0.228	1.151	0.216	0.968	52	389	8408	9377	-2.103	1588	6820	1727	7650	0
4	20	7	"yciC"	"STM1734"	18880	43590	100	2759	2693	1098	58	61	25	100	100	0	14362	13618	4871	62	70	74	100	100	0	0.189	0.194	0.196	0.187	1.406	0.196	0.967	80	459	17001	16191	-2.404	2701	14300	2635	13556	0
4	21	7	""	"STM1747"	19050	43580	100	317	326	100	57	59	14	98	97	0	4727	4794	1547	61	61	9	100	100	0	0.056	0.057	0.054	0.055	1.424	0.055	0.900	80	430	4926	5002	-4.166	260	4666	269	4733	0
4	22	7	"narI"	"STM1761"	19230	43580	100	154	166	56	58	59	14	100	100	0	7240	7720	2749	60	61	9	100	100	0	0.013	0.014	0.015	0.016	1.312	0.014	0.765	80	442	7276	7768	-6.225	96	7180	108	7660	0
4	23	7	"chaB"	"STM1770"	19400	43580	90	153	171	101	59	61	24	98	98	0	1620	1818	1321	61	71	69	100	100	0	0.060	0.064	0.061	0.062	1.297	0.060	0.848	52	373	1653	1869	-4.052	94	1559	112	1757	0
4	24	7	""	"STM1785"	19590	43580	100	790	796	128	60	63	22	100	100	0	32173	32173	5630	61	75	167	100	100	0	0.023	0.023	0.023	0.023	1.187	0.022	0.954	80	492	32842	32848	-5.459	730	32112	736	32112	0
4	1	8	"nuoN"	"STM2316"	15490	43770	90	1371	1382	321	58	61	16	100	100	0	24650	24066	5067	60	75	119	100	100	0	0.053	0.055	0.055	0.055	1.118	0.054	0.973	52	364	25903	25330	-4.227	1313	24590	1324	24006	0
4	2	8	"nuoC"	"STM2326"	15670	43780	100	1139	1098	472	58	60	15	98	98	0	12869	12169	5126	59	71	108	100	100	0	0.084	0.086	0.085	0.084	1.422	0.086	0.967	80	442	13891	13150	-3.567	1081	12810	1040	12110	0
4	3	8	"yfbS"	"STM2333"	15850	43780	100	392	380	112	58	59	14	100	98	0	6839	6541	1825	57	58	8	100	100	0	0.049	0.050	0.050	0.048	1.306	0.050	0.929	80	432	7116	6806	-4.344	334	6782	322	6484	0
4	4	8	"yfcC"	"STM2339"	16030	43770	100	165	163	35	57	58	14	98	98	0	5982	5844	1188	58	59	9	100	100	0	0.018	0.018	0.018	0.018	1.299	0.018	0.849	80	430	6032	5892	-5.777	108	5924	106	5786	0
4	5	8	""	"STM2343"	16210	43770	100	215	217	86	56	58	14	96	93	0	6286	6017	2214	58	59	8	100	100	0	0.026	0.027	0.026	0.026	1.314	0.027	0.882	80	432	6387	6120	-5.292	159	6228	161	5959	0
4	6	8	"yfcH"	"STM2350"	16390	43780	100	864	840	303	55	57	13	98	97	0	19729	19553	5880	59	60	8	100	100	0	0.041	0.040	0.041	0.040	1.151	0.041	0.967	80	421	20479	20279	-4.604	809	19670	785	19494	0
4	7	8	"fdx"	"STM2538"	16560	43760	100	2047	1938	987	61	131	156	93	91	0	8446	7613	4077	62	4115	8639	45	1	0	0.237	0.249	0.248	0.302	1.864	0.126	0.458	80	408	10370	9428	-2.078	1986	8384	1877	7551	100
4	8	8	"cadB"	"STM2558"	16730	43780	110	466	480	188	61	118	144	96	83	0	20709	20333	6110	62	3401	7983	96	83	0	0.020	0.021	0.020	0.020	1.262	0.020	0.919	80	490	21052	20690	-5.672	405	20647	419	20271	100
4	9	8	"yfhG"	"STM2563"	16920	43770	90	1335	1329	159	57	58	13	100	100	0	12588	12450	1506	60	67	38	100	100	0	0.102	0.103	0.102	0.103	1.097	0.100	0.967	52	372	13806	13662	-3.293	1278	12528	1272	12390	0
4	10	8	""	"STM2570"	17100	43770	100	244	265	87	56	57	13	100	100	0	8185	8648	2897	60	62	21	100	100	0	0.023	0.024	0.024	0.024	1.245	0.024	0.894	80	460	8313	8797	-5.434	188	8125	209	8588	0
4	11	8	""	"STM2587"	17280	43770	100	196	192	45	56	57	12	98	98	0	17340	16794	4334	59	60	8	100	100	0	0.008	0.008	0.011	0.011	1.109	0.008	0.899	80	432	17421	16871	-6.948	140	17281	136	16735	0
4	12	8	""	"STM2593"	17460	43780	100	182	177	60	55	57	13	96	91	0	10495	9901	3661	60	60	10	100	100	0	0.012	0.012	0.013	0.014	1.344	0.013	0.897	80	446	10562	9963	-6.360	127	10435	122	9841	0
4	13	8	"yhbP"	"STM3270"	17640	43770	100	572	558	187	56	57	14	100	100	0	10897	10012	3535	58	60	9	100	100	0	0.048	0.050	0.050	0.050	1.335	0.050	0.959	80	420	11355	10456	-4.393	516	10839	502	9954	0
4	14	8	""	"STM3277"	17810	43770	100	181	181	38	56	59	47	97	83	0	20985	19835	4948	60	61	9	100	100	0	0.006	0.006	0.012	0.012	1.259	0.006	0.895	80	430	21050	19900	-7.387	125	20925	125	19775	0
4	15	8	"pnp"	"STM3282"	17990	43770	110	17655	17490	1203	58	62	45	100	100	0	36530	36366	1567	61	62	10	100	100	0	0.483	0.480	0.482	0.479	1.059	0.478	0.960	80	478	54066	53737	-1.051	17597	36469	17432	36305	0
4	16	8	"secG"	"STM3293"	18160	43770	100	6075	6221	2498	57	60	14	100	100	0	8235	8471	3246	60	61	9	100	100	0	0.736	0.733	0.738	0.710	1.381	0.735	0.971	80	430	14193	14575	-0.442	6018	8175	6164	8411	0
4	17	8	"yhbE"	"STM3302"	18340	43770	100	3186	3004	810	58	59	14	100	100	0	16147	15312	3581	61	62	9	100	100	0	0.194	0.193	0.195	0.189	1.248	0.193	0.972	80	420	19214	18197	-2.362	3128	16086	2946	15251	0
4	18	8	"yrbA"	"STM3308"	18520	43770	100	788	804	443	56	58	14	98	98	0	4292	4599	2482	60	62	11	100	100	0	0.173	0.165	0.163	0.152	1.496	0.163	0.933	80	451	4964	5287	-2.531	732	4232	748	4539	0
4	19	8	""	"STM0718"	18700	43770	100	276	301	135	58	59	15	96	95	0	18131	18682	4425	61	64	44	100	100	0	0.012	0.013	0.016	0.017	1.395	0.013	0.721	80	451	18288	18864	-6.373	218	18070	243	18621	0
4	20	8	""	"STM0724"	18870	43770	80	59	64	22	58	58	13	23	9	0	263	644	1051	62	62	9	100	100	0	0.005	0.010	0.041	0.047	2.408	0.008	0.076	52	308	202	588	-7.651	1	201	6	582	0
4	21	8	"sdhD"	"STM0733"	19050	43770	100	864	854	297	57	59	14	100	100	0	11530	11235	3475	60	61	10	100	100	0	0.070	0.071	0.071	0.070	1.338	0.071	0.954	80	452	12277	11972	-3.829	807	11470	797	11175	0
4	22	8	"ybgC"	"STM0744"	19230	43770	100	897	891	314	57	61	44	100	100	0	7722	7520	2170	59	61	9	100	100	0	0.110	0.112	0.110	0.107	1.331	0.111	0.928	80	442	8503	8295	-3.189	840	7663	834	7461	0
4	23	8	"ybgF"	"STM0750"	19410	43770	100	4799	4890	1436	58	62	44	100	100	0	15425	16081	3795	61	63	16	100	100	0	0.309	0.302	0.301	0.294	1.205	0.303	0.968	80	439	20105	20852	-1.696	4741	15364	4832	16020	0
4	24	8	"aroG"	"STM0760"	19590	43760	100	3079	3002	832	60	61	14	100	100	0	19424	18922	4547	61	61	8	100	100	0	0.156	0.156	0.161	0.154	1.243	0.155	0.961	80	464	22382	21803	-2.681	3019	19363	2942	18861	0
4	1	9	""	"STM0868"	15500	43950	110	1274	1264	189	59	61	14	100	100	0	31817	30378	5721	59	62	31	100	100	0	0.038	0.040	0.039	0.040	1.200	0.039	0.965	80	536	32973	31524	-4.708	1215	31758	1205	30319	0
4	2	9	"rimK"	"STM0875"	15680	43960	100	804	783	320	58	59	14	100	100	0	17293	17180	5595	59	59	9	100	100	0	0.043	0.042	0.042	0.039	1.389	0.044	0.952	80	420	17980	17846	-4.530	746	17234	725	17121	0
4	3	9	"ybjF"	"STM0882"	15860	43960	100	559	560	240	58	59	13	100	100	0	14938	14605	5590	59	59	9	100	100	0	0.034	0.035	0.034	0.032	1.383	0.036	0.962	80	420	15380	15048	-4.892	501	14879	502	14546	0
4	4	9	"artP"	"STM0891"	16030	43960	100	3637	3294	1171	57	59	14	100	100	0	17603	16233	4513	58	59	9	100	100	0	0.204	0.200	0.206	0.184	1.427	0.204	0.972	80	418	21125	19412	-2.293	3580	17545	3237	16175	0
4	5	9	""	"STM0896"	16210	43950	100	98	103	31	57	57	14	86	66	0	12203	12289	3333	59	59	9	100	100	0	0.003	0.004	0.011	0.011	1.000	0.004	0.595	80	442	12185	12276	-8.210	41	12144	46	12230	0
4	6	9	""	"STM0901"	16390	43960	100	68	71	17	56	57	13	46	20	0	18132	17785	5011	59	60	9	100	100	0	0.001	0.001	0.000	0.000	1.000	0.001	0.183	80	420	18085	17741	Error	12	18073	15	17726	0
4	7	9	""	"STM1035"	16560	43940	90	132	150	52	60	111	133	19	0	0	8464	9820	4304	64	3171	7460	76	13	0	0.009	0.009	0.012	0.012	1.177	0.014	0.819	52	373	8472	9846	-6.866	72	8400	90	9756	100
4	8	9	""	"STM1039"	16750	43950	100	141	149	60	59	93	119	22	3	0	9045	9278	4357	61	2060	6411	82	7	0	0.009	0.010	0.012	0.012	1.149	0.010	0.874	80	428	9066	9307	-6.776	82	8984	90	9217	0
4	9	9	"aceK"	"STM4185"	16920	43950	100	460	438	154	56	57	12	100	98	0	26593	24754	5837	58	59	10	100	100	0	0.015	0.015	0.016	0.016	1.202	0.016	0.939	80	430	26939	25078	-6.037	404	26535	382	24696	0
4	10	9	""	"STM4196"	17100	43950	100	145	159	56	55	56	12	95	92	0	15998	16289	5203	59	60	9	100	100	0	0.006	0.006	0.011	0.011	1.022	0.007	0.857	80	432	16029	16334	-7.468	90	15939	104	16230	0
4	11	9	""	"STM4200"	17280	43950	100	290	300	86	54	56	13	100	100	0	16629	17263	4165	61	61	9	100	100	0	0.014	0.014	0.015	0.015	1.231	0.014	0.899	80	442	16804	17448	-6.133	236	16568	246	17202	0
4	12	9	""	"STM4204"	17460	43950	100	315	323	119	54	57	14	100	98	0	14988	15039	5398	60	61	9	100	100	0	0.017	0.018	0.017	0.018	1.265	0.018	0.932	80	396	15189	15248	-5.838	261	14928	269	14979	0
4	13	9	"pduE"	"STM2042"	17630	43950	100	100	105	36	54	56	13	96	73	0	11319	10513	3500	60	61	10	100	100	0	0.004	0.005	0.018	0.017	1.765	0.005	0.554	80	430	11305	10504	-7.935	46	11259	51	10453	0
4	14	9	"pduV"	"STM2056"	17810	43950	90	118	125	30	55	56	13	96	96	0	8582	9198	2695	61	64	24	100	100	0	0.007	0.008	0.012	0.011	1.091	0.007	0.704	52	364	8584	9207	-7.080	63	8521	70	9137	0
4	15	9	"stfF"	"STM0199"	17990	43950	100	153	161	62	57	58	14	96	91	0	12039	11950	4106	61	64	23	100	100	0	0.008	0.009	0.011	0.012	1.133	0.009	0.845	80	430	12074	11993	-6.963	96	11978	104	11889	0
4	16	9	"thiH"	"STM4159"	18170	43950	100	358	380	95	57	58	13	100	100	0	26070	27648	5039	62	63	13	100	100	0	0.012	0.012	0.012	0.012	1.130	0.012	0.940	80	420	26309	27909	-6.433	301	26008	323	27586	0
4	17	9	"yojN"	"STM2269"	18340	43940	110	2152	2122	369	58	59	13	100	100	0	43365	42848	9379	63	64	11	100	100	0	0.048	0.048	0.048	0.049	1.161	0.046	0.962	80	465	45396	44849	-4.370	2094	43302	2064	42785	0
4	18	9	""	"STM4261"	18510	43940	90	2030	2866	2494	59	63	39	100	100	0	4270	5892	4811	63	81	127	100	100	0	0.469	0.482	0.482	0.485	1.248	0.491	0.888	52	357	6178	8636	-1.094	1971	4207	2807	5829	0
4	19	9	"traP"	"PSLT082"	18690	43940	90	175	188	63	58	62	38	100	84	0	19500	20759	7863	62	142	508	100	100	0	0.006	0.006	0.010	0.010	1.005	0.006	0.866	52	373	19555	20827	-7.376	117	19438	130	20697	0
4	20	9	""	"STM1542"	18870	43940	90	238	264	69	60	60	14	100	100	0	10803	10970	3467	62	126	437	100	100	0	0.017	0.019	0.019	0.019	1.302	0.018	0.908	52	381	10919	11112	-5.915	178	10741	204	10908	0
4	21	9	""	"STM4309"	19060	43950	110	366	341	91	59	61	13	100	97	0	45482	41536	7824	61	72	94	100	100	0	0.007	0.007	0.011	0.011	1.000	0.007	0.928	80	488	45728	41757	-7.209	307	45421	282	41475	0
4	22	9	"adi"	"STM4296"	19230	43950	100	342	349	110	58	62	45	100	96	0	21323	21101	6433	59	61	12	100	100	0	0.013	0.014	0.014	0.014	1.165	0.014	0.951	80	420	21548	21333	-6.226	284	21264	291	21042	0
4	23	9	"lpxO"	"STM4286"	19410	43940	110	967	961	238	60	63	43	100	100	0	23335	22830	5784	60	62	18	100	100	0	0.039	0.040	0.040	0.040	1.241	0.039	0.954	80	466	24182	23671	-4.682	907	23275	901	22770	0
4	24	9	"nrfC"	"STM4279"	19590	43940	110	102	126	80	60	62	14	91	68	0	4198	5877	5478	61	62	18	100	100	0	0.010	0.011	0.015	0.015	1.447	0.012	0.777	80	524	4179	5882	-6.622	42	4137	66	5816	0
4	1	10	"yafB"	"STM0255"	15500	44130	110	1994	2012	458	59	60	13	100	100	0	18891	18209	5500	58	59	9	100	100	0	0.103	0.108	0.108	0.112	1.299	0.103	0.952	80	536	20768	20104	-3.283	1935	18833	1953	18151	0
4	2	10	""	"STM0274"	15680	44130	100	280	277	80	56	58	13	100	100	0	26014	23779	6608	57	58	9	100	100	0	0.009	0.009	0.012	0.012	1.171	0.009	0.920	80	420	26181	23943	-6.856	224	25957	221	23722	0
4	3	10	""	"STM0282"	15850	44130	90	184	188	52	56	58	14	100	96	0	10584	10133	2967	58	67	92	100	100	0	0.012	0.013	0.014	0.014	1.295	0.013	0.865	52	348	10654	10207	-6.362	128	10526	132	10075	0
4	4	10	""	"STM0288"	16030	44130	100	103	109	30	56	58	14	95	82	0	4860	5055	1912	57	74	123	100	100	0	0.010	0.011	0.014	0.015	1.297	0.010	0.666	80	448	4850	5051	-6.675	47	4803	53	4998	0
4	5	10	""	"STM0297"	16220	44130	90	71	74	18	56	56	13	53	36	0	1956	2056	936	58	70	104	100	100	0	0.008	0.009	0.018	0.018	1.388	0.009	0.224	52	366	1913	2016	-6.983	15	1898	18	1998	0
4	6	10	"yafJ"	"STM0311"	16390	44130	100	481	474	109	54	56	13	100	100	0	3862	3817	869	57	57	8	100	100	0	0.112	0.112	0.111	0.111	1.345	0.106	0.892	80	420	4232	4180	-3.156	427	3805	420	3760	0
4	7	10	"ycfJ"	"STM1212"	16570	44130	100	477	497	312	54	56	13	93	93	0	2741	2879	1640	57	70	183	100	97	0	0.158	0.157	0.156	0.146	1.538	0.160	0.904	80	439	3107	3265	-2.666	423	2684	443	2822	0
4	8	10	"ycfX"	"STM1220"	16740	44130	100	1746	1709	452	56	57	13	100	100	0	16919	16639	3842	57	58	8	100	100	0	0.100	0.100	0.100	0.097	1.226	0.100	0.974	80	420	18552	18235	-3.319	1690	16862	1653	16582	0
4	9	10	""	"STM1236"	16910	44120	90	144	149	58	55	56	13	98	92	0	2017	1983	700	57	66	59	100	100	0	0.045	0.049	0.047	0.044	1.508	0.051	0.835	52	370	2049	2020	-4.461	89	1960	94	1926	0
4	10	10	""	"STM1253"	17100	44130	100	667	710	324	55	57	14	100	100	0	4101	4158	1831	58	67	59	100	100	0	0.151	0.160	0.158	0.156	1.312	0.160	0.955	80	469	4655	4755	-2.724	612	4043	655	4100	0
4	11	10	"yoaG"	"STM1272"	17290	44130	90	93	96	26	56	57	14	84	61	0	1918	1929	649	60	64	35	100	100	0	0.020	0.021	0.023	0.023	1.615	0.020	0.506	52	367	1895	1909	-5.650	37	1858	40	1869	0
4	12	10	""	"STM1276"	17460	44120	100	273	296	153	54	57	14	100	100	0	1672	1752	1001	59	60	10	100	100	0	0.136	0.143	0.140	0.145	1.525	0.132	0.816	80	408	1832	1935	-2.881	219	1613	242	1693	0
4	13	10	"rstB"	"STM1471"	17620	44120	90	368	362	99	53	54	12	100	100	0	20433	19209	5611	61	100	313	100	100	0	0.015	0.016	0.016	0.016	1.159	0.016	0.949	52	354	20687	19457	-6.015	315	20372	309	19148	0
4	14	10	"ydgH"	"STM1478"	17810	44130	100	2820	2572	1026	55	56	12	100	100	0	14268	13413	4749	61	91	275	100	100	0	0.195	0.189	0.190	0.172	1.506	0.191	0.976	80	461	16972	15869	-2.361	2765	14207	2517	13352	0
4	15	10	"ynfM"	"STM1486"	17990	44120	100	534	530	137	56	58	13	100	100	0	20077	19578	5319	61	61	10	100	100	0	0.024	0.024	0.024	0.024	1.269	0.024	0.958	80	430	20494	19991	-5.388	478	20016	474	19517	0
4	16	10	""	"STM1493"	18160	44120	90	295	297	54	57	58	15	100	100	0	24150	25016	3065	61	162	744	100	100	0	0.010	0.010	0.011	0.011	1.115	0.009	0.920	52	356	24327	25195	-6.661	238	24089	240	24955	0
4	17	10	"ynfD"	"STM1500"	18330	44120	90	882	830	196	56	58	15	100	100	0	4284	4101	961	62	147	659	100	100	0	0.196	0.192	0.192	0.191	1.156	0.187	0.959	52	374	5048	4813	-2.354	826	4222	774	4039	0
4	18	10	"udg"	"STM2080"	18520	44120	110	2417	2331	396	58	60	17	100	100	0	26111	25275	4821	61	69	60	100	100	0	0.091	0.090	0.090	0.091	1.147	0.089	0.975	80	514	28409	27487	-3.465	2359	26050	2273	25214	0
4	19	10	""	"STM2787"	18700	44120	100	107	108	28	58	59	13	92	77	0	4282	4091	1263	59	72	228	100	100	0	0.012	0.012	0.015	0.016	1.341	0.012	0.648	80	452	4272	4082	-6.429	49	4223	50	4032	0
4	20	10	"gabT"	"STM2792"	18880	44120	100	338	345	135	59	60	13	97	97	0	20729	19037	5461	59	62	34	100	100	0	0.013	0.015	0.015	0.015	1.239	0.016	0.908	80	442	20949	19264	-6.211	279	20670	286	18978	0
4	21	10	"mobA"	"STM3994"	19050	44120	90	1367	1410	251	61	62	14	100	100	0	14368	14546	2159	60	66	55	100	100	0	0.091	0.093	0.094	0.093	1.112	0.091	0.964	52	349	15614	15835	-3.454	1306	14308	1349	14486	0
4	22	10	""	"STM4014"	19230	44130	100	202	198	52	58	60	14	96	93	0	17864	17114	3937	60	65	50	100	100	0	0.008	0.008	0.011	0.011	1.080	0.008	0.889	80	430	17948	17194	-6.950	144	17804	140	17054	0
4	23	10	""	"STM4033"	19410	44120	100	185	204	130	58	60	14	100	100	0	904	1087	1030	59	60	9	100	100	0	0.150	0.142	0.144	0.148	1.538	0.124	0.865	80	451	972	1174	-2.734	127	845	146	1028	0
4	24	10	""	"STM4054"	19590	44120	100	292	302	90	58	60	14	100	100	0	12010	12016	3615	60	61	18	100	100	0	0.020	0.020	0.020	0.020	1.355	0.020	0.860	80	464	12184	12200	-5.674	234	11950	244	11956	0
4	1	11	""	"STM2943"	15490	44310	90	239	237	67	58	60	14	100	100	0	17181	17225	4603	58	67	72	100	100	0	0.011	0.010	0.012	0.012	1.142	0.010	0.905	52	379	17304	17346	-6.564	181	17123	179	17167	0
4	2	11	""	"STM2955"	15680	44310	100	474	472	155	57	58	14	100	100	0	3864	3864	1204	57	64	67	100	100	0	0.110	0.109	0.107	0.106	1.476	0.109	0.937	80	438	4224	4222	-3.191	417	3807	415	3807	0
4	3	11	"yqcC"	"STM2965"	15850	44310	100	261	297	192	54	57	13	100	100	0	1925	2216	1364	57	62	79	100	100	0	0.111	0.113	0.109	0.106	1.367	0.117	0.898	80	418	2075	2402	-3.174	207	1868	243	2159	0
4	4	11	"fucO"	"STM2973"	16030	44310	100	285	278	76	55	57	13	100	100	0	23480	20823	5803	57	58	8	100	100	0	0.010	0.011	0.012	0.012	1.201	0.011	0.923	80	420	23653	20989	-6.670	230	23423	223	20766	0
4	5	11	"fucK"	"STM2977"	16210	44310	100	162	160	40	56	57	13	100	98	0	9844	10062	2637	58	59	12	100	100	0	0.011	0.010	0.012	0.013	1.233	0.010	0.826	80	452	9892	10108	-6.529	106	9786	104	10004	0
4	6	11	"csdA"	"STM2984"	16390	44310	100	560	571	228	56	57	12	100	98	0	9451	9553	3381	57	58	9	100	100	0	0.054	0.054	0.054	0.053	1.211	0.055	0.958	80	420	9898	10011	-4.220	504	9394	515	9496	0
4	7	11	"yqhE"	"STM3165"	16560	44310	100	601	597	180	56	57	12	100	100	0	21245	20497	5771	57	58	9	100	100	0	0.026	0.026	0.027	0.027	1.190	0.026	0.953	80	408	21733	20981	-5.281	545	21188	541	20440	0
4	8	11	""	"STM3175"	16740	44310	100	904	897	373	56	57	14	100	100	0	13129	12968	4835	59	60	11	100	100	0	0.065	0.065	0.064	0.061	1.447	0.066	0.961	80	458	13918	13750	-3.946	848	13070	841	12909	0
4	9	11	"STMF1.5"	"Not LT2a91"	16940	44310	90	95	100	33	53	55	13	86	75	0	199	209	61	59	61	11	100	100	0	0.300	0.313	0.323	0.282	2.044	0.312	0.563	52	367	182	197	-1.737	42	140	47	150	0
4	10	11	"yfiO"	"STM2663"	17100	44310	100	3547	3551	1252	53	54	12	100	100	0	10016	10085	3351	59	59	9	100	100	0	0.351	0.349	0.350	0.350	1.330	0.349	0.971	80	408	13451	13524	-1.511	3494	9957	3498	10026	0
4	11	11	""	"STM2680"	17270	44300	90	549	588	228	54	56	16	100	100	0	7309	8265	3893	60	104	331	100	100	0	0.068	0.065	0.067	0.065	1.222	0.060	0.904	52	366	7744	8739	-3.872	495	7249	534	8205	0
4	12	11	""	"STM2690"	17450	44300	100	541	532	169	55	57	15	100	100	0	17533	16661	5699	60	96	298	100	100	0	0.028	0.029	0.029	0.030	1.270	0.028	0.945	80	452	17959	17078	-5.168	486	17473	477	16601	0
4	13	11	"ybbN"	"STM0504"	17630	44300	90	2736	2727	431	55	57	13	100	100	0	14045	13827	1955	60	68	70	100	100	0	0.192	0.194	0.196	0.194	1.075	0.189	0.960	52	380	16666	16439	-2.383	2681	13985	2672	13767	0
4	14	11	"allA"	"STM0515"	17800	44300	90	322	356	156	57	58	13	100	100	0	11736	11228	2707	61	103	286	100	100	0	0.023	0.027	0.024	0.025	1.410	0.026	0.791	52	365	11940	11466	-5.461	265	11675	299	11167	0
4	15	11	""	"STM0520"	17980	44300	90	161	169	41	56	57	13	100	100	0	16113	16237	3094	63	108	280	100	100	0	0.007	0.007	0.010	0.010	1.015	0.007	0.830	52	382	16155	16287	-7.256	105	16050	113	16174	0
4	16	11	"ybbY"	"STM0524"	18160	44300	90	279	278	49	56	57	14	100	100	0	26117	25243	2716	62	97	202	100	100	0	0.009	0.009	0.011	0.011	1.061	0.009	0.907	52	307	26278	25403	-6.868	223	26055	222	25181	100
4	17	11	"ylbE"	"STM0530"	18340	44300	100	117	140	150	56	57	14	92	87	0	13274	12817	5087	60	73	113	100	100	0	0.005	0.007	0.025	0.032	2.478	0.007	0.223	80	444	13275	12841	-7.759	61	13214	84	12757	0
4	18	11	"cysS"	"STM0537"	18520	44300	100	6523	5894	1739	57	59	14	100	100	0	27853	24868	7274	61	63	12	100	100	0	0.233	0.235	0.237	0.244	1.445	0.231	0.960	80	442	34258	30644	-2.104	6466	27792	5837	24807	0
4	19	11	"yohJ"	"STM2181"	18690	44300	90	364	388	139	57	58	14	100	100	0	5169	5315	1350	62	74	92	100	100	0	0.060	0.063	0.061	0.061	1.261	0.062	0.907	52	366	5414	5584	-4.056	307	5107	331	5253	0
4	20	11	"galS"	"STM2191"	18880	44300	100	227	235	96	57	58	12	97	96	0	14966	13561	5153	60	69	83	100	100	0	0.011	0.013	0.014	0.015	1.547	0.013	0.882	80	438	15076	13679	-6.454	170	14906	178	13501	0
4	21	11	"lysP"	"STM2200"	19050	44300	100	3771	3393	968	58	60	14	100	100	0	31587	27521	8939	61	62	29	100	100	0	0.118	0.121	0.121	0.126	1.319	0.116	0.959	80	430	35239	30795	-3.086	3713	31526	3335	27460	0
4	22	11	"yejH"	"STM2223"	19230	44300	100	1043	972	311	58	60	15	100	100	0	25182	22859	7725	61	61	10	100	100	0	0.039	0.040	0.040	0.040	1.276	0.039	0.958	80	439	26106	23712	-4.673	985	25121	914	22798	0
4	23	11	""	"STM2231"	19420	44310	80	60	62	13	59	60	14	23	3	0	232	411	388	59	61	10	100	100	0	0.006	0.009	0.027	0.039	2.388	0.012	0.049	52	322	174	355	-7.435	1	173	3	352	0
4	24	11	""	"STM2240"	19590	44300	100	557	559	164	58	61	15	100	100	0	20846	19814	5783	60	61	11	100	100	0	0.024	0.025	0.025	0.026	1.309	0.025	0.944	80	464	21285	20255	-5.380	499	20786	501	19754	0
4	1	12	"phoP"	"STM1231"	15490	44490	100	6816	6308	2317	58	61	17	100	100	0	9689	9019	2943	57	59	14	100	100	0	0.702	0.697	0.709	0.658	1.396	0.706	0.981	80	464	16390	15212	-0.511	6758	9632	6250	8962	0
4	2	12	"phoP"	"STM1231"	15680	44490	100	10113	9696	3503	59	62	21	100	100	0	13673	12896	4610	58	67	86	100	100	0	0.738	0.751	0.749	0.779	1.275	0.749	0.977	80	418	23669	22475	-0.437	10054	13615	9637	12838	0
4	3	12	"phoQ"	"STM1230"	15850	44480	110	1563	1524	513	57	63	39	100	100	0	6631	6332	2212	58	71	99	100	100	0	0.229	0.234	0.232	0.236	1.151	0.231	0.978	80	453	8079	7741	-2.126	1506	6573	1467	6274	0
4	4	12	"phoQ"	"STM1230"	16030	44480	100	3925	3923	1460	56	58	15	100	100	0	17281	16916	5774	58	61	46	100	100	0	0.225	0.229	0.233	0.228	1.213	0.231	0.983	80	430	21092	20725	-2.154	3869	17223	3867	16858	0
4	5	12	"phoQ"	"STM1230"	16210	44490	90	1647	1815	601	56	57	13	100	100	0	7288	7647	2403	58	58	9	100	100	0	0.220	0.232	0.234	0.231	1.131	0.231	0.976	52	356	8821	9348	-2.184	1591	7230	1759	7589	0
4	6	12	"hupA"	"STM4170"	16390	44490	100	5705	5737	3292	57	59	13	100	100	0	3905	4128	2343	58	59	9	100	100	0	1.468	1.396	1.454	1.480	1.432	1.407	0.962	80	393	9495	9750	0.554	5648	3847	5680	4070	0
4	7	12	"sopB"	"STM1091"	16560	44480	100	14193	12991	4032	57	58	13	100	100	0	25630	23764	7254	57	58	9	100	100	0	0.553	0.546	0.553	0.552	1.285	0.541	0.979	80	418	39709	36641	-0.855	14136	25573	12934	23707	0
4	8	12	"pipC"	"STM0375"	16750	44490	100	2998	2832	1041	56	57	13	100	100	0	7101	6777	2013	58	59	10	100	100	0	0.418	0.413	0.413	0.385	1.421	0.422	0.970	80	418	9985	9495	-1.259	2942	7043	2776	6719	0
4	9	12	"pipC"	"STM0375"	16920	44480	110	3315	3193	1123	54	55	12	100	100	0	7922	7342	2300	58	59	10	100	100	0	0.415	0.431	0.434	0.426	1.210	0.425	0.954	80	468	11125	10423	-1.270	3261	7864	3139	7284	0
4	10	12	"ssrB"	"STM1391"	17100	44480	100	517	530	174	54	55	12	100	100	0	12380	11933	3890	59	59	9	100	100	0	0.038	0.040	0.039	0.041	1.273	0.040	0.961	80	420	12784	12350	-4.734	463	12321	476	11874	0
4	11	12	"ssrB"	"STM1391"	17280	44490	100	602	553	179	55	58	30	100	98	0	13782	12546	3940	59	67	139	100	100	0	0.040	0.040	0.041	0.039	1.272	0.040	0.971	80	439	14270	12985	-4.649	547	13723	498	12487	0
4	12	12	"ssrB"	"STM1391"	17460	44480	100	893	843	202	56	59	31	100	100	0	17771	16315	4034	59	60	9	100	100	0	0.047	0.048	0.048	0.049	1.236	0.047	0.958	80	420	18549	17043	-4.403	837	17712	787	16256	0
4	13	12	"lrp"	"STM0959"	17620	44480	90	5085	5018	1091	55	82	183	100	100	0	13197	12809	2797	60	149	661	100	100	0	0.383	0.389	0.387	0.391	1.077	0.378	0.980	52	362	18167	17712	-1.385	5030	13137	4963	12749	0
4	14	12	"lrp"	"STM0959"	17810	44480	100	4970	4742	895	56	83	216	100	100	0	13207	12556	2143	61	133	586	100	100	0	0.374	0.375	0.381	0.374	1.127	0.372	0.968	80	470	18060	17181	-1.420	4914	13146	4686	12495	0
4	15	12	"gyrA"	"STM2272"	17990	44470	90	2506	2554	676	57	59	13	100	100	0	7098	6993	1911	62	71	100	100	100	0	0.348	0.360	0.356	0.363	1.119	0.353	0.978	52	301	9485	9428	-1.523	2449	7036	2497	6931	100
4	16	12	"gyrA"	"STM2272"	18170	44480	200	10984	10393	2004	56	58	15	100	100	0	27913	26715	4548	60	71	108	100	100	0	0.392	0.388	0.393	0.384	1.146	0.387	0.982	316	1361	38781	36992	-1.350	10928	27853	10337	26655	100
4	17	12	"csrA"	"STM2826"	18340	44480	90	627	936	940	57	59	14	100	100	0	1931	2847	2651	60	61	9	100	100	0	0.305	0.315	0.319	0.307	1.251	0.326	0.920	52	278	2441	3666	-1.715	570	1871	879	2787	0
4	18	12	"csrA"	"STM2826"	18510	44480	90	1247	1326	378	59	64	40	100	100	0	4189	4161	1234	62	85	172	100	100	0	0.288	0.309	0.316	0.311	1.148	0.301	0.967	52	373	5315	5366	-1.797	1188	4127	1267	4099	0
4	19	12	"yhhP"	"STM3578"	18700	44480	100	256	268	145	57	62	36	93	85	0	2486	2856	1677	61	80	154	100	100	0	0.082	0.075	0.073	0.069	1.493	0.078	0.942	80	460	2624	3006	-3.607	199	2425	211	2795	0
4	20	12	"yhhP"	"STM3578"	18880	44480	100	273	290	103	56	58	14	100	100	0	3411	3166	1115	59	60	9	100	100	0	0.065	0.075	0.075	0.073	1.280	0.076	0.937	80	432	3569	3341	-3.949	217	3352	234	3107	0
4	21	12	"yhhP"	"STM3578"	19050	44470	90	374	390	104	57	59	14	100	100	0	4423	4411	1208	61	62	14	100	100	0	0.073	0.077	0.076	0.076	1.184	0.075	0.941	52	356	4679	4683	-3.782	317	4362	333	4350	0
4	22	12	"topA"	"STM1714"	19240	44480	100	4707	4244	1284	58	60	14	100	100	0	39015	36201	8823	59	61	13	100	100	0	0.119	0.116	0.119	0.112	1.245	0.117	0.971	80	428	43605	40328	-3.067	4649	38956	4186	36142	0
4	23	12	"topA"	"STM1714"	19400	44480	90	375	408	152	58	60	14	100	100	0	3298	3369	1258	59	67	55	100	100	0	0.098	0.106	0.106	0.104	1.213	0.106	0.957	52	348	3556	3660	-3.353	317	3239	350	3310	0
4	24	12	"fur"	"STM0693"	19590	44480	100	3010	2882	1194	58	61	15	100	100	0	13494	13103	4218	61	66	48	100	100	0	0.220	0.217	0.220	0.193	1.525	0.223	0.969	80	470	16385	15866	-2.186	2952	13433	2824	13042	0
4	1	13	"ctrl-buffer"	"ctrl-buffer"	15490	44660	100	55	58	15	58	60	17	10	2	0	61	63	11	55	57	10	36	11	0	-0.500	0.000	1.111	1.127	4.190	0.295	0.067	80	444	3	8	Error	-3	6	0	8	-50
4	2	13	"ctrl-buffer"	"ctrl-buffer"	15670	44660	100	57	57	11	58	63	39	0	0	0	61	62	10	56	59	36	0	0	0	-0.200	-0.167	1.000	1.113	2.408	0.038	0.002	80	438	4	5	Error	-1	5	-1	6	-50
4	3	13	"ctrl-buffer"	"ctrl-buffer"	15850	44660	100	59	62	17	57	62	39	6	0	0	63	65	11	56	69	100	0	0	0	0.286	0.556	1.200	1.019	4.665	1.035	0.117	80	430	9	14	-1.807	2	7	5	9	-50
4	4	13	"ctrl-buffer"	"ctrl-buffer"	16020	44660	100	54	60	29	56	59	18	17	3	0	63	66	16	57	59	47	2	1	0	-0.333	0.444	1.962	1.955	3.116	3.941	0.211	80	420	4	13	Error	-2	6	4	9	-50
4	5	13	"ctrl-buffer"	"ctrl-buffer"	16200	44660	100	57	60	17	56	62	76	0	0	0	60	61	10	56	67	202	0	0	0	0.250	0.800	1.750	1.282	3.782	0.372	0.971	80	447	5	9	-2.000	1	4	4	5	-50
4	6	13	"ctrl-buffer"	"ctrl-buffer"	16350	44600	70	97	99	19	62	63	15	87	68	0	58	57	6	57	59	17	0	0	0	35.000	100000.000	7.750	9.236	3.048	0.025	0.004	32	188	36	37	5.129	35	1	37	0	0
4	7	13	"ctrl-buffer"	"ctrl-buffer"	16560	44660	100	51	54	14	56	58	14	10	1	0	60	62	10	57	58	9	30	11	0	-1.667	-0.400	1.738	1.485	3.824	19.185	0.001	80	464	-2	3	Error	-5	3	-2	5	-50
4	8	13	"ctrl-buffer"	"ctrl-buffer"	16740	44660	100	56	58	15	56	59	19	8	2	0	58	62	13	56	56	8	25	13	0	0.000	0.333	1.900	1.446	4.256	12.672	0.002	80	408	2	8	Error	0	2	2	6	-50
4	9	13	"ctrl-buffer"	"ctrl-buffer"	16910	44660	100	52	55	13	54	55	13	17	2	0	55	56	9	55	56	8	17	2	0	100000.000	1.000	1.125	1.393	3.428	197.626	0.000	80	420	-2	2	16.610	-2	0	1	1	-50
4	10	13	"ctrl-buffer"	"ctrl-buffer"	17090	44660	100	52	53	13	54	55	13	13	3	0	65	64	9	55	56	7	61	22	0	-0.200	-0.111	0.950	0.963	3.497	41.138	0.000	80	432	8	8	Error	-2	10	-1	9	-50
4	11	13	"ctrl-buffer"	"ctrl-buffer"	17270	44660	100	53	53	11	54	56	13	10	1	0	60	61	8	56	72	270	0	0	0	-0.250	-0.200	1.286	1.409	3.565	0.052	0.002	80	420	3	4	Error	-1	4	-1	5	-50
4	12	13	"ctrl-buffer"	"ctrl-buffer"	17450	44660	100	51	53	12	55	56	13	11	2	0	62	64	12	57	58	8	32	17	0	-0.800	-0.286	1.200	1.226	3.041	44.600	0.000	80	430	1	5	Error	-4	5	-2	7	-50
4	13	13	"ctrl-buffer"	"ctrl-buffer"	17620	44660	100	52	52	12	54	58	40	0	0	0	56	57	7	57	63	112	0	0	0	2.000	100000.000	2.389	2.236	3.573	0.021	0.000	80	430	-3	-2	1.000	-2	-1	-2	0	-50
4	14	13	"ctrl-buffer"	"ctrl-buffer"	17800	44660	100	52	55	14	55	66	156	0	0	0	60	60	9	58	58	10	16	5	0	-1.500	0.000	1.386	1.701	4.288	0.003	0.003	80	432	-1	2	Error	-3	2	0	2	-50
4	15	13	"ctrl-buffer"	"ctrl-buffer"	17980	44660	100	54	56	13	55	57	13	13	3	0	65	65	10	57	59	15	20	1	0	-0.125	0.125	1.250	1.315	3.454	0.031	0.000	80	457	7	9	Error	-1	8	1	8	-50
4	16	13	"ctrl-buffer"	"ctrl-buffer"	18160	44660	100	57	60	16	54	56	13	22	12	0	67	67	9	57	58	8	53	22	0	0.300	0.600	1.330	1.303	3.028	6.266	0.014	80	353	13	16	-1.737	3	10	6	10	-50
4	17	13	"ctrl-buffer"	"ctrl-buffer"	18340	44660	100	59	59	14	55	57	13	21	5	0	60	61	8	57	58	8	25	11	0	1.333	1.000	1.236	1.424	2.790	0.023	0.001	80	412	7	8	0.415	4	3	4	4	-50
4	18	13	"ctrl-buffer"	"ctrl-buffer"	18510	44660	100	56	58	14	55	56	14	17	6	0	63	64	9	58	60	24	3	0	0	0.200	0.500	1.000	1.149	4.059	11.301	0.005	80	430	6	9	-2.322	1	5	3	6	-50
4	19	13	"ctrl-buffer"	"ctrl-buffer"	18690	44660	100	58	60	21	54	56	13	27	3	0	63	87	194	57	58	9	36	11	0	0.667	0.200	1.150	0.972	4.080	0.035	0.044	80	432	10	36	-0.585	4	6	6	30	-50
4	20	13	"ctrl-buffer"	"ctrl-buffer"	18870	44660	100	56	57	13	55	58	14	17	2	0	62	63	10	57	57	8	35	16	0	0.200	0.333	1.000	1.372	3.606	646.407	0.000	80	420	6	8	-2.322	1	5	2	6	-50
4	21	13	"ctrl-buffer"	"ctrl-buffer"	19050	44650	100	56	57	12	57	59	15	15	0	0	65	66	9	57	57	8	48	23	0	-0.125	0.000	1.418	1.276	3.166	17.677	0.002	80	430	7	9	Error	-1	8	0	9	-50
4	22	13	"ctrl-buffer"	"ctrl-buffer"	19220	44650	100	58	61	16	58	60	15	17	7	0	61	61	9	58	58	8	23	6	0	0.000	1.000	1.556	2.056	3.426	0.056	0.005	80	409	3	6	Error	0	3	3	3	-50
4	23	13	"ctrl-buffer"	"ctrl-buffer"	19400	44650	100	57	59	14	56	59	13	23	8	0	61	60	8	57	58	9	21	1	0	0.250	1.000	1.250	1.306	3.639	0.078	0.006	80	432	5	6	-2.000	1	4	3	3	-50
4	24	13	"ctrl-buffer"	"ctrl-buffer"	19580	44650	100	56	55	12	56	58	13	7	3	0	60	62	9	58	58	8	23	7	0	0.000	-0.250	1.273	1.480	3.959	0.028	0.000	80	452	2	3	Error	0	2	-1	4	-50
4	1	14	""	"STM1553"	15500	44840	100	262	267	77	55	57	13	100	100	0	14944	14358	4487	55	56	8	100	100	0	0.014	0.015	0.014	0.015	1.273	0.015	0.933	80	496	15096	14515	-6.168	207	14889	212	14303	0
4	2	14	""	"STM3783"	15670	44850	90	99	102	28	56	57	13	94	73	0	3603	3347	1175	56	61	32	100	100	0	0.012	0.014	0.016	0.016	1.378	0.013	0.520	52	386	3590	3337	-6.366	43	3547	46	3291	0
4	3	14	""	"STM2242"	15850	44840	90	110	116	33	55	57	14	96	86	0	7108	7165	2266	57	63	44	100	100	0	0.008	0.009	0.012	0.012	1.182	0.009	0.733	52	386	7106	7169	-7.002	55	7051	61	7108	0
4	4	14	"yfiM"	"STM2653"	16030	44840	100	217	217	73	54	56	14	98	98	0	5372	5305	1737	56	59	31	100	100	0	0.031	0.031	0.031	0.029	1.382	0.031	0.891	80	474	5479	5412	-5.027	163	5316	163	5249	0
4	5	14	"oxyS"	"STM4124"	16200	44840	90	75	80	37	54	54	12	63	46	0	565	593	276	57	59	17	100	100	0	0.041	0.049	0.046	0.056	1.878	0.056	0.381	52	378	529	562	-4.596	21	508	26	536	0
4	6	14	""	"STM4302"	16390	44850	100	75	79	24	54	56	27	41	12	0	3985	3651	1848	58	62	42	100	100	0	0.005	0.007	0.017	0.018	1.504	0.007	0.450	80	515	3948	3618	-7.547	21	3927	25	3593	0
4	7	14	"ssaT"	"STM1421"	16570	44840	100	121	138	77	55	57	15	97	86	0	7099	9562	8721	58	59	10	100	100	0	0.009	0.009	0.013	0.014	1.302	0.008	0.839	80	464	7107	9587	-6.737	66	7041	83	9504	0
4	8	14	"nrdI"	"STM2806"	16740	44830	90	1408	2089	1663	55	59	20	100	100	0	1551	2315	1914	58	59	11	100	100	0	0.906	0.901	0.952	0.929	1.358	0.876	0.918	52	370	2846	4291	-0.142	1353	1493	2034	2257	0
4	9	14	"sipA"	"STM2882"	16930	44840	100	7294	6599	4294	56	58	17	100	100	0	8204	7178	4648	56	59	20	100	100	0	0.888	0.919	0.936	0.958	1.509	0.916	0.936	80	471	15386	13665	-0.171	7238	8148	6543	7122	0
4	10	14	"dctA"	"STM3614"	17100	44840	100	523	482	225	55	57	18	97	96	0	20984	18030	7818	58	82	265	100	100	0	0.022	0.024	0.024	0.024	1.395	0.024	0.906	80	462	21394	18399	-5.483	468	20926	427	17972	0
4	11	14	"aroB"	"STM3486"	17280	44830	90	469	582	453	54	55	13	100	100	0	1195	1518	1111	59	90	300	98	88	0	0.365	0.362	0.384	0.338	1.539	0.314	0.750	52	363	1551	1987	-1.453	415	1136	528	1459	0
4	12	14	"purN"	"STM2500"	17440	44840	90	498	562	435	56	57	16	98	98	0	4964	5787	4807	59	81	150	100	94	0	0.090	0.088	0.088	0.094	1.685	0.088	0.908	52	385	5347	6234	-3.472	442	4905	506	5728	0
4	13	14	"yjgG"	"STM4462"	17630	44830	90	67	69	17	54	56	16	44	15	0	1410	1322	364	60	74	90	100	100	0	0.010	0.012	0.020	0.020	1.502	0.011	0.132	52	385	1363	1277	-6.698	13	1350	15	1262	0
4	14	14	""	"STM0437"	17810	44840	100	1209	1182	255	54	56	15	100	100	0	29781	29472	5093	60	70	88	100	100	0	0.039	0.038	0.038	0.037	1.284	0.038	0.951	80	484	30876	30540	-4.686	1155	29721	1128	29412	0
4	15	14	""	"STM0565"	17990	44840	90	98	100	23	53	57	17	90	67	0	4566	4692	1136	59	71	97	100	100	0	0.010	0.010	0.012	0.013	1.385	0.009	0.465	52	380	4552	4680	-6.646	45	4507	47	4633	0
4	16	14	"res"	"STM0358"	18170	44850	100	1003	913	341	54	57	16	100	100	0	28019	27040	8621	58	60	14	100	100	0	0.034	0.032	0.034	0.031	1.258	0.032	0.958	80	472	28910	27841	-4.881	949	27961	859	26982	0
4	17	14	""	"STM2003"	18340	44840	100	134	133	39	55	57	16	93	90	0	7534	7549	2773	58	59	13	100	100	0	0.011	0.010	0.013	0.013	1.286	0.010	0.752	80	452	7555	7569	-6.564	79	7476	78	7491	0
4	18	14	"nfo"	"STM2203"	18520	44840	100	920	943	250	54	58	18	100	100	0	12420	12416	2964	58	59	12	100	100	0	0.070	0.072	0.071	0.071	1.218	0.071	0.955	80	452	13228	13247	-3.835	866	12362	889	12358	0
4	19	14	"EMPTY"	"EMPTY"	18690	44840	100	55	55	11	54	56	14	8	1	0	61	62	8	57	58	9	27	5	0	0.250	0.200	1.083	1.154	2.927	0.015	0.000	80	452	5	6	-2.000	1	4	1	5	-75
4	20	14	"EMPTY"	"EMPTY"	18870	44830	100	54	58	14	54	59	33	6	0	0	57	57	7	57	59	19	1	0	0	0.000	100000.000	1.833	1.411	3.406	0.017	0.000	80	452	0	4	Error	0	0	4	0	-75
4	21	14	"EMPTY"	"EMPTY"	19050	44830	100	55	56	12	56	59	20	6	0	0	58	58	7	56	57	7	21	2	0	-0.500	0.000	1.388	1.352	2.936	0.126	0.026	80	452	1	2	Error	-1	2	0	2	-75
4	22	14	"EMPTY"	"EMPTY"	19220	44830	100	59	59	14	56	58	14	23	1	0	59	59	8	57	58	8	20	7	0	1.500	1.500	2.208	2.119	3.196	24.700	0.002	80	452	5	5	0.585	3	2	3	2	-75
4	23	14	"EMPTY"	"EMPTY"	19400	44830	100	61	61	15	57	60	18	15	1	0	57	58	7	58	62	36	0	0	0	-4.000	100000.000	1.708	1.528	3.587	0.001	0.000	80	464	3	4	Error	4	-1	4	0	-75
4	24	14	"EMPTY"	"EMPTY"	19580	44830	100	58	101	233	58	60	14	21	11	0	57	88	246	57	58	7	21	12	0	0.000	1.387	1.456	1.433	3.546	0.939	0.478	80	496	0	74	Error	0	0	43	31	-75
5	1	1	"yggG"	"STM3077"	2030	47080	140	967	1065	389	50	53	36	100	99	0	9847	10962	3742	53	58	74	100	100	0	0.094	0.093	0.094	0.092	1.175	0.093	0.968	156	859	10711	11924	-3.417	917	9794	1015	10909	0
5	2	1	""	"STM1249"	2210	47080	140	676	772	375	48	50	12	100	99	0	5648	6504	2870	53	53	7	100	100	0	0.112	0.112	0.112	0.107	1.298	0.115	0.976	156	720	6223	7175	-3.155	628	5595	724	6451	0
5	3	1	"csgA"	"STM1144"	2380	47070	90	301	372	216	49	50	12	100	100	0	6279	7661	4326	54	55	10	100	100	0	0.040	0.042	0.042	0.041	1.184	0.043	0.961	52	360	6477	7930	-4.627	252	6225	323	7607	0
5	4	1	"malT"	"STM3515"	2560	47070	90	1149	1229	277	48	50	12	100	100	0	25998	27750	5752	55	59	34	100	100	0	0.042	0.043	0.043	0.042	1.073	0.042	0.959	52	402	27044	28876	-4.558	1101	25943	1181	27695	0
5	5	1	""	"STM0212"	2740	47070	80	194	256	209	49	51	14	100	100	0	2793	4153	4138	55	59	32	100	100	0	0.053	0.051	0.049	0.050	1.281	0.048	0.917	52	326	2883	4305	-4.239	145	2738	207	4098	0
5	6	1	"gltX"	"STM2415"	2920	47070	100	1216	1389	724	48	50	12	100	100	0	5408	6193	3094	53	54	11	100	100	0	0.218	0.218	0.219	0.217	1.113	0.220	0.971	80	494	6523	7481	-2.197	1168	5355	1341	6140	0
5	7	1	""	"STM0055"	3100	47070	90	121	164	150	47	49	12	100	98	0	2895	4139	4286	53	54	11	100	100	0	0.026	0.029	0.027	0.026	1.464	0.030	0.837	52	386	2916	4203	-5.263	74	2842	117	4086	0
5	8	1	"acnA"	"STM1712"	3280	47070	100	858	771	309	50	51	12	98	98	0	21213	19492	8165	52	53	9	100	100	0	0.038	0.037	0.038	0.038	1.433	0.037	0.970	80	486	21969	20161	-4.711	808	21161	721	19440	0
5	9	1	"rfbF"	"STM2092"	3460	47070	90	1266	1431	865	51	52	12	100	100	0	5253	5986	3361	52	52	9	100	100	0	0.234	0.233	0.228	0.225	1.190	0.237	0.971	52	372	6416	7314	-2.098	1215	5201	1380	5934	0
5	10	1	"osmY"	"STM4561"	3620	47070	90	571	640	287	47	51	26	100	100	0	8000	8424	3984	53	101	412	100	100	0	0.066	0.071	0.071	0.072	1.190	0.068	0.971	52	378	8471	8964	-3.923	524	7947	593	8371	0
5	11	1	"hflB"	"STM3296"	3800	47070	100	19220	19784	8338	48	52	23	100	100	0	14859	14966	6132	53	90	361	97	97	0	1.295	1.323	1.322	1.374	1.526	1.328	0.954	80	494	33978	34649	0.373	19172	14806	19736	14913	0
5	12	1	"yheM"	"STM3450"	3990	47070	90	390	454	237	47	48	11	100	100	0	3248	4036	2728	53	54	8	100	100	0	0.107	0.102	0.105	0.104	1.191	0.096	0.963	52	386	3538	4390	-3.220	343	3195	407	3983	0
5	13	1	"yifL"	"STM3946"	4150	47070	90	1199	1467	826	48	61	112	100	100	0	4123	4213	834	53	93	308	100	100	0	0.283	0.341	0.284	0.310	1.417	0.394	0.786	52	379	5221	5579	-1.822	1151	4070	1419	4160	0
5	14	1	""	"STM3941"	4340	47070	100	2254	2293	1001	49	60	100	98	98	0	12552	11919	3039	53	83	271	98	98	0	0.176	0.189	0.171	0.180	1.744	0.190	0.865	80	474	14704	14110	-2.503	2205	12499	2244	11866	0
5	15	1	"hemD"	"STM3937"	4520	47070	100	6840	6516	1746	50	53	21	100	100	0	17477	16260	3957	53	54	14	100	100	0	0.390	0.399	0.396	0.393	1.506	0.398	0.966	80	456	24214	22673	-1.360	6790	17424	6466	16207	0
5	16	1	"wecF"	"STM3928"	4690	47060	90	345	361	150	50	51	12	100	100	0	2175	2670	2381	53	54	9	100	100	0	0.139	0.119	0.126	0.126	1.636	0.084	0.609	52	378	2417	2928	-2.847	295	2122	311	2617	0
5	17	1	"wecD"	"STM3924"	4870	47060	90	1974	2161	822	50	52	15	100	100	0	9547	9614	1928	55	63	98	100	100	0	0.203	0.221	0.207	0.208	1.311	0.233	0.895	52	400	11416	11670	-2.303	1924	9492	2111	9559	0
5	18	1	"wecB"	"STM3920"	5060	47070	100	5329	5041	1332	51	53	15	100	100	0	19317	17466	4434	54	62	91	100	100	0	0.274	0.287	0.282	0.279	1.448	0.284	0.958	80	463	24541	22402	-1.868	5278	19263	4990	17412	0
5	19	1	""	"STM4431"	5220	47070	80	76	87	32	50	52	13	76	50	0	5975	7545	5351	54	56	15	100	100	0	0.004	0.005	0.012	0.013	1.164	0.005	0.622	52	298	5947	7528	-7.831	26	5921	37	7491	0
5	20	1	""	"STM4435"	5400	47070	100	290	286	93	51	52	12	98	97	0	16675	16477	5965	54	55	13	100	100	0	0.014	0.014	0.015	0.015	1.445	0.014	0.941	80	476	16860	16658	-6.120	239	16621	235	16423	0
5	21	1	""	"STM4442"	5570	47060	90	76	83	22	51	53	13	84	42	0	2696	3050	2189	54	61	52	100	100	0	0.009	0.011	0.015	0.017	1.453	0.009	0.491	52	384	2667	3028	-6.724	25	2642	32	2996	0
5	22	1	"treC"	"STM4453"	5760	47060	100	57	58	14	56	58	21	6	0	0	56	57	8	53	59	50	0	0	0	0.333	0.500	2.563	2.108	4.054	1.036	0.439	80	489	4	6	-1.585	1	3	2	4	-50
5	23	1	""	"STM4467"	5940	47060	90	59	60	16	54	56	13	28	9	0	346	436	331	54	54	7	100	100	0	0.017	0.016	0.039	0.042	1.959	0.014	0.050	52	376	297	388	-5.868	5	292	6	382	0
5	24	1	"idnK"	"STM4485"	6110	47060	100	56	56	13	53	55	13	21	5	0	56	56	7	53	54	8	18	5	0	1.000	1.000	2.350	2.372	2.944	0.081	0.007	80	493	6	6	0.000	3	3	3	3	-50
5	1	2	"yjaH"	"STM4171"	2040	47260	90	1651	1616	331	49	55	54	100	100	0	9331	9333	1629	53	65	114	100	100	0	0.173	0.169	0.170	0.167	1.131	0.168	0.982	52	359	10880	10847	-2.534	1602	9278	1567	9280	0
5	2	2	"purD"	"STM4175"	2210	47250	90	623	717	328	48	49	11	100	100	0	7269	8472	3841	53	53	7	100	100	0	0.080	0.079	0.078	0.078	1.137	0.080	0.975	52	332	7791	9088	-3.650	575	7216	669	8419	0
5	3	2	"livJ"	"STM3567"	2380	47250	90	247	296	206	47	49	12	100	100	0	3456	4087	3307	53	53	7	100	100	0	0.059	0.062	0.061	0.060	1.259	0.061	0.978	52	394	3603	4283	-4.089	200	3403	249	4034	0
5	4	2	"yihS"	"STM4021"	2560	47250	80	59	59	14	47	49	12	42	19	0	1288	1484	940	53	53	8	100	100	0	0.010	0.008	0.019	0.019	1.376	0.006	0.133	52	340	1247	1443	-6.685	12	1235	12	1431	0
5	5	2	"prlC"	"STM3594"	2740	47250	80	702	787	349	48	50	13	100	100	0	4551	4964	2369	53	53	8	100	100	0	0.145	0.150	0.150	0.150	1.118	0.148	0.981	52	340	5152	5650	-2.782	654	4498	739	4911	0
5	6	2	"atpB"	"STM3871"	2920	47260	90	3735	3896	1488	48	49	11	100	100	0	9404	9638	3327	52	53	8	100	100	0	0.394	0.401	0.398	0.396	1.072	0.407	0.992	52	396	13039	13434	-1.343	3687	9352	3848	9586	0
5	7	2	"xseA"	"STM2512"	3100	47250	90	328	339	111	48	50	12	100	100	0	4810	4865	1414	53	53	8	100	100	0	0.059	0.060	0.059	0.059	1.178	0.061	0.956	52	388	5037	5103	-4.087	280	4757	291	4812	0
5	8	2	"sprB"	"STM2866"	3270	47250	90	3356	3278	592	49	51	13	100	100	0	11121	10887	1882	53	53	7	100	100	0	0.299	0.298	0.298	0.297	1.062	0.296	0.990	52	365	14375	14063	-1.743	3307	11068	3229	10834	0
5	9	2	"sinR"	"STM0304"	3440	47250	100	47	49	13	49	50	12	11	5	0	55	56	8	52	52	7	31	7	0	-0.667	0.000	1.500	1.247	3.940	0.061	0.002	80	453	1	4	Error	-2	3	0	4	-50
5	10	2	"hilC"	"STM2867"	3620	47250	90	3146	3055	692	47	50	20	100	100	0	11689	11475	2511	53	60	67	100	100	0	0.266	0.263	0.263	0.261	1.116	0.261	0.987	52	378	14735	14430	-1.909	3099	11636	3008	11422	0
5	11	2	"bcfB"	"STM0022"	3810	47250	90	154	153	36	48	51	20	100	98	0	10465	10292	2178	53	60	65	100	100	0	0.010	0.010	0.012	0.012	1.202	0.010	0.873	52	395	10518	10344	-6.618	106	10412	105	10239	0
5	12	2	"bcfH"	"STM0028"	3990	47250	90	61	66	22	49	50	12	48	26	0	1205	1462	1097	53	54	9	100	100	0	0.010	0.012	0.016	0.018	1.476	0.011	0.361	52	389	1164	1426	-6.585	12	1152	17	1409	0
5	13	2	"orf5"	"PSLT015"	4160	47240	90	337	345	66	50	51	17	100	100	0	23390	24508	4184	54	58	57	100	100	0	0.012	0.012	0.012	0.012	1.123	0.012	0.955	52	388	23623	24749	-6.345	287	23336	295	24454	0
5	14	2	"srgC"	"PSLT008"	4340	47240	90	379	377	74	50	51	12	100	100	0	26417	26604	4434	54	55	9	100	100	0	0.012	0.012	0.013	0.012	1.127	0.012	0.960	52	386	26692	26877	-6.324	329	26363	327	26550	0
5	15	2	"uvrA"	"STM4254"	4520	47240	90	480	511	170	49	51	12	100	100	0	4561	4798	1610	53	55	15	100	100	0	0.096	0.097	0.096	0.097	1.135	0.098	0.969	52	370	4939	5207	-3.387	431	4508	462	4745	0
5	16	2	""	"STM4260"	4690	47250	100	3896	3406	1246	50	51	12	100	100	0	20158	17612	6591	53	54	9	100	100	0	0.191	0.191	0.191	0.196	1.262	0.190	0.988	80	470	23951	20915	-2.386	3846	20105	3356	17559	0
5	17	2	""	"STM4261"	4870	47250	90	7489	7550	1394	50	52	12	100	100	0	23828	23415	3762	55	57	11	100	100	0	0.313	0.321	0.318	0.320	1.065	0.320	0.989	52	387	31212	30860	-1.676	7439	23773	7500	23360	0
5	18	2	""	"STM4261"	5040	47240	90	3588	3619	518	52	74	171	100	100	0	24862	25772	3172	54	233	1333	100	100	0	0.143	0.139	0.138	0.138	1.084	0.138	0.985	52	366	28344	29285	-2.811	3536	24808	3567	25718	0
5	19	2	"livM"	"STM3562"	5230	47250	100	202	226	117	53	70	151	46	12	0	5026	5480	3343	54	192	1177	93	85	0	0.030	0.032	0.031	0.031	1.324	0.032	0.951	80	471	5121	5599	-5.060	149	4972	173	5426	0
5	20	2	"mviN"	"STM1170"	5410	47250	90	169	182	47	52	54	11	100	100	0	3250	3341	894	53	54	8	100	100	0	0.037	0.040	0.038	0.038	1.286	0.039	0.905	52	366	3314	3418	-4.772	117	3197	130	3288	0
5	21	2	"citA"	"STM0689"	5580	47250	90	88	100	37	53	54	12	94	69	0	3086	4125	2414	53	55	17	100	100	0	0.012	0.012	0.015	0.015	1.276	0.011	0.680	52	392	3068	4119	-6.437	35	3033	47	4072	0
5	22	2	"ssaL"	"STM1412"	5770	47250	90	336	375	155	54	55	13	100	100	0	5315	6255	2600	53	57	28	100	100	0	0.054	0.052	0.050	0.050	1.207	0.052	0.963	52	394	5544	6523	-4.222	282	5262	321	6202	0
5	23	2	"ssaP"	"STM1417"	5950	47250	90	197	202	60	53	55	20	100	98	0	9847	10649	3905	54	56	24	100	100	0	0.015	0.014	0.015	0.015	1.236	0.014	0.885	52	388	9937	10744	-6.088	144	9793	149	10595	0
5	24	2	"fusA"	"STM3446"	6120	47250	90	3466	3566	1258	54	56	15	100	100	0	1288	1324	471	54	54	7	100	100	0	2.765	2.765	2.882	2.781	1.161	2.797	0.963	52	387	4646	4782	1.467	3412	1234	3512	1270	0
5	1	3	"moeB"	"STM0845"	2030	47430	90	226	260	114	49	50	12	100	100	0	3800	4251	2157	52	53	7	100	100	0	0.047	0.050	0.049	0.050	1.223	0.049	0.929	52	385	3925	4410	-4.404	177	3748	211	4199	0
5	2	3	"carA"	"STM0066"	2200	47430	100	1173	1327	678	49	50	11	100	100	0	7025	7396	3818	52	53	7	100	100	0	0.161	0.174	0.174	0.180	1.368	0.172	0.971	80	479	8097	8622	-2.633	1124	6973	1278	7344	0
5	3	3	"prfA"	"STM1776"	2390	47440	90	118	147	76	48	49	11	96	88	0	1600	2005	1366	52	52	7	100	100	0	0.045	0.051	0.046	0.049	1.580	0.050	0.851	52	387	1618	2052	-4.467	70	1548	99	1953	0
5	4	3	"invC"	"STM2894"	2560	47440	90	974	1074	368	49	50	12	100	100	0	2989	3248	1076	51	52	8	100	100	0	0.315	0.321	0.311	0.319	1.160	0.314	0.961	52	380	3863	4222	-1.667	925	2938	1025	3197	0
5	5	3	"envE"	"STM1242"	2730	47430	90	1482	1605	645	48	50	19	100	100	0	9985	10756	4342	51	65	125	100	100	0	0.144	0.145	0.146	0.146	1.198	0.143	0.969	52	401	11368	12262	-2.792	1434	9934	1557	10705	0
5	6	3	"eutE"	"STM2463"	2920	47440	90	56	57	14	48	51	19	15	3	0	610	652	228	51	60	83	100	100	0	0.014	0.015	0.021	0.024	1.831	0.015	0.083	52	387	567	610	-6.127	8	559	9	601	0
5	7	3	"rfaK"	"STM3714"	3090	47430	90	266	270	68	48	50	12	100	100	0	6809	7270	1789	52	58	57	100	100	0	0.032	0.031	0.031	0.030	1.183	0.030	0.936	52	389	6975	7440	-4.954	218	6757	222	7218	0
5	8	3	"ipk"	"STM1779"	3270	47430	90	297	353	174	48	50	13	100	100	0	1722	2036	1126	54	59	57	100	100	0	0.149	0.154	0.147	0.152	1.354	0.134	0.837	52	388	1917	2287	-2.744	249	1668	305	1982	0
5	9	3	"nanH"	"STM0928"	3450	47430	100	55	56	17	47	49	11	41	17	0	4131	4715	3231	53	54	11	100	100	0	0.002	0.002	0.018	0.017	1.498	0.002	0.143	80	452	4086	4671	-8.994	8	4078	9	4662	0
5	10	3	"pagC"	"STM1246"	3630	47420	110	1037	1446	1189	47	49	12	100	100	0	2628	3587	2737	53	54	18	100	100	0	0.384	0.396	0.398	0.387	1.188	0.406	0.962	80	504	3565	4933	-1.379	990	2575	1399	3534	0
5	11	3	"leuC"	"STM0111"	3810	47430	80	87	92	27	49	50	12	94	71	0	1783	1811	636	53	54	15	100	100	0	0.022	0.024	0.024	0.024	1.575	0.024	0.602	52	328	1768	1801	-5.509	38	1730	43	1758	0
5	12	3	"fliL"	"STM1975"	3980	47430	90	1135	1158	429	49	52	16	100	100	0	6898	6721	2413	53	57	36	100	100	0	0.159	0.166	0.164	0.166	1.225	0.165	0.966	52	388	7931	7777	-2.656	1086	6845	1109	6668	0
5	13	3	"yfeK"	"STM2438"	4160	47430	90	157	164	43	49	51	14	98	98	0	6527	6728	1601	54	58	36	100	100	0	0.017	0.017	0.018	0.017	1.216	0.017	0.877	52	394	6581	6789	-5.905	108	6473	115	6674	0
5	14	3	""	"STM1012"	4340	47430	90	307	317	79	51	52	12	100	100	0	10918	11253	3003	53	54	10	100	100	0	0.024	0.024	0.024	0.024	1.175	0.023	0.936	52	394	11121	11466	-5.407	256	10865	266	11200	0
5	15	3	""	"STM1016"	4510	47430	80	116	118	27	51	51	12	100	98	0	11399	11005	2865	54	56	24	100	100	0	0.006	0.006	0.013	0.012	1.333	0.006	0.811	52	334	11410	11018	-7.447	65	11345	67	10951	0
5	16	3	"yfbG"	"STM2299"	4700	47430	90	1606	1688	464	51	53	13	100	100	0	12841	13524	3725	54	90	389	100	100	0	0.122	0.122	0.121	0.121	1.128	0.119	0.966	52	396	14342	15107	-3.040	1555	12787	1637	13470	0
5	17	3	"orf32"	"STM1380"	4880	47430	90	459	450	99	52	54	13	100	100	0	15692	15297	3343	54	89	401	100	100	0	0.026	0.026	0.026	0.026	1.240	0.026	0.949	52	371	16045	15641	-5.264	407	15638	398	15243	0
5	18	3	"ybaK"	"STM0495"	5040	47420	100	53	61	30	52	54	25	13	5	0	62	173	370	53	66	263	10	8	0	0.111	0.075	0.500	0.578	5.780	0.054	0.292	80	450	10	129	-3.170	1	9	9	120	-50
5	19	3	"finO"	"PSLT111"	5230	47430	100	580	571	228	51	53	13	100	100	0	14968	13970	5584	53	54	8	100	100	0	0.035	0.037	0.038	0.038	1.418	0.037	0.939	80	442	15444	14437	-4.817	529	14915	520	13917	0
5	20	3	"holE"	"STM1876"	5400	47420	90	139	164	89	51	53	12	100	98	0	2105	2512	1591	54	57	32	100	100	0	0.043	0.046	0.044	0.043	1.428	0.045	0.825	52	366	2139	2571	-4.543	88	2051	113	2458	0
5	21	3	"yebE"	"STM1880"	5580	47420	90	6452	6940	1891	53	54	13	100	100	0	11492	12342	3121	55	60	42	100	100	0	0.559	0.561	0.559	0.559	1.076	0.555	0.968	52	388	17836	19174	-0.838	6399	11437	6887	12287	0
5	22	3	""	"STM1533"	5770	47430	100	442	417	139	53	55	13	98	97	0	15154	14117	5403	54	57	32	100	100	0	0.026	0.026	0.026	0.026	1.303	0.025	0.951	80	437	15489	14427	-5.279	389	15100	364	14063	0
5	23	3	""	"STM1543"	5930	47420	90	204	210	54	53	56	21	100	98	0	19505	19257	4891	56	77	271	100	100	0	0.008	0.008	0.011	0.012	1.127	0.008	0.895	52	364	19600	19358	-7.009	151	19449	157	19201	0
5	24	3	"dpiA"	"STM0626"	6110	47420	90	298	305	48	54	57	21	100	100	0	13545	14194	2736	55	74	239	100	100	0	0.018	0.018	0.018	0.018	1.136	0.017	0.942	52	395	13734	14390	-5.789	244	13490	251	14139	0
5	1	4	"ycjF"	"STM1684"	2020	47620	90	2945	2940	744	50	53	17	100	100	0	15940	15910	3912	52	60	70	100	100	0	0.182	0.182	0.183	0.182	1.119	0.180	0.989	52	408	18783	18748	-2.456	2895	15888	2890	15858	0
5	2	4	"yhcQ"	"STM3365"	2200	47620	90	613	621	155	50	52	17	100	100	0	15900	16209	3656	54	62	72	100	100	0	0.036	0.035	0.035	0.035	1.131	0.035	0.980	52	402	16409	16726	-4.815	563	15846	571	16155	0
5	3	4	""	"STM3355"	2380	47610	90	141	148	38	48	50	11	100	100	0	20623	21638	3967	54	57	19	100	100	0	0.005	0.005	0.000	0.000	1.000	0.005	0.852	52	387	20662	21684	-7.789	93	20569	100	21584	0
5	4	4	""	"STM3378"	2550	47610	90	1051	1063	244	49	53	34	100	100	0	13930	13692	3289	54	106	419	100	100	0	0.072	0.074	0.075	0.075	1.118	0.073	0.984	52	393	14878	14652	-3.792	1002	13876	1014	13638	0
5	5	4	"yhcN"	"STM3361"	2740	47620	90	308	340	119	48	52	34	100	100	0	3548	3602	1198	54	98	400	100	100	0	0.074	0.082	0.080	0.080	1.231	0.082	0.948	52	401	3754	3840	-3.748	260	3494	292	3548	0
5	6	4	"smpB"	"STM2688"	2920	47610	90	1477	1508	275	48	49	11	100	100	0	13123	13193	2078	54	54	8	100	100	0	0.109	0.111	0.110	0.111	1.078	0.110	0.982	52	380	14498	14599	-3.193	1429	13069	1460	13139	0
5	7	4	"yabF"	"STM0085"	3090	47610	90	160	166	44	50	50	12	100	100	0	7842	8387	2791	54	58	34	100	100	0	0.014	0.014	0.014	0.015	1.178	0.014	0.904	52	380	7898	8449	-6.146	110	7788	116	8333	0
5	8	4	"ftsA"	"STM0132"	3260	47610	90	3021	2982	998	50	62	97	100	100	0	15735	15087	5020	55	122	508	100	100	0	0.189	0.195	0.197	0.194	1.104	0.193	0.992	52	394	18651	17964	-2.400	2971	15680	2932	15032	0
5	9	4	"aceF"	"STM0153"	3450	47610	90	9919	10052	2122	50	61	95	100	100	0	18634	18576	3787	54	112	491	100	100	0	0.531	0.540	0.531	0.540	1.054	0.537	0.993	52	392	28449	28524	-0.913	9869	18580	10002	18522	0
5	10	4	"yacE"	"STM0140"	3630	47610	100	1063	965	290	49	50	16	98	97	0	14384	12844	4008	54	56	13	100	100	0	0.071	0.072	0.072	0.071	1.196	0.071	0.985	80	462	15344	13706	-3.821	1014	14330	916	12790	0
5	11	4	"asnC"	"STM3876"	3800	47610	90	897	876	197	49	51	17	100	100	0	10630	10271	2397	54	75	167	100	100	0	0.080	0.081	0.081	0.081	1.108	0.080	0.983	52	380	11424	11044	-3.641	848	10576	827	10217	0
5	12	4	""	"STM3863"	3980	47610	90	464	473	98	49	52	18	100	100	0	13203	13178	2888	53	77	168	100	100	0	0.032	0.032	0.032	0.032	1.170	0.032	0.965	52	388	13565	13549	-4.986	415	13150	424	13125	0
5	13	4	"truA"	"STM2368"	4160	47600	90	1319	1382	405	50	52	13	100	100	0	8569	8885	2490	53	62	73	100	100	0	0.149	0.151	0.150	0.150	1.078	0.149	0.987	52	381	9785	10164	-2.746	1269	8516	1332	8832	0
5	14	4	"yfcE"	"STM2347"	4330	47610	90	883	905	296	49	52	19	100	100	0	7351	7264	2472	54	71	115	100	100	0	0.114	0.119	0.119	0.119	1.144	0.116	0.983	52	382	8131	8066	-3.129	834	7297	856	7210	0
5	15	4	"nuoM"	"STM2317"	4510	47610	90	870	850	212	50	53	19	100	100	0	17034	16581	4161	55	70	99	100	100	0	0.048	0.048	0.048	0.048	1.087	0.048	0.986	52	388	17799	17326	-4.372	820	16979	800	16526	0
5	16	4	"menE"	"STM2305"	4680	47610	90	1287	1223	200	52	60	57	100	100	0	24160	23078	3703	55	228	1242	100	100	0	0.051	0.051	0.051	0.051	1.100	0.050	0.987	52	383	25340	24194	-4.287	1235	24105	1171	23023	0
5	17	4	""	"STM2289"	4860	47610	90	269	279	81	51	59	55	98	96	0	13753	13765	4135	56	232	1220	100	100	0	0.016	0.017	0.016	0.016	1.202	0.016	0.948	52	397	13915	13937	-5.973	218	13697	228	13709	0
5	18	4	"nupC"	"STM2409"	5050	47600	90	1591	1636	355	53	59	54	100	100	0	20140	20381	4413	56	162	765	100	100	0	0.077	0.078	0.078	0.078	1.073	0.077	0.988	52	394	21622	21908	-3.707	1538	20084	1583	20325	0
5	19	4	"ybdN"	"STM0605"	5230	47610	100	240	236	85	53	59	50	92	82	0	15421	14802	5527	55	127	687	100	98	0	0.012	0.012	0.013	0.013	1.193	0.013	0.935	80	452	15553	14930	-6.361	187	15366	183	14747	0
5	20	4	"gabP"	"STM2793"	5410	47600	100	260	261	67	53	54	12	98	98	0	32952	30227	7521	55	56	17	100	100	0	0.006	0.007	0.016	0.016	1.503	0.007	0.928	80	471	33104	30380	-7.312	207	32897	208	30172	0
5	21	4	"srlE"	"STM2833"	5590	47600	90	219	234	57	53	54	12	100	100	0	14866	15376	3717	54	56	11	100	100	0	0.011	0.012	0.012	0.012	1.143	0.012	0.924	52	378	14978	15503	-6.479	166	14812	181	15322	0
5	22	4	"hypB"	"STM2855"	5760	47600	100	460	487	220	54	55	13	100	100	0	9018	9171	4343	54	55	9	100	100	0	0.045	0.047	0.048	0.048	1.285	0.048	0.981	80	430	9370	9550	-4.465	406	8964	433	9117	0
5	23	4	"yqaA"	"STM2819"	5930	47600	90	1251	1286	362	56	58	17	100	100	0	7507	7533	2040	54	65	83	100	100	0	0.160	0.164	0.164	0.164	1.110	0.163	0.985	52	380	8648	8709	-2.641	1195	7453	1230	7479	0
5	24	4	"ygaA"	"STM2839"	6120	47610	100	843	995	731	54	57	16	100	100	0	4871	5835	3948	55	63	72	100	100	0	0.164	0.163	0.158	0.155	1.202	0.170	0.981	80	502	5605	6721	-2.610	789	4816	941	5780	0
5	1	5	""	"STM1791"	2030	47800	90	138	139	25	50	51	12	100	100	0	15117	15538	2757	53	54	14	100	100	0	0.006	0.006	0.000	0.000	1.000	0.006	0.851	52	402	15152	15574	-7.419	88	15064	89	15485	0
5	2	5	""	"STM1787"	2210	47810	90	116	127	31	50	50	11	100	98	0	18703	18261	3302	53	55	14	100	100	0	0.004	0.004	0.000	0.000	1.000	0.004	0.808	52	386	18716	18285	-8.142	66	18650	77	18208	0
5	3	5	"yciI"	"STM1738"	2390	47800	90	520	551	167	49	50	12	100	100	0	4905	5135	1398	53	54	12	100	100	0	0.097	0.099	0.099	0.097	1.160	0.099	0.964	52	386	5323	5584	-3.365	471	4852	502	5082	0
5	4	5	"yciN"	"STM1715"	2550	47800	90	220	241	134	48	50	11	100	100	0	2326	2675	1772	53	57	35	100	100	0	0.076	0.074	0.076	0.072	1.313	0.073	0.956	52	378	2445	2815	-3.724	172	2273	193	2622	0
5	5	5	"kduD"	"STM3017"	2730	47790	90	175	171	49	48	50	12	96	94	0	11995	10592	3250	53	67	107	100	100	0	0.011	0.012	0.013	0.013	1.270	0.011	0.894	52	389	12069	10662	-6.555	127	11942	123	10539	0
5	6	5	"ppdB"	"STM2999"	2910	47790	90	135	141	39	49	50	11	100	100	0	11869	11347	3299	53	71	127	100	100	0	0.007	0.008	0.011	0.011	1.130	0.008	0.853	52	402	11902	11386	-7.102	86	11816	92	11294	0
5	7	5	"rbn"	"STM4027"	3090	47790	90	706	700	190	49	50	12	100	100	0	11647	11321	3020	54	63	79	100	100	0	0.057	0.058	0.058	0.058	1.109	0.057	0.982	52	396	12250	11918	-4.141	657	11593	651	11267	0
5	8	5	""	"STM0870"	3270	47790	90	420	435	118	51	52	13	100	100	0	9733	10442	3059	54	56	17	100	100	0	0.038	0.037	0.037	0.037	1.152	0.036	0.966	52	402	10048	10772	-4.713	369	9679	384	10388	0
5	9	5	"ybhP"	"STM0813"	3460	47800	90	92	97	29	47	49	11	94	82	0	6668	7113	2034	56	67	40	100	100	0	0.007	0.007	0.012	0.012	1.228	0.007	0.656	52	380	6657	7107	-7.199	45	6612	50	7057	0
5	10	5	"ybgR"	"STM0758"	3620	47790	90	298	322	111	48	49	12	100	100	0	11164	11624	3828	54	75	94	100	100	0	0.023	0.024	0.023	0.023	1.193	0.023	0.947	52	320	11360	11844	-5.474	250	11110	274	11570	0
5	11	5	"fldA"	"STM0694"	3810	47790	90	2427	2631	876	47	49	12	100	100	0	8284	8828	2629	54	61	70	100	100	0	0.289	0.295	0.287	0.292	1.104	0.290	0.969	52	395	10610	11358	-1.790	2380	8230	2584	8774	0
5	12	5	"gltJ"	"STM0664"	3980	47780	90	237	271	107	46	48	12	100	100	0	7175	8668	4029	53	57	32	100	100	0	0.027	0.026	0.026	0.026	1.231	0.025	0.935	52	381	7313	8840	-5.221	191	7122	225	8615	0
5	13	5	"yljA"	"STM0944"	4170	47790	100	696	670	339	48	50	12	98	98	0	4098	3832	1792	54	57	36	100	100	0	0.160	0.165	0.166	0.153	1.328	0.168	0.974	80	470	4692	4400	-2.642	648	4044	622	3778	0
5	14	5	"orfB"	"STM0930"	4340	47780	90	514	509	143	48	50	12	100	100	0	4991	4883	1439	53	54	8	100	100	0	0.094	0.095	0.095	0.096	1.151	0.093	0.966	52	379	5404	5291	-3.406	466	4938	461	4830	0
5	15	5	""	"STM4317"	4520	47790	90	871	859	150	48	50	12	100	100	0	4291	4240	661	53	55	8	100	100	0	0.194	0.194	0.193	0.193	1.095	0.191	0.977	52	380	5061	4998	-2.364	823	4238	811	4187	0
5	16	5	"amiB"	"STM4358"	4700	47790	100	829	770	335	51	53	23	97	95	0	10229	9069	3726	54	87	526	98	95	0	0.076	0.080	0.080	0.075	1.283	0.081	0.978	80	453	10953	9734	-3.709	778	10175	719	9015	0
5	17	5	"hflC"	"STM4364"	4880	47790	100	6897	6457	2288	52	53	13	100	100	0	13123	12416	4239	54	57	40	100	100	0	0.524	0.518	0.522	0.519	1.221	0.519	0.981	80	443	19914	18767	-0.933	6845	13069	6405	12362	0
5	18	5	"yjfH"	"STM4369"	5050	47790	90	642	700	189	52	54	13	100	100	0	8097	8620	2145	55	56	13	100	100	0	0.073	0.076	0.076	0.075	1.109	0.075	0.972	52	378	8632	9213	-3.769	590	8042	648	8565	0
5	19	5	"kbl"	"STM3709"	5220	47790	90	1336	1363	462	52	54	13	100	100	0	10352	10429	3458	56	58	17	100	100	0	0.125	0.126	0.124	0.126	1.134	0.126	0.979	52	374	11580	11684	-3.003	1284	10296	1311	10373	0
5	20	5	"gpsA"	"STM3700"	5400	47790	90	1736	1831	401	53	55	15	100	100	0	7285	7775	1634	55	59	33	100	100	0	0.233	0.230	0.228	0.230	1.134	0.221	0.953	52	389	8913	9498	-2.103	1683	7230	1778	7720	0
5	21	5	""	"STM3657"	5580	47790	90	153	159	41	53	55	14	100	100	0	3937	3966	1094	55	60	39	100	100	0	0.026	0.027	0.027	0.026	1.292	0.027	0.857	52	395	3982	4017	-5.279	100	3882	106	3911	0
5	22	5	"dppA"	"STM3630"	5770	47790	100	1147	1116	524	54	55	13	100	100	0	9791	9643	4399	54	57	24	100	100	0	0.112	0.111	0.110	0.109	1.247	0.111	0.977	80	460	10830	10651	-3.155	1093	9737	1062	9589	0
5	23	5	"bcsC"	"STM3617"	5940	47780	90	344	382	146	54	55	14	100	100	0	11473	12671	5102	54	55	10	100	100	0	0.025	0.026	0.026	0.026	1.190	0.026	0.959	52	373	11709	12945	-5.299	290	11419	328	12617	0
5	24	5	""	"STM3602"	6120	47790	100	307	292	116	54	55	12	95	95	0	14209	13489	5782	55	56	10	100	100	0	0.018	0.018	0.018	0.018	1.187	0.018	0.961	80	474	14407	13672	-5.806	253	14154	238	13434	0
5	1	6	"yraL"	"STM3263"	2020	47980	90	532	540	171	48	51	13	100	100	0	12618	12725	4202	54	55	11	100	100	0	0.039	0.039	0.039	0.039	1.131	0.038	0.978	52	408	13048	13163	-4.698	484	12564	492	12671	0
5	2	6	"tdcB"	"STM3244"	2210	47980	100	402	367	134	49	50	11	100	98	0	16228	14276	5730	53	54	11	100	100	0	0.022	0.022	0.022	0.022	1.289	0.022	0.977	80	460	16528	14541	-5.518	353	16175	318	14223	0
5	3	6	"yqjH"	"STM3214"	2380	47980	90	2496	2637	619	50	52	12	100	100	0	13834	14256	2932	53	55	14	100	100	0	0.177	0.182	0.179	0.181	1.062	0.182	0.989	52	373	16227	16790	-2.494	2446	13781	2587	14203	0
5	4	6	"icc"	"STM3183"	2550	47970	90	1722	1631	387	50	56	41	100	100	0	11309	10401	2633	53	99	347	100	100	0	0.149	0.153	0.155	0.154	1.104	0.149	0.987	52	393	12928	11929	-2.751	1672	11256	1581	10348	0
5	5	6	"hybA"	"STM3149"	2740	47970	90	273	288	84	48	54	39	100	100	0	12017	12253	4029	55	90	319	100	100	0	0.019	0.020	0.020	0.020	1.178	0.019	0.961	52	401	12187	12438	-5.732	225	11962	240	12198	0
5	6	6	""	"STM3141"	2910	47980	90	253	260	109	50	50	12	100	100	0	7111	7246	3289	55	56	16	100	100	0	0.029	0.029	0.030	0.028	1.231	0.029	0.960	52	395	7259	7401	-5.119	203	7056	210	7191	0
5	7	6	"uup"	"STM1062"	3100	47980	100	755	708	236	50	52	14	100	100	0	13902	12825	4409	53	55	14	100	100	0	0.051	0.052	0.052	0.051	1.164	0.051	0.985	80	469	14554	13430	-4.296	705	13849	658	12772	0
5	8	6	"helD"	"STM1075"	3270	47970	90	1349	1391	218	49	51	13	100	100	0	22086	22985	3106	55	60	39	100	100	0	0.059	0.059	0.058	0.058	1.064	0.058	0.990	52	372	23331	24272	-4.083	1300	22031	1342	22930	0
5	9	6	"hpaD"	"STM1103"	3440	47970	90	151	149	31	48	49	11	100	100	0	14605	15151	2731	55	77	88	100	100	0	0.007	0.007	0.012	0.012	1.111	0.007	0.852	52	329	14653	15197	-7.142	103	14550	101	15096	100
5	10	6	"agp"	"STM1117"	3610	47960	160	321	334	85	48	50	12	100	100	0	11483	11616	2859	54	75	85	100	100	0	0.024	0.025	0.024	0.024	1.160	0.025	0.969	208	874	11702	11848	-5.388	273	11429	286	11562	0
5	11	6	"ymdC"	"STM1148"	3800	47970	90	420	448	120	49	51	12	100	100	0	6823	7142	1927	55	70	60	100	100	0	0.055	0.056	0.055	0.056	1.137	0.055	0.967	52	378	7139	7486	-4.189	371	6768	399	7087	0
5	12	6	"ycfN"	"STM1208"	3990	47960	90	357	400	134	48	50	12	100	100	0	5060	5848	2302	55	59	40	100	100	0	0.062	0.061	0.061	0.061	1.175	0.059	0.964	52	392	5314	6145	-4.018	309	5005	352	5793	0
5	13	6	"mopA"	"STM4330"	4160	47970	100	65535	57038	16591	50	52	13	100	100	65	13770	11981	4016	55	55	8	100	100	0	4.775	4.778	4.688	5.173	1.412	4.729	0.987	80	461	79200	68914	2.255	65485	13715	56988	11926	0
5	14	6	"rstA"	"STM1475"	4340	47970	90	1809	1959	539	50	51	12	100	100	0	12796	13082	2382	55	55	9	100	100	0	0.138	0.147	0.136	0.145	1.228	0.142	0.925	52	386	14500	14936	-2.857	1759	12741	1909	13027	0
5	15	6	"speG"	"STM1502"	4520	47970	100	2237	2028	710	50	52	12	100	100	0	10551	9549	3222	53	54	9	100	100	0	0.208	0.208	0.208	0.204	1.269	0.209	0.988	80	452	12685	11474	-2.263	2187	10498	1978	9496	0
5	16	6	"smf"	"STM3405"	4700	47970	100	860	834	308	52	53	13	100	100	0	17706	16348	5967	53	54	8	100	100	0	0.046	0.048	0.047	0.047	1.219	0.048	0.983	80	442	18461	17077	-4.449	808	17653	782	16295	0
5	17	6	"rplO"	"STM3421"	4880	47970	100	20317	17788	6720	53	54	13	100	100	0	3956	3492	1290	54	55	10	100	100	0	5.193	5.159	5.152	5.247	1.285	5.196	0.989	80	438	24166	21173	2.377	20264	3902	17735	3438	0
5	18	6	"yheL"	"STM3449"	5040	47970	90	1100	1073	256	53	54	13	100	100	0	4463	4282	1114	55	58	24	100	100	0	0.238	0.241	0.238	0.244	1.170	0.238	0.978	52	370	5455	5247	-2.074	1047	4408	1020	4227	0
5	19	6	""	"STM3601"	5230	47970	100	223	218	63	53	54	13	97	96	0	13081	13022	4497	55	58	22	100	100	0	0.013	0.013	0.013	0.013	1.210	0.012	0.933	80	470	13196	13132	-6.260	170	13026	165	12967	0
5	20	6	"yhjK"	"STM3615"	5410	47970	100	666	611	203	53	54	13	100	98	0	28534	25696	8338	56	56	9	100	100	0	0.022	0.022	0.022	0.021	1.172	0.022	0.981	80	452	29091	26198	-5.538	613	28478	558	25640	0
5	21	6	"yhjS"	"STM3622"	5590	47970	100	1111	1042	259	54	55	12	100	100	0	31184	29162	6139	55	56	9	100	100	0	0.034	0.034	0.034	0.033	1.173	0.034	0.982	80	440	32186	30095	-4.880	1057	31129	988	29107	0
5	22	6	""	"STM3631"	5760	47970	100	400	396	111	55	56	13	98	97	0	31109	28523	7570	54	56	9	100	100	0	0.011	0.012	0.012	0.013	1.195	0.012	0.936	80	420	31400	28810	-6.492	345	31055	341	28469	0
5	23	6	"yiaF"	"STM3647"	5940	47970	100	2482	2564	1014	55	56	13	100	100	0	10901	11313	4331	54	56	9	100	100	0	0.224	0.223	0.224	0.223	1.178	0.223	0.987	80	450	13274	13768	-2.160	2427	10847	2509	11259	0
5	24	6	"glyS"	"STM3655"	6120	47970	100	7038	6367	1778	55	57	14	100	100	0	34914	31465	7893	56	56	10	100	100	0	0.200	0.201	0.203	0.194	1.248	0.202	0.987	80	464	41841	37721	-2.320	6983	34858	6312	31409	0
5	1	7	""	"STM3834"	2010	48170	90	321	315	77	50	52	14	100	100	0	18363	17333	4590	54	87	410	100	100	0	0.015	0.015	0.015	0.016	1.261	0.015	0.950	52	399	18580	17544	-6.078	271	18309	265	17279	0
5	2	7	"yidC"	"STM3842"	2200	48160	90	1302	1470	712	49	50	13	100	100	0	4804	5432	2286	53	85	410	100	100	0	0.264	0.264	0.260	0.257	1.175	0.269	0.965	52	395	6004	6800	-1.923	1253	4751	1421	5379	0
5	3	7	""	"STM3845"	2380	48160	90	359	351	68	49	50	11	100	100	0	20044	19204	3545	54	55	12	100	100	0	0.016	0.016	0.016	0.016	1.196	0.016	0.958	52	396	20300	19452	-6.011	310	19990	302	19150	0
5	4	7	"phoU"	"STM3853"	2560	48160	90	3032	3053	800	49	50	12	100	100	0	9442	9603	2303	54	55	12	100	100	0	0.318	0.315	0.312	0.313	1.108	0.311	0.974	52	379	12371	12553	-1.654	2983	9388	3004	9549	0
5	5	7	"pstS"	"STM3857"	2720	48160	90	25177	22845	6426	50	106	514	100	100	0	14430	13391	3914	55	103	517	100	100	0	1.748	1.709	1.718	1.731	1.240	1.702	0.982	52	386	39502	36131	0.806	25127	14375	22795	13336	0
5	6	7	"atpA"	"STM3867"	2910	48160	90	17722	17411	2127	52	106	506	100	100	0	21922	21144	3047	54	107	521	100	100	0	0.808	0.823	0.818	0.827	1.089	0.812	0.982	52	394	39538	38449	-0.308	17670	21868	17359	21090	0
5	7	7	"aceE"	"STM0152"	3090	48160	100	19903	19422	5999	52	57	35	100	100	0	25484	24274	7331	52	60	99	100	100	0	0.781	0.800	0.797	0.817	1.311	0.798	0.979	80	452	45283	43592	-0.357	19851	25432	19370	24222	0
5	8	7	""	"STM0159"	3270	48150	90	386	392	72	49	50	12	100	100	0	13921	13964	2352	53	55	12	100	100	0	0.024	0.025	0.025	0.024	1.177	0.024	0.954	52	389	14205	14254	-5.363	337	13868	343	13911	0
5	9	7	"cueO"	"STM0168"	3450	48160	80	238	260	89	47	48	11	100	100	0	7627	7946	2679	54	55	12	100	100	0	0.025	0.027	0.026	0.026	1.209	0.027	0.943	52	334	7764	8105	-5.309	191	7573	213	7892	0
5	10	7	"yadH"	"STM0173"	3620	48150	90	520	519	167	46	48	11	100	100	0	10218	9978	3257	53	59	50	100	100	0	0.047	0.048	0.047	0.048	1.227	0.046	0.962	52	359	10639	10398	-4.423	474	10165	473	9925	0
5	11	7	"stiA"	"STM0177"	3800	48160	80	96	108	45	46	49	13	96	82	0	5196	6339	3861	54	60	54	100	100	0	0.010	0.010	0.013	0.014	1.279	0.010	0.782	52	334	5192	6347	-6.684	50	5142	62	6285	0
5	12	7	"folK"	"STM0183"	3980	48150	90	353	382	152	47	48	11	100	100	0	6188	6483	2592	53	57	29	100	100	0	0.050	0.052	0.050	0.052	1.176	0.051	0.958	52	414	6441	6765	-4.325	306	6135	335	6430	0
5	13	7	""	"STM1585"	4170	48160	90	362	442	296	49	50	13	100	100	0	3472	4466	3386	53	56	24	100	100	0	0.092	0.089	0.090	0.088	1.297	0.086	0.938	52	388	3732	4806	-3.449	313	3419	393	4413	0
5	14	7	"srfA"	"STM1593"	4340	48150	90	504	507	143	49	62	133	100	90	0	6959	6930	1965	52	89	381	100	100	0	0.066	0.067	0.066	0.066	1.148	0.067	0.698	52	373	7362	7336	-3.924	455	6907	458	6878	0
5	15	7	"ydcR"	"STM1598"	4510	48150	100	320	394	227	50	60	120	96	65	0	6649	8224	5005	53	84	344	98	98	0	0.041	0.042	0.042	0.042	1.289	0.043	0.643	80	460	6866	8515	-4.611	270	6596	344	8171	0
5	16	7	"ydcN"	"STM1605"	4700	48150	90	557	564	121	50	51	11	100	100	0	10572	10519	2342	54	56	26	100	100	0	0.048	0.049	0.049	0.049	1.120	0.049	0.965	52	389	11025	10979	-4.375	507	10518	514	10465	0
5	17	7	""	"STM1613"	4880	48160	90	82	86	18	52	52	12	88	71	0	4401	4290	885	54	56	17	100	100	0	0.007	0.008	0.013	0.013	1.207	0.008	0.531	52	374	4377	4270	-7.179	30	4347	34	4236	0
5	18	7	""	"STM1620"	5040	48150	90	236	265	72	52	53	12	100	100	0	16064	16603	4734	55	57	29	100	100	0	0.011	0.013	0.013	0.013	1.159	0.013	0.946	52	380	16193	16761	-6.443	184	16009	213	16548	0
5	19	7	""	"STM1786"	5220	48150	90	141	147	34	53	54	13	100	98	0	15046	14745	2565	56	60	32	100	100	0	0.006	0.006	0.011	0.011	1.000	0.006	0.813	52	382	15078	14783	-7.412	88	14990	94	14689	0
5	20	7	"treA"	"STM1796"	5400	48150	90	676	680	105	53	57	31	100	100	0	27966	27925	3544	56	78	201	100	100	0	0.022	0.022	0.023	0.022	1.137	0.022	0.960	52	395	28533	28496	-5.485	623	27910	627	27869	0
5	21	7	"fadR"	"STM1805"	5590	48150	90	1437	1465	258	53	57	31	100	100	0	12988	13257	1965	55	77	205	100	100	0	0.107	0.107	0.107	0.106	1.099	0.106	0.968	52	379	14317	14614	-3.224	1384	12933	1412	13202	0
5	22	7	"ycgL"	"STM1813"	5760	48150	100	694	741	420	54	56	13	100	100	0	4189	4344	2417	54	54	8	100	100	0	0.155	0.160	0.158	0.160	1.284	0.160	0.948	80	442	4775	4977	-2.692	640	4135	687	4290	0
5	23	7	""	"STM1827"	5940	48150	100	439	433	104	54	55	14	100	100	0	27123	27524	7326	54	54	8	100	100	0	0.014	0.014	0.014	0.014	1.229	0.013	0.954	80	442	27454	27849	-6.136	385	27069	379	27470	0
5	24	7	"manZ"	"STM1832"	6120	48150	100	5774	5259	2264	55	56	13	100	100	0	16719	15781	6964	54	55	8	100	100	0	0.343	0.331	0.339	0.329	1.347	0.326	0.970	80	464	22384	20931	-1.543	5719	16665	5204	15727	0
5	1	8	""	"STM2357"	2020	48340	80	355	354	106	49	50	11	100	100	0	9964	9672	3002	52	52	8	100	100	0	0.031	0.032	0.032	0.031	1.161	0.032	0.965	52	320	10218	9925	-5.018	306	9912	305	9620	0
5	2	8	""	"STM2361"	2190	48340	90	241	256	63	48	49	12	100	100	0	13540	13407	3491	53	76	196	100	100	0	0.014	0.016	0.015	0.015	1.209	0.015	0.943	52	388	13680	13562	-6.127	193	13487	208	13354	0
5	3	8	"dedA"	"STM2367"	2370	48340	90	1006	1001	206	48	51	17	100	100	0	9281	9299	1940	52	83	205	100	100	0	0.104	0.103	0.103	0.103	1.090	0.101	0.985	52	396	10187	10200	-3.268	958	9229	953	9247	0
5	4	8	""	"STM2376"	2550	48330	90	200	199	48	48	51	17	100	100	0	11746	11345	2146	53	66	88	100	100	0	0.013	0.013	0.014	0.014	1.223	0.013	0.873	52	401	11845	11443	-6.265	152	11693	151	11292	0
5	5	8	"yfcL"	"STM2380"	2740	48330	90	231	254	78	48	49	11	100	100	0	3784	4087	1273	52	57	46	100	100	0	0.049	0.051	0.050	0.050	1.174	0.051	0.945	52	389	3915	4241	-4.350	183	3732	206	4035	0
5	6	8	"yfcY"	"STM2389"	2910	48340	80	222	236	81	51	52	13	100	100	0	13984	14016	4181	53	54	10	100	100	0	0.012	0.013	0.013	0.013	1.167	0.014	0.938	52	334	14102	14148	-6.348	171	13931	185	13963	0
5	7	8	""	"STM2594"	3100	48330	90	169	165	42	52	54	15	100	100	0	8315	8245	2671	53	54	9	100	100	0	0.014	0.014	0.014	0.014	1.228	0.013	0.877	52	379	8379	8305	-6.142	117	8262	113	8192	0
5	8	8	""	"STM2598"	3270	48330	90	182	182	44	49	49	11	100	100	0	10066	10453	2245	53	53	7	100	100	0	0.013	0.013	0.014	0.014	1.166	0.013	0.909	52	381	10146	10533	-6.234	133	10013	133	10400	0
5	9	8	""	"STM2603"	3440	48340	90	97	100	27	46	48	11	100	92	0	4596	5038	2050	53	60	62	100	100	0	0.011	0.011	0.013	0.013	1.226	0.010	0.773	52	379	4594	5039	-6.477	51	4543	54	4985	0
5	10	8	""	"STM2607"	3630	48330	90	71	82	44	46	48	11	78	53	0	2324	3409	3326	52	59	61	100	100	0	0.011	0.011	0.015	0.016	1.330	0.011	0.714	52	386	2297	3393	-6.506	25	2272	36	3357	0
5	11	8	""	"STM1028"	3790	48330	90	163	173	66	47	49	13	100	100	0	9479	10236	5087	54	95	334	100	100	0	0.012	0.012	0.013	0.013	1.159	0.013	0.914	52	379	9541	10308	-6.344	116	9425	126	10182	0
5	12	8	""	"STM2617"	3990	48340	90	168	174	41	48	49	11	100	100	0	15285	14779	1888	53	55	10	100	100	0	0.008	0.009	0.012	0.012	1.181	0.008	0.873	52	394	15352	14852	-6.988	120	15232	126	14726	0
5	13	8	"yrbD"	"STM3311"	4160	48330	90	1751	1733	307	48	49	11	100	100	0	12456	12275	2061	54	55	8	100	100	0	0.137	0.138	0.137	0.137	1.070	0.136	0.984	52	374	14105	13906	-2.864	1703	12402	1685	12221	0
5	14	8	"yhbN"	"STM3318"	4330	48330	90	1801	1734	365	49	50	13	100	100	0	10495	10043	2014	54	57	30	100	100	0	0.168	0.169	0.168	0.168	1.092	0.166	0.987	52	388	12193	11674	-2.575	1752	10441	1685	9989	0
5	15	8	""	"STM3333"	4520	48340	100	784	748	188	49	51	13	100	100	0	22943	21863	5425	53	56	28	100	100	0	0.032	0.032	0.032	0.032	1.206	0.032	0.981	80	437	23625	22509	-4.961	735	22890	699	21810	0
5	16	8	"sspA"	"STM3342"	4680	48330	90	5423	5655	1577	52	61	86	100	100	0	9926	10310	2513	55	71	149	100	100	0	0.544	0.546	0.548	0.543	1.125	0.547	0.980	52	364	15242	15858	-0.878	5371	9871	5603	10255	0
5	17	8	"yhcM"	"STM3346"	4860	48330	90	1283	1339	231	52	71	110	100	100	0	17463	18839	3794	56	188	940	100	100	0	0.071	0.069	0.069	0.069	1.100	0.068	0.979	52	382	18638	20070	-3.822	1231	17407	1287	18783	0
5	18	8	""	"STM3356"	5040	48330	90	106	110	26	51	60	73	25	0	0	6783	6788	1677	55	161	903	100	100	0	0.008	0.009	0.012	0.012	1.107	0.009	0.744	52	389	6783	6792	-6.935	55	6728	59	6733	0
5	19	8	""	"STM0761"	5230	48330	100	295	283	88	52	54	13	97	97	0	12445	11433	3843	54	55	13	100	100	0	0.020	0.020	0.020	0.020	1.206	0.020	0.955	80	460	12634	11610	-5.672	243	12391	231	11379	0
5	20	8	""	"STM0765"	5400	48330	90	106	108	25	52	54	12	96	90	0	24494	24159	2577	55	56	12	100	100	0	0.002	0.002	0.000	0.000	1.000	0.002	0.674	52	365	24493	24160	-8.822	54	24439	56	24104	0
5	21	8	"galM"	"STM0773"	5570	48330	90	2212	2164	299	54	67	95	100	100	0	21179	20751	3157	56	171	907	100	100	0	0.102	0.102	0.102	0.102	1.092	0.105	0.981	52	382	23281	22805	-3.291	2158	21123	2110	20695	0
5	22	8	"modA"	"STM0781"	5750	48330	90	2556	2744	750	54	73	112	100	100	0	14399	15563	3759	56	198	939	100	100	0	0.174	0.173	0.174	0.172	1.083	0.174	0.989	52	389	16845	18197	-2.519	2502	14343	2690	15507	0
5	23	8	"hutI"	"STM0787"	5940	48340	100	865	840	222	53	61	60	100	98	0	19753	18899	4616	54	92	346	100	100	0	0.041	0.042	0.042	0.041	1.156	0.042	0.981	80	449	20511	19632	-4.600	812	19699	787	18845	0
5	24	8	"hutU"	"STM0790"	6110	48320	90	211	213	44	53	55	14	100	100	0	12603	12291	2670	54	56	9	100	100	0	0.013	0.013	0.013	0.013	1.178	0.013	0.921	52	371	12707	12397	-6.312	158	12549	160	12237	0
5	1	9	""	"STM0902"	2020	48520	90	62	62	15	49	50	11	55	21	0	26312	26777	5215	53	55	24	100	100	0	0.000	0.000	0.000	0.000	1.000	0.000	0.140	52	402	26272	26737	Error	13	26259	13	26724	0
5	2	9	""	"STM0906"	2200	48520	90	72	77	25	48	49	13	67	46	0	5764	6237	2863	53	56	25	100	100	0	0.004	0.005	0.013	0.013	1.153	0.005	0.543	52	381	5735	6213	-7.895	24	5711	29	6184	0
5	3	9	""	"STM0912"	2370	48520	90	95	93	19	48	49	11	98	88	0	27803	26977	5870	53	78	203	100	100	0	0.002	0.002	0.000	0.000	1.000	0.002	0.634	52	389	27797	26969	-9.206	47	27750	45	26924	0
5	4	9	""	"STM0917"	2550	48520	90	58	61	14	47	48	11	46	21	0	6423	7012	2469	53	78	201	100	100	0	0.002	0.002	0.000	0.000	1.000	0.002	0.166	52	395	6381	6973	-9.178	11	6370	14	6959	0
5	5	9	""	"STM0921"	2730	48510	90	56	61	16	46	48	12	46	23	0	9550	9682	3110	54	100	387	100	100	0	0.001	0.002	0.000	0.000	1.000	0.002	0.245	52	396	9506	9643	-9.891	10	9496	15	9628	0
5	6	9	""	"STM0925"	2910	48520	80	54	52	14	50	53	14	17	5	0	1467	1484	636	54	84	246	100	96	0	0.003	0.001	0.015	0.016	1.740	0.003	0.022	52	328	1417	1432	-8.465	4	1413	2	1430	0
5	7	9	""	"STM4205"	3080	48510	90	363	370	93	50	53	16	100	100	0	18598	18357	4898	53	125	583	100	100	0	0.017	0.017	0.017	0.017	1.197	0.017	0.959	52	390	18858	18624	-5.889	313	18545	320	18304	0
5	8	9	""	"STM4209"	3260	48510	90	70	72	17	48	50	14	63	32	0	2874	2699	713	54	130	585	100	98	0	0.008	0.009	0.014	0.015	1.416	0.008	0.332	52	388	2842	2669	-7.002	22	2820	24	2645	0
5	9	9	""	"STM4213"	3440	48510	100	345	329	83	48	50	13	100	100	0	27754	25091	7047	53	60	54	100	100	0	0.011	0.011	0.012	0.013	1.350	0.011	0.950	80	462	27998	25319	-6.543	297	27701	281	25038	0
5	10	9	""	"STM4218"	3620	48510	90	71	73	21	47	49	12	76	46	0	4400	5412	3256	54	56	15	100	100	0	0.006	0.005	0.013	0.013	1.268	0.004	0.474	52	388	4370	5384	-7.501	24	4346	26	5358	0
5	11	9	"yjbF"	"STM4223"	3800	48510	90	105	121	48	47	48	11	100	98	0	5359	6778	4319	54	57	17	100	100	0	0.011	0.011	0.013	0.013	1.214	0.010	0.838	52	396	5363	6798	-6.515	58	5305	74	6724	0
5	12	9	"yjbN"	"STM4243"	3980	48510	90	257	265	65	49	49	11	100	100	0	4621	4678	1035	55	56	13	100	100	0	0.046	0.047	0.045	0.046	1.174	0.046	0.931	52	373	4774	4839	-4.456	208	4566	216	4623	0
5	13	9	""	"STM1009"	4150	48510	90	252	240	48	48	49	11	100	100	0	46651	44410	11736	55	193	1238	100	100	0	0.004	0.004	0.012	0.012	1.000	0.004	0.942	52	387	46800	44547	-7.835	204	46596	192	44355	100
5	14	9	""	"STM1866"	4340	48510	90	147	150	39	48	49	11	100	100	0	1965	2113	702	53	134	753	100	84	0	0.052	0.050	0.048	0.049	1.322	0.047	0.864	52	378	2011	2162	-4.272	99	1912	102	2060	0
5	15	9	"hisP"	"STM2351"	4510	48510	100	662	636	202	50	51	12	100	100	0	15306	14387	4619	53	54	8	100	100	0	0.040	0.041	0.041	0.042	1.275	0.041	0.974	80	420	15865	14920	-4.639	612	15253	586	14334	0
5	16	9	"flgL"	"STM1184"	4690	48510	100	3746	3485	1103	52	52	12	100	100	0	14936	13916	4492	54	55	9	100	100	0	0.248	0.248	0.250	0.255	1.280	0.244	0.982	80	442	18576	17295	-2.010	3694	14882	3433	13862	0
5	17	9	"nrdA"	"STM2277"	4860	48500	90	5662	5479	983	52	61	63	100	100	0	24483	23738	4949	55	120	546	100	100	0	0.230	0.229	0.227	0.231	1.099	0.223	0.982	52	378	30038	29110	-2.122	5610	24428	5427	23683	0
5	18	9	"envF"	"STM1240"	5050	48510	100	690	616	203	51	59	57	97	95	0	14311	13086	4143	55	107	494	100	98	0	0.045	0.043	0.044	0.042	1.339	0.043	0.968	80	461	14895	13596	-4.480	639	14256	565	13031	0
5	19	9	"nrfA"	"STM4277"	5220	48500	90	160	158	37	52	53	13	100	100	0	18460	20035	4580	55	105	500	100	100	0	0.006	0.005	0.000	0.000	1.000	0.005	0.862	52	370	18513	20086	-7.413	108	18405	106	19980	0
5	20	9	"araH"	"STM1931"	5410	48500	90	108	141	100	52	54	13	90	82	0	2683	5002	5321	54	70	163	100	100	0	0.021	0.018	0.018	0.019	1.429	0.017	0.877	52	380	2685	5037	-5.553	56	2629	89	4948	0
5	21	9	"yecM"	"STM1908"	5580	48510	100	334	362	231	52	55	17	98	95	0	9781	10216	6539	54	65	228	98	97	0	0.029	0.031	0.030	0.030	1.419	0.031	0.956	80	442	10009	10472	-5.108	282	9727	310	10162	0
5	22	9	"yecO"	"STM1905"	5750	48510	90	833	854	180	52	55	13	100	100	0	13285	13448	2799	55	70	124	100	100	0	0.059	0.060	0.060	0.060	1.104	0.059	0.975	52	373	14011	14195	-4.082	781	13230	802	13393	0
5	23	9	""	"STM1669"	5940	48510	100	371	365	87	55	57	14	98	98	0	38176	36005	7822	54	68	116	100	100	0	0.008	0.009	0.011	0.012	1.429	0.009	0.946	80	426	38438	36261	-6.915	316	38122	310	35951	0
5	24	9	"yicM"	"STM3776"	6100	48500	90	904	945	195	54	58	28	100	100	0	21410	21425	4613	54	184	959	100	100	0	0.040	0.042	0.041	0.042	1.129	0.040	0.969	52	376	22206	22262	-4.651	850	21356	891	21371	0
5	1	10	"yafK"	"STM0312"	2020	48700	90	553	554	134	50	51	12	100	100	0	7468	7365	1880	53	55	22	100	100	0	0.068	0.069	0.068	0.069	1.132	0.068	0.979	52	387	7918	7816	-3.882	503	7415	504	7312	0
5	2	10	"proB"	"STM0321"	2190	48690	90	2476	2426	724	49	61	86	100	100	0	18185	17622	5155	52	130	632	100	100	0	0.134	0.135	0.135	0.136	1.113	0.134	0.988	52	388	20560	19947	-2.901	2427	18133	2377	17570	0
5	3	10	""	"STM0327"	2390	48700	90	102	107	33	49	50	11	98	90	0	2411	2693	1017	53	55	21	100	100	0	0.022	0.022	0.021	0.022	1.430	0.022	0.756	52	387	2411	2698	-5.475	53	2358	58	2640	0
5	4	10	""	"STM0332"	2560	48700	100	124	122	44	48	49	12	88	85	0	9532	8455	4020	52	52	7	100	100	0	0.008	0.009	0.011	0.012	1.248	0.009	0.883	80	430	9556	8477	-6.963	76	9480	74	8403	0
5	5	10	""	"STM1047"	2730	48700	100	191	192	71	47	49	11	97	96	0	12770	11949	4487	53	53	8	100	100	0	0.011	0.012	0.013	0.013	1.249	0.012	0.919	80	448	12861	12041	-6.465	144	12717	145	11896	0
5	6	10	"pepN"	"STM1057"	2900	48690	90	1091	1060	187	51	55	29	100	100	0	9921	9683	1730	55	82	239	100	100	0	0.105	0.105	0.104	0.105	1.085	0.103	0.984	52	379	10906	10637	-3.246	1040	9866	1009	9628	0
5	7	10	"yeaO"	"STM1277"	3090	48690	90	327	335	91	48	51	27	100	100	0	2374	2338	617	53	75	227	100	100	0	0.120	0.126	0.125	0.124	1.206	0.126	0.957	52	386	2600	2572	-3.056	279	2321	287	2285	0
5	8	10	"mipA"	"STM1286"	3250	48690	90	8166	7266	2532	49	92	330	100	98	0	12233	10925	3707	53	122	516	100	100	0	0.666	0.664	0.663	0.658	1.218	0.656	0.988	52	387	20297	18089	-0.585	8117	12180	7217	10872	0
5	9	10	"gapA"	"STM1290"	3440	48690	90	17798	17546	2737	50	97	339	100	100	0	8621	8371	1101	54	114	493	100	100	0	2.072	2.104	2.098	2.096	1.060	2.097	0.988	52	394	26315	25813	1.051	17748	8567	17496	8317	0
5	10	10	"topB"	"STM1298"	3620	48690	90	1663	1695	262	50	67	143	100	100	0	18140	18537	2344	54	122	583	100	100	0	0.089	0.089	0.089	0.089	1.085	0.089	0.983	52	396	19699	20128	-3.487	1613	18086	1645	18483	0
5	11	10	"astB"	"STM1306"	3800	48690	90	197	206	49	48	55	52	100	88	0	17127	17407	3211	55	120	580	100	100	0	0.009	0.009	0.012	0.012	1.085	0.009	0.903	52	394	17221	17510	-6.840	149	17072	158	17352	100
5	12	10	"celF"	"STM1316"	3980	48690	100	798	744	223	49	50	12	98	97	0	19491	17826	5116	54	61	90	100	100	0	0.039	0.039	0.039	0.038	1.264	0.039	0.981	80	472	20186	18467	-4.698	749	19437	695	17772	0
5	13	10	"rfbX"	"STM2088"	4160	48680	90	703	699	137	50	51	12	100	100	0	15633	14957	2977	54	65	191	100	100	0	0.042	0.044	0.044	0.044	1.106	0.043	0.979	52	381	16232	15552	-4.576	653	15579	649	14903	0
5	14	10	"rfbB"	"STM2097"	4340	48690	100	3653	3355	856	49	50	11	100	100	0	18655	17154	4407	53	54	11	100	100	0	0.194	0.193	0.195	0.194	1.135	0.192	0.988	80	450	22206	20407	-2.368	3604	18602	3306	17101	0
5	15	10	"wcaD"	"STM2112"	4510	48690	100	154	153	39	50	51	12	95	92	0	21810	19792	5965	53	54	8	100	100	0	0.005	0.005	0.000	0.000	1.000	0.005	0.893	80	430	21861	19842	-7.709	104	21757	103	19739	0
5	16	10	"wza"	"STM2118"	4690	48690	100	107	110	34	51	51	12	93	83	0	14335	13462	5085	53	54	8	100	100	0	0.004	0.004	0.012	0.017	1.909	0.004	0.769	80	442	14338	13468	-7.995	56	14282	59	13409	0
5	17	10	"yegD"	"STM2125"	4860	48690	90	193	190	38	51	53	13	100	100	0	10811	10321	1751	55	56	16	100	100	0	0.013	0.014	0.014	0.014	1.174	0.014	0.917	52	379	10898	10405	-6.243	142	10756	139	10266	0
5	18	10	""	"STM2135"	5050	48690	100	371	351	97	51	53	13	100	100	0	23191	21116	5838	54	56	16	100	100	0	0.014	0.014	0.015	0.014	1.171	0.014	0.963	80	470	23457	21362	-6.176	320	23137	300	21062	0
5	19	10	""	"STM4057"	5230	48680	90	225	269	185	50	52	12	100	100	0	2294	3129	2861	56	64	92	100	100	0	0.078	0.071	0.070	0.072	1.268	0.067	0.921	52	369	2413	3292	-3.677	175	2238	219	3073	0
5	20	10	""	"STM4066"	5390	48690	100	264	264	77	51	52	12	98	98	0	14488	14385	4160	54	63	85	100	100	0	0.015	0.015	0.015	0.015	1.204	0.015	0.931	80	450	14647	14544	-6.082	213	14434	213	14331	0
5	21	10	"ydeZ"	"STM4076"	5580	48690	100	161	164	39	52	54	12	100	98	0	16502	16185	3759	54	56	17	100	100	0	0.007	0.007	0.012	0.012	1.095	0.007	0.882	80	442	16557	16243	-7.237	109	16448	112	16131	0
5	22	10	"glpX"	"STM4085"	5760	48690	100	704	697	188	52	54	12	100	100	0	13643	12916	3350	54	55	9	100	100	0	0.048	0.050	0.050	0.050	1.125	0.050	0.976	80	430	14241	13507	-4.381	652	13589	645	12862	0
5	23	10	"menA"	"STM4090"	5930	48690	100	771	734	228	56	57	13	100	98	0	9073	8950	2733	54	54	8	100	100	0	0.079	0.076	0.077	0.074	1.275	0.076	0.980	80	420	9734	9574	-3.657	715	9019	678	8896	0
5	24	10	"metB"	"STM4100"	6100	48680	90	3191	3506	1049	55	83	197	100	100	0	19339	20619	5690	55	232	1328	100	100	0	0.163	0.168	0.165	0.167	1.088	0.167	0.983	52	386	22420	24015	-2.620	3136	19284	3451	20564	0
5	1	11	""	"STM2986"	2020	48880	100	287	278	97	50	51	12	100	98	0	14366	13297	5643	52	53	8	100	100	0	0.017	0.017	0.017	0.018	1.336	0.017	0.963	80	476	14551	13473	-5.916	237	14314	228	13245	0
5	2	11	"recD"	"STM2993"	2200	48870	90	516	496	108	48	50	11	100	100	0	15540	14564	3083	53	55	16	100	100	0	0.030	0.031	0.030	0.031	1.156	0.030	0.973	52	389	15955	14959	-5.048	468	15487	448	14511	0
5	3	11	"ygdQ"	"STM3006"	2380	48880	90	883	894	207	49	50	12	100	100	0	13525	13430	2302	53	54	14	100	100	0	0.062	0.063	0.061	0.062	1.140	0.064	0.979	52	373	14306	14222	-4.014	834	13472	845	13377	0
5	4	11	"araE"	"STM3016"	2550	48870	90	351	347	73	48	49	13	100	100	0	21843	21442	4704	53	68	112	100	100	0	0.014	0.014	0.014	0.014	1.120	0.014	0.967	52	379	22093	21688	-6.168	303	21790	299	21389	0
5	5	11	"yohM"	"STM3024"	2740	48880	90	403	412	70	49	50	11	100	100	0	15559	15309	2256	55	64	84	100	100	0	0.023	0.024	0.023	0.024	1.153	0.023	0.969	52	372	15858	15617	-5.453	354	15504	363	15254	0
5	6	11	"stdA"	"STM3029"	2900	48870	90	133	137	31	52	53	13	100	100	0	14946	13972	2759	54	103	390	100	100	0	0.005	0.006	0.011	0.012	1.187	0.005	0.751	52	380	14973	14003	-7.522	81	14892	85	13918	0
5	7	11	""	"STM2691"	3080	48870	90	98	97	29	47	49	12	92	82	0	7696	7418	2312	53	100	380	100	100	0	0.007	0.007	0.012	0.012	1.113	0.007	0.670	52	395	7694	7415	-7.227	51	7643	50	7365	0
5	8	11	""	"STM2698"	3270	48870	90	52	53	10	48	49	11	32	3	0	398	392	153	52	55	25	100	100	0	0.012	0.015	0.039	0.047	1.913	0.011	0.021	52	388	350	345	-6.435	4	346	5	340	0
5	9	11	""	"STM2705"	3440	48870	90	84	89	23	48	49	11	94	78	0	8253	8338	2452	52	54	26	100	100	0	0.004	0.005	0.010	0.010	1.000	0.005	0.694	52	373	8237	8327	-7.832	36	8201	41	8286	0
5	10	11	"yjfY"	"STM4389"	3620	48880	100	140	141	51	47	49	11	95	91	0	2186	2164	913	52	55	24	98	98	0	0.044	0.045	0.044	0.043	1.417	0.045	0.888	80	467	2227	2206	-4.520	93	2134	94	2112	0
5	11	11	"thrL"	"STM0001"	3820	48870	60	64	126	172	47	48	11	65	40	0	118	425	733	54	57	14	93	93	0	0.266	0.213	0.221	0.229	1.854	0.218	0.867	32	176	81	450	-1.913	17	64	79	371	0
5	12	11	""	"STM0270"	3990	48870	90	150	152	42	48	49	11	100	100	0	8224	8188	2089	52	59	76	100	100	0	0.012	0.013	0.013	0.013	1.174	0.013	0.902	52	383	8274	8240	-6.324	102	8172	104	8136	0
5	13	11	""	"STM0538"	4160	48870	80	114	115	29	49	50	11	98	98	0	3602	3519	640	53	53	7	100	100	0	0.018	0.019	0.019	0.019	1.387	0.019	0.762	52	322	3614	3532	-5.771	65	3549	66	3466	0
5	14	11	""	"STM0554"	4330	48870	90	96	102	21	48	50	13	100	92	0	3791	3740	593	52	57	34	100	100	0	0.013	0.015	0.015	0.016	1.304	0.014	0.711	52	371	3787	3742	-6.283	48	3739	54	3688	0
5	15	11	""	"STM0567"	4520	48870	90	312	315	106	49	51	13	100	100	0	3882	3869	1322	53	57	35	100	100	0	0.069	0.070	0.068	0.068	1.181	0.071	0.965	52	363	4092	4082	-3.864	263	3829	266	3816	0
5	16	11	""	"STM0575"	4680	48870	90	111	117	30	50	52	14	96	90	0	9364	8824	2058	53	59	43	100	100	0	0.007	0.008	0.012	0.012	1.150	0.007	0.746	52	372	9372	8838	-7.254	61	9311	67	8771	0
5	17	11	""	"STM0580"	4870	48860	90	682	662	146	50	52	13	100	100	0	10155	9620	2173	54	58	36	100	100	0	0.063	0.064	0.064	0.064	1.114	0.063	0.982	52	395	10733	10178	-3.998	632	10101	612	9566	0
5	18	11	"ybdZ"	"STM0587"	5050	48870	90	650	651	205	50	52	13	100	100	0	858	870	269	51	53	11	100	100	0	0.743	0.734	0.730	0.725	1.177	0.741	0.978	52	381	1407	1420	-0.428	600	807	601	819	0
5	19	11	""	"STM2244"	5230	48870	90	62	62	12	49	51	11	55	19	0	1489	1473	498	52	53	10	100	100	0	0.009	0.009	0.014	0.015	1.319	0.008	0.163	52	379	1450	1434	-6.788	13	1437	13	1421	0
5	20	11	"yegT"	"STM2142"	5400	48860	90	101	102	24	52	54	13	94	78	0	4818	4536	1167	53	54	7	100	100	0	0.010	0.011	0.013	0.014	1.276	0.011	0.669	52	365	4814	4533	-6.604	49	4765	50	4483	0
5	21	11	"yehU"	"STM2159"	5580	48860	90	262	254	52	51	53	12	100	100	0	12488	11863	2804	54	55	8	100	100	0	0.017	0.017	0.017	0.017	1.171	0.017	0.951	52	372	12645	12012	-5.881	211	12434	203	11809	0
5	22	11	"yohC"	"STM2169"	5760	48860	90	145	153	31	51	53	12	100	100	0	8326	8237	1068	54	54	8	100	100	0	0.011	0.012	0.014	0.014	1.191	0.012	0.839	52	365	8366	8285	-6.459	94	8272	102	8183	0
5	23	11	"yohI"	"STM2174"	5930	48860	90	332	344	97	53	55	12	100	100	0	12854	12692	2948	54	56	23	100	100	0	0.022	0.023	0.023	0.022	1.191	0.023	0.947	52	365	13079	12929	-5.520	279	12800	291	12638	0
5	24	11	"yfhD"	"STM2567"	6110	48860	90	434	424	55	54	57	16	100	100	0	21024	20500	2792	54	56	20	100	100	0	0.018	0.018	0.018	0.018	1.098	0.018	0.974	52	395	21350	20816	-5.786	380	20970	370	20446	0
5	1	12	"hupA"	"STM4170"	2020	49050	90	6162	6268	1641	48	50	11	100	100	0	5367	5426	1363	52	52	7	100	100	0	1.150	1.157	1.163	1.156	1.070	1.159	0.992	52	371	11429	11594	0.202	6114	5315	6220	5374	0
5	2	12	"hupA"	"STM4170"	2190	49050	90	3508	3400	878	49	54	41	100	100	0	2640	2510	694	52	57	38	100	100	0	1.337	1.363	1.365	1.376	1.104	1.349	0.989	52	380	6047	5809	0.419	3459	2588	3351	2458	0
5	3	12	"hilA"	"STM2876"	2380	49050	100	3273	3241	698	49	53	37	100	100	0	22551	22418	4282	52	55	35	100	100	0	0.143	0.143	0.145	0.142	1.115	0.143	0.990	80	460	25723	25558	-2.803	3224	22499	3192	22366	0
5	4	12	"hilA"	"STM2876"	2560	49050	80	796	771	173	49	51	12	100	100	0	5415	5434	1094	52	52	8	100	100	0	0.139	0.134	0.133	0.133	1.110	0.135	0.979	52	322	6110	6104	-2.844	747	5363	722	5382	0
5	5	12	"hilC"	"STM2867"	2730	49050	90	3124	3018	837	51	53	15	100	100	0	11771	11438	3334	53	56	29	100	100	0	0.262	0.261	0.263	0.262	1.124	0.255	0.990	52	373	14791	14352	-1.931	3073	11718	2967	11385	0
5	6	12	"hilC"	"STM2867"	2910	49050	90	3596	3618	840	51	54	16	100	100	0	13508	13648	3324	52	56	31	100	100	0	0.263	0.262	0.264	0.263	1.085	0.259	0.989	52	389	17001	17163	-1.924	3545	13456	3567	13596	100
5	7	12	"hns"	"STM1751"	3090	49040	90	6850	6569	1399	47	51	26	100	100	0	4953	4734	880	51	54	22	100	100	0	1.388	1.393	1.406	1.385	1.067	1.404	0.990	52	373	11705	11205	0.473	6803	4902	6522	4683	0
5	8	12	"hns"	"STM1751"	3260	49050	100	4131	4394	2619	48	50	24	100	100	0	3288	3384	1813	50	52	17	100	98	0	1.261	1.304	1.277	1.296	1.124	1.346	0.988	80	440	7321	7680	0.335	4083	3238	4346	3334	0
5	9	12	"hns"	"STM1751"	3440	49040	90	6415	6604	2335	48	50	15	100	100	0	4647	4604	1472	51	52	11	100	100	0	1.385	1.440	1.429	1.436	1.092	1.448	0.988	52	373	10963	11109	0.470	6367	4596	6556	4553	0
5	10	12	"hilD"	"STM2875"	3630	49040	100	2840	2563	1093	47	49	14	100	100	0	6585	6057	2512	51	52	11	100	100	0	0.427	0.419	0.419	0.415	1.195	0.421	0.991	80	413	9327	8522	-1.226	2793	6534	2516	6006	0
5	11	12	"hilD"	"STM2875"	3800	49050	100	2017	1806	724	47	49	12	100	100	0	4869	4328	1768	51	51	8	100	100	0	0.409	0.411	0.411	0.412	1.173	0.409	0.988	80	440	6788	6036	-1.290	1970	4818	1759	4277	0
5	12	12	"stpA"	"STM2799"	3980	49050	90	1408	1576	835	48	49	11	100	100	0	3765	4062	1967	51	52	8	100	100	0	0.366	0.381	0.368	0.376	1.126	0.385	0.971	52	365	5074	5539	-1.449	1360	3714	1528	4011	0
5	13	12	"csrA"	"STM2826"	4150	49040	90	409	396	138	48	49	12	100	100	0	1276	1206	504	52	54	14	100	100	0	0.295	0.302	0.301	0.309	1.209	0.288	0.966	52	374	1585	1502	-1.762	361	1224	348	1154	0
5	14	12	"dps"	"STM0831"	4340	49040	100	1068	1016	309	49	50	12	100	100	0	5064	4864	1433	52	53	12	100	100	0	0.203	0.201	0.201	0.199	1.148	0.201	0.987	80	438	6031	5779	-2.298	1019	5012	967	4812	0
5	15	12	"dps"	"STM0831"	4510	49040	100	1768	1628	707	49	50	12	100	100	0	8313	7617	3241	52	53	8	100	100	0	0.208	0.209	0.207	0.212	1.171	0.209	0.989	80	430	9980	9144	-2.265	1719	8261	1579	7565	0
5	16	12	"dps"	"STM0831"	4690	49040	90	1523	1455	362	50	52	12	100	100	0	7351	7159	1830	52	53	11	100	100	0	0.202	0.198	0.197	0.198	1.088	0.195	0.987	52	366	8772	8512	-2.309	1473	7299	1405	7107	0
5	17	12	"oxyR"	"STM4125"	4860	49040	90	573	742	504	51	51	12	100	100	0	938	1225	890	52	53	7	100	100	0	0.589	0.589	0.606	0.597	1.227	0.573	0.944	52	380	1408	1864	-0.763	522	886	691	1173	0
5	18	12	"oxyR"	"STM4125"	5040	49040	90	2047	2086	923	51	52	13	100	100	0	3000	3283	1420	53	53	8	100	100	0	0.677	0.630	0.622	0.632	1.159	0.627	0.976	52	381	4943	5265	-0.562	1996	2947	2035	3230	0
5	19	12	"fur"	"STM0693"	5230	49040	100	1485	1311	513	50	52	13	100	100	0	7582	6810	2429	52	53	7	100	100	0	0.191	0.187	0.185	0.179	1.215	0.189	0.983	80	438	8965	8019	-2.392	1435	7530	1261	6758	0
5	20	12	"fur"	"STM0693"	5400	49040	100	1216	1130	339	51	53	14	100	100	0	6175	5754	1807	51	52	7	100	100	0	0.190	0.189	0.189	0.195	1.205	0.187	0.987	80	430	7289	6782	-2.394	1165	6124	1079	5703	0
5	21	12	"envR"	"STM3389"	5580	49040	100	105	101	32	51	53	13	90	76	0	8468	8215	3250	52	54	23	100	100	0	0.006	0.006	0.010	0.012	1.231	0.006	0.687	80	452	8470	8213	-7.284	54	8416	50	8163	0
5	22	12	"envR"	"STM3389"	5770	49040	110	99	101	21	51	53	13	97	90	0	10484	9852	1831	52	53	22	100	100	0	0.005	0.005	0.011	0.011	1.000	0.005	0.661	80	491	10480	9850	-7.764	48	10432	50	9800	0
5	23	12	"envR"	"STM3389"	5940	49040	100	102	99	26	51	54	13	88	77	0	11504	10469	2993	53	54	14	100	100	0	0.004	0.005	0.011	0.011	1.000	0.004	0.642	80	430	11502	10464	-7.811	51	11451	48	10416	0
5	24	12	"arcB"	"STM3328"	6120	49040	100	138	149	64	52	55	13	93	83	0	2056	2128	1122	53	53	9	100	100	0	0.043	0.047	0.044	0.043	1.546	0.047	0.873	80	474	2089	2172	-4.542	86	2003	97	2075	0
5	1	13	"ctrl-10-10ng/ul"	"ctrl-10-10ng/ul"	2010	49230	100	46	47	11	47	49	12	10	5	0	51	53	9	50	50	7	21	10	0	-1.000	0.000	1.343	1.340	3.225	13.995	0.002	80	452	0	3	Error	-1	1	0	3	-50
5	2	13	"ctrl-108-10ng/ul"	"ctrl-108-10ng/ul"	2190	49230	100	47	48	10	49	50	12	11	1	0	53	53	8	50	51	8	16	2	0	-0.667	-0.333	1.400	1.430	2.551	0.029	0.001	80	442	1	2	Error	-2	3	-1	3	-50
5	3	13	"ctrl-Y1-10ng/ul"	"ctrl-Y1-10ng/ul"	2370	49230	100	49	50	11	48	48	11	15	6	0	57	56	8	51	52	7	40	12	0	0.167	0.400	1.033	1.121	3.163	0.001	0.000	80	432	7	7	-2.585	1	6	2	5	-50
5	4	13	"ctrl-Y3-10ng/ul"	"ctrl-Y3-10ng/ul"	2550	49230	100	45	46	10	47	48	11	15	1	0	60	62	11	50	51	7	63	35	0	-0.200	-0.083	0.750	0.891	3.705	13.413	0.000	80	442	8	11	Error	-2	10	-1	12	-50
5	5	13	"ctrl-Y5-10ng/ul"	"ctrl-Y5-10ng/ul"	2730	49230	100	47	50	13	50	51	14	7	1	0	51	53	8	51	51	7	16	6	0	100000.000	0.000	1.500	1.603	2.934	31.879	0.002	80	430	-3	2	16.610	-3	0	0	2	-50
5	6	13	"EMPTY"	"EMPTY"	2900	49230	100	46	47	12	48	50	14	7	2	0	53	53	8	51	51	7	25	7	0	-1.000	-0.500	1.167	1.149	3.719	0.043	0.002	80	430	0	1	Error	-2	2	-1	2	-75
5	7	13	"ctrl-10-50ng/ul"	"ctrl-10-50ng/ul"	3080	49230	100	49	50	14	46	46	10	27	11	0	51	52	7	50	50	7	21	3	0	3.000	2.000	2.000	1.603	2.856	31.057	0.001	80	439	4	6	1.585	3	1	4	2	-50
5	8	13	"ctrl-108-50ng/ul"	"ctrl-108-50ng/ul"	3260	49220	100	47	47	11	47	48	11	15	2	0	52	53	7	49	50	7	25	10	0	0.000	0.000	1.500	1.388	4.020	0.016	0.000	80	420	3	4	Error	0	3	0	4	-50
5	9	13	"ctrl-Y1-50ng/ul"	"ctrl-Y1-50ng/ul"	3440	49220	100	44	46	9	47	48	12	10	0	0	52	53	7	50	51	8	26	1	0	-1.500	-0.333	1.286	1.551	3.114	28.083	0.001	80	461	-1	2	Error	-3	2	-1	3	-50
5	10	13	"ctrl-Y3-50ng/ul"	"ctrl-Y3-50ng/ul"	3620	49220	100	46	48	12	47	47	11	18	8	0	52	52	7	50	50	7	22	6	0	-0.500	0.500	2.667	2.041	3.154	0.037	0.001	80	420	1	3	Error	-1	2	1	2	-50
5	11	13	"ctrl-Y5-50ng/ul"	"ctrl-Y5-50ng/ul"	3790	49220	100	45	46	9	47	48	12	8	2	0	53	52	8	50	50	7	21	5	0	-0.667	-0.500	1.208	1.029	2.995	0.053	0.004	80	408	1	1	Error	-2	3	-1	2	-50
5	12	13	"EMPTY"	"EMPTY"	3970	49220	100	46	46	11	47	48	12	8	2	0	52	51	7	51	51	7	15	3	0	-1.000	100000.000	1.646	1.729	2.726	39.609	0.001	80	432	0	-1	Error	-1	1	-1	0	-75
5	13	13	"ctrl-10-100ng/ul"	"ctrl-10-100ng/ul"	4150	49220	100	47	48	12	48	49	12	16	2	0	52	52	8	51	52	8	20	3	0	-1.000	0.000	1.375	1.431	3.363	0.007	0.000	80	442	0	1	Error	-1	1	0	1	-50
5	14	13	"ctrl-108-100ng/ul"	"ctrl-108-100ng/ul"	4330	49220	100	46	48	12	48	50	12	15	2	0	51	52	7	51	51	7	17	5	0	100000.000	0.000	1.600	1.713	3.295	51.334	0.000	80	432	-2	1	16.610	-2	0	0	1	-50
5	15	13	"ctrl-Y1-100ng/ul"	"ctrl-Y1-100ng/ul"	4510	49220	100	48	50	12	48	50	12	17	5	0	52	52	7	51	51	7	13	2	0	0.000	2.000	1.500	1.565	3.239	52.443	0.000	80	420	1	3	Error	0	1	2	1	-50
5	16	13	"ctrl-Y3-100ng/ul"	"ctrl-Y3-100ng/ul"	4680	49220	100	48	50	11	50	50	11	17	3	0	53	52	7	51	51	7	17	5	0	-1.000	0.000	2.200	1.820	3.471	37.974	0.001	80	440	0	1	Error	-2	2	0	1	-50
5	17	13	"ctrl-Y5-100ng/ul"	"ctrl-Y5-100ng/ul"	4860	49220	100	52	53	12	49	50	11	21	7	0	52	53	9	51	52	7	23	6	0	3.000	2.000	1.500	1.578	2.665	0.004	0.000	80	452	4	6	1.585	3	1	4	2	-50
5	18	13	"EMPTY"	"EMPTY"	5040	49220	100	50	51	13	49	51	13	15	3	0	54	53	8	51	52	7	17	5	0	0.333	1.000	1.286	1.237	2.973	0.019	0.001	80	442	4	4	-1.585	1	3	2	2	-75
5	19	13	"ctrl-10-400ng/ul"	"ctrl-10-400ng/ul"	5220	49220	100	51	56	29	51	52	13	16	2	0	54	54	8	51	52	7	26	6	0	0.000	1.667	2.000	1.851	2.497	0.024	0.003	80	432	3	8	Error	0	3	5	3	-50
5	20	13	"ctrl-108-400ng/ul"	"ctrl-108-400ng/ul"	5400	49220	100	50	51	10	51	52	12	12	1	0	54	54	8	50	51	7	33	7	0	-0.250	0.000	1.208	1.075	3.453	3.458	0.071	80	420	3	4	Error	-1	4	0	4	-50
5	21	13	"ctrl-Y1-400ng/ul"	"ctrl-Y1-400ng/ul"	5570	49220	100	49	52	13	50	52	13	17	7	0	51	51	7	51	52	7	20	0	0	100000.000	100000.000	1.714	1.576	3.039	43.945	0.001	80	420	-1	2	16.610	-1	0	2	0	-50
5	22	13	"ctrl-Y3-400ng/ul"	"ctrl-Y3-400ng/ul"	5750	49220	100	48	51	13	51	53	12	17	6	0	53	53	8	51	51	7	26	7	0	-1.500	0.000	1.056	1.241	3.739	0.057	0.004	80	432	-1	2	Error	-3	2	0	2	-50
5	23	13	"ctrl-Y5-400ng/ul"	"ctrl-Y5-400ng/ul"	5930	49220	100	53	53	12	52	54	14	11	1	0	51	52	7	51	52	7	22	1	0	100000.000	1.000	1.279	1.291	3.129	6.777	0.032	80	432	1	2	16.610	1	0	1	1	-50
5	24	13	"EMPTY"	"EMPTY"	6110	49220	100	52	53	12	53	55	14	12	2	0	52	53	7	51	52	8	16	1	0	-1.000	0.000	2.500	1.976	3.489	49.588	0.000	80	464	0	2	Error	-1	1	0	2	-75
5	1	14	""	"STM4191"	2020	49410	100	58	58	15	49	50	11	43	18	0	473	477	212	51	51	7	100	100	0	0.021	0.021	0.041	0.041	2.260	0.021	0.123	80	488	431	435	-5.551	9	422	9	426	0
5	2	14	""	"STM4520"	2200	49410	100	48	49	13	48	49	12	21	3	0	967	941	394	50	51	7	100	100	0	0.000	0.001	0.021	0.022	1.697	0.001	0.001	80	474	917	892	Error	0	917	1	891	0
5	3	14	""	"STM4239"	2380	49400	90	73	75	22	45	47	11	75	63	0	376	378	170	51	52	7	100	100	0	0.086	0.092	0.086	0.084	1.656	0.087	0.558	52	372	353	357	-3.537	28	325	30	327	0
5	4	14	""	"STM0083"	2560	49410	100	94	90	23	47	48	11	90	82	0	3401	2907	1160	51	51	7	100	100	0	0.014	0.015	0.017	0.018	1.515	0.014	0.684	80	474	3397	2899	-6.155	47	3350	43	2856	0
5	5	14	""	"STM0348"	2730	49400	90	134	135	31	49	50	13	98	98	0	3628	3463	673	51	51	8	100	100	0	0.024	0.025	0.025	0.025	1.338	0.026	0.829	52	363	3662	3498	-5.395	85	3577	86	3412	0
5	6	14	""	"STM1007"	2910	49410	100	79	80	23	46	48	11	82	70	0	5182	4817	1916	51	51	8	100	100	0	0.006	0.007	0.013	0.017	2.682	0.007	0.576	80	474	5164	4800	-7.281	33	5131	34	4766	0
5	7	14	"purM"	"STM2499"	3090	49400	100	608	834	659	47	47	11	100	100	0	3845	5184	3861	51	51	7	100	100	0	0.148	0.153	0.148	0.147	1.303	0.158	0.953	80	452	4355	5920	-2.758	561	3794	787	5133	0
5	8	14	"adhE"	"STM1749"	3270	49400	100	4903	5046	1021	46	48	11	100	100	0	16212	16524	3291	50	51	8	100	100	0	0.301	0.304	0.302	0.302	1.188	0.301	0.978	80	474	21019	21474	-1.734	4857	16162	5000	16474	0
5	9	14	"envZ"	"STM3501"	3450	49410	90	62	73	29	47	49	11	65	38	0	332	546	482	51	51	7	100	100	0	0.053	0.053	0.055	0.058	1.932	0.051	0.605	52	379	296	521	-4.228	15	281	26	495	0
5	10	14	"katG"	"STM4106"	3620	49400	100	129	142	80	46	47	11	91	83	0	2470	2842	2024	50	51	7	100	100	0	0.034	0.034	0.034	0.034	1.327	0.035	0.926	80	464	2503	2888	-4.866	83	2420	96	2792	0
5	11	14	"traT"	"PSLT103"	3800	49400	100	537	843	1070	46	47	11	100	100	0	1627	2524	3070	50	51	7	100	100	0	0.311	0.322	0.306	0.304	1.352	0.337	0.978	80	452	2068	3271	-1.683	491	1577	797	2474	0
5	12	14	"yjiS"	"STM4521"	3970	49400	100	62	67	21	48	50	12	58	33	0	1740	1866	1196	50	51	7	100	100	0	0.008	0.010	0.016	0.018	1.519	0.011	0.385	80	462	1704	1835	-6.915	14	1690	19	1816	0
5	13	14	"yejG"	"STM2220"	4160	49400	100	911	885	241	48	50	12	98	98	0	3946	3735	993	50	51	7	100	100	0	0.222	0.227	0.227	0.219	1.388	0.225	0.976	80	462	4759	4522	-2.175	863	3896	837	3685	0
5	14	14	""	"STM2239"	4330	49400	100	119	119	33	48	50	13	95	92	0	8126	7579	2595	51	51	7	100	100	0	0.009	0.009	0.012	0.012	1.169	0.009	0.820	80	452	8146	7599	-6.829	71	8075	71	7528	0
5	15	14	"dld"	"STM2167"	4510	49400	100	415	390	146	49	51	12	100	98	0	12499	11187	4117	51	51	7	100	100	0	0.029	0.031	0.031	0.030	1.225	0.031	0.970	80	464	12814	11477	-5.088	366	12448	341	11136	0
5	16	14	"citT"	"STM0618"	4690	49410	100	136	140	47	49	50	11	92	91	0	5856	5631	2153	51	52	7	100	100	0	0.015	0.016	0.016	0.017	1.396	0.016	0.868	80	474	5892	5671	-6.060	87	5805	91	5580	0
5	17	14	""	"STM2504"	4860	49400	90	56	57	17	49	50	14	21	9	0	531	683	385	52	53	8	100	100	0	0.015	0.013	0.023	0.024	1.474	0.016	0.167	52	370	486	639	-6.097	7	479	8	631	0
5	18	14	"spaO"	"STM2891"	5040	49400	100	68	86	48	48	50	11	66	46	0	145	293	325	52	52	7	100	100	0	0.215	0.158	0.196	0.200	2.171	0.131	0.693	80	474	113	279	-2.217	20	93	38	241	0
5	19	14	"EMPTY"	"EMPTY"	5220	49400	100	49	51	12	50	52	12	17	1	0	52	53	7	51	51	7	21	5	0	-1.000	0.500	1.868	1.784	3.442	0.050	0.004	80	464	0	3	Error	-1	1	1	2	-75
5	20	14	"EMPTY"	"EMPTY"	5400	49400	100	50	52	13	49	51	12	18	8	0	51	52	7	50	51	7	18	3	0	1.000	1.500	1.824	1.591	3.430	15.346	0.005	80	452	2	5	0.000	1	1	3	2	-75
5	21	14	"EMPTY"	"EMPTY"	5570	49400	100	47	49	11	51	52	13	10	1	0	51	52	8	51	51	7	15	5	0	100000.000	-2.000	1.600	1.468	3.725	0.026	0.001	80	452	-4	-1	16.610	-4	0	-2	1	-75
5	22	14	"EMPTY"	"EMPTY"	5750	49400	100	51	52	11	51	53	13	11	2	0	53	53	7	50	51	7	21	7	0	0.000	0.333	1.425	1.478	2.750	78.640	0.000	80	464	3	4	Error	0	3	1	3	-75
5	23	14	"EMPTY"	"EMPTY"	5930	49400	100	53	54	13	53	54	13	11	5	0	52	53	8	51	51	7	27	7	0	0.000	0.500	1.571	1.473	3.329	15.333	0.006	80	464	1	3	Error	0	1	1	2	-75
5	24	14	"EMPTY"	"EMPTY"	6110	49400	100	54	55	13	53	55	13	16	3	0	52	53	7	51	52	8	17	3	0	1.000	1.000	1.778	1.826	2.684	34.644	0.001	80	496	2	4	0.000	1	1	2	2	-75
6	1	1	"infC"	"STM1334"	6520	47050	90	8642	10751	6890	54	94	311	100	100	0	4180	5040	2870	55	81	185	100	100	0	2.082	2.146	2.097	2.107	1.124	2.246	0.953	52	400	12713	15682	1.058	8588	4125	10697	4985	0
6	2	1	"katE"	"STM1318"	6700	47050	100	904	961	283	57	92	285	98	96	0	34535	35789	10247	58	92	214	100	100	0	0.025	0.025	0.024	0.025	1.253	0.025	0.949	80	474	35324	36635	-5.347	847	34477	904	35731	0
6	3	1	"ydgP"	"STM1455"	6870	47050	90	375	431	222	57	62	27	100	100	0	7206	8602	5045	59	171	619	100	100	0	0.044	0.044	0.044	0.044	1.195	0.043	0.963	52	386	7465	8917	-4.490	318	7147	374	8543	0
6	4	1	""	"STM3530"	7050	47050	90	64	66	19	55	59	25	17	3	0	2192	2647	2010	61	180	603	100	94	0	0.004	0.004	0.017	0.016	1.484	0.006	0.316	52	401	2140	2597	-7.887	9	2131	11	2586	0
6	5	1	"srfB"	"STM1594"	7250	47050	100	1222	1467	1267	57	59	15	100	100	0	14808	15302	7550	64	93	205	100	100	0	0.079	0.093	0.082	0.082	1.290	0.108	0.863	80	478	15909	16648	-3.662	1165	14744	1410	15238	0
6	6	1	""	"STM2503"	7420	47050	100	278	292	104	55	57	14	100	100	0	22555	22948	9783	69	70	12	100	100	0	0.010	0.010	0.012	0.012	1.171	0.010	0.946	80	458	22709	23116	-6.656	223	22486	237	22879	0
6	7	1	"dcuB"	"STM4301"	7620	47040	150	314	4330	7320	55	56	16	91	88	0	11246	13222	9386	73	88	145	93	92	0	0.023	0.325	0.103	0.092	5.505	0.439	0.479	156	922	11432	17424	-5.431	259	11173	4275	13149	-100
6	8	1	"yacL"	"STM0160"	7780	47040	90	438	517	332	55	58	19	100	100	0	5805	6860	4220	74	84	51	100	100	0	0.067	0.068	0.065	0.066	1.159	0.070	0.967	52	337	6114	7248	-3.903	383	5731	462	6786	0
6	9	1	"polA"	"STM3999"	7960	47050	100	3759	3566	726	56	57	13	100	100	0	47726	46093	7923	64	68	39	100	100	0	0.078	0.076	0.077	0.075	1.202	0.076	0.979	80	484	51365	49539	-3.686	3703	47662	3510	46029	0
6	10	1	"rsmC"	"STM4556"	8140	47050	100	222	345	489	55	57	14	100	98	0	1773	2812	4379	60	61	10	100	100	0	0.097	0.105	0.105	0.102	1.279	0.110	0.989	80	452	1880	3042	-3.359	167	1713	290	2752	0
6	11	1	"exbD"	"STM3158"	8310	47050	100	2045	2416	1666	56	58	13	100	100	0	4619	5374	3501	57	58	8	100	100	0	0.436	0.444	0.435	0.435	1.154	0.454	0.987	80	462	6551	7677	-1.198	1989	4562	2360	5317	0
6	12	1	"hisD"	"STM2072"	8490	47050	100	1648	1495	580	58	59	13	100	100	0	13303	12174	4385	56	57	8	100	100	0	0.120	0.119	0.118	0.116	1.203	0.120	0.986	80	464	14837	13555	-3.059	1590	13247	1437	12118	0
6	13	1	""	"STM3944"	8670	47050	100	1434	1550	697	59	60	13	100	100	0	10388	12121	5176	56	56	8	100	100	0	0.133	0.124	0.111	0.119	1.448	0.120	0.817	80	452	11707	13556	-2.910	1375	10332	1491	12065	0
6	14	1	""	"STM3940"	8840	47050	100	3087	3112	871	59	61	15	100	100	0	21126	20775	5620	55	57	15	100	100	0	0.144	0.147	0.150	0.147	1.290	0.142	0.920	80	452	24099	23773	-2.799	3028	21071	3053	20720	0
6	15	1	"hemX"	"STM3936"	9020	47050	100	7809	7801	1434	61	65	40	100	100	0	31242	30216	4513	56	66	76	100	100	0	0.248	0.257	0.250	0.256	1.164	0.255	0.958	80	462	38934	37900	-2.009	7748	31186	7740	30160	0
6	16	1	""	"STM3927"	9210	47050	100	2013	2414	1266	61	65	40	100	100	0	16541	16756	4011	55	64	75	100	100	0	0.118	0.141	0.123	0.131	1.315	0.149	0.850	80	462	18438	19054	-3.078	1952	16486	2353	16701	0
6	17	1	"rffH"	"STM3923"	9380	47050	100	941	1055	435	60	61	15	100	100	0	4041	4426	2060	55	56	8	100	100	0	0.221	0.228	0.230	0.226	1.259	0.223	0.922	80	452	4867	5366	-2.178	881	3986	995	4371	0
6	18	1	"wzzE"	"STM3919"	9560	47050	100	7482	7264	1644	60	62	15	100	100	0	26273	24854	4193	56	58	16	100	100	0	0.283	0.291	0.289	0.286	1.164	0.290	0.971	80	464	33639	32002	-1.821	7422	26217	7204	24798	0
6	19	1	""	"STM4432"	9740	47040	100	162	177	69	58	60	15	98	98	0	16409	18236	8048	55	56	10	100	100	0	0.006	0.007	0.011	0.013	1.500	0.007	0.888	80	455	16458	18300	-7.297	104	16354	119	18181	0
6	20	1	""	"STM4436"	9910	47050	100	98	136	132	58	60	15	73	63	0	1536	2615	3915	55	56	9	100	100	0	0.027	0.030	0.031	0.031	1.718	0.031	0.893	80	452	1521	2638	-5.210	40	1481	78	2560	0
6	21	1	""	"STM4445"	10090	47040	100	207	221	81	59	62	15	100	98	0	12369	13025	5337	55	56	12	100	100	0	0.012	0.012	0.013	0.013	1.182	0.013	0.917	80	466	12462	13132	-6.379	148	12314	162	12970	0
6	22	1	"treB"	"STM4454"	10270	47050	100	434	417	100	60	62	14	100	100	0	34900	32306	7191	55	56	9	100	100	0	0.011	0.011	0.011	0.012	1.122	0.011	0.954	80	452	35219	32608	-6.542	374	34845	357	32251	0
6	23	1	"idnT"	"STM4482"	10440	47040	100	228	235	68	60	62	15	100	98	0	20607	21337	7565	55	56	9	100	100	0	0.008	0.008	0.011	0.011	1.123	0.008	0.910	80	454	20720	21457	-6.935	168	20552	175	21282	0
6	24	1	"yjgB"	"STM4486"	10620	47050	100	467	462	187	60	62	15	98	98	0	16584	16229	6576	55	56	9	100	100	0	0.025	0.025	0.025	0.025	1.207	0.025	0.959	80	496	16936	16576	-5.344	407	16529	402	16174	0
6	1	2	"zraP"	"STM4172"	6520	47230	90	583	664	289	55	63	78	100	100	0	7388	8445	3189	56	166	921	100	100	0	0.072	0.073	0.070	0.070	1.176	0.074	0.966	52	402	7860	8998	-3.796	528	7332	609	8389	0
6	2	2	"purH"	"STM4176"	6710	47230	100	2098	2168	1136	59	67	73	100	98	0	13616	14279	8153	56	147	848	100	97	0	0.150	0.148	0.149	0.147	1.206	0.145	0.983	80	460	15599	16332	-2.733	2039	13560	2109	14223	0
6	3	2	"livK"	"STM3564"	6880	47230	90	945	1049	436	56	59	27	100	100	0	12347	14593	6129	57	91	278	100	100	0	0.072	0.068	0.068	0.068	1.103	0.068	0.985	52	380	13179	15529	-3.789	889	12290	993	14536	0
6	4	2	"yihR"	"STM4020"	7060	47220	90	115	160	125	56	59	26	78	55	0	5117	8579	9549	59	123	415	100	100	0	0.012	0.012	0.013	0.014	1.404	0.013	0.940	52	395	5117	8624	-6.422	59	5058	104	8520	0
6	5	2	"yhiQ"	"STM3593"	7250	47230	100	415	470	324	56	58	16	100	100	0	4868	5517	3963	62	91	300	100	100	0	0.075	0.076	0.074	0.074	1.250	0.077	0.961	80	451	5165	5869	-3.743	359	4806	414	5455	0
6	6	2	"atpE"	"STM3870"	7420	47230	90	4681	4758	1452	56	58	19	100	100	0	6046	6028	1818	65	68	23	100	100	0	0.773	0.789	0.787	0.793	1.109	0.782	0.982	52	364	10606	10665	-0.371	4625	5981	4702	5963	0
6	7	2	"ratB"	"STM2514"	7590	47230	90	164	168	52	56	58	18	100	96	0	9247	9197	3963	68	99	235	100	100	0	0.012	0.012	0.013	0.013	1.198	0.012	0.870	52	372	9287	9241	-6.409	108	9179	112	9129	0
6	8	2	"invG"	"STM2898"	7780	47230	90	1342	1364	441	55	56	14	100	100	0	4255	4407	1657	67	91	218	100	100	0	0.307	0.302	0.299	0.307	1.147	0.293	0.975	52	392	5475	5649	-1.702	1287	4188	1309	4340	0
6	9	2	"sitA"	"STM2861"	7950	47230	90	8277	8829	3585	57	86	247	100	100	0	3774	4139	1699	62	76	103	100	100	0	2.214	2.152	2.162	2.156	1.102	2.138	0.984	52	374	11932	12849	1.147	8220	3712	8772	4077	0
6	10	2	"leuO"	"STM0115"	8140	47230	100	109	113	33	56	81	228	0	0	0	7436	7998	3360	59	70	94	100	100	0	0.007	0.007	0.013	0.013	1.222	0.007	0.750	80	438	7430	7996	-7.121	53	7377	57	7939	0
6	11	2	"bcfE"	"STM0025"	8300	47230	90	111	120	41	57	58	13	96	88	0	9750	10725	4441	58	97	297	100	100	0	0.006	0.006	0.011	0.011	1.000	0.006	0.773	52	357	9746	10730	-7.488	54	9692	63	10667	0
6	12	2	"dsbA"	"STM3997"	8490	47230	100	1595	1902	900	58	59	13	100	100	0	4747	5483	2547	56	86	264	100	100	0	0.328	0.340	0.336	0.337	1.154	0.339	0.956	80	450	6228	7271	-1.610	1537	4691	1844	5427	0
6	13	2	"orf7"	"PSLT012"	8660	47220	90	541	536	113	59	62	22	100	100	0	11391	11221	2135	57	109	397	100	100	0	0.043	0.043	0.042	0.042	1.131	0.042	0.973	52	364	11816	11641	-4.555	482	11334	477	11164	0
6	14	2	"ppk"	"STM2501"	8850	47230	100	1660	1611	440	60	63	22	100	100	0	29141	28602	6862	55	99	362	100	100	0	0.055	0.054	0.054	0.053	1.205	0.054	0.984	80	439	30686	30098	-4.184	1600	29086	1551	28547	0
6	15	2	""	"STM4257"	9020	47220	100	5689	5579	1319	61	63	14	100	100	0	29444	28697	7292	55	56	9	100	100	0	0.192	0.193	0.193	0.196	1.161	0.190	0.989	80	418	35017	34160	-2.385	5628	29389	5518	28642	0
6	16	2	""	"STM4261"	9200	47230	100	2859	2794	557	59	61	14	100	100	0	11921	11382	2144	55	56	9	100	100	0	0.236	0.241	0.245	0.241	1.104	0.241	0.986	80	442	14666	14062	-2.083	2800	11866	2735	11327	0
6	17	2	""	"STM4261"	9380	47230	100	3195	3014	946	61	62	15	100	100	0	14612	13765	3861	55	57	16	100	100	0	0.215	0.215	0.218	0.212	1.124	0.217	0.989	80	432	17691	16663	-2.216	3134	14557	2953	13710	0
6	18	2	""	"STM4262"	9560	47230	100	1438	1357	378	61	63	15	100	100	0	29251	28153	7414	56	57	16	100	100	0	0.047	0.046	0.046	0.044	1.250	0.046	0.985	80	420	30572	29393	-4.406	1377	29195	1296	28097	0
6	19	2	"livG"	"STM3561"	9720	47220	90	210	232	94	60	64	22	100	100	0	4882	5718	2979	54	149	634	100	100	0	0.031	0.030	0.031	0.030	1.289	0.030	0.943	52	370	4978	5836	-5.008	150	4828	172	5664	0
6	20	2	"flgD"	"STM1176"	9910	47220	90	2315	2770	1272	60	69	63	100	100	0	5572	6463	2843	55	130	490	100	100	0	0.409	0.423	0.423	0.420	1.084	0.426	0.980	52	379	7772	9118	-1.291	2255	5517	2710	6408	0
6	21	2	"brnQ"	"STM0399"	10090	47230	100	638	776	376	62	68	56	100	100	0	3922	4721	2151	55	69	133	100	100	0	0.149	0.153	0.146	0.151	1.207	0.152	0.949	80	440	4443	5380	-2.747	576	3867	714	4666	0
6	22	2	"ssaM"	"STM1413"	10270	47230	100	72	83	47	61	62	15	38	20	0	590	1115	1799	55	55	8	100	100	0	0.021	0.021	0.028	0.030	1.798	0.023	0.660	80	420	546	1082	-5.604	11	535	22	1060	0
6	23	2	"proY"	"STM0400"	10430	47220	90	224	253	107	60	65	27	98	94	0	3324	3620	1727	55	132	485	100	96	0	0.050	0.054	0.055	0.052	1.265	0.054	0.943	52	363	3433	3758	-4.317	164	3269	193	3565	0
6	24	2	"malM"	"STM4232"	10620	47230	100	177	190	76	61	64	25	98	93	0	5974	6701	2647	54	114	427	100	100	0	0.020	0.019	0.019	0.019	1.344	0.020	0.881	80	471	6036	6776	-5.673	116	5920	129	6647	0
6	1	3	"nrdB"	"STM2278"	6510	47410	90	1448	1481	489	56	82	152	100	98	0	9398	9520	2987	55	238	1031	100	100	0	0.149	0.151	0.149	0.148	1.230	0.149	0.975	52	401	10735	10890	-2.747	1392	9343	1425	9465	0
6	2	3	"nrdF"	"STM2808"	6700	47410	90	4248	4406	978	57	88	169	100	100	0	15455	15809	3329	57	235	943	100	100	0	0.272	0.276	0.276	0.276	1.091	0.275	0.981	52	395	19589	20101	-1.877	4191	15398	4349	15752	0
6	3	3	"sipD"	"STM2883"	6890	47420	100	9365	8652	3086	56	75	141	100	100	0	11788	11092	3761	57	105	354	100	100	0	0.794	0.779	0.789	0.759	1.313	0.782	0.980	80	470	21040	19631	-0.334	9309	11731	8596	11035	0
6	4	3	"invI"	"STM2893"	7060	47410	90	2642	2789	647	57	62	48	100	100	0	9437	10044	2613	58	81	209	100	100	0	0.276	0.274	0.276	0.275	1.116	0.266	0.971	52	378	11964	12718	-1.859	2585	9379	2732	9986	0
6	5	3	"msgA"	"STM1241"	7250	47410	100	759	853	548	55	60	44	100	98	0	4175	4826	3315	59	72	130	100	100	0	0.171	0.167	0.168	0.168	1.330	0.163	0.958	80	448	4820	5565	-2.548	704	4116	798	4767	0
6	6	3	"eutJ"	"STM2462"	7410	47410	90	89	149	142	54	56	13	86	63	0	3264	4440	3031	63	79	128	100	100	0	0.011	0.022	0.017	0.019	1.635	0.030	0.750	52	363	3236	4472	-6.515	35	3201	95	4377	0
6	7	3	"rfaZ"	"STM3715"	7600	47410	100	531	552	155	54	56	12	100	100	0	16728	17112	5016	63	73	86	100	100	0	0.029	0.029	0.029	0.029	1.198	0.029	0.959	80	470	17142	17547	-5.127	477	16665	498	17049	0
6	8	3	"pncB"	"STM1004"	7780	47410	100	275	284	80	53	55	12	100	100	0	3703	3732	1084	62	62	8	100	100	0	0.061	0.063	0.064	0.062	1.290	0.061	0.901	80	442	3863	3901	-4.036	222	3641	231	3670	0
6	9	3	"pepT"	"STM1227"	7960	47410	100	146	167	71	54	56	19	100	96	0	2966	3515	1875	60	61	19	100	100	0	0.032	0.033	0.033	0.032	1.359	0.032	0.879	80	442	2998	3568	-4.981	92	2906	113	3455	0
6	10	3	"hlpA"	"STM0225"	8130	47400	90	1298	1782	1338	56	59	19	100	100	0	3294	4280	3055	59	65	46	100	100	0	0.384	0.409	0.401	0.403	1.176	0.414	0.966	52	370	4477	5947	-1.381	1242	3235	1726	4221	0
6	11	3	"hemF"	"STM2451"	8320	47400	90	208	221	79	58	60	18	100	96	0	4260	4193	1653	58	71	133	100	100	0	0.036	0.039	0.039	0.038	1.222	0.040	0.915	52	380	4352	4298	-4.808	150	4202	163	4135	0
6	12	3	"fliM"	"STM1976"	8490	47410	100	2753	2663	903	58	59	14	100	100	0	19493	18955	5920	56	57	9	100	100	0	0.139	0.138	0.139	0.135	1.181	0.138	0.978	80	442	22132	21504	-2.850	2695	19437	2605	18899	0
6	13	3	"yfeL"	"STM2439"	8670	47410	100	403	395	92	59	61	14	100	100	0	13383	12984	2499	56	64	148	100	100	0	0.026	0.026	0.026	0.026	1.187	0.026	0.948	80	439	13671	13264	-5.276	344	13327	336	12928	0
6	14	3	""	"STM1013"	8850	47410	100	359	361	125	60	62	15	100	100	0	15457	15075	4873	55	56	14	100	100	0	0.019	0.020	0.021	0.020	1.250	0.020	0.936	80	420	15701	15321	-5.687	299	15402	301	15020	0
6	15	3	""	"STM1017"	9020	47410	100	221	232	75	59	60	14	96	95	0	11465	11250	3156	55	56	9	100	100	0	0.014	0.015	0.015	0.015	1.259	0.016	0.888	80	430	11572	11368	-6.138	162	11410	173	11195	0
6	16	3	""	"STM2300"	9200	47420	100	1816	1816	613	57	59	14	100	100	0	19920	19760	5684	56	57	11	100	100	0	0.089	0.089	0.089	0.086	1.328	0.090	0.970	80	430	21623	21463	-3.497	1759	19864	1759	19704	0
6	17	3	"orf48"	"STM1379"	9380	47410	100	465	469	168	60	61	14	98	98	0	17198	16885	5682	55	56	11	100	100	0	0.024	0.024	0.024	0.024	1.225	0.025	0.959	80	420	17548	17239	-5.404	405	17143	409	16830	0
6	18	3	""	"STM0412"	9550	47410	100	447	477	176	59	62	15	100	100	0	8620	8690	2973	55	56	8	100	100	0	0.045	0.048	0.048	0.047	1.198	0.049	0.951	80	420	8953	9053	-4.464	388	8565	418	8635	0
6	19	3	""	"STM0885"	9730	47410	100	168	170	57	59	61	14	100	96	0	8232	8652	4478	56	68	229	100	100	0	0.013	0.013	0.014	0.015	1.274	0.012	0.873	80	461	8285	8707	-6.229	109	8176	111	8596	0
6	20	3	"exoX"	"STM1878"	9920	47410	100	1736	1691	478	61	62	16	100	98	0	17726	17292	4256	54	59	57	100	100	0	0.095	0.095	0.097	0.093	1.235	0.095	0.972	80	437	19347	18868	-3.399	1675	17672	1630	17238	0
6	21	3	"yebG"	"STM1882"	10090	47400	100	3848	4406	2564	63	63	14	100	100	0	5040	5802	3431	56	56	8	100	100	0	0.759	0.756	0.751	0.772	1.202	0.746	0.974	80	418	8769	10089	-0.397	3785	4984	4343	5746	0
6	22	3	""	"STM1534"	10270	47410	100	365	359	80	60	62	14	100	100	0	10608	10311	2043	55	55	9	100	100	0	0.029	0.029	0.029	0.029	1.177	0.029	0.951	80	408	10858	10555	-5.113	305	10553	299	10256	0
6	23	3	""	"STM0612"	10440	47410	100	228	230	76	58	60	15	96	96	0	13141	12786	4346	55	60	88	100	100	0	0.013	0.014	0.014	0.014	1.203	0.013	0.908	80	427	13256	12903	-6.266	170	13086	172	12731	0
6	24	3	"ybdQ"	"STM0614"	10620	47400	100	2788	2671	643	61	62	16	100	100	0	9626	9061	1893	55	56	8	100	100	0	0.285	0.290	0.293	0.285	1.181	0.289	0.971	80	462	12298	11616	-1.811	2727	9571	2610	9006	0
6	1	4	"pspC"	"STM1688"	6530	47600	100	11397	10249	3212	55	58	25	100	100	0	6338	5771	1571	54	77	358	100	98	0	1.805	1.783	1.813	1.733	1.223	1.813	0.985	80	484	17626	15911	0.852	11342	6284	10194	5717	0
6	2	4	"yhcP"	"STM3364"	6710	47600	100	839	831	141	56	57	13	100	100	0	40798	39859	6291	56	66	178	100	100	0	0.019	0.019	0.019	0.019	1.123	0.019	0.979	80	471	41525	40578	-5.701	783	40742	775	39803	0
6	3	4	"yhdV"	"STM3392"	6890	47590	90	438	498	268	56	70	125	100	88	0	3317	4147	2608	58	75	160	100	100	0	0.117	0.108	0.113	0.109	1.224	0.104	0.676	52	357	3641	4531	-3.093	382	3259	442	4089	0
6	4	4	"yhdH"	"STM3376"	7060	47590	100	660	690	224	57	58	14	100	100	0	12707	13156	4418	56	65	139	100	100	0	0.048	0.048	0.048	0.048	1.136	0.048	0.975	80	470	13254	13733	-4.391	603	12651	633	13100	0
6	5	4	"pheA"	"STM2667"	7250	47590	90	535	541	165	56	57	14	100	100	0	5395	5659	1835	60	60	10	100	100	0	0.090	0.087	0.085	0.086	1.127	0.086	0.977	52	365	5814	6084	-3.477	479	5335	485	5599	0
6	6	4	"yfiH"	"STM2661"	7420	47590	100	2389	2312	897	56	57	15	100	100	0	14465	14330	5761	59	64	81	100	100	0	0.162	0.158	0.157	0.160	1.107	0.157	0.990	80	442	16739	16527	-2.626	2333	14406	2256	14271	0
6	7	4	"yabI"	"STM0105"	7590	47590	90	797	944	606	57	63	35	100	100	0	11198	12221	6929	61	147	557	100	100	0	0.066	0.073	0.071	0.070	1.141	0.076	0.975	52	366	11877	13047	-3.912	740	11137	887	12160	0
6	8	4	"ftsZ"	"STM0133"	7780	47590	100	18087	16799	4654	56	61	32	100	100	0	24332	22540	5632	60	122	469	100	100	0	0.743	0.745	0.748	0.737	1.093	0.751	0.992	80	450	42303	39223	-0.429	18031	24272	16743	22480	0
6	9	4	"caiD"	"STM0070"	7960	47590	100	189	196	66	56	57	13	96	96	0	14587	14750	4794	60	61	11	100	100	0	0.009	0.010	0.011	0.012	1.189	0.010	0.893	80	442	14660	14830	-6.771	133	14527	140	14690	0
6	10	4	"hofB"	"STM0143"	8140	47590	100	239	234	65	57	58	15	97	97	0	27157	27012	8032	57	59	17	100	100	0	0.007	0.007	0.011	0.011	1.024	0.007	0.927	80	449	27282	27132	-7.218	182	27100	177	26955	0
6	11	4	"mioC"	"STM3875"	8310	47590	100	2274	2260	484	59	61	15	100	100	0	14480	14259	2871	58	63	47	100	100	0	0.154	0.155	0.153	0.154	1.077	0.154	0.988	80	449	16637	16402	-2.703	2215	14422	2201	14201	0
6	12	4	"glmU"	"STM3862"	8490	47600	100	5069	5022	2172	59	61	15	100	100	0	20437	19852	7574	57	62	48	100	100	0	0.246	0.251	0.252	0.241	1.185	0.256	0.990	80	419	25390	24758	-2.024	5010	20380	4963	19795	0
6	13	4	"cvpA"	"STM2363"	8660	47580	110	2174	2140	533	59	61	15	100	100	0	11518	11431	2837	56	59	23	100	100	0	0.185	0.183	0.182	0.185	1.153	0.182	0.988	80	479	13577	13456	-2.438	2115	11462	2081	11375	0
6	14	4	"lrhA"	"STM2330"	8850	47590	100	4922	4963	1547	60	61	15	100	100	0	24007	24232	6783	56	59	25	100	100	0	0.203	0.203	0.202	0.200	1.132	0.204	0.988	80	430	28813	29079	-2.300	4862	23951	4903	24176	0
6	15	4	"elaA"	"STM2312"	9020	47590	100	838	804	206	59	61	15	100	100	0	13147	12574	2928	55	56	9	100	100	0	0.060	0.060	0.059	0.059	1.110	0.060	0.984	80	420	13871	13264	-4.071	779	13092	745	12519	0
6	16	4	"ais"	"STM2296"	9200	47590	100	825	806	151	59	60	14	100	100	0	16268	15582	2636	57	57	9	100	100	0	0.047	0.048	0.048	0.048	1.130	0.048	0.979	80	408	16977	16272	-4.403	766	16211	747	15525	0
6	17	4	"glpQ"	"STM2282"	9370	47590	100	1689	1708	479	60	61	15	100	100	0	22948	23161	5895	56	57	12	100	100	0	0.071	0.071	0.071	0.071	1.083	0.071	0.987	80	430	24521	24753	-3.813	1629	22892	1648	23105	0
6	18	4	""	"STM2406"	9560	47590	110	867	876	258	59	61	15	100	100	0	22948	23845	6290	55	57	12	100	100	0	0.035	0.034	0.035	0.034	1.164	0.035	0.982	80	478	23701	24607	-4.824	808	22893	817	23790	0
6	19	4	"ybdO"	"STM0606"	9730	47590	100	425	419	66	58	60	13	100	100	0	21303	21063	2758	56	57	10	100	100	0	0.017	0.017	0.017	0.017	1.140	0.017	0.961	80	420	21614	21368	-5.855	367	21247	361	21007	0
6	20	4	"ygaE"	"STM2794"	9910	47580	100	458	466	160	59	60	13	100	100	0	11669	11645	4213	56	57	9	100	100	0	0.034	0.035	0.035	0.035	1.161	0.035	0.972	80	430	12012	11996	-4.863	399	11613	407	11589	0
6	21	4	"slrB"	"STM2834"	10090	47590	100	91	99	42	63	63	14	70	48	0	3683	4254	3061	56	56	9	100	100	0	0.008	0.009	0.013	0.014	1.253	0.011	0.721	80	442	3655	4234	-7.017	28	3627	36	4198	0
6	22	4	"ygaC"	"STM2801"	10270	47580	100	407	409	98	61	62	15	100	100	0	6730	6659	1481	55	55	9	100	100	0	0.052	0.053	0.052	0.052	1.159	0.053	0.965	80	418	7021	6952	-4.270	346	6675	348	6604	0
6	23	4	"yqaB"	"STM2820"	10440	47580	100	3357	3176	1027	59	60	14	100	100	0	13982	13007	4044	55	56	12	100	100	0	0.237	0.241	0.240	0.239	1.172	0.240	0.987	80	408	17225	16069	-2.078	3298	13927	3117	12952	0
6	24	4	"hypF"	"STM2842"	10620	47590	100	218	232	149	58	60	15	97	90	0	7516	7971	6005	56	57	11	100	100	0	0.021	0.022	0.021	0.021	1.326	0.022	0.909	80	462	7620	8089	-5.543	160	7460	174	7915	0
6	1	5	""	"STM1790"	6530	47780	100	90	94	24	54	56	13	91	67	0	9291	8384	2538	54	55	8	100	100	0	0.004	0.005	0.012	0.012	1.161	0.005	0.563	80	464	9273	8370	-8.003	36	9237	40	8330	0
6	2	5	"ychF"	"STM1784"	6700	47780	90	5036	5080	944	59	68	63	100	100	0	19537	19328	3977	56	101	360	100	100	0	0.255	0.261	0.260	0.262	1.085	0.253	0.981	52	366	24458	24293	-1.969	4977	19481	5021	19272	0
6	3	5	"yciA"	"STM1736"	6890	47780	100	930	875	306	58	64	56	98	97	0	8182	7906	2583	56	89	316	100	100	0	0.107	0.104	0.106	0.098	1.288	0.105	0.974	80	456	8998	8667	-3.220	872	8126	817	7850	0
6	4	5	"stdC"	"STM3027"	7060	47780	100	144	146	45	57	58	13	97	96	0	14388	14904	5060	56	57	9	100	100	0	0.006	0.006	0.010	0.010	1.022	0.006	0.847	80	418	14419	14937	-7.364	87	14332	89	14848	0
6	5	5	"aas"	"STM3010"	7240	47770	100	901	873	360	56	58	14	100	100	0	21745	20344	8233	57	58	9	100	100	0	0.039	0.040	0.040	0.040	1.238	0.040	0.973	80	452	22533	21104	-4.682	845	21688	817	20287	0
6	6	5	"mltA"	"STM2988"	7420	47770	100	1205	1153	445	57	58	14	100	100	0	16199	16019	5982	58	58	9	100	100	0	0.071	0.069	0.069	0.065	1.311	0.069	0.976	80	442	17289	17057	-3.814	1148	16141	1096	15961	0
6	7	5	"yihX"	"STM4026"	7600	47770	100	1693	1639	528	58	59	15	100	100	0	12609	12073	3597	57	69	189	100	100	0	0.130	0.132	0.135	0.129	1.242	0.131	0.974	80	452	14187	13597	-2.941	1635	12552	1581	12016	0
6	8	5	""	"STM0867"	7780	47770	100	490	496	165	58	60	14	100	100	0	13855	14231	4531	58	59	9	100	100	0	0.031	0.031	0.030	0.030	1.209	0.031	0.956	80	432	14229	14611	-4.997	432	13797	438	14173	0
6	9	5	"ybhN"	"STM0811"	7950	47770	90	230	250	120	57	58	14	100	100	0	19738	19472	2303	60	138	621	100	100	0	0.009	0.010	0.011	0.014	1.769	0.009	0.627	52	373	19851	19605	-6.830	173	19678	193	19412	0
6	10	5	"abrB"	"STM0729"	8130	47770	90	522	538	102	59	60	14	100	100	0	21049	21329	2891	59	138	581	100	100	0	0.022	0.023	0.022	0.022	1.153	0.022	0.956	52	381	21453	21749	-5.503	463	20990	479	21270	0
6	11	5	"citB"	"STM0690"	8300	47770	90	133	134	33	59	60	13	100	94	0	9119	9508	2504	58	155	585	100	100	0	0.008	0.008	0.011	0.011	1.112	0.009	0.823	52	374	9135	9525	-6.936	74	9061	75	9450	0
6	12	5	"gltK"	"STM0663"	8490	47770	100	281	290	110	59	60	14	97	96	0	13041	13276	4555	57	121	501	100	100	0	0.017	0.017	0.018	0.017	1.200	0.018	0.939	80	438	13206	13450	-5.870	222	12984	231	13219	0
6	13	5	"ybjZ"	"STM0942"	8660	47760	90	3346	3395	1000	59	70	71	100	100	0	21304	20793	6062	56	142	652	100	100	0	0.155	0.161	0.159	0.162	1.100	0.157	0.981	52	371	24535	24073	-2.692	3287	21248	3336	20737	0
6	14	5	""	"STM0907"	8840	47770	100	412	402	169	59	68	65	93	90	0	19285	17793	6164	56	127	598	100	98	0	0.018	0.019	0.019	0.019	1.309	0.020	0.916	80	442	19582	18080	-5.767	353	19229	343	17737	0
6	15	5	"sugE"	"STM4338"	9020	47770	100	289	294	82	59	61	14	100	100	0	6959	6682	2100	55	56	9	100	100	0	0.033	0.035	0.035	0.035	1.281	0.035	0.933	80	432	7134	6862	-4.908	230	6904	235	6627	0
6	16	5	"miaA"	"STM4360"	9200	47770	100	8553	8017	2833	60	61	14	100	100	0	13049	12399	3856	55	56	9	100	100	0	0.654	0.645	0.654	0.604	1.342	0.653	0.982	80	432	21487	20301	-0.613	8493	12994	7957	12344	0
6	17	5	"yjeT"	"STM4365"	9380	47770	100	278	281	106	61	62	14	100	98	0	2200	2191	893	55	56	9	100	100	0	0.101	0.103	0.102	0.099	1.304	0.104	0.939	80	432	2362	2356	-3.305	217	2145	220	2136	0
6	18	5	"yjfM"	"STM4375"	9560	47770	100	227	239	66	61	63	16	100	100	0	12571	13248	3971	55	57	11	100	100	0	0.013	0.013	0.013	0.014	1.185	0.013	0.927	80	420	12682	13371	-6.236	166	12516	178	13193	0
6	19	5	"yibD"	"STM3707"	9730	47770	100	475	454	148	57	61	28	97	93	0	18091	17623	5308	56	58	18	100	100	0	0.023	0.023	0.022	0.022	1.182	0.023	0.942	80	408	18453	17964	-5.431	418	18035	397	17567	0
6	20	5	"yiaJ"	"STM3667"	9910	47770	100	615	627	202	58	59	13	100	98	0	12573	12478	3731	56	58	28	100	100	0	0.044	0.046	0.046	0.043	1.311	0.046	0.957	80	442	13074	12991	-4.490	557	12517	569	12422	0
6	21	5	"glyQ"	"STM3656"	10090	47770	100	2284	2314	661	59	61	14	100	100	0	9845	9916	2472	56	57	10	100	100	0	0.227	0.229	0.232	0.224	1.178	0.227	0.968	80	432	12014	12115	-2.137	2225	9789	2255	9860	0
6	22	5	"dppB"	"STM3629"	10270	47770	100	556	524	139	60	62	14	100	100	0	16852	16082	3125	55	57	16	100	100	0	0.030	0.029	0.029	0.028	1.279	0.029	0.960	80	430	17293	16491	-5.082	496	16797	464	16027	0
6	23	5	"yhjJ"	"STM3613"	10440	47760	100	1318	1456	743	60	60	13	100	100	0	14666	15190	7356	55	57	16	100	100	0	0.086	0.092	0.091	0.092	1.230	0.092	0.967	80	430	15869	16531	-3.538	1258	14611	1396	15135	0
6	24	5	"yhiI"	"STM3587"	10620	47760	100	325	367	163	59	60	14	100	100	0	6653	7605	3799	56	57	9	100	100	0	0.040	0.041	0.041	0.040	1.201	0.040	0.959	80	462	6863	7857	-4.632	266	6597	308	7549	0
6	1	6	""	"STM3251"	6530	47960	100	354	394	170	57	58	14	100	100	0	13815	15128	6564	54	55	9	100	100	0	0.022	0.022	0.022	0.022	1.196	0.023	0.970	80	474	14058	15411	-5.534	297	13761	337	15074	0
6	2	6	"tdcG"	"STM3240"	6710	47960	100	204	202	70	57	59	17	96	93	0	9115	8537	3358	55	59	71	100	100	0	0.016	0.017	0.017	0.017	1.237	0.017	0.919	80	442	9207	8627	-5.946	147	9060	145	8482	0
6	3	6	"gcp"	"STM3208"	6890	47960	100	637	665	212	56	58	14	100	100	0	9308	9601	2998	55	57	10	100	100	0	0.063	0.064	0.063	0.063	1.150	0.064	0.970	80	443	9834	10155	-3.993	581	9253	609	9546	0
6	4	6	"yqiA"	"STM3182"	7070	47950	100	1338	1298	242	57	58	14	100	100	0	15340	14593	2073	55	56	9	100	100	0	0.084	0.085	0.085	0.084	1.138	0.085	0.979	80	430	16566	15779	-3.577	1281	15285	1241	14538	0
6	5	6	"hybC"	"STM3147"	7240	47950	90	383	441	238	56	58	14	100	100	0	10141	11169	5949	57	63	50	100	100	0	0.032	0.035	0.034	0.034	1.153	0.035	0.960	52	372	10411	11497	-4.947	327	10084	385	11112	0
6	6	6	"gsp"	"STM3139"	7430	47960	100	1877	1844	729	58	59	15	100	100	0	28607	27986	10264	57	62	46	100	100	0	0.064	0.064	0.064	0.061	1.223	0.065	0.988	80	449	30369	29715	-3.972	1819	28550	1786	27929	0
6	7	6	"pqiA"	"STM1063"	7600	47960	100	273	328	226	57	58	13	100	100	0	8239	10134	6503	57	58	11	100	100	0	0.026	0.027	0.025	0.025	1.259	0.029	0.942	80	430	8398	10348	-5.243	216	8182	271	10077	0
6	8	6	""	"STM1078"	7780	47950	100	615	655	277	57	58	13	100	100	0	5585	5922	2506	57	58	9	100	100	0	0.101	0.102	0.100	0.101	1.210	0.102	0.976	80	432	6086	6463	-3.308	558	5528	598	5865	0
6	9	6	"hpaH"	"STM1105"	7950	47950	90	160	168	44	59	60	14	100	100	0	15785	17410	4209	58	113	459	100	100	0	0.006	0.006	0.012	0.012	1.000	0.006	0.862	52	372	15828	17461	-7.283	101	15727	109	17352	0
6	10	6	""	"STM1132"	8120	47950	90	163	187	72	58	60	15	100	100	0	12683	14159	6899	58	177	682	100	100	0	0.008	0.009	0.011	0.012	1.256	0.009	0.896	52	381	12730	14230	-6.910	105	12625	129	14101	0
6	11	6	"rluC"	"STM1187"	8310	47950	100	1022	1026	228	59	61	16	100	100	0	19623	19593	4794	57	120	500	100	100	0	0.049	0.049	0.049	0.050	1.138	0.049	0.978	80	470	20529	20503	-4.345	963	19566	967	19536	0
6	12	6	"ycfW"	"STM1219"	8490	47950	100	1296	1324	449	58	59	14	100	100	0	21490	22057	6264	56	57	9	100	100	0	0.058	0.058	0.057	0.055	1.238	0.058	0.975	80	442	22672	23267	-4.114	1238	21434	1266	22001	0
6	13	6	"dnaA"	"STM3838"	8660	47950	90	901	1162	822	60	61	15	100	100	0	7088	8663	5603	56	60	35	100	100	0	0.120	0.128	0.127	0.124	1.161	0.132	0.962	52	379	7873	9709	-3.064	841	7032	1102	8607	0
6	14	6	""	"STM1484"	8850	47950	100	1843	1728	629	59	60	14	100	100	0	16034	14899	5008	56	59	32	100	100	0	0.112	0.112	0.114	0.110	1.209	0.113	0.984	80	460	17762	16512	-3.163	1784	15978	1669	14843	0
6	15	6	"yrdB"	"STM3400"	9030	47950	100	1221	1178	343	60	61	15	100	100	0	6868	6471	1553	55	56	8	100	100	0	0.170	0.174	0.174	0.169	1.234	0.175	0.966	80	432	7974	7534	-2.553	1161	6813	1118	6416	0
6	16	6	""	"STM3411"	9200	47940	90	319	317	87	60	62	15	100	100	0	1896	1795	642	55	56	10	100	100	0	0.141	0.148	0.150	0.149	1.176	0.141	0.944	52	358	2100	1997	-2.829	259	1841	257	1740	0
6	17	6	"rplR"	"STM3424"	9380	47950	100	10244	9374	3376	59	61	14	100	100	0	2624	2430	847	55	56	9	100	100	0	3.965	3.922	3.968	3.928	1.185	3.962	0.984	80	440	12754	11690	1.987	10185	2569	9315	2375	0
6	18	6	"yheO"	"STM3452"	9550	47950	100	2387	2315	646	60	62	15	100	100	0	16031	15409	4392	55	56	10	100	100	0	0.146	0.147	0.147	0.146	1.145	0.145	0.984	80	420	18303	17609	-2.779	2327	15976	2255	15354	0
6	19	6	"treF"	"STM3603"	9730	47940	100	847	919	318	57	61	28	100	100	0	20809	22104	7677	55	58	21	100	100	0	0.038	0.039	0.038	0.040	1.210	0.038	0.660	80	430	21544	22911	-4.715	790	20754	862	22049	0
6	20	6	"yhjL"	"STM3616"	9900	47940	90	185	185	33	58	61	17	100	100	0	4660	4658	806	56	108	369	100	100	0	0.028	0.028	0.028	0.027	1.333	0.029	0.840	52	370	4731	4729	-5.180	127	4604	127	4602	0
6	21	6	"yhjT"	"STM3623"	10090	47950	100	94	97	27	59	62	16	81	52	0	1819	1715	655	56	98	335	97	91	0	0.020	0.023	0.025	0.024	1.516	0.023	0.569	80	451	1798	1697	-5.655	35	1763	38	1659	0
6	22	6	""	"STM3632"	10270	47950	100	463	438	124	60	62	14	96	96	0	25952	23875	5956	55	56	10	100	100	0	0.016	0.016	0.016	0.016	1.166	0.016	0.958	80	432	26300	24198	-6.006	403	25897	378	23820	0
6	23	6	"yiaG"	"STM3648"	10450	47950	100	366	410	220	59	60	13	100	98	0	4235	5005	3307	56	56	9	100	100	0	0.073	0.071	0.070	0.068	1.414	0.067	0.934	80	442	4486	5300	-3.767	307	4179	351	4949	0
6	24	6	"yiaH"	"STM3658"	10630	47950	100	455	439	135	59	61	13	98	96	0	24136	23966	7634	56	57	9	100	100	0	0.016	0.016	0.016	0.016	1.167	0.016	0.961	80	466	24476	24290	-5.926	396	24080	380	23910	0
6	1	7	"rpmH"	"STM3839"	6520	48140	90	1630	1734	1098	56	58	17	100	100	0	1755	1865	1154	55	57	18	100	100	0	0.926	0.927	0.920	0.933	1.226	0.924	0.944	52	380	3274	3488	-0.111	1574	1700	1678	1810	0
6	2	7	"trmE"	"STM3843"	6700	48140	100	699	728	151	56	58	17	100	100	0	19123	19589	4660	54	57	17	100	100	0	0.034	0.034	0.034	0.035	1.188	0.034	0.965	80	452	19712	20207	-4.890	643	19069	672	19535	0
6	3	7	""	"STM3846"	6870	48140	90	205	194	58	56	58	14	100	98	0	17034	15234	5931	56	80	159	100	100	0	0.009	0.009	0.011	0.012	1.231	0.009	0.916	52	367	17127	15316	-6.832	149	16978	138	15178	0
6	4	7	"pstB"	"STM3854"	7060	48140	100	5619	4929	2226	57	59	15	100	100	0	17383	15470	6559	55	74	142	100	100	0	0.321	0.316	0.318	0.311	1.246	0.318	0.985	80	448	22890	20287	-1.639	5562	17328	4872	15415	0
6	5	7	""	"STM3858"	7230	48130	90	992	1015	259	57	60	14	100	100	0	17505	16828	4259	55	59	24	100	100	0	0.054	0.057	0.057	0.057	1.137	0.057	0.974	52	373	18385	17731	-4.222	935	17450	958	16773	0
6	6	7	"atpB"	"STM3871"	7420	48140	100	2907	3000	835	58	59	14	100	100	0	6981	7242	2053	56	58	22	100	100	0	0.411	0.409	0.406	0.412	1.177	0.403	0.960	80	439	9774	10128	-1.281	2849	6925	2942	7186	0
6	7	7	"lpdA"	"STM0154"	7590	48140	100	4688	5102	2472	58	59	13	100	100	0	5826	6020	2591	56	63	118	100	100	0	0.802	0.846	0.825	0.820	1.299	0.850	0.939	80	430	10400	11008	-0.318	4630	5770	5044	5964	0
6	8	7	"kdgT"	"STM0161"	7780	48130	100	232	242	62	57	58	13	100	100	0	7856	7903	1924	56	57	8	100	100	0	0.022	0.024	0.022	0.023	1.259	0.023	0.915	80	440	7975	8032	-5.478	175	7800	185	7847	0
6	9	7	"gcd"	"STM0169"	7950	48140	100	1712	1644	448	58	59	14	100	100	0	37327	36034	9840	57	58	11	100	100	0	0.044	0.044	0.043	0.044	1.186	0.044	0.977	80	438	38924	37563	-4.494	1654	37270	1586	35977	0
6	10	7	"stiH"	"STM0174"	8130	48130	100	214	221	84	58	61	15	100	98	0	8265	8234	3631	57	60	66	100	100	0	0.019	0.020	0.020	0.019	1.259	0.020	0.879	80	442	8364	8340	-5.717	156	8208	163	8177	0
6	11	7	"yadI"	"STM0178"	8300	48130	90	251	252	41	58	61	16	100	100	0	12265	11561	1787	55	128	534	100	100	0	0.016	0.017	0.017	0.017	1.227	0.016	0.919	52	366	12403	11700	-5.983	193	12210	194	11506	0
6	12	7	"yadB"	"STM0185"	8480	48130	90	340	359	137	58	60	15	100	100	0	5459	5634	2017	56	126	514	100	100	0	0.052	0.054	0.053	0.053	1.206	0.055	0.951	52	389	5685	5879	-4.260	282	5403	301	5578	0
6	13	7	""	"STM1586"	8670	48130	110	19544	19240	6465	58	61	18	100	100	0	19099	18801	6220	55	63	65	100	100	0	1.023	1.023	1.028	1.075	1.281	1.027	0.982	80	526	38530	37928	0.033	19486	19044	19182	18746	0
6	14	7	"srfC"	"STM1595"	8840	48130	90	641	659	195	58	59	17	100	100	0	7138	6968	2010	57	59	17	100	100	0	0.082	0.087	0.084	0.087	1.138	0.086	0.959	52	365	7664	7512	-3.602	583	7081	601	6911	0
6	15	7	"sifB"	"STM1602"	9020	48130	100	314	331	85	60	61	14	100	100	0	21619	22624	4405	56	58	16	100	100	0	0.012	0.012	0.012	0.012	1.168	0.012	0.927	80	440	21817	22839	-6.408	254	21563	271	22568	0
6	16	7	""	"STM1606"	9180	48120	90	1824	1791	266	60	100	223	100	100	0	29525	27629	5747	57	838	4049	100	98	0	0.060	0.063	0.062	0.064	1.173	0.061	0.975	52	377	31232	29303	-4.062	1764	29468	1731	27572	0
6	17	7	""	"STM1615"	9370	48130	90	226	224	45	60	92	196	17	0	0	15917	16554	3822	58	647	3520	100	100	0	0.010	0.010	0.011	0.011	1.123	0.010	0.888	52	387	16025	16660	-6.578	166	15859	164	16496	0
6	18	7	""	"STM1621"	9550	48130	100	204	200	47	60	61	14	98	97	0	15408	14233	3547	56	68	107	100	100	0	0.009	0.010	0.012	0.012	1.127	0.010	0.903	80	442	15496	14317	-6.736	144	15352	140	14177	0
6	19	7	""	"STM1792"	9730	48130	100	587	580	148	59	61	14	100	100	0	32613	31812	8148	56	57	9	100	100	0	0.016	0.016	0.017	0.016	1.164	0.016	0.964	80	442	33085	32277	-5.946	528	32557	521	31756	0
6	20	7	"ycgQ"	"STM1800"	9900	48130	90	527	569	206	59	62	17	100	100	0	14163	15687	5253	57	130	562	100	100	0	0.033	0.033	0.032	0.032	1.152	0.032	0.956	52	379	14574	16140	-4.914	468	14106	510	15630	0
6	21	7	"nhaB"	"STM1806"	10090	48130	100	2183	2193	598	59	61	16	100	100	0	29914	30233	6414	55	127	569	100	100	0	0.071	0.071	0.071	0.069	1.201	0.072	0.974	80	449	31983	32312	-3.813	2124	29859	2134	30178	0
6	22	7	"rnd"	"STM1817"	10260	48130	100	415	422	129	60	62	14	100	100	0	8202	8198	2528	55	56	9	100	100	0	0.044	0.044	0.044	0.044	1.242	0.043	0.927	80	420	8502	8505	-4.520	355	8147	362	8143	0
6	23	7	"yoaE"	"STM1828"	10440	48130	100	936	937	306	60	61	14	100	100	0	8785	8814	2848	57	63	57	100	100	0	0.100	0.100	0.100	0.098	1.226	0.099	0.965	80	461	9604	9634	-3.317	876	8728	877	8757	0
6	24	7	""	"STM1833"	10630	48120	90	210	229	88	58	60	15	100	100	0	3831	4043	1737	57	64	62	100	100	0	0.040	0.043	0.042	0.042	1.323	0.042	0.868	52	387	3926	4157	-4.634	152	3774	171	3986	0
6	1	8	""	"STM2358"	6530	48320	100	243	236	65	55	57	15	97	97	0	19793	18179	5219	54	55	9	100	100	0	0.010	0.010	0.011	0.012	1.121	0.010	0.932	80	474	19927	18306	-6.714	188	19739	181	18125	0
6	2	8	"dedD"	"STM2364"	6700	48320	90	3208	3236	907	58	63	39	100	100	0	10955	10797	2420	55	79	195	100	100	0	0.289	0.296	0.289	0.293	1.087	0.295	0.983	52	357	14050	13920	-1.791	3150	10900	3178	10742	0
6	3	8	"usg"	"STM2369"	6880	48320	100	3894	3631	966	57	62	36	100	100	0	18077	17043	4196	56	75	174	100	100	0	0.213	0.210	0.209	0.209	1.093	0.210	0.988	80	452	21858	20561	-2.232	3837	18021	3574	16987	0
6	4	8	""	"STM2377"	7060	48310	100	660	639	148	56	58	15	100	100	0	19345	18453	4205	55	56	9	100	100	0	0.031	0.032	0.032	0.032	1.191	0.031	0.970	80	430	19894	18981	-4.997	604	19290	583	18398	0
6	5	8	"yfcM"	"STM2381"	7240	48310	100	444	430	142	57	59	14	100	100	0	7520	7328	2646	55	56	10	100	100	0	0.052	0.051	0.051	0.051	1.258	0.051	0.968	80	452	7852	7646	-4.270	387	7465	373	7273	0
6	6	8	"fadL"	"STM2391"	7420	48320	100	865	818	329	59	60	14	98	97	0	20877	19463	7430	55	57	9	100	100	0	0.039	0.039	0.040	0.038	1.211	0.040	0.982	80	420	21628	20167	-4.691	806	20822	759	19408	0
6	7	8	""	"STM2595"	7580	48310	90	120	128	40	58	60	17	94	84	0	9111	9226	4217	57	284	1110	100	100	0	0.007	0.008	0.011	0.012	1.145	0.008	0.790	52	360	9116	9239	-7.190	62	9054	70	9169	0
6	8	8	""	"STM2599"	7770	48310	90	245	250	82	58	60	17	100	100	0	5047	5003	1493	57	224	977	100	100	0	0.037	0.039	0.037	0.037	1.242	0.040	0.927	52	388	5177	5138	-4.738	187	4990	192	4946	0
6	9	8	""	"STM2604"	7960	48320	100	131	133	34	59	60	15	98	91	0	7342	7106	2171	56	78	145	100	100	0	0.010	0.010	0.013	0.013	1.171	0.011	0.820	80	427	7358	7124	-6.661	72	7286	74	7050	0
6	10	8	""	"STM2608"	8130	48310	100	343	351	78	60	61	15	100	100	0	38198	37293	9070	56	57	10	100	100	0	0.007	0.008	0.013	0.015	1.731	0.008	0.944	80	420	38425	37528	-7.074	283	38142	291	37237	0
6	11	8	""	"STM2613"	8310	48310	100	169	179	53	58	60	15	100	98	0	10499	10804	3132	55	60	73	100	100	0	0.011	0.011	0.012	0.013	1.195	0.011	0.877	80	452	10555	10870	-6.556	111	10444	121	10749	100
6	12	8	""	"STM2618"	8480	48310	90	89	95	25	59	60	15	78	48	0	2381	2354	682	55	70	106	100	100	0	0.013	0.016	0.020	0.020	1.462	0.016	0.469	52	372	2356	2335	-6.277	30	2326	36	2299	0
6	13	8	"yrbE"	"STM3312"	8650	48310	90	1752	1749	485	59	70	76	100	100	0	12275	11912	2988	55	152	609	100	100	0	0.139	0.143	0.144	0.141	1.133	0.142	0.981	52	382	13913	13547	-2.852	1693	12220	1690	11857	0
6	14	8	"yhbG"	"STM3319"	8830	48310	90	2418	2412	391	62	86	135	100	100	0	16843	16639	2906	59	253	1077	100	100	0	0.140	0.142	0.140	0.142	1.109	0.138	0.981	52	396	19140	18930	-2.833	2356	16784	2350	16580	0
6	15	8	""	"STM3334"	9010	48310	90	1468	1484	361	61	81	123	100	100	0	23304	23235	5019	58	275	1255	100	100	0	0.061	0.061	0.060	0.061	1.092	0.060	0.981	52	374	24653	24600	-4.046	1407	23246	1423	23177	0
6	16	8	""	"STM3343"	9190	48310	100	1486	1449	246	59	67	75	100	100	0	20575	19847	3968	57	200	1413	100	100	0	0.070	0.070	0.070	0.071	1.205	0.069	0.969	80	461	21945	21180	-3.846	1427	20518	1390	19790	0
6	17	8	"yhcB"	"STM3347"	9360	48310	90	1305	1505	641	63	85	140	100	100	0	6345	7186	3072	58	181	716	100	100	0	0.198	0.202	0.207	0.202	1.130	0.201	0.980	52	374	7529	8570	-2.340	1242	6287	1442	7128	0
6	18	8	""	"STM3358"	9550	48310	100	1025	967	247	60	78	125	98	97	0	16384	15201	3671	59	153	635	100	100	0	0.059	0.060	0.060	0.059	1.272	0.060	0.977	80	470	17290	16049	-4.080	965	16325	907	15142	0
6	19	8	""	"STM0762"	9740	48310	100	304	306	73	59	60	13	100	100	0	21151	20418	4456	58	59	10	100	100	0	0.012	0.012	0.012	0.012	1.159	0.012	0.952	80	430	21338	20607	-6.428	245	21093	247	20360	0
6	20	8	"dcoA"	"STM0767"	9910	48310	100	303	310	88	59	60	14	98	98	0	40244	42784	12351	57	60	54	100	100	0	0.006	0.006	0.010	0.010	1.000	0.006	0.952	80	418	40431	42978	-7.364	244	40187	251	42727	0
6	21	8	""	"STM0777"	10070	48310	90	312	313	54	61	66	35	100	100	0	21379	22028	3324	57	483	2606	100	100	0	0.012	0.011	0.012	0.012	1.154	0.012	0.934	52	364	21573	22223	-6.409	251	21322	252	21971	0
6	22	8	"modB"	"STM0782"	10270	48310	100	1551	1582	720	60	65	32	100	100	0	12732	12992	5092	56	370	2278	97	92	0	0.118	0.118	0.117	0.114	1.218	0.121	0.976	80	456	14167	14458	-3.088	1491	12676	1522	12936	0
6	23	8	"hutG"	"STM0788"	10430	48310	90	223	260	146	61	64	19	100	98	0	4158	4873	2897	56	139	553	100	100	0	0.039	0.041	0.040	0.039	1.271	0.040	0.889	52	356	4264	5016	-4.662	162	4102	199	4817	0
6	24	8	"hutH"	"STM0791"	10610	48300	90	181	192	57	60	63	19	100	100	0	5846	6334	2340	56	156	580	100	100	0	0.021	0.021	0.020	0.020	1.277	0.021	0.894	52	403	5911	6410	-5.580	121	5790	132	6278	0
6	1	9	""	"STM0903"	6530	48500	100	68	69	17	56	56	13	43	17	0	21823	21850	5333	55	56	9	100	100	0	0.001	0.001	0.000	0.000	1.000	0.000	0.099	80	464	21780	21808	Error	12	21768	13	21795	0
6	2	9	""	"STM0908"	6710	48500	100	126	129	39	55	56	13	95	90	0	10652	10079	2922	54	56	17	100	100	0	0.007	0.007	0.011	0.011	1.095	0.007	0.782	80	442	10669	10099	-7.222	71	10598	74	10025	0
6	3	9	""	"STM0914"	6890	48500	100	87	88	20	56	57	13	83	57	0	10606	10693	2087	55	56	9	100	100	0	0.003	0.003	0.000	0.000	1.000	0.003	0.462	80	420	10582	10670	-8.411	31	10551	32	10638	0
6	4	9	""	"STM0918"	7060	48500	100	57	58	15	55	56	12	17	7	0	2363	2430	1222	55	56	12	100	100	0	0.001	0.001	0.013	0.015	1.581	0.001	0.015	80	440	2310	2378	Error	2	2308	3	2375	0
6	5	9	""	"STM0922"	7250	48500	100	96	98	23	58	59	14	90	66	0	18406	17957	4603	55	57	12	100	100	0	0.002	0.002	0.000	0.000	1.000	0.002	0.549	80	440	18389	17942	-8.916	38	18351	40	17902	0
6	6	9	""	"STM0926"	7420	48500	100	679	675	120	60	61	14	100	100	0	65114	60700	9768	55	58	12	100	100	38	0.010	0.010	0.011	0.011	1.094	0.010	0.964	80	408	65678	61260	-6.716	619	65059	615	60645	0
6	7	9	""	"STM4206"	7590	48490	90	185	188	28	57	59	14	100	100	0	9054	9069	1320	57	115	412	100	100	0	0.014	0.015	0.014	0.014	1.225	0.014	0.882	52	373	9125	9143	-6.135	128	8997	131	9012	0
6	8	9	""	"STM4210"	7780	48490	100	161	168	37	58	59	14	100	100	0	16614	17652	5031	58	122	396	100	100	0	0.006	0.006	0.017	0.016	1.320	0.006	0.859	80	448	16659	17704	-7.329	103	16556	110	17594	0
6	9	9	""	"STM4215"	7950	48490	110	120	123	27	58	60	14	97	93	0	12207	12449	2754	56	78	148	100	100	0	0.005	0.005	0.000	0.000	1.000	0.005	0.736	80	453	12213	12458	-7.615	62	12151	65	12393	0
6	10	9	""	"STM4219"	8130	48490	100	270	284	129	60	61	14	100	100	0	4572	5311	2931	55	55	8	100	100	0	0.046	0.043	0.043	0.042	1.275	0.041	0.918	80	432	4727	5480	-4.427	210	4517	224	5256	0
6	11	9	"yjbG"	"STM4224"	8310	48500	100	195	201	67	58	59	14	97	96	0	11763	12075	3818	55	56	8	100	100	0	0.012	0.012	0.012	0.013	1.155	0.012	0.888	80	430	11845	12163	-6.417	137	11708	143	12020	0
6	12	9	"yjbO"	"STM4244"	8480	48490	90	1020	1029	291	60	64	29	100	100	0	5635	5391	1643	56	89	238	100	100	0	0.172	0.182	0.185	0.182	1.126	0.175	0.966	52	365	6539	6304	-2.539	960	5579	969	5335	0
6	13	9	"csgC"	"STM1145"	8650	48490	90	205	211	35	61	67	32	100	100	0	11097	10181	2135	56	337	1411	100	100	0	0.013	0.015	0.015	0.015	1.267	0.014	0.908	52	381	11185	10275	-6.261	144	11041	150	10125	0
6	14	9	"ssaO"	"STM1416"	8830	48490	90	210	220	49	60	63	23	100	100	0	8926	8752	2312	58	428	1591	100	100	0	0.017	0.018	0.019	0.019	1.248	0.017	0.887	52	390	9018	8854	-5.886	150	8868	160	8694	0
6	15	9	"hisC"	"STM2073"	9020	48490	100	2359	2548	724	58	61	17	100	100	0	20777	23055	5851	57	187	854	100	100	0	0.111	0.108	0.108	0.107	1.150	0.107	0.877	80	460	23021	25488	-3.171	2301	20720	2490	22998	0
6	16	9	"flgE"	"STM1177"	9200	48490	100	14431	14004	1475	59	61	14	100	100	0	28274	27283	3422	57	58	11	100	100	0	0.509	0.512	0.507	0.514	1.083	0.506	0.978	80	432	42589	41171	-0.973	14372	28217	13945	27226	0
6	17	9	"rnc"	"STM2581"	9380	48490	100	1645	1639	633	60	63	36	100	100	0	10361	10159	3255	57	71	189	100	100	0	0.154	0.156	0.157	0.152	1.179	0.159	0.960	80	431	11889	11681	-2.701	1585	10304	1579	10102	0
6	18	9	"mutS"	"STM2909"	9540	48490	90	154	184	85	58	59	13	100	100	0	1451	1823	1052	60	62	11	100	100	0	0.069	0.071	0.070	0.067	1.343	0.071	0.899	52	363	1487	1889	-3.857	96	1391	126	1763	0
6	19	9	"yecS"	"STM1952"	9730	48480	90	700	736	175	58	59	13	100	100	0	12628	12295	2962	61	66	35	100	100	0	0.051	0.055	0.054	0.055	1.138	0.054	0.962	52	372	13209	12912	-4.291	642	12567	678	12234	0
6	20	9	"otsB"	"STM1929"	9910	48490	100	316	362	163	58	60	14	98	98	0	14089	17422	8407	56	60	33	100	100	0	0.018	0.018	0.017	0.017	1.175	0.018	0.952	80	430	14291	17670	-5.765	258	14033	304	17366	0
6	21	9	"yebC"	"STM1899"	10090	48490	100	5960	5566	1406	60	62	18	100	100	0	18130	17293	3538	57	120	920	100	100	0	0.326	0.319	0.323	0.312	1.175	0.321	0.968	80	443	23973	22742	-1.615	5900	18073	5506	17236	0
6	22	9	"yecN"	"STM1904"	10260	48490	90	474	613	399	58	60	14	100	100	0	4524	6234	4344	58	65	59	100	100	0	0.093	0.090	0.088	0.089	1.254	0.086	0.931	52	349	4882	6731	-3.424	416	4466	555	6176	0
6	23	9	"grpE"	"STM2681"	10440	48490	100	9025	8699	3315	59	61	15	100	100	0	14768	14444	4179	56	66	90	100	100	0	0.609	0.601	0.602	0.569	1.258	0.615	0.960	80	452	23678	23028	-0.714	8966	14712	8640	14388	0
6	24	9	""	"STM3782"	10620	48490	100	400	394	123	59	60	14	96	93	0	28302	27559	7765	57	59	25	100	100	0	0.012	0.012	0.013	0.013	1.135	0.012	0.941	80	471	28586	27837	-6.372	341	28245	335	27502	0
6	1	10	"dinP"	"STM0313"	6530	48680	100	426	423	151	55	57	12	100	100	0	7575	7492	3053	53	54	8	100	100	0	0.049	0.049	0.049	0.050	1.244	0.049	0.968	80	464	7893	7807	-4.342	371	7522	368	7439	0
6	2	10	""	"STM0325"	6700	48670	90	177	182	47	56	57	13	100	100	0	7817	8108	2311	55	68	103	100	100	0	0.016	0.016	0.016	0.016	1.266	0.015	0.868	52	364	7883	8179	-6.003	121	7762	126	8053	0
6	3	10	""	"STM0329"	6880	48670	90	83	90	33	56	56	12	80	61	0	3933	4327	2214	55	87	195	100	100	0	0.007	0.008	0.014	0.014	1.310	0.009	0.573	52	373	3905	4306	-7.166	27	3878	34	4272	0
6	4	10	""	"STM0333"	7060	48680	100	385	367	92	57	58	13	98	97	0	25153	23703	5609	55	74	162	100	100	0	0.013	0.013	0.014	0.013	1.127	0.013	0.965	80	430	25426	23958	-6.258	328	25098	310	23648	0
6	5	10	""	"STM1050"	7240	48680	100	205	207	56	59	60	13	97	97	0	24174	22324	6281	55	56	12	100	100	0	0.006	0.007	0.011	0.011	1.039	0.007	0.905	80	432	24265	22417	-7.368	146	24119	148	22269	0
6	6	10	"ycbW"	"STM1059"	7420	48670	100	916	944	307	58	59	14	100	100	0	3139	3269	1069	54	55	9	100	100	0	0.278	0.276	0.282	0.273	1.233	0.264	0.932	80	420	3943	4101	-1.846	858	3085	886	3215	0
6	7	10	"yeaM"	"STM1279"	7600	48670	100	1810	1720	512	59	60	14	100	100	0	17547	16760	4161	55	59	70	100	100	0	0.100	0.099	0.100	0.096	1.221	0.100	0.983	80	442	19243	18366	-3.320	1751	17492	1661	16705	0
6	8	10	""	"STM1287"	7780	48670	100	628	578	178	59	59	14	100	100	0	18423	17132	5902	55	56	8	100	100	0	0.031	0.030	0.030	0.031	1.189	0.030	0.977	80	432	18937	17596	-5.013	569	18368	519	17077	0
6	9	10	"yeaA"	"STM1291"	7960	48670	100	1903	1857	448	58	59	14	100	100	0	9929	9370	2067	55	56	14	100	100	0	0.187	0.193	0.193	0.192	1.108	0.193	0.985	80	432	11719	11114	-2.420	1845	9874	1799	9315	0
6	10	10	"astC"	"STM1303"	8140	48670	100	254	265	55	60	61	14	100	100	0	19550	20135	4578	54	55	10	100	100	0	0.010	0.010	0.012	0.012	1.117	0.010	0.937	80	430	19690	20286	-6.651	194	19496	205	20081	0
6	11	10	"spy"	"STM1308"	8310	48670	100	974	975	244	59	60	13	100	100	0	12511	11921	2861	54	55	10	100	100	0	0.073	0.077	0.076	0.077	1.143	0.077	0.980	80	408	13372	12783	-3.767	915	12457	916	11867	0
6	12	10	"celG"	"STM1317"	8490	48670	100	864	844	195	59	61	14	100	100	0	13503	13354	2426	55	58	50	100	100	0	0.060	0.059	0.059	0.057	1.234	0.059	0.977	80	442	14253	14084	-4.062	805	13448	785	13299	0
6	13	10	"rfbJ"	"STM2089"	8660	48660	90	1284	1261	209	60	65	23	100	100	0	14576	14110	2691	55	117	534	100	100	0	0.084	0.085	0.084	0.086	1.091	0.084	0.986	52	373	15745	15256	-3.568	1224	14521	1201	14055	0
6	14	10	"galF"	"STM2098"	8850	48670	100	1644	1533	424	60	63	21	100	100	0	17357	16246	4151	55	107	436	100	100	0	0.092	0.091	0.091	0.090	1.127	0.091	0.987	80	450	18886	17664	-3.449	1584	17302	1473	16191	0
6	15	10	"wcaC"	"STM2113"	9010	48660	90	214	225	66	58	61	15	100	100	0	18527	18915	5318	56	169	822	100	100	0	0.008	0.009	0.011	0.011	1.060	0.009	0.916	52	354	18627	19026	-6.888	156	18471	167	18859	0
6	16	10	"yegH"	"STM2119"	9200	48670	100	1268	1203	303	59	62	15	100	100	0	30096	28303	6237	56	147	740	100	100	0	0.040	0.040	0.040	0.040	1.171	0.041	0.983	80	439	31249	29391	-4.635	1209	30040	1144	28247	0
6	17	10	"yegB"	"STM2129"	9370	48670	100	395	388	96	59	62	20	100	100	0	27502	26130	7080	57	62	42	100	100	0	0.012	0.013	0.013	0.013	1.137	0.012	0.966	80	430	27781	26402	-6.352	336	27445	329	26073	0
6	18	10	"yegQ"	"STM2136"	9560	48670	100	1229	1229	381	58	59	15	100	100	0	23349	23499	6206	59	61	22	100	100	0	0.050	0.050	0.049	0.049	1.184	0.051	0.982	80	428	24461	24611	-4.314	1171	23290	1171	23440	0
6	19	10	"cpxR"	"STM4059"	9720	48660	100	200	202	96	58	59	14	95	90	0	595	664	405	58	60	20	97	95	0	0.264	0.238	0.236	0.233	1.432	0.220	0.894	80	437	679	750	-1.919	142	537	144	606	-75
6	20	10	""	"STM4068"	9910	48660	100	705	667	139	58	60	14	100	100	0	13607	12909	2600	56	57	12	100	100	0	0.048	0.047	0.047	0.047	1.147	0.047	0.978	80	430	14198	13462	-4.388	647	13551	609	12853	0
6	21	10	"yneA"	"STM4077"	10090	48670	100	340	327	77	59	61	15	100	100	0	20836	19678	3881	57	57	9	100	100	0	0.014	0.014	0.014	0.014	1.162	0.014	0.948	80	420	21060	19889	-6.208	281	20779	268	19621	0
6	22	10	"glpK"	"STM4086"	10260	48660	100	65	66	16	57	59	13	36	15	0	296	301	183	56	58	23	85	83	0	0.033	0.037	0.064	0.076	3.486	0.026	0.070	80	430	248	254	-4.907	8	240	9	245	-75
6	23	10	"ftsN"	"STM4093"	10440	48670	100	990	1033	322	58	59	14	100	100	0	7356	7480	1968	55	56	8	100	100	0	0.128	0.131	0.131	0.127	1.217	0.131	0.964	80	432	8233	8400	-2.970	932	7301	975	7425	0
6	24	10	""	"STM4102"	10620	48660	100	476	481	105	59	60	15	100	100	0	19488	18755	4964	56	57	9	100	100	0	0.021	0.023	0.022	0.023	1.298	0.022	0.959	80	462	19849	19121	-5.542	417	19432	422	18699	0
6	1	11	"ygdL"	"STM2987"	6530	48860	100	1597	1568	501	55	66	49	100	100	0	15545	15384	4437	55	62	39	100	100	0	0.100	0.099	0.099	0.095	1.216	0.099	0.983	80	449	17032	16842	-3.328	1542	15490	1513	15329	0
6	2	11	"ygdB"	"STM2998"	6700	48850	90	312	310	61	58	66	46	100	100	0	11818	11413	1987	55	86	200	100	100	0	0.022	0.022	0.022	0.022	1.173	0.022	0.941	52	343	12017	11610	-5.533	254	11763	252	11358	0
6	3	11	"ygeD"	"STM3009"	6870	48850	90	569	580	152	59	61	17	100	100	0	10951	10484	2875	55	110	307	100	100	0	0.047	0.050	0.050	0.050	1.110	0.049	0.979	52	388	11406	10950	-4.417	510	10896	521	10429	0
6	4	11	"kduI"	"STM3018"	7070	48850	100	243	240	53	59	61	17	100	97	0	21865	20941	5017	55	81	214	100	100	0	0.008	0.009	0.011	0.011	1.189	0.009	0.933	80	446	21994	21067	-6.889	184	21810	181	20886	0
6	5	11	""	"STM3025"	7240	48850	90	510	507	77	58	59	14	100	100	0	16450	16445	2094	55	91	283	100	100	0	0.028	0.027	0.027	0.027	1.132	0.027	0.969	52	356	16847	16839	-5.181	452	16395	449	16390	0
6	6	11	""	"STM3030"	7420	48850	100	571	563	134	57	57	13	100	100	0	18330	17540	3983	55	84	252	100	100	0	0.028	0.029	0.029	0.029	1.174	0.029	0.970	80	452	18789	17991	-5.152	514	18275	506	17485	0
6	7	11	""	"STM2692"	7600	48850	100	1039	1003	265	57	59	14	100	100	0	20841	20292	5822	55	56	9	100	100	0	0.047	0.047	0.046	0.047	1.175	0.046	0.970	80	432	21768	21183	-4.404	982	20786	946	20237	0
6	8	11	""	"STM2702"	7780	48850	100	103	106	24	57	59	14	95	78	0	15358	14558	3386	55	56	10	100	100	0	0.003	0.003	0.010	0.010	1.000	0.003	0.625	80	432	15349	14552	-8.378	46	15303	49	14503	0
6	9	11	""	"STM2706"	7960	48850	100	151	158	46	60	62	39	90	66	0	23711	21860	5902	54	58	38	100	100	0	0.004	0.004	0.000	0.000	1.000	0.005	0.845	80	420	23748	21904	-8.022	91	23657	98	21806	0
6	10	11	"yjiA"	"STM4530"	8130	48860	100	1801	1727	630	59	62	24	100	100	0	16822	16446	5655	54	59	54	100	100	0	0.104	0.102	0.102	0.098	1.183	0.103	0.990	80	418	18510	18060	-3.267	1742	16768	1668	16392	0
6	11	11	"cutF"	"STM0241"	8310	48850	100	192	207	89	59	59	13	100	100	0	1598	1710	806	54	54	8	100	100	0	0.086	0.089	0.088	0.087	1.290	0.092	0.897	80	432	1677	1804	-3.537	133	1544	148	1656	0
6	12	11	"yaiY"	"STM0378"	8490	48850	100	148	143	45	58	60	15	93	88	0	3339	3308	1297	54	55	9	100	100	0	0.027	0.026	0.026	0.025	1.389	0.026	0.837	80	420	3375	3339	-5.190	90	3285	85	3254	0
6	13	11	"ybcI"	"STM0540"	8650	48840	90	484	472	111	60	66	34	100	98	0	13581	12581	3591	56	238	1101	100	100	0	0.031	0.033	0.033	0.033	1.169	0.031	0.969	52	371	13949	12937	-4.995	424	13525	412	12525	0
6	14	11	""	"STM0556"	8840	48850	100	76	78	20	61	66	31	20	1	0	3790	3397	1312	55	204	1001	93	80	0	0.004	0.005	0.012	0.014	1.389	0.005	0.218	80	451	3750	3359	-7.960	15	3735	17	3342	0
6	15	11	""	"STM0298"	9010	48840	90	99	102	24	58	60	14	94	65	0	6467	6341	1409	55	75	146	100	100	0	0.006	0.007	0.013	0.013	1.185	0.006	0.559	52	373	6453	6330	-7.289	41	6412	44	6286	0
6	16	11	""	"STM0576"	9200	48850	100	94	96	23	58	59	14	85	65	0	5459	5146	1925	55	73	136	100	100	0	0.007	0.007	0.012	0.012	1.247	0.007	0.554	80	427	5440	5129	-7.230	36	5404	38	5091	0
6	17	11	""	"STM0581"	9360	48840	90	2788	2825	808	59	83	149	100	100	0	7781	7529	2277	57	140	498	100	100	0	0.353	0.370	0.366	0.374	1.118	0.359	0.986	52	354	10453	10238	-1.501	2729	7724	2766	7472	0
6	18	11	"fepC"	"STM0590"	9550	48850	100	1760	1753	441	57	77	133	98	98	0	16533	16667	4087	57	122	442	100	100	0	0.103	0.102	0.102	0.102	1.102	0.102	0.986	80	451	18179	18306	-3.274	1703	16476	1696	16610	0
6	19	11	"narP"	"STM2246"	9730	48850	100	1006	945	322	58	60	14	100	100	0	15131	14208	4343	56	57	9	100	100	0	0.063	0.063	0.062	0.060	1.221	0.063	0.982	80	430	16023	15039	-3.991	948	15075	887	14152	0
6	20	11	"stcA"	"STM2152"	9910	48840	100	154	150	35	59	60	14	98	95	0	12762	12230	3169	56	57	10	100	100	0	0.007	0.007	0.011	0.011	1.158	0.007	0.838	80	442	12801	12265	-7.063	95	12706	91	12174	0
6	21	11	"yehW"	"STM2162"	10080	48840	90	811	790	155	59	62	17	100	100	0	6274	5974	1449	56	66	79	100	100	0	0.121	0.124	0.124	0.125	1.132	0.120	0.979	52	349	6970	6649	-3.048	752	6218	731	5918	0
6	22	11	"yohD"	"STM2170"	10250	48840	90	361	356	82	60	65	25	100	100	0	14937	14050	3715	58	251	1160	100	100	0	0.020	0.021	0.021	0.021	1.186	0.020	0.957	52	381	15180	14288	-5.627	301	14879	296	13992	0
6	23	11	""	"STM2175"	10440	48850	100	589	571	155	60	62	23	98	97	0	21596	21416	4946	56	214	1068	100	100	0	0.025	0.024	0.024	0.023	1.206	0.024	0.966	80	451	22069	21871	-5.348	529	21540	511	21360	0
6	24	11	""	"STM2288"	10610	48840	90	93	98	24	59	60	16	82	53	0	2901	2800	1104	56	68	77	100	100	0	0.012	0.014	0.015	0.016	1.454	0.014	0.477	52	379	2879	2783	-6.387	34	2845	39	2744	0
6	1	12	"hupA"	"STM4170"	6530	49030	100	5556	5603	2175	55	67	55	100	100	0	5914	5812	2258	53	61	42	100	100	0	0.939	0.963	0.959	0.997	1.229	0.963	0.985	80	424	11362	11307	-0.091	5501	5861	5548	5759	0
6	2	12	"hupA"	"STM4170"	6690	49020	130	4489	4617	1837	57	66	50	100	99	0	3840	3682	1431	55	75	151	96	95	0	1.171	1.257	1.263	1.297	1.262	1.261	0.988	120	617	8217	8187	0.228	4432	3785	4560	3627	0
6	3	12	"hilA"	"STM2876"	6890	49030	100	1551	1511	582	58	60	18	100	100	0	9833	9525	3659	55	67	175	100	100	0	0.153	0.153	0.153	0.152	1.109	0.154	0.990	80	449	11271	10923	-2.711	1493	9778	1453	9470	0
6	4	12	"hilA"	"STM2876"	7060	49030	100	2167	2128	829	59	60	14	100	100	0	14292	13325	5422	54	55	8	100	100	0	0.148	0.156	0.155	0.157	1.176	0.154	0.986	80	430	16346	15340	-2.756	2108	14238	2069	13271	0
6	5	12	"hilC"	"STM2867"	7240	49030	90	4801	4891	1019	58	64	51	100	100	0	16916	17731	4134	55	84	264	100	100	0	0.281	0.273	0.273	0.275	1.063	0.269	0.989	52	381	21604	22509	-1.830	4743	16861	4833	17676	0
6	6	12	"hilC"	"STM2867"	7420	49030	90	3256	3222	1018	58	63	51	100	100	0	12116	11734	4190	56	83	251	100	100	0	0.265	0.271	0.274	0.276	1.102	0.263	0.987	52	365	15258	14842	-1.915	3198	12060	3164	11678	0
6	7	12	"hns"	"STM1751"	7590	49030	100	9020	8245	3076	59	60	14	100	100	0	7304	6618	2315	55	58	29	100	98	0	1.236	1.247	1.250	1.223	1.204	1.255	0.985	80	452	16210	14749	0.306	8961	7249	8186	6563	0
6	8	12	"hns"	"STM1751"	7780	49030	100	6503	6552	2321	57	59	15	100	100	0	5698	5506	1679	55	56	9	100	100	0	1.142	1.192	1.180	1.160	1.139	1.217	0.985	80	462	12089	11946	0.192	6446	5643	6495	5451	0
6	9	12	"hns"	"STM1751"	7940	49020	90	9125	9510	4201	60	168	676	100	100	0	7274	7295	2906	54	165	665	100	98	0	1.256	1.305	1.270	1.307	1.172	1.294	0.971	52	355	16285	16691	0.328	9065	7220	9450	7241	0
6	10	12	"hilD"	"STM2875"	8120	49020	90	4410	4479	1194	59	188	677	100	100	0	10160	10224	2914	55	257	920	100	100	0	0.431	0.435	0.435	0.438	1.133	0.422	0.979	52	362	14456	14589	-1.216	4351	10105	4420	10169	0
6	11	12	"hilD"	"STM2875"	8310	49030	100	3599	3582	1403	59	90	216	98	97	0	8559	8223	3275	54	146	639	97	96	0	0.416	0.431	0.431	0.437	1.144	0.428	0.982	80	439	12045	11692	-1.265	3540	8505	3523	8169	0
6	12	12	"stpA"	"STM2799"	8480	49020	90	2761	2873	1075	58	71	68	100	100	0	7503	7758	2961	55	89	229	100	100	0	0.363	0.365	0.362	0.367	1.120	0.356	0.977	52	356	10151	10518	-1.462	2703	7448	2815	7703	0
6	13	12	"csrA"	"STM2826"	8670	49030	100	963	929	402	59	67	59	97	96	0	3564	3301	1379	55	103	434	96	93	0	0.258	0.268	0.266	0.256	1.294	0.270	0.976	80	469	4413	4116	-1.957	904	3509	870	3246	0
6	14	12	"dps"	"STM0831"	8840	49030	100	1769	1701	500	59	61	14	100	100	0	8959	8464	2267	54	55	8	100	100	0	0.192	0.195	0.198	0.188	1.221	0.196	0.986	80	420	10615	10052	-2.381	1710	8905	1642	8410	0
6	15	12	"dps"	"STM0831"	9020	49020	100	1998	1913	638	61	63	18	100	100	0	9739	9379	3014	56	60	72	100	100	0	0.200	0.199	0.201	0.199	1.180	0.198	0.981	80	452	11620	11175	-2.322	1937	9683	1852	9323	0
6	16	12	"dps"	"STM0831"	9200	49020	100	2205	2039	664	60	65	25	100	100	0	10918	10085	3359	56	58	10	100	100	0	0.197	0.197	0.199	0.202	1.217	0.195	0.982	80	408	13007	12008	-2.340	2145	10862	1979	10029	0
6	17	12	"oxyR"	"STM4125"	9360	49020	90	2630	2699	1254	61	86	117	100	100	0	4388	4416	2056	58	93	214	100	100	0	0.593	0.605	0.599	0.615	1.179	0.596	0.989	52	369	6899	6996	-0.753	2569	4330	2638	4358	0
6	18	12	"oxyR"	"STM4125"	9550	49020	90	5759	5757	2336	61	77	105	100	100	0	8860	8777	3507	57	88	203	100	100	0	0.647	0.653	0.656	0.660	1.143	0.643	0.977	52	371	14501	14416	-0.628	5698	8803	5696	8720	0
6	19	12	"fur"	"STM0693"	9730	49020	100	1745	1676	450	59	64	32	100	100	0	8692	8410	2229	56	62	56	100	100	0	0.195	0.194	0.194	0.194	1.172	0.192	0.981	80	440	10322	9971	-2.357	1686	8636	1617	8354	0
6	20	12	"fur"	"STM0693"	9900	49020	90	1558	2309	3882	59	70	74	100	100	0	7784	7521	2722	57	126	484	100	100	0	0.194	0.301	0.197	0.232	1.627	0.394	0.399	52	366	9226	9714	-2.366	1499	7727	2250	7464	0
6	21	12	"envR"	"STM3389"	10090	49020	100	123	125	33	59	66	62	51	6	0	10828	11096	2972	56	102	382	100	100	0	0.006	0.006	0.011	0.011	1.086	0.006	0.739	80	470	10836	11106	-7.395	64	10772	66	11040	0
6	22	12	"envR"	"STM3389"	10260	49020	90	108	115	28	60	61	15	94	78	0	10831	11127	1663	56	120	467	100	100	0	0.004	0.005	0.012	0.012	1.000	0.005	0.658	52	366	10823	11126	-7.810	48	10775	55	11071	0
6	23	12	"envR"	"STM3389"	10440	49030	100	112	112	30	60	61	15	88	73	0	12171	11989	3942	55	110	432	97	97	0	0.004	0.004	0.000	0.000	1.000	0.004	0.683	80	430	12168	11986	-7.864	52	12116	52	11934	0
6	24	12	"arcB"	"STM3328"	10610	49020	90	230	245	120	58	61	15	100	100	0	3672	3987	2314	54	63	61	100	100	0	0.048	0.048	0.048	0.048	1.297	0.047	0.913	52	378	3790	4120	-4.395	172	3618	187	3933	0
6	1	13	"ctrl-PolA-10ng/ul"	"ctrl-PolA-10ng/ul"	6530	49220	80	80	88	35	54	55	14	67	44	0	167	175	45	52	53	7	98	98	0	0.226	0.276	0.251	0.247	2.191	0.333	0.435	52	326	141	157	-2.145	26	115	34	123	0
6	2	13	"ctrl-FtsL-10ng/ul"	"ctrl-FtsL-10ng/ul"	6700	49210	60	198	203	60	54	57	15	100	100	0	681	963	543	56	55	8	100	100	0	0.230	0.164	0.182	0.178	1.519	0.134	0.805	32	176	769	1056	-2.118	144	625	149	907	0
6	3	13	"ctrl-TufA-10ng/ul"	"ctrl-TufA-10ng/ul"	6880	49210	80	4208	3875	2198	60	63	17	100	100	0	1515	1408	734	55	56	9	100	100	0	2.841	2.820	2.838	2.751	1.253	2.897	0.959	52	322	5608	5168	1.506	4148	1460	3815	1353	0
6	4	13	"EMPTY"	"EMPTY"	7060	49210	100	729	781	512	62	67	24	96	92	0	105	105	25	55	57	12	92	81	0	13.340	14.380	12.281	11.623	2.374	20.477	0.565	80	418	717	769	3.738	667	50	719	50	-75
6	5	13	"EMPTY"	"EMPTY"	7230	49210	100	58	68	39	64	92	153	1	0	0	55	60	21	57	70	106	1	0	0	3.000	1.333	1.655	1.606	2.672	2.792	0.853	80	430	-8	7	1.585	-6	-2	4	3	-75
6	6	13	"EMPTY"	"EMPTY"	7410	49210	100	65	271	688	61	112	227	13	10	0	56	137	277	57	76	84	11	8	0	-4.000	2.625	2.063	1.802	3.529	2.522	0.829	80	460	3	290	Error	4	-1	210	80	-75
6	7	13	"ctrl-PolA-50ng/ul"	"ctrl-PolA-50ng/ul"	7600	49210	80	122	143	103	65	111	213	5	3	0	849	819	367	59	76	65	100	94	0	0.072	0.103	0.075	0.081	2.062	0.139	0.104	52	317	847	838	-3.793	57	790	78	760	0
6	8	13	"ctrl-FtsL-50ng/ul"	"ctrl-FtsL-50ng/ul"	7770	49240	80	122	173	170	68	245	726	1	0	0	86	106	66	59	116	232	5	0	0	2.000	2.234	2.050	1.965	2.916	4.574	0.678	52	290	81	152	1.000	54	27	105	47	0
6	9	13	"ctrl-TufA-50ng/ul"	"ctrl-TufA-50ng/ul"	7940	49200	90	27960	24766	12452	66	192	554	100	96	0	8299	7508	3930	56	108	210	96	92	0	3.384	3.315	3.313	3.620	1.506	3.283	0.975	52	385	36137	32152	1.759	27894	8243	24700	7452	0
6	10	13	"EMPTY"	"EMPTY"	8120	49200	100	1153	1227	1178	62	139	362	68	60	0	126	150	111	55	93	256	6	2	0	15.366	12.263	13.362	8.315	4.167	10.936	0.372	80	452	1162	1260	3.942	1091	71	1165	95	-75
6	11	13	"EMPTY"	"EMPTY"	8300	49200	100	62	64	15	61	131	330	0	0	0	54	81	67	54	82	126	7	1	0	100000.000	0.111	1.000	0.546	5.800	1.555	0.717	80	420	1	30	16.610	1	0	3	27	-75
6	12	13	"EMPTY"	"EMPTY"	8480	49200	100	58	61	18	59	94	261	0	0	0	54	64	29	53	73	142	0	0	0	-1.000	0.182	0.936	1.028	4.489	2.894	0.933	80	461	0	13	Error	-1	1	2	11	-75
6	13	13	"ctrl-PolA-100ng/ul"	"ctrl-PolA-100ng/ul"	8670	49210	90	147	146	58	60	112	365	0	0	0	1015	993	718	55	82	149	78	71	0	0.091	0.092	0.093	0.116	2.672	0.483	0.079	52	346	1047	1024	-3.464	87	960	86	938	0
6	14	13	"ctrl-FtsL-100ng/ul"	"ctrl-FtsL-100ng/ul"	8830	49210	100	486	668	606	62	178	677	42	5	0	1780	2291	1839	55	110	286	81	75	0	0.246	0.271	0.215	0.304	2.663	0.323	0.249	80	430	2149	2842	-2.024	424	1725	606	2236	0
6	15	13	"ctrl-TufA-100ng/ul"	"ctrl-TufA-100ng/ul"	9010	49200	90	29868	33892	14910	61	151	646	100	100	1	9895	10302	4350	56	93	272	100	100	0	3.029	3.302	3.206	3.363	1.305	3.345	0.968	52	367	39646	44077	1.599	29807	9839	33831	10246	100
6	16	13	"EMPTY"	"EMPTY"	9190	49200	100	64	75	30	58	62	22	38	21	0	83	138	101	56	57	10	70	55	0	0.222	0.207	0.305	0.415	3.681	0.244	0.506	80	452	33	99	-2.170	6	27	17	82	-75
6	17	13	"EMPTY"	"EMPTY"	9370	49200	100	58	60	16	59	74	72	0	0	0	54	57	15	57	68	60	1	0	0	0.333	100000.000	1.367	1.161	3.534	1.608	0.242	80	430	-4	1	-1.585	-1	-3	1	0	-75
6	18	13	"EMPTY"	"EMPTY"	9540	49200	100	59	111	273	61	78	94	5	3	0	59	88	115	56	69	58	10	6	0	-0.667	1.563	2.267	1.665	4.544	2.692	0.822	80	448	1	82	Error	-2	3	50	32	-75
6	19	13	"ctrl-PolA-400ng/ul"	"ctrl-PolA-400ng/ul"	9730	49200	80	513	513	140	59	94	183	94	80	0	4301	4099	1135	55	75	91	100	100	0	0.107	0.112	0.101	0.112	1.566	0.100	0.725	52	328	4700	4498	-3.225	454	4246	454	4044	0
6	20	13	"ctrl-FtsL-400ng/ul"	"ctrl-FtsL-400ng/ul"	9910	49190	90	2419	2190	991	63	231	800	88	67	0	9534	8177	4287	57	129	348	98	96	0	0.249	0.262	0.253	0.294	1.595	0.248	0.681	52	389	11833	10247	-2.008	2356	9477	2127	8120	0
6	21	13	"ctrl-TufA-400ng/ul"	"ctrl-TufA-400ng/ul"	10090	49200	90	65535	57392	15535	61	217	823	100	100	57	20051	18293	4532	58	109	277	100	100	0	3.275	3.144	3.186	3.087	1.213	3.219	0.976	52	355	85467	75566	1.711	65474	19993	57331	18235	100
6	22	13	"EMPTY"	"EMPTY"	10250	49200	100	110	173	152	59	61	14	65	56	0	160	227	179	54	61	133	47	33	0	0.481	0.659	0.625	0.745	2.739	0.754	0.767	80	430	157	287	-1.055	51	106	114	173	-75
6	23	13	"EMPTY"	"EMPTY"	10430	49200	100	58	59	13	59	60	14	8	2	0	54	54	8	53	54	8	15	3	0	-1.000	0.000	2.354	2.170	2.588	24.292	0.003	80	420	0	1	Error	-1	1	0	1	-75
6	24	13	"EMPTY"	"EMPTY"	10610	49200	100	58	58	13	59	61	16	6	0	0	54	54	8	53	54	15	5	0	0	-1.000	-1.000	1.143	1.249	3.430	29.126	0.002	80	474	0	0	Error	-1	1	-1	1	-75
6	1	14	""	"STM4316"	6530	49390	100	79	82	24	54	55	14	65	41	0	567	552	205	52	53	9	100	100	0	0.049	0.056	0.049	0.050	1.980	0.055	0.386	80	496	540	528	-4.365	25	515	28	500	0
6	2	14	""	"STM4529"	6710	49390	100	1000	929	392	56	58	15	100	100	0	3272	3169	1313	53	53	7	100	100	0	0.293	0.280	0.285	0.274	1.232	0.280	0.971	80	485	4163	3989	-1.770	944	3219	873	3116	0
6	3	14	""	"STM4276"	6880	49380	90	76	80	17	60	66	77	0	0	0	1464	1427	404	54	59	31	100	100	0	0.011	0.015	0.019	0.021	1.506	0.012	0.179	52	370	1426	1393	-6.461	16	1410	20	1373	0
6	4	14	""	"STM0560"	7060	49380	100	168	168	47	60	66	25	92	86	0	6259	5763	2176	55	60	28	100	100	0	0.017	0.019	0.020	0.021	1.420	0.018	0.773	80	462	6312	5816	-5.844	108	6204	108	5708	0
6	5	14	""	"STM0359"	7230	49380	90	71	79	21	62	71	33	15	3	0	1148	1233	429	56	65	49	100	100	0	0.008	0.014	0.023	0.024	1.643	0.008	0.035	52	370	1101	1194	-6.923	9	1092	17	1177	0
6	6	14	""	"STM1024"	7420	49390	100	83	88	31	61	77	113	1	0	0	1089	1190	642	55	68	74	100	100	0	0.021	0.024	0.028	0.028	1.546	0.028	0.297	80	471	1056	1162	-5.555	22	1034	27	1135	0
6	7	14	"purG"	"STM2565"	7590	49380	110	477	516	187	63	90	147	100	83	0	5100	5850	2322	56	69	52	100	100	0	0.082	0.078	0.077	0.077	1.255	0.074	0.757	80	523	5458	6247	-3.607	414	5044	453	5794	0
6	8	14	"cysM"	"STM2440"	7780	49380	100	256	316	188	61	167	585	7	0	0	3933	4881	3338	55	92	188	100	100	0	0.050	0.053	0.052	0.052	1.284	0.048	0.065	80	438	4073	5081	-4.314	195	3878	255	4826	0
6	9	14	"ompR"	"STM3502"	7950	49380	90	601	757	392	60	124	439	76	25	0	3128	4031	2000	55	88	182	100	100	0	0.176	0.175	0.169	0.171	1.159	0.176	0.962	52	378	3614	4673	-2.506	541	3073	697	3976	0
6	10	14	"dnaK"	"STM0012"	8130	49380	100	4460	5276	3562	58	69	70	100	100	0	2325	2759	1721	54	60	35	100	100	0	1.938	1.929	1.929	1.864	1.257	2.001	0.973	80	474	6673	7923	0.955	4402	2271	5218	2705	0
6	11	14	"trkA"	"STM3409"	8310	49380	100	661	722	274	57	69	104	100	98	0	11536	12737	5037	53	59	53	100	100	0	0.053	0.052	0.053	0.052	1.201	0.052	0.962	80	452	12087	13349	-4.249	604	11483	665	12684	0
6	12	14	""	"STM4528"	8480	49380	100	1938	1886	713	57	80	231	98	97	0	7746	7340	2485	53	62	82	100	100	0	0.245	0.251	0.252	0.245	1.204	0.252	0.962	80	462	9574	9116	-2.032	1881	7693	1829	7287	0
6	13	14	""	"STM2230"	8670	49380	100	510	495	114	60	90	294	90	6	0	16178	15705	3055	54	65	104	100	100	0	0.028	0.028	0.028	0.027	1.225	0.027	0.948	80	462	16574	16086	-5.163	450	16124	435	15651	0
6	14	14	"yegN"	"STM2127"	8830	49380	90	227	219	79	58	61	19	96	90	0	23263	21904	7767	54	239	1282	100	100	0	0.007	0.007	0.010	0.010	1.000	0.008	0.921	52	360	23378	22011	-7.102	169	23209	161	21850	0
6	15	14	""	"STM2178"	9020	49380	100	156	158	41	58	61	18	98	93	0	17788	18576	5170	54	178	1077	100	100	0	0.006	0.005	0.010	0.010	1.000	0.005	0.828	80	492	17832	18622	-7.500	98	17734	100	18522	0
6	16	14	""	"STM2664"	9200	49390	100	409	407	124	58	58	14	100	100	0	3488	3350	1052	55	55	8	100	100	0	0.102	0.106	0.105	0.103	1.240	0.105	0.956	80	462	3784	3644	-3.290	351	3433	349	3295	0
6	17	14	"sinH"	"STM2517"	9370	49380	100	56	62	20	57	58	14	23	13	0	84	203	283	54	55	8	98	81	0	-0.033	0.034	0.180	0.188	3.832	0.042	0.177	80	452	29	154	Error	-1	30	5	149	-50
6	18	14	"flhA"	"STM1913"	9550	49380	100	119	202	211	58	59	15	83	75	0	1634	3746	5482	54	54	8	100	100	0	0.039	0.039	0.037	0.039	1.675	0.037	0.937	80	452	1641	3836	-4.695	61	1580	144	3692	0
6	19	14	"EMPTY"	"EMPTY"	9720	49380	100	56	60	14	58	59	15	15	2	0	56	56	7	54	54	7	21	2	0	-1.000	1.000	2.000	2.408	3.042	30.978	0.002	80	462	0	4	Error	-2	2	2	2	-75
6	20	14	"EMPTY"	"EMPTY"	9900	49380	100	57	60	14	57	59	14	16	5	0	56	56	8	54	54	7	26	6	0	0.000	1.500	1.417	1.575	3.419	0.003	0.000	80	483	2	5	Error	0	2	3	2	-75
6	21	14	"EMPTY"	"EMPTY"	10080	49380	100	60	61	13	57	59	15	16	5	0	57	58	9	55	55	8	21	5	0	1.500	1.333	1.667	1.952	3.070	18.780	0.003	80	462	5	7	0.585	3	2	4	3	-75
6	22	14	"EMPTY"	"EMPTY"	10250	49380	100	59	57	15	58	59	14	11	6	0	56	56	8	54	54	8	23	3	0	0.500	-0.500	1.389	1.290	3.241	241.726	0.000	80	452	3	1	-1.000	1	2	-1	2	-75
6	23	14	"EMPTY"	"EMPTY"	10430	49380	100	61	61	14	56	58	13	23	6	0	54	55	7	53	54	8	13	1	0	5.000	2.500	2.732	2.674	3.250	0.034	0.003	80	464	6	7	2.322	5	1	5	2	-75
6	24	14	"EMPTY"	"EMPTY"	10610	49380	100	60	63	18	58	60	16	23	8	0	55	55	7	54	54	8	12	1	0	2.000	5.000	3.143	2.314	4.082	29.529	0.003	80	496	3	6	1.000	2	1	5	1	-75
7	1	1	"yccF"	"STM1074"	11020	47040	100	273	332	226	58	59	13	100	100	0	5928	7194	4721	55	55	8	100	100	0	0.037	0.038	0.035	0.036	1.251	0.040	0.905	80	496	6088	7413	-4.772	215	5873	274	7139	0
7	2	1	"ydjN"	"STM1320"	11200	47030	100	419	703	816	59	60	15	100	100	0	3959	6080	6510	54	55	8	100	100	0	0.092	0.107	0.097	0.098	1.293	0.115	0.943	80	444	4265	6670	-3.439	360	3905	644	6026	0
7	3	1	""	"STM1491"	11370	47040	100	173	219	178	60	62	15	92	91	0	6317	7492	6447	54	55	8	100	100	0	0.018	0.021	0.020	0.019	1.321	0.024	0.929	80	462	6376	7597	-5.792	113	6263	159	7438	0
7	4	1	"yiaC"	"STM3643"	11560	47030	100	227	254	141	60	62	14	100	98	0	6022	6805	3952	55	56	8	100	100	0	0.028	0.029	0.028	0.027	1.286	0.030	0.919	80	466	6134	6944	-5.159	167	5967	194	6750	0
7	5	1	"oppA"	"STM1746"	11740	47030	100	1538	1640	792	60	61	14	100	100	0	16420	17199	7502	55	56	8	100	100	0	0.090	0.092	0.090	0.089	1.195	0.094	0.982	80	444	17843	18724	-3.469	1478	16365	1580	17144	0
7	6	1	""	"STM2585"	11910	47030	100	288	308	132	61	62	14	100	100	0	8335	8762	3519	56	56	8	100	100	0	0.027	0.028	0.027	0.028	1.204	0.029	0.944	80	454	8506	8953	-5.189	227	8279	247	8706	0
7	7	1	"yecH"	"STM1936"	12090	47030	100	153	159	55	62	63	16	98	95	0	4857	5574	3830	55	56	9	100	100	0	0.019	0.018	0.017	0.018	1.331	0.015	0.846	80	466	4893	5616	-5.722	91	4802	97	5519	0
7	8	1	"srlR"	"STM2837"	12270	47030	100	329	365	220	61	63	15	100	100	0	6970	7587	4422	55	57	10	100	100	0	0.039	0.040	0.039	0.039	1.192	0.042	0.955	80	466	7183	7836	-4.689	268	6915	304	7532	0
7	9	1	"kdpA"	"STM0706"	12450	47030	100	332	348	76	60	62	14	100	100	0	21725	24093	6601	56	57	10	100	100	0	0.013	0.012	0.013	0.013	1.148	0.012	0.945	80	456	21941	24325	-6.316	272	21669	288	24037	0
7	10	1	"greB"	"STM3503"	12630	47030	100	546	586	200	59	61	14	100	100	0	10080	11135	4500	56	57	9	100	100	0	0.049	0.048	0.048	0.048	1.149	0.046	0.970	80	455	10511	11606	-4.363	487	10024	527	11079	0
7	11	1	""	"STM3156"	12800	47030	100	642	787	453	61	63	15	100	100	0	5831	6817	3776	56	57	8	100	100	0	0.101	0.107	0.104	0.104	1.201	0.109	0.956	80	454	6356	7487	-3.313	581	5775	726	6761	0
7	12	1	"yaeC"	"STM0245"	12980	47030	100	1988	2201	1233	59	61	15	100	100	0	12383	13447	6655	57	58	9	100	100	0	0.156	0.160	0.158	0.153	1.212	0.165	0.975	80	444	14255	15532	-2.676	1929	12326	2142	13390	0
7	13	1	"cyaY"	"STM3943"	13150	47030	110	1288	1632	901	59	61	15	100	100	0	7404	8370	3390	58	60	12	100	100	0	0.167	0.189	0.169	0.178	1.460	0.191	0.798	80	510	8575	9885	-2.579	1229	7346	1573	8312	0
7	14	1	"cyaA"	"STM3939"	13330	47030	100	7438	7097	1507	61	61	14	100	100	0	35819	35474	6235	59	61	13	100	100	0	0.206	0.199	0.201	0.196	1.165	0.197	0.967	80	456	43137	42451	-2.277	7377	35760	7036	35415	0
7	15	1	"yifK"	"STM3930"	13510	47030	100	5890	6195	1861	60	62	15	100	100	0	33413	30284	7198	58	59	11	100	100	0	0.175	0.203	0.201	0.199	1.180	0.204	0.962	80	456	39185	36361	-2.516	5830	33355	6135	30226	0
7	16	1	"wzxE"	"STM3926"	13690	47030	110	5048	5133	491	61	62	15	100	100	0	25535	25299	1753	57	59	10	100	100	0	0.196	0.201	0.197	0.201	1.112	0.203	0.952	80	511	30465	30314	-2.353	4987	25478	5072	25242	0
7	17	1	"rffG"	"STM3922"	13860	47020	110	7547	7189	1882	61	64	40	100	100	0	25564	24009	5478	59	80	324	100	100	0	0.294	0.298	0.290	0.296	1.173	0.294	0.966	80	527	32991	31078	-1.769	7486	25505	7128	23950	0
7	18	1	"rfe"	"STM3918"	14050	47030	100	6007	6013	545	60	64	41	100	100	0	25172	24894	1338	58	78	333	100	100	0	0.237	0.240	0.239	0.239	1.075	0.240	0.975	80	454	31061	30789	-2.078	5947	25114	5953	24836	0
7	19	1	""	"STM4433"	14210	47020	90	95	110	52	59	61	14	84	61	0	3874	5044	3794	57	76	127	100	100	0	0.009	0.010	0.013	0.014	1.220	0.010	0.707	52	368	3853	5038	-6.728	36	3817	51	4987	0
7	20	1	""	"STM4440"	14400	47030	100	99	108	36	58	60	14	88	72	0	5014	5834	3303	57	71	112	100	100	0	0.008	0.009	0.012	0.013	1.224	0.008	0.668	80	475	4998	5827	-6.918	41	4957	50	5777	0
7	21	1	""	"STM4447"	14580	47020	100	137	168	92	56	58	14	100	97	0	6730	8278	5791	56	57	8	100	100	0	0.012	0.014	0.014	0.014	1.274	0.014	0.885	80	450	6755	8334	-6.364	81	6674	112	8222	0
7	22	1	""	"STM4464"	14750	47030	100	374	370	48	57	59	14	100	100	0	31526	30703	3187	57	59	13	100	100	0	0.010	0.010	0.011	0.011	1.084	0.010	0.957	80	444	31786	30959	-6.633	317	31469	313	30646	0
7	23	1	"idnO"	"STM4483"	14930	47020	100	256	242	72	57	60	25	98	95	0	20312	18827	5496	59	61	20	100	100	0	0.010	0.010	0.012	0.012	1.117	0.010	0.852	80	452	20452	18953	-6.669	199	20253	185	18768	0
7	24	1	""	"STM4488"	15110	47030	100	117	116	31	55	57	16	91	80	0	6759	6734	2613	58	59	18	100	100	0	0.009	0.009	0.012	0.012	1.140	0.009	0.740	80	488	6763	6737	-6.756	62	6701	61	6676	0
7	1	2	"hydH"	"STM4173"	11020	47220	100	1380	1395	390	60	61	14	100	100	0	22053	22079	5285	55	55	9	100	100	0	0.060	0.061	0.060	0.060	1.124	0.061	0.983	80	464	23318	23359	-4.059	1320	21998	1335	22024	0
7	2	2	"yciG"	"STM1728"	11200	47210	100	85	88	29	61	62	15	65	36	0	2611	2982	2035	55	56	8	100	100	0	0.009	0.009	0.015	0.015	1.268	0.010	0.501	80	442	2580	2954	-6.735	24	2556	27	2927	0
7	3	2	"yihU"	"STM4023"	11380	47220	100	110	114	45	62	63	15	75	68	0	11131	11765	7851	55	56	8	100	100	0	0.004	0.004	0.013	0.013	1.000	0.005	0.718	80	420	11124	11762	-7.850	48	11076	52	11710	0
7	4	2	"yihP"	"STM4018"	11550	47210	100	100	116	56	61	62	15	80	66	0	6883	8530	6159	54	55	8	100	100	0	0.006	0.006	0.013	0.014	1.310	0.007	0.777	80	430	6868	8531	-7.452	39	6829	55	8476	0
7	5	2	"pepB"	"STM2536"	11730	47210	100	532	780	850	61	62	14	100	100	0	4376	6179	6452	55	56	8	100	100	0	0.109	0.117	0.108	0.108	1.259	0.125	0.977	80	432	4792	6843	-3.198	471	4321	719	6124	0
7	6	2	"atpF"	"STM3869"	11910	47220	100	5258	5348	2623	62	63	14	100	100	0	6280	6086	2527	56	56	8	100	100	0	0.835	0.877	0.859	0.847	1.193	0.909	0.983	80	442	11420	11316	-0.260	5196	6224	5286	6030	0
7	7	2	"sinI"	"STM2516"	12080	47210	90	130	141	45	58	61	15	98	96	0	7734	8271	2602	57	72	116	100	100	0	0.009	0.010	0.011	0.012	1.148	0.010	0.797	52	364	7749	8297	-6.736	72	7677	83	8214	0
7	8	2	""	"STM1056"	12270	47210	90	92	106	48	59	61	14	80	61	0	1291	1771	1753	57	67	98	100	100	0	0.027	0.027	0.031	0.028	1.489	0.026	0.755	52	378	1267	1761	-5.225	33	1234	47	1714	0
7	9	2	"sitB"	"STM2862"	12450	47210	100	8596	8888	3188	59	62	15	100	100	0	5639	5550	1945	56	57	8	100	100	0	1.529	1.607	1.608	1.632	1.167	1.615	0.988	80	430	14120	14323	0.613	8537	5583	8829	5494	0
7	10	2	"cytR"	"STM4094"	12610	47210	90	410	457	149	59	64	27	100	100	0	6277	6760	2016	57	108	362	100	100	0	0.056	0.059	0.057	0.058	1.189	0.058	0.949	52	357	6571	7101	-4.147	351	6220	398	6703	0
7	11	2	"bcfF"	"STM0026"	12790	47210	90	162	175	62	62	66	26	100	94	0	8761	9019	2889	58	118	365	100	100	0	0.011	0.013	0.013	0.013	1.232	0.013	0.853	52	382	8803	9074	-6.443	100	8703	113	8961	0
7	12	2	"gmk"	"STM3740"	12980	47210	110	5083	4995	991	60	61	14	100	100	0	14470	14268	2877	58	71	112	100	100	0	0.349	0.347	0.346	0.349	1.122	0.343	0.984	80	502	19435	19145	-1.521	5023	14412	4935	14210	0
7	13	2	"srgA"	"PSLT011"	13160	47210	100	1060	1042	317	60	61	13	100	100	0	23102	22407	5961	57	58	9	100	100	0	0.043	0.044	0.044	0.042	1.304	0.044	0.980	80	429	24045	23332	-4.526	1000	23045	982	22350	0
7	14	2	"ppx"	"STM2502"	13330	47210	100	1012	1029	435	62	62	13	100	100	0	20485	20443	7325	57	66	112	100	100	0	0.047	0.047	0.047	0.045	1.208	0.049	0.980	80	406	21378	21353	-4.426	950	20428	967	20386	0
7	15	2	""	"STM4258"	13510	47210	100	1056	1048	281	62	63	15	100	100	0	7378	7469	1758	57	57	9	100	100	0	0.136	0.133	0.135	0.128	1.238	0.134	0.978	80	432	8315	8398	-2.881	994	7321	986	7412	0
7	16	2	""	"STM4261"	13690	47210	100	6350	5921	1304	61	62	15	100	100	0	16168	15227	3239	56	57	8	100	100	0	0.390	0.386	0.386	0.388	1.152	0.385	0.986	80	442	22401	21031	-1.357	6289	16112	5860	15171	0
7	17	2	""	"STM4261"	13870	47210	100	2563	2486	453	60	62	18	100	100	0	11624	11174	1931	56	62	107	100	100	0	0.216	0.218	0.218	0.218	1.134	0.217	0.983	80	442	14071	13544	-2.208	2503	11568	2426	11118	0
7	18	2	"yjcB"	"STM4263"	14040	47200	90	3235	3326	739	60	65	38	100	100	0	3941	4011	823	56	62	45	100	100	0	0.817	0.826	0.823	0.825	1.083	0.819	0.978	52	357	7060	7221	-0.291	3175	3885	3266	3955	0
7	19	2	"livF"	"STM3560"	14220	47210	100	118	153	130	58	63	34	77	42	0	1462	2057	2426	55	62	52	100	100	0	0.043	0.047	0.047	0.042	1.704	0.050	0.922	80	461	1467	2097	-4.552	60	1407	95	2002	0
7	20	2	"fljA"	"STM2770"	14400	47210	100	331	367	181	58	60	14	98	97	0	6326	7534	4675	56	57	8	100	100	0	0.044	0.041	0.042	0.040	1.363	0.039	0.942	80	420	6543	7787	-4.521	273	6270	309	7478	0
7	21	2	"ada"	"STM2265"	14560	47210	90	192	222	84	57	60	17	100	100	0	4640	5311	2014	57	120	436	100	100	0	0.029	0.031	0.031	0.030	1.294	0.031	0.883	52	370	4718	5419	-5.085	135	4583	165	5254	0
7	22	2	"ssaV"	"STM1414"	14760	47210	100	106	107	32	59	61	17	85	65	0	3841	3869	1430	57	105	385	100	98	0	0.012	0.013	0.014	0.015	1.307	0.013	0.657	80	456	3831	3860	-6.331	47	3784	48	3812	0
7	23	2	"fimC"	"STM0545"	14930	47210	100	76	77	18	57	58	14	61	26	0	3976	4058	1724	56	57	9	100	100	0	0.005	0.005	0.013	0.014	1.336	0.005	0.255	80	430	3939	4022	-7.689	19	3920	20	4002	0
7	24	2	"malK"	"STM4230"	15110	47210	100	77	81	24	55	56	13	68	41	0	2188	2648	1500	56	57	8	100	100	0	0.010	0.010	0.016	0.017	1.407	0.009	0.379	80	452	2154	2618	-6.599	22	2132	26	2592	0
7	1	3	"era"	"STM2580"	11010	47390	90	1266	1329	446	61	66	30	100	100	0	8993	9087	2945	55	85	219	100	100	0	0.135	0.140	0.137	0.140	1.143	0.138	0.975	52	378	10143	10300	-2.891	1205	8938	1268	9032	0
7	2	3	"pabB"	"STM1824"	11190	47390	90	120	140	61	62	65	27	90	57	0	1184	1530	938	55	77	184	100	100	0	0.051	0.053	0.052	0.050	1.417	0.055	0.852	52	389	1187	1553	-4.283	58	1129	78	1475	0
7	3	3	"iacP"	"STM2881"	11380	47400	100	1642	1804	1036	60	61	14	100	100	0	3280	3732	2231	55	56	8	100	100	0	0.491	0.474	0.485	0.469	1.237	0.462	0.936	80	451	4807	5421	-1.028	1582	3225	1744	3677	0
7	4	3	"invJ"	"STM2892"	11560	47400	100	1488	1505	835	58	60	14	100	100	0	5442	5618	2886	55	56	8	100	100	0	0.265	0.260	0.256	0.245	1.298	0.265	0.973	80	418	6817	7010	-1.913	1430	5387	1447	5563	0
7	5	3	"eutM"	"STM2465"	11730	47390	100	83	90	39	60	62	15	65	33	0	1342	1556	1571	56	56	8	100	100	0	0.018	0.020	0.024	0.029	1.834	0.019	0.558	80	430	1309	1530	-5.805	23	1286	30	1500	0
7	6	3	"eutB"	"STM2458"	11910	47400	100	83	89	33	62	63	16	55	35	0	1508	1915	1388	56	56	8	100	100	0	0.014	0.015	0.018	0.020	1.664	0.016	0.510	80	440	1473	1886	-6.112	21	1452	27	1859	0
7	7	3	"prsA"	"STM1780"	12110	47390	120	3052	3819	2417	61	63	17	100	100	0	5159	6236	3511	56	64	80	99	99	0	0.586	0.608	0.586	0.592	1.392	0.629	0.964	120	556	8094	9938	-0.771	2991	5103	3758	6180	0
7	8	3	"pgtP"	"STM2399"	12270	47390	110	173	174	45	59	62	15	98	98	0	10420	9971	3187	55	57	10	100	100	0	0.011	0.012	0.013	0.014	1.336	0.011	0.795	80	428	10479	10031	-6.507	114	10365	115	9916	0
7	9	3	"parE"	"STM3181"	12440	47390	100	159	185	89	58	61	15	97	93	0	1150	1363	754	55	56	8	100	100	0	0.092	0.097	0.099	0.091	1.593	0.095	0.797	80	430	1196	1435	-3.439	101	1095	127	1308	0
7	10	3	"mutY"	"STM3110"	12620	47390	100	263	289	147	59	61	15	96	93	0	3716	4113	2088	56	60	65	100	100	0	0.056	0.057	0.056	0.053	1.384	0.058	0.926	80	442	3864	4287	-4.165	204	3660	230	4057	0
7	11	3	"gdhA"	"STM1299"	12800	47390	100	404	422	125	60	61	14	100	100	0	3609	3657	1090	56	59	39	100	100	0	0.097	0.101	0.103	0.100	1.257	0.099	0.932	80	442	3897	3963	-3.369	344	3553	362	3601	0
7	12	3	"fliN"	"STM1977"	12980	47390	100	809	895	466	61	62	15	100	100	0	6031	6314	3184	57	58	14	100	100	0	0.125	0.133	0.131	0.134	1.246	0.132	0.923	80	452	6722	7091	-2.998	748	5974	834	6257	0
7	13	3	""	"STM2630"	13160	47390	90	66	70	23	60	61	15	32	13	0	1845	2001	1383	57	156	757	76	61	0	0.003	0.005	0.015	0.017	1.542	0.007	0.220	52	290	1794	1954	-8.219	6	1788	10	1944	0
7	14	3	""	"STM1014"	13300	47400	140	264	248	79	59	60	14	94	91	0	32200	30304	11119	58	140	759	93	93	0	0.006	0.006	0.103	0.103	8.017	0.006	0.908	156	627	32347	30435	-7.293	205	32142	189	30246	0
7	15	3	""	"STM1018"	13510	47390	100	518	522	150	58	60	15	100	100	0	9293	9502	2441	58	105	656	100	100	0	0.050	0.049	0.049	0.048	1.229	0.049	0.944	80	450	9695	9908	-4.327	460	9235	464	9444	0
7	16	3	""	"STM2302"	13690	47400	100	595	592	204	60	62	15	100	100	0	7329	7061	2380	57	57	8	100	100	0	0.074	0.076	0.076	0.072	1.339	0.076	0.961	80	418	7807	7536	-3.765	535	7272	532	7004	0
7	17	3	"glnH"	"STM0830"	13860	47390	100	1333	1304	261	60	62	15	100	100	0	16840	16670	3033	57	57	8	100	100	0	0.076	0.075	0.076	0.074	1.138	0.074	0.967	80	420	18056	17857	-3.721	1273	16783	1244	16613	0
7	18	3	"yajD"	"STM0411"	14040	47390	100	594	649	315	58	60	13	100	100	0	6762	7246	3394	58	58	8	100	100	0	0.080	0.082	0.080	0.081	1.177	0.083	0.967	80	450	7240	7779	-3.645	536	6704	591	7188	0
7	19	3	"artM"	"STM0888"	14220	47390	110	1011	1072	426	58	59	14	100	100	0	10872	11767	4715	58	59	8	100	100	0	0.088	0.087	0.088	0.086	1.161	0.085	0.946	80	480	11767	12723	-3.504	953	10814	1014	11709	0
7	20	3	"pykA"	"STM1888"	14400	47390	100	3951	3818	948	58	60	16	100	100	0	28124	27290	5410	58	61	53	100	100	0	0.139	0.138	0.140	0.135	1.187	0.138	0.976	80	420	31959	30992	-2.850	3893	28066	3760	27232	0
[truncated: 626,550 more chars]
