# Supplementary material for: BABAR: an R package to simplify the normalisation of common reference design microarray-based transcriptomic datasets
Source: BMC Bioinformatics. 2010 Feb 3;11:73. doi: 10.1186/1471-2105-11-73 (PMC2829013; doi:10.1186/1471-2105-11-73)
Supplement: Additional file 3 — Dataset 1. The unprocessed microarray data files from a heterogeneous 'problem' dataset describing the transcriptomic changes for Salmonella internalised within mammalian cells. [file 1471-2105-11-73-S3.ZIP › LB_76A.gpr]

ATF	1.0
26	43    
"Type=GenePix Results 1.4"
"DateTime=2002/04/25 04:13:57"
"Settings=C:\Axon\GenePixPro3\lucchini.gps"
"GalFile=\\Ifrnnts19\communal3\Array lists\STPLDec2001 Revised.gal"
"Scanner=GenePix 4000A [48450]"
"Comment="
"PixelSize=10"
"ImageName=635 nm	532 nm"
"FileName=\\Ifrnnts19\lucchini3\Salmonella\Osmotic Shock Arrow\TIFF\2002 04 25 Slide 12073976A.tif	\\Ifrnnts19\lucchini3\Salmonella\Osmotic Shock Arrow\TIFF\2002 04 25 Slide 12073976A.tif"
"PMTVolts=530	540"
"ScanPower=100	100"
"FocusPosition=0"
"NormalizationFactor:RatioOfMedians=1.84554"
"NormalizationFactor:RatioOfMeans=1.91901"
"NormalizationFactor:MedianOfRatios=1.8604"
"NormalizationFactor:MeanOfRatios=1.86146"
"NormalizationFactor:RegressionRatio=1.99527"
"JpegImage=\\Ifrnnts19\lucchini3\Salmonella\Osmotic Shock Arrow\GPR\2002 04 25 Slide 12073976A.jpg"
"RatioFormulation=W1/W2 (635 nm/532 nm)"
"Barcode=12073976"
"ImageOrigin=880, 13840"
"JpegOrigin=1460, 14300"
"Creator=GenePix Pro 3.0.6.41"
"Temperature=32.2"
"LaserPower=2.53	1.89"
"LaserOnTime=41135	41136"
"Block"	"Column"	"Row"	"Name"	"ID"	"X"	"Y"	"Dia."	"F635 Median"	"F635 Mean"	"F635 SD"	"B635 Median"	"B635 Mean"	"B635 SD"	"% > B635+1SD"	"% > B635+2SD"	"F635 % Sat."	"F532 Median"	"F532 Mean"	"F532 SD"	"B532 Median"	"B532 Mean"	"B532 SD"	"% > B532+1SD"	"% > B532+2SD"	"F532 % Sat."	"Ratio of Medians"	"Ratio of Means"	"Median of Ratios"	"Mean of Ratios"	"Ratios SD"	"Rgn Ratio"	"Rgn R�"	"F Pixels"	"B Pixels"	"Sum of Medians"	"Sum of Means"	"Log Ratio"	"F635 Median - B635"	"F532 Median - B532"	"F635 Mean - B635"	"F532 Mean - B532"	"Flags"
1	1	1	"yiiD"	"STM4029"	1800	14550	90	2109	2312	992	56	61	40	100	100	0	4078	4757	2823	111	118	74	100	100	0	0.518	0.486	0.513	0.510	1.151	0.450	0.957	52	376	6020	6902	-0.950	2053	3967	2256	4646	0
1	2	1	"yjiY"	"STM4532"	1960	14550	90	11970	13119	5486	55	97	193	100	100	0	836	926	435	106	117	75	100	100	0	16.322	15.932	16.509	16.398	1.159	15.170	0.949	52	377	12645	13884	4.029	11915	730	13064	820	0
1	3	1	"glpG"	"STM3524"	2160	14560	80	1187	1186	949	54	55	14	100	100	0	1697	1846	1660	103	105	23	100	100	0	0.711	0.649	0.679	0.690	1.252	0.604	0.982	52	315	2727	2875	-0.493	1133	1594	1132	1743	0
1	4	1	"yhjC"	"STM3607"	2320	14570	70	300	282	114	53	54	8	100	100	0	1664	1540	763	106	111	31	100	100	0	0.159	0.160	0.158	0.166	1.287	0.150	0.942	32	224	1805	1663	-2.657	247	1558	229	1434	0
1	5	1	"dacB"	"STM3300"	2490	14550	110	794	877	229	51	61	69	100	100	0	2314	2698	967	104	135	218	100	100	0	0.336	0.318	0.331	0.327	1.138	0.309	0.963	80	569	2953	3420	-1.573	743	2210	826	2594	0
1	6	1	"yqjD"	"STM3229"	2680	14550	90	3602	4162	2206	51	63	73	100	100	0	1597	1934	1381	100	132	224	100	100	0	2.372	2.242	2.398	2.370	1.149	2.030	0.957	52	387	5048	5945	1.246	3551	1497	4111	1834	0
1	7	1	"yfhP"	"STM2544"	2850	14560	80	83	103	66	51	52	10	76	65	0	142	206	177	98	100	26	78	38	0	0.727	0.481	0.510	0.573	2.687	0.372	0.676	52	320	76	160	-0.459	32	44	52	108	0
1	8	1	""	"STM0660"	3030	14560	80	650	706	446	51	52	11	100	100	0	1278	1504	1159	97	100	27	100	100	0	0.507	0.466	0.506	0.536	1.325	0.425	0.975	52	305	1780	2062	-0.979	599	1181	655	1407	0
1	9	1	""	"STM0672"	3190	14550	90	408	405	69	51	51	9	100	100	0	4815	4980	1286	96	97	13	100	100	0	0.076	0.072	0.074	0.073	1.148	0.070	0.959	52	379	5076	5238	-3.724	357	4719	354	4884	0
1	10	1	"nagB"	"STM0684"	3370	14550	80	739	789	545	51	52	8	100	100	0	523	630	504	97	98	13	100	100	0	1.615	1.385	1.518	1.508	1.245	1.232	0.940	52	328	1114	1271	0.692	688	426	738	533	0
1	11	1	"ybfN"	"STM0688"	3540	14550	80	426	422	91	53	54	9	100	100	0	2236	2391	841	96	99	31	100	100	0	0.174	0.161	0.164	0.164	1.184	0.151	0.942	52	306	2513	2664	-2.520	373	2140	369	2295	0
1	12	1	"eutH"	"STM2460"	3710	14550	80	241	258	86	52	53	9	100	100	0	4517	4798	1934	96	97	13	100	100	0	0.043	0.044	0.042	0.044	1.257	0.041	0.690	52	321	4610	4908	-4.548	189	4421	206	4702	0
1	13	1	"ubiE"	"STM3970"	3900	14550	90	8357	8509	1978	53	57	22	100	100	0	5245	5344	1604	99	102	15	100	100	0	1.614	1.612	1.616	1.647	1.126	1.592	0.980	52	371	13450	13701	0.690	8304	5146	8456	5245	0
1	14	1	""	"STM3966"	4070	14550	90	1351	1427	340	55	57	18	100	100	0	8331	8761	1848	101	103	17	100	100	0	0.157	0.158	0.153	0.158	1.213	0.159	0.941	52	379	9526	10032	-2.667	1296	8230	1372	8660	0
1	15	1	"yigL"	"STM3962"	4240	14550	90	1888	2339	1150	57	59	13	100	100	0	6112	6847	2370	105	106	15	100	100	0	0.305	0.338	0.321	0.326	1.214	0.355	0.947	52	380	7838	9024	-1.714	1831	6007	2282	6742	0
1	16	1	"recQ"	"STM3958"	4410	14560	80	2226	2570	1551	54	59	34	100	100	0	2655	2977	1342	102	105	20	100	100	0	0.851	0.875	0.870	0.870	1.199	0.938	0.941	52	320	4725	5391	-0.233	2172	2553	2516	2875	0
1	17	1	"yigG"	"STM3954"	4600	14560	90	563	857	666	54	59	33	100	100	0	4591	5832	3143	98	102	26	100	100	0	0.113	0.140	0.119	0.125	1.288	0.154	0.919	52	385	5002	6537	-3.142	509	4493	803	5734	0
1	18	1	"yigB"	"STM3950"	4770	14560	90	1900	2411	1331	52	53	9	100	100	0	4283	4929	2558	97	97	11	100	100	0	0.441	0.488	0.463	0.481	1.195	0.494	0.946	52	381	6034	7191	-1.180	1848	4186	2359	4832	0
1	19	1	"sgaB"	"STM4384"	4940	14560	80	403	421	216	53	54	9	100	100	0	3228	3174	2234	97	99	16	100	100	0	0.112	0.120	0.127	0.129	1.236	0.109	0.973	52	328	3481	3445	-3.161	350	3131	368	3077	0
1	20	1	"cycA"	"STM4398"	5120	14550	70	76	93	42	54	55	12	65	43	0	180	289	211	96	96	13	96	90	0	0.262	0.202	0.215	0.231	2.080	0.193	0.698	32	236	106	232	-1.933	22	84	39	193	0
1	21	1	"ytfM"	"STM4409"	5290	14560	70	170	283	284	53	53	10	100	93	0	483	830	888	98	98	11	100	100	0	0.304	0.314	0.328	0.327	1.383	0.315	0.983	32	231	502	962	-1.718	117	385	230	732	0
1	22	1	""	"STM4418"	5460	14550	120	57	60	24	54	55	10	21	8	0	106	133	97	97	98	17	38	15	0	0.333	0.167	0.434	0.451	3.726	0.198	0.431	120	643	12	42	-1.585	3	9	6	36	-50
1	23	1	""	"STM4422"	5640	14560	80	58	67	23	54	55	13	32	25	0	176	615	1070	95	98	25	94	73	0	0.049	0.025	0.047	0.067	3.563	0.020	0.397	52	299	85	533	-4.340	4	81	13	520	0
1	24	1	"srfJ"	"STM4426"	5800	14560	80	58	62	21	51	53	10	36	13	0	171	344	530	92	93	18	96	80	0	0.089	0.044	0.066	0.084	3.021	0.026	0.303	52	322	86	263	-3.496	7	79	11	252	0
1	1	2	"yaiC"	"STM0385"	1790	14710	90	352	409	312	54	56	14	98	92	0	2880	3269	2722	108	113	57	98	98	0	0.108	0.112	0.112	0.112	1.291	0.112	0.964	52	386	3070	3516	-3.218	298	2772	355	3161	0
1	2	2	"mopB"	"STM4329"	1980	14710	90	3636	3619	1952	54	63	81	100	100	0	192	205	92	105	107	17	86	73	0	41.172	35.650	38.411	38.388	1.471	31.345	0.817	52	363	3669	3665	5.364	3582	87	3565	100	0
1	3	2	"phoP"	"STM1231"	2140	14710	90	6164	5550	2403	54	58	32	100	100	0	1446	1491	822	102	105	33	100	100	0	4.546	3.957	4.420	4.328	1.371	3.888	0.891	52	355	7454	6885	2.185	6110	1344	5496	1389	0
1	4	2	"otsA"	"STM1928"	2320	14710	90	93	192	234	53	56	29	67	36	0	343	1276	2077	102	107	29	100	98	0	0.166	0.118	0.126	0.135	1.614	0.129	0.697	52	380	281	1313	-2.591	40	241	139	1174	0
1	5	2	"thiF"	"STM4162"	2500	14710	70	134	170	120	50	50	7	100	90	0	1238	2418	2762	106	107	15	100	100	0	0.074	0.052	0.057	0.057	1.434	0.046	0.923	32	231	1216	2432	-3.752	84	1132	120	2312	0
1	6	2	"hemE"	"STM4167"	2680	14720	80	705	1159	1300	51	52	11	100	100	0	928	1717	2157	99	100	11	100	100	0	0.789	0.685	0.840	0.820	1.326	0.626	0.955	52	322	1483	2726	-0.342	654	829	1108	1618	0
1	7	2	"bfr"	"STM3443"	2850	14720	80	914	947	522	51	52	10	100	100	0	2761	3131	2359	96	98	18	100	100	0	0.324	0.295	0.328	0.329	1.308	0.258	0.942	52	308	3528	3931	-1.627	863	2665	896	3035	0
1	8	2	"stfA"	"STM0195"	3020	14710	80	91	101	33	51	52	9	98	92	0	2761	3703	2725	97	98	14	100	100	0	0.015	0.014	0.015	0.016	1.419	0.012	0.767	52	312	2704	3656	-6.057	40	2664	50	3606	0
1	9	2	"hemL"	"STM0202"	3200	14720	80	729	968	891	50	52	14	100	100	0	988	1256	1109	94	96	11	100	100	0	0.760	0.790	0.817	0.818	1.301	0.795	0.940	52	314	1573	2080	-0.397	679	894	918	1162	0
1	10	2	"eutD"	"STM2466"	3360	14720	80	77	83	31	52	58	42	26	3	0	1308	1432	1125	96	97	11	100	100	0	0.021	0.023	0.025	0.025	1.565	0.024	0.737	52	310	1237	1367	-5.599	25	1212	31	1336	0
1	11	2	"crr"	"STM2433"	3540	14710	110	6443	6738	1530	54	58	33	100	100	0	2337	2891	1133	97	97	12	100	100	0	2.852	2.392	2.631	2.508	1.224	2.367	0.933	80	504	8629	9478	1.512	6389	2240	6684	2794	0
1	12	2	"prpD"	"STM0370"	3720	14710	90	119	124	44	55	56	10	96	90	0	1953	2083	1262	98	98	12	100	100	0	0.035	0.035	0.035	0.034	1.380	0.034	0.889	52	343	1919	2054	-4.857	64	1855	69	1985	0
1	13	2	"spaQ"	"STM2889"	3890	14720	130	299	299	58	54	57	19	100	100	0	1502	1610	466	99	101	16	100	100	0	0.175	0.162	0.178	0.163	1.396	0.150	0.852	120	612	1648	1756	-2.518	245	1403	245	1511	0
1	14	2	"yfeJ"	"STM2437"	4060	14720	80	391	359	129	53	54	9	100	100	0	2722	2792	1627	99	100	14	100	100	0	0.129	0.114	0.125	0.123	1.302	0.099	0.905	52	304	2961	2999	-2.956	338	2623	306	2693	0
1	15	2	"fabH"	"STM1193"	4230	14720	80	2670	2738	878	54	57	13	100	100	0	3097	3104	1423	100	102	14	100	100	0	0.873	0.893	0.896	0.954	1.300	0.845	0.927	52	328	5613	5688	-0.196	2616	2997	2684	3004	0
1	16	2	"flgN"	"STM1171"	4410	14720	90	5053	4821	1153	57	60	17	100	100	0	2743	2667	937	104	108	20	100	100	0	1.893	1.859	1.904	1.936	1.232	1.810	0.959	52	374	7635	7327	0.921	4996	2639	4764	2563	0
1	17	2	"phsC"	"STM2063"	4580	14720	90	1584	1707	475	57	60	18	100	100	0	5366	5525	2132	102	107	27	100	100	0	0.290	0.304	0.305	0.317	1.311	0.293	0.929	52	379	6791	7073	-1.785	1527	5264	1650	5423	0
1	18	2	"pefB"	"PSLT019"	4760	14720	70	82	103	56	53	53	9	84	75	0	340	643	576	96	98	12	100	100	0	0.119	0.091	0.095	0.090	1.472	0.093	0.862	32	236	273	597	-3.073	29	244	50	547	0
1	19	2	""	"PSLT046"	4930	14730	80	5710	5121	2076	55	56	13	100	100	0	4561	4284	2137	96	98	16	100	100	0	1.267	1.210	1.234	1.276	1.217	1.154	0.977	52	328	10120	9254	0.341	5655	4465	5066	4188	0
1	20	2	"rlgA"	"PSLT045"	5120	14730	80	375	709	1194	55	56	11	100	100	0	286	606	976	95	96	11	98	98	0	1.675	1.280	1.393	1.417	1.467	1.235	0.989	52	328	511	1165	0.744	320	191	654	511	0
1	21	2	"udp"	"STM3968"	5290	14730	90	4039	4644	2874	53	54	11	100	100	0	1402	1787	1400	95	96	12	100	100	0	3.050	2.713	3.020	3.039	1.273	2.475	0.954	52	376	5293	6283	1.609	3986	1307	4591	1692	0
1	22	2	"hns"	"STM1751"	5460	14720	90	4381	5852	4470	55	56	11	100	100	0	319	429	361	96	97	12	100	100	0	19.399	17.408	20.982	20.573	1.379	15.132	0.944	52	351	4549	6130	4.278	4326	223	5797	333	0
1	23	2	"prgI"	"STM2873"	5630	14720	90	1795	2126	1815	54	55	13	100	100	0	468	648	527	96	98	18	100	100	0	4.680	3.754	3.857	3.960	1.203	3.638	0.972	52	380	2113	2624	2.227	1741	372	2072	552	0
1	24	2	"prfC"	"STM4560"	5800	14720	70	174	450	576	51	52	9	100	100	0	145	444	692	93	94	14	93	81	0	2.365	1.137	2.076	2.166	1.943	0.897	0.832	32	236	175	750	1.242	123	52	399	351	0
1	1	3	"iclR"	"STM4187"	1800	14880	70	971	964	471	53	54	9	100	100	0	1958	1981	1104	107	110	24	100	100	0	0.496	0.486	0.491	0.507	1.257	0.464	0.967	32	236	2769	2785	-1.012	918	1851	911	1874	0
1	2	3	"hisQ"	"STM2353"	1980	14880	80	84	127	115	53	54	10	82	73	0	239	532	760	105	105	11	96	94	0	0.231	0.173	0.200	0.229	1.920	0.152	0.944	52	321	165	501	-2.112	31	134	74	427	0
1	3	3	"rpsP"	"STM2676"	2140	14890	80	487	708	853	52	53	16	100	100	0	147	189	132	102	105	31	61	25	0	9.667	7.540	7.897	9.766	1.887	6.884	0.937	52	321	480	743	3.273	435	45	656	87	0
1	4	3	"ilvH"	"STM0117"	2330	14890	80	169	327	484	52	52	9	100	100	0	284	648	992	101	102	15	100	100	0	0.639	0.503	0.581	0.592	1.398	0.489	0.987	52	330	300	822	-0.645	117	183	275	547	0
1	5	3	"putP"	"STM1125"	2500	14880	80	368	821	958	50	50	11	100	98	0	254	460	460	102	104	16	98	90	0	2.092	2.154	2.257	2.261	1.638	2.144	0.947	52	334	470	1129	1.065	318	152	771	358	0
1	6	3	"hfq"	"STM4361"	2680	14890	80	342	715	1216	50	51	10	100	100	0	143	201	201	98	100	15	84	65	0	6.489	6.456	7.326	7.862	1.841	6.212	0.957	52	314	337	768	2.698	292	45	665	103	0
1	7	3	"cbiK"	"STM2025"	2840	14890	80	847	848	421	52	53	12	100	100	0	2222	2268	1393	97	100	24	100	100	0	0.374	0.367	0.365	0.396	1.290	0.340	0.966	52	314	2920	2967	-1.418	795	2125	796	2171	0
1	8	3	"cboQ"	"STM2021"	3020	14890	80	795	826	186	52	53	10	100	100	0	3579	3735	891	96	98	20	100	100	0	0.213	0.213	0.216	0.213	1.119	0.210	0.978	52	328	4226	4413	-2.229	743	3483	774	3639	0
1	9	3	"umuD"	"STM1998"	3190	14890	80	216	269	152	51	53	11	100	100	0	2268	3151	2312	95	98	26	100	100	0	0.076	0.071	0.074	0.073	1.174	0.068	0.974	52	322	2338	3274	-3.719	165	2173	218	3056	0
1	10	3	"uhpB"	"STM3789"	3370	14880	70	95	122	84	53	56	37	53	21	0	386	904	977	97	98	12	100	100	0	0.145	0.086	0.096	0.090	1.762	0.082	0.894	32	236	331	876	-2.783	42	289	69	807	0
1	11	3	"trpC"	"STM1725"	3540	14890	80	340	375	203	51	52	10	100	100	0	2965	3479	2341	94	95	11	100	100	0	0.101	0.096	0.099	0.100	1.253	0.090	0.949	52	322	3160	3709	-3.312	289	2871	324	3385	0
1	12	3	"rpoN"	"STM3320"	3710	14890	80	1819	1813	690	52	57	53	100	100	0	1866	1907	763	97	98	13	100	100	0	0.999	0.973	1.003	1.003	1.285	0.958	0.968	52	328	3536	3571	-0.002	1767	1769	1761	1810	0
1	13	3	"phnW"	"STM0431"	3890	14890	90	194	187	42	53	58	52	94	78	0	6726	7201	2901	98	99	15	100	100	0	0.021	0.019	0.020	0.020	1.322	0.017	0.844	52	351	6769	7237	-5.555	141	6628	134	7103	0
1	14	3	""	"STM4141"	4060	14900	80	81	100	63	54	56	17	63	38	0	191	306	335	98	100	15	100	92	0	0.290	0.221	0.273	0.266	1.658	0.188	0.826	52	320	120	254	-1.784	27	93	46	208	0
1	15	3	""	"STM0346"	4230	14890	70	62	72	29	53	54	11	37	21	0	520	1788	2668	99	102	18	100	100	0	0.021	0.011	0.028	0.022	1.794	0.010	0.565	32	236	430	1708	-5.548	9	421	19	1689	0
1	16	3	""	"STM1042"	4420	14890	70	59	65	27	55	56	11	25	18	0	191	336	353	100	103	23	96	93	0	0.044	0.042	0.096	0.085	2.369	0.040	0.213	32	236	95	246	-4.508	4	91	10	236	0
1	17	3	"sirC"	"STM1774"	4590	14900	90	190	258	258	54	57	15	98	90	0	594	964	1197	97	100	18	100	100	0	0.274	0.235	0.264	0.254	1.383	0.214	0.934	52	398	633	1071	-1.870	136	497	204	867	0
1	18	3	"orf70"	"STM1388"	4770	14890	90	73	81	33	54	56	12	61	38	0	155	193	143	96	99	17	90	75	0	0.322	0.278	0.317	0.290	2.312	0.134	0.547	52	382	78	124	-1.635	19	59	27	97	0
1	19	3	"traB"	"PSLT081"	4930	14900	90	100	112	44	56	58	16	84	63	0	3626	4458	3413	97	100	18	100	100	0	0.012	0.013	0.013	0.015	1.453	0.012	0.717	52	365	3573	4417	-6.326	44	3529	56	4361	0
1	20	3	"trbI"	"PSLT089"	5110	14900	80	81	82	16	53	54	10	92	69	0	2719	2733	997	95	96	13	100	100	0	0.011	0.011	0.014	0.015	1.404	0.008	0.041	52	322	2652	2667	-6.550	28	2624	29	2638	0
1	21	3	""	"PSLT093"	5280	14900	80	102	105	30	54	55	9	92	84	0	3670	3492	2173	95	95	12	100	100	0	0.013	0.015	0.016	0.018	1.588	0.013	0.725	52	314	3623	3448	-6.219	48	3575	51	3397	0
1	22	3	"traF"	"PSLT097"	5460	14900	80	99	102	36	55	56	10	80	71	0	1792	2270	1740	96	100	29	100	100	0	0.026	0.022	0.023	0.024	1.508	0.021	0.872	52	334	1740	2221	-5.268	44	1696	47	2174	0
1	23	3	"traG"	"PSLT101"	5640	14900	70	67	93	57	53	54	9	68	43	0	169	451	656	96	99	33	87	65	0	0.192	0.113	0.153	0.154	3.373	0.071	0.643	32	236	87	395	-2.382	14	73	40	355	0
1	24	3	""	"PSLT106"	5810	14900	80	569	647	334	50	51	8	100	100	0	3501	4161	2867	90	92	12	100	100	0	0.152	0.147	0.152	0.153	1.197	0.132	0.951	52	334	3930	4668	-2.716	519	3411	597	4071	0
1	1	4	""	"STM1656"	1790	15050	80	644	667	170	52	53	11	100	100	0	5880	6148	2341	105	105	12	100	100	0	0.103	0.102	0.100	0.105	1.171	0.096	0.968	52	332	6367	6658	-3.286	592	5775	615	6043	0
1	2	4	""	"STM2716"	1970	15060	80	60	64	16	52	53	11	36	17	0	497	570	392	103	104	13	100	100	0	0.020	0.026	0.027	0.029	1.997	0.023	0.258	52	328	402	479	-5.622	8	394	12	467	0
1	3	4	""	"STM2722"	2140	15060	80	81	85	21	52	53	9	86	75	0	6276	6087	2701	102	103	13	100	100	0	0.005	0.006	0.012	0.012	1.000	0.005	0.671	52	322	6203	6018	-7.734	29	6174	33	5985	0
1	4	4	""	"STM1618"	2320	15050	70	69	81	39	51	52	9	75	50	0	270	646	768	100	102	15	100	100	0	0.106	0.055	0.062	0.069	1.719	0.050	0.810	32	236	188	576	-3.239	18	170	30	546	0
1	5	4	""	"STM1675"	2490	15060	80	280	305	198	51	51	8	100	100	0	1237	1650	1471	102	104	24	100	100	0	0.202	0.164	0.181	0.190	1.391	0.147	0.964	52	334	1364	1802	-2.309	229	1135	254	1548	0
1	6	4	""	"STM1664"	2680	15060	90	205	241	139	51	51	9	100	98	0	1821	2236	1944	100	102	25	100	100	0	0.089	0.089	0.099	0.096	1.301	0.079	0.953	52	372	1875	2326	-3.482	154	1721	190	2136	0
1	7	4	"pyrH"	"STM0218"	2840	15060	90	6096	5875	1672	52	54	12	100	100	0	1815	1877	913	97	98	13	100	100	0	3.518	3.271	3.555	3.587	1.343	3.105	0.920	52	357	7762	7603	1.815	6044	1718	5823	1780	0
1	8	4	"accA"	"STM0232"	3010	15060	90	2467	2362	413	52	55	14	100	100	0	2158	2351	837	96	97	13	100	100	0	1.171	1.024	1.127	1.097	1.376	0.981	0.911	52	374	4477	4565	0.228	2415	2062	2310	2255	0
1	9	4	"panC"	"STM0181"	3190	15060	90	1232	1341	300	54	55	14	100	100	0	3739	4049	1117	95	98	24	100	100	0	0.323	0.325	0.323	0.330	1.138	0.319	0.982	52	380	4822	5241	-1.629	1178	3644	1287	3954	0
1	10	4	"sbmC"	"STM2061"	3370	15060	80	495	787	973	52	54	11	100	100	0	477	1009	1504	94	96	12	98	96	0	1.157	0.803	1.038	1.103	1.501	0.681	0.980	52	334	826	1650	0.210	443	383	735	915	0
1	11	4	"yeeO"	"STM2013"	3540	15060	80	97	161	174	53	54	11	75	63	0	739	2196	3711	95	96	11	100	100	0	0.068	0.051	0.052	0.054	1.650	0.047	0.974	52	316	688	2209	-3.871	44	644	108	2101	0
1	12	4	"rcsA"	"STM1982"	3710	15060	80	71	90	47	52	53	9	67	50	0	517	1339	1721	96	97	11	100	100	0	0.045	0.031	0.037	0.040	1.899	0.027	0.883	52	322	440	1281	-4.470	19	421	38	1243	0
1	13	4	"yjbB"	"STM4189"	3890	15060	80	78	128	119	51	53	12	75	53	0	194	470	711	98	98	14	96	88	0	0.281	0.207	0.202	0.245	1.975	0.170	0.881	52	328	123	449	-1.830	27	96	77	372	0
1	14	4	"ubiA"	"STM4234"	4060	15060	90	439	509	516	53	55	14	98	98	0	1255	1696	1885	101	102	16	100	100	0	0.334	0.286	0.292	0.311	1.373	0.276	0.983	52	372	1540	2051	-1.580	386	1154	456	1595	0
1	15	4	""	"STM4242"	4240	15070	80	100	132	115	54	70	192	7	3	0	567	1015	1612	100	208	1404	11	5	0	0.099	0.085	0.097	0.104	1.583	0.124	0.950	52	328	513	993	-3.344	46	467	78	915	0
1	16	4	""	"STM4272"	4410	15070	80	177	177	42	55	56	19	100	94	0	4039	3862	1491	98	99	14	100	100	0	0.031	0.032	0.034	0.032	1.288	0.031	0.926	52	328	4063	3886	-5.014	122	3941	122	3764	0
1	17	4	"yjcG"	"STM4273"	4590	15080	90	225	253	165	53	56	20	92	84	0	1719	2206	1859	96	98	16	100	100	0	0.106	0.095	0.097	0.092	1.462	0.091	0.950	52	380	1795	2310	-3.238	172	1623	200	2110	0
1	18	4	"sixA"	"STM2387"	4770	15070	80	173	237	173	53	55	13	98	94	0	343	648	665	94	95	15	100	100	0	0.482	0.332	0.384	0.387	1.650	0.279	0.942	52	329	369	738	-1.053	120	249	184	554	0
1	19	4	"fes"	"STM0586"	4940	15070	90	77	80	19	54	56	19	59	19	0	1586	1935	1259	96	100	20	100	100	0	0.015	0.014	0.018	0.019	1.523	0.012	0.440	52	358	1513	1865	-6.018	23	1490	26	1839	0
1	20	4	"maa"	"STM0472"	5100	15070	90	843	1016	521	53	55	15	100	100	0	3596	4574	2708	95	98	22	100	100	0	0.226	0.215	0.223	0.220	1.128	0.205	0.974	52	366	4291	5442	-2.148	790	3501	963	4479	0
1	21	4	"ybbJ"	"STM0500"	5280	15060	90	322	462	430	54	56	11	100	100	0	770	1209	1264	96	98	22	100	98	0	0.398	0.367	0.387	0.385	1.337	0.343	0.960	52	386	942	1521	-1.331	268	674	408	1113	0
1	22	4	"allD"	"STM0528"	5460	15070	80	91	177	229	56	59	23	69	40	0	671	2046	3236	96	98	15	100	100	0	0.061	0.062	0.053	0.056	1.603	0.066	0.918	52	328	610	2071	-4.038	35	575	121	1950	0
1	23	4	"yfdH"	"STM0558"	5630	15080	90	63	76	37	54	57	23	26	19	0	252	767	1030	96	99	31	100	90	0	0.058	0.033	0.040	0.050	2.167	0.034	0.586	52	372	165	693	-4.115	9	156	22	671	0
1	24	4	""	"STM0573"	5800	15070	90	95	106	40	51	52	9	92	80	0	3535	3932	2912	92	93	11	100	100	0	0.013	0.014	0.015	0.017	1.513	0.013	0.870	52	380	3487	3895	-6.290	44	3443	55	3840	0
1	1	5	""	"STM1836"	1790	15230	70	107	144	99	52	53	12	78	59	0	448	1295	1527	102	106	20	100	100	0	0.159	0.077	0.086	0.095	1.799	0.064	0.920	32	236	401	1285	-2.653	55	346	92	1193	0
1	2	5	"ycgN"	"STM1811"	1970	15230	80	261	331	202	52	54	12	100	98	0	958	1577	1259	102	104	13	100	100	0	0.244	0.189	0.209	0.210	1.463	0.172	0.959	52	334	1065	1754	-2.034	209	856	279	1475	0
1	3	5	"kdsA"	"STM1772"	2150	15230	80	161	307	303	53	53	9	100	100	0	181	257	204	103	105	14	90	80	0	1.385	1.649	1.750	1.936	1.798	1.545	0.962	52	320	186	408	0.469	108	78	254	154	0
1	4	5	"galU"	"STM1752"	2310	15230	80	4208	4274	753	54	56	15	100	100	0	3679	3759	1183	103	107	22	100	100	0	1.162	1.154	1.196	1.198	1.210	1.100	0.954	52	302	7730	7876	0.216	4154	3576	4220	3656	0
1	5	5	"yeaB"	"STM1825"	2490	15230	90	1523	1616	608	52	54	14	100	100	0	3919	4281	2011	104	105	16	100	100	0	0.386	0.374	0.389	0.387	1.183	0.354	0.967	52	386	5286	5741	-1.375	1471	3815	1564	4177	0
1	6	5	""	"STM1808"	2660	15230	90	1029	1103	246	52	55	24	100	100	0	3435	3614	1010	100	101	18	100	100	0	0.293	0.299	0.296	0.303	1.159	0.288	0.948	52	394	4312	4565	-1.771	977	3335	1051	3514	0
1	7	5	""	"STM4011"	2850	15230	90	73	86	45	51	54	23	44	25	0	630	1348	1590	95	96	16	100	100	0	0.041	0.028	0.028	0.030	1.702	0.027	0.774	52	393	557	1288	-4.604	22	535	35	1253	0
1	8	5	"yihG"	"STM3998"	3020	15230	80	78	125	124	51	52	9	78	65	0	231	746	1297	95	96	11	100	98	0	0.199	0.114	0.165	0.149	1.743	0.096	0.943	52	322	163	725	-2.333	27	136	74	651	0
1	9	5	"argC"	"STM4121"	3190	15230	80	163	263	214	52	53	10	100	98	0	609	1262	1517	94	95	11	100	100	0	0.216	0.181	0.212	0.208	1.463	0.144	0.875	52	328	626	1379	-2.214	111	515	211	1168	0
1	10	5	"ego"	"STM4074"	3360	15230	70	78	137	120	53	54	11	75	53	0	225	744	1074	93	93	12	100	100	0	0.189	0.129	0.144	0.151	1.809	0.113	0.904	32	236	157	735	-2.401	25	132	84	651	0
1	11	5	"cpxP"	"STM4060"	3540	15230	90	139	233	229	55	56	12	98	90	0	263	581	747	95	97	28	100	88	0	0.500	0.366	0.444	0.428	1.522	0.311	0.916	52	392	252	664	-1.000	84	168	178	486	0
1	12	5	""	"Not LT2a86"	3710	15230	80	65	83	53	53	54	12	48	25	0	146	285	334	94	96	30	73	44	0	0.231	0.157	0.202	0.208	2.593	0.151	0.754	52	322	64	221	-2.115	12	52	30	191	0
1	13	5	"smg"	"STM3404"	3880	15240	80	485	587	390	52	53	9	100	100	0	295	1075	3308	96	96	11	100	96	0	2.176	0.546	2.142	1.723	2.586	0.052	0.080	52	334	632	1514	1.122	433	199	535	979	0
1	14	5	"rpsM"	"STM3418"	4060	15240	90	10280	11199	6309	54	55	14	100	100	0	314	355	211	99	100	12	100	100	0	47.563	43.535	45.807	48.086	1.327	39.411	0.916	52	388	10441	11401	5.572	10226	215	11145	256	0
1	15	5	"rpsH"	"STM3426"	4230	15240	90	1110	1600	1691	55	70	179	100	92	0	119	131	51	100	193	1303	0	0	0	55.526	49.839	39.424	38.064	1.698	33.382	0.021	52	381	1074	1576	5.795	1055	19	1545	31	0
1	16	5	"rpsQ"	"STM3431"	4410	15240	90	2037	2592	2609	54	57	20	100	100	0	988	986	552	98	99	13	100	100	0	2.228	2.858	2.324	2.615	1.544	4.175	0.702	52	386	2873	3426	1.156	1983	890	2538	888	0
1	17	5	"rplV"	"STM3435"	4580	15240	80	7939	7763	2934	57	60	21	100	100	0	525	546	273	96	107	149	88	75	0	18.373	17.124	17.850	18.750	1.335	15.869	0.919	52	315	8311	8156	4.200	7882	429	7706	450	0
1	18	5	"rplC"	"STM3440"	4750	15240	90	15367	15662	2439	59	73	98	100	100	0	676	715	203	96	109	145	100	96	0	26.393	25.207	25.611	26.095	1.240	25.072	0.912	52	388	15888	16222	4.722	15308	580	15603	619	0
1	19	5	"yjgA"	"STM4437"	4930	15240	80	2581	3187	1994	55	69	104	100	100	0	2346	2635	1586	96	103	58	100	100	0	1.123	1.234	1.185	1.284	1.463	1.264	0.790	52	334	4776	5671	0.167	2526	2250	3132	2539	0
1	20	5	"holC"	"STM4476"	5110	15240	90	1181	1299	821	54	57	20	100	100	0	569	698	481	95	102	80	96	80	0	2.378	2.065	2.193	2.255	1.379	1.929	0.836	52	382	1601	1848	1.250	1127	474	1245	603	0
1	21	5	"yjiE"	"STM4511"	5280	15250	80	82	115	78	55	56	13	73	50	0	263	523	732	94	98	27	96	88	0	0.160	0.140	0.140	0.156	2.070	0.105	0.822	52	324	196	489	-2.646	27	169	60	429	0
1	22	5	"fhuF"	"STM4550"	5450	15250	90	182	214	109	56	58	15	100	92	0	2163	2815	2134	96	99	25	100	100	0	0.061	0.058	0.060	0.063	1.512	0.052	0.900	52	373	2193	2877	-4.036	126	2067	158	2719	0
1	23	5	"smp"	"STM4577"	5620	15240	90	113	173	167	54	56	21	78	59	0	285	607	813	96	97	21	98	96	0	0.312	0.233	0.269	0.275	2.098	0.205	0.924	52	373	248	630	-1.680	59	189	119	511	0
1	24	5	"arcA"	"STM4598"	5800	15240	80	559	762	666	53	53	9	100	100	0	158	198	141	92	92	12	92	75	0	7.667	6.689	7.465	7.851	1.725	5.701	0.864	52	334	572	815	2.939	506	66	709	106	0
1	1	6	""	"STM3548"	1790	15410	70	61	66	25	53	55	14	28	18	0	329	647	757	102	102	12	100	100	0	0.035	0.024	0.036	0.039	1.954	0.028	0.383	32	236	235	558	-4.827	8	227	13	545	0
1	2	6	"yhgG"	"STM3507"	1970	15420	60	60	62	17	53	55	11	40	18	0	152	243	217	104	105	12	90	84	0	0.146	0.065	0.115	0.150	3.500	0.059	0.168	32	176	55	148	-2.778	7	48	9	139	0
1	3	6	"nanA"	"STM3339"	2150	15420	80	803	1282	1244	54	54	11	100	100	0	222	354	304	103	105	14	96	92	0	6.294	4.892	5.699	5.737	1.566	4.627	0.890	52	287	868	1479	2.654	749	119	1228	251	0
1	4	6	"mtgA"	"STM3326"	2310	15400	120	60	85	87	53	53	10	43	25	0	116	174	192	104	107	19	40	23	0	0.583	0.457	0.515	0.615	2.781	0.432	0.871	120	552	19	102	-0.778	7	12	32	70	-50
1	5	6	"yhbZ"	"STM3301"	2490	15420	80	966	909	445	52	52	8	100	100	0	2999	3118	1923	103	103	14	100	100	0	0.316	0.284	0.281	0.311	1.531	0.256	0.917	52	307	3810	3872	-1.664	914	2896	857	3015	0
1	6	6	"truB"	"STM3284"	2660	15420	80	376	621	657	52	52	9	100	96	0	315	587	690	99	99	14	98	92	0	1.500	1.166	1.374	1.335	1.513	0.999	0.955	52	320	540	1057	0.585	324	216	569	488	0
1	7	6	"yqhD"	"STM3164"	2840	15420	90	353	610	575	51	52	10	100	100	0	343	982	1255	96	96	12	100	100	0	1.223	0.631	1.028	0.955	1.597	0.508	0.942	52	387	549	1445	0.290	302	247	559	886	0
1	8	6	"yghU"	"STM3140"	3010	15410	80	119	264	295	52	52	10	98	88	0	439	1267	1729	94	97	34	100	98	0	0.194	0.181	0.183	0.181	1.530	0.169	0.965	52	322	412	1385	-2.364	67	345	212	1173	0
1	9	6	"mltC"	"STM3112"	3180	15410	80	111	208	263	52	53	8	90	84	0	182	428	640	93	94	12	96	94	0	0.663	0.466	0.536	0.537	1.741	0.417	0.963	52	328	148	491	-0.593	59	89	156	335	0
1	10	6	"yggJ"	"STM3094"	3350	15410	70	111	227	242	52	54	15	96	93	0	178	360	422	94	95	11	100	100	0	0.702	0.658	0.710	0.699	1.490	0.592	0.971	32	236	143	441	-0.510	59	84	175	266	0
1	11	6	""	"STM3073"	3540	15420	80	120	143	108	54	56	18	82	67	0	452	614	676	96	98	28	98	90	0	0.185	0.172	0.175	0.175	1.893	0.161	0.893	52	322	422	607	-2.431	66	356	89	518	0
1	12	6	"ygfA"	"STM3061"	3710	15420	80	84	131	123	54	57	20	65	36	0	217	497	697	96	96	12	96	92	0	0.248	0.192	0.220	0.213	1.721	0.176	0.940	52	321	151	478	-2.012	30	121	77	401	0
1	13	6	"yeaH"	"STM1284"	3890	15420	80	365	455	300	54	55	18	100	98	0	1734	2307	1878	97	98	12	100	100	0	0.190	0.181	0.184	0.199	1.454	0.169	0.966	52	321	1948	2611	-2.396	311	1637	401	2210	0
1	14	6	"ydiZ"	"STM1325"	4050	15420	80	450	495	191	52	54	11	100	100	0	1706	1961	1122	97	99	13	100	100	0	0.247	0.238	0.252	0.247	1.257	0.211	0.935	52	320	2007	2307	-2.015	398	1609	443	1864	0
1	15	6	"aroH"	"STM1347"	4230	15420	80	153	305	310	53	55	12	100	100	0	370	957	1115	97	98	13	100	100	0	0.366	0.293	0.324	0.313	1.478	0.274	0.930	52	334	373	1112	-1.449	100	273	252	860	0
1	16	6	"orf242"	"STM1390"	4410	15430	90	339	364	165	54	56	15	100	100	0	3090	3400	2147	97	97	11	100	100	0	0.095	0.094	0.098	0.097	1.325	0.086	0.941	52	379	3278	3613	-3.393	285	2993	310	3303	0
1	17	6	"ydhO"	"STM1432"	4580	15420	80	266	426	395	54	56	16	100	100	0	480	1090	1312	96	97	15	100	100	0	0.552	0.374	0.468	0.457	1.445	0.317	0.950	52	328	596	1366	-0.857	212	384	372	994	0
1	18	6	"ydgR"	"STM1452"	4760	15430	80	136	257	331	53	63	90	44	26	0	143	239	267	94	142	409	7	3	0	1.694	1.407	1.669	1.641	1.833	1.282	0.891	52	302	132	349	0.760	83	49	204	145	0
1	19	6	"ugpC"	"STM3554"	4930	15420	80	120	173	135	54	54	10	96	92	0	251	538	606	91	92	11	100	100	0	0.412	0.266	0.314	0.302	1.575	0.223	0.876	52	322	226	566	-1.278	66	160	119	447	0
1	20	6	"ftsX"	"STM3569"	5100	15420	80	604	755	516	55	57	18	100	100	0	1327	1951	1611	93	100	86	100	100	0	0.445	0.377	0.400	0.402	1.348	0.342	0.957	52	324	1783	2558	-1.168	549	1234	700	1858	0
1	21	6	"yhhM"	"STM3574"	5260	15410	70	119	130	51	54	57	19	93	75	0	446	590	329	94	104	57	100	93	0	0.185	0.153	0.154	0.151	1.486	0.150	0.871	32	236	417	572	-2.437	65	352	76	496	0
1	22	6	"yhhS"	"STM3581"	5450	15420	80	130	195	167	55	57	16	92	88	0	394	804	928	96	97	13	100	100	0	0.252	0.198	0.234	0.213	1.662	0.177	0.900	52	314	373	848	-1.990	75	298	140	708	0
1	23	6	"yhhJ"	"STM3585"	5610	15420	90	230	299	179	60	61	12	100	100	0	1420	2106	1674	96	98	20	100	100	0	0.128	0.119	0.126	0.125	1.394	0.110	0.921	52	382	1494	2249	-2.961	170	1324	239	2010	0
1	24	6	"gor"	"STM3597"	5790	15430	90	815	1183	958	56	56	10	100	100	0	689	1394	1625	93	94	11	100	100	0	1.273	0.866	1.157	1.089	1.428	0.713	0.796	52	400	1355	2428	0.349	759	596	1127	1301	0
1	1	7	"yicN"	"STM3786"	1780	15580	80	123	207	168	55	64	79	46	34	0	439	925	1089	102	104	22	100	98	0	0.202	0.185	0.196	0.208	1.485	0.161	0.955	52	332	405	975	-2.309	68	337	152	823	0
1	2	7	"yidH"	"STM3805"	1960	15570	90	70	85	37	54	64	87	7	0	0	166	230	149	105	114	121	28	19	0	0.262	0.248	0.259	0.273	2.092	0.425	0.115	52	367	77	156	-1.931	16	61	31	125	0
1	3	7	"yidQ"	"STM3810"	2120	15570	80	86	240	525	54	64	95	17	11	0	164	441	960	106	117	133	23	17	0	0.552	0.555	0.587	0.597	2.055	0.514	0.957	52	307	90	521	-0.858	32	58	186	335	0
1	4	7	""	"STM3820"	2320	15580	80	65	112	126	52	52	9	57	46	0	151	364	616	101	103	16	84	67	0	0.260	0.228	0.274	0.310	2.840	0.205	0.949	52	320	63	323	-1.943	13	50	60	263	0
1	5	7	"torR"	"STM3824"	2490	15580	90	1354	1411	702	51	51	8	100	100	0	1776	2033	1342	101	102	14	100	100	0	0.778	0.704	0.744	0.785	1.366	0.633	0.944	52	364	2978	3292	-0.362	1303	1675	1360	1932	0
1	6	7	"dgoR"	"STM3830"	2660	15580	90	349	398	235	52	53	10	100	100	0	1470	2062	1907	97	97	15	100	100	0	0.216	0.176	0.221	0.210	1.429	0.143	0.907	52	372	1670	2311	-2.209	297	1373	346	1965	0
1	7	7	"pdxA"	"STM0091"	2840	15590	90	2745	2759	622	51	53	11	100	100	0	3178	3239	976	96	96	14	100	100	0	0.874	0.862	0.888	0.875	1.195	0.840	0.945	52	365	5776	5851	-0.194	2694	3082	2708	3143	0
1	8	7	""	"STM0099"	3000	15580	90	184	195	73	52	53	9	100	98	0	2327	2384	1190	93	96	32	100	100	0	0.059	0.062	0.059	0.061	1.378	0.058	0.885	52	363	2366	2434	-4.081	132	2234	143	2291	0
1	9	7	"yabB"	"STM0119"	3190	15580	90	454	532	314	52	53	10	100	100	0	422	465	292	93	95	14	98	98	0	1.222	1.290	1.568	1.515	1.726	1.221	0.861	52	380	731	852	0.289	402	329	480	372	0
1	10	7	"murE"	"STM0123"	3350	15580	90	424	717	650	53	54	12	100	100	0	420	865	978	93	94	11	100	100	0	1.135	0.860	0.999	1.058	1.492	0.726	0.925	52	374	698	1436	0.182	371	327	664	772	0
1	11	7	"lpxC"	"STM0134"	3520	15580	90	392	674	812	53	54	10	100	100	0	293	682	1054	94	95	11	100	100	0	1.704	1.056	1.646	1.489	1.464	0.832	0.966	52	373	538	1209	0.769	339	199	621	588	0
1	12	7	"hofC"	"STM0142"	3700	15580	80	77	118	91	53	54	11	75	55	0	188	479	668	97	100	21	88	76	0	0.264	0.170	0.206	0.212	2.258	0.134	0.838	52	321	115	447	-1.923	24	91	65	382	0
1	13	7	""	"STM1546"	3870	15590	80	66	82	38	53	54	11	51	38	0	180	355	420	98	97	13	96	86	0	0.159	0.113	0.124	0.155	3.167	0.081	0.571	52	305	95	286	-2.657	13	82	29	257	0
1	14	7	""	"STM1550"	4050	15590	80	68	76	28	52	54	10	63	36	0	164	248	228	98	99	13	96	88	0	0.242	0.160	0.199	0.202	2.176	0.118	0.589	52	328	82	174	-2.044	16	66	24	150	0
1	15	7	""	"STM1555"	4230	15590	80	70	83	53	53	54	9	67	38	0	257	515	678	96	97	13	100	100	0	0.106	0.072	0.093	0.082	2.081	0.072	0.846	52	328	178	449	-3.243	17	161	30	419	0
1	16	7	""	"STM1561"	4400	15590	90	74	99	58	53	54	9	76	57	0	531	1025	1241	95	96	11	100	100	0	0.048	0.049	0.051	0.052	1.753	0.045	0.812	52	372	457	976	-4.376	21	436	46	930	0
1	17	7	"adhP"	"STM1567"	4580	15590	80	132	183	135	52	53	11	90	86	0	274	551	566	95	95	11	92	92	0	0.447	0.287	0.345	0.350	1.913	0.240	0.869	52	321	259	587	-1.162	80	179	131	456	0
1	18	7	"yddG"	"STM1571"	4750	15580	100	137	173	128	52	61	76	56	25	0	719	1243	1466	94	130	343	68	46	0	0.136	0.105	0.128	0.145	2.422	0.125	0.767	80	436	710	1270	-2.878	85	625	121	1149	0
1	19	7	"topA"	"STM1714"	4930	15590	90	104	179	229	53	54	10	86	75	0	136	235	270	92	93	14	82	63	0	1.159	0.881	0.985	1.049	2.164	0.848	0.908	52	373	95	269	0.213	51	44	126	143	0
1	20	7	"trpH"	"STM1721"	5100	15590	90	836	856	342	52	54	10	100	100	0	3409	3567	2051	92	96	29	100	100	0	0.236	0.231	0.236	0.251	1.341	0.209	0.944	52	373	4101	4279	-2.081	784	3317	804	3475	0
1	21	7	"cls"	"STM1739"	5270	15600	80	127	176	133	53	54	10	98	96	0	336	594	580	93	95	26	98	96	0	0.305	0.246	0.251	0.263	1.728	0.227	0.929	52	324	317	624	-1.715	74	243	123	501	0
1	22	7	"tdk"	"STM1750"	5440	15590	80	94	152	145	55	56	14	82	61	0	192	383	480	95	96	13	100	98	0	0.402	0.337	0.341	0.354	1.808	0.285	0.818	52	328	136	385	-1.315	39	97	97	288	0
1	23	7	"narX"	"STM1766"	5610	15590	70	100	158	147	59	61	11	81	65	0	277	1086	1657	95	96	13	100	100	0	0.225	0.100	0.118	0.121	2.295	0.088	0.902	32	236	223	1090	-2.150	41	182	99	991	0
1	24	7	"ychM"	"STM1781"	5790	15600	80	89	145	126	55	56	11	86	67	0	244	597	750	93	92	11	100	96	0	0.225	0.179	0.172	0.191	1.856	0.164	0.850	52	328	185	594	-2.151	34	151	90	504	0
1	1	8	""	"STM2303"	1780	15760	80	380	412	236	56	58	13	100	100	0	941	1127	827	105	106	13	100	100	0	0.388	0.348	0.358	0.366	1.293	0.314	0.958	52	326	1160	1378	-1.368	324	836	356	1022	0
1	2	8	"nuoL"	"STM2318"	1960	15750	80	2340	2681	1886	57	57	10	100	100	0	1058	1233	940	104	105	13	100	100	0	2.393	2.324	2.578	2.744	1.446	2.199	0.963	52	328	3237	3753	1.259	2283	954	2624	1129	0
1	3	8	"nuoA"	"STM2328"	2130	15750	80	2302	2359	769	53	54	10	100	100	0	884	934	440	101	103	15	100	100	0	2.872	2.768	3.144	2.978	1.539	2.809	0.757	52	328	3032	3139	1.522	2249	783	2306	833	0
1	4	8	"yfbT"	"STM2334"	2310	15760	90	906	894	522	51	53	12	100	100	0	979	1235	855	101	102	13	100	100	0	0.974	0.743	0.791	0.806	1.348	0.684	0.946	52	380	1733	1977	-0.038	855	878	843	1134	0
1	5	8	""	"STM2340"	2480	15760	90	5409	5336	1560	49	51	10	100	100	0	915	1145	597	99	100	15	100	100	0	6.569	5.054	5.494	5.538	1.407	4.978	0.839	52	380	6176	6333	2.716	5360	816	5287	1046	0
1	6	8	""	"STM2344"	2660	15760	90	9460	9524	1368	51	53	10	100	100	0	1807	1891	469	96	97	16	100	100	0	5.499	5.277	5.426	5.365	1.148	5.333	0.952	52	381	11120	11268	2.459	9409	1711	9473	1795	0
1	7	8	""	"STM2528"	2830	15760	90	212	230	61	54	55	11	100	100	0	3927	4392	2095	97	98	18	100	100	0	0.041	0.041	0.041	0.043	1.375	0.037	0.891	52	357	3988	4471	-4.599	158	3830	176	4295	0
1	8	8	"nifU"	"STM2542"	2990	15750	110	1618	1558	333	53	66	96	100	100	0	1915	2007	697	95	108	115	100	100	0	0.860	0.787	0.886	0.816	1.335	0.776	0.880	80	492	3385	3417	-0.218	1565	1820	1505	1912	0
1	9	8	"yjdL"	"STM2560"	3170	15760	80	1715	1766	446	53	68	104	100	100	0	2851	2941	1298	94	108	113	100	100	0	0.603	0.602	0.629	0.641	1.356	0.552	0.882	52	334	4419	4560	-0.730	1662	2757	1713	2847	0
1	10	8	"yfhK"	"STM2564"	3350	15760	90	356	367	255	54	55	13	98	94	0	1864	2110	1930	93	96	18	100	100	0	0.171	0.155	0.168	0.179	1.491	0.137	0.906	52	381	2073	2330	-2.552	302	1771	313	2017	0
1	11	8	""	"STM2575"	3520	15760	90	200	206	88	55	56	11	100	98	0	2990	3866	2987	97	100	28	100	100	0	0.050	0.040	0.042	0.045	1.392	0.034	0.882	52	380	3038	3920	-4.318	145	2893	151	3769	0
1	12	8	""	"STM2590"	3690	15760	80	105	106	19	57	58	11	98	88	0	3464	3758	925	103	109	36	100	100	0	0.014	0.013	0.015	0.016	1.310	0.012	0.495	52	314	3409	3704	-6.130	48	3361	49	3655	0
1	13	8	"yraO"	"STM3266"	3870	15760	130	2857	2783	507	55	57	13	100	100	0	3155	3352	880	97	99	19	100	100	0	0.916	0.838	0.894	0.854	1.249	0.819	0.915	120	582	5860	5983	-0.126	2802	3058	2728	3255	0
1	14	8	"yhbU"	"STM3274"	4040	15760	90	2926	2754	903	55	58	15	100	100	0	4171	3913	1906	100	106	25	100	100	0	0.705	0.708	0.731	0.762	1.307	0.652	0.931	52	333	6942	6512	-0.504	2871	4071	2699	3813	0
1	15	8	""	"STM3278"	4220	15770	80	86	84	16	55	56	13	78	57	0	3372	3330	1542	97	101	37	100	100	0	0.009	0.009	0.013	0.014	1.410	0.007	0.436	52	334	3306	3262	-6.723	31	3275	29	3233	0
1	16	8	"yhbC"	"STM3288"	4400	15770	90	2831	2767	918	54	57	18	100	100	0	1252	1249	539	95	97	15	100	100	0	2.400	2.351	2.424	2.436	1.295	2.345	0.876	52	381	3934	3867	1.263	2777	1157	2713	1154	0
1	17	8	"mrsA"	"STM3294"	4570	15770	80	1654	1782	820	53	55	15	100	100	0	2205	2624	1855	94	96	20	100	100	0	0.758	0.683	0.723	0.747	1.346	0.574	0.883	52	328	3712	4259	-0.399	1601	2111	1729	2530	0
1	18	8	"rplU"	"STM3304"	4750	15770	90	6513	6492	2627	54	56	14	100	100	0	735	901	738	93	94	11	100	100	0	10.061	7.968	9.607	9.180	1.548	7.177	0.720	52	381	7101	7246	3.331	6459	642	6438	808	0
1	19	8	"ybgJ"	"STM0712"	4920	15770	90	1126	1095	398	54	55	9	100	100	0	1541	1598	951	92	93	12	100	100	0	0.740	0.691	0.749	0.760	1.340	0.596	0.881	52	380	2521	2547	-0.435	1072	1449	1041	1506	0
1	20	8	""	"STM0719"	5100	15770	90	80	94	32	52	53	9	88	65	0	4295	5165	4261	91	92	11	100	100	0	0.007	0.008	0.018	0.021	1.863	0.007	0.763	52	384	4232	5116	-7.230	28	4204	42	5074	0
1	21	8	""	"STM0725"	5260	15760	70	85	90	30	53	54	8	81	71	0	2239	2723	2301	93	95	17	100	100	0	0.015	0.014	0.017	0.018	1.610	0.013	0.756	32	236	2178	2667	-6.067	32	2146	37	2630	0
1	22	8	"sdhA"	"STM0734"	5440	15770	80	10103	9151	4077	55	56	13	100	100	0	1161	1031	506	95	95	12	100	100	0	9.426	9.718	10.028	10.278	1.289	9.483	0.953	52	334	11114	10032	3.237	10048	1066	9096	936	0
1	23	8	"tolQ"	"STM0745"	5610	15770	80	1099	1004	326	57	59	18	100	100	0	2492	2296	1201	96	97	13	100	100	0	0.435	0.430	0.448	0.475	1.425	0.368	0.853	52	315	3438	3147	-1.201	1042	2396	947	2200	0
1	24	8	"nadA"	"STM0756"	5780	15770	90	625	610	137	55	57	15	100	100	0	6953	7109	2769	93	95	16	100	100	0	0.083	0.079	0.083	0.083	1.237	0.074	0.943	52	387	7430	7571	-3.589	570	6860	555	7016	0
1	1	9	"yliJ"	"STM0862"	1780	15930	90	1171	1138	302	56	58	15	100	100	0	2278	2507	1046	107	108	13	100	100	0	0.514	0.451	0.449	0.467	1.313	0.409	0.873	52	371	3286	3482	-0.961	1115	2171	1082	2400	0
1	2	9	""	"STM0869"	1950	15920	80	166	162	63	56	58	18	92	86	0	2407	2418	1654	109	110	15	100	100	0	0.048	0.046	0.047	0.048	1.489	0.041	0.816	52	328	2408	2415	-4.385	110	2298	106	2309	0
1	3	9	"potF"	"STM0877"	2130	15920	90	235	231	37	55	88	169	57	0	0	7648	7342	2111	104	159	385	100	100	0	0.024	0.024	0.024	0.025	1.318	0.023	0.141	52	394	7724	7414	-5.389	180	7544	176	7238	0
1	4	9	""	"STM0884"	2310	15930	90	59	68	25	52	54	12	34	19	0	284	836	1227	100	102	17	98	98	0	0.038	0.022	0.034	0.046	2.834	0.017	0.450	52	382	191	752	-4.716	7	184	16	736	0
1	5	9	""	"STM0893"	2480	15930	90	186	183	47	50	50	8	100	100	0	6679	6649	2559	100	101	17	100	100	0	0.021	0.020	0.020	0.021	1.290	0.020	0.920	52	372	6715	6682	-5.596	136	6579	133	6549	0
1	6	9	""	"STM0897"	2650	15930	80	64	72	30	51	52	9	59	34	0	339	960	1394	97	98	11	100	100	0	0.054	0.024	0.042	0.045	2.676	0.020	0.674	52	328	255	884	-4.218	13	242	21	863	0
1	7	9	""	"STM1032"	2830	15930	70	838	1724	2044	57	62	24	90	81	0	1882	7800	13840	102	116	122	96	81	3	0.439	0.217	0.203	0.226	3.202	0.073	0.208	32	236	2561	9365	-1.188	781	1780	1667	7698	0
1	8	9	""	"STM1036"	3010	15930	80	92	110	71	53	55	18	65	51	0	809	1366	1701	96	96	15	98	96	0	0.055	0.045	0.048	0.049	1.660	0.041	0.818	52	322	752	1327	-4.192	39	713	57	1270	0
1	9	9	""	"STM1041"	3170	15940	90	481	546	312	52	54	15	100	100	0	17049	16171	8441	94	93	11	100	100	0	0.025	0.031	0.028	0.031	1.382	0.031	0.739	52	375	17384	16571	-5.305	429	16955	494	16077	0
1	10	9	"metH"	"STM4188"	3340	15930	80	785	765	406	53	56	17	100	100	0	2224	2292	1444	93	95	18	100	100	0	0.344	0.324	0.335	0.335	1.348	0.301	0.947	52	328	2863	2911	-1.542	732	2131	712	2199	0
1	11	9	""	"STM4197"	3520	15940	90	88	98	36	55	56	15	80	55	0	624	853	630	95	97	15	100	98	0	0.062	0.057	0.059	0.063	1.785	0.050	0.551	52	388	562	801	-4.003	33	529	43	758	0
1	12	9	""	"STM4201"	3700	15930	90	117	127	35	57	58	10	100	100	0	4658	5375	2058	98	102	22	100	100	0	0.013	0.013	0.013	0.014	1.379	0.013	0.744	52	383	4620	5347	-6.248	60	4560	70	5277	0
1	13	9	"mntH"	"STM2408"	3880	15930	100	113	155	99	55	57	14	87	72	0	802	1591	1621	96	97	16	100	100	0	0.082	0.067	0.076	0.074	1.705	0.060	0.879	80	396	764	1595	-3.606	58	706	100	1495	0
1	14	9	"pduN"	"STM2049"	4040	15920	100	73	120	239	55	58	15	57	38	0	464	701	947	97	104	34	91	83	0	0.049	0.108	0.063	0.080	2.947	0.368	0.871	80	423	385	669	-4.350	18	367	65	604	0
1	15	9	""	"STM2636"	4210	15940	80	403	413	160	55	56	11	100	100	0	5665	5686	3482	96	101	40	100	100	0	0.062	0.064	0.064	0.070	1.414	0.056	0.904	52	322	5917	5948	-4.000	348	5569	358	5590	0
1	16	9	"rplI"	"STM4394"	4390	15940	90	9230	8980	2173	54	63	70	100	100	0	977	1053	383	96	98	20	100	100	0	10.415	9.327	9.488	9.679	1.356	10.242	0.848	52	374	10057	9883	3.381	9176	881	8926	957	0
1	17	9	"sitC"	"STM2863"	4560	15940	80	504	612	348	54	63	74	100	90	0	2758	3557	2527	93	95	13	100	100	0	0.169	0.161	0.161	0.175	1.452	0.146	0.928	52	328	3115	4022	-2.566	450	2665	558	3464	0
1	18	9	"bcfD"	"STM0024"	4740	15940	80	82	98	53	56	56	9	84	69	0	344	972	1522	92	93	11	100	100	0	0.103	0.048	0.095	0.083	2.160	0.034	0.750	52	334	278	922	-3.277	26	252	42	880	0
1	19	9	""	"PSLT065"	4920	15940	90	130	791	1610	58	59	14	98	84	0	1501	6593	13405	92	93	12	100	100	0	0.051	0.113	0.071	0.070	1.984	0.107	0.809	52	372	1481	7234	-4.291	72	1409	733	6501	0
1	20	9	"trbD"	"PSLT083"	5090	15940	80	85	89	30	54	55	12	88	59	0	1665	1895	1342	90	90	10	100	100	0	0.020	0.019	0.020	0.021	1.488	0.019	0.652	52	322	1606	1840	-5.667	31	1575	35	1805	0
1	21	9	"yneG"	"STM1526"	5260	15940	90	137	146	61	52	53	9	94	94	0	1038	1330	1070	90	92	15	100	100	0	0.090	0.076	0.087	0.088	1.405	0.065	0.903	52	387	1033	1334	-3.479	85	948	94	1240	0
1	22	9	"dcuS"	"STM4304"	5430	15950	80	296	412	286	54	55	9	100	100	0	1782	2862	2592	94	94	12	100	100	0	0.143	0.129	0.134	0.144	1.464	0.116	0.938	52	315	1930	3126	-2.802	242	1688	358	2768	0
1	23	9	"yjdE"	"STM4294"	5600	15940	110	69	102	90	57	61	42	20	15	0	165	381	539	92	93	12	93	87	0	0.164	0.156	0.169	0.170	2.262	0.160	0.911	80	514	85	334	-2.605	12	73	45	289	0
1	24	9	""	"STM4307"	5790	15950	80	103	137	93	57	63	53	44	19	0	399	710	818	92	93	12	100	100	0	0.150	0.129	0.150	0.151	1.736	0.109	0.371	52	316	353	698	-2.739	46	307	80	618	0
1	1	10	""	"STM4597"	1770	16100	100	100	124	88	57	68	87	33	3	0	422	815	1285	107	132	241	55	41	0	0.137	0.095	0.114	0.136	2.202	0.113	0.463	80	479	358	775	-2.873	43	315	67	708	0
1	2	10	""	"STM0257"	1950	16100	90	231	238	103	55	57	14	100	100	0	3587	4067	3001	107	109	17	100	100	0	0.051	0.046	0.049	0.051	1.388	0.040	0.927	52	400	3656	4143	-4.305	176	3480	183	3960	0
1	3	10	""	"STM0275"	2140	16110	60	65	70	17	55	57	20	25	12	0	368	716	864	104	105	18	100	100	0	0.038	0.025	0.042	0.041	2.155	0.017	0.288	32	176	274	627	-4.722	10	264	15	612	0
1	4	10	""	"STM0284"	2310	16100	60	62	65	17	51	52	8	62	25	0	413	630	784	99	99	12	100	100	0	0.035	0.026	0.029	0.043	2.821	0.016	0.155	32	176	325	545	-4.835	11	314	14	531	0
1	5	10	""	"STM0292"	2480	16110	80	64	81	43	49	50	8	69	46	0	259	525	677	98	99	12	98	98	0	0.093	0.075	0.081	0.086	2.585	0.062	0.837	52	334	176	459	-3.424	15	161	32	427	0
1	6	10	"safB"	"STM0300"	2650	16110	70	99	100	31	51	52	9	87	84	0	1274	1404	1021	94	97	13	100	100	0	0.041	0.037	0.042	0.043	1.658	0.030	0.708	32	224	1228	1359	-4.620	48	1180	49	1310	0
1	7	10	"ycfM"	"STM1207"	2820	16110	80	368	496	697	52	53	10	100	100	0	426	782	1247	96	98	15	100	98	0	0.958	0.647	0.825	0.812	1.588	0.537	0.769	52	340	646	1130	-0.063	316	330	444	686	0
1	8	10	"ycfS"	"STM1215"	3000	16100	60	68	73	29	55	55	9	59	37	0	143	211	178	96	97	15	90	81	0	0.277	0.157	0.287	0.284	3.434	0.131	0.538	32	176	60	133	-1.854	13	47	18	115	0
1	9	10	"ycfD"	"STM1229"	3170	16110	70	137	152	99	53	54	10	100	90	0	427	534	574	92	93	10	100	100	0	0.251	0.224	0.230	0.236	1.458	0.179	0.862	32	224	419	541	-1.996	84	335	99	442	0
1	10	10	"icdA"	"STM1238"	3350	16100	60	170	283	269	53	55	14	100	96	0	108	125	45	93	93	10	59	40	0	7.800	7.188	8.161	8.569	2.267	8.077	0.542	32	176	132	262	2.963	117	15	230	32	0
1	11	10	""	"STM1261"	3520	16110	80	92	110	72	52	54	12	94	73	0	441	611	886	94	95	15	100	100	0	0.115	0.112	0.133	0.126	1.589	0.082	0.820	52	328	387	575	-3.117	40	347	58	517	0
1	12	10	""	"STM1273"	3690	16100	70	128	132	48	56	57	12	93	87	0	2686	3065	2430	98	106	43	100	100	0	0.028	0.026	0.027	0.030	1.523	0.022	0.855	32	236	2660	3043	-5.168	72	2588	76	2967	0
1	13	10	"ydgA"	"STM1466"	3870	16110	90	1981	2171	1364	55	57	12	100	100	0	1370	1866	1527	97	99	18	100	100	0	1.513	1.196	1.385	1.406	1.416	1.063	0.905	52	390	3199	3885	0.597	1926	1273	2116	1769	0
1	14	10	""	"STM1472"	4040	16110	70	90	95	32	54	54	9	93	87	0	936	1107	955	95	97	15	100	100	0	0.043	0.041	0.040	0.042	1.781	0.033	0.735	32	230	877	1053	-4.546	36	841	41	1012	0
1	15	10	""	"STM1481"	4220	16120	80	111	140	86	55	57	11	90	76	0	380	656	678	97	101	24	100	100	0	0.198	0.152	0.160	0.159	1.592	0.132	0.933	52	316	339	644	-2.337	56	283	85	559	0
1	16	10	"ynfL"	"STM1487"	4400	16110	90	113	145	92	54	56	11	88	73	0	593	919	1031	93	96	16	100	100	0	0.118	0.110	0.121	0.122	1.639	0.093	0.897	52	364	559	917	-3.083	59	500	91	826	0
1	17	10	""	"STM1494"	4570	16120	80	92	102	45	54	55	11	92	75	0	1200	1653	1798	93	94	14	100	100	0	0.034	0.031	0.033	0.035	1.651	0.026	0.814	52	322	1145	1608	-4.865	38	1107	48	1560	0
1	18	10	"ynfC"	"STM1501"	4740	16120	80	238	298	234	53	54	10	100	100	0	679	907	903	92	92	11	100	100	0	0.315	0.301	0.314	0.336	1.431	0.271	0.967	52	334	772	1060	-1.666	185	587	245	815	0
1	19	10	""	"STM2780"	4920	16110	80	333	394	308	53	55	13	96	94	0	1872	2785	2779	90	92	11	100	100	0	0.157	0.127	0.128	0.132	1.581	0.116	0.966	52	334	2062	3036	-2.670	280	1782	341	2695	0
1	20	10	""	"STM2788"	5100	16120	70	181	240	169	55	56	11	100	100	0	891	1227	1040	91	92	11	100	100	0	0.157	0.163	0.165	0.164	1.440	0.153	0.882	32	224	926	1321	-2.667	126	800	185	1136	0
1	21	10	"ygaU"	"STM2795"	5270	16120	80	205	205	90	55	56	9	100	100	0	2321	2293	1718	90	91	13	100	100	0	0.067	0.068	0.073	0.075	1.469	0.058	0.875	52	321	2381	2353	-3.895	150	2231	150	2203	0
1	22	10	"yihD"	"STM3995"	5440	16120	90	1769	1776	400	57	58	10	100	100	0	1218	1312	473	92	92	11	100	100	0	1.520	1.409	1.465	1.445	1.133	1.352	0.950	52	331	2838	2939	0.604	1712	1126	1719	1220	0
1	23	10	""	"STM4015"	5610	16120	80	86	94	31	58	60	14	82	46	0	393	613	605	92	93	12	100	100	0	0.093	0.069	0.077	0.075	1.948	0.051	0.654	52	304	329	557	-3.426	28	301	36	521	0
1	24	10	"fdhE"	"STM4034"	5780	16120	130	4078	3875	1089	57	62	43	100	100	0	4819	4508	1365	92	94	15	100	100	0	0.851	0.865	0.888	0.874	1.170	0.852	0.957	120	706	8748	8234	-0.233	4021	4727	3818	4416	0
1	1	11	""	"STM2940"	1790	16300	100	159	179	72	57	58	11	100	98	0	1257	1561	971	108	110	15	100	100	0	0.089	0.084	0.085	0.084	1.298	0.075	0.854	80	425	1251	1575	-3.494	102	1149	122	1453	0
1	2	11	"ygcB"	"STM2944"	1940	16290	90	201	206	44	59	60	10	100	100	0	6185	7018	2279	106	108	17	100	100	0	0.023	0.021	0.021	0.022	1.257	0.020	0.907	52	323	6221	7059	-5.420	142	6079	147	6912	0
1	3	11	"relA"	"STM2956"	2120	16290	90	1600	1694	611	57	58	15	100	100	0	3089	3574	1600	101	102	13	100	100	0	0.516	0.471	0.473	0.485	1.310	0.445	0.912	52	360	4531	5110	-0.953	1543	2988	1637	3473	0
1	4	11	"yqcD"	"STM2968"	2300	16290	90	804	1047	757	52	53	13	100	100	0	2656	3299	2496	97	98	12	100	100	0	0.294	0.311	0.312	0.311	1.359	0.293	0.923	52	352	3311	4197	-1.767	752	2559	995	3202	0
1	5	11	"fucP"	"STM2975"	2480	16290	110	181	207	80	49	50	11	100	100	0	3410	3972	1901	97	98	11	100	100	0	0.040	0.041	0.041	0.041	1.270	0.040	0.917	80	395	3445	4033	-4.650	132	3313	158	3875	0
1	6	11	"fucU"	"STM2978"	2650	16280	140	223	234	74	50	51	8	99	98	0	1289	1588	908	95	97	13	100	98	0	0.145	0.123	0.134	0.135	1.383	0.103	0.872	156	544	1367	1677	-2.787	173	1194	184	1493	0
1	7	11	"exbB"	"STM3159"	2830	16290	90	244	259	72	52	53	9	100	100	0	2526	2640	1226	94	95	13	100	100	0	0.079	0.081	0.083	0.084	1.267	0.071	0.881	52	310	2624	2753	-3.663	192	2432	207	2546	0
1	8	11	"ygiR"	"STM3168"	2990	16280	90	661	910	659	54	63	99	100	96	0	3489	5266	4529	95	94	14	100	100	0	0.179	0.166	0.175	0.174	1.475	0.146	0.829	52	326	4001	6027	-2.483	607	3394	856	5171	0
1	9	11	"ygiW"	"STM3176"	3170	16280	140	773	898	457	54	60	74	98	97	0	592	794	530	93	94	13	98	98	0	1.441	1.204	1.377	1.330	1.486	1.067	0.809	156	585	1218	1545	0.527	719	499	844	701	0
1	10	11	"STMF1.41"	"Not LT2a92"	3340	16280	130	776	1279	1465	55	57	13	100	100	0	247	401	411	93	94	20	93	80	0	4.682	3.974	4.351	4.667	1.763	3.861	0.913	120	556	875	1532	2.227	721	154	1224	308	0
1	11	11	""	"STM2668"	3510	16280	90	381	431	187	57	59	15	100	100	0	3230	4026	2456	95	103	50	100	100	0	0.103	0.095	0.099	0.098	1.310	0.083	0.887	52	322	3459	4305	-3.274	324	3135	374	3931	0
1	12	11	""	"STM2682"	3690	16290	100	394	537	404	58	62	24	100	100	0	682	1019	931	97	116	193	92	76	0	0.574	0.520	0.540	0.563	1.454	0.424	0.823	80	424	921	1401	-0.800	336	585	479	922	0
1	13	11	""	"STM0497"	3860	16280	90	152	174	72	57	60	18	100	98	0	4148	5808	4507	97	98	14	100	100	0	0.023	0.020	0.022	0.022	1.358	0.018	0.852	52	314	4146	5828	-5.414	95	4051	117	5711	0
1	14	11	"tesA"	"STM0506"	4040	16290	140	559	872	842	55	57	12	100	100	0	1268	2482	2701	95	97	16	100	100	0	0.430	0.342	0.397	0.388	1.462	0.310	0.904	156	495	1677	3204	-1.219	504	1173	817	2387	0
1	15	11	"allR"	"STM0516"	4210	16290	130	668	712	256	57	58	12	100	100	0	2348	3053	2018	95	99	24	100	100	0	0.271	0.221	0.259	0.249	1.454	0.172	0.809	120	424	2864	3613	-1.883	611	2253	655	2958	0
1	16	11	"allP"	"STM0522"	4390	16290	130	80	89	30	56	58	12	75	49	0	2821	5495	5681	94	98	35	100	100	0	0.009	0.006	0.013	0.014	1.302	0.005	0.606	120	564	2751	5434	-6.828	24	2727	33	5401	0
1	17	11	"glxK"	"STM0525"	4560	16290	90	192	279	217	56	59	26	98	94	0	3443	5595	5348	94	103	70	100	100	0	0.041	0.041	0.043	0.040	1.437	0.038	0.874	52	336	3485	5724	-4.622	136	3349	223	5501	0
1	18	11	"ylbF"	"STM0531"	4750	16300	90	79	83	22	53	55	11	80	57	0	2448	3554	3189	92	95	24	100	100	0	0.011	0.009	0.018	0.017	1.325	0.007	0.659	52	335	2382	3492	-6.502	26	2356	30	3462	0
1	19	11	"yhgN"	"STM3540"	4900	16290	90	292	381	230	54	58	27	100	100	0	1339	2112	1771	92	103	82	100	100	0	0.191	0.162	0.175	0.176	1.400	0.138	0.893	52	323	1485	2347	-2.389	238	1247	327	2020	0
1	20	11	""	"STM2186"	5090	16290	150	1412	1443	376	55	58	21	99	99	0	4007	4912	2693	91	98	61	100	100	0	0.347	0.288	0.338	0.310	1.458	0.233	0.835	156	612	5273	6209	-1.529	1357	3916	1388	4821	0
1	21	11	"folE"	"STM2193"	5260	16290	110	420	665	630	56	56	10	100	100	0	1180	1911	2040	88	89	12	100	100	0	0.333	0.334	0.344	0.365	1.615	0.309	0.873	80	342	1456	2432	-1.585	364	1092	609	1823	0
1	22	11	"yeiH"	"STM2202"	5430	16290	140	590	1218	1318	58	59	11	99	99	0	1612	3801	4520	90	91	12	100	100	0	0.350	0.313	0.326	0.334	1.545	0.289	0.933	156	572	2054	4871	-1.516	532	1522	1160	3711	0
1	23	11	""	"STM2225"	5610	16300	90	784	794	278	56	57	10	100	100	0	2756	3614	2766	92	93	13	100	100	0	0.273	0.210	0.248	0.242	1.487	0.147	0.777	52	309	3392	4260	-1.872	728	2664	738	3522	0
1	24	11	""	"STM2235"	5770	16300	90	148	172	85	55	56	10	98	98	0	4690	6992	6721	93	96	18	100	100	0	0.020	0.017	0.019	0.020	1.397	0.014	0.833	52	326	4690	7016	-5.627	93	4597	117	6899	0
1	1	12	"Ctrl-1010ng/ul"	"Ctrl-1010ng/ul"	1770	16450	80	66	74	27	58	59	9	46	23	0	178	204	133	110	111	16	73	63	0	0.118	0.170	0.184	0.192	2.516	0.163	0.533	52	263	76	110	-3.087	8	68	16	94	0
1	2	12	"Ctrl-Y110ng/ul"	"Ctrl-Y110ng/ul"	1940	16450	120	58	62	15	59	60	15	15	4	0	109	116	37	108	113	89	4	1	0	-1.000	0.375	0.714	0.706	3.094	0.235	0.121	120	455	0	11	Error	-1	1	3	8	-50
1	3	12	"Ctrl-Y510ng/ul"	"Ctrl-Y510ng/ul"	2120	16450	120	57	63	25	57	58	14	16	8	0	101	104	23	103	103	13	16	6	0	0.000	6.000	0.667	0.566	3.252	2.255	0.081	120	434	-2	7	Error	0	-2	6	1	-50
1	4	12	"Ctrl-FtsL10ng/ul"	"Ctrl-FtsL10ng/ul"	2290	16450	120	56	71	63	53	55	13	28	11	0	102	118	77	99	101	12	33	17	0	1.000	0.947	0.996	0.829	3.105	0.818	0.804	120	449	6	37	0.000	3	3	18	19	-50
1	5	12	"Ctrl-dsM1354ng/ul"	"Ctrl-dsM1354ng/ul"	2460	16450	120	61	219	481	50	52	11	48	35	0	107	114	39	99	100	13	34	16	0	1.375	11.267	1.906	1.906	4.976	13.156	0.709	120	436	19	184	0.459	11	8	169	15	-50
1	6	12	"Ctrl-CAB10ng/ul"	"Ctrl-CAB10ng/ul"	2640	16450	120	50	52	11	50	51	9	18	6	0	103	104	16	95	98	34	5	0	0	0.000	0.222	0.690	0.756	3.744	0.058	0.040	120	405	8	11	Error	0	8	2	9	-50
1	7	12	"Ctrl-1050ng/ul"	"Ctrl-1050ng/ul"	2810	16450	120	58	60	14	52	54	11	35	10	0	100	111	35	93	93	12	34	20	0	0.857	0.444	0.571	0.598	3.699	0.184	0.044	120	439	13	26	-0.222	6	7	8	18	-50
1	8	12	"Ctrl-Y150ng/ul"	"Ctrl-Y150ng/ul"	2990	16450	120	60	63	18	56	62	87	1	0	0	97	98	15	94	94	12	20	8	0	1.333	1.750	0.833	0.690	3.323	44.416	0.023	120	418	7	11	0.415	4	3	7	4	-50
1	9	12	"Ctrl-Y550ng/ul"	"Ctrl-Y550ng/ul"	3160	16450	120	60	61	13	57	58	11	25	9	0	94	96	20	94	95	12	19	4	0	100000.000	2.000	0.685	0.765	3.632	0.461	0.075	120	424	3	6	16.610	3	0	4	2	-50
1	10	12	"Ctrl-FtsL50ng/ul"	"Ctrl-FtsL50ng/ul"	3330	16450	60	239	736	1060	59	61	14	100	100	0	205	667	963	95	98	31	90	65	0	1.636	1.184	1.292	1.426	1.431	1.119	0.986	32	176	290	1249	0.710	180	110	677	572	0
1	11	12	"Ctrl-dsM13162ng/ul"	"Ctrl-dsM13162ng/ul"	3510	16450	120	64	75	54	60	62	21	16	6	0	106	107	16	96	109	173	0	0	0	0.400	1.364	0.775	0.898	3.987	4.755	0.139	120	522	14	26	-1.322	4	10	15	11	-50
1	12	12	"Ctrl-CAB100ng/ul"	"Ctrl-CAB100ng/ul"	3680	16450	120	66	67	11	60	62	20	10	0	0	105	107	15	97	110	182	0	0	0	0.750	0.700	0.890	0.989	2.920	0.094	0.745	120	453	14	17	-0.415	6	8	7	10	-50
1	13	12	"Ctrl-10100ng/ul"	"Ctrl-10100ng/ul"	3860	16450	120	64	65	12	59	61	11	26	8	0	101	105	23	96	98	14	25	10	0	1.000	0.667	0.714	0.706	3.399	0.325	0.084	120	434	10	15	0.000	5	5	6	9	-50
1	14	12	"Ctrl-Y1100ng/ul"	"Ctrl-Y1100ng/ul"	4030	16450	120	60	63	30	56	58	11	26	6	0	99	103	23	95	96	16	22	10	0	1.000	0.875	0.743	0.866	3.125	1.051	0.038	120	356	8	15	0.000	4	4	7	8	-50
1	15	12	"Ctrl-Y5100ng/ul"	"Ctrl-Y5100ng/ul"	4200	16450	120	56	57	12	57	60	36	0	0	0	94	97	16	94	97	48	0	0	0	100000.000	0.000	0.908	0.886	3.002	0.156	0.048	120	446	-1	3	16.610	-1	0	0	3	-50
1	16	12	"Ctrl-FtsL100ng/ul"	"Ctrl-FtsL100ng/ul"	4380	16460	60	91	158	146	57	59	17	65	50	0	129	202	164	93	95	14	78	59	0	0.944	0.927	0.843	0.801	2.070	0.888	0.945	32	176	70	210	-0.082	34	36	101	109	0
1	17	12	"Ctrl-dsM13buffer"	"Ctrl-dsM13buffer"	4550	16460	120	57	61	22	56	71	171	0	0	0	94	98	21	94	118	266	0	0	0	100000.000	1.250	1.024	0.981	3.043	0.232	0.217	120	510	1	9	16.610	1	0	5	4	-50
1	18	12	"Ctrl-CAB50ng/ul"	"Ctrl-CAB50ng/ul"	4730	16460	120	61	62	12	55	57	22	11	0	0	98	99	15	92	97	51	0	0	0	1.000	1.000	0.762	0.866	3.590	0.503	0.033	120	459	12	14	0.000	6	6	7	7	-50
1	19	12	"Ctrl-10400ng/ul"	"Ctrl-10400ng/ul"	4900	16460	120	51	52	10	55	57	21	0	0	0	95	99	20	91	97	65	1	0	0	-1.000	-0.375	1.250	1.143	3.688	0.029	0.001	120	417	0	5	Error	-4	4	-3	8	-50
1	20	12	"Ctrl-Y1400ng/ul"	"Ctrl-Y1400ng/ul"	5070	16460	120	54	54	9	55	56	11	8	0	0	94	96	15	90	92	25	10	1	0	-0.250	-0.167	0.857	0.721	3.126	0.376	0.068	120	384	3	5	Error	-1	4	-1	6	-50
1	21	12	"Ctrl-Y5400ng/ul"	"Ctrl-Y5400ng/ul"	5250	16460	120	58	60	13	55	56	10	29	11	0	96	101	21	89	91	12	38	18	0	0.429	0.417	0.823	0.652	3.790	0.373	0.085	120	442	10	17	-1.222	3	7	5	12	-50
1	22	12	"Ctrl-FtsL400ng/ul"	"Ctrl-FtsL400ng/ul"	5420	16460	90	401	1263	1718	56	57	11	100	98	0	367	1080	1442	90	91	12	98	98	0	1.245	1.219	1.202	1.248	1.376	1.200	0.991	52	306	622	2197	0.317	345	277	1207	990	0
1	23	12	"Ctrl-dsM13buffer"	"Ctrl-dsM13buffer"	5600	16460	120	65	68	20	57	58	15	22	7	0	91	97	26	91	93	17	15	5	0	100000.000	1.833	0.850	0.937	3.173	1.064	0.187	120	392	8	17	16.610	8	0	11	6	-50
1	24	12	"Ctrl-CABbuffer"	"Ctrl-CABbuffer"	5770	16460	120	57	60	16	54	56	14	14	5	0	95	105	85	92	94	16	16	6	0	1.000	0.462	0.750	0.798	2.998	0.225	0.485	120	492	6	19	0.000	3	3	6	13	-50
1	1	13	"phoP"	"STM1231"	1770	16630	120	2649	2938	1075	58	60	10	100	100	0	874	997	435	111	116	77	99	98	0	3.396	3.251	3.413	3.358	1.187	3.129	0.926	120	600	3354	3766	1.764	2591	763	2880	886	0
1	2	13	"phoP"	"STM1231"	1940	16620	90	1907	1985	495	59	62	18	100	100	0	746	762	192	107	117	109	100	100	0	2.892	2.940	2.945	2.964	1.123	2.934	0.855	52	308	2487	2581	1.532	1848	639	1926	655	0
1	3	13	"phoP"	"STM1231"	2110	16630	120	3381	3519	607	58	60	16	100	100	0	1084	1145	262	104	106	28	100	100	0	3.391	3.325	3.385	3.362	1.109	3.278	0.977	120	515	4303	4502	1.762	3323	980	3461	1041	0
1	4	13	"phoQ"	"STM1230"	2290	16630	80	1882	2073	893	54	57	16	100	100	0	1988	2256	951	100	101	13	100	100	0	0.968	0.936	0.903	0.936	1.172	0.931	0.973	52	312	3716	4175	-0.047	1828	1888	2019	2156	0
1	5	13	"phoQ"	"STM1230"	2470	16630	80	2572	2615	511	50	52	12	100	100	0	5205	5477	1524	96	98	12	100	100	0	0.494	0.477	0.483	0.485	1.149	0.459	0.962	52	314	7631	7946	-1.018	2522	5109	2565	5381	0
1	6	13	"hupA"	"STM4170"	2640	16630	80	2189	2473	1126	49	51	12	100	100	0	331	377	168	94	98	39	100	96	0	9.030	8.565	8.924	9.091	1.270	8.449	0.849	52	308	2377	2707	3.175	2140	237	2424	283	0
1	7	13	"sopB"	"STM1091"	2810	16630	80	2718	2704	864	52	54	13	100	100	0	3879	4055	1566	95	95	11	100	100	0	0.705	0.670	0.693	0.680	1.166	0.646	0.974	52	306	6450	6612	-0.505	2666	3784	2652	3960	0
1	8	13	"pipC"	"STM0375"	2990	16630	130	409	413	72	56	57	12	100	100	0	696	758	276	94	94	12	100	100	0	0.586	0.538	0.598	0.564	1.312	0.477	0.853	120	462	955	1021	-0.770	353	602	357	664	0
1	9	13	"pipC"	"STM0375"	3160	16640	120	457	471	85	57	58	11	100	100	0	744	770	174	93	94	12	100	100	0	0.614	0.612	0.599	0.617	1.166	0.597	0.957	120	402	1051	1091	-0.703	400	651	414	677	0
1	10	13	"pipC"	"STM0375"	3330	16620	110	538	568	139	59	60	13	100	100	0	907	986	325	94	96	17	100	100	0	0.589	0.571	0.592	0.582	1.180	0.563	0.940	80	443	1292	1401	-0.763	479	813	509	892	0
1	11	13	"ssrB"	"STM1391"	3500	16630	90	187	203	51	60	62	13	100	100	0	2855	3503	2027	99	102	22	100	100	0	0.046	0.042	0.046	0.045	1.271	0.036	0.882	52	355	2883	3547	-4.440	127	2756	143	3404	0
1	12	13	"ssrB"	"STM1391"	3680	16630	90	226	224	39	61	62	10	100	100	0	3759	4023	1422	98	101	22	100	100	0	0.045	0.042	0.043	0.043	1.220	0.039	0.919	52	332	3826	4088	-4.472	165	3661	163	3925	0
1	13	13	"lrp"	"STM0959"	3850	16630	100	2128	2089	706	61	62	10	100	100	0	653	634	227	97	98	14	100	100	0	3.718	3.777	3.963	3.996	1.262	3.711	0.964	80	398	2623	2565	1.894	2067	556	2028	537	0
1	14	13	"lrp"	"STM0959"	4030	16640	130	3541	3622	610	58	62	48	100	100	0	927	974	205	95	98	27	100	100	0	4.186	4.055	4.159	4.104	1.148	4.030	0.972	120	500	4315	4443	2.066	3483	832	3564	879	0
1	15	13	"gyrA"	"STM2272"	4200	16640	90	4897	4777	1244	58	64	58	100	100	0	3742	3715	1008	95	99	32	100	100	0	1.327	1.304	1.305	1.307	1.145	1.300	0.981	52	334	8486	8339	0.408	4839	3647	4719	3620	0
1	16	13	"gyrA"	"STM2272"	4390	16640	90	3156	3334	926	58	75	196	100	100	0	2395	2521	731	95	123	302	100	98	0	1.347	1.350	1.360	1.360	1.120	1.354	0.983	52	384	5398	5702	0.430	3098	2300	3276	2426	0
1	17	13	"gyrA"	"STM2272"	4560	16640	100	3235	2981	1713	57	61	28	100	100	0	3123	2782	1718	94	95	17	100	100	0	1.049	1.088	1.116	1.134	1.210	1.055	0.969	80	403	6207	5612	0.069	3178	3029	2924	2688	0
1	18	13	"csrA"	"STM2826"	4740	16640	110	1060	1157	279	55	58	28	100	100	0	416	496	257	92	92	12	100	100	0	3.102	2.728	3.220	2.979	1.402	2.550	0.728	80	391	1329	1506	1.633	1005	324	1102	404	0
1	19	13	"crp"	"STM3466"	4900	16640	100	4189	4458	1387	54	55	11	100	100	0	942	1006	345	90	90	11	100	100	0	4.853	4.808	4.898	4.856	1.154	4.750	0.972	80	325	4987	5320	2.279	4135	852	4404	916	0
1	20	13	"yhhP"	"STM3578"	5070	16640	130	123	147	83	54	56	14	98	91	0	488	772	798	88	90	16	100	100	0	0.172	0.136	0.160	0.159	1.488	0.111	0.891	120	441	469	777	-2.535	69	400	93	684	0
1	21	13	"yhhP"	"STM3578"	5250	16640	100	190	194	65	54	56	13	98	97	0	803	804	312	88	90	16	100	100	0	0.190	0.196	0.196	0.194	1.245	0.194	0.939	80	365	851	856	-2.394	136	715	140	716	0
1	22	13	"topA"	"STM1714"	5420	16640	90	930	1095	652	54	56	12	100	100	0	1189	1453	853	89	92	15	100	100	0	0.796	0.763	0.750	0.766	1.170	0.762	0.955	52	294	1976	2405	-0.329	876	1100	1041	1364	0
1	23	13	"topA"	"STM1714"	5580	16630	150	3655	3982	1054	56	60	21	100	100	0	5683	6087	2032	92	96	23	100	100	0	0.644	0.655	0.680	0.666	1.211	0.628	0.950	156	451	9190	9921	-0.636	3599	5591	3926	5995	0
1	24	13	"topA"	"STM1714"	5770	16640	140	1903	2153	923	56	59	20	100	100	0	2316	2840	1702	90	93	19	100	100	0	0.830	0.763	0.852	0.808	1.212	0.680	0.935	156	599	4073	4847	-0.269	1847	2226	2097	2750	0
1	1	14	"ydhI"	"STM1443"	1760	16800	90	220	280	147	59	60	12	100	100	0	1599	2049	1257	111	113	24	100	100	0	0.108	0.114	0.118	0.113	1.257	0.111	0.926	52	363	1649	2159	-3.208	161	1488	221	1938	0
1	2	14	"STMB2B.139A"	"Not LT2a93"	1930	16800	80	235	308	178	58	60	19	100	100	0	494	653	409	105	106	23	100	100	0	0.455	0.456	0.480	0.475	1.286	0.435	0.935	52	328	566	798	-1.136	177	389	250	548	0
1	3	14	""	"STM3806"	2100	16800	80	414	444	185	57	60	19	100	100	0	2135	2400	1179	103	107	35	100	100	0	0.176	0.168	0.168	0.170	1.293	0.163	0.961	52	310	2389	2684	-2.509	357	2032	387	2297	0
1	4	14	"pgtE"	"STM2395"	2300	16810	90	191	233	111	55	57	18	98	98	0	4122	5692	3877	101	102	15	100	100	0	0.034	0.032	0.032	0.032	1.354	0.029	0.864	52	392	4157	5769	-4.886	136	4021	178	5591	0
1	5	14	""	"STM3911"	2460	16800	90	114	142	93	52	53	9	98	92	0	566	791	602	95	96	13	100	100	0	0.132	0.129	0.121	0.118	1.538	0.134	0.868	52	379	533	786	-2.925	62	471	90	696	0
1	6	14	"ygiY"	"STM3178"	2640	16800	90	220	337	292	51	52	9	100	100	0	1233	2276	2424	95	96	13	100	100	0	0.149	0.131	0.142	0.144	1.287	0.122	0.955	52	394	1307	2467	-2.751	169	1138	286	2181	0
1	7	14	""	"STM2880"	2820	16810	90	499	644	370	53	54	9	100	100	0	710	1130	1018	95	96	12	100	100	0	0.725	0.571	0.718	0.673	1.366	0.464	0.864	52	360	1061	1626	-0.464	446	615	591	1035	0
1	8	14	"ssaU"	"STM1422"	2980	16800	130	87	115	67	55	57	17	71	49	0	1824	4375	5379	93	94	12	100	100	0	0.018	0.014	0.017	0.019	1.571	0.012	0.857	120	602	1763	4342	-5.757	32	1731	60	4282	0
1	9	14	"nrdE"	"STM2807"	3160	16800	100	70	102	76	56	57	10	57	37	0	361	1372	2091	92	93	10	98	96	0	0.052	0.036	0.042	0.057	2.609	0.035	0.920	80	368	283	1326	-4.264	14	269	46	1280	0
1	10	14	"cadA"	"STM2559"	3330	16800	130	208	401	451	58	59	12	100	100	0	1019	1936	2203	94	97	25	100	100	0	0.162	0.186	0.176	0.174	1.351	0.195	0.959	120	644	1075	2185	-2.624	150	925	343	1842	0
1	11	14	"thiL"	"STM0419"	3510	16800	90	113	222	245	59	61	13	90	78	0	249	830	1235	96	98	15	100	98	0	0.353	0.222	0.251	0.267	1.795	0.199	0.929	52	347	207	897	-1.503	54	153	163	734	0
1	12	14	"hin"	"STM2772"	3680	16800	130	164	205	105	60	62	15	100	97	0	1273	2938	3400	98	100	15	100	100	0	0.089	0.051	0.075	0.071	1.664	0.036	0.828	120	671	1279	2985	-3.498	104	1175	145	2840	0
1	13	14	""	"STM3166"	3840	16800	90	169	200	108	59	61	14	98	90	0	2370	3996	4030	97	107	93	100	100	0	0.048	0.036	0.043	0.039	1.545	0.029	0.857	52	336	2383	4040	-4.369	110	2273	141	3899	0
1	14	14	"yjjY"	"STM4599"	4030	16810	120	1160	1555	1124	56	59	36	100	100	0	281	356	223	94	103	80	85	58	0	5.904	5.721	6.000	6.125	1.378	5.654	0.815	120	550	1291	1761	2.562	1104	187	1499	262	0
1	15	14	"ybaN"	"STM0482"	4200	16810	130	200	268	193	54	59	53	100	80	0	1117	1786	1637	93	98	38	100	100	0	0.143	0.126	0.133	0.132	1.332	0.115	0.761	120	646	1170	1907	-2.810	146	1024	214	1693	0
1	16	14	""	"STM0571"	4390	16810	90	500	570	242	56	58	14	100	100	0	4093	4845	2503	93	98	37	100	100	0	0.111	0.108	0.110	0.110	1.149	0.103	0.969	52	379	4444	5266	-3.171	444	4000	514	4752	0
1	17	14	"yaiU"	"STM0373"	4560	16800	90	395	415	169	55	57	12	100	98	0	7166	7769	4052	93	95	17	100	100	0	0.048	0.047	0.049	0.049	1.211	0.044	0.954	52	340	7413	8036	-4.379	340	7073	360	7676	0
1	18	14	""	"STM3653"	4730	16810	130	147	158	49	53	56	24	99	90	0	2170	3235	2696	91	92	16	100	100	0	0.045	0.033	0.041	0.038	1.464	0.024	0.781	120	588	2173	3249	-4.467	94	2079	105	3144	0
1	19	14	"EMPTY"	"EMPTY"	4890	16810	120	56	60	15	52	53	9	35	18	0	99	121	58	89	89	10	49	36	0	0.400	0.250	0.383	0.466	3.781	0.199	0.355	120	485	14	40	-1.322	4	10	8	32	-75
1	20	14	"EMPTY"	"EMPTY"	5070	16810	120	60	64	17	54	56	17	21	9	0	95	128	226	88	88	11	35	23	0	0.857	0.250	0.778	0.776	3.908	0.028	0.062	120	495	13	50	-0.222	6	7	10	40	-75
1	21	14	"EMPTY"	"EMPTY"	5240	16810	120	66	70	21	55	57	17	39	14	0	105	112	31	89	91	14	53	31	0	0.688	0.652	0.776	0.814	2.906	0.894	0.199	120	511	27	38	-0.541	11	16	15	23	-75
1	22	14	"EMPTY"	"EMPTY"	5420	16810	120	64	66	16	57	58	12	35	14	0	109	113	29	91	93	15	55	22	0	0.389	0.409	0.522	0.589	2.887	0.396	0.224	120	514	25	31	-1.363	7	18	9	22	-75
1	23	14	"EMPTY"	"EMPTY"	5590	16810	120	59	63	16	56	58	17	18	5	0	97	103	25	90	93	18	25	14	0	0.429	0.538	0.683	0.656	3.178	0.404	0.182	120	465	10	20	-1.222	3	7	7	13	-75
1	24	14	"EMPTY"	"EMPTY"	5760	16810	120	75	78	25	55	57	17	55	27	0	114	119	29	88	91	19	58	30	0	0.769	0.742	0.806	0.838	2.505	0.668	0.423	120	566	46	54	-0.379	20	26	23	31	-75
2	1	1	""	"STM0721"	6310	14550	130	111	115	24	53	56	27	95	55	0	9762	10004	1718	92	93	14	100	100	0	0.006	0.006	0.011	0.011	1.149	0.006	0.827	120	711	9728	9974	-7.381	58	9670	62	9912	0
2	2	1	"dnaC"	"STM4543"	6480	14550	130	1752	1877	662	53	57	30	100	100	0	4202	4768	2267	91	99	85	100	100	0	0.413	0.390	0.404	0.404	1.152	0.367	0.971	120	586	5810	6501	-1.275	1699	4111	1824	4677	0
2	3	1	"gph"	"STM3482"	6660	14560	130	6298	7011	2350	53	56	27	100	100	0	3138	3699	1657	90	95	54	100	100	0	2.049	1.928	2.020	1.989	1.128	1.846	0.968	120	535	9293	10567	1.035	6245	3048	6958	3609	0
2	4	1	""	"STM3547"	6840	14550	140	187	185	40	53	58	30	98	96	0	8132	8303	2701	90	95	42	100	100	0	0.017	0.016	0.016	0.016	1.257	0.015	0.895	156	653	8176	8345	-5.907	134	8042	132	8213	0
2	5	1	""	"STM3259"	7010	14550	130	814	905	312	54	57	20	100	100	0	2825	2992	836	90	96	52	100	100	0	0.278	0.293	0.284	0.287	1.191	0.281	0.921	120	539	3495	3753	-1.847	760	2735	851	2902	0
2	6	1	"yqjC"	"STM3228"	7180	14550	130	3466	3625	906	54	74	158	100	100	0	2549	2947	1149	90	112	143	100	100	0	1.388	1.250	1.362	1.293	1.184	1.223	0.937	120	588	5871	6428	0.473	3412	2459	3571	2857	0
2	7	1	""	"STM2545"	7360	14550	130	1990	1953	351	54	71	158	100	100	0	4157	4353	1233	89	103	125	100	100	0	0.476	0.445	0.468	0.455	1.231	0.423	0.909	120	563	6004	6163	-1.071	1936	4068	1899	4264	0
2	8	1	"gltL"	"STM0662"	7530	14560	140	3637	3526	706	54	55	9	100	100	0	4248	4283	1010	88	90	18	100	100	0	0.861	0.828	0.855	0.839	1.180	0.813	0.962	156	617	7743	7667	-0.215	3583	4160	3472	4195	0
2	9	1	"asnB"	"STM0680"	7710	14550	140	1329	1472	614	53	53	11	99	99	0	2442	2986	1727	88	89	14	100	100	0	0.542	0.490	0.522	0.518	1.294	0.442	0.957	156	626	3630	4317	-0.883	1276	2354	1419	2898	0
2	10	1	"nagE"	"STM0685"	7860	14550	90	1267	1283	354	54	57	19	100	100	0	941	999	345	89	92	19	100	100	0	1.424	1.351	1.398	1.387	1.155	1.324	0.966	52	288	2065	2139	0.510	1213	852	1229	910	0
2	11	1	"barA"	"STM2958"	8040	14550	90	418	398	178	54	57	17	100	100	0	2108	2038	1010	90	92	17	100	100	0	0.180	0.177	0.179	0.179	1.169	0.174	0.971	52	366	2382	2292	-2.471	364	2018	344	1948	0
2	12	1	"eutA"	"STM2459"	8220	14550	100	102	108	45	55	56	12	77	68	0	1704	1879	1398	88	90	13	100	100	0	0.029	0.030	0.031	0.030	1.497	0.030	0.834	80	462	1663	1844	-5.104	47	1616	53	1791	0
2	13	1	"yigN"	"STM3969"	8400	14560	100	3388	3788	1195	56	58	16	100	100	0	8799	9205	2377	89	91	13	100	100	0	0.383	0.409	0.409	0.406	1.101	0.414	0.981	80	417	12042	12848	-1.386	3332	8710	3732	9116	0
2	14	1	"metE"	"STM3965"	8580	14560	140	3463	3409	1076	56	59	19	100	100	0	8924	9914	3638	89	91	19	100	100	0	0.386	0.341	0.358	0.343	1.460	0.312	0.840	156	602	12242	13178	-1.375	3407	8835	3353	9825	0
2	15	1	"pldB"	"STM3961"	8750	14550	130	3576	4353	2037	56	59	19	100	100	0	6526	7442	2950	88	90	14	100	100	0	0.547	0.584	0.569	0.578	1.149	0.600	0.971	120	523	9958	11651	-0.871	3520	6438	4297	7354	0
2	16	1	"pldA"	"STM3957"	8920	14550	120	7370	8820	3661	61	208	369	99	99	0	9683	11429	4607	92	434	897	98	98	0	0.762	0.773	0.782	0.780	1.251	0.780	0.957	120	521	16900	20096	-0.392	7309	9591	8759	11337	0
2	17	1	"yigF"	"STM3953"	9090	14550	120	761	772	136	59	199	362	99	44	0	2964	3097	707	89	484	964	98	97	0	0.244	0.237	0.238	0.241	1.207	0.261	0.797	120	561	3577	3721	-2.034	702	2875	713	3008	-50
2	18	1	"xerC"	"STM3949"	9280	14560	100	4960	5864	3205	61	100	168	100	100	0	5467	6015	3896	86	197	534	96	92	0	0.910	0.979	0.948	1.106	1.535	0.922	0.936	80	436	10280	11732	-0.135	4899	5381	5803	5929	0
2	19	1	"sgaH"	"STM4386"	9440	14560	90	333	362	206	59	60	11	100	100	0	1886	1982	1358	86	88	14	100	100	0	0.152	0.160	0.163	0.172	1.318	0.154	0.971	52	360	2074	2199	-2.716	274	1800	303	1896	0
2	20	1	"ytfG"	"STM4401"	9620	14560	80	86	104	53	55	57	10	96	78	0	483	710	708	85	87	14	100	100	0	0.078	0.078	0.076	0.079	1.606	0.073	0.911	52	328	429	674	-3.682	31	398	49	625	0
2	21	1	"ytfP"	"STM4411"	9790	14550	90	4418	4939	2185	56	59	26	100	100	0	2437	3103	1960	85	88	16	100	100	0	1.855	1.618	1.787	1.732	1.160	1.493	0.954	52	381	6714	7901	0.891	4362	2352	4883	3018	0
2	22	1	""	"STM4419"	9960	14560	90	123	164	133	54	57	24	78	59	0	1477	2258	2732	86	88	16	100	100	0	0.050	0.051	0.053	0.053	1.449	0.049	0.970	52	387	1460	2282	-4.333	69	1391	110	2172	0
2	23	1	""	"STM4423"	10140	14560	80	78	88	31	55	56	9	78	55	0	742	1113	1135	85	86	11	100	100	0	0.035	0.032	0.038	0.044	2.121	0.027	0.755	52	313	680	1061	-4.836	23	657	33	1028	0
2	24	1	""	"STM4427"	10300	14560	90	87	94	35	56	56	9	86	65	0	548	733	575	86	86	10	100	100	0	0.067	0.059	0.052	0.054	1.603	0.057	0.809	52	386	493	685	-3.898	31	462	38	647	0
2	1	2	"clpP"	"STM0448"	6300	14710	90	9013	9920	3087	54	63	57	100	100	0	2359	2666	1093	92	94	16	100	100	0	3.952	3.833	3.952	3.976	1.137	3.719	0.977	52	344	11226	12440	1.983	8959	2267	9866	2574	0
2	2	2	"nrdG"	"STM4451"	6490	14720	100	479	531	347	54	63	59	97	87	0	2217	2802	2211	90	95	53	100	100	0	0.200	0.176	0.180	0.186	1.218	0.165	0.969	80	396	2552	3189	-2.323	425	2127	477	2712	0
2	3	2	"phoQ"	"STM1230"	6660	14720	100	2827	2758	1801	57	59	14	100	100	0	2813	3496	2651	90	90	12	100	100	0	1.017	0.793	0.858	0.884	1.285	0.739	0.972	80	362	5493	6107	0.025	2770	2723	2701	3406	0
2	4	2	"coaA"	"STM4139"	6820	14710	90	2382	2514	615	59	65	39	100	100	0	6413	7386	2624	91	101	61	100	100	0	0.367	0.337	0.344	0.346	1.182	0.326	0.943	52	308	8645	9750	-1.444	2323	6322	2455	7295	0
2	5	2	"thiE"	"STM4163"	7000	14720	110	302	307	74	54	63	59	100	98	0	4569	5205	2019	91	117	281	100	100	0	0.055	0.049	0.051	0.051	1.222	0.047	0.938	80	435	4726	5367	-4.174	248	4478	253	5114	0
2	6	2	"nfi"	"STM4168"	7170	14710	90	1792	1942	535	55	72	84	100	100	0	5115	6255	2166	92	145	354	100	100	0	0.346	0.306	0.312	0.312	1.133	0.303	0.968	52	332	6760	8050	-1.532	1737	5023	1887	6163	0
2	7	2	"hopD"	"STM3442"	7350	14710	90	401	422	162	56	67	56	98	96	0	2990	3492	1895	89	111	106	100	100	0	0.119	0.108	0.112	0.110	1.189	0.100	0.953	52	328	3246	3769	-3.072	345	2901	366	3403	0
2	8	2	"stfD"	"STM0197"	7520	14710	80	83	92	29	56	56	9	92	71	0	2095	2608	1669	90	94	29	100	100	0	0.013	0.014	0.015	0.017	1.426	0.014	0.751	52	267	2032	2554	-6.214	27	2005	36	2518	0
2	9	2	"eutP"	"STM2469"	7700	14720	100	112	112	36	53	56	24	80	62	0	3497	3606	2678	88	90	17	100	100	0	0.017	0.017	0.018	0.019	1.610	0.013	0.753	80	344	3468	3577	-5.852	59	3409	59	3518	0
2	10	2	"eutM"	"STM2465"	7870	14720	140	88	97	30	53	55	16	90	56	0	1259	1701	1218	89	92	18	100	100	0	0.030	0.027	0.028	0.029	1.436	0.024	0.818	156	525	1205	1656	-5.063	35	1170	44	1612	0
2	11	2	"prpR"	"STM0367"	8060	14720	130	268	447	478	54	54	9	100	100	0	1168	2384	3056	88	92	31	100	100	0	0.198	0.171	0.181	0.185	1.261	0.160	0.982	120	511	1294	2689	-2.335	214	1080	393	2296	0
2	12	2	"prpE"	"STM0371"	8220	14710	90	216	227	83	55	55	9	100	100	0	3807	3888	1899	87	91	22	100	100	0	0.043	0.045	0.045	0.046	1.210	0.044	0.963	52	314	3881	3973	-4.530	161	3720	172	3801	0
2	13	2	"sodA"	"STM4055"	8390	14720	90	3408	3837	1271	55	60	23	100	100	0	3894	4636	2238	88	94	30	100	100	0	0.881	0.832	0.883	0.863	1.149	0.781	0.957	52	325	7159	8330	-0.183	3353	3806	3782	4548	0
2	14	2	"sicP"	"STM2879"	8570	14720	140	2741	2752	576	57	62	24	100	100	0	2774	2924	736	90	98	47	100	100	0	1.000	0.951	0.998	0.954	1.199	0.940	0.950	156	493	5368	5529	0.000	2684	2684	2695	2834	0
2	15	2	"fabD"	"STM1194"	8740	14720	100	7259	6802	2376	57	60	21	100	100	0	2723	2627	1360	88	91	18	100	100	0	2.733	2.657	2.778	2.924	1.289	2.473	0.948	80	356	9837	9284	1.451	7202	2635	6745	2539	0
2	16	2	"nuoH"	"STM2322"	8910	14720	90	10311	10668	2685	57	105	242	100	100	0	2916	3094	1081	87	98	52	100	100	0	3.625	3.529	3.667	3.620	1.126	3.463	0.974	52	336	13083	13618	1.858	10254	2829	10611	3007	0
2	17	2	"dacD"	"STM2062"	9090	14720	100	501	469	160	56	98	223	82	48	0	3650	3422	1527	87	104	138	97	97	0	0.125	0.124	0.130	0.128	1.212	0.117	0.958	80	410	4008	3748	-3.001	445	3563	413	3335	0
2	18	2	"pefC"	"PSLT017"	9270	14730	100	143	142	61	56	57	20	81	71	0	4613	4462	3188	86	88	34	100	100	0	0.019	0.020	0.020	0.021	1.376	0.019	0.907	80	408	4614	4462	-5.701	87	4527	86	4376	0
2	19	2	"yjbA"	"STM4226"	9450	14730	100	324	333	162	56	57	20	100	96	0	3578	3696	2747	84	87	34	100	100	0	0.077	0.077	0.082	0.085	1.300	0.068	0.946	80	408	3762	3889	-3.705	268	3494	277	3612	0
2	20	2	"asd"	"STM3539"	9610	14730	90	930	1198	767	54	56	11	100	100	0	656	912	655	84	85	10	100	100	0	1.531	1.382	1.463	1.462	1.173	1.299	0.969	52	355	1448	1972	0.615	876	572	1144	828	0
2	21	2	"stpA"	"STM2799"	9800	14730	100	3094	3774	3240	55	58	17	100	100	0	717	966	1013	85	86	15	100	100	0	4.809	4.221	5.158	4.949	1.275	3.583	0.945	80	448	3671	4600	2.266	3039	632	3719	881	0
2	22	2	"leuB"	"STM0112"	9960	14730	90	580	615	290	55	55	9	100	100	0	2756	3217	1848	83	84	10	100	100	0	0.196	0.179	0.185	0.184	1.165	0.170	0.972	52	330	3198	3694	-2.348	525	2673	560	3134	0
2	23	2	"prgJ"	"STM2872"	10130	14730	100	3254	3770	2621	55	56	14	100	100	0	1350	1619	1293	85	87	28	100	100	0	2.529	2.422	2.532	2.661	1.275	2.254	0.976	80	433	4464	5249	1.338	3199	1265	3715	1534	0
2	24	2	"smvA"	"STM1574"	10300	14720	70	109	235	253	57	60	25	68	50	0	403	1369	1955	86	107	192	62	46	0	0.164	0.139	0.144	0.134	1.844	0.110	0.892	32	236	369	1461	-2.608	52	317	178	1283	0
2	1	3	"hupB"	"STM0451"	6300	14880	90	7784	9561	5960	54	72	124	100	100	0	387	504	314	89	90	10	100	100	0	25.940	22.908	23.835	24.394	1.201	22.037	0.969	52	379	8028	9922	4.697	7730	298	9507	415	0
2	2	3	"hisM"	"STM2352"	6480	14890	100	220	313	318	54	69	118	60	32	0	951	1795	2363	89	90	14	100	100	0	0.193	0.152	0.171	0.174	1.343	0.139	0.985	80	418	1028	1965	-2.377	166	862	259	1706	0
2	3	3	"rimM"	"STM2675"	6650	14900	100	6914	8051	6440	57	58	14	100	100	0	509	683	647	89	90	13	98	97	0	16.326	13.458	15.932	15.984	1.393	11.723	0.945	80	404	7277	8588	4.029	6857	420	7994	594	0
2	4	3	"fruR"	"STM0118"	6830	14890	90	378	695	896	57	59	19	100	100	0	462	803	1061	87	89	14	100	100	0	0.856	0.891	0.917	0.968	1.234	0.854	0.990	52	374	696	1354	-0.224	321	375	638	716	0
2	5	3	"asrA"	"STM2548"	7010	14890	100	126	188	162	53	57	49	62	40	0	665	1223	1507	87	108	297	67	48	0	0.126	0.119	0.127	0.138	1.618	0.110	0.974	80	418	651	1271	-2.985	73	578	135	1136	0
2	6	3	"entD"	"STM0584"	7190	14890	100	164	235	155	55	63	65	63	47	0	2799	4542	4076	88	121	315	97	87	0	0.040	0.040	0.041	0.041	1.427	0.040	0.852	80	397	2820	4634	-4.636	109	2711	180	4454	0
2	7	3	"cbiL"	"STM2024"	7350	14890	130	1293	1393	383	55	59	25	100	100	0	2847	3493	1453	88	98	59	100	100	0	0.449	0.393	0.434	0.410	1.186	0.367	0.951	120	559	3997	4743	-1.156	1238	2759	1338	3405	0
2	8	3	"cbiO"	"STM2020"	7520	14890	80	1020	1070	316	55	61	36	100	100	0	3570	3725	1301	89	99	67	100	100	0	0.277	0.279	0.278	0.285	1.179	0.271	0.976	52	296	4446	4651	-1.851	965	3481	1015	3636	0
2	9	3	"umuC"	"STM1997"	7690	14890	80	131	142	51	52	56	26	98	76	0	1865	2467	1687	88	93	26	100	100	0	0.044	0.038	0.039	0.040	1.332	0.034	0.912	52	307	1856	2469	-4.491	79	1777	90	2379	0
2	10	3	"uhpC"	"STM3788"	7870	14890	80	119	130	54	52	52	8	98	92	0	1948	2055	1233	88	91	17	100	100	0	0.036	0.040	0.040	0.040	1.358	0.040	0.916	52	292	1927	2045	-4.795	67	1860	78	1967	0
2	11	3	"trpB"	"STM1726"	8040	14880	90	407	433	229	52	54	9	100	100	0	2459	3104	2504	88	96	43	100	100	0	0.150	0.126	0.146	0.143	1.329	0.107	0.914	52	324	2726	3397	-2.740	355	2371	381	3016	0
2	12	3	"rpsL"	"STM3448"	8210	14890	100	7678	7505	4221	54	54	10	100	100	0	416	409	223	86	92	37	90	82	0	23.103	23.068	24.891	25.710	1.418	22.750	0.894	80	450	7954	7774	4.530	7624	330	7451	323	0
2	13	3	"phnR"	"STM0430"	8390	14890	90	453	503	119	54	56	13	100	100	0	5313	6097	1995	87	99	77	100	100	0	0.076	0.075	0.076	0.076	1.126	0.073	0.968	52	365	5625	6459	-3.711	399	5226	449	6010	0
2	14	3	""	"STM4157"	8570	14900	100	813	817	213	55	57	19	100	100	0	10624	11862	4565	87	100	76	100	100	0	0.072	0.065	0.067	0.068	1.212	0.061	0.960	80	398	11295	12537	-3.797	758	10537	762	11775	0
2	15	3	""	"STM0345"	8740	14900	90	175	192	111	54	56	18	98	90	0	2816	3064	2817	86	90	21	100	100	0	0.044	0.046	0.049	0.049	1.326	0.042	0.946	52	348	2851	3116	-4.496	121	2730	138	2978	0
2	16	3	""	"STM2453"	8920	14900	100	443	461	338	53	58	62	90	75	0	3213	3804	3439	84	87	19	100	100	0	0.125	0.110	0.115	0.121	1.349	0.103	0.979	80	428	3519	4128	-3.004	390	3129	408	3720	0
2	17	3	"ychA"	"STM1773"	9090	14900	100	3296	3261	1085	54	56	12	100	100	0	6211	6271	2837	85	87	14	100	100	0	0.529	0.518	0.532	0.555	1.245	0.486	0.973	80	430	9368	9393	-0.918	3242	6126	3207	6186	0
2	18	3	"orf408"	"STM1382"	9280	14900	100	141	188	111	54	56	20	90	78	0	2385	4469	4004	85	87	34	100	98	0	0.038	0.031	0.031	0.035	1.527	0.028	0.902	80	406	2387	4518	-4.724	87	2300	134	4384	0
2	19	3	"traR"	"PSLT085"	9450	14900	100	89	89	22	54	55	21	75	33	0	2980	3423	2435	83	86	36	100	100	0	0.012	0.010	0.014	0.015	1.274	0.009	0.701	80	396	2932	3375	-6.371	35	2897	35	3340	0
2	20	3	""	"Not LT2a85"	9610	14900	90	121	125	28	54	54	9	100	98	0	4246	5224	3147	83	93	57	100	100	0	0.016	0.014	0.015	0.016	1.254	0.012	0.830	52	347	4230	5212	-5.957	67	4163	71	5141	0
2	21	3	"trbC"	"PSLT094"	9780	14900	90	243	244	44	55	56	10	100	100	0	8422	8472	2461	85	113	129	100	100	0	0.023	0.023	0.023	0.023	1.155	0.022	0.956	52	349	8525	8576	-5.471	188	8337	189	8387	0
2	22	3	"traQ"	"PSLT098"	9960	14900	100	128	132	37	55	56	9	98	98	0	4407	4645	2747	84	100	107	100	100	0	0.017	0.017	0.018	0.018	1.253	0.015	0.896	80	442	4396	4638	-5.888	73	4323	77	4561	0
2	23	3	"traS"	"PSLT102"	10140	14900	100	3698	3752	694	54	55	13	100	100	0	5563	6008	1773	84	86	28	100	100	0	0.665	0.624	0.660	0.636	1.165	0.599	0.951	80	408	9123	9622	-0.588	3644	5479	3698	5924	0
2	24	3	""	"PSLT107"	10300	14900	90	694	1119	1053	55	56	9	100	100	0	1910	3202	3016	85	87	16	100	100	0	0.350	0.341	0.354	0.343	1.270	0.342	0.975	52	375	2464	4181	-1.514	639	1825	1064	3117	0
2	1	4	""	"STM2736"	6300	15060	90	85	94	38	52	54	15	80	59	0	2382	2722	2393	89	93	32	100	100	0	0.014	0.016	0.015	0.017	1.413	0.015	0.680	52	391	2326	2675	-6.119	33	2293	42	2633	0
2	2	4	""	"STM2712"	6470	15060	90	89	106	60	52	53	9	94	80	0	2246	2480	2213	90	99	50	100	100	0	0.017	0.023	0.023	0.022	1.391	0.023	0.889	52	348	2193	2444	-5.865	37	2156	54	2390	0
2	3	4	""	"STM1612"	6650	15060	100	134	181	131	53	57	60	55	42	0	1205	2256	2369	90	99	54	97	96	0	0.073	0.059	0.064	0.068	1.709	0.056	0.951	80	404	1196	2294	-3.783	81	1115	128	2166	0
2	4	4	""	"STM1607"	6820	15060	90	1834	2152	1698	53	67	79	100	100	0	2087	2281	1900	90	101	56	100	100	0	0.892	0.958	0.981	1.020	1.213	0.879	0.976	52	366	3778	4290	-0.165	1781	1997	2099	2191	0
2	5	4	"ycjI"	"STM1680"	7010	15060	100	345	412	283	53	61	44	100	86	0	1287	1948	1602	88	96	44	100	100	0	0.244	0.193	0.203	0.209	1.221	0.183	0.978	80	426	1491	2219	-2.038	292	1199	359	1860	0
2	6	4	""	"STM1676"	7170	15060	90	665	661	70	55	57	15	100	100	0	7473	7717	1614	89	104	93	100	100	0	0.083	0.079	0.079	0.081	1.197	0.079	0.943	52	339	7994	8234	-3.598	610	7384	606	7628	0
2	7	4	"frr"	"STM0219"	7350	15060	100	5526	5330	1402	55	57	14	100	100	0	1995	2021	1015	89	102	86	100	98	0	2.870	2.730	3.093	2.995	1.391	2.547	0.875	80	398	7377	7207	1.521	5471	1906	5275	1932	0
2	8	4	"mesJ"	"STM0236"	7520	15060	100	1071	1014	354	54	55	10	100	100	0	4405	4413	1816	89	90	14	100	100	0	0.236	0.222	0.225	0.232	1.257	0.215	0.983	80	408	5333	5284	-2.085	1017	4316	960	4324	0
2	9	4	"pfs"	"STM0207"	7690	15060	100	1362	1433	498	52	54	9	100	100	0	2666	2733	957	87	89	13	100	100	0	0.508	0.522	0.512	0.531	1.241	0.514	0.979	80	420	3889	4027	-0.977	1310	2579	1381	2646	0
2	10	4	"yeeA"	"STM2060"	7860	15060	90	319	377	288	52	54	13	100	100	0	978	1198	1054	86	91	29	100	100	0	0.299	0.292	0.305	0.307	1.221	0.273	0.975	52	358	1159	1437	-1.740	267	892	325	1112	0
2	11	4	"vsr"	"STM1991"	8040	15060	100	420	450	169	52	54	12	100	100	0	3380	3710	1967	87	92	29	100	100	0	0.112	0.110	0.119	0.116	1.241	0.101	0.960	80	452	3661	4021	-3.162	368	3293	398	3623	0
2	12	4	"fixB"	"STM0076"	8220	15070	100	85	94	38	52	53	11	72	63	0	1233	1829	1561	86	86	10	100	100	0	0.029	0.024	0.026	0.027	1.642	0.023	0.815	80	408	1180	1785	-5.119	33	1147	42	1743	0
2	13	4	""	"STM4192"	8390	15070	100	2974	2871	596	53	60	94	100	100	0	4868	4937	1563	86	88	24	100	100	0	0.611	0.581	0.610	0.600	1.229	0.555	0.942	80	406	7703	7669	-0.711	2921	4782	2818	4851	0
2	14	4	"dgkA"	"STM4236"	8560	15070	100	1037	1086	697	56	62	94	97	93	0	2053	2258	1855	85	87	10	100	100	0	0.498	0.474	0.504	0.520	1.221	0.423	0.966	80	406	2949	3203	-1.004	981	1968	1030	2173	0
2	15	4	"tyrB"	"STM4248"	8740	15060	90	712	741	380	54	55	9	100	100	0	1677	1752	1069	85	87	13	100	100	0	0.413	0.412	0.419	0.446	1.259	0.390	0.974	52	373	2250	2354	-1.275	658	1592	687	1667	0
2	16	4	"lysC"	"STM4220"	8920	15060	90	1327	1354	295	54	55	12	100	100	0	2565	2572	666	84	88	19	100	100	0	0.513	0.523	0.540	0.524	1.155	0.510	0.971	52	355	3754	3788	-0.963	1273	2481	1300	2488	0
2	17	4	"glk"	"STM2403"	9080	15070	90	2834	2667	727	54	66	52	100	100	0	2809	2681	970	84	95	41	100	100	0	1.020	1.006	1.005	1.050	1.205	0.960	0.966	52	348	5505	5210	0.029	2780	2725	2613	2597	0
2	18	4	"yfcB"	"STM2385"	9270	15070	100	2907	2826	1352	54	63	45	100	100	0	2505	2508	1419	85	91	34	100	100	0	1.179	1.144	1.194	1.216	1.235	1.087	0.979	80	426	5273	5195	0.237	2853	2420	2772	2423	0
2	19	4	"ybdA"	"STM0593"	9430	15070	90	112	118	31	53	54	8	100	98	0	4150	4277	1772	84	93	53	100	100	0	0.015	0.016	0.015	0.016	1.266	0.015	0.856	52	347	4125	4258	-6.107	59	4066	65	4193	0
2	20	4	"ybaM"	"STM0480"	9620	15080	100	167	190	119	54	56	20	100	88	0	1039	1265	1171	84	92	52	100	100	0	0.118	0.115	0.121	0.123	1.316	0.105	0.947	80	438	1068	1317	-3.079	113	955	136	1181	0
2	21	4	"ybbO"	"STM0505"	9790	15070	100	1676	1815	1091	54	55	9	100	100	0	2911	3165	2363	84	88	53	100	100	0	0.574	0.572	0.597	0.625	1.201	0.521	0.974	80	420	4449	4842	-0.801	1622	2827	1761	3081	0
2	22	4	"purK"	"STM0533"	9960	15070	90	381	402	259	56	56	9	100	100	0	1338	1611	1299	84	84	11	100	100	0	0.259	0.227	0.249	0.250	1.244	0.209	0.956	52	350	1579	1873	-1.948	325	1254	346	1527	0
2	23	4	"rfbI"	"STM0559"	10140	15080	100	116	115	41	55	55	9	91	81	0	3644	3305	2355	84	84	11	100	100	0	0.017	0.019	0.021	0.020	1.330	0.017	0.869	80	406	3621	3281	-5.867	61	3560	60	3221	0
2	24	4	"ybdK"	"STM0583"	10290	15070	90	406	395	134	56	58	14	100	100	0	6343	6553	2945	85	115	142	100	100	0	0.056	0.052	0.055	0.054	1.169	0.051	0.970	52	351	6608	6807	-4.160	350	6258	339	6468	0
2	1	5	"yoaH"	"STM1823"	6300	15240	90	442	444	74	54	55	11	100	100	0	1519	1615	564	91	94	31	100	100	0	0.272	0.256	0.263	0.265	1.255	0.229	0.906	52	386	1816	1914	-1.880	388	1428	390	1524	0
2	2	5	"emtA"	"STM1799"	6470	15230	100	1028	1047	406	53	54	11	100	100	0	3793	3866	2097	90	95	36	100	100	0	0.263	0.263	0.271	0.285	1.317	0.240	0.959	80	450	4678	4770	-1.925	975	3703	994	3776	0
2	3	5	"narH"	"STM1763"	6650	15230	100	2194	2031	648	53	54	9	100	100	0	7935	7604	3655	90	91	15	100	100	0	0.273	0.263	0.278	0.289	1.364	0.230	0.908	80	416	9986	9492	-1.873	2141	7845	1978	7514	0
2	4	5	"ychE"	"STM1748"	6830	15240	100	614	576	253	53	55	12	100	100	0	4811	4563	2583	88	89	13	100	100	0	0.119	0.117	0.116	0.124	1.360	0.108	0.937	80	452	5284	4998	-3.074	561	4723	523	4475	0
2	5	5	"yoaB"	"STM1822"	7000	15230	90	1345	1363	222	53	59	30	100	100	0	2433	2516	531	89	96	51	100	100	0	0.551	0.540	0.553	0.543	1.113	0.525	0.956	52	348	3636	3737	-0.859	1292	2344	1310	2427	0
2	6	5	"dsbB"	"STM1807"	7170	15240	100	516	513	209	54	59	27	100	100	0	3351	3278	1522	89	96	51	100	100	0	0.142	0.144	0.143	0.150	1.347	0.139	0.963	80	430	3724	3648	-2.820	462	3262	459	3189	0
2	7	5	""	"STM4010"	7350	15240	100	306	329	83	55	63	115	95	70	0	7980	8995	3870	88	98	148	100	100	0	0.032	0.031	0.032	0.033	1.279	0.028	0.469	80	432	8143	9181	-4.975	251	7892	274	8907	0
2	8	5	"mobB"	"STM3993"	7520	15230	90	915	1049	341	56	58	20	100	100	0	5003	6882	3994	89	98	58	100	100	0	0.175	0.146	0.167	0.159	1.265	0.128	0.901	52	340	5773	7786	-2.516	859	4914	993	6793	0
2	9	5	"yiiR"	"STM4083"	7690	15240	100	432	429	235	54	56	18	100	98	0	2016	2374	1904	87	94	52	100	98	0	0.196	0.164	0.181	0.188	1.388	0.141	0.933	80	432	2307	2662	-2.351	378	1929	375	2287	0
2	10	5	""	"STM4067"	7870	15240	100	1930	1868	563	52	53	8	100	100	0	4476	4627	1982	85	86	12	100	100	0	0.428	0.400	0.411	0.421	1.250	0.372	0.949	80	442	6269	6358	-1.225	1878	4391	1816	4542	0
2	11	5	"yiiM"	"STM4056"	8050	15240	100	1718	1664	919	53	53	8	100	100	0	3769	3746	2345	86	86	10	100	100	0	0.452	0.440	0.445	0.466	1.220	0.420	0.976	80	420	5348	5271	-1.145	1665	3683	1611	3660	0
2	12	5	"yiiG"	"STM4040"	8220	15240	100	103	109	45	52	53	8	90	82	0	5166	5416	4949	85	86	10	100	100	0	0.010	0.011	0.014	0.015	1.469	0.009	0.873	80	408	5132	5388	-6.638	51	5081	57	5331	0
2	13	5	"yhdN"	"STM3413"	8400	15240	100	978	998	625	54	61	95	98	93	0	2224	2528	1957	84	85	9	100	100	0	0.432	0.386	0.412	0.413	1.241	0.351	0.962	80	394	3064	3388	-1.212	924	2140	944	2444	0
2	14	5	"secY"	"STM3420"	8560	15240	110	31371	30311	9392	56	65	96	100	100	0	1737	1778	666	85	86	10	100	100	0	18.956	17.871	18.300	18.419	1.249	17.644	0.959	80	402	32967	31948	4.245	31315	1652	30255	1693	0
2	15	5	"rplE"	"STM3428"	8740	15250	100	16011	15367	5536	56	59	22	100	100	0	457	453	198	84	84	10	98	98	0	42.775	41.493	43.763	43.724	1.269	39.911	0.915	80	426	16328	15680	5.419	15955	373	15311	369	0
2	16	5	"rpmC"	"STM3432"	8900	15240	90	5448	5734	1689	56	143	425	100	100	0	353	347	103	84	87	20	98	96	0	20.045	21.589	22.323	22.368	1.381	21.204	0.873	52	371	5661	5941	4.325	5392	269	5678	263	0
2	17	5	"rpsS"	"STM3436"	9090	15240	100	11109	12037	4980	55	121	356	100	100	0	613	693	350	84	88	26	100	100	0	20.896	19.675	21.015	20.640	1.229	18.831	0.931	80	460	11583	12591	4.385	11054	529	11982	609	0
2	18	5	"rpsJ"	"STM3441"	9270	15250	110	17911	16272	5245	55	57	18	100	100	0	533	521	185	83	84	9	100	100	0	39.680	37.025	38.184	38.353	1.262	37.408	0.927	80	449	18306	16655	5.310	17856	450	16217	438	0
2	19	5	""	"STM4463"	9430	15240	90	300	354	161	56	56	10	100	100	0	4267	4425	1314	84	93	51	100	100	0	0.058	0.069	0.059	0.065	1.282	0.073	0.889	52	354	4427	4639	-4.100	244	4183	298	4341	0
2	20	5	"pepA"	"STM4477"	9600	15240	90	8071	7559	1790	57	113	335	100	100	0	4173	3984	1329	86	118	149	100	98	0	1.961	1.925	1.968	2.058	1.364	1.898	0.958	52	369	12101	11400	0.971	8014	4087	7502	3898	0
2	21	5	"iadA"	"STM4512"	9790	15240	90	976	975	318	55	87	237	96	88	0	5760	5997	2324	84	100	107	100	100	0	0.162	0.156	0.164	0.154	1.278	0.149	0.931	52	371	6597	6833	-2.624	921	5676	920	5913	0
2	22	5	""	"STM4551"	9950	15240	90	497	625	477	56	57	14	100	100	0	9021	10096	3561	84	99	82	100	100	0	0.049	0.057	0.050	0.051	1.337	0.060	0.730	52	373	9378	10581	-4.341	441	8937	569	10012	0
2	23	5	"yjjK"	"STM4581"	10130	15240	90	4179	5206	2713	56	61	27	100	100	0	2986	3859	2079	84	96	72	100	100	0	1.421	1.364	1.409	1.375	1.225	1.301	0.916	52	354	7025	8925	0.507	4123	2902	5150	3775	0
2	24	5	"gltS"	"STM3746"	10300	15250	100	1835	1837	1067	55	58	20	100	100	0	2823	2721	1921	85	89	48	100	100	0	0.650	0.676	0.699	0.760	1.362	0.622	0.964	80	486	4518	4418	-0.621	1780	2738	1782	2636	0
2	1	6	"yhhY"	"STM3546"	6290	15420	90	569	621	188	55	57	13	100	100	0	3995	4619	1896	90	102	69	100	100	0	0.132	0.125	0.131	0.127	1.180	0.118	0.953	52	361	4419	5095	-2.925	514	3905	566	4529	0
2	2	6	""	"STM0951"	6470	15430	100	234	220	99	54	61	57	80	66	0	3702	3746	2608	90	97	51	100	100	0	0.050	0.045	0.047	0.048	1.507	0.041	0.935	80	432	3792	3822	-4.327	180	3612	166	3656	0
2	3	6	"nanK"	"STM3336"	6660	15420	130	3787	3746	481	54	60	50	100	100	0	2286	2523	635	88	94	51	100	100	0	1.698	1.516	1.658	1.551	1.358	1.608	0.841	120	582	5931	6127	0.764	3733	2198	3692	2435	0
2	4	6	"yrbC"	"STM3310"	6820	15420	90	4023	3871	689	55	69	88	100	100	0	2616	2777	716	86	94	56	100	100	0	1.568	1.418	1.552	1.429	1.320	1.462	0.870	52	323	6498	6507	0.649	3968	2530	3816	2691	0
2	5	6	"greA"	"STM3299"	7000	15420	100	2748	2664	379	54	65	77	100	100	0	2709	2705	606	88	92	30	100	100	0	1.028	0.997	0.995	1.019	1.272	0.977	0.930	80	416	5315	5227	0.040	2694	2621	2610	2617	0
2	6	6	"rpsO"	"STM3283"	7170	15410	100	3112	3061	1185	54	56	11	100	100	0	894	847	377	87	89	14	100	100	0	3.789	3.957	4.189	4.088	1.374	4.045	0.851	80	408	3865	3767	1.922	3058	807	3007	760	0
2	7	6	"yghB"	"STM3162"	7350	15420	100	766	748	314	54	63	121	96	91	0	2684	2839	1565	87	97	156	100	97	0	0.274	0.252	0.265	0.268	1.325	0.231	0.939	80	388	3309	3446	-1.867	712	2597	694	2752	0
2	8	6	""	"STM3136"	7520	15420	130	3960	3960	512	55	63	103	100	100	0	4814	5242	1652	87	98	136	100	100	0	0.826	0.758	0.776	0.789	1.288	0.725	0.898	120	551	8632	9060	-0.276	3905	4727	3905	5155	0
2	9	6	"yggV"	"STM3103"	7690	15420	100	1441	1316	588	54	56	12	100	100	0	2139	2095	1318	87	88	11	100	100	0	0.676	0.628	0.670	0.700	1.352	0.554	0.916	80	388	3439	3270	-0.565	1387	2052	1262	2008	0
2	10	6	"sprT"	"STM3092"	7860	15410	90	585	604	177	53	56	12	100	100	0	2734	3209	1543	87	93	39	100	100	0	0.201	0.176	0.191	0.184	1.185	0.160	0.932	52	341	3179	3673	-2.315	532	2647	551	3122	0
2	11	6	""	"STM3072"	8030	15420	100	628	620	207	52	54	11	100	100	0	3718	3716	1550	87	92	37	100	100	0	0.159	0.157	0.160	0.163	1.318	0.149	0.963	80	420	4207	4197	-2.656	576	3631	568	3629	0
2	12	6	"ygfE"	"STM3060"	8210	15420	100	1684	1874	1310	53	54	8	100	100	0	618	728	596	86	87	13	100	100	0	3.066	2.836	3.090	3.130	1.340	2.586	0.923	80	420	2163	2463	1.616	1631	532	1821	642	0
2	13	6	"ansA"	"STM1294"	8380	15410	90	1845	1741	436	55	60	30	100	100	0	3711	3785	1552	85	91	40	100	100	0	0.494	0.456	0.469	0.481	1.231	0.424	0.937	52	328	5416	5386	-1.018	1790	3626	1686	3700	0
2	14	6	"pfkB"	"STM1326"	8560	15420	140	2617	2585	359	56	62	29	100	100	0	4180	4391	1024	85	90	32	100	100	0	0.625	0.587	0.622	0.599	1.295	0.565	0.909	156	537	6656	6835	-0.677	2561	4095	2529	4306	0
2	15	6	"ydiK"	"STM1364"	8730	15420	110	1692	1733	656	56	58	13	100	100	0	4498	5158	1853	84	86	17	100	100	0	0.371	0.331	0.322	0.324	1.302	0.327	0.908	80	381	6050	6751	-1.432	1636	4414	1677	5074	0
2	16	6	"cfa"	"STM1427"	8910	15430	100	2442	2261	1081	55	64	149	100	97	0	3504	3434	2030	83	86	26	100	100	0	0.698	0.658	0.690	0.702	1.325	0.613	0.956	80	439	5808	5557	-0.519	2387	3421	2206	3351	0
2	17	6	"ydhM"	"STM1437"	9090	15430	100	617	575	187	54	56	14	100	100	0	3615	3395	1741	84	86	25	100	100	0	0.159	0.157	0.164	0.168	1.276	0.139	0.922	80	398	4094	3832	-2.649	563	3531	521	3311	0
2	18	6	"nth"	"STM1453"	9260	15430	120	1258	1321	285	54	56	10	100	100	0	4798	5282	1744	83	84	14	100	100	0	0.255	0.244	0.254	0.249	1.131	0.229	0.957	120	482	5919	6466	-1.969	1204	4715	1267	5199	0
2	19	6	"ugpA"	"STM3556"	9430	15420	90	328	341	187	54	55	10	100	100	0	2415	2542	1664	84	86	16	100	100	0	0.118	0.117	0.117	0.120	1.325	0.112	0.954	52	344	2605	2745	-3.089	274	2331	287	2458	0
2	20	6	"ftsY"	"STM3571"	9590	15420	90	5970	5340	1620	56	80	131	100	100	0	6264	5737	1869	86	109	137	100	100	0	0.957	0.935	0.966	0.926	1.266	0.923	0.964	52	374	12092	10935	-0.063	5914	6178	5284	5651	0
2	21	6	"zntA"	"STM3576"	9770	15420	80	456	613	487	54	72	103	90	80	0	1568	2711	2693	85	98	79	100	98	0	0.271	0.213	0.247	0.238	1.453	0.185	0.888	52	328	1885	3185	-1.883	402	1483	559	2626	0
2	22	6	"yhhT"	"STM3582"	9940	15420	90	550	505	136	54	55	11	100	100	0	6849	6497	2215	85	88	23	100	100	0	0.073	0.070	0.070	0.071	1.210	0.068	0.957	52	371	7260	6863	-3.769	496	6764	451	6412	0
2	23	6	"yhiN"	"STM3588"	10130	15430	100	773	776	470	54	56	13	100	100	0	2616	2691	1863	84	86	19	100	100	0	0.284	0.277	0.294	0.300	1.328	0.262	0.954	80	470	3251	3329	-1.816	719	2532	722	2607	0
2	24	6	""	"STM3598"	10300	15420	60	96	99	29	53	54	8	96	90	0	358	398	187	86	88	13	100	100	0	0.158	0.147	0.145	0.138	1.579	0.139	0.795	32	176	315	358	-2.661	43	272	46	312	0
2	1	7	""	"STM3799"	6290	15580	100	737	867	623	54	56	21	100	98	0	1876	2564	2304	90	96	56	100	100	0	0.382	0.329	0.392	0.380	1.443	0.290	0.934	80	455	2469	3287	-1.387	683	1786	813	2474	0
2	2	7	"yidE"	"STM3807"	6460	15580	90	417	563	381	52	53	8	100	100	0	2028	2825	2380	89	91	14	100	100	0	0.188	0.187	0.203	0.202	1.427	0.165	0.890	52	335	2304	3247	-2.409	365	1939	511	2736	0
2	3	7	"yidR"	"STM3811"	6640	15580	90	300	306	171	52	53	9	100	100	0	1418	1445	982	87	90	16	100	100	0	0.186	0.187	0.189	0.196	1.365	0.176	0.941	52	342	1579	1612	-2.424	248	1331	254	1358	0
2	4	7	"torD"	"STM3821"	6820	15590	100	250	236	99	53	56	22	96	86	0	4702	4602	2815	88	105	127	100	100	0	0.043	0.041	0.042	0.041	1.367	0.037	0.928	80	412	4811	4697	-4.550	197	4614	183	4514	0
2	5	7	"dgoT"	"STM3827"	7000	15590	130	226	242	73	55	60	36	100	100	0	7737	8940	3186	89	100	103	100	100	0	0.022	0.021	0.021	0.021	1.229	0.021	0.914	120	531	7819	9038	-5.483	171	7648	187	8851	0
2	6	7	"yidA"	"STM3831"	7170	15590	100	1144	1061	548	55	55	9	100	100	0	2737	2934	2092	87	88	14	100	100	0	0.411	0.353	0.374	0.394	1.325	0.309	0.935	80	388	3739	3853	-1.283	1089	2650	1006	2847	0
2	7	7	"imp"	"STM0093"	7340	15580	90	1793	2283	1384	55	55	9	100	100	0	1855	2373	1584	87	88	14	100	100	0	0.983	0.975	0.995	1.008	1.318	0.935	0.952	52	338	3506	4514	-0.025	1738	1768	2228	2286	0
2	8	7	"yabJ"	"STM0106"	7510	15590	100	246	237	122	54	55	11	98	96	0	2739	2751	2042	86	87	11	100	100	0	0.072	0.069	0.074	0.074	1.411	0.063	0.943	80	389	2845	2848	-3.788	192	2653	183	2665	0
2	9	7	"yabC"	"STM0120"	7690	15590	100	968	1044	693	52	54	11	100	100	0	1040	1421	1374	86	86	10	100	100	0	0.960	0.743	0.909	0.968	1.600	0.592	0.867	80	377	1870	2327	-0.059	916	954	992	1335	0
2	10	7	"murD"	"STM0126"	7850	15580	90	1407	1365	656	54	58	22	100	100	0	1725	1876	1256	86	90	27	100	100	0	0.826	0.732	0.784	0.788	1.410	0.652	0.909	52	356	2992	3101	-0.277	1353	1639	1311	1790	0
2	11	7	"yacA"	"STM0135"	8030	15590	100	1848	1922	637	54	56	20	100	100	0	1393	1575	815	86	90	25	100	100	0	1.373	1.255	1.288	1.346	1.458	1.163	0.810	80	430	3101	3357	0.457	1794	1307	1868	1489	0
2	12	7	""	"STM0148"	8210	15590	100	151	190	128	54	55	9	98	88	0	1921	2776	2723	85	86	13	100	100	0	0.053	0.051	0.055	0.054	1.446	0.047	0.935	80	408	1933	2827	-4.242	97	1836	136	2691	0
2	13	7	""	"STM1547"	8380	15590	100	417	394	134	54	56	16	100	100	0	3421	3282	1982	84	86	22	100	100	0	0.109	0.106	0.107	0.116	1.392	0.089	0.889	80	418	3700	3538	-3.201	363	3337	340	3198	0
2	14	7	""	"STM1551"	8560	15590	100	255	266	115	55	55	9	100	100	0	1376	1457	1051	85	86	12	100	100	0	0.155	0.154	0.172	0.167	1.318	0.129	0.882	80	352	1491	1583	-2.690	200	1291	211	1372	0
2	15	7	""	"STM1556"	8730	15590	120	250	251	44	56	57	12	99	99	0	9338	9923	2431	85	87	17	100	100	0	0.021	0.020	0.020	0.020	1.212	0.019	0.932	120	465	9447	10033	-5.576	194	9253	195	9838	0
2	16	7	""	"STM1562"	8910	15600	100	463	446	184	55	57	14	100	100	0	2293	2178	1303	85	88	29	100	100	0	0.185	0.187	0.194	0.201	1.315	0.166	0.918	80	392	2616	2484	-2.436	408	2208	391	2093	0
2	17	7	"fdnI"	"STM1568"	9090	15600	100	2788	2790	548	53	56	14	100	100	0	4095	4742	1520	84	85	24	100	100	0	0.682	0.588	0.602	0.602	1.270	0.557	0.883	80	396	6746	7395	-0.552	2735	4011	2737	4658	0
2	18	7	"nmpC"	"STM1572"	9260	15590	100	11635	10720	5311	54	55	9	100	100	0	278	279	141	82	83	11	100	98	0	59.087	54.142	54.959	54.106	1.361	51.690	0.863	80	374	11777	10863	5.885	11581	196	10666	197	0
2	19	7	"sohB"	"STM1716"	9440	15600	100	1407	1198	609	53	54	9	100	100	0	4434	4223	2775	82	82	10	100	100	0	0.311	0.277	0.297	0.304	1.336	0.248	0.923	80	399	5706	5286	-1.684	1354	4352	1145	4141	0
2	20	7	"ompW"	"STM1732"	9610	15600	100	7271	6746	3369	55	62	82	100	100	0	572	537	274	83	92	108	86	76	0	14.757	14.738	15.385	16.260	1.351	14.395	0.942	80	419	7705	7145	3.883	7216	489	6691	454	0
2	21	7	"yciU"	"STM1740"	9780	15600	100	812	748	324	55	62	63	100	100	0	2110	1889	1073	84	89	60	100	100	0	0.374	0.384	0.391	0.423	1.414	0.344	0.880	80	400	2783	2498	-1.420	757	2026	693	1805	0
2	22	7	"ychJ"	"STM1755"	9960	15600	130	1179	1174	172	54	60	55	100	100	0	2215	2452	625	84	90	54	100	100	0	0.528	0.473	0.497	0.481	1.286	0.458	0.886	120	544	3256	3488	-0.922	1125	2131	1120	2368	0
2	23	7	"ychP"	"STM1768"	10120	15600	100	603	602	303	54	54	8	100	100	0	5008	5875	4017	83	84	10	100	100	0	0.111	0.095	0.102	0.105	1.333	0.085	0.954	80	330	5474	6340	-3.165	549	4925	548	5792	0
2	24	7	"ychH"	"STM1782"	10290	15600	120	858	883	205	54	55	9	100	100	0	1323	1577	861	83	84	11	100	100	0	0.648	0.555	0.639	0.603	1.326	0.455	0.812	120	609	2044	2323	-0.625	804	1240	829	1494	0
2	1	8	""	"STM2314"	6270	15760	90	5076	4689	1172	55	84	169	100	100	0	3639	3544	1327	91	106	88	100	100	0	1.415	1.342	1.379	1.402	1.317	1.327	0.924	52	361	8569	8087	0.501	5021	3548	4634	3453	0
2	2	8	"nuoK"	"STM2319"	6460	15760	100	2729	2768	952	57	78	150	100	100	0	1128	1082	482	91	102	78	100	100	0	2.577	2.736	2.845	2.918	1.323	2.660	0.923	80	448	3709	3702	1.366	2672	1037	2711	991	0
2	3	8	"yfbQ"	"STM2331"	6620	15750	90	1764	1657	496	58	65	52	100	100	0	5430	5409	2352	89	105	106	100	100	0	0.319	0.301	0.326	0.313	1.230	0.285	0.937	52	357	7047	6919	-1.646	1706	5341	1599	5320	0
2	4	8	"yfbU"	"STM2335"	6810	15760	110	3541	3321	887	55	63	52	100	100	0	1884	1855	489	87	103	103	100	100	0	1.940	1.847	1.907	1.844	1.220	1.943	0.936	80	475	5283	5034	0.956	3486	1797	3266	1768	0
2	5	8	""	"STM2341"	6980	15760	100	8584	7976	3280	55	61	44	100	100	0	1183	1206	667	87	90	16	100	100	0	7.782	7.079	7.376	7.526	1.367	6.725	0.917	80	401	9625	9040	2.960	8529	1096	7921	1119	0
2	6	8	""	"STM2346"	7170	15760	100	3040	3349	1035	55	59	35	100	100	0	3749	4322	1583	87	88	12	100	100	0	0.815	0.778	0.781	0.792	1.188	0.760	0.970	80	418	6647	7529	-0.295	2985	3662	3294	4235	0
2	7	8	""	"STM2530"	7330	15760	80	313	342	168	54	55	10	100	100	0	2630	2838	1889	88	90	18	100	100	0	0.102	0.105	0.110	0.108	1.264	0.097	0.962	52	306	2801	3038	-3.295	259	2542	288	2750	0
2	8	8	"nifS"	"STM2543"	7510	15760	100	2163	1915	853	54	56	13	100	100	0	2958	2902	1938	89	91	19	100	100	0	0.735	0.662	0.727	0.773	1.413	0.571	0.919	80	398	4978	4674	-0.444	2109	2869	1861	2813	0
2	9	8	"glnB"	"STM2561"	7680	15760	130	737	755	121	53	54	11	100	100	0	1744	2198	1069	86	88	14	100	100	0	0.413	0.332	0.422	0.359	1.547	0.264	0.649	120	520	2342	2814	-1.277	684	1658	702	2112	0
2	10	8	""	"STM2566"	7850	15770	100	183	194	89	52	54	13	98	97	0	1337	1564	1138	84	88	28	100	100	0	0.105	0.096	0.100	0.100	1.359	0.085	0.915	80	396	1384	1622	-3.258	131	1253	142	1480	0
2	11	8	"gogB"	"STM2584"	8010	15760	90	807	857	224	53	60	41	100	100	0	9804	11084	4859	86	161	473	100	100	0	0.078	0.073	0.079	0.077	1.248	0.068	0.938	52	349	10472	11802	-3.688	754	9718	804	10998	0
2	12	8	""	"STM2591"	8190	15760	90	156	157	28	54	61	39	98	82	0	3871	4266	1487	87	164	463	100	100	0	0.027	0.025	0.026	0.025	1.254	0.024	0.889	52	374	3886	4282	-5.213	102	3784	103	4179	0
2	13	8	"yraR"	"STM3268"	8380	15760	100	348	397	231	54	55	11	100	100	0	1721	2119	1584	84	96	84	100	100	0	0.180	0.169	0.175	0.177	1.273	0.154	0.938	80	426	1931	2378	-2.477	294	1637	343	2035	0
2	14	8	"yhbV"	"STM3275"	8540	15760	90	1711	1706	140	55	63	56	100	100	0	4760	5027	1267	85	104	129	100	100	0	0.354	0.334	0.365	0.343	1.253	0.326	0.901	52	347	6331	6593	-1.497	1656	4675	1651	4942	0
2	15	8	"deaD"	"STM3280"	8730	15770	100	1115	1057	350	54	62	51	100	100	0	9791	9103	4616	86	101	117	100	100	0	0.109	0.111	0.133	0.125	1.558	0.093	0.803	80	421	10766	10020	-3.193	1061	9705	1003	9017	0
2	16	8	"argG"	"STM3290"	8890	15760	90	656	614	175	54	57	16	100	100	0	3722	3741	1389	87	101	84	100	100	0	0.166	0.153	0.160	0.153	1.242	0.147	0.951	52	345	4237	4214	-2.594	602	3635	560	3654	0
2	17	8	"ftsJ"	"STM3297"	9080	15770	100	4004	4287	2463	54	56	14	100	100	0	2085	2122	1273	84	95	76	100	100	0	1.974	2.077	2.403	2.297	1.489	2.093	0.892	80	415	5951	6271	0.981	3950	2001	4233	2038	0
2	18	8	"ispB"	"STM3305"	9250	15770	100	2921	2704	731	54	55	10	100	100	0	3527	3306	1351	82	83	12	100	100	0	0.832	0.822	0.872	0.881	1.360	0.763	0.891	80	402	6312	5874	-0.265	2867	3445	2650	3224	0
2	19	8	"ybgL"	"STM0714"	9430	15770	130	643	649	99	54	55	10	100	100	0	3150	3667	1037	83	85	13	100	100	0	0.192	0.166	0.174	0.170	1.346	0.157	0.827	120	553	3656	4179	-2.380	589	3067	595	3584	0
2	20	8	""	"STM0720"	9590	15770	90	94	95	18	54	55	9	100	90	0	8832	9607	3015	85	96	57	100	100	0	0.005	0.004	0.012	0.012	1.000	0.004	0.710	52	324	8787	9563	-7.773	40	8747	41	9522	0
2	21	8	""	"STM0726"	9770	15770	100	158	201	124	54	55	15	87	78	0	4283	6729	6149	85	93	52	100	100	0	0.025	0.022	0.024	0.026	1.477	0.021	0.947	80	418	4302	6791	-5.335	104	4198	147	6644	0
2	22	8	"ybgT"	"STM0742"	9940	15780	110	828	989	513	54	56	17	100	100	0	3023	3085	2203	84	85	23	100	100	0	0.263	0.312	0.316	0.377	2.939	0.179	0.353	80	422	3713	3936	-1.925	774	2939	935	3001	0
2	23	8	"tolB"	"STM0748"	10110	15770	100	3035	2825	812	55	56	11	100	100	0	1782	1778	810	83	84	11	100	100	0	1.754	1.634	1.768	1.799	1.458	1.547	0.877	80	389	4679	4465	0.811	2980	1699	2770	1695	0
2	24	8	"pnuC"	"STM0757"	10290	15780	100	585	582	212	54	55	9	100	100	0	6040	5833	2770	83	83	9	100	100	0	0.089	0.092	0.094	0.097	1.247	0.087	0.964	80	434	6488	6278	-3.488	531	5957	528	5750	0
2	1	9	"dacC"	"STM0863"	6290	15930	110	1934	1940	281	55	60	47	100	100	0	6477	7339	2298	91	95	35	100	100	0	0.294	0.260	0.268	0.270	1.354	0.242	0.861	80	494	8265	9133	-1.765	1879	6386	1885	7248	0
2	2	9	"ybjM"	"STM0871"	6450	15930	90	524	544	222	57	59	16	100	100	0	2344	2550	1243	89	94	30	100	100	0	0.207	0.198	0.200	0.200	1.203	0.192	0.969	52	346	2722	2948	-2.272	467	2255	487	2461	0
2	3	9	"potG"	"STM0878"	6630	15920	90	346	355	79	57	60	16	100	100	0	7532	7889	1523	89	104	83	100	100	0	0.039	0.038	0.037	0.038	1.174	0.037	0.946	52	396	7732	8098	-4.687	289	7443	298	7800	0
2	4	9	"artQ"	"STM0889"	6820	15940	100	1050	973	379	52	54	11	100	100	0	3235	3104	1834	87	94	63	97	97	0	0.317	0.305	0.335	0.362	1.624	0.267	0.923	80	408	4146	3938	-1.657	998	3148	921	3017	0
2	5	9	""	"STM0894"	6980	15930	90	116	117	33	51	52	8	100	96	0	1890	1960	354	87	93	44	100	100	0	0.036	0.035	0.038	0.032	1.592	0.038	0.817	52	347	1868	1939	-4.794	65	1803	66	1873	0
2	6	9	""	"STM0898"	7160	15940	100	148	193	124	54	55	9	100	98	0	5112	5221	3380	87	93	39	100	100	0	0.019	0.027	0.022	0.026	1.763	0.026	0.679	80	442	5119	5273	-5.740	94	5025	139	5134	0
2	7	9	""	"STM1033"	7340	15940	110	436	510	337	54	55	11	100	100	0	6348	7478	5003	88	91	22	100	100	0	0.061	0.062	0.060	0.062	1.269	0.063	0.947	80	446	6642	7846	-4.035	382	6260	456	7390	0
2	8	9	""	"STM1037"	7500	15930	90	155	165	59	55	56	12	100	100	0	2241	2860	1810	88	97	48	100	100	0	0.046	0.040	0.041	0.041	1.303	0.036	0.877	52	347	2253	2882	-4.428	100	2153	110	2772	0
2	9	9	"yjaB"	"STM4181"	7680	15940	100	1016	962	284	53	54	9	100	100	0	2485	2489	808	84	91	42	100	100	0	0.401	0.378	0.375	0.384	1.247	0.368	0.951	80	368	3364	3314	-1.318	963	2401	909	2405	0
2	10	9	"yjbD"	"STM4194"	7830	15930	90	484	571	291	53	61	42	100	98	0	1896	2467	1675	83	113	165	100	100	0	0.238	0.217	0.236	0.226	1.302	0.202	0.943	52	334	2244	2902	-2.073	431	1813	518	2384	0
2	11	9	""	"STM4198"	8030	15940	100	139	149	53	53	59	37	88	65	0	2293	2598	1558	84	118	248	100	98	0	0.039	0.038	0.036	0.038	1.490	0.034	0.826	80	457	2295	2610	-4.683	86	2209	96	2514	0
2	12	9	""	"STM4202"	8200	15940	100	85	93	35	53	54	9	77	66	0	1243	1652	1387	84	87	31	100	100	0	0.028	0.026	0.028	0.028	1.545	0.024	0.833	80	418	1191	1608	-5.179	32	1159	40	1568	0
2	13	9	"pduF"	"STM2037"	8360	15930	90	327	332	69	52	55	13	100	100	0	7822	7946	2464	84	111	167	100	100	0	0.036	0.036	0.036	0.036	1.194	0.035	0.940	52	348	8013	8142	-4.814	275	7738	280	7862	0
2	14	9	"pduQ"	"STM2052"	8540	15940	100	94	97	33	53	55	15	78	65	0	3571	3466	2594	85	105	146	97	96	0	0.012	0.013	0.014	0.017	1.576	0.012	0.826	80	452	3527	3425	-6.410	41	3486	44	3381	0
2	15	9	"sspH2"	"STM2241"	8720	15950	100	139	174	123	54	54	9	86	76	0	1454	1997	2141	84	85	10	98	98	0	0.062	0.063	0.071	0.081	1.993	0.057	0.888	80	420	1455	2033	-4.011	85	1370	120	1913	0
2	16	9	"btuF"	"STM0206"	8890	15940	90	1086	1070	329	53	59	29	100	100	0	4361	4776	2162	86	100	79	100	100	0	0.242	0.217	0.233	0.230	1.301	0.203	0.933	52	365	5308	5707	-2.049	1033	4275	1017	4690	0
2	17	9	"sitD"	"STM2864"	9070	15940	100	430	446	284	53	58	26	97	91	0	3871	4195	3274	84	95	71	100	100	0	0.100	0.096	0.096	0.101	1.357	0.089	0.961	80	440	4164	4504	-3.328	377	3787	393	4111	0
2	18	9	"yfjD"	"STM2679"	9250	15950	100	494	532	267	52	53	8	100	100	0	2528	3187	2625	83	83	10	100	100	0	0.181	0.155	0.180	0.180	1.430	0.124	0.892	80	373	2887	3584	-2.468	442	2445	480	3104	0
2	19	9	"psiB"	"PSLT069"	9420	15950	100	126	125	54	52	53	9	96	83	0	2397	2757	2292	83	84	13	100	100	0	0.032	0.027	0.028	0.027	1.505	0.023	0.824	80	352	2388	2747	-4.967	74	2314	73	2674	0
2	20	9	"traV"	"PSLT084"	9600	15950	100	84	99	47	52	53	8	90	76	0	1524	2192	2254	82	85	23	100	100	0	0.022	0.022	0.023	0.023	1.547	0.020	0.845	80	442	1474	2157	-5.494	32	1442	47	2110	0
2	21	9	"himD"	"STM0982"	9780	15950	100	1796	1948	994	53	55	16	100	100	0	726	729	412	82	84	23	100	100	0	2.707	2.929	3.148	3.140	1.403	2.866	0.873	80	394	2387	2542	1.436	1743	644	1895	647	0
2	22	9	"dcuR"	"STM4303"	9940	15950	100	803	808	272	54	56	20	100	100	0	3233	3536	1830	83	85	25	100	100	0	0.238	0.218	0.220	0.234	1.377	0.194	0.922	80	376	3899	4207	-2.072	749	3150	754	3453	0
2	23	9	"phnA"	"STM4289"	10120	15950	120	2363	2486	509	54	55	10	100	100	0	2277	2658	995	82	83	10	100	100	0	1.052	0.944	1.030	0.979	1.192	0.888	0.927	120	489	4504	5008	0.073	2309	2195	2432	2576	0
2	24	9	"melA"	"STM4298"	10290	15950	100	284	431	378	53	55	9	100	98	0	4787	6025	4831	82	82	9	100	100	0	0.049	0.064	0.053	0.060	1.596	0.068	0.929	80	420	4936	6321	-4.348	231	4705	378	5943	0
2	1	10	"lasT"	"STM4600"	6280	16110	120	412	409	188	52	53	8	99	97	0	1658	1703	1169	89	89	11	100	99	0	0.229	0.221	0.240	0.241	1.468	0.190	0.917	120	575	1929	1971	-2.124	360	1569	357	1614	0
2	2	10	"dniR"	"STM0260"	6450	16110	100	2807	2558	1165	53	54	13	100	100	0	2152	2075	1467	87	87	11	100	100	0	1.334	1.260	1.442	1.493	1.554	1.093	0.825	80	438	4819	4493	0.415	2754	2065	2505	1988	0
2	3	10	""	"STM0277"	6640	16110	90	75	77	18	52	53	12	76	46	0	1594	1861	1391	87	92	50	100	100	0	0.015	0.014	0.020	0.022	1.837	0.047	0.040	52	377	1530	1799	-6.034	23	1507	25	1774	0
2	4	10	""	"STM0286"	6820	16110	120	102	108	26	52	55	34	82	23	0	2646	3072	1606	87	88	15	100	100	0	0.020	0.019	0.019	0.020	1.376	0.017	0.801	120	477	2609	3041	-5.678	50	2559	56	2985	0
2	5	10	""	"STM0294"	6980	16110	80	69	69	12	52	53	10	67	38	0	2002	3186	2173	86	88	13	100	100	0	0.009	0.005	0.012	0.013	1.251	0.003	0.029	52	274	1933	3117	-6.816	17	1916	17	3100	0
2	6	10	"yafH"	"STM0309"	7150	16110	80	203	209	94	53	55	9	100	98	0	694	823	570	86	88	14	100	100	0	0.247	0.212	0.213	0.223	1.382	0.183	0.870	52	301	758	893	-2.019	150	608	156	737	0
2	7	10	"nagZ"	"STM1209"	7330	16110	130	396	642	876	54	55	10	100	99	0	512	883	1321	86	88	14	100	99	0	0.803	0.738	0.801	0.797	1.359	0.675	0.969	120	596	768	1385	-0.317	342	426	588	797	0
2	8	10	"ycfU"	"STM1217"	7500	16110	80	148	177	108	53	53	8	100	98	0	320	415	322	84	85	10	100	100	0	0.403	0.375	0.427	0.401	1.495	0.342	0.916	52	288	331	455	-1.313	95	236	124	331	0
2	9	10	"ycfC"	"STM1233"	7680	16110	120	225	399	691	52	53	9	99	98	0	331	668	1315	82	84	12	100	100	0	0.695	0.592	0.668	0.651	1.430	0.531	0.982	120	488	422	933	-0.525	173	249	347	586	0
2	10	10	""	"STM1251"	7850	16110	100	666	836	649	52	54	24	100	100	0	915	1313	1164	82	88	80	97	86	0	0.737	0.637	0.692	0.722	1.439	0.584	0.928	80	411	1447	2015	-0.440	614	833	784	1231	0
2	11	10	"aadA"	"STM1264"	8020	16110	90	109	115	43	52	52	8	96	90	0	1466	1626	1339	83	84	14	100	100	0	0.041	0.041	0.040	0.044	1.553	0.034	0.823	52	349	1440	1606	-4.601	57	1383	63	1543	0
2	12	10	"yeaQ"	"STM1274"	8190	16110	90	207	227	108	54	54	8	100	100	0	1754	1846	561	84	90	34	100	100	0	0.092	0.098	0.084	0.092	1.455	0.094	0.685	52	346	1823	1935	-3.448	153	1670	173	1762	0
2	13	10	"fumA"	"STM1468"	8360	16110	90	3953	3769	1464	55	61	35	100	100	0	838	923	595	84	91	41	100	100	0	5.170	4.427	5.092	5.176	1.427	4.098	0.866	52	381	4652	4553	2.370	3898	754	3714	839	0
2	14	10	"ompN"	"STM1473"	8550	16120	100	1131	1154	780	53	58	32	100	97	0	3230	3529	2632	83	84	12	100	100	0	0.343	0.320	0.325	0.339	1.318	0.303	0.957	80	439	4225	4547	-1.546	1078	3147	1101	3446	0
2	15	10	"ydgF"	"STM1482"	8720	16120	100	290	353	300	53	54	9	98	98	0	1245	1614	1867	83	84	10	100	100	0	0.204	0.196	0.212	0.223	1.412	0.167	0.932	80	408	1399	1831	-2.294	237	1162	300	1531	0
2	16	10	"ynfK"	"STM1489"	8900	16120	100	1495	1331	515	54	55	15	100	100	0	3499	3164	1763	84	85	24	100	100	0	0.422	0.415	0.448	0.462	1.412	0.364	0.879	80	440	4856	4357	-1.245	1441	3415	1277	3080	0
2	17	10	""	"STM1498"	9080	16120	80	117	117	52	53	55	9	92	76	0	597	726	590	82	82	9	100	100	0	0.124	0.099	0.113	0.108	1.661	0.088	0.863	52	299	579	708	-3.008	64	515	64	644	0
2	18	10	"ynfB"	"STM1503"	9260	16120	140	2668	2543	642	53	54	9	100	100	0	2127	2049	384	81	83	12	100	100	0	1.278	1.265	1.336	1.239	1.452	1.318	0.916	156	514	4661	4458	0.354	2615	2046	2490	1968	0
2	19	10	"virK"	"STM2781"	9420	16120	140	3236	3169	718	52	53	9	100	100	0	3677	4185	2315	81	82	9	100	100	0	0.885	0.760	0.869	0.860	1.530	0.623	0.828	156	483	6780	7221	-0.176	3184	3596	3117	4104	0
2	20	10	""	"STM2789"	9590	16120	90	250	255	79	53	53	8	100	100	0	4331	4485	1956	82	87	31	100	100	0	0.046	0.046	0.047	0.046	1.202	0.043	0.929	52	323	4446	4605	-4.431	197	4249	202	4403	0
2	21	10	"yqaE"	"STM2796"	9770	16120	100	111	117	38	52	53	8	97	96	0	1058	1227	814	81	85	26	100	100	0	0.060	0.057	0.059	0.060	1.470	0.048	0.826	80	418	1036	1211	-4.050	59	977	65	1146	0
2	22	10	""	"STM4008"	9930	16120	90	3483	3598	1072	53	62	41	100	100	0	3118	3292	1336	82	87	32	100	100	0	1.130	1.104	1.126	1.135	1.216	1.060	0.961	52	328	6466	6755	0.176	3430	3036	3545	3210	0
2	23	10	""	"STM4030"	10110	16120	100	518	603	605	54	61	36	98	93	0	1190	1643	1845	81	85	28	100	97	0	0.418	0.351	0.366	0.397	1.408	0.333	0.974	80	421	1573	2111	-1.257	464	1109	549	1562	0
2	24	10	""	"STM4044"	10280	16120	90	144	198	195	53	54	10	98	92	0	669	1013	1236	81	82	12	100	100	0	0.155	0.156	0.156	0.170	1.738	0.152	0.936	52	363	679	1077	-2.692	91	588	145	932	0
2	1	11	"yghJ"	"STM2941"	6280	16290	100	358	367	207	52	53	9	100	97	0	3814	3863	2597	88	90	32	100	100	0	0.082	0.083	0.081	0.087	1.368	0.080	0.954	80	394	4032	4090	-3.606	306	3726	315	3775	0
2	2	11	""	"STM2950"	6450	16290	80	458	522	318	52	53	9	100	100	0	3028	3809	2782	88	91	28	100	100	0	0.138	0.126	0.130	0.133	1.418	0.116	0.935	52	278	3346	4191	-2.856	406	2940	470	3721	0
2	3	11	"ygcA"	"STM2957"	6630	16290	100	1024	1098	608	52	53	9	100	100	0	2690	2919	1961	86	90	28	100	100	0	0.373	0.369	0.388	0.392	1.309	0.340	0.953	80	374	3576	3879	-1.422	972	2604	1046	2833	0
2	4	11	"sdaB"	"STM2971"	6800	16290	130	4533	5844	4312	54	73	172	100	100	0	1272	1652	1230	85	88	22	100	100	0	3.773	3.695	3.646	3.796	1.348	3.787	0.881	120	486	5666	7357	1.916	4479	1187	5790	1567	0
2	5	11	"fucP"	"STM2975"	6980	16280	120	183	194	71	54	75	183	15	0	0	1803	1862	641	86	88	21	100	99	0	0.075	0.079	0.077	0.077	1.435	0.066	0.081	120	430	1846	1916	-3.734	129	1717	140	1776	0
2	6	11	"fucR"	"STM2979"	7150	16280	90	942	1000	337	54	60	26	100	100	0	3223	3497	1580	86	97	61	100	100	0	0.283	0.277	0.283	0.289	1.237	0.260	0.936	52	329	4025	4357	-1.821	888	3137	946	3411	0
2	7	11	""	"STM3160"	7330	16290	80	132	136	48	58	64	26	86	59	0	708	787	472	87	96	59	100	92	0	0.119	0.111	0.123	0.118	1.559	0.098	0.834	52	277	695	778	-3.069	74	621	78	700	0
2	8	11	""	"STM3169"	7510	16290	120	135	179	124	55	57	11	100	98	0	2328	4154	5001	85	86	12	100	100	0	0.036	0.030	0.036	0.034	1.523	0.024	0.833	120	430	2323	4193	-4.809	80	2243	124	4069	0
2	9	11	"ygiX"	"STM3177"	7670	16280	110	224	277	132	52	53	9	100	100	0	1937	2716	2274	83	85	18	100	100	0	0.093	0.085	0.095	0.094	1.409	0.067	0.846	80	362	2026	2858	-3.430	172	1854	225	2633	0
2	10	11	"clpB"	"STM2660"	7850	16290	100	467	895	947	51	52	9	100	100	0	193	430	451	82	84	16	98	92	0	3.748	2.425	2.778	2.981	1.551	2.279	0.902	80	432	527	1192	1.906	416	111	844	348	0
2	11	11	"yfiN"	"STM2672"	8030	16290	100	315	308	168	52	53	14	98	92	0	3525	3295	2347	83	89	93	100	100	0	0.076	0.080	0.081	0.084	1.478	0.073	0.912	80	381	3705	3468	-3.710	263	3442	256	3212	0
2	12	11	"recN"	"STM2684"	8200	16290	130	285	549	711	52	54	13	100	100	0	750	1426	1962	83	90	80	100	99	0	0.349	0.370	0.356	0.379	1.599	0.333	0.868	120	545	900	1840	-1.517	233	667	497	1343	0
2	13	11	"cueR"	"STM0499"	8370	16290	100	651	800	453	53	55	19	100	100	0	1296	1717	1217	83	83	9	100	100	0	0.493	0.457	0.481	0.482	1.280	0.409	0.907	80	379	1811	2381	-1.020	598	1213	747	1634	0
2	14	11	""	"STM0509"	8540	16290	90	269	363	282	53	55	13	100	100	0	1853	2638	2577	82	86	29	100	100	0	0.122	0.121	0.122	0.124	1.463	0.106	0.867	52	327	1987	2866	-3.035	216	1771	310	2556	0
2	15	11	"gcl"	"STM0517"	8720	16300	100	101	149	106	54	55	12	77	67	0	758	1477	1659	83	87	27	100	100	0	0.070	0.068	0.065	0.066	1.748	0.062	0.892	80	406	722	1489	-3.844	47	675	95	1394	0
2	16	11	"ybbV"	"STM0521"	8910	16290	100	65	69	18	52	53	9	62	38	0	962	1323	1004	83	83	10	100	100	0	0.015	0.014	0.020	0.022	1.994	0.013	0.470	80	404	892	1257	-6.079	13	879	17	1240	0
2	17	11	"ylbA"	"STM0526"	9060	16290	90	354	493	525	53	54	10	100	100	0	1135	1750	2041	82	85	21	100	100	0	0.286	0.264	0.235	0.254	1.483	0.250	0.931	52	328	1354	2108	-1.807	301	1053	440	1668	0
2	18	11	"purE"	"STM0534"	9260	16300	100	146	219	182	53	54	9	98	97	0	526	887	957	81	85	18	100	100	0	0.209	0.206	0.209	0.215	1.454	0.191	0.949	80	352	538	972	-2.259	93	445	166	806	0
2	19	11	"ygaM"	"STM2802"	9420	16300	100	276	327	179	52	53	8	100	100	0	1080	1229	756	81	82	9	100	100	0	0.224	0.240	0.237	0.240	1.314	0.224	0.871	80	325	1223	1423	-2.157	224	999	275	1148	0
2	20	11	"yeiA"	"STM2187"	9600	16300	100	798	911	662	52	52	8	100	100	0	2840	3982	4256	81	83	17	100	100	0	0.270	0.220	0.267	0.265	1.467	0.176	0.924	80	369	3505	4760	-1.887	746	2759	859	3901	0
2	21	11	""	"STM2196"	9760	16300	100	213	224	139	52	53	8	98	97	0	3089	3575	3552	80	82	17	100	100	0	0.054	0.049	0.053	0.054	1.648	0.041	0.882	80	342	3170	3667	-4.224	161	3009	172	3495	0
2	22	11	"bcr"	"STM2221"	9940	16300	130	411	528	382	53	57	27	100	100	0	3899	4975	3377	81	84	24	100	100	0	0.094	0.097	0.096	0.096	1.251	0.097	0.905	120	549	4176	5369	-3.415	358	3818	475	4894	0
2	23	11	"yejK"	"STM2226"	10100	16300	90	929	1189	752	53	57	22	100	100	0	2480	2999	2564	81	85	27	100	100	0	0.365	0.389	0.384	0.433	1.542	0.324	0.871	52	353	3275	4054	-1.453	876	2399	1136	2918	0
2	24	11	""	"STM2236"	10290	16300	100	119	132	67	53	56	19	85	68	0	2429	3159	3085	81	84	24	100	100	0	0.028	0.026	0.026	0.028	1.510	0.021	0.831	80	461	2414	3157	-5.153	66	2348	79	3078	0
2	1	12	"Ctrl-6210ng/ul"	"Ctrl-6210ng/ul"	6270	16450	120	56	61	31	56	58	17	7	3	0	88	91	13	90	93	28	4	0	0	0.000	5.000	0.857	0.781	3.150	0.149	0.029	120	539	-2	6	Error	0	-2	5	1	-50
2	2	12	"Ctrl-Y210ng/ul"	"Ctrl-Y210ng/ul"	6450	16450	120	51	51	8	53	55	18	2	0	0	88	90	16	87	88	14	13	5	0	-2.000	-0.667	0.500	0.494	3.278	0.267	0.040	120	442	-1	1	Error	-2	1	-2	3	-50
2	3	12	"Ctrl-Y610ng/ul"	"Ctrl-Y610ng/ul"	6620	16450	120	55	57	15	53	55	12	20	2	0	86	87	11	85	87	18	5	0	0	2.000	2.000	1.367	1.420	3.415	5.618	0.004	120	485	3	6	1.000	2	1	4	2	-50
2	4	12	"Ctrl-OmpA10ng/ul"	"Ctrl-OmpA10ng/ul"	6810	16450	70	333	546	711	62	63	13	100	100	0	100	116	54	84	84	9	62	43	0	16.938	15.125	13.973	14.948	2.003	14.397	0.795	32	212	287	516	4.082	271	16	484	32	0
2	5	12	"ctrl-buffer"	"ctrl-buffer"	6970	16450	120	60	62	12	57	72	152	0	0	0	86	87	15	85	89	26	4	0	0	3.000	2.500	0.833	0.927	3.364	1.665	0.006	120	457	4	7	1.585	3	1	5	2	-50
2	6	12	"Ctrl-RCA10ng/ul"	"Ctrl-RCA10ng/ul"	7140	16450	120	54	56	11	53	56	19	10	0	0	89	92	20	85	88	32	4	1	0	0.250	0.429	0.893	0.817	4.053	0.397	0.019	120	448	5	10	-2.000	1	4	3	7	-50
2	7	12	"Ctrl-6250ng/ul"	"Ctrl-6250ng/ul"	7320	16450	120	58	59	11	56	59	19	5	0	0	87	86	14	85	88	29	2	0	0	1.000	3.000	0.849	0.747	2.977	0.801	0.044	120	462	4	4	0.000	2	2	3	1	-50
2	8	12	"Ctrl-Y250ng/ul"	"Ctrl-Y250ng/ul"	7490	16450	120	55	57	11	56	57	10	18	3	0	86	87	13	85	86	11	20	6	0	-1.000	0.500	0.861	0.939	2.824	0.286	0.026	120	378	0	3	Error	-1	1	1	2	-50
2	9	12	"Ctrl-Y650ng/ul"	"Ctrl-Y650ng/ul"	7670	16450	120	52	54	12	52	53	8	23	7	0	85	86	12	84	85	11	19	4	0	0.000	1.000	1.300	1.143	3.314	10.905	0.006	120	429	1	4	Error	0	1	2	2	-50
2	10	12	"Ctrl-OmpA50ng/ul"	"Ctrl-OmpA50ng/ul"	7840	16460	80	949	1489	1735	51	52	8	100	100	0	121	158	124	83	83	9	84	71	0	23.632	19.173	22.502	25.352	1.653	15.600	0.944	52	273	936	1513	4.563	898	38	1438	75	0
2	11	12	"ctrl-buffer"	"ctrl-buffer"	8010	16460	120	54	55	10	52	53	10	18	3	0	80	82	11	83	83	12	11	1	0	-0.667	-3.000	0.889	1.004	2.556	0.312	0.008	120	497	-1	2	Error	2	-3	3	-1	-50
2	12	12	"Ctrl-RCA100ng/ul"	"Ctrl-RCA100ng/ul"	8190	16440	60	62	64	14	52	52	10	46	21	0	98	99	19	82	85	15	53	18	0	0.625	0.706	0.800	0.752	2.771	0.539	0.368	32	164	26	29	-0.678	10	16	12	17	-100
2	13	12	"Ctrl-62100ng/ul"	"Ctrl-62100ng/ul"	8360	16460	120	53	53	8	50	51	9	22	2	0	83	83	10	82	84	11	15	1	0	3.000	3.000	0.900	0.841	3.062	90.796	0.000	120	480	4	4	1.585	3	1	3	1	-50
2	14	12	"Ctrl-Y2100ng/ul"	"Ctrl-Y2100ng/ul"	8540	16460	120	54	55	11	52	53	12	20	5	0	84	85	14	83	84	18	10	1	0	2.000	1.500	0.750	0.777	3.754	0.232	0.014	120	436	3	5	1.000	2	1	3	2	-50
2	15	12	"Ctrl-Y6100ng/ul"	"Ctrl-Y6100ng/ul"	8710	16460	120	52	53	10	54	55	10	11	2	0	82	83	11	83	83	10	15	4	0	2.000	100000.000	1.000	1.080	3.546	3.359	0.002	120	429	-3	-1	1.000	-2	-1	-1	0	-50
2	16	12	"Ctrl-OmpA100ng/ul"	"Ctrl-OmpA100ng/ul"	8890	16460	80	1906	2518	1819	53	55	11	100	100	0	174	229	154	82	83	10	98	90	0	20.141	16.769	20.219	20.518	1.561	14.819	0.891	52	284	1945	2612	4.332	1853	92	2465	147	0
2	17	12	"ctrl-buffer"	"ctrl-buffer"	9060	16460	120	53	58	20	52	54	11	25	5	0	83	83	10	82	84	16	4	0	0	1.000	6.000	1.200	1.280	3.701	5.943	0.018	120	479	2	7	0.000	1	1	6	1	-50
2	18	12	"Ctrl-RCA50ng/ul"	"Ctrl-RCA50ng/ul"	9230	16460	120	53	53	8	52	53	9	13	1	0	83	83	11	81	82	14	10	1	0	0.500	0.500	0.625	0.754	3.276	0.165	0.003	120	438	3	3	-1.000	1	2	1	2	-50
2	19	12	"Ctrl-62400ng/ul"	"Ctrl-62400ng/ul"	9410	16460	120	53	53	8	52	53	9	17	3	0	81	82	12	80	81	10	19	7	0	1.000	0.500	0.655	0.737	3.602	0.195	0.007	120	425	2	3	0.000	1	1	1	2	-50
2	20	12	"Ctrl-Y2400ng/ul"	"Ctrl-Y2400ng/ul"	9580	16460	120	53	53	9	52	52	8	22	4	0	78	80	10	80	81	9	20	4	0	-0.500	100000.000	0.861	0.807	3.745	0.314	0.013	120	396	-1	1	Error	1	-2	1	0	-50
2	21	12	"Ctrl-Y6400ng/ul"	"Ctrl-Y6400ng/ul"	9760	16460	120	54	56	12	52	53	8	33	14	0	82	83	11	80	81	9	22	5	0	1.000	1.333	1.077	1.310	3.391	0.136	0.000	120	423	4	7	0.000	2	2	4	3	-50
2	22	12	"Ctrl-OmpA400ng/ul"	"Ctrl-OmpA400ng/ul"	9930	16470	100	3695	3806	2727	53	56	22	100	100	0	360	454	460	80	80	9	98	96	0	13.007	10.035	14.510	13.597	1.536	8.257	0.820	80	355	3922	4127	3.701	3642	280	3753	374	0
2	23	12	"ctrl-buffer"	"ctrl-buffer"	10070	16490	70	117	137	52	56	58	28	84	62	0	87	89	17	81	81	9	43	25	0	10.167	10.125	5.591	5.585	2.925	13.306	0.084	32	198	67	89	3.346	61	6	81	8	0
2	24	12	"Ctrl-RCAbuffer"	"Ctrl-RCAbuffer"	10280	16470	120	54	56	10	54	55	18	5	2	0	82	83	13	81	82	11	20	5	0	0.000	1.000	0.700	0.701	3.053	0.421	0.040	120	644	1	4	Error	0	1	2	2	-50
2	1	13	"phoP"	"STM1231"	6270	16630	110	3540	3433	1272	55	57	19	100	100	0	986	940	407	88	90	12	100	100	0	3.881	3.965	4.010	4.214	1.224	3.849	0.969	80	477	4383	4230	1.956	3485	898	3378	852	0
2	2	13	"phoP"	"STM1231"	6450	16630	100	3589	3569	1280	53	55	20	100	100	0	1024	987	409	87	87	12	100	100	0	3.774	3.907	3.911	4.102	1.200	3.798	0.969	80	402	4473	4416	1.916	3536	937	3516	900	0
2	3	13	"phoP"	"STM1231"	6620	16630	100	3634	3813	1357	53	54	10	100	100	0	1034	1062	423	86	87	20	100	100	0	3.777	3.852	3.836	3.990	1.178	3.770	0.972	80	371	4529	4736	1.917	3581	948	3760	976	0
2	4	13	"phoQ"	"STM1230"	6790	16630	90	2756	2758	988	56	66	72	100	100	0	3093	3070	1019	86	98	92	100	100	0	0.898	0.905	0.906	0.894	1.135	0.918	0.987	52	361	5707	5686	-0.155	2700	3007	2702	2984	0
2	5	13	"phoQ"	"STM1230"	6960	16630	90	2640	2800	742	54	73	77	100	100	0	3743	4130	1398	86	105	86	100	100	0	0.707	0.679	0.697	0.686	1.152	0.667	0.970	52	363	6243	6790	-0.500	2586	3657	2746	4044	0
2	6	13	"hupA"	"STM4170"	7150	16630	110	3021	3269	1331	54	63	45	100	100	0	217	232	76	84	93	43	96	91	0	22.308	21.723	22.179	22.495	1.276	21.180	0.934	80	471	3100	3363	4.480	2967	133	3215	148	0
2	7	13	"sopB"	"STM1091"	7310	16630	90	1602	1945	1830	54	65	50	100	100	0	1895	2505	2496	84	96	53	100	100	0	0.855	0.781	0.808	0.836	1.204	0.771	0.979	52	344	3359	4312	-0.226	1548	1811	1891	2421	0
2	8	13	"pipC"	"STM0375"	7500	16630	130	597	651	195	53	61	41	100	100	0	764	866	354	86	94	43	100	100	0	0.802	0.767	0.793	0.790	1.160	0.706	0.947	120	555	1222	1378	-0.318	544	678	598	780	0
2	9	13	"pipC"	"STM0375"	7670	16630	130	525	534	97	54	56	16	100	100	0	729	821	292	84	86	15	100	100	0	0.730	0.651	0.721	0.680	1.280	0.567	0.866	120	520	1116	1217	-0.454	471	645	480	737	0
2	10	13	"pipC"	"STM0375"	7850	16640	110	561	574	126	53	57	27	100	100	0	818	868	254	83	88	36	100	100	0	0.691	0.664	0.682	0.672	1.158	0.641	0.951	80	410	1243	1306	-0.533	508	735	521	785	0
2	11	13	"ssrB"	"STM1391"	8010	16630	130	179	189	42	53	55	24	100	100	0	2808	3578	1807	84	93	79	100	100	0	0.046	0.039	0.043	0.041	1.337	0.032	0.740	120	496	2850	3630	-4.434	126	2724	136	3494	0
2	12	13	"ssrB"	"STM1391"	8190	16640	100	174	182	46	52	53	11	100	98	0	2611	2859	1330	84	92	82	100	100	0	0.048	0.047	0.049	0.048	1.275	0.042	0.901	80	387	2649	2905	-4.372	122	2527	130	2775	0
2	13	13	"lrp"	"STM0959"	8360	16630	110	3462	3528	508	52	57	28	100	100	0	720	757	127	82	83	11	100	100	0	5.345	5.150	5.203	5.172	1.099	5.133	0.977	80	433	4048	4151	2.418	3410	638	3476	675	0
2	14	13	"lrp"	"STM0959"	8540	16630	110	3390	3549	898	54	63	46	100	100	0	754	849	249	83	85	13	100	100	0	4.972	4.563	4.808	4.620	1.190	4.587	0.941	80	410	4007	4261	2.314	3336	671	3495	766	0
2	15	13	"gyrA"	"STM2272"	8720	16640	140	5486	5296	1111	56	61	37	100	100	0	3622	3505	828	84	86	19	100	100	0	1.535	1.532	1.551	1.529	1.143	1.494	0.974	156	512	8968	8661	0.618	5430	3538	5240	3421	0
2	16	13	"gyrA"	"STM2272"	8890	16640	100	2236	2165	1316	55	56	10	100	100	0	1555	1442	902	83	83	10	100	100	0	1.482	1.553	1.564	1.632	1.252	1.520	0.984	80	362	3653	3469	0.567	2181	1472	2110	1359	0
2	17	13	"gyrA"	"STM2272"	9070	16640	110	1562	1511	963	54	54	10	100	100	0	1152	1156	830	81	82	10	100	100	0	1.408	1.355	1.431	1.469	1.343	1.282	0.949	80	435	2579	2532	0.494	1508	1071	1457	1075	0
2	18	13	"csrA"	"STM2826"	9240	16640	110	1595	1553	496	52	54	9	100	100	0	453	475	172	81	81	10	100	100	0	4.148	3.810	3.941	3.972	1.183	3.721	0.962	80	397	1915	1895	2.052	1543	372	1501	394	0
2	19	13	"crp"	"STM3466"	9410	16650	100	2595	2628	1689	53	54	10	100	100	0	571	575	375	80	81	11	98	97	0	5.177	5.202	5.441	5.728	1.327	4.981	0.969	80	353	3033	3070	2.372	2542	491	2575	495	0
2	20	13	"yhhP"	"STM3578"	9590	16640	130	173	196	88	53	54	10	100	100	0	756	1001	753	80	81	10	100	100	0	0.178	0.155	0.169	0.165	1.312	0.132	0.898	120	442	796	1064	-2.494	120	676	143	921	0
2	21	13	"yhhP"	"STM3578"	9760	16640	100	193	192	59	52	53	8	100	97	0	831	833	394	80	80	9	100	100	0	0.188	0.186	0.189	0.188	1.319	0.169	0.914	80	339	892	893	-2.413	141	751	140	753	0
2	22	13	"topA"	"STM1714"	9920	16640	90	3414	3711	1483	54	64	44	100	100	0	3322	3684	1616	82	89	34	100	100	0	1.037	1.015	1.006	1.018	1.161	1.008	0.978	52	306	6600	7259	0.052	3360	3240	3657	3602	0
2	23	13	"topA"	"STM1714"	10100	16640	130	2471	2799	1254	54	72	126	100	100	0	2764	3412	2015	82	101	168	100	100	0	0.901	0.824	0.872	0.865	1.201	0.754	0.945	120	517	5099	6075	-0.150	2417	2682	2745	3330	0
2	24	13	"topA"	"STM1714"	10270	16640	90	1095	1266	1108	54	75	155	96	84	0	1353	1565	1234	82	108	214	94	78	0	0.819	0.817	0.822	0.834	1.282	0.851	0.932	52	313	2312	2695	-0.288	1041	1271	1212	1483	0
2	1	14	"malY"	"STM1464"	6280	16810	130	124	149	81	53	54	10	98	92	0	523	744	614	88	89	11	99	99	0	0.163	0.146	0.149	0.152	1.597	0.134	0.878	120	742	506	752	-2.615	71	435	96	656	0
2	2	14	""	"STM1865"	6430	16800	90	75	83	35	51	53	16	63	28	0	548	838	767	87	98	46	100	100	0	0.052	0.043	0.042	0.042	1.710	0.042	0.778	52	331	485	783	-4.264	24	461	32	751	0
2	3	14	"yheU"	"STM3463"	6630	16800	130	290	417	329	51	53	11	100	100	0	735	1259	1213	84	97	90	100	100	0	0.367	0.311	0.345	0.345	1.335	0.275	0.891	120	665	890	1541	-1.446	239	651	366	1175	0
2	4	14	""	"STM2507"	6810	16810	130	87	106	56	52	57	53	27	15	0	743	1288	1320	84	98	108	100	100	0	0.053	0.045	0.046	0.045	1.509	0.041	0.837	120	655	694	1258	-4.235	35	659	54	1204	0
2	5	14	"ilvY"	"STM3908"	6970	16800	90	291	361	260	53	55	20	100	100	0	1164	1567	1198	84	90	36	100	100	0	0.220	0.208	0.203	0.205	1.150	0.211	0.969	52	346	1318	1791	-2.182	238	1080	308	1483	0
2	6	14	""	"STM2906"	7150	16810	100	109	124	65	54	55	10	95	88	0	582	743	602	84	88	27	100	100	0	0.110	0.106	0.104	0.103	1.472	0.103	0.911	80	462	553	729	-3.179	55	498	70	659	0
2	7	14	"ssaR"	"STM1419"	7320	16820	100	90	101	38	53	54	10	91	75	0	1909	2934	2939	84	85	14	100	100	0	0.020	0.017	0.020	0.021	1.763	0.013	0.709	80	477	1862	2898	-5.624	37	1825	48	2850	0
2	8	14	"pykF"	"STM1378"	7490	16800	70	289	794	971	53	55	11	96	96	0	229	493	499	86	88	12	100	100	0	1.650	1.821	1.790	1.631	1.682	1.933	0.962	32	231	379	1148	0.723	236	143	741	407	0
2	9	14	"gyrB"	"STM3835"	7670	16810	90	391	787	995	54	55	9	100	100	0	427	917	1152	84	85	10	100	100	0	0.983	0.880	0.881	0.930	1.535	0.865	0.942	52	374	680	1566	-0.025	337	343	733	833	0
2	10	14	"serC"	"STM0977"	7840	16810	100	950	1486	1561	53	53	8	100	100	0	934	1372	1482	83	83	9	100	100	0	1.054	1.112	1.222	1.224	1.313	1.076	0.946	80	452	1748	2722	0.076	897	851	1433	1289	0
2	11	14	"cbiA"	"STM2035"	8010	16800	80	119	451	709	53	53	8	100	96	0	287	1068	1673	84	84	10	100	98	0	0.325	0.404	0.364	0.364	1.410	0.417	0.981	52	279	269	1382	-1.621	66	203	398	984	0
2	12	14	"hin"	"STM2772"	8190	16810	140	180	207	108	52	56	51	90	69	0	1710	2575	2840	83	89	65	98	97	0	0.079	0.062	0.078	0.077	1.546	0.044	0.852	156	746	1755	2647	-3.668	128	1627	155	2492	0
2	13	14	"yfiA"	"STM2665"	8350	16800	90	1602	2199	1822	53	86	177	100	100	0	344	442	321	82	86	28	100	100	0	5.912	5.961	5.996	6.062	1.217	5.986	0.965	52	330	1811	2506	2.564	1549	262	2146	360	0
2	14	14	""	"STM0382"	8540	16810	100	142	163	131	54	78	149	18	6	0	1885	2459	2672	83	87	27	100	100	0	0.049	0.046	0.045	0.046	1.490	0.047	0.936	80	483	1890	2485	-4.356	88	1802	109	2376	0
2	15	14	"ybbP"	"STM0508"	8720	16820	100	211	258	254	55	56	12	96	87	0	1277	1873	2252	84	85	21	100	100	0	0.131	0.113	0.115	0.112	1.524	0.110	0.946	80	401	1349	1992	-2.935	156	1193	203	1789	0
2	16	14	"fepE"	"STM0589"	8890	16810	130	509	573	222	54	54	10	100	100	0	3281	4296	2853	82	83	13	100	100	0	0.142	0.123	0.137	0.132	1.226	0.102	0.906	120	613	3654	4733	-2.814	455	3199	519	4214	0
2	17	14	"trpL"	"STM1722"	9060	16800	90	272	539	1063	53	54	10	100	100	0	268	875	3235	82	84	13	100	98	0	1.177	0.613	0.919	0.956	1.964	0.214	0.326	52	329	405	1279	0.236	219	186	486	793	0
2	18	14	"ivbL"	"STM3797"	9240	16810	130	210	244	119	53	53	9	100	100	0	250	290	145	81	82	11	100	99	0	0.929	0.914	0.950	0.953	1.368	0.888	0.898	120	593	326	400	-0.106	157	169	191	209	0
2	19	14	"EMPTY"	"EMPTY"	9400	16810	120	56	57	11	52	53	9	23	10	0	83	84	9	80	81	9	26	6	0	1.333	1.250	1.000	1.074	3.247	1.090	0.010	120	482	7	9	0.415	4	3	5	4	-75
2	20	14	"EMPTY"	"EMPTY"	9580	16810	120	55	58	14	54	54	9	25	10	0	84	88	28	80	81	10	24	10	0	0.250	0.500	1.000	0.990	3.059	0.248	0.075	120	490	5	12	-2.000	1	4	4	8	-75
2	21	14	"EMPTY"	"EMPTY"	9750	16810	120	57	59	13	54	55	9	26	10	0	84	88	26	80	81	10	26	10	0	0.750	0.625	0.750	0.841	3.284	0.382	0.190	120	488	7	13	-0.415	3	4	5	8	-75
2	22	14	"EMPTY"	"EMPTY"	9920	16810	120	56	61	21	53	58	31	5	2	0	81	86	22	81	86	27	9	0	0	100000.000	1.600	0.796	0.865	3.307	0.848	0.314	120	524	3	13	16.610	3	0	8	5	-75
2	23	14	"EMPTY"	"EMPTY"	10100	16810	120	56	58	12	53	63	115	0	0	0	86	88	16	81	93	148	0	0	0	0.600	0.714	0.938	0.848	3.414	0.475	0.072	120	500	8	12	-0.737	3	5	5	7	-75
2	24	14	"EMPTY"	"EMPTY"	10270	16810	120	55	56	10	53	61	103	0	0	0	85	85	12	81	90	133	0	0	0	0.500	0.750	1.063	1.010	3.425	0.570	0.022	120	624	6	7	-1.000	2	4	3	4	-75
3	1	1	"yjiW"	"STM4523"	10800	14570	140	301	301	83	58	64	52	97	94	0	2854	2860	1096	85	86	14	99	99	0	0.088	0.088	0.089	0.092	1.572	0.082	0.920	156	866	3012	3018	-3.510	243	2769	243	2775	0
3	2	1	"yjjW"	"STM4565"	10980	14570	130	898	941	223	58	59	11	100	100	0	6722	7493	2442	84	85	11	100	100	0	0.127	0.119	0.122	0.121	1.119	0.115	0.972	120	566	7478	8292	-2.982	840	6638	883	7409	0
3	3	1	"yibL"	"STM3689"	11150	14570	130	1722	1765	335	59	61	17	100	100	0	4022	4362	1285	85	86	12	100	100	0	0.422	0.399	0.413	0.405	1.120	0.384	0.966	120	539	5600	5983	-1.243	1663	3937	1706	4277	0
3	4	1	"fba"	"STM3068"	11330	14570	140	16586	16763	4305	60	62	17	100	100	0	3349	3509	1122	88	91	30	100	100	0	5.068	4.882	5.116	4.967	1.233	4.832	0.967	156	634	19787	20124	2.341	16526	3261	16703	3421	0
3	5	1	"yhaH"	"STM3234"	11500	14570	130	3009	3066	693	59	61	17	100	100	0	3019	3121	923	88	91	41	100	100	0	1.006	0.991	1.034	1.002	1.171	0.977	0.957	120	526	5881	6040	0.009	2950	2931	3007	3033	0
3	6	1	"rpoD"	"STM3211"	11670	14570	130	9677	10572	4858	59	66	48	100	100	0	1974	2295	1339	86	93	58	100	100	0	5.094	4.759	5.050	4.941	1.114	4.468	0.972	120	557	11506	12722	2.349	9618	1888	10513	2209	0
3	7	1	""	"STM2551"	11840	14570	120	595	656	299	59	61	14	100	100	0	5607	6157	3158	85	86	12	100	100	0	0.097	0.098	0.100	0.100	1.121	0.096	0.977	120	462	6058	6669	-3.365	536	5522	597	6072	0
3	8	1	"gltI"	"STM0665"	12020	14580	140	4727	4680	743	59	60	10	100	100	0	5062	5189	1020	86	90	34	100	100	0	0.938	0.906	0.928	0.917	1.148	0.893	0.976	156	548	9644	9724	-0.092	4668	4976	4621	5103	0
3	9	1	"nagC"	"STM0682"	12190	14560	130	1382	1518	532	60	63	19	100	100	0	3292	3770	1605	86	89	26	100	100	0	0.412	0.396	0.403	0.401	1.103	0.381	0.973	120	510	4528	5142	-1.278	1322	3206	1458	3684	0
3	10	1	"glnS"	"STM0686"	12370	14570	140	12851	12762	3746	61	64	21	100	100	0	9098	8988	2497	85	86	13	100	100	0	1.419	1.427	1.444	1.416	1.222	1.441	0.980	156	560	21803	21604	0.505	12790	9013	12701	8903	0
3	11	1	"sipD"	"STM2883"	12540	14570	140	3948	3944	781	61	64	18	100	100	0	3833	3915	993	85	89	47	100	99	0	1.037	1.014	1.049	1.034	1.241	0.992	0.963	156	530	7635	7713	0.053	3887	3748	3883	3830	0
3	12	1	"eutC"	"STM2457"	12710	14570	140	138	156	73	62	64	14	99	97	0	2092	2681	2179	85	89	47	99	99	0	0.038	0.036	0.037	0.038	1.463	0.034	0.918	156	526	2083	2690	-4.723	76	2007	94	2596	0
3	13	1	"udp"	"STM3968"	12890	14580	140	21129	23612	8914	63	68	65	100	100	0	4649	5008	1593	85	91	103	100	98	0	4.616	4.783	4.679	4.787	1.146	4.934	0.981	156	521	25630	28472	2.207	21066	4564	23549	4923	0
3	14	1	"metR"	"STM3964"	13050	14570	90	1658	1770	689	66	117	251	100	100	0	7081	7521	1665	89	186	585	100	100	0	0.228	0.229	0.215	0.218	1.378	0.237	0.843	52	286	8584	9136	-2.135	1592	6992	1704	7432	0
3	15	1	"rthB"	"STM3960"	13240	14580	140	1999	3089	2042	65	87	169	99	99	0	8431	9231	2740	86	130	392	99	99	0	0.232	0.331	0.245	0.281	1.466	0.377	0.853	156	647	10279	12169	-2.109	1934	8345	3024	9145	0
3	16	1	"yigI"	"STM3956"	13420	14580	100	1236	1412	583	65	77	185	100	100	0	5392	5670	1423	86	107	338	100	100	0	0.221	0.241	0.217	0.233	1.260	0.246	0.900	80	374	6477	6931	-2.180	1171	5306	1347	5584	0
3	17	1	"corA"	"STM3952"	13580	14570	130	5388	6863	2933	65	83	160	100	100	0	9231	11114	4009	86	123	354	100	100	0	0.582	0.616	0.591	0.604	1.092	0.627	0.981	120	606	14468	17826	-0.781	5323	9145	6798	11028	0
3	18	1	"yigA"	"STM3948"	13760	14580	100	8162	8497	2192	66	91	191	100	100	0	5251	5345	1242	85	135	421	100	100	0	1.567	1.603	1.593	1.599	1.138	1.615	0.959	80	423	13262	13691	0.648	8096	5166	8431	5260	0
3	19	1	"priB"	"STM4392"	13920	14580	90	10695	11127	5469	66	120	296	100	100	0	590	656	359	86	89	19	100	100	0	21.089	19.405	20.548	21.519	1.327	18.635	0.953	52	360	11133	11631	4.398	10629	504	11061	570	0
3	20	1	"ytfJ"	"STM4405"	14100	14570	90	797	818	282	64	109	268	96	80	0	2300	2401	984	87	92	26	100	100	0	0.331	0.326	0.337	0.328	1.136	0.316	0.965	52	373	2946	3068	-1.594	733	2213	754	2314	0
3	21	1	"mpl"	"STM4416"	14280	14580	80	189	230	169	65	66	12	100	100	0	201	243	215	85	87	16	100	88	0	1.069	1.044	1.359	1.242	1.581	0.862	0.905	52	304	240	323	0.096	124	116	165	158	0
3	22	1	""	"STM4420"	14450	14580	70	108	115	44	65	66	10	96	81	0	333	421	309	86	87	11	100	100	0	0.174	0.149	0.152	0.155	1.575	0.140	0.831	32	224	290	385	-2.522	43	247	50	335	0
3	23	1	""	"STM4424"	14630	14580	80	78	79	15	65	66	11	53	25	0	587	837	750	86	86	9	100	100	0	0.026	0.019	0.034	0.032	1.928	0.013	0.222	52	294	514	765	-5.268	13	501	14	751	0
3	24	1	""	"STM4428"	14780	14570	90	114	119	24	65	66	12	98	94	0	1281	1406	545	86	90	38	100	100	0	0.041	0.041	0.040	0.040	1.372	0.040	0.801	52	375	1244	1374	-4.608	49	1195	54	1320	0
3	1	2	"clpX"	"STM0449"	10780	14730	90	6401	6203	2989	59	73	81	100	100	0	1383	1447	794	86	88	19	100	100	0	4.890	4.514	4.718	4.590	1.225	4.410	0.964	52	338	7639	7505	2.290	6342	1297	6144	1361	0
3	2	2	"ptrB"	"STM1879"	10980	14740	80	203	265	157	59	62	14	98	92	0	847	1011	695	84	85	11	100	100	0	0.189	0.222	0.223	0.234	1.390	0.217	0.956	52	283	907	1133	-2.406	144	763	206	927	0
3	3	2	"yihV"	"STM4024"	11140	14730	100	685	700	295	58	59	9	100	100	0	6561	6999	3627	83	84	11	100	100	0	0.097	0.093	0.092	0.098	1.287	0.089	0.976	80	371	7105	7558	-3.369	627	6478	642	6916	0
3	4	2	"thiG"	"STM4160"	11310	14730	90	375	396	80	59	60	9	100	100	0	7022	7648	2350	86	92	42	100	100	0	0.046	0.045	0.045	0.045	1.194	0.043	0.942	52	302	7252	7899	-4.456	316	6936	337	7562	0
3	5	2	"thiC"	"STM4164"	11480	14730	110	324	363	131	60	63	21	100	100	0	2874	3323	1649	86	111	176	100	100	0	0.095	0.094	0.095	0.095	1.149	0.090	0.959	80	419	3052	3540	-3.401	264	2788	303	3237	0
3	6	2	"yjaG"	"STM4169"	11660	14730	90	3019	3175	983	61	78	87	100	100	0	5831	6683	3060	87	118	143	100	100	0	0.515	0.472	0.486	0.496	1.197	0.447	0.956	52	328	8702	9710	-0.957	2958	5744	3114	6596	0
3	7	2	""	"STM2701"	11840	14740	130	132	142	39	60	72	77	45	5	0	4754	5842	2568	85	102	101	100	100	0	0.015	0.014	0.015	0.015	1.253	0.013	0.213	120	431	4741	5839	-6.019	72	4669	82	5757	0
3	8	2	"stfE"	"STM0198"	12010	14730	130	128	129	24	59	60	11	100	98	0	4832	5011	1007	85	92	42	100	100	0	0.015	0.014	0.015	0.015	1.238	0.014	0.824	120	353	4816	4996	-6.104	69	4747	70	4926	0
3	9	2	"eutQ"	"STM2468"	12190	14740	130	154	158	30	60	63	19	100	98	0	4248	4992	1737	85	92	40	100	100	0	0.023	0.020	0.020	0.020	1.276	0.019	0.889	120	409	4257	5005	-5.469	94	4163	98	4907	0
3	10	2	"eutN"	"STM2464"	12360	14740	120	132	133	22	60	62	15	100	97	0	3032	3483	1096	86	88	19	100	100	0	0.024	0.021	0.022	0.022	1.369	0.019	0.779	120	382	3018	3470	-5.355	72	2946	73	3397	0
3	11	2	"prpB"	"STM0368"	12540	14740	130	140	173	74	60	62	16	100	94	0	2197	3936	2906	85	91	55	100	100	0	0.038	0.029	0.031	0.031	1.304	0.026	0.907	120	383	2192	3964	-4.722	80	2112	113	3851	0
3	12	2	"tus"	"STM1470"	12720	14740	130	1930	1909	450	62	64	16	100	100	0	7261	7121	1898	84	95	76	100	100	0	0.260	0.262	0.274	0.264	1.178	0.258	0.966	120	367	9045	8884	-1.942	1868	7177	1847	7037	0
3	13	2	"ogt"	"STM1659"	12890	14740	140	948	938	153	63	75	82	100	100	0	4678	4809	959	86	93	53	100	100	0	0.193	0.185	0.193	0.186	1.222	0.178	0.933	156	364	5477	5598	-2.375	885	4592	875	4723	0
3	14	2	"rpmF"	"STM1191"	13050	14740	140	6209	5937	1443	66	107	219	100	100	0	1213	1204	277	86	163	498	100	75	0	5.451	5.251	5.566	5.222	1.245	5.443	0.905	156	400	7270	6989	2.446	6143	1127	5871	1118	0
3	15	2	"fabG"	"STM1195"	13230	14740	140	11063	11000	3198	65	92	183	99	99	0	2970	3034	910	86	146	437	98	97	0	3.813	3.709	3.933	3.770	1.254	3.801	0.931	156	484	13882	13883	1.931	10998	2884	10935	2948	0
3	16	2	"phsA"	"STM2065"	13390	14740	90	4142	4095	681	66	112	302	100	100	0	5964	5908	1059	87	156	522	100	100	0	0.694	0.692	0.699	0.694	1.078	0.667	0.971	52	303	9953	9850	-0.528	4076	5877	4029	5821	0
3	17	2	"dacD"	"STM2062"	13580	14740	130	840	864	202	67	110	276	100	94	0	7465	8054	1953	87	182	555	100	100	0	0.105	0.100	0.102	0.099	1.170	0.099	0.772	120	555	8151	8764	-3.255	773	7378	797	7967	0
3	18	2	"pefD"	"PSLT016"	13760	14740	90	478	490	250	66	69	23	100	100	0	8914	8701	5294	85	113	197	100	100	0	0.047	0.049	0.049	0.050	1.184	0.048	0.979	52	329	9241	9040	-4.422	412	8829	424	8616	0
3	19	2	"ybjG"	"STM0865"	13930	14750	100	1143	1136	692	64	74	117	100	90	0	5052	5703	4096	83	87	25	100	100	0	0.217	0.191	0.198	0.204	1.321	0.177	0.943	80	388	6048	6692	-2.203	1079	4969	1072	5620	0
3	20	2	"thiM"	"STM2147"	14110	14750	140	170	206	115	64	92	214	17	5	0	1465	1938	1398	86	89	22	100	99	0	0.077	0.077	0.075	0.074	1.360	0.078	0.962	156	500	1485	1994	-3.701	106	1379	142	1852	0
3	21	2	"thiI"	"STM0425"	14280	14760	160	1659	1680	588	64	68	54	100	100	0	4832	5438	2709	86	100	87	100	100	0	0.336	0.302	0.329	0.318	1.182	0.273	0.958	208	612	6341	6968	-1.573	1595	4746	1616	5352	0
3	22	2	"hilD"	"STM2875"	14450	14750	140	9154	8806	1711	65	69	60	100	100	0	2983	3140	1058	85	94	65	100	100	0	3.136	2.861	3.166	3.006	1.296	2.802	0.911	156	488	11987	11796	1.649	9089	2898	8741	3055	0
3	23	2	"prgK"	"STM2871"	14620	14750	120	7251	8190	2492	65	69	40	100	100	0	3000	3715	1621	85	89	26	100	100	0	2.465	2.238	2.416	2.329	1.163	2.130	0.961	120	439	10101	11755	1.302	7186	2915	8125	3630	0
3	24	2	"nhoA"	"STM1582"	14790	14740	90	103	159	130	65	70	44	46	30	0	317	745	894	85	87	15	100	100	0	0.164	0.142	0.140	0.135	1.768	0.090	0.551	52	358	270	754	-2.610	38	232	94	660	0
3	1	3	"hsdS"	"STM4524"	10790	14900	90	1206	1574	1104	58	61	21	100	100	0	3861	5266	4170	85	91	45	100	100	0	0.304	0.293	0.304	0.309	1.171	0.279	0.982	52	372	4924	6697	-1.718	1148	3776	1516	5181	0
3	2	3	"hisF"	"STM2077"	10950	14900	90	2397	2195	739	59	72	61	100	100	0	4507	4227	1970	85	110	122	100	100	0	0.529	0.516	0.541	0.566	1.383	0.489	0.952	52	354	6760	6278	-0.919	2338	4422	2136	4142	0
3	3	3	"trmD"	"STM2674"	11130	14910	100	7611	8283	3596	59	77	115	100	100	0	1831	2221	1540	84	104	126	97	97	0	4.323	3.848	4.154	4.518	1.580	3.449	0.900	80	421	9299	10361	2.112	7552	1747	8224	2137	0
3	4	3	"fruF"	"STM2206"	11320	14910	100	3862	4068	2961	57	67	100	100	98	0	2299	2545	1926	84	89	71	100	100	0	1.718	1.630	1.562	1.685	1.544	1.611	0.936	80	440	6020	6472	0.781	3805	2215	4011	2461	0
3	5	3	"asrB"	"STM2549"	11480	14900	90	330	405	228	57	59	18	100	100	0	2156	2638	1475	85	99	121	100	100	0	0.132	0.136	0.129	0.134	1.271	0.131	0.876	52	340	2344	2901	-2.923	273	2071	348	2553	0
3	6	3	"sifA"	"STM1224"	11650	14910	90	263	273	116	58	61	18	100	100	0	4652	5253	3300	86	113	140	100	100	0	0.045	0.042	0.042	0.044	1.285	0.039	0.956	52	373	4771	5382	-4.477	205	4566	215	5167	0
3	7	3	"cbiM"	"STM2023"	11840	14910	100	1093	1037	610	57	59	15	100	100	0	3071	3219	2222	83	104	130	100	92	0	0.347	0.313	0.328	0.330	1.276	0.292	0.962	80	386	4024	4116	-1.528	1036	2988	980	3136	0
3	8	3	"cbiP"	"STM2019"	12010	14910	120	1214	1213	475	58	59	10	100	100	0	4677	4754	2301	83	90	96	99	99	0	0.252	0.247	0.254	0.257	1.233	0.232	0.963	120	410	5750	5826	-1.991	1156	4594	1155	4671	0
3	9	3	"samB"	"PSLT054"	12190	14910	90	291	402	262	58	59	9	100	100	0	1865	2742	2031	83	91	110	100	100	0	0.131	0.129	0.126	0.130	1.244	0.126	0.953	52	303	2015	3003	-2.935	233	1782	344	2659	0
3	10	3	"uhpT"	"STM3787"	12350	14910	90	179	214	111	59	59	10	96	94	0	2838	3624	2715	84	90	34	100	100	0	0.044	0.044	0.042	0.043	1.470	0.041	0.911	52	343	2874	3695	-4.520	120	2754	155	3540	0
3	11	3	"trpA"	"STM1727"	12530	14900	90	243	369	283	60	60	11	100	96	0	1315	2224	1980	84	89	30	100	100	0	0.149	0.144	0.140	0.137	1.370	0.141	0.957	52	308	1414	2449	-2.750	183	1231	309	2140	0
3	12	3	"rhaT"	"STM4050"	12690	14910	90	161	160	33	62	62	10	100	100	0	3557	3493	1083	84	93	63	100	100	0	0.029	0.029	0.029	0.029	1.289	0.026	0.873	52	332	3572	3507	-5.133	99	3473	98	3409	0
3	13	3	"glnQ"	"STM0828"	12880	14910	90	4531	4549	1044	62	78	94	100	100	0	4150	4359	1987	84	100	82	100	100	0	1.099	1.050	1.106	1.125	1.299	0.978	0.899	52	310	8535	8762	0.136	4469	4066	4487	4275	0
3	14	3	""	"STM4158"	13050	14910	90	190	219	82	62	75	89	90	25	0	2542	3385	2264	84	100	77	100	100	0	0.052	0.048	0.050	0.050	1.340	0.042	0.884	52	316	2586	3458	-4.263	128	2458	157	3301	0
3	15	3	""	"STM1260"	13230	14910	90	530	530	155	62	63	12	100	100	0	8976	8768	3082	84	105	100	100	100	0	0.053	0.054	0.054	0.055	1.184	0.052	0.957	52	324	9360	9152	-4.248	468	8892	468	8684	0
3	16	3	""	"PSLT026"	13410	14910	90	553	582	188	64	66	21	100	100	0	7095	8002	3915	86	109	113	100	100	0	0.070	0.065	0.068	0.067	1.176	0.061	0.946	52	344	7498	8434	-3.841	489	7009	518	7916	0
3	17	3	""	"STM4457"	13570	14910	90	2044	2281	900	65	77	68	100	100	0	7805	8980	4379	86	145	302	100	100	0	0.256	0.249	0.254	0.259	1.184	0.237	0.977	52	323	9698	11110	-1.964	1979	7719	2216	8894	0
3	18	3	"metJ"	"STM4099"	13750	14910	90	2792	2696	677	67	95	141	100	100	0	4109	4276	2068	85	148	311	100	100	0	0.677	0.627	0.675	0.676	1.399	0.569	0.876	52	353	6749	6820	-0.562	2725	4024	2629	4191	0
3	19	3	""	"Not LT2a84"	13930	14920	100	157	166	52	64	82	117	18	5	0	6394	6512	2207	84	105	137	100	100	0	0.015	0.016	0.016	0.015	1.251	0.016	0.907	80	418	6403	6530	-6.084	93	6310	102	6428	0
3	20	3	"traW"	"PSLT091"	14110	14920	100	492	519	278	63	63	10	100	100	0	7746	8120	4279	85	87	12	100	100	0	0.056	0.057	0.056	0.056	1.275	0.057	0.947	80	350	8090	8491	-4.158	429	7661	456	8035	0
3	21	3	"traN"	"PSLT095"	14270	14910	90	297	317	136	63	67	50	100	98	0	7223	8153	3869	87	112	122	100	100	0	0.033	0.031	0.031	0.031	1.192	0.030	0.949	52	275	7370	8320	-4.931	234	7136	254	8066	0
3	22	3	"trbB"	"PSLT099"	14450	14920	80	545	668	338	64	71	79	100	100	0	7891	9753	4675	87	106	92	100	100	0	0.062	0.062	0.060	0.061	1.234	0.063	0.953	52	277	8285	10270	-4.020	481	7804	604	9666	0
3	23	3	"traD"	"PSLT104"	14620	14910	110	735	986	655	64	65	13	100	100	0	8296	9329	4582	86	97	53	100	100	0	0.082	0.100	0.079	0.090	1.509	0.102	0.844	80	429	8881	10165	-3.613	671	8210	922	9243	0
3	24	3	""	"PSLT109"	14790	14920	100	409	612	483	64	65	12	100	100	0	3846	5120	3723	86	95	50	100	100	0	0.092	0.109	0.095	0.105	1.507	0.112	0.893	80	450	4105	5582	-3.446	345	3760	548	5034	0
3	1	4	""	"STM2732"	10780	15070	90	70	68	10	58	59	10	51	15	0	2460	2905	1504	86	101	86	100	100	0	0.005	0.004	0.011	0.010	1.043	0.004	0.262	52	385	2386	2829	-7.628	12	2374	10	2819	0
3	2	4	""	"STM2710"	10970	15080	100	78	80	20	56	59	42	15	0	0	4450	4500	3176	85	101	108	100	100	0	0.005	0.005	0.022	0.023	1.693	0.005	0.622	80	418	4387	4439	-7.632	22	4365	24	4415	0
3	3	4	""	"STM1614"	11140	15080	130	264	267	36	57	63	40	100	100	0	9952	10871	2069	84	95	81	100	100	0	0.021	0.019	0.020	0.019	1.227	0.019	0.934	120	540	10075	10997	-5.575	207	9868	210	10787	0
3	4	4	"tehB"	"STM1608"	11310	15080	80	1589	1474	637	57	58	12	100	100	0	2352	2477	1618	84	91	76	100	100	0	0.675	0.592	0.684	0.659	1.285	0.517	0.899	52	283	3800	3810	-0.566	1532	2268	1417	2393	0
3	5	4	"tpx"	"STM1682"	11490	15080	100	11465	11518	3537	58	59	12	100	100	0	1979	2033	720	84	86	17	100	100	0	6.020	5.880	6.062	6.037	1.192	5.800	0.974	80	428	13302	13409	2.590	11407	1895	11460	1949	0
3	6	4	""	"STM1677"	11660	15080	100	423	411	82	57	58	11	100	100	0	7217	7058	1719	83	87	52	100	100	0	0.051	0.051	0.051	0.051	1.176	0.049	0.971	80	408	7500	7329	-4.285	366	7134	354	6975	0
3	7	4	"uppS"	"STM0221"	11820	15080	90	3158	3109	567	57	81	118	100	100	0	2822	3094	1000	84	101	89	100	100	0	1.133	1.014	1.049	1.048	1.254	0.994	0.933	52	331	5839	6062	0.180	3101	2738	3052	3010	0
3	8	4	"yaeD"	"STM0248"	12020	15080	150	2886	2991	526	60	105	221	100	100	0	5274	5808	1343	85	118	159	100	100	0	0.545	0.512	0.537	0.517	1.157	0.501	0.963	156	554	8015	8654	-0.877	2826	5189	2931	5723	0
3	9	4	"rof"	"STM0237"	12180	15080	120	64	68	22	59	60	10	30	18	0	94	108	48	82	89	93	7	1	0	0.417	0.346	0.500	0.516	3.258	0.042	0.077	120	433	17	35	-1.263	5	12	9	26	-50
3	10	4	"yeeX"	"STM2059"	12350	15080	90	3570	3733	848	60	100	221	100	100	0	2231	2439	860	84	102	104	100	100	0	1.635	1.560	1.632	1.606	1.163	1.533	0.955	52	320	5657	6028	0.709	3510	2147	3673	2355	0
3	11	4	"sbcB"	"STM2067"	12530	15080	140	2235	2189	515	61	82	159	98	98	0	5779	6115	2104	85	119	172	98	98	0	0.382	0.353	0.381	0.363	1.213	0.330	0.929	156	629	7868	8158	-1.389	2174	5694	2128	6030	0
3	12	4	"fixC"	"STM0077"	12720	15080	130	213	213	37	62	63	11	100	100	0	10896	10817	2061	85	110	170	100	100	0	0.014	0.014	0.015	0.015	1.221	0.014	0.896	120	472	10962	10883	-6.162	151	10811	151	10732	0
3	13	4	"yjbC"	"STM4193"	12880	15080	140	3079	3193	621	63	76	82	100	100	0	6047	6448	1607	85	97	57	100	100	0	0.506	0.492	0.500	0.497	1.092	0.480	0.983	156	521	8978	9493	-0.983	3016	5962	3130	6363	0
3	14	4	"dinF"	"STM4238"	13050	15080	130	683	778	255	62	70	63	100	100	0	4058	4559	1771	86	99	88	100	100	0	0.156	0.160	0.161	0.161	1.093	0.149	0.960	120	472	4593	5189	-2.677	621	3972	716	4473	0
3	15	4	""	"STM4267"	13230	15090	140	409	429	107	63	249	1223	0	0	0	4883	5233	1778	85	104	102	100	99	0	0.072	0.071	0.073	0.072	1.270	0.066	0.569	156	526	5144	5514	-3.794	346	4798	366	5148	0
3	16	4	"malE"	"STM4229"	13410	15100	160	19103	19753	4650	65	208	1023	100	100	0	2433	2426	477	84	101	90	100	100	0	8.105	8.406	8.892	8.413	1.271	8.830	0.924	208	606	21387	22030	3.019	19038	2349	19688	2342	0
3	17	4	"yfdZ"	"STM2402"	13590	15090	140	5311	5269	992	67	76	61	100	100	0	7455	7266	1458	84	126	256	100	99	0	0.711	0.724	0.756	0.728	1.181	0.718	0.969	156	448	12615	12384	-0.491	5244	7371	5202	7182	0
3	18	4	"yfcA"	"STM2382"	13760	15090	140	973	989	253	65	84	116	98	98	0	5121	5544	2122	84	118	215	98	98	0	0.180	0.169	0.176	0.178	1.327	0.158	0.952	156	507	5945	6384	-2.472	908	5037	924	5460	0
3	19	4	"ybdB"	"STM0599"	13930	15090	100	392	409	133	62	63	9	100	100	0	3358	3747	1892	83	84	9	100	100	0	0.101	0.095	0.101	0.097	1.233	0.086	0.946	80	348	3605	4011	-3.311	330	3275	347	3664	0
3	20	4	"fsr"	"STM0493"	14100	15090	100	403	439	316	62	63	9	98	98	0	1752	1903	1575	83	84	11	100	100	0	0.204	0.207	0.202	0.212	1.361	0.200	0.961	80	396	2010	2197	-2.291	341	1669	377	1820	0
3	21	4	"ybbB"	"STM0513"	14270	15080	90	892	1104	672	62	65	19	100	100	0	2434	3238	2233	84	90	32	100	100	0	0.353	0.330	0.337	0.334	1.148	0.321	0.970	52	365	3180	4196	-1.501	830	2350	1042	3154	0
3	22	4	"lpxH"	"STM0535"	14450	15090	100	1848	1905	714	63	65	17	100	100	0	5417	5786	2484	84	87	26	100	100	0	0.335	0.323	0.333	0.322	1.175	0.313	0.981	80	442	7118	7544	-1.579	1785	5333	1842	5702	0
3	23	4	""	"STM0563"	14620	15100	80	141	151	59	62	64	10	100	98	0	272	335	198	83	84	11	100	100	0	0.418	0.353	0.359	0.372	1.526	0.314	0.881	52	308	268	341	-1.258	79	189	89	252	0
3	24	4	"fepD"	"STM0592"	14800	15090	100	298	296	201	63	64	10	90	83	0	2780	3059	2477	83	85	12	100	100	0	0.087	0.078	0.076	0.075	1.268	0.079	0.978	80	462	2932	3209	-3.521	235	2697	233	2976	0
3	1	5	"yeaZ"	"STM1820"	10790	15250	100	2208	2093	623	57	60	34	100	100	0	4560	4521	1347	83	84	20	100	100	0	0.480	0.459	0.468	0.451	1.321	0.450	0.944	80	422	6628	6474	-1.058	2151	4477	2036	4438	0
3	2	5	"ymgE"	"STM1797"	10960	15240	90	527	549	259	56	57	10	100	100	0	2799	2879	1822	82	86	26	100	100	0	0.173	0.176	0.181	0.180	1.394	0.158	0.897	52	352	3188	3290	-2.528	471	2717	493	2797	0
3	3	5	"narJ"	"STM1762"	11130	15240	90	1426	1423	169	59	65	37	100	100	0	5200	5491	1580	84	103	91	100	100	0	0.267	0.252	0.262	0.262	1.300	0.238	0.896	52	331	6483	6771	-1.904	1367	5116	1364	5407	0
3	4	5	"manY"	"STM1831"	11310	15250	100	9684	9134	2328	59	65	35	100	100	0	2320	2241	590	84	95	77	100	98	0	4.305	4.207	4.347	4.183	1.287	4.284	0.944	80	438	11861	11232	2.106	9625	2236	9075	2157	0
3	5	5	"minD"	"STM1815"	11490	15250	100	16545	16207	4136	57	60	20	100	100	0	3686	3887	1103	84	84	10	100	100	0	4.577	4.247	4.411	4.243	1.191	4.274	0.962	80	418	20090	19953	2.195	16488	3602	16150	3803	0
3	6	5	"ycgB"	"STM1804"	11650	15250	90	4032	4339	1101	59	88	157	100	100	0	10518	11189	2671	84	132	273	100	100	0	0.381	0.385	0.383	0.385	1.238	0.366	0.926	52	328	14407	15385	-1.393	3973	10434	4280	11105	0
3	7	5	"glnA"	"STM4007"	11830	15250	100	8111	7919	1929	59	88	149	100	100	0	7807	7986	2304	83	125	243	100	100	0	1.042	0.995	1.046	0.994	1.277	0.975	0.953	80	438	15776	15763	0.060	8052	7724	7860	7903	0
3	8	5	"yijC"	"STM4127"	12000	15250	90	10333	11411	3389	61	121	274	100	100	0	8670	9868	3886	84	121	163	100	100	0	1.196	1.160	1.183	1.207	1.287	1.124	0.945	52	305	18858	21134	0.259	10272	8586	11350	9784	0
3	9	5	""	"STM4080"	12170	15250	100	3492	3780	1917	60	105	242	97	97	0	5564	5707	3021	84	111	144	97	97	0	0.626	0.662	0.649	0.688	1.433	0.644	0.948	80	387	8912	9343	-0.675	3432	5480	3720	5623	0
3	10	5	"sbp"	"STM4063"	12350	15250	90	821	827	358	60	62	16	100	100	0	6918	6761	3257	84	89	32	100	100	0	0.111	0.115	0.110	0.116	1.241	0.111	0.955	52	364	7595	7444	-3.167	761	6834	767	6677	0
3	11	5	""	"STM4051"	12520	15250	90	196	266	177	61	61	10	100	100	0	6976	9442	6332	83	107	103	100	100	0	0.020	0.022	0.019	0.020	1.431	0.023	0.897	52	330	7028	9564	-5.674	135	6893	205	9359	0
3	12	5	"fdhD"	"STM4038"	12690	15250	90	820	804	181	61	63	12	100	100	0	3471	3342	1175	85	111	103	100	100	0	0.224	0.228	0.234	0.239	1.393	0.205	0.918	52	336	4145	4000	-2.157	759	3386	743	3257	0
3	13	5	"rplQ"	"STM3414"	12870	15260	100	14915	14535	4537	62	68	45	100	100	0	1281	1316	534	83	89	35	97	96	0	12.398	11.738	12.339	12.744	1.350	11.530	0.929	80	410	16051	15706	3.632	14853	1198	14473	1233	0
3	14	5	"rpmD"	"STM3422"	13050	15260	100	10006	10545	3319	61	68	44	100	100	0	504	606	407	83	85	13	100	98	0	23.622	20.046	24.127	23.306	1.523	18.965	0.697	80	402	10366	11007	4.562	9945	421	10484	523	0
3	15	5	"rplX"	"STM3429"	13210	15260	90	20378	20274	5347	63	394	1574	100	100	0	501	554	279	83	88	27	100	96	0	48.600	42.911	47.742	45.461	1.329	40.615	0.822	52	322	20733	20682	5.603	20315	418	20211	471	0
3	16	5	"rplP"	"STM3433"	13400	15260	100	15644	15616	3340	63	340	1459	100	100	0	607	626	222	81	86	26	100	97	0	29.622	28.538	29.189	30.400	1.339	27.664	0.901	80	369	16107	16098	4.889	15581	526	15553	545	0
3	17	5	"rplB"	"STM3437"	13580	15260	100	19698	20155	8678	64	67	25	100	100	0	630	697	344	81	82	10	100	100	0	35.763	32.615	33.879	34.482	1.332	31.913	0.919	80	363	20183	20707	5.160	19634	549	20091	616	0
3	18	5	"yheN"	"STM3451"	13750	15260	100	2454	2773	1353	63	64	11	100	100	0	2636	2689	849	82	83	10	100	100	0	0.936	1.040	0.976	0.984	1.387	1.135	0.864	80	378	4945	5317	-0.095	2391	2554	2710	2607	0
3	19	5	""	"STM4465"	13930	15260	100	2270	2449	1721	62	63	10	100	100	0	3982	4379	3220	83	83	9	100	100	0	0.566	0.556	0.599	0.653	1.809	0.528	0.894	80	391	6107	6683	-0.820	2208	3899	2387	4296	0
3	20	5	"idnR"	"STM4481"	14100	15260	100	1176	1492	1001	62	63	9	100	100	0	7903	7585	4197	83	83	10	100	100	0	0.142	0.191	0.200	0.183	1.624	0.189	0.838	80	408	8934	8932	-2.811	1114	7820	1430	7502	0
3	21	5	"yjiG"	"STM4513"	14270	15260	90	1165	1375	822	63	64	14	100	100	0	3835	4675	1866	83	89	38	100	100	0	0.294	0.286	0.266	0.261	1.387	0.302	0.886	52	364	4854	5904	-1.768	1102	3752	1312	4592	0
3	22	5	"yjjI"	"STM4566"	14440	15260	90	1042	1333	887	63	65	16	100	100	0	2253	2760	1435	83	90	37	100	100	0	0.451	0.474	0.439	0.454	1.375	0.462	0.807	52	364	3149	3947	-1.148	979	2170	1270	2677	0
3	23	5	"sthA"	"STM4594"	14610	15260	90	485	944	1092	62	66	17	100	100	0	6460	7312	3801	83	101	91	100	100	0	0.066	0.122	0.074	0.079	1.984	0.149	0.708	52	346	6800	8111	-3.914	423	6377	882	7229	0
3	24	5	""	"STM3736"	14780	15260	90	545	556	243	64	66	15	100	100	0	6424	6362	3636	84	105	93	100	100	0	0.076	0.078	0.078	0.084	1.399	0.071	0.866	52	371	6821	6770	-3.720	481	6340	492	6278	0
3	1	6	"gntT"	"STM3512"	10790	15430	160	511	473	143	57	60	27	100	100	0	7309	6303	2383	83	85	12	100	100	0	0.063	0.067	0.067	0.069	1.297	0.063	0.920	208	839	7680	6636	-3.992	454	7226	416	6220	0
3	2	6	"sspB"	"STM3341"	10970	15450	130	3377	3437	753	58	69	76	100	100	0	2314	2706	1013	83	87	28	100	100	0	1.488	1.288	1.323	1.334	1.304	1.266	0.864	120	446	5550	6002	0.573	3319	2231	3379	2623	0
3	3	6	"yhcH"	"STM3335"	11140	15430	130	3475	3609	867	58	66	59	100	100	0	1873	1966	367	83	90	49	100	100	0	1.909	1.886	1.939	1.862	1.290	2.177	0.857	120	482	5207	5434	0.933	3417	1790	3551	1883	0
3	4	6	"yrbB"	"STM3309"	11310	15440	130	1358	1340	254	57	65	60	100	100	0	1365	1514	539	83	86	25	100	100	0	1.015	0.897	1.053	0.923	1.479	0.853	0.746	120	472	2583	2714	0.021	1301	1282	1283	1431	0
3	5	6	"folP"	"STM3295"	11480	15430	90	2184	2116	533	57	68	59	100	100	0	5376	5479	2506	84	104	136	100	100	0	0.402	0.382	0.399	0.405	1.302	0.346	0.888	52	335	7419	7454	-1.315	2127	5292	2059	5395	0
3	6	6	"mtr"	"STM3279"	11660	15430	130	317	315	63	58	81	127	99	53	0	9061	9145	743	85	126	206	100	100	0	0.029	0.028	0.029	0.028	1.265	0.027	0.800	120	474	9235	9317	-5.115	259	8976	257	9060	0
3	7	6	"yghA"	"STM3157"	11840	15440	130	1378	1353	196	58	63	37	100	100	0	5504	6115	1651	82	94	75	100	100	0	0.243	0.215	0.233	0.219	1.338	0.201	0.831	120	425	6742	7328	-2.038	1320	5422	1295	6033	0
3	8	6	""	"STM3129"	12010	15430	130	311	322	63	59	89	204	86	2	0	7545	8391	3145	83	101	108	100	100	0	0.034	0.032	0.033	0.033	1.213	0.029	0.889	120	472	7714	8571	-4.888	252	7462	263	8308	0
3	9	6	"yqgF"	"STM3097"	12180	15440	150	769	777	137	60	95	200	100	100	0	2467	2874	1169	84	108	116	100	100	0	0.298	0.257	0.296	0.270	1.353	0.223	0.815	156	546	3092	3507	-1.749	709	2383	717	2790	0
3	10	6	"galP"	"STM3091"	12350	15440	120	2287	2752	2690	59	60	10	100	100	0	1443	1911	1995	82	83	20	100	100	0	1.637	1.472	1.546	1.589	1.270	1.401	0.966	120	385	3589	4522	0.711	2228	1361	2693	1829	0
3	11	6	""	"STM3071"	12520	15440	120	384	521	536	59	62	24	100	100	0	1455	2012	1943	82	99	108	99	98	0	0.237	0.239	0.232	0.243	1.405	0.256	0.947	120	451	1698	2392	-2.079	325	1373	462	1930	0
3	12	6	"bglA"	"STM3051"	12700	15430	130	1444	1448	202	58	59	11	100	100	0	7962	8398	1389	83	92	46	100	100	0	0.176	0.167	0.180	0.168	1.263	0.165	0.892	120	566	9265	9705	-2.507	1386	7879	1390	8315	0
3	13	6	""	"STM1301"	12860	15430	90	2160	2600	1306	59	69	48	100	100	0	4005	4548	2298	83	97	64	100	100	0	0.536	0.569	0.579	0.567	1.222	0.567	0.963	52	331	6023	7006	-0.901	2101	3922	2541	4465	0
3	14	6	""	"STM1328"	13040	15430	90	2526	2326	1034	60	75	62	100	100	0	4319	4194	2063	83	103	81	100	100	0	0.582	0.551	0.572	0.561	1.298	0.541	0.949	52	365	6702	6377	-0.781	2466	4236	2266	4111	0
3	15	6	""	"STM1368"	13220	15440	100	2046	1876	966	59	85	247	98	85	0	5299	5109	2938	81	90	55	100	100	0	0.381	0.361	0.359	0.383	1.355	0.347	0.972	80	440	7205	6845	-1.393	1987	5218	1817	5028	0
3	16	6	"ydhC"	"STM1428"	13400	15440	100	531	552	276	58	59	12	100	98	0	4365	4619	2991	80	81	10	100	100	0	0.110	0.109	0.114	0.111	1.344	0.100	0.948	80	420	4758	5033	-3.179	473	4285	494	4539	0
3	17	6	"slyB"	"STM1445"	13570	15440	100	7507	6883	3142	60	62	18	100	100	0	655	588	276	81	82	11	98	98	0	12.974	13.458	13.222	14.384	1.514	13.269	0.948	80	404	8021	7330	3.698	7447	574	6823	507	0
3	18	6	"ydgQ"	"STM1454"	13750	15460	130	772	808	172	62	66	26	100	100	0	5141	5288	1582	82	89	55	100	100	0	0.140	0.143	0.140	0.148	1.266	0.136	0.945	120	525	5769	5952	-2.833	710	5059	746	5206	0
3	19	6	""	"STM3558"	13920	15440	130	379	385	66	62	64	20	100	100	0	2895	3453	1162	83	90	73	100	100	0	0.113	0.096	0.104	0.098	1.336	0.087	0.854	120	526	3129	3693	-3.149	317	2812	323	3370	0
3	20	6	"yhhF"	"STM3572"	14090	15440	100	1209	1197	209	61	64	20	100	100	0	4786	5309	1863	83	89	47	100	100	0	0.244	0.217	0.235	0.226	1.296	0.198	0.912	80	388	5851	6362	-2.034	1148	4703	1136	5226	0
3	21	6	"yhhP"	"STM3578"	14270	15440	100	594	584	224	62	65	20	98	98	0	2381	2528	1542	82	88	47	100	100	0	0.231	0.213	0.227	0.226	1.313	0.184	0.913	80	430	2831	2968	-2.112	532	2299	522	2446	0
3	22	6	"acpT"	"STM3583"	14430	15440	90	751	730	360	62	64	15	100	100	0	2654	2552	1494	84	87	26	100	100	0	0.268	0.271	0.271	0.284	1.302	0.258	0.951	52	323	3259	3136	-1.899	689	2570	668	2468	0
3	23	6	"uspB"	"STM3590"	14610	15440	130	477	520	301	63	66	18	99	99	0	1765	2112	1633	84	96	71	99	99	0	0.246	0.225	0.239	0.232	1.249	0.199	0.911	120	539	2095	2485	-2.022	414	1681	457	2028	0
3	24	6	""	"STM3599"	14780	15440	110	366	377	103	63	64	11	100	100	0	9759	10378	4457	85	96	82	100	100	0	0.031	0.031	0.031	0.031	1.219	0.029	0.942	80	502	9977	10607	-4.997	303	9674	314	10293	0
3	1	7	"dsdA"	"STM3802"	10780	15610	140	24964	24236	4427	57	62	34	100	100	0	2343	2067	601	85	93	130	99	98	0	11.031	12.199	11.956	12.863	1.284	12.023	0.951	156	626	27165	26161	3.463	24907	2258	24179	1982	0
3	2	7	"ibpB"	"STM3808"	10950	15590	90	4836	4860	1392	58	76	97	100	100	0	1349	1438	517	82	86	28	100	100	0	3.771	3.541	3.708	3.608	1.276	3.694	0.893	52	277	6045	6158	1.915	4778	1267	4802	1356	0
3	3	7	"ccmE"	"STM2250"	11130	15600	100	1012	920	394	57	68	83	100	98	0	1477	1338	658	81	84	25	100	100	0	0.684	0.687	0.713	0.715	1.339	0.653	0.921	80	358	2351	2120	-0.548	955	1396	863	1257	0
3	4	7	"torA"	"STM3822"	11300	15610	140	392	394	98	57	65	60	98	96	0	11275	11509	3782	82	85	25	100	100	0	0.030	0.029	0.030	0.030	1.210	0.029	0.972	156	464	11528	11764	-5.062	335	11193	337	11427	0
3	5	7	"dgoA"	"STM3828"	11470	15610	100	459	451	110	57	58	16	98	98	0	12521	12960	4714	82	90	58	100	100	0	0.032	0.031	0.031	0.033	1.438	0.029	0.920	80	317	12841	13272	-4.952	402	12439	394	12878	0
3	6	7	""	"STM3832"	11650	15600	160	291	281	58	58	83	134	93	14	0	7026	7081	2144	85	116	144	99	99	0	0.034	0.032	0.033	0.033	1.325	0.030	0.924	208	484	7174	7219	-4.897	233	6941	223	6996	0
3	7	7	"rluA"	"STM0095"	11830	15610	140	1041	1044	142	58	61	24	100	100	0	3660	3880	842	83	96	77	100	100	0	0.275	0.260	0.274	0.262	1.188	0.247	0.939	156	349	4560	4783	-1.863	983	3577	986	3797	0
3	8	7	"yabK"	"STM0107"	12000	15610	90	89	141	148	56	57	9	98	84	0	507	1329	2845	82	82	11	100	100	0	0.078	0.068	0.077	0.073	1.958	0.036	0.424	52	278	458	1332	-3.687	33	425	85	1247	0
3	9	7	"ftsL"	"STM0121"	12160	15600	90	2399	2435	437	58	78	99	100	100	0	2233	2491	784	83	102	91	100	100	0	1.089	0.987	1.061	1.012	1.230	0.980	0.906	52	289	4491	4785	0.123	2341	2150	2377	2408	0
3	10	7	"murG"	"STM0128"	12350	15610	140	1492	1687	745	59	76	86	100	99	0	2865	3619	2291	82	109	138	99	98	0	0.515	0.460	0.500	0.504	1.331	0.399	0.915	156	408	4216	5165	-0.958	1433	2783	1628	3537	0
3	11	7	"mutT"	"STM0137"	12510	15600	90	772	783	173	59	67	44	100	100	0	2827	3226	1456	82	112	153	100	100	0	0.260	0.230	0.238	0.247	1.378	0.207	0.877	52	261	3458	3868	-1.945	713	2745	724	3144	0
3	12	7	""	"STM0149"	12680	15600	90	166	156	59	59	65	38	73	63	0	5249	4300	2697	84	117	143	100	100	0	0.021	0.023	0.024	0.023	1.433	0.022	0.890	52	331	5272	4313	-5.593	107	5165	97	4216	0
3	13	7	""	"STM1548"	12870	15610	100	330	338	43	58	60	17	100	100	0	10129	10256	2464	84	94	53	100	100	0	0.027	0.028	0.027	0.028	1.294	0.026	0.885	80	429	10317	10452	-5.207	272	10045	280	10172	0
3	14	7	""	"STM1552"	13040	15600	90	475	480	71	59	60	11	100	100	0	9992	10765	2732	82	96	97	100	100	0	0.042	0.039	0.040	0.040	1.183	0.038	0.933	52	349	10326	11104	-4.574	416	9910	421	10683	0
3	15	7	""	"STM1557"	13210	15610	100	362	338	104	57	59	10	100	100	0	7574	7296	3836	82	95	92	100	100	0	0.041	0.039	0.040	0.043	1.553	0.034	0.901	80	384	7797	7495	-4.618	305	7492	281	7214	0
3	16	7	"rpsV"	"STM1565"	13380	15610	90	996	1034	334	58	68	50	100	100	0	1013	1104	519	83	96	66	100	100	0	1.009	0.956	1.037	0.998	1.463	0.891	0.837	52	357	1868	1997	0.012	938	930	976	1021	0
3	17	7	"fdnH"	"STM1569"	13560	15610	90	2638	2482	673	60	84	102	100	100	0	4376	4340	1978	82	115	141	100	100	0	0.600	0.569	0.603	0.623	1.483	0.525	0.888	52	362	6872	6680	-0.736	2578	4294	2422	4258	0
3	18	7	""	"STM1573"	13740	15600	90	906	942	288	62	79	92	100	100	0	1800	1976	826	82	109	133	100	100	0	0.491	0.465	0.469	0.472	1.271	0.437	0.902	52	311	2562	2774	-1.025	844	1718	880	1894	0
3	19	7	"yciL"	"STM1719"	13910	15610	90	1264	1285	212	60	70	41	100	100	0	5591	5764	1980	84	114	128	100	100	0	0.219	0.216	0.218	0.225	1.369	0.196	0.885	52	331	6711	6905	-2.193	1204	5507	1225	5680	0
3	20	7	""	"STM1733"	14100	15610	100	756	767	535	61	66	31	100	98	0	1370	1415	1225	82	102	108	98	96	0	0.540	0.530	0.547	0.583	1.469	0.463	0.880	80	394	1983	2039	-0.890	695	1288	706	1333	0
3	21	7	""	"STM1741"	14260	15610	90	786	787	339	62	66	21	100	100	0	5784	5823	3440	83	96	82	100	100	0	0.127	0.126	0.131	0.137	1.352	0.113	0.894	52	306	6425	6465	-2.977	724	5701	725	5740	0
3	22	7	"purU"	"STM1756"	14440	15610	130	2559	2590	464	62	67	21	100	100	0	3876	4149	908	85	96	70	100	100	0	0.659	0.622	0.656	0.624	1.307	0.628	0.857	120	459	6288	6592	-0.602	2497	3791	2528	4064	0
3	23	7	"ychN"	"STM1769"	14610	15610	130	1032	1021	140	63	67	38	100	100	0	2617	2841	748	84	87	22	100	100	0	0.383	0.347	0.387	0.354	1.323	0.326	0.853	120	451	3502	3715	-1.386	969	2533	958	2757	0
3	24	7	"pth"	"STM1783"	14780	15620	100	1461	1528	497	62	64	16	100	100	0	3761	4133	1742	85	94	78	100	100	0	0.381	0.362	0.375	0.382	1.295	0.337	0.927	80	433	5075	5514	-1.394	1399	3676	1466	4048	0
3	1	8	"yfbK"	"STM2315"	10790	15780	100	795	760	440	56	61	36	100	95	0	8799	8016	5386	84	102	179	100	97	0	0.085	0.089	0.088	0.099	1.470	0.084	0.967	80	380	9454	8636	-3.560	739	8715	704	7932	0
3	2	8	"nuoI"	"STM2321"	10950	15780	110	5767	5637	897	57	65	64	100	100	0	2982	3476	2556	82	85	21	100	100	0	1.969	1.644	1.981	1.845	1.630	1.522	0.530	80	416	8610	8974	0.977	5710	2900	5580	3394	0
3	3	8	""	"STM2332"	11120	15780	100	998	964	217	56	57	10	100	100	0	4746	4757	1542	81	81	11	100	100	0	0.202	0.194	0.201	0.205	1.427	0.182	0.921	80	332	5607	5584	-2.308	942	4665	908	4676	0
3	4	8	""	"STM2336"	11300	15780	100	1185	1138	263	57	71	180	100	98	0	2664	2704	889	81	85	66	100	100	0	0.437	0.412	0.427	0.423	1.321	0.383	0.896	80	333	3711	3704	-1.195	1128	2583	1081	2623	0
3	5	8	""	"STM2342"	11470	15770	110	12446	12007	2183	57	97	226	100	100	0	2573	2508	691	82	93	64	100	100	0	4.974	4.926	5.030	5.060	1.197	5.062	0.941	80	381	14880	14376	2.314	12389	2491	11950	2426	0
3	6	8	"yfcF"	"STM2348"	11660	15780	130	1053	1051	153	57	92	220	100	100	0	4021	3996	781	82	94	64	100	100	0	0.253	0.254	0.251	0.256	1.323	0.238	0.807	120	400	4935	4908	-1.984	996	3939	994	3914	0
3	7	8	"sseB"	"STM2535"	11820	15780	110	1544	1561	340	55	60	28	100	100	0	4063	4553	1398	81	90	51	100	100	0	0.374	0.337	0.349	0.342	1.454	0.308	0.763	80	306	5471	5978	-1.419	1489	3982	1506	4472	0
3	8	8	""	"STM2552"	11990	15780	150	577	578	85	56	59	23	100	100	0	4117	4547	1137	83	90	44	100	100	0	0.129	0.117	0.121	0.119	1.265	0.111	0.883	156	537	4555	4986	-2.953	521	4034	522	4464	0
3	9	8	"yfhA"	"STM2562"	12160	15780	120	1538	1751	773	55	64	64	100	100	0	4748	6054	3915	82	91	55	100	100	0	0.318	0.284	0.314	0.308	1.258	0.247	0.943	120	449	6149	7668	-1.654	1483	4666	1696	5972	0
3	10	8	"yfhB"	"STM2569"	12340	15780	130	794	928	365	55	61	34	100	100	0	3283	4068	1767	82	98	118	100	100	0	0.231	0.219	0.222	0.221	1.163	0.214	0.958	120	445	3940	4859	-2.115	739	3201	873	3986	0
3	11	8	""	"STM2586"	12520	15780	140	315	318	118	57	66	44	97	94	0	7150	7455	2576	82	149	331	98	98	0	0.037	0.035	0.033	0.034	1.438	0.034	0.808	156	473	7326	7634	-4.776	258	7068	261	7373	0
3	12	8	""	"STM2592"	12690	15780	140	389	435	162	58	63	30	98	96	0	5069	5293	1660	84	139	254	98	98	0	0.066	0.072	0.064	0.069	1.350	0.071	0.861	156	514	5316	5586	-3.913	331	4985	377	5209	0
3	13	8	"yhbO"	"STM3269"	12870	15780	120	855	913	260	58	59	11	100	100	0	5746	6313	2692	83	84	14	100	100	0	0.141	0.137	0.148	0.143	1.235	0.126	0.919	120	391	6460	7085	-2.829	797	5663	855	6230	0
3	14	8	"yhbW"	"STM3276"	13030	15780	100	752	720	147	58	59	10	100	100	0	6197	6060	2062	82	87	45	100	100	0	0.113	0.111	0.113	0.114	1.364	0.101	0.912	80	346	6809	6640	-3.139	694	6115	662	5978	0
3	15	8	"nlpI"	"STM3281"	13210	15800	160	3761	3916	1644	58	60	22	100	100	0	2266	2286	404	83	106	201	100	100	0	1.696	1.751	1.816	1.626	1.581	2.135	0.762	208	785	5886	6061	0.762	3703	2183	3858	2203	0
3	16	8	""	"STM3291"	13380	15780	90	924	951	129	58	64	33	100	100	0	8206	8535	2476	83	124	304	100	100	0	0.107	0.106	0.109	0.109	1.251	0.096	0.908	52	305	8989	9345	-3.230	866	8123	893	8452	0
3	17	8	"yhbE"	"STM3302"	13560	15790	130	990	1081	276	60	72	74	100	100	0	2520	2789	930	82	118	243	100	100	0	0.381	0.377	0.394	0.385	1.183	0.359	0.932	120	557	3368	3728	-1.390	930	2438	1021	2707	0
3	18	8	"nlp"	"STM3306"	13740	15790	120	664	824	492	59	62	21	100	100	0	2237	2703	1376	82	87	37	100	100	0	0.281	0.292	0.269	0.278	1.412	0.276	0.737	120	446	2760	3386	-1.833	605	2155	765	2621	0
3	19	8	""	"STM0716"	13920	15790	140	477	477	95	60	66	33	99	98	0	4129	4338	1061	84	111	127	100	99	0	0.103	0.098	0.101	0.098	1.208	0.095	0.958	156	517	4462	4671	-3.278	417	4045	417	4254	0
3	20	8	""	"STM0722"	14090	15790	140	90	94	21	61	66	29	48	14	0	5483	5709	1909	83	102	102	99	99	0	0.005	0.006	0.011	0.011	1.144	0.006	0.657	156	433	5429	5659	-7.541	29	5400	33	5626	0
3	21	8	""	"STM0731"	14260	15790	140	23303	25833	9376	62	65	20	100	100	0	2500	2855	1253	83	94	73	99	99	0	9.616	9.297	9.574	9.660	1.237	9.059	0.958	156	391	25658	28543	3.265	23241	2417	25771	2772	0
3	22	8	"ybgE"	"STM0743"	14430	15790	140	950	1146	598	62	67	22	100	100	0	1110	1360	675	85	95	66	100	100	0	0.866	0.850	0.794	0.833	1.317	0.860	0.903	156	461	1913	2359	-0.207	888	1025	1084	1275	0
3	23	8	"pal"	"STM0749"	14600	15790	100	13948	13534	2886	62	70	53	100	100	0	1067	1066	249	84	88	25	100	100	0	14.126	13.719	13.796	13.581	1.213	14.019	0.933	80	355	14869	14454	3.820	13886	983	13472	982	0
3	24	8	"ybgS"	"STM0759"	14760	15790	90	874	1025	511	62	89	101	100	100	0	3386	4065	1912	89	141	328	100	100	0	0.246	0.242	0.243	0.234	1.291	0.240	0.896	52	333	4109	4939	-2.022	812	3297	963	3976	0
3	1	9	"mdfA"	"STM0866"	10770	15950	100	380	383	225	56	58	14	98	98	0	3465	3516	2618	84	95	67	100	100	0	0.096	0.095	0.098	0.099	1.427	0.089	0.945	80	415	3705	3759	-3.383	324	3381	327	3432	0
3	2	9	"ybjC"	"STM0873"	10940	15950	100	556	552	135	58	59	11	100	100	0	1664	1655	483	84	92	28	100	100	0	0.315	0.314	0.315	0.316	1.366	0.300	0.903	80	303	2078	2065	-1.666	498	1580	494	1571	0
3	3	9	"ybjO"	"STM0881"	11120	15950	180	255	261	44	56	88	278	5	0	0	3162	3138	459	81	102	181	100	100	0	0.065	0.067	0.066	0.067	1.226	0.066	0.941	256	759	3280	3262	-3.953	199	3081	205	3057	0
3	4	9	"artI"	"STM0890"	11290	15950	130	2278	2434	721	56	116	379	100	100	0	3063	3271	752	82	120	246	100	100	0	0.745	0.746	0.691	0.737	1.503	0.855	0.761	120	406	5203	5567	-0.424	2222	2981	2378	3189	0
3	5	9	""	"STM0895"	11480	15950	140	66	72	25	57	134	393	0	0	0	2493	2723	801	82	119	226	100	99	0	0.004	0.006	0.016	0.019	1.781	0.020	0.005	156	495	2420	2656	-8.065	9	2411	15	2641	0
3	6	9	""	"STM0900"	11640	15950	100	2664	3059	1647	55	57	12	100	100	0	10376	11369	6091	81	83	21	100	100	0	0.253	0.266	0.268	0.264	1.302	0.263	0.964	80	327	12904	14292	-1.980	2609	10295	3004	11288	0
3	7	9	""	"STM1034"	11810	15950	100	155	222	159	55	57	15	95	93	0	1928	3465	3425	81	86	34	98	98	0	0.054	0.049	0.049	0.051	1.517	0.046	0.915	80	399	1947	3551	-4.207	100	1847	167	3384	0
3	8	9	""	"STM1038"	11990	15950	90	816	1564	1514	55	56	10	100	100	0	4535	7187	5199	83	87	24	100	100	0	0.171	0.212	0.171	0.177	1.418	0.240	0.898	52	320	5213	8613	-2.548	761	4452	1509	7104	0
3	9	9	"aceA"	"STM4184"	12160	15950	90	1286	2239	2279	55	57	15	100	100	0	3621	5519	4529	83	87	24	100	100	0	0.348	0.402	0.347	0.353	1.413	0.463	0.924	52	350	4769	7620	-1.523	1231	3538	2184	5436	0
3	10	9	""	"STM4195"	12340	15950	90	227	767	1292	55	57	13	98	96	0	483	1167	1651	82	84	15	100	100	0	0.429	0.656	0.493	0.459	1.720	0.738	0.882	52	320	573	1797	-1.221	172	401	712	1085	0
3	11	9	""	"STM4199"	12500	15950	90	324	347	110	56	59	19	100	100	0	5218	5876	1854	82	140	351	100	100	0	0.052	0.050	0.046	0.049	1.392	0.047	0.833	52	331	5404	6085	-4.260	268	5136	291	5794	0
3	12	9	""	"STM4203"	12670	15950	90	105	128	69	57	60	18	90	57	0	2011	2333	1113	84	174	388	100	100	0	0.025	0.032	0.026	0.027	1.643	0.031	0.532	52	322	1975	2320	-5.327	48	1927	71	2249	0
3	13	9	"pduA"	"STM2038"	12860	15960	140	147	245	206	57	59	15	92	80	0	2130	2423	819	82	106	137	100	99	0	0.044	0.080	0.053	0.053	2.430	0.094	0.575	156	492	2138	2529	-4.508	90	2048	188	2341	0
3	14	9	"pduS"	"STM2053"	13020	15950	90	163	275	419	56	57	9	98	98	0	2461	2772	1543	82	84	16	100	100	0	0.045	0.081	0.044	0.049	2.138	0.104	0.363	52	307	2486	2909	-4.475	107	2379	219	2690	0
3	15	9	"stfC"	"STM0196"	13200	15950	90	115	135	67	57	58	9	98	92	0	2222	2405	939	83	86	19	100	100	0	0.027	0.034	0.028	0.030	1.789	0.032	0.527	52	291	2197	2400	-5.205	58	2139	78	2322	0
3	16	9	"eutS"	"STM2470"	13390	15960	100	216	338	330	59	60	11	97	97	0	2057	2840	2543	81	88	52	100	100	0	0.079	0.101	0.078	0.084	1.621	0.109	0.860	80	412	2133	3038	-3.654	157	1976	279	2759	0
3	17	9	"pagK"	"STM1867"	13560	15960	100	102	205	258	57	58	9	92	78	0	1282	1975	2081	81	81	10	100	100	0	0.037	0.078	0.046	0.049	2.232	0.079	0.525	80	353	1246	2042	-4.738	45	1201	148	1894	0
3	18	9	"pefI"	"PSLT013"	13740	15960	130	157	162	32	58	59	11	100	100	0	1739	2079	871	81	84	26	100	100	0	0.060	0.052	0.054	0.053	1.389	0.046	0.790	120	439	1757	2102	-4.066	99	1658	104	1998	0
3	19	9	"traM"	"PSLT073"	13900	15960	90	168	203	88	58	59	10	100	100	0	4118	5209	3279	82	102	106	100	100	0	0.027	0.028	0.026	0.028	1.473	0.025	0.747	52	295	4146	5272	-5.197	110	4036	145	5127	0
3	20	9	"traC"	"PSLT088"	14090	15960	100	106	231	244	59	60	11	77	67	0	166	351	439	86	103	97	46	33	0	0.587	0.649	0.568	0.643	2.231	0.548	0.827	80	339	127	437	-0.767	47	80	172	265	0
3	21	9	""	"STM1623"	14250	15960	130	167	419	660	59	60	10	98	97	0	392	1013	1654	90	94	34	100	100	0	0.358	0.390	0.346	0.331	1.643	0.393	0.961	120	373	410	1283	-1.484	108	302	360	923	0
3	22	9	"fumB"	"STM4300"	14420	15960	90	1325	2603	2956	59	63	19	100	100	0	1235	3151	3788	91	94	22	100	100	0	1.107	0.831	0.905	0.913	1.319	0.795	0.963	52	308	2410	5604	0.146	1266	1144	2544	3060	0
3	23	9	"phnB"	"STM4288"	14590	15960	90	534	532	78	60	67	30	100	100	0	4322	4463	968	94	124	157	100	100	0	0.112	0.108	0.112	0.109	1.181	0.106	0.947	52	346	4702	4841	-3.157	474	4228	472	4369	0
3	24	9	"nrfD"	"STM4280"	14780	15970	150	263	541	658	62	75	66	100	94	0	1638	3601	4662	94	127	227	100	100	0	0.130	0.137	0.133	0.131	1.263	0.137	0.964	156	880	1745	3986	-2.941	201	1544	479	3507	0
3	1	10	"mog"	"STM0008"	10770	16130	130	895	885	219	57	59	12	100	100	0	2071	2214	787	86	92	23	100	100	0	0.422	0.389	0.384	0.395	1.445	0.353	0.784	120	601	2823	2956	-1.244	838	1985	828	2128	0
3	2	10	""	"STM0273"	10950	16120	120	155	177	96	57	58	11	97	95	0	2327	3097	2963	86	92	25	99	99	0	0.044	0.040	0.044	0.046	1.716	0.034	0.915	120	366	2339	3131	-4.515	98	2241	120	3011	0
3	3	10	""	"STM0278"	11120	16130	120	70	71	13	54	54	8	70	46	0	3054	3373	859	82	87	43	100	100	0	0.005	0.005	0.011	0.012	1.133	0.005	0.376	120	328	2988	3308	-7.537	16	2972	17	3291	0
3	4	10	""	"STM0287"	11290	16120	90	118	123	29	53	54	10	100	100	0	2715	3274	1686	83	93	54	100	100	0	0.025	0.022	0.023	0.022	1.387	0.020	0.800	52	311	2697	3261	-5.340	65	2632	70	3191	0
3	5	10	""	"STM0296"	11480	16130	130	70	74	16	54	73	200	0	0	0	1649	1948	1320	82	92	83	100	99	0	0.010	0.011	0.015	0.016	1.561	0.010	0.573	120	467	1583	1886	-6.614	16	1567	20	1866	0
3	6	10	"ghmA"	"STM0310"	11630	16120	90	1552	1958	1545	55	65	41	100	100	0	1201	1738	1617	81	87	27	100	100	0	1.337	1.148	1.236	1.243	1.314	1.057	0.894	52	316	2617	3560	0.419	1497	1120	1903	1657	0
3	7	10	"ndh"	"STM1211"	11820	16130	120	145	233	308	55	61	34	93	64	0	465	888	1436	81	85	23	100	99	0	0.234	0.221	0.232	0.236	1.347	0.210	0.940	120	487	474	985	-2.093	90	384	178	807	0
3	8	10	"ycfV"	"STM1218"	11990	16130	130	720	734	142	55	56	10	100	100	0	2934	3283	1551	81	83	15	100	100	0	0.233	0.212	0.222	0.229	1.378	0.178	0.858	120	493	3518	3881	-2.101	665	2853	679	3202	0
3	9	10	"ymfB"	"STM1235"	12160	16120	80	140	151	66	55	56	9	100	96	0	341	430	288	84	84	11	100	100	0	0.331	0.277	0.306	0.301	1.482	0.241	0.888	52	282	342	442	-1.596	85	257	96	346	0
3	10	10	""	"STM1252"	12340	16120	130	354	389	138	56	57	12	100	99	0	5067	6701	4174	82	84	12	100	100	0	0.060	0.050	0.057	0.054	1.305	0.044	0.929	120	555	5283	6952	-4.064	298	4985	333	6619	0
3	11	10	""	"STM1265"	12500	16130	80	157	157	51	55	56	8	98	98	0	3835	3716	2225	82	88	34	100	100	0	0.027	0.028	0.030	0.030	1.361	0.025	0.866	52	286	3855	3736	-5.201	102	3753	102	3634	0
3	12	10	"yaoF"	"STM1275"	12680	16130	100	368	404	178	56	57	9	100	100	0	974	1088	815	82	88	38	100	97	0	0.350	0.346	0.394	0.392	1.440	0.272	0.838	80	403	1204	1354	-1.515	312	892	348	1006	0
3	13	10	"fumC"	"STM1469"	12860	16130	130	5701	5486	923	56	59	18	100	100	0	3937	3950	1121	82	94	161	100	100	0	1.464	1.404	1.506	1.442	1.227	1.370	0.933	120	424	9500	9298	0.550	5645	3855	5430	3868	0
3	14	10	"ydgI"	"STM1477"	13040	16130	120	314	324	93	56	58	15	100	100	0	3867	4382	2321	82	83	14	100	100	0	0.068	0.062	0.068	0.065	1.229	0.054	0.904	120	401	4043	4568	-3.875	258	3785	268	4300	0
3	15	10	""	"STM1485"	13210	16130	130	144	146	30	57	57	9	100	100	0	1671	2008	1012	81	83	14	100	100	0	0.055	0.046	0.051	0.048	1.403	0.040	0.791	120	451	1677	2016	-4.192	87	1590	89	1927	0
3	16	10	""	"STM1490"	13390	16130	130	417	433	95	58	58	9	100	100	0	4723	5038	1316	84	88	20	100	100	0	0.077	0.076	0.077	0.076	1.143	0.074	0.965	120	484	4998	5329	-3.692	359	4639	375	4954	0
3	17	10	""	"STM1499"	13570	16140	130	229	273	154	57	58	10	100	100	0	1231	1619	1259	88	91	17	100	100	0	0.150	0.141	0.149	0.146	1.222	0.129	0.953	120	459	1315	1747	-2.732	172	1143	216	1531	0
3	18	10	"wzzB"	"STM2079"	13740	16140	130	2693	2674	383	58	59	11	100	100	0	3126	3505	1409	88	91	16	100	100	0	0.867	0.766	0.871	0.809	1.303	0.687	0.861	120	440	5673	6033	-0.205	2635	3038	2616	3417	0
3	19	10	"nxiA"	"STM2783"	13910	16140	130	541	597	147	58	60	14	100	100	0	6356	7025	2771	89	99	66	100	100	0	0.077	0.078	0.081	0.081	1.219	0.072	0.945	120	471	6750	7475	-3.698	483	6267	539	6936	0
3	20	10	"ygaF"	"STM2790"	14080	16140	130	214	234	99	58	61	23	100	100	0	3814	4315	2495	93	109	135	100	100	0	0.042	0.042	0.042	0.042	1.191	0.040	0.960	120	458	3877	4398	-4.576	156	3721	176	4222	0
3	21	10	"ygaP"	"STM2798"	14260	16130	130	404	466	203	58	60	15	100	100	0	2240	2748	1535	92	106	130	100	100	0	0.161	0.154	0.158	0.156	1.211	0.136	0.905	120	444	2494	3064	-2.634	346	2148	408	2656	0
3	22	10	""	"STM4012"	14420	16130	90	134	137	31	59	60	10	100	100	0	4253	4435	1341	91	101	59	100	100	0	0.018	0.018	0.018	0.018	1.308	0.017	0.859	52	320	4237	4422	-5.794	75	4162	78	4344	0
3	23	10	""	"STM4031"	14590	16130	90	570	611	213	60	66	37	100	100	0	2176	2518	1312	92	113	107	100	100	0	0.245	0.227	0.246	0.236	1.175	0.207	0.946	52	373	2594	2977	-2.031	510	2084	551	2426	0
3	24	10	"rhaD"	"STM4045"	14770	16140	100	171	224	186	60	65	35	96	82	0	1812	2677	2952	93	106	93	100	100	0	0.065	0.063	0.061	0.061	1.431	0.060	0.925	80	410	1830	2748	-3.953	111	1719	164	2584	0
3	1	11	""	"STM2942"	10770	16310	130	322	339	88	55	55	9	100	100	0	2708	2956	1260	82	84	12	100	100	0	0.102	0.099	0.102	0.101	1.249	0.091	0.842	120	503	2893	3158	-3.298	267	2626	284	2874	0
3	2	11	"pyrG"	"STM2953"	10950	16310	140	5094	4971	2418	55	56	9	100	100	0	1682	1739	892	84	86	14	100	100	0	3.153	2.970	3.029	3.082	1.369	2.958	0.934	156	351	6637	6571	1.657	5039	1598	4916	1655	0
3	3	11	"ygcY"	"STM2961"	11120	16300	130	689	750	274	54	56	14	100	100	0	3841	4611	3331	82	88	44	100	100	0	0.169	0.154	0.178	0.168	1.419	0.112	0.775	120	367	4394	5225	-2.566	635	3759	696	4529	0
3	4	11	"exo"	"STM2972"	11300	16310	140	688	776	355	54	56	14	100	98	0	3120	3750	2274	82	90	48	100	100	0	0.209	0.197	0.204	0.211	1.435	0.172	0.885	156	490	3672	4390	-2.261	634	3038	722	3668	0
3	5	11	"fucI"	"STM2976"	11460	16300	130	579	628	237	54	55	9	100	100	0	4227	5104	3306	82	85	23	100	100	0	0.127	0.114	0.125	0.122	1.286	0.095	0.885	120	409	4670	5596	-2.981	525	4145	574	5022	0
3	6	11	"ygdI"	"STM2983"	11630	16300	90	505	554	161	56	61	26	100	100	0	1134	1272	477	83	98	59	100	100	0	0.427	0.419	0.430	0.424	1.238	0.396	0.929	52	336	1500	1687	-1.227	449	1051	498	1189	0
3	7	11	"metC"	"STM3161"	11820	16300	110	630	710	277	56	60	23	100	100	0	4832	5676	2984	82	95	55	100	100	0	0.121	0.117	0.122	0.120	1.258	0.106	0.923	80	398	5324	6248	-3.049	574	4750	654	5594	0
3	8	11	""	"STM3170"	11990	16300	120	130	148	75	55	55	9	99	96	0	2073	2769	2441	81	82	11	100	100	0	0.038	0.035	0.035	0.036	1.426	0.031	0.899	120	379	2067	2781	-4.731	75	1992	93	2688	0
3	9	11	"STMF1.3"	"Not LT2a90"	12160	16300	130	691	1672	2422	55	59	29	100	100	0	125	206	208	81	81	10	89	80	0	14.455	12.936	14.204	15.507	1.726	12.255	0.928	120	495	680	1742	3.853	636	44	1617	125	0
3	10	11	"yfiO"	"STM2663"	12340	16310	140	1472	1506	407	56	59	30	99	99	0	764	963	592	81	86	68	98	98	0	2.073	1.644	2.072	1.910	1.651	1.409	0.661	156	508	2099	2332	1.052	1416	683	1450	882	0
3	11	11	"ffh"	"STM2677"	12520	16310	130	564	668	309	56	57	18	100	100	0	1872	2836	2361	82	93	81	100	100	0	0.284	0.222	0.279	0.256	1.433	0.161	0.828	120	407	2298	3366	-1.817	508	1790	612	2754	0
3	12	11	"yfjG"	"STM2687"	12690	16300	130	515	685	415	57	62	33	100	100	0	877	1464	1381	83	102	177	100	98	0	0.577	0.455	0.562	0.543	1.459	0.322	0.789	120	402	1252	2009	-0.794	458	794	628	1381	0
3	13	11	"ybbK"	"STM0501"	12870	16310	130	541	818	695	57	62	35	100	100	0	1844	3211	3254	85	105	192	100	100	0	0.275	0.243	0.274	0.268	1.479	0.205	0.831	120	337	2243	3887	-1.862	484	1759	761	3126	0
3	14	11	"sfbB"	"STM0511"	13040	16310	140	157	200	108	55	58	16	98	98	0	2335	3691	3578	88	90	15	100	100	0	0.045	0.040	0.045	0.045	1.495	0.031	0.834	156	362	2349	3748	-4.461	102	2247	145	3603	0
3	15	11	"gip"	"STM0518"	13210	16310	140	125	129	33	56	57	10	97	96	0	2782	3779	2776	91	93	23	100	100	0	0.026	0.020	0.024	0.023	1.454	0.015	0.752	156	508	2760	3761	-5.285	69	2691	73	3688	0
3	16	11	"allB"	"STM0523"	13370	16300	90	110	135	81	56	57	11	98	86	0	2187	3510	4004	94	110	175	100	100	0	0.026	0.023	0.022	0.025	1.640	0.021	0.881	52	304	2147	3495	-5.276	54	2093	79	3416	0
3	17	11	"allC"	"STM0527"	13560	16310	130	318	382	197	58	58	12	100	100	0	2305	3346	2771	98	109	141	100	100	0	0.118	0.100	0.112	0.108	1.412	0.076	0.817	120	472	2467	3572	-3.086	260	2207	324	3248	0
3	18	11	"ppiB"	"STM0536"	13740	16320	100	3155	3622	1785	59	59	11	100	100	0	956	1150	732	93	95	18	100	100	0	3.587	3.371	3.795	3.717	1.367	3.145	0.887	80	322	3959	4620	1.843	3096	863	3563	1057	0
3	19	11	"slyX"	"STM3454"	13900	16310	110	549	820	759	59	63	22	100	100	0	890	1332	1145	92	97	27	100	100	0	0.614	0.614	0.581	0.620	1.508	0.612	0.814	80	363	1288	2001	-0.704	490	798	761	1240	0
3	20	11	"mglB"	"STM2190"	14080	16320	120	7332	7989	3335	59	66	38	100	100	0	573	684	330	95	126	253	93	41	0	15.215	13.463	15.590	14.363	1.381	14.193	0.553	120	412	7751	8519	3.927	7273	478	7930	589	0
3	21	11	""	"STM2198"	14260	16310	130	164	185	70	58	62	32	100	87	0	4315	5119	2006	93	121	241	100	100	0	0.025	0.025	0.024	0.024	1.361	0.025	0.735	120	459	4328	5153	-5.316	106	4222	127	5026	0
3	22	11	"rsuA"	"STM2222"	14420	16310	130	384	422	123	59	61	28	100	100	0	2348	2904	1879	91	101	58	100	100	0	0.144	0.129	0.153	0.142	1.385	0.095	0.802	120	513	2582	3176	-2.796	325	2257	363	2813	0
3	23	11	"yejM"	"STM2228"	14590	16310	90	1116	1576	1362	58	62	19	100	100	0	3563	5224	4317	96	111	78	100	100	0	0.305	0.296	0.292	0.287	1.432	0.292	0.865	52	328	4525	6646	-1.712	1058	3467	1518	5128	0
3	24	11	""	"STM2237"	14780	16320	130	90	97	30	57	60	14	86	56	0	1206	2105	1959	91	98	49	100	100	0	0.030	0.020	0.025	0.026	1.630	0.015	0.657	120	634	1148	2054	-5.078	33	1115	40	2014	0
3	1	12	"Ctrl-10810ng/ul"	"Ctrl-10810ng/ul"	10760	16470	120	53	55	10	53	54	8	25	10	0	80	85	30	80	81	10	21	5	0	0.000	0.400	1.143	1.053	2.734	0.129	0.037	120	467	0	7	Error	0	0	2	5	-50
3	2	12	"Ctrl-Y310ng/ul"	"Ctrl-Y310ng/ul"	10930	16470	120	60	63	15	53	55	11	34	14	0	82	85	17	81	82	10	22	10	0	7.000	2.500	1.200	1.040	4.098	0.808	0.081	120	322	8	14	2.807	7	1	10	4	-50
3	3	12	"Ctrl-PolA10ng/ul"	"Ctrl-PolA10ng/ul"	11110	16470	120	53	59	19	53	55	12	21	10	0	77	81	16	81	83	26	7	2	0	0.000	100000.000	0.800	0.723	3.492	1.024	0.125	120	439	-4	6	Error	0	-4	6	0	-50
3	4	12	"Ctrl-TufA10ng/ul"	"Ctrl-TufA10ng/ul"	11290	16470	60	946	1422	1278	55	57	10	100	100	0	91	96	27	78	79	9	53	40	0	68.538	75.944	43.250	43.062	1.632	69.095	0.520	32	164	904	1385	6.099	891	13	1367	18	0
3	5	12	"ctrl-buffer"	"ctrl-buffer"	11460	16470	120	54	55	9	54	55	9	17	3	0	80	81	12	81	82	12	15	4	0	0.000	100000.000	0.909	0.971	3.589	0.214	0.004	120	403	-1	1	Error	0	-1	1	0	-50
3	6	12	"Ctrl-rbc110ng/ul"	"Ctrl-rbc110ng/ul"	11630	16470	120	56	57	10	55	59	25	2	0	0	84	86	14	80	86	34	3	0	0	0.250	0.333	0.889	0.811	3.669	0.286	0.027	120	436	5	8	-2.000	1	4	2	6	-50
3	7	12	"Ctrl-10850ng/ul"	"Ctrl-10850ng/ul"	11800	16470	120	56	57	10	54	56	15	14	0	0	80	80	14	81	87	41	1	0	0	-2.000	-3.000	1.250	1.084	3.884	0.061	0.002	120	447	1	2	Error	2	-1	3	-1	-50
3	8	12	"Ctrl-Y350ng/ul"	"Ctrl-Y350ng/ul"	11980	16470	120	54	55	10	53	55	9	16	6	0	78	78	10	82	82	11	8	0	0	-0.250	-0.500	1.000	0.977	2.887	1.154	0.001	120	458	-3	-2	Error	1	-4	2	-4	-50
3	9	12	"Ctrl-PolA50ng/ul"	"Ctrl-PolA50ng/ul"	12160	16470	60	144	760	1717	54	54	8	100	100	0	153	777	1906	81	81	10	87	81	0	1.250	1.014	1.340	1.447	1.822	0.911	0.992	32	176	162	1402	0.322	90	72	706	696	0
3	10	12	"Ctrl-TufA50ng/ul"	"Ctrl-TufA50ng/ul"	12330	16480	90	3194	4575	4431	54	55	10	100	100	0	103	119	60	83	87	17	55	30	0	157.000	125.583	78.647	77.761	1.193	96.637	0.716	52	297	3160	4557	7.295	3140	20	4521	36	0
3	11	12	"ctrl-buffer"	"ctrl-buffer"	12500	16470	120	55	57	10	54	56	17	8	0	0	86	89	21	94	101	75	0	0	0	-0.125	-0.600	0.384	0.396	2.695	0.001	0.000	120	399	-7	-2	Error	1	-8	3	-5	-50
3	12	12	"Ctrl-rbc1100ng/ul"	"Ctrl-rbc1100ng/ul"	12680	16470	120	67	278	763	56	58	21	27	20	0	144	457	1146	95	98	27	67	47	0	0.224	0.613	0.375	0.357	3.327	0.642	0.856	120	365	60	584	-2.155	11	49	222	362	-50
3	13	12	"Ctrl-108100ng/ul"	"Ctrl-108100ng/ul"	12850	16470	120	58	58	10	56	60	34	0	0	0	103	102	18	95	111	186	0	0	0	0.250	0.286	0.563	0.592	2.970	40.257	0.001	120	330	10	9	-2.000	2	8	2	7	-50
3	14	12	"Ctrl-Y3100ng/ul"	"Ctrl-Y3100ng/ul"	13020	16470	120	55	56	9	56	56	10	9	4	0	101	103	17	93	95	14	29	13	0	-0.125	0.000	0.539	0.539	3.246	0.059	0.003	120	402	7	10	Error	-1	8	0	10	-50
3	15	12	"Ctrl-PolA100ng/ul"	"Ctrl-PolA100ng/ul"	13200	16500	60	178	255	187	56	57	10	100	96	0	166	207	121	91	93	14	96	87	0	1.627	1.716	1.608	1.801	1.655	1.642	0.906	32	176	197	315	0.702	122	75	199	116	0
3	16	12	"Ctrl-TufA100ng/ul"	"Ctrl-TufA100ng/ul"	13380	16480	80	5407	6996	5569	56	58	15	100	100	0	131	143	56	91	91	13	84	76	0	133.775	133.462	81.171	73.205	1.338	126.673	0.754	52	310	5391	6992	7.064	5351	40	6940	52	0
3	17	12	"ctrl-buffer"	"ctrl-buffer"	13550	16480	120	66	71	23	56	58	14	36	17	0	91	94	31	95	96	15	9	4	0	-2.500	-15.000	1.017	1.199	3.808	0.890	0.118	120	443	6	14	Error	10	-4	15	-1	-50
3	18	12	"Ctrl-rbc150ng/ul"	"Ctrl-rbc150ng/ul"	13720	16480	120	61	62	11	56	58	11	28	8	0	90	92	17	93	95	17	15	3	0	-1.667	-6.000	0.550	0.597	4.664	5.120	0.019	120	360	2	5	Error	5	-3	6	-1	-50
3	19	12	"Ctrl-108400ng/ul"	"Ctrl-108400ng/ul"	13890	16480	120	58	57	9	57	58	18	2	0	0	95	95	19	93	96	23	11	2	0	0.500	0.000	0.714	0.662	3.132	0.017	0.000	120	398	3	2	-1.000	1	2	0	2	-50
3	20	12	"Ctrl-Y3400ng/ul"	"Ctrl-Y3400ng/ul"	14070	16480	120	58	58	9	57	59	21	1	0	0	95	96	16	92	99	70	0	0	0	0.333	0.250	0.594	0.693	4.109	0.039	0.003	120	448	4	5	-1.585	1	3	1	4	-50
3	21	12	"Ctrl-PolA400ng/ul"	"Ctrl-PolA400ng/ul"	14250	16490	80	458	802	819	56	57	9	100	100	0	289	453	431	90	98	65	94	75	0	2.020	2.055	2.052	2.173	1.563	2.000	0.925	52	282	601	1109	1.014	402	199	746	363	0
3	22	12	"Ctrl-TufA400ng/ul"	"Ctrl-TufA400ng/ul"	14420	16480	90	16781	19440	11999	58	65	48	100	100	1	210	242	107	87	90	17	100	98	0	135.959	125.045	88.491	79.754	1.314	129.763	0.883	52	321	16846	19537	7.087	16723	123	19382	155	0
3	23	12	"ctrl-buffer"	"ctrl-buffer"	14590	16480	120	63	65	16	57	63	41	5	0	0	82	82	11	87	93	35	0	0	0	-1.200	-1.600	1.225	1.327	3.068	50.787	0.002	120	480	1	3	Error	6	-5	8	-5	-50
3	24	12	"Ctrl-rbc1buffer"	"Ctrl-rbc1buffer"	14770	16480	120	59	60	11	58	59	9	22	5	0	79	79	13	84	87	39	0	0	0	-0.200	-0.400	0.800	0.914	3.011	0.085	0.001	120	480	-4	-3	Error	1	-5	2	-5	-50
3	1	13	"phoP"	"STM1231"	10760	16650	100	4313	4539	1358	55	58	20	100	100	0	1061	1103	384	81	82	11	100	100	0	4.345	4.387	4.522	4.588	1.248	4.300	0.970	80	407	5238	5506	2.119	4258	980	4484	1022	0
3	2	13	"phoP"	"STM1231"	10930	16640	130	2428	2617	1164	55	62	31	100	100	0	698	766	368	83	98	144	100	84	0	3.859	3.751	4.083	3.914	1.262	3.697	0.917	120	498	2988	3245	1.948	2373	615	2562	683	0
3	3	13	"phoQ"	"STM1230"	11100	16640	90	1024	1120	387	53	59	33	100	100	0	1062	1205	503	81	82	13	100	100	0	0.990	0.949	0.973	0.965	1.179	0.909	0.945	52	330	1952	2191	-0.015	971	981	1067	1124	0
3	4	13	"phoQ"	"STM1230"	11280	16650	100	1982	2371	1039	54	57	16	100	100	0	2292	2802	1343	82	83	16	100	100	0	0.872	0.852	0.871	0.861	1.150	0.818	0.955	80	414	4138	5037	-0.197	1928	2210	2317	2720	0
3	5	13	"phoQ"	"STM1230"	11460	16650	130	2238	2462	747	54	56	15	100	100	0	2954	3423	1509	82	84	16	100	100	0	0.760	0.721	0.761	0.746	1.178	0.671	0.942	120	480	5056	5749	-0.395	2184	2872	2408	3341	0
3	6	13	"hupA"	"STM4170"	11610	16640	90	2289	2022	806	55	63	36	100	100	0	156	152	44	82	82	10	88	82	0	30.189	28.100	27.321	28.227	1.436	27.301	0.833	52	312	2308	2037	4.916	2234	74	1967	70	0
3	7	13	"sopB"	"STM1091"	11810	16650	100	3717	3569	1039	55	61	31	100	100	0	4477	4171	1121	86	88	15	100	100	0	0.834	0.860	0.875	0.858	1.238	0.864	0.968	80	409	8053	7599	-0.262	3662	4391	3514	4085	0
3	8	13	"pipC"	"STM0375"	11980	16650	120	601	629	145	53	55	11	100	100	0	909	1011	358	90	94	54	99	99	0	0.669	0.625	0.653	0.645	1.264	0.561	0.866	120	426	1367	1497	-0.580	548	819	576	921	0
3	9	13	"pipC"	"STM0375"	12150	16660	100	627	644	147	53	55	19	100	100	0	840	890	262	96	102	59	100	98	0	0.772	0.744	0.749	0.764	1.220	0.705	0.920	80	366	1318	1385	-0.374	574	744	591	794	0
3	10	13	"ssrB"	"STM1391"	12330	16650	130	183	193	40	54	55	16	100	100	0	2679	3140	1500	95	98	19	100	100	0	0.050	0.046	0.050	0.048	1.288	0.039	0.859	120	514	2713	3184	-4.324	129	2584	139	3045	0
3	11	13	"ssrB"	"STM1391"	12500	16650	100	157	155	30	55	56	9	100	100	0	2239	2314	773	96	98	18	100	100	0	0.048	0.045	0.048	0.045	1.390	0.041	0.837	80	374	2245	2318	-4.393	102	2143	100	2218	0
3	12	13	"ssrB"	"STM1391"	12680	16650	130	165	166	32	55	59	29	97	95	0	2185	2277	609	97	100	28	100	100	0	0.053	0.051	0.052	0.050	1.386	0.044	0.631	120	461	2198	2291	-4.247	110	2088	111	2180	0
3	13	13	"lrp"	"STM0959"	12860	16650	130	3834	3947	717	56	60	31	100	100	0	801	840	155	97	99	28	100	100	0	5.366	5.237	5.445	5.234	1.217	5.228	0.927	120	419	4482	4634	2.424	3778	704	3891	743	0
3	14	13	"lrp"	"STM0959"	13020	16660	100	3524	3513	1064	55	59	30	100	100	0	751	763	214	93	94	14	100	98	0	5.272	5.161	5.303	5.383	1.374	5.185	0.936	80	338	4127	4128	2.398	3469	658	3458	670	0
3	15	13	"gyrA"	"STM2272"	13190	16660	100	4024	4563	1716	56	59	28	100	100	0	2388	2666	1190	94	95	15	100	100	0	1.730	1.752	1.776	1.855	1.399	1.701	0.953	80	403	6262	7079	0.791	3968	2294	4507	2572	0
3	16	13	"gyrA"	"STM2272"	13370	16650	90	3148	3155	972	57	68	82	100	100	0	2424	2469	658	98	107	94	100	100	0	1.329	1.307	1.275	1.292	1.190	1.335	0.960	52	357	5417	5469	0.410	3091	2326	3098	2371	0
3	17	13	"csrA"	"STM2826"	13550	16660	100	806	918	414	56	70	102	100	100	0	329	369	153	97	118	203	63	10	0	3.233	3.169	3.204	3.319	1.452	2.343	0.421	80	380	982	1134	1.693	750	232	862	272	0
3	18	13	"csrA"	"STM2826"	13730	16660	140	1004	1123	456	55	59	59	99	98	0	336	388	209	92	102	173	77	26	0	3.889	3.608	4.044	4.032	1.495	3.330	0.820	156	426	1193	1364	1.960	949	244	1068	296	0
3	19	13	"yhhP"	"STM3578"	13890	16660	100	192	195	50	55	55	9	98	98	0	833	843	310	87	90	15	100	100	0	0.184	0.185	0.185	0.189	1.360	0.173	0.907	80	318	883	896	-2.445	137	746	140	756	0
3	20	13	"yhhP"	"STM3578"	14070	16660	100	168	175	43	56	56	8	100	100	0	668	701	254	82	84	13	100	100	0	0.191	0.192	0.194	0.195	1.387	0.178	0.893	80	351	698	738	-2.387	112	586	119	619	0
3	21	13	"yhhP"	"STM3578"	14240	16660	130	183	194	53	57	57	10	100	100	0	809	940	496	81	88	57	100	100	0	0.173	0.159	0.167	0.166	1.321	0.132	0.853	120	482	854	996	-2.531	126	728	137	859	0
3	22	13	"topA"	"STM1714"	14420	16660	100	2633	3108	1323	57	60	15	100	100	0	2411	2973	1373	81	84	35	100	100	0	1.106	1.055	1.076	1.066	1.323	1.036	0.930	80	381	4906	5943	0.145	2576	2330	3051	2892	0
3	23	13	"topA"	"STM1714"	14590	16660	100	1081	1506	1216	57	58	9	100	100	0	1481	1927	1699	81	81	13	100	100	0	0.731	0.785	0.787	0.829	1.493	0.730	0.845	80	338	2424	3295	-0.451	1024	1400	1449	1846	0
3	24	13	"fur"	"STM0693"	14770	16660	140	1232	1337	456	57	58	10	100	100	0	1643	1870	840	82	82	11	100	100	0	0.753	0.716	0.762	0.754	1.354	0.667	0.928	156	646	2736	3068	-0.410	1175	1561	1280	1788	0
3	1	14	"ynfA"	"STM1504"	10750	16820	90	178	187	62	56	59	14	100	100	0	1555	1683	851	84	86	32	100	100	0	0.083	0.082	0.086	0.085	1.326	0.075	0.876	52	368	1593	1730	-3.592	122	1471	131	1599	0
3	2	14	""	"STM3654"	10920	16820	110	117	140	66	56	60	15	97	88	0	1685	2485	2024	84	125	233	100	97	0	0.038	0.035	0.034	0.035	1.525	0.031	0.815	80	517	1662	2485	-4.714	61	1601	84	2401	0
3	3	14	"yeiP"	"STM2211"	11100	16820	90	3489	3628	483	55	76	165	100	100	0	4225	4936	1676	85	148	294	100	100	0	0.829	0.737	0.837	0.764	1.284	0.697	0.886	52	386	7574	8424	-0.270	3434	4140	3573	4851	0
3	4	14	"yfaE"	"STM2279"	11290	16820	120	216	228	92	53	67	135	63	10	0	690	792	484	90	104	131	98	94	0	0.272	0.249	0.255	0.267	1.551	0.212	0.851	120	585	763	877	-1.880	163	600	175	702	0
3	5	14	""	"STM4111"	11460	16820	100	194	225	104	54	54	9	100	98	0	951	1107	657	91	92	15	100	100	0	0.163	0.168	0.170	0.166	1.362	0.158	0.909	80	388	1000	1187	-2.619	140	860	171	1016	0
3	6	14	""	"STM4140"	11630	16820	110	90	122	100	54	56	17	86	55	0	326	547	661	93	97	28	100	100	0	0.155	0.150	0.152	0.143	1.666	0.141	0.948	80	509	269	522	-2.694	36	233	68	454	0
3	7	14	"ssaS"	"STM1420"	11800	16830	100	65	71	20	53	55	10	58	33	0	1005	1559	1475	98	102	29	100	100	0	0.013	0.012	0.019	0.020	1.699	0.011	0.529	80	435	919	1479	-6.240	12	907	18	1461	0
3	8	14	"nrdH"	"STM2805"	11980	16820	120	64	71	24	53	55	9	52	33	0	476	1226	1850	93	94	15	99	99	0	0.029	0.016	0.032	0.033	2.071	0.011	0.543	120	524	394	1151	-5.122	11	383	18	1133	0
3	9	14	"fimI"	"STM0544"	12160	16820	130	212	329	300	53	54	11	100	99	0	1282	2355	2667	96	97	16	100	100	0	0.134	0.122	0.128	0.131	1.412	0.110	0.935	120	541	1345	2535	-2.899	159	1186	276	2259	0
3	10	14	"aroA"	"STM0978"	12330	16830	130	1274	1369	418	53	54	10	100	100	0	2407	3054	1607	97	98	15	100	100	0	0.529	0.445	0.518	0.477	1.299	0.371	0.879	120	605	3531	4273	-0.920	1221	2310	1316	2957	0
3	11	14	"dam"	"STM3484"	12500	16830	90	297	598	634	54	56	10	100	100	0	477	887	987	94	96	15	100	100	0	0.634	0.686	0.636	0.674	1.439	0.648	0.931	52	335	626	1337	-0.656	243	383	544	793	0
3	12	14	"pduW"	"STM2057"	12670	16820	130	91	113	66	53	55	20	80	45	0	1470	2940	3467	97	102	29	100	99	0	0.028	0.021	0.024	0.024	1.584	0.019	0.888	120	612	1411	2903	-5.175	38	1373	60	2843	0
3	13	14	""	"STM2695"	12860	16830	130	116	123	36	53	56	21	99	83	0	3588	4621	3115	92	98	31	100	100	0	0.018	0.015	0.017	0.017	1.325	0.012	0.805	120	556	3559	4599	-5.794	63	3496	70	4529	0
3	14	14	"yajR"	"STM0436"	13020	16830	130	779	908	384	54	56	25	100	100	0	3387	3991	1827	87	91	26	100	100	0	0.220	0.219	0.221	0.220	1.203	0.209	0.945	120	544	4025	4758	-2.186	725	3300	854	3904	0
3	15	14	""	"STM0564"	13200	16830	120	143	160	58	54	55	12	100	100	0	3217	4143	2525	88	91	26	100	100	0	0.028	0.026	0.028	0.027	1.322	0.023	0.851	120	541	3218	4161	-5.136	89	3129	106	4055	0
3	16	14	""	"STM0351"	13380	16830	130	85	104	57	55	63	79	13	8	0	1790	2953	2935	87	101	156	100	100	0	0.018	0.017	0.018	0.018	1.430	0.017	0.778	120	643	1733	2915	-5.827	30	1703	49	2866	0
3	17	14	"dsrB"	"STM1983"	13550	16830	100	445	499	226	55	60	64	98	92	0	966	1122	694	82	96	178	98	96	0	0.441	0.427	0.434	0.426	1.324	0.371	0.889	80	403	1274	1484	-1.181	390	884	444	1040	0
3	18	14	"yeiE"	"STM2201"	13730	16840	130	984	1116	404	54	55	9	100	100	0	2167	2726	1711	81	82	12	100	100	0	0.446	0.402	0.454	0.435	1.312	0.328	0.848	120	560	3016	3707	-1.165	930	2086	1062	2645	0
3	19	14	"EMPTY"	"EMPTY"	13890	16830	120	58	59	12	55	55	9	20	11	0	83	83	14	80	81	10	23	10	0	1.000	1.333	0.875	0.831	3.555	0.304	0.010	120	460	6	7	0.000	3	3	4	3	-75
3	20	14	"EMPTY"	"EMPTY"	14060	16830	120	57	60	11	57	57	9	24	5	0	81	84	16	80	80	9	29	10	0	0.000	0.750	0.900	0.812	3.233	0.237	0.013	120	512	1	7	Error	0	1	3	4	-75
3	21	14	"EMPTY"	"EMPTY"	14240	16830	120	63	64	11	57	57	9	33	14	0	84	86	11	80	81	17	15	0	0	1.500	1.167	0.929	1.057	3.271	1.157	0.000	120	495	10	13	0.585	6	4	7	6	-75
3	22	14	"EMPTY"	"EMPTY"	14410	16830	120	60	61	12	56	57	10	27	8	0	84	86	14	81	82	17	12	3	0	1.333	1.000	1.267	1.055	3.753	0.500	0.017	120	511	7	10	0.415	4	3	5	5	-75
3	23	14	"EMPTY"	"EMPTY"	14590	16830	120	57	61	13	56	58	10	23	10	0	86	87	13	81	82	13	20	4	0	0.200	0.833	1.000	0.898	3.543	1.011	0.070	120	503	6	11	-2.322	1	5	5	6	-75
3	24	14	"EMPTY"	"EMPTY"	14760	16830	120	64	65	13	57	58	10	38	17	0	86	88	16	80	80	9	33	15	0	1.167	1.000	1.048	1.199	2.820	0.742	0.044	120	570	13	16	0.222	7	6	8	8	-75
4	1	1	"yjiX"	"STM4531"	15280	14560	90	6600	7612	4818	65	72	45	100	100	0	1274	1521	1209	86	87	12	100	100	0	5.501	5.259	5.562	5.587	1.168	4.910	0.934	52	372	7723	8982	2.460	6535	1188	7547	1435	0
4	2	1	"yhjG"	"STM3610"	15450	14560	130	2923	3082	1367	65	69	34	100	100	0	5319	5623	2860	85	86	12	100	100	0	0.546	0.545	0.547	0.573	1.306	0.523	0.974	120	663	8092	8555	-0.873	2858	5234	3017	5538	0
4	3	1	"mtlD"	"STM3686"	15630	14570	130	4607	4750	2273	65	65	11	100	100	0	4708	5113	3036	86	86	10	100	100	0	0.983	0.932	0.982	0.981	1.163	0.874	0.967	120	561	9164	9712	-0.025	4542	4622	4685	5027	0
4	4	1	"ptsN"	"STM3322"	15800	14560	140	3785	3811	1671	65	66	11	100	100	0	2029	2193	1526	85	86	10	100	100	0	1.914	1.777	1.943	1.918	1.225	1.552	0.907	156	723	5664	5854	0.936	3720	1944	3746	2108	0
4	5	1	"yqjK"	"STM3231"	15970	14560	90	1916	2186	1088	66	70	32	100	100	0	2412	3204	2748	87	93	42	100	100	0	0.796	0.680	0.794	0.764	1.229	0.556	0.905	52	322	4175	5237	-0.330	1850	2325	2120	3117	0
4	6	1	"yggT"	"STM3101"	16150	14560	140	2615	2570	502	65	72	54	100	99	0	4110	4207	1295	85	89	29	100	100	0	0.634	0.608	0.645	0.621	1.256	0.572	0.913	156	720	6575	6627	-0.658	2550	4025	2505	4122	0
4	7	1	"hscC"	"STM0659"	16320	14560	140	651	744	421	65	69	40	100	99	0	2486	3013	2153	87	87	11	100	100	0	0.244	0.232	0.242	0.245	1.164	0.214	0.976	156	634	2985	3605	-2.033	586	2399	679	2926	0
4	8	1	"ubiF"	"STM0671"	16500	14570	150	902	952	205	66	66	11	100	100	0	4553	5082	1539	88	89	23	100	100	0	0.187	0.177	0.180	0.180	1.130	0.168	0.966	156	687	5301	5880	-2.417	836	4465	886	4994	0
4	9	1	"nagA"	"STM0683"	16670	14560	150	2560	2612	924	66	67	10	100	100	0	3354	3465	1674	88	89	16	100	100	0	0.764	0.754	0.780	0.799	1.235	0.702	0.969	156	689	5760	5923	-0.389	2494	3266	2546	3377	0
4	10	1	"ybfM"	"STM0687"	16840	14560	140	1412	1512	457	67	68	11	100	100	0	3467	3898	1445	88	89	10	100	100	0	0.398	0.379	0.385	0.384	1.130	0.364	0.972	156	700	4724	5255	-1.329	1345	3379	1445	3810	0
4	11	1	"apeE"	"STM0570"	17010	14560	90	161	173	52	66	67	11	100	100	0	725	801	331	88	89	11	100	100	0	0.149	0.150	0.141	0.148	1.353	0.144	0.740	52	334	732	820	-2.745	95	637	107	713	0
4	12	1	"ahpF"	"STM0609"	17190	14560	130	1510	1720	860	65	66	11	100	100	0	3673	4499	2873	89	90	12	100	100	0	0.403	0.375	0.392	0.388	1.135	0.345	0.964	120	628	5029	6065	-1.311	1445	3584	1655	4410	0
4	13	1	"dlhH"	"STM3967"	17370	14570	140	2461	2752	1081	66	67	11	100	100	0	6716	7193	2261	92	93	13	100	100	0	0.362	0.378	0.368	0.374	1.143	0.389	0.976	156	626	9019	9787	-1.468	2395	6624	2686	7101	0
4	14	1	"yigM"	"STM3963"	17540	14560	150	1530	1758	658	66	67	11	100	100	0	7245	7461	1751	93	94	15	100	100	0	0.205	0.230	0.207	0.219	1.284	0.239	0.918	156	688	8616	9060	-2.288	1464	7152	1692	7368	0
4	15	1	"rhtC"	"STM3959"	17710	14560	140	1393	1577	678	66	82	157	100	100	0	4594	4733	1221	95	99	35	100	100	0	0.295	0.326	0.310	0.314	1.231	0.341	0.922	156	706	5826	6149	-1.761	1327	4499	1511	4638	0
4	16	1	"rarD"	"STM3955"	17900	14570	100	1421	1467	468	66	67	11	100	100	0	6892	7017	1583	96	100	17	100	100	0	0.199	0.202	0.197	0.200	1.233	0.205	0.939	80	411	8151	8322	-2.326	1355	6796	1401	6921	0
4	17	1	"uvrD"	"STM3951"	18050	14560	90	4200	4313	1194	66	153	495	100	100	0	7711	7121	2572	102	251	883	100	98	0	0.543	0.605	0.596	0.626	1.246	0.573	0.964	52	340	11743	11266	-0.880	4134	7609	4247	7019	0
4	18	1	"dapF"	"STM3947"	18230	14570	130	5720	5815	1241	70	122	363	100	100	0	4721	4814	945	106	192	627	100	100	0	1.224	1.220	1.208	1.217	1.092	1.200	0.957	120	709	10265	10453	0.292	5650	4615	5745	4708	0
4	19	1	"fklB"	"STM4397"	18410	14570	80	791	850	694	68	92	176	96	69	0	411	493	457	106	138	194	61	40	0	2.370	2.021	2.295	2.444	1.437	1.730	0.949	52	320	1028	1169	1.245	723	305	782	387	0
4	20	1	"ytfK"	"STM4406"	18590	14570	90	1439	1519	861	65	66	10	100	100	0	794	832	629	99	99	13	100	100	0	1.977	1.984	2.236	2.174	1.252	1.744	0.937	52	360	2069	2187	0.983	1374	695	1454	733	0
4	21	1	""	"STM4417"	18750	14560	120	76	88	40	65	66	11	47	35	0	138	182	107	108	111	16	70	45	0	0.367	0.311	0.406	0.444	2.545	0.329	0.653	120	632	41	97	-1.447	11	30	23	74	-50
4	22	1	""	"STM4421"	18930	14580	60	95	100	25	64	64	11	93	68	0	427	492	342	106	108	16	100	100	0	0.097	0.093	0.096	0.096	1.781	0.074	0.679	32	176	352	422	-3.372	31	321	36	386	0
4	23	1	""	"STM4425"	19110	14570	60	109	114	39	65	65	9	93	81	0	1932	2034	1374	95	97	18	100	100	0	0.024	0.025	0.027	0.024	1.479	0.026	0.857	32	170	1881	1988	-5.384	44	1837	49	1939	0
4	24	1	""	"STM4430"	19270	14570	130	114	131	68	64	65	11	94	83	0	603	869	1003	96	105	30	100	100	0	0.099	0.087	0.089	0.100	1.657	0.071	0.877	120	786	557	840	-3.342	50	507	67	773	0
4	1	2	"sopE2"	"STM1855"	15260	14730	80	705	701	155	65	66	11	100	100	0	5768	5643	1690	86	87	15	100	100	0	0.113	0.114	0.114	0.117	1.184	0.110	0.963	52	302	6322	6193	-3.150	640	5682	636	5557	0
4	2	2	""	"STM1731"	15460	14730	90	1084	1261	890	63	64	10	100	100	0	3033	3500	2637	86	86	10	100	100	0	0.346	0.351	0.367	0.366	1.225	0.341	0.978	52	358	3968	4612	-1.529	1021	2947	1198	3414	0
4	3	2	"otsB"	"STM1929"	15630	14730	80	381	443	288	64	64	10	100	100	0	2076	2864	2360	87	87	11	100	100	0	0.159	0.136	0.144	0.148	1.297	0.127	0.971	52	292	2306	3156	-2.649	317	1989	379	2777	0
4	4	2	""	"STM4161"	15800	14730	80	210	230	101	63	64	9	100	100	0	1484	1887	1538	85	86	11	100	100	0	0.105	0.093	0.101	0.099	1.264	0.077	0.923	52	286	1546	1969	-3.251	147	1399	167	1802	0
4	5	2	"rsd"	"STM4165"	15970	14730	90	900	957	627	64	65	11	100	100	0	2271	2908	2417	85	86	10	100	100	0	0.382	0.316	0.332	0.335	1.204	0.288	0.970	52	364	3022	3716	-1.387	836	2186	893	2823	0
4	6	2	"hupA"	"STM4170"	16140	14730	90	6005	6104	3010	65	75	72	100	100	0	296	328	175	85	86	11	100	100	0	28.152	24.852	25.661	27.175	1.338	23.455	0.907	52	346	6151	6282	4.815	5940	211	6039	243	0
4	7	2	""	"STM3121"	16320	14730	90	394	467	257	65	75	73	100	92	0	2407	3088	2396	87	87	11	100	100	0	0.142	0.134	0.148	0.143	1.214	0.120	0.962	52	339	2649	3403	-2.818	329	2320	402	3001	0
4	8	2	"stfG"	"STM0200"	16490	14720	90	147	172	71	64	65	11	98	98	0	3173	5102	4407	88	91	32	100	100	0	0.027	0.022	0.025	0.024	1.397	0.018	0.877	52	318	3168	5122	-5.216	83	3085	108	5014	0
4	9	2	"eutT"	"STM2467"	16670	14730	90	133	142	54	65	66	11	98	92	0	1827	2708	1894	87	89	25	100	100	0	0.039	0.029	0.029	0.029	1.470	0.028	0.863	52	346	1808	2698	-4.677	68	1740	77	2621	0
4	10	2	"lexA"	"STM4237"	16840	14730	90	2295	2768	1371	68	69	15	100	100	0	2270	2966	1995	90	90	12	100	100	0	1.022	0.939	0.991	1.045	1.329	0.854	0.935	52	338	4407	5576	0.031	2227	2180	2700	2876	0
4	11	2	"prpC"	"STM0369"	17010	14730	90	340	413	238	67	68	14	100	100	0	4277	5882	3609	90	92	14	100	100	0	0.065	0.060	0.063	0.057	1.440	0.060	0.919	52	365	4460	6138	-3.939	273	4187	346	5792	0
4	12	2	"ushB"	"STM4064"	17190	14730	100	3888	3909	1330	66	67	10	100	100	0	3537	3543	1725	93	94	13	100	100	0	1.110	1.114	1.159	1.207	1.387	1.038	0.929	80	410	7266	7293	0.150	3822	3444	3843	3450	0
4	13	2	"ptsJ"	"STM2436"	17360	14730	90	2717	2984	1254	66	67	10	100	100	0	4881	5310	2464	98	99	13	100	100	0	0.554	0.560	0.577	0.578	1.238	0.547	0.964	52	308	7434	8130	-0.851	2651	4783	2918	5212	0
4	14	2	"plsX"	"STM1192"	17530	14730	90	2558	2611	811	65	66	11	100	100	0	3767	4095	1868	102	103	13	100	100	0	0.680	0.638	0.665	0.675	1.222	0.596	0.956	52	331	6158	6539	-0.556	2493	3665	2546	3993	0
4	15	2	"flgM"	"STM1172"	17700	14730	90	7691	6935	1938	67	101	232	100	100	0	2747	2796	1154	100	107	49	100	100	0	2.880	2.547	2.687	2.704	1.290	2.741	0.874	52	346	10271	9564	1.526	7624	2647	6868	2696	0
4	16	2	"phsB"	"STM2064"	17890	14740	100	1610	1529	697	65	92	206	98	93	0	3935	3889	2419	97	104	44	100	100	0	0.403	0.386	0.414	0.426	1.343	0.348	0.959	80	439	5383	5256	-1.313	1545	3838	1464	3792	0
4	17	2	"tnpA_1"	"STM0946"	18060	14730	90	979	1071	789	67	77	143	96	88	0	7511	8677	7540	105	125	274	100	100	0	0.123	0.117	0.121	0.122	1.216	0.110	0.971	52	366	8318	9576	-3.022	912	7406	1004	8572	0
4	18	2	"orf6"	"PSLT014"	18230	14740	80	579	669	405	68	70	13	100	100	0	2546	2969	2221	112	116	30	100	100	0	0.210	0.210	0.225	0.225	1.321	0.191	0.930	52	304	2945	3458	-2.252	511	2434	601	2857	0
4	19	2	"mig-14"	"STM2782"	18410	14740	90	2918	2930	1352	65	66	13	100	100	0	2725	2774	1545	98	100	17	100	100	0	1.086	1.071	1.165	1.131	1.189	1.019	0.968	52	380	5480	5541	0.119	2853	2627	2865	2676	0
4	20	2	"thiD"	"STM2146"	18590	14750	90	166	259	220	66	66	11	100	100	0	911	1664	2108	105	107	15	100	100	0	0.124	0.124	0.127	0.129	1.355	0.108	0.946	52	373	906	1752	-3.011	100	806	193	1559	0
4	21	2	"rfaY"	"STM3716"	18760	14740	80	801	834	498	64	65	10	100	100	0	2042	2490	1917	109	111	15	100	100	0	0.381	0.323	0.347	0.352	1.218	0.291	0.963	52	306	2670	3151	-1.391	737	1933	770	2381	0
4	22	2	"prgH"	"STM2874"	18920	14740	90	3129	3460	1688	65	68	21	100	100	0	1932	2204	1273	103	105	15	100	100	0	1.675	1.616	1.688	1.696	1.196	1.554	0.961	52	381	4893	5496	0.744	3064	1829	3395	2101	0
4	23	2	"orgA"	"STM2869"	19110	14750	80	1014	1405	1112	65	66	12	100	100	0	701	977	879	102	102	14	100	100	0	1.584	1.531	1.558	1.690	1.300	1.391	0.963	52	320	1548	2215	0.664	949	599	1340	875	0
4	24	2	"livH"	"STM3563"	19280	14740	90	209	281	188	65	66	11	100	100	0	2166	3695	3929	110	117	29	100	100	0	0.070	0.060	0.063	0.064	1.382	0.051	0.909	52	366	2200	3801	-3.836	144	2056	216	3585	0
4	1	3	"hisJ"	"STM2354"	15270	14900	100	736	876	763	64	65	10	100	100	0	1056	1520	1543	85	85	11	100	100	0	0.692	0.566	0.610	0.671	1.450	0.518	0.968	80	466	1643	2247	-0.531	672	971	812	1435	0
4	2	3	"hisI"	"STM2078"	15450	14900	90	1413	1580	792	63	64	10	100	100	0	2676	3413	2416	85	85	10	100	100	0	0.521	0.456	0.506	0.508	1.280	0.401	0.953	52	358	3941	4845	-0.941	1350	2591	1517	3328	0
4	3	3	"glyA"	"STM2555"	15610	14910	90	678	929	775	63	65	12	100	100	0	220	296	236	86	86	10	100	100	0	4.590	4.124	4.343	4.627	1.397	3.817	0.934	52	371	749	1076	2.198	615	134	866	210	0
4	4	3	"fliD"	"STM1960"	15800	14900	90	2251	3036	2607	63	64	12	100	100	0	494	715	703	85	85	10	100	100	0	5.350	4.719	5.150	5.142	1.271	4.218	0.951	52	378	2597	3603	2.419	2188	409	2973	630	0
4	5	3	"asrC"	"STM2550"	15970	14900	90	259	287	177	66	66	11	100	100	0	1231	1427	1070	85	85	9	100	100	0	0.168	0.165	0.169	0.167	1.335	0.162	0.944	52	372	1339	1563	-2.570	193	1146	221	1342	0
4	6	3	"moeA"	"STM0846"	16150	14910	80	491	554	414	65	65	11	100	100	0	1224	1510	1357	86	87	10	100	100	0	0.374	0.343	0.381	0.394	1.333	0.318	0.969	52	328	1564	1913	-1.418	426	1138	489	1424	0
4	7	3	"cbiN"	"STM2022"	16320	14900	90	541	634	476	65	66	11	100	100	0	1257	1575	1549	86	87	10	100	100	0	0.406	0.382	0.399	0.409	1.251	0.335	0.949	52	367	1647	2058	-1.299	476	1171	569	1489	0
4	8	3	"cobU"	"STM2018"	16490	14900	90	898	973	508	65	66	11	100	100	0	3719	3998	2192	88	90	13	100	100	0	0.229	0.232	0.223	0.234	1.253	0.229	0.970	52	380	4464	4818	-2.124	833	3631	908	3910	0
4	9	3	"uhpA"	"STM3790"	16670	14910	90	308	330	166	65	66	11	100	100	0	1864	2288	1576	90	91	12	100	100	0	0.137	0.121	0.123	0.129	1.328	0.112	0.947	52	381	2017	2463	-2.868	243	1774	265	2198	0
4	10	3	"trpD"	"STM1724"	16840	14910	90	113	132	68	65	66	11	88	76	0	802	1207	1343	93	93	12	100	100	0	0.068	0.060	0.068	0.065	1.605	0.052	0.874	52	356	757	1181	-3.885	48	709	67	1114	0
4	11	3	"sulA"	"STM1071"	17000	14900	90	896	857	326	65	66	13	100	100	0	3487	3318	1713	93	99	36	100	100	0	0.245	0.246	0.249	0.267	1.317	0.231	0.966	52	366	4225	4017	-2.030	831	3394	792	3225	0
4	12	3	"rfaL"	"STM3713"	17180	14900	90	2030	2195	860	66	66	13	100	100	0	2689	3059	1313	95	100	33	100	100	0	0.757	0.718	0.729	0.723	1.151	0.713	0.961	52	380	4558	5093	-0.401	1964	2594	2129	2964	0
4	13	3	"bglX"	"STM2166"	17360	14900	90	1244	1348	809	64	65	12	100	100	0	3099	3645	2664	99	101	21	100	100	0	0.393	0.362	0.374	0.391	1.312	0.331	0.942	52	388	4180	4830	-1.346	1180	3000	1284	3546	0
4	14	3	""	"STM0347"	17540	14900	90	139	270	292	63	63	11	96	92	0	3302	4027	2395	99	101	14	100	100	0	0.024	0.053	0.020	0.043	3.828	0.027	0.109	52	375	3279	4135	-5.397	76	3203	207	3928	0
4	15	3	""	"STM1043"	17710	14910	90	229	257	111	65	66	11	100	100	0	1933	2509	1799	96	97	13	100	100	0	0.089	0.080	0.086	0.088	1.334	0.070	0.923	52	381	2001	2605	-3.486	164	1837	192	2413	0
4	16	3	""	"PSLT025"	17890	14910	90	151	175	92	64	64	10	100	96	0	2054	3041	3027	101	102	14	100	100	0	0.045	0.038	0.041	0.039	1.449	0.032	0.885	52	365	2040	3051	-4.489	87	1953	111	2940	0
4	17	3	"orf319"	"STM1389"	18060	14910	90	986	1113	587	65	66	11	100	100	0	2115	2555	1948	111	113	15	100	100	0	0.460	0.429	0.504	0.495	1.317	0.368	0.935	52	380	2925	3492	-1.122	921	2004	1048	2444	0
4	18	3	"yfeJ"	"STM2437"	18240	14910	80	767	788	334	66	67	11	100	100	0	4700	4767	2395	104	106	16	100	100	0	0.153	0.155	0.155	0.161	1.243	0.148	0.972	52	321	5297	5385	-2.713	701	4596	722	4663	0
4	19	3	""	"PSLT087"	18410	14920	100	156	160	39	65	65	12	100	100	0	6500	6723	2559	100	101	14	100	100	0	0.014	0.014	0.015	0.015	1.321	0.014	0.907	80	442	6491	6718	-6.136	91	6400	95	6623	0
4	20	3	"traU"	"PSLT092"	18580	14910	90	315	331	140	66	65	10	100	100	0	7151	7388	3871	105	107	16	100	100	0	0.035	0.036	0.034	0.037	1.449	0.035	0.915	52	364	7295	7548	-4.823	249	7046	265	7283	0
4	21	3	"trbE"	"PSLT096"	18760	14920	80	138	145	53	66	67	11	88	84	0	2627	2577	1769	105	106	14	100	100	0	0.029	0.032	0.032	0.034	1.472	0.029	0.823	52	321	2594	2551	-5.130	72	2522	79	2472	0
4	22	3	"traH"	"PSLT100"	18930	14920	80	123	141	75	68	68	11	86	75	0	1295	1844	1975	102	103	14	100	100	0	0.046	0.042	0.043	0.042	1.581	0.038	0.899	52	321	1248	1815	-4.439	55	1193	73	1742	0
4	23	3	"trbH"	"PSLT105"	19110	14910	80	1597	1413	537	67	68	11	100	100	0	6891	5945	2377	101	101	13	100	100	0	0.225	0.230	0.238	0.231	1.249	0.227	0.974	52	313	8320	7190	-2.150	1530	6790	1346	5844	0
4	24	3	"traX"	"PSLT110"	19270	14920	80	702	702	244	67	68	10	100	100	0	7403	7629	2514	106	107	17	100	100	0	0.087	0.084	0.085	0.084	1.274	0.082	0.932	52	313	7932	8158	-3.522	635	7297	635	7523	0
4	1	4	""	"STM2717"	15260	15070	80	77	95	97	61	63	12	57	26	0	847	989	617	85	85	11	100	100	0	0.021	0.038	0.024	0.028	1.980	0.068	0.422	52	308	778	938	-5.574	16	762	34	904	0
4	2	4	""	"STM2739"	15440	15070	90	1070	1066	172	63	65	13	100	100	0	7057	7430	1553	85	90	33	100	100	0	0.144	0.137	0.134	0.137	1.110	0.134	0.979	52	381	7979	8348	-2.792	1007	6972	1003	7345	0
4	3	4	""	"STM1616"	15620	15070	90	260	280	129	62	64	13	100	100	0	1998	2289	1289	85	88	29	100	100	0	0.104	0.099	0.100	0.101	1.207	0.097	0.961	52	373	2111	2422	-3.272	198	1913	218	2204	0
4	4	4	"rimL"	"STM1611"	15800	15070	90	920	989	333	62	63	10	100	100	0	5985	6625	2712	87	88	13	100	100	0	0.145	0.142	0.142	0.143	1.115	0.138	0.977	52	374	6756	7465	-2.781	858	5898	927	6538	0
4	5	4	"osmB"	"STM1705"	15970	15070	90	309	325	171	65	65	11	100	100	0	1193	1280	1032	87	88	12	100	100	0	0.221	0.218	0.234	0.239	1.279	0.189	0.924	52	365	1350	1453	-2.180	244	1106	260	1193	0
4	6	4	"mppA"	"STM1679"	16140	15080	90	2351	2427	1034	65	65	11	100	100	0	4206	4558	2652	87	87	10	100	100	0	0.555	0.528	0.571	0.570	1.203	0.489	0.964	52	350	6405	6833	-0.849	2286	4119	2362	4471	0
4	7	4	"rnhB"	"STM0230"	16300	15070	90	1186	1166	180	65	73	68	100	100	0	2899	2892	649	88	102	102	100	100	0	0.399	0.393	0.405	0.397	1.228	0.391	0.934	52	380	3932	3905	-1.326	1121	2811	1101	2804	0
4	8	4	"speE"	"STM0166"	16490	15070	90	4230	3922	1064	67	71	37	100	100	0	4220	3930	1380	92	99	57	100	100	0	1.008	1.004	1.037	1.037	1.168	0.987	0.968	52	387	8291	7693	0.012	4163	4128	3855	3838	0
4	9	4	"yaeB"	"STM0243"	16660	15080	90	1044	1072	569	64	65	13	100	100	0	2387	2303	1219	90	90	11	100	100	0	0.427	0.455	0.453	0.468	1.200	0.451	0.962	52	358	3277	3221	-1.229	980	2297	1008	2213	0
4	10	4	"cobS"	"STM2017"	16840	15080	100	653	623	373	65	67	24	100	98	0	2068	2393	1765	91	97	76	98	98	0	0.297	0.242	0.262	0.272	1.316	0.223	0.945	80	442	2565	2860	-1.749	588	1977	558	2302	0
4	11	4	"yeeI"	"STM2001"	17010	15070	90	1046	1373	1367	64	65	11	100	100	0	1614	2301	2597	92	95	18	100	100	0	0.645	0.593	0.635	0.633	1.165	0.550	0.979	52	358	2504	3518	-0.632	982	1522	1309	2209	0
4	12	4	"fixX"	"STM0078"	17180	15080	90	86	91	26	63	64	11	76	53	0	1303	1449	1131	95	96	13	100	100	0	0.019	0.021	0.023	0.024	1.540	0.019	0.536	52	373	1231	1382	-5.715	23	1208	28	1354	0
4	13	4	"ubiC"	"STM4233"	17360	15080	90	927	1015	514	63	64	11	100	100	0	1352	1654	1102	98	101	21	100	100	0	0.689	0.612	0.673	0.667	1.219	0.552	0.957	52	373	2118	2508	-0.537	864	1254	952	1556	0
4	14	4	"yjbJ"	"STM4240"	17530	15070	90	351	401	243	63	64	11	100	100	0	1839	2123	1565	98	98	13	100	100	0	0.165	0.167	0.171	0.169	1.242	0.158	0.943	52	382	2029	2363	-2.596	288	1741	338	2025	0
4	15	4	"yjcE"	"STM4269"	17710	15080	80	503	606	419	67	67	10	100	100	0	1832	2317	1981	101	102	13	100	100	0	0.252	0.243	0.251	0.250	1.199	0.224	0.953	52	322	2167	2755	-1.989	436	1731	539	2216	0
4	16	4	"zur"	"STM4241"	17880	15080	90	1421	1358	360	66	67	16	100	100	0	3223	3098	1193	104	107	23	100	100	0	0.434	0.432	0.448	0.450	1.192	0.423	0.960	52	367	4474	4286	-1.203	1355	3119	1292	2994	0
4	17	4	"yfcZ"	"STM2390"	18060	15090	100	1826	1731	315	67	70	39	100	100	0	1870	1926	660	105	106	22	100	100	0	0.997	0.914	0.986	0.977	1.418	0.855	0.895	80	451	3524	3485	-0.005	1759	1765	1664	1821	0
4	18	4	""	"STM2372"	18240	15090	80	300	355	257	67	68	11	98	96	0	1135	1364	1221	98	99	13	100	100	0	0.225	0.227	0.240	0.244	1.346	0.214	0.959	52	315	1270	1554	-2.154	233	1037	288	1266	0
4	19	4	"ylaC"	"STM0471"	18410	15090	90	763	961	659	67	68	10	100	100	0	1722	2035	1372	99	99	12	100	100	0	0.429	0.462	0.467	0.469	1.211	0.463	0.970	52	340	2319	2830	-1.222	696	1623	894	1936	0
4	20	4	"ybaP"	"STM0496"	18570	15090	80	191	285	265	66	66	11	100	100	0	670	1085	1273	99	101	13	100	100	0	0.219	0.222	0.226	0.229	1.348	0.207	0.971	52	313	696	1205	-2.192	125	571	219	986	0
4	21	4	"ybbS"	"STM0514"	18750	15080	80	243	271	151	67	68	12	100	96	0	1625	2041	1633	98	98	13	100	100	0	0.115	0.105	0.109	0.111	1.367	0.096	0.954	52	321	1703	2147	-3.117	176	1527	204	1943	0
4	22	4	"folD"	"STM0542"	18920	15080	90	1371	1346	694	65	66	11	100	100	0	2721	2702	1598	98	100	14	100	100	0	0.498	0.492	0.503	0.510	1.173	0.474	0.968	52	372	3929	3885	-1.006	1306	2623	1281	2604	0
4	23	4	"ybdG"	"STM0569"	19100	15090	90	1629	1730	1183	65	67	13	100	100	0	3763	4348	3223	104	106	29	100	100	0	0.427	0.392	0.405	0.412	1.158	0.379	0.984	52	381	5223	5909	-1.226	1564	3659	1665	4244	0
4	24	4	"fepB"	"STM0594"	19270	15080	90	445	447	220	66	67	13	100	98	0	5130	5022	2236	103	107	29	100	100	0	0.075	0.077	0.072	0.069	1.419	0.081	0.940	52	371	5406	5300	-3.729	379	5027	381	4919	0
4	1	5	"slp"	"STM1819"	15260	15240	90	895	937	173	62	64	23	100	100	0	5318	5962	1463	85	96	90	100	100	0	0.159	0.149	0.152	0.150	1.127	0.145	0.956	52	400	6066	6752	-2.651	833	5233	875	5877	0
4	2	5	"hemK"	"STM1775"	15440	15240	90	970	972	371	64	66	16	100	100	0	5639	5545	2846	85	92	75	100	100	0	0.163	0.166	0.167	0.180	1.339	0.155	0.957	52	386	6460	6368	-2.616	906	5554	908	5460	0
4	3	5	"ychK"	"STM1754"	15610	15240	90	2557	2664	434	64	69	45	100	100	0	7459	8168	2241	85	98	120	100	100	0	0.338	0.322	0.329	0.328	1.166	0.311	0.949	52	374	9867	10683	-1.565	2493	7374	2600	8083	0
4	4	5	"sdaA"	"STM1826"	15780	15240	90	9196	8616	2740	65	106	317	100	100	0	5322	5000	2076	86	117	198	100	100	0	1.744	1.740	1.764	1.853	1.308	1.700	0.963	52	388	14367	13465	0.802	9131	5236	8551	4914	0
4	5	5	"minC"	"STM1814"	15970	15250	100	6059	5532	1599	65	97	293	100	100	0	3090	2798	1189	87	104	151	97	97	0	1.996	2.017	1.954	2.252	1.480	1.924	0.944	80	449	8997	8178	0.997	5994	3003	5467	2711	0
4	6	5	"ycgR"	"STM1798"	16140	15250	100	3378	3443	945	65	65	10	100	100	0	5118	5424	1498	89	89	10	100	100	0	0.659	0.633	0.655	0.625	1.220	0.628	0.962	80	420	8342	8713	-0.602	3313	5029	3378	5335	0
4	7	5	"yihA"	"STM4001"	16310	15250	80	1655	1723	736	64	65	9	100	100	0	3329	3556	2013	89	90	12	100	100	0	0.491	0.479	0.476	0.504	1.245	0.440	0.954	52	320	4831	5126	-1.026	1591	3240	1659	3467	0
4	8	5	"oxyR"	"STM4125"	16480	15250	90	4421	4431	2091	66	74	47	100	100	0	2624	2972	2048	91	94	28	100	100	0	1.719	1.515	1.697	1.815	1.461	1.353	0.927	52	344	6888	7246	0.782	4355	2533	4365	2881	0
4	9	5	"yneB"	"STM4078"	16660	15240	90	3275	2918	1642	66	71	38	100	100	0	4813	4385	2724	91	95	26	100	100	0	0.680	0.664	0.639	0.675	1.366	0.644	0.950	52	365	7931	7146	-0.557	3209	4722	2852	4294	0
4	10	5	"pfkA"	"STM4062"	16830	15250	90	3867	3700	1140	66	73	46	100	100	0	4034	3797	1840	94	106	89	100	100	0	0.965	0.981	1.003	1.084	1.368	0.910	0.936	52	365	7741	7337	-0.052	3801	3940	3634	3703	0
4	11	5	"rhaR"	"STM4049"	17010	15250	100	1005	1083	472	66	71	38	100	100	0	6012	6377	3073	98	104	41	100	100	0	0.159	0.162	0.163	0.162	1.246	0.157	0.969	80	408	6853	7296	-2.655	939	5914	1017	6279	0
4	12	5	"yihZ"	"STM4028"	17180	15250	100	1193	1165	431	66	67	11	100	100	0	2068	2185	1227	98	100	14	100	100	0	0.572	0.527	0.563	0.574	1.516	0.462	0.908	80	418	3097	3186	-0.806	1127	1970	1099	2087	0
4	13	5	"rpsK"	"STM3417"	17350	15250	100	25192	23097	6128	67	68	13	100	100	0	493	486	125	94	95	12	100	100	0	62.970	58.750	59.562	57.605	1.366	62.541	0.853	80	420	25524	23422	5.977	25125	399	23030	392	0
4	14	5	"rplF"	"STM3425"	17520	15250	90	7829	7738	3915	67	91	152	100	100	0	232	243	86	98	98	14	96	92	0	57.925	52.903	53.861	51.953	1.456	54.982	0.847	52	366	7896	7816	5.856	7762	134	7671	145	0
4	15	5	"rplN"	"STM3430"	17700	15260	100	15063	13514	5171	67	86	137	100	100	0	477	436	154	102	102	14	95	91	0	39.989	40.260	40.384	40.101	1.336	40.874	0.901	80	452	15371	13781	5.322	14996	375	13447	334	0
4	16	5	"rpsC"	"STM3434"	17870	15250	90	20453	18960	4771	70	196	949	100	100	0	733	742	192	102	106	25	100	100	0	32.303	29.516	32.104	29.010	1.442	34.595	0.828	52	365	21014	19530	5.014	20383	631	18890	640	0
4	17	5	"rplW"	"STM3438"	18040	15250	90	11375	11311	2460	69	265	1050	100	100	0	341	370	141	100	105	27	100	100	0	46.913	41.637	46.089	45.322	1.359	37.499	0.820	52	369	11547	11512	5.552	11306	241	11242	270	0
4	18	5	"ppiA"	"STM3472"	18230	15260	100	4495	4328	1696	66	156	641	97	93	0	3389	3184	1367	100	102	18	100	100	0	1.347	1.382	1.374	1.494	1.417	1.356	0.965	80	399	7718	7346	0.429	4429	3289	4262	3084	0
4	19	5	"argI"	"STM4469"	18400	15250	90	1947	1847	858	65	66	11	100	100	0	6627	6489	2420	100	101	20	100	100	0	0.288	0.279	0.284	0.275	1.771	0.256	0.771	52	364	8409	8171	-1.794	1882	6527	1782	6389	0
4	20	5	"trpS2"	"STM4508"	18580	15250	90	635	717	363	64	65	11	100	100	0	6228	6254	2724	99	101	21	100	100	0	0.093	0.106	0.096	0.099	1.428	0.109	0.902	52	373	6700	6808	-3.424	571	6129	653	6155	0
4	21	5	"dnaT"	"STM4544"	18750	15260	80	533	586	345	63	64	10	100	100	0	1340	1560	1174	96	97	14	100	100	0	0.378	0.357	0.372	0.388	1.482	0.303	0.822	52	275	1714	1987	-1.404	470	1244	523	1464	0
4	22	5	"lplA"	"STM4576"	18920	15260	90	1021	1050	253	64	65	11	100	100	0	4864	5096	1628	95	98	17	100	100	0	0.201	0.197	0.201	0.200	1.137	0.191	0.961	52	388	5726	5987	-2.317	957	4769	986	5001	0
4	23	5	""	"STM4596"	19100	15260	80	322	390	309	64	65	11	100	100	0	2413	2897	3256	95	98	21	100	100	0	0.111	0.116	0.116	0.134	1.716	0.087	0.716	52	314	2576	3128	-3.167	258	2318	326	2802	0
4	24	5	"rph"	"STM3734"	19270	15260	100	667	952	836	65	66	12	100	98	0	596	1018	1181	98	101	29	100	98	0	1.209	0.964	1.105	1.103	1.460	0.786	0.901	80	474	1100	1807	0.274	602	498	887	920	0
4	1	6	"yhgI"	"STM3511"	15250	15430	90	6406	5935	2483	64	79	113	100	100	0	1869	1833	975	83	87	25	100	100	0	3.551	3.355	3.402	3.566	1.262	3.330	0.941	52	384	8128	7621	1.828	6342	1786	5871	1750	0
4	2	6	"yhcK"	"STM3340"	15440	15440	100	1704	1592	987	64	77	103	100	95	0	2346	2601	1902	85	92	47	100	98	0	0.725	0.607	0.622	0.685	1.434	0.565	0.964	80	463	3901	4044	-0.463	1640	2261	1528	2516	0
4	3	6	"yhcC"	"STM3329"	15630	15430	110	680	709	147	65	67	33	100	100	0	5066	5544	2221	85	92	62	100	100	0	0.123	0.118	0.120	0.122	1.215	0.109	0.929	80	506	5596	6103	-3.018	615	4981	644	5459	0
4	4	6	"murA"	"STM3307"	15790	15430	90	4314	4395	526	64	72	61	100	100	0	5162	5646	2224	87	91	31	100	100	0	0.837	0.779	0.811	0.820	1.330	0.744	0.825	52	361	9325	9890	-0.256	4250	5075	4331	5559	0
4	5	6	"rbfA"	"STM3285"	15970	15430	100	3368	3285	692	64	72	60	100	100	0	3107	3243	1301	88	93	32	100	100	0	1.094	1.021	1.077	1.064	1.271	0.943	0.883	80	368	6323	6376	0.130	3304	3019	3221	3155	0
4	6	6	"yhbT"	"STM3273"	16140	15430	100	4515	4648	1215	65	66	12	100	100	0	2848	2941	950	91	94	20	100	100	0	1.614	1.608	1.639	1.632	1.425	1.683	0.804	80	430	7207	7433	0.691	4450	2757	4583	2850	0
4	7	6	""	"STM3155"	16320	15430	90	2900	3061	1029	65	67	13	100	100	0	3074	3784	2389	91	94	21	100	100	0	0.950	0.811	0.924	0.873	1.311	0.703	0.853	52	323	5818	6689	-0.073	2835	2983	2996	3693	0
4	8	6	"nupG"	"STM3113"	16490	15430	160	6511	6051	1371	67	71	33	100	100	0	4341	4237	1691	92	111	167	99	98	0	1.517	1.444	1.536	1.578	1.472	1.359	0.909	208	800	10693	10129	0.601	6444	4249	5984	4145	0
4	9	6	"gshB"	"STM3095"	16660	15420	110	2127	2403	1199	66	67	13	100	100	0	1857	2319	1453	92	94	14	100	100	0	1.168	1.049	1.098	1.100	1.260	0.979	0.929	80	405	3826	4564	0.224	2061	1765	2337	2227	0
4	10	6	""	"STM3075"	16820	15430	90	2456	2497	814	65	67	12	100	100	0	2427	2532	1114	94	95	15	100	100	0	1.025	0.998	1.058	1.065	1.512	0.922	0.845	52	324	4724	4870	0.035	2391	2333	2432	2438	0
4	11	6	"iciA"	"STM3064"	17000	15430	140	640	618	180	66	69	28	100	100	0	3484	3400	1333	97	99	18	100	100	0	0.169	0.167	0.168	0.175	1.344	0.157	0.952	156	618	3961	3855	-2.561	574	3387	552	3303	0
4	12	6	"fldB"	"STM3045"	17180	15430	80	280	411	334	66	67	11	100	100	0	535	907	933	97	98	14	100	100	0	0.489	0.426	0.473	0.477	1.389	0.373	0.922	52	290	652	1155	-1.033	214	438	345	810	0
4	13	6	"nadE"	"STM1310"	17350	15430	100	3696	3506	1191	66	67	12	100	100	0	3045	2993	1474	98	99	16	100	100	0	1.232	1.188	1.237	1.253	1.345	1.108	0.914	80	432	6577	6335	0.301	3630	2947	3440	2895	0
4	14	6	"ydiE"	"STM1346"	17530	15430	110	1180	1216	706	65	73	99	100	96	0	1737	1949	1508	102	104	18	100	100	0	0.682	0.623	0.695	0.710	1.411	0.548	0.939	80	480	2750	2998	-0.552	1115	1635	1151	1847	0
4	15	6	"lpp"	"STM1377"	17690	15430	90	5170	5283	2530	66	81	119	100	100	0	164	184	82	104	105	14	94	86	0	85.067	65.213	60.558	60.267	1.404	59.889	0.711	52	354	5164	5297	6.411	5104	60	5217	80	0
4	16	6	"sodB"	"STM1431"	17880	15440	100	17267	16842	2177	67	100	426	100	100	0	1244	1298	282	106	108	16	100	100	0	15.114	14.073	14.904	14.286	1.241	14.538	0.905	80	470	18338	17967	3.918	17200	1138	16775	1192	0
4	17	6	"gst"	"STM1451"	18050	15440	90	3137	2906	991	64	66	12	100	100	0	2507	2286	1102	101	103	15	100	100	0	1.277	1.301	1.313	1.382	1.257	1.215	0.946	52	335	5479	5027	0.353	3073	2406	2842	2185	0
4	18	6	"sodC"	"STM1044"	18230	15440	170	1679	1622	213	65	107	439	100	99	0	2586	2708	575	100	102	19	100	100	0	0.649	0.597	0.653	0.602	1.290	0.567	0.877	208	860	4100	4165	-0.623	1614	2486	1557	2608	0
4	19	6	"yhhV"	"STM3559"	18390	15430	90	318	352	129	65	66	12	100	100	0	1396	1694	980	99	104	29	100	100	0	0.195	0.180	0.193	0.187	1.340	0.156	0.852	52	321	1550	1882	-2.358	253	1297	287	1595	0
4	20	6	"yhhL"	"STM3573"	18570	15430	90	484	492	162	64	66	14	100	100	0	2103	2562	1444	97	103	38	100	100	0	0.209	0.174	0.190	0.182	1.273	0.155	0.894	52	308	2426	2893	-2.256	420	2006	428	2465	0
4	21	6	"yhhQ"	"STM3579"	18740	15440	180	302	303	52	63	66	15	100	100	0	3126	3333	992	93	96	23	100	100	0	0.079	0.074	0.075	0.076	1.262	0.069	0.929	256	1092	3272	3480	-3.666	239	3033	240	3240	0
4	22	6	"nikR"	"STM3584"	18920	15440	80	311	412	304	63	64	10	100	100	0	1374	1794	1403	89	90	11	100	100	0	0.193	0.205	0.209	0.208	1.336	0.205	0.947	52	259	1533	2054	-2.373	248	1285	349	1705	0
4	23	6	""	"STM3595"	19090	15440	100	810	792	322	63	64	10	100	100	0	3858	3901	1954	88	88	11	100	100	0	0.198	0.191	0.193	0.197	1.434	0.178	0.927	80	442	4517	4542	-2.335	747	3770	729	3813	0
4	24	6	""	"STM3600"	19270	15440	100	448	438	122	66	66	10	100	100	0	5790	5858	2770	94	96	14	100	100	0	0.067	0.065	0.068	0.069	1.447	0.058	0.915	80	464	6078	6136	-3.898	382	5696	372	5764	0
4	1	7	"yidF"	"STM3803"	15250	15590	90	1391	1533	1165	63	68	59	100	100	0	1754	2024	1634	83	85	14	100	100	0	0.795	0.757	0.750	0.766	1.396	0.732	0.958	52	378	2999	3411	-0.331	1328	1671	1470	1941	0
4	2	7	"ibpA"	"STM3809"	15430	15590	90	5088	5143	1889	63	64	13	100	100	0	634	680	314	88	90	16	100	100	0	9.203	8.581	8.819	8.791	1.321	8.662	0.894	52	352	5571	5672	3.202	5025	546	5080	592	0
4	3	7	"ccmC"	"STM2252"	15600	15600	80	336	412	286	63	63	11	100	100	0	451	819	864	90	91	14	100	100	0	0.756	0.479	0.624	0.606	1.628	0.359	0.813	52	317	634	1078	-0.403	273	361	349	729	0
4	4	7	"torC"	"STM3823"	15780	15600	80	139	162	78	64	64	10	94	80	0	1418	2291	1994	92	93	14	100	100	0	0.057	0.045	0.047	0.047	1.658	0.040	0.880	52	293	1401	2297	-4.144	75	1326	98	2199	0
4	5	7	"dgoK"	"STM3829"	15950	15590	150	314	313	38	66	76	77	99	99	0	6757	6703	748	93	105	93	100	100	0	0.037	0.037	0.038	0.037	1.164	0.037	0.940	156	669	6912	6857	-4.748	248	6664	247	6610	0
4	6	7	""	"STM3833"	16140	15600	80	374	380	113	64	66	12	100	100	0	4684	5276	2980	94	108	126	100	100	0	0.068	0.061	0.067	0.065	1.296	0.052	0.882	52	277	4900	5498	-3.888	310	4590	316	5182	0
4	7	7	""	"STM0098"	16290	15600	90	184	184	30	66	68	14	100	100	0	5021	5069	1625	93	134	282	100	100	0	0.024	0.024	0.025	0.024	1.335	0.023	0.857	52	358	5046	5094	-5.384	118	4928	118	4976	0
4	8	7	"ilvI"	"STM0116"	16470	15600	90	781	768	159	67	69	17	100	100	0	5779	5565	1502	98	144	293	100	100	0	0.126	0.128	0.130	0.130	1.200	0.125	0.947	52	322	6395	6168	-2.992	714	5681	701	5467	0
4	9	7	"ftsI"	"STM0122"	16650	15600	100	2622	2395	686	66	67	14	100	100	0	6600	6342	1499	94	99	36	100	100	0	0.393	0.373	0.380	0.360	1.292	0.372	0.945	80	432	9062	8577	-1.348	2556	6506	2329	6248	0
4	10	7	"murC"	"STM0129"	16830	15600	100	2096	1835	860	65	66	11	100	100	0	3399	3514	2409	96	97	14	100	100	0	0.615	0.518	0.586	0.606	1.474	0.444	0.899	80	420	5334	5188	-0.702	2031	3303	1770	3418	0
4	11	7	"guaC"	"STM0141"	17000	15600	100	4904	4271	1913	65	65	10	100	100	0	1991	1973	1225	97	100	15	100	100	0	2.555	2.242	2.502	2.571	1.482	2.104	0.875	80	372	6733	6082	1.353	4839	1894	4206	1876	0
4	12	7	"aroP"	"STM0150"	17170	15600	90	1451	1556	647	64	64	10	100	100	0	5100	5734	2900	97	99	15	100	100	0	0.277	0.265	0.270	0.267	1.340	0.245	0.911	52	358	6390	7129	-1.851	1387	5003	1492	5637	0
4	13	7	""	"STM1549"	17340	15600	90	606	616	193	63	64	11	100	100	0	3362	3304	1518	103	107	20	100	100	0	0.167	0.173	0.180	0.184	1.281	0.162	0.938	52	356	3802	3754	-2.585	543	3259	553	3201	0
4	14	7	""	"STM1554"	17520	15600	90	290	315	152	65	65	10	100	100	0	1270	1645	1262	107	111	21	100	100	0	0.193	0.163	0.180	0.178	1.367	0.137	0.883	52	366	1388	1788	-2.370	225	1163	250	1538	0
4	15	7	""	"STM1558"	17690	15610	80	247	275	118	66	66	10	100	100	0	1883	2220	1531	110	111	16	100	100	0	0.102	0.099	0.111	0.116	1.463	0.086	0.912	52	328	1954	2319	-3.292	181	1773	209	2110	0
4	16	7	"sfcA"	"STM1566"	17870	15610	90	1892	2116	1379	66	66	10	100	100	0	2320	2667	2019	110	112	19	100	100	0	0.826	0.802	0.842	0.873	1.400	0.749	0.955	52	356	4036	4607	-0.275	1826	2210	2050	2557	0
4	17	7	"fdnG"	"STM1570"	18040	15610	90	654	804	798	64	65	11	100	100	0	386	560	614	98	102	20	98	94	0	2.049	1.602	1.827	1.983	1.695	1.409	0.961	52	336	878	1202	1.035	590	288	740	462	0
4	18	7	"narZ"	"STM1577"	18210	15600	120	72	96	75	65	66	14	32	23	0	119	286	536	98	99	15	54	42	0	0.333	0.165	0.326	0.380	2.923	0.133	0.830	120	483	28	219	-1.585	7	21	31	188	-50
4	19	7	"yciO"	"STM1720"	18400	15610	90	1067	1064	301	65	66	11	100	100	0	2090	2147	1096	99	100	12	100	100	0	0.503	0.488	0.504	0.518	1.431	0.421	0.861	52	365	2993	3047	-0.991	1002	1991	999	2048	0
4	20	7	"yciC"	"STM1734"	18570	15610	100	2063	2020	473	63	65	14	100	100	0	3703	3658	1047	95	97	23	100	100	0	0.554	0.549	0.558	0.573	1.345	0.529	0.946	80	448	5608	5520	-0.851	2000	3608	1957	3563	0
4	21	7	""	"STM1747"	18740	15610	70	1149	1068	288	67	72	26	100	100	0	1543	1533	650	91	96	22	100	100	0	0.745	0.694	0.723	0.735	1.384	0.627	0.868	32	200	2534	2443	-0.424	1082	1452	1001	1442	0
4	22	7	"narI"	"STM1761"	18910	15610	100	575	519	289	64	67	19	100	98	0	1490	1931	1736	88	91	17	100	100	0	0.364	0.247	0.270	0.292	1.490	0.194	0.866	80	397	1913	2298	-1.456	511	1402	455	1843	0
4	23	7	"chaB"	"STM1770"	19080	15610	90	169	186	74	63	64	11	100	100	0	790	1060	955	88	88	10	100	100	0	0.151	0.127	0.145	0.145	1.497	0.092	0.788	52	348	808	1095	-2.727	106	702	123	972	0
4	24	7	""	"STM1785"	19250	15610	90	431	431	66	65	67	13	100	100	0	8383	9097	2828	95	123	213	100	100	0	0.044	0.041	0.041	0.042	1.281	0.037	0.888	52	372	8654	9368	-4.501	366	8288	366	9002	0
4	1	8	"nuoN"	"STM2316"	15250	15770	90	4171	4168	655	63	65	14	100	100	0	3305	3479	1428	94	96	16	100	100	0	1.279	1.213	1.262	1.301	1.382	1.171	0.850	52	387	7319	7490	0.355	4108	3211	4105	3385	0
4	2	8	"nuoC"	"STM2326"	15420	15770	90	10240	9892	3374	64	69	36	100	100	0	1980	1943	835	97	99	16	100	100	0	5.404	5.324	5.420	5.550	1.249	5.201	0.961	52	373	12059	11674	2.434	10176	1883	9828	1846	0
4	3	8	"yfbS"	"STM2333"	15590	15770	80	439	540	368	63	68	38	100	98	0	690	975	1054	95	96	17	100	100	0	0.632	0.542	0.657	0.667	1.391	0.409	0.899	52	322	971	1357	-0.662	376	595	477	880	0
4	4	8	"yfcC"	"STM2339"	15780	15770	90	957	1054	794	66	67	11	100	100	0	1552	1706	1347	92	92	12	100	100	0	0.610	0.612	0.632	0.643	1.235	0.599	0.959	52	386	2351	2602	-0.712	891	1460	988	1614	0
4	5	8	""	"STM2343"	15950	15770	90	8677	8677	2302	69	85	112	100	100	0	1722	1704	300	96	99	23	100	100	0	5.294	5.353	5.257	5.236	1.445	6.335	0.842	52	350	10234	10216	2.404	8608	1626	8608	1608	0
4	6	8	"yfcH"	"STM2350"	16130	15770	100	3925	3535	1511	65	79	100	100	100	0	9061	7559	3511	92	95	18	100	100	0	0.430	0.465	0.455	0.478	1.251	0.451	0.959	80	440	12829	10937	-1.216	3860	8969	3470	7467	0
4	7	8	"fdx"	"STM2538"	16300	15780	100	3435	3368	784	65	67	12	100	100	0	2392	2602	1171	95	99	51	100	100	0	1.467	1.318	1.413	1.397	1.408	1.234	0.824	80	406	5667	5810	0.553	3370	2297	3303	2507	0
4	8	8	"cadB"	"STM2558"	16470	15780	100	1734	1646	544	64	65	11	100	100	0	5802	5587	2638	96	97	19	100	100	0	0.293	0.288	0.293	0.312	1.400	0.262	0.933	80	430	7376	7073	-1.773	1670	5706	1582	5491	0
4	9	8	"yfhG"	"STM2563"	16640	15770	90	1201	1324	661	62	63	10	100	100	0	2856	3251	2202	92	93	14	100	100	0	0.412	0.399	0.421	0.421	1.239	0.355	0.923	52	364	3903	4421	-1.279	1139	2764	1262	3159	0
4	10	8	""	"STM2570"	16820	15770	90	1014	1116	530	63	64	13	100	100	0	4825	5493	3085	97	100	22	100	100	0	0.201	0.195	0.198	0.200	1.124	0.188	0.977	52	357	5679	6449	-2.314	951	4728	1053	5396	0
4	11	8	""	"STM2587"	16980	15770	90	244	236	79	64	65	12	98	96	0	7180	6925	3061	99	119	119	100	100	0	0.025	0.025	0.025	0.025	1.302	0.025	0.918	52	358	7261	6998	-5.298	180	7081	172	6826	0
4	12	8	""	"STM2593"	17160	15770	90	211	211	39	65	65	11	100	100	0	2679	2896	872	97	112	104	100	100	0	0.057	0.052	0.054	0.052	1.293	0.049	0.875	52	373	2728	2945	-4.144	146	2582	146	2799	0
4	13	8	"yhbP"	"STM3270"	17340	15770	100	504	511	122	64	64	10	100	100	0	3052	3086	1138	105	107	20	100	100	0	0.149	0.150	0.155	0.153	1.223	0.140	0.934	80	452	3387	3428	-2.744	440	2947	447	2981	0
4	14	8	""	"STM3277"	17510	15770	90	161	170	36	65	65	11	100	100	0	5713	5987	1841	110	118	45	100	100	0	0.017	0.018	0.018	0.018	1.224	0.018	0.896	52	366	5699	5982	-5.867	96	5603	105	5877	0
4	15	8	"pnp"	"STM3282"	17680	15780	90	3451	3758	1538	66	69	23	100	100	0	1396	1739	1230	116	120	43	100	100	0	2.645	2.275	2.622	2.541	1.316	2.027	0.862	52	382	4665	5315	1.403	3385	1280	3692	1623	0
4	16	8	"secG"	"STM3293"	17870	15780	100	4923	4739	1741	66	68	21	100	100	0	1391	1469	481	106	109	19	100	100	0	3.780	3.428	3.528	3.376	1.704	3.992	0.725	80	448	6142	6036	1.918	4857	1285	4673	1363	0
4	17	8	"yhbE"	"STM3302"	18040	15780	100	1337	1417	466	64	64	10	100	100	0	4066	4268	1629	96	98	17	100	100	0	0.321	0.324	0.320	0.327	1.181	0.313	0.956	80	420	5243	5525	-1.641	1273	3970	1353	4172	0
4	18	8	"yrbA"	"STM3308"	18210	15790	90	1110	1139	454	64	65	14	100	100	0	815	909	562	96	97	13	100	100	0	1.455	1.322	1.379	1.472	1.420	1.166	0.901	52	364	1765	1888	0.541	1046	719	1075	813	0
4	19	8	""	"STM0718"	18390	15780	90	479	568	266	67	69	33	100	100	0	3958	4623	2224	98	99	13	100	100	0	0.107	0.111	0.108	0.109	1.214	0.111	0.959	52	382	4272	5026	-3.228	412	3860	501	4525	0
4	20	8	""	"STM0724"	18560	15790	90	224	369	413	64	68	34	100	92	0	636	907	953	95	96	12	100	100	0	0.296	0.376	0.363	0.355	1.388	0.408	0.974	52	359	701	1117	-1.758	160	541	305	812	0
4	21	8	"sdhD"	"STM0733"	18740	15780	100	6100	6000	1388	65	68	18	100	100	0	988	985	247	90	92	16	100	98	0	6.720	6.631	6.854	6.845	1.411	7.043	0.887	80	418	6933	6830	2.749	6035	898	5935	895	0
4	22	8	"ybgC"	"STM0744"	18900	15780	130	866	875	215	65	68	21	100	100	0	1380	1437	300	89	91	19	100	100	0	0.620	0.601	0.588	0.591	1.253	0.615	0.898	120	563	2092	2158	-0.689	801	1291	810	1348	0
4	23	8	"ybgF"	"STM0750"	19080	15790	100	7528	7272	2108	66	68	19	100	100	0	1830	1844	793	89	91	19	100	100	0	4.286	4.106	4.163	4.487	1.599	4.082	0.874	80	413	9203	8961	2.100	7462	1741	7206	1755	0
4	24	8	"aroG"	"STM0760"	19260	15790	100	2447	2270	804	66	67	12	100	100	0	3901	3763	1933	91	94	46	100	100	0	0.625	0.600	0.625	0.659	1.454	0.543	0.921	80	474	6191	5876	-0.678	2381	3810	2204	3672	0
4	1	9	""	"STM0868"	15260	15940	90	255	279	112	67	68	13	100	98	0	2217	3025	1952	95	96	13	100	100	0	0.089	0.072	0.077	0.077	1.368	0.065	0.872	52	362	2310	3142	-3.497	188	2122	212	2930	0
4	2	9	"rimK"	"STM0875"	15410	15940	90	339	366	205	64	65	11	100	98	0	1807	2172	1768	95	96	14	100	100	0	0.161	0.145	0.148	0.164	1.533	0.128	0.921	52	352	1987	2379	-2.638	275	1712	302	2077	0
4	3	9	"ybjF"	"STM0882"	15600	15940	80	112	154	136	62	62	10	96	80	0	404	789	1163	91	92	15	100	100	0	0.160	0.132	0.140	0.147	1.627	0.118	0.961	52	328	363	790	-2.646	50	313	92	698	0
4	4	9	"artP"	"STM0891"	15770	15950	80	2106	2050	375	63	72	55	100	100	0	3043	2902	1038	94	101	54	100	100	0	0.693	0.708	0.701	0.739	1.319	0.684	0.854	52	328	4992	4795	-0.530	2043	2949	1987	2808	0
4	5	9	""	"STM0896"	15960	15950	90	248	256	100	64	70	44	100	94	0	2874	2917	1231	96	106	56	100	100	0	0.066	0.068	0.067	0.066	1.559	0.059	0.723	52	380	2962	3013	-3.916	184	2778	192	2821	0
4	6	9	""	"STM0901"	16120	15950	80	95	114	83	62	63	9	84	71	0	1606	2063	1692	89	91	14	100	100	0	0.022	0.026	0.021	0.026	2.189	0.039	0.296	52	308	1550	2026	-5.523	33	1517	52	1974	0
4	7	9	""	"STM1035"	16300	15950	100	293	743	965	62	63	11	93	88	0	1293	2536	2830	89	90	14	100	100	0	0.192	0.278	0.206	0.176	2.023	0.311	0.934	80	430	1435	3128	-2.382	231	1204	681	2447	0
4	8	9	""	"STM1039"	16470	15950	90	154	378	552	62	63	11	100	94	0	1437	1955	1815	88	89	12	100	100	0	0.068	0.169	0.075	0.093	2.107	0.197	0.548	52	348	1441	2183	-3.874	92	1349	316	1867	0
4	9	9	"aceK"	"STM4185"	16640	15950	80	601	809	755	63	64	11	100	100	0	2230	3183	2913	88	89	11	100	100	0	0.251	0.241	0.222	0.223	1.593	0.232	0.831	52	322	2680	3841	-1.993	538	2142	746	3095	0
4	10	9	""	"STM4196"	16810	15940	90	154	165	75	62	63	10	98	90	0	1780	2612	2164	94	95	13	100	100	0	0.055	0.041	0.043	0.045	1.726	0.033	0.745	52	364	1778	2621	-4.196	92	1686	103	2518	0
4	11	9	""	"STM4200"	16990	15940	90	377	372	111	63	64	10	100	100	0	13264	13985	4536	97	103	57	100	100	0	0.024	0.022	0.021	0.022	1.300	0.021	0.906	52	355	13481	14197	-5.390	314	13167	309	13888	0
4	12	9	""	"STM4204"	17160	15950	100	602	607	139	63	64	10	100	100	0	9367	9917	3425	99	100	17	100	100	0	0.058	0.055	0.057	0.057	1.218	0.052	0.945	80	442	9807	10362	-4.104	539	9268	544	9818	0
4	13	9	"pduE"	"STM2042"	17330	15950	90	140	298	347	63	64	10	88	88	0	2980	3142	1331	106	107	15	100	100	0	0.027	0.077	0.035	0.045	2.428	0.098	0.540	52	335	2951	3271	-5.222	77	2874	235	3036	0
4	14	9	"pduV"	"STM2056"	17500	15950	80	1464	2041	1811	65	66	11	100	100	0	3983	4929	3745	114	115	16	100	100	0	0.362	0.410	0.357	0.316	1.738	0.432	0.920	52	320	5268	6791	-1.468	1399	3869	1976	4815	0
4	15	9	"stfF"	"STM0199"	17680	15960	90	110	123	47	66	67	11	98	84	0	1631	1814	827	116	117	16	100	100	0	0.029	0.034	0.030	0.033	1.701	0.035	0.439	52	398	1559	1755	-5.106	44	1515	57	1698	0
4	16	9	"thiH"	"STM4159"	17860	15960	90	739	820	437	64	66	11	100	100	0	3404	3708	2572	104	106	18	100	100	0	0.205	0.210	0.239	0.240	1.569	0.186	0.860	52	381	3975	4360	-2.290	675	3300	756	3604	0
4	17	9	"yojN"	"STM2269"	18040	15950	90	464	558	384	63	64	11	100	100	0	1344	1753	1455	94	96	12	100	100	0	0.321	0.298	0.332	0.329	1.449	0.252	0.895	52	365	1651	2154	-1.640	401	1250	495	1659	0
4	18	9	""	"STM4261"	18210	15960	80	300	331	203	64	64	10	100	100	0	570	827	917	96	97	11	100	100	0	0.498	0.365	0.432	0.418	1.442	0.242	0.755	52	322	710	998	-1.006	236	474	267	731	0
4	19	9	"traP"	"PSLT082"	18390	15960	90	361	483	363	64	65	11	100	100	0	2585	3049	2031	94	96	12	100	100	0	0.119	0.142	0.132	0.129	1.658	0.137	0.759	52	381	2788	3374	-3.068	297	2491	419	2955	0
4	20	9	""	"STM1542"	18570	15960	100	544	1468	2201	65	67	30	98	90	0	1071	2821	4335	94	95	12	100	100	0	0.490	0.514	0.481	0.501	1.765	0.491	0.886	80	430	1456	4130	-1.028	479	977	1403	2727	0
4	21	9	""	"STM4309"	18730	15960	90	328	367	141	66	66	11	100	100	0	6541	6355	2635	88	90	18	100	100	0	0.041	0.048	0.044	0.048	1.631	0.043	0.719	52	339	6715	6568	-4.622	262	6453	301	6267	0
4	22	9	"adi"	"STM4296"	18890	15960	90	431	673	609	64	65	12	100	100	0	670	1238	1217	88	89	14	100	100	0	0.631	0.530	0.570	0.585	1.577	0.502	0.875	52	355	949	1759	-0.665	367	582	609	1150	0
4	23	9	"lpxO"	"STM4286"	19080	15960	100	1121	1139	481	65	66	11	100	100	0	3657	4062	2304	88	89	13	100	100	0	0.296	0.270	0.282	0.286	1.294	0.247	0.951	80	438	4625	5048	-1.757	1056	3569	1074	3974	0
4	24	9	"nrfC"	"STM4279"	19250	15960	90	308	342	163	66	66	10	100	100	0	1227	1657	1380	87	88	11	100	100	0	0.212	0.176	0.189	0.194	1.469	0.140	0.855	52	341	1382	1846	-2.236	242	1140	276	1570	0
4	1	10	"yafB"	"STM0255"	15250	16120	110	546	555	144	67	67	11	100	100	0	3428	3381	834	96	98	17	100	100	0	0.144	0.149	0.145	0.147	1.252	0.147	0.925	80	528	3811	3773	-2.798	479	3332	488	3285	0
4	2	10	""	"STM0274"	15430	16120	120	157	164	69	63	64	11	96	94	0	2390	2544	2296	92	93	15	100	100	0	0.041	0.041	0.043	0.045	1.503	0.033	0.868	120	526	2392	2553	-4.612	94	2298	101	2452	0
4	3	10	""	"STM0282"	15600	16120	90	97	98	24	60	61	10	86	71	0	1706	1802	1273	89	90	13	100	100	0	0.023	0.022	0.022	0.025	1.844	0.019	0.652	52	329	1654	1751	-5.450	37	1617	38	1713	0
4	4	10	""	"STM0288"	15770	16120	80	95	106	50	61	62	11	86	67	0	1254	2181	3193	90	91	13	100	100	0	0.029	0.022	0.028	0.027	1.777	0.015	0.737	52	308	1198	2136	-5.097	34	1164	45	2091	0
4	5	10	""	"STM0297"	15940	16120	90	81	84	23	62	62	10	63	40	0	1038	1008	385	86	89	14	100	100	0	0.020	0.024	0.024	0.024	1.707	0.024	0.340	52	382	971	944	-5.647	19	952	22	922	0
4	6	10	"yafJ"	"STM0311"	16120	16120	90	733	844	516	61	63	22	100	100	0	1592	1748	1557	84	86	32	100	100	0	0.446	0.471	0.509	0.506	1.243	0.388	0.897	52	359	2180	2447	-1.166	672	1508	783	1664	0
4	7	10	"ycfJ"	"STM1212"	16300	16120	90	228	278	239	63	65	22	100	96	0	1540	2028	2332	85	86	32	100	100	0	0.113	0.111	0.110	0.116	1.398	0.103	0.940	52	372	1620	2158	-3.140	165	1455	215	1943	0
4	8	10	"ycfX"	"STM1220"	16470	16120	90	346	371	232	62	63	11	100	100	0	784	958	803	86	86	11	100	100	0	0.407	0.354	0.384	0.398	1.441	0.311	0.919	52	364	982	1181	-1.297	284	698	309	872	0
4	9	10	""	"STM1236"	16640	16120	90	258	287	118	62	63	10	100	100	0	1027	1335	1280	88	88	11	100	100	0	0.209	0.180	0.217	0.206	1.460	0.121	0.776	52	354	1135	1472	-2.260	196	939	225	1247	0
4	10	10	""	"STM1253"	16820	16120	130	377	661	959	62	64	19	100	99	0	861	1699	2704	92	93	15	100	100	0	0.410	0.373	0.405	0.393	1.264	0.354	0.969	120	595	1084	2206	-1.288	315	769	599	1607	0
4	11	10	"yoaG"	"STM1272"	16990	16120	130	103	107	20	62	62	9	97	93	0	959	1048	532	97	99	17	100	100	0	0.048	0.047	0.049	0.048	1.539	0.040	0.721	120	543	903	996	-4.394	41	862	45	951	0
4	12	10	""	"STM1276"	17160	16120	90	391	449	221	61	63	10	100	100	0	1302	1658	1197	100	100	12	100	100	0	0.275	0.249	0.267	0.263	1.255	0.222	0.913	52	302	1532	1946	-1.865	330	1202	388	1558	0
4	13	10	"rstB"	"STM1471"	17330	16120	130	436	428	96	63	65	13	100	100	0	5287	5479	2158	107	110	33	100	100	0	0.072	0.068	0.072	0.072	1.318	0.062	0.909	120	509	5553	5737	-3.796	373	5180	365	5372	0
4	14	10	"ydgH"	"STM1478"	17510	16130	130	3127	3252	1203	66	67	19	100	100	0	1516	1743	1154	115	120	32	100	100	0	2.185	1.957	2.163	2.157	1.302	1.704	0.879	120	531	4462	4814	1.128	3061	1401	3186	1628	0
4	15	10	"ynfM"	"STM1486"	17680	16130	70	117	135	58	66	67	12	96	90	0	1382	1582	1341	124	128	32	100	100	0	0.041	0.047	0.050	0.049	1.509	0.044	0.572	32	230	1309	1527	-4.624	51	1258	69	1458	0
4	16	10	""	"STM1493"	17860	16130	80	97	113	43	62	64	10	88	76	0	776	1300	1171	99	101	17	100	100	0	0.052	0.042	0.044	0.046	1.674	0.036	0.818	52	314	712	1252	-4.274	35	677	51	1201	0
4	17	10	"ynfD"	"STM1500"	18040	16130	100	1200	1198	329	62	63	10	100	100	0	1794	1854	675	96	96	12	100	100	0	0.670	0.646	0.669	0.653	1.195	0.617	0.952	80	452	2836	2894	-0.577	1138	1698	1136	1758	0
4	18	10	"udg"	"STM2080"	18210	16130	80	585	635	391	63	64	10	100	100	0	1134	1440	1332	96	97	11	100	100	0	0.503	0.426	0.484	0.475	1.314	0.343	0.911	52	308	1560	1916	-0.992	522	1038	572	1344	0
4	19	10	""	"STM2787"	18380	16130	90	300	310	113	64	64	10	100	100	0	2363	2270	1140	93	94	11	100	100	0	0.104	0.113	0.112	0.115	1.223	0.107	0.946	52	373	2506	2423	-3.266	236	2270	246	2177	0
4	20	10	"gabT"	"STM2792"	18560	16130	90	307	318	132	65	66	10	100	100	0	2771	2876	1728	92	93	12	100	100	0	0.090	0.091	0.096	0.097	1.308	0.085	0.955	52	372	2921	3037	-3.469	242	2679	253	2784	0
4	21	10	"mobA"	"STM3994"	18730	16130	90	688	723	223	66	66	11	100	100	0	2398	2483	759	88	89	17	100	100	0	0.269	0.274	0.275	0.273	1.127	0.275	0.948	52	364	2932	3052	-1.893	622	2310	657	2395	0
4	22	10	""	"STM4014"	18900	16130	80	90	94	31	63	64	10	80	63	0	703	1041	1393	87	87	10	100	100	0	0.044	0.032	0.043	0.048	2.116	0.022	0.620	52	316	643	985	-4.512	27	616	31	954	0
4	23	10	""	"STM4033"	19070	16130	90	355	484	295	65	66	12	100	100	0	1244	1743	1252	88	91	19	100	100	0	0.251	0.253	0.269	0.260	1.353	0.231	0.884	52	356	1446	2074	-1.995	290	1156	419	1655	0
4	24	10	""	"STM4054"	19260	16130	120	103	115	43	66	67	12	87	74	0	2500	3356	2322	89	93	21	100	100	0	0.015	0.015	0.016	0.017	1.462	0.015	0.764	120	631	2448	3316	-6.026	37	2411	49	3267	0
4	1	11	""	"STM2943"	15260	16300	90	450	451	72	66	66	13	100	100	0	6182	6150	1056	89	105	133	100	100	0	0.063	0.064	0.063	0.064	1.235	0.063	0.933	52	328	6477	6446	-3.988	384	6093	385	6061	0
4	2	11	""	"STM2955"	15420	16300	100	537	664	362	63	63	10	100	100	0	2045	2651	1713	83	84	12	100	100	0	0.242	0.234	0.242	0.241	1.318	0.217	0.915	80	326	2436	3169	-2.049	474	1962	601	2568	0
4	3	11	"yqcC"	"STM2965"	15590	16290	130	329	394	231	60	63	17	100	100	0	1028	1293	933	84	90	43	100	100	0	0.285	0.276	0.288	0.292	1.461	0.250	0.881	120	538	1213	1543	-1.811	269	944	334	1209	0
4	4	11	"fucO"	"STM2973"	15780	16300	130	424	446	102	61	63	18	100	100	0	5030	5753	2572	84	90	45	100	100	0	0.073	0.068	0.071	0.071	1.221	0.059	0.887	120	492	5309	6054	-3.768	363	4946	385	5669	0
4	5	11	"fucK"	"STM2977"	15950	16300	80	262	358	224	61	62	10	100	100	0	1281	1705	1449	84	85	12	100	100	0	0.168	0.183	0.175	0.188	1.530	0.147	0.754	52	268	1398	1918	-2.574	201	1197	297	1621	0
4	6	11	"csdA"	"STM2984"	16130	16290	120	507	546	235	60	62	20	98	98	0	3369	4032	2494	84	86	29	99	99	0	0.136	0.123	0.134	0.132	1.527	0.105	0.877	120	472	3732	4434	-2.878	447	3285	486	3948	0
4	7	11	"yqhE"	"STM3165"	16290	16300	90	2311	2535	932	63	79	106	100	100	0	3049	3478	1491	85	95	66	100	100	0	0.758	0.729	0.709	0.730	1.272	0.691	0.917	52	304	5212	5865	-0.399	2248	2964	2472	3393	0
4	8	11	""	"STM3175"	16470	16300	110	336	464	396	63	73	84	98	76	0	995	1574	1628	85	91	46	100	100	0	0.300	0.269	0.282	0.284	1.509	0.235	0.837	80	470	1183	1890	-1.737	273	910	401	1489	0
4	9	11	"STMF1.5"	"Not LT2a91"	16640	16290	90	186	221	114	63	64	11	100	100	0	179	212	113	88	88	12	100	96	0	1.352	1.274	1.381	1.351	1.405	1.183	0.771	52	365	214	282	0.435	123	91	158	124	0
4	10	11	"yfiO"	"STM2663"	16810	16300	90	2347	2639	934	62	67	33	100	100	0	1202	1399	591	94	95	17	100	100	0	2.062	1.975	2.025	2.028	1.322	1.990	0.887	52	334	3393	3882	1.044	2285	1108	2577	1305	0
4	11	11	""	"STM2680"	16990	16300	100	390	508	367	61	66	31	100	100	0	1828	2579	2395	95	96	14	100	100	0	0.190	0.180	0.192	0.191	1.364	0.158	0.904	80	361	2062	2931	-2.397	329	1733	447	2484	0
4	12	11	""	"STM2690"	17160	16300	120	157	236	234	61	62	11	97	94	0	881	1759	2572	98	98	13	100	100	0	0.123	0.105	0.121	0.117	1.755	0.088	0.801	120	412	879	1836	-3.028	96	783	175	1661	0
4	13	11	"ybbN"	"STM0504"	17330	16300	130	1974	2547	1729	63	66	27	100	100	0	1055	1344	966	107	109	30	100	100	0	2.016	2.008	1.960	2.080	1.399	1.992	0.885	120	397	2859	3721	1.011	1911	948	2484	1237	0
4	14	11	"allA"	"STM0515"	17510	16300	130	450	486	125	66	68	25	100	100	0	1419	1831	1236	116	120	30	100	100	0	0.295	0.245	0.295	0.275	1.406	0.176	0.771	120	458	1687	2135	-1.763	384	1303	420	1715	0
4	15	11	""	"STM0520"	17680	16310	130	97	109	43	63	65	12	86	68	0	3073	4421	3754	112	115	25	100	100	0	0.011	0.011	0.014	0.014	1.292	0.010	0.733	120	542	2995	4355	-6.444	34	2961	46	4309	0
4	16	11	"ybbY"	"STM0524"	17860	16300	100	107	120	45	61	62	12	98	87	0	3061	3993	3402	95	97	20	100	100	0	0.016	0.015	0.018	0.018	1.384	0.013	0.780	80	384	3012	3957	-6.011	46	2966	59	3898	0
4	17	11	"ylbE"	"STM0530"	18030	16300	90	93	105	41	62	64	11	84	73	0	3312	4988	4286	93	96	18	100	100	0	0.010	0.009	0.013	0.014	1.307	0.008	0.762	52	328	3250	4938	-6.698	31	3219	43	4895	0
4	18	11	"cysS"	"STM0537"	18210	16310	100	1527	1691	920	64	65	10	100	100	0	2356	2731	1718	96	98	17	100	100	0	0.647	0.617	0.645	0.644	1.482	0.573	0.879	80	403	3723	4262	-0.627	1463	2260	1627	2635	0
4	19	11	"yohJ"	"STM2181"	18380	16300	90	152	193	104	64	65	11	100	98	0	2064	3135	2352	94	95	12	100	100	0	0.045	0.042	0.042	0.041	1.420	0.042	0.888	52	343	2058	3170	-4.485	88	1970	129	3041	0
4	20	11	"galS"	"STM2191"	18560	16310	90	957	1170	649	65	66	10	100	100	0	2161	2674	1930	91	92	11	100	100	0	0.431	0.428	0.446	0.461	1.386	0.376	0.895	52	348	2962	3688	-1.215	892	2070	1105	2583	0
4	21	11	"lysP"	"STM2200"	18730	16300	90	314	409	307	64	65	10	100	100	0	794	933	662	87	88	10	100	100	0	0.354	0.408	0.385	0.383	1.428	0.414	0.882	52	366	957	1191	-1.500	250	707	345	846	0
4	22	11	"yejH"	"STM2223"	18900	16300	90	366	491	359	63	64	10	100	100	0	2783	3699	2803	87	87	10	100	100	0	0.112	0.118	0.112	0.112	1.533	0.116	0.893	52	335	2999	4040	-3.153	303	2696	428	3612	0
4	23	11	""	"STM2231"	19070	16310	100	81	81	16	66	67	12	53	27	0	1435	2040	1654	90	91	12	100	100	0	0.011	0.008	0.020	0.018	1.518	0.005	0.231	80	396	1360	1965	-6.486	15	1345	15	1950	0
4	24	11	""	"STM2240"	19250	16310	100	271	298	146	66	67	11	100	100	0	4042	4768	3273	93	96	17	100	100	0	0.052	0.050	0.053	0.052	1.547	0.045	0.881	80	401	4154	4907	-4.268	205	3949	232	4675	0
4	1	12	"Ctrl-Nif10ng/ul"	"Ctrl-Nif10ng/ul"	15240	16460	120	61	62	10	63	64	12	11	0	0	86	88	14	82	92	107	0	0	0	-0.500	-0.167	0.812	0.881	3.499	0.317	0.023	120	515	2	5	Error	-2	4	-1	6	-50
4	2	12	"Ctrl-Y410ng/ul"	"Ctrl-Y410ng/ul"	15410	16460	120	62	64	13	61	62	11	23	6	0	88	95	30	83	82	10	33	15	0	0.200	0.250	0.773	0.773	4.029	0.252	0.077	120	432	6	15	-2.322	1	5	3	12	-50
4	3	12	"Ctrl-FtsQ10ng/ul"	"Ctrl-FtsQ10ng/ul"	15580	16470	60	132	234	232	60	61	11	96	90	0	141	255	285	82	82	9	100	93	0	1.220	1.006	1.237	1.104	1.852	0.837	0.768	32	176	131	347	0.287	72	59	174	173	0
4	4	12	"Ctrl-ssM1354ng/ul"	"Ctrl-ssM1354ng/ul"	15760	16460	120	63	72	35	60	62	15	20	11	0	86	99	41	83	88	44	10	6	0	1.000	0.750	0.833	0.851	2.980	0.836	0.570	120	431	6	28	0.000	3	3	12	16	-50
4	5	12	"ctrl-buffer"	"ctrl-buffer"	15930	16460	120	63	63	12	60	61	10	27	6	0	84	87	18	82	82	9	20	11	0	1.500	0.600	0.963	1.039	2.976	0.371	0.024	120	428	5	8	0.585	3	2	3	5	-50
4	6	12	"Ctrl-hum b-actin10ng/ul"	"Ctrl-hum b-actin10ng/ul"	16110	16460	120	64	64	13	61	64	30	2	0	0	87	91	18	84	84	11	32	16	0	1.000	0.429	0.804	0.872	3.264	0.403	0.038	120	427	6	10	0.000	3	3	3	7	-50
4	7	12	"Ctrl-Nif50ng/ul"	"Ctrl-Nif50ng/ul"	16280	16460	120	67	68	12	64	72	70	0	0	0	86	86	12	84	88	38	0	0	0	1.500	2.000	1.216	1.088	3.435	4.096	0.005	120	406	5	6	0.585	3	2	4	2	-50
4	8	12	"Ctrl-Y450ng/ul"	"Ctrl-Y450ng/ul"	16460	16470	120	66	67	11	64	68	28	1	0	0	88	90	15	84	87	27	5	1	0	0.500	0.500	1.000	0.882	3.192	0.251	0.007	120	489	6	9	-1.000	2	4	3	6	-50
4	9	12	"Ctrl-FtsQ50ng/ul"	"Ctrl-FtsQ50ng/ul"	16630	16470	80	311	573	671	63	64	11	100	100	0	350	577	723	86	87	11	100	98	0	0.939	1.039	1.106	1.177	1.599	0.956	0.900	52	286	512	1001	-0.090	248	264	510	491	0
4	10	12	"Ctrl-ssM13162ng/ul"	"Ctrl-ssM13162ng/ul"	16800	16470	120	68	69	14	61	63	14	26	5	0	104	114	39	92	95	15	45	25	0	0.583	0.364	0.529	0.614	3.330	0.245	0.190	120	450	19	30	-0.778	7	12	8	22	-50
4	11	12	"ctrl-buffer"	"ctrl-buffer"	16980	16470	120	63	65	14	61	62	14	20	5	0	98	102	26	97	99	15	18	7	0	2.000	0.800	0.950	0.749	4.559	30.558	0.002	120	431	3	9	1.000	2	1	4	5	-50
4	12	12	"Ctrl-hum b-actin100ng/ul"	"Ctrl-hum b-actin100ng/ul"	17150	16470	120	66	67	13	61	61	10	35	10	0	104	108	20	101	102	14	29	12	0	1.667	0.857	0.873	0.755	4.162	0.188	0.019	120	409	8	13	0.737	5	3	6	7	-50
4	13	12	"Ctrl-Nif100ng/ul"	"Ctrl-Nif100ng/ul"	17330	16470	120	62	64	11	62	63	12	17	2	0	107	107	14	107	109	15	15	1	0	0.000	100000.000	0.608	0.729	3.270	31.783	0.001	120	451	0	2	Error	0	0	2	0	-50
4	14	12	"Ctrl-Y4100ng/ul"	"Ctrl-Y4100ng/ul"	17480	16440	60	64	66	10	65	65	10	21	0	0	235	212	65	113	113	16	81	78	0	-0.008	0.010	0.098	0.180	4.028	0.017	0.010	32	147	121	100	Error	-1	122	1	99	-100
4	15	12	"Ctrl-FtsQ100ng/ul"	"Ctrl-FtsQ100ng/ul"	17670	16480	80	540	851	846	67	70	19	100	100	0	529	958	1101	110	115	25	100	98	0	1.129	0.925	1.068	1.095	1.410	0.813	0.935	52	296	892	1632	0.175	473	419	784	848	0
4	16	12	"Ctrl-ssM13buffer"	"Ctrl-ssM13buffer"	17850	16470	120	65	67	13	62	63	11	22	11	0	96	97	18	93	95	12	21	10	0	1.000	1.250	0.694	0.781	3.614	0.449	0.051	120	469	6	9	0.000	3	3	5	4	-50
4	17	12	"ctrl-buffer"	"ctrl-buffer"	18020	16470	120	68	69	12	63	65	16	20	2	0	91	92	13	92	94	17	5	2	0	-5.000	100000.000	1.000	1.058	2.961	0.428	0.005	120	467	4	6	Error	5	-1	6	0	-50
4	18	12	"Ctrl-hum b-actin50ng/ul"	"Ctrl-hum b-actin50ng/ul"	18200	16470	120	68	68	11	63	64	11	30	4	0	100	101	15	94	95	16	29	5	0	0.833	0.714	0.750	0.837	2.966	0.114	0.002	120	412	11	12	-0.263	5	6	5	7	-50
4	19	12	"Ctrl-Nif400ng/ul"	"Ctrl-Nif400ng/ul"	18370	16470	120	65	66	11	63	64	11	22	0	0	93	94	14	93	94	12	15	4	0	100000.000	3.000	0.875	0.814	3.339	0.401	0.013	120	406	2	4	16.610	2	0	3	1	-50
4	20	12	"Ctrl-Y4400ng/ul"	"Ctrl-Y4400ng/ul"	18540	16470	120	63	63	11	64	65	12	8	1	0	92	93	11	91	92	12	18	3	0	-1.000	-0.500	1.000	0.986	2.831	1.163	0.005	120	471	0	1	Error	-1	1	-1	2	-50
4	21	12	"Ctrl-FtsQ400ng/ul"	"Ctrl-FtsQ400ng/ul"	18720	16480	110	1194	1365	1301	65	67	20	100	98	0	1304	1713	1988	88	90	18	100	98	0	0.928	0.800	0.924	0.930	1.403	0.696	0.913	80	389	2345	2925	-0.107	1129	1216	1300	1625	0
4	22	12	"Ctrl-ssM13buffer"	"Ctrl-ssM13buffer"	18890	16470	120	68	71	20	65	67	13	27	7	0	89	92	14	87	88	12	18	6	0	1.500	1.200	1.615	1.716	3.262	1.781	0.073	120	449	5	11	0.585	3	2	6	5	-50
4	23	12	"ctrl-buffer"	"ctrl-buffer"	19070	16470	120	72	71	11	66	68	12	24	4	0	87	90	16	89	90	11	19	8	0	-3.000	5.000	0.818	0.836	3.246	5.940	0.001	120	429	4	6	Error	6	-2	5	1	-50
4	24	12	"Ctrl-hum b-actinbuffer"	"Ctrl-hum b-actinbuffer"	19240	16470	120	72	74	14	67	68	11	32	12	0	93	96	19	89	90	12	24	8	0	1.250	1.000	0.880	0.918	3.525	0.454	0.031	120	539	9	14	0.322	5	4	7	7	-50
4	1	13	"phoP"	"STM1231"	15240	16640	120	3599	3651	346	59	60	12	100	100	0	1032	1022	132	81	82	11	100	100	0	3.722	3.817	3.804	3.836	1.124	3.828	0.973	120	498	4491	4533	1.896	3540	951	3592	941	0
4	2	13	"phoP"	"STM1231"	15420	16640	120	3676	3495	1051	59	60	13	100	100	0	977	962	354	81	81	10	100	98	0	4.037	3.900	4.089	4.137	1.395	3.900	0.910	120	409	4513	4317	2.013	3617	896	3436	881	0
4	3	13	"phoQ"	"STM1230"	15580	16640	90	1743	1808	639	59	60	11	100	100	0	1880	1871	626	81	83	10	100	100	0	0.936	0.977	0.989	0.983	1.168	0.979	0.971	52	298	3483	3539	-0.095	1684	1799	1749	1790	0
4	4	13	"phoQ"	"STM1230"	15760	16650	140	3618	3669	1070	59	61	14	100	100	0	4434	4428	1327	82	84	26	100	100	0	0.818	0.831	0.817	0.844	1.271	0.824	0.974	156	484	7911	7956	-0.290	3559	4352	3610	4346	0
4	5	13	"phoQ"	"STM1230"	15940	16640	90	1681	1822	632	60	62	17	100	100	0	1957	2160	864	82	87	39	100	100	0	0.865	0.848	0.874	0.851	1.159	0.838	0.961	52	320	3496	3840	-0.210	1621	1875	1762	2078	0
4	6	13	"hupA"	"STM4170"	16100	16640	90	3173	3308	765	64	89	157	100	100	0	236	252	55	83	84	13	100	100	0	20.320	19.195	19.265	19.529	1.260	19.682	0.916	52	316	3262	3413	4.345	3109	153	3244	169	0
4	7	13	"sopB"	"STM1091"	16280	16640	130	2959	2893	731	70	98	162	100	100	0	4474	4399	1943	84	103	172	100	100	0	0.658	0.654	0.671	0.727	1.537	0.568	0.908	120	484	7279	7138	-0.604	2889	4390	2823	4315	0
4	8	13	"pipC"	"STM0375"	16460	16640	90	821	880	181	67	87	131	100	100	0	1167	1274	289	86	115	216	100	100	0	0.698	0.684	0.674	0.687	1.141	0.693	0.956	52	302	1835	2001	-0.520	754	1081	813	1188	0
4	9	13	"pipC"	"STM0375"	16630	16650	100	950	871	300	62	63	13	100	100	0	1066	1020	427	89	90	16	100	100	0	0.909	0.869	0.886	0.918	1.376	0.830	0.952	80	348	1865	1740	-0.138	888	977	809	931	0
4	10	13	"ssrB"	"STM1391"	16800	16640	140	178	181	42	61	61	9	99	99	0	2411	2913	1540	93	95	15	100	100	0	0.050	0.043	0.046	0.046	1.396	0.036	0.848	156	396	2435	2940	-4.308	117	2318	120	2820	0
4	11	13	"ssrB"	"STM1391"	16970	16640	90	177	181	33	60	60	9	100	100	0	2409	2434	458	100	104	32	100	100	0	0.051	0.052	0.052	0.051	1.263	0.052	0.911	52	283	2426	2455	-4.303	117	2309	121	2334	0
4	12	13	"ssrB"	"STM1391"	17160	16650	100	242	245	46	61	61	9	100	100	0	3053	3071	726	104	107	28	100	100	0	0.061	0.062	0.062	0.062	1.224	0.061	0.953	80	374	3130	3151	-4.026	181	2949	184	2967	0
4	13	13	"lrp"	"STM0959"	17330	16650	100	3490	3391	862	61	62	9	100	100	0	803	769	213	107	109	15	100	100	0	4.927	5.030	5.011	5.201	1.250	5.006	0.960	80	342	4125	3992	2.301	3429	696	3330	662	0
4	14	13	"lrp"	"STM0959"	17500	16650	100	3598	3590	851	62	64	13	100	100	0	782	778	230	112	114	17	100	100	0	5.278	5.297	5.270	5.473	1.346	5.187	0.826	80	408	4206	4194	2.400	3536	670	3528	666	0
4	15	13	"gyrA"	"STM2272"	17660	16650	90	4043	4193	1215	65	94	185	100	100	0	2450	2642	949	105	124	121	100	100	0	1.696	1.627	1.671	1.644	1.180	1.567	0.941	52	353	6323	6665	0.762	3978	2345	4128	2537	0
4	16	13	"gyrA"	"STM2272"	17860	16650	110	4493	4674	1329	64	84	162	100	100	0	3246	3674	1668	93	107	108	100	100	0	1.405	1.287	1.391	1.342	1.197	1.184	0.917	80	445	7582	8191	0.490	4429	3153	4610	3581	0
4	17	13	"csrA"	"STM2826"	18020	16650	90	1229	1258	286	64	76	71	100	100	0	396	447	137	93	95	18	100	100	0	3.845	3.373	3.450	3.476	1.266	3.646	0.879	52	326	1468	1548	1.943	1165	303	1194	354	0
4	18	13	"csrA"	"STM2826"	18200	16650	130	1232	1347	393	65	74	63	100	100	0	338	412	214	93	95	18	100	100	0	4.763	4.019	4.616	4.450	1.381	3.695	0.788	120	454	1412	1601	2.252	1167	245	1282	319	0
4	19	13	"yhhP"	"STM3578"	18380	16650	130	132	162	81	62	66	22	97	85	0	460	701	629	91	92	12	100	100	0	0.190	0.164	0.186	0.184	1.463	0.136	0.817	120	411	439	710	-2.398	70	369	100	610	0
4	20	13	"yhhP"	"STM3578"	18560	16660	100	174	180	46	64	65	12	100	100	0	621	733	380	90	91	12	100	100	0	0.207	0.180	0.193	0.190	1.319	0.151	0.846	80	318	641	759	-2.271	110	531	116	643	0
4	21	13	"yhhP"	"STM3578"	18720	16640	120	168	167	50	67	70	21	95	86	0	509	525	366	90	93	20	94	90	0	0.241	0.230	0.239	0.297	2.212	0.153	0.562	120	377	520	535	-2.053	101	419	100	435	0
4	22	13	"topA"	"STM1714"	18890	16650	130	5825	5890	933	69	82	103	100	100	0	5858	6120	1296	89	103	113	100	100	0	0.998	0.965	0.993	0.970	1.127	0.943	0.968	120	419	11525	11852	-0.003	5756	5769	5821	6031	0
4	23	13	"topA"	"STM1714"	19070	16650	100	1141	1454	1115	68	82	109	98	97	0	1491	1895	1508	89	102	120	100	100	0	0.765	0.767	0.765	0.779	1.362	0.745	0.917	80	365	2475	3192	-0.386	1073	1402	1386	1806	0
4	24	13	"fur"	"STM0693"	19240	16650	90	1290	1343	390	66	72	42	100	100	0	1637	1677	633	89	95	48	100	100	0	0.791	0.804	0.836	0.826	1.191	0.763	0.947	52	339	2772	2865	-0.339	1224	1548	1277	1588	0
4	1	14	""	"STM1553"	15240	16820	120	216	264	203	56	57	10	100	99	0	7029	6773	2857	80	82	16	100	100	0	0.023	0.031	0.023	0.028	1.740	0.031	0.536	120	577	7109	6901	-5.441	160	6949	208	6693	0
4	2	14	""	"STM3783"	15410	16820	150	243	397	315	56	57	10	100	100	0	813	1561	1598	80	80	10	100	100	0	0.255	0.230	0.252	0.260	1.532	0.201	0.895	156	666	920	1822	-1.971	187	733	341	1481	0
4	3	14	""	"STM2242"	15590	16820	150	66	68	13	57	58	10	47	19	0	879	1163	634	80	81	10	100	100	0	0.011	0.010	0.018	0.020	1.620	0.009	0.223	156	644	808	1094	-6.472	9	799	11	1083	0
4	4	14	"yfiM"	"STM2653"	15760	16820	140	152	200	130	58	60	13	100	96	0	845	1461	1539	81	83	28	100	100	0	0.123	0.103	0.113	0.115	1.480	0.086	0.921	156	548	858	1522	-3.023	94	764	142	1380	0
4	5	14	"oxyS"	"STM4124"	15900	16830	150	74	98	71	59	62	15	47	29	0	147	291	371	81	88	43	55	42	0	0.227	0.186	0.229	0.269	2.729	0.212	0.854	156	747	81	249	-2.138	15	66	39	210	0
4	6	14	""	"STM4302"	16120	16820	140	316	641	747	62	75	107	87	58	0	903	1712	1837	83	91	44	99	98	0	0.310	0.355	0.330	0.316	1.601	0.381	0.943	156	704	1074	2208	-1.691	254	820	579	1629	0
4	7	14	"ssaT"	"STM1421"	16290	16830	140	85	92	25	64	79	118	0	0	0	2513	4167	4235	85	98	152	100	97	0	0.009	0.007	0.016	0.017	1.541	0.005	0.514	156	622	2449	4110	-6.853	21	2428	28	4082	0
4	8	14	"nrdI"	"STM2806"	16460	16820	140	75	85	31	64	74	91	4	0	0	800	1709	2271	87	100	151	96	89	0	0.015	0.013	0.019	0.021	1.702	0.012	0.662	156	625	724	1643	-6.018	11	713	21	1622	0
4	9	14	"sipA"	"STM2882"	16640	16820	140	570	736	499	61	62	12	100	100	0	2168	3279	2981	92	93	15	100	100	0	0.245	0.212	0.240	0.242	1.399	0.180	0.925	156	579	2585	3862	-2.028	509	2076	675	3187	0
4	10	14	"dctA"	"STM3614"	16810	16820	140	3457	3900	1681	60	60	10	100	100	0	1035	1213	607	96	97	14	100	100	0	3.618	3.438	3.560	3.640	1.335	3.323	0.940	156	553	4336	4957	1.855	3397	939	3840	1117	0
4	11	14	"aroB"	"STM3486"	16980	16810	140	493	1330	2103	60	61	9	100	98	0	533	1108	1449	97	100	24	100	99	0	0.993	1.256	1.045	1.034	1.548	1.416	0.955	156	590	869	2281	-0.010	433	436	1270	1011	0
4	12	14	"purN"	"STM2500"	17160	16820	140	283	338	185	60	61	10	100	99	0	1566	2152	1892	100	102	20	100	100	0	0.152	0.135	0.155	0.153	1.385	0.110	0.902	156	617	1689	2330	-2.717	223	1466	278	2052	0
4	13	14	"yjgG"	"STM4462"	17330	16820	140	90	97	32	60	60	9	91	76	0	431	546	363	106	107	15	99	99	0	0.092	0.084	0.085	0.084	1.723	0.076	0.729	156	598	355	477	-3.437	30	325	37	440	0
4	14	14	""	"STM0437"	17500	16820	130	199	208	45	62	63	11	100	100	0	4607	5625	2875	111	119	53	100	100	0	0.030	0.026	0.028	0.028	1.352	0.022	0.805	120	562	4633	5660	-5.036	137	4496	146	5514	0
4	15	14	""	"STM0565"	17670	16820	110	79	81	16	64	70	68	0	0	0	920	1053	488	103	116	70	100	100	0	0.018	0.018	0.022	0.022	1.498	0.021	0.446	80	484	832	967	-5.767	15	817	17	950	0
4	16	14	"res"	"STM0358"	17860	16820	130	1480	1748	963	64	64	12	100	100	0	3656	4626	3136	93	96	21	100	100	0	0.397	0.371	0.397	0.378	1.367	0.336	0.902	120	661	4979	6217	-1.331	1416	3563	1684	4533	0
4	17	14	""	"STM2003"	18020	16820	90	130	142	41	64	65	12	100	100	0	1406	1652	811	93	101	52	100	100	0	0.050	0.050	0.052	0.049	1.387	0.046	0.814	52	334	1379	1637	-4.314	66	1313	78	1559	0
4	18	14	"nfo"	"STM2203"	18210	16830	140	601	700	440	64	68	41	100	100	0	1892	2621	2841	93	97	37	100	100	0	0.298	0.252	0.278	0.275	1.352	0.177	0.815	156	691	2336	3164	-1.744	537	1799	636	2528	0
4	19	14	"EMPTY"	"EMPTY"	18360	16820	120	64	70	32	62	64	14	20	9	0	91	99	48	91	92	13	14	7	0	100000.000	1.000	0.878	0.967	3.171	0.777	0.843	120	436	2	16	16.610	2	0	8	8	-75
4	20	14	"EMPTY"	"EMPTY"	18540	16820	120	66	70	17	63	64	10	31	15	0	95	99	21	89	90	12	25	12	0	0.500	0.700	1.000	0.902	3.127	0.751	0.110	120	488	9	17	-1.000	3	6	7	10	-75
4	21	14	"EMPTY"	"EMPTY"	18710	16820	120	66	73	27	65	66	12	29	13	0	94	104	42	89	90	12	32	17	0	0.200	0.533	0.894	1.000	3.129	0.532	0.282	120	485	6	23	-2.322	1	5	8	15	-75
4	22	14	"EMPTY"	"EMPTY"	18890	16820	120	78	78	18	67	73	64	0	0	0	96	102	24	89	96	82	2	0	0	1.571	0.846	1.000	0.977	2.963	0.705	0.167	120	492	18	24	0.652	11	7	11	13	-75
4	23	14	"EMPTY"	"EMPTY"	19060	16820	120	72	74	15	67	73	64	0	0	0	96	97	17	88	94	82	0	0	0	0.625	0.778	1.000	1.048	3.119	0.587	0.215	120	495	13	16	-0.678	5	8	7	9	-75
4	24	14	"EMPTY"	"EMPTY"	19230	16820	120	69	72	16	65	67	21	13	3	0	89	94	19	89	90	24	9	4	0	100000.000	1.400	1.000	0.999	3.072	0.832	0.097	120	628	4	12	16.610	4	0	7	5	-75
5	1	1	"yggG"	"STM3077"	1760	19070	150	801	801	113	59	62	18	100	100	0	3199	3468	1011	108	114	46	100	100	0	0.240	0.221	0.237	0.227	1.264	0.210	0.891	156	936	3833	4102	-2.059	742	3091	742	3360	0
5	2	1	""	"STM1249"	1940	19080	110	760	737	309	62	67	22	100	100	0	2296	2373	1388	108	119	65	100	100	0	0.319	0.298	0.317	0.313	1.204	0.266	0.929	80	380	2886	2940	-1.648	698	2188	675	2265	0
5	3	1	"csgA"	"STM1144"	2120	19080	120	124	202	182	62	63	14	81	64	0	829	1707	2311	105	109	28	100	96	0	0.086	0.087	0.090	0.088	1.554	0.078	0.925	120	480	786	1742	-3.546	62	724	140	1602	0
5	4	1	"malT"	"STM3515"	2280	19070	110	2782	2589	1049	63	67	25	100	100	0	2724	2640	1344	103	108	28	100	100	0	1.037	0.996	1.047	1.054	1.210	0.940	0.961	80	462	5340	5063	0.053	2719	2621	2526	2537	0
5	5	1	""	"STM0212"	2460	19070	110	322	411	350	65	91	349	36	7	0	1089	1312	1118	101	114	146	100	88	0	0.260	0.286	0.287	0.280	1.281	0.292	0.937	80	490	1245	1557	-1.943	257	988	346	1211	0
5	6	1	"gltX"	"STM2415"	2630	19080	120	2737	2252	1482	61	86	346	80	71	0	2200	2271	1893	101	120	165	86	75	0	1.275	1.010	1.170	1.312	1.659	0.890	0.892	120	499	4775	4361	0.350	2676	2099	2191	2170	0
5	7	1	""	"STM0055"	2800	19070	110	731	734	309	56	59	18	100	100	0	3340	3715	2237	102	113	73	100	100	0	0.208	0.188	0.203	0.204	1.290	0.168	0.948	80	436	3913	4291	-2.262	675	3238	678	3613	0
5	8	1	"acnA"	"STM1712"	2980	19080	110	1254	1062	640	54	57	18	100	100	0	2868	2840	2220	103	110	30	100	100	0	0.434	0.368	0.404	0.411	1.345	0.324	0.936	80	438	3965	3745	-1.204	1200	2765	1008	2737	0
5	9	1	"rfbF"	"STM2092"	3150	19070	100	1475	1702	963	54	57	15	100	100	0	357	479	361	104	109	25	100	98	0	5.617	4.395	5.126	5.083	1.443	3.851	0.823	80	428	1674	2023	2.490	1421	253	1648	375	0
5	10	1	"osmY"	"STM4561"	3320	19070	110	1064	983	282	56	67	52	100	100	0	2587	2435	905	107	113	30	100	100	0	0.406	0.398	0.415	0.416	1.335	0.371	0.919	80	482	3488	3255	-1.299	1008	2480	927	2328	0
5	11	1	"hflB"	"STM3296"	3500	19060	110	8714	8230	2801	57	76	87	100	100	0	1669	1684	807	112	124	41	100	100	0	5.560	5.199	5.498	5.485	1.249	4.971	0.922	80	491	10214	9745	2.475	8657	1557	8173	1572	0
5	12	1	"yheM"	"STM3450"	3670	19070	110	532	798	624	56	72	75	100	96	0	605	1002	910	124	132	35	100	100	0	0.990	0.845	0.929	0.932	1.314	0.748	0.916	80	403	957	1620	-0.015	476	481	742	878	0
5	13	1	"yifL"	"STM3946"	3850	19080	130	3124	3163	1148	55	58	22	100	100	0	1934	1914	712	128	134	29	100	100	0	1.699	1.740	1.660	1.762	1.256	1.741	0.949	120	507	4875	4894	0.765	3069	1806	3108	1786	0
5	14	1	""	"STM3941"	4030	19070	130	1005	1129	448	55	58	21	100	100	0	5297	5337	887	129	138	58	100	100	0	0.184	0.206	0.187	0.195	1.328	0.211	0.852	120	569	6118	6282	-2.444	950	5168	1074	5208	0
5	15	1	"hemD"	"STM3937"	4200	19080	130	4466	4499	911	56	81	279	100	100	0	5841	5684	1630	127	150	199	100	100	0	0.772	0.800	0.773	0.826	1.321	0.771	0.921	120	595	10124	10000	-0.374	4410	5714	4443	5557	0
5	16	1	"wecF"	"STM3928"	4370	19080	100	739	835	512	58	88	333	81	51	0	460	772	756	128	137	39	96	92	0	2.051	1.207	1.918	1.816	2.033	0.863	0.720	80	388	1013	1421	1.036	681	332	777	644	0
5	17	1	"wecD"	"STM3924"	4550	19070	150	1928	2074	697	54	64	47	100	100	0	3439	3588	951	123	139	78	100	100	0	0.565	0.583	0.570	0.576	1.124	0.588	0.966	156	787	5190	5485	-0.823	1874	3316	2020	3465	0
5	18	1	"wecB"	"STM3920"	4720	19080	110	4639	4732	1385	54	77	122	100	100	0	5530	5362	2079	120	136	73	100	100	0	0.848	0.892	0.895	0.942	1.311	0.856	0.916	80	424	9995	9920	-0.239	4585	5410	4678	5242	0
5	19	1	""	"STM4431"	4900	19080	120	2880	2838	1503	53	72	113	100	100	0	3368	3246	2520	109	127	76	100	99	0	0.867	0.888	1.033	1.226	1.807	0.749	0.912	120	500	6086	5922	-0.205	2827	3259	2785	3137	0
5	20	1	""	"STM4435"	5070	19080	120	1883	2006	1233	52	54	13	100	100	0	3437	3357	2529	106	114	39	100	100	0	0.550	0.601	0.611	0.751	1.869	0.529	0.893	120	471	5162	5205	-0.863	1831	3331	1954	3251	0
5	21	1	""	"STM4442"	5250	19080	120	789	802	685	51	52	11	100	100	0	2114	2170	2062	106	110	23	100	100	0	0.368	0.364	0.364	0.426	1.454	0.340	0.956	120	491	2746	2815	-1.444	738	2008	751	2064	0
5	22	1	"treC"	"STM4453"	5400	19080	90	62	69	25	51	52	9	51	30	0	185	228	144	107	111	25	98	80	0	0.141	0.149	0.182	0.163	2.307	0.148	0.586	52	303	89	139	-2.826	11	78	18	121	0
5	23	1	""	"STM4467"	5580	19060	120	62	65	17	54	55	15	28	9	0	414	653	790	108	112	34	100	98	0	0.026	0.020	0.034	0.033	1.971	0.014	0.270	120	600	314	556	-5.257	8	306	11	545	0
5	24	1	"idnK"	"STM4485"	5760	19070	80	81	88	26	51	54	18	78	32	0	448	618	424	103	112	33	100	100	0	0.087	0.072	0.080	0.079	1.567	0.056	0.693	52	302	375	552	-3.524	30	345	37	515	0
5	1	2	"yjaH"	"STM4171"	1750	19230	80	341	431	384	61	66	24	100	98	0	538	870	1165	113	122	49	98	94	0	0.659	0.489	0.639	0.594	1.439	0.393	0.843	52	260	705	1127	-0.602	280	425	370	757	0
5	2	2	"purD"	"STM4175"	1940	19240	160	411	488	306	65	71	26	99	99	0	1481	1906	1530	125	152	85	99	99	0	0.255	0.238	0.249	0.253	1.251	0.212	0.926	208	679	1702	2204	-1.971	346	1356	423	1781	0
5	3	2	"livJ"	"STM3567"	2120	19230	100	438	408	128	62	64	16	100	100	0	4965	5268	2807	117	132	57	100	100	0	0.078	0.067	0.071	0.075	1.527	0.058	0.903	80	307	5224	5497	-3.689	376	4848	346	5151	0
5	4	2	"yihS"	"STM4021"	2280	19230	90	82	104	70	59	61	17	53	34	0	467	1001	1277	118	130	41	100	88	0	0.066	0.051	0.059	0.061	2.240	0.048	0.711	52	337	372	928	-3.924	23	349	45	883	0
5	5	2	"prlC"	"STM3594"	2460	19240	90	334	669	842	65	99	414	30	21	0	298	519	551	123	150	208	38	25	0	1.537	1.525	1.726	1.783	1.823	1.533	0.839	52	348	444	1000	0.620	269	175	604	396	0
5	6	2	"atpB"	"STM3871"	2640	19240	120	8832	8027	5394	69	98	375	100	97	0	989	939	605	132	163	208	73	60	0	10.225	9.861	9.798	11.081	1.416	9.826	0.888	120	422	9620	8765	3.354	8763	857	7958	807	0
5	7	2	"xseA"	"STM2512"	2820	19240	150	296	300	59	61	69	36	100	100	0	1523	1646	623	133	157	136	100	100	0	0.169	0.158	0.170	0.164	1.305	0.141	0.848	156	476	1625	1752	-2.564	235	1390	239	1513	0
5	8	2	"sprB"	"STM2866"	2980	19220	110	3890	3723	1173	55	66	38	100	100	0	2301	2387	1198	126	132	31	100	100	0	1.763	1.622	1.777	1.744	1.324	1.529	0.870	80	344	6010	5929	0.818	3835	2175	3668	2261	0
5	9	2	"sinR"	"STM0304"	3140	19230	90	667	700	255	57	67	34	100	100	0	2974	3386	1839	134	142	37	100	100	0	0.215	0.198	0.208	0.203	1.278	0.176	0.889	52	320	3450	3895	-2.219	610	2840	643	3252	0
5	10	2	"hilC"	"STM2867"	3320	19230	100	7465	7028	3030	57	67	40	100	100	0	2549	2467	1132	130	137	36	100	100	0	3.062	2.983	2.876	3.016	1.345	2.979	0.945	80	414	9827	9308	1.615	7408	2419	6971	2337	0
5	11	2	"bcfB"	"STM0022"	3490	19230	100	435	628	555	61	84	90	82	66	0	3133	3580	2202	131	150	74	100	100	0	0.125	0.164	0.124	0.111	2.206	0.165	0.640	80	384	3376	4016	-3.005	374	3002	567	3449	0
5	12	2	"bcfH"	"STM0028"	3680	19230	170	153	159	42	61	79	74	75	6	0	2832	3090	1215	154	165	65	100	100	0	0.034	0.033	0.035	0.034	1.381	0.028	0.569	208	709	2770	3034	-4.863	92	2678	98	2936	0
5	13	2	"orf5"	"PSLT015"	3840	19240	130	286	258	98	58	66	35	94	82	0	6443	5532	2929	156	167	77	100	100	0	0.036	0.037	0.038	0.039	1.437	0.035	0.910	120	400	6515	5576	-4.785	228	6287	200	5376	0
5	14	2	"srgC"	"PSLT008"	4020	19230	110	359	358	64	55	58	18	100	100	0	9191	9067	2466	136	154	84	100	100	0	0.034	0.034	0.034	0.035	1.274	0.032	0.925	80	413	9359	9234	-4.897	304	9055	303	8931	0
5	15	2	"uvrA"	"STM4254"	4190	19250	90	437	496	324	57	74	105	96	69	0	1332	1423	831	143	182	271	96	73	0	0.320	0.343	0.340	0.350	1.370	0.519	0.515	52	319	1569	1719	-1.646	380	1189	439	1280	0
5	16	2	""	"STM4260"	4360	19240	80	167	284	253	58	64	49	94	61	0	490	1115	1418	151	162	50	100	100	0	0.322	0.234	0.316	0.299	1.595	0.195	0.828	52	306	448	1190	-1.637	109	339	226	964	0
5	17	2	""	"STM4261"	4540	19230	110	3849	3678	766	58	73	58	100	100	0	12301	12329	1449	148	177	117	100	100	0	0.312	0.297	0.310	0.290	1.235	0.299	0.942	80	423	15944	15801	-1.681	3791	12153	3620	12181	0
5	18	2	""	"STM4261"	4720	19240	100	1926	1885	377	56	80	93	100	100	0	11094	10776	2327	137	173	134	100	100	0	0.171	0.172	0.175	0.172	1.283	0.164	0.929	80	382	12827	12468	-2.551	1870	10957	1829	10639	0
5	19	2	"livM"	"STM3562"	4890	19240	110	709	718	246	53	62	35	100	100	0	5921	6093	2209	113	142	107	100	100	0	0.113	0.111	0.111	0.111	1.306	0.105	0.898	80	362	6464	6645	-3.146	656	5808	665	5980	0
5	20	2	"mviN"	"STM1170"	5060	19240	120	73	117	143	53	54	10	65	47	0	193	511	981	102	124	76	56	38	0	0.220	0.156	0.179	0.199	2.007	0.138	0.864	120	404	111	473	-2.186	20	91	64	409	-50
5	21	2	"citA"	"STM0689"	5250	19230	110	172	209	121	53	54	13	100	95	0	2436	3586	2956	98	115	61	100	100	0	0.051	0.045	0.044	0.046	1.412	0.041	0.915	80	370	2457	3644	-4.296	119	2338	156	3488	0
5	22	2	"ssaL"	"STM1412"	5410	19240	110	214	214	79	53	54	12	100	97	0	5232	5786	3196	89	102	46	100	100	0	0.031	0.028	0.030	0.029	1.316	0.026	0.909	80	398	5304	5858	-4.997	161	5143	161	5697	0
5	23	2	"ssaP"	"STM1417"	5590	19240	120	173	172	91	54	55	16	86	78	0	2992	3240	2984	89	97	39	100	100	0	0.041	0.037	0.041	0.044	1.579	0.032	0.902	120	459	3022	3269	-4.609	119	2903	118	3151	0
5	24	2	"fusA"	"STM3446"	5770	19240	130	3588	4617	5458	52	53	14	100	100	0	463	804	933	85	87	17	96	81	0	9.354	6.349	8.916	9.580	2.071	6.837	0.760	120	628	3914	5284	3.226	3536	378	4565	719	0
5	1	3	"moeB"	"STM0845"	1750	19410	70	139	180	121	63	66	21	100	81	0	403	524	480	138	150	50	100	93	0	0.287	0.303	0.322	0.327	1.509	0.268	0.876	32	230	341	503	-1.802	76	265	117	386	0
5	2	3	"carA"	"STM0066"	1930	19390	90	665	724	299	63	69	24	100	100	0	3197	3652	2185	167	188	81	100	100	0	0.199	0.190	0.202	0.207	1.316	0.167	0.935	52	308	3632	4146	-2.331	602	3030	661	3485	0
5	3	3	"prfA"	"STM1776"	2100	19400	80	634	719	239	63	68	22	100	100	0	1788	2412	1312	182	195	79	100	100	0	0.356	0.294	0.328	0.321	1.357	0.248	0.883	52	316	2177	2886	-1.492	571	1606	656	2230	0
5	4	3	"invC"	"STM2894"	2290	19400	80	954	1432	1139	62	67	24	100	100	0	1454	2159	1689	201	212	75	96	96	0	0.712	0.700	0.740	0.808	1.671	0.681	0.942	52	334	2145	3328	-0.490	892	1253	1370	1958	0
5	5	3	"envE"	"STM1242"	2460	19390	70	416	415	148	70	80	49	100	100	0	2799	2806	1673	200	237	192	100	100	0	0.133	0.132	0.135	0.143	1.308	0.119	0.921	32	230	2945	2951	-2.909	346	2599	345	2606	0
5	6	3	"eutE"	"STM2463"	2640	19400	80	103	118	52	70	73	16	75	50	0	501	741	799	162	170	38	98	90	0	0.097	0.083	0.080	0.100	2.338	0.059	0.586	52	292	372	627	-3.361	33	339	48	579	0
5	7	3	"rfaK"	"STM3714"	2810	19400	90	724	673	317	61	78	120	96	86	0	3037	3084	1671	149	159	53	100	100	0	0.230	0.209	0.212	0.214	1.344	0.199	0.942	52	290	3551	3547	-2.123	663	2888	612	2935	0
5	8	3	"ipk"	"STM1779"	2970	19400	110	1180	1271	630	55	88	196	100	93	0	2032	2223	1213	136	162	177	100	96	0	0.593	0.583	0.605	0.621	1.359	0.562	0.858	80	430	3021	3303	-0.753	1125	1896	1216	2087	0
5	9	3	"nanH"	"STM0928"	3150	19400	100	81	99	51	56	69	84	17	5	0	2501	3166	2334	134	143	47	100	100	0	0.011	0.014	0.018	0.019	1.575	0.009	0.278	80	442	2392	3075	-6.565	25	2367	43	3032	0
5	10	3	"pagC"	"STM1246"	3330	19410	80	457	553	484	57	60	17	100	96	0	1438	1678	1540	138	163	229	84	80	0	0.308	0.322	0.329	0.386	1.706	0.308	0.933	52	302	1700	2036	-1.700	400	1300	496	1540	0
5	11	3	"leuC"	"STM0111"	3490	19400	70	426	397	103	61	66	38	100	100	0	1713	1616	463	164	188	173	100	100	0	0.236	0.231	0.235	0.232	1.197	0.230	0.955	32	236	1914	1788	-2.085	365	1549	336	1452	0
5	12	3	"fliL"	"STM1975"	3660	19410	80	1197	1428	1209	60	75	51	100	100	0	744	918	817	167	174	44	100	100	0	1.971	1.822	2.051	2.035	1.314	1.604	0.956	52	277	1714	2119	0.979	1137	577	1368	751	0
5	13	3	"yfeK"	"STM2438"	3830	19400	80	548	733	559	60	72	44	100	100	0	944	1468	1248	177	179	41	100	100	0	0.636	0.521	0.570	0.598	1.499	0.466	0.919	52	287	1255	1964	-0.652	488	767	673	1291	0
5	14	3	""	"STM1012"	4010	19410	80	163	193	90	54	60	43	96	63	0	750	1084	690	140	147	51	100	100	0	0.179	0.147	0.148	0.151	1.277	0.127	0.957	52	306	719	1083	-2.484	109	610	139	944	0
5	15	3	""	"STM1016"	4190	19410	100	208	203	70	54	60	51	88	77	0	5168	4977	2082	127	137	67	100	100	0	0.031	0.031	0.032	0.030	1.336	0.029	0.566	80	418	5195	4999	-5.033	154	5041	149	4850	0
5	16	3	"yfbG"	"STM2299"	4370	19410	60	545	644	388	62	83	91	100	100	0	748	836	542	121	159	295	68	53	0	0.770	0.814	0.945	0.925	1.539	0.536	0.818	32	176	1110	1297	-0.376	483	627	582	715	0
5	17	3	"orf32"	"STM1380"	4550	19410	100	252	285	133	55	67	59	98	81	0	2194	2452	1741	102	133	135	98	98	0	0.094	0.098	0.104	0.104	1.342	0.086	0.912	80	422	2289	2580	-3.409	197	2092	230	2350	0
5	18	3	"ybaK"	"STM0495"	4720	19410	110	817	883	504	54	58	18	100	100	0	2674	3182	2070	96	111	65	100	100	0	0.296	0.269	0.277	0.279	1.233	0.255	0.966	80	384	3341	3915	-1.756	763	2578	829	3086	0
5	19	3	"finO"	"PSLT111"	4890	19420	130	545	481	259	53	58	23	99	93	0	4764	4329	3215	89	114	94	100	100	0	0.105	0.101	0.108	0.114	1.465	0.089	0.929	120	451	5167	4668	-3.248	492	4675	428	4240	0
5	20	3	"holE"	"STM1876"	5080	19420	130	432	571	483	52	56	19	100	98	0	1434	2497	2782	88	106	87	100	95	0	0.282	0.215	0.262	0.266	1.493	0.177	0.872	120	408	1726	2928	-1.825	380	1346	519	2409	0
5	21	3	"yebE"	"STM1880"	5240	19420	120	554	522	269	54	59	47	100	89	0	4364	4181	2697	88	107	76	100	100	0	0.117	0.114	0.117	0.123	1.334	0.107	0.962	120	406	4776	4561	-3.096	500	4276	468	4093	0
5	22	3	""	"STM1533"	5410	19410	100	251	391	406	54	61	52	96	77	0	701	1461	1642	89	106	90	100	96	0	0.322	0.246	0.264	0.258	1.393	0.303	0.822	80	346	809	1709	-1.635	197	612	337	1372	0
5	23	3	""	"STM1543"	5580	19410	110	175	225	159	55	56	15	93	87	0	809	1369	1469	89	97	64	98	96	0	0.167	0.133	0.130	0.139	1.665	0.116	0.869	80	391	840	1450	-2.585	120	720	170	1280	0
5	24	3	"dpiA"	"STM0626"	5760	19420	120	319	293	114	52	53	10	100	99	0	4357	3786	1963	85	88	19	100	100	0	0.063	0.065	0.066	0.070	1.395	0.061	0.928	120	501	4539	3942	-4.000	267	4272	241	3701	0
5	1	4	"ycjF"	"STM1684"	1760	19580	110	260	358	247	61	62	12	100	100	0	889	1477	1300	153	169	65	100	97	0	0.270	0.224	0.257	0.254	1.341	0.202	0.941	80	527	935	1621	-1.887	199	736	297	1324	0
5	2	4	"yhcQ"	"STM3365"	1930	19570	80	95	122	67	61	64	18	75	42	0	669	1253	1181	231	233	86	98	94	0	0.078	0.060	0.066	0.069	1.766	0.046	0.807	52	321	472	1083	-3.687	34	438	61	1022	0
5	3	4	""	"STM3355"	2100	19570	80	196	199	42	64	65	12	100	100	0	4839	4823	1960	252	257	77	100	100	0	0.029	0.030	0.029	0.031	1.357	0.027	0.897	52	322	4719	4706	-5.119	132	4587	135	4571	0
5	4	4	""	"STM3378"	2280	19580	80	756	892	705	64	67	18	100	100	0	4162	4849	4414	214	229	119	100	98	0	0.175	0.179	0.189	0.195	1.480	0.159	0.886	52	328	4640	5463	-2.512	692	3948	828	4635	0
5	5	4	"yhcN"	"STM3361"	2450	19570	80	271	278	104	69	70	19	98	98	0	1907	1929	1001	197	206	65	100	100	0	0.118	0.121	0.122	0.122	1.285	0.112	0.926	52	328	1912	1941	-3.082	202	1710	209	1732	0
5	6	4	"smpB"	"STM2688"	2630	19570	90	1256	1252	156	69	78	34	100	100	0	3053	3207	890	161	173	55	100	100	0	0.410	0.388	0.411	0.401	1.269	0.369	0.887	52	355	4079	4229	-1.285	1187	2892	1183	3046	0
5	7	4	"yabF"	"STM0085"	2800	19570	100	361	376	199	58	69	48	98	90	0	3020	3296	1820	142	158	70	100	100	0	0.105	0.101	0.100	0.104	1.366	0.096	0.858	80	442	3181	3472	-3.248	303	2878	318	3154	0
5	8	4	"ftsA"	"STM0132"	2980	19570	110	3801	3627	626	56	86	194	100	100	0	8302	7613	2101	139	168	179	100	100	0	0.459	0.478	0.477	0.497	1.296	0.458	0.937	80	440	11908	11045	-1.124	3745	8163	3571	7474	0
5	9	4	"aceF"	"STM0153"	3140	19580	110	11099	10885	2503	57	79	104	100	100	0	4851	4689	1616	147	158	59	100	100	0	2.347	2.384	2.462	2.467	1.222	2.345	0.948	80	441	15746	15370	1.231	11042	4704	10828	4542	0
5	10	4	"yacE"	"STM0140"	3320	19570	100	2165	1878	631	59	85	109	100	100	0	2759	2502	1111	152	174	201	98	97	0	0.808	0.774	0.834	0.826	1.275	0.722	0.943	80	420	4713	4169	-0.308	2106	2607	1819	2350	0
5	11	4	"asnC"	"STM3876"	3490	19570	90	1095	1089	600	60	74	60	100	100	0	2608	2593	1297	152	169	150	100	100	0	0.421	0.422	0.389	0.413	1.304	0.420	0.846	52	356	3491	3470	-1.247	1035	2456	1029	2441	0
5	12	4	""	"STM3863"	3670	19570	100	904	884	444	58	71	64	100	100	0	4142	4204	2293	132	161	210	100	98	0	0.211	0.203	0.202	0.213	1.326	0.192	0.911	80	418	4856	4898	-2.245	846	4010	826	4072	0
5	13	4	"truA"	"STM2368"	3850	19570	110	1465	1505	240	56	66	60	100	100	0	5626	5946	1543	111	151	207	100	100	0	0.255	0.248	0.262	0.253	1.238	0.241	0.934	80	433	6924	7284	-1.969	1409	5515	1449	5835	0
5	14	4	"yfcE"	"STM2347"	4010	19570	110	1656	1837	639	54	68	57	100	100	0	2795	3254	1494	94	113	59	100	100	0	0.593	0.564	0.582	0.584	1.159	0.537	0.967	80	402	4303	4943	-0.754	1602	2701	1783	3160	0
5	15	4	"nuoM"	"STM2317"	4190	19580	120	3070	3051	2204	56	69	63	100	100	0	2741	2601	1867	91	107	59	100	99	0	1.137	1.193	1.180	1.207	1.319	1.193	0.944	120	434	5664	5505	0.186	3014	2650	2995	2510	0
5	16	4	"menE"	"STM2305"	4360	19580	120	549	774	645	56	61	25	95	90	0	1201	1957	1878	91	99	44	95	94	0	0.444	0.385	0.419	0.447	1.620	0.354	0.952	120	467	1603	2584	-1.171	493	1110	718	1866	0
5	17	4	""	"STM2289"	4550	19590	120	719	689	308	54	56	15	100	100	0	5966	5252	2838	90	93	22	100	100	0	0.113	0.123	0.129	0.132	1.283	0.116	0.950	120	418	6541	5797	-3.143	665	5876	635	5162	0
5	18	4	"nupC"	"STM2409"	4730	19580	130	6788	6323	1654	54	62	30	100	100	0	6630	5666	2214	90	105	69	100	100	0	1.030	1.124	1.109	1.227	1.451	1.066	0.904	120	422	13274	11845	0.042	6734	6540	6269	5576	0
5	19	4	"ybdN"	"STM0605"	4890	19580	110	2530	2765	766	53	62	35	100	100	0	9781	10946	3162	89	118	121	100	100	0	0.256	0.250	0.249	0.250	1.113	0.243	0.980	80	326	12169	13569	-1.968	2477	9692	2712	10857	0
5	20	4	"gabP"	"STM2793"	5070	19580	120	1013	1505	1837	53	58	29	100	98	0	3787	4372	3659	87	105	96	100	100	0	0.259	0.339	0.281	0.288	1.565	0.412	0.879	120	381	4660	5737	-1.946	960	3700	1452	4285	0
5	21	4	"srlE"	"STM2833"	5240	19580	100	218	348	398	52	54	16	95	90	0	501	788	957	87	91	26	98	95	0	0.401	0.422	0.426	0.406	1.461	0.403	0.902	80	333	580	997	-1.318	166	414	296	701	0
5	22	4	"hypB"	"STM2855"	5420	19580	130	2294	3100	2270	55	60	46	100	100	0	1481	2079	1701	89	100	78	100	97	0	1.608	1.530	1.633	1.732	1.292	1.443	0.969	120	452	3631	5035	0.686	2239	1392	3045	1990	0
5	23	4	"yqaA"	"STM2819"	5590	19590	120	1413	1322	594	55	56	11	100	100	0	2149	2008	1254	89	93	25	100	100	0	0.659	0.660	0.690	0.741	1.317	0.585	0.944	120	376	3418	3186	-0.601	1358	2060	1267	1919	0
5	24	4	"ygaA"	"STM2839"	5760	19580	120	574	569	377	52	53	10	100	100	0	3240	3271	2123	85	88	21	100	100	0	0.165	0.162	0.165	0.167	1.420	0.161	0.917	120	468	3677	3703	-2.596	522	3155	517	3186	0
5	1	5	""	"STM1791"	1750	19750	100	189	197	168	63	65	23	91	86	0	4092	3881	1982	137	152	79	100	100	0	0.032	0.036	0.030	0.033	1.575	0.033	0.348	80	475	4081	3878	-4.972	126	3955	134	3744	0
5	2	5	""	"STM1787"	1920	19760	70	84	89	26	64	66	16	53	28	0	1357	1804	1164	184	246	372	90	71	0	0.017	0.015	0.018	0.023	1.774	0.018	0.521	32	236	1193	1645	-5.874	20	1173	25	1620	0
5	3	5	"yciI"	"STM1738"	2100	19740	90	896	959	242	67	71	23	100	100	0	2291	2374	586	228	231	73	100	100	0	0.402	0.416	0.419	0.417	1.199	0.408	0.941	52	389	2892	3038	-1.315	829	2063	892	2146	0
5	4	5	"yciN"	"STM1715"	2270	19750	90	513	502	112	67	74	26	100	100	0	1455	1491	610	171	184	55	100	100	0	0.347	0.330	0.354	0.347	1.282	0.289	0.879	52	366	1730	1755	-1.526	446	1284	435	1320	0
5	5	5	"kduD"	"STM3017"	2450	19750	110	393	403	80	64	67	18	100	100	0	4887	4961	1721	168	179	59	100	100	0	0.070	0.071	0.071	0.073	1.253	0.066	0.932	80	450	5048	5132	-3.842	329	4719	339	4793	0
5	6	5	"ppdB"	"STM2999"	2620	19750	120	249	260	97	59	65	27	96	94	0	4306	4384	2130	145	163	67	98	98	0	0.046	0.047	0.047	0.050	1.526	0.045	0.831	120	538	4351	4440	-4.453	190	4161	201	4239	0
5	7	5	"rbn"	"STM4027"	2790	19750	90	1296	1313	689	55	61	29	100	100	0	2739	2761	1688	133	148	70	100	100	0	0.476	0.479	0.510	0.520	1.286	0.447	0.956	52	352	3847	3886	-1.070	1241	2606	1258	2628	0
5	8	5	""	"STM0870"	2970	19740	80	112	185	166	56	60	25	90	59	0	655	1704	2362	136	146	62	100	100	0	0.108	0.082	0.090	0.091	1.562	0.071	0.914	52	321	575	1697	-3.212	56	519	129	1568	0
5	9	5	"ybhP"	"STM0813"	3140	19740	90	186	197	78	57	65	52	88	61	0	3854	3806	2269	125	158	324	100	100	0	0.035	0.038	0.036	0.039	1.352	0.036	0.845	52	355	3858	3821	-4.853	129	3729	140	3681	0
5	10	5	"ybgR"	"STM0758"	3320	19750	110	585	569	135	59	69	63	100	100	0	7032	6932	2366	105	157	360	100	100	0	0.076	0.075	0.076	0.077	1.173	0.071	0.963	80	466	7453	7337	-3.719	526	6927	510	6827	0
5	11	5	"fldA"	"STM0694"	3500	19750	120	4178	4084	1652	58	63	27	100	100	0	2148	2231	1294	95	112	64	100	100	0	2.007	1.885	1.991	2.153	1.399	1.735	0.913	120	477	6173	6162	1.005	4120	2053	4026	2136	0
5	12	5	"gltJ"	"STM0664"	3660	19740	110	862	942	265	58	64	24	100	100	0	4133	4568	1349	95	115	72	100	100	0	0.199	0.198	0.195	0.198	1.113	0.191	0.965	80	406	4842	5357	-2.328	804	4038	884	4473	0
5	13	5	"yljA"	"STM0944"	3850	19750	120	1296	1406	1001	56	73	93	100	100	0	734	1002	876	94	128	204	77	61	0	1.938	1.487	1.731	1.741	1.338	1.314	0.926	120	467	1880	2258	0.954	1240	640	1350	908	0
5	14	5	"orfB"	"STM0930"	4020	19750	120	729	694	423	54	70	88	92	81	0	1593	1683	1152	90	99	48	100	99	0	0.449	0.402	0.407	0.430	1.287	0.380	0.955	120	388	2178	2233	-1.155	675	1503	640	1593	0
5	15	5	""	"STM4317"	4190	19760	120	855	783	502	54	61	52	99	92	0	1978	1856	1418	89	94	38	100	100	0	0.424	0.413	0.438	0.444	1.300	0.378	0.950	120	362	2690	2496	-1.238	801	1889	729	1767	0
5	16	5	"amiB"	"STM4358"	4370	19760	120	1297	1131	681	55	60	40	100	97	0	3688	3360	2397	89	95	37	100	100	0	0.345	0.329	0.345	0.374	1.375	0.306	0.968	120	446	4841	4347	-1.535	1242	3599	1076	3271	0
5	17	5	"hflC"	"STM4364"	4550	19750	120	5320	5085	1786	56	61	46	100	100	0	2750	2744	1227	89	92	16	100	100	0	1.978	1.894	1.969	2.024	1.282	1.814	0.956	120	401	7925	7684	0.984	5264	2661	5029	2655	0
5	18	5	"yjfH"	"STM4369"	4710	19750	110	1751	1846	715	57	67	40	100	100	0	2975	3359	1733	91	105	55	100	100	0	0.587	0.547	0.577	0.575	1.246	0.506	0.942	80	390	4578	5057	-0.768	1694	2884	1789	3268	0
5	19	5	"kbl"	"STM3709"	4900	19750	120	3828	3474	2141	56	68	44	100	100	0	1851	1835	1370	90	115	100	97	90	0	2.142	1.959	2.135	2.227	1.372	1.818	0.931	120	470	5533	5163	1.099	3772	1761	3418	1745	0
5	20	5	"gpsA"	"STM3700"	5070	19760	120	2910	2879	1716	54	56	18	100	100	0	1414	1827	1340	86	96	60	100	100	0	2.151	1.623	1.717	1.863	1.356	1.489	0.934	120	413	4184	4566	1.105	2856	1328	2825	1741	0
5	21	5	""	"STM3657"	5230	19760	110	430	494	311	52	55	17	100	100	0	2141	2299	1727	86	95	43	100	100	0	0.184	0.200	0.202	0.206	1.313	0.188	0.868	80	396	2433	2655	-2.443	378	2055	442	2213	0
5	22	5	"dppA"	"STM3630"	5410	19760	120	2728	2453	1137	54	57	23	100	100	0	6374	5945	3370	89	98	45	100	100	0	0.425	0.410	0.420	0.440	1.313	0.382	0.966	120	443	8959	8255	-1.233	2674	6285	2399	5856	0
5	23	5	"bcsC"	"STM3617"	5580	19770	130	859	909	522	56	60	41	100	98	0	4376	4341	2660	89	93	28	100	100	0	0.187	0.201	0.191	0.208	1.356	0.195	0.962	120	394	5090	5105	-2.416	803	4287	853	4252	0
5	24	5	""	"STM3602"	5750	19750	120	139	198	200	53	55	18	81	67	0	469	941	1428	84	86	17	95	94	0	0.223	0.169	0.201	0.200	1.742	0.142	0.942	120	489	471	1002	-2.162	86	385	145	857	0
5	1	6	"yraL"	"STM3263"	1740	19940	110	754	739	220	65	72	54	100	100	0	4284	4124	1556	144	163	85	100	100	0	0.166	0.169	0.166	0.175	1.229	0.162	0.960	80	512	4829	4654	-2.587	689	4140	674	3980	0
5	2	6	"tdcB"	"STM3244"	1920	19940	90	277	369	250	69	85	142	75	26	0	811	1336	1272	182	203	90	100	100	0	0.331	0.260	0.303	0.297	1.268	0.221	0.944	52	384	837	1454	-1.596	208	629	300	1154	0
5	3	6	"yqjH"	"STM3214"	2110	19910	60	410	408	112	75	93	72	100	93	0	3197	3285	1191	228	382	528	100	96	0	0.113	0.109	0.109	0.111	1.213	0.104	0.923	32	176	3304	3390	-3.148	335	2969	333	3057	0
5	4	6	"icc"	"STM3183"	2270	19930	110	2470	2384	483	67	81	56	100	100	0	3070	2988	912	169	193	230	100	98	0	0.828	0.822	0.846	0.849	1.230	0.797	0.936	80	467	5304	5136	-0.272	2403	2901	2317	2819	0
5	5	6	"hybA"	"STM3149"	2450	19930	120	3530	3007	1128	60	70	45	100	100	0	3801	3190	1486	140	151	63	100	100	0	0.948	0.966	0.979	1.042	1.406	0.912	0.925	120	486	7131	5997	-0.077	3470	3661	2947	3050	0
5	6	6	""	"STM3141"	2630	19930	80	175	283	254	54	57	16	96	92	0	506	942	1072	108	121	45	94	90	0	0.304	0.275	0.279	0.304	1.621	0.238	0.939	52	284	519	1063	-1.718	121	398	229	834	0
5	7	6	"uup"	"STM1062"	2800	19930	110	735	764	479	53	56	14	100	100	0	1498	1820	1396	95	105	39	100	97	0	0.486	0.412	0.438	0.467	1.390	0.373	0.947	80	480	2085	2436	-1.041	682	1403	711	1725	0
5	8	6	"helD"	"STM1075"	2970	19930	90	142	172	107	55	56	11	98	98	0	316	469	403	90	96	29	100	98	0	0.385	0.309	0.340	0.331	1.381	0.287	0.827	52	372	313	496	-1.377	87	226	117	379	0
5	9	6	"hpaD"	"STM1103"	3140	19930	110	203	241	143	57	65	61	77	52	0	921	1400	1245	94	141	384	68	51	0	0.177	0.141	0.150	0.159	1.436	0.124	0.938	80	470	973	1490	-2.502	146	827	184	1306	0
5	10	6	"agp"	"STM1117"	3320	19940	130	1905	2131	1214	62	78	135	99	95	0	1119	1796	1551	97	164	468	80	55	0	1.803	1.218	1.634	1.501	1.464	0.977	0.841	120	507	2865	3768	0.851	1843	1022	2069	1699	0
5	11	6	"ymdC"	"STM1148"	3490	19930	120	1587	1341	700	58	71	137	95	87	0	7763	6994	4297	94	130	324	99	94	0	0.199	0.186	0.185	0.202	1.317	0.175	0.971	120	407	9198	8183	-2.326	1529	7669	1283	6900	0
5	12	6	"ycfN"	"STM1208"	3660	19930	120	1761	1625	536	56	60	18	100	100	0	4238	3882	1696	93	104	56	100	100	0	0.411	0.414	0.420	0.435	1.252	0.387	0.962	120	441	5850	5358	-1.282	1705	4145	1569	3789	0
5	13	6	"mopA"	"STM4330"	3840	19930	130	14235	12353	6941	56	63	72	100	100	0	393	392	227	91	96	35	88	76	0	46.950	40.854	43.476	44.844	1.315	38.187	0.910	120	499	14481	12598	5.553	14179	302	12297	301	0
5	14	6	"rstA"	"STM1475"	4020	19930	130	2335	1997	1004	54	64	80	100	100	0	2207	2109	1326	89	92	27	100	100	0	1.077	0.962	1.082	1.081	1.345	0.882	0.920	120	403	4399	3963	0.107	2281	2118	1943	2020	0
5	15	6	"speG"	"STM1502"	4180	19930	150	2426	2301	626	56	72	91	100	100	0	2441	2455	316	91	99	44	100	100	0	1.009	0.950	1.037	0.915	1.392	1.079	0.860	156	522	4720	4609	0.012	2370	2350	2245	2364	0
5	16	6	"smf"	"STM3405"	4370	19940	90	181	228	128	57	77	115	53	25	0	182	266	205	89	98	49	90	46	0	1.333	0.966	1.358	1.232	1.566	0.728	0.832	52	315	217	348	0.415	124	93	171	177	0
5	17	6	"rplO"	"STM3421"	4540	19940	130	10765	9605	3934	56	64	73	100	100	0	536	518	251	91	107	210	71	51	0	24.065	22.363	26.979	25.025	1.429	21.925	0.863	120	525	11154	9976	4.589	10709	445	9549	427	0
5	18	6	"yheL"	"STM3449"	4710	19950	120	1802	1736	662	56	63	50	100	100	0	1253	1225	614	92	100	40	100	100	0	1.504	1.483	1.493	1.590	1.294	1.396	0.936	120	489	2907	2813	0.589	1746	1161	1680	1133	0
5	19	6	""	"STM3601"	4890	19940	110	1167	1126	540	55	60	30	100	100	0	4792	4212	2231	88	101	72	100	100	0	0.236	0.260	0.257	0.280	1.317	0.252	0.973	80	443	5816	5195	-2.081	1112	4704	1071	4124	0
5	20	6	"yhjK"	"STM3615"	5060	19930	110	1639	1640	231	55	63	30	100	100	0	9807	9672	1337	88	118	113	100	100	0	0.163	0.165	0.167	0.165	1.122	0.164	0.972	80	399	11303	11169	-2.617	1584	9719	1585	9584	0
5	21	6	"yhjS"	"STM3622"	5230	19930	110	930	950	453	56	62	25	100	100	0	4198	4591	2738	88	110	91	100	100	0	0.213	0.199	0.207	0.211	1.238	0.185	0.965	80	430	4984	5397	-2.233	874	4110	894	4503	0
5	22	6	""	"STM3631"	5400	19940	110	151	202	111	56	60	23	100	87	0	1312	2507	2158	89	96	36	100	100	0	0.078	0.060	0.065	0.065	1.308	0.053	0.897	80	380	1318	2564	-3.686	95	1223	146	2418	0
5	23	6	"yiaF"	"STM3647"	5570	19940	120	3994	3739	1870	56	60	41	100	100	0	2544	2229	1364	89	94	30	100	100	0	1.604	1.721	1.762	1.935	1.361	1.607	0.959	120	386	6393	5823	0.682	3938	2455	3683	2140	0
5	24	6	"glyS"	"STM3655"	5750	19940	120	3121	3525	1760	53	57	34	100	100	0	1330	2063	1608	85	88	25	100	100	0	2.464	1.755	2.446	2.138	1.547	1.512	0.857	120	514	4313	5450	1.301	3068	1245	3472	1978	0
5	1	7	""	"STM3834"	1740	20100	100	401	408	158	66	72	54	97	92	0	2224	2474	1528	125	154	253	100	91	0	0.160	0.146	0.152	0.162	1.342	0.121	0.867	80	428	2434	2691	-2.647	335	2099	342	2349	0
5	2	7	"yidC"	"STM3842"	1920	20100	80	174	313	310	68	86	161	34	23	0	142	203	138	115	143	137	21	11	0	3.926	2.784	3.250	3.867	2.279	3.288	0.476	52	295	133	333	1.973	106	27	245	88	0
5	3	7	""	"STM3845"	2090	20110	100	414	416	214	68	87	143	80	57	0	2331	2864	2461	110	173	356	91	80	0	0.156	0.126	0.140	0.147	1.449	0.102	0.899	80	418	2567	3102	-2.682	346	2221	348	2754	0
5	4	7	"phoU"	"STM3853"	2260	20090	90	317	510	341	67	75	37	100	98	0	662	1699	1552	108	123	73	100	100	0	0.451	0.278	0.372	0.360	1.470	0.246	0.904	52	329	804	2034	-1.148	250	554	443	1591	0
5	5	7	"pstS"	"STM3857"	2440	20100	120	1563	1440	379	59	68	40	100	100	0	4801	4512	2304	97	110	55	100	99	0	0.320	0.313	0.319	0.368	1.664	0.258	0.839	120	453	6208	5796	-1.645	1504	4704	1381	4415	0
5	6	7	"atpA"	"STM3867"	2620	20110	120	7173	7150	4028	54	58	21	100	100	0	524	702	488	95	108	151	80	65	0	16.594	11.690	14.502	13.969	1.431	11.035	0.748	120	481	7548	7703	4.053	7119	429	7096	607	0
5	7	7	"aceE"	"STM0152"	2800	20090	90	280	953	1288	56	61	28	100	98	0	126	210	184	91	95	19	59	46	0	6.400	7.538	7.793	9.187	1.928	7.166	0.932	52	334	259	1016	2.678	224	35	897	119	0
5	8	7	""	"STM0159"	2950	20100	70	125	151	77	58	64	59	78	12	0	235	327	344	93	103	91	87	21	0	0.472	0.397	0.530	0.494	1.558	0.281	0.948	32	231	209	327	-1.084	67	142	93	234	0
5	9	7	"cueO"	"STM0168"	3130	20100	110	154	238	237	57	59	17	96	87	0	521	1334	1968	95	110	159	88	62	0	0.228	0.146	0.190	0.189	1.637	0.088	0.718	80	471	523	1420	-2.135	97	426	181	1239	0
5	10	7	"yadH"	"STM0173"	3310	20100	110	100	146	128	60	73	136	15	7	0	270	533	754	95	146	361	22	15	0	0.229	0.196	0.253	0.276	2.450	0.421	0.641	80	417	215	524	-2.129	40	175	86	438	0
5	11	7	"stiA"	"STM0177"	3490	20100	100	79	93	40	58	72	143	3	0	0	486	1076	1274	94	132	343	58	30	0	0.054	0.036	0.047	0.048	1.659	0.030	0.732	80	357	413	1017	-4.222	21	392	35	982	0
5	12	7	"folK"	"STM0183"	3660	20100	100	121	158	129	55	56	11	97	91	0	279	492	659	93	94	15	98	95	0	0.355	0.258	0.331	0.341	1.693	0.189	0.799	80	358	252	502	-1.495	66	186	103	399	0
5	13	7	""	"STM1585"	3820	20100	90	72	77	24	55	56	10	67	38	0	328	447	304	90	95	16	100	100	0	0.071	0.062	0.067	0.063	1.714	0.054	0.696	52	324	255	379	-3.807	17	238	22	357	0
5	14	7	"srfA"	"STM1593"	4010	20110	100	395	693	668	53	56	17	100	98	0	349	692	735	90	93	19	100	98	0	1.320	1.063	1.229	1.243	1.414	0.979	0.897	80	391	601	1242	0.401	342	259	640	602	0
5	15	7	"ydcR"	"STM1598"	4170	20100	90	228	315	202	58	64	24	100	98	0	685	1254	1121	95	102	33	100	100	0	0.288	0.222	0.254	0.251	1.376	0.185	0.925	52	304	760	1416	-1.795	170	590	257	1159	0
5	16	7	"ydcN"	"STM1605"	4350	20110	100	121	147	87	57	61	21	82	67	0	452	726	894	92	99	30	98	97	0	0.178	0.142	0.169	0.161	1.547	0.103	0.803	80	421	424	724	-2.492	64	360	90	634	0
5	17	7	""	"STM1613"	4530	20110	80	76	89	48	54	61	83	7	3	0	214	316	371	91	115	278	11	7	0	0.179	0.156	0.156	0.158	2.119	0.246	0.849	52	297	145	260	-2.483	22	123	35	225	0
5	18	7	""	"STM1620"	4710	20100	90	89	95	31	54	60	79	15	0	0	1160	1216	871	92	115	266	82	65	0	0.033	0.036	0.038	0.039	1.765	0.031	0.677	52	326	1103	1165	-4.931	35	1068	41	1124	0
5	19	7	""	"STM1786"	4880	20110	90	63	70	29	54	54	9	46	25	0	385	722	912	87	92	23	100	100	0	0.030	0.025	0.034	0.034	1.640	0.025	0.756	52	339	307	651	-5.049	9	298	16	635	0
5	20	7	"treA"	"STM1796"	5060	20110	120	1367	1382	919	54	59	22	100	100	0	3349	3980	3141	87	105	81	100	100	0	0.403	0.341	0.356	0.395	1.354	0.315	0.975	120	449	4575	5221	-1.313	1313	3262	1328	3893	0
5	21	7	"fadR"	"STM1805"	5230	20120	120	1257	1249	760	56	59	17	100	100	0	1911	2346	1845	87	93	35	100	100	0	0.658	0.528	0.621	0.618	1.345	0.465	0.943	120	400	3025	3452	-0.603	1201	1824	1193	2259	0
5	22	7	"ycgL"	"STM1813"	5400	20110	120	765	798	429	57	59	17	100	100	0	904	987	762	89	115	305	74	55	0	0.869	0.825	0.949	0.938	1.420	0.672	0.791	120	413	1523	1639	-0.203	708	815	741	898	0
5	23	7	""	"STM1827"	5570	20100	110	303	290	109	56	57	12	100	100	0	5155	4732	2621	88	117	319	100	97	0	0.049	0.050	0.051	0.053	1.458	0.045	0.904	80	377	5314	4878	-4.359	247	5067	234	4644	0
5	24	7	"manZ"	"STM1832"	5750	20110	120	3933	3675	987	54	56	10	100	100	0	2740	2558	947	85	88	21	100	100	0	1.461	1.464	1.467	1.546	1.288	1.410	0.938	120	540	6534	6094	0.547	3879	2655	3621	2473	0
5	1	8	""	"STM2357"	1730	20270	100	360	366	189	66	68	20	98	96	0	2479	2872	2334	119	147	269	97	92	0	0.125	0.109	0.119	0.117	1.250	0.093	0.929	80	415	2654	3053	-3.005	294	2360	300	2753	0
5	2	8	""	"STM2361"	1900	20270	110	1721	1759	693	68	73	23	100	100	0	5046	5463	2922	116	162	344	100	100	0	0.335	0.316	0.333	0.327	1.202	0.291	0.948	80	413	6583	7038	-1.577	1653	4930	1691	5347	0
5	3	8	"dedA"	"STM2367"	2080	20270	120	624	571	237	69	73	23	95	93	0	2439	2267	1403	109	133	215	94	91	0	0.238	0.233	0.252	0.244	1.540	0.191	0.832	120	444	2885	2660	-2.070	555	2330	502	2158	0
5	4	8	""	"STM2376"	2260	20280	120	305	344	206	65	67	21	95	90	0	3003	2947	1835	105	115	52	100	100	0	0.083	0.098	0.092	0.084	1.641	0.098	0.871	120	496	3138	3121	-3.594	240	2898	279	2842	0
5	5	8	"yfcL"	"STM2380"	2440	20270	110	303	322	125	58	62	20	100	100	0	1464	1748	1137	98	106	35	100	100	0	0.179	0.160	0.171	0.172	1.338	0.136	0.880	80	394	1611	1914	-2.479	245	1366	264	1650	0
5	6	8	"yfcY"	"STM2389"	2610	20270	110	625	638	135	56	58	20	100	100	0	6062	6297	2150	98	118	169	100	100	0	0.095	0.094	0.095	0.097	1.191	0.089	0.962	80	414	6533	6781	-3.390	569	5964	582	6199	0
5	7	8	""	"STM2594"	2780	20270	110	254	280	152	56	61	27	100	95	0	4014	4662	3460	94	116	165	100	100	0	0.051	0.049	0.050	0.051	1.263	0.047	0.956	80	436	4118	4792	-4.307	198	3920	224	4568	0
5	8	8	""	"STM2598"	2960	20280	120	167	170	53	57	61	43	90	67	0	1975	2130	1421	92	107	85	100	100	0	0.058	0.055	0.061	0.062	1.474	0.045	0.845	120	466	1993	2151	-4.097	110	1883	113	2038	0
5	9	8	""	"STM2603"	3130	20280	120	114	143	92	56	59	15	80	64	0	1412	2185	2532	92	99	70	97	90	0	0.044	0.042	0.046	0.051	1.793	0.036	0.904	120	407	1378	2180	-4.508	58	1320	87	2093	0
5	10	8	""	"STM2607"	3300	20270	110	75	76	13	57	60	38	5	1	0	1279	1507	903	93	103	41	100	100	0	0.015	0.013	0.020	0.019	1.488	0.010	0.031	80	393	1204	1433	-6.042	18	1186	19	1414	0
5	11	8	""	"STM1028"	3480	20270	130	110	118	43	57	61	35	82	20	0	3758	3992	2510	94	104	43	100	100	0	0.014	0.016	0.016	0.018	1.507	0.013	0.636	120	482	3717	3959	-6.111	53	3664	61	3898	0
5	12	8	""	"STM2617"	3660	20280	130	117	118	40	57	59	12	87	75	0	2579	2940	2208	93	97	27	100	100	0	0.024	0.021	0.023	0.025	1.630	0.018	0.798	120	423	2546	2908	-5.373	60	2486	61	2847	0
5	13	8	"yrbD"	"STM3311"	3830	20280	120	2752	2294	1197	55	57	15	100	100	0	2803	2588	1857	91	94	19	100	100	0	0.994	0.897	1.001	1.038	1.349	0.782	0.901	120	404	5409	4736	-0.008	2697	2712	2239	2497	0
5	14	8	"yhbN"	"STM3318"	4000	20280	130	2273	2032	856	54	58	19	100	100	0	2101	2072	1199	89	93	19	100	100	0	1.103	0.997	1.190	1.139	1.420	0.904	0.890	120	453	4231	3961	0.141	2219	2012	1978	1983	0
5	15	8	""	"STM3333"	4190	20280	120	257	394	368	57	61	20	97	90	0	1423	2363	2608	93	98	27	100	100	0	0.150	0.148	0.150	0.159	1.345	0.140	0.952	120	459	1530	2607	-2.733	200	1330	337	2270	0
5	16	8	"sspA"	"STM3342"	4360	20280	130	2713	2768	1311	55	59	25	100	100	0	1571	1564	972	90	94	25	100	100	0	1.795	1.841	2.197	2.047	1.442	1.741	0.824	120	450	4139	4187	0.844	2658	1481	2713	1474	0
5	17	8	"yhcM"	"STM3346"	4520	20280	110	504	798	873	55	64	64	98	96	0	1440	2338	2693	91	99	56	100	100	0	0.333	0.331	0.336	0.336	1.265	0.327	0.940	80	417	1798	2990	-1.587	449	1349	743	2247	0
5	18	8	""	"STM3356"	4700	20280	100	184	291	271	55	57	11	100	100	0	4806	5665	3331	91	97	26	100	100	0	0.027	0.042	0.031	0.033	1.476	0.054	0.854	80	413	4844	5810	-5.192	129	4715	236	5574	0
5	19	8	""	"STM0761"	4870	20280	110	242	244	45	54	56	12	100	100	0	3402	3800	1584	88	109	79	100	100	0	0.057	0.051	0.056	0.053	1.318	0.047	0.829	80	458	3502	3902	-4.140	188	3314	190	3712	0
5	20	8	""	"STM0765"	5050	20280	120	80	80	18	54	57	14	74	43	0	9955	8540	4281	85	103	74	100	99	0	0.003	0.003	0.014	0.015	1.458	0.003	0.365	120	412	9896	8481	-8.568	26	9870	26	8455	0
5	21	8	"galM"	"STM0773"	5220	20280	100	944	1236	913	54	56	12	100	100	0	1844	2283	1635	84	86	12	100	100	0	0.506	0.538	0.555	0.580	1.413	0.535	0.938	80	305	2650	3381	-0.984	890	1760	1182	2199	0
5	22	8	"modA"	"STM0781"	5390	20290	120	1754	1656	970	55	57	14	100	100	0	1417	1479	1147	86	88	15	100	100	0	1.276	1.149	1.312	1.304	1.401	1.008	0.898	120	395	3030	2994	0.352	1699	1331	1601	1393	0
5	23	8	"hutI"	"STM0787"	5560	20280	110	840	992	589	56	59	16	100	100	0	2291	3177	2950	87	115	302	100	100	0	0.356	0.303	0.343	0.338	1.267	0.241	0.887	80	424	2988	4026	-1.491	784	2204	936	3090	0
5	24	8	"hutU"	"STM0790"	5740	20280	110	1784	1579	732	57	60	17	100	100	0	4909	4356	2407	87	93	27	100	100	0	0.358	0.357	0.366	0.380	1.269	0.335	0.972	80	470	6549	5791	-1.481	1727	4822	1522	4269	0
5	1	9	""	"STM0902"	1740	20450	120	72	74	12	66	67	13	30	8	0	2093	2565	2212	114	123	63	100	99	0	0.003	0.003	0.023	0.024	1.891	0.002	0.035	120	516	1985	2459	-8.366	6	1979	8	2451	0
5	2	9	""	"STM0906"	1910	20440	120	146	147	45	68	70	18	95	82	0	1808	1848	1361	116	142	226	95	83	0	0.046	0.046	0.049	0.052	1.609	0.035	0.706	120	429	1770	1811	-4.439	78	1692	79	1732	0
5	3	9	""	"STM0912"	2090	20440	110	143	181	109	69	72	24	91	63	0	4368	5067	4514	110	118	37	100	100	0	0.017	0.023	0.022	0.025	1.657	0.020	0.798	80	391	4332	5069	-5.847	74	4258	112	4957	0
5	4	9	""	"STM0917"	2260	20450	100	73	81	28	64	67	19	28	10	0	1211	1421	1063	105	113	32	100	100	0	0.008	0.013	0.019	0.022	1.870	0.010	0.135	80	372	1115	1333	-6.941	9	1106	17	1316	0
5	5	9	""	"STM0921"	2450	20450	120	69	76	45	58	60	15	40	14	0	1800	2034	1386	99	105	31	99	98	0	0.006	0.009	0.015	0.022	2.647	0.006	0.061	120	496	1712	1953	-7.273	11	1701	18	1935	0
5	6	9	""	"STM0925"	2610	20450	90	66	67	15	56	59	19	17	7	0	454	1019	1613	99	106	59	98	82	0	0.028	0.012	0.030	0.036	2.438	0.007	0.122	52	314	365	931	-5.150	10	355	11	920	0
5	7	9	""	"STM4205"	2780	20440	110	353	353	55	56	59	14	100	100	0	8386	8463	2288	96	114	80	100	100	0	0.036	0.035	0.036	0.036	1.215	0.034	0.928	80	447	8587	8664	-4.803	297	8290	297	8367	0
5	8	9	""	"STM4209"	2960	20450	120	92	96	27	56	58	12	90	70	0	793	869	570	90	105	68	100	100	0	0.051	0.051	0.055	0.054	1.673	0.040	0.569	120	355	739	819	-4.287	36	703	40	779	0
5	9	9	""	"STM4213"	3130	20450	130	211	206	66	57	62	29	98	84	0	8265	7417	3295	91	94	19	100	100	0	0.019	0.020	0.020	0.021	1.474	0.019	0.873	120	360	8328	7475	-5.730	154	8174	149	7326	0
5	10	9	""	"STM4218"	3300	20450	130	79	85	28	59	67	65	9	0	0	1636	1579	1039	94	102	35	100	100	0	0.013	0.018	0.021	0.022	1.541	0.018	0.142	120	446	1562	1511	-6.269	20	1542	26	1485	0
5	11	9	"yjbF"	"STM4223"	3480	20450	120	170	169	56	59	66	57	79	48	0	2939	3014	1905	94	100	33	100	100	0	0.039	0.038	0.040	0.040	1.496	0.031	0.767	120	408	2956	3030	-4.680	111	2845	110	2920	0
5	12	9	"yjbN"	"STM4243"	3650	20450	120	738	694	395	58	61	17	100	100	0	2835	2945	2418	94	98	29	100	100	0	0.248	0.223	0.248	0.257	1.380	0.184	0.899	120	358	3421	3487	-2.011	680	2741	636	2851	0
5	13	9	""	"STM1009"	3820	20450	130	350	356	232	56	59	15	98	90	0	9598	11144	9415	92	95	19	100	100	0	0.031	0.027	0.029	0.031	1.449	0.025	0.952	120	357	9800	11352	-5.015	294	9506	300	11052	0
5	14	9	""	"STM1866"	4000	20450	120	104	140	105	55	58	18	79	64	0	444	704	775	90	92	20	100	100	0	0.138	0.138	0.141	0.132	1.723	0.179	0.800	120	360	403	699	-2.853	49	354	85	614	0
5	15	9	"hisP"	"STM2351"	4170	20450	110	373	573	558	55	58	16	100	100	0	1459	2963	3967	91	95	22	100	100	0	0.232	0.180	0.217	0.212	1.382	0.144	0.882	80	336	1686	3390	-2.105	318	1368	518	2872	0
5	16	9	"flgL"	"STM1184"	4350	20460	120	8534	8026	1942	55	59	26	100	100	0	2370	2310	796	89	94	21	100	100	0	3.717	3.589	3.567	3.741	1.452	3.685	0.842	120	412	10760	10192	1.894	8479	2281	7971	2221	0
5	17	9	"nrdA"	"STM2277"	4510	20450	110	9272	8505	2306	57	87	119	100	100	0	5811	6212	3677	90	106	72	100	100	0	1.611	1.380	1.642	1.537	1.552	1.234	0.712	80	398	14936	14570	0.688	9215	5721	8448	6122	0
5	18	9	"envF"	"STM1240"	4710	20460	120	117	133	58	55	79	108	25	1	0	2294	3407	2698	89	104	68	99	99	0	0.028	0.024	0.026	0.027	1.632	0.020	0.632	120	478	2267	3396	-5.152	62	2205	78	3318	0
5	19	9	"nrfA"	"STM4277"	4870	20470	100	196	602	1225	53	54	11	96	95	0	454	1432	3023	85	94	58	97	87	0	0.388	0.408	0.370	0.371	1.981	0.385	0.868	80	347	512	1896	-1.368	143	369	549	1347	0
5	20	9	"araH"	"STM1931"	5060	20450	120	129	151	76	53	56	14	96	86	0	2108	2712	2327	84	93	52	100	100	0	0.038	0.037	0.037	0.041	1.478	0.033	0.892	120	399	2100	2726	-4.735	76	2024	98	2628	0
5	21	9	"yecM"	"STM1908"	5220	20460	130	332	368	227	54	55	13	100	99	0	1235	1644	1569	84	87	19	100	100	0	0.242	0.201	0.226	0.223	1.406	0.158	0.859	120	347	1429	1874	-2.050	278	1151	314	1560	0
5	22	9	"yecO"	"STM1905"	5390	20460	130	994	1054	651	55	57	14	100	100	0	2227	2549	2579	85	87	16	100	100	0	0.438	0.405	0.483	0.476	1.444	0.290	0.796	120	362	3081	3463	-1.190	939	2142	999	2464	0
5	23	9	""	"STM1669"	5570	20460	120	95	123	67	56	59	15	82	60	0	1486	2694	2784	86	90	22	100	100	0	0.028	0.026	0.026	0.028	1.557	0.023	0.810	120	393	1439	2675	-5.166	39	1400	67	2608	0
5	24	9	"yicM"	"STM3776"	5740	20460	120	120	153	122	55	57	15	81	66	0	1038	1687	2100	85	89	25	100	100	0	0.068	0.061	0.062	0.070	1.704	0.053	0.789	120	533	1018	1700	-3.874	65	953	98	1602	0
5	1	10	"yafK"	"STM0312"	1730	20610	110	535	705	884	68	71	16	100	100	0	987	1454	2115	111	116	40	100	98	0	0.533	0.474	0.534	0.553	1.347	0.409	0.911	80	455	1343	1980	-0.908	467	876	637	1343	0
5	2	10	"proB"	"STM0321"	1910	20620	120	537	675	559	70	73	17	100	99	0	635	1387	1687	114	122	48	97	79	0	0.896	0.475	0.721	0.692	1.611	0.359	0.878	120	446	988	1878	-0.158	467	521	605	1273	0
5	3	10	""	"STM0327"	2080	20620	130	2584	2561	1080	70	78	43	100	100	0	846	857	479	110	116	34	100	99	0	3.416	3.335	3.683	3.665	1.454	3.166	0.858	120	500	3250	3238	1.772	2514	736	2491	747	0
5	4	10	""	"STM0332"	2260	20620	100	195	305	381	67	76	47	90	67	0	926	1720	2968	103	107	24	100	100	0	0.156	0.147	0.164	0.171	1.657	0.129	0.934	80	390	951	1855	-2.685	128	823	238	1617	0
5	5	10	""	"STM1047"	2430	20620	100	78	111	115	59	60	13	65	33	0	541	1340	2814	97	101	22	100	100	0	0.043	0.042	0.045	0.046	1.801	0.040	0.904	80	379	463	1295	-4.546	19	444	52	1243	0
5	6	10	"pepN"	"STM1057"	2600	20620	100	425	780	1178	56	59	16	100	100	0	396	769	1306	97	99	17	98	98	0	1.234	1.077	1.191	1.271	1.377	0.932	0.970	80	428	668	1396	0.303	369	299	724	672	0
5	7	10	"yeaO"	"STM1277"	2770	20610	90	222	261	150	57	60	16	100	100	0	766	1083	789	98	111	51	100	100	0	0.247	0.207	0.206	0.215	1.249	0.196	0.947	52	328	833	1189	-2.017	165	668	204	985	0
5	8	10	"mipA"	"STM1286"	2950	20620	140	3079	3752	3299	57	59	14	100	100	0	618	792	847	92	104	49	100	100	0	5.745	5.279	5.925	5.827	1.293	4.529	0.926	156	484	3548	4395	2.522	3022	526	3695	700	0
5	9	10	"gapA"	"STM1290"	3120	20620	130	3375	4622	4241	57	63	35	100	100	0	298	427	373	91	94	17	100	97	0	16.029	13.586	15.330	16.081	1.420	12.474	0.950	120	428	3525	4901	4.003	3318	207	4565	336	0
5	10	10	"topB"	"STM1298"	3310	20620	100	388	472	338	59	71	68	95	76	0	617	847	702	91	95	23	100	100	0	0.625	0.546	0.574	0.622	1.419	0.501	0.935	80	371	855	1169	-0.677	329	526	413	756	0
5	11	10	"astB"	"STM1306"	3470	20620	110	268	288	186	59	65	56	93	73	0	1942	2180	1981	92	97	24	100	100	0	0.113	0.110	0.114	0.118	1.325	0.098	0.793	80	399	2059	2317	-3.146	209	1850	229	2088	0
5	12	10	"celF"	"STM1316"	3650	20630	120	145	173	96	58	61	17	93	70	0	1404	2598	2767	93	98	22	100	100	0	0.066	0.046	0.057	0.060	1.565	0.037	0.891	120	397	1398	2620	-3.914	87	1311	115	2505	0
5	13	10	"rfbX"	"STM2088"	3820	20620	120	1233	1053	607	58	59	11	100	100	0	5345	5205	3927	91	95	21	100	100	0	0.224	0.195	0.211	0.232	1.425	0.173	0.960	120	376	6429	6109	-2.161	1175	5254	995	5114	0
5	14	10	"rfbB"	"STM2097"	4000	20620	120	1398	1982	1584	56	58	15	100	100	0	822	1505	1553	89	92	19	100	100	0	1.831	1.360	1.659	1.659	1.380	1.161	0.874	120	320	2075	3342	0.872	1342	733	1926	1416	0
5	15	10	"wcaD"	"STM2112"	4170	20630	170	170	188	84	55	58	14	100	99	0	4314	5330	2458	91	97	27	100	100	0	0.027	0.025	0.026	0.024	1.491	0.025	0.825	208	471	4338	5372	-5.199	115	4223	133	5239	0
5	16	10	"wza"	"STM2118"	4350	20620	90	105	114	50	54	56	9	96	86	0	1881	2057	1570	90	99	27	100	100	0	0.028	0.031	0.032	0.031	1.610	0.029	0.826	52	263	1842	2027	-5.134	51	1791	60	1967	0
5	17	10	"yegD"	"STM2125"	4520	20630	120	113	123	63	54	65	75	33	5	0	1936	2180	1919	88	98	44	100	100	0	0.032	0.033	0.036	0.037	1.640	0.031	0.680	120	467	1907	2161	-4.969	59	1848	69	2092	0
5	18	10	""	"STM2135"	4700	20620	110	80	104	97	53	54	8	96	78	0	762	1571	2763	86	88	15	100	100	0	0.040	0.034	0.036	0.038	1.510	0.034	0.942	80	404	703	1536	-4.646	27	676	51	1485	0
5	19	10	""	"STM4057"	4880	20630	130	548	524	313	52	53	10	100	100	0	1070	1312	1712	85	86	17	100	100	0	0.504	0.385	0.486	0.489	1.393	0.223	0.756	120	466	1481	1699	-0.990	496	985	472	1227	0
5	20	10	""	"STM4066"	5050	20630	130	488	499	433	52	53	10	98	97	0	2075	2417	2390	84	86	21	100	100	0	0.219	0.192	0.199	0.206	1.343	0.183	0.976	120	421	2427	2780	-2.191	436	1991	447	2333	0
5	21	10	"ydeZ"	"STM4076"	5220	20630	120	348	393	328	53	55	14	100	95	0	3440	3956	3484	84	90	35	100	100	0	0.088	0.088	0.088	0.093	1.472	0.087	0.920	120	337	3651	4212	-3.508	295	3356	340	3872	0
5	22	10	"glpX"	"STM4085"	5390	20630	140	3971	4542	1882	55	58	16	100	100	0	2345	2705	1333	86	97	50	100	100	0	1.734	1.713	1.766	1.768	1.190	1.646	0.950	156	400	6175	7106	0.794	3916	2259	4487	2619	0
5	23	10	"menA"	"STM4090"	5570	20630	120	880	1216	1416	55	57	12	100	100	0	2169	2820	2997	84	86	14	100	100	0	0.396	0.424	0.418	0.420	1.420	0.443	0.921	120	390	2910	3897	-1.338	825	2085	1161	2736	0
5	24	10	"metB"	"STM4100"	5730	20630	110	682	719	252	55	56	14	100	100	0	2624	3034	1442	83	86	16	100	100	0	0.247	0.225	0.232	0.233	1.247	0.204	0.923	80	424	3168	3615	-2.019	627	2541	664	2951	0
5	1	11	""	"STM2986"	1740	20810	120	256	274	153	68	71	21	97	88	0	2871	3478	3472	111	114	18	100	100	0	0.068	0.061	0.070	0.074	1.515	0.049	0.885	120	495	2948	3573	-3.876	188	2760	206	3367	0
5	2	11	"recD"	"STM2993"	1900	20800	110	533	572	242	71	74	17	100	100	0	1922	2174	1175	111	122	79	100	100	0	0.255	0.243	0.241	0.253	1.320	0.226	0.939	80	352	2273	2564	-1.971	462	1811	501	2063	0
5	3	11	"ygdQ"	"STM3006"	2090	20800	120	286	293	160	70	75	30	92	83	0	2835	2981	2432	109	119	74	100	100	0	0.079	0.078	0.084	0.091	1.469	0.069	0.922	120	411	2942	3095	-3.658	216	2726	223	2872	0
5	4	11	"araE"	"STM3016"	2260	20800	110	193	281	207	67	69	17	97	92	0	2160	3439	3661	104	107	25	100	100	0	0.061	0.064	0.063	0.069	1.496	0.056	0.889	80	373	2182	3549	-4.028	126	2056	214	3335	0
5	5	11	"yohM"	"STM3024"	2430	20800	110	147	163	92	59	62	15	92	78	0	1728	2037	1853	97	100	23	100	100	0	0.054	0.054	0.053	0.055	1.570	0.049	0.880	80	394	1719	2044	-4.212	88	1631	104	1940	0
5	6	11	"stdA"	"STM3029"	2600	20810	100	74	84	33	55	56	10	65	47	0	439	903	963	96	101	25	98	98	0	0.055	0.036	0.048	0.048	2.342	0.031	0.686	80	367	362	836	-4.174	19	343	29	807	0
5	7	11	""	"STM2691"	2780	20790	110	91	99	36	55	56	10	87	80	0	1708	2201	1780	94	102	28	100	100	0	0.022	0.021	0.022	0.023	1.545	0.019	0.704	80	439	1650	2151	-5.486	36	1614	44	2107	0
5	8	11	""	"STM2698"	2950	20800	100	79	86	36	58	59	13	57	33	0	388	473	280	91	95	19	100	100	0	0.071	0.073	0.066	0.067	2.023	0.079	0.508	80	342	318	410	-3.822	21	297	28	382	0
5	9	11	""	"STM2705"	3130	20790	110	127	149	68	56	59	23	97	83	0	2662	3650	3132	91	94	19	100	100	0	0.028	0.026	0.029	0.028	1.498	0.023	0.868	80	399	2642	3652	-5.178	71	2571	93	3559	0
5	10	11	"yjfY"	"STM4389"	3300	20800	110	87	97	36	56	59	19	66	37	0	336	451	339	90	94	23	100	100	0	0.126	0.114	0.112	0.109	1.956	0.097	0.355	80	419	277	402	-2.988	31	246	41	361	0
5	11	11	"thrL"	"STM0001"	3470	20800	100	115	156	138	58	61	20	90	67	0	280	401	432	91	94	17	100	100	0	0.302	0.316	0.290	0.310	2.117	0.233	0.472	80	356	246	408	-1.729	57	189	98	310	0
5	12	11	""	"STM0270"	3640	20800	120	149	166	94	57	60	13	91	85	0	2226	2633	2567	91	95	20	100	100	0	0.043	0.043	0.047	0.049	1.609	0.036	0.857	120	381	2227	2651	-4.536	92	2135	109	2542	0
5	13	11	""	"STM0538"	3820	20800	120	231	289	221	57	59	15	95	89	0	1850	2719	2892	89	92	19	100	100	0	0.099	0.088	0.098	0.098	1.570	0.078	0.933	120	381	1935	2862	-3.339	174	1761	232	2630	0
5	14	11	""	"STM0554"	4000	20800	130	104	113	54	56	58	14	84	70	0	963	1202	1141	87	89	14	100	100	0	0.055	0.051	0.055	0.049	1.591	0.047	0.867	120	302	924	1172	-4.190	48	876	57	1115	0
5	15	11	""	"STM0567"	4170	20810	180	326	610	621	56	56	10	100	100	0	1433	3211	3810	89	92	21	100	100	0	0.201	0.177	0.199	0.205	1.509	0.159	0.920	256	574	1614	3676	-2.316	270	1344	554	3122	0
5	16	11	""	"STM0575"	4340	20800	120	127	145	98	54	55	9	90	82	0	2159	2838	3034	88	94	26	100	99	0	0.035	0.033	0.033	0.037	1.840	0.030	0.855	120	319	2144	2841	-4.826	73	2071	91	2750	0
5	17	11	""	"STM0580"	4520	20800	130	327	458	413	54	54	9	99	99	0	955	1734	2181	87	91	21	100	99	0	0.315	0.245	0.296	0.295	1.410	0.201	0.928	120	431	1141	2051	-1.669	273	868	404	1647	0
5	18	11	"ybdZ"	"STM0587"	4700	20810	100	106	161	130	53	54	9	97	93	0	439	674	582	86	88	14	100	100	0	0.150	0.184	0.158	0.156	1.611	0.198	0.892	80	366	406	696	-2.736	53	353	108	588	0
5	19	11	""	"STM2244"	4870	20800	110	84	166	231	53	54	10	92	72	0	938	1961	2895	85	87	14	100	100	0	0.036	0.060	0.047	0.048	1.964	0.058	0.645	80	396	884	1989	-4.782	31	853	113	1876	0
5	20	11	"yegT"	"STM2142"	5050	20810	110	364	497	447	54	54	9	100	100	0	1698	2998	3379	85	88	23	100	100	0	0.192	0.152	0.172	0.178	1.549	0.134	0.859	80	376	1923	3356	-2.379	310	1613	443	2913	0
5	21	11	"yehU"	"STM2159"	5210	20800	110	882	1041	579	56	60	19	100	100	0	4201	5895	4709	86	102	63	100	100	0	0.201	0.170	0.188	0.185	1.251	0.146	0.931	80	368	4941	6794	-2.317	826	4115	985	5809	0
5	22	11	"yohC"	"STM2169"	5380	20800	110	180	240	162	56	60	19	100	98	0	1877	2803	2470	86	112	80	100	100	0	0.069	0.068	0.067	0.068	1.308	0.063	0.900	80	377	1915	2901	-3.852	124	1791	184	2717	0
5	23	11	"yohI"	"STM2174"	5560	20810	100	68	86	52	55	56	9	63	36	0	189	346	433	84	97	56	81	46	0	0.124	0.118	0.141	0.127	2.017	0.116	0.873	80	369	118	293	-3.014	13	105	31	262	0
5	24	11	"yfhD"	"STM2567"	5740	20800	110	239	336	273	55	56	9	100	100	0	2640	3926	4173	84	91	35	100	100	0	0.072	0.073	0.075	0.078	1.436	0.067	0.923	80	477	2740	4123	-3.796	184	2556	281	3842	0
5	1	12	"Ctrl-10buffer"	"Ctrl-10buffer"	1720	20960	120	74	77	21	67	68	17	17	5	0	112	118	28	107	109	21	22	6	0	1.400	0.909	0.742	0.794	4.442	0.681	0.142	120	408	12	21	0.485	7	5	10	11	-50
5	2	12	"Ctrl-Y1buffer"	"Ctrl-Y1buffer"	1900	20960	120	69	72	16	70	74	30	6	1	0	106	110	26	106	115	86	2	0	0	100000.000	0.500	0.670	0.814	3.693	0.324	0.136	120	284	-1	6	16.610	-1	0	2	4	-50
5	3	12	"Ctrl-Y5buffer"	"Ctrl-Y5buffer"	2070	20960	120	69	75	40	69	72	28	5	4	0	105	121	84	105	116	84	2	2	0	0.000	0.375	0.944	0.896	4.306	0.210	0.391	120	309	0	22	Error	0	0	6	16	-50
5	4	12	"Ctrl-FtsLbuffer"	"Ctrl-FtsLbuffer"	2250	20960	120	69	70	17	66	68	19	9	2	0	100	103	17	101	104	24	5	1	0	-3.000	2.000	1.000	0.988	3.697	0.355	0.116	120	347	2	6	Error	3	-1	4	2	-50
5	5	12	"Ctrl-dsM13buffer"	"Ctrl-dsM13buffer"	2420	20960	120	62	65	20	62	71	111	0	0	0	97	101	28	97	101	52	2	0	0	0.000	0.750	0.771	0.672	3.815	1.354	0.350	120	343	0	7	Error	0	0	3	4	-50
5	6	12	"Ctrl-CAB25ng/ul"	"Ctrl-CAB25ng/ul"	2590	20960	120	64	78	102	57	69	114	2	0	0	111	131	110	97	102	50	9	4	0	0.500	0.618	0.500	0.553	2.780	1.569	0.420	120	369	21	55	-1.000	7	14	21	34	-50
5	7	12	"Ctrl-10buffer"	"Ctrl-10buffer"	2770	20960	120	62	69	40	56	61	36	6	3	0	93	97	21	94	97	19	9	4	0	-6.000	4.333	1.000	1.051	3.823	4.006	0.044	120	402	5	16	Error	6	-1	13	3	-50
5	8	12	"Ctrl-Y1buffer"	"Ctrl-Y1buffer"	2940	20960	120	61	71	35	58	60	14	23	9	0	95	112	62	90	92	15	28	15	0	0.600	0.591	0.529	0.616	2.814	0.537	0.632	120	384	8	35	-0.737	3	5	13	22	-50
5	9	12	"Ctrl-Y5buffer"	"Ctrl-Y5buffer"	3120	20960	120	59	64	20	56	58	14	29	10	0	90	92	18	90	93	16	10	6	0	100000.000	4.000	1.250	1.071	3.552	1.185	0.097	120	382	3	10	16.610	3	0	8	2	-50
5	10	12	"Ctrl-FtsLbuffer"	"Ctrl-FtsLbuffer"	3290	20970	120	59	64	23	57	69	88	3	0	0	96	105	44	90	95	27	10	5	0	0.333	0.467	0.667	0.686	2.731	0.522	0.479	120	362	8	22	-1.585	2	6	7	15	-50
5	11	12	"Ctrl-dsM13buffer"	"Ctrl-dsM13buffer"	3470	20970	120	62	64	14	58	69	79	0	0	0	95	96	20	91	97	55	2	0	0	1.000	1.200	0.636	0.637	3.183	0.470	0.108	120	327	8	11	0.000	4	4	6	5	-50
5	12	12	"Ctrl-CAB200ng/ul"	"Ctrl-CAB200ng/ul"	3640	20970	120	62	83	95	56	59	13	30	13	0	95	112	76	89	93	54	9	5	0	1.000	1.174	1.057	1.037	3.601	0.712	0.151	120	292	12	50	0.000	6	6	27	23	-50
5	13	12	"Ctrl-10buffer"	"Ctrl-10buffer"	3810	20970	120	57	63	21	54	57	21	17	5	0	94	101	41	87	88	11	39	17	0	0.429	0.643	0.721	0.642	3.373	0.493	0.350	120	315	10	23	-1.222	3	7	9	14	-50
5	14	12	"Ctrl-Y1buffer"	"Ctrl-Y1buffer"	3990	20970	120	63	65	21	56	59	21	16	5	0	96	101	45	89	89	12	37	14	0	1.000	0.750	0.729	0.670	2.768	0.338	0.163	120	266	14	21	0.000	7	7	9	12	-50
5	15	12	"Ctrl-Y5buffer"	"Ctrl-Y5buffer"	4160	20970	120	60	62	11	56	57	10	30	10	0	93	96	19	89	89	12	28	5	0	1.000	0.857	0.683	0.706	3.608	0.308	0.038	120	243	8	13	0.000	4	4	6	7	-50
5	16	12	"Ctrl-FtsLbuffer"	"Ctrl-FtsLbuffer"	4340	20970	120	57	59	13	54	57	37	1	0	0	91	94	20	86	88	17	18	6	0	0.600	0.625	0.902	0.973	3.438	0.331	0.045	120	309	8	13	-0.737	3	5	5	8	-50
5	17	12	"Ctrl-dsM13buffer"	"Ctrl-dsM13buffer"	4510	20970	120	58	64	52	53	57	41	2	1	0	86	101	89	85	92	67	4	2	0	5.000	0.688	0.813	0.799	3.832	0.259	0.294	120	313	6	27	2.322	5	1	11	16	-50
5	18	12	"Ctrl-CAB75ng/ul"	"Ctrl-CAB75ng/ul"	4680	20970	120	56	57	10	54	56	19	5	1	0	92	93	12	86	91	64	0	0	0	0.333	0.429	0.730	0.741	3.002	0.137	0.786	120	339	8	10	-1.585	2	6	3	7	-50
5	19	12	"Ctrl-10buffer"	"Ctrl-10buffer"	4860	20970	120	57	60	16	55	56	12	23	9	0	91	97	36	87	89	16	20	9	0	0.500	0.500	0.845	0.830	3.294	0.358	0.221	120	393	6	15	-1.000	2	4	5	10	-50
5	20	12	"Ctrl-Y1buffer"	"Ctrl-Y1buffer"	5030	20970	120	59	60	13	54	56	11	23	5	0	86	88	14	85	88	20	8	1	0	5.000	2.000	1.000	0.961	3.512	0.914	0.067	120	377	6	9	2.322	5	1	6	3	-50
5	21	12	"Ctrl-Y5buffer"	"Ctrl-Y5buffer"	5210	20970	120	59	60	10	55	58	16	14	0	0	87	89	13	85	97	56	0	0	0	2.000	1.250	0.667	0.803	3.119	0.278	0.186	120	346	6	9	1.000	4	2	5	4	-50
5	22	12	"Ctrl-FtsLbuffer"	"Ctrl-FtsLbuffer"	5380	20970	120	61	62	12	55	57	16	20	3	0	88	89	15	86	103	66	0	0	0	3.000	2.333	1.117	1.007	2.501	0.082	0.025	120	384	8	10	1.585	6	2	7	3	-50
5	23	12	"Ctrl-dsM13buffer"	"Ctrl-dsM13buffer"	5560	20970	120	55	57	9	54	55	10	20	5	0	86	86	13	83	94	50	0	0	0	0.333	1.000	1.000	0.809	3.526	0.117	0.002	120	406	4	6	-1.585	1	3	3	3	-50
5	24	12	"Ctrl-CABbuffer"	"Ctrl-CABbuffer"	5730	20970	120	57	60	20	55	55	9	27	10	0	85	86	16	83	90	39	1	0	0	1.000	1.667	0.727	0.656	3.361	0.157	0.034	120	520	4	8	0.000	2	2	5	3	-50
5	1	13	"hupA"	"STM4170"	1720	21140	170	3313	3743	1651	65	70	38	100	100	0	691	798	322	103	107	45	100	100	0	5.524	5.292	5.337	5.352	1.241	5.479	0.923	208	840	3836	4373	2.466	3248	588	3678	695	0
5	2	13	"hupA"	"STM4170"	1890	21140	170	1947	2256	1045	67	73	47	100	100	0	244	311	179	102	105	18	100	100	0	13.239	10.474	13.018	12.395	1.542	10.224	0.700	208	375	2022	2398	3.727	1880	142	2189	209	0
5	3	13	"hilA"	"STM2876"	2070	21140	170	2127	2555	1094	67	71	29	100	100	0	2545	3302	1950	101	105	21	100	100	0	0.843	0.777	0.842	0.828	1.231	0.685	0.925	208	384	4504	5689	-0.247	2060	2444	2488	3201	0
5	4	13	"hilA"	"STM2876"	2240	21140	130	2032	2334	1044	65	73	34	100	100	0	2318	2796	1436	98	104	27	100	100	0	0.886	0.841	0.869	0.854	1.222	0.805	0.944	120	332	4187	4967	-0.175	1967	2220	2269	2698	0
5	5	13	"hilC"	"STM2867"	2420	21140	150	4658	4804	1433	62	106	303	100	100	0	1947	2035	509	96	111	121	100	100	0	2.483	2.446	2.659	2.408	1.401	2.714	0.868	156	394	6447	6681	1.312	4596	1851	4742	1939	0
5	6	13	"hilC"	"STM2867"	2590	21140	130	3966	3798	1440	61	108	306	99	96	0	1303	1371	683	95	111	125	98	92	0	3.233	2.929	3.259	3.134	1.480	2.815	0.883	120	393	5113	5013	1.693	3905	1208	3737	1276	0
5	7	13	"hns"	"STM1751"	2780	21150	140	3147	3059	1529	59	77	85	99	98	0	297	326	220	92	99	40	87	78	0	15.063	12.821	14.933	15.606	1.558	11.115	0.771	156	384	3293	3234	3.913	3088	205	3000	234	0
5	8	13	"hns"	"STM1751"	2960	21160	160	3280	3989	3197	58	69	76	97	96	0	400	534	446	89	90	13	97	95	0	10.360	8.834	10.300	9.815	1.794	8.576	0.815	208	375	3533	4376	3.373	3222	311	3931	445	0
5	9	13	"hns"	"STM1751"	3130	21150	140	2997	3358	2187	58	64	48	100	100	0	297	348	247	89	92	16	98	91	0	14.130	12.741	15.034	15.176	1.568	11.525	0.823	156	331	3147	3559	3.821	2939	208	3300	259	0
5	10	13	"hilD"	"STM2875"	3280	21140	130	2618	2862	921	60	91	132	100	100	0	906	1031	423	91	99	36	100	100	0	3.139	2.981	3.101	3.087	1.270	2.860	0.933	120	305	3373	3742	1.650	2558	815	2802	940	0
5	11	13	"hilD"	"STM2875"	3470	21140	170	1426	1943	1336	59	83	116	100	100	0	657	912	660	91	100	58	100	100	0	2.415	2.295	2.506	2.409	1.264	2.219	0.907	208	357	1933	2705	1.272	1367	566	1884	821	0
5	12	13	"stpA"	"STM2799"	3640	21140	150	1693	1914	687	57	59	17	100	100	0	584	747	460	87	97	64	99	99	0	3.292	2.814	3.264	3.086	1.360	2.515	0.796	156	260	2133	2517	1.719	1636	497	1857	660	0
5	13	13	"csrA"	"STM2826"	3810	21140	120	1077	1081	223	55	58	20	100	100	0	401	438	199	87	92	31	100	100	0	3.255	2.923	3.170	3.065	1.427	2.838	0.638	120	266	1336	1377	1.703	1022	314	1026	351	0
5	14	13	"dps"	"STM0831"	3990	21150	180	2359	2594	864	56	64	48	100	100	0	903	1085	547	90	103	48	100	100	0	2.833	2.551	2.880	2.757	1.289	2.351	0.891	256	551	3116	3533	1.502	2303	813	2538	995	0
5	15	13	"dps"	"STM0831"	4170	21150	150	817	863	230	56	71	96	100	100	0	336	344	79	90	128	204	73	3	0	3.093	3.177	3.179	3.196	1.175	3.150	0.933	156	299	1007	1061	1.629	761	246	807	254	0
5	16	13	"dps"	"STM0831"	4340	21150	130	2654	2576	617	55	64	59	100	100	0	1012	972	253	87	106	119	100	97	0	2.810	2.849	2.822	2.916	1.217	2.821	0.977	120	317	3524	3406	1.490	2599	925	2521	885	0
5	17	13	"oxyR"	"STM4125"	4520	21150	170	1269	1731	1288	54	60	42	100	100	0	883	1292	1093	88	102	68	100	100	0	1.528	1.393	1.483	1.502	1.292	1.293	0.892	208	433	2010	2881	0.612	1215	795	1677	1204	0
5	18	13	"oxyR"	"STM4125"	4690	21150	140	1469	1661	702	54	56	19	100	100	0	1132	1337	815	85	92	68	100	99	0	1.351	1.284	1.396	1.378	1.384	1.131	0.895	156	304	2462	2859	0.435	1415	1047	1607	1252	0
5	19	13	"fur"	"STM0693"	4860	21150	130	1036	968	344	55	59	17	99	99	0	1379	1376	590	85	88	20	100	100	0	0.758	0.707	0.727	0.718	1.381	0.670	0.940	120	344	2275	2204	-0.400	981	1294	913	1291	0
5	20	13	"fur"	"STM0693"	5040	21160	150	709	785	298	56	59	17	100	100	0	1068	1300	812	86	88	20	100	100	0	0.665	0.600	0.661	0.652	1.304	0.494	0.881	156	337	1635	1943	-0.589	653	982	729	1214	0
5	21	13	"envR"	"STM3389"	5210	21150	160	88	102	44	55	56	11	87	69	0	1790	2546	2189	86	87	13	100	100	0	0.019	0.019	0.020	0.020	1.583	0.019	0.841	208	364	1737	2507	-5.690	33	1704	47	2460	0
5	22	13	"envR"	"STM3389"	5380	21150	120	87	109	100	54	54	9	90	75	0	1522	1954	1509	85	90	26	100	100	0	0.023	0.029	0.024	0.026	1.853	0.026	0.186	120	313	1470	1924	-5.444	33	1437	55	1869	0
5	23	13	"envR"	"STM3389"	5550	21150	130	90	91	16	54	55	12	92	79	0	2622	3202	1573	84	95	45	100	100	0	0.014	0.012	0.015	0.016	1.335	0.009	0.579	120	406	2574	3155	-6.140	36	2538	37	3118	0
5	24	13	"arcB"	"STM3328"	5730	21140	110	626	840	581	54	56	12	100	100	0	1934	2524	2053	83	90	37	100	100	0	0.309	0.322	0.337	0.336	1.296	0.306	0.897	80	452	2423	3227	-1.694	572	1851	786	2441	0
5	1	14	""	"STM4191"	1720	21310	110	211	287	226	65	69	37	100	88	0	446	609	523	99	103	32	100	100	0	0.421	0.435	0.424	0.452	1.562	0.421	0.914	80	459	493	732	-1.249	146	347	222	510	0
5	2	14	""	"STM4520"	1890	21310	110	87	101	43	66	70	42	26	11	0	469	792	747	100	104	20	100	100	0	0.057	0.051	0.053	0.052	1.827	0.051	0.723	80	380	390	727	-4.135	21	369	35	692	0
5	3	14	""	"STM4239"	2070	21320	140	94	114	52	60	62	15	81	55	0	275	431	358	97	99	16	96	93	0	0.191	0.162	0.173	0.191	2.076	0.129	0.709	156	591	212	388	-2.388	34	178	54	334	0
5	4	14	""	"STM0083"	2250	21310	130	146	160	85	58	63	27	85	73	0	998	1240	998	96	100	21	100	100	0	0.098	0.089	0.093	0.090	1.513	0.083	0.875	120	490	990	1246	-3.358	88	902	102	1144	0
5	5	14	""	"STM0348"	2430	21320	120	70	75	30	56	85	259	0	0	0	656	740	516	95	105	102	97	91	0	0.025	0.029	0.031	0.033	1.930	0.030	0.125	120	483	575	664	-5.325	14	561	19	645	0
5	6	14	""	"STM1007"	2600	21320	130	112	134	60	57	84	240	5	0	0	1198	1676	1369	92	105	100	100	100	0	0.050	0.049	0.051	0.049	1.528	0.041	0.763	120	563	1161	1661	-4.330	55	1106	77	1584	0
5	7	14	"purM"	"STM2499"	2780	21310	110	456	645	502	58	68	72	98	90	0	2211	3504	3161	91	101	47	100	100	0	0.188	0.172	0.180	0.181	1.356	0.161	0.897	80	350	2518	4000	-2.413	398	2120	587	3413	0
5	8	14	"adhE"	"STM1749"	2940	21320	140	2321	3265	2430	56	62	58	100	100	0	2568	3495	2771	89	92	20	100	100	0	0.914	0.942	0.959	0.981	1.312	0.899	0.923	156	540	4744	6615	-0.130	2265	2479	3209	3406	0
5	9	14	"envZ"	"STM3501"	3110	21320	100	308	497	541	57	63	47	100	83	0	776	1183	1302	89	92	17	100	100	0	0.365	0.402	0.367	0.400	1.677	0.391	0.871	80	331	938	1534	-1.453	251	687	440	1094	0
5	10	14	"katG"	"STM4106"	3300	21320	150	376	811	1101	58	70	81	100	91	0	869	1711	2363	91	94	24	100	100	0	0.409	0.465	0.422	0.439	1.496	0.442	0.921	156	652	1096	2373	-1.291	318	778	753	1620	0
5	11	14	"traT"	"PSLT103"	3460	21310	120	861	1338	1654	58	66	54	100	97	0	627	1176	1634	90	96	35	99	95	0	1.495	1.179	1.308	1.403	1.692	1.052	0.894	120	364	1340	2366	0.580	803	537	1280	1086	0
5	12	14	"yjiS"	"STM4521"	3630	21320	140	91	106	44	54	57	14	86	68	0	629	926	796	89	94	34	99	99	0	0.069	0.062	0.064	0.062	1.801	0.048	0.648	156	560	577	889	-3.867	37	540	52	837	0
5	13	14	"yejG"	"STM2220"	3810	21310	130	234	248	67	54	58	25	100	99	0	1288	1600	907	89	95	34	100	100	0	0.150	0.128	0.142	0.137	1.331	0.104	0.670	120	471	1379	1705	-2.736	180	1199	194	1511	0
5	14	14	""	"STM2239"	3980	21320	110	233	265	105	56	59	27	100	100	0	2540	3376	2703	92	109	54	100	100	0	0.072	0.064	0.068	0.069	1.382	0.048	0.820	80	357	2625	3493	-3.790	177	2448	209	3284	0
5	15	14	"dld"	"STM2167"	4160	21320	150	3082	3129	430	55	65	76	100	100	0	6608	6834	1129	90	114	151	100	100	0	0.464	0.456	0.458	0.456	1.088	0.452	0.979	156	611	9545	9818	-1.107	3027	6518	3074	6744	0
5	16	14	"citT"	"STM0618"	4340	21320	120	155	197	133	55	72	99	50	15	0	3302	4601	3819	88	118	173	100	100	0	0.031	0.031	0.031	0.031	1.389	0.031	0.496	120	453	3314	4655	-5.006	100	3214	142	4513	0
5	17	14	""	"STM2504"	4510	21320	100	125	263	435	54	57	24	97	72	0	720	1071	968	89	101	44	100	100	0	0.113	0.213	0.114	0.123	1.964	0.334	0.755	80	332	702	1191	-3.152	71	631	209	982	0
5	18	14	"EMPTY"	"EMPTY"	4680	21320	120	64	83	48	53	55	18	37	25	0	125	350	472	87	89	15	75	54	0	0.289	0.114	0.157	0.209	2.982	0.097	0.852	120	437	49	293	-1.788	11	38	30	263	-75
5	19	14	"EMPTY"	"EMPTY"	4850	21320	120	57	59	12	54	56	13	20	4	0	87	93	21	84	86	15	20	9	0	1.000	0.556	1.000	0.847	3.525	0.386	0.092	120	453	6	14	0.000	3	3	5	9	-75
5	20	14	"EMPTY"	"EMPTY"	5030	21320	120	85	195	307	55	57	16	64	47	0	90	92	13	85	92	79	0	0	0	6.000	20.000	5.200	4.521	4.380	61.763	0.066	120	429	35	147	2.585	30	5	140	7	-75
5	21	14	"EMPTY"	"EMPTY"	5200	21320	120	86	92	28	55	57	14	76	53	0	119	138	78	85	87	13	74	58	0	0.912	0.698	0.793	0.839	2.202	0.365	0.350	120	416	65	90	-0.133	31	34	37	53	-75
5	22	14	"EMPTY"	"EMPTY"	5380	21320	120	60	64	22	54	56	26	11	4	0	89	92	17	85	86	14	24	12	0	1.500	1.429	0.944	0.874	3.016	7.660	0.040	120	452	10	17	0.585	6	4	10	7	-75
5	23	14	"EMPTY"	"EMPTY"	5550	21320	120	120	126	43	53	55	16	96	80	0	160	175	58	83	87	22	95	78	0	0.870	0.793	0.864	0.826	1.671	0.763	0.794	120	470	144	165	-0.201	67	77	73	92	-75
5	24	14	"EMPTY"	"EMPTY"	5720	21320	120	73	81	32	54	56	14	56	35	0	102	114	40	82	86	21	47	28	0	0.950	0.844	0.835	0.847	2.410	0.742	0.561	120	621	39	59	-0.074	19	20	27	32	-75
6	1	1	"infC"	"STM1334"	6280	19060	140	24106	21635	8564	51	52	9	100	100	0	1160	1140	598	85	88	20	97	96	0	22.377	20.459	21.857	21.836	1.414	19.807	0.896	156	856	25130	22639	4.484	24055	1075	21584	1055	0
6	2	1	"katE"	"STM1318"	6450	19070	130	1047	1124	749	51	52	11	100	100	0	3343	3712	2918	83	85	22	100	99	0	0.306	0.296	0.307	0.318	1.283	0.274	0.974	120	566	4256	4702	-1.711	996	3260	1073	3629	0
6	3	1	"ydgP"	"STM1455"	6620	19060	130	1334	1363	245	51	52	9	100	100	0	4856	5008	1269	83	84	14	100	100	0	0.269	0.266	0.274	0.270	1.131	0.259	0.967	120	602	6056	6237	-1.895	1283	4773	1312	4925	0
6	4	1	""	"STM3530"	6800	19060	130	108	109	22	51	52	11	98	96	0	2162	2200	687	83	84	15	100	100	0	0.027	0.027	0.028	0.027	1.356	0.026	0.822	120	587	2136	2175	-5.189	57	2079	58	2117	0
6	5	1	"srfB"	"STM1594"	6970	19070	140	5837	5391	2657	52	53	11	100	100	0	4938	4565	2480	82	84	15	100	100	0	1.191	1.191	1.206	1.269	1.292	1.157	0.975	156	650	10641	9822	0.253	5785	4856	5339	4483	0
6	6	1	""	"STM2503"	7150	19070	150	378	404	145	53	54	10	100	100	0	7228	7758	3381	82	84	14	100	100	0	0.045	0.046	0.047	0.046	1.134	0.044	0.976	156	669	7471	8027	-4.459	325	7146	351	7676	0
6	7	1	"dcuB"	"STM4301"	7310	19060	150	1795	2050	914	53	54	9	100	100	0	4586	5361	2598	82	83	11	100	100	0	0.387	0.378	0.383	0.388	1.159	0.369	0.973	156	644	6246	7276	-1.370	1742	4504	1997	5279	0
6	8	1	"yacL"	"STM0160"	7490	19080	160	1096	1039	369	53	54	12	97	97	0	3300	3172	1550	82	85	21	98	96	0	0.324	0.319	0.331	0.353	1.666	0.286	0.954	208	722	4261	4076	-1.625	1043	3218	986	3090	0
6	9	1	"polA"	"STM3999"	7660	19060	150	1625	1790	696	54	56	13	100	100	0	1965	2372	1296	83	88	33	100	100	0	0.835	0.758	0.797	0.787	1.158	0.705	0.933	156	661	3453	4025	-0.261	1571	1882	1736	2289	0
6	10	1	"rsmC"	"STM4556"	7840	19060	120	240	248	111	53	54	11	100	99	0	525	599	360	81	83	12	100	100	0	0.421	0.376	0.399	0.396	1.244	0.341	0.936	120	469	631	713	-1.248	187	444	195	518	0
6	11	1	"exbD"	"STM3158"	8010	19060	140	245	250	50	51	52	8	100	100	0	3226	3512	1187	80	81	10	100	100	0	0.062	0.058	0.060	0.059	1.201	0.053	0.915	156	683	3340	3631	-4.019	194	3146	199	3432	0
6	12	1	"hisD"	"STM2072"	8180	19060	110	904	898	219	52	53	9	100	100	0	4523	4908	2152	81	81	11	100	100	0	0.192	0.175	0.187	0.187	1.265	0.159	0.933	80	459	5294	5673	-2.382	852	4442	846	4827	0
6	13	1	""	"STM3944"	8360	19070	100	1081	1357	1007	52	53	9	100	100	0	4480	4816	1732	81	81	11	100	100	0	0.234	0.276	0.235	0.254	1.357	0.299	0.744	80	422	5428	6040	-2.096	1029	4399	1305	4735	0
6	14	1	""	"STM3940"	8530	19060	130	5825	5310	1361	53	58	38	100	100	0	10344	10216	1233	81	88	77	100	100	0	0.562	0.519	0.543	0.498	1.330	0.516	0.909	120	625	16035	15392	-0.830	5772	10263	5257	10135	0
6	15	1	"hemX"	"STM3936"	8710	19070	130	13433	14494	4760	53	56	21	100	100	0	7893	8559	2903	82	88	76	100	100	0	1.713	1.704	1.717	1.707	1.099	1.706	0.983	120	635	21191	22918	0.776	13380	7811	14441	8477	0
6	16	1	""	"STM3927"	8890	19070	100	2595	2474	774	53	58	35	100	100	0	4017	3995	2130	81	82	16	100	100	0	0.646	0.619	0.674	0.719	1.726	0.529	0.832	80	416	6478	6335	-0.631	2542	3936	2421	3914	0
6	17	1	"rffH"	"STM3923"	9070	19070	130	2026	2249	1035	53	57	30	100	100	0	2448	2504	774	81	82	14	100	100	0	0.834	0.906	0.867	0.885	1.235	0.951	0.935	120	587	4340	4619	-0.263	1973	2367	2196	2423	0
6	18	1	"wzzE"	"STM3919"	9230	19070	130	12713	12525	1272	54	58	45	100	100	0	16599	16269	1676	81	87	73	100	100	0	0.766	0.770	0.779	0.770	1.081	0.763	0.983	120	538	29177	28659	-0.384	12659	16518	12471	16188	0
6	19	1	""	"STM4432"	9390	19060	120	57	59	13	53	56	33	2	0	0	88	101	55	79	82	45	10	4	0	0.444	0.273	0.548	0.621	3.605	0.660	0.694	120	574	13	28	-1.170	4	9	6	22	-50
6	20	1	""	"STM4436"	9580	19070	90	144	201	151	52	53	10	100	98	0	1172	2348	2477	79	78	8	100	100	0	0.084	0.066	0.073	0.072	1.559	0.060	0.853	52	378	1185	2418	-3.571	92	1093	149	2269	0
6	21	1	""	"STM4445"	9750	19070	80	77	81	32	51	52	9	75	59	0	238	375	405	78	78	9	100	100	0	0.162	0.101	0.118	0.108	1.967	0.077	0.733	52	314	186	327	-2.621	26	160	30	297	0
6	22	1	"treB"	"STM4454"	9920	19080	80	84	95	44	51	52	8	88	75	0	217	317	266	78	79	9	100	100	0	0.237	0.184	0.186	0.189	2.159	0.158	0.770	52	298	172	283	-2.075	33	139	44	239	0
6	23	1	"idnT"	"STM4482"	10100	19080	90	82	93	36	51	51	9	92	80	0	488	667	582	77	78	9	100	100	0	0.075	0.071	0.072	0.081	1.744	0.062	0.808	52	371	442	632	-3.729	31	411	42	590	0
6	24	1	"yjgB"	"STM4486"	10260	19060	90	93	100	33	51	52	8	98	98	0	320	358	181	78	78	10	100	100	0	0.174	0.175	0.174	0.174	1.526	0.159	0.825	52	367	284	329	-2.527	42	242	49	280	0
6	1	2	"zraP"	"STM4172"	6260	19230	90	438	478	334	51	51	8	100	100	0	2986	3250	2701	82	83	10	100	100	0	0.133	0.135	0.134	0.134	1.389	0.123	0.900	52	351	3291	3595	-2.908	387	2904	427	3168	0
6	2	2	"purH"	"STM4176"	6460	19240	90	633	956	772	52	53	9	100	100	0	2085	3455	3332	81	85	28	100	100	0	0.290	0.268	0.285	0.307	1.704	0.238	0.889	52	334	2585	4278	-1.786	581	2004	904	3374	0
6	3	2	"livK"	"STM3564"	6620	19230	80	291	329	206	53	54	10	100	98	0	2644	3006	2549	81	82	11	100	100	0	0.093	0.094	0.094	0.105	1.554	0.084	0.913	52	265	2801	3201	-3.429	238	2563	276	2925	0
6	4	2	"yihR"	"STM4020"	6780	19230	90	245	239	109	51	52	9	100	98	0	2631	2637	1439	82	85	28	100	100	0	0.076	0.074	0.069	0.069	1.380	0.073	0.943	52	329	2743	2743	-3.716	194	2549	188	2555	0
6	5	2	"yhiQ"	"STM3593"	6970	19230	90	2475	2421	726	52	53	11	100	100	0	3703	3646	1452	82	85	29	100	100	0	0.669	0.665	0.665	0.692	1.297	0.628	0.941	52	296	6044	5933	-0.580	2423	3621	2369	3564	0
6	6	2	"atpE"	"STM3870"	7140	19230	90	771	828	580	52	53	10	100	100	0	103	114	45	80	82	18	63	30	0	31.261	22.824	23.706	22.857	1.768	19.550	0.456	52	294	742	810	4.966	719	23	776	34	0
6	7	2	"ratB"	"STM2514"	7310	19230	90	228	231	79	54	55	9	100	98	0	5079	5026	2241	80	81	12	100	100	0	0.035	0.036	0.035	0.035	1.331	0.034	0.907	52	300	5173	5123	-4.844	174	4999	177	4946	0
6	8	2	"invG"	"STM2898"	7490	19210	140	1694	1728	927	54	55	10	100	100	0	1413	1538	944	82	84	16	100	100	0	1.232	1.150	1.198	1.187	1.241	1.083	0.949	156	427	2971	3130	0.301	1640	1331	1674	1456	0
6	9	2	"sitA"	"STM2861"	7650	19230	90	247	228	80	57	59	13	100	100	0	4821	4616	2136	87	93	31	100	100	0	0.040	0.038	0.039	0.037	1.274	0.037	0.889	52	271	4924	4700	-4.639	190	4734	171	4529	0
6	10	2	"leuO"	"STM0115"	7830	19230	100	102	111	44	55	57	13	80	67	0	2506	3289	2550	84	89	26	100	100	0	0.019	0.017	0.019	0.020	1.585	0.016	0.739	80	411	2469	3261	-5.687	47	2422	56	3205	0
6	11	2	"bcfE"	"STM0025"	8000	19230	90	114	118	28	52	52	9	100	98	0	3851	4257	1652	80	80	11	100	100	0	0.016	0.016	0.017	0.016	1.255	0.016	0.829	52	322	3833	4243	-5.927	62	3771	66	4177	0
6	12	2	"dsbA"	"STM3997"	8190	19230	100	1836	2577	2151	52	53	8	100	100	0	602	918	837	80	81	13	98	97	0	3.418	3.013	3.214	3.358	1.401	2.853	0.926	80	414	2306	3363	1.773	1784	522	2525	838	0
6	13	2	"orf7"	"PSLT012"	8340	19230	90	127	142	69	52	53	8	98	92	0	1431	1601	996	79	81	14	100	100	0	0.055	0.059	0.058	0.056	1.454	0.058	0.801	52	317	1427	1612	-4.172	75	1352	90	1522	0
6	14	2	"ppk"	"STM2501"	8510	19230	90	3805	3882	1246	54	63	62	100	100	0	5497	6000	2076	82	90	45	100	100	0	0.693	0.647	0.671	0.641	1.232	0.640	0.962	52	354	9166	9746	-0.530	3751	5415	3828	5918	0
6	15	2	""	"STM4257"	8690	19230	90	2085	1945	564	54	65	59	100	100	0	10594	10508	3096	83	89	42	100	100	0	0.193	0.181	0.188	0.177	1.307	0.182	0.961	52	348	12542	12316	-2.372	2031	10511	1891	10425	0
6	16	2	""	"STM4261"	8880	19240	100	1231	1064	584	53	56	23	100	100	0	3172	3147	2234	79	83	25	100	100	0	0.381	0.330	0.344	0.368	1.427	0.293	0.925	80	427	4271	4079	-1.393	1178	3093	1011	3068	0
6	17	2	""	"STM4261"	9050	19240	100	286	340	255	53	54	10	100	100	0	678	941	928	79	79	10	100	100	0	0.389	0.333	0.357	0.363	1.528	0.251	0.667	80	391	832	1149	-1.362	233	599	287	862	0
6	18	2	""	"STM4262"	9230	19240	100	745	732	162	54	58	38	100	100	0	18343	19260	5546	82	86	68	100	100	0	0.038	0.035	0.035	0.036	1.232	0.034	0.941	80	388	18952	19856	-4.724	691	18261	678	19178	0
6	19	2	"livG"	"STM3561"	9400	19240	90	133	152	79	53	57	40	82	50	0	1463	1836	1613	80	85	73	100	100	0	0.058	0.056	0.062	0.062	1.528	0.052	0.561	52	339	1463	1855	-4.112	80	1383	99	1756	0
6	20	2	"flgD"	"STM1176"	9580	19250	100	8117	8593	5531	52	52	8	100	100	0	1346	1481	1056	78	79	9	100	100	0	6.360	6.088	6.278	6.693	1.416	5.931	0.931	80	428	9333	9944	2.669	8065	1268	8541	1403	0
6	21	2	"brnQ"	"STM0399"	9750	19240	100	286	420	355	52	52	9	100	100	0	567	1055	1265	78	79	9	100	100	0	0.479	0.377	0.467	0.462	1.714	0.287	0.812	80	373	723	1345	-1.063	234	489	368	977	0
6	22	2	"ssaM"	"STM1413"	9920	19250	150	112	137	62	51	51	8	100	100	0	1026	1614	1278	79	79	9	100	100	0	0.064	0.056	0.057	0.057	1.486	0.049	0.849	156	609	1008	1621	-3.956	61	947	86	1535	0
6	23	2	"proY"	"STM0400"	10090	19240	90	144	180	115	51	54	19	100	80	0	805	1121	960	79	79	9	100	100	0	0.128	0.124	0.134	0.131	1.535	0.117	0.872	52	304	819	1171	-2.965	93	726	129	1042	0
6	24	2	"malM"	"STM4232"	10270	19240	130	9440	9582	2344	51	53	16	100	100	0	2214	2380	780	78	78	11	100	100	0	4.396	4.140	4.526	4.242	1.279	4.215	0.917	120	704	11525	11833	2.136	9389	2136	9531	2302	0
6	1	3	"nrdB"	"STM2278"	6260	19400	90	1165	1401	951	51	52	8	100	100	0	872	1055	825	81	81	9	100	100	0	1.408	1.386	1.427	1.501	1.416	1.304	0.899	52	363	1905	2324	0.494	1114	791	1350	974	0
6	2	3	"nrdF"	"STM2808"	6430	19400	100	334	354	138	51	51	8	98	98	0	5114	5632	2897	81	81	10	100	100	0	0.056	0.055	0.054	0.057	1.427	0.051	0.942	80	405	5316	5854	-4.153	283	5033	303	5551	0
6	3	3	"sipD"	"STM2883"	6610	19400	120	4053	3786	937	52	53	9	100	100	0	4451	4405	1614	81	82	15	100	99	0	0.916	0.864	0.896	0.891	1.492	0.820	0.883	120	492	8371	8058	-0.127	4001	4370	3734	4324	0
6	4	3	"invI"	"STM2893"	6790	19400	130	3769	3837	787	52	54	24	100	100	0	5107	5720	1981	81	84	24	100	100	0	0.740	0.671	0.710	0.693	1.219	0.638	0.919	120	504	8743	9424	-0.435	3717	5026	3785	5639	0
6	5	3	"msgA"	"STM1241"	6960	19400	140	1851	1747	618	52	54	23	99	99	0	3637	4072	1975	82	84	20	100	100	0	0.506	0.425	0.515	0.434	1.662	0.352	0.717	156	589	5354	5685	-0.983	1799	3555	1695	3990	0
6	6	3	"eutJ"	"STM2462"	7140	19400	130	1744	1877	601	52	54	11	100	100	0	5268	5280	1958	82	83	21	100	100	0	0.326	0.351	0.376	0.360	1.494	0.319	0.827	120	486	6878	7023	-1.616	1692	5186	1825	5198	0
6	7	3	"rfaZ"	"STM3715"	7310	19410	130	2547	2534	600	54	54	10	100	100	0	7232	7970	3053	81	83	20	100	100	0	0.349	0.314	0.332	0.328	1.230	0.290	0.936	120	527	9644	10369	-1.520	2493	7151	2480	7889	0
6	8	3	"pncB"	"STM1004"	7470	19400	90	937	959	402	53	54	11	100	100	0	2893	3048	1441	81	84	21	100	100	0	0.314	0.305	0.311	0.303	1.328	0.290	0.939	52	329	3696	3873	-1.669	884	2812	906	2967	0
6	9	3	"pepT"	"STM1227"	7650	19400	100	1645	1769	784	54	56	15	100	100	0	1627	2063	1257	82	84	19	100	100	0	1.030	0.866	0.952	0.888	1.465	0.786	0.916	80	452	3136	3696	0.042	1591	1545	1715	1981	0
6	10	3	"hlpA"	"STM0225"	7830	19410	100	8583	8506	3291	53	55	15	100	100	0	1007	1053	584	82	84	13	100	100	0	9.222	8.705	9.404	9.353	1.292	8.156	0.917	80	408	9455	9424	3.205	8530	925	8453	971	0
6	11	3	"hemF"	"STM2451"	8000	19400	100	591	604	276	52	52	8	100	100	0	1646	1740	741	80	80	10	100	100	0	0.344	0.333	0.324	0.333	1.504	0.330	0.920	80	408	2105	2212	-1.539	539	1566	552	1660	0
6	12	3	"fliM"	"STM1976"	8170	19410	100	2090	2481	1947	52	52	8	100	100	0	1192	1705	1506	79	79	10	100	100	0	1.831	1.494	1.649	1.654	1.433	1.403	0.941	80	408	3151	4055	0.873	2038	1113	2429	1626	0
6	13	3	"yfeL"	"STM2439"	8340	19400	90	613	617	177	52	55	19	100	100	0	5268	5624	1681	79	98	121	100	100	0	0.108	0.102	0.102	0.099	1.281	0.105	0.932	52	365	5750	6110	-3.209	561	5189	565	5545	0
6	14	3	""	"STM1013"	8530	19410	100	168	178	97	52	57	36	81	66	0	2366	2703	2650	78	94	112	97	96	0	0.051	0.048	0.054	0.052	1.564	0.039	0.855	80	438	2404	2751	-4.302	116	2288	126	2625	0
6	15	3	""	"STM1017"	8700	19410	100	219	241	145	53	53	10	97	92	0	2777	3050	2462	79	80	15	100	100	0	0.062	0.063	0.065	0.062	1.510	0.060	0.942	80	430	2864	3159	-4.023	166	2698	188	2971	0
6	16	3	""	"STM2300"	8870	19410	90	168	365	690	52	53	13	100	98	0	320	858	2032	79	80	10	100	100	0	0.481	0.402	0.487	0.463	1.461	0.339	0.940	52	356	357	1092	-1.055	116	241	313	779	0
6	17	3	"orf48"	"STM1379"	9060	19420	100	152	240	257	51	53	14	96	85	0	499	986	1392	79	79	10	100	100	0	0.240	0.208	0.217	0.223	1.450	0.181	0.903	80	427	521	1096	-2.056	101	420	189	907	0
6	18	3	""	"STM0412"	9230	19410	100	1111	997	606	53	55	10	100	100	0	1769	2008	1617	80	80	9	100	100	0	0.626	0.490	0.518	0.553	1.419	0.422	0.908	80	382	2747	2872	-0.675	1058	1689	944	1928	0
6	19	3	""	"STM0885"	9390	19410	110	221	215	62	54	55	9	97	97	0	4169	4372	1513	81	82	13	100	100	0	0.041	0.038	0.039	0.036	1.321	0.037	0.896	80	464	4255	4452	-4.613	167	4088	161	4291	0
6	20	3	"exoX"	"STM1878"	9570	19410	90	365	501	433	51	52	9	100	100	0	695	1351	1380	80	81	14	100	100	0	0.511	0.354	0.397	0.393	1.414	0.327	0.902	52	347	929	1721	-0.970	314	615	450	1271	0
6	21	3	"yebG"	"STM1882"	9750	19420	100	948	927	326	51	52	9	100	100	0	2491	2584	1644	79	80	12	100	100	0	0.372	0.350	0.383	0.391	1.360	0.286	0.871	80	430	3309	3381	-1.427	897	2412	876	2505	0
6	22	3	""	"STM1534"	9920	19420	100	739	781	366	51	51	8	100	100	0	2089	2324	1512	78	78	9	100	100	0	0.342	0.325	0.355	0.351	1.347	0.286	0.925	80	348	2699	2976	-1.547	688	2011	730	2246	0
6	23	3	""	"STM0612"	10090	19410	100	272	281	75	50	51	8	100	100	0	5384	5803	1936	78	79	9	100	100	0	0.042	0.040	0.041	0.040	1.303	0.039	0.934	80	417	5528	5956	-4.579	222	5306	231	5725	0
6	24	3	"ybdQ"	"STM0614"	10260	19410	90	3309	3157	598	51	57	38	100	100	0	2470	2437	773	79	80	16	100	100	0	1.363	1.317	1.377	1.356	1.279	1.321	0.893	52	349	5649	5464	0.446	3258	2391	3106	2358	0
6	1	4	"pspC"	"STM1688"	6250	19570	90	241	257	120	52	52	9	100	100	0	1252	1454	782	83	91	103	100	98	0	0.162	0.150	0.151	0.151	1.224	0.148	0.939	52	375	1358	1576	-2.629	189	1169	205	1371	0
6	2	4	"yhcP"	"STM3364"	6440	19580	100	194	220	142	52	53	8	97	95	0	3021	4349	3874	82	88	90	100	100	0	0.048	0.039	0.040	0.043	1.479	0.037	0.942	80	427	3081	4435	-4.371	142	2939	168	4267	0
6	3	4	"yhdV"	"STM3392"	6610	19580	100	169	191	134	52	52	8	98	95	0	941	1136	1003	81	82	10	100	100	0	0.136	0.132	0.132	0.131	1.464	0.128	0.923	80	390	977	1194	-2.878	117	860	139	1055	0
6	4	4	"yhdH"	"STM3376"	6780	19570	90	1029	1079	595	51	54	20	100	100	0	2124	2249	1552	81	83	17	100	100	0	0.479	0.474	0.491	0.513	1.268	0.443	0.961	52	353	3021	3196	-1.063	978	2043	1028	2168	0
6	5	4	"pheA"	"STM2667"	6950	19580	70	104	128	73	51	54	21	93	65	0	156	241	205	80	80	10	100	100	0	0.697	0.478	0.579	0.544	1.567	0.384	0.778	32	231	129	238	-0.520	53	76	77	161	0
6	6	4	"yfiH"	"STM2661"	7130	19580	100	1194	1266	819	52	54	11	100	100	0	1341	1859	1545	82	83	12	100	100	0	0.907	0.683	0.764	0.799	1.357	0.600	0.933	80	423	2401	2991	-0.141	1142	1259	1214	1777	0
6	7	4	"yabI"	"STM0105"	7300	19580	100	898	827	339	53	54	9	100	100	0	4056	3911	2087	82	84	22	100	100	0	0.213	0.202	0.215	0.218	1.297	0.187	0.959	80	377	4819	4603	-2.234	845	3974	774	3829	0
6	8	4	"ftsZ"	"STM0133"	7470	19580	90	4407	4339	2137	54	59	37	100	100	0	1318	1426	778	81	82	11	100	100	0	3.519	3.186	3.326	3.370	1.316	3.158	0.939	52	364	5590	5630	1.815	4353	1237	4285	1345	0
6	9	4	"caiD"	"STM0070"	7650	19580	80	266	412	401	54	58	31	96	94	0	291	557	738	81	81	11	96	94	0	1.010	0.752	1.047	1.003	1.588	0.581	0.862	52	315	422	834	0.014	212	210	358	476	0
6	10	4	"hofB"	"STM0143"	7830	19580	100	116	147	83	53	55	21	88	67	0	1778	3123	2984	80	82	29	100	100	0	0.037	0.031	0.032	0.033	1.505	0.028	0.903	80	418	1761	3137	-4.752	63	1698	94	3043	0
6	11	4	"mioC"	"STM3875"	8000	19580	100	1950	1760	615	51	52	8	100	100	0	3660	3221	1335	79	79	9	100	100	0	0.530	0.544	0.548	0.567	1.195	0.524	0.976	80	408	5480	4851	-0.915	1899	3581	1709	3142	0
6	12	4	"glmU"	"STM3862"	8160	19570	90	8267	7508	2411	51	77	131	100	100	0	2134	2048	873	79	83	23	100	100	0	3.998	3.787	3.973	4.026	1.255	3.721	0.948	52	337	10271	9426	1.999	8216	2055	7457	1969	0
6	13	4	"cvpA"	"STM2363"	8350	19580	100	1492	1516	829	53	69	109	100	97	0	2284	2613	1854	81	87	68	100	100	0	0.653	0.578	0.602	0.624	1.309	0.516	0.935	80	449	3642	3995	-0.614	1439	2203	1463	2532	0
6	14	4	"lrhA"	"STM2330"	8520	19580	100	658	897	743	52	52	9	100	100	0	1662	2384	2132	78	79	9	100	100	0	0.383	0.366	0.378	0.399	1.435	0.347	0.928	80	406	2190	3151	-1.386	606	1584	845	2306	0
6	15	4	"elaA"	"STM2312"	8700	19580	90	807	963	540	51	53	10	100	100	0	1945	2313	1615	80	81	9	100	100	0	0.405	0.408	0.423	0.446	1.408	0.368	0.914	52	356	2621	3145	-1.303	756	1865	912	2233	0
6	16	4	"ais"	"STM2296"	8870	19580	90	1323	1403	555	53	58	47	100	100	0	4834	5084	2395	81	85	34	100	100	0	0.267	0.270	0.281	0.280	1.168	0.261	0.955	52	366	6023	6353	-1.904	1270	4753	1350	5003	0
6	17	4	"glpQ"	"STM2282"	9050	19590	100	10462	10236	4445	52	55	19	100	100	0	915	974	586	79	81	24	100	100	0	12.452	11.379	11.581	12.506	1.434	10.914	0.862	80	406	11246	11079	3.638	10410	836	10184	895	0
6	18	4	""	"STM2406"	9220	19590	100	766	722	410	53	53	10	100	100	0	3142	3552	2729	79	79	9	100	100	0	0.233	0.193	0.201	0.221	1.365	0.170	0.949	80	396	3776	4142	-2.103	713	3063	669	3473	0
6	19	4	"ybdO"	"STM0606"	9390	19590	100	817	807	236	55	55	9	100	100	0	8477	8910	3230	80	82	12	100	100	0	0.091	0.085	0.088	0.087	1.207	0.082	0.970	80	420	9159	9582	-3.462	762	8397	752	8830	0
6	20	4	"ygaE"	"STM2794"	9570	19590	100	317	326	115	52	53	9	100	100	0	4543	4477	1842	79	80	11	100	100	0	0.059	0.062	0.061	0.063	1.339	0.060	0.917	80	442	4729	4672	-4.074	265	4464	274	4398	0
6	21	4	"slrB"	"STM2834"	9740	19590	90	384	412	212	51	52	8	100	100	0	2319	2421	1390	79	79	9	100	100	0	0.149	0.154	0.158	0.161	1.330	0.148	0.904	52	348	2573	2703	-2.750	333	2240	361	2342	0
6	22	4	"ygaC"	"STM2801"	9920	19590	100	433	423	224	51	52	8	98	98	0	2644	2536	1646	77	78	9	100	100	0	0.149	0.151	0.151	0.155	1.374	0.144	0.972	80	418	2949	2831	-2.748	382	2567	372	2459	0
6	23	4	"yqaB"	"STM2820"	10090	19590	100	2105	1897	882	51	52	8	100	100	0	2021	1938	1232	76	77	9	100	100	0	1.056	0.991	1.092	1.116	1.366	0.893	0.923	80	420	3999	3708	0.079	2054	1945	1846	1862	0
6	24	4	"hypF"	"STM2842"	10260	19580	90	1132	999	455	51	53	10	100	100	0	5378	4958	2430	78	80	17	100	100	0	0.204	0.194	0.198	0.195	1.144	0.192	0.972	52	370	6381	5828	-2.294	1081	5300	948	4880	0
6	1	5	""	"STM1790"	6260	19750	100	104	109	33	53	62	133	2	0	0	3426	3275	1579	83	101	198	100	100	0	0.015	0.018	0.017	0.018	1.333	0.023	0.049	80	484	3394	3248	-6.035	51	3343	56	3192	0
6	2	5	"ychF"	"STM1784"	6440	19750	100	3766	3245	1231	52	54	11	100	100	0	5286	4797	2424	83	84	16	100	100	0	0.714	0.677	0.695	0.735	1.358	0.628	0.940	80	427	8917	7907	-0.486	3714	5203	3193	4714	0
6	3	5	"yciA"	"STM1736"	6610	19750	100	769	664	279	52	53	8	100	100	0	2343	2003	1074	82	83	10	100	100	0	0.317	0.319	0.322	0.343	1.283	0.297	0.960	80	418	2978	2533	-1.657	717	2261	612	1921	0
6	4	5	"stdC"	"STM3027"	6780	19750	80	59	61	14	51	51	8	48	25	0	342	578	631	80	82	11	100	100	0	0.031	0.020	0.028	0.031	2.218	0.017	0.371	52	312	270	508	-5.033	8	262	10	498	0
6	5	5	"aas"	"STM3010"	6950	19750	100	1157	1204	583	51	52	8	100	100	0	3308	3526	1889	80	81	11	100	100	0	0.343	0.335	0.341	0.355	1.458	0.320	0.956	80	454	4334	4599	-1.545	1106	3228	1153	3446	0
6	6	5	"mltA"	"STM2988"	7130	19760	110	1949	1964	385	52	53	9	100	100	0	5626	5810	1661	81	82	11	100	100	0	0.342	0.334	0.344	0.343	1.196	0.320	0.963	80	467	7442	7641	-1.547	1897	5545	1912	5729	0
6	7	5	"yihX"	"STM4026"	7300	19750	110	3098	2895	1202	53	55	11	100	100	0	4702	4236	2199	82	84	12	100	100	0	0.659	0.684	0.675	0.750	1.365	0.645	0.962	80	439	7665	6996	-0.601	3045	4620	2842	4154	0
6	8	5	""	"STM0867"	7470	19750	100	804	814	211	55	58	25	100	100	0	4659	4814	1527	85	86	13	100	100	0	0.164	0.160	0.163	0.164	1.233	0.154	0.957	80	408	5323	5488	-2.610	749	4574	759	4729	0
6	9	5	"ybhN"	"STM0811"	7640	19750	100	187	180	67	53	55	18	95	88	0	5642	4971	2779	82	85	30	100	98	0	0.024	0.026	0.026	0.027	1.413	0.025	0.933	80	420	5694	5016	-5.375	134	5560	127	4889	0
6	10	5	"abrB"	"STM0729"	7820	19760	100	206	257	176	52	53	18	98	93	0	1116	1675	1681	79	82	29	100	100	0	0.149	0.128	0.143	0.146	1.458	0.111	0.935	80	432	1191	1801	-2.751	154	1037	205	1596	0
6	11	5	"citB"	"STM0690"	8000	19760	110	112	115	50	51	52	8	92	82	0	2809	3382	2393	79	79	9	100	100	0	0.022	0.019	0.020	0.021	1.488	0.019	0.882	80	467	2791	3367	-5.484	61	2730	64	3303	0
6	12	5	"gltK"	"STM0663"	8170	19750	100	1539	1605	545	52	60	80	100	100	0	3900	4014	1302	79	81	17	100	100	0	0.389	0.395	0.393	0.393	1.189	0.392	0.969	80	440	5308	5488	-1.362	1487	3821	1553	3935	0
6	13	5	"ybjZ"	"STM0942"	8350	19760	110	669	829	611	52	53	8	100	100	0	2242	3302	3023	79	80	10	100	100	0	0.285	0.241	0.271	0.275	1.374	0.218	0.959	80	467	2780	4000	-1.810	617	2163	777	3223	0
6	14	5	""	"STM0907"	8520	19750	100	468	464	145	52	53	10	100	100	0	6451	6361	2053	78	79	9	100	100	0	0.065	0.066	0.065	0.065	1.228	0.065	0.954	80	418	6789	6695	-3.937	416	6373	412	6283	0
6	15	5	"sugE"	"STM4338"	8700	19760	100	336	358	230	52	54	10	98	98	0	2355	2586	2204	79	80	9	100	100	0	0.125	0.122	0.123	0.135	1.410	0.111	0.962	80	410	2560	2813	-3.003	284	2276	306	2507	0
6	16	5	"miaA"	"STM4360"	8880	19760	100	5513	4928	2456	55	55	13	100	100	0	1578	1578	1048	79	80	17	100	100	0	3.641	3.251	3.527	3.875	1.504	3.024	0.919	80	427	6957	6372	1.864	5458	1499	4873	1499	0
6	17	5	"yjeT"	"STM4365"	9040	19760	100	368	410	337	55	56	12	100	98	0	1072	1299	1284	78	80	11	100	98	0	0.315	0.291	0.309	0.316	1.502	0.264	0.923	80	362	1307	1576	-1.667	313	994	355	1221	0
6	18	5	"yjfM"	"STM4375"	9220	19760	100	289	282	75	53	53	9	100	100	0	4528	4517	1891	78	79	9	100	100	0	0.053	0.052	0.053	0.054	1.322	0.048	0.935	80	430	4686	4668	-4.237	236	4450	229	4439	0
6	19	5	"yibD"	"STM3707"	9390	19760	90	237	275	147	52	52	8	100	100	0	1174	1672	1263	79	79	10	100	100	0	0.169	0.140	0.151	0.153	1.458	0.124	0.911	52	356	1280	1816	-2.565	185	1095	223	1593	0
6	20	5	"yiaJ"	"STM3667"	9570	19760	90	754	845	397	52	52	8	100	100	0	2226	2535	1494	78	79	10	100	100	0	0.327	0.323	0.343	0.348	1.377	0.301	0.933	52	364	2850	3250	-1.613	702	2148	793	2457	0
6	21	5	"glyQ"	"STM3656"	9740	19770	110	2079	2195	1364	51	52	8	100	100	0	686	893	654	77	77	9	98	98	0	3.330	2.627	2.901	3.030	1.462	2.440	0.952	80	478	2637	2960	1.736	2028	609	2144	816	0
6	22	5	"dppB"	"STM3629"	9910	19770	110	271	270	142	50	51	8	100	97	0	2777	3066	2226	76	77	9	100	100	0	0.082	0.074	0.076	0.082	1.375	0.068	0.959	80	453	2922	3210	-3.611	221	2701	220	2990	0
6	23	5	"yhjJ"	"STM3613"	10080	19760	90	230	347	371	51	51	8	100	100	0	323	611	764	76	77	9	100	100	0	0.725	0.553	0.626	0.633	1.354	0.503	0.941	52	356	426	831	-0.465	179	247	296	535	0
6	24	5	"yhiI"	"STM3587"	10260	19760	100	244	315	222	51	52	9	100	97	0	678	1074	1094	77	78	14	100	100	0	0.321	0.265	0.277	0.292	1.447	0.215	0.878	80	484	794	1261	-1.639	193	601	264	997	0
6	1	6	""	"STM3251"	6250	19940	100	1589	1507	478	52	62	138	100	98	0	6670	6280	2349	83	96	182	100	100	0	0.233	0.235	0.234	0.240	1.190	0.226	0.970	80	454	8124	7652	-2.100	1537	6587	1455	6197	0
6	2	6	"tdcG"	"STM3240"	6430	19950	100	917	948	604	52	54	10	100	100	0	3608	4511	3613	83	83	15	100	100	0	0.245	0.202	0.232	0.240	1.465	0.181	0.939	80	446	4390	5324	-2.027	865	3525	896	4428	0
6	3	6	"gcp"	"STM3208"	6610	19940	100	1354	1217	601	53	53	8	100	100	0	3637	3361	1991	83	84	10	100	100	0	0.366	0.355	0.379	0.379	1.256	0.333	0.961	80	419	4855	4442	-1.450	1301	3554	1164	3278	0
6	4	6	"yqiA"	"STM3182"	6780	19940	100	1594	1553	256	52	53	8	100	100	0	2901	2866	926	82	83	11	100	100	0	0.547	0.539	0.533	0.564	1.367	0.491	0.881	80	413	4361	4285	-0.870	1542	2819	1501	2784	0
6	5	6	"hybC"	"STM3147"	6960	19940	100	3576	3167	1709	52	52	8	100	100	0	2753	3000	2150	81	81	11	100	100	0	1.319	1.067	1.141	1.231	1.378	0.959	0.925	80	419	6196	6034	0.399	3524	2672	3115	2919	0
6	6	6	"gsp"	"STM3139"	7130	19940	100	1177	1236	833	51	52	8	100	100	0	2722	3402	2873	80	81	10	100	100	0	0.426	0.357	0.397	0.399	1.348	0.315	0.932	80	383	3768	4507	-1.230	1126	2642	1185	3322	0
6	7	6	"pqiA"	"STM1063"	7300	19930	100	1046	929	479	53	54	10	100	100	0	4527	4268	2804	82	82	10	100	100	0	0.223	0.209	0.217	0.232	1.381	0.191	0.950	80	408	5438	5062	-2.162	993	4445	876	4186	0
6	8	6	""	"STM1078"	7470	19930	100	652	654	328	55	56	10	100	98	0	1656	1777	1097	83	86	13	100	100	0	0.380	0.354	0.369	0.361	1.350	0.328	0.950	80	404	2170	2293	-1.398	597	1573	599	1694	0
6	9	6	"hpaH"	"STM1105"	7640	19930	110	298	269	106	54	55	11	98	93	0	2628	2462	1458	81	84	17	98	98	0	0.096	0.090	0.096	0.098	1.579	0.080	0.886	80	453	2791	2596	-3.384	244	2547	215	2381	0
6	10	6	""	"STM1132"	7820	19940	100	577	531	273	52	53	11	100	100	0	4669	5670	3876	80	82	21	100	100	0	0.114	0.086	0.091	0.093	1.319	0.078	0.946	80	374	5114	6069	-3.128	525	4589	479	5590	0
6	11	6	"rluC"	"STM1187"	7990	19940	100	412	518	359	52	53	8	100	100	0	1931	2306	1929	80	83	28	100	100	0	0.194	0.209	0.225	0.229	1.391	0.194	0.955	80	373	2211	2692	-2.362	360	1851	466	2226	0
6	12	6	"ycfW"	"STM1219"	8160	19930	90	1279	1259	400	52	52	9	100	100	0	4683	4286	1506	79	81	16	100	100	0	0.267	0.287	0.292	0.289	1.180	0.282	0.974	52	344	5831	5414	-1.908	1227	4604	1207	4207	0
6	13	6	"dnaA"	"STM3838"	8340	19930	80	121	162	106	53	53	10	94	84	0	157	267	204	78	80	13	98	92	0	0.861	0.577	0.643	0.614	1.710	0.537	0.778	52	307	147	298	-0.216	68	79	109	189	0
6	14	6	""	"STM1484"	8520	19940	100	480	489	253	52	54	13	100	100	0	2276	2468	1608	80	81	12	100	100	0	0.195	0.183	0.189	0.197	1.307	0.169	0.948	80	358	2624	2825	-2.359	428	2196	437	2388	0
6	15	6	"yrdB"	"STM3400"	8690	19940	140	713	722	104	52	54	10	100	100	0	1709	1863	463	80	92	56	100	100	0	0.406	0.376	0.402	0.381	1.229	0.356	0.923	156	531	2290	2453	-1.301	661	1629	670	1783	0
6	16	6	""	"STM3411"	8860	19940	90	262	308	209	55	60	34	100	92	0	969	1365	1354	78	82	21	100	100	0	0.232	0.197	0.227	0.215	1.339	0.166	0.902	52	322	1098	1540	-2.106	207	891	253	1287	0
6	17	6	"rplR"	"STM3424"	9050	19940	150	17399	17430	3209	55	59	26	100	100	0	462	486	127	79	80	14	100	100	0	45.285	42.690	47.108	43.285	1.363	46.128	0.818	156	609	17727	17782	5.501	17344	383	17375	407	0
6	18	6	"yheO"	"STM3452"	9220	19950	100	4379	3879	1799	53	54	10	100	100	0	3751	3280	1805	78	78	9	100	100	0	1.178	1.195	1.198	1.291	1.273	1.140	0.970	80	365	7999	7028	0.236	4326	3673	3826	3202	0
6	19	6	"treF"	"STM3603"	9390	19940	100	174	341	356	51	52	8	97	96	0	646	1635	2076	78	78	10	100	100	0	0.217	0.186	0.204	0.205	1.480	0.169	0.927	80	412	691	1847	-2.207	123	568	290	1557	0
6	20	6	"yhjL"	"STM3616"	9560	19940	90	229	346	309	51	53	10	100	100	0	875	1499	1720	78	79	29	100	100	0	0.223	0.208	0.237	0.227	1.489	0.181	0.907	52	364	975	1716	-2.163	178	797	295	1421	0
6	21	6	"yhjT"	"STM3623"	9730	19940	90	128	164	131	51	51	8	100	98	0	419	555	647	76	77	9	100	100	0	0.224	0.236	0.250	0.255	1.472	0.200	0.862	52	314	420	592	-2.155	77	343	113	479	0
6	22	6	""	"STM3632"	9900	19940	100	493	449	142	51	52	8	98	98	0	5918	5275	2222	77	77	9	100	100	0	0.076	0.077	0.079	0.078	1.281	0.072	0.949	80	413	6283	5596	-3.724	442	5841	398	5198	0
6	23	6	"yiaG"	"STM3648"	10070	19940	90	257	302	185	52	52	9	100	100	0	1544	2126	1824	77	78	10	100	100	0	0.140	0.122	0.138	0.129	1.313	0.107	0.898	52	364	1672	2299	-2.839	205	1467	250	2049	0
6	24	6	"yiaH"	"STM3658"	10250	19940	100	467	467	100	52	52	9	100	100	0	8291	9087	2668	77	78	9	100	100	0	0.051	0.046	0.047	0.046	1.198	0.044	0.949	80	470	8629	9425	-4.307	415	8214	415	9010	0
6	1	7	"rpmH"	"STM3839"	6240	20100	80	269	316	242	52	52	8	100	100	0	138	161	92	82	82	9	94	88	0	3.875	3.342	3.800	3.659	1.546	3.050	0.852	52	298	273	343	1.954	217	56	264	79	0
6	2	7	"trmE"	"STM3843"	6410	20100	60	158	214	157	52	54	10	100	100	0	157	188	110	81	82	10	96	93	0	1.395	1.514	1.740	1.620	1.825	1.657	0.708	32	172	182	269	0.480	106	76	162	107	0
6	3	7	""	"STM3846"	6590	20100	90	354	366	166	54	54	9	100	100	0	3062	3292	2310	81	82	13	100	100	0	0.101	0.097	0.104	0.111	1.346	0.086	0.945	52	351	3281	3523	-3.313	300	2981	312	3211	0
6	4	7	"pstB"	"STM3854"	6770	20100	100	2029	1812	694	52	53	9	100	100	0	3825	3578	1935	82	83	14	100	100	0	0.528	0.503	0.529	0.580	1.595	0.452	0.920	80	385	5720	5256	-0.921	1977	3743	1760	3496	0
6	5	7	""	"STM3858"	6940	20100	90	979	926	492	52	52	10	100	100	0	5635	5322	3186	81	86	34	100	100	0	0.167	0.167	0.171	0.176	1.252	0.162	0.983	52	317	6481	6115	-2.583	927	5554	874	5241	0
6	6	7	"atpB"	"STM3871"	7120	20100	100	8942	8276	3567	51	52	10	100	100	0	1157	1233	731	79	83	31	98	98	0	8.248	7.127	7.545	8.235	1.555	6.703	0.912	80	373	9969	9379	3.044	8891	1078	8225	1154	0
6	7	7	"lpdA"	"STM0154"	7290	20110	100	825	983	814	52	52	10	100	100	0	160	198	119	80	88	66	57	28	0	9.663	7.890	8.542	9.663	1.777	7.632	0.897	80	357	853	1049	3.272	773	80	931	118	0
6	8	7	"kdgT"	"STM0161"	7470	20120	130	147	275	279	53	54	11	95	88	0	656	1832	2372	83	95	67	99	96	0	0.164	0.127	0.143	0.139	1.636	0.114	0.901	120	435	667	1971	-2.608	94	573	222	1749	0
6	9	7	"gcd"	"STM0169"	7630	20100	110	94	115	79	55	56	10	76	65	0	307	587	788	84	95	41	83	75	0	0.175	0.119	0.161	0.162	2.212	0.097	0.824	80	376	262	563	-2.515	39	223	60	503	0
6	10	7	"stiH"	"STM0174"	7820	20100	120	75	113	84	55	62	53	28	21	0	222	659	955	84	129	268	36	25	0	0.145	0.101	0.113	0.137	2.513	0.103	0.691	120	492	158	633	-2.787	20	138	58	575	-50
6	11	7	"yadI"	"STM0178"	8000	20110	150	82	112	69	55	62	54	36	21	0	458	1062	1394	82	128	278	62	34	0	0.072	0.058	0.063	0.070	2.442	0.051	0.880	156	453	403	1037	-3.800	27	376	57	980	0
6	12	7	"yadB"	"STM0185"	8170	20100	120	76	86	39	53	55	11	69	50	0	179	241	211	80	94	55	67	46	0	0.232	0.205	0.234	0.211	2.417	0.165	0.699	120	357	122	194	-2.106	23	99	33	161	-50
6	13	7	""	"STM1586"	8340	20120	140	92	151	131	53	60	55	39	26	0	482	1510	2129	80	100	130	81	67	0	0.097	0.069	0.082	0.095	2.403	0.062	0.948	156	447	441	1528	-3.366	39	402	98	1430	0
6	14	7	"srfC"	"STM1595"	8520	20100	120	85	164	160	53	66	73	37	25	0	168	448	649	82	103	71	55	39	0	0.372	0.303	0.392	0.419	2.290	0.201	0.581	120	399	118	477	-1.426	32	86	111	366	-50
6	15	7	"sifB"	"STM1602"	8690	20120	130	85	112	59	52	54	9	85	68	0	1335	3718	4428	81	106	80	98	95	0	0.026	0.016	0.022	0.027	2.032	0.013	0.836	120	413	1287	3697	-5.248	33	1254	60	3637	0
6	16	7	""	"STM1606"	8870	20130	130	81	130	104	54	57	20	56	41	0	249	609	776	80	109	101	69	45	0	0.160	0.144	0.145	0.140	1.906	0.128	0.870	120	411	196	605	-2.646	27	169	76	529	0
6	17	7	""	"STM1615"	9040	20130	130	83	120	87	54	70	226	5	0	0	495	1242	1755	79	114	150	88	65	0	0.070	0.057	0.062	0.067	1.835	0.048	0.899	120	339	445	1229	-3.842	29	416	66	1163	0
6	18	7	""	"STM1621"	9220	20130	130	76	98	54	53	55	11	69	50	0	533	1149	1328	79	102	94	89	86	0	0.051	0.042	0.047	0.049	2.301	0.039	0.832	120	332	477	1115	-4.303	23	454	45	1070	0
6	19	7	""	"STM1792"	9390	20130	140	87	219	259	51	54	18	69	49	0	483	1700	2417	79	96	77	83	74	0	0.089	0.104	0.103	0.103	1.806	0.104	0.944	156	375	440	1789	-3.488	36	404	168	1621	0
6	20	7	"ycgQ"	"STM1800"	9560	20130	130	251	334	238	53	99	165	59	30	0	991	1831	1832	80	154	250	90	78	0	0.217	0.160	0.187	0.199	1.554	0.140	0.834	120	410	1109	2032	-2.202	198	911	281	1751	0
6	21	7	"nhaB"	"STM1806"	9740	20100	120	482	1018	1156	54	93	152	66	57	0	668	2175	2908	80	145	227	67	57	0	0.728	0.460	0.625	0.638	1.851	0.408	0.922	120	494	1016	3059	-0.458	428	588	964	2095	-50
6	22	7	"rnd"	"STM1817"	9900	20130	130	98	149	166	52	60	62	34	16	0	273	614	1190	77	95	88	80	54	0	0.235	0.181	0.221	0.232	1.692	0.139	0.903	120	449	242	634	-2.091	46	196	97	537	0
6	23	7	"yoaE"	"STM1828"	10070	20130	130	89	137	119	52	56	19	77	49	0	302	750	1027	78	90	58	89	80	0	0.165	0.126	0.151	0.151	1.740	0.115	0.909	120	441	261	757	-2.598	37	224	85	672	0
6	24	7	""	"STM1833"	10250	20130	130	124	257	264	52	54	11	95	90	0	288	893	1173	77	81	25	98	94	0	0.341	0.251	0.275	0.290	1.519	0.222	0.909	120	580	283	1021	-1.551	72	211	205	816	0
6	1	8	""	"STM2358"	6240	20300	130	114	166	113	53	56	22	77	63	0	1274	2922	3390	82	94	71	95	92	0	0.051	0.040	0.044	0.049	1.642	0.034	0.876	120	583	1253	2953	-4.288	61	1192	113	2840	-100
6	2	8	"dedD"	"STM2364"	6410	20290	130	314	609	604	53	64	53	93	85	0	259	574	609	82	92	62	85	69	0	1.475	1.130	1.224	1.293	1.774	1.033	0.952	120	467	438	1048	0.560	261	177	556	492	-100
6	3	8	"usg"	"STM2369"	6580	20290	140	490	860	831	53	60	48	78	76	0	682	1545	1966	82	94	63	78	76	0	0.728	0.552	0.693	0.701	1.591	0.440	0.877	156	482	1037	2270	-0.457	437	600	807	1463	-100
6	4	8	""	"STM2377"	6770	20270	120	85	151	150	55	127	212	15	8	0	332	1002	1615	85	317	776	25	17	0	0.121	0.105	0.123	0.139	2.151	0.112	0.604	120	389	277	1013	-3.041	30	247	96	917	-100
6	5	8	"yfcM"	"STM2381"	6940	20270	120	99	98	33	58	243	392	0	0	0	183	178	66	91	448	879	0	0	0	0.446	0.460	0.440	0.460	2.022	0.664	0.806	120	403	133	127	-1.166	41	92	40	87	-100
6	6	8	"fadL"	"STM2391"	7120	20270	120	80	93	68	58	185	365	0	0	0	103	120	139	87	393	655	0	0	0	1.375	1.061	1.067	0.988	2.641	0.325	0.297	120	380	38	68	0.459	22	16	35	33	-100
6	7	8	""	"STM2595"	7290	20270	120	56	60	18	58	95	109	0	0	0	167	263	323	88	416	653	7	3	0	-0.025	0.011	0.071	0.126	5.235	0.053	0.307	120	348	77	177	Error	-2	79	2	175	-100
6	8	8	""	"STM2599"	7470	20270	120	61	68	45	56	96	116	1	0	0	108	114	36	89	272	540	0	0	0	0.263	0.480	0.358	0.353	2.718	0.132	0.075	120	298	24	37	-1.926	5	19	12	25	-100
6	9	8	""	"STM2604"	7640	20270	120	57	59	15	54	55	10	21	8	0	91	97	40	89	109	61	4	1	0	1.500	0.625	0.500	0.670	3.455	0.215	0.270	120	370	5	13	0.585	3	2	5	8	-100
6	10	8	""	"STM2608"	7800	20310	60	55	55	8	55	56	10	12	3	0	127	148	57	95	250	495	0	0	0	0.000	0.000	0.252	0.182	4.102	0.027	0.175	32	122	32	53	Error	0	32	0	53	-100
6	11	8	""	"STM2613"	7970	20290	140	52	52	9	57	66	58	0	0	0	228	215	99	95	369	674	0	0	0	-0.038	-0.042	0.114	0.158	6.262	0.011	0.241	156	407	128	115	Error	-5	133	-5	120	-100
6	12	8	""	"STM2618"	8160	20270	120	51	51	8	58	174	261	0	0	0	96	97	20	109	404	663	0	0	0	0.538	0.583	0.447	0.406	3.229	0.454	0.931	120	321	-20	-19	-0.893	-7	-13	-7	-12	-100
6	13	8	"yrbE"	"STM3312"	8340	20270	120	96	212	310	65	197	269	13	9	0	164	560	1067	118	414	688	12	10	0	0.674	0.333	0.485	0.478	2.199	0.262	0.846	120	293	77	589	-0.569	31	46	147	442	-100
6	14	8	"yhbG"	"STM3319"	8480	20310	130	3410	2974	1195	60	469	902	87	83	0	3311	2991	1312	89	848	1735	81	34	0	1.040	1.004	1.066	1.031	1.600	0.849	0.806	120	286	6572	5816	0.056	3350	3222	2914	2902	-100
6	15	8	""	"STM3334"	8660	20300	120	193	317	330	62	497	821	8	0	0	295	529	619	94	1609	2479	2	0	0	0.652	0.586	0.665	0.700	1.944	0.420	0.766	120	362	332	690	-0.618	131	201	255	435	-100
6	16	8	""	"STM3343"	8860	20270	120	169	208	207	74	753	1187	0	0	0	436	640	925	128	1348	2201	7	0	0	0.308	0.262	0.322	0.274	1.922	0.185	0.171	120	352	403	646	-1.697	95	308	134	512	-100
6	17	8	"yhcB"	"STM3347"	9040	20270	120	1447	1999	1878	92	827	1340	50	36	0	471	968	1088	156	406	498	42	35	0	4.302	2.349	2.384	1.934	2.600	2.136	0.850	120	285	1670	2719	2.105	1355	315	1907	812	-100
6	18	8	""	"STM3358"	9210	20270	120	108	108	51	59	88	82	27	3	0	157	160	78	93	179	161	10	0	0	0.766	0.731	0.686	0.682	2.209	0.464	0.560	120	206	113	116	-0.385	49	64	49	67	-100
6	19	8	""	"STM0762"	9390	20270	120	57	58	11	57	64	26	2	0	0	123	130	52	97	170	132	2	0	0	0.000	0.030	0.252	0.228	3.166	0.090	0.345	120	208	26	34	Error	0	26	1	33	-100
6	20	8	"dcoA"	"STM0767"	9560	20270	120	62	64	15	62	143	190	0	0	0	178	235	255	126	644	1207	0	0	0	0.000	0.018	0.147	0.126	3.265	0.057	0.328	120	264	52	111	Error	0	52	2	109	-100
6	21	8	""	"STM0777"	9690	20330	80	226	216	111	60	158	216	32	0	0	3997	3981	2901	182	929	1465	75	63	0	0.044	0.041	0.042	0.044	1.455	0.039	0.921	52	194	3981	3955	-4.522	166	3815	156	3799	-100
6	22	8	"modB"	"STM0782"	9890	20310	130	95	106	53	61	178	270	0	0	0	176	212	138	96	467	1105	0	0	0	0.425	0.388	0.380	0.401	2.065	0.229	0.915	120	487	114	161	-1.234	34	80	45	116	-100
6	23	8	"hutG"	"STM0788"	10080	20270	120	55	56	10	57	76	53	0	0	0	81	83	13	86	160	193	0	0	0	0.400	0.333	0.667	0.637	3.078	0.257	0.654	120	272	-7	-4	-1.322	-2	-5	-1	-3	-100
6	24	8	"hutH"	"STM0791"	10240	20300	120	89	99	38	54	85	169	0	0	0	154	187	109	79	187	642	0	0	0	0.467	0.417	0.446	0.440	2.064	0.293	0.820	120	398	110	153	-1.100	35	75	45	108	-100
6	1	9	""	"STM0903"	6220	20470	140	54	55	12	55	60	25	3	0	0	250	262	160	89	313	663	1	0	0	-0.006	0.000	0.092	0.116	4.831	0.011	0.102	156	610	160	173	Error	-1	161	0	173	-100
6	2	9	""	"STM0908"	6420	20430	90	59	62	13	55	73	67	0	0	0	222	272	153	88	143	119	55	25	0	0.030	0.038	0.050	0.049	2.221	0.055	0.187	52	272	138	191	-5.066	4	134	7	184	-100
6	3	9	""	"STM0914"	6590	20440	120	53	54	8	55	71	62	0	0	0	97	109	33	110	734	1677	0	0	0	0.154	1.000	0.240	0.244	2.955	0.061	0.079	120	341	-15	-2	-2.700	-2	-13	-1	-1	-100
6	4	9	""	"STM0918"	6770	20440	120	57	87	93	61	140	216	5	0	0	342	573	765	205	974	1707	4	1	0	-0.029	0.071	0.142	0.137	3.917	0.089	0.254	120	362	133	394	Error	-4	137	26	368	-100
6	5	9	""	"STM0922"	6940	20440	120	58	107	210	64	250	392	4	1	0	129	162	138	244	620	953	0	0	0	0.052	-0.524	0.103	0.112	3.147	0.377	0.643	120	397	-121	-39	-4.261	-6	-115	43	-82	-100
6	6	9	""	"STM0926"	7120	20440	120	55	56	10	83	217	378	0	0	0	214	259	169	414	859	989	0	0	0	0.140	0.174	0.125	0.125	1.681	0.324	0.362	120	339	-228	-182	-2.837	-28	-200	-27	-155	-100
6	7	9	""	"STM4206"	7290	20440	120	80	110	83	86	117	104	10	5	0	426	1107	1780	563	1039	1112	19	7	0	0.044	0.044	0.062	0.074	2.889	0.053	0.260	120	371	-143	568	-4.513	-6	-137	24	544	-100
6	8	9	""	"STM4210"	7490	20440	170	67	74	32	59	92	89	3	0	0	264	365	332	112	414	847	4	0	0	0.053	0.059	0.081	0.096	2.900	0.093	0.460	208	685	160	268	-4.248	8	152	15	253	-100
6	9	9	""	"STM4215"	7710	20390	90	101	123	88	52	54	10	98	94	0	2069	3205	4072	99	133	75	100	100	0	0.025	0.023	0.024	0.026	1.591	0.020	0.783	52	179	2019	3177	-5.329	49	1970	71	3106	-100
6	10	9	""	"STM4219"	7810	20440	120	65	70	23	63	95	85	1	0	0	226	471	656	191	1468	2512	1	0	0	0.057	0.025	0.116	0.120	3.133	0.017	0.381	120	317	37	287	-4.129	2	35	7	280	-100
6	11	9	"yjbG"	"STM4224"	7990	20440	120	63	64	13	67	94	77	0	0	0	349	365	203	312	1307	2299	0	0	0	-0.108	-0.057	0.096	0.090	2.771	0.029	0.781	120	391	33	50	Error	-4	37	-3	53	-100
6	12	9	"yjbO"	"STM4244"	8160	20440	120	73	85	38	63	147	225	0	0	0	255	268	140	183	365	566	0	0	0	0.139	0.259	0.171	0.177	3.084	0.351	0.585	120	449	82	107	-2.848	10	72	22	85	-100
6	13	9	"csgC"	"STM1145"	8400	20390	100	554	673	557	77	205	325	62	40	0	421	449	301	215	485	780	5	0	0	2.316	2.547	2.313	1.532	4.110	1.213	0.501	80	226	683	830	1.211	477	206	596	234	-100
6	14	9	"ssaO"	"STM1416"	8510	20440	120	89	428	736	95	492	862	15	10	0	341	865	1306	286	1176	1740	14	6	0	-0.109	0.575	0.317	0.321	2.888	0.521	0.956	120	308	49	912	Error	-6	55	333	579	-100
6	15	9	"hisC"	"STM2073"	8690	20440	120	156	180	118	212	654	854	0	0	0	351	440	368	410	2204	2555	0	0	0	0.949	-1.067	0.462	0.406	2.112	0.276	0.613	120	302	-115	-2	-0.075	-56	-59	-32	30	-100
6	16	9	"flgE"	"STM1177"	8860	20450	120	417	518	363	418	822	1095	0	0	0	118	153	95	213	1199	2058	0	0	0	0.011	-1.667	1.857	1.811	3.899	0.096	0.163	120	415	-96	40	-6.570	-1	-95	100	-60	-100
6	17	9	"rnc"	"STM2581"	9100	20400	110	1338	1331	246	129	566	1091	67	0	0	2897	2856	855	122	289	417	100	97	0	0.436	0.440	0.447	0.453	1.431	0.537	0.418	80	389	3984	3936	-1.199	1209	2775	1202	2734	-100
6	18	9	"mutS"	"STM2909"	9270	20410	110	332	314	81	75	102	79	98	78	0	3353	3476	1828	115	179	162	100	100	0	0.079	0.071	0.074	0.079	1.503	0.057	0.678	80	355	3495	3600	-3.655	257	3238	239	3361	-100
6	19	9	"yecS"	"STM1952"	9440	20420	110	226	233	106	70	114	137	58	13	0	2272	2596	1792	179	512	1239	68	40	0	0.075	0.067	0.071	0.076	1.601	0.059	0.815	80	290	2249	2580	-3.746	156	2093	163	2417	-100
6	20	9	"otsB"	"STM1929"	9560	20450	120	62	64	14	176	1507	2472	0	0	0	157	193	127	777	1513	1768	0	0	0	0.184	0.192	0.187	0.197	1.295	1.602	0.189	120	300	-734	-696	-2.443	-114	-620	-112	-584	-100
6	21	9	"yebC"	"STM1899"	9730	20450	120	1293	2088	2192	247	1278	2192	20	15	0	609	944	828	325	1286	1592	14	0	0	3.683	2.974	3.223	3.049	2.362	2.238	0.186	120	402	1330	2460	1.881	1046	284	1841	619	-100
6	22	9	"yecN"	"STM1904"	9960	20410	80	164	317	522	80	162	167	23	9	0	456	965	1853	118	260	451	19	9	0	0.249	0.280	0.271	0.299	1.716	0.259	0.810	52	175	422	1084	-2.009	84	338	237	847	-100
6	23	9	"grpE"	"STM2681"	10080	20450	120	132	170	107	79	166	247	8	0	0	105	180	195	109	342	853	1	0	0	-13.250	1.282	0.899	1.300	4.743	0.245	0.742	120	294	49	162	Error	53	-4	91	71	-100
6	24	9	""	"STM3782"	10260	20450	120	183	179	94	54	105	204	15	0	0	415	451	373	78	244	726	8	1	0	0.383	0.335	0.366	0.394	2.194	0.261	0.882	120	421	466	498	-1.385	129	337	125	373	-100
6	1	10	"dinP"	"STM0313"	6240	20610	120	59	61	14	60	81	57	0	0	0	99	200	244	210	810	1258	0	0	0	0.009	-0.100	0.069	0.065	1.951	0.021	0.528	120	478	-112	-9	-6.794	-1	-111	1	-10	-100
6	2	10	""	"STM0325"	6410	20610	120	66	111	117	60	85	70	20	10	0	270	2042	4520	232	882	1433	23	15	0	0.158	0.028	0.074	0.093	4.397	0.027	0.870	120	424	44	1861	-2.663	6	38	51	1810	-100
6	3	10	""	"STM0329"	6590	20610	120	54	56	10	58	83	100	0	0	0	106	164	211	217	1082	2526	0	0	0	0.036	0.038	0.084	0.074	1.968	0.021	0.489	120	385	-115	-55	-4.794	-4	-111	-2	-53	-100
6	4	10	""	"STM0333"	6760	20620	120	56	56	10	59	76	78	0	0	0	134	165	148	205	1104	2391	0	0	0	0.042	0.075	0.108	0.098	2.427	0.010	0.546	120	442	-74	-43	-4.565	-3	-71	-3	-40	-100
6	5	10	""	"STM1050"	7010	20590	80	113	130	70	54	100	217	3	0	0	2345	3163	3029	129	255	527	80	67	0	0.027	0.025	0.027	0.029	1.519	0.023	0.690	52	175	2275	3110	-5.231	59	2216	76	3034	-100
6	6	10	"ycbW"	"STM1059"	7110	20620	120	107	106	32	64	127	198	0	0	0	176	195	139	249	837	1522	0	0	0	-0.589	-0.778	0.422	0.518	7.181	0.358	0.724	120	324	-30	-12	Error	43	-73	42	-54	-100
6	7	10	"yeaM"	"STM1279"	7290	20620	120	59	67	27	67	94	89	3	0	0	141	312	510	236	927	1545	4	0	0	0.084	0.000	0.109	0.092	2.171	0.033	0.845	120	425	-103	76	-3.570	-8	-95	0	76	-100
6	8	10	""	"STM1287"	7520	20590	110	84	89	27	67	107	85	2	0	0	950	1147	923	113	447	983	43	12	0	0.020	0.021	0.023	0.030	2.172	0.012	0.015	80	380	854	1056	-5.622	17	837	22	1034	-100
6	9	10	"yeaA"	"STM1291"	7700	20570	100	157	188	100	61	88	58	78	33	0	1285	1577	1430	110	138	97	100	98	0	0.082	0.087	0.069	0.082	2.027	0.046	0.269	80	316	1271	1594	-3.613	96	1175	127	1467	-100
6	10	10	"astC"	"STM1303"	7810	20620	120	73	77	23	88	139	113	0	0	0	125	228	318	254	1238	2210	0	0	0	0.116	0.423	0.150	0.125	2.243	0.041	0.514	120	448	-144	-37	-3.104	-15	-129	-11	-26	-100
6	11	10	"spy"	"STM1308"	8050	20600	60	142	167	78	63	69	22	93	81	0	1280	1593	1105	164	200	140	96	96	0	0.071	0.073	0.071	0.075	1.649	0.067	0.804	32	176	1195	1533	-3.820	79	1116	104	1429	-100
6	12	10	"celG"	"STM1317"	8220	20580	90	235	233	85	64	484	1215	0	0	0	1173	1227	600	133	581	1362	32	1	0	0.164	0.154	0.149	0.156	1.280	0.493	0.365	52	266	1211	1263	-2.605	171	1040	169	1094	-100
6	13	10	"rfbJ"	"STM2089"	8340	20620	120	156	486	881	79	769	1491	10	4	0	180	627	858	192	960	1649	11	0	0	-6.417	0.936	0.480	0.534	3.675	0.791	0.680	120	415	65	842	Error	77	-12	407	435	-100
6	14	10	"galF"	"STM2098"	8510	20620	120	235	236	99	82	181	269	10	0	0	214	260	159	219	652	991	0	0	0	-30.600	3.756	1.617	1.541	4.635	0.129	0.412	120	387	148	195	Error	153	-5	154	41	-100
6	15	10	"wcaC"	"STM2113"	8740	20580	120	2456	2980	1900	79	191	263	94	94	0	371	526	421	152	513	1035	7	0	0	10.854	7.757	10.343	9.647	2.024	6.433	0.341	120	278	2596	3275	3.440	2377	219	2901	374	-100
6	16	10	"yegH"	"STM2119"	8860	20620	120	82	450	852	66	253	435	22	15	0	169	278	357	105	413	1799	0	0	0	0.250	2.220	0.548	0.707	4.206	2.542	0.860	120	360	80	557	-2.000	16	64	384	173	-100
6	17	10	"yegB"	"STM2129"	9100	20600	90	704	743	333	67	97	100	98	96	0	531	773	783	100	129	83	98	94	0	1.478	1.004	1.351	1.287	1.552	0.158	0.244	52	384	1068	1349	0.564	637	431	676	673	-100
6	18	10	"yegQ"	"STM2136"	9280	20600	90	413	652	687	83	190	316	51	23	0	1132	1927	2476	155	281	743	63	26	0	0.338	0.321	0.383	0.365	1.382	0.308	0.898	52	295	1307	2341	-1.566	330	977	569	1772	-100
6	19	10	"cpxR"	"STM4059"	9380	20620	120	114	127	53	124	382	956	0	0	0	116	204	260	274	924	1982	0	0	0	0.063	-0.043	0.168	0.177	2.639	0.112	0.520	120	449	-168	-67	-3.982	-10	-158	3	-70	-100
6	20	10	""	"STM4068"	9560	20620	120	100	276	341	156	1132	2122	0	0	0	174	217	130	410	1174	1829	0	0	0	0.237	-0.622	0.305	0.437	3.879	1.686	0.192	120	454	-292	-73	-2.075	-56	-236	120	-193	-100
6	21	10	"yneA"	"STM4077"	9800	20570	110	1497	1840	1451	74	733	1750	21	8	0	1243	1698	1788	97	474	894	76	8	0	1.242	1.103	1.214	1.203	1.243	1.046	0.771	80	444	2569	3367	0.312	1423	1146	1766	1601	-100
6	22	10	"glpK"	"STM4086"	9950	20590	110	1138	1466	1286	86	209	422	90	66	0	329	439	338	99	222	472	22	7	0	4.574	4.059	4.236	4.365	1.729	4.281	0.739	80	416	1282	1720	2.193	1052	230	1380	340	-100
6	23	10	"ftsN"	"STM4093"	10130	20590	110	1525	1437	639	77	149	223	97	93	0	5616	5887	4405	92	255	758	92	80	0	0.262	0.235	0.268	0.286	1.767	0.183	0.837	80	296	6972	7155	-1.932	1448	5524	1360	5795	-100
6	24	10	""	"STM4102"	10260	20620	120	110	141	95	52	74	116	40	5	0	1751	2318	2463	77	134	354	58	53	0	0.035	0.040	0.044	0.061	2.843	0.048	0.356	120	507	1732	2330	-4.851	58	1674	89	2241	-100
6	1	11	"ygdL"	"STM2987"	6240	20810	110	635	701	341	58	80	68	100	97	0	2374	2957	2317	91	417	846	93	75	0	0.253	0.224	0.259	0.256	1.428	0.180	0.856	80	418	2860	3509	-1.984	577	2283	643	2866	-100
6	2	11	"ygdB"	"STM2998"	6410	20790	120	127	161	113	57	82	70	50	34	0	842	1312	1359	92	747	1422	36	8	0	0.093	0.085	0.088	0.105	2.674	0.057	0.762	120	397	820	1324	-3.421	70	750	104	1220	-100
6	3	11	"ygeD"	"STM3009"	6590	20790	120	83	126	110	54	77	100	27	7	0	302	668	915	86	552	2136	5	0	0	0.134	0.124	0.148	0.150	2.299	0.046	0.796	120	365	245	654	-2.897	29	216	72	582	-100
6	4	11	"kduI"	"STM3018"	6760	20790	120	122	183	153	56	74	86	45	33	0	969	1676	1964	87	713	2245	26	6	0	0.075	0.080	0.095	0.109	2.680	0.034	0.573	120	354	948	1716	-3.740	66	882	127	1589	-100
6	5	11	""	"STM3025"	6960	20760	160	132	248	280	55	91	157	39	22	0	620	1262	1704	93	527	1362	24	13	0	0.146	0.165	0.200	0.181	3.541	0.113	0.317	208	546	604	1362	-2.775	77	527	193	1169	-100
6	6	11	""	"STM3030"	7110	20790	120	135	162	99	57	119	202	16	1	0	1022	2020	2138	87	467	1382	40	28	0	0.083	0.054	0.062	0.067	2.098	0.058	0.474	120	321	1013	2038	-3.583	78	935	105	1933	-100
6	7	11	""	"STM2692"	7320	20770	150	152	180	168	57	79	88	53	15	0	1218	1694	2431	95	479	1343	37	12	0	0.085	0.077	0.088	0.107	2.378	0.071	0.929	156	465	1218	1722	-3.563	95	1123	123	1599	-100
6	8	11	""	"STM2702"	7490	20780	170	115	1042	1846	60	94	79	46	43	0	873	1471	1932	94	312	837	48	26	0	0.071	0.713	1.513	0.613	8.050	0.697	0.123	208	556	834	2359	-3.824	55	779	982	1377	-100
6	9	11	""	"STM2706"	7650	20790	150	125	268	823	62	104	89	38	8	0	800	2461	3653	88	124	193	77	65	0	0.088	0.087	0.069	0.087	4.235	0.122	0.307	156	372	775	2579	-3.498	63	712	206	2373	-100
6	10	11	"yjiA"	"STM4530"	7810	20790	120	241	339	279	60	112	113	71	44	0	392	869	994	92	429	790	36	17	0	0.603	0.359	0.525	0.503	2.153	0.151	0.568	120	390	481	1056	-0.729	181	300	279	777	-100
6	11	11	"cutF"	"STM0241"	8030	20770	120	184	375	473	61	99	97	61	40	0	901	1645	2650	101	350	685	60	21	0	0.154	0.203	0.199	0.198	1.779	0.169	0.824	120	488	923	1858	-2.701	123	800	314	1544	-100
6	12	11	"yaiY"	"STM0378"	8160	20790	120	163	195	138	60	660	1423	0	0	0	771	1094	1097	95	704	1559	22	4	0	0.152	0.135	0.135	0.150	2.180	0.824	0.462	120	473	779	1134	-2.714	103	676	135	999	-100
6	13	11	"ybcI"	"STM0540"	8380	20750	130	1839	1647	1080	62	830	1556	56	7	0	1955	2469	2695	93	967	1767	54	14	0	0.954	0.667	0.993	0.748	2.372	0.584	0.653	120	375	3639	3961	-0.067	1777	1862	1585	2376	-100
6	14	11	""	"STM0556"	8510	20790	120	70	366	680	56	122	243	24	19	0	227	2135	4067	85	306	653	29	27	0	0.099	0.151	0.141	0.134	2.478	0.166	0.872	120	315	156	2360	-3.342	14	142	310	2050	-100
6	15	11	""	"STM0298"	8710	20770	170	107	234	492	60	147	275	12	5	0	803	1431	2499	91	533	1646	18	8	0	0.066	0.130	0.183	0.143	3.868	0.172	0.680	208	522	759	1514	-3.921	47	712	174	1340	-100
6	16	11	""	"STM0576"	8860	20790	120	75	82	31	55	87	191	0	0	0	417	1024	1285	81	406	1947	12	3	0	0.060	0.029	0.038	0.045	2.344	0.086	0.855	120	307	356	970	-4.070	20	336	27	943	-100
6	17	11	""	"STM0581"	9060	20780	140	281	561	734	58	105	275	35	28	0	1012	2500	3850	87	299	1511	33	26	0	0.241	0.208	0.223	0.244	1.990	0.167	0.890	156	515	1148	2916	-2.052	223	925	503	2413	-100
6	18	11	"fepC"	"STM0590"	9210	20790	120	151	214	203	63	288	987	0	0	0	1070	1304	1536	89	348	1251	44	9	0	0.090	0.124	0.074	0.133	4.476	0.544	0.524	120	361	1069	1366	-3.479	88	981	151	1215	-100
6	19	11	"narP"	"STM2246"	9380	20790	120	370	488	416	61	409	1079	6	0	0	612	1115	1404	88	734	1937	12	3	0	0.590	0.416	0.495	0.512	1.711	0.420	0.663	120	349	833	1454	-0.762	309	524	427	1027	-100
6	20	11	"stcA"	"STM2152"	9560	20790	120	212	248	283	59	214	480	3	2	0	2384	2669	2587	88	610	1577	59	30	0	0.067	0.073	0.066	0.095	2.740	0.190	0.537	120	358	2449	2770	-3.908	153	2296	189	2581	-100
6	21	11	"yehW"	"STM2162"	9730	20790	120	120	369	809	58	103	168	20	14	0	453	1028	2067	82	194	506	30	15	0	0.167	0.329	0.191	0.227	2.811	0.381	0.821	120	452	433	1257	-2.581	62	371	311	946	-100
6	22	11	"yohD"	"STM2170"	9910	20790	120	227	401	454	57	251	998	8	1	0	1009	1499	1526	79	263	928	50	34	0	0.183	0.242	0.121	0.211	3.564	0.722	0.407	120	436	1100	1764	-2.452	170	930	344	1420	-100
6	23	11	""	"STM2175"	10080	20790	120	178	218	160	58	256	1013	0	0	0	1085	2071	2332	81	271	941	50	42	0	0.120	0.080	0.091	0.116	2.535	0.582	0.452	120	423	1124	2150	-3.065	120	1004	160	1990	-100
6	24	11	""	"STM2288"	10240	20810	110	125	139	54	52	53	9	98	96	0	892	1072	592	75	76	9	100	100	0	0.089	0.087	0.087	0.085	1.453	0.082	0.863	80	393	890	1084	-3.484	73	817	87	997	-100
6	1	12	"Ctrl-62buffer"	"Ctrl-62buffer"	6230	20960	120	53	53	10	52	52	9	16	5	0	85	87	19	80	80	9	30	12	0	0.200	0.143	0.540	0.555	2.972	0.272	0.053	120	514	6	8	-2.322	1	5	1	7	-50
6	2	12	"Ctrl-Y2buffer"	"Ctrl-Y2buffer"	6410	20960	120	53	54	11	51	51	9	30	8	0	77	80	14	79	79	9	18	5	0	-1.000	3.000	0.760	0.906	3.104	0.220	0.008	120	380	0	4	Error	2	-2	3	1	-50
6	3	12	"Ctrl-Y6buffer"	"Ctrl-Y6buffer"	6580	20960	120	51	54	11	50	51	8	30	10	0	79	81	17	78	78	9	16	3	0	1.000	1.333	1.000	0.838	3.548	0.349	0.046	120	396	2	7	0.000	1	1	4	3	-50
6	4	12	"Ctrl-OmpAbuffer"	"Ctrl-OmpAbuffer"	6760	20960	120	53	59	44	51	52	9	20	10	0	80	81	14	79	80	11	17	5	0	2.000	4.000	0.917	1.126	3.508	13.742	0.019	120	426	3	10	1.000	2	1	8	2	-50
6	5	12	"ctrl-buffer"	"ctrl-buffer"	6930	20960	120	55	56	14	51	54	20	7	2	0	80	82	16	79	81	15	13	3	0	4.000	1.667	0.923	0.935	3.339	0.311	0.055	120	431	5	8	2.000	4	1	5	3	-50
6	6	12	"Ctrl-RCA25ng/ul"	"Ctrl-RCA25ng/ul"	7110	20960	120	56	57	13	51	52	9	31	10	0	84	89	24	78	80	16	22	9	0	0.833	0.545	0.882	0.784	3.682	0.388	0.178	120	420	11	17	-0.263	5	6	6	11	-50
6	7	12	"Ctrl-62buffer"	"Ctrl-62buffer"	7280	20960	120	52	54	12	52	57	31	0	0	0	79	80	11	80	119	311	0	0	0	0.000	100000.000	0.768	0.831	3.021	0.126	0.797	120	441	-1	2	Error	0	-1	2	0	-50
6	8	12	"Ctrl-Y2buffer"	"Ctrl-Y2buffer"	7460	20960	120	53	54	9	52	53	10	14	4	0	78	116	375	79	83	30	2	2	0	-1.000	0.054	1.000	0.885	2.994	325.045	0.000	120	336	0	39	Error	1	-1	2	37	-50
6	9	12	"Ctrl-Y6buffer"	"Ctrl-Y6buffer"	7630	20960	120	52	53	10	51	53	11	18	2	0	79	80	11	79	79	9	20	6	0	100000.000	2.000	0.743	0.928	2.801	2.147	0.015	120	297	1	3	16.610	1	0	2	1	-50
6	10	12	"Ctrl-OmpAbuffer"	"Ctrl-OmpAbuffer"	7810	20960	120	53	54	9	53	55	19	0	0	0	80	81	11	80	81	11	15	4	0	0.000	1.000	0.846	0.878	3.239	1.187	0.035	120	350	0	2	Error	0	0	1	1	-50
6	11	12	"ctrl-buffer"	"ctrl-buffer"	7980	20960	120	53	55	12	54	58	35	1	0	0	81	87	70	80	88	75	0	0	0	-1.000	0.143	0.778	0.748	4.512	0.131	0.056	120	419	0	8	Error	-1	1	1	7	-50
6	12	12	"Ctrl-RCA200ng/ul"	"Ctrl-RCA200ng/ul"	8160	20960	120	54	56	17	52	52	8	25	9	0	84	86	18	78	79	10	30	10	0	0.333	0.500	0.800	0.857	2.908	0.800	0.160	120	409	8	12	-1.585	2	6	4	8	-50
6	13	12	"Ctrl-62buffer"	"Ctrl-62buffer"	8330	20960	120	51	52	9	52	56	37	0	0	0	77	78	12	80	114	371	0	0	0	0.333	0.000	0.661	0.682	2.821	0.115	0.016	120	481	-4	-2	-1.585	-1	-3	0	-2	-50
6	14	12	"Ctrl-Y2buffer"	"Ctrl-Y2buffer"	8510	20960	120	51	53	11	52	54	16	4	2	0	80	80	13	79	84	42	0	0	0	-1.000	1.000	0.915	0.846	3.347	0.388	0.010	120	412	0	2	Error	-1	1	1	1	-50
6	15	12	"Ctrl-Y6buffer"	"Ctrl-Y6buffer"	8680	20960	120	53	54	10	52	52	8	22	5	0	80	81	11	78	83	42	0	0	0	0.500	0.667	0.926	0.820	2.731	0.024	0.006	120	414	3	5	-1.000	1	2	2	3	-50
6	16	12	"Ctrl-OmpAbuffer"	"Ctrl-OmpAbuffer"	8860	20960	120	52	54	8	52	52	8	21	2	0	77	78	12	76	77	13	16	2	0	0.000	1.000	0.611	0.762	3.932	0.026	0.000	120	412	1	4	Error	0	1	2	2	-50
6	17	12	"ctrl-buffer"	"ctrl-buffer"	9030	20960	120	53	54	10	52	52	9	20	5	0	78	79	11	75	76	14	15	3	0	0.333	0.500	1.042	1.002	2.688	0.116	0.009	120	420	4	6	-1.585	1	3	2	4	-50
6	18	12	"Ctrl-RCA75ng/ul"	"Ctrl-RCA75ng/ul"	9210	20960	120	53	54	9	51	51	8	29	7	0	78	79	11	75	75	8	30	10	0	0.667	0.750	0.900	1.030	2.719	0.503	0.010	120	400	5	7	-0.585	2	3	3	4	-50
6	19	12	"Ctrl-62buffer"	"Ctrl-62buffer"	9380	20960	120	52	53	9	51	52	10	17	1	0	76	78	13	75	77	20	3	1	0	1.000	0.667	0.571	0.664	2.902	0.349	0.016	120	432	2	5	0.000	1	1	2	3	-50
6	20	12	"Ctrl-Y2buffer"	"Ctrl-Y2buffer"	9560	20960	120	53	53	9	52	52	9	12	5	0	78	81	21	76	78	19	6	3	0	0.500	0.200	0.750	0.796	2.900	0.166	0.126	120	433	3	6	-1.000	1	2	1	5	-50
6	21	12	"Ctrl-Y6buffer"	"Ctrl-Y6buffer"	9730	20960	120	53	55	9	52	53	8	25	8	0	78	79	13	76	77	10	25	5	0	0.500	1.000	0.553	0.642	3.417	0.204	0.009	120	419	3	6	-1.000	1	2	3	3	-50
6	22	12	"Ctrl-OmpAbuffer"	"Ctrl-OmpAbuffer"	9910	20960	120	53	55	10	52	52	9	15	5	0	77	80	16	76	77	11	20	4	0	1.000	0.750	0.609	0.581	2.839	0.328	0.044	120	433	2	7	0.000	1	1	3	4	-50
6	23	12	"ctrl-buffer"	"ctrl-buffer"	10080	20960	120	53	54	10	52	53	9	20	5	0	77	77	11	76	76	9	14	2	0	1.000	2.000	0.778	0.803	3.137	0.800	0.015	120	418	2	3	0.000	1	1	2	1	-50
6	24	12	"Ctrl-RCAbuffer"	"Ctrl-RCAbuffer"	10260	20960	120	55	56	9	52	53	8	23	8	0	78	78	12	75	76	9	25	5	0	1.000	1.333	1.000	0.979	2.690	0.723	0.027	120	560	6	7	0.000	3	3	4	3	-50
6	1	13	"hupA"	"STM4170"	6230	21140	110	2694	2882	1102	52	54	11	100	100	0	478	496	309	80	80	10	100	100	0	6.638	6.803	6.901	8.291	1.709	6.272	0.816	80	457	3040	3246	2.731	2642	398	2830	416	0
6	2	13	"hupA"	"STM4170"	6410	21140	120	1853	1919	1044	51	53	10	100	100	0	172	182	85	79	79	10	94	90	0	19.376	18.136	19.604	20.784	1.619	16.797	0.849	120	478	1895	1971	4.276	1802	93	1868	103	0
6	3	13	"hilA"	"STM2876"	6580	21140	100	2321	2223	1885	51	52	8	100	100	0	1899	1860	1707	79	80	11	100	100	0	1.247	1.220	1.260	1.335	1.457	1.160	0.945	80	382	4090	3953	0.319	2270	1820	2172	1781	0
6	4	13	"hilA"	"STM2876"	6760	21150	100	3183	3327	1372	51	52	8	100	100	0	3220	3437	1685	79	80	14	100	100	0	0.997	0.976	1.002	1.037	1.362	0.933	0.957	80	399	6273	6634	-0.004	3132	3141	3276	3358	0
6	5	13	"hilC"	"STM2867"	6930	21150	110	4389	4104	1450	52	54	20	100	100	0	1545	1484	699	78	80	17	100	100	0	2.956	2.882	2.942	3.179	1.400	2.744	0.935	80	434	5804	5458	1.564	4337	1467	4052	1406	0
6	6	13	"hilC"	"STM2867"	7100	21150	110	3518	3368	1741	52	55	20	100	100	0	1121	1088	643	77	79	12	100	100	0	3.320	3.280	3.385	3.641	1.418	3.127	0.953	80	449	4510	4327	1.731	3466	1044	3316	1011	0
6	7	13	"hns"	"STM1751"	7280	21150	110	3902	3804	1085	53	55	10	100	100	0	365	367	194	78	79	10	100	100	0	13.411	12.979	14.225	15.366	1.573	12.110	0.795	80	428	4136	4040	3.745	3849	287	3751	289	0
6	8	13	"hns"	"STM1751"	7450	21150	120	2191	2240	1807	53	54	10	100	100	0	207	225	146	79	79	11	92	83	0	16.703	14.979	16.658	17.837	1.765	14.276	0.882	120	394	2266	2333	4.062	2138	128	2187	146	0
6	9	13	"hns"	"STM1751"	7620	21150	160	3558	4200	3153	52	53	10	96	95	0	269	338	238	79	79	9	95	94	0	18.453	16.015	16.985	16.207	1.703	15.419	0.876	208	486	3696	4407	4.206	3506	190	4148	259	0
6	10	13	"hilD"	"STM2875"	7800	21150	140	2861	2851	938	53	54	10	100	100	0	997	1032	394	79	80	11	100	99	0	3.059	2.936	3.009	3.029	1.341	2.881	0.947	156	403	3726	3751	1.613	2808	918	2798	953	0
6	11	13	"hilD"	"STM2875"	7970	21150	140	1791	2049	1288	54	55	10	100	100	0	735	842	546	79	80	11	100	99	0	2.648	2.615	2.685	2.739	1.424	2.573	0.931	156	472	2393	2758	1.405	1737	656	1995	763	0
6	12	13	"stpA"	"STM2799"	8150	21140	110	1450	1709	854	54	54	10	100	100	0	523	606	301	80	80	10	100	100	0	3.151	3.146	3.244	3.241	1.328	3.225	0.902	80	412	1839	2181	1.656	1396	443	1655	526	0
6	13	13	"csrA"	"STM2826"	8320	21150	100	1337	1385	495	53	54	9	100	100	0	441	446	220	79	79	9	100	100	0	3.547	3.629	3.845	3.995	1.367	3.376	0.896	80	357	1646	1699	1.827	1284	362	1332	367	0
6	14	13	"dps"	"STM0831"	8490	21160	140	2434	2915	1581	53	56	23	100	100	0	860	1008	489	77	79	14	100	100	0	3.041	3.074	3.070	3.067	1.199	3.188	0.937	156	559	3164	3793	1.604	2381	783	2862	931	0
6	15	13	"dps"	"STM0831"	8670	21150	110	2536	2785	1086	52	56	26	100	100	0	831	950	443	77	78	13	100	100	0	3.294	3.131	3.165	3.214	1.247	3.083	0.923	80	439	3238	3606	1.720	2484	754	2733	873	0
6	16	13	"dps"	"STM0831"	8850	21150	110	2997	3043	585	52	52	9	100	100	0	1001	1040	305	76	77	11	100	100	0	3.184	3.103	3.186	3.206	1.223	3.062	0.954	80	461	3870	3955	1.671	2945	925	2991	964	0
6	17	13	"oxyR"	"STM4125"	9020	21150	110	1465	1477	666	52	52	8	100	100	0	864	942	608	75	76	9	100	100	0	1.791	1.644	1.822	1.821	1.413	1.490	0.873	80	411	2202	2292	0.841	1413	789	1425	867	0
6	18	13	"oxyR"	"STM4125"	9200	21150	110	1861	2006	766	52	52	8	100	100	0	1570	1705	907	76	76	9	100	100	0	1.211	1.200	1.302	1.275	1.340	1.115	0.897	80	409	3303	3583	0.276	1809	1494	1954	1629	0
6	19	13	"fur"	"STM0693"	9370	21160	110	1343	1418	358	52	53	22	100	100	0	1728	1815	695	74	77	25	100	100	0	0.781	0.785	0.813	0.815	1.245	0.732	0.919	80	387	2945	3107	-0.357	1291	1654	1366	1741	0
6	20	13	"fur"	"STM0693"	9540	21160	100	903	1109	555	52	54	22	100	100	0	1358	1535	753	75	78	27	100	100	0	0.663	0.724	0.685	0.730	1.358	0.709	0.892	80	363	2134	2517	-0.592	851	1283	1057	1460	0
6	21	13	"envR"	"STM3389"	9720	21150	110	196	212	89	52	52	9	100	100	0	2779	3101	1855	76	77	11	100	100	0	0.053	0.053	0.053	0.053	1.368	0.048	0.855	80	403	2847	3185	-4.230	144	2703	160	3025	0
6	22	13	"envR"	"STM3389"	9890	21160	110	114	128	41	51	52	8	100	100	0	2662	3255	1704	77	77	9	100	100	0	0.024	0.024	0.024	0.024	1.398	0.022	0.840	80	383	2648	3255	-5.359	63	2585	77	3178	0
6	23	13	"envR"	"STM3389"	10060	21160	110	106	110	36	51	52	8	98	92	0	2427	2804	2014	76	76	9	100	100	0	0.023	0.022	0.024	0.022	1.469	0.018	0.786	80	389	2406	2787	-5.418	55	2351	59	2728	0
6	24	13	"arcB"	"STM3328"	10230	21150	90	801	987	554	53	54	9	100	100	0	1810	2494	1742	75	77	11	100	100	0	0.431	0.386	0.410	0.424	1.497	0.339	0.842	52	341	2483	3353	-1.214	748	1735	934	2419	0
6	1	14	""	"STM4316"	6220	21320	130	123	199	173	52	55	31	77	55	0	512	1163	1384	80	90	156	84	65	0	0.164	0.136	0.142	0.145	2.004	0.121	0.836	120	735	503	1230	-2.605	71	432	147	1083	0
6	2	14	""	"STM4529"	6400	21320	110	345	409	299	51	55	38	100	100	0	778	1095	937	80	93	191	100	82	0	0.421	0.353	0.402	0.381	1.448	0.299	0.835	80	485	992	1373	-1.247	294	698	358	1015	0
6	3	14	""	"STM4276"	6580	21320	110	108	126	64	52	54	12	96	82	0	299	406	320	81	82	11	100	100	0	0.257	0.228	0.237	0.217	1.799	0.187	0.729	80	490	274	399	-1.961	56	218	74	325	0
6	4	14	""	"STM0560"	6750	21330	130	79	89	32	51	52	9	88	74	0	1074	1546	1325	80	81	15	100	100	0	0.028	0.026	0.026	0.027	1.589	0.023	0.758	120	671	1022	1504	-5.150	28	994	38	1466	0
6	5	14	""	"STM0359"	6930	21310	80	85	106	64	52	54	9	88	73	0	345	732	871	80	82	19	100	100	0	0.125	0.083	0.089	0.095	2.108	0.068	0.777	52	305	298	706	-3.005	33	265	54	652	0
6	6	14	""	"STM1024"	7110	21310	90	76	96	46	53	54	9	90	63	0	529	778	623	79	80	12	100	100	0	0.051	0.062	0.060	0.056	1.664	0.063	0.779	52	360	473	742	-4.290	23	450	43	699	0
6	7	14	"purG"	"STM2565"	7270	21310	90	271	359	296	52	103	353	23	7	0	1228	1759	1634	80	157	532	86	53	0	0.191	0.183	0.178	0.176	1.662	0.172	0.862	52	332	1367	1986	-2.390	219	1148	307	1679	0
6	8	14	"cysM"	"STM2440"	7440	21330	120	147	216	197	53	94	300	14	5	0	710	1090	1257	80	144	466	60	31	0	0.149	0.161	0.143	0.164	2.060	0.284	0.496	120	536	724	1173	-2.745	94	630	163	1010	0
6	9	14	"ompR"	"STM3502"	7620	21320	100	527	1303	1922	52	53	12	100	100	0	743	1580	2155	79	79	9	100	100	0	0.715	0.833	0.821	0.815	1.493	0.871	0.936	80	371	1139	2752	-0.483	475	664	1251	1501	0
6	10	14	"dnaK"	"STM0012"	7790	21310	90	503	831	820	53	54	11	100	100	0	129	211	196	79	79	11	100	88	0	9.000	5.894	7.154	7.452	1.564	4.884	0.897	52	323	500	910	3.170	450	50	778	132	0
6	11	14	"trkA"	"STM3409"	7970	21320	100	367	481	458	53	54	10	100	100	0	1913	2977	3450	80	80	11	100	100	0	0.171	0.148	0.159	0.166	1.451	0.133	0.924	80	406	2147	3325	-2.545	314	1833	428	2897	0
6	12	14	""	"STM4528"	8140	21320	110	605	628	182	53	54	11	100	100	0	1589	1928	1066	80	81	13	100	100	0	0.366	0.311	0.335	0.332	1.347	0.256	0.835	80	506	2061	2423	-1.451	552	1509	575	1848	0
6	13	14	""	"STM2230"	8320	21320	100	120	143	98	54	54	11	91	81	0	1406	1669	1802	79	80	13	100	100	0	0.050	0.056	0.054	0.053	1.669	0.051	0.858	80	441	1393	1679	-4.330	66	1327	89	1590	0
6	14	14	"yegN"	"STM2127"	8490	21320	80	149	174	94	53	53	8	100	100	0	2437	2706	1639	78	80	15	100	100	0	0.041	0.046	0.044	0.044	1.433	0.046	0.876	52	264	2455	2749	-4.619	96	2359	121	2628	0
6	15	14	""	"STM2178"	8660	21320	90	145	184	107	52	52	9	100	100	0	1915	2321	1663	78	84	24	100	100	0	0.051	0.059	0.057	0.057	1.351	0.053	0.827	52	378	1930	2375	-4.304	93	1837	132	2243	0
6	16	14	""	"STM2664"	8850	21330	110	181	184	61	52	53	10	100	100	0	602	694	384	77	80	18	100	100	0	0.246	0.214	0.228	0.222	1.346	0.182	0.874	80	520	654	749	-2.025	129	525	132	617	0
6	17	14	"EMPTY"	"EMPTY"	9030	21310	120	56	66	30	51	53	10	35	20	0	85	116	77	76	77	11	43	29	0	0.556	0.375	0.467	0.519	2.937	0.415	0.516	120	521	14	55	-0.848	5	9	15	40	-75
6	18	14	"EMPTY"	"EMPTY"	9200	21310	120	55	57	11	52	52	8	31	12	0	81	84	16	76	77	9	40	14	0	0.600	0.625	0.700	0.666	3.397	0.102	0.042	120	490	8	13	-0.737	3	5	5	8	-75
6	19	14	"EMPTY"	"EMPTY"	9380	21310	120	57	71	70	52	53	19	15	9	0	81	94	56	76	77	22	16	8	0	1.000	1.056	0.750	0.817	3.540	0.801	0.305	120	486	10	37	0.000	5	5	19	18	-75
6	20	14	"EMPTY"	"EMPTY"	9560	21310	120	54	55	10	51	53	19	5	0	0	80	80	12	77	79	23	1	0	0	1.000	1.333	1.500	1.312	3.591	0.316	0.031	120	479	6	7	0.000	3	3	4	3	-75
6	21	14	"EMPTY"	"EMPTY"	9730	21310	120	63	280	1073	50	51	8	62	39	0	86	368	1252	77	78	11	46	32	0	1.444	0.790	1.000	0.956	2.944	0.847	0.892	120	485	22	521	0.531	13	9	230	291	-75
6	22	14	"EMPTY"	"EMPTY"	9910	21310	120	53	54	10	50	51	8	23	9	0	77	80	13	76	77	9	25	10	0	3.000	1.000	0.980	0.982	2.792	0.565	0.060	120	467	4	8	1.585	3	1	4	4	-75
6	23	14	"EMPTY"	"EMPTY"	10080	21310	120	54	56	12	51	52	8	28	11	0	79	80	10	75	76	9	29	6	0	0.750	1.000	1.000	1.089	3.018	1.409	0.053	120	481	7	10	-0.415	3	4	5	5	-75
6	24	14	"EMPTY"	"EMPTY"	10260	21310	120	52	54	12	51	52	8	18	12	0	78	80	14	75	76	10	25	6	0	0.333	0.600	0.804	0.800	2.919	0.802	0.080	120	646	4	8	-1.585	1	3	3	5	-75
7	1	1	"yccF"	"STM1074"	10820	18850	110	1280	1303	291	52	53	14	100	100	0	3345	3713	1315	78	82	32	100	100	0	0.376	0.344	0.367	0.352	1.150	0.327	0.957	80	542	4495	4886	-1.412	1228	3267	1251	3635	0
7	2	1	"ydjN"	"STM1320"	10990	18850	110	518	556	280	51	54	16	100	100	0	4801	5165	2925	78	88	52	100	100	0	0.099	0.099	0.100	0.099	1.223	0.096	0.973	80	462	5190	5592	-3.338	467	4723	505	5087	0
7	3	1	""	"STM1491"	11160	18850	130	627	623	108	53	54	11	100	100	0	7562	7740	2132	78	87	46	100	100	0	0.077	0.074	0.077	0.076	1.145	0.072	0.960	120	566	8058	8232	-3.705	574	7484	570	7662	0
7	4	1	"yiaC"	"STM3643"	11340	18860	170	1413	1461	272	53	56	26	100	100	0	3693	3954	1164	79	86	57	100	100	0	0.376	0.363	0.371	0.371	1.199	0.348	0.945	208	967	4974	5283	-1.410	1360	3614	1408	3875	0
7	5	1	"oppA"	"STM1746"	11510	18860	110	2176	2249	597	53	60	38	100	100	0	3979	4190	1425	79	92	82	100	100	0	0.544	0.534	0.535	0.543	1.231	0.511	0.916	80	400	6023	6307	-0.877	2123	3900	2196	4111	0
7	6	1	""	"STM2585"	11690	18860	120	595	520	282	52	58	39	99	89	0	3843	3284	2224	78	85	42	100	100	0	0.144	0.146	0.154	0.153	1.266	0.135	0.955	120	502	4308	3674	-2.794	543	3765	468	3206	0
7	7	1	"yecH"	"STM1936"	11860	18860	120	1046	1073	568	52	55	31	100	100	0	2200	2260	1297	77	83	50	100	100	0	0.468	0.468	0.477	0.475	1.173	0.454	0.976	120	455	3117	3204	-1.095	994	2123	1021	2183	0
7	8	1	"srlR"	"STM2837"	12030	18860	140	3224	3324	1274	51	53	10	100	100	0	3387	3672	1956	78	84	46	100	100	0	0.959	0.911	0.976	0.964	1.221	0.836	0.954	156	647	6482	6867	-0.061	3173	3309	3273	3594	0
7	9	1	"kdpA"	"STM0706"	12210	18850	110	64	66	19	51	52	9	58	36	0	616	771	624	76	77	10	100	100	0	0.024	0.022	0.028	0.030	1.769	0.021	0.447	80	434	553	710	-5.376	13	540	15	695	0
7	10	1	"greB"	"STM3503"	12380	18860	120	661	705	489	52	53	9	100	100	0	1546	1899	1568	77	78	9	100	100	0	0.415	0.358	0.380	0.383	1.333	0.328	0.949	120	508	2078	2475	-1.270	609	1469	653	1822	0
7	11	1	""	"STM3156"	12560	18840	130	772	764	574	53	54	13	100	98	0	1880	1920	1677	78	79	18	100	100	0	0.399	0.386	0.411	0.420	1.361	0.357	0.956	120	602	2521	2553	-1.326	719	1802	711	1842	0
7	12	1	"yaeC"	"STM0245"	12730	18860	120	2421	2299	738	54	65	93	100	99	0	5827	5507	2419	79	87	56	100	100	0	0.412	0.414	0.432	0.439	1.352	0.379	0.925	120	487	8115	7673	-1.280	2367	5748	2245	5428	0
7	13	1	"cyaY"	"STM3943"	12900	18860	120	2923	3012	1320	55	60	55	100	99	0	3382	3423	979	80	91	122	100	100	0	0.869	0.885	0.849	0.853	1.234	0.938	0.926	120	521	6170	6300	-0.203	2868	3302	2957	3343	0
7	14	1	"cyaA"	"STM3939"	13080	18860	120	4586	5048	3008	53	54	9	100	100	0	3789	4361	3439	79	92	190	98	96	0	1.222	1.167	1.226	1.396	1.571	1.034	0.935	120	516	8243	9277	0.289	4533	3710	4995	4282	0
7	15	1	"yifK"	"STM3930"	13250	18870	120	3777	3779	1061	54	55	10	100	100	0	3343	4011	2361	80	81	11	100	100	0	1.141	0.948	1.183	1.104	1.736	0.788	0.778	120	460	6986	7656	0.190	3723	3263	3725	3931	0
7	16	1	"wzxE"	"STM3926"	13430	18870	130	2658	2907	886	55	56	9	100	100	0	8763	9239	2277	81	82	11	100	100	0	0.300	0.311	0.307	0.309	1.121	0.314	0.974	120	449	11285	12010	-1.738	2603	8682	2852	9158	0
7	17	1	"rffG"	"STM3922"	13590	18860	150	6992	8133	3293	54	113	449	100	100	0	8691	9899	2953	81	145	532	100	100	0	0.806	0.823	0.803	0.799	1.158	0.863	0.965	156	638	15548	17897	-0.311	6938	8610	8079	9818	0
7	18	1	"rfe"	"STM3918"	13770	18870	120	3477	3623	877	54	130	499	100	100	0	8452	8512	2053	80	167	596	99	99	0	0.409	0.423	0.410	0.429	1.252	0.426	0.942	120	519	11795	12001	-1.290	3423	8372	3569	8432	0
7	19	1	""	"STM4433"	13950	18860	90	116	133	78	55	61	59	50	11	0	231	332	352	80	88	110	69	25	0	0.404	0.310	0.369	0.373	1.668	0.232	0.843	52	361	212	330	-1.308	61	151	78	252	0
7	20	1	""	"STM4440"	14120	18860	110	199	217	116	53	54	9	98	98	0	1092	1292	1163	79	80	11	100	100	0	0.144	0.135	0.141	0.137	1.428	0.109	0.869	80	477	1159	1377	-2.795	146	1013	164	1213	0
7	21	1	""	"STM4447"	14280	18870	100	81	99	49	53	55	9	92	71	0	243	435	444	80	80	11	98	97	0	0.172	0.130	0.163	0.172	2.325	0.108	0.826	80	395	191	401	-2.541	28	163	46	355	0
7	22	1	""	"STM4464"	14460	18870	100	68	70	18	55	56	9	61	28	0	288	407	358	80	80	9	100	97	0	0.063	0.046	0.058	0.067	2.465	0.042	0.477	80	449	221	342	-4.000	13	208	15	327	0
7	23	1	"idnO"	"STM4483"	14630	18870	80	66	66	14	54	54	9	53	26	0	134	224	192	80	79	10	98	90	0	0.222	0.083	0.140	0.152	3.304	0.060	0.566	52	297	66	156	-2.170	12	54	12	144	0
7	24	1	""	"STM4488"	14810	18860	100	152	161	53	53	54	9	100	98	0	1822	2176	1353	78	81	19	100	100	0	0.057	0.051	0.054	0.052	1.323	0.045	0.873	80	494	1843	2206	-4.139	99	1744	108	2098	0
7	1	2	"hydH"	"STM4173"	10800	19020	110	741	822	651	52	53	11	100	100	0	2462	2865	2684	78	80	17	100	100	0	0.289	0.276	0.299	0.317	1.306	0.255	0.977	80	498	3073	3557	-1.791	689	2384	770	2787	0
7	2	2	"yciG"	"STM1728"	10990	19020	110	83	91	32	52	53	10	91	72	0	1446	2158	1975	79	84	27	100	100	0	0.023	0.019	0.022	0.021	1.476	0.016	0.739	80	465	1398	2118	-5.463	31	1367	39	2079	0
7	3	2	"yihU"	"STM4023"	11170	19030	110	182	222	128	51	53	11	98	92	0	2430	3614	3149	79	85	33	100	100	0	0.056	0.048	0.053	0.055	1.340	0.044	0.956	80	409	2482	3706	-4.166	131	2351	171	3535	0
7	4	2	"yihP"	"STM4018"	11330	19020	100	280	296	133	53	54	9	100	100	0	4590	5064	3161	79	82	19	100	100	0	0.050	0.049	0.049	0.050	1.201	0.045	0.966	80	306	4738	5228	-4.313	227	4511	243	4985	0
7	5	2	"pepB"	"STM2536"	11510	19020	110	1113	1257	918	54	56	15	100	100	0	3483	3847	2791	80	84	22	100	100	0	0.311	0.319	0.317	0.319	1.215	0.320	0.978	80	314	4462	4970	-1.684	1059	3403	1203	3767	0
7	6	2	"atpF"	"STM3869"	11680	19030	120	17114	15114	5609	55	61	39	100	100	0	572	584	349	79	81	16	100	100	0	34.602	29.820	37.107	34.234	1.465	28.422	0.769	120	331	17552	15564	5.113	17059	493	15059	505	0
7	7	2	"sinI"	"STM2516"	11850	19020	110	3170	3305	1774	55	61	40	100	100	0	4932	5559	2422	79	93	57	100	100	0	0.642	0.593	0.601	0.540	1.839	0.573	0.685	80	332	7968	8730	-0.640	3115	4853	3250	5480	0
7	8	2	""	"STM1056"	12030	19020	100	114	126	42	53	56	15	100	96	0	1301	1948	1584	80	97	62	100	100	0	0.050	0.039	0.043	0.042	1.356	0.031	0.858	80	277	1282	1941	-4.323	61	1221	73	1868	0
7	9	2	"sitB"	"STM2862"	12210	19030	120	146	146	73	52	54	11	90	72	0	1680	2286	2110	78	81	30	100	99	0	0.059	0.043	0.047	0.049	1.557	0.036	0.880	120	404	1696	2302	-4.091	94	1602	94	2208	0
7	10	2	"cytR"	"STM4094"	12380	19030	120	3075	2860	1975	52	53	9	100	100	0	1554	1664	1269	78	78	9	100	100	0	2.048	1.770	1.901	1.930	1.309	1.687	0.953	120	379	4499	4394	1.034	3023	1476	2808	1586	0
7	11	2	"bcfF"	"STM0026"	12550	19030	110	181	203	91	53	54	13	98	97	0	2582	2868	1756	79	83	46	100	100	0	0.051	0.054	0.052	0.053	1.305	0.052	0.948	80	359	2631	2939	-4.289	128	2503	150	2789	0
7	12	2	"gmk"	"STM3740"	12720	19020	110	5461	5425	645	55	86	162	100	100	0	4036	4140	508	80	96	86	100	100	0	1.367	1.323	1.347	1.322	1.168	1.397	0.935	80	404	9362	9430	0.451	5406	3956	5370	4060	0
7	13	2	"srgA"	"PSLT011"	12890	19030	100	213	223	75	55	87	165	43	6	0	5403	5971	3313	80	105	100	100	100	0	0.030	0.029	0.029	0.030	1.290	0.023	0.220	80	387	5481	6059	-5.074	158	5323	168	5891	0
7	14	2	"ppx"	"STM2502"	13080	19030	100	731	921	766	55	56	9	100	100	0	1501	2245	2332	80	106	227	98	75	0	0.476	0.400	0.455	0.467	1.399	0.340	0.897	80	380	2097	3031	-1.072	676	1421	866	2165	0
7	15	2	""	"STM4258"	13260	19030	120	601	560	319	55	56	9	99	98	0	2636	2630	2222	80	82	11	100	99	0	0.214	0.198	0.227	0.231	1.408	0.163	0.899	120	380	3102	3055	-2.227	546	2556	505	2550	0
7	16	2	""	"STM4261"	13430	19030	120	2387	2210	699	58	58	11	100	100	0	5140	4916	2180	82	83	16	100	100	0	0.460	0.445	0.462	0.457	1.308	0.406	0.922	120	334	7387	6986	-1.119	2329	5058	2152	4834	0
7	17	2	""	"STM4261"	13600	19030	120	1078	1018	271	58	100	358	94	87	0	3497	3334	1071	82	123	387	99	96	0	0.299	0.295	0.299	0.298	1.334	0.277	0.909	120	350	4435	4212	-1.743	1020	3415	960	3252	0
7	18	2	"yjcB"	"STM4263"	13770	19030	110	230	222	59	56	68	126	72	7	0	2620	3016	1714	82	97	97	100	100	0	0.069	0.057	0.063	0.060	1.462	0.045	0.791	80	365	2712	3100	-3.867	174	2538	166	2934	0
7	19	2	"livF"	"STM3560"	13940	19040	100	209	238	153	54	55	9	100	96	0	1842	2159	1933	80	90	50	100	100	0	0.088	0.089	0.093	0.091	1.347	0.082	0.944	80	378	1917	2263	-3.507	155	1762	184	2079	0
7	20	2	"fljA"	"STM2770"	14120	19040	120	106	114	48	55	56	9	83	78	0	3317	3821	3578	80	82	16	100	100	0	0.016	0.016	0.018	0.019	1.463	0.014	0.867	120	457	3288	3800	-5.988	51	3237	59	3741	0
7	21	2	"ada"	"STM2265"	14300	19030	120	115	161	129	55	55	9	90	84	0	542	996	1262	80	81	12	100	98	0	0.130	0.116	0.122	0.122	1.732	0.096	0.813	120	401	522	1022	-2.945	60	462	106	916	0
7	22	2	"ssaV"	"STM1414"	14460	19040	110	91	99	33	54	55	9	88	77	0	1831	2069	1362	79	81	12	100	100	0	0.021	0.023	0.024	0.023	1.548	0.022	0.793	80	382	1789	2035	-5.565	37	1752	45	1990	0
7	23	2	"fimC"	"STM0545"	14650	19040	120	243	234	125	54	55	11	98	93	0	2745	2857	2142	80	82	14	100	99	0	0.071	0.065	0.066	0.068	1.384	0.060	0.953	120	440	2854	2957	-3.818	189	2665	180	2777	0
7	24	2	"malK"	"STM4230"	14800	19030	110	3397	4185	2980	55	64	40	100	100	0	2076	2572	1909	81	85	27	100	100	0	1.675	1.658	1.688	1.754	1.310	1.635	0.963	80	409	5337	6621	0.744	3342	1995	4130	2491	0
7	1	3	"era"	"STM2580"	10820	19200	130	2039	2217	1409	52	53	11	100	100	0	2162	2542	1956	79	81	17	98	97	0	0.954	0.879	1.001	1.084	1.755	0.802	0.918	120	598	4070	4628	-0.068	1987	2083	2165	2463	0
7	2	3	"pabB"	"STM1824"	10980	19190	110	512	573	358	52	53	9	100	100	0	1468	1674	1220	78	80	15	100	100	0	0.331	0.326	0.335	0.332	1.294	0.306	0.951	80	391	1850	2117	-1.595	460	1390	521	1596	0
7	3	3	"iacP"	"STM2881"	11150	19200	100	1025	1061	386	51	55	17	100	100	0	2111	2573	1537	79	83	20	100	100	0	0.479	0.405	0.447	0.441	1.340	0.344	0.895	80	378	3006	3504	-1.061	974	2032	1010	2494	0
7	4	3	"invJ"	"STM2892"	11330	19190	110	2725	2755	485	54	59	26	100	100	0	3984	4020	1085	79	85	24	100	100	0	0.684	0.685	0.707	0.701	1.179	0.670	0.952	80	356	6576	6642	-0.548	2671	3905	2701	3941	0
7	5	3	"eutM"	"STM2465"	11500	19200	180	1773	1899	741	54	57	19	100	100	0	3470	3805	1815	80	85	31	100	99	0	0.507	0.495	0.530	0.524	1.564	0.437	0.797	256	713	5109	5570	-0.980	1719	3390	1845	3725	0
7	6	3	"eutB"	"STM2458"	11680	19200	140	1968	1948	459	56	59	20	100	100	0	3311	4131	2092	79	81	14	100	100	0	0.592	0.467	0.534	0.520	1.447	0.378	0.837	156	268	5144	5944	-0.757	1912	3232	1892	4052	0
7	7	3	"prsA"	"STM1780"	11860	19200	140	6437	7984	4809	55	61	27	100	100	0	3256	3507	1770	80	95	59	99	99	0	2.009	2.314	2.247	2.300	1.683	2.745	0.800	156	300	9558	11356	1.007	6382	3176	7929	3427	0
7	8	3	"pgtP"	"STM2399"	12020	19200	180	2318	2618	924	54	67	88	100	100	0	5666	6022	1997	79	98	94	100	100	0	0.405	0.431	0.433	0.431	1.385	0.422	0.879	256	761	7851	8507	-1.303	2264	5587	2564	5943	0
7	9	3	"parE"	"STM3181"	12200	19200	110	670	1241	1101	52	54	14	100	100	0	1125	2104	1943	78	81	31	100	100	0	0.590	0.587	0.610	0.614	1.483	0.562	0.917	80	349	1665	3215	-0.761	618	1047	1189	2026	0
7	10	3	"mutY"	"STM3110"	12380	19200	100	418	667	556	53	54	9	100	100	0	850	1294	1096	78	80	18	100	100	0	0.473	0.505	0.526	0.507	1.399	0.495	0.930	80	312	1137	1830	-1.081	365	772	614	1216	0
7	11	3	"gdhA"	"STM1299"	12540	19190	150	2186	2170	795	54	68	72	100	100	0	4569	4737	2030	81	106	114	100	100	0	0.475	0.454	0.469	0.463	1.166	0.438	0.957	156	499	6620	6772	-1.074	2132	4488	2116	4656	0
7	12	3	"fliN"	"STM1977"	12720	19200	100	1307	1808	1207	55	83	128	100	100	0	1247	1721	1299	79	104	122	100	100	0	1.072	1.068	1.182	1.134	1.399	1.003	0.898	80	368	2420	3395	0.100	1252	1168	1753	1642	0
7	13	3	""	"STM2630"	12900	19200	100	221	362	387	54	56	16	100	98	0	607	1786	2844	80	85	37	100	100	0	0.317	0.181	0.218	0.223	1.699	0.135	0.843	80	397	694	2014	-1.658	167	527	308	1706	0
7	14	3	""	"STM1014"	13070	19200	100	217	308	257	54	56	13	100	100	0	5367	6351	4325	80	86	30	100	100	0	0.031	0.041	0.033	0.034	1.484	0.046	0.876	80	376	5450	6525	-5.020	163	5287	254	6271	0
7	15	3	""	"STM1018"	13250	19200	110	1141	1116	205	54	61	38	100	100	0	4073	4316	1725	81	94	78	100	100	0	0.272	0.251	0.278	0.263	1.368	0.218	0.816	80	420	5079	5297	-1.877	1087	3992	1062	4235	0
7	16	3	""	"STM2302"	13420	19200	110	584	623	151	57	62	20	100	100	0	2720	3075	1304	81	88	36	100	100	0	0.200	0.189	0.201	0.195	1.211	0.175	0.896	80	410	3166	3560	-2.324	527	2639	566	2994	0
7	17	3	"glnH"	"STM0830"	13610	19210	120	4718	4536	2538	58	63	28	100	100	0	1769	2010	1543	81	89	39	99	98	0	2.761	2.321	2.667	2.830	1.576	2.099	0.895	120	462	6348	6407	1.465	4660	1688	4478	1929	0
7	18	3	"yajD"	"STM0411"	13790	19210	120	1504	1406	705	56	57	10	100	99	0	2633	2608	1671	81	87	39	96	95	0	0.567	0.534	0.562	0.650	1.898	0.483	0.940	120	376	4000	3877	-0.818	1448	2552	1350	2527	0
7	19	3	"artM"	"STM0888"	13940	19210	120	1733	1595	761	55	56	10	100	99	0	5111	4640	2476	80	84	26	100	100	0	0.334	0.338	0.336	0.345	1.321	0.322	0.959	120	410	6709	6100	-1.584	1678	5031	1540	4560	0
7	20	3	"pykA"	"STM1888"	14130	19210	110	978	1463	1274	56	57	10	100	100	0	321	582	559	79	80	11	100	100	0	3.810	2.797	3.242	3.256	1.488	2.594	0.891	80	353	1164	1910	1.930	922	242	1407	503	0
7	21	3	"eda"	"STM1884"	14290	19210	120	1432	1350	676	56	57	10	100	100	0	2589	2671	1901	80	81	14	100	100	0	0.548	0.499	0.541	0.538	1.311	0.426	0.902	120	385	3885	3885	-0.867	1376	2509	1294	2591	0
7	22	3	""	"STM1535"	14460	19200	110	1158	1102	339	55	58	18	100	100	0	2152	2213	846	80	87	37	100	100	0	0.532	0.491	0.518	0.492	1.213	0.475	0.941	80	415	3175	3180	-0.910	1103	2072	1047	2133	0
7	23	3	""	"STM0613"	14640	19200	110	762	807	206	55	59	21	100	100	0	5764	6024	1702	82	90	43	100	100	0	0.124	0.127	0.126	0.127	1.215	0.125	0.913	80	378	6389	6694	-3.007	707	5682	752	5942	0
7	24	3	"rna"	"STM0617"	14810	19210	140	4744	4773	912	56	63	33	100	100	0	5561	5924	1528	81	85	27	100	100	0	0.855	0.807	0.846	0.810	1.234	0.785	0.953	156	631	10168	10560	-0.225	4688	5480	4717	5843	0
7	1	4	"pspA"	"STM1690"	10810	19360	110	1532	1498	249	52	53	10	100	100	0	4737	4872	1750	78	82	25	100	100	0	0.318	0.302	0.316	0.314	1.280	0.271	0.889	80	474	6139	6240	-1.654	1480	4659	1446	4794	0
7	2	4	"yhcO"	"STM3363"	10990	19360	110	249	248	111	53	54	10	100	98	0	2255	2569	1976	79	83	23	100	100	0	0.090	0.078	0.089	0.083	1.384	0.065	0.872	80	411	2372	2685	-3.473	196	2176	195	2490	0
7	3	4	"prmA"	"STM3383"	11160	19370	120	1470	1197	607	53	56	17	100	99	0	5187	4202	2449	79	91	54	100	100	0	0.277	0.277	0.279	0.289	1.352	0.263	0.960	120	454	6525	5267	-1.850	1417	5108	1144	4123	0
7	4	4	"yhcS"	"STM3367"	11340	19360	110	667	678	226	55	61	26	100	100	0	4879	5095	1616	80	97	70	100	100	0	0.128	0.124	0.125	0.120	1.262	0.123	0.946	80	403	5411	5638	-2.971	612	4799	623	5015	0
7	5	4	"yfiR"	"STM2671"	11520	19370	110	277	327	172	53	56	16	100	100	0	2756	3518	2334	79	86	40	100	100	0	0.084	0.080	0.081	0.084	1.405	0.075	0.923	80	313	2901	3713	-3.579	224	2677	274	3439	0
7	6	4	"rluD"	"STM2662"	11680	19370	120	2466	2037	975	53	58	23	100	100	0	3748	3726	2568	78	85	51	100	99	0	0.657	0.544	0.578	0.633	1.483	0.461	0.895	120	306	6083	5632	-0.605	2413	3670	1984	3648	0
7	7	4	"murF"	"STM0124"	11840	19370	120	3515	2955	1191	54	72	120	98	97	0	4696	4474	2316	78	90	83	99	99	0	0.749	0.660	0.716	0.730	1.632	0.602	0.874	120	330	8079	7297	-0.416	3461	4618	2901	4396	0
7	8	4	"ampD"	"STM0146"	12020	19370	100	3191	2869	906	54	60	29	100	100	0	4454	4254	1760	78	85	32	100	100	0	0.717	0.674	0.689	0.704	1.285	0.633	0.928	80	295	7513	6991	-0.480	3137	4376	2815	4176	0
7	9	4	"polB"	"STM0097"	12190	19370	110	249	338	214	52	56	22	98	96	0	2390	3317	2522	78	86	31	100	100	0	0.085	0.088	0.087	0.094	1.601	0.079	0.836	80	392	2509	3525	-3.553	197	2312	286	3239	0
7	10	4	"ppdD"	"STM0144"	12370	19360	110	166	171	31	52	54	10	100	100	0	3900	4097	1313	79	93	75	100	100	0	0.030	0.030	0.031	0.030	1.243	0.028	0.894	80	436	3935	4137	-5.067	114	3821	119	4018	0
7	11	4	"gidB"	"STM3873"	12540	19370	110	1829	1851	415	55	66	60	100	100	0	4540	4748	1588	79	107	106	100	100	0	0.398	0.385	0.393	0.395	1.179	0.364	0.955	80	392	6235	6465	-1.330	1774	4461	1796	4669	0
7	12	4	"yieG"	"STM3851"	12720	19370	120	1291	1182	345	55	69	70	99	97	0	12087	11096	4080	79	97	93	100	100	0	0.103	0.102	0.100	0.106	1.392	0.096	0.932	120	438	13244	12144	-3.280	1236	12008	1127	11017	0
7	13	4	"purF"	"STM2362"	12880	19370	100	1597	1637	458	54	64	54	100	100	0	4989	5377	2284	80	103	113	100	100	0	0.314	0.299	0.319	0.314	1.264	0.272	0.919	80	359	6452	6880	-1.670	1543	4909	1583	5297	0
7	14	4	"nuoB"	"STM2327"	13070	19370	120	1460	2182	2424	56	66	52	99	98	0	286	462	513	81	108	120	64	45	0	6.849	5.580	6.796	6.707	1.549	5.435	0.773	120	470	1609	2507	2.776	1404	205	2126	381	0
7	15	4	"menB"	"STM2307"	13230	19370	110	3008	2877	433	57	113	290	100	100	0	4063	4386	1294	81	131	267	100	100	0	0.741	0.655	0.690	0.678	1.377	0.646	0.851	80	411	6933	7125	-0.432	2951	3982	2820	4305	0
7	16	4	"yfaX"	"STM2292"	13420	19370	110	345	364	84	58	109	277	58	1	0	5601	6451	2489	82	138	265	100	100	0	0.052	0.048	0.050	0.049	1.249	0.044	0.771	80	445	5806	6675	-4.265	287	5519	306	6369	0
7	17	4	"gyrA"	"STM2272"	13590	19380	110	840	1289	1088	58	65	32	100	100	0	572	914	1028	79	96	84	97	90	0	1.586	1.474	1.742	1.757	1.573	1.252	0.839	80	400	1275	2066	0.666	782	493	1231	835	0
7	18	4	"yfcG"	"STM2349"	13780	19380	130	353	553	493	58	65	33	95	86	0	1261	2476	2675	81	87	33	99	99	0	0.250	0.207	0.222	0.217	1.498	0.186	0.930	120	425	1475	2890	-2.000	295	1180	495	2395	0
7	19	4	"iroB"	"STM2773"	13950	19380	110	177	182	69	55	56	10	100	98	0	3099	3708	2315	80	81	16	100	100	0	0.040	0.035	0.039	0.037	1.491	0.031	0.866	80	341	3141	3755	-4.629	122	3019	127	3628	0
7	20	4	""	"STM2797"	14120	19380	120	132	146	80	56	58	13	92	85	0	788	1123	1241	79	82	27	98	96	0	0.107	0.086	0.104	0.100	1.628	0.063	0.742	120	400	785	1134	-3.222	76	709	90	1044	0
7	21	4	"srlD"	"STM2835"	14290	19380	120	237	317	279	56	57	11	100	97	0	644	1138	1392	80	82	21	99	99	0	0.321	0.247	0.341	0.312	1.676	0.187	0.746	120	406	745	1319	-1.640	181	564	261	1058	0
7	22	4	""	"STM2816"	14460	19380	100	358	355	99	56	57	14	100	100	0	7891	8128	3202	80	84	24	100	100	0	0.039	0.037	0.038	0.037	1.280	0.035	0.921	80	398	8113	8347	-4.693	302	7811	299	8048	0
7	23	4	"csrA"	"STM2826"	14650	19380	110	426	548	371	55	57	13	100	100	0	218	297	208	80	86	39	88	62	0	2.688	2.272	2.731	2.914	1.907	2.149	0.817	80	426	509	710	1.427	371	138	493	217	0
7	24	4	""	"STM2844"	14820	19380	120	221	222	117	55	55	10	96	89	0	4383	4212	2993	80	81	11	100	100	0	0.039	0.040	0.042	0.043	1.600	0.038	0.901	120	493	4469	4299	-4.696	166	4303	167	4132	0
7	1	5	""	"STM1789"	10800	19540	110	120	122	20	52	52	8	100	100	0	4842	5287	1620	78	85	42	100	100	0	0.014	0.013	0.014	0.014	1.222	0.013	0.854	80	498	4832	5279	-6.130	68	4764	70	5209	0
7	2	5	"chaA"	"STM1771"	10980	19540	120	1410	1224	534	54	54	9	100	100	0	5370	5137	2933	79	88	44	100	100	0	0.256	0.231	0.236	0.255	1.316	0.213	0.962	120	513	6647	6228	-1.964	1356	5291	1170	5058	0
7	3	5	"yciE"	"STM1730"	11150	19530	110	183	184	39	56	59	13	100	98	0	5073	5154	1991	80	91	51	100	100	0	0.025	0.025	0.026	0.026	1.323	0.023	0.846	80	395	5120	5202	-5.297	127	4993	128	5074	0
7	4	5	""	"STM3020"	11320	19540	110	1037	1008	183	59	66	31	100	100	0	6794	6823	1965	82	132	271	100	100	0	0.146	0.141	0.142	0.145	1.276	0.136	0.926	80	429	7690	7690	-2.779	978	6712	949	6741	0
7	5	5	"thyA"	"STM3001"	11500	19540	100	1355	1505	808	55	63	34	100	100	0	1473	2012	1449	79	108	140	100	97	0	0.933	0.750	0.831	0.869	1.323	0.666	0.956	80	405	2694	3383	-0.101	1300	1394	1450	1933	0
7	6	5	"gcvA"	"STM2982"	11670	19540	110	1304	1295	233	55	62	31	100	100	0	6174	6233	1564	79	95	68	100	100	0	0.205	0.201	0.204	0.203	1.146	0.195	0.963	80	418	7344	7394	-2.287	1249	6095	1240	6154	0
7	7	5	"typA"	"STM4009"	11840	19540	110	7176	7090	1037	56	111	264	100	100	0	5882	6004	1478	78	120	200	100	100	0	1.227	1.187	1.250	1.208	1.164	1.181	0.952	80	424	12924	12960	0.295	7120	5804	7034	5926	0
7	8	5	"pflE"	"STM0844"	12030	19550	120	150	202	131	55	105	257	23	0	0	2192	3522	3518	78	110	187	97	90	0	0.045	0.043	0.046	0.048	1.481	0.040	0.164	120	448	2209	3591	-4.476	95	2114	147	3444	0
7	9	5	"ybhA"	"STM0784"	12190	19540	120	1528	1524	556	54	56	15	100	100	0	5745	5899	2801	78	82	22	100	100	0	0.260	0.253	0.258	0.258	1.348	0.235	0.958	120	415	7141	7291	-1.943	1474	5667	1470	5821	0
7	10	5	""	"STM0699"	12360	19540	110	881	1008	555	54	56	16	100	100	0	1422	2097	1546	79	87	53	100	100	0	0.616	0.473	0.546	0.537	1.366	0.420	0.952	80	436	2170	2972	-0.700	827	1343	954	2018	0
7	11	5	"nagD"	"STM0681"	12550	19550	120	722	807	597	54	60	28	100	100	0	1288	1554	1427	78	84	37	99	99	0	0.552	0.510	0.598	0.599	1.396	0.450	0.929	120	475	1878	2229	-0.857	668	1210	753	1476	0
7	12	5	"ybeK"	"STM0661"	12730	19550	130	4751	4423	1756	55	58	23	100	100	0	2781	2730	1390	79	83	35	98	98	0	1.738	1.648	1.695	1.845	1.544	1.560	0.966	120	451	7398	7019	0.797	4696	2702	4368	2651	0
7	13	5	"ybjY"	"STM0941"	12890	19540	110	2038	2107	306	56	64	38	100	100	0	6771	7673	2102	82	101	90	100	100	0	0.296	0.270	0.285	0.276	1.168	0.262	0.940	80	403	8671	9642	-1.755	1982	6689	2051	7591	0
7	14	5	""	"STM3038"	13060	19540	110	1505	1557	250	56	67	47	100	100	0	5020	5414	1679	82	107	114	100	100	0	0.293	0.282	0.292	0.290	1.179	0.270	0.939	80	413	6387	6833	-1.769	1449	4938	1501	5332	0
[truncated: 607,020 more chars]
