# Supplementary material for: BABAR: an R package to simplify the normalisation of common reference design microarray-based transcriptomic datasets
Source: BMC Bioinformatics. 2010 Feb 3;11:73. doi: 10.1186/1471-2105-11-73 (PMC2829013; doi:10.1186/1471-2105-11-73)
Supplement: Additional file 3 — Dataset 1. The unprocessed microarray data files from a heterogeneous 'problem' dataset describing the transcriptomic changes for Salmonella internalised within mammalian cells. [file 1471-2105-11-73-S3.ZIP › LB_76B.gpr]

ATF	1.0
26	43    
"Type=GenePix Results 1.4"
"DateTime=2002/04/25 04:21:30"
"Settings=C:\Axon\GenePixPro3\lucchini.gps"
"GalFile=\\Ifrnnts19\communal3\Array lists\STPLDec2001 Revised.gal"
"Scanner=GenePix 4000A [48450]"
"Comment="
"PixelSize=10"
"ImageName=635 nm	532 nm"
"FileName=\\Ifrnnts19\lucchini3\Salmonella\Osmotic Shock Arrow\TIFF\2002 04 25 Slide 12073976B.tif	\\Ifrnnts19\lucchini3\Salmonella\Osmotic Shock Arrow\TIFF\2002 04 25 Slide 12073976B.tif"
"PMTVolts=530	540"
"ScanPower=100	100"
"FocusPosition=0"
"NormalizationFactor:RatioOfMedians=1.82797"
"NormalizationFactor:RatioOfMeans=1.91479"
"NormalizationFactor:MedianOfRatios=1.83906"
"NormalizationFactor:MeanOfRatios=1.84731"
"NormalizationFactor:RegressionRatio=1.96524"
"JpegImage=\\Ifrnnts19\lucchini3\Salmonella\Osmotic Shock Arrow\GPR\2002 04 25 Slide 12073976B.jpg"
"RatioFormulation=W1/W2 (635 nm/532 nm)"
"Barcode=12073976"
"ImageOrigin=600, 38960"
"JpegOrigin=1280, 39250"
"Creator=GenePix Pro 3.0.6.41"
"Temperature=32.65"
"LaserPower=2.51	1.9"
"LaserOnTime=41139	41140"
"Block"	"Column"	"Row"	"Name"	"ID"	"X"	"Y"	"Dia."	"F635 Median"	"F635 Mean"	"F635 SD"	"B635 Median"	"B635 Mean"	"B635 SD"	"% > B635+1SD"	"% > B635+2SD"	"F635 % Sat."	"F532 Median"	"F532 Mean"	"F532 SD"	"B532 Median"	"B532 Mean"	"B532 SD"	"% > B532+1SD"	"% > B532+2SD"	"F532 % Sat."	"Ratio of Medians"	"Ratio of Means"	"Median of Ratios"	"Mean of Ratios"	"Ratios SD"	"Rgn Ratio"	"Rgn R�"	"F Pixels"	"B Pixels"	"Sum of Medians"	"Sum of Means"	"Log Ratio"	"F635 Median - B635"	"F532 Median - B532"	"F635 Mean - B635"	"F532 Mean - B532"	"Flags"
1	1	1	"yiiD"	"STM4029"	1610	39520	100	2260	2384	1004	64	65	13	100	100	0	3662	4002	2230	141	145	52	100	100	0	0.624	0.601	0.623	0.630	1.156	0.553	0.958	80	468	5717	6181	-0.681	2196	3521	2320	3861	0
1	2	1	"yjiY"	"STM4532"	1780	39510	110	13185	13837	5354	67	69	15	100	100	0	823	881	355	125	131	86	100	98	0	18.794	18.214	18.432	18.572	1.218	18.231	0.934	80	511	13816	14526	4.232	13118	698	13770	756	0
1	3	1	"glpG"	"STM3524"	1960	39510	80	1166	1118	828	66	70	21	100	100	0	1301	1398	1260	119	125	95	96	84	0	0.931	0.823	0.856	0.927	1.461	0.720	0.926	52	321	2282	2331	-0.104	1100	1182	1052	1279	0
1	4	1	"yhjC"	"STM3607"	2140	39530	80	89	95	34	65	66	11	69	50	0	276	319	161	111	115	28	94	84	0	0.145	0.144	0.134	0.122	2.294	0.323	0.511	52	285	189	238	-2.781	24	165	30	208	0
1	5	1	"dacB"	"STM3300"	2310	39510	130	880	953	291	66	67	13	100	100	0	2119	2478	1187	106	108	23	100	100	0	0.404	0.374	0.397	0.389	1.191	0.336	0.918	120	670	2827	3259	-1.306	814	2013	887	2372	0
1	6	1	"yqjD"	"STM3229"	2480	39510	90	4544	4234	1230	68	70	16	100	100	0	1570	1503	394	104	105	15	100	100	0	3.053	2.978	3.079	2.947	1.268	3.050	0.941	52	352	5942	5565	1.610	4476	1466	4166	1399	0
1	7	1	"yfhP"	"STM2544"	2660	39500	70	101	127	65	67	68	13	90	65	0	158	228	175	100	102	12	100	93	0	0.586	0.469	0.496	0.527	1.863	0.391	0.831	32	236	92	188	-0.771	34	58	60	128	0
1	8	1	""	"STM0660"	2830	39510	80	471	566	387	61	63	12	100	100	0	824	1071	886	98	100	14	100	100	0	0.565	0.519	0.548	0.597	1.603	0.467	0.943	52	321	1136	1478	-0.824	410	726	505	973	0
1	9	1	""	"STM0672"	3000	39510	90	483	489	63	58	60	11	100	100	0	5010	5291	899	97	98	13	100	100	0	0.087	0.083	0.084	0.083	1.168	0.080	0.942	52	370	5338	5625	-3.531	425	4913	431	5194	0
1	10	1	"nagB"	"STM0684"	3170	39510	80	702	799	437	59	61	15	100	100	0	426	529	306	99	101	17	100	100	0	1.966	1.721	1.787	1.830	1.270	1.625	0.913	52	320	970	1170	0.976	643	327	740	430	0
1	11	1	"ybfN"	"STM0688"	3360	39510	90	471	452	98	59	61	22	100	98	0	2316	2278	529	100	102	19	100	100	0	0.186	0.180	0.187	0.177	1.375	0.179	0.931	52	369	2628	2571	-2.427	412	2216	393	2178	0
1	12	1	"eutH"	"STM2460"	3520	39510	80	270	279	58	58	59	11	100	100	0	4829	5116	1201	99	100	16	100	100	0	0.045	0.044	0.044	0.044	1.160	0.043	0.939	52	306	4942	5238	-4.480	212	4730	221	5017	0
1	13	1	"ubiE"	"STM3970"	3690	39510	100	9663	8499	3782	59	64	47	100	98	0	5216	4600	2151	97	112	210	97	95	0	1.876	1.874	1.882	2.016	1.444	1.849	0.970	80	418	14723	12943	0.908	9604	5119	8440	4503	0
1	14	1	""	"STM3966"	3870	39510	100	1607	1678	551	61	67	46	100	100	0	8805	9048	3125	98	112	202	100	98	0	0.178	0.181	0.179	0.185	1.342	0.174	0.933	80	452	10253	10567	-2.494	1546	8707	1617	8950	0
1	15	1	"yigL"	"STM3962"	4040	39510	90	2354	2805	1277	62	64	17	100	100	0	6360	7109	2056	97	100	36	100	100	0	0.366	0.391	0.358	0.377	1.226	0.409	0.921	52	378	8555	9755	-1.450	2292	6263	2743	7012	0
1	16	1	"recQ"	"STM3958"	4220	39510	90	2957	3224	1497	62	64	17	100	100	0	2954	3321	1399	93	97	35	100	100	0	1.012	0.980	1.015	0.985	1.278	1.007	0.921	52	386	5756	6390	0.017	2895	2861	3162	3228	0
1	17	1	"yigG"	"STM3954"	4390	39510	90	669	987	768	62	70	53	100	100	0	4815	6170	3339	93	109	124	100	100	0	0.129	0.152	0.130	0.137	1.296	0.164	0.888	52	378	5329	7002	-2.960	607	4722	925	6077	0
1	18	1	"yigB"	"STM3950"	4570	39510	90	2396	2789	1150	62	63	12	100	100	0	4646	4993	2174	90	93	23	100	100	0	0.512	0.556	0.526	0.563	1.269	0.547	0.906	52	404	6890	7630	-0.965	2334	4556	2727	4903	0
1	19	1	"sgaB"	"STM4384"	4750	39510	80	432	416	172	59	61	21	100	92	0	3077	2935	1489	91	95	37	100	100	0	0.125	0.126	0.130	0.121	1.385	0.116	0.886	52	328	3359	3201	-3.001	373	2986	357	2844	0
1	20	1	"cycA"	"STM4398"	4920	39520	80	76	89	33	59	60	11	69	40	0	149	187	108	92	93	14	90	73	0	0.298	0.316	0.289	0.352	2.652	0.230	0.527	52	314	74	125	-1.745	17	57	30	95	0
1	21	1	"ytfM"	"STM4409"	5090	39510	80	105	158	132	60	61	13	80	61	0	181	396	463	93	94	12	94	88	0	0.511	0.323	0.368	0.380	2.112	0.278	0.859	52	297	133	401	-0.968	45	88	98	303	0
1	22	1	""	"STM4418"	5260	39500	120	64	65	14	58	60	16	16	2	0	99	111	45	93	95	16	28	11	0	1.000	0.389	0.638	0.682	3.728	0.241	0.211	120	644	12	25	0.000	6	6	7	18	-50
1	23	1	""	"STM4422"	5450	39510	80	65	68	16	59	59	9	34	19	0	129	353	497	91	93	15	78	61	0	0.158	0.034	0.171	0.133	3.687	0.027	0.314	52	315	44	271	-2.663	6	38	9	262	0
1	24	1	"srfJ"	"STM4426"	5610	39510	80	70	71	17	57	58	11	53	26	0	168	353	398	90	92	13	96	92	0	0.167	0.053	0.140	0.119	2.649	0.031	0.285	52	322	91	277	-2.585	13	78	14	263	0
1	1	2	"yaiC"	"STM0385"	1600	39660	70	664	642	386	64	65	12	100	100	0	4777	4683	2791	137	148	71	100	100	0	0.129	0.127	0.125	0.123	1.293	0.127	0.946	32	216	5240	5124	-2.951	600	4640	578	4546	0
1	2	2	"mopB"	"STM4329"	1790	39670	80	4273	4927	2998	63	66	15	100	100	0	203	228	97	125	126	15	90	80	0	53.974	47.223	43.538	45.554	1.451	42.469	0.813	52	298	4288	4967	5.754	4210	78	4864	103	0
1	3	2	"phoP"	"STM1231"	1950	39670	90	6178	5869	2007	65	70	34	100	100	0	1428	1378	702	120	132	134	98	94	0	4.674	4.614	5.173	5.073	1.361	4.504	0.843	52	366	7421	7062	2.225	6113	1308	5804	1258	0
1	4	2	"otsA"	"STM1928"	2130	39670	80	103	183	193	63	67	35	55	32	0	317	1107	1621	110	120	114	75	46	0	0.193	0.120	0.138	0.157	2.234	0.102	0.788	52	302	247	1117	-2.372	40	207	120	997	0
1	5	2	"thiF"	"STM4162"	2310	39670	80	125	154	102	64	64	11	94	84	0	829	1518	2006	105	107	23	96	96	0	0.084	0.064	0.080	0.083	1.970	0.051	0.850	52	298	785	1503	-3.569	61	724	90	1413	0
1	6	2	"hemE"	"STM4167"	2490	39660	80	858	1108	907	67	69	20	100	100	0	889	1448	1463	101	102	14	100	100	0	1.004	0.773	0.952	0.976	1.497	0.676	0.893	52	305	1579	2388	0.005	791	788	1041	1347	0
1	7	2	"bfr"	"STM3443"	2650	39670	80	1115	1039	414	66	68	16	100	100	0	2842	2963	1860	102	104	13	100	100	0	0.383	0.340	0.394	0.382	1.428	0.288	0.889	52	321	3789	3834	-1.385	1049	2740	973	2861	0
1	8	2	"stfA"	"STM0195"	2820	39670	80	98	108	35	62	63	11	94	78	0	3235	3408	1815	101	102	14	100	100	0	0.011	0.014	0.016	0.017	1.447	0.012	0.654	52	321	3170	3353	-6.444	36	3134	46	3307	0
1	9	2	"hemL"	"STM0202"	3000	39670	80	843	926	569	56	59	12	100	100	0	918	1056	793	96	98	14	100	100	0	0.957	0.906	0.962	0.993	1.318	0.808	0.916	52	320	1609	1830	-0.063	787	822	870	960	0
1	10	2	"eutD"	"STM2466"	3170	39670	80	79	87	29	58	62	19	51	23	0	1324	1586	1116	97	98	14	100	100	0	0.017	0.019	0.020	0.023	1.917	0.016	0.341	52	292	1248	1518	-5.869	21	1227	29	1489	0
1	11	2	"crr"	"STM2433"	3330	39670	110	6950	7467	1833	59	82	182	100	100	0	2297	2941	1237	99	103	36	100	100	0	3.135	2.607	2.894	2.758	1.247	2.640	0.917	80	483	9089	10250	1.649	6891	2198	7408	2842	0
1	12	2	"prpD"	"STM0370"	3510	39680	90	112	122	49	58	87	215	1	0	0	1562	1944	1361	98	104	42	100	100	0	0.037	0.035	0.033	0.034	1.425	0.034	0.839	52	345	1518	1910	-4.761	54	1464	64	1846	0
1	13	2	"spaQ"	"STM2889"	3680	39670	130	382	411	110	58	63	40	100	100	0	1650	2009	987	97	110	180	100	100	0	0.209	0.185	0.207	0.194	1.268	0.162	0.881	120	576	1877	2265	-2.261	324	1553	353	1912	0
1	14	2	"yfeJ"	"STM2437"	3870	39670	80	406	404	125	60	66	52	100	100	0	2551	2770	1278	98	132	357	100	100	0	0.141	0.129	0.146	0.136	1.392	0.114	0.880	52	306	2799	3016	-2.826	346	2453	344	2672	0
1	15	2	"fabH"	"STM1193"	4040	39680	80	3072	3081	647	62	64	15	100	100	0	3132	2998	1041	94	95	15	100	100	0	0.991	1.040	1.055	1.088	1.251	1.005	0.935	52	322	6048	5923	-0.013	3010	3038	3019	2904	0
1	16	2	"flgN"	"STM1171"	4220	39680	90	5969	5620	1300	62	64	14	100	100	0	2726	2625	549	92	93	11	100	100	0	2.243	2.194	2.204	2.176	1.261	2.254	0.947	52	374	8541	8091	1.165	5907	2634	5558	2533	0
1	17	2	"phsC"	"STM2063"	4390	39680	110	1848	1572	697	64	70	46	98	97	0	4728	4197	2401	94	104	107	100	93	0	0.385	0.368	0.387	0.420	1.599	0.336	0.925	80	504	6418	5611	-1.377	1784	4634	1508	4103	0
1	18	2	"pefB"	"PSLT019"	4570	39680	70	83	114	74	62	64	17	56	34	0	322	840	1093	93	94	14	100	100	0	0.092	0.070	0.066	0.070	1.813	0.067	0.811	32	236	250	799	-3.447	21	229	52	747	0
1	19	2	""	"PSLT046"	4750	39680	90	6012	5148	2401	60	63	23	100	100	0	4345	3862	2053	90	92	12	100	100	0	1.399	1.349	1.373	1.446	1.319	1.309	0.970	52	386	10207	8860	0.484	5952	4255	5088	3772	0
1	20	2	"rlgA"	"PSLT045"	4920	39680	80	397	688	954	60	62	16	100	100	0	274	530	689	91	92	13	100	100	0	1.842	1.431	1.674	1.585	1.385	1.402	0.964	52	320	520	1067	0.881	337	183	628	439	0
1	21	2	"udp"	"STM3968"	5100	39670	90	5100	4895	2396	60	64	22	100	100	0	1500	1641	1022	91	93	13	100	100	0	3.577	3.119	3.316	3.338	1.335	2.959	0.923	52	371	6449	6385	1.839	5040	1409	4835	1550	0
1	22	2	"hns"	"STM1751"	5260	39690	90	4974	5697	2861	58	60	18	100	100	0	296	365	247	91	92	11	100	100	0	23.980	20.580	23.533	23.632	1.380	17.857	0.875	52	358	5121	5913	4.584	4916	205	5639	274	0
1	23	2	"prgI"	"STM2873"	5430	39680	80	1220	1427	925	57	62	39	100	100	0	337	406	236	90	93	34	100	90	0	4.709	4.335	4.642	4.565	1.351	4.268	0.951	52	329	1410	1686	2.235	1163	247	1370	316	0
1	24	2	"prfC"	"STM4560"	5600	39670	70	154	378	393	57	58	10	100	100	0	124	332	581	89	90	11	87	68	0	2.771	1.321	2.910	2.679	2.359	0.682	0.443	32	236	132	564	1.471	97	35	321	243	0
1	1	3	"iclR"	"STM4187"	1610	39840	90	287	464	409	61	63	14	100	100	0	392	791	797	130	132	18	100	100	0	0.863	0.610	0.732	0.711	1.506	0.510	0.862	52	392	488	1064	-0.213	226	262	403	661	0
1	2	3	"hisQ"	"STM2353"	1780	39840	80	96	150	145	62	63	12	80	59	0	247	540	764	125	126	17	98	96	0	0.279	0.212	0.263	0.242	1.694	0.189	0.946	52	322	156	503	-1.843	34	122	88	415	0
1	3	3	"rpsP"	"STM2676"	1950	39840	70	434	605	365	62	63	11	100	100	0	160	176	54	116	118	15	90	71	0	8.455	9.050	9.781	10.340	1.740	8.311	0.789	32	236	416	603	3.080	372	44	543	60	0
1	4	3	"ilvH"	"STM0117"	2130	39840	80	191	327	454	62	64	14	98	96	0	253	556	974	109	109	12	100	100	0	0.896	0.593	0.790	0.754	1.608	0.465	0.871	52	328	273	712	-0.159	129	144	265	447	0
1	5	3	"putP"	"STM1125"	2300	39840	80	507	814	669	61	63	14	100	100	0	277	384	275	106	106	12	100	100	0	2.608	2.709	2.896	2.897	1.299	2.555	0.920	52	322	617	1031	1.383	446	171	753	278	0
1	6	3	"hfq"	"STM4361"	2480	39850	80	432	660	595	65	68	24	100	100	0	149	185	94	102	104	23	86	50	0	7.809	7.169	8.050	7.839	1.485	6.754	0.820	52	328	414	678	2.965	367	47	595	83	0
1	7	3	"cbiK"	"STM2025"	2650	39850	80	984	945	302	66	68	17	100	100	0	2221	2104	832	100	101	12	100	100	0	0.433	0.439	0.448	0.455	1.240	0.418	0.965	52	322	3039	2883	-1.208	918	2121	879	2004	0
1	8	3	"cboQ"	"STM2021"	2820	39850	80	894	931	196	63	64	13	100	100	0	3704	3809	989	99	101	12	100	100	0	0.231	0.234	0.230	0.238	1.201	0.227	0.962	52	322	4436	4578	-2.117	831	3605	868	3710	0
1	9	3	"umuD"	"STM1998"	2990	39850	80	257	290	103	58	61	17	100	100	0	2395	2841	1301	97	101	54	100	100	0	0.087	0.085	0.084	0.084	1.252	0.075	0.895	52	328	2497	2976	-3.530	199	2298	232	2744	0
1	10	3	"uhpB"	"STM3789"	3180	39840	80	80	99	53	58	60	14	61	40	0	338	563	671	96	98	12	100	100	0	0.091	0.088	0.091	0.101	2.019	0.074	0.656	52	321	264	508	-3.459	22	242	41	467	0
1	11	3	"trpC"	"STM1725"	3340	39850	80	386	376	172	54	57	16	100	100	0	3061	3200	1950	99	100	11	100	100	0	0.112	0.104	0.105	0.112	1.311	0.092	0.769	52	309	3294	3423	-3.157	332	2962	322	3101	0
1	12	3	"rpoN"	"STM3320"	3510	39850	80	1943	1867	563	57	59	17	100	100	0	1789	1752	628	98	100	15	100	100	0	1.115	1.094	1.069	1.143	1.355	1.052	0.947	52	316	3577	3464	0.157	1886	1691	1810	1654	0
1	13	3	"phnW"	"STM0431"	3690	39850	100	182	188	82	57	58	15	91	85	0	6260	6076	3978	95	99	49	100	98	0	0.020	0.022	0.022	0.024	1.513	0.021	0.903	80	450	6290	6112	-5.624	125	6165	131	5981	0
1	14	3	""	"STM4141"	3870	39840	70	107	146	81	57	58	10	96	81	0	217	462	384	97	119	298	40	25	0	0.417	0.244	0.242	0.263	1.613	0.055	0.208	32	236	170	454	-1.263	50	120	89	365	0
1	15	3	""	"STM0346"	4040	39850	80	66	75	30	60	61	13	28	19	0	494	1251	1691	94	97	22	100	100	0	0.015	0.013	0.020	0.024	1.858	0.015	0.634	52	328	406	1172	-6.059	6	400	15	1157	0
1	16	3	""	"STM1042"	4220	39850	70	66	69	14	61	63	15	25	6	0	158	228	164	91	94	17	100	93	0	0.075	0.058	0.071	0.072	2.734	0.055	0.273	32	236	72	145	-3.744	5	67	8	137	0
1	17	3	"sirC"	"STM1774"	4390	39850	80	170	248	187	63	64	12	96	92	0	439	792	872	93	106	169	78	51	0	0.309	0.265	0.269	0.276	1.723	0.224	0.934	52	326	453	884	-1.693	107	346	185	699	0
1	18	3	"orf70"	"STM1388"	4560	39850	70	74	83	31	61	63	15	40	21	0	121	143	54	94	111	199	0	0	0	0.481	0.449	0.692	0.581	2.601	0.486	0.483	32	236	40	71	-1.054	13	27	22	49	0
1	19	3	"traB"	"PSLT081"	4740	39860	80	119	118	22	59	60	11	100	96	0	4784	4855	1220	91	93	16	100	100	0	0.013	0.012	0.013	0.014	1.236	0.012	0.829	52	328	4753	4823	-6.289	60	4693	59	4764	0
1	20	3	"trbI"	"PSLT089"	4910	39860	80	90	91	15	60	62	27	61	1	0	3085	2876	720	91	93	14	100	100	0	0.010	0.011	0.013	0.014	1.321	0.010	0.122	52	328	3024	2816	-6.641	30	2994	31	2785	0
1	21	3	""	"PSLT093"	5090	39860	80	103	102	21	59	59	11	94	84	0	3149	3395	1740	91	91	11	100	100	0	0.014	0.013	0.014	0.015	1.305	0.012	0.740	52	320	3102	3347	-6.119	44	3058	43	3304	0
1	22	3	"traF"	"PSLT097"	5260	39860	80	94	97	28	58	59	10	82	71	0	1914	2106	1428	93	93	12	100	100	0	0.020	0.019	0.021	0.023	1.836	0.018	0.756	52	322	1857	2052	-5.661	36	1821	39	2013	0
1	23	3	"traG"	"PSLT101"	5440	39850	70	69	74	22	57	61	43	15	0	0	172	307	261	90	94	40	87	50	0	0.146	0.078	0.105	0.099	2.398	0.075	0.561	32	236	94	234	-2.773	12	82	17	217	0
1	24	3	""	"PSLT106"	5610	39860	80	598	625	145	56	57	10	100	100	0	3209	3465	1168	89	91	22	100	100	0	0.174	0.169	0.173	0.172	1.179	0.158	0.954	52	334	3662	3945	-2.525	542	3120	569	3376	0
1	1	4	""	"STM1656"	1610	40010	90	676	596	206	60	63	16	100	100	0	5285	4745	2054	135	137	19	100	100	0	0.120	0.116	0.120	0.116	1.269	0.112	0.944	52	371	5766	5146	-3.064	616	5150	536	4610	0
1	2	4	""	"STM2716"	1770	40010	80	63	64	14	61	62	12	19	5	0	360	530	561	128	130	19	98	96	0	0.009	0.007	0.030	0.031	2.017	0.011	0.108	52	320	234	405	-6.858	2	232	3	402	0
1	3	4	""	"STM2722"	1950	40020	80	91	92	16	62	62	11	90	71	0	5987	5758	1937	117	118	14	100	100	0	0.005	0.005	0.011	0.011	1.126	0.005	0.600	52	336	5899	5671	-7.661	29	5870	30	5641	0
1	4	4	""	"STM1618"	2120	40010	70	78	89	31	62	66	41	15	9	0	273	546	569	112	112	13	100	100	0	0.099	0.062	0.064	0.074	2.291	0.053	0.605	32	236	177	461	-3.331	16	161	27	434	0
1	5	4	""	"STM1675"	2290	40010	90	252	309	225	62	62	11	96	94	0	927	1416	1399	108	108	12	100	100	0	0.232	0.189	0.215	0.207	1.441	0.165	0.887	52	397	1009	1555	-2.108	190	819	247	1308	0
1	6	4	""	"STM1664"	2480	40020	80	248	278	126	64	66	19	98	92	0	1944	2028	1419	104	106	23	100	100	0	0.100	0.111	0.125	0.129	1.446	0.096	0.885	52	314	2024	2138	-3.322	184	1840	214	1924	0
1	7	4	"pyrH"	"STM0218"	2640	40020	80	6976	6255	2003	64	66	12	100	100	0	1740	1651	584	101	102	12	100	100	0	4.217	3.994	3.913	4.107	1.213	4.019	0.959	52	314	8551	7741	2.076	6912	1639	6191	1550	0
1	8	4	"accA"	"STM0232"	2820	40020	90	2708	2624	327	62	63	13	100	100	0	2263	2345	451	100	100	12	100	100	0	1.223	1.141	1.198	1.152	1.197	1.145	0.922	52	372	4809	4807	0.291	2646	2163	2562	2245	0
1	9	4	"panC"	"STM0181"	2990	40020	90	1203	1204	250	59	61	15	100	100	0	3024	3113	884	98	102	51	100	100	0	0.391	0.380	0.386	0.387	1.138	0.371	0.957	52	372	4070	4160	-1.355	1144	2926	1145	3015	0
1	10	4	"sbmC"	"STM2061"	3170	40020	80	591	677	445	57	58	10	100	100	0	583	696	551	96	97	12	100	98	0	1.097	1.033	1.164	1.211	1.430	0.914	0.944	52	330	1021	1220	0.133	534	487	620	600	0
1	11	4	"yeeO"	"STM2013"	3340	40020	80	120	147	109	56	56	10	86	76	0	841	1920	2419	98	98	11	100	100	0	0.086	0.050	0.053	0.057	1.589	0.046	0.956	52	322	807	1913	-3.537	64	743	91	1822	0
1	12	4	"rcsA"	"STM1982"	3520	40020	80	101	123	58	57	59	16	86	65	0	1094	1703	1545	98	100	18	100	100	0	0.044	0.041	0.048	0.052	1.876	0.037	0.847	52	330	1040	1671	-4.501	44	996	66	1605	0
1	13	4	"yjbB"	"STM4189"	3690	40010	70	171	198	122	58	60	18	93	81	0	539	717	579	96	101	66	100	84	0	0.255	0.225	0.225	0.230	1.513	0.214	0.949	32	230	556	761	-1.971	113	443	140	621	0
1	14	4	"ubiA"	"STM4234"	3860	40020	80	432	463	331	58	59	13	100	98	0	1118	1349	1309	94	97	54	100	98	0	0.365	0.323	0.363	0.349	1.365	0.272	0.918	52	334	1398	1660	-1.453	374	1024	405	1255	0
1	15	4	""	"STM4242"	4050	40020	80	83	114	87	57	59	10	76	57	0	294	734	1156	94	95	11	98	96	0	0.130	0.089	0.115	0.118	2.359	0.075	0.898	52	315	226	697	-2.943	26	200	57	640	0
1	16	4	""	"STM4272"	4210	40030	80	208	213	48	58	60	13	100	100	0	3917	4026	1217	93	94	13	100	100	0	0.039	0.039	0.038	0.039	1.197	0.038	0.944	52	321	3974	4088	-4.672	150	3824	155	3933	0
1	17	4	"yjcG"	"STM4273"	4400	40030	80	202	249	189	58	60	12	98	80	0	1264	1720	1589	92	94	16	100	100	0	0.123	0.117	0.118	0.112	1.365	0.117	0.964	52	321	1316	1819	-3.025	144	1172	191	1628	0
1	18	4	"sixA"	"STM2387"	4570	40030	80	185	257	167	59	60	13	100	100	0	313	597	541	91	91	12	100	100	0	0.568	0.391	0.475	0.456	1.556	0.313	0.797	52	322	348	704	-0.817	126	222	198	506	0
1	19	4	"fes"	"STM0586"	4740	40030	90	83	91	27	58	59	10	84	63	0	2482	2484	1205	91	93	39	100	100	0	0.010	0.014	0.017	0.019	1.504	0.014	0.604	52	364	2416	2426	-6.580	25	2391	33	2393	0
1	20	4	"maa"	"STM0472"	4910	40030	90	930	1130	511	60	67	59	100	100	0	3697	4729	2516	91	99	96	100	100	0	0.241	0.231	0.240	0.236	1.145	0.219	0.958	52	372	4476	5708	-2.051	870	3606	1070	4638	0
1	21	4	"ybbJ"	"STM0500"	5090	40020	90	320	507	477	59	59	10	100	100	0	671	1238	1318	89	96	89	98	90	0	0.448	0.390	0.444	0.410	1.343	0.366	0.952	52	373	843	1597	-1.157	261	582	448	1149	0
1	22	4	"allD"	"STM0528"	5260	40030	80	124	142	96	57	58	12	82	67	0	1191	1792	2072	91	94	17	100	100	0	0.061	0.050	0.054	0.054	1.467	0.046	0.934	52	322	1167	1786	-4.037	67	1100	85	1701	0
1	23	4	"yfdH"	"STM0558"	5430	40020	70	68	79	23	57	57	9	59	40	0	393	911	957	93	94	15	100	100	0	0.037	0.027	0.038	0.045	2.190	0.022	0.561	32	236	311	840	-4.769	11	300	22	818	0
1	24	4	""	"STM0573"	5610	40030	90	102	104	29	56	57	11	86	75	0	3015	3169	1962	91	92	15	100	100	0	0.016	0.016	0.017	0.018	1.417	0.014	0.775	52	393	2970	3126	-5.990	46	2924	48	3078	0
1	1	5	""	"STM1836"	1600	40180	80	76	114	76	59	60	10	71	46	0	298	765	821	135	135	16	96	88	0	0.104	0.087	0.101	0.096	2.293	0.074	0.742	52	328	180	685	-3.261	17	163	55	630	0
1	2	5	"ycgN"	"STM1811"	1770	40190	80	200	295	212	61	62	12	100	98	0	680	1216	1211	127	129	21	100	100	0	0.251	0.215	0.256	0.250	1.414	0.181	0.890	52	310	692	1323	-1.992	139	553	234	1089	0
1	3	5	"kdsA"	"STM1772"	1950	40180	70	243	485	357	59	60	10	100	100	0	208	340	241	115	119	33	93	68	0	1.978	1.893	2.143	2.328	1.641	1.706	0.826	32	236	277	651	0.984	184	93	426	225	0
1	4	5	"galU"	"STM1752"	2120	40190	90	5037	4877	816	63	66	33	100	100	0	3762	3843	945	112	113	16	100	100	0	1.363	1.290	1.325	1.307	1.170	1.299	0.950	52	410	8624	8545	0.447	4974	3650	4814	3731	0
1	5	5	"yeaB"	"STM1825"	2300	40190	90	1697	1776	594	66	71	50	100	100	0	3891	4151	1683	108	109	13	100	100	0	0.431	0.423	0.446	0.425	1.179	0.407	0.945	52	388	5414	5753	-1.214	1631	3783	1710	4043	0
1	6	5	""	"STM1808"	2470	40190	90	1144	1196	314	65	66	13	100	100	0	3375	3598	964	104	104	13	100	100	0	0.330	0.324	0.324	0.321	1.159	0.317	0.960	52	373	4350	4625	-1.600	1079	3271	1131	3494	0
1	7	5	""	"STM4011"	2640	40190	80	85	99	43	65	65	12	67	42	0	620	1392	1806	100	101	13	100	100	0	0.038	0.026	0.036	0.035	1.971	0.021	0.648	52	328	540	1326	-4.700	20	520	34	1292	0
1	8	5	"yihG"	"STM3998"	2820	40190	80	85	124	91	62	63	12	67	46	0	212	518	651	98	103	44	94	57	0	0.202	0.148	0.177	0.180	2.284	0.129	0.799	52	328	137	482	-2.309	23	114	62	420	0
1	9	5	"argC"	"STM4121"	2990	40190	80	144	283	283	57	58	11	100	100	0	505	1299	1624	96	100	39	100	100	0	0.213	0.188	0.219	0.213	1.360	0.169	0.901	52	324	496	1429	-2.233	87	409	226	1203	0
1	10	5	"ego"	"STM4074"	3150	40180	70	78	143	108	57	60	17	59	43	0	255	703	750	99	107	87	62	43	0	0.135	0.142	0.169	0.150	1.641	0.140	0.827	32	236	177	690	-2.893	21	156	86	604	0
1	11	5	"cpxP"	"STM4060"	3340	40190	80	134	223	182	55	71	120	34	26	0	243	562	652	98	131	245	28	28	0	0.545	0.362	0.468	0.480	1.583	0.334	0.823	52	334	224	632	-0.876	79	145	168	464	0
1	12	5	""	"Not LT2a86"	3510	40180	60	73	80	20	55	58	17	50	21	0	153	216	134	95	97	19	93	65	0	0.310	0.207	0.249	0.266	2.114	0.159	0.359	32	176	76	146	-1.688	18	58	25	121	0
1	13	5	"smg"	"STM3404"	3680	40190	80	465	554	338	60	77	98	98	80	0	261	1740	5795	95	146	305	30	13	0	2.440	0.300	2.673	2.002	2.842	0.008	0.008	52	334	571	2139	1.287	405	166	494	1645	0
1	14	5	"rpsM"	"STM3418"	3850	40190	90	9682	10374	6648	60	81	108	100	100	0	250	290	153	95	138	282	23	1	0	62.077	52.892	53.334	53.673	1.334	57.878	0.114	52	393	9777	10509	5.956	9622	155	10314	195	0
1	15	5	"rpsH"	"STM3426"	4040	40190	90	1099	1518	1243	60	68	62	100	98	0	117	126	31	95	96	12	78	38	0	47.227	47.032	41.799	38.865	1.741	50.008	0.562	52	394	1061	1489	5.562	1039	22	1458	31	0
1	16	5	"rpsQ"	"STM3431"	4210	40200	90	2139	2074	917	60	62	22	100	100	0	900	871	404	94	96	19	100	100	0	2.579	2.592	2.714	2.679	1.252	2.541	0.967	52	373	2885	2791	1.367	2079	806	2014	777	0
1	17	5	"rplV"	"STM3435"	4390	40200	100	5507	5570	3657	60	63	25	100	98	0	351	372	217	91	96	48	85	71	0	20.950	19.609	20.428	21.124	1.391	19.044	0.934	80	452	5707	5791	4.389	5447	260	5510	281	0
1	18	5	"rplC"	"STM3440"	4560	40200	90	16392	16251	2063	60	64	23	100	100	0	674	717	191	91	95	50	100	100	0	28.014	25.864	26.862	26.503	1.196	26.791	0.878	52	379	16915	16817	4.808	16332	583	16191	626	0
1	19	5	"yjgA"	"STM4437"	4740	40200	80	3046	3113	1354	58	60	12	100	100	0	2493	2647	936	91	95	48	100	100	0	1.244	1.195	1.151	1.195	1.278	1.254	0.859	52	328	5390	5611	0.315	2988	2402	3055	2556	0
1	20	5	"holC"	"STM4476"	4910	40200	90	1416	1494	772	58	65	54	100	98	0	654	731	403	89	95	52	100	98	0	2.404	2.237	2.347	2.262	1.415	2.200	0.919	52	380	1923	2078	1.265	1358	565	1436	642	0
1	21	5	"yjiE"	"STM4511"	5090	40200	80	80	115	79	58	59	10	76	55	0	210	433	470	89	91	13	100	100	0	0.182	0.166	0.177	0.166	1.791	0.165	0.939	52	340	143	401	-2.459	22	121	57	344	0
1	22	5	"fhuF"	"STM4550"	5270	40200	90	172	200	102	57	58	12	98	94	0	1501	2164	1609	92	95	23	100	100	0	0.082	0.069	0.072	0.072	1.345	0.065	0.934	52	374	1524	2215	-3.615	115	1409	143	2072	0
1	23	5	"smp"	"STM4577"	5430	40200	80	106	161	137	58	60	15	96	69	0	223	467	508	93	95	19	100	96	0	0.369	0.275	0.327	0.308	1.716	0.261	0.907	52	320	178	477	-1.437	48	130	103	374	0
1	24	5	"arcA"	"STM4598"	5600	40200	80	447	556	401	58	59	14	100	100	0	133	160	70	91	92	13	92	76	0	9.262	7.217	7.850	7.963	1.756	7.136	0.786	52	328	431	567	3.211	389	42	498	69	0
1	1	6	""	"STM3548"	1600	40380	90	64	67	17	58	66	81	0	0	0	204	410	479	135	138	35	80	48	0	0.087	0.033	0.081	0.089	3.235	0.075	0.024	52	351	75	284	-3.524	6	69	9	275	0
1	2	6	"yhgG"	"STM3507"	1760	40360	120	62	64	13	59	65	65	0	0	0	133	157	96	125	129	38	15	6	0	0.375	0.156	0.369	0.410	3.823	0.707	0.139	120	574	11	37	-1.415	3	8	5	32	-50
1	3	6	"nanA"	"STM3339"	1950	40370	80	424	828	1115	60	61	10	100	100	0	156	262	246	117	117	13	90	71	0	9.333	5.297	6.474	7.191	1.828	4.980	0.870	52	330	403	913	3.222	364	39	768	145	0
1	4	6	"mtgA"	"STM3326"	2120	40370	60	93	177	150	60	61	11	84	62	0	157	300	280	112	113	12	87	62	0	0.733	0.622	0.806	0.734	1.770	0.503	0.730	32	176	78	305	-0.447	33	45	117	188	0
1	5	6	"yhbZ"	"STM3301"	2300	40370	80	772	860	517	64	70	54	100	98	0	1441	2366	1920	108	109	14	100	100	0	0.531	0.353	0.387	0.405	1.414	0.303	0.911	52	328	2041	3054	-0.913	708	1333	796	2258	0
1	6	6	"truB"	"STM3284"	2470	40370	80	545	854	752	63	65	14	100	100	0	379	671	749	103	105	15	100	100	0	1.746	1.393	1.745	1.596	1.515	1.146	0.837	52	315	758	1359	0.804	482	276	791	568	0
1	7	6	"yqhD"	"STM3164"	2640	40370	80	487	872	931	63	64	12	100	100	0	397	1094	1540	102	102	13	100	100	0	1.437	0.816	1.234	1.173	1.772	0.646	0.910	52	334	719	1801	0.523	424	295	809	992	0
1	8	6	"yghU"	"STM3140"	2820	40370	80	150	279	251	62	64	15	100	98	0	447	1148	1257	99	101	25	100	100	0	0.253	0.207	0.225	0.232	1.525	0.180	0.901	52	326	436	1266	-1.984	88	348	217	1049	0
1	9	6	"mltC"	"STM3112"	2980	40370	80	96	150	141	57	58	14	88	69	0	148	279	323	97	98	11	88	84	0	0.765	0.511	0.701	0.762	2.676	0.417	0.835	52	313	90	275	-0.387	39	51	93	182	0
1	10	6	"yggJ"	"STM3094"	3150	40370	70	137	265	307	56	57	11	100	100	0	169	389	659	99	99	11	100	93	0	1.157	0.721	1.047	1.070	1.555	0.488	0.887	32	236	151	499	0.211	81	70	209	290	0
1	11	6	""	"STM3073"	3340	40370	80	125	158	123	54	55	10	94	82	0	439	584	677	97	98	19	100	100	0	0.208	0.214	0.228	0.225	1.704	0.183	0.919	52	330	413	591	-2.268	71	342	104	487	0
1	12	6	"ygfA"	"STM3061"	3500	40370	70	100	188	179	54	56	10	96	93	0	297	738	987	95	97	21	100	100	0	0.228	0.208	0.238	0.231	1.490	0.169	0.780	32	236	248	777	-2.135	46	202	134	643	0
1	13	6	"yeaH"	"STM1284"	3690	40370	80	357	410	321	56	57	11	100	100	0	1600	1920	1906	94	95	12	100	100	0	0.200	0.194	0.205	0.210	1.383	0.174	0.940	52	328	1807	2180	-2.323	301	1506	354	1826	0
1	14	6	"ydiZ"	"STM1325"	3860	40380	80	516	531	177	58	60	14	100	100	0	1859	1965	1108	95	96	14	100	100	0	0.260	0.253	0.273	0.270	1.270	0.216	0.900	52	315	2222	2343	-1.945	458	1764	473	1870	0
1	15	6	"aroH"	"STM1347"	4030	40380	80	166	302	350	59	63	18	98	88	0	365	841	1119	95	96	13	100	100	0	0.396	0.326	0.347	0.362	1.605	0.292	0.827	52	330	377	989	-1.335	107	270	243	746	0
1	16	6	"orf242"	"STM1390"	4220	40380	80	374	368	127	58	60	15	100	100	0	2883	2977	1354	95	98	30	100	100	0	0.113	0.108	0.112	0.109	1.363	0.100	0.915	52	320	3104	3192	-3.141	316	2788	310	2882	0
1	17	6	"ydhO"	"STM1432"	4380	40380	80	249	491	472	59	61	12	100	100	0	418	1137	1339	94	96	30	100	100	0	0.586	0.414	0.549	0.509	1.583	0.353	0.873	52	314	514	1475	-0.770	190	324	432	1043	0
1	18	6	"ydgR"	"STM1452"	4560	40390	80	131	256	321	59	60	12	94	86	0	126	225	265	91	91	13	78	57	0	2.057	1.470	1.969	1.856	2.499	1.283	0.815	52	321	107	331	1.041	72	35	197	134	0
1	19	6	"ugpC"	"STM3554"	4730	40380	80	106	192	199	58	58	11	90	84	0	240	618	908	90	92	13	100	96	0	0.320	0.254	0.284	0.270	1.789	0.191	0.709	52	322	198	662	-1.644	48	150	134	528	0
1	20	6	"ftsX"	"STM3569"	4900	40380	90	690	776	478	58	61	15	100	100	0	1386	1904	1438	89	94	40	100	100	0	0.487	0.396	0.440	0.427	1.364	0.360	0.944	52	380	1929	2533	-1.037	632	1297	718	1815	0
1	21	6	"yhhM"	"STM3574"	5080	40380	80	111	148	73	58	60	13	96	82	0	361	584	402	91	122	553	34	7	0	0.196	0.183	0.180	0.181	1.537	0.173	0.878	52	328	323	583	-2.349	53	270	90	493	0
1	22	6	"yhhS"	"STM3581"	5250	40380	80	157	225	159	57	57	10	100	98	0	505	939	909	91	122	558	42	23	0	0.242	0.198	0.223	0.212	1.537	0.068	0.317	52	322	514	1016	-2.050	100	414	168	848	0
1	23	6	"yhhJ"	"STM3585"	5420	40380	80	172	243	169	58	60	12	98	94	0	1106	2289	2999	94	95	13	100	100	0	0.113	0.084	0.111	0.108	1.566	0.061	0.861	52	322	1126	2380	-3.150	114	1012	185	2195	0
1	24	6	"gor"	"STM3597"	5590	40380	80	790	1341	1330	61	62	10	100	100	0	584	1327	1670	94	95	12	100	100	0	1.488	1.038	1.385	1.312	1.481	0.860	0.847	52	330	1219	2513	0.573	729	490	1280	1233	0
1	1	7	"yicN"	"STM3786"	1590	40540	80	149	199	149	59	60	14	96	90	0	418	797	850	134	135	15	100	100	0	0.317	0.211	0.242	0.240	1.454	0.181	0.935	52	313	374	803	-1.658	90	284	140	663	0
1	2	7	"yidH"	"STM3805"	1760	40530	70	88	119	82	61	65	26	50	25	0	182	325	282	124	127	37	84	43	0	0.466	0.289	0.343	0.302	2.058	0.274	0.837	32	230	85	259	-1.103	27	58	58	201	0
1	3	7	"yidQ"	"STM3810"	1940	40530	60	105	138	67	61	61	10	96	84	0	178	257	175	118	119	12	93	93	0	0.733	0.554	0.820	0.734	2.281	0.399	0.740	32	176	104	216	-0.447	44	60	77	139	0
1	4	7	""	"STM3820"	2120	40520	70	100	135	95	61	62	11	75	56	0	182	337	371	113	115	14	84	78	0	0.565	0.330	0.459	0.453	2.271	0.244	0.879	32	236	108	298	-0.823	39	69	74	224	0
1	5	7	"torR"	"STM3824"	2290	40540	90	1687	1652	733	61	63	12	100	100	0	1973	2011	1203	109	109	13	100	100	0	0.872	0.836	0.864	0.902	1.314	0.759	0.928	52	377	3490	3493	-0.197	1626	1864	1591	1902	0
1	6	7	"dgoR"	"STM3830"	2460	40530	90	487	464	243	64	65	13	100	100	0	1753	2033	1565	105	106	11	100	100	0	0.257	0.207	0.248	0.237	1.440	0.175	0.876	52	367	2071	2328	-1.962	423	1648	400	1928	0
1	7	7	"pdxA"	"STM0091"	2630	40550	90	3210	3249	781	65	67	18	100	100	0	3212	3423	1367	102	103	13	100	100	0	1.011	0.959	0.990	1.000	1.201	0.914	0.940	52	374	6255	6505	0.016	3145	3110	3184	3321	0
1	8	7	""	"STM0099"	2810	40550	90	216	221	66	63	64	14	100	100	0	2448	2509	1137	99	100	15	100	100	0	0.065	0.066	0.064	0.067	1.340	0.061	0.897	52	355	2502	2568	-3.940	153	2349	158	2410	0
1	9	7	"yabB"	"STM0119"	2990	40530	90	591	928	909	57	58	11	100	100	0	385	2248	5586	98	98	14	100	100	0	1.861	0.405	1.571	1.308	2.167	0.180	0.775	52	374	821	3021	0.896	534	287	871	2150	0
1	10	7	"murE"	"STM0123"	3160	40540	80	422	835	867	56	57	10	100	100	0	386	895	1053	97	98	12	100	100	0	1.266	0.976	1.215	1.190	1.444	0.865	0.923	52	322	655	1577	0.341	366	289	779	798	0
1	11	7	"lpxC"	"STM0134"	3330	40540	80	448	737	699	54	55	9	100	100	0	298	613	689	95	96	12	100	100	0	1.941	1.319	1.720	1.676	1.495	1.112	0.849	52	322	597	1201	0.957	394	203	683	518	0
1	12	7	"hofC"	"STM0142"	3500	40530	70	102	135	88	56	58	24	68	43	0	200	404	392	97	99	19	93	84	0	0.447	0.257	0.397	0.333	2.005	0.213	0.749	32	236	149	386	-1.163	46	103	79	307	0
1	13	7	""	"STM1546"	3680	40540	80	75	86	37	58	60	22	38	19	0	175	338	349	96	97	17	94	86	0	0.215	0.116	0.136	0.158	2.217	0.101	0.734	52	304	96	270	-2.216	17	79	28	242	0
1	14	7	""	"STM1550"	3850	40540	80	71	79	24	59	60	10	55	30	0	160	228	166	95	96	13	92	84	0	0.185	0.150	0.169	0.202	3.028	0.109	0.372	52	315	77	153	-2.437	12	65	20	133	0
1	15	7	""	"STM1555"	4020	40540	70	81	105	46	60	61	12	75	43	0	279	634	660	96	101	42	100	93	0	0.115	0.084	0.089	0.094	2.026	0.063	0.593	32	236	204	583	-3.123	21	183	45	538	0
1	16	7	""	"STM1561"	4210	40550	80	89	101	45	58	59	15	73	50	0	464	973	1114	95	95	12	100	100	0	0.084	0.049	0.056	0.057	1.842	0.041	0.693	52	314	400	921	-3.573	31	369	43	878	0
1	17	7	"adhP"	"STM1567"	4380	40550	80	112	186	154	59	60	11	96	84	0	242	623	807	96	99	30	98	92	0	0.363	0.241	0.323	0.320	1.712	0.191	0.854	52	316	199	654	-1.462	53	146	127	527	0
1	18	7	"yddG"	"STM1571"	4550	40550	80	155	217	152	57	59	10	100	100	0	756	1512	1538	92	95	20	100	100	0	0.148	0.113	0.131	0.119	1.407	0.099	0.897	52	307	762	1580	-2.760	98	664	160	1420	0
1	19	7	"topA"	"STM1714"	4730	40550	90	108	161	137	55	56	9	100	96	0	132	202	187	88	89	10	90	80	0	1.205	0.930	1.118	1.178	1.845	0.766	0.841	52	372	97	220	0.268	53	44	106	114	0
1	20	7	"trpH"	"STM1721"	4900	40550	80	879	876	151	59	59	12	100	100	0	3418	3459	842	88	90	11	100	100	0	0.246	0.242	0.243	0.245	1.181	0.233	0.947	52	322	4150	4188	-2.022	820	3330	817	3371	0
1	21	7	"cls"	"STM1739"	5080	40550	80	125	207	163	58	59	13	100	98	0	286	711	809	89	89	11	100	100	0	0.340	0.240	0.289	0.295	1.539	0.206	0.915	52	322	264	771	-1.556	67	197	149	622	0
1	22	7	"tdk"	"STM1750"	5250	40550	90	86	109	57	56	57	11	84	67	0	162	240	186	89	90	11	96	88	0	0.411	0.351	0.397	0.407	2.205	0.390	0.714	52	356	103	204	-1.283	30	73	53	151	0
1	23	7	"narX"	"STM1766"	5420	40550	80	83	118	81	56	58	13	76	51	0	212	554	661	90	91	11	100	98	0	0.221	0.134	0.160	0.148	2.189	0.118	0.847	52	322	149	526	-2.176	27	122	62	464	0
1	24	7	"ychM"	"STM1781"	5590	40540	70	96	203	188	58	59	11	93	75	0	291	961	1351	93	95	15	100	100	0	0.192	0.167	0.195	0.191	1.489	0.141	0.919	32	236	236	1013	-2.381	38	198	145	868	0
1	1	8	""	"STM2303"	1580	40710	90	338	375	223	59	60	11	100	100	0	784	929	692	135	136	16	100	100	0	0.430	0.398	0.412	0.417	1.275	0.356	0.947	52	379	928	1110	-1.218	279	649	316	794	0
1	2	8	"nuoL"	"STM2318"	1760	40710	80	3047	3031	1881	62	63	13	100	100	0	1130	1173	804	126	129	26	100	100	0	2.973	2.836	3.031	3.274	1.343	2.664	0.960	52	328	3989	4016	1.572	2985	1004	2969	1047	0
1	3	8	"nuoA"	"STM2328"	1930	40710	80	2369	2379	946	63	65	14	100	100	0	836	812	374	119	124	52	100	98	0	3.216	3.342	3.479	3.546	1.426	3.371	0.836	52	328	3023	3009	1.685	2306	717	2316	693	0
1	4	8	"yfbT"	"STM2334"	2110	40710	80	991	1047	662	63	64	11	100	100	0	1168	1244	937	114	114	14	100	100	0	0.880	0.871	0.986	0.936	1.406	0.787	0.930	52	330	1982	2114	-0.184	928	1054	984	1130	0
1	5	8	""	"STM2340"	2280	40710	90	6287	6632	2513	64	65	13	100	100	0	947	1147	610	109	109	12	100	100	0	7.426	6.328	6.552	6.688	1.424	6.123	0.876	52	365	7061	7606	2.893	6223	838	6568	1038	0
1	6	8	""	"STM2344"	2450	40710	90	10148	9788	1957	66	76	66	100	100	0	1650	1688	553	106	107	13	100	100	0	6.530	6.145	6.510	6.421	1.262	6.132	0.935	52	380	11626	11304	2.707	10082	1544	9722	1582	0
1	7	8	""	"STM2528"	2630	40710	90	251	249	68	68	75	63	96	80	0	4294	4399	2014	102	104	14	100	100	0	0.044	0.042	0.043	0.043	1.353	0.039	0.875	52	364	4375	4478	-4.518	183	4192	181	4297	0
1	8	8	"nifU"	"STM2542"	2810	40710	120	2005	1898	410	62	64	15	100	100	0	2060	2121	738	101	104	20	100	100	0	0.992	0.909	0.988	0.935	1.241	0.864	0.899	120	570	3902	3856	-0.012	1943	1959	1836	2020	0
1	9	8	"yjdL"	"STM2560"	2980	40710	90	1830	1913	437	58	60	16	100	100	0	3030	3385	1337	100	105	65	100	100	0	0.605	0.565	0.559	0.588	1.346	0.519	0.872	52	358	4702	5140	-0.726	1772	2930	1855	3285	0
1	10	8	"yfhK"	"STM2564"	3150	40710	90	384	398	230	59	61	16	100	98	0	2103	2200	1737	100	103	46	100	100	0	0.162	0.161	0.173	0.180	1.406	0.144	0.947	52	365	2328	2439	-2.624	325	2003	339	2100	0
1	11	8	""	"STM2575"	3320	40710	90	227	217	83	58	59	10	100	98	0	3381	3829	3018	100	101	14	100	100	0	0.052	0.043	0.047	0.052	1.554	0.034	0.855	52	367	3450	3888	-4.279	169	3281	159	3729	0
1	12	8	""	"STM2590"	3490	40710	90	110	112	22	55	59	26	98	51	0	3510	4201	1854	101	103	18	100	100	0	0.016	0.014	0.015	0.015	1.334	0.012	0.755	52	379	3464	4157	-5.954	55	3409	57	4100	0
1	13	8	"yraO"	"STM3266"	3680	40710	130	3057	3024	410	57	60	22	100	100	0	3069	3323	906	98	100	17	100	100	0	1.010	0.920	0.989	0.941	1.233	0.901	0.914	120	608	5971	6192	0.014	3000	2971	2967	3225	0
1	14	8	"yhbU"	"STM3274"	3850	40710	90	3136	3022	943	60	61	12	100	100	0	3631	3574	1437	96	98	14	100	100	0	0.870	0.852	0.865	0.881	1.206	0.815	0.964	52	351	6611	6440	-0.201	3076	3535	2962	3478	0
1	15	8	""	"STM3278"	4020	40720	80	88	88	18	61	62	10	86	63	0	3312	3105	1513	96	100	36	100	100	0	0.008	0.009	0.013	0.015	1.431	0.008	0.458	52	334	3243	3036	-6.896	27	3216	27	3009	0
1	16	8	"yhbC"	"STM3288"	4210	40710	90	2996	2931	1249	60	63	30	100	100	0	1216	1173	488	96	96	13	100	100	0	2.621	2.666	2.698	2.662	1.255	2.821	0.914	52	372	4056	3948	1.390	2936	1120	2871	1077	0
1	17	8	"mrsA"	"STM3294"	4380	40720	90	1874	1915	614	60	61	13	100	100	0	2251	2721	1363	97	97	14	100	100	0	0.842	0.707	0.773	0.751	1.295	0.642	0.912	52	358	3968	4479	-0.248	1814	2154	1855	2624	0
1	18	8	"rplU"	"STM3304"	4550	40720	100	4726	5017	3369	59	61	12	100	100	0	590	678	478	95	96	18	100	100	0	9.428	8.504	9.286	9.583	1.684	8.777	0.791	80	455	5162	5541	3.237	4667	495	4958	583	0
1	19	8	"ybgJ"	"STM0712"	4730	40720	90	1142	1104	441	56	58	12	100	100	0	1586	1542	811	91	91	12	100	100	0	0.726	0.722	0.723	0.767	1.332	0.665	0.925	52	364	2581	2499	-0.461	1086	1495	1048	1451	0
1	20	8	""	"STM0719"	4900	40720	80	104	102	23	58	60	18	86	57	0	5047	5410	3433	91	91	11	100	100	0	0.009	0.008	0.012	0.016	1.692	0.007	0.703	52	322	5002	5363	-6.751	46	4956	44	5319	0
1	21	8	""	"STM0725"	5070	40720	80	85	91	29	58	61	17	67	38	0	1490	1942	1710	90	91	13	100	100	0	0.019	0.018	0.022	0.026	2.112	0.015	0.447	52	322	1427	1885	-5.696	27	1400	33	1852	0
1	22	8	"sdhA"	"STM0734"	5250	40720	100	5303	6623	5641	57	58	12	100	100	0	477	710	577	89	90	13	100	96	0	13.521	10.573	10.684	11.303	1.434	10.359	0.964	80	430	5634	7187	3.757	5246	388	6566	621	0
1	23	8	"tolQ"	"STM0745"	5410	40720	80	1259	1067	396	58	60	15	100	100	0	2378	2313	1413	91	94	16	100	100	0	0.525	0.454	0.516	0.515	1.453	0.376	0.840	52	299	3488	3231	-0.929	1201	2287	1009	2222	0
1	24	8	"nadA"	"STM0756"	5590	40720	90	680	654	204	58	59	13	100	100	0	7363	7603	3310	92	94	15	100	100	0	0.086	0.079	0.080	0.082	1.236	0.075	0.947	52	401	7893	8107	-3.547	622	7271	596	7511	0
1	1	9	"yliJ"	"STM0862"	1580	40880	90	1133	1090	437	59	61	12	100	100	0	2148	2179	1302	137	139	45	100	100	0	0.534	0.505	0.559	0.559	1.523	0.441	0.851	52	388	3085	3073	-0.905	1074	2011	1031	2042	0
1	2	9	""	"STM0869"	1760	40880	80	160	165	69	62	64	15	90	86	0	1574	1961	1370	125	129	25	100	100	0	0.068	0.056	0.055	0.059	1.531	0.050	0.872	52	328	1547	1939	-3.886	98	1449	103	1836	0
1	3	9	"potF"	"STM0877"	1930	40880	90	270	263	46	62	64	13	100	100	0	7575	7173	2023	118	119	14	100	100	0	0.028	0.028	0.028	0.029	1.267	0.027	0.920	52	388	7665	7256	-5.164	208	7457	201	7055	0
1	4	9	""	"STM0884"	2110	40870	70	72	82	28	63	65	19	31	25	0	350	1016	1152	114	115	14	100	100	0	0.038	0.021	0.030	0.037	1.766	0.021	0.596	32	236	245	921	-4.713	9	236	19	902	0
1	5	9	""	"STM0893"	2280	40880	90	211	199	57	64	65	12	96	92	0	6436	6349	2918	110	111	13	100	100	0	0.023	0.022	0.022	0.022	1.285	0.020	0.905	52	382	6473	6374	-5.427	147	6326	135	6239	0
1	6	9	""	"STM0897"	2450	40880	80	73	78	21	62	65	13	36	25	0	293	726	917	105	106	12	100	98	0	0.059	0.026	0.040	0.053	2.396	0.018	0.332	52	328	199	637	-4.095	11	188	16	621	0
1	7	9	""	"STM1032"	2630	40880	60	77	100	61	63	65	15	46	25	0	302	733	1081	103	103	11	100	100	0	0.070	0.059	0.070	0.064	2.515	0.052	0.807	32	176	213	667	-3.829	14	199	37	630	0
1	8	9	""	"STM1036"	2810	40890	70	96	105	44	63	65	13	75	53	0	481	625	464	102	108	25	96	93	0	0.087	0.080	0.073	0.085	2.447	0.054	0.588	32	231	412	565	-3.522	33	379	42	523	0
1	9	9	""	"STM1041"	2980	40890	80	446	454	177	58	59	11	100	100	0	14452	14456	8052	99	103	50	100	100	0	0.027	0.028	0.028	0.030	1.462	0.025	0.921	52	330	14741	14753	-5.209	388	14353	396	14357	0
1	10	9	"metH"	"STM4188"	3150	40880	80	827	809	358	56	58	12	100	100	0	2305	2203	1142	98	99	15	100	100	0	0.349	0.358	0.357	0.358	1.266	0.337	0.951	52	328	2978	2858	-1.517	771	2207	753	2105	0
1	11	9	""	"STM4197"	3320	40870	70	83	91	31	57	58	11	59	53	0	588	756	603	102	106	25	100	100	0	0.053	0.052	0.052	0.050	2.108	0.044	0.600	32	236	512	688	-4.224	26	486	34	654	0
1	12	9	""	"STM4201"	3500	40880	90	120	125	28	56	57	13	100	96	0	3992	4428	1779	100	104	46	100	100	0	0.016	0.016	0.016	0.017	1.413	0.015	0.740	52	387	3956	4397	-5.926	64	3892	69	4328	0
1	13	9	"mntH"	"STM2408"	3680	40880	100	112	146	99	57	58	12	81	68	0	670	1375	1528	98	99	12	100	100	0	0.096	0.070	0.078	0.077	1.740	0.064	0.910	80	408	627	1366	-3.379	55	572	89	1277	0
1	14	9	"pduN"	"STM2049"	3840	40890	80	79	84	24	58	60	16	65	30	0	434	611	438	97	97	12	100	100	0	0.062	0.051	0.042	0.055	2.268	0.034	0.212	52	312	358	540	-4.004	21	337	26	514	0
1	15	9	""	"STM2636"	4020	40900	90	458	423	160	61	63	12	100	100	0	5299	4677	2928	95	98	21	100	100	0	0.076	0.079	0.087	0.091	1.473	0.067	0.882	52	383	5601	4944	-3.712	397	5204	362	4582	0
1	16	9	"rplI"	"STM4394"	4200	40890	100	8589	8181	3081	62	67	30	100	100	0	935	848	347	95	97	17	100	100	0	10.151	10.782	11.421	11.518	1.439	11.002	0.897	80	464	9367	8872	3.344	8527	840	8119	753	0
1	17	9	"sitC"	"STM2863"	4370	40890	90	452	582	371	61	63	21	100	100	0	1556	2747	2322	94	95	13	100	100	0	0.267	0.196	0.200	0.232	1.742	0.165	0.840	52	375	1853	3174	-1.903	391	1462	521	2653	0
1	18	9	"bcfD"	"STM0024"	4540	40890	70	86	100	49	57	58	11	87	56	0	352	970	1323	92	95	14	100	100	0	0.112	0.049	0.067	0.070	1.966	0.032	0.557	32	236	289	921	-3.164	29	260	43	878	0
1	19	9	""	"PSLT065"	4730	40890	90	100	108	37	56	57	9	98	88	0	626	884	594	89	90	12	100	100	0	0.082	0.065	0.059	0.065	1.899	0.050	0.538	52	370	581	847	-3.609	44	537	52	795	0
1	20	9	"trbD"	"PSLT083"	4890	40900	80	88	94	37	56	57	10	78	65	0	1226	1715	1879	91	91	11	100	100	0	0.028	0.023	0.030	0.031	1.827	0.018	0.660	52	327	1167	1662	-5.148	32	1135	38	1624	0
1	21	9	"yneG"	"STM1526"	5070	40900	90	134	144	61	57	58	10	98	90	0	905	1118	836	89	91	17	100	100	0	0.094	0.085	0.090	0.092	1.561	0.076	0.882	52	381	893	1116	-3.406	77	816	87	1029	0
1	22	9	"dcuS"	"STM4304"	5240	40890	90	338	400	278	55	57	12	96	96	0	2044	2579	2382	89	90	18	100	100	0	0.145	0.139	0.161	0.156	1.528	0.120	0.893	52	347	2238	2835	-2.788	283	1955	345	2490	0
1	23	9	"yjdE"	"STM4294"	5400	40890	110	70	111	114	58	59	12	48	33	0	154	466	847	90	93	17	93	85	0	0.188	0.141	0.194	0.173	2.589	0.120	0.765	80	510	76	429	-2.415	12	64	53	376	0
1	24	9	""	"STM4307"	5600	40890	80	98	123	73	61	62	10	80	63	0	284	551	664	93	95	13	100	100	0	0.194	0.135	0.161	0.139	2.030	0.100	0.703	52	311	228	520	-2.368	37	191	62	458	0
1	1	10	""	"STM4597"	1580	41050	70	162	172	81	59	61	10	100	93	0	1066	1178	897	135	136	14	100	100	0	0.111	0.108	0.113	0.123	1.591	0.098	0.912	32	234	1034	1156	-3.176	103	931	113	1043	0
1	2	10	""	"STM0257"	1760	41060	80	223	224	114	61	62	10	100	98	0	2608	3149	2740	126	135	159	100	100	0	0.065	0.054	0.059	0.058	1.304	0.046	0.934	52	340	2644	3186	-3.937	162	2482	163	3023	0
1	3	10	""	"STM0275"	1930	41050	60	67	67	11	60	62	11	34	3	0	278	468	372	116	120	26	93	90	0	0.043	0.020	0.060	0.055	2.950	0.006	0.018	32	176	169	359	-4.532	7	162	7	352	0
1	4	10	""	"STM0284"	2110	41050	70	80	112	142	60	63	20	50	9	0	314	516	494	116	116	15	100	93	0	0.101	0.130	0.068	0.079	3.682	0.053	0.032	32	236	218	452	-3.307	20	198	52	400	0
1	5	10	""	"STM0292"	2290	41060	80	76	85	30	62	62	11	53	36	0	218	437	484	108	109	12	96	96	0	0.127	0.070	0.112	0.097	2.600	0.061	0.682	52	330	124	352	-2.974	14	110	23	329	0
1	6	10	"safB"	"STM0300"	2450	41050	70	103	114	56	60	62	12	87	71	0	1189	1486	1532	107	108	14	100	100	0	0.040	0.039	0.033	0.044	2.390	0.031	0.111	32	236	1125	1433	-4.653	43	1082	54	1379	0
1	7	10	"ycfM"	"STM1207"	2630	41070	80	236	301	194	63	64	12	100	96	0	314	454	346	104	105	11	94	90	0	0.824	0.680	0.804	0.850	1.884	0.598	0.900	52	310	383	588	-0.280	173	210	238	350	0
1	8	10	"ycfS"	"STM1215"	2800	41060	120	67	72	24	63	65	18	16	5	0	110	151	141	102	103	13	40	21	0	0.500	0.184	0.529	0.440	3.347	0.118	0.231	120	607	12	58	-1.000	4	8	9	49	-50
1	9	10	"ycfD"	"STM1229"	2980	41050	60	161	177	76	58	60	11	100	96	0	463	521	279	100	100	12	100	100	0	0.284	0.283	0.279	0.288	1.355	0.257	0.871	32	176	466	540	-1.817	103	363	119	421	0
1	10	10	"icdA"	"STM1238"	3150	41060	80	120	213	273	57	58	12	100	94	0	107	128	64	99	99	13	40	26	0	7.875	5.379	5.480	5.127	2.402	6.739	0.775	52	320	71	185	2.977	63	8	156	29	0
1	11	10	""	"STM1261"	3320	41060	80	108	113	47	55	56	12	94	73	0	381	529	526	97	99	13	100	100	0	0.187	0.134	0.144	0.151	1.615	0.097	0.783	52	328	337	490	-2.422	53	284	58	432	0
1	12	10	""	"STM1273"	3490	41060	80	116	113	38	56	57	11	90	78	0	2031	1995	1594	97	98	13	100	100	0	0.031	0.030	0.033	0.038	1.955	0.025	0.753	52	334	1994	1955	-5.010	60	1934	57	1898	0
1	13	10	"ydgA"	"STM1466"	3670	41060	90	2371	2488	1482	57	60	16	100	100	0	1484	1859	1450	96	96	11	100	100	0	1.667	1.379	1.540	1.587	1.357	1.235	0.918	52	395	3702	4194	0.737	2314	1388	2431	1763	0
1	14	10	""	"STM1472"	3850	41060	80	84	87	22	58	62	22	59	23	0	504	716	601	95	95	11	100	100	0	0.064	0.047	0.058	0.058	2.026	0.035	0.513	52	320	435	650	-3.976	26	409	29	621	0
1	15	10	""	"STM1481"	4020	41060	70	103	135	97	61	62	20	75	53	0	241	560	772	95	95	11	100	100	0	0.288	0.159	0.163	0.173	2.577	0.129	0.773	32	236	188	539	-1.798	42	146	74	465	0
1	16	10	"ynfL"	"STM1487"	4200	41060	70	144	159	66	60	61	12	96	96	0	750	909	697	97	97	10	100	100	0	0.129	0.122	0.139	0.134	1.535	0.100	0.818	32	236	737	911	-2.959	84	653	99	812	0
1	17	10	""	"STM1494"	4370	41070	80	107	109	31	60	60	12	92	71	0	1282	1362	912	94	95	13	100	100	0	0.040	0.039	0.038	0.042	1.525	0.034	0.821	52	340	1235	1317	-4.660	47	1188	49	1268	0
1	18	10	"ynfC"	"STM1501"	4550	41060	80	191	283	217	59	59	9	100	98	0	496	856	909	93	94	13	100	100	0	0.328	0.294	0.327	0.320	1.511	0.249	0.916	52	340	535	987	-1.610	132	403	224	763	0
1	19	10	""	"STM2780"	4730	41060	90	333	382	292	58	58	10	94	90	0	1834	2457	2594	89	91	12	100	100	0	0.158	0.137	0.145	0.148	1.557	0.119	0.940	52	396	2020	2692	-2.666	275	1745	324	2368	0
1	20	10	""	"STM2788"	4900	41070	70	207	249	163	57	58	11	100	100	0	954	1151	892	89	91	14	100	100	0	0.173	0.181	0.168	0.176	1.369	0.170	0.877	32	231	1015	1254	-2.528	150	865	192	1062	0
1	21	10	"ygaU"	"STM2795"	5070	41070	80	217	217	94	60	61	12	100	96	0	2204	2249	1863	88	89	12	100	100	0	0.074	0.073	0.078	0.084	1.524	0.057	0.841	52	322	2273	2318	-3.753	157	2116	157	2161	0
1	22	10	"yihD"	"STM3995"	5240	41070	90	1968	1839	521	57	58	12	100	100	0	1267	1240	512	89	91	16	100	100	0	1.622	1.548	1.597	1.624	1.236	1.484	0.929	52	350	3089	2933	0.698	1911	1178	1782	1151	0
1	23	10	""	"STM4015"	5410	41070	80	79	92	47	56	57	10	80	53	0	296	553	750	90	91	15	100	98	0	0.112	0.078	0.103	0.101	2.228	0.056	0.650	52	292	229	499	-3.163	23	206	36	463	0
1	24	10	"fdhE"	"STM4034"	5580	41070	140	3291	3590	1696	57	59	12	100	100	0	3577	3777	1928	90	91	12	100	100	0	0.927	0.958	0.983	0.989	1.323	0.930	0.940	156	792	6721	7220	-0.109	3234	3487	3533	3687	0
1	1	11	""	"STM2940"	1610	41270	110	151	158	58	58	59	11	100	98	0	1011	1175	686	133	135	21	100	100	0	0.106	0.096	0.101	0.096	1.462	0.087	0.865	80	415	971	1142	-3.239	93	878	100	1042	0
1	2	11	"ygcB"	"STM2944"	1760	41250	90	183	187	47	60	60	12	100	100	0	5278	5389	1564	122	122	15	100	100	0	0.024	0.024	0.024	0.023	1.259	0.024	0.904	52	302	5279	5394	-5.390	123	5156	127	5267	0
1	3	11	"relA"	"STM2956"	1930	41250	90	1356	1409	578	61	67	80	100	100	0	2222	2559	1305	116	118	13	100	100	0	0.615	0.552	0.573	0.571	1.272	0.507	0.908	52	330	3401	3791	-0.702	1295	2106	1348	2443	0
1	4	11	"yqcD"	"STM2968"	2100	41250	90	844	1006	533	61	62	11	100	100	0	2227	2765	1723	113	114	14	100	100	0	0.370	0.356	0.366	0.366	1.323	0.330	0.893	52	338	2897	3597	-1.433	783	2114	945	2652	0
1	5	11	"fucP"	"STM2975"	2290	41240	110	234	249	75	61	62	10	100	100	0	3870	4629	2323	107	108	13	100	100	0	0.046	0.042	0.044	0.043	1.338	0.037	0.886	80	421	3936	4710	-4.443	173	3763	188	4522	0
1	6	11	"fucU"	"STM2978"	2460	41250	140	280	284	62	62	63	11	100	100	0	1496	1621	709	106	106	13	100	100	0	0.157	0.147	0.157	0.156	1.418	0.124	0.859	156	526	1608	1737	-2.673	218	1390	222	1515	0
1	7	11	"exbB"	"STM3159"	2630	41250	100	251	249	85	64	66	16	97	95	0	2135	2048	932	102	103	12	100	100	0	0.092	0.095	0.092	0.097	1.365	0.090	0.909	80	345	2220	2131	-3.443	187	2033	185	1946	0
1	8	11	"ygiR"	"STM3168"	2800	41250	90	643	933	635	63	65	18	100	100	0	3065	5457	4734	101	102	13	100	100	0	0.196	0.162	0.183	0.182	1.315	0.149	0.947	52	301	3544	6226	-2.353	580	2964	870	5356	0
1	9	11	"ygiW"	"STM3176"	2980	41240	140	920	1001	414	60	64	31	98	98	0	681	826	413	100	101	13	100	99	0	1.480	1.296	1.464	1.352	1.547	1.236	0.790	156	564	1441	1667	0.566	860	581	941	726	0
1	10	11	"STMF1.41"	"Not LT2a92"	3150	41240	120	839	1394	1476	57	61	33	100	100	0	277	381	342	98	100	14	100	96	0	4.369	4.724	4.748	5.114	1.484	4.600	0.921	120	464	961	1620	2.127	782	179	1337	283	0
1	11	11	""	"STM2668"	3320	41250	100	361	390	190	55	57	12	100	100	0	3248	3644	2416	98	99	13	100	100	0	0.097	0.094	0.101	0.098	1.371	0.085	0.905	80	361	3456	3881	-3.364	306	3150	335	3546	0
1	12	11	""	"STM2682"	3490	41250	110	366	554	473	56	58	11	100	100	0	516	950	981	97	98	13	100	100	0	0.740	0.584	0.695	0.689	1.408	0.508	0.923	80	435	729	1351	-0.435	310	419	498	853	0
1	13	11	""	"STM0497"	3660	41250	90	158	176	53	60	62	16	100	100	0	4258	5576	3605	97	111	97	100	100	0	0.024	0.021	0.024	0.023	1.365	0.017	0.821	52	326	4259	5595	-5.408	98	4161	116	5479	0
1	14	11	"tesA"	"STM0506"	3850	41250	150	599	870	832	59	61	18	100	100	0	1230	2245	2506	95	104	77	100	100	0	0.476	0.377	0.438	0.439	1.465	0.340	0.931	156	543	1675	2961	-1.072	540	1135	811	2150	0
1	15	11	"allR"	"STM0516"	4020	41250	140	822	836	245	59	60	15	99	99	0	2701	3257	1861	94	96	16	100	100	0	0.293	0.246	0.300	0.268	1.511	0.186	0.746	156	466	3370	3940	-1.773	763	2607	777	3163	0
1	16	11	"allP"	"STM0522"	4200	41240	130	83	94	30	59	60	11	79	52	0	2316	4512	5084	95	97	16	100	100	0	0.011	0.008	0.014	0.015	1.363	0.006	0.701	120	480	2245	4452	-6.532	24	2221	35	4417	0
1	17	11	"glxK"	"STM0525"	4370	41260	100	249	299	194	59	61	13	100	100	0	4425	5313	3877	93	94	11	100	100	0	0.044	0.046	0.045	0.046	1.433	0.046	0.918	80	364	4522	5460	-4.511	190	4332	240	5220	0
1	18	11	"ylbF"	"STM0531"	4550	41260	90	88	93	21	59	59	10	92	73	0	2513	3394	2486	93	93	12	100	100	0	0.012	0.010	0.015	0.016	1.311	0.008	0.516	52	324	2449	3335	-6.383	29	2420	34	3301	0
1	19	11	"yhgN"	"STM3540"	4720	41260	100	361	395	191	58	60	11	100	100	0	1638	1985	1359	91	92	13	100	100	0	0.196	0.178	0.192	0.196	1.531	0.155	0.905	80	344	1850	2231	-2.352	303	1547	337	1894	0
1	20	11	""	"STM2186"	4890	41250	150	1491	1566	334	59	60	12	100	100	0	4014	4902	2615	89	90	13	100	100	0	0.365	0.313	0.369	0.340	1.339	0.254	0.838	156	559	5357	6320	-1.455	1432	3925	1507	4813	0
1	21	11	"folE"	"STM2193"	5070	41250	100	491	622	488	59	60	12	100	100	0	1285	1671	1420	88	88	11	100	100	0	0.361	0.356	0.367	0.362	1.443	0.331	0.861	80	316	1629	2146	-1.470	432	1197	563	1583	0
1	22	11	"yeiH"	"STM2202"	5240	41250	140	560	1000	1048	57	58	10	100	100	0	1431	2885	3512	88	89	11	100	100	0	0.375	0.337	0.360	0.371	1.420	0.304	0.942	156	566	1846	3740	-1.417	503	1343	943	2797	0
1	23	11	""	"STM2225"	5410	41250	90	908	1037	500	56	56	9	100	100	0	2873	4153	3010	90	91	11	100	100	0	0.306	0.241	0.291	0.264	1.428	0.203	0.872	52	309	3635	5044	-1.708	852	2783	981	4063	0
1	24	11	""	"STM2235"	5580	41250	100	156	169	76	56	56	9	96	96	0	4780	6001	5408	90	91	11	100	100	0	0.021	0.019	0.022	0.021	1.492	0.015	0.809	80	400	4790	6024	-5.552	100	4690	113	5911	0
1	1	12	"Ctrl-1010ng/ul"	"Ctrl-1010ng/ul"	1570	41400	120	63	65	17	59	61	16	14	5	0	147	167	80	134	136	20	40	17	0	0.308	0.182	0.433	0.493	3.776	0.112	0.122	120	508	17	39	-1.700	4	13	6	33	-50
1	2	12	"Ctrl-Y110ng/ul"	"Ctrl-Y110ng/ul"	1750	41400	120	60	62	13	60	62	19	3	1	0	126	133	41	122	123	14	23	10	0	0.000	0.182	0.483	0.578	4.097	0.197	0.113	120	401	4	13	Error	0	4	2	11	-50
1	3	12	"Ctrl-Y510ng/ul"	"Ctrl-Y510ng/ul"	1920	41400	120	60	62	14	60	62	10	21	7	0	119	118	18	117	117	14	18	4	0	0.000	2.000	1.106	0.929	3.829	0.346	0.026	120	404	2	3	Error	0	2	2	1	-50
1	4	12	"Ctrl-FtsL10ng/ul"	"Ctrl-FtsL10ng/ul"	2100	41400	120	67	83	76	62	64	13	28	12	0	117	131	74	113	114	14	28	9	0	1.250	1.167	1.117	1.088	2.994	1.026	0.779	120	449	9	39	0.322	5	4	21	18	-50
1	5	12	"Ctrl-dsM1354ng/ul"	"Ctrl-dsM1354ng/ul"	2270	41410	120	70	184	311	62	65	24	29	23	0	114	121	35	108	110	25	18	10	0	1.333	9.385	1.685	1.929	3.617	10.743	0.517	120	433	14	135	0.415	8	6	122	13	-50
1	6	12	"Ctrl-CAB10ng/ul"	"Ctrl-CAB10ng/ul"	2440	41410	120	66	78	63	61	63	13	28	15	0	115	244	434	103	103	14	45	31	0	0.417	0.121	0.337	0.400	4.168	0.129	0.754	120	377	17	158	-1.263	5	12	17	141	-50
1	7	12	"Ctrl-1050ng/ul"	"Ctrl-1050ng/ul"	2620	41410	120	67	67	10	63	64	12	20	3	0	105	113	28	104	105	15	26	15	0	4.000	0.444	0.613	0.567	3.856	0.127	0.018	120	399	5	13	2.000	4	1	4	9	-50
1	8	12	"Ctrl-Y150ng/ul"	"Ctrl-Y150ng/ul"	2790	41410	120	64	65	11	62	63	13	19	2	0	102	103	12	102	105	19	6	0	0	100000.000	3.000	1.000	1.304	3.486	0.273	0.006	120	390	2	4	16.610	2	0	3	1	-50
1	9	12	"Ctrl-Y550ng/ul"	"Ctrl-Y550ng/ul"	2970	41410	120	60	60	11	60	63	15	6	2	0	100	102	17	100	103	18	9	3	0	0.000	0.000	0.714	0.735	3.066	0.661	0.048	120	401	0	2	Error	0	0	0	2	-50
1	10	12	"Ctrl-FtsL50ng/ul"	"Ctrl-FtsL50ng/ul"	3130	41410	70	275	541	670	60	63	15	96	90	0	230	476	614	100	101	13	90	84	0	1.654	1.279	1.643	1.811	2.139	1.138	0.965	32	215	345	857	0.726	215	130	481	376	0
1	11	12	"Ctrl-dsM13162ng/ul"	"Ctrl-dsM13162ng/ul"	3310	41410	120	64	79	52	57	59	12	35	20	0	99	103	20	99	100	17	13	3	0	100000.000	5.500	1.955	1.564	4.253	4.167	0.161	120	486	7	26	16.610	7	0	22	4	-50
1	12	12	"Ctrl-CAB100ng/ul"	"Ctrl-CAB100ng/ul"	3490	41410	120	66	65	11	58	60	12	27	6	0	107	108	16	98	99	13	37	12	0	0.889	0.700	0.738	0.906	3.456	0.230	0.021	120	422	17	17	-0.170	8	9	7	10	-50
1	13	12	"Ctrl-10100ng/ul"	"Ctrl-10100ng/ul"	3660	41410	120	62	64	30	60	61	12	15	5	0	99	103	31	97	102	50	0	0	0	1.000	0.667	1.000	0.945	3.453	0.737	0.244	120	422	4	10	0.000	2	2	4	6	-50
1	14	12	"Ctrl-Y1100ng/ul"	"Ctrl-Y1100ng/ul"	3840	41410	120	61	62	11	59	60	10	18	5	0	96	100	20	96	98	18	12	5	0	100000.000	0.750	0.833	0.814	3.837	0.107	0.033	120	330	2	7	16.610	2	0	3	4	-50
1	15	12	"Ctrl-Y5100ng/ul"	"Ctrl-Y5100ng/ul"	4010	41410	120	58	60	10	59	61	14	10	1	0	95	98	16	95	96	16	12	3	0	100000.000	0.333	0.625	0.703	3.103	0.531	0.012	120	353	-1	4	16.610	-1	0	1	3	-50
1	16	12	"Ctrl-FtsL100ng/ul"	"Ctrl-FtsL100ng/ul"	4190	41410	120	66	105	136	60	61	12	40	22	0	104	138	130	94	96	17	30	15	0	0.600	1.023	1.015	1.056	2.578	1.035	0.908	120	400	16	89	-0.737	6	10	45	44	-50
1	17	12	"Ctrl-dsM13buffer"	"Ctrl-dsM13buffer"	4360	41410	120	59	67	38	58	60	12	22	8	0	94	97	19	94	94	12	19	9	0	100000.000	3.000	0.952	1.003	4.106	4.585	0.060	120	387	1	12	16.610	1	0	9	3	-50
1	18	12	"Ctrl-CAB50ng/ul"	"Ctrl-CAB50ng/ul"	4530	41410	120	64	66	28	58	59	11	30	6	0	97	98	12	93	93	12	25	7	0	1.500	1.600	1.083	1.162	3.789	3.327	0.070	120	417	10	13	0.585	6	4	8	5	-50
1	19	12	"Ctrl-10400ng/ul"	"Ctrl-10400ng/ul"	4710	41410	120	58	59	12	58	59	11	18	4	0	91	92	12	89	91	12	25	4	0	0.000	0.333	0.846	0.881	3.964	0.524	0.037	120	397	2	4	Error	0	2	1	3	-50
1	20	12	"Ctrl-Y1400ng/ul"	"Ctrl-Y1400ng/ul"	4880	41410	120	63	64	12	58	60	12	26	5	0	91	94	15	90	90	11	24	10	0	5.000	1.500	0.909	0.945	3.724	0.634	0.008	120	345	6	10	2.322	5	1	6	4	-50
1	21	12	"Ctrl-Y5400ng/ul"	"Ctrl-Y5400ng/ul"	5060	41410	120	64	65	11	59	61	12	27	5	0	89	92	18	90	90	12	12	7	0	-5.000	3.000	1.000	1.064	3.714	0.165	0.005	120	430	4	8	Error	5	-1	6	2	-50
1	22	12	"Ctrl-FtsL400ng/ul"	"Ctrl-FtsL400ng/ul"	5230	41420	80	419	1058	1373	57	59	10	100	100	0	328	845	1032	89	89	12	100	100	0	1.515	1.324	1.462	1.412	1.553	1.344	0.915	52	257	601	1757	0.599	362	239	1001	756	0
1	23	12	"Ctrl-dsM13buffer"	"Ctrl-dsM13buffer"	5400	41420	120	58	61	22	56	58	14	13	5	0	92	316	1858	90	91	12	23	14	0	1.000	0.022	0.944	0.878	2.849	0.000	0.000	120	403	4	231	0.000	2	2	5	226	-50
1	24	12	"Ctrl-CABbuffer"	"Ctrl-CABbuffer"	5580	41420	120	55	56	9	55	56	11	11	0	0	90	91	11	90	91	11	14	5	0	0.000	1.000	0.923	1.024	2.773	0.540	0.019	120	493	0	2	Error	0	0	1	1	-50
1	1	13	"phoP"	"STM1231"	1580	41590	130	2662	2954	941	61	62	13	100	100	0	815	925	336	130	131	17	100	100	0	3.797	3.639	3.784	3.738	1.256	3.557	0.958	120	648	3286	3688	1.925	2601	685	2893	795	0
1	2	13	"phoP"	"STM1231"	1740	41580	90	1692	1759	338	62	66	25	100	100	0	627	650	146	120	121	14	100	100	0	3.215	3.202	3.270	3.240	1.175	3.223	0.946	52	334	2137	2227	1.685	1630	507	1697	530	0
1	3	13	"phoP"	"STM1231"	1940	41590	150	3574	3614	482	63	84	183	100	100	0	1048	1083	198	117	124	72	100	100	0	3.771	3.676	3.743	3.708	1.143	3.685	0.952	156	685	4442	4517	1.915	3511	931	3551	966	0
1	4	13	"phoQ"	"STM1230"	2100	41590	80	2128	2226	789	67	108	285	100	98	0	1986	1994	768	115	132	113	100	98	0	1.102	1.149	1.135	1.211	1.380	1.127	0.948	52	274	3932	4038	0.140	2061	1871	2159	1879	0
1	5	13	"phoQ"	"STM1230"	2270	41590	90	2394	2333	549	65	69	27	100	100	0	4464	4307	1330	109	113	29	100	100	0	0.535	0.540	0.560	0.556	1.316	0.521	0.936	52	346	6684	6466	-0.903	2329	4355	2268	4198	0
1	6	13	"hupA"	"STM4170"	2450	41590	100	1919	1888	1269	64	67	24	100	98	0	228	247	143	105	107	24	83	66	0	15.081	12.845	13.575	14.787	1.632	11.538	0.839	80	435	1978	1966	3.915	1855	123	1824	142	0
1	7	13	"sopB"	"STM1091"	2630	41590	90	2596	2455	1042	65	66	12	100	100	0	3286	3102	1440	105	108	27	100	100	0	0.796	0.797	0.808	0.816	1.333	0.775	0.940	52	322	5712	5387	-0.330	2531	3181	2390	2997	0
1	8	13	"pipC"	"STM0375"	2790	41580	130	459	461	99	67	70	17	100	100	0	680	750	291	102	111	76	100	100	0	0.678	0.608	0.679	0.634	1.332	0.552	0.854	120	450	970	1042	-0.560	392	578	394	648	0
1	9	13	"pipC"	"STM0375"	2970	41590	130	494	509	85	69	74	30	100	100	0	746	757	128	103	111	37	100	100	0	0.661	0.673	0.662	0.673	1.185	0.662	0.925	120	519	1068	1094	-0.597	425	643	440	654	0
1	10	13	"pipC"	"STM0375"	3140	41580	130	557	552	144	60	63	15	99	98	0	814	849	264	101	104	23	100	98	0	0.697	0.658	0.683	0.658	1.231	0.635	0.919	120	510	1210	1240	-0.521	497	713	492	748	0
1	11	13	"ssrB"	"STM1391"	3310	41590	90	195	212	52	57	59	12	100	100	0	2940	3300	1437	98	101	21	100	100	0	0.049	0.048	0.051	0.050	1.267	0.044	0.897	52	341	2980	3357	-4.364	138	2842	155	3202	0
1	12	13	"ssrB"	"STM1391"	3490	41590	100	209	198	57	60	62	15	98	92	0	3366	3170	1322	99	101	21	100	100	0	0.046	0.045	0.045	0.045	1.318	0.043	0.905	80	380	3416	3209	-4.455	149	3267	138	3071	0
1	13	13	"lrp"	"STM0959"	3660	41590	100	1318	1378	723	60	62	16	100	100	0	357	383	165	96	97	12	97	97	0	4.820	4.592	4.589	4.820	1.563	4.659	0.812	80	370	1519	1605	2.269	1258	261	1318	287	0
1	14	13	"lrp"	"STM0959"	3840	41590	140	3762	3605	1056	60	61	14	100	100	0	937	926	248	95	97	23	99	99	0	4.397	4.266	4.343	4.219	1.333	4.346	0.960	156	492	4544	4376	2.136	3702	842	3545	831	0
1	15	13	"gyrA"	"STM2272"	4010	41590	90	4486	4548	1297	60	62	17	100	100	0	3282	3279	1159	95	96	11	100	100	0	1.389	1.410	1.397	1.443	1.348	1.368	0.961	52	300	7613	7672	0.474	4426	3187	4488	3184	0
1	16	13	"gyrA"	"STM2272"	4190	41600	100	3497	3055	1362	60	62	13	100	100	0	2265	2020	940	94	96	12	100	100	0	1.583	1.555	1.534	1.644	1.618	1.546	0.949	80	438	5608	4921	0.663	3437	2171	2995	1926	0
1	17	13	"gyrA"	"STM2272"	4370	41590	100	3844	3473	1917	58	60	13	100	100	0	3267	3095	1949	94	95	12	100	100	0	1.193	1.138	1.170	1.191	1.386	1.086	0.939	80	413	6959	6416	0.255	3786	3173	3415	3001	0
1	18	13	"csrA"	"STM2826"	4540	41590	110	1328	1388	342	58	60	14	100	100	0	426	513	232	92	115	361	41	11	0	3.802	3.159	3.595	3.426	1.344	2.108	0.182	80	411	1604	1751	1.927	1270	334	1330	421	0
1	19	13	"crp"	"STM3466"	4710	41600	100	4907	4937	1590	59	60	12	100	100	0	1002	1057	408	90	91	11	100	100	0	5.316	5.044	5.145	5.144	1.184	5.006	0.936	80	338	5760	5845	2.410	4848	912	4878	967	0
1	20	13	"yhhP"	"STM3578"	4890	41600	140	145	167	74	59	60	12	100	98	0	552	811	746	90	91	11	100	100	0	0.186	0.150	0.169	0.173	1.588	0.112	0.840	156	430	548	829	-2.425	86	462	108	721	0
1	21	13	"yhhP"	"STM3578"	5060	41600	100	225	225	76	59	60	9	100	97	0	873	865	340	89	90	12	100	100	0	0.212	0.214	0.216	0.210	1.431	0.206	0.917	80	334	950	942	-2.240	166	784	166	776	0
1	22	13	"topA"	"STM1714"	5230	41600	80	896	1056	490	60	68	52	100	100	0	1085	1409	813	92	97	23	100	100	0	0.842	0.756	0.838	0.803	1.483	0.693	0.879	52	242	1829	2313	-0.248	836	993	996	1317	0
1	23	13	"topA"	"STM1714"	5390	41590	150	3775	3929	705	59	71	78	100	100	0	5106	5703	1879	91	109	190	100	100	0	0.741	0.690	0.742	0.709	1.263	0.637	0.893	156	414	8731	9482	-0.432	3716	5015	3870	5612	0
1	24	13	"topA"	"STM1714"	5580	41590	150	2023	2267	931	56	62	55	100	100	0	2289	2782	1737	90	99	153	100	100	0	0.894	0.821	0.925	0.880	1.267	0.726	0.889	156	640	4166	4903	-0.161	1967	2199	2211	2692	0
1	1	14	"ydhI"	"STM1443"	1580	41770	100	176	230	168	62	64	21	95	90	0	1195	1541	1112	129	131	25	98	97	0	0.107	0.119	0.112	0.115	1.441	0.124	0.845	80	466	1180	1580	-3.225	114	1066	168	1412	0
1	2	14	"STMB2B.139A"	"Not LT2a93"	1740	41770	90	205	219	85	61	63	15	100	100	0	367	424	210	120	121	14	100	100	0	0.583	0.520	0.542	0.534	1.325	0.477	0.852	52	382	391	462	-0.778	144	247	158	304	0
1	3	14	""	"STM3806"	1920	41760	90	358	412	185	62	67	25	100	100	0	1561	2012	1136	114	117	17	100	100	0	0.205	0.184	0.189	0.190	1.259	0.172	0.938	52	361	1743	2248	-2.289	296	1447	350	1898	0
1	4	14	"pgtE"	"STM2395"	2100	41760	90	202	225	86	64	66	13	100	96	0	3417	4311	2544	113	114	14	100	100	0	0.042	0.038	0.037	0.039	1.378	0.037	0.927	52	378	3442	4359	-4.581	138	3304	161	4198	0
1	5	14	""	"STM3911"	2270	41760	100	108	122	60	64	64	11	86	75	0	535	622	425	110	111	13	98	98	0	0.104	0.113	0.110	0.110	1.673	0.114	0.701	80	464	469	570	-3.272	44	425	58	512	0
1	6	14	"ygiY"	"STM3178"	2440	41760	90	235	305	203	63	65	12	100	100	0	1161	1739	1500	105	107	15	100	100	0	0.163	0.148	0.151	0.151	1.404	0.136	0.913	52	362	1228	1876	-2.618	172	1056	242	1634	0
1	7	14	""	"STM2880"	2610	41760	90	667	715	307	64	67	23	100	100	0	906	1127	752	104	108	20	100	100	0	0.752	0.636	0.767	0.698	1.445	0.564	0.850	52	358	1405	1674	-0.411	603	802	651	1023	0
1	8	14	"ssaU"	"STM1422"	2780	41760	130	99	139	123	67	72	28	54	30	0	1542	3187	3939	102	115	85	100	99	0	0.022	0.023	0.020	0.026	2.513	0.014	0.267	120	663	1472	3157	-5.492	32	1440	72	3085	0
1	9	14	"nrdE"	"STM2807"	2950	41780	60	71	87	53	71	83	45	12	6	0	109	140	65	101	125	124	15	0	0	0.000	0.410	0.523	0.637	5.696	0.256	0.028	32	170	8	55	Error	0	8	16	39	-100
1	10	14	"cadA"	"STM2559"	3160	41760	130	216	381	361	64	68	27	96	87	0	726	1465	1634	97	101	22	98	97	0	0.242	0.232	0.240	0.256	1.621	0.220	0.948	120	691	781	1685	-2.049	152	629	317	1368	0
1	11	14	"thiL"	"STM0419"	3320	41770	90	102	188	163	59	63	28	59	44	0	200	498	652	97	99	18	98	94	0	0.417	0.322	0.334	0.370	2.233	0.243	0.730	52	318	146	530	-1.260	43	103	129	401	0
1	12	14	"hin"	"STM2772"	3490	41770	140	164	189	109	58	61	20	93	85	0	1431	2405	2681	97	98	13	100	100	0	0.079	0.057	0.072	0.068	1.648	0.043	0.837	156	754	1440	2439	-3.654	106	1334	131	2308	0
1	13	14	""	"STM3166"	3660	41770	100	161	171	95	60	62	14	93	88	0	2195	2845	2862	97	101	31	100	100	0	0.048	0.040	0.045	0.044	1.553	0.034	0.871	80	398	2199	2859	-4.377	101	2098	111	2748	0
1	14	14	"yjjY"	"STM4599"	3840	41770	130	1085	1364	873	60	62	15	100	100	0	240	298	178	96	98	26	95	86	0	7.118	6.455	7.161	7.176	1.497	0.709	0.061	120	580	1169	1506	2.831	1025	144	1304	202	0
1	15	14	"ybaN"	"STM0482"	4020	41770	140	217	278	169	60	61	15	100	100	0	1127	1655	1467	95	96	13	100	100	0	0.152	0.140	0.146	0.149	1.354	0.120	0.896	156	716	1189	1778	-2.717	157	1032	218	1560	0
1	16	14	""	"STM0571"	4190	41770	90	509	532	159	61	63	15	100	100	0	3714	3893	1289	95	97	14	100	100	0	0.124	0.124	0.124	0.125	1.185	0.117	0.934	52	337	4067	4269	-3.014	448	3619	471	3798	0
1	17	14	"yaiU"	"STM0373"	4370	41780	100	353	361	193	58	60	14	96	95	0	5311	5885	4156	93	94	13	100	100	0	0.057	0.052	0.056	0.054	1.388	0.048	0.927	80	445	5513	6095	-4.145	295	5218	303	5792	0
1	18	14	""	"STM3653"	4540	41770	120	163	174	48	58	61	16	100	97	0	2321	3154	2335	92	111	319	100	100	0	0.047	0.038	0.043	0.042	1.454	0.026	0.729	120	526	2334	3178	-4.408	105	2229	116	3062	0
1	19	14	"EMPTY"	"EMPTY"	4700	41760	120	63	67	18	57	58	10	40	14	0	97	114	52	91	111	338	0	0	0	1.000	0.435	0.578	0.604	3.398	0.209	0.177	120	470	12	33	0.000	6	6	10	23	-75
1	20	14	"EMPTY"	"EMPTY"	4880	41760	120	62	63	13	57	58	10	35	14	0	91	95	17	89	90	11	29	14	0	2.500	1.000	1.000	1.082	3.884	0.516	0.052	120	452	7	12	1.322	5	2	6	6	-75
1	21	14	"EMPTY"	"EMPTY"	5050	41760	120	76	79	22	59	60	9	65	44	0	103	109	23	88	90	12	60	34	0	1.133	0.952	1.000	0.885	2.593	0.958	0.270	120	472	32	41	0.181	17	15	20	21	-75
1	22	14	"EMPTY"	"EMPTY"	5230	41760	120	77	78	18	60	66	40	10	0	0	108	110	21	90	93	18	47	15	0	0.944	0.900	0.955	0.889	2.428	0.807	0.273	120	488	35	38	-0.082	17	18	18	20	-75
1	23	14	"EMPTY"	"EMPTY"	5400	41760	120	60	63	17	57	66	72	0	0	0	93	98	28	90	104	182	0	0	0	1.000	0.750	0.667	0.717	2.793	0.827	0.247	120	443	6	14	0.000	3	3	6	8	-75
1	24	14	"EMPTY"	"EMPTY"	5570	41760	120	77	78	20	55	59	54	6	0	0	112	117	29	89	98	161	0	0	0	0.957	0.821	0.771	0.799	2.855	0.730	0.451	120	559	45	51	-0.064	22	23	23	28	-75
2	1	1	""	"STM0721"	6120	39520	140	125	127	30	61	62	16	96	87	0	10486	10031	3211	90	92	13	100	100	0	0.006	0.007	0.013	0.015	1.423	0.006	0.691	156	776	10460	10007	-7.344	64	10396	66	9941	0
2	2	1	"dnaC"	"STM4543"	6300	39510	140	1878	1737	794	65	70	40	99	98	0	4136	4076	2241	96	100	37	100	100	0	0.449	0.420	0.443	0.412	1.328	0.390	0.938	156	606	5853	5652	-1.156	1813	4040	1672	3980	0
2	3	1	"gph"	"STM3482"	6470	39510	130	6978	7641	3101	65	71	43	100	100	0	3329	4061	2308	97	101	40	100	100	0	2.139	1.911	2.049	1.993	1.200	1.784	0.921	120	501	10145	11540	1.097	6913	3232	7576	3964	0
2	4	1	""	"STM3547"	6650	39510	140	225	224	48	63	73	58	96	84	0	9830	9945	3653	87	97	64	100	100	0	0.017	0.016	0.017	0.017	1.291	0.015	0.871	156	604	9905	10019	-5.910	162	9743	161	9858	0
2	5	1	""	"STM3259"	6820	39510	140	950	1085	479	62	66	36	100	100	0	3219	3473	1163	86	93	49	100	100	0	0.283	0.302	0.292	0.292	1.231	0.311	0.926	156	572	4021	4410	-1.819	888	3133	1023	3387	0
2	6	1	"yqjC"	"STM3228"	6990	39510	150	4437	4523	1217	65	65	11	100	100	0	3012	3301	1367	87	90	19	100	100	0	1.495	1.387	1.500	1.423	1.222	1.328	0.919	156	653	7297	7672	0.580	4372	2925	4458	3214	0
2	7	1	""	"STM2545"	7170	39510	140	2205	2099	703	67	68	12	100	99	0	4182	4193	1934	89	94	32	100	100	0	0.522	0.495	0.506	0.507	1.362	0.455	0.925	156	619	6231	6136	-0.937	2138	4093	2032	4104	0
2	8	1	"gltL"	"STM0662"	7340	39510	140	4185	4122	459	65	66	12	100	100	0	4329	4480	686	89	93	33	100	100	0	0.972	0.924	0.976	0.927	1.176	0.917	0.948	156	606	8360	8448	-0.041	4120	4240	4057	4391	0
2	9	1	"asnB"	"STM0680"	7510	39500	150	1321	1604	1092	63	65	18	99	99	0	2356	3021	2527	87	89	17	100	100	0	0.554	0.525	0.563	0.536	1.424	0.476	0.964	156	701	3527	4475	-0.851	1258	2269	1541	2934	0
2	10	1	"nagE"	"STM0685"	7670	39510	90	1361	1377	378	65	69	28	100	100	0	935	929	314	88	90	16	100	100	0	1.530	1.560	1.562	1.624	1.253	1.505	0.952	52	290	2143	2153	0.614	1296	847	1312	841	0
2	11	1	"barA"	"STM2958"	7850	39510	90	472	450	200	61	64	24	100	100	0	2563	2204	1102	88	90	16	100	100	0	0.166	0.184	0.187	0.193	1.325	0.174	0.921	52	353	2886	2505	-2.590	411	2475	389	2116	0
2	12	1	"eutA"	"STM2459"	8030	39520	100	109	114	42	60	60	9	87	76	0	1872	1827	1235	87	88	13	100	98	0	0.027	0.031	0.029	0.031	1.630	0.030	0.839	80	435	1834	1794	-5.187	49	1785	54	1740	0
2	13	1	"yigN"	"STM3969"	8200	39510	110	3777	4161	1222	61	62	12	100	100	0	8753	8979	2238	88	90	23	100	100	0	0.429	0.461	0.454	0.458	1.156	0.462	0.951	80	457	12381	12991	-1.221	3716	8665	4100	8891	0
2	14	1	"metE"	"STM3965"	8380	39510	140	3068	3361	1031	64	66	13	100	100	0	9232	9972	2774	88	89	20	100	100	0	0.329	0.334	0.338	0.332	1.375	0.314	0.849	156	609	12148	13181	-1.606	3004	9144	3297	9884	0
2	15	1	"pldB"	"STM3961"	8560	39510	140	3725	4080	1733	65	79	96	99	99	0	6392	6839	3073	87	114	284	99	99	0	0.580	0.595	0.588	0.593	1.215	0.582	0.967	156	590	9965	10767	-0.785	3660	6305	4015	6752	0
2	16	1	"pldA"	"STM3957"	8720	39510	120	7800	8039	3650	69	267	406	95	94	0	9052	10523	6015	94	576	1054	90	90	0	0.863	0.764	0.858	0.812	1.613	0.710	0.883	120	503	16689	18399	-0.213	7731	8958	7970	10429	0
2	17	1	"yigF"	"STM3953"	8900	39500	120	882	919	294	65	228	378	97	61	0	3124	3235	879	91	580	1083	98	95	0	0.269	0.272	0.278	0.270	1.345	0.284	0.814	120	568	3850	3998	-1.892	817	3033	854	3144	-50
2	18	1	"xerC"	"STM3949"	9080	39520	110	4201	5037	2816	60	94	175	100	100	0	3517	4318	2665	89	184	522	100	95	0	1.208	1.177	1.158	1.268	1.517	1.128	0.856	80	494	7569	9206	0.273	4141	3428	4977	4229	0
2	19	1	"sgaH"	"STM4386"	9260	39520	100	210	255	143	60	61	11	98	92	0	1084	1292	962	86	87	11	98	98	0	0.150	0.162	0.176	0.178	1.611	0.150	0.911	80	452	1148	1401	-2.734	150	998	195	1206	0
2	20	1	"ytfG"	"STM4401"	9430	39520	80	109	116	42	62	62	10	94	78	0	602	757	554	85	87	10	100	100	0	0.091	0.080	0.078	0.077	1.614	0.071	0.752	52	299	564	726	-3.459	47	517	54	672	0
2	21	1	"ytfP"	"STM4411"	9600	39520	100	4090	4141	1942	62	63	11	100	100	0	2145	2546	1746	86	88	14	100	100	0	1.956	1.658	1.844	1.785	1.391	1.496	0.888	80	438	6087	6539	0.968	4028	2059	4079	2460	0
2	22	1	""	"STM4419"	9770	39520	90	147	166	90	62	63	10	100	94	0	1503	1909	1636	87	88	16	100	100	0	0.060	0.057	0.064	0.059	1.548	0.052	0.858	52	370	1501	1926	-4.058	85	1416	104	1822	0
2	23	1	""	"STM4423"	9950	39520	80	84	87	29	60	62	12	65	48	0	481	890	979	85	86	12	100	100	0	0.061	0.034	0.043	0.052	2.125	0.026	0.587	52	305	420	832	-4.044	24	396	27	805	0
2	24	1	""	"STM4427"	10110	39510	90	90	93	26	61	62	11	84	65	0	491	608	390	84	85	10	100	100	0	0.071	0.061	0.058	0.056	1.837	0.057	0.631	52	376	436	556	-3.811	29	407	32	524	0
2	1	2	"clpP"	"STM0448"	6110	39680	100	8934	8145	4008	60	63	22	100	100	0	1893	1900	1136	89	90	13	100	100	0	4.919	4.464	4.635	4.908	1.401	4.251	0.949	80	389	10678	9896	2.298	8874	1804	8085	1811	0
2	2	2	"nrdG"	"STM4451"	6290	39670	100	549	546	312	62	70	51	98	90	0	2314	2619	1906	88	90	15	100	100	0	0.219	0.191	0.207	0.205	1.336	0.174	0.935	80	362	2713	3015	-2.192	487	2226	484	2531	0
2	3	2	"phoQ"	"STM1230"	6470	39670	100	2002	2187	1654	63	70	51	100	98	0	2017	2511	2214	89	89	11	100	98	0	1.006	0.877	0.953	1.045	1.664	0.799	0.903	80	347	3867	4546	0.008	1939	1928	2124	2422	0
2	4	2	"coaA"	"STM4139"	6620	39670	90	2466	2492	671	61	77	81	100	100	0	7018	7440	2750	89	108	91	100	100	0	0.347	0.331	0.331	0.343	1.284	0.332	0.908	52	290	9334	9782	-1.527	2405	6929	2431	7351	0
2	5	2	"thiE"	"STM4163"	6800	39670	110	338	340	81	62	75	73	98	95	0	4683	5347	2183	88	106	87	100	100	0	0.060	0.053	0.056	0.055	1.288	0.049	0.873	80	401	4871	5537	-4.057	276	4595	278	5259	0
2	6	2	"nfi"	"STM4168"	6980	39670	100	2020	1983	636	63	64	10	100	100	0	5297	5699	2246	89	93	24	100	100	0	0.376	0.342	0.349	0.349	1.233	0.326	0.949	80	362	7165	7530	-1.412	1957	5208	1920	5610	0
2	7	2	"hopD"	"STM3442"	7150	39680	90	408	425	149	68	69	12	100	100	0	2905	3357	1841	90	98	45	100	100	0	0.121	0.109	0.119	0.115	1.239	0.098	0.891	52	297	3155	3624	-3.050	340	2815	357	3267	0
2	8	2	"stfD"	"STM0197"	7330	39670	80	106	107	31	64	65	11	94	75	0	2397	2795	1831	89	92	22	100	100	0	0.018	0.016	0.016	0.017	1.429	0.014	0.721	52	279	2350	2749	-5.780	42	2308	43	2706	0
2	9	2	"eutP"	"STM2469"	7500	39680	110	124	123	34	63	64	12	91	82	0	3723	3808	2427	89	92	21	100	100	0	0.017	0.016	0.019	0.021	1.581	0.014	0.720	80	368	3695	3779	-5.897	61	3634	60	3719	0
2	10	2	"eutM"	"STM2465"	7670	39670	150	94	101	32	65	67	22	62	28	0	1152	1508	1211	88	91	19	100	100	0	0.027	0.025	0.028	0.028	1.499	0.023	0.496	156	543	1093	1456	-5.197	29	1064	36	1420	0
2	11	2	"prpR"	"STM0367"	7860	39670	130	229	368	372	61	63	20	99	95	0	823	1684	2030	88	88	12	100	100	0	0.229	0.192	0.205	0.206	1.373	0.181	0.943	120	488	903	1903	-2.129	168	735	307	1596	0
2	12	2	"prpE"	"STM0371"	8020	39680	100	175	176	79	59	60	13	91	83	0	2386	2421	1653	87	87	11	100	100	0	0.050	0.050	0.054	0.053	1.488	0.047	0.896	80	349	2415	2451	-4.309	116	2299	117	2334	0
2	13	2	"sodA"	"STM4055"	8200	39680	100	3419	3376	1280	61	62	13	100	100	0	3421	3538	1876	88	93	38	100	100	0	1.008	0.961	1.034	1.038	1.405	0.883	0.927	80	372	6691	6765	0.011	3358	3333	3315	3450	0
2	14	2	"sicP"	"STM2879"	8370	39680	150	2866	2924	582	63	65	16	100	100	0	2800	2950	831	89	102	105	100	100	0	1.034	1.000	1.063	1.019	1.216	0.973	0.945	156	501	5514	5722	0.048	2803	2711	2861	2861	0
2	15	2	"fabD"	"STM1194"	8550	39680	100	7630	7279	2290	64	66	16	100	100	0	2698	2620	1232	87	89	18	100	100	0	2.898	2.848	2.937	3.085	1.379	2.701	0.929	80	351	10177	9748	1.535	7566	2611	7215	2533	0
2	16	2	"nuoH"	"STM2322"	8710	39680	90	9845	9560	1829	65	133	379	100	100	0	2769	2688	598	88	98	54	100	100	0	3.648	3.652	3.675	3.686	1.170	3.785	0.950	52	335	12461	12095	1.867	9780	2681	9495	2600	0
2	17	2	"dacD"	"STM2062"	8900	39680	100	493	467	144	63	120	336	76	0	0	3387	3164	1242	90	118	233	100	100	0	0.130	0.131	0.134	0.133	1.238	0.126	0.956	80	432	3727	3478	-2.939	430	3297	404	3074	0
2	18	2	"pefC"	"PSLT017"	9070	39680	90	175	178	45	63	63	10	98	98	0	5659	5847	1956	87	92	28	100	100	0	0.020	0.020	0.020	0.020	1.261	0.020	0.909	52	331	5684	5875	-5.637	112	5572	115	5760	0
2	19	2	"yjbA"	"STM4226"	9250	39690	110	343	334	128	62	63	11	100	100	0	3519	3850	2345	86	89	25	100	100	0	0.082	0.072	0.076	0.077	1.439	0.064	0.915	80	451	3714	4036	-3.611	281	3433	272	3764	0
2	20	2	"asd"	"STM3539"	9420	39690	100	983	1162	630	62	64	35	100	100	0	643	794	509	85	87	20	100	97	0	1.651	1.551	1.549	1.718	1.545	1.445	0.934	80	408	1479	1809	0.723	921	558	1100	709	0
2	21	2	"stpA"	"STM2799"	9600	39680	100	3722	4439	3281	62	65	35	100	100	0	739	1085	1076	85	88	23	100	100	0	5.596	4.377	5.180	5.039	1.342	3.775	0.906	80	404	4314	5377	2.484	3660	654	4377	1000	0
2	22	2	"leuB"	"STM0112"	9770	39690	100	449	445	212	63	64	13	100	100	0	2050	2086	1227	84	86	13	100	100	0	0.196	0.191	0.193	0.194	1.431	0.179	0.935	80	396	2352	2384	-2.349	386	1966	382	2002	0
2	23	2	"prgJ"	"STM2872"	9940	39680	110	3091	3417	2548	61	62	12	100	100	0	1164	1419	1151	83	84	11	100	100	0	2.803	2.512	2.670	2.717	1.372	2.418	0.944	80	455	4111	4692	1.487	3030	1081	3356	1336	0
2	24	2	"smvA"	"STM1574"	10110	39670	80	115	215	266	62	62	9	90	80	0	329	1156	1981	82	83	10	100	100	0	0.215	0.142	0.179	0.166	1.908	0.123	0.798	52	313	300	1227	-2.220	53	247	153	1074	0
2	1	3	"hupB"	"STM0451"	6110	39850	100	8295	9275	5180	57	59	13	100	100	0	344	415	243	88	90	14	100	100	0	32.180	28.190	30.038	30.206	1.277	26.339	0.937	80	426	8494	9545	5.008	8238	256	9218	327	0
2	2	3	"hisM"	"STM2352"	6280	39840	90	271	357	265	57	59	14	100	100	0	1426	1957	1796	87	92	27	100	100	0	0.160	0.160	0.159	0.172	1.319	0.150	0.943	52	348	1553	2170	-2.645	214	1339	300	1870	0
2	3	3	"rimM"	"STM2675"	6460	39840	110	5895	6738	5731	57	59	12	100	100	0	423	534	555	87	90	24	100	95	0	17.375	14.946	17.649	17.392	1.359	12.778	0.902	80	479	6174	7128	4.119	5838	336	6681	447	0
2	4	3	"fruR"	"STM0118"	6630	39840	90	438	701	780	59	62	30	100	100	0	492	796	855	87	91	23	100	100	0	0.936	0.906	0.966	1.010	1.417	0.898	0.919	52	358	784	1351	-0.096	379	405	642	709	0
2	5	3	"asrA"	"STM2548"	6810	39850	100	126	174	127	60	63	26	75	58	0	552	1044	1174	88	91	36	97	95	0	0.142	0.119	0.128	0.131	1.668	0.108	0.934	80	430	530	1070	-2.814	66	464	114	956	0
2	6	3	"entD"	"STM0584"	6990	39850	100	188	202	101	61	62	11	100	95	0	2554	3043	2188	89	93	37	100	100	0	0.052	0.048	0.047	0.048	1.354	0.045	0.937	80	384	2592	3095	-4.279	127	2465	141	2954	0
2	7	3	"cbiL"	"STM2024"	7160	39850	140	1205	1330	396	64	66	16	100	100	0	2552	3113	1517	89	100	112	100	100	0	0.463	0.419	0.458	0.442	1.239	0.373	0.938	156	586	3604	4290	-1.110	1141	2463	1266	3024	0
2	8	3	"cbiO"	"STM2020"	7320	39850	90	1033	1104	292	63	64	11	100	100	0	3268	3467	1108	89	91	21	100	100	0	0.305	0.308	0.310	0.314	1.231	0.298	0.955	52	316	4149	4419	-1.713	970	3179	1041	3378	0
2	9	3	"umuC"	"STM1997"	7500	39850	100	121	137	64	61	62	10	92	88	0	1375	1831	1591	88	90	19	100	100	0	0.047	0.044	0.044	0.045	1.379	0.041	0.932	80	430	1347	1819	-4.423	60	1287	76	1743	0
2	10	3	"uhpC"	"STM3788"	7680	39850	100	115	127	54	63	65	11	80	68	0	1018	1494	1244	87	88	13	100	100	0	0.056	0.045	0.048	0.047	1.611	0.042	0.879	80	376	983	1471	-4.162	52	931	64	1407	0
2	11	3	"trpB"	"STM1726"	7850	39850	100	383	436	267	60	61	11	100	100	0	2422	3033	2674	87	89	13	100	100	0	0.138	0.128	0.155	0.149	1.372	0.111	0.941	80	379	2658	3322	-2.854	323	2335	376	2946	0
2	12	3	"rpsL"	"STM3448"	8020	39850	100	6842	7115	4471	58	60	20	100	100	0	331	349	197	85	88	32	92	86	0	27.577	26.731	27.948	28.731	1.345	25.889	0.898	80	396	7030	7321	4.785	6784	246	7057	264	0
2	13	3	"phnR"	"STM0430"	8190	39850	90	485	504	109	60	62	18	100	100	0	5191	5611	1830	85	105	125	100	100	0	0.083	0.080	0.082	0.082	1.176	0.079	0.950	52	349	5531	5970	-3.587	425	5106	444	5526	0
2	14	3	""	"STM4157"	8370	39850	100	845	867	174	61	63	15	100	100	0	10963	12011	4350	86	103	119	100	100	0	0.072	0.068	0.071	0.071	1.261	0.062	0.946	80	382	11661	12731	-3.794	784	10877	806	11925	0
2	15	3	""	"STM0345"	8540	39860	90	185	192	86	61	61	10	100	98	0	2176	2569	2110	86	90	23	100	100	0	0.059	0.053	0.056	0.059	1.426	0.045	0.898	52	357	2214	2614	-4.075	124	2090	131	2483	0
2	16	3	""	"STM2453"	8730	39860	100	485	508	322	59	69	174	70	56	0	3787	3905	2979	86	88	22	100	98	0	0.115	0.118	0.120	0.134	1.569	0.111	0.961	80	437	4127	4268	-3.119	426	3701	449	3819	0
2	17	3	"ychA"	"STM1773"	8900	39860	100	3223	3142	809	58	60	10	100	100	0	5715	6024	2374	85	86	12	100	100	0	0.562	0.519	0.547	0.544	1.286	0.483	0.948	80	420	8795	9023	-0.831	3165	5630	3084	5939	0
2	18	3	"orf408"	"STM1382"	9080	39850	100	157	189	100	61	61	10	97	91	0	2241	4099	3488	84	86	12	100	100	0	0.045	0.032	0.034	0.036	1.518	0.029	0.923	80	430	2253	4143	-4.490	96	2157	128	4015	0
2	19	3	"traR"	"PSLT085"	9250	39860	110	97	97	22	61	62	13	87	66	0	2882	3232	2180	85	87	23	100	100	0	0.013	0.011	0.015	0.015	1.360	0.010	0.558	80	439	2833	3183	-6.280	36	2797	36	3147	0
2	20	3	""	"Not LT2a85"	9420	39860	100	117	120	35	60	61	11	92	87	0	3650	3804	2306	84	86	12	100	100	0	0.016	0.016	0.017	0.018	1.526	0.014	0.728	80	396	3623	3780	-5.967	57	3566	60	3720	0
2	21	3	"trbC"	"PSLT094"	9590	39860	90	231	238	49	60	61	11	100	100	0	7748	7670	1970	85	93	50	100	100	0	0.022	0.023	0.024	0.023	1.209	0.023	0.923	52	349	7834	7763	-5.486	171	7663	178	7585	0
2	22	3	"traQ"	"PSLT098"	9770	39860	100	130	137	46	63	64	14	98	95	0	3993	4243	2108	85	92	46	100	100	0	0.017	0.018	0.018	0.018	1.431	0.018	0.804	80	406	3975	4232	-5.866	67	3908	74	4158	0
2	23	3	"traS"	"PSLT102"	9940	39860	100	3631	3597	773	61	62	10	100	100	0	5164	5385	1595	83	85	11	100	100	0	0.703	0.667	0.687	0.677	1.203	0.646	0.948	80	408	8651	8838	-0.509	3570	5081	3536	5302	0
2	24	3	""	"PSLT107"	10110	39860	90	591	999	1014	61	61	9	100	100	0	1377	2778	2903	84	86	23	100	100	0	0.410	0.348	0.345	0.359	1.425	0.337	0.913	52	385	1823	3632	-1.287	530	1293	938	2694	0
2	1	4	""	"STM2736"	6110	40010	100	83	87	32	57	58	14	61	38	0	1099	1667	1755	91	91	14	100	100	0	0.026	0.019	0.024	0.027	2.032	0.013	0.356	80	436	1034	1606	-5.277	26	1008	30	1576	0
2	2	4	""	"STM2712"	6280	40020	100	88	96	40	55	56	9	85	66	0	1603	1756	1415	87	89	15	100	100	0	0.022	0.025	0.024	0.025	1.663	0.025	0.816	80	418	1549	1710	-5.522	33	1516	41	1669	0
2	3	4	""	"STM1612"	6460	40020	100	126	163	100	57	58	12	82	73	0	1231	1880	1838	87	88	12	100	100	0	0.060	0.059	0.060	0.058	1.618	0.055	0.941	80	395	1213	1899	-4.051	69	1144	106	1793	0
2	4	4	""	"STM1607"	6630	40020	100	1513	1847	1588	59	60	10	100	100	0	1271	1723	1771	86	87	11	100	100	0	1.227	1.092	1.231	1.213	1.267	0.976	0.939	80	406	2639	3425	0.295	1454	1185	1788	1637	0
2	5	4	"ycjI"	"STM1680"	6800	40020	100	314	421	295	60	61	12	100	98	0	1172	1796	1517	87	89	16	100	100	0	0.234	0.211	0.220	0.235	1.365	0.197	0.940	80	408	1339	2070	-2.095	254	1085	361	1709	0
2	6	4	""	"STM1676"	6970	40020	90	665	655	106	63	67	31	100	100	0	7104	7101	1851	90	120	199	100	100	0	0.086	0.084	0.087	0.086	1.199	0.085	0.933	52	349	7616	7603	-3.542	602	7014	592	7011	0
2	7	4	"frr"	"STM0219"	7150	40020	110	5718	5249	1572	64	69	28	100	100	0	1949	1880	886	89	113	177	100	97	0	3.040	2.895	3.296	3.138	1.363	2.837	0.861	80	440	7514	6976	1.604	5654	1860	5185	1791	0
2	8	4	"mesJ"	"STM0236"	7330	40020	100	1181	1080	362	64	65	10	100	100	0	4749	4579	1932	88	88	11	100	100	0	0.240	0.226	0.234	0.234	1.171	0.215	0.960	80	408	5778	5507	-2.061	1117	4661	1016	4491	0
2	9	4	"pfs"	"STM0207"	7500	40030	100	1489	1580	490	61	62	10	100	100	0	2492	2816	1073	87	88	12	100	100	0	0.594	0.557	0.548	0.568	1.261	0.526	0.925	80	394	3833	4248	-0.752	1428	2405	1519	2729	0
2	10	4	"yeeA"	"STM2060"	7680	40020	100	228	359	315	63	64	10	100	96	0	573	1120	1307	85	86	10	100	100	0	0.338	0.286	0.322	0.312	1.402	0.234	0.821	80	382	653	1331	-1.564	165	488	296	1035	0
2	11	4	"vsr"	"STM1991"	7840	40020	100	456	474	173	59	60	10	100	100	0	3488	3903	2053	86	87	12	100	100	0	0.117	0.109	0.114	0.112	1.213	0.099	0.942	80	394	3799	4232	-3.099	397	3402	415	3817	0
2	12	4	"fixB"	"STM0076"	8020	40020	100	87	92	27	57	59	18	73	40	0	1219	1496	1198	85	88	31	100	100	0	0.026	0.025	0.026	0.030	1.763	0.022	0.471	80	420	1164	1446	-5.240	30	1134	35	1411	0
2	13	4	""	"STM4192"	8200	40030	100	2976	2948	648	59	60	11	100	100	0	4467	4463	1458	85	87	14	100	100	0	0.666	0.660	0.681	0.712	1.514	0.626	0.919	80	418	7299	7267	-0.587	2917	4382	2889	4378	0
2	14	4	"dgkA"	"STM4236"	8370	40020	110	976	993	655	61	62	13	100	100	0	1781	1968	1661	86	86	10	100	100	0	0.540	0.495	0.534	0.531	1.277	0.431	0.892	80	453	2610	2814	-0.889	915	1695	932	1882	0
2	15	4	"tyrB"	"STM4248"	8550	40030	100	500	618	498	60	61	10	100	100	0	1116	1348	1301	84	84	9	100	100	0	0.426	0.441	0.487	0.527	1.615	0.399	0.943	80	408	1472	1822	-1.230	440	1032	558	1264	0
2	16	4	"lysC"	"STM4220"	8720	40030	100	1189	1146	392	59	59	9	100	100	0	1970	2005	756	85	85	10	100	100	0	0.599	0.566	0.576	0.564	1.323	0.552	0.953	80	396	3015	3007	-0.738	1130	1885	1087	1920	0
2	17	4	"glk"	"STM2403"	8900	40040	100	2138	2087	973	59	66	75	100	98	0	1917	2023	1200	86	86	10	100	100	0	1.135	1.047	1.083	1.215	1.600	0.971	0.945	80	408	3910	3965	0.183	2079	1831	2028	1937	0
2	18	4	"yfcB"	"STM2385"	9070	40040	100	2951	2870	893	61	63	28	100	100	0	2278	2325	1095	86	86	10	100	100	0	1.318	1.255	1.292	1.409	1.578	1.166	0.933	80	418	5082	5048	0.399	2890	2192	2809	2239	0
2	19	4	"ybdA"	"STM0593"	9250	40040	100	112	111	28	60	61	13	93	80	0	3648	3314	1466	85	87	23	100	100	0	0.015	0.016	0.015	0.016	1.373	0.016	0.784	80	395	3615	3280	-6.098	52	3563	51	3229	0
2	20	4	"ybaM"	"STM0480"	9420	40030	100	195	213	124	60	61	13	98	92	0	1162	1366	1120	84	86	23	100	100	0	0.125	0.119	0.121	0.123	1.448	0.104	0.819	80	408	1213	1435	-2.997	135	1078	153	1282	0
2	21	4	"ybbO"	"STM0505"	9600	40030	110	1600	1612	1004	61	63	14	100	100	0	2496	2597	1860	85	87	13	100	100	0	0.638	0.617	0.631	0.662	1.297	0.582	0.972	80	466	3950	4063	-0.648	1539	2411	1551	2512	0
2	22	4	"purK"	"STM0533"	9770	40030	100	204	278	191	61	64	15	98	93	0	597	1011	930	85	86	10	100	100	0	0.279	0.234	0.250	0.254	1.496	0.206	0.892	80	396	655	1143	-1.840	143	512	217	926	0
2	23	4	"rfbI"	"STM0559"	9940	40030	100	104	108	30	60	61	10	92	80	0	2397	2613	1819	84	85	10	100	100	0	0.019	0.019	0.020	0.022	1.562	0.016	0.752	80	396	2357	2577	-5.716	44	2313	48	2529	0
2	24	4	"ybdK"	"STM0583"	10100	40030	90	344	347	112	61	64	18	100	100	0	5282	5383	2406	84	106	159	100	100	0	0.054	0.054	0.056	0.054	1.269	0.052	0.932	52	353	5481	5585	-4.199	283	5198	286	5299	0
2	1	5	"yoaH"	"STM1823"	6100	40190	90	394	410	81	58	60	17	100	100	0	1236	1375	588	92	92	13	100	100	0	0.294	0.274	0.287	0.287	1.282	0.247	0.870	52	387	1480	1635	-1.768	336	1144	352	1283	0
2	2	5	"emtA"	"STM1799"	6280	40190	100	1094	1057	407	56	57	10	100	100	0	3691	3607	1970	88	90	15	100	100	0	0.288	0.284	0.290	0.308	1.352	0.255	0.931	80	436	4641	4520	-1.795	1038	3603	1001	3519	0
2	3	5	"narH"	"STM1763"	6450	40180	110	2171	2050	695	56	57	10	100	100	0	6976	7506	3729	87	89	12	100	100	0	0.307	0.269	0.288	0.297	1.373	0.243	0.924	80	435	9004	9413	-1.704	2115	6889	1994	7419	0
2	4	5	"ychE"	"STM1748"	6630	40190	110	637	566	266	57	57	9	100	100	0	4335	4151	2424	87	88	11	100	100	0	0.137	0.125	0.128	0.133	1.297	0.118	0.956	80	465	4828	4573	-2.873	580	4248	509	4064	0
2	5	5	"yoaB"	"STM1822"	6800	40200	100	1379	1339	290	59	61	13	100	100	0	2370	2266	672	87	88	15	100	100	0	0.578	0.587	0.583	0.611	1.457	0.559	0.947	80	408	3603	3459	-0.790	1320	2283	1280	2179	0
2	6	5	"dsbB"	"STM1807"	6970	40200	100	528	512	203	63	64	14	100	98	0	3428	3208	1410	89	93	25	100	100	0	0.139	0.144	0.143	0.147	1.425	0.141	0.951	80	418	3804	3568	-2.844	465	3339	449	3119	0
2	7	5	""	"STM4010"	7150	40200	100	316	317	67	65	66	11	100	100	0	7645	8246	3168	89	92	19	100	100	0	0.033	0.031	0.032	0.032	1.346	0.028	0.914	80	420	7807	8409	-4.912	251	7556	252	8157	0
2	8	5	"mobB"	"STM3993"	7330	40190	100	946	963	378	63	64	11	100	100	0	4692	5552	3623	87	88	13	100	100	0	0.192	0.165	0.188	0.186	1.351	0.139	0.903	80	391	5488	6365	-2.383	883	4605	900	5465	0
2	9	5	"yiiR"	"STM4083"	7500	40190	100	421	439	249	60	61	10	100	100	0	2016	2235	1743	86	86	10	100	100	0	0.187	0.176	0.192	0.197	1.322	0.158	0.949	80	392	2291	2528	-2.419	361	1930	379	2149	0
2	10	5	""	"STM4067"	7670	40190	110	2048	1857	728	63	64	11	100	100	0	4412	4141	2093	85	86	10	100	100	0	0.459	0.442	0.463	0.472	1.250	0.415	0.952	80	465	6312	5850	-1.124	1985	4327	1794	4056	0
2	11	5	"yiiM"	"STM4056"	7850	40200	100	1834	1784	896	59	61	10	100	100	0	3620	3759	2323	85	84	10	100	100	0	0.502	0.470	0.479	0.522	1.394	0.434	0.956	80	420	5310	5399	-0.994	1775	3535	1725	3674	0
2	12	5	"yiiG"	"STM4040"	8020	40200	100	104	111	40	57	58	10	87	77	0	4221	4790	4183	84	84	10	100	100	0	0.011	0.011	0.015	0.017	1.614	0.010	0.825	80	408	4184	4760	-6.460	47	4137	54	4706	0
2	13	5	"yhdN"	"STM3413"	8200	40200	100	857	943	637	60	61	12	100	100	0	2119	2332	1817	84	85	11	100	100	0	0.392	0.393	0.415	0.431	1.301	0.367	0.955	80	408	2832	3131	-1.352	797	2035	883	2248	0
2	14	5	"secY"	"STM3420"	8370	40200	110	31628	31126	8366	63	67	24	100	100	0	1667	1746	578	86	90	65	100	100	0	19.965	18.713	19.501	18.980	1.240	18.617	0.957	80	430	33146	32723	4.319	31565	1581	31063	1660	0
2	15	5	"rplE"	"STM3428"	8550	40200	100	15938	14711	5442	62	65	19	100	100	0	400	395	177	84	85	11	100	100	0	50.241	47.103	49.831	50.697	1.338	45.558	0.877	80	408	16192	14960	5.651	15876	316	14649	311	0
2	16	5	"rpmC"	"STM3432"	8720	40200	100	5417	5179	1829	61	62	14	100	100	0	309	301	77	84	84	11	100	100	0	23.804	23.585	24.293	23.333	1.341	24.304	0.937	80	406	5581	5335	4.573	5356	225	5118	217	0
2	17	5	"rpsS"	"STM3436"	8890	40210	100	10169	10843	3792	61	69	76	100	100	0	542	583	264	83	84	10	100	100	0	22.022	21.564	22.691	22.814	1.367	20.685	0.916	80	396	10567	11282	4.461	10108	459	10782	500	0
2	18	5	"rpsJ"	"STM3441"	9070	40210	110	17723	17409	3349	61	71	81	100	100	0	510	501	127	85	88	31	98	97	0	41.558	41.702	41.000	41.923	1.228	41.316	0.935	80	434	18087	17764	5.377	17662	425	17348	416	0
2	19	5	""	"STM4463"	9240	40200	100	293	486	762	60	67	50	92	83	0	3112	3279	1636	85	91	73	100	100	0	0.077	0.133	0.074	0.082	1.899	0.185	0.456	80	405	3260	3620	-3.699	233	3027	426	3194	0
2	20	5	"pepA"	"STM4477"	9420	40210	100	6977	6476	1627	60	63	36	100	100	0	3470	3244	1071	84	84	9	100	100	0	2.043	2.030	2.055	2.105	1.246	1.987	0.962	80	420	10303	9576	1.031	6917	3386	6416	3160	0
2	21	5	"iadA"	"STM4512"	9590	40210	100	847	771	321	61	62	12	100	100	0	4550	4401	2456	85	86	11	100	100	0	0.176	0.165	0.171	0.175	1.337	0.151	0.953	80	420	5251	5026	-2.506	786	4465	710	4316	0
2	22	5	""	"STM4551"	9770	40210	100	406	422	187	61	63	11	100	100	0	7295	7071	3069	85	88	26	100	100	0	0.048	0.052	0.051	0.051	1.330	0.052	0.953	80	431	7555	7347	-4.385	345	7210	361	6986	0
2	23	5	"yjjK"	"STM4581"	9940	40210	100	3352	3902	2103	60	61	11	100	100	0	2292	2887	1757	83	83	10	100	100	0	1.490	1.370	1.497	1.429	1.342	1.349	0.886	80	396	5501	6646	0.576	3292	2209	3842	2804	0
2	24	5	"gltS"	"STM3746"	10110	40200	100	1509	1529	887	61	62	11	100	100	0	2185	2196	1533	82	83	14	100	100	0	0.689	0.694	0.730	0.771	1.332	0.640	0.944	80	464	3551	3582	-0.538	1448	2103	1468	2114	0
2	1	6	"yhhY"	"STM3546"	6100	40380	90	598	629	175	57	59	13	100	100	0	3763	4366	1899	91	93	17	100	100	0	0.147	0.134	0.142	0.138	1.232	0.124	0.918	52	375	4213	4847	-2.763	541	3672	572	4275	0
2	2	6	""	"STM0951"	6280	40390	100	243	232	100	56	60	26	97	80	0	3694	3626	2591	88	89	15	100	100	0	0.052	0.050	0.050	0.056	1.468	0.043	0.854	80	405	3793	3714	-4.269	187	3606	176	3538	0
2	3	6	"nanK"	"STM3336"	6460	40370	130	4209	4184	531	57	61	30	100	100	0	2430	2637	718	88	89	14	100	100	0	1.773	1.619	1.778	1.660	1.336	1.710	0.846	120	582	6494	6676	0.826	4152	2342	4127	2549	0
2	4	6	"yrbC"	"STM3310"	6630	40380	100	3834	3492	1060	57	60	27	100	100	0	2194	2094	828	87	88	13	100	100	0	1.793	1.712	1.745	1.777	1.393	1.687	0.885	80	396	5884	5442	0.842	3777	2107	3435	2007	0
2	5	6	"greA"	"STM3299"	6810	40380	100	2864	2599	686	58	60	12	100	100	0	2562	2467	540	86	88	16	100	100	0	1.133	1.067	1.088	1.052	1.239	1.095	0.948	80	363	5282	4922	0.181	2806	2476	2541	2381	0
2	6	6	"rpsO"	"STM3283"	6970	40370	100	3364	3108	1319	60	61	10	100	100	0	817	836	412	87	88	15	100	100	0	4.526	4.069	4.262	4.214	1.409	4.226	0.824	80	383	4034	3797	2.178	3304	730	3048	749	0
2	7	6	"yghB"	"STM3162"	7150	40370	110	766	745	328	64	65	11	100	100	0	2466	2547	1316	88	88	13	100	100	0	0.295	0.277	0.283	0.275	1.307	0.264	0.947	80	432	3080	3140	-1.760	702	2378	681	2459	0
2	8	6	""	"STM3136"	7320	40370	130	4162	4255	904	63	69	70	100	100	0	4868	5325	1885	88	91	28	100	100	0	0.858	0.800	0.863	0.831	1.286	0.774	0.897	120	559	8879	9429	-0.222	4099	4780	4192	5237	0
2	9	6	"yggV"	"STM3103"	7500	40380	100	1560	1396	695	60	68	82	97	97	0	2299	2002	1267	86	90	32	97	97	0	0.678	0.697	0.725	0.784	1.475	0.634	0.911	80	401	3713	3252	-0.561	1500	2213	1336	1916	0
2	10	6	"sprT"	"STM3092"	7670	40380	100	604	625	192	62	63	12	100	100	0	2599	3069	1708	86	87	16	100	100	0	0.216	0.189	0.207	0.199	1.283	0.161	0.896	80	406	3055	3546	-2.213	542	2513	563	2983	0
2	11	6	""	"STM3072"	7840	40380	100	673	676	244	61	62	11	100	100	0	3768	3888	1768	85	87	16	100	100	0	0.166	0.162	0.164	0.165	1.262	0.153	0.947	80	382	4295	4418	-2.589	612	3683	615	3803	0
2	12	6	"ygfE"	"STM3060"	8010	40370	100	1397	1542	1061	57	58	9	100	100	0	459	570	447	85	86	11	100	98	0	3.583	3.062	3.370	3.425	1.380	2.828	0.899	80	408	1714	1970	1.841	1340	374	1485	485	0
2	13	6	"ansA"	"STM1294"	8190	40380	100	1401	1375	539	58	59	10	100	100	0	2548	2766	1640	85	85	10	100	100	0	0.545	0.491	0.519	0.541	1.404	0.428	0.908	80	372	3806	3998	-0.875	1343	2463	1317	2681	0
2	14	6	"pfkB"	"STM1326"	8360	40380	150	2702	2634	389	61	67	37	100	100	0	4057	4228	952	85	92	81	100	100	0	0.665	0.621	0.663	0.629	1.289	0.605	0.907	156	561	6613	6716	-0.589	2641	3972	2573	4143	0
2	15	6	"ydiK"	"STM1364"	8540	40380	110	1814	1897	927	62	69	43	100	100	0	4517	5478	2802	87	96	94	100	100	0	0.395	0.340	0.334	0.335	1.278	0.331	0.929	80	410	6182	7226	-1.338	1752	4430	1835	5391	0
2	16	6	"cfa"	"STM1427"	8720	40390	100	1821	1805	992	60	61	12	100	100	0	2373	2589	1908	84	86	15	100	100	0	0.769	0.697	0.781	0.804	1.467	0.613	0.918	80	418	4050	4250	-0.378	1761	2289	1745	2505	0
2	17	6	"ydhM"	"STM1437"	8890	40380	110	435	434	190	61	66	39	97	95	0	2276	2305	1430	84	98	115	100	98	0	0.171	0.168	0.175	0.175	1.338	0.150	0.895	80	448	2566	2594	-2.551	374	2192	373	2221	0
2	18	6	"nth"	"STM1453"	9080	40390	130	1184	1192	259	61	67	40	100	100	0	4356	4665	1645	86	101	120	100	100	0	0.263	0.247	0.267	0.252	1.187	0.230	0.936	120	548	5393	5710	-1.927	1123	4270	1131	4579	0
2	19	6	"ugpA"	"STM3556"	9240	40380	80	355	348	188	60	64	29	98	92	0	2584	2587	1779	86	94	87	100	100	0	0.118	0.115	0.112	0.114	1.446	0.106	0.908	52	280	2793	2789	-3.082	295	2498	288	2501	0
2	20	6	"ftsY"	"STM3571"	9410	40390	100	4544	4359	1013	59	62	36	100	100	0	4491	4252	1209	84	85	10	100	100	0	1.018	1.032	1.043	1.079	1.431	1.012	0.950	80	406	8892	8468	0.025	4485	4407	4300	4168	0
2	21	6	"zntA"	"STM3576"	9580	40380	90	489	575	393	60	62	14	100	100	0	1739	2288	1976	84	85	10	100	100	0	0.259	0.234	0.249	0.243	1.322	0.196	0.810	52	350	2084	2719	-1.948	429	1655	515	2204	0
2	22	6	"yhhT"	"STM3582"	9750	40390	90	464	467	124	63	66	21	100	100	0	5677	5742	2031	88	92	33	100	100	0	0.072	0.071	0.071	0.073	1.193	0.066	0.938	52	327	5990	6058	-3.801	401	5589	404	5654	0
2	23	6	"yhiN"	"STM3588"	9940	40380	100	482	606	466	61	63	16	100	100	0	1476	1993	1668	84	88	27	100	100	0	0.302	0.285	0.294	0.298	1.430	0.271	0.910	80	452	1813	2454	-1.725	421	1392	545	1909	0
2	24	6	""	"STM3598"	10110	40370	70	89	96	30	61	62	10	81	68	0	281	334	193	83	85	12	100	100	0	0.141	0.139	0.134	0.136	1.774	0.137	0.683	32	236	226	286	-2.822	28	198	35	251	0
2	1	7	""	"STM3799"	6100	40540	100	385	619	510	56	58	13	100	100	0	751	1670	1854	90	91	13	100	100	0	0.498	0.356	0.452	0.440	1.390	0.292	0.893	80	440	990	2143	-1.007	329	661	563	1580	0
2	2	7	"yidE"	"STM3807"	6270	40540	100	332	391	315	56	57	11	100	95	0	1334	1717	1838	88	89	12	100	100	0	0.222	0.206	0.221	0.218	1.564	0.178	0.931	80	369	1522	1964	-2.175	276	1246	335	1629	0
2	3	7	"yidR"	"STM3811"	6440	40540	80	270	271	144	59	60	12	100	100	0	1137	1178	758	89	91	13	100	100	0	0.201	0.195	0.203	0.204	1.289	0.195	0.923	52	297	1259	1301	-2.312	211	1048	212	1089	0
2	4	7	"torD"	"STM3821"	6620	40540	90	242	250	82	57	58	25	100	98	0	4530	4711	1902	90	92	21	100	100	0	0.042	0.042	0.043	0.041	1.275	0.042	0.948	52	333	4625	4814	-4.585	185	4440	193	4621	0
2	5	7	"dgoT"	"STM3827"	6790	40540	130	218	238	76	59	63	34	100	98	0	7076	8539	3690	88	93	32	100	100	0	0.023	0.021	0.021	0.021	1.241	0.020	0.879	120	517	7147	8630	-5.458	159	6988	179	8451	0
2	6	7	"yidA"	"STM3831"	6970	40540	100	1031	1010	545	59	60	9	100	100	0	2245	2531	1758	86	89	27	100	100	0	0.450	0.389	0.428	0.440	1.364	0.348	0.927	80	390	3131	3396	-1.151	972	2159	951	2445	0
2	7	7	"imp"	"STM0093"	7140	40540	90	1762	2202	1412	61	63	12	100	100	0	1890	2066	1429	88	88	12	100	100	0	0.944	1.082	1.082	1.127	1.247	1.059	0.948	52	349	3503	4119	-0.083	1701	1802	2141	1978	0
2	8	7	"yabJ"	"STM0106"	7320	40550	100	264	254	116	62	63	12	100	100	0	2825	2764	1888	87	88	13	100	100	0	0.074	0.072	0.073	0.079	1.438	0.066	0.939	80	398	2940	2869	-3.761	202	2738	192	2677	0
2	9	7	"yabC"	"STM0120"	7490	40540	90	1032	1225	654	60	60	9	100	100	0	1201	1498	1138	86	87	10	100	100	0	0.872	0.825	0.873	0.927	1.323	0.710	0.909	52	316	2087	2577	-0.198	972	1115	1165	1412	0
2	10	7	"murD"	"STM0126"	7660	40540	90	1561	1501	634	62	64	14	100	100	0	1782	2000	1115	86	88	17	100	100	0	0.884	0.752	0.852	0.788	1.403	0.686	0.886	52	346	3195	3353	-0.178	1499	1696	1439	1914	0
2	11	7	"yacA"	"STM0135"	7840	40540	110	1947	1982	696	60	62	13	100	100	0	1501	1606	833	87	89	17	100	100	0	1.335	1.265	1.343	1.373	1.450	1.233	0.786	80	451	3301	3441	0.416	1887	1414	1922	1519	0
2	12	7	""	"STM0148"	8010	40550	100	156	186	115	56	56	9	92	87	0	1552	2475	2239	86	88	15	100	100	0	0.068	0.054	0.058	0.059	1.457	0.051	0.936	80	408	1566	2519	-3.874	100	1466	130	2389	0
2	13	7	""	"STM1547"	8190	40550	100	427	399	135	56	56	9	100	100	0	3496	3105	1751	86	87	13	100	100	0	0.109	0.114	0.116	0.129	1.489	0.099	0.913	80	397	3781	3362	-3.200	371	3410	343	3019	0
2	14	7	""	"STM1551"	8360	40550	100	247	248	73	58	61	17	100	98	0	1161	1262	707	86	90	25	100	100	0	0.176	0.162	0.168	0.176	1.473	0.129	0.794	80	342	1264	1366	-2.508	189	1075	190	1176	0
2	15	7	""	"STM1556"	8540	40550	120	296	289	54	61	63	14	100	100	0	10107	10392	3278	88	91	18	100	100	0	0.023	0.022	0.023	0.023	1.380	0.021	0.933	120	476	10254	10532	-5.414	235	10019	228	10304	0
2	16	7	""	"STM1562"	8710	40550	90	487	492	161	60	61	11	100	100	0	2324	2379	1131	86	88	16	100	100	0	0.191	0.188	0.195	0.192	1.193	0.180	0.924	52	317	2665	2725	-2.390	427	2238	432	2293	0
2	17	7	"fdnI"	"STM1568"	8890	40560	100	2784	2692	469	61	67	35	100	100	0	3993	4382	1270	85	88	28	100	100	0	0.697	0.612	0.625	0.633	1.362	0.575	0.874	80	430	6631	6928	-0.521	2723	3908	2631	4297	0
2	18	7	"nmpC"	"STM1572"	9070	40550	110	11757	10937	5464	61	66	34	100	100	0	256	258	122	87	91	29	88	77	0	69.207	63.602	60.696	60.375	1.303	61.096	0.868	80	426	11865	11047	6.113	11696	169	10876	171	0
2	19	7	"sohB"	"STM1716"	9240	40550	90	1434	1378	283	59	62	14	100	100	0	5121	5186	1596	86	88	15	100	100	0	0.273	0.259	0.261	0.266	1.245	0.252	0.910	52	314	6410	6419	-1.873	1375	5035	1319	5100	0
2	20	7	"ompW"	"STM1732"	9410	40550	110	7144	6839	2921	59	61	11	100	100	0	551	521	221	83	84	13	100	100	0	15.139	15.479	15.616	16.114	1.263	15.341	0.951	80	448	7553	7218	3.920	7085	468	6780	438	0
2	21	7	"yciU"	"STM1740"	9590	40560	100	736	705	296	62	64	15	100	100	0	1493	1514	988	83	84	12	100	100	0	0.478	0.449	0.486	0.510	1.434	0.378	0.886	80	383	2084	2074	-1.065	674	1410	643	1431	0
2	22	7	"ychJ"	"STM1755"	9760	40550	140	1209	1146	283	65	68	19	98	97	0	2089	2247	787	86	94	111	98	98	0	0.571	0.500	0.540	0.487	1.604	0.451	0.850	156	550	3147	3242	-0.808	1144	2003	1081	2161	0
2	23	7	"ychP"	"STM1768"	9930	40560	100	547	496	203	66	69	16	100	98	0	4464	4180	2483	87	98	141	97	97	0	0.110	0.105	0.107	0.119	1.495	0.095	0.944	80	329	4858	4523	-3.186	481	4377	430	4093	0
2	24	7	"ychH"	"STM1782"	10100	40550	120	827	857	178	63	65	12	100	100	0	1228	1388	717	86	87	14	100	100	0	0.669	0.610	0.682	0.657	1.290	0.510	0.842	120	610	1906	2096	-0.580	764	1142	794	1302	0
2	1	8	""	"STM2314"	6090	40720	100	4585	4344	924	57	60	31	100	100	0	2913	2942	944	91	94	44	100	100	0	1.605	1.504	1.581	1.569	1.320	1.458	0.931	80	430	7350	7138	0.682	4528	2822	4287	2851	0
2	2	8	"nuoK"	"STM2319"	6270	40710	100	2614	2520	809	57	59	14	100	100	0	1048	1062	986	90	91	13	100	100	0	2.669	2.534	3.122	3.045	1.618	2.207	0.449	80	396	3515	3435	1.416	2557	958	2463	972	0
2	3	8	"yfbQ"	"STM2331"	6440	40720	100	1568	1456	491	58	59	13	100	100	0	3797	4095	2194	89	90	14	100	100	0	0.407	0.349	0.362	0.400	1.553	0.308	0.929	80	392	5218	5404	-1.296	1510	3708	1398	4006	0
2	4	8	"yfbU"	"STM2335"	6610	40720	100	3502	3494	967	58	64	47	100	100	0	1842	1801	614	89	93	28	100	100	0	1.965	2.007	2.061	2.063	1.281	2.016	0.928	80	405	5197	5148	0.974	3444	1753	3436	1712	0
2	5	8	""	"STM2341"	6790	40710	110	8873	8009	3386	58	64	45	100	100	0	1136	1136	660	89	93	27	100	100	0	8.419	7.594	8.313	8.130	1.348	7.303	0.886	80	446	9862	8998	3.074	8815	1047	7951	1047	0
2	6	8	""	"STM2346"	6970	40710	110	3185	3323	979	58	59	10	100	100	0	3692	4031	1504	87	88	12	100	100	0	0.867	0.828	0.848	0.846	1.165	0.804	0.960	80	466	6732	7209	-0.205	3127	3605	3265	3944	0
2	7	8	""	"STM2530"	7140	40710	90	315	342	144	61	63	12	100	100	0	2186	2693	1670	87	89	13	100	100	0	0.121	0.108	0.116	0.110	1.299	0.094	0.911	52	357	2353	2887	-3.047	254	2099	281	2606	0
2	8	8	"nifS"	"STM2543"	7320	40710	110	2233	1968	984	64	64	12	100	100	0	2644	2885	2221	87	88	12	100	100	0	0.848	0.680	0.792	0.802	1.438	0.568	0.870	80	430	4726	4702	-0.237	2169	2557	1904	2798	0
2	9	8	"glnB"	"STM2561"	7490	40710	130	784	801	114	60	60	9	100	100	0	1683	2241	1161	87	88	11	100	100	0	0.454	0.344	0.450	0.378	1.564	0.270	0.646	120	533	2320	2895	-1.140	724	1596	741	2154	0
2	10	8	""	"STM2566"	7660	40720	100	196	208	66	60	61	10	100	100	0	1307	1458	803	88	91	18	100	100	0	0.112	0.108	0.115	0.112	1.363	0.094	0.872	80	387	1355	1518	-3.164	136	1219	148	1370	0
2	11	8	"gogB"	"STM2584"	7830	40720	100	751	723	254	60	61	10	100	100	0	7949	7982	4241	90	93	18	100	100	0	0.088	0.084	0.088	0.091	1.303	0.076	0.941	80	396	8550	8555	-3.508	691	7859	663	7892	0
2	12	8	""	"STM2591"	8000	40720	100	150	152	44	58	59	11	97	97	0	3095	3277	1795	89	91	15	100	100	0	0.031	0.029	0.030	0.031	1.405	0.027	0.874	80	396	3098	3282	-5.030	92	3006	94	3188	0
2	13	8	"yraR"	"STM3268"	8170	40710	80	127	190	198	63	64	14	94	82	0	234	589	1100	88	91	17	98	98	0	0.438	0.253	0.438	0.383	1.819	0.180	0.915	52	306	210	628	-1.190	64	146	127	501	0
2	14	8	"yhbV"	"STM3275"	8350	40710	90	1570	1576	167	68	75	31	100	100	0	4278	4319	981	91	101	59	100	100	0	0.359	0.357	0.365	0.364	1.206	0.345	0.935	52	356	5689	5736	-1.479	1502	4187	1508	4228	0
2	15	8	"deaD"	"STM3280"	8530	40720	100	1296	1202	335	63	67	27	100	100	0	8618	8227	3540	87	97	57	100	100	0	0.145	0.140	0.142	0.153	1.430	0.126	0.930	80	399	9764	9279	-2.791	1233	8531	1139	8140	0
2	16	8	"argG"	"STM3290"	8710	40720	110	550	524	234	58	60	13	100	98	0	2775	2941	1661	85	87	26	100	100	0	0.183	0.163	0.169	0.163	1.360	0.152	0.934	80	467	3182	3322	-2.451	492	2690	466	2856	0
2	17	8	"ftsJ"	"STM3297"	8880	40730	100	3975	4376	2267	58	60	17	100	100	0	2199	2440	1435	84	87	27	100	100	0	1.852	1.833	1.849	1.963	1.539	1.807	0.880	80	396	6032	6674	0.889	3917	2115	4318	2356	0
2	18	8	"ispB"	"STM3305"	9060	40730	110	2835	2687	614	58	62	34	100	100	0	3099	3128	1118	87	90	28	100	100	0	0.922	0.865	0.943	0.918	1.425	0.818	0.891	80	430	5789	5670	-0.117	2777	3012	2629	3041	0
2	19	8	"ybgL"	"STM0714"	9240	40720	140	624	630	94	58	60	13	100	100	0	2820	3370	1271	85	89	26	100	100	0	0.207	0.174	0.192	0.182	1.394	0.150	0.808	156	552	3301	3857	-2.273	566	2735	572	3285	0
2	20	8	""	"STM0720"	9400	40730	100	95	95	18	57	58	9	92	87	0	6473	7011	3353	83	84	11	100	100	0	0.006	0.005	0.018	0.020	1.736	0.005	0.668	80	357	6428	6966	-7.394	38	6390	38	6928	0
2	21	8	""	"STM0726"	9580	40730	100	183	204	108	61	62	12	96	86	0	4831	6166	5522	84	85	12	100	100	0	0.026	0.024	0.027	0.029	1.621	0.021	0.921	80	396	4869	6225	-5.282	122	4747	143	6082	0
2	22	8	"ybgT"	"STM0742"	9750	40730	100	926	1118	663	67	69	13	100	100	0	1299	1684	1249	86	85	10	100	100	0	0.708	0.658	0.806	0.818	2.243	0.543	0.675	80	364	2072	2649	-0.498	859	1213	1051	1598	0
2	23	8	"tolB"	"STM0748"	9920	40720	100	804	990	757	72	77	20	98	98	0	472	572	471	91	92	15	96	93	0	1.921	1.909	2.067	2.138	1.670	1.802	0.863	80	376	1113	1399	0.942	732	381	918	481	0
2	24	8	"pnuC"	"STM0757"	10100	40730	110	489	482	149	65	68	19	100	100	0	4897	4727	1921	87	89	17	100	100	0	0.088	0.090	0.093	0.093	1.354	0.085	0.928	80	487	5234	5057	-3.504	424	4810	417	4640	0
2	1	9	"dacC"	"STM0863"	6090	40880	110	1973	1947	262	58	61	30	100	100	0	6719	7453	2469	92	97	47	100	100	0	0.289	0.257	0.266	0.269	1.371	0.243	0.850	80	488	8542	9250	-1.791	1915	6627	1889	7361	0
2	2	9	"ybjM"	"STM0871"	6270	40880	100	449	447	234	58	61	32	98	97	0	1794	1852	1176	90	96	51	100	100	0	0.229	0.221	0.226	0.229	1.378	0.205	0.915	80	408	2095	2151	-2.124	391	1704	389	1762	0
2	3	9	"potG"	"STM0878"	6440	40880	110	304	331	154	56	56	9	100	100	0	6662	6806	2154	90	91	14	100	100	0	0.038	0.041	0.037	0.038	1.461	0.041	0.789	80	450	6820	6991	-4.728	248	6572	275	6716	0
2	4	9	"artQ"	"STM0889"	6620	40880	110	1025	914	393	56	57	12	100	100	0	2630	2716	1699	89	90	12	100	100	0	0.381	0.327	0.338	0.367	1.368	0.287	0.926	80	420	3510	3485	-1.391	969	2541	858	2627	0
2	5	9	""	"STM0894"	6790	40890	100	103	104	28	55	56	9	92	83	0	1821	1669	621	89	89	11	100	100	0	0.028	0.031	0.035	0.034	1.916	0.029	0.677	80	408	1780	1629	-5.173	48	1732	49	1580	0
2	6	9	""	"STM0898"	6960	40890	110	181	243	236	56	57	9	98	98	0	4366	4681	3085	88	90	17	100	100	0	0.029	0.041	0.032	0.036	1.961	0.038	0.447	80	478	4403	4780	-5.097	125	4278	187	4593	0
2	7	9	""	"STM1033"	7150	40890	110	399	481	290	58	60	12	100	100	0	5698	7457	5742	88	93	60	100	100	0	0.061	0.057	0.060	0.061	1.321	0.051	0.918	80	442	5951	7792	-4.040	341	5610	423	7369	0
2	8	9	""	"STM1037"	7310	40890	100	170	172	55	61	63	13	98	98	0	2137	2453	1507	86	92	61	100	100	0	0.053	0.047	0.049	0.049	1.487	0.041	0.882	80	407	2160	2478	-4.234	109	2051	111	2367	0
2	9	9	"yjaB"	"STM4181"	7480	40890	100	1024	967	299	58	59	9	100	100	0	2427	2411	995	87	88	11	100	100	0	0.413	0.391	0.406	0.405	1.346	0.363	0.908	80	359	3306	3233	-1.276	966	2340	909	2324	0
2	10	9	"yjbD"	"STM4194"	7650	40890	100	511	535	210	59	60	10	100	100	0	1653	2020	1314	88	89	13	100	100	0	0.289	0.246	0.268	0.268	1.341	0.208	0.914	80	396	2017	2408	-1.792	452	1565	476	1932	0
2	11	9	""	"STM4198"	7830	40890	100	154	164	53	61	62	10	100	97	0	2214	2730	1640	89	91	15	100	100	0	0.044	0.039	0.037	0.040	1.520	0.034	0.719	80	418	2218	2744	-4.514	93	2125	103	2641	0
2	12	9	""	"STM4202"	8000	40890	100	75	91	40	57	59	10	63	48	0	980	1487	1418	86	87	12	100	100	0	0.020	0.024	0.027	0.027	1.740	0.025	0.790	80	408	912	1435	-5.634	18	894	34	1401	0
2	13	9	"pduF"	"STM2037"	8170	40890	90	334	331	54	62	64	14	100	100	0	6846	6708	1604	86	88	14	100	100	0	0.040	0.041	0.040	0.041	1.229	0.039	0.931	52	364	7032	6891	-4.635	272	6760	269	6622	0
2	14	9	"pduQ"	"STM2052"	8360	40890	100	102	122	126	62	67	19	73	53	0	2015	2682	2351	86	88	18	98	98	0	0.021	0.023	0.019	0.029	3.341	0.011	0.064	80	436	1969	2656	-5.592	40	1929	60	2596	0
2	15	9	"sspH2"	"STM2241"	8530	40890	100	146	162	86	58	59	11	88	73	0	1361	1654	1572	84	84	13	100	100	0	0.069	0.066	0.071	0.070	1.870	0.055	0.824	80	396	1365	1674	-3.859	88	1277	104	1570	0
2	16	9	"btuF"	"STM0206"	8710	40900	100	934	859	342	57	57	8	100	100	0	3614	3367	1898	83	84	10	100	100	0	0.248	0.244	0.251	0.277	1.484	0.218	0.920	80	394	4408	4086	-2.009	877	3531	802	3284	0
2	17	9	"sitD"	"STM2864"	8880	40900	110	360	415	263	56	56	8	100	100	0	3799	3891	3032	83	84	10	100	100	0	0.082	0.094	0.099	0.100	1.464	0.089	0.948	80	452	4020	4167	-3.612	304	3716	359	3808	0
2	18	9	"yfjD"	"STM2679"	9060	40900	100	518	517	229	56	56	8	100	100	0	2490	2781	2048	84	84	10	100	100	0	0.192	0.171	0.188	0.195	1.436	0.138	0.881	80	357	2868	3158	-2.381	462	2406	461	2697	0
2	19	9	"psiB"	"PSLT069"	9230	40900	110	115	121	49	58	58	9	96	90	0	2073	2197	1887	84	85	11	100	100	0	0.029	0.030	0.030	0.031	1.481	0.027	0.864	80	376	2046	2176	-5.125	57	1989	63	2113	0
2	20	9	"traV"	"PSLT084"	9410	40900	100	85	94	41	58	58	10	76	63	0	1290	1704	1879	83	85	11	100	100	0	0.022	0.022	0.024	0.026	1.692	0.020	0.713	80	420	1234	1657	-5.482	27	1207	36	1621	0
2	21	9	"himD"	"STM0982"	9590	40900	110	1690	1817	939	61	62	11	100	100	0	649	705	463	83	83	10	100	100	0	2.878	2.823	3.288	3.094	1.452	2.697	0.842	80	426	2195	2378	1.525	1629	566	1756	622	0
2	22	9	"dcuR"	"STM4303"	9750	40900	110	669	695	295	70	75	22	100	100	0	2365	2784	1736	85	86	13	100	100	0	0.263	0.232	0.243	0.256	1.418	0.203	0.918	80	432	2879	3324	-1.928	599	2280	625	2699	0
2	23	9	"phnA"	"STM4289"	9940	40900	120	1484	1560	1134	73	80	26	100	100	0	1119	1432	1226	86	88	13	98	98	0	1.366	1.105	1.258	1.319	1.656	1.008	0.907	120	481	2444	2833	0.450	1411	1033	1487	1346	0
2	24	9	"melA"	"STM4298"	10100	40900	100	278	357	254	62	64	19	100	98	0	4030	4513	3318	83	84	15	100	100	0	0.055	0.067	0.060	0.068	1.734	0.064	0.810	80	406	4163	4725	-4.192	216	3947	295	4430	0
2	1	10	"lasT"	"STM4600"	6080	41060	110	445	473	189	57	59	15	100	100	0	1589	1889	1202	93	97	38	100	100	0	0.259	0.232	0.252	0.246	1.217	0.203	0.927	80	521	1884	2212	-1.947	388	1496	416	1796	0
2	2	10	"dniR"	"STM0260"	6260	41060	100	2439	2193	1023	56	58	13	100	100	0	1500	1678	1264	90	93	19	100	100	0	1.690	1.346	1.654	1.645	1.580	1.144	0.785	80	460	3793	3725	0.757	2383	1410	2137	1588	0
2	3	10	""	"STM0277"	6440	41060	90	83	136	263	55	56	10	84	69	0	1246	1513	1120	87	88	13	100	100	0	0.024	0.057	0.027	0.031	2.565	0.031	0.035	52	355	1187	1507	-5.371	28	1159	81	1426	0
2	4	10	""	"STM0286"	6620	41060	130	113	116	29	54	56	13	99	95	0	2634	3083	1839	87	88	12	100	100	0	0.023	0.021	0.022	0.022	1.450	0.018	0.760	120	570	2606	3058	-5.432	59	2547	62	2996	0
2	5	10	""	"STM0294"	6790	41060	90	72	73	13	55	56	10	75	38	0	2312	3140	2237	86	86	11	100	100	0	0.008	0.006	0.012	0.012	1.183	0.004	0.265	52	324	2243	3072	-7.033	17	2226	18	3054	0
2	6	10	"yafH"	"STM0309"	6960	41060	80	162	229	243	56	57	9	100	92	0	521	796	971	85	86	10	100	100	0	0.243	0.243	0.264	0.249	1.483	0.161	0.785	52	306	542	884	-2.040	106	436	173	711	0
2	7	10	"nagZ"	"STM1209"	7140	41060	130	478	749	951	58	60	12	100	100	0	560	997	1431	86	88	16	100	100	0	0.886	0.759	0.840	0.849	1.296	0.682	0.958	120	605	894	1602	-0.174	420	474	691	911	0
2	8	10	"ycfU"	"STM1217"	7300	41060	70	156	175	69	61	62	12	96	96	0	342	390	213	86	87	12	100	100	0	0.371	0.375	0.380	0.370	1.446	0.344	0.851	32	224	351	418	-1.430	95	256	114	304	0
2	9	10	"ycfC"	"STM1233"	7480	41060	120	218	361	556	58	58	10	99	99	0	302	583	1056	84	86	13	99	97	0	0.734	0.607	0.724	0.723	1.417	0.531	0.946	120	548	378	802	-0.446	160	218	303	499	0
2	10	10	""	"STM1251"	7660	41060	110	566	782	649	59	59	9	100	100	0	810	1124	1054	85	86	13	100	100	0	0.699	0.696	0.776	0.785	1.359	0.642	0.936	80	459	1232	1762	-0.516	507	725	723	1039	0
2	11	10	"aadA"	"STM1264"	7830	41070	90	111	119	46	63	63	10	90	78	0	1126	1272	1261	86	88	16	100	100	0	0.046	0.047	0.051	0.055	1.804	0.035	0.660	52	348	1088	1242	-4.437	48	1040	56	1186	0
2	12	10	"yeaQ"	"STM1274"	8000	41070	100	172	184	94	57	58	10	100	95	0	1310	1432	1195	85	86	13	100	100	0	0.094	0.094	0.097	0.106	1.548	0.084	0.923	80	400	1340	1474	-3.413	115	1225	127	1347	0
2	13	10	"fumA"	"STM1468"	8180	41060	110	2624	2541	1784	55	57	10	100	100	0	466	574	445	84	86	13	100	95	0	6.725	5.073	5.675	5.859	1.409	4.765	0.912	80	492	2951	2976	2.750	2569	382	2486	490	0
2	14	10	"ompN"	"STM1473"	8360	41060	100	919	997	697	54	56	9	100	100	0	2728	2947	2284	84	85	11	100	100	0	0.327	0.329	0.339	0.337	1.338	0.312	0.951	80	430	3509	3806	-1.612	865	2644	943	2863	0
2	15	10	"ydgF"	"STM1482"	8540	41060	110	209	263	230	56	58	11	98	96	0	724	1171	1546	85	88	16	100	100	0	0.239	0.191	0.227	0.230	1.675	0.154	0.912	80	465	792	1293	-2.062	153	639	207	1086	0
2	16	10	"ynfK"	"STM1489"	8710	41060	110	1389	1190	559	57	58	11	100	100	0	3207	2828	1722	84	88	16	100	100	0	0.427	0.413	0.460	0.461	1.360	0.375	0.880	80	450	4455	3877	-1.229	1332	3123	1133	2744	0
2	17	10	""	"STM1498"	8880	41070	80	108	119	70	56	57	9	88	73	0	526	663	668	83	85	10	100	100	0	0.117	0.109	0.111	0.112	1.651	0.104	0.919	52	283	495	643	-3.091	52	443	63	580	0
2	18	10	"ynfB"	"STM1503"	9060	41070	140	2603	2538	477	56	57	9	100	100	0	1981	1934	398	84	84	9	100	100	0	1.343	1.342	1.391	1.382	1.437	1.350	0.911	156	528	4444	4332	0.425	2547	1897	2482	1850	0
2	19	10	"virK"	"STM2781"	9220	41060	130	3198	3267	501	57	58	11	100	100	0	3730	4516	2156	83	85	11	100	100	0	0.861	0.724	0.853	0.783	1.344	0.631	0.832	120	477	6788	7643	-0.215	3141	3647	3210	4433	0
2	20	10	""	"STM2789"	9400	41070	90	217	223	80	58	59	11	100	100	0	3380	3750	1955	84	86	16	100	100	0	0.048	0.045	0.047	0.045	1.243	0.043	0.920	52	347	3455	3831	-4.374	159	3296	165	3666	0
2	21	10	"yqaE"	"STM2796"	9580	41070	100	117	126	45	59	60	10	100	97	0	904	1057	702	83	84	13	100	100	0	0.071	0.069	0.075	0.070	1.505	0.059	0.767	80	418	879	1041	-3.823	58	821	67	974	0
2	22	10	""	"STM4008"	9750	41080	100	2402	2304	928	64	69	20	100	100	0	2136	1988	1022	83	84	13	100	100	0	1.139	1.176	1.208	1.266	1.495	1.107	0.940	80	388	4391	4145	0.188	2338	2053	2240	1905	0
2	23	10	""	"STM4030"	9930	41070	110	423	507	484	65	72	25	100	95	0	798	1180	1327	83	84	12	100	98	0	0.501	0.403	0.401	0.444	1.556	0.367	0.911	80	434	1073	1539	-0.998	358	715	442	1097	0
2	24	10	""	"STM4044"	10090	41070	90	150	188	124	60	61	10	96	86	0	565	884	809	81	83	10	100	100	0	0.186	0.159	0.165	0.168	1.759	0.143	0.831	52	353	574	931	-2.427	90	484	128	803	0
2	1	11	"yghJ"	"STM2941"	6100	41250	100	396	388	167	56	58	12	100	100	0	4163	3961	2081	91	92	13	100	100	0	0.083	0.086	0.086	0.090	1.313	0.082	0.944	80	401	4412	4202	-3.582	340	4072	332	3870	0
2	2	11	""	"STM2950"	6260	41250	90	418	470	258	56	58	15	100	100	0	2839	3190	2006	90	99	51	100	100	0	0.132	0.134	0.134	0.139	1.309	0.128	0.932	52	328	3111	3514	-2.925	362	2749	414	3100	0
2	3	11	"ygcA"	"STM2957"	6450	41240	110	1152	1159	615	55	60	32	100	100	0	2781	2901	1838	87	94	44	100	100	0	0.407	0.392	0.425	0.412	1.303	0.357	0.896	80	447	3791	3918	-1.296	1097	2694	1104	2814	0
2	4	11	"sdaB"	"STM2971"	6620	41250	130	4742	5707	3556	55	58	31	100	100	0	1226	1506	1018	86	87	11	100	100	0	4.111	3.980	4.222	4.181	1.428	3.979	0.900	120	461	5827	7072	2.040	4687	1140	5652	1420	0
2	5	11	"fucP"	"STM2975"	6790	41240	120	199	210	54	54	54	10	99	99	0	2111	2272	707	84	85	11	100	100	0	0.072	0.071	0.072	0.071	1.242	0.069	0.911	120	436	2172	2344	-3.805	145	2027	156	2188	0
2	6	11	"fucR"	"STM2979"	6970	41250	100	1069	1034	354	55	56	10	100	100	0	3232	3174	1300	84	85	11	100	100	0	0.322	0.317	0.320	0.330	1.275	0.302	0.955	80	375	4162	4069	-1.634	1014	3148	979	3090	0
2	7	11	""	"STM3160"	7140	41250	110	94	109	43	58	60	13	80	58	0	472	577	371	86	87	11	100	100	0	0.093	0.104	0.102	0.102	1.706	0.101	0.785	80	388	422	542	-3.423	36	386	51	491	0
2	8	11	""	"STM3169"	7310	41240	110	135	186	131	60	61	11	100	98	0	2277	4053	4965	87	91	37	100	100	0	0.034	0.032	0.033	0.036	1.563	0.026	0.870	80	445	2265	4092	-4.868	75	2190	126	3966	0
2	9	11	"ygiX"	"STM3177"	7480	41250	110	274	293	95	57	58	11	100	100	0	1967	2383	1490	85	90	40	100	100	0	0.115	0.103	0.113	0.113	1.491	0.084	0.843	80	411	2099	2534	-3.116	217	1882	236	2298	0
2	10	11	"clpB"	"STM2660"	7660	41250	100	539	814	784	58	58	9	100	100	0	201	390	429	84	86	15	90	87	0	4.111	2.471	3.417	3.471	1.814	2.194	0.774	80	415	598	1062	2.040	481	117	756	306	0
2	11	11	"yfiN"	"STM2672"	7830	41250	100	315	294	126	62	63	14	98	92	0	2710	2630	1545	86	90	33	100	100	0	0.096	0.091	0.088	0.091	1.575	0.083	0.837	80	353	2877	2776	-3.375	253	2624	232	2544	0
2	12	11	"recN"	"STM2684"	8000	41240	130	368	602	666	58	60	14	100	100	0	827	1502	1856	85	88	28	100	100	0	0.418	0.384	0.400	0.397	1.558	0.357	0.888	120	524	1052	1961	-1.259	310	742	544	1417	0
2	13	11	"cueR"	"STM0499"	8180	41250	110	745	837	382	56	56	10	100	100	0	1457	1723	1032	84	85	11	100	100	0	0.502	0.477	0.487	0.502	1.281	0.434	0.930	80	420	2062	2420	-0.995	689	1373	781	1639	0
2	14	11	""	"STM0509"	8360	41250	100	176	259	221	53	55	9	100	97	0	967	1741	2036	84	84	11	100	97	0	0.139	0.124	0.141	0.142	1.541	0.108	0.905	80	381	1006	1863	-2.844	123	883	206	1657	0
2	15	11	"gcl"	"STM0517"	8530	41250	100	110	141	81	56	56	9	95	85	0	649	1203	1118	84	84	10	100	100	0	0.096	0.076	0.080	0.078	1.534	0.070	0.871	80	372	619	1204	-3.387	54	565	85	1119	0
2	16	11	"ybbV"	"STM0521"	8700	41250	100	72	74	14	56	56	10	68	35	0	1029	1154	675	83	84	10	100	100	0	0.017	0.017	0.019	0.019	1.479	0.017	0.540	80	430	962	1089	-5.886	16	946	18	1071	0
2	17	11	"ylbA"	"STM0526"	8880	41250	100	194	274	239	56	56	9	98	97	0	656	1108	1473	84	84	10	100	100	0	0.241	0.213	0.263	0.234	1.630	0.163	0.844	80	393	710	1242	-2.051	138	572	218	1024	0
2	18	11	"purE"	"STM0534"	9060	41250	100	146	186	124	55	56	8	100	92	0	440	752	810	84	84	9	100	100	0	0.256	0.196	0.219	0.214	1.472	0.158	0.875	80	341	447	799	-1.968	91	356	131	668	0
2	19	11	"ygaM"	"STM2802"	9230	41250	110	315	316	108	56	56	9	100	100	0	1153	1138	515	83	84	11	100	100	0	0.242	0.246	0.261	0.247	1.321	0.225	0.820	80	408	1329	1315	-2.047	259	1070	260	1055	0
2	20	11	"yeiA"	"STM2187"	9410	41250	110	825	872	521	57	58	10	100	100	0	2721	3488	3487	83	84	11	100	100	0	0.291	0.239	0.303	0.279	1.409	0.178	0.840	80	442	3406	4220	-1.780	768	2638	815	3405	0
2	21	11	""	"STM2196"	9580	41250	100	214	215	104	58	59	11	97	93	0	2712	3196	2719	84	84	10	100	100	0	0.059	0.050	0.052	0.054	1.409	0.042	0.901	80	357	2784	3269	-4.074	156	2628	157	3112	0
2	22	11	"bcr"	"STM2221"	9750	41250	120	393	505	350	61	65	35	100	98	0	3392	4273	2616	84	85	25	100	100	0	0.100	0.106	0.103	0.102	1.374	0.109	0.868	120	464	3640	4633	-3.317	332	3308	444	4189	0
2	23	11	"yejK"	"STM2226"	9920	41250	100	837	897	567	61	61	10	100	100	0	1551	1909	1794	84	86	28	100	100	0	0.529	0.458	0.520	0.527	1.445	0.354	0.811	80	368	2243	2661	-0.919	776	1467	836	1825	0
2	24	11	""	"STM2236"	10100	41250	100	123	131	52	58	59	9	93	88	0	2163	2918	2858	82	83	11	100	100	0	0.031	0.026	0.029	0.029	1.515	0.019	0.779	80	443	2146	2909	-5.001	65	2081	73	2836	0
2	1	12	"Ctrl-6210ng/ul"	"Ctrl-6210ng/ul"	6080	41400	120	60	62	11	56	60	32	2	0	0	93	95	14	91	96	64	0	0	0	2.000	1.500	0.667	0.869	4.209	0.421	0.035	120	537	6	10	1.000	4	2	6	4	-50
2	2	12	"Ctrl-Y210ng/ul"	"Ctrl-Y210ng/ul"	6260	41410	120	57	61	18	54	56	12	22	10	0	88	88	12	88	91	32	0	0	0	100000.000	100000.000	0.750	0.882	3.415	0.255	0.018	120	426	3	7	16.610	3	0	7	0	-50
2	3	12	"Ctrl-Y610ng/ul"	"Ctrl-Y610ng/ul"	6430	41410	120	53	55	9	54	56	15	10	0	0	86	86	12	87	89	15	8	1	0	1.000	-1.000	1.000	1.009	3.384	0.011	0.000	120	461	-2	0	0.000	-1	-1	1	-1	-50
2	4	12	"Ctrl-OmpA10ng/ul"	"Ctrl-OmpA10ng/ul"	6610	41410	80	241	397	480	55	55	9	100	100	0	94	99	29	86	86	10	44	32	0	23.250	26.308	15.699	13.581	2.205	22.864	0.454	52	261	194	355	4.539	186	8	342	13	0
2	5	12	"ctrl-buffer"	"ctrl-buffer"	6780	41410	120	52	53	8	53	54	13	5	0	0	83	84	11	86	87	13	5	1	0	0.333	0.000	0.727	0.921	3.650	6.298	0.002	120	423	-4	-2	-1.585	-1	-3	0	-2	-50
2	6	12	"Ctrl-RCA10ng/ul"	"Ctrl-RCA10ng/ul"	6950	41410	120	61	61	11	54	59	35	1	0	0	87	90	17	85	86	13	18	6	0	3.500	1.400	0.972	0.820	3.301	0.183	0.006	120	417	9	12	1.807	7	2	7	5	-50
2	7	12	"Ctrl-6250ng/ul"	"Ctrl-6250ng/ul"	7130	41410	120	60	62	14	58	60	15	12	5	0	84	87	19	84	85	11	19	6	0	100000.000	1.333	0.929	0.820	3.550	0.581	0.077	120	412	2	7	16.610	2	0	4	3	-50
2	8	12	"Ctrl-Y250ng/ul"	"Ctrl-Y250ng/ul"	7300	41410	120	63	68	22	59	61	12	24	10	0	86	87	13	85	89	39	1	0	0	4.000	4.500	1.250	1.282	4.140	10.425	0.007	120	381	5	11	2.000	4	1	9	2	-50
2	9	12	"Ctrl-Y650ng/ul"	"Ctrl-Y650ng/ul"	7480	41410	120	67	83	55	58	61	16	28	17	0	89	90	19	84	88	37	2	1	0	1.800	4.167	1.158	1.479	4.419	18.196	0.015	120	412	14	31	0.848	9	5	25	6	-50
2	10	12	"Ctrl-OmpA50ng/ul"	"Ctrl-OmpA50ng/ul"	7650	41410	90	970	1391	1350	58	60	15	100	100	0	114	131	54	84	85	11	78	61	0	30.400	28.362	30.700	29.693	2.006	31.351	0.647	52	302	942	1380	4.926	912	30	1333	47	0
2	11	12	"ctrl-buffer"	"ctrl-buffer"	7820	41410	120	63	64	12	61	64	18	9	1	0	84	86	14	85	89	29	1	0	0	-2.000	3.000	0.800	0.796	3.115	5.284	0.009	120	479	1	4	Error	2	-1	3	1	-50
2	12	12	"Ctrl-RCA100ng/ul"	"Ctrl-RCA100ng/ul"	8000	41370	70	91	267	463	60	63	18	71	37	0	152	411	602	85	92	43	75	34	0	0.463	0.635	0.554	0.475	2.413	0.734	0.872	32	190	98	533	-1.112	31	67	207	326	0
2	13	12	"Ctrl-62100ng/ul"	"Ctrl-62100ng/ul"	8170	41410	120	55	55	10	55	57	13	9	0	0	83	84	11	85	85	11	11	2	0	0.000	0.000	0.667	0.671	3.243	5.356	0.003	120	491	-2	-1	Error	0	-2	0	-1	-50
2	14	12	"Ctrl-Y2100ng/ul"	"Ctrl-Y2100ng/ul"	8350	41410	120	56	67	42	55	61	50	6	4	0	83	83	11	86	86	13	7	0	0	-0.333	-4.000	1.250	1.189	4.852	18.841	0.031	120	408	-2	9	Error	1	-3	12	-3	-50
2	15	12	"Ctrl-Y6100ng/ul"	"Ctrl-Y6100ng/ul"	8520	41410	120	65	132	197	57	80	194	11	7	0	83	88	20	83	91	108	0	0	0	100000.000	15.000	3.167	2.679	4.914	14.509	0.436	120	413	8	80	16.610	8	0	75	5	-50
2	16	12	"Ctrl-OmpA100ng/ul"	"Ctrl-OmpA100ng/ul"	8700	41420	90	2382	2852	1638	56	69	69	100	100	0	178	205	103	83	84	10	100	94	0	24.484	22.918	24.907	26.413	1.572	20.514	0.764	52	325	2421	2918	4.614	2326	95	2796	122	0
2	17	12	"ctrl-buffer"	"ctrl-buffer"	8870	41410	120	54	56	11	57	64	31	0	0	0	85	86	16	83	84	10	20	6	0	-1.500	-0.333	1.250	1.174	3.058	20.804	0.010	120	467	-1	2	Error	-3	2	-1	3	-50
2	18	12	"Ctrl-RCA50ng/ul"	"Ctrl-RCA50ng/ul"	9040	41410	120	60	61	13	58	68	36	0	0	0	86	88	15	84	84	10	25	14	0	1.000	0.750	0.583	0.664	3.769	12.230	0.025	120	424	4	7	0.000	2	2	3	4	-50
2	19	12	"Ctrl-62400ng/ul"	"Ctrl-62400ng/ul"	9220	41410	120	57	59	10	57	61	21	2	0	0	84	84	13	84	85	11	15	3	0	0.000	100000.000	0.809	0.941	3.169	0.127	0.525	120	431	0	2	Error	0	0	2	0	-50
2	20	12	"Ctrl-Y2400ng/ul"	"Ctrl-Y2400ng/ul"	9390	41420	120	57	57	8	57	61	21	0	0	0	83	83	11	83	84	12	13	0	0	0.000	0.000	0.883	1.011	3.835	20.723	0.003	120	420	0	0	Error	0	0	0	0	-50
2	21	12	"Ctrl-Y6400ng/ul"	"Ctrl-Y6400ng/ul"	9570	41420	120	60	87	119	58	69	88	5	4	0	81	82	14	84	85	12	8	4	0	-0.667	-14.500	0.917	1.156	4.370	17.611	0.233	120	468	-1	27	Error	2	-3	29	-2	-50
2	22	12	"Ctrl-OmpA400ng/ul"	"Ctrl-OmpA400ng/ul"	9740	41420	90	4907	5326	1966	61	79	105	100	100	0	380	475	262	86	88	20	100	100	0	16.483	13.535	17.125	15.094	1.486	13.282	0.775	52	319	5140	5654	4.043	4846	294	5265	389	0
2	23	12	"ctrl-buffer"	"ctrl-buffer"	9920	41420	120	63	65	14	61	66	38	2	0	0	83	86	12	84	86	26	4	0	0	-2.000	2.000	1.250	1.295	3.073	25.952	0.015	120	414	1	6	Error	2	-1	4	2	-50
2	24	12	"Ctrl-RCAbuffer"	"Ctrl-RCAbuffer"	10090	41420	120	62	62	10	59	59	9	23	6	0	83	85	11	83	83	10	16	5	0	100000.000	1.500	1.000	1.012	3.148	0.576	0.016	120	522	3	5	16.610	3	0	3	2	-50
2	1	13	"phoP"	"STM1231"	6080	41590	100	3608	3404	1302	57	61	36	100	100	0	980	895	424	89	94	71	97	93	0	3.985	4.153	4.100	4.753	1.581	3.986	0.943	80	435	4442	4153	1.995	3551	891	3347	806	0
2	2	13	"phoP"	"STM1231"	6260	41580	110	3758	3547	1155	55	61	38	100	100	0	1032	955	353	88	91	25	100	100	0	3.923	4.028	4.100	4.222	1.233	4.039	0.951	80	446	4647	4359	1.972	3703	944	3492	867	0
2	3	13	"phoP"	"STM1231"	6440	41580	110	3894	3733	1428	55	57	17	100	100	0	1056	987	395	86	89	24	100	100	0	3.958	4.082	4.221	4.235	1.215	4.147	0.944	80	397	4809	4579	1.985	3839	970	3678	901	0
2	4	13	"phoQ"	"STM1230"	6610	41590	100	2496	2213	979	53	54	11	100	100	0	2681	2343	1043	84	85	12	100	100	0	0.941	0.956	0.942	0.974	1.394	0.949	0.955	80	387	5040	4419	-0.088	2443	2597	2160	2259	0
2	5	13	"phoQ"	"STM1230"	6780	41590	100	2643	2578	718	54	56	15	100	100	0	3577	3437	1099	85	87	14	100	100	0	0.741	0.753	0.755	0.783	1.474	0.732	0.957	80	378	6081	5876	-0.432	2589	3492	2524	3352	0
2	6	13	"hupA"	"STM4170"	6950	41590	110	3549	3693	1049	55	61	39	100	100	0	244	251	71	86	87	14	98	98	0	22.114	22.048	22.647	22.656	1.247	21.529	0.909	80	433	3652	3803	4.467	3494	158	3638	165	0
2	7	13	"sopB"	"STM1091"	7130	41590	100	1372	2019	1770	59	65	40	100	100	0	1567	2464	2396	84	85	11	100	100	0	0.885	0.824	0.878	0.901	1.454	0.771	0.958	80	370	2796	4340	-0.176	1313	1483	1960	2380	0
2	8	13	"pipC"	"STM0375"	7310	41590	140	627	673	196	60	61	11	99	99	0	792	903	394	85	85	10	100	100	0	0.802	0.749	0.785	0.792	1.358	0.677	0.907	156	472	1274	1431	-0.318	567	707	613	818	0
2	9	13	"pipC"	"STM0375"	7480	41590	140	647	671	117	59	61	12	100	100	0	853	932	286	84	85	10	100	100	0	0.765	0.722	0.781	0.746	1.340	0.650	0.859	156	488	1357	1460	-0.387	588	769	612	848	0
2	10	13	"pipC"	"STM0375"	7650	41590	110	678	677	151	58	67	47	100	100	0	936	951	243	84	94	54	100	100	0	0.728	0.714	0.732	0.722	1.206	0.712	0.955	80	406	1472	1486	-0.459	620	852	619	867	0
2	11	13	"ssrB"	"STM1391"	7820	41580	130	210	212	37	60	68	41	99	98	0	2878	3562	1725	85	99	96	100	100	0	0.054	0.044	0.051	0.046	1.366	0.033	0.588	120	543	2943	3629	-4.219	150	2793	152	3477	0
2	12	13	"ssrB"	"STM1391"	8000	41590	110	200	201	55	59	61	14	98	96	0	2774	2971	1215	85	93	91	100	100	0	0.052	0.049	0.050	0.049	1.261	0.046	0.906	80	471	2830	3028	-4.253	141	2689	142	2886	0
2	13	13	"lrp"	"STM0959"	8170	41590	110	3921	3984	426	54	59	25	100	100	0	807	810	116	85	85	11	100	100	0	5.356	5.421	5.445	5.459	1.104	5.453	0.962	80	432	4589	4655	2.421	3867	722	3930	725	0
2	14	13	"lrp"	"STM0959"	8340	41590	110	4197	4403	893	57	68	61	100	100	0	896	946	200	87	89	20	100	100	0	5.117	5.059	5.160	5.068	1.197	5.195	0.942	80	411	4949	5205	2.355	4140	809	4346	859	0
2	15	13	"gyrA"	"STM2272"	8520	41590	140	9515	9519	1049	60	101	275	100	100	0	6777	6823	863	85	114	234	100	100	0	1.413	1.404	1.416	1.413	1.198	1.385	0.969	156	535	16147	16197	0.499	9455	6692	9459	6738	0
2	16	13	"gyrA"	"STM2272"	8700	41600	100	2780	2588	1416	60	107	326	100	93	0	1744	1658	985	84	125	282	93	81	0	1.639	1.606	1.640	1.686	1.372	1.536	0.923	80	366	4380	4102	0.712	2720	1660	2528	1574	0
2	17	13	"gyrA"	"STM2272"	8870	41600	100	1929	1899	1082	58	66	36	100	100	0	1373	1343	841	83	85	11	100	100	0	1.450	1.461	1.560	1.578	1.457	1.422	0.905	80	414	3161	3101	0.536	1871	1290	1841	1260	0
2	18	13	"csrA"	"STM2826"	9060	41590	110	1564	1534	465	57	70	46	100	100	0	487	466	143	84	84	11	100	100	0	3.739	3.866	4.022	3.949	1.221	4.031	0.927	80	420	1910	1859	1.903	1507	403	1477	382	0
2	19	13	"crp"	"STM3466"	9220	41600	110	2944	2870	1468	57	61	22	100	100	0	636	593	308	84	84	11	100	100	0	5.230	5.527	5.536	5.906	1.369	5.409	0.950	80	374	3439	3322	2.387	2887	552	2813	509	0
2	20	13	"yhhP"	"STM3578"	9400	41600	130	190	201	68	57	62	40	100	90	0	756	943	568	83	85	13	100	100	0	0.198	0.167	0.179	0.177	1.383	0.130	0.671	120	431	806	1004	-2.339	133	673	144	860	0
2	21	13	"yhhP"	"STM3578"	9580	41600	110	196	191	46	56	60	39	98	85	0	805	776	273	83	84	12	100	100	0	0.194	0.195	0.193	0.197	1.231	0.183	0.649	80	372	862	828	-2.367	140	722	135	693	0
2	22	13	"topA"	"STM1714"	9740	41600	90	2819	2970	1117	60	65	24	100	100	0	2778	2975	1106	86	92	32	100	100	0	1.025	1.007	0.998	0.999	1.223	0.997	0.926	52	299	5451	5799	0.035	2759	2692	2910	2889	0
2	23	13	"topA"	"STM1714"	9920	41590	140	1784	2111	1256	61	66	29	99	98	0	1895	2584	1994	86	92	48	99	99	0	0.952	0.821	0.911	0.847	1.505	0.679	0.825	156	462	3532	4548	-0.070	1723	1809	2050	2498	0
2	24	13	"topA"	"STM1714"	10090	41590	90	897	1102	813	61	61	11	100	100	0	1253	1399	1056	83	88	51	100	100	0	0.715	0.791	0.758	0.785	1.462	0.770	0.886	52	300	2006	2357	-0.485	836	1170	1041	1316	0
2	1	14	"malY"	"STM1464"	6090	41770	130	123	148	80	54	55	10	95	91	0	484	670	528	87	88	13	100	100	0	0.174	0.161	0.157	0.158	1.760	0.147	0.871	120	750	466	677	-2.524	69	397	94	583	0
2	2	14	""	"STM1865"	6260	41760	110	77	79	17	55	56	10	73	51	0	543	595	238	88	91	26	100	100	0	0.048	0.047	0.050	0.048	1.797	0.046	0.503	80	438	477	531	-4.370	22	455	24	507	0
2	3	14	"yheU"	"STM3463"	6430	41760	140	324	414	262	54	56	14	99	99	0	812	1129	912	86	88	21	100	100	0	0.372	0.345	0.377	0.360	1.461	0.305	0.914	156	682	996	1403	-1.427	270	726	360	1043	0
2	4	14	""	"STM2507"	6600	41760	130	91	118	61	53	54	9	98	88	0	743	1463	1474	85	87	26	100	100	0	0.058	0.047	0.050	0.051	1.528	0.041	0.853	120	580	696	1443	-4.114	38	658	65	1378	0
2	5	14	"ilvY"	"STM3908"	6780	41760	100	244	272	154	52	54	13	100	96	0	911	1049	694	85	89	31	100	100	0	0.232	0.228	0.226	0.221	1.343	0.216	0.906	80	434	1018	1184	-2.105	192	826	220	964	0
2	6	14	""	"STM2906"	6960	41760	110	99	111	51	54	55	11	91	82	0	516	645	477	85	86	11	100	100	0	0.104	0.102	0.099	0.093	1.664	0.099	0.845	80	497	476	617	-3.260	45	431	57	560	0
2	7	14	"ssaR"	"STM1419"	7130	41760	110	99	101	33	56	57	9	91	77	0	2496	2907	2643	84	86	16	100	100	0	0.018	0.016	0.017	0.019	1.460	0.013	0.737	80	496	2455	2868	-5.810	43	2412	45	2823	0
2	8	14	"pykF"	"STM1378"	7300	41760	80	288	805	1215	60	61	10	100	100	0	243	546	758	85	86	16	100	100	0	1.443	1.616	1.541	1.528	1.687	2.087	0.738	52	291	386	1206	0.529	228	158	745	461	0
2	9	14	"gyrB"	"STM3835"	7480	41760	90	431	838	1045	61	62	10	100	100	0	519	955	1115	85	86	13	100	100	0	0.853	0.893	0.830	0.890	1.561	0.919	0.881	52	344	804	1647	-0.230	370	434	777	870	0
2	10	14	"serC"	"STM0977"	7650	41770	100	1154	1450	1303	57	58	11	100	100	0	1037	1312	1319	84	85	14	100	98	0	1.151	1.134	1.235	1.310	1.515	1.049	0.897	80	464	2050	2621	0.203	1097	953	1393	1228	0
2	11	14	"cbiA"	"STM2035"	7820	41760	90	136	334	553	60	61	10	100	96	0	306	795	1410	85	87	15	100	100	0	0.344	0.386	0.342	0.350	1.552	0.387	0.923	52	350	297	984	-1.540	76	221	274	710	0
2	12	14	"hin"	"STM2772"	8000	41770	130	226	242	83	58	60	11	100	100	0	2083	2756	2117	85	90	75	100	100	0	0.084	0.069	0.081	0.077	1.365	0.053	0.852	120	672	2166	2855	-3.572	168	1998	184	2671	0
2	13	14	"yfiA"	"STM2665"	8170	41770	110	1692	1912	1040	53	56	22	100	100	0	330	382	204	85	85	9	100	100	0	6.690	6.259	6.669	6.525	1.278	6.082	0.921	80	490	1884	2156	2.742	1639	245	1859	297	0
2	14	14	""	"STM0382"	8350	41770	100	124	159	100	55	58	23	88	66	0	1794	2366	2462	84	84	17	100	100	0	0.040	0.046	0.048	0.048	1.551	0.041	0.920	80	464	1779	2386	-4.631	69	1710	104	2282	0
2	15	14	"ybbP"	"STM0508"	8530	41770	100	202	259	221	57	58	10	97	93	0	1598	1842	1944	84	85	13	100	100	0	0.096	0.115	0.113	0.114	1.607	0.106	0.858	80	400	1659	1960	-3.384	145	1514	202	1758	0
2	16	14	"fepE"	"STM0589"	8700	41770	130	530	589	192	57	65	116	100	100	0	3334	4175	2185	84	95	155	100	100	0	0.146	0.130	0.142	0.136	1.221	0.110	0.896	120	624	3723	4623	-2.781	473	3250	532	4091	0
2	17	14	"trpL"	"STM1722"	8870	41760	90	112	120	40	56	57	11	98	86	0	245	252	67	85	85	10	100	100	0	0.350	0.383	0.380	0.336	1.552	0.396	0.751	52	329	216	231	-1.515	56	160	64	167	0
2	18	14	"ivbL"	"STM3797"	9050	41770	130	210	257	132	55	58	29	100	100	0	245	295	172	82	83	10	100	100	0	0.951	0.948	1.024	1.002	1.412	0.879	0.839	120	621	318	415	-0.073	155	163	202	213	0
2	19	14	"EMPTY"	"EMPTY"	9210	41760	120	56	57	11	55	56	12	15	4	0	83	83	13	82	85	31	1	0	0	1.000	2.000	1.000	1.196	4.322	1.122	0.028	120	472	2	3	0.000	1	1	2	1	-75
2	20	14	"EMPTY"	"EMPTY"	9390	41760	120	57	57	9	56	56	11	11	2	0	84	84	10	83	85	31	0	0	0	1.000	1.000	0.866	0.810	3.340	0.190	0.275	120	474	2	2	0.000	1	1	1	1	-75
2	21	14	"EMPTY"	"EMPTY"	9560	41760	120	57	60	11	56	56	9	25	5	0	84	86	16	85	85	12	12	5	0	-1.000	4.000	0.800	0.845	4.212	0.361	0.055	120	483	0	5	Error	1	-1	4	1	-75
2	22	14	"EMPTY"	"EMPTY"	9740	41760	120	63	77	98	58	60	13	27	10	0	91	106	71	84	87	21	20	6	0	0.714	0.864	0.852	0.849	4.779	5.513	0.006	120	498	12	41	-0.485	5	7	19	22	-75
2	23	14	"EMPTY"	"EMPTY"	9910	41760	120	62	64	18	60	61	14	12	5	0	85	87	14	84	88	44	2	0	0	2.000	1.333	0.864	0.891	3.677	2.992	0.035	120	475	3	7	1.000	2	1	4	3	-75
2	24	14	"EMPTY"	"EMPTY"	10090	41760	120	64	66	14	58	60	12	28	8	0	85	86	12	83	85	36	0	0	0	3.000	2.667	0.847	0.812	3.304	2.966	0.025	120	630	8	11	1.585	6	2	8	3	-75
3	1	1	"yjiW"	"STM4523"	10610	39530	140	312	313	88	63	72	92	98	84	0	2731	3014	1381	84	85	16	100	100	0	0.094	0.085	0.092	0.089	1.342	0.076	0.856	156	860	2896	3180	-3.410	249	2647	250	2930	0
3	2	1	"yjjW"	"STM4565"	10790	39520	130	788	844	223	63	63	10	100	100	0	5832	6642	2226	83	85	12	100	100	0	0.126	0.119	0.123	0.120	1.177	0.115	0.954	120	567	6474	7340	-2.987	725	5749	781	6559	0
3	3	1	"yibL"	"STM3689"	10960	39530	140	1719	1808	538	63	64	10	100	100	0	3843	4201	1849	83	85	15	100	100	0	0.440	0.424	0.440	0.440	1.220	0.388	0.942	156	626	5416	5863	-1.183	1656	3760	1745	4118	0
3	4	1	"fba"	"STM3068"	11140	39530	140	16008	17277	6369	66	67	11	100	100	0	2994	3361	1757	83	85	14	100	100	0	5.476	5.250	5.559	5.596	1.371	4.983	0.928	156	574	18853	20489	2.453	15942	2911	17211	3278	0
3	5	1	"yhaH"	"STM3234"	11310	39530	140	2872	2892	1040	69	70	11	100	100	0	2652	2769	1503	83	84	11	100	100	0	1.091	1.051	1.110	1.162	1.471	0.941	0.924	156	528	5372	5509	0.126	2803	2569	2823	2686	0
3	6	1	"rpoD"	"STM3211"	11480	39530	140	7846	8495	4960	70	74	27	100	100	0	1538	1773	1343	84	86	21	99	98	0	5.348	4.988	5.313	5.620	1.478	4.527	0.937	156	566	9230	10114	2.419	7776	1454	8425	1689	0
3	7	1	""	"STM2551"	11650	39520	130	458	535	344	67	68	13	100	100	0	4372	4949	3419	84	86	18	100	100	0	0.091	0.096	0.098	0.097	1.183	0.096	0.951	120	485	4679	5333	-3.455	391	4288	468	4865	0
3	8	1	"gltI"	"STM0665"	11830	39530	140	4301	4407	706	67	67	10	100	100	0	4243	4417	934	85	87	17	100	100	0	1.018	1.002	1.026	1.012	1.170	0.984	0.951	156	494	8392	8672	0.026	4234	4158	4340	4332	0
3	9	1	"nagC"	"STM0682"	12000	39520	140	1130	1328	861	66	66	10	100	100	0	2771	3257	2413	84	85	10	100	100	0	0.396	0.398	0.412	0.400	1.298	0.364	0.917	156	502	3751	4435	-1.336	1064	2687	1262	3173	0
3	10	1	"glnS"	"STM0686"	12180	39530	140	15067	14583	3702	65	66	11	100	100	0	9840	9131	2562	83	84	9	100	100	0	1.538	1.605	1.603	1.689	1.405	1.598	0.966	156	486	24759	23566	0.621	15002	9757	14518	9048	0
3	11	1	"sipD"	"STM2883"	12350	39520	140	3481	3640	992	65	66	10	100	100	0	3250	3557	1281	83	83	10	100	100	0	1.079	1.029	1.084	1.037	1.259	0.987	0.930	156	538	6583	7049	0.109	3416	3167	3575	3474	0
3	12	1	"eutC"	"STM2457"	12520	39520	130	126	161	118	65	67	15	100	95	0	1677	2713	3295	83	83	10	100	100	0	0.038	0.037	0.036	0.036	1.381	0.034	0.853	120	452	1655	2726	-4.708	61	1594	96	2630	0
3	13	1	"udp"	"STM3968"	12700	39530	140	18783	21321	8154	65	67	15	100	100	0	3853	4297	1498	84	84	10	100	100	0	4.966	5.045	5.013	5.055	1.205	5.203	0.960	156	527	22487	25469	2.312	18718	3769	21256	4213	0
3	14	1	"metR"	"STM3964"	12870	39530	100	1706	1750	665	66	67	11	100	100	0	5781	5874	1646	85	85	10	100	100	0	0.288	0.291	0.290	0.286	1.490	0.287	0.858	80	318	7336	7473	-1.796	1640	5696	1684	5789	0
3	15	1	"rthB"	"STM3960"	13050	39530	140	2347	3406	2054	65	66	10	100	100	0	7407	8865	3068	84	84	10	100	100	0	0.312	0.380	0.321	0.334	1.425	0.422	0.903	156	617	9605	12122	-1.682	2282	7323	3341	8781	0
3	16	1	"yigI"	"STM3956"	13230	39530	100	1164	1362	843	68	70	18	100	100	0	4650	4870	1226	86	88	13	100	100	0	0.240	0.270	0.230	0.238	1.597	0.283	0.730	80	370	5660	6078	-2.058	1096	4564	1294	4784	0
3	17	1	"corA"	"STM3952"	13400	39530	140	4730	5557	2380	67	68	15	100	100	0	7814	9335	3909	85	87	16	100	100	0	0.603	0.594	0.600	0.589	1.203	0.592	0.965	156	656	12392	14740	-0.729	4663	7729	5490	9250	0
3	18	1	"yigA"	"STM3948"	13570	39530	100	7674	7642	2860	64	66	11	100	100	0	4581	4538	1370	83	83	9	100	100	0	1.692	1.701	1.656	1.600	1.455	1.784	0.929	80	416	12108	12033	0.759	7610	4498	7578	4455	0
3	19	1	"priB"	"STM4392"	13740	39530	90	12607	13007	3466	64	69	36	100	100	0	658	697	204	83	83	9	100	100	0	21.814	21.080	21.668	21.372	1.248	21.951	0.911	52	370	13118	13557	4.447	12543	575	12943	614	0
3	20	1	"ytfJ"	"STM4405"	13910	39530	90	725	773	281	62	67	37	100	100	0	1951	2132	753	84	85	12	100	100	0	0.355	0.347	0.344	0.343	1.243	0.345	0.942	52	352	2530	2759	-1.494	663	1867	711	2048	0
3	21	1	"mpl"	"STM4416"	14090	39530	80	161	192	106	61	62	9	100	100	0	174	218	172	84	85	12	100	96	0	1.111	0.978	1.197	1.110	1.716	0.719	0.816	52	304	190	265	0.152	100	90	131	134	0
3	22	1	""	"STM4420"	14270	39530	80	96	125	121	61	62	8	88	76	0	228	273	163	83	84	9	100	100	0	0.241	0.337	0.267	0.254	2.426	0.400	0.307	52	310	180	254	-2.051	35	145	64	190	0
3	23	1	""	"STM4424"	14440	39530	90	71	73	16	62	63	9	46	25	0	505	761	863	83	83	10	100	100	0	0.021	0.016	0.026	0.027	2.072	0.013	0.292	52	336	431	689	-5.551	9	422	11	678	0
3	24	1	""	"STM4428"	14600	39530	90	102	108	22	61	63	10	100	100	0	1149	1316	529	83	84	12	100	100	0	0.038	0.038	0.037	0.037	1.415	0.033	0.659	52	384	1107	1280	-4.700	41	1066	47	1233	0
3	1	2	"clpX"	"STM0449"	10590	39690	90	7127	6870	1926	65	90	145	100	100	0	1557	1634	691	83	86	22	100	100	0	4.791	4.387	4.667	4.547	1.233	4.406	0.911	52	338	8536	8356	2.260	7062	1474	6805	1551	0
3	2	2	"ptrB"	"STM1879"	10780	39680	70	175	266	267	63	64	10	100	100	0	613	1047	1193	83	85	13	100	100	0	0.211	0.211	0.200	0.199	1.458	0.216	0.962	32	224	642	1167	-2.242	112	530	203	964	0
3	3	2	"yihV"	"STM4024"	10950	39680	90	624	630	169	64	64	10	100	100	0	6194	6700	2377	84	87	18	100	100	0	0.092	0.086	0.090	0.085	1.256	0.083	0.935	52	319	6670	7182	-3.448	560	6110	566	6616	0
3	4	2	"thiG"	"STM4160"	11120	39680	90	328	346	83	66	66	11	100	100	0	5552	6165	1980	85	88	19	100	100	0	0.048	0.046	0.046	0.046	1.196	0.046	0.932	52	300	5729	6360	-4.383	262	5467	280	6080	0
3	5	2	"thiC"	"STM4164"	11300	39680	130	307	354	230	70	73	21	99	98	0	2322	3008	2595	83	86	22	100	100	0	0.106	0.097	0.103	0.098	1.297	0.090	0.915	120	438	2476	3209	-3.240	237	2239	284	2925	0
3	6	2	"yjaG"	"STM4169"	11470	39680	90	2672	2768	984	77	82	37	100	100	0	4809	5390	2544	83	88	32	100	100	0	0.549	0.507	0.529	0.518	1.184	0.487	0.940	52	277	7321	7998	-0.865	2595	4726	2691	5307	0
3	7	2	""	"STM2701"	11650	39690	130	126	138	36	71	76	32	90	40	0	3682	4968	2716	84	87	26	100	100	0	0.015	0.014	0.014	0.015	1.252	0.012	0.499	120	417	3653	4951	-6.032	55	3598	67	4884	0
3	8	2	"stfE"	"STM0198"	11820	39690	140	111	113	20	67	68	10	95	92	0	3557	3571	1205	83	85	20	100	100	0	0.013	0.013	0.015	0.015	1.373	0.012	0.759	156	333	3518	3534	-6.303	44	3474	46	3488	0
3	9	2	"eutQ"	"STM2468"	12000	39690	140	134	132	31	66	67	11	95	91	0	3095	3422	1767	83	83	10	100	100	0	0.023	0.020	0.021	0.021	1.483	0.017	0.781	156	340	3080	3405	-5.469	68	3012	66	3339	0
3	10	2	"eutN"	"STM2464"	12160	39690	120	131	133	25	65	66	10	99	98	0	2498	2978	1246	83	83	11	100	100	0	0.027	0.023	0.024	0.024	1.429	0.020	0.743	120	337	2481	2963	-5.193	66	2415	68	2895	0
3	11	2	"prpB"	"STM0368"	12340	39690	130	127	161	73	66	66	10	99	97	0	1814	3364	2719	82	83	10	100	100	0	0.035	0.029	0.030	0.030	1.351	0.027	0.926	120	400	1793	3377	-4.827	61	1732	95	3282	0
3	12	2	"tus"	"STM1470"	12520	39690	140	1493	1414	530	66	67	15	99	98	0	4862	4823	2231	82	83	10	100	100	0	0.299	0.284	0.295	0.284	1.553	0.269	0.962	156	401	6207	6089	-1.744	1427	4780	1348	4741	0
3	13	2	"ogt"	"STM1659"	12690	39690	140	873	859	117	66	70	27	100	100	0	3868	4065	711	82	83	16	100	100	0	0.213	0.199	0.210	0.199	1.211	0.189	0.921	156	357	4593	4776	-2.230	807	3786	793	3983	0
3	14	2	"rpmF"	"STM1191"	12860	39690	150	5989	5937	1376	67	70	22	100	100	0	1159	1193	310	83	85	17	100	100	0	5.504	5.288	5.566	5.300	1.210	5.445	0.921	156	411	6998	6980	2.460	5922	1076	5870	1110	0
3	15	2	"fabG"	"STM1195"	13040	39690	140	10260	10392	2417	69	69	10	100	100	0	2656	2715	602	82	83	13	100	100	0	3.959	3.921	4.099	3.901	1.254	4.126	0.902	156	450	12765	12956	1.985	10191	2574	10323	2633	0
3	16	2	"phsA"	"STM2065"	13210	39700	100	3578	3630	935	72	73	13	100	100	0	5059	5186	1665	86	89	16	100	100	0	0.705	0.698	0.698	0.717	1.416	0.671	0.918	80	327	8479	8658	-0.504	3506	4973	3558	5100	0
3	17	2	"dacD"	"STM2062"	13390	39700	150	760	804	195	69	77	68	100	100	0	6717	7178	2115	87	108	188	100	100	0	0.104	0.104	0.106	0.105	1.227	0.100	0.961	156	544	7321	7826	-3.262	691	6630	735	7091	0
3	18	2	"pefD"	"PSLT016"	13570	39700	80	408	418	152	64	65	10	100	100	0	7776	7796	3779	83	83	10	100	100	0	0.045	0.046	0.047	0.047	1.288	0.043	0.936	52	282	8037	8067	-4.483	344	7693	354	7713	0
3	19	2	"ybjG"	"STM0865"	13740	39700	90	1193	1270	569	63	64	10	100	100	0	6125	6912	3388	83	83	10	100	100	0	0.187	0.177	0.177	0.177	1.247	0.172	0.937	52	330	7172	8036	-2.419	1130	6042	1207	6829	0
3	20	2	"thiM"	"STM2147"	13910	39700	140	148	187	120	62	66	30	92	79	0	1238	1686	1398	84	86	22	99	98	0	0.075	0.078	0.077	0.074	1.444	0.080	0.944	156	540	1240	1727	-3.746	86	1154	125	1602	0
3	21	2	"thiI"	"STM0425"	14090	39710	170	1561	1625	647	62	64	15	100	100	0	4365	5239	2973	84	86	20	100	100	0	0.350	0.303	0.333	0.315	1.289	0.269	0.942	208	697	5780	6718	-1.514	1499	4281	1563	5155	0
3	22	2	"hilD"	"STM2875"	14260	39700	130	9425	9398	1465	63	64	17	100	100	0	2869	3361	1132	83	83	10	100	100	0	3.360	2.848	3.176	2.946	1.263	2.861	0.893	120	416	12148	12613	1.749	9362	2786	9335	3278	0
3	23	2	"prgK"	"STM2871"	14430	39700	140	6356	6721	3062	62	63	15	100	100	0	2572	3038	1855	82	83	10	100	100	0	2.528	2.253	2.447	2.480	1.460	2.086	0.942	156	514	8784	9615	1.338	6294	2490	6659	2956	0
3	24	2	"nhoA"	"STM1582"	14600	39700	90	89	148	136	61	62	9	78	63	0	234	746	962	82	83	11	100	100	0	0.184	0.131	0.149	0.133	2.110	0.112	0.657	52	345	180	751	-2.441	28	152	87	664	0
3	1	3	"hsdS"	"STM4524"	10600	39860	90	1808	1971	578	63	66	17	100	100	0	5818	6725	2295	83	84	13	100	100	0	0.304	0.287	0.293	0.290	1.111	0.283	0.969	52	371	7480	8550	-1.717	1745	5735	1908	6642	0
3	2	3	"hisF"	"STM2077"	10770	39860	90	1985	2035	528	67	71	18	100	100	0	3495	3809	1523	83	85	18	100	100	0	0.562	0.528	0.565	0.549	1.198	0.496	0.945	52	380	5330	5694	-0.831	1918	3412	1968	3726	0
3	3	3	"trmD"	"STM2674"	10950	39870	100	7204	7890	4475	69	74	20	100	100	0	1549	1826	1399	84	86	18	98	97	0	4.870	4.490	4.941	5.394	1.607	4.087	0.912	80	396	8600	9563	2.284	7135	1465	7821	1742	0
3	4	3	"fruF"	"STM2206"	11120	39860	90	4268	5608	3680	66	67	12	100	100	0	2530	3062	1708	83	85	14	100	100	0	1.717	1.860	1.768	1.823	1.303	1.999	0.930	52	372	6649	8521	0.780	4202	2447	5542	2979	0
3	5	3	"asrB"	"STM2549"	11290	39860	90	277	362	202	69	72	23	100	100	0	1675	2177	1014	83	86	20	100	100	0	0.131	0.140	0.128	0.130	1.324	0.142	0.844	52	355	1800	2387	-2.936	208	1592	293	2094	0
3	6	3	"sifA"	"STM1224"	11470	39870	100	213	225	89	73	75	12	97	96	0	2876	3519	2225	83	85	20	100	100	0	0.050	0.044	0.046	0.046	1.460	0.041	0.907	80	458	2933	3588	-4.318	140	2793	152	3436	0
3	7	3	"cbiM"	"STM2023"	11650	39870	90	1186	1298	484	69	72	14	100	100	0	3313	3761	1752	82	83	11	100	100	0	0.346	0.334	0.356	0.345	1.210	0.317	0.961	52	322	4348	4908	-1.532	1117	3231	1229	3679	0
3	8	3	"cbiP"	"STM2019"	11810	39870	120	914	1010	504	66	67	9	100	100	0	3167	3746	2372	82	83	9	100	100	0	0.275	0.258	0.267	0.283	1.439	0.233	0.924	120	401	3933	4608	-1.863	848	3085	944	3664	0
3	9	3	"samB"	"PSLT054"	11990	39860	90	220	420	421	66	67	10	100	100	0	1235	2885	3449	83	83	10	100	100	0	0.134	0.126	0.130	0.127	1.339	0.121	0.949	52	329	1306	3156	-2.903	154	1152	354	2802	0
3	10	3	"uhpT"	"STM3787"	12160	39870	90	144	194	114	64	65	10	100	98	0	1844	2890	2474	83	84	11	100	100	0	0.045	0.046	0.044	0.045	1.350	0.044	0.926	52	355	1841	2937	-4.460	80	1761	130	2807	0
3	11	3	"trpA"	"STM1727"	12340	39870	90	219	332	262	65	65	10	100	100	0	1082	1904	1774	81	82	11	100	100	0	0.154	0.146	0.139	0.146	1.341	0.141	0.916	52	328	1155	2090	-2.700	154	1001	267	1823	0
3	12	3	"rhaT"	"STM4050"	12510	39870	90	125	135	30	65	66	9	100	98	0	2548	2679	880	81	82	10	100	100	0	0.024	0.027	0.026	0.026	1.448	0.024	0.755	52	317	2527	2668	-5.362	60	2467	70	2598	0
3	13	3	"glnQ"	"STM0828"	12690	39860	90	4198	4162	1015	65	70	39	100	100	0	3435	3640	1553	81	82	17	100	100	0	1.232	1.151	1.249	1.207	1.257	1.136	0.893	52	316	7487	7656	0.301	4133	3354	4097	3559	0
3	14	3	""	"STM4158"	12860	39860	90	179	187	52	66	70	39	98	82	0	2238	2708	1588	82	84	19	100	100	0	0.052	0.046	0.048	0.049	1.311	0.040	0.855	52	316	2269	2747	-4.254	113	2156	121	2626	0
3	15	3	""	"STM1260"	13040	39870	90	516	561	165	66	67	10	100	100	0	7723	8869	3322	83	84	15	100	100	0	0.059	0.056	0.056	0.057	1.200	0.054	0.914	52	316	8090	9281	-4.086	450	7640	495	8786	0
3	16	3	""	"PSLT026"	13220	39870	100	461	466	189	68	73	58	100	92	0	5889	5966	3268	85	93	82	100	100	0	0.068	0.068	0.068	0.071	1.433	0.061	0.891	80	382	6197	6279	-3.884	393	5804	398	5881	0
3	17	3	""	"STM4457"	13380	39870	90	1840	2058	773	70	88	110	100	100	0	7235	8602	4084	89	132	268	100	100	0	0.248	0.234	0.238	0.239	1.178	0.223	0.950	52	299	8916	10501	-2.013	1770	7146	1988	8513	0
3	18	3	"metJ"	"STM4099"	13570	39870	100	2405	2246	835	66	74	77	100	100	0	3054	2962	1647	84	109	215	98	93	0	0.788	0.757	0.749	0.848	1.501	0.679	0.910	80	418	5309	5058	-0.345	2339	2970	2180	2878	0
3	19	3	""	"Not LT2a84"	13740	39870	90	171	181	44	63	63	10	100	100	0	6272	7079	2635	84	87	20	100	100	0	0.017	0.017	0.017	0.017	1.231	0.016	0.880	52	356	6296	7113	-5.840	108	6188	118	6995	0
3	20	3	"traW"	"PSLT091"	13910	39870	90	400	461	219	64	65	13	100	100	0	6260	6965	3471	84	88	27	100	100	0	0.054	0.058	0.057	0.057	1.203	0.055	0.915	52	330	6512	7278	-4.200	336	6176	397	6881	0
3	21	3	"traN"	"PSLT095"	14080	39880	100	266	269	84	63	64	10	100	100	0	6296	6303	2728	83	86	25	100	100	0	0.033	0.033	0.033	0.034	1.466	0.031	0.924	80	362	6416	6426	-4.936	203	6213	206	6220	0
3	22	3	"trbB"	"PSLT099"	14260	39870	90	512	571	266	63	63	11	100	100	0	7086	8080	4024	83	84	12	100	100	0	0.064	0.064	0.060	0.062	1.290	0.063	0.936	52	321	7452	8505	-3.963	449	7003	508	7997	0
3	23	3	"traD"	"PSLT104"	14430	39870	120	556	793	757	61	62	15	99	97	0	5794	6895	4873	81	82	10	100	100	0	0.087	0.107	0.086	0.089	1.630	0.116	0.791	120	471	6208	7546	-3.529	495	5713	732	6814	0
3	24	3	""	"PSLT109"	14610	39880	100	358	477	394	61	61	9	100	98	0	2605	3730	3426	83	84	15	100	100	0	0.118	0.114	0.110	0.108	1.695	0.106	0.860	80	445	2819	4063	-3.086	297	2522	416	3647	0
3	1	4	""	"STM2732"	10600	40030	100	79	79	13	63	63	10	61	33	0	2291	2421	1244	82	83	10	100	100	0	0.007	0.007	0.013	0.014	1.199	0.006	0.189	80	474	2225	2355	-7.109	16	2209	16	2339	0
3	2	4	""	"STM2710"	10780	40030	80	83	84	15	65	69	16	53	15	0	3495	3533	2195	83	83	10	100	100	0	0.005	0.006	0.014	0.015	1.611	0.005	0.462	52	286	3430	3469	-7.566	18	3412	19	3450	0
3	3	4	""	"STM1614"	10950	40030	140	242	239	45	67	72	23	98	96	0	7466	8355	2860	84	88	42	100	99	0	0.024	0.021	0.022	0.022	1.608	0.018	0.823	156	605	7557	8443	-5.399	175	7382	172	8271	0
3	4	4	"tehB"	"STM1608"	11120	40040	80	1333	1298	541	64	65	9	100	100	0	1786	1845	984	82	83	10	100	100	0	0.745	0.700	0.686	0.755	1.325	0.647	0.961	52	277	2973	2997	-0.425	1269	1704	1234	1763	0
3	5	4	"tpx"	"STM1682"	11290	40040	100	10711	10745	3814	68	70	27	100	100	0	1663	1675	735	83	84	12	100	100	0	6.736	6.707	6.673	7.632	1.747	6.544	0.953	80	442	12223	12269	2.752	10643	1580	10677	1592	0
3	6	4	""	"STM1677"	11460	40030	90	385	370	74	72	76	24	100	100	0	5976	5886	1166	83	129	316	100	100	0	0.053	0.051	0.052	0.051	1.202	0.052	0.926	52	340	6206	6101	-4.235	313	5893	298	5803	0
3	7	4	"uppS"	"STM0221"	11630	40040	90	2774	2726	569	73	91	130	100	100	0	2472	2544	891	83	135	319	100	100	0	1.131	1.078	1.114	1.107	1.261	1.117	0.874	52	349	5090	5114	0.177	2701	2389	2653	2461	0
3	8	4	"yaeD"	"STM0248"	11820	40030	150	2131	2252	398	68	78	98	100	100	0	3512	3955	1001	83	88	57	100	100	0	0.602	0.564	0.581	0.572	1.163	0.549	0.949	156	609	5492	6056	-0.733	2063	3429	2184	3872	0
3	9	4	"rof"	"STM0237"	11990	40040	90	88	96	24	67	69	11	82	48	0	105	118	44	83	83	10	71	51	0	0.955	0.829	1.000	1.131	3.039	0.588	0.425	52	330	43	64	-0.067	21	22	29	35	0
3	10	4	"yeeX"	"STM2059"	12170	40040	100	3371	3191	1063	65	66	12	100	100	0	1900	1813	777	83	83	11	100	100	0	1.819	1.807	1.826	1.950	1.533	1.752	0.932	80	378	5123	4856	0.864	3306	1817	3126	1730	0
3	11	4	"sbcB"	"STM2067"	12330	40040	150	1828	1927	508	64	65	10	100	100	0	4167	4796	2052	81	82	10	100	100	0	0.432	0.395	0.422	0.416	1.261	0.355	0.938	156	544	5850	6578	-1.212	1764	4086	1863	4715	0
3	12	4	"fixC"	"STM0077"	12510	40040	150	196	193	26	66	66	10	100	100	0	7892	8303	1568	81	82	12	100	100	0	0.017	0.015	0.016	0.016	1.209	0.015	0.906	156	530	7941	8349	-5.909	130	7811	127	8222	0
3	13	4	"yjbC"	"STM4193"	12690	40040	150	2485	2677	600	66	69	32	100	100	0	4537	5258	1889	82	84	16	100	100	0	0.543	0.504	0.531	0.517	1.154	0.472	0.944	156	528	6874	7787	-0.881	2419	4455	2611	5176	0
3	14	4	"dinF"	"STM4238"	12860	40040	140	618	680	248	66	69	32	100	100	0	3465	3957	1642	83	85	14	100	100	0	0.163	0.158	0.162	0.159	1.206	0.148	0.895	156	501	3934	4488	-2.615	552	3382	614	3874	0
3	15	4	""	"STM4267"	13040	40040	150	386	404	116	67	68	14	100	100	0	4266	4653	1760	85	85	13	100	100	0	0.076	0.074	0.078	0.075	1.238	0.070	0.897	156	503	4500	4905	-3.712	319	4181	337	4568	0
3	16	4	"malE"	"STM4229"	13220	40060	170	19531	20411	4460	69	75	50	100	100	0	2465	2317	497	86	96	72	100	100	0	8.181	9.118	9.311	9.182	1.221	9.367	0.929	208	601	21841	22573	3.032	19462	2379	20342	2231	0
3	17	4	"yfdZ"	"STM2402"	13390	40050	150	5256	5139	797	70	84	90	100	100	0	7430	7045	1388	89	119	217	100	100	0	0.706	0.729	0.747	0.735	1.156	0.717	0.958	156	459	12527	12025	-0.501	5186	7341	5069	6956	0
3	18	4	"yfcA"	"STM2382"	13570	40050	140	890	911	204	65	69	36	100	100	0	4360	4972	1814	85	91	49	100	100	0	0.193	0.173	0.181	0.179	1.268	0.160	0.937	156	515	5100	5733	-2.373	825	4275	846	4887	0
3	19	4	"ybdB"	"STM0599"	13740	40050	100	345	358	145	61	62	9	100	100	0	2923	3291	1746	81	83	15	100	100	0	0.100	0.093	0.094	0.092	1.263	0.088	0.950	80	382	3126	3507	-3.323	284	2842	297	3210	0
3	20	4	"fsr"	"STM0493"	13910	40050	90	390	479	249	63	65	13	100	100	0	1659	2026	1360	81	83	11	100	100	0	0.207	0.214	0.218	0.221	1.414	0.183	0.832	52	366	1905	2361	-2.271	327	1578	416	1945	0
3	21	4	"ybbB"	"STM0513"	14080	40040	90	804	940	577	61	63	12	100	100	0	2134	2684	2193	82	83	13	100	100	0	0.362	0.338	0.361	0.353	1.201	0.299	0.921	52	356	2795	3481	-1.466	743	2052	879	2602	0
3	22	4	"lpxH"	"STM0535"	14260	40050	100	1729	1739	481	61	62	10	100	100	0	4980	5320	1735	81	83	14	100	100	0	0.340	0.320	0.332	0.317	1.284	0.308	0.942	80	452	6567	6917	-1.554	1668	4899	1678	5239	0
3	23	4	""	"STM0563"	14430	40050	80	117	127	45	60	61	8	100	94	0	231	288	171	80	81	10	100	100	0	0.377	0.322	0.333	0.331	1.670	0.260	0.703	52	300	208	275	-1.406	57	151	67	208	0
3	24	4	"fepD"	"STM0592"	14600	40040	90	357	359	174	59	60	8	100	98	0	4596	4696	2453	81	82	11	100	100	0	0.066	0.065	0.064	0.060	1.588	0.062	0.841	52	361	4813	4915	-3.921	298	4515	300	4615	0
3	1	5	"yeaZ"	"STM1820"	10590	40210	100	1856	1772	469	62	62	9	100	100	0	3674	3573	1228	81	82	9	100	100	0	0.499	0.490	0.493	0.520	1.618	0.464	0.939	80	415	5387	5202	-1.002	1794	3593	1710	3492	0
3	2	5	"ymgE"	"STM1797"	10770	40200	90	513	542	258	62	63	10	100	100	0	2642	2891	1679	82	81	9	100	100	0	0.176	0.171	0.170	0.171	1.204	0.160	0.923	52	366	3011	3289	-2.505	451	2560	480	2809	0
3	3	5	"narJ"	"STM1762"	10940	40200	90	1320	1264	207	65	69	28	100	100	0	4413	4392	1141	84	91	57	100	100	0	0.290	0.278	0.289	0.281	1.296	0.274	0.912	52	331	5584	5507	-1.786	1255	4329	1199	4308	0
3	4	5	"manY"	"STM1831"	11120	40210	100	9229	8705	1961	67	70	26	100	100	0	1968	1979	506	83	89	50	100	100	0	4.860	4.556	4.657	4.536	1.264	4.621	0.947	80	438	11047	10534	2.281	9162	1885	8638	1896	0
3	5	5	"minD"	"STM1815"	11290	40210	90	16151	17435	3099	71	110	271	100	100	0	3687	4057	1022	83	90	55	100	100	0	4.462	4.369	4.578	4.444	1.161	4.423	0.961	52	356	19684	21338	2.158	16080	3604	17364	3974	0
3	6	5	"ycgB"	"STM1804"	11470	40210	100	2733	2819	953	74	106	249	100	100	0	6462	6762	1962	83	95	132	100	100	0	0.417	0.411	0.401	0.401	1.307	0.409	0.922	80	422	9038	9424	-1.262	2659	6379	2745	6679	0
3	7	5	"glnA"	"STM4007"	11640	40210	100	6441	6319	1594	73	75	16	100	100	0	4821	5373	1677	83	83	10	100	100	0	1.344	1.181	1.281	1.161	1.448	1.161	0.930	80	402	11106	11536	0.427	6368	4738	6246	5290	0
3	8	5	"yijC"	"STM4127"	11820	40210	100	6960	7170	3152	68	70	10	100	100	0	5029	5462	3031	82	83	9	100	100	0	1.393	1.320	1.389	1.369	1.274	1.251	0.941	80	371	11839	12482	0.478	6892	4947	7102	5380	0
3	9	5	""	"STM4080"	11990	40210	100	2228	2689	1740	66	68	14	100	100	0	3383	4093	2529	82	84	19	100	100	0	0.655	0.654	0.658	0.642	1.291	0.662	0.967	80	398	5463	6634	-0.611	2162	3301	2623	4011	0
3	10	5	"sbp"	"STM4063"	12170	40210	90	608	655	276	65	94	338	90	23	0	4932	5338	1944	82	108	360	100	100	0	0.112	0.112	0.112	0.109	1.253	0.114	0.940	52	328	5393	5846	-3.159	543	4850	590	5256	0
3	11	5	""	"STM4051"	12330	40210	100	149	178	101	64	64	9	97	97	0	4882	5884	4328	80	81	9	100	100	0	0.018	0.020	0.020	0.019	1.379	0.020	0.908	80	355	4887	5918	-5.820	85	4802	114	5804	0
3	12	5	"fdhD"	"STM4038"	12500	40210	90	671	676	174	65	65	10	100	100	0	2800	2726	753	81	84	29	100	100	0	0.223	0.231	0.227	0.233	1.188	0.231	0.939	52	312	3325	3256	-2.166	606	2719	611	2645	0
3	13	5	"rplQ"	"STM3414"	12680	40210	100	14478	14368	3960	66	67	12	100	100	0	1124	1225	492	81	82	13	100	100	0	13.818	12.502	13.343	12.799	1.288	12.189	0.926	80	395	15455	15446	3.788	14412	1043	14302	1144	0
3	14	5	"rpmD"	"STM3422"	12860	40220	100	10780	11118	3066	65	67	13	100	100	0	506	533	220	82	82	10	100	100	0	25.271	24.508	25.896	25.782	1.302	23.415	0.902	80	400	11139	11504	4.659	10715	424	11053	451	0
3	15	5	"rplX"	"STM3429"	13040	40220	100	19026	18947	4651	65	67	13	100	100	0	414	463	229	83	83	10	100	98	0	57.284	49.689	53.997	51.440	1.264	46.020	0.843	80	383	19292	19262	5.840	18961	331	18882	380	0
3	16	5	"rplP"	"STM3433"	13210	40220	100	15932	15958	3280	68	73	22	100	100	0	576	619	218	84	95	41	100	100	0	32.244	29.701	31.202	31.212	1.328	29.009	0.894	80	339	16356	16425	5.011	15864	492	15890	535	0
3	17	5	"rplB"	"STM3437"	13390	40220	100	19344	19720	7326	69	74	22	100	100	0	608	723	383	89	100	42	100	98	0	37.139	30.995	35.643	32.402	1.408	30.728	0.833	80	362	19794	20285	5.215	19275	519	19651	634	0
3	18	5	"yheN"	"STM3451"	13560	40220	100	2100	2470	1269	64	65	10	100	100	0	2329	2508	850	82	84	13	100	100	0	0.906	0.992	0.911	0.931	1.357	1.083	0.897	80	369	4283	4832	-0.142	2036	2247	2406	2426	0
3	19	5	""	"STM4465"	13740	40220	100	2224	2431	1834	62	62	9	100	100	0	4266	3604	2257	81	81	10	100	100	0	0.517	0.672	0.648	0.717	1.796	0.707	0.859	80	391	6347	5892	-0.953	2162	4185	2369	3523	0
3	20	5	"idnR"	"STM4481"	13900	40220	90	1067	1327	707	62	65	20	100	100	0	6869	7385	3688	82	96	85	100	100	0	0.148	0.173	0.174	0.173	1.420	0.160	0.864	52	356	7792	8568	-2.756	1005	6787	1265	7303	0
3	21	5	"yjiG"	"STM4513"	14080	40220	90	952	1203	717	60	63	20	100	100	0	3641	4251	1765	82	95	83	100	100	0	0.251	0.274	0.223	0.248	1.449	0.286	0.867	52	381	4451	5312	-1.996	892	3559	1143	4169	0
3	22	5	"yjjI"	"STM4566"	14250	40220	90	885	1195	858	61	62	11	100	100	0	2094	2361	1017	81	84	19	100	100	0	0.409	0.497	0.433	0.455	1.394	0.518	0.799	52	364	2837	3414	-1.289	824	2013	1134	2280	0
3	23	5	"sthA"	"STM4594"	14420	40220	90	436	820	915	63	65	17	100	100	0	5513	5793	2728	83	89	38	100	100	0	0.069	0.133	0.069	0.089	2.100	0.141	0.594	52	355	5803	6467	-3.864	373	5430	757	5710	0
3	24	5	""	"STM3736"	14600	40220	100	391	390	216	61	63	15	97	97	0	4128	4161	3353	81	85	33	100	100	0	0.082	0.081	0.082	0.097	1.895	0.067	0.833	80	484	4377	4409	-3.616	330	4047	329	4080	0
3	1	6	"gntT"	"STM3512"	10600	40390	160	552	544	69	62	64	13	100	100	0	7629	7094	1333	83	83	10	100	100	0	0.065	0.069	0.066	0.069	1.216	0.066	0.940	208	795	8036	7493	-3.945	490	7546	482	7011	0
3	2	6	"sspB"	"STM3341"	10770	40400	140	3081	2921	1004	63	64	10	96	96	0	1936	2048	1051	81	81	9	98	98	0	1.627	1.453	1.493	1.527	1.479	1.343	0.881	156	437	4873	4825	0.702	3018	1855	2858	1967	0
3	3	6	"yhcH"	"STM3335"	10950	40400	140	3459	3427	965	66	69	25	100	100	0	1668	1611	504	82	86	42	98	96	0	2.139	2.198	2.216	2.328	1.595	2.238	0.895	156	504	4979	4890	1.097	3393	1586	3361	1529	0
3	4	6	"yrbB"	"STM3309"	11130	40400	130	1297	1294	205	67	68	12	100	100	0	1245	1368	453	81	82	11	100	100	0	1.057	0.953	1.076	0.984	1.372	0.906	0.807	120	444	2394	2514	0.080	1230	1164	1227	1287	0
3	5	6	"folP"	"STM3295"	11290	40390	90	1879	1829	441	68	73	34	100	100	0	3945	4068	1747	81	86	34	100	100	0	0.469	0.442	0.477	0.465	1.247	0.414	0.900	52	307	5675	5748	-1.093	1811	3864	1761	3987	0
3	6	6	"mtr"	"STM3279"	11470	40400	140	301	292	73	73	87	140	90	15	0	6457	6244	2198	82	87	32	100	99	0	0.036	0.036	0.036	0.037	1.359	0.034	0.881	156	420	6603	6381	-4.805	228	6375	219	6162	0
3	7	6	"yghA"	"STM3157"	11640	40390	130	1136	1143	211	74	75	11	100	100	0	3432	4008	1535	83	84	10	100	100	0	0.317	0.272	0.294	0.281	1.249	0.245	0.872	120	369	4411	4994	-1.657	1062	3349	1069	3925	0
3	8	6	""	"STM3129"	11810	40390	130	240	261	98	70	72	11	100	100	0	4592	5776	3767	82	84	30	100	100	0	0.038	0.034	0.036	0.035	1.240	0.030	0.923	120	434	4680	5885	-4.730	170	4510	191	5694	0
3	9	6	"yqgF"	"STM3097"	11980	40390	150	605	638	176	67	87	274	99	47	0	1703	2065	1107	81	99	293	100	100	0	0.332	0.288	0.329	0.306	1.284	0.246	0.849	156	500	2160	2555	-1.592	538	1622	571	1984	0
3	10	6	"galP"	"STM3091"	12160	40390	130	1990	2698	3312	67	89	292	98	91	0	1260	1678	2108	80	99	311	93	79	0	1.630	1.646	1.667	1.661	1.265	1.592	0.925	120	440	3103	4229	0.705	1923	1180	2631	1598	0
3	11	6	""	"STM3071"	12340	40390	130	328	495	554	64	65	10	98	98	0	1179	1799	2037	81	81	10	100	100	0	0.240	0.251	0.245	0.232	1.435	0.254	0.913	120	444	1362	2149	-2.056	264	1098	431	1718	0
3	12	6	"bglA"	"STM3051"	12500	40390	120	1434	1429	136	64	65	12	100	100	0	5756	6379	1737	81	83	24	100	100	0	0.241	0.217	0.233	0.223	1.279	0.197	0.875	120	485	7045	7663	-2.050	1370	5675	1365	6298	0
3	13	6	""	"STM1301"	12680	40390	100	1634	1776	1105	64	65	12	100	100	0	2739	2870	1874	81	81	11	100	100	0	0.591	0.614	0.605	0.609	1.321	0.599	0.968	80	402	4228	4501	-0.760	1570	2658	1712	2789	0
3	14	6	""	"STM1328"	12850	40390	90	2332	2319	1180	63	65	21	100	100	0	3900	4107	2494	81	83	20	100	100	0	0.594	0.560	0.594	0.578	1.266	0.528	0.919	52	349	6088	6282	-0.751	2269	3819	2256	4026	0
3	15	6	""	"STM1368"	13030	40400	100	1971	1803	872	63	65	20	100	100	0	5014	5016	2916	80	82	18	100	100	0	0.387	0.353	0.361	0.361	1.421	0.331	0.964	80	430	6842	6676	-1.371	1908	4934	1740	4936	0
3	16	6	"ydhC"	"STM1428"	13210	40400	100	446	473	295	64	66	12	100	100	0	3428	4025	3608	82	85	18	100	100	0	0.114	0.104	0.112	0.107	1.452	0.089	0.919	80	420	3728	4352	-3.131	382	3346	409	3943	0
3	17	6	"slyB"	"STM1445"	13390	40400	100	8141	7571	3680	65	68	15	100	100	0	690	658	370	85	94	26	100	100	0	13.349	13.099	13.360	12.814	1.545	13.027	0.881	80	389	8681	8079	3.739	8076	605	7506	573	0
3	18	6	"ydgQ"	"STM1454"	13560	40410	130	695	726	143	63	64	11	100	100	0	4226	4648	1555	82	85	19	100	100	0	0.153	0.145	0.149	0.148	1.166	0.135	0.934	120	490	4776	5229	-2.713	632	4144	663	4566	0
3	19	6	""	"STM3558"	13730	40400	130	371	376	53	62	62	9	100	100	0	2688	3207	1102	81	82	12	100	100	0	0.119	0.100	0.110	0.104	1.329	0.089	0.840	120	519	2916	3440	-3.077	309	2607	314	3126	0
3	20	6	"yhhF"	"STM3572"	13910	40400	100	1130	1116	241	60	61	10	100	100	0	4090	4501	1888	82	83	14	100	100	0	0.267	0.239	0.253	0.247	1.344	0.212	0.890	80	412	5078	5475	-1.905	1070	4008	1056	4419	0
3	21	6	"yhhP"	"STM3578"	14070	40390	90	555	618	219	61	62	11	100	100	0	2078	2641	1477	82	84	15	100	100	0	0.247	0.218	0.241	0.229	1.252	0.196	0.913	52	363	2490	3116	-2.015	494	1996	557	2559	0
3	22	6	"acpT"	"STM3583"	14250	40400	90	644	672	327	61	62	11	100	100	0	1916	2166	1285	81	82	15	100	100	0	0.318	0.293	0.281	0.300	1.281	0.274	0.940	52	324	2418	2696	-1.654	583	1835	611	2085	0
3	23	6	"uspB"	"STM3590"	14420	40400	130	462	516	313	60	61	11	100	100	0	1642	2077	1879	82	84	28	100	100	0	0.258	0.229	0.258	0.249	1.279	0.189	0.915	120	488	1962	2451	-1.956	402	1560	456	1995	0
3	24	6	""	"STM3599"	14590	40400	110	373	381	132	60	60	9	100	98	0	8002	8976	4863	81	82	9	100	100	0	0.040	0.036	0.038	0.037	1.226	0.033	0.933	80	472	8234	9216	-4.661	313	7921	321	8895	0
3	1	7	"dsdA"	"STM3802"	10590	40560	150	25420	24710	3963	62	65	14	100	100	0	1992	1833	406	83	83	11	100	100	0	13.283	14.085	13.999	14.336	1.169	14.112	0.961	156	653	27267	26398	3.732	25358	1909	24648	1750	0
3	2	7	"ibpB"	"STM3808"	10770	40560	100	4462	4683	1690	64	66	11	100	100	0	1161	1191	556	82	82	9	100	100	0	4.076	4.165	4.254	4.527	1.444	4.009	0.934	80	307	5477	5728	2.027	4398	1079	4619	1109	0
3	3	7	"ccmE"	"STM2250"	10930	40560	90	1132	1149	479	64	68	20	100	100	0	1502	1753	1196	84	85	17	100	100	0	0.753	0.650	0.734	0.685	1.280	0.548	0.845	52	269	2486	2754	-0.409	1068	1418	1085	1669	0
3	4	7	"torA"	"STM3822"	11110	40560	150	297	302	66	68	78	67	99	93	0	7664	7924	2177	85	95	82	100	100	0	0.030	0.030	0.030	0.030	1.177	0.029	0.855	156	533	7808	8073	-5.049	229	7579	234	7839	0
3	5	7	"dgoA"	"STM3828"	11290	40560	100	382	378	101	69	74	53	93	92	0	8608	9445	3654	83	91	89	100	100	0	0.037	0.033	0.034	0.034	1.211	0.031	0.940	80	318	8838	9671	-4.767	313	8525	309	9362	0
3	6	7	""	"STM3832"	11460	40540	170	231	228	56	72	75	27	94	93	0	4145	4348	1698	83	86	28	100	99	0	0.039	0.037	0.038	0.037	1.285	0.033	0.868	208	521	4221	4421	-4.675	159	4062	156	4265	0
3	7	7	"rluA"	"STM0095"	11640	40560	140	717	776	212	75	76	14	100	100	0	2185	2506	953	83	84	12	100	100	0	0.305	0.289	0.299	0.293	1.164	0.272	0.953	156	330	2744	3124	-1.711	642	2102	701	2423	0
3	8	7	"yabK"	"STM0107"	11810	40560	90	102	117	55	69	70	11	82	69	0	377	677	729	81	81	9	100	100	0	0.111	0.081	0.095	0.092	1.824	0.072	0.803	52	266	329	644	-3.165	33	296	48	596	0
3	9	7	"ftsL"	"STM0121"	11980	40560	100	1848	1841	481	67	69	15	100	100	0	1610	1720	612	80	81	9	100	100	0	1.164	1.082	1.173	1.093	1.311	1.048	0.888	80	320	3311	3414	0.219	1781	1530	1774	1640	0
3	10	7	"murG"	"STM0128"	12160	40560	140	1275	1594	956	68	69	14	100	100	0	2035	2827	2177	81	82	10	100	100	0	0.618	0.556	0.616	0.590	1.248	0.491	0.936	156	352	3161	4272	-0.695	1207	1954	1526	2746	0
3	11	7	"mutT"	"STM0137"	12330	40560	100	642	624	185	65	66	9	100	100	0	2150	2221	1002	80	81	10	100	100	0	0.279	0.261	0.265	0.277	1.450	0.233	0.891	80	293	2647	2700	-1.843	577	2070	559	2141	0
3	12	7	""	"STM0149"	12490	40560	90	147	144	49	64	65	10	94	86	0	3968	3335	1835	82	85	18	100	100	0	0.021	0.025	0.025	0.025	1.351	0.024	0.884	52	299	3969	3333	-5.549	83	3886	80	3253	0
3	13	7	""	"STM1548"	12680	40560	100	306	300	44	64	65	10	100	100	0	8380	7994	1381	82	84	17	100	100	0	0.029	0.030	0.030	0.030	1.197	0.029	0.926	80	392	8540	8148	-5.100	242	8298	236	7912	0
3	14	7	""	"STM1552"	12850	40560	90	399	406	55	62	63	10	100	100	0	8026	8754	1844	81	83	14	100	100	0	0.042	0.040	0.041	0.040	1.199	0.040	0.914	52	348	8282	9017	-4.559	337	7945	344	8673	0
3	15	7	""	"STM1557"	13020	40560	90	339	343	106	63	64	10	100	100	0	7367	8039	3629	81	86	25	100	100	0	0.038	0.035	0.037	0.036	1.215	0.034	0.919	52	325	7562	8238	-4.722	276	7286	280	7958	0
3	16	7	"rpsV"	"STM1565"	13200	40570	100	845	859	376	63	64	11	100	100	0	904	916	453	83	87	23	100	98	0	0.952	0.956	1.004	0.946	1.349	0.932	0.872	80	416	1603	1629	-0.070	782	821	796	833	0
3	17	7	"fdnH"	"STM1569"	13380	40570	100	2340	2059	718	64	65	13	100	100	0	3680	3241	1525	85	90	22	100	100	0	0.633	0.632	0.643	0.668	1.366	0.586	0.918	80	376	5871	5151	-0.659	2276	3595	1995	3156	0
3	18	7	""	"STM1573"	13550	40570	100	791	829	425	61	62	10	100	100	0	1591	1703	1169	82	84	15	100	100	0	0.484	0.474	0.479	0.529	1.621	0.416	0.904	80	342	2239	2389	-1.048	730	1509	768	1621	0
3	19	7	"yciL"	"STM1719"	13730	40570	100	1130	1063	285	61	61	9	100	100	0	4159	4289	1251	81	81	9	100	100	0	0.262	0.238	0.247	0.233	1.296	0.231	0.936	80	349	5147	5210	-1.932	1069	4078	1002	4208	0
3	20	7	""	"STM1733"	13900	40570	90	823	919	542	62	62	11	100	100	0	1630	1792	1216	81	82	11	100	100	0	0.491	0.501	0.511	0.511	1.207	0.453	0.927	52	314	2310	2568	-1.025	761	1549	857	1711	0
3	21	7	""	"STM1741"	14070	40570	90	816	821	336	61	64	13	100	100	0	5273	5437	2269	82	85	25	100	100	0	0.145	0.142	0.139	0.139	1.237	0.139	0.952	52	316	5946	6115	-2.781	755	5191	760	5355	0
3	22	7	"purU"	"STM1756"	14250	40570	140	2497	2441	486	61	63	13	100	100	0	3409	3485	739	82	85	24	100	100	0	0.732	0.699	0.750	0.701	1.386	0.679	0.866	156	425	5763	5783	-0.450	2436	3327	2380	3403	0
3	23	7	"ychN"	"STM1769"	14420	40570	140	969	968	186	60	61	10	100	100	0	2480	2599	635	82	83	10	100	100	0	0.379	0.361	0.378	0.362	1.306	0.339	0.884	156	385	3307	3425	-1.399	909	2398	908	2517	0
3	24	7	"pth"	"STM1783"	14590	40570	100	1399	1440	487	58	59	9	100	100	0	3598	3839	1484	82	83	10	100	100	0	0.381	0.368	0.377	0.359	1.251	0.358	0.958	80	392	4857	5139	-1.391	1341	3516	1382	3757	0
3	1	8	"yfbK"	"STM2315"	10580	40730	110	864	891	227	63	65	15	100	100	0	9431	9334	2554	82	84	17	100	100	0	0.086	0.089	0.089	0.089	1.125	0.088	0.972	80	464	10150	10080	-3.545	801	9349	828	9252	0
3	2	8	"nuoI"	"STM2321"	10760	40730	110	5822	5720	643	64	65	12	100	100	0	2457	2566	670	83	84	15	100	100	0	2.425	2.278	2.449	2.350	1.404	2.387	0.854	80	418	8132	8139	1.278	5758	2374	5656	2483	0
3	3	8	""	"STM2332"	10930	40730	100	954	928	164	64	66	16	100	100	0	4092	4129	1016	83	84	11	100	100	0	0.222	0.214	0.217	0.217	1.278	0.204	0.928	80	333	4899	4910	-2.171	890	4009	864	4046	0
3	4	8	""	"STM2336"	11100	40730	90	967	992	215	68	83	75	100	100	0	2234	2367	740	85	95	63	100	100	0	0.418	0.405	0.405	0.413	1.249	0.414	0.904	52	292	3048	3206	-1.257	899	2149	924	2282	0
3	5	8	""	"STM2342"	11290	40730	110	10009	10545	2589	72	85	77	100	100	0	1710	1877	661	85	97	94	100	100	0	6.115	5.844	6.154	6.033	1.175	5.816	0.943	80	400	11562	12265	2.612	9937	1625	10473	1792	0
3	6	8	"yfcF"	"STM2348"	11460	40720	130	890	922	131	76	77	15	100	100	0	2499	2647	668	82	84	13	100	100	0	0.337	0.330	0.336	0.337	1.203	0.316	0.932	120	423	3231	3411	-1.570	814	2417	846	2565	0
3	7	8	"sseB"	"STM2535"	11640	40730	110	1402	1438	525	77	79	15	100	100	0	2376	2820	1267	83	86	21	100	100	0	0.578	0.497	0.527	0.503	1.266	0.481	0.897	80	358	3618	4098	-0.791	1325	2293	1361	2737	0
3	8	8	""	"STM2552"	11810	40730	150	391	445	154	73	74	13	100	100	0	2147	2767	1337	83	89	36	100	100	0	0.154	0.139	0.143	0.142	1.200	0.131	0.943	156	539	2382	3056	-2.698	318	2064	372	2684	0
3	9	8	"yfhA"	"STM2562"	11980	40730	130	946	1234	795	69	70	11	100	100	0	2601	3744	3170	82	83	11	100	100	0	0.348	0.318	0.349	0.341	1.204	0.280	0.960	120	428	3396	4827	-1.522	877	2519	1165	3662	0
3	10	8	"yfhB"	"STM2569"	12160	40730	140	624	737	418	68	68	10	100	100	0	2047	2449	1455	82	82	10	100	100	0	0.283	0.283	0.280	0.286	1.440	0.277	0.941	156	418	2521	3036	-1.821	556	1965	669	2367	0
3	11	8	""	"STM2586"	12330	40730	140	204	219	79	66	68	16	96	95	0	4572	4707	1675	82	114	245	99	98	0	0.031	0.033	0.032	0.032	1.451	0.033	0.841	156	429	4628	4778	-5.024	138	4490	153	4625	0
3	12	8	""	"STM2592"	12500	40720	130	364	387	125	64	65	11	100	99	0	3959	4423	1417	82	84	17	100	100	0	0.077	0.074	0.072	0.071	1.342	0.075	0.905	120	427	4177	4664	-3.692	300	3877	323	4341	0
3	13	8	"yhbO"	"STM3269"	12670	40720	130	745	794	281	63	64	10	99	99	0	4297	4962	2381	83	85	16	100	100	0	0.162	0.150	0.158	0.151	1.295	0.139	0.935	120	475	4896	5610	-2.627	682	4214	731	4879	0
3	14	8	"yhbW"	"STM3276"	12850	40730	100	667	642	115	63	65	12	100	100	0	4732	4832	1389	83	84	13	100	100	0	0.130	0.122	0.123	0.125	1.323	0.114	0.926	80	365	5253	5328	-2.944	604	4649	579	4749	0
3	15	8	"nlpI"	"STM3281"	13030	40750	170	3404	3590	1287	62	64	11	100	100	0	2002	2056	311	83	85	20	100	100	0	1.742	1.788	1.882	1.688	1.541	2.166	0.756	208	823	5261	5501	0.800	3342	1919	3528	1973	0
3	16	8	""	"STM3291"	13200	40740	100	787	767	174	61	63	10	100	100	0	5923	6421	2544	83	85	20	100	100	0	0.124	0.111	0.111	0.117	1.508	0.098	0.893	80	334	6566	7044	-3.008	726	5840	706	6338	0
3	17	8	"yhbE"	"STM3302"	13380	40740	130	893	1007	246	63	64	11	100	100	0	2273	2578	830	84	87	17	100	100	0	0.379	0.379	0.378	0.387	1.212	0.364	0.951	120	498	3019	3438	-1.399	830	2189	944	2494	0
3	18	8	"nlp"	"STM3306"	13550	40740	130	632	749	359	61	62	10	100	100	0	2131	2655	1603	83	84	12	100	100	0	0.279	0.267	0.266	0.276	1.406	0.231	0.813	120	422	2619	3260	-1.843	571	2048	688	2572	0
3	19	8	""	"STM0716"	13730	40740	140	465	488	101	60	61	9	100	100	0	3774	4027	1220	81	83	16	100	100	0	0.110	0.108	0.110	0.112	1.298	0.103	0.953	156	478	4098	4374	-3.189	405	3693	428	3946	0
3	20	8	""	"STM0722"	13890	40730	130	102	103	23	62	65	16	85	61	0	5648	6139	1802	82	95	111	100	100	0	0.007	0.007	0.013	0.014	1.298	0.007	0.311	120	439	5606	6098	-7.120	40	5566	41	6057	0
3	21	8	""	"STM0731"	14070	40740	140	22855	25059	6552	63	66	17	100	100	0	2349	2626	1043	82	96	112	99	98	0	10.054	9.825	10.268	10.470	1.339	9.501	0.940	156	442	25059	27540	3.330	22792	2267	24996	2544	0
3	22	8	"ybgE"	"STM0743"	14250	40740	140	876	1003	537	60	63	14	100	100	0	1258	1381	580	81	83	21	100	100	0	0.693	0.725	0.690	0.707	1.374	0.767	0.917	156	386	1993	2243	-0.528	816	1177	943	1300	0
3	23	8	"pal"	"STM0749"	14420	40740	100	14322	13855	2903	60	61	11	100	100	0	1051	1063	232	80	81	10	100	100	0	14.688	14.034	14.398	14.136	1.288	14.637	0.920	80	310	15233	14778	3.877	14262	971	13795	983	0
3	24	8	"ybgS"	"STM0759"	14590	40740	100	646	702	336	58	59	10	100	100	0	2907	3373	1887	82	83	10	100	100	0	0.208	0.196	0.199	0.195	1.443	0.185	0.943	80	388	3413	3935	-2.264	588	2825	644	3291	0
3	1	9	"mdfA"	"STM0866"	10580	40900	90	417	448	137	64	65	14	100	100	0	3859	4096	1632	83	90	55	100	100	0	0.093	0.096	0.098	0.096	1.207	0.090	0.919	52	332	4129	4397	-3.419	353	3776	384	4013	0
3	2	9	"ybjC"	"STM0873"	10750	40900	100	547	538	101	64	65	11	100	100	0	1587	1552	457	82	85	21	100	100	0	0.321	0.322	0.333	0.334	1.399	0.295	0.871	80	333	1988	1944	-1.640	483	1505	474	1470	0
3	3	9	"ybjO"	"STM0881"	10940	40900	190	295	306	94	67	69	18	100	100	0	3443	3375	825	82	100	149	100	99	0	0.068	0.073	0.070	0.072	1.351	0.071	0.837	256	865	3589	3532	-3.882	228	3361	239	3293	0
3	4	9	"artI"	"STM0890"	11110	40900	140	2390	2439	704	71	81	65	100	100	0	2566	2631	791	83	93	56	100	98	0	0.934	0.929	0.963	0.965	1.666	0.912	0.793	156	369	4802	4916	-0.099	2319	2483	2368	2548	0
3	5	9	""	"STM0895"	11280	40900	140	85	86	18	75	82	59	1	0	0	1823	1948	622	82	88	42	100	100	0	0.006	0.006	0.014	0.015	1.358	0.007	0.104	156	448	1751	1877	-7.444	10	1741	11	1866	0
3	6	9	""	"STM0900"	11450	40900	100	1531	1854	1211	79	80	28	100	100	0	4927	5786	3775	80	81	9	100	100	0	0.300	0.311	0.304	0.306	1.275	0.309	0.960	80	367	6299	7481	-1.739	1452	4847	1775	5706	0
3	7	9	""	"STM1034"	11620	40900	90	193	253	151	80	82	15	94	92	0	1264	2592	2600	83	90	48	100	100	0	0.096	0.069	0.077	0.072	1.799	0.056	0.785	52	341	1294	2682	-3.386	113	1181	173	2509	0
3	8	9	""	"STM1038"	11790	40900	90	621	1032	946	80	81	15	100	100	0	2986	4191	3014	85	95	45	100	100	0	0.186	0.232	0.177	0.189	1.585	0.251	0.881	52	318	3442	5058	-2.423	541	2901	952	4106	0
3	9	9	"aceA"	"STM4184"	11970	40900	90	912	1755	2003	73	75	14	100	100	0	2156	3635	3375	84	94	94	100	100	0	0.405	0.474	0.360	0.383	1.552	0.530	0.929	52	361	2911	5233	-1.304	839	2072	1682	3551	0
3	10	9	""	"STM4195"	12140	40900	90	174	376	556	69	70	11	98	92	0	315	727	1113	82	82	10	100	100	0	0.451	0.476	0.481	0.452	2.034	0.478	0.894	52	310	338	952	-1.150	105	233	307	645	0
3	11	9	""	"STM4199"	12310	40900	90	240	250	69	67	70	17	100	100	0	3807	4326	1756	82	123	277	100	100	0	0.046	0.043	0.041	0.043	1.340	0.041	0.901	52	340	3898	4427	-4.428	173	3725	183	4244	0
3	12	9	""	"STM4203"	12500	40900	100	91	108	47	64	66	17	70	38	0	1529	1658	792	81	115	255	100	97	0	0.019	0.028	0.024	0.025	1.783	0.031	0.600	80	395	1475	1621	-5.745	27	1448	44	1577	0
3	13	9	"pduA"	"STM2038"	12670	40910	140	111	164	113	63	64	10	89	81	0	1724	1960	669	81	83	12	100	100	0	0.029	0.054	0.040	0.040	2.213	0.062	0.532	156	475	1691	1980	-5.097	48	1643	101	1879	0
3	14	9	"pduS"	"STM2053"	12840	40910	100	136	204	195	63	64	10	93	90	0	1787	2030	1457	81	81	10	100	100	0	0.043	0.072	0.047	0.052	1.949	0.091	0.757	80	347	1779	2090	-4.547	73	1706	141	1949	0
3	15	9	"stfC"	"STM0196"	13020	40910	90	104	119	46	62	62	10	100	94	0	2153	2136	929	82	81	9	100	100	0	0.020	0.028	0.023	0.025	1.558	0.028	0.625	52	276	2113	2111	-5.624	42	2071	57	2054	0
3	16	9	"eutS"	"STM2470"	13190	40910	90	224	322	201	60	61	9	100	100	0	2132	3014	1952	81	85	31	100	100	0	0.080	0.089	0.078	0.082	1.409	0.090	0.851	52	328	2215	3195	-3.645	164	2051	262	2933	0
3	17	9	"pagK"	"STM1867"	13370	40910	90	113	226	270	61	63	11	94	80	0	1345	2116	2045	83	89	35	100	100	0	0.041	0.081	0.051	0.050	2.520	0.079	0.481	52	320	1314	2198	-4.601	52	1262	165	2033	0
3	18	9	"pefI"	"PSLT013"	13550	40910	130	159	165	45	60	61	10	100	100	0	1795	2025	883	83	85	15	100	100	0	0.058	0.054	0.056	0.055	1.436	0.046	0.683	120	429	1811	2047	-4.112	99	1712	105	1942	0
3	19	9	"traM"	"PSLT073"	13720	40910	90	179	201	74	58	59	9	100	100	0	3551	4400	2108	81	83	18	100	100	0	0.035	0.033	0.030	0.032	1.492	0.029	0.763	52	296	3591	4462	-4.842	121	3470	143	4319	0
3	20	9	"traC"	"PSLT088"	13890	40900	70	104	276	323	59	60	9	93	90	0	163	565	901	81	81	11	100	96	0	0.549	0.448	0.520	0.560	2.348	0.363	0.891	32	230	127	701	-0.866	45	82	217	484	0
3	21	9	""	"STM1623"	14070	40900	130	190	1825	4352	59	61	14	97	92	0	356	1250	2459	80	90	107	96	61	0	0.475	1.509	0.449	0.532	2.464	1.771	0.927	120	438	407	2936	-1.075	131	276	1766	1170	0
3	22	9	"fumB"	"STM4300"	14240	40910	90	1053	2290	2933	58	60	11	100	100	0	1092	2458	3470	80	80	11	100	100	0	0.983	0.939	0.986	1.007	1.358	0.869	0.971	52	301	2007	4610	-0.024	995	1012	2232	2378	0
3	23	9	"phnB"	"STM4288"	14410	40910	100	515	484	130	58	59	11	100	100	0	3878	3779	1286	80	81	12	100	100	0	0.120	0.115	0.119	0.117	1.335	0.111	0.945	80	366	4255	4125	-3.055	457	3798	426	3699	0
3	24	9	"nrfD"	"STM4280"	14590	40920	160	229	448	602	57	59	20	97	94	0	1358	2780	3998	80	85	69	100	99	0	0.135	0.145	0.133	0.134	1.436	0.146	0.963	208	949	1450	3091	-2.893	172	1278	391	2700	0
3	1	10	"mog"	"STM0008"	10580	41070	130	919	888	224	62	64	11	100	100	0	1873	2028	756	81	84	39	100	100	0	0.478	0.424	0.432	0.431	1.372	0.391	0.810	120	626	2649	2773	-1.064	857	1792	826	1947	0
3	2	10	""	"STM0273"	10760	41070	120	177	193	77	65	66	12	99	99	0	2243	2801	2170	81	84	30	100	100	0	0.052	0.047	0.050	0.050	1.348	0.040	0.896	120	414	2274	2848	-4.271	112	2162	128	2720	0
3	3	10	""	"STM0278"	10940	41070	120	89	90	14	69	70	11	70	43	0	2977	3374	1307	81	82	10	100	100	0	0.007	0.006	0.012	0.013	1.442	0.005	0.381	120	342	2916	3314	-7.178	20	2896	21	3293	0
3	4	10	""	"STM0287"	11100	41070	90	128	137	47	72	72	11	100	98	0	2358	2807	1382	81	84	17	100	100	0	0.025	0.024	0.022	0.023	1.558	0.022	0.507	52	282	2333	2791	-5.346	56	2277	65	2726	0
3	5	10	""	"STM0296"	11280	41070	130	87	88	13	79	79	14	30	9	0	1256	1384	879	81	84	19	100	100	0	0.007	0.007	0.016	0.016	1.437	0.008	0.228	120	454	1183	1312	-7.198	8	1175	9	1303	0
3	6	10	"ghmA"	"STM0310"	11450	41080	100	907	1163	1239	84	86	27	100	100	0	659	857	1028	81	82	24	98	96	0	1.424	1.390	1.496	1.590	1.544	1.272	0.945	80	411	1401	1855	0.510	823	578	1079	776	0
3	7	10	"ndh"	"STM1211"	11630	41070	110	152	260	302	84	86	14	98	97	0	337	764	1245	81	84	37	100	100	0	0.266	0.258	0.269	0.261	1.604	0.238	0.932	80	458	324	859	-1.913	68	256	176	683	0
3	8	10	"ycfV"	"STM1218"	11800	41070	120	518	564	283	81	82	13	100	100	0	1604	1868	1238	82	88	78	100	100	0	0.287	0.270	0.277	0.276	1.265	0.247	0.942	120	510	1959	2269	-1.800	437	1522	483	1786	0
3	9	10	"ymfB"	"STM1235"	11970	41070	70	147	168	75	74	74	11	96	90	0	327	407	265	82	84	13	100	96	0	0.298	0.289	0.334	0.298	2.058	0.247	0.627	32	230	318	419	-1.747	73	245	94	325	0
3	10	10	""	"STM1252"	12150	41070	120	294	329	131	70	70	11	100	100	0	3450	4527	3227	80	82	11	100	100	0	0.066	0.058	0.062	0.063	1.246	0.050	0.921	120	525	3594	4706	-3.911	224	3370	259	4447	0
3	11	10	""	"STM1265"	12320	41070	90	142	144	38	66	66	10	100	94	0	2855	2981	1871	80	83	39	100	100	0	0.027	0.027	0.028	0.029	1.397	0.023	0.818	52	334	2851	2979	-5.190	76	2775	78	2901	0
3	12	10	"yaoF"	"STM1275"	12490	41080	90	392	427	166	63	64	10	100	100	0	936	1099	628	80	81	11	100	100	0	0.384	0.357	0.369	0.365	1.254	0.328	0.889	52	335	1185	1383	-1.380	329	856	364	1019	0
3	13	10	"fumC"	"STM1469"	12670	41080	130	4803	4644	971	63	64	12	100	100	0	3079	3174	1241	80	82	18	100	100	0	1.581	1.481	1.585	1.577	1.286	1.394	0.930	120	428	7739	7675	0.660	4740	2999	4581	3094	0
3	14	10	"ydgI"	"STM1477"	12850	41070	130	279	286	99	62	63	9	100	99	0	3247	3631	2178	79	80	10	100	100	0	0.068	0.063	0.066	0.064	1.321	0.054	0.880	120	415	3385	3776	-3.868	217	3168	224	3552	0
3	15	10	""	"STM1485"	13030	41080	130	148	149	32	61	61	9	100	98	0	1614	1836	1036	80	81	9	100	100	0	0.057	0.050	0.057	0.053	1.402	0.042	0.754	120	423	1621	1844	-4.140	87	1534	88	1756	0
3	16	10	""	"STM1490"	13200	41080	140	360	350	108	61	62	10	99	98	0	3799	3828	1619	81	84	27	100	100	0	0.080	0.077	0.080	0.079	1.484	0.073	0.942	156	501	4017	4036	-3.636	299	3718	289	3747	0
3	17	10	""	"STM1499"	13380	41080	130	241	311	282	62	63	10	100	100	0	1200	1759	2045	81	84	17	100	100	0	0.160	0.148	0.158	0.156	1.273	0.137	0.945	120	455	1298	1927	-2.644	179	1119	249	1678	0
3	18	10	"wzzB"	"STM2079"	13550	41080	130	2631	2569	507	61	62	10	100	100	0	2925	3226	1484	82	84	15	100	100	0	0.904	0.798	0.897	0.844	1.311	0.704	0.840	120	463	5413	5652	-0.146	2570	2843	2508	3144	0
3	19	10	"nxiA"	"STM2783"	13720	41080	130	522	589	173	60	60	9	100	100	0	5884	6597	2806	80	82	15	100	100	0	0.080	0.081	0.083	0.084	1.187	0.077	0.946	120	505	6266	7046	-3.651	462	5804	529	6517	0
3	20	10	"ygaF"	"STM2790"	13900	41080	130	201	221	102	59	60	9	100	100	0	3316	3718	2255	81	82	13	100	100	0	0.044	0.045	0.043	0.044	1.284	0.041	0.854	120	472	3377	3799	-4.510	142	3235	162	3637	0
3	21	10	"ygaP"	"STM2798"	14070	41080	140	361	411	175	58	59	9	100	100	0	1961	2418	1488	80	80	11	100	100	0	0.161	0.151	0.157	0.155	1.431	0.127	0.840	156	432	2184	2691	-2.634	303	1881	353	2338	0
3	22	10	""	"STM4012"	14240	41090	100	113	117	29	57	58	9	98	95	0	3489	3477	1284	79	79	10	100	100	0	0.016	0.018	0.018	0.019	1.665	0.016	0.709	80	335	3466	3458	-5.928	56	3410	60	3398	0
3	23	10	""	"STM4031"	14400	41080	90	551	607	283	57	62	32	100	100	0	1928	2477	1775	81	93	112	100	100	0	0.267	0.230	0.253	0.246	1.334	0.197	0.876	52	354	2341	2946	-1.903	494	1847	550	2396	0
3	24	10	"rhaD"	"STM4045"	14590	41080	110	150	203	193	56	60	29	90	75	0	1446	2180	2776	79	90	101	100	100	0	0.069	0.070	0.069	0.067	1.590	0.063	0.819	80	439	1461	2248	-3.862	94	1367	147	2101	0
3	1	11	""	"STM2942"	10590	41260	130	312	317	65	63	64	11	100	99	0	2186	2306	546	81	81	10	100	100	0	0.118	0.114	0.112	0.112	1.298	0.108	0.916	120	518	2354	2479	-3.080	249	2105	254	2225	0
3	2	11	"pyrG"	"STM2953"	10760	41260	130	4435	4668	1066	67	70	19	100	100	0	1478	1574	434	81	82	11	100	100	0	3.127	3.082	3.139	3.117	1.201	3.180	0.920	120	384	5765	6094	1.645	4368	1397	4601	1493	0
3	3	11	"ygcY"	"STM2961"	10940	41250	130	489	605	322	71	74	18	100	100	0	1975	2723	2063	82	83	11	100	100	0	0.221	0.202	0.224	0.220	1.515	0.171	0.879	120	418	2311	3175	-2.179	418	1893	534	2641	0
3	4	11	"exo"	"STM2972"	11100	41260	130	386	503	281	80	84	30	100	99	0	1365	1905	1250	81	91	69	100	100	0	0.238	0.232	0.231	0.235	1.469	0.220	0.879	120	508	1590	2247	-2.069	306	1284	423	1824	0
3	5	11	"fucI"	"STM2976"	11290	41250	130	311	328	97	90	94	31	100	100	0	1504	1813	936	82	92	72	100	100	0	0.155	0.137	0.150	0.143	1.366	0.117	0.748	120	458	1643	1969	-2.686	221	1422	238	1731	0
3	6	11	"ygdI"	"STM2983"	11450	41260	90	367	393	94	95	98	19	100	100	0	624	677	200	82	84	29	100	100	0	0.502	0.501	0.516	0.504	1.287	0.477	0.891	52	296	814	893	-0.995	272	542	298	595	0
3	7	11	"metC"	"STM3161"	11630	41260	100	277	311	100	93	95	17	100	100	0	1466	1744	844	81	83	26	100	100	0	0.133	0.131	0.137	0.133	1.382	0.116	0.844	80	371	1569	1881	-2.912	184	1385	218	1663	0
3	8	11	""	"STM3170"	11810	41260	140	119	134	52	85	86	14	83	61	0	869	1242	1049	80	81	9	99	99	0	0.043	0.042	0.044	0.044	2.024	0.040	0.725	156	419	823	1211	-4.536	34	789	49	1162	0
3	9	11	"STMF1.3"	"Not LT2a90"	11980	41260	140	612	1322	1915	75	75	12	100	100	0	111	154	121	80	81	11	82	62	0	17.323	16.851	15.968	17.703	1.961	17.056	0.868	156	423	568	1321	4.115	537	31	1247	74	0
3	10	11	"yfiO"	"STM2663"	12150	41260	140	1602	2042	1349	71	72	11	100	100	0	644	784	463	80	80	9	100	100	0	2.715	2.800	2.835	2.867	1.426	2.980	0.894	156	439	2095	2675	1.441	1531	564	1971	704	0
3	11	11	"ffh"	"STM2677"	12330	41260	150	705	803	435	67	68	10	98	98	0	1930	2342	1651	80	80	9	99	99	0	0.345	0.325	0.344	0.332	1.546	0.286	0.890	156	441	2488	2998	-1.536	638	1850	736	2262	0
3	12	11	"yfjG"	"STM2687"	12500	41260	150	576	696	340	63	65	22	100	100	0	832	1213	984	81	85	41	99	98	0	0.683	0.559	0.687	0.685	1.776	0.436	0.813	156	437	1264	1765	-0.550	513	751	633	1132	0
3	13	11	"ybbK"	"STM0501"	12680	41260	130	560	769	583	62	65	23	100	100	0	1635	2619	2632	80	85	44	100	100	0	0.320	0.278	0.307	0.309	1.507	0.226	0.847	120	358	2053	3246	-1.643	498	1555	707	2539	0
3	14	11	"sfbB"	"STM0511"	12850	41260	140	161	193	104	62	62	9	99	98	0	2191	3308	3162	79	80	10	100	100	0	0.047	0.041	0.043	0.045	1.554	0.034	0.846	156	404	2211	3360	-4.415	99	2112	131	3229	0
3	15	11	"gip"	"STM0518"	13030	41260	140	132	133	30	61	62	11	95	93	0	2776	3233	1821	79	80	10	100	100	0	0.026	0.023	0.025	0.024	1.481	0.018	0.714	156	483	2768	3226	-5.247	71	2697	72	3154	0
3	16	11	"allB"	"STM0523"	13190	41260	90	112	152	105	60	61	9	98	98	0	1667	3501	4198	79	80	11	100	100	0	0.033	0.027	0.029	0.029	1.512	0.023	0.858	52	286	1640	3514	-4.933	52	1588	92	3422	0
3	17	11	"allC"	"STM0527"	13370	41260	130	281	356	184	63	63	10	100	100	0	2313	3217	2265	82	85	18	100	100	0	0.098	0.093	0.098	0.098	1.503	0.080	0.829	120	476	2449	3428	-3.355	218	2231	293	3135	0
3	18	11	"ppiB"	"STM0536"	13550	41270	100	3541	4152	2198	62	63	10	100	100	0	983	1203	742	81	84	18	100	100	0	3.857	3.645	3.702	3.801	1.505	3.751	0.800	80	350	4381	5212	1.947	3479	902	4090	1122	0
3	19	11	"slyX"	"STM3454"	13720	41270	100	508	715	550	61	62	10	100	100	0	766	1067	900	79	80	9	100	100	0	0.651	0.662	0.625	0.678	1.722	0.606	0.786	80	335	1134	1642	-0.620	447	687	654	988	0
3	20	11	"mglB"	"STM2190"	13900	41270	140	7095	7967	4519	60	61	10	100	100	0	482	611	399	80	81	13	96	96	0	17.500	14.891	16.717	16.261	1.557	14.591	0.830	156	411	7437	8438	4.129	7035	402	7907	531	0
3	21	11	""	"STM2198"	14070	41270	140	156	214	153	59	59	9	100	100	0	3866	5430	3547	81	80	9	100	100	0	0.026	0.029	0.025	0.026	1.658	0.032	0.794	156	382	3882	5504	-5.286	97	3785	155	5349	0
3	22	11	"rsuA"	"STM2222"	14240	41260	140	383	396	137	59	70	90	94	94	0	2173	2786	1933	80	80	9	100	99	0	0.155	0.125	0.142	0.137	1.586	0.091	0.754	156	449	2417	3043	-2.692	324	2093	337	2706	0
3	23	11	"yejM"	"STM2228"	14410	41270	100	991	1315	1225	57	59	14	100	98	0	3166	3813	3378	80	81	14	100	100	0	0.303	0.337	0.295	0.349	2.065	0.316	0.776	80	327	4020	4991	-1.724	934	3086	1258	3733	0
3	24	11	""	"STM2237"	14580	41260	130	94	99	25	57	58	9	93	81	0	1427	2145	1827	81	83	18	100	100	0	0.027	0.020	0.025	0.024	1.590	0.015	0.714	120	596	1383	2106	-5.185	37	1346	42	2064	0
3	1	12	"Ctrl-10810ng/ul"	"Ctrl-10810ng/ul"	10580	41420	120	63	65	11	62	63	11	23	5	0	84	86	15	80	81	9	28	14	0	0.250	0.500	0.813	0.980	3.633	0.415	0.015	120	466	5	9	-2.000	1	4	3	6	-50
3	2	12	"Ctrl-Y310ng/ul"	"Ctrl-Y310ng/ul"	10750	41420	120	66	68	13	67	69	19	5	0	0	83	108	190	79	81	9	31	13	0	-0.250	0.034	1.250	1.053	3.893	0.005	0.002	120	320	3	30	Error	-1	4	1	29	-50
3	3	12	"Ctrl-PolA10ng/ul"	"Ctrl-PolA10ng/ul"	10920	41420	120	72	76	17	74	76	18	8	3	0	82	84	17	80	82	11	22	10	0	-1.000	0.500	0.893	0.871	3.638	1.300	0.108	120	433	0	6	Error	-2	2	2	4	-50
3	4	12	"Ctrl-TufA10ng/ul"	"Ctrl-TufA10ng/ul"	11110	41430	60	593	1194	1734	91	91	14	100	100	0	87	91	25	79	80	9	46	25	0	62.750	91.917	36.700	30.474	2.023	88.261	0.461	32	171	510	1115	5.972	502	8	1103	12	0
3	5	12	"ctrl-buffer"	"ctrl-buffer"	11270	41420	120	113	113	16	106	111	31	5	0	0	80	81	10	81	89	65	0	0	0	-7.000	100000.000	1.105	1.177	3.386	0.002	0.000	120	402	6	7	Error	7	-1	7	0	-50
3	6	12	"Ctrl-rbc110ng/ul"	"Ctrl-rbc110ng/ul"	11450	41420	120	127	126	15	119	121	21	18	0	0	81	83	23	82	83	12	12	0	0	-8.000	7.000	1.301	1.405	2.929	3.563	0.011	120	400	7	8	Error	8	-1	7	1	-50
3	7	12	"Ctrl-10850ng/ul"	"Ctrl-10850ng/ul"	11620	41420	120	114	116	14	112	113	20	14	0	0	80	81	11	82	82	10	14	2	0	-1.000	-4.000	1.200	1.235	3.321	0.001	0.000	120	412	0	3	Error	2	-2	4	-1	-50
3	8	12	"Ctrl-Y350ng/ul"	"Ctrl-Y350ng/ul"	11790	41420	120	96	96	14	95	97	16	14	1	0	81	82	12	80	81	9	24	6	0	1.000	0.500	1.133	1.206	3.387	12.656	0.003	120	341	2	3	0.000	1	1	1	2	-50
3	9	12	"Ctrl-PolA50ng/ul"	"Ctrl-PolA50ng/ul"	11970	41420	120	88	95	37	81	81	13	35	15	0	84	88	21	79	80	9	34	14	0	1.400	1.556	1.500	1.321	3.230	2.141	0.394	120	374	12	23	0.485	7	5	14	9	-50
3	10	12	"Ctrl-TufA50ng/ul"	"Ctrl-TufA50ng/ul"	12140	41430	80	2997	5001	6251	72	73	12	100	100	0	99	114	56	79	79	8	78	53	0	146.250	140.829	90.273	79.160	1.262	123.725	0.885	52	232	2945	4964	7.192	2925	20	4929	35	0
3	11	12	"ctrl-buffer"	"ctrl-buffer"	12320	41420	120	69	73	18	68	69	11	24	10	0	81	81	13	80	80	11	17	5	0	1.000	5.000	1.000	1.084	3.319	3.891	0.017	120	379	2	6	0.000	1	1	5	1	-50
3	12	12	"Ctrl-rbc1100ng/ul"	"Ctrl-rbc1100ng/ul"	12490	41430	120	72	119	313	65	67	19	21	10	0	87	157	458	80	82	29	15	7	0	1.000	0.701	0.701	0.755	3.151	0.398	0.136	120	344	14	131	0.000	7	7	54	77	-50
3	13	12	"Ctrl-108100ng/ul"	"Ctrl-108100ng/ul"	12670	41430	120	63	64	9	62	64	19	4	0	0	80	81	13	79	82	29	1	0	0	1.000	1.000	0.889	0.980	3.708	13.598	0.001	120	340	2	4	0.000	1	1	2	2	-50
3	14	12	"Ctrl-Y3100ng/ul"	"Ctrl-Y3100ng/ul"	12840	41430	120	64	64	10	60	61	8	35	9	0	79	79	10	78	79	10	15	2	0	4.000	4.000	1.000	0.966	2.740	0.115	0.001	120	411	5	5	2.000	4	1	4	1	-50
3	15	12	"Ctrl-PolA100ng/ul"	"Ctrl-PolA100ng/ul"	13030	41440	80	138	205	141	61	62	10	98	96	0	157	177	80	80	80	10	92	84	0	1.000	1.485	1.355	1.347	1.884	1.712	0.796	52	292	154	241	0.000	77	77	144	97	0
3	16	12	"Ctrl-TufA100ng/ul"	"Ctrl-TufA100ng/ul"	13200	41430	90	5796	8266	8622	60	61	11	100	100	0	123	137	66	78	79	10	84	76	0	127.467	139.085	84.516	75.283	1.372	149.116	0.771	52	341	5781	8265	6.994	5736	45	8206	59	0
3	17	12	"ctrl-buffer"	"ctrl-buffer"	13360	41430	120	64	67	17	61	62	9	28	14	0	80	85	21	81	83	15	12	5	0	-3.000	1.500	0.800	0.790	2.908	0.612	0.124	120	452	2	10	Error	3	-1	6	4	-50
3	18	12	"Ctrl-rbc150ng/ul"	"Ctrl-rbc150ng/ul"	13540	41430	120	60	60	10	60	62	10	16	2	0	82	82	10	82	84	15	8	0	0	0.000	0.000	0.810	0.925	3.226	0.424	0.020	120	378	0	0	Error	0	0	0	0	-50
3	19	12	"Ctrl-108400ng/ul"	"Ctrl-108400ng/ul"	13710	41430	120	57	56	8	58	59	10	6	0	0	80	80	13	80	81	9	19	6	0	100000.000	100000.000	0.708	0.771	4.223	76.803	0.000	120	383	-1	-2	16.610	-1	0	-2	0	-50
3	20	12	"Ctrl-Y3400ng/ul"	"Ctrl-Y3400ng/ul"	13880	41430	120	60	60	9	59	59	9	19	4	0	80	82	13	81	81	10	19	5	0	-1.000	1.000	0.646	0.631	2.665	42.270	0.000	120	428	0	2	Error	1	-1	1	1	-50
3	21	12	"Ctrl-PolA400ng/ul"	"Ctrl-PolA400ng/ul"	14070	41440	80	401	674	685	60	61	10	100	100	0	253	348	277	82	82	10	100	96	0	1.994	2.308	2.281	2.394	1.617	2.470	0.932	52	261	512	880	0.996	341	171	614	266	0
3	22	12	"Ctrl-TufA400ng/ul"	"Ctrl-TufA400ng/ul"	14230	41430	90	17277	19601	15612	60	75	106	100	100	3	201	228	126	81	82	10	98	96	0	143.475	132.932	88.400	62.022	1.770	132.606	0.937	52	320	17337	19688	7.165	17217	120	19541	147	0
3	23	12	"ctrl-buffer"	"ctrl-buffer"	14410	41430	120	59	61	14	58	69	91	0	0	0	82	83	12	82	82	10	20	5	0	100000.000	3.000	1.000	0.955	3.247	167.613	0.003	120	444	1	4	16.610	1	0	3	1	-50
3	24	12	"Ctrl-rbc1buffer"	"Ctrl-rbc1buffer"	14580	41430	120	59	60	10	57	58	9	23	7	0	85	85	13	82	83	17	7	3	0	0.667	1.000	1.045	0.837	3.321	0.191	0.006	120	474	5	6	-0.585	2	3	3	3	-50
3	1	13	"phoP"	"STM1231"	10580	41600	100	3784	3920	1164	62	62	10	100	100	0	885	920	317	79	80	15	100	100	0	4.618	4.587	4.677	4.675	1.216	4.569	0.942	80	400	4528	4699	2.207	3722	806	3858	841	0
3	2	13	"phoP"	"STM1231"	10750	41600	140	3237	3157	904	67	67	11	100	100	0	737	738	256	80	81	9	99	98	0	4.825	4.696	4.797	5.119	1.587	4.636	0.932	156	464	3827	3748	2.271	3170	657	3090	658	0
3	3	13	"phoQ"	"STM1230"	10920	41600	100	780	832	294	73	75	12	100	100	0	739	815	318	81	82	9	100	100	0	1.074	1.034	1.040	1.056	1.505	1.006	0.820	80	348	1365	1493	0.104	707	658	759	734	0
3	4	13	"phoQ"	"STM1230"	11100	41600	120	1003	1192	622	90	90	18	100	100	0	990	1156	638	81	82	9	100	100	0	1.004	1.025	0.995	1.075	1.599	1.003	0.838	120	456	1822	2177	0.006	913	909	1102	1075	0
3	5	13	"phoQ"	"STM1230"	11270	41600	140	426	505	322	116	117	20	98	95	0	370	458	394	81	83	10	98	96	0	1.073	1.032	1.104	1.133	1.893	0.890	0.824	156	440	599	766	0.101	310	289	389	377	0
3	6	13	"hupA"	"STM4170"	11440	41600	120	98	91	45	133	133	16	9	2	0	76	69	27	83	84	10	17	6	0	5.000	3.000	2.155	2.499	2.165	2.518	0.441	120	409	-42	-56	2.322	-35	-7	-42	-14	-50
3	7	13	"sopB"	"STM1091"	11620	41600	90	580	579	149	124	124	18	100	100	0	617	641	214	82	82	10	100	100	0	0.852	0.814	0.835	0.833	1.250	0.809	0.915	52	334	991	1014	-0.231	456	535	455	559	0
3	8	13	"pipC"	"STM0375"	11800	41600	130	590	675	241	99	100	17	100	100	0	650	738	295	80	81	10	100	100	0	0.861	0.875	0.868	0.885	1.260	0.851	0.882	120	501	1061	1234	-0.215	491	570	576	658	0
3	9	13	"pipC"	"STM0375"	11970	41610	110	713	740	194	82	83	13	100	100	0	795	831	227	80	81	9	100	100	0	0.883	0.876	0.900	0.893	1.372	0.869	0.938	80	385	1346	1409	-0.180	631	715	658	751	0
3	10	13	"ssrB"	"STM1391"	12150	41590	130	186	186	37	72	73	12	97	97	0	2174	2496	1041	81	82	11	100	100	0	0.054	0.047	0.051	0.048	1.285	0.043	0.858	120	524	2207	2529	-4.198	114	2093	114	2415	0
3	11	13	"ssrB"	"STM1391"	12310	41600	90	165	169	31	66	67	11	100	100	0	2021	2237	786	82	88	50	100	100	0	0.051	0.048	0.048	0.048	1.374	0.043	0.833	52	328	2038	2258	-4.292	99	1939	103	2155	0
3	12	13	"ssrB"	"STM1391"	12500	41610	130	182	182	32	64	66	15	100	100	0	1979	2226	863	80	85	43	100	100	0	0.062	0.055	0.057	0.056	1.319	0.046	0.799	120	468	2017	2264	-4.008	118	1899	118	2146	0
3	13	13	"lrp"	"STM0959"	12670	41600	130	3731	3901	593	63	65	16	100	100	0	748	788	172	80	81	12	100	100	0	5.491	5.421	5.583	5.482	1.181	5.406	0.902	120	400	4336	4546	2.457	3668	668	3838	708	0
3	14	13	"lrp"	"STM0959"	12840	41610	100	3379	3605	933	60	60	9	100	100	0	677	732	260	79	79	9	100	100	0	5.550	5.429	5.574	5.761	1.401	5.320	0.923	80	339	3917	4198	2.473	3319	598	3545	653	0
3	15	13	"gyrA"	"STM2272"	13010	41610	100	3774	4043	1463	60	60	9	100	100	0	2219	2328	961	79	80	9	100	100	0	1.736	1.771	1.749	1.872	1.822	1.771	0.879	80	403	5854	6232	0.795	3714	2140	3983	2249	0
3	16	13	"gyrA"	"STM2272"	13180	41610	90	2211	2206	999	60	90	195	100	100	0	1593	1521	714	80	114	225	98	90	0	1.422	1.489	1.489	1.555	1.455	1.430	0.915	52	355	3664	3587	0.508	2151	1513	2146	1441	0
3	17	13	"csrA"	"STM2826"	13360	41610	100	790	856	361	59	86	183	97	91	0	280	346	203	82	112	211	43	16	0	3.692	3.019	3.407	3.302	1.729	2.785	0.762	80	406	929	1061	1.884	731	198	797	264	0
3	18	13	"csrA"	"STM2826"	13550	41610	140	1078	1238	497	59	60	10	100	100	0	333	405	209	82	84	16	100	100	0	4.060	3.650	4.099	3.937	1.480	3.540	0.807	156	492	1270	1502	2.021	1019	251	1179	323	0
3	19	13	"yhhP"	"STM3578"	13710	41610	90	217	234	60	59	60	9	100	100	0	949	998	278	81	83	17	100	100	0	0.182	0.191	0.182	0.189	1.299	0.179	0.861	52	285	1026	1092	-2.458	158	868	175	917	0
3	20	13	"yhhP"	"STM3578"	13890	41620	100	179	187	62	58	59	9	100	98	0	784	850	448	82	84	16	100	100	0	0.172	0.168	0.166	0.177	1.770	0.145	0.835	80	372	823	897	-2.536	121	702	129	768	0
3	21	13	"yhhP"	"STM3578"	14070	41610	130	199	206	58	59	60	9	100	100	0	858	1035	527	83	84	11	100	100	0	0.181	0.154	0.159	0.161	1.423	0.122	0.760	120	492	915	1099	-2.469	140	775	147	952	0
3	22	13	"topA"	"STM1714"	14240	41620	100	2813	2797	957	58	59	10	100	100	0	2636	2729	1214	82	83	10	100	100	0	1.079	1.035	1.038	1.105	1.881	0.984	0.859	80	359	5309	5386	0.109	2755	2554	2739	2647	0
3	23	13	"topA"	"STM1714"	14400	41610	90	912	1420	1526	57	61	24	100	100	0	1271	1847	1751	83	87	26	100	100	0	0.720	0.773	0.724	0.770	1.803	0.744	0.674	52	314	2043	3127	-0.475	855	1188	1363	1764	0
3	24	13	"fur"	"STM0693"	14590	41600	130	1200	1327	391	56	58	19	100	100	0	1538	1827	797	82	84	20	100	100	0	0.786	0.728	0.791	0.752	1.330	0.654	0.865	120	621	2600	3016	-0.348	1144	1456	1271	1745	0
3	1	14	"ynfA"	"STM1504"	10580	41780	90	189	192	29	60	61	13	100	100	0	1808	1748	347	80	80	10	100	100	0	0.075	0.079	0.082	0.079	1.245	0.077	0.882	52	370	1857	1800	-3.744	129	1728	132	1668	0
3	2	14	""	"STM3654"	10750	41780	120	116	127	45	64	65	10	99	91	0	1158	1611	1188	81	81	9	100	100	0	0.048	0.041	0.042	0.041	1.595	0.036	0.782	120	552	1129	1593	-4.372	52	1077	63	1530	0
3	3	14	"yeiP"	"STM2211"	10910	41770	90	2306	2342	579	73	97	162	100	100	0	2531	2967	1045	84	110	187	100	100	0	0.913	0.787	0.864	0.793	1.290	0.786	0.927	52	344	4680	5152	-0.132	2233	2447	2269	2883	0
3	4	14	"yfaE"	"STM2279"	11110	41780	120	183	207	82	84	99	123	34	6	0	498	569	354	81	97	143	95	78	0	0.237	0.252	0.260	0.258	1.434	0.226	0.833	120	597	516	611	-2.075	99	417	123	488	0
3	5	14	""	"STM4111"	11280	41780	90	180	198	56	107	109	19	100	96	0	434	526	269	81	82	10	100	100	0	0.207	0.204	0.199	0.198	1.451	0.175	0.765	52	314	426	536	-2.274	73	353	91	445	0
3	6	14	""	"STM4140"	11450	41770	130	140	147	31	115	116	27	42	13	0	170	254	252	82	85	55	74	39	0	0.284	0.186	0.267	0.270	2.528	0.115	0.286	120	596	113	204	-1.816	25	88	32	172	0
3	7	14	"ssaS"	"STM1420"	11620	41780	100	120	119	13	106	110	20	30	1	0	478	737	811	81	82	12	100	100	0	0.035	0.020	0.041	0.039	2.275	0.006	0.038	80	439	411	669	-4.826	14	397	13	656	0
3	8	14	"nrdH"	"STM2805"	11810	41780	130	96	104	27	89	91	16	33	18	0	375	977	1353	81	82	11	100	100	0	0.024	0.017	0.036	0.041	2.507	0.016	0.411	120	589	301	911	-5.392	7	294	15	896	0
3	9	14	"fimI"	"STM0544"	11970	41780	130	221	307	252	78	80	19	99	96	0	943	1685	1991	82	83	11	100	100	0	0.166	0.143	0.160	0.153	1.366	0.127	0.926	120	559	1004	1832	-2.590	143	861	229	1603	0
3	10	14	"aroA"	"STM0978"	12150	41780	130	1039	1322	805	70	72	17	100	100	0	1812	2674	2305	81	82	11	100	100	0	0.560	0.483	0.541	0.528	1.309	0.395	0.870	120	637	2700	3845	-0.837	969	1731	1252	2593	0
3	11	14	"dam"	"STM3484"	12320	41780	90	292	660	776	66	66	11	100	100	0	432	916	1113	80	81	9	100	100	0	0.642	0.711	0.620	0.664	1.516	0.674	0.832	52	342	578	1430	-0.639	226	352	594	836	0
3	12	14	"pduW"	"STM2057"	12490	41780	130	93	110	56	62	63	14	82	54	0	1424	2316	2459	81	83	16	100	100	0	0.023	0.021	0.024	0.023	1.491	0.021	0.841	120	606	1374	2283	-5.437	31	1343	48	2235	0
3	13	14	""	"STM2695"	12670	41780	130	137	145	38	62	62	13	100	99	0	4057	5026	2864	81	83	17	100	100	0	0.019	0.017	0.017	0.018	1.291	0.014	0.811	120	547	4051	5028	-5.728	75	3976	83	4945	0
3	14	14	"yajR"	"STM0436"	12840	41780	130	746	868	382	61	61	9	100	100	0	3095	3758	1865	81	83	12	100	100	0	0.227	0.219	0.230	0.222	1.276	0.209	0.901	120	568	3699	4484	-2.138	685	3014	807	3677	0
3	15	14	""	"STM0564"	13020	41790	130	147	165	60	59	60	9	100	100	0	2907	3760	2168	81	82	11	100	100	0	0.031	0.029	0.030	0.029	1.378	0.025	0.835	120	605	2914	3785	-5.005	88	2826	106	3679	0
3	16	14	""	"STM0351"	13190	41790	120	95	101	30	59	66	91	7	0	0	2060	2549	1542	82	89	96	100	100	0	0.018	0.017	0.019	0.019	1.461	0.016	0.744	120	570	2014	2509	-5.780	36	1978	42	2467	0
3	17	14	"dsrB"	"STM1983"	13360	41780	90	471	567	278	59	61	11	100	100	0	1074	1431	845	85	86	18	100	100	0	0.417	0.377	0.407	0.381	1.294	0.355	0.886	52	349	1401	1854	-1.263	412	989	508	1346	0
3	18	14	"yeiE"	"STM2201"	13550	41790	130	982	1086	287	59	60	10	100	100	0	2175	2632	1442	83	84	14	100	100	0	0.441	0.403	0.445	0.431	1.337	0.320	0.798	120	597	3015	3576	-1.180	923	2092	1027	2549	0
3	19	14	"EMPTY"	"EMPTY"	13710	41780	120	60	63	13	59	59	10	22	8	0	85	86	12	82	83	13	17	2	0	0.333	1.000	0.889	0.918	2.788	1.738	0.030	120	474	4	8	-1.585	1	3	4	4	-75
3	20	14	"EMPTY"	"EMPTY"	13880	41780	120	62	62	12	58	59	9	25	10	0	87	88	12	83	83	11	25	5	0	1.000	0.800	1.000	0.928	2.661	0.660	0.020	120	492	8	9	0.000	4	4	4	5	-75
3	21	14	"EMPTY"	"EMPTY"	14050	41780	120	60	63	13	58	58	9	30	10	0	83	87	18	83	83	10	23	9	0	100000.000	1.250	0.930	0.869	3.795	0.466	0.054	120	486	2	9	16.610	2	0	5	4	-75
3	22	14	"EMPTY"	"EMPTY"	14230	41780	120	57	59	12	56	57	8	22	8	0	86	89	16	83	83	10	23	11	0	0.333	0.500	0.789	0.692	3.614	0.450	0.059	120	490	4	9	-1.585	1	3	3	6	-75
3	23	14	"EMPTY"	"EMPTY"	14400	41780	120	60	62	16	57	58	12	23	7	0	82	86	21	83	85	20	7	3	0	-3.000	1.667	1.155	1.243	2.774	0.787	0.240	120	526	2	8	Error	3	-1	5	3	-75
3	24	14	"EMPTY"	"EMPTY"	14580	41780	120	60	62	14	56	57	17	11	1	0	84	88	24	82	82	10	22	8	0	2.000	1.000	0.882	0.883	3.145	0.513	0.239	120	628	6	12	1.000	4	2	6	6	-75
4	1	1	"yjiX"	"STM4531"	15090	39530	90	6083	6819	3636	64	74	76	100	100	0	1176	1244	535	84	92	74	100	100	0	5.512	5.823	5.713	5.626	1.201	6.337	0.945	52	351	7111	7915	2.463	6019	1092	6755	1160	0
4	2	1	"yhjG"	"STM3610"	15260	39530	140	2366	2219	948	62	66	40	100	100	0	4440	4256	1985	83	86	24	100	100	0	0.529	0.517	0.529	0.539	1.475	0.493	0.918	156	721	6661	6330	-0.919	2304	4357	2157	4173	0
4	3	1	"mtlD"	"STM3686"	15440	39530	140	3575	3680	1977	61	62	12	100	100	0	3546	3782	2462	83	86	22	100	100	0	1.015	0.978	1.013	1.047	1.325	0.911	0.949	156	618	6977	7318	0.021	3514	3463	3619	3699	0
4	4	1	"ptsN"	"STM3322"	15610	39530	150	4075	4229	1934	63	65	22	100	100	0	2125	2444	1840	86	88	15	100	100	0	1.968	1.767	1.942	1.939	1.274	1.511	0.900	156	739	6051	6524	0.976	4012	2039	4166	2358	0
4	5	1	"yqjK"	"STM3231"	15780	39520	90	2002	2302	1168	63	70	48	100	100	0	2584	3306	2363	85	93	45	100	100	0	0.776	0.695	0.753	0.741	1.235	0.625	0.909	52	314	4438	5460	-0.366	1939	2499	2239	3221	0
4	6	1	"yggT"	"STM3101"	15960	39520	150	2533	2506	536	60	64	33	100	100	0	3964	4174	1267	83	86	31	100	100	0	0.637	0.598	0.645	0.596	1.309	0.582	0.899	156	740	6354	6537	-0.650	2473	3881	2446	4091	0
4	7	1	"hscC"	"STM0659"	16130	39520	150	694	823	536	60	61	10	100	100	0	2621	3341	2483	83	83	11	100	100	0	0.250	0.234	0.237	0.243	1.217	0.214	0.895	156	656	3172	4021	-2.001	634	2538	763	3258	0
4	8	1	"ubiF"	"STM0671"	16300	39520	150	848	913	236	61	67	68	100	100	0	4171	4782	1585	84	90	40	100	100	0	0.193	0.181	0.187	0.184	1.168	0.168	0.894	156	705	4874	5550	-2.377	787	4087	852	4698	0
4	9	1	"nagA"	"STM0683"	16490	39520	150	2409	2621	1163	60	67	68	100	100	0	3122	3524	2057	84	90	40	100	100	0	0.773	0.744	0.788	0.774	1.206	0.683	0.930	156	708	5387	6001	-0.371	2349	3038	2561	3440	0
4	10	1	"ybfM"	"STM0687"	16650	39520	150	1423	1559	518	60	61	14	100	100	0	3477	3872	1396	83	85	12	100	100	0	0.402	0.396	0.402	0.398	1.192	0.380	0.915	156	774	4757	5288	-1.316	1363	3394	1499	3789	0
4	11	1	"apeE"	"STM0570"	16830	39520	90	150	156	32	61	62	10	100	100	0	729	822	364	84	85	12	100	100	0	0.138	0.129	0.133	0.135	1.328	0.113	0.818	52	310	734	833	-2.857	89	645	95	738	0
4	12	1	"ahpF"	"STM0609"	16990	39520	140	1385	1394	634	61	62	10	100	100	0	3456	3754	2192	84	89	37	100	100	0	0.393	0.363	0.385	0.367	1.328	0.329	0.926	156	684	4696	5003	-1.349	1324	3372	1333	3670	0
4	13	1	"dlhH"	"STM3967"	17170	39520	150	2795	3152	1059	60	61	11	100	100	0	6871	7610	2103	85	87	11	100	100	0	0.403	0.411	0.408	0.405	1.187	0.417	0.910	156	686	9521	10617	-1.311	2735	6786	3092	7525	0
4	14	1	"yigM"	"STM3963"	17340	39520	150	1837	2221	1107	59	60	12	100	100	0	7235	7981	2370	87	89	26	100	100	0	0.249	0.274	0.247	0.257	1.306	0.287	0.883	156	694	8926	10056	-2.007	1778	7148	2162	7894	0
4	15	1	"rhtC"	"STM3959"	17520	39520	150	1516	1840	921	58	60	13	100	100	0	4544	5089	1643	90	93	25	100	100	0	0.327	0.356	0.339	0.340	1.265	0.376	0.903	156	758	5912	6781	-1.611	1458	4454	1782	4999	0
4	16	1	"rarD"	"STM3955"	17700	39530	100	1478	1601	549	59	58	9	100	100	0	6917	7520	1818	95	96	13	100	100	0	0.208	0.208	0.196	0.203	1.290	0.206	0.867	80	408	8241	8967	-2.265	1419	6822	1542	7425	0
4	17	1	"uvrD"	"STM3951"	17870	39530	100	3813	4058	1480	59	60	10	100	100	0	6215	6396	2945	97	99	15	100	100	0	0.614	0.635	0.626	0.685	1.536	0.585	0.901	80	408	9872	10298	-0.705	3754	6118	3999	6299	0
4	18	1	"dapF"	"STM3947"	18050	39530	140	5344	5508	1303	58	59	10	100	100	0	4330	4564	936	102	104	17	100	100	0	1.250	1.221	1.229	1.214	1.135	1.239	0.960	156	763	9514	9912	0.322	5286	4228	5450	4462	0
4	19	1	"fklB"	"STM4397"	18220	39530	80	833	877	737	58	59	10	100	100	0	437	516	411	107	108	14	100	100	0	2.348	2.002	2.220	2.276	1.494	1.929	0.892	52	292	1105	1228	1.232	775	330	819	409	0
4	20	1	"ytfK"	"STM4406"	18400	39540	100	1046	1160	854	61	62	16	100	100	0	462	568	531	105	106	15	97	96	0	2.759	2.374	2.737	2.909	1.543	2.023	0.836	80	418	1342	1562	1.464	985	357	1099	463	0
4	21	1	""	"STM4417"	18560	39520	120	76	99	66	65	65	11	48	35	0	112	185	225	94	95	16	50	36	0	0.611	0.374	0.521	0.628	2.852	0.268	0.708	120	606	29	125	-0.710	11	18	34	91	-50
4	22	1	""	"STM4421"	18750	39530	80	90	93	24	69	69	11	65	48	0	294	345	217	90	89	10	98	98	0	0.103	0.094	0.112	0.107	2.301	0.079	0.428	52	334	225	279	-3.280	21	204	24	255	0
4	23	1	""	"STM4425"	18930	39530	80	111	113	33	69	69	11	80	69	0	1654	1754	1429	95	97	12	100	100	0	0.027	0.027	0.032	0.032	2.076	0.021	0.594	52	292	1601	1703	-5.214	42	1559	44	1659	0
4	24	1	""	"STM4430"	19080	39530	130	122	128	53	65	67	15	87	73	0	633	746	677	98	100	17	100	100	0	0.107	0.097	0.104	0.108	1.670	0.079	0.813	120	728	592	711	-3.231	57	535	63	648	0
4	1	2	"sopE2"	"STM1855"	15070	39690	90	673	691	152	62	62	10	100	100	0	5684	5641	1638	83	85	18	100	100	0	0.109	0.113	0.118	0.115	1.223	0.109	0.933	52	369	6212	6187	-3.196	611	5601	629	5558	0
4	2	2	""	"STM1731"	15260	39700	90	980	1057	716	61	62	14	100	100	0	2535	2828	1953	83	88	29	100	100	0	0.375	0.363	0.360	0.362	1.398	0.347	0.894	52	334	3371	3741	-1.416	919	2452	996	2745	0
4	3	2	"otsB"	"STM1929"	15440	39690	90	376	493	318	61	62	12	100	100	0	2394	3307	2631	83	85	20	100	100	0	0.136	0.134	0.147	0.145	1.348	0.124	0.937	52	317	2626	3656	-2.875	315	2311	432	3224	0
4	4	2	""	"STM4161"	15600	39690	90	207	218	77	64	65	10	100	100	0	1509	1745	1128	85	87	14	100	100	0	0.100	0.093	0.098	0.096	1.310	0.079	0.843	52	309	1567	1814	-3.316	143	1424	154	1660	0
4	5	2	"rsd"	"STM4165"	15780	39690	100	600	688	558	63	66	36	100	97	0	1425	1916	1758	86	89	23	100	100	0	0.401	0.342	0.358	0.363	1.454	0.320	0.935	80	415	1876	2455	-1.318	537	1339	625	1830	0
4	6	2	"hupA"	"STM4170"	15950	39690	100	4725	5062	3047	60	61	12	100	100	0	236	267	152	83	83	10	98	95	0	30.490	27.185	29.667	29.072	1.389	26.142	0.841	80	383	4818	5186	4.930	4665	153	5002	184	0
4	7	2	""	"STM3121"	16130	39690	100	332	351	206	61	62	12	100	100	0	1855	2281	2130	84	84	10	100	100	0	0.153	0.132	0.152	0.148	1.526	0.104	0.838	80	384	2042	2487	-2.708	271	1771	290	2197	0
4	8	2	"stfG"	"STM0200"	16300	39690	90	141	161	60	59	61	16	100	98	0	2953	4479	3357	84	88	22	100	100	0	0.029	0.023	0.025	0.025	1.428	0.019	0.797	52	314	2951	4497	-5.129	82	2869	102	4395	0
4	9	2	"eutT"	"STM2467"	16470	39690	90	109	119	39	60	60	9	98	92	0	1736	2288	1668	82	86	21	100	100	0	0.030	0.027	0.027	0.027	1.470	0.025	0.837	52	339	1703	2265	-5.077	49	1654	59	2206	0
4	10	2	"lexA"	"STM4237"	16640	39690	90	2112	2512	1307	60	63	18	100	100	0	2175	2697	1665	83	85	14	100	100	0	0.981	0.938	0.991	0.995	1.312	0.910	0.890	52	338	4144	5066	-0.028	2052	2092	2452	2614	0
4	11	2	"prpC"	"STM0369"	16810	39690	90	331	427	301	60	62	17	100	98	0	3911	5701	3914	84	93	53	100	100	0	0.071	0.065	0.065	0.060	1.483	0.066	0.896	52	366	4098	5984	-3.820	271	3827	367	5617	0
4	12	2	"ushB"	"STM4064"	16990	39690	100	4289	4286	1597	60	61	12	100	100	0	3582	3677	1877	85	92	50	100	100	0	1.209	1.177	1.251	1.248	1.364	1.109	0.877	80	414	7726	7818	0.274	4229	3497	4226	3592	0
4	13	2	"ptsJ"	"STM2436"	17170	39690	90	3211	3501	1550	61	62	12	100	100	0	5391	5755	2490	86	87	12	100	100	0	0.594	0.607	0.621	0.608	1.270	0.605	0.901	52	330	8455	9109	-0.752	3150	5305	3440	5669	0
4	14	2	"plsX"	"STM1192"	17340	39690	90	2752	2756	1045	60	61	13	100	100	0	3907	4279	1837	88	92	34	100	100	0	0.705	0.643	0.702	0.655	1.229	0.638	0.916	52	339	6511	6887	-0.505	2692	3819	2696	4191	0
4	15	2	"flgM"	"STM1172"	17520	39700	100	7472	6806	2137	60	61	16	100	100	0	1930	1980	912	90	92	14	100	100	0	4.028	3.569	3.604	3.985	1.620	3.510	0.877	80	398	9252	8636	2.010	7412	1840	6746	1890	0
4	16	2	"phsB"	"STM2064"	17700	39700	100	1654	1521	540	58	59	13	100	100	0	3980	3787	1925	95	95	13	100	100	0	0.411	0.396	0.404	0.442	1.603	0.358	0.928	80	408	5481	5155	-1.283	1596	3885	1463	3692	0
4	17	2	"tnpA_1"	"STM0946"	17870	39700	100	790	780	431	58	62	56	98	92	0	6440	5985	4312	102	104	33	100	100	0	0.115	0.123	0.125	0.131	1.528	0.108	0.905	80	408	7070	6605	-3.114	732	6338	722	5883	0
4	18	2	"orf6"	"PSLT014"	18040	39700	80	649	695	264	57	65	78	100	100	0	2797	3316	1815	106	110	41	100	100	0	0.220	0.199	0.207	0.213	1.343	0.171	0.855	52	272	3283	3848	-2.184	592	2691	638	3210	0
4	19	2	"mig-14"	"STM2782"	18220	39710	100	1966	2115	1505	58	61	50	100	100	0	1981	2014	1699	107	110	22	100	97	0	1.018	1.079	1.251	1.322	1.723	0.983	0.907	80	450	3782	3964	0.026	1908	1874	2057	1907	0
4	20	2	"thiD"	"STM2146"	18400	39700	90	161	265	238	59	61	17	100	94	0	819	1623	2062	100	102	18	100	100	0	0.142	0.135	0.142	0.140	1.455	0.117	0.902	52	355	821	1729	-2.817	102	719	206	1523	0
4	21	2	"rfaY"	"STM3716"	18570	39700	80	771	826	508	62	63	11	100	100	0	2142	2484	2007	87	87	11	100	100	0	0.345	0.319	0.346	0.356	1.384	0.280	0.939	52	301	2764	3161	-1.535	709	2055	764	2397	0
4	22	2	"prgH"	"STM2874"	18730	39710	90	3122	3798	2229	67	70	21	100	100	0	1727	2145	1268	89	91	12	100	100	0	1.865	1.815	1.878	1.859	1.352	1.830	0.948	52	371	4693	5787	0.899	3055	1638	3731	2056	0
4	23	2	"orgA"	"STM2869"	18920	39710	80	717	947	877	66	68	12	100	100	0	438	697	718	96	96	12	100	98	0	1.904	1.466	1.756	1.743	1.628	1.354	0.774	52	312	993	1482	0.929	651	342	881	601	0
4	24	2	"livH"	"STM3563"	19080	39700	100	183	235	208	64	64	10	98	95	0	1916	2790	3092	96	97	19	100	100	0	0.065	0.063	0.069	0.067	1.579	0.062	0.887	80	430	1939	2865	-3.935	119	1820	171	2694	0
4	1	3	"hisJ"	"STM2354"	15080	39860	100	730	811	634	60	61	9	100	100	0	955	1377	1270	82	82	10	100	100	0	0.767	0.580	0.621	0.658	1.471	0.525	0.931	80	456	1543	2046	-0.382	670	873	751	1295	0
4	2	3	"hisI"	"STM2078"	15260	39860	100	989	1111	740	61	61	10	100	100	0	1733	2297	1912	82	83	10	100	100	0	0.562	0.474	0.484	0.505	1.452	0.423	0.938	80	420	2579	3265	-0.831	928	1651	1050	2215	0
4	3	3	"glyA"	"STM2555"	15430	39860	90	696	845	370	61	61	10	100	100	0	272	297	101	83	83	9	100	100	0	3.360	3.664	4.085	3.738	1.383	4.002	0.857	52	358	824	998	1.748	635	189	784	214	0
4	4	3	"fliD"	"STM1960"	15610	39870	100	1983	2263	2006	62	63	10	100	100	0	373	518	537	85	87	21	97	95	0	6.670	5.083	6.585	6.667	1.728	4.525	0.855	80	429	2209	2634	2.738	1921	288	2201	433	0
4	5	3	"asrC"	"STM2550"	15780	39860	100	169	209	143	61	61	9	98	91	0	617	953	930	85	86	11	98	98	0	0.203	0.171	0.175	0.176	1.498	0.154	0.913	80	406	640	1016	-2.300	108	532	148	868	0
4	6	3	"moeA"	"STM0846"	15960	39870	90	433	586	433	59	60	9	100	100	0	1167	1630	1333	84	84	10	100	100	0	0.345	0.341	0.374	0.372	1.400	0.321	0.908	52	350	1457	2073	-1.534	374	1083	527	1546	0
4	7	3	"cbiN"	"STM2022"	16130	39870	100	373	430	347	60	62	15	100	100	0	790	1052	1097	84	85	20	100	98	0	0.443	0.382	0.414	0.443	1.455	0.334	0.945	80	407	1019	1338	-1.174	313	706	370	968	0
4	8	3	"cobU"	"STM2018"	16290	39860	100	752	793	552	59	60	9	100	100	0	2732	3119	2309	84	85	14	100	100	0	0.262	0.242	0.242	0.239	1.343	0.234	0.941	80	426	3341	3769	-1.934	693	2648	734	3035	0
4	9	3	"uhpA"	"STM3790"	16480	39870	90	352	341	136	59	59	9	100	100	0	2357	2374	1380	83	84	14	100	100	0	0.129	0.123	0.125	0.133	1.386	0.111	0.915	52	372	2567	2573	-2.956	293	2274	282	2291	0
4	10	3	"trpD"	"STM1724"	16650	39870	80	202	317	275	58	59	9	98	92	0	1106	1843	1862	82	82	9	100	100	0	0.141	0.147	0.136	0.130	1.728	0.135	0.840	52	298	1168	2020	-2.830	144	1024	259	1761	0
4	11	3	"sulA"	"STM1071"	16810	39870	100	727	730	369	58	58	10	100	100	0	2359	2663	1939	83	84	12	100	100	0	0.294	0.260	0.274	0.299	1.644	0.223	0.910	80	430	2945	3252	-1.766	669	2276	672	2580	0
4	12	3	"rfaL"	"STM3713"	16980	39870	90	1875	2056	733	60	64	29	100	100	0	2775	2882	1161	85	88	20	100	100	0	0.675	0.714	0.751	0.724	1.337	0.709	0.908	52	363	4505	4793	-0.568	1815	2690	1996	2797	0
4	13	3	"bglX"	"STM2166"	17170	39860	90	1589	1740	1093	59	63	26	100	100	0	3817	4368	3077	86	89	19	100	100	0	0.410	0.393	0.416	0.422	1.511	0.358	0.868	52	386	5261	5963	-1.286	1530	3731	1681	4282	0
4	14	3	""	"STM0347"	17350	39870	90	109	119	50	59	59	9	92	84	0	3969	4125	3453	88	89	12	100	100	0	0.013	0.015	0.018	0.019	1.397	0.013	0.742	52	373	3931	4097	-6.278	50	3881	60	4037	0
4	15	3	""	"STM1043"	17520	39870	100	161	198	134	58	58	9	96	95	0	1049	1610	1643	90	90	11	100	100	0	0.107	0.092	0.105	0.102	1.472	0.076	0.779	80	420	1062	1660	-3.219	103	959	140	1520	0
4	16	3	""	"PSLT025"	17690	39870	90	170	188	106	57	57	9	100	98	0	2905	3376	2538	93	94	12	100	100	0	0.040	0.040	0.041	0.039	1.486	0.038	0.854	52	357	2925	3414	-4.637	113	2812	131	3283	0
4	17	3	"orf319"	"STM1389"	17880	39880	100	612	785	672	56	61	54	97	92	0	1089	1743	1765	101	103	32	97	96	0	0.563	0.444	0.502	0.550	1.848	0.395	0.920	80	439	1544	2371	-0.829	556	988	729	1642	0
4	18	3	"yfeJ"	"STM2437"	18050	39870	100	552	529	299	57	64	75	91	80	0	2992	3133	2306	104	106	32	98	98	0	0.171	0.156	0.170	0.180	1.517	0.138	0.896	80	405	3383	3501	-2.545	495	2888	472	3029	0
4	19	3	""	"PSLT087"	18210	39880	100	144	143	25	58	61	51	90	26	0	5739	5865	1647	109	111	21	100	100	0	0.015	0.015	0.015	0.015	1.260	0.014	0.880	80	401	5716	5841	-6.033	86	5630	85	5756	0
4	20	3	"traU"	"PSLT092"	18400	39880	80	324	326	105	59	59	9	100	100	0	7243	7558	2369	98	100	20	100	100	0	0.037	0.036	0.036	0.034	1.417	0.034	0.848	52	321	7410	7727	-4.753	265	7145	267	7460	0
4	21	3	"trbE"	"PSLT096"	18570	39880	100	113	131	66	62	62	10	86	76	0	1412	1998	1916	86	86	11	100	100	0	0.038	0.036	0.037	0.042	1.791	0.033	0.822	80	430	1377	1981	-4.700	51	1326	69	1912	0
4	22	3	"traH"	"PSLT100"	18740	39870	80	134	152	64	64	65	11	98	96	0	1407	1845	1708	88	88	10	100	100	0	0.053	0.050	0.058	0.059	1.785	0.038	0.756	52	302	1389	1845	-4.236	70	1319	88	1757	0
4	23	3	"trbH"	"PSLT105"	18910	39880	90	1519	1448	611	64	65	12	100	100	0	6213	5843	2906	95	98	28	100	100	0	0.238	0.241	0.236	0.246	1.244	0.226	0.949	52	358	7573	7132	-2.072	1455	6118	1384	5748	0
4	24	3	"traX"	"PSLT110"	19080	39880	90	592	603	212	64	64	11	100	100	0	6141	6775	2212	95	102	56	100	100	0	0.087	0.081	0.072	0.078	1.310	0.078	0.894	52	360	6574	7219	-3.517	528	6046	539	6680	0
4	1	4	""	"STM2717"	15080	40030	80	68	71	14	61	61	9	38	21	0	697	851	529	83	83	9	100	100	0	0.011	0.013	0.022	0.025	1.786	0.014	0.256	52	310	621	778	-6.455	7	614	10	768	0
4	2	4	""	"STM2739"	15250	40030	90	946	937	277	61	62	11	100	100	0	6615	6497	1529	83	88	29	100	100	0	0.135	0.137	0.140	0.129	1.427	0.132	0.934	52	358	7417	7290	-2.884	885	6532	876	6414	0
4	3	4	""	"STM1616"	15430	40040	100	190	225	122	61	61	12	98	93	0	1209	1665	1377	83	87	29	100	100	0	0.115	0.104	0.106	0.114	1.548	0.095	0.954	80	428	1255	1746	-3.126	129	1126	164	1582	0
4	4	4	"rimL"	"STM1611"	15590	40030	90	801	771	356	63	66	20	100	100	0	5088	5020	2662	86	105	107	100	100	0	0.148	0.143	0.147	0.145	1.259	0.138	0.937	52	330	5740	5642	-2.761	738	5002	708	4934	0
4	5	4	"osmB"	"STM1705"	15770	40030	100	241	256	141	63	65	21	95	82	0	699	913	869	85	100	93	98	77	0	0.290	0.233	0.264	0.257	1.442	0.172	0.770	80	440	792	1021	-1.786	178	614	193	828	0
4	6	4	"mppA"	"STM1679"	15950	40040	100	2243	2063	971	60	61	13	100	100	0	3763	3660	2165	82	84	20	100	98	0	0.593	0.560	0.578	0.613	1.519	0.513	0.922	80	420	5864	5581	-0.754	2183	3681	2003	3578	0
4	7	4	"rnhB"	"STM0230"	16110	40040	90	1321	1317	155	60	65	36	100	100	0	2997	3033	871	84	90	48	100	100	0	0.433	0.426	0.447	0.444	1.306	0.409	0.899	52	348	4174	4206	-1.208	1261	2913	1257	2949	0
4	8	4	"speE"	"STM0166"	16300	40040	100	3505	3232	1321	59	63	32	100	100	0	2921	3043	1646	83	88	43	100	100	0	1.214	1.072	1.112	1.130	1.363	0.999	0.937	80	426	6284	6133	0.280	3446	2838	3173	2960	0
4	9	4	"yaeB"	"STM0243"	16470	40040	100	828	761	542	59	59	9	100	100	0	1580	1455	1036	83	83	10	100	100	0	0.514	0.512	0.524	0.534	1.466	0.491	0.844	80	408	2266	2074	-0.961	769	1497	702	1372	0
4	10	4	"cobS"	"STM2017"	16650	40040	100	568	569	349	58	60	19	100	100	0	2440	2230	1649	83	88	63	100	100	0	0.216	0.238	0.246	0.256	1.364	0.217	0.908	80	408	2867	2658	-2.208	510	2357	511	2147	0
4	11	4	"yeeI"	"STM2001"	16810	40040	90	1175	1254	740	58	59	10	100	100	0	1698	1991	1385	83	84	12	100	100	0	0.692	0.627	0.661	0.661	1.285	0.574	0.915	52	338	2732	3104	-0.532	1117	1615	1196	1908	0
4	12	4	"fixX"	"STM0078"	16990	40040	100	76	80	23	58	60	14	60	28	0	679	981	996	84	86	15	100	100	0	0.030	0.025	0.032	0.033	1.922	0.020	0.566	80	442	613	919	-5.047	18	595	22	897	0
4	13	4	"ubiC"	"STM4233"	17170	40040	100	744	818	458	58	59	10	100	100	0	1019	1226	832	86	86	10	100	100	0	0.735	0.667	0.692	0.752	1.537	0.610	0.932	80	442	1619	1900	-0.444	686	933	760	1140	0
4	14	4	"yjbJ"	"STM4240"	17340	40040	90	361	372	150	58	59	10	100	100	0	1792	1964	1068	88	89	11	100	100	0	0.178	0.167	0.181	0.172	1.308	0.151	0.880	52	365	2007	2190	-2.492	303	1704	314	1876	0
4	15	4	"yjcE"	"STM4269"	17520	40040	90	491	605	401	57	58	9	100	100	0	1769	2259	1790	92	92	10	100	100	0	0.259	0.253	0.255	0.257	1.340	0.230	0.879	52	365	2111	2715	-1.950	434	1677	548	2167	0
4	16	4	"zur"	"STM4241"	17700	40050	100	1266	1177	339	57	57	9	100	100	0	2724	2532	979	94	95	12	100	100	0	0.460	0.459	0.460	0.501	1.642	0.430	0.923	80	428	3839	3558	-1.121	1209	2630	1120	2438	0
4	17	4	"yfcZ"	"STM2390"	17860	40050	90	1694	1685	210	56	61	32	100	100	0	2031	2117	674	102	106	27	100	100	0	0.849	0.808	0.867	0.837	1.289	0.807	0.859	52	345	3567	3644	-0.236	1638	1929	1629	2015	0
4	18	4	""	"STM2372"	18050	40050	90	196	234	182	57	60	27	92	76	0	669	871	911	103	105	22	100	100	0	0.246	0.230	0.216	0.227	1.556	0.184	0.740	52	362	705	945	-2.026	139	566	177	768	0
4	19	4	"ylaC"	"STM0471"	18220	40050	100	473	594	718	58	58	9	100	98	0	958	1256	1330	103	104	14	100	100	0	0.485	0.465	0.455	0.476	1.536	0.493	0.866	80	408	1270	1689	-1.043	415	855	536	1153	0
4	20	4	"ybaP"	"STM0496"	18380	40050	80	191	245	194	58	59	12	98	98	0	691	950	1000	91	94	18	100	100	0	0.222	0.218	0.230	0.235	1.611	0.189	0.855	52	307	733	1046	-2.174	133	600	187	859	0
4	21	4	"ybbS"	"STM0514"	18560	40040	80	240	258	156	64	65	13	98	98	0	1486	1882	1711	86	92	70	100	100	0	0.126	0.108	0.115	0.115	1.442	0.095	0.917	52	305	1576	1990	-2.992	176	1400	194	1796	0
4	22	4	"folD"	"STM0542"	18730	40050	100	993	1009	639	65	65	11	100	100	0	1787	1901	1463	87	87	10	100	100	0	0.546	0.520	0.538	0.578	1.628	0.467	0.904	80	452	2628	2758	-0.873	928	1700	944	1814	0
4	23	4	"ybdG"	"STM0569"	18920	40050	100	879	1247	1116	63	63	11	100	98	0	2073	3246	3160	91	93	29	100	100	0	0.412	0.375	0.392	0.375	1.526	0.348	0.898	80	417	2798	4339	-1.280	816	1982	1184	3155	0
4	24	4	"fepB"	"STM0594"	19080	40040	100	341	337	207	61	62	10	95	91	0	3843	3734	2457	90	92	29	100	100	0	0.075	0.076	0.081	0.070	1.554	0.076	0.919	80	427	4033	3920	-3.745	280	3753	276	3644	0
4	1	5	"slp"	"STM1819"	15070	40210	100	839	872	248	58	59	9	100	100	0	4738	5310	1913	82	82	9	100	100	0	0.168	0.156	0.162	0.157	1.275	0.148	0.955	80	476	5437	6042	-2.576	781	4656	814	5228	0
4	2	5	"hemK"	"STM1775"	15240	40200	90	903	846	371	60	62	13	100	100	0	5138	4883	2774	83	90	43	100	100	0	0.167	0.164	0.171	0.170	1.300	0.153	0.935	52	372	5898	5586	-2.584	843	5055	786	4800	0
4	3	5	"ychK"	"STM1754"	15420	40210	100	2397	2454	543	60	62	13	100	100	0	6428	7085	2693	84	90	42	100	100	0	0.368	0.342	0.361	0.360	1.327	0.314	0.931	80	430	8681	9395	-1.441	2337	6344	2394	7001	0
4	4	5	"sdaA"	"STM1826"	15600	40210	100	8134	7929	2380	62	66	69	100	100	0	4393	4486	1576	84	91	50	100	100	0	1.873	1.787	1.819	1.798	1.355	1.769	0.954	80	452	12381	12269	0.906	8072	4309	7867	4402	0
4	5	5	"minC"	"STM1814"	15770	40210	90	6172	6096	743	62	79	110	100	100	0	3231	3374	854	86	92	49	100	100	0	1.943	1.835	1.927	1.879	1.205	1.907	0.917	52	356	9255	9322	0.958	6110	3145	6034	3288	0
4	6	5	"ycgR"	"STM1798"	15940	40220	100	3085	3280	988	60	71	74	100	100	0	4674	4908	2078	84	88	31	100	100	0	0.659	0.667	0.665	0.726	1.520	0.615	0.916	80	430	7615	8044	-0.602	3025	4590	3220	4824	0
4	7	5	"yihA"	"STM4001"	16120	40210	90	1349	1471	886	59	62	18	100	100	0	2810	3140	2467	83	86	25	100	100	0	0.473	0.462	0.478	0.473	1.386	0.411	0.893	52	374	4017	4469	-1.080	1290	2727	1412	3057	0
4	8	5	"oxyR"	"STM4125"	16300	40210	100	3140	3134	2078	59	60	11	100	100	0	1805	2020	1708	83	84	11	100	100	0	1.789	1.588	1.694	1.779	1.442	1.434	0.900	80	382	4803	5012	0.839	3081	1722	3075	1937	0
4	9	5	"yneB"	"STM4078"	16470	40210	100	1954	2338	1716	58	59	9	100	100	0	2815	3334	2889	82	83	10	100	100	0	0.694	0.701	0.726	0.740	1.376	0.638	0.931	80	396	4629	5532	-0.528	1896	2733	2280	3252	0
4	10	5	"pfkA"	"STM4062"	16640	40210	100	3514	3170	1399	57	59	19	100	100	0	3288	3041	1821	82	91	75	100	100	0	1.078	1.052	1.053	1.140	1.391	0.962	0.922	80	427	6663	6072	0.109	3457	3206	3113	2959	0
4	11	5	"rhaR"	"STM4049"	16810	40210	90	956	1118	507	58	64	37	100	100	0	5392	6852	3636	84	110	164	100	100	0	0.169	0.157	0.164	0.157	1.264	0.148	0.898	52	334	6206	7828	-2.563	898	5308	1060	6768	0
4	12	5	"yihZ"	"STM4028"	16980	40210	90	1207	1289	363	60	66	34	100	100	0	2166	2453	1146	85	105	146	100	100	0	0.551	0.519	0.552	0.538	1.216	0.476	0.908	52	378	3228	3597	-0.859	1147	2081	1229	2368	0
4	13	5	"rpsK"	"STM3417"	17170	40220	100	25787	25051	4223	60	63	17	100	100	0	474	462	136	86	87	17	100	97	0	66.307	66.465	65.041	64.415	1.274	67.798	0.852	80	439	26115	25367	6.051	25727	388	24991	376	0
4	14	5	"rplF"	"STM3425"	17340	40220	100	4862	5937	4425	58	59	11	100	100	0	147	177	79	89	90	18	83	70	0	82.828	66.807	60.152	61.269	1.351	65.452	0.862	80	430	4862	5967	6.372	4804	58	5879	88	0
4	15	5	"rplN"	"STM3430"	17520	40220	100	14200	13355	3925	57	59	10	100	100	0	420	414	130	91	91	11	100	100	0	42.988	41.170	42.936	41.251	1.326	41.977	0.885	80	430	14472	13621	5.426	14143	329	13298	323	0
4	16	5	"rpsC"	"STM3434"	17690	40220	100	22225	22014	5520	58	59	11	100	100	0	715	730	265	92	93	12	100	100	0	35.581	34.414	36.025	34.864	1.369	34.810	0.866	80	406	22790	22594	5.153	22167	623	21956	638	0
4	17	5	"rplW"	"STM3438"	17860	40220	100	9889	9424	2289	58	60	21	100	100	0	332	356	115	97	99	18	100	100	0	41.834	36.162	38.548	37.488	1.407	37.555	0.808	80	418	10066	9625	5.387	9831	235	9366	259	0
4	18	5	"ppiA"	"STM3472"	18040	40220	100	4165	4161	1618	58	59	10	100	100	0	3087	3067	1262	99	100	13	100	100	0	1.374	1.382	1.354	1.382	1.237	1.374	0.942	80	391	7095	7071	0.459	4107	2988	4103	2968	0
4	19	5	"argI"	"STM4469"	18220	40220	90	1410	1646	988	58	59	10	100	100	0	5469	5939	2290	95	97	14	100	100	0	0.252	0.272	0.240	0.242	1.527	0.288	0.847	52	349	6726	7432	-1.991	1352	5374	1588	5844	0
4	20	5	"trpS2"	"STM4508"	18380	40220	90	576	693	324	60	62	14	100	100	0	5221	6023	3328	91	96	32	100	100	0	0.101	0.107	0.099	0.108	1.295	0.101	0.903	52	365	5646	6565	-3.314	516	5130	633	5932	0
4	21	5	"dnaT"	"STM4544"	18550	40230	90	591	590	280	67	69	14	100	100	0	1339	1562	1101	88	95	34	100	100	0	0.419	0.355	0.383	0.411	1.578	0.289	0.811	52	321	1775	1997	-1.255	524	1251	523	1474	0
4	22	5	"lplA"	"STM4576"	18740	40220	90	925	1032	488	70	70	12	100	100	0	4268	4958	2312	89	91	14	100	100	0	0.205	0.198	0.200	0.193	1.274	0.199	0.935	52	378	5034	5831	-2.289	855	4179	962	4869	0
4	23	5	""	"STM4596"	18910	40220	90	354	376	273	66	66	11	100	100	0	2730	2732	2590	90	90	12	100	100	0	0.109	0.117	0.125	0.132	1.616	0.100	0.703	52	349	2928	2952	-3.196	288	2640	310	2642	0
4	24	5	"rph"	"STM3734"	19080	40220	100	660	860	606	64	65	11	100	100	0	526	928	812	88	90	27	100	100	0	1.361	0.948	1.040	1.068	1.622	0.824	0.808	80	474	1034	1636	0.444	596	438	796	840	0
4	1	6	"yhgI"	"STM3511"	15080	40400	100	5745	5044	2627	60	60	10	100	100	0	1327	1448	943	81	82	10	100	100	0	4.563	3.646	3.835	3.907	1.329	3.442	0.932	80	451	6931	6351	2.190	5685	1246	4984	1367	0
4	2	6	"yhcK"	"STM3340"	15250	40410	100	1725	1689	960	60	60	9	100	100	0	2511	2669	1921	83	83	10	100	100	0	0.686	0.630	0.657	0.719	1.520	0.566	0.928	80	413	4093	4215	-0.544	1665	2428	1629	2586	0
4	3	6	"yhcC"	"STM3329"	15430	40390	110	660	692	174	60	61	9	100	100	0	4830	5272	2036	83	83	10	100	100	0	0.126	0.122	0.128	0.125	1.220	0.114	0.920	80	469	5347	5821	-2.984	600	4747	632	5189	0
4	4	6	"murA"	"STM3307"	15600	40400	100	4338	4028	933	62	63	11	100	100	0	4449	4494	2063	85	89	20	100	100	0	0.980	0.900	0.922	0.960	1.511	0.802	0.814	80	401	8640	8375	-0.029	4276	4364	3966	4409	0
4	5	6	"rbfA"	"STM3285"	15780	40400	100	3349	3194	803	62	65	33	100	100	0	2905	3093	1157	85	88	21	100	100	0	1.166	1.041	1.153	1.060	1.309	0.996	0.862	80	359	6107	6140	0.221	3287	2820	3132	3008	0
4	6	6	"yhbT"	"STM3273"	15950	40390	110	4453	4453	1275	58	59	9	100	100	0	2669	2829	939	81	82	11	100	100	0	1.698	1.599	1.718	1.601	1.428	1.747	0.782	80	429	6983	7143	0.764	4395	2588	4395	2748	0
4	7	6	""	"STM3155"	16110	40390	90	2708	2933	1324	58	68	59	100	100	0	2784	3535	2588	82	90	45	100	100	0	0.981	0.833	0.964	0.913	1.314	0.723	0.874	52	324	5352	6328	-0.028	2650	2702	2875	3453	0
4	8	6	"nupG"	"STM3113"	16300	40400	160	5879	5742	1555	60	65	42	100	100	0	3729	3917	1895	83	88	39	100	98	0	1.596	1.482	1.605	1.671	1.572	1.361	0.884	208	715	9465	9516	0.674	5819	3646	5682	3834	0
4	9	6	"gshB"	"STM3095"	16460	40390	110	1878	2413	1971	60	64	27	100	100	0	1752	2273	2232	84	88	39	100	100	0	1.090	1.075	1.137	1.158	1.275	0.968	0.932	80	413	3486	4542	0.124	1818	1668	2353	2189	0
4	10	6	""	"STM3075"	16650	40400	90	2083	2155	1070	59	62	20	100	100	0	2362	2760	1718	84	86	16	100	100	0	0.888	0.783	0.809	0.799	1.470	0.740	0.800	52	325	4302	4772	-0.171	2024	2278	2096	2676	0
4	11	6	"iciA"	"STM3064"	16810	40390	140	587	622	278	58	62	30	99	98	0	2946	3267	2027	83	97	121	100	99	0	0.185	0.177	0.183	0.181	1.272	0.157	0.921	156	617	3392	3748	-2.436	529	2863	564	3184	0
4	12	6	"fldB"	"STM3045"	16980	40400	90	229	387	364	58	58	10	100	100	0	424	762	876	83	83	10	100	100	0	0.501	0.485	0.560	0.526	1.666	0.398	0.769	52	336	512	1008	-0.996	171	341	329	679	0
4	13	6	"nadE"	"STM1310"	17160	40400	100	3370	3305	972	57	58	10	100	100	0	2537	2788	1409	84	85	10	100	100	0	1.351	1.201	1.332	1.333	1.580	1.093	0.881	80	430	5766	5952	0.434	3313	2453	3248	2704	0
4	14	6	"ydiE"	"STM1346"	17340	40400	100	941	1165	881	56	57	10	100	100	0	1486	1952	1852	87	89	19	100	100	0	0.633	0.595	0.644	0.690	1.657	0.512	0.888	80	408	2284	2974	-0.661	885	1399	1109	1865	0
4	15	6	"lpp"	"STM1377"	17510	40400	100	4928	4841	2472	57	59	10	100	100	0	144	154	65	89	90	13	92	81	0	88.564	73.600	70.683	64.619	1.408	72.032	0.596	80	420	4926	4849	6.469	4871	55	4784	65	0
4	16	6	"sodB"	"STM1431"	17690	40410	110	15460	15225	2552	59	63	31	100	100	0	1095	1105	398	90	90	12	100	100	0	15.324	14.942	15.551	15.504	1.478	15.091	0.855	80	467	16406	16181	3.938	15401	1005	15166	1015	0
4	17	6	"gst"	"STM1451"	17860	40400	100	2145	2222	1142	59	65	36	100	100	0	1624	1736	1141	91	93	14	100	100	0	1.361	1.315	1.434	1.427	1.335	1.206	0.915	80	352	3619	3808	0.444	2086	1533	2163	1645	0
4	18	6	"sodC"	"STM1044"	18030	40400	170	1593	1535	252	59	65	33	100	100	0	2357	2493	620	92	111	401	100	100	0	0.677	0.615	0.689	0.622	1.340	0.536	0.759	208	852	3799	3877	-0.562	1534	2265	1476	2401	0
4	19	6	"yhhV"	"STM3559"	18210	40400	100	256	261	90	64	75	33	98	90	0	1153	1237	634	91	92	16	100	100	0	0.181	0.172	0.178	0.174	1.375	0.146	0.806	80	390	1254	1343	-2.468	192	1062	197	1146	0
4	20	6	"yhhL"	"STM3573"	18380	40400	90	448	508	220	62	70	22	100	100	0	1984	2585	1606	90	90	11	100	100	0	0.204	0.179	0.192	0.184	1.322	0.159	0.873	52	284	2280	2941	-2.295	386	1894	446	2495	0
4	21	6	"yhhQ"	"STM3579"	18550	40400	180	292	289	61	64	66	14	98	97	0	2787	2890	779	89	93	25	100	100	0	0.085	0.080	0.082	0.080	1.325	0.076	0.889	256	1091	2926	3026	-3.565	228	2698	225	2801	0
4	22	6	"nikR"	"STM3584"	18730	40400	80	260	354	263	65	66	12	100	100	0	1112	1549	1348	88	89	12	100	100	0	0.190	0.198	0.194	0.197	1.500	0.182	0.858	52	272	1219	1750	-2.393	195	1024	289	1461	0
4	23	6	""	"STM3595"	18900	40400	100	722	737	347	65	65	11	100	100	0	3290	3585	2016	87	89	13	100	100	0	0.205	0.192	0.197	0.193	1.451	0.182	0.945	80	430	3860	4170	-2.285	657	3203	672	3498	0
4	24	6	""	"STM3600"	19070	40400	90	477	487	89	62	63	10	100	100	0	5735	6714	2460	89	91	14	100	100	0	0.074	0.064	0.069	0.066	1.242	0.060	0.892	52	371	6061	7050	-3.766	415	5646	425	6625	0
4	1	7	"yidF"	"STM3803"	15060	40560	90	1595	1765	1216	59	61	12	100	100	0	1954	2313	1708	82	83	12	100	100	0	0.821	0.765	0.776	0.783	1.249	0.737	0.925	52	353	3408	3937	-0.285	1536	1872	1706	2231	0
4	2	7	"ibpA"	"STM3809"	15240	40560	100	4128	3963	2188	60	62	12	100	100	0	517	513	291	82	83	11	100	100	0	9.352	9.056	9.334	9.736	1.431	8.964	0.893	80	403	4503	4334	3.225	4068	435	3903	431	0
4	3	7	"ccmC"	"STM2252"	15410	40560	90	361	464	334	59	60	9	100	100	0	448	869	1044	82	82	11	100	100	0	0.825	0.515	0.606	0.645	1.452	0.363	0.816	52	349	668	1192	-0.277	302	366	405	787	0
4	4	7	"torC"	"STM3823"	15580	40560	80	122	144	70	58	59	9	98	84	0	1050	1862	1610	82	84	12	100	100	0	0.066	0.048	0.050	0.051	1.632	0.043	0.864	52	271	1032	1866	-3.919	64	968	86	1780	0
4	5	7	"dgoK"	"STM3829"	15760	40560	160	342	328	71	60	62	11	99	98	0	6979	6414	1784	83	86	18	100	100	0	0.041	0.042	0.041	0.044	1.505	0.040	0.921	208	682	7178	6599	-4.612	282	6896	268	6331	0
4	6	7	""	"STM3833"	15930	40550	90	327	347	151	58	58	9	100	100	0	3821	4604	2812	80	83	13	100	100	0	0.072	0.064	0.068	0.065	1.327	0.058	0.885	52	297	4010	4813	-3.798	269	3741	289	4524	0
4	7	7	""	"STM0098"	16110	40560	100	175	173	32	58	60	31	97	93	0	4266	4242	1454	81	83	18	100	100	0	0.028	0.028	0.029	0.028	1.351	0.025	0.833	80	441	4302	4276	-5.161	117	4185	115	4161	0
4	8	7	"ilvI"	"STM0116"	16290	40570	100	647	679	258	59	59	9	100	100	0	4070	4538	2433	82	82	10	100	100	0	0.147	0.139	0.146	0.144	1.420	0.125	0.923	80	327	4576	5076	-2.762	588	3988	620	4456	0
4	9	7	"ftsI"	"STM0122"	16450	40560	90	2795	2745	346	59	87	173	100	100	0	7131	7427	1607	84	116	209	100	100	0	0.388	0.366	0.380	0.371	1.219	0.366	0.927	52	332	9783	10029	-1.365	2736	7047	2686	7343	0
4	10	7	"murC"	"STM0129"	16630	40560	90	2076	2032	742	59	84	158	100	100	0	4088	4334	2284	84	113	198	100	100	0	0.504	0.464	0.512	0.489	1.295	0.428	0.882	52	365	6021	6223	-0.989	2017	4004	1973	4250	0
4	11	7	"guaC"	"STM0141"	16810	40560	100	4751	4252	1818	56	60	26	100	100	0	2055	1911	1129	81	85	20	100	100	0	2.378	2.293	2.513	2.533	1.426	2.196	0.850	80	370	6669	6026	1.250	4695	1974	4196	1830	0
4	12	7	"aroP"	"STM0150"	16980	40570	100	1079	1146	681	55	56	8	100	100	0	3985	4223	3539	81	81	9	100	100	0	0.262	0.263	0.284	0.291	1.594	0.217	0.878	80	394	4928	5233	-1.931	1024	3904	1091	4142	0
4	13	7	""	"STM1549"	17160	40570	100	419	419	199	56	57	9	100	100	0	1750	1869	1165	83	83	10	100	100	0	0.218	0.203	0.211	0.221	1.496	0.180	0.875	80	383	2030	2149	-2.199	363	1667	363	1786	0
4	14	7	""	"STM1554"	17330	40570	100	195	255	165	56	57	9	98	96	0	893	1188	990	85	85	10	100	100	0	0.172	0.180	0.193	0.182	1.814	0.161	0.864	80	382	947	1302	-2.539	139	808	199	1103	0
4	15	7	""	"STM1558"	17500	40570	90	284	297	161	57	65	88	78	53	0	2571	2624	1976	88	125	667	78	63	0	0.091	0.095	0.105	0.103	1.437	0.084	0.887	52	348	2710	2776	-3.451	227	2483	240	2536	0
4	16	7	"sfcA"	"STM1566"	17680	40570	90	1968	2216	1158	60	222	1923	48	9	0	2256	2792	2005	89	186	1144	86	46	0	0.880	0.798	0.864	0.853	1.287	0.704	0.901	52	354	4075	4859	-0.184	1908	2167	2156	2703	0
4	17	7	"fdnG"	"STM1570"	17860	40570	90	736	769	594	58	59	13	100	100	0	387	511	461	87	87	11	100	98	0	2.260	1.677	1.809	1.903	1.855	1.506	0.832	52	366	978	1135	1.176	678	300	711	424	0
4	18	7	"narZ"	"STM1577"	18030	40580	70	110	167	177	57	61	47	53	34	0	261	618	928	92	158	782	15	6	0	0.314	0.209	0.209	0.228	2.322	0.078	0.626	32	224	222	636	-1.673	53	169	110	526	0
4	19	7	"yciO"	"STM1720"	18200	40570	90	780	768	287	63	71	24	100	100	0	1563	1663	972	91	95	66	100	100	0	0.487	0.448	0.497	0.481	1.379	0.390	0.844	52	358	2189	2277	-1.038	717	1472	705	1572	0
4	20	7	"yciC"	"STM1734"	18380	40570	100	1844	1846	613	62	68	20	100	100	0	3114	3317	1342	89	89	11	100	100	0	0.589	0.553	0.565	0.549	1.258	0.531	0.946	80	436	4807	5012	-0.763	1782	3025	1784	3228	0
4	21	7	""	"STM1747"	18550	40580	80	823	832	365	62	62	11	100	100	0	1093	1141	631	89	90	13	100	100	0	0.758	0.732	0.712	0.785	1.371	0.673	0.934	52	245	1765	1822	-0.400	761	1004	770	1052	0
4	22	7	"narI"	"STM1761"	18720	40580	90	711	660	209	60	62	11	100	100	0	2593	2666	1536	91	94	25	100	100	0	0.260	0.233	0.250	0.251	1.429	0.194	0.856	52	325	3153	3175	-1.942	651	2502	600	2575	0
4	23	7	"chaB"	"STM1770"	18900	40570	100	142	148	63	62	63	15	83	77	0	646	734	533	90	93	21	100	100	0	0.144	0.134	0.136	0.123	1.762	0.118	0.842	80	418	636	730	-2.797	80	556	86	644	0
4	24	7	""	"STM1785"	19070	40570	90	413	445	137	60	63	19	100	100	0	8005	9048	3327	89	102	107	100	100	0	0.045	0.043	0.044	0.043	1.390	0.040	0.759	52	362	8269	9344	-4.487	353	7916	385	8959	0
4	1	8	"nuoN"	"STM2316"	15060	40740	100	3987	3669	1143	57	59	11	100	100	0	2758	2789	1637	82	83	10	100	100	0	1.469	1.334	1.472	1.648	1.823	1.176	0.843	80	441	6606	6319	0.554	3930	2676	3612	2707	0
4	2	8	"nuoC"	"STM2326"	15240	40740	100	10068	9385	4345	59	61	11	100	100	0	1782	1701	932	82	82	10	100	98	0	5.888	5.760	5.843	6.680	1.671	5.561	0.954	80	407	11709	10945	2.558	10009	1700	9326	1619	0
4	3	8	"yfbS"	"STM2333"	15410	40730	80	551	565	280	59	60	10	100	100	0	763	944	825	83	83	10	100	100	0	0.724	0.588	0.688	0.702	1.399	0.441	0.850	52	315	1172	1367	-0.467	492	680	506	861	0
4	4	8	"yfcC"	"STM2339"	15590	40730	90	886	1066	778	58	59	9	100	100	0	1385	1653	1287	82	83	10	100	100	0	0.635	0.642	0.615	0.651	1.463	0.620	0.901	52	365	2131	2579	-0.654	828	1303	1008	1571	0
4	5	8	""	"STM2343"	15760	40730	110	9178	8564	2558	61	62	12	100	100	0	1369	1487	757	84	85	13	100	100	0	7.095	6.061	6.594	6.517	1.426	6.072	0.809	80	377	10402	9906	2.827	9117	1285	8503	1403	0
4	6	8	"yfcH"	"STM2350"	15930	40730	100	3794	4015	2775	60	61	12	100	100	0	7338	7600	5807	83	84	12	100	100	0	0.515	0.526	0.535	0.541	1.508	0.494	0.934	80	423	10989	11472	-0.958	3734	7255	3955	7517	0
4	7	8	"fdx"	"STM2538"	16120	40740	100	3354	3217	869	59	59	10	100	100	0	2217	2315	1068	81	82	11	100	100	0	1.543	1.414	1.543	1.536	1.627	1.344	0.823	80	391	5431	5392	0.625	3295	2136	3158	2234	0
4	8	8	"cadB"	"STM2558"	16280	40730	100	1531	1543	478	58	58	9	100	100	0	5185	5223	2541	81	81	10	100	100	0	0.289	0.289	0.288	0.302	1.383	0.254	0.898	80	370	6577	6627	-1.793	1473	5104	1485	5142	0
4	9	8	"yfhG"	"STM2563"	16460	40730	100	813	906	630	57	62	66	100	97	0	1844	2104	1869	82	87	56	100	100	0	0.429	0.420	0.458	0.456	1.331	0.365	0.917	80	420	2518	2871	-1.221	756	1762	849	2022	0
4	10	8	""	"STM2570"	16630	40740	100	810	843	451	56	57	12	100	100	0	3530	3926	2936	81	83	16	100	100	0	0.219	0.205	0.220	0.242	1.671	0.177	0.920	80	393	4203	4632	-2.194	754	3449	787	3845	0
4	11	8	""	"STM2587"	16800	40730	100	211	221	98	56	56	9	100	97	0	5709	6170	4224	82	84	14	100	100	0	0.028	0.027	0.027	0.027	1.373	0.024	0.843	80	408	5782	6253	-5.182	155	5627	165	6088	0
4	12	8	""	"STM2593"	16980	40730	100	179	185	70	56	57	9	100	93	0	2442	2692	1741	84	84	10	100	100	0	0.052	0.049	0.052	0.049	1.372	0.043	0.864	80	382	2481	2737	-4.261	123	2358	129	2608	0
4	13	8	"yhbP"	"STM3270"	17150	40730	100	537	502	132	57	58	9	100	100	0	2874	2811	962	84	86	20	100	100	0	0.172	0.163	0.167	0.166	1.328	0.153	0.915	80	405	3270	3172	-2.539	480	2790	445	2727	0
4	14	8	""	"STM3277"	17330	40730	100	148	157	54	57	58	10	100	96	0	5226	5338	2127	86	86	10	100	100	0	0.018	0.019	0.018	0.019	1.328	0.019	0.878	80	394	5231	5352	-5.820	91	5140	100	5252	0
4	15	8	"pnp"	"STM3282"	17500	40740	100	3389	3306	1524	59	191	1765	81	36	0	1384	1428	990	87	167	1051	62	10	0	2.567	2.421	2.687	2.720	1.570	2.200	0.853	80	420	4627	4588	1.360	3330	1297	3247	1341	0
4	16	8	"secG"	"STM3293"	17680	40740	100	4638	4779	1754	60	201	1791	97	68	0	1386	1430	473	90	174	1066	70	3	0	3.532	3.522	3.750	3.443	1.704	4.154	0.712	80	408	5874	6059	1.821	4578	1296	4719	1340	0
4	17	8	"yhbE"	"STM3302"	17850	40740	100	1260	1381	467	57	59	21	100	100	0	3811	4246	1917	93	94	14	100	100	0	0.324	0.319	0.327	0.330	1.294	0.293	0.922	80	420	4921	5477	-1.628	1203	3718	1324	4153	0
4	18	8	"yrbA"	"STM3308"	18020	40740	90	1084	1069	389	56	58	15	100	100	0	817	831	299	99	102	26	100	100	0	1.432	1.384	1.443	1.389	1.188	1.390	0.959	52	359	1746	1745	0.518	1028	718	1013	732	0
4	19	8	""	"STM0718"	18200	40740	100	403	426	222	57	59	16	100	100	0	3466	3706	2515	91	95	25	100	100	0	0.103	0.102	0.106	0.107	1.448	0.092	0.888	80	430	3721	3984	-3.286	346	3375	369	3615	0
4	20	8	""	"STM0724"	18370	40750	90	205	363	424	57	59	19	100	98	0	631	954	1029	89	88	11	100	100	0	0.273	0.354	0.341	0.339	1.507	0.367	0.838	52	357	690	1171	-1.873	148	542	306	865	0
4	21	8	"sdhD"	"STM0733"	18560	40740	110	5209	5403	1296	60	64	25	100	100	0	868	894	213	86	87	11	100	100	0	6.584	6.613	6.850	6.640	1.335	7.337	0.865	80	420	5931	6151	2.719	5149	782	5343	808	0
4	22	8	"ybgC"	"STM0744"	18720	40740	150	851	972	460	63	65	18	100	100	0	1331	1440	495	89	91	20	100	100	0	0.634	0.673	0.638	0.650	1.370	0.708	0.887	156	590	2030	2260	-0.656	788	1242	909	1351	0
4	23	8	"ybgF"	"STM0750"	18890	40740	100	6558	6327	2166	65	67	16	100	100	0	1739	1617	740	91	95	26	100	100	0	3.940	4.104	4.359	4.448	1.515	4.279	0.826	80	372	8141	7788	1.978	6493	1648	6262	1526	0
4	24	8	"aroG"	"STM0760"	19070	40740	100	2107	1858	851	63	64	16	100	100	0	3183	3230	2064	90	94	63	100	100	0	0.661	0.572	0.618	0.637	1.433	0.501	0.904	80	452	5137	4935	-0.598	2044	3093	1795	3140	0
4	1	9	""	"STM0868"	15070	40900	100	228	253	147	57	57	9	100	96	0	2008	2759	2417	82	82	10	100	100	0	0.089	0.073	0.081	0.078	1.484	0.064	0.909	80	366	2097	2873	-3.494	171	1926	196	2677	0
4	2	9	"rimK"	"STM0875"	15230	40900	100	236	290	194	57	58	9	100	98	0	922	1498	1462	81	82	10	100	100	0	0.213	0.164	0.185	0.185	1.436	0.142	0.943	80	349	1020	1650	-2.232	179	841	233	1417	0
4	3	9	"ybjF"	"STM0882"	15400	40900	80	149	188	122	59	58	10	92	86	0	710	1052	1149	81	82	10	100	100	0	0.143	0.133	0.136	0.135	1.736	0.107	0.840	52	314	719	1100	-2.805	90	629	129	971	0
4	4	9	"artP"	"STM0891"	15590	40900	90	2047	1966	324	58	59	12	100	100	0	2801	2806	903	83	84	14	100	100	0	0.732	0.701	0.734	0.723	1.291	0.695	0.875	52	379	4707	4631	-0.451	1989	2718	1908	2723	0
4	5	9	""	"STM0896"	15770	40900	100	143	144	53	61	64	14	95	85	0	2174	2103	1324	86	90	20	100	100	0	0.039	0.041	0.040	0.043	1.942	0.032	0.612	80	404	2170	2100	-4.670	82	2088	83	2017	0
4	6	9	""	"STM0901"	15930	40900	100	85	127	125	60	62	12	68	51	0	1217	1686	1639	84	87	18	100	100	0	0.022	0.042	0.031	0.040	2.744	0.042	0.381	80	404	1158	1669	-5.502	25	1133	67	1602	0
4	7	9	""	"STM1035"	16120	40900	100	213	396	419	58	58	9	95	90	0	1164	2088	2006	81	82	12	100	100	0	0.143	0.168	0.104	0.122	2.219	0.168	0.733	80	401	1238	2345	-2.805	155	1083	338	2007	0
4	8	9	""	"STM1039"	16280	40900	100	139	195	230	58	59	9	90	80	0	1039	1372	1255	83	83	10	100	100	0	0.085	0.106	0.069	0.077	2.328	0.093	0.348	80	394	1037	1426	-3.561	81	956	137	1289	0
4	9	9	"aceK"	"STM4185"	16450	40900	90	353	553	528	58	58	9	100	100	0	1780	2355	1959	83	84	11	100	100	0	0.174	0.218	0.174	0.202	2.033	0.198	0.618	52	341	1992	2767	-2.524	295	1697	495	2272	0
4	10	9	""	"STM4196"	16620	40900	100	109	139	81	57	57	9	83	76	0	1151	2212	2209	82	83	10	100	100	0	0.049	0.038	0.042	0.043	1.978	0.031	0.680	80	370	1121	2212	-4.362	52	1069	82	2130	0
4	11	9	""	"STM4200"	16810	40910	100	333	351	130	57	58	9	100	100	0	11502	11840	6108	84	84	10	100	100	0	0.024	0.025	0.026	0.027	1.490	0.023	0.897	80	355	11694	12050	-5.370	276	11418	294	11756	0
4	12	9	""	"STM4204"	16970	40900	100	554	572	167	58	59	9	100	100	0	8499	9181	3719	86	86	13	100	100	0	0.059	0.057	0.057	0.058	1.278	0.052	0.925	80	405	8909	9609	-4.084	496	8413	514	9095	0
4	13	9	"pduE"	"STM2042"	17140	40910	90	198	482	503	57	58	9	100	100	0	3312	3898	2203	85	88	30	100	100	0	0.044	0.111	0.052	0.066	2.470	0.140	0.690	52	344	3368	4238	-4.516	141	3227	425	3813	0
4	14	9	"pduV"	"STM2056"	17320	40900	90	1455	1745	1395	57	57	8	100	100	0	3018	4228	3036	86	87	24	100	100	0	0.477	0.408	0.360	0.338	1.660	0.406	0.841	52	355	4330	5830	-1.069	1398	2932	1688	4142	0
4	15	9	"stfF"	"STM0199"	17490	40910	90	110	107	23	57	57	8	100	94	0	1781	1927	881	87	89	13	100	100	0	0.031	0.027	0.026	0.028	1.534	0.026	0.735	52	367	1747	1890	-4.998	53	1694	50	1840	0
4	16	9	"thiH"	"STM4159"	17680	40910	100	490	577	484	56	56	8	100	100	0	1468	2426	2597	95	96	15	100	100	0	0.316	0.224	0.276	0.267	1.565	0.180	0.786	80	438	1807	2852	-1.662	434	1373	521	2331	0
4	17	9	"yojN"	"STM2269"	17850	40910	90	512	597	429	56	57	8	100	100	0	1575	1906	1644	102	104	16	100	100	0	0.310	0.300	0.356	0.346	1.523	0.263	0.871	52	348	1929	2345	-1.692	456	1473	541	1804	0
4	18	9	""	"STM4261"	18020	40910	90	260	312	180	56	57	9	100	100	0	594	809	622	98	101	17	100	100	0	0.411	0.360	0.385	0.383	1.390	0.303	0.821	52	365	700	967	-1.282	204	496	256	711	0
4	19	9	"traP"	"PSLT082"	18200	40910	100	201	244	155	57	58	12	100	97	0	1856	1955	1624	88	89	15	100	100	0	0.081	0.100	0.100	0.105	1.639	0.089	0.831	80	440	1912	2054	-3.618	144	1768	187	1867	0
4	20	9	""	"STM1542"	18380	40910	90	1441	2352	2267	56	57	9	100	100	0	2802	3746	2953	85	86	10	100	100	0	0.510	0.627	0.540	0.521	1.829	0.662	0.791	52	349	4102	5957	-0.972	1385	2717	2296	3661	0
4	21	9	""	"STM4309"	18550	40920	100	236	263	142	58	61	20	97	93	0	4029	4404	3333	83	84	10	100	100	0	0.045	0.047	0.044	0.053	1.870	0.038	0.690	80	408	4124	4526	-4.470	178	3946	205	4321	0
4	22	9	"adi"	"STM4296"	18710	40910	90	356	504	396	63	64	15	100	100	0	554	768	565	85	86	11	100	100	0	0.625	0.646	0.635	0.606	1.591	0.671	0.716	52	312	762	1124	-0.679	293	469	441	683	0
4	23	9	"lpxO"	"STM4286"	18880	40910	90	1094	1188	446	66	71	32	100	100	0	4119	4715	2475	91	100	49	100	100	0	0.255	0.243	0.255	0.255	1.216	0.227	0.915	52	365	5056	5746	-1.970	1028	4028	1122	4624	0
4	24	9	"nrfC"	"STM4279"	19070	40910	100	227	256	157	65	68	25	96	86	0	738	1018	903	89	93	41	100	100	0	0.250	0.206	0.214	0.211	1.509	0.177	0.870	80	452	811	1120	-2.002	162	649	191	929	0
4	1	10	"yafB"	"STM0255"	15060	41070	140	427	441	249	57	58	16	96	95	0	2146	2337	2112	82	84	27	99	99	0	0.179	0.170	0.187	0.189	1.551	0.135	0.886	156	718	2434	2639	-2.480	370	2064	384	2255	0
4	2	10	""	"STM0274"	15230	41070	120	148	159	79	57	57	9	98	94	0	2294	2551	2189	82	82	10	100	100	0	0.041	0.041	0.042	0.042	1.461	0.037	0.893	120	484	2303	2571	-4.603	91	2212	102	2469	0
4	3	10	""	"STM0282"	15410	41070	90	88	85	22	57	57	9	76	67	0	1534	1660	1058	82	82	10	100	100	0	0.021	0.018	0.023	0.023	1.561	0.017	0.636	52	345	1483	1606	-5.550	31	1452	28	1578	0
4	4	10	""	"STM0288"	15580	41070	90	90	96	23	57	58	9	98	86	0	1521	1927	1366	81	82	10	100	100	0	0.023	0.021	0.025	0.024	1.461	0.018	0.705	52	365	1473	1885	-5.447	33	1440	39	1846	0
4	5	10	""	"STM0297"	15750	41070	90	78	77	15	60	62	11	67	23	0	1085	1056	337	85	89	20	100	100	0	0.018	0.018	0.020	0.022	1.535	0.019	0.355	52	372	1018	988	-5.796	18	1000	17	971	0
4	6	10	"yafJ"	"STM0311"	15930	41080	100	517	596	364	60	61	12	100	100	0	1064	1202	979	85	89	20	100	100	0	0.467	0.480	0.519	0.531	1.489	0.414	0.907	80	438	1436	1653	-1.099	457	979	536	1117	0
4	7	10	"ycfJ"	"STM1212"	16100	41080	90	224	265	204	58	58	10	98	96	0	1443	2061	2344	82	83	13	100	100	0	0.122	0.105	0.117	0.118	1.536	0.090	0.935	52	368	1527	2186	-3.035	166	1361	207	1979	0
4	8	10	"ycfX"	"STM1220"	16270	41070	90	324	337	212	58	59	10	100	96	0	737	860	701	84	85	12	100	100	0	0.407	0.360	0.380	0.394	1.652	0.316	0.896	52	371	919	1055	-1.296	266	653	279	776	0
4	9	10	""	"STM1236"	16440	41070	90	239	253	114	58	59	10	100	100	0	994	1148	888	83	85	14	100	100	0	0.199	0.183	0.203	0.200	1.410	0.151	0.842	52	369	1092	1260	-2.331	181	911	195	1065	0
4	10	10	""	"STM1253"	16630	41070	140	315	518	768	58	63	47	99	96	0	694	1315	2104	83	86	20	100	100	0	0.421	0.373	0.421	0.392	1.408	0.355	0.920	156	581	868	1692	-1.249	257	611	460	1232	0
4	11	10	"yoaG"	"STM1272"	16790	41070	140	96	98	21	57	61	41	45	4	0	924	974	533	83	85	18	99	99	0	0.046	0.046	0.048	0.048	1.632	0.039	0.724	156	507	880	932	-4.431	39	841	41	891	0
4	12	10	""	"STM1276"	16960	41080	90	341	371	157	58	60	20	100	100	0	1198	1341	775	84	92	47	100	100	0	0.254	0.249	0.261	0.259	1.411	0.228	0.819	52	321	1397	1570	-1.977	283	1114	313	1257	0
4	13	10	"rstB"	"STM1471"	17150	41080	130	426	431	83	57	59	17	100	100	0	4667	5245	2375	87	93	46	100	100	0	0.081	0.073	0.079	0.077	1.294	0.062	0.877	120	516	4949	5532	-3.634	369	4580	374	5158	0
4	14	10	"ydgH"	"STM1478"	17320	41080	130	3303	3494	1682	57	58	19	100	100	0	1472	1798	1463	88	93	48	100	100	0	2.345	2.010	2.308	2.274	1.340	1.698	0.859	120	536	4630	5147	1.230	3246	1384	3437	1710	0
4	15	10	"ynfM"	"STM1486"	17490	41070	70	101	103	23	57	58	11	100	81	0	1103	1033	375	95	99	25	100	100	0	0.044	0.049	0.053	0.047	1.557	0.046	0.823	32	231	1052	984	-4.518	44	1008	46	938	0
4	16	10	""	"STM1493"	17670	41080	80	82	94	41	55	56	9	88	69	0	660	1049	1176	101	102	14	100	100	0	0.048	0.041	0.045	0.047	1.621	0.035	0.813	52	321	586	987	-4.372	27	559	39	948	0
4	17	10	"ynfD"	"STM1500"	17850	41090	100	1090	1055	290	56	56	9	100	100	0	1621	1629	723	105	107	16	100	100	0	0.682	0.656	0.695	0.712	1.425	0.594	0.923	80	462	2550	2523	-0.552	1034	1516	999	1524	0
4	18	10	"udg"	"STM2080"	18030	41080	90	571	665	621	56	57	9	100	100	0	1146	1644	1726	95	98	18	100	100	0	0.490	0.393	0.458	0.413	1.633	0.351	0.847	52	372	1566	2158	-1.029	515	1051	609	1549	0
4	19	10	""	"STM2787"	18190	41080	90	286	287	120	56	57	11	100	100	0	2124	2146	1286	86	89	25	100	100	0	0.113	0.112	0.110	0.116	1.348	0.102	0.891	52	364	2268	2291	-3.147	230	2038	231	2060	0
4	20	10	"gabT"	"STM2792"	18370	41080	90	282	294	149	58	58	10	94	90	0	2408	2521	1615	85	89	24	100	100	0	0.096	0.097	0.097	0.089	1.642	0.092	0.909	52	382	2547	2672	-3.374	224	2323	236	2436	0
4	21	10	"mobA"	"STM3994"	18550	41090	100	639	639	168	60	61	11	100	100	0	1993	2071	834	84	84	11	100	100	0	0.303	0.291	0.292	0.300	1.532	0.258	0.856	80	418	2488	2566	-1.721	579	1909	579	1987	0
4	22	10	""	"STM4014"	18710	41080	80	96	99	34	65	65	11	78	63	0	889	1185	1297	86	86	11	100	100	0	0.039	0.031	0.037	0.042	1.986	0.023	0.504	52	306	834	1133	-4.695	31	803	34	1099	0
4	23	10	""	"STM4033"	18890	41090	100	365	423	231	66	67	18	100	100	0	1148	1492	1148	89	90	15	100	100	0	0.282	0.254	0.261	0.263	1.464	0.215	0.853	80	434	1358	1760	-1.824	299	1059	357	1403	0
4	24	10	""	"STM4054"	19070	41090	120	109	126	62	63	64	10	95	85	0	2640	3619	3151	87	87	10	100	100	0	0.018	0.018	0.020	0.020	1.478	0.017	0.803	120	599	2599	3595	-5.794	46	2553	63	3532	0
4	1	11	""	"STM2943"	15060	41260	90	434	434	62	59	61	13	100	100	0	5519	5664	831	82	93	61	100	100	0	0.069	0.067	0.067	0.067	1.206	0.063	0.892	52	335	5812	5957	-3.858	375	5437	375	5582	0
4	2	11	""	"STM2955"	15240	41270	100	651	701	231	58	59	13	100	100	0	2254	2585	1179	82	92	59	100	100	0	0.273	0.257	0.282	0.265	1.398	0.227	0.836	80	353	2765	3146	-1.873	593	2172	643	2503	0
4	3	11	"yqcC"	"STM2965"	15420	41260	140	335	361	154	57	57	9	98	98	0	1021	1227	720	82	83	12	100	100	0	0.296	0.266	0.279	0.269	1.600	0.232	0.850	156	461	1217	1449	-1.756	278	939	304	1145	0
4	4	11	"fucO"	"STM2973"	15580	41260	130	398	416	85	57	60	17	100	100	0	4490	5003	1655	81	97	113	100	100	0	0.077	0.073	0.077	0.074	1.259	0.059	0.866	120	439	4750	5281	-3.693	341	4409	359	4922	0
4	5	11	"fucK"	"STM2977"	15760	41260	80	279	349	220	59	62	21	100	98	0	1351	1665	1219	85	107	140	100	96	0	0.174	0.184	0.182	0.184	1.694	0.154	0.705	52	278	1486	1870	-2.525	220	1266	290	1580	0
4	6	11	"csdA"	"STM2984"	15940	41270	120	517	558	197	57	59	10	100	100	0	3010	3663	2310	84	86	15	100	100	0	0.157	0.140	0.152	0.159	1.603	0.114	0.863	120	497	3386	4080	-2.669	460	2926	501	3579	0
4	7	11	"yqhE"	"STM3165"	16120	41270	100	2149	2144	804	55	56	9	100	100	0	2780	2904	1404	83	83	10	100	100	0	0.776	0.741	0.798	0.837	1.783	0.686	0.893	80	353	4791	4910	-0.365	2094	2697	2089	2821	0
4	8	11	""	"STM3175"	16290	41270	100	301	368	265	55	56	9	100	100	0	900	1284	1207	83	83	10	100	100	0	0.301	0.261	0.299	0.287	1.671	0.221	0.847	80	376	1063	1514	-1.732	246	817	313	1201	0
4	9	11	"STMF1.5"	"Not LT2a91"	16450	41260	90	176	214	136	56	57	11	100	100	0	155	184	102	81	83	11	96	90	0	1.622	1.534	1.496	1.690	1.861	1.490	0.710	52	352	194	261	0.697	120	74	158	103	0
4	10	11	"yfiO"	"STM2663"	16620	41260	90	2466	2630	746	57	72	81	100	100	0	1279	1371	542	82	87	26	100	100	0	2.013	1.996	2.087	2.081	1.392	1.986	0.837	52	332	3606	3862	1.009	2409	1197	2573	1289	0
4	11	11	""	"STM2680"	16800	41260	110	364	468	329	58	68	74	100	92	0	1806	2286	1862	82	85	23	100	100	0	0.177	0.186	0.189	0.185	1.441	0.172	0.864	80	401	2030	2614	-2.494	306	1724	410	2204	0
4	12	11	""	"STM2690"	16970	41260	120	145	232	263	57	58	17	97	85	0	670	1578	2431	83	85	23	100	100	0	0.150	0.117	0.126	0.127	1.979	0.101	0.826	120	399	675	1670	-2.738	88	587	175	1495	0
4	13	11	"ybbN"	"STM0504"	17140	41260	140	2062	2423	1600	57	61	32	100	98	0	942	1196	960	88	100	86	98	97	0	2.348	2.135	2.289	2.301	1.764	1.989	0.848	156	411	2859	3474	1.231	2005	854	2366	1108	0
4	14	11	"allA"	"STM0515"	17330	41260	130	477	523	150	56	60	28	100	100	0	1472	1827	1079	91	99	78	100	100	0	0.305	0.269	0.308	0.291	1.396	0.205	0.778	120	413	1802	2203	-1.714	421	1381	467	1736	0
4	15	11	""	"STM0520"	17490	41270	130	94	104	43	56	57	10	91	76	0	2945	4115	3598	96	98	17	100	100	0	0.013	0.012	0.015	0.018	1.733	0.011	0.748	120	551	2887	4067	-6.228	38	2849	48	4019	0
4	16	11	"ybbY"	"STM0524"	17660	41270	90	83	92	27	56	56	9	96	71	0	1829	2232	1710	102	103	13	100	100	0	0.016	0.017	0.021	0.021	1.595	0.013	0.361	52	330	1754	2166	-5.999	27	1727	36	2130	0
4	17	11	"ylbE"	"STM0530"	17850	41270	100	79	88	34	56	56	9	85	58	0	2531	3270	3169	104	106	15	100	100	0	0.009	0.010	0.017	0.017	1.446	0.009	0.693	80	401	2450	3198	-6.721	23	2427	32	3166	0
4	18	11	"cysS"	"STM0537"	18020	41270	90	1509	1829	834	57	59	15	100	100	0	2501	3063	1659	97	101	23	100	100	0	0.604	0.597	0.642	0.617	1.362	0.549	0.867	52	328	3856	4738	-0.727	1452	2404	1772	2966	0
4	19	11	"yohJ"	"STM2181"	18190	41270	100	150	169	82	56	58	14	98	96	0	2064	2477	1691	85	88	17	100	100	0	0.047	0.047	0.047	0.046	1.685	0.041	0.752	80	404	2073	2505	-4.396	94	1979	113	2392	0
4	20	11	"galS"	"STM2191"	18370	41270	100	878	1039	659	57	58	9	100	100	0	1704	2010	1773	84	85	12	100	100	0	0.507	0.510	0.524	0.564	1.679	0.408	0.802	80	392	2441	2908	-0.981	821	1620	982	1926	0
4	21	11	"lysP"	"STM2200"	18540	41270	100	332	363	202	62	63	11	100	100	0	665	778	511	84	86	12	98	97	0	0.465	0.434	0.436	0.459	1.690	0.390	0.827	80	420	851	995	-1.106	270	581	301	694	0
4	22	11	"yejH"	"STM2223"	18710	41260	90	367	498	405	65	66	11	100	100	0	2503	3650	3122	86	87	11	100	100	0	0.125	0.121	0.116	0.120	1.634	0.113	0.782	52	334	2719	3997	-3.001	302	2417	433	3564	0
4	23	11	""	"STM2231"	18880	41270	100	89	87	17	65	65	10	72	55	0	1750	2198	1441	87	88	15	100	100	0	0.014	0.010	0.018	0.021	1.598	0.007	0.315	80	386	1687	2133	-6.115	24	1663	22	2111	0
4	24	11	""	"STM2240"	19060	41270	100	314	339	128	63	63	10	100	100	0	4386	4549	2743	87	88	14	100	100	0	0.058	0.062	0.062	0.067	1.842	0.049	0.760	80	401	4550	4738	-4.098	251	4299	276	4462	0
4	1	12	"Ctrl-Nif10ng/ul"	"Ctrl-Nif10ng/ul"	15050	41420	120	58	59	10	58	59	12	12	2	0	85	85	13	82	87	46	0	0	0	0.000	0.333	0.833	0.777	3.188	0.293	0.019	120	514	3	4	Error	0	3	1	3	-50
4	2	12	"Ctrl-Y410ng/ul"	"Ctrl-Y410ng/ul"	15220	41420	120	60	62	17	57	59	13	15	6	0	88	91	22	81	87	46	4	0	0	0.429	0.500	0.764	0.744	2.998	0.500	0.078	120	377	10	15	-1.222	3	7	5	10	-50
4	3	12	"Ctrl-FtsQ10ng/ul"	"Ctrl-FtsQ10ng/ul"	15400	41420	120	67	112	123	56	58	14	45	33	0	91	125	99	81	83	15	41	26	0	1.100	1.273	1.311	1.326	2.426	1.268	0.896	120	349	21	100	0.138	11	10	56	44	-50
4	4	12	"Ctrl-ssM1354ng/ul"	"Ctrl-ssM1354ng/ul"	15570	41420	120	60	67	26	55	58	15	21	10	0	83	93	38	81	90	76	6	0	0	2.500	1.000	0.991	0.996	3.058	0.567	0.478	120	307	7	24	1.322	5	2	12	12	-50
4	5	12	"ctrl-buffer"	"ctrl-buffer"	15740	41420	120	55	56	9	55	58	17	3	0	0	80	81	10	82	91	78	0	0	0	0.000	-1.000	0.800	1.103	3.310	0.116	0.001	120	491	-2	0	Error	0	-2	1	-1	-50
4	6	12	"Ctrl-hum b-actin10ng/ul"	"Ctrl-hum b-actin10ng/ul"	15930	41400	70	72	73	18	56	58	11	62	21	0	111	115	28	83	85	14	71	50	0	0.571	0.531	0.472	0.531	3.250	0.326	0.129	32	180	44	49	-0.807	16	28	17	32	0
4	7	12	"Ctrl-Nif50ng/ul"	"Ctrl-Nif50ng/ul"	16090	41420	120	55	56	10	56	57	11	10	1	0	79	82	11	82	83	11	17	3	0	0.333	0.000	0.833	0.810	3.119	0.400	0.009	120	394	-4	0	-1.585	-1	-3	0	0	-50
4	8	12	"Ctrl-Y450ng/ul"	"Ctrl-Y450ng/ul"	16270	41420	120	56	58	10	55	58	24	3	0	0	79	82	16	81	84	24	5	2	0	-0.500	3.000	0.626	0.668	3.105	0.261	0.021	120	435	-1	4	Error	1	-2	3	1	-50
4	9	12	"Ctrl-FtsQ50ng/ul"	"Ctrl-FtsQ50ng/ul"	16440	41420	80	297	565	667	55	56	8	100	98	0	330	558	656	81	81	10	100	100	0	0.972	1.069	1.081	0.983	1.929	1.032	0.967	52	283	491	987	-0.041	242	249	510	477	0
4	10	12	"Ctrl-ssM13162ng/ul"	"Ctrl-ssM13162ng/ul"	16620	41430	120	60	63	15	56	62	52	1	0	0	85	90	24	81	82	15	20	10	0	1.000	0.778	0.909	0.916	3.095	0.520	0.162	120	442	8	16	0.000	4	4	7	9	-50
4	11	12	"ctrl-buffer"	"ctrl-buffer"	16790	41430	120	56	58	10	58	59	17	2	0	0	80	80	11	82	85	30	0	0	0	1.000	0.000	0.823	0.840	3.170	0.430	0.005	120	407	-4	-2	0.000	-2	-2	0	-2	-50
4	12	12	"Ctrl-hum b-actin100ng/ul"	"Ctrl-hum b-actin100ng/ul"	16960	41430	120	60	61	10	57	57	9	29	10	0	86	89	14	85	86	12	14	7	0	3.000	1.000	0.857	0.922	3.818	0.260	0.021	120	401	4	8	1.585	3	1	4	4	-50
4	13	12	"Ctrl-Nif100ng/ul"	"Ctrl-Nif100ng/ul"	17140	41430	120	57	56	9	56	57	18	2	0	0	86	87	11	88	90	21	2	0	0	-0.500	0.000	0.800	0.691	3.285	7.792	0.003	120	368	-1	-1	Error	1	-2	0	-1	-50
4	14	12	"Ctrl-Y4100ng/ul"	"Ctrl-Y4100ng/ul"	17310	41430	120	59	60	10	56	58	21	4	0	0	86	89	16	92	96	58	1	0	0	-0.500	-1.333	0.704	0.754	2.820	0.265	0.028	120	417	-3	1	Error	3	-6	4	-3	-50
4	15	12	"Ctrl-FtsQ100ng/ul"	"Ctrl-FtsQ100ng/ul"	17480	41430	70	548	849	701	57	60	13	100	100	0	615	945	835	96	98	15	100	100	0	0.946	0.933	1.038	1.021	1.314	0.905	0.909	32	218	1010	1641	-0.080	491	519	792	849	0
4	16	12	"Ctrl-ssM13buffer"	"Ctrl-ssM13buffer"	17660	41430	120	57	58	9	57	58	13	6	1	0	97	98	16	100	102	16	8	3	0	0.000	-0.500	0.500	0.440	3.079	0.130	0.012	120	522	-3	-1	Error	0	-3	1	-2	-50
4	17	12	"ctrl-buffer"	"ctrl-buffer"	17840	41430	120	57	58	9	56	56	9	18	5	0	102	101	17	101	105	19	8	3	0	1.000	100000.000	0.694	0.669	3.958	0.043	0.004	120	429	2	2	0.000	1	1	2	0	-50
4	18	12	"Ctrl-hum b-actin50ng/ul"	"Ctrl-hum b-actin50ng/ul"	18010	41430	120	59	61	12	56	58	18	14	0	0	87	87	12	93	98	23	0	0	0	-0.500	-0.833	1.000	1.028	4.283	49.755	0.001	120	395	-3	-1	Error	3	-6	5	-6	-50
4	19	12	"Ctrl-Nif400ng/ul"	"Ctrl-Nif400ng/ul"	18180	41430	120	56	56	8	56	57	17	2	0	0	84	84	11	84	85	11	9	2	0	0.000	0.000	0.857	0.831	3.321	8.197	0.001	120	398	0	0	Error	0	0	0	0	-50
4	20	12	"Ctrl-Y4400ng/ul"	"Ctrl-Y4400ng/ul"	18360	41430	120	63	62	11	56	57	9	34	11	0	84	85	12	84	84	10	16	5	0	100000.000	6.000	0.917	1.029	3.995	0.706	0.003	120	484	7	7	16.610	7	0	6	1	-50
4	21	12	"Ctrl-FtsQ400ng/ul"	"Ctrl-FtsQ400ng/ul"	18540	41440	90	1481	1810	1276	59	60	11	100	100	0	1590	2130	2034	85	86	14	100	100	0	0.945	0.856	0.984	0.977	1.339	0.665	0.831	52	326	2927	3796	-0.082	1422	1505	1751	2045	0
4	22	12	"Ctrl-ssM13buffer"	"Ctrl-ssM13buffer"	18710	41430	120	66	68	13	63	64	11	29	14	0	85	87	13	86	87	11	16	4	0	-3.000	5.000	0.922	0.886	4.133	25.638	0.119	120	452	2	6	Error	3	-1	5	1	-50
4	23	12	"ctrl-buffer"	"ctrl-buffer"	18880	41430	120	66	66	10	65	65	11	17	0	0	86	87	13	87	87	11	14	2	0	-1.000	100000.000	1.183	1.155	3.259	0.356	0.013	120	422	0	1	Error	1	-1	1	0	-50
4	24	12	"Ctrl-hum b-actinbuffer"	"Ctrl-hum b-actinbuffer"	19050	41430	120	66	67	12	63	63	10	21	10	0	86	88	15	86	87	10	21	10	0	100000.000	2.000	1.000	1.091	3.237	0.446	0.011	120	525	3	6	16.610	3	0	4	2	-50
4	1	13	"phoP"	"STM1231"	15050	41600	120	3558	3552	461	56	57	10	100	100	0	967	953	176	82	85	37	99	99	0	3.957	4.014	3.911	4.135	1.375	4.004	0.950	120	505	4387	4367	1.984	3502	885	3496	871	0
4	2	13	"phoP"	"STM1231"	15230	41600	120	3803	3710	1063	56	57	10	100	100	0	897	932	354	81	82	23	98	96	0	4.592	4.294	4.487	4.610	1.655	4.293	0.883	120	396	4563	4505	2.199	3747	816	3654	851	0
4	3	13	"phoQ"	"STM1230"	15390	41600	90	1885	1863	445	57	60	17	100	100	0	1901	1912	659	81	84	20	100	100	0	1.004	0.986	1.011	1.032	1.298	0.933	0.940	52	264	3648	3637	0.006	1828	1820	1806	1831	0
4	4	13	"phoQ"	"STM1230"	15570	41600	140	3568	3770	1081	56	58	15	100	100	0	4259	4325	1134	80	83	18	100	100	0	0.840	0.875	0.867	0.867	1.387	0.872	0.949	156	414	7691	7959	-0.251	3512	4179	3714	4245	0
4	5	13	"phoQ"	"STM1230"	15740	41600	90	1628	1646	255	58	62	27	100	100	0	1880	1946	589	80	89	50	100	100	0	0.872	0.851	0.856	0.874	1.239	0.807	0.916	52	286	3370	3454	-0.197	1570	1800	1588	1866	0
4	6	13	"hupA"	"STM4170"	15910	41600	90	3287	3277	505	60	103	210	100	100	0	239	243	40	82	91	47	100	92	0	20.554	19.981	19.093	20.415	1.294	20.518	0.853	52	358	3384	3378	4.361	3227	157	3217	161	0
4	7	13	"sopB"	"STM1091"	16100	41600	140	2608	2622	597	59	89	178	100	98	0	3574	4306	2010	82	89	46	100	100	0	0.730	0.607	0.689	0.635	1.389	0.507	0.805	156	501	6041	6787	-0.454	2549	3492	2563	4224	0
4	8	13	"pipC"	"STM0375"	16260	41600	90	852	895	182	55	66	49	100	100	0	1124	1180	200	81	99	91	100	100	0	0.764	0.764	0.747	0.759	1.159	0.760	0.919	52	285	1840	1939	-0.388	797	1043	840	1099	0
4	9	13	"pipC"	"STM0375"	16440	41600	100	919	835	269	56	63	43	100	100	0	1043	950	340	82	92	66	100	100	0	0.898	0.897	0.868	0.932	1.393	0.875	0.936	80	372	1824	1647	-0.155	863	961	779	868	0
4	10	13	"ssrB"	"STM1391"	16620	41600	140	189	201	57	56	57	9	100	100	0	2316	3078	1965	81	83	20	100	100	0	0.060	0.048	0.054	0.052	1.399	0.038	0.808	156	405	2368	3142	-4.071	133	2235	145	2997	0
4	11	13	"ssrB"	"STM1391"	16780	41600	90	170	171	38	56	57	9	100	100	0	2274	2255	553	83	94	58	100	100	0	0.052	0.053	0.053	0.052	1.265	0.055	0.901	52	281	2305	2287	-4.264	114	2191	115	2172	0
4	12	13	"ssrB"	"STM1391"	16970	41610	110	260	251	57	57	57	9	100	100	0	2945	2938	716	87	95	48	100	100	0	0.071	0.068	0.070	0.066	1.358	0.067	0.919	80	414	3061	3045	-3.815	203	2858	194	2851	0
4	13	13	"lrp"	"STM0959"	17140	41600	110	3653	3483	1000	56	57	9	100	100	0	772	755	211	88	89	11	100	100	0	5.259	5.138	5.239	5.182	1.189	5.317	0.934	80	383	4281	4094	2.395	3597	684	3427	667	0
4	14	13	"lrp"	"STM0959"	17310	41600	110	3590	3413	1094	56	57	10	100	100	0	788	753	224	92	93	13	100	100	0	5.078	5.079	5.077	5.134	1.257	5.379	0.925	80	412	4230	4018	2.344	3534	696	3357	661	0
4	15	13	"gyrA"	"STM2272"	17480	41610	90	3438	3681	933	56	68	70	100	100	0	2185	2419	1053	99	108	60	100	100	0	1.621	1.563	1.637	1.617	1.223	1.481	0.889	52	371	5468	5945	0.697	3382	2086	3625	2320	0
4	16	13	"gyrA"	"STM2272"	17670	41620	110	3265	3559	1117	56	66	63	100	100	0	2730	3038	1500	102	110	55	100	100	0	1.221	1.193	1.235	1.286	1.507	1.087	0.852	80	450	5837	6439	0.288	3209	2628	3503	2936	0
4	17	13	"csrA"	"STM2826"	17840	41610	100	1106	1170	327	56	57	11	100	100	0	392	410	130	99	104	22	100	100	0	3.584	3.582	3.584	3.695	1.356	3.674	0.864	80	370	1343	1425	1.841	1050	293	1114	311	0
4	18	13	"csrA"	"STM2826"	18010	41610	130	1555	1577	501	56	60	28	100	100	0	385	445	194	89	95	24	100	100	0	5.064	4.272	4.733	4.548	1.540	4.468	0.705	120	415	1795	1877	2.340	1499	296	1521	356	0
4	19	13	"yhhP"	"STM3578"	18190	41610	130	151	181	80	55	59	28	99	91	0	603	812	630	84	85	13	100	100	0	0.185	0.173	0.181	0.186	1.659	0.131	0.661	120	414	615	854	-2.435	96	519	126	728	0
4	20	13	"yhhP"	"STM3578"	18370	41620	110	177	183	57	56	57	8	100	100	0	681	790	389	83	84	10	100	100	0	0.202	0.180	0.190	0.184	1.463	0.156	0.804	80	387	719	834	-2.305	121	598	127	707	0
4	21	13	"yhhP"	"STM3578"	18530	41610	90	189	200	49	59	66	58	100	61	0	745	798	265	85	117	409	98	21	0	0.197	0.198	0.191	0.197	1.269	0.185	0.876	52	315	790	854	-2.344	130	660	141	713	0
4	22	13	"topA"	"STM1714"	18710	41610	130	5394	5582	932	64	70	49	100	100	0	5400	5799	1505	86	110	340	100	100	0	1.003	0.966	0.998	0.979	1.167	0.910	0.865	120	457	10644	11231	0.004	5330	5314	5518	5713	0
4	23	13	"topA"	"STM1714"	18880	41620	100	1059	1448	1152	65	68	17	100	100	0	1429	1819	1703	87	89	21	98	97	0	0.741	0.798	0.841	0.981	2.253	0.673	0.656	80	361	2336	3115	-0.433	994	1342	1383	1732	0
4	24	13	"fur"	"STM0693"	19070	41610	100	1439	1359	538	63	64	11	100	100	0	1750	1712	785	86	87	10	100	100	0	0.827	0.797	0.832	0.812	1.245	0.767	0.928	80	421	3040	2922	-0.274	1376	1664	1296	1626	0
4	1	14	""	"STM1553"	15040	41780	120	217	221	108	56	57	10	100	100	0	7725	7546	2414	80	92	93	100	100	0	0.021	0.022	0.021	0.021	1.322	0.023	0.771	120	602	7806	7631	-5.569	161	7645	165	7466	0
4	2	14	""	"STM3783"	15230	41780	150	273	370	274	57	57	10	100	100	0	771	1418	1537	80	90	88	100	96	0	0.313	0.234	0.288	0.282	1.531	0.183	0.851	156	686	907	1651	-1.678	216	691	313	1338	0
4	3	14	""	"STM2242"	15400	41770	150	71	72	16	57	58	13	51	19	0	944	1168	613	80	81	15	100	100	0	0.016	0.014	0.020	0.020	1.515	0.014	0.427	156	618	878	1103	-5.948	14	864	15	1088	0
4	4	14	"yfiM"	"STM2653"	15580	41780	150	134	180	116	56	57	10	99	98	0	721	1341	1443	80	80	12	100	100	0	0.122	0.098	0.111	0.110	1.609	0.083	0.891	156	631	719	1385	-3.039	78	641	124	1261	0
4	5	14	"oxyS"	"STM4124"	15730	41770	150	72	94	56	56	58	20	41	28	0	164	259	250	80	85	37	69	50	0	0.190	0.212	0.248	0.226	2.344	0.204	0.788	156	677	100	217	-2.392	16	84	38	179	0
4	6	14	""	"STM4302"	15920	41780	130	292	753	891	58	73	145	79	40	0	991	1947	2015	82	87	25	100	100	0	0.257	0.373	0.303	0.301	1.578	0.407	0.924	120	579	1143	2560	-1.958	234	909	695	1865	0
4	7	14	"ssaT"	"STM1421"	16090	41780	140	79	85	23	59	72	141	0	0	0	2258	3808	3471	82	87	39	100	100	0	0.009	0.007	0.014	0.016	1.423	0.006	0.521	156	610	2196	3752	-6.766	20	2176	26	3726	0
4	8	14	"nrdI"	"STM2806"	16270	41780	140	72	86	37	54	59	32	27	14	0	670	1628	2398	81	88	62	100	98	0	0.031	0.021	0.027	0.029	1.930	0.015	0.698	156	609	607	1579	-5.032	18	589	32	1547	0
4	9	14	"sipA"	"STM2882"	16440	41770	150	566	898	743	55	59	31	100	99	0	1748	3379	3498	81	88	60	100	100	0	0.307	0.256	0.289	0.287	1.508	0.217	0.895	156	642	2178	4141	-1.706	511	1667	843	3298	0
4	10	14	"dctA"	"STM3614"	16620	41780	140	3130	3725	2046	56	57	9	100	100	0	899	1102	644	81	82	10	100	100	0	3.758	3.594	3.670	3.650	1.345	3.613	0.895	156	561	3892	4690	1.910	3074	818	3669	1021	0
4	11	14	"aroB"	"STM3486"	16780	41780	140	495	1394	2188	55	56	9	100	100	0	512	1077	1433	82	87	37	97	92	0	1.023	1.346	1.215	1.168	1.774	1.507	0.909	156	595	870	2334	0.033	440	430	1339	995	0
4	12	14	"purN"	"STM2500"	16960	41780	140	301	399	262	56	56	9	99	99	0	1417	2396	2357	85	88	32	100	100	0	0.184	0.148	0.174	0.167	1.432	0.120	0.891	156	639	1577	2654	-2.443	245	1332	343	2311	0
4	13	14	"yjgG"	"STM4462"	17140	41780	140	94	105	37	56	57	9	96	89	0	466	618	412	86	87	11	100	100	0	0.100	0.092	0.093	0.090	1.635	0.081	0.769	156	622	418	581	-3.322	38	380	49	532	0
4	14	14	""	"STM0437"	17320	41790	150	189	200	62	55	56	10	100	100	0	4148	5215	2948	92	94	14	100	100	0	0.033	0.028	0.031	0.030	1.512	0.023	0.797	156	783	4190	5268	-4.920	134	4056	145	5123	0
4	15	14	""	"STM0565"	17500	41780	110	76	78	16	55	57	18	55	17	0	903	1040	446	97	99	16	100	100	0	0.026	0.024	0.025	0.025	1.613	0.023	0.525	80	455	827	966	-5.262	21	806	23	943	0
4	16	14	"res"	"STM0358"	17670	41790	130	1363	1610	782	55	55	9	100	100	0	3172	4216	2980	102	103	16	100	100	0	0.426	0.378	0.407	0.422	1.553	0.310	0.839	120	629	4378	5669	-1.231	1308	3070	1555	4114	0
4	17	14	""	"STM2003"	17840	41790	100	115	120	40	55	56	9	100	96	0	1343	1517	722	99	104	24	100	100	0	0.048	0.046	0.047	0.045	1.468	0.045	0.836	80	400	1304	1483	-4.374	60	1244	65	1418	0
4	18	14	"nfo"	"STM2203"	18020	41790	150	564	691	386	56	58	20	100	100	0	1839	2264	1411	87	90	19	100	100	0	0.290	0.292	0.298	0.296	1.296	0.270	0.889	156	713	2260	2812	-1.786	508	1752	635	2177	0
4	19	14	"EMPTY"	"EMPTY"	18180	41780	120	59	61	17	56	57	15	10	3	0	86	89	19	84	84	10	25	9	0	1.500	1.000	1.000	1.161	3.309	0.843	0.252	120	436	5	10	0.585	3	2	5	5	-75
4	20	14	"EMPTY"	"EMPTY"	18350	41780	120	59	61	12	58	58	9	32	12	0	83	85	11	83	83	10	20	5	0	100000.000	1.500	1.176	1.223	4.278	0.990	0.000	120	491	1	5	16.610	1	0	3	2	-75
4	21	14	"EMPTY"	"EMPTY"	18530	41780	120	74	79	24	62	66	45	8	2	0	90	98	25	84	102	319	0	0	0	2.000	1.214	1.078	1.217	2.945	1.022	0.263	120	518	18	31	1.000	12	6	17	14	-75
4	22	14	"EMPTY"	"EMPTY"	18700	41780	120	71	73	15	66	70	48	3	0	0	93	98	22	85	104	331	0	0	0	0.625	0.538	0.673	0.712	3.276	0.947	0.165	120	480	13	20	-0.678	5	8	7	13	-75
4	23	14	"EMPTY"	"EMPTY"	18870	41780	120	76	84	28	64	66	16	42	22	0	97	103	23	85	86	14	45	25	0	1.000	1.111	1.100	1.079	2.393	1.537	0.421	120	490	24	38	0.000	12	12	20	18	-75
4	24	14	"EMPTY"	"EMPTY"	19050	41780	120	68	72	16	63	63	10	36	18	0	92	94	21	86	86	10	35	12	0	0.833	1.125	0.938	1.020	3.552	0.695	0.085	120	628	11	17	-0.263	5	6	9	8	-75
5	1	1	"yggG"	"STM3077"	1580	44040	160	814	780	212	59	60	13	100	100	0	3054	3104	1316	116	124	156	99	97	0	0.257	0.241	0.256	0.252	1.324	0.213	0.886	208	1084	3693	3709	-1.960	755	2938	721	2988	0
5	2	1	""	"STM1249"	1750	44040	100	790	796	292	61	62	15	100	100	0	2244	2285	1292	117	139	291	100	97	0	0.343	0.339	0.361	0.358	1.269	0.277	0.857	80	309	2856	2903	-1.545	729	2127	735	2168	0
5	3	1	"csgA"	"STM1144"	1920	44040	110	219	277	214	62	64	20	93	83	0	1657	2257	2539	115	121	32	100	100	0	0.102	0.100	0.106	0.101	1.419	0.085	0.889	80	460	1699	2357	-3.296	157	1542	215	2142	0
5	4	1	"malT"	"STM3515"	2100	44030	110	3560	3242	1338	61	63	16	100	100	0	3262	3122	1705	113	117	30	100	100	0	1.111	1.057	1.098	1.121	1.278	0.984	0.947	80	523	6648	6190	0.152	3499	3149	3181	3009	0
5	5	1	""	"STM0212"	2270	44040	100	937	979	534	60	74	123	98	95	0	2983	3239	2137	107	116	79	100	100	0	0.305	0.293	0.297	0.307	1.379	0.267	0.923	80	406	3753	4051	-1.713	877	2876	919	3132	0
5	6	1	"gltX"	"STM2415"	2440	44040	120	3309	2665	1747	58	69	113	98	92	0	2036	2355	1970	101	109	73	97	89	0	1.680	1.157	1.338	1.419	1.554	1.025	0.886	120	481	5186	4861	0.749	3251	1935	2607	2254	0
5	7	1	""	"STM0055"	2620	44040	110	657	748	627	59	60	11	100	100	0	3090	3603	3478	102	105	20	100	100	0	0.200	0.197	0.204	0.212	1.316	0.184	0.965	80	405	3586	4190	-2.321	598	2988	689	3501	0
5	8	1	"acnA"	"STM1712"	2790	44040	110	1154	1100	611	58	62	25	100	100	0	2622	2610	1928	100	104	23	100	100	0	0.435	0.415	0.436	0.466	1.314	0.369	0.954	80	473	3618	3552	-1.202	1096	2522	1042	2510	0
5	9	1	"rfbF"	"STM2092"	2970	44030	100	1215	1575	1022	55	56	11	100	100	0	291	411	329	98	100	14	100	100	0	6.010	4.856	5.498	5.526	1.393	4.132	0.852	80	427	1353	1833	2.587	1160	193	1520	313	0
5	10	1	"osmY"	"STM4561"	3130	44040	110	1057	1036	332	56	59	17	100	100	0	2308	2314	1295	97	100	18	100	100	0	0.453	0.442	0.479	0.488	1.342	0.377	0.889	80	469	3212	3197	-1.143	1001	2211	980	2217	0
5	11	1	"hflB"	"STM3296"	3310	44030	110	9092	8853	2270	55	63	72	100	100	0	1561	1568	647	95	99	23	100	100	0	6.164	5.973	6.237	6.394	1.282	5.709	0.946	80	477	10503	10271	2.624	9037	1466	8798	1473	0
5	12	1	"yheM"	"STM3450"	3480	44040	100	348	635	582	53	63	84	97	91	0	434	825	884	96	98	16	100	100	0	0.873	0.798	0.882	0.902	1.387	0.699	0.949	80	354	633	1311	-0.196	295	338	582	729	0
5	13	1	"yifL"	"STM3946"	3660	44030	130	3270	3453	1787	52	55	17	100	100	0	1833	1884	786	95	99	35	100	100	0	1.852	1.901	1.841	1.886	1.213	2.022	0.948	120	555	4956	5190	0.889	3218	1738	3401	1789	0
5	14	1	""	"STM3941"	3840	44030	130	1190	1354	550	54	56	15	100	100	0	5422	5648	1432	95	98	33	100	100	0	0.213	0.234	0.220	0.226	1.321	0.240	0.901	120	548	6463	6853	-2.229	1136	5327	1300	5553	0
5	15	1	"hemD"	"STM3937"	4010	44040	120	4708	4748	1233	57	59	12	100	100	0	5669	5472	2000	94	95	13	100	100	0	0.834	0.872	0.856	0.914	1.324	0.825	0.930	120	501	10226	10069	-0.261	4651	5575	4691	5378	0
5	16	1	"wecF"	"STM3928"	4180	44050	100	711	805	624	58	62	24	100	100	0	296	624	892	97	99	20	100	96	0	3.281	1.417	2.351	2.177	1.857	0.870	0.765	80	389	852	1274	1.714	653	199	747	527	0
5	17	1	"wecD"	"STM3924"	4360	44040	140	2195	2370	1067	58	63	35	100	99	0	3387	3569	1365	92	102	80	100	98	0	0.649	0.665	0.652	0.666	1.231	0.682	0.965	156	679	5432	5789	-0.625	2137	3295	2312	3477	0
5	18	1	"wecB"	"STM3920"	4530	44040	120	4415	4320	1786	57	63	41	100	100	0	3585	3683	2563	90	106	108	100	97	0	1.247	1.186	1.265	1.546	1.795	1.005	0.896	120	493	7853	7856	0.318	4358	3495	4263	3593	0
5	19	1	""	"STM4431"	4710	44040	120	3439	3217	1755	56	60	22	99	99	0	3188	3286	2660	89	99	67	98	95	0	1.092	0.989	1.138	1.343	1.892	0.829	0.892	120	525	6482	6358	0.127	3383	3099	3161	3197	0
5	20	1	""	"STM4435"	4880	44040	120	2213	2303	1245	55	74	189	100	99	0	3289	3501	3153	89	168	910	82	69	0	0.674	0.659	0.722	0.864	1.817	0.461	0.808	120	529	5358	5660	-0.568	2158	3200	2248	3412	0
5	21	1	""	"STM4442"	5040	44040	110	882	972	461	56	78	205	98	92	0	2690	2836	2039	89	180	986	85	71	0	0.318	0.333	0.339	0.384	1.542	0.278	0.894	80	450	3427	3663	-1.655	826	2601	916	2747	0
5	22	1	"treC"	"STM4453"	5230	44040	80	72	85	55	56	56	9	65	42	0	137	243	323	88	88	9	94	86	0	0.327	0.187	0.242	0.275	2.502	0.164	0.858	52	304	65	184	-1.615	16	49	29	155	0
5	23	1	""	"STM4467"	5390	44030	110	63	66	19	54	55	10	43	22	0	441	869	1185	89	92	25	100	100	0	0.026	0.015	0.028	0.028	1.789	0.014	0.435	80	512	361	792	-5.290	9	352	12	780	0
5	24	1	"idnK"	"STM4485"	5570	44040	100	82	102	55	54	66	123	10	0	0	342	738	842	88	91	17	100	100	0	0.110	0.074	0.083	0.086	2.267	0.062	0.754	80	484	282	698	-3.181	28	254	48	650	0
5	1	2	"yjaH"	"STM4171"	1560	44210	80	454	629	487	60	64	16	100	100	0	709	1233	1210	121	126	28	100	100	0	0.670	0.512	0.552	0.578	1.258	0.437	0.931	52	255	982	1681	-0.578	394	588	569	1112	0
5	2	2	"purD"	"STM4175"	1740	44190	150	404	498	356	63	68	27	100	100	0	1346	1835	1643	121	144	233	100	100	0	0.278	0.254	0.269	0.269	1.202	0.230	0.958	156	507	1566	2149	-1.845	341	1225	435	1714	0
5	3	2	"livJ"	"STM3567"	1930	44190	110	443	424	126	63	68	28	100	100	0	4811	5278	2798	118	128	61	100	100	0	0.081	0.070	0.076	0.076	1.467	0.059	0.851	80	409	5073	5521	-3.626	380	4693	361	5160	0
5	4	2	"yihS"	"STM4021"	2090	44210	80	85	102	43	61	62	11	76	51	0	446	785	889	116	120	37	100	96	0	0.073	0.061	0.067	0.068	1.750	0.050	0.789	52	285	354	710	-3.781	24	330	41	669	0
5	5	2	"prlC"	"STM3594"	2260	44200	90	557	771	653	62	77	136	94	69	0	297	527	504	109	119	86	90	51	0	2.633	1.696	1.943	2.033	1.431	1.604	0.916	52	329	683	1127	1.397	495	188	709	418	0
5	6	2	"atpB"	"STM3871"	2440	44190	120	10426	9319	6397	60	73	124	100	100	0	891	1013	722	104	113	79	95	80	0	13.172	10.186	10.490	11.096	1.295	9.715	0.970	120	393	11153	10168	3.719	10366	787	9259	909	0
5	7	2	"xseA"	"STM2512"	2610	44190	150	342	350	65	61	65	24	100	100	0	1616	1733	623	103	108	28	100	100	0	0.186	0.177	0.191	0.184	1.235	0.160	0.885	156	469	1794	1919	-2.429	281	1513	289	1630	0
5	8	2	"sprB"	"STM2866"	2790	44200	110	3978	4058	1468	60	67	29	100	100	0	2090	2334	1381	101	106	25	100	100	0	1.970	1.790	1.971	1.937	1.241	1.616	0.912	80	389	5907	6231	0.978	3918	1989	3998	2233	0
5	9	2	"sinR"	"STM0304"	2960	44200	100	680	654	330	59	63	22	100	100	0	2673	2763	1875	101	120	311	98	91	0	0.241	0.224	0.233	0.240	1.344	0.199	0.937	80	396	3193	3257	-2.050	621	2572	595	2662	0
5	10	2	"hilC"	"STM2867"	3130	44200	110	6543	6871	3718	58	61	20	100	100	0	2097	2270	1464	101	106	52	100	100	0	3.249	3.141	3.225	3.364	1.291	2.978	0.962	80	410	8481	8982	1.700	6485	1996	6813	2169	0
5	11	2	"bcfB"	"STM0022"	3300	44200	100	423	765	780	56	58	14	100	98	0	2466	3496	3611	99	101	21	100	100	0	0.155	0.209	0.178	0.159	2.077	0.184	0.727	80	340	2734	4106	-2.689	367	2367	709	3397	0
5	12	2	"bcfH"	"STM0028"	3470	44200	170	157	167	52	56	61	32	100	90	0	2615	2959	1421	98	100	20	100	100	0	0.040	0.039	0.039	0.040	1.429	0.032	0.671	208	670	2618	2972	-4.639	101	2517	111	2861	0
5	13	2	"orf5"	"PSLT015"	3650	44200	120	286	254	104	56	60	18	96	92	0	5929	4929	2957	97	102	40	100	99	0	0.039	0.041	0.041	0.045	1.451	0.038	0.933	120	385	6062	5030	-4.664	230	5832	198	4832	0
5	14	2	"srgC"	"PSLT008"	3830	44200	120	367	319	125	57	59	14	100	98	0	8269	6965	4071	96	101	38	100	99	0	0.038	0.038	0.039	0.042	1.460	0.034	0.923	120	437	8483	7131	-4.721	310	8173	262	6869	0
5	15	2	"uvrA"	"STM4254"	4010	44200	110	350	473	401	58	60	16	100	100	0	747	1157	1142	94	98	29	100	100	0	0.447	0.390	0.413	0.417	1.348	0.353	0.929	80	398	945	1478	-1.161	292	653	415	1063	0
5	16	2	""	"STM4260"	4170	44210	80	151	380	416	60	61	16	100	98	0	329	1368	1854	100	105	24	100	100	0	0.397	0.252	0.297	0.318	1.474	0.228	0.959	52	284	320	1588	-1.331	91	229	320	1268	0
5	17	2	""	"STM4261"	4350	44200	110	3897	3619	838	61	69	43	100	100	0	11920	11621	1850	107	127	110	100	100	0	0.325	0.309	0.321	0.302	1.230	0.313	0.958	80	423	15649	15072	-1.623	3836	11813	3558	11514	0
5	18	2	""	"STM4261"	4530	44210	110	2062	1946	433	61	70	46	100	100	0	10911	10469	2217	96	122	125	100	100	0	0.185	0.182	0.181	0.180	1.297	0.178	0.942	80	378	12816	12258	-2.434	2001	10815	1885	10373	0
5	19	2	"livM"	"STM3562"	4700	44210	110	778	740	214	59	63	26	100	100	0	6237	6571	2614	92	107	80	100	100	0	0.117	0.105	0.114	0.108	1.363	0.095	0.875	80	427	6864	7160	-3.095	719	6145	681	6479	0
5	20	2	"mviN"	"STM1170"	4880	44210	90	83	120	87	55	57	17	71	44	0	250	568	731	89	93	22	100	98	0	0.174	0.136	0.148	0.145	1.745	0.117	0.854	52	334	189	544	-2.524	28	161	65	479	0
5	21	2	"citA"	"STM0689"	5070	44200	120	140	175	111	56	58	21	87	76	0	1903	2694	2441	89	110	193	95	90	0	0.046	0.046	0.045	0.045	1.482	0.044	0.929	120	495	1898	2724	-4.433	84	1814	119	2605	0
5	22	2	"ssaL"	"STM1412"	5230	44210	110	225	229	82	56	58	13	100	100	0	5328	6076	3380	88	92	27	100	100	0	0.032	0.029	0.029	0.030	1.251	0.027	0.937	80	389	5409	6161	-4.954	169	5240	173	5988	0
5	23	2	"ssaP"	"STM1417"	5390	44210	110	205	220	86	55	57	19	98	93	0	3948	4386	2787	89	96	38	100	100	0	0.039	0.038	0.041	0.040	1.363	0.034	0.711	80	425	4009	4462	-4.685	150	3859	165	4297	0
5	24	2	"fusA"	"STM3446"	5560	44210	110	4428	5531	4727	54	67	124	100	100	0	726	1013	985	89	95	37	98	91	0	6.867	5.927	6.450	7.646	1.761	5.622	0.886	80	484	5011	6401	2.780	4374	637	5477	924	0
5	1	3	"moeB"	"STM0845"	1570	44380	90	126	183	176	59	59	11	96	88	0	258	494	542	117	120	24	100	98	0	0.475	0.329	0.340	0.349	1.697	0.316	0.891	52	363	208	501	-1.073	67	141	124	377	0
5	2	3	"carA"	"STM0066"	1750	44360	110	654	723	516	60	63	21	100	100	0	2273	3391	3477	119	124	40	100	100	0	0.276	0.203	0.252	0.245	1.419	0.167	0.935	80	413	2748	3935	-1.858	594	2154	663	3272	0
5	3	3	"prfA"	"STM1776"	1910	44370	100	579	586	376	61	64	15	100	100	0	1416	1654	1432	118	121	23	100	100	0	0.399	0.342	0.395	0.390	1.300	0.294	0.946	80	395	1816	2061	-1.325	518	1298	525	1536	0
5	4	3	"invC"	"STM2894"	2090	44370	110	985	1061	717	62	64	13	100	100	0	1101	1419	1175	115	118	22	100	100	0	0.936	0.766	0.876	0.865	1.338	0.682	0.940	80	468	1909	2303	-0.095	923	986	999	1304	0
5	5	3	"envE"	"STM1242"	2270	44370	110	345	411	237	61	61	12	100	100	0	1862	2465	1798	108	111	19	100	100	0	0.162	0.148	0.159	0.163	1.340	0.138	0.954	80	467	2038	2707	-2.627	284	1754	350	2357	0
5	6	3	"eutE"	"STM2463"	2450	44370	100	86	110	63	59	61	13	70	50	0	379	1138	1604	103	104	17	100	100	0	0.098	0.049	0.062	0.064	2.265	0.039	0.857	80	377	303	1086	-3.354	27	276	51	1035	0
5	7	3	"rfaK"	"STM3714"	2610	44370	110	404	532	389	62	63	12	100	100	0	1433	2038	2015	101	103	23	100	98	0	0.257	0.243	0.284	0.282	1.349	0.209	0.943	80	388	1674	2407	-1.962	342	1332	470	1937	0
5	8	3	"ipk"	"STM1779"	2780	44370	100	1365	1308	468	62	68	36	100	100	0	1985	2050	1056	101	110	46	100	100	0	0.692	0.639	0.690	0.710	1.426	0.571	0.911	80	396	3187	3195	-0.532	1303	1884	1246	1949	0
5	9	3	"nanH"	"STM0928"	2960	44380	110	82	99	49	60	64	32	30	21	0	2414	2858	1672	101	121	298	100	97	0	0.010	0.014	0.017	0.018	1.493	0.015	0.372	80	440	2335	2796	-6.716	22	2313	39	2757	0
5	10	3	"pagC"	"STM1246"	3130	44370	100	313	434	415	59	61	20	98	88	0	690	1137	1145	102	124	314	58	48	0	0.432	0.362	0.368	0.382	1.366	0.357	0.960	80	396	842	1410	-1.211	254	588	375	1035	0
5	11	3	"leuC"	"STM0111"	3300	44370	90	311	347	203	57	59	14	100	100	0	1093	1225	854	100	101	14	100	100	0	0.256	0.258	0.267	0.270	1.211	0.244	0.954	52	332	1247	1415	-1.967	254	993	290	1125	0
5	12	3	"fliL"	"STM1975"	3470	44380	100	672	1001	757	58	61	20	100	100	0	316	636	606	99	101	18	100	98	0	2.829	1.756	2.628	2.315	1.540	1.482	0.864	80	355	831	1480	1.501	614	217	943	537	0
5	13	3	"yfeK"	"STM2438"	3650	44380	100	291	456	385	58	61	18	100	98	0	367	736	748	99	101	14	100	100	0	0.869	0.625	0.756	0.750	1.340	0.549	0.970	80	356	501	1035	-0.202	233	268	398	637	0
5	14	3	""	"STM1012"	3820	44380	100	142	184	122	59	61	14	96	90	0	468	868	1051	98	102	22	100	98	0	0.224	0.162	0.182	0.193	1.529	0.120	0.840	80	377	453	895	-2.156	83	370	125	770	0
5	15	3	""	"STM1016"	4000	44380	110	192	193	48	60	63	22	100	97	0	4767	4375	1461	94	101	32	100	100	0	0.028	0.031	0.030	0.031	1.397	0.030	0.858	80	466	4805	4414	-5.146	132	4673	133	4281	0
5	16	3	"yfbG"	"STM2299"	4170	44380	90	270	491	487	59	61	14	100	100	0	272	578	581	95	100	26	100	100	0	1.192	0.894	1.015	1.008	1.313	0.823	0.917	52	356	388	915	0.253	211	177	432	483	0
5	17	3	"orf32"	"STM1380"	4360	44380	100	260	274	119	62	69	39	100	90	0	1779	1952	1208	103	125	148	100	100	0	0.118	0.115	0.115	0.116	1.245	0.104	0.921	80	419	1874	2061	-3.081	198	1676	212	1849	0
5	18	3	"ybaK"	"STM0495"	4530	44370	120	606	682	478	62	70	63	93	80	0	1450	2124	1937	95	104	36	100	97	0	0.401	0.306	0.326	0.345	1.575	0.260	0.717	120	435	1899	2649	-1.317	544	1355	620	2029	0
5	19	3	"finO"	"PSLT111"	4700	44380	110	608	632	178	60	69	65	100	100	0	5687	5773	2709	91	97	37	100	100	0	0.098	0.101	0.103	0.107	1.245	0.090	0.876	80	398	6144	6254	-3.352	548	5596	572	5682	0
5	20	3	"holE"	"STM1876"	4870	44380	110	522	607	399	57	60	18	100	100	0	2532	2822	2280	90	95	27	100	100	0	0.190	0.201	0.210	0.228	1.418	0.184	0.949	80	434	2907	3282	-2.393	465	2442	550	2732	0
5	21	3	"yebE"	"STM1880"	5040	44390	110	589	621	194	56	58	22	100	100	0	4803	5101	2177	90	114	205	100	100	0	0.113	0.113	0.114	0.115	1.156	0.108	0.966	80	437	5246	5576	-3.144	533	4713	565	5011	0
5	22	3	""	"STM1533"	5220	44380	100	289	459	370	57	65	48	97	86	0	816	1667	1684	89	113	198	96	81	0	0.319	0.255	0.289	0.286	1.228	0.230	0.973	80	420	959	1980	-1.648	232	727	402	1578	0
5	23	3	""	"STM1543"	5400	44380	100	136	205	183	55	56	14	92	85	0	510	1110	1422	89	93	26	98	98	0	0.192	0.147	0.163	0.159	1.582	0.132	0.963	80	396	502	1171	-2.378	81	421	150	1021	0
5	24	3	"dpiA"	"STM0626"	5570	44380	110	327	346	86	53	55	9	100	100	0	4396	4579	1081	88	93	36	100	100	0	0.064	0.065	0.062	0.064	1.250	0.063	0.911	80	484	4582	4784	-3.975	274	4308	293	4491	0
5	1	4	"ycjF"	"STM1684"	1560	44540	100	125	214	187	58	59	12	92	86	0	358	794	918	117	120	25	98	92	0	0.278	0.230	0.248	0.253	1.582	0.207	0.941	80	444	308	833	-1.847	67	241	156	677	0
5	2	4	"yhcQ"	"STM3365"	1740	44540	100	100	139	101	60	62	12	82	63	0	513	1264	1743	118	120	18	100	100	0	0.101	0.069	0.076	0.074	1.754	0.059	0.928	80	420	435	1225	-3.304	40	395	79	1146	0
5	3	4	""	"STM3355"	1920	44540	110	170	169	59	61	62	12	93	90	0	3360	3538	2372	118	120	18	100	100	0	0.034	0.032	0.032	0.034	1.447	0.028	0.866	80	441	3351	3528	-4.894	109	3242	108	3420	0
5	4	4	""	"STM3378"	2090	44550	100	541	629	447	63	65	13	100	100	0	2048	2597	2174	117	120	21	100	100	0	0.248	0.228	0.250	0.256	1.342	0.212	0.964	80	396	2409	3046	-2.014	478	1931	566	2480	0
5	5	4	"yhcN"	"STM3361"	2260	44540	100	205	234	129	62	64	14	100	98	0	1282	1546	1226	111	115	27	100	100	0	0.122	0.120	0.127	0.123	1.348	0.109	0.937	80	396	1314	1607	-3.034	143	1171	172	1435	0
5	6	4	"smpB"	"STM2688"	2440	44540	110	1288	1262	186	63	65	15	100	100	0	2702	2669	953	105	108	22	100	100	0	0.472	0.468	0.482	0.495	1.356	0.425	0.870	80	434	3822	3763	-1.084	1225	2597	1199	2564	0
5	7	4	"yabF"	"STM0085"	2610	44540	100	377	409	186	64	66	17	100	100	0	3007	3338	2107	104	109	25	100	100	0	0.108	0.107	0.111	0.110	1.249	0.097	0.933	80	396	3216	3579	-3.213	313	2903	345	3234	0
5	8	4	"ftsA"	"STM0132"	2780	44540	110	3691	3532	516	63	70	44	100	100	0	7451	6790	1933	104	111	40	100	100	0	0.494	0.519	0.516	0.545	1.314	0.496	0.932	80	438	10975	10155	-1.018	3628	7347	3469	6686	0
5	9	4	"aceF"	"STM0153"	2950	44540	110	11410	11014	2221	62	73	56	100	100	0	4018	4079	1175	104	112	45	100	100	0	2.899	2.755	2.814	2.821	1.168	2.705	0.965	80	439	15262	14927	1.536	11348	3914	10952	3975	0
5	10	4	"yacE"	"STM0140"	3130	44540	110	2157	1965	605	62	72	70	100	100	0	2662	2464	1091	102	106	21	100	100	0	0.818	0.806	0.856	0.879	1.333	0.753	0.929	80	418	4655	4265	-0.289	2095	2560	1903	2362	0
5	11	4	"asnC"	"STM3876"	3300	44540	100	633	805	524	61	68	62	98	96	0	1286	1821	1315	103	106	21	100	100	0	0.484	0.433	0.431	0.442	1.300	0.402	0.891	80	388	1755	2462	-1.048	572	1183	744	1718	0
5	12	4	""	"STM3863"	3480	44540	110	914	875	305	61	63	14	100	100	0	3649	3734	1875	102	105	29	100	100	0	0.240	0.224	0.249	0.239	1.273	0.202	0.914	80	406	4400	4446	-2.056	853	3547	814	3632	0
5	13	4	"truA"	"STM2368"	3650	44540	120	1241	1181	248	60	62	14	100	100	0	4460	4331	1233	99	104	29	100	100	0	0.271	0.265	0.273	0.275	1.374	0.249	0.917	120	416	5542	5353	-1.885	1181	4361	1121	4232	0
5	14	4	"yfcE"	"STM2347"	3820	44540	110	1581	1691	397	61	65	27	100	100	0	2491	2736	913	99	103	23	100	100	0	0.635	0.618	0.632	0.630	1.133	0.586	0.949	80	405	3912	4267	-0.654	1520	2392	1630	2637	0
5	15	4	"nuoM"	"STM2317"	4000	44550	110	4409	4142	1855	61	66	32	100	100	0	3417	3465	1878	96	101	26	100	100	0	1.309	1.211	1.317	1.323	1.298	1.168	0.950	80	425	7669	7450	0.389	4348	3321	4081	3369	0
5	16	4	"menE"	"STM2305"	4170	44550	100	691	951	767	60	65	27	100	100	0	1217	2070	1823	94	100	34	100	98	0	0.562	0.451	0.496	0.523	1.487	0.415	0.875	80	420	1754	2867	-0.832	631	1123	891	1976	0
5	17	4	""	"STM2289"	4350	44560	110	758	777	178	61	67	36	100	100	0	5803	5998	2243	96	115	144	100	100	0	0.122	0.121	0.127	0.127	1.255	0.112	0.932	80	411	6404	6618	-3.034	697	5707	716	5902	0
5	18	4	"nupC"	"STM2409"	4530	44550	120	6934	6427	1649	63	68	35	100	100	0	6265	5386	2220	93	112	141	100	100	0	1.113	1.202	1.174	1.322	1.446	1.125	0.899	120	428	13043	11657	0.155	6871	6172	6364	5293	0
5	19	4	"ybdN"	"STM0605"	4700	44560	120	1831	1772	822	63	68	34	100	100	0	6693	6337	3111	93	97	22	100	100	0	0.268	0.274	0.276	0.283	1.286	0.266	0.967	120	402	8368	7953	-1.900	1768	6600	1709	6244	0
5	20	4	"gabP"	"STM2793"	4880	44560	120	1199	1352	1320	58	62	33	91	90	0	3338	3502	2804	92	95	18	99	97	0	0.352	0.379	0.383	0.355	1.632	0.404	0.866	120	431	4387	4704	-1.508	1141	3246	1294	3410	0
5	21	4	"srlE"	"STM2833"	5050	44540	90	334	434	445	55	58	17	100	100	0	665	920	893	92	95	19	100	100	0	0.487	0.458	0.403	0.415	1.501	0.452	0.803	52	316	852	1207	-1.038	279	573	379	828	0
5	22	4	"hypB"	"STM2855"	5220	44560	110	3562	3570	1368	60	68	47	100	100	0	2076	2211	1138	93	98	32	100	100	0	1.766	1.657	1.761	1.784	1.238	1.561	0.957	80	447	5485	5628	0.820	3502	1983	3510	2118	0
5	23	4	"yqaA"	"STM2819"	5400	44550	110	1519	1559	324	60	79	93	100	100	0	2244	2516	1058	95	136	329	100	100	0	0.679	0.619	0.670	0.649	1.225	0.568	0.895	80	439	3608	3920	-0.559	1459	2149	1499	2421	0
5	24	4	"ygaA"	"STM2839"	5560	44550	110	603	624	291	55	57	13	100	100	0	4063	4025	1742	91	96	34	100	100	0	0.138	0.145	0.145	0.145	1.202	0.147	0.961	80	470	4520	4503	-2.858	548	3972	569	3934	0
5	1	5	""	"STM1791"	1560	44710	90	192	188	46	60	60	10	100	100	0	4637	4298	1803	121	135	158	100	100	0	0.029	0.031	0.031	0.032	1.286	0.029	0.900	52	385	4648	4305	-5.096	132	4516	128	4177	0
5	2	5	""	"STM1787"	1730	44700	90	80	90	39	60	61	11	63	46	0	808	1709	1830	123	126	23	100	100	0	0.029	0.019	0.022	0.025	1.648	0.020	0.753	52	362	705	1616	-5.098	20	685	30	1586	0
5	3	5	"yciI"	"STM1738"	1910	44710	100	808	775	236	61	63	13	100	100	0	1819	1672	700	121	126	31	100	100	0	0.440	0.460	0.464	0.489	1.294	0.427	0.946	80	440	2445	2265	-1.185	747	1698	714	1551	0
5	4	5	"yciN"	"STM1715"	2090	44720	110	433	405	152	64	71	44	97	93	0	1009	1033	588	120	133	59	100	100	0	0.415	0.373	0.389	0.398	1.312	0.327	0.908	80	465	1258	1254	-1.269	369	889	341	913	0
5	5	5	"kduD"	"STM3017"	2260	44710	110	395	402	95	64	64	12	100	100	0	4345	4455	1803	115	118	25	100	100	0	0.078	0.078	0.077	0.081	1.239	0.072	0.929	80	413	4561	4678	-3.676	331	4230	338	4340	0
5	6	5	"ppdB"	"STM2999"	2430	44720	120	187	201	93	64	66	15	97	90	0	3093	3289	1996	110	113	21	100	100	0	0.041	0.043	0.043	0.041	1.639	0.042	0.884	120	490	3106	3316	-4.600	123	2983	137	3179	0
5	7	5	"rbn"	"STM4027"	2610	44720	100	1037	1180	599	61	64	17	100	100	0	1602	2142	1460	108	113	22	100	100	0	0.653	0.550	0.621	0.604	1.277	0.489	0.951	80	402	2470	3153	-0.614	976	1494	1119	2034	0
5	8	5	""	"STM0870"	2780	44720	100	112	168	131	60	63	16	88	70	0	507	1273	1743	108	111	21	100	100	0	0.130	0.093	0.106	0.113	1.677	0.077	0.929	80	408	451	1273	-2.940	52	399	108	1165	0
5	9	5	"ybhP"	"STM0813"	2950	44720	100	144	162	71	61	66	39	82	52	0	1818	2468	1853	105	111	32	100	100	0	0.048	0.043	0.044	0.045	1.410	0.040	0.912	80	389	1796	2464	-4.367	83	1713	101	2363	0
5	10	5	"ybgR"	"STM0758"	3120	44710	120	441	402	160	64	70	60	91	85	0	4007	4108	2283	105	109	32	100	100	0	0.097	0.084	0.088	0.088	1.298	0.078	0.949	120	465	4279	4341	-3.372	377	3902	338	4003	0
5	11	5	"fldA"	"STM0694"	3300	44710	120	4532	4089	1361	65	70	58	100	100	0	2095	1972	864	105	109	32	100	100	0	2.245	2.155	2.283	2.277	1.297	2.096	0.912	120	452	6457	5891	1.167	4467	1990	4024	1867	0
5	12	5	"gltJ"	"STM0664"	3470	44710	110	886	937	248	64	66	14	100	100	0	3975	4450	1459	102	108	36	100	100	0	0.212	0.201	0.206	0.203	1.107	0.194	0.971	80	393	4695	5221	-2.236	822	3873	873	4348	0
5	13	5	"yljA"	"STM0944"	3650	44710	120	1342	1448	1065	62	84	153	95	79	0	680	942	844	100	106	30	100	96	0	2.207	1.646	1.904	1.927	1.333	1.450	0.936	120	485	1860	2228	1.142	1280	580	1386	842	0
5	14	5	"orfB"	"STM0930"	3830	44710	110	780	807	326	63	69	30	100	100	0	1732	1874	1063	99	105	30	100	100	0	0.439	0.419	0.431	0.440	1.234	0.379	0.926	80	442	2350	2519	-1.187	717	1633	744	1775	0
5	15	5	""	"STM4317"	4010	44710	110	982	924	482	61	65	21	100	100	0	2064	2038	1341	97	100	26	100	100	0	0.468	0.445	0.465	0.466	1.332	0.409	0.963	80	408	2888	2804	-1.095	921	1967	863	1941	0
5	16	5	"amiB"	"STM4358"	4170	44730	110	1520	1451	453	61	64	18	100	100	0	4165	4139	1797	95	99	25	100	100	0	0.358	0.344	0.352	0.363	1.216	0.324	0.967	80	447	5529	5434	-1.480	1459	4070	1390	4044	0
5	17	5	"hflC"	"STM4364"	4350	44720	120	5548	5442	1516	63	66	23	100	100	0	2708	2809	1058	96	105	95	100	100	0	2.100	1.983	2.063	2.024	1.175	1.920	0.955	120	480	8097	8092	1.070	5485	2612	5379	2713	0
5	18	5	"yjfH"	"STM4369"	4530	44720	110	1738	1746	602	65	68	23	100	100	0	2939	3139	1506	96	104	102	100	100	0	0.588	0.552	0.586	0.575	1.220	0.518	0.956	80	404	4516	4724	-0.765	1673	2843	1681	3043	0
5	19	5	"kbl"	"STM3709"	4700	44720	110	4306	4110	1679	64	70	36	100	100	0	2196	2168	1113	96	103	45	100	100	0	2.020	1.953	2.090	2.018	1.208	1.889	0.931	80	394	6342	6118	1.014	4242	2100	4046	2072	0
5	20	5	"gpsA"	"STM3700"	4870	44720	120	2973	2797	1556	59	63	34	100	100	0	1465	1738	1288	94	96	16	100	100	0	2.125	1.665	1.993	1.980	1.364	1.486	0.911	120	392	4285	4382	1.088	2914	1371	2738	1644	0
5	21	5	""	"STM3657"	5040	44730	110	398	442	291	57	59	14	100	100	0	1709	2057	1810	92	97	28	100	100	0	0.211	0.196	0.204	0.207	1.283	0.174	0.947	80	411	1958	2350	-2.245	341	1617	385	1965	0
5	22	5	"dppA"	"STM3630"	5220	44730	120	2446	2081	1142	63	67	24	100	100	0	5310	4841	3162	95	100	29	100	99	0	0.457	0.425	0.439	0.471	1.307	0.397	0.979	120	469	7598	6764	-1.130	2383	5215	2018	4746	0
5	23	5	"bcsC"	"STM3617"	5380	44730	110	971	1035	434	74	89	86	100	100	0	4656	4994	2386	99	137	332	100	100	0	0.197	0.196	0.197	0.201	1.189	0.190	0.959	80	430	5454	5856	-2.345	897	4557	961	4895	0
5	24	5	""	"STM3602"	5570	44720	100	163	235	174	59	68	60	81	42	0	634	1092	1124	93	108	158	95	77	0	0.192	0.176	0.185	0.186	1.592	0.159	0.949	80	462	645	1175	-2.379	104	541	176	999	0
5	1	6	"yraL"	"STM3263"	1560	44910	110	773	734	215	60	62	12	100	100	0	4306	3950	1519	126	136	136	100	100	0	0.171	0.176	0.174	0.183	1.229	0.168	0.965	80	519	4893	4498	-2.552	713	4180	674	3824	0
5	2	6	"tdcB"	"STM3244"	1740	44910	100	201	277	231	62	64	16	96	95	0	517	917	1048	126	130	22	100	100	0	0.355	0.272	0.310	0.296	1.616	0.230	0.926	80	403	530	1006	-1.492	139	391	215	791	0
5	3	6	"yqjH"	"STM3214"	1920	44900	110	215	236	128	62	63	16	93	91	0	1294	1817	1427	125	129	39	100	98	0	0.131	0.103	0.112	0.110	1.466	0.092	0.901	80	453	1322	1866	-2.934	153	1169	174	1692	0
5	4	6	"icc"	"STM3183"	2080	44910	110	2332	2113	584	67	76	47	100	100	0	2592	2314	809	122	135	62	100	100	0	0.917	0.933	0.905	0.968	1.348	0.904	0.928	80	419	4735	4238	-0.125	2265	2470	2046	2192	0
5	5	6	"hybA"	"STM3149"	2260	44900	120	3293	2841	1264	67	75	44	100	100	0	2879	2595	1288	117	126	50	100	100	0	1.168	1.119	1.149	1.205	1.465	1.084	0.927	120	481	5988	5252	0.224	3226	2762	2774	2478	0
5	6	6	""	"STM3141"	2430	44890	100	179	240	224	66	100	262	16	8	0	441	689	859	110	112	20	98	96	0	0.341	0.301	0.299	0.317	1.507	0.262	0.923	80	369	444	753	-1.551	113	331	174	579	0
5	7	6	"uup"	"STM1062"	2610	44900	100	439	517	306	62	65	18	100	98	0	839	1077	785	108	110	16	100	100	0	0.516	0.470	0.489	0.511	1.373	0.420	0.920	80	420	1108	1424	-0.955	377	731	455	969	0
5	8	6	"helD"	"STM1075"	2780	44890	90	114	165	112	60	62	13	98	96	0	278	388	372	107	108	15	100	100	0	0.316	0.374	0.413	0.408	1.460	0.309	0.888	52	348	225	386	-1.663	54	171	105	281	0
5	9	6	"hpaD"	"STM1103"	2950	44900	100	213	222	136	60	62	16	96	90	0	774	1228	1177	107	115	107	97	81	0	0.229	0.145	0.158	0.165	1.554	0.123	0.926	80	402	820	1283	-2.124	153	667	162	1121	0
5	10	6	"agp"	"STM1117"	3130	44900	120	1983	2068	1251	61	63	14	99	99	0	1248	1649	1354	106	108	24	99	97	0	1.683	1.301	1.687	1.589	1.556	1.126	0.876	120	459	3064	3550	0.751	1922	1142	2007	1543	0
5	11	6	"ymdC"	"STM1148"	3300	44900	120	1478	1259	563	62	63	13	100	100	0	7295	6290	3486	105	107	19	100	100	0	0.197	0.194	0.194	0.216	1.401	0.182	0.975	120	425	8606	7382	-2.344	1416	7190	1197	6185	0
5	12	6	"ycfN"	"STM1208"	3470	44890	120	1742	1539	553	63	64	13	100	100	0	4182	3585	1590	103	107	25	100	100	0	0.412	0.424	0.433	0.447	1.254	0.402	0.964	120	478	5758	4958	-1.281	1679	4079	1476	3482	0
5	13	6	"mopA"	"STM4330"	3640	44900	110	17379	16115	4276	61	87	165	100	100	0	456	464	175	101	103	13	100	100	0	48.783	44.226	47.349	46.570	1.299	42.698	0.901	80	421	17673	16417	5.608	17318	355	16054	363	0
5	14	6	"rstA"	"STM1475"	3820	44900	120	2441	1978	976	63	87	157	100	94	0	2034	1833	1104	99	103	20	100	100	0	1.229	1.104	1.181	1.249	1.412	1.026	0.917	120	468	4313	3649	0.297	2378	1935	1915	1734	0
5	15	6	"speG"	"STM1502"	3990	44900	140	2637	2664	556	62	67	26	100	100	0	2396	2423	432	98	101	22	100	100	0	1.121	1.119	1.141	1.119	1.348	1.157	0.880	156	569	4873	4927	0.164	2575	2298	2602	2325	0
5	16	6	"smf"	"STM3405"	4180	44910	80	174	276	285	61	63	14	100	100	0	172	314	415	97	98	14	98	94	0	1.507	0.991	1.391	1.422	1.701	0.719	0.793	52	283	188	432	0.591	113	75	215	217	0
5	17	6	"rplO"	"STM3421"	4350	44910	120	11544	10151	4521	63	64	14	100	100	0	540	503	249	97	103	92	83	73	0	25.916	24.847	27.330	27.951	1.586	24.828	0.836	120	484	11924	10494	4.696	11481	443	10088	406	0
5	18	6	"yheL"	"STM3449"	4520	44910	120	2060	2019	791	63	65	19	100	100	0	1371	1443	786	97	105	96	100	95	0	1.568	1.453	1.517	1.634	1.442	1.343	0.896	120	453	3271	3302	0.648	1997	1274	1956	1346	0
5	19	6	""	"STM3601"	4690	44910	110	1296	1172	375	63	67	18	100	100	0	4940	4254	1767	97	104	43	100	100	0	0.255	0.267	0.265	0.281	1.218	0.247	0.958	80	427	6076	5266	-1.974	1233	4843	1109	4157	0
5	20	6	"yhjK"	"STM3615"	4870	44900	120	1466	1329	427	61	64	18	100	100	0	8709	7588	3021	96	104	46	100	100	0	0.163	0.169	0.170	0.178	1.287	0.161	0.970	120	442	10018	8760	-2.616	1405	8613	1268	7492	0
5	21	6	"yhjS"	"STM3622"	5040	44900	120	591	699	439	59	64	30	100	97	0	2564	3374	2687	96	103	40	100	100	0	0.216	0.195	0.214	0.225	1.419	0.177	0.961	120	439	3000	3918	-2.214	532	2468	640	3278	0
5	22	6	""	"STM3631"	5220	44910	110	203	220	99	62	70	50	88	60	0	1697	2532	1820	96	99	23	100	100	0	0.088	0.065	0.068	0.070	1.395	0.057	0.839	80	378	1742	2594	-3.505	141	1601	158	2436	0
5	23	6	"yiaF"	"STM3647"	5390	44900	110	4602	4512	1044	65	78	66	100	100	0	2786	2855	946	95	101	31	100	100	0	1.686	1.611	1.636	1.667	1.192	1.603	0.944	80	437	7228	7207	0.754	4537	2691	4447	2760	0
5	24	6	"glyS"	"STM3655"	5560	44900	110	3339	3653	1321	58	65	48	100	100	0	1346	2064	1471	92	94	19	100	100	0	2.616	1.823	2.618	2.221	1.510	1.624	0.827	80	476	4535	5567	1.388	3281	1254	3595	1972	0
5	1	7	""	"STM3834"	1550	45070	100	340	364	170	60	62	15	100	100	0	1499	2272	1742	123	128	38	100	100	0	0.203	0.141	0.159	0.167	1.442	0.116	0.897	80	388	1656	2453	-2.297	280	1376	304	2149	0
5	2	7	"yidC"	"STM3842"	1730	45060	120	96	155	211	62	65	22	59	40	0	137	155	72	124	129	29	25	12	0	2.615	3.000	2.333	2.067	3.278	3.093	0.694	120	437	47	124	1.387	34	13	93	31	-50
5	3	7	""	"STM3845"	1900	45070	100	388	382	197	63	66	29	98	91	0	1785	2358	1842	122	126	25	100	100	0	0.195	0.143	0.161	0.167	1.388	0.121	0.906	80	352	1988	2555	-2.355	325	1663	319	2236	0
5	4	7	"phoU"	"STM3853"	2070	45070	100	276	399	292	65	70	33	98	95	0	440	1025	1304	119	127	40	97	95	0	0.657	0.369	0.579	0.538	1.595	0.255	0.882	80	369	532	1240	-0.605	211	321	334	906	0
5	5	7	"pstS"	"STM3857"	2250	45060	110	1521	1501	164	67	74	34	100	100	0	4593	4711	1149	118	126	37	100	100	0	0.325	0.312	0.305	0.320	1.324	0.302	0.852	80	403	5929	6027	-1.622	1454	4475	1434	4593	0
5	6	7	"atpA"	"STM3867"	2420	45070	110	10030	9521	2575	66	96	239	100	100	0	719	861	410	111	116	30	100	100	0	16.388	12.607	15.488	14.287	1.468	12.424	0.841	80	448	10572	10205	4.035	9964	608	9455	750	0
5	7	7	"aceE"	"STM0152"	2600	45060	80	331	537	546	63	69	39	98	96	0	131	160	85	106	107	14	71	42	0	10.720	8.778	10.764	11.507	2.110	7.512	0.853	52	292	293	528	3.422	268	25	474	54	0
5	8	7	""	"STM0159"	2770	45070	80	123	248	279	60	63	13	100	94	0	236	666	986	108	109	15	100	100	0	0.492	0.337	0.442	0.451	1.485	0.291	0.977	52	306	191	746	-1.023	63	128	188	558	0
5	9	7	"cueO"	"STM0168"	2940	45060	90	120	172	153	60	62	16	98	86	0	321	671	1049	109	119	114	90	44	0	0.283	0.199	0.262	0.261	1.420	0.113	0.897	52	355	272	674	-1.821	60	212	112	562	0
5	10	7	"yadH"	"STM0173"	3120	45060	80	106	162	146	61	62	12	94	80	0	271	598	789	107	110	14	100	100	0	0.274	0.206	0.260	0.234	1.454	0.187	0.939	52	278	209	592	-1.866	45	164	101	491	0
5	11	7	"stiA"	"STM0177"	3290	45070	100	77	83	30	62	63	12	60	31	0	368	664	1032	108	111	20	100	96	0	0.058	0.038	0.052	0.054	2.310	0.027	0.636	80	355	275	577	-4.115	15	260	21	556	0
5	12	7	"folK"	"STM0183"	3460	45070	90	133	159	96	63	63	11	100	94	0	299	501	609	106	108	19	100	100	0	0.363	0.243	0.293	0.291	1.610	0.172	0.849	52	324	263	491	-1.463	70	193	96	395	0
5	13	7	""	"STM1585"	3630	45070	80	77	88	44	60	61	11	67	40	0	320	575	911	103	103	13	100	100	0	0.078	0.059	0.081	0.073	2.032	0.047	0.800	52	285	234	500	-3.674	17	217	28	472	0
5	14	7	"srfA"	"STM1593"	3820	45060	90	282	376	291	60	66	31	100	100	0	272	449	568	99	103	24	100	100	0	1.283	0.903	1.097	1.140	1.396	0.739	0.791	52	324	395	666	0.360	222	173	316	350	0
5	15	7	"ydcR"	"STM1598"	4000	45070	100	147	242	238	61	64	23	96	80	0	409	863	1064	98	99	14	100	97	0	0.277	0.237	0.263	0.272	1.455	0.218	0.902	80	352	397	946	-1.855	86	311	181	765	0
5	16	7	"ydcN"	"STM1605"	4170	45080	100	121	155	107	61	63	14	92	87	0	401	695	726	98	99	13	100	100	0	0.198	0.157	0.174	0.161	1.447	0.147	0.947	80	374	363	691	-2.336	60	303	94	597	0
5	17	7	""	"STM1613"	4340	45080	90	77	92	54	62	64	15	46	17	0	194	318	334	99	101	16	100	98	0	0.158	0.137	0.128	0.122	2.161	0.143	0.705	52	325	110	249	-2.663	15	95	30	219	0
5	18	7	""	"STM1620"	4530	45070	100	80	91	35	63	64	11	58	46	0	497	722	774	102	103	20	100	98	0	0.043	0.045	0.043	0.048	2.129	0.036	0.535	80	382	412	648	-4.538	17	395	28	620	0
5	19	7	""	"STM1786"	4690	45070	90	76	86	33	64	65	14	42	25	0	524	1055	1239	100	102	18	100	100	0	0.028	0.023	0.031	0.030	1.825	0.024	0.598	52	306	436	977	-5.143	12	424	22	955	0
5	20	7	"treA"	"STM1796"	4870	45070	110	2070	1825	619	61	64	18	100	100	0	6149	5405	2424	100	104	27	100	100	0	0.332	0.333	0.337	0.352	1.210	0.313	0.972	80	397	8058	7069	-1.590	2009	6049	1764	5305	0
5	21	7	"fadR"	"STM1805"	5030	45080	110	1710	1557	529	59	65	32	100	100	0	3163	3039	1675	98	106	42	100	100	0	0.539	0.509	0.559	0.558	1.301	0.446	0.909	80	385	4716	4439	-0.893	1651	3065	1498	2941	0
5	22	7	"ycgL"	"STM1813"	5210	45070	120	797	785	441	59	69	50	99	96	0	896	918	683	95	102	37	99	98	0	0.921	0.882	0.980	0.981	1.428	0.740	0.748	120	447	1539	1549	-0.118	738	801	726	823	0
5	23	7	""	"STM1827"	5380	45080	100	271	283	131	58	64	41	98	91	0	4207	4219	2433	92	99	32	100	100	0	0.052	0.055	0.054	0.056	1.308	0.052	0.935	80	344	4328	4352	-4.272	213	4115	225	4127	0
5	24	7	"manZ"	"STM1832"	5550	45070	120	3775	3530	1001	56	62	44	100	100	0	2680	2540	952	92	102	64	100	99	0	1.437	1.419	1.434	1.495	1.239	1.373	0.946	120	557	6307	5922	0.523	3719	2588	3474	2448	0
5	1	8	""	"STM2357"	1550	45230	100	340	345	182	59	60	9	98	96	0	2349	2682	2097	122	125	21	100	100	0	0.126	0.112	0.119	0.120	1.306	0.097	0.946	80	406	2508	2846	-2.986	281	2227	286	2560	0
5	2	8	""	"STM2361"	1720	45230	100	1649	1624	698	62	64	15	100	100	0	4281	4619	2785	120	126	31	100	100	0	0.381	0.347	0.366	0.368	1.222	0.311	0.957	80	377	5748	6061	-1.391	1587	4161	1562	4499	0
5	3	8	"dedA"	"STM2367"	1900	45230	110	701	697	129	63	67	28	100	100	0	2446	2708	1196	122	127	33	100	100	0	0.275	0.245	0.270	0.256	1.250	0.209	0.855	80	424	2962	3220	-1.865	638	2324	634	2586	0
5	4	8	""	"STM2376"	2070	45230	110	340	352	171	63	67	23	98	98	0	2980	3291	1559	117	122	34	100	100	0	0.097	0.091	0.086	0.082	1.603	0.089	0.855	80	424	3140	3463	-3.370	277	2863	289	3174	0
5	5	8	"yfcL"	"STM2380"	2250	45230	110	266	271	74	65	70	34	100	98	0	1202	1266	628	116	123	42	100	100	0	0.185	0.179	0.186	0.187	1.326	0.155	0.846	80	438	1287	1356	-2.434	201	1086	206	1150	0
5	6	8	"yfcY"	"STM2389"	2420	45230	110	575	586	132	63	65	14	100	100	0	5129	5203	2045	112	116	27	100	100	0	0.102	0.103	0.106	0.107	1.227	0.094	0.934	80	439	5529	5614	-3.293	512	5017	523	5091	0
5	7	8	""	"STM2594"	2600	45230	110	220	250	162	63	66	17	100	97	0	3123	3755	3794	110	118	49	100	100	0	0.052	0.051	0.056	0.055	1.373	0.046	0.935	80	453	3170	3832	-4.262	157	3013	187	3645	0
5	8	8	""	"STM2598"	2770	45230	110	166	162	41	63	64	13	100	98	0	1883	2014	985	110	114	25	100	100	0	0.058	0.052	0.057	0.053	1.449	0.045	0.784	80	428	1876	2003	-4.105	103	1773	99	1904	0
5	9	8	""	"STM2603"	2940	45240	110	178	178	78	63	63	12	96	93	0	2854	3027	2019	110	115	22	100	100	0	0.042	0.039	0.040	0.042	1.417	0.037	0.897	80	429	2859	3032	-4.577	115	2744	115	2917	0
5	10	8	""	"STM2607"	3120	45230	110	77	80	17	63	65	16	42	12	0	1102	1314	717	112	118	34	100	100	0	0.014	0.014	0.020	0.021	1.644	0.010	0.178	80	434	1004	1219	-6.144	14	990	17	1202	0
5	11	8	""	"STM1028"	3290	45230	120	112	116	26	62	65	16	94	78	0	3555	3887	2242	108	112	26	100	100	0	0.015	0.014	0.017	0.018	1.546	0.010	0.536	120	388	3497	3833	-6.107	50	3447	54	3779	0
5	12	8	""	"STM2617"	3460	45240	120	112	111	32	61	63	14	82	68	0	2480	2506	1783	104	105	15	99	96	0	0.021	0.021	0.023	0.028	2.212	0.018	0.790	120	358	2427	2452	-5.542	51	2376	50	2402	0
5	13	8	"yrbD"	"STM3311"	3630	45230	120	2714	2185	1164	61	62	13	100	100	0	2698	2380	1687	102	103	15	100	100	0	1.022	0.932	1.007	1.090	1.447	0.825	0.910	120	416	5249	4402	0.031	2653	2596	2124	2278	0
5	14	8	"yhbN"	"STM3318"	3810	45230	120	2189	2030	1024	62	64	20	100	100	0	1854	1818	1329	100	102	21	100	100	0	1.213	1.146	1.338	1.331	1.417	0.990	0.895	120	481	3881	3686	0.278	2127	1754	1968	1718	0
5	15	8	""	"STM3333"	3990	45240	120	243	309	259	62	64	19	99	95	0	1227	1721	1798	99	100	13	100	100	0	0.160	0.152	0.152	0.157	1.423	0.139	0.893	120	435	1309	1869	-2.640	181	1128	247	1622	0
5	16	8	"sspA"	"STM3342"	4170	45240	120	2876	2807	1382	63	64	12	100	100	0	1628	1522	971	99	99	12	99	99	0	1.840	1.928	2.118	2.232	1.656	1.830	0.815	120	403	4342	4167	0.880	2813	1529	2744	1423	0
5	17	8	"yhcM"	"STM3346"	4340	45240	100	565	718	482	62	69	52	100	100	0	1573	2152	1605	100	103	25	100	100	0	0.341	0.320	0.336	0.331	1.298	0.294	0.882	80	364	1976	2708	-1.550	503	1473	656	2052	0
5	18	8	""	"STM3356"	4510	45240	110	188	247	174	64	64	11	100	100	0	4320	4879	2503	100	103	20	100	100	0	0.029	0.038	0.031	0.033	1.449	0.044	0.839	80	421	4344	4962	-5.089	124	4220	183	4779	0
5	19	8	""	"STM0761"	4690	45240	120	242	238	65	64	66	13	100	100	0	3111	3294	2201	100	103	21	100	100	0	0.059	0.054	0.062	0.062	1.619	0.039	0.740	120	457	3189	3368	-4.080	178	3011	174	3194	0
5	20	8	""	"STM0765"	4860	45240	120	80	81	13	63	65	18	47	10	0	8032	7740	4134	103	111	43	100	100	0	0.002	0.002	0.024	0.025	1.892	0.002	0.243	120	444	7946	7655	-8.865	17	7929	18	7637	0
5	21	8	"galM"	"STM0773"	5040	45240	100	983	1095	784	59	63	20	100	100	0	2272	2307	1550	101	104	29	100	100	0	0.426	0.470	0.467	0.496	1.402	0.472	0.937	80	365	3095	3242	-1.232	924	2171	1036	2206	0
5	22	8	"modA"	"STM0781"	5210	45240	110	2052	2203	1561	58	61	23	100	100	0	1889	2144	1879	95	98	29	100	100	0	1.111	1.047	1.086	1.124	1.289	0.942	0.949	80	405	3788	4194	0.152	1994	1794	2145	2049	0
5	23	8	"hutI"	"STM0787"	5380	45240	110	676	812	480	56	60	20	100	100	0	1929	2669	2529	93	95	22	100	100	0	0.338	0.293	0.337	0.333	1.292	0.229	0.902	80	391	2456	3332	-1.566	620	1836	756	2576	0
5	24	8	"hutU"	"STM0790"	5550	45250	110	1338	1197	681	56	59	18	100	100	0	3423	3178	2192	93	102	67	100	100	0	0.385	0.370	0.387	0.415	1.272	0.329	0.961	80	461	4612	4226	-1.377	1282	3330	1141	3085	0
5	1	9	""	"STM0902"	1560	45400	110	63	64	12	59	60	10	30	8	0	3581	3674	2264	119	121	18	100	100	0	0.001	0.001	0.014	0.016	1.439	0.001	0.026	80	483	3466	3560	-9.757	4	3462	5	3555	0
5	2	9	""	"STM0906"	1720	45400	110	148	152	38	61	63	13	100	100	0	1866	2162	1247	116	119	22	100	100	0	0.050	0.044	0.047	0.046	1.408	0.037	0.720	80	438	1837	2137	-4.330	87	1750	91	2046	0
5	3	9	""	"STM0912"	1900	45400	110	112	151	100	62	68	35	61	38	0	3320	4125	3586	117	121	26	100	100	0	0.016	0.022	0.022	0.022	1.568	0.023	0.850	80	452	3253	4097	-6.001	50	3203	89	4008	0
5	4	9	""	"STM0917"	2070	45400	110	71	74	20	61	63	18	30	10	0	1103	1277	1107	115	117	24	100	100	0	0.010	0.011	0.022	0.025	1.918	0.011	0.132	80	452	998	1175	-6.626	10	988	13	1162	0
5	5	9	""	"STM0921"	2250	45400	110	67	79	60	62	64	19	16	6	0	1680	2172	1221	114	117	25	100	100	0	0.003	0.008	0.014	0.022	2.561	0.009	0.091	80	488	1571	2075	-8.291	5	1566	17	2058	0
5	6	9	""	"STM0925"	2440	45400	90	83	85	23	61	62	11	63	50	0	2150	2996	2569	113	115	18	100	100	0	0.011	0.008	0.014	0.015	1.507	0.008	0.546	52	337	2059	2907	-6.533	22	2037	24	2883	0
5	7	9	""	"STM4205"	2590	45400	110	315	319	65	63	65	11	100	100	0	6237	6514	2019	112	118	44	100	100	0	0.041	0.040	0.040	0.041	1.242	0.038	0.917	80	429	6377	6658	-4.603	252	6125	256	6402	0
5	8	9	""	"STM4209"	2760	45400	110	95	96	20	64	66	19	73	30	0	757	809	451	110	117	46	100	100	0	0.048	0.046	0.048	0.047	1.583	0.041	0.603	80	399	678	731	-4.383	31	647	32	699	0
5	9	9	""	"STM4213"	2940	45400	120	175	172	41	63	65	20	99	93	0	6073	5545	1973	110	112	15	100	100	0	0.019	0.020	0.020	0.021	1.340	0.019	0.878	120	433	6075	5544	-5.734	112	5963	109	5435	0
5	10	9	""	"STM4218"	3100	45400	110	95	101	39	62	63	10	91	68	0	1706	1762	788	111	116	32	100	100	0	0.021	0.024	0.025	0.024	1.633	0.022	0.407	80	400	1628	1690	-5.595	33	1595	39	1651	0
5	11	9	"yjbF"	"STM4223"	3290	45400	120	167	163	49	61	63	18	95	87	0	2703	2649	1642	109	114	32	100	100	0	0.041	0.040	0.042	0.044	1.533	0.033	0.752	120	432	2700	2642	-4.613	106	2594	102	2540	0
5	12	9	"yjbN"	"STM4243"	3460	45400	120	726	677	408	60	63	17	100	100	0	2833	2865	2628	105	108	17	100	100	0	0.244	0.224	0.249	0.270	1.451	0.177	0.898	120	359	3394	3377	-2.034	666	2728	617	2760	0
5	13	9	""	"STM1009"	3630	45410	120	313	338	229	62	63	13	94	92	0	8255	9093	7900	102	104	15	100	100	0	0.031	0.031	0.032	0.036	1.536	0.029	0.927	120	399	8404	9267	-5.022	251	8153	276	8991	0
5	14	9	""	"STM1866"	3810	45410	110	120	160	107	62	64	17	88	67	0	532	833	755	101	102	14	100	100	0	0.135	0.134	0.127	0.117	1.532	0.134	0.914	80	419	489	830	-2.894	58	431	98	732	0
5	15	9	"hisP"	"STM2351"	3990	45410	110	407	583	520	63	65	14	100	100	0	1675	2783	3249	99	100	13	100	100	0	0.218	0.194	0.223	0.213	1.362	0.165	0.916	80	336	1920	3204	-2.196	344	1576	520	2684	0
5	16	9	"flgL"	"STM1184"	4160	45410	120	7756	7119	2439	66	69	21	100	100	0	2100	1957	850	99	100	13	100	100	0	3.843	3.796	4.061	4.050	1.497	3.896	0.830	120	394	9691	8911	1.942	7690	2001	7053	1858	0
5	17	9	"nrdA"	"STM2277"	4330	45410	110	8445	7856	2083	65	73	50	100	100	0	5370	5261	2355	99	103	24	100	100	0	1.590	1.509	1.638	1.591	1.235	1.430	0.914	80	429	13651	12953	0.669	8380	5271	7791	5162	0
5	18	9	"envF"	"STM1240"	4520	45410	100	116	145	84	63	68	41	70	28	0	2381	3385	2290	98	102	22	100	100	0	0.023	0.025	0.023	0.023	1.545	0.023	0.584	80	392	2336	3369	-5.429	53	2283	82	3287	0
5	19	9	"nrfA"	"STM4277"	4680	45410	100	156	493	1107	63	64	11	95	93	0	385	1315	2836	99	101	16	98	97	0	0.325	0.354	0.298	0.327	1.792	0.368	0.880	80	363	379	1646	-1.621	93	286	430	1216	0
5	20	9	"araH"	"STM1931"	4860	45410	110	138	155	62	62	63	14	98	91	0	2051	2594	2024	102	111	43	100	100	0	0.039	0.037	0.037	0.039	1.487	0.033	0.870	80	432	2025	2585	-4.681	76	1949	93	2492	0
5	21	9	"yecM"	"STM1908"	5030	45410	110	349	388	223	59	61	16	100	98	0	1465	1807	1634	104	114	47	100	100	0	0.213	0.193	0.220	0.212	1.381	0.156	0.852	80	439	1651	2032	-2.231	290	1361	329	1703	0
5	22	9	"yecO"	"STM1905"	5200	45410	110	1130	1157	420	57	62	27	100	100	0	2517	3068	2320	98	103	32	100	100	0	0.444	0.370	0.427	0.416	1.381	0.281	0.808	80	399	3492	4070	-1.173	1073	2419	1100	2970	0
5	23	9	""	"STM1669"	5380	45410	120	94	113	56	57	61	27	63	33	0	1152	2089	2198	95	100	31	100	100	0	0.035	0.028	0.034	0.033	1.757	0.024	0.756	120	487	1094	2050	-4.836	37	1057	56	1994	0
5	24	9	"yicM"	"STM3776"	5560	45410	110	168	183	124	55	55	9	100	98	0	1951	2246	2142	94	96	16	100	100	0	0.061	0.059	0.058	0.061	1.370	0.057	0.927	80	477	1970	2280	-4.039	113	1857	128	2152	0
5	1	10	"yafK"	"STM0312"	1550	45580	100	505	664	782	58	59	10	100	100	0	940	1358	1725	119	121	17	100	100	0	0.544	0.489	0.507	0.532	1.339	0.451	0.923	80	458	1268	1845	-0.877	447	821	606	1239	0
5	2	10	"proB"	"STM0321"	1720	45580	100	973	902	467	61	64	17	100	100	0	1721	2215	1792	116	118	17	100	100	0	0.568	0.401	0.533	0.520	1.654	0.320	0.882	80	430	2517	2940	-0.815	912	1605	841	2099	0
5	3	10	""	"STM0327"	1900	45580	110	2779	2810	869	63	68	35	100	100	0	851	981	525	117	122	27	100	100	0	3.700	3.179	3.865	3.410	1.435	3.120	0.765	80	478	3450	3611	1.888	2716	734	2747	864	0
5	4	10	""	"STM0332"	2070	45580	100	193	272	354	58	64	36	93	78	0	907	1381	2272	115	116	16	100	100	0	0.170	0.169	0.196	0.193	1.577	0.153	0.936	80	408	927	1480	-2.553	135	792	214	1266	0
5	5	10	""	"STM1047"	2240	45580	100	78	104	93	58	59	9	76	55	0	469	1001	2095	113	115	15	100	98	0	0.056	0.052	0.058	0.056	1.988	0.042	0.826	80	430	376	934	-4.154	20	356	46	888	0
5	6	10	"pepN"	"STM1057"	2420	45580	100	386	670	1102	59	60	11	100	100	0	364	656	1120	112	114	17	100	98	0	1.298	1.123	1.289	1.264	1.307	1.006	0.960	80	449	579	1155	0.376	327	252	611	544	0
5	7	10	"yeaO"	"STM1277"	2590	45580	100	150	205	125	62	63	12	98	96	0	450	712	604	110	112	15	100	100	0	0.259	0.238	0.244	0.245	1.421	0.207	0.868	80	389	428	745	-1.950	88	340	143	602	0
5	8	10	"mipA"	"STM1286"	2760	45570	130	3008	3543	3054	62	65	23	100	100	0	575	742	663	110	111	15	100	100	0	6.335	5.508	5.869	5.861	1.246	5.104	0.957	120	532	3411	4113	2.663	2946	465	3481	632	0
5	9	10	"gapA"	"STM1290"	2940	45580	120	2270	3023	3375	61	64	25	100	100	0	240	306	270	110	110	14	95	94	0	16.992	15.112	16.852	17.570	1.552	13.932	0.900	120	478	2339	3158	4.087	2209	130	2962	196	0
5	10	10	"topB"	"STM1298"	3120	45570	100	406	484	335	59	59	10	100	98	0	814	923	724	110	111	14	100	96	0	0.493	0.523	0.578	0.638	1.585	0.483	0.949	80	397	1051	1238	-1.021	347	704	425	813	0
5	11	10	"astB"	"STM1306"	3280	45580	100	204	231	176	61	66	39	87	76	0	1451	1744	2066	110	118	37	100	100	0	0.107	0.104	0.108	0.114	1.376	0.087	0.838	80	400	1484	1804	-3.229	143	1341	170	1634	0
5	12	10	"celF"	"STM1316"	3470	45580	110	196	203	79	62	67	36	92	82	0	3146	3409	2526	109	118	39	100	100	0	0.044	0.043	0.046	0.050	1.447	0.036	0.848	80	420	3171	3441	-4.502	134	3037	141	3300	0
5	13	10	"rfbX"	"STM2088"	3630	45580	120	1037	912	537	61	63	12	99	99	0	3585	3888	3014	106	110	24	99	99	0	0.281	0.225	0.254	0.273	1.524	0.198	0.945	120	447	4455	4633	-1.834	976	3479	851	3782	0
5	14	10	"rfbB"	"STM2097"	3810	45580	100	2648	2488	1321	64	67	20	100	100	0	1549	1957	1505	104	109	33	100	100	0	1.788	1.308	1.608	1.560	1.458	1.130	0.864	80	329	4029	4277	0.839	2584	1445	2424	1853	0
5	15	10	"wcaD"	"STM2112"	3990	45580	160	147	176	87	65	67	19	97	89	0	3754	4441	2121	100	105	30	100	100	0	0.022	0.026	0.024	0.023	1.464	0.028	0.815	208	500	3736	4452	-5.478	82	3654	111	4341	0
5	16	10	"wza"	"STM2118"	4170	45580	100	101	116	74	65	65	12	72	60	0	1030	1572	1958	98	102	30	100	97	0	0.039	0.035	0.039	0.040	1.792	0.036	0.879	80	347	968	1525	-4.694	36	932	51	1474	0
5	17	10	"yegD"	"STM2125"	4340	45580	110	131	136	44	64	66	19	93	85	0	2224	2492	1646	99	101	16	100	100	0	0.032	0.030	0.031	0.031	1.444	0.028	0.820	80	448	2192	2465	-4.987	67	2125	72	2393	0
5	18	10	""	"STM2135"	4520	45580	110	83	103	75	62	64	14	62	33	0	640	1272	2274	99	101	20	100	100	0	0.039	0.035	0.041	0.040	1.870	0.031	0.785	80	464	562	1214	-4.687	21	541	41	1173	0
5	19	10	""	"STM4057"	4690	45580	110	635	694	337	61	63	14	100	100	0	1396	2010	1923	98	101	22	100	100	0	0.442	0.331	0.433	0.402	1.437	0.227	0.782	80	452	1872	2545	-1.177	574	1298	633	1912	0
5	20	10	""	"STM4066"	4860	45590	110	560	578	327	61	62	11	100	100	0	2884	2915	2072	102	106	24	100	100	0	0.179	0.184	0.193	0.195	1.266	0.169	0.946	80	467	3281	3330	-2.479	499	2782	517	2813	0
5	21	10	"ydeZ"	"STM4076"	5040	45590	110	363	447	300	59	60	11	100	100	0	3699	4653	2945	103	109	29	100	100	0	0.085	0.085	0.084	0.084	1.330	0.087	0.923	80	430	3900	4938	-3.564	304	3596	388	4550	0
5	22	10	"glpX"	"STM4085"	5200	45580	130	3031	3549	1496	57	66	57	100	100	0	1659	2096	1169	100	103	24	100	100	0	1.908	1.749	1.871	1.831	1.161	1.649	0.952	120	510	4533	5488	0.932	2974	1559	3492	1996	0
5	23	10	"menA"	"STM4090"	5380	45590	100	902	1214	872	58	68	65	100	100	0	2539	3435	2454	94	98	22	100	100	0	0.345	0.346	0.352	0.348	1.262	0.339	0.938	80	385	3289	4497	-1.535	844	2445	1156	3341	0
5	24	10	"metB"	"STM4100"	5550	45590	110	626	714	315	55	57	13	100	100	0	2375	2965	1452	96	99	21	100	100	0	0.251	0.230	0.229	0.233	1.239	0.222	0.948	80	497	2850	3528	-1.997	571	2279	659	2869	0
5	1	11	""	"STM2986"	1560	45770	100	271	307	137	59	61	13	100	100	0	3518	4085	2750	121	123	20	100	100	0	0.062	0.063	0.067	0.065	1.289	0.056	0.916	80	391	3609	4212	-4.002	212	3397	248	3964	0
5	2	11	"recD"	"STM2993"	1730	45770	100	478	508	280	59	60	12	100	100	0	1703	1996	1262	118	120	21	100	100	0	0.264	0.239	0.247	0.243	1.376	0.220	0.886	80	353	2004	2327	-1.919	419	1585	449	1878	0
5	3	11	"ygdQ"	"STM3006"	1900	45770	110	295	310	116	60	62	12	100	100	0	2979	3239	1940	117	122	29	100	100	0	0.082	0.080	0.083	0.086	1.367	0.071	0.897	80	403	3097	3372	-3.606	235	2862	250	3122	0
5	4	11	"araE"	"STM3016"	2080	45760	100	154	207	175	59	60	11	98	93	0	1537	2356	2655	117	120	24	100	100	0	0.067	0.066	0.066	0.069	1.615	0.059	0.803	80	391	1515	2387	-3.902	95	1420	148	2239	0
5	5	11	"yohM"	"STM3024"	2250	45770	100	119	128	54	57	58	9	92	82	0	1287	1468	1311	115	117	16	100	100	0	0.053	0.052	0.058	0.063	2.034	0.043	0.836	80	369	1234	1424	-4.241	62	1172	71	1353	0
5	6	11	"stdA"	"STM3029"	2420	45780	100	70	348	1030	58	59	11	51	26	0	354	2178	6298	115	119	19	100	100	0	0.050	0.141	0.055	0.058	2.281	0.185	0.851	80	371	251	2353	-4.316	12	239	290	2063	0
5	7	11	""	"STM2691"	2600	45760	100	86	95	34	60	62	14	76	43	0	1119	1751	1715	111	113	19	100	100	0	0.026	0.021	0.024	0.024	1.640	0.018	0.650	80	403	1034	1675	-5.277	26	1008	35	1640	0
5	8	11	""	"STM2698"	2780	45770	100	71	76	25	59	62	23	22	5	0	301	391	297	110	110	18	98	97	0	0.063	0.060	0.070	0.067	2.120	0.063	0.538	80	378	203	298	-3.992	12	191	17	281	0
5	9	11	""	"STM2705"	2950	45760	100	110	126	61	58	60	23	87	58	0	2072	2627	2266	109	110	13	100	100	0	0.026	0.027	0.028	0.028	1.579	0.025	0.811	80	362	2015	2586	-5.238	52	1963	68	2518	0
5	10	11	"yjfY"	"STM4389"	3120	45770	100	84	93	32	58	59	10	83	57	0	345	471	299	109	110	14	100	100	0	0.110	0.097	0.103	0.101	1.677	0.091	0.709	80	377	262	397	-3.182	26	236	35	362	0
5	11	11	"thrL"	"STM0001"	3290	45760	110	86	127	106	60	65	37	36	18	0	217	361	389	110	115	32	88	70	0	0.243	0.267	0.269	0.271	2.217	0.228	0.712	80	419	133	318	-2.041	26	107	67	251	0
5	12	11	""	"STM0270"	3460	45760	110	171	186	79	61	63	21	98	97	0	2773	3204	2135	109	112	27	100	100	0	0.041	0.040	0.041	0.042	1.361	0.036	0.833	80	418	2774	3220	-4.598	110	2664	125	3095	0
5	13	11	""	"STM0538"	3630	45760	110	304	384	212	62	62	10	100	100	0	2639	3578	2407	107	111	24	100	100	0	0.096	0.093	0.096	0.095	1.324	0.088	0.934	80	392	2774	3793	-3.387	242	2532	322	3471	0
5	14	11	""	"STM0554"	3810	45760	130	113	122	51	61	63	13	86	75	0	978	1174	955	107	112	30	100	100	0	0.060	0.057	0.059	0.057	1.861	0.049	0.754	120	364	923	1128	-4.066	52	871	61	1067	0
5	15	11	""	"STM0567"	3980	45770	180	383	630	589	63	65	14	100	100	0	1552	2978	3419	102	107	34	100	100	0	0.221	0.197	0.231	0.231	1.587	0.169	0.885	256	628	1770	3443	-2.180	320	1450	567	2876	0
5	16	11	""	"STM0575"	4160	45770	110	150	175	98	64	66	17	100	97	0	2351	3132	2529	96	102	33	100	100	0	0.038	0.037	0.036	0.036	1.404	0.035	0.843	80	319	2341	3147	-4.713	86	2255	111	3036	0
5	17	11	""	"STM0580"	4330	45770	130	310	442	383	63	64	15	100	99	0	897	1532	1754	99	102	27	100	99	0	0.310	0.264	0.296	0.299	1.598	0.216	0.836	120	484	1045	1812	-1.692	247	798	379	1433	0
5	18	11	"ybdZ"	"STM0587"	4520	45770	110	107	155	106	61	62	11	88	72	0	402	645	509	98	99	14	100	100	0	0.151	0.172	0.147	0.134	1.795	0.184	0.892	80	409	350	641	-2.724	46	304	94	547	0
5	19	11	""	"STM2244"	4690	45770	100	100	142	137	60	62	11	95	80	0	1099	1798	1787	99	100	17	100	100	0	0.040	0.048	0.043	0.042	1.911	0.048	0.463	80	371	1040	1781	-4.644	40	1000	82	1699	0
5	20	11	"yegT"	"STM2142"	4860	45770	110	300	432	418	61	62	11	100	100	0	1410	2438	2791	101	103	19	100	100	0	0.183	0.159	0.174	0.170	1.446	0.143	0.872	80	393	1548	2708	-2.453	239	1309	371	2337	0
5	21	11	"yehU"	"STM2159"	5030	45770	110	812	880	340	58	59	12	100	100	0	3956	4639	2534	103	105	21	100	100	0	0.196	0.181	0.192	0.188	1.259	0.159	0.914	80	393	4607	5358	-2.353	754	3853	822	4536	0
5	22	11	"yohC"	"STM2169"	5210	45770	120	181	194	113	55	60	50	86	60	0	1922	2113	1624	101	102	18	100	100	0	0.069	0.069	0.068	0.068	1.541	0.066	0.896	120	414	1947	2151	-3.853	126	1821	139	2012	0
5	23	11	"yohI"	"STM2174"	5380	45770	100	76	89	40	55	56	10	78	50	0	213	303	259	96	100	25	95	85	0	0.179	0.164	0.173	0.172	2.162	0.142	0.740	80	354	138	241	-2.478	21	117	34	207	0
5	24	11	"yfhD"	"STM2567"	5560	45760	100	267	306	158	55	57	13	100	100	0	3356	3939	2665	96	99	23	100	100	0	0.065	0.065	0.067	0.067	1.362	0.059	0.880	80	421	3472	4094	-3.943	212	3260	251	3843	0
5	1	12	"Ctrl-10buffer"	"Ctrl-10buffer"	1540	45920	120	65	68	20	58	62	45	5	1	0	123	129	33	119	120	17	24	8	0	1.750	1.000	0.733	0.718	3.269	14.670	0.013	120	424	11	20	0.807	7	4	10	10	-50
5	2	12	"Ctrl-Y1buffer"	"Ctrl-Y1buffer"	1710	45920	120	61	62	12	60	65	55	0	0	0	115	120	27	117	117	17	12	5	0	-0.500	0.667	0.625	0.635	3.201	47.203	0.002	120	276	-1	5	Error	1	-2	2	3	-50
5	3	12	"Ctrl-Y5buffer"	"Ctrl-Y5buffer"	1890	45920	120	60	63	15	59	61	12	16	5	0	121	122	21	116	117	18	13	5	0	0.200	0.667	0.732	0.631	4.004	0.257	0.019	120	307	6	10	-2.322	1	5	4	6	-50
5	4	12	"Ctrl-FtsLbuffer"	"Ctrl-FtsLbuffer"	2060	45930	120	63	62	10	59	61	12	14	3	0	119	121	16	117	118	15	21	5	0	2.000	0.750	0.548	0.575	2.883	0.234	0.021	120	369	6	7	1.000	4	2	3	4	-50
5	5	12	"Ctrl-dsM13buffer"	"Ctrl-dsM13buffer"	2240	45930	120	62	64	17	59	60	14	15	3	0	115	121	34	116	117	15	15	2	0	-3.000	1.000	0.667	0.824	3.179	0.385	0.241	120	347	2	10	Error	3	-1	5	5	-50
5	6	12	"Ctrl-CAB25ng/ul"	"Ctrl-CAB25ng/ul"	2410	45930	120	65	67	11	60	73	66	0	0	0	124	127	19	118	121	21	23	5	0	0.833	0.778	0.636	0.677	2.791	2.870	0.050	120	348	11	16	-0.263	5	6	7	9	-50
5	7	12	"Ctrl-10buffer"	"Ctrl-10buffer"	2580	45930	120	63	65	16	61	73	63	1	0	0	115	119	29	112	115	21	11	5	0	0.667	0.571	0.667	0.784	3.245	0.575	0.109	120	420	5	11	-0.585	2	3	4	7	-50
5	8	12	"Ctrl-Y1buffer"	"Ctrl-Y1buffer"	2760	45930	120	63	85	102	60	65	33	12	8	0	116	147	121	108	109	21	25	12	0	0.375	0.641	0.929	0.838	2.863	0.647	0.904	120	371	11	64	-1.415	3	8	25	39	-50
5	9	12	"Ctrl-Y5buffer"	"Ctrl-Y5buffer"	2930	45930	120	60	61	13	58	62	29	5	0	0	111	112	18	106	109	19	14	5	0	0.400	0.500	0.727	0.684	3.224	2.328	0.134	120	358	7	9	-1.322	2	5	3	6	-50
5	10	12	"Ctrl-FtsLbuffer"	"Ctrl-FtsLbuffer"	3110	45930	120	58	64	23	57	64	39	7	2	0	110	117	35	109	111	19	15	7	0	1.000	0.875	0.750	0.760	3.716	0.636	0.182	120	355	2	15	0.000	1	1	7	8	-50
5	11	12	"Ctrl-dsM13buffer"	"Ctrl-dsM13buffer"	3280	45930	120	58	62	18	59	64	39	3	1	0	113	115	19	109	112	18	16	3	0	-0.250	0.500	0.887	0.892	4.035	0.525	0.040	120	343	3	9	Error	-1	4	3	6	-50
5	12	12	"Ctrl-CAB200ng/ul"	"Ctrl-CAB200ng/ul"	3460	45930	120	61	71	42	60	62	11	22	9	0	107	122	77	106	108	15	15	7	0	1.000	0.688	0.649	0.685	3.009	0.526	0.778	120	358	2	27	0.000	1	1	11	16	-50
5	13	12	"Ctrl-10buffer"	"Ctrl-10buffer"	3630	45930	120	56	60	19	61	62	11	10	6	0	108	117	44	105	106	16	15	8	0	-1.667	-0.083	0.773	0.739	3.098	0.348	0.346	120	329	-2	11	Error	-5	3	-1	12	-50
5	14	12	"Ctrl-Y1buffer"	"Ctrl-Y1buffer"	3800	45930	120	63	68	29	60	61	10	29	11	0	106	118	71	104	105	17	17	6	0	1.500	0.571	0.846	0.781	4.654	0.333	0.497	120	268	5	22	0.585	3	2	8	14	-50
5	15	12	"Ctrl-Y5buffer"	"Ctrl-Y5buffer"	3980	45930	120	64	66	13	63	64	12	17	4	0	104	111	49	100	102	19	15	5	0	0.250	0.273	0.667	0.709	3.087	0.155	0.161	120	259	5	14	-2.000	1	4	3	11	-50
5	16	12	"Ctrl-FtsLbuffer"	"Ctrl-FtsLbuffer"	4150	45930	120	62	64	17	64	66	18	9	1	0	100	102	24	97	98	15	12	2	0	-0.667	0.000	1.250	1.213	3.243	0.969	0.066	120	336	1	5	Error	-2	3	0	5	-50
5	17	12	"Ctrl-dsM13buffer"	"Ctrl-dsM13buffer"	4330	45930	120	65	67	18	62	64	17	14	3	0	99	100	19	98	98	14	10	3	0	3.000	2.500	0.833	0.996	3.330	2.056	0.050	120	347	4	7	1.585	3	1	5	2	-50
5	18	12	"Ctrl-CAB75ng/ul"	"Ctrl-CAB75ng/ul"	4500	45930	120	65	67	20	62	63	13	17	7	0	100	102	17	97	99	18	16	4	0	1.000	1.000	0.625	0.729	3.730	1.140	0.020	120	363	6	10	0.000	3	3	5	5	-50
5	19	12	"Ctrl-10buffer"	"Ctrl-10buffer"	4670	45930	120	63	66	15	62	63	14	15	8	0	102	105	18	96	99	17	25	8	0	0.167	0.444	0.750	0.761	4.184	1.018	0.054	120	401	7	13	-2.585	1	6	4	9	-50
5	20	12	"Ctrl-Y1buffer"	"Ctrl-Y1buffer"	4850	45930	120	64	67	18	60	62	14	19	6	0	104	103	12	99	102	20	5	1	0	0.800	1.750	1.144	0.918	3.579	4.161	0.013	120	399	9	11	-0.322	4	5	7	4	-50
5	21	12	"Ctrl-Y5buffer"	"Ctrl-Y5buffer"	5020	45930	120	62	70	31	57	59	13	27	17	0	107	108	14	101	102	17	16	4	0	0.833	1.857	1.018	1.024	4.113	4.472	0.040	120	370	11	20	-0.263	5	6	13	7	-50
5	22	12	"Ctrl-FtsLbuffer"	"Ctrl-FtsLbuffer"	5200	45930	120	62	61	11	56	58	15	17	1	0	105	107	20	101	102	12	25	8	0	1.500	0.833	0.857	0.936	3.011	0.467	0.036	120	371	10	11	0.585	6	4	5	6	-50
5	23	12	"Ctrl-dsM13buffer"	"Ctrl-dsM13buffer"	5370	45930	120	60	61	10	56	57	12	23	4	0	103	104	17	99	101	20	9	2	0	1.000	1.000	0.800	0.801	3.413	0.274	0.040	120	395	8	10	0.000	4	4	5	5	-50
5	24	12	"Ctrl-CABbuffer"	"Ctrl-CABbuffer"	5550	45930	120	61	62	13	55	57	13	26	4	0	95	99	33	94	98	22	5	3	0	6.000	1.400	0.929	0.979	4.266	0.242	0.085	120	567	7	12	2.585	6	1	7	5	-50
5	1	13	"hupA"	"STM4170"	1550	46100	160	3424	4066	1672	59	62	37	100	100	0	723	795	278	118	119	16	100	100	0	5.562	5.919	5.769	5.921	1.248	6.329	0.897	208	754	3970	4684	2.476	3365	605	4007	677	0
5	2	13	"hupA"	"STM4170"	1720	46100	160	2102	2602	1551	63	67	49	100	100	0	250	344	424	115	120	32	99	93	0	15.104	11.087	15.486	14.698	1.506	11.415	0.733	208	373	2174	2768	3.917	2039	135	2539	229	0
5	3	13	"hilA"	"STM2876"	1890	46100	160	1853	2119	1064	62	63	15	100	100	0	2019	2418	1308	115	119	30	100	100	0	0.941	0.893	0.932	0.915	1.177	0.833	0.947	208	393	3695	4360	-0.088	1791	1904	2057	2303	0
5	4	13	"hilA"	"STM2876"	2060	46110	120	1912	2162	868	63	70	45	100	100	0	2025	2332	1059	116	118	16	100	100	0	0.969	0.947	0.964	0.971	1.224	0.911	0.963	120	341	3758	4315	-0.046	1849	1909	2099	2216	0
5	5	13	"hilC"	"STM2867"	2250	46100	140	4442	4587	967	65	77	80	100	100	0	1636	1723	325	116	118	23	100	100	0	2.880	2.814	2.975	2.803	1.289	2.965	0.899	156	389	5897	6129	1.526	4377	1520	4522	1607	0
5	6	13	"hilC"	"STM2867"	2400	46100	110	4286	4269	951	66	88	98	100	100	0	1383	1449	409	115	119	28	100	100	0	3.328	3.151	3.388	3.206	1.289	3.236	0.897	80	348	5488	5537	1.735	4220	1268	4203	1334	0
5	7	13	"hns"	"STM1751"	2600	46120	120	2749	2877	1137	65	86	91	100	99	0	305	338	159	111	116	27	96	90	0	13.835	12.388	13.666	14.163	1.574	11.319	0.834	120	419	2878	3039	3.790	2684	194	2812	227	0
5	8	13	"hns"	"STM1751"	2770	46110	150	3081	3760	2119	63	68	29	100	100	0	418	511	303	109	111	19	100	100	0	9.767	9.197	10.034	9.837	1.353	8.915	0.843	156	389	3327	4099	3.288	3018	309	3697	402	0
5	9	13	"hns"	"STM1751"	2940	46110	140	2845	2968	1473	63	66	23	99	98	0	301	343	237	109	112	21	96	89	0	14.490	12.415	15.523	14.973	1.702	10.927	0.685	156	358	2974	3139	3.857	2782	192	2905	234	0
5	10	13	"hilD"	"STM2875"	3100	46110	130	2367	2390	825	61	68	42	100	100	0	862	868	308	108	112	21	100	98	0	3.058	3.064	3.089	3.197	1.267	3.028	0.968	120	311	3060	3089	1.613	2306	754	2329	760	0
5	11	13	"hilD"	"STM2875"	3280	46100	170	1604	2073	1460	61	66	37	100	100	0	686	891	616	106	109	18	100	100	0	2.660	2.563	2.652	2.642	1.184	2.471	0.940	208	388	2123	2797	1.412	1543	580	2012	785	0
5	12	13	"stpA"	"STM2799"	3460	46110	140	1661	1905	930	61	63	11	100	99	0	585	690	388	104	105	12	98	98	0	3.326	3.147	3.303	3.406	1.336	2.950	0.909	156	285	2081	2430	1.734	1600	481	1844	586	0
5	13	13	"csrA"	"STM2826"	3630	46100	130	1005	999	193	60	63	12	100	100	0	369	386	120	102	102	12	100	100	0	3.539	3.306	3.497	3.439	1.302	3.252	0.827	120	253	1212	1223	1.823	945	267	939	284	0
5	14	13	"dps"	"STM0831"	3800	46110	180	2330	2475	617	63	66	20	100	100	0	842	935	337	103	128	380	100	43	0	3.068	2.899	3.009	2.996	1.186	2.754	0.929	256	546	3006	3244	1.617	2267	739	2412	832	0
5	15	13	"dps"	"STM0831"	3980	46110	140	2865	3059	712	66	68	15	100	100	0	1062	1143	287	101	105	29	100	100	0	2.913	2.872	2.909	2.894	1.120	2.855	0.970	156	338	3760	4035	1.542	2799	961	2993	1042	0
5	16	13	"dps"	"STM0831"	4160	46120	120	2647	2566	439	66	68	15	100	100	0	1015	979	186	100	109	45	100	100	0	2.821	2.844	2.867	2.876	1.143	2.827	0.976	120	381	3496	3379	1.496	2581	915	2500	879	0
5	17	13	"oxyR"	"STM4125"	4330	46110	150	1329	1841	1311	63	66	19	100	100	0	944	1326	987	100	111	46	100	100	0	1.500	1.450	1.491	1.516	1.276	1.334	0.926	156	436	2110	3004	0.585	1266	844	1778	1226	0
5	18	13	"oxyR"	"STM4125"	4500	46110	130	1746	1984	757	64	66	22	100	100	0	1352	1637	852	97	101	20	100	100	0	1.340	1.247	1.347	1.313	1.264	1.147	0.913	120	368	2937	3460	0.422	1682	1255	1920	1540	0
5	19	13	"fur"	"STM0693"	4680	46120	120	1070	1019	263	64	66	16	100	100	0	1456	1430	488	97	100	17	100	100	0	0.740	0.716	0.727	0.737	1.216	0.683	0.950	120	358	2365	2288	-0.434	1006	1359	955	1333	0
5	20	13	"fur"	"STM0693"	4850	46120	130	773	840	255	62	64	16	100	100	0	1196	1387	687	102	108	27	100	100	0	0.650	0.605	0.652	0.637	1.221	0.525	0.892	120	364	1805	2063	-0.622	711	1094	778	1285	0
5	21	13	"envR"	"STM3389"	5030	46110	150	93	109	46	59	63	28	65	22	0	1794	2668	2148	101	110	62	100	100	0	0.020	0.019	0.020	0.020	1.436	0.021	0.226	156	396	1727	2617	-5.638	34	1693	50	2567	0
5	22	13	"envR"	"STM3389"	5210	46120	120	94	103	44	58	60	16	78	56	0	1405	1760	1192	101	102	12	100	100	0	0.028	0.027	0.027	0.028	1.708	0.023	0.480	120	328	1340	1704	-5.179	36	1304	45	1659	0
5	23	13	"envR"	"STM3389"	5370	46120	130	96	97	20	60	62	13	90	71	0	2604	3024	1633	98	100	18	100	100	0	0.014	0.013	0.016	0.017	1.472	0.008	0.329	120	395	2542	2963	-6.121	36	2506	37	2926	0
5	24	13	"arcB"	"STM3328"	5550	46120	110	620	820	591	60	61	12	100	100	0	1794	2362	1879	95	97	18	100	100	0	0.330	0.335	0.332	0.344	1.282	0.314	0.942	80	448	2259	3027	-1.601	560	1699	760	2267	0
5	1	14	""	"STM4191"	1540	46290	110	202	275	234	58	60	13	100	100	0	406	665	780	117	119	16	100	100	0	0.498	0.396	0.478	0.443	1.538	0.314	0.884	80	500	433	765	-1.005	144	289	217	548	0
5	2	14	""	"STM4520"	1700	46290	110	85	94	39	60	61	12	67	51	0	487	737	676	112	117	29	100	97	0	0.067	0.054	0.057	0.055	2.004	0.055	0.734	80	441	400	659	-3.907	25	375	34	625	0
5	3	14	""	"STM4239"	1890	46280	130	99	111	44	59	62	18	79	55	0	348	450	305	111	115	28	99	95	0	0.169	0.153	0.149	0.146	2.094	0.133	0.710	120	518	277	391	-2.567	40	237	52	339	0
5	4	14	""	"STM0083"	2060	46290	120	151	175	100	60	62	14	95	87	0	1080	1297	1015	114	115	14	96	95	0	0.094	0.097	0.097	0.102	1.710	0.093	0.908	120	489	1057	1298	-3.408	91	966	115	1183	0
5	5	14	""	"STM0348"	2240	46270	130	77	86	66	62	67	38	15	3	0	584	698	494	112	118	91	100	93	0	0.032	0.041	0.034	0.039	2.590	0.077	0.134	120	507	487	610	-4.976	15	472	24	586	0
5	6	14	""	"STM1007"	2410	46280	120	112	124	51	62	69	58	43	10	0	993	1304	1016	110	117	90	100	100	0	0.057	0.052	0.052	0.050	1.559	0.047	0.774	120	532	933	1256	-4.142	50	883	62	1194	0
5	7	14	"purM"	"STM2499"	2590	46280	100	305	412	367	63	67	25	100	98	0	1346	1928	2104	109	111	19	100	100	0	0.196	0.192	0.193	0.200	1.502	0.174	0.935	80	368	1479	2168	-2.354	242	1237	349	1819	0
5	8	14	"adhE"	"STM1749"	2760	46280	130	2190	2887	1897	63	66	22	100	100	0	2229	2861	1887	109	110	18	100	100	0	1.003	1.026	1.053	1.034	1.268	1.018	0.868	120	537	4247	5576	0.005	2127	2120	2824	2752	0
5	9	14	"envZ"	"STM3501"	2930	46290	90	297	531	656	61	64	16	100	100	0	802	1294	1596	112	113	18	100	100	0	0.342	0.398	0.372	0.381	1.554	0.396	0.951	52	302	926	1652	-1.548	236	690	470	1182	0
5	10	14	"katG"	"STM4106"	3100	46280	140	347	683	896	60	65	43	98	91	0	840	1527	1801	109	118	99	98	91	0	0.393	0.439	0.423	0.418	1.635	0.461	0.879	156	594	1018	2041	-1.349	287	731	623	1418	0
5	11	14	"traT"	"PSLT103"	3280	46290	120	681	1209	1445	60	65	50	96	95	0	536	1054	1519	107	126	170	79	65	0	1.448	1.213	1.499	1.607	1.664	1.004	0.921	120	428	1050	2096	0.534	621	429	1149	947	0
5	12	14	"yjiS"	"STM4521"	3450	46280	140	98	108	37	61	63	14	86	58	0	627	856	627	103	103	14	100	99	0	0.071	0.062	0.060	0.061	1.743	0.049	0.612	156	522	561	800	-3.824	37	524	47	753	0
5	13	14	"yejG"	"STM2220"	3630	46280	140	233	237	61	62	64	13	99	98	0	1241	1383	703	98	121	385	96	90	0	0.150	0.136	0.147	0.145	1.543	0.085	0.636	156	530	1314	1460	-2.741	171	1143	175	1285	0
5	14	14	""	"STM2239"	3800	46290	110	219	242	82	64	65	12	100	100	0	2096	2910	2037	100	137	473	100	98	0	0.078	0.063	0.069	0.068	1.361	0.046	0.761	80	352	2151	2988	-3.687	155	1996	178	2810	0
5	15	14	"dld"	"STM2167"	3980	46290	140	3092	3070	470	63	65	13	100	100	0	6132	6157	1130	100	104	24	100	100	0	0.502	0.496	0.497	0.504	1.215	0.489	0.966	156	597	9061	9064	-0.994	3029	6032	3007	6057	0
5	16	14	"citT"	"STM0618"	4150	46290	110	164	201	118	65	66	14	100	100	0	3108	4477	3637	103	114	47	100	100	0	0.033	0.031	0.031	0.031	1.357	0.032	0.836	80	438	3104	4510	-4.924	99	3005	136	4374	0
5	17	14	""	"STM2504"	4330	46290	100	108	128	60	64	66	19	85	58	0	550	763	562	104	117	49	100	100	0	0.099	0.097	0.099	0.091	1.719	0.091	0.713	80	393	490	723	-3.341	44	446	64	659	0
5	18	14	"EMPTY"	"EMPTY"	4500	46280	120	68	82	46	63	65	21	22	14	0	125	276	442	103	104	16	57	40	0	0.227	0.110	0.222	0.298	3.324	0.100	0.701	120	471	27	192	-2.138	5	22	19	173	-75
5	19	14	"EMPTY"	"EMPTY"	4670	46280	120	67	71	24	63	63	11	30	8	0	107	111	18	102	103	12	31	13	0	0.800	0.889	0.810	0.744	3.389	0.884	0.076	120	440	9	17	-0.322	4	5	8	9	-75
5	20	14	"EMPTY"	"EMPTY"	4840	46280	120	74	131	230	61	62	12	50	36	0	108	142	215	104	108	23	21	9	0	3.250	1.842	2.071	1.957	3.656	1.091	0.895	120	446	17	108	1.700	13	4	70	38	-75
5	21	14	"EMPTY"	"EMPTY"	5020	46280	120	84	92	34	60	62	23	50	22	0	137	156	65	102	109	58	31	12	0	0.686	0.593	0.714	0.694	2.541	0.419	0.690	120	451	59	86	-0.544	24	35	32	54	-75
5	22	14	"EMPTY"	"EMPTY"	5190	46280	120	67	92	171	62	64	24	14	6	0	110	163	281	101	104	55	13	7	0	0.556	0.484	0.638	0.646	2.586	0.569	0.885	120	440	14	92	-0.848	5	9	30	62	-75
5	23	14	"EMPTY"	"EMPTY"	5370	46280	120	109	116	32	63	65	14	90	75	0	155	163	41	97	98	19	90	69	0	0.793	0.803	0.762	0.806	1.789	0.825	0.710	120	451	104	119	-0.334	46	58	53	66	-75
5	24	14	"EMPTY"	"EMPTY"	5540	46280	120	78	86	29	63	65	13	50	34	0	117	126	40	94	95	15	55	41	0	0.652	0.719	0.824	0.843	2.906	0.683	0.490	120	586	38	55	-0.617	15	23	23	32	-75
6	1	1	"infC"	"STM1334"	6090	44030	130	25678	25219	6691	56	60	28	100	100	0	1285	1354	603	93	94	19	100	100	0	21.495	19.955	21.866	20.859	1.210	19.670	0.895	120	713	26814	26424	4.426	25622	1192	25163	1261	0
6	2	1	"katE"	"STM1318"	6260	44030	120	1045	1111	636	56	58	14	100	100	0	3065	3549	2425	95	96	17	100	100	0	0.333	0.305	0.320	0.316	1.202	0.282	0.961	120	503	3959	4509	-1.586	989	2970	1055	3454	0
6	3	1	"ydgP"	"STM1455"	6430	44030	140	1168	1167	314	54	56	14	98	98	0	4027	4233	1491	95	98	27	100	100	0	0.283	0.269	0.280	0.263	1.343	0.254	0.946	156	677	5046	5251	-1.820	1114	3932	1113	4138	0
6	4	1	""	"STM3530"	6600	44030	130	106	107	15	55	55	10	100	99	0	2055	2116	581	93	94	15	100	100	0	0.026	0.026	0.026	0.025	1.339	0.024	0.781	120	542	2013	2075	-5.266	51	1962	52	2023	0
6	5	1	"srfB"	"STM1594"	6780	44030	140	5283	5299	2984	56	57	12	100	100	0	4417	4391	2584	93	94	15	100	100	0	1.209	1.220	1.219	1.237	1.220	1.198	0.978	156	617	9551	9541	0.274	5227	4324	5243	4298	0
6	6	1	""	"STM2503"	6950	44030	160	304	331	182	53	55	10	98	97	0	5430	6099	4373	89	90	14	100	99	0	0.047	0.046	0.047	0.049	1.425	0.043	0.966	208	817	5592	6288	-4.411	251	5341	278	6010	0
6	7	1	"dcuB"	"STM4301"	7120	44030	150	1774	2108	1110	52	53	9	100	100	0	4565	5406	2847	87	88	13	100	100	0	0.385	0.387	0.393	0.392	1.169	0.382	0.963	156	606	6200	7375	-1.379	1722	4478	2056	5319	0
6	8	1	"yacL"	"STM0160"	7300	44030	160	1106	1051	360	53	55	16	99	99	0	3200	3197	1463	85	86	14	100	99	0	0.338	0.321	0.337	0.325	1.494	0.293	0.940	208	716	4168	4110	-1.565	1053	3115	998	3112	0
6	9	1	"polA"	"STM3999"	7480	44030	150	1591	1951	1486	58	62	54	100	100	0	1872	2477	2083	84	91	89	100	100	0	0.857	0.791	0.814	0.811	1.168	0.750	0.937	156	628	3321	4286	-0.222	1533	1788	1893	2393	0
6	10	1	"rsmC"	"STM4556"	7640	44030	120	191	230	114	60	65	60	90	53	0	396	533	353	85	93	101	98	74	0	0.421	0.379	0.389	0.400	1.312	0.344	0.930	120	472	442	618	-1.247	131	311	170	448	0
6	11	1	"exbD"	"STM3158"	7820	44030	150	255	258	39	57	59	14	100	100	0	3211	3440	1151	85	87	29	100	100	0	0.063	0.060	0.062	0.061	1.239	0.054	0.899	156	751	3324	3556	-3.981	198	3126	201	3355	0
6	12	1	"hisD"	"STM2072"	7980	44030	110	824	841	208	57	58	11	100	100	0	4329	4376	1861	86	87	16	100	100	0	0.181	0.183	0.188	0.195	1.281	0.167	0.938	80	426	5010	5074	-2.468	767	4243	784	4290	0
6	13	1	""	"STM3944"	8160	44030	100	1173	1430	1099	62	62	11	100	100	0	4424	4618	1530	87	88	18	100	100	0	0.256	0.302	0.261	0.278	1.387	0.348	0.792	80	438	5448	5899	-1.965	1111	4337	1368	4531	0
6	14	1	""	"STM3940"	8340	44030	130	6014	5748	1286	58	62	29	100	100	0	11976	11560	1374	87	90	24	100	100	0	0.501	0.496	0.484	0.482	1.295	0.494	0.923	120	630	17845	17163	-0.997	5956	11889	5690	11473	0
6	15	1	"hemX"	"STM3936"	8520	44030	120	12575	12726	4915	56	58	16	100	100	0	7108	7324	2724	86	88	19	100	100	0	1.783	1.750	1.759	1.703	1.254	1.769	0.978	120	542	19541	19908	0.834	12519	7022	12670	7238	0
6	16	1	""	"STM3927"	8690	44030	100	2790	2793	822	53	55	9	100	100	0	4723	4806	1368	84	84	11	100	100	0	0.590	0.580	0.606	0.587	1.448	0.566	0.890	80	392	7376	7462	-0.761	2737	4639	2740	4722	0
6	17	1	"rffH"	"STM3923"	8860	44030	130	2150	2331	912	57	60	15	100	100	0	2355	2519	872	84	87	18	100	100	0	0.922	0.934	0.930	0.927	1.124	0.945	0.958	120	637	4364	4709	-0.118	2093	2271	2274	2435	0
6	18	1	"wzzE"	"STM3919"	9040	44030	130	12908	12617	1179	64	66	15	100	100	0	16451	16108	1461	86	89	19	100	100	0	0.785	0.783	0.784	0.783	1.074	0.784	0.978	120	574	29209	28575	-0.350	12844	16365	12553	16022	0
6	19	1	""	"STM4432"	9200	44030	120	75	77	17	68	71	24	13	3	0	100	171	214	86	88	36	25	17	0	0.500	0.106	0.500	0.451	4.456	0.059	0.069	120	541	21	94	-1.000	7	14	9	85	-50
6	20	1	""	"STM4436"	9380	44040	100	135	171	93	72	73	14	93	81	0	785	1382	1507	88	89	16	98	95	0	0.090	0.077	0.095	0.100	1.886	0.063	0.874	80	435	760	1393	-3.468	63	697	99	1294	0
6	21	1	""	"STM4445"	9550	44030	80	106	114	39	76	79	23	55	30	0	279	357	230	89	89	11	100	100	0	0.158	0.142	0.157	0.147	2.235	0.120	0.410	52	306	220	306	-2.663	30	190	38	268	0
6	22	1	"treB"	"STM4454"	9720	44040	70	117	132	50	86	91	25	59	34	0	232	319	244	87	89	19	93	93	0	0.214	0.198	0.260	0.260	1.889	0.179	0.445	32	231	176	278	-2.226	31	145	46	232	0
6	23	1	"idnT"	"STM4482"	9910	44040	80	113	119	37	85	89	18	69	28	0	501	638	534	88	89	16	100	100	0	0.068	0.062	0.064	0.067	1.799	0.058	0.605	52	314	441	584	-3.883	28	413	34	550	0
6	24	1	"yjgB"	"STM4486"	10070	44030	90	136	148	44	79	80	15	100	100	0	310	416	254	86	88	27	100	100	0	0.254	0.209	0.237	0.224	1.589	0.177	0.695	52	374	281	399	-1.974	57	224	69	330	0
6	1	2	"zraP"	"STM4172"	6070	44190	80	396	440	354	53	55	14	100	100	0	2776	3017	2729	89	91	12	100	100	0	0.128	0.132	0.132	0.131	1.332	0.124	0.906	52	298	3030	3315	-2.970	343	2687	387	2928	0
6	2	2	"purH"	"STM4176"	6260	44200	80	566	726	474	54	56	14	100	98	0	1476	2601	2156	89	90	12	100	100	0	0.369	0.268	0.277	0.307	1.534	0.234	0.912	52	295	1899	3184	-1.438	512	1387	672	2512	0
6	3	2	"livK"	"STM3564"	6430	44180	70	333	356	185	55	58	15	100	100	0	2779	3102	2138	90	97	41	100	100	0	0.103	0.100	0.092	0.108	1.366	0.092	0.954	32	204	2967	3313	-3.274	278	2689	301	3012	0
6	4	2	"yihR"	"STM4020"	6590	44190	90	238	242	95	53	55	10	100	100	0	2478	2556	1338	89	91	19	100	100	0	0.077	0.077	0.078	0.077	1.263	0.073	0.950	52	331	2574	2656	-3.691	185	2389	189	2467	0
6	5	2	"yhiQ"	"STM3593"	6770	44190	90	2310	2366	913	56	57	12	100	100	0	3453	3590	1638	86	88	13	100	100	0	0.669	0.659	0.675	0.673	1.154	0.638	0.968	52	302	5621	5814	-0.579	2254	3367	2310	3504	0
6	6	2	"atpE"	"STM3870"	6940	44190	80	1012	1175	1137	53	55	11	100	100	0	119	134	90	84	86	11	84	78	0	27.400	22.440	25.947	25.765	1.622	16.749	0.706	52	256	994	1172	4.776	959	35	1122	50	0
6	7	2	"ratB"	"STM2514"	7120	44190	90	207	204	74	53	54	9	100	100	0	4433	4340	2235	85	87	12	100	100	0	0.035	0.035	0.036	0.036	1.256	0.034	0.926	52	292	4502	4406	-4.819	154	4348	151	4255	0
6	8	2	"invG"	"STM2898"	7300	44190	140	1632	1567	613	52	54	11	100	100	0	1384	1427	727	84	86	11	100	100	0	1.215	1.128	1.191	1.159	1.202	1.047	0.945	156	433	2880	2858	0.281	1580	1300	1515	1343	0
6	9	2	"sitA"	"STM2861"	7460	44190	90	228	209	70	55	57	11	98	96	0	4449	4116	2140	83	85	16	100	100	0	0.040	0.038	0.040	0.039	1.286	0.036	0.916	52	267	4539	4187	-4.657	173	4366	154	4033	0
6	10	2	"leuO"	"STM0115"	7630	44190	90	123	120	31	60	62	16	88	82	0	3896	4017	2246	84	86	15	100	100	0	0.017	0.015	0.017	0.017	1.375	0.014	0.668	52	338	3875	3993	-5.919	63	3812	60	3933	0
6	11	2	"bcfE"	"STM0025"	7810	44190	90	118	125	28	58	60	12	100	98	0	3545	4072	2022	84	85	11	100	100	0	0.017	0.017	0.017	0.017	1.291	0.015	0.850	52	317	3521	4055	-5.850	60	3461	67	3988	0
6	12	2	"dsbA"	"STM3997"	7980	44190	100	1971	2632	2157	57	58	11	100	100	0	675	923	834	83	83	10	100	98	0	3.233	3.065	3.114	3.245	1.336	2.883	0.930	80	419	2506	3415	1.693	1914	592	2575	840	0
6	13	2	"orf7"	"PSLT012"	8160	44200	90	143	150	63	60	62	10	96	90	0	1348	1573	1353	85	85	10	100	100	0	0.066	0.060	0.063	0.062	1.424	0.050	0.849	52	341	1346	1578	-3.928	83	1263	90	1488	0
6	14	2	"ppk"	"STM2501"	8320	44190	90	3361	3535	1034	59	67	62	100	100	0	5180	5479	1636	87	91	31	100	100	0	0.648	0.645	0.641	0.634	1.261	0.648	0.964	52	339	8395	8868	-0.625	3302	5093	3476	5392	0
6	15	2	""	"STM4257"	8500	44190	90	1561	1519	658	56	66	66	100	100	0	8348	8389	3436	86	93	40	100	100	0	0.182	0.176	0.181	0.171	1.267	0.181	0.943	52	355	9767	9766	-2.457	1505	8262	1463	8303	0
6	16	2	""	"STM4261"	8680	44200	90	1428	1372	335	55	57	27	100	100	0	4242	4063	1420	83	86	27	100	100	0	0.330	0.331	0.336	0.339	1.171	0.316	0.947	52	386	5532	5297	-1.599	1373	4159	1317	3980	0
6	17	2	""	"STM4261"	8870	44200	90	448	508	325	56	56	9	100	100	0	1295	1641	1648	83	86	15	100	100	0	0.323	0.290	0.334	0.330	1.347	0.228	0.880	52	357	1604	2010	-1.628	392	1212	452	1558	0
6	18	2	""	"STM4262"	9040	44200	100	737	721	329	63	64	10	100	100	0	19570	18460	5085	88	90	17	100	100	0	0.035	0.036	0.034	0.035	1.280	0.036	0.731	80	400	20156	19030	-4.853	674	19482	658	18372	0
6	19	2	"livG"	"STM3561"	9210	44210	90	156	173	67	67	68	13	100	98	0	1317	1688	1412	86	86	10	100	100	0	0.072	0.066	0.075	0.077	1.441	0.055	0.880	52	330	1320	1708	-3.790	89	1231	106	1602	0
6	20	2	"flgD"	"STM1176"	9380	44210	100	7814	7445	2957	70	71	14	100	100	0	1237	1207	614	87	88	10	100	100	0	6.734	6.585	6.594	7.193	1.404	6.310	0.939	80	420	8894	8495	2.751	7744	1150	7375	1120	0
6	21	2	"brnQ"	"STM0399"	9560	44200	100	306	458	473	74	75	15	100	98	0	511	954	1319	87	88	11	100	98	0	0.547	0.443	0.530	0.534	1.688	0.354	0.827	80	397	656	1251	-0.870	232	424	384	867	0
6	22	2	"ssaM"	"STM1413"	9730	44220	140	144	170	73	80	83	21	94	79	0	1150	1612	1316	87	88	15	100	100	0	0.060	0.059	0.058	0.059	1.602	0.052	0.787	156	623	1127	1615	-4.054	64	1063	90	1525	0
6	23	2	"proY"	"STM0400"	9900	44200	80	205	222	78	84	88	20	100	92	0	830	970	578	88	89	13	100	100	0	0.163	0.156	0.168	0.166	1.453	0.129	0.761	52	263	863	1020	-2.616	121	742	138	882	0
6	24	2	"malM"	"STM4232"	10070	44210	130	8561	8581	1697	75	77	18	100	100	0	1989	2123	744	84	86	22	100	100	0	4.455	4.172	4.548	4.387	1.305	4.107	0.921	120	686	10391	10545	2.155	8486	1905	8506	2039	0
6	1	3	"nrdB"	"STM2278"	6070	44370	90	1225	1264	642	54	57	25	100	100	0	738	918	636	87	91	26	100	100	0	1.799	1.456	1.693	1.622	1.304	1.294	0.933	52	370	1822	2041	0.847	1171	651	1210	831	0
6	2	3	"nrdF"	"STM2808"	6240	44360	100	338	332	134	53	56	18	97	95	0	4522	5036	2781	87	89	13	100	100	0	0.064	0.056	0.058	0.058	1.442	0.053	0.952	80	419	4720	5228	-3.960	285	4435	279	4949	0
6	3	3	"sipD"	"STM2883"	6410	44360	110	3998	3960	351	55	60	36	100	100	0	4423	4720	1333	89	93	28	100	100	0	0.910	0.843	0.883	0.872	1.305	0.840	0.887	80	485	8277	8536	-0.136	3943	4334	3905	4631	0
6	4	3	"invI"	"STM2893"	6590	44370	130	3688	3718	691	55	59	32	100	100	0	4859	5258	1870	87	89	22	100	100	0	0.761	0.708	0.753	0.739	1.238	0.661	0.930	120	540	8405	8834	-0.393	3633	4772	3663	5171	0
6	5	3	"msgA"	"STM1241"	6770	44370	140	1848	1864	611	55	57	14	100	100	0	3756	4016	1861	87	89	22	100	100	0	0.489	0.460	0.534	0.496	1.582	0.394	0.773	156	516	5462	5738	-1.033	1793	3669	1809	3929	0
6	6	3	"eutJ"	"STM2462"	6940	44370	130	1681	1737	517	54	55	11	100	100	0	4741	5138	1989	86	88	17	100	100	0	0.350	0.333	0.356	0.345	1.447	0.299	0.854	120	495	6282	6735	-1.517	1627	4655	1683	5052	0
6	7	3	"rfaZ"	"STM3715"	7120	44370	130	2507	2607	759	53	54	10	100	100	0	6679	7730	3398	85	88	19	100	100	0	0.372	0.334	0.350	0.352	1.228	0.307	0.947	120	553	9048	10199	-1.426	2454	6594	2554	7645	0
6	8	3	"pncB"	"STM1004"	7280	44370	90	850	943	297	52	54	9	100	100	0	2745	3016	1125	84	86	12	100	100	0	0.300	0.304	0.306	0.310	1.154	0.291	0.969	52	310	3459	3823	-1.738	798	2661	891	2932	0
6	9	3	"pepT"	"STM1227"	7460	44370	100	1566	1713	603	54	56	11	100	100	0	1576	1954	1095	84	84	10	100	100	0	1.013	0.887	0.980	0.931	1.268	0.792	0.927	80	450	3004	3529	0.019	1512	1492	1659	1870	0
6	10	3	"hlpA"	"STM0225"	7630	44370	100	8452	8728	3476	60	62	15	100	100	0	986	1148	747	83	83	10	100	100	0	9.293	8.139	9.227	9.116	1.401	7.344	0.894	80	406	9295	9733	3.216	8392	903	8668	1065	0
6	11	3	"hemF"	"STM2451"	7800	44370	100	564	608	303	58	60	15	100	100	0	1460	1670	915	83	84	10	100	100	0	0.367	0.347	0.358	0.342	1.312	0.337	0.970	80	428	1883	2137	-1.444	506	1377	550	1587	0
6	12	3	"fliM"	"STM1976"	7980	44370	90	2969	3164	1833	55	57	12	100	100	0	2061	2260	1486	83	84	11	100	100	0	1.473	1.428	1.443	1.532	1.259	1.377	0.963	52	365	4892	5286	0.559	2914	1978	3109	2177	0
6	13	3	"yfeL"	"STM2439"	8160	44370	100	590	594	211	58	59	10	100	98	0	4959	5020	1893	84	84	10	100	100	0	0.109	0.109	0.110	0.104	1.404	0.108	0.973	80	430	5407	5472	-3.196	532	4875	536	4936	0
6	14	3	""	"STM1013"	8320	44370	90	190	201	73	57	58	10	100	98	0	2844	3168	2302	84	85	12	100	100	0	0.048	0.047	0.051	0.049	1.301	0.040	0.888	52	369	2893	3228	-4.375	133	2760	144	3084	0
6	15	3	""	"STM1017"	8510	44370	90	291	293	119	53	54	9	100	100	0	3798	4018	2091	84	85	15	100	100	0	0.064	0.061	0.061	0.061	1.228	0.059	0.956	52	395	3952	4174	-3.964	238	3714	240	3934	0
6	16	3	""	"STM2300"	8680	44380	80	155	301	407	52	53	9	100	100	0	285	688	1044	83	83	10	100	100	0	0.510	0.412	0.450	0.453	1.348	0.389	0.969	52	320	305	854	-0.972	103	202	249	605	0
6	17	3	"orf48"	"STM1379"	8860	44380	90	177	272	288	55	56	10	100	96	0	649	1215	1576	82	83	12	100	100	0	0.215	0.192	0.233	0.224	1.400	0.177	0.898	52	382	689	1350	-2.216	122	567	217	1133	0
6	18	3	""	"STM0412"	9030	44370	90	1287	1380	570	62	64	11	100	100	0	2619	2710	1399	85	87	13	100	100	0	0.483	0.502	0.497	0.512	1.171	0.474	0.952	52	366	3759	3943	-1.049	1225	2534	1318	2625	0
6	19	3	""	"STM0885"	9210	44380	100	218	228	58	65	66	11	100	100	0	3961	4250	1410	85	87	25	100	100	0	0.039	0.039	0.039	0.039	1.224	0.038	0.946	80	442	4029	4328	-4.663	153	3876	163	4165	0
6	20	3	"exoX"	"STM1878"	9380	44380	90	476	564	344	66	67	10	100	100	0	843	1355	1122	85	87	27	100	100	0	0.541	0.392	0.466	0.457	1.358	0.349	0.921	52	340	1168	1768	-0.887	410	758	498	1270	0
6	21	3	"yebG"	"STM1882"	9550	44380	90	992	1015	220	71	81	108	100	100	0	2553	2898	1669	86	152	613	100	98	0	0.373	0.336	0.373	0.362	1.256	0.278	0.844	52	358	3388	3756	-1.421	921	2467	944	2812	0
6	22	3	""	"STM1534"	9720	44380	100	906	833	358	74	84	106	98	96	0	2569	2333	1293	86	151	604	86	77	0	0.335	0.338	0.345	0.372	1.451	0.313	0.949	80	369	3315	3006	-1.577	832	2483	759	2247	0
6	23	3	""	"STM0612"	9900	44380	100	296	303	63	71	73	17	100	100	0	5218	5695	1820	85	86	11	100	100	0	0.044	0.041	0.043	0.042	1.265	0.039	0.908	80	439	5358	5842	-4.512	225	5133	232	5610	0
6	24	3	"ybdQ"	"STM0614"	10070	44380	90	3328	3307	415	67	68	11	100	100	0	2406	2475	612	84	85	10	100	100	0	1.404	1.355	1.394	1.387	1.218	1.375	0.925	52	340	5583	5631	0.490	3261	2322	3240	2391	0
6	1	4	"pspC"	"STM1688"	6070	44530	90	209	241	110	53	56	21	100	96	0	1092	1292	678	88	90	23	100	100	0	0.155	0.156	0.159	0.154	1.302	0.153	0.929	52	386	1160	1392	-2.686	156	1004	188	1204	0
6	2	4	"yhcP"	"STM3364"	6250	44540	80	217	247	123	53	54	9	100	100	0	4297	5090	3553	87	89	14	100	100	0	0.039	0.039	0.042	0.041	1.326	0.036	0.952	52	307	4374	5197	-4.682	164	4210	194	5003	0
6	3	4	"yhdV"	"STM3392"	6410	44540	90	201	247	163	54	56	18	96	94	0	1366	1520	1315	88	90	25	100	100	0	0.115	0.135	0.146	0.139	1.484	0.121	0.875	52	364	1425	1625	-3.120	147	1278	193	1432	0
6	4	4	"yhdH"	"STM3376"	6590	44540	90	1103	1100	471	54	56	14	100	100	0	2129	2191	1370	87	89	24	100	100	0	0.514	0.497	0.534	0.542	1.273	0.436	0.925	52	328	3091	3150	-0.961	1049	2042	1046	2104	0
6	5	4	"pheA"	"STM2667"	6760	44540	120	70	87	63	54	56	13	52	34	0	105	152	171	87	89	24	44	27	0	0.889	0.508	0.657	0.610	2.627	0.331	0.667	120	467	34	98	-0.170	16	18	33	65	-50
6	6	4	"yfiH"	"STM2661"	6940	44540	80	1764	1691	652	55	56	10	100	100	0	2548	2514	1531	87	89	19	100	100	0	0.694	0.674	0.732	0.744	1.297	0.588	0.893	52	282	4170	4063	-0.526	1709	2461	1636	2427	0
6	7	4	"yabI"	"STM0105"	7100	44540	90	957	942	207	54	55	10	100	100	0	4532	4364	1372	86	89	21	100	100	0	0.203	0.208	0.214	0.213	1.190	0.199	0.956	52	345	5349	5166	-2.300	903	4446	888	4278	0
6	8	4	"ftsZ"	"STM0133"	7280	44540	90	4924	4601	1906	53	54	13	100	100	0	1585	1453	770	86	87	15	100	100	0	3.249	3.327	3.481	3.713	1.327	3.187	0.938	52	374	6370	5915	1.700	4871	1499	4548	1367	0
6	9	4	"caiD"	"STM0070"	7450	44550	80	238	379	395	53	56	14	100	100	0	255	478	483	83	86	20	100	100	0	1.076	0.825	0.931	0.916	1.468	0.813	0.888	52	314	357	721	0.105	185	172	326	395	0
6	10	4	"hofB"	"STM0143"	7640	44540	100	133	150	68	58	60	13	95	86	0	2012	3130	2424	83	84	10	100	100	0	0.039	0.030	0.032	0.033	1.594	0.027	0.865	80	413	2004	3139	-4.685	75	1929	92	3047	0
6	11	4	"mioC"	"STM3875"	7800	44540	100	2032	1817	530	59	61	14	100	100	0	3623	3222	1231	82	83	10	100	100	0	0.557	0.560	0.563	0.592	1.347	0.532	0.953	80	394	5514	4898	-0.844	1973	3541	1758	3140	0
6	12	4	"glmU"	"STM3862"	7970	44540	90	8193	7599	2101	56	61	33	100	100	0	2215	2113	943	83	84	12	100	100	0	3.817	3.716	3.953	4.023	1.300	3.598	0.929	52	365	10269	9573	1.932	8137	2132	7543	2030	0
6	13	4	"cvpA"	"STM2363"	8150	44540	90	1914	1887	459	58	62	32	100	100	0	3301	3278	1142	84	85	11	100	100	0	0.577	0.573	0.580	0.590	1.194	0.548	0.950	52	373	5073	5023	-0.794	1856	3217	1829	3194	0
6	14	4	"lrhA"	"STM2330"	8330	44540	90	852	892	417	56	57	10	100	100	0	2198	2551	1591	83	83	10	100	100	0	0.376	0.339	0.367	0.360	1.378	0.300	0.890	52	382	2911	3304	-1.410	796	2115	836	2468	0
6	15	4	"elaA"	"STM2312"	8510	44550	90	690	872	671	52	53	10	100	100	0	1464	2181	1756	82	83	13	100	100	0	0.462	0.391	0.434	0.426	1.360	0.368	0.884	52	373	2020	2919	-1.115	638	1382	820	2099	0
6	16	4	"ais"	"STM2296"	8680	44540	90	1279	1302	342	53	54	10	100	100	0	4620	4646	1398	82	82	10	100	100	0	0.270	0.274	0.271	0.277	1.155	0.271	0.961	52	366	5764	5813	-1.888	1226	4538	1249	4564	0
6	17	4	"glpQ"	"STM2282"	8850	44550	90	13469	13562	4081	54	59	35	100	100	0	1243	1358	475	82	82	10	100	100	0	11.555	10.586	10.891	10.912	1.225	11.153	0.924	52	374	14576	14784	3.530	13415	1161	13508	1276	0
6	18	4	""	"STM2406"	9030	44550	90	968	901	247	60	63	31	100	100	0	4549	4513	2133	84	84	11	100	100	0	0.203	0.190	0.201	0.204	1.286	0.172	0.921	52	364	5373	5270	-2.298	908	4465	841	4429	0
6	19	4	"ybdO"	"STM0606"	9190	44550	90	595	474	335	58	59	11	78	75	0	5318	4704	3640	83	88	65	100	98	0	0.103	0.090	0.089	0.072	1.889	0.087	0.970	52	341	5772	5037	-3.285	537	5235	416	4621	0
6	20	4	"ygaE"	"STM2794"	9380	44540	80	421	410	286	58	59	13	88	86	0	4935	4396	2492	83	84	13	100	100	0	0.075	0.082	0.068	0.070	1.977	0.070	0.575	52	326	5215	4665	-3.741	363	4852	352	4313	0
6	21	4	"slrB"	"STM2834"	9560	44550	90	319	342	109	65	76	108	94	71	0	1849	1869	1170	84	151	607	90	73	0	0.144	0.155	0.169	0.170	1.348	0.128	0.874	52	366	2019	2062	-2.797	254	1765	277	1785	0
6	22	4	"ygaC"	"STM2801"	9720	44550	90	518	516	179	67	78	108	100	94	0	3053	3133	1617	84	149	609	100	98	0	0.152	0.147	0.155	0.152	1.195	0.136	0.948	52	364	3420	3498	-2.719	451	2969	449	3049	0
6	23	4	"yqaB"	"STM2820"	9900	44550	90	2558	2523	558	64	64	11	100	100	0	2531	2578	876	83	83	11	100	100	0	1.019	0.986	1.004	1.014	1.266	0.965	0.921	52	356	4942	4954	0.027	2494	2448	2459	2495	0
6	24	4	"hypF"	"STM2842"	10070	44550	100	709	683	382	60	61	10	100	100	0	3009	3121	2117	83	83	11	100	100	0	0.222	0.205	0.216	0.222	1.403	0.190	0.948	80	464	3575	3661	-2.173	649	2926	623	3038	0
6	1	5	""	"STM1790"	6060	44710	90	106	110	22	53	54	12	100	98	0	3526	3676	1062	89	92	22	100	100	0	0.015	0.016	0.017	0.016	1.303	0.015	0.728	52	400	3490	3644	-6.019	53	3437	57	3587	0
6	2	5	"ychF"	"STM1784"	6240	44710	100	3518	3072	941	52	54	10	100	100	0	4545	4046	1720	89	91	15	100	100	0	0.778	0.763	0.770	0.814	1.307	0.718	0.949	80	460	7922	6977	-0.362	3466	4456	3020	3957	0
6	3	5	"yciA"	"STM1736"	6410	44710	90	810	800	135	53	54	12	100	100	0	2454	2466	683	87	89	23	100	100	0	0.320	0.314	0.317	0.321	1.176	0.305	0.941	52	378	3124	3126	-1.645	757	2367	747	2379	0
6	4	5	"stdC"	"STM3027"	6590	44710	90	62	66	16	55	58	25	13	1	0	292	672	1045	85	87	23	100	100	0	0.034	0.019	0.031	0.035	2.192	0.013	0.071	52	380	214	598	-4.886	7	207	11	587	0
6	5	5	"aas"	"STM3010"	6760	44710	90	1261	1329	326	54	56	24	100	100	0	3642	3951	1144	86	88	22	100	100	0	0.339	0.330	0.334	0.333	1.152	0.325	0.967	52	348	4763	5140	-1.559	1207	3556	1275	3865	0
6	6	5	"mltA"	"STM2988"	6930	44720	100	1876	1846	401	54	54	9	100	100	0	5444	5418	1524	86	88	12	100	100	0	0.340	0.336	0.343	0.347	1.307	0.325	0.967	80	452	7180	7124	-1.556	1822	5358	1792	5332	0
6	7	5	"yihX"	"STM4026"	7110	44710	90	3407	3432	740	53	54	9	100	100	0	4973	5164	1422	84	86	10	100	100	0	0.686	0.665	0.676	0.672	1.109	0.667	0.967	52	366	8243	8459	-0.544	3354	4889	3379	5080	0
6	8	5	""	"STM0867"	7270	44710	90	827	843	206	53	55	20	100	100	0	4889	5202	1533	86	95	76	100	100	0	0.161	0.154	0.156	0.155	1.155	0.155	0.968	52	373	5577	5906	-2.634	774	4803	790	5116	0
6	9	5	"ybhN"	"STM0811"	7450	44710	90	202	196	46	53	56	18	100	96	0	6058	5963	1915	84	94	70	100	100	0	0.025	0.024	0.024	0.024	1.249	0.024	0.447	52	372	6123	6022	-5.325	149	5974	143	5879	0
6	10	5	"abrB"	"STM0729"	7620	44710	90	191	239	147	59	59	13	100	98	0	858	1491	1690	84	84	11	100	100	0	0.171	0.128	0.146	0.146	1.626	0.088	0.799	52	379	906	1587	-2.552	132	774	180	1407	0
6	11	5	"citB"	"STM0690"	7800	44710	90	150	146	39	60	61	13	98	90	0	4954	4349	2013	83	83	10	100	100	0	0.018	0.020	0.020	0.020	1.317	0.020	0.895	52	378	4961	4352	-5.758	90	4871	86	4266	0
6	12	5	"gltK"	"STM0663"	7970	44710	90	1612	1778	606	57	58	10	100	100	0	4047	4448	1498	84	84	10	100	100	0	0.392	0.394	0.385	0.394	1.154	0.389	0.965	52	372	5518	6085	-1.350	1555	3963	1721	4364	0
6	13	5	"ybjZ"	"STM0942"	8140	44710	90	1390	1194	660	57	58	10	100	100	0	4806	4913	3255	84	86	14	100	100	0	0.282	0.235	0.252	0.250	1.398	0.222	0.954	52	387	6055	5966	-1.825	1333	4722	1137	4829	0
6	14	5	""	"STM0907"	8320	44710	90	469	491	121	58	59	11	100	100	0	6614	6849	1721	84	90	40	100	100	0	0.063	0.064	0.064	0.064	1.154	0.065	0.951	52	388	6941	7198	-3.990	411	6530	433	6765	0
6	15	5	"sugE"	"STM4338"	8500	44720	100	342	341	206	53	54	11	98	97	0	2288	2389	1858	81	86	37	100	100	0	0.131	0.125	0.126	0.131	1.312	0.117	0.970	80	435	2496	2596	-2.933	289	2207	288	2308	0
6	16	5	"miaA"	"STM4360"	8680	44720	90	6786	6319	1289	53	54	9	100	100	0	2095	2003	684	82	83	10	100	100	0	3.345	3.262	3.360	3.416	1.280	3.280	0.918	52	386	8746	8187	1.742	6733	2013	6266	1921	0
6	17	5	"yjeT"	"STM4365"	8850	44720	90	418	508	343	53	54	9	100	100	0	1292	1698	1273	81	82	10	100	100	0	0.301	0.281	0.295	0.292	1.315	0.268	0.917	52	334	1576	2072	-1.730	365	1211	455	1617	0
6	18	5	"yjfM"	"STM4375"	9020	44720	100	271	259	90	56	64	74	90	81	0	4102	3976	1797	82	93	104	97	96	0	0.053	0.052	0.052	0.051	1.324	0.050	0.579	80	418	4235	4097	-4.225	215	4020	203	3894	0
6	19	5	"yibD"	"STM3707"	9190	44720	120	50	51	8	50	55	45	0	0	0	86	90	19	81	85	62	2	0	0	0.000	0.111	0.500	0.524	3.402	5.200	0.087	120	518	5	10	Error	0	5	1	9	-50
6	20	5	"yiaJ"	"STM3667"	9390	44730	60	52	52	8	46	47	8	21	15	0	110	122	36	78	80	12	84	62	0	0.188	0.136	0.213	0.199	2.580	0.105	0.108	32	172	38	50	-2.415	6	32	6	44	0
6	21	5	"glyQ"	"STM3656"	9550	44730	100	1869	2195	1371	54	55	11	100	100	0	746	910	646	81	81	9	100	100	0	2.729	2.583	2.736	2.867	1.276	2.413	0.968	80	456	2480	2970	1.449	1815	665	2141	829	0
6	22	5	"dppB"	"STM3629"	9720	44730	90	332	316	118	58	59	10	100	100	0	3885	3491	1902	82	83	11	100	100	0	0.072	0.076	0.077	0.081	1.253	0.071	0.963	52	373	4077	3667	-3.795	274	3803	258	3409	0
6	23	5	"yhjJ"	"STM3613"	9900	44720	80	211	326	319	57	58	10	100	100	0	299	534	571	82	82	10	98	98	0	0.710	0.595	0.620	0.682	1.614	0.575	0.927	52	328	371	721	-0.495	154	217	269	452	0
6	24	5	"yhiI"	"STM3587"	10070	44720	90	284	318	202	56	57	9	100	100	0	915	1090	953	81	81	11	100	100	0	0.273	0.260	0.295	0.295	1.308	0.235	0.921	52	379	1062	1271	-1.871	228	834	262	1009	0
6	1	6	""	"STM3251"	6060	44900	90	1570	1566	235	53	55	28	100	100	0	6557	6643	977	90	118	427	100	100	0	0.235	0.231	0.234	0.230	1.088	0.224	0.949	52	394	7984	8066	-2.092	1517	6467	1513	6553	0
6	2	6	"tdcG"	"STM3240"	6240	44910	100	763	801	472	52	54	10	100	100	0	3249	3995	3179	89	91	13	100	100	0	0.225	0.192	0.209	0.226	1.457	0.166	0.932	80	399	3871	4655	-2.152	711	3160	749	3906	0
6	3	6	"gcp"	"STM3208"	6410	44900	90	1408	1307	328	54	55	11	100	100	0	4101	3763	1263	89	90	12	100	100	0	0.337	0.341	0.361	0.352	1.220	0.326	0.941	52	354	5366	4927	-1.567	1354	4012	1253	3674	0
6	4	6	"yqiA"	"STM3182"	6580	44900	100	1576	1543	315	55	57	13	100	100	0	2767	2849	1100	88	89	13	100	100	0	0.568	0.539	0.578	0.573	1.415	0.479	0.853	80	449	4200	4249	-0.817	1521	2679	1488	2761	0
6	5	6	"hybC"	"STM3147"	6760	44900	90	3884	3706	906	56	57	12	100	100	0	3736	3637	1785	87	89	12	100	100	0	1.049	1.028	1.091	1.120	1.334	0.935	0.896	52	362	7477	7200	0.069	3828	3649	3650	3550	0
6	6	6	"gsp"	"STM3139"	6930	44900	100	948	976	634	54	55	10	100	100	0	2058	2515	2262	86	87	11	100	100	0	0.453	0.380	0.441	0.440	1.339	0.318	0.915	80	406	2866	3351	-1.141	894	1972	922	2429	0
6	7	6	"pqiA"	"STM1063"	7110	44900	100	970	835	468	53	53	9	100	100	0	4107	3788	2759	86	87	11	100	100	0	0.228	0.211	0.215	0.239	1.395	0.189	0.938	80	438	4938	4484	-2.133	917	4021	782	3702	0
6	8	6	""	"STM1078"	7280	44890	90	758	835	347	52	53	9	100	100	0	2014	2307	1374	86	87	13	100	100	0	0.366	0.353	0.371	0.372	1.214	0.321	0.923	52	346	2634	3004	-1.449	706	1928	783	2221	0
6	9	6	"hpaH"	"STM1105"	7450	44900	100	286	275	114	52	53	9	98	98	0	2599	2517	1586	84	85	11	100	100	0	0.093	0.092	0.096	0.100	1.410	0.082	0.947	80	423	2749	2656	-3.426	234	2515	223	2433	0
6	10	6	""	"STM1132"	7630	44900	90	576	554	175	58	58	11	100	100	0	6080	6029	2482	85	84	11	100	100	0	0.086	0.083	0.085	0.085	1.179	0.080	0.944	52	376	6513	6440	-3.533	518	5995	496	5944	0
6	11	6	"rluC"	"STM1187"	7810	44900	90	650	651	289	59	60	9	100	100	0	2848	2948	1537	83	83	10	100	100	0	0.214	0.207	0.209	0.212	1.263	0.199	0.956	52	344	3356	3457	-2.226	591	2765	592	2865	0
6	12	6	"ycfW"	"STM1219"	7970	44890	90	1516	1447	410	57	58	10	100	100	0	4789	4782	1733	83	83	9	100	100	0	0.310	0.296	0.296	0.303	1.165	0.283	0.963	52	357	6165	6089	-1.690	1459	4706	1390	4699	0
6	13	6	"dnaA"	"STM3838"	8150	44890	70	96	102	29	57	58	10	93	81	0	135	157	83	84	86	11	100	90	0	0.765	0.616	0.744	0.709	1.936	0.527	0.877	32	236	90	118	-0.387	39	51	45	73	0
6	14	6	""	"STM1484"	8320	44900	90	697	645	159	58	65	42	100	100	0	3496	3291	1110	84	92	53	100	100	0	0.187	0.183	0.188	0.188	1.208	0.174	0.957	52	355	4051	3794	-2.417	639	3412	587	3207	0
6	15	6	"yrdB"	"STM3400"	8510	44900	130	772	743	144	55	59	34	100	100	0	1780	1855	503	83	91	48	100	100	0	0.423	0.388	0.419	0.391	1.270	0.377	0.916	120	580	2414	2460	-1.243	717	1697	688	1772	0
6	16	6	""	"STM3411"	8680	44910	80	281	301	156	53	57	17	100	100	0	975	1207	1134	81	82	9	100	100	0	0.255	0.220	0.266	0.249	1.372	0.164	0.870	52	268	1122	1374	-1.971	228	894	248	1126	0
6	17	6	"rplR"	"STM3424"	8850	44900	140	16947	15848	4421	53	59	60	100	100	0	453	436	129	82	89	86	96	89	0	45.536	44.619	46.583	44.457	1.422	46.626	0.851	156	595	17265	16149	5.509	16894	371	15795	354	0
6	18	6	"yheO"	"STM3452"	9020	44910	90	4390	4442	1026	59	68	83	100	100	0	3715	3819	1193	83	98	123	100	100	0	1.192	1.173	1.184	1.194	1.125	1.151	0.964	52	297	7963	8119	0.254	4331	3632	4383	3736	0
6	19	6	"treF"	"STM3603"	9190	44890	120	53	53	9	52	58	48	0	0	0	86	91	21	82	86	63	2	0	0	0.250	0.111	0.462	0.481	3.237	1.171	0.047	120	454	5	10	-2.000	1	4	1	9	-50
6	20	6	"yhjL"	"STM3616"	9370	44890	120	51	51	9	50	51	13	8	1	0	84	87	23	81	82	10	25	5	0	0.333	0.167	1.000	0.889	3.749	0.164	0.034	120	504	4	7	-1.585	1	3	1	6	-50
6	21	6	"yhjT"	"STM3623"	9540	44910	80	128	153	107	54	55	9	100	98	0	351	483	532	82	83	10	100	100	0	0.275	0.247	0.247	0.258	1.598	0.192	0.783	52	291	343	500	-1.862	74	269	99	401	0
6	22	6	""	"STM3632"	9710	44900	90	476	463	71	55	56	9	100	100	0	5672	5640	1379	84	85	15	100	100	0	0.075	0.073	0.074	0.075	1.187	0.072	0.945	52	366	6009	5964	-3.730	421	5588	408	5556	0
6	23	6	"yiaG"	"STM3648"	9880	44900	90	260	290	205	55	55	9	100	100	0	1493	1917	2107	83	85	18	100	100	0	0.145	0.128	0.150	0.144	1.343	0.105	0.900	52	373	1615	2069	-2.782	205	1410	235	1834	0
6	24	6	"yiaH"	"STM3658"	10050	44900	90	462	473	104	55	56	10	100	100	0	8605	9056	2521	84	93	76	100	100	0	0.048	0.047	0.047	0.047	1.171	0.046	0.945	52	387	8928	9390	-4.388	407	8521	418	8972	0
6	1	7	"rpmH"	"STM3839"	6050	45070	80	252	302	234	52	55	33	100	98	0	130	157	96	90	129	520	1	0	0	5.000	3.731	4.306	5.101	2.072	2.988	0.833	52	266	240	317	2.322	200	40	250	67	0
6	2	7	"trmE"	"STM3843"	6230	45060	120	72	109	143	53	55	15	53	36	0	100	118	69	91	92	14	35	23	0	2.111	2.074	1.800	1.615	2.847	2.139	0.787	120	427	28	83	1.078	19	9	56	27	-50
6	3	7	""	"STM3846"	6400	45060	90	262	265	132	53	56	17	100	98	0	1825	2224	1919	88	90	15	100	100	0	0.120	0.099	0.120	0.120	1.401	0.083	0.876	52	308	1946	2348	-3.055	209	1737	212	2136	0
6	4	7	"pstB"	"STM3854"	6580	45060	90	2076	2061	209	55	58	17	100	100	0	4570	4419	1202	89	92	15	100	100	0	0.451	0.463	0.462	0.478	1.238	0.447	0.917	52	344	6502	6336	-1.149	2021	4481	2006	4330	0
6	5	7	""	"STM3858"	6750	45060	90	854	857	454	58	60	12	100	100	0	5117	5175	3074	89	91	12	100	100	0	0.158	0.157	0.160	0.160	1.160	0.153	0.976	52	334	5824	5885	-2.659	796	5028	799	5086	0
6	6	7	"atpB"	"STM3871"	6930	45060	100	8988	8155	3606	57	58	13	100	100	0	1055	1162	718	87	89	12	100	100	0	9.226	7.533	8.719	8.695	1.472	7.067	0.893	80	385	9899	9173	3.206	8931	968	8098	1075	0
6	7	7	"lpdA"	"STM0154"	7100	45060	90	980	1282	1085	52	53	10	100	100	0	195	247	178	87	89	20	98	84	0	8.593	7.688	8.436	9.205	1.465	6.898	0.953	52	296	1036	1390	3.103	928	108	1230	160	0
6	8	7	"kdgT"	"STM0161"	7280	45080	140	91	174	215	53	54	10	83	72	0	327	1091	1804	88	92	34	82	77	0	0.159	0.121	0.143	0.175	2.292	0.115	0.940	156	463	277	1124	-2.653	38	239	121	1003	0
6	9	7	"gcd"	"STM0169"	7430	45050	110	74	96	62	53	54	11	60	48	0	252	547	1020	88	91	30	78	72	0	0.128	0.094	0.139	0.131	2.309	0.049	0.464	80	353	185	502	-2.965	21	164	43	459	0
6	10	7	"stiH"	"STM0174"	7630	45080	130	71	102	87	56	58	20	41	23	0	162	492	880	86	103	143	34	25	0	0.197	0.113	0.171	0.178	2.652	0.097	0.888	120	431	91	452	-2.341	15	76	46	406	0
6	11	7	"yadI"	"STM0178"	7800	45070	140	82	107	63	60	62	19	53	30	0	342	836	1216	85	104	148	71	40	0	0.086	0.063	0.075	0.086	2.266	0.053	0.862	156	409	279	798	-3.546	22	257	47	751	0
6	12	7	"yadB"	"STM0185"	7960	45060	120	79	89	40	58	61	28	34	15	0	153	234	249	85	97	76	47	21	0	0.309	0.208	0.247	0.277	2.735	0.168	0.561	120	390	89	180	-1.695	21	68	31	149	0
6	13	7	""	"STM1586"	8150	45080	140	86	152	134	59	61	26	50	35	0	372	1496	2214	86	96	68	78	73	0	0.094	0.066	0.079	0.106	2.945	0.061	0.909	156	453	313	1503	-3.405	27	286	93	1410	0
6	14	7	"srfC"	"STM1595"	8300	45060	120	88	142	115	59	60	12	69	53	0	157	385	498	85	91	32	71	52	0	0.403	0.277	0.333	0.349	2.522	0.195	0.631	120	392	101	383	-1.312	29	72	83	300	0
6	15	7	"sifB"	"STM1602"	8500	45090	140	67	85	43	57	61	32	28	23	0	390	2211	3371	85	99	60	82	75	0	0.033	0.013	0.022	0.037	4.087	0.012	0.791	156	468	315	2154	-4.931	10	305	28	2126	0
6	16	7	""	"STM1606"	8670	45080	100	102	168	157	54	58	19	73	53	0	459	823	968	86	107	79	73	56	0	0.129	0.155	0.166	0.173	1.727	0.156	0.937	80	352	421	851	-2.958	48	373	114	737	0
6	17	7	""	"STM1615"	8840	45090	130	71	102	93	52	70	93	16	4	0	278	907	1643	84	103	71	85	69	0	0.098	0.061	0.071	0.081	2.214	0.055	0.298	120	418	213	873	-3.352	19	194	50	823	0
6	18	7	""	"STM1621"	9010	45090	140	69	89	55	57	72	94	10	4	0	272	806	1492	86	96	46	75	71	0	0.065	0.044	0.062	0.082	3.315	0.036	0.845	156	400	198	752	-3.954	12	186	32	720	0
6	19	7	""	"STM1792"	9190	45090	140	79	166	187	58	59	14	58	38	0	222	1165	1949	85	93	43	80	72	0	0.153	0.100	0.120	0.139	2.547	0.093	0.911	156	353	158	1188	-2.706	21	137	108	1080	0
6	20	7	"ycgQ"	"STM1800"	9360	45090	140	129	223	220	57	72	134	28	23	0	428	1153	1610	85	109	142	74	56	0	0.210	0.155	0.201	0.223	2.088	0.148	0.657	156	423	415	1234	-2.252	72	343	166	1068	0
6	21	7	"nhaB"	"STM1806"	9540	45090	130	324	759	991	58	70	121	86	55	0	470	1328	1976	87	115	131	86	72	0	0.695	0.565	0.636	0.721	1.823	0.515	0.944	120	514	649	1942	-0.526	266	383	701	1241	0
6	22	7	"rnd"	"STM1817"	9710	45090	130	79	127	136	55	57	13	74	46	0	181	480	950	84	97	102	45	23	0	0.247	0.182	0.243	0.252	2.223	0.137	0.859	120	440	121	468	-2.015	24	97	72	396	0
6	23	7	"yoaE"	"STM1828"	9880	45090	130	72	117	110	55	60	42	28	17	0	200	588	961	83	107	180	35	20	0	0.145	0.123	0.144	0.143	2.556	0.119	0.848	120	414	134	567	-2.783	17	117	62	505	0
6	24	7	""	"STM1833"	10050	45090	120	101	221	215	55	58	37	57	40	0	226	808	1037	82	96	136	50	34	0	0.319	0.229	0.261	0.279	2.286	0.210	0.942	120	511	190	892	-1.646	46	144	166	726	0
6	1	8	""	"STM2358"	6030	45240	140	78	120	89	53	55	16	64	41	0	561	1733	2615	90	96	42	76	73	0	0.053	0.041	0.050	0.065	2.776	0.034	0.881	156	632	496	1710	-4.236	25	471	67	1643	-100
6	2	8	"dedD"	"STM2364"	6210	45240	140	200	401	538	54	66	55	73	60	0	175	385	527	91	105	66	60	30	0	1.738	1.180	1.463	1.332	2.134	1.046	0.933	156	391	230	641	0.798	146	84	347	294	-100
6	3	8	"usg"	"STM2369"	6390	45230	150	400	668	690	54	63	49	75	71	0	541	1292	1899	89	102	61	73	72	0	0.765	0.510	0.676	0.733	2.091	0.374	0.830	156	458	798	1817	-0.386	346	452	614	1203	-100
6	4	8	""	"STM2377"	6570	45240	130	89	142	128	57	125	200	15	5	0	250	863	1445	92	293	691	22	16	0	0.203	0.110	0.145	0.165	2.604	0.139	0.635	120	443	190	856	-2.304	32	158	85	771	-100
6	5	8	"yfcM"	"STM2381"	6750	45230	120	99	99	30	65	187	286	0	0	0	175	170	52	98	361	746	0	0	0	0.442	0.472	0.546	0.519	2.502	0.617	0.732	120	443	111	106	-1.179	34	77	34	72	-100
6	6	8	"fadL"	"STM2391"	6920	45230	120	79	83	23	61	116	213	0	0	0	108	110	19	97	298	508	0	0	0	1.636	1.692	1.321	1.479	2.688	0.050	0.039	120	494	29	35	0.710	18	11	22	13	-100
6	7	8	""	"STM2595"	7100	45230	120	56	55	9	60	103	136	0	0	0	150	151	49	95	431	744	0	0	0	-0.073	-0.089	0.138	0.210	5.511	0.041	0.315	120	406	51	51	Error	-4	55	-5	56	-100
6	8	8	""	"STM2599"	7270	45230	120	60	61	10	60	109	146	0	0	0	113	116	25	95	325	681	0	0	0	0.000	0.048	0.358	0.434	4.303	0.246	0.738	120	344	18	22	Error	0	18	1	21	-100
6	9	8	""	"STM2604"	7450	45230	120	53	54	8	56	64	35	0	0	0	95	99	21	95	477	1592	0	0	0	100000.000	-0.500	0.750	0.745	3.199	0.022	0.329	120	385	-3	2	16.610	-3	0	-2	4	-100
6	10	8	""	"STM2608"	7620	45240	120	55	57	12	59	67	38	1	0	0	116	157	190	101	600	1828	0	0	0	-0.267	-0.036	0.333	0.360	4.824	0.022	0.205	120	286	11	54	Error	-4	15	-2	56	-100
6	11	8	""	"STM2613"	7780	45250	140	62	63	10	63	66	14	9	0	0	202	189	75	93	170	204	4	0	0	-0.009	0.000	0.092	0.130	4.695	0.036	0.245	156	252	108	96	Error	-1	109	0	96	-100
6	12	8	""	"STM2618"	7970	45240	120	58	59	10	66	190	310	0	0	0	98	99	16	98	473	875	0	0	0	100000.000	-7.000	0.786	0.825	3.834	0.420	0.959	120	335	-8	-6	16.610	-8	0	-7	1	-100
6	13	8	"yrbE"	"STM3312"	8140	45240	120	89	112	90	74	763	1209	0	0	0	152	237	340	122	1076	1507	0	0	0	0.500	0.330	0.500	0.454	2.981	0.999	0.855	120	268	45	153	-1.000	15	30	38	115	-100
6	14	8	"yhbG"	"STM3319"	8300	45250	140	893	1305	1239	68	967	1397	28	20	0	622	990	1008	95	1317	1951	19	0	0	1.565	1.382	1.420	1.473	1.936	0.911	0.841	156	267	1352	2132	0.647	825	527	1237	895	-100
6	15	8	""	"STM3334"	8470	45260	140	136	159	117	61	482	889	0	0	0	204	242	182	90	1232	2079	0	0	0	0.658	0.645	0.654	0.685	2.034	0.430	0.791	156	281	189	250	-0.604	75	114	98	152	-100
6	16	8	""	"STM3343"	8640	45270	130	172	414	360	59	254	477	38	3	0	491	2195	2406	94	641	1496	40	35	0	0.285	0.169	0.210	0.241	1.870	0.138	0.786	120	293	510	2456	-1.813	113	397	355	2101	-100
6	17	8	"yhcB"	"STM3347"	8810	45270	130	3218	3102	1683	61	340	532	88	85	0	1449	1454	1051	97	519	958	67	10	0	2.335	2.241	2.419	2.502	1.767	2.000	0.672	120	357	4509	4398	1.223	3157	1352	3041	1357	-100
6	18	8	""	"STM3358"	9010	45240	120	92	92	24	76	303	404	0	0	0	132	132	35	201	1085	1515	0	0	0	-0.232	-0.232	0.150	0.183	4.056	0.223	0.404	120	322	-53	-53	Error	16	-69	16	-69	-100
6	19	8	""	"STM0762"	9190	45240	120	65	66	10	79	120	91	0	0	0	114	116	25	181	757	1349	0	0	0	0.209	0.200	0.227	0.194	2.120	0.096	0.587	120	300	-81	-78	-2.259	-14	-67	-13	-65	-100
6	20	8	"dcoA"	"STM0767"	9360	45240	120	66	68	16	63	88	164	0	0	0	145	220	307	105	166	185	10	5	0	0.075	0.043	0.155	0.181	2.942	0.046	0.264	120	278	43	120	-3.737	3	40	5	115	-100
6	21	8	""	"STM0777"	9490	45300	70	135	165	82	60	77	100	46	21	0	1799	2347	1709	142	199	285	96	75	0	0.045	0.048	0.047	0.046	1.450	0.049	0.870	32	106	1732	2310	-4.466	75	1657	105	2205	-100
6	22	8	"modB"	"STM0782"	9700	45260	140	78	81	25	64	140	227	0	0	0	136	142	55	119	396	808	0	0	0	0.824	0.739	0.465	0.484	2.748	0.270	0.913	156	414	31	40	-0.280	14	17	17	23	-100
6	23	8	"hutG"	"STM0788"	9890	45240	120	56	57	9	67	107	181	0	0	0	86	85	11	113	285	705	0	0	0	0.407	0.357	0.429	0.384	2.351	0.092	0.368	120	291	-38	-38	-1.295	-11	-27	-10	-28	-100
6	24	8	"hutH"	"STM0791"	10050	45240	110	82	88	24	57	69	53	17	1	0	156	163	47	84	130	195	3	0	0	0.347	0.392	0.375	0.371	2.142	0.272	0.826	80	363	97	110	-1.526	25	72	31	79	-100
6	1	9	""	"STM0903"	6050	45400	100	55	57	11	54	58	20	5	1	0	326	328	107	98	248	310	26	0	0	0.004	0.013	0.042	0.053	2.617	0.020	0.048	80	358	229	233	-7.833	1	228	3	230	-100
6	2	9	""	"STM0908"	6220	45390	100	59	59	11	57	71	58	0	0	0	196	211	81	97	182	219	7	0	0	0.020	0.018	0.061	0.072	3.441	0.050	0.032	80	322	101	116	-5.629	2	99	2	114	-100
6	3	9	""	"STM0914"	6400	45410	120	58	58	10	61	76	58	0	0	0	103	109	21	102	615	1376	0	0	0	-3.000	-0.429	0.826	0.680	3.754	0.026	0.036	120	364	-2	4	Error	-3	1	-3	7	-100
6	4	9	""	"STM0918"	6570	45410	120	60	64	24	68	155	222	0	0	0	224	416	486	178	910	1525	5	0	0	-0.174	-0.017	0.213	0.185	4.000	0.109	0.336	120	338	38	234	Error	-8	46	-4	238	-100
6	5	9	""	"STM0922"	6740	45410	120	58	59	12	65	193	291	0	0	0	127	136	44	110	447	824	0	0	0	-0.412	-0.231	0.444	0.439	4.200	0.328	0.700	120	423	10	20	Error	-7	17	-6	26	-100
6	6	9	""	"STM0926"	6920	45430	60	70	76	22	56	57	9	59	37	0	563	920	840	97	135	105	100	84	0	0.030	0.024	0.026	0.028	1.730	0.024	0.651	32	164	480	843	-5.057	14	466	20	823	-100
6	7	9	""	"STM4206"	7090	45410	120	61	63	17	73	119	129	0	0	0	248	248	94	349	925	1193	0	0	0	0.119	0.099	0.124	0.141	2.719	0.113	0.504	120	443	-113	-111	-3.073	-12	-101	-10	-101	-100
6	8	9	""	"STM4210"	7270	45410	120	66	68	13	65	113	135	0	0	0	377	399	204	177	636	1131	0	0	0	0.005	0.014	0.040	0.052	2.837	0.152	0.680	120	411	201	225	-7.644	1	200	3	222	-100
6	9	9	""	"STM4215"	7440	45410	120	56	57	12	63	83	59	0	0	0	139	160	86	158	515	1522	0	0	0	0.368	-3.000	0.275	0.245	3.368	0.019	0.643	120	420	-26	-4	-1.441	-7	-19	-6	2	-100
6	10	9	""	"STM4219"	7680	45350	100	84	84	19	64	82	57	3	0	0	1880	2002	1280	211	784	1609	55	6	0	0.012	0.011	0.017	0.020	1.885	0.009	0.345	80	214	1689	1811	-6.383	20	1669	20	1791	-100
6	11	9	"yjbG"	"STM4224"	7790	45410	120	75	76	14	75	106	78	0	0	0	352	388	222	268	1134	2104	0	0	0	0.000	0.008	0.066	0.081	3.106	0.031	0.854	120	326	84	121	Error	0	84	1	120	-100
6	12	9	"yjbO"	"STM4244"	7970	45410	120	83	121	94	81	189	285	3	0	0	259	314	213	244	592	937	0	0	0	0.133	0.571	0.198	0.202	3.423	0.346	0.908	120	393	17	110	-2.907	2	15	40	70	-100
6	13	9	"csgC"	"STM1145"	8140	45410	120	86	493	980	132	743	1168	13	8	0	209	569	949	511	1235	1480	9	2	0	0.152	6.224	0.189	0.258	2.630	0.848	0.788	120	287	-348	419	-2.715	-46	-302	361	58	-100
6	14	9	"ssaO"	"STM1416"	8320	45410	120	90	330	639	197	1031	1345	7	1	0	295	664	1062	615	1697	1870	7	2	0	0.334	2.714	0.340	0.385	1.670	0.606	0.883	120	274	-427	182	-1.580	-107	-320	133	49	-100
6	15	9	"hisC"	"STM2073"	8490	45410	120	130	153	96	581	936	994	0	0	0	267	347	269	327	1700	2147	0	0	0	7.517	-21.400	3.029	3.750	2.287	0.369	0.503	120	244	-511	-408	2.910	-451	-60	-428	20	-100
6	16	9	"flgE"	"STM1177"	8660	45410	120	297	372	250	581	789	819	0	0	0	113	139	110	213	790	1536	0	0	0	2.840	2.824	3.014	2.835	2.162	0.127	0.191	120	267	-384	-283	1.506	-284	-100	-209	-74	-100
6	17	9	"rnc"	"STM2581"	8840	45410	120	199	334	360	363	610	694	9	0	0	142	342	560	213	665	1005	6	3	0	2.310	-0.225	1.966	1.642	2.242	0.414	0.438	120	332	-235	100	1.208	-164	-71	-29	129	-100
6	18	9	"mutS"	"STM2909"	9010	45410	120	92	148	176	133	306	416	3	1	0	115	332	591	234	919	1379	5	1	0	0.345	0.153	0.399	0.316	2.400	0.134	0.312	120	472	-160	113	-1.537	-41	-119	15	98	-100
6	19	9	"yecS"	"STM1952"	9260	45380	80	283	284	105	75	94	45	100	86	0	3081	3145	1451	140	258	298	100	100	0	0.071	0.070	0.069	0.070	1.286	0.065	0.862	52	280	3149	3214	-3.822	208	2941	209	3005	-100
6	20	9	"otsB"	"STM1929"	9440	45350	90	273	287	96	62	126	416	3	0	0	4946	5240	2920	112	159	185	100	100	0	0.044	0.044	0.048	0.047	1.307	0.038	0.896	52	186	5045	5353	-4.518	211	4834	225	5128	-100
6	21	9	"yebC"	"STM1899"	9540	45410	120	753	741	427	97	1383	2179	0	0	0	341	618	868	231	1090	1600	9	1	0	5.964	1.664	4.540	3.141	3.927	0.980	0.314	120	401	766	1031	2.576	656	110	644	387	-100
6	22	9	"yecN"	"STM1904"	9710	45410	120	196	296	628	158	741	1350	2	1	0	243	803	3131	374	1052	1753	4	3	0	-0.290	0.322	0.232	0.239	3.128	0.273	0.641	120	294	-93	567	Error	38	-131	138	429	-100
6	23	9	"grpE"	"STM2681"	9890	45410	120	95	114	71	83	121	193	4	0	0	98	105	27	130	299	752	0	0	0	-0.375	-1.240	0.373	0.510	3.470	0.240	0.815	120	234	-20	6	Error	12	-32	31	-25	-100
6	24	9	""	"STM3782"	10060	45410	120	108	131	65	55	63	30	78	47	0	252	328	286	82	110	109	60	37	0	0.312	0.309	0.389	0.390	2.056	0.225	0.798	120	462	223	322	-1.681	53	170	76	246	-100
6	1	10	"dinP"	"STM0313"	6040	45580	120	58	58	11	62	92	79	0	0	0	103	232	396	349	1336	2579	0	0	0	0.016	0.034	0.044	0.041	2.113	0.019	0.413	120	507	-250	-121	-5.943	-4	-246	-4	-117	-100
6	2	10	""	"STM0325"	6220	45580	120	66	72	37	68	97	77	1	1	0	226	275	203	238	1243	2766	0	0	0	0.167	0.108	0.147	0.169	4.314	0.024	0.656	120	424	-14	41	-2.585	-2	-12	4	37	-100
6	3	10	""	"STM0329"	6390	45580	120	61	65	23	67	89	148	0	0	0	115	149	118	152	656	1405	0	0	0	0.162	0.667	0.204	0.206	2.946	0.021	0.368	120	391	-43	-5	-2.624	-6	-37	-2	-3	-100
6	4	10	""	"STM0333"	6570	45580	120	93	1453	3623	69	91	153	21	18	0	423	7750	18447	171	882	1511	25	17	5	0.095	0.183	0.114	0.116	2.411	0.185	0.890	120	346	276	8963	-3.392	24	252	1384	7579	-100
6	5	10	""	"STM1050"	6740	45580	120	61	64	10	65	145	239	0	0	0	140	145	42	111	589	1076	0	0	0	-0.138	-0.029	0.333	0.388	3.916	0.088	0.183	120	358	25	33	Error	-4	29	-1	34	-100
6	6	10	"ycbW"	"STM1059"	6920	45580	120	115	192	321	65	155	243	5	5	0	193	356	502	106	798	1687	3	0	0	0.575	0.508	0.590	0.543	2.236	0.067	0.108	120	410	137	377	-0.799	50	87	127	250	-100
6	7	10	"yeaM"	"STM1279"	7090	45580	120	60	70	28	68	103	102	2	0	0	150	420	696	231	979	1681	5	0	0	0.099	0.011	0.101	0.086	2.461	0.029	0.792	120	480	-89	191	-3.340	-8	-81	2	189	-100
6	8	10	""	"STM1287"	7340	45550	80	95	99	29	67	147	218	0	0	0	1308	1688	1328	110	226	496	76	55	0	0.023	0.020	0.021	0.024	1.616	0.013	0.068	52	275	1226	1610	-5.419	28	1198	32	1578	-100
6	9	10	"yeaA"	"STM1291"	7510	45530	90	157	181	82	71	105	73	57	17	0	1309	1577	1380	112	181	214	100	100	0	0.072	0.075	0.065	0.077	1.911	0.036	0.199	52	229	1283	1575	-3.799	86	1197	110	1465	-100
6	10	10	"astC"	"STM1303"	7610	45580	120	69	71	18	92	179	405	0	0	0	120	194	240	210	1100	2078	0	0	0	0.256	1.313	0.284	0.251	2.585	0.052	0.406	120	490	-113	-37	-1.968	-23	-90	-21	-16	-100
6	11	10	"spy"	"STM1308"	7790	45580	120	97	100	27	85	148	137	0	0	0	273	353	327	263	1133	1859	0	0	0	1.200	0.167	0.147	0.191	3.503	0.034	0.624	120	497	22	105	0.263	12	10	15	90	-100
6	12	10	"celG"	"STM1317"	8040	45550	70	308	320	160	77	362	913	0	0	0	1707	1854	1463	148	428	752	81	56	0	0.148	0.142	0.155	0.149	1.178	0.121	0.686	32	150	1790	1949	-2.755	231	1559	243	1706	-100
6	13	10	"rfbJ"	"STM2089"	8140	45580	120	138	198	232	123	1081	1525	0	0	0	140	307	346	431	1241	1677	0	0	0	-0.052	-0.605	0.112	0.123	3.118	0.877	0.679	120	401	-276	-49	Error	15	-291	75	-124	-100
6	14	10	"galF"	"STM2098"	8310	45580	120	222	212	74	124	487	734	0	0	0	187	259	268	453	1037	1585	0	0	0	-0.368	-0.454	0.182	0.265	5.102	0.102	0.195	120	357	-168	-106	Error	98	-266	88	-194	-100
6	15	10	"wcaC"	"STM2113"	8490	45580	120	105	1180	2134	121	471	691	23	21	0	227	393	365	234	699	1374	0	0	0	2.286	6.660	1.278	1.456	3.909	6.813	0.069	120	298	-23	1218	1.193	-16	-7	1059	159	-100
6	16	10	"yegH"	"STM2119"	8660	45580	120	78	296	481	83	587	874	5	2	0	140	183	120	190	485	1575	0	0	0	0.100	-30.429	0.357	0.647	5.386	3.162	0.502	120	322	-55	206	-3.322	-5	-50	213	-7	-100
6	17	10	"yegB"	"STM2129"	8840	45590	120	57	92	98	80	404	718	0	0	0	95	111	43	174	511	1569	0	0	0	0.291	-0.190	0.337	0.443	3.282	1.833	0.781	120	331	-102	-51	-1.780	-23	-79	12	-63	-100
6	18	10	"yegQ"	"STM2136"	9010	45590	120	80	113	110	133	455	1042	0	0	0	170	238	188	185	613	1494	0	0	0	3.533	-0.377	1.332	1.209	3.049	0.429	0.458	120	323	-68	33	1.821	-53	-15	-20	53	-100
6	19	10	"cpxR"	"STM4059"	9190	45590	120	77	84	30	125	387	934	0	0	0	98	106	40	260	919	1969	0	0	0	0.296	0.266	0.294	0.266	1.815	0.215	0.729	120	395	-210	-195	-1.755	-48	-162	-41	-154	-100
6	20	10	""	"STM4068"	9360	45590	120	83	645	1640	133	1065	2065	9	7	0	142	414	816	299	1006	1661	6	0	0	0.318	4.452	0.366	0.464	2.739	1.417	0.257	120	418	-207	627	-1.651	-50	-157	512	115	-100
6	21	10	"yneA"	"STM4077"	9540	45590	120	74	250	512	125	1281	2144	0	0	0	111	234	337	121	900	1505	0	0	0	5.100	1.106	1.984	2.157	2.259	1.616	0.694	120	467	-61	238	2.350	-51	-10	125	113	-100
6	22	10	"glpK"	"STM4086"	9770	45540	120	670	975	927	104	570	1169	28	7	0	223	331	308	107	575	1367	1	0	0	4.879	3.888	4.000	4.093	2.021	2.571	0.689	120	433	682	1095	2.287	566	116	871	224	-100
6	23	10	"ftsN"	"STM4093"	9950	45540	130	394	556	427	66	96	131	90	76	0	2269	3131	2589	87	120	126	94	90	0	0.150	0.161	0.150	0.169	1.781	0.152	0.882	120	388	2510	3534	-2.734	328	2182	490	3044	-100
6	24	10	""	"STM4102"	10050	45590	90	217	227	84	58	59	12	100	100	0	4163	4420	2053	81	85	30	100	100	0	0.039	0.039	0.038	0.038	1.342	0.038	0.900	52	272	4241	4508	-4.682	159	4082	169	4339	-100
6	1	11	"ygdL"	"STM2987"	6040	45750	120	307	406	397	64	96	81	57	51	0	766	1572	2146	102	977	2618	11	6	0	0.366	0.233	0.278	0.319	2.124	0.100	0.477	120	477	907	1812	-1.450	243	664	342	1470	-100
6	2	11	"ygdB"	"STM2998"	6220	45750	120	147	160	98	67	96	77	50	24	0	877	1293	1287	105	1121	2822	6	1	0	0.104	0.078	0.083	0.109	2.586	0.027	0.633	120	410	852	1281	-3.271	80	772	93	1188	-100
6	3	11	"ygeD"	"STM3009"	6400	45760	110	140	198	158	62	75	87	46	21	0	486	798	882	97	184	546	33	16	0	0.201	0.194	0.194	0.196	1.811	0.132	0.809	80	355	467	837	-2.318	78	389	136	701	-100
6	4	11	"kduI"	"STM3018"	6560	45750	120	112	154	125	65	85	146	22	4	0	598	1425	2265	97	343	783	38	30	0	0.094	0.067	0.088	0.112	3.167	0.034	0.261	120	382	548	1417	-3.414	47	501	89	1328	-100
6	5	11	""	"STM3025"	6740	45750	120	111	278	354	68	149	239	26	15	0	657	1967	2615	97	544	1079	40	32	0	0.077	0.112	0.091	0.114	3.488	0.140	0.644	120	371	603	2080	-3.703	43	560	210	1870	-100
6	6	11	""	"STM3030"	6910	45760	120	121	158	104	66	161	260	9	0	0	912	1862	2188	95	529	1546	35	22	0	0.067	0.052	0.056	0.078	3.197	0.066	0.333	120	371	872	1859	-3.893	55	817	92	1767	-100
6	7	11	""	"STM2692"	7090	45760	120	124	173	161	61	96	128	29	9	0	829	1472	2197	96	514	1555	22	10	0	0.086	0.081	0.094	0.103	2.582	0.067	0.784	120	374	796	1488	-3.540	63	733	112	1376	-100
6	8	11	""	"STM2702"	7260	45760	120	78	316	608	59	320	742	13	6	0	1500	1869	2080	96	314	760	73	40	0	0.014	0.145	0.052	0.118	6.852	0.382	0.054	120	461	1423	2030	-6.207	19	1404	257	1773	-100
6	9	11	""	"STM2706"	7440	45760	120	102	119	64	68	367	827	0	0	0	1379	2672	3171	94	286	1117	54	34	0	0.026	0.020	0.022	0.046	5.370	0.093	0.085	120	466	1319	2629	-5.240	34	1285	51	2578	-100
6	10	11	"yjiA"	"STM4530"	7610	45760	120	268	388	387	63	175	459	25	5	0	318	788	1158	93	635	1489	15	3	0	0.911	0.468	0.726	0.679	2.184	0.279	0.741	120	379	430	1020	-0.134	205	225	325	695	-100
6	11	11	"cutF"	"STM0241"	7790	45760	120	148	302	356	68	139	150	45	27	0	440	982	1382	96	597	992	28	11	0	0.233	0.264	0.281	0.268	2.079	0.172	0.817	120	379	424	1120	-2.104	80	344	234	886	-100
6	12	11	"yaiY"	"STM0378"	7960	45760	120	158	195	137	69	722	1426	0	0	0	672	1024	1054	104	806	1538	19	2	0	0.157	0.137	0.131	0.136	1.918	0.849	0.541	120	459	657	1046	-2.674	89	568	126	920	-100
6	13	11	"ybcI"	"STM0540"	8140	45760	120	143	465	719	75	1144	1568	10	0	0	844	1371	1731	100	1126	1724	25	7	0	0.091	0.307	0.117	0.168	3.311	0.660	0.625	120	374	812	1661	-3.452	68	744	390	1271	-100
6	14	11	""	"STM0556"	8310	45760	120	78	163	217	67	428	751	3	0	0	308	1255	2176	93	726	1513	19	13	0	0.051	0.083	0.080	0.093	3.257	0.192	0.325	120	365	226	1258	-4.289	11	215	96	1162	-100
6	15	11	""	"STM0298"	8510	45740	160	99	195	424	62	265	542	2	2	0	867	1539	2877	90	622	1786	18	8	0	0.048	0.092	0.135	0.101	4.120	0.141	0.631	208	449	814	1582	-4.392	37	777	133	1449	-100
6	16	11	""	"STM0576"	8660	45760	120	80	89	42	57	83	151	0	0	0	535	1027	921	85	355	1559	29	3	0	0.051	0.034	0.036	0.040	2.201	0.077	0.805	120	319	473	974	-4.290	23	450	32	942	-100
6	17	11	""	"STM0581"	8860	45740	140	283	420	472	58	180	551	22	7	0	1032	2081	3091	86	383	1488	32	22	0	0.238	0.181	0.206	0.233	2.203	0.131	0.815	156	372	1171	2357	-2.072	225	946	362	1995	-100
6	18	11	"fepC"	"STM0590"	9010	45760	120	133	151	104	61	348	1051	0	0	0	1016	1431	1538	85	414	1410	41	9	0	0.077	0.067	0.062	0.081	2.885	0.482	0.464	120	302	1003	1436	-3.693	72	931	90	1346	-100
6	19	11	"narP"	"STM2246"	9210	45730	160	438	434	333	73	337	875	6	0	0	835	1039	1065	93	735	1854	10	2	0	0.492	0.382	0.413	0.515	2.372	0.458	0.721	208	463	1107	1307	-1.024	365	742	361	946	-100
6	20	11	"stcA"	"STM2152"	9360	45760	120	199	282	371	62	118	157	41	14	0	2232	3172	3543	87	298	656	74	65	0	0.064	0.071	0.061	0.069	2.199	0.093	0.607	120	272	2282	3305	-3.969	137	2145	220	3085	-100
6	21	11	"yehW"	"STM2162"	9530	45760	120	111	159	117	60	98	147	24	10	0	467	944	1048	85	201	406	45	31	0	0.134	0.115	0.106	0.126	2.656	0.138	0.348	120	352	433	958	-2.905	51	382	99	859	-100
6	22	11	"yohD"	"STM2170"	9710	45760	120	202	230	196	63	221	599	4	0	0	1048	1449	1255	85	198	406	68	52	0	0.144	0.122	0.094	0.128	2.858	0.810	0.491	120	437	1102	1531	-2.792	139	963	167	1364	-100
6	23	11	""	"STM2175"	9880	45760	120	237	263	222	65	215	582	3	0	0	1360	2052	1859	86	193	397	74	59	0	0.135	0.101	0.091	0.109	2.626	0.202	0.130	120	453	1446	2164	-2.889	172	1274	198	1966	-100
6	24	11	""	"STM2288"	10050	45760	100	125	136	50	55	56	10	97	95	0	843	986	494	80	81	11	100	100	0	0.092	0.089	0.087	0.087	1.609	0.083	0.773	80	401	833	987	-3.446	70	763	81	906	-100
6	1	12	"Ctrl-62buffer"	"Ctrl-62buffer"	6040	45930	120	58	59	9	58	61	16	5	0	0	91	93	15	89	91	21	9	1	0	0.000	0.250	0.571	0.739	2.909	0.465	0.122	120	508	2	5	Error	0	2	1	4	-50
6	2	12	"Ctrl-Y2buffer"	"Ctrl-Y2buffer"	6210	45930	120	63	66	15	63	65	16	15	2	0	90	92	16	90	94	25	5	1	0	0.000	1.500	0.791	0.867	3.361	3.988	0.015	120	407	0	5	Error	0	0	3	2	-50
6	3	12	"Ctrl-Y6buffer"	"Ctrl-Y6buffer"	6390	45930	120	61	62	9	61	62	14	11	0	0	92	94	13	90	91	15	15	3	0	0.000	0.250	0.800	0.891	3.203	0.028	0.000	120	413	2	5	Error	0	2	1	4	-50
6	4	12	"Ctrl-OmpAbuffer"	"Ctrl-OmpAbuffer"	6560	45930	120	64	66	18	61	63	18	8	2	0	89	89	11	89	90	10	18	4	0	100000.000	100000.000	1.000	0.926	3.029	6.198	0.022	120	425	3	5	16.610	3	0	5	0	-50
6	5	12	"ctrl-buffer"	"ctrl-buffer"	6740	45930	120	60	64	24	61	63	17	7	2	0	89	91	15	88	88	11	17	5	0	-1.000	1.000	0.833	0.945	3.832	8.990	0.008	120	420	0	6	Error	-1	1	3	3	-50
6	6	12	"Ctrl-RCA25ng/ul"	"Ctrl-RCA25ng/ul"	6910	45930	120	64	72	57	58	60	16	23	5	0	90	108	118	85	86	11	37	18	0	1.200	0.609	0.878	0.855	2.656	0.487	0.769	120	396	11	37	0.263	6	5	14	23	-50
6	7	12	"Ctrl-62buffer"	"Ctrl-62buffer"	7090	45930	120	54	55	11	56	56	13	9	2	0	84	85	13	85	85	10	15	5	0	2.000	100000.000	1.083	1.071	3.333	0.574	0.010	120	382	-3	-1	1.000	-2	-1	-1	0	-50
6	8	12	"Ctrl-Y2buffer"	"Ctrl-Y2buffer"	7260	45930	120	53	55	9	53	57	29	0	0	0	87	88	13	85	85	10	17	7	0	0.000	0.667	0.944	0.846	3.280	18.365	0.010	120	358	2	5	Error	0	2	2	3	-50
6	9	12	"Ctrl-Y6buffer"	"Ctrl-Y6buffer"	7440	45930	120	52	53	9	53	56	28	0	0	0	84	85	11	83	83	11	16	5	0	-1.000	0.000	0.829	0.700	3.328	2.731	0.005	120	351	0	2	Error	-1	1	0	2	-50
6	10	12	"Ctrl-OmpAbuffer"	"Ctrl-OmpAbuffer"	7610	45930	120	59	59	11	53	55	13	25	3	0	82	84	12	83	83	11	15	3	0	-6.000	6.000	1.090	1.157	2.451	111.705	0.000	120	378	5	7	Error	6	-1	6	1	-50
6	11	12	"ctrl-buffer"	"ctrl-buffer"	7790	45930	120	58	60	12	57	58	12	11	4	0	84	84	12	83	85	11	14	4	0	1.000	3.000	0.773	0.711	3.147	0.382	0.011	120	382	2	4	0.000	1	1	3	1	-50
6	12	12	"Ctrl-RCA200ng/ul"	"Ctrl-RCA200ng/ul"	7960	45930	120	64	65	12	60	61	10	27	7	0	86	88	19	83	84	11	19	6	0	1.333	1.000	1.000	0.932	3.536	0.283	0.034	120	385	7	10	0.415	4	3	5	5	-50
6	13	12	"Ctrl-62buffer"	"Ctrl-62buffer"	8130	45930	120	59	61	12	58	60	13	16	4	0	85	86	13	83	84	11	19	6	0	0.500	1.000	1.211	1.204	3.342	7.632	0.002	120	401	3	6	-1.000	1	2	3	3	-50
6	14	12	"Ctrl-Y2buffer"	"Ctrl-Y2buffer"	8310	45930	120	63	65	13	58	60	13	19	5	0	87	90	21	83	84	14	20	5	0	1.250	1.000	1.000	0.982	3.465	0.253	0.051	120	399	9	14	0.322	5	4	7	7	-50
6	15	12	"Ctrl-Y6buffer"	"Ctrl-Y6buffer"	8480	45930	120	60	61	11	56	57	10	25	5	0	83	85	14	81	83	14	11	2	0	2.000	1.250	0.923	0.998	2.480	0.515	0.042	120	393	6	9	1.000	4	2	5	4	-50
6	16	12	"Ctrl-OmpAbuffer"	"Ctrl-OmpAbuffer"	8660	45930	120	54	54	10	54	54	9	15	5	0	84	85	13	80	82	10	29	10	0	0.000	0.000	0.857	0.870	2.947	0.314	0.013	120	411	4	5	Error	0	4	0	5	-50
6	17	12	"ctrl-buffer"	"ctrl-buffer"	8830	45930	120	54	56	12	54	55	10	15	5	0	82	86	22	81	82	12	23	10	0	0.000	0.400	0.679	0.610	2.856	2.810	0.028	120	436	1	7	Error	0	1	2	5	-50
6	18	12	"Ctrl-RCA75ng/ul"	"Ctrl-RCA75ng/ul"	9010	45930	120	53	54	11	55	56	11	15	2	0	84	85	13	80	80	10	27	8	0	-0.500	-0.200	1.000	1.060	2.673	0.579	0.034	120	421	2	4	Error	-2	4	-1	5	-50
6	19	12	"Ctrl-62buffer"	"Ctrl-62buffer"	9180	45930	120	61	62	12	59	62	29	2	0	0	82	84	14	81	82	14	15	3	0	2.000	1.000	0.755	0.902	3.537	7.830	0.042	120	431	3	6	1.000	2	1	3	3	-50
6	20	12	"Ctrl-Y2buffer"	"Ctrl-Y2buffer"	9360	45930	120	61	65	22	58	61	28	6	0	0	81	82	16	82	83	14	12	4	0	-3.000	100000.000	1.000	0.999	4.336	3.846	0.039	120	419	2	7	Error	3	-1	7	0	-50
6	21	12	"Ctrl-Y6buffer"	"Ctrl-Y6buffer"	9530	45930	120	54	59	25	55	56	10	14	5	0	81	82	11	80	81	13	10	2	0	-1.000	2.000	1.056	1.085	3.400	2.407	0.066	120	404	0	6	Error	-1	1	4	2	-50
6	22	12	"Ctrl-OmpAbuffer"	"Ctrl-OmpAbuffer"	9710	45930	120	57	59	12	54	55	11	20	4	0	82	85	20	80	82	14	14	5	0	1.500	1.000	1.000	1.047	3.207	0.500	0.115	120	432	5	10	0.585	3	2	5	5	-50
6	23	12	"ctrl-buffer"	"ctrl-buffer"	9880	45930	120	56	56	12	55	57	21	4	0	0	82	84	14	81	88	131	0	0	0	1.000	0.333	1.000	0.957	3.051	0.737	0.052	120	421	2	4	0.000	1	1	1	3	-50
6	24	12	"Ctrl-RCAbuffer"	"Ctrl-RCAbuffer"	10060	45930	120	55	56	10	52	54	17	10	1	0	81	83	13	80	86	112	0	0	0	3.000	1.333	0.857	0.855	2.882	0.544	0.026	120	583	4	7	1.585	3	1	4	3	-50
6	1	13	"hupA"	"STM4170"	6040	46100	110	2938	3176	1174	63	65	17	100	100	0	525	539	304	88	89	12	100	100	0	6.579	6.902	6.843	8.234	1.734	6.605	0.814	80	465	3312	3564	2.718	2875	437	3113	451	0
6	2	13	"hupA"	"STM4170"	6220	46110	120	1718	1793	1172	64	66	17	99	97	0	168	180	80	89	91	14	85	80	0	20.937	19.000	19.743	20.071	1.683	17.752	0.872	120	472	1733	1820	4.388	1654	79	1729	91	0
6	3	13	"hilA"	"STM2876"	6390	46100	110	1176	1335	1226	60	62	11	100	100	0	1066	1300	1285	90	90	12	100	100	0	1.143	1.054	1.193	1.225	1.498	0.994	0.914	80	412	2092	2485	0.193	1116	976	1275	1210	0
6	4	13	"hilA"	"STM2876"	6570	46110	100	2917	3026	1277	55	56	9	100	100	0	2975	3088	1368	87	88	10	100	100	0	0.991	0.990	0.988	1.016	1.287	0.977	0.966	80	399	5750	5972	-0.013	2862	2888	2971	3001	0
6	5	13	"hilC"	"STM2867"	6740	46110	110	4443	4448	1378	56	59	15	100	100	0	1669	1641	623	87	87	11	100	100	0	2.773	2.826	2.854	2.958	1.258	2.759	0.967	80	433	5969	5946	1.471	4387	1582	4392	1554	0
6	6	13	"hilC"	"STM2867"	6910	46100	110	3817	3670	1621	56	61	33	100	100	0	1229	1245	608	84	85	11	100	100	0	3.285	3.113	3.183	3.241	1.309	3.063	0.952	80	445	4906	4775	1.716	3761	1145	3614	1161	0
6	7	13	"hns"	"STM1751"	7090	46100	110	4312	4245	1119	55	58	30	100	100	0	409	423	200	84	84	10	100	100	0	13.098	12.360	13.174	13.933	1.452	11.818	0.830	80	424	4582	4529	3.711	4257	325	4190	339	0
6	8	13	"hns"	"STM1751"	7260	46110	120	2573	3012	3073	55	58	27	100	100	0	248	263	172	84	85	12	97	92	0	15.354	16.520	17.179	18.246	1.481	18.663	0.859	120	391	2682	3136	3.941	2518	164	2957	179	0
6	9	13	"hns"	"STM1751"	7430	46120	160	4523	5525	3397	53	56	25	100	100	0	327	400	250	81	83	11	100	99	0	18.171	17.154	18.667	18.313	1.344	16.336	0.897	208	491	4716	5791	4.184	4470	246	5472	319	0
6	10	13	"hilD"	"STM2875"	7610	46120	130	3036	3193	795	53	54	10	100	100	0	1038	1125	355	81	82	10	100	100	0	3.117	3.008	3.043	3.066	1.161	2.954	0.957	120	420	3940	4184	1.640	2983	957	3140	1044	0
6	11	13	"hilD"	"STM2875"	7780	46110	130	1993	1984	436	57	58	11	100	100	0	886	1017	626	83	83	10	100	100	0	2.411	2.063	2.510	2.224	1.535	1.945	0.566	120	467	2739	2861	1.270	1936	803	1927	934	0
6	12	13	"stpA"	"STM2799"	7960	46110	110	1789	2070	966	61	63	14	100	100	0	569	713	445	82	83	10	100	100	0	3.548	3.184	3.422	3.432	1.258	2.954	0.921	80	407	2215	2640	1.827	1728	487	2009	631	0
6	13	13	"csrA"	"STM2826"	8130	46110	100	1525	1490	495	61	63	16	100	100	0	478	487	218	82	83	11	100	100	0	3.697	3.528	3.682	3.708	1.221	3.374	0.907	80	357	1860	1834	1.886	1464	396	1429	405	0
6	14	13	"dps"	"STM0831"	8300	46130	150	3040	3385	1419	60	62	16	100	100	0	1073	1190	430	82	83	13	100	100	0	3.007	3.001	3.011	2.994	1.160	3.096	0.952	156	554	3971	4433	1.588	2980	991	3325	1108	0
6	15	13	"dps"	"STM0831"	8480	46120	120	2917	2637	1494	58	60	16	100	100	0	944	888	503	81	82	13	100	98	0	3.313	3.196	3.216	3.354	1.313	3.146	0.975	120	474	3722	3386	1.728	2859	863	2579	807	0
6	16	13	"dps"	"STM0831"	8660	46120	110	2903	2902	567	56	57	13	100	100	0	982	972	232	80	81	10	100	100	0	3.156	3.191	3.239	3.220	1.134	3.208	0.965	80	423	3749	3738	1.658	2847	902	2846	892	0
6	17	13	"oxyR"	"STM4125"	8830	46120	100	1570	1672	920	56	57	9	100	100	0	971	1040	700	80	81	10	100	100	0	1.699	1.683	1.801	1.837	1.368	1.558	0.919	80	370	2405	2576	0.765	1514	891	1616	960	0
6	18	13	"oxyR"	"STM4125"	9010	46120	100	2153	2327	905	56	57	10	100	100	0	1706	1834	863	80	80	9	100	100	0	1.290	1.295	1.321	1.357	1.316	1.240	0.946	80	370	3723	4025	0.367	2097	1626	2271	1754	0
6	19	13	"fur"	"STM0693"	9180	46120	110	1498	1550	375	61	63	17	100	100	0	1916	2071	847	82	87	36	100	100	0	0.784	0.749	0.782	0.779	1.218	0.692	0.930	80	404	3271	3478	-0.352	1437	1834	1489	1989	0
6	20	13	"fur"	"STM0693"	9360	46130	110	1022	1178	456	61	63	16	100	100	0	1475	1691	659	84	89	37	100	100	0	0.691	0.695	0.709	0.697	1.216	0.689	0.935	80	399	2352	2724	-0.534	961	1391	1117	1607	0
6	21	13	"envR"	"STM3389"	9530	46110	110	232	242	82	57	58	10	100	100	0	3149	3499	1725	82	83	15	100	100	0	0.057	0.054	0.056	0.055	1.267	0.050	0.893	80	402	3242	3602	-4.131	175	3067	185	3417	0
6	22	13	"envR"	"STM3389"	9700	46130	110	121	128	42	55	55	10	100	95	0	2819	3316	2049	80	82	15	100	100	0	0.024	0.023	0.023	0.023	1.382	0.021	0.839	80	399	2805	3309	-5.375	66	2739	73	3236	0
6	23	13	"envR"	"STM3389"	9880	46120	110	126	132	36	57	58	21	95	83	0	2749	3507	2326	82	90	132	100	100	0	0.026	0.022	0.025	0.023	1.465	0.018	0.729	80	421	2736	3500	-5.272	69	2667	75	3425	0
6	24	13	"arcB"	"STM3328"	10050	46120	90	682	862	522	54	56	22	100	100	0	1623	2169	1831	80	90	147	100	100	0	0.407	0.387	0.429	0.415	1.366	0.303	0.846	52	336	2171	2897	-1.297	628	1543	808	2089	0
6	1	14	""	"STM4316"	6040	46290	120	144	210	156	59	61	13	100	92	0	626	1075	1166	86	87	11	100	100	0	0.157	0.153	0.170	0.169	1.709	0.128	0.845	120	659	625	1140	-2.667	85	540	151	989	0
6	2	14	""	"STM4529"	6210	46290	110	356	414	265	62	63	11	100	100	0	800	1067	862	87	89	14	100	100	0	0.412	0.359	0.376	0.377	1.280	0.321	0.910	80	471	1007	1332	-1.278	294	713	352	980	0
6	3	14	""	"STM4276"	6390	46280	100	116	141	88	57	58	12	98	96	0	296	398	401	87	89	12	100	100	0	0.282	0.270	0.280	0.282	1.518	0.226	0.890	80	435	268	395	-1.825	59	209	84	311	0
6	4	14	""	"STM0560"	6560	46300	130	79	88	31	53	55	12	81	50	0	1230	1648	1353	86	87	10	100	100	0	0.023	0.022	0.023	0.023	1.635	0.019	0.566	120	653	1170	1597	-5.459	26	1144	35	1562	0
6	5	14	""	"STM0359"	6730	46290	110	77	99	62	56	57	12	66	42	0	323	613	757	85	86	12	100	100	0	0.088	0.081	0.090	0.081	1.782	0.077	0.792	80	502	259	571	-3.503	21	238	43	528	0
6	6	14	""	"STM1024"	6920	46290	110	84	93	34	55	56	13	77	52	0	416	571	505	84	84	11	100	100	0	0.087	0.078	0.080	0.077	1.733	0.061	0.607	80	520	361	525	-3.517	29	332	38	487	0
6	7	14	"purG"	"STM2565"	7080	46290	100	230	287	252	54	56	25	91	75	0	999	1360	1510	82	84	13	100	100	0	0.192	0.182	0.196	0.196	1.620	0.164	0.896	80	444	1093	1511	-2.381	176	917	233	1278	0
6	8	14	"cysM"	"STM2440"	7270	46300	130	130	232	228	56	57	12	90	80	0	516	1181	1428	84	85	12	100	100	0	0.171	0.160	0.157	0.157	2.075	0.151	0.876	120	593	506	1273	-2.545	74	432	176	1097	0
6	9	14	"ompR"	"STM3502"	7430	46290	100	627	1302	1748	53	54	10	100	100	0	774	1632	2210	82	82	10	100	100	0	0.829	0.806	0.847	0.844	1.463	0.774	0.930	80	350	1266	2799	-0.270	574	692	1249	1550	0
6	10	14	"dnaK"	"STM0012"	7600	46280	90	482	932	1374	54	56	13	100	100	0	145	236	276	81	82	11	94	90	0	6.688	5.665	6.822	7.587	1.914	5.712	0.833	52	336	492	1033	2.741	428	64	878	155	0
6	11	14	"trkA"	"STM3409"	7780	46280	110	409	515	509	57	59	12	100	100	0	2143	3046	4075	82	83	13	100	100	0	0.171	0.155	0.177	0.176	1.361	0.132	0.959	80	465	2413	3422	-2.550	352	2061	458	2964	0
6	12	14	""	"STM4528"	7950	46290	120	576	541	238	61	62	11	99	97	0	1482	1566	1074	82	81	9	98	98	0	0.368	0.323	0.351	0.363	1.761	0.264	0.840	120	564	1915	1964	-1.443	515	1400	480	1484	0
6	13	14	""	"STM2230"	8120	46290	110	149	163	94	61	62	13	95	80	0	1571	1787	1665	81	82	10	100	100	0	0.059	0.060	0.062	0.060	1.472	0.054	0.869	80	486	1578	1808	-4.082	88	1490	102	1706	0
6	14	14	"yegN"	"STM2127"	8300	46280	100	153	152	80	60	62	13	80	75	0	2331	2202	1819	82	82	10	98	97	0	0.041	0.043	0.045	0.050	2.022	0.042	0.881	80	400	2342	2212	-4.596	93	2249	92	2120	0
6	15	14	""	"STM2178"	8480	46290	90	166	198	102	59	60	10	100	100	0	1852	2341	1768	82	83	11	100	100	0	0.060	0.062	0.062	0.060	1.377	0.055	0.847	52	357	1877	2398	-4.048	107	1770	139	2259	0
6	16	14	""	"STM2664"	8660	46290	110	204	211	51	56	57	12	100	100	0	729	803	346	81	82	11	100	100	0	0.228	0.215	0.239	0.221	1.385	0.191	0.846	80	488	796	877	-2.130	148	648	155	722	0
6	17	14	"EMPTY"	"EMPTY"	8830	46280	120	59	71	35	54	55	10	39	21	0	90	127	89	79	80	12	47	30	0	0.455	0.354	0.457	0.559	3.321	0.328	0.555	120	521	16	65	-1.138	5	11	17	48	-75
6	18	14	"EMPTY"	"EMPTY"	9010	46280	120	63	65	13	57	58	10	37	17	0	86	89	18	79	80	9	43	21	0	0.857	0.800	0.931	0.935	3.648	0.618	0.073	120	496	13	18	-0.222	6	7	8	10	-75
6	19	14	"EMPTY"	"EMPTY"	9180	46280	120	67	71	23	61	63	16	22	8	0	86	94	38	82	86	33	6	3	0	1.500	0.833	0.893	1.151	3.168	0.407	0.575	120	475	10	22	0.585	6	4	10	12	-75
6	20	14	"EMPTY"	"EMPTY"	9350	46280	120	63	66	20	61	64	17	12	4	0	84	87	24	82	87	34	3	1	0	1.000	1.000	1.000	0.981	2.843	0.898	0.253	120	487	4	10	0.000	2	2	5	5	-75
6	21	14	"EMPTY"	"EMPTY"	9530	46280	120	63	66	16	57	58	10	32	11	0	83	87	19	80	81	12	23	10	0	2.000	1.286	0.953	1.063	3.105	0.733	0.160	120	492	9	16	1.000	6	3	9	7	-75
6	22	14	"EMPTY"	"EMPTY"	9700	46280	120	60	62	12	58	58	11	22	5	0	82	85	19	80	81	10	26	7	0	1.000	0.800	1.105	1.097	3.250	0.569	0.039	120	487	4	9	0.000	2	2	4	5	-75
6	23	14	"EMPTY"	"EMPTY"	9880	46280	120	66	68	14	61	62	11	28	7	0	81	84	22	81	82	10	20	4	0	100000.000	2.333	1.133	1.123	2.974	0.526	0.124	120	497	5	10	16.610	5	0	7	3	-75
6	24	14	"EMPTY"	"EMPTY"	10050	46280	120	56	61	17	56	57	10	24	6	0	82	86	23	80	81	9	23	9	0	0.000	0.833	1.000	0.815	3.142	0.762	0.143	120	616	2	11	Error	0	2	5	6	-75
7	1	1	"yccF"	"STM1074"	10640	43820	110	1232	1240	327	59	61	19	100	100	0	3235	3571	1436	79	83	26	100	100	0	0.372	0.338	0.358	0.346	1.171	0.318	0.938	80	523	4329	4673	-1.428	1173	3156	1181	3492	0
7	2	1	"ydjN"	"STM1320"	10800	43820	110	462	538	345	56	56	9	100	100	0	4083	4748	3297	78	82	20	100	100	0	0.101	0.103	0.100	0.103	1.234	0.101	0.950	80	433	4411	5152	-3.302	406	4005	482	4670	0
7	3	1	""	"STM1491"	10980	43820	140	566	615	279	54	55	9	98	98	0	6127	6644	3497	80	84	22	100	100	0	0.085	0.085	0.082	0.085	1.431	0.076	0.961	156	591	6559	7125	-3.562	512	6047	561	6564	0
7	4	1	"yiaC"	"STM3643"	11140	43820	170	1303	1298	258	54	64	85	100	100	0	3325	3450	893	79	104	213	100	100	0	0.385	0.369	0.383	0.372	1.155	0.361	0.942	208	935	4495	4615	-1.378	1249	3246	1244	3371	0
7	5	1	"oppA"	"STM1746"	11320	43830	110	2173	2274	579	55	79	127	100	100	0	3873	4247	1451	81	138	319	100	100	0	0.559	0.533	0.520	0.543	1.197	0.507	0.938	80	412	5910	6385	-0.840	2118	3792	2219	4166	0
7	6	1	""	"STM2585"	11500	43830	120	563	530	334	55	59	22	99	98	0	3659	3238	2460	79	87	42	99	99	0	0.142	0.150	0.153	0.162	1.339	0.141	0.960	120	472	4088	3634	-2.817	508	3580	475	3159	0
7	7	1	"yecH"	"STM1936"	11670	43820	120	817	852	541	55	58	32	100	100	0	1679	1743	1165	78	81	18	100	100	0	0.476	0.479	0.478	0.483	1.261	0.465	0.954	120	450	2363	2462	-1.071	762	1601	797	1665	0
7	8	1	"srlR"	"STM2837"	11840	43820	140	3062	3377	2169	55	57	28	100	100	0	3120	3645	2796	79	82	20	100	100	0	0.989	0.932	0.987	0.984	1.257	0.856	0.936	156	639	6048	6888	-0.016	3007	3041	3322	3566	0
7	9	1	"kdpA"	"STM0706"	12020	43820	100	73	75	18	58	58	10	58	33	0	566	741	718	78	79	10	100	100	0	0.031	0.026	0.033	0.034	1.915	0.021	0.272	80	338	503	680	-5.024	15	488	17	663	0
7	10	1	"greB"	"STM3503"	12180	43820	120	694	748	504	59	59	9	100	100	0	1593	1953	1701	79	80	10	100	100	0	0.419	0.368	0.387	0.404	1.353	0.319	0.915	120	495	2149	2563	-1.254	635	1514	689	1874	0
7	11	1	""	"STM3156"	12370	43810	130	777	738	484	57	57	9	100	100	0	1977	1853	1333	81	84	28	100	99	0	0.380	0.384	0.399	0.408	1.434	0.367	0.945	120	572	2616	2453	-1.397	720	1896	681	1772	0
7	12	1	"yaeC"	"STM0245"	12530	43820	120	2416	2234	723	55	56	9	100	100	0	5520	5298	2231	80	83	25	100	100	0	0.434	0.418	0.425	0.434	1.271	0.387	0.924	120	463	7801	7397	-1.204	2361	5440	2179	5218	0
7	13	1	"cyaY"	"STM3943"	12700	43820	130	3027	3048	1179	55	56	10	100	100	0	3325	3332	1075	80	83	25	100	100	0	0.916	0.920	0.901	0.901	1.190	0.943	0.947	120	573	6217	6245	-0.127	2972	3245	2993	3252	0
7	14	1	"cyaA"	"STM3939"	12880	43820	120	4881	4716	1642	55	56	10	100	100	0	3780	3678	1921	80	82	17	100	100	0	1.304	1.295	1.381	1.444	1.425	1.192	0.899	120	530	8526	8259	0.383	4826	3700	4661	3598	0
7	15	1	"yifK"	"STM3930"	13060	43830	120	3969	3937	998	54	55	10	100	100	0	3119	3620	2021	80	81	13	100	100	0	1.288	1.097	1.280	1.260	1.721	0.941	0.729	120	485	6954	7423	0.365	3915	3039	3883	3540	0
7	16	1	"wzxE"	"STM3926"	13230	43830	130	2949	3193	888	54	55	10	100	100	0	9051	9424	2370	80	82	12	100	100	0	0.323	0.336	0.330	0.336	1.158	0.334	0.964	120	460	11866	12483	-1.632	2895	8971	3139	9344	0
7	17	1	"rffG"	"STM3922"	13400	43820	140	7271	7953	3385	55	63	97	99	98	0	8343	9187	3334	79	85	66	100	99	0	0.873	0.867	0.855	0.819	1.334	0.892	0.970	156	587	15480	17006	-0.196	7216	8264	7898	9108	0
7	18	1	"rfe"	"STM3918"	13580	43830	120	3694	3913	833	54	63	103	100	100	0	8540	8701	1794	79	86	69	100	100	0	0.430	0.448	0.437	0.449	1.189	0.442	0.953	120	526	12101	12481	-1.217	3640	8461	3859	8622	0
7	19	1	""	"STM4433"	13760	43830	80	107	123	57	53	55	10	100	96	0	214	267	228	78	79	9	100	100	0	0.397	0.370	0.414	0.436	1.803	0.247	0.669	52	291	190	259	-1.333	54	136	70	189	0
7	20	1	""	"STM4440"	13920	43830	110	200	225	112	53	54	9	100	100	0	1061	1278	1137	79	80	11	100	100	0	0.150	0.143	0.157	0.158	1.380	0.111	0.829	80	456	1129	1371	-2.740	147	982	172	1199	0
7	21	1	""	"STM4447"	14080	43830	100	79	89	40	53	54	8	77	62	0	233	417	420	80	81	13	98	96	0	0.170	0.107	0.116	0.123	2.072	0.093	0.833	80	434	179	373	-2.557	26	153	36	337	0
7	22	1	""	"STM4464"	14270	43830	80	72	76	21	53	53	8	78	57	0	504	510	303	80	80	10	100	100	0	0.045	0.053	0.060	0.058	1.709	0.051	0.557	52	326	443	453	-4.480	19	424	23	430	0
7	23	1	"idnO"	"STM4483"	14450	43840	70	67	72	23	54	54	9	56	40	0	282	370	453	81	83	11	100	100	0	0.065	0.062	0.083	0.078	2.188	0.048	0.574	32	224	214	307	-3.951	13	201	18	289	0
7	24	1	""	"STM4488"	14620	43820	110	161	157	41	53	54	12	100	98	0	1905	2048	1094	80	82	13	100	100	0	0.059	0.053	0.058	0.054	1.370	0.046	0.833	80	585	1933	2072	-4.079	108	1825	104	1968	0
7	1	2	"hydH"	"STM4173"	10620	43990	110	679	825	671	59	61	19	100	100	0	2300	2847	2733	80	84	26	100	100	0	0.279	0.277	0.299	0.304	1.324	0.254	0.952	80	465	2840	3533	-1.840	620	2220	766	2767	0
7	2	2	"yciG"	"STM1728"	10790	43980	110	89	95	28	55	56	9	96	82	0	1419	2043	1749	80	84	21	100	100	0	0.025	0.020	0.025	0.023	1.525	0.016	0.680	80	435	1373	2003	-5.299	34	1339	40	1963	0
7	3	2	"yihU"	"STM4023"	10970	43980	110	124	171	109	54	55	10	96	81	0	1501	2598	2538	81	87	26	100	100	0	0.049	0.046	0.048	0.048	1.476	0.043	0.920	80	382	1490	2634	-4.342	70	1420	117	2517	0
7	4	2	"yihP"	"STM4018"	11140	43980	100	229	275	214	55	60	43	93	83	0	3308	4513	4252	81	91	99	100	100	0	0.054	0.050	0.050	0.049	1.284	0.048	0.911	80	303	3401	4652	-4.213	174	3227	220	4432	0
7	5	2	"pepB"	"STM2536"	11310	43990	110	1093	1277	942	56	67	87	100	100	0	2983	3735	2990	80	102	196	100	100	0	0.357	0.334	0.338	0.359	1.353	0.314	0.922	80	332	3940	4876	-1.485	1037	2903	1221	3655	0
7	6	2	"atpF"	"STM3869"	11490	43980	130	17827	16049	6340	56	60	20	100	100	0	599	628	403	79	86	30	99	96	0	34.175	29.131	36.215	33.176	1.452	28.048	0.748	120	355	18291	16542	5.095	17771	520	15993	549	0
7	7	2	"sinI"	"STM2516"	11660	43980	110	2125	2249	1288	55	61	47	100	100	0	4400	5490	2989	80	88	47	100	100	0	0.479	0.406	0.370	0.371	2.006	0.351	0.642	80	318	6390	7604	-1.061	2070	4320	2194	5410	0
7	8	2	""	"STM1056"	11830	43990	110	119	132	45	56	61	47	71	20	0	1252	1865	1512	80	89	48	100	100	0	0.054	0.043	0.045	0.045	1.461	0.033	0.452	80	306	1235	1861	-4.217	63	1172	76	1785	0
7	9	2	"sitB"	"STM2862"	12010	43980	120	117	151	100	57	58	10	86	76	0	1285	2448	2838	79	82	19	100	99	0	0.050	0.040	0.043	0.046	1.627	0.036	0.931	120	367	1266	2463	-4.329	60	1206	94	2369	0
7	10	2	"cytR"	"STM4094"	12170	43990	120	2604	2647	1974	57	58	9	100	100	0	1293	1496	1211	79	80	9	100	100	0	2.098	1.828	1.930	2.057	1.398	1.743	0.961	120	356	3761	4007	1.069	2547	1214	2590	1417	0
7	11	2	"bcfF"	"STM0026"	12340	43990	110	189	203	74	58	58	9	100	100	0	2450	2789	1471	81	87	36	100	100	0	0.055	0.054	0.054	0.054	1.294	0.052	0.932	80	332	2500	2853	-4.177	131	2369	145	2708	0
7	12	2	"gmk"	"STM3740"	12520	43990	120	5213	4923	1098	57	60	25	100	100	0	3663	3429	1124	82	94	67	100	99	0	1.440	1.454	1.472	1.571	1.482	1.416	0.924	120	421	8737	8213	0.526	5156	3581	4866	3347	0
7	13	2	"srgA"	"PSLT011"	12700	43990	100	215	226	87	54	57	25	100	95	0	5230	5871	3563	81	89	64	100	100	0	0.031	0.030	0.030	0.030	1.277	0.027	0.925	80	382	5310	5962	-4.999	161	5149	172	5790	0
7	14	2	"ppx"	"STM2502"	12880	43990	110	632	802	650	54	55	10	100	100	0	1271	1858	1785	80	84	27	100	100	0	0.485	0.421	0.479	0.490	1.393	0.378	0.921	80	446	1769	2526	-1.043	578	1191	748	1778	0
7	15	2	""	"STM4258"	13060	43990	110	711	698	228	54	55	9	100	100	0	3221	3342	1938	80	81	12	100	100	0	0.209	0.197	0.217	0.218	1.339	0.166	0.872	80	374	3798	3906	-2.257	657	3141	644	3262	0
7	16	2	""	"STM4261"	13230	43990	120	2334	2217	691	54	56	9	100	100	0	5083	4948	2017	79	80	11	100	100	0	0.456	0.444	0.454	0.453	1.247	0.415	0.934	120	345	7284	7032	-1.134	2280	5004	2163	4869	0
7	17	2	""	"STM4261"	13400	43990	120	1096	1047	263	56	63	109	99	98	0	3468	3215	948	81	86	71	100	100	0	0.307	0.316	0.314	0.320	1.287	0.303	0.935	120	361	4427	4125	-1.703	1040	3387	991	3134	0
7	18	2	"yjcB"	"STM4263"	13580	43990	110	202	219	95	55	56	18	100	96	0	2462	2949	1796	80	83	19	100	100	0	0.062	0.057	0.059	0.057	1.352	0.054	0.878	80	378	2529	3033	-4.018	147	2382	164	2869	0
7	19	2	"livF"	"STM3560"	13750	44000	110	225	254	157	53	55	17	100	92	0	1808	2250	2011	79	87	69	100	100	0	0.099	0.093	0.096	0.097	1.364	0.083	0.940	80	438	1901	2372	-3.329	172	1729	201	2171	0
7	20	2	"fljA"	"STM2770"	13920	43990	110	120	129	47	54	54	9	93	88	0	3731	5050	3680	80	83	23	100	100	0	0.018	0.015	0.016	0.017	1.361	0.014	0.848	80	451	3717	5045	-5.790	66	3651	75	4970	0
7	21	2	"ada"	"STM2265"	14110	43990	110	144	182	132	53	53	9	98	98	0	706	1153	1316	80	83	23	100	100	0	0.145	0.120	0.123	0.130	1.552	0.099	0.848	80	422	717	1202	-2.782	91	626	129	1073	0
7	22	2	"ssaV"	"STM1414"	14270	44000	100	87	99	33	52	53	9	91	81	0	1693	2013	1417	80	83	22	100	100	0	0.022	0.024	0.027	0.026	1.577	0.022	0.802	80	395	1648	1980	-5.526	35	1613	47	1933	0
7	23	2	"fimC"	"STM0545"	14450	43990	110	268	276	117	54	55	10	100	97	0	3374	3764	2039	81	85	32	100	100	0	0.065	0.060	0.062	0.060	1.303	0.058	0.932	80	449	3507	3905	-3.944	214	3293	222	3683	0
7	24	2	"malK"	"STM4230"	14610	44000	100	3377	4183	2635	54	56	15	100	100	0	1944	2571	1751	81	82	15	100	100	0	1.784	1.658	1.693	1.778	1.354	1.608	0.962	80	392	5186	6619	0.835	3323	1863	4129	2490	0
7	1	3	"era"	"STM2580"	10620	44160	120	1775	1940	1373	58	59	10	100	100	0	1854	2107	1772	81	82	14	100	100	0	0.968	0.929	0.978	1.064	1.463	0.846	0.925	120	522	3490	3908	-0.046	1717	1773	1882	2026	0
7	2	3	"pabB"	"STM1824"	10790	44160	110	461	607	444	54	56	9	100	100	0	1330	1694	1370	80	82	14	100	100	0	0.326	0.343	0.351	0.356	1.353	0.327	0.954	80	405	1657	2167	-1.619	407	1250	553	1614	0
7	3	3	"iacP"	"STM2881"	10950	44160	100	893	878	281	54	56	13	100	100	0	1833	2090	1298	80	84	19	100	100	0	0.479	0.410	0.475	0.463	1.405	0.331	0.847	80	357	2592	2834	-1.063	839	1753	824	2010	0
7	4	3	"invJ"	"STM2892"	11130	44160	120	2377	2409	1035	55	58	18	100	100	0	2722	3296	1906	81	85	24	100	100	0	0.879	0.732	0.772	0.810	1.384	0.666	0.953	120	428	4963	5569	-0.186	2322	2641	2354	3215	0
7	5	3	"eutM"	"STM2465"	11310	44160	170	1967	2050	657	56	61	27	100	100	0	3584	4061	1657	81	87	27	100	100	0	0.546	0.501	0.567	0.514	1.472	0.450	0.778	208	580	5414	5974	-0.874	1911	3503	1994	3980	0
7	6	3	"eutB"	"STM2458"	11490	44160	150	1982	1957	482	57	62	26	100	100	0	4006	5203	2979	79	84	22	100	100	0	0.490	0.371	0.402	0.423	1.645	0.274	0.716	156	373	5852	7024	-1.029	1925	3927	1900	5124	0
7	7	3	"prsA"	"STM1780"	11660	44160	140	5725	7006	4194	56	62	46	100	100	0	2985	3425	1924	80	87	45	99	99	0	1.951	2.078	2.087	2.100	1.651	2.376	0.835	156	328	8574	10295	0.965	5669	2905	6950	3345	0
7	8	3	"pgtP"	"STM2399"	11830	44170	190	2418	2521	887	56	74	126	100	100	0	5249	5677	1879	80	119	332	100	100	0	0.457	0.440	0.428	0.439	1.388	0.420	0.859	256	851	7531	8062	-1.130	2362	5169	2465	5597	0
7	9	3	"parE"	"STM3181"	12000	44160	110	568	1757	2114	57	58	11	100	100	0	806	2620	3207	80	81	14	100	100	0	0.704	0.669	0.669	0.703	1.520	0.655	0.959	80	344	1237	4240	-0.507	511	726	1700	2540	0
7	10	3	"mutY"	"STM3110"	12180	44160	100	462	799	805	57	59	12	100	100	0	1044	1562	1495	80	82	15	100	100	0	0.420	0.501	0.497	0.482	1.481	0.509	0.916	80	321	1369	2224	-1.251	405	964	742	1482	0
7	11	3	"gdhA"	"STM1299"	12350	44160	160	1910	1985	816	58	61	17	100	100	0	3939	4218	2125	82	91	44	100	100	0	0.480	0.466	0.476	0.485	1.223	0.435	0.949	208	543	5709	6063	-1.058	1852	3857	1927	4136	0
7	12	3	"fliN"	"STM1977"	12520	44170	110	1228	1664	1223	57	60	27	100	100	0	967	1517	1412	81	87	61	100	100	0	1.322	1.119	1.285	1.252	1.467	0.977	0.887	80	347	2057	3043	0.402	1171	886	1607	1436	0
7	13	3	""	"STM2630"	12710	44170	100	206	402	468	54	56	14	96	96	0	602	1735	2775	82	85	51	100	98	0	0.292	0.211	0.245	0.223	1.969	0.163	0.832	80	391	672	2001	-1.774	152	520	348	1653	0
7	14	3	""	"STM1014"	12870	44170	110	213	332	358	53	54	8	100	100	0	5004	6193	4522	80	83	24	100	100	0	0.032	0.046	0.033	0.037	1.474	0.057	0.840	80	398	5084	6392	-4.944	160	4924	279	6113	0
7	15	3	""	"STM1018"	13050	44170	120	1055	989	330	55	55	9	100	100	0	3457	3336	1759	79	82	23	100	100	0	0.296	0.287	0.308	0.315	1.487	0.240	0.826	120	449	4378	4191	-1.756	1000	3378	934	3257	0
7	16	3	""	"STM2302"	13230	44170	120	640	628	189	55	56	9	100	100	0	2785	2724	1227	79	86	60	100	99	0	0.216	0.217	0.223	0.232	1.397	0.195	0.916	120	421	3291	3218	-2.210	585	2706	573	2645	0
7	17	3	"glnH"	"STM0830"	13410	44170	120	4137	4054	2483	55	57	14	100	100	0	1394	1724	1347	79	82	17	100	100	0	3.104	2.431	2.985	2.953	1.547	2.263	0.868	120	425	5397	5644	1.634	4082	1315	3999	1645	0
7	18	3	"yajD"	"STM0411"	13590	44170	120	1410	1301	608	54	56	14	99	98	0	2469	2236	1397	79	84	28	98	95	0	0.567	0.578	0.619	0.660	1.610	0.513	0.904	120	429	3746	3404	-0.818	1356	2390	1247	2157	0
7	19	3	"artM"	"STM0888"	13740	44170	110	1804	1879	503	54	66	61	100	100	0	5397	5627	1965	80	103	116	100	100	0	0.329	0.329	0.333	0.339	1.175	0.317	0.958	80	414	7067	7372	-1.603	1750	5317	1825	5547	0
7	20	3	"pykA"	"STM1888"	13930	44170	110	1059	1888	1934	55	64	58	100	100	0	359	690	748	80	101	110	80	57	0	3.599	3.005	3.582	3.518	1.503	2.912	0.852	80	458	1283	2443	1.847	1004	279	1833	610	0
7	21	3	"eda"	"STM1884"	14100	44170	120	1391	1313	728	53	54	9	100	100	0	2404	2441	1978	80	80	10	100	100	0	0.576	0.534	0.596	0.596	1.356	0.441	0.899	120	440	3662	3621	-0.797	1338	2324	1260	2361	0
7	22	3	""	"STM1535"	14260	44170	110	1109	1124	317	55	56	14	100	100	0	2064	2155	886	80	83	19	100	100	0	0.531	0.515	0.536	0.534	1.165	0.485	0.948	80	414	3038	3144	-0.913	1054	1984	1069	2075	0
7	23	3	""	"STM0613"	14440	44170	110	776	843	222	56	59	17	100	100	0	5254	5766	1869	81	88	39	100	100	0	0.139	0.138	0.138	0.139	1.214	0.135	0.925	80	456	5893	6472	-2.845	720	5173	787	5685	0
7	24	3	"rna"	"STM0617"	14620	44170	140	4594	4542	1150	54	56	13	100	100	0	5371	5586	1739	81	84	29	100	100	0	0.858	0.815	0.846	0.811	1.275	0.793	0.954	156	690	9830	9993	-0.221	4540	5290	4488	5505	0
7	1	4	"pspA"	"STM1690"	10620	44330	120	1404	1214	489	57	59	24	100	100	0	4046	3608	2091	82	84	21	100	100	0	0.340	0.328	0.338	0.366	1.404	0.287	0.909	120	501	5311	4683	-1.557	1347	3964	1157	3526	0
7	2	4	"yhcO"	"STM3363"	10780	44330	110	227	248	111	56	56	9	100	98	0	1945	2469	2209	80	82	17	100	100	0	0.092	0.080	0.092	0.092	1.386	0.061	0.860	80	360	2036	2581	-3.447	171	1865	192	2389	0
7	3	4	"prmA"	"STM3383"	10960	44330	120	1407	1174	544	55	56	11	99	99	0	4891	4028	2205	80	88	41	100	100	0	0.281	0.283	0.288	0.295	1.306	0.268	0.965	120	457	6163	5067	-1.831	1352	4811	1119	3948	0
7	4	4	"yhcS"	"STM3367"	11140	44330	110	662	713	231	56	57	16	100	100	0	4836	5251	1879	80	86	26	100	100	0	0.127	0.127	0.128	0.127	1.122	0.125	0.973	80	394	5362	5828	-2.972	606	4756	657	5171	0
7	5	4	"yfiR"	"STM2671"	11320	44340	110	280	322	191	56	61	27	98	93	0	2780	3607	2919	82	88	30	100	100	0	0.083	0.075	0.080	0.083	1.391	0.067	0.897	80	373	2922	3791	-3.590	224	2698	266	3525	0
7	6	4	"rluD"	"STM2662"	11490	44330	110	2643	2522	622	56	62	29	100	100	0	4795	4754	2171	80	84	24	100	100	0	0.549	0.528	0.562	0.565	1.277	0.476	0.900	80	335	7302	7140	-0.866	2587	4715	2466	4674	0
7	7	4	"murF"	"STM0124"	11650	44340	120	3405	3060	852	56	63	54	100	100	0	4434	4419	1905	80	86	40	100	99	0	0.769	0.692	0.773	0.775	1.536	0.630	0.894	120	366	7703	7343	-0.379	3349	4354	3004	4339	0
7	8	4	"ampD"	"STM0146"	11830	44340	110	2806	2799	962	55	59	17	100	100	0	3945	4057	1923	80	85	25	100	100	0	0.712	0.690	0.717	0.734	1.259	0.638	0.942	80	294	6616	6721	-0.491	2751	3865	2744	3977	0
7	9	4	"polB"	"STM0097"	12000	44340	120	150	237	183	56	59	15	92	80	0	976	2178	2232	81	85	24	99	99	0	0.105	0.086	0.090	0.094	1.583	0.081	0.939	120	393	989	2278	-3.251	94	895	181	2097	0
7	10	4	"ppdD"	"STM0144"	12180	44330	110	173	177	28	57	59	10	100	100	0	3750	3957	1107	83	85	19	100	100	0	0.032	0.031	0.031	0.031	1.245	0.029	0.894	80	386	3783	3994	-4.982	116	3667	120	3874	0
7	11	4	"gidB"	"STM3873"	12340	44330	110	1751	1793	526	57	60	18	100	100	0	4285	4571	1905	82	90	41	100	100	0	0.403	0.387	0.397	0.397	1.158	0.362	0.947	80	371	5897	6225	-1.311	1694	4203	1736	4489	0
7	12	4	"yieG"	"STM3851"	12530	44330	120	1164	1088	265	57	61	23	100	100	0	11205	10206	2950	82	89	39	100	100	0	0.100	0.102	0.099	0.103	1.279	0.098	0.942	120	435	12230	11155	-3.329	1107	11123	1031	10124	0
7	13	4	"purF"	"STM2362"	12700	44330	110	1441	1570	569	55	58	21	100	100	0	4361	5147	2709	82	84	18	100	100	0	0.324	0.299	0.331	0.310	1.228	0.273	0.934	80	365	5665	6580	-1.626	1386	4279	1515	5065	0
7	14	4	"nuoB"	"STM2327"	12870	44340	120	1756	2161	2006	55	56	10	100	100	0	294	466	494	81	83	17	100	95	0	7.986	5.470	7.285	7.068	1.460	4.649	0.938	120	424	1914	2491	2.997	1701	213	2106	385	0
7	15	4	"menB"	"STM2307"	13050	44340	120	3152	3021	550	56	57	12	100	100	0	3893	3933	1115	80	102	200	100	100	0	0.812	0.770	0.831	0.788	1.345	0.728	0.879	120	421	6909	6818	-0.301	3096	3813	2965	3853	0
7	16	4	"yfaX"	"STM2292"	13220	44340	110	384	401	91	56	56	11	100	100	0	5834	6643	2703	79	94	82	100	100	0	0.057	0.053	0.055	0.055	1.206	0.049	0.930	80	373	6083	6909	-4.133	328	5755	345	6564	0
7	17	4	"gyrA"	"STM2272"	13400	44350	120	774	1396	1423	56	57	12	100	100	0	385	974	1151	79	93	78	87	65	0	2.346	1.497	1.814	1.976	1.670	1.344	0.873	120	413	1024	2235	1.230	718	306	1340	895	0
7	18	4	"yfcG"	"STM2349"	13580	44350	120	384	591	482	55	56	10	100	98	0	1495	2652	2625	80	87	46	100	99	0	0.233	0.208	0.226	0.227	1.487	0.188	0.938	120	408	1744	3108	-2.105	329	1415	536	2572	0
7	19	4	"iroB"	"STM2773"	13760	44350	110	167	181	66	55	60	38	93	81	0	3385	3688	1849	80	92	67	100	100	0	0.034	0.035	0.036	0.034	1.375	0.034	0.890	80	399	3417	3734	-4.883	112	3305	126	3608	0
7	20	4	""	"STM2797"	13920	44350	100	166	196	90	54	55	10	100	100	0	1347	1682	1310	78	80	14	100	100	0	0.088	0.089	0.093	0.095	1.410	0.075	0.889	80	377	1381	1746	-3.502	112	1269	142	1604	0
7	21	4	"srlD"	"STM2835"	14100	44340	120	287	367	302	53	54	9	100	99	0	788	1295	1346	79	82	17	99	99	0	0.330	0.258	0.317	0.317	1.562	0.225	0.887	120	470	943	1530	-1.599	234	709	314	1216	0
7	22	4	""	"STM2816"	14270	44350	110	346	345	111	55	56	12	100	100	0	7661	8033	3804	79	83	29	100	100	0	0.038	0.036	0.037	0.037	1.281	0.034	0.929	80	433	7873	8244	-4.703	291	7582	290	7954	0
7	23	4	"csrA"	"STM2826"	14450	44360	110	380	500	521	55	56	12	100	100	0	172	246	249	79	80	15	92	81	0	3.495	2.665	3.456	3.535	1.767	2.299	0.928	80	404	418	612	1.805	325	93	445	167	0
7	24	4	""	"STM2844"	14620	44340	120	249	230	119	54	55	12	92	89	0	4836	4318	3037	80	81	15	100	100	0	0.041	0.042	0.043	0.044	1.454	0.039	0.940	120	505	4951	4414	-4.608	195	4756	176	4238	0
7	1	5	""	"STM1789"	10600	44500	110	113	116	23	55	57	24	97	72	0	4608	4778	1704	81	87	37	100	100	0	0.013	0.013	0.013	0.014	1.258	0.012	0.530	80	499	4585	4758	-6.286	58	4527	61	4697	0
7	2	5	"chaA"	"STM1771"	10790	44500	120	1290	1143	565	55	55	9	100	100	0	5037	4730	2979	80	87	38	100	100	0	0.249	0.234	0.250	0.257	1.302	0.214	0.954	120	495	6192	5738	-2.005	1235	4957	1088	4650	0
7	3	5	"yciE"	"STM1730"	10950	44500	110	182	180	37	54	55	9	100	100	0	4558	4744	2128	79	92	68	100	100	0	0.029	0.027	0.029	0.028	1.331	0.024	0.844	80	372	4607	4791	-5.129	128	4479	126	4665	0
7	4	5	""	"STM3020"	11130	44510	120	974	861	294	55	56	9	100	100	0	5630	5213	2600	79	90	63	100	100	0	0.166	0.157	0.161	0.174	1.386	0.142	0.938	120	446	6470	5940	-2.595	919	5551	806	5134	0
7	5	5	"thyA"	"STM3001"	11310	44510	120	851	1149	899	56	57	13	100	100	0	760	1521	1539	79	81	16	100	100	0	1.167	0.758	0.960	0.951	1.441	0.646	0.928	120	438	1476	2535	0.223	795	681	1093	1442	0
7	6	5	"gcvA"	"STM2982"	11480	44510	120	1170	1125	359	56	61	24	100	100	0	5292	5228	1941	80	84	21	100	100	0	0.214	0.208	0.214	0.207	1.299	0.200	0.962	120	447	6326	6217	-2.226	1114	5212	1069	5148	0
7	7	5	"typA"	"STM4009"	11650	44510	110	6882	6986	728	55	69	72	100	100	0	5531	5883	1429	80	89	55	100	100	0	1.252	1.194	1.248	1.215	1.140	1.180	0.942	80	387	12278	12734	0.325	6827	5451	6931	5803	0
7	8	5	"pflE"	"STM0844"	11840	44510	120	134	182	117	56	69	69	52	40	0	1599	3009	3158	79	88	53	98	96	0	0.051	0.043	0.051	0.048	1.553	0.037	0.705	120	422	1598	3056	-4.284	78	1520	126	2930	0
7	9	5	"ybhA"	"STM0784"	12000	44510	120	1473	1464	481	57	58	11	100	100	0	5473	5655	2625	79	82	21	100	100	0	0.263	0.252	0.262	0.267	1.327	0.231	0.943	120	393	6810	6983	-1.930	1416	5394	1407	5576	0
7	10	5	""	"STM0699"	12180	44510	120	488	659	578	59	59	10	99	98	0	750	1296	1383	80	82	15	98	97	0	0.640	0.493	0.553	0.569	1.525	0.435	0.930	120	440	1099	1816	-0.643	429	670	600	1216	0
7	11	5	"nagD"	"STM0681"	12350	44510	110	829	968	551	58	62	22	100	100	0	1719	1990	1521	79	81	17	100	100	0	0.470	0.476	0.508	0.526	1.354	0.416	0.919	80	407	2411	2821	-1.089	771	1640	910	1911	0
7	12	5	"ybeK"	"STM0661"	12530	44510	130	4609	4342	1670	58	61	24	100	100	0	2763	2699	1282	80	83	17	100	100	0	1.696	1.636	1.697	1.671	1.272	1.573	0.952	120	476	7234	6903	0.762	4551	2683	4284	2619	0
7	13	5	"ybjY"	"STM0941"	12700	44510	120	1949	1854	507	57	59	19	100	100	0	6360	6360	2668	82	85	18	100	100	0	0.301	0.286	0.303	0.300	1.378	0.260	0.923	120	448	8170	8075	-1.730	1892	6278	1797	6278	0
7	14	5	""	"STM3038"	12870	44510	110	1541	1581	215	56	59	16	100	100	0	4792	5186	1444	82	87	31	100	100	0	0.315	0.299	0.315	0.306	1.170	0.290	0.932	80	398	6195	6629	-1.665	1485	4710	1525	5104	0
7	15	5	"yjeM"	"STM4345"	13040	44510	110	384	390	64	56	59	19	100	100	0	10564	10819	2922	81	138	339	100	100	0	0.031	0.031	0.031	0.032	1.225	0.030	0.927	80	425	10811	11072	-4.998	328	10483	334	10738	0
7	16	5	"hflX"	"STM4362"	13220	44520	120	6912	6724	2076	56	59	18	100	100	0	3652	3618	1798	81	133	328	99	95	0	1.920	1.885	1.933	2.049	1.444	1.762	0.894	120	456	10427	10205	0.941	6856	3571	6668	3537	0
7	17	5	"purA"	"STM4366"	13400	44520	120	4977	5056	2416	56	58	14	100	100	0	1845	1997	1160	79	80	9	100	100	0	2.787	2.607	2.773	2.754	1.495	2.534	0.900	120	364	6687	6918	1.478	4921	1766	5000	1918	0
7	18	5	"yjfP"	"STM4380"	13570	44520	120	465	642	447	55	84	288	73	41	0	1177	1688	1345	80	83	30	100	100	0	0.374	0.365	0.400	0.409	1.499	0.336	0.915	120	397	1507	2195	-1.420	410	1097	587	1608	0
[truncated: 605,867 more chars]
