# Supplementary material for: BABAR: an R package to simplify the normalisation of common reference design microarray-based transcriptomic datasets
Source: BMC Bioinformatics. 2010 Feb 3;11:73. doi: 10.1186/1471-2105-11-73 (PMC2829013; doi:10.1186/1471-2105-11-73)
Supplement: Additional file 3 — Dataset 1. The unprocessed microarray data files from a heterogeneous 'problem' dataset describing the transcriptomic changes for Salmonella internalised within mammalian cells. [file 1471-2105-11-73-S3.ZIP › M4h-75A.gpr]

ATF	1.0
27	43    
"Type=GenePix Results 1.4"
"DateTime=2002/05/19 09:25:45"
"Settings=\\Ifrnnts19\communal3\SOFIA MAY\settings 75B.gps"
"GalFile=\\Ifrnnts19\communal3\Array lists\STPLMar2002 Revised.gal"
"Scanner=GenePix 4000A [48450]"
"Comment="
"PixelSize=10"
"ImageName=635 nm	532 nm"
"FileName=\\Ifrnnts19\communal3\SOFIA MAY\images 75B.tif	\\Ifrnnts19\communal3\SOFIA MAY\images 75B.tif"
"PMTVolts=600	600"
"ScanPower=100	100"
"FocusPosition=0"
"NormalizationFactor:RatioOfMedians=2.23734"
"NormalizationFactor:RatioOfMeans=2.25152"
"NormalizationFactor:MedianOfRatios=2.25389"
"NormalizationFactor:MeanOfRatios=2.2378"
"NormalizationFactor:RegressionRatio=2.26058"
"JpegImage=\\Ifrnnts19\communal3\SOFIA MAY\images 75A.jpg"
"RatioFormulation=W1/W2 (635 nm/532 nm)"
"Barcode="
"ImageOrigin=2080, 14040"
"JpegOrigin=2150, 14270"
"Creator=GenePix Pro 3.0.6.81"
"Temperature=32.579"
"LaserPower=2.50801	1.57353"
"LaserOnTime=43153	43154"
"Supplier="
"Block"	"Column"	"Row"	"Name"	"ID"	"X"	"Y"	"Dia."	"F635 Median"	"F635 Mean"	"F635 SD"	"B635 Median"	"B635 Mean"	"B635 SD"	"% > B635+1SD"	"% > B635+2SD"	"F635 % Sat."	"F532 Median"	"F532 Mean"	"F532 SD"	"B532 Median"	"B532 Mean"	"B532 SD"	"% > B532+1SD"	"% > B532+2SD"	"F532 % Sat."	"Ratio of Medians"	"Ratio of Means"	"Median of Ratios"	"Mean of Ratios"	"Ratios SD"	"Rgn Ratio"	"Rgn R�"	"F Pixels"	"B Pixels"	"Sum of Medians"	"Sum of Means"	"Log Ratio"	"F635 Median - B635"	"F532 Median - B532"	"F635 Mean - B635"	"F532 Mean - B532"	"Flags"
1	1	1	"yiiD"	"STM4029"	2460	14490	90	348	356	80	83	83	16	100	100	0	638	679	198	98	98	15	100	100	0	0.491	0.470	0.454	0.475	1.269	0.455	0.903	52	392	805	854	-1.027	265	540	273	581	0
1	2	1	"yjiY"	"STM4532"	2640	14490	90	111	128	51	81	82	17	82	44	0	197	227	94	96	99	27	100	94	0	0.297	0.359	0.314	0.321	1.952	0.364	0.454	52	361	131	178	-1.751	30	101	47	131	0
1	3	1	"glpG"	"STM3524"	2800	14490	110	820	884	360	81	85	41	100	100	0	1861	1941	670	96	105	108	100	100	0	0.419	0.435	0.427	0.428	1.176	0.441	0.948	80	498	2504	2648	-1.256	739	1765	803	1845	0
1	4	1	"yhjC"	"STM3607"	2980	14490	100	525	545	168	83	88	47	100	100	0	2135	2129	698	98	112	137	100	100	0	0.217	0.227	0.222	0.228	1.181	0.226	0.954	80	452	2479	2493	-2.204	442	2037	462	2031	0
1	5	1	"dacB"	"STM3300"	3160	14480	100	493	536	205	82	83	16	100	100	0	725	771	304	96	98	17	100	100	0	0.653	0.673	0.680	0.683	1.240	0.664	0.957	80	456	1040	1129	-0.614	411	629	454	675	0
1	6	1	"yqjD"	"STM3229"	3340	14480	100	987	958	248	84	85	16	100	100	0	1210	1209	333	96	97	17	100	100	0	0.811	0.785	0.785	0.788	1.159	0.775	0.964	80	442	2017	1987	-0.303	903	1114	874	1113	0
1	7	1	"yfhP"	"STM2544"	3500	14490	100	5865	5882	1240	89	90	17	100	100	0	804	799	176	97	98	16	100	100	0	8.170	8.252	8.131	8.413	1.157	8.250	0.970	80	428	6483	6495	3.030	5776	707	5793	702	0
1	8	1	""	"STM0660"	3680	14480	110	232	235	48	85	86	16	100	100	0	1599	1668	563	97	99	18	100	100	0	0.098	0.095	0.092	0.096	1.301	0.090	0.891	80	498	1649	1721	-3.353	147	1502	150	1571	0
1	9	1	""	"STM0672"	3840	14490	110	377	382	104	83	84	15	100	100	0	2784	2733	840	100	103	21	100	100	0	0.110	0.114	0.112	0.112	1.230	0.112	0.931	80	456	2978	2932	-3.190	294	2684	299	2633	0
1	10	1	"nagB"	"STM0684"	4010	14480	100	238	244	70	85	86	16	100	98	0	564	586	209	96	99	47	100	98	0	0.327	0.324	0.315	0.319	1.346	0.315	0.886	80	444	621	649	-1.613	153	468	159	490	0
1	11	1	"ybfN"	"STM0688"	4190	14480	110	213	212	45	87	88	16	100	100	0	1277	1233	359	96	99	44	100	100	0	0.107	0.110	0.108	0.108	1.287	0.109	0.829	80	519	1307	1262	-3.229	126	1181	125	1137	0
1	12	1	"eutH"	"STM2460"	4380	14490	120	902	950	350	87	88	17	100	99	0	4129	4198	1394	98	100	19	100	100	0	0.202	0.210	0.210	0.208	1.291	0.209	0.930	120	553	4846	4963	-2.306	815	4031	863	4100	0
1	13	1	"ubiE"	"STM3970"	4530	14480	110	2834	3058	763	88	89	17	100	100	0	4918	5233	1322	97	98	19	100	100	0	0.570	0.578	0.579	0.579	1.081	0.573	0.984	80	458	7567	8106	-0.812	2746	4821	2970	5136	0
1	14	1	""	"STM3966"	4710	14480	110	794	786	239	87	88	17	100	100	0	4942	4768	1542	96	97	17	100	100	0	0.146	0.150	0.148	0.149	1.187	0.145	0.966	80	511	5553	5371	-2.777	707	4846	699	4672	0
1	15	1	"yigL"	"STM3962"	4880	14490	110	1119	1154	242	87	89	17	100	100	0	3876	3824	792	95	96	16	100	100	0	0.273	0.286	0.284	0.286	1.105	0.284	0.978	80	477	4813	4796	-1.873	1032	3781	1067	3729	0
1	16	1	"recQ"	"STM3958"	5060	14490	120	1179	1086	370	87	89	16	98	98	0	1664	1656	651	94	95	15	100	99	0	0.696	0.640	0.627	0.645	1.453	0.622	0.959	120	572	2662	2561	-0.524	1092	1570	999	1562	0
1	17	1	"yigG"	"STM3954"	5230	14480	110	413	409	130	86	90	39	100	100	0	2261	2176	603	94	97	35	100	100	0	0.151	0.155	0.145	0.152	1.395	0.170	0.519	80	502	2494	2405	-2.728	327	2167	323	2082	0
1	18	1	"yigB"	"STM3950"	5410	14490	110	606	555	165	86	90	39	100	98	0	2344	2223	706	93	96	35	100	100	0	0.231	0.220	0.226	0.220	1.223	0.218	0.923	80	523	2771	2599	-2.114	520	2251	469	2130	0
1	19	1	"sgaB"	"STM4384"	5590	14490	90	209	203	49	86	88	17	96	90	0	734	750	257	93	95	15	100	100	0	0.192	0.178	0.160	0.175	1.572	0.164	0.740	52	372	764	774	-2.382	123	641	117	657	0
1	20	1	"cycA"	"STM4398"	5760	14480	90	122	125	21	87	89	17	86	50	0	160	169	38	92	92	15	100	96	0	0.515	0.494	0.475	0.480	1.837	0.479	0.302	52	382	103	115	-0.958	35	68	38	77	0
1	21	1	"ytfM"	"STM4409"	5930	14470	80	222	232	66	87	88	16	100	100	0	277	281	103	90	92	16	100	100	0	0.722	0.759	0.773	0.795	1.334	0.720	0.835	52	314	322	336	-0.470	135	187	145	191	0
1	22	1	""	"STM4418"	6110	14480	80	119	122	22	88	89	18	75	40	0	258	252	72	94	95	15	100	98	0	0.189	0.215	0.247	0.191	2.600	0.186	0.353	52	321	195	192	-2.403	31	164	34	158	0
1	23	1	""	"STM4422"	6280	14480	80	98	99	16	87	90	29	11	1	0	218	238	81	92	94	18	100	100	0	0.087	0.082	0.100	0.099	2.616	0.178	0.062	52	313	137	158	-3.518	11	126	12	146	0
1	24	1	"srfJ"	"STM4426"	6440	14490	90	109	110	21	88	94	42	21	0	0	277	287	71	94	98	36	100	100	0	0.115	0.114	0.140	0.123	2.190	0.111	0.207	52	385	204	215	-3.123	21	183	22	193	0
1	1	2	"yaiC"	"STM0385"	2450	14660	100	263	269	94	83	84	16	97	97	0	555	592	274	95	97	16	100	100	0	0.391	0.374	0.389	0.368	1.749	0.347	0.877	80	441	640	683	-1.354	180	460	186	497	0
1	2	2	"mopB"	"STM4329"	2620	14660	100	1346	1392	618	81	82	16	100	100	0	276	269	97	94	95	15	100	98	0	6.951	7.491	7.708	7.956	1.463	7.619	0.873	80	408	1447	1486	2.797	1265	182	1311	175	0
1	3	2	"phoP"	"STM1231"	2800	14660	100	1955	2106	964	80	82	16	100	100	0	444	446	188	96	97	15	100	98	0	5.388	5.789	5.840	6.166	1.398	5.726	0.900	80	408	2223	2376	2.430	1875	348	2026	350	0
1	4	2	"otsA"	"STM1928"	2980	14660	100	373	402	176	80	83	25	97	96	0	559	643	333	96	102	85	100	87	0	0.633	0.589	0.620	0.593	1.482	0.527	0.857	80	382	756	869	-0.660	293	463	322	547	0
1	5	2	"thiF"	"STM4162"	3140	14660	100	168	171	44	81	83	25	93	77	0	885	949	414	95	101	82	100	98	0	0.110	0.105	0.102	0.106	1.497	0.097	0.806	80	416	877	944	-3.183	87	790	90	854	0
1	6	2	"hemE"	"STM4167"	3320	14660	90	459	467	166	82	83	15	100	100	0	840	921	419	95	96	16	100	100	0	0.506	0.466	0.489	0.487	1.345	0.422	0.882	52	349	1122	1211	-0.983	377	745	385	826	0
1	7	2	"bfr"	"STM3443"	3480	14660	100	4915	5655	2553	84	85	16	100	100	0	1084	1174	455	96	97	16	100	100	0	4.890	5.168	5.051	5.141	1.195	5.442	0.910	80	409	5819	6649	2.290	4831	988	5571	1078	0
1	8	2	"stfA"	"STM0195"	3660	14660	100	280	298	122	85	85	16	100	100	0	1630	1760	828	97	99	18	100	100	0	0.127	0.128	0.125	0.123	1.319	0.125	0.880	80	420	1728	1876	-2.975	195	1533	213	1663	0
1	9	2	"hemL"	"STM0202"	3840	14650	110	365	475	401	85	85	15	100	100	0	569	679	541	96	97	15	100	100	0	0.592	0.669	0.653	0.670	1.473	0.661	0.736	80	439	753	973	-0.756	280	473	390	583	0
1	10	2	"eutD"	"STM2466"	4010	14660	110	124	125	29	83	84	16	80	61	0	650	670	263	95	96	15	100	100	0	0.074	0.073	0.077	0.070	1.777	0.071	0.500	80	440	596	617	-3.759	41	555	42	575	0
1	11	2	"crr"	"STM2433"	4180	14660	110	2134	2196	741	85	88	18	100	100	0	1278	1359	452	96	97	17	100	100	0	1.734	1.671	1.665	1.685	1.244	1.688	0.931	80	452	3231	3374	0.794	2049	1182	2111	1263	0
1	12	2	"prpD"	"STM0370"	4350	14660	100	162	185	107	86	88	18	98	96	0	1067	1291	1170	96	97	18	100	100	0	0.078	0.083	0.082	0.080	1.579	0.065	0.505	80	403	1047	1294	-3.675	76	971	99	1195	0
1	13	2	"spaQ"	"STM2889"	4540	14660	100	154	152	38	86	87	15	92	83	0	893	960	413	94	95	16	100	100	0	0.085	0.076	0.078	0.076	1.582	0.073	0.703	80	416	867	932	-3.555	68	799	66	866	0
1	14	2	"yfeJ"	"STM2437"	4700	14660	100	471	467	102	88	89	17	100	100	0	2047	1968	494	95	95	16	100	100	0	0.196	0.202	0.201	0.202	1.266	0.190	0.901	80	406	2335	2252	-2.350	383	1952	379	1873	0
1	15	2	"fabH"	"STM1193"	4880	14660	100	2387	2444	1190	88	90	18	100	100	0	610	670	332	95	95	14	100	100	0	4.464	4.097	4.211	4.363	1.395	4.024	0.942	80	408	2814	2931	2.158	2299	515	2356	575	0
1	16	2	"flgN"	"STM1171"	5050	14660	110	598	598	141	88	88	17	100	100	0	1528	1492	366	94	94	15	100	100	0	0.356	0.365	0.355	0.363	1.252	0.350	0.922	80	444	1944	1908	-1.491	510	1434	510	1398	0
1	17	2	"phsC"	"STM2063"	5230	14670	100	341	348	134	86	87	17	98	98	0	1891	2102	993	94	95	16	100	100	0	0.142	0.130	0.135	0.129	1.414	0.127	0.908	80	418	2052	2270	-2.817	255	1797	262	2008	0
1	18	2	"pefB"	"PSLT019"	5400	14660	110	260	263	60	85	87	17	100	100	0	1993	2044	650	93	94	16	100	100	0	0.092	0.091	0.092	0.091	1.378	0.085	0.843	80	452	2075	2129	-3.441	175	1900	178	1951	0
1	19	2	""	"PSLT046"	5570	14660	110	6839	7432	2429	89	89	17	100	100	0	1709	1871	715	93	97	54	100	100	0	4.177	4.130	4.235	4.197	1.203	4.102	0.937	80	454	8366	9121	2.062	6750	1616	7343	1778	0
1	20	2	"rlgA"	"PSLT045"	5740	14660	100	3924	4201	2240	88	89	17	100	100	0	701	750	322	94	141	881	10	3	0	6.320	6.270	6.219	6.304	1.379	6.883	0.859	80	419	4443	4769	2.660	3836	607	4113	656	0
1	21	2	"udp"	"STM3968"	5910	14660	110	894	916	289	88	90	16	100	100	0	2006	2046	606	91	95	32	100	100	0	0.421	0.424	0.413	0.423	1.292	0.397	0.883	80	489	2721	2783	-1.248	806	1915	828	1955	0
1	22	2	"hns"	"STM1751"	6090	14660	100	2203	2214	601	87	90	17	100	100	0	547	549	171	90	93	15	100	100	0	4.630	4.634	4.613	4.863	1.367	4.633	0.923	80	463	2573	2586	2.211	2116	457	2127	459	0
1	23	2	"prgI"	"STM2873"	6270	14660	90	297	321	123	87	88	16	100	100	0	564	656	310	94	95	17	100	100	0	0.447	0.416	0.405	0.417	1.483	0.375	0.793	52	388	680	796	-1.162	210	470	234	562	0
1	24	2	"prfC"	"STM4560"	6450	14660	80	117	134	63	87	89	16	69	46	0	136	171	124	94	96	20	88	50	0	0.714	0.610	0.751	0.584	2.472	0.432	0.444	52	328	72	124	-0.485	30	42	47	77	0
1	1	3	"iclR"	"STM4187"	2430	14830	100	300	305	70	83	83	16	100	100	0	1321	1360	425	96	98	24	100	100	0	0.177	0.176	0.177	0.179	1.338	0.170	0.934	80	444	1442	1486	-2.497	217	1225	222	1264	0
1	2	3	"hisQ"	"STM2353"	2610	14830	100	603	592	160	79	80	15	100	100	0	1681	1548	462	95	96	15	100	100	0	0.330	0.353	0.349	0.357	1.288	0.344	0.953	80	420	2110	1966	-1.598	524	1586	513	1453	0
1	3	3	"rpsP"	"STM2676"	2790	14830	100	566	621	305	78	79	15	100	100	0	147	151	39	97	98	15	85	68	0	9.760	10.056	10.426	10.690	1.637	10.170	0.678	80	430	538	597	3.287	488	50	543	54	0
1	4	3	"ilvH"	"STM0117"	2970	14830	100	197	263	190	78	80	17	97	90	0	374	539	451	95	96	16	100	98	0	0.427	0.417	0.417	0.434	1.633	0.410	0.939	80	420	398	629	-1.229	119	279	185	444	0
1	5	3	"putP"	"STM1125"	3140	14830	90	164	168	51	80	83	17	92	88	0	330	362	122	94	94	16	100	100	0	0.356	0.328	0.323	0.300	1.711	0.320	0.750	52	340	320	356	-1.490	84	236	88	268	0
1	6	3	"hfq"	"STM4361"	3310	14840	100	1326	1578	1473	83	84	16	100	100	0	375	417	311	96	96	15	100	100	0	4.455	4.657	4.666	4.657	1.301	4.787	0.953	80	418	1522	1816	2.155	1243	279	1495	321	0
1	7	3	"cbiK"	"STM2025"	3480	14840	110	140	140	30	81	83	15	93	82	0	1071	1182	403	96	97	16	100	100	0	0.061	0.054	0.051	0.051	1.742	0.050	0.602	80	453	1034	1145	-4.047	59	975	59	1086	0
1	8	3	"cboQ"	"STM2021"	3650	14830	100	202	207	46	83	85	16	100	100	0	2125	2212	618	97	99	20	100	100	0	0.059	0.059	0.058	0.057	1.273	0.058	0.866	80	408	2147	2239	-4.091	119	2028	124	2115	0
1	9	3	"umuD"	"STM1998"	3830	14830	100	398	427	182	85	86	16	100	100	0	1260	1422	718	96	97	18	100	100	0	0.269	0.258	0.257	0.259	1.210	0.249	0.940	80	420	1477	1668	-1.895	313	1164	342	1326	0
1	10	3	"uhpB"	"STM3789"	4000	14830	100	157	184	131	82	84	16	100	91	0	280	351	309	96	97	16	100	100	0	0.408	0.400	0.398	0.380	1.543	0.402	0.884	80	418	259	357	-1.295	75	184	102	255	0
1	11	3	"trpC"	"STM1725"	4180	14840	110	267	279	63	85	86	17	100	100	0	1351	1331	279	96	98	18	100	100	0	0.145	0.157	0.152	0.153	1.299	0.159	0.897	80	452	1437	1429	-2.786	182	1255	194	1235	0
1	12	3	"rpoN"	"STM3320"	4340	14840	100	455	477	167	85	86	17	100	100	0	887	973	398	94	94	16	100	100	0	0.467	0.446	0.450	0.450	1.200	0.435	0.946	80	394	1163	1271	-1.100	370	793	392	879	0
1	13	3	"phnW"	"STM0431"	4520	14840	100	272	270	99	84	84	15	98	98	0	1708	1721	839	93	93	15	100	100	0	0.116	0.114	0.113	0.112	1.413	0.111	0.908	80	442	1803	1814	-3.103	188	1615	186	1628	0
1	14	3	""	"STM4141"	4700	14830	90	141	152	37	87	87	16	94	82	0	355	358	141	93	94	19	98	98	0	0.206	0.245	0.247	0.249	1.825	0.222	0.625	52	373	316	330	-2.279	54	262	65	265	0
1	15	3	""	"STM0346"	4880	14830	90	167	171	47	83	84	16	96	92	0	884	946	448	92	94	19	100	100	0	0.106	0.103	0.110	0.104	1.422	0.096	0.794	52	364	876	942	-3.237	84	792	88	854	0
1	16	3	""	"STM1042"	5040	14840	90	207	226	66	83	84	15	100	100	0	929	1049	356	91	91	16	100	100	0	0.148	0.149	0.146	0.145	1.217	0.152	0.923	52	366	962	1101	-2.757	124	838	143	958	0
1	17	3	"sirC"	"STM1774"	5220	14830	90	205	197	52	83	85	16	100	98	0	776	791	330	89	90	15	100	100	0	0.178	0.162	0.166	0.163	1.416	0.151	0.819	52	363	809	816	-2.493	122	687	114	702	0
1	18	3	"orf70"	"STM1388"	5390	14840	90	150	155	40	85	86	17	98	82	0	245	270	106	91	93	16	100	98	0	0.422	0.391	0.406	0.404	1.714	0.370	0.711	52	348	219	249	-1.244	65	154	70	179	0
1	19	3	"traB"	"PSLT081"	5550	14840	110	383	376	101	86	87	16	98	98	0	3851	3797	1245	93	97	28	98	98	0	0.079	0.078	0.078	0.079	1.291	0.076	0.952	80	482	4055	3994	-3.661	297	3758	290	3704	0
1	20	3	"trbI"	"PSLT089"	5740	14840	110	193	193	40	87	88	18	98	95	0	1701	1663	343	94	141	836	97	40	0	0.066	0.068	0.067	0.064	1.443	0.024	0.282	80	466	1713	1675	-3.922	106	1607	106	1569	0
1	21	3	""	"PSLT093"	5910	14840	110	160	167	40	88	89	17	96	90	0	1756	1790	585	93	96	33	100	100	0	0.043	0.047	0.045	0.044	1.550	0.046	0.732	80	454	1735	1776	-4.530	72	1663	79	1697	0
1	22	3	"traF"	"PSLT097"	6080	14840	90	250	263	79	86	87	16	100	98	0	1734	1989	865	92	94	18	100	100	0	0.100	0.093	0.092	0.092	1.321	0.091	0.921	52	366	1806	2074	-3.324	164	1642	177	1897	0
1	23	3	"traG"	"PSLT101"	6260	14840	90	302	314	108	87	88	16	100	100	0	1439	1561	707	93	94	17	100	100	0	0.160	0.155	0.154	0.155	1.288	0.146	0.905	52	372	1561	1695	-2.646	215	1346	227	1468	0
1	24	3	""	"PSLT106"	6440	14840	100	4538	4842	1741	84	85	16	100	100	0	839	868	288	92	93	18	100	100	0	5.963	6.131	6.127	6.198	1.170	6.199	0.972	80	472	5201	5534	2.576	4454	747	4758	776	0
1	1	4	""	"STM1656"	2440	15010	100	220	226	88	81	82	16	95	90	0	419	502	279	95	96	16	100	100	0	0.429	0.356	0.341	0.353	1.549	0.328	0.868	80	462	463	552	-1.221	139	324	145	407	0
1	2	4	""	"STM2716"	2610	15010	100	100	108	35	78	80	16	58	38	0	302	402	293	93	94	15	96	96	0	0.105	0.097	0.116	0.117	1.850	0.093	0.523	80	430	231	339	-3.248	22	209	30	309	0
1	3	4	""	"STM2722"	2790	15010	90	106	116	32	78	79	16	78	46	0	520	604	280	96	97	15	100	100	0	0.066	0.075	0.084	0.076	1.844	0.074	0.503	52	366	452	546	-3.921	28	424	38	508	0
1	4	4	""	"STM1618"	2960	15000	90	203	227	88	78	80	16	100	100	0	588	771	424	96	96	16	100	100	0	0.254	0.221	0.222	0.220	1.280	0.207	0.906	52	373	617	824	-1.977	125	492	149	675	0
1	5	4	""	"STM1675"	3140	15000	90	164	180	64	81	85	33	86	61	0	407	497	251	96	97	17	100	100	0	0.267	0.247	0.248	0.239	1.617	0.234	0.823	52	380	394	500	-1.906	83	311	99	401	0
1	6	4	""	"STM1664"	3310	15000	90	285	304	91	84	87	22	100	100	0	599	678	263	97	98	19	100	100	0	0.400	0.379	0.380	0.386	1.243	0.369	0.770	52	340	703	801	-1.320	201	502	220	581	0
1	7	4	"pyrH"	"STM0218"	3480	15020	100	712	895	532	82	85	21	100	100	0	468	611	379	96	97	18	100	100	0	1.694	1.579	1.673	1.687	1.358	1.517	0.943	80	420	1002	1328	0.760	630	372	813	515	0
1	8	4	"accA"	"STM0232"	3660	15010	100	1299	1425	677	85	85	15	100	100	0	836	934	452	97	99	18	100	100	0	1.643	1.601	1.628	1.617	1.308	1.595	0.935	80	408	1953	2177	0.716	1214	739	1340	837	0
1	9	4	"panC"	"STM0181"	3830	15010	100	596	599	153	83	84	16	100	100	0	2284	2268	600	98	98	18	100	100	0	0.235	0.238	0.241	0.233	1.295	0.235	0.951	80	420	2699	2686	-2.091	513	2186	516	2170	0
1	10	4	"sbmC"	"STM2061"	4000	15010	90	252	262	82	82	84	17	100	100	0	410	465	189	94	96	16	100	100	0	0.538	0.485	0.504	0.498	1.357	0.446	0.863	52	364	486	551	-0.894	170	316	180	371	0
1	11	4	"yeeO"	"STM2013"	4180	15010	90	267	275	99	84	85	16	100	98	0	768	915	516	93	95	18	100	100	0	0.271	0.232	0.237	0.240	1.453	0.208	0.892	52	347	858	1013	-1.883	183	675	191	822	0
1	12	4	"rcsA"	"STM1982"	4340	15010	100	535	548	129	84	84	17	100	100	0	2634	2570	761	92	93	17	100	100	0	0.177	0.187	0.183	0.191	1.279	0.181	0.943	80	418	2993	2942	-2.495	451	2542	464	2478	0
1	13	4	"yjbB"	"STM4189"	4520	15010	80	177	194	64	82	83	16	100	98	0	527	599	296	93	94	16	100	100	0	0.219	0.221	0.232	0.229	1.475	0.209	0.829	52	314	529	618	-2.192	95	434	112	506	0
1	14	4	"ubiA"	"STM4234"	4700	15010	90	168	174	54	82	84	17	98	88	0	450	461	204	93	94	16	100	100	0	0.241	0.250	0.253	0.250	1.415	0.243	0.808	52	388	443	460	-2.054	86	357	92	368	0
1	15	4	""	"STM4242"	4880	15010	90	199	219	86	83	85	16	96	94	0	743	809	419	92	93	16	100	100	0	0.178	0.190	0.186	0.182	1.536	0.185	0.856	52	381	767	853	-2.489	116	651	136	717	0
1	16	4	""	"STM4272"	5050	15010	90	130	136	32	83	84	15	90	75	0	488	520	227	90	91	17	100	100	0	0.118	0.123	0.125	0.120	1.886	0.114	0.625	52	366	445	483	-3.082	47	398	53	430	0
1	17	4	"yjcG"	"STM4273"	5220	15010	90	138	140	31	83	84	16	92	80	0	478	531	227	88	89	14	100	100	0	0.141	0.129	0.137	0.122	1.781	0.115	0.623	52	373	445	500	-2.826	55	390	57	443	0
1	18	4	"sixA"	"STM2387"	5390	15010	90	788	827	346	86	87	17	100	100	0	294	318	122	90	91	14	100	100	0	3.441	3.250	3.401	3.359	1.304	3.219	0.897	52	380	906	969	1.783	702	204	741	228	0
1	19	4	"fes"	"STM0586"	5570	15010	90	778	901	433	85	87	18	100	100	0	332	370	177	91	93	18	100	98	0	2.876	2.925	2.917	3.220	1.445	2.858	0.922	52	357	934	1095	1.524	693	241	816	279	0
1	20	4	"maa"	"STM0472"	5730	15000	90	714	824	514	82	85	17	100	100	0	526	647	417	91	92	16	100	100	0	1.453	1.335	1.367	1.374	1.242	1.316	0.941	52	354	1067	1298	0.539	632	435	742	556	0
1	21	4	"ybbJ"	"STM0500"	5910	15000	90	351	365	162	86	88	18	100	98	0	282	321	143	93	93	16	100	98	0	1.402	1.224	1.260	1.266	1.396	1.171	0.892	52	370	454	507	0.488	265	189	279	228	0
1	22	4	"allD"	"STM0528"	6090	15010	90	132	136	32	84	86	16	88	71	0	441	501	214	94	94	15	100	100	0	0.138	0.128	0.157	0.136	1.865	0.111	0.520	52	374	395	459	-2.854	48	347	52	407	0
1	23	4	"yfdH"	"STM0558"	6270	15010	100	109	112	29	85	87	16	62	35	0	478	611	449	94	94	15	98	96	0	0.063	0.052	0.060	0.063	2.048	0.044	0.418	80	430	408	544	-4.000	24	384	27	517	0
1	24	4	""	"STM0573"	6440	15010	100	137	136	33	83	85	16	85	70	0	590	649	332	93	93	15	100	100	0	0.109	0.095	0.099	0.098	1.845	0.083	0.641	80	440	551	609	-3.202	54	497	53	556	0
1	1	5	""	"STM3548"	2430	15190	90	106	112	30	81	82	18	63	34	0	290	367	215	96	98	17	100	100	0	0.129	0.114	0.141	0.114	2.319	0.108	0.431	52	372	219	302	-2.956	25	194	31	271	0
1	2	5	"yhgG"	"STM3507"	2600	15180	90	132	137	45	80	82	18	76	63	0	226	257	100	97	98	19	96	94	0	0.403	0.356	0.357	0.361	2.738	0.353	0.581	52	366	181	217	-1.311	52	129	57	160	0
1	3	5	"nanA"	"STM3339"	2780	15190	100	149	160	49	78	79	16	92	85	0	470	505	239	95	97	17	100	98	0	0.189	0.200	0.207	0.197	1.751	0.192	0.807	80	452	446	492	-2.401	71	375	82	410	0
1	4	5	"mtgA"	"STM3326"	2960	15190	100	150	167	74	78	79	16	97	86	0	357	430	262	97	98	17	100	100	0	0.277	0.267	0.254	0.249	1.771	0.255	0.796	80	426	332	422	-1.852	72	260	89	333	0
1	5	5	"yhbZ"	"STM3301"	3130	15190	110	2092	2605	1509	81	84	31	100	100	0	521	634	330	96	96	16	100	100	0	4.732	4.691	4.593	4.703	1.236	4.822	0.956	80	461	2436	3062	2.242	2011	425	2524	538	0
1	6	5	"truB"	"STM3284"	3300	15180	110	6013	6476	2385	85	88	31	100	100	0	2290	2345	755	98	99	17	100	100	0	2.704	2.844	2.829	2.819	1.137	2.925	0.965	80	491	8120	8638	1.435	5928	2192	6391	2247	0
1	7	5	"yqhD"	"STM3164"	3470	15180	90	281	311	122	80	82	17	100	100	0	929	1030	550	97	99	18	100	100	0	0.242	0.248	0.260	0.257	1.279	0.236	0.922	52	346	1033	1164	-2.049	201	832	231	933	0
1	8	5	"yghU"	"STM3140"	3650	15180	100	443	496	236	82	90	98	95	82	0	1475	1606	855	97	104	52	100	97	0	0.262	0.274	0.274	0.274	1.240	0.275	0.769	80	430	1739	1923	-1.933	361	1378	414	1509	0
1	9	5	"mltC"	"STM3112"	3820	15180	90	168	165	47	82	83	16	96	80	0	510	538	244	95	97	18	100	100	0	0.207	0.187	0.178	0.177	1.715	0.174	0.727	52	356	501	526	-2.271	86	415	83	443	0
1	10	5	"yggJ"	"STM3094"	4000	15180	90	198	225	75	83	84	16	100	98	0	480	551	245	93	94	16	100	100	0	0.297	0.310	0.320	0.308	1.344	0.298	0.869	52	380	502	600	-1.751	115	387	142	458	0
1	11	5	""	"STM3073"	4170	15180	90	97	98	16	82	83	15	50	17	0	254	269	84	93	94	17	100	100	0	0.093	0.091	0.099	0.096	2.567	0.077	0.130	52	373	176	192	-3.424	15	161	16	176	0
1	12	5	"ygfA"	"STM3061"	4340	15180	90	628	689	301	81	82	16	100	100	0	530	561	240	92	94	18	100	100	0	1.249	1.296	1.308	1.322	1.245	1.295	0.947	52	372	985	1077	0.321	547	438	608	469	0
1	13	5	"yeaH"	"STM1284"	4520	15180	90	472	492	205	83	84	15	100	100	0	573	566	241	92	94	24	100	100	0	0.809	0.863	0.861	0.886	1.288	0.864	0.922	52	381	870	883	-0.306	389	481	409	474	0
1	14	5	"ydiZ"	"STM1325"	4700	15190	100	169	188	77	82	84	16	92	86	0	519	613	342	91	92	15	98	97	0	0.203	0.203	0.202	0.191	1.637	0.201	0.852	80	452	515	628	-2.299	87	428	106	522	0
1	15	5	"aroH"	"STM1347"	4870	15180	90	567	589	263	82	84	16	100	100	0	1437	1435	688	92	94	18	100	100	0	0.361	0.378	0.371	0.382	1.299	0.363	0.934	52	365	1830	1850	-1.472	485	1345	507	1343	0
1	16	5	"orf242"	"STM1390"	5040	15180	80	188	205	79	83	85	16	100	98	0	270	333	190	91	94	18	100	96	0	0.587	0.504	0.512	0.548	1.610	0.448	0.871	52	322	284	364	-0.770	105	179	122	242	0
1	17	5	"ydhO"	"STM1432"	5210	15180	80	388	454	224	82	84	16	100	100	0	880	1144	677	89	89	14	100	100	0	0.387	0.353	0.356	0.368	1.326	0.336	0.947	52	322	1097	1427	-1.370	306	791	372	1055	0
1	18	5	"ydgR"	"STM1452"	5390	15190	90	937	1065	535	84	86	18	100	100	0	557	597	300	91	91	15	100	100	0	1.830	1.939	1.944	2.028	1.288	1.970	0.927	52	381	1319	1487	0.872	853	466	981	506	0
1	19	5	"ugpC"	"STM3554"	5570	15190	100	183	196	74	83	84	17	95	87	0	1117	1317	786	91	91	15	100	100	0	0.097	0.092	0.092	0.090	1.611	0.088	0.864	80	426	1126	1339	-3.359	100	1026	113	1226	0
1	20	5	"ftsX"	"STM3569"	5730	15190	100	1485	1512	487	84	85	16	100	100	0	2244	2301	713	92	92	16	100	100	0	0.651	0.646	0.645	0.644	1.216	0.650	0.955	80	412	3553	3637	-0.619	1401	2152	1428	2209	0
1	21	5	"yhhM"	"STM3574"	5910	15190	100	213	224	73	84	85	16	100	97	0	756	830	393	94	94	17	100	100	0	0.195	0.190	0.188	0.192	1.351	0.180	0.883	80	426	791	876	-2.359	129	662	140	736	0
1	22	5	"yhhS"	"STM3581"	6080	15190	100	846	853	245	85	88	20	100	100	0	2823	2987	1054	93	94	18	100	100	0	0.279	0.265	0.268	0.270	1.221	0.257	0.966	80	429	3491	3662	-1.843	761	2730	768	2894	0
1	23	5	"yhhJ"	"STM3585"	6260	15180	90	216	234	70	84	86	16	100	98	0	919	1084	483	94	95	17	100	100	0	0.160	0.152	0.155	0.151	1.427	0.137	0.853	52	349	957	1140	-2.644	132	825	150	990	0
1	24	5	"gor"	"STM3597"	6430	15190	100	863	1046	550	85	86	16	100	100	0	1014	1248	745	92	93	15	100	100	0	0.844	0.831	0.826	0.880	1.306	0.796	0.959	80	464	1700	2117	-0.245	778	922	961	1156	0
1	1	6	""	"STM1836"	2430	15360	100	445	556	301	81	81	16	100	100	0	514	627	369	94	95	15	100	100	0	0.867	0.891	0.918	0.915	1.392	0.853	0.921	80	472	784	1008	-0.206	364	420	475	533	0
1	2	6	"ycgN"	"STM1811"	2600	15370	100	724	741	261	80	81	16	100	100	0	1041	1079	436	94	96	17	100	100	0	0.680	0.671	0.673	0.693	1.345	0.642	0.937	80	448	1591	1646	-0.556	644	947	661	985	0
1	3	6	"kdsA"	"STM1772"	2780	15370	100	335	431	293	78	79	17	98	97	0	536	676	471	95	96	16	100	97	0	0.583	0.608	0.627	0.596	1.627	0.602	0.912	80	442	698	934	-0.779	257	441	353	581	0
1	4	6	"galU"	"STM1752"	2960	15360	110	1220	1187	294	78	80	21	100	100	0	2331	2278	653	98	100	18	100	100	0	0.511	0.509	0.506	0.520	1.282	0.497	0.944	80	486	3375	3289	-0.967	1142	2233	1109	2180	0
1	5	6	"yeaB"	"STM1825"	3130	15360	100	234	236	49	82	83	18	100	100	0	703	720	217	100	101	23	100	100	0	0.252	0.248	0.249	0.253	1.352	0.236	0.844	80	383	755	774	-1.988	152	603	154	620	0
1	6	6	""	"STM1808"	3290	15370	110	525	544	167	84	85	17	100	100	0	1383	1409	451	100	103	24	100	100	0	0.344	0.351	0.351	0.353	1.227	0.344	0.954	80	465	1724	1769	-1.541	441	1283	460	1309	0
1	7	6	""	"STM4011"	3480	15370	100	147	169	64	84	87	20	88	68	0	1289	1800	1213	105	111	31	100	100	0	0.053	0.050	0.051	0.051	1.485	0.047	0.771	80	438	1247	1780	-4.232	63	1184	85	1695	0
1	8	6	"yihG"	"STM3998"	3650	15360	100	175	179	55	82	90	100	43	5	0	1406	1756	941	101	109	53	100	100	0	0.071	0.059	0.061	0.058	1.631	0.053	0.787	80	408	1398	1752	-3.811	93	1305	97	1655	0
1	9	6	"argC"	"STM4121"	3820	15360	110	797	1031	601	83	83	16	100	100	0	735	963	601	93	96	17	100	100	0	1.112	1.090	1.180	1.158	1.455	1.059	0.926	80	490	1356	1818	0.153	714	642	948	870	0
1	10	6	"ego"	"STM4074"	3990	15360	90	134	148	47	83	83	16	96	80	0	870	1066	703	93	94	16	100	100	0	0.066	0.067	0.064	0.067	1.679	0.053	0.670	52	379	828	1038	-3.929	51	777	65	973	0
1	11	6	"cpxP"	"STM4060"	4170	15370	100	1941	2396	1268	82	84	17	100	100	0	704	814	413	94	94	15	100	100	0	3.048	3.214	3.314	3.252	1.381	3.226	0.944	80	436	2469	3034	1.608	1859	610	2314	720	0
1	12	6	""	"Not LT2a86"	4340	15360	90	224	249	80	82	83	16	100	100	0	443	489	199	94	94	16	100	100	0	0.407	0.423	0.408	0.425	1.309	0.391	0.863	52	358	491	562	-1.297	142	349	167	395	0
1	13	6	"smg"	"STM3404"	4510	15370	100	658	784	487	82	82	15	100	100	0	640	814	560	94	95	23	100	100	0	1.055	0.975	0.976	1.034	1.494	0.921	0.928	80	451	1122	1422	0.077	576	546	702	720	0
1	14	6	"rpsM"	"STM3418"	4690	15370	110	3615	4047	2256	82	84	17	100	100	0	241	252	105	92	92	17	96	91	0	23.711	24.781	25.418	25.464	1.495	24.554	0.891	80	454	3682	4125	4.568	3533	149	3965	160	0
1	15	6	"rpsH"	"STM3426"	4860	15370	110	4181	4372	2561	84	85	16	100	100	0	214	220	87	92	91	17	92	85	0	33.582	33.500	33.746	33.612	1.442	33.010	0.874	80	492	4219	4416	5.070	4097	122	4288	128	0
1	16	6	"rpsQ"	"STM3431"	5020	15360	90	1774	2139	1403	86	87	16	100	100	0	187	215	112	88	89	15	88	84	0	17.051	16.165	17.772	18.017	1.569	15.025	0.873	52	377	1787	2180	4.092	1688	99	2053	127	0
1	17	6	"rplV"	"STM3435"	5210	15360	110	10231	10412	4001	85	87	17	100	100	0	309	318	103	88	90	15	100	100	0	45.910	44.900	46.455	46.867	1.331	45.825	0.908	80	513	10367	10557	5.521	10146	221	10327	230	0
1	18	6	"rplC"	"STM3440"	5380	15370	110	20158	20010	4883	86	90	41	100	100	0	544	517	136	90	92	17	100	100	0	44.211	46.660	46.621	46.204	1.244	46.988	0.921	80	479	20526	20351	5.466	20072	454	19924	427	0
1	19	6	"yjgA"	"STM4437"	5560	15370	100	855	960	473	83	87	43	98	98	0	954	1130	603	91	91	14	100	100	0	0.895	0.844	0.865	0.841	1.445	0.820	0.930	80	436	1635	1916	-0.161	772	863	877	1039	0
1	20	6	"holC"	"STM4476"	5740	15360	100	411	430	188	82	84	15	100	100	0	565	601	308	91	92	15	100	100	0	0.694	0.682	0.716	0.707	1.323	0.648	0.936	80	420	803	858	-0.527	329	474	348	510	0
1	21	6	"yjiE"	"STM4511"	5910	15360	110	399	495	273	82	87	47	100	95	0	987	1235	836	90	97	76	100	96	0	0.353	0.361	0.365	0.385	1.492	0.339	0.912	80	450	1214	1558	-1.501	317	897	413	1145	0
1	22	6	"fhuF"	"STM4550"	6060	15350	90	768	815	326	86	99	68	100	100	0	787	799	346	92	104	68	96	92	0	0.981	1.031	1.038	1.139	1.839	1.026	0.931	52	346	1377	1436	-0.027	682	695	729	707	0
1	23	6	"smp"	"STM4577"	6260	15350	90	158	165	50	84	87	21	90	78	0	357	450	264	92	97	29	100	100	0	0.279	0.226	0.251	0.239	1.679	0.192	0.725	52	385	339	439	-1.840	74	265	81	358	0
1	24	6	"arcA"	"STM4598"	6430	15370	110	1663	1861	1089	85	85	16	100	100	0	541	624	369	92	92	17	97	96	0	3.514	3.338	3.371	3.726	1.591	3.275	0.916	80	525	2027	2308	1.813	1578	449	1776	532	0
1	1	7	"yicN"	"STM3786"	2410	15550	90	158	177	65	80	82	16	98	86	0	577	788	497	98	101	35	100	100	0	0.163	0.141	0.141	0.143	1.403	0.131	0.852	52	369	557	787	-2.618	78	479	97	690	0
1	2	7	"yidH"	"STM3805"	2590	15550	90	270	314	127	80	82	17	100	100	0	588	740	407	97	98	16	100	100	0	0.387	0.364	0.383	0.383	1.300	0.338	0.923	52	373	681	877	-1.370	190	491	234	643	0
1	3	7	"yidQ"	"STM3810"	2770	15550	80	156	194	94	77	79	20	90	82	0	255	351	234	93	98	41	92	75	0	0.488	0.453	0.492	0.464	2.315	0.417	0.882	52	313	241	375	-1.036	79	162	117	258	0
1	4	7	""	"STM3820"	2940	15550	70	112	116	36	76	81	28	59	31	0	263	542	431	94	100	46	100	93	0	0.213	0.089	0.110	0.114	2.385	0.064	0.213	32	231	205	488	-2.231	36	169	40	448	0
1	5	7	"torR"	"STM3824"	3110	15540	110	841	875	280	79	81	19	100	100	0	1989	2109	606	100	105	37	100	100	0	0.403	0.396	0.400	0.392	1.145	0.401	0.973	80	509	2651	2805	-1.310	762	1889	796	2009	0
1	6	7	"dgoR"	"STM3830"	3290	15530	90	754	764	245	83	86	24	100	100	0	2013	2003	753	101	109	48	100	100	0	0.351	0.358	0.367	0.364	1.174	0.349	0.971	52	347	2583	2583	-1.511	671	1912	681	1902	0
1	7	7	"pdxA"	"STM0091"	3460	15540	100	1000	1000	261	83	86	23	100	100	0	2388	2492	554	103	109	31	100	100	0	0.401	0.384	0.376	0.381	1.151	0.385	0.965	80	409	3202	3306	-1.317	917	2285	917	2389	0
1	8	7	""	"STM0099"	3630	15540	100	178	182	61	85	87	18	91	82	0	994	1087	589	100	103	25	100	100	0	0.104	0.098	0.098	0.094	1.551	0.095	0.848	80	408	987	1084	-3.265	93	894	97	987	0
1	9	7	"yabB"	"STM0119"	3810	15550	100	542	888	801	83	84	16	97	96	0	319	507	446	96	97	17	97	93	0	2.058	1.959	2.082	2.150	1.392	1.879	0.961	80	430	682	1216	1.041	459	223	805	411	0
1	10	7	"murE"	"STM0123"	3980	15550	90	413	595	471	84	84	17	100	98	0	647	962	802	97	97	17	100	100	0	0.598	0.591	0.593	0.591	1.350	0.586	0.968	52	355	879	1376	-0.741	329	550	511	865	0
1	11	7	"lpxC"	"STM0134"	4150	15530	100	2088	3701	3881	83	85	17	100	100	0	338	512	449	95	96	17	96	87	0	8.251	8.676	8.734	9.149	1.398	8.829	0.960	80	408	2248	4035	3.045	2005	243	3618	417	0
1	12	7	"hofC"	"STM0142"	4320	15530	90	216	288	215	82	83	16	98	90	0	638	1084	1004	96	97	18	100	100	0	0.247	0.209	0.213	0.217	1.424	0.208	0.946	52	372	676	1194	-2.016	134	542	206	988	0
1	13	7	""	"STM1546"	4510	15540	90	217	252	123	85	87	18	94	86	0	534	662	395	98	101	29	98	96	0	0.303	0.296	0.301	0.278	1.659	0.293	0.908	52	371	568	731	-1.724	132	436	167	564	0
1	14	7	""	"STM1550"	4690	15530	90	381	436	264	83	85	19	100	98	0	449	525	341	95	97	22	98	94	0	0.842	0.821	0.851	0.902	1.696	0.790	0.943	52	360	652	783	-0.248	298	354	353	430	0
1	15	7	""	"STM1555"	4850	15540	70	156	179	94	81	83	16	87	84	0	441	528	333	92	94	19	100	96	0	0.215	0.225	0.207	0.191	2.329	0.231	0.808	32	236	424	534	-2.218	75	349	98	436	0
1	16	7	""	"STM1561"	5020	15540	70	204	217	115	81	83	16	90	84	0	1611	1827	1394	92	96	34	100	100	0	0.081	0.078	0.075	0.075	1.548	0.079	0.922	32	236	1642	1871	-3.626	123	1519	136	1735	0
1	17	7	"adhP"	"STM1567"	5200	15540	80	531	540	240	84	84	15	100	100	0	760	828	417	93	93	16	100	100	0	0.670	0.620	0.635	0.628	1.271	0.600	0.954	52	329	1114	1191	-0.577	447	667	456	735	0
1	18	7	"yddG"	"STM1571"	5380	15540	90	224	226	96	84	85	17	94	82	0	2058	2102	1450	92	93	18	100	100	0	0.071	0.071	0.071	0.073	1.508	0.067	0.903	52	376	2106	2152	-3.812	140	1966	142	2010	0
1	19	7	"topA"	"STM1714"	5550	15530	60	300	367	221	83	86	21	96	93	0	283	349	200	94	96	21	96	90	0	1.148	1.114	1.052	1.146	1.583	1.106	0.938	32	176	406	539	0.199	217	189	284	255	0
1	20	7	"trpH"	"STM1721"	5710	15540	80	369	464	258	80	81	16	100	98	0	777	1065	706	91	93	16	100	100	0	0.421	0.394	0.416	0.412	1.291	0.377	0.958	52	327	975	1358	-1.247	289	686	384	974	0
1	21	7	"cls"	"STM1739"	5900	15550	90	180	199	85	81	86	51	71	48	0	551	696	481	92	99	83	98	80	0	0.216	0.195	0.192	0.195	1.608	0.178	0.855	52	373	558	722	-2.213	99	459	118	604	0
1	22	7	"tdk"	"STM1750"	6060	15540	90	577	628	239	84	85	17	100	100	0	1412	1570	686	92	93	17	100	100	0	0.373	0.368	0.365	0.372	1.153	0.356	0.972	52	376	1813	2022	-1.421	493	1320	544	1478	0
1	23	7	"narX"	"STM1766"	6250	15550	70	600	569	317	83	87	22	100	93	0	1137	1208	737	91	97	33	100	100	0	0.494	0.435	0.455	0.448	1.422	0.423	0.943	32	232	1563	1603	-1.017	517	1046	486	1117	0
1	24	7	"ychM"	"STM1781"	6420	15540	90	382	475	286	83	85	17	100	100	0	1224	1489	1048	91	94	24	100	100	0	0.264	0.280	0.289	0.289	1.378	0.272	0.960	52	382	1432	1790	-1.922	299	1133	392	1398	0
1	1	8	""	"STM2303"	2420	15710	100	527	600	326	81	81	16	100	100	0	388	431	233	101	102	17	100	97	0	1.554	1.573	1.628	1.726	1.483	1.515	0.939	80	427	733	849	0.636	446	287	519	330	0
1	2	8	"nuoL"	"STM2318"	2580	15720	110	758	728	302	79	80	16	100	100	0	3362	3207	1386	96	98	18	100	100	0	0.208	0.209	0.207	0.206	1.240	0.207	0.957	80	412	3945	3760	-2.266	679	3266	649	3111	0
1	3	8	"nuoA"	"STM2328"	2750	15710	110	1160	1148	347	76	78	16	100	100	0	1537	1511	528	96	99	35	100	100	0	0.752	0.758	0.777	0.775	1.261	0.736	0.952	80	442	2525	2487	-0.411	1084	1441	1072	1415	0
1	4	8	"yfbT"	"STM2334"	2930	15710	100	463	553	414	75	77	16	100	100	0	828	956	743	98	100	36	100	100	0	0.532	0.557	0.548	0.561	1.401	0.541	0.914	80	436	1118	1336	-0.912	388	730	478	858	0
1	5	8	""	"STM2340"	3110	15720	100	235	272	139	77	78	15	97	95	0	1115	1394	952	97	98	18	100	100	0	0.155	0.150	0.148	0.151	1.424	0.145	0.935	80	420	1176	1492	-2.688	158	1018	195	1297	0
1	6	8	""	"STM2344"	3290	15720	100	192	217	97	78	81	21	96	87	0	705	848	479	97	101	38	100	98	0	0.188	0.185	0.186	0.183	1.664	0.181	0.881	80	438	722	890	-2.415	114	608	139	751	0
1	7	8	""	"STM2528"	3460	15710	90	161	177	63	78	80	17	92	86	0	874	1002	545	96	99	20	100	100	0	0.107	0.109	0.105	0.102	1.648	0.106	0.837	52	356	861	1005	-3.229	83	778	99	906	0
1	8	8	"nifU"	"STM2542"	3640	15710	100	967	1192	854	83	87	28	100	100	0	527	639	426	102	106	25	98	96	0	2.080	2.065	2.096	2.229	1.466	2.068	0.950	80	394	1309	1646	1.057	884	425	1109	537	0
1	9	8	"yjdL"	"STM2560"	3800	15720	100	733	717	376	80	82	17	100	100	0	3724	3550	1836	103	106	22	100	100	0	0.180	0.185	0.182	0.185	1.226	0.187	0.962	80	383	4274	4084	-2.471	653	3621	637	3447	0
1	10	8	"yfhK"	"STM2564"	3970	15710	90	728	765	382	80	81	16	100	100	0	1570	1766	1024	98	99	17	100	100	0	0.440	0.411	0.421	0.425	1.231	0.389	0.953	52	358	2120	2353	-1.184	648	1472	685	1668	0
1	11	8	""	"STM2575"	4150	15710	110	423	426	93	81	81	16	100	100	0	4200	4188	1081	96	97	17	100	100	0	0.083	0.084	0.084	0.085	1.201	0.083	0.954	80	494	4446	4437	-3.585	342	4104	345	4092	0
1	12	8	""	"STM2590"	4320	15710	100	255	266	89	81	82	16	100	100	0	3341	3430	1370	96	98	19	100	100	0	0.054	0.055	0.054	0.053	1.293	0.056	0.920	80	406	3419	3519	-4.221	174	3245	185	3334	0
1	13	8	"yraO"	"STM3266"	4490	15710	110	1326	1423	578	83	85	21	100	100	0	2372	2533	1051	98	104	37	100	100	0	0.547	0.550	0.547	0.553	1.237	0.545	0.966	80	453	3517	3775	-0.871	1243	2274	1340	2435	0
1	14	8	"yhbU"	"STM3274"	4660	15710	100	146	147	36	81	85	23	87	67	0	2229	2328	826	96	103	40	100	100	0	0.030	0.030	0.028	0.029	1.731	0.027	0.563	80	408	2198	2298	-5.036	65	2133	66	2232	0
1	15	8	""	"STM3278"	4830	15720	100	177	179	45	80	81	15	97	96	0	2960	2796	777	92	95	17	100	100	0	0.034	0.037	0.036	0.034	1.436	0.036	0.804	80	440	2965	2803	-4.886	97	2868	99	2704	0
1	16	8	"yhbC"	"STM3288"	5020	15720	100	3388	3635	1509	80	81	15	100	100	0	1020	1037	435	91	95	27	100	100	0	3.561	3.758	3.765	3.857	1.251	3.747	0.966	80	424	4237	4501	1.832	3308	929	3555	946	0
1	17	8	"mrsA"	"STM3294"	5180	15720	100	1491	1965	1594	81	82	14	100	100	0	1450	1746	1248	92	93	15	100	100	0	1.038	1.139	1.085	1.113	1.163	1.203	0.959	80	405	2768	3538	0.054	1410	1358	1884	1654	0
1	18	8	"rplU"	"STM3304"	5360	15720	110	6707	7080	3195	81	83	18	100	100	0	922	961	350	91	92	17	100	100	0	7.974	8.045	7.941	8.020	1.166	8.419	0.955	80	466	7457	7869	2.995	6626	831	6999	870	0
1	19	8	"ybgJ"	"STM0712"	5530	15720	100	1248	1316	655	81	83	19	100	100	0	2026	1985	664	93	94	19	100	100	0	0.604	0.653	0.617	0.612	1.240	0.702	0.940	80	422	3100	3127	-0.728	1167	1933	1235	1892	0
1	20	8	""	"STM0719"	5690	15720	110	371	383	176	82	83	17	97	97	0	5590	5316	1690	92	95	20	100	100	0	0.053	0.058	0.055	0.053	1.416	0.060	0.865	80	464	5787	5525	-4.250	289	5498	301	5224	0
1	21	8	""	"STM0725"	5870	15710	90	251	292	178	82	83	16	100	100	0	3710	3962	1887	94	98	27	100	100	0	0.047	0.054	0.047	0.049	1.498	0.060	0.828	52	368	3785	4078	-4.419	169	3616	210	3868	0
1	22	8	"sdhA"	"STM0734"	6050	15710	100	1610	1762	1246	81	83	16	100	100	0	3525	3789	2522	94	96	23	100	100	0	0.446	0.455	0.452	0.475	1.413	0.460	0.935	80	442	4960	5376	-1.166	1529	3431	1681	3695	0
1	23	8	"tolQ"	"STM0745"	6230	15710	100	1039	1063	681	82	84	17	100	100	0	2215	1999	1287	92	94	17	100	100	0	0.451	0.514	0.508	0.519	1.325	0.515	0.968	80	413	3080	2888	-1.150	957	2123	981	1907	0
1	24	8	"nadA"	"STM0756"	6400	15720	110	684	742	240	82	84	17	100	100	0	4279	4533	1355	93	95	23	100	100	0	0.144	0.149	0.151	0.146	1.155	0.149	0.965	80	511	4788	5100	-2.798	602	4186	660	4440	0
1	1	9	"yliJ"	"STM0862"	2410	15880	90	384	448	199	80	80	15	100	100	0	551	606	296	100	101	17	100	100	0	0.674	0.727	0.733	0.755	1.408	0.700	0.932	52	363	755	874	-0.569	304	451	368	506	0
1	2	9	""	"STM0869"	2580	15880	100	684	665	165	78	80	16	100	100	0	2187	2192	654	96	97	15	100	100	0	0.290	0.280	0.275	0.287	1.276	0.270	0.959	80	404	2697	2683	-1.787	606	2091	587	2096	0
1	3	9	"potF"	"STM0877"	2750	15880	110	660	647	233	74	77	16	100	100	0	3828	3682	1361	96	97	15	100	100	0	0.157	0.160	0.160	0.161	1.276	0.157	0.953	80	474	4318	4159	-2.671	586	3732	573	3586	0
1	4	9	""	"STM0884"	2940	15880	80	89	93	22	73	75	15	51	30	0	261	338	200	96	96	16	96	94	0	0.097	0.083	0.108	0.096	2.148	0.067	0.282	52	314	181	262	-3.366	16	165	20	242	0
1	5	9	""	"STM0893"	3110	15890	100	129	132	28	75	77	16	93	81	0	5451	5483	1607	99	248	2512	97	53	0	0.010	0.011	0.014	0.014	1.292	0.010	0.619	80	408	5406	5441	-6.631	54	5352	57	5384	0
1	6	9	""	"STM0897"	3280	15880	90	88	88	16	77	79	17	30	11	0	1680	1608	676	97	99	18	100	100	0	0.007	0.007	0.019	0.020	1.817	0.007	0.088	52	340	1594	1522	-7.169	11	1583	11	1511	0
1	7	9	""	"STM1032"	3450	15890	90	103	117	63	79	80	16	61	40	0	243	351	345	96	98	20	100	100	0	0.163	0.149	0.171	0.143	2.343	0.151	0.662	52	357	171	293	-2.615	24	147	38	255	0
1	8	9	""	"STM1036"	3620	15880	100	215	215	58	81	83	27	100	96	0	2446	2543	629	98	104	24	100	100	0	0.057	0.055	0.053	0.052	1.329	0.055	0.775	80	431	2482	2579	-4.131	134	2348	134	2445	0
1	9	9	""	"STM1041"	3800	15890	100	711	752	285	79	80	16	100	100	0	7295	7621	3375	100	104	24	100	100	0	0.088	0.089	0.088	0.090	1.178	0.087	0.969	80	431	7827	8194	-3.509	632	7195	673	7521	0
1	10	9	"metH"	"STM4188"	3970	15870	50	132	140	43	81	84	35	75	33	0	417	455	145	100	131	289	58	8	0	0.161	0.166	0.158	0.124	2.518	0.109	0.922	12	104	368	414	-2.636	51	317	59	355	0
1	11	9	""	"STM4197"	4150	15880	70	105	107	21	80	81	16	65	37	0	603	659	309	98	98	17	100	100	0	0.050	0.048	0.050	0.055	2.151	0.040	0.271	32	236	530	588	-4.336	25	505	27	561	0
1	12	9	""	"STM4201"	4320	15880	100	175	174	48	79	81	16	96	91	0	2174	2226	1050	95	95	15	100	100	0	0.046	0.045	0.044	0.046	1.504	0.040	0.500	80	432	2175	2226	-4.437	96	2079	95	2131	0
1	13	9	"mntH"	"STM2408"	4490	15880	80	874	1060	621	78	80	14	100	100	0	677	903	571	93	95	16	100	100	0	1.363	1.212	1.214	1.289	1.270	1.160	0.972	52	292	1380	1792	0.447	796	584	982	810	0
1	14	9	"pduN"	"STM2049"	4660	15880	100	111	111	23	78	80	16	75	50	0	561	579	193	93	93	15	100	100	0	0.071	0.068	0.065	0.065	1.845	0.062	0.395	80	420	501	519	-3.826	33	468	33	486	0
1	15	9	""	"STM2636"	4840	15890	100	461	615	414	81	83	23	100	100	0	1516	2048	1580	92	93	16	100	100	0	0.267	0.273	0.267	0.285	1.311	0.262	0.953	80	418	1804	2490	-1.906	380	1424	534	1956	0
1	16	9	"rplI"	"STM4394"	5020	15880	90	2306	2590	1508	80	84	27	100	100	0	490	547	289	91	92	15	100	100	0	5.579	5.504	5.500	5.633	1.232	5.383	0.950	52	349	2625	2966	2.480	2226	399	2510	456	0
1	17	9	"sitC"	"STM2863"	5190	15880	80	712	884	542	79	80	16	100	100	0	797	801	498	90	91	15	100	100	0	0.895	1.132	1.135	1.188	1.271	1.110	0.962	52	306	1340	1516	-0.160	633	707	805	711	0
1	18	9	"bcfD"	"STM0024"	5370	15880	80	123	124	34	78	79	17	78	55	0	946	965	511	91	91	16	100	100	0	0.053	0.053	0.058	0.052	1.996	0.051	0.657	52	306	900	920	-4.248	45	855	46	874	0
1	19	9	""	"PSLT065"	5540	15890	80	113	205	367	77	79	17	73	50	0	276	550	1020	91	94	27	100	96	0	0.195	0.279	0.204	0.195	2.314	0.338	0.906	52	286	221	587	-2.361	36	185	128	459	0
1	20	9	"trbD"	"PSLT083"	5710	15890	100	111	124	58	79	80	16	73	47	0	600	640	557	91	92	17	100	100	0	0.063	0.082	0.084	0.079	2.060	0.084	0.698	80	409	541	594	-3.992	32	509	45	549	0
1	21	9	"yneG"	"STM1526"	5880	15890	90	192	194	55	80	81	16	100	94	0	705	701	292	92	93	15	100	100	0	0.183	0.187	0.187	0.187	1.445	0.182	0.858	52	347	725	723	-2.452	112	613	114	609	0
1	22	9	"dcuS"	"STM4304"	6050	15880	90	313	309	95	81	82	17	100	100	0	1290	1378	588	93	95	20	100	100	0	0.194	0.177	0.175	0.183	1.246	0.166	0.926	52	349	1429	1513	-2.367	232	1197	228	1285	0
1	23	9	"yjdE"	"STM4294"	6220	15880	100	90	93	22	81	82	15	32	17	0	106	110	23	92	94	16	45	15	0	0.643	0.667	0.778	0.910	3.647	0.960	0.027	80	430	23	30	-0.637	9	14	12	18	-50
1	24	9	""	"STM4307"	6400	15880	90	153	165	42	81	82	17	100	92	0	1093	1316	653	92	94	16	100	100	0	0.072	0.069	0.066	0.069	1.397	0.064	0.767	52	352	1073	1308	-3.797	72	1001	84	1224	0
1	1	10	""	"STM4597"	2400	16060	110	357	346	86	79	79	15	100	100	0	963	915	303	96	97	17	100	100	0	0.321	0.326	0.326	0.332	1.282	0.311	0.930	80	527	1145	1086	-1.641	278	867	267	819	0
1	2	10	""	"STM0257"	2580	16060	90	174	175	52	78	80	18	96	84	0	773	816	416	96	98	19	100	100	0	0.142	0.135	0.135	0.144	1.514	0.126	0.809	52	357	773	817	-2.818	96	677	97	720	0
1	3	10	""	"STM0275"	2750	16050	90	114	109	25	75	77	16	76	53	0	907	907	404	95	97	17	100	100	0	0.048	0.042	0.048	0.046	1.705	0.042	0.512	52	363	851	846	-4.380	39	812	34	812	0
1	4	10	""	"STM0284"	2940	16070	70	91	92	19	74	75	15	59	28	0	346	373	172	95	97	24	100	100	0	0.068	0.065	0.088	0.079	1.681	0.052	0.210	32	220	268	296	-3.884	17	251	18	278	0
1	5	10	""	"STM0292"	3100	16060	100	595	633	222	76	77	16	100	100	0	1733	1712	694	97	245	2500	12	0	0	0.317	0.345	0.345	0.353	1.242	0.332	0.953	80	412	2155	2172	-1.656	519	1636	557	1615	0
1	6	10	"safB"	"STM0300"	3270	16050	90	278	288	82	78	80	20	100	100	0	680	671	249	96	100	20	100	100	0	0.342	0.365	0.366	0.372	1.280	0.344	0.912	52	357	784	785	-1.546	200	584	210	575	0
1	7	10	"ycfM"	"STM1207"	3450	16050	90	440	416	172	79	82	25	100	100	0	596	648	266	95	101	39	100	100	0	0.721	0.609	0.592	0.615	1.297	0.597	0.922	52	366	862	890	-0.473	361	501	337	553	0
1	8	10	"ycfS"	"STM1215"	3620	16060	80	101	114	43	80	80	16	61	40	0	158	180	82	93	96	17	92	86	0	0.323	0.391	0.429	0.359	2.643	0.394	0.455	52	300	86	121	-1.630	21	65	34	87	0
1	9	10	"ycfD"	"STM1229"	3790	16050	90	230	266	140	80	80	16	100	100	0	358	412	215	93	95	17	100	100	0	0.566	0.583	0.570	0.558	1.334	0.595	0.897	52	347	415	505	-0.821	150	265	186	319	0
1	10	10	"icdA"	"STM1238"	3970	16060	80	167	194	107	77	79	16	98	92	0	131	136	34	93	95	16	82	61	0	2.368	2.721	2.239	2.537	2.023	3.497	0.478	52	312	128	160	1.244	90	38	117	43	0
1	11	10	""	"STM1261"	4140	16060	80	135	135	28	77	78	15	92	82	0	394	412	161	93	94	18	100	100	0	0.193	0.182	0.189	0.178	1.826	0.163	0.665	52	306	359	377	-2.376	58	301	58	319	0
1	12	10	""	"STM1273"	4320	16060	100	478	474	89	78	79	15	100	100	0	2321	2316	465	95	95	15	100	100	0	0.180	0.178	0.179	0.177	1.194	0.176	0.951	80	404	2626	2617	-2.476	400	2226	396	2221	0
1	13	10	"ydgA"	"STM1466"	4480	16060	100	1637	1683	468	79	80	15	100	100	0	3875	3972	1155	95	95	19	100	100	0	0.412	0.414	0.413	0.415	1.126	0.410	0.979	80	392	5338	5481	-1.279	1558	3780	1604	3877	0
1	14	10	""	"STM1472"	4650	16060	100	147	180	131	78	80	16	96	83	0	519	580	343	91	93	19	100	100	0	0.161	0.209	0.171	0.178	1.675	0.209	0.455	80	404	497	591	-2.633	69	428	102	489	0
1	15	10	""	"STM1481"	4830	16050	80	201	199	67	79	80	15	98	96	0	408	422	155	92	94	19	100	100	0	0.386	0.364	0.361	0.347	1.487	0.365	0.812	52	293	438	450	-1.373	122	316	120	330	0
1	16	10	"ynfL"	"STM1487"	5000	16060	100	339	325	143	80	83	25	100	93	0	1101	1086	597	91	92	16	100	100	0	0.256	0.246	0.252	0.247	1.358	0.241	0.936	80	441	1269	1240	-1.963	259	1010	245	995	0
1	17	10	""	"STM1494"	5180	16050	90	152	155	41	77	79	15	96	90	0	608	654	220	90	91	17	100	100	0	0.145	0.138	0.128	0.125	1.607	0.130	0.770	52	359	593	642	-2.788	75	518	78	564	0
1	18	10	"ynfC"	"STM1501"	5360	16060	100	375	424	213	79	81	16	98	97	0	1141	1198	710	89	90	16	100	100	0	0.281	0.311	0.317	0.315	1.403	0.300	0.948	80	415	1348	1454	-1.829	296	1052	345	1109	0
1	19	10	""	"STM2780"	5520	16050	110	3356	3664	1799	79	81	19	100	100	0	2471	2587	1344	91	94	26	100	98	0	1.377	1.436	1.446	1.538	1.463	1.415	0.973	80	442	5657	6081	0.461	3277	2380	3585	2496	0
1	20	10	""	"STM2788"	5700	16060	100	230	243	53	79	81	19	100	100	0	614	640	165	91	93	24	100	100	0	0.289	0.299	0.302	0.297	1.307	0.271	0.858	80	408	674	713	-1.792	151	523	164	549	0
1	21	10	"ygaU"	"STM2795"	5880	16050	110	850	755	241	79	81	16	100	100	0	2266	2059	666	92	92	14	100	100	0	0.355	0.344	0.344	0.341	1.222	0.341	0.958	80	441	2945	2643	-1.496	771	2174	676	1967	0
1	22	10	"yihD"	"STM3995"	6050	16060	110	358	352	98	81	82	15	100	100	0	1417	1352	344	93	95	19	100	100	0	0.209	0.215	0.211	0.207	1.298	0.215	0.919	80	439	1601	1530	-2.257	277	1324	271	1259	0
1	23	10	""	"STM4015"	6210	16060	110	246	256	72	81	82	15	98	98	0	2797	2824	984	92	95	20	100	100	0	0.061	0.064	0.062	0.064	1.345	0.062	0.892	80	426	2870	2907	-4.035	165	2705	175	2732	0
1	24	10	"fdhE"	"STM4034"	6390	16050	110	810	1065	1007	80	81	15	100	100	0	1054	1286	1031	92	94	23	100	100	0	0.759	0.825	0.770	0.804	1.335	0.900	0.957	80	524	1692	2179	-0.398	730	962	985	1194	0
1	1	11	""	"STM2940"	2390	16230	100	226	250	172	78	80	16	97	95	0	1168	1278	981	93	94	15	100	100	0	0.138	0.145	0.137	0.138	1.501	0.156	0.933	80	428	1223	1357	-2.861	148	1075	172	1185	0
1	2	11	"ygcB"	"STM2944"	2580	16230	100	286	278	102	77	79	18	93	91	0	6293	5933	2544	95	96	18	100	100	0	0.034	0.034	0.034	0.033	1.342	0.034	0.921	80	418	6407	6039	-4.890	209	6198	201	5838	0
1	3	11	"relA"	"STM2956"	2750	16220	100	1578	1662	810	75	78	18	100	100	0	2244	2345	1179	96	97	20	100	100	0	0.700	0.706	0.720	0.718	1.309	0.688	0.891	80	408	3651	3836	-0.515	1503	2148	1587	2249	0
1	4	11	"yqcD"	"STM2968"	2920	16220	100	333	335	116	74	76	16	98	97	0	1565	1562	512	95	96	21	100	100	0	0.176	0.178	0.175	0.170	1.332	0.177	0.896	80	429	1729	1728	-2.505	259	1470	261	1467	0
1	5	11	"fucP"	"STM2975"	3100	16230	100	142	140	35	73	75	15	88	83	0	3609	3299	1196	95	97	21	100	100	0	0.020	0.021	0.022	0.022	1.454	0.020	0.731	80	396	3583	3271	-5.670	69	3514	67	3204	0
1	6	11	"fucU"	"STM2978"	3270	16220	110	241	248	72	78	101	101	85	33	0	2091	1957	656	99	108	59	100	100	0	0.082	0.091	0.089	0.090	1.381	0.081	0.426	80	454	2155	2028	-3.611	163	1992	170	1858	0
1	7	11	"exbB"	"STM3159"	3440	16230	110	2428	2466	724	81	104	100	100	100	0	1397	1402	428	99	109	59	100	100	0	1.808	1.830	1.857	1.852	1.133	1.817	0.971	80	478	3645	3688	0.855	2347	1298	2385	1303	0
1	8	11	"ygiR"	"STM3168"	3620	16210	80	203	264	166	79	82	24	98	86	0	189	222	109	95	96	21	100	92	0	1.319	1.457	1.270	1.231	2.042	1.526	0.787	52	300	218	312	0.400	124	94	185	127	0
1	9	11	"ygiW"	"STM3176"	3790	16220	100	422	415	134	77	78	16	100	98	0	1116	1063	352	95	96	16	100	100	0	0.338	0.349	0.343	0.344	1.442	0.603	0.513	80	420	1366	1306	-1.565	345	1021	338	968	0
1	10	11	"STMF1.41"	"Not LT2a92"	3960	16220	110	385	383	79	78	80	18	100	100	0	315	317	74	93	96	19	100	100	0	1.383	1.362	1.342	1.398	1.347	1.351	0.869	80	456	529	529	0.468	307	222	305	224	0
1	11	11	""	"STM2668"	4130	16220	100	539	760	808	78	79	17	100	100	0	2529	2383	1091	90	93	20	100	100	0	0.189	0.297	0.186	0.234	2.007	0.319	0.415	80	418	2900	2975	-2.403	461	2439	682	2293	0
1	12	11	""	"STM2682"	4320	16230	100	395	386	168	77	79	18	100	97	0	904	927	411	94	98	53	100	100	0	0.393	0.371	0.372	0.366	1.344	0.370	0.915	80	393	1128	1142	-1.349	318	810	309	833	0
1	13	11	""	"STM0497"	4480	16230	110	516	525	157	80	82	19	100	100	0	2678	2606	932	95	104	63	100	100	0	0.169	0.177	0.180	0.180	1.273	0.170	0.950	80	412	3019	2956	-2.567	436	2583	445	2511	0
1	14	11	"tesA"	"STM0506"	4650	16220	100	440	482	262	79	80	18	100	100	0	1153	1270	749	93	95	27	100	100	0	0.341	0.342	0.351	0.344	1.275	0.337	0.945	80	394	1421	1580	-1.554	361	1060	403	1177	0
1	15	11	"allR"	"STM0516"	4830	16230	110	1154	1110	361	78	83	77	100	100	0	2509	2388	836	94	109	311	100	95	0	0.446	0.450	0.453	0.455	1.221	0.441	0.965	80	465	3491	3326	-1.166	1076	2415	1032	2294	0
1	16	11	"allP"	"STM0522"	5000	16230	100	252	266	131	81	106	403	3	0	0	2576	2964	1945	94	112	338	93	81	0	0.069	0.064	0.064	0.066	1.601	0.073	0.057	80	396	2653	3055	-3.859	171	2482	185	2870	0
1	17	11	"glxK"	"STM0525"	5180	16220	100	206	205	35	79	80	15	100	97	0	2364	2328	370	91	91	16	100	100	0	0.056	0.056	0.056	0.054	1.315	0.055	0.844	80	432	2400	2363	-4.162	127	2273	126	2237	0
1	18	11	"ylbF"	"STM0531"	5350	16220	90	168	175	61	79	81	16	100	94	0	2116	2089	604	89	91	17	100	100	0	0.044	0.048	0.048	0.044	1.455	0.050	0.732	52	340	2116	2096	-4.509	89	2027	96	2000	0
1	19	11	"yhgN"	"STM3540"	5530	16230	100	273	275	59	79	80	16	100	100	0	1721	1688	399	91	93	19	100	100	0	0.119	0.123	0.121	0.122	1.249	0.121	0.915	80	419	1824	1793	-3.071	194	1630	196	1597	0
1	20	11	""	"STM2186"	5700	16230	100	372	357	126	80	81	15	100	97	0	3564	3302	1410	91	93	17	100	100	0	0.084	0.086	0.084	0.084	1.365	0.084	0.934	80	396	3765	3488	-3.572	292	3473	277	3211	0
1	21	11	"folE"	"STM2193"	5880	16220	100	966	878	382	80	81	16	100	100	0	1621	1397	625	91	92	18	100	100	0	0.579	0.611	0.620	0.612	1.351	0.605	0.953	80	420	2416	2104	-0.788	886	1530	798	1306	0
1	22	11	"yeiH"	"STM2202"	6050	16220	90	243	259	110	80	81	15	100	100	0	657	758	344	93	94	17	100	100	0	0.289	0.269	0.259	0.255	1.333	0.267	0.881	52	339	727	844	-1.791	163	564	179	665	0
1	23	11	""	"STM2225"	6230	16220	110	1249	1196	271	79	80	15	100	100	0	2587	2445	628	91	92	20	100	100	0	0.469	0.475	0.476	0.478	1.173	0.460	0.959	80	443	3666	3471	-1.093	1170	2496	1117	2354	0
1	24	11	""	"STM2235"	6380	16220	90	293	322	113	81	82	16	100	100	0	4775	4508	1686	90	106	88	100	100	0	0.045	0.055	0.054	0.054	1.294	0.053	0.921	52	340	4897	4659	-4.466	212	4685	241	4418	0
1	1	12	"Ctrl-1010ng/ul"	"Ctrl-1010ng/ul"	2390	16400	100	79	102	130	78	80	16	23	11	0	109	129	127	94	95	15	46	21	0	0.067	0.686	0.667	0.655	3.592	1.010	0.726	80	440	16	59	-3.907	1	15	24	35	-50
1	2	12	"Ctrl-Y110ng/ul"	"Ctrl-Y110ng/ul"	2570	16400	100	79	122	224	77	78	16	22	13	0	101	141	207	93	94	15	38	20	0	0.250	0.938	0.789	0.979	4.260	1.086	0.803	80	408	10	93	-2.000	2	8	45	48	-50
1	3	12	"Ctrl-Y510ng/ul"	"Ctrl-Y510ng/ul"	2740	16400	100	80	97	94	75	76	15	23	13	0	102	114	65	94	95	16	33	17	0	0.625	1.100	1.000	0.837	2.993	1.462	0.662	80	458	13	42	-0.678	5	8	22	20	-50
1	4	12	"Ctrl-FtsL10ng/ul"	"Ctrl-FtsL10ng/ul"	2920	16380	50	333	531	486	75	77	16	100	91	0	252	537	563	96	96	16	91	83	0	1.654	1.034	1.291	1.332	1.928	0.933	0.909	12	104	414	897	0.726	258	156	456	441	0
1	5	12	"Ctrl-dsM1354ng/ul"	"Ctrl-dsM1354ng/ul"	3090	16400	100	84	168	338	73	75	15	38	27	0	103	138	213	95	96	16	28	11	0	1.375	2.209	1.600	1.579	3.067	1.674	0.821	80	431	19	138	0.459	11	8	95	43	-50
1	6	12	"Ctrl-CAB10ng/ul"	"Ctrl-CAB10ng/ul"	3260	16400	100	80	81	15	75	76	15	26	5	0	102	102	18	94	94	15	27	10	0	0.625	0.750	0.769	0.966	3.280	3.453	0.003	80	396	13	14	-0.678	5	8	6	8	-50
1	7	12	"Ctrl-1050ng/ul"	"Ctrl-1050ng/ul"	3430	16400	100	76	77	20	78	87	82	0	0	0	102	106	29	95	100	49	7	2	0	-0.286	-0.091	0.747	0.684	3.971	0.044	0.000	80	408	5	10	Error	-2	7	-1	11	-50
1	8	12	"Ctrl-Y150ng/ul"	"Ctrl-Y150ng/ul"	3610	16400	100	77	81	19	77	78	16	15	6	0	86	94	46	93	93	15	13	6	0	0.000	4.000	0.998	0.990	3.176	0.204	0.038	80	439	-7	5	Error	0	-7	4	1	-50
1	9	12	"Ctrl-Y550ng/ul"	"Ctrl-Y550ng/ul"	3780	16400	100	79	80	17	76	78	17	20	6	0	101	105	23	92	93	15	35	15	0	0.333	0.308	1.000	0.917	4.491	0.051	0.000	80	433	12	17	-1.585	3	9	4	13	-50
1	10	12	"Ctrl-FtsL50ng/ul"	"Ctrl-FtsL50ng/ul"	3950	16390	60	214	453	499	82	82	17	96	84	0	207	392	415	97	97	17	87	84	0	1.200	1.258	1.531	1.324	1.950	1.231	0.890	32	176	242	666	0.263	132	110	371	295	0
1	11	12	"Ctrl-dsM13162ng/ul"	"Ctrl-dsM13162ng/ul"	4130	16400	100	106	146	119	78	79	18	68	38	0	99	98	18	92	93	16	23	6	0	4.000	11.333	2.348	2.564	3.968	20.419	0.033	80	441	35	74	2.000	28	7	68	6	-50
1	12	12	"Ctrl-CAB100ng/ul"	"Ctrl-CAB100ng/ul"	4300	16400	100	76	79	18	77	77	16	16	5	0	97	97	17	91	92	16	18	6	0	-0.167	0.333	1.300	1.215	4.348	0.763	0.009	80	385	5	8	Error	-1	6	2	6	-50
1	13	12	"Ctrl-10100ng/ul"	"Ctrl-10100ng/ul"	4470	16400	100	79	78	19	79	80	19	15	2	0	99	101	23	94	101	62	2	1	0	0.000	-0.143	0.941	1.008	4.536	0.154	0.086	80	408	5	6	Error	0	5	-1	7	-50
1	14	12	"Ctrl-Y1100ng/ul"	"Ctrl-Y1100ng/ul"	4650	16400	100	80	81	17	78	79	16	25	2	0	102	101	18	91	91	16	35	7	0	0.182	0.300	1.000	1.150	4.044	0.345	0.005	80	420	13	13	-2.459	2	11	3	10	-50
1	15	12	"Ctrl-Y5100ng/ul"	"Ctrl-Y5100ng/ul"	4820	16400	100	80	83	19	78	80	16	23	7	0	95	97	18	93	93	15	18	8	0	1.000	1.250	1.105	1.190	3.372	1.341	0.010	80	418	4	9	0.000	2	2	5	4	-50
1	16	12	"Ctrl-FtsL100ng/ul"	"Ctrl-FtsL100ng/ul"	5000	16390	90	168	330	453	78	108	431	17	7	0	170	286	328	90	112	361	13	7	0	1.125	1.286	1.259	1.171	2.249	1.686	0.129	52	347	170	448	0.170	90	80	252	196	0
1	17	12	"Ctrl-dsM13buffer"	"Ctrl-dsM13buffer"	5170	16400	100	83	95	54	78	78	15	31	15	0	99	112	76	86	88	15	40	16	0	0.385	0.654	1.058	1.062	2.834	0.679	0.619	80	420	18	43	-1.379	5	13	17	26	-50
1	18	12	"Ctrl-CAB50ng/ul"	"Ctrl-CAB50ng/ul"	5340	16400	100	80	81	15	79	81	17	10	2	0	94	96	18	90	90	16	28	7	0	0.250	0.333	0.500	0.784	4.536	0.588	0.011	80	418	5	8	-2.000	1	4	2	6	-50
1	19	12	"Ctrl-10400ng/ul"	"Ctrl-10400ng/ul"	5510	16400	100	78	78	17	79	80	16	17	2	0	93	93	14	90	90	16	17	2	0	-0.333	-0.333	1.125	1.339	3.217	0.805	0.000	80	397	2	2	Error	-1	3	-1	3	-50
1	20	12	"Ctrl-Y1400ng/ul"	"Ctrl-Y1400ng/ul"	5690	16400	100	80	83	18	80	81	15	22	5	0	91	89	16	90	91	16	11	2	0	0.000	-3.000	1.182	1.157	4.762	2.531	0.003	80	408	1	2	Error	0	1	3	-1	-50
1	21	12	"Ctrl-Y5400ng/ul"	"Ctrl-Y5400ng/ul"	5860	16400	100	80	82	17	81	82	15	22	6	0	86	90	18	91	92	18	16	1	0	0.200	-1.000	0.913	0.835	3.622	0.022	0.000	80	430	-6	0	-2.322	-1	-5	1	-1	-50
1	22	12	"Ctrl-FtsL400ng/ul"	"Ctrl-FtsL400ng/ul"	6040	16390	90	443	572	400	79	79	16	100	100	0	312	481	350	92	93	16	100	100	0	1.655	1.267	1.275	1.329	1.403	1.215	0.917	52	366	584	882	0.726	364	220	493	389	0
1	23	12	"Ctrl-dsM13buffer"	"Ctrl-dsM13buffer"	6210	16400	100	81	94	53	77	79	16	28	13	0	94	106	46	92	92	15	30	15	0	2.000	1.214	1.250	1.103	3.447	1.145	0.464	80	408	6	31	1.000	4	2	17	14	-50
1	24	12	"Ctrl-CABbuffer"	"Ctrl-CABbuffer"	6380	16400	100	81	93	89	77	79	16	18	6	0	97	117	129	86	90	26	26	8	0	0.364	0.516	0.769	0.678	3.512	0.670	0.748	80	462	15	47	-1.459	4	11	16	31	-50
1	1	13	"phoP"	"STM1231"	2390	16590	100	2632	2838	1005	79	81	17	100	100	0	712	743	254	94	95	16	100	100	0	4.131	4.251	4.200	4.278	1.267	4.269	0.963	80	428	3171	3408	2.047	2553	618	2759	649	0
1	2	13	"phoP"	"STM1231"	2560	16580	100	2508	2504	1120	77	77	16	100	100	0	598	614	262	93	93	16	100	100	0	4.814	4.658	4.672	4.790	1.277	4.617	0.971	80	420	2936	2948	2.267	2431	505	2427	521	0
1	3	13	"phoP"	"STM1231"	2740	16590	110	3482	3550	1179	75	77	15	100	100	0	867	894	266	93	94	16	100	100	0	4.402	4.338	4.360	4.308	1.214	4.416	0.966	80	452	4181	4276	2.138	3407	774	3475	801	0
1	4	13	"phoQ"	"STM1230"	2910	16580	100	485	574	322	74	76	16	100	100	0	434	497	311	93	94	16	100	100	0	1.205	1.238	1.340	1.311	1.371	1.157	0.928	80	440	752	904	0.269	411	341	500	404	0
1	5	13	"phoQ"	"STM1230"	3090	16580	100	3299	3379	912	76	78	24	100	100	0	2766	2912	834	93	95	23	100	100	0	1.206	1.172	1.184	1.180	1.104	1.164	0.974	80	408	5896	6122	0.270	3223	2673	3303	2819	0
1	6	13	"hupA"	"STM4170"	3260	16570	110	2093	2005	561	76	79	24	100	100	0	625	600	175	91	93	22	100	100	0	3.777	3.790	3.850	3.883	1.226	3.754	0.961	80	465	2551	2438	1.917	2017	534	1929	509	0
1	7	13	"sopB"	"STM1091"	3440	16580	100	184	193	73	77	78	15	96	92	0	1506	1721	902	92	93	16	100	100	0	0.076	0.071	0.071	0.069	1.565	0.070	0.860	80	408	1521	1745	-3.724	107	1414	116	1629	0
1	8	13	"pipC"	"STM0375"	3610	16580	100	137	138	25	74	76	14	97	91	0	667	626	143	93	94	16	100	100	0	0.110	0.120	0.123	0.117	1.540	0.110	0.684	80	408	637	597	-3.188	63	574	64	533	0
1	9	13	"pipC"	"STM0375"	3780	16580	110	123	129	28	76	77	16	91	73	0	618	592	155	90	92	16	100	100	0	0.089	0.106	0.102	0.095	1.691	0.103	0.586	80	476	575	555	-3.490	47	528	53	502	0
1	10	13	"pipC"	"STM0375"	3960	16570	110	158	156	37	74	77	17	95	90	0	800	763	214	92	93	16	100	100	0	0.119	0.122	0.121	0.120	1.500	0.114	0.711	80	508	792	753	-3.075	84	708	82	671	0
1	11	13	"ssrB"	"STM1391"	4130	16580	100	477	461	134	77	79	16	100	100	0	1047	1015	307	91	91	14	100	100	0	0.418	0.416	0.415	0.412	1.267	0.411	0.947	80	396	1356	1308	-1.257	400	956	384	924	0
1	12	13	"ssrB"	"STM1391"	4300	16570	100	685	682	162	77	77	16	100	100	0	1591	1508	407	90	90	16	100	100	0	0.405	0.427	0.418	0.431	1.200	0.415	0.956	80	396	2109	2023	-1.304	608	1501	605	1418	0
1	13	13	"lrp"	"STM0959"	4470	16580	100	975	1141	509	79	79	16	100	100	0	682	775	348	91	91	16	100	100	0	1.516	1.553	1.534	1.563	1.302	1.541	0.959	80	408	1487	1746	0.600	896	591	1062	684	0
1	14	13	"lrp"	"STM0959"	4650	16580	110	1801	1866	514	80	81	16	100	100	0	1218	1267	315	90	91	16	100	100	0	1.526	1.517	1.527	1.496	1.177	1.551	0.974	80	452	2849	2963	0.609	1721	1128	1786	1177	0
1	15	13	"gyrA"	"STM2272"	4820	16580	100	2259	2306	1060	80	81	16	100	100	0	1269	1324	593	91	92	15	100	100	0	1.850	1.805	1.808	1.823	1.237	1.814	0.973	80	396	3357	3459	0.887	2179	1178	2226	1233	0
1	16	13	"gyrA"	"STM2272"	4990	16580	100	4674	4303	2245	79	81	16	100	100	0	2868	2508	1325	89	91	15	100	100	0	1.653	1.746	1.767	1.798	1.376	1.742	0.974	80	427	7374	6643	0.725	4595	2779	4224	2419	0
1	17	13	"gyrA"	"STM2272"	5170	16580	100	4630	4946	1795	79	79	16	100	100	0	2650	2771	995	87	89	15	100	100	0	1.776	1.813	1.823	1.800	1.226	1.823	0.979	80	420	7114	7551	0.828	4551	2563	4867	2684	0
1	18	13	"csrA"	"STM2826"	5350	16580	100	769	735	250	79	80	17	100	100	0	660	605	211	88	89	15	100	100	0	1.206	1.269	1.283	1.314	1.334	1.267	0.944	80	407	1262	1173	0.271	690	572	656	517	0
1	19	13	"crp"	"STM3466"	5510	16570	100	817	887	458	80	81	18	100	100	0	1279	1474	851	88	90	15	100	100	0	0.619	0.582	0.601	0.607	1.238	0.564	0.981	80	395	1928	2193	-0.692	737	1191	807	1386	0
1	20	13	"yhhP"	"STM3578"	5690	16580	100	314	321	90	80	81	17	100	98	0	644	650	180	89	91	15	100	100	0	0.422	0.430	0.427	0.420	1.299	0.434	0.922	80	420	789	802	-1.246	234	555	241	561	0
1	21	13	"yhhP"	"STM3578"	5870	16580	100	318	314	91	80	81	15	100	100	0	635	646	232	91	91	14	100	100	0	0.438	0.422	0.429	0.427	1.328	0.406	0.920	80	409	782	789	-1.193	238	544	234	555	0
1	22	13	"topA"	"STM1714"	6040	16580	100	648	713	412	78	79	17	100	100	0	547	561	294	92	92	15	100	100	0	1.253	1.354	1.327	1.318	1.397	1.369	0.966	80	427	1025	1104	0.325	570	455	635	469	0
1	23	13	"topA"	"STM1714"	6220	16570	110	5294	5228	1531	78	80	16	100	100	0	3877	3732	1121	89	90	15	100	100	0	1.377	1.414	1.409	1.428	1.133	1.406	0.978	80	456	9004	8793	0.462	5216	3788	5150	3643	0
1	24	13	"topA"	"STM1714"	6380	16570	90	1768	1725	717	80	81	18	100	100	0	1210	1171	492	87	89	16	100	100	0	1.503	1.518	1.545	1.556	1.194	1.505	0.965	52	353	2811	2729	0.588	1688	1123	1645	1084	0
1	1	14	"ydhI"	"STM1443"	2390	16750	110	389	389	85	77	78	16	100	100	0	1144	1085	296	92	93	17	100	100	0	0.297	0.314	0.323	0.321	1.332	0.302	0.931	80	527	1364	1305	-1.754	312	1052	312	993	0
1	2	14	"STMB2B.139A"	"Not LT2a93"	2560	16760	110	280	284	66	75	77	16	100	100	0	270	273	67	92	93	17	100	98	0	1.152	1.155	1.187	1.192	1.411	1.132	0.841	80	523	383	390	0.204	205	178	209	181	0
1	3	14	""	"STM3806"	2750	16750	110	173	173	40	74	76	16	100	93	0	995	893	285	93	93	16	100	100	0	0.110	0.124	0.119	0.122	1.427	0.115	0.790	80	481	1001	899	-3.188	99	902	99	800	0
1	4	14	"pgtE"	"STM2395"	2910	16750	100	1620	1678	509	74	75	15	100	100	0	1783	1768	590	94	94	16	100	100	0	0.915	0.958	0.980	0.977	1.357	0.936	0.950	80	426	3235	3278	-0.128	1546	1689	1604	1674	0
1	5	14	""	"STM3911"	3090	16750	100	109	109	24	74	76	16	73	56	0	395	410	118	93	93	17	100	100	0	0.116	0.110	0.122	0.101	2.024	0.099	0.410	80	452	337	352	-3.109	35	302	35	317	0
1	6	14	"ygiY"	"STM3178"	3260	16750	80	113	114	25	74	76	16	78	59	0	429	449	213	93	92	15	100	100	0	0.116	0.112	0.116	0.121	1.953	0.094	0.480	52	314	375	396	-3.107	39	336	40	356	0
1	7	14	""	"STM2880"	3440	16750	110	983	952	355	76	77	15	100	100	0	670	678	243	94	95	16	100	100	0	1.575	1.500	1.499	1.504	1.309	1.501	0.946	80	510	1483	1460	0.655	907	576	876	584	0
1	8	14	"ssaU"	"STM1422"	3600	16750	90	192	303	274	76	78	16	100	96	0	697	1190	1255	93	95	17	100	100	0	0.192	0.207	0.191	0.188	1.523	0.204	0.892	52	366	720	1324	-2.380	116	604	227	1097	0
1	9	14	"nrdE"	"STM2807"	3780	16730	50	139	155	71	81	80	15	83	75	0	160	204	102	94	97	20	91	75	0	0.879	0.673	0.874	0.629	4.554	0.636	0.633	12	104	124	184	-0.186	58	66	74	110	0
1	10	14	"cadA"	"STM2559"	3960	16740	60	88	99	36	73	74	14	50	34	0	146	159	63	91	92	16	87	68	0	0.273	0.382	0.431	0.372	3.936	0.408	0.287	32	176	70	94	-1.874	15	55	26	68	0
1	11	14	"thiL"	"STM0419"	4120	16750	100	84	87	23	76	77	15	36	16	0	108	110	30	90	90	15	58	18	0	0.444	0.550	0.798	0.836	3.539	0.594	0.097	80	456	26	31	-1.170	8	18	11	20	-50
1	12	14	"hin"	"STM2772"	4300	16750	100	212	251	152	77	77	15	97	95	0	1139	1494	1153	90	90	15	100	100	0	0.129	0.124	0.119	0.119	1.593	0.118	0.834	80	452	1184	1578	-2.958	135	1049	174	1404	0
1	13	14	""	"STM3166"	4470	16750	100	219	219	49	77	78	17	100	98	0	1749	1827	583	90	91	15	100	100	0	0.086	0.082	0.084	0.081	1.420	0.078	0.864	80	440	1801	1879	-3.546	142	1659	142	1737	0
1	14	14	"yjjY"	"STM4599"	4650	16750	100	823	796	321	78	80	31	100	100	0	439	424	158	89	90	18	100	100	0	2.129	2.143	2.166	2.190	1.374	2.159	0.929	80	440	1095	1053	1.090	745	350	718	335	0
1	15	14	"ybaN"	"STM0482"	4820	16750	100	306	332	139	79	80	16	100	97	0	766	877	419	89	89	15	100	100	0	0.335	0.321	0.324	0.315	1.394	0.317	0.933	80	428	904	1041	-1.576	227	677	253	788	0
1	16	14	""	"STM0571"	4990	16750	100	384	433	185	79	81	15	100	100	0	1876	2205	1119	86	88	15	100	100	0	0.170	0.167	0.167	0.168	1.328	0.161	0.933	80	428	2095	2473	-2.553	305	1790	354	2119	0
1	17	14	"yaiU"	"STM0373"	5160	16750	100	840	1003	512	80	81	17	100	100	0	1719	2120	1255	87	88	16	100	100	0	0.466	0.454	0.450	0.475	1.322	0.432	0.957	80	450	2392	2956	-1.103	760	1632	923	2033	0
1	18	14	""	"STM3653"	5350	16760	100	265	267	73	80	80	16	98	98	0	1990	1991	617	87	89	16	100	100	0	0.097	0.098	0.096	0.093	1.430	0.096	0.892	80	427	2088	2091	-3.363	185	1903	187	1904	0
1	19	14	"EMPTY"	"EMPTY"	5500	16750	100	83	83	17	77	79	16	28	7	0	90	96	23	88	90	15	26	17	0	3.000	0.750	0.722	0.861	4.021	0.423	0.012	80	425	8	14	1.585	6	2	6	8	-75
1	20	14	"EMPTY"	"EMPTY"	5680	16750	100	77	77	14	78	80	17	11	0	0	85	86	17	89	90	15	11	1	0	0.250	0.333	1.000	1.007	3.230	9.698	0.000	80	440	-5	-4	-2.000	-1	-4	-1	-3	-75
1	21	14	"EMPTY"	"EMPTY"	5850	16750	100	81	80	16	79	82	16	13	1	0	85	86	17	90	90	14	12	3	0	-0.400	-0.250	0.895	0.852	3.695	3.882	0.004	80	429	-3	-3	Error	2	-5	1	-4	-75
1	22	14	"EMPTY"	"EMPTY"	6020	16750	100	81	81	14	77	78	15	17	6	0	88	90	16	90	89	15	12	5	0	-2.000	100000.000	0.833	0.935	3.409	3.937	0.001	80	441	2	4	Error	4	-2	4	0	-75
1	23	14	"EMPTY"	"EMPTY"	6200	16750	100	83	82	13	78	79	16	18	1	0	91	92	16	88	88	14	21	5	0	1.667	1.000	0.909	0.788	4.382	0.739	0.001	80	452	8	8	0.737	5	3	4	4	-75
1	24	14	"EMPTY"	"EMPTY"	6370	16750	100	82	82	17	79	80	17	18	6	0	91	94	21	86	88	14	30	16	0	0.600	0.375	1.125	1.115	5.008	1.669	0.000	80	494	8	11	-0.737	3	5	3	8	-75
2	1	1	""	"STM0721"	6960	14480	100	154	157	38	86	88	18	92	82	0	3849	3866	1664	96	96	16	100	100	0	0.018	0.019	0.020	0.021	1.389	0.018	0.744	80	454	3821	3841	-5.786	68	3753	71	3770	0
2	2	1	"dnaC"	"STM4543"	7140	14470	120	632	667	258	89	91	31	100	99	0	1790	1890	842	94	95	17	99	98	0	0.320	0.322	0.323	0.341	1.455	0.311	0.943	120	543	2239	2374	-1.643	543	1696	578	1796	0
2	3	1	"gph"	"STM3482"	7310	14470	110	426	473	163	88	89	17	100	100	0	1342	1441	533	94	94	15	100	100	0	0.271	0.286	0.280	0.284	1.252	0.283	0.943	80	463	1586	1732	-1.885	338	1248	385	1347	0
2	4	1	""	"STM3547"	7480	14470	110	530	567	198	88	90	16	100	100	0	6446	6750	2520	96	101	46	100	100	0	0.070	0.072	0.071	0.072	1.195	0.071	0.960	80	497	6792	7133	-3.845	442	6350	479	6654	0
2	5	1	""	"STM3259"	7660	14470	110	221	226	60	90	90	16	100	97	0	2630	2596	762	94	100	45	100	100	0	0.052	0.054	0.052	0.052	1.398	0.053	0.840	80	505	2667	2638	-4.275	131	2536	136	2502	0
2	6	1	"yqjC"	"STM3228"	7840	14470	120	1063	1024	559	90	92	17	99	99	0	2390	2241	1233	99	101	19	99	99	0	0.425	0.436	0.435	0.449	1.323	0.435	0.966	120	540	3264	3076	-1.235	973	2291	934	2142	0
2	7	1	""	"STM2545"	8000	14470	110	2487	2613	967	93	95	21	100	100	0	1929	1945	616	101	103	20	100	100	0	1.310	1.367	1.328	1.367	1.148	1.384	0.967	80	442	4222	4364	0.389	2394	1828	2520	1844	0
2	8	1	"gltL"	"STM0662"	8180	14470	120	743	721	231	94	95	20	100	99	0	3524	3351	1149	101	102	20	100	100	0	0.190	0.193	0.192	0.195	1.253	0.191	0.963	120	546	4072	3877	-2.399	649	3423	627	3250	0
2	9	1	"asnB"	"STM0680"	8350	14470	110	461	477	135	94	96	19	100	100	0	1026	1122	389	100	102	20	100	100	0	0.396	0.375	0.371	0.376	1.203	0.365	0.940	80	444	1293	1405	-1.335	367	926	383	1022	0
2	10	1	"nagE"	"STM0685"	8520	14470	120	352	368	156	95	96	18	99	96	0	791	910	485	101	102	19	100	99	0	0.372	0.337	0.348	0.351	1.337	0.326	0.949	120	546	947	1082	-1.425	257	690	273	809	0
2	11	1	"barA"	"STM2958"	8690	14470	100	271	277	95	95	96	15	100	100	0	1250	1255	529	101	103	20	100	100	0	0.153	0.158	0.155	0.158	1.324	0.152	0.897	80	401	1325	1336	-2.707	176	1149	182	1154	0
2	12	1	"eutA"	"STM2459"	8860	14470	110	166	173	53	94	95	16	100	92	0	862	925	348	100	102	21	100	100	0	0.094	0.096	0.086	0.090	1.475	0.095	0.707	80	483	834	904	-3.404	72	762	79	825	0
2	13	1	"yigN"	"STM3969"	9030	14470	110	1355	1319	365	97	115	123	100	100	0	5379	4915	1518	99	161	457	100	100	0	0.238	0.254	0.253	0.257	1.154	0.247	0.967	80	482	6538	6038	-2.069	1258	5280	1222	4816	0
2	14	1	"metE"	"STM3965"	9200	14470	110	986	974	349	99	132	148	100	96	0	4503	4394	2077	98	210	564	100	93	0	0.201	0.204	0.209	0.212	1.189	0.194	0.943	80	510	5292	5171	-2.312	887	4405	875	4296	0
2	15	1	"pldB"	"STM3961"	9380	14470	110	1646	1623	417	101	120	96	100	100	0	3516	3420	1047	95	156	364	100	100	0	0.452	0.458	0.465	0.465	1.148	0.434	0.960	80	505	4966	4847	-1.147	1545	3421	1522	3325	0
2	16	1	"pldA"	"STM3957"	9570	14470	120	1652	1515	404	102	108	48	100	99	0	5985	5336	1755	93	111	154	99	99	0	0.263	0.270	0.265	0.280	1.340	0.260	0.971	120	545	7442	6656	-1.926	1550	5892	1413	5243	0
2	17	1	"yigF"	"STM3953"	9720	14470	110	573	561	139	101	110	56	100	100	0	4549	4055	1242	94	171	491	100	98	0	0.106	0.116	0.117	0.117	1.236	0.107	0.928	80	450	4927	4421	-3.239	472	4455	460	3961	0
2	18	1	"xerC"	"STM3949"	9910	14470	110	1484	1427	397	100	118	78	100	100	0	4421	4177	1363	93	168	461	100	98	0	0.320	0.325	0.326	0.332	1.140	0.317	0.968	80	524	5712	5411	-1.645	1384	4328	1327	4084	0
2	19	1	"sgaH"	"STM4386"	10090	14480	100	372	398	118	100	113	67	100	96	0	1000	1175	584	90	102	86	100	100	0	0.299	0.275	0.293	0.294	1.347	0.246	0.904	80	423	1182	1383	-1.742	272	910	298	1085	0
2	20	1	"ytfG"	"STM4401"	10260	14470	100	142	162	136	101	102	17	80	61	0	289	306	93	88	89	15	100	100	0	0.204	0.280	0.211	0.197	2.335	0.444	0.149	80	433	242	279	-2.293	41	201	61	218	0
2	21	1	"ytfP"	"STM4411"	10440	14460	110	898	944	329	102	103	17	100	100	0	921	957	368	90	91	15	100	100	0	0.958	0.971	0.982	0.985	1.165	0.953	0.968	80	515	1627	1709	-0.062	796	831	842	867	0
2	22	1	""	"STM4419"	10610	14470	110	290	324	119	104	104	18	100	100	0	1053	1201	632	89	92	23	100	100	0	0.193	0.198	0.197	0.203	1.253	0.191	0.935	80	485	1150	1332	-2.374	186	964	220	1112	0
2	23	1	""	"STM4423"	10780	14470	110	140	146	26	104	105	19	82	47	0	390	476	249	89	91	18	100	100	0	0.120	0.109	0.113	0.119	1.992	0.090	0.421	80	484	337	429	-3.064	36	301	42	387	0
2	24	1	""	"STM4427"	10950	14480	110	158	243	454	101	102	17	90	75	0	383	546	721	89	90	17	100	100	0	0.194	0.311	0.181	0.175	2.004	0.728	0.869	80	541	351	599	-2.367	57	294	142	457	0
2	1	2	"clpP"	"STM0448"	6950	14640	110	1388	1767	1431	88	90	18	100	100	0	591	821	628	95	97	17	100	100	0	2.621	2.313	2.399	2.368	1.318	2.346	0.921	80	478	1796	2405	1.390	1300	496	1679	726	0
2	2	2	"nrdG"	"STM4451"	7130	14650	120	429	476	281	89	93	34	95	91	0	709	868	605	93	94	17	98	95	0	0.552	0.499	0.492	0.504	1.724	0.473	0.894	120	443	956	1162	-0.857	340	616	387	775	0
2	3	2	"phoQ"	"STM1230"	7300	14640	110	1712	1995	774	89	93	23	100	100	0	1384	1664	760	94	97	27	100	100	0	1.258	1.214	1.215	1.259	1.280	1.172	0.932	80	403	2913	3476	0.331	1623	1290	1906	1570	0
2	4	2	"coaA"	"STM4139"	7470	14640	100	605	648	222	90	95	24	100	100	0	2924	3078	1322	95	106	54	100	100	0	0.182	0.187	0.192	0.190	1.246	0.171	0.909	80	396	3344	3541	-2.458	515	2829	558	2983	0
2	5	2	"thiE"	"STM4163"	7640	14650	100	214	217	56	88	90	17	100	95	0	906	963	387	94	102	47	100	100	0	0.155	0.148	0.151	0.150	1.505	0.135	0.810	80	408	938	998	-2.688	126	812	129	869	0
2	6	2	"nfi"	"STM4168"	7820	14650	100	691	730	264	89	91	16	100	100	0	1820	1868	820	93	95	17	100	100	0	0.349	0.361	0.367	0.372	1.340	0.339	0.907	80	379	2329	2416	-1.520	602	1727	641	1775	0
2	7	2	"hopD"	"STM3442"	7980	14640	110	2620	2798	1081	94	100	43	100	100	0	1862	1949	626	94	101	39	100	100	0	1.429	1.458	1.413	1.449	1.155	1.503	0.942	80	427	4294	4559	0.515	2526	1768	2704	1855	0
2	8	2	"stfD"	"STM0197"	8160	14640	100	362	393	178	92	99	45	100	95	0	1131	1162	427	92	98	40	100	100	0	0.260	0.281	0.262	0.261	1.398	0.292	0.870	80	391	1309	1371	-1.944	270	1039	301	1070	0
2	9	2	"eutP"	"STM2469"	8330	14640	110	193	214	91	93	94	18	100	100	0	1618	1859	1150	93	97	24	100	100	0	0.066	0.069	0.068	0.067	1.374	0.066	0.804	80	419	1625	1887	-3.931	100	1525	121	1766	0
2	10	2	"eutM"	"STM2465"	8500	14650	100	124	134	57	92	93	17	70	45	0	492	605	559	93	97	25	100	100	0	0.080	0.082	0.082	0.081	1.984	0.085	0.697	80	380	431	554	-3.640	32	399	42	512	0
2	11	2	"prpR"	"STM0367"	8670	14640	110	120	139	76	91	92	16	70	48	0	366	446	322	95	96	17	100	98	0	0.107	0.137	0.125	0.122	2.207	0.171	0.683	80	428	300	399	-3.224	29	271	48	351	0
2	12	2	"prpE"	"STM0371"	8850	14640	110	193	203	72	93	94	17	96	93	0	1509	1555	780	95	97	18	100	100	0	0.071	0.075	0.075	0.070	1.485	0.076	0.848	80	467	1514	1570	-3.822	100	1414	110	1460	0
2	13	2	"sodA"	"STM4055"	9030	14640	110	1894	1943	629	94	98	42	100	100	0	1688	1790	575	96	114	261	100	97	0	1.131	1.091	1.074	1.101	1.159	1.098	0.949	80	453	3392	3543	0.177	1800	1592	1849	1694	0
2	14	2	"sicP"	"STM2879"	9200	14650	100	3039	3064	1623	97	110	80	100	100	0	2396	2455	1404	103	119	111	100	100	0	1.283	1.261	1.251	1.300	1.276	1.247	0.837	80	396	5235	5319	0.360	2942	2293	2967	2352	0
2	15	2	"fabD"	"STM1194"	9370	14640	110	11443	10739	2834	98	128	132	100	100	0	1674	1598	452	101	121	103	100	100	0	7.212	7.108	6.888	7.233	1.207	7.009	0.941	80	441	12918	12138	2.850	11345	1573	10641	1497	0
2	16	2	"nuoH"	"STM2322"	9540	14650	110	1481	1513	636	100	128	143	100	100	0	5710	5886	2609	99	151	336	100	100	0	0.246	0.244	0.248	0.245	1.195	0.239	0.918	80	417	6992	7200	-2.023	1381	5611	1413	5787	0
2	17	2	"dacD"	"STM2062"	9720	14650	120	889	865	333	96	108	84	98	95	0	2179	2138	1057	96	156	399	95	92	0	0.381	0.377	0.379	0.389	1.401	0.333	0.853	120	477	2876	2811	-1.393	793	2083	769	2042	0
2	18	2	"pefC"	"PSLT017"	9890	14640	110	218	224	57	97	103	47	98	76	0	1439	1491	461	92	99	70	100	100	0	0.090	0.091	0.087	0.088	1.447	0.083	0.780	80	415	1468	1526	-3.477	121	1347	127	1399	0
2	19	2	"yjbA"	"STM4226"	10070	14650	120	1339	1501	1316	101	106	47	99	94	0	1117	1230	1107	93	99	66	95	88	0	1.209	1.231	1.254	1.284	1.600	1.216	0.929	120	486	2262	2537	0.274	1238	1024	1400	1137	0
2	20	2	"asd"	"STM3539"	10240	14640	110	661	687	317	101	102	18	100	100	0	1402	1522	723	91	93	18	100	100	0	0.427	0.410	0.400	0.416	1.264	0.390	0.899	80	429	1871	2017	-1.227	560	1311	586	1431	0
2	21	2	"stpA"	"STM2799"	10420	14650	110	2578	3634	3941	101	103	18	100	100	0	1205	1623	1601	91	95	29	100	100	0	2.224	2.306	2.185	2.241	1.258	2.458	0.932	80	466	3591	5065	1.153	2477	1114	3533	1532	0
2	22	2	"leuB"	"STM0112"	10590	14640	110	539	581	287	103	105	18	100	100	0	1416	1537	713	90	93	24	100	100	0	0.329	0.330	0.326	0.323	1.263	0.336	0.921	80	467	1762	1925	-1.605	436	1326	478	1447	0
2	23	2	"prgJ"	"STM2872"	10770	14640	110	699	781	353	105	105	20	100	100	0	1941	2055	1077	92	97	34	100	100	0	0.321	0.344	0.342	0.349	1.279	0.318	0.874	80	467	2443	2639	-1.638	594	1849	676	1963	0
2	24	2	"smvA"	"STM1574"	10950	14650	100	307	379	339	103	105	22	96	85	0	534	690	610	89	94	30	100	93	0	0.458	0.459	0.454	0.425	1.708	0.495	0.857	80	452	649	877	-1.125	204	445	276	601	0
2	1	3	"hupB"	"STM0451"	6940	14820	110	2327	2799	1976	90	91	19	100	100	0	730	830	526	94	94	16	100	100	0	3.517	3.681	3.634	3.696	1.143	3.734	0.979	80	497	2873	3445	1.814	2237	636	2709	736	0
2	2	3	"hisM"	"STM2352"	7110	14810	110	736	853	494	91	95	24	100	100	0	2242	2483	1157	93	93	16	100	100	0	0.300	0.319	0.287	0.307	1.336	0.314	0.863	80	431	2794	3152	-1.736	645	2149	762	2390	0
2	3	3	"rimM"	"STM2675"	7290	14810	110	8272	9429	6338	93	109	87	100	100	0	1259	1327	675	95	99	31	100	100	0	7.027	7.578	7.172	7.460	1.192	8.170	0.960	80	470	9343	10568	2.813	8179	1164	9336	1232	0
2	4	3	"fruR"	"STM0118"	7470	14820	100	915	1406	1835	91	108	93	100	100	0	651	865	941	97	100	32	100	100	0	1.487	1.712	1.591	1.613	1.370	1.916	0.924	80	408	1378	2083	0.573	824	554	1315	768	0
2	5	3	"asrA"	"STM2548"	7640	14820	100	264	274	114	89	91	22	100	98	0	1967	2062	983	95	97	20	100	100	0	0.093	0.094	0.091	0.093	1.377	0.091	0.852	80	384	2047	2152	-3.419	175	1872	185	1967	0
2	6	3	"entD"	"STM0584"	7810	14820	110	451	509	257	90	91	18	100	100	0	1811	2028	1080	93	96	21	100	100	0	0.210	0.217	0.213	0.214	1.182	0.218	0.937	80	426	2079	2354	-2.251	361	1718	419	1935	0
2	7	3	"cbiL"	"STM2024"	7980	14820	100	171	194	112	90	92	24	93	86	0	945	1094	793	93	96	28	100	100	0	0.095	0.104	0.103	0.095	1.510	0.117	0.881	80	408	933	1105	-3.395	81	852	104	1001	0
2	8	3	"cbiO"	"STM2020"	8150	14820	110	215	221	96	91	92	16	100	96	0	1530	1591	924	93	95	20	100	100	0	0.086	0.087	0.084	0.083	1.352	0.090	0.896	80	452	1561	1628	-3.535	124	1437	130	1498	0
2	9	3	"umuC"	"STM1997"	8330	14810	110	352	388	171	90	91	17	100	100	0	1236	1452	806	92	93	18	100	100	0	0.229	0.219	0.225	0.222	1.400	0.211	0.924	80	465	1406	1658	-2.126	262	1144	298	1360	0
2	10	3	"uhpC"	"STM3788"	8500	14820	110	232	248	117	90	92	16	100	100	0	663	760	420	90	91	16	100	100	0	0.248	0.236	0.221	0.224	1.347	0.240	0.883	80	433	715	828	-2.013	142	573	158	670	0
2	11	3	"trpB"	"STM1726"	8680	14820	120	286	297	179	92	93	16	95	94	0	668	735	471	89	90	15	97	97	0	0.335	0.317	0.302	0.317	1.554	0.333	0.904	120	497	773	851	-1.578	194	579	205	646	0
2	12	3	"rpsL"	"STM3448"	8840	14820	110	4169	4600	2525	94	98	30	100	100	0	705	752	348	89	91	16	100	100	0	6.615	6.796	6.561	6.791	1.208	7.045	0.943	80	430	4691	5169	2.726	4075	616	4506	663	0
2	13	3	"phnR"	"STM0430"	9020	14820	110	1567	1556	447	94	99	31	100	100	0	2228	2272	751	92	94	25	100	100	0	0.690	0.671	0.680	0.686	1.321	0.619	0.890	80	466	3609	3642	-0.536	1473	2136	1462	2180	0
2	14	3	""	"STM4157"	9200	14820	100	813	771	214	94	96	22	100	100	0	5957	5610	1874	97	103	36	100	100	0	0.123	0.123	0.119	0.124	1.251	0.118	0.945	80	408	6579	6190	-3.027	719	5860	677	5513	0
2	15	3	""	"STM0345"	9370	14820	100	334	345	94	93	98	45	100	98	0	1954	2010	672	99	104	54	100	100	0	0.130	0.132	0.128	0.132	1.247	0.129	0.933	80	396	2096	2163	-2.944	241	1855	252	1911	0
2	16	3	""	"STM2453"	9540	14820	110	576	610	178	92	95	26	100	100	0	5250	5428	1830	98	114	143	100	100	0	0.094	0.097	0.095	0.098	1.223	0.095	0.954	80	452	5636	5848	-3.412	484	5152	518	5330	0
2	17	3	"ychA"	"STM1773"	9720	14820	110	1352	1349	389	94	96	18	100	100	0	4358	4433	1440	96	100	29	100	100	0	0.295	0.289	0.287	0.292	1.194	0.282	0.963	80	433	5520	5592	-1.760	1258	4262	1255	4337	0
2	18	3	"orf408"	"STM1382"	9900	14820	100	470	484	190	97	99	18	100	100	0	3398	3733	1929	95	100	34	100	100	0	0.113	0.106	0.105	0.108	1.283	0.101	0.944	80	420	3676	4025	-3.147	373	3303	387	3638	0
2	19	3	"traR"	"PSLT085"	10070	14830	110	312	308	81	99	100	17	98	98	0	2421	2438	871	93	96	31	100	100	0	0.091	0.089	0.091	0.087	1.336	0.088	0.931	80	421	2541	2554	-3.450	213	2328	209	2345	0
2	20	3	""	"Not LT2a85"	10240	14820	110	321	355	121	100	102	17	100	100	0	2812	3176	1232	94	97	23	100	100	0	0.081	0.083	0.080	0.081	1.256	0.080	0.925	80	439	2939	3337	-3.620	221	2718	255	3082	0
2	21	3	"trbC"	"PSLT094"	10410	14820	110	505	502	103	102	104	19	100	100	0	5430	5384	1379	95	108	66	100	100	0	0.076	0.076	0.076	0.076	1.200	0.073	0.950	80	427	5738	5689	-3.727	403	5335	400	5289	0
2	22	3	"traQ"	"PSLT098"	10580	14830	100	508	558	205	104	107	22	100	100	0	3101	3451	1483	92	107	69	100	100	0	0.134	0.135	0.135	0.135	1.161	0.134	0.966	80	418	3413	3813	-2.897	404	3009	454	3359	0
2	23	3	"traS"	"PSLT102"	10760	14820	110	3004	4131	3396	103	105	20	100	100	0	5788	7960	6847	91	96	30	100	100	0	0.509	0.512	0.514	0.515	1.129	0.501	0.985	80	467	8598	11897	-0.974	2901	5697	4028	7869	0
2	24	3	""	"PSLT107"	10930	14830	110	6435	7259	3074	103	111	45	100	100	0	1803	1946	805	91	93	18	100	100	0	3.699	3.858	3.844	3.919	1.196	3.936	0.966	80	499	8044	9011	1.887	6332	1712	7156	1855	0
2	1	4	""	"STM2736"	6940	14990	110	151	171	69	85	86	16	97	91	0	681	846	430	92	93	17	100	100	0	0.112	0.114	0.109	0.108	1.669	0.113	0.706	80	497	655	840	-3.158	66	589	86	754	0
2	2	4	""	"STM2712"	7110	15000	100	196	209	69	89	90	17	100	95	0	1647	1811	817	94	95	17	100	100	0	0.069	0.070	0.069	0.067	1.477	0.069	0.837	80	406	1660	1837	-3.859	107	1553	120	1717	0
2	3	4	""	"STM1612"	7280	15000	100	466	501	186	91	95	44	98	97	0	2493	2701	1264	95	100	41	100	100	0	0.156	0.157	0.157	0.159	1.311	0.151	0.945	80	428	2773	3016	-2.677	375	2398	410	2606	0
2	4	4	""	"STM1607"	7470	14990	100	555	644	336	91	93	23	100	100	0	1425	1666	946	96	101	44	100	100	0	0.349	0.352	0.349	0.355	1.242	0.349	0.961	80	404	1793	2123	-1.518	464	1329	553	1570	0
2	5	4	"ycjI"	"STM1680"	7630	14990	110	981	1111	522	93	97	32	100	100	0	1154	1330	698	94	99	34	100	100	0	0.838	0.824	0.869	0.848	1.228	0.798	0.959	80	425	1948	2254	-0.255	888	1060	1018	1236	0
2	6	4	""	"STM1676"	7800	14990	100	1373	1340	457	93	102	43	100	100	0	3452	3339	1298	96	113	82	100	100	0	0.381	0.385	0.386	0.388	1.184	0.371	0.961	80	408	4636	4490	-1.391	1280	3356	1247	3243	0
2	7	4	"frr"	"STM0219"	7980	15000	100	1973	2027	799	92	97	33	100	100	0	1555	1643	700	94	109	78	100	100	0	1.287	1.249	1.237	1.269	1.216	1.233	0.961	80	408	3342	3484	0.365	1881	1461	1935	1549	0
2	8	4	"mesJ"	"STM0236"	8150	14990	110	1490	1658	554	92	98	33	100	100	0	2938	3369	1211	95	111	72	100	100	0	0.492	0.478	0.475	0.481	1.148	0.461	0.966	80	433	4241	4840	-1.024	1398	2843	1566	3274	0
2	9	4	"pfs"	"STM0207"	8330	15000	100	605	664	242	91	96	28	100	100	0	885	966	443	93	106	60	100	98	0	0.649	0.656	0.671	0.680	1.267	0.625	0.944	80	405	1306	1446	-0.624	514	792	573	873	0
2	10	4	"yeeA"	"STM2060"	8500	15000	100	294	354	171	91	92	16	100	100	0	531	694	407	90	92	16	100	100	0	0.460	0.435	0.432	0.442	1.312	0.421	0.932	80	408	644	867	-1.119	203	441	263	604	0
2	11	4	"vsr"	"STM1991"	8680	15000	100	258	279	95	90	91	16	100	98	0	762	852	441	89	91	17	100	100	0	0.250	0.248	0.246	0.258	1.353	0.227	0.901	80	390	841	952	-2.002	168	673	189	763	0
2	12	4	"fixB"	"STM0076"	8850	15000	100	178	181	49	89	91	22	93	77	0	1347	1685	806	91	91	16	100	100	0	0.071	0.058	0.059	0.055	1.472	0.055	0.821	80	396	1345	1686	-3.819	89	1256	92	1594	0
2	13	4	""	"STM4192"	9020	14990	110	455	496	168	90	92	17	100	100	0	2514	2726	1242	91	93	24	100	100	0	0.151	0.154	0.155	0.159	1.198	0.143	0.956	80	440	2788	3041	-2.731	365	2423	406	2635	0
2	14	4	"dgkA"	"STM4236"	9190	15000	100	461	488	174	93	94	17	100	100	0	1615	1665	756	89	92	24	100	100	0	0.241	0.251	0.253	0.256	1.218	0.240	0.957	80	396	1894	1971	-2.052	368	1526	395	1576	0
2	15	4	"tyrB"	"STM4248"	9360	14990	110	571	572	151	92	93	17	100	100	0	1553	1520	450	88	92	22	100	100	0	0.327	0.335	0.331	0.337	1.231	0.331	0.959	80	454	1944	1912	-1.613	479	1465	480	1432	0
2	16	4	"lysC"	"STM4220"	9540	15000	110	597	651	252	92	95	26	100	100	0	1461	1581	617	90	94	30	100	100	0	0.368	0.375	0.374	0.367	1.328	0.372	0.917	80	467	1876	2050	-1.441	505	1371	559	1491	0
2	17	4	"glk"	"STM2403"	9710	14990	110	915	971	343	95	99	27	100	100	0	2494	2666	1158	91	93	22	100	100	0	0.341	0.340	0.338	0.352	1.258	0.326	0.966	80	454	3223	3451	-1.551	820	2403	876	2575	0
2	18	4	"yfcB"	"STM2385"	9890	15000	100	416	508	240	94	96	18	100	100	0	520	695	387	93	95	20	100	100	0	0.754	0.688	0.710	0.719	1.333	0.651	0.932	80	408	749	1016	-0.407	322	427	414	602	0
2	19	4	"ybdA"	"STM0593"	10060	15000	100	495	503	148	95	97	18	100	100	0	644	689	265	94	94	17	98	98	0	0.727	0.686	0.692	0.728	1.495	0.650	0.919	80	396	950	1003	-0.459	400	550	408	595	0
2	20	4	"ybaM"	"STM0480"	10240	14990	100	351	377	141	98	100	17	100	100	0	641	722	326	90	91	17	100	100	0	0.459	0.441	0.437	0.442	1.235	0.433	0.949	80	420	804	911	-1.123	253	551	279	632	0
2	21	4	"ybbO"	"STM0505"	10420	14990	100	230	268	110	100	102	18	100	98	0	571	708	412	89	94	43	100	98	0	0.270	0.271	0.276	0.276	1.490	0.259	0.894	80	395	612	787	-1.891	130	482	168	619	0
2	22	4	"purK"	"STM0533"	10580	15000	100	646	717	302	103	106	25	100	100	0	685	771	357	89	93	26	100	100	0	0.911	0.900	0.936	0.933	1.341	0.887	0.938	80	393	1139	1296	-0.134	543	596	614	682	0
2	23	4	"rfbI"	"STM0559"	10770	15000	100	248	259	91	102	105	24	98	90	0	1079	1259	664	88	94	30	100	100	0	0.147	0.134	0.130	0.130	1.422	0.129	0.873	80	418	1137	1328	-2.763	146	991	157	1171	0
2	24	4	"ybdK"	"STM0583"	10940	15000	100	819	867	339	100	103	26	100	100	0	2530	2658	1179	90	91	17	100	100	0	0.295	0.299	0.293	0.302	1.292	0.290	0.952	80	440	3159	3335	-1.763	719	2440	767	2568	0
2	1	5	"yhhY"	"STM3546"	6940	15170	110	344	388	149	84	85	17	100	100	0	839	1019	533	93	94	15	100	100	0	0.349	0.328	0.328	0.340	1.270	0.306	0.934	80	484	1006	1230	-1.521	260	746	304	926	0
2	2	5	""	"STM0951"	7100	15170	100	215	239	92	89	90	17	98	96	0	777	879	449	94	96	17	100	100	0	0.184	0.191	0.188	0.192	1.405	0.190	0.897	80	394	809	935	-2.438	126	683	150	785	0
2	3	5	"nanK"	"STM3336"	7280	15170	110	185	201	73	90	91	16	91	90	0	728	944	623	92	93	18	100	100	0	0.149	0.130	0.134	0.137	1.603	0.119	0.852	80	466	731	963	-2.743	95	636	111	852	0
2	4	5	"yrbC"	"STM3310"	7460	15170	100	1092	1064	292	90	93	18	100	100	0	1854	1873	559	93	94	18	100	100	0	0.569	0.547	0.549	0.551	1.172	0.538	0.968	80	420	2763	2754	-0.814	1002	1761	974	1780	0
2	5	5	"greA"	"STM3299"	7630	15170	100	2996	2814	1080	94	100	35	100	100	0	1768	1686	634	93	98	28	100	100	0	1.733	1.707	1.736	1.728	1.158	1.709	0.982	80	408	4577	4313	0.793	2902	1675	2720	1593	0
2	6	5	"rpsO"	"STM3283"	7800	15170	110	3811	3661	1483	94	110	75	100	100	0	797	781	303	92	99	42	100	100	0	5.272	5.177	5.256	5.234	1.186	5.198	0.971	80	452	4422	4256	2.398	3717	705	3567	689	0
2	7	5	"yghB"	"STM3162"	7970	15170	100	401	451	190	91	106	77	98	96	0	503	581	265	92	99	49	100	100	0	0.754	0.736	0.723	0.740	1.287	0.736	0.856	80	391	721	849	-0.407	310	411	360	489	0
2	8	5	""	"STM3136"	8160	15180	140	711	905	729	89	95	31	96	94	0	2070	2731	2369	95	109	68	95	94	0	0.315	0.310	0.312	0.319	1.383	0.303	0.967	156	545	2597	3452	-1.667	622	1975	816	2636	-100
2	9	5	"yggV"	"STM3103"	8320	15160	110	668	723	308	86	91	22	100	100	0	1532	1688	855	92	99	33	100	100	0	0.404	0.399	0.403	0.413	1.221	0.358	0.935	80	409	2022	2233	-1.307	582	1440	637	1596	-100
2	10	5	"sprT"	"STM3092"	8510	15170	100	410	479	233	88	91	21	100	100	0	725	804	440	92	97	31	100	100	0	0.509	0.549	0.564	0.562	1.304	0.535	0.945	80	404	955	1103	-0.975	322	633	391	712	0
2	11	5	""	"STM3072"	8670	15170	100	153	153	37	88	89	15	92	78	0	790	921	470	89	92	24	100	100	0	0.093	0.078	0.074	0.075	1.741	0.071	0.705	80	382	766	897	-3.431	65	701	65	832	0
2	12	5	"ygfE"	"STM3060"	8840	15170	110	1072	1198	509	88	91	18	100	100	0	423	478	195	92	95	25	100	100	0	2.973	2.876	2.937	2.917	1.243	2.874	0.934	80	453	1315	1496	1.572	984	331	1110	386	0
2	13	5	"ansA"	"STM1294"	9010	15160	90	228	252	81	88	92	21	100	98	0	657	833	431	92	100	38	100	100	0	0.248	0.221	0.227	0.228	1.344	0.200	0.899	52	364	705	905	-2.013	140	565	164	741	0
2	14	5	"pfkB"	"STM1326"	9200	15170	100	315	487	366	91	96	51	100	88	0	527	931	832	89	95	34	100	100	0	0.511	0.470	0.463	0.481	1.328	0.446	0.952	80	413	662	1238	-0.967	224	438	396	842	0
2	15	5	"ydiK"	"STM1364"	9360	15170	100	213	235	91	91	102	142	38	11	0	369	439	225	88	90	23	100	100	0	0.434	0.410	0.426	0.407	1.528	0.392	0.874	80	406	403	495	-1.204	122	281	144	351	0
2	16	5	"cfa"	"STM1427"	9530	15170	90	432	467	154	93	97	26	100	100	0	517	623	252	91	93	22	100	100	0	0.796	0.703	0.710	0.717	1.186	0.673	0.954	52	340	765	906	-0.330	339	426	374	532	0
2	17	5	"ydhM"	"STM1437"	9700	15170	100	399	456	186	96	104	78	100	92	0	921	1051	508	90	92	21	100	100	0	0.365	0.375	0.360	0.377	1.278	0.363	0.926	80	420	1134	1321	-1.456	303	831	360	961	0
2	18	5	"nth"	"STM1453"	9880	15170	100	299	321	106	98	104	61	100	86	0	743	853	386	90	92	21	100	100	0	0.308	0.292	0.285	0.296	1.339	0.278	0.909	80	420	854	986	-1.700	201	653	223	763	0
2	19	5	"ugpA"	"STM3556"	10060	15170	110	375	400	118	100	103	39	100	100	0	1977	2166	875	94	99	27	100	100	0	0.146	0.145	0.144	0.147	1.251	0.139	0.869	80	466	2158	2372	-2.776	275	1883	300	2072	0
2	20	5	"ftsY"	"STM3571"	10240	15170	100	992	1079	481	98	100	21	100	100	0	1303	1463	732	93	97	28	100	100	0	0.739	0.716	0.724	0.742	1.228	0.696	0.966	80	406	2104	2351	-0.437	894	1210	981	1370	0
2	21	5	"zntA"	"STM3576"	10400	15170	100	221	232	82	101	103	20	93	90	0	410	450	208	89	94	24	97	97	0	0.374	0.363	0.370	0.356	1.744	0.368	0.831	80	416	441	492	-1.420	120	321	131	361	0
2	22	5	"yhhT"	"STM3582"	10590	15170	100	320	337	101	102	103	19	100	97	0	2247	2372	1084	89	92	21	100	100	0	0.101	0.103	0.106	0.107	1.327	0.097	0.917	80	406	2376	2518	-3.307	218	2158	235	2283	0
2	23	5	"yhiN"	"STM3588"	10760	15170	110	329	401	197	101	103	20	100	100	0	842	1029	674	89	91	19	100	100	0	0.303	0.319	0.309	0.330	1.356	0.300	0.929	80	441	981	1240	-1.724	228	753	300	940	0
2	24	5	""	"STM3598"	10920	15170	90	399	403	174	101	106	40	98	94	0	520	547	254	91	96	50	100	100	0	0.695	0.662	0.629	0.633	1.362	0.660	0.903	52	344	727	758	-0.526	298	429	302	456	0
2	1	6	"yoaH"	"STM1823"	6920	15340	110	255	260	91	85	87	17	98	92	0	478	468	181	93	95	17	98	97	0	0.442	0.467	0.471	0.477	1.605	0.461	0.873	80	516	555	550	-1.179	170	385	175	375	0
2	2	6	"emtA"	"STM1799"	7100	15350	110	476	493	162	89	90	18	100	100	0	1161	1188	487	96	98	24	100	100	0	0.363	0.370	0.373	0.381	1.271	0.351	0.940	80	492	1452	1496	-1.460	387	1065	404	1092	0
2	3	6	"narH"	"STM1763"	7280	15350	110	512	501	120	87	88	17	100	100	0	4725	4640	1604	96	100	31	100	100	0	0.092	0.091	0.092	0.094	1.212	0.088	0.926	80	480	5054	4958	-3.445	425	4629	414	4544	0
2	4	6	"ychE"	"STM1748"	7460	15350	100	449	457	111	88	89	17	100	100	0	3098	3255	974	94	100	34	100	100	0	0.120	0.117	0.115	0.118	1.193	0.114	0.954	80	410	3365	3530	-3.057	361	3004	369	3161	0
2	5	6	"yoaB"	"STM1822"	7630	15350	100	561	563	176	89	92	21	100	100	0	1383	1454	559	93	99	32	100	100	0	0.366	0.348	0.354	0.359	1.205	0.335	0.958	80	397	1762	1835	-1.451	472	1290	474	1361	0
2	6	6	"dsbB"	"STM1807"	7800	15350	100	638	745	345	90	94	30	100	100	0	1027	1200	623	93	100	31	100	100	0	0.587	0.592	0.582	0.603	1.269	0.572	0.948	80	409	1482	1762	-0.769	548	934	655	1107	0
2	7	6	""	"STM4010"	7980	15350	100	563	541	151	90	92	20	100	100	0	4125	3851	1454	95	102	39	100	100	0	0.117	0.120	0.118	0.125	1.245	0.113	0.935	80	410	4503	4207	-3.091	473	4030	451	3756	0
2	8	6	"mobB"	"STM3993"	8150	15340	100	328	369	136	88	91	19	98	98	0	1907	2050	964	96	104	45	100	100	0	0.133	0.144	0.148	0.142	1.470	0.137	0.922	80	347	2051	2235	-2.916	240	1811	281	1954	0
2	9	6	"yiiR"	"STM4083"	8320	15350	110	312	320	99	87	90	18	100	97	0	1169	1320	567	92	98	33	100	100	0	0.209	0.190	0.190	0.189	1.331	0.180	0.916	80	441	1302	1461	-2.259	225	1077	233	1228	0
2	10	6	""	"STM4067"	8490	15350	100	275	298	92	87	88	16	100	100	0	809	973	462	91	95	24	100	100	0	0.262	0.239	0.248	0.249	1.376	0.219	0.890	80	409	906	1093	-1.933	188	718	211	882	0
2	11	6	"yiiM"	"STM4056"	8670	15350	100	221	232	69	85	87	17	100	96	0	903	967	449	89	92	22	100	100	0	0.167	0.167	0.167	0.169	1.394	0.155	0.863	80	422	950	1025	-2.581	136	814	147	878	0
2	12	6	"yiiG"	"STM4040"	8850	15350	110	238	246	104	86	88	18	97	90	0	1874	2209	1396	89	93	23	100	100	0	0.085	0.075	0.077	0.076	1.553	0.072	0.904	80	441	1937	2280	-3.554	152	1785	160	2120	0
2	13	6	"yhdN"	"STM3413"	9010	15350	110	737	819	353	86	89	19	100	100	0	1541	1756	875	90	95	28	100	100	0	0.449	0.440	0.455	0.450	1.278	0.423	0.954	80	447	2102	2399	-1.156	651	1451	733	1666	0
2	14	6	"secY"	"STM3420"	9180	15350	110	8026	9957	5733	90	130	240	100	100	0	726	921	526	91	98	44	100	98	0	12.498	11.888	11.982	12.352	1.263	11.748	0.960	80	440	8571	10697	3.644	7936	635	9867	830	0
2	15	6	"rplE"	"STM3428"	9350	15350	110	16733	16212	6233	94	200	450	100	100	0	786	710	273	91	101	50	100	98	0	23.941	26.039	25.990	26.713	1.202	25.451	0.942	80	453	17334	16737	4.581	16639	695	16118	619	0
2	16	6	"rpmC"	"STM3432"	9530	15350	110	8770	9516	3014	93	156	377	100	100	0	328	343	91	90	93	24	100	100	0	36.458	37.245	36.529	37.833	1.196	37.143	0.933	80	479	8915	9676	5.188	8677	238	9423	253	0
2	17	6	"rpsS"	"STM3436"	9700	15340	110	10232	11371	4963	94	144	263	100	100	0	361	382	148	88	91	26	96	93	0	37.136	38.357	38.504	39.910	1.263	37.435	0.941	80	465	10411	11571	5.215	10138	273	11277	294	0
2	18	6	"rpsJ"	"STM3441"	9880	15350	110	12930	12552	3360	100	188	329	100	100	0	474	455	119	88	95	50	100	100	0	33.238	33.929	34.583	34.742	1.162	33.029	0.948	80	468	13216	12819	5.055	12830	386	12452	367	0
2	19	6	""	"STM4463"	10060	15350	100	1898	2186	1121	100	138	197	100	97	0	1368	1677	896	90	93	24	100	100	0	1.407	1.314	1.304	1.314	1.434	1.313	0.908	80	425	3076	3673	0.493	1798	1278	2086	1587	0
2	20	6	"pepA"	"STM4477"	10250	15350	100	995	1157	655	97	100	21	100	100	0	1194	1353	894	90	92	19	100	100	0	0.813	0.839	0.875	0.914	1.398	0.797	0.949	80	395	2002	2323	-0.298	898	1104	1060	1263	0
2	21	6	"iadA"	"STM4512"	10400	15350	110	919	1033	341	98	101	19	100	100	0	2457	2813	1106	90	94	24	100	100	0	0.347	0.343	0.344	0.349	1.208	0.325	0.938	80	438	3188	3658	-1.528	821	2367	935	2723	0
2	22	6	""	"STM4551"	10580	15340	100	619	625	215	100	102	19	100	98	0	2807	2867	1276	91	97	36	100	100	0	0.191	0.189	0.196	0.196	1.341	0.179	0.941	80	417	3235	3301	-2.388	519	2716	525	2776	0
2	23	6	"yjjK"	"STM4581"	10760	15350	100	572	683	354	100	104	26	100	100	0	812	975	564	90	100	54	100	98	0	0.654	0.659	0.663	0.676	1.299	0.646	0.937	80	404	1194	1468	-0.613	472	722	583	885	0
2	24	6	"gltS"	"STM3746"	10940	15350	120	2616	2612	1885	101	105	33	100	98	0	1669	1700	1290	88	93	45	99	96	0	1.591	1.558	1.585	1.651	1.321	1.529	0.964	120	608	4096	4123	0.670	2515	1581	2511	1612	0
2	1	7	""	"STM3799"	6920	15530	110	466	520	280	84	85	16	100	100	0	1721	2182	1479	94	96	19	100	100	0	0.235	0.209	0.212	0.217	1.208	0.200	0.975	80	523	2009	2524	-2.091	382	1627	436	2088	0
2	2	7	"yidE"	"STM3807"	7100	15540	110	257	311	184	84	86	16	98	97	0	1375	1885	1437	94	95	20	100	100	0	0.135	0.127	0.130	0.124	1.359	0.125	0.955	80	441	1454	2018	-2.888	173	1281	227	1791	0
2	3	7	"yidR"	"STM3811"	7270	15530	100	303	355	187	85	86	16	98	98	0	942	1229	846	97	98	19	100	100	0	0.258	0.239	0.234	0.247	1.385	0.227	0.960	80	371	1063	1402	-1.955	218	845	270	1132	0
2	4	7	"torD"	"STM3821"	7430	15520	110	231	235	57	87	88	16	100	97	0	2192	2127	645	96	103	45	100	100	0	0.069	0.073	0.072	0.072	1.323	0.070	0.872	80	428	2240	2179	-3.863	144	2096	148	2031	0
2	5	7	"dgoT"	"STM3827"	7610	15520	110	210	239	95	88	89	17	98	95	0	1764	1961	1120	96	108	52	100	100	0	0.073	0.081	0.081	0.080	1.353	0.080	0.920	80	454	1790	2016	-3.773	122	1668	151	1865	0
2	6	7	"yidA"	"STM3831"	7780	15520	110	756	976	511	90	95	33	100	100	0	2012	2493	1339	97	112	55	100	100	0	0.348	0.370	0.370	0.369	1.185	0.371	0.982	80	440	2581	3282	-1.524	666	1915	886	2396	0
2	7	7	"imp"	"STM0093"	7950	15520	110	475	581	277	94	99	33	100	100	0	852	1127	660	99	113	53	100	98	0	0.506	0.474	0.475	0.498	1.309	0.451	0.951	80	453	1134	1515	-0.983	381	753	487	1028	0
2	8	7	"yabJ"	"STM0106"	8120	15520	110	612	647	245	92	96	27	100	100	0	1554	1601	661	96	106	48	100	100	0	0.357	0.369	0.374	0.374	1.227	0.361	0.952	80	473	1978	2060	-1.487	520	1458	555	1505	0
2	9	7	"yabC"	"STM0120"	8320	15520	110	1042	1355	1037	91	95	24	100	100	0	584	784	583	92	98	35	100	97	0	1.933	1.827	1.895	1.864	1.274	1.817	0.972	80	447	1443	1956	0.951	951	492	1264	692	0
2	10	7	"murD"	"STM0126"	8470	15520	110	724	850	516	87	89	17	100	100	0	1088	1386	920	92	95	24	100	100	0	0.640	0.590	0.588	0.616	1.225	0.569	0.964	80	412	1633	2057	-0.645	637	996	763	1294	0
2	11	7	"yacA"	"STM0135"	8640	15520	100	1015	1004	323	84	87	20	100	100	0	806	829	261	91	95	26	100	100	0	1.302	1.247	1.226	1.249	1.194	1.246	0.963	80	398	1646	1658	0.381	931	715	920	738	0
2	12	7	""	"STM0148"	8820	15520	110	346	419	242	84	87	19	100	98	0	791	1070	769	89	91	18	100	100	0	0.373	0.341	0.352	0.357	1.331	0.324	0.957	80	469	964	1316	-1.422	262	702	335	981	0
2	13	7	""	"STM1547"	9000	15520	110	548	576	200	85	86	16	100	100	0	1346	1444	605	90	92	21	100	100	0	0.369	0.363	0.364	0.370	1.198	0.351	0.970	80	447	1719	1845	-1.440	463	1256	491	1354	0
2	14	7	""	"STM1551"	9170	15520	110	1020	1074	361	86	107	144	100	100	0	1255	1380	1039	91	104	71	100	100	0	0.802	0.766	0.831	0.815	1.382	0.547	0.576	80	426	2098	2277	-0.318	934	1164	988	1289	0
2	15	7	""	"STM1556"	9340	15520	110	541	574	171	89	116	161	96	85	0	6378	6309	2252	93	121	132	100	100	0	0.072	0.078	0.080	0.079	1.186	0.072	0.857	80	453	6737	6701	-3.798	452	6285	485	6216	0
2	16	7	""	"STM1562"	9520	15530	110	334	370	144	87	89	18	100	100	0	2150	2326	1129	91	107	115	100	100	0	0.120	0.127	0.125	0.127	1.262	0.125	0.936	80	452	2306	2518	-3.059	247	2059	283	2235	0
2	17	7	"fdnI"	"STM1568"	9690	15530	110	1023	991	353	89	105	130	100	97	0	3586	3364	1386	90	108	111	100	100	0	0.267	0.276	0.276	0.282	1.185	0.266	0.976	80	452	4430	4176	-1.904	934	3496	902	3274	0
2	18	7	"nmpC"	"STM1572"	9860	15520	110	3955	4223	2143	95	151	255	100	100	0	2496	2595	1231	92	140	189	100	100	0	1.606	1.649	1.603	1.648	1.164	1.684	0.964	80	450	6264	6631	0.683	3860	2404	4128	2503	0
2	19	7	"sohB"	"STM1716"	10050	15530	120	632	1057	1004	97	146	250	80	52	0	908	1598	1639	92	121	154	95	84	0	0.656	0.637	0.659	0.657	1.276	0.622	0.966	120	465	1351	2466	-0.609	535	816	960	1506	0
2	20	7	"ompW"	"STM1732"	10210	15520	110	833	886	316	96	98	19	100	100	0	2495	2603	1129	90	95	30	100	100	0	0.306	0.314	0.312	0.325	1.206	0.302	0.976	80	422	3142	3303	-1.706	737	2405	790	2513	0
2	21	7	"yciU"	"STM1740"	10390	15530	110	519	535	198	96	99	23	100	100	0	1017	1122	519	90	99	41	100	100	0	0.456	0.425	0.427	0.432	1.209	0.410	0.957	80	419	1350	1471	-1.132	423	927	439	1032	0
2	22	7	"ychJ"	"STM1755"	10560	15530	120	457	476	214	98	101	21	100	98	0	947	1022	576	92	102	44	100	98	0	0.420	0.406	0.406	0.420	1.393	0.389	0.961	120	467	1214	1308	-1.252	359	855	378	930	0
2	23	7	"ychP"	"STM1768"	10730	15520	110	1209	1228	437	100	104	33	100	100	0	3665	3774	1603	91	108	93	100	100	0	0.310	0.306	0.307	0.313	1.129	0.297	0.980	80	433	4683	4811	-1.688	1109	3574	1128	3683	0
2	24	7	"ychH"	"STM1782"	10920	15530	110	384	422	191	101	106	31	98	95	0	745	814	457	89	106	89	97	92	0	0.431	0.443	0.446	0.488	1.783	0.429	0.953	80	504	939	1046	-1.213	283	656	321	725	0
2	1	8	""	"STM2314"	6910	15700	110	569	571	158	82	84	16	100	100	0	2533	2649	907	94	97	21	100	100	0	0.200	0.191	0.187	0.194	1.246	0.184	0.937	80	469	2926	3044	-2.324	487	2439	489	2555	0
2	2	8	"nuoK"	"STM2319"	7090	15700	100	240	271	98	81	83	16	100	97	0	727	902	463	94	97	23	100	100	0	0.251	0.235	0.234	0.239	1.375	0.219	0.908	80	370	792	998	-1.993	159	633	190	808	0
2	3	8	"yfbQ"	"STM2331"	7250	15690	110	914	895	332	83	85	19	100	100	0	3611	3344	1277	95	102	37	100	100	0	0.236	0.250	0.247	0.251	1.240	0.247	0.961	80	396	4347	4061	-2.081	831	3516	812	3249	0
2	4	8	"yfbU"	"STM2335"	7430	15690	100	538	648	407	85	89	20	100	100	0	875	1063	716	96	109	52	100	98	0	0.582	0.582	0.591	0.606	1.414	0.555	0.871	80	408	1232	1530	-0.782	453	779	563	967	0
2	5	8	""	"STM2341"	7600	15700	110	514	550	212	86	90	20	100	100	0	2240	2383	1085	97	109	47	100	100	0	0.200	0.203	0.202	0.205	1.322	0.196	0.950	80	454	2571	2750	-2.324	428	2143	464	2286	0
2	6	8	""	"STM2346"	7780	15700	110	1630	1561	470	92	112	99	100	100	0	1811	1784	582	99	128	112	100	100	0	0.898	0.872	0.879	0.887	1.214	0.869	0.968	80	490	3250	3154	-0.155	1538	1712	1469	1685	0
2	7	8	""	"STM2530"	7970	15700	90	405	444	197	94	116	109	90	71	0	793	842	425	100	127	119	96	90	0	0.449	0.472	0.463	0.475	1.414	0.460	0.926	52	348	1004	1092	-1.156	311	693	350	742	0
2	8	8	"nifS"	"STM2543"	8130	15690	110	3011	3379	1591	93	102	45	100	100	0	945	1097	524	95	102	38	100	100	0	3.433	3.279	3.247	3.377	1.276	3.261	0.964	80	429	3768	4288	1.779	2918	850	3286	1002	0
2	9	8	"glnB"	"STM2561"	8300	15700	100	1133	1279	594	93	102	45	100	100	0	1306	1401	628	94	97	24	100	100	0	0.858	0.907	0.928	0.906	1.171	0.913	0.963	80	397	2252	2493	-0.221	1040	1212	1186	1307	0
2	10	8	""	"STM2566"	8470	15700	110	252	280	122	88	89	18	98	95	0	644	713	328	96	99	25	100	100	0	0.299	0.311	0.319	0.291	1.666	0.306	0.825	80	439	712	809	-1.740	164	548	192	617	0
2	11	8	"gogB"	"STM2584"	8640	15690	110	403	432	147	86	87	17	100	100	0	5517	6039	2348	97	105	47	100	100	0	0.058	0.058	0.059	0.057	1.304	0.058	0.952	80	465	5737	6288	-4.096	317	5420	346	5942	0
2	12	8	""	"STM2591"	8830	15700	110	151	183	101	86	87	17	72	65	0	858	1375	1247	94	104	49	100	100	0	0.085	0.076	0.075	0.068	2.021	0.073	0.827	80	449	829	1378	-3.555	65	764	97	1281	0
2	13	8	"yraR"	"STM3268"	9000	15710	120	245	439	880	85	87	19	91	85	0	565	964	1233	92	97	31	95	92	0	0.338	0.406	0.296	0.312	1.621	0.674	0.887	120	450	633	1226	-1.564	160	473	354	872	0
2	14	8	"yhbV"	"STM3275"	9160	15690	100	211	206	42	86	88	32	97	92	0	2627	2597	734	90	97	41	100	100	0	0.049	0.048	0.047	0.046	1.427	0.045	0.798	80	352	2662	2627	-4.343	125	2537	120	2507	0
2	15	8	"deaD"	"STM3280"	9330	15700	110	13178	13469	3468	86	97	69	100	100	0	3612	3615	922	91	102	65	100	100	0	3.718	3.798	3.774	3.807	1.133	3.839	0.970	80	465	16613	16907	1.895	13092	3521	13383	3524	0
2	16	8	"argG"	"STM3290"	9520	15700	100	1491	1464	744	87	99	75	100	100	0	1090	1077	596	92	97	25	100	100	0	1.407	1.398	1.439	1.493	1.316	1.354	0.961	80	379	2402	2362	0.492	1404	998	1377	985	0
2	17	8	"ftsJ"	"STM3297"	9680	15700	100	1904	2204	1283	90	92	24	100	100	0	508	563	307	91	96	60	98	87	0	4.350	4.479	4.541	4.754	1.370	4.482	0.939	80	370	2231	2586	2.121	1814	417	2114	472	0
2	18	8	"ispB"	"STM3305"	9850	15700	100	3144	2919	957	92	112	154	100	100	0	5025	4625	1433	90	113	123	100	100	0	0.618	0.623	0.627	0.616	1.204	0.624	0.978	80	404	7987	7362	-0.693	3052	4935	2827	4535	0
2	19	8	"ybgL"	"STM0714"	10040	15700	120	623	916	723	94	108	86	95	85	0	1332	1923	1566	92	114	98	97	96	0	0.427	0.449	0.438	0.445	1.394	0.447	0.943	120	457	1769	2653	-1.229	529	1240	822	1831	0
2	20	8	""	"STM0720"	10210	15700	110	246	250	89	91	93	17	95	92	0	6592	6106	2759	91	96	35	100	100	0	0.024	0.026	0.026	0.026	1.443	0.026	0.887	80	403	6656	6174	-5.390	155	6501	159	6015	0
2	21	8	""	"STM0726"	10380	15690	110	391	361	123	95	96	17	98	95	0	11998	10101	4641	91	112	92	100	100	0	0.025	0.027	0.027	0.027	1.327	0.026	0.935	80	426	12203	10276	-5.330	296	11907	266	10010	0
2	22	8	"ybgT"	"STM0742"	10560	15690	110	300	305	100	97	99	19	100	98	0	2201	2219	1005	93	114	94	100	100	0	0.096	0.098	0.102	0.101	1.463	0.092	0.863	80	416	2311	2334	-3.376	203	2108	208	2126	0
2	23	8	"tolB"	"STM0748"	10730	15690	110	2554	3012	1995	99	108	49	100	100	0	1657	1734	1179	91	105	61	100	97	0	1.568	1.773	1.871	1.904	1.317	1.759	0.961	80	447	4021	4556	0.649	2455	1566	2913	1643	0
2	24	8	"pnuC"	"STM0757"	10920	15700	110	618	625	321	100	107	44	97	92	0	2916	2811	1577	91	97	36	100	100	0	0.183	0.193	0.184	0.188	1.300	0.191	0.944	80	510	3343	3245	-2.447	518	2825	525	2720	0
2	1	9	"dacC"	"STM0863"	6920	15870	120	1205	1738	1281	80	81	15	99	99	0	1622	2254	1727	91	93	16	100	99	0	0.735	0.767	0.808	0.800	1.386	0.752	0.975	120	545	2656	3821	-0.445	1125	1531	1658	2163	0
2	2	9	"ybjM"	"STM0871"	7090	15870	100	489	614	367	78	80	16	100	100	0	813	1009	622	92	94	17	100	100	0	0.570	0.585	0.591	0.590	1.363	0.580	0.954	80	355	1132	1453	-0.811	411	721	536	917	0
2	3	9	"potG"	"STM0878"	7280	15890	160	138	226	188	82	87	32	63	45	0	334	832	957	95	102	35	80	77	0	0.234	0.195	0.203	0.237	2.673	0.192	0.941	208	689	295	881	-2.094	56	239	144	737	0
2	4	9	"artQ"	"STM0889"	7440	15870	100	437	622	390	81	83	17	100	100	0	1280	2055	1498	92	97	27	100	100	0	0.300	0.276	0.286	0.289	1.304	0.265	0.971	80	328	1544	2504	-1.739	356	1188	541	1963	0
2	5	9	""	"STM0894"	7610	15870	100	178	188	61	84	86	17	96	86	0	1629	1685	713	94	102	37	100	100	0	0.061	0.065	0.068	0.062	1.421	0.067	0.844	80	406	1629	1695	-4.029	94	1535	104	1591	0
2	6	9	""	"STM0898"	7800	15870	100	140	148	50	85	90	54	50	18	0	3131	3164	2043	93	105	72	100	100	0	0.018	0.021	0.022	0.024	1.626	0.020	0.675	80	395	3093	3134	-5.788	55	3038	63	3071	0
2	7	9	""	"STM1033"	7960	15870	110	191	229	127	84	86	16	95	87	0	1307	1806	1448	93	97	47	100	100	0	0.088	0.085	0.087	0.085	1.457	0.082	0.905	80	437	1321	1858	-3.504	107	1214	145	1713	0
2	8	9	""	"STM1037"	8120	15860	100	199	205	52	88	93	29	97	83	0	1552	1573	608	94	99	27	100	100	0	0.076	0.079	0.080	0.078	1.435	0.076	0.827	80	432	1569	1596	-3.715	111	1458	117	1479	0
2	9	9	"yjaB"	"STM4181"	8320	15870	100	263	285	153	90	92	18	87	77	0	1677	1705	1291	92	98	25	100	97	0	0.109	0.121	0.119	0.123	1.801	0.117	0.930	80	404	1758	1808	-3.196	173	1585	195	1613	0
2	10	9	"yjbD"	"STM4194"	8470	15870	100	231	262	134	86	86	15	98	92	0	709	846	599	92	93	17	100	100	0	0.235	0.233	0.231	0.225	1.520	0.224	0.921	80	356	762	930	-2.089	145	617	176	754	0
2	11	9	""	"STM4198"	8640	15870	100	135	180	214	87	87	15	78	65	0	436	696	611	92	95	23	98	98	0	0.140	0.154	0.115	0.120	1.973	0.233	0.622	80	396	392	697	-2.841	48	344	93	604	0
2	12	9	""	"STM4202"	8800	15860	90	143	150	41	87	88	16	90	73	0	762	804	393	97	107	42	100	100	0	0.084	0.089	0.095	0.083	1.833	0.086	0.693	52	334	721	770	-3.570	56	665	63	707	0
2	13	9	"pduF"	"STM2037"	8980	15870	110	394	416	122	86	88	20	100	100	0	2525	2781	894	93	103	45	100	100	0	0.127	0.123	0.127	0.122	1.202	0.122	0.945	80	431	2740	3018	-2.981	308	2432	330	2688	0
2	14	9	"pduQ"	"STM2052"	9160	15860	100	138	138	27	85	87	20	86	67	0	926	990	362	89	96	36	100	100	0	0.063	0.059	0.059	0.055	1.757	0.051	0.552	80	402	890	954	-3.981	53	837	53	901	0
2	15	9	"sspH2"	"STM2241"	9330	15870	110	276	302	113	85	89	46	100	97	0	887	913	316	92	95	42	100	100	0	0.240	0.264	0.263	0.257	1.299	0.266	0.896	80	439	986	1038	-2.057	191	795	217	821	0
2	16	9	"btuF"	"STM0206"	9510	15860	110	846	842	275	85	86	16	100	100	0	1944	1960	681	94	98	27	100	100	0	0.411	0.406	0.405	0.409	1.263	0.383	0.939	80	440	2611	2623	-1.282	761	1850	757	1866	0
2	17	9	"sitD"	"STM2864"	9680	15870	110	1391	1496	767	89	91	21	100	100	0	1747	2054	1126	90	95	28	100	100	0	0.786	0.716	0.719	0.726	1.166	0.703	0.972	80	426	2959	3371	-0.348	1302	1657	1407	1964	0
2	18	9	"yfjD"	"STM2679"	9850	15870	100	582	701	444	88	93	29	100	98	0	1416	1811	1354	89	101	53	100	100	0	0.372	0.356	0.369	0.364	1.377	0.329	0.926	80	396	1821	2335	-1.426	494	1327	613	1722	0
2	19	9	"psiB"	"PSLT069"	10030	15870	100	211	231	86	91	92	19	98	95	0	905	954	408	89	98	45	100	100	0	0.147	0.162	0.157	0.154	1.409	0.166	0.861	80	364	936	1005	-2.766	120	816	140	865	0
2	20	9	"traV"	"PSLT084"	10200	15860	100	162	193	147	90	92	18	92	80	0	623	921	1175	88	100	146	95	87	0	0.135	0.124	0.128	0.122	1.705	0.121	0.927	80	380	607	936	-2.893	72	535	103	833	0
2	21	9	"himD"	"STM0982"	10380	15860	100	1226	1284	594	94	96	22	100	100	0	400	432	181	89	106	151	87	53	0	3.640	3.469	3.446	3.541	1.333	3.347	0.507	80	408	1443	1533	1.864	1132	311	1190	343	0
2	22	9	"dcuR"	"STM4303"	10550	15870	110	521	604	345	96	98	20	100	100	0	2123	2393	1141	90	97	37	100	100	0	0.209	0.221	0.222	0.209	1.460	0.220	0.827	80	454	2458	2811	-2.258	425	2033	508	2303	0
2	23	9	"phnA"	"STM4289"	10730	15860	110	587	605	235	98	102	31	100	100	0	1229	1242	481	90	102	53	100	100	0	0.429	0.440	0.435	0.436	1.244	0.438	0.932	80	434	1628	1659	-1.220	489	1139	507	1152	0
2	24	9	"melA"	"STM4298"	10900	15870	100	356	385	137	97	101	26	100	100	0	3219	3504	1551	89	97	46	100	100	0	0.083	0.084	0.085	0.084	1.337	0.080	0.887	80	429	3389	3703	-3.595	259	3130	288	3415	0
2	1	10	"lasT"	"STM4600"	6900	16040	100	248	242	66	80	80	15	100	97	0	691	671	231	91	92	16	100	100	0	0.280	0.279	0.280	0.278	1.339	0.268	0.892	80	390	768	742	-1.837	168	600	162	580	0
2	2	10	"dniR"	"STM0260"	7070	16050	110	1314	1671	1088	81	88	40	100	100	0	472	591	368	92	95	23	100	100	0	3.245	3.186	3.145	3.320	1.305	3.170	0.946	80	424	1613	2089	1.698	1233	380	1590	499	0
2	3	10	""	"STM0277"	7240	16040	100	308	339	142	82	92	45	96	92	0	906	1132	661	95	99	26	100	100	0	0.279	0.248	0.249	0.258	1.435	0.226	0.867	80	315	1037	1294	-1.843	226	811	257	1037	0
2	4	10	""	"STM0286"	7430	16040	100	228	233	81	79	81	16	100	96	0	821	852	424	92	95	22	100	100	0	0.204	0.203	0.206	0.203	1.486	0.191	0.883	80	358	878	914	-2.291	149	729	154	760	0
2	5	10	""	"STM0294"	7600	16040	100	244	255	77	81	82	16	100	100	0	931	998	442	92	94	19	100	100	0	0.194	0.192	0.197	0.197	1.469	0.182	0.894	80	384	1002	1080	-2.364	163	839	174	906	0
2	6	10	"yafH"	"STM0309"	7770	16040	100	156	158	37	83	85	16	97	86	0	409	409	171	93	96	27	98	97	0	0.231	0.237	0.236	0.245	1.757	0.204	0.676	80	395	389	391	-2.114	73	316	75	316	0
2	7	10	"nagZ"	"STM1209"	7950	16050	90	156	177	64	84	86	15	98	96	0	287	317	156	96	99	24	100	100	0	0.377	0.421	0.372	0.418	1.683	0.372	0.693	52	348	263	314	-1.408	72	191	93	221	0
2	8	10	"ycfU"	"STM1217"	8120	16050	80	118	133	48	86	87	17	80	48	0	186	213	94	91	93	16	100	94	0	0.337	0.385	0.354	0.364	2.126	0.350	0.483	52	302	127	169	-1.570	32	95	47	122	0
2	9	10	"ycfC"	"STM1233"	8330	16030	60	138	141	40	96	101	25	68	43	0	187	190	65	91	93	17	90	84	0	0.438	0.455	0.458	0.551	2.610	0.483	0.425	32	156	138	144	-1.193	42	96	45	99	0
2	10	10	""	"STM1251"	8460	16040	110	971	1037	397	86	89	24	100	100	0	570	626	245	90	92	18	100	100	0	1.844	1.774	1.814	1.824	1.332	1.758	0.943	80	426	1365	1487	0.883	885	480	951	536	0
2	11	10	"aadA"	"STM1264"	8640	16040	100	359	401	177	86	89	24	100	100	0	985	1001	450	89	91	18	100	100	0	0.305	0.345	0.343	0.338	1.327	0.344	0.911	80	395	1169	1227	-1.715	273	896	315	912	0
2	12	10	"yeaQ"	"STM1274"	8820	16040	110	472	470	124	86	87	16	100	100	0	980	1005	298	90	92	26	100	100	0	0.434	0.420	0.426	0.419	1.326	0.409	0.934	80	423	1276	1299	-1.205	386	890	384	915	0
2	13	10	"fumA"	"STM1468"	8970	16040	100	376	376	95	86	87	16	100	100	0	1187	1143	360	90	92	21	98	98	0	0.264	0.275	0.276	0.287	1.655	0.264	0.924	80	356	1387	1343	-1.919	290	1097	290	1053	0
2	14	10	"ompN"	"STM1473"	9140	16040	110	1246	1384	574	84	87	19	100	100	0	4174	4201	1667	90	101	45	100	100	0	0.285	0.316	0.310	0.315	1.352	0.313	0.962	80	467	5246	5411	-1.813	1162	4084	1300	4111	0
2	15	10	"ydgF"	"STM1482"	9330	16040	110	1043	1094	327	84	87	19	100	100	0	1582	1637	503	91	100	46	100	100	0	0.643	0.653	0.649	0.656	1.224	0.640	0.928	80	436	2450	2556	-0.637	959	1491	1010	1546	0
2	16	10	"ynfK"	"STM1489"	9500	16040	100	985	1006	317	86	88	20	100	100	0	2942	3022	1027	93	101	39	100	100	0	0.316	0.314	0.315	0.316	1.191	0.308	0.965	80	396	3748	3849	-1.664	899	2849	920	2929	0
2	17	10	""	"STM1498"	9670	16040	110	246	256	94	87	89	20	98	95	0	904	939	433	90	99	38	100	100	0	0.195	0.199	0.195	0.194	1.422	0.193	0.883	80	426	973	1018	-2.356	159	814	169	849	0
2	18	10	"ynfB"	"STM1503"	9850	16040	110	436	522	338	88	92	22	100	100	0	544	669	468	87	95	31	100	100	0	0.761	0.746	0.728	0.761	1.380	0.732	0.957	80	439	805	1016	-0.393	348	457	434	582	0
2	19	10	"virK"	"STM2781"	10020	16030	110	5184	6167	3076	91	102	54	100	100	0	1621	1809	947	89	97	32	100	100	0	3.324	3.533	3.605	3.643	1.215	3.481	0.969	80	427	6625	7796	1.733	5093	1532	6076	1720	0
2	20	10	""	"STM2789"	10200	16030	110	1036	1055	275	91	101	51	100	100	0	2223	2177	599	90	101	133	100	100	0	0.443	0.462	0.462	0.465	1.239	0.451	0.944	80	465	3078	3051	-1.174	945	2133	964	2087	0
2	21	10	"yqaE"	"STM2796"	10370	16040	110	372	391	161	93	95	22	100	98	0	1043	1050	410	89	102	139	100	97	0	0.292	0.310	0.301	0.294	1.356	0.314	0.897	80	425	1233	1259	-1.774	279	954	298	961	0
2	22	10	""	"STM4008"	10540	16040	110	879	953	301	95	97	21	100	100	0	1671	1877	652	88	97	36	100	100	0	0.495	0.480	0.482	0.485	1.237	0.469	0.965	80	420	2367	2647	-1.014	784	1583	858	1789	0
2	23	10	""	"STM4030"	10720	16040	120	1740	1868	1254	96	99	24	99	99	0	963	1040	702	89	96	38	97	94	0	1.881	1.863	1.884	2.017	1.441	1.856	0.951	120	507	2518	2723	0.912	1644	874	1772	951	0
2	24	10	""	"STM4044"	10900	16040	100	344	386	180	95	97	18	100	98	0	345	397	211	87	89	15	98	98	0	0.965	0.939	0.975	1.011	1.554	0.895	0.905	80	422	507	601	-0.051	249	258	291	310	0
2	1	11	"yghJ"	"STM2941"	6890	16200	110	224	234	66	79	81	21	100	98	0	2594	2620	902	93	99	41	100	100	0	0.058	0.061	0.061	0.060	1.297	0.060	0.861	80	530	2646	2682	-4.108	145	2501	155	2527	0
2	2	11	""	"STM2950"	7070	16210	110	667	719	302	81	84	24	100	100	0	3111	3402	1658	93	101	42	100	100	0	0.194	0.193	0.193	0.196	1.232	0.187	0.962	80	426	3604	3947	-2.365	586	3018	638	3309	0
2	3	11	"ygcA"	"STM2957"	7240	16200	100	908	919	254	82	85	21	100	100	0	1652	1656	517	93	104	47	100	100	0	0.530	0.536	0.514	0.542	1.226	0.505	0.913	80	394	2385	2400	-0.916	826	1559	837	1563	0
2	4	11	"sdaB"	"STM2971"	7420	16200	100	234	252	96	81	84	20	100	96	0	615	647	308	91	95	27	100	98	0	0.292	0.308	0.308	0.306	1.430	0.284	0.849	80	407	677	727	-1.776	153	524	171	556	0
2	5	11	"fucP"	"STM2975"	7600	16210	100	116	120	31	81	82	18	68	48	0	607	762	447	90	92	18	100	100	0	0.068	0.058	0.064	0.063	1.937	0.054	0.457	80	384	552	711	-3.885	35	517	39	672	0
2	6	11	"fucR"	"STM2979"	7760	16200	110	847	944	412	84	86	20	100	100	0	2210	2700	1368	93	99	36	100	100	0	0.360	0.330	0.333	0.335	1.290	0.316	0.965	80	438	2880	3467	-1.472	763	2117	860	2607	0
2	7	11	""	"STM3160"	7950	16210	110	371	363	127	85	87	19	100	100	0	1079	1049	417	94	101	35	100	100	0	0.290	0.291	0.283	0.287	1.279	0.289	0.943	80	455	1271	1233	-1.784	286	985	278	955	0
2	8	11	""	"STM3169"	8120	16200	100	120	124	31	85	86	18	68	46	0	344	390	202	94	95	18	98	98	0	0.140	0.132	0.142	0.144	2.015	0.127	0.545	80	370	285	335	-2.837	35	250	39	296	0
2	9	11	"ygiX"	"STM3177"	8280	16200	100	171	181	42	88	92	22	97	90	0	390	515	372	92	94	17	97	96	0	0.279	0.220	0.229	0.319	2.891	0.133	0.540	80	429	381	516	-1.844	83	298	93	423	0
2	10	11	"clpB"	"STM2660"	8460	16210	110	1356	1372	529	88	92	25	100	100	0	692	690	262	89	92	17	100	100	0	2.103	2.136	2.108	2.199	1.237	2.119	0.940	80	440	1871	1885	1.072	1268	603	1284	601	0
2	11	11	"yfiN"	"STM2672"	8630	16200	110	1210	1321	630	88	92	23	100	100	0	1897	2121	1094	88	92	19	100	100	0	0.620	0.606	0.603	0.614	1.308	0.593	0.970	80	466	2931	3266	-0.689	1122	1809	1233	2033	0
2	12	11	"recN"	"STM2684"	8810	16200	100	214	233	94	86	88	19	97	91	0	263	304	146	89	91	21	98	95	0	0.736	0.684	0.688	0.700	1.537	0.646	0.852	80	395	302	362	-0.443	128	174	147	215	0
2	13	11	"cueR"	"STM0499"	8980	16210	110	793	777	344	85	87	20	100	100	0	781	830	387	89	92	23	100	100	0	1.023	0.934	0.921	0.944	1.316	0.913	0.942	80	441	1400	1433	0.033	708	692	692	741	0
2	14	11	""	"STM0509"	9160	16210	110	478	438	181	84	87	21	100	95	0	2171	2087	973	89	95	34	100	100	0	0.189	0.177	0.180	0.174	1.436	0.173	0.931	80	442	2476	2352	-2.402	394	2082	354	1998	0
2	15	11	"gcl"	"STM0517"	9330	16200	100	145	147	41	83	84	15	85	76	0	997	1168	581	88	89	17	100	100	0	0.068	0.059	0.063	0.057	1.643	0.056	0.708	80	394	971	1144	-3.874	62	909	64	1080	0
2	16	11	"ybbV"	"STM0521"	9510	16210	110	116	132	73	84	88	36	43	12	0	752	833	392	88	94	47	100	97	0	0.048	0.064	0.048	0.056	2.162	0.056	0.217	80	441	696	793	-4.375	32	664	48	745	0
2	17	11	"ylbA"	"STM0526"	9680	16200	100	280	279	109	86	87	16	98	97	0	1182	1117	493	88	90	17	100	100	0	0.177	0.188	0.183	0.177	1.581	0.185	0.868	80	398	1288	1222	-2.495	194	1094	193	1029	0
2	18	11	"purE"	"STM0534"	9850	16210	110	401	451	203	86	89	20	100	100	0	426	494	245	87	92	24	100	98	0	0.929	0.897	0.919	0.926	1.351	0.871	0.939	80	440	654	772	-0.106	315	339	365	407	0
2	19	11	"ygaM"	"STM2802"	10030	16200	110	337	383	150	88	95	42	98	95	0	717	815	425	90	99	37	98	97	0	0.397	0.407	0.408	0.432	1.446	0.382	0.927	80	480	876	1020	-1.332	249	627	295	725	0
2	20	11	"yeiA"	"STM2187"	10210	16210	80	177	204	90	90	93	20	84	73	0	578	759	501	94	104	41	100	92	0	0.180	0.171	0.171	0.181	1.564	0.163	0.822	52	294	571	779	-2.476	87	484	114	665	0
2	21	11	""	"STM2196"	10370	16200	100	578	622	238	92	94	19	100	100	0	2130	2294	1021	93	102	36	100	100	0	0.239	0.241	0.243	0.243	1.454	0.231	0.931	80	355	2523	2731	-2.067	486	2037	530	2201	0
2	22	11	"bcr"	"STM2221"	10550	16210	100	361	379	110	92	102	111	96	67	0	1593	1656	585	90	97	36	100	100	0	0.179	0.183	0.179	0.181	1.357	0.179	0.921	80	408	1772	1853	-2.482	269	1503	287	1566	0
2	23	11	"yejK"	"STM2226"	10720	16200	90	761	841	403	98	105	33	100	100	0	845	942	491	90	95	27	100	98	0	0.878	0.872	0.888	0.906	1.332	0.789	0.852	52	331	1418	1595	-0.187	663	755	743	852	0
2	24	11	""	"STM2236"	10900	16210	110	158	158	38	100	104	25	78	58	0	1183	1276	662	91	93	22	100	100	0	0.053	0.049	0.055	0.052	1.837	0.045	0.534	80	528	1150	1243	-4.235	58	1092	58	1185	0
2	1	12	"Ctrl-6210ng/ul"	"Ctrl-6210ng/ul"	6890	16400	50	108	164	139	77	79	17	66	50	0	113	179	164	96	96	17	50	41	0	1.824	1.048	0.747	1.233	2.882	0.850	0.882	12	98	48	170	0.867	31	17	87	83	0
2	2	12	"Ctrl-Y210ng/ul"	"Ctrl-Y210ng/ul"	7060	16380	100	83	107	100	79	80	16	35	12	0	102	127	117	90	92	20	37	13	0	0.333	0.757	1.200	1.265	4.419	0.850	0.826	80	443	16	65	-1.585	4	12	28	37	-50
2	3	12	"Ctrl-Y610ng/ul"	"Ctrl-Y610ng/ul"	7240	16380	100	88	93	33	81	84	19	23	6	0	102	106	31	90	92	19	30	10	0	0.583	0.750	0.857	0.862	2.854	1.050	0.162	80	447	19	28	-0.778	7	12	12	16	-50
2	4	12	"Ctrl-OmpA10ng/ul"	"Ctrl-OmpA10ng/ul"	7430	16370	90	380	946	1060	83	87	20	100	100	0	154	253	219	91	91	15	88	73	0	4.714	5.327	5.828	5.697	1.838	5.226	0.886	52	349	360	1025	2.237	297	63	863	162	0
2	5	12	"ctrl-buffer"	"ctrl-buffer"	7580	16380	100	101	173	242	84	102	127	12	10	0	104	139	153	93	102	83	10	5	0	1.545	1.935	1.443	1.377	2.717	1.635	0.899	80	397	28	135	0.628	17	11	89	46	-50
2	6	12	"Ctrl-RCA10ng/ul"	"Ctrl-RCA10ng/ul"	7760	16380	100	88	88	20	86	118	189	0	0	0	101	99	18	93	113	116	0	0	0	0.250	0.333	0.900	1.008	3.954	1.766	0.903	80	403	10	8	-2.000	2	8	2	6	-50
2	7	12	"Ctrl-6250ng/ul"	"Ctrl-6250ng/ul"	7930	16380	100	81	83	17	82	83	17	13	2	0	91	94	20	91	92	16	22	7	0	100000.000	0.333	0.975	0.807	2.377	0.510	0.015	80	409	-1	4	16.610	-1	0	1	3	-50
2	8	12	"Ctrl-Y250ng/ul"	"Ctrl-Y250ng/ul"	8110	16380	100	88	89	19	82	84	17	28	7	0	96	97	20	91	92	15	20	11	0	1.200	1.167	1.091	1.160	3.307	2.630	0.007	80	446	11	13	0.263	6	5	7	6	-50
2	9	12	"Ctrl-Y650ng/ul"	"Ctrl-Y650ng/ul"	8280	16360	60	132	131	48	88	94	27	59	43	0	101	111	39	91	92	15	37	21	0	4.400	2.150	2.344	2.562	5.478	3.699	0.071	32	176	54	63	2.138	44	10	43	20	0
2	10	12	"Ctrl-OmpA50ng/ul"	"Ctrl-OmpA50ng/ul"	8470	16380	110	1206	2931	3970	86	90	23	100	100	0	251	455	517	89	91	17	98	96	0	6.914	7.773	7.984	8.332	1.417	7.759	0.982	80	508	1282	3211	2.789	1120	162	2845	366	0
2	11	12	"ctrl-buffer"	"ctrl-buffer"	8630	16370	50	495	651	475	85	86	15	100	100	0	221	529	626	95	94	17	100	91	0	3.254	1.304	2.177	2.384	2.523	0.979	0.782	12	104	536	1000	1.702	410	126	566	434	0
2	12	12	"Ctrl-RCA100ng/ul"	"Ctrl-RCA100ng/ul"	8800	16380	100	106	109	21	84	84	16	62	33	0	102	102	22	88	89	15	48	17	0	1.571	1.786	1.500	1.461	3.860	1.790	0.032	80	430	36	39	0.652	22	14	25	14	-50
2	13	12	"Ctrl-62100ng/ul"	"Ctrl-62100ng/ul"	8970	16380	100	94	96	21	83	84	16	41	15	0	93	99	29	87	89	16	30	11	0	1.833	1.083	1.100	0.947	3.269	0.563	0.044	80	408	17	25	0.874	11	6	13	12	-50
2	14	12	"Ctrl-Y2100ng/ul"	"Ctrl-Y2100ng/ul"	9150	16380	100	87	90	19	82	85	19	23	7	0	97	96	17	87	88	15	31	10	0	0.500	0.889	0.818	0.764	2.931	1.675	0.035	80	396	15	17	-1.000	5	10	8	9	-50
2	15	12	"Ctrl-Y6100ng/ul"	"Ctrl-Y6100ng/ul"	9320	16380	100	87	89	21	81	82	16	31	8	0	93	93	17	87	88	14	30	12	0	1.000	1.333	1.159	1.059	2.894	3.917	0.010	80	403	12	14	0.000	6	6	8	6	-50
2	16	12	"Ctrl-OmpA100ng/ul"	"Ctrl-OmpA100ng/ul"	9500	16380	100	2992	5001	4615	83	90	51	100	100	0	498	728	587	88	92	45	98	95	0	7.095	7.684	7.830	7.831	1.281	7.870	0.952	80	443	3319	5558	2.827	2909	410	4918	640	0
2	17	12	"ctrl-buffer"	"ctrl-buffer"	9670	16360	50	963	1112	682	94	99	26	100	100	0	252	332	222	90	94	21	83	83	0	5.364	4.207	4.348	5.547	1.751	3.950	0.896	12	104	1031	1260	2.423	869	162	1018	242	0
2	18	12	"Ctrl-RCA50ng/ul"	"Ctrl-RCA50ng/ul"	9840	16380	100	105	108	26	87	89	18	46	25	0	99	98	18	87	89	14	41	15	0	1.500	1.909	1.268	1.189	3.234	5.184	0.020	80	431	30	32	0.585	18	12	21	11	-50
2	19	12	"Ctrl-62400ng/ul"	"Ctrl-62400ng/ul"	10010	16380	100	92	99	28	86	88	18	30	20	0	91	94	19	87	89	18	23	7	0	1.500	1.857	1.144	1.082	3.572	6.900	0.006	80	408	10	20	0.585	6	4	13	7	-50
2	20	12	"Ctrl-Y2400ng/ul"	"Ctrl-Y2400ng/ul"	10190	16380	100	103	106	26	87	88	16	46	23	0	86	89	18	90	92	19	15	3	0	-4.000	-19.000	1.375	1.600	3.001	0.001	0.000	80	444	12	18	Error	16	-4	19	-1	-50
2	21	12	"Ctrl-Y6400ng/ul"	"Ctrl-Y6400ng/ul"	10380	16350	100	171	276	239	89	91	18	90	75	0	452	1096	1273	91	96	27	91	90	0	0.227	0.186	0.190	0.222	2.198	0.170	0.905	80	402	443	1192	-2.138	82	361	187	1005	0
2	22	12	"Ctrl-OmpA400ng/ul"	"Ctrl-OmpA400ng/ul"	10540	16380	110	8890	10293	5631	93	126	197	100	100	0	1302	1500	809	90	97	43	100	100	0	7.258	7.234	7.276	7.305	1.231	7.266	0.964	80	465	10009	11610	2.860	8797	1212	10200	1410	0
2	23	12	"ctrl-buffer"	"ctrl-buffer"	10730	16380	90	713	2119	2819	103	133	183	94	65	0	200	382	410	91	98	41	75	53	0	5.596	6.928	6.921	7.875	1.775	7.012	0.961	52	387	719	2307	2.484	610	109	2016	291	0
2	24	12	"Ctrl-RCAbuffer"	"Ctrl-RCAbuffer"	10910	16370	70	379	654	714	100	103	23	96	93	0	171	324	427	91	91	14	84	71	0	3.487	2.378	3.237	3.579	2.204	1.857	0.927	32	225	359	787	1.802	279	80	554	233	0
2	1	13	"phoP"	"STM1231"	6900	16570	110	1091	1360	1138	79	81	18	100	100	0	304	363	246	89	90	15	95	95	0	4.707	4.675	4.563	4.751	1.599	4.736	0.954	80	497	1227	1555	2.235	1012	215	1281	274	0
2	2	13	"phoP"	"STM1231"	7060	16560	110	1566	2328	1973	81	84	27	100	100	0	381	544	402	90	91	16	98	95	0	5.103	4.949	5.005	5.292	1.472	4.999	0.967	80	420	1776	2701	2.351	1485	291	2247	454	0
2	3	13	"phoP"	"STM1231"	7240	16570	120	1864	2890	2453	82	87	29	100	100	0	522	685	529	90	95	30	97	95	0	4.125	4.719	4.709	4.867	1.270	4.721	0.981	120	509	2214	3403	2.044	1782	432	2808	595	0
2	4	13	"phoQ"	"STM1230"	7410	16560	90	1003	1126	748	84	89	26	100	100	0	594	715	485	91	93	18	100	100	0	1.827	1.670	1.716	1.807	1.241	1.617	0.973	52	349	1422	1666	0.870	919	503	1042	624	0
2	5	13	"phoQ"	"STM1230"	7590	16560	110	2556	2765	1484	84	95	54	100	100	0	2275	2288	1209	93	100	34	100	100	0	1.133	1.221	1.238	1.247	1.356	1.224	0.976	80	458	4654	4876	0.180	2472	2182	2681	2195	0
2	6	13	"hupA"	"STM4170"	7770	16560	120	699	1353	1230	83	113	175	95	77	0	257	433	346	93	112	108	70	41	0	3.756	3.735	3.792	3.954	1.357	3.641	0.953	120	479	780	1610	1.909	616	164	1270	340	0
2	7	13	"sopB"	"STM1091"	7930	16560	100	566	596	262	81	83	17	100	100	0	2610	2751	1466	92	97	30	100	100	0	0.193	0.194	0.223	0.201	1.763	0.163	0.734	80	374	3003	3174	-2.376	485	2518	515	2659	0
2	8	13	"pipC"	"STM0375"	8110	16560	110	345	357	107	82	84	17	100	100	0	1161	1197	325	89	94	29	100	100	0	0.245	0.248	0.239	0.239	1.295	0.248	0.903	80	454	1335	1383	-2.027	263	1072	275	1108	0
2	9	13	"pipC"	"STM0375"	8280	16550	110	175	177	52	83	88	22	95	81	0	567	630	260	88	91	22	100	100	0	0.192	0.173	0.176	0.163	1.565	0.167	0.747	80	497	571	636	-2.380	92	479	94	542	0
2	10	13	"pipC"	"STM0375"	8450	16550	110	260	240	73	84	87	21	93	91	0	1019	939	373	89	97	34	100	97	0	0.189	0.184	0.180	0.184	1.278	0.184	0.904	80	466	1106	1006	-2.402	176	930	156	850	0
2	11	13	"ssrB"	"STM1391"	8640	16560	110	727	659	218	84	84	17	100	100	0	1607	1417	470	90	96	31	100	100	0	0.424	0.433	0.430	0.425	1.250	0.435	0.966	80	494	2160	1902	-1.238	643	1517	575	1327	0
2	12	13	"ssrB"	"STM1391"	8800	16550	110	611	620	206	83	85	15	100	100	0	1275	1289	478	88	91	19	100	100	0	0.445	0.447	0.453	0.459	1.214	0.439	0.961	80	426	1715	1738	-1.169	528	1187	537	1201	0
2	13	13	"lrp"	"STM0959"	8970	16560	110	1264	1353	546	85	87	19	100	100	0	1022	1120	460	87	90	19	100	100	0	1.261	1.227	1.255	1.228	1.214	1.227	0.969	80	441	2114	2301	0.335	1179	935	1268	1033	0
2	14	13	"lrp"	"STM0959"	9140	16550	110	2614	2561	664	85	99	62	100	100	0	1793	1739	440	88	97	42	100	100	0	1.483	1.500	1.479	1.495	1.166	1.494	0.974	80	449	4234	4127	0.569	2529	1705	2476	1651	0
2	15	13	"gyrA"	"STM2272"	9330	16560	120	7022	6788	4799	84	96	59	100	99	0	3779	3742	2567	89	96	39	99	99	0	1.880	1.835	1.836	1.829	1.337	1.856	0.988	120	502	10628	10357	0.911	6938	3690	6704	3653	0
2	16	13	"gyrA"	"STM2272"	9490	16560	100	3632	3990	2317	82	84	18	100	100	0	2084	2308	1315	90	91	16	100	100	0	1.780	1.762	1.776	1.754	1.301	1.766	0.986	80	348	5544	6126	0.832	3550	1994	3908	2218	0
2	17	13	"gyrA"	"STM2272"	9660	16560	100	1250	1483	831	84	86	19	100	100	0	764	871	465	89	90	16	100	100	0	1.727	1.789	1.828	1.794	1.266	1.806	0.967	80	450	1841	2181	0.789	1166	675	1399	782	0
2	18	13	"csrA"	"STM2826"	9850	16560	110	1125	1133	364	86	88	20	100	100	0	930	888	287	88	91	20	100	100	0	1.234	1.309	1.327	1.324	1.272	1.308	0.969	80	460	1881	1847	0.303	1039	842	1047	800	0
2	19	13	"crp"	"STM3466"	10010	16550	100	1181	1303	610	88	91	22	100	100	0	1681	1835	918	88	92	24	100	100	0	0.686	0.695	0.693	0.704	1.186	0.683	0.980	80	383	2686	2962	-0.543	1093	1593	1215	1747	0
2	20	13	"yhhP"	"STM3578"	10190	16560	110	895	861	186	87	88	18	100	100	0	1372	1274	278	88	91	22	100	100	0	0.629	0.653	0.654	0.650	1.179	0.654	0.958	80	453	2092	1960	-0.668	808	1284	774	1186	0
2	21	13	"yhhP"	"STM3578"	10370	16550	100	341	343	125	87	89	16	98	96	0	555	580	246	87	90	20	100	98	0	0.543	0.519	0.519	0.516	1.443	0.509	0.930	80	415	722	749	-0.882	254	468	256	493	0
2	22	13	"topA"	"STM1714"	10530	16560	100	4230	4436	2376	90	105	81	100	100	0	2832	3086	1695	88	96	36	100	100	0	1.509	1.450	1.453	1.515	1.284	1.438	0.988	80	382	6884	7344	0.593	4140	2744	4346	2998	0
2	23	13	"topA"	"STM1714"	10710	16550	110	2330	2535	897	93	107	70	100	100	0	1602	1633	608	89	96	34	100	100	0	1.479	1.582	1.601	1.605	1.169	1.566	0.976	80	468	3750	3986	0.564	2237	1513	2442	1544	0
2	24	13	"topA"	"STM1714"	10890	16550	110	854	966	602	95	100	27	100	100	0	585	643	410	88	91	19	100	98	0	1.527	1.569	1.647	1.634	1.323	1.538	0.963	80	538	1256	1426	0.611	759	497	871	555	0
2	1	14	"malY"	"STM1464"	6890	16730	100	133	133	26	77	79	16	93	78	0	436	409	117	88	91	19	97	97	0	0.161	0.174	0.168	0.177	2.064	0.155	0.614	80	459	404	377	-2.636	56	348	56	321	0
2	2	14	""	"STM1865"	7060	16730	110	266	256	63	77	80	19	100	100	0	462	462	148	89	92	21	100	100	0	0.507	0.480	0.507	0.491	1.450	0.458	0.855	80	482	562	552	-0.981	189	373	179	373	0
2	3	14	"yheU"	"STM3463"	7230	16730	100	259	250	66	80	83	20	96	96	0	653	607	198	91	98	36	100	100	0	0.319	0.329	0.325	0.331	1.384	0.314	0.869	80	425	741	686	-1.651	179	562	170	516	0
2	4	14	""	"STM2507"	7420	16720	90	282	286	89	82	84	19	98	98	0	709	654	284	93	100	37	100	100	0	0.325	0.364	0.373	0.370	1.501	0.333	0.872	52	370	816	765	-1.623	200	616	204	561	0
2	5	14	"ilvY"	"STM3908"	7590	16730	100	344	347	80	80	82	19	100	100	0	601	611	186	88	91	23	100	100	0	0.515	0.511	0.529	0.514	1.290	0.490	0.896	80	428	777	790	-0.958	264	513	267	523	0
2	6	14	""	"STM2906"	7740	16720	90	184	186	41	82	82	18	98	94	0	222	244	102	89	90	18	100	98	0	0.767	0.671	0.717	0.718	1.590	0.543	0.670	52	326	235	259	-0.383	102	133	104	155	0
2	7	14	"ssaR"	"STM1419"	7930	16730	110	1259	1193	252	81	83	20	100	100	0	2496	2430	611	91	97	37	100	100	0	0.490	0.475	0.479	0.484	1.265	0.465	0.957	80	515	3583	3451	-1.030	1178	2405	1112	2339	0
2	8	14	"pykF"	"STM1378"	8100	16730	100	183	294	328	80	82	19	96	90	0	249	432	544	88	92	29	95	92	0	0.640	0.622	0.601	0.633	1.767	0.593	0.900	80	450	264	558	-0.644	103	161	214	344	0
2	9	14	"gyrB"	"STM3835"	8280	16730	90	143	166	81	81	82	16	90	86	0	213	232	121	86	87	15	94	94	0	0.488	0.582	0.490	0.560	2.309	0.511	0.753	52	370	189	231	-1.034	62	127	85	146	0
2	10	14	"serC"	"STM0977"	8450	16730	100	808	775	162	82	85	20	100	100	0	847	854	221	87	92	28	100	100	0	0.955	0.904	0.903	0.920	1.224	0.878	0.913	80	438	1486	1460	-0.066	726	760	693	767	0
2	11	14	"cbiA"	"STM2035"	8610	16730	100	96	107	46	82	85	21	40	16	0	100	116	59	87	90	22	40	16	0	1.077	0.862	1.085	0.840	3.525	0.736	0.532	80	438	27	54	0.107	14	13	25	29	-50
2	12	14	"hin"	"STM2772"	8790	16720	90	250	248	64	83	84	16	100	100	0	1291	1238	516	91	106	74	100	100	0	0.139	0.144	0.143	0.149	1.389	0.126	0.854	52	363	1367	1312	-2.845	167	1200	165	1147	0
2	13	14	"yfiA"	"STM2665"	8960	16730	110	2050	2021	453	85	90	26	100	100	0	956	941	229	87	100	64	100	100	0	2.261	2.267	2.246	2.317	1.262	2.280	0.933	80	511	2834	2790	1.177	1965	869	1936	854	0
2	14	14	""	"STM0382"	9140	16730	100	288	348	205	83	90	39	95	88	0	1471	1721	1112	88	98	97	100	97	0	0.148	0.162	0.168	0.152	1.588	0.161	0.865	80	464	1588	1898	-2.754	205	1383	265	1633	0
2	15	14	"ybbP"	"STM0508"	9310	16730	90	873	842	321	84	86	19	100	100	0	2632	2572	1187	91	103	109	100	100	0	0.311	0.306	0.304	0.316	1.193	0.284	0.960	52	351	3330	3239	-1.687	789	2541	758	2481	0
2	16	14	"fepE"	"STM0589"	9490	16720	110	736	807	430	83	84	17	98	98	0	1633	1883	1106	91	94	23	98	98	0	0.423	0.404	0.404	0.413	1.637	0.394	0.963	80	499	2195	2516	-1.240	653	1542	724	1792	0
2	17	14	"trpL"	"STM1722"	9660	16720	90	113	116	27	82	84	17	69	44	0	215	221	60	90	90	15	100	100	0	0.248	0.260	0.258	0.225	2.419	0.228	0.295	52	360	156	165	-2.012	31	125	34	131	0
2	18	14	"ivbL"	"STM3797"	9840	16730	90	182	185	39	81	84	19	100	98	0	265	261	77	88	90	16	100	96	0	0.571	0.601	0.635	0.645	1.597	0.563	0.753	52	360	278	277	-0.809	101	177	104	173	0
2	19	14	"EMPTY"	"EMPTY"	10000	16720	100	90	96	23	83	85	19	32	10	0	87	90	20	88	94	61	1	0	0	-7.000	6.500	0.825	0.971	4.286	1.272	0.012	80	440	6	15	Error	7	-1	13	2	-75
2	20	14	"EMPTY"	"EMPTY"	10180	16720	100	84	84	14	83	85	16	13	1	0	86	85	14	87	91	57	0	0	0	-1.000	-0.500	1.045	1.195	3.549	2.388	0.009	80	427	0	-1	Error	1	-1	1	-2	-75
2	21	14	"EMPTY"	"EMPTY"	10350	16720	100	85	85	16	85	86	16	13	2	0	89	89	17	86	87	15	22	3	0	0.000	0.000	0.644	0.615	4.097	2.919	0.005	80	429	3	3	Error	0	3	0	3	-75
2	22	14	"EMPTY"	"EMPTY"	10520	16720	100	93	92	20	86	88	19	27	3	0	90	90	16	86	88	18	17	1	0	1.750	1.500	1.944	1.841	2.982	0.167	0.004	80	427	11	10	0.807	7	4	6	4	-75
2	23	14	"EMPTY"	"EMPTY"	10700	16720	100	87	87	20	89	91	19	13	1	0	89	178	693	87	88	16	13	3	0	-1.000	-0.022	1.321	1.086	3.670	0.010	0.046	80	440	0	89	Error	-2	2	-2	91	-75
2	24	14	"EMPTY"	"EMPTY"	10870	16720	100	95	96	18	90	92	18	22	2	0	83	84	14	88	89	16	10	1	0	-1.000	-1.500	0.688	0.802	3.289	0.203	0.002	80	473	0	2	Error	5	-5	6	-4	-75
3	1	1	"yjiW"	"STM4523"	11450	14490	100	336	347	97	103	103	17	100	100	0	1854	1833	635	91	92	18	100	100	0	0.132	0.140	0.136	0.145	1.403	0.133	0.888	80	460	1996	1986	-2.920	233	1763	244	1742	0
3	2	1	"yjjW"	"STM4565"	11620	14480	100	753	813	391	103	104	19	100	100	0	4650	4992	2496	90	94	23	100	100	0	0.143	0.145	0.141	0.145	1.154	0.145	0.971	80	440	5210	5612	-2.811	650	4560	710	4902	0
3	3	1	"yibL"	"STM3689"	11800	14490	110	655	630	193	102	104	18	100	100	0	2843	2605	865	91	94	21	100	100	0	0.201	0.210	0.209	0.210	1.224	0.206	0.953	80	470	3305	3042	-2.315	553	2752	528	2514	0
3	4	1	"fba"	"STM3068"	11960	14480	100	4531	4484	1772	105	119	91	100	100	0	3963	3920	1506	93	100	54	100	98	0	1.144	1.144	1.149	1.172	1.309	1.144	0.981	80	427	8296	8206	0.194	4426	3870	4379	3827	0
3	5	1	"yhaH"	"STM3234"	12140	14480	100	1461	1401	453	104	116	89	100	100	0	2766	2652	899	93	100	53	100	100	0	0.508	0.507	0.514	0.512	1.164	0.505	0.978	80	452	4030	3856	-0.978	1357	2673	1297	2559	0
3	6	1	"rpoD"	"STM3211"	12320	14480	110	1956	2211	1588	102	104	18	100	100	0	909	1039	817	89	90	16	100	100	0	2.261	2.220	2.307	2.333	1.227	2.145	0.936	80	498	2674	3059	1.177	1854	820	2109	950	0
3	7	1	""	"STM2551"	12490	14480	100	1056	1086	330	103	105	19	100	100	0	1790	1899	656	87	90	16	100	100	0	0.560	0.542	0.545	0.551	1.148	0.534	0.976	80	429	2656	2795	-0.838	953	1703	983	1812	0
3	8	1	"gltI"	"STM0665"	12660	14480	100	3281	3091	970	105	110	33	100	100	0	4360	3995	1332	89	95	30	100	100	0	0.744	0.764	0.764	0.773	1.173	0.755	0.982	80	428	7447	6892	-0.427	3176	4271	2986	3906	0
3	9	1	"nagC"	"STM0682"	12830	14480	100	750	814	312	109	138	201	97	90	0	2111	2342	1005	94	165	589	97	93	0	0.318	0.314	0.316	0.316	1.216	0.308	0.963	80	450	2658	2953	-1.654	641	2017	705	2248	0
3	10	1	"glnS"	"STM0686"	13020	14480	110	8631	9174	3040	109	133	188	100	100	0	21559	22068	7270	97	159	553	100	100	0	0.397	0.413	0.411	0.413	1.099	0.408	0.982	80	510	29984	31036	-1.333	8522	21462	9065	21971	0
3	11	1	"sipD"	"STM2883"	13180	14480	100	1012	974	257	104	106	21	100	100	0	5671	5506	1806	97	101	30	100	100	0	0.163	0.161	0.162	0.164	1.158	0.155	0.969	80	426	6482	6279	-2.618	908	5574	870	5409	0
3	12	1	"eutC"	"STM2457"	13360	14480	100	172	185	75	104	107	19	95	85	0	1045	1192	943	95	98	24	100	100	0	0.072	0.074	0.073	0.072	1.626	0.070	0.771	80	441	1018	1178	-3.804	68	950	81	1097	0
3	13	1	"udp"	"STM3968"	13530	14480	100	1775	1703	494	105	110	44	100	100	0	6148	5690	1806	94	99	46	100	100	0	0.276	0.286	0.286	0.290	1.139	0.280	0.971	80	428	7724	7194	-1.858	1670	6054	1598	5596	0
3	14	1	"metR"	"STM3964"	13700	14480	100	2349	2269	632	104	111	55	100	100	0	5992	5764	1885	95	101	51	100	100	0	0.381	0.382	0.380	0.391	1.155	0.371	0.977	80	440	8142	7834	-1.393	2245	5897	2165	5669	0
3	15	1	"rthB"	"STM3960"	13870	14480	110	1136	1095	308	105	108	27	100	100	0	6855	5992	2133	93	98	35	100	100	0	0.152	0.168	0.166	0.174	1.288	0.160	0.960	80	497	7793	6889	-2.713	1031	6762	990	5899	0
3	16	1	"yigI"	"STM3956"	14050	14480	100	1470	1453	517	106	110	38	100	100	0	4285	4063	1503	94	103	58	100	100	0	0.325	0.339	0.336	0.344	1.180	0.329	0.955	80	438	5555	5316	-1.619	1364	4191	1347	3969	0
3	17	1	"corA"	"STM3952"	14210	14480	100	4726	4517	1412	107	129	141	100	100	0	7602	7271	2346	96	118	141	100	100	0	0.615	0.615	0.610	0.620	1.132	0.605	0.984	80	448	12125	11585	-0.700	4619	7506	4410	7175	0
3	18	1	"yigA"	"STM3948"	14400	14480	110	3446	3391	1088	109	140	163	100	100	0	5260	5014	1670	97	122	142	100	100	0	0.646	0.667	0.662	0.677	1.139	0.648	0.973	80	510	8500	8199	-0.630	3337	5163	3282	4917	0
3	19	1	"priB"	"STM4392"	14570	14480	100	4241	4765	2489	109	126	111	100	100	0	574	624	297	94	110	104	95	90	0	8.608	8.785	8.703	8.993	1.236	8.797	0.908	80	452	4612	5186	3.106	4132	480	4656	530	0
3	20	1	"ytfJ"	"STM4405"	14750	14480	100	255	276	83	106	107	23	100	98	0	695	775	311	90	95	30	100	100	0	0.246	0.248	0.247	0.246	1.314	0.246	0.901	80	441	754	855	-2.022	149	605	170	685	0
3	21	1	"mpl"	"STM4416"	14910	14470	90	167	172	54	105	117	100	13	3	0	219	238	99	92	97	40	96	82	0	0.488	0.459	0.466	0.439	1.978	1.132	0.393	52	368	189	213	-1.034	62	127	67	146	0
3	22	1	""	"STM4420"	15090	14480	80	138	146	29	109	119	104	1	0	0	235	246	87	92	97	35	90	84	0	0.203	0.240	0.221	0.242	2.089	1.088	0.142	52	327	172	191	-2.302	29	143	37	154	0
3	23	1	""	"STM4424"	15270	14480	90	118	121	32	110	113	27	15	7	0	215	242	102	91	96	35	86	78	0	0.065	0.073	0.106	0.122	2.810	0.113	0.127	52	379	132	162	-3.954	8	124	11	151	0
3	24	1	""	"STM4428"	15430	14480	90	149	266	403	106	108	20	80	55	0	404	518	496	91	94	26	100	100	0	0.137	0.375	0.189	0.169	2.375	0.619	0.808	52	376	356	587	-2.864	43	313	160	427	0
3	1	2	"clpX"	"STM0449"	11430	14650	100	5040	5458	2262	102	104	24	100	100	0	1067	1224	548	92	92	16	100	100	0	5.065	4.731	4.497	4.931	1.398	4.650	0.923	80	432	5913	6488	2.340	4938	975	5356	1132	0
3	2	2	"ptrB"	"STM1879"	11610	14650	100	539	562	175	103	107	27	100	100	0	630	634	227	89	91	16	100	100	0	0.806	0.842	0.869	0.870	1.390	0.819	0.894	80	409	977	1004	-0.311	436	541	459	545	0
3	3	2	"yihV"	"STM4024"	11790	14650	110	297	328	116	104	106	21	100	100	0	4319	4367	1920	89	91	19	100	100	0	0.046	0.052	0.050	0.053	1.465	0.048	0.792	80	427	4423	4502	-4.454	193	4230	224	4278	0
3	4	2	"thiG"	"STM4160"	11960	14650	100	606	618	133	105	109	31	100	100	0	4912	4905	1256	90	98	40	100	100	0	0.104	0.107	0.107	0.107	1.201	0.102	0.930	80	396	5323	5328	-3.267	501	4822	513	4815	0
3	5	2	"thiC"	"STM4164"	12130	14650	100	299	301	62	104	105	19	100	100	0	1123	1159	444	91	96	36	100	100	0	0.189	0.184	0.191	0.189	1.386	0.164	0.852	80	384	1227	1265	-2.404	195	1032	197	1068	0
3	6	2	"yjaG"	"STM4169"	12300	14650	110	1558	1581	531	104	105	20	100	100	0	3912	3961	1637	91	93	30	100	100	0	0.381	0.382	0.376	0.398	1.348	0.360	0.939	80	440	5275	5347	-1.394	1454	3821	1477	3870	0
3	7	2	""	"STM2701"	12470	14650	110	489	514	163	103	105	20	100	100	0	2956	3188	1287	90	94	30	100	100	0	0.135	0.133	0.134	0.133	1.250	0.127	0.881	80	454	3252	3509	-2.892	386	2866	411	3098	0
3	8	2	"stfE"	"STM0198"	12650	14650	110	222	222	37	104	106	20	100	100	0	3544	3514	1026	90	95	31	100	100	0	0.034	0.034	0.035	0.035	1.463	0.032	0.799	80	453	3572	3542	-4.871	118	3454	118	3424	0
3	9	2	"eutQ"	"STM2468"	12820	14650	100	321	330	99	105	106	19	100	100	0	2916	2950	1068	90	101	45	100	100	0	0.076	0.079	0.074	0.078	1.355	0.074	0.871	80	384	3042	3085	-3.710	216	2826	225	2860	0
3	10	2	"eutN"	"STM2464"	12990	14660	100	178	213	119	106	108	25	92	77	0	1791	2300	2113	92	105	62	100	100	0	0.042	0.048	0.043	0.044	1.544	0.050	0.858	80	410	1771	2315	-4.561	72	1699	107	2208	0
3	11	2	"prpB"	"STM0368"	13170	14650	100	214	233	79	106	107	18	100	97	0	1640	1930	847	93	97	29	100	100	0	0.070	0.069	0.062	0.064	1.487	0.067	0.790	80	408	1655	1964	-3.840	108	1547	127	1837	0
3	12	2	"tus"	"STM1470"	13340	14650	100	793	841	289	105	106	18	100	100	0	3314	3415	1123	94	96	21	100	100	0	0.214	0.222	0.215	0.220	1.201	0.214	0.927	80	409	3908	4057	-2.227	688	3220	736	3321	0
3	13	2	"ogt"	"STM1659"	13520	14650	110	2553	2571	1131	106	107	19	100	100	0	4556	4484	2049	93	96	26	100	100	0	0.548	0.561	0.553	0.572	1.186	0.543	0.954	80	454	6910	6856	-0.867	2447	4463	2465	4391	0
3	14	2	"rpmF"	"STM1191"	13690	14660	100	4917	4786	1497	107	114	60	100	100	0	555	563	212	93	96	23	100	100	0	10.411	9.955	10.670	10.341	1.387	10.507	0.833	80	396	5272	5149	3.380	4810	462	4679	470	0
3	15	2	"fabG"	"STM1195"	13860	14650	110	13725	12468	4102	105	123	98	100	100	0	3334	2985	1125	95	99	36	100	100	0	4.205	4.278	4.127	4.465	1.382	4.204	0.927	80	441	16859	15253	2.072	13620	3239	12363	2890	0
3	16	2	"phsA"	"STM2065"	14030	14660	100	1160	1352	839	106	118	87	100	100	0	12275	13316	4886	93	101	39	100	100	0	0.087	0.094	0.086	0.090	1.236	0.095	0.771	80	408	13236	14469	-3.531	1054	12182	1246	13223	0
3	17	2	"dacD"	"STM2062"	14210	14660	100	3208	3077	931	105	107	23	100	100	0	8741	8340	2866	96	103	42	100	100	0	0.359	0.361	0.361	0.368	1.231	0.344	0.928	80	408	11748	11216	-1.478	3103	8645	2972	8244	0
3	18	2	"pefD"	"PSLT016"	14380	14650	100	589	594	222	108	111	33	100	98	0	6489	6400	2573	93	102	53	100	100	0	0.075	0.077	0.073	0.078	1.435	0.074	0.798	80	409	6877	6793	-3.733	481	6396	486	6307	0
3	19	2	"ybjG"	"STM0865"	14560	14660	100	629	735	334	107	109	35	100	100	0	732	900	495	92	100	80	100	100	0	0.816	0.777	0.784	0.807	1.373	0.726	0.899	80	408	1162	1436	-0.294	522	640	628	808	0
3	20	2	"thiM"	"STM2147"	14730	14650	110	984	1111	506	106	109	36	100	100	0	1183	1319	583	92	98	72	100	100	0	0.805	0.819	0.801	0.815	1.319	0.801	0.791	80	442	1969	2232	-0.313	878	1091	1005	1227	0
3	21	2	"thiI"	"STM0425"	14900	14660	100	2157	2376	1076	107	111	26	100	100	0	4080	4366	1927	93	99	45	100	100	0	0.514	0.531	0.529	0.530	1.191	0.523	0.940	80	427	6037	6542	-0.960	2050	3987	2269	4273	0
3	22	2	"hilD"	"STM2875"	15080	14650	100	3060	3658	1971	114	123	49	100	100	0	3739	4162	2430	100	120	94	100	100	0	0.810	0.872	0.855	0.889	1.238	0.841	0.931	80	442	6585	7606	-0.305	2946	3639	3544	4062	0
3	23	2	"prgK"	"STM2871"	15260	14660	110	2016	2167	1193	118	132	71	100	100	0	4322	4553	2265	96	128	137	100	100	0	0.449	0.460	0.449	0.452	1.223	0.470	0.938	80	466	6124	6506	-1.155	1898	4226	2049	4457	0
3	24	2	"nhoA"	"STM1582"	15430	14650	100	180	201	81	107	115	58	68	18	0	238	278	146	91	108	111	72	20	0	0.497	0.503	0.500	0.486	1.908	0.476	0.809	80	452	220	281	-1.010	73	147	94	187	0
3	1	3	"hsdS"	"STM4524"	11420	14830	100	459	485	154	103	104	18	100	100	0	7432	7757	2788	91	94	23	100	100	0	0.048	0.050	0.049	0.050	1.159	0.050	0.958	80	432	7697	8048	-4.366	356	7341	382	7666	0
3	2	3	"hisF"	"STM2077"	11590	14820	110	7586	8478	3055	107	131	138	100	100	0	2083	2231	835	90	97	36	100	100	0	3.753	3.910	3.943	4.037	1.322	3.866	0.968	80	455	9472	10512	1.908	7479	1993	8371	2141	0
3	3	3	"trmD"	"STM2674"	11770	14820	110	13160	14097	5911	114	166	190	100	100	0	1412	1428	547	91	98	35	100	100	0	9.876	10.458	10.186	10.567	1.169	10.543	0.978	80	480	14367	15320	3.304	13046	1321	13983	1337	0
3	4	3	"fruF"	"STM2206"	11960	14830	100	1380	1521	608	107	139	146	100	100	0	2013	2164	821	89	92	22	100	100	0	0.662	0.681	0.665	0.680	1.169	0.680	0.945	80	418	3197	3489	-0.596	1273	1924	1414	2075	0
3	5	3	"asrB"	"STM2549"	12130	14820	110	292	295	91	104	106	20	98	97	0	2236	2117	851	90	92	20	100	100	0	0.088	0.094	0.092	0.096	1.379	0.093	0.891	80	440	2334	2218	-3.513	188	2146	191	2027	0
3	6	3	"sifA"	"STM1224"	12300	14830	100	2163	2362	850	104	105	20	100	100	0	3782	4102	1435	90	92	24	100	100	0	0.558	0.563	0.559	0.561	1.136	0.563	0.964	80	396	5751	6270	-0.842	2059	3692	2258	4012	0
3	7	3	"cbiM"	"STM2023"	12470	14830	100	429	453	169	106	106	17	100	100	0	3545	3680	1487	89	92	19	100	100	0	0.093	0.097	0.092	0.094	1.260	0.097	0.941	80	408	3779	3938	-3.419	323	3456	347	3591	0
3	8	3	"cbiP"	"STM2019"	12640	14830	100	490	518	173	108	109	17	100	100	0	2911	3151	1057	90	94	25	100	100	0	0.135	0.134	0.132	0.132	1.191	0.134	0.950	80	408	3203	3471	-2.885	382	2821	410	3061	0
3	9	3	"samB"	"PSLT054"	12820	14820	110	757	872	429	105	106	18	100	100	0	1852	2276	1534	90	93	24	100	100	0	0.370	0.351	0.352	0.366	1.300	0.309	0.903	80	453	2414	2953	-1.434	652	1762	767	2186	0
3	10	3	"uhpT"	"STM3787"	12990	14830	100	312	333	93	106	106	19	100	100	0	2640	2895	952	90	92	17	100	100	0	0.081	0.081	0.079	0.080	1.261	0.079	0.904	80	396	2756	3032	-3.630	206	2550	227	2805	0
3	11	3	"trpA"	"STM1727"	13170	14830	100	589	664	407	107	107	19	100	100	0	1156	1288	793	93	94	17	100	100	0	0.453	0.466	0.453	0.450	1.254	0.477	0.958	80	409	1545	1752	-1.141	482	1063	557	1195	0
3	12	3	"rhaT"	"STM4050"	13340	14830	100	264	275	114	106	107	20	96	96	0	2521	2671	1352	92	94	19	100	100	0	0.065	0.066	0.064	0.061	1.405	0.067	0.891	80	396	2587	2748	-3.942	158	2429	169	2579	0
3	13	3	"glnQ"	"STM0828"	13510	14830	100	1847	1889	535	105	107	22	100	100	0	4930	4951	1639	92	95	23	100	100	0	0.360	0.367	0.364	0.375	1.235	0.356	0.971	80	396	6580	6643	-1.474	1742	4838	1784	4859	0
3	14	3	""	"STM4158"	13680	14830	100	360	372	110	107	112	65	98	87	0	1024	1038	388	91	94	20	100	100	0	0.271	0.280	0.275	0.281	1.255	0.276	0.725	80	408	1186	1212	-1.883	253	933	265	947	0
3	15	3	""	"STM1260"	13860	14830	100	1767	1764	556	105	114	80	100	100	0	8199	8156	2898	93	97	29	100	100	0	0.205	0.206	0.206	0.209	1.138	0.200	0.969	80	394	9768	9722	-2.286	1662	8106	1659	8063	0
3	16	3	""	"PSLT026"	14020	14830	100	5790	6731	4292	106	110	37	100	100	0	4805	5538	3407	93	98	33	100	100	0	1.206	1.217	1.207	1.251	1.377	1.232	0.978	80	394	10396	12070	0.271	5684	4712	6625	5445	0
3	17	3	""	"STM4457"	14200	14830	100	2566	2621	851	106	112	50	100	100	0	2923	2813	1054	92	97	30	100	100	0	0.869	0.924	0.925	0.954	1.267	0.904	0.975	80	408	5291	5236	-0.203	2460	2831	2515	2721	0
3	18	3	"metJ"	"STM4099"	14380	14830	100	2136	2245	694	108	115	56	100	100	0	2344	2491	798	91	97	31	100	100	0	0.900	0.890	0.894	0.895	1.115	0.886	0.977	80	420	4281	4537	-0.152	2028	2253	2137	2400	0
3	19	3	""	"Not LT2a84"	14550	14830	110	494	486	131	106	110	29	100	100	0	4135	3900	1160	90	97	41	100	100	0	0.096	0.100	0.096	0.100	1.232	0.097	0.923	80	453	4433	4190	-3.382	388	4045	380	3810	0
3	20	3	"traW"	"PSLT091"	14730	14830	100	582	601	145	105	107	19	100	100	0	5292	5213	1713	91	98	42	100	100	0	0.092	0.097	0.096	0.099	1.217	0.093	0.957	80	408	5678	5618	-3.447	477	5201	496	5122	0
3	21	3	"traN"	"PSLT095"	14900	14830	100	800	861	292	107	109	19	100	100	0	6379	7234	2850	93	98	33	100	100	0	0.110	0.106	0.104	0.106	1.197	0.103	0.965	80	384	6979	7895	-3.181	693	6286	754	7141	0
3	22	3	"trbB"	"PSLT099"	15070	14840	100	945	962	336	110	115	32	100	100	0	6444	6347	2211	98	111	73	100	100	0	0.132	0.136	0.135	0.136	1.185	0.136	0.961	80	418	7181	7101	-2.926	835	6346	852	6249	0
3	23	3	"traD"	"PSLT104"	15250	14830	100	4028	4583	2511	111	117	36	100	100	0	5072	5993	3412	97	108	66	100	100	0	0.787	0.758	0.777	0.771	1.151	0.746	0.968	80	408	8892	10368	-0.345	3917	4975	4472	5896	0
3	24	3	""	"PSLT109"	15430	14830	100	1604	1656	549	109	114	32	100	100	0	3444	3523	1174	95	103	44	100	100	0	0.446	0.451	0.446	0.450	1.116	0.450	0.978	80	444	4844	4975	-1.164	1495	3349	1547	3428	0
3	1	4	""	"STM2732"	11420	15000	100	118	120	21	105	105	17	36	15	0	1025	1115	514	91	92	18	100	100	0	0.014	0.015	0.031	0.026	1.807	0.012	0.097	80	432	947	1039	-6.167	13	934	15	1024	0
3	2	4	""	"STM2710"	11590	15000	100	179	182	32	104	109	44	85	36	0	3827	3721	998	89	95	33	100	100	0	0.020	0.021	0.022	0.023	1.433	0.021	0.731	80	420	3813	3710	-5.639	75	3738	78	3632	0
3	3	4	""	"STM1614"	11770	15000	110	605	586	182	108	123	100	98	92	0	8915	8661	3570	92	99	42	100	100	0	0.056	0.056	0.055	0.058	1.388	0.052	0.830	80	480	9320	9047	-4.150	497	8823	478	8569	0
3	4	4	"tehB"	"STM1608"	11950	15000	100	1133	1254	463	105	107	36	100	100	0	4098	4418	1681	90	93	23	100	100	0	0.256	0.265	0.266	0.266	1.219	0.263	0.963	80	408	5036	5477	-1.963	1028	4008	1149	4328	0
3	5	4	"tpx"	"STM1682"	12120	15000	100	6515	6609	1886	104	108	34	100	100	0	2569	2634	747	90	92	20	100	100	0	2.586	2.557	2.606	2.541	1.209	2.582	0.967	80	420	8890	9049	1.371	6411	2479	6505	2544	0
3	6	4	""	"STM1677"	12300	15000	100	1091	1085	393	102	107	35	100	100	0	5574	5546	2220	89	92	23	100	100	0	0.180	0.180	0.183	0.184	1.328	0.175	0.947	80	408	6474	6440	-2.471	989	5485	983	5457	0
3	7	4	"uppS"	"STM0221"	12460	15000	90	1827	2295	1124	106	131	103	100	100	0	900	1105	549	91	106	69	100	100	0	2.127	2.159	2.195	2.194	1.177	2.096	0.951	52	338	2530	3203	1.089	1721	809	2189	1014	0
3	8	4	"yaeD"	"STM0248"	12640	15000	100	2786	2802	955	111	133	93	100	100	0	5272	5361	1949	93	110	72	100	100	0	0.517	0.511	0.512	0.515	1.154	0.496	0.972	80	418	7854	7959	-0.953	2675	5179	2691	5268	0
3	9	4	"rof"	"STM0237"	12810	15000	100	119	122	24	109	112	29	20	7	0	112	117	37	91	99	43	20	5	0	0.476	0.500	0.871	0.728	2.561	0.540	0.444	80	408	31	39	-1.070	10	21	13	26	-50
3	10	4	"yeeX"	"STM2059"	12990	15000	110	1414	1537	681	108	108	21	100	100	0	1026	1062	523	90	93	20	100	100	0	1.395	1.470	1.495	1.553	1.332	1.441	0.964	80	438	2242	2401	0.481	1306	936	1429	972	0
3	11	4	"sbcB"	"STM2067"	13150	15000	100	527	557	180	108	109	21	100	98	0	1680	1653	751	92	96	27	100	100	0	0.264	0.288	0.280	0.306	1.364	0.256	0.914	80	395	2007	2010	-1.922	419	1588	449	1561	0
3	12	4	"fixC"	"STM0077"	13330	15000	110	465	475	127	105	107	21	100	100	0	8524	7873	3098	90	95	29	100	100	0	0.043	0.048	0.048	0.050	1.322	0.044	0.932	80	467	8794	8153	-4.550	360	8434	370	7783	0
3	13	4	"yjbC"	"STM4193"	13510	15000	100	1434	1389	419	106	109	22	100	100	0	5442	5334	1953	95	102	35	100	100	0	0.248	0.245	0.245	0.253	1.238	0.236	0.961	80	396	6675	6522	-2.009	1328	5347	1283	5239	0
3	14	4	"dinF"	"STM4238"	13670	15000	90	3083	3386	1573	108	120	67	100	100	0	1935	2335	1179	94	129	293	100	100	0	1.616	1.463	1.515	1.501	1.170	1.409	0.960	52	339	4816	5519	0.692	2975	1841	3278	2241	0
3	15	4	""	"STM4267"	13850	15000	100	1216	1162	275	107	116	61	100	100	0	3384	3221	981	91	104	63	100	100	0	0.337	0.337	0.334	0.349	1.279	0.323	0.953	80	430	4402	4185	-1.570	1109	3293	1055	3130	0
3	16	4	"malE"	"STM4229"	14030	15010	100	153	179	81	108	111	26	68	43	0	463	681	621	93	99	40	95	92	0	0.122	0.121	0.118	0.120	1.669	0.119	0.751	80	395	415	659	-3.040	45	370	71	588	0
3	17	4	"yfdZ"	"STM2402"	14190	15000	100	6906	7424	2199	107	115	58	100	100	0	11359	12150	3803	92	101	48	100	100	0	0.603	0.607	0.604	0.610	1.085	0.595	0.978	80	405	18066	19375	-0.729	6799	11267	7317	12058	0
3	18	4	"yfcA"	"STM2382"	14370	15000	90	1109	1156	385	106	116	63	100	100	0	4538	4857	1873	93	110	77	100	100	0	0.226	0.220	0.221	0.224	1.127	0.210	0.949	52	357	5448	5814	-2.148	1003	4445	1050	4764	0
3	19	4	"ybdB"	"STM0599"	14550	15010	100	1099	1085	267	105	108	25	100	100	0	2107	2013	559	89	101	65	100	100	0	0.493	0.509	0.515	0.514	1.249	0.500	0.956	80	441	3012	2904	-1.022	994	2018	980	1924	0
3	20	4	"fsr"	"STM0493"	14730	14990	90	352	358	121	106	108	21	100	100	0	1295	1300	528	89	90	17	100	100	0	0.204	0.208	0.204	0.203	1.323	0.194	0.882	52	357	1452	1463	-2.293	246	1206	252	1211	0
3	21	4	"ybbB"	"STM0513"	14910	15000	100	316	390	202	106	109	24	96	93	0	671	954	654	89	133	870	36	11	0	0.361	0.328	0.331	0.337	1.625	0.038	0.102	80	405	792	1149	-1.471	210	582	284	865	0
3	22	4	"lpxH"	"STM0535"	15070	15010	100	1270	1231	367	108	110	26	100	100	0	5710	5361	1918	90	145	910	96	96	0	0.207	0.213	0.216	0.220	1.341	0.183	0.836	80	371	6782	6394	-2.274	1162	5620	1123	5271	0
3	23	4	""	"STM0563"	15240	15000	100	113	115	18	108	109	21	22	2	0	93	96	18	91	99	58	2	0	0	2.500	1.400	1.742	1.132	4.493	0.177	0.227	80	408	7	12	1.322	5	2	7	5	-50
3	24	4	"fepD"	"STM0592"	15420	15000	100	1758	1756	600	105	106	19	100	100	0	2597	2459	1067	88	91	22	100	100	0	0.659	0.696	0.701	0.741	1.352	0.657	0.953	80	452	4162	4022	-0.602	1653	2509	1651	2371	0
3	1	5	"gntT"	"STM3512"	11420	15180	100	1609	1627	708	105	105	18	100	100	0	8733	8976	4150	89	96	41	100	100	0	0.174	0.171	0.173	0.171	1.181	0.167	0.941	80	440	10148	10409	-2.523	1504	8644	1522	8887	0
3	2	5	"sspB"	"STM3341"	11590	15180	100	3295	3436	1092	105	106	18	100	100	0	4557	4688	1475	89	96	43	100	100	0	0.714	0.724	0.719	0.726	1.169	0.721	0.951	80	408	7658	7930	-0.486	3190	4468	3331	4599	0
3	3	5	"yhcH"	"STM3335"	11760	15180	100	583	545	145	108	114	59	100	96	0	3271	3071	1123	90	100	51	100	100	0	0.149	0.147	0.149	0.153	1.279	0.143	0.949	80	418	3656	3418	-2.743	475	3181	437	2981	0
3	4	5	"yrbB"	"STM3309"	11950	15180	100	948	899	263	109	109	21	100	100	0	1490	1360	456	89	95	38	100	100	0	0.599	0.622	0.631	0.638	1.220	0.610	0.955	80	430	2240	2061	-0.740	839	1401	790	1271	0
3	5	5	"folP"	"STM3295"	12120	15180	100	3296	3240	1443	107	107	18	100	100	0	3106	3099	1481	92	92	17	100	100	0	1.058	1.042	1.039	1.059	1.208	1.022	0.970	80	408	6203	6140	0.081	3189	3014	3133	3007	0
3	6	5	"mtr"	"STM3279"	12290	15180	100	3500	3752	1498	105	109	36	100	100	0	12261	12982	5147	92	99	56	100	100	0	0.279	0.283	0.283	0.283	1.110	0.281	0.987	80	408	15564	16537	-1.842	3395	12169	3647	12890	0
3	7	5	"yghA"	"STM3157"	12460	15180	100	3032	2920	928	105	112	50	100	100	0	4427	4230	1477	91	100	64	100	100	0	0.675	0.680	0.684	0.692	1.157	0.669	0.973	80	430	7263	6954	-0.567	2927	4336	2815	4139	0
3	8	5	""	"STM3129"	12640	15180	100	579	601	196	107	108	18	100	100	0	2439	2661	1201	91	93	20	100	100	0	0.201	0.192	0.195	0.197	1.241	0.182	0.950	80	408	2820	3064	-2.315	472	2348	494	2570	0
3	9	5	"yqgF"	"STM3097"	12810	15170	100	1515	1428	336	108	109	20	100	100	0	4041	3706	1119	91	92	19	100	100	0	0.356	0.365	0.367	0.377	1.211	0.354	0.968	80	419	5357	4935	-1.489	1407	3950	1320	3615	0
3	10	5	"galP"	"STM3091"	12980	15170	90	296	317	123	105	106	18	100	96	0	1004	1180	670	90	94	22	100	100	0	0.209	0.194	0.188	0.195	1.429	0.187	0.920	52	348	1105	1302	-2.259	191	914	212	1090	0
3	11	5	""	"STM3071"	13150	15180	100	124	125	23	105	106	18	50	22	0	428	435	165	90	93	20	98	96	0	0.056	0.058	0.077	0.086	2.280	0.053	0.201	80	432	357	365	-4.153	19	338	20	345	0
3	12	5	"bglA"	"STM3051"	13330	15180	100	1976	1890	640	107	109	19	100	100	0	10925	10277	3953	90	92	19	100	100	0	0.172	0.175	0.176	0.182	1.217	0.169	0.972	80	432	12704	11970	-2.535	1869	10835	1783	10187	0
3	13	5	""	"STM1301"	13510	15170	100	594	567	165	107	110	22	100	100	0	1517	1451	548	93	97	25	100	100	0	0.342	0.339	0.348	0.352	1.286	0.324	0.955	80	419	1911	1818	-1.548	487	1424	460	1358	0
3	14	5	""	"STM1328"	13680	15180	100	401	446	174	108	111	26	100	100	0	811	939	489	92	113	260	88	81	0	0.408	0.399	0.408	0.420	1.356	0.376	0.935	80	418	1012	1185	-1.295	293	719	338	847	0
3	15	5	""	"STM1368"	13850	15180	100	417	481	223	106	108	21	100	98	0	2759	3065	1905	90	92	18	100	100	0	0.117	0.126	0.131	0.133	1.276	0.120	0.945	80	408	2980	3350	-3.101	311	2669	375	2975	0
3	16	5	"ydhC"	"STM1428"	14020	15180	100	1048	1150	492	106	109	21	100	100	0	2114	2263	1150	91	93	21	100	100	0	0.466	0.481	0.476	0.501	1.262	0.460	0.961	80	396	2965	3216	-1.103	942	2023	1044	2172	0
3	17	5	"slyB"	"STM1445"	14190	15180	100	8500	8670	3558	108	111	23	100	100	0	947	958	372	92	96	31	100	100	0	9.815	9.887	9.708	10.089	1.195	10.078	0.954	80	408	9247	9428	3.295	8392	855	8562	866	0
3	18	5	"ydgQ"	"STM1454"	14370	15180	100	1177	1152	487	107	111	22	100	100	0	3174	3262	1606	90	98	50	98	98	0	0.347	0.329	0.332	0.354	1.433	0.318	0.958	80	442	4154	4217	-1.527	1070	3084	1045	3172	0
3	19	5	""	"STM3558"	14550	15180	100	1874	1874	730	108	111	22	100	100	0	2580	2498	1037	88	95	42	100	100	0	0.709	0.733	0.733	0.749	1.202	0.724	0.967	80	420	4258	4176	-0.497	1766	2492	1766	2410	0
3	20	5	"yhhF"	"STM3572"	14730	15180	100	1095	1125	470	107	108	19	100	100	0	3658	3691	1883	89	91	20	100	100	0	0.277	0.283	0.284	0.299	1.278	0.270	0.973	80	426	4557	4620	-1.853	988	3569	1018	3602	0
3	21	5	"yhhP"	"STM3578"	14890	15170	90	550	584	207	110	114	27	100	100	0	811	886	332	91	97	35	100	100	0	0.611	0.596	0.603	0.600	1.282	0.582	0.947	52	348	1160	1269	-0.710	440	720	474	795	0
3	22	5	"acpT"	"STM3583"	15070	15180	100	972	994	391	110	113	27	100	100	0	1479	1578	753	90	97	33	98	97	0	0.621	0.594	0.605	0.664	1.778	0.572	0.965	80	418	2251	2372	-0.688	862	1389	884	1488	0
3	23	5	"uspB"	"STM3590"	15250	15180	100	1063	1233	618	110	111	20	100	100	0	621	755	395	88	91	20	100	100	0	1.788	1.684	1.681	1.714	1.201	1.658	0.973	80	408	1486	1790	0.838	953	533	1123	667	0
3	24	5	""	"STM3599"	15420	15180	110	836	794	321	105	107	18	100	100	0	7106	6429	3185	88	89	16	100	100	0	0.104	0.109	0.109	0.114	1.288	0.104	0.960	80	510	7749	7030	-3.263	731	7018	689	6341	0
3	1	6	"yeaZ"	"STM1820"	11420	15350	100	3446	3187	1026	103	104	20	100	100	0	2649	2373	850	88	91	27	100	100	0	1.305	1.350	1.348	1.398	1.190	1.337	0.965	80	451	5904	5369	0.384	3343	2561	3084	2285	0
3	2	6	"ymgE"	"STM1797"	11590	15360	100	479	456	159	104	105	18	100	100	0	991	901	400	87	90	19	100	100	0	0.415	0.432	0.445	0.452	1.359	0.420	0.940	80	418	1279	1166	-1.269	375	904	352	814	0
3	3	6	"narJ"	"STM1762"	11760	15350	110	452	444	111	105	107	19	100	100	0	4501	4303	1269	90	98	40	100	100	0	0.079	0.080	0.080	0.080	1.221	0.077	0.925	80	477	4758	4552	-3.668	347	4411	339	4213	0
3	4	6	"manY"	"STM1831"	11950	15360	100	3353	3221	1329	106	111	36	100	100	0	3270	3187	1407	92	102	52	100	100	0	1.022	1.006	1.009	1.025	1.233	0.985	0.944	80	420	6425	6210	0.031	3247	3178	3115	3095	0
3	5	6	"minD"	"STM1815"	12120	15360	110	5010	4955	2439	103	107	29	100	100	0	5013	4958	2498	92	95	31	100	100	0	0.997	0.997	1.004	1.007	1.184	0.990	0.970	80	426	9828	9718	-0.004	4907	4921	4852	4866	0
3	6	6	"ycgB"	"STM1804"	12280	15360	100	1742	1752	870	103	106	23	100	100	0	4949	5200	2963	93	101	47	100	100	0	0.338	0.323	0.328	0.347	1.428	0.307	0.949	80	404	6495	6756	-1.567	1639	4856	1649	5107	0
3	7	6	"glnA"	"STM4007"	12470	15360	100	3823	3862	1298	106	108	22	100	100	0	9871	9615	3483	90	97	44	100	100	0	0.380	0.394	0.393	0.400	1.159	0.380	0.948	80	420	13498	13281	-1.396	3717	9781	3756	9525	0
3	8	6	"yijC"	"STM4127"	12640	15350	100	1912	2106	1083	106	107	18	100	100	0	1846	2053	1132	90	94	21	100	100	0	1.028	1.019	1.053	1.043	1.243	1.001	0.963	80	407	3562	3963	0.041	1806	1756	2000	1963	0
3	9	6	""	"STM4080"	12790	15350	90	1322	1318	434	108	121	75	100	100	0	3338	3228	1310	93	143	251	100	100	0	0.374	0.386	0.381	0.403	1.374	0.369	0.954	52	344	4459	4345	-1.418	1214	3245	1210	3135	0
3	10	6	"sbp"	"STM4063"	12980	15360	100	1778	1828	598	106	116	66	100	100	0	5461	5469	2041	91	129	216	100	100	0	0.311	0.320	0.319	0.330	1.290	0.312	0.960	80	458	7042	7100	-1.683	1672	5370	1722	5378	0
3	11	6	""	"STM4051"	13160	15360	100	270	279	71	106	108	19	100	97	0	5397	5363	1876	92	96	26	100	100	0	0.031	0.033	0.031	0.033	1.425	0.031	0.851	80	398	5469	5444	-5.016	164	5305	173	5271	0
3	12	6	"fdhD"	"STM4038"	13310	15350	90	1106	1199	458	108	118	53	100	100	0	3852	3937	1827	94	131	206	100	100	0	0.266	0.284	0.284	0.298	1.338	0.266	0.961	52	329	4756	4934	-1.913	998	3758	1091	3843	0
3	13	6	"rplQ"	"STM3414"	13490	15360	100	13759	13646	4659	115	137	108	100	100	0	901	887	293	93	125	182	96	91	0	16.886	17.042	17.105	17.654	1.302	17.271	0.951	80	441	14452	14325	4.078	13644	808	13531	794	0
3	14	6	"rpmD"	"STM3422"	13670	15360	100	7353	7348	3156	112	131	104	100	100	0	331	330	116	91	94	20	97	95	0	30.171	30.276	30.157	32.138	1.388	30.204	0.938	80	408	7481	7475	4.915	7241	240	7236	239	0
3	15	6	"rplX"	"STM3429"	13840	15360	100	8863	8541	3273	111	117	35	100	100	0	347	355	122	92	94	19	98	97	0	34.322	32.053	32.604	33.430	1.341	31.957	0.890	80	396	9007	8693	5.101	8752	255	8430	263	0
3	16	6	"rplP"	"STM3433"	14010	15360	100	22668	22710	6867	110	117	40	100	100	0	527	515	150	89	92	18	100	100	0	51.502	53.052	53.261	53.941	1.210	53.345	0.948	80	408	22996	23026	5.687	22558	438	22600	426	0
3	17	6	"rplB"	"STM3437"	14190	15350	110	37059	34550	12318	110	146	221	100	100	0	931	844	297	91	94	22	100	100	0	43.987	45.737	46.186	47.293	1.257	45.778	0.954	80	478	37789	35193	5.459	36949	840	34440	753	0
3	18	6	"yheN"	"STM3451"	14380	15360	110	1555	1425	450	109	144	223	100	93	0	2425	2228	718	91	95	26	100	100	0	0.620	0.616	0.623	0.613	1.206	0.612	0.955	80	465	3780	3453	-0.691	1446	2334	1316	2137	0
3	19	6	""	"STM4465"	14540	15350	90	286	306	102	106	108	23	100	100	0	3802	4387	2020	90	101	74	100	100	0	0.048	0.047	0.045	0.046	1.308	0.044	0.849	52	340	3892	4497	-4.366	180	3712	200	4297	0
3	20	6	"idnR"	"STM4481"	14720	15350	110	860	848	302	107	108	19	100	98	0	7505	7511	3328	89	109	90	100	100	0	0.102	0.100	0.099	0.104	1.268	0.096	0.961	80	480	8169	8163	-3.300	753	7416	741	7422	0
3	21	6	"yjiG"	"STM4513"	14900	15360	100	322	331	103	109	111	21	100	98	0	1502	1750	878	91	106	72	100	100	0	0.151	0.134	0.133	0.140	1.430	0.124	0.886	80	428	1624	1881	-2.728	213	1411	222	1659	0
3	22	6	"yjjI"	"STM4566"	15070	15350	100	308	315	108	109	110	20	98	97	0	1467	1597	785	90	93	22	100	100	0	0.145	0.137	0.135	0.133	1.442	0.131	0.883	80	398	1576	1713	-2.791	199	1377	206	1507	0
3	23	6	"sthA"	"STM4594"	15240	15350	110	593	634	269	109	111	20	100	98	0	4780	4993	2589	90	101	74	100	100	0	0.103	0.107	0.107	0.109	1.287	0.104	0.950	80	454	5174	5428	-3.277	484	4690	525	4903	0
3	24	6	""	"STM3736"	15420	15360	100	866	814	309	108	109	20	100	100	0	7097	6776	3108	88	102	77	100	100	0	0.108	0.106	0.107	0.108	1.259	0.102	0.966	80	456	7767	7394	-3.209	758	7009	706	6688	0
3	1	7	"dsdA"	"STM3802"	11400	15540	100	769	750	208	103	105	19	100	100	0	5166	5313	1798	88	90	21	100	100	0	0.131	0.124	0.124	0.126	1.213	0.121	0.974	80	442	5744	5872	-2.931	666	5078	647	5225	0
3	2	7	"ibpB"	"STM3808"	11580	15550	110	3943	4413	2691	103	104	19	100	100	0	547	605	339	88	90	16	100	100	0	8.366	8.337	8.408	8.578	1.265	8.357	0.971	80	432	4299	4827	3.065	3840	459	4310	517	0
3	3	7	"ccmE"	"STM2250"	11750	15540	100	253	301	133	103	104	17	100	97	0	857	1070	714	90	92	18	100	100	0	0.196	0.202	0.206	0.208	1.381	0.191	0.937	80	393	917	1178	-2.354	150	767	198	980	0
3	4	7	"torA"	"STM3822"	11920	15530	100	435	457	148	103	106	29	100	100	0	6267	6916	2684	92	97	41	100	100	0	0.054	0.052	0.051	0.051	1.173	0.051	0.947	80	398	6507	7178	-4.217	332	6175	354	6824	0
3	5	7	"dgoA"	"STM3828"	12100	15530	100	1295	1328	562	100	102	18	100	100	0	9355	9510	4408	90	94	27	100	100	0	0.129	0.130	0.132	0.132	1.163	0.128	0.986	80	397	10460	10648	-2.955	1195	9265	1228	9420	0
3	6	7	""	"STM3832"	12270	15530	100	602	612	182	99	101	19	100	100	0	6930	7130	2451	90	97	36	100	100	0	0.074	0.073	0.072	0.073	1.153	0.072	0.974	80	396	7343	7553	-3.765	503	6840	513	7040	0
3	7	7	"rluA"	"STM0095"	12440	15530	100	688	750	439	103	104	17	100	100	0	1166	1415	929	90	94	24	100	100	0	0.544	0.488	0.476	0.503	1.261	0.479	0.979	80	410	1661	1972	-0.879	585	1076	647	1325	0
3	8	7	"yabK"	"STM0107"	12610	15530	70	248	245	58	105	106	20	100	93	0	436	454	172	94	98	24	100	100	0	0.418	0.389	0.415	0.397	1.606	0.361	0.790	32	236	485	500	-1.258	143	342	140	360	0
3	9	7	"ftsL"	"STM0121"	12790	15530	100	2189	2219	784	106	108	26	100	100	0	1391	1401	513	94	105	74	100	100	0	1.606	1.617	1.616	1.649	1.193	1.610	0.981	80	450	3380	3420	0.683	2083	1297	2113	1307	0
3	10	7	"murG"	"STM0128"	12960	15530	100	1213	1552	1045	105	108	22	100	100	0	1680	1892	1323	95	100	34	100	100	0	0.699	0.805	0.823	0.845	1.374	0.795	0.964	80	397	2693	3244	-0.517	1108	1585	1447	1797	0
3	11	7	"mutT"	"STM0137"	13130	15530	100	529	509	142	109	111	22	100	100	0	2715	2594	863	95	101	29	100	100	0	0.160	0.160	0.160	0.159	1.213	0.159	0.962	80	398	3040	2899	-2.641	420	2620	400	2499	0
3	12	7	""	"STM0149"	13310	15530	100	276	321	136	105	109	33	98	92	0	2529	3211	2014	93	102	104	100	100	0	0.070	0.069	0.072	0.071	1.363	0.067	0.916	80	418	2607	3334	-3.832	171	2436	216	3118	0
3	13	7	""	"STM1548"	13480	15530	110	4394	4449	1048	108	133	172	100	100	0	7816	7788	2021	93	140	348	100	100	0	0.555	0.564	0.559	0.567	1.082	0.566	0.986	80	440	12009	12036	-0.850	4286	7723	4341	7695	0
3	14	7	""	"STM1552"	13660	15530	100	1312	1286	303	110	135	179	100	97	0	7849	7722	1987	95	155	370	100	100	0	0.155	0.154	0.154	0.155	1.146	0.151	0.978	80	396	8956	8803	-2.690	1202	7754	1176	7627	0
3	15	7	""	"STM1557"	13830	15530	100	452	491	212	108	110	25	100	100	0	4222	4915	2794	95	105	66	100	100	0	0.083	0.079	0.085	0.081	1.252	0.076	0.947	80	396	4471	5203	-3.585	344	4127	383	4820	0
3	16	7	"rpsV"	"STM1565"	14000	15530	100	680	726	248	105	106	18	100	100	0	717	729	280	91	93	20	100	100	0	0.919	0.973	0.982	1.008	1.236	0.953	0.968	80	396	1201	1259	-0.123	575	626	621	638	0
3	17	7	"fdnH"	"STM1569"	14180	15530	110	1498	1650	626	110	121	89	100	100	0	4327	4699	1766	89	106	79	100	100	0	0.328	0.334	0.333	0.334	1.156	0.332	0.978	80	453	5626	6150	-1.610	1388	4238	1540	4610	0
3	18	7	""	"STM1573"	14350	15530	100	907	915	243	111	119	36	100	100	0	2408	2342	750	93	114	89	100	100	0	0.344	0.357	0.353	0.363	1.188	0.350	0.972	80	398	3111	3053	-1.540	796	2315	804	2249	0
3	19	7	"yciL"	"STM1719"	14520	15530	110	5777	5837	1628	110	116	44	100	100	0	3747	3766	1158	92	101	54	100	100	0	1.550	1.559	1.550	1.578	1.118	1.544	0.985	80	460	9322	9401	0.633	5667	3655	5727	3674	0
3	20	7	""	"STM1733"	14700	15530	100	876	1003	756	110	117	47	100	100	0	2042	2302	1807	92	101	52	100	100	0	0.393	0.404	0.399	0.409	1.214	0.408	0.986	80	420	2716	3103	-1.348	766	1950	893	2210	0
3	21	7	""	"STM1741"	14880	15530	100	1095	1169	389	110	114	27	100	100	0	4483	4803	1979	92	101	46	100	100	0	0.224	0.225	0.223	0.230	1.159	0.217	0.980	80	383	5376	5770	-2.156	985	4391	1059	4711	0
3	22	7	"purU"	"STM1756"	15040	15530	100	1428	1572	604	110	117	37	100	100	0	2228	2619	1145	93	106	57	100	100	0	0.617	0.579	0.569	0.590	1.159	0.563	0.980	80	396	3453	3988	-0.696	1318	2135	1462	2526	0
3	23	7	"ychN"	"STM1769"	15220	15530	100	799	760	288	111	116	35	100	100	0	1523	1474	677	92	102	54	100	100	0	0.481	0.470	0.474	0.491	1.243	0.456	0.975	80	430	2119	2031	-1.057	688	1431	649	1382	0
3	24	7	"pth"	"STM1783"	15410	15540	100	1102	1007	362	109	111	21	100	100	0	3276	3127	1357	90	96	26	100	100	0	0.312	0.296	0.294	0.302	1.174	0.288	0.978	80	442	4179	3935	-1.682	993	3186	898	3037	0
3	1	8	"yfbK"	"STM2315"	11390	15700	100	1158	1154	249	102	102	19	100	100	0	7611	7528	2066	91	101	56	100	100	0	0.140	0.141	0.141	0.144	1.220	0.137	0.960	80	415	8576	8489	-2.832	1056	7520	1052	7437	0
3	2	8	"nuoI"	"STM2321"	11580	15700	110	636	633	219	101	103	19	100	100	0	3103	3003	1181	90	101	56	100	100	0	0.178	0.183	0.182	0.182	1.252	0.180	0.960	80	409	3548	3445	-2.494	535	3013	532	2913	0
3	3	8	""	"STM2332"	11740	15700	110	869	895	288	101	103	19	100	100	0	4260	4357	1563	89	96	38	100	100	0	0.184	0.186	0.186	0.187	1.196	0.183	0.964	80	406	4939	5062	-2.441	768	4171	794	4268	0
3	4	8	""	"STM2336"	11920	15700	100	1818	1757	358	102	108	74	100	100	0	2304	2156	512	89	102	105	100	100	0	0.775	0.801	0.805	0.810	1.156	0.788	0.958	80	396	3931	3722	-0.368	1716	2215	1655	2067	0
3	5	8	""	"STM2342"	12090	15700	110	1130	1086	469	102	104	21	100	100	0	7233	6470	3217	92	104	67	100	100	0	0.144	0.154	0.153	0.160	1.325	0.150	0.967	80	453	8169	7362	-2.796	1028	7141	984	6378	0
3	6	8	"yfcF"	"STM2348"	12270	15710	100	2733	2468	781	103	110	35	100	100	0	4205	3717	1195	94	115	83	100	100	0	0.640	0.653	0.658	0.650	1.252	0.647	0.970	80	408	6741	5988	-0.644	2630	4111	2365	3623	0
3	7	8	"sseB"	"STM2535"	12440	15700	100	1662	1792	536	105	111	36	100	100	0	4302	4432	1375	95	109	58	100	100	0	0.370	0.389	0.387	0.388	1.184	0.382	0.967	80	408	5764	6024	-1.434	1557	4207	1687	4337	0
3	8	8	""	"STM2552"	12620	15700	110	1677	1805	684	105	108	24	100	100	0	5328	5696	2013	97	105	41	100	100	0	0.301	0.304	0.300	0.300	1.124	0.306	0.981	80	456	6803	7299	-1.734	1572	5231	1700	5599	0
3	9	8	"yfhA"	"STM2562"	12780	15710	100	1432	1454	555	105	108	21	100	100	0	2687	2723	1032	95	106	44	100	100	0	0.512	0.513	0.510	0.502	1.276	0.513	0.977	80	383	3919	3977	-0.966	1327	2592	1349	2628	0
3	10	8	"yfhB"	"STM2569"	12950	15710	100	1187	1288	765	108	113	24	97	97	0	2742	2924	1704	99	108	41	100	98	0	0.408	0.418	0.406	0.400	1.376	0.420	0.958	80	408	3722	4005	-1.292	1079	2643	1180	2825	0
3	11	8	""	"STM2586"	13130	15700	100	1228	1209	433	112	114	24	100	100	0	8239	7922	3121	96	110	50	100	100	0	0.137	0.140	0.142	0.141	1.212	0.138	0.970	80	408	9259	8923	-2.867	1116	8143	1097	7826	0
3	12	8	""	"STM2592"	13310	15700	100	815	873	375	105	107	25	100	100	0	5774	6331	2818	93	101	46	100	100	0	0.125	0.123	0.121	0.121	1.233	0.119	0.950	80	382	6391	7006	-3.000	710	5681	768	6238	0
3	13	8	"yhbO"	"STM3269"	13470	15700	100	1338	1279	496	106	111	32	100	100	0	3720	3553	1481	93	109	149	98	97	0	0.340	0.339	0.335	0.351	1.346	0.335	0.972	80	382	4859	4633	-1.558	1232	3627	1173	3460	0
3	14	8	"yhbW"	"STM3276"	13650	15700	100	782	781	207	108	112	24	100	100	0	6005	5892	1802	94	106	47	100	100	0	0.114	0.116	0.115	0.117	1.229	0.113	0.947	80	396	6585	6471	-3.133	674	5911	673	5798	0
3	15	8	"nlpI"	"STM3281"	13820	15710	100	16457	15486	5641	107	114	44	100	100	0	4986	4884	1713	94	97	29	100	100	0	3.342	3.211	3.217	3.170	1.203	3.247	0.981	80	408	21242	20169	1.741	16350	4892	15379	4790	0
3	16	8	""	"STM3291"	14000	15700	110	5167	5578	1972	107	112	43	100	100	0	8724	9138	3301	91	96	31	100	100	0	0.586	0.605	0.603	0.620	1.299	0.594	0.964	80	452	13693	14518	-0.771	5060	8633	5471	9047	0
3	17	8	"yhbE"	"STM3302"	14170	15700	110	8529	8649	3776	111	117	39	100	100	0	1986	1990	840	91	106	77	100	100	0	4.442	4.496	4.515	4.547	1.182	4.541	0.972	80	453	10313	10437	2.151	8418	1895	8538	1899	0
3	18	8	"nlp"	"STM3306"	14340	15700	90	778	775	150	112	120	41	100	100	0	2151	2098	467	93	108	66	100	100	0	0.324	0.331	0.323	0.332	1.165	0.318	0.944	52	340	2724	2668	-1.628	666	2058	663	2005	0
3	19	8	""	"STM0716"	14520	15700	100	2233	2397	943	108	113	31	100	100	0	5049	5325	2177	94	106	55	100	100	0	0.429	0.438	0.433	0.443	1.244	0.431	0.968	80	418	7080	7520	-1.221	2125	4955	2289	5231	0
3	20	8	""	"STM0722"	14690	15700	100	375	412	121	104	107	19	100	100	0	9106	9428	2145	92	97	30	100	100	0	0.030	0.033	0.031	0.032	1.293	0.033	0.897	80	396	9285	9644	-5.056	271	9014	308	9336	0
3	21	8	""	"STM0731"	14870	15700	110	7793	7423	2192	107	125	99	100	100	0	5347	5016	1641	92	104	58	100	100	0	1.463	1.486	1.494	1.502	1.191	1.475	0.974	80	453	12941	12240	0.549	7686	5255	7316	4924	0
3	22	8	"ybgE"	"STM0743"	15040	15700	100	883	970	431	110	132	105	100	100	0	2575	2754	1316	91	108	66	100	100	0	0.311	0.323	0.315	0.326	1.223	0.317	0.915	80	408	3257	3523	-1.684	773	2484	860	2663	0
3	23	8	"pal"	"STM0749"	15220	15700	110	8608	8268	2226	109	117	44	100	100	0	2855	2754	749	90	97	35	100	100	0	3.074	3.063	3.112	3.072	1.164	3.111	0.967	80	438	11264	10823	1.620	8499	2765	8159	2664	0
3	24	8	"ybgS"	"STM0759"	15390	15700	100	1131	1255	667	112	118	45	100	100	0	2497	2691	1602	92	95	23	100	100	0	0.424	0.440	0.436	0.447	1.242	0.424	0.957	80	428	3424	3742	-1.239	1019	2405	1143	2599	0
3	1	9	"mdfA"	"STM0866"	11390	15870	100	1195	1356	629	100	101	19	100	100	0	2490	2779	1442	89	93	33	100	100	0	0.456	0.467	0.467	0.493	1.361	0.454	0.976	80	444	3496	3946	-1.133	1095	2401	1256	2690	0
3	2	9	"ybjC"	"STM0873"	11570	15870	100	587	614	161	100	103	20	100	100	0	1703	1810	507	89	93	26	100	100	0	0.302	0.299	0.299	0.297	1.152	0.297	0.965	80	408	2101	2235	-1.729	487	1614	514	1721	0
3	3	9	"ybjO"	"STM0881"	11740	15870	110	1524	1595	359	100	107	70	100	100	0	5300	5410	1181	90	101	100	100	100	0	0.273	0.281	0.279	0.280	1.096	0.278	0.982	80	452	6634	6815	-1.871	1424	5210	1495	5320	0
3	4	9	"artI"	"STM0890"	11920	15870	100	2421	2518	823	102	109	73	100	100	0	4203	4314	1496	89	103	105	100	100	0	0.564	0.572	0.562	0.581	1.174	0.562	0.969	80	408	6433	6641	-0.827	2319	4114	2416	4225	0
3	5	9	""	"STM0895"	12090	15880	110	143	148	29	101	104	21	82	47	0	2579	2514	697	92	99	38	100	100	0	0.017	0.019	0.020	0.022	1.544	0.017	0.375	80	453	2529	2469	-5.888	42	2487	47	2422	0
3	6	9	""	"STM0900"	12270	15880	110	166	167	36	103	106	21	90	71	0	11009	10580	3091	94	99	29	100	100	0	0.006	0.006	0.010	0.011	1.141	0.006	0.625	80	455	10978	10550	-7.437	63	10915	64	10486	0
3	7	9	""	"STM1034"	12440	15870	90	218	362	318	103	105	25	100	96	0	1570	3161	3651	95	102	35	100	100	0	0.078	0.084	0.076	0.079	1.394	0.083	0.918	52	348	1590	3325	-3.681	115	1475	259	3066	0
3	8	9	""	"STM1038"	12610	15870	100	375	375	104	102	105	24	100	100	0	4097	4010	1449	95	99	32	100	100	0	0.068	0.070	0.071	0.069	1.245	0.068	0.939	80	396	4275	4188	-3.874	273	4002	273	3915	0
3	9	9	"aceA"	"STM4184"	12770	15870	90	354	398	142	103	104	19	100	100	0	2672	3293	1648	93	112	94	100	100	0	0.097	0.092	0.092	0.094	1.262	0.089	0.934	52	329	2830	3495	-3.361	251	2579	295	3200	0
3	10	9	""	"STM4195"	12950	15870	90	210	241	109	103	105	18	96	94	0	665	804	525	95	109	87	100	100	0	0.188	0.195	0.191	0.186	1.641	0.183	0.902	52	354	677	847	-2.413	107	570	138	709	0
3	11	9	""	"STM4199"	13130	15870	110	501	541	246	103	104	18	100	100	0	4699	4794	2811	90	93	22	100	100	0	0.086	0.093	0.094	0.099	1.336	0.089	0.958	80	464	5007	5142	-3.534	398	4609	438	4704	0
3	12	9	""	"STM4203"	13300	15870	100	212	215	42	102	105	22	100	95	0	1705	1701	456	90	93	33	100	100	0	0.068	0.070	0.066	0.068	1.380	0.067	0.804	80	396	1725	1724	-3.876	110	1615	113	1611	0
3	13	9	"pduA"	"STM2038"	13470	15870	110	147	149	30	105	107	23	80	41	0	1744	1703	630	92	96	35	100	100	0	0.025	0.027	0.028	0.029	1.573	0.027	0.414	80	452	1694	1655	-5.298	42	1652	44	1611	0
3	14	9	"pduS"	"STM2053"	13650	15870	100	172	169	33	104	106	21	91	73	0	1547	1599	764	91	94	19	100	100	0	0.047	0.043	0.047	0.046	1.644	0.038	0.637	80	408	1524	1573	-4.420	68	1456	65	1508	0
3	15	9	"stfC"	"STM0196"	13820	15870	90	251	267	78	104	106	18	100	98	0	1816	2107	949	92	95	23	100	100	0	0.085	0.081	0.077	0.080	1.370	0.077	0.877	52	330	1871	2178	-3.552	147	1724	163	2015	0
3	16	9	"eutS"	"STM2470"	13990	15870	90	188	191	45	107	106	17	96	92	0	1613	1594	435	92	102	46	100	100	0	0.053	0.056	0.050	0.052	1.580	0.053	0.647	52	358	1602	1586	-4.231	81	1521	84	1502	0
3	17	9	"pagK"	"STM1867"	14170	15880	100	1223	1358	711	107	108	23	100	100	0	756	872	459	93	99	40	100	100	0	1.683	1.606	1.591	1.633	1.214	1.602	0.952	80	416	1779	2030	0.751	1116	663	1251	779	0
3	18	9	"pefI"	"PSLT013"	14350	15870	110	1272	1308	640	107	109	22	100	100	0	1775	1820	902	91	96	31	100	100	0	0.692	0.695	0.693	0.706	1.188	0.694	0.955	80	455	2849	2930	-0.532	1165	1684	1201	1729	0
3	19	9	"traM"	"PSLT073"	14520	15880	110	435	444	136	106	108	24	100	100	0	4641	4475	1328	91	95	26	100	100	0	0.072	0.077	0.076	0.074	1.281	0.078	0.937	80	413	4879	4722	-3.790	329	4550	338	4384	0
3	20	9	"traC"	"PSLT088"	14680	15870	100	188	223	151	102	105	23	96	86	0	951	1199	1037	89	94	24	100	100	0	0.100	0.109	0.104	0.097	1.606	0.123	0.867	80	401	948	1231	-3.325	86	862	121	1110	0
3	21	9	""	"STM1623"	14870	15870	80	133	144	60	104	106	22	59	30	0	220	241	120	89	91	22	98	92	0	0.221	0.263	0.281	0.249	1.985	0.355	0.625	52	300	160	192	-2.175	29	131	40	152	0
3	22	9	"fumB"	"STM4300"	15040	15880	100	384	423	199	105	107	19	100	97	0	1595	1962	1208	88	90	36	100	100	0	0.185	0.170	0.168	0.167	1.352	0.162	0.943	80	420	1786	2192	-2.433	279	1507	318	1874	0
3	23	9	"phnB"	"STM4288"	15220	15870	100	1395	1347	316	106	108	32	100	100	0	5081	4850	1353	86	92	41	100	100	0	0.258	0.260	0.260	0.265	1.164	0.256	0.975	80	397	6284	6005	-1.954	1289	4995	1241	4764	0
3	24	9	"nrfD"	"STM4280"	15380	15870	90	285	328	153	110	111	18	100	100	0	2353	2615	1421	91	95	30	100	100	0	0.077	0.086	0.082	0.084	1.246	0.086	0.895	52	344	2437	2742	-3.692	175	2262	218	2524	0
3	1	10	"mog"	"STM0008"	11390	16050	100	557	567	197	98	100	20	98	98	0	1449	1483	610	90	91	18	100	98	0	0.338	0.337	0.341	0.343	1.304	0.328	0.937	80	419	1818	1862	-1.566	459	1359	469	1393	0
3	2	10	""	"STM0273"	11560	16050	100	228	230	60	100	102	20	98	93	0	1242	1277	514	89	94	34	100	100	0	0.111	0.109	0.101	0.110	1.498	0.103	0.814	80	396	1281	1318	-3.171	128	1153	130	1188	0
3	3	10	""	"STM0278"	11730	16050	100	330	330	84	100	103	20	98	98	0	2763	2746	810	90	99	43	100	100	0	0.086	0.087	0.085	0.084	1.398	0.085	0.910	80	404	2903	2886	-3.539	230	2673	230	2656	0
3	4	10	""	"STM0287"	11920	16050	100	299	296	66	100	103	19	100	100	0	1997	1888	512	91	99	42	100	100	0	0.104	0.109	0.109	0.107	1.317	0.106	0.891	80	407	2105	1993	-3.260	199	1906	196	1797	0
3	5	10	""	"STM0296"	12090	16050	100	191	197	45	100	104	19	96	91	0	1148	1211	512	90	92	18	100	100	0	0.086	0.087	0.084	0.086	1.578	0.079	0.725	80	371	1149	1218	-3.539	91	1058	97	1121	0
3	6	10	"ghmA"	"STM0310"	12250	16040	90	794	794	205	105	112	33	100	100	0	1194	1176	325	92	100	39	100	100	0	0.625	0.636	0.659	0.632	1.191	0.617	0.936	52	335	1791	1773	-0.678	689	1102	689	1084	0
3	7	10	"ndh"	"STM1211"	12450	16050	90	547	545	215	104	107	22	100	96	0	356	371	158	91	94	25	98	96	0	1.672	1.575	1.558	1.616	1.512	1.561	0.883	52	340	708	721	0.741	443	265	441	280	0
3	8	10	"ycfV"	"STM1218"	12600	16040	100	727	723	202	100	103	25	100	100	0	1652	1640	543	90	95	28	100	98	0	0.401	0.402	0.402	0.415	1.530	0.389	0.946	80	394	2189	2173	-1.317	627	1562	623	1550	0
3	9	10	"ymfB"	"STM1235"	12790	16040	100	282	282	112	102	104	21	97	93	0	880	1016	525	92	97	46	98	97	0	0.228	0.195	0.187	0.187	1.453	0.195	0.902	80	406	968	1104	-2.130	180	788	180	924	0
3	10	10	""	"STM1252"	12950	16050	100	1169	1190	499	103	104	19	100	100	0	2128	2191	1011	91	92	17	100	100	0	0.523	0.518	0.527	0.522	1.304	0.503	0.946	80	379	3103	3187	-0.934	1066	2037	1087	2100	0
3	11	10	""	"STM1265"	13120	16050	100	294	305	80	101	102	19	100	100	0	4362	4322	1404	89	93	27	100	100	0	0.045	0.048	0.046	0.048	1.421	0.046	0.861	80	395	4466	4437	-4.469	193	4273	204	4233	0
3	12	10	"yaoF"	"STM1275"	13300	16050	100	921	904	306	103	105	22	100	100	0	883	880	314	90	94	28	100	100	0	1.032	1.014	1.007	1.030	1.256	1.009	0.943	80	394	1611	1591	0.045	818	793	801	790	0
3	13	10	"fumC"	"STM1469"	13470	16050	100	1246	1393	597	104	105	23	100	100	0	2837	3153	1427	90	92	18	100	100	0	0.416	0.421	0.429	0.421	1.337	0.414	0.939	80	382	3889	4352	-1.266	1142	2747	1289	3063	0
3	14	10	"ydgI"	"STM1477"	13640	16040	100	635	785	430	102	105	21	100	100	0	959	1272	861	89	89	16	100	100	0	0.613	0.577	0.599	0.624	1.456	0.540	0.957	80	384	1403	1866	-0.707	533	870	683	1183	0
3	15	10	""	"STM1485"	13810	16040	110	7358	6751	2514	105	120	113	100	100	0	512	472	164	89	90	18	98	97	0	17.147	17.352	17.366	17.725	1.349	17.457	0.941	80	467	7676	7029	4.100	7253	423	6646	383	0
3	16	10	""	"STM1490"	13980	16040	90	615	815	523	110	149	269	76	48	0	1261	2085	1631	89	110	87	100	100	0	0.431	0.353	0.343	0.362	1.283	0.329	0.843	52	366	1677	2701	-1.215	505	1172	705	1996	0
3	17	10	""	"STM1499"	14170	16040	100	261	268	70	107	113	34	97	95	0	1011	1034	408	88	104	67	98	98	0	0.167	0.170	0.176	0.169	1.490	0.157	0.806	80	386	1077	1107	-2.583	154	923	161	946	0
3	18	10	"wzzB"	"STM2079"	14330	16040	100	4391	4818	2264	106	114	43	100	100	0	2744	3015	1501	89	94	28	100	98	0	1.614	1.610	1.599	1.706	1.590	1.593	0.968	80	395	6940	7638	0.691	4285	2655	4712	2926	0
3	19	10	"nxiA"	"STM2783"	14510	16040	100	2631	2765	889	106	116	47	100	100	0	6573	6660	2337	89	100	47	100	100	0	0.389	0.405	0.407	0.411	1.274	0.395	0.962	80	383	9009	9230	-1.361	2525	6484	2659	6571	0
3	20	10	"ygaF"	"STM2790"	14680	16040	100	377	387	95	103	108	27	100	100	0	1986	2069	772	90	99	43	100	98	0	0.145	0.144	0.145	0.151	1.574	0.131	0.890	80	396	2170	2263	-2.791	274	1896	284	1979	0
3	21	10	"ygaP"	"STM2798"	14860	16040	100	930	986	400	105	107	22	100	100	0	1306	1453	698	89	92	23	100	100	0	0.678	0.646	0.655	0.669	1.387	0.620	0.955	80	408	2042	2245	-0.561	825	1217	881	1364	0
3	22	10	""	"STM4012"	15030	16050	100	268	281	97	109	111	23	100	97	0	3082	3185	1472	89	94	28	100	100	0	0.053	0.056	0.052	0.054	1.414	0.052	0.782	80	384	3152	3268	-4.234	159	2993	172	3096	0
3	23	10	""	"STM4031"	15200	16040	110	1368	1647	874	107	110	24	100	100	0	551	629	317	87	90	21	100	98	0	2.718	2.841	2.852	2.978	1.427	2.897	0.946	80	442	1725	2082	1.442	1261	464	1540	542	0
3	24	10	"rhaD"	"STM4045"	15380	16040	100	217	293	406	108	109	24	92	80	0	1178	1361	810	88	93	32	100	100	0	0.100	0.145	0.102	0.099	1.827	0.192	0.309	80	464	1199	1458	-3.322	109	1090	185	1273	0
3	1	11	""	"STM2942"	11380	16210	100	174	182	53	97	99	18	97	76	0	1471	1738	986	87	90	22	100	100	0	0.056	0.051	0.051	0.051	1.475	0.047	0.777	80	457	1461	1736	-4.168	77	1384	85	1651	0
3	2	11	"pyrG"	"STM2953"	11560	16220	110	4680	5910	3401	101	105	31	100	100	0	2225	2998	1790	88	93	26	100	100	0	2.143	1.996	1.999	2.012	1.295	1.984	0.969	80	440	6716	8719	1.099	4579	2137	5809	2910	0
3	3	11	"ygcY"	"STM2961"	11730	16210	100	252	268	103	101	105	32	97	87	0	1650	1884	1137	89	94	25	100	100	0	0.097	0.093	0.095	0.093	1.520	0.085	0.786	80	394	1712	1962	-3.370	151	1561	167	1795	0
3	4	11	"exo"	"STM2972"	11900	16200	90	566	556	148	104	106	23	98	98	0	2795	2737	866	93	118	83	98	98	0	0.171	0.171	0.177	0.173	1.164	0.168	0.908	52	338	3164	3096	-2.548	462	2702	452	2644	0
3	5	11	"fucI"	"STM2976"	12080	16210	100	262	270	72	103	105	22	98	96	0	2037	2368	1172	92	113	76	100	98	0	0.082	0.073	0.073	0.077	1.650	0.067	0.846	80	405	2104	2443	-3.613	159	1945	167	2276	0
3	6	11	"ygdI"	"STM2983"	12250	16210	100	900	865	289	105	108	25	100	100	0	1972	1792	741	92	99	31	100	100	0	0.423	0.447	0.439	0.471	1.327	0.427	0.954	80	420	2675	2460	-1.242	795	1880	760	1700	0
3	7	11	"metC"	"STM3161"	12430	16210	100	847	896	385	104	107	21	98	98	0	4688	5043	2579	91	98	32	100	100	0	0.162	0.160	0.161	0.173	1.476	0.154	0.968	80	409	5340	5744	-2.629	743	4597	792	4952	0
3	8	11	""	"STM3170"	12590	16200	90	294	318	110	103	106	22	98	98	0	1722	1953	1009	92	128	130	100	94	0	0.117	0.116	0.114	0.124	1.480	0.106	0.899	52	337	1821	2076	-3.093	191	1630	215	1861	0
3	9	11	"STMF1.3"	"Not LT2a90"	12770	16210	100	1568	1546	580	104	110	36	100	100	0	207	209	73	90	116	114	52	6	0	12.513	12.118	12.683	13.593	1.586	12.462	0.574	80	431	1581	1561	3.645	1464	117	1442	119	0
3	10	11	"yfiO"	"STM2663"	12950	16210	100	3337	3265	687	108	120	52	100	100	0	2610	2459	658	90	94	27	100	100	0	1.281	1.333	1.313	1.364	1.222	1.292	0.947	80	389	5749	5526	0.358	3229	2520	3157	2369	0
3	11	11	"ffh"	"STM2677"	13130	16210	100	4335	4671	2146	107	118	51	100	100	0	3512	3970	2010	90	99	43	100	100	0	1.236	1.176	1.182	1.207	1.230	1.147	0.967	80	395	7650	8444	0.305	4228	3422	4564	3880	0
3	12	11	"yfjG"	"STM2687"	13300	16210	100	2134	2233	999	106	122	141	100	98	0	2237	2311	1142	91	99	41	100	100	0	0.945	0.958	0.954	0.995	1.286	0.934	0.957	80	382	4174	4347	-0.082	2028	2146	2127	2220	0
3	13	11	"ybbK"	"STM0501"	13470	16210	100	995	1050	434	104	108	24	100	100	0	1358	1503	702	90	95	27	100	100	0	0.703	0.669	0.693	0.680	1.291	0.644	0.915	80	382	2159	2359	-0.509	891	1268	946	1413	0
3	14	11	"sfbB"	"STM0511"	13640	16210	100	284	295	79	104	107	23	100	100	0	1540	1597	729	88	94	28	100	100	0	0.124	0.127	0.126	0.131	1.387	0.113	0.853	80	418	1632	1700	-3.012	180	1452	191	1509	0
3	15	11	"gip"	"STM0518"	13830	16220	110	602	572	177	105	111	69	98	93	0	5647	4949	1880	88	97	95	100	100	0	0.089	0.096	0.098	0.098	1.364	0.094	0.942	80	500	6056	5328	-3.484	497	5559	467	4861	0
3	16	11	"allB"	"STM0523"	13990	16210	90	273	273	83	108	127	247	21	0	0	920	1010	501	90	97	59	100	98	0	0.199	0.179	0.171	0.181	1.651	0.349	0.109	52	340	995	1085	-2.331	165	830	165	920	0
3	17	11	"allC"	"STM0527"	14160	16210	100	239	246	52	106	111	29	100	97	0	3200	3419	1491	88	92	23	100	100	0	0.043	0.042	0.041	0.044	1.571	0.037	0.802	80	430	3245	3471	-4.548	133	3112	140	3331	0
3	18	11	"ppiB"	"STM0536"	14350	16220	110	2408	2243	896	106	111	34	100	100	0	3060	2767	1173	88	92	25	100	100	0	0.775	0.798	0.809	0.819	1.251	0.792	0.960	80	449	5274	4816	-0.369	2302	2972	2137	2679	0
3	19	11	"slyX"	"STM3454"	14510	16210	100	906	904	343	107	110	25	100	98	0	1129	1130	503	90	96	33	97	97	0	0.769	0.766	0.750	0.817	1.420	0.736	0.946	80	371	1838	1837	-0.379	799	1039	797	1040	0
3	20	11	"mglB"	"STM2190"	14680	16210	110	1764	1745	614	108	113	32	100	100	0	4039	3745	1524	91	104	62	100	100	0	0.419	0.448	0.448	0.478	1.425	0.408	0.914	80	450	5604	5291	-1.253	1656	3948	1637	3654	0
3	21	11	""	"STM2198"	14870	16210	100	1785	1701	627	112	118	34	100	100	0	6377	6321	2712	92	107	69	100	100	0	0.266	0.255	0.259	0.260	1.298	0.244	0.939	80	426	7958	7818	-1.909	1673	6285	1589	6229	0
3	22	11	"rsuA"	"STM2222"	15030	16220	100	1039	1041	416	117	125	42	98	98	0	3709	3662	1781	94	106	52	100	98	0	0.255	0.259	0.262	0.277	1.417	0.245	0.953	80	369	4537	4492	-1.971	922	3615	924	3568	0
3	23	11	"yejM"	"STM2228"	15210	16210	100	571	590	244	110	114	31	100	100	0	2187	2360	1395	91	103	46	100	100	0	0.220	0.212	0.219	0.226	1.359	0.192	0.928	80	440	2557	2749	-2.185	461	2096	480	2269	0
3	24	11	""	"STM2237"	15400	16220	110	193	191	51	107	110	27	83	67	0	1872	1790	1018	88	94	35	100	100	0	0.048	0.049	0.051	0.054	1.832	0.042	0.534	80	505	1870	1786	-4.375	86	1784	84	1702	0
3	1	12	"Ctrl-10810ng/ul"	"Ctrl-10810ng/ul"	11380	16390	50	175	402	467	96	99	20	66	58	0	175	488	624	87	88	15	100	83	0	0.898	0.763	0.890	0.647	2.795	0.742	0.875	12	99	167	707	-0.156	79	88	306	401	0
3	2	12	"Ctrl-Y310ng/ul"	"Ctrl-Y310ng/ul"	11550	16390	100	101	123	110	97	100	19	25	12	0	91	121	139	87	88	15	35	26	0	1.000	0.765	0.658	0.765	4.145	0.785	0.730	80	430	8	60	0.000	4	4	26	34	-50
3	3	12	"Ctrl-PolA10ng/ul"	"Ctrl-PolA10ng/ul"	11720	16390	100	108	147	154	98	100	18	35	20	0	100	180	236	87	88	16	46	28	0	0.769	0.527	0.577	0.585	2.858	0.631	0.864	80	438	23	142	-0.379	10	13	49	93	-50
3	4	12	"Ctrl-TufA10ng/ul"	"Ctrl-TufA10ng/ul"	11920	16390	100	396	1588	3225	101	103	23	96	88	0	113	201	244	89	93	38	33	25	0	12.292	13.277	12.703	10.937	2.501	13.612	0.932	80	430	319	1599	3.620	295	24	1487	112	0
3	5	12	"ctrl-buffer"	"ctrl-buffer"	12070	16390	100	114	121	49	102	103	23	27	10	0	99	106	59	87	89	18	37	8	0	1.000	1.000	1.012	1.064	2.963	1.045	0.419	80	368	24	38	0.000	12	12	19	19	-50
3	6	12	"Ctrl-rbc110ng/ul"	"Ctrl-rbc110ng/ul"	12240	16390	100	106	107	22	101	102	19	18	7	0	95	96	16	89	90	16	31	5	0	0.833	0.857	0.833	0.935	4.376	0.145	0.006	80	408	11	13	-0.263	5	6	6	7	-50
3	7	12	"Ctrl-10850ng/ul"	"Ctrl-10850ng/ul"	12420	16390	100	102	105	23	101	103	19	20	8	0	92	92	20	90	91	18	20	5	0	0.500	2.000	0.940	1.060	4.191	4.625	0.009	80	408	3	6	-1.000	1	2	4	2	-50
3	8	12	"Ctrl-Y350ng/ul"	"Ctrl-Y350ng/ul"	12590	16390	100	101	104	30	101	102	19	17	7	0	92	96	42	90	92	23	11	5	0	0.000	0.500	0.968	0.994	2.832	0.718	0.227	80	426	2	9	Error	0	2	3	6	-50
3	9	12	"Ctrl-PolA50ng/ul"	"Ctrl-PolA50ng/ul"	12770	16390	100	112	121	42	101	102	21	31	16	0	110	170	142	90	91	16	56	35	0	0.550	0.250	0.458	0.581	3.903	0.254	0.495	80	416	31	100	-0.862	11	20	20	80	-50
3	10	12	"Ctrl-TufA50ng/ul"	"Ctrl-TufA50ng/ul"	12960	16390	130	745	2819	5688	104	114	47	94	91	0	140	273	398	90	95	31	59	41	0	12.820	14.836	13.929	13.542	2.436	14.644	0.957	120	523	691	2898	3.680	641	50	2715	183	0
3	11	12	"ctrl-buffer"	"ctrl-buffer"	13110	16390	100	117	246	415	104	116	53	20	17	0	97	135	134	90	91	24	22	13	0	1.857	3.156	1.785	1.845	3.585	3.853	0.594	80	358	20	187	0.893	13	7	142	45	-50
3	12	12	"Ctrl-rbc1100ng/ul"	"Ctrl-rbc1100ng/ul"	13290	16390	100	117	117	19	103	114	132	0	0	0	90	91	17	90	92	24	6	0	0	100000.000	14.000	1.988	1.623	3.174	14.924	0.147	80	408	14	15	16.610	14	0	14	1	-50
3	13	12	"Ctrl-108100ng/ul"	"Ctrl-108100ng/ul"	13460	16390	100	112	117	25	102	104	18	36	11	0	95	95	16	89	90	17	17	7	0	1.667	2.500	1.182	1.344	3.946	5.579	0.007	80	408	16	21	0.737	10	6	15	6	-50
3	14	12	"Ctrl-Y3100ng/ul"	"Ctrl-Y3100ng/ul"	13630	16390	100	107	108	26	102	104	22	12	6	0	93	95	18	89	96	100	0	0	0	1.250	1.000	1.219	1.182	3.556	6.712	0.025	80	440	9	12	0.322	5	4	6	6	-50
3	15	12	"Ctrl-PolA100ng/ul"	"Ctrl-PolA100ng/ul"	13820	16380	50	176	175	36	106	109	21	83	75	0	341	391	150	95	97	22	100	100	0	0.285	0.233	0.205	0.220	1.897	0.221	0.639	12	104	316	365	-1.813	70	246	69	296	0
3	16	12	"Ctrl-TufA100ng/ul"	"Ctrl-TufA100ng/ul"	14000	16390	110	2684	7989	11305	107	116	45	100	100	0	275	618	781	91	93	19	97	92	0	14.005	14.956	15.131	15.837	1.494	14.895	0.958	80	472	2761	8409	3.808	2577	184	7882	527	0
3	17	12	"ctrl-buffer"	"ctrl-buffer"	14150	16390	100	120	201	298	110	119	49	22	13	0	96	113	71	89	91	18	28	20	0	1.429	3.792	2.141	1.856	3.165	4.680	0.682	80	380	17	115	0.515	10	7	91	24	-50
3	18	12	"Ctrl-rbc150ng/ul"	"Ctrl-rbc150ng/ul"	14330	16390	100	121	122	18	106	108	21	35	11	0	93	93	17	89	89	15	23	8	0	3.750	4.000	0.853	1.023	3.116	8.871	0.004	80	409	19	20	1.907	15	4	16	4	-50
3	19	12	"Ctrl-108400ng/ul"	"Ctrl-108400ng/ul"	14500	16380	100	113	121	28	106	106	18	37	20	0	90	88	19	88	90	16	17	3	0	3.500	100000.000	1.500	1.689	2.814	11.765	0.003	80	408	9	15	1.807	7	2	15	0	-50
3	20	12	"Ctrl-Y3400ng/ul"	"Ctrl-Y3400ng/ul"	14680	16380	100	111	119	37	107	109	19	25	17	0	94	91	21	88	92	27	10	0	0	0.667	4.000	1.354	1.181	3.351	6.019	0.016	80	441	10	15	-0.585	4	6	12	3	-50
3	21	12	"Ctrl-PolA400ng/ul"	"Ctrl-PolA400ng/ul"	14860	16390	70	239	265	104	116	117	25	87	84	0	616	709	502	95	100	27	93	90	0	0.236	0.243	0.248	0.297	2.085	0.222	0.887	32	236	644	763	-2.083	123	521	149	614	0
3	22	12	"Ctrl-TufA400ng/ul"	"Ctrl-TufA400ng/ul"	15030	16380	110	13423	21108	18955	117	146	177	100	100	6	968	1587	1541	93	99	31	100	100	0	15.207	14.050	15.192	15.202	1.295	13.396	0.950	80	490	14181	22485	3.927	13306	875	20991	1494	0
3	23	12	"ctrl-buffer"	"ctrl-buffer"	15220	16390	90	192	911	2549	112	167	281	26	21	0	106	180	278	90	93	27	36	21	0	5.000	8.878	6.632	5.224	3.362	9.374	0.965	52	337	96	889	2.322	80	16	799	90	0
3	24	12	"Ctrl-rbc1buffer"	"Ctrl-rbc1buffer"	15370	16380	100	121	684	1721	113	137	206	17	15	0	100	210	365	92	96	26	26	15	0	1.000	4.839	1.936	1.851	4.030	5.502	0.715	80	418	16	689	0.000	8	8	571	118	-50
3	1	13	"phoP"	"STM1231"	11380	16570	110	5299	5317	2414	97	100	26	100	100	0	1110	1150	518	87	88	16	100	100	0	5.085	4.911	4.931	5.040	1.352	4.923	0.969	80	517	6225	6283	2.346	5202	1023	5220	1063	0
3	2	13	"phoP"	"STM1231"	11540	16570	100	8318	8040	2181	101	122	131	100	100	0	1700	1617	491	88	92	32	100	100	0	5.097	5.192	5.185	5.426	1.322	5.111	0.975	80	394	9829	9468	2.350	8217	1612	7939	1529	0
3	3	13	"phoQ"	"STM1230"	11720	16570	100	1003	1224	619	103	121	128	100	100	0	547	714	414	88	93	33	100	98	0	1.961	1.791	1.868	1.897	1.293	1.686	0.951	80	406	1359	1747	0.971	900	459	1121	626	0
3	4	13	"phoQ"	"STM1230"	11900	16570	100	3218	3537	1457	102	107	25	100	100	0	2334	2605	1046	90	92	21	100	100	0	1.389	1.366	1.368	1.371	1.235	1.379	0.964	80	395	5360	5950	0.474	3116	2244	3435	2515	0
3	5	13	"phoQ"	"STM1230"	12070	16560	110	3896	3881	1674	103	111	39	100	100	0	2633	2734	1270	90	95	31	100	100	0	1.492	1.429	1.448	1.480	1.214	1.402	0.980	80	440	6336	6422	0.577	3793	2543	3778	2644	0
3	6	13	"hupA"	"STM4170"	12250	16560	100	2599	2946	1174	102	111	38	100	100	0	750	863	364	89	95	31	100	100	0	3.778	3.674	3.781	3.739	1.236	3.624	0.954	80	396	3158	3618	1.917	2497	661	2844	774	0
3	7	13	"sopB"	"STM1091"	12420	16560	100	766	799	255	100	102	20	100	100	0	4534	5071	1926	89	100	56	100	100	0	0.150	0.140	0.146	0.141	1.227	0.133	0.939	80	408	5111	5681	-2.739	666	4445	699	4982	0
3	8	13	"pipC"	"STM0375"	12600	16560	110	358	383	136	100	102	21	98	98	0	1121	1199	457	92	103	54	100	100	0	0.251	0.256	0.251	0.251	1.368	0.251	0.887	80	453	1287	1390	-1.996	258	1029	283	1107	0
3	9	13	"pipC"	"STM0375"	12770	16560	100	665	681	183	102	106	27	100	100	0	2199	2137	687	93	111	80	100	100	0	0.267	0.283	0.276	0.288	1.283	0.272	0.945	80	408	2669	2623	-1.903	563	2106	579	2044	0
3	10	13	"ssrB"	"STM1391"	12950	16560	100	1098	1052	475	103	109	31	100	98	0	2131	2071	980	91	111	85	100	98	0	0.488	0.479	0.476	0.470	1.222	0.477	0.975	80	389	3035	2929	-1.036	995	2040	949	1980	0
3	11	13	"ssrB"	"STM1391"	13120	16560	100	1725	1707	575	101	105	24	100	100	0	3206	3166	1071	91	96	34	100	100	0	0.521	0.522	0.511	0.528	1.234	0.519	0.970	80	396	4739	4681	-0.940	1624	3115	1606	3075	0
3	12	13	"ssrB"	"STM1391"	13290	16560	100	1774	1697	455	100	104	22	100	100	0	3589	3497	1009	92	97	30	100	100	0	0.479	0.469	0.466	0.475	1.174	0.461	0.973	80	396	5171	5002	-1.063	1674	3497	1597	3405	0
3	13	13	"lrp"	"STM0959"	13470	16570	110	3502	3634	1744	102	105	22	100	100	0	2957	3022	1430	91	95	28	100	100	0	1.186	1.205	1.212	1.203	1.201	1.211	0.980	80	427	6266	6463	0.246	3400	2866	3532	2931	0
3	14	13	"lrp"	"STM0959"	13630	16560	110	4812	4706	1166	104	116	68	100	100	0	3332	3280	861	90	99	51	100	100	0	1.452	1.443	1.441	1.450	1.137	1.433	0.977	80	425	7950	7792	0.538	4708	3242	4602	3190	0
3	15	13	"gyrA"	"STM2272"	13810	16560	100	5223	5554	1747	108	122	71	100	100	0	2751	3078	1093	91	102	52	100	100	0	1.923	1.823	1.796	1.856	1.200	1.797	0.960	80	448	7775	8433	0.943	5115	2660	5446	2987	0
3	16	13	"gyrA"	"STM2272"	13980	16560	110	8023	8669	3740	105	117	43	100	100	0	4105	4257	1849	92	98	35	100	100	0	1.973	2.056	2.060	2.103	1.242	2.068	0.977	80	440	11931	12729	0.980	7918	4013	8564	4165	0
3	17	13	"csrA"	"STM2826"	14150	16560	110	1497	1528	590	108	115	37	100	100	0	1049	1077	429	90	95	32	98	98	0	1.448	1.439	1.434	1.510	1.348	1.432	0.973	80	464	2348	2407	0.534	1389	959	1420	987	0
3	18	13	"csrA"	"STM2826"	14340	16570	100	1271	1209	549	105	110	26	100	100	0	927	871	392	90	92	20	100	100	0	1.393	1.414	1.442	1.440	1.251	1.434	0.964	80	418	2003	1885	0.478	1166	837	1104	781	0
3	19	13	"yhhP"	"STM3578"	14510	16560	100	768	748	338	105	108	21	100	98	0	1060	1104	545	88	90	19	100	100	0	0.682	0.633	0.638	0.634	1.213	0.629	0.970	80	397	1635	1659	-0.552	663	972	643	1016	0
3	20	13	"yhhP"	"STM3578"	14680	16560	110	971	944	295	106	108	19	100	100	0	1508	1464	536	89	91	20	100	100	0	0.610	0.609	0.622	0.626	1.228	0.599	0.965	80	454	2284	2213	-0.714	865	1419	838	1375	0
3	21	13	"yhhP"	"STM3578"	14860	16560	100	747	745	224	106	109	21	100	100	0	1155	1169	441	91	94	23	100	100	0	0.602	0.593	0.590	0.612	1.297	0.569	0.951	80	407	1705	1717	-0.731	641	1064	639	1078	0
3	22	13	"topA"	"STM1714"	15020	16560	100	3147	3477	1728	107	119	123	100	98	0	1835	2113	1166	91	96	30	100	100	0	1.743	1.667	1.683	1.793	1.341	1.611	0.973	80	394	4784	5392	0.802	3040	1744	3370	2022	0
3	23	13	"topA"	"STM1714"	15200	16560	100	2254	2259	1081	108	124	167	100	97	0	1345	1335	676	89	95	30	98	98	0	1.709	1.726	1.738	1.776	1.332	1.703	0.978	80	420	3402	3397	0.773	2146	1256	2151	1246	0
3	24	13	"fur"	"STM0693"	15380	16560	110	4779	4176	1625	111	121	54	100	100	0	4459	3778	1535	91	100	36	100	100	0	1.069	1.103	1.087	1.110	1.249	1.096	0.983	80	512	9036	7752	0.096	4668	4368	4065	3687	0
3	1	14	"ynfA"	"STM1504"	11390	16740	100	188	189	53	95	97	25	91	76	0	1717	1627	616	87	87	17	100	100	0	0.057	0.061	0.063	0.057	1.692	0.062	0.769	80	458	1723	1634	-4.131	93	1630	94	1540	0
3	2	14	""	"STM3654"	11550	16740	110	325	318	58	97	101	38	100	97	0	2740	2580	762	88	94	38	100	100	0	0.086	0.089	0.086	0.091	1.410	0.084	0.896	80	470	2880	2713	-3.540	228	2652	221	2492	0
3	3	14	"yeiP"	"STM2211"	11720	16730	110	1314	1217	266	99	104	28	100	100	0	5006	4531	1311	91	113	96	100	100	0	0.247	0.252	0.242	0.260	1.276	0.240	0.959	80	469	6130	5558	-2.016	1215	4915	1118	4440	0
3	4	14	"yfaE"	"STM2279"	11890	16730	100	406	407	103	101	106	27	100	100	0	1478	1415	445	89	112	97	100	96	0	0.220	0.231	0.226	0.239	1.410	0.220	0.892	80	437	1694	1632	-2.187	305	1389	306	1326	0
3	5	14	""	"STM4111"	12080	16730	110	265	273	87	102	176	1487	0	0	0	1264	1225	465	89	99	57	100	100	0	0.139	0.151	0.148	0.149	1.369	25.702	0.014	80	495	1338	1307	-2.850	163	1175	171	1136	0
3	6	14	""	"STM4140"	12240	16730	110	184	187	35	99	174	1505	0	0	0	562	628	260	87	97	57	100	96	0	0.179	0.163	0.161	0.171	1.745	16.690	0.120	80	483	560	629	-2.482	85	475	88	541	0
3	7	14	"ssaS"	"STM1420"	12420	16740	110	511	539	216	99	101	17	100	100	0	1636	1771	965	88	97	46	100	100	0	0.266	0.261	0.261	0.264	1.272	0.241	0.900	80	510	1960	2123	-1.910	412	1548	440	1683	0
3	8	14	"nrdH"	"STM2805"	12590	16740	100	1186	1534	1289	102	107	28	100	100	0	767	985	776	90	95	30	100	100	0	1.601	1.600	1.558	1.562	1.214	1.624	0.952	80	440	1761	2327	0.679	1084	677	1432	895	0
3	9	14	"fimI"	"STM0544"	12750	16730	90	238	253	96	104	108	28	96	90	0	1049	1041	579	93	101	37	100	100	0	0.140	0.157	0.160	0.156	1.425	0.149	0.813	52	367	1090	1097	-2.835	134	956	149	948	0
3	10	14	"aroA"	"STM0978"	12950	16740	110	655	876	975	102	103	18	100	100	0	1188	1523	1880	89	93	29	100	100	0	0.503	0.540	0.496	0.508	1.418	0.518	0.904	80	543	1652	2208	-0.991	553	1099	774	1434	0
3	11	14	"dam"	"STM3484"	13110	16730	80	156	221	156	100	102	19	90	73	0	221	439	499	87	87	14	100	100	0	0.418	0.344	0.361	0.345	2.239	0.307	0.867	52	299	190	473	-1.259	56	134	121	352	0
3	12	14	"pduW"	"STM2057"	13290	16730	100	283	301	116	99	101	19	98	96	0	1645	1836	1014	89	91	18	100	100	0	0.118	0.116	0.115	0.119	1.418	0.112	0.917	80	436	1740	1949	-3.080	184	1556	202	1747	0
3	13	14	""	"STM2695"	13450	16730	110	504	499	119	101	102	18	100	98	0	5413	5114	1683	88	94	34	100	100	0	0.076	0.079	0.078	0.083	1.434	0.074	0.923	80	470	5728	5424	-3.724	403	5325	398	5026	0
3	14	14	"yajR"	"STM0436"	13630	16730	100	1166	1416	643	102	106	35	100	100	0	2106	2437	1205	88	99	50	100	98	0	0.527	0.559	0.567	0.583	1.345	0.547	0.958	80	440	3082	3663	-0.923	1064	2018	1314	2349	0
3	15	14	""	"STM0564"	13800	16740	100	775	895	455	107	109	23	100	98	0	1994	2428	1429	90	94	31	100	100	0	0.351	0.337	0.329	0.336	1.328	0.324	0.962	80	452	2572	3126	-1.511	668	1904	788	2338	0
3	16	14	""	"STM0351"	13970	16730	90	255	263	53	106	108	20	100	100	0	1621	1755	597	90	102	118	100	100	0	0.097	0.094	0.092	0.096	1.330	0.082	0.827	52	363	1680	1822	-3.361	149	1531	157	1665	0
3	17	14	"dsrB"	"STM1983"	14150	16740	100	564	535	146	104	118	176	90	80	0	1306	1248	423	88	100	108	100	98	0	0.378	0.372	0.374	0.376	1.294	0.359	0.919	80	474	1678	1591	-1.405	460	1218	431	1160	0
3	18	14	"yeiE"	"STM2201"	14330	16740	100	1981	1912	812	107	119	184	100	100	0	3584	3537	1628	90	94	33	100	100	0	0.536	0.524	0.529	0.529	1.239	0.512	0.967	80	427	5368	5252	-0.899	1874	3494	1805	3447	0
3	19	14	"EMPTY"	"EMPTY"	14490	16730	100	104	105	18	105	107	19	12	1	0	86	84	18	90	92	21	7	1	0	0.250	0.000	1.000	1.140	4.093	0.638	0.061	80	416	-5	-6	-2.000	-1	-4	0	-6	-75
3	20	14	"EMPTY"	"EMPTY"	14660	16730	100	105	106	16	103	111	64	0	0	0	85	87	17	89	102	121	0	0	0	-0.500	-1.500	0.710	0.752	3.891	0.386	0.427	80	441	-2	1	Error	2	-4	3	-2	-75
3	21	14	"EMPTY"	"EMPTY"	14840	16730	100	111	110	19	105	108	22	17	0	0	84	85	17	87	88	15	15	3	0	-2.000	-2.500	0.833	1.117	4.771	8.431	0.006	80	441	3	3	Error	6	-3	5	-2	-75
3	22	14	"EMPTY"	"EMPTY"	15010	16730	100	109	110	20	107	114	72	1	0	0	86	85	14	87	91	37	0	0	0	-2.000	-1.500	1.800	2.070	4.143	6.906	0.003	80	440	1	1	Error	2	-1	3	-2	-75
3	23	14	"EMPTY"	"EMPTY"	15190	16730	100	109	118	59	106	107	21	28	7	0	81	82	23	87	88	18	13	2	0	-0.500	-2.400	0.625	0.673	4.497	8.901	0.032	80	440	-3	7	Error	3	-6	12	-5	-75
3	24	14	"EMPTY"	"EMPTY"	15360	16730	100	104	105	19	103	105	21	16	3	0	83	84	18	86	88	19	11	2	0	-0.333	-1.000	1.337	1.494	3.508	1.748	0.022	80	473	-2	0	Error	1	-3	2	-2	-75
4	1	1	"yjiX"	"STM4531"	15930	14470	110	964	1007	291	104	106	17	100	100	0	1747	1870	487	89	90	15	100	100	0	0.519	0.507	0.497	0.503	1.124	0.506	0.965	80	542	2518	2684	-0.947	860	1658	903	1781	0
4	2	1	"yhjG"	"STM3610"	16100	14460	110	918	1140	627	103	105	17	100	100	0	1931	2471	1349	89	90	18	100	100	0	0.442	0.435	0.430	0.431	1.130	0.428	0.969	80	469	2657	3419	-1.176	815	1842	1037	2382	0
4	3	1	"mtlD"	"STM3686"	16270	14470	120	1323	1315	550	103	105	18	100	99	0	2703	2699	1155	90	91	18	99	99	0	0.467	0.465	0.454	0.488	1.460	0.464	0.948	120	572	3833	3821	-1.099	1220	2613	1212	2609	0
4	4	1	"ptsN"	"STM3322"	16450	14460	110	679	824	548	103	104	19	100	100	0	1010	1264	822	89	90	16	100	100	0	0.625	0.614	0.601	0.605	1.161	0.627	0.974	80	483	1497	1896	-0.677	576	921	721	1175	0
4	5	1	"yqjK"	"STM3231"	16620	14460	110	1270	1488	878	103	103	18	100	100	0	2873	3788	2995	91	93	36	100	100	0	0.419	0.375	0.395	0.392	1.142	0.337	0.953	80	482	3949	5082	-1.253	1167	2782	1385	3697	0
4	6	1	"yggT"	"STM3101"	16800	14460	120	2233	2239	1130	101	103	18	100	99	0	6017	5978	3022	91	93	33	100	100	0	0.360	0.363	0.362	0.367	1.218	0.363	0.981	120	567	8058	8025	-1.475	2132	5926	2138	5887	0
4	7	1	"hscC"	"STM0659"	16970	14470	110	207	224	88	103	103	17	100	98	0	957	1132	731	90	92	15	100	100	0	0.120	0.116	0.116	0.113	1.324	0.114	0.872	80	465	971	1163	-3.059	104	867	121	1042	0
4	8	1	"ubiF"	"STM0671"	17140	14460	110	1574	1683	718	104	105	19	100	100	0	4033	4389	2138	91	93	26	100	100	0	0.373	0.367	0.368	0.369	1.118	0.353	0.975	80	489	5412	5877	-1.423	1470	3942	1579	4298	0
4	9	1	"nagA"	"STM0683"	17310	14460	110	1035	1238	743	104	105	19	100	100	0	1847	2277	1645	94	96	32	100	100	0	0.531	0.519	0.523	0.531	1.145	0.484	0.955	80	454	2684	3317	-0.913	931	1753	1134	2183	0
4	10	1	"ybfM"	"STM0687"	17480	14460	120	577	585	239	101	103	19	96	95	0	4354	4405	2252	93	94	21	100	99	0	0.112	0.112	0.114	0.120	1.452	0.108	0.962	120	570	4737	4796	-3.162	476	4261	484	4312	0
4	11	1	"apeE"	"STM0570"	17660	14460	100	269	280	83	101	102	19	100	100	0	418	475	220	90	93	23	100	100	0	0.512	0.465	0.466	0.465	1.298	0.423	0.859	80	438	496	564	-0.965	168	328	179	385	0
4	12	1	"ahpF"	"STM0609"	17840	14460	110	592	720	459	103	107	35	100	100	0	818	1056	767	92	103	125	100	100	0	0.674	0.640	0.640	0.651	1.195	0.422	0.787	80	490	1215	1581	-0.570	489	726	617	964	0
4	13	1	"dlhH"	"STM3967"	18010	14450	110	3868	4672	1858	106	111	36	100	100	0	10927	13275	5392	100	114	129	100	100	0	0.347	0.347	0.343	0.348	1.107	0.342	0.988	80	488	14589	17741	-1.525	3762	10827	4566	13175	0
4	14	1	"yigM"	"STM3963"	18180	14460	110	2355	2369	548	108	112	30	100	100	0	9265	9468	2206	99	106	65	100	100	0	0.245	0.241	0.242	0.241	1.078	0.238	0.983	80	489	11413	11630	-2.028	2247	9166	2261	9369	0
4	15	1	"rhtC"	"STM3959"	18350	14460	110	3107	3082	345	109	115	36	100	100	0	8643	8594	1094	104	120	120	100	100	0	0.351	0.350	0.350	0.351	1.090	0.347	0.985	80	488	11537	11463	-1.510	2998	8539	2973	8490	0
4	16	1	"rarD"	"STM3955"	18520	14460	110	2449	2526	666	112	129	98	100	100	0	9274	9414	2360	109	171	419	100	100	0	0.255	0.259	0.255	0.259	1.108	0.256	0.979	80	488	11502	11719	-1.971	2337	9165	2414	9305	0
4	17	1	"uvrD"	"STM3951"	18690	14460	110	7425	7694	2262	117	149	138	100	100	0	13456	13858	4039	112	194	459	100	100	0	0.548	0.551	0.548	0.552	1.078	0.540	0.984	80	524	20652	21323	-0.869	7308	13344	7577	13746	0
4	18	1	"dapF"	"STM3947"	18890	14470	110	2930	2861	640	117	153	180	100	100	0	4997	4812	1279	108	173	358	100	100	0	0.575	0.583	0.580	0.590	1.146	0.567	0.972	80	521	7702	7448	-0.797	2813	4889	2744	4704	0
4	19	1	"fklB"	"STM4397"	19060	14470	100	602	635	238	109	121	141	97	86	0	883	913	409	100	118	231	95	81	0	0.630	0.647	0.663	0.666	1.267	0.623	0.950	80	429	1276	1339	-0.667	493	783	526	813	0
4	20	1	"ytfK"	"STM4406"	19230	14470	110	658	712	278	108	109	21	100	100	0	694	715	297	96	98	22	100	100	0	0.920	0.976	1.004	0.987	1.241	0.967	0.958	80	484	1148	1223	-0.121	550	598	604	619	0
4	21	1	""	"STM4417"	19400	14460	100	143	150	48	105	106	18	77	51	0	163	181	77	91	92	17	96	87	0	0.528	0.500	0.519	0.479	2.022	0.552	0.646	80	444	110	135	-0.922	38	72	45	90	0
4	22	1	""	"STM4421"	19570	14470	80	128	131	24	102	102	18	63	26	0	233	259	84	90	91	15	100	100	0	0.182	0.172	0.180	0.167	2.049	0.168	0.228	52	308	169	198	-2.459	26	143	29	169	0
4	23	1	""	"STM4425"	19750	14470	100	316	326	120	100	102	31	100	98	0	1206	1232	603	92	93	19	100	100	0	0.194	0.198	0.205	0.202	1.289	0.191	0.872	80	436	1330	1366	-2.367	216	1114	226	1140	0
4	24	1	""	"STM4430"	19910	14470	100	126	129	24	98	100	18	66	40	0	420	478	223	90	92	17	100	100	0	0.085	0.080	0.085	0.085	2.037	0.065	0.337	80	444	358	419	-3.559	28	330	31	388	0
4	1	2	"sopE2"	"STM1855"	15920	14640	100	337	347	109	103	105	18	100	100	0	2121	2260	1042	90	91	15	100	100	0	0.115	0.112	0.116	0.113	1.257	0.107	0.915	80	429	2265	2414	-3.118	234	2031	244	2170	0
4	2	2	""	"STM1731"	16090	14640	100	978	1004	370	103	114	123	100	100	0	1898	1940	833	90	93	30	100	100	0	0.484	0.487	0.478	0.500	1.229	0.469	0.940	80	409	2683	2751	-1.047	875	1808	901	1850	0
4	3	2	"otsB"	"STM1929"	16270	14640	100	1317	1342	426	101	103	17	100	100	0	4987	5265	1876	90	92	17	100	100	0	0.248	0.240	0.238	0.242	1.162	0.228	0.943	80	388	6113	6416	-2.010	1216	4897	1241	5175	0
4	4	2	""	"STM4161"	16450	14640	110	220	216	38	103	104	17	100	98	0	1143	1071	289	88	90	17	100	100	0	0.111	0.115	0.118	0.115	1.393	0.109	0.808	80	453	1172	1096	-3.173	117	1055	113	983	0
4	5	2	"rsd"	"STM4165"	16620	14640	100	650	713	351	104	106	19	100	100	0	1349	1585	905	87	90	38	100	100	0	0.433	0.407	0.417	0.411	1.425	0.385	0.901	80	396	1808	2107	-1.209	546	1262	609	1498	0
4	6	2	"hupA"	"STM4170"	16790	14640	100	4178	4210	1010	103	105	18	100	100	0	844	859	217	89	90	15	100	100	0	5.397	5.334	5.394	5.401	1.194	5.362	0.943	80	365	4830	4877	2.432	4075	755	4107	770	0
4	7	2	""	"STM3121"	16950	14640	100	638	690	248	104	105	19	100	100	0	2789	3067	1197	89	92	17	100	100	0	0.198	0.197	0.197	0.196	1.212	0.187	0.917	80	383	3234	3564	-2.338	534	2700	586	2978	0
4	8	2	"stfG"	"STM0200"	17130	14640	100	232	239	68	104	105	19	97	97	0	2702	2799	1116	91	95	33	100	100	0	0.049	0.050	0.049	0.048	1.356	0.048	0.816	80	420	2739	2843	-4.350	128	2611	135	2708	0
4	9	2	"eutT"	"STM2467"	17310	14630	110	245	302	219	103	104	19	100	98	0	1767	2276	2180	93	96	29	100	100	0	0.085	0.091	0.085	0.087	1.382	0.091	0.885	80	439	1816	2382	-3.559	142	1674	199	2183	0
4	10	2	"lexA"	"STM4237"	17470	14640	110	7357	8136	3561	103	110	44	100	100	0	1638	1827	809	94	101	45	100	100	0	4.698	4.635	4.631	4.701	1.196	4.673	0.927	80	432	8798	9766	2.232	7254	1544	8033	1733	0
4	11	2	"prpC"	"STM0369"	17660	14640	110	458	492	137	106	126	149	100	65	0	5417	5878	1977	95	103	48	100	100	0	0.066	0.067	0.066	0.067	1.259	0.070	0.564	80	466	5674	6169	-3.918	352	5322	386	5783	0
4	12	2	"ushB"	"STM4064"	17830	14630	110	12247	12853	4328	105	125	156	100	100	0	5760	5982	2225	94	99	39	100	100	0	2.143	2.165	2.134	2.185	1.141	2.131	0.955	80	453	17808	18636	1.100	12142	5666	12748	5888	0
4	13	2	"ptsJ"	"STM2436"	18000	14640	100	1078	1167	356	107	114	61	100	100	0	2686	2946	1130	95	101	44	100	100	0	0.375	0.372	0.362	0.381	1.279	0.350	0.918	80	418	3562	3911	-1.416	971	2591	1060	2851	0
4	14	2	"plsX"	"STM1192"	18170	14640	110	12260	13079	3984	110	120	64	100	100	0	2524	2698	894	97	103	63	100	100	0	5.006	4.986	4.974	5.035	1.146	4.876	0.944	80	452	14577	15570	2.324	12150	2427	12969	2601	0
4	15	2	"flgM"	"STM1172"	18340	14640	110	793	771	172	110	123	68	100	100	0	2107	2002	503	99	115	119	100	100	0	0.340	0.347	0.356	0.347	1.196	0.326	0.899	80	452	2691	2564	-1.556	683	2008	661	1903	0
4	16	2	"phsB"	"STM2064"	18510	14640	110	1000	1045	392	109	118	72	100	100	0	7957	8421	3091	102	146	375	100	100	0	0.113	0.113	0.108	0.111	1.178	0.111	0.947	80	452	8746	9255	-3.140	891	7855	936	8319	0
4	17	2	"tnpA_1"	"STM0946"	18680	14640	110	5149	7820	7738	120	194	295	100	100	0	18816	23920	15951	114	429	1499	100	100	10	0.269	0.323	0.277	0.291	1.259	0.362	0.868	80	466	23731	31506	-1.895	5029	18702	7700	23806	-100
4	18	2	"orf6"	"PSLT014"	18860	14640	100	4942	5264	2206	124	213	335	100	100	0	9141	10096	4815	120	463	1569	96	95	0	0.534	0.515	0.516	0.541	1.351	0.495	0.950	80	422	13839	15116	-0.905	4818	9021	5140	9976	-100
4	19	2	"mig-14"	"STM2782"	19040	14640	110	6598	7053	2564	109	123	139	100	100	0	3768	3944	1477	99	121	224	100	100	0	1.769	1.806	1.784	1.813	1.173	1.809	0.913	80	468	10158	10789	0.823	6489	3669	6944	3845	0
4	20	2	"thiD"	"STM2146"	19220	14640	110	1114	1242	445	106	108	23	100	100	0	1436	1593	521	94	96	21	100	100	0	0.751	0.758	0.754	0.753	1.219	0.768	0.896	80	426	2350	2635	-0.413	1008	1342	1136	1499	0
4	21	2	"rfaY"	"STM3716"	19380	14640	110	362	386	118	105	106	19	100	100	0	3418	3633	1308	94	94	17	100	100	0	0.077	0.079	0.080	0.078	1.271	0.075	0.878	80	439	3581	3820	-3.693	257	3324	281	3539	0
4	22	2	"prgH"	"STM2874"	19560	14640	100	1029	1110	435	105	106	19	100	100	0	3292	3501	1195	92	96	23	100	100	0	0.289	0.295	0.288	0.291	1.191	0.294	0.930	80	432	4124	4414	-1.792	924	3200	1005	3409	0
4	23	2	"orgA"	"STM2869"	19740	14640	110	456	463	135	103	104	20	100	100	0	362	388	148	94	96	22	100	100	0	1.317	1.224	1.280	1.296	1.375	1.159	0.862	80	454	621	654	0.397	353	268	360	294	0
4	24	2	"livH"	"STM3563"	19910	14630	110	369	416	178	103	105	20	100	100	0	1895	2130	958	91	93	16	100	100	0	0.147	0.154	0.149	0.150	1.224	0.151	0.918	80	495	2070	2352	-2.762	266	1804	313	2039	0
4	1	3	"hisJ"	"STM2354"	15900	14810	110	1566	1668	524	103	105	20	100	100	0	2510	2720	919	92	93	18	100	100	0	0.605	0.596	0.590	0.601	1.147	0.580	0.976	80	504	3881	4193	-0.725	1463	2418	1565	2628	0
4	2	3	"hisI"	"STM2078"	16070	14810	100	6390	7687	3283	104	175	487	100	100	0	1625	1852	907	94	111	135	100	100	0	4.106	4.313	4.321	4.400	1.235	4.135	0.939	80	419	7817	9341	2.038	6286	1531	7583	1758	0
4	3	3	"glyA"	"STM2555"	16260	14810	110	444	539	341	104	165	456	21	7	0	268	319	212	90	106	126	78	18	0	1.910	1.900	2.029	1.970	1.273	1.823	0.915	80	479	518	664	0.934	340	178	435	229	0
4	4	3	"fliD"	"STM1960"	16440	14810	110	702	779	356	102	103	17	100	100	0	2440	2776	1477	89	90	16	100	100	0	0.255	0.252	0.252	0.253	1.164	0.242	0.966	80	453	2951	3364	-1.970	600	2351	677	2687	0
4	5	3	"asrC"	"STM2550"	16610	14810	110	593	629	152	103	104	18	100	100	0	2423	2539	709	88	90	17	100	100	0	0.210	0.215	0.214	0.215	1.163	0.207	0.952	80	439	2825	2977	-2.253	490	2335	526	2451	0
4	6	3	"moeA"	"STM0846"	16780	14810	110	725	801	263	102	103	18	100	100	0	1811	1956	659	89	91	16	100	100	0	0.362	0.374	0.382	0.375	1.197	0.361	0.947	80	425	2345	2566	-1.467	623	1722	699	1867	0
4	7	3	"cbiN"	"STM2022"	16950	14810	110	225	243	94	103	104	19	100	98	0	1564	1784	1227	89	90	16	100	100	0	0.083	0.083	0.082	0.081	1.328	0.079	0.902	80	452	1597	1835	-3.596	122	1475	140	1695	0
4	8	3	"cobU"	"STM2018"	17130	14810	110	466	527	243	106	107	19	100	100	0	2267	2542	1206	92	95	37	100	100	0	0.166	0.172	0.170	0.168	1.178	0.176	0.964	80	452	2535	2871	-2.595	360	2175	421	2450	0
4	9	3	"uhpA"	"STM3790"	17300	14810	110	2152	2254	650	106	115	66	100	100	0	3596	3666	1061	95	114	142	100	100	0	0.584	0.602	0.590	0.602	1.149	0.593	0.962	80	452	5547	5719	-0.775	2046	3501	2148	3571	0
4	10	3	"trpD"	"STM1724"	17470	14810	110	241	283	141	104	114	68	98	50	0	1126	1328	686	92	110	139	100	100	0	0.132	0.145	0.131	0.134	1.393	0.171	0.756	80	452	1171	1415	-2.916	137	1034	179	1236	0
4	11	3	"sulA"	"STM1071"	17650	14810	110	2581	2688	661	104	105	19	100	100	0	2894	3084	827	92	96	26	100	100	0	0.884	0.864	0.870	0.867	1.095	0.853	0.981	80	454	5279	5576	-0.178	2477	2802	2584	2992	0
4	12	3	"rfaL"	"STM3713"	17820	14820	110	478	501	131	103	115	136	100	96	0	5926	6331	1934	92	96	28	100	100	0	0.064	0.064	0.064	0.063	1.175	0.063	0.954	80	467	6209	6637	-3.960	375	5834	398	6239	0
4	13	3	"bglX"	"STM2166"	18000	14820	100	988	1044	340	103	108	51	100	100	0	3910	4122	1833	92	94	29	100	100	0	0.232	0.233	0.238	0.241	1.280	0.216	0.932	80	394	4703	4971	-2.109	885	3818	941	4030	0
4	14	3	""	"STM0347"	18160	14820	110	955	944	183	104	109	41	100	100	0	4326	4346	1081	95	99	33	100	100	0	0.201	0.198	0.201	0.199	1.119	0.193	0.969	80	450	5082	5091	-2.314	851	4231	840	4251	0
4	15	3	""	"STM1043"	18350	14820	110	1188	1166	316	105	109	29	100	100	0	6252	6078	1668	94	100	39	100	100	0	0.176	0.177	0.175	0.177	1.167	0.176	0.952	80	451	7241	7045	-2.507	1083	6158	1061	5984	0
4	16	3	""	"PSLT025"	18510	14820	100	583	608	262	105	108	26	100	100	0	1834	1918	961	97	104	86	100	100	0	0.275	0.276	0.274	0.275	1.158	0.271	0.966	80	382	2215	2324	-1.862	478	1737	503	1821	0
4	17	3	"orf319"	"STM1389"	18680	14820	100	5331	5383	1497	108	120	100	100	100	0	4190	4245	1288	98	142	598	100	98	0	1.276	1.272	1.256	1.288	1.165	1.257	0.978	80	418	9315	9422	0.352	5223	4092	5275	4147	0
4	18	3	"yfeJ"	"STM2437"	18870	14820	110	1406	1441	361	108	113	38	100	100	0	6078	6157	1619	98	105	34	100	100	0	0.217	0.220	0.218	0.221	1.116	0.218	0.976	80	451	7278	7392	-2.204	1298	5980	1333	6059	0
4	19	3	""	"PSLT087"	19030	14820	110	722	726	184	105	107	22	100	100	0	8256	8236	2251	96	111	92	100	100	0	0.076	0.076	0.075	0.076	1.161	0.075	0.963	80	452	8777	8761	-3.725	617	8160	621	8140	0
4	20	3	"traU"	"PSLT092"	19210	14810	110	640	633	185	103	105	22	100	100	0	6246	6660	2286	94	109	94	100	100	0	0.087	0.081	0.081	0.080	1.190	0.078	0.953	80	439	6689	7096	-3.518	537	6152	530	6566	0
4	21	3	"trbE"	"PSLT096"	19380	14810	110	325	346	82	102	103	18	100	100	0	2350	2532	832	93	96	23	100	100	0	0.099	0.100	0.100	0.100	1.226	0.096	0.921	80	439	2480	2683	-3.339	223	2257	244	2439	0
4	22	3	"traH"	"PSLT100"	19550	14820	100	168	180	68	106	107	23	83	67	0	451	547	309	90	93	20	100	100	0	0.172	0.162	0.152	0.144	1.817	0.177	0.805	80	408	423	531	-2.542	62	361	74	457	0
4	23	3	"trbH"	"PSLT105"	19730	14820	110	19149	22641	10650	105	107	23	100	100	2	3580	4005	1537	89	91	15	100	100	0	5.455	5.755	5.482	5.643	1.139	6.016	0.959	80	452	22535	26452	2.448	19044	3491	22536	3916	0
4	24	3	"traX"	"PSLT110"	19900	14820	110	1849	1867	498	105	108	21	100	100	0	5179	5190	1536	90	94	21	100	100	0	0.343	0.345	0.340	0.347	1.157	0.336	0.965	80	509	6833	6862	-1.545	1744	5089	1762	5100	0
4	1	4	""	"STM2717"	15870	14990	80	156	174	65	106	107	18	73	57	0	313	370	193	93	99	28	100	98	0	0.227	0.245	0.233	0.210	2.609	0.218	0.454	52	282	270	345	-2.138	50	220	68	277	0
4	2	4	""	"STM2739"	16070	14990	100	592	616	166	107	110	50	100	98	0	11070	10907	3531	93	100	39	100	100	0	0.044	0.047	0.047	0.047	1.198	0.046	0.953	80	458	11462	11323	-4.500	485	10977	509	10814	0
4	3	4	""	"STM1616"	16250	14990	100	688	730	185	104	105	19	100	100	0	2340	2495	818	90	95	40	100	100	0	0.260	0.260	0.258	0.265	1.166	0.252	0.964	80	432	2834	3031	-1.946	584	2250	626	2405	0
4	4	4	"rimL"	"STM1611"	16430	14990	110	1270	1301	300	102	103	18	100	100	0	4299	4520	1105	89	90	17	100	100	0	0.277	0.271	0.271	0.271	1.154	0.267	0.963	80	466	5378	5630	-1.850	1168	4210	1199	4431	0
4	5	4	"osmB"	"STM1705"	16610	14990	100	661	749	348	104	105	21	100	100	0	431	484	225	89	91	18	100	100	0	1.629	1.633	1.621	1.647	1.276	1.621	0.937	80	408	899	1040	0.704	557	342	645	395	0
4	6	4	"mppA"	"STM1679"	16780	14980	110	6323	6239	1946	106	109	24	100	100	0	10891	10633	3786	92	96	30	100	100	0	0.576	0.582	0.575	0.600	1.249	0.553	0.963	80	426	17016	16674	-0.797	6217	10799	6133	10541	0
4	7	4	"rnhB"	"STM0230"	16940	14990	110	2583	2663	927	105	118	84	100	100	0	4189	4273	1555	91	110	130	100	100	0	0.605	0.612	0.625	0.613	1.123	0.606	0.976	80	439	6576	6740	-0.726	2478	4098	2558	4182	0
4	8	4	"speE"	"STM0166"	17120	14990	100	1398	1717	843	105	113	52	100	100	0	1520	1829	942	91	103	85	100	100	0	0.905	0.928	0.930	0.942	1.161	0.913	0.979	80	430	2722	3350	-0.144	1293	1429	1612	1738	0
4	9	4	"yaeB"	"STM0243"	17310	14990	100	673	692	168	102	112	70	100	100	0	1918	1993	642	91	111	149	100	98	0	0.313	0.310	0.312	0.317	1.206	0.298	0.959	80	405	2398	2492	-1.678	571	1827	590	1902	0
4	10	4	"cobS"	"STM2017"	17470	14990	100	622	651	149	103	111	70	100	100	0	2376	2557	742	90	107	147	100	100	0	0.227	0.222	0.223	0.225	1.192	0.218	0.962	80	394	2805	3015	-2.139	519	2286	548	2467	0
4	11	4	"yeeI"	"STM2001"	17640	14980	90	431	506	232	106	106	17	100	100	0	900	1148	677	91	93	20	100	100	0	0.402	0.378	0.388	0.385	1.204	0.362	0.949	52	348	1134	1457	-1.316	325	809	400	1057	0
4	12	4	"fixX"	"STM0078"	17810	14980	90	138	138	31	105	106	18	63	46	0	597	753	458	92	95	23	100	100	0	0.065	0.050	0.062	0.055	2.040	0.046	0.407	52	355	538	694	-3.936	33	505	33	661	0
4	13	4	"ubiC"	"STM4233"	17990	14990	110	1249	1319	335	106	107	20	100	100	0	5248	5598	1455	95	99	25	100	100	0	0.222	0.220	0.219	0.220	1.122	0.219	0.974	80	451	6296	6716	-2.173	1143	5153	1213	5503	0
4	14	4	"yjbJ"	"STM4240"	18160	14990	100	1243	1394	531	102	104	23	100	100	0	1364	1532	587	92	94	21	100	100	0	0.897	0.897	0.895	0.902	1.151	0.894	0.972	80	396	2413	2732	-0.157	1141	1272	1292	1440	0
4	15	4	"yjcE"	"STM4269"	18340	14990	100	291	296	85	102	104	25	100	97	0	1274	1291	447	92	95	22	100	100	0	0.160	0.162	0.155	0.157	1.344	0.155	0.819	80	382	1371	1393	-2.645	189	1182	194	1199	0
4	16	4	"zur"	"STM4241"	18500	14990	100	3007	3119	1046	104	109	43	100	100	0	4965	5012	1801	94	100	43	100	100	0	0.596	0.613	0.614	0.615	1.125	0.600	0.970	80	382	7774	7933	-0.747	2903	4871	3015	4918	0
4	17	4	"yfcZ"	"STM2390"	18670	14990	100	1136	1107	269	102	109	35	100	100	0	2503	2532	726	95	104	51	100	100	0	0.429	0.412	0.414	0.417	1.147	0.398	0.963	80	406	3442	3442	-1.220	1034	2408	1005	2437	0
4	18	4	""	"STM2372"	18860	14990	100	1459	1621	650	105	110	26	100	100	0	1047	1145	416	93	99	39	100	100	0	1.419	1.441	1.438	1.441	1.193	1.477	0.961	80	406	2308	2568	0.505	1354	954	1516	1052	0
4	19	4	"ylaC"	"STM0471"	19030	15000	110	2588	3054	1625	105	108	20	100	100	0	2466	2947	1622	93	98	47	100	100	0	1.046	1.033	1.043	1.049	1.231	1.023	0.973	80	454	4856	5803	0.065	2483	2373	2949	2854	0
4	20	4	"ybaP"	"STM0496"	19210	14980	100	1201	1357	672	103	106	20	100	100	0	1504	1609	762	91	93	20	100	100	0	0.777	0.826	0.816	0.820	1.171	0.834	0.961	80	430	2511	2772	-0.364	1098	1413	1254	1518	0
4	21	4	"ybbS"	"STM0514"	19390	14990	100	473	482	119	103	105	18	100	100	0	3085	3282	1121	92	93	22	100	100	0	0.124	0.119	0.118	0.119	1.232	0.114	0.936	80	406	3363	3569	-3.016	370	2993	379	3190	0
4	22	4	"folD"	"STM0542"	19550	14990	100	3256	3301	850	102	104	20	100	100	0	6298	6352	1716	91	95	28	100	100	0	0.508	0.511	0.507	0.513	1.129	0.499	0.967	80	404	9361	9460	-0.977	3154	6207	3199	6261	0
4	23	4	"ybdG"	"STM0569"	19730	14990	100	3525	3784	1525	103	106	24	100	100	0	7562	8078	3501	89	96	36	100	100	0	0.458	0.461	0.451	0.466	1.133	0.449	0.972	80	408	10895	11670	-1.127	3422	7473	3681	7989	0
4	24	4	"fepB"	"STM0594"	19910	14990	100	4021	4161	1169	101	103	22	100	100	0	3115	3209	922	90	95	28	100	100	0	1.296	1.302	1.318	1.308	1.159	1.302	0.959	80	443	6945	7179	0.374	3920	3025	4060	3119	0
4	1	5	"yhgI"	"STM3511"	15910	15170	110	4087	4052	939	104	106	19	100	100	0	2990	2971	758	91	93	18	100	100	0	1.374	1.371	1.365	1.384	1.144	1.356	0.978	80	499	6882	6828	0.458	3983	2899	3948	2880	0
4	2	5	"yhcK"	"STM3340"	16070	15170	100	1842	1902	612	105	105	19	100	100	0	3191	3407	1165	90	91	20	100	100	0	0.560	0.542	0.541	0.541	1.181	0.532	0.972	80	382	4838	5114	-0.836	1737	3101	1797	3317	0
4	3	5	"yhcC"	"STM3329"	16240	15170	100	485	508	158	104	107	28	100	98	0	4619	5142	1843	91	98	50	100	100	0	0.084	0.080	0.080	0.079	1.241	0.079	0.956	80	418	4909	5455	-3.571	381	4528	404	5051	0
4	4	5	"murA"	"STM3307"	16430	15160	110	7419	7479	1726	106	111	46	100	100	0	8781	8540	2409	90	96	37	100	100	0	0.841	0.873	0.873	0.884	1.118	0.855	0.976	80	464	16004	15823	-0.249	7313	8691	7373	8450	0
4	5	5	"rbfA"	"STM3285"	16600	15160	110	7986	7759	1839	107	118	60	100	100	0	2878	2827	745	90	96	36	100	100	0	2.826	2.796	2.815	2.819	1.108	2.795	0.977	80	453	10667	10389	1.499	7879	2788	7652	2737	0
4	6	5	"yhbT"	"STM3273"	16780	15160	110	1322	1421	484	107	113	35	100	100	0	2450	2717	1065	91	94	28	100	100	0	0.515	0.500	0.499	0.510	1.156	0.487	0.975	80	452	3574	3940	-0.957	1215	2359	1314	2626	0
4	7	5	""	"STM3155"	16940	15160	100	653	772	380	104	113	79	100	98	0	806	1027	592	89	103	115	98	96	0	0.766	0.712	0.726	0.733	1.227	0.683	0.951	80	394	1266	1606	-0.385	549	717	668	938	0
4	8	5	"nupG"	"STM3113"	17120	15160	110	1153	1279	397	103	105	27	100	100	0	6707	7235	2614	88	90	31	100	100	0	0.159	0.165	0.166	0.167	1.150	0.160	0.971	80	452	7669	8323	-2.656	1050	6619	1176	7147	0
4	9	5	"gshB"	"STM3095"	17290	15160	110	722	737	325	100	101	22	100	100	0	1177	1253	615	88	89	20	100	100	0	0.571	0.547	0.554	0.549	1.216	0.519	0.933	80	454	1711	1802	-0.808	622	1089	637	1165	0
4	10	5	""	"STM3075"	17470	15160	110	310	317	75	104	106	24	100	100	0	2312	2348	834	89	90	22	100	100	0	0.093	0.094	0.091	0.096	1.298	0.091	0.899	80	452	2429	2472	-3.432	206	2223	213	2259	0
4	11	5	"iciA"	"STM3064"	17640	15160	110	653	703	232	108	109	19	100	100	0	1870	2118	872	90	92	20	100	100	0	0.306	0.293	0.296	0.299	1.187	0.283	0.966	80	465	2325	2623	-1.708	545	1780	595	2028	0
4	12	5	"fldB"	"STM3045"	17810	15170	110	680	778	439	105	106	18	100	100	0	876	1034	657	91	93	18	100	100	0	0.732	0.714	0.712	0.711	1.249	0.688	0.948	80	475	1360	1616	-0.449	575	785	673	943	0
4	13	5	"nadE"	"STM1310"	17990	15160	100	1483	1577	455	106	108	19	100	100	0	2520	2791	941	93	96	22	100	100	0	0.567	0.545	0.548	0.552	1.134	0.530	0.969	80	420	3804	4169	-0.818	1377	2427	1471	2698	0
4	14	5	"ydiE"	"STM1346"	18170	15160	100	1057	1054	466	104	105	21	100	100	0	486	498	213	93	93	16	100	100	0	2.425	2.346	2.343	2.396	1.192	2.315	0.967	80	408	1346	1355	1.278	953	393	950	405	0
4	15	5	"lpp"	"STM1377"	18340	15160	100	2030	2000	831	103	105	24	100	100	0	271	275	96	93	94	21	98	97	0	10.826	10.423	10.208	10.746	1.300	10.249	0.913	80	396	2105	2079	3.436	1927	178	1897	182	0
4	16	5	"sodB"	"STM1431"	18510	15170	100	3649	3840	1267	105	109	41	100	100	0	3173	3385	1135	93	105	121	100	100	0	1.151	1.135	1.139	1.138	1.117	1.130	0.975	80	384	6624	7027	0.202	3544	3080	3735	3292	0
4	17	5	"gst"	"STM1451"	18670	15160	100	5100	5299	1282	106	110	44	100	100	0	3972	3981	953	93	104	118	100	100	0	1.287	1.336	1.326	1.340	1.134	1.342	0.967	80	395	8873	9081	0.365	4994	3879	5193	3888	0
4	18	5	"sodC"	"STM1044"	18850	15160	110	7274	7674	2577	105	116	65	100	100	0	2553	2661	950	93	95	24	100	100	0	2.914	2.947	2.963	2.991	1.130	2.935	0.981	80	467	9629	10137	1.543	7169	2460	7569	2568	0
4	19	5	"yhhV"	"STM3559"	19030	15170	100	1194	1261	439	108	120	65	100	100	0	1023	1075	397	92	96	23	100	100	0	1.166	1.173	1.157	1.176	1.209	1.164	0.960	80	408	2017	2136	0.222	1086	931	1153	983	0
4	20	5	"yhhL"	"STM3573"	19210	15170	100	389	441	165	107	111	23	100	100	0	721	844	441	92	95	32	100	100	0	0.448	0.444	0.467	0.464	1.258	0.412	0.947	80	418	911	1086	-1.157	282	629	334	752	0
4	21	5	"yhhQ"	"STM3579"	19380	15170	110	2745	2730	536	106	108	20	100	100	0	7206	7223	1592	93	95	23	100	100	0	0.371	0.368	0.369	0.369	1.098	0.363	0.979	80	452	9752	9754	-1.430	2639	7113	2624	7130	0
4	22	5	"nikR"	"STM3584"	19550	15170	90	324	356	119	102	105	20	100	100	0	402	449	188	93	96	26	100	100	0	0.718	0.713	0.713	0.736	1.309	0.684	0.927	52	349	531	610	-0.477	222	309	254	356	0
4	23	5	""	"STM3595"	19730	15160	110	1334	1584	817	100	103	19	100	100	0	810	1007	578	91	93	22	100	100	0	1.716	1.620	1.666	1.739	1.297	1.566	0.971	80	465	1953	2400	0.779	1234	719	1484	916	0
4	24	5	""	"STM3600"	19900	15170	100	696	691	169	103	104	17	100	100	0	7353	7352	2133	90	91	15	100	100	0	0.082	0.081	0.080	0.081	1.160	0.079	0.960	80	432	7856	7850	-3.614	593	7263	588	7262	0
4	1	6	"slp"	"STM1819"	15900	15340	100	3205	3298	713	106	108	20	100	100	0	3255	3279	787	88	90	17	100	100	0	0.979	1.000	0.988	1.010	1.125	0.982	0.967	80	440	6266	6383	-0.031	3099	3167	3192	3191	0
4	2	6	"hemK"	"STM1775"	16070	15340	100	852	888	272	103	104	19	100	100	0	3304	3328	1208	88	89	17	100	100	0	0.233	0.242	0.238	0.248	1.247	0.232	0.955	80	407	3965	4025	-2.102	749	3216	785	3240	0
4	3	6	"ychK"	"STM1754"	16240	15340	100	3455	3327	1005	101	114	74	100	100	0	7791	7287	2456	89	116	187	100	100	0	0.435	0.448	0.442	0.456	1.175	0.431	0.963	80	418	11056	10424	-1.199	3354	7702	3226	7198	0
4	4	6	"sdaA"	"STM1826"	16430	15340	100	3391	3438	1053	107	118	80	100	100	0	8526	8303	2804	88	116	187	100	100	0	0.389	0.405	0.407	0.413	1.143	0.395	0.970	80	418	11722	11546	-1.361	3284	8438	3331	8215	0
4	5	6	"minC"	"STM1814"	16590	15340	100	5179	4908	1321	111	129	122	100	100	0	4997	4818	1518	90	115	172	100	100	0	1.033	1.015	1.008	1.039	1.186	0.984	0.969	80	395	9975	9525	0.047	5068	4907	4797	4728	0
4	6	6	"ycgR"	"STM1798"	16770	15340	110	2645	2550	577	107	123	110	100	100	0	6357	6141	1564	89	109	156	100	100	0	0.405	0.404	0.403	0.409	1.108	0.387	0.964	80	481	8806	8495	-1.304	2538	6268	2443	6052	0
4	7	6	"yihA"	"STM4001"	16950	15340	100	1308	1350	462	105	107	18	100	100	0	2018	2088	854	86	89	24	100	100	0	0.623	0.622	0.625	0.635	1.374	0.598	0.948	80	409	3135	3247	-0.683	1203	1932	1245	2002	0
4	8	6	"oxyR"	"STM4125"	17120	15340	100	5963	6316	1987	104	106	19	100	100	0	1929	2073	734	87	88	16	100	100	0	3.181	3.128	3.137	3.191	1.281	3.123	0.953	80	397	7701	8198	1.669	5859	1842	6212	1986	0
4	9	6	"yneB"	"STM4078"	17290	15340	100	1102	1247	499	107	108	22	100	100	0	4586	5388	2532	88	89	16	100	100	0	0.221	0.215	0.216	0.221	1.263	0.207	0.959	80	409	5493	6440	-2.177	995	4498	1140	5300	0
4	10	6	"pfkA"	"STM4062"	17470	15340	100	7078	7295	2681	108	112	29	100	100	0	3956	4212	1613	90	91	17	100	100	0	1.803	1.744	1.759	1.767	1.254	1.742	0.969	80	422	10836	11309	0.850	6970	3866	7187	4122	0
4	11	6	"rhaR"	"STM4049"	17640	15340	100	404	420	110	109	112	22	100	100	0	5112	5124	1652	89	89	15	100	100	0	0.059	0.062	0.064	0.061	1.253	0.060	0.933	80	398	5318	5346	-4.090	295	5023	311	5035	0
4	12	6	"yihZ"	"STM4028"	17810	15340	100	943	945	267	104	107	21	100	100	0	2444	2438	799	89	90	15	100	100	0	0.356	0.358	0.356	0.362	1.211	0.350	0.962	80	398	3194	3190	-1.489	839	2355	841	2349	0
4	13	6	"rpsK"	"STM3417"	17980	15340	110	17516	19000	5966	106	111	34	100	100	0	751	797	231	89	90	16	100	100	0	26.299	26.686	26.363	26.952	1.159	26.869	0.966	80	454	18072	19602	4.717	17410	662	18894	708	0
4	14	6	"rplF"	"STM3425"	18160	15340	110	21495	20650	6853	110	119	44	100	100	0	706	689	217	87	90	19	100	100	0	34.548	34.120	34.384	34.836	1.151	34.357	0.962	80	481	22004	21142	5.111	21385	619	20540	602	0
4	15	6	"rplN"	"STM3430"	18340	15340	110	10979	10753	3867	107	115	45	100	100	0	388	394	128	89	91	20	100	100	0	36.361	34.905	36.229	35.703	1.308	34.919	0.939	80	423	11171	10951	5.184	10872	299	10646	305	0
4	16	6	"rpsC"	"STM3434"	18490	15340	110	21931	23357	8905	107	112	48	100	100	0	647	668	252	91	92	16	100	100	0	39.252	40.295	40.326	40.589	1.169	39.759	0.960	80	413	22380	23827	5.295	21824	556	23250	577	0
4	17	6	"rplW"	"STM3438"	18670	15340	100	20899	22260	7357	107	131	136	100	100	0	380	419	125	91	96	68	98	98	0	71.945	67.540	67.120	67.734	1.159	67.408	0.948	80	432	21081	22481	6.169	20792	289	22153	328	0
4	18	6	"ppiA"	"STM3472"	18850	15340	100	5105	4966	1125	108	142	155	100	100	0	5767	5510	1480	93	105	79	100	100	0	0.881	0.897	0.891	0.911	1.151	0.867	0.968	80	420	10671	10275	-0.183	4997	5674	4858	5417	0
4	19	6	"argI"	"STM4469"	19020	15340	100	1949	2089	823	108	122	83	100	100	0	5143	5614	2549	92	106	80	100	100	0	0.364	0.359	0.365	0.369	1.212	0.343	0.969	80	408	6892	7503	-1.456	1841	5051	1981	5522	0
4	20	6	"trpS2"	"STM4508"	19200	15340	100	1427	1512	579	104	108	22	100	100	0	5484	5854	2600	93	100	44	100	100	0	0.245	0.244	0.243	0.254	1.279	0.235	0.968	80	420	6714	7169	-2.027	1323	5391	1408	5761	0
4	21	6	"dnaT"	"STM4544"	19380	15340	100	1024	1050	355	107	109	22	100	100	0	2055	2093	889	93	99	43	100	100	0	0.467	0.472	0.481	0.491	1.279	0.449	0.950	80	408	2879	2943	-1.097	917	1962	943	2000	0
4	22	6	"lplA"	"STM4576"	19550	15340	100	1076	1157	356	104	105	17	100	100	0	4093	4257	1564	93	94	28	100	100	0	0.243	0.253	0.255	0.257	1.300	0.242	0.941	80	410	4972	5217	-2.041	972	4000	1053	4164	0
4	23	6	""	"STM4596"	19720	15340	100	590	675	335	104	106	19	100	100	0	2216	2734	1675	93	97	26	100	100	0	0.229	0.216	0.224	0.224	1.260	0.207	0.961	80	420	2609	3212	-2.127	486	2123	571	2641	0
4	24	6	"rph"	"STM3734"	19900	15340	100	2254	2760	1477	101	104	19	100	100	0	1739	2154	1183	91	93	23	100	100	0	1.306	1.289	1.282	1.322	1.304	1.279	0.965	80	444	3801	4722	0.386	2153	1648	2659	2063	0
4	1	7	"yidF"	"STM3803"	15880	15520	100	457	524	221	107	108	19	100	100	0	1896	2264	1237	89	90	17	100	100	0	0.194	0.192	0.195	0.195	1.187	0.182	0.940	80	432	2157	2592	-2.368	350	1807	417	2175	0
4	2	7	"ibpA"	"STM3809"	16050	15530	100	3685	4011	1622	106	109	21	100	100	0	799	854	354	88	90	22	100	100	0	5.034	5.098	5.185	5.240	1.204	5.023	0.977	80	405	4290	4671	2.332	3579	711	3905	766	0
4	3	7	"ccmC"	"STM2252"	16230	15520	100	439	515	294	102	105	29	100	100	0	1528	1846	1331	88	90	41	100	100	0	0.234	0.235	0.242	0.241	1.228	0.223	0.953	80	408	1777	2171	-2.095	337	1440	413	1758	0
4	4	7	"torC"	"STM3823"	16400	15520	100	250	261	94	105	105	17	100	98	0	3353	3878	2078	89	89	17	100	100	0	0.044	0.041	0.041	0.040	1.366	0.041	0.890	80	384	3409	3945	-4.493	145	3264	156	3789	0
4	5	7	"dgoK"	"STM3829"	16570	15510	110	1732	1723	356	107	112	45	100	100	0	7773	7666	1956	91	105	89	100	100	0	0.212	0.213	0.211	0.216	1.123	0.208	0.986	80	463	9307	9191	-2.241	1625	7682	1616	7575	0
4	6	7	""	"STM3833"	16750	15510	90	359	457	320	106	109	27	100	100	0	1242	1992	1810	91	103	86	100	100	0	0.220	0.185	0.198	0.200	1.242	0.178	0.969	52	357	1404	2252	-2.186	253	1151	351	1901	0
4	7	7	""	"STM0098"	16930	15510	110	997	992	171	107	110	23	100	100	0	5976	6068	1305	89	91	18	100	100	0	0.151	0.148	0.149	0.148	1.109	0.144	0.978	80	466	6777	6864	-2.726	890	5887	885	5979	0
4	8	7	"ilvI"	"STM0116"	17100	15510	100	1716	1748	1076	107	110	21	100	100	0	4733	4964	3507	87	89	15	100	100	0	0.346	0.336	0.341	0.358	1.212	0.322	0.982	80	397	6255	6518	-1.530	1609	4646	1641	4877	0
4	9	7	"ftsI"	"STM0122"	17270	15510	110	9940	9051	3320	108	110	21	100	100	0	10969	10107	3850	88	89	15	100	100	0	0.904	0.893	0.904	0.900	1.074	0.886	0.995	80	441	20713	18962	-0.146	9832	10881	8943	10019	0
4	10	7	"murC"	"STM0129"	17440	15520	100	2204	2676	1732	109	113	30	100	100	0	2522	3174	2186	90	92	18	100	100	0	0.861	0.832	0.861	0.847	1.159	0.813	0.980	80	398	4527	5651	-0.215	2095	2432	2567	3084	0
4	11	7	"guaC"	"STM0141"	17610	15510	100	5221	5461	1631	108	113	28	100	100	0	5411	5643	1852	91	93	21	100	100	0	0.961	0.964	0.973	0.973	1.086	0.949	0.988	80	410	10433	10905	-0.057	5113	5320	5353	5552	0
4	12	7	"aroP"	"STM0150"	17780	15510	90	1045	1655	1539	108	110	18	100	100	0	1286	2703	2691	91	92	16	100	100	0	0.784	0.592	0.615	0.627	1.156	0.577	0.989	52	352	2132	4159	-0.351	937	1195	1547	2612	0
4	13	7	""	"STM1549"	17960	15510	100	2218	2354	1296	107	109	24	100	100	0	2215	2375	1306	91	93	20	100	100	0	0.994	0.984	0.978	0.996	1.142	0.985	0.988	80	441	4235	4531	-0.009	2111	2124	2247	2284	0
4	14	7	""	"STM1554"	18140	15510	90	158	172	60	107	110	24	75	53	0	957	1430	1234	93	95	23	100	100	0	0.059	0.049	0.046	0.051	1.682	0.044	0.721	52	341	915	1402	-4.082	51	864	65	1337	0
4	15	7	""	"STM1558"	18310	15510	100	290	422	337	104	111	41	98	87	0	875	1616	1744	91	94	22	100	100	0	0.237	0.209	0.224	0.224	1.390	0.195	0.946	80	410	970	1843	-2.076	186	784	318	1525	0
4	16	7	"sfcA"	"STM1566"	18480	15510	100	888	1051	776	105	107	29	100	100	0	2447	2866	2344	91	94	20	100	100	0	0.332	0.341	0.345	0.360	1.246	0.335	0.992	80	396	3139	3721	-1.589	783	2356	946	2775	0
4	17	7	"fdnG"	"STM1570"	18660	15520	100	423	565	391	102	106	32	100	96	0	954	1378	1124	92	96	20	100	100	0	0.372	0.360	0.361	0.369	1.307	0.348	0.949	80	407	1183	1749	-1.425	321	862	463	1286	0
4	18	7	"narZ"	"STM1577"	18830	15510	90	224	253	98	100	103	21	100	92	0	934	1177	796	94	98	27	100	100	0	0.148	0.141	0.151	0.148	1.394	0.126	0.866	52	352	964	1236	-2.760	124	840	153	1083	0
4	19	7	"yciO"	"STM1720"	19010	15520	100	805	959	564	105	106	21	100	100	0	1117	1249	800	93	97	25	100	100	0	0.684	0.739	0.746	0.756	1.202	0.723	0.982	80	418	1724	2010	-0.549	700	1024	854	1156	0
4	20	7	"yciC"	"STM1734"	19180	15520	100	5284	5300	1775	107	109	21	100	100	0	6540	6626	2139	95	99	25	100	100	0	0.803	0.795	0.794	0.789	1.089	0.798	0.992	80	394	11622	11724	-0.316	5177	6445	5193	6531	0
4	21	7	""	"STM1747"	19360	15520	100	437	483	197	107	111	25	100	98	0	788	902	457	95	100	36	100	100	0	0.476	0.466	0.474	0.471	1.333	0.448	0.955	80	394	1023	1183	-1.070	330	693	376	807	0
4	22	7	"narI"	"STM1761"	19520	15520	100	536	552	223	105	107	19	100	100	0	2697	2852	1435	95	97	31	100	100	0	0.166	0.162	0.163	0.164	1.296	0.158	0.969	80	406	3033	3204	-2.594	431	2602	447	2757	0
4	23	7	"chaB"	"STM1770"	19700	15510	90	262	277	90	104	106	20	100	98	0	483	528	244	97	101	33	100	100	0	0.409	0.401	0.393	0.408	1.393	0.383	0.906	52	351	544	604	-1.289	158	386	173	431	0
4	24	7	""	"STM1785"	19880	15520	100	689	706	325	102	105	20	98	98	0	6225	6729	3796	96	101	46	100	100	0	0.096	0.091	0.092	0.093	1.280	0.088	0.980	80	462	6716	7237	-3.384	587	6129	604	6633	0
4	1	8	"nuoN"	"STM2316"	15880	15690	110	1841	1882	399	107	109	19	100	100	0	8481	8398	2293	91	92	17	100	100	0	0.207	0.214	0.212	0.217	1.136	0.205	0.968	80	474	10124	10082	-2.275	1734	8390	1775	8307	0
4	2	8	"nuoC"	"STM2326"	16050	15690	100	2750	2855	1337	105	107	21	100	100	0	7062	7201	3522	89	92	25	100	100	0	0.379	0.387	0.380	0.390	1.166	0.381	0.981	80	370	9618	9862	-1.399	2645	6973	2750	7112	0
4	3	8	"yfbS"	"STM2333"	16220	15690	100	342	360	165	104	105	20	97	93	0	998	1116	677	89	92	23	100	100	0	0.262	0.249	0.246	0.241	1.450	0.243	0.948	80	396	1147	1283	-1.933	238	909	256	1027	0
4	4	8	"yfcC"	"STM2339"	16400	15680	100	184	240	206	108	108	22	93	83	0	839	1330	1946	88	90	19	100	100	0	0.101	0.106	0.105	0.099	1.580	0.104	0.948	80	394	827	1374	-3.305	76	751	132	1242	0
4	5	8	""	"STM2343"	16570	15690	100	377	393	104	107	107	18	100	100	0	1658	1729	651	91	96	35	100	100	0	0.172	0.175	0.185	0.176	1.240	0.165	0.926	80	408	1837	1924	-2.537	270	1567	286	1638	0
4	6	8	"yfcH"	"STM2350"	16750	15690	100	2518	2712	1390	106	106	19	100	100	0	7197	8044	4270	91	93	23	100	100	0	0.339	0.328	0.322	0.335	1.214	0.321	0.964	80	418	9518	10559	-1.559	2412	7106	2606	7953	0
4	7	8	"fdx"	"STM2538"	16920	15690	100	2896	2867	741	108	111	38	100	100	0	3284	3508	1088	96	104	77	100	100	0	0.875	0.809	0.812	0.819	1.132	0.788	0.974	80	408	5976	6171	-0.193	2788	3188	2759	3412	0
4	8	8	"cadB"	"STM2558"	17100	15690	100	2160	2224	636	112	159	655	100	92	0	6966	7435	2385	98	129	241	100	100	0	0.298	0.288	0.296	0.290	1.193	0.281	0.960	80	408	8916	9449	-1.746	2048	6868	2112	7337	0
4	9	8	"yfhG"	"STM2563"	17270	15690	110	2394	2472	683	107	109	21	100	100	0	3317	3522	1041	91	96	25	100	100	0	0.709	0.689	0.686	0.693	1.128	0.681	0.969	80	439	5513	5796	-0.496	2287	3226	2365	3431	0
4	10	8	""	"STM2570"	17440	15690	100	843	991	503	104	107	19	100	100	0	3647	4207	2458	90	92	17	100	100	0	0.208	0.215	0.218	0.218	1.152	0.209	0.978	80	384	4296	5004	-2.267	739	3557	887	4117	0
4	11	8	""	"STM2587"	17610	15690	100	280	335	187	106	107	18	97	92	0	2155	3018	2302	93	95	25	100	100	0	0.084	0.078	0.074	0.075	1.470	0.077	0.937	80	408	2236	3154	-3.567	174	2062	229	2925	0
4	12	8	""	"STM2593"	17790	15690	110	406	442	197	107	108	17	100	100	0	4377	4588	2078	92	95	25	100	100	0	0.070	0.075	0.073	0.072	1.227	0.077	0.941	80	450	4584	4831	-3.841	299	4285	335	4496	0
4	13	8	"yhbP"	"STM3270"	17960	15690	100	1602	1597	324	106	108	18	100	100	0	4875	4969	1093	92	93	18	100	100	0	0.313	0.306	0.309	0.306	1.105	0.302	0.974	80	396	6279	6368	-1.677	1496	4783	1491	4877	0
4	14	8	""	"STM3277"	18130	15680	110	843	867	172	106	107	18	100	100	0	11899	11869	2394	94	99	32	100	100	0	0.062	0.065	0.064	0.065	1.136	0.063	0.964	80	454	12542	12536	-4.002	737	11805	761	11775	0
4	15	8	"pnp"	"STM3282"	18300	15690	100	6244	6339	3334	105	111	40	100	100	0	1726	1898	979	94	100	35	100	100	0	3.762	3.456	3.438	3.515	1.171	3.475	0.976	80	418	7771	8038	1.911	6139	1632	6234	1804	0
4	16	8	"secG"	"STM3293"	18490	15680	110	14437	14343	4126	107	115	42	100	100	0	1706	1639	478	93	98	27	100	100	0	8.884	9.208	9.154	9.346	1.157	9.226	0.974	80	463	15943	15782	3.151	14330	1613	14236	1546	0
4	17	8	"yhbE"	"STM3302"	18650	15680	110	16598	17919	5120	110	117	39	100	100	0	5305	5403	1464	96	99	21	100	100	0	3.165	3.356	3.368	3.362	1.103	3.374	0.982	80	398	21697	23116	1.662	16488	5209	17809	5307	0
4	18	8	"yrbA"	"STM3308"	18810	15690	100	1258	1244	300	106	127	100	100	100	0	1848	1767	551	99	128	170	98	98	0	0.659	0.682	0.682	0.706	1.297	0.653	0.957	80	417	2901	2806	-0.602	1152	1749	1138	1668	0
4	19	8	""	"STM0718"	19000	15690	100	635	583	175	101	119	99	98	93	0	9053	8473	2927	96	123	169	100	100	0	0.060	0.058	0.058	0.057	1.204	0.057	0.963	80	418	9491	8859	-4.068	534	8957	482	8377	0
4	20	8	""	"STM0724"	19180	15680	100	108	108	19	107	109	21	13	1	0	135	147	46	97	100	24	73	40	0	0.026	0.020	0.370	0.315	3.683	0.116	0.030	80	394	39	51	-5.248	1	38	1	50	-50
4	21	8	"sdhD"	"STM0733"	19350	15690	100	2795	2676	833	109	113	28	100	100	0	4788	4757	1554	96	103	47	100	100	0	0.572	0.551	0.555	0.546	1.182	0.543	0.978	80	383	7378	7228	-0.805	2686	4692	2567	4661	0
4	22	8	"ybgC"	"STM0744"	19530	15690	110	1790	1909	609	105	109	28	100	100	0	3382	3674	1371	97	104	46	100	100	0	0.513	0.504	0.508	0.511	1.127	0.489	0.964	80	454	4970	5381	-0.963	1685	3285	1804	3577	0
4	23	8	"ybgF"	"STM0750"	19700	15680	110	6031	6327	1368	103	107	28	100	100	0	6245	6377	1636	96	100	27	100	100	0	0.964	0.991	0.981	1.009	1.174	0.970	0.972	80	440	12077	12505	-0.053	5928	6149	6224	6281	0
4	24	8	"aroG"	"STM0760"	19870	15690	110	4357	4295	803	104	107	27	100	100	0	7819	7680	1620	96	100	34	100	100	0	0.551	0.553	0.565	0.554	1.126	0.543	0.966	80	486	11976	11775	-0.861	4253	7723	4191	7584	0
4	1	9	""	"STM0868"	15880	15860	100	821	942	518	107	108	18	100	100	0	3004	3504	2267	88	90	16	100	100	0	0.245	0.244	0.254	0.254	1.234	0.235	0.967	80	440	3630	4251	-2.030	714	2916	835	3416	0
4	2	9	"rimK"	"STM0875"	16050	15860	110	914	1041	463	106	108	19	100	100	0	1674	2083	1105	88	91	21	100	100	0	0.509	0.469	0.475	0.488	1.236	0.448	0.968	80	438	2394	2930	-0.973	808	1586	935	1995	0
4	3	9	"ybjF"	"STM0882"	16220	15860	100	1477	1549	684	105	105	19	100	100	0	2437	2610	1260	88	92	22	100	100	0	0.584	0.573	0.573	0.582	1.238	0.562	0.961	80	396	3721	3966	-0.776	1372	2349	1444	2522	0
4	4	9	"artP"	"STM0891"	16400	15860	100	6879	6871	1586	105	109	31	100	100	0	6102	6146	1665	91	96	33	100	100	0	1.127	1.117	1.120	1.129	1.112	1.094	0.975	80	420	12785	12821	0.172	6774	6011	6766	6055	0
4	5	9	""	"STM0896"	16580	15860	100	141	144	27	106	110	30	61	18	0	3756	3813	1433	92	96	34	100	100	0	0.010	0.010	0.015	0.015	1.418	0.010	0.410	80	396	3699	3759	-6.710	35	3664	38	3721	0
4	6	9	""	"STM0901"	16750	15860	100	160	160	32	105	107	17	91	71	0	9360	9458	3212	90	90	16	100	100	0	0.006	0.006	0.012	0.013	1.208	0.005	0.540	80	396	9325	9423	-7.397	55	9270	55	9368	0
4	7	9	""	"STM1035"	16930	15860	100	256	261	77	108	150	669	0	0	0	1935	2044	911	94	118	244	100	98	0	0.080	0.078	0.072	0.076	1.495	0.073	0.745	80	383	1989	2103	-3.637	148	1841	153	1950	0
4	8	9	""	"STM1039"	17090	15860	110	331	321	89	111	157	651	0	0	0	3678	3607	1349	96	126	239	100	98	0	0.061	0.060	0.058	0.058	1.304	0.126	0.057	80	413	3802	3721	-4.025	220	3582	210	3511	0
4	9	9	"aceK"	"STM4185"	17260	15860	100	479	552	258	107	108	19	98	98	0	3531	4270	2753	90	96	30	100	100	0	0.108	0.106	0.109	0.111	1.426	0.100	0.946	80	396	3813	4625	-3.209	372	3441	445	4180	0
4	10	9	""	"STM4196"	17440	15860	100	398	414	135	103	105	18	100	100	0	7716	7772	2642	90	93	24	100	100	0	0.039	0.040	0.039	0.040	1.252	0.040	0.919	80	408	7921	7993	-4.692	295	7626	311	7682	0
4	11	9	""	"STM4200"	17620	15860	100	545	682	436	105	106	18	100	97	0	5028	6414	4835	91	92	18	100	100	0	0.089	0.091	0.093	0.091	1.272	0.089	0.969	80	396	5377	6900	-3.488	440	4937	577	6323	0
4	12	9	""	"STM4204"	17790	15850	110	2457	2480	452	106	107	17	100	100	0	19657	19725	4094	92	94	22	100	100	0	0.120	0.121	0.122	0.122	1.131	0.118	0.971	80	412	21916	22007	-3.057	2351	19565	2374	19633	0
4	13	9	"pduE"	"STM2042"	17950	15860	100	251	252	50	106	108	19	100	98	0	4385	4447	1061	91	93	21	100	100	0	0.034	0.034	0.033	0.033	1.278	0.032	0.872	80	383	4439	4502	-4.888	145	4294	146	4356	0
4	14	9	"pduV"	"STM2056"	18130	15860	100	210	210	49	105	106	18	98	90	0	1900	1857	714	92	98	41	100	100	0	0.058	0.059	0.060	0.058	1.458	0.059	0.828	80	420	1913	1870	-4.106	105	1808	105	1765	0
4	15	9	"stfF"	"STM0199"	18310	15860	100	216	222	65	103	103	17	96	90	0	2958	3322	1633	93	97	33	100	100	0	0.039	0.037	0.038	0.036	1.494	0.035	0.838	80	396	2978	3348	-4.664	113	2865	119	3229	0
4	16	9	"thiH"	"STM4159"	18470	15860	90	577	592	189	105	106	21	100	100	0	3065	3197	1060	94	99	27	100	100	0	0.159	0.157	0.154	0.155	1.190	0.155	0.937	52	340	3443	3590	-2.654	472	2971	487	3103	0
4	17	9	"yojN"	"STM2269"	18650	15860	100	1820	2006	940	107	110	30	100	100	0	6383	7136	3657	96	100	28	100	100	0	0.272	0.270	0.268	0.273	1.253	0.263	0.977	80	430	8000	8939	-1.876	1713	6287	1899	7040	0
4	18	9	""	"STM4261"	18830	15860	100	622	675	261	105	111	52	100	100	0	1687	1768	741	95	101	54	100	100	0	0.325	0.341	0.342	0.339	1.188	0.338	0.961	80	397	2109	2243	-1.623	517	1592	570	1673	0
4	19	9	"traP"	"PSLT082"	19000	15860	100	261	314	148	100	103	18	100	100	0	2423	2954	1832	94	94	16	100	100	0	0.069	0.075	0.074	0.073	1.299	0.075	0.948	80	384	2490	3074	-3.855	161	2329	214	2860	0
4	20	9	""	"STM1542"	19160	15850	90	387	422	226	107	107	18	100	100	0	1291	1529	1055	94	98	22	100	100	0	0.234	0.220	0.221	0.222	1.327	0.206	0.939	52	340	1477	1750	-2.096	280	1197	315	1435	0
4	21	9	""	"STM4309"	19340	15850	110	663	707	197	107	109	18	100	100	0	12006	13019	4512	95	100	26	100	100	0	0.047	0.046	0.045	0.047	1.177	0.045	0.972	80	463	12467	13524	-4.421	556	11911	600	12924	0
4	22	9	"adi"	"STM4296"	19520	15860	80	115	127	43	107	105	17	28	15	0	167	230	189	96	98	24	98	78	0	0.113	0.149	0.190	0.162	2.241	0.199	0.632	52	309	79	154	-3.150	8	71	20	134	0
4	23	9	"lpxO"	"STM4286"	19700	15850	110	2907	3128	881	106	107	26	100	100	0	4840	5221	1683	94	96	20	100	100	0	0.590	0.589	0.595	0.594	1.181	0.576	0.959	80	467	7547	8149	-0.761	2801	4746	3022	5127	0
4	24	9	"nrfC"	"STM4279"	19860	15850	90	322	350	145	103	104	18	100	100	0	1435	1702	948	93	96	22	100	100	0	0.163	0.154	0.160	0.155	1.288	0.150	0.914	52	342	1561	1856	-2.615	219	1342	247	1609	0
4	1	10	"yafB"	"STM0255"	15870	16040	100	625	669	308	108	109	18	100	100	0	1106	1226	632	87	90	30	100	100	0	0.507	0.493	0.504	0.498	1.369	0.481	0.933	80	418	1536	1700	-0.979	517	1019	561	1139	0
4	2	10	""	"STM0274"	16040	16040	100	162	230	235	108	109	18	77	67	0	805	988	650	87	89	16	100	100	0	0.075	0.135	0.076	0.088	2.389	0.178	0.445	80	394	772	1023	-3.733	54	718	122	901	0
4	3	10	""	"STM0282"	16220	16030	100	272	308	122	106	106	17	98	98	0	1340	1646	986	86	87	16	100	100	0	0.132	0.129	0.127	0.131	1.339	0.125	0.934	80	383	1420	1762	-2.917	166	1254	202	1560	0
4	4	10	""	"STM0288"	16390	16030	100	294	306	51	104	104	16	100	100	0	2111	2136	452	87	91	29	100	100	0	0.094	0.099	0.099	0.098	1.271	0.093	0.858	80	393	2214	2251	-3.413	190	2024	202	2049	0
4	5	10	""	"STM0297"	16580	16030	110	193	198	54	105	105	17	97	92	0	1172	1225	489	90	93	26	100	100	0	0.081	0.082	0.078	0.081	1.416	0.083	0.771	80	438	1170	1228	-3.620	88	1082	93	1135	0
4	6	10	"yafJ"	"STM0311"	16740	16030	110	931	965	328	106	108	19	100	100	0	1647	1649	673	90	92	19	100	100	0	0.530	0.551	0.535	0.562	1.196	0.519	0.939	80	427	2382	2418	-0.916	825	1557	859	1559	0
4	7	10	"ycfJ"	"STM1212"	16910	16020	90	667	682	304	108	113	32	100	100	0	439	458	229	88	93	23	100	98	0	1.593	1.551	1.533	1.678	1.395	1.488	0.883	52	348	910	944	0.671	559	351	574	370	0
4	8	10	"ycfX"	"STM1220"	17090	16020	90	516	531	224	108	112	27	100	96	0	714	768	395	89	91	19	100	100	0	0.653	0.623	0.633	0.645	1.543	0.600	0.928	52	346	1033	1102	-0.615	408	625	423	679	0
4	9	10	""	"STM1236"	17260	16020	90	225	219	56	107	108	19	96	94	0	717	759	285	89	93	24	100	100	0	0.188	0.167	0.173	0.160	1.660	0.175	0.777	52	330	746	782	-2.412	118	628	112	670	0
4	10	10	""	"STM1253"	17430	16030	100	743	893	604	104	106	23	100	100	0	426	491	296	89	93	23	100	100	0	1.896	1.963	1.955	1.969	1.329	2.052	0.619	80	408	976	1191	0.923	639	337	789	402	0
4	11	10	"yoaG"	"STM1272"	17610	16030	100	324	331	68	104	105	18	100	100	0	1340	1426	372	89	91	18	100	100	0	0.176	0.170	0.166	0.169	1.218	0.165	0.913	80	383	1471	1564	-2.508	220	1251	227	1337	0
4	12	10	""	"STM1276"	17780	16030	110	2025	2048	633	105	106	21	100	100	0	1360	1351	446	90	93	21	100	100	0	1.512	1.541	1.526	1.563	1.199	1.539	0.945	80	452	3190	3204	0.596	1920	1270	1943	1261	0
4	13	10	"rstB"	"STM1471"	17950	16030	110	782	797	213	105	108	22	100	100	0	5787	6130	1830	89	91	19	100	100	0	0.119	0.115	0.111	0.114	1.187	0.110	0.934	80	424	6375	6733	-3.073	677	5698	692	6041	0
4	14	10	"ydgH"	"STM1478"	18120	16030	100	1498	1720	760	104	106	18	100	100	0	1856	2248	1080	89	90	16	100	100	0	0.789	0.748	0.753	0.759	1.203	0.733	0.973	80	382	3161	3775	-0.342	1394	1767	1616	2159	0
4	15	10	"ynfM"	"STM1486"	18300	16030	100	439	443	93	105	106	18	100	100	0	1703	1669	483	91	93	20	100	100	0	0.207	0.214	0.217	0.216	1.291	0.204	0.903	80	396	1946	1916	-2.271	334	1612	338	1578	0
4	16	10	""	"STM1493"	18470	16030	100	298	353	155	104	107	27	100	98	0	1695	1954	1217	95	98	24	100	100	0	0.121	0.134	0.138	0.139	1.509	0.123	0.880	80	408	1794	2108	-3.044	194	1600	249	1859	0
4	17	10	"ynfD"	"STM1500"	18650	16030	110	1057	1029	208	107	109	30	100	100	0	1632	1655	389	94	97	25	100	100	0	0.618	0.591	0.603	0.593	1.181	0.584	0.943	80	425	2488	2483	-0.695	950	1538	922	1561	0
4	18	10	"udg"	"STM2080"	18820	16030	100	1090	1114	400	104	105	20	100	100	0	1567	1660	735	91	92	16	100	100	0	0.668	0.644	0.668	0.648	1.269	0.613	0.940	80	384	2462	2579	-0.582	986	1476	1010	1569	0
4	19	10	""	"STM2787"	18990	16030	100	373	379	83	104	104	18	100	100	0	2189	2313	715	94	94	18	100	100	0	0.128	0.124	0.122	0.124	1.251	0.119	0.928	80	382	2364	2494	-2.961	269	2095	275	2219	0
4	20	10	"gabT"	"STM2792"	19170	16030	110	531	527	140	106	105	18	98	98	0	2263	2241	749	95	97	20	100	100	0	0.196	0.196	0.198	0.198	1.305	0.184	0.872	80	467	2593	2567	-2.351	425	2168	421	2146	0
4	21	10	"mobA"	"STM3994"	19340	16020	110	553	635	230	108	108	17	100	100	0	2833	3411	1516	96	99	25	100	100	0	0.163	0.159	0.157	0.164	1.351	0.155	0.961	80	428	3182	3842	-2.621	445	2737	527	3315	0
4	22	10	""	"STM4014"	19510	16040	100	270	272	49	106	107	19	100	100	0	2337	2265	550	96	103	37	100	100	0	0.073	0.077	0.075	0.075	1.384	0.073	0.863	80	405	2405	2335	-3.772	164	2241	166	2169	0
4	23	10	""	"STM4033"	19680	16020	90	758	824	349	107	110	21	100	100	0	536	540	206	94	99	28	100	100	0	1.473	1.608	1.545	1.643	1.370	1.647	0.924	52	352	1093	1163	0.559	651	442	717	446	0
4	24	10	""	"STM4054"	19860	16030	100	148	156	38	105	105	21	76	51	0	807	858	430	93	95	20	98	98	0	0.060	0.067	0.070	0.069	2.170	0.068	0.654	80	472	757	816	-4.054	43	714	51	765	0
4	1	11	""	"STM2943"	15870	16200	110	914	907	188	105	107	19	100	100	0	12712	12202	2396	87	91	30	100	100	0	0.064	0.066	0.067	0.065	1.249	0.065	0.960	80	469	13434	12917	-3.964	809	12625	802	12115	0
4	2	11	""	"STM2955"	16040	16200	100	382	403	150	106	106	18	100	100	0	451	525	233	88	90	17	100	100	0	0.760	0.680	0.676	0.683	1.386	0.643	0.853	80	370	639	734	-0.395	276	363	297	437	0
4	3	11	"yqcC"	"STM2965"	16210	16190	100	484	491	116	106	107	19	100	100	0	1167	1155	333	88	90	19	100	100	0	0.350	0.361	0.351	0.362	1.266	0.347	0.917	80	411	1457	1452	-1.513	378	1079	385	1067	0
4	4	11	"fucO"	"STM2973"	16380	16190	100	528	591	211	108	108	17	100	100	0	5174	6469	2991	88	102	57	100	100	0	0.083	0.076	0.074	0.077	1.234	0.073	0.959	80	395	5506	6864	-3.598	420	5086	483	6381	0
4	5	11	"fucK"	"STM2977"	16560	16200	100	192	208	83	105	106	17	97	91	0	626	712	470	91	104	57	98	98	0	0.163	0.166	0.162	0.163	1.698	0.154	0.751	80	409	622	724	-2.620	87	535	103	621	0
4	6	11	"csdA"	"STM2984"	16730	16190	90	245	264	82	106	107	17	100	98	0	471	511	181	89	90	17	100	100	0	0.364	0.374	0.374	0.361	1.337	0.374	0.868	52	346	521	580	-1.458	139	382	158	422	0
4	7	11	"yqhE"	"STM3165"	16920	16200	100	1355	1380	305	103	105	25	100	100	0	5606	5907	1307	90	92	21	100	100	0	0.227	0.220	0.224	0.216	1.328	0.214	0.931	80	425	6768	7094	-2.139	1252	5516	1277	5817	0
4	8	11	""	"STM3175"	17080	16190	100	344	378	148	103	105	19	100	100	0	1152	1326	726	89	90	18	100	100	0	0.227	0.222	0.218	0.228	1.280	0.211	0.950	80	407	1304	1512	-2.141	241	1063	275	1237	0
4	9	11	"STMF1.5"	"Not LT2a91"	17260	16190	110	564	543	126	106	106	19	100	100	0	203	198	37	89	91	22	98	92	0	4.018	4.009	4.169	4.087	1.426	4.104	0.803	80	479	572	546	2.006	458	114	437	109	0
4	10	11	"yfiO"	"STM2663"	17430	16200	110	3446	3442	593	105	106	23	100	100	0	2708	2693	585	89	90	17	100	100	0	1.276	1.281	1.291	1.309	1.344	1.265	0.941	80	474	5960	5941	0.351	3341	2619	3337	2604	0
4	11	11	""	"STM2680"	17600	16190	110	1169	1228	402	105	108	24	100	100	0	3777	4072	1486	90	93	23	100	100	0	0.289	0.282	0.282	0.285	1.209	0.277	0.965	80	452	4751	5105	-1.793	1064	3687	1123	3982	0
4	12	11	""	"STM2690"	17780	16200	90	155	197	144	103	105	20	88	65	0	275	449	538	88	91	25	100	100	0	0.278	0.260	0.266	0.242	2.139	0.243	0.779	52	341	239	455	-1.846	52	187	94	361	0
4	13	11	"ybbN"	"STM0504"	17950	16200	100	1220	1307	496	104	106	19	100	100	0	1766	1878	773	86	89	15	100	100	0	0.664	0.671	0.663	0.677	1.282	0.655	0.943	80	396	2796	2995	-0.590	1116	1680	1203	1792	0
4	14	11	"allA"	"STM0515"	18120	16190	110	959	947	259	107	108	19	100	100	0	5090	4935	1652	90	97	46	100	100	0	0.170	0.173	0.172	0.175	1.184	0.167	0.963	80	439	5852	5685	-2.553	852	5000	840	4845	0
4	15	11	""	"STM0520"	18300	16200	100	253	276	106	105	107	19	98	96	0	1809	2195	1332	93	100	48	100	100	0	0.086	0.081	0.079	0.082	1.536	0.075	0.848	80	408	1864	2273	-3.535	148	1716	171	2102	0
4	16	11	"ybbY"	"STM0524"	18470	16200	100	352	399	165	107	110	28	100	100	0	4095	4979	2583	94	96	19	100	100	0	0.061	0.060	0.059	0.059	1.331	0.058	0.809	80	384	4246	5177	-4.030	245	4001	292	4885	0
4	17	11	"ylbE"	"STM0530"	18640	16190	100	274	287	67	105	108	29	100	98	0	3828	4064	1136	92	95	20	100	100	0	0.045	0.046	0.045	0.045	1.334	0.043	0.813	80	395	3905	4154	-4.466	169	3736	182	3972	0
4	18	11	"cysS"	"STM0537"	18820	16200	100	1756	1880	787	103	106	21	100	100	0	2332	2644	1198	90	92	17	100	100	0	0.737	0.696	0.695	0.692	1.277	0.680	0.963	80	396	3895	4331	-0.440	1653	2242	1777	2554	0
4	19	11	"yohJ"	"STM2181"	18990	16190	110	516	550	183	104	105	19	100	100	0	2419	2581	1072	92	96	35	100	100	0	0.177	0.179	0.178	0.183	1.239	0.174	0.960	80	439	2739	2935	-2.498	412	2327	446	2489	0
4	20	11	"galS"	"STM2191"	19160	16190	90	331	344	112	105	105	19	100	100	0	1376	1564	732	96	106	47	100	100	0	0.177	0.163	0.166	0.164	1.262	0.154	0.879	52	346	1506	1707	-2.502	226	1280	239	1468	0
4	21	11	"lysP"	"STM2200"	19350	16190	100	555	725	412	106	110	29	100	100	0	1009	1384	888	97	105	38	100	100	0	0.492	0.481	0.492	0.492	1.275	0.471	0.969	80	413	1361	1906	-1.022	449	912	619	1287	0
4	22	11	"yejH"	"STM2223"	19510	16200	100	510	578	244	114	138	88	98	96	0	1425	1785	1022	107	130	84	100	100	0	0.300	0.277	0.276	0.293	1.386	0.253	0.915	80	369	1714	2142	-1.735	396	1318	464	1678	0
4	23	11	""	"STM2231"	19690	16200	100	505	501	184	108	114	27	100	96	0	1204	1154	520	99	106	37	100	98	0	0.359	0.373	0.369	0.387	1.478	0.359	0.939	80	470	1502	1448	-1.477	397	1105	393	1055	0
4	24	11	""	"STM2240"	19870	16200	100	1124	1218	446	103	104	17	100	100	0	3042	3308	1270	93	94	20	100	100	0	0.346	0.347	0.348	0.343	1.222	0.343	0.964	80	472	3970	4330	-1.530	1021	2949	1115	3215	0
4	1	12	"Ctrl-Nif10ng/ul"	"Ctrl-Nif10ng/ul"	15860	16370	100	101	104	20	101	103	18	25	5	0	83	85	14	86	86	15	8	1	0	0.000	-3.000	2.143	1.344	3.786	0.035	0.000	80	442	-3	2	Error	0	-3	3	-1	-50
4	2	12	"Ctrl-Y410ng/ul"	"Ctrl-Y410ng/ul"	16030	16370	100	106	112	32	103	104	19	30	13	0	92	95	26	85	86	15	27	10	0	0.429	0.900	1.049	0.904	4.277	1.733	0.124	80	421	10	19	-1.222	3	7	9	10	-50
4	3	12	"Ctrl-FtsQ10ng/ul"	"Ctrl-FtsQ10ng/ul"	16200	16380	60	305	501	483	105	105	20	87	78	0	255	461	459	88	89	15	96	87	0	1.198	1.062	1.027	0.918	2.505	1.058	0.946	32	176	367	769	0.260	200	167	396	373	0
4	4	12	"Ctrl-ssM1354ng/ul"	"Ctrl-ssM1354ng/ul"	16380	16370	100	114	140	129	106	111	44	16	5	0	96	107	48	88	93	41	12	6	0	1.000	1.789	1.042	1.304	3.725	4.930	0.171	80	441	16	53	0.000	8	8	34	19	-50
4	5	12	"ctrl-buffer"	"ctrl-buffer"	16550	16370	100	111	121	48	104	106	23	22	8	0	92	103	60	88	89	17	20	12	0	1.750	1.133	1.333	1.352	2.817	0.830	0.471	80	408	11	32	0.807	7	4	17	15	-50
4	6	12	"Ctrl-hum b-actin10ng/ul"	"Ctrl-hum b-actin10ng/ul"	16730	16370	100	118	115	21	103	104	16	45	12	0	97	97	20	85	87	16	41	8	0	1.250	1.000	1.172	1.102	3.226	2.773	0.006	80	418	27	24	0.322	15	12	12	12	-50
4	7	12	"Ctrl-Nif50ng/ul"	"Ctrl-Nif50ng/ul"	16900	16370	100	103	106	23	103	103	18	18	6	0	94	97	21	86	88	19	28	10	0	0.000	0.273	0.878	0.957	3.405	1.152	0.033	80	397	8	14	Error	0	8	3	11	-50
4	8	12	"Ctrl-Y450ng/ul"	"Ctrl-Y450ng/ul"	17070	16370	100	112	126	64	104	104	19	37	18	0	97	107	55	89	90	21	22	8	0	1.000	1.222	1.367	1.679	2.857	1.291	0.466	80	438	16	40	0.000	8	8	22	18	-50
4	9	12	"Ctrl-FtsQ50ng/ul"	"Ctrl-FtsQ50ng/ul"	17260	16370	90	419	1001	1084	106	107	19	100	98	0	440	994	1115	90	90	19	100	100	0	0.894	0.990	1.013	0.995	1.439	0.978	0.953	52	378	663	1799	-0.161	313	350	895	904	0
4	10	12	"Ctrl-ssM13162ng/ul"	"Ctrl-ssM13162ng/ul"	17430	16380	50	206	197	57	106	107	18	83	83	0	188	179	59	90	94	18	91	75	0	1.020	1.022	0.932	0.989	2.958	1.053	0.383	12	104	198	180	0.029	100	98	91	89	0
4	11	12	"ctrl-buffer"	"ctrl-buffer"	17590	16370	100	106	135	167	104	105	18	21	12	0	95	139	255	90	92	19	25	7	0	0.400	0.633	0.992	0.825	3.431	0.632	0.791	80	447	7	80	-1.322	2	5	31	49	-50
4	12	12	"Ctrl-hum b-actin100ng/ul"	"Ctrl-hum b-actin100ng/ul"	17770	16370	100	406	414	92	105	170	618	1	0	0	92	95	31	90	124	318	0	0	0	150.500	61.800	16.960	22.918	2.509	56.393	0.013	80	408	303	314	7.234	301	2	309	5	0
4	13	12	"Ctrl-Nif100ng/ul"	"Ctrl-Nif100ng/ul"	17940	16370	100	115	123	37	104	199	770	0	0	0	85	88	18	88	139	410	0	0	0	-3.667	100000.000	1.800	1.493	3.077	4.632	0.078	80	365	8	19	Error	11	-3	19	0	-50
4	14	12	"Ctrl-Y4100ng/ul"	"Ctrl-Y4100ng/ul"	18110	16370	100	111	115	26	104	105	18	28	16	0	91	94	23	89	91	26	10	5	0	3.500	2.200	2.325	2.012	3.859	2.367	0.041	80	426	9	16	1.807	7	2	11	5	-50
4	15	12	"Ctrl-FtsQ100ng/ul"	"Ctrl-FtsQ100ng/ul"	18300	16370	90	1219	2352	2180	105	107	19	100	100	0	1084	2338	2227	93	94	15	100	100	0	1.124	1.001	1.051	1.021	1.237	0.993	0.954	52	338	2105	4492	0.169	1114	991	2247	2245	0
4	16	12	"Ctrl-ssM13buffer"	"Ctrl-ssM13buffer"	18460	16370	100	121	211	321	108	109	21	36	25	0	112	186	276	94	95	18	46	31	0	0.722	1.120	0.937	1.044	2.600	1.169	0.867	80	384	31	195	-0.469	13	18	103	92	-50
4	17	12	"ctrl-buffer"	"ctrl-buffer"	18630	16370	100	118	188	270	106	108	21	42	21	0	99	157	217	92	93	19	33	18	0	1.714	1.262	1.173	1.377	4.020	1.268	0.811	80	418	19	147	0.778	12	7	82	65	-50
4	18	12	"Ctrl-hum b-actin50ng/ul"	"Ctrl-hum b-actin50ng/ul"	18810	16360	90	278	275	62	105	107	21	100	98	0	93	94	18	91	91	16	21	9	0	86.500	56.667	9.225	11.858	2.607	0.004	0.000	52	347	175	173	6.435	173	2	170	3	0
4	19	12	"Ctrl-Nif400ng/ul"	"Ctrl-Nif400ng/ul"	18980	16370	100	116	119	29	105	105	18	38	17	0	90	91	17	90	91	21	8	0	0	100000.000	14.000	1.829	1.541	3.284	11.834	0.003	80	420	11	15	16.610	11	0	14	1	-50
4	20	12	"Ctrl-Y4400ng/ul"	"Ctrl-Y4400ng/ul"	19160	16370	100	107	114	30	102	104	18	32	17	0	95	95	19	92	94	19	15	5	0	1.667	4.000	1.739	1.736	3.351	5.595	0.012	80	460	8	15	0.737	5	3	12	3	-50
4	21	12	"Ctrl-FtsQ400ng/ul"	"Ctrl-FtsQ400ng/ul"	19360	16370	110	3201	3881	3125	108	124	83	100	100	0	3309	4000	3397	97	113	81	100	100	0	0.963	0.967	0.993	0.999	1.218	0.944	0.982	80	447	6305	7676	-0.054	3093	3212	3773	3903	0
4	22	12	"Ctrl-ssM13buffer"	"Ctrl-ssM13buffer"	19500	16370	100	146	347	673	119	144	95	26	18	0	140	317	620	107	131	91	26	18	0	0.818	1.086	1.038	0.975	3.383	1.089	0.833	80	388	60	438	-0.290	27	33	228	210	-50
4	23	12	"ctrl-buffer"	"ctrl-buffer"	19670	16380	50	443	592	556	109	113	27	100	100	0	462	499	398	106	107	24	91	83	0	0.938	1.229	1.087	1.347	2.241	1.183	0.891	12	104	690	876	-0.092	334	356	483	393	0
4	24	12	"Ctrl-hum b-actinbuffer"	"Ctrl-hum b-actinbuffer"	19860	16380	50	293	638	587	107	137	140	66	41	0	466	686	613	105	231	769	33	8	0	0.515	0.914	0.948	0.930	2.137	0.875	0.889	12	104	547	1112	-0.957	186	361	531	581	0
4	1	13	"phoP"	"STM1231"	15860	16560	100	11808	11875	4019	104	109	34	100	100	0	2295	2355	762	86	87	18	100	100	0	5.298	5.188	5.285	5.151	1.193	5.262	0.973	80	438	13913	14040	2.406	11704	2209	11771	2269	0
4	2	13	"phoP"	"STM1231"	16030	16550	110	11606	11359	2930	107	113	38	100	100	0	2260	2234	674	86	88	19	100	100	0	5.289	5.238	5.263	5.405	1.197	5.171	0.972	80	453	13673	13400	2.403	11499	2174	11252	2148	0
4	3	13	"phoQ"	"STM1230"	16200	16550	110	1463	1601	687	107	111	26	100	100	0	1014	1149	528	88	89	17	100	100	0	1.464	1.408	1.410	1.430	1.210	1.383	0.971	80	456	2282	2555	0.550	1356	926	1494	1061	0
4	4	13	"phoQ"	"STM1230"	16370	16550	100	7572	7998	2826	107	120	69	100	100	0	6295	6471	2394	90	98	51	100	100	0	1.203	1.237	1.241	1.245	1.170	1.229	0.981	80	408	13670	14272	0.267	7465	6205	7891	6381	0
4	5	13	"phoQ"	"STM1230"	16550	16550	110	3269	3747	1628	105	119	70	100	100	0	2571	2847	1343	89	97	49	100	100	0	1.275	1.321	1.333	1.366	1.249	1.297	0.973	80	467	5646	6400	0.350	3164	2482	3642	2758	0
4	6	13	"hupA"	"STM4170"	16730	16540	110	4173	4188	1059	101	107	33	100	100	0	1003	1011	264	87	90	22	100	100	0	4.445	4.423	4.461	4.474	1.153	4.429	0.975	80	440	4988	5011	2.152	4072	916	4087	924	0
4	7	13	"sopB"	"STM1091"	16900	16550	100	695	753	248	103	105	20	100	100	0	8286	8966	3316	85	88	25	100	100	0	0.072	0.073	0.075	0.073	1.175	0.072	0.964	80	408	8793	9531	-3.792	592	8201	650	8881	0
4	8	13	"pipC"	"STM0375"	17080	16550	110	498	503	123	106	107	19	100	100	0	3210	3422	1103	88	92	27	100	100	0	0.126	0.119	0.120	0.120	1.265	0.117	0.943	80	454	3514	3731	-2.994	392	3122	397	3334	0
4	9	13	"pipC"	"STM0375"	17250	16540	110	416	422	117	104	106	20	100	98	0	2596	2560	946	90	95	35	100	100	0	0.125	0.129	0.128	0.132	1.384	0.122	0.932	80	453	2818	2788	-3.006	312	2506	318	2470	0
4	10	13	"ssrB"	"STM1391"	17420	16540	110	2020	2031	499	106	108	22	100	100	0	4093	4005	1146	90	97	41	100	100	0	0.478	0.492	0.484	0.501	1.180	0.479	0.975	80	485	5917	5840	-1.064	1914	4003	1925	3915	0
4	11	13	"ssrB"	"STM1391"	17600	16550	110	2044	1959	521	104	106	21	100	100	0	4084	3982	1129	89	94	33	100	100	0	0.486	0.476	0.472	0.475	1.171	0.473	0.980	80	440	5935	5748	-1.042	1940	3995	1855	3893	0
4	12	13	"ssrB"	"STM1391"	17760	16540	110	3006	2908	695	107	277	979	97	88	0	6485	5999	1641	91	198	545	98	98	0	0.453	0.474	0.476	0.484	1.166	0.515	0.792	80	434	9293	8709	-1.141	2899	6394	2801	5908	0
4	13	13	"lrp"	"STM0959"	17950	16540	120	5108	5067	2350	108	260	916	91	88	0	2925	2842	1324	91	186	510	92	89	0	1.764	1.803	1.809	1.813	1.428	1.812	0.978	120	498	7834	7710	0.819	5000	2834	4959	2751	-100
4	14	13	"lrp"	"STM0959"	18120	16540	110	5431	5506	1645	105	111	56	100	100	0	3063	3129	993	88	92	33	100	100	0	1.790	1.776	1.771	1.800	1.135	1.759	0.979	80	419	8301	8442	0.840	5326	2975	5401	3041	0
4	15	13	"gyrA"	"STM2272"	18290	16540	110	4794	5455	2612	104	116	103	100	100	0	2396	2690	1323	91	95	24	100	100	0	2.035	2.059	2.060	2.099	1.130	2.046	0.989	80	466	6995	7950	1.025	4690	2305	5351	2599	0
4	16	13	"gyrA"	"STM2272"	18470	16540	110	11999	13062	5875	108	140	174	100	100	0	5919	6368	2983	92	117	171	100	100	0	2.041	2.064	2.078	2.123	1.205	2.062	0.979	80	453	17718	19230	1.029	11891	5827	12954	6276	0
4	17	13	"csrA"	"STM2826"	18640	16540	110	3331	3337	703	108	128	142	100	100	0	2044	1995	460	91	114	171	100	100	0	1.650	1.696	1.678	1.707	1.111	3.979	0.489	80	453	5176	5133	0.723	3223	1953	3229	1904	0
4	18	13	"csrA"	"STM2826"	18820	16550	100	1977	1923	462	106	110	25	100	100	0	1293	1237	309	91	93	22	100	100	0	1.557	1.586	1.577	1.597	1.201	1.592	0.963	80	414	3073	2963	0.638	1871	1202	1817	1146	0
4	19	13	"yhhP"	"STM3578"	18980	16540	100	969	965	265	106	108	25	100	100	0	1498	1532	492	93	96	23	100	100	0	0.614	0.597	0.599	0.609	1.175	0.587	0.969	80	395	2268	2298	-0.703	863	1405	859	1439	0
4	20	13	"yhhP"	"STM3578"	19160	16550	100	864	893	248	103	105	18	100	100	0	1617	1599	446	92	93	19	100	100	0	0.499	0.524	0.536	0.522	1.191	0.521	0.971	80	421	2286	2297	-1.003	761	1525	790	1507	0
4	21	13	"yhhP"	"STM3578"	19340	16550	110	1024	993	260	106	107	19	100	100	0	1737	1711	438	92	94	18	100	100	0	0.558	0.548	0.546	0.541	1.178	0.551	0.971	80	436	2563	2506	-0.842	918	1645	887	1619	0
4	22	13	"topA"	"STM1714"	19510	16550	110	13654	14665	4005	109	111	32	100	100	0	8553	9244	2601	92	95	23	100	100	0	1.601	1.590	1.608	1.592	1.159	1.596	0.979	80	427	22006	23708	0.679	13545	8461	14556	9152	0
4	23	13	"topA"	"STM1714"	19680	16540	100	1578	1624	710	107	111	32	100	100	0	827	878	389	94	96	23	100	100	0	2.007	1.935	1.913	1.960	1.230	1.916	0.976	80	411	2204	2301	1.005	1471	733	1517	784	0
4	24	13	"fur"	"STM0693"	19850	16540	110	4406	4426	1521	108	127	90	100	100	0	3675	3686	1445	97	131	351	100	97	0	1.201	1.203	1.198	1.240	1.160	1.176	0.984	80	516	7876	7907	0.265	4298	3578	4318	3589	0
4	1	14	""	"STM1553"	15850	16710	90	418	452	245	104	106	18	100	100	0	1903	1903	1277	88	91	22	100	100	0	0.173	0.192	0.185	0.196	1.321	0.187	0.948	52	356	2129	2163	-2.531	314	1815	348	1815	0
4	2	14	""	"STM3783"	16020	16720	90	211	212	47	102	105	17	96	96	0	1096	1092	405	87	95	34	100	100	0	0.108	0.109	0.109	0.111	1.571	0.101	0.758	52	385	1118	1115	-3.211	109	1009	110	1005	0
4	3	14	""	"STM2242"	16220	16720	110	398	399	99	106	107	18	100	100	0	1632	1642	552	86	91	26	100	100	0	0.189	0.188	0.178	0.194	1.408	0.183	0.911	80	500	1838	1849	-2.405	292	1546	293	1556	0
4	4	14	"yfiM"	"STM2653"	16370	16720	100	347	340	62	107	110	28	100	100	0	1976	1922	514	88	96	41	100	100	0	0.127	0.127	0.127	0.128	1.328	0.120	0.894	80	422	2128	2067	-2.976	240	1888	233	1834	0
4	5	14	"oxyS"	"STM4124"	16560	16720	110	199	218	67	106	107	19	100	98	0	354	398	152	89	98	62	100	100	0	0.351	0.362	0.350	0.347	1.357	0.363	0.808	80	523	358	421	-1.511	93	265	112	309	0
4	6	14	""	"STM4302"	16740	16710	110	147	154	34	104	105	20	82	53	0	1663	1705	748	87	91	56	100	100	0	0.027	0.031	0.030	0.033	1.926	0.027	0.506	80	484	1619	1668	-5.196	43	1576	50	1618	0
4	7	14	"ssaT"	"STM1421"	16900	16720	110	1127	1169	454	104	106	19	100	100	0	6746	7149	2927	85	87	24	100	100	0	0.154	0.151	0.152	0.150	1.356	0.149	0.959	80	469	7684	8129	-2.703	1023	6661	1065	7064	0
4	8	14	"nrdI"	"STM2806"	17070	16720	100	987	1508	1654	108	108	20	100	100	0	1015	1472	1632	85	89	27	100	100	0	0.945	1.009	0.987	1.005	1.416	1.012	0.900	80	428	1809	2787	-0.081	879	930	1400	1387	0
4	9	14	"sipA"	"STM2882"	17240	16720	100	1569	1716	1021	106	106	19	100	100	0	5088	5523	3401	87	93	31	100	100	0	0.293	0.296	0.299	0.291	1.384	0.289	0.932	80	452	6464	7046	-1.773	1463	5001	1610	5436	0
4	10	14	"dctA"	"STM3614"	17420	16720	100	947	1054	373	107	107	20	100	100	0	4013	4469	1663	86	91	30	100	100	0	0.214	0.216	0.217	0.212	1.287	0.213	0.956	80	452	4767	5330	-2.225	840	3927	947	4383	0
4	11	14	"aroB"	"STM3486"	17590	16720	100	227	341	365	105	106	18	96	92	0	148	207	195	87	89	17	93	78	0	2.000	1.967	2.086	2.127	2.086	1.972	0.856	80	428	183	356	1.000	122	61	236	120	0
4	12	14	"purN"	"STM2500"	17760	16720	100	1518	1662	748	103	106	25	100	100	0	2055	2334	1252	88	91	27	100	100	0	0.719	0.694	0.699	0.730	1.380	0.659	0.953	80	452	3382	3805	-0.475	1415	1967	1559	2246	0
4	13	14	"yjgG"	"STM4462"	17940	16720	100	148	149	26	104	106	24	80	40	0	784	793	194	87	89	20	100	100	0	0.063	0.064	0.065	0.061	1.691	0.062	0.450	80	435	741	751	-3.986	44	697	45	706	0
4	14	14	""	"STM0437"	18110	16720	100	1600	1910	922	103	106	22	100	100	0	3731	4734	2423	86	88	20	100	100	0	0.411	0.389	0.386	0.384	1.249	0.381	0.969	80	440	5142	6455	-1.284	1497	3645	1807	4648	0
4	15	14	""	"STM0565"	18280	16720	100	337	332	62	102	104	26	100	100	0	1588	1553	403	86	90	23	100	100	0	0.156	0.157	0.157	0.158	1.222	0.150	0.887	80	452	1737	1697	-2.676	235	1502	230	1467	0
4	16	14	"res"	"STM0358"	18460	16720	100	558	601	230	101	115	124	97	90	0	2891	3308	1451	90	94	27	100	100	0	0.163	0.155	0.153	0.149	1.366	0.150	0.847	80	452	3258	3718	-2.616	457	2801	500	3218	0
4	17	14	""	"STM2003"	18630	16720	100	784	812	181	104	112	90	100	100	0	2490	2519	611	90	93	24	100	100	0	0.283	0.291	0.293	0.292	1.164	0.284	0.948	80	462	3080	3137	-1.819	680	2400	708	2429	0
4	18	14	"nfo"	"STM2203"	18820	16720	100	859	1033	521	106	111	53	98	98	0	2249	2794	1618	89	90	18	100	100	0	0.349	0.343	0.336	0.346	1.378	0.329	0.946	80	422	2913	3632	-1.520	753	2160	927	2705	0
4	19	14	"EMPTY"	"EMPTY"	18970	16720	100	104	106	17	101	104	22	18	2	0	89	90	17	89	91	20	15	1	0	100000.000	5.000	0.824	0.829	3.367	0.375	0.005	80	412	3	6	16.610	3	0	5	1	-75
4	20	14	"EMPTY"	"EMPTY"	19140	16720	100	103	104	17	100	102	18	21	2	0	89	89	16	87	89	17	18	3	0	1.500	2.000	0.909	1.027	2.985	0.183	0.000	80	441	5	6	0.585	3	2	4	2	-75
4	21	14	"EMPTY"	"EMPTY"	19320	16710	100	105	104	17	101	102	17	17	5	0	89	90	13	87	88	15	13	1	0	2.000	1.000	1.279	1.495	4.313	11.301	0.002	80	428	6	6	1.000	4	2	3	3	-75
4	22	14	"EMPTY"	"EMPTY"	19490	16710	100	99	100	16	105	106	28	1	0	0	89	91	16	90	91	16	18	3	0	6.000	-5.000	1.542	1.200	3.666	5.217	0.066	80	428	-7	-4	2.585	-6	-1	-5	1	-75
4	23	14	"EMPTY"	"EMPTY"	19670	16710	100	104	101	16	103	104	27	1	0	0	90	91	16	90	91	16	18	3	0	100000.000	-2.000	1.519	1.224	4.192	1.949	0.092	80	440	1	-1	16.610	1	0	-2	1	-75
4	24	14	"EMPTY"	"EMPTY"	19840	16710	100	95	98	19	103	104	24	8	0	0	89	93	19	89	90	20	16	3	0	100000.000	-1.250	1.375	1.569	3.233	1.355	0.016	80	472	-8	-1	16.610	-8	0	-5	4	-75
5	1	1	"yggG"	"STM3077"	2430	19010	130	297	320	139	76	78	16	100	100	0	854	929	469	92	93	16	100	100	0	0.290	0.292	0.286	0.289	1.295	0.277	0.897	120	601	983	1081	-1.786	221	762	244	837	0
5	2	1	""	"STM1249"	2600	19000	140	449	451	130	76	78	19	100	98	0	604	590	170	93	94	17	99	99	0	0.730	0.755	0.761	0.759	1.285	0.745	0.945	156	601	884	872	-0.454	373	511	375	497	0
5	3	1	"csgA"	"STM1144"	2780	19000	130	386	435	198	75	76	19	100	100	0	1224	1340	715	91	92	16	100	100	0	0.274	0.288	0.296	0.288	1.192	0.277	0.947	120	509	1444	1609	-1.865	311	1133	360	1249	0
5	4	1	"malT"	"STM3515"	2950	19000	120	288	306	112	74	76	16	100	100	0	663	724	260	90	91	16	100	100	0	0.373	0.366	0.355	0.360	1.294	0.362	0.899	120	492	787	866	-1.421	214	573	232	634	0
5	5	1	""	"STM0212"	3130	18990	130	336	460	316	74	75	16	99	99	0	589	766	549	90	90	16	98	98	0	0.525	0.571	0.580	0.578	1.317	0.561	0.930	120	576	761	1062	-0.929	262	499	386	676	0
5	6	1	"gltX"	"STM2415"	3300	18990	130	559	607	202	75	76	17	100	100	0	991	1066	368	89	90	15	100	100	0	0.537	0.545	0.532	0.546	1.186	0.537	0.952	120	516	1386	1509	-0.898	484	902	532	977	0
5	7	1	""	"STM0055"	3470	19000	120	178	184	70	74	76	17	99	95	0	670	735	386	90	91	16	100	100	0	0.179	0.171	0.162	0.160	1.545	0.165	0.872	120	452	684	755	-2.479	104	580	110	645	0
5	8	1	"acnA"	"STM1712"	3650	18990	130	320	349	127	75	76	16	100	100	0	617	711	305	90	91	16	100	100	0	0.465	0.441	0.440	0.447	1.292	0.420	0.912	120	541	772	895	-1.105	245	527	274	621	0
5	9	1	"rfbF"	"STM2092"	3820	19000	120	443	479	182	76	78	15	100	100	0	517	587	267	87	90	17	100	100	0	0.853	0.806	0.817	0.829	1.246	0.766	0.941	120	446	797	903	-0.229	367	430	403	500	0
5	10	1	"osmY"	"STM4561"	3980	18990	130	468	472	118	75	76	17	100	100	0	1044	1076	261	87	89	17	100	100	0	0.411	0.401	0.397	0.398	1.208	0.391	0.945	120	532	1350	1386	-1.284	393	957	397	989	0
5	11	1	"hflB"	"STM3296"	4160	18990	130	3736	4042	1193	76	79	21	100	100	0	568	588	173	87	89	17	100	100	0	7.609	7.916	7.853	8.103	1.238	7.932	0.951	120	541	4141	4467	2.928	3660	481	3966	501	0
5	12	1	"yheM"	"STM3450"	4340	19000	130	207	209	44	77	79	21	99	95	0	459	454	123	89	91	18	99	99	0	0.351	0.362	0.368	0.368	1.471	0.344	0.803	120	490	500	497	-1.509	130	370	132	365	0
5	13	1	"yifL"	"STM3946"	4510	19000	140	347	377	151	76	77	15	100	100	0	441	436	106	88	91	18	99	99	0	0.768	0.865	0.782	0.851	1.504	0.928	0.734	156	542	624	649	-0.381	271	353	301	348	0
5	14	1	""	"STM3941"	4680	19000	140	415	416	90	76	78	15	100	99	0	1114	1159	373	88	90	20	100	99	0	0.330	0.317	0.308	0.330	1.435	0.282	0.856	156	515	1365	1411	-1.598	339	1026	340	1071	0
5	15	1	"hemD"	"STM3937"	4850	19010	140	524	499	131	77	78	16	100	98	0	975	938	316	86	89	20	96	96	0	0.503	0.495	0.502	0.542	1.643	0.463	0.900	156	530	1336	1274	-0.992	447	889	422	852	0
5	16	1	"wecF"	"STM3928"	5030	19000	130	402	390	99	77	77	16	100	99	0	742	753	211	86	88	17	100	100	0	0.495	0.469	0.484	0.457	1.463	0.434	0.849	120	481	981	980	-1.013	325	656	313	667	0
5	17	1	"wecD"	"STM3924"	5200	19000	140	421	426	98	77	79	16	100	100	0	939	939	247	88	90	18	100	100	0	0.404	0.410	0.396	0.417	1.332	0.393	0.888	156	563	1195	1200	-1.307	344	851	349	851	0
5	18	1	"wecB"	"STM3920"	5390	19000	140	867	812	232	77	79	18	100	100	0	1637	1573	568	88	90	22	100	99	0	0.510	0.495	0.491	0.522	1.362	0.470	0.930	156	607	2339	2220	-0.971	790	1549	735	1485	0
5	19	1	""	"STM4431"	5560	19000	100	90	92	21	74	75	16	48	23	0	191	204	69	87	88	16	100	97	0	0.154	0.154	0.189	0.176	2.236	0.138	0.207	80	339	120	135	-2.700	16	104	18	117	0
5	20	1	""	"STM4435"	5720	19000	120	105	107	24	74	75	16	75	47	0	328	363	147	85	87	28	100	98	0	0.128	0.119	0.124	0.119	1.879	0.107	0.468	120	488	274	311	-2.971	31	243	33	278	0
5	21	1	""	"STM4442"	5900	18990	130	100	101	22	76	77	16	67	37	0	374	381	102	83	85	26	100	100	0	0.082	0.084	0.100	0.093	1.989	0.077	0.260	120	582	315	323	-3.600	24	291	25	298	0
5	22	1	"treC"	"STM4453"	6080	19000	130	86	89	20	76	78	19	27	10	0	224	246	82	84	86	18	99	96	0	0.071	0.080	0.105	0.107	2.637	0.066	0.085	120	528	150	175	-3.807	10	140	13	162	0
5	23	1	""	"STM4467"	6250	19000	130	80	82	18	76	78	19	20	4	0	254	272	75	84	87	25	100	100	0	0.024	0.032	0.090	0.087	2.318	0.027	0.021	120	502	174	194	-5.409	4	170	6	188	0
5	24	1	"idnK"	"STM4485"	6420	19000	120	109	115	31	75	77	25	62	30	0	350	388	177	82	85	23	99	98	0	0.127	0.131	0.129	0.124	2.047	0.126	0.574	120	585	302	346	-2.979	34	268	40	306	0
5	1	2	"yjaH"	"STM4171"	2410	19170	120	589	644	217	77	78	15	100	100	0	518	578	192	92	94	16	100	100	0	1.202	1.167	1.171	1.157	1.325	1.187	0.947	120	471	938	1053	0.265	512	426	567	486	0
5	2	2	"purD"	"STM4175"	2590	19170	120	300	355	169	76	78	17	100	100	0	578	671	385	92	95	17	100	100	0	0.461	0.482	0.492	0.486	1.287	0.451	0.888	120	346	710	858	-1.117	224	486	279	579	0
5	3	2	"livJ"	"STM3567"	2780	19170	120	452	466	254	76	77	16	100	100	0	985	1047	647	91	94	18	100	100	0	0.421	0.408	0.405	0.406	1.305	0.394	0.944	120	368	1270	1346	-1.250	376	894	390	956	0
5	4	2	"yihS"	"STM4021"	2940	19160	110	82	86	18	74	76	16	35	18	0	394	444	184	92	95	21	100	100	0	0.026	0.034	0.057	0.055	2.080	0.042	0.193	80	351	310	364	-5.238	8	302	12	352	0
5	5	2	"prlC"	"STM3594"	3120	19170	110	247	265	107	75	77	17	100	100	0	498	590	286	91	94	21	100	100	0	0.423	0.381	0.387	0.377	1.381	0.369	0.910	80	390	579	689	-1.243	172	407	190	499	0
5	6	2	"atpB"	"STM3871"	3290	19170	120	1134	1243	505	76	78	18	100	100	0	667	763	330	88	90	17	100	100	0	1.827	1.729	1.754	1.763	1.213	1.695	0.956	120	327	1637	1842	0.870	1058	579	1167	675	0
5	7	2	"xseA"	"STM2512"	3450	19170	140	250	254	78	74	76	17	100	99	0	525	533	172	90	92	16	99	99	0	0.405	0.406	0.391	0.394	1.361	0.398	0.879	156	338	611	623	-1.305	176	435	180	443	0
5	8	2	"sprB"	"STM2866"	3630	19170	130	316	341	119	75	76	15	100	100	0	1033	1098	429	90	93	17	100	100	0	0.256	0.264	0.260	0.261	1.199	0.258	0.927	120	351	1184	1274	-1.968	241	943	266	1008	0
5	9	2	"sinR"	"STM0304"	3800	19170	130	346	366	158	77	78	16	100	100	0	1069	1138	505	89	91	19	100	100	0	0.274	0.276	0.268	0.269	1.227	0.281	0.948	120	358	1249	1338	-1.865	269	980	289	1049	0
5	10	2	"hilC"	"STM2867"	3980	19170	130	319	339	109	76	78	18	100	100	0	1185	1214	460	89	96	49	100	100	0	0.222	0.234	0.237	0.233	1.268	0.228	0.940	120	405	1339	1388	-2.173	243	1096	263	1125	0
5	11	2	"bcfB"	"STM0022"	4160	19160	130	183	190	53	76	79	21	100	95	0	973	1058	332	88	94	50	100	100	0	0.121	0.118	0.112	0.112	1.422	0.113	0.813	120	378	992	1084	-3.048	107	885	114	970	0
5	12	2	"bcfH"	"STM0028"	4320	19170	130	130	139	54	77	79	20	87	60	0	898	1019	599	87	88	17	100	100	0	0.065	0.067	0.061	0.058	1.781	0.069	0.764	120	359	864	994	-3.936	53	811	62	932	0
5	13	2	"orf5"	"PSLT015"	4500	19170	130	225	234	51	76	76	16	100	100	0	1483	1561	443	89	91	19	100	100	0	0.107	0.107	0.108	0.106	1.306	0.103	0.884	120	347	1543	1630	-3.226	149	1394	158	1472	0
5	14	2	"srgC"	"PSLT008"	4670	19170	130	363	388	119	76	77	17	100	99	0	1914	2099	736	90	93	25	100	100	0	0.157	0.155	0.157	0.153	1.280	0.150	0.942	120	316	2111	2321	-2.668	287	1824	312	2009	0
5	15	2	"uvrA"	"STM4254"	4840	19170	120	569	613	363	75	76	17	100	100	0	806	905	516	88	93	30	100	100	0	0.688	0.659	0.658	0.655	1.253	0.675	0.952	120	326	1212	1355	-0.539	494	718	538	817	0
5	16	2	""	"STM4260"	5020	19170	130	116	118	26	74	75	16	87	65	0	2081	2225	619	88	92	24	100	100	0	0.021	0.021	0.023	0.022	1.460	0.020	0.561	120	352	2035	2181	-5.568	42	1993	44	2137	0
5	17	2	""	"STM4261"	5190	19170	130	795	801	289	76	77	16	100	100	0	4613	4512	1380	90	95	30	100	100	0	0.159	0.164	0.158	0.162	1.203	0.166	0.958	120	346	5242	5147	-2.653	719	4523	725	4422	0
5	18	2	""	"STM4261"	5360	19170	120	805	824	294	77	79	17	100	100	0	2337	2368	833	90	96	33	100	100	0	0.324	0.328	0.328	0.324	1.256	0.327	0.941	120	344	2975	3025	-1.626	728	2247	747	2278	0
5	19	2	"livM"	"STM3562"	5540	19170	130	123	138	65	76	77	18	93	71	0	465	547	357	88	92	25	100	100	0	0.125	0.135	0.127	0.119	1.752	0.148	0.771	120	390	424	521	-3.004	47	377	62	459	0
5	20	2	"mviN"	"STM1170"	5710	19170	120	134	140	42	75	76	16	90	85	0	271	299	141	86	90	33	97	95	0	0.319	0.305	0.317	0.301	1.652	0.282	0.738	120	363	244	278	-1.649	59	185	65	213	0
5	21	2	"citA"	"STM0689"	5880	19180	130	140	215	331	77	80	27	90	59	0	661	798	560	85	91	33	100	100	0	0.109	0.194	0.120	0.114	1.801	0.370	0.660	120	399	639	851	-3.193	63	576	138	713	0
5	22	2	"ssaL"	"STM1412"	6060	19170	130	1347	1496	616	79	83	31	100	100	0	1119	1218	477	85	90	25	100	100	0	1.226	1.251	1.258	1.247	1.142	1.265	0.974	120	384	2302	2550	0.294	1268	1034	1417	1133	0
5	23	2	"ssaP"	"STM1417"	6230	19170	130	172	187	73	77	80	23	96	94	0	845	935	444	87	94	34	100	100	0	0.125	0.130	0.130	0.123	1.480	0.134	0.776	120	357	853	958	-2.996	95	758	110	848	0
5	24	2	"fusA"	"STM3446"	6400	19170	130	3149	3306	1200	74	77	27	100	100	0	371	396	142	83	88	29	100	100	0	10.677	10.326	10.823	10.497	1.274	10.457	0.911	120	518	3363	3545	3.416	3075	288	3232	313	0
5	1	3	"moeB"	"STM0845"	2400	19350	130	167	178	62	77	79	20	99	97	0	474	508	219	91	92	16	100	100	0	0.235	0.242	0.238	0.237	1.368	0.242	0.849	120	547	473	518	-2.089	90	383	101	417	0
5	2	3	"carA"	"STM0066"	2580	19340	130	400	449	170	77	80	22	100	100	0	1087	1189	482	93	96	18	100	100	0	0.325	0.339	0.337	0.339	1.230	0.329	0.905	120	403	1317	1468	-1.622	323	994	372	1096	0
5	3	3	"prfA"	"STM1776"	2750	19340	130	215	233	80	78	78	16	100	100	0	694	744	271	94	96	20	100	100	0	0.228	0.238	0.233	0.231	1.329	0.238	0.880	120	422	737	805	-2.131	137	600	155	650	0
5	4	3	"invC"	"STM2894"	2940	19340	120	235	235	57	78	78	16	100	98	0	692	709	205	92	96	21	100	100	0	0.262	0.254	0.254	0.249	1.478	0.245	0.843	120	413	757	774	-1.934	157	600	157	617	0
5	5	3	"envE"	"STM1242"	3110	19340	120	684	715	249	77	78	16	100	100	0	840	888	309	92	97	24	100	100	0	0.811	0.802	0.805	0.803	1.228	0.783	0.925	120	405	1355	1434	-0.301	607	748	638	796	0
5	6	3	"eutE"	"STM2463"	3280	19340	120	97	112	57	76	77	17	56	37	0	368	411	239	88	90	18	100	100	0	0.075	0.111	0.100	0.096	2.202	0.143	0.538	120	332	301	359	-3.737	21	280	36	323	0
5	7	3	"rfaK"	"STM3714"	3450	19340	130	167	173	62	74	76	17	95	89	0	1024	998	390	88	89	15	100	100	0	0.099	0.109	0.103	0.099	1.612	0.109	0.775	120	343	1029	1009	-3.331	93	936	99	910	0
5	8	3	"ipk"	"STM1779"	3630	19340	120	416	442	210	75	78	26	100	100	0	516	556	271	88	91	22	100	100	0	0.797	0.784	0.810	0.800	1.280	0.773	0.923	120	363	769	835	-0.328	341	428	367	468	0
5	9	3	"nanH"	"STM0928"	3800	19340	120	93	97	21	76	79	25	37	8	0	1326	1424	484	87	91	24	100	100	0	0.014	0.016	0.025	0.024	1.783	0.013	0.200	120	349	1256	1358	-6.187	17	1239	21	1337	0
5	10	3	"pagC"	"STM1246"	3970	19350	130	2411	2654	1490	75	76	16	100	100	0	303	331	136	88	93	37	99	97	0	10.865	10.613	10.666	10.703	1.273	11.016	0.914	120	392	2551	2822	3.442	2336	215	2579	243	0
5	11	3	"leuC"	"STM0111"	4150	19340	130	234	272	120	75	77	17	99	99	0	652	827	407	87	94	50	100	100	0	0.281	0.266	0.264	0.256	1.389	0.267	0.920	120	382	724	937	-1.829	159	565	197	740	0
5	12	3	"fliL"	"STM1975"	4310	19350	120	126	128	27	76	77	16	90	76	0	470	472	151	87	88	16	100	100	0	0.131	0.135	0.131	0.127	1.871	0.124	0.624	120	354	433	437	-2.937	50	383	52	385	0
5	13	3	"yfeK"	"STM2438"	4490	19350	130	141	143	29	77	77	17	96	90	0	524	551	134	89	90	17	100	100	0	0.147	0.143	0.145	0.137	1.526	0.139	0.706	120	388	499	528	-2.765	64	435	66	462	0
5	14	3	""	"STM1012"	4660	19350	130	187	194	52	75	76	17	100	100	0	878	948	359	89	90	18	100	100	0	0.142	0.139	0.136	0.137	1.312	0.131	0.866	120	381	901	978	-2.817	112	789	119	859	0
5	15	3	""	"STM1016"	4840	19350	130	121	124	27	74	76	16	94	69	0	1118	1100	247	89	91	23	100	100	0	0.046	0.049	0.050	0.046	1.638	0.043	0.540	120	379	1076	1061	-4.452	47	1029	50	1011	0
5	16	3	"yfbG"	"STM2299"	5010	19350	120	418	458	206	73	75	16	100	100	0	1235	1310	608	88	90	24	100	100	0	0.301	0.315	0.310	0.308	1.254	0.310	0.933	120	342	1492	1607	-1.733	345	1147	385	1222	0
5	17	3	"orf32"	"STM1380"	5180	19350	130	313	319	86	74	75	16	100	99	0	1192	1225	359	87	91	29	100	100	0	0.216	0.215	0.215	0.214	1.221	0.205	0.912	120	390	1344	1383	-2.209	239	1105	245	1138	0
5	18	3	"ybaK"	"STM0495"	5360	19350	120	189	194	44	76	76	16	99	97	0	615	612	174	88	93	30	100	100	0	0.214	0.225	0.229	0.219	1.522	0.214	0.824	120	376	640	642	-2.221	113	527	118	524	0
5	19	3	"finO"	"PSLT111"	5530	19350	130	296	297	83	74	76	16	99	98	0	831	837	265	86	92	32	100	100	0	0.298	0.297	0.299	0.292	1.263	0.314	0.848	120	398	967	974	-1.747	222	745	223	751	0
5	20	3	"holE"	"STM1876"	5710	19340	110	166	176	53	75	76	16	100	93	0	355	379	146	86	92	33	100	98	0	0.338	0.345	0.334	0.343	1.496	0.316	0.737	80	356	360	394	-1.564	91	269	101	293	0
5	21	3	"yebE"	"STM1880"	5880	19340	130	1729	1928	694	77	82	30	100	100	0	952	1045	348	88	93	26	100	100	0	1.912	1.934	1.921	1.936	1.189	1.944	0.933	120	410	2516	2808	0.935	1652	864	1851	957	0
5	22	3	""	"STM1533"	6060	19350	120	189	195	47	79	85	33	99	90	0	1432	1605	625	88	93	28	100	100	0	0.082	0.076	0.077	0.076	1.425	0.069	0.704	120	377	1454	1633	-3.611	110	1344	116	1517	0
5	23	3	""	"STM1543"	6220	19350	120	307	317	84	76	80	22	100	100	0	1630	1739	597	86	90	25	100	100	0	0.150	0.146	0.145	0.146	1.251	0.139	0.911	120	366	1775	1894	-2.741	231	1544	241	1653	0
5	24	3	"dpiA"	"STM0626"	6400	19350	130	188	192	39	72	76	20	100	99	0	1142	1151	266	85	89	23	100	100	0	0.110	0.113	0.113	0.110	1.340	0.108	0.837	120	578	1173	1186	-3.188	116	1057	120	1066	0
5	1	4	"ycjF"	"STM1684"	2400	19520	130	826	1061	676	77	84	41	100	100	0	398	489	290	93	102	61	99	92	0	2.456	2.485	2.541	2.582	1.400	2.464	0.892	120	532	1054	1380	1.296	749	305	984	396	0
5	2	4	"yhcQ"	"STM3365"	2570	19520	120	206	227	86	80	82	23	97	90	0	804	870	421	93	99	33	100	100	0	0.177	0.189	0.182	0.179	1.519	0.186	0.873	120	392	837	924	-2.496	126	711	147	777	0
5	3	4	""	"STM3355"	2750	19520	130	103	104	25	80	81	17	59	31	0	975	1156	541	95	99	31	100	100	0	0.026	0.023	0.033	0.031	1.797	0.022	0.305	120	464	903	1085	-5.258	23	880	24	1061	0
5	4	4	""	"STM3378"	2940	19510	130	357	380	126	80	80	17	100	100	0	1250	1323	480	94	98	27	100	100	0	0.240	0.244	0.243	0.244	1.217	0.243	0.946	120	446	1433	1529	-2.061	277	1156	300	1229	0
5	5	4	"yhcN"	"STM3361"	3090	19510	90	170	172	42	78	79	16	96	94	0	485	481	144	94	101	30	100	100	0	0.235	0.243	0.247	0.229	1.674	0.237	0.779	52	286	483	481	-2.087	92	391	94	387	0
5	6	4	"smpB"	"STM2688"	3280	19510	120	198	226	93	78	79	16	98	95	0	501	616	311	92	98	28	99	99	0	0.293	0.282	0.277	0.268	1.515	0.279	0.882	120	407	529	672	-1.769	120	409	148	524	0
5	7	4	"yabF"	"STM0085"	3450	19520	120	106	112	27	76	77	16	75	47	0	434	517	258	89	89	14	100	100	0	0.087	0.084	0.087	0.083	1.969	0.076	0.529	120	352	375	464	-3.524	30	345	36	428	0
5	8	4	"ftsA"	"STM0132"	3620	19520	130	1171	1176	543	76	80	28	100	100	0	1205	1245	599	88	91	24	99	99	0	0.980	0.951	0.960	0.971	1.493	0.934	0.951	120	395	2212	2257	-0.029	1095	1117	1100	1157	0
5	9	4	"aceF"	"STM0153"	3800	19520	120	624	780	491	77	81	28	100	98	0	924	1187	779	87	92	25	100	100	0	0.654	0.639	0.653	0.647	1.397	0.630	0.961	120	337	1384	1803	-0.614	547	837	703	1100	0
5	10	4	"yacE"	"STM0140"	3960	19520	120	261	256	64	72	74	15	99	99	0	750	733	236	87	90	23	100	100	0	0.285	0.285	0.286	0.283	1.409	0.273	0.914	120	336	852	830	-1.811	189	663	184	646	0
5	11	4	"asnC"	"STM3876"	4140	19520	120	244	253	67	72	75	16	100	99	0	842	850	246	87	91	25	100	99	0	0.228	0.237	0.233	0.234	1.317	0.231	0.903	120	354	927	944	-2.134	172	755	181	763	0
5	12	4	""	"STM3863"	4310	19520	120	151	155	38	75	77	16	98	92	0	965	990	299	87	91	25	100	100	0	0.087	0.089	0.087	0.084	1.485	0.086	0.759	120	354	954	983	-3.530	76	878	80	903	0
5	13	4	"truA"	"STM2368"	4490	19520	120	782	813	259	75	80	42	100	100	0	991	1011	316	88	90	22	100	100	0	0.783	0.800	0.785	0.797	1.209	0.796	0.947	120	352	1610	1661	-0.353	707	903	738	923	0
5	14	4	"yfcE"	"STM2347"	4660	19520	120	359	385	130	74	80	42	100	98	0	466	496	185	87	88	18	100	100	0	0.752	0.760	0.793	0.767	1.313	0.733	0.928	120	350	664	720	-0.411	285	379	311	409	0
5	15	4	"nuoM"	"STM2317"	4840	19520	120	160	175	66	74	76	17	98	88	0	586	682	396	87	88	18	100	100	0	0.172	0.170	0.167	0.167	1.474	0.159	0.827	120	344	585	696	-2.537	86	499	101	595	0
5	16	4	"menE"	"STM2305"	5000	19520	120	205	230	97	74	76	16	99	98	0	574	612	281	86	88	21	100	100	0	0.268	0.297	0.281	0.291	1.460	0.293	0.867	120	327	619	682	-1.897	131	488	156	526	0
5	17	4	""	"STM2289"	5170	19520	120	142	148	42	76	77	18	93	75	0	821	874	315	86	88	21	100	100	0	0.090	0.091	0.090	0.083	1.675	0.090	0.721	120	372	801	860	-3.477	66	735	72	788	0
5	18	4	"nupC"	"STM2409"	5360	19520	120	375	424	197	75	76	16	100	99	0	1246	1491	801	86	88	18	100	100	0	0.259	0.248	0.247	0.248	1.369	0.242	0.940	120	376	1460	1754	-1.951	300	1160	349	1405	0
5	19	4	"ybdN"	"STM0605"	5530	19520	120	175	182	46	72	73	15	98	97	0	1605	1645	619	84	87	19	100	100	0	0.068	0.070	0.068	0.072	1.401	0.067	0.863	120	358	1624	1671	-3.884	103	1521	110	1561	0
5	20	4	"gabP"	"STM2793"	5700	19510	120	123	131	49	73	74	15	87	68	0	790	906	666	85	92	45	98	98	0	0.071	0.071	0.069	0.070	1.771	0.066	0.767	120	421	755	879	-3.818	50	705	58	821	0
5	21	4	"srlE"	"STM2833"	5870	19510	110	119	121	30	75	78	21	80	51	0	440	529	235	86	91	28	100	100	0	0.124	0.104	0.106	0.104	1.812	0.088	0.583	80	393	398	489	-3.008	44	354	46	443	0
5	22	4	"hypB"	"STM2855"	6040	19520	110	233	267	109	78	81	21	100	98	0	419	531	286	86	94	32	98	98	0	0.465	0.425	0.429	0.435	1.321	0.390	0.892	80	395	488	634	-1.103	155	333	189	445	0
5	23	4	"yqaA"	"STM2819"	6220	19520	120	527	538	185	77	80	21	99	99	0	484	493	182	86	92	32	100	97	0	1.131	1.133	1.139	1.149	1.425	1.103	0.942	120	389	848	868	0.177	450	398	461	407	0
5	24	4	"ygaA"	"STM2839"	6390	19520	110	223	275	127	73	77	20	100	100	0	392	497	261	84	87	21	100	100	0	0.487	0.489	0.484	0.495	1.368	0.468	0.906	80	436	458	615	-1.038	150	308	202	413	0
5	1	5	"yraL"	"STM3263"	2400	19700	120	153	167	61	78	79	17	92	82	0	371	461	254	93	95	22	99	97	0	0.270	0.242	0.250	0.239	1.636	0.227	0.829	120	451	353	457	-1.890	75	278	89	368	0
5	2	5	"tdcB"	"STM3244"	2570	19700	130	323	333	84	80	80	16	100	100	0	1707	1760	529	94	100	35	100	100	0	0.151	0.152	0.148	0.152	1.243	0.149	0.936	120	371	1856	1919	-2.731	243	1613	253	1666	0
5	3	5	"yqjH"	"STM3214"	2750	19700	130	912	930	342	80	81	18	100	100	0	1009	1035	388	94	100	35	100	99	0	0.909	0.903	0.897	0.922	1.226	0.891	0.970	120	427	1747	1791	-0.137	832	915	850	941	0
5	4	5	"icc"	"STM3183"	2930	19700	130	617	626	163	80	82	20	100	100	0	1113	1123	336	94	99	29	100	100	0	0.527	0.531	0.529	0.538	1.255	0.518	0.952	120	405	1556	1575	-0.924	537	1019	546	1029	0
5	5	5	"hybA"	"STM3149"	3090	19690	120	219	242	101	78	79	19	99	97	0	793	987	542	94	103	35	98	98	0	0.202	0.184	0.181	0.187	1.514	0.180	0.915	120	427	840	1057	-2.310	141	699	164	893	0
5	6	5	""	"STM3141"	3280	19690	130	259	265	54	76	77	16	100	100	0	997	995	250	92	99	35	100	100	0	0.202	0.209	0.204	0.210	1.297	0.201	0.895	120	426	1088	1092	-2.306	183	905	189	903	0
5	7	5	"uup"	"STM1062"	3430	19690	120	163	193	92	75	76	16	95	94	0	273	330	185	89	91	22	95	94	0	0.478	0.490	0.485	0.490	1.573	0.474	0.857	120	367	272	359	-1.064	88	184	118	241	0
5	8	5	"helD"	"STM1075"	3620	19690	120	180	212	90	76	77	19	96	92	0	454	570	333	88	92	21	99	98	0	0.284	0.282	0.284	0.283	1.597	0.269	0.892	120	381	470	618	-1.815	104	366	136	482	0
5	9	5	"hpaD"	"STM1103"	3790	19690	120	125	133	39	75	77	18	93	74	0	665	735	337	86	90	19	100	100	0	0.086	0.089	0.086	0.083	1.492	0.091	0.739	120	354	629	707	-3.534	50	579	58	649	0
5	10	5	"agp"	"STM1117"	3960	19690	120	349	389	199	72	75	15	100	100	0	993	1069	559	87	91	28	100	100	0	0.306	0.323	0.320	0.324	1.271	0.322	0.944	120	385	1183	1299	-1.710	277	906	317	982	0
5	11	5	"ymdC"	"STM1148"	4140	19690	120	449	512	236	72	75	17	100	99	0	1075	1303	693	88	91	25	100	100	0	0.382	0.362	0.367	0.374	1.231	0.347	0.961	120	373	1364	1655	-1.388	377	987	440	1215	0
5	12	5	"ycfN"	"STM1208"	4300	19700	130	308	303	85	77	78	17	100	100	0	1043	1032	322	89	94	31	100	100	0	0.242	0.240	0.240	0.239	1.343	0.240	0.928	120	416	1185	1169	-2.046	231	954	226	943	0
5	13	5	"mopA"	"STM4330"	4480	19690	120	8185	8355	2373	76	82	43	100	100	0	1182	1206	349	88	90	23	100	100	0	7.412	7.405	7.464	7.488	1.128	7.403	0.976	120	411	9203	9397	2.890	8109	1094	8279	1118	0
5	14	5	"rstA"	"STM1475"	4660	19690	130	1074	1136	325	76	83	44	100	100	0	808	836	246	87	88	18	100	100	0	1.384	1.415	1.428	1.426	1.170	1.403	0.959	120	394	1719	1809	0.469	998	721	1060	749	0
5	15	5	"speG"	"STM1502"	4830	19700	120	331	348	113	74	77	17	100	100	0	559	597	234	86	88	18	100	100	0	0.543	0.536	0.533	0.551	1.274	0.502	0.913	120	344	730	785	-0.880	257	473	274	511	0
5	16	5	"smf"	"STM3405"	5000	19700	120	307	330	113	77	86	68	99	83	0	1067	1230	552	85	89	25	100	100	0	0.234	0.221	0.222	0.222	1.252	0.207	0.820	120	370	1212	1398	-2.094	230	982	253	1145	0
5	17	5	"rplO"	"STM3421"	5180	19690	130	9811	9946	2374	78	89	67	100	100	0	388	398	94	87	90	22	100	100	0	32.336	31.730	31.388	32.445	1.181	31.368	0.954	120	424	10034	10179	5.015	9733	301	9868	311	0
5	18	5	"yheL"	"STM3449"	5360	19700	120	297	303	106	76	79	25	98	97	0	343	357	132	86	87	17	99	98	0	0.860	0.838	0.816	0.845	1.324	0.825	0.931	120	356	478	498	-0.218	221	257	227	271	0
5	19	5	""	"STM3601"	5520	19700	120	116	124	47	72	74	16	77	61	0	395	498	308	84	87	18	100	99	0	0.141	0.126	0.124	0.119	1.963	0.122	0.705	120	346	355	466	-2.821	44	311	52	414	0
5	20	5	"yhjK"	"STM3615"	5700	19700	130	266	282	94	73	76	22	100	98	0	1880	2033	790	86	95	44	100	100	0	0.108	0.107	0.106	0.105	1.263	0.106	0.936	120	421	1987	2156	-3.217	193	1794	209	1947	0
5	21	5	"yhjS"	"STM3622"	5870	19700	120	294	315	111	75	78	22	98	97	0	935	994	390	86	96	47	100	99	0	0.258	0.264	0.261	0.257	1.400	0.257	0.917	120	415	1068	1148	-1.955	219	849	240	908	0
5	22	5	""	"STM3631"	6050	19700	120	151	160	45	77	79	19	97	85	0	1011	1252	697	86	93	39	100	100	0	0.080	0.071	0.071	0.072	1.517	0.064	0.821	120	395	999	1249	-3.644	74	925	83	1166	0
5	23	5	"yiaF"	"STM3647"	6220	19690	120	426	443	176	76	81	34	95	94	0	547	573	236	87	101	90	94	90	0	0.761	0.755	0.754	0.747	1.336	0.721	0.914	120	400	810	853	-0.394	350	460	367	486	0
5	24	5	"glyS"	"STM3655"	6390	19700	120	720	789	323	73	77	31	100	100	0	1278	1402	666	85	93	76	100	100	0	0.542	0.544	0.547	0.557	1.233	0.517	0.965	120	514	1840	2033	-0.883	647	1193	716	1317	0
5	1	6	""	"STM1791"	2400	19870	140	132	134	35	80	81	16	87	73	0	857	905	348	94	95	18	100	99	0	0.068	0.067	0.065	0.063	1.711	0.067	0.668	156	608	815	865	-3.875	52	763	54	811	0
5	2	6	""	"STM1787"	2560	19870	130	149	155	43	79	81	17	98	90	0	1430	1564	677	96	99	23	100	100	0	0.052	0.052	0.050	0.051	1.508	0.050	0.757	120	397	1404	1544	-4.252	70	1334	76	1468	0
5	3	6	"yciI"	"STM1738"	2740	19870	120	329	332	68	78	80	18	100	100	0	537	517	118	94	101	27	100	100	0	0.567	0.600	0.596	0.608	1.300	0.585	0.903	120	411	694	677	-0.820	251	443	254	423	0
5	4	6	"yciN"	"STM1715"	2920	19870	130	203	213	57	83	89	34	99	94	0	401	407	112	92	97	24	100	99	0	0.388	0.413	0.393	0.412	1.430	0.404	0.804	120	387	429	445	-1.365	120	309	130	315	0
5	5	6	"kduD"	"STM3017"	3090	19870	120	212	248	144	84	89	35	97	90	0	918	941	300	93	99	28	100	100	0	0.155	0.193	0.140	0.165	2.046	0.149	0.249	120	347	953	1012	-2.688	128	825	164	848	0
5	6	6	"ppdB"	"STM2999"	3260	19880	130	128	125	23	78	81	25	82	46	0	930	932	254	92	100	36	100	100	0	0.060	0.056	0.056	0.054	1.638	0.052	0.576	120	418	888	887	-4.067	50	838	47	840	0
5	7	6	"rbn"	"STM4027"	3440	19870	120	222	247	97	77	78	17	98	96	0	671	780	411	91	97	33	98	98	0	0.250	0.247	0.244	0.257	1.547	0.237	0.899	120	432	725	859	-2.000	145	580	170	689	0
5	8	6	""	"STM0870"	3610	19870	120	302	351	168	76	77	17	100	100	0	835	1016	590	91	95	26	99	99	0	0.304	0.297	0.295	0.308	1.448	0.286	0.947	120	386	970	1200	-1.719	226	744	275	925	0
5	9	6	"ybhP"	"STM0813"	3780	19870	120	97	100	23	75	76	15	63	34	0	452	535	249	88	91	20	99	99	0	0.060	0.056	0.063	0.062	2.129	0.055	0.402	120	400	386	472	-4.048	22	364	25	447	0
5	10	6	"ybgR"	"STM0758"	3960	19880	120	186	192	50	74	76	15	99	96	0	1130	1201	435	91	92	24	100	100	0	0.108	0.106	0.108	0.106	1.406	0.100	0.849	120	414	1151	1228	-3.214	112	1039	118	1110	0
5	11	6	"fldA"	"STM0694"	4130	19880	120	397	477	260	73	75	17	100	100	0	369	458	250	91	94	30	100	100	0	1.165	1.101	1.089	1.129	1.311	1.073	0.940	120	413	602	771	0.221	324	278	404	367	0
5	12	6	"gltJ"	"STM0664"	4290	19870	110	212	226	58	76	78	19	100	100	0	650	715	284	91	99	35	100	100	0	0.243	0.240	0.232	0.248	1.301	0.216	0.900	80	376	695	774	-2.039	136	559	150	624	0
5	13	6	"yljA"	"STM0944"	4480	19880	120	504	543	226	76	79	21	100	100	0	321	348	135	91	97	32	100	98	0	1.861	1.817	1.874	1.868	1.249	1.799	0.925	120	460	658	724	0.896	428	230	467	257	0
5	14	6	"orfB"	"STM0930"	4660	19870	130	577	599	224	75	79	21	100	100	0	492	516	183	88	89	17	100	100	0	1.243	1.224	1.228	1.242	1.254	1.234	0.942	120	429	906	952	0.313	502	404	524	428	0
5	15	6	""	"STM4317"	4830	19870	120	355	388	151	75	78	17	100	100	0	445	498	193	86	86	16	100	100	0	0.780	0.760	0.756	0.767	1.283	0.746	0.867	120	338	639	725	-0.359	280	359	313	412	0
5	16	6	"amiB"	"STM4358"	4990	19880	130	640	678	210	77	81	37	100	100	0	1161	1230	383	85	87	21	100	100	0	0.523	0.525	0.524	0.524	1.154	0.513	0.959	120	395	1639	1746	-0.934	563	1076	601	1145	0
5	17	6	"hflC"	"STM4364"	5170	19870	120	1966	2086	726	78	90	67	100	100	0	777	806	294	87	89	23	100	100	0	2.736	2.793	2.795	2.881	1.255	2.758	0.962	120	430	2578	2727	1.452	1888	690	2008	719	0
5	18	6	"yjfH"	"STM4369"	5350	19870	120	456	481	237	77	83	32	99	97	0	644	693	371	86	89	19	99	98	0	0.679	0.666	0.683	0.677	1.353	0.648	0.927	120	378	937	1011	-0.558	379	558	404	607	0
5	19	6	"kbl"	"STM3709"	5520	19870	130	454	460	141	74	76	16	100	100	0	1209	1272	459	87	90	20	100	99	0	0.339	0.326	0.319	0.335	1.334	0.315	0.945	120	383	1502	1571	-1.562	380	1122	386	1185	0
5	20	6	"gpsA"	"STM3700"	5690	19870	120	703	748	223	76	81	29	100	100	0	935	956	319	87	96	33	99	99	0	0.739	0.773	0.771	0.794	1.310	0.755	0.962	120	412	1475	1541	-0.436	627	848	672	869	0
5	21	6	""	"STM3657"	5880	19870	130	134	143	52	76	81	29	79	49	0	444	512	268	87	94	32	100	100	0	0.162	0.158	0.148	0.146	1.684	0.158	0.670	120	383	415	492	-2.622	58	357	67	425	0
5	22	6	"dppA"	"STM3630"	6040	19870	120	601	654	249	76	78	19	100	100	0	1552	1745	777	85	90	31	100	99	0	0.358	0.348	0.344	0.356	1.297	0.333	0.949	120	357	1992	2238	-1.482	525	1467	578	1660	0
5	23	6	"bcsC"	"STM3617"	6210	19870	110	146	154	37	76	79	19	97	90	0	741	794	275	89	104	49	100	98	0	0.107	0.111	0.111	0.108	1.581	0.118	0.793	80	399	722	783	-3.219	70	652	78	705	0
5	24	6	""	"STM3602"	6400	19870	120	147	148	38	73	77	21	87	84	0	956	989	431	85	95	39	100	100	0	0.085	0.083	0.088	0.083	1.605	0.078	0.745	120	556	945	979	-3.557	74	871	75	904	0
5	1	7	""	"STM3834"	2380	20060	130	156	159	40	79	81	17	97	90	0	1095	1145	385	94	96	17	100	100	0	0.077	0.076	0.074	0.071	1.595	0.073	0.733	120	543	1078	1131	-3.700	77	1001	80	1051	0
5	2	7	"yidC"	"STM3842"	2570	20070	120	1502	1995	2002	81	83	18	100	100	0	1023	1383	1363	96	101	27	100	99	0	1.533	1.487	1.498	1.536	1.213	1.478	0.988	120	381	2348	3201	0.616	1421	927	1914	1287	0
5	3	7	""	"STM3845"	2730	20060	120	131	134	37	79	80	16	85	68	0	1237	1354	749	98	102	26	100	100	0	0.046	0.044	0.043	0.045	1.720	0.041	0.690	120	364	1191	1311	-4.453	52	1139	55	1256	0
5	4	7	"phoU"	"STM3853"	2910	20050	120	771	802	436	82	85	23	100	99	0	641	706	384	94	97	20	99	99	0	1.260	1.176	1.212	1.221	1.272	1.164	0.965	120	383	1236	1332	0.333	689	547	720	612	0
5	5	7	"pstS"	"STM3857"	3090	20050	140	8564	7972	4598	84	89	32	100	100	0	816	752	398	95	103	30	100	98	0	11.761	12.006	11.949	12.220	1.189	11.949	0.979	156	417	9201	8545	3.556	8480	721	7888	657	0
5	6	7	"atpA"	"STM3867"	3250	20050	120	2242	2340	848	80	87	52	100	100	0	1480	1502	526	93	102	55	100	100	0	1.559	1.604	1.601	1.606	1.130	1.618	0.980	120	403	3549	3669	0.640	2162	1387	2260	1409	0
5	7	7	"aceE"	"STM0152"	3420	20040	70	391	374	78	83	105	107	100	78	0	390	367	87	94	116	128	93	62	0	1.041	1.066	1.065	1.095	1.350	0.990	0.889	32	222	604	564	0.057	308	296	291	273	0
5	8	7	""	"STM0159"	3590	20050	120	120	129	61	78	87	74	25	5	0	833	944	792	95	106	91	96	87	0	0.057	0.060	0.065	0.062	1.621	0.066	0.785	120	465	780	900	-4.135	42	738	51	849	0
5	9	7	"cueO"	"STM0168"	3770	20050	120	324	327	141	75	76	16	100	99	0	1432	1404	730	91	94	23	100	100	0	0.186	0.192	0.198	0.192	1.283	0.189	0.951	120	426	1590	1565	-2.429	249	1341	252	1313	0
5	10	7	"yadH"	"STM0173"	3950	20060	120	195	233	136	75	76	16	96	89	0	735	916	696	90	92	17	100	100	0	0.186	0.191	0.185	0.183	1.469	0.189	0.942	120	380	765	984	-2.426	120	645	158	826	0
5	11	7	"stiA"	"STM0177"	4110	20050	110	139	146	55	74	75	16	91	81	0	688	833	472	92	99	32	100	100	0	0.109	0.097	0.094	0.090	1.629	0.098	0.779	80	367	661	813	-3.197	65	596	72	741	0
5	12	7	"folK"	"STM0183"	4290	20030	90	202	206	80	75	80	25	94	84	0	711	725	300	96	120	96	100	96	0	0.207	0.208	0.209	0.187	1.716	0.212	0.860	52	339	742	760	-2.276	127	615	131	629	0
5	13	7	""	"STM1585"	4470	20050	120	154	162	46	75	79	21	95	86	0	321	351	128	90	100	47	100	96	0	0.342	0.333	0.322	0.314	1.800	0.310	0.701	120	446	310	348	-1.548	79	231	87	261	0
5	14	7	"srfA"	"STM1593"	4640	20050	100	210	212	112	75	76	17	95	88	0	1085	1077	551	91	93	20	100	100	0	0.136	0.139	0.128	0.127	1.531	0.150	0.833	80	320	1129	1123	-2.880	135	994	137	986	0
5	15	7	"ydcR"	"STM1598"	4810	20050	120	984	952	560	75	78	18	100	100	0	1182	1143	657	91	92	20	100	100	0	0.833	0.834	0.829	0.833	1.218	0.837	0.975	120	414	2000	1929	-0.263	909	1091	877	1052	0
5	16	7	"ydcN"	"STM1605"	4990	20050	120	327	348	183	76	79	19	100	100	0	725	771	407	87	89	20	100	100	0	0.393	0.398	0.392	0.387	1.264	0.407	0.935	120	400	889	956	-1.346	251	638	272	684	0
5	17	7	""	"STM1613"	5170	20050	110	119	120	34	76	79	22	72	47	0	465	499	207	87	90	24	100	100	0	0.114	0.107	0.109	0.101	1.816	0.104	0.510	80	408	421	456	-3.136	43	378	44	412	0
5	18	7	""	"STM1620"	5340	20050	130	282	305	183	75	79	24	97	90	0	1139	1225	929	87	93	25	100	100	0	0.197	0.202	0.209	0.202	1.399	0.196	0.951	120	479	1259	1368	-2.345	207	1052	230	1138	0
5	19	7	""	"STM1786"	5510	20050	100	129	137	47	75	76	17	85	68	0	1366	1373	643	87	94	30	100	100	0	0.042	0.048	0.051	0.045	1.652	0.050	0.667	80	325	1333	1348	-4.566	54	1279	62	1286	0
5	20	7	"treA"	"STM1796"	5670	20060	120	496	509	297	75	78	23	100	99	0	1635	1659	1102	88	96	34	100	100	0	0.272	0.276	0.276	0.283	1.253	0.269	0.971	120	421	1968	2005	-1.878	421	1547	434	1571	0
5	21	7	"fadR"	"STM1805"	5870	20050	130	488	480	233	76	79	24	100	100	0	1012	1014	516	86	91	27	100	100	0	0.445	0.435	0.433	0.429	1.212	0.435	0.962	120	458	1338	1332	-1.168	412	926	404	928	0
5	22	7	"ycgL"	"STM1813"	6030	20050	130	239	257	126	75	77	18	100	99	0	523	523	286	85	88	23	100	100	0	0.374	0.416	0.404	0.416	1.342	0.414	0.899	120	445	602	620	-1.417	164	438	182	438	0
5	23	7	""	"STM1827"	6200	20050	120	143	170	87	74	77	18	82	67	0	698	1032	849	85	96	41	100	99	0	0.113	0.101	0.104	0.102	1.780	0.098	0.884	120	417	682	1043	-3.151	69	613	96	947	0
5	24	7	"manZ"	"STM1832"	6380	20060	130	851	843	398	74	77	22	100	100	0	951	912	412	85	94	36	100	100	0	0.897	0.930	0.936	0.926	1.227	0.941	0.964	120	582	1643	1596	-0.156	777	866	769	827	0
5	1	8	""	"STM2357"	2370	20220	120	792	837	738	77	79	16	100	99	0	1473	1524	1405	94	96	20	100	100	0	0.518	0.531	0.535	0.545	1.283	0.522	0.970	120	454	2094	2190	-0.948	715	1379	760	1430	0
5	2	8	""	"STM2361"	2540	20220	100	301	341	231	80	83	18	100	98	0	1230	1409	1027	96	105	33	100	100	0	0.195	0.199	0.192	0.195	1.320	0.206	0.936	80	291	1355	1574	-2.359	221	1134	261	1313	0
5	3	8	"dedA"	"STM2367"	2720	20220	120	478	495	394	80	82	19	100	98	0	1000	1024	751	101	108	34	100	99	0	0.443	0.450	0.438	0.440	1.276	0.477	0.936	120	364	1297	1338	-1.176	398	899	415	923	0
5	4	8	""	"STM2376"	2900	20220	120	177	185	66	78	79	17	96	94	0	1012	999	446	99	103	25	100	100	0	0.108	0.119	0.115	0.115	1.484	0.119	0.836	120	385	1012	1007	-3.205	99	913	107	900	0
5	5	8	"yfcL"	"STM2380"	3060	20230	90	145	164	78	79	81	18	98	88	0	447	472	243	101	111	36	100	100	0	0.191	0.229	0.217	0.205	1.616	0.251	0.803	52	291	412	456	-2.390	66	346	85	371	0
5	6	8	"yfcY"	"STM2389"	3250	20230	120	187	200	101	77	79	19	93	83	0	1525	1531	978	94	103	33	100	100	0	0.077	0.086	0.082	0.080	1.503	0.090	0.913	120	448	1541	1560	-3.701	110	1431	123	1437	0
5	7	8	""	"STM2594"	3420	20230	100	199	210	135	76	86	80	67	31	0	1418	1514	1152	93	109	99	98	92	0	0.093	0.094	0.094	0.089	1.600	0.102	0.900	80	398	1448	1555	-3.429	123	1325	134	1421	0
5	8	8	""	"STM2598"	3600	20230	130	117	122	42	75	76	17	82	57	0	623	656	420	95	99	27	100	100	0	0.080	0.084	0.084	0.082	1.769	0.084	0.697	120	425	570	608	-3.652	42	528	47	561	0
5	9	8	""	"STM2603"	3760	20230	100	136	151	75	73	75	16	93	85	0	1028	1228	891	90	97	29	100	100	0	0.067	0.069	0.063	0.064	1.528	0.072	0.843	80	319	1001	1216	-3.896	63	938	78	1138	0
5	10	8	""	"STM2607"	3940	20230	120	95	110	58	75	76	15	55	40	0	371	475	541	88	95	34	100	99	0	0.071	0.090	0.093	0.086	1.980	0.096	0.772	120	357	303	422	-3.823	20	283	35	387	0
5	11	8	""	"STM1028"	4110	20220	120	179	180	61	75	77	16	95	89	0	1269	1276	541	90	95	27	100	100	0	0.088	0.089	0.090	0.081	1.574	0.090	0.862	120	361	1283	1291	-3.503	104	1179	105	1186	0
5	12	8	""	"STM2617"	4290	20220	130	201	204	65	75	80	25	97	90	0	1510	1434	606	93	112	85	100	99	0	0.089	0.096	0.097	0.095	1.400	0.094	0.850	120	441	1543	1470	-3.491	126	1417	129	1341	0
5	13	8	"yrbD"	"STM3311"	4460	20230	120	369	468	424	74	77	19	100	99	0	846	1073	1050	87	90	20	100	100	0	0.389	0.400	0.400	0.404	1.307	0.398	0.977	120	345	1054	1380	-1.363	295	759	394	986	0
5	14	8	"yhbN"	"STM3318"	4640	20220	130	493	531	282	73	76	19	100	100	0	818	878	415	88	90	20	100	100	0	0.575	0.580	0.567	0.565	1.189	0.603	0.958	120	392	1150	1248	-0.798	420	730	458	790	0
5	15	8	""	"STM3333"	4790	20230	100	254	348	320	73	75	16	100	100	0	469	704	734	90	91	17	100	100	0	0.478	0.448	0.444	0.453	1.314	0.432	0.952	80	326	560	889	-1.066	181	379	275	614	0
5	16	8	"sspA"	"STM3342"	4980	20220	130	1322	1369	378	77	81	24	100	100	0	1020	1008	258	89	94	24	100	100	0	1.337	1.406	1.408	1.400	1.174	1.411	0.959	120	462	2176	2211	0.419	1245	931	1292	919	0
5	17	8	"yhcM"	"STM3346"	5140	20230	100	429	578	522	76	81	24	100	100	0	688	981	1002	87	93	28	100	100	0	0.587	0.562	0.574	0.607	1.404	0.527	0.950	80	357	954	1396	-0.768	353	601	502	894	0
5	18	8	""	"STM3356"	5320	20220	110	113	117	44	74	77	17	70	51	0	930	1039	679	87	94	28	100	100	0	0.046	0.045	0.050	0.049	1.737	0.047	0.609	80	413	882	995	-4.434	39	843	43	952	0
5	19	8	""	"STM0761"	5500	20220	110	247	243	90	73	76	20	98	95	0	1359	1318	587	91	107	51	100	100	0	0.137	0.139	0.140	0.133	1.425	0.137	0.911	80	458	1442	1397	-2.865	174	1268	170	1227	0
5	20	8	""	"STM0765"	5680	20220	130	106	108	31	74	77	18	71	43	0	2574	2397	1392	91	106	54	100	99	0	0.013	0.015	0.018	0.019	1.663	0.015	0.518	120	427	2515	2340	-6.278	32	2483	34	2306	0
5	21	8	"galM"	"STM0773"	5850	20220	100	239	265	162	76	77	17	97	95	0	879	970	584	86	91	21	100	100	0	0.206	0.214	0.203	0.194	1.415	0.230	0.913	80	363	956	1073	-2.282	163	793	189	884	0
5	22	8	"modA"	"STM0781"	6020	20200	50	278	288	86	82	86	23	100	100	0	291	300	101	87	94	32	100	100	0	0.961	0.967	0.963	0.993	1.281	0.925	0.761	12	104	400	419	-0.058	196	204	206	213	0
5	23	8	"hutI"	"STM0787"	6190	20220	110	441	462	276	77	79	19	100	100	0	994	1051	608	86	95	34	100	100	0	0.401	0.399	0.391	0.393	1.353	0.401	0.939	80	403	1272	1350	-1.319	364	908	385	965	0
5	24	8	"hutU"	"STM0790"	6360	20220	120	383	491	368	75	79	25	94	92	0	1441	1718	1324	84	95	42	98	97	0	0.227	0.255	0.242	0.249	1.607	0.261	0.958	120	484	1665	2050	-2.139	308	1357	416	1634	0
5	1	9	""	"STM0902"	2370	20390	120	87	88	20	78	79	16	32	10	0	1827	1790	1170	93	98	47	99	98	0	0.005	0.006	0.030	0.037	2.734	0.005	0.097	120	520	1743	1707	-7.590	9	1734	10	1697	0
5	2	9	""	"STM0906"	2550	20390	120	108	117	41	78	82	20	60	35	0	611	709	442	95	104	54	99	96	0	0.058	0.064	0.066	0.064	2.060	0.064	0.546	120	437	546	653	-4.104	30	516	39	614	0
5	3	9	""	"STM0912"	2710	20390	110	97	102	28	77	79	17	58	23	0	1681	1865	677	96	102	32	100	100	0	0.013	0.014	0.019	0.019	1.524	0.016	0.349	80	390	1605	1794	-6.308	20	1585	25	1769	0
5	4	9	""	"STM0917"	2900	20390	120	85	89	21	76	79	17	35	15	0	672	660	185	97	103	31	100	100	0	0.016	0.023	0.037	0.037	2.059	0.021	0.089	120	486	584	576	-5.997	9	575	13	563	0
5	5	9	""	"STM0921"	3080	20400	130	92	94	23	77	79	17	47	20	0	1292	1306	412	97	104	31	100	100	0	0.013	0.014	0.023	0.026	1.734	0.011	0.098	120	518	1210	1226	-6.316	15	1195	17	1209	0
5	6	9	""	"STM0925"	3260	20390	110	88	97	41	74	76	17	41	21	0	1051	1337	996	90	95	34	100	100	0	0.015	0.018	0.022	0.025	1.659	0.023	0.395	80	372	975	1270	-6.101	14	961	23	1247	0
5	7	9	""	"STM4205"	3420	20400	110	295	298	130	75	77	17	100	98	0	2004	1941	998	91	97	36	100	100	0	0.115	0.121	0.116	0.121	1.420	0.119	0.914	80	362	2133	2073	-3.120	220	1913	223	1850	0
5	8	9	""	"STM4209"	3590	20390	120	98	95	19	76	77	18	58	16	0	339	341	84	93	98	30	99	98	0	0.089	0.077	0.103	0.097	1.979	0.072	0.208	120	349	268	267	-3.483	22	246	19	248	0
5	9	9	""	"STM4213"	3760	20400	130	254	260	62	74	81	30	100	99	0	2757	2782	674	91	98	35	100	100	0	0.068	0.069	0.070	0.068	1.260	0.068	0.892	120	389	2846	2877	-3.889	180	2666	186	2691	0
5	10	9	""	"STM4218"	3930	20390	130	92	96	25	75	80	28	29	10	0	504	528	201	89	96	33	100	98	0	0.041	0.048	0.054	0.053	1.965	0.052	0.308	120	416	432	460	-4.610	17	415	21	439	0
5	11	9	"yjbF"	"STM4223"	4110	20390	120	159	165	54	75	76	16	97	90	0	1213	1220	460	88	91	20	100	100	0	0.075	0.080	0.079	0.075	1.544	0.081	0.790	120	401	1209	1222	-3.743	84	1125	90	1132	0
5	12	9	"yjbN"	"STM4243"	4280	20390	120	502	554	219	75	77	16	100	100	0	1182	1302	540	89	93	23	100	100	0	0.391	0.395	0.392	0.398	1.259	0.394	0.920	120	378	1520	1692	-1.356	427	1093	479	1213	0
5	13	9	""	"STM1009"	4450	20390	130	204	208	61	74	76	17	98	95	0	3977	3921	1495	90	95	30	100	100	0	0.033	0.035	0.036	0.034	1.320	0.035	0.901	120	390	4017	3965	-4.902	130	3887	134	3831	0
5	14	9	""	"STM1866"	4620	20390	120	926	935	290	76	82	32	100	100	0	961	957	352	85	94	39	100	99	0	0.970	0.985	0.969	1.024	1.312	0.955	0.943	120	407	1726	1731	-0.043	850	876	859	872	0
5	15	9	"hisP"	"STM2351"	4800	20390	100	287	316	155	76	79	19	100	100	0	976	1048	520	88	92	28	100	100	0	0.238	0.250	0.238	0.241	1.315	0.245	0.904	80	360	1099	1200	-2.073	211	888	240	960	0
5	16	9	"flgL"	"STM1184"	4980	20400	130	448	494	165	76	78	22	100	100	0	1466	1550	511	90	94	29	100	100	0	0.270	0.286	0.288	0.284	1.262	0.284	0.939	120	451	1748	1878	-1.887	372	1376	418	1460	0
5	17	9	"nrdA"	"STM2277"	5150	20400	120	366	545	424	77	79	22	98	97	0	929	1593	1420	87	91	24	100	100	0	0.343	0.311	0.310	0.321	1.506	0.299	0.958	120	422	1131	1974	-1.543	289	842	468	1506	0
5	18	9	"envF"	"STM1240"	5330	20390	130	374	401	226	74	77	17	99	98	0	1037	1066	703	89	95	27	100	100	0	0.316	0.335	0.340	0.351	1.416	0.321	0.950	120	573	1248	1304	-1.660	300	948	327	977	0
5	19	9	"nrfA"	"STM4277"	5510	20400	70	98	109	38	73	77	23	50	15	0	387	451	301	94	111	81	100	87	0	0.085	0.101	0.108	0.093	1.913	0.081	0.580	32	200	318	393	-3.551	25	293	36	357	0
5	20	9	"araH"	"STM1931"	5650	20390	120	156	201	145	73	77	20	93	85	0	687	901	839	92	114	72	99	97	0	0.139	0.158	0.149	0.141	1.661	0.154	0.846	120	443	678	937	-2.842	83	595	128	809	0
5	21	9	"yecM"	"STM1908"	5840	20390	120	203	229	121	76	77	17	100	99	0	874	986	554	90	102	45	100	100	0	0.162	0.171	0.160	0.160	1.336	0.182	0.905	120	432	911	1049	-2.626	127	784	153	896	0
5	22	9	"yecO"	"STM1905"	6010	20400	120	530	624	367	79	81	19	100	100	0	1259	1525	909	88	95	32	100	100	0	0.385	0.379	0.367	0.379	1.356	0.378	0.933	120	496	1622	1982	-1.377	451	1171	545	1437	0
5	23	9	""	"STM1669"	6190	20390	120	224	246	78	78	79	19	100	99	0	2012	2232	817	88	97	35	100	100	0	0.076	0.078	0.074	0.076	1.384	0.077	0.866	120	478	2070	2312	-3.720	146	1924	168	2144	0
5	24	9	"yicM"	"STM3776"	6370	20390	110	357	372	188	74	77	23	98	95	0	1567	1552	779	84	92	40	100	100	0	0.191	0.203	0.194	0.194	1.435	0.206	0.915	80	486	1766	1766	-2.390	283	1483	298	1468	0
5	1	10	"yafK"	"STM0312"	2360	20570	110	374	395	183	79	83	27	100	100	0	781	843	449	94	105	83	98	98	0	0.429	0.422	0.432	0.425	1.376	0.406	0.921	80	427	982	1065	-1.220	295	687	316	749	0
5	2	10	"proB"	"STM0321"	2530	20570	110	946	931	356	80	87	25	100	100	0	1309	1222	508	98	108	55	100	100	0	0.715	0.757	0.761	0.787	1.367	0.739	0.957	80	421	2077	1975	-0.484	866	1211	851	1124	0
5	3	10	""	"STM0327"	2710	20570	100	166	175	51	82	87	24	98	90	0	744	754	270	102	114	42	100	100	0	0.131	0.143	0.138	0.135	1.566	0.137	0.745	80	407	726	745	-2.934	84	642	93	652	0
5	4	10	""	"STM0332"	2890	20560	70	112	117	28	83	85	22	62	34	0	392	479	358	96	118	128	100	68	0	0.098	0.089	0.085	0.093	2.234	0.087	0.486	32	231	325	417	-3.351	29	296	34	383	0
5	5	10	""	"STM1047"	3060	20570	90	111	113	23	79	80	18	73	46	0	453	456	129	96	101	25	100	100	0	0.090	0.094	0.092	0.087	1.997	0.083	0.507	52	337	389	394	-3.480	32	357	34	360	0
5	6	10	"pepN"	"STM1057"	3240	20560	100	247	283	126	77	78	17	100	100	0	471	538	289	97	103	38	100	100	0	0.455	0.467	0.458	0.471	1.412	0.387	0.759	80	380	544	647	-1.138	170	374	206	441	0
5	7	10	"yeaO"	"STM1277"	3420	20570	120	441	425	117	75	77	17	100	100	0	529	534	174	93	98	34	100	99	0	0.839	0.794	0.810	0.806	1.278	0.755	0.912	120	419	802	791	-0.252	366	436	350	441	0
5	8	10	"mipA"	"STM1286"	3580	20560	120	754	807	421	77	79	19	100	99	0	685	733	375	93	96	26	99	99	0	1.144	1.141	1.158	1.155	1.343	1.137	0.915	120	381	1269	1370	0.194	677	592	730	640	0
5	9	10	"gapA"	"STM1290"	3750	20570	110	885	1065	746	81	86	32	100	100	0	282	326	168	92	96	25	98	98	0	4.232	4.205	4.084	4.238	1.376	4.496	0.920	80	384	994	1218	2.081	804	190	984	234	0
5	10	10	"topB"	"STM1298"	3930	20560	110	300	408	332	77	82	31	100	100	0	560	781	630	89	94	36	100	100	0	0.473	0.478	0.463	0.457	1.253	0.496	0.951	80	441	694	1023	-1.079	223	471	331	692	0
5	11	10	"astB"	"STM1306"	4110	20560	90	130	158	93	75	76	20	90	71	0	796	1022	989	90	95	42	100	100	0	0.078	0.089	0.086	0.078	1.706	0.088	0.857	52	326	761	1015	-3.682	55	706	83	932	0
5	12	10	"celF"	"STM1316"	4280	20570	100	803	886	544	75	78	18	100	100	0	1577	1795	1160	88	93	26	100	100	0	0.489	0.475	0.478	0.493	1.322	0.465	0.962	80	362	2217	2518	-1.032	728	1489	811	1707	0
5	13	10	"rfbX"	"STM2088"	4440	20570	100	372	385	196	77	79	19	100	98	0	1725	1729	1012	88	97	33	100	100	0	0.180	0.188	0.180	0.188	1.350	0.185	0.934	80	348	1932	1949	-2.472	295	1637	308	1641	0
5	14	10	"rfbB"	"STM2097"	4610	20570	110	1157	1185	430	81	87	34	100	100	0	1772	1715	626	88	102	46	100	100	0	0.639	0.679	0.685	0.688	1.247	0.678	0.968	80	412	2760	2731	-0.646	1076	1684	1104	1627	0
5	15	10	"wcaD"	"STM2112"	4790	20560	100	188	202	76	79	84	31	93	80	0	957	1214	675	90	99	39	100	100	0	0.126	0.109	0.109	0.105	1.491	0.104	0.837	80	408	976	1247	-2.992	109	867	123	1124	0
5	16	10	"wza"	"STM2118"	4970	20560	110	118	129	44	74	75	17	90	68	0	838	948	440	90	96	46	100	100	0	0.059	0.064	0.057	0.056	1.690	0.066	0.689	80	403	792	913	-4.087	44	748	55	858	0
5	17	10	"yegD"	"STM2125"	5140	20570	100	442	457	153	75	76	19	100	100	0	713	707	254	90	96	48	100	100	0	0.589	0.619	0.608	0.625	1.279	0.596	0.922	80	363	990	999	-0.763	367	623	382	617	0
5	18	10	""	"STM2135"	5310	20570	80	104	103	23	74	77	18	71	32	0	344	346	67	87	90	20	100	100	0	0.117	0.112	0.123	0.113	1.949	0.135	0.543	52	283	287	288	-3.099	30	257	29	259	0
5	19	10	""	"STM4057"	5490	20560	110	159	158	30	73	75	16	100	95	0	597	612	117	88	93	26	100	100	0	0.169	0.162	0.158	0.154	1.492	0.161	0.743	80	479	595	609	-2.565	86	509	85	524	0
5	20	10	""	"STM4066"	5660	20560	100	153	157	39	73	75	16	95	91	0	948	930	292	91	101	32	100	100	0	0.093	0.100	0.098	0.093	1.654	0.092	0.755	80	377	937	923	-3.421	80	857	84	839	0
5	21	10	"ydeZ"	"STM4076"	5840	20560	110	155	157	47	75	77	17	98	90	0	1261	1366	525	88	97	33	100	100	0	0.068	0.064	0.062	0.060	1.454	0.063	0.760	80	430	1253	1360	-3.874	80	1173	82	1278	0
5	22	10	"glpX"	"STM4085"	6010	20570	100	353	382	143	77	79	17	100	100	0	1159	1210	520	89	99	37	100	100	0	0.258	0.272	0.276	0.269	1.292	0.265	0.919	80	376	1346	1426	-1.955	276	1070	305	1121	0
5	23	10	"menA"	"STM4090"	6180	20560	90	552	600	200	78	81	21	100	100	0	957	1049	438	91	98	35	100	100	0	0.547	0.545	0.576	0.554	1.272	0.502	0.867	52	349	1340	1480	-0.869	474	866	522	958	0
5	24	10	"metB"	"STM4100"	6360	20560	70	187	191	43	78	82	25	96	96	0	280	292	65	87	94	57	100	100	0	0.565	0.551	0.535	0.496	2.026	0.500	0.713	32	236	302	318	-0.824	109	193	113	205	0
5	1	11	""	"STM2986"	2360	20720	110	259	264	82	81	84	26	98	95	0	1919	1843	711	95	113	86	100	100	0	0.098	0.105	0.103	0.104	1.325	0.107	0.895	80	482	2002	1931	-3.357	178	1824	183	1748	0
5	2	11	"recD"	"STM2993"	2540	20730	100	217	238	112	82	86	22	88	83	0	1155	1361	961	99	116	59	100	98	0	0.128	0.124	0.118	0.121	1.761	0.111	0.808	80	375	1191	1418	-2.968	135	1056	156	1262	0
5	3	11	"ygdQ"	"STM3006"	2710	20730	120	514	503	143	79	83	23	100	100	0	1247	1232	388	97	113	45	99	99	0	0.378	0.374	0.381	0.379	1.275	0.367	0.950	120	465	1585	1559	-1.403	435	1150	424	1135	0
5	4	11	"araE"	"STM3016"	2880	20730	110	200	238	151	80	84	22	98	96	0	1194	1535	1304	99	117	98	100	100	0	0.110	0.110	0.109	0.105	1.440	0.110	0.914	80	462	1215	1594	-3.190	120	1095	158	1436	0
5	5	11	"yohM"	"STM3024"	3060	20730	110	669	651	332	81	83	19	100	100	0	1423	1375	741	97	106	34	100	100	0	0.443	0.446	0.440	0.455	1.253	0.444	0.973	80	434	1914	1848	-1.173	588	1326	570	1278	0
5	6	11	"stdA"	"STM3029"	3230	20730	120	128	128	39	79	80	18	77	64	0	1532	1375	723	97	104	32	99	99	0	0.034	0.038	0.037	0.039	1.647	0.040	0.648	120	502	1484	1327	-4.872	49	1435	49	1278	0
5	7	11	""	"STM2691"	3420	20740	110	119	129	41	74	75	16	90	67	0	1140	1313	784	92	97	27	100	100	0	0.043	0.045	0.047	0.044	1.759	0.042	0.647	80	415	1093	1276	-4.542	45	1048	55	1221	0
5	8	11	""	"STM2698"	3590	20740	100	98	104	29	74	75	16	73	33	0	382	409	241	90	93	20	100	100	0	0.082	0.094	0.100	0.098	1.923	0.093	0.524	80	367	316	349	-3.605	24	292	30	319	0
5	9	11	""	"STM2705"	3750	20730	110	125	128	33	77	79	17	87	62	0	1419	1474	539	92	96	25	100	100	0	0.036	0.037	0.037	0.035	1.557	0.039	0.640	80	425	1375	1433	-4.789	48	1327	51	1382	0
5	10	11	"yjfY"	"STM4389"	3930	20730	100	126	134	58	76	77	16	81	62	0	364	390	269	90	95	25	98	95	0	0.182	0.193	0.191	0.183	1.819	0.190	0.788	80	408	324	358	-2.454	50	274	58	300	0
5	11	11	"thrL"	"STM0001"	4100	20730	110	124	125	28	75	76	16	86	72	0	166	167	38	89	92	22	93	78	0	0.636	0.641	0.643	0.601	2.180	0.598	0.389	80	466	126	128	-0.652	49	77	50	78	0
5	12	11	""	"STM0270"	4280	20730	110	181	189	65	75	77	17	100	98	0	844	889	306	86	91	24	100	100	0	0.140	0.142	0.134	0.132	1.415	0.148	0.842	80	434	864	917	-2.838	106	758	114	803	0
5	13	11	""	"STM0538"	4460	20740	130	100	113	57	76	78	18	61	34	0	254	396	404	85	91	24	99	96	0	0.142	0.119	0.127	0.124	1.951	0.128	0.742	120	563	193	348	-2.816	24	169	37	311	0
5	14	11	""	"STM0554"	4620	20730	110	393	395	159	78	83	24	100	98	0	674	687	297	87	96	37	100	100	0	0.537	0.528	0.528	0.519	1.300	0.521	0.931	80	403	902	917	-0.898	315	587	317	600	0
5	15	11	""	"STM0567"	4800	20730	100	281	312	174	76	80	23	100	98	0	1221	1323	778	88	98	41	100	100	0	0.181	0.191	0.181	0.186	1.266	0.200	0.948	80	408	1338	1471	-2.466	205	1133	236	1235	0
5	16	11	""	"STM0575"	4970	20730	110	140	146	52	75	76	17	93	78	0	905	890	413	90	98	50	100	100	0	0.080	0.089	0.086	0.080	1.635	0.095	0.779	80	438	880	871	-3.648	65	815	71	800	0
5	17	11	""	"STM0580"	5140	20730	100	194	253	216	75	76	17	96	93	0	571	727	668	87	95	49	100	98	0	0.246	0.278	0.260	0.247	1.512	0.300	0.932	80	377	603	818	-2.024	119	484	178	640	0
5	18	11	"ybdZ"	"STM0587"	5320	20740	120	424	418	154	75	76	17	100	98	0	269	264	84	85	87	18	97	95	0	1.897	1.916	1.876	1.929	1.323	1.919	0.902	120	511	533	522	0.924	349	184	343	179	0
5	19	11	""	"STM2244"	5490	20730	90	146	198	235	74	77	18	98	82	0	225	313	422	84	87	21	100	96	0	0.511	0.541	0.494	0.480	1.714	0.510	0.884	52	328	213	353	-0.970	72	141	124	229	0
5	20	11	"yegT"	"STM2142"	5660	20730	110	93	101	46	73	75	17	53	25	0	311	411	365	85	88	21	100	100	0	0.088	0.086	0.114	0.090	2.417	0.097	0.539	80	466	246	354	-3.498	20	226	28	326	0
5	21	11	"yehU"	"STM2159"	5830	20730	90	185	194	118	75	77	17	96	88	0	560	614	523	88	90	19	100	100	0	0.233	0.226	0.237	0.226	1.464	0.249	0.878	52	350	582	645	-2.101	110	472	119	526	0
5	22	11	"yohC"	"STM2169"	6010	20740	110	241	255	99	76	78	17	100	100	0	1025	1013	346	89	100	35	100	100	0	0.176	0.194	0.186	0.185	1.321	0.201	0.876	80	451	1101	1103	-2.504	165	936	179	924	0
5	23	11	"yohI"	"STM2174"	6180	20740	110	328	356	153	76	79	20	100	100	0	1358	1415	539	91	107	52	100	100	0	0.199	0.211	0.202	0.203	1.240	0.220	0.931	80	445	1519	1604	-2.330	252	1267	280	1324	0
5	24	11	"yfhD"	"STM2567"	6360	20740	120	276	327	252	75	78	20	95	89	0	604	870	817	84	92	47	97	93	0	0.387	0.321	0.317	0.323	1.557	0.306	0.935	120	620	721	1038	-1.371	201	520	252	786	0
5	1	12	"Ctrl-10buffer"	"Ctrl-10buffer"	2360	20910	100	87	168	255	80	82	20	30	22	0	109	174	220	90	101	59	17	12	0	0.368	1.048	0.995	0.894	3.780	1.149	0.943	80	450	26	172	-1.441	7	19	88	84	-50
5	2	12	"Ctrl-Y1buffer"	"Ctrl-Y1buffer"	2530	20910	100	88	142	243	81	83	19	18	12	0	98	169	360	92	95	26	28	11	0	1.167	0.792	1.100	0.933	3.301	0.675	0.942	80	390	13	138	0.222	7	6	61	77	-50
5	3	12	"Ctrl-Y5buffer"	"Ctrl-Y5buffer"	2700	20910	100	78	93	48	79	80	18	26	10	0	106	138	128	93	94	19	40	27	0	-0.077	0.311	0.560	0.559	3.307	0.301	0.388	80	386	12	59	Error	-1	13	14	45	-50
5	4	12	"Ctrl-FtsLbuffer"	"Ctrl-FtsLbuffer"	2880	20910	100	79	81	17	77	78	17	18	5	0	97	97	23	91	94	23	16	6	0	0.333	0.667	0.726	0.782	4.263	0.525	0.019	80	402	8	10	-1.585	2	6	4	6	-50
5	5	12	"Ctrl-dsM13buffer"	"Ctrl-dsM13buffer"	3050	20910	100	76	80	23	78	80	18	13	8	0	91	96	28	90	93	26	13	6	0	-2.000	0.333	1.080	0.961	3.412	0.679	0.066	80	396	-1	8	Error	-2	1	2	6	-50
5	6	12	"Ctrl-CAB25ng/ul"	"Ctrl-CAB25ng/ul"	3220	20910	100	80	82	16	78	79	16	22	3	0	98	100	20	91	91	16	31	16	0	0.286	0.444	0.778	0.835	3.189	0.695	0.028	80	372	9	13	-1.807	2	7	4	9	-50
5	7	12	"Ctrl-10buffer"	"Ctrl-10buffer"	3400	20910	100	83	102	116	76	77	16	26	16	0	94	107	61	91	91	16	32	13	0	2.333	1.625	1.065	1.003	3.287	2.001	0.664	80	377	10	42	1.222	7	3	26	16	-50
5	8	12	"Ctrl-Y1buffer"	"Ctrl-Y1buffer"	3570	20910	100	78	164	355	73	75	16	28	12	0	102	140	164	90	90	15	45	21	0	0.417	1.820	1.105	1.163	3.540	2.159	0.948	80	379	17	141	-1.263	5	12	91	50	-50
5	9	12	"Ctrl-Y5buffer"	"Ctrl-Y5buffer"	3740	20910	100	73	90	56	74	75	15	26	13	0	98	104	36	88	88	16	33	17	0	-0.100	1.000	1.111	0.912	2.957	1.700	0.354	80	390	9	32	Error	-1	10	16	16	-50
5	10	12	"Ctrl-FtsLbuffer"	"Ctrl-FtsLbuffer"	3920	20910	100	79	131	213	76	77	15	25	17	0	102	151	205	86	88	17	40	22	0	0.188	0.846	0.812	0.726	3.250	1.029	0.942	80	388	19	120	-2.415	3	16	55	65	-50
5	11	12	"Ctrl-dsM13buffer"	"Ctrl-dsM13buffer"	4090	20910	100	88	161	230	75	75	16	42	28	0	95	106	41	85	87	15	42	20	0	1.300	4.095	1.450	1.360	4.404	6.308	0.534	80	396	23	107	0.379	13	10	86	21	-50
5	12	12	"Ctrl-CAB200ng/ul"	"Ctrl-CAB200ng/ul"	4260	20910	100	76	80	19	75	75	16	21	7	0	90	88	15	86	88	19	11	0	0	0.250	2.500	0.788	0.866	3.701	5.224	0.000	80	420	5	7	-2.000	1	4	5	2	-50
5	13	12	"Ctrl-10buffer"	"Ctrl-10buffer"	4440	20940	50	192	236	99	79	87	71	91	41	0	166	168	62	90	108	132	16	0	0	1.487	2.013	1.850	2.192	1.735	1.525	0.522	12	104	189	235	0.572	113	76	157	78	0
5	14	12	"Ctrl-Y1buffer"	"Ctrl-Y1buffer"	4610	20910	100	74	113	165	75	80	39	10	7	0	89	123	154	87	93	68	6	5	0	-0.500	1.056	1.225	1.326	3.185	1.073	0.879	80	430	1	74	Error	-1	2	38	36	-50
5	15	12	"Ctrl-Y5buffer"	"Ctrl-Y5buffer"	4780	20910	100	81	102	130	73	75	16	23	8	0	94	115	121	86	88	26	18	5	0	1.000	1.000	0.878	0.785	3.370	1.058	0.834	80	389	16	58	0.000	8	8	29	29	-50
5	16	12	"Ctrl-FtsLbuffer"	"Ctrl-FtsLbuffer"	4960	20910	100	76	83	40	75	76	16	23	12	0	93	100	39	87	89	27	16	6	0	0.167	0.615	1.055	1.026	3.487	1.034	0.384	80	402	7	21	-2.585	1	6	8	13	-50
5	17	12	"Ctrl-dsM13buffer"	"Ctrl-dsM13buffer"	5130	20910	100	79	109	153	76	77	16	26	12	0	94	122	139	84	85	16	33	21	0	0.300	0.868	1.000	0.993	3.953	1.097	0.866	80	390	13	71	-1.737	3	10	33	38	-50
5	18	12	"Ctrl-CAB75ng/ul"	"Ctrl-CAB75ng/ul"	5300	20910	100	74	76	20	74	76	17	15	7	0	86	89	13	85	86	14	22	5	0	0.000	0.500	1.000	0.925	3.172	7.233	0.001	80	391	1	6	Error	0	1	2	4	-50
5	19	12	"Ctrl-10buffer"	"Ctrl-10buffer"	5480	20910	100	80	82	20	75	76	15	26	11	0	96	108	39	85	85	14	42	30	0	0.455	0.304	0.512	0.630	3.014	0.315	0.067	80	398	16	30	-1.138	5	11	7	23	-50
5	20	12	"Ctrl-Y1buffer"	"Ctrl-Y1buffer"	5650	20910	100	72	122	202	74	76	16	21	13	0	95	168	279	84	85	15	37	22	0	-0.182	0.571	0.855	0.987	3.019	0.712	0.924	80	390	9	132	Error	-2	11	48	84	-50
5	21	12	"Ctrl-Y5buffer"	"Ctrl-Y5buffer"	5820	20910	100	73	77	22	73	74	16	17	5	0	87	98	77	85	87	16	23	8	0	0.000	0.308	0.714	0.680	3.101	0.231	0.195	80	413	2	17	Error	0	2	4	13	-50
5	22	12	"Ctrl-FtsLbuffer"	"Ctrl-FtsLbuffer"	6000	20910	100	75	77	21	74	75	16	22	8	0	90	104	58	85	88	19	28	15	0	0.200	0.158	0.750	0.799	3.791	0.210	0.111	80	396	6	22	-2.322	1	5	3	19	-50
5	23	12	"Ctrl-dsM13buffer"	"Ctrl-dsM13buffer"	6170	20910	100	74	94	85	72	74	15	23	11	0	91	148	275	85	88	21	26	8	0	0.333	0.349	0.667	0.845	4.314	0.302	0.860	80	365	8	85	-1.585	2	6	22	63	-50
5	24	12	"Ctrl-CABbuffer"	"Ctrl-CABbuffer"	6340	20910	100	74	103	107	70	72	16	27	16	0	94	182	376	82	85	19	37	20	0	0.333	0.330	0.579	0.559	3.140	0.279	0.889	80	418	16	133	-1.585	4	12	33	100	-50
5	1	13	"hupA"	"STM4170"	2350	21100	120	1112	1094	529	80	84	23	100	100	0	515	496	256	91	93	16	99	98	0	2.434	2.504	2.588	2.836	1.503	2.386	0.943	120	536	1456	1419	1.283	1032	424	1014	405	0
5	2	13	"hupA"	"STM4170"	2530	21090	120	811	855	488	83	88	26	100	100	0	281	306	145	93	94	18	99	94	0	3.872	3.624	3.630	3.872	1.425	3.665	0.885	120	429	916	985	1.953	728	188	772	213	0
5	3	13	"hilA"	"STM2876"	2710	21090	130	309	311	132	82	84	19	100	98	0	1472	1610	778	94	95	19	100	100	0	0.165	0.151	0.151	0.148	1.383	0.147	0.902	120	430	1605	1745	-2.602	227	1378	229	1516	0
5	4	13	"hilA"	"STM2876"	2880	21090	120	789	779	393	79	80	17	100	99	0	1642	1565	858	93	95	19	100	100	0	0.458	0.476	0.475	0.493	1.490	0.457	0.929	120	392	2259	2172	-1.125	710	1549	700	1472	0
5	5	13	"hilC"	"STM2867"	3050	21080	110	446	432	97	79	81	19	100	100	0	1314	1252	375	92	100	30	100	100	0	0.300	0.304	0.311	0.313	1.314	0.295	0.934	80	389	1589	1513	-1.735	367	1222	353	1160	0
5	6	13	"hilC"	"STM2867"	3230	21080	120	370	377	187	78	81	18	100	98	0	1095	1057	587	92	101	32	100	100	0	0.291	0.310	0.310	0.318	1.439	0.302	0.925	120	408	1295	1264	-1.780	292	1003	299	965	0
5	7	13	"hns"	"STM1751"	3400	21080	130	1197	1134	466	78	82	23	100	100	0	552	636	389	90	94	23	97	95	0	2.422	1.934	2.297	2.290	1.547	1.717	0.858	120	410	1581	1602	1.276	1119	462	1056	546	0
5	8	13	"hns"	"STM1751"	3570	21090	130	787	778	324	78	83	26	100	100	0	472	495	231	89	92	19	99	98	0	1.851	1.724	1.824	1.924	1.618	1.666	0.907	120	434	1092	1106	0.888	709	383	700	406	0
5	9	13	"hns"	"STM1751"	3760	21090	140	1415	1280	681	76	79	20	100	100	0	849	868	552	89	91	18	100	99	0	1.762	1.546	1.960	1.894	1.585	1.451	0.864	156	476	2099	1983	0.817	1339	760	1204	779	0
5	10	13	"hilD"	"STM2875"	3920	21080	120	586	548	275	78	78	17	100	97	0	749	711	348	87	90	18	99	98	0	0.767	0.753	0.729	0.774	1.482	0.758	0.924	120	412	1170	1094	-0.382	508	662	470	624	0
5	11	13	"hilD"	"STM2875"	4100	21080	110	369	467	376	78	80	20	100	100	0	501	609	476	87	91	22	100	100	0	0.703	0.745	0.734	0.727	1.289	0.765	0.948	80	408	705	911	-0.509	291	414	389	522	0
5	12	13	"stpA"	"STM2799"	4280	21080	130	585	739	532	76	78	19	100	100	0	354	482	339	87	91	24	100	97	0	1.906	1.678	1.743	1.755	1.303	1.640	0.952	120	486	776	1058	0.931	509	267	663	395	0
5	13	13	"csrA"	"STM2826"	4440	21090	120	334	415	214	78	81	38	97	96	0	295	356	187	88	94	68	92	70	0	1.237	1.257	1.284	1.317	1.400	1.216	0.946	120	431	463	605	0.307	256	207	337	268	0
5	14	13	"dps"	"STM0831"	4610	21080	110	713	740	487	77	81	22	100	100	0	657	676	399	88	90	19	100	98	0	1.118	1.128	1.145	1.168	1.389	1.164	0.928	80	392	1205	1251	0.161	636	569	663	588	0
5	15	13	"dps"	"STM0831"	4790	21080	130	580	578	248	76	80	23	99	98	0	567	554	224	88	92	24	98	96	0	1.052	1.077	1.075	1.144	1.682	1.085	0.939	120	472	983	968	0.073	504	479	502	466	0
5	16	13	"dps"	"STM0831"	4960	21090	120	997	883	436	77	80	21	100	99	0	873	806	417	87	92	26	100	96	0	1.170	1.121	1.131	1.186	1.316	1.098	0.968	120	417	1706	1525	0.227	920	786	806	719	0
5	17	13	"oxyR"	"STM4125"	5130	21090	120	1291	1135	618	75	77	18	100	100	0	563	503	276	86	89	22	99	92	0	2.549	2.542	2.590	2.744	1.403	2.459	0.948	120	442	1693	1477	1.350	1216	477	1060	417	0
5	18	13	"oxyR"	"STM4125"	5310	21090	100	798	876	765	77	81	22	100	100	0	344	373	342	84	86	14	100	100	0	2.773	2.765	2.851	2.876	1.315	2.560	0.848	80	359	981	1088	1.471	721	260	799	289	0
5	19	13	"fur"	"STM0693"	5480	21080	120	734	753	240	77	80	21	100	100	0	798	773	259	85	87	16	100	100	0	0.921	0.983	0.969	0.995	1.207	0.968	0.964	120	431	1370	1364	-0.118	657	713	676	688	0
5	20	13	"fur"	"STM0693"	5650	21090	120	586	640	356	75	77	21	100	99	0	582	647	399	84	87	21	99	97	0	1.026	1.004	1.023	1.123	1.537	0.955	0.955	120	417	1009	1128	0.037	511	498	565	563	0
5	21	13	"envR"	"STM3389"	5830	21090	120	353	410	274	75	78	20	98	95	0	864	920	549	85	88	21	99	99	0	0.357	0.401	0.355	0.398	1.783	0.420	0.864	120	462	1057	1170	-1.487	278	779	335	835	0
5	22	13	"envR"	"STM3389"	6010	21080	100	227	227	77	76	77	17	97	93	0	688	648	320	87	90	21	100	100	0	0.251	0.269	0.283	0.284	1.708	0.240	0.812	80	360	752	712	-1.993	151	601	151	561	0
5	23	13	"envR"	"STM3389"	6180	21080	130	759	764	352	75	77	18	100	99	0	1312	1324	437	87	97	45	100	100	0	0.558	0.557	0.546	0.509	1.559	0.102	0.142	120	539	1909	1926	-0.841	684	1225	689	1237	0
5	24	13	"arcB"	"STM3328"	6360	21060	70	160	238	187	74	77	21	100	96	0	422	731	688	93	110	72	100	90	0	0.261	0.257	0.279	0.258	1.547	0.256	0.888	32	222	415	802	-1.936	86	329	164	638	0
5	1	14	""	"STM4191"	2360	21260	110	92	95	22	80	82	19	32	12	0	217	222	52	90	92	18	98	97	0	0.094	0.114	0.163	0.153	2.266	0.097	0.093	80	484	139	147	-3.404	12	127	15	132	0
5	2	14	""	"STM4520"	2530	21260	120	104	106	28	78	81	20	56	25	0	263	271	74	92	94	18	99	99	0	0.152	0.156	0.168	0.153	2.292	0.165	0.351	120	502	197	207	-2.717	26	171	28	179	0
5	3	14	""	"STM4239"	2710	21260	120	159	166	48	78	81	17	95	87	0	242	242	69	91	93	18	98	97	0	0.536	0.583	0.565	0.563	1.755	0.583	0.734	120	474	232	239	-0.899	81	151	88	151	0
5	4	14	""	"STM0083"	2890	21260	140	148	150	48	78	81	27	78	59	0	575	571	287	90	92	21	100	100	0	0.144	0.150	0.154	0.145	1.712	0.143	0.761	156	598	555	553	-2.793	70	485	72	481	0
5	5	14	""	"STM0348"	3060	21260	120	138	141	32	79	80	17	91	84	0	471	454	140	90	94	22	99	98	0	0.155	0.170	0.178	0.164	1.672	0.171	0.703	120	485	440	426	-2.691	59	381	62	364	0
5	6	14	""	"STM1007"	3230	21250	130	114	120	32	78	80	17	77	52	0	777	705	316	90	95	27	100	100	0	0.052	0.068	0.074	0.067	1.925	0.070	0.610	120	507	723	657	-4.254	36	687	42	615	0
5	7	14	"purM"	"STM2499"	3390	21260	120	219	291	308	78	80	20	91	81	0	443	598	752	89	92	24	99	95	0	0.398	0.418	0.401	0.370	1.797	0.390	0.859	120	478	495	722	-1.328	141	354	213	509	0
5	8	14	"adhE"	"STM1749"	3570	21260	120	593	604	264	76	79	21	100	100	0	1125	1158	573	87	90	19	100	100	0	0.498	0.493	0.494	0.505	1.312	0.477	0.960	120	513	1555	1599	-1.006	517	1038	528	1071	0
5	9	14	"envZ"	"STM3501"	3730	21250	90	127	195	193	76	77	16	92	78	0	235	356	421	89	92	20	100	98	0	0.349	0.446	0.422	0.388	1.789	0.423	0.878	52	299	197	386	-1.517	51	146	119	267	0
5	10	14	"katG"	"STM4106"	3910	21250	110	124	221	274	77	77	16	75	66	0	250	546	845	87	89	18	100	97	0	0.288	0.314	0.281	0.236	2.333	0.306	0.872	80	459	210	603	-1.794	47	163	144	459	0
5	11	14	"traT"	"PSLT103"	4090	21260	120	1009	1084	1054	77	79	20	99	99	0	831	931	943	86	88	19	100	99	0	1.251	1.192	1.223	1.211	1.425	1.151	0.935	120	578	1677	1852	0.323	932	745	1007	845	0
5	12	14	"yjiS"	"STM4521"	4260	21260	110	242	250	60	74	78	20	100	98	0	489	482	108	85	90	26	100	100	0	0.416	0.443	0.424	0.429	1.373	0.414	0.818	80	452	572	573	-1.266	168	404	176	397	0
5	13	14	"yejG"	"STM2220"	4440	21260	130	1555	1442	564	75	76	18	100	100	0	502	472	163	86	89	22	100	99	0	3.558	3.541	3.567	3.603	1.311	3.606	0.950	120	564	1896	1753	1.831	1480	416	1367	386	0
5	14	14	""	"STM2239"	4610	21260	120	212	202	68	77	79	20	95	88	0	809	726	325	86	90	22	100	100	0	0.187	0.195	0.201	0.204	1.524	0.186	0.824	120	505	858	765	-2.421	135	723	125	640	0
5	15	14	"dld"	"STM2167"	4780	21260	120	436	411	195	78	79	20	100	97	0	2108	1799	945	86	91	24	100	100	0	0.177	0.194	0.195	0.190	1.382	0.195	0.952	120	516	2380	2046	-2.498	358	2022	333	1713	0
5	16	14	"citT"	"STM0618"	4950	21260	110	768	759	343	76	78	20	100	100	0	2062	1995	931	86	92	27	100	100	0	0.350	0.358	0.353	0.367	1.287	0.347	0.943	80	456	2668	2592	-1.514	692	1976	683	1909	0
5	17	14	""	"STM2504"	5130	21250	100	121	132	50	74	76	19	88	66	0	277	302	101	86	93	26	100	100	0	0.246	0.269	0.221	0.207	2.349	0.303	0.634	80	392	238	274	-2.023	47	191	58	216	0
5	18	14	"EMPTY"	"EMPTY"	5290	21250	100	75	79	19	74	77	19	22	5	0	88	92	18	83	85	15	38	10	0	0.200	0.556	0.806	0.821	4.724	207.285	0.000	80	411	6	14	-2.322	1	5	5	9	-75
5	19	14	"EMPTY"	"EMPTY"	5470	21250	100	78	81	21	73	77	17	30	12	0	92	95	28	83	84	13	38	16	0	0.556	0.667	0.714	0.804	3.192	0.652	0.028	80	421	14	20	-0.848	5	9	8	12	-75
5	20	14	"EMPTY"	"EMPTY"	5640	21250	100	77	78	19	73	75	17	17	8	0	89	90	17	82	83	15	28	10	0	0.571	0.625	0.789	0.837	3.671	2.089	0.014	80	394	11	13	-0.807	4	7	5	8	-75
5	21	14	"EMPTY"	"EMPTY"	5810	21250	100	78	81	18	73	74	18	26	8	0	90	90	19	82	84	16	25	13	0	0.625	1.000	1.069	0.945	3.785	1.030	0.016	80	405	13	16	-0.678	5	8	8	8	-75
5	22	14	"EMPTY"	"EMPTY"	5990	21250	100	78	80	16	74	75	16	27	5	0	91	93	20	82	83	16	33	8	0	0.444	0.545	1.000	1.066	3.775	1.050	0.026	80	438	13	17	-1.170	4	9	6	11	-75
5	23	14	"EMPTY"	"EMPTY"	6160	21250	100	104	108	35	75	76	16	65	47	0	152	170	90	83	86	23	70	61	0	0.420	0.379	0.433	0.437	2.526	0.319	0.469	80	411	98	120	-1.251	29	69	33	87	-75
5	24	14	"EMPTY"	"EMPTY"	6330	21250	100	107	111	46	76	79	20	57	37	0	166	207	141	87	98	50	60	40	0	0.392	0.292	0.397	0.400	2.400	0.282	0.635	80	511	110	155	-1.350	31	79	35	120	-75
6	1	1	"infC"	"STM1334"	6930	18990	110	7814	8726	3942	76	79	28	100	100	0	584	638	250	82	84	15	100	100	0	15.414	15.558	15.328	15.615	1.144	15.730	0.965	80	527	8240	9206	3.946	7738	502	8650	556	0
6	2	1	"katE"	"STM1318"	7100	18990	110	1259	1675	1205	74	78	24	100	100	0	856	1028	660	83	84	15	100	100	0	1.533	1.694	1.748	1.753	1.586	1.799	0.849	80	469	1958	2546	0.616	1185	773	1601	945	0
6	3	1	"ydgP"	"STM1455"	7270	19000	110	569	678	418	73	74	16	100	100	0	1185	1256	586	83	84	21	100	100	0	0.450	0.516	0.483	0.491	1.264	0.544	0.887	80	470	1598	1778	-1.152	496	1102	605	1173	0
6	4	1	""	"STM3530"	7450	18990	110	197	247	138	75	75	15	100	97	0	782	832	311	83	84	19	100	100	0	0.175	0.230	0.196	0.190	1.605	0.258	0.825	80	482	821	921	-2.518	122	699	172	749	0
6	5	1	"srfB"	"STM1594"	7630	18980	110	402	545	421	75	76	15	100	100	0	1111	1567	1137	82	83	15	100	100	0	0.318	0.316	0.300	0.314	1.334	0.322	0.874	80	498	1356	1955	-1.654	327	1029	470	1485	0
6	6	1	""	"STM2503"	7800	18980	110	254	305	165	75	77	16	100	100	0	1522	1765	819	82	83	13	100	100	0	0.124	0.137	0.129	0.130	1.266	0.140	0.873	80	484	1619	1913	-3.008	179	1440	230	1683	0
6	7	1	"dcuB"	"STM4301"	7970	18990	100	227	278	159	75	76	16	100	100	0	1673	2150	1450	81	83	13	100	100	0	0.095	0.098	0.095	0.095	1.327	0.102	0.952	80	428	1744	2272	-3.389	152	1592	203	2069	0
6	8	1	"yacL"	"STM0160"	8150	18980	110	358	390	156	74	77	24	100	100	0	1034	1114	442	82	83	14	100	100	0	0.298	0.306	0.304	0.300	1.191	0.308	0.957	80	456	1236	1348	-1.745	284	952	316	1032	0
6	9	1	"polA"	"STM3999"	8310	18990	110	204	221	107	72	75	24	100	97	0	621	686	391	81	81	14	100	100	0	0.244	0.246	0.243	0.243	1.326	0.243	0.905	80	376	672	754	-2.032	132	540	149	605	0
6	10	1	"rsmC"	"STM4556"	8480	18980	110	261	294	122	75	76	16	100	100	0	436	487	219	81	82	17	100	100	0	0.524	0.539	0.530	0.533	1.267	0.533	0.929	80	489	541	625	-0.933	186	355	219	406	0
6	11	1	"exbD"	"STM3158"	8670	18980	110	1409	1558	937	77	78	16	100	100	0	1126	1203	625	82	83	14	100	100	0	1.276	1.321	1.305	1.309	1.168	1.377	0.973	80	496	2376	2602	0.351	1332	1044	1481	1121	0
6	12	1	"hisD"	"STM2072"	8840	18980	110	5425	5818	4288	76	78	17	100	100	0	1105	1148	718	82	83	15	100	100	0	5.229	5.386	5.159	5.250	1.164	5.681	0.972	80	469	6372	6808	2.386	5349	1023	5742	1066	0
6	13	1	""	"STM3944"	9010	18980	110	682	789	346	76	78	16	100	100	0	1416	1466	382	83	85	16	100	100	0	0.455	0.516	0.461	0.489	1.308	0.519	0.880	80	463	1939	2096	-1.137	606	1333	713	1383	0
6	14	1	""	"STM3940"	9180	18990	120	860	1023	543	78	79	15	100	100	0	3262	3674	1653	82	85	16	100	99	0	0.246	0.263	0.258	0.257	1.374	0.276	0.965	120	514	3962	4537	-2.024	782	3180	945	3592	0
6	15	1	"hemX"	"STM3936"	9350	18990	120	938	944	328	77	78	15	99	98	0	2966	2748	816	83	85	16	100	99	0	0.299	0.325	0.312	0.323	1.261	0.325	0.932	120	524	3744	3532	-1.743	861	2883	867	2665	0
6	16	1	""	"STM3927"	9530	18980	110	751	786	245	74	76	15	100	100	0	2890	2947	791	83	84	15	100	100	0	0.241	0.249	0.240	0.247	1.190	0.249	0.936	80	478	3484	3576	-2.052	677	2807	712	2864	0
6	17	1	"rffH"	"STM3923"	9700	18980	110	417	501	266	74	75	15	100	100	0	1084	1133	314	83	84	15	100	100	0	0.343	0.407	0.350	0.375	1.395	0.425	0.824	80	509	1344	1477	-1.545	343	1001	427	1050	0
6	18	1	"wzzE"	"STM3919"	9890	18980	110	1828	1954	711	74	75	15	100	100	0	2923	3061	1051	82	83	15	100	100	0	0.617	0.631	0.631	0.629	1.163	0.631	0.982	80	476	4595	4859	-0.696	1754	2841	1880	2979	0
6	19	1	""	"STM4432"	10050	18990	100	434	456	129	74	75	15	100	100	0	731	863	386	83	83	14	100	100	0	0.556	0.490	0.495	0.509	1.278	0.442	0.909	80	414	1008	1162	-0.848	360	648	382	780	0
6	20	1	""	"STM4436"	10230	18980	100	404	449	164	72	73	15	100	100	0	1512	1703	750	82	82	14	100	100	0	0.232	0.233	0.235	0.236	1.197	0.226	0.949	80	441	1762	1998	-2.107	332	1430	377	1621	0
6	21	1	""	"STM4445"	10400	18980	100	137	146	53	73	75	18	95	82	0	521	555	234	81	82	14	100	100	0	0.145	0.154	0.146	0.137	1.594	0.161	0.743	80	452	504	547	-2.781	64	440	73	474	0
6	22	1	"treB"	"STM4454"	10580	18980	100	112	119	44	75	76	16	77	53	0	279	353	221	82	82	14	100	100	0	0.188	0.162	0.175	0.171	1.928	0.152	0.600	80	440	234	315	-2.413	37	197	44	271	0
6	23	1	"idnT"	"STM4482"	10750	18980	100	98	103	42	75	75	15	62	30	0	242	289	226	81	81	14	100	100	0	0.143	0.135	0.143	0.133	2.280	0.150	0.595	80	428	184	236	-2.807	23	161	28	208	0
6	24	1	"yjgB"	"STM4486"	10920	18980	100	127	145	67	74	77	34	73	38	0	240	336	241	80	85	74	95	52	0	0.331	0.277	0.296	0.274	1.816	0.257	0.770	80	472	213	327	-1.594	53	160	71	256	0
6	1	2	"zraP"	"STM4172"	6920	19150	100	336	349	102	75	79	30	100	100	0	622	685	232	83	84	15	100	100	0	0.484	0.455	0.449	0.461	1.238	0.446	0.932	80	427	800	876	-1.046	261	539	274	602	0
6	2	2	"purH"	"STM4176"	7100	19150	100	456	653	544	74	76	17	100	100	0	1045	1482	1317	82	82	14	100	100	0	0.397	0.414	0.413	0.423	1.345	0.408	0.960	80	395	1345	1979	-1.334	382	963	579	1400	0
6	3	2	"livK"	"STM3564"	7280	19150	100	178	350	348	74	74	16	98	97	0	483	1165	1369	82	83	14	100	100	0	0.259	0.255	0.258	0.252	1.374	0.249	0.948	80	370	505	1359	-1.947	104	401	276	1083	0
6	4	2	"yihR"	"STM4020"	7450	19140	110	193	223	91	73	73	15	100	97	0	782	914	499	84	87	28	100	100	0	0.172	0.181	0.172	0.179	1.452	0.174	0.901	80	410	818	980	-2.540	120	698	150	830	0
6	5	2	"yhiQ"	"STM3593"	7610	19150	100	167	240	178	74	82	109	43	22	0	411	732	719	84	95	111	96	73	0	0.284	0.256	0.249	0.239	1.780	0.241	0.912	80	384	420	814	-1.814	93	327	166	648	0
6	6	2	"atpE"	"STM3870"	7790	19150	100	883	941	243	75	77	16	100	100	0	575	609	140	83	84	23	100	100	0	1.642	1.646	1.646	1.635	1.164	1.685	0.948	80	394	1300	1392	0.716	808	492	866	526	0
6	7	2	"ratB"	"STM2514"	7950	19150	110	403	429	140	72	74	16	100	100	0	1686	1691	379	82	82	13	100	100	0	0.206	0.222	0.224	0.215	1.307	0.217	0.901	80	413	1935	1966	-2.277	331	1604	357	1609	0
6	8	2	"invG"	"STM2898"	8130	19150	100	234	244	88	74	78	25	100	93	0	1459	1448	564	82	83	13	100	100	0	0.116	0.124	0.122	0.122	1.417	0.123	0.849	80	365	1537	1536	-3.105	160	1377	170	1366	0
6	9	2	"sitA"	"STM2861"	8290	19130	120	861	1960	2826	75	80	40	99	99	0	309	643	774	83	85	20	99	95	0	3.478	3.366	3.346	3.324	1.415	3.650	0.956	120	380	1012	2445	1.798	786	226	1885	560	0
6	10	2	"leuO"	"STM0115"	8440	19130	110	417	470	227	77	82	34	100	100	0	1541	1655	759	83	93	39	100	100	0	0.233	0.250	0.237	0.245	1.208	0.250	0.894	80	395	1798	1965	-2.100	340	1458	393	1572	0
6	11	2	"bcfE"	"STM0025"	8650	19140	110	184	194	55	77	79	17	100	100	0	1153	1351	532	83	88	28	100	100	0	0.100	0.092	0.091	0.090	1.402	0.089	0.838	80	485	1177	1385	-3.322	107	1070	117	1268	0
6	12	2	"dsbA"	"STM3997"	8830	19140	110	540	623	431	77	78	16	100	100	0	1271	1490	1069	82	84	14	100	100	0	0.389	0.388	0.381	0.387	1.186	0.387	0.967	80	452	1652	1954	-1.361	463	1189	546	1408	0
6	13	2	"orf7"	"PSLT012"	9000	19150	110	659	696	228	76	77	16	100	100	0	1120	1164	368	83	84	15	100	100	0	0.562	0.574	0.567	0.571	1.189	0.575	0.963	80	441	1620	1701	-0.831	583	1037	620	1081	0
6	14	2	"ppk"	"STM2501"	9170	19160	110	769	844	318	75	76	15	100	100	0	3386	3668	1319	82	84	16	100	100	0	0.210	0.214	0.213	0.213	1.171	0.211	0.948	80	407	3998	4355	-2.251	694	3304	769	3586	0
6	15	2	""	"STM4257"	9340	19150	110	216	248	99	74	76	15	100	100	0	4757	5404	1921	82	85	16	100	100	0	0.030	0.033	0.032	0.030	1.326	0.033	0.891	80	394	4817	5496	-5.041	142	4675	174	5322	0
6	16	2	""	"STM4261"	9520	19150	110	135	140	46	74	76	15	93	82	0	2021	2113	701	83	84	15	100	100	0	0.031	0.033	0.033	0.030	1.568	0.034	0.706	80	450	1999	2096	-4.990	61	1938	66	2030	0
6	17	2	""	"STM4261"	9690	19150	110	326	333	79	73	74	14	100	100	0	2085	2133	554	83	84	15	100	100	0	0.126	0.127	0.128	0.125	1.199	0.126	0.927	80	433	2255	2310	-2.984	253	2002	260	2050	0
6	18	2	""	"STM4262"	9870	19150	120	484	459	166	72	74	15	96	95	0	7256	6466	2653	83	84	16	99	99	0	0.057	0.061	0.061	0.063	1.515	0.060	0.954	120	490	7585	6770	-4.122	412	7173	387	6383	0
6	19	2	"livG"	"STM3561"	10040	19150	100	151	163	67	72	74	15	98	96	0	879	976	553	81	82	14	100	100	0	0.099	0.102	0.095	0.097	1.383	0.102	0.841	80	363	877	986	-3.336	79	798	91	895	0
6	20	2	"flgD"	"STM1176"	10210	19150	110	225	266	132	73	74	15	100	100	0	1247	1569	815	81	82	14	100	100	0	0.130	0.130	0.124	0.123	1.345	0.134	0.917	80	427	1318	1681	-2.939	152	1166	193	1488	0
6	21	2	"brnQ"	"STM0399"	10380	19160	110	396	469	312	73	74	15	100	100	0	453	537	376	81	82	14	100	100	0	0.868	0.868	0.874	0.881	1.284	0.842	0.904	80	467	695	852	-0.204	323	372	396	456	0
6	22	2	"ssaM"	"STM1413"	10570	19150	100	267	310	212	74	75	16	100	100	0	466	559	434	81	82	13	100	100	0	0.501	0.494	0.468	0.484	1.300	0.478	0.935	80	418	578	714	-0.996	193	385	236	478	0
6	23	2	"proY"	"STM0400"	10740	19150	110	375	438	221	74	75	15	100	98	0	1012	1182	640	82	83	14	100	100	0	0.324	0.331	0.330	0.326	1.243	0.331	0.948	80	439	1231	1464	-1.627	301	930	364	1100	0
6	24	2	"malM"	"STM4232"	10910	19150	110	229	241	79	74	75	15	100	100	0	1700	1744	540	81	81	14	100	100	0	0.096	0.100	0.099	0.096	1.336	0.102	0.885	80	497	1774	1830	-3.385	155	1619	167	1663	0
6	1	3	"nrdB"	"STM2278"	6910	19320	110	257	281	118	72	74	16	100	98	0	1134	1262	550	82	82	13	100	100	0	0.176	0.177	0.173	0.170	1.348	0.177	0.911	80	497	1237	1389	-2.508	185	1052	209	1180	0
6	2	3	"nrdF"	"STM2808"	7080	19320	100	478	499	130	74	75	16	100	100	0	1155	1354	913	83	84	15	100	100	0	0.377	0.334	0.364	0.355	1.356	0.236	0.710	80	409	1476	1696	-1.408	404	1072	425	1271	0
6	3	3	"sipD"	"STM2883"	7260	19320	100	314	311	57	75	75	15	100	100	0	1682	1631	295	84	84	14	100	100	0	0.150	0.153	0.152	0.151	1.257	0.145	0.893	80	421	1837	1783	-2.741	239	1598	236	1547	0
6	4	3	"invI"	"STM2893"	7440	19330	110	286	307	95	72	79	100	100	65	0	1490	1568	446	84	91	81	100	100	0	0.152	0.158	0.159	0.156	1.212	0.155	0.902	80	451	1620	1719	-2.716	214	1406	235	1484	0
6	5	3	"msgA"	"STM1241"	7610	19320	110	681	720	250	72	79	104	100	100	0	972	982	310	83	95	107	100	100	0	0.685	0.721	0.722	0.725	1.272	0.722	0.804	80	427	1498	1547	-0.546	609	889	648	899	0
6	6	3	"eutJ"	"STM2462"	7780	19330	110	211	248	176	71	73	15	100	98	0	791	924	523	80	82	22	100	100	0	0.197	0.210	0.192	0.182	1.520	0.240	0.852	80	453	851	1021	-2.344	140	711	177	844	0
6	7	3	"rfaZ"	"STM3715"	7960	19320	100	196	214	89	71	73	15	100	98	0	1893	2047	804	83	83	15	100	100	0	0.069	0.073	0.068	0.068	1.366	0.077	0.868	80	408	1935	2107	-3.856	125	1810	143	1964	0
6	8	3	"pncB"	"STM1004"	8130	19320	110	781	979	811	72	74	16	100	100	0	1271	1492	921	82	82	14	100	100	0	0.596	0.643	0.608	0.599	1.323	0.718	0.868	80	438	1898	2317	-0.746	709	1189	907	1410	0
6	9	3	"pepT"	"STM1227"	8300	19320	110	410	567	454	73	76	25	100	100	0	1302	1805	1426	82	82	15	100	100	0	0.276	0.287	0.275	0.274	1.257	0.286	0.918	80	447	1557	2217	-1.856	337	1220	494	1723	0
6	10	3	"hlpA"	"STM0225"	8470	19320	110	789	967	623	75	78	19	100	100	0	899	1052	579	82	88	34	100	100	0	0.874	0.920	0.886	0.904	1.258	0.961	0.937	80	480	1531	1862	-0.194	714	817	892	970	0
6	11	3	"hemF"	"STM2451"	8650	19320	100	357	380	143	75	77	19	100	100	0	1399	1383	493	82	84	23	100	100	0	0.214	0.234	0.228	0.229	1.280	0.238	0.934	80	407	1599	1606	-2.223	282	1317	305	1301	0
6	12	3	"fliM"	"STM1976"	8810	19330	110	295	309	85	76	77	16	100	100	0	1807	1898	613	83	83	14	100	100	0	0.127	0.128	0.123	0.127	1.336	0.121	0.875	80	451	1943	2048	-2.977	219	1724	233	1815	0
6	13	3	"yfeL"	"STM2439"	8990	19330	110	428	460	120	75	77	16	100	100	0	1759	1879	469	83	84	15	100	100	0	0.211	0.214	0.208	0.212	1.192	0.208	0.911	80	453	2029	2181	-2.247	353	1676	385	1796	0
6	14	3	""	"STM1013"	9160	19330	110	488	530	174	74	76	16	100	100	0	1952	2110	646	82	83	16	100	100	0	0.221	0.225	0.223	0.222	1.188	0.219	0.920	80	439	2284	2484	-2.175	414	1870	456	2028	0
6	15	3	""	"STM1017"	9340	19320	110	309	333	133	73	76	16	100	100	0	1637	1770	687	82	83	14	100	100	0	0.152	0.154	0.150	0.150	1.268	0.151	0.886	80	453	1791	1948	-2.720	236	1555	260	1688	0
6	16	3	""	"STM2300"	9510	19330	110	550	610	237	74	75	15	100	100	0	2043	2266	948	82	83	15	100	100	0	0.243	0.245	0.247	0.245	1.178	0.239	0.948	80	453	2437	2720	-2.043	476	1961	536	2184	0
6	17	3	"orf48"	"STM1379"	9690	19330	100	567	640	308	72	74	15	100	100	0	2820	3127	1466	81	83	15	100	100	0	0.181	0.186	0.182	0.184	1.153	0.188	0.962	80	408	3234	3614	-2.468	495	2739	568	3046	0
6	18	3	""	"STM0412"	9860	19330	110	372	392	130	72	73	15	100	100	0	1149	1217	481	82	83	14	100	100	0	0.281	0.282	0.277	0.285	1.233	0.271	0.946	80	433	1367	1455	-1.831	300	1067	320	1135	0
6	19	3	""	"STM0885"	10040	19330	100	243	250	58	73	74	15	100	100	0	1489	1524	388	82	82	16	100	100	0	0.121	0.123	0.120	0.121	1.281	0.119	0.887	80	420	1577	1619	-3.049	170	1407	177	1442	0
6	20	3	"exoX"	"STM1878"	10210	19320	110	1474	1597	505	75	76	16	100	100	0	1851	2002	659	83	84	15	100	100	0	0.791	0.793	0.789	0.799	1.232	0.774	0.927	80	439	3167	3441	-0.338	1399	1768	1522	1919	0
6	21	3	"yebG"	"STM1882"	10390	19330	100	1272	1405	683	73	75	16	100	100	0	796	825	387	82	83	15	100	100	0	1.679	1.793	1.809	1.809	1.292	1.820	0.921	80	396	1913	2075	0.748	1199	714	1332	743	0
6	22	3	""	"STM1534"	10560	19330	110	410	493	300	72	78	74	97	93	0	1044	1193	604	80	94	193	100	98	0	0.351	0.378	0.370	0.344	1.623	0.396	0.909	80	438	1302	1534	-1.512	338	964	421	1113	0
6	23	3	""	"STM0612"	10730	19330	100	270	320	150	75	80	77	100	80	0	1526	1817	715	82	96	203	100	100	0	0.135	0.141	0.134	0.133	1.286	0.145	0.846	80	396	1639	1980	-2.889	195	1444	245	1735	0
6	24	3	"ybdQ"	"STM0614"	10900	19330	110	2700	2655	772	76	77	18	100	100	0	1620	1538	519	81	82	13	100	100	0	1.705	1.770	1.733	1.823	1.222	1.745	0.952	80	496	4163	4036	0.770	2624	1539	2579	1457	0
6	1	4	"pspC"	"STM1688"	6900	19500	100	2370	2593	1057	74	76	18	100	100	0	431	467	159	81	83	17	100	100	0	6.560	6.526	6.459	6.541	1.285	6.755	0.932	80	444	2646	2905	2.714	2296	350	2519	386	0
6	2	4	"yhcP"	"STM3364"	7070	19500	100	547	654	367	73	75	17	100	98	0	1202	1431	770	82	83	18	100	100	0	0.423	0.431	0.420	0.419	1.340	0.427	0.923	80	420	1594	1930	-1.241	474	1120	581	1349	0
6	3	4	"yhdV"	"STM3392"	7250	19500	100	252	267	103	74	76	17	100	100	0	480	535	207	84	84	15	100	100	0	0.449	0.428	0.428	0.421	1.259	0.431	0.920	80	442	574	644	-1.154	178	396	193	451	0
6	4	4	"yhdH"	"STM3376"	7440	19490	110	330	390	186	73	75	17	100	100	0	916	1077	554	84	85	14	100	100	0	0.309	0.319	0.321	0.322	1.310	0.309	0.910	80	448	1089	1310	-1.695	257	832	317	993	0
6	5	4	"pheA"	"STM2667"	7600	19490	100	211	232	80	72	72	14	100	100	0	447	486	180	81	82	16	100	100	0	0.380	0.395	0.400	0.387	1.358	0.389	0.885	80	394	505	565	-1.397	139	366	160	405	0
6	6	4	"yfiH"	"STM2661"	7780	19500	110	1397	1762	1094	71	72	14	100	100	0	862	1030	598	79	80	14	100	100	0	1.693	1.778	1.775	1.771	1.170	1.807	0.968	80	439	2109	2642	0.760	1326	783	1691	951	0
6	7	4	"yabI"	"STM0105"	7950	19500	100	837	909	325	72	74	15	100	100	0	1037	1160	416	80	82	15	100	100	0	0.799	0.775	0.773	0.775	1.171	0.771	0.956	80	408	1722	1917	-0.323	765	957	837	1080	0
6	8	4	"ftsZ"	"STM0133"	8130	19500	110	3006	3112	855	74	75	17	100	100	0	1421	1448	409	80	81	15	100	100	0	2.186	2.221	2.212	2.235	1.129	2.211	0.963	80	466	4273	4406	1.129	2932	1341	3038	1368	0
6	9	4	"caiD"	"STM0070"	8300	19500	100	545	561	188	73	75	16	100	100	0	877	944	352	80	80	13	100	100	0	0.592	0.565	0.553	0.571	1.223	0.544	0.934	80	396	1269	1352	-0.756	472	797	488	864	0
6	10	4	"hofB"	"STM0143"	8470	19500	100	293	308	88	75	76	15	100	100	0	1756	1859	694	81	82	14	100	100	0	0.130	0.131	0.134	0.132	1.292	0.127	0.923	80	396	1893	2011	-2.942	218	1675	233	1778	0
6	11	4	"mioC"	"STM3875"	8640	19500	110	1209	1221	192	76	77	16	100	100	0	1495	1497	227	82	83	15	100	100	0	0.802	0.809	0.807	0.809	1.104	0.795	0.964	80	452	2546	2560	-0.319	1133	1413	1145	1415	0
6	12	4	"glmU"	"STM3862"	8810	19500	100	1536	1600	480	78	79	17	100	100	0	2411	2509	748	81	82	14	100	100	0	0.626	0.627	0.637	0.629	1.143	0.624	0.951	80	396	3788	3950	-0.676	1458	2330	1522	2428	0
6	13	4	"cvpA"	"STM2363"	8980	19500	100	1405	1449	498	74	76	16	100	100	0	1203	1266	424	81	82	15	100	100	0	1.186	1.160	1.166	1.160	1.208	1.163	0.963	80	396	2453	2560	0.246	1331	1122	1375	1185	0
6	14	4	"lrhA"	"STM2330"	9160	19500	100	1415	1478	519	75	76	16	100	100	0	762	825	291	81	82	13	100	100	0	1.968	1.886	1.883	1.892	1.138	1.883	0.968	80	408	2021	2147	0.977	1340	681	1403	744	0
6	15	4	"elaA"	"STM2312"	9340	19500	110	691	702	217	76	77	16	100	100	0	1132	1284	486	82	83	14	100	100	0	0.586	0.521	0.532	0.532	1.208	0.497	0.946	80	452	1665	1828	-0.772	615	1050	626	1202	0
6	16	4	"ais"	"STM2296"	9510	19500	110	444	461	134	73	74	15	100	100	0	1094	1201	350	80	82	14	100	100	0	0.366	0.346	0.346	0.345	1.186	0.338	0.937	80	438	1385	1509	-1.451	371	1014	388	1121	0
6	17	4	"glpQ"	"STM2282"	9680	19500	100	806	862	337	72	74	15	100	100	0	1939	2002	811	80	82	14	100	100	0	0.395	0.411	0.407	0.412	1.154	0.402	0.958	80	396	2593	2712	-1.341	734	1859	790	1922	0
6	18	4	""	"STM2406"	9860	19500	110	434	556	371	73	74	15	100	100	0	1186	1666	1156	81	82	14	100	100	0	0.327	0.305	0.299	0.300	1.266	0.304	0.950	80	439	1466	2068	-1.614	361	1105	483	1585	0
6	19	4	"ybdO"	"STM0606"	10030	19510	100	178	213	107	73	74	15	100	96	0	963	1417	1002	80	80	14	100	100	0	0.119	0.105	0.109	0.104	1.441	0.100	0.889	80	408	988	1477	-3.072	105	883	140	1337	0
6	20	4	"ygaE"	"STM2794"	10210	19490	100	323	371	182	72	73	16	100	100	0	1042	1342	775	81	82	15	100	100	0	0.261	0.237	0.240	0.239	1.249	0.229	0.943	80	430	1212	1560	-1.937	251	961	299	1261	0
6	21	4	"slrB"	"STM2834"	10390	19500	110	128	134	34	72	74	15	96	90	0	568	633	219	83	84	14	100	100	0	0.115	0.113	0.116	0.105	1.806	0.106	0.656	80	452	541	612	-3.114	56	485	62	550	0
6	22	4	"ygaC"	"STM2801"	10560	19500	110	398	441	166	74	121	652	3	0	0	738	855	380	80	125	537	76	17	0	0.492	0.474	0.472	0.483	1.296	1.081	0.840	80	438	982	1142	-1.022	324	658	367	775	0
6	23	4	"yqaB"	"STM2820"	10730	19500	110	2224	2310	737	74	123	662	98	93	0	1560	1665	574	81	127	546	98	86	0	1.454	1.412	1.418	1.434	1.164	1.365	0.973	80	424	3629	3820	0.540	2150	1479	2236	1584	0
6	24	4	"hypF"	"STM2842"	10900	19500	100	228	258	147	75	76	16	100	97	0	684	797	497	81	82	13	100	100	0	0.254	0.256	0.257	0.250	1.490	0.245	0.786	80	440	756	899	-1.979	153	603	183	716	0
6	1	5	""	"STM3251"	6910	19680	110	249	251	59	74	74	16	100	100	0	2107	2130	618	82	83	13	100	100	0	0.086	0.086	0.086	0.086	1.246	0.082	0.614	80	496	2200	2225	-3.532	175	2025	177	2048	0
6	2	5	"tdcG"	"STM3240"	7070	19680	100	175	185	52	74	75	16	100	100	0	886	1045	459	82	82	14	100	100	0	0.126	0.115	0.115	0.115	1.339	0.108	0.854	80	394	905	1074	-2.993	101	804	111	963	0
6	3	5	"gcp"	"STM3208"	7240	19670	90	581	613	137	74	78	23	100	100	0	1350	1365	365	81	89	43	100	100	0	0.400	0.420	0.421	0.426	1.216	0.400	0.967	52	357	1776	1823	-1.324	507	1269	539	1284	0
6	4	5	"yqiA"	"STM3182"	7430	19680	110	397	419	132	74	77	23	100	100	0	1057	1089	307	84	90	37	100	100	0	0.332	0.343	0.343	0.339	1.158	0.341	0.950	80	487	1296	1350	-1.591	323	973	345	1005	0
6	5	5	"hybC"	"STM3147"	7600	19670	100	432	469	159	73	74	16	100	100	0	1369	1461	569	83	83	15	100	100	0	0.279	0.287	0.294	0.289	1.246	0.278	0.960	80	408	1645	1774	-1.841	359	1286	396	1378	0
6	6	5	"gsp"	"STM3139"	7770	19670	100	215	226	71	70	71	15	97	97	0	717	763	326	79	80	13	100	97	0	0.227	0.228	0.222	0.238	1.380	0.218	0.917	80	396	783	840	-2.138	145	638	156	684	0
6	7	5	"pqiA"	"STM1063"	7940	19670	100	236	262	136	72	73	15	100	100	0	744	909	618	79	80	13	100	100	0	0.247	0.229	0.233	0.226	1.290	0.222	0.951	80	418	829	1020	-2.020	164	665	190	830	0
6	8	5	""	"STM1078"	8120	19670	90	249	261	78	75	76	16	100	100	0	341	379	127	80	81	15	100	100	0	0.667	0.622	0.618	0.624	1.316	0.593	0.886	52	356	435	485	-0.585	174	261	186	299	0
6	9	5	"hpaH"	"STM1105"	8300	19670	100	112	118	32	72	74	15	87	61	0	468	508	176	79	81	14	100	100	0	0.103	0.107	0.108	0.094	1.806	0.110	0.612	80	418	429	475	-3.282	40	389	46	429	0
6	10	5	""	"STM1132"	8470	19670	100	201	219	66	72	73	16	100	100	0	1868	2159	889	80	81	13	100	100	0	0.072	0.071	0.069	0.071	1.230	0.070	0.917	80	406	1917	2226	-3.793	129	1788	147	2079	0
6	11	5	"rluC"	"STM1187"	8640	19680	110	309	335	131	76	76	16	100	98	0	712	792	329	80	80	15	100	100	0	0.369	0.364	0.361	0.352	1.247	0.364	0.945	80	439	865	971	-1.440	233	632	259	712	0
6	12	5	"ycfW"	"STM1219"	8810	19680	100	317	334	129	76	77	16	100	98	0	807	919	451	81	81	13	100	100	0	0.332	0.308	0.310	0.311	1.232	0.298	0.948	80	408	967	1096	-1.591	241	726	258	838	0
6	13	5	"dnaA"	"STM3838"	8990	19670	100	505	616	311	75	77	16	100	100	0	743	931	462	82	83	15	100	100	0	0.651	0.637	0.639	0.632	1.203	0.644	0.968	80	418	1091	1390	-0.620	430	661	541	849	0
6	14	5	""	"STM1484"	9160	19670	110	2196	2318	747	75	76	15	100	100	0	1047	1099	329	82	83	14	100	100	0	2.198	2.206	2.242	2.206	1.155	2.194	0.974	80	464	3086	3260	1.136	2121	965	2243	1017	0
6	15	5	"yrdB"	"STM3400"	9340	19670	110	331	333	69	74	75	15	100	100	0	823	849	165	80	81	14	100	100	0	0.346	0.337	0.337	0.333	1.218	0.333	0.934	80	465	1000	1028	-1.532	257	743	259	769	0
6	16	5	""	"STM3411"	9510	19680	100	319	343	128	74	75	16	100	100	0	448	489	194	80	81	14	100	100	0	0.666	0.658	0.648	0.666	1.302	0.649	0.933	80	395	613	678	-0.587	245	368	269	409	0
6	17	5	"rplR"	"STM3424"	9670	19670	110	6503	7409	2386	73	77	31	100	100	0	320	338	97	82	83	14	100	100	0	27.017	28.656	28.670	29.331	1.235	28.557	0.937	80	452	6668	7592	4.756	6430	238	7336	256	0
6	18	5	"yheO"	"STM3452"	9860	19670	110	591	707	341	73	74	16	100	100	0	1066	1295	638	81	82	14	100	100	0	0.526	0.522	0.526	0.526	1.174	0.516	0.968	80	465	1503	1848	-0.927	518	985	634	1214	0
6	19	5	"treF"	"STM3603"	10030	19680	100	292	356	156	73	72	14	100	100	0	887	1112	567	80	80	14	100	100	0	0.271	0.274	0.277	0.276	1.219	0.269	0.963	80	396	1026	1315	-1.882	219	807	283	1032	0
6	20	5	"yhjL"	"STM3616"	10210	19680	110	98	117	48	72	74	25	50	35	0	280	422	292	80	81	15	100	98	0	0.130	0.132	0.121	0.111	2.204	0.129	0.411	80	464	226	387	-2.943	26	200	45	342	0
6	21	5	"yhjT"	"STM3623"	10380	19680	100	106	108	25	72	76	30	53	17	0	261	289	93	81	83	18	100	100	0	0.189	0.173	0.172	0.153	2.110	0.156	0.314	80	420	214	244	-2.404	34	180	36	208	0
6	22	5	""	"STM3632"	10560	19680	110	396	408	75	73	75	19	100	100	0	1955	1920	440	81	83	18	100	100	0	0.172	0.182	0.182	0.183	1.192	0.175	0.947	80	454	2197	2174	-2.537	323	1874	335	1839	0
6	23	5	"yiaG"	"STM3648"	10730	19670	110	217	259	150	73	74	15	100	98	0	687	826	543	79	81	14	100	100	0	0.237	0.249	0.242	0.240	1.264	0.255	0.929	80	440	752	933	-2.078	144	608	186	747	0
6	24	5	"yiaH"	"STM3658"	10900	19680	110	257	306	147	73	74	14	100	100	0	1594	1874	925	80	81	13	100	100	0	0.122	0.130	0.120	0.125	1.273	0.131	0.907	80	497	1698	2027	-3.041	184	1514	233	1794	0
6	1	6	""	"STM1790"	6900	19860	100	102	108	26	74	75	16	72	40	0	469	538	243	81	82	14	100	100	0	0.072	0.074	0.067	0.069	1.865	0.072	0.486	80	452	416	491	-3.793	28	388	34	457	0
6	2	6	"ychF"	"STM1784"	7070	19850	110	1044	1120	392	74	76	16	100	100	0	1544	1621	617	80	81	15	100	100	0	0.663	0.679	0.665	0.682	1.149	0.665	0.969	80	485	2434	2587	-0.594	970	1464	1046	1541	0
6	3	6	"yciA"	"STM1736"	7250	19850	110	716	708	134	71	74	19	100	100	0	941	912	187	82	85	27	100	100	0	0.751	0.767	0.746	0.771	1.182	0.752	0.951	80	504	1504	1467	-0.413	645	859	637	830	0
6	4	6	"stdC"	"STM3027"	7430	19850	110	211	224	61	72	74	16	100	100	0	1039	1030	260	82	84	18	100	100	0	0.145	0.160	0.160	0.156	1.331	0.156	0.852	80	466	1096	1100	-2.783	139	957	152	948	0
6	5	6	"aas"	"STM3010"	7600	19850	100	202	228	93	73	74	15	100	100	0	677	849	479	83	83	14	100	100	0	0.217	0.202	0.200	0.203	1.264	0.195	0.925	80	408	723	921	-2.203	129	594	155	766	0
6	6	6	"mltA"	"STM2988"	7770	19850	110	578	633	234	72	73	15	100	100	0	1712	1909	749	82	83	19	100	100	0	0.310	0.307	0.308	0.307	1.193	0.304	0.967	80	478	2136	2388	-1.688	506	1630	561	1827	0
6	7	6	"yihX"	"STM4026"	7950	19850	100	1131	1190	287	73	75	16	100	100	0	1313	1391	403	80	83	22	100	100	0	0.858	0.852	0.855	0.865	1.172	0.831	0.966	80	432	2291	2428	-0.221	1058	1233	1117	1311	0
6	8	6	""	"STM0867"	8120	19850	100	410	420	164	75	77	17	100	100	0	1063	1138	485	81	84	25	100	100	0	0.341	0.326	0.316	0.321	1.231	0.321	0.947	80	418	1317	1402	-1.552	335	982	345	1057	0
6	9	6	"ybhN"	"STM0811"	8290	19850	100	222	250	108	71	73	16	100	100	0	1209	1411	709	81	83	23	100	100	0	0.134	0.135	0.128	0.131	1.369	0.133	0.899	80	431	1279	1509	-2.901	151	1128	179	1330	0
6	10	6	"abrB"	"STM0729"	8460	19850	90	156	191	82	72	73	15	100	96	0	612	792	392	80	82	18	100	100	0	0.158	0.167	0.160	0.153	1.435	0.171	0.854	52	359	616	831	-2.663	84	532	119	712	0
6	11	6	"citB"	"STM0690"	8640	19850	110	202	212	72	75	76	16	98	97	0	998	971	404	80	82	17	100	100	0	0.138	0.154	0.152	0.151	1.313	0.152	0.887	80	465	1045	1028	-2.854	127	918	137	891	0
6	12	6	"gltK"	"STM0663"	8810	19850	110	255	281	92	76	77	16	100	100	0	1100	1199	553	84	85	18	100	100	0	0.176	0.184	0.191	0.187	1.288	0.173	0.912	80	453	1195	1320	-2.505	179	1016	205	1115	0
6	13	6	"ybjZ"	"STM0942"	8980	19860	110	2045	2892	2041	77	78	17	100	100	0	1321	1840	1270	83	85	17	100	100	0	1.590	1.602	1.639	1.622	1.147	1.606	0.980	80	480	3206	4572	0.669	1968	1238	2815	1757	0
6	14	6	""	"STM0907"	9160	19860	110	421	490	218	73	74	15	100	100	0	1209	1309	602	81	82	15	100	100	0	0.309	0.340	0.343	0.335	1.275	0.337	0.937	80	465	1476	1645	-1.697	348	1128	417	1228	0
6	15	6	"sugE"	"STM4338"	9330	19860	100	515	528	139	73	74	15	100	100	0	939	1004	304	80	80	14	100	100	0	0.515	0.492	0.496	0.493	1.172	0.481	0.967	80	404	1301	1379	-0.959	442	859	455	924	0
6	16	6	"miaA"	"STM4360"	9490	19860	110	3364	3544	1214	74	75	16	100	100	0	1430	1527	538	79	80	14	100	100	0	2.435	2.396	2.390	2.423	1.149	2.382	0.981	80	477	4641	4918	1.284	3290	1351	3470	1448	0
6	17	6	"yjeT"	"STM4365"	9680	19850	100	487	575	287	74	77	31	100	100	0	399	513	298	81	83	15	100	100	0	1.299	1.160	1.221	1.220	1.312	1.095	0.941	80	453	731	933	0.377	413	318	501	432	0
6	18	6	"yjfM"	"STM4375"	9860	19850	110	367	372	114	73	76	31	100	100	0	1518	1506	468	79	81	15	100	100	0	0.204	0.210	0.211	0.208	1.228	0.206	0.928	80	467	1733	1726	-2.291	294	1439	299	1427	0
6	19	6	"yibD"	"STM3707"	10030	19850	110	310	330	99	72	73	15	100	100	0	2057	2108	757	79	80	14	100	100	0	0.120	0.127	0.129	0.127	1.201	0.124	0.950	80	452	2216	2287	-3.055	238	1978	258	2029	0
6	20	6	"yiaJ"	"STM3667"	10210	19850	100	349	389	136	72	74	26	100	100	0	1538	1736	699	80	81	15	100	100	0	0.190	0.191	0.190	0.191	1.199	0.190	0.965	80	420	1735	1973	-2.396	277	1458	317	1656	0
6	21	6	"glyQ"	"STM3656"	10380	19860	100	463	609	403	73	76	22	100	100	0	714	1032	716	81	83	19	100	100	0	0.616	0.564	0.563	0.564	1.223	0.558	0.969	80	408	1023	1487	-0.699	390	633	536	951	0
6	22	6	"dppB"	"STM3629"	10550	19850	100	287	308	98	73	74	20	100	100	0	1233	1412	605	81	83	18	100	100	0	0.186	0.177	0.186	0.178	1.303	0.157	0.886	80	408	1366	1566	-2.428	214	1152	235	1331	0
6	23	6	"yhjJ"	"STM3613"	10730	19850	110	346	422	237	72	73	16	100	100	0	993	1272	868	79	80	14	100	100	0	0.300	0.293	0.300	0.303	1.268	0.279	0.947	80	467	1188	1543	-1.738	274	914	350	1193	0
6	24	6	"yhiI"	"STM3587"	10900	19850	100	209	269	165	73	73	14	100	93	0	424	643	489	79	80	13	100	100	0	0.394	0.348	0.352	0.362	1.353	0.340	0.956	80	450	481	760	-1.343	136	345	196	564	0
6	1	7	"rpmH"	"STM3839"	6880	20040	110	826	918	488	73	74	16	100	98	0	225	235	97	80	81	15	98	96	0	5.193	5.452	5.479	5.643	1.361	5.504	0.923	80	490	898	1000	2.377	753	145	845	155	0
6	2	7	"trmE"	"STM3843"	7050	20050	80	212	240	127	73	73	16	100	100	0	182	206	124	81	82	13	98	92	0	1.376	1.336	1.345	1.479	1.687	1.172	0.855	52	305	240	292	0.461	139	101	167	125	0
6	3	7	""	"STM3846"	7240	20040	100	118	121	30	72	74	18	87	62	0	1616	1599	556	82	84	15	100	100	0	0.030	0.032	0.034	0.032	1.597	0.031	0.525	80	410	1580	1566	-5.060	46	1534	49	1517	0
6	4	7	"pstB"	"STM3854"	7400	20040	110	1630	1621	274	72	73	15	100	100	0	1497	1468	278	82	84	15	100	100	0	1.101	1.118	1.118	1.123	1.111	1.119	0.983	80	439	2973	2935	0.139	1558	1415	1549	1386	0
6	5	7	""	"STM3858"	7580	20030	100	866	888	320	73	74	16	100	100	0	2227	2331	770	80	81	15	100	100	0	0.369	0.362	0.359	0.356	1.147	0.368	0.977	80	432	2940	3066	-1.437	793	2147	815	2251	0
6	6	7	"atpB"	"STM3871"	7760	20040	110	2807	2856	975	72	74	18	100	100	0	1741	1755	547	82	87	49	100	100	0	1.649	1.664	1.672	1.659	1.119	1.686	0.980	80	452	4394	4457	0.721	2735	1659	2784	1673	0
6	7	7	"lpdA"	"STM0154"	7920	20040	100	1444	2766	5551	73	76	19	100	100	0	859	4886	14399	82	86	50	98	95	3	1.764	0.561	1.959	1.433	2.143	0.373	0.866	80	406	2148	7497	0.819	1371	777	2693	4804	-100
6	8	7	"kdgT"	"STM0161"	8100	20030	100	321	333	99	75	77	18	100	100	0	1489	1501	346	80	82	16	100	100	0	0.175	0.182	0.183	0.176	1.248	0.183	0.915	80	420	1655	1679	-2.518	246	1409	258	1421	0
6	9	7	"gcd"	"STM0169"	8270	20030	90	336	399	365	74	75	16	100	98	0	777	890	851	81	83	25	100	100	0	0.376	0.402	0.388	0.395	1.297	0.413	0.960	52	350	958	1134	-1.410	262	696	325	809	0
6	10	7	"stiH"	"STM0174"	8440	20030	100	208	235	107	72	74	15	97	96	0	1037	1256	855	81	82	17	100	100	0	0.142	0.139	0.141	0.142	1.702	0.129	0.924	80	431	1092	1338	-2.813	136	956	163	1175	0
6	11	7	"yadI"	"STM0178"	8620	20030	100	186	205	84	74	76	17	100	96	0	976	1043	445	81	81	15	100	100	0	0.125	0.136	0.133	0.127	1.422	0.140	0.844	80	408	1007	1093	-2.998	112	895	131	962	0
6	12	7	"yadB"	"STM0185"	8780	20030	90	363	389	176	76	77	16	100	100	0	1056	1158	579	83	84	18	100	100	0	0.295	0.291	0.287	0.289	1.240	0.291	0.959	52	342	1260	1388	-1.761	287	973	313	1075	0
6	13	7	""	"STM1586"	8960	20040	110	1481	1694	1165	77	78	18	100	100	0	1134	1232	840	85	86	18	100	100	0	1.338	1.410	1.425	1.443	1.210	1.405	0.979	80	492	2453	2764	0.421	1404	1049	1617	1147	0
6	14	7	"srfC"	"STM1595"	9150	20030	100	395	536	357	73	74	16	100	100	0	588	881	647	83	85	18	100	98	0	0.638	0.580	0.581	0.598	1.266	0.565	0.976	80	405	827	1261	-0.649	322	505	463	798	0
6	15	7	"sifB"	"STM1602"	9310	20040	100	301	289	121	72	73	15	100	98	0	1394	1417	679	83	83	16	100	100	0	0.175	0.163	0.157	0.161	1.335	0.161	0.930	80	405	1540	1551	-2.517	229	1311	217	1334	0
6	16	7	""	"STM1606"	9490	20040	80	466	658	619	72	73	15	100	100	0	978	1441	1389	80	80	14	100	100	0	0.439	0.431	0.443	0.428	1.334	0.432	0.948	52	300	1292	1947	-1.189	394	898	586	1361	0
6	17	7	""	"STM1615"	9660	20030	90	197	207	62	70	72	15	100	98	0	855	853	328	81	82	15	100	100	0	0.164	0.177	0.183	0.175	1.384	0.171	0.881	52	359	901	909	-2.608	127	774	137	772	0
6	18	7	""	"STM1621"	9840	20030	100	210	214	47	70	72	15	100	100	0	1147	1167	373	80	82	15	100	100	0	0.131	0.132	0.131	0.132	1.270	0.126	0.906	80	430	1207	1231	-2.930	140	1067	144	1087	0
6	19	7	""	"STM1792"	10020	20030	110	127	175	110	70	72	15	90	72	0	588	1094	1115	80	80	13	98	98	0	0.112	0.104	0.107	0.113	1.686	0.097	0.895	80	440	565	1119	-3.156	57	508	105	1014	0
6	20	7	"ycgQ"	"STM1800"	10180	20040	100	287	305	163	72	73	15	100	97	0	1358	1411	896	80	80	14	100	100	0	0.168	0.175	0.179	0.172	1.268	0.175	0.958	80	394	1493	1564	-2.571	215	1278	233	1331	0
6	21	7	"nhaB"	"STM1806"	10360	20040	110	552	563	172	73	74	15	100	100	0	2792	2757	841	81	82	15	100	100	0	0.177	0.183	0.181	0.183	1.184	0.182	0.970	80	436	3190	3166	-2.501	479	2711	490	2676	0
6	22	7	"rnd"	"STM1817"	10530	20030	100	292	344	225	73	74	15	100	100	0	657	825	656	81	81	15	100	100	0	0.380	0.364	0.365	0.366	1.263	0.347	0.955	80	388	795	1015	-1.395	219	576	271	744	0
6	23	7	"yoaE"	"STM1828"	10710	20030	100	268	291	123	72	73	16	100	100	0	664	822	464	80	80	13	100	100	0	0.336	0.295	0.298	0.306	1.352	0.279	0.945	80	432	780	961	-1.575	196	584	219	742	0
6	24	7	""	"STM1833"	10890	20040	110	129	148	57	73	74	16	88	75	0	513	685	448	79	80	13	100	100	0	0.129	0.124	0.124	0.123	1.768	0.118	0.799	80	510	490	681	-2.954	56	434	75	606	0
6	1	8	""	"STM2358"	6890	20200	100	237	236	46	73	74	15	100	100	0	1524	1525	344	82	83	17	100	100	0	0.114	0.113	0.111	0.111	1.280	0.112	0.897	80	415	1606	1606	-3.136	164	1442	163	1443	0
6	2	8	"dedD"	"STM2364"	7060	20210	110	656	1024	1257	72	74	15	100	100	0	598	900	879	83	83	14	100	100	0	1.134	1.165	1.126	1.136	1.291	1.343	0.923	80	414	1099	1769	0.181	584	515	952	817	0
6	3	8	"usg"	"STM2369"	7230	20200	110	1455	1542	786	72	73	15	100	100	0	1200	1179	626	82	84	15	100	100	0	1.237	1.340	1.395	1.362	1.240	1.318	0.976	80	427	2501	2567	0.307	1383	1118	1470	1097	0
6	4	8	""	"STM2377"	7410	20200	110	289	373	270	71	72	15	100	100	0	1319	1667	1164	81	83	15	100	100	0	0.176	0.190	0.180	0.180	1.309	0.198	0.898	80	465	1456	1888	-2.506	218	1238	302	1586	0
6	5	8	"yfcM"	"STM2381"	7590	20210	110	178	220	144	72	73	15	97	91	0	579	787	613	81	82	15	100	100	0	0.213	0.210	0.205	0.188	1.538	0.216	0.925	80	442	604	854	-2.232	106	498	148	706	0
6	6	8	"fadL"	"STM2391"	7750	20200	90	577	586	262	73	75	17	100	100	0	1776	1873	874	82	87	26	100	100	0	0.298	0.286	0.281	0.287	1.177	0.289	0.966	52	321	2198	2304	-1.749	504	1694	513	1791	0
6	7	8	""	"STM2595"	7930	20210	110	127	150	76	73	76	18	83	65	0	785	888	528	82	86	26	100	100	0	0.077	0.096	0.094	0.080	1.933	0.104	0.749	80	453	757	883	-3.702	54	703	77	806	0
6	8	8	""	"STM2599"	8100	20200	100	201	244	124	73	74	16	97	95	0	682	849	552	81	83	16	98	98	0	0.213	0.223	0.224	0.220	1.450	0.216	0.921	80	384	729	939	-2.231	128	601	171	768	0
6	9	8	""	"STM2604"	8270	20210	100	139	144	38	72	73	15	98	87	0	691	709	235	81	82	15	100	100	0	0.110	0.115	0.111	0.107	1.508	0.112	0.740	80	392	677	700	-3.187	67	610	72	628	0
6	10	8	""	"STM2608"	8440	20200	100	127	151	95	71	74	16	82	67	0	629	913	905	80	81	14	100	100	0	0.102	0.096	0.097	0.096	1.676	0.092	0.800	80	396	605	913	-3.293	56	549	80	833	0
6	11	8	""	"STM2613"	8620	20200	110	155	165	62	74	77	17	97	85	0	1026	1126	467	81	82	15	100	100	0	0.086	0.087	0.081	0.081	1.537	0.090	0.772	80	439	1026	1136	-3.544	81	945	91	1045	0
6	12	8	""	"STM2618"	8790	20200	100	115	123	51	74	76	16	82	61	0	374	449	352	82	83	16	100	100	0	0.140	0.134	0.130	0.121	2.028	0.115	0.575	80	408	333	416	-2.832	41	292	49	367	0
6	13	8	"yrbE"	"STM3312"	8970	20210	110	855	864	234	74	76	17	100	100	0	1470	1482	358	82	82	15	100	100	0	0.563	0.564	0.555	0.558	1.166	0.562	0.962	80	412	2169	2190	-0.830	781	1388	790	1400	0
6	14	8	"yhbG"	"STM3319"	9130	20210	110	966	1176	638	71	73	16	100	100	0	1932	2236	964	82	84	18	100	100	0	0.484	0.513	0.485	0.497	1.176	0.524	0.930	80	425	2745	3259	-1.048	895	1850	1105	2154	0
6	15	8	""	"STM3334"	9310	20210	110	697	760	323	70	72	15	100	100	0	1819	1920	779	83	84	17	100	100	0	0.361	0.376	0.373	0.369	1.207	0.375	0.944	80	452	2363	2527	-1.469	627	1736	690	1837	0
6	16	8	""	"STM3343"	9490	20200	110	736	745	190	70	71	15	100	100	0	2428	2485	585	81	81	15	100	100	0	0.284	0.281	0.282	0.278	1.148	0.278	0.963	80	427	3013	3079	-1.817	666	2347	675	2404	0
6	17	8	"yhcB"	"STM3347"	9650	20200	100	437	604	601	70	73	15	100	98	0	644	920	910	80	81	15	100	98	0	0.651	0.636	0.632	0.627	1.271	0.641	0.927	80	394	931	1374	-0.620	367	564	534	840	0
6	18	8	""	"STM3358"	9830	20200	100	534	519	153	69	72	16	100	100	0	1701	1672	461	80	81	15	100	100	0	0.287	0.283	0.275	0.277	1.240	0.280	0.939	80	408	2086	2042	-1.802	465	1621	450	1592	0
6	19	8	""	"STM0762"	10010	20200	100	251	243	66	70	86	230	18	0	0	2672	2497	692	79	82	26	100	100	0	0.070	0.072	0.071	0.068	1.275	0.072	0.921	80	382	2774	2591	-3.841	181	2593	173	2418	0
6	20	8	"dcoA"	"STM0767"	10170	20200	100	175	184	73	72	88	231	6	0	0	2263	2326	1215	81	84	27	100	100	0	0.047	0.050	0.049	0.048	1.443	0.094	0.024	80	379	2285	2357	-4.405	103	2182	112	2245	0
6	21	8	""	"STM0777"	10360	20200	100	378	340	136	74	76	38	92	87	0	2760	2398	1111	83	89	60	100	100	0	0.114	0.115	0.111	0.111	1.376	0.114	0.928	80	357	2981	2581	-3.138	304	2677	266	2315	0
6	22	8	"modB"	"STM0782"	10530	20210	140	423	466	334	72	76	35	86	80	0	930	967	761	82	87	55	90	86	0	0.414	0.445	0.431	0.447	1.716	0.434	0.937	156	517	1199	1279	-1.273	351	848	394	885	0
6	23	8	"hutG"	"STM0788"	10700	20200	80	132	166	154	71	73	16	92	86	0	212	290	372	81	82	15	96	96	0	0.466	0.455	0.487	0.508	2.023	0.408	0.888	52	264	192	304	-1.103	61	131	95	209	0
6	24	8	"hutH"	"STM0791"	10870	20200	100	209	239	176	72	74	14	96	91	0	648	750	607	79	80	14	100	100	0	0.241	0.249	0.237	0.234	1.647	0.260	0.910	80	428	706	838	-2.054	137	569	167	671	0
6	1	9	""	"STM0903"	6880	20370	110	82	82	16	72	74	16	33	7	0	1828	1716	802	82	82	15	100	100	0	0.006	0.006	0.015	0.019	1.848	0.005	0.055	80	511	1756	1644	-7.448	10	1746	10	1634	0
6	2	9	""	"STM0908"	7060	20370	100	150	170	83	72	74	16	90	78	0	1036	1251	925	82	86	64	100	98	0	0.082	0.084	0.081	0.078	1.635	0.083	0.860	80	380	1032	1267	-3.612	78	954	98	1169	0
6	3	9	""	"STM0914"	7220	20370	100	106	123	61	73	73	16	70	50	0	1008	1215	909	82	88	61	100	98	0	0.036	0.044	0.039	0.042	1.780	0.051	0.715	80	414	959	1183	-4.810	33	926	50	1133	0
6	4	9	""	"STM0918"	7400	20380	90	81	88	33	72	72	16	30	15	0	429	526	506	81	83	15	100	100	0	0.026	0.036	0.052	0.050	2.008	0.044	0.344	52	350	357	461	-5.273	9	348	16	445	0
6	5	9	""	"STM0922"	7570	20370	100	116	124	44	71	73	16	81	63	0	1518	1651	882	80	82	17	100	100	0	0.031	0.034	0.034	0.034	1.603	0.035	0.682	80	396	1483	1624	-4.998	45	1438	53	1571	0
6	6	9	""	"STM0926"	7750	20370	100	186	199	86	72	74	16	93	86	0	1310	1525	878	81	84	22	100	100	0	0.093	0.088	0.085	0.084	1.668	0.087	0.861	80	420	1343	1571	-3.430	114	1229	127	1444	0
6	7	9	""	"STM4206"	7920	20380	110	166	176	62	72	74	16	100	96	0	855	920	392	81	83	15	100	98	0	0.121	0.124	0.121	0.123	1.602	0.122	0.804	80	452	868	943	-3.042	94	774	104	839	0
6	8	9	""	"STM4210"	8110	20370	100	150	162	80	72	74	16	82	68	0	1469	1652	1221	83	84	17	100	100	0	0.056	0.057	0.056	0.058	1.802	0.056	0.815	80	393	1464	1659	-4.151	78	1386	90	1569	0
6	9	9	""	"STM4215"	8270	20370	100	106	124	63	72	75	17	71	47	0	1062	1289	1050	83	84	15	100	100	0	0.035	0.043	0.039	0.039	1.753	0.047	0.684	80	368	1013	1258	-4.848	34	979	52	1206	0
6	10	9	""	"STM4219"	8440	20370	100	175	178	47	72	75	17	100	95	0	719	752	298	82	83	16	100	100	0	0.162	0.158	0.155	0.155	1.391	0.147	0.818	80	396	740	776	-2.629	103	637	106	670	0
6	11	9	"yjbG"	"STM4224"	8610	20370	100	152	176	98	75	76	16	93	83	0	801	970	637	79	81	16	100	100	0	0.107	0.113	0.107	0.097	1.698	0.125	0.883	80	408	799	992	-3.229	77	722	101	891	0
6	12	9	"yjbO"	"STM4244"	8790	20370	110	530	628	386	76	77	15	100	100	0	576	678	438	80	80	14	100	100	0	0.915	0.923	0.941	0.931	1.231	0.905	0.935	80	452	950	1150	-0.128	454	496	552	598	0
6	13	9	"csgC"	"STM1145"	8960	20370	100	237	247	84	75	76	16	98	98	0	940	983	274	80	81	15	100	100	0	0.188	0.190	0.180	0.179	1.425	0.196	0.880	80	383	1022	1075	-2.408	162	860	172	903	0
6	14	9	"ssaO"	"STM1416"	9130	20370	100	208	221	72	73	74	16	100	100	0	846	865	283	79	81	16	100	100	0	0.176	0.188	0.188	0.181	1.367	0.191	0.871	80	394	902	934	-2.506	135	767	148	786	0
6	15	9	"hisC"	"STM2073"	9310	20380	100	600	976	1135	73	74	16	100	100	0	263	366	383	79	81	14	100	98	0	2.864	3.146	3.052	3.265	1.434	3.200	0.862	80	396	711	1190	1.518	527	184	903	287	0
6	16	9	"flgE"	"STM1177"	9480	20370	100	434	432	185	73	75	16	98	98	0	1340	1396	605	79	81	14	100	100	0	0.286	0.273	0.278	0.261	1.399	0.270	0.926	80	396	1622	1676	-1.804	361	1261	359	1317	0
6	17	9	"rnc"	"STM2581"	9650	20370	100	602	744	387	72	74	16	100	98	0	881	1034	514	81	82	17	100	100	0	0.663	0.705	0.683	0.682	1.260	0.711	0.953	80	408	1330	1625	-0.594	530	800	672	953	0
6	18	9	"mutS"	"STM2909"	9830	20370	100	215	267	235	70	72	15	98	98	0	471	585	547	80	81	15	100	100	0	0.371	0.390	0.379	0.372	1.627	0.403	0.919	80	408	536	702	-1.431	145	391	197	505	0
6	19	9	"yecS"	"STM1952"	10000	20370	110	242	258	90	69	72	24	98	97	0	1149	1279	492	79	81	14	100	100	0	0.162	0.157	0.156	0.153	1.347	0.157	0.901	80	426	1243	1389	-2.629	173	1070	189	1200	0
6	20	9	"otsB"	"STM1929"	10170	20370	100	159	227	198	71	85	226	13	10	0	594	893	969	80	82	26	100	100	0	0.171	0.192	0.192	0.176	1.547	0.195	0.919	80	396	602	969	-2.546	88	514	156	813	0
6	21	9	"yebC"	"STM1899"	10350	20370	110	2548	2620	851	71	74	35	100	100	0	2106	2098	657	80	85	54	100	100	0	1.223	1.263	1.243	1.262	1.120	1.266	0.960	80	445	4503	4567	0.290	2477	2026	2549	2018	0
6	22	9	"yecN"	"STM1904"	10530	20390	120	511	672	725	73	90	88	85	77	0	735	1040	1121	81	118	197	80	69	0	0.670	0.625	0.656	0.682	1.875	0.611	0.901	120	412	1092	1558	-0.578	438	654	599	959	0
6	23	9	"grpE"	"STM2681"	10700	20370	100	3285	3293	1089	72	76	36	100	100	0	1430	1463	477	79	86	67	100	100	0	2.378	2.327	2.346	2.338	1.196	2.352	0.962	80	388	4564	4605	1.250	3213	1351	3221	1384	0
6	24	9	""	"STM3782"	10870	20370	110	857	948	349	73	76	32	100	100	0	4453	4704	1026	78	83	54	100	100	0	0.179	0.189	0.184	0.183	1.214	0.192	0.911	80	482	5159	5501	-2.480	784	4375	875	4626	0
6	1	10	"dinP"	"STM0313"	6870	20550	100	225	244	96	74	77	26	97	92	0	482	519	228	82	84	34	100	100	0	0.377	0.389	0.379	0.369	1.495	0.384	0.868	80	424	551	607	-1.405	151	400	170	437	0
6	2	10	""	"STM0325"	7050	20550	100	178	205	98	71	75	26	98	86	0	710	912	587	82	88	68	100	98	0	0.170	0.161	0.155	0.158	1.450	0.154	0.820	80	420	735	964	-2.553	107	628	134	830	0
6	3	10	""	"STM0329"	7220	20550	90	100	120	66	71	73	16	75	48	0	299	336	187	83	88	68	88	73	0	0.134	0.194	0.183	0.144	2.521	0.224	0.548	52	339	245	302	-2.897	29	216	49	253	0
6	4	10	""	"STM0333"	7390	20540	90	155	163	56	72	74	15	100	100	0	877	951	395	82	86	22	100	100	0	0.104	0.105	0.105	0.100	1.449	0.103	0.789	52	349	878	960	-3.260	83	795	91	869	0
6	5	10	""	"STM1050"	7570	20540	110	194	200	81	73	75	17	91	87	0	1920	1896	1002	82	85	23	100	98	0	0.066	0.070	0.069	0.068	1.458	0.070	0.872	80	478	1959	1941	-3.925	121	1838	127	1814	0
6	6	10	"ycbW"	"STM1059"	7750	20550	100	1148	1225	740	73	74	17	100	100	0	700	777	444	79	81	16	100	100	0	1.731	1.650	1.639	1.694	1.322	1.675	0.955	80	395	1696	1850	0.792	1075	621	1152	698	0
6	7	10	"yeaM"	"STM1279"	7920	20550	100	422	465	303	73	75	16	100	100	0	360	426	292	80	81	14	100	100	0	1.246	1.133	1.106	1.147	1.371	1.090	0.889	80	384	629	738	0.318	349	280	392	346	0
6	8	10	""	"STM1287"	8090	20540	100	218	231	107	73	76	30	95	87	0	773	771	404	79	81	15	98	98	0	0.209	0.228	0.209	0.225	1.760	0.222	0.830	80	385	839	850	-2.259	145	694	158	692	0
6	9	10	"yeaA"	"STM1291"	8260	20550	110	468	471	214	74	78	29	100	100	0	803	806	363	79	82	16	100	100	0	0.544	0.546	0.537	0.544	1.241	0.515	0.865	80	451	1118	1124	-0.878	394	724	397	727	0
6	10	10	"astC"	"STM1303"	8440	20540	90	214	225	94	76	78	18	100	100	0	905	908	363	81	85	21	100	100	0	0.167	0.180	0.171	0.171	1.427	0.187	0.828	52	341	962	976	-2.578	138	824	149	827	0
6	11	10	"spy"	"STM1308"	8610	20550	100	498	499	169	76	77	16	100	100	0	1054	1078	407	80	82	18	100	100	0	0.433	0.424	0.418	0.424	1.250	0.416	0.954	80	406	1396	1421	-1.207	422	974	423	998	0
6	12	10	"celG"	"STM1317"	8790	20550	100	399	467	242	76	77	16	100	100	0	507	577	295	79	79	13	100	100	0	0.755	0.785	0.770	0.762	1.307	0.790	0.917	80	394	751	889	-0.406	323	428	391	498	0
6	13	10	"rfbJ"	"STM2089"	8950	20550	110	421	424	129	75	77	16	100	100	0	1314	1285	440	79	81	15	100	100	0	0.280	0.289	0.294	0.288	1.274	0.279	0.929	80	440	1581	1555	-1.836	346	1235	349	1206	0
6	14	10	"galF"	"STM2098"	9130	20550	110	873	869	277	73	74	16	100	100	0	1678	1676	587	79	82	16	100	100	0	0.500	0.498	0.501	0.501	1.171	0.489	0.967	80	438	2399	2393	-0.999	800	1599	796	1597	0
6	15	10	"wcaC"	"STM2113"	9300	20550	110	272	275	82	72	73	16	100	100	0	1433	1465	359	80	82	15	100	100	0	0.148	0.147	0.139	0.141	1.272	0.147	0.883	80	412	1553	1588	-2.758	200	1353	203	1385	0
6	16	10	"yegH"	"STM2119"	9470	20550	110	273	280	96	72	73	15	100	100	0	848	884	323	81	82	16	100	100	0	0.262	0.259	0.261	0.257	1.285	0.258	0.924	80	451	968	1011	-1.932	201	767	208	803	0
6	17	10	"yegB"	"STM2129"	9650	20540	90	176	190	58	69	72	18	100	100	0	557	593	216	79	81	20	100	100	0	0.224	0.235	0.221	0.230	1.373	0.234	0.815	52	341	585	635	-2.159	107	478	121	514	0
6	18	10	"yegQ"	"STM2136"	9820	20550	110	414	408	127	72	74	16	100	100	0	855	852	304	80	83	21	100	100	0	0.441	0.435	0.446	0.439	1.233	0.425	0.951	80	492	1117	1108	-1.180	342	775	336	772	0
6	19	10	"cpxR"	"STM4059"	10010	20540	100	285	329	181	71	72	15	98	98	0	442	491	289	79	81	17	100	100	0	0.590	0.626	0.613	0.610	1.502	0.609	0.864	80	392	577	670	-0.762	214	363	258	412	0
6	20	10	""	"STM4068"	10170	20540	100	331	340	109	72	72	15	98	98	0	930	962	339	78	80	16	100	100	0	0.304	0.303	0.299	0.297	1.296	0.291	0.913	80	392	1111	1152	-1.718	259	852	268	884	0
6	21	10	"yneA"	"STM4077"	10350	20540	90	137	173	98	71	96	217	11	1	0	481	649	462	78	207	1114	11	1	0	0.164	0.179	0.169	0.160	1.575	0.192	0.972	52	340	469	673	-2.610	66	403	102	571	0
6	22	10	"glpK"	"STM4086"	10520	20540	100	83	97	60	72	88	87	6	2	0	116	151	112	78	123	245	6	2	0	0.289	0.342	0.392	0.355	2.945	0.427	0.890	80	359	49	98	-1.788	11	38	25	73	-50
6	23	10	"ftsN"	"STM4093"	10690	20550	100	313	347	164	72	84	75	96	87	0	517	554	257	78	105	171	93	76	0	0.549	0.578	0.577	0.570	1.348	0.584	0.904	80	392	680	751	-0.865	241	439	275	476	0
6	24	10	""	"STM4102"	10870	20540	100	319	345	180	72	73	15	100	98	0	1705	1906	1102	76	79	20	100	100	0	0.152	0.149	0.144	0.139	1.359	0.151	0.940	80	452	1876	2103	-2.721	247	1629	273	1830	0
6	1	11	"ygdL"	"STM2987"	6870	20710	100	490	588	324	71	73	16	100	100	0	942	1120	623	79	79	13	100	100	0	0.486	0.497	0.491	0.490	1.176	0.498	0.963	80	430	1282	1558	-1.042	419	863	517	1041	0
6	2	11	"ygdB"	"STM2998"	7050	20720	100	263	263	80	70	72	16	100	100	0	1104	1020	304	80	81	15	100	100	0	0.188	0.205	0.207	0.201	1.325	0.204	0.914	80	397	1217	1133	-2.408	193	1024	193	940	0
6	3	11	"ygeD"	"STM3009"	7220	20710	100	416	420	143	71	72	14	100	100	0	1441	1399	553	80	81	14	100	100	0	0.253	0.265	0.266	0.267	1.226	0.258	0.964	80	418	1706	1668	-1.980	345	1361	349	1319	0
6	4	11	"kduI"	"STM3018"	7390	20710	110	205	200	51	73	75	16	96	96	0	1732	1608	533	84	88	26	100	100	0	0.080	0.083	0.083	0.082	1.356	0.082	0.868	80	500	1780	1651	-3.642	132	1648	127	1524	0
6	5	11	""	"STM3025"	7570	20720	110	431	417	174	73	75	16	100	100	0	1779	1695	778	83	86	26	100	100	0	0.211	0.213	0.216	0.214	1.306	0.211	0.950	80	454	2054	1956	-2.244	358	1696	344	1612	0
6	6	11	""	"STM3030"	7740	20710	100	538	518	180	73	73	15	100	100	0	2348	2131	795	79	81	16	100	100	0	0.205	0.217	0.216	0.217	1.184	0.215	0.964	80	395	2734	2497	-2.287	465	2269	445	2052	0
6	7	11	""	"STM2692"	7920	20720	100	189	191	73	73	74	16	93	91	0	633	682	327	79	81	15	100	100	0	0.209	0.196	0.193	0.185	1.483	0.200	0.887	80	397	670	721	-2.256	116	554	118	603	0
6	8	11	""	"STM2702"	8090	20710	100	117	125	49	72	76	29	62	41	0	1109	1156	654	80	81	15	100	100	0	0.044	0.049	0.049	0.044	1.694	0.053	0.715	80	396	1074	1129	-4.515	45	1029	53	1076	0
6	9	11	""	"STM2706"	8260	20710	100	157	161	44	73	76	29	90	68	0	1963	2141	805	79	81	16	100	100	0	0.045	0.043	0.041	0.040	1.422	0.042	0.812	80	394	1968	2150	-4.487	84	1884	88	2062	0
6	10	11	"yjiA"	"STM4530"	8440	20710	110	706	687	158	76	78	17	100	100	0	1322	1292	346	80	82	19	100	100	0	0.507	0.504	0.521	0.509	1.119	0.495	0.977	80	467	1872	1823	-0.979	630	1242	611	1212	0
6	11	11	"cutF"	"STM0241"	8610	20710	100	361	382	157	74	76	16	100	98	0	631	661	277	78	79	14	100	100	0	0.519	0.528	0.515	0.528	1.198	0.533	0.950	80	394	840	891	-0.946	287	553	308	583	0
6	12	11	"yaiY"	"STM0378"	8790	20720	110	422	448	237	73	74	16	100	100	0	781	812	421	79	80	15	100	100	0	0.497	0.512	0.497	0.505	1.246	0.520	0.956	80	430	1051	1108	-1.008	349	702	375	733	0
6	13	11	"ybcI"	"STM0540"	8940	20710	90	294	322	167	74	76	18	100	100	0	823	892	526	80	84	23	100	100	0	0.296	0.305	0.309	0.309	1.250	0.303	0.940	52	326	963	1060	-1.756	220	743	248	812	0
6	14	11	""	"STM0556"	9130	20710	110	161	165	50	73	74	20	97	88	0	909	927	333	82	86	27	100	100	0	0.106	0.109	0.105	0.102	1.461	0.110	0.798	80	474	915	937	-3.232	88	827	92	845	0
6	15	11	""	"STM0298"	9310	20710	100	114	122	47	71	73	20	76	60	0	832	911	596	83	86	25	100	100	0	0.057	0.062	0.055	0.056	1.768	0.065	0.728	80	395	792	879	-4.123	43	749	51	828	0
6	16	11	""	"STM0576"	9480	20710	100	120	123	36	72	73	15	86	73	0	809	872	467	82	84	20	100	100	0	0.066	0.065	0.065	0.061	1.753	0.061	0.672	80	383	775	841	-3.921	48	727	51	790	0
6	17	11	""	"STM0581"	9650	20710	110	639	671	273	69	71	17	100	100	0	642	669	273	79	83	21	100	100	0	1.012	1.020	1.032	1.033	1.178	1.009	0.963	80	454	1133	1192	0.018	570	563	602	590	0
6	18	11	"fepC"	"STM0590"	9810	20720	90	475	543	480	71	74	16	100	100	0	831	913	744	79	84	23	100	100	0	0.537	0.566	0.545	0.543	1.281	0.598	0.937	52	344	1156	1306	-0.896	404	752	472	834	0
6	19	11	"narP"	"STM2246"	10010	20710	110	414	436	195	73	74	17	100	100	0	725	786	388	80	83	21	100	100	0	0.529	0.514	0.515	0.523	1.263	0.504	0.942	80	484	986	1069	-0.920	341	645	363	706	0
6	20	11	"stcA"	"STM2152"	10180	20710	110	136	137	31	72	72	14	97	92	0	1448	1466	349	79	81	18	100	100	0	0.047	0.047	0.045	0.044	1.487	0.046	0.738	80	440	1433	1452	-4.419	64	1369	65	1387	0
6	21	11	"yehW"	"STM2162"	10350	20710	100	244	261	77	71	92	198	41	0	0	554	606	211	78	185	1018	0	0	0	0.363	0.360	0.355	0.358	1.215	0.200	0.956	80	408	649	718	-1.460	173	476	190	528	0
6	22	11	"yohD"	"STM2170"	10520	20720	110	234	262	126	70	71	14	100	100	0	1011	1089	594	79	80	14	100	100	0	0.176	0.190	0.184	0.185	1.237	0.193	0.941	80	454	1096	1202	-2.507	164	932	192	1010	0
6	23	11	""	"STM2175"	10700	20710	110	354	364	119	72	73	15	100	100	0	2092	2110	710	79	80	14	100	100	0	0.140	0.144	0.141	0.141	1.195	0.144	0.951	80	441	2295	2323	-2.836	282	2013	292	2031	0
6	24	11	""	"STM2288"	10870	20720	100	158	165	48	72	73	16	98	95	0	698	699	175	77	82	57	100	100	0	0.138	0.150	0.134	0.140	1.376	0.153	0.798	80	440	707	715	-2.852	86	621	93	622	0
6	1	12	"Ctrl-62buffer"	"Ctrl-62buffer"	6860	20890	100	73	105	112	71	74	18	28	13	0	97	122	122	80	82	14	56	30	0	0.118	0.810	0.945	0.919	2.733	0.901	0.747	80	440	19	76	-3.087	2	17	34	42	-50
6	2	12	"Ctrl-Y2buffer"	"Ctrl-Y2buffer"	7030	20890	100	75	110	144	71	73	19	27	15	0	94	120	115	82	83	16	38	20	0	0.333	1.026	0.853	0.748	3.189	1.244	0.890	80	437	16	77	-1.585	4	12	39	38	-50
6	3	12	"Ctrl-Y6buffer"	"Ctrl-Y6buffer"	7210	20880	50	133	242	199	70	73	16	66	58	0	193	266	180	81	83	16	100	100	0	0.563	0.930	0.662	0.586	2.534	1.008	0.811	12	104	175	357	-0.830	63	112	172	185	0
6	4	12	"Ctrl-OmpAbuffer"	"Ctrl-OmpAbuffer"	7380	20890	50	131	212	177	74	75	17	66	58	0	175	246	157	85	91	29	100	66	0	0.633	0.857	0.829	0.575	2.619	0.999	0.896	12	104	147	299	-0.659	57	90	138	161	0
6	5	12	"ctrl-buffer"	"ctrl-buffer"	7560	20890	100	80	83	26	72	74	17	31	11	0	91	95	25	80	82	19	27	12	0	0.727	0.733	0.992	1.054	2.844	1.165	0.119	80	424	19	26	-0.459	8	11	11	15	-50
6	6	12	"Ctrl-RCA25ng/ul"	"Ctrl-RCA25ng/ul"	7730	20890	100	75	76	18	73	74	15	20	8	0	90	93	16	79	80	15	40	13	0	0.182	0.214	1.000	0.835	3.969	3.427	0.003	80	408	13	17	-2.459	2	11	3	14	-50
6	7	12	"Ctrl-62buffer"	"Ctrl-62buffer"	7900	20890	100	78	104	114	73	74	16	30	15	0	90	109	81	80	81	14	41	23	0	0.500	1.069	1.105	0.941	3.560	1.433	0.782	80	409	15	60	-1.000	5	10	31	29	-50
6	8	12	"Ctrl-Y2buffer"	"Ctrl-Y2buffer"	8080	20890	100	79	113	146	73	75	16	31	12	0	87	112	104	81	82	14	33	18	0	1.000	1.290	1.085	1.095	3.054	1.428	0.839	80	408	12	71	0.000	6	6	40	31	-50
6	9	12	"Ctrl-Y6buffer"	"Ctrl-Y6buffer"	8250	20890	100	77	101	123	74	76	16	27	8	0	86	100	73	80	81	15	25	15	0	0.500	1.350	1.746	1.414	3.320	1.733	0.769	80	396	9	47	-1.000	3	6	27	20	-50
6	10	12	"Ctrl-OmpAbuffer"	"Ctrl-OmpAbuffer"	8420	20890	100	81	139	221	76	79	18	26	15	0	92	129	143	80	81	15	43	21	0	0.417	1.286	1.206	1.087	2.742	1.540	0.924	80	408	17	112	-1.263	5	12	63	49	-50
6	11	12	"ctrl-buffer"	"ctrl-buffer"	8600	20890	100	78	112	129	74	76	17	30	12	0	85	114	111	80	82	17	30	13	0	0.800	1.118	1.182	1.084	3.729	1.173	0.873	80	420	9	72	-0.322	4	5	38	34	-50
6	12	12	"Ctrl-RCA200ng/ul"	"Ctrl-RCA200ng/ul"	8770	20890	100	73	75	17	72	73	16	18	6	0	85	89	27	80	81	15	27	11	0	0.200	0.333	0.868	0.881	5.412	0.717	0.085	80	397	6	12	-2.322	1	5	3	9	-50
6	13	12	"Ctrl-62buffer"	"Ctrl-62buffer"	8950	20890	100	83	112	113	73	74	17	35	18	0	89	127	127	80	80	14	45	30	0	1.111	0.830	0.813	0.893	3.672	0.887	0.854	80	430	19	86	0.152	10	9	39	47	-50
6	14	12	"Ctrl-Y2buffer"	"Ctrl-Y2buffer"	9120	20890	100	69	91	82	70	73	19	20	12	0	90	109	80	78	82	25	22	10	0	-0.083	0.677	1.009	0.896	3.343	0.984	0.740	80	408	11	52	Error	-1	12	21	31	-50
6	15	12	"Ctrl-Y6buffer"	"Ctrl-Y6buffer"	9290	20890	100	70	106	130	69	72	19	23	12	0	93	125	130	82	85	26	21	13	0	0.091	0.860	1.018	0.881	3.185	0.961	0.865	80	408	12	80	-3.459	1	11	37	43	-50
6	16	12	"Ctrl-OmpAbuffer"	"Ctrl-OmpAbuffer"	9470	20890	100	74	121	165	71	73	16	28	16	0	94	133	139	83	84	18	36	21	0	0.273	1.000	0.975	0.934	3.555	1.182	0.852	80	408	14	100	-1.874	3	11	50	50	-50
6	17	12	"ctrl-buffer"	"ctrl-buffer"	9640	20890	100	72	108	137	69	71	22	18	11	0	96	123	116	80	83	34	22	8	0	0.188	0.907	0.757	0.646	2.883	1.168	0.883	80	408	19	82	-2.415	3	16	39	43	-50
6	18	12	"Ctrl-RCA75ng/ul"	"Ctrl-RCA75ng/ul"	9810	20890	100	71	75	21	70	71	21	13	5	0	88	93	47	79	82	31	11	2	0	0.111	0.357	0.857	0.855	3.849	0.295	0.112	80	420	10	19	-3.170	1	9	5	14	-50
6	19	12	"Ctrl-62buffer"	"Ctrl-62buffer"	9990	20890	100	80	96	67	72	72	15	32	17	0	92	115	76	80	81	13	48	33	0	0.667	0.686	0.871	0.804	3.738	0.862	0.650	80	408	20	59	-0.585	8	12	24	35	-50
6	20	12	"Ctrl-Y2buffer"	"Ctrl-Y2buffer"	10160	20890	100	74	89	67	71	72	14	27	16	0	84	105	84	80	81	16	26	18	0	0.750	0.720	0.824	0.940	4.008	0.803	0.731	80	396	7	43	-0.415	3	4	18	25	-50
6	21	12	"Ctrl-Y6buffer"	"Ctrl-Y6buffer"	10330	20890	100	69	78	33	70	72	15	28	13	0	91	97	31	79	80	14	45	17	0	-0.083	0.444	1.133	1.036	3.635	1.138	0.192	80	409	11	26	Error	-1	12	8	18	-50
6	22	12	"Ctrl-OmpAbuffer"	"Ctrl-OmpAbuffer"	10510	20890	100	80	86	36	70	72	15	32	15	0	95	125	93	79	80	13	55	35	0	0.625	0.348	0.443	0.650	3.602	0.360	0.572	80	396	26	62	-0.678	10	16	16	46	-50
6	23	12	"ctrl-buffer"	"ctrl-buffer"	10680	20890	100	72	87	61	72	72	15	20	11	0	89	113	99	79	80	14	40	22	0	0.000	0.441	0.696	0.739	3.358	0.578	0.714	80	408	10	49	Error	0	10	15	34	-50
6	24	12	"Ctrl-RCAbuffer"	"Ctrl-RCAbuffer"	10860	20890	100	76	100	88	72	73	16	28	18	0	94	136	162	79	83	57	16	8	0	0.267	0.491	0.801	0.779	3.477	0.531	0.839	80	440	19	85	-1.907	4	15	28	57	-50
6	1	13	"hupA"	"STM4170"	6860	21080	110	1831	1771	509	71	74	21	100	100	0	704	733	244	83	85	20	100	100	0	2.834	2.615	2.684	2.699	1.219	2.562	0.963	80	482	2381	2350	1.503	1760	621	1700	650	0
6	2	13	"hupA"	"STM4170"	7030	21070	100	1165	1208	550	73	76	23	100	100	0	407	409	164	83	85	19	100	98	0	3.370	3.482	3.456	3.575	1.328	3.401	0.852	80	395	1416	1461	1.753	1092	324	1135	326	0
6	3	13	"hilA"	"STM2876"	7210	21070	100	370	390	211	73	74	21	100	96	0	916	1005	569	81	82	18	100	100	0	0.356	0.343	0.306	0.326	1.557	0.326	0.811	80	426	1132	1241	-1.491	297	835	317	924	0
6	4	13	"hilA"	"STM2876"	7380	21070	110	377	496	511	72	74	18	100	98	0	2018	2407	2829	80	82	18	100	100	0	0.157	0.182	0.151	0.169	1.647	0.168	0.059	80	473	2243	2751	-2.668	305	1938	424	2327	0
6	5	13	"hilC"	"STM2867"	7560	21060	100	560	533	150	71	74	17	100	100	0	1912	1774	545	80	81	20	100	100	0	0.267	0.273	0.270	0.273	1.275	0.267	0.953	80	408	2321	2156	-1.906	489	1832	462	1694	0
6	6	13	"hilC"	"STM2867"	7740	21070	110	502	496	161	74	76	16	100	100	0	1494	1442	421	81	82	19	100	100	0	0.303	0.310	0.307	0.306	1.241	0.312	0.934	80	425	1841	1783	-1.723	428	1413	422	1361	0
6	7	13	"hns"	"STM1751"	7900	21070	100	1487	1342	510	75	77	18	100	100	0	661	611	258	79	81	16	100	100	0	2.426	2.382	2.374	2.599	1.424	2.318	0.956	80	416	1994	1799	1.279	1412	582	1267	532	0
6	8	13	"hns"	"STM1751"	8090	21060	110	1447	1401	389	73	76	18	100	100	0	615	619	271	80	82	14	100	100	0	2.568	2.464	2.636	2.624	1.281	2.369	0.880	80	477	1909	1867	1.361	1374	535	1328	539	0
6	9	13	"hns"	"STM1751"	8260	21060	100	1991	1997	872	73	76	17	100	100	0	623	646	251	80	82	15	100	100	0	3.532	3.399	3.406	3.420	1.205	3.463	0.960	80	407	2461	2490	1.821	1918	543	1924	566	0
6	10	13	"hilD"	"STM2875"	8430	21060	100	761	760	225	76	79	18	100	100	0	872	861	225	81	83	17	100	100	0	0.866	0.877	0.856	0.874	1.258	0.881	0.929	80	384	1476	1464	-0.208	685	791	684	780	0
6	11	13	"hilD"	"STM2875"	8600	21070	110	564	616	335	75	78	18	100	100	0	754	750	384	81	82	18	100	100	0	0.727	0.809	0.833	0.830	1.383	0.816	0.934	80	426	1162	1210	-0.461	489	673	541	669	0
6	12	13	"stpA"	"STM2799"	8770	21060	100	1221	1305	620	73	75	17	100	100	0	817	855	431	79	80	14	100	100	0	1.556	1.588	1.586	1.658	1.316	1.551	0.969	80	384	1886	2008	0.637	1148	738	1232	776	0
6	13	13	"csrA"	"STM2826"	8940	21070	110	844	839	183	72	74	16	100	100	0	654	654	159	78	79	14	100	100	0	1.340	1.332	1.334	1.350	1.206	1.305	0.958	80	439	1348	1343	0.423	772	576	767	576	0
6	14	13	"dps"	"STM0831"	9120	21070	110	982	991	359	71	72	16	100	100	0	851	852	265	77	79	14	100	100	0	1.177	1.187	1.173	1.175	1.199	1.217	0.958	80	452	1685	1695	0.235	911	774	920	775	0
6	15	13	"dps"	"STM0831"	9300	21060	110	912	888	290	68	70	16	100	100	0	837	810	234	78	79	14	100	100	0	1.112	1.120	1.120	1.107	1.216	1.139	0.961	80	440	1603	1552	0.153	844	759	820	732	0
6	16	13	"dps"	"STM0831"	9470	21060	110	1114	1067	360	70	71	16	100	100	0	994	943	300	80	81	14	100	100	0	1.142	1.155	1.138	1.146	1.198	1.165	0.973	80	411	1958	1860	0.192	1044	914	997	863	0
6	17	13	"oxyR"	"STM4125"	9630	21070	100	1560	1618	866	70	72	21	100	100	0	730	708	369	80	83	33	97	93	0	2.292	2.465	2.458	2.729	1.556	2.463	0.958	80	391	2140	2176	1.197	1490	650	1548	628	0
6	18	13	"oxyR"	"STM4125"	9820	21070	100	2576	2600	1348	72	74	22	100	100	0	1030	1071	587	80	81	32	100	100	0	2.636	2.551	2.618	2.603	1.291	2.515	0.946	80	406	3454	3519	1.398	2504	950	2528	991	0
6	19	13	"fur"	"STM0693"	9990	21060	100	1485	1473	601	71	72	16	100	100	0	1163	1179	424	79	80	14	100	100	0	1.304	1.275	1.282	1.238	1.215	1.305	0.970	80	384	2498	2502	0.383	1414	1084	1402	1100	0
6	20	13	"fur"	"STM0693"	10160	21060	100	1083	1038	468	69	71	16	100	98	0	1014	920	426	79	80	14	98	98	0	1.084	1.152	1.130	1.185	1.319	1.137	0.961	80	406	1949	1810	0.117	1014	935	969	841	0
6	21	13	"envR"	"STM3389"	10350	21060	100	1078	1167	685	69	71	16	100	100	0	1922	1844	850	78	79	14	100	100	0	0.547	0.622	0.599	0.593	1.285	0.663	0.932	80	409	2853	2864	-0.870	1009	1844	1098	1766	0
6	22	13	"envR"	"STM3389"	10520	21060	100	922	928	558	71	71	15	100	100	0	1311	1280	705	78	79	13	100	100	0	0.690	0.713	0.686	0.690	1.370	0.733	0.936	80	385	2084	2059	-0.535	851	1233	857	1202	0
6	23	13	"envR"	"STM3389"	10690	21060	100	690	752	311	73	74	17	100	100	0	1667	1520	522	79	80	18	100	100	0	0.389	0.471	0.500	0.455	1.615	0.459	0.801	80	385	2205	2120	-1.364	617	1588	679	1441	0
6	24	13	"arcB"	"STM3328"	10860	21060	100	1353	1430	1082	73	74	16	100	100	0	1210	1379	1067	79	79	14	100	100	0	1.132	1.044	1.120	1.145	1.462	1.030	0.912	80	428	2411	2657	0.179	1280	1131	1357	1300	0
6	1	14	""	"STM4316"	6850	21230	100	88	96	35	73	76	21	37	20	0	234	307	238	80	84	24	93	91	0	0.097	0.101	0.123	0.122	2.824	0.128	0.432	80	445	169	250	-3.360	15	154	23	227	0
6	2	14	""	"STM4529"	7040	21230	100	924	953	421	74	75	17	100	100	0	609	606	224	79	82	17	100	100	0	1.604	1.668	1.615	1.642	1.219	1.739	0.952	80	437	1380	1406	0.681	850	530	879	527	0
6	3	14	""	"STM4276"	7210	21230	100	224	246	108	72	73	16	100	96	0	429	436	125	81	84	21	100	100	0	0.437	0.490	0.479	0.444	1.648	0.513	0.753	80	426	500	529	-1.195	152	348	174	355	0
6	4	14	""	"STM0560"	7390	21230	100	220	225	55	73	74	16	98	98	0	625	633	159	80	82	18	100	100	0	0.270	0.275	0.270	0.271	1.327	0.277	0.875	80	439	692	705	-1.890	147	545	152	553	0
6	5	14	""	"STM0359"	7570	21230	100	132	139	48	73	74	16	93	83	0	337	372	169	79	81	18	100	100	0	0.229	0.225	0.220	0.210	1.653	0.227	0.723	80	426	317	359	-2.129	59	258	66	293	0
6	6	14	""	"STM1024"	7730	21230	100	148	160	52	73	74	16	97	93	0	234	263	106	80	80	16	100	98	0	0.487	0.475	0.458	0.454	1.693	0.450	0.756	80	413	229	270	-1.038	75	154	87	183	0
6	7	14	"purG"	"STM2565"	7900	21240	80	125	176	175	74	74	16	82	59	0	144	227	274	78	78	13	100	88	0	0.773	0.685	0.621	0.641	2.462	0.641	0.897	52	307	117	251	-0.372	51	66	102	149	0
6	8	14	"cysM"	"STM2440"	8070	21240	80	84	91	38	73	74	16	36	19	0	124	141	70	79	79	13	80	69	0	0.244	0.290	0.469	0.447	2.758	0.386	0.301	52	323	56	80	-2.032	11	45	18	62	0
6	9	14	"ompR"	"STM3502"	8240	21240	90	261	408	534	73	75	16	100	96	0	243	346	396	78	79	15	100	100	0	1.139	1.250	1.200	1.157	1.504	1.304	0.969	52	381	353	603	0.188	188	165	335	268	0
6	10	14	"dnaK"	"STM0012"	8420	21230	100	623	915	969	73	76	23	98	98	0	187	241	186	79	82	21	95	85	0	5.093	5.198	5.035	5.380	1.496	5.372	0.922	80	462	658	1004	2.348	550	108	842	162	0
6	11	14	"trkA"	"STM3409"	8600	21230	100	320	323	166	73	74	16	100	97	0	1503	1513	870	79	80	14	100	100	0	0.173	0.174	0.176	0.162	1.440	0.176	0.936	80	438	1671	1684	-2.527	247	1424	250	1434	0
6	12	14	""	"STM4528"	8780	21230	110	1297	1295	355	72	73	15	100	100	0	949	934	202	77	78	14	100	100	0	1.405	1.427	1.435	1.409	1.184	1.461	0.957	80	483	2097	2080	0.490	1225	872	1223	857	0
6	13	14	""	"STM2230"	8940	21230	110	866	892	299	71	72	15	100	100	0	1082	1141	385	76	77	15	100	100	0	0.790	0.771	0.754	0.774	1.164	0.757	0.949	80	468	1801	1886	-0.340	795	1006	821	1065	0
6	14	14	"yegN"	"STM2127"	9120	21230	100	186	214	127	70	71	15	95	90	0	1160	1299	954	77	77	14	100	100	0	0.107	0.118	0.105	0.100	1.691	0.116	0.858	80	426	1199	1366	-3.223	116	1083	144	1222	0
6	15	14	""	"STM2178"	9290	21230	100	101	109	43	69	70	15	76	53	0	727	890	521	76	77	13	100	100	0	0.049	0.049	0.046	0.045	1.677	0.055	0.636	80	440	683	854	-4.347	32	651	40	814	0
6	16	14	""	"STM2664"	9470	21230	100	176	177	30	70	72	16	100	100	0	529	543	108	79	80	14	100	100	0	0.236	0.231	0.242	0.228	1.370	0.221	0.833	80	426	556	571	-2.086	106	450	107	464	0
6	17	14	"EMPTY"	"EMPTY"	9630	21230	100	81	89	54	69	70	15	41	16	0	104	104	27	79	79	12	67	50	0	0.480	0.800	0.596	0.535	3.028	2.732	0.148	80	400	37	45	-1.059	12	25	20	25	-75
6	18	14	"EMPTY"	"EMPTY"	9800	21230	100	75	78	16	70	71	15	31	8	0	88	91	21	79	80	15	38	15	0	0.556	0.667	0.714	0.659	3.531	0.936	0.037	80	428	14	20	-0.848	5	9	8	12	-75
6	19	14	"EMPTY"	"EMPTY"	9980	21230	100	74	75	14	70	72	17	16	3	0	81	82	16	77	78	14	28	6	0	1.000	1.000	0.909	0.933	2.978	3.490	0.009	80	440	8	10	0.000	4	4	5	5	-75
6	20	14	"EMPTY"	"EMPTY"	10150	21230	100	75	78	17	70	72	16	31	7	0	77	79	16	76	76	14	22	8	0	5.000	2.667	1.171	1.350	4.643	0.090	0.002	80	428	6	11	2.322	5	1	8	3	-75
6	21	14	"EMPTY"	"EMPTY"	10320	21230	100	71	73	18	71	73	17	13	3	0	81	80	14	76	77	13	26	5	0	0.000	0.500	0.816	0.878	3.462	0.039	0.000	80	442	5	6	Error	0	5	2	4	-75
6	22	14	"EMPTY"	"EMPTY"	10500	21230	100	75	78	19	72	75	17	25	8	0	79	81	18	76	77	13	26	12	0	1.000	1.200	1.272	1.325	4.681	0.218	0.008	80	441	6	11	0.000	3	3	6	5	-75
6	23	14	"EMPTY"	"EMPTY"	10670	21230	100	75	74	14	72	91	276	0	0	0	81	82	16	78	111	584	0	0	0	1.000	0.500	1.176	1.079	3.269	0.468	0.973	80	441	6	6	0.000	3	3	2	4	-75
6	24	14	"EMPTY"	"EMPTY"	10850	21230	100	75	77	16	73	90	263	0	0	0	87	90	19	79	108	558	0	0	0	0.250	0.364	1.000	0.859	4.322	0.458	0.996	80	484	10	15	-2.000	2	8	4	11	-75
7	1	1	"yccF"	"STM1074"	11480	18780	130	340	373	145	80	80	16	100	100	0	1315	1416	556	83	84	20	100	100	0	0.211	0.220	0.212	0.215	1.199	0.220	0.938	120	633	1492	1626	-2.244	260	1232	293	1333	0
7	2	1	"ydjN"	"STM1320"	11650	18770	120	532	625	344	82	83	16	100	100	0	1009	1214	749	83	84	15	100	100	0	0.486	0.480	0.482	0.482	1.198	0.460	0.945	120	493	1376	1674	-1.041	450	926	543	1131	0
7	3	1	""	"STM1491"	11820	18770	120	525	604	261	84	85	16	99	99	0	2044	2231	1022	82	82	14	100	100	0	0.225	0.242	0.244	0.241	1.204	0.235	0.953	120	484	2403	2669	-2.153	441	1962	520	2149	0
7	4	1	"yiaC"	"STM3643"	12000	18770	120	355	377	137	86	89	22	100	100	0	1678	1809	688	83	95	101	100	100	0	0.169	0.169	0.169	0.165	1.216	0.168	0.927	120	499	1864	2017	-2.568	269	1595	291	1726	0
7	5	1	"oppA"	"STM1746"	12180	18770	130	1144	1245	460	87	88	18	100	100	0	2204	2456	890	85	88	46	100	100	0	0.499	0.488	0.494	0.487	1.146	0.485	0.962	120	544	3176	3529	-1.003	1057	2119	1158	2371	0
7	6	1	""	"STM2585"	12350	18760	120	1766	1802	642	89	96	65	100	100	0	2390	2433	876	85	98	147	100	99	0	0.728	0.730	0.710	0.730	1.183	0.716	0.954	120	494	3982	4061	-0.459	1677	2305	1713	2348	0
7	7	1	"yecH"	"STM1936"	12520	18770	120	527	561	234	90	100	68	100	100	0	1466	1526	532	85	108	170	100	100	0	0.316	0.327	0.311	0.318	1.194	0.339	0.917	120	481	1818	1912	-1.660	437	1381	471	1441	0
7	8	1	"srlR"	"STM2837"	12700	18770	130	496	504	133	92	98	42	100	100	0	1953	1957	531	85	94	81	100	100	0	0.216	0.220	0.219	0.219	1.168	0.216	0.941	120	541	2272	2284	-2.209	404	1868	412	1872	0
7	9	1	"kdpA"	"STM0706"	12870	18770	120	141	160	65	91	94	38	71	27	0	308	357	209	85	86	19	100	100	0	0.224	0.254	0.237	0.220	1.737	0.264	0.799	120	465	273	341	-2.157	50	223	69	272	0
7	10	1	"greB"	"STM3503"	13040	18770	130	184	322	267	94	96	24	85	70	0	475	1404	1566	84	91	51	100	93	0	0.230	0.173	0.174	0.179	1.964	0.167	0.940	120	523	481	1548	-2.119	90	391	228	1320	0
7	11	1	""	"STM3156"	13210	18770	120	769	798	315	95	101	49	100	99	0	1270	1296	502	85	91	37	100	100	0	0.569	0.581	0.573	0.576	1.149	0.580	0.949	120	502	1859	1914	-0.814	674	1185	703	1211	0
7	12	1	"yaeC"	"STM0245"	13400	18770	130	1217	1322	477	95	104	56	100	100	0	2886	3106	1117	86	91	44	100	100	0	0.401	0.406	0.409	0.405	1.138	0.406	0.961	120	540	3922	4247	-1.319	1122	2800	1227	3020	0
7	13	1	"cyaY"	"STM3943"	13570	18770	130	748	851	469	96	100	36	100	100	0	1690	1784	652	85	89	35	100	100	0	0.406	0.444	0.398	0.423	1.244	0.477	0.885	120	492	2257	2454	-1.300	652	1605	755	1699	0
7	14	1	"cyaA"	"STM3939"	13720	18770	120	1703	1799	656	96	100	35	100	100	0	3887	3921	1505	86	96	86	100	100	0	0.423	0.444	0.444	0.446	1.137	0.428	0.966	120	463	5408	5538	-1.242	1607	3801	1703	3835	0
7	15	1	"yifK"	"STM3930"	13890	18770	130	2803	2909	944	99	106	46	100	100	0	4231	4364	1615	88	108	120	99	99	0	0.653	0.657	0.654	0.676	1.200	0.636	0.976	120	606	6847	7086	-0.616	2704	4143	2810	4276	0
7	16	1	"wzxE"	"STM3926"	14090	18770	130	1139	1194	277	99	104	38	100	100	0	5551	5692	1306	86	92	47	100	100	0	0.190	0.195	0.196	0.195	1.155	0.192	0.957	120	559	6505	6701	-2.394	1040	5465	1095	5606	0
7	17	1	"rffG"	"STM3922"	14240	18770	120	1285	1370	507	99	105	44	100	100	0	4445	4457	1348	88	100	107	100	100	0	0.272	0.291	0.281	0.286	1.197	0.288	0.938	120	490	5543	5640	-1.877	1186	4357	1271	4369	0
7	18	1	"rfe"	"STM3918"	14430	18770	130	4606	4588	1096	103	119	119	100	100	0	7491	7604	1919	88	129	311	100	100	0	0.608	0.597	0.600	0.599	1.098	0.586	0.976	120	569	11906	12001	-0.717	4503	7403	4485	7516	0
7	19	1	""	"STM4433"	14600	18770	120	452	487	215	104	118	121	97	77	0	567	682	393	87	124	317	90	28	0	0.725	0.644	0.670	0.661	1.288	0.476	0.839	120	494	828	978	-0.464	348	480	383	595	0
7	20	1	""	"STM4440"	14770	18770	120	159	163	39	102	105	25	80	60	0	311	335	144	85	86	17	100	99	0	0.252	0.244	0.234	0.222	1.829	0.231	0.547	120	512	283	311	-1.987	57	226	61	250	0
7	21	1	""	"STM4447"	14950	18770	110	133	141	40	101	104	26	58	28	0	222	259	199	86	87	16	100	98	0	0.235	0.231	0.250	0.221	2.387	0.158	0.334	80	458	168	213	-2.087	32	136	40	173	0
7	22	1	""	"STM4464"	15120	18770	120	137	148	42	103	104	20	80	39	0	291	333	196	84	85	15	99	96	0	0.164	0.181	0.165	0.167	2.300	0.179	0.630	120	503	241	294	-2.606	34	207	45	249	0
7	23	1	"idnO"	"STM4483"	15290	18770	120	134	138	26	100	102	19	71	42	0	292	335	167	83	86	20	98	98	0	0.163	0.151	0.156	0.144	2.480	0.119	0.376	120	508	243	290	-2.620	34	209	38	252	0
7	24	1	""	"STM4488"	15460	18770	110	217	232	83	100	101	19	100	97	0	471	566	309	84	86	18	100	100	0	0.302	0.274	0.281	0.271	1.413	0.258	0.821	80	521	504	614	-1.726	117	387	132	482	0
7	1	2	"hydH"	"STM4173"	11460	18940	120	386	470	323	80	80	15	100	99	0	783	965	702	82	83	15	99	99	0	0.437	0.442	0.438	0.464	1.372	0.445	0.960	120	485	1007	1273	-1.196	306	701	390	883	0
7	2	2	"yciG"	"STM1728"	11630	18940	100	167	172	60	82	83	16	97	91	0	399	425	188	82	85	16	100	100	0	0.268	0.262	0.249	0.247	1.452	0.266	0.804	80	329	402	433	-1.899	85	317	90	343	0
7	3	2	"yihU"	"STM4023"	11820	18940	120	106	112	31	83	84	15	63	35	0	1043	1306	860	83	84	15	100	100	0	0.024	0.024	0.030	0.029	1.625	0.024	0.501	120	400	983	1252	-5.383	23	960	29	1223	0
7	4	2	"yihP"	"STM4018"	11980	18930	110	222	235	80	87	89	21	100	98	0	2177	2371	1101	84	123	190	100	98	0	0.065	0.065	0.064	0.064	1.233	0.064	0.918	80	354	2228	2435	-3.955	135	2093	148	2287	0
7	5	2	"pepB"	"STM2536"	12160	18940	120	279	356	308	88	90	20	99	96	0	487	680	648	86	120	177	88	56	0	0.476	0.451	0.436	0.435	1.436	0.426	0.860	120	408	592	862	-1.070	191	401	268	594	0
7	6	2	"atpF"	"STM3869"	12330	18940	110	827	1042	686	86	90	22	100	100	0	562	752	523	85	86	17	100	100	0	1.553	1.433	1.456	1.468	1.164	1.386	0.964	80	366	1218	1623	0.635	741	477	956	667	0
7	7	2	"sinI"	"STM2516"	12500	18940	120	344	351	88	89	96	41	99	99	0	2185	2443	813	85	96	101	100	99	0	0.121	0.111	0.112	0.111	1.248	0.106	0.916	120	402	2355	2620	-3.042	255	2100	262	2358	0
7	8	2	""	"STM1056"	12680	18940	120	126	133	35	91	98	49	35	5	0	616	635	246	85	93	50	100	98	0	0.066	0.076	0.075	0.071	1.969	0.078	0.182	120	384	566	592	-3.923	35	531	42	550	0
7	9	2	"sitB"	"STM2862"	12870	18940	130	3331	3563	1389	93	98	47	100	100	0	1680	1779	680	85	87	18	100	100	0	2.030	2.048	2.034	2.048	1.115	2.076	0.983	120	366	4833	5164	1.022	3238	1595	3470	1694	0
7	10	2	"cytR"	"STM4094"	13020	18940	110	434	488	206	96	99	32	100	100	0	1571	1910	835	83	104	109	100	100	0	0.227	0.215	0.209	0.212	1.186	0.213	0.939	80	333	1826	2219	-2.138	338	1488	392	1827	0
7	11	2	"bcfF"	"STM0026"	13200	18940	120	293	304	111	96	100	44	99	95	0	1504	1581	640	86	107	111	100	99	0	0.139	0.139	0.134	0.134	1.336	0.143	0.913	120	406	1615	1703	-2.848	197	1418	208	1495	0
7	12	2	"gmk"	"STM3740"	13380	18940	120	2186	2156	592	94	96	36	100	100	0	2110	2111	607	87	91	29	100	100	0	1.034	1.019	1.011	1.026	1.111	1.013	0.984	120	361	4115	4086	0.048	2092	2023	2062	2024	0
7	13	2	"srgA"	"PSLT011"	13550	18940	120	1089	1160	469	95	94	25	100	100	0	2159	2246	929	86	89	24	100	100	0	0.479	0.493	0.487	0.498	1.186	0.491	0.968	120	360	3067	3225	-1.060	994	2073	1065	2160	0
7	14	2	"ppx"	"STM2502"	13720	18940	110	651	749	359	94	100	47	100	100	0	3087	3374	1612	89	115	168	100	100	0	0.186	0.199	0.196	0.198	1.166	0.199	0.970	80	377	3555	3940	-2.428	557	2998	655	3285	0
7	15	2	""	"STM4258"	13890	18940	110	141	146	33	98	104	47	42	6	0	2083	2114	638	89	137	213	100	100	0	0.022	0.024	0.024	0.025	1.567	0.027	0.342	80	393	2037	2073	-5.535	43	1994	48	2025	0
7	16	2	""	"STM4261"	14070	18950	130	801	855	326	97	101	30	100	100	0	3619	3735	1501	89	112	137	100	100	0	0.199	0.208	0.207	0.208	1.134	0.208	0.976	120	418	4234	4404	-2.326	704	3530	758	3646	0
7	17	2	""	"STM4261"	14240	18950	120	340	368	169	95	102	46	99	96	0	1954	2077	1066	88	91	26	100	100	0	0.131	0.137	0.132	0.136	1.285	0.133	0.834	120	367	2111	2262	-2.929	245	1866	273	1989	0
7	18	2	"yjcB"	"STM4263"	14420	18940	120	2928	2963	824	99	109	79	100	100	0	933	952	278	87	100	142	100	99	0	3.344	3.311	3.349	3.348	1.142	3.312	0.973	120	411	3675	3729	1.742	2829	846	2864	865	0
7	19	2	"livF"	"STM3560"	14590	18950	100	200	235	132	101	102	19	98	92	0	325	431	338	85	87	16	100	100	0	0.412	0.387	0.380	0.374	1.535	0.366	0.821	80	321	339	480	-1.278	99	240	134	346	0
7	20	2	"fljA"	"STM2770"	14760	18940	120	219	242	110	101	103	19	97	95	0	2427	2733	1631	86	87	17	100	100	0	0.050	0.053	0.052	0.050	1.406	0.057	0.905	120	403	2459	2788	-4.310	118	2341	141	2647	0
7	21	2	"ada"	"STM2265"	14930	18940	110	270	299	151	101	103	19	100	100	0	504	603	410	87	88	16	100	100	0	0.405	0.384	0.379	0.380	1.312	0.371	0.937	80	411	586	714	-1.303	169	417	198	516	0
7	22	2	"ssaV"	"STM1414"	15120	18940	130	266	283	111	100	102	20	100	95	0	962	969	502	87	89	16	100	100	0	0.190	0.207	0.207	0.208	1.363	0.200	0.879	120	463	1041	1065	-2.398	166	875	183	882	0
7	23	2	"fimC"	"STM0545"	15290	18940	110	157	164	52	100	102	19	91	71	0	2189	2074	665	86	96	49	100	100	0	0.027	0.032	0.032	0.032	1.692	0.029	0.466	80	365	2160	2052	-5.205	57	2103	64	1988	0
7	24	2	"malK"	"STM4230"	15450	18940	110	187	195	50	102	103	19	100	95	0	1831	1949	596	86	98	51	100	100	0	0.049	0.050	0.047	0.046	1.477	0.050	0.757	80	461	1830	1956	-4.360	85	1745	93	1863	0
7	1	3	"era"	"STM2580"	11460	19120	120	864	936	488	80	89	84	99	98	0	1116	1200	583	82	83	19	100	100	0	0.758	0.766	0.753	0.764	1.221	0.776	0.935	120	501	1818	1974	-0.399	784	1034	856	1118	0
7	2	3	"pabB"	"STM1824"	11630	19110	120	351	391	169	80	88	81	97	89	0	596	667	320	81	83	19	100	100	0	0.526	0.531	0.542	0.535	1.406	0.532	0.728	120	429	786	897	-0.926	271	515	311	586	0
7	3	3	"iacP"	"STM2881"	11810	19110	120	313	340	155	82	83	17	100	99	0	707	770	352	82	83	15	100	100	0	0.370	0.375	0.357	0.366	1.333	0.377	0.882	120	432	856	946	-1.436	231	625	258	688	0
7	4	3	"invJ"	"STM2892"	11980	19110	110	446	456	168	87	94	48	100	100	0	2143	2168	781	86	142	268	100	100	0	0.175	0.177	0.175	0.174	1.196	0.174	0.941	80	409	2416	2451	-2.518	359	2057	369	2082	0
7	5	3	"eutM"	"STM2465"	12160	19110	120	127	133	39	86	94	48	37	6	0	467	546	329	85	136	255	81	30	0	0.107	0.102	0.104	0.105	1.815	0.132	0.725	120	395	423	508	-3.220	41	382	47	461	0
7	6	3	"eutB"	"STM2458"	12330	19120	120	113	121	40	86	97	62	11	5	0	540	646	382	83	92	73	99	98	0	0.059	0.062	0.065	0.061	1.912	0.070	0.596	120	406	484	598	-4.081	27	457	35	563	0
7	7	3	"prsA"	"STM1780"	12500	19110	110	2100	2169	933	92	101	48	100	100	0	1115	1152	437	84	90	35	100	100	0	1.948	1.945	1.907	1.940	1.165	2.017	0.938	80	392	3039	3145	0.962	2008	1031	2077	1068	0
7	8	3	"pgtP"	"STM2399"	12680	19110	120	367	384	124	88	97	47	99	97	0	2508	2512	804	85	89	24	100	100	0	0.115	0.122	0.118	0.122	1.297	0.119	0.868	120	423	2702	2723	-3.118	279	2423	296	2427	0
7	9	3	"parE"	"STM3181"	12850	19110	120	563	636	258	88	91	27	100	100	0	1249	1450	687	84	87	19	100	100	0	0.408	0.401	0.407	0.408	1.321	0.385	0.920	120	380	1640	1914	-1.294	475	1165	548	1366	0
7	10	3	"mutY"	"STM3110"	13020	19120	120	225	259	155	91	94	28	98	93	0	537	619	404	83	94	78	98	95	0	0.295	0.313	0.294	0.297	1.465	0.330	0.857	120	397	588	704	-1.760	134	454	168	536	0
7	11	3	"gdhA"	"STM1299"	13190	19110	110	731	827	353	92	108	102	100	100	0	1017	1132	451	84	105	114	100	100	0	0.685	0.701	0.695	0.697	1.171	0.707	0.933	80	364	1572	1783	-0.546	639	933	735	1048	0
7	12	3	"fliN"	"STM1977"	13360	19110	130	268	273	95	93	107	95	85	40	0	820	900	400	87	105	106	100	100	0	0.239	0.221	0.222	0.218	1.310	0.246	0.637	120	426	908	993	-2.066	175	733	180	813	0
7	13	3	""	"STM2630"	13540	19120	120	131	138	39	93	93	18	74	51	0	804	811	311	86	90	27	100	100	0	0.053	0.062	0.065	0.059	1.850	0.067	0.577	120	422	756	770	-4.240	38	718	45	725	0
7	14	3	""	"STM1014"	13710	19110	110	178	195	68	92	95	36	95	66	0	2516	3044	1651	87	104	116	100	100	0	0.035	0.035	0.034	0.034	1.386	0.034	0.820	80	411	2515	3060	-4.820	86	2429	103	2957	0
7	15	3	""	"STM1018"	13890	19120	120	346	357	120	94	98	36	100	98	0	2226	2299	951	88	113	150	100	100	0	0.118	0.119	0.117	0.119	1.265	0.116	0.936	120	427	2390	2474	-3.085	252	2138	263	2211	0
7	16	3	""	"STM2302"	14060	19120	120	1125	1122	363	92	95	22	100	100	0	1445	1484	595	86	97	96	99	99	0	0.760	0.737	0.754	0.749	1.272	0.703	0.940	120	362	2392	2428	-0.396	1033	1359	1030	1398	0
7	17	3	"glnH"	"STM0830"	14240	19120	120	1169	1212	353	93	95	20	100	100	0	3482	3594	923	85	86	15	100	100	0	0.317	0.319	0.313	0.315	1.170	0.319	0.951	120	385	4473	4628	-1.659	1076	3397	1119	3509	0
7	18	3	"yajD"	"STM0411"	14410	19110	110	664	674	150	98	105	40	100	100	0	1646	1709	437	85	101	82	100	100	0	0.363	0.355	0.350	0.355	1.147	0.345	0.948	80	370	2127	2200	-1.464	566	1561	576	1624	0
7	19	3	"artM"	"STM0888"	14590	19120	120	1038	1049	272	103	109	39	100	99	0	2863	2899	701	86	101	77	100	100	0	0.337	0.336	0.335	0.331	1.208	0.336	0.961	120	421	3712	3759	-1.570	935	2777	946	2813	0
7	20	3	"pykA"	"STM1888"	14760	19120	120	1911	1938	734	99	102	19	100	100	0	4601	4647	1850	86	88	21	100	100	0	0.401	0.403	0.400	0.412	1.247	0.389	0.940	120	415	6327	6400	-1.317	1812	4515	1839	4561	0
7	21	3	"eda"	"STM1884"	14930	19110	110	1327	1352	321	100	110	57	100	100	0	1911	1915	492	87	97	55	100	100	0	0.673	0.685	0.676	0.688	1.141	0.671	0.954	80	400	3051	3080	-0.572	1227	1824	1252	1828	0
7	22	3	""	"STM1535"	15110	19120	120	325	368	161	99	108	55	97	95	0	1196	1314	523	88	96	52	100	98	0	0.204	0.219	0.209	0.206	1.290	0.231	0.865	120	432	1334	1495	-2.294	226	1108	269	1226	0
7	23	3	""	"STM0613"	15280	19120	120	1128	1243	418	99	101	22	100	100	0	3627	3834	1220	87	92	40	100	100	0	0.291	0.305	0.307	0.302	1.172	0.303	0.953	120	433	4569	4891	-1.783	1029	3540	1144	3747	0
7	24	3	"rna"	"STM0617"	15460	19120	120	5311	5350	1518	101	103	20	100	100	0	3373	3411	966	85	92	40	100	100	0	1.585	1.578	1.588	1.570	1.187	1.585	0.969	120	554	8498	8575	0.664	5210	3288	5249	3326	0
7	1	4	"pspA"	"STM1690"	11450	19280	110	4542	5465	2394	80	105	136	100	100	0	377	432	171	82	84	19	100	100	0	15.125	15.386	15.742	15.584	1.217	15.211	0.924	80	461	4757	5735	3.919	4462	295	5385	350	0
7	2	4	"yhcO"	"STM3363"	11620	19290	110	316	369	173	79	107	141	92	37	0	391	455	190	81	84	22	100	100	0	0.765	0.775	0.745	0.744	1.363	0.999	0.542	80	431	547	664	-0.387	237	310	290	374	0
7	3	4	"prmA"	"STM3383"	11800	19280	110	371	452	224	80	82	19	100	100	0	1581	1891	976	82	87	31	100	100	0	0.194	0.206	0.205	0.202	1.225	0.205	0.914	80	446	1790	2181	-2.365	291	1499	372	1809	0
7	4	4	"yhcS"	"STM3367"	11980	19280	110	265	344	247	84	87	34	97	95	0	1087	1505	1229	84	109	175	100	96	0	0.180	0.183	0.177	0.180	1.382	0.186	0.894	80	432	1184	1681	-2.470	181	1003	260	1421	0
7	5	4	"yfiR"	"STM2671"	12150	19280	120	632	635	266	84	89	34	99	97	0	1356	1382	645	85	110	180	97	92	0	0.431	0.425	0.425	0.431	1.290	0.413	0.950	120	439	1819	1848	-1.214	548	1271	551	1297	0
7	6	4	"rluD"	"STM2662"	12320	19280	110	3904	3806	1091	88	115	138	100	100	0	2109	2071	565	86	105	112	100	100	0	1.886	1.873	1.846	1.877	1.147	1.898	0.944	80	380	5839	5703	0.916	3816	2023	3718	1985	0
7	7	4	"murF"	"STM0124"	12490	19290	110	1094	1177	490	91	124	149	100	100	0	2737	2811	1041	86	135	235	100	100	0	0.378	0.399	0.393	0.394	1.183	0.390	0.906	80	462	3654	3811	-1.402	1003	2651	1086	2725	0
7	8	4	"ampD"	"STM0146"	12680	19280	110	274	330	143	87	97	83	96	57	0	509	650	373	86	120	219	83	48	0	0.442	0.431	0.434	0.447	1.394	0.394	0.893	80	446	610	807	-1.178	187	423	243	564	0
7	9	4	"polB"	"STM0097"	12850	19290	110	381	500	313	86	88	23	100	100	0	1356	1940	1571	86	90	26	100	100	0	0.232	0.223	0.221	0.235	1.288	0.196	0.900	80	394	1565	2268	-2.106	295	1270	414	1854	0
7	10	4	"ppdD"	"STM0144"	13020	19290	120	154	166	65	87	91	32	80	52	0	785	975	668	84	88	25	100	100	0	0.096	0.089	0.088	0.085	1.715	0.084	0.710	120	407	768	970	-3.387	67	701	79	891	0
7	11	4	"gidB"	"STM3873"	13190	19280	110	219	277	181	90	98	68	80	47	0	579	751	580	84	95	83	100	95	0	0.261	0.280	0.270	0.266	1.448	0.279	0.840	80	390	624	854	-1.940	129	495	187	667	0
7	12	4	"yieG"	"STM3851"	13360	19290	120	1140	1140	353	92	100	65	100	98	0	3492	3511	1185	85	94	79	100	100	0	0.308	0.306	0.301	0.308	1.296	0.297	0.945	120	430	4455	4474	-1.701	1048	3407	1048	3426	0
7	13	4	"purF"	"STM2362"	13530	19290	100	1139	1215	424	90	93	21	100	100	0	1853	1981	721	85	89	30	100	100	0	0.593	0.593	0.599	0.597	1.171	0.578	0.958	80	345	2817	3021	-0.753	1049	1768	1125	1896	0
7	14	4	"nuoB"	"STM2327"	13700	19290	100	444	608	535	92	94	22	100	100	0	632	885	768	86	96	43	100	100	0	0.645	0.646	0.631	0.639	1.354	0.661	0.872	80	390	898	1315	-0.633	352	546	516	799	0
7	15	4	"menB"	"STM2307"	13880	19290	120	890	860	266	91	101	120	99	97	0	2561	2483	902	87	117	377	98	95	0	0.323	0.321	0.317	0.327	1.268	0.306	0.939	120	410	3273	3165	-1.631	799	2474	769	2396	0
7	16	4	"yfaX"	"STM2292"	14060	19290	120	286	314	152	91	102	124	76	32	0	1608	1901	1181	84	110	388	91	84	0	0.128	0.123	0.114	0.123	1.481	0.120	0.897	120	385	1719	2040	-2.966	195	1524	223	1817	0
7	17	4	"gyrA"	"STM2272"	14230	19280	110	1364	1691	944	94	97	24	100	100	0	752	886	518	81	84	16	100	100	0	1.893	1.984	2.090	2.032	1.244	1.961	0.924	80	369	1941	2402	0.920	1270	671	1597	805	0
7	18	4	"yfcG"	"STM2349"	14410	19290	120	577	711	471	96	105	60	99	93	0	1145	1440	948	83	95	71	100	97	0	0.453	0.453	0.442	0.440	1.332	0.465	0.960	120	457	1543	1972	-1.143	481	1062	615	1357	0
7	19	4	"iroB"	"STM2773"	14570	19290	110	1848	2082	1321	97	104	44	100	100	0	1004	1112	644	86	89	23	100	100	0	1.907	1.935	1.836	1.927	1.278	2.015	0.933	80	384	2669	3011	0.932	1751	918	1985	1026	0
7	20	4	""	"STM2797"	14750	19280	100	353	385	181	98	106	43	100	96	0	604	667	336	88	94	35	100	100	0	0.494	0.496	0.497	0.486	1.320	0.495	0.903	80	393	771	866	-1.017	255	516	287	579	0
7	21	4	"srlD"	"STM2835"	14940	19280	110	231	257	122	100	106	50	87	70	0	1159	1354	902	89	102	64	100	100	0	0.122	0.124	0.121	0.120	1.389	0.122	0.825	80	450	1201	1422	-3.030	131	1070	157	1265	0
7	22	4	""	"STM2816"	15100	19290	100	171	195	81	96	97	19	90	81	0	528	929	798	88	92	31	100	100	0	0.170	0.118	0.135	0.119	1.785	0.099	0.789	80	352	515	940	-2.553	75	440	99	841	0
7	23	4	"csrA"	"STM2826"	15270	19290	110	574	620	210	98	101	25	100	100	0	468	499	195	87	91	35	100	100	0	1.249	1.267	1.280	1.317	1.301	1.231	0.915	80	415	857	934	0.321	476	381	522	412	0
7	24	4	""	"STM2844"	15450	19290	110	224	247	91	100	102	22	100	98	0	2217	2501	1232	86	93	37	100	100	0	0.058	0.061	0.061	0.058	1.344	0.059	0.816	80	470	2255	2562	-4.103	124	2131	147	2415	0
7	1	5	"garK"	"STM3247"	11450	19460	110	200	220	113	79	92	100	63	17	0	996	1211	891	82	84	18	100	100	0	0.132	0.125	0.128	0.122	1.325	0.121	0.901	80	490	1035	1270	-2.917	121	914	141	1129	0
7	2	5	"yhaN"	"STM3238"	11620	19460	110	175	201	86	77	79	17	100	98	0	610	761	380	82	84	22	100	100	0	0.186	0.183	0.175	0.173	1.448	0.183	0.858	80	438	626	803	-2.430	98	528	124	679	0
7	3	5	"rfaE"	"STM3200"	11790	19460	110	1546	1589	571	80	108	171	100	100	0	2745	2824	999	83	125	245	100	100	0	0.551	0.551	0.545	0.551	1.170	0.538	0.959	80	447	4128	4250	-0.861	1466	2662	1509	2741	0
7	4	5	"yqhA"	"STM3153"	11970	19460	110	998	1077	524	85	118	173	100	98	0	1085	1176	597	84	131	243	100	95	0	0.912	0.908	0.922	0.914	1.192	0.875	0.915	80	460	1914	2084	-0.133	913	1001	992	1092	0
7	5	5	"hybD"	"STM3146"	12150	19460	100	259	301	142	85	95	51	98	88	0	623	788	443	83	94	48	100	98	0	0.322	0.306	0.298	0.300	1.308	0.292	0.857	80	402	714	921	-1.634	174	540	216	705	0
7	6	5	""	"STM3134"	12320	19460	110	443	490	209	86	99	108	100	87	0	1871	2221	1099	85	96	68	100	100	0	0.200	0.189	0.186	0.190	1.180	0.185	0.942	80	433	2143	2540	-2.323	357	1786	404	2136	0
7	7	5	"ymbA"	"STM1065"	12490	19460	110	433	446	163	85	94	81	100	97	0	1366	1453	593	85	104	162	100	100	0	0.272	0.264	0.257	0.260	1.251	0.256	0.912	80	419	1629	1729	-1.880	348	1281	361	1368	0
7	8	5	"yccX"	"STM1083"	12660	19460	110	353	387	211	86	89	21	100	100	0	697	763	497	86	91	25	100	100	0	0.437	0.445	0.426	0.447	1.268	0.425	0.915	80	429	878	978	-1.194	267	611	301	677	0
7	9	5	"hpaX"	"STM1107"	12840	19470	120	180	186	63	87	90	20	91	80	0	1259	1287	706	86	92	29	100	100	0	0.079	0.082	0.083	0.081	1.478	0.079	0.820	120	468	1266	1300	-3.657	93	1173	99	1201	0
7	10	5	""	"STM1133"	13020	19460	120	519	523	197	86	89	28	100	100	0	3162	3129	1278	84	87	24	100	100	0	0.141	0.144	0.142	0.143	1.220	0.142	0.946	120	438	3511	3482	-2.830	433	3078	437	3045	0
7	11	5	"yceD"	"STM1190"	13200	19470	120	7210	6930	3224	88	91	28	100	100	0	712	686	304	83	86	18	100	100	0	11.323	11.347	11.480	11.817	1.271	11.356	0.958	120	433	7751	7445	3.501	7122	629	6842	603	0
7	12	5	"cobB"	"STM1221"	13350	19460	110	1229	1558	1025	89	96	35	100	100	0	1053	1353	796	85	88	22	100	100	0	1.178	1.159	1.133	1.154	1.203	1.193	0.937	80	346	2108	2737	0.236	1140	968	1469	1268	0
7	13	5	"ydgO"	"STM1456"	13520	19460	110	540	555	237	87	96	39	100	100	0	1144	1210	586	86	93	39	100	100	0	0.428	0.416	0.415	0.417	1.247	0.402	0.940	80	450	1511	1592	-1.224	453	1058	468	1124	0
7	14	5	""	"STM1492"	13700	19460	110	313	331	110	91	95	29	100	97	0	1401	1425	515	86	98	50	100	100	0	0.169	0.179	0.175	0.176	1.264	0.179	0.898	80	446	1537	1579	-2.566	222	1315	240	1339	0
7	15	5	"aroE"	"STM3401"	13880	19460	120	881	884	338	91	102	118	98	96	0	2102	2186	919	87	119	368	97	95	0	0.392	0.378	0.388	0.380	1.195	0.370	0.963	120	437	2805	2892	-1.351	790	2015	793	2099	0
7	16	5	"zntR"	"STM3412"	14050	19470	120	863	900	370	91	105	135	97	95	0	1543	1596	702	84	114	387	96	87	0	0.529	0.535	0.540	0.537	1.274	0.529	0.964	120	391	2231	2321	-0.918	772	1459	809	1512	0
7	17	5	"rpsN"	"STM3427"	14220	19470	120	11185	12076	4735	94	99	33	100	100	0	396	429	159	83	85	18	99	99	0	35.435	34.630	35.879	35.414	1.330	34.259	0.950	120	450	11404	12328	5.147	11091	313	11982	346	0
7	18	5	"slyD"	"STM3455"	14400	19460	110	3893	4201	1692	96	137	232	100	100	0	1063	1199	501	83	92	45	100	100	0	3.874	3.678	3.726	3.756	1.158	3.603	0.970	80	427	4777	5221	1.954	3797	980	4105	1116	0
[truncated: 601,060 more chars]
