# Supplementary material for: BABAR: an R package to simplify the normalisation of common reference design microarray-based transcriptomic datasets
Source: BMC Bioinformatics. 2010 Feb 3;11:73. doi: 10.1186/1471-2105-11-73 (PMC2829013; doi:10.1186/1471-2105-11-73)
Supplement: Additional file 3 — Dataset 1. The unprocessed microarray data files from a heterogeneous 'problem' dataset describing the transcriptomic changes for Salmonella internalised within mammalian cells. [file 1471-2105-11-73-S3.ZIP › M4h-77B.gpr]

ATF	1.0
27	43    
"Type=GenePix Results 1.4"
"DateTime=2002/05/15 14:48:13"
"Settings=\\Ifrnnts19\communal3\SOFIA MAY\settings 93B.gps"
"GalFile=\\Ifrnnts19\communal3\Array lists\STPLMar2002 Revised.gal"
"Scanner=GenePix 4000A [48450]"
"Comment="
"PixelSize=10"
"ImageName=635 nm	532 nm"
"FileName=\\Ifrnnts19\communal3\SOFIA MAY\images 77B.tif	\\Ifrnnts19\communal3\SOFIA MAY\images 77B.tif"
"PMTVolts=570	570"
"ScanPower=100	100"
"FocusPosition=0"
"NormalizationFactor:RatioOfMedians=2.58183"
"NormalizationFactor:RatioOfMeans=2.59195"
"NormalizationFactor:MedianOfRatios=2.58907"
"NormalizationFactor:MeanOfRatios=2.55566"
"NormalizationFactor:RegressionRatio=2.59814"
"JpegImage=\\Ifrnnts19\communal3\SOFIA MAY\results 77B.jpg"
"RatioFormulation=W1/W2 (635 nm/532 nm)"
"Barcode="
"ImageOrigin=1520, 38920"
"JpegOrigin=1960, 39200"
"Creator=GenePix Pro 3.0.6.81"
"Temperature=34.87"
"LaserPower=2.49	1.73"
"LaserOnTime=42904	42905"
"Supplier="
"Block"	"Column"	"Row"	"Name"	"ID"	"X"	"Y"	"Dia."	"F635 Median"	"F635 Mean"	"F635 SD"	"B635 Median"	"B635 Mean"	"B635 SD"	"% > B635+1SD"	"% > B635+2SD"	"F635 % Sat."	"F532 Median"	"F532 Mean"	"F532 SD"	"B532 Median"	"B532 Mean"	"B532 SD"	"% > B532+1SD"	"% > B532+2SD"	"F532 % Sat."	"Ratio of Medians"	"Ratio of Means"	"Median of Ratios"	"Mean of Ratios"	"Ratios SD"	"Rgn Ratio"	"Rgn R�"	"F Pixels"	"B Pixels"	"Sum of Medians"	"Sum of Means"	"Log Ratio"	"F635 Median - B635"	"F532 Median - B532"	"F635 Mean - B635"	"F532 Mean - B532"	"Flags"
1	1	1	"yiiD"	"STM4029"	2300	39420	100	605	617	176	131	133	22	100	98	0	1223	1275	417	79	83	31	100	100	0	0.414	0.406	0.406	0.399	1.382	0.399	0.930	80	475	1618	1682	-1.271	474	1144	486	1196	0
1	2	1	"yjiY"	"STM4532"	2470	39420	100	170	180	48	130	131	19	88	53	0	254	307	189	79	82	40	97	93	0	0.229	0.219	0.219	0.224	1.971	0.195	0.558	80	384	215	278	-2.129	40	175	50	228	0
1	3	1	"glpG"	"STM3524"	2630	39420	120	1819	1761	905	131	132	23	100	98	0	4167	4070	2229	79	94	212	95	94	0	0.413	0.408	0.407	0.424	1.525	0.402	0.961	120	530	5776	5621	-1.276	1688	4088	1630	3991	0
1	4	1	"yhjC"	"STM3607"	2800	39420	110	1036	1091	356	130	131	22	100	100	0	4823	5028	1640	80	83	19	100	100	0	0.191	0.194	0.190	0.193	1.168	0.191	0.936	80	479	5649	5909	-2.388	906	4743	961	4948	0
1	5	1	"dacB"	"STM3300"	2980	39410	100	952	1036	392	128	133	40	100	100	0	1498	1681	727	80	88	62	100	100	0	0.581	0.567	0.564	0.571	1.277	0.549	0.935	80	433	2242	2509	-0.783	824	1418	908	1601	0
1	6	1	"yqjD"	"STM3229"	3150	39410	110	2739	2755	712	129	134	36	100	100	0	3883	3835	1007	78	82	29	100	100	0	0.686	0.699	0.696	0.701	1.151	0.691	0.961	80	497	6415	6383	-0.544	2610	3805	2626	3757	0
1	7	1	"yfhP"	"STM2544"	3320	39410	110	8440	7979	1814	130	133	23	100	100	0	1294	1236	288	79	82	20	100	100	0	6.840	6.784	6.848	6.843	1.200	6.910	0.953	80	497	9525	9006	2.774	8310	1215	7849	1157	0
1	8	1	""	"STM0660"	3490	39410	110	400	413	74	129	131	25	100	100	0	3590	3577	846	81	84	22	100	100	0	0.077	0.081	0.080	0.081	1.212	0.079	0.937	80	510	3780	3780	-3.695	271	3509	284	3496	0
1	9	1	""	"STM0672"	3670	39410	110	1151	1156	358	129	134	35	100	100	0	8826	8916	2826	81	87	25	100	100	0	0.117	0.116	0.118	0.116	1.179	0.114	0.950	80	511	9767	9862	-3.097	1022	8745	1027	8835	0
1	10	1	"nagB"	"STM0684"	3840	39410	110	394	431	163	128	133	40	100	100	0	1159	1241	543	80	86	55	100	100	0	0.247	0.261	0.255	0.255	1.278	0.266	0.920	80	510	1345	1464	-2.020	266	1079	303	1161	0
1	11	1	"ybfN"	"STM0688"	4020	39400	110	491	496	148	129	142	94	100	96	0	3949	3903	1338	83	99	111	100	100	0	0.094	0.096	0.094	0.096	1.214	0.095	0.816	80	494	4228	4187	-3.417	362	3866	367	3820	0
1	12	1	"eutH"	"STM2460"	4190	39410	130	1710	1811	681	132	140	81	98	97	0	11382	11796	4189	83	93	89	100	100	0	0.140	0.143	0.146	0.141	1.302	0.143	0.934	120	618	12877	13392	-2.840	1578	11299	1679	11713	0
1	13	1	"ubiE"	"STM3970"	4350	39410	110	6317	6662	1827	130	134	33	100	100	0	12018	12610	3364	79	86	40	100	100	0	0.518	0.521	0.522	0.521	1.153	0.517	0.970	80	486	18126	19063	-0.948	6187	11939	6532	12531	0
1	14	1	""	"STM3966"	4540	39410	110	1698	1701	411	126	130	34	100	100	0	13320	13161	3234	72	81	38	100	100	0	0.119	0.120	0.120	0.120	1.164	0.116	0.958	80	523	14820	14664	-3.075	1572	13248	1575	13089	0
1	15	1	"yigL"	"STM3962"	4710	39410	110	2563	2687	896	127	129	24	100	100	0	10749	11136	3541	71	75	20	100	100	0	0.228	0.231	0.232	0.230	1.140	0.227	0.964	80	460	13114	13625	-2.132	2436	10678	2560	11065	0
1	16	1	"recQ"	"STM3958"	4870	39420	120	2123	1943	612	124	127	21	99	99	0	3884	3784	1283	71	74	15	100	100	0	0.524	0.490	0.494	0.490	1.264	0.481	0.959	120	562	5812	5532	-0.932	1999	3813	1819	3713	0
1	17	1	"yigG"	"STM3954"	5060	39410	110	662	630	161	126	127	19	100	100	0	5354	5034	1444	72	74	16	100	100	0	0.101	0.102	0.101	0.100	1.296	0.100	0.921	80	506	5818	5466	-3.301	536	5282	504	4962	0
1	18	1	"yigB"	"STM3950"	5230	39410	110	1060	1050	232	128	129	18	100	100	0	5903	5850	1429	74	75	12	100	100	0	0.160	0.160	0.158	0.160	1.153	0.158	0.958	80	510	6761	6698	-2.645	932	5829	922	5776	0
1	19	1	"sgaB"	"STM4384"	5410	39420	100	291	288	64	126	127	18	100	98	0	1297	1395	554	72	73	12	100	100	0	0.135	0.122	0.128	0.124	1.367	0.115	0.865	80	463	1390	1485	-2.892	165	1225	162	1323	0
1	20	1	"cycA"	"STM4398"	5590	39410	90	172	175	27	125	125	18	90	69	0	225	216	60	71	72	12	100	100	0	0.305	0.345	0.351	0.343	1.767	0.355	0.540	52	383	201	195	-1.712	47	154	50	145	0
1	21	1	"ytfM"	"STM4409"	5760	39400	90	290	299	93	126	126	17	100	98	0	337	343	123	72	72	12	100	100	0	0.619	0.638	0.637	0.611	1.424	0.638	0.889	52	382	429	444	-0.692	164	265	173	271	0
1	22	1	""	"STM4418"	5930	39420	90	164	172	35	125	127	17	90	55	0	289	292	98	71	71	10	100	100	0	0.179	0.213	0.202	0.204	2.002	0.159	0.316	52	374	257	268	-2.483	39	218	47	221	0
1	23	1	""	"STM4422"	6100	39410	80	128	128	29	124	125	19	26	15	0	259	1268	6693	70	71	10	100	100	0	0.021	0.003	0.131	0.124	2.827	717.502	0.048	52	307	193	1202	-5.562	4	189	4	1198	0
1	24	1	"srfJ"	"STM4426"	6270	39420	100	150	151	23	121	123	18	68	40	0	349	380	144	71	71	10	100	98	0	0.104	0.097	0.111	0.117	2.074	0.075	0.234	80	484	307	339	-3.261	29	278	30	309	0
1	1	2	"yaiC"	"STM0385"	2260	39580	90	461	475	134	133	143	110	96	84	0	1125	1173	459	78	93	96	100	100	0	0.313	0.312	0.307	0.317	1.239	0.313	0.677	52	373	1375	1437	-1.674	328	1047	342	1095	0
1	2	2	"mopB"	"STM4329"	2440	39580	110	2106	2207	962	133	135	24	100	100	0	428	444	177	78	85	70	98	92	0	5.637	5.667	5.613	5.645	1.268	5.742	0.816	80	445	2323	2440	2.495	1973	350	2074	366	0
1	3	2	"phoP"	"STM1231"	2610	39590	110	2976	3059	1109	130	131	21	100	100	0	758	762	268	76	79	17	100	100	0	4.173	4.270	4.235	4.347	1.224	4.319	0.965	80	416	3528	3615	2.061	2846	682	2929	686	0
1	4	2	"otsA"	"STM1928"	2780	39580	90	664	769	248	129	129	18	100	100	0	1337	1468	593	81	84	22	100	100	0	0.426	0.461	0.468	0.468	1.158	0.428	0.954	52	339	1791	2027	-1.231	535	1256	640	1387	0
1	5	2	"thiF"	"STM4162"	2960	39580	100	336	341	94	129	130	20	100	98	0	2786	2861	1156	82	86	22	100	100	0	0.077	0.076	0.074	0.075	1.312	0.075	0.883	80	419	2911	2991	-3.707	207	2704	212	2779	0
1	6	2	"hemE"	"STM4167"	3130	39590	100	823	880	311	130	133	23	100	100	0	1808	1936	784	80	83	20	100	100	0	0.401	0.404	0.412	0.407	1.269	0.391	0.926	80	396	2421	2606	-1.318	693	1728	750	1856	0
1	7	2	"bfr"	"STM3443"	3300	39590	110	9125	9961	4403	130	136	34	100	100	0	1992	2184	901	80	83	17	100	100	0	4.704	4.673	4.589	4.668	1.121	4.748	0.969	80	453	10907	11935	2.234	8995	1912	9831	2104	0
1	8	2	"stfA"	"STM0195"	3480	39590	100	574	591	186	128	132	27	100	100	0	5180	5300	1816	81	89	59	100	100	0	0.087	0.089	0.086	0.086	1.234	0.088	0.936	80	408	5545	5682	-3.515	446	5099	463	5219	0
1	9	2	"hemL"	"STM0202"	3650	39590	110	713	873	628	128	132	31	100	100	0	1279	1581	1259	82	89	48	100	100	0	0.489	0.497	0.488	0.498	1.185	0.490	0.953	80	454	1782	2244	-1.033	585	1197	745	1499	0
1	10	2	"eutD"	"STM2466"	3830	39590	110	202	210	50	128	132	33	98	61	0	1560	1691	656	80	84	32	100	100	0	0.050	0.051	0.047	0.048	1.442	0.284	0.174	80	453	1554	1693	-4.322	74	1480	82	1611	0
1	11	2	"crr"	"STM2433"	4000	39590	110	4610	4823	1548	132	142	90	100	100	0	3181	3324	1164	81	92	77	100	100	0	1.445	1.447	1.455	1.455	1.130	1.434	0.969	80	451	7578	7934	0.531	4478	3100	4691	3243	0
1	12	2	"prpD"	"STM0370"	4170	39590	110	241	276	139	127	137	90	80	12	0	2283	2788	2260	79	90	77	100	100	0	0.052	0.055	0.054	0.053	1.330	0.055	0.853	80	434	2318	2858	-4.273	114	2204	149	2709	0
1	13	2	"spaQ"	"STM2889"	4340	39590	110	280	286	75	126	128	22	100	100	0	2571	2660	1018	73	77	19	100	100	0	0.062	0.062	0.061	0.061	1.265	0.062	0.900	80	463	2652	2747	-4.020	154	2498	160	2587	0
1	14	2	"yfeJ"	"STM2437"	4520	39590	110	1257	1214	232	126	128	20	100	100	0	6526	6362	1364	71	76	34	100	100	0	0.175	0.173	0.171	0.174	1.132	0.170	0.967	80	468	7586	7379	-2.513	1131	6455	1088	6291	0
1	15	2	"fabH"	"STM1193"	4700	39590	100	3568	3596	1108	125	127	23	100	100	0	1234	1268	423	71	74	20	100	100	0	2.960	2.900	2.881	2.947	1.176	2.894	0.970	80	420	4606	4668	1.566	3443	1163	3471	1197	0
1	16	2	"flgN"	"STM1171"	4870	39590	110	1118	1139	214	122	123	19	100	100	0	3925	3801	833	71	73	12	100	100	0	0.258	0.273	0.272	0.274	1.123	0.266	0.967	80	418	4850	4747	-1.952	996	3854	1017	3730	0
1	17	2	"phsC"	"STM2063"	5040	39590	100	614	606	126	124	125	19	100	100	0	4697	4923	1582	72	74	15	100	100	0	0.106	0.099	0.098	0.102	1.204	0.095	0.960	80	408	5115	5333	-3.239	490	4625	482	4851	0
1	18	2	"pefB"	"PSLT019"	5220	39590	100	461	467	99	127	129	21	100	100	0	4344	4561	1330	73	74	13	100	100	0	0.078	0.076	0.075	0.076	1.169	0.073	0.943	80	420	4605	4828	-3.677	334	4271	340	4488	0
1	19	2	""	"PSLT046"	5390	39590	110	6865	7269	2059	126	128	20	100	100	0	2305	2396	750	74	76	18	100	100	0	3.021	3.076	3.133	3.120	1.149	3.100	0.973	80	440	8970	9465	1.595	6739	2231	7143	2322	0
1	20	2	"rlgA"	"PSLT045"	5560	39590	100	4635	4919	2431	125	126	18	100	100	0	1036	1088	495	73	74	13	100	100	0	4.683	4.723	4.756	4.799	1.211	4.833	0.956	80	420	5473	5809	2.228	4510	963	4794	1015	0
1	21	2	"udp"	"STM3968"	5740	39590	110	1149	1232	433	126	127	18	100	100	0	3496	3744	1234	73	74	12	100	100	0	0.299	0.301	0.297	0.299	1.172	0.301	0.957	80	475	4446	4777	-1.742	1023	3423	1106	3671	0
1	22	2	"hns"	"STM1751"	5910	39590	100	2341	2515	1187	122	125	18	100	100	0	732	761	353	71	72	11	100	100	0	3.357	3.468	3.437	3.493	1.165	3.503	0.945	80	420	2880	3083	1.747	2219	661	2393	690	0
1	23	2	"prgI"	"STM2873"	6090	39590	100	369	420	238	121	122	18	100	100	0	924	1057	678	71	72	10	100	100	0	0.291	0.303	0.301	0.298	1.270	0.315	0.947	80	430	1101	1285	-1.782	248	853	299	986	0
1	24	2	"prfC"	"STM4560"	6260	39590	100	148	167	62	120	122	17	73	41	0	157	184	124	72	72	11	100	95	0	0.329	0.420	0.391	0.360	2.538	0.440	0.635	80	440	113	159	-1.602	28	85	47	112	0
1	1	3	"iclR"	"STM4187"	2260	39770	100	539	557	146	130	133	42	100	98	0	2932	3012	999	78	80	20	100	100	0	0.143	0.146	0.147	0.148	1.174	0.143	0.930	80	458	3263	3361	-2.803	409	2854	427	2934	0
1	2	3	"hisQ"	"STM2353"	2430	39760	100	1251	1273	386	131	135	44	100	100	0	4030	4038	1424	77	79	31	100	100	0	0.283	0.288	0.287	0.293	1.148	0.282	0.979	80	420	5073	5103	-1.819	1120	3953	1142	3961	0
1	3	3	"rpsP"	"STM2676"	2610	39760	100	1138	1347	776	130	132	20	100	100	0	219	256	120	76	80	32	100	95	0	7.049	6.761	6.893	6.820	1.371	6.873	0.925	80	408	1151	1397	2.817	1008	143	1217	180	0
1	4	3	"ilvH"	"STM0117"	2780	39760	110	350	498	367	126	128	19	98	97	0	749	1302	1255	79	82	23	100	100	0	0.334	0.304	0.310	0.308	1.381	0.295	0.976	80	464	894	1595	-1.581	224	670	372	1223	0
1	5	3	"putP"	"STM1125"	2950	39760	100	234	243	67	127	129	23	95	88	0	498	534	234	79	82	18	100	100	0	0.255	0.255	0.261	0.246	1.522	0.242	0.306	80	396	526	571	-1.969	107	419	116	455	0
1	6	3	"hfq"	"STM4361"	3120	39760	100	2013	2255	1395	128	130	20	100	100	0	645	722	446	79	81	16	100	100	0	3.330	3.308	3.473	3.408	1.246	3.313	0.949	80	408	2451	2770	1.736	1885	566	2127	643	0
1	7	3	"cbiK"	"STM2025"	3300	39760	100	256	263	46	129	132	32	100	98	0	2960	3294	905	83	88	43	100	100	0	0.044	0.042	0.041	0.041	1.259	0.042	0.843	80	408	3004	3345	-4.502	127	2877	134	3211	0
1	8	3	"cboQ"	"STM2021"	3470	39760	110	475	487	117	129	138	45	100	100	0	6694	6738	2037	88	196	597	100	100	0	0.052	0.054	0.053	0.054	1.188	0.052	0.943	80	439	6952	7008	-4.255	346	6606	358	6650	0
1	9	3	"umuD"	"STM1998"	3640	39760	100	860	906	295	126	132	34	100	100	0	3467	3655	1305	82	120	312	100	100	0	0.217	0.218	0.219	0.218	1.121	0.217	0.981	80	408	4119	4353	-2.205	734	3385	780	3573	0
1	10	3	"uhpB"	"STM3789"	3820	39760	100	241	284	197	125	130	41	95	71	0	466	616	560	80	86	59	100	100	0	0.301	0.297	0.282	0.271	1.412	0.327	0.879	80	408	502	695	-1.734	116	386	159	536	0
1	11	3	"trpC"	"STM1725"	3990	39760	100	492	520	137	131	135	41	100	100	0	2871	3006	823	81	88	57	100	100	0	0.129	0.133	0.129	0.130	1.160	0.134	0.954	80	396	3151	3314	-2.950	361	2790	389	2925	0
1	12	3	"rpoN"	"STM3320"	4160	39770	110	655	688	214	124	128	28	100	100	0	1568	1654	572	76	80	22	100	100	0	0.356	0.357	0.357	0.358	1.129	0.354	0.974	80	453	2023	2142	-1.490	531	1492	564	1578	0
1	13	3	"phnW"	"STM0431"	4340	39770	100	446	440	146	122	122	19	98	97	0	3407	3479	1599	72	73	12	100	100	0	0.097	0.093	0.097	0.094	1.202	0.091	0.962	80	408	3659	3725	-3.364	324	3335	318	3407	0
1	14	3	""	"STM4141"	4510	39760	100	263	286	88	123	123	18	98	98	0	631	699	320	71	71	11	100	100	0	0.250	0.260	0.259	0.258	1.335	0.255	0.903	80	408	700	791	-2.000	140	560	163	628	0
1	15	3	""	"STM0346"	4680	39760	90	272	286	62	123	124	19	100	98	0	1793	1882	668	72	74	23	100	100	0	0.087	0.090	0.090	0.089	1.297	0.085	0.902	52	351	1870	1973	-3.530	149	1721	163	1810	0
1	16	3	""	"STM1042"	4860	39770	100	369	379	82	123	124	17	100	100	0	2066	2207	636	71	73	22	100	100	0	0.123	0.120	0.120	0.120	1.206	0.117	0.939	80	430	2241	2392	-3.020	246	1995	256	2136	0
1	17	3	"sirC"	"STM1774"	5040	39760	110	287	284	78	123	123	17	97	95	0	1324	1350	563	72	72	11	100	100	0	0.131	0.126	0.122	0.118	1.454	0.126	0.902	80	466	1416	1439	-2.932	164	1252	161	1278	0
1	18	3	"orf70"	"STM1388"	5210	39760	90	249	249	48	124	125	18	100	100	0	519	534	158	72	74	12	100	100	0	0.280	0.271	0.275	0.267	1.318	0.289	0.867	52	340	572	587	-1.838	125	447	125	462	0
1	19	3	"traB"	"PSLT081"	5380	39770	110	600	607	150	123	125	20	100	100	0	7587	7774	2582	74	76	18	100	100	0	0.063	0.063	0.063	0.063	1.115	0.061	0.974	80	480	7990	8184	-3.977	477	7513	484	7700	0
1	20	3	"trbI"	"PSLT089"	5560	39760	110	309	311	54	123	123	17	100	100	0	3759	3693	841	73	75	18	100	100	0	0.050	0.052	0.052	0.051	1.246	0.051	0.919	80	466	3872	3808	-4.309	186	3686	188	3620	0
1	21	3	""	"PSLT093"	5740	39760	110	213	222	39	123	124	17	97	97	0	2875	2948	958	72	73	13	100	100	0	0.032	0.034	0.033	0.034	1.378	0.034	0.818	80	439	2893	2975	-4.961	90	2803	99	2876	0
1	22	3	"traF"	"PSLT097"	5910	39770	100	351	353	77	124	125	18	100	100	0	3336	3323	948	71	72	11	100	100	0	0.070	0.070	0.069	0.069	1.165	0.070	0.945	80	408	3492	3481	-3.846	227	3265	229	3252	0
1	23	3	"traG"	"PSLT101"	6080	39770	100	275	298	98	122	123	17	100	96	0	1322	1563	889	70	71	11	100	100	0	0.122	0.118	0.116	0.118	1.357	0.109	0.882	80	396	1405	1669	-3.033	153	1252	176	1493	0
1	24	3	""	"PSLT106"	6250	39770	100	4847	5025	1395	120	121	19	100	100	0	1009	1038	309	70	71	11	100	100	0	5.034	5.067	5.008	5.127	1.158	5.027	0.976	80	440	5666	5873	2.332	4727	939	4905	968	0
1	1	4	""	"STM1656"	2250	39930	90	353	393	129	129	131	27	100	100	0	886	1092	502	77	80	25	100	100	0	0.277	0.260	0.267	0.259	1.182	0.253	0.958	52	352	1033	1279	-1.853	224	809	264	1015	0
1	2	4	""	"STM2716"	2420	39940	100	170	170	31	131	134	28	58	28	0	620	774	426	77	82	37	100	100	0	0.072	0.056	0.056	0.060	1.805	0.053	0.440	80	420	582	736	-3.799	39	543	39	697	0
1	3	4	""	"STM2722"	2590	39940	100	187	197	46	131	132	19	85	70	0	958	1091	574	75	78	31	100	100	0	0.063	0.065	0.063	0.063	1.688	0.063	0.700	80	420	939	1082	-3.979	56	883	66	1016	0
1	4	4	""	"STM1618"	2770	39940	100	370	396	127	125	127	19	100	100	0	1356	1537	779	77	81	21	100	100	0	0.192	0.186	0.188	0.190	1.221	0.175	0.948	80	420	1524	1731	-2.384	245	1279	271	1460	0
1	5	4	""	"STM1675"	2950	39930	100	272	294	111	127	129	24	95	88	0	756	888	516	81	84	22	98	98	0	0.215	0.207	0.208	0.209	1.502	0.206	0.915	80	408	820	974	-2.219	145	675	167	807	0
1	6	4	""	"STM1664"	3120	39940	100	483	517	175	126	128	19	100	100	0	1271	1385	628	78	81	24	100	100	0	0.299	0.299	0.301	0.308	1.202	0.290	0.972	80	408	1550	1698	-1.741	357	1193	391	1307	0
1	7	4	"pyrH"	"STM0218"	3300	39940	110	1097	1366	640	125	128	20	100	100	0	821	1048	530	82	86	40	100	100	0	1.315	1.285	1.301	1.314	1.162	1.262	0.979	80	439	1711	2207	0.395	972	739	1241	966	0
1	8	4	"accA"	"STM0232"	3460	39940	100	2335	2543	1025	129	145	75	100	100	0	1733	1848	794	89	273	822	91	50	0	1.342	1.372	1.376	1.404	1.149	1.132	0.579	80	394	3850	4173	0.424	2206	1644	2414	1759	0
1	9	4	"panC"	"STM0181"	3640	39940	100	1284	1278	251	129	140	58	100	100	0	6471	6280	1424	81	227	719	100	100	0	0.181	0.185	0.185	0.186	1.087	0.180	0.963	80	420	7545	7348	-2.468	1155	6390	1149	6199	0
1	10	4	"sbmC"	"STM2061"	3810	39940	100	349	382	132	123	127	29	100	98	0	722	790	308	77	86	84	98	97	0	0.350	0.363	0.349	0.361	1.253	0.356	0.899	80	408	871	972	-1.513	226	645	259	713	0
1	11	4	"yeeO"	"STM2013"	3990	39940	100	334	373	175	124	129	32	98	95	0	1161	1408	927	80	89	86	100	100	0	0.194	0.188	0.188	0.187	1.219	0.183	0.934	80	408	1291	1577	-2.364	210	1081	249	1328	0
1	12	4	"rcsA"	"STM1982"	4160	39940	100	1166	1135	223	125	128	31	100	100	0	6417	6255	1484	74	79	23	100	100	0	0.164	0.163	0.164	0.164	1.113	0.160	0.981	80	384	7384	7191	-2.607	1041	6343	1010	6181	0
1	13	4	"yjbB"	"STM4189"	4330	39940	100	246	260	69	122	123	25	98	92	0	862	927	438	71	72	13	100	100	0	0.157	0.161	0.161	0.160	1.330	0.154	0.848	80	396	915	994	-2.673	124	791	138	856	0
1	14	4	"ubiA"	"STM4234"	4510	39940	100	222	231	55	120	121	18	98	96	0	686	726	297	70	70	11	100	100	0	0.166	0.169	0.164	0.164	1.382	0.166	0.858	80	420	718	767	-2.594	102	616	111	656	0
1	15	4	""	"STM4242"	4690	39940	100	229	258	85	120	121	17	100	98	0	777	942	534	70	71	11	100	100	0	0.154	0.158	0.165	0.159	1.408	0.154	0.894	80	418	816	1010	-2.697	109	707	138	872	0
1	16	4	""	"STM4272"	4860	39940	100	194	199	37	125	126	17	97	91	0	897	950	367	70	71	11	100	100	0	0.083	0.084	0.078	0.080	1.578	0.079	0.705	80	408	896	954	-3.583	69	827	74	880	0
1	17	4	"yjcG"	"STM4273"	5040	39940	100	184	185	30	125	126	18	91	78	0	780	814	306	71	72	11	100	100	0	0.083	0.081	0.083	0.080	1.582	0.077	0.657	80	408	768	803	-3.587	59	709	60	743	0
1	18	4	"sixA"	"STM2387"	5210	39940	100	942	1036	384	123	125	18	100	100	0	405	435	164	71	71	10	100	100	0	2.452	2.508	2.496	2.551	1.169	2.494	0.970	80	418	1153	1277	1.294	819	334	913	364	0
1	19	4	"fes"	"STM0586"	5380	39940	90	983	1034	353	123	124	18	100	100	0	457	492	189	72	73	12	100	100	0	2.234	2.169	2.235	2.233	1.167	2.087	0.970	52	340	1245	1331	1.159	860	385	911	420	0
1	20	4	"maa"	"STM0472"	5560	39940	100	1054	1290	642	123	124	19	100	100	0	946	1235	707	72	73	20	100	100	0	1.065	1.003	1.025	1.047	1.150	0.972	0.981	80	442	1805	2330	0.091	931	874	1167	1163	0
1	21	4	"ybbJ"	"STM0500"	5740	39930	100	440	468	194	123	124	17	100	100	0	429	460	233	72	73	13	100	100	0	0.888	0.889	0.916	0.917	1.257	0.872	0.964	80	408	674	733	-0.171	317	357	345	388	0
1	22	4	"allD"	"STM0528"	5900	39940	90	202	216	52	122	122	18	100	98	0	772	865	347	71	72	11	100	100	0	0.114	0.118	0.115	0.113	1.377	0.107	0.760	52	330	781	888	-3.131	80	701	94	794	0
1	23	4	"yfdH"	"STM0558"	6080	39940	100	155	163	46	121	122	18	63	46	0	874	1037	778	71	71	11	100	100	0	0.042	0.043	0.046	0.044	1.849	0.047	0.662	80	406	837	1008	-4.562	34	803	42	966	0
1	24	4	""	"STM0573"	6250	39940	100	199	198	37	122	122	17	95	85	0	953	1003	418	71	71	11	100	100	0	0.087	0.082	0.079	0.079	1.546	0.076	0.746	80	440	959	1008	-3.518	77	882	76	932	0
1	1	5	""	"STM3548"	2250	40110	100	157	164	36	132	140	110	2	0	0	391	485	278	79	96	256	71	23	0	0.080	0.079	0.083	0.078	2.379	0.084	0.449	80	462	337	438	-3.642	25	312	32	406	0
1	2	5	"yhgG"	"STM3507"	2420	40110	90	263	297	99	130	131	19	98	94	0	545	652	320	76	78	13	100	100	0	0.284	0.290	0.277	0.275	1.410	0.288	0.884	52	349	602	743	-1.818	133	469	167	576	0
1	3	5	"nanA"	"STM3339"	2590	40110	90	302	322	64	130	131	18	100	100	0	1233	1331	431	75	76	14	100	100	0	0.149	0.153	0.154	0.153	1.250	0.147	0.897	52	356	1330	1448	-2.751	172	1158	192	1256	0
1	4	5	"mtgA"	"STM3326"	2770	40110	100	262	284	100	130	135	27	98	95	0	665	732	376	78	82	19	100	100	0	0.225	0.235	0.218	0.226	1.403	0.236	0.874	80	418	719	808	-2.153	132	587	154	654	0
1	5	5	"yhbZ"	"STM3301"	2940	40110	110	2630	3159	1376	135	140	33	100	100	0	724	905	411	82	86	24	100	100	0	3.886	3.674	3.706	3.728	1.201	3.662	0.960	80	452	3137	3847	1.958	2495	642	3024	823	0
1	6	5	"truB"	"STM3284"	3110	40110	110	13442	14908	4656	130	132	25	100	100	0	5368	5896	1637	79	82	21	100	100	0	2.517	2.540	2.512	2.524	1.095	2.584	0.983	80	453	18601	20595	1.332	13312	5289	14778	5817	0
1	7	5	"yqhD"	"STM3164"	3290	40110	100	406	449	140	124	126	22	100	100	0	1437	1609	731	78	80	15	100	100	0	0.208	0.212	0.216	0.217	1.333	0.200	0.920	80	408	1641	1856	-2.269	282	1359	325	1531	0
1	8	5	"yghU"	"STM3140"	3460	40110	100	849	930	322	125	130	50	100	100	0	3262	3579	1410	79	83	35	100	100	0	0.227	0.230	0.227	0.230	1.155	0.225	0.953	80	408	3907	4305	-2.136	724	3183	805	3500	0
1	9	5	"mltC"	"STM3112"	3630	40110	90	243	249	48	125	127	22	100	100	0	789	844	255	75	78	17	100	100	0	0.165	0.161	0.151	0.157	1.322	0.157	0.838	52	348	832	893	-2.597	118	714	124	769	0
1	10	5	"yggJ"	"STM3094"	3810	40110	100	343	369	117	123	126	37	100	96	0	824	962	456	76	97	296	95	78	0	0.294	0.278	0.270	0.281	1.296	0.265	0.920	80	440	968	1132	-1.766	220	748	246	886	0
1	11	5	""	"STM3073"	3980	40100	90	147	146	26	124	128	32	34	5	0	384	430	181	77	81	31	100	100	0	0.075	0.062	0.085	0.089	2.157	0.054	0.073	52	347	330	375	-3.739	23	307	22	353	0
1	12	5	"ygfA"	"STM3061"	4160	40110	100	777	807	285	123	123	19	100	100	0	720	739	313	72	74	16	100	100	0	1.009	1.025	1.035	1.049	1.258	0.998	0.963	80	418	1302	1351	0.013	654	648	684	667	0
1	13	5	"yeaH"	"STM1284"	4330	40110	100	553	602	251	122	122	24	100	97	0	599	676	330	71	72	13	100	98	0	0.816	0.793	0.830	0.805	1.349	0.780	0.934	80	408	959	1085	-0.293	431	528	480	605	0
1	14	5	"ydiZ"	"STM1325"	4510	40110	100	339	361	111	121	122	17	98	98	0	1382	1544	654	70	70	11	100	100	0	0.166	0.163	0.162	0.162	1.286	0.162	0.934	80	408	1530	1714	-2.589	218	1312	240	1474	0
1	15	5	"aroH"	"STM1347"	4680	40110	100	760	784	224	119	121	17	100	100	0	2282	2394	877	71	72	11	100	100	0	0.290	0.286	0.282	0.291	1.234	0.276	0.947	80	396	2852	2988	-1.786	641	2211	665	2323	0
1	16	5	"orf242"	"STM1390"	4850	40110	90	283	310	81	121	122	17	100	100	0	515	565	225	72	73	11	100	100	0	0.366	0.383	0.381	0.389	1.295	0.366	0.902	52	348	605	682	-1.451	162	443	189	493	0
1	17	5	"ydhO"	"STM1432"	5030	40110	100	465	552	233	125	126	19	100	100	0	1206	1510	784	72	72	11	100	100	0	0.300	0.297	0.299	0.297	1.228	0.291	0.965	80	418	1474	1865	-1.738	340	1134	427	1438	0
1	18	5	"ydgR"	"STM1452"	5200	40110	100	1193	1271	579	124	126	18	100	100	0	693	794	406	72	72	10	100	100	0	1.721	1.589	1.605	1.638	1.250	1.545	0.972	80	408	1690	1869	0.784	1069	621	1147	722	0
1	19	5	"ugpC"	"STM3554"	5380	40110	100	273	283	75	124	125	18	96	95	0	2424	2591	1122	71	72	11	100	100	0	0.063	0.063	0.062	0.062	1.385	0.062	0.885	80	420	2502	2679	-3.981	149	2353	159	2520	0
1	20	5	"ftsX"	"STM3569"	5550	40120	110	2229	2287	596	123	125	18	100	100	0	4004	4157	1155	72	73	20	100	100	0	0.536	0.530	0.524	0.527	1.195	0.520	0.971	80	440	6038	6249	-0.901	2106	3932	2164	4085	0
1	21	5	"yhhM"	"STM3574"	5720	40110	100	360	364	101	123	124	16	100	100	0	1561	1576	674	71	72	11	100	100	0	0.159	0.160	0.161	0.163	1.250	0.152	0.937	80	420	1727	1746	-2.652	237	1490	241	1505	0
1	22	5	"yhhS"	"STM3581"	5900	40110	110	1191	1234	311	123	123	18	100	100	0	4982	5227	1463	70	71	10	100	100	0	0.217	0.215	0.215	0.216	1.162	0.212	0.960	80	480	5980	6268	-2.201	1068	4912	1111	5157	0
1	23	5	"yhhJ"	"STM3585"	6080	40110	100	252	267	81	123	123	17	98	95	0	1115	1299	648	71	71	11	100	98	0	0.124	0.117	0.116	0.116	1.420	0.115	0.888	80	395	1173	1372	-3.017	129	1044	144	1228	0
1	24	5	"gor"	"STM3597"	6240	40120	110	1010	1162	492	123	123	17	100	100	0	1379	1666	857	71	71	11	100	100	0	0.678	0.651	0.667	0.686	1.376	0.614	0.953	80	484	2195	2634	-0.560	887	1308	1039	1595	0
1	1	6	""	"STM1836"	2240	40280	100	808	817	305	132	140	109	97	93	0	946	972	428	77	97	263	91	83	0	0.778	0.765	0.755	0.757	1.404	0.523	0.768	80	460	1545	1580	-0.362	676	869	685	895	0
1	2	6	"ycgN"	"STM1811"	2410	40290	100	1516	1572	404	131	139	111	100	100	0	2590	2626	817	76	95	269	100	100	0	0.551	0.565	0.553	0.576	1.258	0.546	0.949	80	440	3899	3991	-0.860	1385	2514	1441	2550	0
1	3	6	"kdsA"	"STM1772"	2590	40290	100	655	694	247	129	131	21	100	100	0	1035	1170	494	75	76	14	100	100	0	0.548	0.516	0.525	0.520	1.390	0.488	0.899	80	440	1486	1660	-0.868	526	960	565	1095	0
1	4	6	"galU"	"STM1752"	2760	40290	100	2753	2792	704	134	138	31	100	100	0	5906	6001	1641	78	84	24	100	100	0	0.449	0.449	0.448	0.450	1.173	0.438	0.955	80	412	8447	8581	-1.154	2619	5828	2658	5923	0
1	5	6	"yeaB"	"STM1825"	2930	40290	100	586	592	156	136	144	38	100	100	0	1881	1881	533	84	90	25	100	100	0	0.250	0.254	0.242	0.254	1.411	0.236	0.852	80	408	2247	2253	-1.998	450	1797	456	1797	0
1	6	6	""	"STM1808"	3110	40290	110	1493	1538	427	131	139	39	100	100	0	4165	4424	1194	83	89	28	100	100	0	0.334	0.324	0.320	0.323	1.113	0.320	0.949	80	481	5444	5748	-1.584	1362	4082	1407	4341	0
1	7	6	""	"STM4011"	3290	40290	110	284	324	133	126	129	27	96	92	0	2993	3966	2390	82	87	28	100	100	0	0.054	0.051	0.051	0.051	1.436	0.050	0.859	80	464	3069	4082	-4.204	158	2911	198	3884	0
1	8	6	"yihG"	"STM3998"	3460	40290	100	314	331	101	125	127	22	100	97	0	3185	3659	1797	78	81	24	100	100	0	0.061	0.058	0.059	0.059	1.324	0.054	0.868	80	398	3296	3787	-4.039	189	3107	206	3581	0
1	9	6	"argC"	"STM4121"	3630	40290	100	1341	1559	644	124	130	45	100	100	0	1427	1670	790	75	78	27	100	100	0	0.900	0.900	0.934	0.929	1.388	0.872	0.915	80	430	2569	3030	-0.152	1217	1352	1435	1595	0
1	10	6	"ego"	"STM4074"	3800	40290	90	205	210	48	123	161	350	0	0	0	1225	1549	801	76	119	417	100	82	0	0.071	0.059	0.051	0.056	1.624	0.039	0.445	52	358	1231	1560	-3.809	82	1149	87	1473	0
1	11	6	"cpxP"	"STM4060"	3980	40290	100	3087	3477	1519	127	161	317	100	98	0	1342	1511	737	77	101	245	98	93	0	2.340	2.336	2.377	2.381	1.253	2.312	0.910	80	437	4225	4784	1.226	2960	1265	3350	1434	0
1	12	6	""	"Not LT2a86"	4150	40290	100	332	363	135	120	122	19	97	97	0	856	950	436	72	74	25	100	100	0	0.270	0.277	0.280	0.263	1.524	0.274	0.901	80	408	996	1121	-1.887	212	784	243	878	0
1	13	6	"smg"	"STM3404"	4320	40290	100	1051	1191	562	118	119	17	100	100	0	1221	1451	816	71	72	12	100	100	0	0.811	0.778	0.788	0.795	1.295	0.741	0.933	80	420	2083	2453	-0.302	933	1150	1073	1380	0
1	14	6	"rpsM"	"STM3418"	4500	40290	100	4012	4497	2020	122	122	18	100	100	0	246	262	96	69	71	11	100	98	0	21.977	22.668	22.978	23.084	1.343	22.978	0.924	80	430	4067	4568	4.458	3890	177	4375	193	0
1	15	6	"rpsH"	"STM3426"	4670	40280	110	3791	4077	2035	121	123	18	100	100	0	208	218	85	71	72	11	98	97	0	26.788	26.912	27.503	26.775	1.347	27.266	0.886	80	470	3807	4103	4.744	3670	137	3956	147	0
1	16	6	"rpsQ"	"STM3431"	4850	40290	100	2543	2662	1128	123	123	17	100	100	0	250	274	102	72	73	11	100	100	0	13.596	12.569	12.933	12.845	1.352	12.672	0.918	80	430	2598	2741	3.765	2420	178	2539	202	0
1	17	6	"rplV"	"STM3435"	5020	40290	110	10489	10896	3236	125	126	19	100	100	0	353	376	114	73	74	11	100	100	0	37.014	35.548	35.048	36.467	1.202	35.368	0.951	80	453	10644	11074	5.210	10364	280	10771	303	0
1	18	6	"rplC"	"STM3440"	5190	40290	110	16962	16414	4029	127	130	30	100	100	0	517	513	115	73	74	11	100	100	0	37.917	37.016	36.251	36.754	1.205	38.176	0.935	80	478	17279	16727	5.245	16835	444	16287	440	0
1	19	6	"yjgA"	"STM4437"	5380	40290	100	1313	1379	467	125	128	30	100	100	0	1932	2094	770	71	72	11	100	100	0	0.638	0.620	0.628	0.613	1.358	0.608	0.935	80	430	3049	3277	-0.648	1188	1861	1254	2023	0
1	20	6	"holC"	"STM4476"	5550	40290	100	647	703	254	123	124	18	100	100	0	1045	1144	495	72	72	11	100	100	0	0.539	0.541	0.547	0.545	1.372	0.525	0.930	80	410	1497	1652	-0.893	524	973	580	1072	0
1	21	6	"yjiE"	"STM4511"	5730	40290	100	675	777	365	120	121	17	98	98	0	1738	2197	1204	70	72	11	100	100	0	0.333	0.309	0.303	0.301	1.535	0.297	0.923	80	432	2223	2784	-1.588	555	1668	657	2127	0
1	22	6	"fhuF"	"STM4550"	5900	40290	110	835	917	347	124	123	17	100	100	0	932	1087	475	71	73	27	100	100	0	0.826	0.781	0.772	0.785	1.251	0.772	0.896	80	453	1572	1809	-0.276	711	861	793	1016	0
1	23	6	"smp"	"STM4577"	6070	40290	100	239	262	87	122	123	17	100	93	0	819	972	561	70	71	11	100	100	0	0.156	0.155	0.164	0.154	1.579	0.144	0.823	80	420	866	1042	-2.678	117	749	140	902	0
1	24	6	"arcA"	"STM4598"	6250	40290	110	1813	2071	987	120	121	17	100	100	0	773	898	430	70	71	11	100	100	0	2.408	2.356	2.383	2.328	1.404	2.410	0.927	80	517	2396	2779	1.268	1693	703	1951	828	0
1	1	7	"yicN"	"STM3786"	2220	40470	90	321	348	121	131	132	19	100	98	0	1482	1870	1045	78	80	14	100	100	0	0.135	0.121	0.121	0.122	1.175	0.118	0.951	52	369	1594	2009	-2.885	190	1404	217	1792	0
1	2	7	"yidH"	"STM3805"	2400	40470	90	444	516	252	131	133	20	100	100	0	1110	1385	907	78	79	15	100	100	0	0.303	0.295	0.282	0.295	1.227	0.284	0.956	52	373	1345	1692	-1.721	313	1032	385	1307	0
1	3	7	"yidQ"	"STM3810"	2580	40470	80	280	331	148	129	131	22	100	100	0	476	635	405	78	80	16	100	100	0	0.379	0.363	0.368	0.354	1.372	0.357	0.930	52	313	549	759	-1.398	151	398	202	557	0
1	4	7	""	"STM3820"	2750	40450	70	183	225	119	129	133	24	68	53	0	522	774	587	82	97	55	100	100	0	0.123	0.139	0.110	0.117	1.725	0.150	0.742	32	231	494	788	-3.026	54	440	96	692	0
1	5	7	"torR"	"STM3824"	2920	40460	110	2499	2510	846	131	133	23	100	100	0	6678	6861	2133	87	98	43	100	100	0	0.359	0.351	0.351	0.345	1.154	0.353	0.972	80	457	8959	9153	-1.477	2368	6591	2379	6774	0
1	6	7	"dgoR"	"STM3830"	3090	40470	100	1246	1368	573	132	137	31	100	100	0	3557	3971	1764	88	93	28	100	100	0	0.321	0.318	0.318	0.321	1.196	0.316	0.973	80	396	4583	5119	-1.639	1114	3469	1236	3883	0
1	7	7	"pdxA"	"STM0091"	3260	40470	110	2449	2576	737	130	132	21	100	100	0	6617	7035	2124	85	89	27	100	100	0	0.355	0.352	0.357	0.352	1.106	0.346	0.978	80	442	8851	9396	-1.494	2319	6532	2446	6950	0
1	8	7	""	"STM0099"	3430	40460	100	302	323	129	125	127	21	98	96	0	2398	2562	1341	79	81	19	100	100	0	0.076	0.080	0.077	0.076	1.283	0.083	0.932	80	420	2496	2681	-3.712	177	2319	198	2483	0
1	9	7	"yabB"	"STM0119"	3610	40460	90	1359	1660	1030	126	130	47	100	100	0	869	1026	655	76	78	25	100	100	0	1.555	1.615	1.612	1.621	1.157	1.604	0.982	52	366	2026	2484	0.637	1233	793	1534	950	0
1	10	7	"murE"	"STM0123"	3790	40460	90	499	588	275	123	158	342	55	25	0	758	938	550	74	99	259	94	63	0	0.550	0.538	0.548	0.543	1.221	0.524	0.933	52	357	1060	1329	-0.863	376	684	465	864	0
1	11	7	"lpxC"	"STM0134"	3960	40460	100	2563	4481	3912	125	158	326	100	96	0	476	747	677	79	104	255	61	43	0	6.141	6.521	6.784	7.047	1.348	6.328	0.889	80	409	2835	5024	2.618	2438	397	4356	668	0
1	12	7	"hofC"	"STM0142"	4130	40460	90	351	409	202	122	126	22	100	100	0	1231	1698	1186	76	79	18	100	100	0	0.198	0.177	0.184	0.185	1.283	0.168	0.919	52	349	1384	1909	-2.334	229	1155	287	1622	0
1	13	7	""	"STM1546"	4310	40460	90	346	401	219	122	123	21	100	98	0	969	1245	917	73	76	19	100	100	0	0.250	0.238	0.255	0.244	1.333	0.234	0.932	52	351	1120	1451	-2.000	224	896	279	1172	0
1	14	7	""	"STM1550"	4490	40470	90	727	810	518	121	122	18	100	100	0	843	1067	793	70	72	14	100	100	0	0.784	0.691	0.709	0.713	1.275	0.673	0.973	52	366	1379	1686	-0.351	606	773	689	997	0
1	15	7	""	"STM1555"	4660	40450	70	217	245	129	120	122	18	96	90	0	710	913	562	73	78	30	100	100	0	0.152	0.149	0.138	0.136	1.474	0.166	0.791	32	236	734	965	-2.715	97	637	125	840	0
1	16	7	""	"STM1561"	4840	40460	90	237	261	115	124	125	18	88	80	0	1675	2117	1639	73	74	13	100	100	0	0.071	0.067	0.069	0.064	1.427	0.066	0.894	52	355	1715	2181	-3.825	113	1602	137	2044	0
1	17	7	"adhP"	"STM1567"	5000	40460	90	858	885	411	126	127	18	100	100	0	1465	1587	757	73	74	11	100	100	0	0.526	0.501	0.498	0.497	1.191	0.506	0.970	52	358	2124	2273	-0.927	732	1392	759	1514	0
1	18	7	"yddG"	"STM1571"	5190	40470	100	344	382	184	128	132	35	91	80	0	3247	4092	2923	74	75	11	98	98	0	0.068	0.063	0.063	0.065	1.702	0.061	0.928	80	440	3389	4272	-3.877	216	3173	254	4018	0
1	19	7	"topA"	"STM1714"	5360	40460	80	310	428	280	122	124	19	96	96	0	327	465	351	70	72	11	100	98	0	0.732	0.775	0.775	0.775	1.285	0.788	0.956	52	295	445	701	-0.451	188	257	306	395	0
1	20	7	"trpH"	"STM1721"	5520	40460	90	582	756	403	125	126	19	100	100	0	1587	2118	1292	73	74	15	100	100	0	0.302	0.309	0.299	0.310	1.174	0.306	0.965	52	360	1971	2676	-1.728	457	1514	631	2045	0
1	21	7	"cls"	"STM1739"	5700	40470	90	244	297	137	121	122	17	100	92	0	860	1141	900	72	74	30	100	100	0	0.156	0.165	0.173	0.173	1.371	0.155	0.924	52	367	911	1245	-2.680	123	788	176	1069	0
1	22	7	"tdk"	"STM1750"	5880	40470	100	754	818	286	122	122	17	100	100	0	2161	2321	981	72	75	27	100	98	0	0.303	0.309	0.316	0.325	1.392	0.302	0.964	80	441	2721	2945	-1.725	632	2089	696	2249	0
1	23	7	"narX"	"STM1766"	6060	40460	80	524	638	406	123	124	20	98	98	0	1176	1488	1162	74	78	45	100	96	0	0.364	0.364	0.373	0.372	1.441	0.350	0.959	52	296	1503	1929	-1.458	401	1102	515	1414	0
1	24	7	"ychM"	"STM1781"	6220	40470	90	502	594	313	121	121	17	100	100	0	1823	2258	1423	73	75	14	100	100	0	0.218	0.216	0.215	0.219	1.247	0.214	0.963	52	355	2131	2658	-2.199	381	1750	473	2185	0
1	1	8	""	"STM2303"	2220	40630	100	1050	1154	588	124	131	41	100	100	0	766	854	486	80	91	55	100	100	0	1.350	1.331	1.333	1.353	1.229	1.295	0.962	80	464	1612	1804	0.433	926	686	1030	774	0
1	2	8	"nuoL"	"STM2318"	2390	40640	110	1813	1842	847	127	130	27	100	100	0	9856	10050	5027	78	80	17	100	100	0	0.172	0.172	0.172	0.175	1.182	0.169	0.979	80	442	11464	11687	-2.536	1686	9778	1715	9972	0
1	3	8	"nuoA"	"STM2328"	2560	40630	110	3762	3781	738	130	132	23	100	100	0	4799	4904	1052	77	79	17	100	100	0	0.769	0.756	0.758	0.759	1.091	0.750	0.985	80	442	8354	8478	-0.379	3632	4722	3651	4827	0
1	4	8	"yfbT"	"STM2334"	2730	40630	100	772	950	671	130	145	157	98	95	0	1518	1898	1365	82	116	447	98	91	0	0.447	0.452	0.437	0.444	1.221	0.460	0.940	80	455	2078	2636	-1.161	642	1436	820	1816	0
1	5	8	""	"STM2340"	2910	40630	100	472	548	302	135	153	164	83	50	0	2748	3444	2449	93	136	465	96	86	0	0.127	0.123	0.123	0.125	1.268	0.121	0.957	80	420	2992	3764	-2.978	337	2655	413	3351	0
1	6	8	""	"STM2344"	3090	40640	100	440	495	192	131	134	28	98	98	0	1820	2010	1030	89	104	89	98	98	0	0.179	0.189	0.190	0.192	1.218	0.186	0.945	80	382	2040	2285	-2.486	309	1731	364	1921	0
1	7	8	""	"STM2528"	3250	40640	100	282	334	230	128	128	19	100	92	0	1824	2158	1443	81	91	78	98	97	0	0.088	0.099	0.090	0.098	1.675	0.091	0.507	80	394	1897	2283	-3.501	154	1743	206	2077	0
1	8	8	"nifU"	"STM2542"	3430	40640	100	1620	1856	1224	123	125	18	100	100	0	904	1095	831	79	83	22	100	100	0	1.815	1.706	1.740	1.778	1.236	1.619	0.936	80	408	2322	2749	0.860	1497	825	1733	1016	0
1	9	8	"yjdL"	"STM2560"	3600	40640	100	1637	1526	653	124	126	22	100	100	0	9832	9242	4265	77	78	14	100	100	0	0.155	0.153	0.155	0.153	1.180	0.151	0.979	80	418	11268	10567	-2.689	1513	9755	1402	9165	0
1	10	8	"yfhK"	"STM2564"	3780	40630	100	887	1033	571	123	126	22	100	100	0	2428	2757	1721	75	79	22	100	100	0	0.325	0.339	0.346	0.345	1.244	0.333	0.973	80	433	3117	3592	-1.623	764	2353	910	2682	0
1	11	8	""	"STM2575"	3950	40630	110	1164	1173	279	126	131	43	100	100	0	12509	12733	3100	83	93	64	100	100	0	0.084	0.083	0.082	0.082	1.120	0.082	0.980	80	451	13464	13697	-3.581	1038	12426	1047	12650	0
1	12	8	""	"STM2590"	4120	40630	110	499	515	160	124	129	37	98	97	0	9465	9233	3468	82	93	46	100	100	0	0.040	0.043	0.043	0.042	1.218	0.042	0.935	80	433	9758	9542	-4.645	375	9383	391	9151	0
1	13	8	"yraO"	"STM3266"	4300	40630	120	3091	3107	1383	121	123	20	100	100	0	6830	6503	3113	75	78	21	100	100	0	0.440	0.465	0.461	0.490	1.350	0.456	0.983	120	509	9725	9414	-1.185	2970	6755	2986	6428	0
1	14	8	"yhbU"	"STM3274"	4470	40630	110	243	254	72	119	121	18	98	95	0	4900	5542	2717	73	75	15	100	100	0	0.026	0.025	0.025	0.025	1.409	0.024	0.873	80	422	4951	5604	-5.283	124	4827	135	5469	0
1	15	8	""	"STM3278"	4640	40640	110	383	388	106	121	123	18	100	100	0	7505	7266	3007	76	81	30	100	100	0	0.035	0.037	0.036	0.037	1.168	0.036	0.958	80	488	7691	7457	-4.826	262	7429	267	7190	0
1	16	8	"yhbC"	"STM3288"	4820	40630	110	5330	5813	2160	124	124	17	100	100	0	1641	1820	713	73	77	23	100	100	0	3.320	3.256	3.291	3.290	1.157	3.234	0.984	80	480	6774	7436	1.731	5206	1568	5689	1747	0
1	17	8	"mrsA"	"STM3294"	4990	40640	110	2867	3136	1701	128	129	19	100	100	0	3176	3480	1822	71	71	10	100	100	0	0.882	0.882	0.863	0.894	1.214	0.891	0.972	80	466	5844	6417	-0.181	2739	3105	3008	3409	0
1	18	8	"rplU"	"STM3304"	5170	40640	110	9934	9884	3095	127	130	33	100	100	0	1472	1460	450	72	73	13	100	100	0	7.005	7.030	6.985	7.115	1.185	7.099	0.966	80	454	11207	11145	2.808	9807	1400	9757	1388	0
1	19	8	"ybgJ"	"STM0712"	5350	40640	100	1895	2198	1228	124	127	34	100	100	0	4630	5195	2622	74	76	15	100	100	0	0.389	0.405	0.390	0.392	1.181	0.419	0.974	80	404	6327	7195	-1.363	1771	4556	2074	5121	0
1	20	8	""	"STM0719"	5510	40640	110	588	589	162	123	124	19	100	100	0	13078	12602	3493	74	76	17	100	100	0	0.036	0.037	0.036	0.037	1.191	0.037	0.949	80	452	13469	12994	-4.806	465	13004	466	12528	0
1	21	8	""	"STM0725"	5690	40640	100	299	319	129	121	121	17	100	97	0	5447	5484	2795	73	74	15	100	100	0	0.033	0.037	0.035	0.036	1.357	0.038	0.909	80	408	5552	5609	-4.916	178	5374	198	5411	0
1	22	8	"sdhA"	"STM0734"	5860	40640	100	2481	2544	1324	121	121	17	100	100	0	7018	7047	3692	73	74	15	100	100	0	0.340	0.347	0.337	0.354	1.290	0.347	0.975	80	397	9305	9397	-1.557	2360	6945	2423	6974	0
1	23	8	"tolQ"	"STM0745"	6040	40630	100	1667	1715	970	121	121	19	100	100	0	3568	3762	2252	74	81	43	100	100	0	0.442	0.432	0.423	0.435	1.223	0.427	0.974	80	408	5040	5282	-1.176	1546	3494	1594	3688	0
1	24	8	"nadA"	"STM0756"	6210	40630	110	1341	1349	272	121	121	18	100	100	0	9056	9244	1735	75	80	25	100	100	0	0.136	0.134	0.133	0.133	1.111	0.134	0.981	80	498	10201	10397	-2.880	1220	8981	1228	9169	0
1	1	9	"yliJ"	"STM0862"	2200	40850	100	593	718	633	114	400	1960	5	0	0	1301	1323	670	89	299	1315	40	3	0	0.395	0.489	0.451	0.433	1.620	2.014	0.464	80	445	1691	1838	-1.339	479	1212	604	1234	0
1	2	9	""	"STM0869"	2390	40800	90	2221	2298	699	122	127	52	100	100	0	8535	8900	2822	82	91	61	100	100	0	0.248	0.247	0.248	0.247	1.141	0.243	0.973	52	372	10552	10994	-2.010	2099	8453	2176	8818	0
1	3	9	"potF"	"STM0877"	2560	40800	90	765	1014	544	128	130	20	100	100	0	4757	6414	3997	76	78	16	100	100	0	0.136	0.140	0.142	0.142	1.344	0.134	0.946	52	366	5318	7224	-2.877	637	4681	886	6338	0
1	4	9	""	"STM0884"	2720	40800	70	153	154	25	128	129	18	56	28	0	372	398	136	80	87	28	100	100	0	0.086	0.082	0.105	0.090	2.091	0.079	0.229	32	236	317	344	-3.546	25	292	26	318	0
1	5	9	""	"STM0893"	2910	40810	100	318	321	65	130	147	158	72	2	0	15164	15752	5030	91	126	450	100	100	0	0.012	0.012	0.013	0.013	1.205	0.012	0.814	80	448	15261	15852	-6.325	188	15073	191	15661	0
1	6	9	""	"STM0897"	3090	40810	100	150	152	31	128	131	20	51	25	0	2881	3392	2364	88	97	43	100	100	0	0.008	0.007	0.021	0.025	1.841	0.006	0.178	80	397	2815	3328	-6.988	22	2793	24	3304	0
1	7	9	""	"STM1032"	3250	40810	90	155	178	84	126	125	18	61	40	0	397	573	544	80	88	82	100	92	0	0.091	0.105	0.096	0.099	1.761	0.124	0.720	52	322	346	545	-3.450	29	317	52	493	0
1	8	9	""	"STM1036"	3420	40810	110	543	542	148	122	123	21	100	100	0	8958	8343	2218	77	80	22	100	100	0	0.047	0.051	0.049	0.050	1.252	0.050	0.932	80	453	9302	8686	-4.399	421	8881	420	8266	0
1	9	9	""	"STM1041"	3600	40810	100	1443	1597	582	122	126	28	100	100	0	17336	18790	7072	76	78	21	100	100	0	0.077	0.079	0.079	0.078	1.120	0.078	0.983	80	433	18581	20189	-3.708	1321	17260	1475	18714	0
1	10	9	"metH"	"STM4188"	3770	40800	60	202	210	65	119	123	22	90	78	0	737	949	706	72	77	25	100	100	0	0.125	0.104	0.104	0.106	1.426	0.138	0.136	32	176	748	968	-3.002	83	665	91	877	0
1	11	9	""	"STM4197"	3950	40810	80	153	157	45	125	129	35	40	15	0	882	946	578	77	85	41	100	100	0	0.035	0.037	0.035	0.043	2.045	0.040	0.216	52	314	833	901	-4.845	28	805	32	869	0
1	12	9	""	"STM4201"	4130	40800	110	360	354	113	122	127	41	92	87	0	6413	6122	2637	78	92	53	100	100	0	0.038	0.038	0.038	0.039	1.475	0.038	0.922	80	478	6573	6276	-4.734	238	6335	232	6044	0
1	13	9	"mntH"	"STM2408"	4300	40810	100	797	1116	779	119	121	23	100	100	0	768	1095	816	70	75	25	100	100	0	0.971	0.973	0.999	1.000	1.259	0.964	0.974	80	390	1376	2022	-0.042	678	698	997	1025	0
1	14	9	"pduN"	"STM2049"	4480	40810	100	170	179	51	122	123	17	81	65	0	1203	1262	711	72	72	11	100	98	0	0.042	0.048	0.046	0.047	1.931	0.050	0.650	80	408	1179	1247	-4.558	48	1131	57	1190	0
1	15	9	""	"STM2636"	4650	40810	100	693	823	413	123	124	18	100	100	0	2563	3198	1882	74	75	13	100	100	0	0.229	0.224	0.228	0.227	1.262	0.217	0.949	80	396	3059	3824	-2.127	570	2489	700	3124	0
1	16	9	"rplI"	"STM4394"	4830	40820	100	2741	3247	2791	123	123	16	100	100	0	636	813	605	72	73	11	98	98	0	4.642	4.216	4.209	4.122	1.358	4.528	0.943	80	406	3182	3865	2.215	2618	564	3124	741	0
1	17	9	"sitC"	"STM2863"	5000	40810	100	718	938	653	121	121	17	100	100	0	754	1009	755	71	71	11	100	100	0	0.874	0.871	0.862	0.866	1.277	0.864	0.962	80	384	1280	1755	-0.194	597	683	817	938	0
1	18	9	"bcfD"	"STM0024"	5170	40810	100	175	190	61	121	122	19	82	61	0	1319	1564	992	72	73	13	100	100	0	0.043	0.046	0.045	0.045	1.637	0.048	0.734	80	406	1301	1561	-4.529	54	1247	69	1492	0
1	19	9	""	"PSLT065"	5350	40800	80	184	195	50	118	120	17	96	88	0	532	642	315	72	73	13	100	100	0	0.143	0.135	0.142	0.130	1.639	0.122	0.702	52	300	526	647	-2.801	66	460	77	570	0
1	20	9	"trbD"	"PSLT083"	5520	40800	90	185	219	111	122	123	18	100	76	0	1251	1492	1086	73	74	13	100	100	0	0.053	0.068	0.057	0.057	1.624	0.075	0.757	52	339	1241	1516	-4.225	63	1178	97	1419	0
1	21	9	"yneG"	"STM1526"	5690	40810	100	331	332	91	121	122	17	100	100	0	1351	1420	623	71	73	16	100	100	0	0.164	0.156	0.156	0.163	1.338	0.151	0.936	80	396	1490	1560	-2.608	210	1280	211	1349	0
1	22	9	"dcuS"	"STM4304"	5860	40810	100	327	360	135	121	121	17	100	100	0	1529	1885	1044	71	72	15	100	100	0	0.141	0.132	0.128	0.132	1.285	0.127	0.937	80	396	1664	2053	-2.823	206	1458	239	1814	0
1	23	9	"yjdE"	"STM4294"	6040	40800	100	117	123	28	120	120	17	21	7	0	94	107	77	71	73	18	62	25	0	-0.130	0.083	0.544	0.677	3.681	0.239	0.175	80	420	20	39	Error	-3	23	3	36	-50
1	24	9	""	"STM4307"	6220	40810	100	190	198	49	120	121	18	88	81	0	1427	1585	869	72	76	25	100	100	0	0.052	0.052	0.051	0.051	1.410	0.050	0.824	80	453	1425	1591	-4.275	70	1355	78	1513	0
1	1	10	""	"STM4597"	2210	40990	100	776	726	384	117	118	22	97	97	0	2247	2013	1294	78	86	55	100	97	0	0.304	0.315	0.314	0.321	1.313	0.300	0.932	80	396	2828	2544	-1.719	659	2169	609	1935	0
1	2	10	""	"STM0257"	2380	40990	90	238	264	111	124	127	49	80	59	0	1288	1623	1170	78	87	59	100	100	0	0.094	0.091	0.091	0.090	1.512	0.090	0.903	52	363	1324	1685	-3.408	114	1210	140	1545	0
1	3	10	""	"STM0275"	2550	40980	90	188	188	37	129	130	20	82	65	0	1877	2006	908	77	80	18	100	100	0	0.033	0.031	0.033	0.032	1.428	0.031	0.655	52	379	1859	1988	-4.931	59	1800	59	1929	0
1	4	10	""	"STM0284"	2740	41000	90	172	173	28	127	129	19	84	57	0	627	663	284	78	84	28	100	100	0	0.082	0.079	0.073	0.080	1.863	0.070	0.445	52	347	594	631	-3.609	45	549	46	585	0
1	5	10	""	"STM0292"	2900	40980	110	1300	1409	547	129	132	21	100	100	0	4150	4589	1885	89	97	35	100	100	0	0.288	0.284	0.287	0.283	1.198	0.283	0.970	80	442	5232	5780	-1.794	1171	4061	1280	4500	0
1	6	10	"safB"	"STM0300"	3070	40980	100	394	408	143	130	140	60	97	88	0	972	1000	452	87	98	44	100	98	0	0.298	0.304	0.309	0.306	1.324	0.297	0.906	80	397	1149	1191	-1.745	264	885	278	913	0
1	7	10	"ycfM"	"STM1207"	3250	40980	100	662	754	501	126	127	25	100	100	0	1106	1338	962	76	80	22	100	100	0	0.520	0.498	0.512	0.493	1.287	0.500	0.942	80	404	1566	1890	-0.942	536	1030	628	1262	0
1	8	10	"ycfS"	"STM1215"	3420	40980	100	157	176	76	122	124	27	61	25	0	182	205	145	72	74	15	100	96	0	0.318	0.406	0.349	0.355	1.814	0.476	0.656	80	396	145	187	-1.652	35	110	54	133	0
1	9	10	"ycfD"	"STM1229"	3590	40980	90	422	498	292	121	124	24	100	100	0	678	842	597	73	76	18	100	100	0	0.498	0.490	0.475	0.482	1.339	0.474	0.892	52	362	906	1146	-1.007	301	605	377	769	0
1	10	10	"icdA"	"STM1238"	3770	40980	60	229	242	58	124	125	21	96	96	0	138	140	24	75	77	34	93	46	0	1.667	1.815	1.731	1.743	1.607	1.207	0.344	32	176	168	183	0.737	105	63	118	65	0
1	11	10	""	"STM1261"	3950	40980	100	217	234	99	121	123	21	92	86	0	704	810	387	76	78	19	100	98	0	0.153	0.154	0.138	0.139	1.773	0.147	0.551	80	427	724	847	-2.710	96	628	113	734	0
1	12	10	""	"STM1273"	4110	40990	110	1126	1099	283	122	125	28	100	100	0	6094	6062	1746	76	81	31	100	100	0	0.167	0.163	0.161	0.164	1.143	0.160	0.973	80	438	7022	6963	-2.584	1004	6018	977	5986	0
1	13	10	"ydgA"	"STM1466"	4290	40980	110	3413	3590	1398	120	122	22	100	100	0	8866	9520	3505	72	75	25	100	100	0	0.374	0.367	0.366	0.361	1.198	0.368	0.980	80	461	12087	12918	-1.417	3293	8794	3470	9448	0
1	14	10	""	"STM1472"	4470	40980	100	312	327	87	123	124	17	100	100	0	1230	1375	515	71	72	12	100	100	0	0.163	0.156	0.152	0.155	1.292	0.151	0.894	80	430	1348	1508	-2.616	189	1159	204	1304	0
1	15	10	""	"STM1481"	4650	40970	90	278	288	91	125	126	18	100	96	0	565	584	227	72	73	13	100	100	0	0.310	0.318	0.301	0.298	1.456	0.322	0.833	52	337	646	675	-1.688	153	493	163	512	0
1	16	10	"ynfL"	"STM1487"	4810	40980	110	564	610	274	122	122	17	100	98	0	2221	2459	1326	71	72	11	100	100	0	0.206	0.204	0.208	0.203	1.288	0.202	0.953	80	429	2592	2876	-2.282	442	2150	488	2388	0
1	17	10	""	"STM1494"	4990	40980	100	220	222	55	119	120	17	98	93	0	984	1051	470	72	84	155	98	95	0	0.111	0.105	0.106	0.102	1.455	0.093	0.754	80	396	1013	1082	-3.175	101	912	103	979	0
1	18	10	"ynfC"	"STM1501"	5160	40980	100	640	727	313	120	121	17	100	100	0	2029	2384	1275	72	73	12	100	100	0	0.266	0.263	0.270	0.266	1.255	0.252	0.950	80	408	2477	2919	-1.912	520	1957	607	2312	0
1	19	10	""	"STM2780"	5340	40980	110	4955	5255	2581	121	122	18	100	100	0	3929	4167	1866	71	73	13	100	100	0	1.253	1.253	1.233	1.227	1.209	1.283	0.977	80	464	8692	9230	0.325	4834	3858	5134	4096	0
1	20	10	""	"STM2788"	5510	40980	100	302	317	93	119	121	18	100	100	0	940	982	273	73	73	12	100	100	0	0.211	0.218	0.219	0.212	1.284	0.217	0.864	80	406	1050	1107	-2.244	183	867	198	909	0
1	21	10	"ygaU"	"STM2795"	5680	40980	110	1439	1383	499	120	122	18	100	100	0	4477	4157	1567	71	73	14	100	100	0	0.299	0.309	0.308	0.308	1.227	0.307	0.980	80	439	5725	5349	-1.740	1319	4406	1263	4086	0
1	22	10	"yihD"	"STM3995"	5860	40980	100	541	568	198	121	122	18	100	100	0	2601	2503	863	71	74	16	100	100	0	0.166	0.184	0.184	0.180	1.191	0.188	0.957	80	420	2950	2879	-2.591	420	2530	447	2432	0
1	23	10	""	"STM4015"	6040	40980	100	438	455	124	123	123	18	100	100	0	5844	5838	1463	72	75	15	100	100	0	0.055	0.058	0.056	0.057	1.317	0.057	0.894	80	394	6087	6098	-4.196	315	5772	332	5766	0
1	24	10	"fdhE"	"STM4034"	6200	40980	100	1207	1238	352	120	121	18	100	100	0	1788	1815	618	71	71	12	100	100	0	0.633	0.641	0.630	0.639	1.248	0.621	0.951	80	415	2804	2862	-0.660	1087	1717	1118	1744	0
1	1	11	""	"STM2940"	2200	41160	100	412	438	195	129	130	22	100	100	0	3001	3006	1470	79	92	152	100	100	0	0.097	0.106	0.102	0.105	1.308	0.107	0.902	80	432	3205	3236	-3.368	283	2922	309	2927	0
1	2	11	"ygcB"	"STM2944"	2380	41160	100	634	596	182	132	133	21	100	97	0	15767	14348	4801	81	83	19	100	100	0	0.032	0.033	0.032	0.032	1.191	0.032	0.946	80	395	16188	14731	-4.966	502	15686	464	14267	0
1	3	11	"relA"	"STM2956"	2540	41150	100	2621	2859	1514	130	131	20	100	100	0	4197	4485	2522	77	78	16	100	100	0	0.605	0.619	0.622	0.620	1.163	0.607	0.970	80	407	6611	7137	-0.726	2491	4120	2729	4408	0
1	4	11	"yqcD"	"STM2968"	2720	41150	100	753	741	203	126	127	19	100	100	0	3979	3736	1260	78	86	29	100	100	0	0.161	0.168	0.166	0.172	1.277	0.164	0.966	80	424	4528	4273	-2.637	627	3901	615	3658	0
1	5	11	"fucP"	"STM2975"	2900	41160	110	380	374	125	126	129	21	100	100	0	12908	11563	4199	92	101	35	100	100	0	0.020	0.022	0.021	0.021	1.338	0.021	0.874	80	454	13070	11719	-5.657	254	12816	248	11471	0
1	6	11	"fucU"	"STM2978"	3070	41150	110	836	773	223	132	155	98	97	97	0	7274	6573	2440	91	108	60	100	100	0	0.098	0.099	0.099	0.100	1.166	0.091	0.795	80	403	7887	7123	-3.351	704	7183	641	6482	0
1	7	11	"exbB"	"STM3159"	3230	41160	120	5111	5230	2334	126	147	90	99	99	0	3135	3189	1431	78	90	52	99	99	0	1.631	1.641	1.669	1.653	1.192	1.641	0.981	120	507	8042	8215	0.705	4985	3057	5104	3111	0
1	8	11	"ygiR"	"STM3168"	3420	41140	90	411	454	295	123	127	28	100	100	0	304	332	190	73	78	28	100	100	0	1.247	1.278	1.193	1.176	1.386	1.406	0.877	52	348	519	590	0.318	288	231	331	259	0
1	9	11	"ygiW"	"STM3176"	3590	41160	110	1283	1265	438	120	122	17	100	100	0	4078	3860	1451	72	75	15	100	100	0	0.290	0.302	0.298	0.308	1.250	0.297	0.967	80	466	5169	4933	-1.784	1163	4006	1145	3788	0
1	10	11	"STMF1.41"	"Not LT2a92"	3760	41160	100	931	918	243	123	123	19	100	100	0	750	771	271	76	77	13	100	100	0	1.199	1.144	1.164	1.179	1.250	1.104	0.925	80	429	1482	1490	0.262	808	674	795	695	0
1	11	11	""	"STM2668"	3940	41160	110	1312	1300	544	122	126	41	100	98	0	7806	7259	3191	77	79	25	100	100	0	0.154	0.164	0.160	0.165	1.244	0.163	0.968	80	487	8919	8360	-2.699	1190	7729	1178	7182	0
1	12	11	""	"STM2682"	4120	41150	100	746	743	342	121	123	19	100	100	0	2381	2358	1135	74	77	24	100	100	0	0.271	0.272	0.274	0.266	1.264	0.274	0.943	80	378	2932	2906	-1.884	625	2307	622	2284	0
1	13	11	""	"STM0497"	4290	41170	120	1094	1098	532	121	121	19	99	99	0	5786	5908	3151	72	74	21	100	100	0	0.170	0.167	0.165	0.170	1.277	0.166	0.971	120	445	6687	6813	-2.554	973	5714	977	5836	0
1	14	11	"tesA"	"STM0506"	4460	41160	110	788	920	460	122	122	18	100	100	0	2312	2624	1380	71	73	13	100	100	0	0.297	0.313	0.302	0.309	1.199	0.311	0.944	80	419	2907	3351	-1.751	666	2241	798	2553	0
1	15	11	"allR"	"STM0516"	4640	41160	110	3083	2807	1008	124	124	18	100	100	0	7733	7206	2726	74	76	14	100	100	0	0.386	0.376	0.379	0.379	1.207	0.371	0.978	80	475	10618	9815	-1.372	2959	7659	2683	7132	0
1	16	11	"allP"	"STM0522"	4820	41150	100	387	425	200	122	123	18	97	93	0	5116	5496	3330	74	76	16	100	100	0	0.053	0.056	0.055	0.053	1.358	0.057	0.959	80	408	5307	5725	-4.250	265	5042	303	5422	0
1	17	11	"glxK"	"STM0525"	4990	41150	110	433	425	69	122	122	18	100	100	0	6985	6827	1423	75	90	153	100	100	0	0.045	0.045	0.045	0.045	1.207	0.044	0.943	80	426	7221	7055	-4.474	311	6910	303	6752	0
1	18	11	"ylbF"	"STM0531"	5160	41160	100	248	252	81	121	122	17	97	93	0	3879	3791	1838	72	75	15	100	100	0	0.033	0.035	0.035	0.035	1.334	0.036	0.885	80	395	3934	3850	-4.906	127	3807	131	3719	0
1	19	11	"yhgN"	"STM3540"	5340	41150	110	577	570	126	122	122	17	100	100	0	4404	4225	1056	73	75	17	100	100	0	0.105	0.108	0.107	0.107	1.154	0.107	0.959	80	440	4786	4600	-3.251	455	4331	448	4152	0
1	20	11	""	"STM2186"	5510	41150	110	726	711	304	121	122	17	100	100	0	7245	7263	3497	73	73	12	100	100	0	0.084	0.082	0.081	0.079	1.291	0.081	0.961	80	425	7777	7780	-3.567	605	7172	590	7190	0
1	21	11	"folE"	"STM2193"	5680	41150	100	1244	1242	430	121	122	18	100	100	0	2189	2165	903	71	71	12	100	100	0	0.530	0.535	0.537	0.555	1.254	0.518	0.973	80	406	3241	3215	-0.915	1123	2118	1121	2094	0
1	22	11	"yeiH"	"STM2202"	5870	41160	100	270	292	123	121	124	23	92	91	0	782	873	504	73	75	22	100	98	0	0.210	0.214	0.211	0.208	1.524	0.212	0.852	80	392	858	971	-2.250	149	709	171	800	0
1	23	11	""	"STM2225"	6030	41150	110	2234	2178	367	121	122	17	100	100	0	5071	5044	1006	72	76	22	100	100	0	0.423	0.414	0.408	0.416	1.134	0.406	0.970	80	427	7112	7029	-1.242	2113	4999	2057	4972	0
1	24	11	""	"STM2235"	6210	41150	100	513	496	202	121	122	17	98	97	0	8842	8369	3956	70	72	12	100	100	0	0.045	0.045	0.044	0.044	1.217	0.046	0.956	80	441	9164	8674	-4.484	392	8772	375	8299	0
1	1	12	"Ctrl-1010ng/ul"	"Ctrl-1010ng/ul"	2190	41330	100	128	153	106	130	132	23	16	12	0	90	117	96	79	91	148	6	2	0	-0.182	0.605	0.950	0.979	2.871	1.124	0.521	80	454	9	61	Error	-2	11	23	38	-50
1	2	12	"Ctrl-Y110ng/ul"	"Ctrl-Y110ng/ul"	2370	41330	100	128	184	199	129	131	20	26	15	0	93	159	219	80	81	15	45	27	0	-0.077	0.696	0.985	0.994	3.491	0.883	0.783	80	408	12	134	Error	-1	13	55	79	-50
1	3	12	"Ctrl-Y510ng/ul"	"Ctrl-Y510ng/ul"	2540	41330	100	128	160	140	127	131	31	11	7	0	86	104	97	76	79	28	13	6	0	0.100	1.179	1.000	0.977	2.957	1.404	0.763	80	443	11	61	-3.322	1	10	33	28	-50
1	4	12	"Ctrl-FtsL10ng/ul"	"Ctrl-FtsL10ng/ul"	2710	41310	50	340	467	311	130	129	19	100	100	0	321	422	403	79	81	14	100	100	0	0.868	0.983	1.008	1.068	1.559	0.925	0.796	12	104	452	680	-0.205	210	242	337	343	0
1	5	12	"Ctrl-dsM1354ng/ul"	"Ctrl-dsM1354ng/ul"	2890	41330	100	174	257	255	127	130	28	67	42	0	112	177	284	86	93	33	43	20	0	1.808	1.429	1.717	1.664	2.898	0.939	0.817	80	404	73	221	0.854	47	26	130	91	-50
1	6	12	"Ctrl-CAB10ng/ul"	"Ctrl-CAB10ng/ul"	3060	41330	100	128	134	29	126	128	22	23	5	0	113	129	74	86	95	36	36	10	0	0.074	0.186	0.619	0.685	3.878	0.137	0.124	80	408	29	51	-3.755	2	27	8	43	-50
1	7	12	"Ctrl-1050ng/ul"	"Ctrl-1050ng/ul"	3240	41330	100	124	128	27	123	125	27	15	7	0	84	90	25	77	81	23	18	10	0	0.143	0.385	1.119	1.309	3.594	1.569	0.139	80	377	8	18	-2.807	1	7	5	13	-50
1	8	12	"Ctrl-Y150ng/ul"	"Ctrl-Y150ng/ul"	3410	41330	100	125	136	40	122	124	25	25	13	0	86	99	56	73	78	27	25	7	0	0.231	0.538	0.939	1.072	4.281	0.665	0.266	80	427	16	40	-2.115	3	13	14	26	-50
1	9	12	"Ctrl-Y550ng/ul"	"Ctrl-Y550ng/ul"	3580	41330	100	125	129	25	120	122	20	25	11	0	85	90	24	72	75	21	32	13	0	0.385	0.500	1.075	0.944	3.605	1.324	0.094	80	427	18	27	-1.379	5	13	9	18	-50
1	10	12	"Ctrl-FtsL50ng/ul"	"Ctrl-FtsL50ng/ul"	3770	41320	80	274	644	729	120	122	20	98	98	0	224	557	706	76	77	12	98	96	0	1.041	1.089	1.127	1.172	1.741	1.050	0.945	52	312	302	1005	0.057	154	148	524	481	0
1	11	12	"Ctrl-dsM13162ng/ul"	"Ctrl-dsM13162ng/ul"	3960	41320	60	244	315	173	126	133	63	75	43	0	97	106	31	78	83	38	37	6	0	6.211	6.750	7.738	6.097	2.834	3.449	0.505	32	171	137	217	2.635	118	19	189	28	0
1	12	12	"Ctrl-CAB100ng/ul"	"Ctrl-CAB100ng/ul"	4110	41330	100	124	124	20	120	123	37	6	0	0	81	83	15	73	75	16	36	8	0	0.500	0.400	1.037	1.325	3.898	5.248	0.161	80	402	12	14	-1.000	4	8	4	10	-50
1	13	12	"Ctrl-10100ng/ul"	"Ctrl-10100ng/ul"	4280	41320	100	125	132	28	120	121	17	32	15	0	81	92	36	71	72	12	43	30	0	0.500	0.571	1.110	1.163	4.086	0.737	0.205	80	347	15	33	-1.000	5	10	12	21	-50
1	14	12	"Ctrl-Y1100ng/ul"	"Ctrl-Y1100ng/ul"	4450	41320	100	131	133	25	123	123	17	36	11	0	78	83	24	72	73	10	37	17	0	1.333	0.909	1.583	1.509	3.612	2.561	0.073	80	389	14	21	0.415	8	6	10	11	-50
1	15	12	"Ctrl-Y5100ng/ul"	"Ctrl-Y5100ng/ul"	4630	41320	100	127	129	25	123	124	18	22	12	0	78	82	19	73	74	12	27	16	0	0.800	0.667	2.400	1.644	3.910	3.444	0.054	80	417	9	15	-0.322	4	5	6	9	-50
1	16	12	"Ctrl-FtsL100ng/ul"	"Ctrl-FtsL100ng/ul"	4810	41320	80	330	595	621	121	123	16	100	98	0	276	508	596	73	74	11	100	100	0	1.030	1.090	1.126	1.141	1.382	1.055	0.976	52	301	412	909	0.042	209	203	474	435	0
1	17	12	"Ctrl-dsM13buffer"	"Ctrl-dsM13buffer"	4980	41320	100	122	136	69	123	122	17	16	12	0	80	106	108	73	78	35	12	8	0	-0.143	0.394	0.912	1.035	3.403	0.405	0.505	80	418	6	46	Error	-1	7	13	33	-50
1	18	12	"Ctrl-CAB50ng/ul"	"Ctrl-CAB50ng/ul"	5150	41320	100	126	125	19	121	122	17	22	7	0	77	77	12	71	71	11	33	10	0	0.833	0.667	1.104	1.426	3.613	25.322	0.001	80	393	11	10	-0.263	5	6	4	6	-50
1	19	12	"Ctrl-10400ng/ul"	"Ctrl-10400ng/ul"	5320	41320	100	127	127	19	120	121	17	30	8	0	73	76	13	72	74	15	15	3	0	7.000	1.750	1.600	1.927	3.556	0.081	0.003	80	409	8	11	2.807	7	1	7	4	-50
1	20	12	"Ctrl-Y1400ng/ul"	"Ctrl-Y1400ng/ul"	5500	41320	100	124	129	23	120	120	17	31	16	0	75	76	16	72	73	12	28	8	0	1.333	2.250	1.469	1.376	4.279	6.594	0.022	80	408	7	13	0.415	4	3	9	4	-50
1	21	12	"Ctrl-Y5400ng/ul"	"Ctrl-Y5400ng/ul"	5670	41320	100	128	130	24	120	122	19	25	11	0	79	86	67	72	72	12	32	6	0	1.143	0.714	1.444	1.545	3.715	0.187	0.047	80	418	15	24	0.193	8	7	10	14	-50
1	22	12	"Ctrl-FtsL400ng/ul"	"Ctrl-FtsL400ng/ul"	5860	41320	100	319	665	761	120	123	23	98	92	0	251	574	731	71	73	15	97	92	0	1.106	1.083	1.129	1.176	1.389	1.054	0.984	80	401	379	1048	0.145	199	180	545	503	0
1	23	12	"Ctrl-dsM13buffer"	"Ctrl-dsM13buffer"	6020	41320	100	118	125	33	118	119	17	23	10	0	76	85	35	71	72	18	22	6	0	0.000	0.500	1.250	1.299	3.250	1.116	0.322	80	382	5	21	Error	0	5	7	14	-50
1	24	12	"Ctrl-CABbuffer"	"Ctrl-CABbuffer"	6190	41320	100	114	132	64	118	119	19	17	10	0	80	107	162	70	71	12	41	16	0	-0.400	0.378	1.400	1.293	2.904	0.367	0.567	80	441	6	51	Error	-4	10	14	37	-50
1	1	13	"phoP"	"STM1231"	2200	41520	100	7284	7947	3024	130	132	22	100	100	0	1843	2018	785	77	78	15	100	100	0	4.051	4.027	3.947	4.105	1.260	4.018	0.978	80	448	8920	9758	2.018	7154	1766	7817	1941	0
1	2	13	"phoP"	"STM1231"	2380	41510	100	6385	6927	2625	129	134	42	100	100	0	1557	1665	602	76	79	34	100	100	0	4.224	4.278	4.289	4.261	1.176	4.325	0.979	80	389	7737	8387	2.079	6256	1481	6798	1589	0
1	3	13	"phoP"	"STM1231"	2550	41510	110	7552	7875	2705	129	130	20	100	100	0	1922	1989	655	76	77	15	100	100	0	4.021	4.049	4.002	4.028	1.128	4.091	0.982	80	453	9269	9659	2.008	7423	1846	7746	1913	0
1	4	13	"phoQ"	"STM1230"	2730	41510	100	1228	1566	925	130	139	52	100	100	0	1303	1615	1000	79	90	55	100	100	0	0.897	0.935	0.943	0.931	1.260	0.928	0.971	80	393	2322	2972	-0.157	1098	1224	1436	1536	0
1	5	13	"phoQ"	"STM1230"	2890	41500	120	13790	12165	6172	133	147	62	99	97	0	14050	12377	6664	88	113	90	98	97	0	0.978	0.979	0.968	1.042	1.418	0.964	0.984	120	474	27619	24321	-0.032	13657	13962	12032	12289	0
1	6	13	"hupA"	"STM4170"	3070	41500	110	3716	3700	1014	129	138	46	100	100	0	1156	1186	302	80	99	82	100	100	0	3.334	3.229	3.273	3.215	1.150	3.310	0.956	80	433	4663	4677	1.737	3587	1076	3571	1106	0
1	7	13	"sopB"	"STM1091"	3240	41500	100	295	352	192	124	127	27	100	95	0	2603	3418	2155	76	82	56	100	100	0	0.068	0.068	0.062	0.065	1.462	0.063	0.658	80	396	2698	3570	-3.885	171	2527	228	3342	0
1	8	13	"pipC"	"STM0375"	3410	41510	100	563	573	109	120	122	26	100	100	0	4657	4678	1054	75	81	55	100	100	0	0.097	0.098	0.098	0.099	1.150	0.097	0.958	80	408	5025	5056	-3.371	443	4582	453	4603	0
1	9	13	"pipC"	"STM0375"	3590	41510	110	505	491	104	120	121	18	100	100	0	3775	3689	1033	72	75	22	100	100	0	0.104	0.103	0.100	0.103	1.173	0.099	0.950	80	441	4088	3988	-3.266	385	3703	371	3617	0
1	10	13	"pipC"	"STM0375"	3760	41500	100	444	457	114	120	121	18	100	100	0	3433	3419	749	74	77	25	100	100	0	0.096	0.101	0.096	0.098	1.255	0.100	0.918	80	445	3683	3682	-3.374	324	3359	337	3345	0
1	11	13	"ssrB"	"STM1391"	3940	41500	110	1799	1891	607	121	125	37	100	100	0	4260	4533	1500	75	79	28	100	100	0	0.401	0.397	0.394	0.395	1.165	0.395	0.977	80	480	5863	6228	-1.318	1678	4185	1770	4458	0
1	12	13	"ssrB"	"STM1391"	4110	41500	100	2043	2132	535	120	125	42	100	100	0	5119	5400	1343	74	77	22	100	100	0	0.381	0.378	0.378	0.376	1.101	0.376	0.984	80	384	6968	7338	-1.391	1923	5045	2012	5326	0
1	13	13	"lrp"	"STM0959"	4280	41500	100	2520	2946	1369	119	121	22	100	100	0	1817	2218	1076	74	75	12	100	100	0	1.378	1.319	1.329	1.325	1.181	1.307	0.976	80	420	4144	4971	0.462	2401	1743	2827	2144	0
1	14	13	"lrp"	"STM0959"	4460	41500	110	3960	4459	1330	122	122	18	100	100	0	2900	3293	1008	73	73	11	100	100	0	1.358	1.347	1.358	1.349	1.117	1.343	0.984	80	480	6665	7557	0.441	3838	2827	4337	3220	0
1	15	13	"gyrA"	"STM2272"	4640	41500	110	4384	4805	2109	121	122	17	100	100	0	2938	3206	1423	73	74	12	100	100	0	1.488	1.495	1.495	1.500	1.129	1.494	0.988	80	452	7128	7817	0.573	4263	2865	4684	3133	0
1	16	13	"gyrA"	"STM2272"	4800	41500	110	9546	9067	4459	122	123	17	100	100	0	6371	6050	2943	73	74	12	100	100	0	1.496	1.497	1.502	1.492	1.234	1.504	0.986	80	464	15722	14922	0.581	9424	6298	8945	5977	0
1	17	13	"gyrA"	"STM2272"	4980	41510	100	8122	9581	3659	125	125	19	100	100	0	5491	6322	2369	73	74	14	100	100	0	1.476	1.513	1.498	1.514	1.124	1.520	0.984	80	430	13415	15705	0.562	7997	5418	9456	6249	0
1	18	13	"csrA"	"STM2826"	5160	41510	110	1731	1664	394	122	123	19	100	100	0	1544	1505	410	72	72	13	100	100	0	1.093	1.076	1.055	1.090	1.156	1.064	0.978	80	461	3081	2975	0.128	1609	1472	1542	1433	0
1	19	13	"crp"	"STM3466"	5330	41500	110	1424	1564	815	120	120	17	100	100	0	2404	2946	1641	71	72	12	100	100	0	0.559	0.502	0.505	0.501	1.237	0.497	0.980	80	455	3637	4319	-0.839	1304	2333	1444	2875	0
1	20	13	"yhhP"	"STM3578"	5510	41500	110	888	911	449	119	119	16	100	100	0	1954	2072	1036	71	72	11	100	100	0	0.408	0.396	0.388	0.392	1.275	0.399	0.967	80	454	2652	2793	-1.292	769	1883	792	2001	0
1	21	13	"yhhP"	"STM3578"	5680	41500	110	675	694	183	118	119	17	100	100	0	1529	1602	511	71	71	10	100	100	0	0.382	0.376	0.373	0.375	1.212	0.370	0.970	80	441	2015	2107	-1.388	557	1458	576	1531	0
1	22	13	"topA"	"STM1714"	5850	41510	100	1111	1307	753	121	123	25	100	100	0	966	1095	681	71	72	13	100	100	0	1.106	1.158	1.152	1.219	1.389	1.140	0.977	80	406	1885	2210	0.146	990	895	1186	1024	0
1	23	13	"topA"	"STM1714"	6030	41500	110	10190	10238	3695	120	123	25	100	100	0	8250	8283	2806	70	72	12	100	100	0	1.231	1.232	1.229	1.223	1.110	1.245	0.986	80	454	18250	18331	0.300	10070	8180	10118	8213	0
1	24	13	"topA"	"STM1714"	6200	41500	100	1446	1748	1589	119	120	18	100	100	0	1236	1429	1306	71	71	10	100	100	0	1.139	1.200	1.213	1.210	1.238	1.210	0.979	80	441	2492	2987	0.188	1327	1165	1629	1358	0
1	1	14	"ydhI"	"STM1443"	2200	41680	100	1165	1182	224	130	132	24	100	100	0	3815	3783	837	77	82	70	100	100	0	0.277	0.284	0.288	0.285	1.115	0.279	0.982	80	438	4773	4758	-1.853	1035	3738	1052	3706	0
1	2	14	"STMB2B.139A"	"Not LT2a93"	2370	41680	120	792	748	281	130	133	38	95	94	0	764	690	299	76	84	76	93	87	0	0.962	1.007	0.995	1.052	1.363	0.994	0.968	120	547	1350	1232	-0.056	662	688	618	614	0
1	3	14	""	"STM3806"	2540	41680	100	395	390	106	126	128	39	98	97	0	2658	2601	900	76	78	32	100	100	0	0.104	0.105	0.103	0.102	1.243	0.104	0.948	80	420	2851	2789	-3.263	269	2582	264	2525	0
1	4	14	"pgtE"	"STM2395"	2720	41670	110	4362	4553	1847	125	127	23	100	100	0	5140	5325	2142	77	82	24	100	100	0	0.837	0.844	0.837	0.850	1.164	0.845	0.986	80	497	9300	9676	-0.257	4237	5063	4428	5248	0
1	5	14	""	"STM3911"	2900	41680	100	214	219	45	130	139	42	86	47	0	1284	1347	439	86	103	65	100	100	0	0.070	0.071	0.066	0.067	1.462	0.071	0.768	80	435	1282	1350	-3.834	84	1198	89	1261	0
1	6	14	"ygiY"	"STM3178"	3060	41670	80	209	215	51	127	128	20	90	76	0	1118	1204	622	77	82	22	100	100	0	0.079	0.078	0.079	0.076	1.550	0.076	0.808	52	299	1123	1215	-3.666	82	1041	88	1127	0
1	7	14	""	"STM2880"	3240	41680	100	2065	2122	775	125	126	20	100	100	0	1589	1545	578	73	75	16	100	100	0	1.280	1.357	1.366	1.363	1.122	1.358	0.987	80	462	3456	3469	0.356	1940	1516	1997	1472	0
1	8	14	"ssaU"	"STM1422"	3410	41680	100	242	344	350	123	124	19	97	93	0	812	1254	1637	73	77	52	100	100	0	0.161	0.187	0.179	0.170	1.371	0.204	0.968	80	415	858	1402	-2.635	119	739	221	1181	0
1	9	14	"nrdE"	"STM2807"	3570	41670	100	125	139	54	121	122	26	17	8	0	102	126	94	72	74	19	62	35	0	0.133	0.333	0.507	0.514	2.440	0.627	0.579	80	447	34	72	-2.907	4	30	18	54	-50
1	10	14	"cadA"	"STM2559"	3770	41660	50	153	190	86	121	123	20	66	41	0	199	291	235	83	87	23	91	75	0	0.276	0.332	0.417	0.427	1.716	0.337	0.772	12	104	148	277	-1.858	32	116	69	208	0
1	11	14	"thiL"	"STM0419"	3920	41670	100	127	139	45	120	138	342	0	0	0	87	111	91	74	137	1225	0	0	0	0.538	0.514	0.865	0.869	3.883	1.252	0.644	80	470	20	56	-0.893	7	13	19	37	-50
1	12	14	"hin"	"STM2772"	4110	41670	100	408	521	412	119	121	20	100	97	0	2656	3586	3339	75	78	19	100	100	0	0.112	0.114	0.110	0.112	1.314	0.117	0.965	80	450	2870	3913	-3.159	289	2581	402	3511	0
1	13	14	""	"STM3166"	4280	41680	100	350	368	95	121	123	19	100	100	0	3072	3345	1145	73	75	14	100	100	0	0.076	0.075	0.074	0.075	1.220	0.073	0.929	80	452	3228	3519	-3.711	229	2999	247	3272	0
1	14	14	"yjjY"	"STM4599"	4460	41680	100	2007	2083	773	121	123	20	100	100	0	1105	1123	439	71	72	13	100	100	0	1.824	1.865	1.817	1.897	1.152	1.853	0.983	80	452	2920	3014	0.867	1886	1034	1962	1052	0
1	15	14	"ybaN"	"STM0482"	4630	41680	100	542	636	236	119	119	17	100	100	0	1715	1888	828	72	72	11	100	100	0	0.257	0.285	0.290	0.284	1.141	0.281	0.979	80	440	2066	2333	-1.958	423	1643	517	1816	0
1	16	14	""	"STM0571"	4800	41680	100	526	618	270	121	121	17	100	98	0	3484	4067	1980	72	72	12	100	100	0	0.119	0.124	0.123	0.122	1.186	0.126	0.970	80	440	3817	4492	-3.075	405	3412	497	3995	0
1	17	14	"yaiU"	"STM0373"	4970	41680	100	1157	1401	677	121	122	17	100	100	0	2723	3460	1846	72	73	13	100	100	0	0.391	0.378	0.388	0.383	1.119	0.372	0.984	80	440	3687	4668	-1.356	1036	2651	1280	3388	0
1	18	14	""	"STM3653"	5150	41680	100	560	563	130	120	122	17	100	100	0	4999	5112	1344	71	73	14	100	100	0	0.089	0.088	0.087	0.087	1.154	0.086	0.970	80	427	5368	5484	-3.485	440	4928	443	5041	0
1	19	14	"EMPTY"	"EMPTY"	5310	41670	100	121	120	17	118	119	18	13	5	0	91	99	31	70	71	12	73	43	0	0.143	0.069	0.333	0.402	3.073	0.118	0.004	80	428	24	31	-2.807	3	21	2	29	-75
1	20	14	"EMPTY"	"EMPTY"	5490	41670	100	114	115	18	116	115	17	15	3	0	71	75	24	68	70	11	26	13	0	-0.667	-0.143	1.600	1.712	4.033	1.760	0.022	80	441	1	6	Error	-2	3	-1	7	-75
1	21	14	"EMPTY"	"EMPTY"	5660	41670	100	115	115	18	116	117	17	15	2	0	77	75	12	69	70	11	31	6	0	-0.125	-0.167	1.304	1.160	3.765	8.902	0.009	80	429	7	5	Error	-1	8	-1	6	-75
1	22	14	"EMPTY"	"EMPTY"	5830	41670	100	121	120	17	119	120	17	17	3	0	69	71	11	69	70	11	22	7	0	100000.000	0.500	1.600	1.424	3.838	22.849	0.002	80	428	2	3	16.610	2	0	1	2	-75
1	23	14	"EMPTY"	"EMPTY"	6010	41670	100	124	122	20	120	122	25	12	0	0	77	78	13	71	71	11	36	16	0	0.667	0.286	1.029	1.223	4.317	6.906	0.013	80	441	10	9	-0.585	4	6	2	7	-75
1	24	14	"EMPTY"	"EMPTY"	6180	41670	100	125	126	17	117	118	17	25	11	0	79	87	30	71	71	10	46	30	0	1.000	0.563	0.600	0.749	4.096	0.188	0.003	80	473	16	25	0.000	8	8	9	16	-75
2	1	1	""	"STM0721"	6800	39410	120	192	202	64	123	123	18	91	79	0	4538	4842	2637	72	73	12	100	100	0	0.015	0.017	0.017	0.019	1.583	0.017	0.743	120	610	4535	4849	-6.016	69	4466	79	4770	0
2	2	1	"dnaC"	"STM4543"	6970	39400	110	903	951	266	123	123	18	100	100	0	2880	3013	1015	72	73	12	100	100	0	0.278	0.282	0.288	0.284	1.200	0.275	0.957	80	444	3588	3769	-1.848	780	2808	828	2941	0
2	3	1	"gph"	"STM3482"	7140	39410	120	628	660	282	124	125	18	100	99	0	2264	2363	1078	71	72	14	100	100	0	0.230	0.234	0.231	0.230	1.289	0.235	0.947	120	519	2697	2828	-2.121	504	2193	536	2292	0
2	4	1	""	"STM3547"	7310	39410	120	679	734	332	125	125	17	100	100	0	8376	9411	4503	71	72	12	100	100	0	0.067	0.065	0.063	0.065	1.254	0.066	0.967	120	495	8859	9949	-3.906	554	8305	609	9340	0
2	5	1	""	"STM3259"	7490	39400	120	276	292	116	124	125	18	97	95	0	4085	4291	2227	72	74	14	100	100	0	0.038	0.040	0.040	0.038	1.412	0.042	0.903	120	524	4165	4387	-4.723	152	4013	168	4219	0
2	6	1	"yqjC"	"STM3228"	7660	39400	120	1361	1482	821	123	125	18	99	99	0	3504	3780	2039	71	72	10	100	100	0	0.361	0.366	0.363	0.360	1.344	0.372	0.964	120	498	4671	5068	-1.471	1238	3433	1359	3709	0
2	7	1	""	"STM2545"	7830	39410	120	2616	2727	1323	124	126	29	99	99	0	2575	2596	1299	71	73	14	100	100	0	0.995	1.031	1.030	1.058	1.277	1.027	0.953	120	505	4996	5128	-0.007	2492	2504	2603	2525	0
2	8	1	"gltL"	"STM0662"	8000	39400	110	858	928	462	124	124	17	100	100	0	4609	5335	3018	72	75	23	100	100	0	0.162	0.153	0.149	0.152	1.216	0.147	0.928	80	477	5271	6067	-2.628	734	4537	804	5263	0
2	9	1	"asnB"	"STM0680"	8180	39400	110	520	572	228	123	124	18	100	100	0	1511	1707	873	71	73	22	100	100	0	0.276	0.274	0.272	0.275	1.186	0.261	0.920	80	478	1837	2085	-1.859	397	1440	449	1636	0
2	10	1	"nagE"	"STM0685"	8350	39400	120	626	653	233	122	123	18	99	98	0	1919	2092	880	70	70	11	100	100	0	0.273	0.263	0.263	0.260	1.346	0.257	0.953	120	525	2353	2553	-1.875	504	1849	531	2022	0
2	11	1	"barA"	"STM2958"	8520	39400	120	286	290	87	123	125	18	98	97	0	1460	1449	628	69	69	11	100	100	0	0.117	0.121	0.119	0.127	1.473	0.118	0.877	120	514	1554	1547	-3.093	163	1391	167	1380	0
2	12	1	"eutA"	"STM2459"	8690	39400	110	226	242	95	122	123	17	100	97	0	1119	1333	940	72	73	12	100	100	0	0.099	0.095	0.088	0.091	1.527	0.090	0.833	80	457	1151	1381	-3.332	104	1047	120	1261	0
2	13	1	"yigN"	"STM3969"	8870	39400	120	1373	1442	567	123	124	17	99	99	0	5881	6026	2131	72	74	13	100	100	0	0.215	0.222	0.219	0.215	1.285	0.222	0.945	120	550	7059	7273	-2.216	1250	5809	1319	5954	0
2	14	1	"metE"	"STM3965"	9050	39400	120	923	932	258	124	125	21	100	99	0	4708	4894	1907	72	74	15	100	100	0	0.172	0.168	0.174	0.170	1.351	0.156	0.925	120	524	5435	5630	-2.537	799	4636	808	4822	0
2	15	1	"pldB"	"STM3961"	9210	39400	110	1533	1546	328	125	133	61	100	100	0	3921	3841	1010	74	86	92	100	100	0	0.366	0.377	0.385	0.380	1.120	0.372	0.956	80	461	5255	5188	-1.450	1408	3847	1421	3767	0
2	16	1	"pldA"	"STM3957"	9390	39400	110	1403	1609	750	125	133	59	100	100	0	5319	5719	2206	73	86	90	100	100	0	0.244	0.263	0.250	0.257	1.183	0.258	0.931	80	492	6524	7130	-2.037	1278	5246	1484	5646	0
2	17	1	"yigF"	"STM3953"	9570	39410	120	517	559	234	123	124	18	99	98	0	3608	3525	1227	71	72	18	100	99	0	0.111	0.126	0.112	0.122	1.567	0.121	0.779	120	504	3931	3890	-3.166	394	3537	436	3454	0
2	18	1	"xerC"	"STM3949"	9740	39410	120	1288	1385	638	122	123	17	99	99	0	3848	3994	2006	71	71	11	100	100	0	0.309	0.322	0.316	0.330	1.335	0.311	0.939	120	503	4943	5186	-1.696	1166	3777	1263	3923	0
2	19	1	"sgaH"	"STM4386"	9920	39410	100	407	417	91	122	123	17	100	100	0	1421	1472	506	71	71	11	100	100	0	0.211	0.211	0.222	0.214	1.281	0.196	0.895	80	424	1635	1696	-2.244	285	1350	295	1401	0
2	20	1	"ytfG"	"STM4401"	10090	39410	110	157	160	29	123	124	17	75	48	0	329	343	91	70	70	10	100	100	0	0.131	0.136	0.136	0.130	2.150	0.131	0.402	80	463	293	310	-2.929	34	259	37	273	0
2	21	1	"ytfP"	"STM4411"	10260	39400	100	685	726	217	124	125	18	100	100	0	922	981	359	70	71	12	100	100	0	0.658	0.661	0.662	0.669	1.195	0.630	0.925	80	416	1413	1513	-0.603	561	852	602	911	0
2	22	1	""	"STM4419"	10430	39410	100	291	308	84	121	122	17	100	100	0	1271	1347	528	71	72	13	100	100	0	0.142	0.147	0.141	0.144	1.326	0.139	0.872	80	427	1370	1463	-2.819	170	1200	187	1276	0
2	23	1	""	"STM4423"	10610	39410	100	162	163	28	121	122	16	77	61	0	545	605	298	70	71	12	100	100	0	0.086	0.079	0.081	0.075	1.890	0.070	0.504	80	427	516	577	-3.534	41	475	42	535	0
2	24	1	""	"STM4427"	10780	39400	110	164	166	28	125	126	19	78	51	0	345	367	128	69	71	11	100	100	0	0.141	0.138	0.138	0.127	2.021	0.124	0.407	80	567	315	339	-2.823	39	276	41	298	0
2	1	2	"clpP"	"STM0448"	6780	39570	110	2029	2547	1636	124	124	19	100	100	0	1221	1461	910	72	73	12	100	100	0	1.658	1.744	1.730	1.730	1.217	1.785	0.953	80	463	3054	3812	0.729	1905	1149	2423	1389	0
2	2	2	"nrdG"	"STM4451"	6950	39570	110	763	944	693	124	124	17	100	100	0	2021	2547	1850	74	75	13	100	100	0	0.328	0.332	0.321	0.323	1.186	0.340	0.951	80	414	2586	3293	-1.607	639	1947	820	2473	0
2	3	2	"phoQ"	"STM1230"	7120	39580	100	2265	2493	976	124	126	19	100	100	0	2304	2616	1006	74	75	16	100	100	0	0.960	0.932	0.929	0.931	1.130	0.927	0.962	80	360	4371	4911	-0.059	2141	2230	2369	2542	0
2	4	2	"coaA"	"STM4139"	7300	39570	110	847	832	194	125	126	20	100	100	0	4864	4793	1418	72	74	16	100	100	0	0.151	0.150	0.153	0.151	1.214	0.145	0.941	80	406	5514	5428	-2.731	722	4792	707	4721	0
2	5	2	"thiE"	"STM4163"	7460	39580	100	293	303	81	125	126	19	100	100	0	1821	1855	660	71	73	15	100	100	0	0.096	0.100	0.099	0.098	1.323	0.098	0.887	80	359	1918	1962	-3.381	168	1750	178	1784	0
2	6	2	"nfi"	"STM4168"	7640	39580	100	978	1000	323	124	126	20	100	100	0	3210	3359	1200	72	74	15	100	100	0	0.272	0.267	0.260	0.266	1.136	0.260	0.964	80	392	3992	4163	-1.878	854	3138	876	3287	0
2	7	2	"hopD"	"STM3442"	7810	39570	110	3557	3777	1417	125	128	33	100	100	0	2851	3023	1136	71	74	13	100	100	0	1.235	1.237	1.229	1.241	1.155	1.234	0.931	80	411	6212	6604	0.304	3432	2780	3652	2952	0
2	8	2	"stfD"	"STM0197"	7990	39570	110	407	472	284	124	126	31	98	97	0	1750	1735	828	73	76	23	100	100	0	0.169	0.209	0.182	0.181	1.461	0.229	0.842	80	444	1960	2010	-2.567	283	1677	348	1662	0
2	9	2	"eutP"	"STM2469"	8160	39570	110	214	253	130	122	123	18	98	90	0	2179	2758	2078	71	72	11	100	100	0	0.044	0.049	0.044	0.042	1.493	0.052	0.859	80	427	2200	2818	-4.518	92	2108	131	2687	0
2	10	2	"eutM"	"STM2465"	8320	39580	110	158	179	85	122	122	16	77	56	0	878	1246	1475	69	70	12	100	100	0	0.044	0.048	0.047	0.047	1.774	0.051	0.784	80	423	845	1234	-4.490	36	809	57	1177	0
2	11	2	"prpR"	"STM0367"	8500	39570	110	150	168	63	122	122	18	65	37	0	406	577	558	70	71	13	100	100	0	0.083	0.091	0.085	0.086	1.980	0.095	0.697	80	439	364	553	-3.585	28	336	46	507	0
2	12	2	"prpE"	"STM0371"	8680	39570	110	207	225	95	121	123	17	97	87	0	1620	1939	1619	72	73	12	100	100	0	0.056	0.056	0.057	0.052	1.470	0.052	0.845	80	450	1634	1971	-4.170	86	1548	104	1867	0
2	13	2	"sodA"	"STM4055"	8850	39570	110	1706	1965	974	124	126	24	100	100	0	2021	2181	969	73	75	16	100	100	0	0.812	0.873	0.864	0.860	1.160	0.899	0.943	80	433	3530	3949	-0.300	1582	1948	1841	2108	0
2	14	2	"sicP"	"STM2879"	9030	39580	110	2467	2772	1447	124	130	44	100	100	0	2489	2746	1485	73	77	27	100	100	0	0.970	0.991	0.990	0.993	1.156	0.993	0.942	80	436	4759	5321	-0.044	2343	2416	2648	2673	0
2	15	2	"fabD"	"STM1194"	9200	39570	110	8505	8725	3315	126	140	85	100	100	0	1699	1724	654	74	85	81	100	100	0	5.156	5.212	5.163	5.235	1.176	5.296	0.938	80	446	10004	10249	2.366	8379	1625	8599	1650	0
2	16	2	"nuoH"	"STM2322"	9380	39570	110	981	1132	505	124	134	76	100	100	0	5122	5794	2878	76	82	37	100	100	0	0.170	0.176	0.176	0.175	1.107	0.170	0.944	80	433	5903	6726	-2.558	857	5046	1008	5718	0
2	17	2	"dacD"	"STM2062"	9550	39580	120	653	702	305	123	124	17	100	99	0	1968	2175	1125	72	74	20	100	99	0	0.280	0.275	0.274	0.278	1.304	0.266	0.938	120	446	2426	2682	-1.839	530	1896	579	2103	0
2	18	2	"pefC"	"PSLT017"	9730	39580	120	183	197	75	123	123	18	87	73	0	1291	1385	798	71	71	14	100	99	0	0.049	0.056	0.053	0.054	1.663	0.063	0.737	120	406	1280	1388	-4.346	60	1220	74	1314	0
2	19	2	"yjbA"	"STM4226"	9890	39580	110	1005	1318	1021	120	121	17	100	100	0	1124	1452	1161	72	73	12	100	100	0	0.841	0.868	0.869	0.863	1.212	0.872	0.950	80	397	1937	2578	-0.249	885	1052	1198	1380	0
2	20	2	"asd"	"STM3539"	10070	39570	110	410	498	255	122	122	17	100	100	0	1138	1405	810	72	73	14	100	100	0	0.270	0.282	0.281	0.277	1.236	0.282	0.935	80	415	1354	1709	-1.888	288	1066	376	1333	0
2	21	2	"stpA"	"STM2799"	10240	39580	120	1542	1827	1198	121	123	17	100	100	0	984	1125	785	70	71	13	100	99	0	1.555	1.617	1.612	1.707	1.435	1.580	0.953	120	484	2335	2761	0.637	1421	914	1706	1055	0
2	22	2	"leuB"	"STM0112"	10420	39570	110	353	390	198	123	124	18	100	98	0	1132	1238	691	69	71	15	100	100	0	0.216	0.228	0.216	0.213	1.288	0.233	0.916	80	434	1293	1436	-2.208	230	1063	267	1169	0
2	23	2	"prgJ"	"STM2872"	10600	39570	110	441	494	238	122	124	19	100	100	0	1330	1544	930	71	75	23	100	100	0	0.253	0.253	0.247	0.251	1.239	0.246	0.940	80	466	1578	1845	-1.981	319	1259	372	1473	0
2	24	2	"smvA"	"STM1574"	10780	39580	90	351	436	228	122	124	19	100	100	0	806	1023	766	71	74	21	100	100	0	0.312	0.330	0.313	0.337	1.377	0.279	0.894	52	369	964	1266	-1.682	229	735	314	952	0
2	1	3	"hupB"	"STM0451"	6760	39750	110	3082	3633	2547	123	125	20	100	100	0	1100	1259	839	72	73	13	100	100	0	2.878	2.957	2.958	2.960	1.099	2.991	0.989	80	512	3987	4697	1.525	2959	1028	3510	1187	0
2	2	3	"hisM"	"STM2352"	6930	39740	110	826	1209	1185	124	125	21	100	100	0	3456	4685	3616	74	76	17	100	100	0	0.208	0.235	0.207	0.212	1.220	0.263	0.928	80	448	4084	5696	-2.268	702	3382	1085	4611	0
2	3	3	"rimM"	"STM2675"	7110	39750	120	7781	8976	6899	121	123	19	100	100	0	1430	1492	940	73	75	15	98	98	0	5.645	6.240	6.008	6.392	1.343	6.761	0.974	120	513	9017	10274	2.497	7660	1357	8855	1419	0
2	4	3	"fruR"	"STM0118"	7280	39750	90	1035	2016	2376	124	126	26	100	100	0	1031	1553	1439	71	77	26	100	100	0	0.949	1.277	1.036	1.069	1.348	1.495	0.945	52	334	1871	3374	-0.076	911	960	1892	1482	0
2	5	3	"asrA"	"STM2548"	7460	39750	120	270	298	153	124	126	23	93	88	0	2250	2547	1684	71	75	22	100	100	0	0.067	0.070	0.066	0.068	1.513	0.075	0.887	120	490	2325	2650	-3.900	146	2179	174	2476	0
2	6	3	"entD"	"STM0584"	7630	39750	110	520	593	287	123	124	18	100	100	0	2297	2707	1336	72	75	28	100	100	0	0.178	0.178	0.174	0.175	1.142	0.181	0.964	80	433	2622	3105	-2.487	397	2225	470	2635	0
2	7	3	"cbiL"	"STM2024"	7810	39750	110	223	248	116	123	124	20	100	100	0	1395	1693	1256	71	73	12	100	100	0	0.076	0.077	0.073	0.073	1.316	0.081	0.909	80	466	1424	1747	-3.727	100	1324	125	1622	0
2	8	3	"cbiO"	"STM2020"	7980	39750	110	226	259	127	122	122	17	96	90	0	1736	2098	1610	71	73	12	100	100	0	0.062	0.068	0.066	0.063	1.392	0.071	0.924	80	439	1769	2164	-4.001	104	1665	137	2027	0
2	9	3	"umuC"	"STM1997"	8150	39750	110	384	449	191	119	119	16	100	100	0	1645	1959	1110	70	71	12	100	100	0	0.168	0.175	0.175	0.176	1.205	0.167	0.956	80	452	1840	2219	-2.571	265	1575	330	1889	0
2	10	3	"uhpC"	"STM3788"	8320	39750	110	305	318	108	120	127	85	96	58	0	1188	1250	545	69	71	20	100	100	0	0.165	0.168	0.163	0.164	1.224	0.168	0.936	80	438	1304	1379	-2.597	185	1119	198	1181	0
2	11	3	"trpB"	"STM1726"	8490	39750	110	336	350	145	122	130	82	95	67	0	961	1022	492	70	71	19	100	100	0	0.240	0.239	0.229	0.229	1.244	0.250	0.599	80	466	1105	1180	-2.058	214	891	228	952	0
2	12	3	"rpsL"	"STM3448"	8670	39750	110	3696	4392	2926	121	123	20	100	100	0	695	796	446	71	72	13	100	100	0	5.729	5.891	5.811	5.826	1.136	6.090	0.976	80	467	4199	4996	2.518	3575	624	4271	725	0
2	13	3	"phnR"	"STM0430"	8850	39750	110	1220	1302	502	122	124	22	100	100	0	2468	2576	837	71	73	16	100	100	0	0.458	0.471	0.465	0.464	1.286	0.448	0.890	80	466	3495	3685	-1.126	1098	2397	1180	2505	0
2	14	3	""	"STM4157"	9020	39750	110	608	618	192	122	123	18	100	100	0	4823	4739	1547	71	73	14	100	100	0	0.102	0.106	0.103	0.106	1.194	0.104	0.946	80	453	5238	5164	-3.290	486	4752	496	4668	0
2	15	3	""	"STM0345"	9200	39750	110	307	308	78	122	126	39	100	96	0	1783	1895	617	72	74	16	100	100	0	0.108	0.102	0.099	0.099	1.258	0.103	0.917	80	453	1896	2009	-3.209	185	1711	186	1823	0
2	16	3	""	"STM2453"	9370	39750	110	464	517	212	123	124	24	100	100	0	4126	4888	2435	73	78	33	100	100	0	0.084	0.082	0.081	0.081	1.157	0.081	0.965	80	466	4394	5209	-3.571	341	4053	394	4815	0
2	17	3	"ychA"	"STM1773"	9550	39760	110	882	898	225	122	123	17	100	100	0	3497	3645	1039	72	73	13	100	100	0	0.222	0.217	0.216	0.217	1.107	0.213	0.974	80	433	4185	4349	-2.172	760	3425	776	3573	0
2	18	3	"orf408"	"STM1382"	9720	39760	100	358	374	87	121	122	18	100	100	0	2951	3147	1049	71	72	16	100	100	0	0.082	0.082	0.081	0.082	1.208	0.080	0.943	80	379	3117	3329	-3.603	237	2880	253	3076	0
2	19	3	"traR"	"PSLT085"	9890	39750	110	233	255	76	122	121	19	100	100	0	1984	2131	880	71	72	16	100	100	0	0.058	0.065	0.064	0.062	1.281	0.066	0.886	80	448	2024	2193	-4.107	111	1913	133	2060	0
2	20	3	""	"Not LT2a85"	10060	39750	110	251	288	128	122	122	18	100	100	0	2327	2819	1730	71	74	22	100	100	0	0.057	0.060	0.060	0.058	1.269	0.063	0.918	80	466	2385	2914	-4.128	129	2256	166	2748	0
2	21	3	"trbC"	"PSLT094"	10240	39750	110	313	327	95	121	122	17	100	100	0	3713	3860	1618	70	76	28	100	100	0	0.053	0.054	0.054	0.054	1.198	0.054	0.947	80	446	3835	3996	-4.246	192	3643	206	3790	0
2	22	3	"traQ"	"PSLT098"	10420	39750	110	305	312	78	124	124	17	100	100	0	2112	2174	792	70	72	19	100	100	0	0.089	0.089	0.091	0.088	1.226	0.090	0.933	80	452	2223	2292	-3.496	181	2042	188	2104	0
2	23	3	"traS"	"PSLT102"	10580	39750	110	1461	1919	1516	123	129	42	100	100	0	3410	4781	4337	70	85	97	100	100	0	0.401	0.381	0.386	0.391	1.115	0.364	0.984	80	453	4678	6507	-1.320	1338	3340	1796	4711	0
2	24	3	""	"PSLT107"	10760	39750	110	3860	3976	1133	125	131	40	100	100	0	1220	1248	409	71	83	91	100	100	0	3.251	3.272	3.351	3.327	1.150	3.323	0.952	80	525	4884	5028	1.701	3735	1149	3851	1177	0
2	1	4	""	"STM2736"	6760	39930	110	206	216	54	120	121	17	100	97	0	1530	1774	783	72	72	12	100	100	0	0.059	0.056	0.054	0.053	1.519	0.054	0.757	80	496	1544	1798	-4.084	86	1458	96	1702	0
2	2	4	""	"STM2712"	6930	39930	100	239	249	75	122	122	18	100	100	0	2754	3135	1169	73	75	16	100	100	0	0.044	0.041	0.039	0.039	1.342	0.043	0.862	80	406	2798	3189	-4.518	117	2681	127	3062	0
2	3	4	""	"STM1612"	7100	39930	110	591	654	193	121	122	18	100	100	0	3809	4357	1674	72	75	16	100	100	0	0.126	0.124	0.125	0.126	1.119	0.120	0.978	80	433	4207	4818	-2.991	470	3737	533	4285	0
2	4	4	""	"STM1607"	7280	39930	110	589	725	365	123	124	19	100	100	0	1708	2242	1335	71	74	21	100	100	0	0.285	0.277	0.279	0.277	1.146	0.274	0.982	80	479	2103	2773	-1.813	466	1637	602	2171	0
2	5	4	"ycjI"	"STM1680"	7460	39920	110	1398	1533	595	123	123	17	100	100	0	1987	2235	1000	71	73	18	100	100	0	0.665	0.652	0.671	0.665	1.151	0.638	0.976	80	400	3191	3574	-0.588	1275	1916	1410	2164	0
2	6	4	""	"STM1676"	7620	39930	100	1388	1424	415	124	125	21	100	100	0	4459	4502	1384	71	77	42	100	100	0	0.288	0.293	0.291	0.293	1.102	0.292	0.979	80	395	5652	5731	-1.796	1264	4388	1300	4431	0
2	7	4	"frr"	"STM0219"	7800	39930	110	1838	1915	555	123	125	24	100	100	0	1719	1852	623	71	78	46	100	100	0	1.041	1.006	1.036	1.016	1.130	0.990	0.978	80	467	3363	3573	0.057	1715	1648	1792	1781	0
2	8	4	"mesJ"	"STM0236"	7970	39920	110	1587	1782	581	122	124	23	100	100	0	4321	4720	1548	72	77	67	100	100	0	0.345	0.357	0.349	0.357	1.124	0.353	0.983	80	421	5714	6308	-1.536	1465	4249	1660	4648	0
2	9	4	"pfs"	"STM0207"	8140	39930	100	678	705	153	119	134	124	100	100	0	1232	1267	305	72	83	90	100	100	0	0.482	0.490	0.484	0.492	1.133	0.474	0.967	80	408	1719	1781	-1.053	559	1160	586	1195	0
2	10	4	"yeeA"	"STM2060"	8320	39930	100	413	473	187	119	136	132	98	57	0	979	1113	578	71	82	89	100	100	0	0.324	0.340	0.339	0.344	1.158	0.347	0.827	80	420	1202	1396	-1.627	294	908	354	1042	0
2	11	4	"vsr"	"STM1991"	8500	39930	100	310	334	90	120	129	87	98	65	0	1207	1314	432	70	78	65	100	100	0	0.167	0.172	0.166	0.169	1.239	0.170	0.916	80	420	1327	1458	-2.581	190	1137	214	1244	0
2	12	4	"fixB"	"STM0076"	8680	39920	110	235	241	50	118	121	20	98	97	0	2902	2983	1101	71	77	62	100	100	0	0.041	0.042	0.043	0.042	1.314	0.040	0.863	80	441	2948	3035	-4.597	117	2831	123	2912	0
2	13	4	""	"STM4192"	8840	39930	110	436	448	99	119	119	19	100	100	0	2616	2832	908	70	72	13	100	100	0	0.125	0.119	0.120	0.120	1.165	0.116	0.963	80	425	2863	3091	-3.006	317	2546	329	2762	0
2	14	4	"dgkA"	"STM4236"	9010	39930	100	474	487	122	119	120	17	100	100	0	1845	1981	655	71	72	14	100	100	0	0.200	0.193	0.192	0.193	1.141	0.189	0.964	80	408	2129	2278	-2.321	355	1774	368	1910	0
2	15	4	"tyrB"	"STM4248"	9190	39920	110	585	594	128	121	123	17	100	100	0	1937	1944	504	72	73	13	100	100	0	0.249	0.253	0.252	0.254	1.158	0.250	0.971	80	454	2329	2345	-2.007	464	1865	473	1872	0
2	16	4	"lysC"	"STM4220"	9360	39930	110	521	594	338	121	123	18	100	100	0	1502	1719	1012	72	75	17	100	100	0	0.280	0.287	0.279	0.282	1.140	0.294	0.965	80	467	1830	2120	-1.838	400	1430	473	1647	0
2	17	4	"glk"	"STM2403"	9540	39930	110	616	708	260	122	123	17	100	100	0	2076	2455	1008	71	72	13	100	100	0	0.246	0.246	0.242	0.244	1.107	0.244	0.979	80	453	2499	2970	-2.021	494	2005	586	2384	0
2	18	4	"yfcB"	"STM2385"	9720	39930	110	525	570	233	121	123	21	100	100	0	838	959	467	71	71	11	100	100	0	0.527	0.506	0.501	0.508	1.178	0.501	0.965	80	426	1171	1337	-0.925	404	767	449	888	0
2	19	4	"ybdA"	"STM0593"	9880	39940	100	428	437	138	122	123	22	98	97	0	665	702	295	71	73	15	98	97	0	0.515	0.499	0.498	0.518	1.512	0.490	0.955	80	401	900	946	-0.957	306	594	315	631	0
2	20	4	"ybaM"	"STM0480"	10070	39930	100	292	317	82	120	121	20	100	100	0	665	716	257	71	73	19	100	100	0	0.290	0.305	0.299	0.305	1.209	0.303	0.935	80	430	766	842	-1.788	172	594	197	645	0
2	21	4	"ybbO"	"STM0505"	10240	39930	100	235	248	58	118	120	16	100	100	0	702	797	339	70	71	13	100	100	0	0.185	0.179	0.184	0.179	1.343	0.165	0.853	80	396	749	857	-2.433	117	632	130	727	0
2	22	4	"purK"	"STM0533"	10410	39930	100	543	571	141	120	121	16	100	100	0	711	783	266	70	72	21	100	100	0	0.660	0.633	0.644	0.642	1.179	0.611	0.957	80	408	1064	1164	-0.600	423	641	451	713	0
2	23	4	"rfbI"	"STM0559"	10580	39930	100	226	230	46	122	125	28	96	87	0	1129	1184	412	71	76	54	100	100	0	0.098	0.097	0.095	0.094	1.415	0.096	0.859	80	396	1162	1221	-3.347	104	1058	108	1113	0
2	24	4	"ybdK"	"STM0583"	10750	39930	100	513	541	255	129	138	35	100	100	0	1945	2022	1154	69	74	31	100	100	0	0.205	0.211	0.209	0.213	1.225	0.206	0.952	80	440	2260	2365	-2.288	384	1876	412	1953	0
2	1	5	"yhhY"	"STM3546"	6760	40100	110	620	620	236	118	119	18	100	100	0	1974	2030	904	71	73	22	100	100	0	0.264	0.256	0.250	0.258	1.175	0.250	0.951	80	497	2405	2461	-1.923	502	1903	502	1959	0
2	2	5	""	"STM0951"	6930	40100	110	301	315	99	120	120	18	100	100	0	1256	1350	589	72	76	28	100	100	0	0.153	0.153	0.151	0.151	1.306	0.150	0.887	80	438	1365	1473	-2.710	181	1184	195	1278	0
2	3	5	"nanK"	"STM3336"	7100	40100	100	270	280	75	119	121	18	100	98	0	1593	1628	616	72	77	24	100	100	0	0.099	0.103	0.102	0.102	1.272	0.102	0.901	80	384	1672	1717	-3.332	151	1521	161	1556	0
2	4	5	"yrbC"	"STM3310"	7270	40100	110	1058	1143	578	122	123	19	100	100	0	2347	2475	1414	71	74	18	100	100	0	0.411	0.425	0.419	0.422	1.163	0.408	0.933	80	419	3212	3425	-1.282	936	2276	1021	2404	0
2	5	5	"greA"	"STM3299"	7450	40100	120	2747	2611	1088	121	122	19	99	99	0	2035	1892	802	71	73	18	100	99	0	1.337	1.367	1.355	1.370	1.308	1.374	0.968	120	488	4590	4311	0.419	2626	1964	2490	1821	0
2	6	5	"rpsO"	"STM3283"	7620	40100	110	3276	3210	902	121	123	24	100	100	0	860	836	224	70	71	12	100	100	0	3.994	4.033	4.141	4.040	1.125	4.123	0.960	80	419	3945	3855	1.998	3155	790	3089	766	0
2	7	5	"yghB"	"STM3162"	7790	40110	110	483	559	235	120	124	28	100	100	0	658	805	411	70	74	31	100	100	0	0.617	0.597	0.585	0.608	1.232	0.574	0.955	80	418	951	1174	-0.696	363	588	439	735	0
2	8	5	""	"STM3136"	7970	40110	140	715	836	594	121	127	62	90	86	0	2368	2920	2377	72	97	274	87	83	0	0.259	0.251	0.258	0.273	1.863	0.240	0.938	156	537	2890	3563	-1.951	594	2296	715	2848	0
2	9	5	"yggV"	"STM3103"	8140	40100	100	861	877	230	119	139	141	100	100	0	2437	2409	742	71	111	332	100	98	0	0.314	0.324	0.321	0.326	1.171	0.292	0.942	80	373	3108	3096	-1.673	742	2366	758	2338	0
2	10	5	"sprT"	"STM3092"	8320	40100	100	532	578	207	117	132	124	98	87	0	1056	1176	499	70	81	90	100	100	0	0.421	0.417	0.424	0.416	1.198	0.408	0.949	80	408	1401	1567	-1.248	415	986	461	1106	0
2	11	5	""	"STM3072"	8490	40100	100	175	187	35	118	119	17	97	92	0	1196	1345	503	69	70	10	100	100	0	0.051	0.054	0.051	0.052	1.538	0.050	0.671	80	396	1184	1345	-4.305	57	1127	69	1276	0
2	12	5	"ygfE"	"STM3060"	8660	40100	110	1160	1262	522	120	120	19	100	100	0	499	555	238	69	75	60	100	100	0	2.419	2.350	2.318	2.376	1.180	2.359	0.963	80	467	1470	1628	1.274	1040	430	1142	486	0
2	13	5	"ansA"	"STM1294"	8840	40100	100	280	302	82	119	118	19	100	98	0	1007	1050	436	71	71	12	100	100	0	0.172	0.187	0.185	0.186	1.282	0.183	0.912	80	408	1097	1162	-2.539	161	936	183	979	0
2	14	5	"pfkB"	"STM1326"	9010	40100	110	397	461	229	117	118	18	100	100	0	710	1049	703	71	72	11	100	100	0	0.438	0.352	0.351	0.364	1.341	0.340	0.950	80	452	919	1322	-1.190	280	639	344	978	0
2	15	5	"ydiK"	"STM1364"	9190	40100	100	264	276	62	117	132	193	26	1	0	566	617	224	71	72	14	100	100	0	0.297	0.291	0.285	0.293	1.317	0.278	0.874	80	420	642	705	-1.752	147	495	159	546	0
2	16	5	"cfa"	"STM1427"	9360	40110	100	462	486	168	119	122	24	100	100	0	612	669	242	72	73	12	100	100	0	0.635	0.615	0.577	0.623	1.346	0.603	0.858	80	408	883	964	-0.655	343	540	367	597	0
2	17	5	"ydhM"	"STM1437"	9540	40100	100	397	443	139	119	120	18	100	100	0	1178	1267	511	70	72	12	100	100	0	0.251	0.271	0.272	0.271	1.193	0.262	0.932	80	396	1386	1521	-1.995	278	1108	324	1197	0
2	18	5	"nth"	"STM1453"	9710	40100	100	312	318	82	122	124	29	100	100	0	920	981	374	70	70	10	100	100	0	0.224	0.215	0.209	0.214	1.261	0.208	0.895	80	396	1040	1107	-2.161	190	850	196	911	0
2	19	5	"ugpA"	"STM3556"	9880	40100	110	321	326	67	123	124	24	100	98	0	1816	1945	606	71	71	11	100	100	0	0.113	0.108	0.107	0.108	1.252	0.103	0.875	80	438	1943	2077	-3.140	198	1745	203	1874	0
2	20	5	"ftsY"	"STM3571"	10060	40110	100	869	904	289	121	122	20	100	100	0	1410	1575	583	70	72	18	100	100	0	0.558	0.520	0.519	0.523	1.159	0.509	0.954	80	408	2088	2288	-0.841	748	1340	783	1505	0
2	21	5	"zntA"	"STM3576"	10230	40100	100	237	252	76	121	125	26	96	92	0	503	534	237	70	72	18	100	100	0	0.268	0.282	0.283	0.281	1.430	0.279	0.858	80	408	549	595	-1.900	116	433	131	464	0
2	22	5	"yhhT"	"STM3582"	10410	40110	110	255	269	65	123	132	36	100	93	0	1873	1907	609	69	72	30	100	100	0	0.073	0.079	0.076	0.077	1.424	0.073	0.709	80	454	1936	1984	-3.773	132	1804	146	1838	0
2	23	5	"yhiN"	"STM3588"	10580	40100	100	241	241	53	121	126	25	96	87	0	451	432	301	69	69	11	85	80	0	0.314	0.331	0.306	0.563	4.059	0.210	0.572	80	396	502	483	-1.671	120	382	120	363	0
2	24	5	""	"STM3598"	10750	40100	110	300	350	210	125	133	32	97	92	0	439	539	391	69	69	11	98	98	0	0.473	0.479	0.476	0.494	1.864	0.484	0.871	80	496	545	695	-1.080	175	370	225	470	0
2	1	6	"yoaH"	"STM1823"	6740	40280	100	401	434	181	119	120	18	100	100	0	826	899	507	71	72	15	100	100	0	0.374	0.380	0.370	0.376	1.323	0.336	0.764	80	466	1037	1143	-1.421	282	755	315	828	0
2	2	6	"emtA"	"STM1799"	6920	40280	100	748	738	133	118	119	17	100	100	0	2157	2139	432	70	73	22	100	100	0	0.302	0.300	0.298	0.299	1.168	0.294	0.932	80	420	2717	2689	-1.728	630	2087	620	2069	0
2	3	6	"narH"	"STM1763"	7090	40270	110	579	579	154	120	121	18	100	100	0	6819	6674	1936	72	79	56	100	100	0	0.068	0.070	0.069	0.069	1.277	0.067	0.908	80	466	7206	7061	-3.878	459	6747	459	6602	0
2	4	6	"ychE"	"STM1748"	7270	40270	110	595	617	215	120	122	20	100	100	0	4868	4890	1751	72	80	57	100	100	0	0.099	0.103	0.103	0.100	1.255	0.101	0.902	80	453	5271	5315	-3.336	475	4796	497	4818	0
2	5	6	"yoaB"	"STM1822"	7440	40270	110	687	760	355	117	119	19	100	100	0	2156	2234	985	70	73	18	100	100	0	0.273	0.297	0.288	0.291	1.247	0.288	0.841	80	432	2656	2807	-1.872	570	2086	643	2164	0
2	6	6	"dsbB"	"STM1807"	7620	40280	110	763	935	491	117	119	18	100	100	0	1392	1722	865	70	74	22	100	100	0	0.489	0.495	0.481	0.489	1.180	0.508	0.947	80	468	1968	2470	-1.033	646	1322	818	1652	0
2	7	6	""	"STM4010"	7800	40280	110	640	649	141	118	119	17	100	100	0	4743	4831	1225	70	73	20	100	100	0	0.112	0.112	0.112	0.111	1.211	0.109	0.901	80	434	5195	5292	-3.162	522	4673	531	4761	0
2	8	6	"mobB"	"STM3993"	7970	40280	100	434	467	140	117	118	15	100	100	0	2398	2723	1006	69	69	10	100	100	0	0.136	0.132	0.132	0.131	1.205	0.128	0.931	80	336	2646	3004	-2.877	317	2329	350	2654	0
2	9	6	"yiiR"	"STM4083"	8130	40280	110	326	349	85	116	117	16	100	100	0	1578	1720	560	69	70	13	100	100	0	0.139	0.141	0.137	0.140	1.277	0.136	0.907	80	429	1719	1884	-2.845	210	1509	233	1651	0
2	10	6	""	"STM4067"	8310	40280	100	310	349	105	117	117	17	100	100	0	1168	1376	623	69	70	13	100	100	0	0.176	0.178	0.179	0.179	1.288	0.166	0.880	80	420	1292	1539	-2.510	193	1099	232	1307	0
2	11	6	"yiiM"	"STM4056"	8490	40280	110	346	341	91	118	118	17	100	100	0	1834	1871	728	70	71	12	100	100	0	0.129	0.124	0.126	0.123	1.273	0.119	0.904	80	455	1992	2024	-2.952	228	1764	223	1801	0
2	12	6	"yiiG"	"STM4040"	8660	40280	100	281	294	63	121	121	18	100	100	0	2646	2985	1206	70	71	11	100	100	0	0.062	0.059	0.058	0.060	1.386	0.054	0.840	80	397	2736	3088	-4.009	160	2576	173	2915	0
2	13	6	"yhdN"	"STM3413"	8830	40280	100	820	822	204	121	121	18	100	100	0	1925	1954	611	70	70	10	100	100	0	0.377	0.372	0.378	0.376	1.150	0.360	0.950	80	409	2554	2585	-1.408	699	1855	701	1884	0
2	14	6	"secY"	"STM3420"	9010	40280	110	8653	9245	4103	120	121	19	100	100	0	1000	1098	436	71	72	11	100	100	0	9.185	8.885	8.790	8.813	1.185	9.310	0.741	80	437	9462	10152	3.199	8533	929	9125	1027	0
2	15	6	"rplE"	"STM3428"	9170	40280	100	13127	12629	3597	122	241	955	100	100	0	691	682	202	72	79	53	98	98	0	21.010	20.503	20.434	20.422	1.231	20.628	0.944	80	374	13624	13117	4.393	13005	619	12507	610	0
2	16	6	"rpmC"	"STM3432"	9350	40280	110	6639	7278	2679	121	227	868	100	100	0	320	325	95	71	77	48	100	100	0	26.177	28.177	27.404	28.315	1.241	28.457	0.886	80	454	6767	7411	4.710	6518	249	7157	254	0
2	17	6	"rpsS"	"STM3436"	9530	40270	110	8705	8695	2083	122	129	54	100	100	0	340	339	81	71	71	10	100	100	0	31.907	31.989	32.488	32.652	1.180	32.157	0.937	80	455	8852	8841	4.996	8583	269	8573	268	0
2	18	6	"rpsJ"	"STM3441"	9700	40280	110	9134	9116	2344	122	129	60	100	100	0	421	407	83	70	71	20	100	100	0	25.675	26.688	26.668	26.757	1.191	27.987	0.932	80	465	9363	9331	4.682	9012	351	8994	337	0
2	19	6	""	"STM4463"	9880	40280	100	1450	1670	624	121	126	60	100	100	0	1263	1383	586	68	69	10	100	100	0	1.112	1.178	1.173	1.207	1.273	1.156	0.930	80	391	2524	2864	0.153	1329	1195	1549	1315	0
2	20	6	"pepA"	"STM4477"	10050	40280	100	856	967	338	120	121	17	100	100	0	1156	1368	605	69	70	12	100	100	0	0.677	0.652	0.662	0.666	1.234	0.602	0.914	80	384	1823	2146	-0.563	736	1087	847	1299	0
2	21	6	"iadA"	"STM4512"	10220	40280	110	504	498	157	122	128	30	100	98	0	1477	1411	734	70	72	20	98	97	0	0.271	0.280	0.280	0.317	1.700	0.227	0.797	80	467	1789	1717	-1.881	382	1407	376	1341	0
2	22	6	""	"STM4551"	10400	40280	100	487	503	117	129	137	38	100	100	0	2559	2548	802	69	74	33	100	100	0	0.144	0.151	0.153	0.151	1.271	0.136	0.867	80	409	2848	2853	-2.798	358	2490	374	2479	0
2	23	6	"yjjK"	"STM4581"	10580	40280	100	517	569	217	122	123	17	100	100	0	900	1058	458	69	73	33	100	100	0	0.475	0.452	0.444	0.444	1.224	0.447	0.939	80	410	1226	1436	-1.073	395	831	447	989	0
2	24	6	"gltS"	"STM3746"	10750	40280	110	2069	2084	726	121	122	17	100	100	0	2005	1982	742	69	70	14	100	100	0	1.006	1.026	1.034	1.034	1.184	1.025	0.924	80	512	3884	3876	0.009	1948	1936	1963	1913	0
2	1	7	""	"STM3799"	6730	40470	110	606	733	398	118	119	16	100	100	0	2869	3499	2299	70	72	15	100	100	0	0.174	0.179	0.177	0.185	1.248	0.174	0.962	80	487	3287	4044	-2.520	488	2799	615	3429	0
2	2	7	"yidE"	"STM3807"	6910	40460	110	347	415	215	117	119	17	100	100	0	1971	2680	2072	70	71	13	100	100	0	0.121	0.114	0.118	0.120	1.240	0.108	0.963	80	439	2131	2908	-3.047	230	1901	298	2610	0
2	3	7	"yidR"	"STM3811"	7070	40460	100	347	396	147	120	120	18	100	100	0	1031	1322	678	70	72	16	100	100	0	0.236	0.220	0.222	0.221	1.191	0.214	0.956	80	391	1188	1528	-2.082	227	961	276	1252	0
2	4	7	"torD"	"STM3821"	7250	40450	110	266	268	47	120	120	18	100	100	0	2371	2476	668	71	73	16	100	100	0	0.063	0.062	0.061	0.061	1.331	0.058	0.860	80	468	2446	2553	-3.978	146	2300	148	2405	0
2	5	7	"dgoT"	"STM3827"	7430	40450	110	326	362	164	118	119	18	100	100	0	3266	3556	2181	70	72	14	100	100	0	0.065	0.070	0.069	0.069	1.254	0.070	0.942	80	453	3404	3730	-3.942	208	3196	244	3486	0
2	6	7	"yidA"	"STM3831"	7600	40450	110	1033	1165	647	118	119	16	100	100	0	3076	3836	2265	70	72	17	100	100	0	0.304	0.278	0.278	0.275	1.158	0.278	0.981	80	427	3921	4813	-1.716	915	3006	1047	3766	0
2	7	7	"imp"	"STM0093"	7770	40450	110	564	704	440	116	118	16	100	100	0	1323	1769	1194	70	72	17	100	100	0	0.358	0.346	0.360	0.347	1.217	0.349	0.966	80	427	1701	2287	-1.484	448	1253	588	1699	0
2	8	7	"yabJ"	"STM0106"	7940	40450	110	753	782	324	118	119	16	100	100	0	2078	2206	1089	69	70	11	100	100	0	0.316	0.311	0.307	0.311	1.164	0.302	0.952	80	437	2644	2801	-1.662	635	2009	664	2137	0
2	9	7	"yabC"	"STM0120"	8120	40450	110	1395	1688	971	117	118	15	100	100	0	960	1153	689	69	71	14	100	100	0	1.434	1.449	1.463	1.451	1.206	1.442	0.973	80	467	2169	2655	0.520	1278	891	1571	1084	0
2	10	7	"murD"	"STM0126"	8300	40450	110	853	1025	715	116	117	17	100	100	0	2131	2367	1678	69	70	11	100	100	0	0.357	0.396	0.385	0.388	1.208	0.404	0.973	80	426	2799	3207	-1.484	737	2062	909	2298	0
2	11	7	"yacA"	"STM0135"	8460	40450	100	1194	1204	266	118	118	17	100	100	0	1216	1242	290	70	72	22	100	100	0	0.939	0.927	0.918	0.927	1.136	0.925	0.968	80	384	2222	2258	-0.091	1076	1146	1086	1172	0
2	12	7	""	"STM0148"	8640	40450	100	477	471	181	118	119	16	100	100	0	1424	1496	788	71	72	12	100	100	0	0.265	0.248	0.254	0.254	1.257	0.238	0.942	80	397	1712	1778	-1.914	359	1353	353	1425	0
2	13	7	""	"STM1547"	8810	40450	100	643	616	164	119	121	17	100	100	0	1777	1782	480	72	73	14	100	100	0	0.307	0.291	0.286	0.286	1.166	0.293	0.967	80	377	2229	2207	-1.702	524	1705	497	1710	0
2	14	7	""	"STM1551"	8990	40450	110	966	927	240	119	121	21	100	100	0	1419	1368	364	74	76	16	100	100	0	0.630	0.624	0.625	0.621	1.156	0.626	0.963	80	435	2192	2102	-0.667	847	1345	808	1294	0
2	15	7	""	"STM1556"	9170	40450	120	516	518	199	119	124	41	96	94	0	6242	6375	2991	74	76	16	99	99	0	0.064	0.063	0.063	0.069	1.804	0.062	0.947	120	464	6565	6700	-3.958	397	6168	399	6301	0
2	16	7	""	"STM1562"	9340	40450	110	322	352	159	118	119	17	100	100	0	1889	2137	1173	73	74	12	100	100	0	0.112	0.113	0.111	0.110	1.276	0.115	0.909	80	406	2020	2298	-3.154	204	1816	234	2064	0
2	17	7	"fdnI"	"STM1568"	9510	40450	110	837	849	261	120	123	29	100	100	0	3267	3336	1151	72	72	11	100	100	0	0.224	0.223	0.227	0.223	1.139	0.219	0.971	80	440	3912	3993	-2.156	717	3195	729	3264	0
2	18	7	"nmpC"	"STM1572"	9680	40460	110	2080	2370	1622	122	126	31	100	100	0	1638	1954	1423	71	77	35	100	100	0	1.250	1.194	1.207	1.206	1.131	1.176	0.969	80	435	3525	4131	0.321	1958	1567	2248	1883	0
2	19	7	"sohB"	"STM1716"	9860	40450	130	398	582	509	120	126	35	94	90	0	589	997	1065	71	78	41	94	92	0	0.537	0.499	0.509	0.548	1.532	0.480	0.962	120	525	796	1388	-0.898	278	518	462	926	0
2	20	7	"ompW"	"STM1732"	10040	40450	110	553	595	289	118	120	17	100	100	0	1961	2137	1155	71	73	30	100	100	0	0.230	0.231	0.222	0.226	1.216	0.229	0.936	80	408	2325	2543	-2.119	435	1890	477	2066	0
2	21	7	"yciU"	"STM1740"	10200	40460	110	417	420	92	118	120	17	100	100	0	1098	1074	277	70	71	18	100	100	0	0.291	0.301	0.301	0.298	1.179	0.296	0.948	80	426	1327	1306	-1.782	299	1028	302	1004	0
2	22	7	"ychJ"	"STM1755"	10380	40450	110	466	474	130	120	120	17	100	100	0	1167	1186	319	68	71	18	100	100	0	0.315	0.317	0.316	0.312	1.184	0.320	0.945	80	440	1445	1472	-1.667	346	1099	354	1118	0
2	23	7	"ychP"	"STM1768"	10550	40450	110	847	906	381	121	121	17	100	100	0	3028	3319	1549	70	72	16	100	100	0	0.245	0.242	0.240	0.242	1.147	0.240	0.977	80	428	3684	4034	-2.027	726	2958	785	3249	0
2	24	7	"ychH"	"STM1782"	10720	40460	100	357	359	83	120	121	17	100	100	0	793	812	254	70	73	19	100	100	0	0.328	0.322	0.327	0.321	1.260	0.318	0.916	80	429	960	981	-1.609	237	723	239	742	0
2	1	8	""	"STM2314"	6720	40620	110	816	835	248	119	122	36	100	100	0	4243	4378	1470	73	75	24	100	100	0	0.167	0.166	0.165	0.167	1.133	0.163	0.965	80	475	4867	5021	-2.581	697	4170	716	4305	0
2	2	8	"nuoK"	"STM2319"	6900	40630	110	418	456	232	119	119	17	100	100	0	1773	1907	1223	72	74	16	100	100	0	0.176	0.184	0.179	0.182	1.218	0.183	0.959	80	427	2000	2172	-2.508	299	1701	337	1835	0
2	3	8	"yfbQ"	"STM2331"	7070	40620	110	1144	1184	497	117	119	18	100	100	0	5011	5080	2204	71	73	20	100	100	0	0.208	0.213	0.210	0.211	1.092	0.214	0.985	80	406	5967	6076	-2.266	1027	4940	1067	5009	0
2	4	8	"yfbU"	"STM2335"	7240	40620	110	778	917	833	117	120	18	100	100	0	1580	1787	1476	70	73	22	100	100	0	0.438	0.466	0.440	0.448	1.153	0.512	0.975	80	440	2171	2517	-1.192	661	1510	800	1717	0
2	5	8	""	"STM2341"	7420	40620	110	635	669	345	120	120	18	100	100	0	3298	3427	1886	72	73	14	100	100	0	0.160	0.164	0.155	0.159	1.223	0.166	0.956	80	453	3741	3904	-2.647	515	3226	549	3355	0
2	6	8	""	"STM2346"	7590	40620	110	2122	2279	796	121	122	18	100	100	0	2680	2938	1074	72	74	13	100	100	0	0.767	0.753	0.751	0.756	1.116	0.478	0.550	80	440	4609	5024	-0.382	2001	2608	2158	2866	0
2	7	8	""	"STM2530"	7770	40620	110	364	429	260	119	121	20	100	98	0	1126	1344	962	70	71	12	100	100	0	0.232	0.243	0.264	0.245	1.481	0.242	0.890	80	452	1301	1584	-2.108	245	1056	310	1274	0
2	8	8	"nifS"	"STM2543"	7940	40620	110	2593	3513	3320	119	120	20	100	100	0	1061	1320	1158	69	70	11	100	100	0	2.494	2.713	2.613	2.655	1.169	2.837	0.961	80	426	3466	4645	1.318	2474	992	3394	1251	0
2	9	8	"glnB"	"STM2561"	8110	40630	110	1217	1300	445	118	118	16	100	100	0	1723	1850	624	70	71	13	100	100	0	0.665	0.664	0.664	0.663	1.137	0.666	0.971	80	440	2752	2962	-0.589	1099	1653	1182	1780	0
2	10	8	""	"STM2566"	8290	40620	110	275	380	305	117	117	17	100	98	0	844	1247	1284	70	71	13	100	100	0	0.204	0.223	0.203	0.210	1.473	0.227	0.936	80	439	932	1440	-2.292	158	774	263	1177	0
2	11	8	"gogB"	"STM2584"	8450	40620	100	413	455	150	118	119	18	100	100	0	5411	6422	2405	70	74	25	100	100	0	0.055	0.053	0.052	0.052	1.169	0.053	0.946	80	394	5636	6689	-4.178	295	5341	337	6352	0
2	12	8	""	"STM2591"	8630	40620	110	210	230	93	119	121	21	88	76	0	1169	1568	1441	71	75	25	100	100	0	0.083	0.074	0.064	0.078	2.038	0.059	0.661	80	433	1189	1608	-3.593	91	1098	111	1497	0
2	13	8	"yraR"	"STM3268"	8810	40620	120	280	327	174	118	121	24	95	88	0	669	895	787	73	76	17	98	97	0	0.272	0.254	0.253	0.293	1.740	0.228	0.914	120	473	758	1031	-1.879	162	596	209	822	0
2	14	8	"yhbV"	"STM3275"	8980	40620	110	227	230	50	118	123	27	98	92	0	3216	3433	1121	79	84	23	100	100	0	0.035	0.033	0.034	0.032	1.376	0.033	0.805	80	405	3246	3466	-4.847	109	3137	112	3354	0
2	15	8	"deaD"	"STM3280"	9150	40620	110	12887	12720	3704	119	127	38	100	100	0	4321	4265	1195	86	94	29	100	100	0	3.015	3.015	3.036	3.007	1.119	3.042	0.978	80	405	17003	16780	1.592	12768	4235	12601	4179	0
2	16	8	"argG"	"STM3290"	9330	40620	110	1838	1794	917	121	131	49	100	100	0	1853	1857	1040	78	83	25	100	100	0	0.967	0.940	0.967	0.963	1.234	0.922	0.964	80	464	3492	3452	-0.048	1717	1775	1673	1779	0
2	17	8	"ftsJ"	"STM3297"	9510	40620	110	2062	2544	2144	120	127	44	100	100	0	662	746	600	73	74	14	98	97	0	3.297	3.602	3.606	3.958	1.521	3.644	0.958	80	453	2531	3097	1.721	1942	589	2424	673	0
2	18	8	"ispB"	"STM3305"	9680	40630	110	2277	2346	638	120	121	21	100	100	0	4256	4434	1251	71	75	29	100	100	0	0.515	0.510	0.505	0.511	1.098	0.507	0.984	80	427	6342	6589	-0.956	2157	4185	2226	4363	0
2	19	8	"ybgL"	"STM0714"	9850	40620	110	992	1002	377	120	122	23	100	100	0	2831	2711	1054	72	76	32	100	100	0	0.316	0.334	0.330	0.334	1.155	0.332	0.976	80	419	3631	3521	-1.662	872	2759	882	2639	0
2	20	8	""	"STM0720"	10020	40620	110	235	245	66	118	120	22	100	97	0	4886	5113	1872	71	74	30	100	100	0	0.024	0.025	0.024	0.024	1.305	0.026	0.864	80	451	4932	5169	-5.363	117	4815	127	5042	0
2	21	8	""	"STM0726"	10200	40620	110	303	318	86	120	121	21	100	100	0	8155	8107	2513	70	71	12	100	100	0	0.023	0.025	0.024	0.024	1.244	0.025	0.877	80	438	8268	8235	-5.465	183	8085	198	8037	0
2	22	8	"ybgT"	"STM0742"	10380	40620	100	277	295	90	120	121	17	100	100	0	1892	1930	937	70	70	11	100	100	0	0.086	0.094	0.093	0.095	1.394	0.089	0.879	80	408	1979	2035	-3.537	157	1822	175	1860	0
2	23	8	"tolB"	"STM0748"	10550	40620	100	1990	2367	1794	121	121	17	100	100	0	1627	1783	1340	70	71	13	100	100	0	1.200	1.311	1.330	1.342	1.193	1.326	0.982	80	396	3426	3959	0.263	1869	1557	2246	1713	0
2	24	8	"pnuC"	"STM0757"	10730	40620	110	440	494	270	118	118	17	98	98	0	2458	2741	1822	70	72	23	100	100	0	0.135	0.141	0.139	0.139	1.223	0.142	0.970	80	498	2710	3047	-2.891	322	2388	376	2671	0
2	1	9	"dacC"	"STM0863"	6720	40800	110	3461	3680	2286	120	123	35	100	100	0	5527	5724	3620	72	74	22	100	100	0	0.612	0.630	0.649	0.637	1.194	0.627	0.970	80	489	8796	9212	-0.707	3341	5455	3560	5652	0
2	2	9	"ybjM"	"STM0871"	6890	40790	110	686	831	480	118	121	37	100	100	0	1412	1723	1098	72	73	22	100	100	0	0.424	0.432	0.423	0.424	1.252	0.428	0.959	80	435	1908	2364	-1.238	568	1340	713	1651	0
2	3	9	"potG"	"STM0878"	7080	40800	120	298	396	260	118	119	19	97	86	0	1277	1828	1519	71	79	35	100	100	0	0.149	0.158	0.145	0.149	1.571	0.159	0.923	120	501	1386	2035	-2.744	180	1206	278	1757	0
2	4	9	"artQ"	"STM0889"	7250	40790	110	1067	1045	615	118	120	19	100	100	0	4183	4091	2631	70	76	29	100	100	0	0.231	0.231	0.226	0.234	1.246	0.228	0.969	80	406	5062	4948	-2.116	949	4113	927	4021	0
2	5	9	""	"STM0894"	7410	40800	100	207	205	49	116	117	17	95	87	0	2512	2455	852	70	73	20	100	100	0	0.037	0.037	0.038	0.035	1.466	0.039	0.824	80	405	2533	2474	-4.746	91	2442	89	2385	0
2	6	9	""	"STM0898"	7600	40790	110	175	183	59	118	118	17	77	61	0	4963	4965	2611	72	76	21	100	100	0	0.012	0.013	0.017	0.017	1.316	0.015	0.722	80	453	4948	4958	-6.423	57	4891	65	4893	0
2	7	9	""	"STM1033"	7760	40800	110	255	314	177	116	117	16	95	95	0	2169	3012	2295	71	71	11	100	100	0	0.066	0.067	0.063	0.063	1.484	0.070	0.935	80	413	2237	3139	-3.916	139	2098	198	2941	0
2	8	9	""	"STM1037"	7930	40790	110	255	258	67	115	117	19	98	97	0	2490	2460	921	70	71	13	100	100	0	0.058	0.060	0.059	0.058	1.332	0.059	0.881	80	440	2560	2533	-4.112	140	2420	143	2390	0
2	9	9	"yjaB"	"STM4181"	8100	40790	110	393	424	150	117	118	18	100	100	0	2776	2949	1207	69	70	12	100	100	0	0.102	0.107	0.106	0.104	1.218	0.108	0.944	80	451	2983	3187	-3.294	276	2707	307	2880	0
2	10	9	"yjbD"	"STM4194"	8280	40800	100	276	325	155	117	117	16	100	100	0	997	1191	832	69	69	11	100	100	0	0.171	0.185	0.189	0.189	1.245	0.182	0.938	80	408	1087	1330	-2.545	159	928	208	1122	0
2	11	9	""	"STM4198"	8450	40800	100	187	207	91	118	119	17	93	81	0	944	1168	887	69	70	11	100	100	0	0.079	0.081	0.077	0.082	1.586	0.088	0.855	80	408	944	1188	-3.665	69	875	89	1099	0
2	12	9	""	"STM4202"	8630	40790	110	193	200	56	117	118	17	88	82	0	1355	1228	543	70	71	16	100	100	0	0.059	0.072	0.071	0.065	1.608	0.074	0.773	80	452	1361	1241	-4.080	76	1285	83	1158	0
2	13	9	"pduF"	"STM2037"	8800	40790	110	420	468	266	118	119	19	100	98	0	3178	3718	2462	72	73	14	100	100	0	0.097	0.096	0.093	0.092	1.251	0.096	0.908	80	432	3408	3996	-3.362	302	3106	350	3646	0
2	14	9	"pduQ"	"STM2052"	8980	40790	110	184	188	32	117	122	32	92	53	0	2044	2087	633	78	85	26	100	100	0	0.034	0.035	0.033	0.034	1.473	0.033	0.644	80	439	2033	2080	-4.875	67	1966	71	2009	0
2	15	9	"sspH2"	"STM2241"	9150	40780	110	373	777	994	118	130	46	100	97	0	1178	2122	3526	89	97	30	100	100	0	0.234	0.324	0.271	0.287	1.496	0.250	0.704	80	439	1344	2692	-2.094	255	1089	659	2033	0
2	16	9	"btuF"	"STM0206"	9320	40800	110	976	983	239	118	127	42	100	100	0	2846	2825	771	79	85	36	100	100	0	0.310	0.315	0.318	0.316	1.199	0.310	0.940	80	454	3625	3611	-1.689	858	2767	865	2746	0
2	17	9	"sitD"	"STM2864"	9500	40800	100	1120	1275	483	120	128	47	100	100	0	1714	2060	855	73	77	30	100	100	0	0.609	0.581	0.574	0.582	1.135	0.575	0.963	80	408	2641	3142	-0.715	1000	1641	1155	1987	0
2	18	9	"yfjD"	"STM2679"	9670	40800	100	645	791	542	119	120	20	100	100	0	2010	2429	1699	72	74	20	100	100	0	0.271	0.285	0.272	0.282	1.280	0.291	0.943	80	362	2464	3029	-1.881	526	1938	672	2357	0
2	19	9	"psiB"	"PSLT069"	9850	40800	100	197	212	60	118	120	20	97	90	0	803	915	424	70	73	19	100	100	0	0.108	0.111	0.106	0.104	1.393	0.112	0.845	80	420	812	939	-3.214	79	733	94	845	0
2	20	9	"traV"	"PSLT084"	10030	40800	100	156	195	130	117	120	20	71	48	0	681	1060	1443	68	69	13	98	98	0	0.064	0.079	0.078	0.069	1.782	0.083	0.879	80	395	652	1070	-3.974	39	613	78	992	0
2	21	9	"himD"	"STM0982"	10200	40790	110	972	1070	454	119	120	21	100	100	0	398	453	188	69	69	10	100	100	0	2.593	2.477	2.572	2.494	1.240	2.505	0.948	80	440	1182	1335	1.374	853	329	951	384	0
2	22	9	"dcuR"	"STM4303"	10370	40800	100	397	582	598	119	119	18	100	100	0	2041	2653	2155	69	70	11	100	100	0	0.141	0.179	0.154	0.152	1.399	0.216	0.870	80	408	2250	3047	-2.827	278	1972	463	2584	0
2	23	9	"phnA"	"STM4289"	10550	40790	110	402	443	197	119	119	18	100	100	0	975	1081	503	70	71	11	100	100	0	0.313	0.320	0.317	0.312	1.225	0.335	0.942	80	426	1188	1335	-1.677	283	905	324	1011	0
2	24	9	"melA"	"STM4298"	10710	40800	100	272	312	98	119	120	17	100	100	0	2624	2901	1111	70	73	25	100	100	0	0.060	0.068	0.064	0.066	1.277	0.067	0.885	80	439	2707	3024	-4.061	153	2554	193	2831	0
2	1	10	"lasT"	"STM4600"	6720	40970	110	344	359	88	117	118	17	100	100	0	1202	1200	307	70	70	10	100	100	0	0.201	0.214	0.219	0.209	1.277	0.216	0.896	80	483	1359	1372	-2.318	227	1132	242	1130	0
2	2	10	"dniR"	"STM0260"	6890	40970	110	1449	1716	1086	116	117	17	100	100	0	581	735	483	69	70	10	100	100	0	2.604	2.402	2.478	2.440	1.248	2.412	0.934	80	439	1845	2266	1.380	1333	512	1600	666	0
2	3	10	""	"STM0277"	7060	40970	110	348	395	145	116	118	18	100	100	0	1333	1641	804	69	74	30	100	100	0	0.184	0.177	0.177	0.176	1.303	0.172	0.928	80	420	1496	1851	-2.446	232	1264	279	1572	0
2	4	10	""	"STM0286"	7240	40970	100	314	319	97	117	119	19	100	100	0	1568	1624	745	70	71	14	100	100	0	0.132	0.130	0.128	0.130	1.202	0.126	0.913	80	408	1695	1756	-2.927	197	1498	202	1554	0
2	5	10	""	"STM0294"	7410	40970	110	305	332	119	117	118	18	100	100	0	1323	1489	751	69	69	11	100	100	0	0.150	0.151	0.153	0.150	1.299	0.149	0.911	80	424	1442	1635	-2.738	188	1254	215	1420	0
2	6	10	"yafH"	"STM0309"	7580	40970	100	189	207	67	118	118	16	100	83	0	499	551	307	70	73	22	100	100	0	0.166	0.185	0.173	0.172	1.498	0.184	0.786	80	396	500	570	-2.595	71	429	89	481	0
2	7	10	"nagZ"	"STM1209"	7750	40960	100	182	201	87	116	117	17	93	81	0	274	316	196	71	71	10	100	100	0	0.325	0.347	0.325	0.311	1.812	0.367	0.777	80	395	269	330	-1.621	66	203	85	245	0
2	8	10	"ycfU"	"STM1217"	7930	40970	100	155	168	64	112	113	16	88	63	0	191	228	159	70	70	10	98	98	0	0.355	0.354	0.356	0.319	2.208	0.361	0.751	80	430	164	214	-1.493	43	121	56	158	0
2	9	10	"ycfC"	"STM1233"	8110	40970	80	180	185	47	117	118	17	86	80	0	234	251	97	68	68	11	100	100	0	0.380	0.372	0.376	0.361	1.593	0.377	0.685	52	301	229	251	-1.398	63	166	68	183	0
2	10	10	""	"STM1251"	8280	40970	100	990	1049	401	118	118	16	100	100	0	667	755	354	67	68	11	100	100	0	1.453	1.353	1.400	1.373	1.210	1.307	0.949	80	396	1472	1619	0.539	872	600	931	688	0
2	11	10	"aadA"	"STM1264"	8450	40970	110	394	429	190	119	120	22	100	100	0	1323	1399	690	68	69	11	100	100	0	0.219	0.233	0.225	0.227	1.203	0.240	0.805	80	425	1530	1641	-2.190	275	1255	310	1331	0
2	12	10	"yeaQ"	"STM1274"	8620	40970	110	521	528	120	118	123	29	100	100	0	1345	1321	310	69	69	13	100	100	0	0.316	0.327	0.323	0.324	1.199	0.322	0.930	80	452	1679	1662	-1.663	403	1276	410	1252	0
2	13	10	"fumA"	"STM1468"	8800	40970	100	410	433	123	121	128	47	100	100	0	1409	1523	461	71	90	214	100	100	0	0.216	0.215	0.200	0.212	1.277	0.209	0.840	80	420	1627	1764	-2.211	289	1338	312	1452	0
2	14	10	"ompN"	"STM1473"	8980	40960	110	729	793	321	117	121	36	100	100	0	4663	5078	1981	74	90	208	100	100	0	0.133	0.135	0.137	0.130	1.233	0.136	0.961	80	439	5201	5680	-2.907	612	4589	676	5004	0
2	15	10	"ydgF"	"STM1482"	9140	40970	110	1048	1065	201	117	123	32	100	100	0	1868	1946	472	76	78	19	100	100	0	0.520	0.507	0.501	0.512	1.180	0.483	0.940	80	452	2723	2818	-0.945	931	1792	948	1870	0
2	16	10	"ynfK"	"STM1489"	9320	40970	110	940	955	251	115	117	19	100	100	0	3472	3445	1053	72	77	35	100	100	0	0.243	0.249	0.246	0.251	1.173	0.243	0.970	80	466	4225	4213	-2.043	825	3400	840	3373	0
2	17	10	""	"STM1498"	9500	40970	100	224	238	65	116	117	17	100	98	0	1021	1004	371	70	76	39	100	100	0	0.114	0.131	0.130	0.125	1.379	0.131	0.845	80	377	1059	1056	-3.138	108	951	122	934	0
2	18	10	"ynfB"	"STM1503"	9670	40960	120	289	407	262	116	117	17	97	94	0	325	565	494	70	72	12	99	97	0	0.678	0.588	0.609	0.611	1.530	0.544	0.930	120	472	428	786	-0.560	173	255	291	495	0
2	19	10	"virK"	"STM2781"	9840	40970	100	4333	4783	2292	114	116	18	100	100	0	1600	1796	875	69	70	12	100	100	0	2.756	2.704	2.711	2.748	1.176	2.711	0.968	80	377	5750	6396	1.462	4219	1531	4669	1727	0
2	20	10	""	"STM2789"	10020	40960	110	801	835	161	115	117	19	100	100	0	2276	2337	510	67	69	13	100	100	0	0.311	0.317	0.318	0.318	1.160	0.312	0.958	80	440	2895	2990	-1.687	686	2209	720	2270	0
2	21	10	"yqaE"	"STM2796"	10190	40970	110	298	310	80	117	118	18	100	100	0	927	960	307	68	69	10	100	100	0	0.211	0.216	0.197	0.211	1.338	0.213	0.870	80	453	1040	1085	-2.247	181	859	193	892	0
2	22	10	""	"STM4008"	10370	40970	100	782	784	212	117	118	19	100	100	0	1629	1705	524	69	70	10	100	100	0	0.426	0.408	0.411	0.408	1.167	0.400	0.947	80	396	2225	2303	-1.230	665	1560	667	1636	0
2	23	10	""	"STM4030"	10540	40960	110	1850	1897	994	118	118	18	100	100	0	1281	1268	709	69	70	11	100	100	0	1.429	1.484	1.475	1.508	1.198	1.473	0.962	80	454	2944	2978	0.515	1732	1212	1779	1199	0
2	24	10	""	"STM4044"	10710	40970	90	416	429	225	118	120	19	100	100	0	617	622	411	69	71	14	100	100	0	0.544	0.562	0.545	0.590	1.403	0.518	0.895	52	354	846	864	-0.879	298	548	311	553	0
2	1	11	"yghJ"	"STM2941"	6710	41140	100	337	342	83	117	118	17	100	100	0	4816	4989	1619	71	72	11	100	100	0	0.046	0.046	0.045	0.045	1.172	0.045	0.927	80	420	4965	5143	-4.431	220	4745	225	4918	0
2	2	11	""	"STM2950"	6880	41140	110	1071	1047	365	118	119	18	100	100	0	6024	5881	2313	70	71	11	100	100	0	0.160	0.160	0.158	0.161	1.169	0.157	0.971	80	425	6907	6740	-2.643	953	5954	929	5811	0
2	3	11	"ygcA"	"STM2957"	7050	41140	100	1220	1276	292	117	118	17	100	100	0	2598	2724	736	70	70	11	100	100	0	0.436	0.437	0.430	0.441	1.169	0.420	0.964	80	396	3631	3813	-1.197	1103	2528	1159	2654	0
2	4	11	"sdaB"	"STM2971"	7230	41140	100	311	358	220	117	118	19	100	100	0	900	1070	853	69	69	10	100	100	0	0.233	0.241	0.246	0.238	1.293	0.244	0.957	80	420	1025	1242	-2.099	194	831	241	1001	0
2	5	11	"fucP"	"STM2975"	7410	41140	110	164	172	41	116	117	18	87	65	0	1146	1284	761	69	69	10	100	100	0	0.045	0.046	0.045	0.047	1.556	0.043	0.663	80	439	1125	1271	-4.488	48	1077	56	1215	0
2	6	11	"fucR"	"STM2979"	7580	41140	110	1263	1305	446	116	117	17	100	100	0	3830	4226	1544	70	71	17	100	100	0	0.305	0.286	0.280	0.285	1.119	0.283	0.973	80	425	4907	5345	-1.713	1147	3760	1189	4156	0
2	7	11	""	"STM3160"	7750	41140	110	404	405	96	115	117	17	100	100	0	1177	1209	320	70	71	11	100	100	0	0.261	0.255	0.251	0.251	1.185	0.252	0.942	80	464	1396	1429	-1.938	289	1107	290	1139	0
2	8	11	""	"STM3169"	7930	41130	90	158	173	52	113	115	17	88	65	0	544	628	317	70	71	11	100	100	0	0.095	0.108	0.103	0.097	1.659	0.118	0.694	52	340	519	618	-3.397	45	474	60	558	0
2	9	11	"ygiX"	"STM3177"	8100	41140	100	205	215	56	114	116	17	100	100	0	900	1063	476	69	69	10	100	100	0	0.110	0.102	0.099	0.097	1.366	0.099	0.844	80	408	922	1095	-3.191	91	831	101	994	0
2	10	11	"clpB"	"STM2660"	8270	41140	110	1246	1324	546	117	118	17	100	100	0	781	811	351	68	69	11	100	100	0	1.583	1.624	1.602	1.639	1.202	1.638	0.919	80	426	1842	1950	0.663	1129	713	1207	743	0
2	11	11	"yfiN"	"STM2672"	8440	41140	110	1126	1273	691	119	122	28	100	100	0	2188	2386	1353	69	71	12	100	100	0	0.475	0.498	0.481	0.514	1.356	0.494	0.963	80	471	3126	3471	-1.073	1007	2119	1154	2317	0
2	12	11	"recN"	"STM2684"	8620	41140	110	256	309	211	120	126	32	100	87	0	309	423	360	70	71	14	100	100	0	0.569	0.535	0.529	0.520	1.366	0.553	0.875	80	453	375	542	-0.813	136	239	189	353	0
2	13	11	"cueR"	"STM0499"	8800	41140	110	845	940	408	120	128	41	100	100	0	1145	1234	499	70	72	27	100	100	0	0.674	0.704	0.669	0.687	1.211	0.726	0.929	80	439	1800	1984	-0.568	725	1075	820	1164	0
2	14	11	""	"STM0509"	8970	41140	100	543	516	146	120	123	32	100	100	0	3069	3018	1014	71	88	215	100	100	0	0.141	0.134	0.135	0.133	1.214	0.134	0.963	80	408	3421	3343	-2.825	423	2998	396	2947	0
2	15	11	"gcl"	"STM0517"	9150	41140	100	162	170	40	118	119	18	83	61	0	913	1039	501	70	71	11	100	100	0	0.052	0.054	0.053	0.052	1.970	0.051	0.551	80	396	887	1021	-4.260	44	843	52	969	0
2	16	11	"ybbV"	"STM0521"	9320	41150	110	141	144	20	117	117	18	66	26	0	995	1003	362	69	70	12	100	100	0	0.026	0.029	0.032	0.034	1.827	0.023	0.211	80	440	950	961	-5.270	24	926	27	934	0
2	17	11	"ylbA"	"STM0526"	9500	41140	100	232	241	60	117	117	17	98	97	0	832	909	440	69	70	12	100	100	0	0.151	0.148	0.142	0.155	1.664	0.133	0.792	80	429	878	964	-2.730	115	763	124	840	0
2	18	11	"purE"	"STM0534"	9660	41140	90	575	609	240	115	116	17	100	100	0	783	856	361	69	72	17	100	100	0	0.644	0.628	0.618	0.623	1.228	0.626	0.947	52	328	1174	1281	-0.634	460	714	494	787	0
2	19	11	"ygaM"	"STM2802"	9840	41140	110	346	360	145	109	111	19	100	98	0	797	930	474	69	71	15	100	100	0	0.326	0.292	0.294	0.280	1.382	0.290	0.937	80	465	965	1112	-1.619	237	728	251	861	0
2	20	11	"yeiA"	"STM2187"	10020	41140	110	156	198	101	112	113	18	78	58	0	301	663	705	70	75	26	100	98	0	0.190	0.145	0.160	0.153	1.740	0.137	0.841	80	453	275	679	-2.392	44	231	86	593	0
2	21	11	""	"STM2196"	10190	41140	100	542	573	127	116	118	18	100	100	0	2281	2534	750	71	78	29	100	100	0	0.193	0.186	0.187	0.187	1.213	0.179	0.942	80	385	2636	2920	-2.375	426	2210	457	2463	0
2	22	11	"bcr"	"STM2221"	10370	41140	110	305	343	130	117	118	18	98	98	0	1476	1669	785	70	70	10	100	100	0	0.134	0.141	0.143	0.136	1.327	0.141	0.914	80	439	1594	1825	-2.903	188	1406	226	1599	0
2	23	11	"yejK"	"STM2226"	10540	41140	100	700	704	168	119	119	17	100	100	0	1024	1034	274	71	71	10	100	100	0	0.610	0.607	0.617	0.607	1.240	0.602	0.947	80	418	1534	1548	-0.714	581	953	585	963	0
2	24	11	""	"STM2236"	10710	41140	100	158	157	25	119	118	17	78	53	0	1093	1154	324	69	69	10	100	100	0	0.038	0.035	0.040	0.036	1.585	0.034	0.431	80	456	1063	1123	-4.715	39	1024	38	1085	0
2	1	12	"Ctrl-6210ng/ul"	"Ctrl-6210ng/ul"	6700	41310	100	117	126	37	119	120	17	20	16	0	79	104	69	70	71	11	46	33	0	-0.222	0.206	0.608	0.788	5.082	0.494	0.444	80	443	7	41	Error	-2	9	7	34	-50
2	2	12	"Ctrl-Y210ng/ul"	"Ctrl-Y210ng/ul"	6880	41310	100	117	119	23	118	118	18	20	5	0	73	80	31	69	70	11	30	15	0	-0.250	0.091	1.783	1.789	3.511	1.245	0.086	80	391	3	12	Error	-1	4	1	11	-50
2	3	12	"Ctrl-Y610ng/ul"	"Ctrl-Y610ng/ul"	7050	41310	100	117	120	22	117	117	17	23	7	0	79	86	26	69	69	10	46	27	0	0.000	0.176	0.814	1.003	3.752	1.149	0.069	80	418	10	20	Error	0	10	3	17	-50
2	4	12	"Ctrl-OmpA10ng/ul"	"Ctrl-OmpA10ng/ul"	7230	41310	80	395	846	863	115	116	17	100	100	0	132	244	225	69	69	11	96	82	0	4.444	4.177	4.748	5.119	1.618	4.006	0.960	52	306	343	906	2.152	280	63	731	175	0
2	5	12	"ctrl-buffer"	"ctrl-buffer"	7400	41310	100	121	136	61	115	116	17	28	15	0	81	97	100	68	69	11	57	27	0	0.462	0.724	1.191	1.116	3.498	0.582	0.562	80	408	19	50	-1.115	6	13	21	29	-50
2	6	12	"Ctrl-RCA10ng/ul"	"Ctrl-RCA10ng/ul"	7570	41310	100	121	121	16	116	117	18	21	1	0	78	77	12	69	69	11	36	11	0	0.556	0.625	1.402	1.214	3.599	19.997	0.002	80	408	14	13	-0.848	5	9	5	8	-50
2	7	12	"Ctrl-6250ng/ul"	"Ctrl-6250ng/ul"	7750	41310	100	121	128	25	116	117	17	30	16	0	80	84	21	69	70	11	47	23	0	0.455	0.800	1.148	1.244	3.523	2.444	0.076	80	408	16	27	-1.138	5	11	12	15	-50
2	8	12	"Ctrl-Y250ng/ul"	"Ctrl-Y250ng/ul"	7920	41310	100	121	124	21	118	125	33	8	1	0	76	79	18	69	70	12	30	10	0	0.429	0.600	0.877	1.114	3.478	2.235	0.071	80	418	10	16	-1.222	3	7	6	10	-50
2	9	12	"Ctrl-Y650ng/ul"	"Ctrl-Y650ng/ul"	8090	41310	100	129	130	26	118	127	40	12	2	0	77	79	21	69	69	11	36	16	0	1.375	1.200	1.343	1.544	2.705	15.094	0.025	80	418	19	22	0.459	11	8	12	10	-50
2	10	12	"Ctrl-OmpA50ng/ul"	"Ctrl-OmpA50ng/ul"	8280	41310	100	1443	2570	2896	116	122	32	100	100	0	268	485	517	70	70	12	98	97	0	6.702	5.913	6.154	6.505	1.344	5.753	0.980	80	445	1525	2869	2.745	1327	198	2454	415	0
2	11	12	"ctrl-buffer"	"ctrl-buffer"	8440	41300	50	344	386	121	116	122	22	100	100	0	144	170	69	71	72	11	100	100	0	3.123	2.727	2.960	3.072	1.524	2.646	0.786	12	104	301	369	1.643	228	73	270	99	0
2	12	12	"Ctrl-RCA100ng/ul"	"Ctrl-RCA100ng/ul"	8610	41310	100	130	138	33	117	118	17	37	26	0	80	87	25	70	71	11	47	28	0	1.300	1.235	1.279	1.130	3.609	2.215	0.134	80	442	23	38	0.379	13	10	21	17	-50
2	13	12	"Ctrl-62100ng/ul"	"Ctrl-62100ng/ul"	8790	41310	100	117	124	29	117	118	18	21	12	0	77	81	22	70	72	16	26	12	0	0.000	0.636	1.167	1.063	3.622	2.450	0.096	80	408	7	18	Error	0	7	7	11	-50
2	14	12	"Ctrl-Y2100ng/ul"	"Ctrl-Y2100ng/ul"	8960	41310	100	122	126	27	117	118	17	31	15	0	78	83	21	69	70	15	30	15	0	0.556	0.643	1.479	1.590	3.066	1.210	0.097	80	396	14	23	-0.848	5	9	9	14	-50
2	15	12	"Ctrl-Y6100ng/ul"	"Ctrl-Y6100ng/ul"	9140	41310	100	120	126	28	119	120	19	23	15	0	74	77	15	69	70	13	30	8	0	0.200	0.875	1.244	1.110	4.338	5.345	0.064	80	418	6	15	-2.322	1	5	7	8	-50
2	16	12	"Ctrl-OmpA100ng/ul"	"Ctrl-OmpA100ng/ul"	9330	41310	110	2651	3927	3173	118	118	17	100	100	0	481	730	563	69	69	11	100	100	0	6.148	5.762	5.720	5.857	1.226	5.749	0.982	80	472	2945	4470	2.620	2533	412	3809	661	0
2	17	12	"ctrl-buffer"	"ctrl-buffer"	9490	41320	60	302	359	162	120	120	16	100	100	0	110	126	54	67	68	11	84	71	0	4.233	4.051	4.017	4.572	2.063	4.066	0.651	32	176	225	298	2.082	182	43	239	59	0
2	18	12	"Ctrl-RCA50ng/ul"	"Ctrl-RCA50ng/ul"	9660	41310	100	127	133	25	116	116	16	41	23	0	82	83	16	67	68	13	52	18	0	0.733	1.063	1.485	1.420	2.864	2.780	0.091	80	433	26	33	-0.447	11	15	17	16	-50
2	19	12	"Ctrl-62400ng/ul"	"Ctrl-62400ng/ul"	9830	41310	100	121	125	26	113	112	19	28	10	0	74	79	22	69	70	12	30	13	0	1.600	1.200	1.500	1.173	3.953	0.398	0.028	80	408	13	22	0.678	8	5	12	10	-50
2	20	12	"Ctrl-Y2400ng/ul"	"Ctrl-Y2400ng/ul"	10010	41310	100	117	128	33	112	113	17	36	26	0	77	77	14	70	73	21	13	3	0	0.714	2.286	1.517	1.466	5.098	6.060	0.059	80	447	12	23	-0.485	5	7	16	7	-50
2	21	12	"Ctrl-Y6400ng/ul"	"Ctrl-Y6400ng/ul"	10210	41290	90	289	319	150	118	119	18	94	88	0	1373	1592	1048	70	75	26	100	100	0	0.131	0.132	0.133	0.123	1.625	0.136	0.928	52	336	1474	1723	-2.930	171	1303	201	1522	0
2	22	12	"Ctrl-OmpA400ng/ul"	"Ctrl-OmpA400ng/ul"	10360	41310	110	5656	5577	1928	118	119	18	100	100	0	1066	1117	432	70	71	10	100	100	0	5.560	5.214	5.214	5.316	1.168	5.158	0.973	80	436	6534	6506	2.475	5538	996	5459	1047	0
2	23	12	"ctrl-buffer"	"ctrl-buffer"	10540	41320	80	604	866	694	118	119	18	100	100	0	151	227	164	70	71	11	94	88	0	6.000	4.764	4.992	4.779	1.412	4.628	0.926	52	315	567	905	2.585	486	81	748	157	0
2	24	12	"Ctrl-RCAbuffer"	"Ctrl-RCAbuffer"	10710	41300	60	216	369	483	116	115	17	84	78	0	114	185	228	70	71	10	87	75	0	2.273	2.200	2.342	1.918	2.555	2.180	0.938	32	176	144	368	1.184	100	44	253	115	0
2	1	13	"phoP"	"STM1231"	6720	41490	110	1593	1973	1630	117	119	18	100	100	0	429	557	439	69	69	11	100	100	0	4.100	3.803	3.960	3.969	1.301	3.815	0.958	80	478	1836	2344	2.036	1476	360	1856	488	0
2	2	13	"phoP"	"STM1231"	6890	41490	120	1177	2524	2420	117	119	25	99	98	0	324	666	599	69	69	11	100	97	0	4.157	4.032	4.083	3.935	1.585	4.070	0.978	120	470	1315	3004	2.055	1060	255	2407	597	0
2	3	13	"phoP"	"STM1231"	7060	41490	110	3536	4155	2234	118	121	26	100	100	0	1203	1203	580	70	71	11	100	100	0	3.017	3.563	3.770	3.543	1.347	3.743	0.931	80	433	4551	5170	1.593	3418	1133	4037	1133	0
2	4	13	"phoQ"	"STM1230"	7230	41490	90	1612	1709	830	119	121	19	100	100	0	1317	1395	715	68	71	12	100	100	0	1.195	1.198	1.161	1.209	1.265	1.189	0.965	52	346	2742	2917	0.257	1493	1249	1590	1327	0
2	5	13	"phoQ"	"STM1230"	7410	41490	110	2958	3138	1073	119	123	28	100	100	0	2915	3179	1174	68	71	15	100	100	0	0.997	0.970	0.968	0.987	1.237	0.961	0.981	80	493	5686	6130	-0.004	2839	2847	3019	3111	0
2	6	13	"hupA"	"STM4170"	7590	41490	110	1906	2097	1109	119	123	29	100	100	0	689	752	419	68	70	12	100	100	0	2.878	2.892	2.897	3.005	1.259	2.854	0.966	80	441	2408	2662	1.525	1787	621	1978	684	0
2	7	13	"sopB"	"STM1091"	7750	41490	100	574	633	299	119	120	20	100	100	0	3331	3665	1915	70	70	11	100	100	0	0.140	0.143	0.148	0.144	1.595	0.136	0.848	80	376	3716	4109	-2.841	455	3261	514	3595	0
2	8	13	"pipC"	"STM0375"	7920	41490	110	437	459	124	119	123	29	100	100	0	2253	2362	589	70	70	11	100	100	0	0.146	0.148	0.145	0.145	1.181	0.147	0.926	80	466	2501	2632	-2.779	318	2183	340	2292	0
2	9	13	"pipC"	"STM0375"	8100	41490	100	234	245	76	117	122	30	97	86	0	1100	1185	519	68	69	11	100	100	0	0.113	0.115	0.113	0.110	1.342	0.118	0.885	80	408	1149	1245	-3.141	117	1032	128	1117	0
2	10	13	"pipC"	"STM0375"	8270	41490	110	285	284	42	115	117	17	100	100	0	1257	1205	262	68	70	12	100	100	0	0.143	0.149	0.145	0.148	1.246	0.144	0.900	80	438	1359	1306	-2.806	170	1189	169	1137	0
2	11	13	"ssrB"	"STM1391"	8440	41490	110	925	942	214	115	118	17	100	100	0	2302	2352	580	68	70	13	100	100	0	0.363	0.362	0.359	0.362	1.113	0.360	0.970	80	493	3044	3111	-1.464	810	2234	827	2284	0
2	12	13	"ssrB"	"STM1391"	8620	41490	110	652	643	136	116	117	17	100	100	0	1512	1533	373	69	70	11	100	100	0	0.371	0.360	0.361	0.359	1.140	0.353	0.962	80	452	1979	1991	-1.429	536	1443	527	1464	0
2	13	13	"lrp"	"STM0959"	8790	41490	100	1543	1792	656	115	117	20	100	100	0	1407	1655	649	69	71	12	100	100	0	1.067	1.057	1.057	1.062	1.133	1.048	0.976	80	408	2766	3263	0.094	1428	1338	1677	1586	0
2	14	13	"lrp"	"STM0959"	8970	41480	110	2292	2270	449	116	127	104	100	100	0	1961	1970	342	70	77	69	100	100	0	1.151	1.134	1.126	1.127	1.100	1.154	0.979	80	453	4067	4054	0.203	2176	1891	2154	1900	0
2	15	13	"gyrA"	"STM2272"	9140	41480	110	9386	9392	1891	122	135	112	100	100	0	6530	6460	1302	70	79	73	100	100	0	1.434	1.451	1.444	1.449	1.075	1.454	0.983	80	439	15724	15660	0.520	9264	6460	9270	6390	0
2	16	13	"gyrA"	"STM2272"	9310	41490	100	1902	2208	1022	118	123	45	100	100	0	1314	1578	792	69	72	25	100	100	0	1.433	1.385	1.386	1.424	1.307	1.369	0.952	80	420	3029	3599	0.519	1784	1245	2090	1509	0
2	17	13	"gyrA"	"STM2272"	9490	41490	110	1059	1252	626	117	117	16	100	100	0	729	896	452	69	69	12	100	100	0	1.427	1.372	1.387	1.356	1.226	1.381	0.967	80	496	1602	1962	0.513	942	660	1135	827	0
2	18	13	"csrA"	"STM2826"	9670	41490	100	949	942	243	117	117	17	100	100	0	934	892	233	69	70	12	100	100	0	0.962	1.002	1.007	1.000	1.190	1.012	0.961	80	420	1697	1648	-0.056	832	865	825	823	0
2	19	13	"crp"	"STM3466"	9840	41490	100	948	1009	377	115	116	16	100	100	0	1693	1804	766	69	70	11	100	100	0	0.513	0.515	0.513	0.519	1.158	0.505	0.972	80	397	2457	2629	-0.963	833	1624	894	1735	0
2	20	13	"yhhP"	"STM3578"	10010	41490	110	724	760	211	115	115	16	100	100	0	1321	1416	419	68	70	11	100	100	0	0.486	0.478	0.476	0.476	1.160	0.477	0.950	80	454	1862	1993	-1.041	609	1253	645	1348	0
2	21	13	"yhhP"	"STM3578"	10190	41490	100	313	315	75	117	117	17	100	100	0	542	563	165	68	69	12	100	100	0	0.414	0.400	0.397	0.392	1.259	0.401	0.921	80	416	670	693	-1.274	196	474	198	495	0
2	22	13	"topA"	"STM1714"	10360	41490	120	2291	2492	1545	116	116	18	100	100	0	1988	2144	1349	69	69	10	100	100	0	1.133	1.145	1.135	1.184	1.431	1.146	0.986	120	468	4094	4451	0.181	2175	1919	2376	2075	0
2	23	13	"topA"	"STM1714"	10530	41490	110	1582	1807	715	115	116	16	100	100	0	1347	1530	617	69	70	10	100	100	0	1.148	1.158	1.149	1.158	1.124	1.161	0.975	80	434	2745	3153	0.199	1467	1278	1692	1461	0
2	24	13	"topA"	"STM1714"	10710	41490	100	592	766	603	117	117	16	100	100	0	502	645	567	68	69	10	100	100	0	1.094	1.125	1.113	1.141	1.286	1.092	0.947	80	478	909	1226	0.130	475	434	649	577	0
2	1	14	"malY"	"STM1464"	6710	41660	100	219	221	39	118	119	19	98	97	0	783	818	233	70	71	14	100	100	0	0.142	0.138	0.135	0.133	1.449	0.135	0.811	80	472	814	851	-2.820	101	713	103	748	0
2	2	14	""	"STM1865"	6880	41660	110	342	363	93	117	118	17	100	100	0	714	802	294	69	71	15	100	100	0	0.349	0.336	0.334	0.338	1.193	0.324	0.942	80	462	870	979	-1.519	225	645	246	733	0
2	3	14	"yheU"	"STM3463"	7050	41660	110	404	396	86	120	122	24	100	100	0	1097	1091	304	70	71	14	100	100	0	0.277	0.270	0.270	0.268	1.184	0.268	0.952	80	506	1311	1297	-1.854	284	1027	276	1021	0
2	4	14	""	"STM2507"	7240	41650	110	378	380	134	123	129	36	98	93	0	984	1026	513	70	72	14	100	100	0	0.279	0.269	0.273	0.265	1.368	0.256	0.907	80	484	1169	1213	-1.842	255	914	257	956	0
2	5	14	"ilvY"	"STM3908"	7390	41670	110	420	410	132	122	129	39	100	96	0	647	624	398	69	71	13	98	92	0	0.516	0.519	0.515	0.756	2.468	0.408	0.780	80	485	876	843	-0.956	298	578	288	555	0
2	6	14	""	"STM2906"	7570	41660	110	271	295	109	122	126	28	100	93	0	335	378	170	69	71	13	100	100	0	0.560	0.560	0.554	0.540	1.320	0.583	0.864	80	493	415	482	-0.836	149	266	173	309	0
2	7	14	"ssaR"	"STM1419"	7750	41670	120	1439	1295	513	121	122	20	99	98	0	3636	3116	1374	70	71	11	99	97	0	0.370	0.385	0.386	0.422	1.550	0.380	0.984	120	571	4884	4220	-1.436	1318	3566	1174	3046	0
2	8	14	"pykF"	"STM1378"	7920	41670	100	202	335	369	118	119	18	98	93	0	277	523	717	70	71	11	100	100	0	0.406	0.479	0.432	0.423	1.427	0.502	0.961	80	424	291	670	-1.301	84	207	217	453	0
2	9	14	"gyrB"	"STM3835"	8100	41660	100	177	253	225	116	117	18	90	77	0	234	412	508	69	70	12	100	100	0	0.370	0.399	0.366	0.341	1.953	0.421	0.913	80	440	226	480	-1.436	61	165	137	343	0
2	10	14	"serC"	"STM0977"	8270	41660	110	871	900	248	115	117	18	100	100	0	1261	1294	390	69	70	12	100	100	0	0.634	0.641	0.645	0.641	1.151	0.635	0.968	80	468	1948	2010	-0.657	756	1192	785	1225	0
2	11	14	"cbiA"	"STM2035"	8430	41660	100	130	144	51	114	117	17	48	25	0	103	132	97	68	69	10	90	77	0	0.457	0.469	0.516	0.537	2.452	0.490	0.642	80	436	51	94	-1.129	16	35	30	64	-50
2	12	14	"hin"	"STM2772"	8620	41660	100	270	307	139	116	117	17	100	100	0	1470	1666	962	69	69	11	100	100	0	0.110	0.120	0.116	0.114	1.239	0.125	0.944	80	436	1555	1788	-3.185	154	1401	191	1597	0
2	13	14	"yfiA"	"STM2665"	8780	41660	110	1781	1854	486	117	119	20	100	100	0	1090	1126	349	68	69	12	100	100	0	1.628	1.642	1.657	1.660	1.104	1.628	0.972	80	495	2686	2795	0.703	1664	1022	1737	1058	0
2	14	14	""	"STM0382"	8970	41660	110	309	391	264	116	117	21	100	98	0	1773	2296	1604	69	71	12	100	100	0	0.113	0.123	0.115	0.112	1.363	0.134	0.911	80	522	1897	2502	-3.142	193	1704	275	2227	0
2	15	14	"ybbP"	"STM0508"	9140	41660	110	674	793	484	118	120	26	100	100	0	2592	3046	2070	69	70	12	100	100	0	0.220	0.227	0.225	0.224	1.140	0.227	0.977	80	497	3079	3652	-2.182	556	2523	675	2977	0
2	16	14	"fepE"	"STM0589"	9310	41670	100	786	862	446	116	117	16	97	97	0	2245	2350	1369	68	69	11	98	98	0	0.308	0.327	0.327	0.337	1.310	0.323	0.976	80	444	2847	3028	-1.700	670	2177	746	2282	0
2	17	14	"trpL"	"STM1722"	9490	41670	100	140	151	53	116	116	15	72	37	0	196	225	156	69	69	11	100	100	0	0.189	0.224	0.230	0.209	1.927	0.272	0.664	80	444	151	191	-2.404	24	127	35	156	0
2	18	14	"ivbL"	"STM3797"	9660	41670	100	203	203	34	115	116	16	100	93	0	287	284	79	69	70	10	100	100	0	0.404	0.409	0.410	0.409	1.515	0.390	0.773	80	419	306	303	-1.309	88	218	88	215	0
2	19	14	"EMPTY"	"EMPTY"	9820	41660	100	122	123	17	116	117	16	26	7	0	77	81	16	70	70	10	41	28	0	0.857	0.636	1.143	1.077	4.221	4.177	0.013	80	416	13	18	-0.222	6	7	7	11	-75
2	20	14	"EMPTY"	"EMPTY"	9990	41660	100	121	121	19	116	118	17	21	7	0	72	74	13	70	70	11	30	12	0	2.500	1.250	0.896	1.014	3.647	27.929	0.001	80	441	7	9	1.322	5	2	5	4	-75
2	21	14	"EMPTY"	"EMPTY"	10170	41660	100	119	122	21	116	117	17	22	8	0	73	75	14	68	69	10	38	10	0	0.600	0.857	1.134	1.147	3.420	7.376	0.024	80	441	8	13	-0.737	3	5	6	7	-75
2	22	14	"EMPTY"	"EMPTY"	10340	41660	100	120	122	19	114	115	17	33	7	0	74	75	15	68	69	10	33	18	0	1.000	1.143	1.218	1.116	3.037	4.229	0.035	80	411	12	15	0.000	6	6	8	7	-75
2	23	14	"EMPTY"	"EMPTY"	10510	41660	100	121	120	17	117	117	17	16	5	0	68	71	14	69	69	10	23	7	0	-4.000	1.500	1.339	1.183	3.352	10.347	0.007	80	439	3	5	Error	4	-1	3	2	-75
2	24	14	"EMPTY"	"EMPTY"	10690	41660	100	121	119	15	117	118	17	13	0	0	74	73	11	68	69	10	28	10	0	0.667	0.400	1.000	1.035	2.970	17.740	0.003	80	485	10	7	-0.585	4	6	2	5	-75
3	1	1	"yjiW"	"STM4523"	11290	39420	110	267	278	53	127	129	18	100	100	0	1489	1513	433	71	73	16	100	100	0	0.099	0.105	0.102	0.104	1.423	0.099	0.861	80	556	1558	1593	-3.340	140	1418	151	1442	0
3	2	1	"yjjW"	"STM4565"	11470	39410	110	458	492	187	129	131	19	98	98	0	2936	3303	1676	71	73	17	100	100	0	0.115	0.112	0.114	0.112	1.273	0.106	0.912	80	502	3194	3595	-3.122	329	2865	363	3232	0
3	3	1	"yibL"	"STM3689"	11620	39410	90	359	398	141	126	130	94	98	67	0	1671	1811	843	69	91	173	100	98	0	0.145	0.156	0.152	0.158	1.341	0.153	0.898	52	363	1835	2014	-2.781	233	1602	272	1742	0
3	4	1	"fba"	"STM3068"	11810	39450	70	610	802	690	107	157	231	78	59	0	556	841	831	61	114	246	78	50	0	1.016	0.891	0.926	0.987	1.817	0.831	0.914	32	206	998	1475	0.023	503	495	695	780	0
3	5	1	"yhaH"	"STM3234"	11970	39410	110	733	780	281	128	133	84	100	100	0	1839	2026	814	70	75	70	100	100	0	0.342	0.333	0.332	0.331	1.203	0.324	0.917	80	536	2374	2608	-1.548	605	1769	652	1956	0
3	6	1	"rpoD"	"STM3211"	12150	39410	110	1427	1690	1208	130	131	18	100	100	0	754	882	593	71	72	11	100	100	0	1.899	1.924	1.889	1.906	1.233	2.006	0.933	80	512	1980	2371	0.925	1297	683	1560	811	0
3	7	1	""	"STM2551"	12320	39420	110	631	672	213	130	131	23	100	100	0	1518	1629	539	74	76	21	100	100	0	0.347	0.349	0.351	0.347	1.151	0.350	0.950	80	499	1945	2097	-1.527	501	1444	542	1555	0
3	8	1	"gltI"	"STM0665"	12500	39420	110	1475	1626	715	131	132	23	100	100	0	2534	2828	1353	73	76	21	100	100	0	0.546	0.543	0.542	0.543	1.147	0.532	0.952	80	493	3805	4250	-0.873	1344	2461	1495	2755	0
3	9	1	"nagC"	"STM0682"	12670	39420	110	480	538	322	131	132	18	100	100	0	1566	1739	1132	73	74	12	100	100	0	0.234	0.244	0.242	0.240	1.191	0.253	0.959	80	457	1842	2073	-2.097	349	1493	407	1666	0
3	10	1	"glnS"	"STM0686"	12830	39410	110	3195	3624	1409	131	137	31	100	100	0	10404	11340	4215	75	78	27	100	100	0	0.297	0.310	0.303	0.307	1.136	0.307	0.946	80	497	13393	14758	-1.753	3064	10329	3493	11265	0
3	11	1	"sipD"	"STM2883"	13010	39410	100	482	516	167	130	135	32	100	100	0	2892	3005	958	75	79	28	100	100	0	0.125	0.132	0.127	0.129	1.173	0.132	0.930	80	456	3169	3316	-3.001	352	2817	386	2930	0
3	12	1	"eutC"	"STM2457"	13190	39410	110	164	176	62	132	133	18	66	42	0	904	1144	985	74	75	12	100	100	0	0.039	0.041	0.046	0.038	1.821	0.048	0.676	80	484	862	1114	-4.697	32	830	44	1070	0
3	13	1	"udp"	"STM3968"	13350	39410	110	1049	1124	379	133	134	18	100	100	0	3111	3278	1207	74	75	11	100	100	0	0.302	0.309	0.307	0.310	1.214	0.296	0.919	80	482	3953	4195	-1.729	916	3037	991	3204	0
3	14	1	"metR"	"STM3964"	13530	39410	110	1287	1342	311	135	137	19	100	100	0	3412	3534	767	75	76	14	100	100	0	0.345	0.349	0.331	0.348	1.236	0.337	0.933	80	524	4489	4666	-1.534	1152	3337	1207	3459	0
3	15	1	"rthB"	"STM3960"	13710	39410	110	729	826	387	139	139	21	100	100	0	3149	3413	1148	76	78	16	100	100	0	0.192	0.206	0.192	0.197	1.297	0.198	0.854	80	511	3663	4024	-2.381	590	3073	687	3337	0
3	16	1	"yigI"	"STM3956"	13880	39410	110	974	1134	577	139	140	19	100	100	0	2477	2717	1185	79	80	14	100	100	0	0.348	0.377	0.352	0.364	1.245	0.369	0.903	80	484	3233	3633	-1.522	835	2398	995	2638	0
3	17	1	"corA"	"STM3952"	14050	39420	100	2084	2295	832	135	137	17	100	100	0	3841	4237	1595	76	76	14	100	100	0	0.518	0.519	0.518	0.519	1.139	0.507	0.957	80	422	5714	6321	-0.950	1949	3765	2160	4161	0
3	18	1	"yigA"	"STM3948"	14230	39420	120	1578	1777	790	136	137	19	99	99	0	2885	2990	1391	73	74	13	100	100	0	0.513	0.563	0.559	0.586	1.560	0.556	0.955	120	568	4254	4558	-0.964	1442	2812	1641	2917	0
3	19	1	"priB"	"STM4392"	14400	39420	100	3809	3993	1404	137	139	20	100	100	0	645	673	230	73	74	12	100	100	0	6.420	6.427	6.371	6.458	1.174	6.471	0.944	80	432	4244	4456	2.682	3672	572	3856	600	0
3	20	1	"ytfJ"	"STM4405"	14580	39420	110	241	247	50	137	139	21	98	96	0	644	694	232	73	84	139	97	97	0	0.182	0.177	0.177	0.173	1.477	0.172	0.782	80	477	675	731	-2.457	104	571	110	621	0
3	21	1	"mpl"	"STM4416"	14750	39410	100	183	189	35	138	139	19	91	62	0	208	217	72	75	76	12	100	100	0	0.338	0.359	0.333	0.350	1.711	0.368	0.559	80	430	178	193	-1.563	45	133	51	142	0
3	22	1	""	"STM4420"	14920	39420	100	161	162	23	138	139	19	61	21	0	228	242	66	74	76	12	100	100	0	0.149	0.143	0.154	0.138	2.225	0.137	0.200	80	428	177	192	-2.743	23	154	24	168	0
3	23	1	""	"STM4424"	15090	39420	100	146	150	30	139	140	19	26	8	0	219	239	114	73	74	12	100	98	0	0.048	0.066	0.122	0.128	2.676	0.086	0.114	80	440	153	177	-4.382	7	146	11	166	0
3	24	1	""	"STM4428"	15270	39420	100	171	177	37	140	141	19	65	37	0	388	414	138	72	73	11	100	100	0	0.098	0.108	0.111	0.099	2.008	0.114	0.408	80	476	347	379	-3.350	31	316	37	342	0
3	1	2	"clpX"	"STM0449"	11270	39590	100	4320	4121	1095	125	125	17	100	100	0	1402	1325	376	70	71	11	100	100	0	3.149	3.184	3.223	3.223	1.211	3.230	0.959	80	429	5527	5251	1.655	4195	1332	3996	1255	0
3	2	2	"ptrB"	"STM1879"	11440	39590	100	470	490	131	128	130	19	100	100	0	627	654	179	71	73	17	100	100	0	0.615	0.621	0.623	0.614	1.205	0.628	0.935	80	385	898	945	-0.701	342	556	362	583	0
3	3	2	"yihV"	"STM4024"	11610	39590	100	245	264	68	125	123	25	100	96	0	3341	3367	1188	68	71	33	100	100	0	0.037	0.042	0.040	0.040	1.475	0.039	0.759	80	418	3393	3438	-4.770	120	3273	139	3299	0
3	4	2	"thiG"	"STM4160"	11790	39580	110	355	366	101	123	125	77	100	86	0	2618	2890	900	68	73	71	100	100	0	0.091	0.086	0.085	0.084	1.270	0.085	0.889	80	426	2782	3065	-3.458	232	2550	243	2822	0
3	5	2	"thiC"	"STM4164"	11950	39590	100	241	255	64	128	128	18	98	97	0	968	1075	435	71	71	11	100	100	0	0.126	0.126	0.132	0.124	1.345	0.122	0.865	80	394	1010	1131	-2.989	113	897	127	1004	0
3	6	2	"yjaG"	"STM4169"	12130	39590	100	782	795	215	129	129	18	100	100	0	2498	2551	772	72	73	15	100	100	0	0.269	0.269	0.272	0.268	1.159	0.268	0.958	80	408	3079	3145	-1.893	653	2426	666	2479	0
3	7	2	""	"STM2701"	12300	39590	110	334	360	106	127	128	18	100	100	0	2426	2642	1076	72	74	15	100	100	0	0.088	0.091	0.087	0.091	1.260	0.086	0.891	80	440	2561	2803	-3.507	207	2354	233	2570	0
3	8	2	"stfE"	"STM0198"	12480	39590	100	188	198	57	126	127	18	91	78	0	2012	2317	1043	72	74	12	100	100	0	0.032	0.032	0.030	0.030	1.607	0.034	0.706	80	397	2002	2317	-4.968	62	1940	72	2245	0
3	9	2	"eutQ"	"STM2468"	12650	39580	110	211	236	93	130	129	18	97	92	0	1757	1951	1042	73	73	11	100	100	0	0.048	0.056	0.051	0.050	1.488	0.063	0.825	80	423	1765	1984	-4.378	81	1684	106	1878	0
3	10	2	"eutN"	"STM2464"	12820	39590	110	167	186	64	130	130	19	75	47	0	1059	1416	1100	76	77	14	100	100	0	0.038	0.042	0.043	0.039	1.612	0.047	0.735	80	453	1020	1396	-4.732	37	983	56	1340	0
3	11	2	"prpB"	"STM0368"	13000	39590	110	181	198	60	130	130	17	97	81	0	1074	1342	940	74	75	13	100	100	0	0.051	0.054	0.055	0.050	1.595	0.054	0.769	80	454	1051	1336	-4.293	51	1000	68	1268	0
3	12	2	"tus"	"STM1470"	13170	39580	110	447	479	192	132	131	19	100	100	0	2053	2260	962	73	75	13	100	100	0	0.159	0.159	0.155	0.154	1.218	0.164	0.934	80	455	2295	2534	-2.652	315	1980	347	2187	0
3	13	2	"ogt"	"STM1659"	13350	39580	110	886	976	434	133	133	20	100	100	0	2064	2340	1109	73	74	12	100	100	0	0.378	0.372	0.372	0.371	1.176	0.371	0.951	80	453	2744	3110	-1.403	753	1991	843	2267	0
3	14	2	"rpmF"	"STM1191"	13520	39590	110	2950	3438	2427	136	137	20	100	100	0	419	503	360	73	75	15	100	100	0	8.133	7.679	8.186	7.938	1.230	7.549	0.952	80	440	3160	3732	3.024	2814	346	3302	430	0
3	15	2	"fabG"	"STM1195"	13690	39590	100	5074	5504	1793	137	138	29	100	100	0	1740	1858	706	74	78	19	100	100	0	2.963	3.008	3.029	3.053	1.184	3.068	0.919	80	408	6603	7151	1.567	4937	1666	5367	1784	0
3	16	2	"phsA"	"STM2065"	13870	39580	110	494	529	141	139	142	28	100	100	0	5412	5886	1873	81	86	21	100	100	0	0.067	0.067	0.068	0.066	1.215	0.065	0.914	80	454	5686	6195	-3.909	355	5331	390	5805	0
3	17	2	"dacD"	"STM2062"	14040	39590	110	938	1061	476	138	139	19	100	100	0	2901	3360	1436	79	82	18	100	100	0	0.283	0.281	0.269	0.276	1.197	0.285	0.916	80	440	3622	4204	-1.819	800	2822	923	3281	0
3	18	2	"pefD"	"PSLT016"	14210	39590	100	261	279	69	136	136	18	100	98	0	2524	2721	1032	74	75	13	100	100	0	0.051	0.054	0.054	0.053	1.309	0.054	0.861	80	391	2575	2790	-4.293	125	2450	143	2647	0
3	19	2	"ybjG"	"STM0865"	14390	39600	110	478	533	273	139	139	20	100	100	0	657	766	406	73	75	14	100	100	0	0.580	0.569	0.540	0.559	1.274	0.584	0.879	80	454	923	1087	-0.785	339	584	394	693	0
3	20	2	"thiM"	"STM2147"	14570	39580	110	509	618	314	136	138	22	100	100	0	782	948	514	73	76	18	100	100	0	0.526	0.551	0.553	0.537	1.271	0.541	0.931	80	390	1082	1357	-0.927	373	709	482	875	0
3	21	2	"thiI"	"STM0425"	14720	39600	120	783	1145	1201	136	137	21	99	97	0	1737	2688	2924	75	77	15	99	99	0	0.389	0.386	0.373	0.386	1.453	0.402	0.968	120	460	2309	3622	-1.361	647	1662	1009	2613	0
3	22	2	"hilD"	"STM2875"	14910	39590	110	1053	1357	984	137	139	21	100	100	0	1562	1987	1468	76	78	15	100	100	0	0.616	0.638	0.620	0.628	1.183	0.645	0.971	80	448	2402	3131	-0.698	916	1486	1220	1911	0
3	23	2	"prgK"	"STM2871"	15080	39590	100	743	935	544	139	140	19	100	100	0	1890	2286	1392	74	75	13	100	100	0	0.333	0.360	0.348	0.351	1.200	0.361	0.957	80	396	2420	3008	-1.588	604	1816	796	2212	0
3	24	2	"nhoA"	"STM1582"	15260	39590	100	188	224	108	138	138	19	92	71	0	231	294	254	72	74	13	100	100	0	0.314	0.387	0.374	0.346	1.803	0.398	0.845	80	448	209	308	-1.669	50	159	86	222	0
3	1	3	"hsdS"	"STM4524"	11260	39760	110	306	326	94	124	126	20	100	100	0	4464	4839	1587	69	70	11	100	100	0	0.041	0.042	0.042	0.041	1.252	0.043	0.922	80	498	4577	4972	-4.594	182	4395	202	4770	0
3	2	3	"hisF"	"STM2077"	11430	39750	110	3998	4966	2756	125	127	20	100	100	0	1594	1839	885	70	71	11	100	100	0	2.541	2.737	2.681	2.684	1.143	2.797	0.977	80	439	5397	6610	1.346	3873	1524	4841	1769	0
3	3	3	"trmD"	"STM2674"	11600	39760	110	6936	8573	5499	126	128	18	100	100	0	1007	1181	664	70	71	11	100	100	0	7.268	7.603	7.507	7.493	1.118	7.837	0.985	80	435	7747	9558	2.862	6810	937	8447	1111	0
3	4	3	"fruF"	"STM2206"	11780	39770	120	715	777	417	125	127	17	99	99	0	1321	1376	761	71	72	12	98	98	0	0.472	0.500	0.492	0.523	1.404	0.512	0.971	120	498	1840	1957	-1.083	590	1250	652	1305	0
3	5	3	"asrB"	"STM2549"	11950	39760	100	234	243	65	127	127	17	100	100	0	1629	1804	649	71	72	11	100	100	0	0.069	0.067	0.067	0.063	1.390	0.070	0.860	80	365	1665	1849	-3.864	107	1558	116	1733	0
3	6	3	"sifA"	"STM1224"	12120	39760	110	974	1126	470	128	129	17	100	100	0	2204	2499	1020	72	73	15	100	100	0	0.397	0.411	0.407	0.406	1.135	0.415	0.967	80	453	2978	3425	-1.333	846	2132	998	2427	0
3	7	3	"cbiM"	"STM2023"	12300	39760	110	267	286	75	125	127	19	100	100	0	2276	2474	761	72	73	11	100	100	0	0.064	0.067	0.065	0.065	1.270	0.068	0.869	80	452	2346	2563	-3.956	142	2204	161	2402	0
3	8	3	"cbiP"	"STM2019"	12470	39760	110	316	340	122	125	127	20	100	100	0	2129	2420	1065	72	73	11	100	100	0	0.093	0.092	0.090	0.088	1.224	0.094	0.931	80	426	2248	2563	-3.429	191	2057	215	2348	0
3	9	3	"samB"	"PSLT054"	12640	39760	110	464	521	245	127	127	19	100	100	0	1476	1729	1008	72	73	11	100	100	0	0.240	0.238	0.240	0.237	1.214	0.226	0.947	80	453	1741	2051	-2.059	337	1404	394	1657	0
3	10	3	"uhpT"	"STM3787"	12820	39760	110	218	240	89	126	127	18	98	95	0	1654	1857	882	74	75	12	100	100	0	0.058	0.064	0.060	0.057	1.591	0.068	0.807	80	452	1672	1897	-4.102	92	1580	114	1783	0
3	11	3	"trpA"	"STM1727"	12990	39760	110	374	421	230	127	128	18	100	100	0	890	1024	655	73	74	12	100	100	0	0.302	0.309	0.309	0.304	1.220	0.319	0.948	80	453	1064	1245	-1.726	247	817	294	951	0
3	12	3	"rhaT"	"STM4050"	13170	39760	110	194	212	78	126	127	18	93	86	0	1847	1852	1234	73	73	12	100	100	0	0.038	0.048	0.048	0.045	1.475	0.052	0.838	80	466	1842	1865	-4.705	68	1774	86	1779	0
3	13	3	"glnQ"	"STM0828"	13340	39760	110	760	786	244	129	130	19	100	100	0	2477	2541	812	72	74	12	100	100	0	0.262	0.266	0.263	0.259	1.164	0.268	0.975	80	452	3036	3126	-1.930	631	2405	657	2469	0
3	14	3	""	"STM4158"	13510	39760	110	269	288	86	131	132	20	100	98	0	740	766	199	73	76	17	100	100	0	0.207	0.227	0.205	0.210	1.548	0.222	0.666	80	453	805	850	-2.273	138	667	157	693	0
3	15	3	""	"STM1260"	13690	39760	110	684	767	299	132	133	19	100	100	0	3714	4127	1774	75	77	17	100	100	0	0.152	0.157	0.156	0.155	1.119	0.158	0.979	80	452	4191	4687	-2.721	552	3639	635	4052	0
3	16	3	""	"PSLT026"	13860	39760	110	1764	2253	1397	136	137	21	100	100	0	2041	2550	1656	80	85	21	100	100	0	0.830	0.857	0.870	0.853	1.181	0.851	0.979	80	466	3589	4587	-0.268	1628	1961	2117	2470	0
3	17	3	""	"STM4457"	14040	39770	110	1300	1311	307	134	136	21	100	100	0	1868	1804	492	78	82	19	100	100	0	0.651	0.682	0.683	0.692	1.177	0.672	0.974	80	439	2956	2903	-0.618	1166	1790	1177	1726	0
3	18	3	"metJ"	"STM4099"	14210	39770	110	866	888	299	131	132	18	100	100	0	1268	1378	535	74	75	11	100	100	0	0.616	0.581	0.576	0.580	1.139	0.579	0.976	80	440	1929	2061	-0.700	735	1194	757	1304	0
3	19	3	""	"Not LT2a84"	14380	39760	110	281	291	75	132	133	18	100	98	0	2012	2110	827	74	75	12	100	100	0	0.077	0.078	0.076	0.075	1.371	0.074	0.887	80	440	2087	2195	-3.701	149	1938	159	2036	0
3	20	3	"traW"	"PSLT091"	14560	39760	110	287	301	89	133	134	19	100	100	0	2542	2776	1214	74	76	12	100	100	0	0.062	0.062	0.060	0.061	1.265	0.063	0.902	80	457	2622	2870	-4.002	154	2468	168	2702	0
3	21	3	"traN"	"PSLT095"	14730	39760	110	398	429	137	134	135	20	100	100	0	3556	3873	1419	75	75	12	100	100	0	0.076	0.078	0.073	0.076	1.180	0.079	0.953	80	402	3745	4093	-3.721	264	3481	295	3798	0
3	22	3	"trbB"	"PSLT099"	14910	39770	100	354	400	147	138	138	19	100	100	0	2635	2884	1236	75	75	13	100	100	0	0.084	0.093	0.089	0.089	1.299	0.094	0.885	80	408	2776	3071	-3.567	216	2560	262	2809	0
3	23	3	"traD"	"PSLT104"	15080	39760	110	1878	2297	1231	137	138	19	100	100	0	3038	3432	1580	74	75	13	100	100	0	0.587	0.643	0.623	0.629	1.238	0.639	0.935	80	440	4705	5518	-0.768	1741	2964	2160	3358	0
3	24	3	""	"PSLT109"	15260	39770	110	633	679	202	136	137	18	100	100	0	1724	1791	565	73	74	12	100	100	0	0.301	0.316	0.312	0.314	1.148	0.311	0.968	80	512	2148	2261	-1.732	497	1651	543	1718	0
3	1	4	""	"STM2732"	11250	39940	100	128	129	21	122	124	18	26	8	0	908	994	419	70	70	11	100	100	0	0.007	0.008	0.023	0.024	1.712	0.009	0.052	80	440	844	931	-7.126	6	838	7	924	0
3	2	4	""	"STM2710"	11420	39940	100	156	158	24	124	125	19	70	38	0	2381	2455	675	71	72	11	100	100	0	0.014	0.014	0.019	0.019	1.343	0.015	0.419	80	406	2342	2418	-6.174	32	2310	34	2384	0
3	3	4	""	"STM1614"	11590	39940	100	330	360	122	126	126	18	100	100	0	4498	5156	2267	72	72	11	100	100	0	0.046	0.046	0.045	0.045	1.177	0.046	0.949	80	408	4630	5318	-4.439	204	4426	234	5084	0
3	4	4	"tehB"	"STM1608"	11770	39940	100	604	615	149	125	125	17	100	100	0	2439	2500	625	72	73	11	100	100	0	0.202	0.202	0.200	0.200	1.148	0.201	0.966	80	377	2846	2918	-2.305	479	2367	490	2428	0
3	5	4	"tpx"	"STM1682"	11940	39930	110	2709	2885	1022	126	126	18	100	100	0	1405	1540	542	72	72	11	100	100	0	1.938	1.879	1.881	1.901	1.161	1.889	0.983	80	445	3916	4227	0.954	2583	1333	2759	1468	0
3	6	4	""	"STM1677"	12120	39940	100	526	540	113	126	127	21	100	100	0	3173	3156	826	71	73	14	100	100	0	0.129	0.134	0.134	0.134	1.129	0.132	0.968	80	408	3502	3499	-2.955	400	3102	414	3085	0
3	7	4	"uppS"	"STM0221"	12290	39940	100	1335	1351	445	126	132	34	100	100	0	907	948	320	73	76	21	100	100	0	1.450	1.400	1.398	1.404	1.104	1.401	0.984	80	396	2043	2100	0.536	1209	834	1225	875	0
3	8	4	"yaeD"	"STM0248"	12460	39930	110	1130	1209	435	126	131	32	100	100	0	2676	2825	1096	73	76	19	100	100	0	0.386	0.394	0.394	0.393	1.123	0.388	0.974	80	440	3607	3835	-1.374	1004	2603	1083	2752	0
3	9	4	"rof"	"STM0237"	12630	39930	100	131	135	24	124	126	18	38	12	0	81	83	16	71	73	11	45	16	0	0.700	0.917	1.500	1.475	2.988	3.437	0.081	80	408	17	23	-0.515	7	10	11	12	-50
3	10	4	"yeeX"	"STM2059"	12810	39940	110	882	947	246	124	126	28	100	100	0	799	886	285	71	73	21	100	100	0	1.041	1.010	1.022	1.023	1.154	0.989	0.972	80	452	1486	1638	0.058	758	728	823	815	0
3	11	4	"sbcB"	"STM2067"	12980	39940	100	370	419	182	125	127	29	100	100	0	1203	1434	799	71	73	22	100	100	0	0.216	0.216	0.212	0.212	1.212	0.214	0.927	80	408	1377	1657	-2.208	245	1132	294	1363	0
3	12	4	"fixC"	"STM0077"	13160	39940	100	281	291	70	126	127	17	100	100	0	3933	4295	1505	73	73	11	100	100	0	0.040	0.039	0.038	0.038	1.284	0.039	0.917	80	408	4015	4387	-4.638	155	3860	165	4222	0
3	13	4	"yjbC"	"STM4193"	13330	39940	100	612	613	159	126	126	16	100	100	0	2560	2680	777	74	74	11	100	100	0	0.195	0.187	0.183	0.185	1.153	0.185	0.959	80	396	2972	3093	-2.355	486	2486	487	2606	0
3	14	4	"dinF"	"STM4238"	13500	39940	100	1671	1746	550	127	127	17	100	100	0	1551	1610	576	75	77	15	100	100	0	1.046	1.055	1.050	1.071	1.201	1.035	0.960	80	408	3020	3154	0.065	1544	1476	1619	1535	0
3	15	4	""	"STM4267"	13680	39940	100	545	568	122	127	129	17	100	100	0	1934	1980	535	76	79	28	100	100	0	0.225	0.232	0.229	0.232	1.135	0.226	0.967	80	420	2276	2345	-2.152	418	1858	441	1904	0
3	16	4	"malE"	"STM4229"	13860	39940	100	155	179	73	129	130	18	57	41	0	424	829	978	76	78	27	98	98	0	0.075	0.066	0.073	0.080	2.037	0.069	0.818	80	420	374	803	-3.743	26	348	50	753	0
3	17	4	"yfdZ"	"STM2402"	14030	39930	110	2250	2389	725	128	129	18	100	100	0	4728	5141	1749	74	76	12	100	100	0	0.456	0.446	0.450	0.449	1.075	0.439	0.986	80	427	6776	7328	-1.133	2122	4654	2261	5067	0
3	18	4	"yfcA"	"STM2382"	14200	39940	100	454	480	145	127	128	17	100	100	0	2110	2213	708	72	73	11	100	100	0	0.160	0.165	0.162	0.164	1.150	0.167	0.953	80	396	2365	2494	-2.640	327	2038	353	2141	0
3	19	4	"ybdB"	"STM0599"	14380	39940	110	437	447	95	129	128	18	100	100	0	1029	1049	269	72	73	12	100	100	0	0.322	0.325	0.323	0.324	1.183	0.324	0.950	80	467	1265	1295	-1.636	308	957	318	977	0
3	20	4	"fsr"	"STM0493"	14560	39940	100	226	230	48	128	130	18	98	92	0	767	797	315	73	74	11	100	100	0	0.141	0.141	0.143	0.137	1.397	0.137	0.848	80	420	792	826	-2.824	98	694	102	724	0
3	21	4	"ybbB"	"STM0513"	14730	39930	100	281	292	86	132	133	19	98	97	0	688	761	345	73	74	14	100	100	0	0.242	0.233	0.232	0.233	1.286	0.229	0.897	80	406	764	848	-2.045	149	615	160	688	0
3	22	4	"lpxH"	"STM0535"	14900	39940	100	522	550	155	135	134	19	100	100	0	2576	2675	956	72	74	16	100	100	0	0.155	0.159	0.158	0.159	1.140	0.158	0.969	80	396	2891	3018	-2.694	387	2504	415	2603	0
3	23	4	""	"STM0563"	15070	39930	100	127	134	28	135	134	19	18	6	0	79	80	16	72	74	14	25	10	0	-1.143	-0.125	1.800	1.418	3.014	7.536	0.017	80	396	-1	7	Error	-8	7	-1	8	-50
3	24	4	"fepD"	"STM0592"	15240	39940	100	827	804	185	134	134	19	100	100	0	1438	1431	414	72	73	12	100	100	0	0.507	0.493	0.480	0.502	1.206	0.485	0.973	80	441	2059	2029	-0.979	693	1366	670	1359	0
3	1	5	"gntT"	"STM3512"	11240	40110	110	761	792	184	123	124	19	100	100	0	4987	5258	1508	70	71	12	100	100	0	0.130	0.129	0.130	0.129	1.166	0.127	0.959	80	511	5555	5857	-2.946	638	4917	669	5188	0
3	2	5	"sspB"	"STM3341"	11420	40110	110	1860	1886	456	123	124	18	100	100	0	2818	2896	710	71	72	11	100	100	0	0.632	0.624	0.629	0.627	1.179	0.614	0.947	80	452	4484	4588	-0.661	1737	2747	1763	2825	0
3	3	5	"yhcH"	"STM3335"	11590	40110	110	320	336	84	125	126	19	100	100	0	1712	1864	666	71	72	11	100	100	0	0.119	0.118	0.116	0.117	1.225	0.115	0.925	80	438	1836	2004	-3.073	195	1641	211	1793	0
3	4	5	"yrbB"	"STM3309"	11770	40110	110	482	508	234	124	125	20	100	100	0	925	973	554	71	71	11	100	100	0	0.419	0.426	0.428	0.426	1.197	0.424	0.934	80	438	1212	1286	-1.254	358	854	384	902	0
3	5	5	"folP"	"STM3295"	11930	40110	100	1462	1509	440	124	125	19	100	100	0	1858	1896	618	72	73	12	100	100	0	0.749	0.759	0.760	0.768	1.168	0.746	0.958	80	404	3124	3209	-0.417	1338	1786	1385	1824	0
3	6	5	"mtr"	"STM3279"	12120	40110	110	1998	2052	670	126	126	18	100	100	0	8656	8714	2961	71	73	12	100	100	0	0.218	0.223	0.223	0.222	1.122	0.222	0.948	80	450	10457	10569	-2.197	1872	8585	1926	8643	0
3	7	5	"yghA"	"STM3157"	12280	40110	110	1376	1348	377	124	125	17	100	100	0	2513	2509	709	71	72	11	100	100	0	0.513	0.502	0.497	0.499	1.198	0.503	0.942	80	439	3694	3662	-0.964	1252	2442	1224	2438	0
3	8	5	""	"STM3129"	12460	40110	100	374	384	96	125	125	17	100	100	0	1946	2041	812	73	73	11	100	100	0	0.133	0.132	0.130	0.133	1.238	0.125	0.897	80	420	2122	2227	-2.911	249	1873	259	1968	0
3	9	5	"yqgF"	"STM3097"	12630	40110	100	747	768	235	125	125	17	100	100	0	2426	2529	836	72	73	12	100	100	0	0.264	0.262	0.263	0.261	1.146	0.259	0.954	80	420	2976	3100	-1.920	622	2354	643	2457	0
3	10	5	"galP"	"STM3091"	12810	40110	100	213	226	54	126	126	17	100	92	0	639	784	364	70	72	12	100	100	0	0.153	0.140	0.144	0.136	1.542	0.133	0.777	80	408	656	814	-2.709	87	569	100	714	0
3	11	5	""	"STM3071"	12980	40110	100	134	159	152	127	127	18	33	15	0	412	510	429	70	72	11	100	100	0	0.020	0.073	0.065	0.053	2.494	0.507	0.874	80	408	349	472	-5.610	7	342	32	440	0
3	12	5	"bglA"	"STM3051"	13160	40110	110	736	734	196	127	127	17	100	100	0	4867	4850	1667	72	73	12	100	100	0	0.127	0.127	0.131	0.129	1.180	0.125	0.925	80	452	5404	5385	-2.977	609	4795	607	4778	0
3	13	5	""	"STM1301"	13330	40110	100	352	359	79	126	126	17	100	100	0	983	1016	275	73	74	12	100	100	0	0.248	0.247	0.252	0.245	1.227	0.244	0.913	80	396	1136	1176	-2.010	226	910	233	943	0
3	14	5	""	"STM1328"	13500	40110	100	300	307	67	124	125	20	100	100	0	722	748	231	74	76	16	100	100	0	0.272	0.272	0.265	0.267	1.252	0.259	0.880	80	396	824	857	-1.880	176	648	183	674	0
3	15	5	""	"STM1368"	13670	40110	100	309	330	89	127	128	18	100	97	0	1916	2109	904	76	77	15	100	100	0	0.099	0.100	0.099	0.101	1.384	0.094	0.885	80	408	2022	2236	-3.338	182	1840	203	2033	0
3	16	5	"ydhC"	"STM1428"	13850	40120	100	682	707	243	131	131	18	100	100	0	1574	1676	681	77	77	12	100	100	0	0.368	0.360	0.348	0.365	1.328	0.346	0.925	80	420	2048	2175	-1.442	551	1497	576	1599	0
3	17	5	"slyB"	"STM1445"	14030	40110	110	3984	4103	1198	129	130	22	100	100	0	622	638	190	76	77	13	100	100	0	7.060	7.071	6.945	7.141	1.175	7.235	0.932	80	467	4401	4536	2.820	3855	546	3974	562	0
3	18	5	"ydgQ"	"STM1454"	14200	40110	100	526	561	174	126	127	17	100	100	0	1783	1800	602	74	75	12	100	100	0	0.234	0.252	0.242	0.251	1.231	0.246	0.901	80	396	2109	2161	-2.095	400	1709	435	1726	0
3	19	5	""	"STM3558"	14370	40110	110	792	771	203	125	127	18	100	100	0	1313	1295	380	72	73	11	100	100	0	0.537	0.528	0.531	0.525	1.199	0.525	0.956	80	453	1908	1869	-0.896	667	1241	646	1223	0
3	20	5	"yhhF"	"STM3572"	14550	40120	100	523	526	127	126	126	17	100	100	0	1896	1910	634	72	73	11	100	100	0	0.218	0.218	0.216	0.223	1.423	0.206	0.930	80	408	2221	2238	-2.200	397	1824	400	1838	0
3	21	5	"yhhP"	"STM3578"	14720	40120	100	340	340	70	126	128	17	100	98	0	602	595	182	72	74	11	100	100	0	0.404	0.409	0.411	0.416	1.310	0.388	0.909	80	418	744	737	-1.308	214	530	214	523	0
3	22	5	"acpT"	"STM3583"	14900	40120	100	466	480	112	129	130	17	100	100	0	965	979	263	72	75	16	100	100	0	0.377	0.387	0.376	0.383	1.254	0.380	0.919	80	408	1230	1258	-1.406	337	893	351	907	0
3	23	5	"uspB"	"STM3590"	15070	40110	110	711	729	180	130	129	17	100	100	0	629	636	189	74	75	13	100	100	0	1.047	1.066	1.062	1.081	1.185	1.076	0.935	80	454	1136	1161	0.066	581	555	599	562	0
3	24	5	""	"STM3599"	15240	40120	100	428	429	104	131	132	19	100	100	0	3548	3551	1134	73	73	12	100	100	0	0.085	0.086	0.083	0.084	1.336	0.081	0.904	80	440	3772	3776	-3.548	297	3475	298	3478	0
3	1	6	"yeaZ"	"STM1820"	11240	40290	110	1750	1827	557	119	121	18	100	100	0	1820	1854	531	70	71	12	100	100	0	0.932	0.957	0.949	0.952	1.154	0.955	0.932	80	522	3381	3492	-0.102	1631	1750	1708	1784	0
3	2	6	"ymgE"	"STM1797"	11410	40290	100	329	334	69	120	120	18	100	100	0	771	783	180	70	71	10	100	100	0	0.298	0.300	0.284	0.296	1.234	0.294	0.884	80	431	910	927	-1.746	209	701	214	713	0
3	3	6	"narJ"	"STM1762"	11590	40280	110	280	288	58	123	124	19	100	98	0	2624	2681	587	70	71	10	100	100	0	0.061	0.063	0.062	0.061	1.385	0.062	0.852	80	465	2711	2776	-4.024	157	2554	165	2611	0
3	4	6	"manY"	"STM1831"	11760	40290	100	1686	1712	547	122	124	20	100	100	0	2376	2263	619	70	72	13	100	100	0	0.678	0.725	0.708	0.718	1.191	0.727	0.923	80	398	3870	3783	-0.560	1564	2306	1590	2193	0
3	5	6	"minD"	"STM1815"	11930	40280	110	2010	2086	754	124	124	18	100	100	0	2687	2833	926	72	73	12	100	100	0	0.721	0.711	0.724	0.681	1.341	0.726	0.933	80	454	4501	4723	-0.471	1886	2615	1962	2761	0
3	6	6	"ycgB"	"STM1804"	12110	40290	100	928	920	255	126	129	67	100	100	0	3668	3732	1133	72	75	60	100	100	0	0.223	0.217	0.221	0.215	1.280	0.214	0.905	80	410	4398	4454	-2.165	802	3596	794	3660	0
3	7	6	"glnA"	"STM4007"	12280	40290	100	1534	1614	366	125	129	67	100	100	0	4756	5120	1213	73	77	60	100	100	0	0.301	0.295	0.289	0.295	1.136	0.286	0.942	80	409	6092	6536	-1.733	1409	4683	1489	5047	0
3	8	6	"yijC"	"STM4127"	12460	40290	100	1295	1356	481	123	124	17	100	100	0	1703	1724	649	73	73	12	100	100	0	0.719	0.747	0.750	0.759	1.280	0.743	0.952	80	408	2802	2884	-0.476	1172	1630	1233	1651	0
3	9	6	""	"STM4080"	12620	40290	100	676	706	261	124	124	17	100	100	0	2034	2116	888	72	73	13	100	100	0	0.281	0.285	0.282	0.286	1.262	0.277	0.934	80	383	2514	2626	-1.830	552	1962	582	2044	0
3	10	6	"sbp"	"STM4063"	12790	40290	100	989	957	231	124	124	16	100	100	0	3566	3467	1130	72	72	11	100	100	0	0.248	0.245	0.242	0.251	1.345	0.230	0.931	80	418	4359	4228	-2.014	865	3494	833	3395	0
3	11	6	""	"STM4051"	12980	40290	100	190	239	221	125	125	17	98	91	0	2742	3005	1166	71	73	11	100	100	0	0.024	0.039	0.026	0.028	1.803	0.043	0.239	80	420	2736	3048	-5.361	65	2671	114	2934	0
3	12	6	"fdhD"	"STM4038"	13150	40290	100	520	531	130	125	126	18	100	100	0	2041	2194	636	71	73	13	100	100	0	0.201	0.191	0.192	0.190	1.207	0.188	0.942	80	383	2365	2529	-2.318	395	1970	406	2123	0
3	13	6	"rplQ"	"STM3414"	13310	40290	110	6241	6569	2646	123	129	57	100	100	0	540	571	221	71	72	13	100	100	0	13.045	12.892	12.831	13.309	1.340	12.903	0.953	80	426	6587	6946	3.705	6118	469	6446	500	0
3	14	6	"rpmD"	"STM3422"	13490	40290	100	4582	4552	1234	124	131	58	100	100	0	265	267	64	71	72	13	100	100	0	22.979	22.592	21.848	22.931	1.314	23.349	0.876	80	420	4652	4624	4.522	4458	194	4428	196	0
3	15	6	"rplX"	"STM3429"	13670	40290	100	5577	5715	1419	128	130	21	100	100	0	295	298	70	74	76	15	100	100	0	24.656	24.942	24.496	25.475	1.307	26.023	0.885	80	409	5670	5811	4.624	5449	221	5587	224	0
3	16	6	"rplP"	"STM3433"	13840	40290	100	13146	13973	5434	130	133	28	100	100	0	413	435	154	77	78	14	100	100	0	38.738	38.668	38.698	38.487	1.189	38.725	0.944	80	385	13352	14201	5.276	13016	336	13843	358	0
3	17	6	"rplB"	"STM3437"	14010	40290	100	20731	21509	8583	131	142	122	100	100	0	655	663	235	75	76	14	100	100	0	35.517	36.357	35.746	36.507	1.211	37.022	0.941	80	418	21180	21966	5.150	20600	580	21378	588	0
3	18	6	"yheN"	"STM3451"	14200	40290	110	632	655	211	126	137	114	100	98	0	1240	1238	437	74	74	13	100	100	0	0.434	0.454	0.444	0.445	1.317	0.440	0.858	80	467	1672	1693	-1.204	506	1166	529	1164	0
3	19	6	""	"STM4465"	14370	40290	100	199	208	40	125	126	18	100	88	0	2566	2525	852	73	75	20	100	100	0	0.030	0.034	0.033	0.032	1.423	0.033	0.751	80	397	2567	2535	-5.074	74	2493	83	2452	0
3	20	6	"idnR"	"STM4481"	14540	40290	100	392	394	87	124	125	17	100	100	0	3293	3171	984	73	74	13	100	100	0	0.083	0.087	0.089	0.088	1.247	0.083	0.913	80	408	3488	3368	-3.587	268	3220	270	3098	0
3	21	6	"yjiG"	"STM4513"	14720	40290	100	218	218	42	124	125	17	95	92	0	1089	1057	357	74	75	14	100	100	0	0.093	0.096	0.096	0.092	1.677	0.089	0.730	80	410	1109	1077	-3.433	94	1015	94	983	0
3	22	6	"yjjI"	"STM4566"	14890	40280	90	264	272	72	129	130	18	100	100	0	1282	1390	525	74	77	17	100	100	0	0.112	0.109	0.110	0.106	1.475	0.097	0.757	52	332	1343	1459	-3.162	135	1208	143	1316	0
3	23	6	"sthA"	"STM4594"	15060	40290	100	324	337	65	128	129	18	100	100	0	2551	2580	807	76	78	17	100	100	0	0.079	0.083	0.084	0.085	1.317	0.080	0.901	80	421	2671	2713	-3.659	196	2475	209	2504	0
3	24	6	""	"STM3736"	15240	40290	100	365	381	87	129	130	18	100	100	0	3179	3168	773	74	75	13	100	100	0	0.076	0.081	0.081	0.080	1.264	0.080	0.896	80	433	3341	3346	-3.718	236	3105	252	3094	0
3	1	7	"dsdA"	"STM3802"	11220	40480	100	434	435	79	119	119	18	100	100	0	3414	3451	927	69	70	10	100	100	0	0.094	0.093	0.092	0.096	1.447	0.089	0.927	80	416	3660	3698	-3.409	315	3345	316	3382	0
3	2	7	"ibpB"	"STM3808"	11390	40480	100	2959	3013	925	119	120	18	100	100	0	547	530	175	69	70	10	98	98	0	5.941	6.278	6.366	6.665	1.409	6.203	0.949	80	391	3318	3355	2.571	2840	478	2894	461	0
3	3	7	"ccmE"	"STM2250"	11570	40470	100	261	291	127	120	121	17	100	100	0	549	627	371	69	70	10	100	100	0	0.294	0.306	0.296	0.303	1.300	0.312	0.924	80	393	621	729	-1.767	141	480	171	558	0
3	4	7	"torA"	"STM3822"	11730	40460	100	285	303	90	120	121	16	100	97	0	4323	4638	1784	70	71	11	100	100	0	0.039	0.040	0.039	0.038	1.284	0.040	0.922	80	371	4418	4751	-4.688	165	4253	183	4568	0
3	5	7	"dgoA"	"STM3828"	11910	40460	100	685	707	235	120	121	16	100	100	0	5812	6091	2388	72	73	11	100	100	0	0.098	0.098	0.098	0.097	1.156	0.096	0.963	80	408	6305	6606	-3.345	565	5740	587	6019	0
3	6	7	""	"STM3832"	12080	40460	100	346	348	92	121	126	68	98	90	0	4087	4164	1476	72	76	61	100	100	0	0.056	0.055	0.054	0.054	1.216	0.055	0.917	80	398	4240	4319	-4.157	225	4015	227	4092	0
3	7	7	"rluA"	"STM0095"	12260	40460	100	520	577	353	125	125	19	100	100	0	1185	1327	894	73	74	20	100	100	0	0.355	0.360	0.359	0.352	1.264	0.368	0.957	80	409	1507	1706	-1.493	395	1112	452	1254	0
3	8	7	"yabK"	"STM0107"	12430	40460	90	216	254	148	124	125	20	98	88	0	343	468	472	73	75	14	100	100	0	0.341	0.329	0.322	0.305	1.522	0.311	0.905	52	335	362	525	-1.553	92	270	130	395	0
3	9	7	"ftsL"	"STM0121"	12600	40460	100	1114	1178	422	122	122	19	100	100	0	952	993	306	73	74	12	100	100	0	1.129	1.148	1.143	1.131	1.168	1.176	0.962	80	409	1871	1976	0.174	992	879	1056	920	0
3	10	7	"murG"	"STM0128"	12780	40460	100	674	853	571	123	123	17	100	100	0	1213	1474	890	72	72	11	100	100	0	0.483	0.521	0.488	0.486	1.307	0.554	0.924	80	396	1692	2132	-1.050	551	1141	730	1402	0
3	11	7	"mutT"	"STM0137"	12950	40460	100	272	287	79	123	123	18	100	100	0	1434	1550	613	72	73	11	100	100	0	0.109	0.111	0.111	0.108	1.229	0.111	0.886	80	384	1511	1642	-3.192	149	1362	164	1478	0
3	12	7	""	"STM0149"	13130	40460	100	209	232	103	122	123	19	98	88	0	1607	2159	1686	73	75	16	100	100	0	0.057	0.053	0.048	0.050	1.432	0.053	0.817	80	398	1621	2196	-4.140	87	1534	110	2086	0
3	13	7	""	"STM1548"	13300	40450	110	1425	1554	598	126	127	21	100	100	0	3195	3420	1179	75	78	20	100	100	0	0.416	0.427	0.433	0.411	1.277	0.441	0.964	80	435	4419	4773	-1.264	1299	3120	1428	3345	0
3	14	7	""	"STM1552"	13480	40460	100	490	514	141	124	127	38	100	100	0	2883	3144	1146	72	74	14	100	100	0	0.130	0.127	0.128	0.127	1.197	0.121	0.906	80	396	3177	3462	-2.941	366	2811	390	3072	0
3	15	7	""	"STM1557"	13650	40460	100	295	317	106	127	131	39	100	95	0	2623	2999	1626	75	76	15	100	100	0	0.066	0.065	0.061	0.064	1.321	0.062	0.796	80	385	2716	3114	-3.923	168	2548	190	2924	0
3	16	7	"rpsV"	"STM1565"	13820	40460	100	388	399	117	126	129	21	98	98	0	481	502	181	74	75	14	100	100	0	0.644	0.638	0.638	0.606	1.617	0.639	0.937	80	397	669	701	-0.635	262	407	273	428	0
3	17	7	"fdnH"	"STM1569"	14000	40460	110	561	660	335	127	127	20	100	100	0	1890	2286	1303	73	76	32	100	100	0	0.239	0.241	0.238	0.235	1.203	0.241	0.955	80	440	2251	2746	-2.066	434	1817	533	2213	0
3	18	7	""	"STM1573"	14170	40460	100	440	456	163	125	126	19	100	100	0	1195	1322	628	74	77	34	100	100	0	0.281	0.265	0.265	0.262	1.250	0.259	0.950	80	398	1436	1579	-1.831	315	1121	331	1248	0
3	19	7	"yciL"	"STM1719"	14350	40460	100	1922	2016	646	122	124	17	100	100	0	1779	1851	638	72	74	20	100	100	0	1.054	1.065	1.038	1.066	1.150	1.064	0.969	80	409	3507	3673	0.077	1800	1707	1894	1779	0
3	20	7	""	"STM1733"	14520	40460	90	424	547	351	124	127	20	100	100	0	1208	1541	1163	72	79	34	100	100	0	0.264	0.288	0.283	0.282	1.179	0.289	0.961	52	333	1436	1892	-1.921	300	1136	423	1469	0
3	21	7	""	"STM1741"	14690	40460	100	489	553	333	125	127	20	98	98	0	2060	2548	1988	73	78	27	100	100	0	0.183	0.173	0.172	0.168	1.373	0.166	0.939	80	410	2351	2903	-2.449	364	1987	428	2475	0
3	22	7	"purU"	"STM1756"	14870	40460	100	744	831	430	128	129	21	100	100	0	1521	1706	987	74	75	15	100	100	0	0.426	0.431	0.438	0.426	1.202	0.424	0.954	80	419	2063	2335	-1.232	616	1447	703	1632	0
3	23	7	"ychN"	"STM1769"	15040	40460	100	396	413	132	128	129	18	100	100	0	841	885	359	76	78	15	100	100	0	0.350	0.352	0.338	0.350	1.213	0.349	0.936	80	397	1033	1094	-1.513	268	765	285	809	0
3	24	7	"pth"	"STM1783"	15220	40460	110	410	449	170	127	128	17	100	100	0	1473	1637	809	74	76	15	100	100	0	0.202	0.206	0.202	0.204	1.211	0.203	0.948	80	499	1682	1885	-2.306	283	1399	322	1563	0
3	1	8	"yfbK"	"STM2315"	11210	40630	100	710	705	136	120	120	15	100	100	0	5557	5499	1216	70	71	11	100	100	0	0.108	0.108	0.108	0.107	1.157	0.105	0.954	80	392	6077	6014	-3.217	590	5487	585	5429	0
3	2	8	"nuoI"	"STM2321"	11390	40630	110	344	380	123	121	122	17	100	100	0	1759	1945	742	70	71	11	100	100	0	0.132	0.138	0.134	0.134	1.207	0.139	0.925	80	411	1912	2134	-2.921	223	1689	259	1875	0
3	3	8	""	"STM2332"	11560	40630	110	474	487	125	122	121	18	100	100	0	2462	2665	803	69	71	11	100	100	0	0.147	0.141	0.141	0.139	1.173	0.140	0.951	80	413	2745	2961	-2.765	352	2393	365	2596	0
3	4	8	""	"STM2336"	11730	40620	110	790	859	283	121	121	16	100	100	0	1192	1289	441	70	71	11	100	100	0	0.596	0.605	0.594	0.597	1.196	0.603	0.953	80	434	1791	1957	-0.746	669	1122	738	1219	0
3	5	8	""	"STM2342"	11910	40630	100	529	593	306	119	120	16	100	100	0	3728	4031	2296	71	71	10	100	100	0	0.112	0.120	0.114	0.116	1.224	0.120	0.934	80	396	4067	4434	-3.157	410	3657	474	3960	0
3	6	8	"yfcF"	"STM2348"	12080	40630	100	1121	1167	302	120	121	17	100	100	0	2061	2211	602	72	73	11	100	100	0	0.503	0.489	0.493	0.487	1.130	0.486	0.971	80	384	2990	3186	-0.991	1001	1989	1047	2139	0
3	7	8	"sseB"	"STM2535"	12250	40630	100	889	940	342	121	122	16	100	100	0	2586	2750	1085	74	75	12	100	100	0	0.306	0.306	0.302	0.305	1.142	0.303	0.967	80	396	3280	3495	-1.710	768	2512	819	2676	0
3	8	8	""	"STM2552"	12420	40630	100	705	773	276	123	124	19	100	100	0	2633	3018	1299	74	76	16	100	100	0	0.227	0.221	0.223	0.221	1.157	0.215	0.970	80	408	3141	3594	-2.136	582	2559	650	2944	0
3	9	8	"yfhA"	"STM2562"	12600	40630	110	806	878	495	122	124	20	100	100	0	1871	2057	1199	73	75	15	100	100	0	0.380	0.381	0.370	0.372	1.211	0.385	0.961	80	439	2482	2740	-1.394	684	1798	756	1984	0
3	10	8	"yfhB"	"STM2569"	12770	40630	100	537	684	453	121	122	18	100	100	0	1555	1966	1381	74	76	15	100	100	0	0.281	0.298	0.283	0.289	1.201	0.306	0.961	80	408	1897	2455	-1.832	416	1481	563	1892	0
3	11	8	""	"STM2586"	12950	40620	110	592	641	272	119	121	18	100	100	0	3982	4403	2037	73	74	12	100	100	0	0.121	0.121	0.120	0.117	1.219	0.120	0.949	80	425	4382	4852	-3.047	473	3909	522	4330	0
3	12	8	""	"STM2592"	13110	40630	100	387	420	146	121	123	18	100	100	0	2949	3214	1392	72	73	12	100	100	0	0.092	0.095	0.094	0.094	1.236	0.094	0.944	80	394	3143	3441	-3.435	266	2877	299	3142	0
3	13	8	"yhbO"	"STM3269"	13300	40630	100	517	592	340	124	125	18	100	100	0	1603	1856	1195	74	77	19	100	100	0	0.257	0.263	0.257	0.255	1.174	0.268	0.965	80	418	1922	2250	-1.960	393	1529	468	1782	0
3	14	8	"yhbW"	"STM3276"	13470	40630	100	380	396	86	123	124	18	100	100	0	3058	3148	805	72	73	12	100	100	0	0.086	0.089	0.087	0.088	1.220	0.088	0.923	80	384	3243	3349	-3.538	257	2986	273	3076	0
3	15	8	"nlpI"	"STM3281"	13640	40630	110	5747	5829	2034	125	126	19	100	100	0	2364	2416	811	73	74	14	100	100	0	2.454	2.434	2.405	2.398	1.150	2.460	0.980	80	453	7913	8047	1.295	5622	2291	5704	2343	0
3	16	8	""	"STM3291"	13820	40630	100	2247	2509	1136	125	126	18	100	100	0	4628	4981	1908	71	72	12	100	100	0	0.466	0.486	0.474	0.477	1.132	0.495	0.964	80	408	6679	7294	-1.103	2122	4557	2384	4910	0
3	17	8	"yhbE"	"STM3302"	13990	40630	110	2990	3353	1299	126	127	18	100	100	0	985	1114	439	73	74	17	100	100	0	3.140	3.100	3.107	3.106	1.133	3.111	0.971	80	439	3776	4268	1.651	2864	912	3227	1041	0
3	18	8	"nlp"	"STM3306"	14170	40630	100	371	398	106	124	124	17	100	100	0	1181	1266	413	73	75	30	100	100	0	0.223	0.230	0.228	0.227	1.198	0.230	0.937	80	396	1355	1467	-2.165	247	1108	274	1193	0
3	19	8	""	"STM0716"	14340	40630	100	874	956	404	121	123	17	100	100	0	2365	2591	1137	72	73	13	100	100	0	0.328	0.331	0.327	0.329	1.151	0.330	0.964	80	384	3046	3354	-1.607	753	2293	835	2519	0
3	20	8	""	"STM0722"	14510	40630	100	229	252	84	123	124	17	100	100	0	3335	3753	1155	73	74	14	100	100	0	0.032	0.035	0.031	0.032	1.491	0.036	0.742	80	408	3368	3809	-4.944	106	3262	129	3680	0
3	21	8	""	"STM0731"	14690	40630	100	2638	2898	1023	123	124	18	100	100	0	2181	2432	908	73	74	14	100	100	0	1.193	1.176	1.187	1.178	1.150	1.175	0.966	80	420	4623	5134	0.255	2515	2108	2775	2359	0
3	22	8	"ybgE"	"STM0743"	14860	40630	100	441	501	240	127	129	21	100	100	0	1350	1603	897	75	76	15	100	100	0	0.246	0.245	0.237	0.239	1.261	0.243	0.935	80	408	1589	1902	-2.022	314	1275	374	1528	0
3	23	8	"pal"	"STM0749"	15040	40630	100	3046	3150	1158	127	129	18	100	100	0	1280	1355	498	77	77	13	100	100	0	2.426	2.365	2.358	2.375	1.138	2.390	0.965	80	383	4122	4301	1.279	2919	1203	3023	1278	0
3	24	8	"ybgS"	"STM0759"	15210	40630	100	579	663	357	125	126	18	100	100	0	1473	1695	914	73	75	14	100	100	0	0.324	0.332	0.317	0.319	1.237	0.338	0.928	80	440	1854	2160	-1.625	454	1400	538	1622	0
3	1	9	"mdfA"	"STM0866"	11210	40800	100	792	874	430	119	120	17	100	100	0	2039	2369	1265	70	70	10	100	100	0	0.342	0.328	0.325	0.326	1.216	0.326	0.960	80	432	2642	3054	-1.549	673	1969	755	2299	0
3	2	9	"ybjC"	"STM0873"	11380	40800	100	393	423	153	121	121	17	100	100	0	1260	1376	636	70	71	10	100	100	0	0.229	0.231	0.233	0.229	1.192	0.228	0.947	80	396	1462	1608	-2.129	272	1190	302	1306	0
3	3	9	"ybjO"	"STM0881"	11550	40800	110	805	795	160	121	120	17	100	100	0	3214	3285	738	70	70	11	100	100	0	0.218	0.210	0.210	0.208	1.170	0.207	0.955	80	439	3828	3889	-2.201	684	3144	674	3215	0
3	4	9	"artI"	"STM0890"	11720	40800	100	1250	1281	352	121	121	17	100	100	0	2877	2847	831	70	71	11	100	100	0	0.402	0.418	0.420	0.416	1.253	0.411	0.948	80	408	3936	3937	-1.314	1129	2807	1160	2777	0
3	5	9	""	"STM0895"	11900	40800	110	132	138	28	119	121	17	41	21	0	1422	1456	268	70	70	11	100	100	0	0.010	0.014	0.023	0.024	1.684	0.013	0.132	80	453	1365	1405	-6.700	13	1352	19	1386	0
3	6	9	""	"STM0900"	12070	40800	100	185	188	43	120	121	18	92	80	0	6037	6271	1800	72	74	15	100	100	0	0.011	0.011	0.014	0.014	1.278	0.010	0.575	80	408	6030	6267	-6.520	65	5965	68	6199	0
3	7	9	""	"STM1034"	12250	40810	100	181	232	161	120	121	16	90	80	0	1066	1624	1727	75	77	14	100	100	0	0.062	0.072	0.066	0.060	1.659	0.082	0.901	80	408	1052	1661	-4.022	61	991	112	1549	0
3	8	9	""	"STM1038"	12420	40800	110	233	255	90	119	120	16	100	100	0	2493	2688	1351	73	73	12	100	100	0	0.047	0.052	0.050	0.050	1.307	0.053	0.866	80	425	2534	2751	-4.408	114	2420	136	2615	0
3	9	9	"aceA"	"STM4184"	12590	40800	100	267	278	90	120	121	17	96	92	0	1947	2075	860	73	75	14	100	100	0	0.078	0.079	0.074	0.070	1.529	0.079	0.872	80	396	2021	2160	-3.672	147	1874	158	2002	0
3	10	9	""	"STM4195"	12760	40800	90	184	210	95	122	123	17	98	88	0	512	639	520	75	77	17	100	100	0	0.142	0.156	0.153	0.146	1.469	0.161	0.875	52	348	499	652	-2.817	62	437	88	564	0
3	11	9	""	"STM4199"	12940	40800	100	308	316	88	121	122	18	100	100	0	2702	2830	846	73	74	13	100	100	0	0.071	0.071	0.070	0.068	1.242	0.071	0.903	80	430	2816	2952	-3.813	187	2629	195	2757	0
3	12	9	""	"STM4203"	13120	40800	100	166	174	35	122	123	17	86	70	0	1053	1081	338	71	71	11	100	100	0	0.045	0.051	0.049	0.046	1.753	0.050	0.549	80	408	1026	1062	-4.480	44	982	52	1010	0
3	13	9	"pduA"	"STM2038"	13290	40800	100	137	141	25	121	121	16	47	20	0	972	1035	391	70	71	11	100	100	0	0.018	0.021	0.025	0.025	1.807	0.023	0.255	80	408	918	985	-5.817	16	902	20	965	0
3	14	9	"pduS"	"STM2053"	13470	40800	100	156	155	23	123	122	18	68	37	0	1135	1183	322	72	73	14	100	100	0	0.031	0.029	0.033	0.031	1.652	0.030	0.417	80	408	1096	1143	-5.010	33	1063	32	1111	0
3	15	9	"stfC"	"STM0196"	13630	40800	90	256	354	225	122	123	18	100	96	0	1483	1588	516	73	83	64	100	100	0	0.095	0.153	0.105	0.114	2.244	0.125	0.384	52	338	1544	1747	-3.395	134	1410	232	1515	0
3	16	9	"eutS"	"STM2470"	13820	40810	100	158	162	36	123	122	18	78	46	0	1050	1047	299	71	79	57	98	97	0	0.036	0.040	0.040	0.039	1.588	0.045	0.474	80	428	1014	1015	-4.806	35	979	39	976	0
3	17	9	"pagK"	"STM1867"	13990	40800	100	647	671	269	124	124	18	100	100	0	596	610	280	71	72	11	100	100	0	0.996	1.015	0.978	1.034	1.266	1.009	0.955	80	408	1048	1086	-0.006	523	525	547	539	0
3	18	9	"pefI"	"PSLT013"	14170	40800	110	528	566	194	122	122	17	100	100	0	923	1011	451	73	74	12	100	100	0	0.478	0.473	0.476	0.480	1.186	0.452	0.927	80	439	1256	1382	-1.066	406	850	444	938	0
3	19	9	"traM"	"PSLT073"	14340	40800	110	238	254	56	120	122	19	100	100	0	1870	1963	605	73	74	13	100	100	0	0.066	0.071	0.070	0.068	1.300	0.070	0.838	80	424	1915	2024	-3.929	118	1797	134	1890	0
3	20	9	"traC"	"PSLT088"	14510	40800	100	153	169	75	122	124	23	60	23	0	480	644	612	73	75	16	100	100	0	0.076	0.082	0.071	0.068	1.862	0.099	0.671	80	416	438	618	-3.715	31	407	47	571	0
3	21	9	""	"STM1623"	14690	40800	70	140	144	39	121	122	17	50	21	0	228	271	202	73	75	14	100	100	0	0.123	0.116	0.160	0.125	2.103	0.160	0.459	32	236	174	221	-3.028	19	155	23	198	0
3	22	9	"fumB"	"STM4300"	14860	40810	100	294	307	80	124	126	19	98	98	0	1423	1536	636	72	73	11	100	100	0	0.126	0.125	0.122	0.124	1.411	0.119	0.880	80	422	1521	1647	-2.990	170	1351	183	1464	0
3	23	9	"phnB"	"STM4288"	15030	40790	110	579	586	156	126	127	17	100	100	0	2142	2211	662	74	76	14	100	100	0	0.219	0.215	0.220	0.211	1.229	0.215	0.958	80	441	2521	2597	-2.191	453	2068	460	2137	0
3	24	9	"nrfD"	"STM4280"	15200	40800	90	213	247	121	126	127	18	100	96	0	1331	1741	1313	74	77	18	100	100	0	0.069	0.073	0.066	0.065	1.565	0.076	0.846	52	354	1344	1788	-3.853	87	1257	121	1667	0
3	1	10	"mog"	"STM0008"	11210	40980	100	421	411	70	117	118	17	100	100	0	1293	1260	319	68	69	10	100	100	0	0.248	0.247	0.246	0.249	1.236	0.239	0.933	80	437	1529	1486	-2.011	304	1225	294	1192	0
3	2	10	""	"STM0273"	11380	40980	100	209	224	66	117	119	17	98	97	0	1257	1414	644	69	70	11	100	100	0	0.077	0.080	0.078	0.076	1.528	0.081	0.845	80	396	1280	1452	-3.691	92	1188	107	1345	0
3	3	10	""	"STM0278"	11550	40980	100	224	231	49	120	120	17	100	98	0	1725	1772	523	70	69	11	100	100	0	0.063	0.065	0.062	0.063	1.388	0.066	0.829	80	396	1759	1813	-3.992	104	1655	111	1702	0
3	4	10	""	"STM0287"	11720	40970	110	214	218	51	120	119	17	98	95	0	1318	1368	378	68	69	11	100	100	0	0.075	0.075	0.074	0.071	1.453	0.079	0.769	80	439	1344	1398	-3.733	94	1250	98	1300	0
3	5	10	""	"STM0296"	11900	40980	100	168	177	37	120	120	18	92	72	0	1002	1062	344	70	70	11	100	100	0	0.052	0.057	0.056	0.053	1.605	0.059	0.661	80	408	980	1049	-4.279	48	932	57	992	0
3	6	10	"ghmA"	"STM0310"	12070	40980	100	533	528	165	118	119	17	100	100	0	1006	1024	459	73	75	15	100	100	0	0.445	0.431	0.424	0.454	1.473	0.401	0.902	80	394	1348	1361	-1.169	415	933	410	951	0
3	7	10	"ndh"	"STM1211"	12250	40980	100	310	392	347	119	120	17	100	100	0	259	329	283	75	77	15	97	97	0	1.038	1.075	0.992	1.058	1.905	1.193	0.824	80	396	375	527	0.054	191	184	273	254	0
3	8	10	"ycfV"	"STM1218"	12420	40970	100	464	456	90	118	118	17	100	100	0	1362	1358	314	72	74	12	100	100	0	0.268	0.263	0.274	0.261	1.252	0.258	0.922	80	396	1636	1624	-1.899	346	1290	338	1286	0
3	9	10	"ymfB"	"STM1235"	12590	40970	100	220	239	99	118	121	21	97	90	0	793	885	546	72	72	12	100	100	0	0.141	0.149	0.144	0.141	1.492	0.153	0.859	80	396	823	934	-2.821	102	721	121	813	0
3	10	10	""	"STM1252"	12760	40980	100	722	729	194	118	120	19	100	98	0	1733	1681	610	70	73	14	100	100	0	0.363	0.379	0.370	0.398	1.474	0.359	0.924	80	418	2267	2222	-1.461	604	1663	611	1611	0
3	11	10	""	"STM1265"	12940	40970	100	223	223	48	121	122	17	100	92	0	2470	2484	791	71	72	12	100	100	0	0.043	0.042	0.042	0.040	1.459	0.042	0.811	80	408	2501	2515	-4.556	102	2399	102	2413	0
3	12	10	"yaoF"	"STM1275"	13110	40980	100	510	513	133	120	122	17	100	100	0	708	713	199	70	71	11	100	100	0	0.611	0.611	0.606	0.607	1.227	0.610	0.931	80	396	1028	1036	-0.710	390	638	393	643	0
3	13	10	"fumC"	"STM1469"	13280	40980	100	773	823	250	121	122	17	100	100	0	2187	2312	807	71	72	11	100	100	0	0.308	0.313	0.313	0.312	1.245	0.302	0.946	80	408	2768	2943	-1.698	652	2116	702	2241	0
3	14	10	"ydgI"	"STM1477"	13450	40970	90	554	612	212	122	126	30	100	100	0	1148	1279	526	73	81	54	100	100	0	0.402	0.406	0.415	0.404	1.249	0.397	0.943	52	358	1507	1696	-1.315	432	1075	490	1206	0
3	15	10	""	"STM1485"	13640	40970	110	4031	4116	1332	123	125	27	100	100	0	395	402	110	72	81	57	100	100	0	12.099	12.100	12.407	12.101	1.271	12.648	0.932	80	490	4231	4323	3.597	3908	323	3993	330	0
3	16	10	""	"STM1490"	13800	40970	90	416	549	274	119	121	23	100	100	0	1129	1634	1000	72	79	49	100	100	0	0.281	0.275	0.281	0.276	1.201	0.265	0.947	52	338	1354	1992	-1.831	297	1057	430	1562	0
3	17	10	""	"STM1499"	13990	40980	110	213	218	42	121	123	22	97	88	0	832	835	225	72	78	42	100	98	0	0.121	0.127	0.128	0.126	1.472	0.120	0.736	80	476	852	860	-3.046	92	760	97	763	0
3	18	10	"wzzB"	"STM2079"	14160	40970	100	1935	2142	808	121	123	19	100	100	0	1732	1980	859	74	75	13	100	100	0	1.094	1.060	1.063	1.068	1.203	1.042	0.939	80	408	3472	3927	0.130	1814	1658	2021	1906	0
3	19	10	"nxiA"	"STM2783"	14340	40970	110	1062	1103	341	122	125	26	100	100	0	3357	3391	977	74	76	21	100	100	0	0.286	0.296	0.296	0.291	1.187	0.298	0.963	80	452	4223	4298	-1.804	940	3283	981	3317	0
3	20	10	"ygaF"	"STM2790"	14510	40970	100	257	262	47	120	125	28	100	98	0	1497	1522	417	72	75	22	100	100	0	0.096	0.098	0.101	0.097	1.337	0.090	0.763	80	396	1562	1592	-3.379	137	1425	142	1450	0
3	21	10	"ygaP"	"STM2798"	14680	40970	100	584	612	170	122	124	18	100	100	0	1031	1117	394	72	73	11	100	100	0	0.482	0.469	0.476	0.474	1.222	0.455	0.955	80	421	1421	1535	-1.054	462	959	490	1045	0
3	22	10	""	"STM4012"	14860	40980	100	199	206	46	125	124	18	98	88	0	1931	1944	562	72	72	11	100	100	0	0.040	0.043	0.040	0.041	1.675	0.043	0.689	80	396	1933	1953	-4.651	74	1859	81	1872	0
3	23	10	""	"STM4031"	15030	40970	100	957	1044	540	123	123	17	100	100	0	467	506	250	71	72	13	100	100	0	2.106	2.117	2.135	2.102	1.285	2.175	0.946	80	408	1230	1356	1.075	834	396	921	435	0
3	24	10	"rhaD"	"STM4045"	15200	40970	100	165	182	66	123	124	18	82	58	0	944	1065	705	73	74	15	100	100	0	0.048	0.059	0.057	0.053	1.610	0.069	0.745	80	452	913	1051	-4.374	42	871	59	992	0
3	1	11	""	"STM2942"	11200	41150	100	165	173	34	116	117	18	88	75	0	1261	1507	718	69	70	10	100	100	0	0.041	0.040	0.041	0.041	1.579	0.037	0.643	80	420	1241	1495	-4.604	49	1192	57	1438	0
3	2	11	"pyrG"	"STM2953"	11370	41150	100	3756	4332	1695	117	118	19	100	100	0	2485	2862	1227	70	71	10	100	100	0	1.507	1.510	1.501	1.536	1.134	1.485	0.973	80	384	6054	7007	0.592	3639	2415	4215	2792	0
3	3	11	"ygcY"	"STM2961"	11540	41150	100	235	241	48	121	121	17	100	98	0	1721	1757	595	69	69	11	100	100	0	0.069	0.071	0.070	0.070	1.408	0.066	0.837	80	396	1766	1808	-3.857	114	1652	120	1688	0
3	4	11	"exo"	"STM2972"	11720	41140	110	383	385	78	120	120	17	100	100	0	2040	2064	441	69	70	11	100	100	0	0.133	0.133	0.128	0.130	1.287	0.127	0.886	80	466	2234	2260	-2.906	263	1971	265	1995	0
3	5	11	"fucI"	"STM2976"	11900	41150	100	218	235	63	120	119	18	100	98	0	2062	2417	927	72	72	11	100	100	0	0.049	0.049	0.047	0.047	1.327	0.050	0.861	80	397	2088	2460	-4.344	98	1990	115	2345	0
3	6	11	"ygdI"	"STM2983"	12070	41140	110	480	481	100	119	119	17	100	100	0	1301	1289	282	75	78	20	100	100	0	0.294	0.298	0.296	0.294	1.224	0.298	0.930	80	426	1587	1576	-1.764	361	1226	362	1214	0
3	7	11	"metC"	"STM3161"	12240	41150	110	557	586	168	119	119	18	100	100	0	3430	3825	1359	78	81	21	100	100	0	0.131	0.125	0.124	0.125	1.138	0.123	0.966	80	441	3790	4214	-2.936	438	3352	467	3747	0
3	8	11	""	"STM3170"	12420	41150	100	221	225	43	118	120	18	100	100	0	1290	1390	407	76	78	16	100	100	0	0.085	0.081	0.082	0.080	1.384	0.080	0.810	80	408	1317	1421	-3.559	103	1214	107	1314	0
3	9	11	"STMF1.3"	"Not LT2a90"	12590	41150	100	1174	1250	411	122	124	23	100	100	0	213	228	99	73	74	14	100	98	0	7.514	7.277	7.541	7.798	1.356	6.900	0.836	80	440	1192	1283	2.910	1052	140	1128	155	0
3	10	11	"yfiO"	"STM2663"	12760	41150	100	1552	1601	306	123	125	24	100	100	0	1544	1572	322	71	73	12	100	100	0	0.970	0.985	0.979	0.985	1.156	0.980	0.938	80	396	2902	2979	-0.044	1429	1473	1478	1501	0
3	11	11	"ffh"	"STM2677"	12940	41150	100	2340	2280	553	122	122	19	100	100	0	2710	2703	762	72	73	14	100	100	0	0.841	0.820	0.824	0.829	1.194	0.801	0.946	80	408	4856	4789	-0.250	2218	2638	2158	2631	0
3	12	11	"yfjG"	"STM2687"	13110	41150	100	1024	1188	616	119	119	18	100	100	0	1393	1636	950	71	72	14	100	100	0	0.685	0.683	0.675	0.684	1.170	0.665	0.952	80	396	2227	2634	-0.547	905	1322	1069	1565	0
3	13	11	"ybbK"	"STM0501"	13290	41150	100	672	679	150	119	120	18	100	100	0	1248	1259	335	72	73	11	100	100	0	0.470	0.472	0.473	0.475	1.181	0.461	0.947	80	396	1729	1747	-1.089	553	1176	560	1187	0
3	14	11	"sfbB"	"STM0511"	13460	41150	100	218	222	41	120	122	25	100	92	0	1184	1246	340	72	73	14	100	100	0	0.088	0.087	0.088	0.084	1.383	0.083	0.724	80	418	1210	1276	-3.504	98	1112	102	1174	0
3	15	11	"gip"	"STM0518"	13640	41150	110	346	352	65	121	121	17	100	100	0	2650	2682	737	72	72	11	100	100	0	0.087	0.089	0.088	0.089	1.248	0.087	0.899	80	500	2803	2841	-3.518	225	2578	231	2610	0
3	16	11	"allB"	"STM0523"	13810	41150	110	192	229	123	120	121	20	96	85	0	643	941	863	71	72	19	100	100	0	0.126	0.125	0.117	0.117	1.541	0.128	0.855	80	451	644	979	-2.990	72	572	109	870	0
3	17	11	"allC"	"STM0527"	13980	41150	100	188	191	32	117	119	18	97	86	0	2013	2262	700	72	74	12	100	100	0	0.037	0.034	0.035	0.033	1.504	0.030	0.669	80	396	2012	2264	-4.773	71	1941	74	2190	0
3	18	11	"ppiB"	"STM0536"	14160	41150	110	817	836	315	116	120	18	100	100	0	1233	1387	586	73	74	12	100	100	0	0.604	0.548	0.550	0.550	1.318	0.533	0.871	80	453	1861	2034	-0.727	701	1160	720	1314	0
3	19	11	"slyX"	"STM3454"	14330	41150	100	552	593	211	120	123	24	100	100	0	887	936	372	72	75	22	100	100	0	0.530	0.547	0.538	0.545	1.178	0.541	0.956	80	396	1247	1337	-0.916	432	815	473	864	0
3	20	11	"mglB"	"STM2190"	14500	41150	100	769	792	180	121	125	25	100	100	0	2115	2223	615	73	75	23	100	100	0	0.317	0.312	0.308	0.313	1.238	0.294	0.922	80	408	2690	2821	-1.656	648	2042	671	2150	0
3	21	11	""	"STM2198"	14680	41140	110	727	780	273	121	123	18	100	100	0	3273	3508	1149	72	74	15	100	100	0	0.189	0.192	0.192	0.186	1.304	0.191	0.916	80	500	3807	4095	-2.401	606	3201	659	3436	0
3	22	11	"rsuA"	"STM2222"	14860	41150	110	443	497	261	124	127	32	100	98	0	1981	2179	1266	72	73	12	100	100	0	0.167	0.177	0.166	0.169	1.255	0.179	0.897	80	438	2228	2480	-2.581	319	1909	373	2107	0
3	23	11	"yejM"	"STM2228"	15030	41150	100	401	422	105	121	123	24	100	100	0	1801	1952	608	71	72	13	100	100	0	0.162	0.160	0.158	0.158	1.206	0.150	0.917	80	396	2010	2182	-2.627	280	1730	301	1881	0
3	24	11	""	"STM2237"	15200	41150	100	155	156	22	119	120	17	80	53	0	1184	1134	272	71	73	14	100	100	0	0.032	0.035	0.036	0.035	1.693	0.032	0.430	80	440	1149	1100	-4.950	36	1113	37	1063	0
3	1	12	"Ctrl-10810ng/ul"	"Ctrl-10810ng/ul"	11190	41320	100	114	113	17	116	118	18	10	0	0	78	81	18	69	69	11	37	18	0	-0.222	-0.250	0.778	0.915	3.282	4.735	0.008	80	441	7	9	Error	-2	9	-3	12	-50
3	2	12	"Ctrl-Y310ng/ul"	"Ctrl-Y310ng/ul"	11360	41320	100	116	117	20	115	117	19	18	5	0	78	81	16	69	69	11	41	20	0	0.111	0.167	1.000	1.154	3.968	3.863	0.028	80	408	10	14	-3.170	1	9	2	12	-50
3	3	12	"Ctrl-PolA10ng/ul"	"Ctrl-PolA10ng/ul"	11540	41320	100	112	116	23	116	119	17	17	10	0	76	86	32	68	69	11	41	23	0	-0.500	0.000	0.750	1.021	3.809	0.861	0.100	80	440	4	18	Error	-4	8	0	18	-50
3	4	12	"Ctrl-TufA10ng/ul"	"Ctrl-TufA10ng/ul"	11730	41320	100	267	704	1421	118	119	18	100	95	0	82	122	154	68	69	11	52	28	0	10.643	10.852	9.457	10.147	1.936	9.696	0.924	80	412	163	640	3.412	149	14	586	54	0
3	5	12	"ctrl-buffer"	"ctrl-buffer"	11880	41320	100	116	121	40	117	118	18	16	5	0	77	81	25	70	70	11	40	13	0	-0.143	0.364	1.244	1.165	2.836	2.435	0.214	80	381	6	15	Error	-1	7	4	11	-50
3	6	12	"Ctrl-rbc110ng/ul"	"Ctrl-rbc110ng/ul"	12060	41320	100	118	117	14	114	116	17	13	2	0	80	80	14	71	72	12	38	10	0	0.444	0.333	0.941	0.954	3.477	11.373	0.003	80	420	13	12	-1.170	4	9	3	9	-50
3	7	12	"Ctrl-10850ng/ul"	"Ctrl-10850ng/ul"	12230	41320	100	116	125	41	117	118	18	23	10	0	82	91	45	74	76	18	18	8	0	-0.125	0.471	1.354	1.376	2.660	1.010	0.301	80	396	7	25	Error	-1	8	8	17	-50
3	8	12	"Ctrl-Y350ng/ul"	"Ctrl-Y350ng/ul"	12410	41320	100	120	127	37	118	118	18	26	7	0	87	100	75	76	79	17	31	13	0	0.182	0.375	0.733	0.814	3.584	0.458	0.439	80	448	13	33	-2.459	2	11	9	24	-50
3	9	12	"Ctrl-PolA50ng/ul"	"Ctrl-PolA50ng/ul"	12590	41340	50	170	178	25	124	124	17	91	83	0	174	171	28	81	84	20	100	100	0	0.495	0.600	0.607	0.565	1.517	0.564	0.404	12	104	139	144	-1.016	46	93	54	90	0
3	10	12	"Ctrl-TufA50ng/ul"	"Ctrl-TufA50ng/ul"	12770	41320	100	1611	4186	6058	122	123	22	100	100	0	196	391	470	72	73	13	97	91	0	12.008	12.740	12.241	13.019	1.468	13.026	0.970	80	410	1613	4383	3.586	1489	124	4064	319	0
3	11	12	"ctrl-buffer"	"ctrl-buffer"	12930	41320	100	119	126	31	119	119	18	26	13	0	82	91	45	71	72	12	41	18	0	0.000	0.350	1.227	0.952	3.179	0.690	0.253	80	382	11	27	Error	0	11	7	20	-50
3	12	12	"Ctrl-rbc1100ng/ul"	"Ctrl-rbc1100ng/ul"	13100	41320	100	121	123	22	117	119	17	22	6	0	79	117	191	71	71	11	35	20	0	0.500	0.130	1.462	1.268	5.174	0.043	0.048	80	396	12	52	-1.000	4	8	6	46	-50
3	13	12	"Ctrl-108100ng/ul"	"Ctrl-108100ng/ul"	13280	41320	100	122	123	19	119	119	18	18	7	0	74	75	13	71	71	11	27	7	0	1.000	1.000	1.149	1.208	3.770	6.259	0.026	80	408	6	8	0.000	3	3	4	4	-50
3	14	12	"Ctrl-Y3100ng/ul"	"Ctrl-Y3100ng/ul"	13450	41320	100	120	124	26	118	120	21	25	8	0	77	79	17	71	72	11	33	17	0	0.333	0.750	1.398	1.167	4.311	11.888	0.012	80	440	8	14	-1.585	2	6	6	8	-50
3	15	12	"Ctrl-PolA100ng/ul"	"Ctrl-PolA100ng/ul"	13640	41330	50	175	185	42	120	122	18	83	66	0	189	192	22	74	75	9	100	100	0	0.478	0.551	0.458	0.443	1.917	0.691	0.491	12	104	170	183	-1.064	55	115	65	118	0
3	16	12	"Ctrl-TufA100ng/ul"	"Ctrl-TufA100ng/ul"	13820	41320	100	3568	7809	9631	123	125	23	100	100	0	318	702	808	70	71	10	100	100	0	13.891	12.161	12.283	12.480	1.296	12.107	0.981	80	408	3693	8318	3.796	3445	248	7686	632	0
3	17	12	"ctrl-buffer"	"ctrl-buffer"	13970	41320	100	120	134	49	116	118	18	27	16	0	80	95	54	71	72	11	42	28	0	0.444	0.750	1.078	1.083	4.175	0.958	0.437	80	380	13	42	-1.170	4	9	18	24	-50
3	18	12	"Ctrl-rbc150ng/ul"	"Ctrl-rbc150ng/ul"	14150	41320	100	121	123	22	114	116	16	28	13	0	79	81	14	72	72	12	37	13	0	1.000	1.000	1.256	1.034	3.342	5.680	0.015	80	408	14	18	0.000	7	7	9	9	-50
3	19	12	"Ctrl-108400ng/ul"	"Ctrl-108400ng/ul"	14320	41320	100	122	123	24	114	116	18	28	8	0	73	76	13	72	72	11	21	10	0	8.000	2.250	2.556	1.964	4.330	11.432	0.006	80	384	9	13	3.000	8	1	9	4	-50
3	20	12	"Ctrl-Y3400ng/ul"	"Ctrl-Y3400ng/ul"	14490	41320	100	127	131	29	115	117	18	40	21	0	77	78	13	73	78	43	3	0	0	3.000	3.200	2.170	2.256	3.070	6.774	0.027	80	440	16	21	1.585	12	4	16	5	-50
3	21	12	"Ctrl-PolA400ng/ul"	"Ctrl-PolA400ng/ul"	14700	41330	60	193	196	40	116	117	19	93	84	0	219	226	66	79	93	69	90	56	0	0.550	0.544	0.541	0.548	1.525	0.530	0.711	32	173	217	227	-0.862	77	140	80	147	0
3	22	12	"Ctrl-TufA400ng/ul"	"Ctrl-TufA400ng/ul"	14860	41320	110	9181	14070	11433	123	131	55	100	100	0	819	1246	1072	74	75	12	100	100	0	12.158	11.900	12.283	12.820	1.264	11.417	0.974	80	444	9803	15119	3.604	9058	745	13947	1172	0
3	23	12	"ctrl-buffer"	"ctrl-buffer"	15020	41320	100	126	161	189	123	132	59	11	5	0	82	91	42	72	73	12	40	18	0	0.300	2.000	1.600	1.740	2.868	6.996	0.422	80	382	13	57	-1.737	3	10	38	19	-50
3	24	12	"Ctrl-rbc1buffer"	"Ctrl-rbc1buffer"	15190	41320	100	118	158	219	118	119	16	18	10	0	79	131	248	70	71	11	41	21	0	0.000	0.656	0.991	0.798	4.106	0.875	0.911	80	428	9	101	Error	0	9	40	61	-50
3	1	13	"phoP"	"STM1231"	11200	41510	100	4148	4067	1157	119	119	18	100	100	0	1134	1119	354	69	69	10	100	100	0	3.783	3.760	3.770	3.898	1.319	3.750	0.958	80	422	5094	4998	1.920	4029	1065	3948	1050	0
3	2	13	"phoP"	"STM1231"	11370	41500	110	3907	3888	826	116	117	17	100	100	0	1070	1096	259	70	71	15	100	100	0	3.791	3.676	3.657	3.672	1.150	3.708	0.964	80	441	4791	4798	1.923	3791	1000	3772	1026	0
3	3	13	"phoQ"	"STM1230"	11540	41510	100	870	967	455	115	118	17	100	100	0	677	764	394	70	71	11	100	98	0	1.244	1.228	1.229	1.294	1.401	1.209	0.958	80	384	1362	1546	0.315	755	607	852	694	0
3	4	13	"phoQ"	"STM1230"	11720	41510	110	2018	2278	823	116	118	17	100	100	0	2008	2121	838	71	73	12	100	100	0	0.982	1.055	1.053	1.115	1.408	1.032	0.966	80	450	3839	4212	-0.026	1902	1937	2162	2050	0
3	5	13	"phoQ"	"STM1230"	11900	41500	100	1881	2137	1021	117	119	17	100	100	0	1791	2031	1082	72	73	13	100	100	0	1.026	1.031	1.042	1.044	1.126	1.005	0.975	80	408	3483	3979	0.037	1764	1719	2020	1959	0
3	6	13	"hupA"	"STM4170"	12070	41500	100	1609	1782	544	116	117	16	100	100	0	622	683	213	71	72	11	100	100	0	2.710	2.722	2.767	2.767	1.188	2.767	0.944	80	396	2044	2278	1.438	1493	551	1666	612	0
3	7	13	"sopB"	"STM1091"	12240	41490	110	460	504	190	117	117	17	100	100	0	3570	3828	1278	71	72	12	100	100	0	0.098	0.103	0.104	0.100	1.239	0.102	0.912	80	441	3842	4144	-3.351	343	3499	387	3757	0
3	8	13	"pipC"	"STM0375"	12410	41500	100	277	304	113	115	115	16	100	100	0	1046	1124	407	71	73	13	100	100	0	0.166	0.179	0.168	0.169	1.342	0.185	0.856	80	388	1137	1242	-2.589	162	975	189	1053	0
3	9	13	"pipC"	"STM0375"	12590	41500	100	360	377	112	117	119	23	100	100	0	1081	1137	308	74	78	24	100	100	0	0.241	0.245	0.239	0.236	1.257	0.252	0.913	80	422	1250	1323	-2.051	243	1007	260	1063	0
3	10	13	"ssrB"	"STM1391"	12760	41490	110	615	691	259	118	119	24	100	100	0	1456	1633	756	71	75	24	100	100	0	0.359	0.367	0.359	0.365	1.186	0.356	0.943	80	441	1882	2135	-1.479	497	1385	573	1562	0
3	11	13	"ssrB"	"STM1391"	12930	41500	100	724	835	413	117	117	17	100	100	0	1553	1734	843	71	73	16	100	100	0	0.410	0.432	0.416	0.424	1.149	0.439	0.957	80	420	2089	2381	-1.288	607	1482	718	1663	0
3	12	13	"ssrB"	"STM1391"	13110	41490	110	601	619	169	117	118	16	100	100	0	1391	1449	408	71	72	12	100	100	0	0.367	0.364	0.369	0.360	1.171	0.365	0.953	80	454	1804	1880	-1.447	484	1320	502	1378	0
3	13	13	"lrp"	"STM0959"	13280	41500	100	1913	2007	455	121	120	18	100	100	0	1802	1956	491	71	73	18	100	100	0	1.035	1.001	0.997	1.004	1.117	0.992	0.970	80	408	3523	3771	0.050	1792	1731	1886	1885	0
3	14	13	"lrp"	"STM0959"	13460	41500	110	1639	1694	463	119	120	17	100	100	0	1552	1600	533	71	73	13	100	100	0	1.026	1.030	1.042	1.045	1.138	1.002	0.969	80	467	3001	3104	0.037	1520	1481	1575	1529	0
3	15	13	"gyrA"	"STM2272"	13640	41490	110	2447	3008	1973	122	124	22	100	100	0	1848	2193	1224	71	72	11	100	100	0	1.308	1.360	1.351	1.337	1.170	1.452	0.953	80	471	4102	5008	0.388	2325	1777	2886	2122	0
3	16	13	"gyrA"	"STM2272"	13800	41500	100	3459	3759	1295	123	127	25	100	100	0	2559	2628	861	72	73	12	100	100	0	1.341	1.423	1.435	1.412	1.190	1.427	0.969	80	395	5823	6192	0.424	3336	2487	3636	2556	0
3	17	13	"csrA"	"STM2826"	13980	41500	100	810	818	217	118	119	17	100	100	0	791	807	256	72	72	12	100	100	0	0.962	0.952	0.966	0.959	1.212	0.934	0.925	80	420	1411	1435	-0.055	692	719	700	735	0
3	18	13	"csrA"	"STM2826"	14160	41500	100	573	573	137	116	116	16	100	100	0	588	576	140	70	71	11	100	100	0	0.882	0.903	0.921	0.900	1.185	0.919	0.942	80	408	975	963	-0.181	457	518	457	506	0
3	19	13	"yhhP"	"STM3578"	14330	41490	110	462	441	119	115	116	18	100	100	0	864	812	219	71	72	13	100	100	0	0.438	0.440	0.431	0.426	1.207	0.446	0.942	80	429	1140	1067	-1.192	347	793	326	741	0
3	20	13	"yhhP"	"STM3578"	14500	41500	110	416	435	95	116	243	1845	0	0	0	782	806	197	74	501	4608	0	0	0	0.424	0.436	0.427	0.434	1.162	0.434	0.940	80	407	1008	1051	-1.239	300	708	319	732	0
3	21	13	"yhhP"	"STM3578"	14670	41490	130	281	274	107	116	222	1598	0	0	0	496	450	253	76	538	4837	0	0	0	0.393	0.422	0.424	0.436	1.721	0.525	0.603	120	559	585	532	-1.348	165	420	158	374	0
3	22	13	"topA"	"STM1714"	14850	41500	100	1870	2161	716	119	119	16	100	100	0	1593	1875	643	73	73	12	100	100	0	1.152	1.133	1.128	1.135	1.136	1.131	0.973	80	379	3271	3844	0.204	1751	1520	2042	1802	0
3	23	13	"topA"	"STM1714"	15020	41500	100	1118	1213	355	118	119	17	100	100	0	955	1004	314	72	72	11	100	100	0	1.133	1.175	1.163	1.188	1.191	1.167	0.967	80	396	1883	2027	0.180	1000	883	1095	932	0
3	24	13	"fur"	"STM0693"	15200	41490	110	1791	1934	739	118	119	18	100	100	0	1993	2163	846	70	71	11	100	100	0	0.870	0.868	0.862	0.863	1.131	0.870	0.971	80	499	3596	3909	-0.201	1673	1923	1816	2093	0
3	1	14	"ynfA"	"STM1504"	11200	41660	110	178	178	32	119	119	18	88	78	0	1368	1400	341	70	70	11	100	100	0	0.045	0.044	0.044	0.043	1.534	0.047	0.697	80	499	1357	1389	-4.459	59	1298	59	1330	0
3	2	14	""	"STM3654"	11360	41670	110	243	252	52	118	119	33	100	98	0	2024	2073	527	72	74	22	100	100	0	0.064	0.067	0.066	0.065	1.310	0.068	0.878	80	464	2077	2135	-3.965	125	1952	134	2001	0
3	3	14	"yeiP"	"STM2211"	11540	41670	120	802	788	271	119	123	23	98	98	0	3438	3437	1357	74	77	22	100	100	0	0.203	0.199	0.202	0.204	1.314	0.195	0.974	120	562	4047	4032	-2.300	683	3364	669	3363	0
3	4	14	"yfaE"	"STM2279"	11720	41660	110	293	311	94	117	119	17	100	100	0	1184	1254	430	76	76	13	100	100	0	0.159	0.165	0.157	0.158	1.263	0.163	0.890	80	450	1284	1372	-2.654	176	1108	194	1178	0
3	5	14	""	"STM4111"	11890	41670	100	212	231	67	118	118	17	100	100	0	1052	1184	505	74	74	13	100	100	0	0.096	0.102	0.097	0.097	1.320	0.105	0.867	80	428	1072	1223	-3.379	94	978	113	1110	0
3	6	14	""	"STM4140"	12060	41670	110	167	170	32	117	118	17	91	70	0	520	516	199	72	72	12	100	100	0	0.112	0.119	0.111	0.109	1.739	0.113	0.597	80	483	498	497	-3.163	50	448	53	444	0
3	7	14	"ssaS"	"STM1420"	12230	41670	100	309	382	216	119	119	17	100	100	0	1088	1465	1099	71	71	11	100	100	0	0.187	0.189	0.184	0.185	1.282	0.189	0.947	80	434	1207	1657	-2.420	190	1017	263	1394	0
3	8	14	"nrdH"	"STM2805"	12410	41670	120	582	878	1142	118	118	17	100	97	0	511	813	1173	70	71	11	99	98	0	1.052	1.023	1.018	1.091	1.334	0.985	0.983	120	570	905	1503	0.073	464	441	760	743	0
3	9	14	"fimI"	"STM0544"	12580	41670	100	173	237	182	119	119	17	87	76	0	771	1126	1306	71	71	11	100	100	0	0.077	0.112	0.095	0.086	1.750	0.127	0.910	80	420	754	1173	-3.696	54	700	118	1055	0
3	10	14	"aroA"	"STM0978"	12760	41670	100	435	492	199	117	119	22	100	100	0	1541	1659	491	70	72	15	100	100	0	0.216	0.236	0.217	0.224	1.346	0.242	0.840	80	464	1789	1964	-2.210	318	1471	375	1589	0
3	11	14	"dam"	"STM3484"	12930	41670	80	145	196	127	115	116	17	67	44	0	198	405	475	71	72	17	100	100	0	0.236	0.243	0.237	0.194	2.204	0.252	0.896	52	306	157	415	-2.082	30	127	81	334	0
3	12	14	"pduW"	"STM2057"	13110	41670	110	245	269	105	117	117	17	100	100	0	1317	1720	1106	72	73	13	100	100	0	0.103	0.092	0.092	0.091	1.301	0.091	0.913	80	508	1373	1800	-3.282	128	1245	152	1648	0
3	13	14	""	"STM2695"	13270	41670	100	298	319	77	118	120	19	100	100	0	3055	3190	999	72	76	26	100	100	0	0.060	0.064	0.064	0.063	1.230	0.062	0.917	80	426	3163	3319	-4.051	180	2983	201	3118	0
3	14	14	"yajR"	"STM0436"	13450	41670	100	838	1085	775	118	119	18	100	100	0	1996	2490	1778	73	76	26	100	100	0	0.374	0.400	0.390	0.394	1.155	0.411	0.971	80	452	2643	3384	-1.417	720	1923	967	2417	0
3	15	14	""	"STM0564"	13630	41670	100	558	633	299	117	119	18	100	100	0	1906	2199	1228	71	72	14	100	100	0	0.240	0.242	0.240	0.243	1.176	0.238	0.965	80	452	2276	2644	-2.057	441	1835	516	2128	0
3	16	14	""	"STM0351"	13800	41670	110	188	198	53	115	118	18	96	91	0	1229	1355	622	71	72	11	100	100	0	0.063	0.065	0.066	0.060	1.530	0.064	0.748	80	482	1231	1367	-3.988	73	1158	83	1284	0
3	17	14	"dsrB"	"STM1983"	13970	41670	110	336	365	161	119	120	18	100	100	0	991	1074	523	72	73	12	100	100	0	0.236	0.246	0.242	0.238	1.237	0.256	0.933	80	497	1136	1248	-2.082	217	919	246	1002	0
3	18	14	"yeiE"	"STM2201"	14150	41670	110	852	908	245	117	118	21	100	100	0	2040	2259	673	71	72	12	100	100	0	0.373	0.362	0.364	0.362	1.109	0.358	0.983	80	484	2704	2979	-1.422	735	1969	791	2188	0
3	19	14	"EMPTY"	"EMPTY"	14310	41660	100	117	119	14	116	121	60	0	0	0	71	74	12	71	75	37	1	0	0	100000.000	1.000	1.000	0.952	3.149	5.064	0.021	80	416	1	6	16.610	1	0	3	3	-75
3	20	14	"EMPTY"	"EMPTY"	14480	41660	100	118	122	27	117	123	61	2	2	0	74	74	13	72	82	111	0	0	0	0.500	2.500	1.225	1.444	3.858	0.079	0.132	80	428	3	7	-1.000	1	2	5	2	-75
3	21	14	"EMPTY"	"EMPTY"	14660	41660	100	119	121	17	118	120	23	11	1	0	74	77	20	72	80	108	1	0	0	0.500	0.600	0.941	1.054	3.470	3.609	0.029	80	421	3	8	-1.000	1	2	3	5	-75
3	22	14	"EMPTY"	"EMPTY"	14830	41660	100	120	121	18	116	118	21	18	3	0	72	73	12	72	74	18	10	0	0	100000.000	5.000	1.356	1.342	3.578	10.309	0.001	80	416	4	6	16.610	4	0	5	1	-75
3	23	14	"EMPTY"	"EMPTY"	15000	41660	100	122	121	15	116	116	16	21	2	0	72	71	11	71	71	11	12	3	0	6.000	100000.000	2.275	2.071	3.439	25.962	0.001	80	428	7	5	2.585	6	1	5	0	-75
3	24	14	"EMPTY"	"EMPTY"	15180	41660	100	121	122	21	118	118	19	18	6	0	68	68	11	70	70	11	7	1	0	-1.500	-2.000	2.000	1.665	4.012	29.203	0.002	80	485	1	2	Error	3	-2	4	-2	-75
4	1	1	"yjiX"	"STM4531"	15760	39410	110	540	603	279	146	147	21	100	100	0	1159	1268	561	75	76	17	100	100	0	0.363	0.383	0.360	0.368	1.285	0.384	0.885	80	522	1478	1650	-1.460	394	1084	457	1193	0
4	2	1	"yhjG"	"STM3610"	15930	39410	120	571	623	246	146	146	19	99	99	0	1387	1576	806	75	75	16	100	100	0	0.324	0.318	0.318	0.333	1.420	0.307	0.939	120	523	1737	1978	-1.626	425	1312	477	1501	0
4	3	1	"mtlD"	"STM3686"	16100	39420	120	703	792	447	146	146	20	100	100	0	1605	1832	1228	74	75	12	100	100	0	0.364	0.367	0.362	0.384	1.511	0.348	0.894	120	514	2088	2404	-1.459	557	1531	646	1758	0
4	4	1	"ptsN"	"STM3322"	16280	39410	110	437	507	241	144	145	20	100	100	0	769	851	442	75	77	26	100	100	0	0.422	0.468	0.452	0.462	1.257	0.470	0.917	80	466	987	1139	-1.244	293	694	363	776	0
4	5	1	"yqjK"	"STM3231"	16440	39400	110	677	788	432	145	148	26	100	100	0	2157	2732	2233	77	86	78	100	100	0	0.256	0.242	0.255	0.251	1.219	0.218	0.922	80	489	2612	3298	-1.967	532	2080	643	2655	0
4	6	1	"yggT"	"STM3101"	16620	39400	110	954	1060	472	147	153	45	100	100	0	3060	3427	1542	77	95	148	100	100	0	0.271	0.273	0.262	0.271	1.177	0.267	0.934	80	504	3790	4263	-1.886	807	2983	913	3350	0
4	7	1	"hscC"	"STM0659"	16790	39410	110	210	216	51	151	155	43	68	16	0	833	928	339	75	90	144	100	100	0	0.078	0.076	0.075	0.070	1.735	0.088	0.601	80	478	817	918	-3.683	59	758	65	853	0
4	8	1	"ubiF"	"STM0671"	16970	39410	120	783	795	250	149	149	19	99	99	0	2558	2635	1155	76	77	14	100	100	0	0.255	0.252	0.253	0.263	1.421	0.239	0.945	120	542	3116	3205	-1.969	634	2482	646	2559	0
4	9	1	"nagA"	"STM0683"	17150	39410	120	626	628	273	147	147	18	99	99	0	1332	1383	825	76	76	12	100	100	0	0.381	0.368	0.374	0.371	1.353	0.345	0.915	120	497	1735	1788	-1.391	479	1256	481	1307	0
4	10	1	"ybfM"	"STM0687"	17310	39400	110	422	413	68	150	151	20	100	100	0	3090	3260	977	76	77	13	100	100	0	0.090	0.083	0.082	0.083	1.261	0.078	0.919	80	466	3286	3447	-3.470	272	3014	263	3184	0
4	11	1	"apeE"	"STM0570"	17490	39400	110	266	278	70	152	153	21	100	98	0	440	471	168	76	77	13	100	100	0	0.313	0.319	0.317	0.310	1.314	0.326	0.857	80	483	478	521	-1.675	114	364	126	395	0
4	12	1	"ahpF"	"STM0609"	17660	39410	120	436	461	292	151	152	20	96	95	0	592	674	546	76	77	13	98	97	0	0.552	0.518	0.509	0.527	1.623	0.508	0.884	120	529	801	908	-0.856	285	516	310	598	0
4	13	1	"dlhH"	"STM3967"	17830	39400	110	2940	2884	1095	154	160	62	100	100	0	7973	8727	3614	76	95	195	100	100	0	0.353	0.316	0.310	0.316	1.152	0.308	0.971	80	477	10683	11381	-1.503	2786	7897	2730	8651	0
4	14	1	"yigM"	"STM3963"	18020	39410	120	1329	1403	477	154	162	63	99	98	0	5097	5099	1532	75	91	181	99	98	0	0.234	0.249	0.230	0.245	1.384	0.245	0.914	120	557	6197	6273	-2.096	1175	5022	1249	5024	0
4	15	1	"rhtC"	"STM3959"	18170	39400	110	1806	1880	498	156	180	159	100	100	0	5170	5071	1162	76	140	443	100	100	0	0.324	0.345	0.331	0.342	1.208	0.331	0.933	80	445	6744	6719	-1.626	1650	5094	1724	4995	0
4	16	1	"rarD"	"STM3955"	18360	39410	120	1440	1585	700	157	176	143	99	98	0	5291	5613	2199	78	129	399	99	99	0	0.246	0.258	0.244	0.248	1.273	0.263	0.944	120	552	6496	6963	-2.023	1283	5213	1428	5535	0
4	17	1	"uvrD"	"STM3951"	18530	39410	120	3307	3585	1441	158	159	19	100	100	0	7441	8035	3479	77	78	12	100	100	0	0.428	0.431	0.429	0.438	1.330	0.420	0.955	120	528	10513	11385	-1.226	3149	7364	3427	7958	0
4	18	1	"dapF"	"STM3947"	18700	39410	110	1960	2189	803	161	182	146	100	100	0	3573	3950	1578	79	117	290	100	100	0	0.515	0.524	0.515	0.525	1.204	0.503	0.956	80	476	5293	5899	-0.958	1799	3494	2028	3871	0
4	19	1	"fklB"	"STM4397"	18880	39410	100	565	584	172	163	184	147	95	73	0	838	890	359	78	117	294	95	66	0	0.529	0.518	0.520	0.523	1.241	0.493	0.929	80	464	1162	1233	-0.919	402	760	421	812	0
4	20	1	"ytfK"	"STM4406"	19060	39410	100	515	540	173	163	165	21	100	100	0	635	673	292	81	81	12	100	100	0	0.635	0.637	0.640	0.657	1.310	0.617	0.924	80	423	906	969	-0.654	352	554	377	592	0
4	21	1	""	"STM4417"	19220	39410	90	189	203	57	164	166	20	59	28	0	162	179	96	82	82	12	98	96	0	0.313	0.402	0.390	0.402	2.767	0.466	0.454	52	366	105	136	-1.678	25	80	39	97	0
4	22	1	""	"STM4421"	19410	39420	90	173	185	39	165	166	21	32	13	0	220	269	195	83	83	12	100	100	0	0.058	0.108	0.143	0.120	2.510	0.148	0.406	52	367	145	206	-4.098	8	137	20	186	0
4	23	1	""	"STM4425"	19580	39410	110	341	336	77	166	168	22	98	97	0	1228	1227	459	85	86	13	100	100	0	0.153	0.149	0.147	0.147	1.374	0.145	0.852	80	511	1318	1312	-2.707	175	1143	170	1142	0
4	24	1	""	"STM4430"	19750	39420	100	186	190	28	168	169	21	47	20	0	479	510	177	86	87	13	100	100	0	0.046	0.052	0.062	0.060	1.949	0.059	0.222	80	451	411	446	-4.448	18	393	22	424	0
4	1	2	"sopE2"	"STM1855"	15740	39580	100	285	290	52	139	140	19	98	98	0	1811	1836	656	75	76	18	100	100	0	0.084	0.086	0.090	0.088	1.268	0.082	0.874	80	441	1882	1912	-3.572	146	1736	151	1761	0
4	2	2	""	"STM1731"	15920	39580	100	544	568	182	143	144	25	100	100	0	1188	1272	500	77	79	15	100	100	0	0.361	0.356	0.359	0.355	1.193	0.350	0.954	80	378	1512	1620	-1.470	401	1111	425	1195	0
4	3	2	"otsB"	"STM1929"	16090	39580	110	546	593	225	142	142	19	100	100	0	2534	2698	1218	77	78	13	100	100	0	0.164	0.172	0.171	0.172	1.217	0.169	0.927	80	386	2861	3072	-2.604	404	2457	451	2621	0
4	4	2	""	"STM4161"	16260	39580	100	216	222	45	140	141	19	98	90	0	910	865	221	76	78	14	100	100	0	0.091	0.104	0.092	0.096	1.638	0.091	0.617	80	394	910	871	-3.456	76	834	82	789	0
4	5	2	"rsd"	"STM4165"	16440	39580	110	402	439	127	141	143	22	100	100	0	1016	1151	471	75	79	47	100	100	0	0.277	0.277	0.275	0.276	1.208	0.271	0.933	80	439	1202	1374	-1.850	261	941	298	1076	0
4	6	2	"hupA"	"STM4170"	16600	39580	110	2301	2384	719	143	147	40	100	100	0	700	722	194	76	83	96	100	98	0	3.458	3.469	3.432	3.469	1.153	3.573	0.956	80	453	2782	2887	1.790	2158	624	2241	646	0
4	7	2	""	"STM3121"	16780	39580	110	412	443	126	145	145	23	100	100	0	2067	2262	867	76	77	13	100	100	0	0.134	0.136	0.137	0.134	1.274	0.128	0.888	80	454	2258	2484	-2.899	267	1991	298	2186	0
4	8	2	"stfG"	"STM0200"	16960	39580	110	208	222	56	144	144	19	97	78	0	1818	1992	892	75	77	12	100	100	0	0.037	0.041	0.037	0.036	1.522	0.042	0.744	80	400	1807	1995	-4.767	64	1743	78	1917	0
4	9	2	"eutT"	"STM2467"	17130	39580	120	208	232	114	146	147	20	91	78	0	1123	1346	1209	74	76	14	100	98	0	0.059	0.068	0.061	0.060	1.762	0.077	0.799	120	417	1111	1358	-4.081	62	1049	86	1272	0
4	10	2	"lexA"	"STM4237"	17300	39580	110	3900	4492	2228	147	150	25	100	100	0	1309	1464	758	75	76	12	100	100	0	3.041	3.128	3.142	3.162	1.135	3.170	0.966	80	411	4987	5734	1.605	3753	1234	4345	1389	0
4	11	2	"prpC"	"STM0369"	17470	39580	110	350	362	71	148	150	24	100	100	0	3788	3993	1382	76	78	16	100	100	0	0.054	0.055	0.054	0.055	1.297	0.052	0.870	80	434	3914	4131	-4.200	202	3712	214	3917	0
4	12	2	"ushB"	"STM4064"	17650	39580	120	4711	6192	7885	150	151	21	100	100	0	3201	3473	1645	76	78	16	100	100	0	1.460	1.779	1.503	1.619	1.539	3.817	0.492	120	469	7686	9439	0.545	4561	3125	6042	3397	0
4	13	2	"ptsJ"	"STM2436"	17830	39580	100	686	777	394	150	164	112	100	98	0	2021	2187	788	77	87	147	100	100	0	0.276	0.297	0.272	0.285	1.305	0.304	0.794	80	414	2480	2737	-1.859	536	1944	627	2110	0
4	14	2	"plsX"	"STM1192"	18010	39590	110	7304	7273	2323	150	161	99	100	100	0	1938	2005	654	75	76	16	100	100	0	3.840	3.691	3.728	3.714	1.117	3.720	0.951	80	421	9017	9053	1.941	7154	1863	7123	1930	0
4	15	2	"flgM"	"STM1172"	18170	39580	110	451	470	135	152	163	113	98	85	0	1339	1389	448	76	109	350	100	93	0	0.237	0.242	0.237	0.239	1.197	0.241	0.925	80	445	1562	1631	-2.079	299	1263	318	1313	0
4	16	2	"phsB"	"STM2064"	18350	39580	110	490	564	245	152	154	24	100	100	0	3814	4270	2032	78	81	22	100	100	0	0.090	0.098	0.091	0.095	1.269	0.096	0.897	80	432	4074	4604	-3.466	338	3736	412	4192	0
4	17	2	"tnpA_1"	"STM0946"	18520	39580	110	2560	3780	3158	156	159	29	100	100	0	10843	16890	14734	80	86	45	100	100	2	0.223	0.216	0.214	0.216	1.254	0.206	0.915	80	429	13167	20434	-2.163	2404	10763	3624	16810	0
4	18	2	"orf6"	"PSLT014"	18700	39580	110	2137	2104	544	158	169	111	100	100	0	5793	5826	1467	79	103	221	100	100	0	0.346	0.339	0.337	0.338	1.188	0.339	0.952	80	440	7693	7693	-1.530	1979	5714	1946	5747	0
4	19	2	"mig-14"	"STM2782"	18860	39590	110	2848	3304	1577	159	163	33	100	100	0	2044	2360	995	77	80	21	100	100	0	1.367	1.378	1.340	1.359	1.155	1.421	0.961	80	401	4656	5428	0.451	2689	1967	3145	2283	0
4	20	2	"thiD"	"STM2146"	19040	39580	120	722	841	417	159	162	30	99	98	0	1144	1261	677	80	85	33	99	97	0	0.529	0.577	0.564	0.580	1.477	0.576	0.902	120	496	1627	1863	-0.918	563	1064	682	1181	0
4	21	2	"rfaY"	"STM3716"	19220	39580	110	263	278	72	160	162	20	98	96	0	1785	1927	845	82	83	15	100	100	0	0.060	0.064	0.061	0.061	1.384	0.064	0.823	80	433	1806	1963	-4.047	103	1703	118	1845	0
4	22	2	"prgH"	"STM2874"	19390	39580	110	628	720	307	163	163	20	100	100	0	2139	2455	1161	82	83	12	100	100	0	0.226	0.235	0.232	0.232	1.186	0.236	0.943	80	455	2522	2930	-2.145	465	2057	557	2373	0
4	23	2	"orgA"	"STM2869"	19570	39590	110	371	392	119	161	163	46	100	96	0	292	321	128	87	89	18	100	100	0	1.024	0.987	0.974	0.998	1.324	0.979	0.908	80	455	415	465	0.035	210	205	231	234	0
4	24	2	"livH"	"STM3563"	19740	39580	110	333	373	168	161	161	21	100	98	0	1496	1869	1279	84	85	14	100	100	0	0.122	0.119	0.113	0.112	1.352	0.120	0.905	80	484	1584	1997	-3.037	172	1412	212	1785	0
4	1	3	"hisJ"	"STM2354"	15730	39750	110	712	794	347	135	136	19	100	100	0	1495	1656	750	74	77	19	100	100	0	0.406	0.417	0.399	0.408	1.153	0.420	0.973	80	509	1998	2241	-1.300	577	1421	659	1582	0
4	2	3	"hisI"	"STM2078"	15900	39750	110	3231	3966	2256	137	142	36	100	100	0	1062	1320	723	76	79	15	100	100	0	3.138	3.078	3.017	3.060	1.138	3.062	0.974	80	454	4080	5073	1.650	3094	986	3829	1244	0
4	3	3	"glyA"	"STM2555"	16080	39750	110	381	615	667	141	144	35	100	100	0	260	431	586	77	79	15	100	100	0	1.311	1.339	1.453	1.398	1.331	1.196	0.925	80	467	423	828	0.391	240	183	474	354	0
4	4	3	"fliD"	"STM1960"	16260	39750	110	370	427	207	137	138	17	100	100	0	1233	1469	896	77	78	14	100	100	0	0.202	0.208	0.205	0.203	1.218	0.209	0.950	80	453	1389	1682	-2.311	233	1156	290	1392	0
4	5	3	"asrC"	"STM2550"	16430	39750	110	355	384	107	138	138	18	100	100	0	1535	1648	547	78	81	18	100	100	0	0.149	0.157	0.152	0.153	1.227	0.152	0.930	80	440	1674	1816	-2.747	217	1457	246	1570	0
4	6	3	"moeA"	"STM0846"	16600	39760	110	429	463	155	141	142	23	100	100	0	1211	1341	526	80	83	19	100	100	0	0.255	0.255	0.242	0.248	1.239	0.254	0.926	80	426	1419	1583	-1.973	288	1131	322	1261	0
4	7	3	"cbiN"	"STM2022"	16770	39750	110	187	209	81	142	143	18	87	60	0	887	1089	812	78	79	16	100	100	0	0.056	0.066	0.055	0.053	1.744	0.075	0.765	80	440	854	1078	-4.168	45	809	67	1011	0
4	8	3	"cobU"	"STM2018"	16940	39750	110	294	339	159	141	142	18	100	100	0	1331	1660	1196	77	78	15	100	100	0	0.122	0.125	0.118	0.121	1.220	0.126	0.947	80	440	1407	1781	-3.035	153	1254	198	1583	0
4	9	3	"uhpA"	"STM3790"	17110	39750	110	901	1011	418	142	144	21	100	100	0	1819	2167	995	75	77	18	100	100	0	0.435	0.415	0.417	0.415	1.175	0.406	0.958	80	445	2503	2961	-1.200	759	1744	869	2092	0
4	10	3	"trpD"	"STM1724"	17290	39750	110	210	234	91	144	147	25	92	76	0	801	906	513	76	78	18	100	100	0	0.091	0.108	0.096	0.092	1.598	0.126	0.787	80	450	791	920	-3.457	66	725	90	830	0
4	11	3	"sulA"	"STM1071"	17460	39750	110	1236	1336	546	144	147	21	100	100	0	1704	1792	728	77	79	15	100	100	0	0.671	0.695	0.693	0.689	1.103	0.700	0.980	80	465	2719	2907	-0.575	1092	1627	1192	1715	0
4	12	3	"rfaL"	"STM3713"	17640	39750	110	285	308	105	147	149	21	100	98	0	2834	3305	1544	76	77	13	100	100	0	0.050	0.050	0.050	0.047	1.364	0.051	0.878	80	446	2896	3390	-4.321	138	2758	161	3229	0
4	13	3	"bglX"	"STM2166"	17820	39760	100	562	575	180	145	146	19	100	100	0	2371	2524	1069	77	78	15	100	100	0	0.182	0.176	0.176	0.177	1.198	0.171	0.955	80	401	2711	2877	-2.460	417	2294	430	2447	0
4	14	3	""	"STM0347"	18000	39760	110	472	471	87	146	148	24	100	100	0	2210	2149	498	76	84	68	100	100	0	0.153	0.157	0.156	0.156	1.202	0.157	0.940	80	454	2460	2398	-2.711	326	2134	325	2073	0
4	15	3	""	"STM1043"	18180	39760	110	528	545	170	146	148	23	100	100	0	2787	2889	1099	77	85	68	100	100	0	0.141	0.142	0.143	0.141	1.175	0.142	0.969	80	440	3092	3211	-2.827	382	2710	399	2812	0
4	16	3	""	"PSLT025"	18340	39760	100	503	498	125	146	146	20	100	100	0	1524	1508	510	77	79	13	100	100	0	0.247	0.246	0.246	0.246	1.175	0.242	0.958	80	382	1804	1783	-2.019	357	1447	352	1431	0
4	17	3	"orf319"	"STM1389"	18510	39760	100	2157	2302	748	151	154	30	100	100	0	2221	2408	719	78	84	44	100	100	0	0.936	0.923	0.901	0.918	1.107	0.925	0.975	80	396	4149	4481	-0.095	2006	2143	2151	2330	0
4	18	3	"yfeJ"	"STM2437"	18680	39760	110	648	722	247	152	155	22	100	100	0	3031	3397	1404	78	85	46	100	100	0	0.168	0.172	0.171	0.171	1.146	0.170	0.968	80	433	3449	3889	-2.574	496	2953	570	3319	0
4	19	3	""	"PSLT087"	18860	39760	120	401	424	153	153	155	24	97	96	0	4451	4668	2242	78	83	43	99	99	0	0.057	0.059	0.058	0.058	1.319	0.060	0.945	120	489	4621	4861	-4.140	248	4373	271	4590	0
4	20	3	"traU"	"PSLT092"	19030	39760	110	397	414	89	155	155	20	100	100	0	4554	4559	1371	80	87	47	100	100	0	0.054	0.058	0.059	0.057	1.264	0.057	0.917	80	414	4716	4738	-4.208	242	4474	259	4479	0
4	21	3	"trbE"	"PSLT096"	19210	39750	110	267	282	70	156	156	20	100	100	0	1891	2027	791	84	90	45	100	100	0	0.061	0.065	0.064	0.062	1.316	0.068	0.870	80	454	1918	2069	-4.025	111	1807	126	1943	0
4	22	3	"traH"	"PSLT100"	19380	39760	110	196	214	78	156	157	19	81	52	0	473	578	408	84	85	14	100	100	0	0.103	0.117	0.116	0.103	1.719	0.145	0.744	80	439	429	552	-3.282	40	389	58	494	0
4	23	3	"trbH"	"PSLT105"	19550	39760	110	10772	13067	8095	158	168	71	100	100	0	2316	2638	1181	88	90	20	100	100	0	4.764	5.062	4.773	4.876	1.127	5.521	0.963	80	441	12842	15459	2.252	10614	2228	12909	2550	0
4	24	3	"traX"	"PSLT110"	19730	39760	110	1055	1129	294	160	169	66	100	100	0	3753	3893	1084	84	86	19	100	100	0	0.244	0.254	0.246	0.255	1.178	0.249	0.943	80	511	4564	4778	-2.035	895	3669	969	3809	0
4	1	4	""	"STM2717"	15710	39930	80	207	227	84	131	133	19	90	75	0	385	445	232	76	85	31	98	98	0	0.246	0.260	0.286	0.276	2.645	0.189	0.319	52	317	385	465	-2.024	76	309	96	369	0
4	2	4	""	"STM2739"	15900	39930	100	284	297	52	134	135	21	100	100	0	4563	4662	1272	76	79	20	100	100	0	0.033	0.036	0.036	0.035	1.269	0.034	0.878	80	438	4637	4749	-4.903	150	4487	163	4586	0
4	3	4	""	"STM1616"	16070	39930	110	354	368	89	136	136	19	100	100	0	1224	1256	344	73	74	11	100	100	0	0.189	0.196	0.195	0.194	1.212	0.198	0.926	80	438	1369	1415	-2.400	218	1151	232	1183	0
4	4	4	"rimL"	"STM1611"	16240	39930	110	524	528	144	136	137	19	100	100	0	1900	1936	630	75	75	14	100	100	0	0.213	0.211	0.206	0.210	1.159	0.210	0.960	80	453	2213	2253	-2.234	388	1825	392	1861	0
4	5	4	"osmB"	"STM1705"	16420	39930	100	472	507	167	135	137	23	100	100	0	405	428	164	76	79	18	100	100	0	1.024	1.057	1.055	1.066	1.205	1.041	0.934	80	420	666	724	0.035	337	329	372	352	0
4	6	4	"mppA"	"STM1679"	16600	39920	110	2064	2082	672	138	140	23	100	100	0	4465	4680	1512	79	83	20	100	100	0	0.439	0.423	0.419	0.420	1.117	0.423	0.982	80	451	6312	6545	-1.187	1926	4386	1944	4601	0
4	7	4	"rnhB"	"STM0230"	16770	39930	110	911	960	280	138	140	18	100	100	0	1948	1967	545	81	83	18	100	100	0	0.414	0.436	0.429	0.432	1.114	0.436	0.976	80	453	2640	2708	-1.272	773	1867	822	1886	0
4	8	4	"speE"	"STM0166"	16940	39930	110	831	937	311	137	138	18	100	100	0	1153	1307	457	78	78	14	100	100	0	0.646	0.651	0.636	0.649	1.111	0.651	0.976	80	453	1769	2029	-0.631	694	1075	800	1229	0
4	9	4	"yaeB"	"STM0243"	17120	39940	100	427	439	99	139	140	18	100	100	0	1312	1360	363	74	75	12	100	100	0	0.233	0.233	0.229	0.231	1.208	0.230	0.928	80	405	1526	1586	-2.104	288	1238	300	1286	0
4	10	4	"cobS"	"STM2017"	17290	39930	100	379	382	78	141	142	19	100	100	0	1605	1636	403	76	77	12	100	100	0	0.156	0.154	0.157	0.152	1.200	0.152	0.922	80	396	1767	1801	-2.684	238	1529	241	1560	0
4	11	4	"yeeI"	"STM2001"	17460	39940	110	319	341	117	140	142	20	100	97	0	712	802	394	75	76	13	100	100	0	0.281	0.276	0.263	0.282	1.347	0.272	0.918	80	465	816	928	-1.831	179	637	201	727	0
4	12	4	"fixX"	"STM0078"	17640	39930	100	163	163	28	140	143	19	53	23	0	575	625	273	75	76	13	100	100	0	0.046	0.042	0.059	0.053	1.837	0.043	0.239	80	400	523	573	-4.442	23	500	23	550	0
4	13	4	"ubiC"	"STM4233"	17810	39930	120	514	510	166	140	141	20	99	97	0	2406	2352	981	75	75	11	100	99	0	0.160	0.162	0.161	0.168	1.494	0.161	0.960	120	484	2705	2647	-2.640	374	2331	370	2277	0
4	14	4	"yjbJ"	"STM4240"	17990	39930	110	800	834	303	140	142	20	100	100	0	1032	1110	401	74	75	12	100	100	0	0.689	0.670	0.658	0.664	1.140	0.686	0.970	80	433	1618	1730	-0.538	660	958	694	1036	0
4	15	4	"yjcE"	"STM4269"	18160	39930	100	239	252	52	143	144	20	98	95	0	815	886	330	75	76	14	100	100	0	0.130	0.134	0.131	0.129	1.397	0.128	0.787	80	397	836	920	-2.946	96	740	109	811	0
4	16	4	"zur"	"STM4241"	18330	39930	110	1241	1285	406	142	144	21	100	100	0	2306	2402	865	78	79	17	100	100	0	0.493	0.492	0.494	0.495	1.100	0.485	0.981	80	453	3327	3467	-1.020	1099	2228	1143	2324	0
4	17	4	"yfcZ"	"STM2390"	18510	39930	110	588	601	155	145	147	21	100	100	0	1638	1666	508	78	80	17	100	100	0	0.284	0.287	0.282	0.287	1.151	0.286	0.964	80	438	2003	2044	-1.816	443	1560	456	1588	0
4	18	4	""	"STM2372"	18680	39930	110	888	979	461	149	149	19	100	100	0	810	913	409	79	79	16	100	100	0	1.011	0.995	0.993	0.981	1.187	1.025	0.969	80	439	1470	1664	0.016	739	731	830	834	0
4	19	4	"ylaC"	"STM0471"	18860	39940	100	1402	1745	1081	149	150	22	100	100	0	1719	2093	1321	79	80	13	100	100	0	0.764	0.792	0.787	0.788	1.112	0.798	0.978	80	402	2893	3610	-0.388	1253	1640	1596	2014	0
4	20	4	"ybaP"	"STM0496"	19040	39930	100	711	836	376	147	149	23	100	100	0	1043	1221	596	80	82	15	100	100	0	0.586	0.604	0.602	0.599	1.217	0.603	0.945	80	408	1527	1830	-0.772	564	963	689	1141	0
4	21	4	"ybbS"	"STM0514"	19210	39930	100	349	358	82	149	149	19	100	100	0	2139	2211	663	84	86	16	100	100	0	0.097	0.098	0.097	0.096	1.249	0.097	0.895	80	396	2255	2336	-3.361	200	2055	209	2127	0
4	22	4	"folD"	"STM0542"	19380	39930	110	1261	1315	405	150	151	20	100	100	0	3121	3134	863	92	94	19	100	100	0	0.367	0.383	0.386	0.380	1.146	0.391	0.968	80	452	4140	4207	-1.447	1111	3029	1165	3042	0
4	23	4	"ybdG"	"STM0569"	19560	39930	110	1788	1745	397	154	158	32	100	100	0	4415	4490	1101	88	90	18	100	100	0	0.378	0.361	0.366	0.359	1.171	0.363	0.969	80	439	5961	5993	-1.405	1634	4327	1591	4402	0
4	24	4	"fepB"	"STM0594"	19720	39930	100	2101	2265	965	156	157	21	100	100	0	1987	2093	783	79	81	14	100	100	0	1.019	1.047	1.020	1.045	1.123	1.067	0.964	80	426	3853	4123	0.028	1945	1908	2109	2014	0
4	1	5	"yhgI"	"STM3511"	15730	40110	110	1484	1570	594	132	133	20	100	100	0	1401	1487	578	73	75	22	100	100	0	1.018	1.017	1.013	1.013	1.122	1.020	0.971	80	495	2680	2852	0.026	1352	1328	1438	1414	0
4	2	5	"yhcK"	"STM3340"	15890	40110	100	777	814	209	134	134	20	100	100	0	1647	1739	508	75	75	13	100	100	0	0.409	0.409	0.408	0.409	1.147	0.399	0.945	80	394	2215	2344	-1.290	643	1572	680	1664	0
4	3	5	"yhcC"	"STM3329"	16070	40100	110	277	288	79	135	137	21	100	97	0	2331	2460	1058	74	75	12	100	100	0	0.063	0.064	0.062	0.062	1.262	0.062	0.881	80	439	2399	2539	-3.990	142	2257	153	2386	0
4	4	5	"murA"	"STM3307"	16240	40100	110	2245	2364	642	137	146	89	100	100	0	3379	3527	1068	75	77	21	100	100	0	0.638	0.645	0.644	0.648	1.118	0.639	0.966	80	452	5412	5679	-0.648	2108	3304	2227	3452	0
4	5	5	"rbfA"	"STM3285"	16420	40100	110	2689	2859	871	136	145	88	100	100	0	1360	1404	425	74	76	21	100	100	0	1.985	2.047	2.057	2.049	1.129	2.089	0.961	80	466	3839	4053	0.989	2553	1286	2723	1330	0
4	6	5	"yhbT"	"STM3273"	16600	40110	100	626	632	141	135	136	21	100	100	0	1377	1458	413	73	74	13	100	100	0	0.377	0.359	0.354	0.360	1.163	0.353	0.954	80	405	1795	1882	-1.409	491	1304	497	1385	0
4	7	5	""	"STM3155"	16760	40110	110	454	474	129	136	137	19	100	100	0	575	656	249	79	81	16	100	100	0	0.641	0.586	0.570	0.598	1.350	0.562	0.931	80	426	814	915	-0.641	318	496	338	577	0
4	8	5	"nupG"	"STM3113"	16930	40100	110	527	550	172	139	141	23	100	100	0	3212	3525	1499	82	85	26	100	100	0	0.124	0.119	0.117	0.119	1.206	0.115	0.940	80	454	3518	3854	-3.012	388	3130	411	3443	0
4	9	5	"gshB"	"STM3095"	17110	40100	110	382	440	160	137	139	21	100	100	0	775	880	464	74	79	25	100	100	0	0.350	0.376	0.386	0.384	1.322	0.363	0.875	80	439	946	1109	-1.517	245	701	303	806	0
4	10	5	""	"STM3075"	17280	40100	110	221	225	36	138	138	19	100	91	0	1245	1280	317	76	77	15	100	100	0	0.071	0.072	0.075	0.069	1.484	0.071	0.772	80	453	1252	1291	-3.816	83	1169	87	1204	0
4	11	5	"iciA"	"STM3064"	17460	40110	110	372	417	246	139	139	19	100	100	0	1187	1441	1090	75	77	14	100	100	0	0.210	0.204	0.190	0.197	1.223	0.210	0.944	80	438	1345	1644	-2.255	233	1112	278	1366	0
4	12	5	"fldB"	"STM3045"	17630	40110	100	471	504	200	137	138	18	100	100	0	746	802	370	74	75	12	100	100	0	0.497	0.504	0.500	0.498	1.262	0.505	0.942	80	408	1006	1095	-1.009	334	672	367	728	0
4	13	5	"nadE"	"STM1310"	17800	40100	110	733	732	183	136	139	22	100	100	0	1519	1612	534	76	76	11	100	100	0	0.414	0.388	0.387	0.392	1.195	0.377	0.941	80	433	2040	2132	-1.273	597	1443	596	1536	0
4	14	5	"ydiE"	"STM1346"	17980	40110	110	767	825	317	138	140	23	100	100	0	471	492	189	75	76	16	100	100	0	1.588	1.647	1.634	1.672	1.298	1.657	0.951	80	467	1025	1104	0.668	629	396	687	417	0
4	15	5	"lpp"	"STM1377"	18160	40110	110	1512	1601	472	141	142	19	100	100	0	273	284	75	75	76	11	100	100	0	6.924	6.986	6.895	7.094	1.224	7.220	0.919	80	453	1569	1669	2.792	1371	198	1460	209	0
4	16	5	"sodB"	"STM1431"	18330	40110	100	1427	1493	512	143	147	52	100	100	0	1625	1644	579	76	78	15	100	100	0	0.829	0.861	0.857	0.865	1.174	0.856	0.953	80	420	2833	2918	-0.271	1284	1549	1350	1568	0
4	17	5	"gst"	"STM1451"	18510	40100	110	2235	2246	564	141	144	25	100	100	0	2015	2046	612	78	78	12	100	100	0	1.081	1.070	1.067	1.078	1.142	1.067	0.958	80	439	4031	4073	0.112	2094	1937	2105	1968	0
4	18	5	"sodC"	"STM1044"	18670	40100	110	3152	3385	1426	143	145	25	100	100	0	1432	1523	661	79	79	13	100	100	0	2.224	2.245	2.219	2.268	1.168	2.241	0.969	80	439	4362	4686	1.153	3009	1353	3242	1444	0
4	19	5	"yhhV"	"STM3559"	18850	40110	110	763	832	349	145	147	28	100	100	0	869	963	474	80	81	15	100	100	0	0.783	0.778	0.774	0.784	1.156	0.763	0.964	80	453	1407	1570	-0.352	618	789	687	883	0
4	20	5	"yhhL"	"STM3573"	19030	40110	100	344	370	117	144	146	23	100	100	0	704	826	412	80	82	15	100	100	0	0.321	0.303	0.294	0.305	1.272	0.291	0.920	80	408	824	972	-1.642	200	624	226	746	0
4	21	5	"yhhQ"	"STM3579"	19200	40100	110	1059	1249	575	143	145	21	100	100	0	3300	3732	1746	91	94	19	100	100	0	0.285	0.304	0.302	0.297	1.202	0.302	0.953	80	454	4125	4747	-1.809	916	3209	1106	3641	0
4	22	5	"nikR"	"STM3584"	19380	40110	100	298	315	80	145	145	20	100	100	0	398	430	145	96	99	20	100	100	0	0.507	0.509	0.513	0.505	1.330	0.506	0.872	80	408	455	504	-0.981	153	302	170	334	0
4	23	5	""	"STM3595"	19550	40110	100	1126	1224	421	149	151	21	100	100	0	783	908	388	85	85	15	100	100	0	1.400	1.306	1.325	1.335	1.178	1.258	0.944	80	396	1675	1898	0.485	977	698	1075	823	0
4	24	5	""	"STM3600"	19720	40110	100	416	433	89	152	153	20	100	100	0	3958	4253	1199	78	79	13	100	100	0	0.068	0.067	0.067	0.067	1.179	0.065	0.927	80	440	4144	4456	-3.877	264	3880	281	4175	0
4	1	6	"slp"	"STM1819"	15720	40280	110	1057	1162	459	130	131	19	100	100	0	1387	1546	598	74	75	13	100	100	0	0.706	0.701	0.711	0.696	1.189	0.701	0.910	80	509	2240	2504	-0.502	927	1313	1032	1472	0
4	2	6	"hemK"	"STM1775"	15890	40280	110	408	434	136	129	131	17	100	100	0	1671	1741	561	74	74	12	100	100	0	0.175	0.183	0.180	0.180	1.213	0.184	0.895	80	441	1876	1972	-2.517	279	1597	305	1667	0
4	3	6	"ychK"	"STM1754"	16060	40270	110	1101	1147	281	130	133	19	100	100	0	3099	3239	815	75	77	18	100	100	0	0.321	0.321	0.319	0.320	1.195	0.316	0.916	80	453	3995	4181	-1.639	971	3024	1017	3164	0
4	4	6	"sdaA"	"STM1826"	16230	40280	100	1145	1273	423	132	135	21	100	100	0	3465	3753	1291	76	78	19	100	100	0	0.299	0.310	0.303	0.310	1.248	0.298	0.927	80	409	4402	4818	-1.742	1013	3389	1141	3677	0
4	5	6	"minC"	"STM1814"	16410	40280	110	1781	1860	520	132	141	89	100	100	0	2232	2296	599	76	76	13	100	100	0	0.765	0.778	0.776	0.773	1.157	0.779	0.914	80	450	3805	3948	-0.387	1649	2156	1728	2220	0
4	6	6	"ycgR"	"STM1798"	16580	40280	110	873	918	295	132	133	20	100	100	0	2583	2670	850	74	75	13	100	100	0	0.295	0.303	0.304	0.300	1.200	0.300	0.910	80	429	3250	3382	-1.760	741	2509	786	2596	0
4	7	6	"yihA"	"STM4001"	16750	40280	100	771	787	338	132	134	18	100	100	0	1489	1557	675	75	76	13	100	100	0	0.452	0.442	0.428	0.435	1.432	0.438	0.900	80	396	2053	2137	-1.146	639	1414	655	1482	0
4	8	6	"oxyR"	"STM4125"	16930	40280	100	2723	2821	754	142	155	52	100	100	0	1214	1268	405	84	103	66	100	100	0	2.284	2.263	2.258	2.307	1.280	2.264	0.925	80	407	3711	3863	1.192	2581	1130	2679	1184	0
4	9	6	"yneB"	"STM4078"	17100	40280	100	559	616	230	140	153	52	100	100	0	2869	2938	1145	80	99	66	100	100	0	0.150	0.167	0.164	0.164	1.218	0.167	0.920	80	398	3208	3334	-2.735	419	2789	476	2858	0
4	10	6	"pfkA"	"STM4062"	17280	40280	110	2854	2937	765	134	135	18	100	100	0	2252	2346	635	76	77	13	100	100	0	1.250	1.235	1.255	1.237	1.221	1.278	0.905	80	469	4896	5073	0.322	2720	2176	2803	2270	0
4	11	6	"rhaR"	"STM4049"	17460	40280	100	241	249	48	133	134	18	100	98	0	2622	2549	815	76	76	12	100	100	0	0.042	0.047	0.047	0.046	1.378	0.046	0.791	80	398	2654	2589	-4.559	108	2546	116	2473	0
4	12	6	"yihZ"	"STM4028"	17630	40290	110	442	458	95	133	135	18	100	100	0	1367	1376	350	76	76	14	100	100	0	0.239	0.250	0.244	0.250	1.286	0.239	0.889	80	411	1600	1625	-2.063	309	1291	325	1300	0
4	13	6	"rpsK"	"STM3417"	17790	40280	110	10195	10692	4106	134	146	85	100	100	0	542	569	191	76	76	12	100	100	0	21.590	21.416	22.113	21.490	1.269	22.375	0.928	80	440	10527	11051	4.432	10061	466	10558	493	0
4	14	6	"rplF"	"STM3425"	17970	40280	110	12139	11918	2265	137	152	96	100	100	0	503	492	98	75	77	16	100	100	0	28.042	28.252	28.382	28.486	1.228	29.930	0.904	80	455	12430	12198	4.810	12002	428	11781	417	0
4	15	6	"rplN"	"STM3430"	18150	40280	100	7040	7318	1778	141	183	316	100	100	0	315	320	62	74	76	17	100	100	0	28.627	29.175	28.685	29.287	1.204	30.479	0.910	80	420	7140	7423	4.839	6899	241	7177	246	0
4	16	6	"rpsC"	"STM3434"	18340	40290	110	11373	11534	3774	141	178	314	100	100	0	399	401	111	75	77	13	100	100	0	34.667	34.948	35.352	35.080	1.309	36.814	0.912	80	414	11556	11719	5.115	11232	324	11393	326	0
4	17	6	"rplW"	"STM3438"	18490	40280	110	12788	14011	6121	140	153	113	100	100	0	315	333	127	77	78	12	100	100	0	53.143	54.184	55.219	54.678	1.252	55.981	0.893	80	428	12886	14127	5.732	12648	238	13871	256	0
4	18	6	"ppiA"	"STM3472"	18670	40280	110	2363	2391	687	141	153	109	100	100	0	3246	3304	783	80	82	17	100	100	0	0.702	0.698	0.701	0.680	1.282	0.709	0.912	80	468	5388	5474	-0.511	2222	3166	2250	3224	0
4	19	6	"argI"	"STM4469"	18850	40280	110	822	903	266	143	143	23	100	100	0	2758	3052	1026	81	83	17	100	100	0	0.254	0.256	0.261	0.256	1.209	0.250	0.925	80	437	3356	3731	-1.979	679	2677	760	2971	0
4	20	6	"trpS2"	"STM4508"	19020	40280	100	743	771	199	142	143	19	100	100	0	2989	3242	984	86	87	16	100	100	0	0.207	0.199	0.194	0.200	1.240	0.190	0.915	80	398	3504	3785	-2.272	601	2903	629	3156	0
4	21	6	"dnaT"	"STM4544"	19200	40280	100	593	639	193	140	141	21	100	100	0	1379	1531	503	99	99	17	100	100	0	0.354	0.348	0.344	0.345	1.226	0.348	0.931	80	422	1733	1931	-1.499	453	1280	499	1432	0
4	22	6	"lplA"	"STM4576"	19380	40280	100	643	665	177	143	144	18	100	100	0	2677	2803	802	91	93	17	100	100	0	0.193	0.192	0.192	0.188	1.325	0.188	0.900	80	387	3086	3234	-2.371	500	2586	522	2712	0
4	23	6	""	"STM4596"	19540	40280	100	503	523	148	148	149	19	100	100	0	2013	2136	727	80	82	13	100	100	0	0.184	0.182	0.171	0.180	1.266	0.178	0.912	80	383	2288	2431	-2.445	355	1933	375	2056	0
4	24	6	"rph"	"STM3734"	19720	40280	110	1397	1542	643	149	152	46	100	100	0	1388	1585	669	77	78	12	100	100	0	0.952	0.924	0.930	0.901	1.308	0.943	0.925	80	499	2559	2901	-0.071	1248	1311	1393	1508	0
4	1	7	"yidF"	"STM3803"	15700	40470	100	265	279	113	129	130	19	100	100	0	1004	1111	619	75	76	13	100	100	0	0.146	0.145	0.141	0.141	1.270	0.152	0.899	80	403	1065	1186	-2.772	136	929	150	1036	0
4	2	7	"ibpA"	"STM3809"	15860	40460	110	1909	2035	877	128	129	18	100	100	0	498	538	240	73	74	13	100	100	0	4.191	4.101	4.097	4.124	1.185	4.114	0.925	80	427	2206	2372	2.067	1781	425	1907	465	0
4	3	7	"ccmC"	"STM2252"	16040	40460	100	273	325	172	127	128	18	100	100	0	393	527	371	74	76	13	100	100	0	0.458	0.437	0.442	0.444	1.325	0.439	0.912	80	405	465	651	-1.128	146	319	198	453	0
4	4	7	"torC"	"STM3823"	16210	40450	100	188	195	50	129	130	17	95	80	0	2253	2292	1040	77	81	22	100	100	0	0.027	0.030	0.029	0.028	1.543	0.031	0.707	80	397	2235	2281	-5.205	59	2176	66	2215	0
4	5	7	"dgoK"	"STM3829"	16390	40450	110	582	636	173	129	130	18	100	100	0	3011	3278	1054	77	80	20	100	100	0	0.154	0.158	0.160	0.158	1.133	0.157	0.964	80	427	3387	3708	-2.695	453	2934	507	3201	0
4	6	7	""	"STM3833"	16550	40450	100	213	253	100	129	129	17	98	97	0	763	1019	712	75	76	13	100	100	0	0.122	0.131	0.126	0.129	1.377	0.131	0.892	80	394	772	1068	-3.034	84	688	124	944	0
4	7	7	""	"STM0098"	16740	40450	110	397	400	103	130	129	17	100	100	0	2193	2311	709	74	74	13	100	100	0	0.126	0.121	0.118	0.119	1.196	0.119	0.941	80	439	2386	2507	-2.988	267	2119	270	2237	0
4	8	7	"ilvI"	"STM0116"	16900	40450	110	698	814	504	131	141	48	100	100	0	2665	3160	2058	78	92	60	100	100	0	0.219	0.222	0.218	0.221	1.148	0.226	0.957	80	414	3154	3765	-2.190	567	2587	683	3082	0
4	9	7	"ftsI"	"STM0122"	17070	40440	110	3076	3075	953	134	147	53	100	100	0	4340	4315	1396	82	100	64	100	100	0	0.691	0.695	0.690	0.693	1.100	0.693	0.984	80	433	7200	7174	-0.533	2942	4258	2941	4233	0
4	10	7	"murC"	"STM0129"	17250	40450	110	1084	1299	776	129	131	23	100	100	0	1807	2120	1305	76	78	14	100	100	0	0.552	0.572	0.559	0.569	1.164	0.575	0.964	80	427	2686	3214	-0.858	955	1731	1170	2044	0
4	11	7	"guaC"	"STM0141"	17430	40450	100	1710	1770	614	127	127	17	100	100	0	2403	2537	865	75	75	11	100	100	0	0.680	0.667	0.651	0.664	1.128	0.669	0.971	80	398	3911	4105	-0.556	1583	2328	1643	2462	0
4	12	7	"aroP"	"STM0150"	17600	40450	100	560	676	387	127	130	18	100	100	0	1157	1416	1140	75	75	13	100	100	0	0.400	0.409	0.407	0.441	1.464	0.367	0.926	80	386	1515	1890	-1.321	433	1082	549	1341	0
4	13	7	""	"STM1549"	17780	40450	110	944	1049	634	131	135	40	100	100	0	1244	1409	937	76	76	14	100	100	0	0.696	0.689	0.680	0.697	1.186	0.680	0.944	80	435	1981	2251	-0.523	813	1168	918	1333	0
4	14	7	""	"STM1554"	17950	40450	100	150	156	33	130	132	31	31	8	0	611	800	592	74	75	11	100	100	0	0.037	0.036	0.039	0.040	1.915	0.031	0.289	80	372	557	752	-4.747	20	537	26	726	0
4	15	7	""	"STM1558"	18120	40450	100	262	305	147	132	135	21	100	97	0	891	1197	1128	76	76	12	100	100	0	0.160	0.154	0.153	0.155	1.367	0.126	0.774	80	398	945	1294	-2.648	130	815	173	1121	0
4	16	7	"sfcA"	"STM1566"	18300	40450	100	508	557	418	136	142	69	100	90	0	1486	1722	1641	77	78	16	100	100	0	0.264	0.256	0.248	0.257	1.247	0.249	0.943	80	369	1781	2066	-1.921	372	1409	421	1645	0
4	17	7	"fdnG"	"STM1570"	18470	40450	100	343	378	207	137	139	30	96	93	0	928	1042	831	76	79	15	100	100	0	0.242	0.249	0.249	0.240	1.402	0.244	0.927	80	369	1058	1207	-2.048	206	852	241	966	0
4	18	7	"narZ"	"STM1577"	18650	40450	100	189	207	59	137	139	22	88	65	0	618	753	466	78	80	14	100	100	0	0.096	0.104	0.100	0.097	1.664	0.104	0.760	80	397	592	745	-3.376	52	540	70	675	0
4	19	7	"yciO"	"STM1720"	18820	40450	100	558	637	397	138	138	19	100	100	0	832	1000	681	79	79	12	100	100	0	0.558	0.542	0.541	0.542	1.188	0.555	0.958	80	386	1173	1420	-0.842	420	753	499	921	0
4	20	7	"yciC"	"STM1734"	18990	40450	100	1763	1918	727	139	140	19	100	100	0	2756	2955	1164	86	89	18	100	100	0	0.608	0.620	0.617	0.618	1.119	0.616	0.973	80	398	4294	4648	-0.717	1624	2670	1779	2869	0
4	21	7	""	"STM1747"	19170	40450	100	348	366	132	139	140	23	100	100	0	720	762	330	96	99	28	100	100	0	0.335	0.341	0.334	0.337	1.237	0.352	0.927	80	398	833	893	-1.578	209	624	227	666	0
4	22	7	"narI"	"STM1761"	19340	40450	100	326	362	165	142	142	18	100	100	0	1745	1907	1218	85	88	16	100	100	0	0.111	0.121	0.116	0.117	1.281	0.122	0.916	80	401	1844	2042	-3.173	184	1660	220	1822	0
4	23	7	"chaB"	"STM1770"	19520	40450	100	246	255	71	145	146	20	98	93	0	448	500	242	77	79	19	100	100	0	0.272	0.260	0.260	0.254	1.482	0.259	0.821	80	397	472	533	-1.877	101	371	110	423	0
4	24	7	""	"STM1785"	19690	40450	110	421	443	137	145	145	18	100	100	0	3869	4144	1501	76	77	16	100	100	0	0.073	0.073	0.071	0.071	1.283	0.074	0.924	80	486	4069	4366	-3.781	276	3793	298	4068	0
4	1	8	"nuoN"	"STM2316"	15690	40620	110	605	630	177	127	128	18	100	100	0	3411	3533	1100	73	75	13	100	100	0	0.143	0.145	0.143	0.145	1.145	0.145	0.957	80	448	3816	3963	-2.804	478	3338	503	3460	0
4	2	8	"nuoC"	"STM2326"	15860	40620	110	980	1069	523	128	128	19	100	100	0	3238	3459	1746	73	74	14	100	100	0	0.269	0.278	0.275	0.276	1.128	0.281	0.973	80	419	4017	4327	-1.893	852	3165	941	3386	0
4	3	8	"yfbS"	"STM2333"	16040	40620	100	248	265	118	128	127	18	95	88	0	728	871	604	73	74	13	100	100	0	0.183	0.172	0.166	0.160	1.499	0.178	0.915	80	368	775	935	-2.448	120	655	137	798	0
4	4	8	"yfcC"	"STM2339"	16200	40620	110	170	207	145	126	127	19	81	56	0	674	1149	1712	75	77	14	100	100	0	0.073	0.075	0.071	0.063	1.933	0.080	0.908	80	425	643	1155	-3.767	44	599	81	1074	0
4	5	8	""	"STM2343"	16380	40620	110	227	253	105	125	127	18	98	97	0	867	1002	740	77	82	26	100	100	0	0.129	0.138	0.136	0.135	1.342	0.137	0.909	80	440	892	1053	-2.953	102	790	128	925	0
4	6	8	"yfcH"	"STM2350"	16550	40620	110	1372	1693	1450	124	126	19	100	100	0	4638	5248	3468	75	80	24	100	100	0	0.274	0.303	0.295	0.291	1.182	0.341	0.941	80	425	5811	6742	-1.870	1248	4563	1569	5173	0
4	7	8	"fdx"	"STM2538"	16720	40620	110	1092	1218	567	124	125	19	100	100	0	1672	1856	978	75	77	17	100	100	0	0.606	0.614	0.616	0.627	1.221	0.595	0.959	80	454	2565	2875	-0.722	968	1597	1094	1781	0
4	8	8	"cadB"	"STM2558"	16900	40620	110	771	845	432	122	122	18	100	100	0	3486	3732	1952	76	78	16	100	100	0	0.190	0.198	0.196	0.196	1.142	0.201	0.962	80	438	4059	4379	-2.393	649	3410	723	3656	0
4	9	8	"yfhG"	"STM2563"	17070	40620	100	811	873	205	121	123	20	100	100	0	1448	1540	409	78	80	16	100	100	0	0.504	0.514	0.521	0.516	1.140	0.506	0.957	80	408	2060	2214	-0.990	690	1370	752	1462	0
4	10	8	""	"STM2570"	17250	40600	110	462	550	434	122	123	18	97	97	0	2323	2824	2610	77	79	14	98	98	0	0.151	0.156	0.152	0.154	1.243	0.159	0.957	80	452	2586	3175	-2.724	340	2246	428	2747	0
4	11	8	""	"STM2587"	17430	40620	100	219	235	76	123	123	17	95	90	0	1828	1941	1074	76	78	13	100	100	0	0.055	0.060	0.056	0.057	1.396	0.060	0.864	80	396	1848	1977	-4.190	96	1752	112	1865	0
4	12	8	""	"STM2593"	17600	40620	110	218	236	89	125	127	22	100	95	0	1865	2045	969	77	92	217	100	100	0	0.052	0.056	0.054	0.050	1.414	0.062	0.829	80	424	1881	2079	-4.265	93	1788	111	1968	0
4	13	8	"yhbP"	"STM3270"	17770	40620	110	591	629	181	128	129	18	100	100	0	2172	2274	685	77	78	13	100	100	0	0.221	0.228	0.224	0.226	1.144	0.228	0.956	80	426	2558	2698	-2.178	463	2095	501	2197	0
4	14	8	""	"STM3277"	17940	40610	110	381	399	90	129	129	17	100	100	0	4875	5101	1354	76	80	46	100	100	0	0.053	0.054	0.053	0.053	1.191	0.053	0.939	80	440	5051	5295	-4.251	252	4799	270	5025	0
4	15	8	"pnp"	"STM3282"	18120	40620	110	2941	3837	3593	128	130	18	100	100	0	1104	1387	1222	76	79	46	100	100	0	2.736	2.829	2.728	2.810	1.174	2.925	0.961	80	433	3841	5020	1.452	2813	1028	3709	1311	0
4	16	8	"secG"	"STM3293"	18300	40620	120	5950	5995	3127	131	132	18	100	100	0	855	866	422	75	76	14	99	96	0	7.460	7.413	7.302	7.589	1.528	7.529	0.965	120	468	6599	6655	2.899	5819	780	5864	791	0
4	17	8	"yhbE"	"STM3302"	18470	40620	120	5902	5647	2482	133	134	18	100	100	0	2272	2191	984	76	77	12	100	100	0	2.627	2.607	2.625	2.690	1.487	2.608	0.975	120	462	7965	7629	1.393	5769	2196	5514	2115	0
4	18	8	"yrbA"	"STM3308"	18650	40620	110	713	760	232	132	134	18	100	100	0	1224	1314	390	76	77	11	100	100	0	0.506	0.507	0.503	0.501	1.171	0.509	0.957	80	419	1729	1866	-0.983	581	1148	628	1238	0
4	19	8	""	"STM0718"	18820	40620	110	308	325	91	134	134	18	100	100	0	3635	3805	1380	78	82	26	100	100	0	0.049	0.051	0.051	0.049	1.240	0.052	0.922	80	453	3731	3918	-4.354	174	3557	191	3727	0
4	20	8	""	"STM0724"	19000	40620	100	137	145	46	135	138	23	16	8	0	129	137	31	89	93	30	71	27	0	0.050	0.208	0.292	0.290	3.920	1.480	0.208	80	408	42	58	-4.322	2	40	10	48	-50
4	21	8	"sdhD"	"STM0733"	19180	40620	110	1066	1183	495	135	138	24	100	100	0	2309	2557	1062	91	95	30	100	100	0	0.420	0.425	0.418	0.416	1.173	0.431	0.970	80	427	3149	3514	-1.252	931	2218	1048	2466	0
4	22	8	"ybgC"	"STM0744"	19340	40620	110	859	1012	516	141	143	22	100	100	0	1915	2278	1320	81	84	19	100	100	0	0.391	0.396	0.389	0.398	1.179	0.392	0.955	80	410	2552	3068	-1.353	718	1834	871	2197	0
4	23	8	"ybgF"	"STM0750"	19510	40620	110	2643	2781	812	141	143	23	100	100	0	3298	3436	1167	78	82	23	100	100	0	0.777	0.786	0.784	0.792	1.152	0.769	0.969	80	425	5722	5998	-0.364	2502	3220	2640	3358	0
4	24	8	"aroG"	"STM0760"	19680	40620	110	2023	2125	434	140	142	26	100	100	0	4413	4558	1065	77	82	34	100	100	0	0.434	0.443	0.439	0.445	1.126	0.433	0.949	80	497	6219	6466	-1.203	1883	4336	1985	4481	0
4	1	9	""	"STM0868"	15680	40790	100	418	453	214	125	126	17	100	100	0	1699	1946	1140	72	72	12	100	100	0	0.180	0.175	0.174	0.173	1.247	0.174	0.934	80	430	1920	2202	-2.473	293	1627	328	1874	0
4	2	9	"rimK"	"STM0875"	15860	40790	110	579	596	184	123	124	18	100	100	0	1548	1614	545	74	76	14	100	100	0	0.309	0.307	0.302	0.306	1.163	0.305	0.929	80	452	1930	2013	-1.693	456	1474	473	1540	0
4	3	9	"ybjF"	"STM0882"	16030	40790	110	835	902	302	124	124	17	100	100	0	1776	1956	716	75	77	14	100	100	0	0.418	0.414	0.411	0.414	1.205	0.413	0.936	80	426	2412	2659	-1.258	711	1701	778	1881	0
4	4	9	"artP"	"STM0891"	16200	40790	110	2273	2349	677	124	125	23	100	100	0	2693	2705	768	74	76	15	100	100	0	0.821	0.846	0.842	0.846	1.141	0.848	0.952	80	438	4768	4856	-0.285	2149	2619	2225	2631	0
4	5	9	""	"STM0896"	16370	40790	110	130	132	21	120	122	23	30	6	0	1646	1636	475	77	79	17	100	100	0	0.006	0.008	0.018	0.019	1.410	0.007	0.035	80	465	1579	1571	-7.294	10	1569	12	1559	0
4	6	9	""	"STM0901"	16560	40790	100	137	139	21	118	119	19	47	18	0	3621	3910	1505	76	81	19	100	100	0	0.005	0.005	0.014	0.015	1.294	0.006	0.261	80	418	3564	3855	-7.544	19	3545	21	3834	0
4	7	9	""	"STM1035"	16730	40800	100	156	164	35	120	121	19	80	45	0	1015	1024	421	77	79	15	100	100	0	0.038	0.046	0.044	0.043	1.632	0.047	0.523	80	408	974	991	-4.704	36	938	44	947	0
4	8	9	""	"STM1039"	16900	40790	110	192	199	41	122	122	18	98	92	0	1893	1982	540	77	79	15	100	100	0	0.039	0.040	0.039	0.037	1.490	0.040	0.634	80	425	1886	1982	-4.697	70	1816	77	1905	0
4	9	9	"aceK"	"STM4185"	17070	40790	100	335	352	113	123	123	17	100	98	0	2860	3007	1348	78	80	15	100	100	0	0.076	0.078	0.076	0.077	1.325	0.077	0.911	80	384	2994	3158	-3.714	212	2782	229	2929	0
4	10	9	""	"STM4196"	17240	40790	100	234	251	91	124	123	18	98	97	0	3203	3519	1589	78	79	13	100	100	0	0.035	0.037	0.035	0.033	1.460	0.039	0.825	80	430	3235	3568	-4.828	110	3125	127	3441	0
4	11	9	""	"STM4200"	17420	40790	100	305	324	114	123	124	16	98	96	0	3260	3297	1885	76	78	14	100	100	0	0.057	0.062	0.062	0.063	1.466	0.060	0.922	80	408	3366	3422	-4.129	182	3184	201	3221	0
4	12	9	""	"STM4204"	17600	40790	110	911	935	220	126	127	22	100	100	0	7463	7904	1881	76	91	213	100	100	0	0.106	0.103	0.102	0.103	1.146	0.100	0.942	80	440	8172	8637	-3.234	785	7387	809	7828	0
4	13	9	"pduE"	"STM2042"	17770	40790	110	178	186	48	127	128	18	85	65	0	1827	1947	721	75	77	14	100	100	0	0.029	0.032	0.030	0.029	1.612	0.033	0.603	80	452	1803	1931	-5.102	51	1752	59	1872	0
4	14	9	"pduV"	"STM2056"	17950	40790	100	172	174	30	129	130	19	81	58	0	1079	1099	297	75	79	47	100	100	0	0.043	0.044	0.043	0.043	1.613	0.044	0.516	80	406	1047	1069	-4.545	43	1004	45	1024	0
4	15	9	"stfF"	"STM0199"	18110	40790	100	169	170	27	126	128	19	78	56	0	1796	1793	624	74	74	11	100	100	0	0.025	0.026	0.029	0.027	1.567	0.023	0.441	80	382	1765	1763	-5.324	43	1722	44	1719	0
4	16	9	"thiH"	"STM4159"	18290	40800	100	323	346	98	128	129	18	100	98	0	1818	1948	870	74	74	15	100	100	0	0.112	0.116	0.114	0.120	1.566	0.109	0.871	80	389	1939	2092	-3.161	195	1744	218	1874	0
4	17	9	"yojN"	"STM2269"	18470	40800	100	866	905	263	131	132	19	100	100	0	3389	3745	1306	74	77	21	100	100	0	0.222	0.211	0.211	0.212	1.229	0.206	0.962	80	390	4050	4445	-2.173	735	3315	774	3671	0
4	18	9	""	"STM4261"	18640	40790	100	424	459	220	131	132	18	100	97	0	1238	1333	798	75	76	11	100	100	0	0.252	0.261	0.256	0.250	1.364	0.261	0.938	80	384	1456	1586	-1.989	293	1163	328	1258	0
4	19	9	"traP"	"PSLT082"	18800	40790	90	202	238	107	132	134	18	96	86	0	1473	2013	1532	79	105	150	100	100	0	0.050	0.055	0.052	0.051	1.401	0.058	0.859	52	348	1464	2040	-4.316	70	1394	106	1934	0
4	20	9	""	"STM1542"	18990	40790	100	250	294	184	133	134	18	100	93	0	850	1121	1041	92	110	119	100	98	0	0.154	0.156	0.143	0.144	1.399	0.163	0.914	80	414	875	1190	-2.696	117	758	161	1029	0
4	21	9	""	"STM4309"	19160	40790	100	346	365	109	132	133	19	100	100	0	5952	6517	2290	89	92	18	100	100	0	0.037	0.036	0.035	0.035	1.204	0.037	0.921	80	397	6077	6661	-4.776	214	5863	233	6428	0
4	22	9	"adi"	"STM4296"	19340	40790	100	143	150	45	135	137	21	23	12	0	133	181	159	79	81	19	91	68	0	0.148	0.147	0.279	0.255	2.450	0.207	0.411	80	396	62	117	-2.755	8	54	15	102	-50
4	23	9	"lpxO"	"STM4286"	19510	40790	110	1470	1648	673	135	137	20	100	100	0	3098	3369	1454	76	78	14	100	100	0	0.442	0.459	0.448	0.459	1.127	0.453	0.965	80	439	4357	4806	-1.179	1335	3022	1513	3293	0
4	24	9	"nrfC"	"STM4279"	19690	40800	100	231	252	78	136	138	23	98	90	0	992	1142	622	75	78	30	100	100	0	0.104	0.109	0.107	0.104	1.403	0.109	0.862	80	452	1012	1183	-3.271	95	917	116	1067	0
4	1	10	"yafB"	"STM0255"	15680	40970	100	449	437	106	122	122	18	100	100	0	1027	1016	305	75	77	15	100	100	0	0.343	0.335	0.324	0.334	1.279	0.332	0.929	80	431	1279	1256	-1.542	327	952	315	941	0
4	2	10	""	"STM0274"	15850	40960	90	163	176	57	119	125	78	19	5	0	895	1098	742	78	87	38	100	100	0	0.054	0.056	0.056	0.053	1.631	0.063	0.127	52	340	861	1077	-4.215	44	817	57	1020	0
4	3	10	""	"STM0282"	16020	40960	110	206	213	60	118	122	40	90	56	0	1070	1153	517	83	92	38	100	100	0	0.089	0.089	0.087	0.082	1.556	0.087	0.591	80	466	1075	1165	-3.487	88	987	95	1070	0
4	4	10	""	"STM0288"	16210	40970	110	194	198	46	118	118	17	98	92	0	1218	1253	429	77	79	14	100	100	0	0.067	0.068	0.069	0.063	1.537	0.068	0.766	80	451	1217	1256	-3.908	76	1141	80	1176	0
4	5	10	""	"STM0297"	16380	40970	100	147	160	40	115	116	17	81	43	0	752	805	343	76	78	14	100	100	0	0.047	0.062	0.057	0.053	1.764	0.062	0.532	80	396	708	774	-4.401	32	676	45	729	0
4	6	10	"yafJ"	"STM0311"	16550	40970	100	597	613	182	116	116	17	100	100	0	1396	1411	349	77	80	16	100	100	0	0.365	0.373	0.367	0.368	1.196	0.359	0.895	80	420	1800	1831	-1.455	481	1319	497	1334	0
4	7	10	"ycfJ"	"STM1212"	16720	40970	90	492	497	110	122	122	19	100	100	0	428	436	115	76	78	14	100	100	0	1.051	1.042	1.039	1.049	1.213	1.022	0.916	52	341	722	735	0.072	370	352	375	360	0
4	8	10	"ycfX"	"STM1220"	16900	40960	100	311	324	104	122	124	17	100	98	0	594	614	263	76	76	13	100	100	0	0.365	0.375	0.373	0.369	1.288	0.374	0.932	80	406	707	740	-1.455	189	518	202	538	0
4	9	10	""	"STM1236"	17070	40960	100	184	184	34	124	124	17	88	80	0	501	546	200	75	75	13	100	100	0	0.141	0.127	0.124	0.118	1.659	0.125	0.670	80	396	486	531	-2.828	60	426	60	471	0
4	10	10	""	"STM1253"	17240	40970	110	547	620	327	126	126	17	100	100	0	385	428	240	74	75	13	100	100	0	1.354	1.395	1.385	1.426	1.310	1.405	0.867	80	440	732	848	0.437	421	311	494	354	0
4	11	10	"yoaG"	"STM1272"	17420	40960	110	212	215	39	123	125	18	98	95	0	890	919	226	74	75	13	100	100	0	0.109	0.109	0.102	0.102	1.433	0.110	0.784	80	425	905	937	-3.197	89	816	92	845	0
4	12	10	""	"STM1276"	17580	40960	110	905	974	451	125	126	19	100	100	0	843	916	433	73	76	14	100	100	0	1.013	1.007	0.996	1.000	1.168	1.017	0.960	80	464	1550	1692	0.019	780	770	849	843	0
4	13	10	"rstB"	"STM1471"	17770	40970	110	346	373	93	125	126	19	100	100	0	2664	2920	944	73	74	13	100	100	0	0.085	0.087	0.085	0.086	1.259	0.083	0.899	80	465	2812	3095	-3.551	221	2591	248	2847	0
4	14	10	"ydgH"	"STM1478"	17940	40970	110	685	791	325	126	127	19	100	100	0	1042	1291	636	75	76	14	100	100	0	0.578	0.547	0.548	0.556	1.191	0.531	0.956	80	425	1526	1881	-0.791	559	967	665	1216	0
4	15	10	"ynfM"	"STM1486"	18110	40960	100	296	296	50	126	128	19	100	100	0	1120	1183	296	75	76	14	100	100	0	0.163	0.153	0.153	0.152	1.371	0.143	0.844	80	408	1215	1278	-2.620	170	1045	170	1108	0
4	16	10	""	"STM1493"	18290	40960	100	239	256	86	127	128	18	93	90	0	1141	1339	637	74	74	11	100	100	0	0.105	0.102	0.102	0.096	1.465	0.102	0.823	80	394	1179	1394	-3.252	112	1067	129	1265	0
4	17	10	"ynfD"	"STM1500"	18460	40970	110	598	648	210	129	130	19	100	100	0	1160	1270	514	73	75	19	100	100	0	0.431	0.434	0.427	0.437	1.182	0.415	0.936	80	440	1556	1716	-1.213	469	1087	519	1197	0
4	18	10	"udg"	"STM2080"	18640	40960	110	628	635	168	130	131	19	100	100	0	1076	1126	363	73	75	18	100	100	0	0.497	0.480	0.481	0.479	1.275	0.465	0.927	80	453	1501	1558	-1.010	498	1003	505	1053	0
4	19	10	""	"STM2787"	18810	40970	110	258	269	66	130	131	18	100	98	0	1386	1525	589	81	89	98	100	100	0	0.098	0.096	0.097	0.094	1.301	0.093	0.840	80	438	1433	1583	-3.350	128	1305	139	1444	0
4	20	10	"gabT"	"STM2792"	18980	40960	100	334	346	73	129	129	17	100	100	0	1577	1575	361	93	96	17	100	100	0	0.138	0.146	0.147	0.144	1.234	0.146	0.906	80	408	1689	1699	-2.856	205	1484	217	1482	0
4	21	10	"mobA"	"STM3994"	19160	40960	100	385	393	81	129	130	16	100	100	0	2144	2308	677	86	90	19	100	100	0	0.124	0.119	0.115	0.119	1.188	0.116	0.924	80	396	2314	2486	-3.007	256	2058	264	2222	0
4	22	10	""	"STM4014"	19330	40960	100	218	225	47	133	134	16	97	97	0	1674	1684	482	76	76	12	100	100	0	0.053	0.057	0.056	0.052	1.515	0.057	0.766	80	418	1683	1700	-4.233	85	1598	92	1608	0
4	23	10	""	"STM4033"	19520	40960	100	553	563	280	135	136	18	100	100	0	444	473	269	74	75	12	100	100	0	1.130	1.073	1.085	1.076	1.293	1.065	0.918	80	405	788	827	0.176	418	370	428	399	0
4	24	10	""	"STM4054"	19680	40970	100	165	175	54	137	137	16	65	38	0	644	779	528	75	76	14	100	100	0	0.049	0.054	0.053	0.050	1.953	0.072	0.655	80	415	597	742	-4.345	28	569	38	704	0
4	1	11	""	"STM2943"	15670	41130	110	363	373	74	121	122	19	100	98	0	4785	4755	995	77	85	80	100	100	0	0.051	0.054	0.052	0.053	1.226	0.053	0.925	80	489	4950	4930	-4.282	242	4708	252	4678	0
4	2	11	""	"STM2955"	15850	41140	100	292	324	166	121	129	79	98	62	0	433	495	325	86	129	463	22	3	0	0.493	0.496	0.505	0.494	1.286	0.085	0.141	80	405	518	612	-1.021	171	347	203	409	0
4	3	11	"yqcC"	"STM2965"	16010	41130	110	303	326	99	119	122	39	100	96	0	769	818	249	90	99	36	100	100	0	0.271	0.284	0.281	0.274	1.326	0.284	0.780	80	492	863	935	-1.884	184	679	207	728	0
4	4	11	"fucO"	"STM2973"	16200	41130	100	277	290	78	117	118	19	100	100	0	2641	3121	1295	78	81	17	100	100	0	0.062	0.057	0.059	0.056	1.283	0.056	0.888	80	417	2723	3216	-4.002	160	2563	173	3043	0
4	5	11	"fucK"	"STM2977"	16380	41140	100	159	168	54	115	116	16	88	68	0	477	587	433	72	73	11	100	100	0	0.109	0.103	0.101	0.093	1.812	0.107	0.745	80	409	449	568	-3.202	44	405	53	515	0
4	6	11	"csdA"	"STM2984"	16550	41140	90	183	210	111	116	117	17	94	78	0	334	438	430	74	76	13	100	100	0	0.258	0.258	0.236	0.224	1.781	0.226	0.702	52	333	327	458	-1.956	67	260	94	364	0
4	7	11	"yqhE"	"STM3165"	16720	41140	100	525	565	153	120	120	16	100	100	0	2469	2700	877	74	76	13	100	100	0	0.169	0.169	0.163	0.169	1.173	0.163	0.943	80	408	2800	3071	-2.564	405	2395	445	2626	0
4	8	11	""	"STM3175"	16890	41130	110	232	273	177	120	121	17	98	96	0	752	1040	1067	74	74	12	100	100	0	0.165	0.158	0.151	0.150	1.446	0.157	0.912	80	441	790	1119	-2.598	112	678	153	966	0
4	9	11	"STMF1.5"	"Not LT2a91"	17060	41140	100	483	488	111	123	123	17	100	100	0	193	196	50	73	74	12	100	97	0	3.000	2.967	3.071	3.109	1.403	2.927	0.873	80	408	480	488	1.585	360	120	365	123	0
4	10	11	"yfiO"	"STM2663"	17230	41130	110	1340	1414	326	125	125	17	100	100	0	1439	1479	339	74	74	13	100	100	0	0.890	0.917	0.909	0.912	1.182	0.928	0.934	80	440	2580	2694	-0.168	1215	1365	1289	1405	0
4	11	11	""	"STM2680"	17410	41130	110	589	611	165	124	125	18	100	100	0	2127	2186	638	74	75	13	100	100	0	0.226	0.231	0.227	0.228	1.192	0.232	0.941	80	467	2518	2599	-2.142	465	2053	487	2112	0
4	12	11	""	"STM2690"	17580	41140	90	144	184	107	124	124	18	55	32	0	225	440	604	74	75	13	100	100	0	0.132	0.164	0.174	0.166	2.064	0.160	0.753	52	348	171	426	-2.916	20	151	60	366	0
4	13	11	"ybbN"	"STM0504"	17760	41140	100	588	600	145	122	123	18	100	100	0	1104	1113	359	75	75	12	100	100	0	0.453	0.461	0.446	0.475	1.354	0.436	0.942	80	418	1495	1516	-1.143	466	1029	478	1038	0
4	14	11	"allA"	"STM0515"	17940	41130	110	418	439	172	124	125	18	100	100	0	2523	2577	1061	75	76	13	100	100	0	0.120	0.126	0.123	0.122	1.235	0.129	0.923	80	439	2742	2817	-3.058	294	2448	315	2502	0
4	15	11	""	"STM0520"	18110	41140	100	182	197	62	124	125	17	95	80	0	991	1258	837	74	75	11	100	100	0	0.063	0.062	0.057	0.058	1.673	0.061	0.765	80	408	975	1257	-3.983	58	917	73	1184	0
4	16	11	"ybbY"	"STM0524"	18290	41140	100	214	232	69	127	127	18	100	97	0	1935	2368	1304	73	74	11	100	100	0	0.047	0.046	0.044	0.044	1.363	0.045	0.843	80	409	1949	2400	-4.420	87	1862	105	2295	0
4	17	11	"ylbE"	"STM0530"	18460	41140	100	190	199	49	128	127	18	95	80	0	2160	2330	821	74	75	13	100	100	0	0.030	0.031	0.031	0.029	1.568	0.032	0.679	80	383	2148	2327	-5.072	62	2086	71	2256	0
4	18	11	"cysS"	"STM0537"	18640	41140	110	812	927	565	127	128	18	100	100	0	1452	1705	1062	77	77	14	100	100	0	0.498	0.491	0.479	0.471	1.339	0.498	0.925	80	500	2060	2428	-1.005	685	1375	800	1628	0
4	19	11	"yohJ"	"STM2181"	18810	41130	110	311	315	66	127	127	17	100	97	0	1452	1527	446	85	86	15	100	100	0	0.135	0.130	0.131	0.126	1.333	0.129	0.905	80	413	1551	1630	-2.893	184	1367	188	1442	0
4	20	11	"galS"	"STM2191"	18980	41140	100	239	249	46	127	127	17	100	100	0	1126	1180	359	91	92	15	100	100	0	0.108	0.112	0.109	0.113	1.421	0.107	0.832	80	383	1147	1211	-3.208	112	1035	122	1089	0
4	21	11	"lysP"	"STM2200"	19150	41130	100	430	531	257	128	129	18	100	100	0	877	1188	703	82	84	16	100	100	0	0.380	0.364	0.357	0.369	1.233	0.352	0.927	80	408	1097	1509	-1.396	302	795	403	1106	0
4	22	11	"yejH"	"STM2223"	19330	41140	100	361	443	244	131	131	17	100	100	0	1272	1565	1223	77	78	13	100	100	0	0.192	0.210	0.210	0.211	1.341	0.195	0.910	80	407	1425	1800	-2.377	230	1195	312	1488	0
4	23	11	""	"STM2231"	19510	41140	100	412	428	159	133	134	17	100	100	0	1057	1160	554	77	78	12	100	100	0	0.285	0.272	0.263	0.272	1.364	0.269	0.920	80	396	1259	1378	-1.813	279	980	295	1083	0
4	24	11	""	"STM2240"	19680	41140	110	622	659	196	137	137	18	100	100	0	2164	2285	822	76	77	14	100	100	0	0.232	0.236	0.232	0.234	1.308	0.232	0.911	80	469	2573	2731	-2.106	485	2088	522	2209	0
4	1	12	"Ctrl-Nif10ng/ul"	"Ctrl-Nif10ng/ul"	15660	41310	100	126	125	18	120	120	17	21	3	0	78	81	15	74	81	80	0	0	0	1.500	0.714	1.321	1.221	3.425	3.558	0.015	80	452	10	12	0.585	6	4	5	7	-50
4	2	12	"Ctrl-Y410ng/ul"	"Ctrl-Y410ng/ul"	15840	41310	100	114	117	24	118	119	26	12	3	0	81	85	25	74	97	435	0	0	0	-0.571	-0.091	1.500	1.213	4.026	622.400	0.001	80	442	3	10	Error	-4	7	-1	11	-50
4	3	12	"Ctrl-FtsQ10ng/ul"	"Ctrl-FtsQ10ng/ul"	16010	41320	50	518	517	266	116	119	17	100	100	0	542	558	307	80	85	23	100	100	0	0.870	0.839	0.853	0.779	1.526	0.842	0.952	12	104	864	879	-0.201	402	462	401	478	0
4	4	12	"Ctrl-ssM1354ng/ul"	"Ctrl-ssM1354ng/ul"	16190	41310	100	121	123	24	120	119	18	17	7	0	85	91	29	74	77	15	37	20	0	0.091	0.176	0.583	0.633	3.508	1.052	0.096	80	431	12	20	-3.459	1	11	3	17	-50
4	5	12	"ctrl-buffer"	"ctrl-buffer"	16360	41310	100	115	117	16	118	118	17	13	1	0	75	81	22	73	74	12	27	12	0	-1.500	-0.125	2.000	1.805	4.689	0.324	0.007	80	397	-1	7	Error	-3	2	-1	8	-50
4	6	12	"Ctrl-hum b-actin10ng/ul"	"Ctrl-hum b-actin10ng/ul"	16530	41310	100	120	124	22	119	120	18	27	7	0	78	80	15	73	74	12	30	11	0	0.200	0.714	1.550	1.305	3.254	10.757	0.007	80	420	6	12	-2.322	1	5	5	7	-50
4	7	12	"Ctrl-Nif50ng/ul"	"Ctrl-Nif50ng/ul"	16710	41310	100	120	121	20	120	121	18	17	7	0	76	79	13	73	74	12	30	10	0	0.000	0.167	2.000	1.862	3.323	6.784	0.017	80	396	3	7	Error	0	3	1	6	-50
4	8	12	"Ctrl-Y450ng/ul"	"Ctrl-Y450ng/ul"	16880	41310	100	116	116	20	119	119	17	17	3	0	81	80	14	73	73	12	31	7	0	-0.375	-0.429	0.917	1.029	3.916	19.564	0.002	80	426	5	4	Error	-3	8	-3	7	-50
4	9	12	"Ctrl-FtsQ50ng/ul"	"Ctrl-FtsQ50ng/ul"	17070	41310	80	420	610	469	118	155	298	50	26	0	425	708	612	74	255	1542	9	0	0	0.860	0.776	0.788	0.776	1.306	0.753	0.932	52	292	653	1126	-0.217	302	351	492	634	0
4	10	12	"Ctrl-ssM13162ng/ul"	"Ctrl-ssM13162ng/ul"	17230	41310	100	129	141	43	121	149	261	0	0	0	89	97	28	74	212	1349	0	0	0	0.533	0.870	1.437	1.480	2.875	0.185	0.900	80	382	23	43	-0.907	8	15	20	23	-50
4	11	12	"ctrl-buffer"	"ctrl-buffer"	17400	41310	100	119	119	18	123	122	17	12	3	0	78	78	13	74	74	12	22	7	0	-1.000	-1.000	1.382	1.240	3.603	23.438	0.001	80	418	0	0	Error	-4	4	-4	4	-50
4	12	12	"Ctrl-hum b-actin100ng/ul"	"Ctrl-hum b-actin100ng/ul"	17590	41310	110	200	210	47	123	123	17	100	91	0	84	84	12	74	74	11	40	13	0	7.700	8.700	6.599	6.596	2.089	12.223	0.083	80	451	87	97	2.945	77	10	87	10	0
4	13	12	"Ctrl-Nif100ng/ul"	"Ctrl-Nif100ng/ul"	17750	41310	100	131	133	20	120	120	18	37	12	0	73	92	130	74	74	11	21	5	0	-11.000	0.722	1.649	1.633	4.743	0.039	0.014	80	382	10	31	Error	11	-1	13	18	-50
4	14	12	"Ctrl-Y4100ng/ul"	"Ctrl-Y4100ng/ul"	17930	41310	100	133	136	28	120	122	18	35	17	0	79	81	15	73	74	11	35	12	0	2.167	2.000	2.120	2.197	2.523	4.425	0.083	80	420	19	24	1.115	13	6	16	8	-50
4	15	12	"Ctrl-FtsQ100ng/ul"	"Ctrl-FtsQ100ng/ul"	18100	41300	90	714	1179	897	125	126	17	100	100	0	849	1456	1194	74	75	11	100	100	0	0.760	0.763	0.749	0.747	1.227	0.756	0.982	52	331	1364	2436	-0.396	589	775	1054	1382	0
4	16	12	"Ctrl-ssM13buffer"	"Ctrl-ssM13buffer"	18270	41310	100	122	125	28	124	124	17	12	6	0	85	90	32	74	74	11	45	22	0	-0.182	0.063	1.318	1.128	4.206	0.948	0.157	80	409	9	17	Error	-2	11	1	16	-50
4	17	12	"ctrl-buffer"	"ctrl-buffer"	18450	41300	100	123	129	25	123	124	18	20	8	0	82	88	32	73	74	12	38	18	0	0.000	0.400	1.000	0.923	3.036	1.044	0.136	80	430	9	21	Error	0	9	6	15	-50
4	18	12	"Ctrl-hum b-actin50ng/ul"	"Ctrl-hum b-actin50ng/ul"	18630	41330	70	183	188	35	125	129	20	93	78	0	89	93	15	80	81	14	34	15	0	6.444	4.846	4.429	4.633	2.584	7.387	0.077	32	224	67	76	2.688	58	9	63	13	0
4	19	12	"Ctrl-Nif400ng/ul"	"Ctrl-Nif400ng/ul"	18800	41300	100	134	139	29	125	125	19	38	17	0	108	110	25	91	91	14	51	25	0	0.529	0.737	1.100	1.017	2.525	1.495	0.122	80	423	26	33	-0.918	9	17	14	19	-50
4	20	12	"Ctrl-Y4400ng/ul"	"Ctrl-Y4400ng/ul"	18970	41300	100	134	141	34	124	125	20	27	20	0	102	103	20	89	90	19	31	10	0	0.769	1.214	1.333	1.197	3.260	3.995	0.062	80	405	23	31	-0.379	10	13	17	14	-50
4	21	12	"Ctrl-FtsQ400ng/ul"	"Ctrl-FtsQ400ng/ul"	19160	41310	100	1734	1994	1170	128	134	29	100	100	0	2020	2521	1625	83	89	30	100	100	0	0.829	0.765	0.777	0.783	1.226	0.745	0.979	80	405	3543	4304	-0.270	1606	1937	1866	2438	0
4	22	12	"Ctrl-ssM13buffer"	"Ctrl-ssM13buffer"	19320	41300	100	126	139	69	130	136	28	10	2	0	84	93	40	82	89	29	11	5	0	-2.000	0.818	1.545	1.478	3.199	1.811	0.556	80	370	-2	20	Error	-4	2	9	11	-50
4	23	12	"ctrl-buffer"	"ctrl-buffer"	19490	41300	100	134	148	94	129	130	16	28	13	0	82	98	93	77	78	11	40	21	0	1.000	0.905	1.000	1.020	3.278	1.044	0.810	80	396	10	40	0.000	5	5	19	21	-50
4	24	12	"Ctrl-hum b-actinbuffer"	"Ctrl-hum b-actinbuffer"	19670	41300	100	130	140	46	130	131	18	22	11	0	90	106	78	76	78	13	51	26	0	0.000	0.333	0.940	0.826	2.794	0.553	0.439	80	439	14	40	Error	0	14	10	30	-50
4	1	13	"phoP"	"STM1231"	15670	41500	100	4253	4176	939	119	120	21	100	100	0	1152	1123	262	70	70	11	100	100	0	3.821	3.853	3.804	3.882	1.179	3.874	0.970	80	430	5216	5110	1.934	4134	1082	4057	1053	0
4	2	13	"phoP"	"STM1231"	15850	41490	110	3285	3207	572	120	120	21	100	100	0	906	887	185	69	70	10	100	100	0	3.781	3.774	3.724	3.809	1.153	3.838	0.957	80	454	4002	3905	1.919	3165	837	3087	818	0
4	3	13	"phoQ"	"STM1230"	16020	41500	110	824	931	494	118	118	17	100	100	0	736	842	552	72	72	11	100	100	0	1.063	1.056	1.075	1.089	1.205	0.992	0.933	80	441	1370	1583	0.088	706	664	813	770	0
4	4	13	"phoQ"	"STM1230"	16200	41490	120	2227	2166	932	117	117	18	99	99	0	2310	2231	1019	72	73	11	100	99	0	0.943	0.949	0.944	1.006	1.574	0.940	0.971	120	476	4348	4208	-0.085	2110	2238	2049	2159	0
4	5	13	"phoQ"	"STM1230"	16370	41490	110	1257	1340	467	118	119	18	100	100	0	1185	1300	475	72	73	11	100	100	0	1.023	0.995	0.990	1.005	1.155	0.985	0.949	80	432	2252	2450	0.033	1139	1113	1222	1228	0
4	6	13	"hupA"	"STM4170"	16550	41490	100	1935	2020	579	118	119	18	100	100	0	637	643	177	72	73	11	100	100	0	3.216	3.331	3.319	3.336	1.132	3.375	0.969	80	369	2382	2473	1.685	1817	565	1902	571	0
4	7	13	"sopB"	"STM1091"	16700	41480	100	321	336	105	118	119	16	100	100	0	3876	3990	1865	72	74	13	100	100	0	0.053	0.056	0.055	0.055	1.232	0.053	0.921	80	391	4007	4136	-4.228	203	3804	218	3918	0
4	8	13	"pipC"	"STM0375"	16890	41480	110	237	240	42	121	120	17	98	98	0	1595	1620	357	73	74	12	100	100	0	0.076	0.077	0.078	0.076	1.264	0.080	0.876	80	465	1638	1666	-3.714	116	1522	119	1547	0
4	9	13	"pipC"	"STM0375"	17060	41480	100	203	205	37	119	118	16	97	96	0	1019	1014	230	72	74	15	100	100	0	0.089	0.091	0.085	0.085	1.522	0.085	0.716	80	396	1031	1028	-3.495	84	947	86	942	0
4	10	13	"ssrB"	"STM1391"	17230	41470	110	667	721	271	119	144	241	96	70	0	1645	1755	710	73	191	1243	82	7	0	0.349	0.358	0.357	0.349	1.216	0.354	0.949	80	451	2120	2284	-1.520	548	1572	602	1682	0
4	11	13	"ssrB"	"STM1391"	17410	41480	110	647	650	182	121	122	18	100	100	0	1574	1569	402	73	74	12	100	100	0	0.350	0.354	0.345	0.347	1.170	0.359	0.941	80	453	2027	2025	-1.513	526	1501	529	1496	0
4	12	13	"ssrB"	"STM1391"	17580	41480	100	898	911	134	122	123	18	100	100	0	2196	2256	372	74	74	11	100	100	0	0.366	0.362	0.365	0.361	1.124	0.352	0.956	80	396	2898	2971	-1.451	776	2122	789	2182	0
4	13	13	"lrp"	"STM0959"	17760	41480	110	2599	2540	569	120	121	19	100	100	0	1998	1996	355	73	74	11	100	100	0	1.288	1.258	1.264	1.241	1.152	1.285	0.968	80	454	4404	4343	0.365	2479	1925	2420	1923	0
4	14	13	"lrp"	"STM0959"	17940	41480	110	1940	1882	362	122	123	18	100	100	0	1505	1516	262	73	73	11	100	100	0	1.270	1.220	1.224	1.212	1.115	1.244	0.965	80	440	3250	3203	0.344	1818	1432	1760	1443	0
4	15	13	"gyrA"	"STM2272"	18110	41480	110	2384	2720	1256	124	125	18	100	100	0	1567	1804	908	75	75	12	100	100	0	1.515	1.501	1.502	1.523	1.184	1.489	0.919	80	451	3752	4325	0.599	2260	1492	2596	1729	0
4	16	13	"gyrA"	"STM2272"	18280	41480	110	3757	4098	1197	122	124	19	100	100	0	2642	2900	811	76	76	11	100	100	0	1.417	1.408	1.406	1.397	1.198	1.433	0.959	80	425	6201	6800	0.502	3635	2566	3976	2824	0
4	17	13	"csrA"	"STM2826"	18450	41480	110	1418	1430	329	122	126	29	100	100	0	1231	1247	261	79	82	20	100	100	0	1.125	1.120	1.112	1.112	1.121	1.135	0.962	80	466	2448	2476	0.170	1296	1152	1308	1168	0
4	18	13	"csrA"	"STM2826"	18630	41480	110	907	916	261	122	126	28	100	100	0	860	878	255	89	91	21	100	100	0	1.018	1.006	1.008	0.999	1.180	1.015	0.934	80	476	1556	1583	0.026	785	771	794	789	0
4	19	13	"yhhP"	"STM3578"	18810	41480	110	536	552	202	121	123	20	100	100	0	1108	1153	466	90	91	14	100	100	0	0.408	0.405	0.405	0.398	1.236	0.403	0.910	80	455	1433	1494	-1.295	415	1018	431	1063	0
4	20	13	"yhhP"	"STM3578"	18980	41480	110	521	505	112	124	124	20	100	100	0	1146	1117	280	87	88	18	100	100	0	0.375	0.370	0.368	0.365	1.210	0.368	0.938	80	440	1456	1411	-1.415	397	1059	381	1030	0
4	21	13	"yhhP"	"STM3578"	19150	41480	110	496	497	135	130	134	28	100	100	0	1101	1085	330	83	90	29	100	100	0	0.360	0.366	0.364	0.356	1.257	0.369	0.929	80	427	1384	1369	-1.476	366	1018	367	1002	0
4	22	13	"topA"	"STM1714"	19320	41480	110	5926	6031	1735	132	139	48	100	100	0	5085	5101	1486	83	89	27	100	100	0	1.158	1.176	1.180	1.171	1.157	1.185	0.962	80	454	10796	10917	0.212	5794	5002	5899	5018	0
4	23	13	"topA"	"STM1714"	19500	41480	110	941	1029	478	128	133	44	100	100	0	642	750	393	77	79	16	100	100	0	1.439	1.339	1.347	1.341	1.319	1.322	0.897	80	454	1378	1574	0.525	813	565	901	673	0
4	24	13	"fur"	"STM0693"	19670	41480	110	2441	2470	763	129	130	19	100	100	0	2485	2555	781	76	77	13	100	100	0	0.960	0.944	0.935	0.942	1.126	0.945	0.955	80	498	4721	4820	-0.059	2312	2409	2341	2479	0
4	1	14	""	"STM1553"	15670	41650	100	214	250	154	118	118	17	96	88	0	806	1075	1091	71	72	11	100	100	0	0.131	0.131	0.137	0.127	1.457	0.136	0.951	80	444	831	1136	-2.937	96	735	132	1004	0
4	2	14	""	"STM3783"	15840	41660	100	167	172	32	118	118	17	91	75	0	859	826	224	72	73	11	100	100	0	0.062	0.072	0.070	0.067	1.628	0.070	0.601	80	428	836	808	-4.006	49	787	54	754	0
4	3	14	""	"STM2242"	16010	41650	110	232	231	41	118	118	16	100	96	0	891	883	260	73	76	20	100	100	0	0.139	0.140	0.139	0.136	1.376	0.136	0.848	80	470	932	923	-2.843	114	818	113	810	0
4	4	14	"yfiM"	"STM2653"	16190	41650	110	203	214	46	116	117	19	100	97	0	1160	1219	370	74	75	16	100	100	0	0.080	0.086	0.082	0.081	1.367	0.085	0.809	80	474	1173	1243	-3.642	87	1086	98	1145	0
4	5	14	"oxyS"	"STM4124"	16370	41660	110	180	189	45	115	116	19	97	83	0	316	349	141	72	73	12	100	100	0	0.266	0.267	0.267	0.257	1.467	0.256	0.714	80	483	309	351	-1.908	65	244	74	277	0
4	6	14	""	"STM4302"	16530	41650	110	135	137	22	114	115	17	60	25	0	1213	1264	363	72	73	13	100	100	0	0.018	0.019	0.025	0.024	1.542	0.019	0.260	80	471	1162	1215	-5.764	21	1141	23	1192	0
4	7	14	"ssaT"	"STM1421"	16710	41660	100	484	543	229	115	115	16	100	100	0	3300	3726	1810	74	75	12	100	100	0	0.114	0.117	0.117	0.115	1.161	0.118	0.967	80	464	3595	4080	-3.128	369	3226	428	3652	0
4	8	14	"nrdI"	"STM2806"	16890	41660	100	504	831	1055	118	118	18	100	100	0	653	1101	1494	74	74	12	100	100	0	0.667	0.694	0.642	0.667	1.299	0.698	0.957	80	452	965	1740	-0.585	386	579	713	1027	0
4	9	14	"sipA"	"STM2882"	17060	41650	110	749	859	466	118	118	17	100	100	0	2968	3519	2039	73	73	11	100	100	0	0.218	0.215	0.217	0.208	1.231	0.217	0.978	80	484	3526	4187	-2.198	631	2895	741	3446	0
4	10	14	"dctA"	"STM3614"	17230	41660	110	466	505	155	117	118	17	100	100	0	2295	2643	962	72	73	14	100	100	0	0.157	0.151	0.150	0.150	1.150	0.148	0.955	80	523	2572	2959	-2.671	349	2223	388	2571	0
4	11	14	"aroB"	"STM3486"	17410	41660	100	197	332	439	120	120	17	93	86	0	134	222	279	72	74	14	97	88	0	1.242	1.413	1.269	1.194	1.815	1.571	0.921	80	452	139	362	0.313	77	62	212	150	0
4	12	14	"purN"	"STM2500"	17580	41650	100	719	836	405	120	121	17	100	100	0	1381	1607	869	74	75	11	100	100	0	0.458	0.467	0.463	0.464	1.155	0.461	0.967	80	428	1906	2249	-1.126	599	1307	716	1533	0
4	13	14	"yjgG"	"STM4462"	17750	41650	110	140	139	22	118	119	18	56	20	0	649	674	240	74	75	12	100	100	0	0.038	0.035	0.043	0.041	1.782	0.036	0.213	80	497	597	621	-4.708	22	575	21	600	0
4	14	14	""	"STM0437"	17930	41650	110	781	949	443	120	121	17	100	100	0	2375	2984	1483	73	73	11	100	100	0	0.287	0.285	0.291	0.280	1.242	0.285	0.968	80	497	2963	3740	-1.800	661	2302	829	2911	0
4	15	14	""	"STM0565"	18100	41650	110	242	254	69	120	122	17	100	100	0	1156	1209	445	74	74	11	100	100	0	0.113	0.118	0.112	0.114	1.270	0.117	0.879	80	497	1204	1269	-3.149	122	1082	134	1135	0
4	16	14	"res"	"STM0358"	18280	41650	110	311	343	121	118	119	19	100	100	0	1700	1986	966	78	78	12	100	100	0	0.119	0.118	0.118	0.115	1.290	0.117	0.932	80	497	1815	2133	-3.071	193	1622	225	1908	0
4	17	14	""	"STM2003"	18450	41660	100	387	403	108	116	119	22	100	100	0	1443	1524	537	86	88	17	100	100	0	0.200	0.200	0.203	0.198	1.155	0.197	0.964	80	440	1628	1725	-2.324	271	1357	287	1438	0
4	18	14	"nfo"	"STM2203"	18620	41660	100	516	601	296	120	121	19	100	100	0	1498	1832	918	96	97	19	100	100	0	0.282	0.277	0.274	0.271	1.207	0.283	0.949	80	427	1798	2217	-1.824	396	1402	481	1736	0
4	19	14	"EMPTY"	"EMPTY"	18780	41650	100	122	124	22	120	122	17	22	3	0	94	96	24	88	89	17	21	7	0	0.333	0.500	1.105	0.929	3.161	0.587	0.011	80	429	8	12	-1.585	2	6	4	8	-75
4	20	14	"EMPTY"	"EMPTY"	18960	41650	100	129	130	17	121	122	17	32	7	0	85	85	16	82	82	12	27	6	0	2.667	3.000	1.150	1.149	3.050	5.472	0.013	80	441	11	12	1.415	8	3	9	3	-75
4	21	14	"EMPTY"	"EMPTY"	19130	41650	100	129	129	14	124	125	18	16	2	0	82	83	15	82	83	13	21	6	0	100000.000	5.000	0.680	0.674	4.722	6.814	0.007	80	429	5	6	16.610	5	0	5	1	-75
4	22	14	"EMPTY"	"EMPTY"	19300	41650	100	129	129	20	126	129	40	6	0	0	80	83	15	81	82	13	23	6	0	-3.000	1.500	1.647	1.391	3.438	8.063	0.013	80	441	2	5	Error	3	-1	3	2	-75
4	23	14	"EMPTY"	"EMPTY"	19480	41650	100	136	135	20	128	129	18	22	10	0	80	80	12	76	78	12	28	5	0	2.000	1.750	1.333	1.767	2.703	16.500	0.004	80	441	12	11	1.000	8	4	7	4	-75
4	24	14	"EMPTY"	"EMPTY"	19650	41650	100	133	134	17	128	128	18	16	7	0	79	80	13	76	76	11	23	8	0	1.667	1.500	1.154	1.385	2.910	24.750	0.001	80	473	8	10	0.737	5	3	6	4	-75
5	1	1	"yggG"	"STM3077"	2260	43940	140	1059	1210	878	131	144	123	97	95	0	3775	4237	2965	81	117	547	95	92	0	0.251	0.260	0.251	0.266	1.509	0.269	0.931	156	754	4622	5235	-1.993	928	3694	1079	4156	0
5	2	1	""	"STM1249"	2440	43930	130	2790	3096	1274	131	145	124	100	100	0	4201	4496	1626	83	100	130	100	100	0	0.646	0.672	0.658	0.665	1.120	0.683	0.969	120	485	6777	7378	-0.631	2659	4118	2965	4413	0
5	3	1	"csgA"	"STM1144"	2600	43940	140	1659	1870	1120	129	131	26	100	100	0	5786	6313	3679	81	89	34	100	100	0	0.268	0.279	0.275	0.284	1.281	0.286	0.980	156	545	7235	7973	-1.899	1530	5705	1741	6232	0
5	4	1	"malT"	"STM3515"	2770	43940	130	540	637	393	126	128	20	100	100	0	1337	1647	1067	77	80	27	100	100	0	0.329	0.325	0.316	0.319	1.179	0.328	0.949	120	473	1674	2081	-1.606	414	1260	511	1570	0
5	5	1	""	"STM0212"	2960	43930	140	643	770	473	125	127	20	99	98	0	1141	1387	976	79	81	23	99	98	0	0.488	0.493	0.489	0.505	1.347	0.480	0.946	156	550	1580	1953	-1.036	518	1062	645	1308	0
5	6	1	"gltX"	"STM2415"	3120	43930	140	1569	1657	596	125	126	16	100	100	0	3275	3426	1280	80	80	13	100	100	0	0.452	0.458	0.453	0.459	1.235	0.453	0.965	156	522	4639	4878	-1.146	1444	3195	1532	3346	0
5	7	1	""	"STM0055"	3290	43940	130	323	362	172	124	126	23	100	100	0	1764	2006	1235	78	83	44	100	100	0	0.118	0.123	0.120	0.120	1.245	0.123	0.901	120	455	1885	2166	-3.083	199	1686	238	1928	0
5	8	1	"acnA"	"STM1712"	3470	43930	140	658	763	404	121	123	26	98	98	0	1532	1768	1016	77	81	40	100	99	0	0.369	0.380	0.378	0.375	1.255	0.381	0.966	156	582	1992	2333	-1.438	537	1455	642	1691	0
5	9	1	"rfbF"	"STM2092"	3640	43930	130	1166	1336	640	122	123	20	100	100	0	1577	1921	948	76	81	43	100	100	0	0.696	0.658	0.659	0.660	1.122	0.657	0.968	120	481	2545	3059	-0.524	1044	1501	1214	1845	0
5	10	1	"osmY"	"STM4561"	3810	43930	140	2421	2545	1001	122	123	22	100	99	0	7019	7096	2615	76	82	41	100	100	0	0.331	0.345	0.338	0.345	1.218	0.347	0.971	156	578	9242	9443	-1.595	2299	6943	2423	7020	0
5	11	1	"hflB"	"STM3296"	3990	43930	140	6102	6783	3849	121	131	193	99	98	0	1014	1117	585	75	78	18	99	99	0	6.370	6.393	6.413	6.514	1.322	6.606	0.952	156	541	6920	7704	2.671	5981	939	6662	1042	0
5	12	1	"yheM"	"STM3450"	4160	43930	140	760	752	247	120	142	252	95	78	0	2264	2218	812	77	106	536	98	93	0	0.293	0.295	0.292	0.289	1.328	0.238	0.645	156	531	2827	2773	-1.773	640	2187	632	2141	0
5	13	1	"yifL"	"STM3946"	4330	43930	140	1384	1536	740	120	128	137	100	98	0	2974	3136	1348	76	108	530	99	98	0	0.436	0.463	0.436	0.455	1.227	0.355	0.639	156	544	4162	4476	-1.197	1264	2898	1416	3060	0
5	14	1	""	"STM3941"	4510	43930	140	1103	1197	495	118	119	20	100	100	0	7093	7243	1801	73	80	74	100	100	0	0.140	0.150	0.138	0.144	1.303	0.150	0.834	156	552	8005	8249	-2.833	985	7020	1079	7170	0
5	15	1	"hemD"	"STM3937"	4690	43930	140	1508	1509	452	116	118	20	100	100	0	6087	5941	1541	73	78	45	100	100	0	0.231	0.237	0.232	0.234	1.249	0.237	0.953	156	567	7406	7261	-2.111	1392	6014	1393	5868	0
5	16	1	"wecF"	"STM3928"	4860	43930	130	655	664	123	116	120	28	100	100	0	1700	1818	683	76	85	73	100	100	0	0.332	0.315	0.333	0.324	1.371	0.265	0.843	120	469	2163	2290	-1.591	539	1624	548	1742	0
5	17	1	"wecD"	"STM3924"	5030	43940	140	1013	1083	497	116	119	28	100	99	0	4545	4741	2175	75	84	106	99	99	0	0.201	0.207	0.204	0.212	1.318	0.208	0.955	156	526	5367	5633	-2.317	897	4470	967	4666	0
5	18	1	"wecB"	"STM3920"	5200	43940	140	2171	2187	720	115	116	22	100	100	0	6745	6745	2247	72	80	102	100	100	0	0.308	0.311	0.305	0.316	1.234	0.306	0.968	156	569	8729	8745	-1.698	2056	6673	2072	6673	0
5	19	1	""	"STM4431"	5380	43940	120	142	144	26	117	117	19	59	25	0	319	347	120	72	75	24	100	100	0	0.101	0.098	0.099	0.088	1.994	0.107	0.374	120	466	272	302	-3.305	25	247	27	275	0
5	20	1	""	"STM4435"	5550	43940	130	155	157	30	117	118	17	78	54	0	523	556	160	72	73	14	100	100	0	0.084	0.083	0.083	0.075	1.699	0.086	0.509	120	517	489	524	-3.569	38	451	40	484	0
5	21	1	""	"STM4442"	5730	43930	130	168	174	40	117	118	17	90	75	0	968	1118	460	71	73	13	100	100	0	0.057	0.054	0.052	0.050	1.626	0.056	0.681	120	529	948	1104	-4.137	51	897	57	1047	0
5	22	1	"treC"	"STM4453"	5890	43940	130	133	137	27	117	118	17	45	20	0	319	377	334	72	73	11	100	100	0	0.065	0.066	0.076	0.072	2.222	0.058	0.354	120	484	263	325	-3.948	16	247	20	305	0
5	23	1	""	"STM4467"	6070	43930	130	129	129	22	119	119	17	32	10	0	329	363	130	72	72	10	100	100	0	0.039	0.034	0.070	0.063	2.137	0.034	0.073	120	513	267	301	-4.684	10	257	10	291	0
5	24	1	"idnK"	"STM4485"	6240	43940	130	187	202	73	118	119	18	94	85	0	533	737	514	73	73	12	100	100	0	0.150	0.127	0.128	0.121	1.554	0.126	0.818	120	633	529	748	-2.737	69	460	84	664	0
5	1	2	"yjaH"	"STM4171"	2240	44100	130	1842	2089	835	130	136	54	100	100	0	1723	1937	748	80	91	119	100	100	0	1.042	1.055	1.038	1.056	1.136	1.054	0.970	120	505	3355	3816	0.059	1712	1643	1959	1857	0
5	2	2	"purD"	"STM4175"	2410	44110	130	874	982	410	134	141	68	100	100	0	1852	2163	978	81	98	151	100	100	0	0.418	0.407	0.408	0.408	1.154	0.374	0.930	120	307	2511	2930	-1.259	740	1771	848	2082	0
5	3	2	"livJ"	"STM3567"	2580	44110	130	1143	1374	779	130	130	20	100	100	0	3294	3749	2271	81	88	36	100	100	0	0.315	0.339	0.335	0.342	1.145	0.336	0.972	120	315	4226	4912	-1.665	1013	3213	1244	3668	0
5	4	2	"yihS"	"STM4021"	2760	44100	130	159	167	38	128	129	19	71	39	0	934	1125	589	80	85	32	100	100	0	0.036	0.037	0.037	0.036	1.701	0.040	0.545	120	346	885	1084	-4.784	31	854	39	1045	0
5	5	2	"prlC"	"STM3594"	2930	44100	130	414	493	210	127	128	20	100	100	0	991	1262	736	78	81	25	100	100	0	0.314	0.309	0.311	0.318	1.271	0.294	0.947	120	313	1200	1550	-1.670	287	913	366	1184	0
5	6	2	"atpB"	"STM3871"	3100	44110	140	2362	2656	1509	127	130	25	100	100	0	1631	1804	1029	79	84	32	99	98	0	1.440	1.466	1.465	1.558	1.405	1.472	0.974	156	305	3787	4254	0.526	2235	1552	2529	1725	0
5	7	2	"xseA"	"STM2512"	3280	44100	130	1349	1478	802	128	137	63	100	100	0	3829	4159	2111	80	102	144	100	100	0	0.326	0.331	0.326	0.328	1.114	0.351	0.973	120	336	4970	5429	-1.618	1221	3749	1350	4079	0
5	8	2	"sprB"	"STM2866"	3460	44100	130	1605	1613	519	125	134	62	100	100	0	6741	6889	2196	80	102	144	100	100	0	0.222	0.219	0.220	0.217	1.136	0.224	0.978	120	333	8141	8297	-2.170	1480	6661	1488	6809	0
5	9	2	"sinR"	"STM0304"	3620	44110	130	1182	1278	668	122	125	22	100	100	0	4228	4620	2407	78	89	55	100	100	0	0.255	0.255	0.251	0.253	1.136	0.257	0.972	120	344	5210	5698	-1.969	1060	4150	1156	4542	0
5	10	2	"hilC"	"STM2867"	3800	44110	130	943	1041	534	123	126	24	100	100	0	4264	4714	2372	82	96	65	100	100	0	0.196	0.198	0.194	0.195	1.126	0.202	0.974	120	353	5002	5550	-2.350	820	4182	918	4632	0
5	11	2	"bcfB"	"STM0022"	3970	44100	130	724	808	300	124	142	250	100	83	0	6356	7496	2883	83	93	46	100	100	0	0.096	0.092	0.092	0.092	1.134	0.094	0.730	120	322	6873	8097	-3.386	600	6273	684	7413	0
5	12	2	"bcfH"	"STM0028"	4150	44100	130	355	413	246	125	176	353	14	4	0	4457	5133	3593	81	141	696	100	98	0	0.053	0.057	0.053	0.053	1.329	0.057	0.286	120	322	4606	5340	-4.250	230	4376	288	5052	0
5	13	2	"orf5"	"PSLT015"	4320	44110	130	895	971	378	125	159	251	100	92	0	9170	9715	4075	82	150	697	100	100	0	0.085	0.088	0.086	0.088	1.143	0.084	0.750	120	326	9858	10479	-3.561	770	9088	846	9633	0
5	14	2	"srgC"	"PSLT008"	4500	44110	140	1631	1653	633	121	123	21	99	99	0	11758	11920	4531	78	92	99	100	99	0	0.129	0.129	0.128	0.130	1.258	0.130	0.975	156	300	13190	13374	-2.951	1510	11680	1532	11842	0
5	15	2	"uvrA"	"STM4254"	4670	44110	130	995	1108	485	121	122	21	100	100	0	1785	1926	851	77	118	293	100	100	0	0.512	0.534	0.534	0.532	1.158	0.511	0.900	120	306	2582	2836	-0.967	874	1708	987	1849	0
5	16	2	""	"STM4260"	4850	44100	130	302	325	100	118	132	78	95	72	0	11349	12243	4786	86	225	671	100	100	0	0.016	0.017	0.017	0.017	1.236	0.017	0.739	120	324	11447	12364	-5.936	184	11263	207	12157	0
5	17	2	""	"STM4261"	5010	44110	130	1705	1784	526	115	130	82	100	100	0	13379	13581	3874	85	209	641	100	100	0	0.120	0.124	0.121	0.123	1.108	0.123	0.979	120	312	14884	15165	-3.064	1590	13294	1669	13496	0
5	18	2	""	"STM4261"	5190	44110	130	2345	2496	825	116	118	29	100	100	0	8113	8552	2859	77	96	152	100	100	0	0.277	0.281	0.278	0.280	1.095	0.274	0.970	120	322	10265	10855	-1.850	2229	8036	2380	8475	0
5	19	2	"livM"	"STM3562"	5360	44120	130	198	222	95	116	117	20	99	97	0	873	997	575	75	78	27	100	100	0	0.103	0.115	0.112	0.105	1.434	0.128	0.864	120	347	880	1028	-3.283	82	798	106	922	0
5	20	2	"mviN"	"STM1170"	5540	44100	120	197	205	51	115	116	17	98	95	0	419	455	187	75	75	14	100	100	0	0.238	0.237	0.230	0.230	1.514	0.224	0.742	120	333	426	470	-2.069	82	344	90	380	0
5	21	2	"citA"	"STM0689"	5710	44110	130	230	253	93	118	123	42	95	71	0	1259	1530	845	73	76	21	100	100	0	0.094	0.093	0.093	0.087	1.387	0.093	0.769	120	347	1298	1592	-3.405	112	1186	135	1457	0
5	22	2	"ssaL"	"STM1412"	5890	44100	130	2381	2879	1755	122	126	43	100	100	0	2470	2871	1586	74	76	20	100	100	0	0.943	0.986	0.968	0.973	1.148	1.023	0.972	120	339	4655	5554	-0.085	2259	2396	2757	2797	0
5	23	2	"ssaP"	"STM1417"	6060	44110	140	405	461	242	122	121	17	99	99	0	2870	3194	1978	74	78	32	100	100	0	0.101	0.109	0.106	0.108	1.300	0.111	0.950	156	316	3079	3459	-3.304	283	2796	339	3120	0
5	24	2	"fusA"	"STM3446"	6230	44110	140	2544	2589	950	119	120	17	100	100	0	351	364	126	73	80	60	97	92	0	8.723	8.488	8.461	8.688	1.269	8.599	0.876	156	570	2703	2761	3.125	2425	278	2470	291	0
5	1	3	"moeB"	"STM0845"	2230	44280	130	418	477	220	130	139	52	100	100	0	1602	1861	1040	82	87	48	100	100	0	0.189	0.195	0.194	0.192	1.227	0.194	0.927	120	552	1808	2126	-2.400	288	1520	347	1779	0
5	2	3	"carA"	"STM0066"	2410	44270	130	1144	1321	835	129	131	28	100	100	0	3765	4418	2712	81	87	45	100	100	0	0.276	0.275	0.276	0.266	1.230	0.292	0.964	120	352	4699	5529	-1.860	1015	3684	1192	4337	0
5	3	3	"prfA"	"STM1776"	2570	44280	130	593	683	322	127	128	19	100	100	0	2691	3070	1581	80	88	50	100	100	0	0.178	0.186	0.181	0.184	1.184	0.183	0.943	120	364	3077	3546	-2.486	466	2611	556	2990	0
5	4	3	"invC"	"STM2894"	2750	44280	130	473	529	214	128	129	21	100	100	0	1747	1991	909	81	89	50	100	100	0	0.207	0.210	0.204	0.207	1.162	0.214	0.895	120	400	2011	2311	-2.272	345	1666	401	1910	0
5	5	3	"envE"	"STM1242"	2920	44280	130	3386	3692	1648	128	129	22	100	100	0	4884	5211	2158	79	87	41	100	100	0	0.678	0.694	0.676	0.690	1.130	0.696	0.959	120	399	8063	8696	-0.561	3258	4805	3564	5132	0
5	6	3	"eutE"	"STM2463"	3100	44280	120	170	205	122	126	129	26	78	43	0	971	1127	615	80	88	43	100	100	0	0.049	0.075	0.055	0.054	2.019	0.104	0.590	120	363	935	1126	-4.340	44	891	79	1047	0
5	7	3	"rfaK"	"STM3714"	3270	44280	130	327	344	108	127	135	58	100	95	0	2602	2861	1204	80	99	132	100	100	0	0.079	0.078	0.074	0.077	1.275	0.076	0.892	120	389	2722	2998	-3.656	200	2522	217	2781	0
5	8	3	"ipk"	"STM1779"	3440	44280	130	828	946	521	128	135	58	100	100	0	1322	1441	745	80	100	140	100	100	0	0.564	0.601	0.582	0.595	1.183	0.618	0.937	120	368	1942	2179	-0.827	700	1242	818	1361	0
5	9	3	"nanH"	"STM0928"	3610	44280	130	170	178	48	123	125	20	80	60	0	4163	4382	1329	78	87	55	100	100	0	0.012	0.013	0.016	0.017	1.443	0.012	0.456	120	365	4132	4359	-6.442	47	4085	55	4304	0
5	10	3	"pagC"	"STM1246"	3790	44280	120	3082	3664	2835	121	124	24	100	100	0	484	562	336	80	94	74	100	100	0	7.329	7.351	7.519	7.262	1.281	8.216	0.899	120	372	3365	4025	2.874	2961	404	3543	482	0
5	11	3	"leuC"	"STM0111"	3970	44280	140	454	555	288	123	139	228	85	30	0	1802	2274	1409	83	97	72	98	98	0	0.193	0.197	0.194	0.195	1.433	0.197	0.966	156	387	2050	2623	-2.377	331	1719	432	2191	0
5	12	3	"fliL"	"STM1975"	4140	44280	120	333	348	117	127	140	147	80	16	0	1960	2131	933	80	94	108	100	100	0	0.110	0.108	0.104	0.105	1.323	0.106	0.863	120	333	2086	2272	-3.190	206	1880	221	2051	0
5	13	3	"yfeK"	"STM2438"	4310	44280	130	502	570	249	124	144	174	100	69	0	3364	3868	1841	79	95	137	100	100	0	0.115	0.118	0.116	0.116	1.163	0.121	0.767	120	356	3663	4235	-3.119	378	3285	446	3789	0
5	14	3	""	"STM1012"	4490	44280	130	423	465	198	120	121	18	100	100	0	2608	2951	1376	76	79	17	100	100	0	0.120	0.120	0.120	0.117	1.231	0.122	0.932	120	325	2835	3220	-3.063	303	2532	345	2875	0
5	15	3	""	"STM1016"	4660	44280	140	316	330	119	121	121	18	98	98	0	4809	5005	2398	75	107	275	99	98	0	0.041	0.042	0.042	0.043	1.309	0.044	0.937	156	337	4929	5139	-4.602	195	4734	209	4930	0
5	16	3	"yfbG"	"STM2299"	4840	44280	130	718	779	293	117	127	71	100	100	0	2801	3085	1279	79	201	638	100	100	0	0.221	0.220	0.219	0.217	1.208	0.217	0.939	120	360	3323	3668	-2.179	601	2722	662	3006	0
5	17	3	"orf32"	"STM1380"	5010	44280	130	1072	1102	340	114	124	71	100	100	0	5483	5779	1840	79	175	578	100	100	0	0.177	0.173	0.170	0.173	1.126	0.172	0.960	120	372	6362	6688	-2.496	958	5404	988	5700	0
5	18	3	"ybaK"	"STM0495"	5190	44280	130	422	464	186	114	116	23	100	100	0	1813	1959	850	76	83	70	100	100	0	0.177	0.186	0.186	0.182	1.163	0.189	0.944	120	366	2045	2233	-2.496	308	1737	350	1883	0
5	19	3	"finO"	"PSLT111"	5360	44280	130	584	628	232	115	116	17	100	100	0	2200	2391	1000	74	75	16	100	100	0	0.221	0.221	0.221	0.220	1.182	0.219	0.960	120	371	2595	2830	-2.180	469	2126	513	2317	0
5	20	3	"holE"	"STM1876"	5540	44280	120	312	350	146	115	115	16	100	98	0	694	890	486	73	74	12	100	100	0	0.317	0.288	0.291	0.282	1.289	0.285	0.936	120	328	818	1052	-1.656	197	621	235	817	0
5	21	3	"yebE"	"STM1880"	5700	44280	140	5209	5616	2070	119	123	42	100	100	0	3245	3398	1311	74	77	21	100	100	0	1.605	1.654	1.607	1.755	1.407	1.642	0.963	156	365	8261	8821	0.683	5090	3171	5497	3324	0
5	22	3	""	"STM1533"	5890	44280	130	366	394	153	120	126	42	100	98	0	3922	4310	2021	75	78	21	100	100	0	0.064	0.065	0.065	0.063	1.301	0.064	0.920	120	359	4093	4509	-3.967	246	3847	274	4235	0
5	23	3	""	"STM1543"	6050	44290	130	556	574	133	121	121	18	100	100	0	3677	3771	1149	75	80	32	100	100	0	0.121	0.123	0.122	0.124	1.161	0.118	0.955	120	319	4037	4149	-3.050	435	3602	453	3696	0
5	24	3	"dpiA"	"STM0626"	6220	44290	130	427	472	163	120	122	17	100	100	0	3605	3971	1503	74	83	65	100	100	0	0.087	0.090	0.088	0.089	1.193	0.090	0.941	120	487	3838	4249	-3.524	307	3531	352	3897	0
5	1	4	"ycjF"	"STM1684"	2230	44450	130	1738	2386	1706	128	138	55	100	100	0	926	1250	875	81	87	50	100	100	0	1.905	1.932	1.942	1.935	1.151	1.952	0.983	120	523	2455	3427	0.930	1610	845	2258	1169	0
5	2	4	"yhcQ"	"STM3365"	2400	44460	120	496	554	210	128	131	34	100	100	0	2510	2971	1437	81	87	49	100	100	0	0.152	0.147	0.146	0.147	1.171	0.140	0.956	120	329	2797	3316	-2.723	368	2429	426	2890	0
5	3	4	""	"STM3355"	2560	44460	130	205	219	67	128	130	26	94	73	0	3541	4263	2464	81	88	47	100	100	0	0.022	0.022	0.021	0.021	1.446	0.021	0.673	120	355	3537	4273	-5.490	77	3460	91	4182	0
5	4	4	""	"STM3378"	2740	44450	130	1620	1756	681	130	131	23	100	100	0	7347	7680	2941	83	90	47	100	100	0	0.205	0.214	0.211	0.213	1.133	0.213	0.980	120	394	8754	9223	-2.285	1490	7264	1626	7597	0
5	5	4	"yhcN"	"STM3361"	2910	44450	110	431	449	137	129	130	23	100	100	0	1712	1782	748	81	92	51	100	100	0	0.185	0.188	0.187	0.190	1.177	0.186	0.958	80	370	1933	2021	-2.433	302	1631	320	1701	0
5	6	4	"smpB"	"STM2688"	3090	44460	130	582	676	297	125	126	22	100	100	0	1858	2299	1231	80	90	50	100	100	0	0.257	0.248	0.251	0.251	1.172	0.238	0.958	120	430	2235	2770	-1.960	457	1778	551	2219	0
5	7	4	"yabF"	"STM0085"	3270	44460	130	244	272	105	121	131	74	84	35	0	1617	2120	1229	78	87	75	100	100	0	0.080	0.074	0.072	0.071	1.339	0.074	0.593	120	398	1662	2193	-3.645	123	1539	151	2042	0
5	8	4	"ftsA"	"STM0132"	3450	44450	130	2763	3201	1889	124	132	77	100	100	0	3412	3896	2191	78	88	87	100	100	0	0.792	0.806	0.804	0.792	1.181	0.812	0.967	120	358	5973	6895	-0.337	2639	3334	3077	3818	0
5	9	4	"aceF"	"STM0153"	3610	44460	130	1520	1860	976	123	124	19	100	100	0	2606	3226	1760	79	85	50	100	100	0	0.553	0.552	0.545	0.552	1.128	0.527	0.956	120	349	3924	4884	-0.855	1397	2527	1737	3147	0
5	10	4	"yacE"	"STM0140"	3780	44460	130	801	885	345	122	123	20	100	100	0	3236	3553	1493	78	88	62	100	100	0	0.215	0.220	0.218	0.220	1.151	0.217	0.963	120	386	3837	4238	-2.218	679	3158	763	3475	0
5	11	4	"asnC"	"STM3876"	3960	44460	130	1002	1124	551	123	124	23	100	100	0	4227	4734	2456	79	93	72	100	100	0	0.212	0.215	0.212	0.214	1.108	0.214	0.976	120	383	5027	5656	-2.238	879	4148	1001	4655	0
5	12	4	""	"STM3863"	4140	44450	130	334	369	145	126	126	21	100	100	0	2519	3033	1548	78	87	44	100	100	0	0.085	0.082	0.080	0.080	1.225	0.085	0.933	120	359	2649	3198	-3.553	208	2441	243	2955	0
5	13	4	"truA"	"STM2368"	4310	44450	130	3591	3736	1342	125	127	29	100	100	0	5529	5640	1973	77	80	16	100	100	0	0.636	0.649	0.650	0.645	1.129	0.649	0.981	120	349	8918	9174	-0.654	3466	5452	3611	5563	0
5	14	4	"yfcE"	"STM2347"	4480	44460	120	974	1089	520	122	125	28	100	100	0	1365	1552	773	75	77	14	100	100	0	0.660	0.655	0.657	0.657	1.142	0.647	0.952	120	349	2142	2444	-0.598	852	1290	967	1477	0
5	15	4	"nuoM"	"STM2317"	4660	44450	130	277	305	114	119	121	18	100	100	0	1157	1493	858	74	75	13	100	100	0	0.146	0.131	0.128	0.129	1.300	0.128	0.923	120	358	1241	1605	-2.777	158	1083	186	1419	0
5	16	4	"menE"	"STM2305"	4830	44460	120	394	418	136	116	117	17	100	100	0	1395	1511	644	74	76	14	100	100	0	0.210	0.210	0.208	0.211	1.204	0.204	0.944	120	347	1599	1739	-2.248	278	1321	302	1437	0
5	17	4	""	"STM2289"	5010	44450	130	265	286	126	117	134	86	86	33	0	2048	2443	1417	76	82	37	100	100	0	0.075	0.071	0.069	0.068	1.290	0.073	0.793	120	367	2120	2536	-3.736	148	1972	169	2367	0
5	18	4	"nupC"	"STM2409"	5180	44460	130	841	989	477	119	135	86	100	100	0	3250	3920	2104	75	81	37	100	100	0	0.227	0.226	0.225	0.227	1.132	0.218	0.944	120	362	3897	4715	-2.137	722	3175	870	3845	0
5	19	4	"ybdN"	"STM0605"	5350	44460	120	371	381	106	117	118	17	100	100	0	4233	4467	1483	74	75	16	100	100	0	0.061	0.060	0.059	0.059	1.231	0.060	0.930	120	368	4413	4657	-4.033	254	4159	264	4393	0
5	20	4	"gabP"	"STM2793"	5530	44450	130	192	197	45	117	118	16	95	90	0	1217	1367	561	72	74	15	100	100	0	0.066	0.062	0.061	0.058	1.567	0.061	0.764	120	388	1220	1375	-3.932	75	1145	80	1295	0
5	21	4	"srlE"	"STM2833"	5710	44450	130	184	190	50	120	119	16	93	84	0	1078	1197	457	74	75	14	100	100	0	0.064	0.062	0.056	0.054	1.645	0.067	0.739	120	368	1068	1193	-3.972	64	1004	70	1123	0
5	22	4	"hypB"	"STM2855"	5880	44460	130	370	441	243	120	124	76	100	93	0	879	1039	644	75	84	135	99	99	0	0.311	0.333	0.322	0.327	1.270	0.500	0.667	120	347	1054	1285	-1.685	250	804	321	964	0
5	23	4	"yqaA"	"STM2819"	6050	44460	130	835	990	506	120	124	78	100	100	0	863	1023	501	75	84	139	100	100	0	0.907	0.918	0.909	0.915	1.145	0.930	0.963	120	326	1503	1818	-0.140	715	788	870	948	0
5	24	4	"ygaA"	"STM2839"	6220	44460	120	350	405	189	120	120	17	100	100	0	667	829	433	73	75	12	100	100	0	0.387	0.377	0.359	0.367	1.295	0.387	0.934	120	462	824	1041	-1.369	230	594	285	756	0
5	1	5	"yraL"	"STM3263"	2220	44630	120	359	421	261	129	134	52	100	95	0	1079	1479	1227	82	94	98	100	100	0	0.231	0.209	0.209	0.213	1.338	0.205	0.940	120	472	1227	1689	-2.116	230	997	292	1397	0
5	2	5	"tdcB"	"STM3244"	2390	44630	140	1537	1481	614	130	132	31	99	99	0	9918	9406	4293	83	106	127	99	99	0	0.143	0.145	0.143	0.150	1.288	0.143	0.979	156	346	11242	10674	-2.805	1407	9835	1351	9323	0
5	3	5	"yqjH"	"STM3214"	2570	44630	130	3123	3358	1355	130	132	30	100	100	0	3940	4308	1669	84	101	129	100	100	0	0.776	0.764	0.755	0.759	1.099	0.763	0.978	120	350	6849	7452	-0.366	2993	3856	3228	4224	0
5	4	5	"icc"	"STM3183"	2740	44620	130	2589	2702	1229	129	130	22	100	100	0	5434	5715	2399	82	92	109	100	100	0	0.460	0.457	0.447	0.450	1.129	0.459	0.968	120	379	7812	8206	-1.121	2460	5352	2573	5633	0
5	5	5	"hybA"	"STM3149"	2910	44630	130	532	678	409	127	127	21	100	100	0	2739	3744	2538	80	87	37	100	100	0	0.152	0.150	0.149	0.149	1.120	0.153	0.977	120	407	3064	4215	-2.715	405	2659	551	3664	0
5	6	5	""	"STM3141"	3090	44630	130	988	1020	309	125	126	20	100	100	0	5011	5198	1608	78	84	35	100	100	0	0.175	0.175	0.171	0.174	1.118	0.173	0.966	120	388	5796	6015	-2.515	863	4933	895	5120	0
5	7	5	"uup"	"STM1062"	3260	44630	120	284	328	182	123	126	27	100	100	0	535	644	545	76	79	28	100	100	0	0.351	0.361	0.366	0.357	1.255	0.337	0.941	120	368	620	773	-1.511	161	459	205	568	0
5	8	5	"helD"	"STM1075"	3440	44630	130	321	366	214	123	130	75	97	68	0	1061	1225	852	77	85	74	100	100	0	0.201	0.212	0.209	0.205	1.248	0.224	0.943	120	374	1182	1391	-2.313	198	984	243	1148	0
5	9	5	"hpaD"	"STM1103"	3600	44630	130	256	267	64	122	123	17	100	99	0	2212	2303	704	80	83	20	100	100	0	0.063	0.065	0.062	0.062	1.307	0.066	0.891	120	365	2266	2368	-3.992	134	2132	145	2223	0
5	10	5	"agp"	"STM1117"	3780	44630	130	1075	1231	690	123	124	18	100	100	0	3811	4364	2458	80	84	23	100	100	0	0.255	0.259	0.255	0.257	1.112	0.258	0.969	120	387	4683	5392	-1.971	952	3731	1108	4284	0
5	11	5	"ymdC"	"STM1148"	3950	44630	130	1198	1372	685	124	125	20	100	100	0	3925	4483	2335	77	85	42	100	100	0	0.279	0.283	0.280	0.284	1.134	0.278	0.974	120	394	4922	5654	-1.841	1074	3848	1248	4406	0
5	12	5	"ycfN"	"STM1208"	4130	44630	130	1156	1212	352	125	126	21	100	100	0	4763	5070	1568	76	82	39	100	100	0	0.220	0.218	0.217	0.217	1.090	0.216	0.981	120	413	5718	6081	-2.185	1031	4687	1087	4994	0
5	13	5	"mopA"	"STM4330"	4300	44620	130	16068	16946	5230	126	131	36	100	100	0	2756	2819	844	76	78	17	100	100	0	5.949	6.132	6.070	6.156	1.101	6.118	0.983	120	403	18622	19563	2.573	15942	2680	16820	2743	0
5	14	5	"rstA"	"STM1475"	4480	44620	130	4697	4973	1321	123	129	35	100	100	0	4341	4599	1207	76	78	16	100	100	0	1.072	1.072	1.066	1.070	1.074	1.077	0.985	120	418	8839	9373	0.101	4574	4265	4850	4523	0
5	15	5	"speG"	"STM1502"	4660	44630	120	1003	1078	459	122	122	18	100	100	0	2165	2351	1101	75	76	14	100	100	0	0.422	0.420	0.418	0.420	1.116	0.416	0.981	120	375	2971	3232	-1.246	881	2090	956	2276	0
5	16	5	"smf"	"STM3405"	4830	44630	130	642	704	296	119	120	17	100	100	0	2863	3324	1730	74	76	14	100	100	0	0.188	0.180	0.183	0.182	1.140	0.174	0.974	120	333	3312	3835	-2.415	523	2789	585	3250	0
5	17	5	"rplO"	"STM3421"	5000	44630	140	15851	15806	5390	121	145	106	100	100	0	666	655	202	74	83	47	99	96	0	26.571	26.997	27.041	27.277	1.195	27.490	0.956	156	367	16322	16266	4.732	15730	592	15685	581	0
5	18	5	"yheL"	"STM3449"	5180	44630	130	700	752	306	123	144	105	100	98	0	1036	1113	493	74	83	47	100	100	0	0.600	0.605	0.605	0.605	1.164	0.608	0.941	120	372	1539	1668	-0.737	577	962	629	1039	0
5	19	5	""	"STM3601"	5350	44630	120	186	195	50	119	120	17	95	85	0	755	867	419	74	76	15	100	100	0	0.098	0.096	0.091	0.087	1.616	0.094	0.764	120	370	748	869	-3.345	67	681	76	793	0
5	20	5	"yhjK"	"STM3615"	5530	44630	130	461	516	209	122	123	17	100	100	0	4096	4592	2108	74	76	14	100	100	0	0.084	0.087	0.086	0.085	1.148	0.088	0.959	120	395	4361	4912	-3.569	339	4022	394	4518	0
5	21	5	"yhjS"	"STM3622"	5700	44630	130	505	554	181	123	123	17	100	100	0	1972	2227	900	74	75	12	100	100	0	0.201	0.200	0.202	0.200	1.161	0.201	0.946	120	381	2280	2584	-2.313	382	1898	431	2153	0
5	22	5	""	"STM3631"	5880	44630	130	241	257	74	121	125	76	85	28	0	2110	2456	1268	74	82	136	100	100	0	0.059	0.057	0.057	0.056	1.326	0.056	0.912	120	342	2156	2518	-4.085	120	2036	136	2382	0
5	23	5	"yiaF"	"STM3647"	6040	44630	130	827	874	341	119	124	75	100	100	0	1242	1320	533	74	83	133	100	99	0	0.606	0.606	0.599	0.608	1.163	0.603	0.971	120	356	1876	2001	-0.722	708	1168	755	1246	0
5	24	5	"glyS"	"STM3655"	6220	44630	130	1149	1248	460	119	120	17	100	100	0	2482	2750	1096	74	75	12	100	100	0	0.428	0.422	0.428	0.423	1.141	0.419	0.962	120	549	3438	3805	-1.225	1030	2408	1129	2676	0
5	1	6	""	"STM1791"	2210	44810	130	698	734	195	130	133	26	100	100	0	11248	11694	3614	84	97	94	100	100	0	0.051	0.052	0.052	0.052	1.114	0.051	0.969	120	577	11732	12214	-4.297	568	11164	604	11610	0
5	2	6	""	"STM1787"	2380	44810	130	458	510	226	132	135	30	100	99	0	7204	8186	4146	86	106	115	100	100	0	0.046	0.047	0.046	0.045	1.255	0.047	0.935	120	431	7444	8478	-4.449	326	7118	378	8100	0
5	3	6	"yciI"	"STM1738"	2560	44800	130	1537	1636	498	128	132	29	100	100	0	2880	3064	978	85	100	118	100	100	0	0.504	0.506	0.505	0.504	1.154	0.502	0.959	120	419	4204	4487	-0.988	1409	2795	1508	2979	0
5	4	6	"yciN"	"STM1715"	2740	44800	130	754	851	424	127	130	25	100	100	0	1845	2103	911	82	90	106	100	100	0	0.356	0.358	0.345	0.345	1.255	0.365	0.875	120	400	2390	2745	-1.491	627	1763	724	2021	0
5	5	6	"kduD"	"STM3017"	2910	44800	130	613	668	246	130	153	190	98	76	0	4580	5017	2001	83	102	139	100	100	0	0.107	0.109	0.108	0.107	1.188	0.108	0.824	120	413	4980	5472	-3.219	483	4497	538	4934	0
5	6	6	"ppdB"	"STM2999"	3090	44800	130	363	382	100	127	137	71	98	93	0	5400	5523	1732	81	101	142	100	100	0	0.044	0.047	0.045	0.046	1.231	0.047	0.884	120	423	5555	5697	-4.494	236	5319	255	5442	0
5	7	6	"rbn"	"STM4027"	3260	44810	120	501	591	247	124	125	18	100	100	0	1959	2389	1211	77	79	16	100	100	0	0.200	0.202	0.205	0.203	1.209	0.197	0.916	120	397	2259	2779	-2.320	377	1882	467	2312	0
5	8	6	""	"STM0870"	3430	44810	120	628	774	461	122	124	19	100	100	0	2044	2715	1912	79	83	25	100	100	0	0.258	0.247	0.254	0.249	1.198	0.240	0.967	120	362	2471	3288	-1.957	506	1965	652	2636	0
5	9	6	"ybhP"	"STM0813"	3600	44810	120	190	204	65	123	124	18	98	88	0	1451	1878	1181	81	86	25	100	100	0	0.049	0.045	0.042	0.043	1.442	0.048	0.867	120	381	1437	1878	-4.354	67	1370	81	1797	0
5	10	6	"ybgR"	"STM0758"	3780	44810	120	555	604	218	125	126	20	100	100	0	5040	5619	2238	82	86	20	100	100	0	0.087	0.087	0.087	0.085	1.160	0.086	0.957	120	381	5388	6016	-3.527	430	4958	479	5537	0
5	11	6	"fldA"	"STM0694"	3950	44810	120	1003	1224	736	122	125	21	100	100	0	1076	1345	852	77	81	20	100	100	0	0.882	0.869	0.865	0.882	1.253	0.863	0.954	120	355	1880	2370	-0.181	881	999	1102	1268	0
5	12	6	"gltJ"	"STM0664"	4120	44810	120	484	551	265	122	123	19	100	100	0	2023	2333	1330	73	75	15	100	100	0	0.186	0.190	0.188	0.189	1.222	0.190	0.962	120	372	2312	2689	-2.429	362	1950	429	2260	0
5	13	6	"yljA"	"STM0944"	4300	44810	120	1195	1409	734	124	126	24	100	100	0	833	958	483	74	75	14	100	100	0	1.411	1.454	1.444	1.448	1.203	1.483	0.964	120	390	1830	2169	0.497	1071	759	1285	884	0
5	14	6	"orfB"	"STM0930"	4470	44810	120	1744	1857	915	124	126	29	100	100	0	1777	1881	905	75	76	16	100	100	0	0.952	0.960	0.949	0.953	1.129	0.970	0.978	120	393	3322	3539	-0.071	1620	1702	1733	1806	0
5	15	6	""	"STM4317"	4650	44810	130	1097	1149	426	123	123	18	100	100	0	1789	1945	712	75	77	15	100	100	0	0.568	0.549	0.538	0.546	1.134	0.546	0.952	120	372	2688	2896	-0.815	974	1714	1026	1870	0
5	16	6	"amiB"	"STM4358"	4820	44810	140	2302	2375	987	122	122	18	100	100	0	5631	5641	2330	74	76	15	100	100	0	0.392	0.405	0.403	0.408	1.380	0.401	0.960	156	325	7737	7820	-1.350	2180	5557	2253	5567	0
5	17	6	"hflC"	"STM4364"	4990	44810	130	3832	4091	1282	120	128	70	100	100	0	1702	1833	599	73	77	32	100	100	0	2.279	2.256	2.240	2.268	1.165	2.252	0.968	120	341	5341	5731	1.188	3712	1629	3971	1760	0
5	18	6	"yjfH"	"STM4369"	5170	44810	120	1083	1139	421	118	127	66	100	100	0	1979	2116	872	72	77	32	100	100	0	0.506	0.500	0.504	0.503	1.187	0.490	0.962	120	377	2872	3065	-0.983	965	1907	1021	2044	0
5	19	6	"kbl"	"STM3709"	5350	44810	130	1036	1077	342	121	122	17	100	100	0	3936	4103	1453	73	76	15	100	100	0	0.237	0.237	0.238	0.238	1.136	0.232	0.969	120	390	4778	4986	-2.078	915	3863	956	4030	0
5	20	6	"gpsA"	"STM3700"	5520	44800	130	1383	1495	555	125	125	18	100	100	0	2166	2408	900	74	77	16	100	100	0	0.601	0.587	0.594	0.582	1.181	0.587	0.965	120	406	3350	3704	-0.734	1258	2092	1370	2334	0
5	21	6	""	"STM3657"	5700	44800	130	237	268	119	125	125	18	99	98	0	995	1256	879	73	74	11	100	100	0	0.121	0.121	0.117	0.116	1.363	0.126	0.924	120	383	1034	1326	-3.041	112	922	143	1183	0
5	22	6	"dppA"	"STM3630"	5870	44800	130	1004	1041	323	122	121	17	100	100	0	3247	3503	1217	72	74	12	100	100	0	0.278	0.268	0.271	0.267	1.241	0.262	0.945	120	357	4057	4350	-1.848	882	3175	919	3431	0
5	23	6	"bcsC"	"STM3617"	6040	44810	120	303	345	123	119	120	17	100	100	0	1942	2292	1109	74	74	12	100	100	0	0.099	0.102	0.102	0.099	1.262	0.101	0.930	120	348	2052	2444	-3.344	184	1868	226	2218	0
5	24	6	""	"STM3602"	6220	44810	120	271	304	110	119	121	19	100	99	0	2638	2892	1344	73	75	17	100	100	0	0.059	0.066	0.063	0.063	1.291	0.067	0.919	120	516	2717	3004	-4.077	152	2565	185	2819	0
5	1	7	""	"STM3834"	2190	45000	130	1249	1194	347	132	140	56	100	100	0	15736	14826	4949	85	96	62	100	100	0	0.071	0.072	0.072	0.073	1.186	0.070	0.978	120	571	16768	15803	-3.809	1117	15651	1062	14741	0
5	2	7	"yidC"	"STM3842"	2380	44990	110	5457	6173	4272	134	143	56	100	100	0	4857	5231	3373	89	104	73	100	100	0	1.116	1.174	1.160	1.166	1.164	1.212	0.968	80	394	10091	11181	0.159	5323	4768	6039	5142	0
5	3	7	""	"STM3845"	2550	44990	120	362	374	142	134	142	43	97	86	0	7908	7566	4186	88	96	33	100	99	0	0.029	0.032	0.031	0.032	1.356	0.031	0.884	120	377	8048	7718	-5.100	228	7820	240	7478	0
5	4	7	"phoU"	"STM3853"	2720	44980	120	2511	3014	2570	140	158	71	100	100	0	2326	2638	2115	86	93	35	100	100	0	1.058	1.126	1.122	1.119	1.187	1.173	0.978	120	352	4611	5426	0.082	2371	2240	2874	2552	0
5	5	7	"pstS"	"STM3857"	2890	44990	130	38852	36394	10829	140	180	209	100	100	3	3633	3429	1127	86	102	87	100	100	0	10.914	10.845	10.969	11.018	1.141	10.757	0.983	120	363	42259	39597	3.448	38712	3547	36254	3343	0
5	6	7	"atpA"	"STM3867"	3060	44990	130	15307	14350	4018	129	162	198	100	100	0	11385	10704	3345	85	112	151	100	100	0	1.343	1.339	1.349	1.365	1.156	1.322	0.987	120	419	26478	24840	0.426	15178	11300	14221	10619	0
5	7	7	"aceE"	"STM0152"	3240	44990	100	533	618	401	123	133	68	98	97	0	627	718	471	81	89	53	100	100	0	0.751	0.777	0.756	0.761	1.241	0.805	0.948	80	338	956	1132	-0.413	410	546	495	637	0
5	8	7	""	"STM0159"	3410	44990	120	315	341	192	123	125	19	100	95	0	3539	3876	3215	85	91	32	100	100	0	0.056	0.058	0.057	0.058	1.331	0.057	0.944	120	364	3646	4009	-4.169	192	3454	218	3791	0
5	9	7	"cueO"	"STM0168"	3580	44980	130	1892	1875	1012	125	126	18	100	100	0	12692	12031	6690	85	97	51	100	100	0	0.140	0.146	0.144	0.146	1.154	0.147	0.986	120	422	14374	13696	-2.835	1767	12607	1750	11946	0
5	10	7	"yadH"	"STM0173"	3770	44990	120	746	910	686	125	127	21	98	96	0	4492	5036	4171	83	88	23	99	98	0	0.141	0.158	0.154	0.163	1.326	0.158	0.957	120	358	5030	5738	-2.828	621	4409	785	4953	0
5	11	7	"stiA"	"STM0177"	3930	44980	120	414	446	226	123	126	23	100	99	0	4262	4443	2739	80	83	22	100	100	0	0.070	0.074	0.073	0.072	1.232	0.076	0.959	120	326	4473	4686	-3.845	291	4182	323	4363	0
5	12	7	"folK"	"STM0183"	4110	44980	120	454	504	331	122	124	20	100	100	0	2276	2474	2027	76	79	21	100	100	0	0.151	0.159	0.158	0.160	1.254	0.156	0.927	120	340	2532	2780	-2.728	332	2200	382	2398	0
5	13	7	""	"STM1585"	4280	44980	130	571	619	284	123	123	18	100	100	0	1951	2036	1121	75	77	18	100	100	0	0.239	0.253	0.249	0.253	1.175	0.250	0.961	120	358	2324	2457	-2.066	448	1876	496	1961	0
5	14	7	"srfA"	"STM1593"	4460	44980	120	342	436	421	122	123	18	98	94	0	2485	3282	3787	74	76	16	100	100	0	0.091	0.098	0.091	0.089	1.431	0.105	0.965	120	345	2631	3522	-3.454	220	2411	314	3208	0
5	15	7	"ydcR"	"STM1598"	4630	44980	120	3586	3588	2445	123	125	20	100	100	0	5906	5855	4097	75	79	28	100	100	0	0.594	0.599	0.589	0.606	1.164	0.596	0.985	120	357	9294	9245	-0.752	3463	5831	3465	5780	0
5	16	7	"ydcN"	"STM1605"	4810	44980	130	1293	1259	380	123	127	31	100	100	0	3872	3712	1203	75	81	34	100	100	0	0.308	0.312	0.315	0.314	1.184	0.311	0.984	120	355	4967	4773	-1.698	1170	3797	1136	3637	0
5	17	7	""	"STM1613"	4980	44980	120	241	260	128	123	125	29	97	87	0	1847	2001	1447	75	78	25	100	100	0	0.067	0.071	0.067	0.066	1.397	0.076	0.878	120	381	1890	2063	-3.909	118	1772	137	1926	0
5	18	7	""	"STM1620"	5160	44980	120	780	887	665	119	120	18	100	99	0	4097	4744	4054	73	74	14	100	100	0	0.164	0.164	0.164	0.166	1.255	0.163	0.982	120	377	4685	5439	-2.606	661	4024	768	4671	0
5	19	7	""	"STM1786"	5330	44980	120	184	212	117	121	123	19	86	70	0	2153	2874	2887	73	78	33	100	100	0	0.030	0.032	0.032	0.034	1.601	0.036	0.877	120	361	2143	2892	-5.045	63	2080	91	2801	0
5	20	7	"treA"	"STM1796"	5500	44990	130	1271	1358	872	125	126	19	100	100	0	5267	5634	3836	75	82	39	100	100	0	0.221	0.222	0.221	0.228	1.210	0.222	0.980	120	403	6338	6792	-2.180	1146	5192	1233	5559	0
5	21	7	"fadR"	"STM1805"	5680	44980	130	1356	1434	858	125	125	18	100	100	0	3937	3913	2233	74	81	32	100	100	0	0.319	0.341	0.337	0.338	1.170	0.352	0.976	120	455	5094	5148	-1.650	1231	3863	1309	3839	0
5	22	7	"ycgL"	"STM1813"	5850	44980	130	658	731	476	124	126	20	100	100	0	1618	1692	1146	74	79	25	100	100	0	0.346	0.375	0.366	0.368	1.193	0.387	0.963	120	464	2078	2225	-1.532	534	1544	607	1618	0
5	23	7	""	"STM1827"	6030	44970	120	251	500	754	121	120	19	92	80	0	1414	1687	1441	72	73	14	100	100	0	0.097	0.235	0.098	0.115	2.067	0.351	0.620	120	330	1472	1994	-3.368	130	1342	379	1615	0
5	24	7	"manZ"	"STM1832"	6190	44990	130	2553	2571	1340	121	121	19	100	100	0	3571	3536	1986	73	75	20	100	100	0	0.695	0.707	0.698	0.725	1.168	0.695	0.983	120	504	5930	5913	-0.524	2432	3498	2450	3463	0
5	1	8	""	"STM2357"	2190	45150	120	2680	2723	1932	129	137	52	100	100	0	5124	5299	4256	84	93	67	100	100	0	0.506	0.497	0.496	0.513	1.269	0.460	0.904	120	465	7591	7809	-0.982	2551	5040	2594	5215	0
5	2	8	""	"STM2361"	2360	45160	110	678	775	686	130	142	60	100	100	0	3471	4233	4210	86	102	61	100	100	0	0.162	0.156	0.156	0.158	1.210	0.156	0.940	80	360	3933	4792	-2.627	548	3385	645	4147	0
5	3	8	"dedA"	"STM2367"	2530	45150	120	1820	1846	1334	138	157	86	100	98	0	4118	4131	3093	95	111	66	100	100	0	0.418	0.423	0.417	0.419	1.365	0.422	0.974	120	373	5705	5744	-1.258	1682	4023	1708	4036	0
5	4	8	""	"STM2376"	2710	45150	130	797	817	306	144	176	104	99	98	0	7492	7550	3104	95	129	284	100	100	0	0.088	0.090	0.088	0.089	1.208	0.087	0.917	120	340	8050	8128	-3.502	653	7397	673	7455	0
5	5	8	"yfcL"	"STM2380"	2880	45150	120	447	480	243	137	155	72	98	90	0	1588	1757	1045	90	108	99	100	100	0	0.207	0.206	0.200	0.196	1.348	0.207	0.876	120	323	1808	2010	-2.273	310	1498	343	1667	0
5	6	8	"yfcY"	"STM2389"	3060	45150	120	811	818	452	129	133	36	100	99	0	10387	9897	5638	84	97	62	100	100	0	0.066	0.070	0.068	0.068	1.214	0.071	0.942	120	380	10985	10502	-3.917	682	10303	689	9813	0
5	7	8	""	"STM2594"	3230	45150	110	327	358	222	124	125	21	100	95	0	3061	2993	1988	81	89	35	100	100	0	0.068	0.080	0.073	0.077	1.515	0.085	0.810	80	362	3183	3146	-3.876	203	2980	234	2912	0
5	8	8	""	"STM2598"	3400	45150	120	319	355	228	124	124	18	100	98	0	2980	3488	2977	87	96	36	100	100	0	0.067	0.068	0.065	0.065	1.303	0.072	0.953	120	359	3088	3632	-3.891	195	2893	231	3401	0
5	9	8	""	"STM2603"	3570	45160	110	284	337	227	127	127	20	100	100	0	3409	4083	3732	89	105	57	100	100	0	0.047	0.053	0.048	0.049	1.439	0.051	0.774	80	351	3477	4204	-4.402	157	3320	210	3994	0
5	10	8	""	"STM2607"	3750	45160	120	238	259	145	125	126	19	98	96	0	1934	2150	2080	87	103	63	100	100	0	0.061	0.065	0.061	0.062	1.396	0.060	0.747	120	373	1960	2197	-4.031	113	1847	134	2063	0
5	11	8	""	"STM1028"	3920	45150	120	599	671	419	126	127	20	100	100	0	6810	7172	4144	84	93	47	100	100	0	0.070	0.077	0.070	0.073	1.354	0.076	0.772	120	353	7199	7633	-3.830	473	6726	545	7088	0
5	12	8	""	"STM2617"	4100	45150	130	855	821	331	126	129	28	100	99	0	9208	8515	3665	79	89	52	100	100	0	0.080	0.082	0.080	0.081	1.197	0.083	0.967	120	381	9858	9131	-3.646	729	9129	695	8436	0
5	13	8	"yrbD"	"STM3311"	4270	45150	120	970	1397	1161	124	128	28	100	100	0	2458	3587	2986	76	84	50	100	100	0	0.355	0.363	0.353	0.362	1.215	0.359	0.890	120	353	3228	4784	-1.493	846	2382	1273	3511	0
5	14	8	"yhbN"	"STM3318"	4450	45150	130	1845	1917	984	122	125	23	100	100	0	3784	3850	1826	75	79	26	100	100	0	0.465	0.475	0.467	0.465	1.186	0.488	0.975	120	384	5432	5570	-1.106	1723	3709	1795	3775	0
5	15	8	""	"STM3333"	4610	45150	110	344	495	485	125	129	22	100	100	0	796	1228	1342	76	82	34	100	100	0	0.304	0.321	0.291	0.300	1.374	0.329	0.864	80	366	939	1522	-1.717	219	720	370	1152	0
5	16	8	"sspA"	"STM3342"	4790	45150	130	5326	5750	2062	127	132	30	100	100	0	4233	4523	1460	77	87	46	100	100	0	1.251	1.265	1.259	1.253	1.134	1.292	0.961	120	472	9355	10069	0.323	5199	4156	5623	4446	0
5	17	8	"yhcM"	"STM3346"	4970	45160	110	706	1028	1139	126	128	28	100	100	0	1223	1950	2332	74	78	24	100	100	0	0.505	0.481	0.476	0.479	1.385	0.471	0.899	80	388	1729	2778	-0.986	580	1149	902	1876	0
5	18	8	""	"STM3356"	5150	45160	120	155	174	61	124	124	19	62	45	0	781	1474	1472	74	76	16	99	98	0	0.044	0.036	0.044	0.047	1.930	0.037	0.768	120	431	738	1450	-4.511	31	707	50	1400	0
5	19	8	""	"STM0761"	5320	45150	110	547	591	407	124	125	20	100	100	0	3766	3915	3076	75	85	44	100	100	0	0.115	0.122	0.116	0.119	1.293	0.118	0.860	80	395	4114	4307	-3.125	423	3691	467	3840	0
5	20	8	""	"STM0765"	5500	45150	130	211	217	64	127	128	20	90	80	0	7449	7774	4162	75	94	64	100	100	0	0.011	0.012	0.014	0.015	1.417	0.012	0.800	120	429	7458	7789	-6.456	84	7374	90	7699	0
5	21	8	"galM"	"STM0773"	5670	45160	110	433	535	322	127	128	20	100	100	0	2089	2503	1689	74	84	35	100	100	0	0.152	0.168	0.158	0.161	1.319	0.167	0.877	80	422	2321	2837	-2.719	306	2015	408	2429	0
5	22	8	"modA"	"STM0781"	5860	45160	60	304	330	123	127	132	26	93	93	0	355	382	182	78	85	25	100	93	0	0.639	0.668	0.645	0.634	1.727	0.639	0.785	32	164	454	507	-0.646	177	277	203	304	0
5	23	8	"hutI"	"STM0787"	6010	45150	120	546	731	764	124	123	20	99	99	0	1644	2076	2281	73	78	27	100	100	0	0.269	0.303	0.289	0.297	1.269	0.320	0.968	120	396	1993	2610	-1.896	422	1571	607	2003	0
5	24	8	"hutU"	"STM0790"	6170	45160	120	826	1010	694	123	123	19	100	100	0	4137	4833	3607	73	83	47	100	99	0	0.173	0.186	0.180	0.194	1.596	0.185	0.959	120	470	4767	5647	-2.531	703	4064	887	4760	0
5	1	9	""	"STM0902"	2190	45320	120	160	166	41	128	131	25	58	25	0	10469	9978	5704	85	90	54	100	100	0	0.003	0.004	0.015	0.015	1.202	0.004	0.385	120	482	10416	9931	-8.342	32	10384	38	9893	0
5	2	9	""	"STM0906"	2360	45330	120	286	315	150	130	135	33	98	92	0	3117	3590	2352	86	93	34	100	100	0	0.051	0.053	0.051	0.050	1.306	0.056	0.907	120	363	3187	3689	-4.280	156	3031	185	3504	0
5	3	9	""	"STM0912"	2530	45330	120	142	151	49	134	154	89	5	2	0	4110	4543	2474	96	119	95	100	100	0	0.002	0.004	0.016	0.022	2.348	0.004	0.024	120	388	4022	4464	-8.971	8	4014	17	4447	0
5	4	9	""	"STM0917"	2710	45320	130	147	162	54	131	151	86	12	5	0	3942	4322	2394	102	153	266	100	100	0	0.004	0.007	0.014	0.017	1.672	0.009	0.095	120	432	3856	4251	-7.907	16	3840	31	4220	0
5	5	9	""	"STM0921"	2880	45320	130	165	181	73	127	130	30	67	27	0	11407	11780	2775	91	132	257	100	100	0	0.003	0.005	0.041	0.031	2.754	0.005	0.238	120	436	11354	11743	-8.218	38	11316	54	11689	0
5	6	9	""	"STM0925"	3070	45320	110	140	154	55	127	127	22	33	15	0	2182	2451	1490	81	96	65	100	100	0	0.006	0.011	0.019	0.019	1.554	0.019	0.414	80	369	2114	2397	-7.336	13	2101	27	2370	0
5	7	9	""	"STM4205"	3230	45330	120	658	698	523	124	125	19	100	98	0	5494	5804	4761	82	90	40	100	100	0	0.099	0.100	0.099	0.097	1.283	0.103	0.952	120	376	5946	6296	-3.341	534	5412	574	5722	0
5	8	9	""	"STM4209"	3400	45320	130	232	240	59	126	127	21	100	97	0	2438	2455	492	91	108	62	100	100	0	0.045	0.048	0.045	0.044	1.411	0.050	0.758	120	389	2453	2478	-4.469	106	2347	114	2364	0
5	9	9	""	"STM4213"	3570	45320	130	1441	1383	339	128	128	23	100	100	0	24622	23767	6086	92	108	58	100	100	0	0.054	0.053	0.053	0.053	1.117	0.053	0.987	120	402	25843	24930	-4.224	1313	24530	1255	23675	0
5	10	9	""	"STM4218"	3740	45330	130	210	233	85	124	126	21	99	93	0	3363	3813	1943	88	98	45	100	100	0	0.026	0.029	0.027	0.027	1.374	0.032	0.834	120	428	3361	3834	-5.251	86	3275	109	3725	0
5	11	9	"yjbF"	"STM4223"	3920	45330	120	545	590	258	124	129	46	100	99	0	6862	7127	3319	84	97	61	100	100	0	0.062	0.066	0.064	0.065	1.201	0.068	0.958	120	398	7199	7509	-4.009	421	6778	466	7043	0
5	12	9	"yjbN"	"STM4243"	4090	45330	130	1514	1603	523	128	132	49	100	100	0	4126	4382	1536	80	130	730	100	99	0	0.343	0.343	0.338	0.345	1.182	0.331	0.940	120	395	5432	5777	-1.546	1386	4046	1475	4302	0
5	13	9	""	"STM1009"	4270	45320	130	411	468	197	126	129	28	99	99	0	10385	11924	5611	78	123	706	100	100	0	0.028	0.029	0.029	0.028	1.185	0.029	0.937	120	421	10592	12188	-5.177	285	10307	342	11846	0
5	14	9	""	"STM1866"	4450	45320	130	2667	2659	1181	125	127	23	100	100	0	2671	2662	1145	76	81	32	100	100	0	0.980	0.980	0.980	0.977	1.176	0.992	0.969	120	410	5137	5120	-0.030	2542	2595	2534	2586	0
5	15	9	"hisP"	"STM2351"	4610	45330	110	595	712	467	125	128	19	100	100	0	2678	3041	2026	76	83	34	100	100	0	0.181	0.198	0.182	0.190	1.233	0.206	0.945	80	376	3072	3552	-2.469	470	2602	587	2965	0
5	16	9	"flgL"	"STM1184"	4790	45330	130	2004	2043	458	128	130	22	100	100	0	8125	8169	1822	78	86	40	100	100	0	0.233	0.237	0.235	0.236	1.092	0.234	0.974	120	468	9923	10006	-2.101	1876	8047	1915	8091	0
5	17	9	"nrdA"	"STM2277"	4970	45330	120	635	993	915	126	127	22	99	98	0	2075	3841	3719	76	83	36	100	100	0	0.255	0.230	0.229	0.234	1.252	0.235	0.954	120	444	2508	4632	-1.974	509	1999	867	3765	0
5	18	9	"envF"	"STM1240"	5150	45330	120	1019	1030	600	124	126	21	100	99	0	3356	3359	2105	76	88	73	100	100	0	0.273	0.276	0.273	0.272	1.234	0.277	0.982	120	475	4175	4189	-1.874	895	3280	906	3283	0
5	19	9	"nrfA"	"STM4277"	5320	45310	70	127	133	20	125	130	27	12	0	0	411	412	131	83	131	134	96	53	0	0.006	0.024	0.059	0.065	1.590	0.093	0.693	32	214	330	337	-7.358	2	328	8	329	0
5	20	9	"araH"	"STM1931"	5480	45330	120	401	468	243	126	128	23	100	100	0	2248	2898	2043	77	107	103	100	100	0	0.127	0.121	0.115	0.121	1.308	0.112	0.891	120	445	2446	3163	-2.981	275	2171	342	2821	0
5	21	9	"yecM"	"STM1908"	5660	45330	130	403	499	385	125	127	19	100	100	0	2138	2663	2443	75	84	43	100	100	0	0.135	0.145	0.138	0.138	1.273	0.147	0.929	120	407	2341	2962	-2.892	278	2063	374	2588	0
5	22	9	"yecO"	"STM1905"	5830	45330	130	1254	1634	1184	126	128	22	100	100	0	3659	4782	3507	76	81	27	100	100	0	0.315	0.320	0.316	0.318	1.159	0.322	0.951	120	469	4711	6214	-1.667	1128	3583	1508	4706	0
5	23	9	""	"STM1669"	6010	45330	120	392	448	166	127	128	22	100	100	0	4281	5065	2344	76	87	39	100	100	0	0.063	0.064	0.063	0.063	1.176	0.065	0.959	120	439	4470	5310	-3.988	265	4205	321	4989	0
5	24	9	"yicM"	"STM3776"	6180	45340	100	462	527	343	126	127	20	100	100	0	2323	2729	1972	74	84	48	100	100	0	0.149	0.151	0.149	0.148	1.220	0.158	0.955	80	404	2585	3056	-2.743	336	2249	401	2655	0
5	1	10	"yafK"	"STM0312"	2180	45510	120	788	758	389	127	130	23	100	100	0	1830	1824	1103	85	97	92	100	98	0	0.379	0.363	0.360	0.371	1.327	0.351	0.946	120	499	2406	2370	-1.401	661	1745	631	1739	0
5	2	10	"proB"	"STM0321"	2350	45500	120	2558	2709	1739	128	131	24	100	100	0	3907	4302	2822	87	98	55	100	100	0	0.636	0.612	0.607	0.623	1.202	0.611	0.987	120	380	6250	6796	-0.653	2430	3820	2581	4215	0
5	3	10	""	"STM0327"	2530	45500	120	451	465	282	127	136	52	97	89	0	2871	2917	2042	91	114	86	100	99	0	0.117	0.120	0.115	0.115	1.309	0.125	0.943	120	394	3104	3164	-3.101	324	2780	338	2826	0
5	4	10	""	"STM0332"	2700	45500	90	167	176	58	125	135	56	25	5	0	656	714	434	105	141	95	100	100	0	0.076	0.084	0.080	0.075	1.880	0.118	0.377	52	300	593	660	-3.714	42	551	51	609	0
5	5	10	""	"STM1047"	2880	45500	120	158	172	73	125	125	19	71	39	0	582	760	787	88	108	71	100	100	0	0.067	0.070	0.065	0.060	1.748	0.082	0.807	120	428	527	719	-3.904	33	494	47	672	0
5	6	10	"pepN"	"STM1057"	3050	45500	120	370	430	245	127	127	22	100	100	0	723	874	638	80	100	90	100	100	0	0.378	0.382	0.378	0.383	1.312	0.370	0.904	120	396	886	1097	-1.404	243	643	303	794	0
5	7	10	"yeaO"	"STM1277"	3220	45500	130	1997	2059	973	125	126	19	100	100	0	2836	2864	1274	79	96	78	100	100	0	0.679	0.694	0.681	0.693	1.116	0.708	0.980	120	386	4629	4719	-0.559	1872	2757	1934	2785	0
5	8	10	"mipA"	"STM1286"	3390	45500	130	1642	1764	980	124	129	32	100	100	0	1729	1883	1183	83	101	60	100	99	0	0.922	0.911	0.893	0.943	1.238	0.877	0.959	120	422	3164	3440	-0.117	1518	1646	1640	1800	0
5	9	10	"gapA"	"STM1290"	3570	45490	100	1076	1489	1395	128	132	36	100	100	0	379	554	594	83	100	59	100	100	0	3.203	2.890	3.139	3.121	1.199	2.572	0.963	80	367	1244	1832	1.679	948	296	1361	471	0
5	10	10	"topB"	"STM1298"	3740	45500	110	595	737	478	124	126	23	100	100	0	1425	1813	1212	82	90	33	100	100	0	0.351	0.354	0.346	0.346	1.210	0.360	0.947	80	445	1814	2344	-1.512	471	1343	613	1731	0
5	11	10	"astB"	"STM1306"	3930	45500	100	223	270	161	126	131	49	73	50	0	1561	2167	2049	81	91	51	100	98	0	0.066	0.069	0.069	0.068	1.536	0.072	0.718	80	365	1577	2230	-3.931	97	1480	144	2086	0
5	12	10	"celF"	"STM1316"	4090	45500	120	2151	2309	1673	127	130	48	100	100	0	5389	5264	3848	77	128	742	92	81	0	0.381	0.421	0.418	0.433	1.236	0.422	0.969	120	381	7336	7369	-1.392	2024	5312	2182	5187	0
5	13	10	"rfbX"	"STM2088"	4260	45510	120	598	702	477	125	126	19	100	98	0	3485	4221	3381	76	124	712	83	65	0	0.139	0.139	0.139	0.145	1.290	0.130	0.912	120	414	3882	4722	-2.849	473	3409	577	4145	0
5	14	10	"rfbB"	"STM2097"	4440	45500	120	3357	3119	1643	124	126	21	100	100	0	6040	5381	2862	75	84	43	100	100	0	0.542	0.564	0.564	0.570	1.184	0.564	0.981	120	402	9198	8301	-0.884	3233	5965	2995	5306	0
5	15	10	"wcaD"	"STM2112"	4610	45500	120	324	321	111	124	125	20	97	91	0	2718	2667	1509	76	83	36	100	100	0	0.076	0.076	0.077	0.076	1.336	0.073	0.937	120	403	2842	2788	-3.724	200	2642	197	2591	0
5	16	10	"wza"	"STM2118"	4790	45500	120	210	221	75	125	126	19	90	79	0	2102	2030	1188	78	84	31	100	100	0	0.042	0.049	0.048	0.046	1.512	0.052	0.846	120	421	2109	2048	-4.574	85	2024	96	1952	0
5	17	10	"yegD"	"STM2125"	4960	45510	110	1134	1184	451	126	128	23	100	100	0	1871	1990	873	78	88	36	100	100	0	0.562	0.553	0.554	0.557	1.182	0.533	0.952	80	413	2801	2970	-0.831	1008	1793	1058	1912	0
5	18	10	""	"STM2135"	5130	45500	90	166	182	71	125	125	20	86	50	0	511	663	541	77	82	26	100	100	0	0.094	0.097	0.087	0.082	1.769	0.109	0.728	52	316	475	643	-3.404	41	434	57	586	0
5	19	10	""	"STM4057"	5310	45500	120	398	414	170	126	127	23	99	97	0	2180	2208	1140	76	94	80	100	100	0	0.129	0.135	0.133	0.130	1.275	0.137	0.951	120	539	2376	2420	-2.951	272	2104	288	2132	0
5	20	10	""	"STM4066"	5490	45490	110	269	280	86	124	126	19	98	96	0	2249	2413	936	74	81	37	100	100	0	0.067	0.067	0.064	0.062	1.410	0.068	0.874	80	369	2320	2495	-3.907	145	2175	156	2339	0
5	21	10	"ydeZ"	"STM4076"	5660	45500	120	215	244	126	124	124	18	95	87	0	1784	2342	2124	75	79	27	100	100	0	0.053	0.053	0.050	0.049	1.491	0.055	0.936	120	385	1800	2387	-4.231	91	1709	120	2267	0
5	22	10	"glpX"	"STM4085"	5830	45510	120	623	620	274	122	124	19	100	100	0	2618	2659	1399	75	78	21	100	100	0	0.197	0.193	0.191	0.194	1.283	0.190	0.953	120	373	3044	3082	-2.344	501	2543	498	2584	0
5	23	10	"menA"	"STM4090"	6000	45510	110	646	772	540	125	128	22	100	100	0	1329	1591	1226	76	86	39	100	100	0	0.416	0.427	0.435	0.430	1.270	0.422	0.941	80	390	1774	2162	-1.266	521	1253	647	1515	0
5	24	10	"metB"	"STM4100"	6170	45500	90	235	248	72	125	128	20	100	98	0	311	320	101	73	78	24	100	100	0	0.462	0.498	0.482	0.471	1.385	0.477	0.800	52	342	348	370	-1.113	110	238	123	247	0
5	1	11	""	"STM2986"	2170	45680	120	797	786	383	126	130	25	100	98	0	7175	6984	3819	84	97	93	100	99	0	0.095	0.096	0.095	0.097	1.352	0.096	0.978	120	531	7762	7560	-3.402	671	7091	660	6900	0
5	2	11	"recD"	"STM2993"	2360	45670	110	400	493	328	126	130	27	97	93	0	2544	3429	2998	86	102	66	100	100	0	0.111	0.110	0.106	0.111	1.439	0.107	0.951	80	408	2732	3710	-3.165	274	2458	367	3343	0
5	3	11	"ygdQ"	"STM3006"	2530	45670	130	3456	3289	1240	125	129	36	100	100	0	10655	10073	3783	88	101	54	100	100	0	0.315	0.317	0.317	0.319	1.171	0.317	0.990	120	459	13898	13149	-1.666	3331	10567	3164	9985	0
5	4	11	"araE"	"STM3016"	2700	45670	120	242	306	249	124	126	32	84	76	0	1372	1981	2346	86	97	50	99	99	0	0.092	0.096	0.090	0.084	1.650	0.101	0.931	120	443	1404	2077	-3.446	118	1286	182	1895	0
5	5	11	"yohM"	"STM3024"	2880	45680	120	971	1294	1090	122	122	17	100	100	0	2408	3250	2877	80	86	33	100	100	0	0.365	0.370	0.364	0.381	1.254	0.371	0.977	120	396	3177	4342	-1.455	849	2328	1172	3170	0
5	6	11	"stdA"	"STM3029"	3040	45680	130	385	390	212	122	123	18	99	95	0	9499	8611	4542	79	91	72	100	100	0	0.028	0.031	0.029	0.030	1.562	0.033	0.158	120	417	9683	8800	-5.163	263	9420	268	8532	0
5	7	11	""	"STM2691"	3220	45680	120	168	182	56	123	125	28	69	41	0	1706	1852	1352	78	92	74	100	99	0	0.028	0.033	0.032	0.032	1.618	0.035	0.645	120	408	1673	1833	-5.177	45	1628	59	1774	0
5	8	11	""	"STM2698"	3390	45680	120	170	185	70	122	122	17	86	72	0	893	996	733	78	83	23	100	99	0	0.059	0.069	0.063	0.062	1.777	0.076	0.762	120	399	863	981	-4.086	48	815	63	918	0
5	9	11	""	"STM2705"	3560	45680	130	301	292	104	121	125	31	90	83	0	6270	5395	2722	78	84	31	100	100	0	0.029	0.032	0.031	0.031	1.418	0.033	0.900	120	508	6372	5488	-5.104	180	6192	171	5317	0
5	10	11	"yjfY"	"STM4389"	3740	45680	110	284	302	142	122	122	20	98	96	0	1080	1159	794	77	86	38	100	100	0	0.162	0.166	0.159	0.160	1.370	0.169	0.919	80	433	1165	1262	-2.630	162	1003	180	1082	0
5	11	11	"thrL"	"STM0001"	3910	45680	110	274	284	73	125	127	26	100	95	0	387	407	124	79	87	34	100	100	0	0.484	0.485	0.490	0.460	1.365	0.490	0.867	80	433	457	487	-1.048	149	308	159	328	0
5	12	11	""	"STM0270"	4090	45680	120	600	624	362	124	127	25	100	100	0	4881	4909	3090	78	85	31	100	100	0	0.099	0.103	0.102	0.103	1.246	0.106	0.961	120	447	5279	5331	-3.335	476	4803	500	4831	0
5	13	11	""	"STM0538"	4260	45680	110	199	250	143	125	124	18	88	77	0	829	1253	1300	75	85	46	100	100	0	0.098	0.106	0.100	0.098	1.587	0.102	0.844	80	379	828	1303	-3.349	74	754	125	1178	0
5	14	11	""	"STM0554"	4440	45680	120	938	965	556	125	125	20	100	100	0	2091	2001	1146	75	82	43	100	100	0	0.403	0.436	0.433	0.435	1.193	0.449	0.970	120	450	2829	2766	-1.310	813	2016	840	1926	0
5	15	11	""	"STM0567"	4610	45670	110	581	712	482	127	128	24	100	100	0	3282	4011	2906	78	90	64	100	100	0	0.142	0.149	0.141	0.144	1.174	0.156	0.984	80	393	3658	4518	-2.819	454	3204	585	3933	0
5	16	11	""	"STM0575"	4790	45680	120	293	306	119	127	129	24	96	90	0	3094	3076	1750	77	91	73	100	100	0	0.055	0.060	0.058	0.058	1.402	0.061	0.929	120	458	3183	3178	-4.184	166	3017	179	2999	0
5	17	11	""	"STM0580"	4960	45680	100	359	421	237	125	126	20	100	100	0	1130	1388	936	76	82	28	100	100	0	0.222	0.226	0.212	0.218	1.247	0.230	0.934	80	358	1288	1608	-2.171	234	1054	296	1312	0
5	18	11	"ybdZ"	"STM0587"	5140	45680	120	1361	1400	515	124	124	19	100	100	0	799	810	291	75	79	19	100	100	0	1.709	1.736	1.696	1.740	1.161	1.754	0.973	120	502	1961	2011	0.773	1237	724	1276	735	0
5	19	11	""	"STM2244"	5300	45670	90	251	454	548	126	127	21	100	96	0	359	724	1020	75	78	18	100	100	0	0.440	0.505	0.451	0.460	1.429	0.525	0.967	52	299	409	977	-1.184	125	284	328	649	0
5	20	11	"yegT"	"STM2142"	5480	45680	120	143	161	73	127	127	20	45	20	0	466	666	888	73	78	28	100	100	0	0.041	0.057	0.063	0.062	1.929	0.073	0.759	120	499	409	627	-4.618	16	393	34	593	0
5	21	11	"yehU"	"STM2159"	5660	45680	120	257	341	358	124	123	18	95	90	0	721	1143	1768	73	73	11	100	100	0	0.205	0.203	0.197	0.199	1.469	0.200	0.959	120	422	781	1287	-2.285	133	648	217	1070	0
5	22	11	"yohC"	"STM2169"	5840	45680	130	423	499	356	121	122	19	99	99	0	2991	3448	2544	72	73	12	100	100	0	0.103	0.112	0.104	0.104	1.265	0.123	0.958	120	398	3221	3754	-3.273	302	2919	378	3376	0
5	23	11	"yohI"	"STM2174"	6000	45680	130	588	601	335	121	123	19	100	100	0	3348	3480	2043	72	76	26	100	100	0	0.143	0.141	0.137	0.139	1.259	0.146	0.970	120	420	3743	3888	-2.810	467	3276	480	3408	0
5	24	11	"yfhD"	"STM2567"	6170	45680	120	429	493	325	123	124	18	98	97	0	1235	1518	1215	72	76	24	99	99	0	0.263	0.256	0.255	0.251	1.356	0.260	0.977	120	557	1469	1816	-1.926	306	1163	370	1446	0
5	1	12	"Ctrl-10buffer"	"Ctrl-10buffer"	2170	45850	100	139	203	241	126	130	32	32	20	0	99	185	194	82	83	15	50	41	0	0.765	0.748	0.888	0.906	4.037	1.302	0.477	80	395	30	180	-0.387	13	17	77	103	-50
5	2	12	"Ctrl-Y1buffer"	"Ctrl-Y1buffer"	2340	45850	100	126	151	116	125	128	24	21	12	0	95	118	98	84	92	47	11	6	0	0.091	0.765	1.059	1.154	4.018	1.129	0.792	80	403	12	60	-3.459	1	11	26	34	-50
5	3	12	"Ctrl-Y5buffer"	"Ctrl-Y5buffer"	2520	45850	100	134	150	56	127	131	27	28	17	0	105	142	95	86	93	40	31	20	0	0.368	0.411	0.677	0.706	2.913	0.489	0.467	80	385	26	79	-1.441	7	19	23	56	-50
5	4	12	"Ctrl-FtsLbuffer"	"Ctrl-FtsLbuffer"	2690	45850	100	137	223	522	125	127	33	21	7	0	101	148	220	83	89	40	31	10	0	0.667	1.508	0.883	0.864	3.839	2.334	0.914	80	374	30	163	-0.585	12	18	98	65	-50
5	5	12	"Ctrl-dsM13buffer"	"Ctrl-dsM13buffer"	2860	45850	100	126	130	30	118	119	19	32	11	0	90	128	133	80	86	46	21	13	0	0.800	0.250	0.745	0.752	4.304	0.124	0.195	80	374	18	60	-0.322	8	10	12	48	-50
5	6	12	"Ctrl-CAB25ng/ul"	"Ctrl-CAB25ng/ul"	3040	45850	100	123	128	31	119	121	18	21	8	0	93	97	24	79	81	15	47	17	0	0.286	0.500	1.000	0.939	5.054	1.194	0.102	80	357	18	27	-1.807	4	14	9	18	-50
5	7	12	"Ctrl-10buffer"	"Ctrl-10buffer"	3210	45850	100	114	129	46	121	127	48	7	3	0	89	105	61	77	82	31	23	11	0	-0.583	0.286	1.000	1.020	3.608	0.131	0.084	80	371	5	36	Error	-7	12	8	28	-50
5	8	12	"Ctrl-Y1buffer"	"Ctrl-Y1buffer"	3390	45850	100	122	157	129	119	120	18	27	13	0	81	128	177	77	79	16	31	16	0	0.750	0.745	1.333	1.538	3.220	0.726	0.863	80	370	7	89	-0.415	3	4	38	51	-50
5	9	12	"Ctrl-Y5buffer"	"Ctrl-Y5buffer"	3560	45850	100	123	130	43	118	120	17	30	16	0	92	102	40	75	76	13	60	32	0	0.294	0.444	0.881	0.983	2.975	1.097	0.360	80	359	22	39	-1.766	5	17	12	27	-50
5	10	12	"Ctrl-FtsLbuffer"	"Ctrl-FtsLbuffer"	3730	45850	100	123	134	52	120	119	19	25	10	0	91	108	81	75	76	12	57	36	0	0.188	0.424	0.571	0.631	3.510	0.614	0.530	80	377	19	47	-2.415	3	16	14	33	-50
5	11	12	"Ctrl-dsM13buffer"	"Ctrl-dsM13buffer"	3910	45850	100	125	154	141	120	122	24	23	15	0	86	126	219	77	79	18	35	20	0	0.556	0.694	1.000	1.109	2.868	0.638	0.851	80	390	14	83	-0.848	5	9	34	49	-50
5	12	12	"Ctrl-CAB200ng/ul"	"Ctrl-CAB200ng/ul"	4080	45850	100	131	134	24	124	126	23	21	7	0	89	91	17	76	79	19	33	8	0	0.538	0.667	0.957	0.966	4.312	6.381	0.019	80	345	20	25	-0.893	7	13	10	15	-50
5	13	12	"Ctrl-10buffer"	"Ctrl-10buffer"	4250	45850	100	127	148	64	125	125	18	31	21	0	91	108	51	73	75	12	57	37	0	0.111	0.657	1.125	1.003	4.393	1.220	0.432	80	391	20	58	-3.170	2	18	23	35	-50
5	14	12	"Ctrl-Y1buffer"	"Ctrl-Y1buffer"	4430	45850	100	126	129	28	126	126	20	17	7	0	85	95	55	74	75	14	41	18	0	0.000	0.143	0.899	0.866	2.791	0.489	0.246	80	372	11	24	Error	0	11	3	21	-50
5	15	12	"Ctrl-Y5buffer"	"Ctrl-Y5buffer"	4600	45850	100	125	126	24	127	128	24	12	3	0	80	86	33	76	89	76	3	1	0	-0.500	-0.100	1.000	0.970	4.154	0.697	0.136	80	389	2	9	Error	-2	4	-1	10	-50
5	16	12	"Ctrl-FtsLbuffer"	"Ctrl-FtsLbuffer"	4780	45850	100	123	144	84	127	128	24	13	10	0	86	103	71	75	85	74	7	5	0	-0.364	0.607	1.188	1.047	2.916	0.414	0.399	80	371	7	45	Error	-4	11	17	28	-50
5	17	12	"Ctrl-dsM13buffer"	"Ctrl-dsM13buffer"	4950	45850	100	124	135	61	124	125	18	17	10	0	82	98	79	73	73	12	43	16	0	0.000	0.440	1.000	1.160	2.728	0.772	0.692	80	365	9	36	Error	0	9	11	25	-50
5	18	12	"Ctrl-CAB75ng/ul"	"Ctrl-CAB75ng/ul"	5120	45850	100	135	136	25	123	126	18	42	11	0	88	91	17	73	74	12	58	27	0	0.800	0.722	1.072	1.305	3.023	2.667	0.048	80	375	27	31	-0.322	12	15	13	18	-50
5	19	12	"Ctrl-10buffer"	"Ctrl-10buffer"	5300	45850	100	128	132	29	126	128	23	22	6	0	87	98	38	74	77	23	25	16	0	0.154	0.250	0.847	0.990	4.956	0.701	0.192	80	412	15	30	-2.700	2	13	6	24	-50
5	20	12	"Ctrl-Y1buffer"	"Ctrl-Y1buffer"	5470	45850	100	124	173	184	126	125	18	25	16	0	86	143	241	72	72	11	55	35	0	-0.143	0.662	1.333	1.191	3.102	0.758	0.895	80	346	12	118	Error	-2	14	47	71	-50
5	21	12	"Ctrl-Y5buffer"	"Ctrl-Y5buffer"	5640	45850	100	119	122	20	125	125	18	17	2	0	78	84	20	72	72	12	33	20	0	-1.000	-0.250	1.150	1.274	4.301	15.576	0.001	80	360	0	9	Error	-6	6	-3	12	-50
5	22	12	"Ctrl-FtsLbuffer"	"Ctrl-FtsLbuffer"	5820	45850	100	125	128	27	124	124	18	21	12	0	80	85	23	72	72	11	35	18	0	0.125	0.308	1.500	1.584	3.651	1.826	0.134	80	375	9	17	-3.000	1	8	4	13	-50
5	23	12	"Ctrl-dsM13buffer"	"Ctrl-dsM13buffer"	5990	45850	100	115	124	30	123	123	17	18	8	0	82	95	55	72	73	11	45	20	0	-0.800	0.043	0.889	0.851	3.570	0.481	0.186	80	356	2	24	Error	-8	10	1	23	-50
5	24	12	"Ctrl-CABbuffer"	"Ctrl-CABbuffer"	6170	45850	100	124	133	51	122	124	19	16	6	0	86	122	151	72	73	11	53	38	0	0.143	0.220	0.616	0.745	4.127	0.307	0.598	80	432	16	61	-2.807	2	14	11	50	-50
5	1	13	"hupA"	"STM4170"	2180	46030	130	5949	5668	2158	129	132	28	100	100	0	2113	2027	804	82	85	30	100	100	0	2.866	2.848	2.799	2.895	1.173	2.849	0.967	120	558	7851	7484	1.519	5820	2031	5539	1945	0
5	2	13	"hupA"	"STM4170"	2350	46030	120	4340	4584	2754	127	130	23	100	100	0	1433	1460	817	83	87	26	100	100	0	3.121	3.237	3.199	3.253	1.160	3.347	0.955	120	389	5563	5834	1.642	4213	1350	4457	1377	0
5	3	13	"hilA"	"STM2876"	2520	46030	130	1222	1431	913	127	129	21	100	100	0	11879	12811	7272	84	89	23	100	100	0	0.093	0.102	0.098	0.101	1.187	0.105	0.936	120	425	12890	14031	-3.429	1095	11795	1304	12727	0
5	4	13	"hilA"	"STM2876"	2700	46030	120	2200	2267	1412	125	126	19	100	100	0	7256	6870	3540	84	92	48	100	100	0	0.289	0.316	0.306	0.321	1.257	0.327	0.904	120	401	9247	8928	-1.789	2075	7172	2142	6786	0
5	5	13	"hilC"	"STM2867"	2870	46030	130	1207	1548	1085	120	122	21	99	99	0	5062	6808	5326	83	95	62	99	99	0	0.218	0.212	0.212	0.225	1.351	0.204	0.959	120	434	6066	8153	-2.196	1087	4979	1428	6725	0
5	6	13	"hilC"	"STM2867"	3050	46020	120	1601	1636	906	123	124	21	100	100	0	7531	7460	4316	81	90	49	100	100	0	0.198	0.205	0.202	0.207	1.182	0.204	0.977	120	392	8928	8892	-2.334	1478	7450	1513	7379	0
5	7	13	"hns"	"STM1751"	3210	46030	130	7578	7432	2937	125	130	46	100	100	0	2960	3259	1768	79	84	32	100	100	0	2.587	2.298	2.638	2.471	1.296	2.174	0.926	120	419	10334	10487	1.371	7453	2881	7307	3180	0
5	8	13	"hns"	"STM1751"	3390	46030	130	3720	3887	1428	124	132	51	100	100	0	1747	1849	754	78	83	29	100	100	0	2.155	2.125	2.120	2.191	1.255	2.096	0.961	120	460	5265	5534	1.107	3596	1669	3763	1771	0
5	9	13	"hns"	"STM1751"	3570	46030	130	6618	6709	2685	126	128	31	100	100	0	3551	3891	1806	77	80	17	100	100	0	1.869	1.726	1.780	1.833	1.357	1.693	0.943	120	456	9966	10397	0.902	6492	3474	6583	3814	0
5	10	13	"hilD"	"STM2875"	3740	46020	120	2565	2497	1197	125	127	25	100	100	0	4209	3998	1817	78	81	29	100	100	0	0.591	0.605	0.587	0.606	1.153	0.613	0.972	120	400	6571	6292	-0.760	2440	4131	2372	3920	0
5	11	13	"hilD"	"STM2875"	3910	46030	120	1215	1394	1097	124	127	27	100	100	0	1987	2222	1757	79	83	30	100	100	0	0.572	0.593	0.573	0.596	1.224	0.602	0.960	120	382	2999	3413	-0.806	1091	1908	1270	2143	0
5	12	13	"stpA"	"STM2799"	4080	46020	130	1936	2325	1914	126	128	23	100	100	0	1264	1545	1278	77	81	29	100	100	0	1.525	1.498	1.497	1.545	1.175	1.500	0.990	120	428	2997	3667	0.609	1810	1187	2199	1468	0
5	13	13	"csrA"	"STM2826"	4260	46030	120	1129	1186	530	128	129	21	100	100	0	1011	1106	535	74	79	29	100	99	0	1.068	1.025	1.018	1.059	1.267	1.015	0.975	120	405	1938	2090	0.095	1001	937	1058	1032	0
5	14	13	"dps"	"STM0831"	4440	46030	120	1402	1850	1813	129	129	19	100	100	0	1569	1996	1928	74	79	28	99	99	0	0.852	0.895	0.878	0.944	1.380	0.921	0.954	120	395	2768	3643	-0.232	1273	1495	1721	1922	0
5	15	13	"dps"	"STM0831"	4610	46020	130	2967	3026	1442	128	129	19	100	100	0	3414	3440	1564	75	82	35	100	100	0	0.850	0.861	0.841	0.861	1.125	0.874	0.981	120	425	6178	6263	-0.234	2839	3339	2898	3365	0
5	16	13	"dps"	"STM0831"	4780	46030	120	3208	2796	1192	126	128	20	100	100	0	3636	3266	1468	75	80	31	100	100	0	0.865	0.837	0.839	0.850	1.180	0.828	0.973	120	398	6643	5861	-0.208	3082	3561	2670	3191	0
5	17	13	"oxyR"	"STM4125"	4960	46020	130	2789	3101	2010	124	126	18	100	100	0	1449	1574	972	74	75	17	100	100	0	1.938	1.985	1.944	1.993	1.171	2.029	0.975	120	442	4040	4477	0.955	2665	1375	2977	1500	0
5	18	13	"oxyR"	"STM4125"	5140	46030	120	981	1593	2403	124	127	18	100	100	0	514	769	1045	74	74	12	100	99	0	1.948	2.114	2.041	2.158	1.297	2.275	0.974	120	390	1297	2164	0.962	857	440	1469	695	0
5	19	13	"fur"	"STM0693"	5300	46030	130	2703	2711	827	125	128	23	100	100	0	3266	3278	1029	73	76	24	100	100	0	0.807	0.807	0.802	0.809	1.103	0.803	0.989	120	442	5771	5791	-0.309	2578	3193	2586	3205	0
5	20	13	"fur"	"STM0693"	5480	46020	120	1334	1573	1273	126	127	23	100	100	0	1590	1833	1485	73	76	25	100	100	0	0.796	0.822	0.816	0.832	1.180	0.839	0.985	120	413	2725	3207	-0.329	1208	1517	1447	1760	0
5	21	13	"envR"	"STM3389"	5650	46020	130	560	709	621	126	127	18	100	100	0	3306	4064	3387	74	74	14	100	100	0	0.134	0.146	0.136	0.139	1.294	0.161	0.937	120	476	3666	4573	-2.897	434	3232	583	3990	0
5	22	13	"envR"	"STM3389"	5840	46030	120	331	346	160	126	127	17	98	95	0	2177	2292	1605	72	73	14	99	99	0	0.097	0.099	0.107	0.108	1.611	0.096	0.914	120	404	2310	2440	-3.360	205	2105	220	2220	0
5	23	13	"envR"	"STM3389"	6000	46020	130	885	970	470	125	126	17	100	100	0	4322	4374	1347	73	74	12	100	100	0	0.179	0.196	0.179	0.187	1.316	0.208	0.884	120	469	5009	5146	-2.483	760	4249	845	4301	0
5	24	13	"arcB"	"STM3328"	6170	46020	90	196	304	356	124	125	18	100	92	0	482	868	1366	73	76	15	100	100	0	0.176	0.226	0.188	0.184	1.502	0.251	0.960	52	341	481	975	-2.506	72	409	180	795	0
5	1	14	""	"STM4191"	2170	46200	130	180	185	34	129	130	19	88	65	0	1220	1179	368	81	83	20	100	100	0	0.045	0.051	0.050	0.047	1.694	0.050	0.569	120	681	1190	1154	-4.481	51	1139	56	1098	0
5	2	14	""	"STM4520"	2350	46200	130	269	275	70	127	130	32	99	96	0	1596	1647	597	81	85	25	100	100	0	0.094	0.095	0.094	0.092	1.298	0.096	0.823	120	518	1657	1714	-3.415	142	1515	148	1566	0
5	3	14	""	"STM4239"	2520	46200	120	633	664	210	127	131	33	100	100	0	937	1007	413	84	88	24	100	100	0	0.593	0.582	0.589	0.592	1.204	0.557	0.950	120	462	1359	1460	-0.753	506	853	537	923	0
5	4	14	""	"STM0083"	2690	46200	130	465	476	182	124	125	18	100	100	0	3135	3130	1418	84	90	41	100	100	0	0.112	0.116	0.115	0.115	1.205	0.116	0.950	120	527	3392	3398	-3.161	341	3051	352	3046	0
5	5	14	""	"STM0348"	2870	46200	130	494	540	329	123	124	19	100	100	0	2635	2686	995	80	86	42	100	100	0	0.145	0.160	0.148	0.150	1.263	0.166	0.679	120	533	2926	3023	-2.784	371	2555	417	2606	0
5	6	14	""	"STM1007"	3040	46200	130	301	315	108	123	124	19	100	100	0	3815	3797	1424	78	82	28	100	100	0	0.048	0.052	0.049	0.049	1.258	0.054	0.898	120	535	3915	3911	-4.392	178	3737	192	3719	0
5	7	14	"purM"	"STM2499"	3220	46200	120	406	707	1113	125	126	19	100	100	0	1228	2268	4270	77	81	24	100	100	0	0.244	0.266	0.266	0.265	1.334	0.257	0.964	120	478	1432	2773	-2.034	281	1151	582	2191	0
5	8	14	"adhE"	"STM1749"	3390	46200	120	1156	1224	445	127	142	105	100	100	0	2709	2837	1156	78	89	63	100	100	0	0.391	0.398	0.395	0.400	1.285	0.387	0.940	120	506	3660	3856	-1.354	1029	2631	1097	2759	0
5	9	14	"envZ"	"STM3501"	3570	46200	110	204	354	446	129	150	120	22	13	0	392	931	1547	80	97	79	100	96	0	0.240	0.264	0.239	0.207	1.785	0.292	0.813	80	436	387	1076	-2.057	75	312	225	851	0
5	10	14	"katG"	"STM4106"	3740	46200	120	187	331	479	125	130	46	67	30	0	410	977	1966	78	85	47	99	95	0	0.187	0.229	0.210	0.194	1.840	0.238	0.941	120	496	394	1105	-2.421	62	332	206	899	0
5	11	14	"traT"	"PSLT103"	3910	46200	120	1894	2386	2594	127	128	24	100	100	0	2158	2625	2789	79	82	28	100	100	0	0.850	0.887	0.871	0.868	1.199	0.914	0.971	120	468	3846	4805	-0.235	1767	2079	2259	2546	0
5	12	14	"yjiS"	"STM4521"	4080	46200	130	473	490	202	128	130	22	100	100	0	1798	1829	762	78	82	26	100	100	0	0.201	0.207	0.200	0.200	1.212	0.213	0.934	120	543	2065	2113	-2.318	345	1720	362	1751	0
5	13	14	"yejG"	"STM2220"	4260	46190	130	4546	4323	1834	128	129	21	100	100	0	1546	1466	562	75	78	25	100	100	0	3.003	3.016	2.955	3.031	1.208	3.097	0.973	120	513	5889	5586	1.587	4418	1471	4195	1391	0
5	14	14	""	"STM2239"	4430	46200	120	550	553	286	128	129	19	100	99	0	4010	3710	1865	74	77	25	100	100	0	0.107	0.117	0.112	0.113	1.293	0.124	0.929	120	483	4358	4061	-3.221	422	3936	425	3636	0
5	15	14	"dld"	"STM2167"	4610	46200	120	1428	1292	635	128	129	18	100	100	0	8778	7784	4097	75	80	32	100	100	0	0.149	0.151	0.150	0.153	1.197	0.151	0.983	120	488	10003	8873	-2.743	1300	8703	1164	7709	0
5	16	14	"citT"	"STM0618"	4780	46200	120	1204	1134	775	126	127	18	100	100	0	4287	3958	2777	73	77	26	100	100	0	0.256	0.259	0.256	0.262	1.214	0.265	0.973	120	473	5292	4893	-1.967	1078	4214	1008	3885	0
5	17	14	""	"STM2504"	4950	46200	120	215	223	75	126	127	18	95	90	0	748	752	325	72	74	16	100	100	0	0.132	0.143	0.127	0.133	1.687	0.147	0.703	120	494	765	777	-2.925	89	676	97	680	0
5	18	14	"EMPTY"	"EMPTY"	5110	46190	100	135	133	18	126	126	17	27	3	0	85	91	23	71	73	12	57	35	0	0.643	0.350	0.873	0.848	3.583	1.024	0.037	80	362	23	27	-0.637	9	14	7	20	-75
5	19	14	"EMPTY"	"EMPTY"	5280	46190	100	134	136	22	126	127	17	32	12	0	90	95	26	71	73	11	63	43	0	0.421	0.417	0.650	0.625	4.307	0.739	0.073	80	396	27	34	-1.248	8	19	10	24	-75
5	20	14	"EMPTY"	"EMPTY"	5460	46190	100	129	132	22	126	126	17	26	15	0	82	85	17	73	73	11	43	28	0	0.333	0.500	1.050	1.251	3.532	5.458	0.014	80	420	12	18	-1.585	3	9	6	12	-75
5	21	14	"EMPTY"	"EMPTY"	5630	46190	100	132	137	25	127	127	19	23	12	0	86	95	44	74	74	11	50	30	0	0.417	0.476	1.000	1.030	3.629	0.463	0.072	80	421	17	31	-1.263	5	12	10	21	-75
5	22	14	"EMPTY"	"EMPTY"	5810	46190	100	135	137	19	126	127	18	31	10	0	89	95	25	72	73	11	63	38	0	0.529	0.478	0.873	0.774	3.333	1.220	0.061	80	410	26	34	-0.918	9	17	11	23	-75
5	23	14	"EMPTY"	"EMPTY"	5980	46190	100	170	174	37	125	125	18	80	57	0	209	231	133	71	73	12	95	87	0	0.326	0.306	0.331	0.353	2.223	0.290	0.704	80	399	183	209	-1.617	45	138	49	160	-75
5	24	14	"EMPTY"	"EMPTY"	6150	46190	100	183	190	65	127	127	19	75	67	0	317	313	199	73	76	16	90	83	0	0.230	0.262	0.279	0.316	2.719	0.274	0.722	80	482	300	303	-2.123	56	244	63	240	-75
6	1	1	"infC"	"STM1334"	6760	43930	120	12011	12198	5864	118	119	16	100	100	0	1001	995	429	75	76	11	100	99	0	12.843	13.130	12.872	13.516	1.254	13.401	0.974	120	610	12819	13000	3.683	11893	926	12080	920	0
6	2	1	"katE"	"STM1318"	6930	43920	110	1780	2156	1863	120	120	16	100	100	0	1324	1813	1409	76	76	11	100	100	0	1.330	1.172	1.159	1.170	1.539	1.253	0.866	80	444	2908	3773	0.412	1660	1248	2036	1737	0
6	3	1	"ydgP"	"STM1455"	7100	43930	120	808	1040	859	118	119	16	100	100	0	2481	2891	2070	74	74	10	100	100	0	0.287	0.327	0.309	0.319	1.324	0.359	0.939	120	535	3097	3739	-1.803	690	2407	922	2817	0
6	4	1	""	"STM3530"	7270	43930	110	302	381	225	117	119	18	100	98	0	2338	2462	1071	72	73	11	100	100	0	0.082	0.110	0.094	0.092	1.530	0.121	0.805	80	476	2451	2654	-3.615	185	2266	264	2390	0
6	5	1	"srfB"	"STM1594"	7460	43920	110	550	622	342	120	121	18	100	100	0	2492	2507	1334	72	73	11	100	100	0	0.178	0.206	0.201	0.199	1.263	0.213	0.918	80	487	2850	2937	-2.493	430	2420	502	2435	0
6	6	1	""	"STM2503"	7630	43920	120	339	362	137	118	119	18	99	96	0	2560	2657	1218	70	71	10	100	100	0	0.089	0.094	0.092	0.095	1.412	0.095	0.909	120	501	2711	2831	-3.494	221	2490	244	2587	0
6	7	1	"dcuB"	"STM4301"	7800	43920	120	273	351	241	118	120	19	95	93	0	2522	3601	3357	71	74	46	99	96	0	0.063	0.066	0.064	0.067	1.504	0.067	0.943	120	496	2606	3763	-3.983	155	2451	233	3530	0
6	8	1	"yacL"	"STM0160"	7970	43920	110	686	774	388	120	122	19	100	100	0	2632	2911	1529	71	76	51	100	100	0	0.221	0.230	0.228	0.227	1.144	0.230	0.951	80	399	3127	3494	-2.178	566	2561	654	2840	0
6	9	1	"polA"	"STM3999"	8140	43920	120	239	269	147	121	124	42	94	76	0	854	997	764	71	78	87	97	97	0	0.151	0.160	0.151	0.156	1.479	0.168	0.873	120	426	901	1074	-2.730	118	783	148	926	0
6	10	1	"rsmC"	"STM4556"	8310	43920	120	318	364	184	118	119	21	99	97	0	588	660	391	72	78	82	97	95	0	0.388	0.418	0.424	0.406	1.298	0.417	0.921	120	499	716	834	-1.367	200	516	246	588	0
6	11	1	"exbD"	"STM3158"	8490	43910	110	2526	2622	1421	117	118	17	100	100	0	2569	2566	1298	70	71	11	100	100	0	0.964	1.004	0.991	0.993	1.144	1.027	0.969	80	426	4908	5001	-0.053	2409	2499	2505	2496	0
6	12	1	"hisD"	"STM2072"	8650	43920	120	5368	5859	5518	115	117	16	99	99	0	1411	1553	1387	69	70	10	98	95	0	3.914	3.871	3.758	3.969	1.461	4.015	0.954	120	498	6595	7228	1.969	5253	1342	5744	1484	0
6	13	1	""	"STM3944"	8830	43920	120	967	1116	565	117	119	17	100	99	0	3274	3467	1405	70	72	11	100	100	0	0.265	0.294	0.273	0.278	1.286	0.305	0.907	120	534	4054	4396	-1.914	850	3204	999	3397	0
6	14	1	""	"STM3940"	9010	43920	120	1667	1633	718	118	119	17	100	100	0	9351	8804	3419	72	72	11	100	100	0	0.167	0.173	0.172	0.167	1.301	0.178	0.969	120	512	10828	10247	-2.583	1549	9279	1515	8732	0
6	15	1	"hemX"	"STM3936"	9180	43920	120	1483	1577	513	116	118	19	100	100	0	6129	6049	1610	72	78	83	100	100	0	0.226	0.244	0.234	0.243	1.192	0.246	0.955	120	514	7424	7438	-2.148	1367	6057	1461	5977	0
6	16	1	""	"STM3927"	9360	43920	110	1102	1224	434	117	118	19	100	100	0	5679	6047	1701	71	78	88	100	100	0	0.176	0.185	0.180	0.181	1.131	0.184	0.953	80	458	6593	7083	-2.509	985	5608	1107	5976	0
6	17	1	"rffH"	"STM3923"	9530	43920	120	680	759	435	117	118	17	98	98	0	2147	2278	921	70	71	13	100	98	0	0.271	0.291	0.270	0.273	1.353	0.313	0.852	120	548	2640	2850	-1.883	563	2077	642	2208	0
6	18	1	"wzzE"	"STM3919"	9700	43920	110	3295	3802	1477	117	118	20	100	100	0	6134	7436	2958	71	73	14	100	100	0	0.524	0.500	0.497	0.500	1.092	0.496	0.980	80	477	9241	11050	-0.932	3178	6063	3685	7365	0
6	19	1	""	"STM4432"	9880	43920	110	571	614	191	115	116	17	100	100	0	1301	1504	742	70	71	12	100	100	0	0.370	0.348	0.362	0.359	1.228	0.322	0.937	80	511	1687	1933	-1.433	456	1231	499	1434	0
6	20	1	""	"STM4436"	10050	43920	110	546	576	204	117	119	27	100	100	0	2203	2516	1192	70	73	27	100	100	0	0.201	0.188	0.191	0.191	1.154	0.175	0.952	80	497	2562	2905	-2.314	429	2133	459	2446	0
6	21	1	""	"STM4445"	10230	43920	110	197	205	49	117	120	27	97	88	0	839	903	334	71	74	27	100	100	0	0.104	0.106	0.106	0.102	1.386	0.106	0.641	80	512	848	920	-3.263	80	768	88	832	0
6	22	1	"treB"	"STM4454"	10400	43920	110	162	170	44	116	116	16	91	72	0	474	537	289	71	72	11	100	100	0	0.114	0.116	0.109	0.104	1.671	0.114	0.629	80	484	449	520	-3.131	46	403	54	466	0
6	23	1	"idnT"	"STM4482"	10570	43920	110	146	154	39	115	116	17	80	45	0	403	429	181	71	72	11	100	100	0	0.093	0.109	0.099	0.092	2.005	0.116	0.455	80	483	363	397	-3.421	31	332	39	358	0
6	24	1	"yjgB"	"STM4486"	10740	43920	100	181	204	76	117	117	17	96	80	0	343	468	313	70	71	10	100	100	0	0.234	0.219	0.212	0.199	1.659	0.217	0.822	80	484	337	485	-2.093	64	273	87	398	0
6	1	2	"zraP"	"STM4172"	6740	44090	110	582	637	248	118	118	17	100	100	0	1227	1458	752	76	77	13	100	100	0	0.403	0.376	0.387	0.381	1.196	0.354	0.908	80	463	1615	1901	-1.311	464	1151	519	1382	0
6	2	2	"purH"	"STM4176"	6910	44090	100	836	1311	1437	119	119	17	100	100	0	2396	3478	3567	79	79	12	100	100	0	0.309	0.351	0.336	0.336	1.222	0.375	0.950	80	391	3034	4591	-1.692	717	2317	1192	3399	0
6	3	2	"livK"	"STM3564"	7090	44100	110	281	558	625	116	117	16	100	96	0	889	2430	3404	76	76	11	100	100	0	0.203	0.188	0.186	0.180	1.396	0.181	0.954	80	407	978	2796	-2.301	165	813	442	2354	0
6	4	2	"yihR"	"STM4020"	7250	44090	100	323	346	141	117	118	17	100	100	0	1592	1685	853	74	74	11	100	100	0	0.136	0.142	0.137	0.138	1.257	0.143	0.923	80	377	1724	1840	-2.881	206	1518	229	1611	0
6	5	2	"yhiQ"	"STM3593"	7430	44090	100	245	319	192	119	120	18	100	100	0	705	1118	914	73	73	11	100	100	0	0.199	0.191	0.187	0.185	1.296	0.195	0.926	80	398	758	1245	-2.327	126	632	200	1045	0
6	6	2	"atpE"	"STM3870"	7600	44090	110	1312	1393	532	120	121	17	100	100	0	1050	1125	440	72	73	11	100	100	0	1.219	1.209	1.225	1.206	1.176	1.213	0.947	80	397	2170	2326	0.285	1192	978	1273	1053	0
6	7	2	"ratB"	"STM2514"	7770	44090	120	570	584	272	119	121	18	97	95	0	3064	2984	1437	72	73	10	100	100	0	0.151	0.160	0.154	0.160	1.522	0.162	0.933	120	432	3443	3377	-2.730	451	2992	465	2912	0
6	8	2	"invG"	"STM2898"	7950	44090	100	328	338	109	121	123	19	100	100	0	2418	2408	933	73	78	57	100	100	0	0.088	0.093	0.095	0.092	1.390	0.092	0.872	80	313	2552	2552	-3.502	207	2345	217	2335	0
6	9	2	"sitA"	"STM2861"	8090	44070	130	1013	2270	3559	123	137	74	99	95	0	380	907	1244	72	79	41	97	90	0	2.890	2.571	2.504	2.579	1.360	2.841	0.961	120	371	1198	2982	1.531	890	308	2147	835	0
6	10	2	"leuO"	"STM0115"	8260	44080	120	530	574	291	125	138	73	95	90	0	2406	2564	1419	73	87	52	100	100	0	0.174	0.180	0.177	0.176	1.322	0.182	0.899	120	388	2738	2940	-2.526	405	2333	449	2491	0
6	11	2	"bcfE"	"STM0025"	8470	44090	120	260	295	135	118	121	20	96	91	0	2289	2637	1617	72	79	40	98	98	0	0.064	0.069	0.067	0.065	1.398	0.072	0.924	120	457	2359	2742	-3.965	142	2217	177	2565	0
6	12	2	"dsbA"	"STM3997"	8640	44090	120	739	800	597	116	117	17	100	98	0	2038	2227	1735	69	71	10	100	100	0	0.316	0.317	0.317	0.331	1.473	0.325	0.963	120	425	2592	2842	-1.660	623	1969	684	2158	0
6	13	2	"orf7"	"PSLT012"	8820	44090	110	1208	1263	329	116	118	18	100	100	0	2643	2727	724	71	72	11	100	100	0	0.425	0.432	0.426	0.432	1.128	0.424	0.958	80	394	3664	3803	-1.236	1092	2572	1147	2656	0
6	14	2	"ppk"	"STM2501"	8990	44100	110	1091	1246	570	118	119	18	100	100	0	5908	6476	2508	72	73	11	100	100	0	0.167	0.176	0.170	0.172	1.174	0.174	0.940	80	388	6809	7532	-2.584	973	5836	1128	6404	0
6	15	2	""	"STM4257"	9160	44090	120	387	410	143	119	120	18	98	96	0	9079	9346	4328	73	74	11	100	100	0	0.030	0.031	0.032	0.033	1.501	0.031	0.938	120	422	9274	9564	-5.071	268	9006	291	9273	0
6	16	2	""	"STM4261"	9340	44090	110	203	217	63	120	121	19	98	93	0	3050	3353	1109	73	80	93	100	100	0	0.028	0.030	0.028	0.027	1.409	0.031	0.784	80	411	3060	3377	-5.165	83	2977	97	3280	0
6	17	2	""	"STM4261"	9510	44090	110	496	532	169	117	119	18	100	100	0	3694	3989	1350	72	76	25	100	100	0	0.105	0.106	0.104	0.104	1.185	0.103	0.915	80	433	4001	4332	-3.257	379	3622	415	3917	0
6	18	2	""	"STM4262"	9690	44090	110	851	899	208	120	122	19	100	100	0	12229	12986	3484	75	83	51	100	100	0	0.060	0.060	0.060	0.060	1.123	0.059	0.949	80	451	12885	13690	-4.055	731	12154	779	12911	0
6	19	2	"livG"	"STM3561"	9860	44100	110	206	224	84	117	119	18	98	92	0	1308	1435	772	72	78	45	100	100	0	0.072	0.079	0.078	0.071	1.490	0.083	0.840	80	454	1325	1470	-3.796	89	1236	107	1363	0
6	20	2	"flgD"	"STM1176"	10040	44090	110	328	378	146	116	117	17	100	100	0	2207	2678	1201	73	73	12	100	100	0	0.099	0.101	0.096	0.097	1.253	0.099	0.919	80	420	2346	2867	-3.331	212	2134	262	2605	0
6	21	2	"brnQ"	"STM0399"	10200	44100	110	437	495	263	116	117	18	100	100	0	571	665	403	72	73	11	100	100	0	0.643	0.639	0.627	0.635	1.232	0.634	0.939	80	439	820	972	-0.636	321	499	379	593	0
6	22	2	"ssaM"	"STM1413"	10380	44090	110	309	369	257	113	115	17	100	100	0	577	733	676	73	73	11	100	100	0	0.389	0.388	0.371	0.383	1.295	0.366	0.880	80	468	700	916	-1.363	196	504	256	660	0
6	23	2	"proY"	"STM0400"	10560	44090	110	444	508	231	116	116	16	100	100	0	1441	1704	866	73	74	12	100	100	0	0.240	0.240	0.236	0.235	1.248	0.240	0.941	80	454	1696	2023	-2.060	328	1368	392	1631	0
6	24	2	"malM"	"STM4232"	10730	44100	110	303	326	89	117	118	22	100	100	0	2439	2657	872	71	71	11	100	100	0	0.079	0.081	0.081	0.079	1.227	0.080	0.920	80	498	2554	2795	-3.670	186	2368	209	2586	0
6	1	3	"nrdB"	"STM2278"	6720	44270	110	422	463	195	117	118	17	100	100	0	2288	2511	1196	76	77	12	100	100	0	0.138	0.142	0.141	0.140	1.183	0.142	0.948	80	523	2517	2781	-2.858	305	2212	346	2435	0
6	2	3	"nrdF"	"STM2808"	6900	44250	90	266	278	81	119	126	41	96	78	0	568	593	286	84	112	121	92	80	0	0.304	0.312	0.313	0.327	1.459	0.298	0.885	52	355	631	668	-1.719	147	484	159	509	0
6	3	3	"sipD"	"STM2883"	7070	44270	110	577	612	191	119	121	29	100	100	0	3599	3821	1183	77	89	81	100	100	0	0.130	0.132	0.133	0.130	1.173	0.131	0.947	80	469	3980	4237	-2.943	458	3522	493	3744	0
6	4	3	"invI"	"STM2893"	7250	44270	110	594	646	236	121	122	20	100	100	0	3690	4090	1456	75	75	14	100	100	0	0.131	0.131	0.127	0.128	1.134	0.132	0.959	80	466	4088	4540	-2.934	473	3615	525	4015	0
6	5	3	"msgA"	"STM1241"	7430	44260	110	1051	1164	626	120	122	20	100	100	0	1685	1838	830	73	74	14	100	100	0	0.578	0.592	0.583	0.571	1.281	0.630	0.938	80	440	2543	2809	-0.792	931	1612	1044	1765	0
6	6	3	"eutJ"	"STM2462"	7590	44270	110	276	338	231	118	119	18	98	98	0	1494	1711	987	73	73	11	100	100	0	0.111	0.134	0.114	0.114	1.446	0.155	0.849	80	440	1579	1858	-3.169	158	1421	220	1638	0
6	7	3	"rfaZ"	"STM3715"	7770	44270	110	319	352	122	120	121	18	100	100	0	3905	4164	1408	72	73	11	100	100	0	0.052	0.057	0.054	0.054	1.237	0.058	0.909	80	426	4032	4324	-4.268	199	3833	232	4092	0
6	8	3	"pncB"	"STM1004"	7940	44270	120	963	1051	841	121	122	17	100	100	0	1848	1900	1349	72	73	12	100	100	0	0.474	0.509	0.496	0.515	1.510	0.541	0.870	120	485	2618	2758	-1.077	842	1776	930	1828	0
6	9	3	"pepT"	"STM1227"	8120	44260	110	510	748	578	121	129	55	100	100	0	2145	3025	2433	72	76	24	100	100	0	0.188	0.212	0.208	0.206	1.252	0.209	0.939	80	429	2462	3580	-2.414	389	2073	627	2953	0
6	10	3	"hlpA"	"STM0225"	8290	44270	120	1047	1265	1055	120	122	19	99	97	0	1378	1603	1250	71	76	34	98	96	0	0.709	0.747	0.720	0.728	1.490	0.793	0.970	120	448	2234	2677	-0.496	927	1307	1145	1532	0
6	11	3	"hemF"	"STM2451"	8460	44270	120	423	470	224	118	119	18	97	97	0	1971	2187	1144	71	72	11	100	100	0	0.161	0.166	0.165	0.161	1.489	0.172	0.953	120	437	2205	2468	-2.639	305	1900	352	2116	0
6	12	3	"fliM"	"STM1976"	8640	44270	110	409	433	130	117	119	17	100	100	0	3151	3419	1149	70	72	11	100	100	0	0.095	0.094	0.094	0.093	1.194	0.093	0.934	80	393	3373	3665	-3.399	292	3081	316	3349	0
6	13	3	"yfeL"	"STM2439"	8810	44270	120	625	624	245	118	119	18	96	94	0	3059	3121	1351	71	72	11	100	100	0	0.170	0.166	0.165	0.160	1.573	0.165	0.955	120	471	3495	3556	-2.559	507	2988	506	3050	0
6	14	3	""	"STM1013"	8980	44260	110	721	783	280	116	118	17	100	100	0	3487	3817	1475	71	73	11	100	100	0	0.177	0.178	0.175	0.177	1.137	0.175	0.956	80	400	4021	4413	-2.497	605	3416	667	3746	0
6	15	3	""	"STM1017"	9160	44270	120	421	425	156	118	119	18	98	97	0	2818	2849	1237	72	72	11	100	99	0	0.110	0.111	0.109	0.110	1.399	0.109	0.915	120	462	3049	3084	-3.180	303	2746	307	2777	0
6	16	3	""	"STM2300"	9340	44270	120	855	876	385	118	120	18	98	98	0	3948	4256	2269	72	73	12	100	100	0	0.190	0.181	0.185	0.182	1.443	0.174	0.961	120	490	4613	4942	-2.395	737	3876	758	4184	0
6	17	3	"orf48"	"STM1379"	9520	44270	110	842	919	360	117	120	18	100	100	0	5009	5370	2263	72	73	12	100	100	0	0.147	0.151	0.150	0.151	1.172	0.149	0.969	80	420	5662	6100	-2.768	725	4937	802	5298	0
6	18	3	""	"STM0412"	9680	44270	110	550	586	169	118	120	18	100	100	0	1944	2145	727	72	79	46	100	100	0	0.231	0.226	0.222	0.225	1.174	0.219	0.946	80	452	2304	2541	-2.115	432	1872	468	2073	0
6	19	3	""	"STM0885"	9860	44270	110	328	342	86	116	117	17	100	100	0	2296	2385	658	72	73	10	100	100	0	0.095	0.098	0.097	0.095	1.237	0.098	0.916	80	446	2436	2539	-3.391	212	2224	226	2313	0
6	20	3	"exoX"	"STM1878"	10040	44270	120	1824	1871	724	117	117	17	100	99	0	2913	2986	1211	72	73	11	100	99	0	0.601	0.602	0.597	0.620	1.563	0.591	0.936	120	482	4548	4668	-0.735	1707	2841	1754	2914	0
6	21	3	"yebG"	"STM1882"	10210	44270	110	1651	1713	510	116	117	18	100	100	0	1027	1056	279	71	72	11	100	100	0	1.606	1.621	1.604	1.600	1.167	1.659	0.954	80	405	2491	2582	0.683	1535	956	1597	985	0
6	22	3	""	"STM1534"	10380	44270	110	475	524	228	115	116	18	100	100	0	1665	1798	739	73	73	12	100	100	0	0.226	0.237	0.234	0.230	1.201	0.245	0.931	80	452	1952	2134	-2.145	360	1592	409	1725	0
6	23	3	""	"STM0612"	10550	44270	110	362	421	213	116	117	18	100	100	0	2511	2865	1242	73	73	12	100	100	0	0.101	0.109	0.099	0.102	1.255	0.113	0.883	80	439	2684	3097	-3.309	246	2438	305	2792	0
6	24	3	"ybdQ"	"STM0614"	10720	44270	110	2840	3005	688	117	118	18	100	100	0	2342	2429	702	71	71	10	100	100	0	1.199	1.225	1.242	1.242	1.141	1.218	0.962	80	483	4994	5246	0.262	2723	2271	2888	2358	0
6	1	4	"pspC"	"STM1688"	6720	44440	100	2843	3256	1478	117	119	17	100	100	0	601	699	313	74	76	12	100	100	0	5.173	5.022	5.009	5.074	1.171	4.998	0.980	80	439	3253	3764	2.371	2726	527	3139	625	0
6	2	4	"yhcP"	"STM3364"	6890	44450	100	508	679	509	119	124	38	100	98	0	1502	2052	1594	78	100	109	100	100	0	0.273	0.284	0.289	0.288	1.492	0.287	0.890	80	434	1813	2534	-1.872	389	1424	560	1974	0
6	3	4	"yhdV"	"STM3392"	7070	44450	100	293	350	214	119	121	18	100	100	0	555	829	661	76	77	13	100	100	0	0.363	0.307	0.306	0.305	1.302	0.303	0.903	80	408	653	984	-1.461	174	479	231	753	0
6	4	4	"yhdH"	"STM3376"	7250	44440	110	504	647	377	121	122	18	100	100	0	1933	2402	1600	73	74	11	100	100	0	0.206	0.226	0.227	0.226	1.239	0.223	0.943	80	425	2243	2855	-2.280	383	1860	526	2329	0
6	5	4	"pheA"	"STM2667"	7410	44440	100	284	338	148	120	121	21	100	100	0	666	811	455	72	73	13	100	100	0	0.276	0.295	0.286	0.291	1.316	0.300	0.934	80	404	758	957	-1.857	164	594	218	739	0
6	6	4	"yfiH"	"STM2661"	7600	44440	110	3918	3938	1746	121	121	17	100	100	0	2652	2694	1173	71	72	11	100	100	0	1.471	1.455	1.459	1.462	1.159	1.471	0.974	80	453	6378	6440	0.557	3797	2581	3817	2623	0
6	7	4	"yabI"	"STM0105"	7760	44450	110	1227	1436	615	122	122	17	100	100	0	1906	2242	993	72	73	11	100	100	0	0.603	0.606	0.599	0.605	1.132	0.599	0.972	80	426	2939	3484	-0.731	1105	1834	1314	2170	0
6	8	4	"ftsZ"	"STM0133"	7930	44440	110	3799	4247	1370	121	122	18	100	100	0	2211	2448	810	71	72	10	100	100	0	1.719	1.736	1.721	1.738	1.117	1.725	0.966	80	433	5818	6503	0.781	3678	2140	4126	2377	0
6	9	4	"caiD"	"STM0070"	8110	44450	110	616	657	181	120	121	18	100	100	0	1643	1751	612	71	72	12	100	100	0	0.316	0.320	0.319	0.322	1.196	0.303	0.933	80	479	2068	2217	-1.664	496	1572	537	1680	0
6	10	4	"hofB"	"STM0143"	8290	44440	110	383	427	148	120	121	17	100	100	0	3064	3536	1400	71	72	11	100	100	0	0.088	0.089	0.087	0.086	1.204	0.089	0.943	80	419	3256	3772	-3.508	263	2993	307	3465	0
6	11	4	"mioC"	"STM3875"	8460	44440	110	2087	2197	682	121	122	20	100	100	0	3269	3354	980	71	73	17	100	100	0	0.615	0.632	0.627	0.630	1.123	0.630	0.974	80	405	5164	5359	-0.702	1966	3198	2076	3283	0
6	12	4	"glmU"	"STM3862"	8630	44440	110	1832	2004	675	122	123	20	100	100	0	3668	3975	1324	72	73	17	100	100	0	0.476	0.482	0.476	0.483	1.143	0.470	0.960	80	453	5306	5785	-1.072	1710	3596	1882	3903	0
6	13	4	"cvpA"	"STM2363"	8810	44440	110	1869	1930	460	121	122	18	100	100	0	1856	1936	484	70	71	11	100	100	0	0.979	0.969	0.963	0.972	1.125	0.965	0.971	80	418	3534	3675	-0.031	1748	1786	1809	1866	0
6	14	4	"lrhA"	"STM2330"	8980	44440	110	1498	1566	487	120	120	18	100	100	0	1048	1138	363	70	72	12	100	100	0	1.409	1.354	1.358	1.358	1.194	1.369	0.951	80	453	2356	2514	0.495	1378	978	1446	1068	0
6	15	4	"elaA"	"STM2312"	9160	44440	110	813	879	247	118	119	18	100	100	0	2127	2203	713	71	72	11	100	100	0	0.338	0.357	0.357	0.359	1.192	0.347	0.957	80	420	2751	2893	-1.565	695	2056	761	2132	0
6	16	4	"ais"	"STM2296"	9330	44450	110	540	565	165	119	120	18	100	100	0	1611	1748	589	71	72	11	100	100	0	0.273	0.266	0.258	0.265	1.159	0.265	0.956	80	421	1961	2123	-1.871	421	1540	446	1677	0
6	17	4	"glpQ"	"STM2282"	9500	44440	100	1026	1030	260	118	119	17	100	100	0	2851	2863	798	71	72	11	100	100	0	0.327	0.327	0.324	0.327	1.158	0.318	0.958	80	397	3688	3704	-1.614	908	2780	912	2792	0
6	18	4	""	"STM2406"	9680	44450	100	645	725	298	118	120	17	100	100	0	2374	2717	1222	71	71	10	100	100	0	0.229	0.229	0.224	0.227	1.159	0.227	0.965	80	408	2830	3253	-2.128	527	2303	607	2646	0
6	19	4	"ybdO"	"STM0606"	9850	44450	110	253	275	106	117	125	103	58	21	0	1413	1935	1101	71	71	11	100	100	0	0.101	0.085	0.083	0.083	1.249	0.082	0.300	80	452	1478	2022	-3.303	136	1342	158	1864	0
6	20	4	"ygaE"	"STM2794"	10030	44440	100	494	488	160	116	118	17	100	100	0	1899	2096	882	71	71	10	100	100	0	0.207	0.184	0.184	0.184	1.157	0.177	0.961	80	401	2206	2397	-2.274	378	1828	372	2025	0
6	21	4	"slrB"	"STM2834"	10210	44440	110	178	183	41	117	117	17	96	81	0	900	955	255	71	72	11	100	100	0	0.074	0.075	0.068	0.066	1.627	0.076	0.659	80	440	890	950	-3.764	61	829	66	884	0
6	22	4	"ygaC"	"STM2801"	10370	44450	110	489	523	178	118	118	17	100	100	0	1110	1250	478	71	72	11	100	100	0	0.357	0.344	0.346	0.342	1.168	0.341	0.945	80	406	1410	1584	-1.486	371	1039	405	1179	0
6	23	4	"yqaB"	"STM2820"	10540	44440	110	2045	2142	564	117	118	18	100	100	0	1846	1888	577	72	72	11	100	100	0	1.087	1.115	1.112	1.133	1.182	1.103	0.961	80	440	3702	3841	0.120	1928	1774	2025	1816	0
6	24	4	"hypF"	"STM2842"	10720	44440	110	283	295	87	117	118	18	100	100	0	981	1098	490	71	71	11	100	100	0	0.182	0.173	0.178	0.173	1.317	0.168	0.882	80	510	1076	1205	-2.455	166	910	178	1027	0
6	1	5	""	"STM3251"	6720	44620	100	449	466	119	121	121	18	100	100	0	4476	4679	1349	74	75	11	100	100	0	0.075	0.075	0.076	0.074	1.147	0.074	0.950	80	440	4730	4950	-3.746	328	4402	345	4605	0
6	2	5	"tdcG"	"STM3240"	6890	44620	100	240	260	83	121	121	19	100	96	0	1733	2057	1043	73	74	14	100	100	0	0.072	0.070	0.069	0.067	1.379	0.071	0.899	80	416	1779	2123	-3.802	119	1660	139	1984	0
6	3	5	"gcp"	"STM3208"	7080	44600	80	759	810	418	124	125	19	94	94	0	1816	1950	1129	73	76	15	100	98	0	0.364	0.365	0.363	0.367	1.670	0.365	0.978	52	286	2378	2563	-1.457	635	1743	686	1877	0
6	4	5	"yqiA"	"STM3182"	7240	44610	110	965	1009	243	122	121	18	100	100	0	3201	3367	819	74	75	11	100	100	0	0.270	0.269	0.269	0.268	1.096	0.267	0.982	80	441	3970	4180	-1.891	843	3127	887	3293	0
6	5	5	"hybC"	"STM3147"	7410	44610	110	707	825	291	120	121	18	100	100	0	2771	3131	1182	72	73	11	100	100	0	0.217	0.230	0.229	0.230	1.158	0.230	0.965	80	439	3286	3764	-2.201	587	2699	705	3059	0
6	6	5	"gsp"	"STM3139"	7580	44620	110	275	296	82	122	123	17	100	100	0	928	1025	401	71	72	11	100	100	0	0.179	0.182	0.188	0.180	1.228	0.180	0.923	80	434	1010	1128	-2.486	153	857	174	954	0
6	7	5	"pqiA"	"STM1063"	7760	44620	100	324	350	117	123	123	17	100	100	0	1175	1330	531	71	72	11	100	100	0	0.182	0.180	0.173	0.176	1.238	0.181	0.921	80	408	1305	1486	-2.457	201	1104	227	1259	0
6	8	5	""	"STM1078"	7940	44620	100	363	384	128	123	123	18	100	100	0	546	607	246	71	71	11	100	100	0	0.505	0.487	0.479	0.484	1.212	0.489	0.930	80	394	715	797	-0.985	240	475	261	536	0
6	9	5	"hpaH"	"STM1105"	8100	44620	110	171	176	47	120	121	18	92	65	0	792	879	367	71	72	10	100	100	0	0.071	0.069	0.064	0.062	1.673	0.077	0.680	80	426	772	864	-3.821	51	721	56	808	0
6	10	5	""	"STM1132"	8280	44610	110	242	252	55	120	120	17	100	98	0	2405	2588	840	71	72	11	100	100	0	0.052	0.052	0.052	0.051	1.405	0.052	0.856	80	453	2456	2649	-4.258	122	2334	132	2517	0
6	11	5	"rluC"	"STM1187"	8450	44610	110	463	507	205	121	122	20	100	100	0	1352	1436	618	71	73	17	100	100	0	0.267	0.283	0.279	0.279	1.175	0.285	0.941	80	440	1623	1751	-1.905	342	1281	386	1365	0
6	12	5	"ycfW"	"STM1219"	8620	44620	100	383	409	126	121	121	18	100	100	0	1160	1326	492	70	71	11	100	100	0	0.240	0.229	0.227	0.226	1.207	0.228	0.940	80	430	1352	1544	-2.057	262	1090	288	1256	0
6	13	5	"dnaA"	"STM3838"	8810	44610	110	631	733	323	121	122	18	100	100	0	1208	1354	613	71	72	11	100	100	0	0.449	0.477	0.470	0.469	1.178	0.483	0.964	80	462	1647	1895	-1.157	510	1137	612	1283	0
6	14	5	""	"STM1484"	8970	44610	110	2529	2734	888	118	119	17	100	100	0	1632	1682	507	72	72	11	100	100	0	1.546	1.625	1.617	1.620	1.118	1.626	0.971	80	439	3971	4226	0.628	2411	1560	2616	1610	0
6	15	5	"yrdB"	"STM3400"	9150	44610	110	451	469	101	118	119	17	100	100	0	1325	1404	324	71	72	12	100	100	0	0.266	0.263	0.262	0.261	1.145	0.262	0.954	80	467	1587	1684	-1.913	333	1254	351	1333	0
6	16	5	""	"STM3411"	9330	44620	100	371	417	167	119	119	18	100	100	0	626	709	351	70	71	11	100	100	0	0.453	0.466	0.449	0.463	1.218	0.466	0.949	80	377	808	937	-1.142	252	556	298	639	0
6	17	5	"rplR"	"STM3424"	9500	44610	110	5532	6549	2211	118	120	19	100	100	0	292	328	95	72	72	11	100	100	0	24.609	25.121	24.920	25.388	1.147	24.916	0.963	80	440	5634	6687	4.621	5414	220	6431	256	0
6	18	5	"yheO"	"STM3452"	9670	44620	110	883	986	343	118	120	18	100	100	0	2071	2239	814	71	71	11	100	100	0	0.382	0.400	0.399	0.400	1.117	0.397	0.976	80	440	2765	3036	-1.386	765	2000	868	2168	0
6	19	5	"treF"	"STM3603"	9850	44620	100	413	446	140	117	125	107	98	83	0	1506	1662	623	70	71	13	100	100	0	0.206	0.207	0.202	0.205	1.180	0.200	0.589	80	420	1732	1921	-2.278	296	1436	329	1592	0
6	20	5	"yhjL"	"STM3616"	10030	44620	110	155	171	51	115	116	17	82	62	0	524	617	373	71	71	12	100	100	0	0.088	0.103	0.096	0.085	1.993	0.090	0.666	80	439	493	602	-3.501	40	453	56	546	0
6	21	5	"yhjT"	"STM3623"	10190	44620	100	158	165	34	116	116	17	91	65	0	464	498	185	71	72	12	100	100	0	0.107	0.115	0.104	0.100	1.858	0.123	0.648	80	376	435	476	-3.226	42	393	49	427	0
6	22	5	""	"STM3632"	10370	44620	120	501	501	193	116	117	16	97	97	0	2870	2831	1346	71	72	11	100	100	0	0.138	0.139	0.138	0.146	1.426	0.138	0.958	120	464	3184	3145	-2.862	385	2799	385	2760	0
6	23	5	"yiaG"	"STM3648"	10540	44610	110	287	313	123	117	118	17	100	100	0	896	982	429	71	72	11	100	100	0	0.206	0.215	0.208	0.207	1.250	0.223	0.920	80	432	995	1107	-2.279	170	825	196	911	0
6	24	5	"yiaH"	"STM3658"	10720	44620	100	351	356	106	118	118	17	100	100	0	2264	2544	1030	70	71	11	100	100	0	0.106	0.096	0.092	0.094	1.276	0.089	0.883	80	452	2427	2712	-3.235	233	2194	238	2474	0
6	1	6	""	"STM1790"	6720	44790	110	171	172	31	122	123	19	83	63	0	1109	1205	471	74	75	12	100	100	0	0.047	0.044	0.046	0.044	1.703	0.040	0.491	80	518	1084	1181	-4.401	49	1035	50	1131	0
6	2	6	"ychF"	"STM1784"	6890	44790	110	2364	2466	674	122	123	20	100	100	0	4183	4466	1349	74	74	13	100	100	0	0.546	0.534	0.543	0.534	1.123	0.522	0.964	80	461	6351	6736	-0.874	2242	4109	2344	4392	0
6	3	6	"yciA"	"STM1736"	7060	44790	110	1437	1491	311	124	123	17	100	100	0	2254	2330	509	73	74	12	100	100	0	0.602	0.606	0.596	0.605	1.096	0.606	0.970	80	487	3494	3624	-0.732	1313	2181	1367	2257	0
6	4	6	"stdC"	"STM3027"	7230	44790	110	434	472	164	124	124	17	100	100	0	3074	3210	968	74	74	11	100	100	0	0.103	0.111	0.108	0.107	1.218	0.112	0.925	80	467	3310	3484	-3.275	310	3000	348	3136	0
6	5	6	"aas"	"STM3010"	7410	44790	110	327	371	167	120	121	17	100	100	0	1395	1619	934	71	73	11	100	100	0	0.156	0.162	0.152	0.158	1.299	0.159	0.916	80	447	1531	1799	-2.677	207	1324	251	1548	0
6	6	6	"mltA"	"STM2988"	7580	44790	120	1320	1429	625	122	123	17	98	98	0	5174	5515	2541	71	72	11	100	100	0	0.235	0.240	0.236	0.234	1.375	0.239	0.977	120	494	6301	6751	-2.091	1198	5103	1307	5444	0
6	7	6	"yihX"	"STM4026"	7760	44790	110	1737	1805	523	121	121	17	100	100	0	2612	2677	761	72	72	11	100	100	0	0.636	0.646	0.648	0.646	1.161	0.640	0.932	80	433	4156	4289	-0.652	1616	2540	1684	2605	0
6	8	6	""	"STM0867"	7930	44790	110	523	573	193	121	121	17	100	100	0	1864	2015	752	72	72	11	100	100	0	0.224	0.233	0.227	0.231	1.173	0.230	0.943	80	413	2194	2395	-2.156	402	1792	452	1943	0
6	9	6	"ybhN"	"STM0811"	8090	44790	110	331	379	112	120	121	16	100	100	0	2046	2397	922	72	72	11	100	100	0	0.107	0.111	0.111	0.110	1.193	0.109	0.935	80	463	2185	2584	-3.226	211	1974	259	2325	0
6	10	6	"abrB"	"STM0729"	8280	44790	110	268	288	105	119	120	17	100	100	0	1157	1332	604	72	72	11	100	100	0	0.137	0.134	0.132	0.129	1.319	0.137	0.882	80	466	1234	1429	-2.864	149	1085	169	1260	0
6	11	6	"citB"	"STM0690"	8450	44790	110	274	298	91	119	120	18	97	96	0	1571	1740	710	71	71	10	100	100	0	0.103	0.107	0.104	0.103	1.386	0.106	0.888	80	454	1655	1848	-3.275	155	1500	179	1669	0
6	12	6	"gltK"	"STM0663"	8620	44800	110	334	365	134	118	118	18	100	100	0	1587	1928	1005	71	71	10	100	100	0	0.142	0.133	0.133	0.134	1.254	0.129	0.936	80	441	1732	2104	-2.811	216	1516	247	1857	0
6	13	6	"ybjZ"	"STM0942"	8790	44800	110	2630	3262	2047	118	120	21	100	100	0	2311	2694	1570	71	72	11	100	100	0	1.121	1.199	1.158	1.185	1.141	1.231	0.965	80	465	4752	5767	0.165	2512	2240	3144	2623	0
6	14	6	""	"STM0907"	8970	44790	100	527	571	232	120	120	17	100	100	0	1967	2188	878	72	72	11	100	100	0	0.215	0.213	0.199	0.206	1.193	0.217	0.944	80	432	2302	2567	-2.219	407	1895	451	2116	0
6	15	6	"sugE"	"STM4338"	9150	44790	110	635	692	206	120	119	17	100	100	0	1550	1675	545	70	71	10	100	100	0	0.348	0.356	0.355	0.356	1.195	0.354	0.935	80	434	1995	2177	-1.523	515	1480	572	1605	0
6	16	6	"miaA"	"STM4360"	9320	44790	120	3654	3648	1772	117	117	17	99	99	0	1958	1960	929	69	70	11	100	100	0	1.872	1.867	1.874	1.821	1.403	1.891	0.971	120	490	5426	5422	0.905	3537	1889	3531	1891	0
6	17	6	"yjeT"	"STM4365"	9490	44790	100	616	696	265	116	117	17	100	100	0	671	779	372	70	71	11	100	100	0	0.832	0.818	0.796	0.838	1.192	0.783	0.950	80	400	1101	1289	-0.265	500	601	580	709	0
6	18	6	"yjfM"	"STM4375"	9670	44790	110	426	448	154	119	119	17	100	100	0	2408	2643	908	71	71	12	100	100	0	0.131	0.128	0.128	0.125	1.242	0.125	0.909	80	454	2644	2901	-2.928	307	2337	329	2572	0
6	19	6	"yibD"	"STM3707"	9840	44800	110	389	434	142	118	119	17	100	100	0	2740	3276	1377	71	72	13	100	100	0	0.102	0.099	0.097	0.098	1.195	0.096	0.950	80	454	2940	3521	-3.300	271	2669	316	3205	0
6	20	6	"yiaJ"	"STM3667"	10020	44790	100	448	496	165	117	118	17	100	100	0	2518	2788	1076	72	73	13	100	100	0	0.135	0.140	0.136	0.138	1.191	0.139	0.946	80	420	2777	3095	-2.886	331	2446	379	2716	0
6	21	6	"glyQ"	"STM3656"	10200	44790	100	500	681	439	117	118	17	100	100	0	1003	1430	1023	72	72	12	100	100	0	0.411	0.415	0.409	0.411	1.217	0.413	0.947	80	412	1314	1922	-1.281	383	931	564	1358	0
6	22	6	"dppB"	"STM3629"	10370	44790	100	373	384	96	118	118	17	100	100	0	2113	2200	719	71	71	11	100	100	0	0.125	0.125	0.124	0.124	1.255	0.120	0.895	80	362	2297	2395	-3.001	255	2042	266	2129	0
6	23	6	"yhjJ"	"STM3613"	10530	44790	110	349	453	228	116	116	18	100	100	0	1179	1660	1069	70	71	10	100	100	0	0.210	0.212	0.209	0.210	1.292	0.205	0.928	80	448	1342	1927	-2.251	233	1109	337	1590	0
6	24	6	"yhiI"	"STM3587"	10720	44790	110	272	327	158	117	117	18	98	98	0	688	940	647	69	70	10	100	100	0	0.250	0.241	0.237	0.233	1.356	0.238	0.940	80	515	774	1081	-1.998	155	619	210	871	0
6	1	7	"rpmH"	"STM3839"	6710	44990	100	1357	1367	565	121	123	17	100	100	0	363	373	143	73	74	11	100	98	0	4.262	4.153	4.182	4.263	1.293	4.159	0.954	80	417	1526	1546	2.092	1236	290	1246	300	0
6	2	7	"trmE"	"STM3843"	6870	44980	90	318	341	161	122	123	17	100	100	0	245	309	232	74	75	11	100	100	0	1.146	0.932	1.094	1.054	1.557	0.796	0.828	52	337	367	454	0.197	196	171	219	235	0
6	3	7	""	"STM3846"	7050	44980	110	197	203	41	122	123	17	98	91	0	3289	3324	965	73	73	11	100	100	0	0.023	0.025	0.024	0.025	1.556	0.024	0.735	80	432	3291	3332	-5.422	75	3216	81	3251	0
6	4	7	"pstB"	"STM3854"	7210	44970	110	3892	4069	863	125	125	18	100	100	0	4123	4332	915	74	75	11	100	100	0	0.930	0.926	0.921	0.925	1.084	0.930	0.984	80	426	7816	8202	-0.104	3767	4049	3944	4258	0
6	5	7	""	"STM3858"	7390	44970	110	1485	1633	656	123	126	29	100	100	0	5745	6179	2231	73	74	13	100	100	0	0.240	0.247	0.243	0.246	1.118	0.247	0.963	80	454	7034	7616	-2.058	1362	5672	1510	6106	0
6	6	7	"atpB"	"STM3871"	7560	44970	110	4886	5401	2101	123	124	18	100	100	0	3655	4127	1672	73	73	11	100	100	0	1.330	1.302	1.310	1.304	1.103	1.292	0.979	80	421	8345	9332	0.411	4763	3582	5278	4054	0
6	7	7	"lpdA"	"STM0154"	7740	44970	100	1469	1959	1930	121	120	18	100	100	0	941	1222	1122	73	73	11	100	100	0	1.553	1.600	1.538	1.577	1.200	1.681	0.967	80	408	2216	2987	0.635	1348	868	1838	1149	0
6	8	7	"kdgT"	"STM0161"	7910	44960	110	437	511	290	119	120	17	100	100	0	3274	3578	1858	73	74	12	100	100	0	0.099	0.112	0.104	0.106	1.207	0.118	0.931	80	454	3519	3897	-3.331	318	3201	392	3505	0
6	9	7	"gcd"	"STM0169"	8090	44970	90	403	534	439	121	122	16	100	100	0	1220	1672	1663	72	73	12	100	100	0	0.246	0.258	0.254	0.257	1.235	0.252	0.916	52	340	1430	2013	-2.025	282	1148	413	1600	0
6	10	7	"stiH"	"STM0174"	8260	44960	110	316	338	142	120	121	16	100	100	0	1946	2225	1326	72	73	11	100	100	0	0.105	0.101	0.098	0.102	1.357	0.099	0.908	80	443	2070	2371	-3.257	196	1874	218	2153	0
6	11	7	"yadI"	"STM0178"	8430	44970	110	281	309	116	118	120	19	100	100	0	1768	1936	785	72	74	19	100	100	0	0.096	0.102	0.097	0.097	1.241	0.106	0.897	80	427	1859	2055	-3.379	163	1696	191	1864	0
6	12	7	"yadB"	"STM0185"	8600	44970	100	334	412	228	118	119	17	100	98	0	975	1339	972	70	71	10	100	100	0	0.239	0.232	0.227	0.229	1.323	0.228	0.949	80	384	1121	1563	-2.067	216	905	294	1269	0
6	13	7	""	"STM1586"	8780	44970	110	1841	2072	1037	122	123	22	100	100	0	1747	1949	1037	71	71	11	100	100	0	1.026	1.038	1.029	1.062	1.239	1.027	0.977	80	417	3395	3828	0.037	1719	1676	1950	1878	0
6	14	7	"srfC"	"STM1595"	8950	44970	100	514	647	476	120	121	17	100	100	0	901	1281	1124	71	71	11	100	100	0	0.475	0.436	0.446	0.438	1.199	0.425	0.972	80	374	1224	1737	-1.075	394	830	527	1210	0
6	15	7	"sifB"	"STM1602"	9130	44960	100	392	405	153	119	119	17	100	100	0	2171	2381	1169	71	72	12	100	100	0	0.130	0.124	0.123	0.123	1.206	0.124	0.952	80	419	2373	2596	-2.943	273	2100	286	2310	0
6	16	7	""	"STM1606"	9310	44970	90	411	639	678	119	120	17	100	100	0	996	1676	2176	70	72	13	100	100	0	0.315	0.324	0.309	0.323	1.295	0.308	0.942	52	304	1218	2126	-1.665	292	926	520	1606	0
6	17	7	""	"STM1615"	9470	44970	110	282	315	156	117	118	16	100	100	0	1272	1458	954	70	71	10	100	100	0	0.137	0.143	0.139	0.138	1.307	0.147	0.933	80	453	1367	1586	-2.865	165	1202	198	1388	0
6	18	7	""	"STM1621"	9650	44970	100	308	327	103	119	119	17	100	100	0	2083	2176	838	70	71	11	100	100	0	0.094	0.099	0.097	0.096	1.253	0.101	0.917	80	407	2202	2314	-3.413	189	2013	208	2106	0
6	19	7	""	"STM1792"	9830	44970	100	198	234	123	120	120	17	88	75	0	1272	1809	1926	72	73	15	100	100	0	0.065	0.066	0.062	0.068	1.712	0.063	0.895	80	384	1278	1851	-3.943	78	1200	114	1737	0
6	20	7	"ycgQ"	"STM1800"	10000	44970	110	484	498	210	119	119	17	100	100	0	2997	2967	1501	73	74	14	100	100	0	0.125	0.131	0.129	0.130	1.177	0.130	0.955	80	412	3289	3273	-3.002	365	2924	379	2894	0
6	21	7	"nhaB"	"STM1806"	10160	44970	110	784	806	241	117	118	17	100	100	0	4355	4568	1405	74	74	14	100	100	0	0.156	0.153	0.155	0.153	1.132	0.149	0.949	80	440	4948	5183	-2.682	667	4281	689	4494	0
6	22	7	"rnd"	"STM1817"	10350	44970	100	375	473	453	117	117	18	100	100	0	973	1296	1443	71	72	12	100	100	0	0.286	0.291	0.274	0.279	1.277	0.297	0.929	80	401	1160	1581	-1.806	258	902	356	1225	0
6	23	7	"yoaE"	"STM1828"	10520	44960	100	316	366	134	116	117	17	100	100	0	1086	1233	589	70	71	11	100	100	0	0.197	0.215	0.215	0.215	1.271	0.213	0.922	80	408	1216	1413	-2.345	200	1016	250	1163	0
6	24	7	""	"STM1833"	10700	44970	100	205	224	101	118	118	17	91	78	0	940	1059	746	69	70	11	100	100	0	0.100	0.107	0.100	0.093	1.585	0.114	0.856	80	440	958	1096	-3.324	87	871	106	990	0
6	1	8	""	"STM2358"	6690	45130	110	566	593	159	121	123	17	100	100	0	4467	4750	1573	73	74	12	100	100	0	0.101	0.101	0.101	0.100	1.103	0.099	0.969	80	457	4839	5149	-3.304	445	4394	472	4677	0
6	2	8	"dedD"	"STM2364"	6860	45140	100	1109	1335	1397	120	122	17	100	100	0	1246	1567	1419	74	75	11	100	100	0	0.844	0.814	0.789	0.807	1.225	0.908	0.947	80	368	2161	2708	-0.245	989	1172	1215	1493	0
6	3	8	"usg"	"STM2369"	7030	45130	110	2837	2896	1546	122	123	18	100	100	0	2945	2866	1517	73	74	11	100	100	0	0.945	0.993	0.972	0.975	1.155	1.000	0.981	80	427	5587	5567	-0.081	2715	2872	2774	2793	0
6	4	8	""	"STM2377"	7210	45130	100	591	641	326	123	124	19	100	100	0	3123	3516	2052	73	74	12	100	100	0	0.153	0.150	0.150	0.149	1.193	0.151	0.967	80	404	3518	3961	-2.704	468	3050	518	3443	0
6	5	8	"yfcM"	"STM2381"	7380	45140	110	295	412	353	124	126	30	98	96	0	1213	1746	1885	73	75	13	100	100	0	0.150	0.172	0.163	0.162	1.417	0.178	0.950	80	414	1311	1961	-2.737	171	1140	288	1673	0
6	6	8	"fadL"	"STM2391"	7550	45130	110	716	823	471	121	122	18	100	100	0	2634	3057	1836	75	75	12	100	100	0	0.233	0.235	0.228	0.227	1.171	0.239	0.967	80	440	3154	3684	-2.105	595	2559	702	2982	0
6	7	8	""	"STM2595"	7730	45140	110	224	242	93	118	119	17	98	95	0	1894	2028	1191	74	74	11	100	100	0	0.058	0.063	0.061	0.058	1.432	0.066	0.889	80	441	1926	2078	-4.102	106	1820	124	1954	0
6	8	8	""	"STM2599"	7900	45130	110	302	339	110	118	120	18	100	100	0	1245	1442	624	72	74	12	100	100	0	0.157	0.161	0.162	0.161	1.278	0.159	0.901	80	426	1357	1591	-2.672	184	1173	221	1370	0
6	9	8	""	"STM2604"	8070	45130	110	202	220	71	120	121	19	98	95	0	1441	1582	825	72	73	11	100	100	0	0.060	0.066	0.064	0.062	1.391	0.070	0.856	80	427	1451	1610	-4.061	82	1369	100	1510	0
6	10	8	""	"STM2608"	8240	45130	100	165	218	188	122	122	19	75	53	0	955	1608	2335	72	72	11	100	100	0	0.049	0.063	0.055	0.051	1.702	0.075	0.937	80	409	926	1632	-4.360	43	883	96	1536	0
6	11	8	""	"STM2613"	8420	45130	110	229	238	50	120	122	19	100	98	0	1823	1928	562	73	75	20	100	100	0	0.062	0.064	0.062	0.061	1.284	0.063	0.810	80	426	1859	1973	-4.005	109	1750	118	1855	0
6	12	8	""	"STM2618"	8590	45130	100	173	190	80	120	121	18	97	72	0	573	732	748	72	72	10	100	100	0	0.106	0.106	0.098	0.100	1.417	0.100	0.806	80	383	554	730	-3.241	53	501	70	660	0
6	13	8	"yrbE"	"STM3312"	8770	45130	110	1608	1679	386	123	123	18	100	100	0	3493	3674	853	71	72	11	100	100	0	0.434	0.432	0.431	0.431	1.087	0.428	0.977	80	405	4907	5159	-1.204	1485	3422	1556	3603	0
6	14	8	"yhbG"	"STM3319"	8940	45130	120	1418	1402	565	122	123	20	99	97	0	3552	3564	1464	71	72	12	100	99	0	0.372	0.366	0.370	0.357	1.296	0.368	0.975	120	448	4777	4773	-1.425	1296	3481	1280	3493	0
6	15	8	""	"STM3334"	9120	45130	110	1023	1137	588	119	121	20	100	100	0	3267	3718	1924	71	73	13	100	100	0	0.283	0.279	0.278	0.270	1.235	0.281	0.953	80	413	4100	4665	-1.822	904	3196	1018	3647	0
6	16	8	""	"STM3343"	9290	45130	120	1106	1035	423	120	121	17	99	98	0	4296	4041	1834	71	72	13	100	100	0	0.233	0.230	0.230	0.235	1.475	0.228	0.979	120	478	5211	4885	-2.099	986	4225	915	3970	0
6	17	8	"yhcB"	"STM3347"	9460	45140	110	621	854	728	119	121	16	100	100	0	1099	1562	1490	71	71	11	100	100	0	0.488	0.493	0.471	0.492	1.286	0.482	0.953	80	419	1530	2226	-1.034	502	1028	735	1491	0
6	18	8	""	"STM3358"	9640	45130	110	779	818	212	117	118	17	100	100	0	2955	3028	814	70	71	11	100	100	0	0.229	0.237	0.234	0.235	1.142	0.232	0.952	80	439	3547	3659	-2.124	662	2885	701	2958	0
6	19	8	""	"STM0762"	9810	45130	110	389	405	90	118	119	17	100	100	0	4388	4645	1344	72	73	15	100	100	0	0.063	0.063	0.063	0.062	1.159	0.062	0.943	80	440	4587	4860	-3.993	271	4316	287	4573	0
6	20	8	"dcoA"	"STM0767"	9990	45130	110	211	237	105	119	120	17	90	86	0	2962	3284	2190	73	75	15	100	100	0	0.032	0.037	0.035	0.034	1.465	0.039	0.882	80	426	2981	3329	-4.973	92	2889	118	3211	0
6	21	8	""	"STM0777"	10160	45130	100	486	492	159	114	115	17	100	100	0	4159	4114	1669	73	74	11	100	100	0	0.091	0.094	0.090	0.094	1.166	0.092	0.963	80	351	4458	4419	-3.457	372	4086	378	4041	0
6	22	8	"modB"	"STM0782"	10330	45140	120	797	782	373	116	118	27	97	97	0	2116	2092	1142	72	79	67	98	98	0	0.333	0.330	0.328	0.329	1.287	0.324	0.970	120	474	2725	2686	-1.586	681	2044	666	2020	0
6	23	8	"hutG"	"STM0788"	10520	45130	80	183	254	175	117	117	17	90	88	0	302	467	495	72	72	11	100	100	0	0.287	0.347	0.338	0.323	1.744	0.338	0.875	52	292	296	532	-1.801	66	230	137	395	0
6	24	8	"hutH"	"STM0791"	10680	45130	100	260	287	170	116	116	18	98	93	0	941	1046	810	71	71	11	100	100	0	0.166	0.175	0.171	0.166	1.479	0.181	0.852	80	416	1014	1146	-2.595	144	870	171	975	0
6	1	9	""	"STM0903"	6690	45310	110	144	148	29	123	123	17	55	33	0	3313	3789	3135	73	75	12	100	100	0	0.006	0.007	0.017	0.018	1.588	0.007	0.396	80	484	3261	3741	-7.269	21	3240	25	3716	0
6	2	9	""	"STM0908"	6850	45300	100	232	270	140	122	122	18	97	93	0	1880	2294	1673	74	76	22	100	100	0	0.061	0.067	0.062	0.060	1.409	0.073	0.922	80	382	1916	2368	-4.037	110	1806	148	2220	0
6	3	9	""	"STM0914"	7030	45310	110	175	238	170	121	122	18	83	63	0	2189	2951	3056	73	74	11	100	100	0	0.026	0.041	0.036	0.033	1.749	0.046	0.822	80	468	2170	2995	-5.292	54	2116	117	2878	0
6	4	9	""	"STM0918"	7200	45310	90	149	155	43	122	127	58	13	5	0	680	813	644	72	73	12	100	100	0	0.044	0.045	0.055	0.050	2.009	0.049	0.317	52	341	635	774	-4.493	27	608	33	741	0
6	5	9	""	"STM0922"	7370	45300	110	147	164	60	122	126	51	26	8	0	2888	3192	2104	72	74	13	100	100	0	0.009	0.013	0.016	0.017	1.369	0.016	0.164	80	465	2841	3162	-6.816	25	2816	42	3120	0
6	6	9	""	"STM0926"	7560	45310	100	231	243	77	118	120	18	96	90	0	1801	1901	942	75	76	12	100	100	0	0.065	0.068	0.066	0.064	1.368	0.070	0.887	80	404	1839	1951	-3.933	113	1726	125	1826	0
6	7	9	""	"STM4206"	7720	45310	100	271	289	94	116	117	17	100	100	0	1617	1887	972	73	75	11	100	100	0	0.100	0.095	0.097	0.094	1.310	0.093	0.921	80	382	1699	1987	-3.316	155	1544	173	1814	0
6	8	9	""	"STM4210"	7900	45300	100	199	246	131	119	120	17	86	67	0	2372	3238	2842	72	73	11	100	100	0	0.035	0.040	0.039	0.037	1.452	0.042	0.911	80	396	2380	3293	-4.845	80	2300	127	3166	0
6	9	9	""	"STM4215"	8070	45300	100	175	197	89	119	120	18	91	78	0	2005	2523	2281	72	73	11	100	100	0	0.029	0.032	0.031	0.030	1.518	0.033	0.814	80	396	1989	2529	-5.109	56	1933	78	2451	0
6	10	9	""	"STM4219"	8240	45310	110	246	259	62	122	123	19	100	100	0	1069	1124	515	71	72	11	100	100	0	0.124	0.130	0.127	0.133	1.458	0.122	0.867	80	441	1122	1190	-3.009	124	998	137	1053	0
6	11	9	"yjbG"	"STM4224"	8410	45300	100	206	229	72	122	124	20	98	92	0	1554	1718	931	72	72	12	100	100	0	0.057	0.065	0.063	0.063	1.354	0.066	0.870	80	418	1566	1753	-4.141	84	1482	107	1646	0
6	12	9	"yjbO"	"STM4244"	8600	45300	110	776	878	478	121	122	19	100	100	0	998	1111	676	72	73	12	100	100	0	0.707	0.729	0.739	0.727	1.166	0.722	0.966	80	465	1581	1796	-0.500	655	926	757	1039	0
6	13	9	"csgC"	"STM1145"	8770	45300	110	294	329	140	120	121	18	100	100	0	1468	1579	694	71	72	11	100	100	0	0.125	0.139	0.134	0.132	1.254	0.146	0.900	80	438	1571	1717	-3.005	174	1397	209	1508	0
6	14	9	"ssaO"	"STM1416"	8940	45300	100	313	332	123	121	121	17	100	100	0	1383	1476	711	71	71	10	100	100	0	0.146	0.150	0.143	0.146	1.241	0.150	0.913	80	376	1504	1616	-2.773	192	1312	211	1405	0
6	15	9	"hisC"	"STM2073"	9110	45310	100	666	906	752	119	120	20	100	100	0	314	439	467	71	73	13	100	100	0	2.251	2.139	2.251	2.337	1.320	1.842	0.896	80	418	790	1155	1.171	547	243	787	368	0
6	16	9	"flgE"	"STM1177"	9300	45310	100	568	581	164	119	120	17	100	100	0	2644	2706	855	70	71	10	100	100	0	0.174	0.175	0.175	0.173	1.187	0.174	0.959	80	387	3023	3098	-2.519	449	2574	462	2636	0
6	17	9	"rnc"	"STM2581"	9460	45310	110	751	912	394	120	121	17	100	100	0	1271	1565	791	69	70	10	100	100	0	0.525	0.529	0.529	0.544	1.262	0.514	0.959	80	438	1833	2288	-0.930	631	1202	792	1496	0
6	18	9	"mutS"	"STM2909"	9640	45310	100	264	345	323	119	121	18	100	100	0	572	833	924	69	69	11	100	100	0	0.288	0.296	0.280	0.269	1.334	0.330	0.972	80	420	648	990	-1.795	145	503	226	764	0
6	19	9	"yecS"	"STM1952"	9820	45310	110	334	370	95	117	118	17	100	100	0	1859	2056	704	70	70	10	100	100	0	0.121	0.127	0.125	0.126	1.194	0.127	0.950	80	439	2006	2239	-3.043	217	1789	253	1986	0
6	20	9	"otsB"	"STM1929"	9980	45300	100	201	319	328	121	122	19	92	83	0	701	1396	1948	73	75	15	100	100	0	0.127	0.150	0.132	0.125	1.554	0.161	0.958	80	395	708	1521	-2.973	80	628	198	1323	0
6	21	9	"yebC"	"STM1899"	10160	45300	110	2865	3115	1284	122	122	22	100	100	0	2789	3070	1265	74	77	22	100	100	0	1.010	0.999	1.002	0.995	1.102	1.001	0.977	80	444	5458	5989	0.015	2743	2715	2993	2996	0
6	22	9	"yecN"	"STM1904"	10340	45310	120	563	942	1300	120	169	207	79	57	0	898	1740	2605	72	225	626	66	33	0	0.536	0.493	0.520	0.539	1.717	0.459	0.889	120	450	1269	2490	-0.899	443	826	822	1668	-100
6	23	9	"grpE"	"STM2681"	10510	45310	110	3065	3399	1227	117	128	73	100	100	0	1782	2009	772	72	108	252	98	98	0	1.724	1.694	1.665	1.735	1.252	1.684	0.979	80	444	4658	5219	0.786	2948	1710	3282	1937	0
6	24	9	""	"STM3782"	10690	45300	110	998	1064	374	118	119	19	100	100	0	7107	7341	1904	71	73	14	100	100	0	0.125	0.130	0.126	0.126	1.191	0.129	0.940	80	511	7916	8216	-2.999	880	7036	946	7270	0
6	1	10	"dinP"	"STM0313"	6680	45480	100	322	332	90	123	123	17	100	100	0	698	727	253	73	73	11	100	100	0	0.318	0.320	0.309	0.316	1.272	0.318	0.923	80	432	824	863	-1.651	199	625	209	654	0
6	2	10	""	"STM0325"	6850	45480	100	248	283	115	124	123	17	98	97	0	1066	1359	808	73	75	21	100	100	0	0.125	0.124	0.120	0.118	1.342	0.128	0.927	80	420	1117	1445	-3.001	124	993	159	1286	0
6	3	10	""	"STM0329"	7020	45470	80	141	156	58	125	125	17	44	21	0	277	366	266	73	74	12	100	100	0	0.078	0.106	0.096	0.084	2.118	0.152	0.619	52	305	220	324	-3.672	16	204	31	293	0
6	4	10	""	"STM0333"	7210	45480	110	233	242	65	122	123	16	100	97	0	1562	1684	618	71	72	10	100	100	0	0.074	0.074	0.075	0.071	1.426	0.074	0.817	80	475	1602	1733	-3.748	111	1491	120	1613	0
6	5	10	""	"STM1050"	7380	45480	110	295	300	122	122	123	17	100	100	0	3200	3283	1879	72	73	11	100	100	0	0.055	0.055	0.053	0.054	1.286	0.057	0.935	80	452	3301	3389	-4.176	173	3128	178	3211	0
6	6	10	"ycbW"	"STM1059"	7550	45480	110	1474	1621	1242	119	120	18	100	100	0	1034	1062	725	73	74	11	100	100	0	1.410	1.519	1.494	1.482	1.275	1.639	0.900	80	439	2316	2491	0.496	1355	961	1502	989	0
6	7	10	"yeaM"	"STM1279"	7730	45480	100	485	660	943	117	119	18	100	100	0	496	656	874	73	74	11	100	100	0	0.870	0.931	0.849	0.893	1.370	1.049	0.804	80	408	791	1126	-0.201	368	423	543	583	0
6	8	10	""	"STM1287"	7900	45470	100	271	286	127	120	120	17	96	88	0	1032	1099	624	74	74	12	100	100	0	0.158	0.162	0.150	0.154	1.518	0.168	0.855	80	396	1109	1191	-2.665	151	958	166	1025	0
6	9	10	"yeaA"	"STM1291"	8070	45480	100	754	810	569	120	120	16	100	100	0	1523	1652	1267	74	75	11	100	100	0	0.438	0.437	0.429	0.436	1.239	0.437	0.961	80	420	2083	2268	-1.193	634	1449	690	1578	0
6	10	10	"astC"	"STM1303"	8250	45480	100	237	268	150	121	122	17	93	83	0	1128	1357	1086	72	73	11	100	100	0	0.110	0.114	0.106	0.104	1.532	0.122	0.903	80	396	1172	1432	-3.186	116	1056	147	1285	0
6	11	10	"spy"	"STM1308"	8420	45480	100	705	789	309	123	123	18	100	100	0	1807	2044	856	71	72	11	100	100	0	0.335	0.338	0.345	0.335	1.168	0.338	0.965	80	396	2318	2639	-1.577	582	1736	666	1973	0
6	12	10	"celG"	"STM1317"	8590	45480	110	539	652	536	122	122	18	100	100	0	715	941	920	72	72	11	100	100	0	0.649	0.610	0.595	0.612	1.247	0.589	0.967	80	453	1060	1399	-0.625	417	643	530	869	0
6	13	10	"rfbJ"	"STM2089"	8770	45480	110	548	576	178	120	120	17	100	100	0	2044	2136	791	71	72	11	100	100	0	0.217	0.221	0.220	0.220	1.276	0.217	0.939	80	453	2401	2521	-2.205	428	1973	456	2065	0
6	14	10	"galF"	"STM2098"	8940	45480	110	1351	1363	460	118	119	17	100	100	0	3355	3349	1203	70	70	10	100	100	0	0.375	0.380	0.377	0.381	1.142	0.376	0.978	80	438	4518	4524	-1.414	1233	3285	1245	3279	0
6	15	10	"wcaC"	"STM2113"	9110	45480	110	372	402	131	119	118	16	100	100	0	3046	3149	843	70	71	11	100	100	0	0.085	0.092	0.085	0.089	1.227	0.094	0.897	80	452	3229	3362	-3.556	253	2976	283	3079	0
6	16	10	"yegH"	"STM2119"	9290	45480	110	354	387	129	119	119	17	100	100	0	1290	1439	548	70	71	10	100	100	0	0.193	0.196	0.191	0.190	1.237	0.197	0.929	80	454	1455	1637	-2.376	235	1220	268	1369	0
6	17	10	"yegB"	"STM2129"	9460	45490	110	219	247	126	119	121	18	97	90	0	643	806	690	70	71	10	100	100	0	0.175	0.174	0.169	0.160	1.517	0.160	0.821	80	454	673	864	-2.519	100	573	128	736	0
6	18	10	"yegQ"	"STM2136"	9640	45480	110	494	537	246	119	120	17	100	100	0	1257	1444	676	69	70	11	100	100	0	0.316	0.304	0.307	0.299	1.257	0.310	0.921	80	466	1563	1793	-1.664	375	1188	418	1375	0
6	19	10	"cpxR"	"STM4059"	9820	45480	100	329	384	208	119	119	16	100	98	0	597	669	418	70	71	12	100	100	0	0.398	0.442	0.389	0.414	1.291	0.459	0.948	80	408	737	864	-1.327	210	527	265	599	0
6	20	10	""	"STM4068"	9990	45480	110	376	411	112	121	123	19	100	100	0	1257	1341	414	72	74	15	100	100	0	0.215	0.229	0.218	0.224	1.239	0.222	0.917	80	453	1440	1559	-2.216	255	1185	290	1269	0
6	21	10	"yneA"	"STM4077"	10170	45480	100	182	230	173	122	121	19	86	70	0	554	849	1043	72	74	13	100	100	0	0.124	0.139	0.118	0.110	1.744	0.154	0.913	80	394	542	885	-3.006	60	482	108	777	0
6	22	10	"glpK"	"STM4086"	10330	45480	100	137	186	218	122	176	224	6	2	0	109	237	457	72	247	680	5	3	0	0.405	0.388	0.406	0.456	3.222	0.322	0.947	80	375	52	229	-1.303	15	37	64	165	-50
6	23	10	"ftsN"	"STM4093"	10510	45480	100	337	365	120	118	137	109	98	50	0	594	667	258	69	134	353	93	18	0	0.417	0.413	0.414	0.408	1.284	0.412	0.913	80	396	744	845	-1.261	219	525	247	598	0
6	24	10	""	"STM4102"	10680	45480	110	412	436	168	118	118	17	100	100	0	2510	2750	1357	69	72	14	100	100	0	0.120	0.119	0.119	0.117	1.192	0.118	0.965	80	510	2735	2999	-3.054	294	2441	318	2681	0
6	1	11	"ygdL"	"STM2987"	6680	45660	110	1107	1166	571	124	124	17	100	100	0	2746	2894	1525	71	72	10	100	100	0	0.367	0.369	0.366	0.370	1.143	0.365	0.964	80	511	3658	3865	-1.444	983	2675	1042	2823	0
6	2	11	"ygdB"	"STM2998"	6860	45660	110	514	521	153	124	124	17	100	100	0	3067	3147	947	72	72	10	100	100	0	0.130	0.129	0.124	0.127	1.150	0.131	0.970	80	501	3385	3472	-2.941	390	2995	397	3075	0
6	3	11	"ygeD"	"STM3009"	7030	45660	110	609	625	164	125	125	17	100	100	0	2727	2679	814	72	73	12	100	100	0	0.182	0.192	0.194	0.193	1.205	0.188	0.964	80	463	3139	3107	-2.456	484	2655	500	2607	0
6	4	11	"kduI"	"STM3018"	7200	45650	110	388	404	136	123	125	17	100	100	0	4792	4722	1784	73	73	12	100	100	0	0.056	0.060	0.059	0.059	1.190	0.061	0.942	80	479	4984	4930	-4.154	265	4719	281	4649	0
6	5	11	""	"STM3025"	7380	45660	110	867	874	374	122	124	18	100	100	0	4502	4269	1887	72	74	12	100	100	0	0.168	0.179	0.175	0.178	1.181	0.181	0.977	80	455	5175	4949	-2.572	745	4430	752	4197	0
6	6	11	""	"STM3030"	7550	45650	110	996	1023	426	120	122	18	100	100	0	5386	5352	2226	72	73	10	100	100	0	0.165	0.171	0.166	0.170	1.170	0.172	0.972	80	440	6190	6183	-2.601	876	5314	903	5280	0
6	7	11	""	"STM2692"	7720	45660	100	252	270	77	120	121	18	100	98	0	993	1034	465	73	73	10	100	100	0	0.143	0.156	0.153	0.155	1.401	0.153	0.894	80	383	1052	1111	-2.801	132	920	150	961	0
6	8	11	""	"STM2702"	7890	45650	100	179	205	94	119	120	18	87	77	0	2109	2401	2207	75	76	12	98	98	0	0.029	0.037	0.035	0.038	1.814	0.038	0.838	80	408	2094	2412	-5.083	60	2034	86	2326	0
6	9	11	""	"STM2706"	8070	45660	100	290	318	128	121	121	17	100	100	0	5217	5648	2943	75	76	12	100	100	0	0.033	0.035	0.034	0.034	1.270	0.037	0.926	80	395	5311	5770	-4.927	169	5142	197	5573	0
6	10	11	"yjiA"	"STM4530"	8240	45650	110	1158	1187	378	121	122	17	100	100	0	2619	2625	870	73	73	11	100	100	0	0.407	0.418	0.415	0.422	1.172	0.417	0.978	80	441	3583	3618	-1.296	1037	2546	1066	2552	0
6	11	11	"cutF"	"STM0241"	8420	45650	100	584	615	212	123	122	17	100	100	0	1203	1250	383	72	72	11	100	100	0	0.408	0.418	0.409	0.412	1.198	0.429	0.948	80	408	1592	1670	-1.295	461	1131	492	1178	0
6	12	11	"yaiY"	"STM0378"	8600	45650	110	634	663	238	122	122	17	100	100	0	1508	1543	595	71	72	11	100	100	0	0.356	0.368	0.363	0.364	1.163	0.369	0.962	80	427	1949	2013	-1.489	512	1437	541	1472	0
6	13	11	"ybcI"	"STM0540"	8760	45650	100	325	354	201	121	121	18	100	100	0	1032	1108	734	70	71	11	100	100	0	0.212	0.224	0.219	0.216	1.292	0.236	0.929	80	382	1166	1271	-2.237	204	962	233	1038	0
6	14	11	""	"STM0556"	8940	45650	100	227	233	46	120	119	18	100	96	0	1459	1450	327	70	71	11	100	100	0	0.077	0.082	0.078	0.077	1.395	0.082	0.814	80	396	1496	1493	-3.698	107	1389	113	1380	0
6	15	11	""	"STM0298"	9110	45660	100	175	179	45	120	119	17	92	68	0	1322	1307	576	69	70	11	100	100	0	0.044	0.048	0.047	0.045	1.526	0.051	0.676	80	395	1308	1297	-4.510	55	1253	59	1238	0
6	16	11	""	"STM0576"	9290	45660	100	183	198	61	120	121	18	96	85	0	1415	1622	947	70	70	10	100	100	0	0.047	0.050	0.046	0.047	1.506	0.053	0.811	80	407	1408	1630	-4.416	63	1345	78	1552	0
6	17	11	""	"STM0581"	9470	45660	110	796	853	278	120	121	19	100	100	0	999	1035	356	70	71	11	100	100	0	0.728	0.760	0.771	0.761	1.162	0.754	0.963	80	422	1605	1698	-0.459	676	929	733	965	0
6	18	11	"fepC"	"STM0590"	9640	45660	100	415	611	626	120	120	17	100	100	0	696	1201	1363	70	71	11	100	100	0	0.471	0.434	0.430	0.434	1.289	0.442	0.941	80	384	921	1622	-1.085	295	626	491	1131	0
6	19	11	"narP"	"STM2246"	9810	45660	110	518	573	210	119	119	16	100	100	0	956	1069	459	71	72	13	100	100	0	0.451	0.455	0.466	0.459	1.156	0.446	0.959	80	426	1284	1452	-1.149	399	885	454	998	0
6	20	11	"stcA"	"STM2152"	9980	45650	110	223	229	51	119	120	18	100	98	0	2332	2442	620	71	72	13	100	100	0	0.046	0.046	0.045	0.043	1.362	0.047	0.836	80	441	2365	2481	-4.442	104	2261	110	2371	0
6	21	11	"yehW"	"STM2162"	10160	45650	110	339	351	81	119	119	17	100	100	0	858	918	289	71	71	11	100	100	0	0.280	0.274	0.271	0.274	1.174	0.269	0.942	80	442	1007	1079	-1.839	220	787	232	847	0
6	22	11	"yohD"	"STM2170"	10330	45660	110	345	395	226	119	119	16	100	100	0	1581	1949	1563	71	72	13	100	100	0	0.150	0.147	0.146	0.145	1.224	0.142	0.934	80	440	1736	2154	-2.740	226	1510	276	1878	0
6	23	11	""	"STM2175"	10510	45650	110	457	488	184	119	119	17	100	100	0	3336	3642	1570	70	71	13	100	100	0	0.103	0.103	0.103	0.100	1.183	0.102	0.956	80	441	3604	3941	-3.272	338	3266	369	3572	0
6	24	11	""	"STM2288"	10680	45660	110	220	231	60	118	118	18	100	100	0	1010	1105	404	69	70	11	100	100	0	0.108	0.109	0.111	0.104	1.341	0.112	0.851	80	484	1043	1149	-3.206	102	941	113	1036	0
6	1	12	"Ctrl-62buffer"	"Ctrl-62buffer"	6670	45830	100	122	133	42	124	124	16	25	13	0	86	112	102	70	71	10	60	40	0	-0.125	0.214	0.659	0.707	4.677	0.357	0.450	80	462	14	51	Error	-2	16	9	42	-50
6	2	12	"Ctrl-Y2buffer"	"Ctrl-Y2buffer"	6840	45840	50	156	191	123	123	123	17	83	50	0	137	243	349	72	74	13	100	100	0	0.508	0.398	0.463	0.423	1.884	0.361	0.908	12	104	98	239	-0.978	33	65	68	171	0
6	3	12	"Ctrl-Y6buffer"	"Ctrl-Y6buffer"	7010	45830	100	132	155	126	124	125	18	26	15	0	85	151	299	71	72	11	55	37	0	0.571	0.387	0.621	0.660	2.727	0.417	0.904	80	475	22	111	-0.807	8	14	31	80	-50
6	4	12	"Ctrl-OmpAbuffer"	"Ctrl-OmpAbuffer"	7210	45830	60	152	195	123	121	122	19	65	43	0	173	323	393	70	71	11	100	90	0	0.301	0.292	0.328	0.287	2.241	0.304	0.896	32	170	134	327	-1.732	31	103	74	253	0
6	5	12	"ctrl-buffer"	"ctrl-buffer"	7360	45830	100	133	134	27	122	123	19	33	12	0	94	107	46	71	72	11	71	50	0	0.478	0.333	0.599	0.676	4.233	0.521	0.150	80	415	34	48	-1.064	11	23	12	36	-50
6	6	12	"Ctrl-RCA25ng/ul"	"Ctrl-RCA25ng/ul"	7540	45830	100	121	123	18	124	124	19	13	1	0	85	86	17	71	72	11	52	32	0	-0.214	-0.067	1.282	1.128	3.353	6.407	0.006	80	420	11	14	Error	-3	14	-1	15	-50
6	7	12	"Ctrl-62buffer"	"Ctrl-62buffer"	7710	45820	100	120	123	22	123	124	20	20	6	0	84	90	28	71	72	10	56	35	0	-0.231	0.000	0.580	0.662	3.905	1.720	0.023	80	393	10	19	Error	-3	13	0	19	-50
6	8	12	"Ctrl-Y2buffer"	"Ctrl-Y2buffer"	7880	45820	100	126	131	30	122	123	19	22	10	0	83	97	73	72	72	11	48	27	0	0.364	0.360	1.472	1.134	3.756	0.390	0.255	80	418	15	34	-1.459	4	11	9	25	-50
6	9	12	"Ctrl-Y6buffer"	"Ctrl-Y6buffer"	8060	45820	100	118	122	26	122	125	31	11	2	0	81	85	28	73	73	12	40	13	0	-0.500	0.000	1.438	1.265	3.335	1.434	0.229	80	405	4	12	Error	-4	8	0	12	-50
6	10	12	"Ctrl-OmpAbuffer"	"Ctrl-OmpAbuffer"	8230	45820	100	116	122	24	123	122	17	22	11	0	86	94	31	73	73	11	52	31	0	-0.538	-0.048	1.136	0.971	3.818	0.767	0.090	80	408	6	20	Error	-7	13	-1	21	-50
6	11	12	"ctrl-buffer"	"ctrl-buffer"	8410	45820	100	123	129	38	122	123	18	22	10	0	84	102	108	71	72	11	55	26	0	0.077	0.226	1.098	1.034	4.693	0.318	0.403	80	418	14	38	-3.700	1	13	7	31	-50
6	12	12	"Ctrl-RCA200ng/ul"	"Ctrl-RCA200ng/ul"	8580	45820	100	131	134	20	121	122	18	40	15	0	80	81	14	70	71	11	43	21	0	1.000	1.182	1.185	1.100	3.282	30.912	0.001	80	397	20	24	0.000	10	10	13	11	-50
6	13	12	"Ctrl-62buffer"	"Ctrl-62buffer"	8750	45820	100	125	129	27	121	122	19	20	11	0	81	97	51	69	70	11	53	32	0	0.333	0.286	0.609	0.594	3.017	0.514	0.194	80	418	16	36	-1.585	4	12	8	28	-50
6	14	12	"Ctrl-Y2buffer"	"Ctrl-Y2buffer"	8930	45820	100	122	127	28	120	120	18	22	8	0	79	84	32	70	71	11	43	17	0	0.222	0.500	0.900	0.936	3.134	1.332	0.140	80	418	11	21	-2.170	2	9	7	14	-50
6	15	12	"Ctrl-Y6buffer"	"Ctrl-Y6buffer"	9100	45820	100	114	120	26	120	120	17	20	8	0	82	95	39	71	72	11	48	32	0	-0.545	0.000	0.861	0.860	3.421	0.621	0.169	80	395	5	24	Error	-6	11	0	24	-50
6	16	12	"Ctrl-OmpAbuffer"	"Ctrl-OmpAbuffer"	9280	45820	100	118	128	43	119	120	17	23	13	0	80	100	95	70	70	10	48	32	0	-0.100	0.300	1.027	1.049	3.318	0.420	0.559	80	395	9	39	Error	-1	10	9	30	-50
6	17	12	"ctrl-buffer"	"ctrl-buffer"	9450	45820	100	121	132	72	118	119	19	21	8	0	79	107	150	71	71	10	48	32	0	0.375	0.389	1.140	1.028	4.635	0.475	0.757	80	384	11	50	-1.415	3	8	14	36	-50
6	18	12	"Ctrl-RCA75ng/ul"	"Ctrl-RCA75ng/ul"	9620	45820	100	119	121	21	118	119	18	20	10	0	77	78	12	70	70	11	27	8	0	0.143	0.375	1.500	1.967	3.758	25.197	0.001	80	396	8	11	-2.807	1	7	3	8	-50
6	19	12	"Ctrl-62buffer"	"Ctrl-62buffer"	9800	45820	100	123	127	29	117	119	17	30	13	0	80	92	40	71	71	11	42	27	0	0.667	0.476	1.000	1.183	3.621	0.792	0.180	80	395	15	31	-0.585	6	9	10	21	-50
6	20	12	"Ctrl-Y2buffer"	"Ctrl-Y2buffer"	9970	45820	100	123	136	69	117	119	18	26	12	0	79	106	141	71	72	13	37	23	0	0.750	0.543	1.113	1.191	2.854	0.476	0.720	80	396	14	54	-0.415	6	8	19	35	-50
6	21	12	"Ctrl-Y6buffer"	"Ctrl-Y6buffer"	10140	45820	100	119	122	23	118	119	18	22	10	0	81	87	26	71	71	11	45	27	0	0.100	0.250	0.941	1.104	3.356	1.437	0.091	80	409	11	20	-3.322	1	10	4	16	-50
6	22	12	"Ctrl-OmpAbuffer"	"Ctrl-OmpAbuffer"	10320	45820	100	113	124	38	118	118	17	21	15	0	88	119	82	71	71	10	63	41	0	-0.294	0.125	0.603	0.859	4.461	0.387	0.405	80	395	12	54	Error	-5	17	6	48	-50
6	23	12	"ctrl-buffer"	"ctrl-buffer"	10490	45820	100	124	145	88	119	120	17	27	13	0	79	136	245	69	70	12	45	30	0	0.500	0.388	0.600	0.707	3.656	0.333	0.709	80	409	15	93	-1.000	5	10	26	67	-50
6	24	12	"Ctrl-RCAbuffer"	"Ctrl-RCAbuffer"	10670	45820	100	117	125	39	119	119	17	18	10	0	79	100	77	70	70	10	45	37	0	-0.222	0.200	0.714	0.870	4.059	0.460	0.401	80	439	7	36	Error	-2	9	6	30	-50
6	1	13	"hupA"	"STM4170"	6680	46020	120	2768	2740	1177	125	126	19	99	99	0	1200	1175	552	70	72	12	97	96	0	2.339	2.367	2.350	2.645	1.700	2.332	0.971	120	566	3773	3720	1.226	2643	1130	2615	1105	0
6	2	13	"hupA"	"STM4170"	6850	46010	110	2142	2260	1061	123	125	19	100	100	0	766	822	382	71	72	12	100	100	0	2.905	2.846	2.860	2.874	1.144	2.856	0.968	80	431	2714	2888	1.539	2019	695	2137	751	0
6	3	13	"hilA"	"STM2876"	7020	46010	110	509	643	551	123	124	18	100	100	0	1949	2440	1731	71	73	11	100	100	0	0.206	0.220	0.209	0.202	1.464	0.244	0.852	80	423	2264	2889	-2.283	386	1878	520	2369	0
6	4	13	"hilA"	"STM2876"	7190	46020	110	514	573	227	125	126	18	100	100	0	3839	4466	1828	71	72	14	100	100	0	0.103	0.102	0.101	0.099	1.204	0.103	0.947	80	430	4157	4843	-3.276	389	3768	448	4395	0
6	5	13	"hilC"	"STM2867"	7370	46010	110	1134	1178	284	126	126	17	100	100	0	5195	5471	1268	71	73	14	100	100	0	0.197	0.195	0.193	0.193	1.123	0.194	0.973	80	452	6132	6452	-2.346	1008	5124	1052	5400	0
6	6	13	"hilC"	"STM2867"	7540	46010	110	636	683	301	126	126	19	100	100	0	2637	2681	1164	71	73	17	100	100	0	0.199	0.213	0.209	0.211	1.137	0.221	0.966	80	410	3076	3167	-2.331	510	2566	557	2610	0
6	7	13	"hns"	"STM1751"	7700	46010	110	3242	3358	1235	125	125	20	100	100	0	1438	1444	521	71	74	17	100	100	0	2.280	2.355	2.346	2.383	1.159	2.379	0.978	80	464	4484	4606	1.189	3117	1367	3233	1373	0
6	8	13	"hns"	"STM1751"	7880	46010	110	2537	2625	802	123	125	21	100	100	0	1061	1092	348	70	72	11	100	100	0	2.436	2.448	2.471	2.475	1.117	2.457	0.974	80	465	3405	3524	1.284	2414	991	2502	1022	0
6	9	13	"hns"	"STM1751"	8060	46010	110	2349	2501	790	124	127	30	100	100	0	877	927	285	71	72	12	100	100	0	2.761	2.777	2.788	2.791	1.132	2.794	0.974	80	492	3031	3233	1.465	2225	806	2377	856	0
6	10	13	"hilD"	"STM2875"	8240	46000	110	1250	1342	592	123	124	19	100	100	0	1952	2029	692	72	72	11	100	100	0	0.599	0.623	0.611	0.606	1.170	0.654	0.950	80	454	3007	3176	-0.738	1127	1880	1219	1957	0
6	11	13	"hilD"	"STM2875"	8410	46010	100	711	771	316	122	122	18	100	100	0	1113	1190	540	71	71	10	100	100	0	0.565	0.580	0.577	0.580	1.149	0.577	0.971	80	393	1631	1768	-0.823	589	1042	649	1119	0
6	12	13	"stpA"	"STM2799"	8580	46000	100	1559	1640	746	120	122	18	100	100	0	1189	1264	595	71	72	11	100	100	0	1.287	1.274	1.253	1.275	1.161	1.271	0.974	80	377	2557	2713	0.364	1439	1118	1520	1193	0
6	13	13	"csrA"	"STM2826"	8750	46010	110	1099	1089	231	122	123	19	100	100	0	1077	1062	229	70	71	11	100	100	0	0.970	0.975	0.975	0.975	1.116	0.970	0.973	80	442	1984	1959	-0.044	977	1007	967	992	0
6	14	13	"dps"	"STM0831"	8930	46010	110	1688	1753	548	121	122	18	100	100	0	1881	1918	614	71	71	11	100	100	0	0.866	0.884	0.886	0.887	1.123	0.879	0.980	80	464	3377	3479	-0.208	1567	1810	1632	1847	0
6	15	13	"dps"	"STM0831"	9110	46000	110	1275	1401	482	122	121	17	100	100	0	1494	1597	498	71	72	11	100	100	0	0.810	0.838	0.828	0.831	1.120	0.853	0.976	80	432	2576	2805	-0.304	1153	1423	1279	1526	0
6	16	13	"dps"	"STM0831"	9280	46000	110	1228	1140	318	122	120	17	100	100	0	1451	1323	381	70	71	10	100	100	0	0.801	0.812	0.811	0.804	1.187	0.816	0.979	80	452	2487	2271	-0.320	1106	1381	1018	1253	0
6	17	13	"oxyR"	"STM4125"	9460	46000	100	2285	2460	1256	121	120	18	100	100	0	1307	1356	714	70	71	11	100	100	0	1.749	1.819	1.824	1.845	1.137	1.809	0.984	80	409	3401	3625	0.807	2164	1237	2339	1286	0
6	18	13	"oxyR"	"STM4125"	9630	46000	100	3179	3177	1635	118	119	18	100	100	0	1667	1711	830	70	70	11	100	100	0	1.917	1.864	1.857	1.878	1.194	1.907	0.963	80	397	4658	4700	0.939	3061	1597	3059	1641	0
6	19	13	"fur"	"STM0693"	9800	46000	100	1942	2034	762	118	119	18	100	100	0	2065	2131	744	71	71	11	100	100	0	0.915	0.930	0.906	0.925	1.115	0.942	0.980	80	408	3818	3976	-0.129	1824	1994	1916	2060	0
6	20	13	"fur"	"STM0693"	9980	46000	100	1253	1296	448	119	120	18	100	100	0	1456	1453	512	71	71	11	100	100	0	0.819	0.852	0.842	0.850	1.146	0.849	0.974	80	421	2519	2559	-0.288	1134	1385	1177	1382	0
6	21	13	"envR"	"STM3389"	10160	46000	110	983	1196	786	119	120	18	100	100	0	3063	3223	1580	71	72	11	100	100	0	0.289	0.342	0.309	0.322	1.227	0.374	0.930	80	456	3856	4229	-1.792	864	2992	1077	3152	0
6	22	13	"envR"	"STM3389"	10330	46000	100	942	1000	466	119	119	17	100	100	0	2167	2074	867	70	70	11	100	100	0	0.392	0.440	0.423	0.430	1.237	0.454	0.952	80	409	2920	2885	-1.349	823	2097	881	2004	0
6	23	13	"envR"	"STM3389"	10510	46000	110	770	805	330	119	119	17	100	100	0	2074	2059	658	70	70	11	100	100	0	0.325	0.345	0.349	0.319	1.494	0.352	0.894	80	438	2655	2675	-1.622	651	2004	686	1989	0
6	24	13	"arcB"	"STM3328"	10670	46000	100	1423	1490	1071	119	119	18	100	100	0	1944	2050	1762	69	70	10	100	100	0	0.695	0.692	0.697	0.743	1.278	0.645	0.966	80	427	3179	3352	-0.524	1304	1875	1371	1981	0
6	1	14	""	"STM4316"	6660	46170	90	158	174	50	128	128	18	65	40	0	495	605	394	72	74	15	100	100	0	0.071	0.086	0.075	0.071	1.896	0.096	0.648	52	354	453	579	-3.818	30	423	46	533	0
6	2	14	""	"STM4529"	6850	46170	110	1671	1855	963	126	127	18	100	100	0	1261	1413	712	70	73	16	100	100	0	1.297	1.287	1.303	1.276	1.281	1.324	0.877	80	510	2736	3072	0.375	1545	1191	1729	1343	0
6	3	14	""	"STM4276"	7030	46170	110	261	313	233	124	126	18	100	98	0	739	806	437	71	73	15	100	100	0	0.205	0.257	0.213	0.225	1.635	0.366	0.759	80	442	805	924	-2.286	137	668	189	735	0
6	4	14	""	"STM0560"	7190	46170	120	449	440	110	124	126	17	99	99	0	1540	1422	484	72	72	11	100	99	0	0.221	0.234	0.230	0.248	1.766	0.225	0.931	120	515	1793	1666	-2.175	325	1468	316	1350	0
6	5	14	""	"STM0359"	7370	46180	100	217	238	78	126	127	18	100	98	0	562	622	284	71	72	11	100	100	0	0.185	0.203	0.189	0.192	1.430	0.203	0.739	80	423	582	663	-2.432	91	491	112	551	0
6	6	14	""	"STM1024"	7540	46170	110	261	284	92	125	125	19	97	96	0	419	474	215	71	73	17	100	100	0	0.391	0.395	0.397	0.383	1.403	0.388	0.869	80	471	484	562	-1.355	136	348	159	403	0
6	7	14	"purG"	"STM2565"	7700	46180	80	168	230	172	123	125	18	80	71	0	187	309	333	71	72	11	100	100	0	0.388	0.450	0.431	0.356	2.342	0.488	0.888	52	291	161	345	-1.366	45	116	107	238	0
6	8	14	"cysM"	"STM2440"	7870	46170	100	131	148	65	123	124	20	32	17	0	93	146	149	70	71	11	72	50	0	0.348	0.329	0.538	0.674	3.169	0.396	0.649	80	449	31	101	-1.524	8	23	25	76	-50
6	9	14	"ompR"	"STM3502"	8050	46180	90	324	574	707	121	123	18	100	100	0	306	550	728	72	72	11	100	100	0	0.868	0.948	0.859	0.893	1.397	0.965	0.975	52	372	437	931	-0.205	203	234	453	478	0
6	10	14	"dnaK"	"STM0012"	8230	46170	110	494	848	988	123	124	19	100	100	0	173	271	285	70	71	12	98	98	0	3.602	3.607	3.668	3.764	1.444	3.622	0.925	80	535	474	926	1.849	371	103	725	201	0
6	11	14	"trkA"	"STM3409"	8420	46170	110	460	488	250	124	124	18	100	100	0	2863	2991	1777	70	70	11	100	100	0	0.120	0.125	0.123	0.121	1.262	0.127	0.950	80	475	3129	3285	-3.055	336	2793	364	2921	0
6	12	14	""	"STM4528"	8590	46170	120	1755	1672	602	123	124	18	100	100	0	1501	1437	542	70	71	11	100	100	0	1.140	1.133	1.120	1.153	1.681	1.131	0.957	120	523	3063	2916	0.190	1632	1431	1549	1367	0
6	13	14	""	"STM2230"	8750	46170	110	1036	1086	433	123	125	18	100	100	0	1677	1795	693	70	71	11	100	100	0	0.568	0.558	0.552	0.551	1.135	0.558	0.952	80	446	2520	2688	-0.816	913	1607	963	1725	0
6	14	14	"yegN"	"STM2127"	8930	46170	110	259	304	186	121	123	20	100	95	0	1729	1907	1483	70	71	12	100	100	0	0.083	0.100	0.100	0.095	1.516	0.107	0.903	80	476	1797	2020	-3.588	138	1659	183	1837	0
6	15	14	""	"STM2178"	9110	46170	120	142	156	52	120	122	19	52	30	0	763	1042	953	71	72	12	98	97	0	0.032	0.037	0.035	0.038	2.178	0.041	0.609	120	561	714	1007	-4.975	22	692	36	971	0
6	16	14	""	"STM2664"	9280	46170	110	304	311	63	121	122	17	100	100	0	909	941	240	71	71	11	100	100	0	0.218	0.218	0.222	0.214	1.228	0.212	0.894	80	448	1021	1060	-2.195	183	838	190	870	0
6	17	14	"EMPTY"	"EMPTY"	9440	46170	100	127	129	20	120	121	18	26	12	0	92	100	28	70	70	10	72	53	0	0.318	0.300	0.544	0.495	3.676	0.507	0.022	80	415	29	39	-1.652	7	22	9	30	-75
6	18	14	"EMPTY"	"EMPTY"	9610	46170	100	124	125	18	119	120	18	22	5	0	79	82	17	68	69	10	51	27	0	0.455	0.429	0.976	0.910	3.359	6.574	0.008	80	441	16	20	-1.138	5	11	6	14	-75
6	19	14	"EMPTY"	"EMPTY"	9790	46170	100	127	125	18	118	119	17	28	5	0	75	74	11	69	70	10	28	11	0	1.500	1.400	2.002	1.393	3.277	0.064	0.005	80	440	15	12	0.585	9	6	7	5	-75
6	20	14	"EMPTY"	"EMPTY"	9960	46170	100	120	123	19	118	118	17	26	7	0	74	74	12	70	70	10	27	7	0	0.500	1.250	1.000	1.097	4.242	7.118	0.016	80	429	6	9	-1.000	2	4	5	4	-75
6	21	14	"EMPTY"	"EMPTY"	10130	46170	100	118	119	17	118	120	18	15	3	0	70	71	13	70	70	10	21	7	0	0.000	1.000	0.850	1.146	3.720	12.725	0.008	80	442	0	2	Error	0	0	1	1	-75
6	22	14	"EMPTY"	"EMPTY"	10310	46170	100	116	118	17	119	120	18	17	2	0	70	74	13	69	70	11	25	10	0	-3.000	-0.200	1.750	1.617	3.796	15.272	0.003	80	441	-2	4	Error	-3	1	-1	5	-75
6	23	14	"EMPTY"	"EMPTY"	10480	46170	100	123	125	18	120	121	17	28	7	0	76	77	13	70	71	11	37	11	0	0.500	0.714	0.950	1.079	3.611	29.075	0.001	80	430	9	12	-1.000	3	6	5	7	-75
6	24	14	"EMPTY"	"EMPTY"	10650	46170	100	122	122	15	120	121	17	16	3	0	77	85	25	69	70	10	46	26	0	0.250	0.125	0.592	0.685	4.050	1.212	0.012	80	473	10	18	-2.000	2	8	2	16	-75
7	1	1	"yccF"	"STM1074"	11320	43720	130	434	471	187	116	117	17	100	100	0	1874	2037	893	71	74	34	100	100	0	0.176	0.181	0.177	0.177	1.234	0.179	0.925	120	606	2121	2321	-2.503	318	1803	355	1966	0
7	2	1	"ydjN"	"STM1320"	11480	43710	130	584	691	410	116	117	17	100	100	0	1407	1680	1109	71	72	12	100	100	0	0.350	0.357	0.354	0.352	1.164	0.358	0.974	120	533	1804	2184	-1.513	468	1336	575	1609	0
7	3	1	""	"STM1491"	11650	43720	120	689	749	345	115	116	17	100	100	0	3110	3473	1783	71	72	13	100	100	0	0.189	0.186	0.184	0.185	1.137	0.185	0.963	120	465	3613	4036	-2.404	574	3039	634	3402	0
7	4	1	"yiaC"	"STM3643"	11830	43720	130	430	471	184	114	115	16	100	100	0	2448	2659	1126	71	71	14	100	100	0	0.133	0.138	0.134	0.136	1.169	0.138	0.941	120	484	2693	2945	-2.911	316	2377	357	2588	0
7	5	1	"oppA"	"STM1746"	12000	43710	140	1079	1136	579	114	115	17	99	99	0	2483	2658	1316	72	73	14	100	99	0	0.400	0.395	0.387	0.394	1.366	0.400	0.952	156	610	3376	3608	-1.321	965	2411	1022	2586	0
7	6	1	""	"STM2585"	12170	43710	120	1686	1905	775	115	129	111	100	100	0	2867	3243	1245	72	101	250	100	100	0	0.562	0.564	0.551	0.558	1.148	0.564	0.961	120	468	4366	4961	-0.831	1571	2795	1790	3171	0
7	7	1	"yecH"	"STM1936"	12350	43710	130	503	548	237	117	129	107	100	98	0	1709	1902	898	72	99	241	100	100	0	0.236	0.236	0.230	0.233	1.181	0.245	0.907	120	505	2023	2261	-2.084	386	1637	431	1830	0
7	8	1	"srlR"	"STM2837"	12520	43710	140	418	478	258	115	115	17	98	98	0	2034	2268	1354	72	73	18	100	99	0	0.154	0.165	0.161	0.167	1.405	0.170	0.934	156	570	2265	2559	-2.695	303	1962	363	2196	0
7	9	1	"kdpA"	"STM0706"	12700	43710	130	146	160	65	115	123	71	10	4	0	271	335	285	73	78	42	100	99	0	0.157	0.172	0.164	0.147	2.029	0.196	0.755	120	518	229	307	-2.675	31	198	45	262	0
7	10	1	"greB"	"STM3503"	12870	43710	130	188	350	303	115	116	18	83	67	0	417	1784	2145	71	73	20	100	100	0	0.211	0.137	0.137	0.143	1.793	0.136	0.938	120	528	419	1948	-2.245	73	346	235	1713	0
7	11	1	""	"STM3156"	13040	43700	130	753	840	371	115	116	17	100	100	0	1585	1780	878	72	74	19	100	100	0	0.422	0.424	0.420	0.424	1.134	0.419	0.956	120	513	2151	2433	-1.246	638	1513	725	1708	0
7	12	1	"yaeC"	"STM0245"	13200	43710	130	1218	1344	545	116	118	20	100	100	0	3646	3938	1714	73	76	27	100	100	0	0.308	0.318	0.316	0.324	1.229	0.316	0.964	120	490	4675	5093	-1.697	1102	3573	1228	3865	0
7	13	1	"cyaY"	"STM3943"	13380	43710	140	797	895	462	115	116	19	100	100	0	2018	2118	846	72	75	25	100	100	0	0.350	0.381	0.352	0.371	1.344	0.402	0.890	156	590	2628	2826	-1.513	682	1946	780	2046	0
7	14	1	"cyaA"	"STM3939"	13560	43710	140	1543	1690	765	114	115	17	100	99	0	4202	4410	2129	72	73	12	100	100	0	0.346	0.363	0.367	0.370	1.310	0.357	0.960	156	560	5559	5914	-1.531	1429	4130	1576	4338	0
7	15	1	"yifK"	"STM3930"	13730	43710	130	2585	2783	747	115	116	18	100	100	0	4582	5011	1553	72	74	12	100	100	0	0.548	0.540	0.555	0.546	1.121	0.527	0.967	120	463	6980	7607	-0.869	2470	4510	2668	4939	0
7	16	1	"wzxE"	"STM3926"	13900	43710	140	1139	1179	389	117	119	22	98	98	0	5984	6376	2367	72	75	15	100	99	0	0.173	0.168	0.173	0.168	1.319	0.163	0.957	156	591	6934	7366	-2.532	1022	5912	1062	6304	0
7	17	1	"rffG"	"STM3922"	14080	43710	130	1242	1422	611	118	124	43	100	100	0	4518	5006	1575	75	78	20	100	100	0	0.253	0.264	0.256	0.257	1.175	0.262	0.919	120	530	5567	6235	-1.983	1124	4443	1304	4931	0
7	18	1	"rfe"	"STM3918"	14250	43710	130	4668	4816	1182	116	123	46	100	100	0	9560	9840	2600	75	80	35	100	100	0	0.480	0.481	0.483	0.481	1.144	0.478	0.972	120	547	14037	14465	-1.059	4552	9485	4700	9765	0
7	19	1	""	"STM4433"	14420	43710	120	371	404	143	113	117	33	99	98	0	526	615	340	73	76	33	100	99	0	0.570	0.537	0.576	0.555	1.391	0.478	0.863	120	523	711	833	-0.812	258	453	291	542	0
7	20	1	""	"STM4440"	14600	43710	120	154	160	30	111	113	27	75	35	0	341	377	170	73	74	13	100	100	0	0.160	0.161	0.159	0.148	1.923	0.140	0.320	120	514	311	353	-2.640	43	268	49	304	0
7	21	1	""	"STM4447"	14780	43710	120	128	134	41	108	111	22	44	15	0	224	238	99	74	75	13	99	99	0	0.133	0.159	0.155	0.144	2.254	0.182	0.227	120	488	170	190	-2.907	20	150	26	164	0
7	22	1	""	"STM4464"	14930	43710	110	135	142	33	106	107	17	78	35	0	292	333	215	75	79	24	100	100	0	0.134	0.140	0.145	0.140	1.650	0.128	0.560	80	404	246	294	-2.904	29	217	36	258	0
7	23	1	"idnO"	"STM4483"	15110	43710	120	126	127	25	104	105	16	61	29	0	279	306	131	75	78	22	100	99	0	0.108	0.100	0.118	0.105	2.352	0.100	0.322	120	538	226	254	-3.213	22	204	23	231	0
7	24	1	""	"STM4488"	15290	43710	120	190	211	76	103	105	17	99	95	0	507	622	332	75	76	13	100	100	0	0.201	0.197	0.197	0.186	1.473	0.201	0.877	120	625	519	655	-2.312	87	432	108	547	0
7	1	2	"hydH"	"STM4173"	11280	43880	120	426	571	723	115	117	18	100	100	0	1067	1511	2159	71	72	12	100	100	0	0.312	0.317	0.320	0.316	1.244	0.329	0.980	120	499	1307	1896	-1.679	311	996	456	1440	0
7	2	2	"yciG"	"STM1728"	11450	43880	110	201	218	76	116	116	16	98	96	0	456	543	355	72	73	13	100	100	0	0.221	0.217	0.212	0.213	1.374	0.207	0.861	80	333	469	573	-2.176	85	384	102	471	0
7	3	2	"yihU"	"STM4023"	11630	43890	120	149	155	35	117	117	17	78	44	0	1641	1905	1019	71	73	13	100	100	0	0.020	0.021	0.021	0.022	1.599	0.022	0.587	120	365	1602	1872	-5.617	32	1570	38	1834	0
7	4	2	"yihP"	"STM4018"	11800	43880	130	251	272	79	113	114	16	100	100	0	2765	3187	1334	70	72	11	100	100	0	0.051	0.051	0.050	0.050	1.252	0.051	0.906	120	367	2833	3276	-4.288	138	2695	159	3117	0
7	5	2	"pepB"	"STM2536"	11970	43880	110	310	385	190	113	114	16	100	100	0	683	888	558	71	74	16	100	100	0	0.322	0.333	0.331	0.334	1.225	0.332	0.957	80	337	809	1089	-1.635	197	612	272	817	0
7	6	2	"atpF"	"STM3869"	12150	43890	120	629	910	769	115	117	24	100	100	0	574	815	665	73	75	32	100	100	0	1.026	1.071	1.041	1.062	1.231	1.120	0.959	120	376	1015	1537	0.037	514	501	795	742	0
7	7	2	"sinI"	"STM2516"	12320	43880	130	374	391	96	118	132	117	98	64	0	2837	3103	1065	73	102	251	99	99	0	0.093	0.090	0.090	0.090	1.216	0.087	0.932	120	381	3020	3303	-3.433	256	2764	273	3030	0
7	8	2	""	"STM1056"	12500	43880	120	155	163	45	116	116	17	83	60	0	785	877	528	74	75	22	100	100	0	0.055	0.059	0.060	0.053	1.682	0.064	0.680	120	316	750	850	-4.188	39	711	47	803	0
7	9	2	"sitB"	"STM2862"	12660	43880	130	3048	3678	2047	116	129	94	100	100	0	2027	2328	1224	73	80	50	100	100	0	1.501	1.580	1.545	1.564	1.167	1.603	0.976	120	354	4886	5817	0.585	2932	1954	3562	2255	0
7	10	2	"cytR"	"STM4094"	12850	43890	130	434	506	265	115	128	89	99	95	0	2100	2419	1314	72	79	48	100	100	0	0.157	0.167	0.160	0.162	1.199	0.175	0.857	120	395	2347	2738	-2.668	319	2028	391	2347	0
7	11	2	"bcfF"	"STM0026"	13020	43880	130	317	354	154	115	116	19	100	99	0	2079	2289	1160	73	76	21	100	100	0	0.101	0.108	0.104	0.104	1.247	0.113	0.932	120	354	2208	2455	-3.312	202	2006	239	2216	0
7	12	2	"gmk"	"STM3740"	13190	43880	130	2056	2186	778	116	117	19	100	100	0	2544	2697	923	74	75	19	100	100	0	0.785	0.789	0.783	0.781	1.088	0.792	0.977	120	339	4410	4693	-0.348	1940	2470	2070	2623	0
7	13	2	"srgA"	"PSLT011"	13370	43880	130	965	1108	701	115	115	19	100	100	0	2570	2892	1785	73	75	18	100	100	0	0.340	0.352	0.346	0.348	1.144	0.364	0.970	120	354	3347	3812	-1.555	850	2497	993	2819	0
7	14	2	"ppx"	"STM2502"	13550	43890	120	680	782	475	115	115	16	100	100	0	3810	4423	2721	73	74	11	100	100	0	0.151	0.153	0.149	0.150	1.153	0.158	0.962	120	321	4302	5017	-2.726	565	3737	667	4350	0
7	15	2	""	"STM4258"	13710	43880	120	162	169	41	115	116	17	89	66	0	2066	2207	801	74	75	13	100	100	0	0.024	0.025	0.024	0.024	1.528	0.027	0.634	120	323	2039	2187	-5.405	47	1992	54	2133	0
7	16	2	""	"STM4261"	13890	43880	130	686	751	256	115	118	24	100	100	0	3762	4184	1539	75	76	17	100	100	0	0.155	0.155	0.155	0.154	1.114	0.153	0.973	120	371	4258	4745	-2.691	571	3687	636	4109	0
7	17	2	""	"STM4261"	14060	43890	130	321	351	131	116	125	49	100	97	0	2040	2394	1171	75	78	21	100	100	0	0.104	0.101	0.100	0.100	1.206	0.100	0.850	120	383	2170	2554	-3.261	205	1965	235	2319	0
7	18	2	"yjcB"	"STM4263"	14240	43890	120	2141	2144	609	116	125	53	100	100	0	787	830	265	74	79	33	100	99	0	2.840	2.683	2.687	2.721	1.210	2.648	0.962	120	368	2738	2784	1.506	2025	713	2028	756	0
7	19	2	"livF"	"STM3560"	14400	43890	110	183	205	86	112	115	20	96	88	0	402	484	352	74	75	14	100	100	0	0.216	0.227	0.218	0.209	1.572	0.223	0.853	80	355	399	503	-2.208	71	328	93	410	0
7	20	2	"fljA"	"STM2770"	14580	43890	120	208	219	74	111	113	25	98	90	0	2217	2484	1388	75	76	13	100	100	0	0.045	0.045	0.045	0.044	1.489	0.045	0.874	120	392	2239	2517	-4.465	97	2142	108	2409	0
7	21	2	"ada"	"STM2265"	14750	43890	120	218	235	97	108	112	24	96	91	0	496	564	364	75	77	13	99	99	0	0.261	0.260	0.256	0.250	1.492	0.252	0.896	120	366	531	616	-1.936	110	421	127	489	0
7	22	2	"ssaV"	"STM1414"	14930	43880	120	219	224	71	106	108	18	98	94	0	828	869	368	79	81	22	100	100	0	0.151	0.149	0.143	0.143	1.344	0.153	0.866	120	397	862	908	-2.729	113	749	118	790	0
7	23	2	"fimC"	"STM0545"	15110	43890	120	143	147	30	103	104	18	82	55	0	1885	1970	712	81	83	19	100	100	0	0.022	0.023	0.025	0.025	1.543	0.023	0.539	120	372	1844	1933	-5.495	40	1804	44	1889	0
7	24	2	"malK"	"STM4230"	15280	43890	120	161	163	32	102	103	19	92	77	0	1642	1794	613	77	81	19	100	100	0	0.038	0.036	0.037	0.035	1.526	0.034	0.657	120	484	1624	1778	-4.729	59	1565	61	1717	0
7	1	3	"era"	"STM2580"	11270	44060	120	948	1041	466	116	117	16	100	100	0	1535	1666	706	71	71	11	100	100	0	0.568	0.580	0.570	0.578	1.214	0.590	0.961	120	501	2296	2520	-0.815	832	1464	925	1595	0
7	2	3	"pabB"	"STM1824"	11450	44050	120	410	434	140	114	115	16	100	100	0	825	949	392	71	72	13	100	100	0	0.393	0.364	0.368	0.364	1.287	0.352	0.919	120	413	1050	1198	-1.349	296	754	320	878	0
7	3	3	"iacP"	"STM2881"	11620	44060	130	333	371	161	117	116	16	100	100	0	934	1039	553	70	72	12	100	100	0	0.250	0.262	0.250	0.259	1.237	0.265	0.935	120	418	1080	1223	-2.000	216	864	254	969	0
7	4	3	"invJ"	"STM2892"	11800	44060	130	390	418	142	117	118	17	100	100	0	2323	2421	859	72	77	40	100	100	0	0.121	0.128	0.124	0.125	1.192	0.130	0.927	120	417	2524	2650	-3.044	273	2251	301	2349	0
7	5	3	"eutM"	"STM2465"	11970	44060	120	145	153	41	117	117	17	65	40	0	660	810	581	72	73	14	100	100	0	0.048	0.049	0.052	0.047	1.850	0.054	0.635	120	380	616	774	-4.392	28	588	36	738	0
7	6	3	"eutB"	"STM2458"	12140	44060	120	133	146	44	115	115	17	52	26	0	668	852	598	72	73	14	100	100	0	0.030	0.040	0.039	0.037	1.789	0.052	0.640	120	369	614	811	-5.049	18	596	31	780	0
7	7	3	"prsA"	"STM1780"	12320	44060	120	1519	1589	596	116	116	17	100	100	0	1176	1225	461	71	72	11	100	100	0	1.270	1.276	1.254	1.275	1.125	1.282	0.969	120	381	2508	2627	0.344	1403	1105	1473	1154	0
7	8	3	"pgtP"	"STM2399"	12490	44060	120	377	412	135	114	116	17	100	100	0	2905	3162	1098	72	73	11	100	100	0	0.093	0.096	0.092	0.095	1.212	0.098	0.929	120	364	3096	3388	-3.429	263	2833	298	3090	0
7	9	3	"parE"	"STM3181"	12660	44050	130	540	583	228	115	121	58	99	98	0	1486	1693	830	73	76	32	100	100	0	0.301	0.289	0.294	0.292	1.298	0.280	0.890	120	401	1838	2088	-1.733	425	1413	468	1620	0
7	10	3	"mutY"	"STM3110"	12840	44060	120	244	267	106	116	119	42	98	87	0	608	697	402	72	74	17	100	100	0	0.239	0.242	0.237	0.233	1.343	0.241	0.887	120	372	664	776	-2.066	128	536	151	625	0
7	11	3	"gdhA"	"STM1299"	13010	44060	120	682	751	306	116	117	19	100	100	0	1292	1394	592	72	75	16	100	100	0	0.464	0.480	0.469	0.479	1.230	0.480	0.941	120	368	1786	1957	-1.108	566	1220	635	1322	0
7	12	3	"fliN"	"STM1977"	13190	44050	140	256	277	91	117	120	27	98	94	0	913	982	474	73	89	124	100	97	0	0.165	0.176	0.177	0.173	1.308	0.176	0.909	156	423	979	1069	-2.595	139	840	160	909	0
7	13	3	""	"STM2630"	13360	44060	120	154	158	34	114	116	18	86	59	0	921	991	398	73	74	14	100	100	0	0.047	0.048	0.050	0.045	1.796	0.047	0.488	120	367	888	962	-4.406	40	848	44	918	0
7	14	3	""	"STM1014"	13530	44060	120	189	192	42	114	114	17	96	90	0	2571	2825	1050	73	74	11	100	100	0	0.030	0.028	0.028	0.028	1.446	0.029	0.786	120	343	2573	2830	-5.058	75	2498	78	2752	0
7	15	3	""	"STM1018"	13700	44060	120	318	334	122	115	115	18	99	99	0	2235	2462	1097	73	73	11	100	100	0	0.094	0.092	0.092	0.089	1.282	0.092	0.898	120	341	2365	2608	-3.413	203	2162	219	2389	0
7	16	3	""	"STM2302"	13870	44060	130	938	1087	609	113	115	19	100	99	0	1405	1713	1252	73	77	22	100	100	0	0.619	0.594	0.614	0.605	1.271	0.536	0.920	120	437	2157	2614	-0.691	825	1332	974	1640	0
7	17	3	"glnH"	"STM0830"	14060	44060	120	854	970	357	112	114	19	100	100	0	3385	3754	1317	73	74	15	100	100	0	0.224	0.233	0.231	0.230	1.134	0.233	0.956	120	405	4054	4539	-2.158	742	3312	858	3681	0
7	18	3	"yajD"	"STM0411"	14230	44060	120	504	515	142	112	113	18	100	100	0	1662	1724	560	71	72	11	100	100	0	0.246	0.244	0.244	0.243	1.185	0.238	0.933	120	361	1983	2056	-2.021	392	1591	403	1653	0
7	19	3	"artM"	"STM0888"	14400	44060	130	808	850	288	113	114	20	100	100	0	2727	2937	976	73	75	15	100	100	0	0.262	0.257	0.253	0.253	1.176	0.262	0.948	120	411	3349	3601	-1.933	695	2654	737	2864	0
7	20	3	"pykA"	"STM1888"	14580	44060	120	1390	1505	479	113	114	23	100	100	0	4664	5015	1666	76	77	14	100	100	0	0.278	0.282	0.284	0.281	1.146	0.278	0.942	120	387	5865	6331	-1.845	1277	4588	1392	4939	0
7	21	3	"eda"	"STM1884"	14750	44060	130	938	947	279	110	111	21	100	100	0	1802	1835	575	76	77	17	100	100	0	0.480	0.476	0.477	0.474	1.150	0.478	0.936	120	382	2554	2596	-1.060	828	1726	837	1759	0
7	22	3	""	"STM1535"	14930	44060	130	253	287	114	106	107	17	100	100	0	1158	1281	533	78	80	19	100	100	0	0.136	0.150	0.147	0.142	1.257	0.160	0.911	120	406	1227	1384	-2.877	147	1080	181	1203	0
7	23	3	""	"STM0613"	15100	44060	130	756	863	309	104	105	18	100	100	0	2940	3372	1345	82	84	19	100	100	0	0.228	0.231	0.227	0.230	1.156	0.226	0.934	120	394	3510	4049	-2.132	652	2858	759	3290	0
7	24	3	"rna"	"STM0617"	15270	44060	130	3107	3266	987	102	103	17	100	100	0	2786	2924	830	79	83	25	100	100	0	1.110	1.112	1.117	1.105	1.129	1.140	0.960	120	542	5712	6009	0.151	3005	2707	3164	2845	0
7	1	4	"pspA"	"STM1690"	11270	44230	120	4290	4559	2098	116	117	16	100	100	0	433	479	222	71	71	10	100	100	0	11.530	10.890	11.154	11.258	1.341	10.837	0.931	120	510	4536	4851	3.527	4174	362	4443	408	0
7	2	4	"yhcO"	"STM3363"	11440	44230	110	305	336	138	116	116	16	100	100	0	539	632	360	72	73	14	100	100	0	0.405	0.393	0.382	0.390	1.377	0.369	0.822	80	380	656	780	-1.305	189	467	220	560	0
7	3	4	"prmA"	"STM3383"	11610	44240	120	391	470	223	116	116	17	99	99	0	1713	2180	1326	72	74	17	100	100	0	0.168	0.168	0.166	0.168	1.430	0.164	0.946	120	417	1916	2462	-2.577	275	1641	354	2108	0
7	4	4	"yhcS"	"STM3367"	11780	44230	110	251	286	133	118	118	19	100	98	0	1049	1326	908	73	84	59	100	100	0	0.136	0.134	0.130	0.131	1.283	0.136	0.888	80	376	1109	1421	-2.875	133	976	168	1253	0
7	5	4	"yfiR"	"STM2671"	11960	44230	120	574	661	288	119	120	20	100	100	0	1424	1687	891	72	83	58	100	100	0	0.337	0.336	0.326	0.336	1.206	0.326	0.947	120	417	1807	2157	-1.571	455	1352	542	1615	0
7	6	4	"rluD"	"STM2662"	12140	44230	120	3625	3711	1045	116	117	19	100	100	0	2510	2501	737	72	73	18	100	100	0	1.439	1.480	1.461	1.484	1.230	1.490	0.931	120	381	5947	6024	0.525	3509	2438	3595	2429	0
7	7	4	"murF"	"STM0124"	12310	44240	120	1059	1153	435	115	116	18	100	100	0	3525	3655	1387	72	76	24	100	100	0	0.273	0.290	0.277	0.291	1.278	0.283	0.928	120	384	4397	4621	-1.871	944	3453	1038	3583	0
7	8	4	"ampD"	"STM0146"	12490	44230	120	257	298	136	115	117	18	98	96	0	603	717	464	71	75	23	100	99	0	0.267	0.283	0.282	0.274	1.475	0.279	0.927	120	409	674	829	-1.906	142	532	183	646	0
7	9	4	"polB"	"STM0097"	12660	44230	110	385	508	252	116	117	17	100	100	0	1892	2508	1520	73	75	17	100	100	0	0.148	0.161	0.157	0.159	1.181	0.153	0.927	80	387	2088	2827	-2.757	269	1819	392	2435	0
7	10	4	"ppdD"	"STM0144"	12830	44230	120	179	193	63	119	119	21	90	74	0	992	1193	757	73	86	111	100	98	0	0.065	0.066	0.066	0.061	1.543	0.070	0.795	120	415	979	1194	-3.937	60	919	74	1120	0
7	11	4	"gidB"	"STM3873"	13000	44230	110	222	267	171	115	116	18	98	95	0	579	799	779	74	77	20	100	100	0	0.212	0.210	0.204	0.199	1.457	0.204	0.867	80	361	612	877	-2.239	107	505	152	725	0
7	12	4	"yieG"	"STM3851"	13170	44230	110	1109	1149	293	117	123	49	100	100	0	4524	4737	1285	76	111	218	100	100	0	0.223	0.221	0.224	0.221	1.149	0.217	0.949	80	410	5440	5693	-2.165	992	4448	1032	4661	0
7	13	4	"purF"	"STM2362"	13350	44230	110	868	965	383	117	124	51	100	100	0	1764	1988	786	74	113	224	100	100	0	0.444	0.443	0.435	0.441	1.192	0.439	0.903	80	388	2441	2762	-1.170	751	1690	848	1914	0
7	14	4	"nuoB"	"STM2327"	13530	44230	120	369	545	507	114	115	19	100	99	0	595	941	1062	74	76	20	100	100	0	0.489	0.497	0.470	0.487	1.289	0.476	0.950	120	366	776	1298	-1.031	255	521	431	867	0
[truncated: 624,108 more chars]
