# Supplementary material for: BABAR: an R package to simplify the normalisation of common reference design microarray-based transcriptomic datasets
Source: BMC Bioinformatics. 2010 Feb 3;11:73. doi: 10.1186/1471-2105-11-73 (PMC2829013; doi:10.1186/1471-2105-11-73)
Supplement: Additional file 3 — Dataset 1. The unprocessed microarray data files from a heterogeneous 'problem' dataset describing the transcriptomic changes for Salmonella internalised within mammalian cells. [file 1471-2105-11-73-S3.ZIP › M4h-80A.gpr]

ATF	1.0
27	43    
"Type=GenePix Results 1.4"
"DateTime=2002/05/15 14:00:01"
"Settings=\\Ifrnnts19\communal3\SOFIA MAY\settings 93B.gps"
"GalFile=\\Ifrnnts19\communal3\Array lists\STPLMar2002 Revised.gal"
"Scanner=GenePix 4000A [48450]"
"Comment="
"PixelSize=10"
"ImageName=635 nm	532 nm"
"FileName=\\Ifrnnts19\communal3\SOFIA MAY\images 80A.tif	\\Ifrnnts19\communal3\SOFIA MAY\images 80A.tif"
"PMTVolts=560	580"
"ScanPower=100	100"
"FocusPosition=0"
"NormalizationFactor:RatioOfMedians=2.67998"
"NormalizationFactor:RatioOfMeans=2.6853"
"NormalizationFactor:MedianOfRatios=2.68833"
"NormalizationFactor:MeanOfRatios=2.65632"
"NormalizationFactor:RegressionRatio=2.67642"
"JpegImage=\\Ifrnnts19\communal3\SOFIA MAY\results 80A.jpg"
"RatioFormulation=W1/W2 (635 nm/532 nm)"
"Barcode="
"ImageOrigin=1960, 14080"
"JpegOrigin=2030, 14310"
"Creator=GenePix Pro 3.0.6.81"
"Temperature=32.18"
"LaserPower=2.52	1.6"
"LaserOnTime=42856	42857"
"Supplier="
"Block"	"Column"	"Row"	"Name"	"ID"	"X"	"Y"	"Dia."	"F635 Median"	"F635 Mean"	"F635 SD"	"B635 Median"	"B635 Mean"	"B635 SD"	"% > B635+1SD"	"% > B635+2SD"	"F635 % Sat."	"F532 Median"	"F532 Mean"	"F532 SD"	"B532 Median"	"B532 Mean"	"B532 SD"	"% > B532+1SD"	"% > B532+2SD"	"F532 % Sat."	"Ratio of Medians"	"Ratio of Means"	"Median of Ratios"	"Mean of Ratios"	"Ratios SD"	"Rgn Ratio"	"Rgn R�"	"F Pixels"	"B Pixels"	"Sum of Medians"	"Sum of Means"	"Log Ratio"	"F635 Median - B635"	"F532 Median - B532"	"F635 Mean - B635"	"F532 Mean - B532"	"Flags"
1	1	1	"yiiD"	"STM4029"	2430	14590	90	464	496	183	131	132	16	100	100	0	842	992	507	107	108	19	100	100	0	0.453	0.412	0.417	0.420	1.268	0.377	0.954	52	385	1068	1250	-1.142	333	735	365	885	0
1	2	1	"yjiY"	"STM4532"	2610	14580	90	164	174	54	132	134	18	75	38	0	261	301	157	99	100	17	100	98	0	0.198	0.208	0.224	0.205	2.086	0.243	0.613	52	363	194	244	-2.340	32	162	42	202	0
1	3	1	"glpG"	"STM3524"	2780	14580	100	1356	1467	620	136	138	25	100	100	0	4031	4215	1628	99	101	17	100	100	0	0.310	0.323	0.318	0.319	1.150	0.330	0.974	80	443	5152	5447	-1.688	1220	3932	1331	4116	0
1	4	1	"yhjC"	"STM3607"	2950	14580	100	790	820	317	135	135	18	100	100	0	4026	4104	1757	95	99	19	100	100	0	0.167	0.171	0.170	0.172	1.224	0.170	0.969	80	416	4586	4694	-2.585	655	3931	685	4009	0
1	5	1	"dacB"	"STM3300"	3120	14570	100	724	774	330	136	136	17	100	100	0	1259	1362	677	94	97	17	100	100	0	0.505	0.503	0.512	0.517	1.280	0.495	0.971	80	441	1753	1906	-0.986	588	1165	638	1268	0
1	6	1	"yqjD"	"STM3229"	3300	14560	100	1946	1978	632	138	139	17	100	100	0	3002	3028	876	97	98	16	100	100	0	0.622	0.628	0.624	0.624	1.118	0.636	0.979	80	454	4713	4771	-0.684	1808	2905	1840	2931	0
1	7	1	"yfhP"	"STM2544"	3470	14560	100	7307	7224	2128	145	150	33	100	100	0	1314	1312	361	103	118	196	100	97	0	5.914	5.855	5.818	5.893	1.128	5.910	0.979	80	427	8373	8288	2.564	7162	1211	7079	1209	0
1	8	1	""	"STM0660"	3640	14560	100	350	362	107	137	143	40	98	96	0	2984	3215	1338	106	127	205	100	100	0	0.074	0.072	0.071	0.072	1.284	0.072	0.916	80	411	3091	3334	-3.756	213	2878	225	3109	0
1	9	1	""	"STM0672"	3810	14560	110	806	796	211	137	139	25	100	100	0	8209	8075	2762	105	118	52	100	100	0	0.083	0.083	0.083	0.084	1.135	0.081	0.979	80	498	8773	8629	-3.599	669	8104	659	7970	0
1	10	1	"nagB"	"STM0684"	3980	14550	90	350	386	135	135	135	18	100	100	0	961	1104	540	101	105	23	100	100	0	0.250	0.250	0.253	0.254	1.212	0.237	0.947	52	364	1075	1254	-2.000	215	860	251	1003	0
1	11	1	"ybfN"	"STM0688"	4160	14560	110	401	418	103	134	135	18	100	100	0	3722	3805	1026	106	111	36	100	100	0	0.074	0.077	0.076	0.076	1.189	0.077	0.939	80	524	3883	3983	-3.759	267	3616	284	3699	0
1	12	1	"eutH"	"STM2460"	4340	14550	110	1743	1893	541	138	151	144	100	100	0	12029	12830	4025	118	163	254	100	100	0	0.135	0.138	0.139	0.138	1.119	0.133	0.940	80	505	13516	14467	-2.892	1605	11911	1755	12712	0
1	13	1	"ubiE"	"STM3970"	4510	14560	110	5720	6374	2066	144	201	383	100	100	0	13382	14770	5092	125	241	574	100	100	0	0.421	0.425	0.428	0.427	1.063	0.421	0.985	80	485	18833	20875	-1.249	5576	13257	6230	14645	0
1	14	1	""	"STM3966"	4680	14560	110	1415	1469	373	139	145	36	100	100	0	13720	13847	3759	114	148	99	100	100	0	0.094	0.097	0.097	0.097	1.126	0.096	0.980	80	484	14882	15063	-3.415	1276	13606	1330	13733	0
1	15	1	"yigL"	"STM3962"	4850	14560	100	2322	2349	442	137	141	30	100	100	0	11389	11202	2338	101	112	52	100	100	0	0.194	0.199	0.199	0.200	1.089	0.195	0.983	80	428	13473	13313	-2.369	2185	11288	2212	11101	0
1	16	1	"recQ"	"STM3958"	5020	14560	110	2102	2026	467	136	140	36	100	100	0	4217	4205	1306	95	100	28	100	100	0	0.477	0.460	0.455	0.467	1.209	0.449	0.948	80	497	6088	6000	-1.068	1966	4122	1890	4110	0
1	17	1	"yigG"	"STM3954"	5200	14560	100	714	702	163	136	139	30	100	100	0	5791	5888	1664	93	98	28	100	100	0	0.101	0.098	0.097	0.098	1.276	0.093	0.909	80	441	6276	6361	-3.301	578	5698	566	5795	0
1	18	1	"yigB"	"STM3950"	5370	14560	110	1168	1127	232	135	138	28	100	100	0	6568	6812	1623	92	92	15	100	100	0	0.160	0.148	0.149	0.148	1.151	0.146	0.968	80	497	7509	7712	-2.648	1033	6476	992	6720	0
1	19	1	"sgaB"	"STM4384"	5540	14550	90	322	323	60	135	136	18	100	100	0	1388	1557	641	91	92	15	100	100	0	0.144	0.128	0.132	0.133	1.348	0.117	0.871	52	371	1484	1654	-2.794	187	1297	188	1466	0
1	20	1	"cycA"	"STM4398"	5720	14560	80	176	184	42	137	136	19	67	50	0	218	263	123	89	90	16	100	100	0	0.302	0.270	0.239	0.210	2.448	0.269	0.514	52	322	168	221	-1.726	39	129	47	174	0
1	21	1	"ytfM"	"STM4409"	5890	14550	90	254	276	85	133	133	18	100	98	0	288	313	133	91	93	23	100	100	0	0.614	0.644	0.664	0.645	1.363	0.642	0.877	52	374	318	365	-0.703	121	197	143	222	0
1	22	1	""	"STM4418"	6060	14560	90	167	173	26	133	134	18	82	48	0	307	354	142	91	91	14	100	100	0	0.157	0.152	0.155	0.153	1.720	0.135	0.457	52	379	250	303	-2.667	34	216	40	263	0
1	23	1	""	"STM4422"	6240	14560	90	136	145	42	130	132	18	25	11	0	257	328	218	90	91	14	100	100	0	0.036	0.063	0.106	0.106	2.489	0.077	0.176	52	380	173	253	-4.799	6	167	15	238	0
1	24	1	"srfJ"	"STM4426"	6410	14570	90	158	162	25	131	132	16	73	30	0	421	451	133	90	91	12	100	100	0	0.082	0.086	0.084	0.078	1.999	0.080	0.329	52	393	358	392	-3.616	27	331	31	361	0
1	1	2	"yaiC"	"STM0385"	2400	14740	90	421	468	268	128	128	16	100	100	0	1139	1301	742	108	110	19	100	100	0	0.284	0.285	0.270	0.280	1.280	0.297	0.916	52	364	1324	1533	-1.815	293	1031	340	1193	0
1	2	2	"mopB"	"STM4329"	2580	14740	100	1583	1814	1252	131	132	18	100	100	0	386	429	239	100	103	18	97	93	0	5.077	5.116	5.155	5.515	1.480	5.316	0.939	80	433	1738	2012	2.344	1452	286	1683	329	0
1	3	2	"phoP"	"STM1231"	2750	14740	90	2247	2576	1083	137	143	44	100	100	0	595	674	267	97	98	17	100	100	0	4.237	4.227	4.253	4.273	1.173	4.176	0.971	52	333	2608	3016	2.083	2110	498	2439	577	0
1	4	2	"otsA"	"STM1928"	2930	14740	100	596	695	342	135	140	40	100	98	0	1213	1299	777	94	96	17	100	98	0	0.412	0.465	0.459	0.490	1.379	0.451	0.956	80	406	1580	1765	-1.279	461	1119	560	1205	0
1	5	2	"thiF"	"STM4162"	3100	14730	90	315	320	64	133	133	17	100	100	0	2384	2536	800	92	94	16	100	100	0	0.079	0.077	0.073	0.076	1.338	0.071	0.873	52	347	2474	2631	-3.655	182	2292	187	2444	0
1	6	2	"hemE"	"STM4167"	3270	14730	90	588	674	296	138	138	19	100	100	0	1360	1709	955	93	95	21	100	100	0	0.355	0.332	0.330	0.342	1.217	0.308	0.956	52	360	1717	2152	-1.493	450	1267	536	1616	0
1	7	2	"bfr"	"STM3443"	3450	14730	110	7104	7463	3311	137	140	23	100	100	0	2047	2121	962	97	113	195	100	97	0	3.573	3.620	3.593	3.734	1.207	3.600	0.976	80	431	8917	9350	1.837	6967	1950	7326	2024	0
1	8	2	"stfA"	"STM0195"	3620	14730	130	420	382	165	135	142	56	79	71	0	3515	3134	1974	105	133	226	95	82	0	0.084	0.082	0.081	0.079	1.750	0.079	0.837	120	453	3695	3276	-3.581	285	3410	247	3029	0
1	9	2	"hemL"	"STM0202"	3790	14730	100	588	765	726	134	140	55	100	98	0	1160	1494	1503	102	111	125	100	96	0	0.429	0.453	0.458	0.462	1.401	0.464	0.948	80	377	1512	2023	-1.221	454	1058	631	1392	0
1	10	2	"eutD"	"STM2466"	3970	14730	100	197	203	49	134	135	18	87	73	0	1384	1502	892	98	99	16	100	100	0	0.049	0.049	0.048	0.049	1.657	0.047	0.742	80	430	1349	1473	-4.351	63	1286	69	1404	0
1	11	2	"crr"	"STM2433"	4140	14730	100	3250	3377	1361	137	137	21	100	100	0	2846	2817	1078	96	98	18	100	100	0	1.132	1.191	1.165	1.210	1.253	1.209	0.954	80	385	5863	5961	0.179	3113	2750	3240	2721	0
1	12	2	"prpD"	"STM0370"	4310	14730	100	215	239	104	136	148	156	13	5	0	2106	2570	2128	97	123	263	98	96	0	0.039	0.042	0.040	0.038	1.477	0.061	0.234	80	422	2088	2576	-4.668	79	2009	103	2473	0
1	13	2	"spaQ"	"STM2889"	4490	14730	100	241	252	55	132	174	412	0	0	0	2111	2273	994	94	151	599	97	83	0	0.054	0.055	0.055	0.056	1.450	0.248	0.352	80	409	2126	2299	-4.210	109	2017	120	2179	0
1	14	2	"yfeJ"	"STM2437"	4660	14730	100	966	947	207	132	134	19	100	100	0	6596	6288	1634	91	95	20	100	100	0	0.128	0.132	0.128	0.133	1.241	0.128	0.957	80	409	7339	7012	-2.963	834	6505	815	6197	0
1	15	2	"fabH"	"STM1193"	4840	14730	100	2534	2695	1347	134	139	40	100	100	0	1068	1138	608	91	94	22	100	100	0	2.456	2.446	2.587	2.580	1.268	2.400	0.969	80	410	3377	3608	1.297	2400	977	2561	1047	0
1	16	2	"flgN"	"STM1171"	5010	14730	100	1011	1050	327	134	139	41	100	100	0	3963	4048	1448	93	97	25	100	100	0	0.227	0.232	0.226	0.235	1.177	0.225	0.961	80	396	4747	4871	-2.142	877	3870	916	3955	0
1	17	2	"phsC"	"STM2063"	5180	14730	100	521	521	196	134	136	18	100	98	0	3974	4344	2428	93	95	20	100	100	0	0.100	0.091	0.092	0.094	1.322	0.086	0.952	80	397	4268	4638	-3.326	387	3881	387	4251	0
1	18	2	"pefB"	"PSLT019"	5360	14730	100	401	413	118	134	136	19	98	97	0	4163	4488	1797	90	92	18	100	100	0	0.066	0.063	0.062	0.063	1.259	0.062	0.940	80	419	4340	4677	-3.931	267	4073	279	4398	0
1	19	2	""	"PSLT046"	5530	14730	110	7099	7522	3138	134	136	22	100	100	0	2381	2484	1109	90	93	20	100	100	0	3.040	3.086	3.071	3.196	1.217	3.045	0.983	80	466	9256	9782	1.604	6965	2291	7388	2394	0
1	20	2	"rlgA"	"PSLT045"	5700	14730	100	4119	4297	2050	134	136	22	100	100	0	1023	1085	517	89	93	19	100	100	0	4.267	4.180	4.095	4.285	1.230	4.189	0.966	80	408	4919	5159	2.093	3985	934	4163	996	0
1	21	2	"udp"	"STM3968"	5870	14730	100	1103	1130	317	132	132	17	100	100	0	3914	3925	1100	93	96	23	100	100	0	0.254	0.260	0.259	0.259	1.182	0.257	0.959	80	431	4792	4830	-1.976	971	3821	998	3832	0
1	22	2	"hns"	"STM1751"	6050	14730	100	2101	2246	1220	130	131	16	100	100	0	713	777	399	93	94	14	100	100	0	3.179	3.094	3.092	3.160	1.239	3.124	0.959	80	431	2591	2800	1.669	1971	620	2116	684	0
1	23	2	"prgI"	"STM2873"	6220	14730	100	323	356	175	130	132	19	98	95	0	878	941	681	90	91	14	100	100	0	0.245	0.266	0.267	0.267	1.315	0.257	0.952	80	419	981	1077	-2.030	193	788	226	851	0
1	24	2	"prfC"	"STM4560"	6380	14740	90	166	188	76	130	131	19	73	46	0	164	219	176	90	91	13	98	92	0	0.486	0.450	0.467	0.452	2.292	2.069	0.307	52	355	110	187	-1.040	36	74	58	129	0
1	1	3	"iclR"	"STM4187"	2390	14920	100	378	392	133	128	130	17	98	96	0	2159	2276	940	111	113	21	100	100	0	0.122	0.122	0.121	0.117	1.401	0.123	0.935	80	474	2298	2429	-3.034	250	2048	264	2165	0
1	2	3	"hisQ"	"STM2353"	2560	14910	90	923	1025	347	131	132	17	100	100	0	3395	3679	1259	104	107	21	100	100	0	0.241	0.250	0.250	0.249	1.125	0.245	0.946	52	357	4083	4469	-2.055	792	3291	894	3575	0
1	3	3	"rpsP"	"STM2676"	2740	14910	100	715	808	494	133	135	25	100	100	0	194	206	81	97	99	18	91	83	0	6.000	6.193	5.929	6.539	1.488	6.568	0.845	80	452	679	784	2.585	582	97	675	109	0
1	4	3	"ilvH"	"STM0117"	2920	14910	110	229	384	332	134	135	17	100	96	0	455	956	1030	95	95	16	100	100	0	0.264	0.290	0.264	0.283	1.521	0.298	0.898	80	470	455	1111	-1.922	95	360	250	861	0
1	5	3	"putP"	"STM1125"	3090	14910	90	220	235	54	132	133	16	100	98	0	484	542	193	93	95	14	100	100	0	0.225	0.229	0.221	0.219	1.434	0.221	0.778	52	357	479	552	-2.152	88	391	103	449	0
1	6	3	"hfq"	"STM4361"	3260	14910	100	1331	1714	1673	135	136	18	100	100	0	469	577	511	91	92	14	100	98	0	3.164	3.249	3.172	3.336	1.329	3.328	0.953	80	398	1574	2065	1.662	1196	378	1579	486	0
1	7	3	"cbiK"	"STM2025"	3430	14900	100	224	228	45	136	139	28	91	83	0	2357	2442	1126	93	96	26	100	100	0	0.039	0.039	0.040	0.038	1.492	0.037	0.808	80	405	2352	2441	-4.685	88	2264	92	2349	0
1	8	3	"cboQ"	"STM2021"	3620	14890	120	254	336	312	135	140	54	65	53	0	2238	2790	2320	100	111	117	98	94	0	0.056	0.075	0.053	0.063	2.049	0.066	0.332	120	465	2257	2891	-4.167	119	2138	201	2690	0
1	9	3	"umuD"	"STM1998"	3790	14900	100	637	660	210	133	136	52	100	98	0	2805	2906	1127	99	108	125	100	100	0	0.186	0.188	0.186	0.187	1.308	0.183	0.939	80	377	3210	3334	-2.425	504	2706	527	2807	0
1	10	3	"uhpB"	"STM3789"	3950	14900	90	219	269	188	132	133	17	98	94	0	429	598	669	93	94	14	100	100	0	0.259	0.271	0.259	0.247	1.526	0.261	0.848	52	340	423	642	-1.949	87	336	137	505	0
1	11	3	"trpC"	"STM1725"	4130	14900	100	427	438	127	133	134	18	100	100	0	2492	2588	973	93	94	16	100	100	0	0.123	0.122	0.129	0.120	1.356	0.120	0.924	80	418	2693	2800	-3.029	294	2399	305	2495	0
1	12	3	"rpoN"	"STM3320"	4300	14910	100	625	661	336	134	137	37	97	96	0	1550	1625	925	93	95	21	100	100	0	0.337	0.344	0.335	0.327	1.460	0.337	0.906	80	408	1948	2059	-1.569	491	1457	527	1532	0
1	13	3	"phnW"	"STM0431"	4480	14910	100	333	345	120	132	133	16	97	95	0	2657	2836	1582	89	91	17	100	100	0	0.078	0.078	0.079	0.077	1.454	0.074	0.915	80	421	2769	2960	-3.675	201	2568	213	2747	0
1	14	3	""	"STM4141"	4650	14900	90	246	263	78	132	134	17	100	100	0	715	782	364	88	91	16	100	100	0	0.182	0.189	0.189	0.184	1.361	0.185	0.858	52	341	741	825	-2.459	114	627	131	694	0
1	15	3	""	"STM0346"	4810	14900	90	229	251	76	132	133	18	100	94	0	1570	1724	867	90	91	18	100	100	0	0.066	0.073	0.073	0.072	1.384	0.083	0.412	52	360	1577	1753	-3.931	97	1480	119	1634	0
1	16	3	""	"STM1042"	4990	14900	90	315	356	144	132	134	34	100	100	0	1733	2193	1261	91	95	28	100	100	0	0.111	0.107	0.104	0.106	1.258	0.106	0.919	52	357	1825	2326	-3.166	183	1642	224	2102	0
1	17	3	"sirC"	"STM1774"	5170	14900	100	258	276	114	131	131	17	97	95	0	1237	1368	807	90	92	16	100	100	0	0.111	0.113	0.107	0.109	1.556	0.112	0.786	80	430	1274	1423	-3.175	127	1147	145	1278	0
1	18	3	"orf70"	"STM1388"	5340	14910	90	246	253	55	131	132	17	100	98	0	509	553	222	89	89	12	100	100	0	0.274	0.263	0.261	0.263	1.386	0.252	0.849	52	332	535	586	-1.869	115	420	122	464	0
1	19	3	"traB"	"PSLT081"	5500	14910	100	612	622	142	133	134	19	100	100	0	8398	8574	2358	92	95	21	100	100	0	0.058	0.058	0.058	0.057	1.237	0.057	0.947	80	422	8785	8971	-4.116	479	8306	489	8482	0
1	20	3	"trbI"	"PSLT089"	5680	14910	100	320	318	52	132	132	17	100	100	0	4183	3979	1031	95	99	24	100	100	0	0.046	0.048	0.047	0.048	1.357	0.046	0.865	80	406	4276	4070	-4.443	188	4088	186	3884	0
1	21	3	""	"PSLT093"	5860	14910	100	236	238	65	128	130	28	91	82	0	3052	3254	1589	94	97	20	100	100	0	0.037	0.035	0.034	0.034	1.451	0.034	0.835	80	406	3066	3270	-4.776	108	2958	110	3160	0
1	22	3	"traF"	"PSLT097"	6030	14910	90	365	395	97	130	130	16	100	100	0	3471	4054	1479	91	93	14	100	100	0	0.070	0.067	0.066	0.067	1.202	0.063	0.919	52	358	3615	4228	-3.846	235	3380	265	3963	0
1	23	3	"traG"	"PSLT101"	6200	14910	90	265	307	137	132	132	17	94	94	0	1358	1696	1079	93	94	15	100	100	0	0.105	0.109	0.108	0.106	1.473	0.100	0.818	52	374	1398	1778	-3.250	133	1265	175	1603	0
1	24	3	""	"PSLT106"	6390	14910	100	4696	4698	2008	132	133	19	100	100	0	1093	1099	465	91	92	13	100	100	0	4.555	4.530	4.642	4.587	1.282	4.609	0.940	80	462	5566	5574	2.187	4564	1002	4566	1008	0
1	1	4	""	"STM1656"	2380	15090	90	316	338	107	129	130	16	100	100	0	788	914	463	111	112	20	100	100	0	0.276	0.260	0.266	0.267	1.249	0.241	0.893	52	378	864	1012	-1.856	187	677	209	803	0
1	2	4	""	"STM2716"	2550	15090	90	164	170	36	129	130	16	86	53	0	593	766	635	106	109	19	100	100	0	0.072	0.062	0.078	0.067	1.829	0.048	0.451	52	394	522	701	-3.798	35	487	41	660	0
1	3	4	""	"STM2722"	2740	15090	90	171	178	37	131	131	16	88	55	0	1003	1045	557	102	103	17	100	100	0	0.044	0.050	0.048	0.051	1.615	0.051	0.340	52	362	941	990	-4.493	40	901	47	943	0
1	4	4	""	"STM1618"	2890	15080	90	327	383	156	135	135	18	100	100	0	1187	1526	990	95	94	15	100	100	0	0.176	0.173	0.178	0.176	1.203	0.163	0.939	52	356	1284	1679	-2.508	192	1092	248	1431	0
1	5	4	""	"STM1675"	3080	15080	90	261	280	81	132	132	18	100	94	0	796	875	411	92	93	14	100	100	0	0.183	0.189	0.179	0.182	1.395	0.184	0.883	52	370	833	931	-2.448	129	704	148	783	0
1	6	4	""	"STM1664"	3260	15080	120	284	309	131	135	140	32	88	75	0	624	765	580	94	97	21	98	90	0	0.281	0.259	0.260	0.324	2.066	0.231	0.854	120	449	679	845	-1.831	149	530	174	671	0
1	7	4	"pyrH"	"STM0218"	3430	15080	100	898	1153	795	135	137	20	100	100	0	761	1006	729	92	94	23	100	100	0	1.141	1.114	1.130	1.138	1.211	1.104	0.976	80	388	1432	1932	0.190	763	669	1018	914	0
1	8	4	"accA"	"STM0232"	3600	15080	100	1476	1616	686	137	138	21	100	100	0	1193	1385	695	94	99	29	100	100	0	1.218	1.146	1.178	1.206	1.341	1.108	0.956	80	393	2438	2770	0.285	1339	1099	1479	1291	0
1	9	4	"panC"	"STM0181"	3770	15080	100	935	932	242	135	137	25	100	100	0	5127	5119	1896	94	100	33	100	100	0	0.159	0.159	0.161	0.164	1.295	0.150	0.950	80	420	5833	5822	-2.653	800	5033	797	5025	0
1	10	4	"sbmC"	"STM2061"	3940	15070	90	344	366	123	133	134	18	100	100	0	708	792	425	91	95	19	100	100	0	0.342	0.332	0.330	0.341	1.275	0.311	0.942	52	359	828	934	-1.548	211	617	233	701	0
1	11	4	"yeeO"	"STM2013"	4120	15080	100	271	318	144	132	133	18	100	91	0	900	1169	881	91	94	18	100	100	0	0.172	0.173	0.169	0.183	1.542	0.164	0.917	80	440	948	1264	-2.541	139	809	186	1078	0
1	12	4	"rcsA"	"STM1982"	4290	15080	100	854	879	219	132	133	38	100	100	0	5725	5629	1759	92	93	18	100	100	0	0.128	0.135	0.133	0.139	1.304	0.130	0.944	80	408	6355	6284	-2.964	722	5633	747	5537	0
1	13	4	"yjbB"	"STM4189"	4460	15070	90	244	282	111	133	136	40	94	69	0	767	1140	738	88	91	20	100	100	0	0.163	0.142	0.144	0.138	1.442	0.135	0.851	52	355	790	1201	-2.613	111	679	149	1052	0
1	14	4	"ubiA"	"STM4234"	4640	15070	90	209	220	47	134	135	18	98	86	0	636	691	354	91	92	18	100	100	0	0.138	0.143	0.135	0.147	1.431	0.127	0.772	52	374	620	686	-2.861	75	545	86	600	0
1	15	4	""	"STM4242"	4820	15080	100	219	242	86	134	135	17	93	81	0	661	847	591	90	91	17	100	100	0	0.149	0.143	0.141	0.150	1.668	0.135	0.845	80	428	656	865	-2.748	85	571	108	757	0
1	16	4	""	"STM4272"	4990	15070	100	176	185	38	134	135	19	77	58	0	720	821	459	89	90	22	100	100	0	0.067	0.070	0.070	0.067	1.943	0.067	0.578	80	430	673	783	-3.909	42	631	51	732	0
1	17	4	"yjcG"	"STM4273"	5160	15070	90	202	206	41	133	133	20	88	75	0	969	1033	433	88	90	16	100	100	0	0.078	0.077	0.072	0.073	1.553	0.076	0.743	52	341	950	1018	-3.674	69	881	73	945	0
1	18	4	"sixA"	"STM2387"	5330	15080	100	663	766	387	130	131	19	100	100	0	343	386	203	89	90	14	98	98	0	2.098	2.141	2.186	2.330	1.466	2.108	0.908	80	420	787	933	1.069	533	254	636	297	0
1	19	4	"fes"	"STM0586"	5500	15080	90	708	880	468	131	133	21	100	100	0	384	477	281	90	91	15	100	100	0	1.963	1.935	2.008	2.097	1.302	1.846	0.959	52	341	871	1136	0.973	577	294	749	387	0
1	20	4	"maa"	"STM0472"	5680	15070	100	935	1119	655	132	133	19	100	100	0	919	1229	849	92	94	16	100	100	0	0.971	0.868	0.894	0.903	1.278	0.825	0.966	80	426	1630	2124	-0.042	803	827	987	1137	0
1	21	4	"ybbJ"	"STM0500"	5860	15070	100	382	428	206	128	130	28	100	97	0	399	450	255	90	92	17	100	100	0	0.822	0.833	0.794	0.844	1.320	0.841	0.911	80	406	563	660	-0.283	254	309	300	360	0
1	22	4	"allD"	"STM0528"	6030	15080	90	206	215	47	130	131	17	98	84	0	669	1011	659	90	94	22	100	100	0	0.131	0.092	0.093	0.099	1.563	0.082	0.805	52	357	655	1006	-2.929	76	579	85	921	0
1	23	4	"yfdH"	"STM0558"	6200	15080	90	164	172	36	130	130	17	75	50	0	1215	1370	846	91	92	16	100	100	0	0.030	0.033	0.036	0.037	1.617	0.032	0.552	52	373	1158	1321	-5.047	34	1124	42	1279	0
1	24	4	""	"STM0573"	6390	15080	100	179	185	41	130	130	18	77	61	0	832	905	480	89	89	14	100	100	0	0.066	0.067	0.069	0.065	1.784	0.068	0.670	80	448	792	871	-3.923	49	743	55	816	0
1	1	5	""	"STM3548"	2370	15270	80	156	162	34	131	132	16	67	42	0	392	558	501	104	107	18	100	100	0	0.087	0.068	0.080	0.079	2.026	0.058	0.509	52	334	313	485	-3.526	25	288	31	454	0
1	2	5	"yhgG"	"STM3507"	2550	15270	80	221	223	48	130	130	16	98	86	0	397	444	193	110	114	23	100	98	0	0.317	0.278	0.286	0.279	1.616	0.249	0.783	52	320	378	427	-1.657	91	287	93	334	0
1	3	5	"nanA"	"STM3339"	2720	15260	90	257	274	74	128	129	17	100	100	0	969	1101	439	103	106	21	100	100	0	0.149	0.146	0.142	0.144	1.269	0.141	0.881	52	375	995	1144	-2.747	129	866	146	998	0
1	4	5	"mtgA"	"STM3326"	2900	15260	100	224	236	83	130	130	17	93	93	0	526	592	334	95	97	18	100	100	0	0.218	0.213	0.212	0.204	1.595	0.220	0.869	80	440	525	603	-2.197	94	431	106	497	0
1	5	5	"yhbZ"	"STM3301"	3070	15260	100	2227	2962	1938	130	130	18	100	100	0	795	1001	679	94	95	15	100	100	0	2.991	3.122	3.211	3.237	1.320	3.049	0.970	80	386	2798	3739	1.581	2097	701	2832	907	0
1	6	5	"truB"	"STM3284"	3250	15250	140	6754	6093	4905	134	137	29	95	94	0	3590	3117	2498	94	97	19	94	92	0	1.894	1.971	1.969	2.052	1.633	1.975	0.987	156	572	10116	8982	0.921	6620	3496	5959	3023	0
1	7	5	"yqhD"	"STM3164"	3420	15250	90	403	406	119	136	138	23	100	98	0	1393	1419	603	92	95	17	100	100	0	0.205	0.203	0.200	0.203	1.345	0.197	0.938	52	322	1568	1597	-2.285	267	1301	270	1327	0
1	8	5	"yghU"	"STM3140"	3600	15250	100	668	796	383	136	137	17	100	100	0	2675	3296	2007	94	97	21	100	100	0	0.206	0.206	0.212	0.213	1.196	0.198	0.967	80	418	3113	3862	-2.278	532	2581	660	3202	0
1	9	5	"mltC"	"STM3112"	3760	15250	90	218	227	59	135	137	25	96	67	0	649	734	353	93	99	35	100	100	0	0.149	0.144	0.138	0.130	1.667	0.133	0.752	52	347	639	733	-2.744	83	556	92	641	0
1	10	5	"yggJ"	"STM3094"	3950	15250	100	277	296	92	132	133	21	97	93	0	642	770	426	92	95	20	100	100	0	0.264	0.242	0.251	0.246	1.368	0.230	0.905	80	459	695	842	-1.923	145	550	164	678	0
1	11	5	""	"STM3073"	4110	15260	90	137	142	30	131	132	22	26	9	0	336	383	170	91	94	17	100	100	0	0.024	0.038	0.067	0.069	2.442	0.048	0.062	52	331	251	303	-5.352	6	245	11	292	0
1	12	5	"ygfA"	"STM3061"	4270	15250	90	561	684	285	132	135	41	100	100	0	553	707	340	92	93	15	100	100	0	0.931	0.898	0.887	0.913	1.182	0.864	0.959	52	371	890	1167	-0.104	429	461	552	615	0
1	13	5	"yeaH"	"STM1284"	4470	15250	80	542	620	243	131	134	45	100	100	0	718	774	373	90	90	18	100	100	0	0.654	0.715	0.730	0.732	1.250	0.690	0.935	52	320	1039	1173	-0.612	411	628	489	684	0
1	14	5	"ydiZ"	"STM1325"	4640	15250	100	293	339	154	131	131	18	100	97	0	1158	1443	960	90	91	16	100	100	0	0.152	0.154	0.156	0.152	1.301	0.154	0.948	80	442	1230	1561	-2.721	162	1068	208	1353	0
1	15	5	"aroH"	"STM1347"	4820	15250	100	558	625	298	132	133	19	100	100	0	1586	1963	1177	90	90	14	100	100	0	0.285	0.263	0.270	0.264	1.299	0.255	0.956	80	408	1922	2366	-1.812	426	1496	493	1873	0
1	16	5	"orf242"	"STM1390"	4980	15250	80	278	314	91	133	133	18	100	100	0	492	571	268	87	88	14	100	100	0	0.358	0.374	0.367	0.384	1.305	0.338	0.871	52	306	550	665	-1.482	145	405	181	484	0
1	17	5	"ydhO"	"STM1432"	5150	15240	90	385	460	185	133	134	18	100	100	0	1088	1333	736	87	88	16	100	100	0	0.252	0.262	0.259	0.266	1.210	0.248	0.948	52	375	1253	1573	-1.990	252	1001	327	1246	0
1	18	5	"ydgR"	"STM1452"	5330	15250	100	930	1033	612	136	137	21	100	100	0	628	747	460	88	90	17	100	100	0	1.470	1.361	1.347	1.377	1.262	1.354	0.962	80	401	1334	1556	0.556	794	540	897	659	0
1	19	5	"ugpC"	"STM3554"	5500	15250	100	249	283	116	132	133	21	96	90	0	2223	2671	1860	90	91	15	100	100	0	0.055	0.059	0.058	0.058	1.393	0.059	0.920	80	408	2250	2732	-4.188	117	2133	151	2581	0
1	20	5	"ftsX"	"STM3569"	5670	15260	100	1848	1894	549	131	131	17	100	100	0	4168	4188	1406	91	92	16	100	100	0	0.421	0.430	0.427	0.438	1.250	0.420	0.971	80	418	5794	5860	-1.248	1717	4077	1763	4097	0
1	21	5	"yhhM"	"STM3574"	5850	15250	100	287	305	110	127	128	16	98	96	0	1178	1344	768	89	90	14	100	100	0	0.147	0.142	0.147	0.143	1.313	0.139	0.936	80	420	1249	1433	-2.767	160	1089	178	1255	0
1	22	5	"yhhS"	"STM3581"	6020	15260	100	1149	1179	404	128	129	18	100	100	0	5424	5689	2300	92	96	24	100	100	0	0.191	0.188	0.191	0.191	1.209	0.184	0.982	80	418	6353	6648	-2.385	1021	5332	1051	5597	0
1	23	5	"yhhJ"	"STM3585"	6190	15250	90	221	239	65	127	128	16	100	98	0	945	1142	653	90	96	31	100	100	0	0.110	0.106	0.101	0.108	1.433	0.097	0.878	52	358	949	1164	-3.185	94	855	112	1052	0
1	24	5	"gor"	"STM3597"	6370	15260	100	639	893	658	127	129	21	100	97	0	909	1431	1202	88	91	26	100	100	0	0.624	0.570	0.587	0.584	1.425	0.555	0.975	80	452	1333	2109	-0.681	512	821	766	1343	0
1	1	6	""	"STM1836"	2360	15440	90	542	604	261	130	131	16	100	100	0	612	773	424	103	104	20	100	100	0	0.809	0.707	0.718	0.728	1.225	0.678	0.958	52	399	921	1144	-0.305	412	509	474	670	0
1	2	6	"ycgN"	"STM1811"	2550	15440	110	970	980	376	129	130	17	100	100	0	1755	1747	747	109	111	23	100	100	0	0.511	0.520	0.518	0.527	1.230	0.509	0.959	80	509	2487	2489	-0.969	841	1646	851	1638	0
1	3	6	"kdsA"	"STM1772"	2710	15440	90	449	554	257	127	129	18	100	100	0	808	998	539	110	113	24	100	100	0	0.461	0.481	0.491	0.487	1.191	0.480	0.952	52	361	1020	1315	-1.116	322	698	427	888	0
1	4	6	"galU"	"STM1752"	2890	15440	100	1660	1690	464	128	129	19	100	100	0	4162	4118	1230	104	108	23	100	100	0	0.378	0.389	0.387	0.392	1.188	0.386	0.973	80	456	5590	5576	-1.405	1532	4058	1562	4014	0
1	5	6	"yeaB"	"STM1825"	3060	15430	100	373	375	91	131	132	20	98	98	0	1347	1381	539	98	103	24	100	100	0	0.194	0.190	0.191	0.194	1.310	0.182	0.937	80	415	1491	1527	-2.368	242	1249	244	1283	0
1	6	6	""	"STM1808"	3240	15440	100	930	959	282	130	130	16	100	100	0	3026	3193	1034	95	97	16	100	100	0	0.273	0.268	0.266	0.270	1.172	0.265	0.969	80	405	3731	3927	-1.873	800	2931	829	3098	0
1	7	6	""	"STM4011"	3420	15430	100	210	228	75	132	132	16	92	81	0	1688	2453	1744	93	95	15	100	100	0	0.049	0.041	0.040	0.041	1.469	0.040	0.862	80	436	1673	2456	-4.354	78	1595	96	2360	0
1	8	6	"yihG"	"STM3998"	3590	15430	100	240	265	103	132	133	19	95	88	0	2461	2976	1953	93	95	16	100	100	0	0.046	0.046	0.046	0.045	1.370	0.048	0.908	80	429	2476	3016	-4.455	108	2368	133	2883	0
1	9	6	"argC"	"STM4121"	3770	15430	100	810	1027	618	131	132	21	100	100	0	915	1173	781	93	95	15	100	100	0	0.826	0.830	0.851	0.861	1.223	0.809	0.972	80	440	1501	1976	-0.276	679	822	896	1080	0
1	10	6	"ego"	"STM4074"	3930	15430	90	174	189	53	130	131	18	82	59	0	933	1286	785	91	95	21	100	100	0	0.052	0.049	0.050	0.047	1.683	0.051	0.563	52	359	886	1254	-4.258	44	842	59	1195	0
1	11	6	"cpxP"	"STM4060"	4110	15430	100	2176	2508	1297	132	132	17	100	100	0	1075	1301	684	92	95	21	100	100	0	2.079	1.965	1.973	1.990	1.241	1.961	0.977	80	435	3027	3585	1.056	2044	983	2376	1209	0
1	12	6	""	"Not LT2a86"	4280	15430	80	294	328	91	129	131	19	100	100	0	780	879	392	94	94	16	100	100	0	0.241	0.254	0.258	0.258	1.208	0.238	0.932	52	313	851	984	-2.056	165	686	199	785	0
1	13	6	"smg"	"STM3404"	4460	15430	100	693	927	609	131	135	46	98	97	0	877	1192	887	91	94	26	100	100	0	0.715	0.723	0.724	0.742	1.295	0.702	0.971	80	454	1348	1897	-0.484	562	786	796	1101	0
1	14	6	"rpsM"	"STM3418"	4630	15430	100	3462	3664	2082	131	134	30	100	100	0	263	289	135	90	95	30	93	87	0	19.254	17.754	18.546	19.079	1.365	17.422	0.941	80	439	3504	3732	4.267	3331	173	3533	199	0
1	15	6	"rpsH"	"STM3426"	4810	15430	100	3349	3878	2174	130	131	24	100	100	0	230	259	116	89	91	27	96	90	0	22.830	22.047	23.198	23.641	1.326	21.233	0.943	80	441	3360	3918	4.513	3219	141	3748	170	0
1	16	6	"rpsQ"	"STM3431"	4970	15430	90	1651	1938	870	132	132	20	100	100	0	282	321	151	88	89	14	100	100	0	7.830	7.751	7.645	8.282	1.280	7.334	0.928	52	375	1713	2039	2.969	1519	194	1806	233	0
1	17	6	"rplV"	"STM3435"	5160	15430	110	8155	8160	3992	133	135	20	100	100	0	365	367	151	88	90	16	100	100	0	28.960	28.771	29.651	29.769	1.208	28.405	0.964	80	470	8299	8306	4.856	8022	277	8027	279	0
1	18	6	"rplC"	"STM3440"	5320	15430	120	14099	11585	6984	134	136	19	100	99	0	530	454	237	89	91	16	91	88	0	31.667	31.373	31.573	31.803	1.396	31.250	0.966	120	483	14406	11816	4.985	13965	441	11451	365	0
1	19	6	"yjgA"	"STM4437"	5490	15420	90	1120	1407	664	131	133	21	100	100	0	1796	2315	1235	88	90	18	100	100	0	0.579	0.573	0.597	0.585	1.138	0.565	0.974	52	350	2697	3503	-0.788	989	1708	1276	2227	0
1	20	6	"holC"	"STM4476"	5670	15430	100	488	537	203	129	130	19	100	100	0	857	951	467	89	90	17	100	100	0	0.467	0.473	0.468	0.482	1.248	0.454	0.958	80	428	1127	1270	-1.097	359	768	408	862	0
1	21	6	"yjiE"	"STM4511"	5840	15430	100	553	685	382	127	128	17	100	100	0	1772	2287	1537	89	90	14	100	100	0	0.253	0.254	0.252	0.259	1.241	0.250	0.973	80	438	2109	2756	-1.982	426	1683	558	2198	0
1	22	6	"fhuF"	"STM4550"	6010	15420	90	840	836	315	130	131	18	100	100	0	1015	1048	471	92	94	15	100	100	0	0.769	0.738	0.748	0.754	1.151	0.716	0.963	52	351	1633	1662	-0.379	710	923	706	956	0
1	23	6	"smp"	"STM4577"	6190	15430	100	205	231	85	129	130	17	91	82	0	664	816	557	89	90	16	100	100	0	0.132	0.140	0.144	0.140	1.434	0.142	0.901	80	459	651	829	-2.919	76	575	102	727	0
1	24	6	"arcA"	"STM4598"	6370	15430	100	1236	1629	1008	128	129	20	100	100	0	581	753	469	87	88	16	100	100	0	2.243	2.254	2.337	2.312	1.214	2.230	0.970	80	441	1602	2167	1.165	1108	494	1501	666	0
1	1	7	"yicN"	"STM3786"	2310	15630	100	201	243	99	130	131	17	93	77	0	689	1004	792	103	105	19	100	100	0	0.121	0.125	0.126	0.128	1.556	0.121	0.889	80	425	657	1014	-3.045	71	586	113	901	0
1	2	7	"yidH"	"STM3805"	2490	15630	90	359	389	191	129	130	17	100	100	0	861	1061	662	105	107	21	100	100	0	0.304	0.272	0.267	0.276	1.314	0.272	0.940	52	351	986	1216	-1.717	230	756	260	956	0
1	3	7	"yidQ"	"STM3810"	2660	15620	110	191	233	116	131	133	21	80	56	0	237	402	334	103	108	25	97	91	0	0.448	0.341	0.351	0.323	2.121	0.334	0.854	80	501	194	401	-1.159	60	134	102	299	0
1	4	7	""	"STM3820"	2830	15630	50	204	194	35	131	132	17	83	75	0	862	862	305	111	126	59	100	100	0	0.097	0.084	0.094	0.084	1.924	0.067	0.573	12	104	824	814	-3.363	73	751	63	751	0
1	5	7	"torR"	"STM3824"	3010	15610	100	1369	1403	390	129	130	19	100	100	0	4403	4457	1311	104	109	26	100	100	0	0.288	0.293	0.294	0.291	1.132	0.290	0.976	80	461	5539	5627	-1.794	1240	4299	1274	4353	0
1	6	7	"dgoR"	"STM3830"	3190	15610	100	723	737	348	129	131	17	100	100	0	2225	2412	1449	101	105	23	100	100	0	0.280	0.263	0.267	0.272	1.213	0.252	0.973	80	404	2718	2919	-1.838	594	2124	608	2311	0
1	7	7	"pdxA"	"STM0091"	3360	15610	110	1425	1456	480	131	132	17	100	100	0	4631	4641	1579	97	98	17	100	100	0	0.285	0.292	0.290	0.291	1.156	0.290	0.977	80	420	5828	5869	-1.809	1294	4534	1325	4544	0
1	8	7	""	"STM0099"	3530	15610	100	223	232	77	132	133	17	90	82	0	1372	1797	1332	94	96	16	100	100	0	0.071	0.059	0.059	0.058	1.524	0.056	0.868	80	414	1369	1803	-3.812	91	1278	100	1703	0
1	9	7	"yabB"	"STM0119"	3710	15610	100	542	765	588	131	131	17	100	100	0	343	544	455	94	95	17	100	98	0	1.651	1.409	1.464	1.487	1.446	1.351	0.946	80	440	660	1084	0.723	411	249	634	450	0
1	10	7	"murE"	"STM0123"	3890	15610	90	337	410	215	127	129	19	100	100	0	534	710	498	93	93	13	100	100	0	0.476	0.459	0.428	0.471	1.398	0.425	0.866	52	349	651	900	-1.070	210	441	283	617	0
1	11	7	"lpxC"	"STM0134"	4050	15600	100	1883	2918	2577	130	132	18	100	100	0	413	644	538	94	97	23	100	97	0	5.495	5.069	5.336	5.419	1.359	5.017	0.954	80	418	2072	3338	2.458	1753	319	2788	550	0
1	12	7	"hofC"	"STM0142"	4230	15600	100	227	282	150	129	131	18	95	83	0	767	1285	1288	99	110	44	100	97	0	0.147	0.129	0.139	0.139	1.640	0.118	0.911	80	419	766	1339	-2.769	98	668	153	1186	0
1	13	7	""	"STM1546"	4410	15630	120	248	322	206	130	136	47	78	60	0	471	775	760	99	110	45	95	89	0	0.317	0.284	0.288	0.296	1.637	0.265	0.841	120	453	490	868	-1.657	118	372	192	676	0
1	14	7	""	"STM1550"	4570	15610	90	490	559	272	130	135	34	100	100	0	646	839	535	93	99	33	100	100	0	0.651	0.575	0.603	0.617	1.368	0.543	0.929	52	336	913	1175	-0.619	360	553	429	746	0
1	15	7	""	"STM1555"	4750	15600	60	193	196	48	128	133	30	75	53	0	442	534	324	94	106	48	100	93	0	0.187	0.155	0.145	0.147	1.980	0.140	0.593	32	176	413	508	-2.421	65	348	68	440	0
1	16	7	""	"STM1561"	4920	15600	70	223	229	68	130	131	17	87	81	0	1767	1790	1114	92	97	23	100	100	0	0.056	0.058	0.062	0.060	1.595	0.055	0.774	32	236	1768	1797	-4.171	93	1675	99	1698	0
1	17	7	"adhP"	"STM1567"	5100	15610	100	396	590	427	129	130	18	100	98	0	581	1040	958	92	93	17	100	98	0	0.546	0.486	0.516	0.530	1.387	0.455	0.946	80	439	756	1409	-0.873	267	489	461	948	0
1	18	7	"yddG"	"STM1571"	5280	15600	100	273	314	151	136	148	50	76	57	0	1961	3388	2984	92	93	17	100	100	0	0.073	0.054	0.057	0.057	1.583	0.049	0.786	80	394	2006	3474	-3.770	137	1869	178	3296	0
1	19	7	"topA"	"STM1714"	5440	15600	60	277	419	265	133	135	20	100	100	0	284	475	362	91	93	18	100	100	0	0.746	0.745	0.720	0.741	1.384	0.757	0.921	32	176	337	670	-0.423	144	193	286	384	0
1	20	7	"trpH"	"STM1721"	5610	15610	100	391	498	313	129	130	17	98	98	0	1027	1384	1191	94	106	46	100	100	0	0.281	0.286	0.299	0.307	1.347	0.271	0.872	80	465	1195	1659	-1.832	262	933	369	1290	0
1	21	7	"cls"	"STM1739"	5790	15600	60	252	258	90	129	130	17	93	87	0	807	965	717	92	100	37	100	100	0	0.172	0.148	0.183	0.161	1.567	0.128	0.843	32	176	838	1002	-2.539	123	715	129	873	0
1	22	7	"tdk"	"STM1750"	5960	15610	110	647	664	281	129	130	17	100	100	0	1843	2070	1129	92	96	21	100	100	0	0.296	0.270	0.278	0.279	1.248	0.260	0.962	80	517	2269	2513	-1.757	518	1751	535	1978	0
1	23	7	"narX"	"STM1766"	6140	15600	80	515	568	343	128	130	18	98	96	0	1013	1459	1163	91	94	20	100	100	0	0.420	0.322	0.312	0.347	1.466	0.302	0.948	52	310	1309	1808	-1.252	387	922	440	1368	0
1	24	7	"ychM"	"STM1781"	6320	15620	100	288	381	235	128	129	16	98	96	0	861	1457	1284	92	107	54	100	97	0	0.208	0.185	0.185	0.185	1.409	0.182	0.955	80	449	929	1618	-2.265	160	769	253	1365	0
1	1	8	""	"STM2303"	2310	15790	100	665	722	367	130	131	18	100	100	0	520	612	356	104	106	18	100	100	0	1.286	1.165	1.221	1.233	1.224	1.115	0.973	80	385	951	1100	0.363	535	416	592	508	0
1	2	8	"nuoL"	"STM2318"	2480	15790	100	1219	1271	687	130	130	16	100	100	0	7261	7713	4663	106	109	21	100	100	0	0.152	0.150	0.150	0.154	1.139	0.148	0.989	80	384	8244	8748	-2.716	1089	7155	1141	7607	0
1	3	8	"nuoA"	"STM2328"	2650	15790	110	2337	2244	919	133	137	23	100	100	0	3958	3798	1678	110	115	29	100	100	0	0.573	0.572	0.567	0.590	1.183	0.564	0.984	80	439	6052	5799	-0.804	2204	3848	2111	3688	0
1	4	8	"yfbT"	"STM2334"	2830	15780	100	531	684	560	131	134	21	100	100	0	1147	1456	1212	107	110	24	100	100	0	0.385	0.410	0.410	0.415	1.187	0.430	0.948	80	438	1440	1902	-1.379	400	1040	553	1349	0
1	5	8	""	"STM2340"	3010	15790	100	324	385	206	127	129	16	96	93	0	1924	2467	1934	106	109	22	100	100	0	0.108	0.109	0.114	0.114	1.365	0.107	0.967	80	417	2015	2619	-3.206	197	1818	258	2361	0
1	6	8	""	"STM2344"	3200	15780	110	253	296	124	128	130	20	98	95	0	801	1144	766	102	105	21	100	100	0	0.179	0.161	0.156	0.159	1.316	0.158	0.909	80	440	824	1210	-2.483	125	699	168	1042	0
1	7	8	""	"STM2528"	3360	15770	100	198	220	79	127	129	21	82	73	0	1116	1386	1006	99	101	20	100	100	0	0.070	0.072	0.070	0.070	1.523	0.072	0.894	80	380	1088	1380	-3.840	71	1017	93	1287	0
1	8	8	"nifU"	"STM2542"	3530	15780	100	973	1157	638	130	131	17	100	100	0	641	757	436	98	100	18	100	100	0	1.552	1.558	1.580	1.612	1.173	1.530	0.980	80	370	1386	1686	0.635	843	543	1027	659	0
1	9	8	"yjdL"	"STM2560"	3690	15780	100	959	947	562	129	130	17	100	100	0	6631	6523	4154	97	100	23	100	100	0	0.127	0.127	0.126	0.131	1.224	0.129	0.975	80	393	7364	7244	-2.977	830	6534	818	6426	0
1	10	8	"yfhK"	"STM2564"	3880	15780	100	602	703	402	126	128	22	97	97	0	1704	2093	1519	95	95	16	100	100	0	0.296	0.289	0.297	0.297	1.282	0.275	0.970	80	428	2085	2575	-1.757	476	1609	577	1998	0
1	11	8	""	"STM2575"	4040	15780	100	788	742	263	129	129	22	100	100	0	10203	9524	3953	94	98	26	100	100	0	0.065	0.065	0.065	0.065	1.216	0.065	0.973	80	406	10768	10043	-3.939	659	10109	613	9430	0
1	12	8	""	"STM2590"	4220	15780	110	411	393	126	127	128	17	100	100	0	7823	7252	2991	99	109	44	100	100	0	0.037	0.037	0.037	0.036	1.236	0.038	0.964	80	434	8008	7419	-4.765	284	7724	266	7153	0
1	13	8	"yraO"	"STM3266"	4390	15770	130	1998	2109	1307	127	130	21	100	100	0	4605	4757	3199	97	109	48	100	100	0	0.415	0.425	0.426	0.450	1.266	0.417	0.989	120	468	6379	6642	-1.269	1871	4508	1982	4660	0
1	14	8	"yhbU"	"STM3274"	4570	15770	100	200	202	43	127	131	26	90	70	0	3882	4312	2230	90	97	35	100	100	0	0.019	0.018	0.018	0.019	1.390	0.017	0.784	80	379	3865	4297	-5.699	73	3792	75	4222	0
1	15	8	""	"STM3278"	4740	15780	110	327	306	78	128	129	20	100	93	0	6577	5954	2434	91	99	33	100	100	0	0.031	0.030	0.031	0.030	1.256	0.030	0.920	80	479	6685	6041	-5.026	199	6486	178	5863	0
1	16	8	"yhbC"	"STM3288"	4920	15770	110	4151	4118	2070	129	130	16	100	100	0	1510	1588	857	91	96	27	100	100	0	2.834	2.665	2.734	2.789	1.171	2.607	0.985	80	468	5441	5486	1.503	4022	1419	3989	1497	0
1	17	8	"mrsA"	"STM3294"	5080	15770	100	2500	2634	1475	129	131	23	100	100	0	3124	3379	1807	89	91	17	100	100	0	0.781	0.761	0.745	0.762	1.137	0.776	0.981	80	382	5406	5795	-0.356	2371	3035	2505	3290	0
1	18	8	"rplU"	"STM3304"	5260	15770	110	7732	8033	4657	135	147	50	100	100	0	1546	1539	734	91	92	17	100	100	0	5.221	5.454	5.283	5.489	1.159	5.758	0.970	80	457	9052	9346	2.384	7597	1455	7898	1448	0
1	19	8	"ybgJ"	"STM0712"	5420	15780	100	1562	1751	1210	134	142	35	100	100	0	4267	4454	2751	93	99	26	100	100	0	0.342	0.371	0.352	0.359	1.198	0.391	0.960	80	421	5602	5978	-1.547	1428	4174	1617	4361	0
1	20	8	""	"STM0719"	5590	15780	110	566	554	215	130	131	17	100	97	0	15173	12929	5313	97	112	50	100	100	0	0.029	0.033	0.031	0.032	1.220	0.034	0.950	80	464	15512	13256	-5.112	436	15076	424	12832	0
1	21	8	""	"STM0725"	5780	15780	90	304	336	187	128	127	16	100	94	0	5994	6299	3528	94	100	33	100	100	0	0.030	0.034	0.031	0.031	1.318	0.038	0.883	52	360	6076	6413	-5.067	176	5900	208	6205	0
1	22	8	"sdhA"	"STM0734"	5940	15780	100	2103	2033	1403	127	127	16	100	100	0	6583	6685	4726	93	97	21	100	100	0	0.304	0.289	0.289	0.299	1.242	0.291	0.989	80	397	8466	8498	-1.716	1976	6490	1906	6592	0
1	23	8	"tolQ"	"STM0745"	6120	15770	100	1064	1355	1023	127	129	17	100	100	0	2783	3493	2842	91	95	22	100	100	0	0.348	0.361	0.358	0.374	1.188	0.358	0.983	80	389	3629	4630	-1.523	937	2692	1228	3402	0
1	24	8	"nadA"	"STM0756"	6290	15780	130	1132	974	543	124	127	17	99	95	0	9388	7909	4860	94	109	56	99	98	0	0.108	0.109	0.109	0.114	1.375	0.109	0.986	120	596	10302	8665	-3.205	1008	9294	850	7815	0
1	1	9	"yliJ"	"STM0862"	2310	15960	100	421	468	242	130	130	17	98	97	0	583	738	482	103	105	19	98	97	0	0.606	0.532	0.557	0.543	1.292	0.517	0.949	80	416	771	973	-0.722	291	480	338	635	0
1	2	9	""	"STM0869"	2470	15960	100	1143	1160	349	130	130	18	100	100	0	5132	5309	1820	104	106	19	100	100	0	0.201	0.198	0.197	0.201	1.239	0.195	0.976	80	404	6041	6235	-2.311	1013	5028	1030	5205	0
1	3	9	"potF"	"STM0877"	2650	15960	100	599	746	504	130	131	18	100	100	0	3534	4811	4052	104	108	23	100	100	0	0.137	0.131	0.133	0.137	1.310	0.126	0.967	80	420	3899	5323	-2.871	469	3430	616	4707	0
1	4	9	""	"STM0884"	2820	15950	80	138	146	29	129	131	16	32	23	0	302	516	440	108	111	21	100	96	0	0.046	0.042	0.055	0.056	1.987	0.048	0.359	52	302	203	425	-4.430	9	194	17	408	0
1	5	9	""	"STM0893"	3000	15950	110	256	275	136	125	126	18	95	93	0	11972	11843	4953	114	118	32	100	100	0	0.011	0.013	0.013	0.015	1.543	0.012	0.541	80	465	11989	11879	-6.500	131	11858	150	11729	0
1	6	9	""	"STM0897"	3180	15950	110	135	136	22	124	126	25	23	5	0	1594	2130	1489	113	121	37	100	100	0	0.007	0.006	0.027	0.031	2.302	0.005	0.058	80	457	1492	2029	-7.073	11	1481	12	2017	0
1	7	9	""	"STM1032"	3340	15950	80	143	163	72	122	122	18	51	32	0	287	471	518	107	110	22	100	100	0	0.117	0.113	0.132	0.132	1.715	0.124	0.796	52	301	201	405	-3.100	21	180	41	364	0
1	8	9	""	"STM1036"	3520	15950	110	332	340	121	122	123	17	98	98	0	5291	5187	2251	108	112	23	100	100	0	0.041	0.043	0.041	0.041	1.266	0.044	0.945	80	490	5393	5297	-4.625	210	5183	218	5079	0
1	9	9	""	"STM1041"	3690	15950	100	1055	1059	410	122	123	19	100	98	0	14163	14801	6497	109	116	32	100	100	0	0.066	0.064	0.064	0.063	1.239	0.063	0.981	80	446	14987	15629	-3.913	933	14054	937	14692	0
1	10	9	"metH"	"STM4188"	3880	15950	70	234	247	87	125	126	18	96	87	0	1133	1423	1105	97	100	21	100	100	0	0.105	0.092	0.096	0.103	1.461	0.082	0.798	32	236	1145	1448	-3.249	109	1036	122	1326	0
1	11	9	""	"STM4197"	4040	15950	80	138	205	279	124	125	19	36	23	0	711	861	647	94	97	18	100	100	0	0.023	0.106	0.034	0.044	2.859	0.174	0.261	52	310	631	848	-5.462	14	617	81	767	0
1	12	9	""	"STM4201"	4210	15940	90	337	332	56	125	125	16	100	100	0	6404	6441	1429	97	100	19	100	100	0	0.034	0.033	0.032	0.032	1.306	0.031	0.882	52	356	6519	6551	-4.895	212	6307	207	6344	0
1	13	9	"mntH"	"STM2408"	4390	15950	100	610	756	530	123	124	16	100	98	0	647	839	648	92	95	19	98	98	0	0.877	0.847	0.885	0.914	1.317	0.831	0.973	80	401	1042	1380	-0.189	487	555	633	747	0
1	14	9	"pduN"	"STM2049"	4550	15940	90	161	176	59	125	127	23	57	40	0	1098	1190	738	91	95	22	100	100	0	0.036	0.046	0.042	0.041	1.641	0.052	0.641	52	341	1043	1150	-4.806	36	1007	51	1099	0
1	15	9	""	"STM2636"	4730	15950	100	458	558	309	123	125	22	100	100	0	1868	2364	1691	90	92	20	100	100	0	0.188	0.191	0.194	0.200	1.299	0.184	0.959	80	434	2113	2709	-2.408	335	1778	435	2274	0
1	16	9	"rplI"	"STM4394"	4910	15950	100	1614	1978	1335	123	125	17	100	100	0	516	640	413	90	90	18	100	100	0	3.500	3.373	3.425	3.509	1.278	3.351	0.968	80	420	1917	2405	1.807	1491	426	1855	550	0
1	17	9	"sitC"	"STM2863"	5080	15950	100	579	693	469	124	125	18	100	100	0	675	847	648	90	93	29	100	100	0	0.778	0.752	0.758	0.766	1.352	0.735	0.969	80	421	1040	1326	-0.363	455	585	569	757	0
1	18	9	"bcfD"	"STM0024"	5250	15940	70	194	197	46	126	127	19	84	75	0	1829	1967	1048	92	102	52	100	100	0	0.039	0.038	0.039	0.036	1.541	0.035	0.731	32	236	1805	1946	-4.675	68	1737	71	1875	0
1	19	9	""	"PSLT065"	5420	15940	70	170	180	58	124	125	16	84	59	0	479	616	432	91	95	22	100	100	0	0.119	0.107	0.110	0.098	1.995	0.102	0.740	32	230	434	581	-3.076	46	388	56	525	0
1	20	9	"trbD"	"PSLT083"	5590	15940	90	167	189	63	125	125	16	88	65	0	1017	1143	774	91	94	18	100	100	0	0.045	0.061	0.048	0.056	1.690	0.062	0.714	52	358	968	1116	-4.463	42	926	64	1052	0
1	21	9	"yneG"	"STM1526"	5770	15950	100	266	275	86	126	127	18	97	91	0	1177	1187	629	94	100	29	100	100	0	0.129	0.136	0.132	0.133	1.437	0.132	0.892	80	418	1223	1242	-2.952	140	1083	149	1093	0
1	22	9	"dcuS"	"STM4304"	5930	15940	90	397	388	136	124	129	50	96	86	0	2077	2283	1188	97	102	27	100	100	0	0.138	0.121	0.120	0.122	1.192	0.117	0.951	52	350	2253	2450	-2.859	273	1980	264	2186	0
1	23	9	"yjdE"	"STM4294"	6130	15940	100	128	128	19	123	126	45	3	0	0	103	111	29	93	100	28	32	8	0	0.500	0.278	0.523	0.577	2.971	4.300	0.153	80	431	15	23	-1.000	5	10	5	18	-50
1	24	9	""	"STM4307"	6290	15940	90	197	203	48	122	123	16	90	84	0	1665	1894	955	95	100	38	100	100	0	0.048	0.045	0.046	0.044	1.366	0.044	0.817	52	318	1645	1880	-4.388	75	1570	81	1799	0
1	1	10	""	"STM4597"	2280	16140	100	569	558	139	127	127	18	100	100	0	1850	1808	575	107	109	22	100	100	0	0.254	0.253	0.252	0.262	1.335	0.248	0.963	80	430	2185	2132	-1.979	442	1743	431	1701	0
1	2	10	""	"STM0257"	2470	16140	90	225	232	66	131	132	18	92	76	0	1472	1340	751	108	114	29	100	100	0	0.069	0.082	0.086	0.086	1.506	0.081	0.836	52	366	1458	1333	-3.859	94	1364	101	1232	0
1	3	10	""	"STM0275"	2640	16130	80	156	158	24	131	132	19	57	28	0	1324	1415	580	105	111	25	100	100	0	0.021	0.021	0.025	0.026	1.584	0.021	0.369	52	309	1244	1337	-5.608	25	1219	27	1310	0
1	4	10	""	"STM0284"	2830	16120	80	152	158	26	124	126	16	76	46	0	541	556	233	108	110	20	100	100	0	0.065	0.076	0.073	0.071	2.442	0.064	0.381	52	301	461	482	-3.951	28	433	34	448	0
1	5	10	""	"STM0292"	2990	16130	100	681	775	408	123	125	20	100	100	0	2225	2555	1332	117	128	46	100	100	0	0.265	0.267	0.261	0.261	1.230	0.273	0.940	80	408	2666	3090	-1.918	558	2108	652	2438	0
1	6	10	"safB"	"STM0300"	3160	16120	80	302	307	77	122	127	39	100	94	0	748	811	294	128	158	228	100	76	0	0.290	0.271	0.259	0.271	1.237	0.254	0.881	52	309	800	868	-1.784	180	620	185	683	0
1	7	10	"ycfM"	"STM1207"	3340	16120	90	583	562	190	120	124	36	100	100	0	1016	995	400	109	135	206	98	84	0	0.510	0.499	0.499	0.503	1.259	0.490	0.921	52	373	1370	1328	-0.970	463	907	442	886	0
1	8	10	"ycfS"	"STM1215"	3510	16130	60	148	151	26	119	120	18	62	34	0	181	187	28	106	112	25	100	84	0	0.387	0.395	0.367	0.288	2.831	0.583	0.696	32	176	104	113	-1.371	29	75	32	81	0
1	9	10	"ycfD"	"STM1229"	3680	16130	80	297	314	114	118	121	35	100	94	0	455	504	306	117	129	96	100	88	0	0.530	0.506	0.510	0.512	1.369	0.420	0.776	52	312	517	583	-0.917	179	338	196	387	0
1	10	10	"icdA"	"STM1238"	3850	16120	50	229	236	44	117	125	60	91	33	0	167	165	29	121	127	30	66	25	0	2.435	2.705	3.256	3.377	2.671	1.137	0.455	12	104	158	163	1.284	112	46	119	44	0
1	11	10	""	"STM1261"	4040	16130	100	181	199	76	118	121	20	78	60	0	570	675	403	113	121	84	100	88	0	0.138	0.144	0.124	0.118	2.000	0.146	0.527	80	424	520	643	-2.859	63	457	81	562	0
1	12	10	""	"STM1273"	4200	16130	100	679	666	150	122	122	17	100	100	0	4440	4278	1146	103	105	20	100	100	0	0.128	0.130	0.130	0.131	1.233	0.128	0.967	80	401	4894	4719	-2.961	557	4337	544	4175	0
1	13	10	"ydgA"	"STM1466"	4370	16120	110	2600	2681	963	121	125	55	100	100	0	8689	8491	3332	99	107	45	100	100	0	0.289	0.305	0.306	0.313	1.227	0.300	0.982	80	441	11069	10952	-1.793	2479	8590	2560	8392	0
1	14	10	""	"STM1472"	4540	16120	100	246	272	123	121	127	55	85	61	0	1070	1221	805	96	101	28	100	98	0	0.128	0.134	0.137	0.133	1.531	0.138	0.596	80	439	1099	1276	-2.962	125	974	151	1125	0
1	15	10	""	"STM1481"	4720	16110	70	263	265	53	123	126	29	96	96	0	630	649	180	98	109	43	100	100	0	0.263	0.258	0.263	0.239	1.695	0.270	0.801	32	231	672	693	-1.926	140	532	142	551	0
1	16	10	"ynfL"	"STM1487"	4890	16120	90	596	583	165	123	126	19	100	100	0	2777	2734	1066	97	105	33	100	100	0	0.176	0.174	0.170	0.179	1.250	0.167	0.951	52	359	3153	3097	-2.502	473	2680	460	2637	0
1	17	10	""	"STM1494"	5070	16120	110	192	201	68	121	122	19	83	72	0	773	869	564	96	105	39	100	97	0	0.105	0.103	0.102	0.095	1.672	0.104	0.760	80	429	748	853	-3.253	71	677	80	773	0
1	18	10	"ynfC"	"STM1501"	5250	16120	110	529	642	336	122	123	17	100	100	0	1956	2411	1540	98	114	57	100	100	0	0.219	0.225	0.229	0.230	1.245	0.221	0.978	80	476	2265	2833	-2.191	407	1858	520	2313	0
1	19	10	""	"STM2780"	5410	16120	110	4015	4706	2741	125	126	18	100	100	0	3770	4206	2465	98	113	52	100	100	0	1.059	1.115	1.119	1.148	1.237	1.117	0.986	80	449	7562	8689	0.083	3890	3672	4581	4108	0
1	20	10	""	"STM2788"	5580	16120	100	270	283	65	123	123	17	100	100	0	976	1006	308	99	107	31	100	100	0	0.168	0.176	0.173	0.175	1.340	0.176	0.870	80	428	1024	1067	-2.577	147	877	160	907	0
1	21	10	"ygaU"	"STM2795"	5770	16120	110	1104	1055	463	126	130	25	100	100	0	3779	3616	1774	101	115	50	100	100	0	0.266	0.264	0.262	0.264	1.172	0.262	0.982	80	451	4656	4444	-1.911	978	3678	929	3515	0
1	22	10	"yihD"	"STM3995"	5940	16130	100	492	507	158	126	128	21	100	100	0	2450	2426	779	105	114	40	100	100	0	0.156	0.164	0.162	0.158	1.324	0.167	0.950	80	427	2711	2702	-2.680	366	2345	381	2321	0
1	23	10	""	"STM4015"	6110	16120	100	358	369	126	128	130	23	100	98	0	5369	5465	2185	115	130	55	100	100	0	0.044	0.045	0.044	0.043	1.253	0.047	0.935	80	396	5484	5591	-4.514	230	5254	241	5350	0
1	24	10	"fdhE"	"STM4034"	6280	16110	110	1114	1228	772	125	127	21	100	100	0	1926	2046	1233	109	118	39	100	100	0	0.544	0.569	0.557	0.565	1.204	0.588	0.976	80	511	2806	3040	-0.878	989	1817	1103	1937	0
1	1	11	""	"STM2940"	2270	16310	100	297	316	132	126	128	17	96	95	0	2254	2169	1261	103	105	17	100	100	0	0.079	0.092	0.090	0.091	1.335	0.092	0.910	80	401	2322	2256	-3.653	171	2151	190	2066	0
1	2	11	"ygcB"	"STM2944"	2450	16310	100	403	402	152	128	129	18	97	92	0	10048	10052	5642	106	115	43	100	100	0	0.028	0.028	0.028	0.029	1.357	0.027	0.966	80	408	10217	10220	-5.176	275	9942	274	9946	0
1	3	11	"relA"	"STM2956"	2620	16300	110	1874	1912	995	132	134	19	100	100	0	3334	3299	1691	105	114	41	100	100	0	0.539	0.557	0.546	0.590	1.343	0.559	0.974	80	454	4971	4974	-0.890	1742	3229	1780	3194	0
1	4	11	"yqcD"	"STM2968"	2800	16290	100	491	472	177	128	130	17	100	97	0	2824	2621	1183	101	104	22	100	100	0	0.133	0.137	0.135	0.135	1.211	0.137	0.970	80	466	3086	2864	-2.907	363	2723	344	2520	0
1	5	11	"fucP"	"STM2975"	2990	16300	100	267	256	68	127	128	19	93	90	0	8346	7384	3253	104	114	40	100	100	0	0.017	0.018	0.017	0.018	1.306	0.018	0.883	80	407	8382	7409	-5.879	140	8242	129	7280	0
1	6	11	"fucU"	"STM2978"	3160	16300	100	456	421	139	126	140	58	93	83	0	4300	4066	1974	104	132	201	100	98	0	0.079	0.074	0.074	0.077	1.239	0.068	0.841	80	373	4526	4257	-3.668	330	4196	295	3962	0
1	7	11	"exbB"	"STM3159"	3320	16300	120	2779	2849	1565	127	137	50	98	96	0	2085	2144	1232	97	117	174	93	86	0	1.334	1.330	1.350	1.433	1.286	1.308	0.991	120	532	4640	4769	0.416	2652	1988	2722	2047	0
1	8	11	"ygiR"	"STM3168"	3500	16280	70	283	329	186	128	129	19	100	100	0	242	315	220	96	98	20	100	100	0	1.062	0.918	0.938	0.903	1.438	0.866	0.902	32	236	301	420	0.086	155	146	201	219	0
1	9	11	"ygiW"	"STM3176"	3680	16290	100	732	707	288	124	125	19	100	100	0	2668	2494	1272	99	101	18	100	100	0	0.237	0.243	0.245	0.248	1.170	0.237	0.980	80	441	3177	2978	-2.079	608	2569	583	2395	0
1	10	11	"STMF1.41"	"Not LT2a92"	3860	16300	100	570	581	207	123	124	22	100	100	0	597	623	288	100	108	85	100	96	0	0.899	0.876	0.918	0.883	1.220	0.824	0.940	80	409	944	981	-0.153	447	497	458	523	0
1	11	11	""	"STM2668"	4020	16290	100	872	859	431	124	126	20	100	100	0	5978	5656	3256	98	108	86	100	100	0	0.127	0.132	0.131	0.134	1.204	0.130	0.976	80	406	6628	6293	-2.975	748	5880	735	5558	0
1	12	11	""	"STM2682"	4200	16290	90	550	595	239	122	124	18	100	100	0	2090	2274	1069	94	97	20	100	100	0	0.214	0.217	0.210	0.214	1.210	0.214	0.954	52	340	2424	2653	-2.221	428	1996	473	2180	0
1	13	11	""	"STM0497"	4370	16300	100	919	893	322	123	126	19	100	100	0	6404	6222	2667	96	111	66	100	100	0	0.126	0.126	0.127	0.127	1.184	0.123	0.982	80	420	7104	6896	-2.986	796	6308	770	6126	0
1	14	11	"tesA"	"STM0506"	4550	16290	100	588	700	437	125	131	57	100	97	0	2087	2415	1578	93	107	63	100	100	0	0.232	0.248	0.236	0.241	1.183	0.255	0.965	80	420	2457	2897	-2.107	463	1994	575	2322	0
1	15	11	"allR"	"STM0516"	4730	16290	110	1953	2015	941	126	129	24	100	100	0	5939	5865	2929	95	101	36	100	100	0	0.313	0.327	0.326	0.329	1.164	0.324	0.986	80	480	7671	7659	-1.677	1827	5844	1889	5770	0
1	16	11	"allP"	"STM0522"	4900	16290	100	291	356	188	125	127	18	96	93	0	3933	4913	3857	95	98	21	100	100	0	0.043	0.048	0.049	0.049	1.390	0.047	0.906	80	377	4004	5049	-4.531	166	3838	231	4818	0
1	17	11	"glxK"	"STM0525"	5070	16280	120	337	308	109	122	125	21	90	82	0	5937	4905	2772	99	109	42	99	99	0	0.037	0.039	0.039	0.041	1.516	0.038	0.929	120	460	6053	4992	-4.763	215	5838	186	4806	0
1	18	11	"ylbF"	"STM0531"	5240	16300	110	205	226	106	121	122	18	90	81	0	3097	3404	3105	98	114	55	100	100	0	0.028	0.032	0.032	0.035	1.705	0.032	0.405	80	408	3083	3411	-5.158	84	2999	105	3306	0
1	19	11	"yhgN"	"STM3540"	5410	16290	110	431	463	180	121	122	17	100	100	0	3749	3976	1994	95	113	60	100	100	0	0.085	0.088	0.087	0.089	1.210	0.087	0.966	80	426	3964	4223	-3.559	310	3654	342	3881	0
1	20	11	""	"STM2186"	5580	16290	100	577	571	264	120	121	17	97	96	0	7162	6609	3928	97	106	39	100	100	0	0.065	0.069	0.069	0.071	1.343	0.068	0.973	80	406	7522	6963	-3.950	457	7065	451	6512	0
1	21	11	"folE"	"STM2193"	5770	16290	110	892	818	366	123	127	25	98	98	0	1616	1528	757	95	105	46	98	97	0	0.506	0.485	0.481	0.503	1.422	0.482	0.979	80	467	2290	2128	-0.984	769	1521	695	1433	0
1	22	11	"yeiH"	"STM2202"	5940	16300	90	270	352	293	128	129	19	100	100	0	939	1330	1382	99	104	27	100	100	0	0.169	0.182	0.168	0.168	1.390	0.197	0.955	52	322	982	1455	-2.564	142	840	224	1231	0
1	23	11	""	"STM2225"	6110	16290	100	1932	1895	373	129	131	24	100	100	0	5516	5433	1226	101	116	52	100	100	0	0.333	0.331	0.329	0.333	1.122	0.326	0.982	80	409	7218	7098	-1.587	1803	5415	1766	5332	0
1	24	11	""	"STM2235"	6290	16290	110	430	450	222	121	124	22	96	90	0	9196	9050	5590	96	106	44	100	100	0	0.034	0.037	0.037	0.036	1.217	0.037	0.970	80	513	9409	9283	-4.880	309	9100	329	8954	0
1	1	12	"Ctrl-1010ng/ul"	"Ctrl-1010ng/ul"	2270	16480	100	126	129	19	128	129	17	15	6	0	105	113	34	105	108	19	22	12	0	100000.000	0.125	0.688	0.686	3.969	0.215	0.035	80	442	-2	9	16.610	-2	0	1	8	-50
1	2	12	"Ctrl-Y110ng/ul"	"Ctrl-Y110ng/ul"	2450	16480	100	128	130	21	127	128	17	20	7	0	106	114	32	100	101	18	30	17	0	0.167	0.214	0.826	0.810	3.345	0.464	0.037	80	418	7	17	-2.585	1	6	3	14	-50
1	3	12	"Ctrl-Y510ng/ul"	"Ctrl-Y510ng/ul"	2620	16470	100	128	131	29	130	129	18	10	5	0	101	108	32	93	96	17	37	10	0	-0.250	0.067	0.598	0.585	3.177	0.808	0.224	80	454	6	16	Error	-2	8	1	15	-50
1	4	12	"Ctrl-FtsL10ng/ul"	"Ctrl-FtsL10ng/ul"	2800	16460	50	408	485	310	129	128	17	100	100	0	425	514	412	100	99	16	100	91	0	0.858	0.860	0.917	1.043	1.455	0.807	0.950	12	104	604	770	-0.220	279	325	356	414	0
1	5	12	"Ctrl-dsM1354ng/ul"	"Ctrl-dsM1354ng/ul"	2970	16470	100	148	224	169	128	132	27	47	32	0	105	114	32	98	104	28	22	10	0	2.857	6.000	3.493	3.272	3.475	6.205	0.307	80	431	27	112	1.515	20	7	96	16	-50
1	6	12	"Ctrl-CAB10ng/ul"	"Ctrl-CAB10ng/ul"	3140	16470	100	124	125	20	125	126	17	11	2	0	95	97	16	90	92	15	27	6	0	-0.200	0.000	0.885	0.990	3.249	1.403	0.005	80	397	4	7	Error	-1	5	0	7	-50
1	7	12	"Ctrl-1050ng/ul"	"Ctrl-1050ng/ul"	3310	16470	100	126	131	31	123	125	16	18	11	0	93	98	25	91	92	14	23	11	0	1.500	1.143	1.200	1.020	4.111	1.511	0.155	80	389	5	15	0.585	3	2	8	7	-50
1	8	12	"Ctrl-Y150ng/ul"	"Ctrl-Y150ng/ul"	3490	16470	100	122	126	27	127	127	21	12	8	0	103	108	27	93	95	16	35	13	0	-0.500	-0.067	1.333	1.160	3.677	1.553	0.130	80	448	5	14	Error	-5	10	-1	15	-50
1	9	12	"Ctrl-Y550ng/ul"	"Ctrl-Y550ng/ul"	3660	16470	100	128	132	25	125	126	17	25	11	0	99	108	47	92	93	14	32	11	0	0.429	0.438	1.333	1.332	3.702	0.408	0.097	80	427	10	23	-1.222	3	7	7	16	-50
1	10	12	"Ctrl-FtsL50ng/ul"	"Ctrl-FtsL50ng/ul"	3860	16460	100	171	325	432	125	126	17	85	60	0	148	310	464	93	96	36	63	37	0	0.836	0.922	0.863	0.939	1.874	0.930	0.976	80	448	101	417	-0.258	46	55	200	217	0
1	11	12	"Ctrl-dsM13162ng/ul"	"Ctrl-dsM13162ng/ul"	4030	16460	70	236	296	145	129	130	19	96	87	0	111	118	30	94	95	15	56	28	0	6.294	6.958	4.822	5.527	2.406	7.467	0.290	32	224	124	191	2.654	107	17	167	24	0
1	12	12	"Ctrl-CAB100ng/ul"	"Ctrl-CAB100ng/ul"	4180	16470	100	130	131	24	124	126	23	20	5	0	92	93	13	92	94	15	13	1	0	100000.000	7.000	1.714	1.574	3.396	0.913	0.837	80	425	6	8	16.610	6	0	7	1	-50
1	13	12	"Ctrl-10100ng/ul"	"Ctrl-10100ng/ul"	4360	16470	100	132	210	350	123	124	19	33	17	0	103	194	427	92	97	42	18	10	0	0.818	0.853	0.913	1.040	2.265	0.352	0.763	80	408	20	189	-0.290	9	11	87	102	-50
1	14	12	"Ctrl-Y1100ng/ul"	"Ctrl-Y1100ng/ul"	4530	16470	100	130	131	23	126	128	22	13	7	0	98	98	22	89	91	15	31	12	0	0.444	0.556	1.000	0.992	3.002	1.848	0.056	80	396	13	14	-1.170	4	9	5	9	-50
1	15	12	"Ctrl-Y5100ng/ul"	"Ctrl-Y5100ng/ul"	4700	16460	100	124	139	79	125	125	17	20	11	0	94	102	44	89	89	14	32	10	0	-0.200	1.077	1.133	1.148	4.072	1.892	0.569	80	428	4	27	Error	-1	5	14	13	-50
1	16	12	"Ctrl-FtsL100ng/ul"	"Ctrl-FtsL100ng/ul"	4900	16460	110	222	350	466	123	125	19	96	83	0	179	330	518	90	91	17	96	95	0	1.112	0.946	1.002	0.943	1.718	0.907	0.977	80	447	188	467	0.154	99	89	227	240	0
1	17	12	"Ctrl-dsM13buffer"	"Ctrl-dsM13buffer"	5050	16460	100	116	121	19	122	125	19	12	2	0	95	103	30	91	94	21	17	8	0	-1.500	-0.083	1.364	1.140	3.902	0.481	0.053	80	364	-2	11	Error	-6	4	-1	12	-50
1	18	12	"Ctrl-CAB50ng/ul"	"Ctrl-CAB50ng/ul"	5220	16460	100	123	125	18	120	123	19	21	6	0	95	96	14	88	90	15	27	5	0	0.429	0.625	1.000	1.220	4.118	9.923	0.003	80	396	10	13	-1.222	3	7	5	8	-50
1	19	12	"Ctrl-10400ng/ul"	"Ctrl-10400ng/ul"	5400	16460	100	129	133	28	119	120	16	33	16	0	91	92	15	89	89	13	21	6	0	5.000	4.667	1.143	1.107	4.108	11.686	0.005	80	408	12	17	2.322	10	2	14	3	-50
1	20	12	"Ctrl-Y1400ng/ul"	"Ctrl-Y1400ng/ul"	5570	16460	100	127	135	32	119	121	27	21	12	0	92	93	19	90	91	15	20	5	0	4.000	5.333	1.230	1.454	3.523	3.683	0.163	80	396	10	19	2.000	8	2	16	3	-50
1	21	12	"Ctrl-Y5400ng/ul"	"Ctrl-Y5400ng/ul"	5740	16460	100	120	125	26	118	121	26	15	5	0	91	91	16	89	90	16	13	2	0	1.000	3.500	1.783	1.308	4.020	2.440	0.048	80	428	4	9	0.000	2	2	7	2	-50
1	22	12	"Ctrl-FtsL400ng/ul"	"Ctrl-FtsL400ng/ul"	5940	16460	100	359	579	623	120	122	18	97	97	0	306	584	688	89	92	18	100	98	0	1.101	0.927	0.923	0.891	1.458	0.912	0.979	80	409	456	954	0.139	239	217	459	495	0
1	23	12	"Ctrl-dsM13buffer"	"Ctrl-dsM13buffer"	6090	16460	100	117	122	31	122	125	21	12	5	0	93	98	41	90	93	22	11	3	0	-1.667	0.000	1.022	1.076	3.117	0.811	0.306	80	369	-2	8	Error	-5	3	0	8	-50
1	24	12	"Ctrl-CABbuffer"	"Ctrl-CABbuffer"	6260	16460	100	121	127	34	119	119	17	25	8	0	93	102	34	88	89	15	33	15	0	0.400	0.571	1.106	1.133	3.187	1.108	0.251	80	452	7	22	-1.322	2	5	8	14	-50
1	1	13	"phoP"	"STM1231"	2270	16670	100	4687	5075	2030	129	131	21	100	100	0	1404	1568	626	105	108	23	100	100	0	3.509	3.381	3.422	3.394	1.144	3.377	0.986	80	445	5857	6409	1.811	4558	1299	4946	1463	0
1	2	13	"phoP"	"STM1231"	2440	16670	100	3543	3803	1836	128	129	17	100	100	0	1022	1086	512	99	100	16	100	100	0	3.700	3.723	3.693	3.877	1.282	3.733	0.980	80	418	4338	4662	1.887	3415	923	3675	987	0
1	3	13	"phoP"	"STM1231"	2620	16670	100	5524	5322	1784	128	128	17	100	100	0	1484	1498	501	94	96	16	100	100	0	3.882	3.699	3.707	3.702	1.170	3.717	0.979	80	424	6786	6598	1.957	5396	1390	5194	1404	0
1	4	13	"phoQ"	"STM1230"	2790	16660	90	843	922	451	129	132	45	100	100	0	871	1001	561	94	96	19	100	100	0	0.919	0.874	0.891	0.898	1.182	0.848	0.958	52	353	1491	1700	-0.122	714	777	793	907	0
1	5	13	"phoQ"	"STM1230"	2970	16650	110	8299	8415	2169	130	135	30	100	100	0	10307	10334	2804	97	103	29	100	100	0	0.800	0.809	0.813	0.811	1.069	0.802	0.988	80	492	18379	18522	-0.322	8169	10210	8285	10237	0
1	6	13	"hupA"	"STM4170"	3150	16650	100	2516	2369	793	127	130	22	100	100	0	817	810	262	91	95	23	100	100	0	3.291	3.118	3.157	3.148	1.138	3.116	0.979	80	406	3115	2961	1.718	2389	726	2242	719	0
1	7	13	"sopB"	"STM1091"	3310	16650	100	246	270	96	126	128	17	97	95	0	2479	2805	1610	88	91	15	100	100	0	0.050	0.053	0.051	0.051	1.423	0.053	0.885	80	406	2511	2861	-4.317	120	2391	144	2717	0
1	8	13	"pipC"	"STM0375"	3490	16650	100	282	285	45	127	127	17	100	100	0	2242	2151	507	92	93	17	100	100	0	0.072	0.077	0.076	0.076	1.222	0.075	0.908	80	420	2305	2217	-3.794	155	2150	158	2059	0
1	9	13	"pipC"	"STM0375"	3660	16640	110	284	276	59	125	126	17	97	93	0	2117	2015	721	91	93	18	100	98	0	0.078	0.078	0.078	0.078	1.436	0.077	0.919	80	477	2185	2075	-3.672	159	2026	151	1924	0
1	10	13	"pipC"	"STM0375"	3840	16650	100	300	285	56	125	127	20	98	98	0	2092	2091	630	93	98	38	100	100	0	0.088	0.080	0.081	0.079	1.250	0.079	0.888	80	447	2174	2158	-3.514	175	1999	160	1998	0
1	11	13	"ssrB"	"STM1391"	4020	16650	100	1045	955	313	124	126	23	100	100	0	2817	2668	1010	94	96	20	100	100	0	0.338	0.323	0.321	0.325	1.173	0.318	0.981	80	441	3644	3405	-1.564	921	2723	831	2574	0
1	12	13	"ssrB"	"STM1391"	4190	16640	100	1359	1299	436	123	125	23	100	100	0	3841	3769	1433	90	92	16	100	100	0	0.330	0.320	0.323	0.326	1.136	0.315	0.987	80	396	4987	4855	-1.602	1236	3751	1176	3679	0
1	13	13	"lrp"	"STM0959"	4360	16650	100	1661	1838	937	123	124	18	100	100	0	1396	1634	879	89	91	14	100	100	0	1.177	1.110	1.110	1.119	1.174	1.097	0.987	80	396	2845	3260	0.235	1538	1307	1715	1545	0
1	14	13	"lrp"	"STM0959"	4530	16640	110	2989	3041	983	124	128	28	100	100	0	2562	2617	890	89	91	19	100	100	0	1.159	1.154	1.159	1.160	1.117	1.147	0.988	80	453	5338	5445	0.212	2865	2473	2917	2528	0
1	15	13	"gyrA"	"STM2272"	4710	16640	100	2969	3269	1581	125	134	108	100	100	0	2254	2686	1371	89	95	64	100	100	0	1.314	1.211	1.207	1.223	1.129	1.195	0.991	80	420	5009	5741	0.394	2844	2165	3144	2597	0
1	16	13	"gyrA"	"STM2272"	4880	16640	100	6696	6113	3665	122	130	110	100	100	0	5548	5104	3084	90	94	65	100	100	0	1.204	1.195	1.205	1.216	1.198	1.192	0.993	80	396	12032	11005	0.268	6574	5458	5991	5014	0
1	17	13	"gyrA"	"STM2272"	5050	16640	110	6249	6770	3201	122	125	20	100	100	0	5158	5563	2653	89	90	15	100	100	0	1.209	1.214	1.227	1.221	1.146	1.212	0.990	80	478	11196	12122	0.273	6127	5069	6648	5474	0
1	18	13	"csrA"	"STM2826"	5240	16640	110	1076	1099	479	121	124	20	100	100	0	1053	1117	529	89	91	16	100	100	0	0.991	0.951	0.960	0.971	1.185	0.942	0.982	80	460	1919	2006	-0.014	955	964	978	1028	0
1	19	13	"crp"	"STM3466"	5390	16630	90	1532	1492	676	121	124	21	100	100	0	3333	3375	1659	90	95	30	100	100	0	0.435	0.417	0.414	0.419	1.132	0.412	0.988	52	330	4654	4656	-1.201	1411	3243	1371	3285	0
1	20	13	"yhhP"	"STM3578"	5570	16640	110	518	499	144	120	123	27	98	97	0	1534	1410	463	88	91	25	100	100	0	0.275	0.287	0.284	0.283	1.201	0.286	0.965	80	481	1844	1701	-1.861	398	1446	379	1322	0
1	21	13	"yhhP"	"STM3578"	5750	16640	100	494	510	179	119	120	16	100	100	0	1298	1361	567	88	88	14	100	100	0	0.310	0.307	0.307	0.306	1.160	0.306	0.978	80	410	1585	1664	-1.690	375	1210	391	1273	0
1	22	13	"topA"	"STM1714"	5920	16650	100	683	815	526	117	119	16	100	100	0	637	800	564	86	87	13	100	98	0	1.027	0.978	0.996	1.022	1.246	0.955	0.981	80	389	1117	1412	0.039	566	551	698	714	0
1	23	13	"topA"	"STM1714"	6090	16640	110	9086	8606	2801	120	123	26	100	100	0	8724	8441	2739	87	90	23	100	100	0	1.038	1.016	1.014	1.018	1.111	1.016	0.993	80	438	17603	16840	0.054	8966	8637	8486	8354	0
1	24	13	"topA"	"STM1714"	6260	16640	90	1744	2042	1599	120	126	33	100	100	0	1698	1865	1446	88	93	28	100	100	0	1.009	1.082	1.061	1.104	1.190	1.101	0.983	52	353	3234	3699	0.012	1624	1610	1922	1777	0
1	1	14	"ydhI"	"STM1443"	2260	16840	110	656	624	190	127	128	20	100	100	0	2395	2140	750	100	102	28	100	100	0	0.231	0.244	0.243	0.243	1.233	0.242	0.961	80	544	2824	2537	-2.117	529	2295	497	2040	0
1	2	14	"STMB2B.139A"	"Not LT2a93"	2440	16840	110	492	487	107	128	129	18	100	100	0	534	522	134	97	99	29	100	100	0	0.833	0.845	0.863	0.854	1.215	0.830	0.928	80	502	801	784	-0.264	364	437	359	425	0
1	3	14	""	"STM3806"	2620	16830	110	267	270	77	127	127	16	100	97	0	1630	1640	750	94	94	15	100	100	0	0.091	0.092	0.092	0.091	1.396	0.092	0.845	80	483	1676	1689	-3.456	140	1536	143	1546	0
1	4	14	"pgtE"	"STM2395"	2790	16820	110	2596	2721	1672	126	130	39	100	100	0	3258	3742	2430	92	93	17	100	100	0	0.780	0.711	0.718	0.728	1.256	0.700	0.975	80	486	5636	6245	-0.358	2470	3166	2595	3650	0
1	5	14	""	"STM3911"	2960	16830	100	157	163	29	125	128	21	67	38	0	715	745	295	91	92	17	100	100	0	0.051	0.058	0.059	0.056	2.049	0.052	0.417	80	471	656	692	-4.285	32	624	38	654	0
1	6	14	"ygiY"	"STM3178"	3150	16820	90	167	168	33	125	127	16	80	69	0	630	670	349	89	91	16	100	100	0	0.078	0.074	0.082	0.085	1.982	0.070	0.499	52	370	583	624	-3.687	42	541	43	581	0
1	7	14	""	"STM2880"	3320	16830	110	1251	1212	533	125	127	17	100	100	0	1056	1090	513	89	90	14	100	100	0	1.164	1.086	1.068	1.091	1.220	1.074	0.969	80	524	2093	2088	0.220	1126	967	1087	1001	0
1	8	14	"ssaU"	"STM1422"	3490	16820	80	207	328	314	125	126	16	98	92	0	694	1465	1991	90	91	13	100	100	0	0.136	0.148	0.135	0.132	1.461	0.153	0.960	52	313	686	1578	-2.881	82	604	203	1375	0
1	9	14	"nrdE"	"STM2807"	3660	16820	60	130	157	72	122	122	16	37	25	0	154	189	111	88	89	14	90	75	0	0.121	0.347	0.447	0.306	3.009	0.526	0.726	32	176	74	136	-3.044	8	66	35	101	0
1	10	14	"cadA"	"STM2559"	3840	16810	60	132	146	59	124	125	20	37	15	0	146	161	76	90	92	16	90	78	0	0.143	0.310	0.528	0.666	2.903	0.522	0.415	32	164	64	93	-2.807	8	56	22	71	0
1	11	14	"thiL"	"STM0419"	3980	16820	100	125	131	24	126	128	18	21	6	0	100	105	31	89	91	14	42	22	0	-0.091	0.313	1.348	1.253	3.485	0.808	0.137	80	459	10	21	Error	-1	11	5	16	-50
1	12	14	"hin"	"STM2772"	4180	16820	100	327	387	227	124	125	18	98	97	0	1955	2666	2036	88	90	15	100	100	0	0.109	0.102	0.100	0.096	1.407	0.104	0.941	80	482	2070	2841	-3.201	203	1867	263	2578	0
1	13	14	""	"STM3166"	4360	16820	100	283	278	66	123	123	19	97	91	0	2761	2642	1111	87	89	16	100	100	0	0.060	0.061	0.062	0.063	1.369	0.058	0.890	80	440	2834	2710	-4.063	160	2674	155	2555	0
1	14	14	"yjjY"	"STM4599"	4530	16820	100	1290	1195	488	123	123	17	100	100	0	845	770	329	87	88	13	100	100	0	1.540	1.570	1.600	1.613	1.253	1.555	0.962	80	440	1925	1755	0.623	1167	758	1072	683	0
1	15	14	"ybaN"	"STM0482"	4700	16820	100	380	449	218	123	126	31	100	92	0	1034	1385	845	87	89	18	100	100	0	0.271	0.251	0.252	0.245	1.324	0.248	0.930	80	440	1204	1624	-1.882	257	947	326	1298	0
1	16	14	""	"STM0571"	4870	16810	100	432	499	250	123	122	16	100	100	0	2858	3349	1976	87	94	105	100	100	0	0.112	0.115	0.115	0.113	1.346	0.117	0.955	80	428	3080	3638	-3.165	309	2771	376	3262	0
1	17	14	"yaiU"	"STM0373"	5040	16820	100	835	1013	619	121	122	17	100	100	0	2454	2936	2111	87	88	14	100	100	0	0.302	0.313	0.320	0.332	1.403	0.301	0.973	80	462	3081	3741	-1.729	714	2367	892	2849	0
1	18	14	""	"STM3653"	5230	16820	110	371	372	103	119	120	17	100	100	0	3581	3612	1462	86	87	13	100	100	0	0.072	0.072	0.074	0.072	1.269	0.070	0.945	80	481	3747	3779	-3.794	252	3495	253	3526	0
1	19	14	"EMPTY"	"EMPTY"	5370	16810	100	119	120	15	120	122	18	8	2	0	94	100	30	87	89	21	27	10	0	-0.143	0.000	0.951	0.885	4.062	103.131	0.000	80	408	6	13	Error	-1	7	0	13	-75
1	20	14	"EMPTY"	"EMPTY"	5540	16810	100	118	119	17	119	120	16	12	5	0	84	86	13	86	85	13	13	2	0	0.500	0.000	1.214	1.495	3.375	11.039	0.002	80	442	-3	0	-1.000	-1	-2	0	0	-75
1	21	14	"EMPTY"	"EMPTY"	5720	16810	100	124	124	16	120	121	16	22	5	0	90	91	15	86	86	12	30	10	0	1.000	0.800	1.000	0.946	4.397	4.356	0.004	80	442	8	9	0.000	4	4	4	5	-75
1	22	14	"EMPTY"	"EMPTY"	5890	16810	100	118	119	18	119	120	16	11	3	0	88	90	15	86	86	13	22	5	0	-0.500	0.000	1.940	1.288	3.743	3.087	0.021	80	418	1	4	Error	-1	2	0	4	-75
1	23	14	"EMPTY"	"EMPTY"	6060	16800	100	120	118	17	119	120	17	13	2	0	85	85	14	86	86	13	15	1	0	-1.000	1.000	1.240	1.218	3.628	2.576	0.044	80	422	0	-2	Error	1	-1	-1	-1	-75
1	24	14	"EMPTY"	"EMPTY"	6240	16800	100	122	123	18	118	118	17	25	6	0	93	96	20	86	86	13	37	23	0	0.571	0.500	0.811	0.912	3.361	1.113	0.019	80	485	11	15	-0.807	4	7	5	10	-75
2	1	1	""	"STM0721"	6940	14560	110	218	235	73	133	133	17	95	87	0	6844	7573	3941	87	90	15	100	100	0	0.013	0.014	0.014	0.015	1.473	0.013	0.736	80	521	6842	7588	-6.313	85	6757	102	7486	0
2	2	1	"dnaC"	"STM4543"	7110	14550	100	976	1057	393	133	134	17	100	100	0	3468	4045	1732	88	90	15	100	100	0	0.249	0.234	0.232	0.235	1.166	0.229	0.962	80	430	4223	4881	-2.003	843	3380	924	3957	0
2	3	1	"gph"	"STM3482"	7280	14560	100	737	843	484	134	136	18	100	100	0	3026	3379	1965	90	93	17	100	100	0	0.205	0.216	0.210	0.213	1.158	0.224	0.977	80	425	3539	3998	-2.284	603	2936	709	3289	0
2	4	1	""	"STM3547"	7460	14560	110	862	893	294	136	138	20	100	100	0	13625	14219	4842	92	102	68	100	100	0	0.054	0.054	0.053	0.053	1.145	0.054	0.974	80	465	14259	14884	-4.220	726	13533	757	14127	0
2	5	1	""	"STM3259"	7620	14550	100	340	351	74	135	138	33	100	97	0	6698	6627	1935	96	102	38	100	100	0	0.031	0.033	0.032	0.033	1.286	0.032	0.849	80	430	6807	6747	-5.009	205	6602	216	6531	0
2	6	1	"yqjC"	"STM3228"	7800	14540	100	1958	2253	1084	136	139	34	100	100	0	6522	7003	3256	93	101	34	100	100	0	0.283	0.306	0.304	0.304	1.136	0.310	0.981	80	441	8251	9027	-1.819	1822	6429	2117	6910	0
2	7	1	""	"STM2545"	7970	14540	100	3594	4014	1792	141	145	32	100	100	0	3968	4422	1883	96	102	31	100	100	0	0.892	0.895	0.890	0.893	1.080	0.905	0.990	80	430	7325	8199	-0.165	3453	3872	3873	4326	0
2	8	1	"gltL"	"STM0662"	8140	14540	100	1281	1266	269	140	142	25	100	100	0	9197	8965	2074	94	103	50	100	100	0	0.125	0.127	0.127	0.127	1.190	0.124	0.975	80	429	10244	9997	-2.996	1141	9103	1126	8871	0
2	9	1	"asnB"	"STM0680"	8310	14540	100	661	694	255	139	141	19	100	100	0	2175	2303	948	100	110	51	100	100	0	0.252	0.252	0.252	0.253	1.187	0.250	0.949	80	441	2597	2758	-1.991	522	2075	555	2203	0
2	10	1	"nagE"	"STM0685"	8490	14540	110	688	748	251	142	143	20	100	100	0	2433	2699	1123	110	117	32	100	100	0	0.235	0.234	0.234	0.237	1.177	0.230	0.979	80	496	2869	3195	-2.089	546	2323	606	2589	0
2	11	1	"barA"	"STM2958"	8660	14530	110	361	382	132	139	140	20	100	100	0	2324	2439	1135	102	111	36	100	100	0	0.100	0.104	0.099	0.102	1.254	0.104	0.930	80	506	2444	2580	-3.323	222	2222	243	2337	0
2	12	1	"eutA"	"STM2459"	8840	14540	110	214	219	54	138	139	22	92	72	0	1454	1546	729	95	105	71	100	100	0	0.056	0.056	0.053	0.054	1.539	0.059	0.756	80	513	1435	1532	-4.160	76	1359	81	1451	0
2	13	1	"yigN"	"STM3969"	9020	14540	110	2167	2135	513	138	141	25	100	100	0	11669	11607	3370	93	108	87	100	100	0	0.175	0.173	0.177	0.176	1.096	0.171	0.982	80	495	13605	13511	-2.512	2029	11576	1997	11514	0
2	14	1	"metE"	"STM3965"	9190	14540	110	1522	1500	401	137	141	30	100	100	0	7928	8480	3480	93	105	64	100	100	0	0.177	0.163	0.163	0.169	1.271	0.148	0.930	80	467	9220	9750	-2.500	1385	7835	1363	8387	0
2	15	1	"pldB"	"STM3961"	9350	14540	100	2441	2394	550	139	148	60	100	100	0	8031	7794	2238	92	104	82	100	100	0	0.290	0.293	0.291	0.297	1.130	0.287	0.977	80	415	10241	9957	-1.786	2302	7939	2255	7702	0
2	16	1	"pldA"	"STM3957"	9520	14530	110	2397	2213	538	136	164	134	100	100	0	12536	11553	3642	93	164	418	100	100	0	0.182	0.181	0.179	0.186	1.158	0.176	0.974	80	515	14704	13537	-2.460	2261	12443	2077	11460	0
2	17	1	"yigF"	"STM3953"	9710	14540	110	824	830	160	136	160	131	100	100	0	9898	9466	2293	94	165	430	100	100	0	0.070	0.074	0.072	0.075	1.275	0.072	0.928	80	475	10492	10066	-3.833	688	9804	694	9372	0
2	18	1	"xerC"	"STM3949"	9870	14530	110	2207	2116	430	137	141	32	100	100	0	8875	8508	2048	91	97	38	100	100	0	0.236	0.235	0.232	0.237	1.117	0.235	0.966	80	465	10854	10396	-2.085	2070	8784	1979	8417	0
2	19	1	"sgaH"	"STM4386"	10030	14530	90	454	467	125	138	146	40	100	100	0	1368	1609	785	94	117	84	100	100	0	0.248	0.217	0.235	0.223	1.304	0.179	0.883	52	361	1590	1844	-2.011	316	1274	329	1515	0
2	20	1	"ytfG"	"STM4401"	10210	14530	90	186	188	24	136	139	26	84	48	0	422	480	170	92	107	68	100	100	0	0.152	0.134	0.132	0.123	1.919	0.117	0.581	52	388	380	440	-2.722	50	330	52	388	0
2	21	1	"ytfP"	"STM4411"	10400	14530	110	951	1036	377	136	137	18	100	100	0	1409	1538	654	90	92	16	100	100	0	0.618	0.622	0.623	0.630	1.127	0.611	0.985	80	527	2134	2348	-0.695	815	1319	900	1448	0
2	22	1	""	"STM4419"	10570	14540	100	313	326	103	137	138	17	100	96	0	1331	1548	846	89	90	19	100	100	0	0.142	0.130	0.131	0.129	1.294	0.123	0.929	80	429	1418	1648	-2.819	176	1242	189	1459	0
2	23	1	""	"STM4423"	10740	14540	100	173	179	35	135	135	16	76	58	0	451	596	348	88	89	15	100	100	0	0.105	0.087	0.089	0.084	1.958	0.082	0.587	80	428	401	552	-3.256	38	363	44	508	0
2	24	1	""	"STM4427"	10900	14540	90	180	180	33	133	135	19	80	63	0	353	388	140	88	92	25	98	98	0	0.177	0.157	0.164	0.153	1.860	0.149	0.534	52	375	312	347	-2.495	47	265	47	300	0
2	1	2	"clpP"	"STM0448"	6910	14720	100	1520	1976	1224	133	134	18	100	100	0	1003	1297	867	89	91	16	100	100	0	1.518	1.526	1.539	1.569	1.224	1.488	0.963	80	430	2301	3051	0.602	1387	914	1843	1208	0
2	2	2	"nrdG"	"STM4451"	7080	14720	110	755	867	370	135	136	18	100	100	0	2348	2767	1479	90	92	15	100	100	0	0.275	0.273	0.277	0.279	1.208	0.264	0.976	80	433	2878	3409	-1.865	620	2258	732	2677	0
2	3	2	"phoQ"	"STM1230"	7260	14720	100	2553	2632	1000	136	140	26	100	100	0	2956	3118	1346	93	94	21	100	100	0	0.844	0.825	0.825	0.846	1.213	0.805	0.969	80	386	5280	5521	-0.244	2417	2863	2496	3025	0
2	4	2	"coaA"	"STM4139"	7420	14710	90	950	975	237	138	142	28	100	100	0	6166	6464	1982	94	126	134	100	100	0	0.134	0.131	0.136	0.133	1.171	0.122	0.946	52	330	6884	7207	-2.903	812	6072	837	6370	0
2	5	2	"thiE"	"STM4163"	7590	14710	90	307	335	96	135	138	21	100	98	0	2030	2387	1084	98	127	113	100	100	0	0.089	0.087	0.088	0.087	1.301	0.083	0.916	52	349	2104	2489	-3.490	172	1932	200	2289	0
2	6	2	"nfi"	"STM4168"	7780	14710	110	1123	1187	567	135	138	33	100	100	0	4293	4545	2468	95	107	48	100	100	0	0.235	0.236	0.238	0.243	1.193	0.229	0.951	80	463	5186	5502	-2.087	988	4198	1052	4450	0
2	7	2	"hopD"	"STM3442"	7940	14710	100	4060	4371	1398	138	158	94	100	100	0	4456	4646	1399	100	123	92	100	100	0	0.900	0.931	0.926	0.931	1.164	0.931	0.962	80	384	8278	8779	-0.151	3922	4356	4233	4546	0
2	8	2	"stfD"	"STM0197"	8120	14710	100	485	518	229	138	157	92	97	81	0	2258	2311	888	100	120	88	100	100	0	0.161	0.172	0.158	0.158	1.392	0.198	0.717	80	397	2505	2591	-2.637	347	2158	380	2211	0
2	9	2	"eutP"	"STM2469"	8290	14710	100	264	287	122	135	137	19	98	92	0	3875	4163	2842	97	103	27	100	100	0	0.034	0.037	0.036	0.035	1.367	0.038	0.878	80	385	3907	4218	-4.872	129	3778	152	4066	0
2	10	2	"eutM"	"STM2465"	8460	14710	100	182	200	88	138	140	19	80	58	0	1205	1439	1247	103	108	28	100	100	0	0.040	0.046	0.043	0.043	1.855	0.054	0.762	80	410	1146	1398	-4.646	44	1102	62	1336	0
2	11	2	"prpR"	"STM0367"	8630	14700	80	173	200	90	135	136	18	78	50	0	594	975	1046	96	98	19	100	100	0	0.076	0.074	0.074	0.071	1.742	0.078	0.830	52	304	536	944	-3.712	38	498	65	879	0
2	12	2	"prpE"	"STM0371"	8810	14710	100	241	269	127	134	135	18	97	90	0	2621	2988	2451	92	94	25	100	100	0	0.042	0.047	0.045	0.045	1.457	0.048	0.911	80	420	2636	3031	-4.563	107	2529	135	2896	0
2	13	2	"sodA"	"STM4055"	8990	14710	100	2548	2674	811	134	136	19	100	100	0	3287	3305	994	91	94	20	100	100	0	0.755	0.790	0.778	0.789	1.157	0.789	0.967	80	410	5610	5754	-0.405	2414	3196	2540	3214	0
2	14	2	"sicP"	"STM2879"	9160	14710	100	4542	4590	1191	138	148	65	100	100	0	5366	5399	1401	91	106	74	100	100	0	0.835	0.839	0.843	0.839	1.133	0.835	0.971	80	386	9679	9760	-0.260	4404	5275	4452	5308	0
2	15	2	"fabD"	"STM1194"	9330	14710	110	12775	12806	3712	137	154	88	100	100	0	2928	2889	803	92	106	72	100	100	0	4.456	4.529	4.484	4.554	1.167	4.630	0.964	80	438	15474	15466	2.156	12638	2836	12669	2797	0
2	16	2	"nuoH"	"STM2322"	9510	14710	100	2169	2235	873	134	145	80	100	100	0	13004	13267	5286	94	108	176	100	100	0	0.158	0.159	0.160	0.161	1.167	0.159	0.975	80	409	14945	15274	-2.665	2035	12910	2101	13173	0
2	17	2	"dacD"	"STM2062"	9680	14700	110	1391	1402	287	134	138	26	100	100	0	5065	4931	1132	94	109	68	100	100	0	0.253	0.262	0.256	0.263	1.177	0.257	0.968	80	429	6228	6105	-1.984	1257	4971	1268	4837	0
2	18	2	"pefC"	"PSLT017"	9850	14700	110	228	243	76	135	140	31	92	76	0	2098	2226	1199	91	103	66	100	98	0	0.046	0.051	0.051	0.050	1.369	0.052	0.804	80	431	2100	2243	-4.432	93	2007	108	2135	0
2	19	2	"yjbA"	"STM4226"	10020	14710	100	1920	2113	1536	131	135	23	100	100	0	2208	2447	1774	91	97	39	100	100	0	0.845	0.841	0.833	0.843	1.184	0.849	0.967	80	418	3906	4338	-0.243	1789	2117	1982	2356	0
2	20	2	"asd"	"STM3539"	10190	14710	100	596	634	278	133	143	147	97	73	0	1946	2033	1034	90	94	66	100	100	0	0.249	0.258	0.252	0.259	1.262	0.263	0.710	80	419	2319	2444	-2.003	463	1856	501	1943	0
2	21	2	"stpA"	"STM2799"	10370	14710	100	2741	3917	3902	134	146	147	100	100	0	1733	2299	2074	90	94	66	100	100	0	1.587	1.713	1.639	1.646	1.208	1.829	0.953	80	417	4250	5992	0.666	2607	1643	3783	2209	0
2	22	2	"leuB"	"STM0112"	10550	14710	100	498	508	228	135	137	22	100	100	0	1704	1813	1018	91	94	26	100	100	0	0.225	0.217	0.217	0.216	1.235	0.210	0.919	80	421	1976	2095	-2.152	363	1613	373	1722	0
2	23	2	"prgJ"	"STM2872"	10730	14710	100	855	979	565	136	135	18	100	100	0	3529	4041	2807	90	95	29	100	100	0	0.209	0.213	0.219	0.217	1.230	0.203	0.948	80	408	4158	4794	-2.258	719	3439	843	3951	0
2	24	2	"smvA"	"STM1574"	10890	14710	90	400	484	321	131	134	28	100	94	0	1150	1370	1116	90	100	59	100	100	0	0.254	0.276	0.278	0.280	1.399	0.238	0.921	52	362	1329	1633	-1.978	269	1060	353	1280	0
2	1	3	"hupB"	"STM0451"	6900	14900	100	3116	3353	2994	134	134	18	100	100	0	1229	1279	1112	90	92	26	100	100	0	2.618	2.707	2.681	2.735	1.294	2.835	0.878	80	430	4121	4408	1.389	2982	1139	3219	1189	0
2	2	3	"hisM"	"STM2352"	7060	14890	100	1054	1235	832	135	136	17	100	100	0	5260	5717	3186	90	91	14	100	100	0	0.178	0.195	0.184	0.184	1.252	0.212	0.937	80	384	6089	6727	-2.492	919	5170	1100	5627	0
2	3	3	"rimM"	"STM2675"	7230	14890	110	8848	10134	5794	138	154	98	100	100	0	2023	2183	1011	93	96	25	100	100	0	4.513	4.783	4.527	4.705	1.281	5.151	0.937	80	467	10640	12086	2.174	8710	1930	9996	2090	0
2	4	3	"fruR"	"STM0118"	7410	14890	90	1042	1856	2289	141	161	101	100	100	0	1236	1849	1739	94	105	60	100	100	0	0.789	0.977	0.833	0.843	1.405	1.196	0.861	52	365	2043	3470	-0.342	901	1142	1715	1755	0
2	5	3	"asrA"	"STM2548"	7580	14880	110	287	325	130	137	139	22	97	92	0	3991	3632	1824	95	102	37	100	100	0	0.039	0.053	0.051	0.050	1.467	0.055	0.854	80	480	4046	3725	-4.699	150	3896	188	3537	0
2	6	3	"entD"	"STM0584"	7760	14890	100	600	689	351	134	136	22	100	100	0	3337	3826	2032	94	100	34	100	100	0	0.144	0.149	0.142	0.146	1.288	0.147	0.890	80	408	3709	4287	-2.799	466	3243	555	3732	0
2	7	3	"cbiL"	"STM2024"	7930	14880	100	275	308	118	133	136	30	100	97	0	2327	2697	1570	96	102	36	100	100	0	0.064	0.067	0.062	0.066	1.418	0.066	0.873	80	408	2373	2776	-3.974	142	2231	175	2601	0
2	8	3	"cbiO"	"STM2020"	8110	14880	100	291	315	152	132	132	17	98	97	0	2808	3070	2305	98	102	27	100	100	0	0.059	0.062	0.062	0.061	1.467	0.059	0.848	80	408	2869	3155	-4.091	159	2710	183	2972	0
2	9	3	"umuC"	"STM1997"	8290	14880	100	428	503	231	135	137	21	100	100	0	2209	2682	1558	98	104	30	100	100	0	0.139	0.142	0.142	0.143	1.306	0.138	0.887	80	395	2404	2952	-2.849	293	2111	368	2584	0
2	10	3	"uhpC"	"STM3788"	8450	14890	110	387	405	135	135	137	18	100	100	0	1697	1840	828	97	99	22	100	100	0	0.157	0.155	0.155	0.156	1.393	0.152	0.937	80	412	1852	2013	-2.667	252	1600	270	1743	0
2	11	3	"trpB"	"STM1726"	8620	14880	100	369	405	236	133	133	17	100	98	0	1244	1313	987	91	93	17	100	100	0	0.205	0.223	0.223	0.224	1.471	0.217	0.867	80	418	1389	1494	-2.289	236	1153	272	1222	0
2	12	3	"rpsL"	"STM3448"	8800	14880	110	4079	4514	2937	132	135	25	100	100	0	948	1003	579	91	92	17	100	100	0	4.606	4.805	4.843	4.916	1.247	5.008	0.951	80	467	4804	5294	2.203	3947	857	4382	912	0
2	13	3	"phnR"	"STM0430"	8980	14890	110	1525	1519	635	131	135	25	100	100	0	4043	4147	1645	91	96	46	100	100	0	0.353	0.342	0.331	0.336	1.387	0.339	0.884	80	440	5346	5444	-1.503	1394	3952	1388	4056	0
2	14	3	""	"STM4157"	9150	14880	110	909	941	295	132	136	32	100	100	0	9438	9155	3342	91	105	74	100	100	0	0.083	0.089	0.087	0.090	1.270	0.087	0.942	80	413	10124	9873	-3.589	777	9347	809	9064	0
2	15	3	""	"STM0345"	9310	14880	100	396	416	143	133	135	19	98	98	0	3299	3331	1596	89	103	68	100	100	0	0.082	0.087	0.089	0.091	1.320	0.085	0.936	80	395	3473	3525	-3.609	263	3210	283	3242	0
2	16	3	""	"STM2453"	9490	14880	100	813	831	205	133	135	18	100	100	0	10638	10786	3255	90	107	71	100	100	0	0.064	0.065	0.065	0.066	1.236	0.063	0.924	80	409	11228	11394	-3.955	680	10548	698	10696	0
2	17	3	"ychA"	"STM1773"	9670	14880	100	1707	1740	479	132	134	19	100	100	0	8003	8032	2598	91	106	68	100	100	0	0.199	0.202	0.200	0.207	1.260	0.196	0.951	80	420	9487	9549	-2.329	1575	7912	1608	7941	0
2	18	3	"orf408"	"STM1382"	9850	14880	110	464	485	197	130	132	21	98	96	0	4748	4797	2659	89	93	26	100	100	0	0.072	0.075	0.077	0.074	1.463	0.072	0.923	80	453	4993	5063	-3.802	334	4659	355	4708	0
2	19	3	"traR"	"PSLT085"	10010	14890	110	360	388	115	129	131	20	98	97	0	4273	4496	1694	91	93	20	100	100	0	0.055	0.059	0.057	0.058	1.236	0.059	0.931	80	426	4413	4664	-4.178	231	4182	259	4405	0
2	20	3	""	"Not LT2a85"	10180	14880	110	366	394	162	131	141	146	88	20	0	4781	5236	2463	92	100	70	100	100	0	0.050	0.051	0.048	0.049	1.310	0.051	0.865	80	421	4924	5407	-4.319	235	4689	263	5144	0
2	21	3	"trbC"	"PSLT094"	10360	14890	130	377	394	201	133	142	131	70	46	0	5192	5209	3944	92	100	65	97	95	0	0.048	0.051	0.048	0.052	2.000	0.052	0.161	120	541	5344	5378	-4.386	244	5100	261	5117	0
2	22	3	"traQ"	"PSLT098"	10530	14890	100	550	586	261	132	133	22	100	100	0	4611	5147	2691	89	95	37	100	100	0	0.092	0.090	0.087	0.089	1.278	0.090	0.955	80	388	4940	5512	-3.435	418	4522	454	5058	0
2	23	3	"traS"	"PSLT102"	10710	14890	100	3246	4124	2707	135	135	23	100	100	0	8749	11278	7313	90	98	40	100	100	0	0.359	0.357	0.353	0.355	1.185	0.355	0.956	80	408	11770	15177	-1.477	3111	8659	3989	11188	0
2	24	3	""	"PSLT107"	10880	14890	110	5981	6224	2351	133	143	61	100	100	0	2189	2342	1008	91	94	25	100	100	0	2.787	2.706	2.689	2.792	1.346	2.685	0.946	80	509	7946	8342	1.479	5848	2098	6091	2251	0
2	1	4	""	"STM2736"	6870	15060	90	211	224	57	132	132	17	92	80	0	1266	1684	880	90	108	83	100	100	0	0.067	0.058	0.055	0.053	1.592	0.055	0.765	52	371	1255	1686	-3.896	79	1176	92	1594	0
2	2	4	""	"STM2712"	7060	15070	110	222	239	77	135	140	34	93	67	0	2780	3228	1943	93	180	376	100	95	0	0.032	0.033	0.033	0.032	1.452	0.036	0.843	80	457	2774	3239	-4.949	87	2687	104	3135	0
2	3	4	""	"STM1612"	7230	15070	100	587	627	262	132	136	46	100	97	0	3828	4736	2734	94	105	56	100	100	0	0.122	0.107	0.106	0.112	1.295	0.101	0.962	80	384	4189	5137	-3.037	455	3734	495	4642	0
2	4	4	""	"STM1607"	7400	15070	100	610	788	449	133	134	17	100	100	0	2074	2844	1906	93	98	29	100	100	0	0.241	0.238	0.239	0.243	1.216	0.236	0.983	80	418	2458	3406	-2.054	477	1981	655	2751	0
2	5	4	"ycjI"	"STM1680"	7580	15060	100	1257	1332	509	133	139	38	100	100	0	1951	2159	1032	93	103	53	100	100	0	0.605	0.580	0.581	0.605	1.265	0.553	0.967	80	430	2982	3265	-0.725	1124	1858	1199	2066	0
2	6	4	""	"STM1676"	7770	15060	110	1707	1596	827	135	141	38	100	100	0	5604	5334	3228	94	104	53	100	100	0	0.285	0.279	0.278	0.287	1.204	0.267	0.976	80	425	7082	6701	-1.809	1572	5510	1461	5240	0
2	7	4	"frr"	"STM0219"	7920	15060	100	1784	1970	738	135	137	24	100	100	0	1923	2153	963	92	96	22	100	100	0	0.901	0.890	0.909	0.926	1.200	0.858	0.979	80	390	3480	3896	-0.151	1649	1831	1835	2061	0
2	8	4	"mesJ"	"STM0236"	8110	15050	110	1918	2048	835	136	140	30	100	100	0	5980	6268	2818	94	110	77	100	100	0	0.303	0.310	0.304	0.317	1.210	0.304	0.977	80	431	7668	8086	-1.724	1782	5886	1912	6174	0
2	9	4	"pfs"	"STM0207"	8270	15060	100	692	715	235	137	141	28	100	100	0	1358	1409	651	100	119	71	100	98	0	0.441	0.442	0.454	0.469	1.322	0.412	0.945	80	395	1813	1887	-1.181	555	1258	578	1309	0
2	10	4	"yeeA"	"STM2060"	8450	15050	100	420	469	189	136	138	20	100	100	0	950	1180	709	97	104	31	100	100	0	0.333	0.307	0.315	0.323	1.245	0.288	0.948	80	394	1137	1416	-1.587	284	853	333	1083	0
2	11	4	"vsr"	"STM1991"	8620	15050	110	369	369	111	133	135	18	98	97	0	1463	1617	754	93	101	35	100	100	0	0.172	0.155	0.156	0.158	1.287	0.149	0.933	80	452	1606	1760	-2.537	236	1370	236	1524	0
2	12	4	"fixB"	"STM0076"	8800	15060	100	228	231	48	131	134	20	96	87	0	2685	2818	1256	92	97	31	100	100	0	0.037	0.037	0.036	0.037	1.389	0.034	0.750	80	409	2690	2826	-4.740	97	2593	100	2726	0
2	13	4	""	"STM4192"	8970	15050	110	562	600	211	132	133	17	100	100	0	4032	4499	2183	89	98	54	100	100	0	0.109	0.106	0.108	0.109	1.231	0.102	0.967	80	426	4373	4878	-3.197	430	3943	468	4410	0
2	14	4	"dgkA"	"STM4236"	9140	15050	110	481	555	239	132	134	19	100	100	0	2280	2734	1566	90	107	81	100	100	0	0.159	0.160	0.159	0.164	1.214	0.156	0.972	80	453	2539	3067	-2.650	349	2190	423	2644	0
2	15	4	"tyrB"	"STM4248"	9310	15050	90	787	812	157	134	136	23	100	100	0	2993	3138	750	90	110	80	100	100	0	0.225	0.222	0.221	0.223	1.141	0.213	0.953	52	340	3556	3726	-2.152	653	2903	678	3048	0
2	16	4	"lysC"	"STM4220"	9480	15050	100	642	716	312	133	135	21	100	100	0	2106	2393	1221	88	100	54	100	100	0	0.252	0.253	0.257	0.253	1.279	0.248	0.958	80	420	2527	2888	-1.987	509	2018	583	2305	0
2	17	4	"glk"	"STM2403"	9660	15050	100	888	987	378	130	131	16	100	100	0	3371	3717	1658	88	94	29	100	100	0	0.231	0.236	0.236	0.241	1.206	0.232	0.984	80	408	4041	4486	-2.115	758	3283	857	3629	0
2	18	4	"yfcB"	"STM2385"	9840	15060	110	806	1136	856	128	129	16	100	100	0	1352	2201	1941	89	92	26	100	100	0	0.537	0.477	0.482	0.499	1.215	0.455	0.978	80	452	1941	3120	-0.897	678	1263	1008	2112	0
2	19	4	"ybdA"	"STM0593"	10010	15060	100	469	507	193	130	131	17	100	98	0	894	980	537	91	93	23	100	100	0	0.422	0.424	0.436	0.456	1.413	0.394	0.935	80	384	1142	1266	-1.244	339	803	377	889	0
2	20	4	"ybaM"	"STM0480"	10180	15050	100	327	338	108	131	131	18	100	98	0	708	807	378	92	96	24	100	100	0	0.318	0.290	0.280	0.284	1.367	0.281	0.908	80	408	812	922	-1.652	196	616	207	715	0
2	21	4	"ybbO"	"STM0505"	10350	15050	90	270	343	192	132	133	30	96	88	0	1048	1460	1222	93	100	34	100	100	0	0.145	0.154	0.148	0.148	1.353	0.152	0.901	52	331	1093	1578	-2.791	138	955	211	1367	0
2	22	4	"purK"	"STM0533"	10530	15060	110	645	717	350	130	131	21	100	100	0	923	1022	563	87	95	39	100	100	0	0.616	0.628	0.617	0.644	1.300	0.621	0.949	80	465	1351	1522	-0.699	515	836	587	935	0
2	23	4	"rfbI"	"STM0559"	10710	15060	100	269	275	89	130	131	18	96	90	0	1742	1799	953	87	90	25	100	100	0	0.084	0.085	0.086	0.082	1.328	0.086	0.916	80	409	1794	1857	-3.574	139	1655	145	1712	0
2	24	4	"ybdK"	"STM0583"	10890	15060	110	599	618	239	131	135	35	100	98	0	2758	2808	1408	88	90	17	100	100	0	0.175	0.179	0.178	0.185	1.252	0.174	0.966	80	492	3138	3207	-2.512	468	2670	487	2720	0
2	1	5	"yhhY"	"STM3546"	6880	15250	100	576	672	391	128	128	18	100	100	0	2155	2562	1655	88	93	51	100	100	0	0.217	0.220	0.217	0.219	1.238	0.218	0.917	80	448	2515	3018	-2.206	448	2067	544	2474	0
2	2	5	""	"STM0951"	7040	15230	100	288	329	168	132	139	38	92	83	0	1320	1791	1473	91	191	409	88	76	0	0.127	0.116	0.119	0.131	1.888	0.100	0.902	80	382	1385	1897	-2.978	156	1229	197	1700	-100
2	3	5	"nanK"	"STM3336"	7210	15230	100	341	341	157	134	141	35	82	70	0	2717	2450	1783	96	184	355	86	65	0	0.079	0.088	0.086	0.098	2.239	0.085	0.905	80	411	2828	2561	-3.662	207	2621	207	2354	-100
2	4	5	"yrbC"	"STM3310"	7410	15240	110	1145	1089	407	131	132	18	100	100	0	2754	2600	1122	93	103	47	100	100	0	0.381	0.382	0.380	0.392	1.224	0.371	0.970	80	450	3675	3465	-1.392	1014	2661	958	2507	0
2	5	5	"greA"	"STM3299"	7570	15230	110	3668	3713	1111	131	133	20	100	100	0	3050	3117	940	92	95	24	100	100	0	1.196	1.184	1.200	1.192	1.300	1.188	0.973	80	440	6495	6607	0.258	3537	2958	3582	3025	0
2	6	5	"rpsO"	"STM3283"	7750	15230	110	3324	3276	1304	131	134	24	100	100	0	1144	1093	441	93	96	25	100	100	0	3.038	3.145	3.173	3.218	1.223	3.154	0.970	80	454	4244	4145	1.603	3193	1051	3145	1000	0
2	7	5	"yghB"	"STM3162"	7920	15230	100	497	560	263	131	133	22	100	100	0	778	936	550	89	97	46	100	100	0	0.531	0.506	0.520	0.510	1.281	0.490	0.952	80	376	1055	1276	-0.913	366	689	429	847	0
2	8	5	""	"STM3136"	8100	15240	150	563	844	760	134	146	125	87	73	0	1964	3588	3895	96	177	628	87	70	0	0.230	0.203	0.212	0.219	1.613	0.196	0.968	156	597	2297	4202	-2.122	429	1868	710	3492	0
2	9	5	"yggV"	"STM3103"	8270	15230	110	936	989	341	134	148	154	100	100	0	2865	2974	1318	97	167	761	100	88	0	0.290	0.297	0.297	0.303	1.225	0.256	0.948	80	387	3570	3732	-1.787	802	2768	855	2877	0
2	10	5	"sprT"	"STM3092"	8440	15230	110	589	596	223	135	139	30	100	100	0	1288	1391	684	98	116	76	100	98	0	0.382	0.357	0.348	0.366	1.335	0.346	0.953	80	466	1644	1754	-1.390	454	1190	461	1293	0
2	11	5	""	"STM3072"	8620	15230	110	194	203	48	133	136	21	87	68	0	1219	1402	767	95	107	50	100	100	0	0.054	0.054	0.058	0.054	1.676	0.049	0.632	80	452	1185	1377	-4.204	61	1124	70	1307	0
2	12	5	"ygfE"	"STM3060"	8780	15230	110	1126	1816	2742	131	133	18	100	100	0	545	1087	2725	91	97	33	100	100	0	2.192	1.692	2.169	2.167	1.334	1.263	0.869	80	439	1449	2681	1.132	995	454	1685	996	0
2	13	5	"ansA"	"STM1294"	8960	15220	90	277	309	83	132	137	44	100	92	0	902	1121	617	91	105	60	100	100	0	0.179	0.172	0.181	0.180	1.317	0.153	0.676	52	358	956	1207	-2.484	145	811	177	1030	0
2	14	5	"pfkB"	"STM1326"	9140	15230	110	301	452	331	130	134	39	100	92	0	601	958	793	89	103	61	100	100	0	0.334	0.371	0.335	0.343	1.432	0.382	0.860	80	478	683	1191	-1.582	171	512	322	869	0
2	15	5	"ydiK"	"STM1364"	9310	15220	80	257	279	88	130	131	18	100	96	0	554	707	370	87	94	26	100	100	0	0.272	0.240	0.241	0.238	1.326	0.233	0.878	52	302	594	769	-1.879	127	467	149	620	0
2	16	5	"cfa"	"STM1427"	9480	15230	100	455	496	202	130	133	22	100	98	0	713	776	420	87	92	24	100	100	0	0.519	0.531	0.548	0.547	1.381	0.505	0.939	80	420	951	1055	-0.946	325	626	366	689	0
2	17	5	"ydhM"	"STM1437"	9660	15220	110	398	452	193	130	149	157	76	45	0	1126	1373	819	88	91	21	100	100	0	0.258	0.251	0.251	0.254	1.340	0.235	0.905	80	467	1306	1607	-1.954	268	1038	322	1285	0
2	18	5	"nth"	"STM1453"	9840	15230	100	302	331	131	129	138	84	78	52	0	981	1172	754	89	92	23	100	100	0	0.194	0.187	0.189	0.192	1.354	0.176	0.910	80	398	1065	1285	-2.366	173	892	202	1083	0
2	19	5	"ugpA"	"STM3556"	10010	15230	110	398	388	161	130	132	20	96	88	0	2748	2735	1629	90	93	26	100	100	0	0.101	0.098	0.093	0.093	1.409	0.095	0.938	80	425	2926	2903	-3.310	268	2658	258	2645	0
2	20	5	"ftsY"	"STM3571"	10170	15230	110	945	1062	505	132	134	30	100	100	0	1764	2119	1184	91	99	45	100	100	0	0.486	0.459	0.458	0.467	1.349	0.445	0.967	80	452	2486	2958	-1.041	813	1673	930	2028	0
2	21	5	"zntA"	"STM3576"	10340	15230	80	257	281	74	133	138	48	96	73	0	607	647	272	90	119	202	92	65	0	0.240	0.266	0.256	0.266	1.439	0.227	0.852	52	314	641	705	-2.060	124	517	148	557	0
2	22	5	"yhhT"	"STM3582"	10520	15230	110	296	303	85	131	133	35	95	87	0	2385	2637	1395	88	103	157	100	98	0	0.072	0.067	0.068	0.069	1.523	0.064	0.877	80	465	2462	2721	-3.799	165	2297	172	2549	0
2	23	5	"yhiN"	"STM3588"	10690	15220	90	248	257	62	127	130	19	98	96	0	628	751	335	87	96	35	100	100	0	0.224	0.196	0.199	0.195	1.578	0.188	0.859	52	347	662	794	-2.161	121	541	130	664	0
2	24	5	""	"STM3598"	10870	15230	90	330	341	118	130	132	19	100	100	0	622	649	285	88	94	28	100	100	0	0.375	0.376	0.372	0.364	1.374	0.378	0.908	52	371	734	772	-1.417	200	534	211	561	0
2	1	6	"yoaH"	"STM1823"	6860	15420	100	410	412	105	126	127	17	100	100	0	889	897	303	87	89	15	100	100	0	0.354	0.353	0.349	0.354	1.234	0.343	0.941	80	457	1086	1096	-1.498	284	802	286	810	0
2	2	6	"emtA"	"STM1799"	7040	15420	110	686	707	228	130	133	26	100	100	0	2261	2212	903	88	99	57	100	100	0	0.256	0.272	0.269	0.276	1.197	0.265	0.965	80	474	2729	2701	-1.967	556	2173	577	2124	0
2	3	6	"narH"	"STM1763"	7220	15420	120	610	557	253	129	133	25	95	88	0	8241	6952	4288	89	101	59	99	99	0	0.059	0.062	0.062	0.068	1.580	0.059	0.947	120	485	8633	7291	-4.083	481	8152	428	6863	0
2	4	6	"ychE"	"STM1748"	7390	15410	100	712	710	194	128	129	19	100	100	0	6419	6698	2242	89	105	83	100	100	0	0.092	0.088	0.089	0.088	1.173	0.087	0.976	80	394	6914	7191	-3.438	584	6330	582	6609	0
2	5	6	"yoaB"	"STM1822"	7570	15410	100	754	827	330	131	133	21	100	100	0	2638	2825	1366	95	115	97	100	100	0	0.245	0.255	0.252	0.261	1.186	0.248	0.964	80	413	3166	3426	-2.029	623	2543	696	2730	0
2	6	6	"dsbB"	"STM1807"	7740	15410	100	733	868	393	131	134	24	100	100	0	1674	1968	1035	96	110	69	100	100	0	0.381	0.394	0.393	0.400	1.188	0.386	0.974	80	412	2180	2609	-1.390	602	1578	737	1872	0
2	7	6	""	"STM4010"	7920	15410	100	671	634	170	131	135	30	100	100	0	6597	6010	2480	100	122	91	100	100	0	0.083	0.085	0.086	0.090	1.272	0.082	0.961	80	423	7037	6413	-3.589	540	6497	503	5910	0
2	8	6	"mobB"	"STM3993"	8080	15400	90	538	535	162	141	145	27	100	100	0	3542	3908	1615	118	189	195	100	100	0	0.116	0.104	0.102	0.104	1.212	0.101	0.950	52	306	3821	4184	-3.108	397	3424	394	3790	0
2	9	6	"yiiR"	"STM4083"	8260	15400	110	353	361	102	139	143	32	97	97	0	1851	1943	813	106	150	154	100	100	0	0.123	0.121	0.119	0.119	1.332	0.120	0.923	80	466	1959	2059	-3.028	214	1745	222	1837	0
2	10	6	""	"STM4067"	8430	15400	90	361	402	133	136	138	22	100	100	0	1439	1653	744	101	125	70	100	100	0	0.168	0.171	0.167	0.172	1.300	0.161	0.900	52	367	1563	1818	-2.572	225	1338	266	1552	0
2	11	6	"yiiM"	"STM4056"	8630	15410	110	325	352	179	130	134	20	96	88	0	1561	1984	1601	95	110	54	100	100	0	0.133	0.118	0.117	0.115	1.531	0.113	0.946	80	456	1661	2111	-2.910	195	1466	222	1889	0
2	12	6	"yiiG"	"STM4040"	8790	15400	110	273	288	112	129	130	18	92	83	0	3071	3198	2169	91	94	24	100	100	0	0.048	0.051	0.052	0.051	1.448	0.050	0.903	80	427	3124	3266	-4.371	144	2980	159	3107	0
2	13	6	"yhdN"	"STM3413"	8960	15400	110	897	903	400	129	133	34	100	100	0	2480	2548	1345	90	102	80	100	100	0	0.321	0.315	0.321	0.325	1.181	0.308	0.974	80	451	3158	3232	-1.638	768	2390	774	2458	0
2	14	6	"secY"	"STM3420"	9140	15400	110	4792	7506	6334	128	136	50	100	100	0	799	1215	951	89	96	52	100	97	0	6.569	6.552	6.649	6.766	1.408	6.844	0.929	80	422	5374	8504	2.716	4664	710	7378	1126	0
2	15	6	"rplE"	"STM3428"	9300	15400	110	13948	13851	4069	131	168	218	100	100	0	919	950	286	88	106	113	100	98	0	16.627	15.916	16.034	16.153	1.185	15.964	0.966	80	445	14648	14582	4.055	13817	831	13720	862	0
2	16	6	"rpmC"	"STM3432"	9480	15400	110	7212	7190	3274	132	170	222	100	100	0	401	409	167	87	91	20	98	97	0	22.548	21.919	22.411	23.192	1.278	21.698	0.955	80	428	7394	7380	4.495	7080	314	7058	322	0
2	17	6	"rpsS"	"STM3436"	9640	15400	110	8486	8976	4040	132	250	449	100	98	0	403	423	177	88	91	20	97	96	0	26.521	26.400	26.714	26.966	1.240	25.751	0.967	80	414	8669	9179	4.729	8354	315	8844	335	0
2	18	6	"rpsJ"	"STM3441"	9810	15400	110	10432	9369	3135	133	287	493	100	100	0	542	499	160	89	95	34	100	97	0	22.735	22.527	22.884	23.375	1.276	22.046	0.963	80	455	10752	9646	4.507	10299	453	9236	410	0
2	19	6	""	"STM4463"	9990	15400	90	1638	2028	838	133	186	277	100	100	0	1680	2049	1147	90	98	45	100	100	0	0.947	0.967	1.003	1.043	1.312	0.869	0.929	52	352	3095	3854	-0.079	1505	1590	1895	1959	0
2	20	6	"pepA"	"STM4477"	10160	15400	90	918	1077	388	134	145	48	100	100	0	1495	1809	878	90	111	76	100	100	0	0.558	0.549	0.574	0.580	1.284	0.499	0.944	52	364	2189	2662	-0.842	784	1405	943	1719	0
2	21	6	"iadA"	"STM4512"	10340	15410	100	899	975	356	132	140	40	100	100	0	3761	4117	1774	90	109	82	100	100	0	0.209	0.209	0.209	0.215	1.228	0.204	0.968	80	442	4438	4870	-2.259	767	3671	843	4027	0
2	22	6	""	"STM4551"	10520	15400	110	568	548	189	128	130	19	98	97	0	3628	3346	1641	87	94	33	100	100	0	0.124	0.129	0.130	0.132	1.324	0.124	0.961	80	443	3981	3679	-3.009	440	3541	420	3259	100
2	23	6	"yjjK"	"STM4581"	10690	15400	100	487	555	262	128	132	28	98	93	0	1003	1185	740	88	100	51	100	98	0	0.392	0.389	0.392	0.404	1.356	0.370	0.949	80	425	1274	1524	-1.350	359	915	427	1097	100
2	24	6	"gltS"	"STM3746"	10870	15410	110	2428	2476	1216	128	137	54	100	100	0	2719	2707	1495	87	99	51	100	100	0	0.874	0.896	0.893	0.929	1.203	0.876	0.979	80	516	4932	4968	-0.195	2300	2632	2348	2620	100
2	1	7	""	"STM3799"	6820	15600	110	493	631	385	128	128	17	100	100	0	2370	3397	2785	88	89	17	100	100	0	0.160	0.152	0.157	0.160	1.247	0.144	0.969	80	478	2647	3812	-2.644	365	2282	503	3309	0
2	2	7	"yidE"	"STM3807"	7000	15610	110	299	353	178	127	128	17	100	92	0	1714	2409	1930	88	90	21	100	100	0	0.106	0.097	0.098	0.097	1.414	0.092	0.933	80	413	1798	2547	-3.241	172	1626	226	2321	0
2	3	7	"yidR"	"STM3811"	7160	15590	100	334	401	204	126	129	21	98	97	0	1244	1558	1143	88	94	42	100	100	0	0.180	0.187	0.190	0.192	1.312	0.180	0.959	80	362	1364	1745	-2.474	208	1156	275	1470	0
2	4	7	"torD"	"STM3821"	7330	15590	110	285	292	67	125	126	17	98	98	0	3129	3191	1225	89	93	35	100	100	0	0.053	0.054	0.052	0.055	1.331	0.053	0.897	80	415	3200	3269	-4.248	160	3040	167	3102	0
2	5	7	"dgoT"	"STM3827"	7510	15580	110	284	317	124	127	128	19	98	98	0	2647	3339	2152	93	109	78	100	100	0	0.061	0.059	0.058	0.058	1.359	0.056	0.906	80	452	2711	3436	-4.024	157	2554	190	3246	0
2	6	7	"yidA"	"STM3831"	7690	15580	110	868	975	542	135	350	3060	0	0	0	2478	3207	2145	102	222	1048	83	56	0	0.309	0.271	0.267	0.277	1.275	2.273	0.395	80	435	3109	3945	-1.697	733	2376	840	3105	0
2	7	7	"imp"	"STM0093"	7850	15580	90	648	681	307	146	419	3443	0	0	0	1576	1827	1083	123	274	1177	59	25	0	0.345	0.314	0.317	0.319	1.183	2.891	0.692	52	343	1955	2239	-1.533	502	1453	535	1704	0
2	8	7	"yabJ"	"STM0106"	8030	15580	110	865	870	302	141	148	38	100	100	0	2901	2893	1211	114	138	99	100	100	0	0.260	0.262	0.265	0.269	1.290	0.255	0.950	80	478	3511	3508	-1.945	724	2787	729	2779	0
2	9	7	"yabC"	"STM0120"	8210	15580	100	1392	1903	1452	140	158	196	100	83	0	1026	1437	1084	106	118	48	100	100	0	1.361	1.325	1.293	1.333	1.291	1.340	0.962	80	427	2172	3094	0.445	1252	920	1763	1331	0
2	10	7	"murD"	"STM0126"	8390	15580	110	633	812	579	133	151	191	83	58	0	1565	2023	1630	97	107	41	100	100	0	0.341	0.353	0.370	0.365	1.295	0.344	0.927	80	449	1968	2605	-1.554	500	1468	679	1926	0
2	11	7	"yacA"	"STM0135"	8550	15570	110	1222	1255	525	130	132	20	100	100	0	1388	1431	655	93	103	40	100	100	0	0.843	0.841	0.875	0.859	1.265	0.829	0.953	80	430	2387	2463	-0.246	1092	1295	1125	1338	0
2	12	7	""	"STM0148"	8730	15580	100	422	480	269	128	130	23	97	92	0	1207	1626	1317	93	100	34	100	100	0	0.264	0.230	0.231	0.241	1.417	0.214	0.964	80	412	1408	1885	-1.922	294	1114	352	1533	0
2	13	7	""	"STM1547"	8920	15570	100	509	511	181	128	140	63	98	92	0	1525	1458	692	93	136	190	100	96	0	0.266	0.281	0.283	0.285	1.197	0.268	0.941	80	318	1813	1748	-1.910	381	1432	383	1365	-100
2	14	7	""	"STM1551"	9070	15570	110	1409	1455	456	131	152	90	100	100	0	2209	2212	788	92	141	197	100	100	0	0.604	0.625	0.623	0.634	1.247	0.612	0.942	80	393	3395	3444	-0.728	1278	2117	1324	2120	0
2	15	7	""	"STM1556"	9250	15570	110	819	817	198	132	146	80	100	100	0	13853	13457	4069	92	135	179	100	100	0	0.050	0.051	0.051	0.052	1.186	0.049	0.918	80	429	14448	14050	-4.324	687	13761	685	13365	0
2	16	7	""	"STM1562"	9420	15570	110	359	405	164	130	148	117	86	48	0	2540	3275	2116	92	132	179	100	100	0	0.094	0.086	0.088	0.091	1.294	0.082	0.945	80	450	2677	3458	-3.418	229	2448	275	3183	0
2	17	7	"fdnI"	"STM1568"	9610	15570	110	1084	1012	407	130	157	181	100	81	0	4913	4531	2183	92	111	114	100	100	0	0.198	0.199	0.201	0.202	1.178	0.191	0.967	80	393	5775	5321	-2.337	954	4821	882	4439	0
2	18	7	"nmpC"	"STM1572"	9760	15570	110	2510	2797	1306	130	192	280	100	100	0	2283	2551	1263	93	111	73	100	100	0	1.087	1.085	1.089	1.099	1.211	1.073	0.966	80	401	4570	5125	0.120	2380	2190	2667	2458	0
2	19	7	"sohB"	"STM1716"	9950	15580	130	497	842	769	130	165	189	86	49	0	815	1632	1775	92	110	73	98	95	0	0.508	0.462	0.483	0.491	1.324	0.438	0.957	120	512	1090	2252	-0.978	367	723	712	1540	0
2	20	7	"ompW"	"STM1732"	10110	15580	110	744	761	263	128	132	27	100	100	0	3120	3215	1424	88	97	50	100	100	0	0.203	0.202	0.205	0.208	1.220	0.195	0.966	80	419	3648	3760	-2.299	616	3032	633	3127	0
2	21	7	"yciU"	"STM1740"	10290	15580	100	497	534	181	128	131	21	100	100	0	1358	1483	627	87	94	34	100	100	0	0.290	0.291	0.290	0.293	1.254	0.282	0.896	80	384	1640	1802	-1.784	369	1271	406	1396	0
2	22	7	"ychJ"	"STM1755"	10460	15580	100	628	630	199	129	130	20	100	100	0	1811	1832	749	85	93	33	100	100	0	0.289	0.287	0.289	0.294	1.258	0.276	0.952	80	400	2225	2248	-1.790	499	1726	501	1747	0
2	23	7	"ychP"	"STM1768"	10630	15570	110	1041	1115	462	127	131	24	100	100	0	4276	4743	2280	89	105	75	100	100	0	0.218	0.212	0.212	0.215	1.225	0.207	0.971	80	420	5101	5642	-2.196	914	4187	988	4654	0
2	24	7	"ychH"	"STM1782"	10800	15580	110	444	467	150	126	131	26	100	100	0	1022	1189	567	89	109	77	100	100	0	0.341	0.310	0.321	0.322	1.274	0.290	0.937	80	469	1251	1441	-1.553	318	933	341	1100	0
2	1	8	""	"STM2314"	6800	15760	100	772	841	269	126	128	26	100	100	0	4621	5001	1874	88	96	46	100	100	0	0.143	0.146	0.146	0.146	1.112	0.144	0.985	80	381	5179	5628	-2.811	646	4533	715	4913	0
2	2	8	"nuoK"	"STM2319"	6980	15760	110	352	388	161	126	128	19	100	98	0	1431	1642	975	89	99	47	100	100	0	0.168	0.169	0.170	0.172	1.269	0.165	0.960	80	399	1568	1815	-2.570	226	1342	262	1553	0
2	3	8	"yfbQ"	"STM2331"	7140	15760	110	1276	1297	568	127	131	23	100	100	0	6165	6318	3083	92	113	75	100	100	0	0.189	0.188	0.187	0.190	1.119	0.186	0.989	80	399	7222	7396	-2.402	1149	6073	1170	6226	0
2	4	8	"yfbU"	"STM2335"	7330	15750	100	679	756	420	127	131	25	100	100	0	1435	1565	990	93	115	74	100	100	0	0.411	0.427	0.433	0.436	1.205	0.422	0.979	80	387	1894	2101	-1.282	552	1342	629	1472	0
2	5	8	""	"STM2341"	7500	15750	110	626	664	310	127	129	21	100	100	0	3680	3941	2100	93	111	76	100	100	0	0.139	0.140	0.137	0.139	1.185	0.140	0.970	80	451	4086	4385	-2.846	499	3587	537	3848	0
2	6	8	""	"STM2346"	7690	15750	110	2495	2476	646	134	317	2956	18	0	0	3701	3543	1032	101	195	914	96	92	0	0.656	0.680	0.678	0.688	1.109	0.675	0.986	80	454	5961	5784	-0.609	2361	3600	2342	3442	0
2	7	8	""	"STM2530"	7850	15740	90	414	438	139	144	170	83	100	86	0	1034	1223	627	125	167	122	100	100	0	0.297	0.268	0.300	0.285	1.468	0.233	0.743	52	330	1179	1392	-1.751	270	909	294	1098	0
2	8	8	"nifS"	"STM2543"	8020	15750	100	2417	3226	2465	134	147	66	100	100	0	1162	1511	1103	101	120	66	100	98	0	2.152	2.193	2.152	2.258	1.189	2.224	0.982	80	395	3344	4502	1.106	2283	1061	3092	1410	0
2	9	8	"glnB"	"STM2561"	8200	15750	110	1219	1263	543	128	153	198	98	90	0	2067	2131	976	98	110	56	100	100	0	0.554	0.558	0.560	0.560	1.130	0.569	0.853	80	441	3060	3168	-0.852	1091	1969	1135	2033	0
2	10	8	""	"STM2566"	8370	15750	100	283	301	115	128	143	203	31	2	0	899	980	445	96	106	39	100	100	0	0.193	0.196	0.189	0.171	1.695	0.202	0.860	80	385	958	1057	-2.373	155	803	173	884	0
2	11	8	"gogB"	"STM2584"	8540	15740	110	495	533	187	127	128	19	100	100	0	8723	9419	4004	95	119	98	100	100	0	0.043	0.044	0.043	0.043	1.194	0.044	0.963	80	461	8996	9730	-4.551	368	8628	406	9324	0
2	12	8	""	"STM2591"	8730	15750	110	179	215	89	123	125	19	83	61	0	930	1688	1510	92	114	100	100	98	0	0.067	0.058	0.058	0.061	1.526	0.056	0.874	80	421	894	1688	-3.903	56	838	92	1596	0
2	13	8	"yraR"	"STM3268"	8900	15720	140	194	269	203	124	131	48	62	42	0	372	745	973	92	116	139	63	50	0	0.250	0.222	0.238	0.287	2.350	0.214	0.926	156	504	350	798	-2.000	70	280	145	653	0
2	14	8	"yhbV"	"STM3275"	9060	15740	100	251	258	59	127	140	71	86	36	0	4447	4650	1623	92	129	170	100	100	0	0.028	0.029	0.028	0.028	1.280	0.029	0.887	80	358	4479	4689	-5.134	124	4355	131	4558	0
2	15	8	"deaD"	"STM3280"	9240	15740	110	12932	12254	5588	128	142	79	100	100	0	5400	4851	2166	91	110	88	100	100	0	2.412	2.547	2.565	2.573	1.139	2.572	0.990	80	440	18113	16886	1.270	12804	5309	12126	4760	0
2	16	8	"argG"	"STM3290"	9410	15740	100	1625	1633	770	127	142	79	100	98	0	1764	1736	923	90	103	60	100	97	0	0.895	0.915	0.947	0.964	1.244	0.888	0.968	80	378	3172	3152	-0.160	1498	1674	1506	1646	0
2	17	8	"ftsJ"	"STM3297"	9590	15740	120	792	1429	1319	128	137	50	98	96	0	268	508	486	92	114	108	79	48	0	3.773	3.127	3.282	3.466	1.308	2.901	0.949	120	448	840	1717	1.916	664	176	1301	416	0
2	18	8	"ispB"	"STM3305"	9750	15740	110	4164	3672	1101	129	142	62	100	100	0	9442	8370	2668	93	122	116	100	100	0	0.432	0.428	0.430	0.432	1.103	0.424	0.993	80	393	13384	11820	-1.212	4035	9349	3543	8277	0
2	19	8	"ybgL"	"STM0714"	9930	15740	110	1327	1258	633	129	142	57	100	100	0	3931	3844	2217	93	127	118	100	100	0	0.312	0.301	0.303	0.311	1.174	0.293	0.976	80	419	5036	4880	-1.680	1198	3838	1129	3751	0
2	20	8	""	"STM0720"	10100	15740	110	293	279	76	125	128	21	93	88	0	10069	8571	3852	92	108	68	100	100	0	0.017	0.018	0.018	0.019	1.308	0.018	0.882	80	420	10145	8633	-5.892	168	9977	154	8479	0
2	21	8	""	"STM0726"	10290	15750	120	243	302	164	125	132	40	60	57	0	7633	8868	8003	90	102	55	100	99	0	0.016	0.020	0.021	0.023	1.578	0.020	0.942	120	472	7661	8955	-5.998	118	7543	177	8778	0
2	22	8	"ybgT"	"STM0742"	10450	15750	100	347	356	111	125	127	19	100	97	0	2817	2800	1355	89	99	42	100	100	0	0.081	0.085	0.082	0.087	1.389	0.080	0.901	80	362	2950	2942	-3.619	222	2728	231	2711	0
2	23	8	"tolB"	"STM0748"	10630	15740	110	2657	2742	1797	125	128	24	100	100	0	2252	2433	1727	87	99	54	100	100	0	1.170	1.116	1.115	1.177	1.227	1.087	0.979	80	434	4697	4963	0.226	2532	2165	2617	2346	0
2	24	8	"pnuC"	"STM0757"	10810	15750	120	389	529	366	124	127	23	97	91	0	2103	3416	3059	87	95	38	97	97	0	0.131	0.122	0.122	0.123	1.437	0.118	0.962	120	550	2281	3734	-2.927	265	2016	405	3329	0
2	1	9	"dacC"	"STM0863"	6800	15930	110	2709	3173	2271	124	133	60	100	100	0	4426	5362	3911	90	111	129	100	100	0	0.596	0.578	0.593	0.594	1.172	0.574	0.978	80	481	6921	8321	-0.746	2585	4336	3049	5272	0
2	2	9	"ybjM"	"STM0871"	6970	15930	110	512	670	398	124	134	64	100	91	0	1039	1401	993	91	116	136	100	93	0	0.409	0.417	0.426	0.426	1.198	0.406	0.972	80	431	1336	1856	-1.289	388	948	546	1310	0
2	3	9	"potG"	"STM0878"	7170	15950	160	166	252	185	124	128	23	66	48	0	380	1047	1387	92	108	65	79	72	0	0.146	0.134	0.143	0.163	2.343	0.129	0.924	208	602	330	1083	-2.778	42	288	128	955	100
2	4	9	"artQ"	"STM0889"	7320	15930	120	548	633	356	123	126	20	100	97	0	2107	2504	1745	92	105	57	100	100	0	0.211	0.211	0.218	0.218	1.291	0.204	0.960	120	395	2440	2922	-2.245	425	2015	510	2412	0
2	5	9	""	"STM0894"	7500	15920	110	244	236	69	123	127	45	75	62	0	3186	3079	1396	91	101	57	100	100	0	0.039	0.038	0.037	0.035	1.642	0.038	0.519	80	434	3216	3101	-4.677	121	3095	113	2988	0
2	6	9	""	"STM0898"	7670	15920	110	163	171	40	124	131	57	38	7	0	4468	5131	3411	92	112	96	100	100	0	0.009	0.009	0.014	0.015	1.500	0.009	0.193	80	455	4415	5086	-6.810	39	4376	47	5039	0
2	7	9	""	"STM1033"	7850	15920	110	245	308	165	123	126	24	93	78	0	1935	3072	2800	92	111	84	100	100	0	0.066	0.062	0.064	0.063	1.437	0.059	0.938	80	477	1965	3165	-3.917	122	1843	185	2980	0
2	8	9	""	"STM1037"	8010	15910	100	242	244	68	122	124	25	95	80	0	2266	2351	1288	92	105	46	100	100	0	0.055	0.054	0.050	0.054	1.450	0.051	0.845	80	381	2294	2381	-4.179	120	2174	122	2259	0
2	9	9	"yjaB"	"STM4181"	8180	15920	110	455	457	138	123	124	18	100	100	0	3831	3900	1596	93	113	66	100	100	0	0.089	0.088	0.085	0.087	1.197	0.087	0.962	80	492	4070	4141	-3.493	332	3738	334	3807	0
2	10	9	"yjbD"	"STM4194"	8370	15920	100	293	313	173	123	125	19	90	83	0	1024	1257	1088	90	105	63	100	100	0	0.182	0.163	0.167	0.156	1.540	0.156	0.933	80	392	1104	1357	-2.458	170	934	190	1167	0
2	11	9	""	"STM4198"	8530	15920	100	182	192	57	123	123	17	82	66	0	765	958	615	90	96	41	100	97	0	0.087	0.079	0.083	0.074	1.852	0.081	0.791	80	394	734	937	-3.516	59	675	69	868	0
2	12	9	""	"STM4202"	8700	15910	90	195	199	51	121	121	16	96	84	0	1450	1395	651	91	103	47	100	100	0	0.054	0.060	0.058	0.056	1.459	0.059	0.835	52	349	1433	1382	-4.199	74	1359	78	1304	0
2	13	9	"pduF"	"STM2037"	8890	15920	110	481	471	161	121	126	50	97	88	0	3998	4044	1970	90	103	48	100	100	0	0.092	0.089	0.089	0.092	1.250	0.086	0.963	80	461	4268	4304	-3.440	360	3908	350	3954	0
2	14	9	"pduQ"	"STM2052"	9040	15910	90	184	190	33	122	125	25	96	76	0	1934	2083	695	91	113	93	100	100	0	0.034	0.034	0.032	0.035	1.529	0.033	0.661	52	337	1905	2060	-4.894	62	1843	68	1992	0
2	15	9	"sspH2"	"STM2241"	9230	15910	100	325	325	83	123	130	62	97	81	0	1142	1232	475	90	105	56	100	100	0	0.192	0.177	0.174	0.176	1.304	0.173	0.913	80	438	1254	1344	-2.381	202	1052	202	1142	0
2	16	9	"btuF"	"STM0206"	9410	15910	110	925	883	343	122	125	25	100	100	0	3110	2918	1341	89	99	55	100	100	0	0.266	0.269	0.272	0.277	1.173	0.263	0.980	80	439	3824	3590	-1.912	803	3021	761	2829	0
2	17	9	"sitD"	"STM2864"	9570	15910	110	1243	1268	596	125	131	35	100	100	0	2055	2301	1272	88	102	56	100	100	0	0.568	0.516	0.520	0.543	1.250	0.499	0.977	80	387	3085	3356	-0.815	1118	1967	1143	2213	0
2	18	9	"yfjD"	"STM2679"	9750	15920	120	456	597	521	124	133	47	91	80	0	1304	1970	1950	88	106	86	98	94	0	0.273	0.251	0.251	0.246	1.371	0.258	0.968	120	455	1548	2355	-1.873	332	1216	473	1882	0
2	19	9	"psiB"	"PSLT069"	9910	15910	90	249	257	57	122	123	16	100	100	0	1228	1292	496	88	95	33	100	100	0	0.111	0.112	0.114	0.112	1.316	0.107	0.866	52	323	1267	1339	-3.166	127	1140	135	1204	0
2	20	9	"traV"	"PSLT084"	10080	15910	90	186	210	81	124	125	17	90	78	0	900	1152	820	88	97	31	100	100	0	0.076	0.081	0.077	0.075	1.538	0.085	0.864	52	365	874	1150	-3.711	62	812	86	1064	0
2	21	9	"himD"	"STM0982"	10260	15910	90	1184	1238	472	126	138	50	100	100	0	572	589	209	91	99	28	100	100	0	2.200	2.233	2.189	2.229	1.209	2.275	0.952	52	342	1539	1610	1.137	1058	481	1112	498	0
2	22	9	"dcuR"	"STM4303"	10440	15920	100	458	580	452	125	134	46	98	93	0	3185	3675	2778	89	95	27	100	100	0	0.108	0.127	0.123	0.115	1.492	0.138	0.904	80	428	3429	4041	-3.217	333	3096	455	3586	0
2	23	9	"phnA"	"STM4289"	10620	15910	110	565	581	247	124	126	24	100	100	0	1702	1770	843	87	96	50	100	100	0	0.273	0.272	0.269	0.268	1.218	0.274	0.962	80	433	2056	2140	-1.873	441	1615	457	1683	0
2	24	9	"melA"	"STM4298"	10790	15920	120	241	295	172	122	125	23	78	70	0	1995	2956	2583	87	95	48	98	97	0	0.062	0.060	0.058	0.061	1.685	0.060	0.862	120	531	2027	3042	-4.003	119	1908	173	2869	0
2	1	10	"lasT"	"STM4600"	6770	16100	90	284	306	96	124	125	18	100	100	0	982	1005	385	92	99	50	100	100	0	0.180	0.199	0.195	0.194	1.216	0.198	0.922	52	335	1050	1095	-2.476	160	890	182	913	0
2	2	10	"dniR"	"STM0260"	6970	16110	110	1064	1252	780	122	124	20	100	100	0	480	584	373	92	99	48	100	87	0	2.428	2.297	2.410	2.489	1.318	2.228	0.969	80	441	1330	1622	1.280	942	388	1130	492	0
2	3	10	""	"STM0277"	7140	16100	120	256	287	144	121	123	21	84	73	0	962	1213	1019	90	92	26	95	94	0	0.155	0.148	0.152	0.154	1.871	0.142	0.946	120	354	1007	1289	-2.691	135	872	166	1123	0
2	4	10	""	"STM0286"	7310	16100	100	288	279	73	118	119	16	100	96	0	1406	1377	595	89	91	19	100	100	0	0.129	0.125	0.128	0.128	1.312	0.120	0.928	80	297	1487	1449	-2.954	170	1317	161	1288	0
2	5	10	""	"STM0294"	7480	16100	100	281	288	90	120	121	17	100	96	0	1279	1404	750	88	96	51	100	100	0	0.135	0.128	0.127	0.129	1.385	0.121	0.904	80	408	1352	1484	-2.887	161	1191	168	1316	0
2	6	10	"yafH"	"STM0309"	7650	16090	90	197	198	47	122	125	49	65	40	0	606	610	249	92	100	58	100	100	0	0.146	0.147	0.142	0.129	1.820	0.150	0.780	52	349	589	594	-2.777	75	514	76	518	0
2	7	10	"nagZ"	"STM1209"	7830	16100	90	182	209	72	121	122	18	96	90	0	337	378	183	90	93	18	100	100	0	0.247	0.306	0.293	0.287	1.555	0.312	0.761	52	338	308	376	-2.018	61	247	88	288	0
2	8	10	"ycfU"	"STM1217"	7990	16100	100	163	322	365	118	119	18	82	61	0	206	396	486	89	91	19	93	87	0	0.385	0.664	0.425	0.471	2.478	0.729	0.944	80	438	162	511	-1.379	45	117	204	307	0
2	9	10	"ycfC"	"STM1233"	8190	16100	60	165	206	181	120	122	22	78	50	0	216	258	108	92	97	26	100	93	0	0.363	0.518	0.331	0.308	2.577	1.220	0.410	32	144	169	252	-1.462	45	124	86	166	0
2	10	10	""	"STM1251"	8360	16090	110	751	742	315	120	132	119	97	85	0	579	581	280	85	97	108	91	81	0	1.277	1.254	1.254	1.312	1.258	1.220	0.972	80	445	1125	1118	0.353	631	494	622	496	0
2	11	10	"aadA"	"STM1264"	8530	16090	110	397	404	143	121	122	20	100	100	0	1450	1386	611	86	92	28	100	100	0	0.202	0.218	0.213	0.216	1.295	0.216	0.926	80	425	1640	1583	-2.305	276	1364	283	1300	0
2	12	10	"yeaQ"	"STM1274"	8700	16090	100	546	552	215	121	126	58	98	93	0	1649	1688	782	89	99	45	100	98	0	0.272	0.270	0.277	0.272	1.218	0.270	0.979	80	418	1985	2030	-1.876	425	1560	431	1599	0
2	13	10	"fumA"	"STM1468"	8870	16090	100	386	401	121	121	127	62	98	92	0	1552	1506	638	91	97	38	100	100	0	0.181	0.198	0.196	0.202	1.255	0.193	0.806	80	397	1726	1695	-2.463	265	1461	280	1415	0
2	14	10	"ompN"	"STM1473"	9050	16090	110	755	844	338	123	125	24	100	100	0	6728	7700	3473	90	106	79	100	100	0	0.095	0.095	0.094	0.094	1.161	0.095	0.982	80	478	7270	8331	-3.393	632	6638	721	7610	0
2	15	10	"ydgF"	"STM1482"	9230	16090	110	1257	1151	441	121	122	17	100	100	0	2724	2468	1115	89	98	50	100	100	0	0.431	0.433	0.441	0.452	1.195	0.420	0.976	80	439	3771	3409	-1.214	1136	2635	1030	2379	0
2	16	10	"ynfK"	"STM1489"	9390	16090	110	1276	1282	561	122	126	27	100	100	0	5326	5519	2741	88	111	82	100	100	0	0.220	0.214	0.210	0.219	1.150	0.210	0.989	80	427	6392	6591	-2.182	1154	5238	1160	5431	0
2	17	10	""	"STM1498"	9560	16080	100	295	290	92	124	129	32	93	83	0	1168	1215	612	88	112	88	98	97	0	0.158	0.147	0.144	0.143	1.377	0.146	0.920	80	392	1251	1293	-2.659	171	1080	166	1127	0
2	18	10	"ynfB"	"STM1503"	9750	16090	120	288	487	378	121	123	20	99	96	0	348	750	714	86	90	27	98	97	0	0.637	0.551	0.557	0.582	1.348	0.536	0.979	120	451	429	1030	-0.650	167	262	366	664	0
2	19	10	"virK"	"STM2781"	9910	16090	110	4548	5194	3094	121	126	36	100	100	0	1842	2047	1266	86	90	24	100	100	0	2.521	2.587	2.565	2.670	1.198	2.550	0.985	80	412	6183	7034	1.334	4427	1756	5073	1961	0
2	20	10	""	"STM2789"	10080	16090	100	966	978	226	122	128	35	100	100	0	3066	3129	933	87	94	42	100	100	0	0.283	0.281	0.284	0.285	1.178	0.272	0.967	80	434	3823	3898	-1.820	844	2979	856	3042	0
2	21	10	"yqaE"	"STM2796"	10260	16090	100	379	404	155	122	123	21	100	100	0	1499	1487	630	88	96	45	100	100	0	0.182	0.202	0.189	0.191	1.276	0.207	0.943	80	430	1668	1681	-2.457	257	1411	282	1399	0
2	22	10	""	"STM4008"	10440	16100	110	1007	1060	389	120	121	18	100	100	0	2496	2738	1163	86	91	26	100	100	0	0.368	0.354	0.353	0.361	1.177	0.347	0.983	80	439	3297	3592	-1.442	887	2410	940	2652	0
2	23	10	""	"STM4030"	10610	16090	110	1695	1768	1074	123	127	29	100	100	0	1353	1399	899	86	93	34	100	100	0	1.241	1.253	1.269	1.280	1.204	1.233	0.982	80	455	2839	2958	0.311	1572	1267	1645	1313	0
2	24	10	""	"STM4044"	10790	16090	100	279	328	156	119	124	28	97	83	0	362	456	272	86	89	22	100	98	0	0.580	0.565	0.552	0.565	1.604	0.547	0.865	80	420	436	579	-0.787	160	276	209	370	0
2	1	11	"yghJ"	"STM2941"	6780	16270	110	350	362	101	121	123	17	100	98	0	5689	5811	2224	90	98	51	100	100	0	0.041	0.042	0.042	0.041	1.291	0.042	0.950	80	479	5828	5962	-4.612	229	5599	241	5721	0
2	2	11	""	"STM2950"	6960	16280	120	553	659	436	121	123	19	95	93	0	3214	4077	3467	90	96	36	98	97	0	0.138	0.135	0.140	0.151	1.451	0.129	0.982	120	454	3556	4525	-2.854	432	3124	538	3987	0
2	3	11	"ygcA"	"STM2957"	7130	16270	100	1063	1033	318	121	122	17	100	100	0	2405	2475	925	89	91	21	100	100	0	0.407	0.382	0.379	0.387	1.203	0.372	0.961	80	346	3258	3298	-1.298	942	2316	912	2386	0
2	4	11	"sdaB"	"STM2971"	7300	16260	100	297	306	100	119	128	113	73	33	0	974	930	438	89	94	43	100	100	0	0.201	0.222	0.229	0.227	1.247	0.216	0.922	80	420	1063	1028	-2.314	178	885	187	841	0
2	5	11	"fucP"	"STM2975"	7490	16270	100	163	176	77	119	125	115	7	1	0	1000	1252	777	88	94	41	100	100	0	0.048	0.049	0.042	0.043	1.804	0.047	0.384	80	394	956	1221	-4.373	44	912	57	1164	0
2	6	11	"fucR"	"STM2979"	7650	16260	110	1273	1392	491	122	123	20	100	100	0	5216	5496	2106	90	102	65	100	100	0	0.225	0.235	0.235	0.236	1.135	0.234	0.989	80	453	6277	6676	-2.155	1151	5126	1270	5406	0
2	7	11	""	"STM3160"	7830	16260	100	401	384	110	122	124	22	100	100	0	1345	1355	506	91	103	56	100	100	0	0.222	0.207	0.206	0.205	1.156	0.207	0.963	80	408	1533	1526	-2.168	279	1254	262	1264	0
2	8	11	""	"STM3169"	8000	16260	100	148	153	45	121	127	84	6	2	0	370	395	204	88	98	88	90	71	0	0.096	0.104	0.096	0.100	2.523	0.285	0.201	80	392	309	339	-3.385	27	282	32	307	0
2	9	11	"ygiX"	"STM3177"	8200	16240	140	167	415	800	120	133	117	24	12	0	625	752	706	89	101	109	63	60	0	0.088	0.445	0.097	0.181	4.173	0.995	0.488	156	678	583	958	-3.512	47	536	295	663	0
2	10	11	"clpB"	"STM2660"	8340	16260	90	1153	1153	479	122	150	189	98	90	0	816	771	301	88	108	140	98	90	0	1.416	1.510	1.477	1.511	1.231	1.474	0.939	52	286	1759	1714	0.502	1031	728	1031	683	0
2	11	11	"yfiN"	"STM2672"	8520	16260	100	1064	1243	712	124	136	101	100	96	0	2315	2681	1737	90	98	47	100	100	0	0.422	0.432	0.440	0.451	1.220	0.422	0.981	80	428	3165	3710	-1.243	940	2225	1119	2591	0
2	12	11	"recN"	"STM2684"	8700	16260	90	317	342	155	122	122	18	100	100	0	475	548	281	91	93	24	100	100	0	0.508	0.481	0.476	0.478	1.337	0.498	0.919	52	349	579	677	-0.978	195	384	220	457	0
2	13	11	"cueR"	"STM0499"	8880	16260	110	897	998	528	122	125	28	100	100	0	1286	1407	723	89	95	39	100	100	0	0.647	0.665	0.664	0.661	1.168	0.680	0.963	80	453	1972	2194	-0.627	775	1197	876	1318	0
2	14	11	""	"STM0509"	9050	16260	100	516	496	216	122	126	29	95	91	0	3495	3280	1829	89	101	49	100	100	0	0.116	0.117	0.117	0.116	1.287	0.115	0.962	80	385	3800	3565	-3.112	394	3406	374	3191	0
2	15	11	"gcl"	"STM0517"	9220	16260	100	171	188	56	119	120	16	88	73	0	1230	1613	1003	88	94	32	100	100	0	0.046	0.045	0.043	0.044	1.722	0.044	0.698	80	397	1194	1594	-4.457	52	1142	69	1525	0
2	16	11	"ybbV"	"STM0521"	9400	16260	100	152	149	25	120	122	27	52	13	0	933	1101	623	87	96	46	100	100	0	0.038	0.029	0.033	0.034	1.813	0.029	0.417	80	396	878	1043	-4.725	32	846	29	1014	0
2	17	11	"ylbA"	"STM0526"	9570	16250	110	310	326	113	123	124	18	100	96	0	1656	1701	849	85	90	25	100	100	0	0.119	0.126	0.122	0.123	1.330	0.125	0.930	80	481	1758	1819	-3.071	187	1571	203	1616	0
2	18	11	"purE"	"STM0534"	9740	16260	100	436	492	259	121	121	16	98	97	0	550	663	414	83	85	19	100	100	0	0.675	0.640	0.605	0.628	1.390	0.628	0.959	80	378	782	951	-0.568	315	467	371	580	0
2	19	11	"ygaM"	"STM2802"	9920	16260	110	411	453	188	120	122	25	100	98	0	1011	1222	666	86	91	30	100	100	0	0.315	0.293	0.296	0.296	1.238	0.288	0.967	80	511	1216	1469	-1.668	291	925	333	1136	0
2	20	11	"yeiA"	"STM2187"	10090	16250	70	247	273	111	122	123	17	93	84	0	1245	1375	899	94	106	44	100	100	0	0.109	0.118	0.114	0.122	1.382	0.118	0.918	32	231	1276	1432	-3.203	125	1151	151	1281	0
2	21	11	""	"STM2196"	10260	16260	110	586	592	241	119	120	17	100	100	0	2788	2943	1598	87	101	41	100	100	0	0.173	0.166	0.171	0.174	1.252	0.160	0.967	80	446	3168	3329	-2.532	467	2701	473	2856	0
2	22	11	"bcr"	"STM2221"	10440	16260	100	351	364	113	121	127	37	98	95	0	1927	2134	955	87	99	42	100	100	0	0.125	0.119	0.119	0.120	1.266	0.117	0.944	80	394	2070	2290	-3.000	230	1840	243	2047	0
2	23	11	"yejK"	"STM2226"	10610	16250	90	758	772	267	126	130	26	100	100	0	1161	1218	477	89	98	34	100	100	0	0.590	0.572	0.592	0.570	1.197	0.558	0.955	52	349	1704	1775	-0.762	632	1072	646	1129	0
2	24	11	""	"STM2236"	10790	16260	110	160	160	29	118	121	20	76	51	0	1334	1454	770	87	91	25	100	100	0	0.034	0.031	0.031	0.031	1.620	0.029	0.536	80	528	1289	1409	-4.892	42	1247	42	1367	0
2	1	12	"Ctrl-6210ng/ul"	"Ctrl-6210ng/ul"	6770	16440	100	117	120	25	120	121	17	13	10	0	96	109	46	88	92	27	26	11	0	-0.375	0.000	0.540	0.793	4.244	0.457	0.169	80	438	5	21	Error	-3	8	0	21	-50
2	2	12	"Ctrl-Y210ng/ul"	"Ctrl-Y210ng/ul"	6940	16440	100	127	128	26	121	123	18	25	7	0	98	103	31	88	90	16	32	11	0	0.600	0.467	1.222	1.424	3.088	0.867	0.195	80	384	16	22	-0.737	6	10	7	15	-50
2	3	12	"Ctrl-Y610ng/ul"	"Ctrl-Y610ng/ul"	7120	16440	100	114	116	20	119	120	17	16	2	0	93	98	25	87	88	18	28	12	0	-0.833	-0.273	1.067	1.203	2.773	0.778	0.035	80	435	1	8	Error	-5	6	-3	11	-50
2	4	12	"Ctrl-OmpA10ng/ul"	"Ctrl-OmpA10ng/ul"	7300	16450	80	540	756	668	121	132	128	78	55	0	150	234	165	88	92	45	69	44	0	6.758	4.349	4.194	4.713	1.810	4.222	0.954	52	321	481	781	2.757	419	62	635	146	0
2	5	12	"ctrl-buffer"	"ctrl-buffer"	7470	16440	100	131	142	48	122	132	115	3	1	0	101	112	51	89	93	41	15	6	0	0.750	0.870	1.000	1.035	2.635	2.889	0.222	80	409	21	43	-0.415	9	12	20	23	-50
2	6	12	"Ctrl-RCA10ng/ul"	"Ctrl-RCA10ng/ul"	7640	16440	100	120	129	29	123	126	24	17	5	0	94	95	18	88	92	29	10	1	0	-0.500	0.857	1.000	1.241	3.943	5.833	0.027	80	392	3	13	Error	-3	6	6	7	-50
2	7	12	"Ctrl-6250ng/ul"	"Ctrl-6250ng/ul"	7810	16440	100	121	122	22	123	124	20	11	3	0	91	91	17	90	93	21	8	3	0	-2.000	-1.000	0.952	0.978	3.466	1.683	0.042	80	403	-1	0	Error	-2	1	-1	1	-50
2	8	12	"Ctrl-Y250ng/ul"	"Ctrl-Y250ng/ul"	7990	16440	100	119	127	30	119	125	82	2	0	0	85	94	37	88	94	85	6	1	0	0.000	1.333	1.073	1.278	2.579	0.892	0.201	80	408	-3	14	Error	0	-3	8	6	-50
2	9	12	"Ctrl-Y650ng/ul"	"Ctrl-Y650ng/ul"	8160	16440	100	121	125	26	119	124	32	11	3	0	93	96	22	88	90	20	13	6	0	0.400	0.750	1.333	1.130	4.032	3.042	0.217	80	427	7	14	-1.322	2	5	6	8	-50
2	10	12	"Ctrl-OmpA50ng/ul"	"Ctrl-OmpA50ng/ul"	8360	16440	100	948	2387	3264	121	132	106	100	100	0	222	486	587	88	94	44	95	73	0	6.172	5.693	5.970	6.072	1.324	5.657	0.981	80	397	961	2664	2.626	827	134	2266	398	0
2	11	12	"ctrl-buffer"	"ctrl-buffer"	8510	16430	100	179	224	136	128	150	122	26	12	0	125	163	147	94	147	133	10	6	0	1.645	1.391	1.878	1.646	2.823	0.530	0.412	80	306	82	165	0.718	51	31	96	69	-50
2	12	12	"Ctrl-RCA100ng/ul"	"Ctrl-RCA100ng/ul"	8680	16430	100	144	148	28	126	137	43	13	2	0	117	123	35	98	137	111	3	0	0	0.947	0.880	0.762	0.896	3.916	0.325	0.362	80	413	37	47	-0.078	18	19	22	25	-50
2	13	12	"Ctrl-62100ng/ul"	"Ctrl-62100ng/ul"	8860	16430	100	125	129	29	117	120	20	27	17	0	90	95	26	88	90	19	18	10	0	4.000	1.714	1.321	1.457	2.473	2.336	0.159	80	409	10	19	2.000	8	2	12	7	-50
2	14	12	"Ctrl-Y2100ng/ul"	"Ctrl-Y2100ng/ul"	9030	16430	100	123	127	28	117	118	15	28	11	0	90	94	24	86	90	20	22	7	0	1.500	1.250	1.139	1.230	2.675	1.017	0.130	80	380	10	18	0.585	6	4	10	8	-50
2	15	12	"Ctrl-Y6100ng/ul"	"Ctrl-Y6100ng/ul"	9200	16430	100	128	132	25	121	123	24	27	10	0	93	101	29	89	92	21	26	15	0	1.750	0.917	0.961	1.028	3.283	1.159	0.252	80	411	11	23	0.807	7	4	11	12	-50
2	16	12	"Ctrl-OmpA100ng/ul"	"Ctrl-OmpA100ng/ul"	9400	16430	110	2705	4573	4449	123	129	43	100	100	0	492	895	822	89	92	23	100	100	0	6.407	5.521	5.632	5.767	1.258	5.522	0.969	80	501	2985	5256	2.680	2582	403	4450	806	0
2	17	12	"ctrl-buffer"	"ctrl-buffer"	9550	16440	50	1319	1492	738	133	133	25	100	100	0	361	445	235	89	90	17	100	100	0	4.360	3.817	4.127	3.994	1.367	3.780	0.893	12	104	1458	1715	2.124	1186	272	1359	356	0
2	18	12	"Ctrl-RCA50ng/ul"	"Ctrl-RCA50ng/ul"	9720	16430	100	127	132	27	123	126	39	16	0	0	92	95	16	85	88	23	20	2	0	0.571	0.900	1.560	1.436	3.999	3.164	0.057	80	475	11	19	-0.807	4	7	9	10	-50
2	19	12	"Ctrl-62400ng/ul"	"Ctrl-62400ng/ul"	9940	16430	50	179	180	23	119	119	15	100	91	0	121	127	30	86	86	13	91	66	0	1.714	1.488	1.138	1.475	2.050	1.350	0.285	12	104	95	102	0.778	60	35	61	41	0
2	20	12	"Ctrl-Y2400ng/ul"	"Ctrl-Y2400ng/ul"	10110	16430	50	184	179	19	120	120	15	100	91	0	104	106	13	87	87	14	58	25	0	3.765	3.105	2.840	3.316	2.189	2.813	0.203	12	104	81	78	1.913	64	17	59	19	0
2	21	12	"Ctrl-Y6400ng/ul"	"Ctrl-Y6400ng/ul"	10270	16400	90	227	302	223	116	130	81	57	34	0	897	1530	1668	85	95	36	100	94	0	0.137	0.129	0.133	0.135	1.679	0.126	0.897	52	350	923	1631	-2.871	111	812	186	1445	0
2	22	12	"Ctrl-OmpA400ng/ul"	"Ctrl-OmpA400ng/ul"	10450	16430	110	7987	9220	5226	122	139	85	100	100	0	1556	1809	1042	87	93	32	100	100	0	5.354	5.283	5.375	5.386	1.162	5.234	0.983	80	489	9334	10820	2.421	7865	1469	9098	1722	0
2	23	12	"ctrl-buffer"	"ctrl-buffer"	10610	16420	70	1368	2031	1843	141	160	163	100	90	0	310	499	399	90	93	36	100	87	0	5.577	4.621	4.413	4.776	1.393	4.605	0.958	32	231	1447	2299	2.480	1227	220	1890	409	0
2	24	12	"Ctrl-RCAbuffer"	"Ctrl-RCAbuffer"	10790	16420	60	273	407	369	118	118	17	90	87	0	129	175	117	86	87	15	71	56	0	3.605	3.247	3.565	3.461	2.139	3.284	0.901	32	172	198	378	1.850	155	43	289	89	0
2	1	13	"phoP"	"STM1231"	6780	16640	110	941	1586	1488	119	121	20	100	100	0	281	497	438	86	89	20	100	95	0	4.215	3.569	3.659	3.831	1.331	3.489	0.981	80	481	1017	1878	2.076	822	195	1467	411	0
2	2	13	"phoP"	"STM1231"	6950	16640	120	769	1941	2053	120	122	18	99	99	0	272	572	567	87	89	20	98	97	0	3.508	3.755	3.803	3.870	1.238	3.687	0.985	120	453	834	2306	1.811	649	185	1821	485	0
2	3	13	"phoP"	"STM1231"	7120	16640	120	2245	3409	2953	121	121	17	100	100	0	597	962	800	88	89	16	99	99	0	4.173	3.762	3.821	3.836	1.165	3.743	0.989	120	448	2633	4162	2.061	2124	509	3288	874	0
2	4	13	"phoQ"	"STM1230"	7290	16630	90	1303	1493	858	121	124	23	100	100	0	1054	1213	770	90	93	18	100	100	0	1.226	1.222	1.255	1.289	1.214	1.179	0.982	52	325	2146	2495	0.294	1182	964	1372	1123	0
2	5	13	"phoQ"	"STM1230"	7460	16620	110	3196	3386	2058	124	137	54	100	100	0	3607	3835	2398	91	103	50	100	100	0	0.874	0.871	0.863	0.890	1.204	0.863	0.991	80	474	6588	7006	-0.195	3072	3516	3262	3744	0
2	6	13	"hupA"	"STM4170"	7660	16620	120	887	1509	1177	125	137	54	100	99	0	372	612	471	92	104	51	99	96	0	2.721	2.662	2.734	2.789	1.247	2.602	0.979	120	473	1042	1904	1.444	762	280	1384	520	0
2	7	13	"sopB"	"STM1091"	7820	16620	120	406	468	294	123	125	21	94	86	0	2072	3155	2910	95	102	32	99	99	0	0.143	0.113	0.123	0.123	1.744	0.096	0.817	120	446	2260	3405	-2.804	283	1977	345	3060	0
2	8	13	"pipC"	"STM0375"	8000	16610	110	431	408	144	118	120	17	100	98	0	2277	2231	1021	91	96	30	100	100	0	0.143	0.136	0.131	0.133	1.339	0.132	0.936	80	432	2499	2430	-2.804	313	2186	290	2140	0
2	9	13	"pipC"	"STM0375"	8160	16610	100	231	239	77	117	120	21	96	87	0	1280	1344	713	89	94	30	100	100	0	0.096	0.097	0.094	0.092	1.466	0.097	0.894	80	394	1305	1377	-3.385	114	1191	122	1255	0
2	10	13	"pipC"	"STM0375"	8340	16610	110	317	310	89	117	121	23	96	95	0	1972	1930	798	88	100	48	100	100	0	0.106	0.105	0.103	0.103	1.298	0.104	0.938	80	417	2084	2035	-3.236	200	1884	193	1842	0
2	11	13	"ssrB"	"STM1391"	8520	16590	140	500	621	520	123	132	38	85	79	0	1036	1464	1197	94	133	107	86	79	0	0.400	0.364	0.348	0.379	1.485	0.355	0.706	156	506	1319	1868	-1.321	377	942	498	1370	0
2	12	13	"ssrB"	"STM1391"	8680	16610	100	887	877	271	123	128	27	100	100	0	2372	2403	828	99	120	72	100	100	0	0.336	0.327	0.324	0.328	1.149	0.323	0.977	80	346	3037	3058	-1.573	764	2273	754	2304	0
2	13	13	"lrp"	"STM0959"	8850	16610	100	1495	1680	820	119	124	28	100	100	0	1710	1842	985	89	96	27	100	100	0	0.849	0.890	0.898	0.913	1.140	0.871	0.987	80	404	2997	3314	-0.236	1376	1621	1561	1753	0
2	14	13	"lrp"	"STM0959"	9040	16610	120	2809	2479	1342	120	129	65	99	99	0	2491	2264	1325	88	98	51	99	99	0	1.119	1.084	1.093	1.140	1.180	1.060	0.988	120	491	5092	4535	0.162	2689	2403	2359	2176	0
2	15	13	"gyrA"	"STM2272"	9220	16610	120	11206	9284	5402	123	131	68	100	100	0	9472	7779	4637	91	99	50	100	100	0	1.181	1.192	1.196	1.226	1.173	1.182	0.993	120	427	20464	16849	0.241	11083	9381	9161	7688	0
2	16	13	"gyrA"	"STM2272"	9370	16610	100	2898	3634	2455	123	129	33	100	100	0	2339	2990	2063	89	95	28	100	100	0	1.233	1.210	1.207	1.239	1.199	1.202	0.993	80	346	5025	6412	0.303	2775	2250	3511	2901	0
2	17	13	"gyrA"	"STM2272"	9550	16610	100	1412	1667	871	119	123	24	100	100	0	1192	1371	741	85	87	16	100	100	0	1.168	1.204	1.204	1.237	1.260	1.197	0.975	80	454	2400	2834	0.224	1293	1107	1548	1286	0
2	18	13	"csrA"	"STM2826"	9730	16610	110	1245	1184	458	119	124	31	100	100	0	1258	1193	497	85	89	30	100	100	0	0.960	0.961	0.944	0.976	1.197	0.950	0.983	80	446	2299	2173	-0.059	1126	1173	1065	1108	0
2	19	13	"crp"	"STM3466"	9880	16600	90	1443	1452	719	121	133	53	100	100	0	2768	2835	1543	88	104	86	100	98	0	0.493	0.485	0.487	0.505	1.213	0.477	0.990	52	349	4002	4078	-1.020	1322	2680	1331	2747	0
2	20	13	"yhhP"	"STM3578"	10070	16610	100	906	889	223	118	124	42	100	100	0	1903	1922	540	85	96	74	100	100	0	0.433	0.420	0.422	0.423	1.154	0.416	0.978	80	457	2606	2608	-1.206	788	1818	771	1837	0
2	21	13	"yhhP"	"STM3578"	10250	16610	100	374	386	140	115	117	17	100	100	0	776	847	426	84	97	191	87	80	0	0.374	0.355	0.353	0.370	1.258	0.344	0.960	80	427	951	1034	-1.418	259	692	271	763	0
2	22	13	"topA"	"STM1714"	10420	16610	110	2677	3229	1615	116	125	57	100	100	0	2641	3251	1705	84	98	191	100	100	0	1.002	0.983	0.979	0.993	1.152	0.966	0.974	80	425	5118	6280	0.002	2561	2557	3113	3167	0
2	23	13	"topA"	"STM1714"	10590	16610	100	1512	1566	726	119	125	29	100	100	0	1387	1464	774	86	89	23	100	100	0	1.071	1.050	1.074	1.087	1.159	1.015	0.982	80	421	2694	2825	0.099	1393	1301	1447	1378	0
2	24	13	"topA"	"STM1714"	10770	16600	100	741	841	599	118	120	26	98	97	0	652	774	595	85	88	17	98	97	0	1.099	1.049	1.092	1.113	1.389	1.028	0.971	80	464	1190	1412	0.136	623	567	723	689	0
2	1	14	"malY"	"STM1464"	6760	16800	100	192	190	37	118	120	18	90	83	0	834	751	267	86	91	28	100	98	0	0.099	0.108	0.107	0.109	1.539	0.104	0.720	80	456	822	737	-3.337	74	748	72	665	0
2	2	14	""	"STM1865"	6930	16800	100	286	298	72	119	120	17	100	100	0	632	670	241	87	94	32	100	100	0	0.306	0.307	0.305	0.313	1.371	0.292	0.881	80	404	712	762	-1.706	167	545	179	583	0
2	3	14	"yheU"	"STM3463"	7120	16800	120	274	278	97	120	119	16	97	92	0	688	748	417	88	90	17	99	98	0	0.257	0.239	0.236	0.244	1.466	0.235	0.924	120	524	754	818	-1.962	154	600	158	660	0
2	4	14	""	"STM2507"	7290	16790	110	296	325	139	118	120	19	96	91	0	833	970	562	88	90	18	100	100	0	0.239	0.235	0.228	0.220	1.489	0.233	0.928	80	456	923	1089	-2.065	178	745	207	882	0
2	5	14	"ilvY"	"STM3908"	7460	16790	100	406	421	128	118	125	43	100	100	0	844	912	366	87	94	37	100	100	0	0.380	0.367	0.371	0.376	1.330	0.352	0.902	80	440	1045	1128	-1.394	288	757	303	825	0
2	6	14	""	"STM2906"	7630	16780	90	233	252	60	120	123	29	100	96	0	367	387	135	88	91	21	100	98	0	0.405	0.441	0.440	0.448	1.493	0.430	0.795	52	340	392	431	-1.304	113	279	132	299	0
2	7	14	"ssaR"	"STM1419"	7820	16800	120	1450	1278	768	118	119	18	99	99	0	3711	3400	2316	87	92	26	100	100	0	0.368	0.350	0.345	0.355	1.464	0.335	0.965	120	584	4956	4473	-1.444	1332	3624	1160	3313	0
2	8	14	"pykF"	"STM1378"	7980	16790	90	205	376	434	117	119	17	96	90	0	312	688	873	86	90	25	100	100	0	0.389	0.430	0.388	0.354	1.545	0.478	0.900	52	360	314	861	-1.361	88	226	259	602	0
2	9	14	"gyrB"	"STM3835"	8180	16780	80	187	242	180	117	117	15	86	86	0	257	397	419	86	88	16	96	92	0	0.409	0.402	0.383	0.418	2.400	0.396	0.815	52	296	241	436	-1.289	70	171	125	311	0
2	10	14	"serC"	"STM0977"	8330	16780	110	860	792	277	116	119	24	100	100	0	1173	1081	400	85	91	35	100	100	0	0.684	0.679	0.667	0.678	1.226	0.679	0.956	80	445	1832	1672	-0.548	744	1088	676	996	0
2	11	14	"cbiA"	"STM2035"	8480	16780	100	122	129	32	117	121	26	17	6	0	109	127	61	86	91	31	41	15	0	0.217	0.293	0.395	0.413	3.300	0.575	0.638	80	430	28	53	-2.202	5	23	12	41	-50
2	12	14	"hin"	"STM2772"	8680	16780	100	266	284	121	118	119	20	100	91	0	1436	1611	952	84	88	26	100	100	0	0.109	0.109	0.105	0.104	1.458	0.106	0.817	80	470	1500	1693	-3.191	148	1352	166	1527	0
2	13	14	"yfiA"	"STM2665"	8860	16780	100	1996	2046	541	119	128	72	100	100	0	1355	1300	397	86	91	29	100	100	0	1.479	1.587	1.570	1.638	1.284	1.564	0.950	80	426	3146	3141	0.565	1877	1269	1927	1214	0
2	14	14	""	"STM0382"	9020	16780	100	306	354	145	117	121	25	100	96	0	1992	2330	1361	87	100	98	100	100	0	0.099	0.106	0.104	0.104	1.343	0.097	0.881	80	409	2094	2480	-3.333	189	1905	237	2243	0
2	15	14	"ybbP"	"STM0508"	9200	16780	100	649	761	502	118	118	18	100	100	0	2941	3430	2590	86	102	97	100	100	0	0.186	0.192	0.187	0.190	1.276	0.188	0.942	80	423	3386	3987	-2.427	531	2855	643	3344	0
2	16	14	"fepE"	"STM0589"	9370	16770	100	922	1002	491	119	119	19	100	100	0	2811	3077	1706	85	90	25	100	100	0	0.295	0.295	0.287	0.303	1.301	0.287	0.948	80	420	3529	3875	-1.763	803	2726	883	2992	0
2	17	14	"trpL"	"STM1722"	9540	16780	90	147	150	23	115	117	18	73	40	0	266	282	83	85	87	18	100	100	0	0.177	0.178	0.186	0.155	2.114	0.230	0.527	52	370	213	232	-2.500	32	181	35	197	0
2	18	14	"ivbL"	"STM3797"	9720	16780	90	209	208	32	115	117	17	100	96	0	393	395	118	84	85	18	100	100	0	0.304	0.299	0.282	0.304	1.381	0.277	0.786	52	349	403	404	-1.717	94	309	93	311	0
2	19	14	"EMPTY"	"EMPTY"	9870	16770	100	118	120	17	115	121	42	1	0	0	90	91	17	84	93	74	0	0	0	0.500	0.714	0.860	0.864	3.457	0.474	0.012	80	437	9	12	-1.000	3	6	5	7	-75
2	20	14	"EMPTY"	"EMPTY"	10050	16770	100	118	118	18	115	116	16	25	7	0	80	81	13	81	83	16	11	0	0	-3.000	100000.000	1.400	1.174	3.718	6.405	0.006	80	428	2	3	Error	3	-1	3	0	-75
2	21	14	"EMPTY"	"EMPTY"	10220	16770	100	120	120	18	114	115	16	27	10	0	79	80	13	80	82	15	15	0	0	-6.000	100000.000	1.071	1.128	3.776	0.018	0.000	80	418	5	6	Error	6	-1	6	0	-75
2	22	14	"EMPTY"	"EMPTY"	10390	16770	100	115	115	19	116	117	17	12	2	0	81	82	13	81	91	190	0	0	0	100000.000	-1.000	1.685	1.297	3.880	1.490	0.171	80	427	-1	0	16.610	-1	0	-1	1	-75
2	23	14	"EMPTY"	"EMPTY"	10570	16770	100	115	116	18	115	116	18	17	2	0	83	82	14	81	83	14	15	2	0	0.000	1.000	1.264	1.070	2.995	4.342	0.021	80	428	2	2	Error	0	2	1	1	-75
2	24	14	"EMPTY"	"EMPTY"	10740	16760	100	119	120	20	114	115	17	21	7	0	82	88	34	81	83	14	18	5	0	5.000	0.857	1.125	1.039	3.274	0.546	0.080	80	459	6	13	2.322	5	1	6	7	-75
3	1	1	"yjiW"	"STM4523"	11420	14570	100	452	444	128	134	135	16	100	100	0	4068	3747	1495	87	91	34	100	100	0	0.080	0.085	0.083	0.088	1.283	0.083	0.956	80	442	4299	3970	-3.646	318	3981	310	3660	0
3	2	1	"yjjW"	"STM4565"	11590	14550	100	915	941	339	137	137	17	100	100	0	9449	9432	3434	88	98	54	100	100	0	0.083	0.086	0.085	0.086	1.184	0.087	0.973	80	443	10139	10148	-3.589	778	9361	804	9344	0
3	3	1	"yibL"	"STM3689"	11770	14560	100	909	894	295	133	134	16	100	100	0	5780	5549	1950	88	95	45	100	100	0	0.136	0.139	0.137	0.140	1.169	0.139	0.969	80	420	6468	6222	-2.875	776	5692	761	5461	0
3	4	1	"fba"	"STM3068"	11940	14550	100	4502	4842	1828	134	137	19	100	100	0	5799	6155	2344	89	89	15	100	100	0	0.765	0.776	0.785	0.785	1.122	0.774	0.984	80	418	10078	10774	-0.387	4368	5710	4708	6066	0
3	5	1	"yhaH"	"STM3234"	12100	14540	90	1871	1957	692	139	158	124	100	100	0	5756	5970	1947	89	155	440	100	100	0	0.306	0.309	0.301	0.307	1.133	0.313	0.978	52	360	7399	7699	-1.710	1732	5667	1818	5881	0
3	6	1	"rpoD"	"STM3211"	12290	14540	100	1818	2098	1310	139	152	109	100	100	0	1107	1386	851	89	136	387	95	72	0	1.649	1.510	1.489	1.518	1.202	1.529	0.981	80	460	2697	3256	0.722	1679	1018	1959	1297	0
3	7	1	""	"STM2551"	12460	14540	100	975	1010	357	136	137	17	100	100	0	2737	2829	1121	88	89	15	100	100	0	0.317	0.319	0.315	0.324	1.181	0.315	0.976	80	430	3488	3615	-1.659	839	2649	874	2741	0
3	8	1	"gltI"	"STM0665"	12630	14540	100	3307	3220	951	136	138	23	100	100	0	6287	6108	1962	92	97	32	100	100	0	0.512	0.513	0.511	0.525	1.223	0.506	0.987	80	429	9366	9100	-0.966	3171	6195	3084	6016	0
3	9	1	"nagC"	"STM0682"	12800	14540	100	721	830	456	139	145	45	100	100	0	3122	3617	2094	97	113	103	100	100	0	0.192	0.196	0.192	0.194	1.174	0.200	0.959	80	451	3607	4211	-2.378	582	3025	691	3520	0
3	10	1	"glnS"	"STM0686"	12990	14540	110	12244	11447	2962	136	142	42	100	100	0	42322	39874	10505	95	108	96	100	100	0	0.287	0.284	0.285	0.285	1.080	0.283	0.989	80	490	54335	51090	-1.802	12108	42227	11311	39779	0
3	11	1	"sipD"	"STM2883"	13150	14530	100	990	985	264	136	138	18	100	100	0	8020	8114	2406	91	96	32	100	100	0	0.108	0.106	0.106	0.106	1.114	0.105	0.979	80	433	8783	8872	-3.215	854	7929	849	8023	0
3	12	1	"eutC"	"STM2457"	13330	14530	100	186	212	94	136	138	19	90	75	0	1675	2010	1696	89	95	34	100	100	0	0.032	0.040	0.035	0.034	1.615	0.046	0.864	80	446	1636	1997	-4.987	50	1586	76	1921	0
3	13	1	"udp"	"STM3968"	13500	14540	110	1877	1848	462	138	139	19	100	100	0	9012	8412	2551	91	95	27	100	100	0	0.195	0.206	0.204	0.210	1.188	0.201	0.976	80	485	10660	10031	-2.359	1739	8921	1710	8321	0
3	14	1	"metR"	"STM3964"	13670	14540	110	2625	2485	528	137	139	21	100	100	0	10556	10108	2734	90	94	45	100	100	0	0.238	0.234	0.234	0.239	1.132	0.230	0.980	80	498	12954	12366	-2.073	2488	10466	2348	10018	0
3	15	1	"rthB"	"STM3960"	13850	14540	100	1509	1466	327	137	139	19	100	100	0	11830	11184	2917	87	90	21	100	100	0	0.117	0.120	0.120	0.121	1.143	0.117	0.970	80	426	13115	12426	-3.097	1372	11743	1329	11097	0
3	16	1	"yigI"	"STM3956"	14010	14530	100	1889	1913	643	141	152	74	100	100	0	9070	8391	2891	90	127	242	100	100	0	0.195	0.213	0.210	0.217	1.198	0.208	0.966	80	420	10728	10073	-2.361	1748	8980	1772	8301	0
3	17	1	"corA"	"STM3952"	14190	14540	110	4750	4922	1616	142	153	69	100	100	0	11985	12113	4188	94	129	224	100	100	0	0.388	0.398	0.395	0.403	1.123	0.394	0.989	80	494	16499	16799	-1.368	4608	11891	4780	12019	0
3	18	1	"yigA"	"STM3948"	14360	14530	100	4480	4556	606	143	145	25	100	100	0	10490	10623	1592	90	96	33	100	100	0	0.417	0.419	0.417	0.420	1.076	0.415	0.987	80	421	14737	14946	-1.262	4337	10400	4413	10533	0
3	19	1	"priB"	"STM4392"	14520	14530	90	4345	5038	2000	142	185	186	100	100	0	889	975	392	89	99	45	100	100	0	5.254	5.526	5.500	5.539	1.151	5.542	0.961	52	361	5003	5782	2.393	4203	800	4896	886	0
3	20	1	"ytfJ"	"STM4405"	14700	14530	90	326	333	64	140	172	171	59	0	0	1105	1248	427	90	98	37	100	100	0	0.183	0.167	0.165	0.168	1.233	0.160	0.906	52	389	1201	1351	-2.448	186	1015	193	1158	0
3	21	1	"mpl"	"STM4416"	14880	14530	90	199	205	28	140	141	18	100	88	0	288	292	89	92	95	25	100	94	0	0.301	0.325	0.315	0.335	1.859	0.277	0.566	52	370	255	265	-1.732	59	196	65	200	0
3	22	1	""	"STM4420"	15050	14540	90	160	160	24	138	138	17	61	26	0	267	300	106	84	87	14	100	100	0	0.120	0.102	0.122	0.123	2.144	0.088	0.190	52	361	205	238	-3.056	22	183	22	216	0
3	23	1	""	"STM4424"	15220	14540	80	138	145	28	134	134	17	30	13	0	304	356	159	85	87	14	98	98	0	0.018	0.041	0.092	0.083	2.325	0.042	0.074	52	315	223	282	-5.775	4	219	11	271	0
3	24	1	""	"STM4428"	15390	14540	90	174	172	24	136	137	20	63	44	0	499	570	205	85	90	25	100	100	0	0.092	0.074	0.084	0.071	1.898	0.074	0.429	52	384	452	521	-3.446	38	414	36	485	0
3	1	2	"clpX"	"STM0449"	11390	14720	100	5597	5705	2258	131	133	17	100	100	0	2056	2112	839	87	90	27	100	100	0	2.776	2.753	2.670	2.790	1.279	2.777	0.959	80	404	7435	7599	1.473	5466	1969	5574	2025	0
3	2	2	"ptrB"	"STM1879"	11560	14720	100	530	580	201	134	136	20	100	98	0	834	906	342	87	92	38	100	100	0	0.530	0.545	0.531	0.533	1.324	0.542	0.954	80	400	1143	1265	-0.916	396	747	446	819	0
3	3	2	"yihV"	"STM4024"	11750	14720	100	374	373	118	133	137	30	97	92	0	8614	8636	4020	87	90	24	100	100	0	0.028	0.028	0.028	0.028	1.246	0.027	0.935	80	383	8768	8789	-5.145	241	8527	240	8549	0
3	4	2	"thiG"	"STM4160"	11910	14710	110	643	665	198	134	135	19	100	100	0	8719	8631	2745	89	93	31	100	100	0	0.059	0.062	0.061	0.063	1.267	0.062	0.957	80	412	9139	9073	-4.084	509	8630	531	8542	0
3	5	2	"thiC"	"STM4164"	12090	14710	100	266	285	100	133	139	61	90	62	0	1457	1577	795	90	120	321	96	90	0	0.097	0.102	0.097	0.098	1.367	0.105	0.870	80	422	1500	1639	-3.362	133	1367	152	1487	0
3	6	2	"yjaG"	"STM4169"	12260	14710	100	1716	1751	570	133	134	19	100	100	0	6304	6481	2323	89	93	27	100	100	0	0.255	0.253	0.252	0.256	1.208	0.249	0.975	80	398	7798	8010	-1.973	1583	6215	1618	6392	0
3	7	2	""	"STM2701"	12430	14710	100	401	457	165	136	137	18	100	100	0	3904	4445	2001	90	99	36	100	100	0	0.069	0.074	0.072	0.073	1.232	0.073	0.925	80	398	4079	4676	-3.847	265	3814	321	4355	0
3	8	2	"stfE"	"STM0198"	12610	14710	100	246	256	60	134	135	17	100	97	0	6226	6345	2125	94	105	46	100	100	0	0.018	0.020	0.019	0.019	1.346	0.020	0.824	80	397	6244	6373	-5.775	112	6132	122	6251	0
3	9	2	"eutQ"	"STM2468"	12780	14710	100	330	360	127	132	133	17	100	100	0	4801	5188	2280	95	109	55	100	100	0	0.042	0.045	0.043	0.044	1.296	0.045	0.901	80	397	4904	5321	-4.571	198	4706	228	5093	0
3	10	2	"eutN"	"STM2464"	12960	14710	100	231	266	132	132	134	17	98	97	0	3525	4474	3597	95	105	43	100	100	0	0.029	0.031	0.028	0.029	1.356	0.032	0.895	80	399	3529	4513	-5.115	99	3430	134	4379	0
3	11	2	"prpB"	"STM0368"	13120	14700	90	208	233	92	135	135	16	100	92	0	1994	2547	1549	93	101	57	100	100	0	0.038	0.040	0.038	0.037	1.430	0.043	0.843	52	342	1974	2552	-4.703	73	1901	98	2454	0
3	12	2	"tus"	"STM1470"	13300	14710	100	739	774	323	137	137	18	98	98	0	4535	4724	2242	90	102	58	100	100	0	0.135	0.137	0.136	0.135	1.233	0.136	0.952	80	444	5047	5271	-2.884	602	4445	637	4634	0
3	13	2	"ogt"	"STM1659"	13480	14710	110	2708	2769	912	136	136	18	100	100	0	7922	7961	2649	92	103	42	100	100	0	0.328	0.335	0.334	0.334	1.123	0.333	0.976	80	441	10402	10502	-1.606	2572	7830	2633	7869	0
3	14	2	"rpmF"	"STM1191"	13650	14710	100	5616	5595	1288	134	140	36	100	100	0	980	985	257	88	95	53	100	100	0	6.146	6.088	6.248	6.164	1.150	6.171	0.942	80	386	6374	6358	2.620	5482	892	5461	897	0
3	15	2	"fabG"	"STM1195"	13820	14710	100	12257	11697	3285	139	145	42	100	100	0	4844	4592	1343	87	91	48	100	100	0	2.547	2.566	2.568	2.595	1.179	2.590	0.967	80	387	16875	16063	1.349	12118	4757	11558	4505	0
3	16	2	"phsA"	"STM2065"	13990	14700	110	1015	1021	293	137	142	35	100	100	0	14954	14730	4263	89	96	59	100	100	0	0.059	0.060	0.059	0.060	1.253	0.059	0.957	80	445	15743	15525	-4.082	878	14865	884	14641	0
3	17	2	"dacD"	"STM2062"	14170	14710	110	3302	3193	959	136	139	20	100	100	0	12750	11888	3522	90	97	46	100	100	0	0.250	0.259	0.259	0.261	1.154	0.258	0.963	80	443	15826	14855	-2.000	3166	12660	3057	11798	0
3	18	2	"pefD"	"PSLT016"	14340	14700	100	638	626	153	139	141	21	100	100	0	11952	10985	3576	91	101	53	100	100	0	0.042	0.045	0.044	0.046	1.322	0.043	0.952	80	397	12360	11381	-4.571	499	11861	487	10894	0
3	19	2	"ybjG"	"STM0865"	14510	14710	100	701	802	467	138	143	59	100	100	0	1173	1490	1075	91	98	43	100	100	0	0.520	0.475	0.471	0.486	1.247	0.447	0.919	80	407	1645	2063	-0.942	563	1082	664	1399	0
3	20	2	"thiM"	"STM2147"	14670	14700	90	725	839	278	140	151	72	100	98	0	1394	1569	548	91	119	179	100	100	0	0.449	0.473	0.457	0.461	1.333	0.457	0.934	52	340	1888	2177	-1.155	585	1303	699	1478	0
3	21	2	"thiI"	"STM0425"	14860	14720	140	372	1030	1157	137	144	54	87	65	0	663	2431	2960	92	112	134	89	65	0	0.412	0.382	0.377	0.387	1.497	0.382	0.959	156	653	806	3232	-1.281	235	571	893	2339	0
3	22	2	"hilD"	"STM2875"	15050	14700	110	2496	2692	2118	138	139	20	100	100	0	4397	4653	3473	89	93	27	100	100	0	0.547	0.560	0.537	0.550	1.209	0.576	0.973	80	436	6666	7118	-0.869	2358	4308	2554	4564	0
3	23	2	"prgK"	"STM2871"	15210	14710	100	1583	1830	1000	138	138	18	100	100	0	5073	5756	2995	88	93	30	100	100	0	0.290	0.299	0.294	0.295	1.177	0.305	0.969	80	395	6430	7360	-1.787	1445	4985	1692	5668	0
3	24	2	"nhoA"	"STM1582"	15380	14710	100	200	244	161	136	137	18	93	82	0	305	424	431	87	93	29	98	98	0	0.294	0.320	0.297	0.291	1.662	0.341	0.865	80	447	282	445	-1.768	64	218	108	337	0
3	1	3	"hsdS"	"STM4524"	11380	14890	100	516	540	132	131	132	17	100	100	0	11511	12126	3102	89	90	16	100	100	0	0.034	0.034	0.033	0.033	1.247	0.033	0.927	80	440	11807	12446	-4.891	385	11422	409	12037	0
3	2	3	"hisF"	"STM2077"	11550	14890	100	8424	9473	3179	131	134	23	100	100	0	3097	3360	1038	87	88	14	100	100	0	2.755	2.854	2.768	2.867	1.274	2.911	0.935	80	396	11303	12615	1.462	8293	3010	9342	3273	0
3	3	3	"trmD"	"STM2674"	11720	14890	110	11226	12029	7459	135	146	54	100	100	0	1878	1922	1010	87	90	23	100	100	0	6.193	6.482	6.179	6.567	1.354	6.935	0.940	80	441	12882	13729	2.631	11091	1791	11894	1835	0
3	4	3	"fruF"	"STM2206"	11900	14890	100	1137	1245	668	138	147	54	100	100	0	2766	2960	1576	88	91	26	100	100	0	0.373	0.385	0.363	0.383	1.289	0.380	0.894	80	409	3677	3979	-1.423	999	2678	1107	2872	0
3	5	3	"asrB"	"STM2549"	12060	14880	90	303	333	154	137	139	23	100	90	0	3517	3640	1904	90	125	224	100	98	0	0.048	0.055	0.051	0.052	1.345	0.059	0.868	52	349	3593	3746	-4.368	166	3427	196	3550	0
3	6	3	"sifA"	"STM1224"	12250	14890	100	1841	2098	911	134	136	25	100	100	0	4524	4960	2105	90	122	209	100	100	0	0.385	0.403	0.389	0.403	1.319	0.396	0.931	80	428	6141	6834	-1.377	1707	4434	1964	4870	0
3	7	3	"cbiM"	"STM2023"	12420	14880	100	418	434	143	131	133	20	100	100	0	5195	5316	2306	90	99	44	100	100	0	0.056	0.058	0.056	0.058	1.397	0.056	0.908	80	408	5392	5529	-4.153	287	5105	303	5226	0
3	8	3	"cbiP"	"STM2019"	12600	14880	100	407	433	147	133	134	17	100	100	0	3643	3879	1506	94	106	49	100	100	0	0.077	0.079	0.078	0.078	1.265	0.081	0.928	80	396	3823	4085	-3.695	274	3549	300	3785	0
3	9	3	"samB"	"PSLT054"	12770	14880	100	512	632	369	131	132	17	100	100	0	1945	2519	1795	92	96	22	100	100	0	0.206	0.206	0.205	0.212	1.441	0.199	0.897	80	385	2234	2928	-2.282	381	1853	501	2427	0
3	10	3	"uhpT"	"STM3787"	12940	14880	100	281	309	128	131	133	18	98	98	0	3220	3490	1964	92	97	24	100	100	0	0.048	0.052	0.048	0.052	1.437	0.052	0.868	80	397	3278	3576	-4.382	150	3128	178	3398	0
3	11	3	"trpA"	"STM1727"	13120	14880	100	478	550	307	136	135	17	100	100	0	1355	1574	933	90	95	26	100	100	0	0.270	0.279	0.277	0.273	1.246	0.287	0.917	80	430	1607	1898	-1.887	342	1265	414	1484	0
3	12	3	"rhaT"	"STM4050"	13290	14880	90	266	278	89	134	135	19	100	98	0	3676	3662	1755	89	96	24	100	100	0	0.037	0.040	0.038	0.039	1.311	0.041	0.844	52	340	3719	3717	-4.764	132	3587	144	3573	0
3	13	3	"glnQ"	"STM0828"	13470	14880	100	1848	1765	598	132	134	18	100	100	0	7407	6925	2600	93	101	32	100	100	0	0.235	0.239	0.239	0.246	1.328	0.233	0.944	80	393	9030	8465	-2.092	1716	7314	1633	6832	0
3	14	3	""	"STM4158"	13630	14880	100	439	428	135	130	132	19	100	97	0	1800	1789	821	88	93	25	100	98	0	0.180	0.175	0.170	0.178	1.437	0.167	0.932	80	371	2021	1999	-2.470	309	1712	298	1701	0
3	15	3	""	"STM1260"	13800	14880	100	1850	1913	680	132	135	22	100	100	0	12589	12532	4293	89	97	50	100	100	0	0.137	0.143	0.142	0.146	1.365	0.143	0.969	80	397	14218	14224	-2.863	1718	12500	1781	12443	0
3	16	3	""	"PSLT026"	13980	14880	100	5193	5791	2705	135	138	28	100	100	0	6508	7458	3419	91	98	49	100	100	0	0.788	0.768	0.755	0.772	1.276	0.766	0.924	80	408	11475	13023	-0.343	5058	6417	5656	7367	0
3	17	3	""	"STM4457"	14150	14880	100	2804	2708	794	134	139	32	100	100	0	4476	4240	1376	88	95	35	100	100	0	0.608	0.620	0.619	0.634	1.385	0.607	0.958	80	397	7058	6726	-0.717	2670	4388	2574	4152	0
3	18	3	"metJ"	"STM4099"	14330	14880	100	1986	2099	871	133	137	27	100	100	0	3711	3832	1572	89	94	33	100	100	0	0.512	0.525	0.514	0.526	1.162	0.527	0.970	80	406	5475	5709	-0.967	1853	3622	1966	3743	0
3	19	3	""	"Not LT2a84"	14490	14880	100	509	513	148	134	136	20	100	100	0	6447	6308	2163	88	102	78	100	100	0	0.059	0.061	0.060	0.061	1.326	0.060	0.944	80	395	6734	6599	-4.084	375	6359	379	6220	0
3	20	3	"traW"	"PSLT091"	14670	14880	100	501	502	114	135	137	23	100	100	0	6957	6850	2191	90	106	80	100	100	0	0.053	0.054	0.053	0.055	1.211	0.053	0.933	80	430	7233	7127	-4.230	366	6867	367	6760	0
3	21	3	"traN"	"PSLT095"	14840	14880	110	578	584	205	135	137	32	97	96	0	6817	6646	2664	89	102	52	100	100	0	0.066	0.068	0.065	0.067	1.422	0.068	0.939	80	385	7171	7006	-3.925	443	6728	449	6557	0
3	22	3	"trbB"	"PSLT099"	15020	14890	100	824	814	194	135	136	20	100	100	0	8062	8153	2391	90	103	50	100	100	0	0.086	0.084	0.083	0.085	1.268	0.082	0.950	80	417	8661	8742	-3.532	689	7972	679	8063	0
3	23	3	"traD"	"PSLT104"	15190	14890	100	2910	3164	1346	136	137	19	100	100	0	5286	5959	2981	89	96	35	100	100	0	0.534	0.516	0.529	0.552	1.461	0.487	0.930	80	381	7971	8898	-0.906	2774	5197	3028	5870	0
3	24	3	""	"PSLT109"	15370	14890	100	1312	1331	365	135	136	20	100	100	0	4565	4476	1324	88	94	29	100	100	0	0.263	0.273	0.271	0.279	1.305	0.267	0.958	80	445	5654	5584	-1.927	1177	4477	1196	4388	0
3	1	4	""	"STM2732"	11360	15060	90	134	140	18	130	130	15	34	19	0	2010	2139	675	89	99	49	100	100	0	0.002	0.005	0.019	0.019	1.511	0.004	0.045	52	379	1925	2060	-8.908	4	1921	10	2050	0
3	2	4	""	"STM2710"	11530	15060	90	182	188	31	130	131	18	90	75	0	5651	5753	1126	88	112	101	100	100	0	0.009	0.010	0.013	0.014	1.238	0.010	0.624	52	365	5615	5723	-6.741	52	5563	58	5665	0
3	3	4	""	"STM1614"	11720	15060	100	687	685	151	130	132	25	100	100	0	14047	13853	3670	87	98	73	100	100	0	0.040	0.040	0.040	0.041	1.169	0.040	0.968	80	412	14517	14321	-4.647	557	13960	555	13766	0
3	4	4	"tehB"	"STM1608"	11880	15060	100	1005	1082	458	131	131	16	100	100	0	5192	5424	2278	87	89	16	100	100	0	0.171	0.178	0.177	0.177	1.217	0.180	0.969	80	383	5979	6288	-2.546	874	5105	951	5337	0
3	5	4	"tpx"	"STM1682"	12060	15060	100	6995	6756	2499	133	140	51	100	100	0	3949	3767	1465	88	94	32	100	100	0	1.777	1.800	1.761	1.897	1.308	1.792	0.981	80	430	10723	10302	0.830	6862	3861	6623	3679	0
3	6	4	""	"STM1677"	12230	15050	90	1026	1088	248	135	149	61	100	100	0	7637	7868	2308	90	139	216	100	100	0	0.118	0.123	0.121	0.124	1.234	0.116	0.956	52	347	8438	8731	-3.082	891	7547	953	7778	0
3	7	4	"uppS"	"STM0221"	12420	15060	100	1682	1692	865	135	146	51	100	100	0	1179	1198	672	92	130	195	88	80	0	1.423	1.408	1.409	1.446	1.194	1.368	0.975	80	428	2634	2663	0.509	1547	1087	1557	1106	0
3	8	4	"yaeD"	"STM0248"	12590	15050	100	2960	2954	818	134	143	49	100	100	0	7963	7851	2273	92	107	63	100	100	0	0.359	0.363	0.364	0.365	1.095	0.359	0.986	80	382	10697	10579	-1.478	2826	7871	2820	7759	0
3	9	4	"rof"	"STM0237"	12750	15050	100	140	148	35	133	136	24	27	13	0	112	114	25	92	105	56	7	1	0	0.350	0.682	1.000	0.952	3.095	0.385	0.385	80	405	27	37	-1.515	7	20	15	22	-50
3	10	4	"yeeX"	"STM2059"	12940	15050	100	1546	1622	600	131	132	18	100	100	0	1515	1674	701	91	94	21	100	100	0	0.994	0.942	0.942	0.962	1.157	0.923	0.983	80	418	2839	3074	-0.009	1415	1424	1491	1583	0
3	11	4	"sbcB"	"STM2067"	13110	15050	100	513	544	182	134	134	18	100	98	0	2126	2428	1106	88	90	16	100	100	0	0.186	0.175	0.175	0.178	1.240	0.169	0.954	80	396	2417	2750	-2.427	379	2038	410	2340	0
3	12	4	"fixC"	"STM0077"	13280	15050	100	455	441	96	132	132	18	100	100	0	10959	10282	3430	89	96	43	100	100	0	0.030	0.030	0.030	0.031	1.282	0.029	0.949	80	408	11193	10502	-5.073	323	10870	309	10193	0
3	13	4	"yjbC"	"STM4193"	13450	15050	100	1034	1054	341	133	134	20	100	100	0	5967	5891	2310	92	105	58	100	100	0	0.153	0.159	0.156	0.165	1.347	0.155	0.977	80	409	6776	6720	-2.705	901	5875	921	5799	0
3	14	4	"dinF"	"STM4238"	13630	15050	100	1583	1815	890	130	132	21	100	100	0	1895	2177	1190	89	97	41	100	100	0	0.805	0.807	0.803	0.846	1.332	0.786	0.980	80	396	3259	3773	-0.314	1453	1806	1685	2088	0
3	15	4	""	"STM4267"	13800	15050	100	1063	1075	232	130	133	20	100	100	0	4554	4405	1205	88	97	51	100	100	0	0.209	0.219	0.219	0.223	1.213	0.213	0.976	80	408	5399	5262	-2.259	933	4466	945	4317	0
3	16	4	"malE"	"STM4229"	13980	15050	100	184	220	118	132	133	21	83	58	0	811	1471	1855	90	97	47	100	100	0	0.072	0.064	0.064	0.064	1.676	0.061	0.883	80	408	773	1469	-3.793	52	721	88	1381	0
3	17	4	"yfdZ"	"STM2402"	14150	15050	100	5671	5754	1728	131	133	21	100	100	0	12485	12513	4013	86	92	31	100	100	0	0.447	0.452	0.451	0.461	1.175	0.448	0.992	80	384	17939	18050	-1.162	5540	12399	5623	12427	0
3	18	4	"yfcA"	"STM2382"	14310	15050	90	882	901	210	130	132	22	100	100	0	5284	5403	1599	85	106	85	100	100	0	0.145	0.145	0.144	0.146	1.135	0.143	0.969	52	332	5951	6089	-2.789	752	5199	771	5318	0
3	19	4	"ybdB"	"STM0599"	14490	15060	100	955	916	322	132	134	21	100	100	0	2719	2471	984	88	105	79	98	98	0	0.313	0.329	0.319	0.348	1.409	0.323	0.958	80	430	3454	3167	-1.677	823	2631	784	2383	0
3	20	4	"fsr"	"STM0493"	14660	15050	90	219	245	76	131	134	20	96	90	0	912	1028	490	87	92	27	100	100	0	0.107	0.121	0.114	0.112	1.460	0.124	0.881	52	356	913	1055	-3.229	88	825	114	941	0
3	21	4	"ybbB"	"STM0513"	14850	15050	100	323	350	127	132	133	18	98	97	0	1029	1240	730	86	90	26	100	100	0	0.203	0.189	0.184	0.196	1.390	0.180	0.935	80	413	1134	1372	-2.304	191	943	218	1154	0
3	22	4	"lpxH"	"STM0535"	15010	15060	100	1098	1078	335	131	132	18	100	100	0	7190	6976	2543	85	89	22	100	100	0	0.136	0.137	0.138	0.143	1.266	0.135	0.980	80	372	8072	7838	-2.877	967	7105	947	6891	0
3	23	4	""	"STM0563"	15180	15040	100	134	135	23	131	132	18	16	6	0	95	98	18	85	90	27	16	2	0	0.300	0.308	1.481	1.080	3.822	0.332	0.031	80	402	13	17	-1.737	3	10	4	13	-50
3	24	4	"fepD"	"STM0592"	15360	15050	90	1374	1453	423	132	137	33	100	100	0	3207	3378	1019	85	100	58	100	100	0	0.398	0.401	0.401	0.402	1.138	0.388	0.958	52	361	4364	4614	-1.330	1242	3122	1321	3293	0
3	1	5	"gntT"	"STM3512"	11360	15250	100	1666	1559	540	130	130	20	100	100	0	13652	13128	4909	90	94	24	100	100	0	0.113	0.110	0.110	0.111	1.216	0.108	0.980	80	445	15098	14467	-3.142	1536	13562	1429	13038	0
3	2	5	"sspB"	"STM3341"	11530	15240	100	2815	2833	784	131	132	24	100	100	0	6069	5976	1909	87	98	60	100	100	0	0.449	0.459	0.466	0.471	1.300	0.443	0.947	80	418	8666	8591	-1.156	2684	5982	2702	5889	0
3	3	5	"yhcH"	"STM3335"	11710	15240	100	634	624	131	129	131	23	100	100	0	4882	4687	1333	85	91	34	100	100	0	0.105	0.108	0.107	0.109	1.231	0.104	0.958	80	420	5302	5097	-3.248	505	4797	495	4602	0
3	4	5	"yrbB"	"STM3309"	11890	15230	100	913	894	255	128	129	18	100	100	0	2049	1965	637	87	92	27	100	100	0	0.400	0.408	0.409	0.409	1.224	0.401	0.957	80	408	2747	2644	-1.322	785	1962	766	1878	0
3	5	5	"folP"	"STM3295"	12060	15230	100	2614	2761	1100	130	130	18	100	100	0	3932	4006	1717	88	91	24	100	100	0	0.646	0.672	0.667	0.684	1.227	0.663	0.968	80	396	6328	6549	-0.630	2484	3844	2631	3918	0
3	6	5	"mtr"	"STM3279"	12230	15230	100	4399	4144	1480	131	148	133	100	100	0	24841	23363	8512	93	189	740	100	100	0	0.172	0.172	0.175	0.172	1.266	0.171	0.971	80	430	29016	27283	-2.536	4268	24748	4013	23270	0
3	7	5	"yghA"	"STM3157"	12400	15220	90	2253	2340	507	133	161	153	100	100	0	5243	5461	1357	99	229	823	100	100	0	0.412	0.412	0.407	0.414	1.126	0.406	0.969	52	348	7264	7569	-1.279	2120	5144	2207	5362	0
3	8	5	""	"STM3129"	12580	15220	90	521	533	139	134	141	46	100	100	0	3420	3615	1302	95	122	99	100	100	0	0.116	0.113	0.113	0.115	1.193	0.109	0.945	52	364	3712	3919	-3.103	387	3325	399	3520	0
3	9	5	"yqgF"	"STM3097"	12750	15220	90	1265	1237	265	134	138	30	100	100	0	5171	4863	1365	97	126	103	100	100	0	0.223	0.231	0.226	0.236	1.264	0.218	0.949	52	356	6205	5869	-2.166	1131	5074	1103	4766	0
3	10	5	"galP"	"STM3091"	12920	15220	90	274	299	106	132	136	30	98	90	0	1059	1346	808	97	120	90	100	100	0	0.148	0.134	0.130	0.137	1.443	0.124	0.858	52	365	1104	1416	-2.760	142	962	167	1249	0
3	11	5	""	"STM3071"	13100	15220	90	157	167	46	130	131	18	65	42	0	729	778	336	91	98	27	100	100	0	0.042	0.054	0.057	0.062	2.276	0.052	0.283	52	356	665	724	-4.563	27	638	37	687	0
3	12	5	"bglA"	"STM3051"	13270	15230	100	1682	1735	691	129	130	19	100	100	0	12645	13564	5888	91	97	36	100	100	0	0.124	0.119	0.118	0.120	1.174	0.117	0.973	80	430	14107	15079	-3.015	1553	12554	1606	13473	0
3	13	5	""	"STM1301"	13450	15220	90	579	589	131	133	134	22	100	100	0	2239	2220	627	89	101	53	100	100	0	0.207	0.214	0.215	0.219	1.241	0.201	0.936	52	350	2596	2587	-2.269	446	2150	456	2131	0
3	14	5	""	"STM1328"	13620	15220	100	329	365	126	130	132	21	100	98	0	890	1018	514	89	98	50	100	100	0	0.248	0.253	0.250	0.256	1.296	0.246	0.935	80	420	1000	1164	-2.009	199	801	235	929	0
3	15	5	""	"STM1368"	13790	15220	90	411	446	134	128	131	19	100	100	0	3500	3988	1885	89	108	79	100	98	0	0.083	0.082	0.080	0.087	1.424	0.077	0.947	52	348	3694	4217	-3.591	283	3411	318	3899	0
3	16	5	"ydhC"	"STM1428"	13960	15220	90	816	868	255	130	135	28	100	100	0	2420	2601	858	89	111	78	100	100	0	0.294	0.294	0.295	0.294	1.104	0.287	0.959	52	357	3017	3250	-1.765	686	2331	738	2512	0
3	17	5	"slyB"	"STM1445"	14140	15220	100	5420	5374	1741	130	136	46	100	100	0	939	912	298	85	91	31	100	98	0	6.194	6.341	6.249	6.553	1.251	6.386	0.954	80	430	6144	6071	2.631	5290	854	5244	827	0
3	18	5	"ydgQ"	"STM1454"	14320	15220	100	826	839	342	130	133	26	100	100	0	3221	3285	1687	84	93	52	100	100	0	0.222	0.221	0.221	0.231	1.330	0.212	0.955	80	420	3833	3910	-2.172	696	3137	709	3201	0
3	19	5	""	"STM3558"	14490	15230	100	1370	1448	581	132	133	23	100	100	0	2705	2899	1354	84	89	29	100	100	0	0.472	0.467	0.466	0.482	1.211	0.454	0.977	80	384	3859	4131	-1.082	1238	2621	1316	2815	0
3	20	5	"yhhF"	"STM3572"	14660	15230	100	839	902	319	133	134	20	100	100	0	3976	4282	1988	86	90	24	100	100	0	0.181	0.183	0.180	0.191	1.335	0.175	0.966	80	418	4596	4965	-2.462	706	3890	769	4196	0
3	21	5	"yhhP"	"STM3578"	14840	15230	100	485	504	171	131	133	26	100	98	0	1030	1119	541	87	92	26	100	100	0	0.375	0.361	0.351	0.377	1.342	0.341	0.940	80	420	1297	1405	-1.414	354	943	373	1032	0
3	22	5	"acpT"	"STM3583"	15010	15230	100	794	794	228	129	129	18	100	100	0	1883	1908	786	86	89	19	100	100	0	0.370	0.365	0.358	0.383	1.365	0.344	0.949	80	396	2462	2487	-1.434	665	1797	665	1822	0
3	23	5	"uspB"	"STM3590"	15190	15230	100	816	893	435	128	129	19	100	100	0	816	846	481	84	85	16	98	97	0	0.940	1.004	1.007	1.086	1.406	0.968	0.959	80	418	1420	1527	-0.089	688	732	765	762	0
3	24	5	""	"STM3599"	15360	15230	110	645	640	218	128	130	25	98	97	0	8071	7509	3288	84	90	41	100	100	0	0.065	0.069	0.068	0.069	1.471	0.066	0.926	80	501	8504	7937	-3.949	517	7987	512	7425	0
3	1	6	"yeaZ"	"STM1820"	11350	15410	100	2975	2891	812	128	129	25	100	100	0	3591	3460	1006	87	90	24	100	100	0	0.813	0.819	0.825	0.825	1.188	0.817	0.978	80	455	6351	6136	-0.300	2847	3504	2763	3373	0
3	2	6	"ymgE"	"STM1797"	11530	15410	100	456	477	151	128	131	27	98	97	0	1156	1210	531	87	92	30	100	100	0	0.307	0.311	0.316	0.317	1.297	0.302	0.959	80	420	1397	1472	-1.704	328	1069	349	1123	0
3	3	6	"narJ"	"STM1762"	11700	15410	100	531	531	120	126	127	17	100	100	0	7844	7714	2157	85	92	40	100	100	0	0.052	0.053	0.052	0.053	1.191	0.052	0.958	80	412	8164	8034	-4.260	405	7759	405	7629	0
3	4	6	"manY"	"STM1831"	11880	15410	100	2991	3003	1107	126	135	44	100	100	0	4461	4455	1855	87	102	70	100	100	0	0.655	0.659	0.652	0.684	1.203	0.642	0.979	80	425	7239	7245	-0.610	2865	4374	2877	4368	0
3	5	6	"minD"	"STM1815"	12060	15410	110	4564	4761	2151	128	136	44	100	100	0	6599	6730	3105	89	100	61	100	100	0	0.681	0.698	0.698	0.709	1.137	0.692	0.985	80	437	10946	11274	-0.553	4436	6510	4633	6641	0
3	6	6	"ycgB"	"STM1804"	12230	15410	100	1623	1609	693	129	131	21	100	100	0	6885	6876	3500	92	103	61	100	100	0	0.220	0.218	0.219	0.231	1.275	0.210	0.970	80	390	8287	8264	-2.185	1494	6793	1480	6784	0
3	7	6	"glnA"	"STM4007"	12410	15400	110	2876	2683	1091	131	137	40	100	100	0	10265	9334	4398	96	117	85	100	100	0	0.270	0.276	0.275	0.288	1.207	0.267	0.976	80	470	12914	11790	-1.889	2745	10169	2552	9238	0
3	8	6	"yijC"	"STM4127"	12580	15400	100	1864	1962	865	132	137	50	100	100	0	2564	2890	1459	96	108	58	100	100	0	0.702	0.655	0.673	0.682	1.188	0.635	0.980	80	422	4200	4624	-0.511	1732	2468	1830	2794	0
3	9	6	""	"STM4080"	12750	15400	100	1067	1059	403	132	138	48	100	100	0	3607	3639	1606	95	104	49	100	100	0	0.266	0.262	0.257	0.268	1.216	0.255	0.968	80	404	4447	4471	-1.909	935	3512	927	3544	0
3	10	6	"sbp"	"STM4063"	12920	15400	100	1561	1494	546	134	137	26	100	100	0	6833	6655	2701	103	121	73	100	100	0	0.212	0.208	0.206	0.211	1.228	0.204	0.979	80	420	8157	7912	-2.238	1427	6730	1360	6552	0
3	11	6	""	"STM4051"	13100	15400	100	252	267	82	130	132	23	97	95	0	6826	6905	3138	98	114	71	100	100	0	0.018	0.020	0.019	0.020	1.520	0.020	0.810	80	424	6850	6944	-5.785	122	6728	137	6807	0
3	12	6	"fdhD"	"STM4038"	13270	15400	100	856	900	414	130	131	21	100	100	0	4179	4582	2525	95	106	52	100	100	0	0.178	0.172	0.173	0.176	1.248	0.168	0.977	80	393	4810	5257	-2.492	726	4084	770	4487	0
3	13	6	"rplQ"	"STM3414"	13440	15400	100	9495	9489	2626	129	135	50	100	100	0	1288	1251	332	89	96	35	100	100	0	7.812	8.055	8.062	8.090	1.118	8.117	0.981	80	417	10565	10522	2.966	9366	1199	9360	1162	0
3	14	6	"rpmD"	"STM3422"	13620	15400	100	6140	6065	2400	129	141	65	100	100	0	445	428	154	87	92	32	96	95	0	16.791	17.408	17.287	17.829	1.293	17.284	0.965	80	406	6369	6277	4.070	6011	358	5936	341	0
3	15	6	"rplX"	"STM3429"	13790	15400	100	6458	6782	2393	130	136	49	100	100	0	436	454	150	87	93	36	98	97	0	18.132	18.125	18.156	18.777	1.244	18.096	0.957	80	392	6677	7019	4.180	6328	349	6652	367	0
3	16	6	"rplP"	"STM3433"	13960	15400	110	15513	16009	5797	130	135	36	100	100	0	594	583	184	87	91	30	100	100	0	30.341	32.014	31.854	32.599	1.226	32.547	0.964	80	449	15890	16375	4.923	15383	507	15879	496	0
3	17	6	"rplB"	"STM3437"	14130	15400	100	25867	23674	8254	132	211	384	100	100	0	1005	902	293	86	94	39	100	97	0	28.003	28.850	29.478	29.311	1.255	28.905	0.975	80	398	26654	24358	4.808	25735	919	23542	816	0
3	18	6	"yheN"	"STM3451"	14300	15400	100	1453	1390	332	133	207	376	100	91	0	3420	3247	798	88	99	44	100	100	0	0.396	0.398	0.396	0.398	1.176	0.389	0.632	80	414	4652	4416	-1.336	1320	3332	1257	3159	0
3	19	6	""	"STM4465"	14480	15400	100	234	238	52	130	134	27	95	85	0	5496	5197	2182	89	96	34	100	100	0	0.019	0.021	0.021	0.022	1.451	0.020	0.788	80	410	5511	5216	-5.700	104	5407	108	5108	0
3	20	6	"idnR"	"STM4481"	14660	15400	110	640	621	217	132	134	24	100	96	0	7781	7376	3454	90	174	1385	92	85	0	0.066	0.067	0.066	0.069	1.302	0.055	0.795	80	433	8199	7775	-3.920	508	7691	489	7286	0
3	21	6	"yjiG"	"STM4513"	14830	15410	100	312	306	82	129	132	27	95	90	0	2075	2184	979	90	180	1459	80	26	0	0.092	0.085	0.080	0.086	1.597	0.078	0.808	80	390	2168	2271	-3.439	183	1985	177	2094	0
3	22	6	"yjjI"	"STM4566"	15000	15390	90	270	277	72	127	128	17	100	98	0	1976	2006	707	89	98	40	100	100	0	0.076	0.078	0.076	0.075	1.439	0.076	0.844	52	349	2030	2067	-3.722	143	1887	150	1917	0
3	23	6	"sthA"	"STM4594"	15180	15400	100	455	467	153	129	130	21	100	100	0	5283	5440	2690	88	101	62	100	100	0	0.063	0.063	0.065	0.067	1.322	0.061	0.960	80	412	5521	5690	-3.994	326	5195	338	5352	0
3	24	6	""	"STM3736"	15350	15400	100	647	662	243	128	129	20	98	98	0	7448	7813	3528	87	108	93	100	100	0	0.071	0.069	0.069	0.070	1.297	0.068	0.975	80	417	7880	8260	-3.826	519	7361	534	7726	0
3	1	7	"dsdA"	"STM3802"	11300	15600	100	549	561	202	126	125	17	100	100	0	5504	5494	2642	86	89	18	100	100	0	0.078	0.080	0.082	0.082	1.300	0.077	0.942	80	394	5841	5843	-3.679	423	5418	435	5408	0
3	2	7	"ibpB"	"STM3808"	11480	15600	100	3537	3683	1846	128	130	21	100	100	0	676	723	346	88	92	41	100	100	0	5.798	5.598	5.503	5.735	1.230	5.634	0.948	80	409	3997	4190	2.535	3409	588	3555	635	0
3	3	7	"ccmE"	"STM2250"	11640	15580	90	413	452	171	128	129	19	100	100	0	1108	1136	567	88	91	23	100	100	0	0.279	0.309	0.313	0.305	1.314	0.297	0.933	52	341	1305	1372	-1.840	285	1020	324	1048	0
3	4	7	"torA"	"STM3822"	11820	15580	100	351	367	119	126	131	53	100	90	0	6628	7433	3095	88	96	41	100	100	0	0.034	0.033	0.033	0.032	1.247	0.033	0.944	80	410	6765	7586	-4.861	225	6540	241	7345	0
3	5	7	"dgoA"	"STM3828"	12000	15580	100	1161	1237	622	125	130	33	100	100	0	12224	13945	7630	88	96	48	100	100	0	0.085	0.080	0.081	0.080	1.186	0.079	0.975	80	388	13172	14969	-3.550	1036	12136	1112	13857	0
3	6	7	""	"STM3832"	12170	15570	110	484	483	153	126	127	20	98	98	0	7570	7663	3184	88	102	70	100	100	0	0.048	0.047	0.046	0.047	1.267	0.046	0.953	80	412	7840	7932	-4.385	358	7482	357	7575	0
3	7	7	"rluA"	"STM0095"	12340	15570	100	596	714	416	128	136	103	93	78	0	1454	2024	1413	92	117	114	97	93	0	0.344	0.303	0.315	0.315	1.288	0.297	0.968	80	403	1830	2518	-1.541	468	1362	586	1932	0
3	8	7	"yabK"	"STM0107"	12520	15570	80	231	245	86	129	135	91	51	17	0	514	609	354	93	106	92	98	82	0	0.242	0.225	0.207	0.208	1.728	0.214	0.772	52	310	523	632	-2.045	102	421	116	516	0
3	9	7	"ftsL"	"STM0121"	12700	15570	100	1874	1760	575	130	131	22	100	100	0	1690	1699	601	95	101	32	100	100	0	1.093	1.016	1.015	1.030	1.180	1.009	0.966	80	409	3339	3234	0.129	1744	1595	1630	1604	0
3	10	7	"murG"	"STM0128"	12860	15560	90	1091	1264	731	135	141	30	100	100	0	2084	2499	1735	103	118	53	100	100	0	0.483	0.471	0.487	0.490	1.191	0.445	0.961	52	337	2937	3525	-1.051	956	1981	1129	2396	0
3	11	7	"mutT"	"STM0137"	13030	15560	90	498	503	77	132	137	27	100	100	0	4035	3867	660	107	141	108	100	100	0	0.093	0.099	0.099	0.098	1.157	0.096	0.946	52	360	4294	4131	-3.424	366	3928	371	3760	0
3	12	7	""	"STM0149"	13210	15570	100	231	256	92	127	131	24	93	82	0	2220	3007	1981	98	125	99	100	98	0	0.049	0.044	0.043	0.044	1.551	0.044	0.888	80	429	2226	3038	-4.351	104	2122	129	2909	0
3	13	7	""	"STM1548"	13400	15570	110	3208	3444	2302	126	129	28	100	100	0	7095	7301	2847	97	114	68	100	100	0	0.440	0.461	0.418	0.436	1.276	0.496	0.836	80	432	10080	10522	-1.183	3082	6998	3318	7204	0
3	14	7	""	"STM1552"	13560	15570	100	1065	1029	322	127	131	26	100	100	0	8054	7779	2786	94	115	103	100	100	0	0.118	0.117	0.118	0.119	1.197	0.115	0.970	80	388	8898	8587	-3.085	938	7960	902	7685	0
3	15	7	""	"STM1557"	13740	15560	110	378	401	179	127	133	36	97	86	0	4629	5048	3278	92	108	81	100	100	0	0.055	0.055	0.055	0.056	1.297	0.054	0.904	80	415	4788	5230	-4.176	251	4537	274	4956	0
3	16	7	"rpsV"	"STM1565"	13900	15570	100	672	685	210	126	130	23	100	100	0	891	908	339	87	97	42	98	97	0	0.679	0.681	0.671	0.713	1.347	0.670	0.952	80	384	1350	1380	-0.558	546	804	559	821	0
3	17	7	"fdnH"	"STM1569"	14080	15570	100	1177	1234	374	129	137	48	100	100	0	4925	5169	1702	87	107	85	100	100	0	0.217	0.217	0.211	0.220	1.208	0.214	0.963	80	385	5886	6187	-2.207	1048	4838	1105	5082	0
3	18	7	""	"STM1573"	14250	15570	100	758	727	235	129	144	122	97	92	0	2808	2636	1038	91	116	93	98	98	0	0.232	0.235	0.230	0.244	1.304	0.230	0.962	80	398	3346	3143	-2.111	629	2717	598	2545	0
3	19	7	"yciL"	"STM1719"	14430	15570	100	3895	3996	1869	129	135	32	100	100	0	3938	3923	1855	91	102	49	100	100	0	0.979	1.009	0.998	1.026	1.168	1.003	0.973	80	403	7613	7699	-0.031	3766	3847	3867	3832	0
3	20	7	""	"STM1733"	14600	15570	100	829	857	598	130	137	35	100	100	0	2389	2567	1820	94	189	1459	70	27	0	0.305	0.294	0.280	0.288	1.267	0.297	0.919	80	390	2994	3200	-1.715	699	2295	727	2473	0
3	21	7	""	"STM1741"	14770	15570	100	865	895	241	129	133	27	100	100	0	4925	5057	1796	93	195	1491	98	85	0	0.152	0.154	0.150	0.158	1.226	0.100	0.623	80	374	5568	5730	-2.715	736	4832	766	4964	0
3	22	7	"purU"	"STM1756"	14940	15570	100	1271	1390	499	129	133	30	100	100	0	2938	3232	1258	89	105	73	100	100	0	0.401	0.401	0.398	0.406	1.239	0.397	0.967	80	409	3991	4404	-1.319	1142	2849	1261	3143	0
3	23	7	"ychN"	"STM1769"	15110	15560	90	677	680	182	133	141	43	100	100	0	1729	1734	640	91	122	107	100	100	0	0.332	0.333	0.340	0.342	1.176	0.322	0.958	52	355	2182	2190	-1.590	544	1638	547	1643	0
3	24	7	"pth"	"STM1783"	15290	15570	110	831	782	265	132	138	34	100	100	0	3937	3620	1474	89	124	117	100	100	0	0.182	0.184	0.182	0.185	1.284	0.181	0.964	80	503	4547	4181	-2.461	699	3848	650	3531	0
3	1	8	"yfbK"	"STM2315"	11290	15750	100	1227	1199	286	124	124	16	100	100	0	11873	11811	2947	91	97	37	100	100	0	0.094	0.092	0.091	0.091	1.108	0.092	0.986	80	366	12885	12795	-3.417	1103	11782	1075	11720	0
3	2	8	"nuoI"	"STM2321"	11470	15760	110	685	673	228	125	127	20	100	100	0	4693	4524	1847	90	101	53	100	100	0	0.122	0.124	0.123	0.123	1.149	0.123	0.977	80	400	5163	4982	-3.039	560	4603	548	4434	0
3	3	8	""	"STM2332"	11630	15750	110	995	976	339	126	130	26	100	100	0	6288	6331	2555	92	119	117	100	100	0	0.140	0.136	0.137	0.137	1.139	0.135	0.987	80	428	7065	7089	-2.834	869	6196	850	6239	0
3	4	8	""	"STM2336"	11810	15740	100	1549	1586	546	128	138	59	100	100	0	2872	2815	970	94	128	124	100	100	0	0.512	0.536	0.540	0.536	1.118	0.537	0.979	80	407	4199	4179	-0.967	1421	2778	1458	2721	0
3	5	8	""	"STM2342"	11990	15740	110	886	869	445	125	132	53	97	93	0	7165	7189	4117	91	105	54	100	100	0	0.108	0.105	0.103	0.104	1.208	0.104	0.957	80	465	7835	7842	-3.217	761	7074	744	7098	0
3	6	8	"yfcF"	"STM2348"	12180	15750	110	2795	2452	1046	125	127	20	100	100	0	5818	5095	2302	93	110	71	100	100	0	0.466	0.465	0.467	0.471	1.124	0.463	0.990	80	449	8395	7329	-1.100	2670	5725	2327	5002	0
3	7	8	"sseB"	"STM2535"	12340	15740	100	1575	1652	521	125	137	106	100	100	0	5374	5722	2067	95	119	108	100	100	0	0.275	0.271	0.269	0.275	1.134	0.266	0.986	80	383	6729	7154	-1.864	1450	5279	1527	5627	0
3	8	8	""	"STM2552"	12510	15740	100	1737	1799	731	126	138	106	100	100	0	7842	8078	3380	97	128	121	100	100	0	0.208	0.210	0.207	0.210	1.101	0.210	0.989	80	396	9356	9654	-2.265	1611	7745	1673	7981	0
3	9	8	"yfhA"	"STM2562"	12680	15740	100	1083	1124	615	126	130	25	98	97	0	2959	3035	1669	100	122	76	98	98	0	0.335	0.340	0.337	0.343	1.297	0.346	0.977	80	409	3816	3933	-1.579	957	2859	998	2935	0
3	10	8	"yfhB"	"STM2569"	12860	15740	100	1039	1147	573	129	131	23	100	100	0	3914	3983	2088	100	117	59	100	100	0	0.239	0.262	0.255	0.261	1.150	0.264	0.979	80	430	4724	4901	-2.067	910	3814	1018	3883	0
3	11	8	""	"STM2586"	13030	15740	100	1034	1045	346	129	130	22	100	100	0	9623	9744	3690	96	128	109	100	100	0	0.095	0.095	0.094	0.096	1.126	0.094	0.983	80	418	10432	10564	-3.396	905	9527	916	9648	0
3	12	8	""	"STM2592"	13210	15740	100	654	671	200	123	125	18	100	100	0	6373	6810	2264	91	111	95	100	100	0	0.085	0.082	0.082	0.081	1.147	0.082	0.977	80	382	6813	7267	-3.564	531	6282	548	6719	0
3	13	8	"yhbO"	"STM3269"	13370	15740	100	1205	1234	618	125	128	28	100	100	0	4264	4396	2304	94	113	72	100	100	0	0.259	0.258	0.255	0.258	1.128	0.259	0.985	80	384	5250	5411	-1.949	1080	4170	1109	4302	0
3	14	8	"yhbW"	"STM3276"	13540	15730	90	645	627	138	127	132	40	100	100	0	6933	6712	1907	96	158	212	100	100	0	0.076	0.076	0.076	0.077	1.186	0.074	0.960	52	341	7355	7116	-3.722	518	6837	500	6616	0
3	15	8	"nlpI"	"STM3281"	13720	15740	100	12459	12967	5463	126	145	106	100	100	0	5772	5832	2322	90	138	186	100	100	0	2.171	2.236	2.228	2.222	1.093	2.263	0.993	80	418	18015	18583	1.118	12333	5682	12841	5742	0
3	16	8	""	"STM3291"	13890	15740	100	3959	4241	1973	126	147	108	100	100	0	9805	10015	4412	89	133	493	100	97	0	0.395	0.415	0.409	0.418	1.181	0.416	0.980	80	396	13549	14041	-1.342	3833	9716	4115	9926	0
3	17	8	"yhbE"	"STM3302"	14070	15730	110	6774	6205	2673	128	146	85	100	100	0	2352	2191	918	86	131	470	96	90	0	2.933	2.887	2.860	2.901	1.131	2.868	0.764	80	441	8912	8182	1.552	6646	2266	6077	2105	0
3	18	8	"nlp"	"STM3306"	14240	15740	100	595	585	175	128	144	87	100	92	0	2384	2332	855	86	99	56	100	100	0	0.203	0.203	0.201	0.205	1.170	0.198	0.886	80	384	2765	2703	-2.299	467	2298	457	2246	0
3	19	8	""	"STM0716"	14410	15740	100	1678	1839	673	125	129	25	100	100	0	5744	6005	2245	85	99	67	100	100	0	0.274	0.290	0.288	0.289	1.100	0.289	0.989	80	385	7212	7634	-1.865	1553	5659	1714	5920	0
3	20	8	""	"STM0722"	14580	15740	100	297	331	115	125	129	23	100	98	0	9691	10078	3413	88	110	90	100	100	0	0.018	0.021	0.019	0.020	1.308	0.022	0.882	80	407	9775	10196	-5.803	172	9603	206	9990	0
3	21	8	""	"STM0731"	14770	15740	100	5752	5569	2337	128	134	42	100	100	0	5471	5390	2455	92	111	86	100	100	0	1.046	1.027	1.028	1.044	1.128	1.011	0.987	80	429	11003	10739	0.064	5624	5379	5441	5298	0
3	22	8	"ybgE"	"STM0743"	14940	15740	100	851	865	231	129	143	70	100	100	0	3779	3705	896	89	99	50	100	100	0	0.196	0.204	0.200	0.201	1.151	0.203	0.955	80	396	4412	4352	-2.354	722	3690	736	3616	0
3	23	8	"pal"	"STM0749"	15120	15740	110	5423	5352	2378	132	139	56	100	100	0	2521	2410	1071	86	99	57	100	100	0	2.173	2.246	2.277	2.278	1.177	2.258	0.981	80	452	7726	7544	1.120	5291	2435	5220	2324	0
3	24	8	"ybgS"	"STM0759"	15280	15740	100	909	939	461	130	131	20	100	100	0	2778	2893	1396	83	89	46	100	100	0	0.289	0.288	0.282	0.283	1.192	0.294	0.964	80	414	3474	3619	-1.791	779	2695	809	2810	0
3	1	9	"mdfA"	"STM0866"	11280	15920	100	960	1059	523	123	124	17	100	100	0	2815	3305	1864	86	95	41	100	100	0	0.307	0.291	0.290	0.295	1.178	0.286	0.981	80	395	3566	4155	-1.705	837	2729	936	3219	0
3	2	9	"ybjC"	"STM0873"	11450	15920	100	660	669	267	125	126	19	100	100	0	2538	2627	1219	87	100	53	100	100	0	0.218	0.214	0.216	0.214	1.175	0.213	0.973	80	396	2986	3084	-2.196	535	2451	544	2540	0
3	3	9	"ybjO"	"STM0881"	11630	15920	100	1642	1656	328	122	125	22	100	100	0	8106	8131	1744	89	109	86	100	100	0	0.190	0.191	0.190	0.191	1.083	0.189	0.987	80	396	9537	9576	-2.399	1520	8017	1534	8042	0
3	4	9	"artI"	"STM0890"	11800	15920	100	2375	2478	893	121	125	24	100	100	0	6153	6179	2259	88	99	51	100	100	0	0.372	0.387	0.387	0.390	1.146	0.387	0.985	80	408	8319	8448	-1.428	2254	6065	2357	6091	0
3	5	9	""	"STM0895"	11980	15920	100	139	142	20	121	123	21	41	16	0	3570	3332	970	90	99	46	100	100	0	0.005	0.006	0.014	0.016	1.723	0.005	0.139	80	432	3498	3263	-7.595	18	3480	21	3242	0
3	6	9	""	"STM0900"	12160	15920	100	164	172	38	119	120	16	86	72	0	15893	15520	5325	90	98	36	100	100	0	0.003	0.003	0.011	0.011	1.000	0.004	0.611	80	398	15848	15483	-8.456	45	15803	53	15430	0
3	7	9	""	"STM1034"	12320	15910	90	220	263	158	121	122	17	100	100	0	1907	2459	2264	95	113	69	100	100	0	0.055	0.060	0.057	0.056	1.326	0.064	0.938	52	340	1911	2506	-4.194	99	1812	142	2364	0
3	8	9	""	"STM1038"	12500	15910	100	327	341	105	121	121	17	100	97	0	5056	5010	1979	93	107	63	100	100	0	0.042	0.045	0.045	0.044	1.328	0.045	0.934	80	406	5169	5137	-4.590	206	4963	220	4917	0
3	9	9	"aceA"	"STM4184"	12660	15910	90	299	320	84	123	123	16	100	98	0	2908	3397	1480	93	110	68	100	100	0	0.063	0.060	0.062	0.060	1.273	0.057	0.913	52	348	2991	3501	-3.999	176	2815	197	3304	0
3	10	9	""	"STM4195"	12840	15910	90	192	223	122	121	121	16	94	73	0	706	963	869	91	105	63	100	100	0	0.115	0.117	0.105	0.098	1.576	0.126	0.911	52	365	686	974	-3.115	71	615	102	872	0
3	11	9	""	"STM4199"	13020	15910	100	423	436	146	121	122	17	100	100	0	5379	5759	2726	87	91	25	100	100	0	0.057	0.056	0.056	0.057	1.228	0.054	0.964	80	430	5594	5987	-4.131	302	5292	315	5672	0
3	12	9	""	"STM4203"	13200	15910	100	205	207	45	121	122	17	96	87	0	2235	2086	694	87	91	23	100	100	0	0.039	0.043	0.041	0.041	1.498	0.042	0.735	80	408	2232	2085	-4.676	84	2148	86	1999	0
3	13	9	"pduA"	"STM2038"	13370	15910	100	148	152	25	121	122	17	75	35	0	2145	2235	877	86	91	32	100	100	0	0.013	0.014	0.018	0.019	1.525	0.015	0.407	80	396	2086	2180	-6.253	27	2059	31	2149	0
3	14	9	"pduS"	"STM2053"	13530	15900	90	150	156	33	122	122	17	67	38	0	1591	1697	676	89	108	86	100	100	0	0.019	0.021	0.025	0.026	1.773	0.022	0.418	52	355	1530	1642	-5.745	28	1502	34	1608	0
3	15	9	"stfC"	"STM0196"	13710	15900	90	221	230	57	122	123	16	100	96	0	2209	2283	1025	88	101	56	100	100	0	0.047	0.049	0.047	0.048	1.428	0.049	0.832	52	354	2220	2303	-4.421	99	2121	108	2195	0
3	16	9	"eutS"	"STM2470"	13880	15900	90	170	178	38	122	123	17	90	71	0	1771	1973	747	89	105	66	100	100	0	0.029	0.030	0.031	0.028	1.541	0.033	0.713	52	346	1730	1940	-5.131	48	1682	56	1884	0
3	17	9	"pagK"	"STM1867"	14050	15900	90	920	1021	371	125	133	37	100	100	0	1054	1155	459	86	133	517	92	42	0	0.821	0.838	0.845	0.846	1.133	0.821	0.976	52	358	1763	1965	-0.284	795	968	896	1069	0
3	18	9	"pefI"	"PSLT013"	14230	15910	100	1164	1219	437	126	133	36	100	100	0	2236	2443	973	86	95	39	100	100	0	0.483	0.464	0.461	0.470	1.143	0.459	0.987	80	418	3188	3450	-1.051	1038	2150	1093	2357	0
3	19	9	"traM"	"PSLT073"	14410	15910	100	399	379	141	127	129	21	97	92	0	4585	4062	2073	87	93	28	100	100	0	0.060	0.063	0.062	0.062	1.344	0.064	0.959	80	396	4770	4227	-4.048	272	4498	252	3975	0
3	20	9	"traC"	"PSLT088"	14570	15900	90	196	257	186	124	126	20	96	84	0	1137	1698	1989	90	96	29	100	100	0	0.069	0.083	0.081	0.073	1.490	0.089	0.943	52	345	1119	1741	-3.862	72	1047	133	1608	0
3	21	9	""	"STM1623"	14750	15920	90	145	160	56	126	128	18	50	28	0	293	337	198	89	94	28	100	100	0	0.093	0.137	0.149	0.119	2.293	0.180	0.508	52	358	223	282	-3.424	19	204	34	248	0
3	22	9	"fumB"	"STM4300"	14930	15910	100	344	357	123	126	128	21	98	96	0	2024	2325	1342	86	87	17	100	100	0	0.112	0.103	0.105	0.107	1.354	0.097	0.943	80	418	2156	2470	-3.152	218	1938	231	2239	0
3	23	9	"phnB"	"STM4288"	15100	15910	100	1091	1062	268	127	129	23	100	100	0	5235	4906	1506	84	95	52	100	100	0	0.187	0.194	0.193	0.196	1.156	0.190	0.978	80	385	6115	5757	-2.418	964	5151	935	4822	0
3	24	9	"nrfD"	"STM4280"	15270	15910	100	227	256	126	125	126	20	93	87	0	1980	2540	1937	84	93	50	100	100	0	0.054	0.053	0.053	0.050	1.433	0.057	0.901	80	440	1998	2587	-4.216	102	1896	131	2456	0
3	1	10	"mog"	"STM0008"	11270	16100	100	579	571	174	121	123	21	100	100	0	2255	2130	853	84	93	47	100	100	0	0.211	0.220	0.219	0.225	1.200	0.214	0.965	80	410	2629	2496	-2.245	458	2171	450	2046	0
3	2	10	""	"STM0273"	11450	16100	100	230	231	56	120	122	20	95	88	0	1567	1556	691	85	95	51	100	100	0	0.074	0.075	0.075	0.077	1.440	0.075	0.863	80	408	1592	1582	-3.752	110	1482	111	1471	0
3	3	10	""	"STM0278"	11620	16090	100	303	312	86	119	120	16	100	100	0	3512	3539	1402	86	95	46	100	100	0	0.054	0.056	0.055	0.057	1.402	0.056	0.939	80	396	3610	3646	-4.219	184	3426	193	3453	0
3	4	10	""	"STM0287"	11800	16090	100	314	309	69	119	121	17	98	98	0	2929	2771	957	86	93	36	100	100	0	0.069	0.071	0.071	0.072	1.252	0.068	0.927	80	408	3038	2875	-3.866	195	2843	190	2685	0
3	5	10	""	"STM0296"	11980	16100	100	207	201	39	120	121	16	95	86	0	1797	1675	700	86	89	20	100	100	0	0.051	0.051	0.052	0.052	1.363	0.049	0.800	80	396	1798	1670	-4.298	87	1711	81	1589	0
3	6	10	"ghmA"	"STM0310"	12140	16080	90	579	590	214	120	122	20	100	100	0	1240	1232	502	86	93	30	100	100	0	0.398	0.410	0.414	0.409	1.149	0.409	0.968	52	336	1613	1616	-1.330	459	1154	470	1146	0
3	7	10	"ndh"	"STM1211"	12330	16080	90	349	372	135	119	120	18	100	100	0	348	364	166	86	93	36	100	96	0	0.878	0.910	0.946	0.947	1.352	0.892	0.917	52	361	492	531	-0.188	230	262	253	278	0
3	8	10	"ycfV"	"STM1218"	12490	16080	100	604	600	154	119	137	279	87	30	0	2123	2124	753	89	94	60	100	100	0	0.238	0.236	0.235	0.242	1.297	0.229	0.965	80	406	2519	2516	-2.068	485	2034	481	2035	0
3	9	10	"ymfB"	"STM1235"	12670	16080	90	273	274	68	122	144	301	1	0	0	1223	1271	411	91	106	88	100	100	0	0.133	0.129	0.125	0.123	1.297	0.130	0.899	52	349	1283	1332	-2.906	151	1132	152	1180	0
3	10	10	""	"STM1252"	12840	16090	100	1045	1030	449	123	126	23	98	97	0	2675	2771	1439	91	105	60	100	98	0	0.357	0.338	0.348	0.344	1.371	0.328	0.974	80	440	3506	3587	-1.487	922	2584	907	2680	0
3	11	10	""	"STM1265"	13030	16090	100	306	312	98	121	123	19	97	93	0	5808	5455	2506	89	94	26	100	100	0	0.032	0.036	0.035	0.035	1.298	0.035	0.937	80	392	5904	5557	-4.950	185	5719	191	5366	0
3	12	10	"yaoF"	"STM1275"	13190	16090	100	777	794	233	121	124	20	100	100	0	1296	1263	427	85	91	26	100	100	0	0.542	0.571	0.568	0.585	1.194	0.566	0.980	80	382	1867	1851	-0.884	656	1211	673	1178	0
3	13	10	"fumC"	"STM1469"	13360	16090	100	1017	1035	460	122	123	19	100	100	0	3050	3154	1570	85	89	24	100	100	0	0.302	0.297	0.299	0.305	1.222	0.293	0.980	80	395	3860	3982	-1.728	895	2965	913	3069	0
3	14	10	"ydgI"	"STM1477"	13530	16070	90	596	718	337	122	123	19	100	100	0	1384	1737	957	85	92	34	100	100	0	0.365	0.361	0.362	0.363	1.136	0.352	0.973	52	358	1773	2248	-1.454	474	1299	596	1652	0
3	15	10	""	"STM1485"	13710	16080	100	5065	4922	1544	123	129	40	100	100	0	493	475	148	85	93	32	98	98	0	12.113	12.305	12.058	12.528	1.209	12.287	0.957	80	428	5350	5189	3.598	4942	408	4799	390	0
3	16	10	""	"STM1490"	13880	16080	100	438	532	265	123	128	39	98	98	0	1445	1887	1271	85	93	44	100	100	0	0.232	0.227	0.233	0.236	1.334	0.212	0.912	80	418	1675	2211	-2.110	315	1360	409	1802	0
3	17	10	""	"STM1499"	14050	16070	90	230	233	57	122	125	21	100	98	0	957	1098	407	87	93	31	100	100	0	0.124	0.110	0.112	0.108	1.355	0.104	0.787	52	349	978	1122	-3.010	108	870	111	1011	0
3	18	10	"wzzB"	"STM2079"	14220	16080	100	3504	3752	1809	125	128	25	100	100	0	3431	3769	1868	89	95	31	100	100	0	1.011	0.986	0.976	1.020	1.296	0.981	0.988	80	420	6721	7307	0.016	3379	3342	3627	3680	0
3	19	10	"nxiA"	"STM2783"	14400	16080	110	1456	1514	993	129	133	26	100	100	0	5210	5622	4151	91	99	32	100	100	0	0.259	0.250	0.255	0.264	1.235	0.244	0.987	80	441	6446	6916	-1.948	1327	5119	1385	5531	0
3	20	10	"ygaF"	"STM2790"	14560	16080	90	290	294	64	128	131	27	100	98	0	1875	1873	549	94	99	28	100	100	0	0.091	0.093	0.087	0.091	1.312	0.091	0.853	52	356	1943	1945	-3.459	162	1781	166	1779	0
3	21	10	"ygaP"	"STM2798"	14740	16080	100	843	839	360	126	129	26	100	100	0	1768	1784	894	91	99	39	100	98	0	0.428	0.421	0.417	0.436	1.348	0.409	0.977	80	428	2394	2406	-1.226	717	1677	713	1693	0
3	22	10	""	"STM4012"	14930	16090	100	219	224	54	126	128	22	95	81	0	3014	3009	1447	86	93	33	100	100	0	0.032	0.034	0.034	0.034	1.440	0.033	0.837	80	418	3021	3021	-4.977	93	2928	98	2923	0
3	23	10	""	"STM4031"	15100	16080	100	1101	1277	754	125	128	21	100	100	0	576	683	408	85	88	28	100	100	0	1.988	1.926	1.980	2.008	1.269	1.910	0.965	80	396	1467	1750	0.991	976	491	1152	598	0
3	24	10	"rhaD"	"STM4045"	15270	16080	90	215	231	66	123	125	18	98	94	0	1948	1987	763	85	88	23	100	100	0	0.049	0.057	0.056	0.052	1.518	0.059	0.827	52	363	1955	2010	-4.340	92	1863	108	1902	0
3	1	11	""	"STM2942"	11260	16260	90	170	213	235	118	119	16	96	80	0	1552	2032	1135	86	96	42	100	100	0	0.035	0.049	0.033	0.034	1.741	0.052	0.124	52	339	1518	2041	-4.817	52	1466	95	1946	0
3	2	11	"pyrG"	"STM2953"	11450	16270	110	3844	4397	2736	118	123	34	100	100	0	2905	3322	2176	84	95	44	100	100	0	1.321	1.321	1.319	1.384	1.215	1.301	0.987	80	430	6547	7517	0.401	3726	2821	4279	3238	0
3	3	11	"ygcY"	"STM2961"	11610	16260	100	221	237	77	119	122	22	96	88	0	1983	2261	1413	84	91	33	100	100	0	0.054	0.054	0.054	0.055	1.485	0.051	0.831	80	383	2001	2295	-4.219	102	1899	118	2177	0
3	4	11	"exo"	"STM2972"	11790	16260	100	483	462	124	117	119	18	100	98	0	3269	2992	1085	87	95	36	100	100	0	0.115	0.119	0.119	0.121	1.211	0.115	0.957	80	430	3548	3250	-3.120	366	3182	345	2905	0
3	5	11	"fucI"	"STM2976"	11970	16260	100	250	262	76	119	122	25	96	92	0	2952	3361	1590	87	133	449	98	95	0	0.046	0.044	0.043	0.042	1.366	0.043	0.887	80	396	2996	3417	-4.451	131	2865	143	3274	0
3	6	11	"ygdI"	"STM2983"	12150	16250	110	879	781	303	120	122	29	100	100	0	2537	2177	1022	87	95	33	100	100	0	0.310	0.316	0.318	0.322	1.168	0.311	0.982	80	481	3209	2751	-1.691	759	2450	661	2090	0
3	7	11	"metC"	"STM3161"	12330	16260	100	705	727	330	117	119	29	100	93	0	5362	5657	3063	85	89	23	100	100	0	0.111	0.109	0.112	0.113	1.207	0.108	0.984	80	420	5865	6182	-3.166	588	5277	610	5572	0
3	8	11	""	"STM3170"	12500	16250	110	247	253	70	118	135	268	6	0	0	2000	2067	1084	87	97	66	100	100	0	0.067	0.068	0.066	0.068	1.520	0.065	0.886	80	442	2042	2115	-3.890	129	1913	135	1980	0
3	9	11	"STMF1.3"	"Not LT2a90"	12670	16250	110	1397	1423	603	121	141	265	97	88	0	268	281	113	90	100	66	86	68	0	7.169	6.817	6.978	7.417	1.413	6.795	0.809	80	454	1454	1493	2.842	1276	178	1302	191	0
3	10	11	"yfiO"	"STM2663"	12840	16260	110	2971	2863	726	127	140	47	100	100	0	3235	3027	908	89	98	40	100	100	0	0.904	0.931	0.927	0.962	1.222	0.911	0.978	80	426	5990	5674	-0.146	2844	3146	2736	2938	0
3	11	11	"ffh"	"STM2677"	13010	16250	110	3556	3824	1901	130	150	68	100	100	0	4727	5121	2681	91	113	82	100	100	0	0.739	0.734	0.742	0.760	1.248	0.720	0.981	80	442	8062	8724	-0.436	3426	4636	3694	5030	0
3	12	11	"yfjG"	"STM2687"	13190	16260	100	2057	2011	856	125	138	61	100	100	0	3021	2958	1340	90	111	83	100	98	0	0.659	0.658	0.655	0.681	1.212	0.652	0.984	80	396	4863	4754	-0.601	1932	2931	1886	2868	0
3	13	11	"ybbK"	"STM0501"	13370	16250	100	702	736	295	125	127	24	100	100	0	1465	1529	759	88	94	32	100	100	0	0.419	0.424	0.428	0.441	1.277	0.410	0.962	80	371	1954	2052	-1.255	577	1377	611	1441	0
3	14	11	"sfbB"	"STM0511"	13530	16250	100	228	233	56	123	124	18	97	90	0	1492	1533	662	87	93	32	100	98	0	0.075	0.076	0.072	0.076	1.591	0.072	0.780	80	405	1510	1556	-3.742	105	1405	110	1446	0
3	15	11	"gip"	"STM0518"	13710	16250	110	554	553	164	120	122	21	100	100	0	6425	6195	2411	87	104	78	100	100	0	0.068	0.071	0.070	0.073	1.275	0.069	0.967	80	486	6772	6541	-3.868	434	6338	433	6108	0
3	16	11	"allB"	"STM0523"	13880	16250	100	195	214	76	121	124	32	81	56	0	802	941	611	86	105	84	95	91	0	0.103	0.109	0.110	0.107	1.665	0.111	0.834	80	384	790	948	-3.274	74	716	93	855	0
3	17	11	"allC"	"STM0527"	14040	16240	90	197	200	33	121	123	20	98	88	0	3454	3382	1111	89	121	163	100	100	0	0.023	0.024	0.025	0.024	1.410	0.024	0.824	52	362	3441	3372	-5.468	76	3365	79	3293	0
3	18	11	"ppiB"	"STM0536"	14240	16260	110	1500	1404	755	124	127	23	100	100	0	2407	2508	1534	88	116	147	100	100	0	0.593	0.529	0.532	0.548	1.217	0.513	0.973	80	452	3695	3700	-0.753	1376	2319	1280	2420	0
3	19	11	"slyX"	"STM3454"	14400	16250	100	831	854	345	128	129	20	100	100	0	1477	1475	646	89	95	32	100	100	0	0.506	0.524	0.495	0.526	1.298	0.512	0.913	80	384	2091	2112	-0.981	703	1388	726	1386	0
3	20	11	"mglB"	"STM2190"	14580	16260	110	1212	1141	477	125	130	29	100	100	0	4134	3774	1775	89	96	36	100	100	0	0.269	0.276	0.273	0.279	1.224	0.269	0.967	80	453	5132	4701	-1.896	1087	4045	1016	3685	0
3	21	11	""	"STM2198"	14750	16250	100	1337	1373	461	121	126	30	100	100	0	7005	7255	2739	88	110	105	100	100	0	0.176	0.175	0.177	0.176	1.196	0.171	0.975	80	436	8133	8419	-2.508	1216	6917	1252	7167	0
3	22	11	"rsuA"	"STM2222"	14930	16260	100	787	773	338	125	139	117	92	85	0	3764	4049	2072	89	115	113	100	100	0	0.180	0.164	0.162	0.166	1.205	0.161	0.965	80	383	4337	4608	-2.473	662	3675	648	3960	0
3	23	11	"yejM"	"STM2228"	15100	16250	100	425	427	145	125	128	23	100	98	0	2383	2420	1201	85	95	43	100	100	0	0.131	0.129	0.128	0.131	1.227	0.125	0.941	80	397	2598	2637	-2.937	300	2298	302	2335	0
3	24	11	""	"STM2237"	15280	16260	100	191	189	33	126	128	22	90	67	0	2378	2382	944	85	90	27	100	100	0	0.028	0.027	0.028	0.028	1.684	0.026	0.629	80	450	2358	2360	-5.141	65	2293	63	2297	0
3	1	12	"Ctrl-10810ng/ul"	"Ctrl-10810ng/ul"	11260	16430	100	116	121	31	118	119	16	26	11	0	90	96	31	85	88	26	15	10	0	-0.400	0.273	1.038	1.068	3.062	1.150	0.208	80	450	3	14	Error	-2	5	3	11	-50
3	2	12	"Ctrl-Y310ng/ul"	"Ctrl-Y310ng/ul"	11430	16430	100	118	123	30	117	120	31	10	3	0	90	93	32	82	84	28	12	5	0	0.125	0.545	1.000	1.074	3.439	1.118	0.183	80	394	9	17	-3.000	1	8	6	11	-50
3	3	12	"Ctrl-PolA10ng/ul"	"Ctrl-PolA10ng/ul"	11600	16430	100	113	118	20	119	120	18	16	3	0	93	100	36	83	85	15	35	20	0	-0.600	-0.059	0.673	0.806	2.954	0.241	0.023	80	446	4	16	Error	-6	10	-1	17	-50
3	4	12	"Ctrl-TufA10ng/ul"	"Ctrl-TufA10ng/ul"	11790	16440	80	572	1990	2382	121	124	24	100	100	0	142	291	276	84	85	13	90	75	0	7.776	9.029	8.889	8.709	1.537	8.955	0.949	52	306	509	2076	2.959	451	58	1869	207	0
3	5	12	"ctrl-buffer"	"ctrl-buffer"	11950	16430	100	116	128	63	119	126	33	7	6	0	86	100	83	85	120	442	1	0	0	-3.000	0.600	1.225	1.347	3.004	0.040	0.195	80	409	-2	24	Error	-3	1	9	15	-50
3	6	12	"Ctrl-rbc110ng/ul"	"Ctrl-rbc110ng/ul"	12130	16430	100	115	116	20	117	121	32	6	1	0	89	89	14	83	86	21	12	0	0	-0.333	-0.167	1.095	1.027	2.979	0.546	0.011	80	420	4	5	Error	-2	6	-1	6	-50
3	7	12	"Ctrl-10850ng/ul"	"Ctrl-10850ng/ul"	12300	16430	100	111	115	23	116	119	29	7	2	0	86	88	20	84	86	20	12	2	0	-2.500	-0.250	1.563	1.443	3.950	1.963	0.057	80	386	-3	3	Error	-5	2	-1	4	-50
3	8	12	"Ctrl-Y350ng/ul"	"Ctrl-Y350ng/ul"	12470	16430	100	120	125	32	117	118	16	30	11	0	92	97	33	84	86	17	31	10	0	0.375	0.615	1.000	0.908	3.268	0.928	0.170	80	422	11	21	-1.415	3	8	8	13	-50
3	9	12	"Ctrl-PolA50ng/ul"	"Ctrl-PolA50ng/ul"	12650	16430	100	118	129	44	117	119	18	20	13	0	96	117	61	87	88	16	37	20	0	0.111	0.400	0.625	0.572	4.294	0.621	0.381	80	430	10	42	-3.170	1	9	12	30	-50
3	10	12	"Ctrl-TufA50ng/ul"	"Ctrl-TufA50ng/ul"	12840	16430	100	1182	2857	4725	120	129	32	100	100	0	198	378	481	87	91	24	88	75	0	9.568	9.405	9.600	10.073	1.642	10.400	0.870	80	378	1173	3028	3.258	1062	111	2737	291	0
3	11	12	"ctrl-buffer"	"ctrl-buffer"	12990	16430	100	119	137	82	125	134	42	10	5	0	93	129	171	89	92	37	15	7	0	-1.500	0.300	0.856	1.157	4.373	0.512	0.497	80	392	-2	52	Error	-6	4	12	40	-50
3	12	12	"Ctrl-rbc1100ng/ul"	"Ctrl-rbc1100ng/ul"	13170	16420	100	119	120	18	119	123	26	7	2	0	88	88	14	88	91	31	0	0	0	0.000	100000.000	1.222	0.947	3.012	0.360	0.000	80	396	0	1	Error	0	0	1	0	-50
3	13	12	"Ctrl-108100ng/ul"	"Ctrl-108100ng/ul"	13340	16420	100	118	121	24	118	119	18	21	12	0	88	90	21	84	86	17	23	8	0	0.000	0.500	1.308	1.133	3.838	2.247	0.028	80	398	4	9	Error	0	4	3	6	-50
3	14	12	"Ctrl-Y3100ng/ul"	"Ctrl-Y3100ng/ul"	13510	16420	100	117	122	32	119	122	21	11	6	0	86	91	35	84	86	18	16	5	0	-1.000	0.429	1.071	1.230	4.085	1.071	0.197	80	441	0	10	Error	-2	2	3	7	-50
3	15	12	"Ctrl-PolA100ng/ul"	"Ctrl-PolA100ng/ul"	13710	16430	50	165	170	27	119	121	20	91	50	0	221	232	51	87	89	15	100	100	0	0.343	0.352	0.311	0.315	1.603	0.387	0.561	12	104	180	196	-1.543	46	134	51	145	0
3	16	12	"Ctrl-TufA100ng/ul"	"Ctrl-TufA100ng/ul"	13880	16420	110	2211	6277	8585	124	659	3330	35	25	0	318	701	850	90	650	3889	0	0	0	9.154	10.070	10.255	10.179	1.486	10.279	0.960	80	452	2315	6764	3.194	2087	228	6153	611	0
3	17	12	"ctrl-buffer"	"ctrl-buffer"	14030	16420	100	125	170	149	124	654	3310	0	0	0	91	118	112	86	674	3957	0	0	0	0.200	1.438	1.500	1.643	3.166	2.377	0.497	80	402	6	78	-2.322	1	5	46	32	-50
3	18	12	"Ctrl-rbc150ng/ul"	"Ctrl-rbc150ng/ul"	14210	16420	100	123	126	23	118	121	19	22	8	0	87	88	17	82	85	26	11	1	0	1.000	1.333	1.222	1.199	3.349	0.302	0.056	80	398	10	14	0.000	5	5	8	6	-50
3	19	12	"Ctrl-108400ng/ul"	"Ctrl-108400ng/ul"	14380	16420	100	121	125	26	120	121	17	23	13	0	86	85	18	80	84	26	10	1	0	0.167	1.000	1.200	1.325	3.112	0.357	0.092	80	406	7	10	-2.585	1	6	5	5	-50
3	20	12	"Ctrl-Y3400ng/ul"	"Ctrl-Y3400ng/ul"	14560	16420	100	124	128	25	120	121	16	31	13	0	84	86	17	82	84	17	21	5	0	2.000	2.000	2.231	1.946	3.687	4.024	0.018	80	440	6	12	1.000	4	2	8	4	-50
3	21	12	"Ctrl-PolA400ng/ul"	"Ctrl-PolA400ng/ul"	14750	16430	50	199	215	59	115	117	15	100	100	0	352	341	73	92	92	16	100	100	0	0.323	0.402	0.398	0.363	1.576	0.413	0.648	12	104	344	349	-1.630	84	260	100	249	0
3	22	12	"Ctrl-TufA400ng/ul"	"Ctrl-TufA400ng/ul"	14920	16420	100	11774	17901	15744	120	161	233	100	100	0	1245	1924	1659	85	89	26	100	100	0	10.047	9.669	9.622	9.760	1.187	9.680	0.976	80	403	12814	19620	3.329	11654	1160	17781	1839	0
3	23	12	"ctrl-buffer"	"ctrl-buffer"	15080	16420	100	178	394	811	126	168	239	13	7	0	90	113	90	85	89	28	17	7	0	10.400	9.571	5.143	4.840	3.566	10.355	0.797	80	383	57	296	3.379	52	5	268	28	-50
3	24	12	"Ctrl-rbc1buffer"	"Ctrl-rbc1buffer"	15250	16420	100	145	392	904	126	130	28	43	27	0	92	155	250	84	86	18	27	12	0	2.375	3.746	2.889	2.181	3.835	3.712	0.939	80	418	27	337	1.248	19	8	266	71	-50
3	1	13	"phoP"	"STM1231"	11250	16620	90	5908	6373	1732	116	155	165	100	100	0	1721	1840	521	86	95	51	100	100	0	3.543	3.567	3.653	3.585	1.094	3.542	0.984	52	373	7427	8011	1.825	5792	1635	6257	1754	0
3	2	13	"phoP"	"STM1231"	11430	16620	110	7420	7173	2443	119	153	153	100	100	0	2098	2029	677	85	95	48	100	100	0	3.627	3.629	3.628	3.645	1.144	3.645	0.984	80	479	9314	8998	1.859	7301	2013	7054	1944	0
3	3	13	"phoQ"	"STM1230"	11590	16620	90	911	1189	649	123	143	91	100	100	0	842	1007	536	88	97	69	100	100	0	1.045	1.160	1.171	1.153	1.124	1.166	0.973	52	342	1542	1985	0.064	788	754	1066	919	0
3	4	13	"phoQ"	"STM1230"	11780	16620	100	3087	3335	1366	124	129	30	100	100	0	3318	3525	1481	88	92	21	100	100	0	0.917	0.934	0.932	0.945	1.168	0.930	0.988	80	423	6193	6648	-0.124	2963	3230	3211	3437	0
3	5	13	"phoQ"	"STM1230"	11950	16610	100	3391	3392	1554	121	129	37	100	100	0	3509	3631	1745	88	95	32	100	100	0	0.956	0.923	0.925	0.927	1.102	0.914	0.990	80	408	6691	6814	-0.065	3270	3421	3271	3543	0
3	6	13	"hupA"	"STM4170"	12130	16610	100	2096	2155	935	121	129	38	100	100	0	837	917	427	88	96	35	100	98	0	2.637	2.454	2.607	2.587	1.236	2.406	0.968	80	420	2724	2863	1.399	1975	749	2034	829	0
3	7	13	"sopB"	"STM1091"	12310	16600	110	628	618	232	116	121	24	100	96	0	5580	5720	2739	86	93	33	100	100	0	0.093	0.089	0.091	0.090	1.239	0.086	0.953	80	454	6006	6136	-3.424	512	5494	502	5634	0
3	8	13	"pipC"	"STM0375"	12480	16610	100	426	429	116	116	118	21	100	100	0	2658	2512	679	87	96	38	100	100	0	0.121	0.129	0.129	0.127	1.258	0.129	0.929	80	408	2881	2738	-3.052	310	2571	313	2425	0
3	9	13	"pipC"	"STM0375"	12660	16600	100	590	582	144	117	119	19	100	100	0	3055	3060	973	90	105	69	100	100	0	0.160	0.157	0.154	0.157	1.202	0.153	0.960	80	408	3438	3435	-2.648	473	2965	465	2970	0
3	10	13	"ssrB"	"STM1391"	12830	16600	110	1066	1039	435	119	125	26	100	100	0	2694	2805	1354	90	110	82	100	100	0	0.364	0.339	0.333	0.341	1.161	0.333	0.986	80	453	3551	3635	-1.459	947	2604	920	2715	0
3	11	13	"ssrB"	"STM1391"	13010	16610	110	1486	1398	694	119	123	24	100	100	0	4288	3815	2078	88	100	59	100	100	0	0.325	0.343	0.346	0.355	1.168	0.340	0.990	80	443	5567	5006	-1.619	1367	4200	1279	3727	0
3	12	13	"ssrB"	"STM1391"	13170	16600	100	1752	1668	402	117	125	33	100	100	0	5065	4811	1220	87	106	78	100	100	0	0.328	0.328	0.326	0.330	1.146	0.325	0.985	80	395	6613	6275	-1.606	1635	4978	1551	4724	0
3	13	13	"lrp"	"STM0959"	13340	16600	100	2933	3081	1107	119	133	52	100	100	0	3500	3641	1314	86	112	88	100	100	0	0.824	0.833	0.842	0.842	1.198	0.834	0.987	80	408	6228	6517	-0.279	2814	3414	2962	3555	0
3	14	13	"lrp"	"STM0959"	13520	16600	100	3931	4011	940	122	144	84	100	100	0	3977	4008	1001	86	108	76	100	100	0	0.979	0.992	0.983	0.997	1.084	0.984	0.990	80	420	7700	7811	-0.031	3809	3891	3889	3922	0
3	15	13	"gyrA"	"STM2272"	13700	16600	100	3670	3829	1313	123	139	77	100	100	0	3097	3296	1215	90	104	65	100	100	0	1.180	1.156	1.161	1.178	1.167	1.141	0.986	80	416	6554	6912	0.238	3547	3007	3706	3206	0
3	16	13	"gyrA"	"STM2272"	13860	16600	100	5437	5969	2488	126	754	3566	83	26	0	4383	4776	2097	92	761	4164	55	3	0	1.238	1.247	1.260	1.283	1.188	1.233	0.984	80	394	9602	10527	0.308	5311	4291	5843	4684	0
3	17	13	"csrA"	"STM2826"	14040	16600	100	1321	1296	423	121	713	3457	0	0	0	1473	1407	482	89	720	4036	0	0	0	0.867	0.892	0.887	0.902	1.179	0.909	0.942	80	420	2584	2493	-0.206	1200	1384	1175	1318	0
3	18	13	"csrA"	"STM2826"	14220	16600	110	1148	1107	439	118	123	28	100	100	0	1322	1201	522	84	88	23	100	100	0	0.832	0.885	0.909	0.908	1.171	0.873	0.980	80	443	2268	2106	-0.265	1030	1238	989	1117	0
3	19	13	"yhhP"	"STM3578"	14390	16600	100	668	617	251	119	123	25	100	100	0	1470	1413	693	80	84	19	100	100	0	0.395	0.374	0.380	0.378	1.193	0.367	0.973	80	383	1939	1831	-1.340	549	1390	498	1333	0
3	20	13	"yhhP"	"STM3578"	14560	16600	110	730	745	247	119	121	18	100	100	0	1816	1764	707	83	88	26	100	100	0	0.353	0.372	0.375	0.380	1.184	0.364	0.974	80	432	2344	2307	-1.504	611	1733	626	1681	0
3	21	13	"yhhP"	"STM3578"	14740	16600	100	593	570	221	119	121	20	100	100	0	1423	1363	652	83	88	28	100	100	0	0.354	0.352	0.355	0.359	1.241	0.345	0.972	80	420	1814	1731	-1.499	474	1340	451	1280	0
3	22	13	"topA"	"STM1714"	14910	16600	110	2282	2520	1040	122	126	49	100	100	0	2282	2508	1068	83	87	23	100	100	0	0.982	0.989	0.995	0.994	1.168	0.986	0.988	80	418	4359	4823	-0.026	2160	2199	2398	2425	0
3	23	13	"topA"	"STM1714"	15080	16600	100	1544	1617	645	122	126	25	100	100	0	1454	1568	698	84	88	24	100	100	0	1.038	1.007	1.008	1.056	1.237	0.987	0.982	80	398	2792	2979	0.054	1422	1370	1495	1484	0
3	24	13	"fur"	"STM0693"	15260	16590	110	3583	3231	1074	122	130	41	100	100	0	4401	4129	1445	83	92	48	100	100	0	0.802	0.768	0.755	0.773	1.111	0.763	0.988	80	500	7779	7155	-0.319	3461	4318	3109	4046	0
3	1	14	"ynfA"	"STM1504"	11260	16790	110	221	251	221	115	137	138	20	5	0	2652	2511	969	85	98	77	98	98	0	0.041	0.056	0.039	0.045	1.816	0.081	0.057	80	540	2673	2562	-4.598	106	2567	136	2426	0
3	2	14	""	"STM3654"	11420	16790	110	333	332	60	115	124	83	97	81	0	3990	3798	1001	87	108	91	100	100	0	0.056	0.058	0.057	0.059	1.268	0.056	0.914	80	477	4121	3928	-4.162	218	3903	217	3711	0
3	3	14	"yeiP"	"STM2211"	11610	16790	120	1260	1052	669	115	124	67	97	93	0	6273	5136	3192	88	102	79	97	96	0	0.185	0.186	0.178	0.199	1.506	0.175	0.812	120	576	7330	5985	-2.433	1145	6185	937	5048	0
3	4	14	"yfaE"	"STM2279"	11770	16780	100	449	467	119	116	118	18	100	100	0	2361	2337	589	86	93	37	100	100	0	0.146	0.156	0.148	0.154	1.246	0.154	0.902	80	393	2608	2602	-2.772	333	2275	351	2251	0
3	5	14	""	"STM4111"	11950	16780	110	242	240	62	116	119	24	88	85	0	1807	1665	576	87	99	49	100	100	0	0.073	0.079	0.073	0.069	1.561	0.080	0.857	80	510	1846	1702	-3.771	126	1720	124	1578	0
3	6	14	""	"STM4140"	12130	16780	110	177	178	32	115	116	17	96	83	0	646	690	291	85	97	47	100	100	0	0.111	0.104	0.094	0.104	1.712	0.095	0.677	80	496	623	668	-3.178	62	561	63	605	0
3	7	14	"ssaS"	"STM1420"	12300	16780	110	465	525	253	117	119	19	100	100	0	2216	2450	1421	85	99	50	100	100	0	0.163	0.173	0.170	0.172	1.256	0.168	0.921	80	496	2479	2773	-2.614	348	2131	408	2365	0
3	8	14	"nrdH"	"STM2805"	12470	16780	110	1010	1513	1515	118	125	37	100	100	0	1020	1384	1323	85	97	44	100	100	0	0.954	1.074	1.006	1.015	1.404	1.126	0.881	80	497	1827	2694	-0.068	892	935	1395	1299	0
3	9	14	"fimI"	"STM0544"	12640	16770	90	223	237	77	118	126	40	92	67	0	1407	1352	647	87	96	33	100	100	0	0.080	0.094	0.085	0.089	1.469	0.090	0.731	52	371	1425	1384	-3.652	105	1320	119	1265	0
3	10	14	"aroA"	"STM0978"	12830	16780	100	440	484	223	116	118	18	97	93	0	1776	1874	1112	85	91	30	100	100	0	0.192	0.206	0.195	0.212	1.546	0.197	0.935	80	471	2015	2157	-2.384	324	1691	368	1789	0
3	11	14	"dam"	"STM3484"	12990	16770	80	140	207	151	117	117	16	69	34	0	237	505	601	83	84	14	100	100	0	0.149	0.213	0.184	0.182	2.118	0.229	0.855	52	291	177	512	-2.743	23	154	90	422	0
3	12	14	"pduW"	"STM2057"	13160	16770	90	251	300	110	116	117	18	100	98	0	2225	2505	1292	83	95	47	100	100	0	0.063	0.076	0.074	0.075	1.346	0.077	0.888	52	370	2277	2606	-3.988	135	2142	184	2422	0
3	13	14	""	"STM2695"	13340	16770	100	497	498	84	118	121	30	100	100	0	8176	8140	1806	83	106	74	100	100	0	0.047	0.047	0.047	0.047	1.182	0.046	0.953	80	450	8472	8437	-4.416	379	8093	380	8057	0
3	14	14	"yajR"	"STM0436"	13510	16770	100	982	1161	521	116	120	26	100	100	0	2714	3264	1544	85	104	69	100	100	0	0.329	0.329	0.330	0.329	1.185	0.326	0.961	80	440	3495	4224	-1.602	866	2629	1045	3179	0
3	15	14	""	"STM0564"	13690	16770	110	540	647	330	117	120	19	100	100	0	2066	2510	1610	84	92	33	100	100	0	0.213	0.218	0.218	0.231	1.375	0.210	0.961	80	499	2405	2956	-2.228	423	1982	530	2426	0
3	16	14	""	"STM0351"	13850	16760	90	201	198	38	118	119	16	92	88	0	1472	1557	545	87	95	34	100	100	0	0.060	0.054	0.057	0.052	1.490	0.053	0.756	52	343	1468	1550	-4.061	83	1385	80	1470	0
3	17	14	"dsrB"	"STM1983"	14030	16770	100	491	481	111	117	119	18	100	100	0	1848	1693	479	82	91	36	100	100	0	0.212	0.226	0.223	0.226	1.223	0.221	0.944	80	462	2140	1975	-2.239	374	1766	364	1611	0
3	18	14	"yeiE"	"STM2201"	14210	16770	110	1362	1385	683	118	121	22	100	100	0	3694	3739	2001	82	90	33	100	100	0	0.344	0.346	0.346	0.357	1.317	0.341	0.972	80	470	4856	4924	-1.538	1244	3612	1267	3657	0
3	19	14	"EMPTY"	"EMPTY"	14360	16760	100	113	116	24	118	120	22	13	3	0	82	81	17	81	86	26	3	1	0	-5.000	100000.000	1.481	1.564	2.989	0.732	0.189	80	388	-4	-2	Error	-5	1	-2	0	-75
3	20	14	"EMPTY"	"EMPTY"	14530	16760	100	119	119	22	118	119	16	22	8	0	76	77	15	81	81	15	12	1	0	-0.200	-0.250	1.739	1.655	3.513	4.073	0.016	80	415	-4	-3	Error	1	-5	1	-4	-75
3	21	14	"EMPTY"	"EMPTY"	14700	16760	100	116	117	21	118	119	16	17	3	0	82	80	14	80	82	17	13	0	0	-1.000	100000.000	1.333	1.401	3.647	0.548	0.010	80	430	0	-1	Error	-2	2	-1	0	-75
3	22	14	"EMPTY"	"EMPTY"	14880	16760	100	117	116	17	117	117	16	15	0	0	79	79	17	79	80	15	17	3	0	0.000	100000.000	1.000	1.108	2.895	2.177	0.015	80	427	0	-1	Error	0	0	-1	0	-75
3	23	14	"EMPTY"	"EMPTY"	15050	16760	100	116	117	19	118	119	17	15	3	0	76	76	17	79	80	16	10	3	0	0.667	0.333	1.010	1.055	3.237	2.899	0.026	80	427	-5	-4	-0.585	-2	-3	-1	-3	-75
3	24	14	"EMPTY"	"EMPTY"	15230	16760	100	115	116	19	118	119	21	10	1	0	78	77	16	78	80	22	2	0	0	100000.000	2.000	1.085	1.299	2.795	4.355	0.012	80	486	-3	-3	16.610	-3	0	-2	-1	-75
4	1	1	"yjiX"	"STM4531"	15900	14540	110	889	1010	556	139	140	17	100	100	0	2760	3259	1839	84	85	13	100	100	0	0.280	0.274	0.273	0.272	1.137	0.281	0.981	80	525	3426	4046	-1.835	750	2676	871	3175	0
4	2	1	"yhjG"	"STM3610"	16070	14540	110	856	1100	913	137	138	17	100	100	0	2789	3385	2866	84	85	13	100	100	0	0.266	0.292	0.285	0.288	1.217	0.298	0.974	80	466	3424	4264	-1.912	719	2705	963	3301	0
4	3	1	"mtlD"	"STM3686"	16240	14530	110	1127	1330	914	137	138	22	100	100	0	3638	4082	2446	84	84	14	100	100	0	0.279	0.298	0.288	0.291	1.139	0.322	0.965	80	479	4544	5191	-1.844	990	3554	1193	3998	0
4	4	1	"ptsN"	"STM3322"	16420	14530	100	730	999	861	137	138	22	100	100	0	1582	2262	1978	84	85	14	100	100	0	0.396	0.396	0.382	0.385	1.124	0.415	0.984	80	417	2091	3040	-1.337	593	1498	862	2178	0
4	5	1	"yqjK"	"STM3231"	16580	14520	100	1584	1762	808	139	139	17	100	100	0	6048	6644	3149	84	87	19	100	100	0	0.242	0.247	0.246	0.246	1.142	0.247	0.983	80	437	7409	8183	-2.045	1445	5964	1623	6560	0
4	6	1	"yggT"	"STM3101"	16770	14510	110	2450	2724	941	140	140	19	100	100	0	10199	11035	3559	86	88	17	100	100	0	0.228	0.236	0.237	0.235	1.090	0.238	0.987	80	502	12423	13533	-2.130	2310	10113	2584	10949	0
4	7	1	"hscC"	"STM0659"	16940	14510	100	248	265	85	137	138	19	98	97	0	1565	1814	901	85	88	22	100	100	0	0.075	0.074	0.074	0.073	1.294	0.077	0.879	80	434	1591	1857	-3.737	111	1480	128	1729	0
4	8	1	"ubiF"	"STM0671"	17110	14510	110	1357	1470	724	139	139	19	100	100	0	5597	5962	2839	88	90	18	100	100	0	0.221	0.227	0.226	0.225	1.155	0.229	0.976	80	490	6727	7205	-2.177	1218	5509	1331	5874	0
4	9	1	"nagA"	"STM0683"	17290	14520	100	1056	1180	554	137	138	18	100	100	0	2989	3495	1795	89	91	18	100	100	0	0.317	0.306	0.305	0.307	1.120	0.303	0.982	80	430	3819	4449	-1.658	919	2900	1043	3406	0
4	10	1	"ybfM"	"STM0687"	17460	14510	100	581	606	144	136	137	18	100	100	0	6451	6818	2000	84	89	25	100	100	0	0.070	0.070	0.069	0.070	1.147	0.069	0.959	80	432	6812	7204	-3.839	445	6367	470	6734	0
4	11	1	"apeE"	"STM0570"	17630	14510	100	303	335	133	138	139	22	100	100	0	761	863	515	85	87	19	100	100	0	0.244	0.253	0.256	0.252	1.211	0.249	0.941	80	433	841	975	-2.035	165	676	197	778	0
4	12	1	"ahpF"	"STM0609"	17810	14510	100	562	630	241	141	145	30	100	100	0	1130	1297	536	88	94	44	100	100	0	0.404	0.404	0.401	0.401	1.160	0.408	0.958	80	432	1463	1698	-1.307	421	1042	489	1209	0
4	13	1	"dlhH"	"STM3967"	17980	14500	110	5719	6370	2511	144	149	34	100	100	0	22353	25350	9167	93	112	75	100	100	0	0.250	0.247	0.248	0.239	1.232	0.249	0.989	80	489	27835	31483	-1.997	5575	22260	6226	25257	0
4	14	1	"yigM"	"STM3963"	18150	14500	110	2542	2591	620	145	148	26	100	100	0	14803	14872	3182	97	108	58	100	100	0	0.163	0.166	0.166	0.163	1.201	0.165	0.978	80	487	17103	17221	-2.617	2397	14706	2446	14775	0
4	15	1	"rhtC"	"STM3959"	18320	14510	110	3441	3458	443	144	146	24	100	100	0	13218	13018	1810	98	106	37	100	100	0	0.251	0.257	0.254	0.257	1.082	0.255	0.987	80	491	16417	16234	-1.993	3297	13120	3314	12920	0
4	16	1	"rarD"	"STM3955"	18500	14500	110	2944	3000	822	144	152	76	100	100	0	15332	15303	4246	106	133	230	100	100	0	0.184	0.188	0.185	0.188	1.105	0.185	0.981	80	477	18026	18053	-2.443	2800	15226	2856	15197	0
4	17	1	"uvrD"	"STM3951"	18660	14510	100	5772	6533	2181	152	162	82	100	100	0	16278	18319	5751	117	158	268	100	100	0	0.348	0.351	0.345	0.348	1.078	0.350	0.983	80	431	21781	24583	-1.524	5620	16161	6381	18202	0
4	18	1	"dapF"	"STM3947"	18840	14510	100	3367	3357	601	143	146	27	100	100	0	8299	8137	1662	97	110	52	100	100	0	0.393	0.400	0.394	0.402	1.100	0.393	0.982	80	444	11426	11254	-1.347	3224	8202	3214	8040	0
4	19	1	"fklB"	"STM4397"	19010	14510	90	584	640	246	140	142	23	100	100	0	1124	1254	582	90	96	32	100	100	0	0.429	0.430	0.430	0.434	1.137	0.412	0.971	52	354	1478	1664	-1.220	444	1034	500	1164	0
4	20	1	"ytfK"	"STM4406"	19190	14510	100	599	656	286	141	144	24	100	100	0	1002	1097	555	93	102	45	100	100	0	0.504	0.513	0.521	0.522	1.192	0.509	0.969	80	456	1367	1519	-0.989	458	909	515	1004	0
4	21	1	""	"STM4417"	19360	14500	80	183	185	37	140	143	20	76	55	0	203	227	91	93	97	27	96	90	0	0.391	0.336	0.331	0.304	2.509	0.322	0.508	52	302	153	179	-1.355	43	110	45	134	0
4	22	1	""	"STM4421"	19530	14520	80	158	164	31	135	137	21	50	17	0	312	396	314	87	91	23	100	100	0	0.102	0.094	0.115	0.099	1.929	0.084	0.465	52	307	248	338	-3.290	23	225	29	309	0
4	23	1	""	"STM4425"	19700	14510	90	363	415	215	136	136	18	100	100	0	2207	2535	1840	91	93	21	100	100	0	0.107	0.114	0.113	0.116	1.204	0.111	0.960	52	379	2343	2723	-3.221	227	2116	279	2444	0
4	24	1	""	"STM4430"	19880	14520	90	165	168	26	135	136	18	69	38	0	763	858	372	89	91	20	100	100	0	0.045	0.043	0.041	0.044	1.884	0.040	0.353	52	391	704	802	-4.490	30	674	33	769	0
4	1	2	"sopE2"	"STM1855"	15870	14700	100	320	386	176	134	135	17	100	100	0	2648	3588	2489	84	85	14	100	100	0	0.073	0.072	0.072	0.074	1.287	0.070	0.949	80	429	2750	3756	-3.785	186	2564	252	3504	0
4	2	2	""	"STM1731"	16050	14700	100	654	751	342	134	135	22	100	100	0	1905	2146	1109	85	85	13	100	100	0	0.286	0.299	0.297	0.301	1.178	0.299	0.971	80	396	2340	2678	-1.807	520	1820	617	2061	0
4	3	2	"otsB"	"STM1929"	16230	14690	110	1177	1232	403	133	135	21	100	100	0	6808	6971	2441	85	86	15	100	100	0	0.155	0.160	0.163	0.160	1.163	0.159	0.974	80	421	7767	7985	-2.687	1044	6723	1099	6886	0
4	4	2	""	"STM4161"	16390	14690	110	263	264	54	133	135	22	98	98	0	2137	2176	680	84	87	18	100	100	0	0.063	0.063	0.062	0.061	1.322	0.060	0.811	80	423	2183	2223	-3.981	130	2053	131	2092	0
4	5	2	"rsd"	"STM4165"	16570	14690	100	627	718	297	137	140	32	100	100	0	2052	2405	1256	85	88	23	100	100	0	0.249	0.250	0.258	0.254	1.180	0.243	0.962	80	409	2457	2901	-2.005	490	1967	581	2320	0
4	6	2	"hupA"	"STM4170"	16750	14680	110	3802	4197	2185	138	140	32	100	100	0	1182	1291	593	86	88	21	100	100	0	3.343	3.368	3.328	3.349	1.139	3.473	0.970	80	442	4760	5264	1.741	3664	1096	4059	1205	0
4	7	2	""	"STM3121"	16910	14690	100	613	632	151	137	138	18	100	100	0	3897	4281	1338	88	96	41	100	100	0	0.125	0.118	0.119	0.118	1.190	0.112	0.929	80	397	4285	4688	-3.000	476	3809	495	4193	0
4	8	2	"stfG"	"STM0200"	17090	14680	110	254	272	76	137	138	18	100	100	0	4127	4526	2173	87	93	30	100	100	0	0.029	0.030	0.029	0.030	1.365	0.030	0.881	80	454	4157	4574	-5.110	117	4040	135	4439	0
4	9	2	"eutT"	"STM2467"	17260	14680	100	281	346	211	138	138	18	100	97	0	2742	3565	3069	92	97	29	100	100	0	0.054	0.060	0.055	0.055	1.338	0.063	0.943	80	386	2793	3681	-4.212	143	2650	208	3473	0
4	10	2	"lexA"	"STM4237"	17440	14690	110	6450	7367	3917	138	139	19	100	100	0	2542	2905	1492	93	98	33	100	100	0	2.577	2.571	2.546	2.557	1.139	2.617	0.971	80	455	8761	10041	1.366	6312	2449	7229	2812	0
4	11	2	"prpC"	"STM0369"	17610	14680	100	475	529	185	140	163	190	100	43	0	7954	8644	2598	94	106	88	100	100	0	0.043	0.045	0.042	0.044	1.306	0.044	0.833	80	419	8195	8939	-4.552	335	7860	389	8550	0
4	12	2	"ushB"	"STM4064"	17800	14680	110	11219	11854	3862	143	165	182	100	100	0	7298	7598	2393	93	104	84	100	100	0	1.537	1.560	1.567	1.551	1.141	1.576	0.975	80	457	18281	19216	0.620	11076	7205	11711	7505	0
4	13	2	"ptsJ"	"STM2436"	17950	14680	90	979	1026	265	146	158	50	100	100	0	3951	4140	1475	99	132	133	100	100	0	0.216	0.218	0.217	0.224	1.329	0.202	0.923	52	345	4685	4921	-2.209	833	3852	880	4041	0
4	14	2	"plsX"	"STM1192"	18140	14690	110	10375	11218	3174	148	157	46	100	100	0	3592	3814	1142	99	131	127	100	100	0	2.928	2.980	3.001	2.984	1.139	2.996	0.961	80	471	13720	14785	1.550	10227	3493	11070	3715	0
4	15	2	"flgM"	"STM1172"	18300	14680	110	720	731	179	138	141	24	100	100	0	3056	2952	1028	93	105	57	100	100	0	0.196	0.207	0.199	0.214	1.317	0.190	0.905	80	428	3545	3452	-2.348	582	2963	593	2859	0
4	16	2	"phsB"	"STM2064"	18470	14680	110	337	379	153	136	144	75	91	63	0	1940	2709	2132	102	131	231	98	98	0	0.109	0.093	0.103	0.107	1.430	0.082	0.909	80	480	2039	2850	-3.193	201	1838	243	2607	0
4	17	2	"tnpA_1"	"STM0946"	18650	14690	110	3012	3295	2069	144	155	51	100	100	0	14305	15546	10328	106	131	136	100	100	0	0.202	0.204	0.205	0.210	1.278	0.197	0.960	80	467	17067	18591	-2.308	2868	14199	3151	15440	0
4	18	2	"orf6"	"PSLT014"	18830	14680	100	4426	4398	1100	140	147	43	100	100	0	12983	12998	3166	94	117	143	100	100	0	0.333	0.330	0.330	0.329	1.148	0.328	0.976	80	408	17175	17162	-1.588	4286	12889	4258	12904	0
4	19	2	"mig-14"	"STM2782"	19000	14680	110	4814	5393	3085	141	143	24	100	100	0	4297	4518	2179	93	103	48	100	100	0	1.112	1.187	1.136	1.161	1.171	1.248	0.970	80	439	8877	9677	0.153	4673	4204	5252	4425	0
4	20	2	"thiD"	"STM2146"	19160	14680	100	1055	1216	579	140	143	25	100	100	0	2049	2336	1216	93	104	52	100	100	0	0.468	0.480	0.464	0.480	1.187	0.461	0.939	80	396	2871	3319	-1.096	915	1956	1076	2243	0
4	21	2	"rfaY"	"STM3716"	19340	14690	100	370	383	113	135	135	18	100	100	0	4725	4865	1820	92	96	26	100	100	0	0.051	0.052	0.049	0.051	1.240	0.052	0.924	80	440	4868	5021	-4.301	235	4633	248	4773	0
4	22	2	"prgH"	"STM2874"	19520	14680	100	950	988	414	135	137	19	100	100	0	4753	4886	2110	96	102	33	100	100	0	0.175	0.178	0.176	0.175	1.196	0.179	0.967	80	442	5472	5643	-2.515	815	4657	853	4790	0
4	23	2	"orgA"	"STM2869"	19700	14680	90	434	452	170	138	140	24	100	100	0	449	496	241	96	104	33	100	98	0	0.839	0.785	0.779	0.810	1.261	0.756	0.927	52	348	649	714	-0.254	296	353	314	400	0
4	24	2	"livH"	"STM3563"	19860	14690	100	383	443	204	136	138	23	100	100	0	3115	3514	2100	92	94	25	100	100	0	0.082	0.090	0.089	0.088	1.248	0.091	0.942	80	452	3270	3729	-3.613	247	3023	307	3422	0
4	1	3	"hisJ"	"STM2354"	15860	14870	100	1404	1565	676	134	137	28	100	100	0	3372	3880	1764	86	87	16	100	100	0	0.386	0.377	0.377	0.377	1.139	0.374	0.972	80	428	4556	5225	-1.372	1270	3286	1431	3794	0
4	2	3	"hisI"	"STM2078"	16040	14870	110	6613	7631	3351	133	137	28	100	100	0	2496	2774	1024	86	90	48	100	100	0	2.689	2.789	2.782	2.750	1.168	2.905	0.952	80	456	8890	10186	1.427	6480	2410	7498	2688	0
4	3	3	"glyA"	"STM2555"	16210	14870	100	392	599	746	134	135	19	100	100	0	338	478	496	84	86	17	100	100	0	1.016	1.180	1.076	1.085	1.302	1.429	0.911	80	396	512	859	0.023	258	254	465	394	0
4	4	3	"fliD"	"STM1960"	16380	14870	100	504	593	358	133	135	17	100	100	0	2587	2971	2022	82	84	18	100	100	0	0.148	0.159	0.154	0.156	1.266	0.162	0.935	80	397	2876	3349	-2.755	371	2505	460	2889	0
4	5	3	"asrC"	"STM2550"	16550	14860	100	527	547	198	136	139	23	100	100	0	3186	3359	1403	88	93	36	100	100	0	0.126	0.126	0.122	0.124	1.227	0.124	0.928	80	409	3489	3682	-2.986	391	3098	411	3271	0
4	6	3	"moeA"	"STM0846"	16730	14860	100	594	666	280	135	138	34	100	98	0	2303	2515	1190	87	91	27	100	100	0	0.207	0.219	0.213	0.219	1.235	0.216	0.930	80	408	2675	2959	-2.271	459	2216	531	2428	0
4	7	3	"cbiN"	"STM2022"	16900	14860	100	276	321	154	135	136	21	100	100	0	2374	2808	1683	89	100	47	100	100	0	0.062	0.068	0.061	0.064	1.376	0.072	0.865	80	406	2426	2905	-4.018	141	2285	186	2719	0
4	8	3	"cobU"	"STM2018"	17090	14860	110	481	531	280	136	138	19	98	98	0	3095	3533	2250	94	103	44	100	100	0	0.115	0.115	0.115	0.114	1.207	0.116	0.962	80	467	3346	3834	-3.121	345	3001	395	3439	0
4	9	3	"uhpA"	"STM3790"	17260	14850	110	1971	2131	580	139	140	18	100	100	0	4972	5454	1572	98	103	31	100	100	0	0.376	0.372	0.369	0.374	1.169	0.367	0.950	80	441	6706	7348	-1.412	1832	4874	1992	5356	0
4	10	3	"trpD"	"STM1724"	17430	14860	100	247	278	117	140	151	133	35	7	0	1570	1750	1021	103	110	44	100	100	0	0.073	0.084	0.079	0.078	1.412	0.090	0.213	80	384	1574	1785	-3.777	107	1467	138	1647	0
4	11	3	"sulA"	"STM1071"	17600	14860	110	2528	2652	817	140	142	20	100	100	0	4044	4203	1240	100	103	28	100	100	0	0.605	0.612	0.604	0.612	1.112	0.614	0.962	80	440	6332	6615	-0.724	2388	3944	2512	4103	0
4	12	3	"rfaL"	"STM3713"	17770	14860	100	405	431	122	139	143	36	100	100	0	6760	7327	2693	96	101	30	100	100	0	0.040	0.040	0.041	0.040	1.182	0.040	0.942	80	410	6930	7523	-4.647	266	6664	292	7231	0
4	13	3	"bglX"	"STM2166"	17950	14860	100	622	686	269	139	139	20	100	100	0	3665	4075	2347	96	102	49	100	100	0	0.135	0.137	0.142	0.143	1.365	0.125	0.907	80	418	4052	4526	-2.885	483	3569	547	3979	0
4	14	3	""	"STM0347"	18120	14860	100	889	886	172	139	140	20	100	100	0	5723	5590	1331	92	100	55	100	100	0	0.133	0.136	0.135	0.136	1.135	0.134	0.970	80	371	6381	6245	-2.908	750	5631	747	5498	0
4	15	3	""	"STM1043"	18280	14860	100	1047	1020	308	136	138	24	100	100	0	7939	7607	2541	90	103	56	100	100	0	0.116	0.118	0.116	0.118	1.234	0.115	0.968	80	412	8760	8401	-3.107	911	7849	884	7517	0
4	16	3	""	"PSLT025"	18470	14860	90	538	651	368	135	137	23	100	100	0	1989	2629	1673	91	105	66	100	100	0	0.212	0.203	0.200	0.198	1.182	0.203	0.937	52	346	2301	3054	-2.236	403	1898	516	2538	0
4	17	3	"orf319"	"STM1389"	18640	14860	100	4149	4127	1257	142	162	71	100	100	0	4600	4583	1415	92	101	42	100	100	0	0.889	0.887	0.879	0.897	1.172	0.880	0.964	80	395	8515	8476	-0.170	4007	4508	3985	4491	0
4	18	3	"yfeJ"	"STM2437"	18820	14860	100	1134	1174	371	147	167	73	100	100	0	7478	7692	2515	94	105	47	100	100	0	0.134	0.135	0.134	0.134	1.186	0.132	0.949	80	408	8371	8625	-2.903	987	7384	1027	7598	0
4	19	3	""	"PSLT087"	18980	14860	110	646	660	153	140	143	29	100	100	0	10130	10336	2719	99	110	46	100	100	0	0.050	0.051	0.050	0.051	1.112	0.051	0.968	80	439	10537	10757	-4.309	506	10031	520	10237	0
4	20	3	"traU"	"PSLT092"	19150	14860	100	528	562	138	137	139	21	100	100	0	8606	9128	2866	99	108	41	100	100	0	0.046	0.047	0.047	0.047	1.179	0.046	0.947	80	408	8898	9454	-4.443	391	8507	425	9029	0
4	21	3	"trbE"	"PSLT096"	19330	14860	100	395	412	107	135	137	20	100	100	0	4467	4801	1588	98	108	56	100	100	0	0.060	0.059	0.057	0.058	1.157	0.058	0.933	80	396	4629	4980	-4.071	260	4369	277	4703	0
4	22	3	"traH"	"PSLT100"	19490	14860	90	192	221	106	135	137	22	90	61	0	841	1038	759	93	103	55	100	100	0	0.076	0.091	0.079	0.071	1.732	0.110	0.865	52	349	805	1031	-3.714	57	748	86	945	0
4	23	3	"trbH"	"PSLT105"	19680	14860	110	16987	18157	6459	144	151	37	100	100	0	4241	4508	1362	95	104	56	100	100	0	4.062	4.082	4.010	4.045	1.138	4.190	0.969	80	501	20989	22426	2.022	16843	4146	18013	4413	0
4	24	3	"traX"	"PSLT110"	19860	14870	100	1627	1600	413	141	147	32	100	100	0	7212	7189	1872	93	96	25	100	100	0	0.209	0.206	0.203	0.205	1.185	0.201	0.950	80	431	8605	8555	-2.260	1486	7119	1459	7096	0
4	1	4	""	"STM2717"	15840	15030	110	147	168	78	132	133	19	45	27	0	406	615	532	84	90	30	97	95	0	0.047	0.068	0.087	0.082	2.661	0.073	0.305	80	510	337	567	-4.424	15	322	36	531	0
4	2	4	""	"STM2739"	16010	15040	90	384	395	72	135	134	19	100	100	0	11323	11566	2692	87	129	281	100	100	0	0.022	0.023	0.023	0.022	1.178	0.022	0.955	52	359	11485	11739	-5.496	249	11236	260	11479	0
4	3	4	""	"STM1616"	16200	15040	100	692	697	168	132	134	20	100	100	0	3323	3575	1055	84	113	235	100	100	0	0.173	0.162	0.161	0.162	1.147	0.159	0.969	80	400	3799	4056	-2.532	560	3239	565	3491	0
4	4	4	"rimL"	"STM1611"	16360	15040	100	1056	1144	437	131	132	18	100	100	0	4827	5274	2210	81	83	15	100	100	0	0.195	0.195	0.195	0.195	1.140	0.194	0.983	80	393	5671	6206	-2.359	925	4746	1013	5193	0
4	5	4	"osmB"	"STM1705"	16540	15030	90	774	906	424	134	141	31	100	100	0	801	938	455	87	97	44	100	100	0	0.896	0.907	0.897	0.906	1.161	0.905	0.964	52	365	1354	1623	-0.158	640	714	772	851	0
4	6	4	"mppA"	"STM1679"	16730	15030	110	4822	4710	1451	134	139	30	100	100	0	11578	11402	4000	88	94	32	100	100	0	0.408	0.404	0.399	0.413	1.167	0.395	0.985	80	460	16178	15890	-1.293	4688	11490	4576	11314	0
4	7	4	"rnhB"	"STM0230"	16890	15030	100	2467	2489	548	134	136	21	100	100	0	6207	6302	1380	91	94	22	100	100	0	0.381	0.379	0.381	0.378	1.110	0.378	0.987	80	382	8449	8566	-1.390	2333	6116	2355	6211	0
4	8	4	"speE"	"STM0166"	17070	15030	100	1434	1568	564	140	141	23	100	100	0	2354	2605	992	105	110	29	100	100	0	0.575	0.571	0.569	0.573	1.139	0.568	0.983	80	397	3543	3928	-0.797	1294	2249	1428	2500	0
4	9	4	"yaeB"	"STM0243"	17240	15030	100	519	521	182	145	147	23	97	97	0	2183	2180	958	117	126	41	100	100	0	0.181	0.182	0.183	0.179	1.300	0.183	0.965	80	420	2440	2439	-2.466	374	2066	376	2063	0
4	10	4	"cobS"	"STM2017"	17420	15030	100	531	526	107	143	154	129	98	86	0	3167	3129	917	115	124	45	100	100	0	0.127	0.127	0.126	0.128	1.182	0.122	0.563	80	408	3440	3397	-2.976	388	3052	383	3014	0
4	11	4	"yeeI"	"STM2001"	17590	15020	90	451	490	176	143	145	20	100	100	0	1449	1647	758	109	115	36	100	100	0	0.230	0.226	0.222	0.223	1.180	0.225	0.962	52	346	1648	1885	-2.121	308	1340	347	1538	0
4	12	4	"fixX"	"STM0078"	17770	15020	90	158	161	35	139	141	20	42	23	0	932	1062	754	100	105	32	100	100	0	0.023	0.023	0.032	0.033	1.721	0.030	0.392	52	348	851	984	-5.453	19	832	22	962	0
4	13	4	"ubiC"	"STM4233"	17940	15030	110	1034	1101	302	138	139	19	100	100	0	6268	6729	1865	95	97	19	100	100	0	0.145	0.145	0.144	0.145	1.098	0.145	0.983	80	439	7069	7597	-2.784	896	6173	963	6634	0
4	14	4	"yjbJ"	"STM4240"	18110	15030	100	1250	1249	675	135	137	19	100	100	0	1818	2020	1160	89	91	21	100	100	0	0.645	0.577	0.569	0.579	1.202	0.576	0.984	80	384	2844	3045	-0.633	1115	1729	1114	1931	0
4	15	4	"yjcE"	"STM4269"	18280	15030	100	244	252	63	133	135	23	93	86	0	1228	1325	589	85	91	38	100	100	0	0.097	0.096	0.097	0.090	1.452	0.094	0.862	80	396	1254	1359	-3.364	111	1143	119	1240	0
4	16	4	"zur"	"STM4241"	18460	15020	110	2351	2386	582	134	136	22	100	100	0	5305	5274	1253	86	94	49	100	100	0	0.425	0.434	0.429	0.433	1.107	0.431	0.983	80	454	7436	7440	-1.235	2217	5219	2252	5188	0
4	17	4	"yfcZ"	"STM2390"	18630	15020	110	1135	1156	257	137	142	33	100	100	0	3910	4010	926	85	93	45	100	100	0	0.261	0.260	0.257	0.261	1.152	0.259	0.977	80	427	4823	4944	-1.938	998	3825	1019	3925	0
4	18	4	""	"STM2372"	18790	15030	90	1331	1617	1206	142	157	59	100	100	0	1583	1843	1260	92	108	59	100	100	0	0.797	0.842	0.817	0.817	1.161	0.882	0.979	52	341	2680	3226	-0.327	1189	1491	1475	1751	0
4	19	4	"ylaC"	"STM0471"	18970	15030	90	2341	2726	1499	145	164	65	100	100	0	3517	3975	2072	102	123	77	100	100	0	0.643	0.666	0.657	0.661	1.115	0.680	0.982	52	357	5611	6454	-0.637	2196	3415	2581	3873	0
4	20	4	"ybaP"	"STM0496"	19140	15020	90	967	1132	619	139	149	48	100	100	0	1955	2179	1164	95	110	57	100	100	0	0.445	0.476	0.462	0.467	1.121	0.482	0.974	52	363	2688	3077	-1.168	828	1860	993	2084	0
4	21	4	"ybbS"	"STM0514"	19320	15020	90	490	487	136	138	142	24	100	100	0	4369	4269	1446	93	117	90	100	100	0	0.082	0.084	0.083	0.083	1.159	0.082	0.958	52	355	4628	4525	-3.603	352	4276	349	4176	0
4	22	4	"folD"	"STM0542"	19500	15030	100	2183	2280	595	137	140	38	100	100	0	6402	6768	1858	92	110	84	100	100	0	0.324	0.321	0.320	0.323	1.139	0.320	0.984	80	430	8356	8819	-1.625	2046	6310	2143	6676	0
4	23	4	"ybdG"	"STM0569"	19670	15030	100	2952	2923	860	139	142	29	100	100	0	8898	9181	3045	94	100	41	100	100	0	0.320	0.306	0.306	0.308	1.172	0.301	0.984	80	396	11617	11871	-1.646	2813	8804	2784	9087	0
4	24	4	"fepB"	"STM0594"	19850	15030	100	3166	3237	1270	137	139	21	100	100	0	3719	3931	1492	93	97	27	100	100	0	0.835	0.808	0.804	0.803	1.168	0.814	0.982	80	431	6655	6938	-0.260	3029	3626	3100	3838	0
4	1	5	"yhgI"	"STM3511"	15840	15220	100	3028	3324	1358	129	130	18	100	100	0	3104	3326	1279	83	84	21	100	100	0	0.960	0.985	0.976	0.979	1.094	0.993	0.979	80	450	5920	6438	-0.059	2899	3021	3195	3243	0
4	2	5	"yhcK"	"STM3340"	16010	15220	100	1250	1241	427	131	131	20	100	100	0	3261	3251	1267	82	93	130	100	100	0	0.352	0.350	0.350	0.356	1.200	0.343	0.973	80	418	4298	4279	-1.506	1119	3179	1110	3169	0
4	3	5	"yhcC"	"STM3329"	16190	15210	110	385	402	123	129	131	22	98	96	0	4933	5555	2041	82	88	48	100	100	0	0.053	0.050	0.048	0.048	1.337	0.050	0.931	80	467	5107	5746	-4.244	256	4851	273	5473	0
4	4	5	"murA"	"STM3307"	16370	15210	100	5588	5909	1443	129	132	23	100	100	0	10321	10795	2575	84	89	31	100	100	0	0.533	0.540	0.546	0.539	1.088	0.536	0.981	80	408	15696	16491	-0.907	5459	10237	5780	10711	0
4	5	5	"rbfA"	"STM3285"	16540	15210	110	6590	6891	1780	131	156	187	100	100	0	3625	3849	891	85	103	122	100	100	0	1.825	1.796	1.782	1.789	1.069	1.816	0.979	80	465	9999	10524	0.868	6459	3540	6760	3764	0
4	6	5	"yhbT"	"STM3273"	16720	15210	100	1074	1130	388	129	156	197	100	97	0	2776	3004	1266	87	105	129	100	100	0	0.351	0.343	0.340	0.352	1.195	0.335	0.915	80	420	3634	3918	-1.509	945	2689	1001	2917	0
4	7	5	""	"STM3155"	16890	15200	100	549	627	264	134	137	27	100	100	0	1101	1292	647	100	111	50	100	100	0	0.415	0.414	0.413	0.421	1.282	0.404	0.944	80	418	1416	1685	-1.270	415	1001	493	1192	0
4	8	5	"nupG"	"STM3113"	17070	15200	110	882	975	401	144	150	63	100	100	0	7036	8102	3559	125	132	49	100	100	0	0.107	0.104	0.104	0.104	1.171	0.105	0.976	80	443	7649	8808	-3.227	738	6911	831	7977	0
4	9	5	"gshB"	"STM3095"	17220	15200	90	644	653	193	148	153	41	100	100	0	1541	1680	627	136	153	94	100	100	0	0.353	0.327	0.336	0.328	1.295	0.318	0.939	52	343	1901	2049	-1.502	496	1405	505	1544	0
4	10	5	""	"STM3075"	17420	15200	100	304	303	56	147	150	38	97	92	0	2770	2713	813	118	132	85	100	100	0	0.059	0.060	0.057	0.058	1.509	0.059	0.851	80	434	2809	2751	-4.078	157	2652	156	2595	0
4	11	5	"iciA"	"STM3064"	17590	15200	100	509	577	287	140	141	18	100	100	0	2243	2524	1569	110	113	32	100	100	0	0.173	0.181	0.175	0.186	1.356	0.183	0.822	80	404	2502	2851	-2.531	369	2133	437	2414	0
4	12	5	"fldB"	"STM3045"	17750	15200	100	526	599	401	137	138	18	100	100	0	985	1187	911	100	104	27	100	100	0	0.440	0.425	0.424	0.425	1.271	0.428	0.966	80	427	1274	1549	-1.186	389	885	462	1087	0
4	13	5	"nadE"	"STM1310"	17940	15200	100	1012	1066	365	137	139	20	100	100	0	2666	2666	1027	91	94	21	100	100	0	0.340	0.361	0.355	0.369	1.323	0.351	0.940	80	406	3450	3504	-1.557	875	2575	929	2575	0
4	14	5	"ydiE"	"STM1346"	18110	15200	100	859	920	387	135	139	31	100	100	0	671	705	316	85	86	18	100	100	0	1.235	1.266	1.277	1.298	1.242	1.254	0.955	80	408	1310	1405	0.305	724	586	785	620	0
4	15	5	"lpp"	"STM1377"	18290	15200	100	1427	1570	772	131	132	18	100	100	0	355	381	173	82	84	17	100	100	0	4.747	4.813	4.905	4.959	1.316	4.851	0.932	80	396	1569	1738	2.247	1296	273	1439	299	0
4	16	5	"sodB"	"STM1431"	18460	15200	100	2180	2341	1075	134	136	21	100	100	0	2925	3080	1492	84	87	19	100	100	0	0.720	0.737	0.732	0.751	1.233	0.731	0.977	80	408	4887	5203	-0.474	2046	2841	2207	2996	0
4	17	5	"gst"	"STM1451"	18620	15190	90	4034	4146	850	136	147	59	100	100	0	4536	4503	1028	84	94	54	100	100	0	0.876	0.907	0.908	0.914	1.111	0.879	0.963	52	339	8350	8429	-0.192	3898	4452	4010	4419	0
4	18	5	"sodC"	"STM1044"	18800	15200	100	5472	5971	1973	143	161	68	100	100	0	2702	2872	976	93	110	63	100	100	0	2.043	2.097	2.089	2.124	1.182	2.093	0.977	80	418	7938	8607	1.030	5329	2609	5828	2779	0
4	19	5	"yhhV"	"STM3559"	18970	15200	110	1252	1472	944	145	160	57	100	100	0	1597	1804	986	96	111	55	100	100	0	0.738	0.777	0.728	0.753	1.254	0.819	0.847	80	466	2608	3035	-0.439	1107	1501	1327	1708	0
4	20	5	"yhhL"	"STM3573"	19140	15200	90	466	501	160	140	145	42	100	100	0	1215	1499	654	92	101	39	100	100	0	0.290	0.257	0.249	0.257	1.281	0.243	0.907	52	365	1449	1768	-1.784	326	1123	361	1407	0
4	21	5	"yhhQ"	"STM3579"	19320	15200	110	2279	2274	539	139	140	23	100	100	0	8244	8227	1867	91	102	51	100	100	0	0.262	0.262	0.261	0.260	1.158	0.261	0.968	80	504	10293	10271	-1.930	2140	8153	2135	8136	0
4	22	5	"nikR"	"STM3584"	19490	15200	90	381	409	107	137	141	41	100	100	0	711	767	315	91	95	32	100	100	0	0.394	0.402	0.399	0.415	1.258	0.375	0.827	52	349	864	948	-1.345	244	620	272	676	0
4	23	5	""	"STM3595"	19670	15200	100	1287	1434	668	135	140	42	100	100	0	1154	1292	669	89	95	26	100	100	0	1.082	1.080	1.106	1.119	1.338	1.059	0.950	80	418	2217	2502	0.113	1152	1065	1299	1203	0
4	24	5	""	"STM3600"	19840	15210	100	576	588	136	134	135	19	100	100	0	8131	8099	2477	88	94	27	100	100	0	0.055	0.057	0.057	0.057	1.204	0.055	0.964	80	429	8485	8465	-4.186	442	8043	454	8011	0
4	1	6	"slp"	"STM1819"	15840	15390	100	2270	2336	550	126	127	18	100	100	0	3843	3916	809	81	82	15	100	100	0	0.570	0.576	0.570	0.574	1.099	0.578	0.976	80	449	5906	6045	-0.811	2144	3762	2210	3835	0
4	2	6	"hemK"	"STM1775"	16010	15390	100	636	651	192	127	129	18	100	100	0	3388	3579	1255	82	84	18	100	100	0	0.154	0.150	0.147	0.152	1.225	0.147	0.958	80	393	3815	4021	-2.699	509	3306	524	3497	0
4	3	6	"ychK"	"STM1754"	16180	15390	100	2881	2822	554	129	134	36	100	100	0	9528	9178	1994	82	97	90	100	100	0	0.291	0.296	0.294	0.298	1.133	0.292	0.982	80	409	12198	11789	-1.779	2752	9446	2693	9096	0
4	4	6	"sdaA"	"STM1826"	16360	15390	100	2265	2237	562	129	134	37	100	100	0	8307	7945	2167	87	104	95	100	100	0	0.260	0.268	0.268	0.272	1.147	0.264	0.978	80	411	10356	9966	-1.944	2136	8220	2108	7858	0
4	5	6	"minC"	"STM1814"	16530	15380	100	4193	4243	1072	131	135	36	100	100	0	5549	5788	1426	89	99	49	100	100	0	0.744	0.722	0.722	0.720	1.127	0.718	0.985	80	398	9522	9811	-0.427	4062	5460	4112	5699	0
4	6	6	"ycgR"	"STM1798"	16710	15390	110	2050	2050	399	133	139	36	100	100	0	7075	7109	1412	95	110	63	100	100	0	0.275	0.273	0.273	0.273	1.094	0.271	0.982	80	448	8897	8931	-1.864	1917	6980	1917	7014	0
4	7	6	"yihA"	"STM4001"	16880	15380	90	986	1053	303	142	151	41	100	100	0	2407	2531	864	124	151	98	100	100	0	0.370	0.378	0.376	0.382	1.143	0.372	0.965	52	357	3127	3318	-1.436	844	2283	911	2407	0
4	8	6	"oxyR"	"STM4125"	17050	15370	90	3901	3865	1039	153	185	120	100	100	0	2120	2196	683	146	176	98	100	100	0	1.899	1.811	1.790	1.841	1.145	1.752	0.965	52	365	5722	5762	0.925	3748	1974	3712	2050	0
4	9	6	"yneB"	"STM4078"	17240	15380	110	869	881	384	150	173	105	100	87	0	4673	4751	2542	138	156	78	100	100	0	0.159	0.158	0.159	0.164	1.249	0.155	0.975	80	457	5254	5344	-2.657	719	4535	731	4613	0
4	10	6	"pfkA"	"STM4062"	17410	15380	100	4580	4741	1943	142	143	26	100	100	0	4110	4215	1737	120	127	47	100	100	0	1.112	1.123	1.115	1.137	1.235	1.122	0.973	80	382	8428	8694	0.154	4438	3990	4599	4095	0
4	11	6	"rhaR"	"STM4049"	17580	15380	110	270	278	69	136	139	24	97	93	0	3273	3678	1656	107	112	34	100	100	0	0.042	0.040	0.039	0.040	1.348	0.038	0.859	80	411	3300	3713	-4.562	134	3166	142	3571	0
4	12	6	"yihZ"	"STM4028"	17750	15380	100	769	786	236	136	140	38	100	100	0	3010	2991	1034	101	106	30	100	100	0	0.218	0.225	0.225	0.226	1.187	0.223	0.971	80	395	3542	3540	-2.200	633	2909	650	2890	0
4	13	6	"rpsK"	"STM3417"	17930	15370	110	14588	14386	5341	137	145	57	100	100	0	914	937	308	90	93	23	100	100	0	17.538	16.823	16.761	16.712	1.140	16.985	0.976	80	443	15275	15096	4.132	14451	824	14249	847	0
4	14	6	"rplF"	"STM3425"	18110	15380	110	16141	15591	4829	137	147	57	100	100	0	839	804	242	84	88	22	100	100	0	21.197	21.464	21.239	22.007	1.241	21.290	0.976	80	435	16759	16174	4.406	16004	755	15454	720	0
4	15	6	"rplN"	"STM3430"	18280	15370	110	9121	8496	2914	136	142	37	100	100	0	472	482	153	83	87	26	100	100	0	23.098	20.952	21.256	21.290	1.194	20.806	0.966	80	413	9374	8759	4.530	8985	389	8360	399	0
4	16	6	"rpsC"	"STM3434"	18440	15380	100	14546	15080	5094	136	140	27	100	100	0	581	598	183	82	85	23	100	100	0	28.878	28.961	29.303	29.023	1.237	29.159	0.958	80	381	14909	15460	4.852	14410	499	14944	516	0
4	17	6	"rplW"	"STM3438"	18620	15370	110	15533	15858	4881	137	157	111	100	100	0	429	438	136	83	88	36	100	98	0	44.497	44.285	45.162	45.624	1.215	43.639	0.959	80	482	15742	16076	5.476	15396	346	15721	355	0
4	18	6	"ppiA"	"STM3472"	18790	15370	100	4079	4201	789	139	156	117	100	100	0	7088	7138	1251	87	90	23	100	100	0	0.563	0.576	0.573	0.576	1.098	0.571	0.974	80	400	10941	11113	-0.829	3940	7001	4062	7051	0
4	19	6	"argI"	"STM4469"	18960	15380	100	1418	1572	551	140	147	43	100	100	0	5391	6129	2321	90	97	38	100	100	0	0.241	0.237	0.238	0.236	1.186	0.235	0.984	80	374	6579	7471	-2.052	1278	5301	1432	6039	0
4	20	6	"trpS2"	"STM4508"	19130	15380	100	1004	1043	362	141	147	40	100	98	0	5669	5860	2487	91	110	76	100	100	0	0.155	0.156	0.157	0.157	1.357	0.151	0.855	80	405	6441	6671	-2.692	863	5578	902	5769	0
4	21	6	"dnaT"	"STM4544"	19310	15380	100	937	936	276	138	149	115	100	97	0	2830	2937	1055	91	107	73	100	100	0	0.292	0.280	0.276	0.284	1.217	0.275	0.972	80	407	3538	3644	-1.777	799	2739	798	2846	0
4	22	6	"lplA"	"STM4576"	19480	15370	90	826	897	215	136	140	25	100	100	0	4371	4661	1316	91	108	86	100	100	0	0.161	0.167	0.165	0.167	1.143	0.159	0.956	52	364	4970	5331	-2.633	690	4280	761	4570	0
4	23	6	""	"STM4596"	19670	15380	110	635	637	199	137	141	30	100	100	0	3488	3542	1478	91	108	79	100	100	0	0.147	0.145	0.147	0.147	1.192	0.141	0.960	80	449	3895	3951	-2.770	498	3397	500	3451	0
4	24	6	"rph"	"STM3734"	19830	15380	100	1842	2057	937	133	137	26	100	100	0	2309	2573	1264	89	98	49	100	100	0	0.770	0.775	0.777	0.789	1.278	0.762	0.976	80	412	3929	4408	-0.377	1709	2220	1924	2484	0
4	1	7	"yidF"	"STM3803"	15780	15570	100	322	366	138	128	129	20	100	100	0	1790	2044	1151	83	88	34	100	100	0	0.114	0.121	0.118	0.122	1.251	0.116	0.900	80	401	1901	2199	-3.137	194	1707	238	1961	0
4	2	7	"ibpA"	"STM3809"	15960	15570	110	2656	2894	1347	126	127	20	100	100	0	835	925	451	82	86	32	100	100	0	3.360	3.284	3.260	3.323	1.179	3.273	0.950	80	422	3283	3611	1.748	2530	753	2768	843	0
4	3	7	"ccmC"	"STM2252"	16120	15560	100	430	532	338	127	128	17	100	100	0	864	1110	801	81	84	18	100	100	0	0.387	0.394	0.378	0.386	1.265	0.399	0.958	80	384	1086	1434	-1.370	303	783	405	1029	0
4	4	7	"torC"	"STM3823"	16290	15550	90	257	269	58	127	131	24	100	100	0	4733	5339	2411	83	118	225	100	100	0	0.028	0.027	0.028	0.027	1.267	0.025	0.887	52	351	4780	5398	-5.161	130	4650	142	5256	0
4	5	7	"dgoK"	"STM3829"	16480	15550	110	1246	1240	260	131	132	22	100	100	0	8660	8669	1737	90	116	194	100	100	0	0.130	0.129	0.129	0.129	1.091	0.128	0.978	80	462	9685	9688	-2.942	1115	8570	1109	8579	0
4	6	7	""	"STM3833"	16650	15540	90	264	299	104	135	134	18	100	98	0	1246	1740	969	100	111	46	100	100	0	0.113	0.100	0.099	0.096	1.349	0.100	0.909	52	340	1275	1804	-3.151	129	1146	164	1640	0
4	7	7	""	"STM0098"	16830	15550	100	859	841	177	141	143	20	100	100	0	6879	6771	1522	129	136	42	100	100	0	0.106	0.105	0.106	0.105	1.109	0.105	0.975	80	398	7468	7342	-3.233	718	6750	700	6642	0
4	8	7	"ilvI"	"STM0116"	17000	15540	100	1216	1355	781	149	153	34	100	100	0	5706	6290	3967	152	162	50	100	100	0	0.192	0.196	0.195	0.199	1.159	0.194	0.977	80	397	6621	7344	-2.380	1067	5554	1206	6138	0
4	9	7	"ftsI"	"STM0122"	17170	15540	100	6608	6057	2027	151	160	67	100	100	0	11288	10456	3313	144	152	50	100	100	0	0.579	0.573	0.569	0.568	1.136	0.576	0.987	80	387	17601	16218	-0.787	6457	11144	5906	10312	0
4	10	7	"murC"	"STM0129"	17340	15540	100	1391	1735	963	142	144	26	100	100	0	2759	3488	2099	121	135	54	100	98	0	0.473	0.473	0.473	0.483	1.346	0.463	0.963	80	376	3887	4960	-1.079	1249	2638	1593	3367	0
4	11	7	"guaC"	"STM0141"	17520	15540	110	2615	2818	1200	133	135	22	100	100	0	4433	4539	2008	111	117	37	100	100	0	0.574	0.606	0.603	0.614	1.220	0.598	0.967	80	412	6804	7113	-0.800	2482	4322	2685	4428	0
4	12	7	"aroP"	"STM0150"	17690	15540	100	675	759	389	131	135	24	100	100	0	1791	2079	1262	103	108	38	100	100	0	0.322	0.318	0.311	0.327	1.362	0.309	0.961	80	378	2232	2604	-1.634	544	1688	628	1976	0
4	13	7	""	"STM1549"	17870	15540	110	1591	1656	693	133	138	40	100	100	0	2343	2450	1060	95	101	38	100	100	0	0.649	0.647	0.641	0.653	1.164	0.645	0.974	80	432	3706	3878	-0.625	1458	2248	1523	2355	0
4	14	7	""	"STM1554"	18030	15530	90	166	177	43	134	135	24	65	32	0	1215	1441	873	88	96	36	100	100	0	0.028	0.032	0.031	0.032	1.651	0.032	0.484	52	333	1159	1396	-5.138	32	1127	43	1353	0
4	15	7	""	"STM1558"	18210	15530	90	341	386	147	134	137	28	100	98	0	1381	1954	1288	87	99	49	100	100	0	0.160	0.135	0.143	0.141	1.346	0.121	0.882	52	359	1501	2119	-2.644	207	1294	252	1867	0
4	16	7	"sfcA"	"STM1566"	18390	15540	100	482	622	380	135	141	50	97	96	0	1671	2384	1776	85	97	47	100	100	0	0.219	0.212	0.212	0.216	1.222	0.208	0.955	80	392	1933	2786	-2.192	347	1586	487	2299	0
4	17	7	"fdnG"	"STM1570"	18550	15540	90	434	478	197	140	145	32	100	98	0	1421	1697	943	88	102	50	100	100	0	0.221	0.210	0.214	0.208	1.242	0.205	0.941	52	339	1627	1947	-2.181	294	1333	338	1609	0
4	18	7	"narZ"	"STM1577"	18730	15540	80	246	277	110	137	143	32	90	75	0	995	1176	580	88	99	44	100	100	0	0.120	0.129	0.114	0.111	1.671	0.114	0.563	52	316	1016	1228	-3.057	109	907	140	1088	0
4	19	7	"yciO"	"STM1720"	18910	15540	100	663	765	426	136	140	28	100	100	0	1220	1482	1010	88	94	31	100	100	0	0.466	0.451	0.463	0.466	1.235	0.434	0.975	80	382	1659	2023	-1.103	527	1132	629	1394	0
4	20	7	"yciC"	"STM1734"	19070	15540	100	4034	3845	1294	137	143	34	100	100	0	6653	6443	2221	89	98	40	100	100	0	0.594	0.584	0.582	0.586	1.200	0.580	0.987	80	352	10461	10062	-0.752	3897	6564	3708	6354	0
4	21	7	""	"STM1747"	19250	15540	100	535	551	168	135	146	117	100	86	0	1483	1479	538	87	97	41	100	100	0	0.287	0.299	0.295	0.299	1.213	0.305	0.709	80	395	1796	1808	-1.803	400	1396	416	1392	0
4	22	7	"narI"	"STM1761"	19430	15540	110	383	395	158	134	144	111	82	60	0	2544	2741	1758	88	96	40	100	100	0	0.101	0.098	0.097	0.101	1.279	0.093	0.522	80	441	2705	2914	-3.302	249	2456	261	2653	0
4	23	7	"chaB"	"STM1770"	19590	15530	80	304	313	90	139	142	26	100	98	0	755	823	358	93	108	46	100	100	0	0.249	0.238	0.239	0.234	1.266	0.236	0.899	52	295	827	904	-2.004	165	662	174	730	0
4	24	7	""	"STM1785"	19770	15550	100	582	599	167	137	141	25	100	100	0	7688	8211	2933	95	111	58	100	100	0	0.059	0.057	0.056	0.057	1.170	0.056	0.969	80	434	8038	8578	-4.093	445	7593	462	8116	0
4	1	8	"nuoN"	"STM2316"	15770	15730	100	1435	1464	269	128	129	20	100	100	0	9292	9720	2027	84	88	34	100	100	0	0.142	0.139	0.138	0.139	1.087	0.137	0.985	80	381	10515	10972	-2.817	1307	9208	1336	9636	0
4	2	8	"nuoC"	"STM2326"	15950	15730	100	1960	1901	910	126	127	19	100	100	0	7712	7258	3439	82	86	32	100	100	0	0.240	0.247	0.245	0.246	1.107	0.250	0.988	80	383	9464	8951	-2.057	1834	7630	1775	7176	0
4	3	8	"yfbS"	"STM2333"	16110	15720	90	362	367	121	127	127	18	100	100	0	1629	1690	720	84	89	26	100	100	0	0.152	0.149	0.143	0.149	1.272	0.149	0.920	52	328	1780	1846	-2.717	235	1545	240	1606	0
4	4	8	"yfcC"	"STM2339"	16290	15710	90	210	253	150	129	130	19	98	92	0	1388	2015	2114	86	96	73	100	100	0	0.062	0.064	0.062	0.059	1.426	0.068	0.912	52	366	1383	2053	-4.007	81	1302	124	1929	0
4	5	8	""	"STM2343"	16470	15720	100	341	352	121	132	133	22	100	100	0	2034	2045	915	93	96	24	100	100	0	0.108	0.113	0.109	0.110	1.247	0.114	0.926	80	404	2150	2172	-3.215	209	1941	220	1952	0
4	6	8	"yfcH"	"STM2350"	16650	15720	110	1717	1645	684	138	139	21	100	100	0	6932	7159	3471	114	125	52	100	100	0	0.232	0.214	0.219	0.222	1.194	0.208	0.975	80	464	8397	8552	-2.110	1579	6818	1507	7045	0
4	7	8	"fdx"	"STM2538"	16830	15710	100	2387	2371	701	144	146	22	100	100	0	3818	3822	1240	139	148	47	100	100	0	0.610	0.605	0.607	0.611	1.122	0.595	0.980	80	380	5922	5910	-0.714	2243	3679	2227	3683	0
4	8	8	"cadB"	"STM2558"	16990	15710	100	1333	1440	458	146	150	23	100	100	0	7041	7617	2813	154	169	73	100	100	0	0.172	0.173	0.174	0.175	1.155	0.169	0.980	80	370	8074	8757	-2.537	1187	6887	1294	7463	0
4	9	8	"yfhG"	"STM2563"	17160	15710	100	1598	1700	583	142	145	22	100	100	0	3309	3585	1375	142	152	59	100	100	0	0.460	0.453	0.454	0.461	1.131	0.443	0.980	80	384	4623	5001	-1.121	1456	3167	1558	3443	0
4	10	8	""	"STM2570"	17330	15710	100	707	731	357	137	139	19	100	98	0	4787	4698	2854	125	138	53	100	100	0	0.122	0.130	0.133	0.134	1.219	0.127	0.980	80	396	5232	5167	-3.032	570	4662	594	4573	0
4	11	8	""	"STM2587"	17510	15710	100	274	289	86	134	135	20	98	93	0	2871	3293	1777	116	128	56	100	100	0	0.051	0.049	0.050	0.049	1.384	0.048	0.915	80	408	2895	3332	-4.299	140	2755	155	3177	0
4	12	8	""	"STM2593"	17690	15710	100	335	350	86	131	133	23	100	100	0	4599	4891	1635	105	109	36	100	100	0	0.045	0.046	0.046	0.045	1.189	0.046	0.942	80	382	4698	5005	-4.461	204	4494	219	4786	0
4	13	8	"yhbP"	"STM3270"	17860	15710	100	1061	1049	159	129	131	24	100	100	0	4686	4658	798	97	105	47	100	100	0	0.203	0.202	0.200	0.201	1.109	0.200	0.983	80	396	5521	5481	-2.300	932	4589	920	4561	0
4	14	8	""	"STM3277"	18040	15700	110	597	587	119	129	130	20	100	100	0	11214	11092	2503	89	98	42	100	100	0	0.042	0.042	0.041	0.041	1.122	0.042	0.971	80	454	11593	11461	-4.571	468	11125	458	11003	0
4	15	8	"pnp"	"STM3282"	18200	15710	100	4422	4902	2824	130	133	24	100	100	0	2042	2203	1274	86	93	32	100	100	0	2.194	2.254	2.233	2.275	1.146	2.255	0.981	80	405	6248	6889	1.134	4292	1956	4772	2117	0
4	16	8	"secG"	"STM3293"	18380	15710	100	10766	10529	2169	136	146	63	100	100	0	1903	1830	381	87	93	24	100	100	0	5.854	5.963	5.895	5.973	1.099	5.960	0.985	80	396	12446	12136	2.549	10630	1816	10393	1743	0
4	17	8	"yhbE"	"STM3302"	18550	15700	110	11568	11909	3528	141	161	94	100	100	0	4860	4961	1404	87	100	49	100	100	0	2.394	2.414	2.409	2.404	1.083	2.415	0.990	80	442	16200	16642	1.259	11427	4773	11768	4874	0
4	18	8	"yrbA"	"STM3308"	18720	15710	100	1217	1210	277	142	160	82	100	100	0	2605	2439	578	90	102	48	100	100	0	0.427	0.455	0.449	0.454	1.135	0.452	0.962	80	408	3590	3417	-1.226	1075	2515	1068	2349	0
4	19	8	""	"STM0718"	18900	15710	100	450	442	121	132	136	27	100	98	0	8886	8337	2563	88	95	36	100	100	0	0.036	0.038	0.038	0.036	1.239	0.038	0.948	80	419	9116	8559	-4.790	318	8798	310	8249	0
4	20	8	""	"STM0724"	19090	15700	100	129	130	20	131	134	25	11	2	0	129	135	51	87	93	30	56	40	0	-0.048	-0.021	0.360	0.371	6.322	0.381	0.182	80	407	40	47	Error	-2	42	-1	48	-50
4	21	8	"sdhD"	"STM0733"	19250	15710	100	2135	2136	546	132	132	18	100	100	0	5439	5355	1342	86	91	30	100	100	0	0.374	0.380	0.375	0.379	1.082	0.380	0.989	80	372	7356	7273	-1.418	2003	5353	2004	5269	0
4	22	8	"ybgC"	"STM0744"	19420	15710	100	1430	1479	293	136	138	22	100	100	0	4055	4191	822	92	103	43	100	100	0	0.327	0.328	0.322	0.327	1.126	0.323	0.975	80	370	5257	5442	-1.615	1294	3963	1343	4099	0
4	23	8	"ybgF"	"STM0750"	19590	15710	100	4853	4830	938	141	145	29	100	100	0	7075	6994	1275	103	115	49	100	100	0	0.676	0.680	0.684	0.678	1.098	0.681	0.989	80	406	11684	11580	-0.565	4712	6972	4689	6891	0
4	24	8	"aroG"	"STM0760"	19760	15710	100	3431	3499	717	137	142	37	100	100	0	8423	8527	2003	97	106	47	100	100	0	0.396	0.399	0.395	0.402	1.111	0.390	0.984	80	415	11620	11792	-1.338	3294	8326	3362	8430	0
4	1	9	""	"STM0868"	15770	15900	110	454	506	224	125	127	20	100	100	0	2230	2544	1598	83	88	43	100	100	0	0.153	0.155	0.154	0.163	1.304	0.147	0.964	80	485	2476	2842	-2.706	329	2147	381	2461	0
4	2	9	"rimK"	"STM0875"	15940	15900	100	872	913	287	125	127	17	100	100	0	2960	3006	1137	82	83	14	100	100	0	0.260	0.269	0.271	0.275	1.186	0.262	0.976	80	385	3625	3712	-1.946	747	2878	788	2924	0
4	3	9	"ybjF"	"STM0882"	16110	15890	100	1216	1342	593	127	127	18	100	100	0	3280	3536	1699	85	86	17	100	100	0	0.341	0.352	0.354	0.359	1.191	0.349	0.982	80	408	4284	4666	-1.553	1089	3195	1215	3451	0
4	4	9	"artP"	"STM0891"	16280	15890	100	5336	5179	958	129	139	60	100	100	0	6537	6325	1101	88	99	61	100	100	0	0.807	0.810	0.817	0.807	1.090	0.811	0.988	80	428	11656	11287	-0.309	5207	6449	5050	6237	0
4	5	9	""	"STM0896"	16470	15880	110	153	153	30	134	142	57	6	1	0	3516	3479	1419	98	111	63	100	100	0	0.006	0.006	0.018	0.018	1.425	0.006	0.158	80	476	3437	3400	-7.491	19	3418	19	3381	0
4	6	9	""	"STM0901"	16650	15880	110	153	155	26	140	140	19	41	17	0	6620	6360	3613	118	125	39	100	100	0	0.002	0.002	0.016	0.015	1.307	0.002	0.138	80	426	6515	6257	-8.966	13	6502	15	6242	0
4	7	9	""	"STM1035"	16810	15890	110	209	223	66	145	147	21	87	68	0	1766	1857	963	139	144	33	100	100	0	0.039	0.045	0.042	0.041	1.480	0.049	0.736	80	447	1691	1796	-4.668	64	1627	78	1718	0
4	8	9	""	"STM1039"	16980	15880	100	285	288	56	146	147	20	98	96	0	3960	3951	1102	146	157	59	100	100	0	0.036	0.037	0.036	0.036	1.331	0.037	0.861	80	418	3953	3947	-4.778	139	3814	142	3805	0
4	9	9	"aceK"	"STM4185"	17160	15880	100	409	441	181	140	141	18	100	97	0	4131	4685	2769	125	136	61	100	100	0	0.067	0.066	0.067	0.067	1.332	0.065	0.961	80	408	4275	4861	-3.896	269	4006	301	4560	0
4	10	9	""	"STM4196"	17330	15880	100	313	324	68	133	135	20	100	100	0	7553	7483	2041	112	119	41	100	100	0	0.024	0.026	0.026	0.026	1.252	0.026	0.917	80	396	7621	7562	-5.369	180	7441	191	7371	0
4	11	9	""	"STM4200"	17500	15880	110	404	443	204	133	134	22	97	93	0	5491	6057	4097	111	121	44	100	100	0	0.050	0.052	0.051	0.053	1.424	0.050	0.959	80	451	5651	6256	-4.311	271	5380	310	5946	0
4	12	9	""	"STM4204"	17690	15870	110	1463	1395	399	133	133	21	100	100	0	15959	15226	5104	105	116	44	100	100	0	0.084	0.083	0.083	0.085	1.174	0.082	0.982	80	449	17184	16383	-3.575	1330	15854	1262	15121	0
4	13	9	"pduE"	"STM2042"	17850	15880	100	215	222	32	128	129	18	100	98	0	4641	4609	651	97	106	44	100	100	0	0.019	0.021	0.020	0.020	1.348	0.021	0.773	80	371	4631	4606	-5.707	87	4544	94	4512	0
4	14	9	"pduV"	"STM2056"	18020	15880	100	208	206	35	127	128	17	97	88	0	2231	2162	663	90	101	51	100	100	0	0.038	0.038	0.035	0.036	1.470	0.037	0.743	80	408	2222	2151	-4.724	81	2141	79	2072	0
4	15	9	"stfF"	"STM0199"	18200	15880	110	204	203	42	128	129	19	90	85	0	3519	3512	1697	89	96	41	100	100	0	0.022	0.022	0.021	0.023	1.436	0.021	0.740	80	439	3506	3498	-5.496	76	3430	75	3423	0
4	16	9	"thiH"	"STM4159"	18370	15880	100	406	414	160	129	131	23	100	97	0	3039	3065	1581	90	94	35	100	100	0	0.094	0.096	0.095	0.095	1.289	0.096	0.960	80	384	3226	3260	-3.412	277	2949	285	2975	0
4	17	9	"yojN"	"STM2269"	18540	15880	100	1232	1358	582	130	133	32	100	100	0	6037	6774	3406	87	92	35	100	100	0	0.185	0.184	0.182	0.191	1.254	0.178	0.981	80	408	7052	7915	-2.433	1102	5950	1228	6687	0
4	18	9	""	"STM4261"	18720	15880	100	526	567	260	132	137	29	100	100	0	1974	2112	1168	90	99	39	100	100	0	0.209	0.215	0.217	0.214	1.187	0.213	0.965	80	382	2278	2457	-2.258	394	1884	435	2022	0
4	19	9	"traP"	"PSLT082"	18880	15880	100	239	250	87	131	133	21	93	87	0	2222	2755	1706	93	102	40	100	100	0	0.051	0.045	0.043	0.044	1.414	0.046	0.854	80	383	2237	2781	-4.301	108	2129	119	2662	0
4	20	9	""	"STM1542"	19050	15880	90	321	343	160	129	131	26	98	92	0	1436	1573	988	91	102	38	100	100	0	0.143	0.144	0.138	0.137	1.358	0.146	0.904	52	353	1537	1696	-2.808	192	1345	214	1482	0
4	21	9	""	"STM4309"	19230	15880	100	476	508	141	129	131	17	100	100	0	11852	12940	4154	90	105	46	100	100	0	0.030	0.029	0.029	0.029	1.159	0.030	0.967	80	429	12109	13229	-5.083	347	11762	379	12850	0
4	22	9	"adi"	"STM4296"	19420	15870	100	131	143	53	130	132	21	23	8	0	163	229	263	93	106	66	57	21	0	0.014	0.096	0.218	0.229	3.352	0.172	0.629	80	401	71	149	-6.129	1	70	13	136	-50
4	23	9	"lpxO"	"STM4286"	19580	15880	100	2169	2285	747	131	135	24	100	100	0	4803	5031	1812	95	105	65	100	100	0	0.433	0.436	0.435	0.443	1.210	0.427	0.982	80	383	6746	7090	-1.208	2038	4708	2154	4936	0
4	24	9	"nrfC"	"STM4279"	19750	15870	90	261	294	131	130	132	23	98	92	0	1735	2121	1237	92	102	41	100	100	0	0.080	0.081	0.076	0.075	1.344	0.086	0.893	52	352	1774	2193	-3.649	131	1643	164	2029	0
4	1	10	"yafB"	"STM0255"	15750	16070	90	509	540	128	124	127	26	100	100	0	1430	1463	413	84	95	58	100	100	0	0.286	0.302	0.302	0.302	1.158	0.299	0.958	52	333	1731	1795	-1.806	385	1346	416	1379	0
4	2	10	""	"STM0274"	15920	16070	100	176	180	42	124	127	20	83	56	0	1029	1212	648	84	91	34	100	100	0	0.055	0.050	0.048	0.051	1.488	0.049	0.689	80	409	997	1184	-4.184	52	945	56	1128	0
4	3	10	""	"STM0282"	16100	16070	100	279	290	72	127	128	16	98	98	0	1964	2283	1111	86	89	21	100	100	0	0.081	0.074	0.076	0.075	1.341	0.069	0.916	80	420	2030	2360	-3.627	152	1878	163	2197	0
4	4	10	""	"STM0288"	16280	16060	100	289	289	59	131	134	32	97	96	0	2661	2652	741	91	101	70	100	100	0	0.061	0.062	0.061	0.061	1.251	0.061	0.896	80	408	2728	2719	-4.024	158	2570	158	2561	0
4	5	10	""	"STM0297"	16450	16060	90	215	224	52	134	135	19	100	96	0	1780	1795	519	103	124	105	100	100	0	0.048	0.053	0.048	0.049	1.405	0.054	0.632	52	338	1758	1782	-4.372	81	1677	90	1692	0
4	6	10	"yafJ"	"STM0311"	16630	16060	100	805	796	195	141	143	23	100	100	0	2184	2214	636	117	138	80	100	100	0	0.321	0.312	0.316	0.314	1.136	0.308	0.973	80	455	2731	2752	-1.638	664	2067	655	2097	0
4	7	10	"ycfJ"	"STM1212"	16800	16050	70	580	579	129	156	163	41	100	100	0	669	660	195	150	161	53	100	100	0	0.817	0.829	0.812	0.853	1.209	0.847	0.932	32	231	943	933	-0.292	424	519	423	510	0
4	8	10	"ycfX"	"STM1220"	16970	16060	90	455	450	137	155	158	31	100	100	0	999	1017	414	149	161	50	100	100	0	0.353	0.340	0.334	0.338	1.257	0.332	0.927	52	365	1150	1163	-1.503	300	850	295	868	0
4	9	10	""	"STM1236"	17150	16050	90	217	220	44	141	142	27	92	65	0	835	899	339	111	125	50	100	100	0	0.105	0.100	0.101	0.099	1.411	0.107	0.451	52	356	800	867	-3.252	76	724	79	788	0
4	10	10	""	"STM1253"	17320	16050	90	657	740	477	137	137	22	100	100	0	532	601	400	106	115	44	100	100	0	1.221	1.218	1.235	1.236	1.264	1.201	0.956	52	356	946	1098	0.288	520	426	603	495	0
4	11	10	"yoaG"	"STM1272"	17500	16050	110	304	304	56	133	134	21	100	98	0	1964	1913	505	104	108	26	100	100	0	0.092	0.095	0.092	0.093	1.286	0.095	0.911	80	451	2031	1980	-3.443	171	1860	171	1809	0
4	12	10	""	"STM1276"	17670	16060	110	1581	1558	378	132	133	21	100	100	0	1737	1688	429	102	109	37	100	100	0	0.886	0.899	0.894	0.902	1.133	0.894	0.986	80	466	3084	3012	-0.174	1449	1635	1426	1586	0
4	13	10	"rstB"	"STM1471"	17840	16050	100	233	239	48	132	133	21	95	92	0	1375	1334	511	92	101	38	98	97	0	0.079	0.086	0.081	0.092	1.907	0.083	0.791	80	396	1384	1349	-3.667	101	1283	107	1242	0
4	14	10	"ydgH"	"STM1478"	18010	16050	100	1171	1204	523	128	129	18	100	100	0	2241	2437	1213	88	93	29	100	100	0	0.484	0.458	0.459	0.465	1.142	0.449	0.987	80	396	3196	3425	-1.046	1043	2153	1076	2349	0
4	15	10	"ynfM"	"STM1486"	18190	16050	100	325	325	89	126	126	18	98	98	0	1665	1620	624	86	89	18	100	100	0	0.126	0.130	0.128	0.129	1.337	0.129	0.922	80	408	1778	1733	-2.988	199	1579	199	1534	0
4	16	10	""	"STM1493"	18370	16050	100	252	280	112	126	126	18	96	90	0	1488	1988	1520	90	95	34	100	100	0	0.090	0.081	0.085	0.084	1.406	0.076	0.933	80	396	1524	2052	-3.472	126	1398	154	1898	0
4	17	10	"ynfD"	"STM1500"	18540	16050	110	982	988	219	126	126	18	100	100	0	2430	2355	548	90	95	33	100	100	0	0.366	0.381	0.381	0.382	1.144	0.376	0.955	80	425	3196	3127	-1.451	856	2340	862	2265	0
4	18	10	"udg"	"STM2080"	18710	16050	100	882	868	223	128	130	21	100	100	0	1817	1851	645	92	102	41	100	100	0	0.437	0.421	0.429	0.430	1.195	0.407	0.970	80	396	2479	2499	-1.194	754	1725	740	1759	0
4	19	10	""	"STM2787"	18880	16050	100	317	321	69	128	129	20	100	98	0	2769	2853	899	97	107	41	100	100	0	0.071	0.070	0.073	0.069	1.240	0.069	0.925	80	384	2861	2949	-3.821	189	2672	193	2756	0
4	20	10	"gabT"	"STM2792"	19050	16050	100	454	453	82	127	130	25	100	100	0	2793	2690	719	96	108	62	100	100	0	0.121	0.126	0.124	0.127	1.192	0.123	0.953	80	408	3024	2920	-3.044	327	2697	326	2594	0
4	21	10	"mobA"	"STM3994"	19220	16050	100	458	483	170	127	128	17	100	100	0	3155	3542	1710	93	111	52	100	100	0	0.108	0.103	0.103	0.106	1.272	0.101	0.972	80	406	3393	3805	-3.210	331	3062	356	3449	0
4	22	10	""	"STM4014"	19410	16060	100	236	242	60	127	130	24	95	88	0	2520	2544	1125	94	111	65	100	100	0	0.045	0.047	0.049	0.045	1.425	0.046	0.847	80	428	2535	2565	-4.476	109	2426	115	2450	0
4	23	10	""	"STM4033"	19580	16050	100	487	559	329	127	129	21	100	100	0	528	559	355	92	102	69	97	80	0	0.826	0.925	0.939	0.969	1.311	0.923	0.968	80	384	796	899	-0.276	360	436	432	467	0
4	24	10	""	"STM4054"	19750	16050	100	168	178	43	127	128	17	80	60	0	1015	1153	583	91	96	30	100	100	0	0.044	0.048	0.047	0.043	1.665	0.052	0.714	80	462	965	1113	-4.494	41	924	51	1062	0
4	1	11	""	"STM2943"	15750	16240	100	631	638	83	121	124	21	100	100	0	11707	11606	1831	83	86	27	100	100	0	0.044	0.045	0.044	0.045	1.126	0.044	0.971	80	417	12134	12040	-4.510	510	11624	517	11523	0
4	2	11	""	"STM2955"	15920	16230	90	399	419	181	124	125	20	100	100	0	782	789	372	85	89	24	100	100	0	0.395	0.419	0.405	0.411	1.209	0.428	0.924	52	330	972	999	-1.342	275	697	295	704	0
4	3	11	"yqcC"	"STM2965"	16090	16230	90	441	467	99	131	133	24	100	100	0	1477	1562	352	87	98	56	100	100	0	0.223	0.228	0.220	0.225	1.159	0.225	0.955	52	338	1700	1811	-2.165	310	1390	336	1475	0
4	4	11	"fucO"	"STM2973"	16270	16230	100	425	456	124	138	139	26	100	100	0	5629	6347	2562	93	108	77	100	100	0	0.052	0.051	0.049	0.051	1.232	0.050	0.962	80	414	5823	6572	-4.270	287	5536	318	6254	0
4	5	11	"fucK"	"STM2977"	16470	16240	140	185	276	301	140	142	26	59	45	0	495	674	862	104	122	87	75	70	0	0.115	0.239	0.128	0.164	3.078	0.273	0.623	156	581	436	706	-3.119	45	391	136	570	0
4	6	11	"csdA"	"STM2984"	16620	16230	80	221	250	104	146	147	21	96	82	0	485	590	389	123	133	47	100	100	0	0.207	0.223	0.220	0.203	1.536	0.235	0.847	52	247	437	571	-2.271	75	362	104	467	0
4	7	11	"yqhE"	"STM3165"	16800	16230	100	899	940	192	159	164	33	100	100	0	4938	5115	1417	174	185	67	100	100	0	0.155	0.158	0.159	0.161	1.206	0.154	0.972	80	439	5504	5722	-2.687	740	4764	781	4941	0
4	8	11	""	"STM3175"	16970	16220	100	290	299	81	144	147	27	96	91	0	1171	1323	578	136	154	67	100	97	0	0.141	0.131	0.127	0.129	1.391	0.126	0.866	80	408	1181	1342	-2.826	146	1035	155	1187	0
4	9	11	"STMF1.5"	"Not LT2a91"	17150	16220	110	677	659	147	134	135	20	100	100	0	320	320	79	106	113	32	100	96	0	2.537	2.453	2.494	2.549	1.294	2.455	0.864	80	467	757	739	1.343	543	214	525	214	0
4	10	11	"yfiO"	"STM2663"	17320	16230	100	2539	2564	584	134	139	41	100	100	0	2846	2896	845	102	107	29	100	100	0	0.876	0.870	0.865	0.895	1.230	0.848	0.976	80	419	5149	5224	-0.190	2405	2744	2430	2794	0
4	11	11	""	"STM2680"	17500	16220	100	939	967	261	132	136	41	100	100	0	4252	4554	1422	101	106	30	100	100	0	0.194	0.188	0.188	0.188	1.116	0.185	0.983	80	422	4958	5288	-2.363	807	4151	835	4453	0
4	12	11	""	"STM2690"	17670	16230	80	154	187	96	131	131	18	61	26	0	304	519	648	96	97	19	100	100	0	0.111	0.132	0.138	0.127	1.711	0.140	0.847	52	293	231	479	-3.177	23	208	56	423	0
4	13	11	"ybbN"	"STM0504"	17840	16220	90	859	923	340	129	134	27	100	100	0	2018	2101	893	90	100	49	100	100	0	0.379	0.395	0.397	0.399	1.120	0.383	0.978	52	350	2658	2805	-1.401	730	1928	794	2011	0
4	14	11	"allA"	"STM0515"	18020	16220	100	860	841	213	127	131	26	100	100	0	5944	5962	1574	88	101	57	100	100	0	0.125	0.122	0.122	0.121	1.150	0.121	0.977	80	408	6589	6588	-2.998	733	5856	714	5874	0
4	15	11	""	"STM0520"	18190	16220	100	204	221	78	124	126	18	93	85	0	1667	2009	1191	84	91	39	100	100	0	0.051	0.050	0.049	0.049	1.503	0.050	0.760	80	396	1663	2022	-4.307	80	1583	97	1925	0
4	16	11	"ybbY"	"STM0524"	18360	16220	100	249	266	75	124	125	17	98	97	0	3446	3916	1766	87	96	37	100	100	0	0.037	0.037	0.035	0.036	1.304	0.037	0.900	80	385	3484	3971	-4.748	125	3359	142	3829	0
4	17	11	"ylbE"	"STM0530"	18530	16220	100	236	248	59	125	128	18	100	98	0	4088	4244	1408	90	100	46	100	100	0	0.028	0.030	0.029	0.029	1.421	0.029	0.846	80	384	4109	4277	-5.171	111	3998	123	4154	0
4	18	11	"cysS"	"STM0537"	18690	16220	90	1204	1343	561	128	135	32	100	100	0	2738	3026	1411	94	115	73	100	100	0	0.407	0.414	0.420	0.418	1.140	0.409	0.988	52	355	3720	4147	-1.297	1076	2644	1215	2932	0
4	19	11	"yohJ"	"STM2181"	18880	16220	100	435	455	108	129	133	29	100	100	0	2727	2875	932	93	110	65	100	100	0	0.116	0.117	0.117	0.117	1.149	0.115	0.964	80	415	2940	3108	-3.106	306	2634	326	2782	0
4	20	11	"galS"	"STM2191"	19040	16220	90	280	282	78	126	128	21	98	94	0	2033	1994	767	91	116	81	100	100	0	0.079	0.082	0.079	0.077	1.438	0.083	0.903	52	338	2096	2059	-3.657	154	1942	156	1903	0
4	21	11	"lysP"	"STM2200"	19230	16220	100	425	557	298	129	130	21	100	100	0	1127	1535	1044	96	116	60	100	100	0	0.287	0.297	0.299	0.304	1.212	0.292	0.974	80	414	1327	1867	-1.800	296	1031	428	1439	0
4	22	11	"yejH"	"STM2223"	19400	16230	100	429	427	144	131	134	24	98	96	0	1652	1853	912	96	110	47	100	98	0	0.192	0.168	0.168	0.170	1.489	0.160	0.940	80	394	1854	2053	-2.384	298	1556	296	1757	0
4	23	11	""	"STM2231"	19590	16220	110	463	436	151	129	134	29	100	92	0	1529	1390	650	94	106	51	100	100	0	0.233	0.237	0.234	0.240	1.222	0.234	0.954	80	460	1769	1603	-2.103	334	1435	307	1296	0
4	24	11	""	"STM2240"	19750	16230	100	920	954	325	128	131	19	100	100	0	4036	4090	1649	94	101	31	100	100	0	0.201	0.207	0.202	0.214	1.266	0.202	0.976	80	402	4734	4822	-2.315	792	3942	826	3996	0
4	1	12	"Ctrl-Nif10ng/ul"	"Ctrl-Nif10ng/ul"	15740	16400	100	126	128	22	120	122	18	25	8	0	78	77	14	82	82	14	3	0	0	-1.500	-1.600	1.071	1.188	4.792	5.973	0.056	80	424	2	3	Error	6	-4	8	-5	-50
4	2	12	"Ctrl-Y410ng/ul"	"Ctrl-Y410ng/ul"	15910	16400	100	123	126	25	119	122	21	21	5	0	84	89	18	82	84	16	27	11	0	2.000	1.000	1.250	1.288	4.815	6.274	0.012	80	418	6	14	1.000	4	2	7	7	-50
4	3	12	"Ctrl-FtsQ10ng/ul"	"Ctrl-FtsQ10ng/ul"	16080	16400	100	141	199	163	129	130	21	40	26	0	102	191	225	85	89	33	37	23	0	0.706	0.660	0.676	0.810	3.921	0.709	0.854	80	439	29	176	-0.503	12	17	70	106	-50
4	4	12	"Ctrl-ssM1354ng/ul"	"Ctrl-ssM1354ng/ul"	16260	16400	100	142	142	24	139	141	30	7	2	0	106	109	26	95	97	23	28	7	0	0.273	0.214	0.690	0.657	3.158	1.089	0.059	80	418	14	17	-1.874	3	11	3	14	-50
4	5	12	"ctrl-buffer"	"ctrl-buffer"	16430	16400	100	136	152	145	141	144	29	8	5	0	101	123	172	103	104	19	15	8	0	2.500	0.550	1.333	1.077	3.410	0.873	0.828	80	364	-7	31	1.322	-5	-2	11	20	-50
4	6	12	"Ctrl-hum b-actin10ng/ul"	"Ctrl-hum b-actin10ng/ul"	16610	16400	100	155	155	23	159	166	35	3	0	0	130	140	37	138	160	64	6	0	0	0.500	-2.000	0.600	0.450	3.542	0.284	0.192	80	399	-12	-2	-1.000	-4	-8	-4	2	-50
4	7	12	"Ctrl-Nif50ng/ul"	"Ctrl-Nif50ng/ul"	16780	16400	100	170	170	26	176	180	33	8	0	0	190	197	50	200	210	72	8	1	0	0.600	2.000	0.648	0.646	3.574	0.407	0.326	80	397	-16	-9	-0.737	-6	-10	-6	-3	-50
4	8	12	"Ctrl-Y450ng/ul"	"Ctrl-Y450ng/ul"	16950	16400	100	139	142	22	149	152	26	5	2	0	112	116	26	146	155	47	1	0	0	0.294	0.233	0.608	0.557	3.063	0.440	0.120	80	434	-44	-37	-1.766	-10	-34	-7	-30	-50
4	9	12	"Ctrl-FtsQ50ng/ul"	"Ctrl-FtsQ50ng/ul"	17150	16390	90	504	811	726	139	139	21	100	98	0	606	1012	848	123	128	33	100	98	0	0.756	0.756	0.691	0.706	1.405	0.796	0.836	52	343	848	1561	-0.404	365	483	672	889	0
4	10	12	"Ctrl-ssM13162ng/ul"	"Ctrl-ssM13162ng/ul"	17300	16400	100	138	142	29	133	133	18	26	15	0	115	122	33	111	113	24	25	12	0	1.250	0.818	1.038	1.040	3.137	0.706	0.140	80	373	9	20	0.322	5	4	9	11	-50
4	11	12	"ctrl-buffer"	"ctrl-buffer"	17470	16400	100	123	126	24	129	129	17	18	5	0	108	110	23	101	102	20	21	7	0	-0.857	-0.333	1.000	1.009	2.988	0.774	0.065	80	428	1	6	Error	-6	7	-3	9	-50
4	12	12	"Ctrl-hum b-actin100ng/ul"	"Ctrl-hum b-actin100ng/ul"	17670	16400	100	300	324	186	126	127	17	100	98	0	98	112	114	91	93	24	21	6	0	24.857	9.429	10.450	11.031	2.560	2.541	0.509	80	385	181	219	4.636	174	7	198	21	0
4	13	12	"Ctrl-Nif100ng/ul"	"Ctrl-Nif100ng/ul"	17820	16390	100	129	132	19	126	127	23	20	2	0	85	88	21	85	89	32	6	1	0	100000.000	2.000	0.717	0.925	3.303	2.947	0.024	80	381	3	9	16.610	3	0	6	3	-50
4	14	12	"Ctrl-Y4100ng/ul"	"Ctrl-Y4100ng/ul"	17990	16390	100	127	130	25	125	126	20	15	7	0	87	89	19	83	84	16	22	6	0	0.500	0.833	0.881	0.944	3.372	2.524	0.033	80	429	6	11	-1.000	2	4	5	6	-50
4	15	12	"Ctrl-FtsQ100ng/ul"	"Ctrl-FtsQ100ng/ul"	18190	16400	110	492	984	1103	125	129	25	100	100	0	621	1359	1644	83	89	53	100	100	0	0.682	0.673	0.661	0.670	1.299	0.667	0.970	80	448	905	2135	-0.552	367	538	859	1276	0
4	16	12	"Ctrl-ssM13buffer"	"Ctrl-ssM13buffer"	18340	16390	100	138	156	93	127	131	39	15	11	0	101	140	149	85	96	66	15	10	0	0.688	0.527	0.714	0.786	2.486	0.504	0.737	80	382	27	84	-0.541	11	16	29	55	-50
4	17	12	"ctrl-buffer"	"ctrl-buffer"	18520	16390	100	129	141	57	124	129	34	13	10	0	97	119	77	83	89	40	21	12	0	0.357	0.472	0.838	0.944	3.413	0.667	0.562	80	430	19	53	-1.485	5	14	17	36	-50
4	18	12	"Ctrl-hum b-actin50ng/ul"	"Ctrl-hum b-actin50ng/ul"	18700	16400	90	239	252	59	126	128	20	100	100	0	92	91	13	82	85	19	21	0	0	11.300	14.000	10.071	11.909	2.560	14.836	0.081	52	347	123	135	3.498	113	10	126	9	0
4	19	12	"Ctrl-Nif400ng/ul"	"Ctrl-Nif400ng/ul"	18860	16390	100	142	168	141	127	128	20	42	25	0	91	114	99	84	88	23	27	10	0	2.143	1.367	1.602	1.585	2.686	1.416	0.733	80	409	22	71	1.100	15	7	41	30	-50
4	20	12	"Ctrl-Y4400ng/ul"	"Ctrl-Y4400ng/ul"	19040	16390	100	132	135	26	126	128	20	23	10	0	83	85	16	86	94	41	2	0	0	-2.000	-9.000	2.111	1.848	2.968	0.468	0.221	80	450	3	8	Error	6	-3	9	-1	-50
4	21	12	"Ctrl-FtsQ400ng/ul"	"Ctrl-FtsQ400ng/ul"	19240	16390	110	1866	2637	2061	130	131	23	100	100	0	2626	3884	3198	87	97	41	100	100	0	0.684	0.660	0.674	0.667	1.120	0.652	0.992	80	420	4275	6304	-0.548	1736	2539	2507	3797	0
4	22	12	"Ctrl-ssM13buffer"	"Ctrl-ssM13buffer"	19380	16390	100	175	235	244	131	134	27	60	45	0	143	252	375	90	101	48	50	28	0	0.830	0.642	0.680	0.767	2.185	0.644	0.938	80	342	97	266	-0.268	44	53	104	162	-50
4	23	12	"ctrl-buffer"	"ctrl-buffer"	19540	16400	90	190	231	117	133	143	46	55	38	0	154	223	172	92	105	51	53	40	0	0.919	0.748	0.792	0.949	1.797	0.615	0.838	52	355	119	229	-0.121	57	62	98	131	0
4	24	12	"Ctrl-hum b-actinbuffer"	"Ctrl-hum b-actinbuffer"	19730	16380	100	141	163	63	137	147	44	23	16	0	122	161	109	99	113	55	26	20	0	0.174	0.419	0.560	0.786	3.631	0.536	0.489	80	444	27	88	-2.524	4	23	26	62	-50
4	1	13	"phoP"	"STM1231"	15740	16600	100	9652	10175	3184	118	120	18	100	100	0	2599	2661	796	81	84	21	100	100	0	3.786	3.898	3.897	3.902	1.140	3.925	0.989	80	441	12052	12637	1.921	9534	2518	10057	2580	0
4	2	13	"phoP"	"STM1231"	15910	16590	100	8738	8753	2078	120	123	20	100	100	0	2449	2347	555	82	86	29	100	100	0	3.641	3.811	3.807	3.826	1.116	3.816	0.988	80	418	10985	10898	1.864	8618	2367	8633	2265	0
4	3	13	"phoQ"	"STM1230"	16070	16590	90	1225	1344	479	130	137	48	100	100	0	1293	1441	594	85	95	42	100	100	0	0.906	0.895	0.909	0.912	1.134	0.887	0.973	52	347	2303	2570	-0.142	1095	1208	1214	1356	0
4	4	13	"phoQ"	"STM1230"	16260	16590	100	5876	5990	1626	135	145	63	100	100	0	6663	6905	1829	97	106	46	100	100	0	0.874	0.860	0.868	0.856	1.093	0.858	0.991	80	435	12307	12663	-0.194	5741	6566	5855	6808	0
4	5	13	"phoQ"	"STM1230"	16440	16580	100	2266	2372	927	147	165	72	100	100	0	2618	2725	1137	114	136	72	100	100	0	0.846	0.852	0.858	0.868	1.199	0.843	0.984	80	405	4623	4836	-0.241	2119	2504	2225	2611	0
4	6	13	"hupA"	"STM4170"	16610	16580	100	2538	2555	616	217	375	301	100	100	0	971	971	204	248	351	250	97	88	0	3.210	3.234	3.281	3.266	1.167	3.255	0.877	80	386	3044	3061	1.683	2321	723	2338	723	0
4	7	13	"sopB"	"STM1091"	16780	16580	100	729	748	167	234	376	288	92	30	0	8385	8861	3791	315	412	231	100	100	0	0.061	0.060	0.057	0.064	1.483	0.040	0.340	80	408	8565	9060	-4.027	495	8070	514	8546	0
4	8	13	"pipC"	"STM0375"	16960	16570	110	413	422	72	160	174	61	100	97	0	3766	3862	920	177	217	130	100	100	0	0.070	0.071	0.071	0.071	1.203	0.069	0.852	80	453	3842	3947	-3.826	253	3589	262	3685	0
4	9	13	"pipC"	"STM0375"	17130	16570	100	344	354	69	134	136	23	100	100	0	2746	2786	801	135	145	51	100	100	0	0.080	0.083	0.084	0.083	1.228	0.082	0.924	80	431	2821	2871	-3.636	210	2611	220	2651	0
4	10	13	"ssrB"	"STM1391"	17310	16570	100	1531	1536	457	128	129	28	100	100	0	4441	4238	1315	112	121	48	100	100	0	0.324	0.341	0.335	0.342	1.181	0.340	0.982	80	408	5732	5534	-1.626	1403	4329	1408	4126	0
4	11	13	"ssrB"	"STM1391"	17480	16570	100	1661	1667	431	124	130	35	100	100	0	4568	4524	1262	95	110	84	100	100	0	0.344	0.348	0.350	0.352	1.181	0.345	0.981	80	418	6010	5972	-1.541	1537	4473	1543	4429	0
4	12	13	"ssrB"	"STM1391"	17670	16560	110	2153	1946	641	126	130	37	100	100	0	6257	5554	1856	87	99	82	100	100	0	0.329	0.333	0.332	0.332	1.144	0.331	0.986	80	424	8197	7287	-1.606	2027	6170	1820	5467	0
4	13	13	"lrp"	"STM0959"	17820	16570	110	4907	4783	1260	127	141	77	100	100	0	4138	3964	1132	84	96	67	100	100	0	1.179	1.200	1.198	1.225	1.208	1.186	0.984	80	438	8834	8536	0.238	4780	4054	4656	3880	0
4	14	13	"lrp"	"STM0959"	18010	16570	110	4015	3845	1413	127	140	75	100	100	0	3469	3208	1217	84	96	67	100	100	0	1.149	1.190	1.191	1.214	1.170	1.190	0.985	80	467	7273	6842	0.200	3888	3385	3718	3124	0
4	15	13	"gyrA"	"STM2272"	18180	16570	100	3624	3898	1530	127	131	27	100	100	0	2810	3076	1231	82	88	31	100	100	0	1.282	1.260	1.239	1.270	1.136	1.255	0.985	80	370	6225	6765	0.358	3497	2728	3771	2994	0
4	16	13	"gyrA"	"STM2272"	18340	16570	110	7696	8294	2484	128	137	53	100	100	0	6068	6338	1950	82	96	70	100	100	0	1.264	1.305	1.297	1.314	1.137	1.300	0.984	80	438	13554	14422	0.338	7568	5986	8166	6256	0
4	17	13	"csrA"	"STM2826"	18520	16570	110	2660	2534	525	126	138	61	100	100	0	2506	2401	532	82	96	65	100	100	0	1.045	1.038	1.026	1.044	1.097	1.029	0.986	80	467	4958	4727	0.064	2534	2424	2408	2319	0
4	18	13	"csrA"	"STM2826"	18700	16570	100	1634	1568	476	126	133	47	100	100	0	1650	1555	502	84	93	51	100	100	0	0.963	0.980	0.997	0.987	1.112	0.976	0.988	80	405	3074	2913	-0.054	1508	1566	1442	1471	0
4	19	13	"yhhP"	"STM3578"	18870	16570	100	862	813	255	128	128	19	100	100	0	2127	2035	648	85	88	21	100	100	0	0.359	0.351	0.345	0.346	1.151	0.354	0.971	80	383	2776	2635	-1.476	734	2042	685	1950	0
4	20	13	"yhhP"	"STM3578"	19040	16570	100	747	724	188	128	129	19	100	100	0	2026	1950	593	86	93	33	100	100	0	0.319	0.320	0.320	0.321	1.173	0.317	0.972	80	405	2559	2460	-1.648	619	1940	596	1864	0
4	21	13	"yhhP"	"STM3578"	19230	16560	110	796	729	248	128	129	21	100	100	0	2095	1851	708	85	96	40	100	100	0	0.332	0.340	0.340	0.340	1.159	0.339	0.972	80	438	2678	2367	-1.589	668	2010	601	1766	0
4	22	13	"topA"	"STM1714"	19390	16570	110	9559	9803	1901	126	128	22	100	100	0	9211	9364	1749	84	89	30	100	100	0	1.034	1.043	1.061	1.040	1.144	1.043	0.984	80	405	18560	18957	0.048	9433	9127	9677	9280	0
4	23	13	"topA"	"STM1714"	19560	16570	100	1287	1365	562	129	134	32	100	100	0	1124	1165	480	87	92	31	100	100	0	1.117	1.147	1.154	1.146	1.184	1.134	0.963	80	408	2195	2314	0.159	1158	1037	1236	1078	0
4	24	13	"fur"	"STM0693"	19750	16560	110	2593	2560	1249	132	148	124	100	100	0	3147	3150	1653	93	114	120	100	100	0	0.806	0.794	0.806	0.805	1.175	0.784	0.979	80	528	5515	5485	-0.311	2461	3054	2428	3057	0
4	1	14	""	"STM1553"	15720	16760	100	266	291	117	119	120	17	98	93	0	1370	1613	1038	80	83	22	100	100	0	0.114	0.112	0.110	0.112	1.414	0.109	0.925	80	449	1437	1705	-3.133	147	1290	172	1533	0
4	2	14	""	"STM3783"	15890	16760	90	202	202	38	119	120	17	94	90	0	1316	1373	335	84	99	53	100	100	0	0.067	0.064	0.061	0.061	1.552	0.065	0.765	52	377	1315	1372	-3.892	83	1232	83	1289	0
4	3	14	""	"STM2242"	16100	16750	110	324	334	85	122	126	37	96	95	0	1677	1696	582	85	97	48	100	100	0	0.127	0.132	0.132	0.131	1.285	0.131	0.916	80	511	1794	1823	-2.978	202	1592	212	1611	0
4	4	14	"yfiM"	"STM2653"	16250	16750	100	292	297	52	122	125	31	100	98	0	2346	2352	503	88	92	24	100	100	0	0.075	0.077	0.078	0.076	1.250	0.076	0.900	80	399	2428	2439	-3.731	170	2258	175	2264	0
4	5	14	"oxyS"	"STM4124"	16430	16750	100	222	232	43	131	148	68	82	17	0	485	501	149	100	117	65	100	100	0	0.236	0.252	0.245	0.241	1.386	0.361	0.312	80	413	476	502	-2.081	91	385	101	401	0
4	6	14	""	"STM4302"	16580	16740	100	1095	2824	4573	195	368	302	88	55	0	1532	1855	1636	160	343	302	97	67	0	0.656	1.551	1.014	0.990	2.287	3.183	0.631	80	419	2272	4324	-0.608	900	1372	2629	1695	-50
4	7	14	"ssaT"	"STM1421"	16780	16750	100	943	973	287	176	384	336	96	68	0	7037	7213	2669	193	384	320	100	100	0	0.112	0.114	0.111	0.116	1.299	0.091	0.613	80	459	7611	7817	-3.158	767	6844	797	7020	0
4	8	14	"nrdI"	"STM2806"	16950	16750	100	608	1072	1332	139	148	39	98	96	0	959	1579	1887	121	157	108	98	97	0	0.560	0.640	0.593	0.571	1.478	0.672	0.881	80	452	1307	2391	-0.837	469	838	933	1458	0
4	9	14	"sipA"	"STM2882"	17130	16750	100	1052	1228	720	126	128	21	100	100	0	5316	5624	3593	98	109	46	100	100	0	0.177	0.199	0.194	0.204	1.291	0.195	0.945	80	452	6144	6628	-2.494	926	5218	1102	5526	0
4	10	14	"dctA"	"STM3614"	17300	16750	110	604	629	301	121	123	25	100	97	0	3522	3760	2297	88	98	44	100	100	0	0.141	0.138	0.143	0.147	1.369	0.133	0.949	80	510	3917	4180	-2.830	483	3434	508	3672	0
4	11	14	"aroB"	"STM3486"	17470	16740	80	207	321	399	120	122	17	96	94	0	158	259	337	82	88	33	90	59	0	1.145	1.136	1.140	1.152	1.736	1.256	0.681	52	308	163	378	0.195	87	76	201	177	0
4	12	14	"purN"	"STM2500"	17650	16740	100	1247	1363	670	123	126	28	100	100	0	2660	2910	1513	80	86	64	100	100	0	0.436	0.438	0.426	0.437	1.236	0.429	0.929	80	474	3704	4070	-1.199	1124	2580	1240	2830	0
4	13	14	"yjgG"	"STM4462"	17830	16740	100	156	159	24	122	128	57	18	1	0	1179	1158	374	79	84	42	100	100	0	0.031	0.034	0.034	0.034	1.646	0.031	0.391	80	426	1134	1116	-5.016	34	1100	37	1079	0
4	14	14	""	"STM0437"	17990	16740	100	1210	1345	534	121	124	20	100	100	0	4241	4935	2133	79	86	58	100	100	0	0.262	0.252	0.250	0.253	1.194	0.248	0.969	80	427	5251	6080	-1.934	1089	4162	1224	4856	0
4	15	14	""	"STM0565"	18170	16740	100	302	304	59	123	124	19	100	100	0	2022	1942	476	80	90	44	100	100	0	0.092	0.097	0.095	0.096	1.263	0.095	0.897	80	440	2121	2043	-3.440	179	1942	181	1862	0
4	16	14	"res"	"STM0358"	18340	16740	100	421	449	174	121	124	21	98	96	0	3111	3438	1795	79	87	40	100	100	0	0.099	0.098	0.096	0.098	1.245	0.094	0.927	80	428	3332	3687	-3.337	300	3032	328	3359	0
4	17	14	""	"STM2003"	18510	16740	100	601	610	152	122	123	19	100	100	0	2881	2835	752	78	83	30	100	100	0	0.171	0.177	0.173	0.176	1.240	0.172	0.915	80	440	3282	3245	-2.549	479	2803	488	2757	0
4	18	14	"nfo"	"STM2203"	18690	16740	100	611	703	314	123	124	18	100	100	0	2427	2817	1399	80	85	29	100	100	0	0.208	0.212	0.210	0.210	1.226	0.210	0.940	80	413	2835	3317	-2.266	488	2347	580	2737	0
4	19	14	"EMPTY"	"EMPTY"	18840	16730	100	123	121	15	122	124	17	11	0	0	82	82	17	80	83	23	8	2	0	0.500	-0.500	1.222	1.176	4.237	0.364	0.060	80	388	3	1	-1.000	1	2	-1	2	-75
4	20	14	"EMPTY"	"EMPTY"	19010	16730	100	119	122	17	120	122	17	18	3	0	85	86	19	81	81	14	23	5	0	-0.250	0.400	1.000	1.223	3.840	2.383	0.015	80	415	3	7	Error	-1	4	2	5	-75
4	21	14	"EMPTY"	"EMPTY"	19180	16730	100	125	124	17	119	121	17	21	2	0	81	83	20	78	81	16	18	5	0	2.000	1.000	1.308	1.419	3.465	1.242	0.027	80	445	9	10	1.000	6	3	5	5	-75
4	22	14	"EMPTY"	"EMPTY"	19360	16730	100	120	123	19	122	122	17	16	6	0	83	84	14	79	81	14	20	6	0	-0.500	0.200	1.646	1.577	3.457	4.586	0.006	80	428	2	6	Error	-2	4	1	5	-75
4	23	14	"EMPTY"	"EMPTY"	19530	16730	100	124	125	20	123	123	18	18	6	0	79	82	17	81	81	14	20	6	0	-0.500	2.000	1.000	1.040	4.160	3.428	0.006	80	427	-1	3	Error	1	-2	2	1	-75
4	24	14	"EMPTY"	"EMPTY"	19710	16730	100	120	121	17	122	123	20	12	1	0	79	82	25	81	83	18	8	6	0	1.000	-1.000	1.107	1.046	3.171	0.527	0.005	80	489	-4	0	0.000	-2	-2	-1	1	-75
5	1	1	"yggG"	"STM3077"	2410	19100	120	451	478	165	119	121	18	100	100	0	1682	1842	787	112	113	23	100	100	0	0.211	0.208	0.207	0.206	1.226	0.197	0.888	120	538	1902	2089	-2.242	332	1570	359	1730	0
5	2	1	""	"STM1249"	2580	19090	120	842	895	269	119	121	17	100	100	0	1520	1562	466	96	99	19	100	100	0	0.508	0.529	0.504	0.526	1.165	0.522	0.946	120	439	2147	2242	-0.978	723	1424	776	1466	0
5	3	1	"csgA"	"STM1144"	2750	19090	130	661	750	487	120	122	19	100	100	0	2264	2872	2127	97	105	38	100	100	0	0.250	0.227	0.224	0.228	1.170	0.225	0.979	120	520	2708	3405	-2.002	541	2167	630	2775	0
5	4	1	"malT"	"STM3515"	2930	19080	120	401	453	244	119	124	75	98	91	0	1093	1286	816	92	98	36	100	100	0	0.282	0.280	0.281	0.277	1.291	0.279	0.921	120	475	1283	1528	-1.828	282	1001	334	1194	0
5	5	1	""	"STM0212"	3100	19080	120	430	556	334	116	117	15	100	100	0	728	975	674	90	90	14	100	100	0	0.492	0.497	0.505	0.512	1.261	0.486	0.943	120	442	952	1325	-1.023	314	638	440	885	0
5	6	1	"gltX"	"STM2415"	3270	19070	130	868	933	397	115	118	25	100	100	0	2012	2222	1111	91	92	19	99	99	0	0.392	0.384	0.379	0.400	1.317	0.374	0.980	120	519	2674	2949	-1.351	753	1921	818	2131	0
5	7	1	""	"STM0055"	3440	19070	120	246	274	135	116	119	24	97	94	0	1115	1368	1031	95	100	27	97	97	0	0.127	0.124	0.124	0.130	1.765	0.124	0.925	120	481	1150	1431	-2.972	130	1020	158	1273	0
5	8	1	"acnA"	"STM1712"	3620	19070	130	506	543	220	116	118	18	100	100	0	1204	1376	697	95	101	32	100	100	0	0.352	0.333	0.326	0.338	1.192	0.324	0.965	120	525	1499	1708	-1.508	390	1109	427	1281	0
5	9	1	"rfbF"	"STM2092"	3790	19080	130	725	813	309	116	117	17	100	100	0	1171	1361	617	93	100	32	100	100	0	0.565	0.550	0.553	0.557	1.158	0.532	0.966	120	489	1687	1965	-0.824	609	1078	697	1268	0
5	10	1	"osmY"	"STM4561"	3960	19070	120	976	1035	271	117	120	21	100	100	0	3071	3191	828	99	112	49	100	100	0	0.289	0.297	0.291	0.296	1.131	0.294	0.970	120	495	3831	4010	-1.791	859	2972	918	3092	0
5	11	1	"hflB"	"STM3296"	4140	19070	120	4759	5181	1762	118	121	20	100	100	0	1008	1056	337	99	114	50	100	100	0	5.106	5.290	5.307	5.306	1.156	5.448	0.964	120	476	5550	6020	2.352	4641	909	5063	957	0
5	12	1	"yheM"	"STM3450"	4310	19070	120	349	352	80	116	116	17	100	99	0	1048	1014	330	93	101	32	100	100	0	0.244	0.256	0.251	0.261	1.325	0.248	0.928	120	465	1188	1157	-2.035	233	955	236	921	0
5	13	1	"yifL"	"STM3946"	4480	19070	130	614	669	197	119	122	26	100	100	0	1057	1104	266	102	115	70	100	100	0	0.518	0.549	0.507	0.542	1.343	0.540	0.868	120	526	1450	1552	-0.948	495	955	550	1002	0
5	14	1	""	"STM3941"	4660	19070	130	780	743	142	119	122	26	100	100	0	3516	3418	967	105	116	61	100	100	0	0.194	0.188	0.187	0.193	1.285	0.175	0.905	120	509	4072	3937	-2.367	661	3411	624	3313	0
5	15	1	"hemD"	"STM3937"	4830	19070	130	956	938	184	114	116	17	100	100	0	2963	3035	726	99	105	33	100	100	0	0.294	0.281	0.288	0.282	1.232	0.272	0.926	120	520	3706	3760	-1.766	842	2864	824	2936	0
5	16	1	"wecF"	"STM3928"	5010	19070	130	649	609	167	112	114	18	100	100	0	1257	1360	495	95	101	32	100	100	0	0.462	0.393	0.405	0.395	1.495	0.358	0.799	120	529	1699	1762	-1.114	537	1162	497	1265	0
5	17	1	"wecD"	"STM3924"	5180	19070	130	738	730	134	114	116	20	100	100	0	2597	2591	614	101	109	37	100	100	0	0.250	0.247	0.246	0.250	1.239	0.240	0.917	120	508	3120	3106	-2.000	624	2496	616	2490	0
5	18	1	"wecB"	"STM3920"	5350	19070	130	1520	1469	313	112	116	32	100	100	0	4084	4153	1136	99	110	109	100	100	0	0.353	0.335	0.334	0.339	1.197	0.320	0.942	120	538	5393	5411	-1.501	1408	3985	1357	4054	0
5	19	1	""	"STM4431"	5520	19070	100	134	141	29	111	112	23	48	22	0	258	308	143	88	90	17	100	100	0	0.135	0.136	0.132	0.136	2.057	0.137	0.306	80	390	193	250	-2.886	23	170	30	220	0
5	20	1	""	"STM4435"	5690	19070	120	141	147	40	107	109	20	67	39	0	409	478	249	84	85	14	98	97	0	0.105	0.102	0.089	0.094	2.134	0.091	0.358	120	513	359	434	-3.257	34	325	40	394	0
5	21	1	""	"STM4442"	5860	19070	120	133	137	27	108	109	16	65	36	0	601	639	276	85	87	17	98	97	0	0.048	0.052	0.048	0.051	2.098	0.055	0.480	120	488	541	583	-4.367	25	516	29	554	0
5	22	1	"treC"	"STM4453"	6030	19080	110	116	128	39	109	111	21	25	13	0	234	329	287	87	89	22	100	100	0	0.048	0.079	0.085	0.084	2.766	0.076	0.251	80	420	154	261	-4.392	7	147	19	242	0
5	23	1	""	"STM4467"	6210	19080	120	113	112	18	107	109	21	10	2	0	280	323	159	88	92	26	100	99	0	0.031	0.021	0.059	0.059	2.127	0.034	0.075	120	511	198	240	-5.000	6	192	5	235	0
5	24	1	"idnK"	"STM4485"	6380	19080	110	160	171	53	107	109	17	88	80	0	491	588	326	88	92	22	100	100	0	0.132	0.128	0.125	0.119	1.709	0.120	0.743	80	496	456	564	-2.927	53	403	64	500	0
5	1	2	"yjaH"	"STM4171"	2380	19260	120	622	708	351	117	118	16	100	100	0	711	803	426	120	121	19	100	100	0	0.854	0.865	0.884	0.883	1.221	0.851	0.957	120	443	1096	1274	-0.227	505	591	591	683	0
5	2	2	"purD"	"STM4175"	2560	19250	120	476	528	293	119	121	22	100	99	0	966	1194	746	112	118	40	100	100	0	0.418	0.378	0.378	0.384	1.342	0.375	0.943	120	308	1211	1491	-1.258	357	854	409	1082	0
5	3	2	"livJ"	"STM3567"	2730	19240	110	699	687	330	122	128	32	100	100	0	2255	2121	1185	100	122	83	100	100	0	0.268	0.280	0.278	0.285	1.194	0.286	0.964	80	327	2732	2586	-1.901	577	2155	565	2021	0
5	4	2	"yihS"	"STM4021"	2910	19240	110	128	131	26	119	123	27	21	5	0	612	691	339	96	111	71	100	100	0	0.017	0.020	0.042	0.040	1.862	0.030	0.191	80	362	525	607	-5.841	9	516	12	595	0
5	5	2	"prlC"	"STM3594"	3080	19240	120	251	316	187	117	119	16	98	93	0	569	731	535	94	97	20	99	98	0	0.282	0.312	0.310	0.321	1.720	0.317	0.891	120	337	609	836	-1.826	134	475	199	637	0
5	6	2	"atpB"	"STM3871"	3250	19250	130	1406	1666	967	120	124	28	100	100	0	1135	1311	759	97	101	23	100	100	0	1.239	1.273	1.298	1.313	1.343	1.291	0.864	120	346	2324	2760	0.309	1286	1038	1546	1214	0
5	7	2	"xseA"	"STM2512"	3420	19240	130	450	473	151	120	124	29	100	100	0	1364	1431	565	102	112	36	100	100	0	0.261	0.266	0.264	0.267	1.228	0.262	0.936	120	367	1592	1682	-1.935	330	1262	353	1329	0
5	8	2	"sprB"	"STM2866"	3600	19240	120	650	688	231	120	123	21	100	100	0	2905	3086	1158	111	122	44	100	100	0	0.190	0.191	0.190	0.190	1.214	0.185	0.922	120	375	3324	3543	-2.398	530	2794	568	2975	0
5	9	2	"sinR"	"STM0304"	3770	19240	120	625	648	377	117	119	19	100	100	0	2511	2694	1797	109	118	41	100	100	0	0.211	0.205	0.206	0.204	1.248	0.198	0.913	120	347	2910	3116	-2.241	508	2402	531	2585	0
5	10	2	"hilC"	"STM2867"	3940	19240	110	619	621	252	117	121	22	100	100	0	2969	2931	1393	106	125	72	100	100	0	0.175	0.178	0.176	0.180	1.157	0.177	0.967	80	345	3365	3329	-2.512	502	2863	504	2825	0
5	11	2	"bcfB"	"STM0022"	4110	19240	120	337	366	115	117	120	22	100	100	0	2936	3257	1203	104	128	75	100	100	0	0.078	0.079	0.078	0.077	1.258	0.080	0.896	120	397	3052	3402	-3.686	220	2832	249	3153	0
5	12	2	"bcfH"	"STM0028"	4290	19240	120	215	240	121	114	114	16	99	93	0	2198	2606	2015	100	117	50	100	100	0	0.048	0.050	0.047	0.047	1.436	0.052	0.836	120	401	2199	2632	-4.377	101	2098	126	2506	0
5	13	2	"orf5"	"PSLT015"	4470	19240	120	420	433	122	114	116	20	100	100	0	4272	4425	1510	104	113	36	100	100	0	0.073	0.074	0.074	0.073	1.271	0.072	0.916	120	354	4474	4640	-3.768	306	4168	319	4321	0
5	14	2	"srgC"	"PSLT008"	4640	19240	130	715	767	264	115	117	22	100	100	0	5452	6034	2340	110	121	44	100	100	0	0.112	0.110	0.110	0.110	1.184	0.109	0.940	120	323	5942	6576	-3.154	600	5342	652	5924	0
5	15	2	"uvrA"	"STM4254"	4800	19240	120	758	855	560	111	113	17	100	100	0	1415	1590	999	102	110	39	100	100	0	0.493	0.500	0.487	0.489	1.330	0.516	0.930	120	327	1960	2232	-1.021	647	1313	744	1488	0
5	16	2	""	"STM4260"	4980	19240	120	207	215	52	110	111	17	99	95	0	6494	6830	1909	99	103	29	100	100	0	0.015	0.016	0.015	0.016	1.305	0.016	0.814	120	381	6492	6836	-6.043	97	6395	105	6731	0
5	17	2	""	"STM4261"	5160	19240	120	904	921	309	111	113	19	100	100	0	8041	7945	2691	103	114	40	100	100	0	0.100	0.103	0.101	0.103	1.205	0.101	0.930	120	351	8731	8652	-3.323	793	7938	810	7842	0
5	18	2	""	"STM4261"	5330	19240	120	1291	1370	553	111	113	20	100	100	0	5598	5790	2479	100	109	36	100	100	0	0.215	0.221	0.220	0.222	1.240	0.217	0.948	120	368	6678	6949	-2.220	1180	5498	1259	5690	0
5	19	2	"livM"	"STM3562"	5490	19240	110	159	181	86	109	113	31	80	33	0	639	841	747	92	95	23	100	100	0	0.091	0.096	0.091	0.083	1.803	0.102	0.840	80	391	597	821	-3.452	50	547	72	749	0
5	20	2	"mviN"	"STM1170"	5670	19240	110	169	184	58	109	112	29	83	51	0	380	450	221	86	91	26	100	100	0	0.204	0.206	0.184	0.186	1.713	0.197	0.677	80	427	354	439	-2.293	60	294	75	364	0
5	21	2	"citA"	"STM0689"	5850	19240	120	193	223	125	111	113	19	93	81	0	1259	1475	1236	88	91	19	100	100	0	0.070	0.081	0.073	0.072	1.617	0.086	0.851	120	371	1253	1499	-3.836	82	1171	112	1387	0
5	22	2	"ssaL"	"STM1412"	6020	19240	120	1978	2096	1011	112	117	26	100	100	0	1960	2070	871	92	97	27	100	100	0	0.999	1.003	0.989	0.978	1.208	1.043	0.916	120	365	3734	3962	-0.002	1866	1868	1984	1978	0
5	23	2	"ssaP"	"STM1417"	6200	19250	130	287	324	167	108	112	24	98	96	0	2079	2403	1608	94	100	31	100	100	0	0.090	0.094	0.088	0.089	1.328	0.095	0.935	120	367	2164	2525	-3.471	179	1985	216	2309	0
5	24	2	"fusA"	"STM3446"	6360	19250	130	2494	2653	1235	107	109	18	100	100	0	417	444	185	90	96	28	100	98	0	7.300	7.192	7.387	7.407	1.388	7.497	0.894	120	506	2714	2900	2.868	2387	327	2546	354	0
5	1	3	"moeB"	"STM0845"	2370	19420	120	243	258	107	116	119	28	96	87	0	769	899	527	118	120	21	100	100	0	0.195	0.182	0.181	0.174	1.459	0.188	0.934	120	481	778	923	-2.358	127	651	142	781	0
5	2	3	"carA"	"STM0066"	2540	19420	120	558	640	289	115	117	16	100	100	0	1963	2242	1146	124	125	23	100	100	0	0.241	0.248	0.244	0.247	1.175	0.245	0.967	120	356	2282	2643	-2.054	443	1839	525	2118	0
5	3	3	"prfA"	"STM1776"	2710	19410	130	301	328	129	119	124	30	99	97	0	1250	1359	654	116	131	74	99	99	0	0.160	0.168	0.163	0.173	1.657	0.171	0.919	120	416	1316	1452	-2.639	182	1134	209	1243	0
5	4	3	"invC"	"STM2894"	2890	19420	120	304	316	98	119	123	27	99	99	0	1139	1124	421	101	117	67	99	99	0	0.178	0.193	0.193	0.189	1.345	0.191	0.873	120	428	1223	1220	-2.488	185	1038	197	1023	0
5	5	3	"envE"	"STM1242"	3070	19410	120	1000	1110	508	119	120	18	100	100	0	1820	1884	930	99	109	38	100	100	0	0.512	0.555	0.557	0.561	1.176	0.549	0.974	120	450	2602	2776	-0.966	881	1721	991	1785	0
5	6	3	"eutE"	"STM2463"	3250	19410	110	155	181	81	118	119	17	81	52	0	593	775	527	99	105	32	100	100	0	0.075	0.093	0.067	0.072	2.091	0.105	0.624	80	341	531	739	-3.739	37	494	63	676	0
5	7	3	"rfaK"	"STM3714"	3410	19410	120	214	217	53	118	118	19	95	90	0	1596	1568	649	116	194	177	99	97	0	0.065	0.068	0.067	0.066	1.452	0.069	0.834	120	441	1576	1551	-3.946	96	1480	99	1452	0
5	8	3	"ipk"	"STM1779"	3580	19410	100	476	522	267	118	150	414	30	5	0	906	1003	619	169	364	377	88	48	0	0.486	0.484	0.527	0.507	1.310	0.417	0.784	80	381	1095	1238	-1.042	358	737	404	834	-50
5	9	3	"nanH"	"STM0928"	3770	19400	110	132	137	26	113	117	24	36	16	0	2107	2345	878	147	376	420	100	98	0	0.010	0.011	0.019	0.021	1.783	0.010	0.217	80	405	1979	2222	-6.689	19	1960	24	2198	0
5	10	3	"pagC"	"STM1246"	3930	19420	120	2268	2791	2195	116	122	33	100	100	0	411	466	263	117	223	269	54	11	0	7.320	7.665	8.094	7.914	1.496	8.706	0.655	120	418	2446	3024	2.872	2152	294	2675	349	0
5	11	3	"leuC"	"STM0111"	4100	19420	130	325	361	127	116	123	49	98	95	0	1120	1350	682	97	145	199	97	97	0	0.204	0.196	0.196	0.196	1.343	0.188	0.948	120	425	1232	1498	-2.291	209	1023	245	1253	0
5	12	3	"fliL"	"STM1975"	4270	19420	110	194	204	45	111	115	45	95	41	0	811	936	325	93	103	44	100	100	0	0.116	0.110	0.108	0.106	1.345	0.108	0.840	80	381	801	936	-3.113	83	718	93	843	0
5	13	3	"yfeK"	"STM2438"	4450	19420	120	237	243	49	114	116	18	98	98	0	1369	1374	350	101	114	47	100	100	0	0.097	0.101	0.095	0.097	1.383	0.096	0.843	120	398	1391	1402	-3.366	123	1268	129	1273	0
5	14	3	""	"STM1012"	4620	19410	120	247	266	86	113	117	23	97	93	0	1528	1637	785	100	110	38	99	98	0	0.094	0.100	0.097	0.103	1.742	0.099	0.893	120	355	1562	1690	-3.414	134	1428	153	1537	0
5	15	3	""	"STM1016"	4790	19410	120	187	190	44	111	113	26	95	76	0	2453	2392	921	97	108	46	100	99	0	0.032	0.034	0.035	0.034	1.529	0.033	0.484	120	412	2432	2374	-4.954	76	2356	79	2295	0
5	16	3	"yfbG"	"STM2299"	4970	19410	110	581	600	199	109	111	18	100	100	0	2216	2291	874	94	105	47	100	100	0	0.222	0.223	0.220	0.222	1.153	0.220	0.959	80	376	2594	2688	-2.169	472	2122	491	2197	0
5	17	3	"orf32"	"STM1380"	5140	19410	120	557	555	169	108	110	19	98	98	0	3193	3205	1112	95	106	61	100	99	0	0.145	0.144	0.144	0.141	1.213	0.141	0.899	120	398	3547	3557	-2.787	449	3098	447	3110	0
5	18	3	"ybaK"	"STM0495"	5320	19410	110	266	276	66	108	111	22	100	100	0	1105	1153	327	94	110	77	100	100	0	0.156	0.159	0.156	0.154	1.260	0.158	0.913	80	391	1169	1227	-2.678	158	1011	168	1059	0
5	19	3	"finO"	"PSLT111"	5490	19410	110	418	415	116	108	112	29	100	100	0	1626	1624	575	92	106	67	100	100	0	0.202	0.200	0.200	0.201	1.191	0.197	0.955	80	431	1844	1839	-2.307	310	1534	307	1532	0
5	20	3	"holE"	"STM1876"	5660	19420	110	217	226	60	109	112	26	97	86	0	535	565	229	87	96	44	100	100	0	0.241	0.245	0.238	0.236	1.366	0.242	0.772	80	421	556	595	-2.052	108	448	117	478	0
5	21	3	"yebE"	"STM1880"	5840	19410	130	2513	2684	877	111	113	20	100	100	0	2178	2245	666	88	94	29	100	100	0	1.149	1.193	1.206	1.183	1.130	1.215	0.975	120	448	4492	4730	0.201	2402	2090	2573	2157	0
5	22	3	""	"STM1533"	6010	19420	120	259	267	71	110	113	22	98	96	0	2592	2879	1263	88	93	25	100	100	0	0.060	0.056	0.057	0.057	1.298	0.054	0.887	120	383	2653	2948	-4.071	149	2504	157	2791	0
5	23	3	""	"STM1543"	6180	19420	120	393	422	128	107	110	22	99	98	0	2781	2991	1227	87	91	23	100	100	0	0.106	0.108	0.109	0.110	1.307	0.104	0.924	120	388	2980	3219	-3.236	286	2694	315	2904	0
5	24	3	"dpiA"	"STM0626"	6360	19420	120	298	308	57	106	107	17	100	100	0	2611	2650	711	87	91	25	100	100	0	0.076	0.079	0.079	0.081	1.453	0.076	0.897	120	495	2716	2765	-3.717	192	2524	202	2563	0
5	1	4	"ycjF"	"STM1684"	2350	19590	110	851	1203	708	118	127	43	100	100	0	548	753	474	113	119	42	100	100	0	1.685	1.695	1.786	1.770	1.209	1.655	0.957	80	485	1168	1725	0.753	733	435	1085	640	0
5	2	4	"yhcQ"	"STM3365"	2530	19590	110	281	299	81	116	125	43	100	93	0	1406	1514	633	126	136	49	100	100	0	0.129	0.132	0.135	0.132	1.285	0.125	0.842	80	403	1445	1571	-2.956	165	1280	183	1388	0
5	3	4	""	"STM3355"	2710	19590	120	144	148	29	115	117	19	67	37	0	1646	1715	789	127	134	35	100	99	0	0.019	0.021	0.024	0.025	1.492	0.022	0.494	120	409	1548	1621	-5.711	29	1519	33	1588	0
5	4	4	""	"STM3378"	2880	19590	130	474	509	183	116	119	22	100	100	0	2124	2277	933	124	132	40	100	100	0	0.179	0.183	0.176	0.181	1.266	0.182	0.945	120	425	2358	2546	-2.482	358	2000	393	2153	0
5	5	4	"yhcN"	"STM3361"	3050	19590	80	209	215	44	115	116	19	100	96	0	667	745	292	141	144	49	100	100	0	0.179	0.166	0.164	0.170	1.410	0.148	0.784	52	273	620	704	-2.484	94	526	100	604	0
5	6	4	"smpB"	"STM2688"	3240	19590	120	251	288	101	114	116	18	100	100	0	830	976	476	143	185	149	100	95	0	0.199	0.209	0.209	0.208	1.291	0.203	0.912	120	538	824	1007	-2.326	137	687	174	833	0
5	7	4	"yabF"	"STM0085"	3430	19600	60	187	186	27	122	124	21	96	75	0	1423	1381	351	491	455	207	100	87	0	0.070	0.072	0.071	0.071	1.588	0.070	0.515	32	156	997	954	-3.842	65	932	64	890	0
5	8	4	"ftsA"	"STM0132"	3560	19590	100	1308	6014	14982	134	12395	22600	7	6	3	2405	4758	8201	636	7550	13852	7	3	0	0.664	1.426	0.677	0.789	1.725	2.006	0.896	80	394	2943	10002	-0.592	1174	1769	5880	4122	-50
5	9	4	"aceF"	"STM0153"	3740	19590	100	733	2284	5245	139	12772	22671	1	0	0	2282	3737	5352	1183	7611	13045	6	2	0	0.540	0.840	0.508	0.674	2.226	1.903	0.576	80	420	1693	4699	-0.888	594	1099	2145	2554	-50
5	10	4	"yacE"	"STM0140"	3910	19590	100	325	494	1362	125	5464	16972	0	0	0	1687	1719	537	447	4081	12784	0	0	0	0.161	0.290	0.186	0.179	1.779	1.570	0.619	80	375	1440	1641	-2.632	200	1240	369	1272	-50
5	11	4	"asnC"	"STM3876"	4100	19590	120	355	366	93	116	142	260	40	0	0	1782	1821	700	119	238	426	95	89	0	0.144	0.147	0.148	0.151	1.251	0.139	0.843	120	425	1902	1952	-2.799	239	1663	250	1702	0
5	12	4	""	"STM3863"	4260	19580	110	216	223	48	113	118	45	97	63	0	1573	1734	541	101	120	61	100	100	0	0.070	0.067	0.068	0.065	1.330	0.063	0.543	80	389	1575	1743	-3.837	103	1472	110	1633	0
5	13	4	"truA"	"STM2368"	4450	19590	120	1263	1279	512	116	123	36	100	100	0	2194	2179	1003	100	115	49	100	100	0	0.548	0.559	0.557	0.578	1.213	0.540	0.976	120	407	3241	3242	-0.868	1147	2094	1163	2079	0
5	14	4	"yfcE"	"STM2347"	4610	19580	110	484	546	168	124	135	43	100	100	0	761	837	304	102	118	45	100	100	0	0.546	0.574	0.580	0.576	1.180	0.552	0.936	80	367	1019	1157	-0.872	360	659	422	735	0
5	15	4	"nuoM"	"STM2317"	4790	19590	110	204	212	53	115	124	39	88	56	0	855	889	388	99	113	46	100	100	0	0.118	0.123	0.119	0.120	1.392	0.120	0.686	80	434	845	887	-3.087	89	756	97	790	0
5	16	4	"menE"	"STM2305"	4960	19580	110	294	328	126	110	118	55	98	80	0	1040	1202	632	95	217	1031	46	8	0	0.195	0.197	0.193	0.195	1.264	0.067	0.474	80	400	1129	1325	-2.361	184	945	218	1107	0
5	17	4	""	"STM2289"	5130	19580	120	201	204	71	116	126	59	66	22	0	1288	1408	749	94	220	1060	55	10	0	0.071	0.067	0.063	0.063	1.609	0.054	0.755	120	378	1279	1402	-3.812	85	1194	88	1314	0
5	18	4	"nupC"	"STM2409"	5300	19590	120	453	556	303	113	120	35	97	95	0	1913	2437	1653	92	107	63	99	97	0	0.187	0.189	0.193	0.197	1.516	0.183	0.952	120	413	2161	2788	-2.421	340	1821	443	2345	0
5	19	4	"ybdN"	"STM0605"	5480	19600	120	238	237	70	107	112	27	89	84	0	2680	2729	1379	92	108	68	100	100	0	0.051	0.049	0.048	0.050	1.499	0.048	0.850	120	468	2719	2767	-4.304	131	2588	130	2637	0
5	20	4	"gabP"	"STM2793"	5650	19580	110	151	161	38	106	107	16	92	66	0	1033	1188	637	88	96	42	100	100	0	0.048	0.050	0.052	0.049	1.432	0.052	0.775	80	415	990	1155	-4.392	45	945	55	1100	0
5	21	4	"srlE"	"STM2833"	5830	19580	110	154	163	48	107	109	17	82	60	0	980	1058	542	87	96	59	100	100	0	0.053	0.058	0.056	0.050	1.617	0.062	0.673	80	419	940	1027	-4.248	47	893	56	971	0
5	22	4	"hypB"	"STM2855"	5990	19590	110	276	356	196	108	109	17	100	98	0	601	891	649	87	92	25	100	100	0	0.327	0.308	0.322	0.310	1.287	0.309	0.947	80	398	682	1052	-1.613	168	514	248	804	0
5	23	4	"yqaA"	"STM2819"	6170	19590	110	609	652	188	107	111	24	100	100	0	707	755	255	87	93	28	100	100	0	0.810	0.816	0.812	0.827	1.200	0.793	0.947	80	429	1122	1213	-0.305	502	620	545	668	0
5	24	4	"ygaA"	"STM2839"	6350	19590	110	232	290	145	108	111	22	100	96	0	496	695	522	85	90	26	100	100	0	0.302	0.298	0.309	0.310	1.380	0.285	0.895	80	463	535	792	-1.729	124	411	182	610	0
5	1	5	"yraL"	"STM3263"	2350	19780	120	210	232	77	119	124	34	91	68	0	568	727	448	107	112	36	99	99	0	0.197	0.182	0.192	0.189	1.463	0.172	0.844	120	531	552	733	-2.341	91	461	113	620	0
5	2	5	"tdcB"	"STM3244"	2530	19770	120	463	462	155	118	123	48	100	96	0	2921	3046	1300	120	132	60	100	100	0	0.123	0.118	0.115	0.117	1.226	0.116	0.905	120	420	3146	3270	-3.021	345	2801	344	2926	0
5	3	5	"yqjH"	"STM3214"	2700	19770	120	1023	1078	440	118	124	49	100	100	0	1648	1634	698	126	137	44	100	100	0	0.595	0.637	0.638	0.644	1.156	0.628	0.962	120	387	2427	2468	-0.750	905	1522	960	1508	0
5	4	5	"icc"	"STM3183"	2880	19770	120	771	791	255	117	120	24	100	100	0	1846	1856	681	134	141	43	100	100	0	0.382	0.391	0.389	0.396	1.149	0.382	0.970	120	356	2366	2396	-1.388	654	1712	674	1722	0
5	5	5	"hybA"	"STM3149"	3040	19760	120	241	274	102	109	112	20	97	95	0	1172	1418	844	143	149	43	99	97	0	0.128	0.129	0.129	0.139	1.450	0.121	0.920	120	414	1161	1440	-2.963	132	1029	165	1275	0
5	6	5	""	"STM3141"	3230	19770	130	340	344	73	108	109	15	100	100	0	1702	1630	453	143	149	46	100	100	0	0.149	0.159	0.159	0.159	1.214	0.154	0.929	120	445	1791	1723	-2.748	232	1559	236	1487	0
5	7	5	"uup"	"STM1062"	3380	19760	100	195	237	157	112	114	20	96	86	0	354	510	427	223	299	181	40	28	0	0.634	0.436	0.542	0.638	2.841	0.295	0.714	80	374	214	412	-0.658	83	131	125	287	-50
5	8	5	"helD"	"STM1075"	3550	19760	100	161	234	190	124	7812	18916	0	0	0	780	933	390	497	4922	12209	0	0	0	0.131	0.252	0.151	0.159	2.337	1.749	0.895	80	428	320	546	-2.935	37	283	110	436	-50
5	9	5	"hpaD"	"STM1103"	3730	19760	100	165	1108	2962	128	7169	16677	0	0	0	1763	1736	483	725	4767	11028	0	0	0	0.036	0.969	0.050	0.129	9.890	2.073	0.538	80	427	1075	1991	-4.810	37	1038	980	1011	-50
5	10	5	"agp"	"STM1117"	3900	19760	100	909	6000	9359	117	4662	15821	18	1	0	3293	14247	21093	248	3529	12019	26	20	6	0.260	0.420	0.277	0.276	2.038	0.730	0.790	80	428	3837	19882	-1.943	792	3045	5883	13999	-50
5	11	5	"ymdC"	"STM1148"	4090	19760	110	649	681	269	116	135	95	98	96	0	2325	2465	1077	125	235	404	98	96	0	0.242	0.241	0.241	0.241	1.193	0.237	0.955	80	430	2733	2905	-2.045	533	2200	565	2340	0
5	12	5	"ycfN"	"STM1208"	4250	19760	110	471	475	126	116	122	28	100	100	0	2076	2090	647	106	141	95	100	100	0	0.180	0.181	0.180	0.181	1.208	0.174	0.927	80	418	2325	2343	-2.472	355	1970	359	1984	0
5	13	5	"mopA"	"STM4330"	4440	19760	120	9231	9718	2603	117	127	41	100	100	0	1859	1965	538	96	111	61	100	100	0	5.170	5.137	5.097	5.154	1.148	5.119	0.976	120	456	10877	11470	2.370	9114	1763	9601	1869	0
5	14	5	"rstA"	"STM1475"	4610	19760	130	1850	1953	543	125	137	49	100	100	0	1934	1963	548	97	110	43	100	100	0	0.939	0.980	0.985	0.979	1.117	0.985	0.971	120	453	3562	3694	-0.091	1725	1837	1828	1866	0
5	15	5	"speG"	"STM1502"	4780	19760	110	459	517	194	120	132	55	100	97	0	1011	1138	492	100	119	70	100	100	0	0.372	0.382	0.382	0.382	1.206	0.374	0.938	80	393	1250	1435	-1.426	339	911	397	1038	0
5	16	5	"smf"	"STM3405"	4960	19760	120	387	408	145	115	129	67	98	90	0	1696	1972	1054	97	192	905	82	46	0	0.170	0.156	0.165	0.163	1.323	0.146	0.930	120	436	1871	2168	-2.555	272	1599	293	1875	0
5	17	5	"rplO"	"STM3421"	5130	19750	130	10369	10500	3839	119	134	64	100	100	0	560	571	184	91	200	996	0	0	0	21.855	21.627	21.677	21.806	1.184	21.830	0.954	120	429	10719	10861	4.450	10250	469	10381	480	0
5	18	5	"yheL"	"STM3449"	5300	19760	110	383	401	118	114	125	43	100	97	0	576	599	224	89	97	36	100	100	0	0.552	0.563	0.561	0.574	1.174	0.540	0.913	80	386	756	797	-0.856	269	487	287	510	0
5	19	5	""	"STM3601"	5460	19770	110	153	159	42	107	111	26	76	42	0	501	635	364	89	97	34	100	100	0	0.112	0.095	0.095	0.094	1.799	0.093	0.587	80	366	458	598	-3.163	46	412	52	546	0
5	20	5	"yhjK"	"STM3615"	5640	19770	120	314	324	107	106	107	19	98	97	0	2761	2894	1375	88	99	61	100	99	0	0.078	0.078	0.078	0.079	1.413	0.075	0.933	120	462	2881	3024	-3.684	208	2673	218	2806	0
5	21	5	"yhjS"	"STM3622"	5820	19760	110	382	409	174	106	109	20	100	100	0	1624	1775	986	88	103	67	100	100	0	0.180	0.180	0.180	0.182	1.223	0.172	0.935	80	442	1812	1990	-2.476	276	1536	303	1687	0
5	22	5	""	"STM3631"	6000	19770	120	174	184	54	106	108	17	92	81	0	1394	1579	822	88	96	32	100	100	0	0.052	0.052	0.052	0.051	1.475	0.052	0.785	120	454	1374	1569	-4.263	68	1306	78	1491	0
5	23	5	"yiaF"	"STM3647"	6170	19760	110	535	574	189	106	110	24	100	100	0	863	948	371	87	95	32	100	100	0	0.553	0.544	0.542	0.549	1.179	0.524	0.954	80	379	1205	1329	-0.855	429	776	468	861	0
5	24	5	"glyS"	"STM3655"	6340	19770	120	771	864	395	107	110	22	99	97	0	1779	2031	1106	86	97	41	99	98	0	0.392	0.389	0.394	0.411	1.472	0.375	0.966	120	555	2357	2702	-1.350	664	1693	757	1945	0
5	1	6	""	"STM1791"	2340	19950	130	236	244	51	119	119	15	100	100	0	2367	2404	850	99	102	32	100	100	0	0.052	0.054	0.054	0.054	1.303	0.053	0.894	120	575	2385	2430	-4.277	117	2268	125	2305	0
5	2	6	""	"STM1787"	2510	19950	120	217	220	48	118	121	45	89	60	0	2552	2829	1050	103	116	58	100	100	0	0.040	0.037	0.038	0.037	1.366	0.038	0.861	120	417	2548	2828	-4.629	99	2449	102	2726	0
5	3	6	"yciI"	"STM1738"	2690	19940	130	420	430	82	119	123	46	100	98	0	859	853	183	108	123	53	100	100	0	0.401	0.417	0.410	0.417	1.198	0.420	0.895	120	435	1052	1056	-1.319	301	751	311	745	0
5	4	6	"yciN"	"STM1715"	2870	19940	120	261	273	56	122	131	53	98	79	0	610	628	193	117	124	39	100	100	0	0.282	0.295	0.297	0.295	1.312	0.287	0.884	120	374	632	662	-1.827	139	493	151	511	0
5	5	6	"kduD"	"STM3017"	3040	19940	120	269	267	63	121	141	73	88	51	0	1553	1610	606	123	128	34	100	99	0	0.103	0.098	0.097	0.099	1.392	0.088	0.565	120	369	1578	1633	-3.272	148	1430	146	1487	0
5	6	6	"ppdB"	"STM2999"	3220	19940	120	185	186	31	116	130	50	74	17	0	1640	1656	536	128	135	42	100	100	0	0.046	0.046	0.046	0.045	1.573	0.041	0.504	120	417	1581	1598	-4.454	69	1512	70	1528	0
5	7	6	"rbn"	"STM4027"	3380	19950	100	281	299	89	116	123	30	100	97	0	986	1142	551	143	197	147	100	98	0	0.196	0.183	0.185	0.188	1.321	0.173	0.908	80	430	1008	1182	-2.353	165	843	183	999	0
5	8	6	""	"STM0870"	3570	19950	90	361	374	146	115	125	45	98	88	0	1405	1407	668	232	301	213	92	82	0	0.210	0.220	0.223	0.231	1.360	0.209	0.937	52	374	1419	1434	-2.253	246	1173	259	1175	0
5	9	6	"ybhP"	"STM0813"	3740	19950	90	153	158	39	110	113	19	80	57	0	1014	1130	549	210	246	133	98	94	0	0.053	0.052	0.048	0.049	1.533	0.053	0.662	52	353	847	968	-4.225	43	804	48	920	0
5	10	6	"ybgR"	"STM0758"	3900	19950	110	224	237	51	108	113	23	100	97	0	1787	2073	712	185	238	180	100	100	0	0.072	0.068	0.069	0.067	1.297	0.070	0.907	80	461	1718	2017	-3.788	116	1602	129	1888	0
5	11	6	"fldA"	"STM0694"	4080	19940	100	516	630	312	112	120	34	100	100	0	622	723	372	123	180	185	98	72	0	0.810	0.863	0.853	0.881	1.234	0.847	0.911	80	394	903	1118	-0.305	404	499	518	600	0
5	12	6	"gltJ"	"STM0664"	4250	19940	120	249	268	100	115	122	32	90	77	0	937	1078	660	102	126	74	96	94	0	0.160	0.157	0.157	0.155	1.434	0.150	0.884	120	462	969	1129	-2.640	134	835	153	976	0
5	13	6	"yljA"	"STM0944"	4420	19940	110	642	745	253	116	126	41	100	100	0	473	528	199	97	108	37	100	100	0	1.399	1.459	1.475	1.497	1.217	1.431	0.946	80	405	902	1060	0.484	526	376	629	431	0
5	14	6	"orfB"	"STM0930"	4610	19940	120	688	801	407	115	125	42	100	100	0	640	754	420	94	102	34	100	100	0	1.049	1.039	1.060	1.074	1.197	1.008	0.970	120	419	1119	1346	0.070	573	546	686	660	0
5	15	6	""	"STM4317"	4780	19940	120	497	525	164	116	121	42	100	100	0	833	894	354	96	109	67	100	100	0	0.517	0.513	0.520	0.527	1.198	0.498	0.956	120	359	1118	1207	-0.952	381	737	409	798	0
5	16	6	"amiB"	"STM4358"	4940	19940	120	1138	1178	397	119	125	44	100	100	0	3045	3200	1169	103	134	95	100	100	0	0.346	0.342	0.348	0.346	1.206	0.335	0.959	120	396	3961	4156	-1.530	1019	2942	1059	3097	0
5	17	6	"hflC"	"STM4364"	5120	19940	120	2367	2453	1157	116	123	42	100	100	0	1258	1270	602	97	107	39	100	98	0	1.939	1.992	1.981	2.075	1.230	1.977	0.966	120	424	3412	3510	0.955	2251	1161	2337	1173	0
5	18	6	"yjfH"	"STM4369"	5280	19940	110	526	610	282	112	119	32	100	100	0	1018	1150	509	90	102	41	100	100	0	0.446	0.470	0.454	0.464	1.240	0.470	0.897	80	427	1342	1558	-1.164	414	928	498	1060	0
5	19	6	"kbl"	"STM3709"	5470	19940	120	623	649	182	107	109	20	100	100	0	2574	2556	907	89	100	39	100	100	0	0.208	0.220	0.220	0.226	1.262	0.213	0.963	120	430	3001	3009	-2.268	516	2485	542	2467	0
5	20	6	"gpsA"	"STM3700"	5630	19940	120	781	832	345	107	109	23	99	98	0	1389	1511	753	88	97	31	99	96	0	0.518	0.509	0.521	0.534	1.360	0.490	0.952	120	376	1975	2148	-0.949	674	1301	725	1423	0
5	21	6	""	"STM3657"	5810	19940	110	181	192	49	109	113	24	93	76	0	775	833	356	91	107	46	100	100	0	0.105	0.112	0.112	0.109	1.454	0.110	0.719	80	400	756	825	-3.248	72	684	83	742	0
5	22	6	"dppA"	"STM3630"	5990	19940	120	882	854	334	106	107	20	100	100	0	2926	2853	1290	89	97	37	100	100	0	0.274	0.271	0.274	0.282	1.253	0.265	0.970	120	407	3613	3512	-1.870	776	2837	748	2764	0
5	23	6	"bcsC"	"STM3617"	6160	19940	120	208	216	66	105	108	23	95	85	0	1146	1314	688	86	94	30	100	98	0	0.097	0.090	0.090	0.088	1.491	0.087	0.826	120	420	1163	1339	-3.363	103	1060	111	1228	0
5	24	6	""	"STM3602"	6330	19940	110	210	216	52	106	109	19	100	96	0	1762	1900	726	86	103	53	100	100	0	0.062	0.061	0.062	0.058	1.370	0.058	0.865	80	438	1780	1924	-4.010	104	1676	110	1814	0
5	1	7	""	"STM3834"	2290	20140	130	299	307	94	121	126	30	97	92	0	2782	2978	1414	96	101	28	100	100	0	0.066	0.065	0.063	0.063	1.332	0.063	0.928	120	607	2864	3068	-3.916	178	2686	186	2882	0
5	2	7	"yidC"	"STM3842"	2480	20140	110	2338	2699	2040	119	128	43	100	100	0	2322	2722	1933	97	107	42	100	100	0	0.997	0.983	0.983	0.972	1.171	1.013	0.984	80	381	4444	5205	-0.004	2219	2225	2580	2625	0
5	3	7	""	"STM3845"	2640	20140	120	197	204	66	118	124	31	70	58	0	2280	2357	1443	99	115	56	100	100	0	0.036	0.038	0.039	0.037	1.461	0.040	0.880	120	400	2260	2344	-4.787	79	2181	86	2258	0
5	4	7	"phoU"	"STM3853"	2820	20130	120	1047	1307	1061	120	126	41	100	100	0	1030	1268	1001	108	112	29	100	100	0	1.005	1.023	1.030	1.023	1.179	1.042	0.961	120	386	1849	2347	0.008	927	922	1187	1160	0
5	5	7	"pstS"	"STM3857"	3000	20120	130	13779	13670	5624	127	148	72	100	100	0	1772	1712	695	116	124	36	100	100	0	8.244	8.486	8.560	8.565	1.130	8.427	0.987	120	419	15308	15139	3.043	13652	1656	13543	1596	0
5	6	7	"atpA"	"STM3867"	3170	20120	130	3264	3433	1338	132	152	74	100	100	0	3326	3254	1291	123	148	99	100	100	0	0.978	1.054	1.059	1.056	1.143	1.044	0.983	120	486	6335	6432	-0.032	3132	3203	3301	3131	0
5	7	7	"aceE"	"STM0152"	3340	20130	60	476	492	155	130	138	36	100	100	0	538	551	171	125	127	34	100	100	0	0.838	0.850	0.908	0.853	1.248	0.922	0.914	32	176	759	788	-0.255	346	413	362	426	0
5	8	7	""	"STM0159"	3510	20110	110	208	215	101	113	116	21	91	76	0	2224	2394	1809	158	185	104	100	100	0	0.046	0.046	0.043	0.041	1.491	0.049	0.877	80	471	2161	2338	-4.443	95	2066	102	2236	0
5	9	7	"cueO"	"STM0168"	3690	20120	110	674	685	245	111	113	20	100	100	0	4962	4990	2021	191	220	104	100	100	0	0.118	0.120	0.121	0.121	1.136	0.119	0.983	80	455	5334	5373	-3.083	563	4771	574	4799	0
5	10	7	"yadH"	"STM0173"	3850	20110	90	388	398	115	114	119	27	100	100	0	2607	2559	1034	210	269	160	100	100	0	0.114	0.121	0.121	0.124	1.219	0.123	0.941	52	340	2671	2633	-3.129	274	2397	284	2349	0
5	11	7	"stiA"	"STM0177"	4030	20110	100	177	209	89	111	115	24	95	75	0	1521	1818	1158	160	209	133	100	100	0	0.048	0.059	0.051	0.052	1.742	0.061	0.760	80	440	1427	1756	-4.366	66	1361	98	1658	0
5	12	7	"folK"	"STM0183"	4210	20100	90	283	335	204	114	117	22	100	96	0	1519	1790	1332	120	154	114	100	100	0	0.121	0.132	0.124	0.124	1.261	0.139	0.951	52	337	1568	1891	-3.049	169	1399	221	1670	0
5	13	7	""	"STM1585"	4380	20110	100	246	258	71	117	122	28	100	98	0	718	775	255	116	135	60	100	100	0	0.214	0.214	0.207	0.206	1.373	0.216	0.854	80	404	731	800	-2.222	129	602	141	659	0
5	14	7	"srfA"	"STM1593"	4550	20110	100	267	293	164	116	122	32	92	82	0	2071	2208	1512	107	122	51	100	100	0	0.077	0.084	0.076	0.078	1.439	0.091	0.896	80	351	2115	2278	-3.701	151	1964	177	2101	0
5	15	7	"ydcR"	"STM1598"	4730	20110	120	1746	1663	1187	116	118	21	100	100	0	2750	2702	2098	101	114	56	100	100	0	0.615	0.595	0.601	0.630	1.263	0.575	0.956	120	422	4279	4148	-0.701	1630	2649	1547	2601	0
5	16	7	"ydcN"	"STM1605"	4900	20110	100	567	597	287	130	140	42	100	100	0	1748	1798	916	123	162	131	100	100	0	0.269	0.279	0.277	0.274	1.205	0.285	0.952	80	328	2062	2142	-1.895	437	1625	467	1675	0
5	17	7	""	"STM1613"	5080	20110	100	160	176	58	120	126	34	61	22	0	918	1057	675	119	144	109	100	98	0	0.050	0.060	0.057	0.051	1.708	0.070	0.543	80	391	839	994	-4.320	40	799	56	938	0
5	18	7	""	"STM1620"	5240	20110	90	561	596	268	109	114	29	100	100	0	3683	3662	1992	99	122	62	100	100	0	0.126	0.137	0.136	0.140	1.250	0.137	0.927	52	336	4036	4050	-2.987	452	3584	487	3563	0
5	19	7	""	"STM1786"	5410	20120	110	149	160	73	105	107	20	72	51	0	1882	2237	1911	93	114	60	100	100	0	0.025	0.026	0.024	0.027	1.768	0.030	0.742	80	438	1833	2199	-5.346	44	1789	55	2144	0
5	20	7	"treA"	"STM1796"	5590	20120	120	618	796	659	104	106	18	100	100	0	2446	3247	2989	95	111	55	100	100	0	0.219	0.220	0.222	0.228	1.247	0.219	0.988	120	408	2865	3844	-2.193	514	2351	692	3152	0
5	21	7	"fadR"	"STM1805"	5770	20110	130	735	744	433	110	112	21	100	100	0	2169	2170	1311	96	110	46	100	100	0	0.301	0.306	0.303	0.305	1.176	0.312	0.977	120	454	2698	2708	-1.730	625	2073	634	2074	0
5	22	7	"ycgL"	"STM1813"	5940	20120	130	386	392	207	108	108	18	100	100	0	908	914	533	92	102	38	100	100	0	0.341	0.345	0.340	0.337	1.269	0.359	0.966	120	453	1094	1106	-1.553	278	816	284	822	0
5	23	7	""	"STM1827"	6100	20110	90	262	324	221	107	109	22	100	96	0	2376	2953	2201	94	110	48	100	100	0	0.068	0.076	0.069	0.070	1.331	0.084	0.921	52	306	2437	3076	-3.880	155	2282	217	2859	0
5	24	7	"manZ"	"STM1832"	6280	20120	120	1261	1412	1020	109	111	22	100	100	0	1877	2024	1563	90	108	55	100	99	0	0.645	0.674	0.682	0.697	1.251	0.662	0.988	120	571	2939	3237	-0.633	1152	1787	1303	1934	0
5	1	8	""	"STM2357"	2270	20300	110	1198	1350	896	123	125	22	100	100	0	2627	3023	2212	97	105	34	100	100	0	0.425	0.419	0.409	0.434	1.257	0.408	0.964	80	406	3605	4153	-1.235	1075	2530	1227	2926	0
5	2	8	""	"STM2361"	2450	20290	90	435	475	323	128	139	47	100	90	0	2068	2354	1917	105	133	65	100	100	0	0.156	0.154	0.147	0.150	1.267	0.157	0.905	52	322	2270	2596	-2.677	307	1963	347	2249	0
5	3	8	"dedA"	"STM2367"	2620	20290	110	711	763	488	123	131	35	100	100	0	1755	1924	1253	106	134	73	100	100	0	0.357	0.352	0.347	0.347	1.193	0.363	0.963	80	380	2237	2458	-1.488	588	1649	640	1818	0
5	4	8	""	"STM2376"	2810	20290	120	268	264	95	117	127	40	91	77	0	1737	1666	875	111	138	76	100	100	0	0.093	0.095	0.093	0.092	1.379	0.094	0.858	120	419	1777	1702	-3.429	151	1626	147	1555	0
5	5	8	"yfcL"	"STM2380"	2970	20280	80	199	257	210	120	124	27	94	78	0	619	933	1063	122	143	61	100	100	0	0.159	0.169	0.155	0.151	1.566	0.183	0.908	52	253	576	948	-2.653	79	497	137	811	0
5	6	8	"yfcY"	"STM2389"	3150	20290	110	343	357	121	121	126	44	98	96	0	3774	3901	1833	127	185	148	100	100	0	0.061	0.063	0.064	0.063	1.296	0.061	0.877	80	438	3869	4010	-4.038	222	3647	236	3774	0
5	7	8	""	"STM2594"	3320	20290	90	234	290	178	115	118	20	98	94	0	2011	2498	1949	119	168	137	100	100	0	0.063	0.074	0.070	0.065	1.549	0.079	0.901	52	354	2011	2554	-3.991	119	1892	175	2379	0
5	8	8	""	"STM2598"	3490	20270	90	173	209	118	115	117	19	94	76	0	1298	1769	1763	172	230	172	100	100	0	0.052	0.059	0.050	0.051	1.645	0.062	0.887	52	358	1184	1691	-4.279	58	1126	94	1597	0
5	9	8	""	"STM2603"	3680	20290	100	201	256	297	113	114	18	93	87	0	2036	2321	1594	188	241	149	100	96	0	0.048	0.067	0.049	0.050	1.586	0.104	0.593	80	404	1936	2276	-4.392	88	1848	143	2133	0
5	10	8	""	"STM2607"	3830	20270	70	143	170	87	114	117	21	59	34	0	827	1161	1097	244	299	175	100	81	0	0.050	0.061	0.053	0.051	1.988	0.071	0.835	32	225	612	973	-4.329	29	583	56	917	0
5	11	8	""	"STM1028"	4020	20290	100	242	273	104	110	111	19	100	98	0	2464	2881	1397	200	247	141	100	100	0	0.058	0.061	0.057	0.058	1.386	0.060	0.854	80	449	2396	2844	-4.100	132	2264	163	2681	0
5	12	8	""	"STM2617"	4200	20290	110	301	318	107	114	119	29	100	97	0	3111	3341	1336	175	226	149	100	100	0	0.064	0.064	0.062	0.062	1.222	0.068	0.935	80	425	3123	3370	-3.973	187	2936	204	3166	0
5	13	8	"yrbD"	"STM3311"	4350	20290	110	651	678	487	118	127	35	100	100	0	1876	2091	1719	132	174	105	100	100	0	0.306	0.286	0.291	0.292	1.324	0.275	0.916	80	398	2277	2519	-1.710	533	1744	560	1959	0
5	14	8	"yhbN"	"STM3318"	4550	20280	120	686	705	420	119	128	40	100	100	0	1510	1545	1102	108	141	140	100	98	0	0.404	0.408	0.412	0.417	1.259	0.384	0.920	120	462	1969	2023	-1.306	567	1402	586	1437	0
5	15	8	""	"STM3333"	4700	20290	90	297	462	502	116	118	34	100	100	0	728	1209	1478	101	119	152	100	100	0	0.289	0.312	0.282	0.286	1.417	0.315	0.904	52	301	808	1454	-1.792	181	627	346	1108	0
5	16	8	"sspA"	"STM3342"	4890	20280	120	2014	2030	690	127	152	254	99	98	0	2102	2103	733	121	155	160	100	100	0	0.953	0.960	0.954	0.955	1.166	0.982	0.951	120	464	3868	3885	-0.070	1887	1981	1903	1982	0
5	17	8	"yhcM"	"STM3346"	5050	20280	90	508	704	809	123	134	42	100	100	0	954	1390	2135	119	135	56	100	100	0	0.461	0.457	0.455	0.479	1.265	0.377	0.870	52	315	1220	1852	-1.117	385	835	581	1271	0
5	18	8	""	"STM3356"	5220	20280	90	155	169	57	110	113	29	67	36	0	1623	1878	1198	100	120	60	100	100	0	0.030	0.033	0.031	0.032	2.144	0.031	0.553	52	346	1568	1837	-5.081	45	1523	59	1778	0
5	19	8	""	"STM0761"	5400	20290	100	293	293	124	106	108	24	100	97	0	2022	2047	1214	96	114	52	100	100	0	0.097	0.096	0.095	0.096	1.443	0.090	0.803	80	434	2113	2138	-3.364	187	1926	187	1951	0
5	20	8	""	"STM0765"	5580	20280	110	160	165	30	105	106	16	95	85	0	5827	5743	2047	101	137	88	100	100	0	0.010	0.011	0.013	0.014	1.252	0.011	0.697	80	403	5781	5702	-6.702	55	5726	60	5642	0
5	21	8	"galM"	"STM0773"	5750	20290	100	325	358	214	107	108	15	100	98	0	1671	1763	1247	98	119	70	100	100	0	0.139	0.151	0.143	0.145	1.504	0.149	0.856	80	368	1791	1916	-2.851	218	1573	251	1665	0
5	22	8	"modA"	"STM0781"	5940	20280	100	125	169	106	111	112	20	42	33	0	119	184	162	96	112	52	31	21	0	0.609	0.659	0.652	0.710	2.502	0.624	0.771	80	370	37	146	-0.716	14	23	58	88	-50
5	23	8	"hutI"	"STM0787"	6100	20280	90	669	662	237	114	117	24	100	100	0	1995	2001	818	105	130	66	100	100	0	0.294	0.289	0.277	0.288	1.352	0.275	0.916	52	318	2445	2444	-1.768	555	1890	548	1896	0
5	24	8	"hutU"	"STM0790"	6260	20290	110	820	890	432	108	112	24	100	100	0	4675	4735	2430	93	112	55	100	100	0	0.155	0.168	0.165	0.169	1.293	0.167	0.948	80	445	5294	5424	-2.686	712	4582	782	4642	0
5	1	9	""	"STM0902"	2290	20470	130	139	147	33	121	123	19	48	29	0	2535	2468	1689	96	103	33	100	100	0	0.007	0.011	0.019	0.022	1.714	0.012	0.396	120	599	2457	2398	-7.082	18	2439	26	2372	0
5	2	9	""	"STM0906"	2450	20460	110	156	170	58	121	124	22	72	38	0	917	1093	718	102	127	67	100	100	0	0.043	0.049	0.048	0.045	1.731	0.060	0.721	80	403	850	1040	-4.541	35	815	49	991	0
5	3	9	""	"STM0912"	2610	20460	110	129	137	38	120	122	23	26	8	0	2255	2699	1362	104	136	81	100	100	0	0.004	0.007	0.014	0.015	1.397	0.011	0.252	80	434	2160	2612	-7.901	9	2151	17	2595	0
5	4	9	""	"STM0917"	2790	20460	110	130	136	30	115	117	17	43	21	0	999	1068	397	108	138	84	100	100	0	0.017	0.022	0.025	0.027	1.816	0.026	0.258	80	465	906	981	-5.892	15	891	21	960	0
5	5	9	""	"STM0921"	2980	20460	130	149	153	23	116	117	18	81	40	0	2373	2423	627	122	165	108	100	100	0	0.015	0.016	0.019	0.019	1.450	0.016	0.392	120	592	2284	2338	-6.092	33	2251	37	2301	0
5	6	9	""	"STM0925"	3160	20460	110	133	135	23	115	116	17	51	18	0	1533	1902	1257	111	169	137	100	100	0	0.013	0.011	0.017	0.019	1.501	0.011	0.246	80	417	1440	1811	-6.304	18	1422	20	1791	0
5	7	9	""	"STM4205"	3320	20460	110	375	380	173	114	114	17	100	98	0	3221	3243	1973	107	133	73	100	100	0	0.084	0.085	0.083	0.085	1.335	0.083	0.928	80	405	3375	3402	-3.577	261	3114	266	3136	0
5	8	9	""	"STM4209"	3490	20450	110	136	137	19	117	120	26	30	6	0	610	596	85	145	197	152	100	93	0	0.041	0.044	0.049	0.049	1.883	0.054	0.296	80	460	484	471	-4.613	19	465	20	451	0
5	9	9	""	"STM4213"	3670	20460	130	389	403	94	118	122	29	100	100	0	5914	6036	1531	169	224	151	100	100	0	0.047	0.049	0.048	0.048	1.183	0.050	0.949	120	536	6016	6152	-4.406	271	5745	285	5867	0
5	10	9	""	"STM4218"	3840	20450	110	135	141	28	114	116	18	61	21	0	994	1047	323	201	262	179	100	100	0	0.026	0.032	0.033	0.034	1.581	0.043	0.454	80	444	814	873	-5.239	21	793	27	846	0
5	11	9	"yjbF"	"STM4223"	4000	20460	110	244	260	72	111	112	17	100	98	0	2485	2599	913	165	211	134	100	100	0	0.057	0.061	0.060	0.058	1.296	0.064	0.902	80	453	2453	2583	-4.125	133	2320	149	2434	0
5	12	9	"yjbN"	"STM4243"	4180	20450	110	571	632	283	112	119	32	100	100	0	1871	2000	898	170	222	150	100	98	0	0.270	0.284	0.276	0.282	1.193	0.285	0.938	80	434	2160	2350	-1.890	459	1701	520	1830	0
5	13	9	""	"STM1009"	4360	20450	120	225	230	66	111	120	35	95	79	0	5332	5708	2560	141	183	111	100	100	0	0.022	0.021	0.021	0.021	1.287	0.021	0.774	120	438	5305	5686	-5.509	114	5191	119	5567	0
5	14	9	""	"STM1866"	4530	20450	120	1286	1250	487	114	123	40	100	99	0	1520	1460	677	123	149	140	99	95	0	0.839	0.850	0.880	0.912	1.349	0.803	0.952	120	439	2569	2473	-0.253	1172	1397	1136	1337	0
5	15	9	"hisP"	"STM2351"	4710	20460	100	412	461	321	112	117	36	100	95	0	1766	1925	1403	111	123	137	100	100	0	0.181	0.192	0.178	0.187	1.299	0.203	0.927	80	373	1955	2163	-2.464	300	1655	349	1814	0
5	16	9	"flgL"	"STM1184"	4890	20450	120	722	753	285	114	135	261	88	66	0	3380	3441	1307	120	149	157	100	100	0	0.187	0.192	0.190	0.188	1.237	0.204	0.622	120	438	3868	3960	-2.423	608	3260	639	3321	0
5	17	9	"nrdA"	"STM2277"	5060	20460	120	441	790	685	113	118	23	100	100	0	1592	3215	3237	106	129	65	100	100	0	0.221	0.218	0.227	0.229	1.276	0.211	0.965	120	440	1814	3786	-2.180	328	1486	677	3109	0
5	18	9	"envF"	"STM1240"	5230	20450	120	414	498	374	109	110	25	96	94	0	1458	1724	1409	97	111	61	99	99	0	0.224	0.239	0.233	0.228	1.457	0.250	0.967	120	512	1666	2016	-2.158	305	1361	389	1627	0
5	19	9	"nrfA"	"STM4277"	5400	20450	70	114	111	16	105	110	34	3	0	0	396	387	109	97	137	157	87	43	0	0.030	0.021	0.055	0.055	1.890	0.102	0.759	32	212	308	296	-5.054	9	299	6	290	0
5	20	9	"araH"	"STM1931"	5550	20450	110	221	287	201	107	109	20	100	98	0	1288	1898	1822	106	157	191	100	100	0	0.096	0.100	0.100	0.095	1.361	0.105	0.938	80	433	1296	1972	-3.374	114	1182	180	1792	0
5	21	9	"yecM"	"STM1908"	5740	20450	120	285	311	158	107	110	23	97	92	0	1610	1785	1132	111	153	169	99	97	0	0.119	0.122	0.120	0.118	1.311	0.126	0.931	120	456	1677	1878	-3.074	178	1499	204	1674	0
5	22	9	"yecO"	"STM1905"	5910	20460	120	754	940	618	111	114	21	100	100	0	2465	3029	1870	105	126	64	100	100	0	0.272	0.284	0.274	0.271	1.259	0.297	0.949	120	459	3003	3753	-1.876	643	2360	829	2924	0
5	23	9	""	"STM1669"	6090	20460	120	261	285	92	111	114	23	100	96	0	2890	3260	1670	99	119	56	100	100	0	0.054	0.055	0.056	0.055	1.339	0.054	0.912	120	483	2941	3335	-4.218	150	2791	174	3161	0
5	24	9	"yicM"	"STM3776"	6270	20460	130	311	370	337	105	107	17	93	85	0	1834	2113	2330	88	95	32	100	100	0	0.118	0.131	0.121	0.122	1.586	0.136	0.926	120	675	1952	2290	-3.083	206	1746	265	2025	0
5	1	10	"yafK"	"STM0312"	2260	20650	100	405	427	153	122	123	19	100	100	0	955	1006	480	96	100	23	100	100	0	0.329	0.335	0.333	0.343	1.298	0.326	0.942	80	348	1142	1215	-1.602	283	859	305	910	0
5	2	10	"proB"	"STM0321"	2430	20640	110	1206	1144	418	122	129	31	100	100	0	2197	2127	893	100	122	60	100	100	0	0.517	0.504	0.506	0.517	1.146	0.495	0.982	80	415	3181	3049	-0.952	1084	2097	1022	2027	0
5	3	10	""	"STM0327"	2620	20650	120	203	212	72	120	126	29	85	64	0	713	840	538	103	123	68	100	97	0	0.136	0.125	0.123	0.122	1.509	0.123	0.798	120	490	693	829	-2.878	83	610	92	737	0
5	4	10	""	"STM0332"	2790	20640	70	145	147	21	114	117	16	81	43	0	484	494	95	102	109	37	100	100	0	0.081	0.084	0.100	0.079	1.924	0.097	0.623	32	225	413	425	-3.623	31	382	33	392	0
5	5	10	""	"STM1047"	2970	20640	80	143	143	25	114	114	13	71	53	0	465	501	253	99	103	24	100	100	0	0.079	0.072	0.084	0.073	1.968	0.080	0.696	52	288	395	431	-3.658	29	366	29	402	0
5	6	10	"pepN"	"STM1057"	3140	20640	100	310	322	93	116	116	15	100	100	0	582	646	266	101	107	32	100	100	0	0.403	0.378	0.368	0.383	1.287	0.363	0.929	80	367	675	751	-1.310	194	481	206	545	0
5	7	10	"yeaO"	"STM1277"	3320	20630	120	550	544	182	116	117	17	100	99	0	860	866	375	107	120	49	99	99	0	0.576	0.564	0.568	0.580	1.169	0.535	0.968	120	447	1187	1187	-0.795	434	753	428	759	0
5	8	10	"mipA"	"STM1286"	3480	20630	110	1037	1141	411	119	127	37	100	100	0	1241	1366	546	120	135	55	100	100	0	0.819	0.820	0.810	0.827	1.149	0.798	0.963	80	442	2039	2268	-0.288	918	1121	1022	1246	0
5	9	10	"gapA"	"STM1290"	3660	20620	90	926	1073	634	128	162	195	100	100	0	387	452	248	126	142	78	100	94	0	3.057	2.899	3.009	2.977	1.207	2.799	0.966	52	313	1059	1271	1.612	798	261	945	326	0
5	10	10	"topB"	"STM1298"	3830	20630	100	360	436	258	115	123	38	100	100	0	866	1071	739	125	143	67	100	100	0	0.331	0.339	0.342	0.331	1.227	0.340	0.962	80	442	986	1267	-1.597	245	741	321	946	0
5	11	10	"astB"	"STM1306"	4010	20640	90	163	184	104	109	110	17	96	71	0	897	1203	1324	125	134	43	100	100	0	0.070	0.070	0.067	0.066	1.549	0.075	0.902	52	340	826	1153	-3.838	54	772	75	1078	0
5	12	10	"celF"	"STM1316"	4180	20630	100	1000	1096	644	106	113	26	100	100	0	2860	3093	1942	127	144	62	100	100	0	0.327	0.334	0.341	0.345	1.210	0.328	0.972	80	388	3627	3956	-1.612	894	2733	990	2966	0
5	13	10	"rfbX"	"STM2088"	4340	20630	100	405	473	371	108	113	40	100	91	0	2655	2885	2304	133	157	69	100	100	0	0.118	0.133	0.127	0.130	1.221	0.144	0.955	80	378	2819	3117	-3.086	297	2522	365	2752	0
5	14	10	"rfbB"	"STM2097"	4520	20630	110	1477	1406	404	107	114	27	100	100	0	3154	3030	993	141	164	68	100	100	0	0.455	0.450	0.449	0.457	1.124	0.441	0.983	80	427	4383	4188	-1.137	1370	3013	1299	2889	0
5	15	10	"wcaD"	"STM2112"	4700	20620	110	220	219	57	105	111	27	96	83	0	1915	1849	860	139	158	63	100	100	0	0.065	0.067	0.067	0.066	1.382	0.063	0.819	80	440	1891	1824	-3.949	115	1776	114	1710	0
5	16	10	"wza"	"STM2118"	4870	20630	100	153	170	60	104	105	19	88	60	0	1532	1691	881	130	145	58	100	100	0	0.035	0.042	0.037	0.037	1.674	0.047	0.671	80	380	1451	1627	-4.839	49	1402	66	1561	0
5	17	10	"yegD"	"STM2125"	5040	20630	100	653	667	262	107	109	18	100	100	0	1236	1230	503	107	116	33	100	100	0	0.484	0.499	0.504	0.505	1.180	0.498	0.972	80	375	1675	1683	-1.048	546	1129	560	1123	0
5	18	10	""	"STM2135"	5220	20630	80	137	143	28	111	111	19	63	32	0	507	613	381	97	103	27	100	100	0	0.063	0.062	0.066	0.060	1.922	0.069	0.592	52	293	436	548	-3.979	26	410	32	516	0
5	19	10	""	"STM4057"	5400	20630	120	209	226	99	107	110	21	93	85	0	1111	1142	804	96	105	65	100	100	0	0.100	0.114	0.113	0.110	1.403	0.114	0.903	120	507	1117	1165	-3.315	102	1015	119	1046	0
5	20	10	""	"STM4066"	5570	20630	120	168	191	86	105	107	22	75	58	0	1378	1486	1196	97	117	154	97	85	0	0.049	0.062	0.061	0.058	1.633	0.065	0.875	120	436	1344	1475	-4.346	63	1281	86	1389	0
5	21	10	"ydeZ"	"STM4076"	5730	20630	110	183	211	102	105	106	21	100	91	0	1902	2439	1947	100	123	75	100	100	0	0.043	0.045	0.041	0.042	1.303	0.047	0.861	80	411	1880	2445	-4.530	78	1802	106	2339	0
5	22	10	"glpX"	"STM4085"	5910	20640	110	500	521	209	106	108	18	100	100	0	2403	2502	1178	99	125	75	100	100	0	0.171	0.173	0.172	0.172	1.178	0.172	0.970	80	412	2698	2818	-2.548	394	2304	415	2403	0
5	23	10	"menA"	"STM4090"	6080	20640	100	463	577	487	108	110	24	100	98	0	1015	1279	1224	98	114	54	100	98	0	0.387	0.397	0.393	0.404	1.252	0.382	0.953	80	377	1272	1650	-1.369	355	917	469	1181	0
5	24	10	"metB"	"STM4100"	6260	20640	70	217	217	47	107	108	24	100	93	0	315	347	143	89	94	40	100	96	0	0.487	0.426	0.457	0.443	1.328	0.416	0.926	32	236	336	368	-1.039	110	226	110	258	0
5	1	11	""	"STM2986"	2260	20820	140	254	260	116	121	123	18	86	76	0	1817	1901	1473	94	97	20	100	99	0	0.077	0.077	0.077	0.079	1.488	0.076	0.927	156	617	1856	1946	-3.695	133	1723	139	1807	0
5	2	11	"recD"	"STM2993"	2440	20810	130	198	240	108	122	128	29	75	55	0	866	1282	1065	96	109	44	100	100	0	0.099	0.099	0.102	0.100	1.556	0.098	0.913	120	419	846	1304	-3.341	76	770	118	1186	0
5	3	11	"ygdQ"	"STM3006"	2610	20810	130	677	678	222	119	126	27	100	100	0	2435	2386	902	98	111	46	100	100	0	0.239	0.244	0.244	0.247	1.148	0.242	0.977	120	426	2895	2847	-2.066	558	2337	559	2288	0
5	4	11	"araE"	"STM3016"	2790	20810	130	233	243	91	117	119	19	93	85	0	1474	1551	994	99	106	38	100	100	0	0.084	0.087	0.084	0.083	1.459	0.085	0.892	120	494	1491	1578	-3.567	116	1375	126	1452	0
5	5	11	"yohM"	"STM3024"	2970	20810	130	415	534	400	116	116	16	99	96	0	1111	1538	1367	97	101	24	100	100	0	0.295	0.290	0.305	0.300	1.374	0.290	0.980	120	455	1313	1859	-1.762	299	1014	418	1441	0
5	6	11	"stdA"	"STM3029"	3140	20810	140	162	166	51	116	117	21	67	52	0	1893	1957	1446	99	104	27	100	99	0	0.026	0.027	0.029	0.032	1.719	0.029	0.746	156	476	1840	1908	-5.285	46	1794	50	1858	0
5	7	11	""	"STM2691"	3310	20800	110	158	165	52	114	116	23	82	40	0	1506	1728	1456	106	112	32	100	100	0	0.031	0.031	0.033	0.033	1.687	0.031	0.611	80	382	1444	1673	-4.992	44	1400	51	1622	0
5	8	11	""	"STM2698"	3480	20810	100	131	138	35	113	115	26	32	11	0	544	555	290	106	114	37	100	100	0	0.041	0.056	0.056	0.056	2.060	0.070	0.474	80	392	456	474	-4.605	18	438	25	449	0
5	9	11	""	"STM2705"	3660	20800	120	169	172	50	113	133	152	4	0	0	2348	2134	1110	110	121	60	100	99	0	0.025	0.029	0.028	0.028	1.522	0.032	0.039	120	533	2294	2083	-5.321	56	2238	59	2024	0
5	10	11	"yjfY"	"STM4389"	3830	20800	90	166	185	118	109	112	18	84	69	0	533	644	716	113	124	43	100	100	0	0.136	0.143	0.143	0.121	1.636	0.154	0.909	52	328	477	607	-2.881	57	420	76	531	0
5	11	11	"thrL"	"STM0001"	4000	20800	100	155	164	39	108	111	17	93	76	0	229	243	82	109	115	29	98	92	0	0.392	0.418	0.403	0.403	1.622	0.382	0.616	80	403	167	190	-1.352	47	120	56	134	0
5	12	11	""	"STM0270"	4180	20810	120	245	250	109	106	109	18	96	86	0	1818	1725	1103	107	114	35	100	100	0	0.081	0.089	0.088	0.087	1.376	0.091	0.938	120	480	1850	1762	-3.622	139	1711	144	1618	0
5	13	11	""	"STM0538"	4350	20800	110	146	158	46	106	110	36	60	23	0	463	642	417	113	130	54	98	98	0	0.114	0.098	0.106	0.105	1.759	0.099	0.382	80	414	390	581	-3.129	40	350	52	529	0
5	14	11	""	"STM0554"	4530	20800	120	369	370	181	105	109	35	94	89	0	804	869	511	127	141	50	100	97	0	0.390	0.357	0.355	0.352	1.290	0.350	0.954	120	458	941	1007	-1.359	264	677	265	742	0
5	15	11	""	"STM0567"	4690	20800	110	323	368	247	103	118	191	60	12	0	1937	2212	1732	138	155	67	100	98	0	0.122	0.128	0.124	0.119	1.303	0.138	0.380	80	417	2019	2339	-3.032	220	1799	265	2074	0
5	16	11	""	"STM0575"	4870	20800	110	182	186	49	101	116	186	3	0	0	1876	1773	737	139	158	73	100	100	0	0.047	0.052	0.050	0.050	1.411	0.052	0.732	80	441	1818	1719	-4.423	81	1737	85	1634	0
5	17	11	""	"STM0580"	5040	20790	100	225	304	298	103	104	16	98	93	0	828	1145	1382	130	139	45	100	98	0	0.175	0.198	0.189	0.183	1.282	0.210	0.978	80	382	820	1216	-2.516	122	698	201	1015	0
5	18	11	"ybdZ"	"STM0587"	5210	20800	110	613	633	174	108	117	39	100	100	0	436	444	113	110	117	32	100	100	0	1.549	1.572	1.599	1.577	1.162	1.558	0.930	80	466	831	859	0.631	505	326	525	334	0
5	19	11	""	"STM2244"	5390	20800	80	177	246	290	108	115	34	92	50	0	264	383	548	92	95	20	100	100	0	0.401	0.474	0.422	0.415	1.583	0.462	0.895	52	276	241	429	-1.318	69	172	138	291	0
5	20	11	"yegT"	"STM2142"	5550	20800	110	125	151	85	103	105	16	60	36	0	476	893	1217	91	94	19	100	100	0	0.057	0.060	0.060	0.057	2.292	0.060	0.717	80	426	407	850	-4.129	22	385	48	802	0
5	21	11	"yehU"	"STM2159"	5730	20800	90	283	282	124	104	104	15	96	94	0	1073	1040	493	94	104	45	100	100	0	0.183	0.188	0.183	0.176	1.450	0.203	0.907	52	348	1158	1124	-2.451	179	979	178	946	0
5	22	11	"yohC"	"STM2169"	5920	20810	120	274	419	563	103	104	15	95	91	0	1677	1774	1120	92	102	35	100	100	0	0.108	0.188	0.106	0.121	1.914	0.260	0.495	120	438	1756	1998	-3.212	171	1585	316	1682	0
5	23	11	"yohI"	"STM2174"	6090	20800	120	396	413	262	103	104	17	98	95	0	2500	2387	1626	90	98	32	100	100	0	0.122	0.135	0.127	0.126	1.392	0.142	0.940	120	403	2703	2607	-3.040	293	2410	310	2297	0
5	24	11	"yfhD"	"STM2567"	6250	20810	110	496	503	244	103	106	17	100	100	0	1835	1779	972	88	95	27	100	100	0	0.225	0.237	0.226	0.240	1.266	0.237	0.961	80	463	2140	2091	-2.152	393	1747	400	1691	0
5	1	12	"Ctrl-10buffer"	"Ctrl-10buffer"	2250	20980	100	119	152	135	119	120	17	20	13	0	106	133	95	93	95	15	43	27	0	0.000	0.825	0.863	0.827	3.210	1.441	0.692	80	376	13	73	Error	0	13	33	40	-50
5	2	12	"Ctrl-Y1buffer"	"Ctrl-Y1buffer"	2420	20980	100	121	134	82	119	119	18	13	5	0	101	123	126	92	94	17	28	20	0	0.222	0.484	0.761	0.706	3.141	0.713	0.753	80	392	11	46	-2.170	2	9	15	31	-50
5	3	12	"Ctrl-Y5buffer"	"Ctrl-Y5buffer"	2600	20980	100	116	123	32	117	120	24	18	10	0	101	117	68	93	96	26	17	8	0	-0.125	0.250	0.771	0.868	3.044	0.410	0.239	80	397	7	30	Error	-1	8	6	24	-50
5	4	12	"Ctrl-FtsLbuffer"	"Ctrl-FtsLbuffer"	2770	20980	100	116	118	26	116	117	22	8	5	0	98	108	60	93	96	25	13	7	0	0.000	0.133	0.869	0.811	3.647	0.390	0.183	80	389	5	17	Error	0	5	2	15	-50
5	5	12	"Ctrl-dsM13buffer"	"Ctrl-dsM13buffer"	2940	20980	100	114	116	16	115	115	18	11	1	0	93	113	107	93	97	30	15	3	0	100000.000	0.050	0.643	0.728	4.168	0.133	0.179	80	391	-1	21	16.610	-1	0	1	20	-50
5	6	12	"Ctrl-CAB25ng/ul"	"Ctrl-CAB25ng/ul"	3120	20980	100	117	119	19	115	116	21	16	2	0	107	108	16	95	107	72	0	0	0	0.167	0.308	0.925	0.930	4.261	1.385	0.029	80	373	14	17	-2.585	2	12	4	13	-50
5	7	12	"Ctrl-10buffer"	"Ctrl-10buffer"	3290	20980	100	110	152	166	115	121	34	11	8	0	95	132	139	99	106	30	15	10	0	1.250	1.121	1.333	1.113	3.231	1.256	0.645	80	383	-9	70	0.322	-5	-4	37	33	-50
5	8	12	"Ctrl-Y1buffer"	"Ctrl-Y1buffer"	3460	20980	100	109	151	149	114	119	25	13	12	0	99	130	111	100	102	20	20	15	0	5.000	1.233	0.949	0.831	3.653	1.409	0.678	80	378	-6	67	2.322	-5	-1	37	30	-50
5	9	12	"Ctrl-Y5buffer"	"Ctrl-Y5buffer"	3640	20980	100	114	147	171	114	119	31	10	7	0	99	126	98	100	104	24	20	13	0	0.000	1.269	0.962	0.913	3.259	1.778	0.531	80	387	-1	59	Error	0	-1	33	26	-50
5	10	12	"Ctrl-FtsLbuffer"	"Ctrl-FtsLbuffer"	3810	20980	100	116	169	156	111	116	25	23	20	0	115	176	185	100	109	34	31	18	0	0.333	0.763	0.990	0.924	3.137	0.804	0.724	80	401	20	134	-1.585	5	15	58	76	-50
5	11	12	"Ctrl-dsM13buffer"	"Ctrl-dsM13buffer"	3980	20980	100	106	114	35	110	111	17	18	8	0	97	110	49	99	102	19	18	7	0	2.000	0.364	1.037	1.037	3.365	0.748	0.387	80	390	-6	15	1.000	-4	-2	4	11	-50
5	12	12	"Ctrl-CAB200ng/ul"	"Ctrl-CAB200ng/ul"	4160	20980	100	109	109	15	105	106	15	22	5	0	104	106	19	98	99	15	30	11	0	0.667	0.500	0.750	0.761	3.198	0.229	0.006	80	362	10	12	-0.585	4	6	4	8	-50
5	13	12	"Ctrl-10buffer"	"Ctrl-10buffer"	4330	20980	100	105	168	220	103	105	18	25	13	0	105	151	156	99	104	30	21	12	0	0.333	1.250	0.750	0.780	3.609	1.453	0.828	80	392	8	117	-1.585	2	6	65	52	-50
5	14	12	"Ctrl-Y1buffer"	"Ctrl-Y1buffer"	4500	20970	100	104	140	152	105	107	19	13	8	0	106	146	166	106	110	27	13	8	0	100000.000	0.875	1.005	0.981	2.954	0.887	0.653	80	377	-1	75	16.610	-1	0	35	40	-50
5	15	12	"Ctrl-Y5buffer"	"Ctrl-Y5buffer"	4680	20970	100	98	113	61	105	123	198	2	1	0	116	131	85	118	125	54	5	2	0	3.500	0.615	0.730	0.790	3.311	0.687	0.604	80	389	-9	21	1.807	-7	-2	8	13	-50
5	16	12	"Ctrl-FtsLbuffer"	"Ctrl-FtsLbuffer"	4850	20970	100	101	114	77	103	121	200	2	2	0	131	152	131	131	142	68	3	3	0	100000.000	0.524	0.563	0.795	4.496	0.495	0.568	80	380	-2	32	16.610	-2	0	11	21	-50
5	17	12	"Ctrl-dsM13buffer"	"Ctrl-dsM13buffer"	5020	20970	100	96	119	91	102	104	20	18	8	0	139	251	708	133	139	44	16	11	0	-1.000	0.144	1.077	0.900	3.272	0.018	0.016	80	403	0	135	Error	-6	6	17	118	-50
5	18	12	"Ctrl-CAB75ng/ul"	"Ctrl-CAB75ng/ul"	5200	20970	100	103	105	17	100	106	32	5	1	0	144	147	28	128	130	25	30	16	0	0.188	0.263	0.593	0.646	2.769	1.463	0.120	80	408	19	24	-2.415	3	16	5	19	-50
5	19	12	"Ctrl-10buffer"	"Ctrl-10buffer"	5370	20970	100	101	113	50	99	102	26	16	7	0	114	124	44	108	110	25	21	8	0	0.333	0.875	1.000	0.941	3.027	2.489	0.065	80	391	8	30	-1.585	2	6	14	16	-50
5	20	12	"Ctrl-Y1buffer"	"Ctrl-Y1buffer"	5540	20970	100	102	161	214	100	104	27	20	11	0	106	178	272	96	99	23	23	13	0	0.200	0.744	0.785	0.849	3.407	0.787	0.822	80	405	12	143	-2.322	2	10	61	82	-50
5	21	12	"Ctrl-Y5buffer"	"Ctrl-Y5buffer"	5720	20970	100	104	104	14	101	103	18	12	0	0	89	92	17	93	97	29	5	0	0	-0.750	-3.000	0.833	0.876	3.648	0.718	0.082	80	403	-1	2	Error	3	-4	3	-1	-50
5	22	12	"Ctrl-FtsLbuffer"	"Ctrl-FtsLbuffer"	5890	20970	100	104	106	19	101	102	16	25	3	0	92	126	156	90	93	23	20	12	0	1.500	0.139	0.813	0.824	4.834	0.054	0.178	80	363	5	41	0.585	3	2	5	36	-50
5	23	12	"Ctrl-dsM13buffer"	"Ctrl-dsM13buffer"	6060	20970	100	100	110	50	100	101	15	26	8	0	91	172	420	88	93	23	15	10	0	0.000	0.119	0.992	0.768	4.552	0.104	0.592	80	365	3	94	Error	0	3	10	84	-50
5	24	12	"Ctrl-CABbuffer"	"Ctrl-CABbuffer"	6240	20970	100	104	114	48	100	101	15	26	11	0	94	178	335	88	91	19	23	13	0	0.667	0.156	0.875	0.897	4.094	0.129	0.623	80	447	10	104	-0.585	4	6	14	90	-50
5	1	13	"hupA"	"STM4170"	2240	21180	130	1230	1191	530	121	122	23	100	100	0	644	627	302	95	96	16	98	97	0	2.020	2.011	2.011	2.186	1.374	1.952	0.962	120	605	1658	1602	1.014	1109	549	1070	532	0
5	2	13	"hupA"	"STM4170"	2430	21180	130	979	925	409	120	123	26	100	100	0	394	397	174	95	98	16	100	98	0	2.873	2.666	2.720	2.752	1.268	2.609	0.949	120	434	1158	1107	1.523	859	299	805	302	0
5	3	13	"hilA"	"STM2876"	2590	21180	130	447	466	232	119	122	25	100	96	0	3256	3094	1555	98	106	36	100	100	0	0.104	0.116	0.109	0.114	1.298	0.118	0.884	120	453	3486	3343	-3.267	328	3158	347	2996	0
5	4	13	"hilA"	"STM2876"	2770	21170	110	1199	1212	511	119	123	27	100	100	0	3943	3582	1169	105	117	49	100	100	0	0.281	0.314	0.295	0.313	1.290	0.319	0.891	80	410	4918	4570	-1.829	1080	3838	1093	3477	0
5	5	13	"hilC"	"STM2867"	2940	21160	110	644	634	157	121	127	27	100	100	0	2612	2442	715	112	134	66	100	100	0	0.209	0.220	0.216	0.222	1.194	0.217	0.959	80	433	3023	2843	-2.257	523	2500	513	2330	0
5	6	13	"hilC"	"STM2867"	3120	21160	110	666	662	170	123	130	30	100	100	0	2750	2612	795	129	166	106	100	100	0	0.207	0.217	0.212	0.220	1.216	0.211	0.947	80	418	3164	3022	-2.271	543	2621	539	2483	0
5	7	13	"hns"	"STM1751"	3290	21160	120	1703	1600	714	124	136	44	100	100	0	920	1029	680	112	145	97	96	87	0	1.954	1.610	1.935	1.915	1.479	1.419	0.871	120	460	2387	2393	0.967	1579	808	1476	917	0
5	8	13	"hns"	"STM1751"	3470	21150	130	1144	1137	496	125	139	81	100	98	0	902	871	399	103	110	41	99	98	0	1.275	1.318	1.343	1.379	1.381	1.325	0.932	120	497	1818	1780	0.351	1019	799	1012	768	0
5	9	13	"hns"	"STM1751"	3650	21160	120	2211	2066	812	127	141	89	100	100	0	1625	1761	920	100	107	42	100	100	0	1.367	1.167	1.332	1.288	1.406	1.076	0.887	120	423	3609	3600	0.451	2084	1525	1939	1661	0
5	10	13	"hilD"	"STM2875"	3810	21160	120	741	729	424	120	133	50	98	95	0	1305	1302	778	102	112	44	100	98	0	0.516	0.507	0.501	0.521	1.267	0.508	0.941	120	424	1824	1809	-0.954	621	1203	609	1200	0
5	11	13	"hilD"	"STM2875"	4000	21160	140	331	453	426	115	119	28	98	94	0	503	737	781	101	109	39	98	94	0	0.537	0.531	0.511	0.547	1.469	1.265	0.667	156	477	618	974	-0.896	216	402	338	636	0
5	12	13	"stpA"	"STM2799"	4180	21150	130	656	928	785	112	116	25	100	100	0	487	747	673	98	104	29	99	98	0	1.398	1.257	1.336	1.391	1.312	1.186	0.933	120	450	933	1465	0.484	544	389	816	649	0
5	13	13	"csrA"	"STM2826"	4340	21150	110	514	607	297	111	119	29	100	100	0	565	661	353	99	102	21	100	100	0	0.865	0.883	0.891	0.925	1.313	0.864	0.957	80	363	869	1058	-0.210	403	466	496	562	0
5	14	13	"dps"	"STM0831"	4520	21150	120	656	851	581	109	114	27	100	100	0	682	1009	786	106	109	25	100	100	0	0.950	0.822	0.845	0.897	1.311	0.772	0.964	120	424	1123	1645	-0.075	547	576	742	903	0
5	15	13	"dps"	"STM0831"	4690	21150	130	1055	1059	511	110	115	28	100	100	0	1230	1236	593	113	120	34	100	100	0	0.846	0.845	0.847	0.856	1.208	0.846	0.972	120	419	2062	2072	-0.241	945	1117	949	1123	0
5	16	13	"dps"	"STM0831"	4860	21150	120	1336	1313	770	109	114	29	100	100	0	1609	1560	972	119	124	34	100	99	0	0.823	0.836	0.846	0.885	1.267	0.814	0.982	120	394	2717	2645	-0.280	1227	1490	1204	1441	0
5	17	13	"oxyR"	"STM4125"	5030	21150	120	1636	1664	1557	106	111	26	100	99	0	1011	1108	956	124	126	33	99	98	0	1.725	1.583	1.572	1.611	1.260	1.616	0.971	120	447	2417	2542	0.787	1530	887	1558	984	0
5	18	13	"oxyR"	"STM4125"	5200	21140	90	864	1028	1170	108	119	39	100	100	0	547	644	619	123	127	35	100	98	0	1.783	1.766	1.715	1.729	1.262	1.823	0.967	52	328	1180	1441	0.834	756	424	920	521	0
5	19	13	"fur"	"STM0693"	5380	21150	120	1075	1067	371	101	108	34	100	100	0	1563	1541	536	117	119	24	100	100	0	0.674	0.678	0.676	0.679	1.165	0.673	0.970	120	484	2420	2390	-0.570	974	1446	966	1424	0
5	20	13	"fur"	"STM0693"	5560	21160	130	759	811	457	99	103	27	100	100	0	1032	1123	677	109	116	51	100	100	0	0.715	0.702	0.711	0.727	1.204	0.690	0.969	120	459	1583	1726	-0.484	660	923	712	1014	0
5	21	13	"envR"	"STM3389"	5730	21150	120	360	419	287	98	101	19	96	91	0	1649	1861	1320	101	107	31	100	100	0	0.169	0.182	0.172	0.170	1.517	0.188	0.889	120	433	1810	2081	-2.563	262	1548	321	1760	0
5	22	13	"envR"	"STM3389"	5910	21160	120	178	218	118	98	99	15	89	74	0	557	1109	1092	95	97	22	100	100	0	0.173	0.118	0.126	0.130	1.632	0.107	0.913	120	409	542	1134	-2.530	80	462	120	1014	0
5	23	13	"envR"	"STM3389"	6080	21150	130	753	776	374	101	102	15	100	100	0	2941	2932	1050	90	96	27	100	100	0	0.229	0.238	0.229	0.223	1.411	0.245	0.859	120	470	3503	3517	-2.129	652	2851	675	2842	0
5	24	13	"arcB"	"STM3328"	6250	21150	80	147	179	134	102	102	15	84	61	0	312	494	589	89	96	32	100	96	0	0.202	0.190	0.173	0.154	1.837	0.162	0.843	52	287	268	482	-2.309	45	223	77	405	0
5	1	14	""	"STM4191"	2250	21340	120	137	140	25	120	122	22	40	13	0	225	234	63	94	95	15	98	97	0	0.130	0.143	0.163	0.163	2.966	0.119	0.091	120	566	148	160	-2.946	17	131	20	140	0
5	2	14	""	"STM4520"	2420	21340	120	153	168	72	119	121	22	75	33	0	321	356	147	97	99	16	100	100	0	0.152	0.189	0.142	0.147	2.277	0.210	0.299	120	458	258	308	-2.720	34	224	49	259	0
5	3	14	""	"STM4239"	2590	21330	110	226	237	55	119	123	23	100	96	0	301	319	114	102	108	27	100	100	0	0.538	0.544	0.531	0.547	1.459	0.488	0.715	80	389	306	335	-0.895	107	199	118	217	0
5	4	14	""	"STM0083"	2770	21330	120	202	212	70	120	123	22	94	82	0	865	800	297	102	113	40	100	100	0	0.107	0.132	0.113	0.120	1.790	0.120	0.504	120	523	845	790	-3.218	82	763	92	698	0
5	5	14	""	"STM0348"	2950	21330	120	184	191	38	118	121	23	96	75	0	714	708	223	108	125	52	100	100	0	0.109	0.122	0.115	0.113	1.519	0.115	0.599	120	541	672	673	-3.199	66	606	73	600	0
5	6	14	""	"STM1007"	3120	21320	100	173	187	59	118	121	24	91	56	0	1308	1383	675	129	154	82	100	100	0	0.047	0.055	0.049	0.049	1.619	0.063	0.724	80	382	1234	1323	-4.422	55	1179	69	1254	0
5	7	14	"purM"	"STM2499"	3280	21330	100	307	461	513	118	130	94	91	50	0	765	1246	1677	109	151	166	100	93	0	0.288	0.302	0.288	0.287	1.377	0.309	0.941	80	408	845	1480	-1.795	189	656	343	1137	0
5	8	14	"adhE"	"STM1749"	3460	21330	110	912	1040	517	117	130	87	100	100	0	2343	2582	1229	101	128	147	100	100	0	0.355	0.372	0.373	0.367	1.140	0.398	0.959	80	491	3037	3404	-1.496	795	2242	923	2481	0
5	9	14	"envZ"	"STM3501"	3630	21330	100	164	248	242	115	120	28	71	41	0	324	625	830	95	105	48	98	90	0	0.214	0.251	0.224	0.197	1.850	0.272	0.890	80	423	278	663	-2.224	49	229	133	530	0
5	10	14	"katG"	"STM4106"	3810	21330	100	158	256	265	111	114	22	80	55	0	400	826	1313	93	96	21	100	100	0	0.153	0.198	0.189	0.169	1.728	0.195	0.923	80	414	354	878	-2.708	47	307	145	733	0
5	11	14	"traT"	"PSLT103"	3990	21330	130	1127	1326	1175	109	112	22	100	100	0	1476	1684	1481	93	97	25	100	100	0	0.736	0.765	0.757	0.769	1.196	0.777	0.954	120	563	2401	2808	-0.442	1018	1383	1217	1591	0
5	12	14	"yjiS"	"STM4521"	4150	21330	110	287	318	169	112	116	25	97	95	0	831	877	421	96	105	35	100	100	0	0.238	0.264	0.248	0.241	1.361	0.294	0.847	80	449	910	987	-2.070	175	735	206	781	0
5	13	14	"yejG"	"STM2220"	4350	21320	130	1757	1651	843	113	118	26	100	100	0	744	708	345	96	104	32	100	98	0	2.537	2.513	2.487	2.593	1.236	2.525	0.963	120	584	2292	2150	1.343	1644	648	1538	612	0
5	14	14	""	"STM2239"	4510	21320	130	256	271	120	106	110	24	97	89	0	1223	1276	692	95	101	26	100	100	0	0.133	0.140	0.129	0.136	1.617	0.140	0.834	120	525	1278	1346	-2.911	150	1128	165	1181	0
5	15	14	"dld"	"STM2167"	4690	21330	130	587	557	294	104	106	19	100	96	0	3243	3155	2158	95	100	26	100	99	0	0.153	0.148	0.147	0.169	1.588	0.141	0.964	120	536	3631	3513	-2.704	483	3148	453	3060	0
5	16	14	"citT"	"STM0618"	4850	21320	120	566	672	577	106	110	25	96	93	0	1612	2234	2137	97	102	26	98	96	0	0.304	0.265	0.269	0.283	1.708	0.262	0.954	120	477	1975	2703	-1.720	460	1515	566	2137	0
5	17	14	""	"STM2504"	5030	21320	100	155	190	137	106	113	31	73	31	0	487	525	234	98	106	27	100	100	0	0.126	0.197	0.132	0.129	2.114	0.254	0.350	80	360	438	511	-2.989	49	389	84	427	0
5	18	14	"EMPTY"	"EMPTY"	5170	21320	100	105	106	18	105	118	41	2	0	0	107	109	18	101	106	32	7	1	0	0.000	0.125	1.211	1.080	3.906	0.215	0.043	80	416	6	9	Error	0	6	1	8	-75
5	19	14	"EMPTY"	"EMPTY"	5350	21320	100	112	113	19	102	109	35	13	0	0	107	109	25	100	101	17	30	8	0	1.429	1.222	0.809	0.736	3.169	0.450	0.009	80	425	17	20	0.515	10	7	11	9	-75
5	20	14	"EMPTY"	"EMPTY"	5520	21320	100	94	97	13	99	100	16	11	1	0	109	109	17	102	107	49	0	0	0	-0.714	-0.286	0.508	0.716	5.443	0.287	0.100	80	395	2	5	Error	-5	7	-2	7	-75
5	21	14	"EMPTY"	"EMPTY"	5690	21320	100	99	99	15	97	99	17	16	1	0	122	122	22	110	116	49	5	0	0	0.167	0.167	0.663	0.615	3.461	0.048	0.002	80	409	14	14	-2.585	2	12	2	12	-75
5	22	14	"EMPTY"	"EMPTY"	5870	21320	100	99	102	18	96	97	14	30	12	0	122	126	23	110	112	19	40	21	0	0.250	0.375	0.784	0.765	4.032	0.103	0.007	80	407	15	22	-2.000	3	12	6	16	-75
5	23	14	"EMPTY"	"EMPTY"	6040	21310	100	115	122	35	99	101	16	50	31	0	146	171	94	103	105	24	56	47	0	0.372	0.338	0.371	0.357	2.912	0.330	0.538	80	375	59	91	-1.426	16	43	23	68	-75
5	24	14	"EMPTY"	"EMPTY"	6210	21310	100	116	122	30	102	104	19	40	22	0	119	167	111	94	101	36	45	35	0	0.560	0.274	0.345	0.398	3.133	0.223	0.609	80	460	39	93	-0.837	14	25	20	73	-75
6	1	1	"infC"	"STM1334"	6910	19080	110	11629	11697	4740	108	111	19	100	100	0	1240	1196	407	84	84	13	100	100	0	9.966	10.422	10.245	10.402	1.132	10.659	0.965	80	506	12677	12701	3.317	11521	1156	11589	1112	0
6	2	1	"katE"	"STM1318"	7080	19060	100	1621	2186	1879	109	110	18	100	100	0	1216	1631	1509	84	85	13	100	100	0	1.336	1.343	1.305	1.409	1.746	1.321	0.816	80	417	2644	3624	0.418	1512	1132	2077	1547	0
6	3	1	"ydgP"	"STM1455"	7250	19070	100	707	895	579	106	107	16	100	100	0	2248	2662	1754	85	86	14	100	100	0	0.278	0.306	0.303	0.305	1.206	0.307	0.942	80	410	2764	3366	-1.848	601	2163	789	2577	0
6	4	1	""	"STM3530"	7430	19060	110	261	344	237	106	106	14	96	92	0	1942	2131	1249	86	87	14	100	100	0	0.084	0.116	0.101	0.091	1.750	0.134	0.850	80	481	2011	2283	-3.582	155	1856	238	2045	0
6	5	1	"srfB"	"STM1594"	7600	19060	100	456	597	415	109	115	33	100	97	0	1751	2489	1899	87	88	16	100	100	0	0.209	0.203	0.203	0.200	1.340	0.205	0.950	80	401	2011	2890	-2.262	347	1664	488	2402	0
6	6	1	""	"STM2503"	7770	19050	110	352	437	300	109	113	32	100	98	0	3085	3560	1808	89	96	53	100	100	0	0.081	0.094	0.086	0.086	1.417	0.095	0.659	80	484	3239	3799	-3.624	243	2996	328	3471	0
6	7	1	"dcuB"	"STM4301"	7950	19050	100	298	415	378	106	109	23	98	93	0	3300	4817	4478	89	95	53	100	100	0	0.060	0.065	0.060	0.060	1.516	0.072	0.891	80	442	3403	5037	-4.064	192	3211	309	4728	0
6	8	1	"yacL"	"STM0160"	8120	19050	110	600	667	394	108	111	32	100	100	0	2491	2751	1745	89	91	19	100	100	0	0.205	0.210	0.207	0.209	1.193	0.211	0.946	80	440	2894	3221	-2.288	492	2402	559	2662	0
6	9	1	"polA"	"STM3999"	8290	19050	110	279	312	160	107	110	24	100	97	0	1088	1203	703	87	89	17	100	100	0	0.172	0.184	0.164	0.175	1.541	0.184	0.824	80	392	1173	1321	-2.541	172	1001	205	1116	0
6	10	1	"rsmC"	"STM4556"	8460	19050	100	345	372	144	107	109	19	100	100	0	681	765	371	87	90	22	100	100	0	0.401	0.391	0.390	0.395	1.279	0.386	0.952	80	403	832	943	-1.320	238	594	265	678	0
6	11	1	"exbD"	"STM3158"	8640	19050	100	1622	1928	1273	111	115	26	100	100	0	2011	2449	1515	90	102	45	100	100	0	0.787	0.770	0.748	0.757	1.199	0.791	0.947	80	430	3432	4176	-0.346	1511	1921	1817	2359	0
6	12	1	"hisD"	"STM2072"	8810	19050	100	6605	7055	4910	108	111	21	100	100	0	1891	1978	1419	89	94	30	100	100	0	3.605	3.678	3.605	3.787	1.282	3.636	0.967	80	416	8299	8836	1.850	6497	1802	6947	1889	0
6	13	1	""	"STM3944"	8980	19050	110	1143	1284	511	107	109	18	100	100	0	3969	4097	1227	88	89	16	100	100	0	0.267	0.294	0.265	0.284	1.318	0.280	0.867	80	463	4917	5186	-1.905	1036	3881	1177	4009	0
6	14	1	""	"STM3940"	9150	19050	120	1132	1333	709	107	110	23	99	96	0	8904	8991	4666	88	92	20	100	100	0	0.116	0.138	0.142	0.143	1.537	0.139	0.964	120	555	9841	10129	-3.105	1025	8816	1226	8903	0
6	15	1	"hemX"	"STM3936"	9330	19050	110	1607	1637	273	107	110	23	100	100	0	7605	7764	1450	86	92	23	100	100	0	0.199	0.199	0.193	0.200	1.122	0.200	0.967	80	478	9019	9208	-2.326	1500	7519	1530	7678	0
6	16	1	""	"STM3927"	9510	19040	110	1218	1227	238	106	107	17	100	100	0	7332	7623	1924	85	90	45	100	100	0	0.153	0.149	0.148	0.150	1.221	0.146	0.929	80	499	8359	8659	-2.704	1112	7247	1121	7538	0
6	17	1	"rffH"	"STM3923"	9670	19050	110	722	849	395	106	109	26	100	100	0	3172	3213	891	86	92	52	100	100	0	0.200	0.238	0.206	0.223	1.316	0.241	0.844	80	456	3702	3870	-2.325	616	3086	743	3127	0
6	18	1	"wzzE"	"STM3919"	9840	19050	100	3291	3495	1079	102	104	15	100	100	0	7817	8141	2552	87	87	15	100	100	0	0.413	0.421	0.418	0.422	1.098	0.414	0.977	80	427	10919	11447	-1.277	3189	7730	3393	8054	0
6	19	1	""	"STM4432"	10020	19050	100	692	724	280	105	106	16	100	100	0	1518	1797	1060	83	85	19	100	100	0	0.409	0.361	0.384	0.381	1.265	0.321	0.927	80	453	2022	2333	-1.290	587	1435	619	1714	0
6	20	1	""	"STM4436"	10200	19050	100	511	608	339	105	107	16	100	100	0	2258	3044	2179	82	82	13	100	100	0	0.187	0.170	0.183	0.180	1.367	0.156	0.905	80	430	2582	3465	-2.422	406	2176	503	2962	0
6	21	1	""	"STM4445"	10370	19050	100	181	189	56	105	106	15	98	95	0	773	837	449	81	81	13	100	100	0	0.110	0.111	0.107	0.110	1.561	0.109	0.832	80	428	768	840	-3.187	76	692	84	756	0
6	22	1	"treB"	"STM4454"	10540	19050	90	141	152	64	104	105	15	78	59	0	386	511	558	80	81	14	100	100	0	0.121	0.111	0.112	0.104	1.799	0.106	0.781	52	355	343	479	-3.048	37	306	48	431	0
6	23	1	"idnT"	"STM4482"	10710	19050	100	130	140	54	103	103	15	73	40	0	355	421	474	81	82	13	100	100	0	0.099	0.109	0.114	0.101	2.141	0.098	0.669	80	452	301	377	-3.343	27	274	37	340	0
6	24	1	"yjgB"	"STM4486"	10890	19050	100	154	176	64	104	105	14	95	77	0	286	381	237	81	82	13	100	98	0	0.244	0.240	0.245	0.246	1.712	0.239	0.809	80	472	255	372	-2.036	50	205	72	300	0
6	1	2	"zraP"	"STM4172"	6880	19220	90	400	466	199	103	106	18	100	100	0	951	1164	556	85	87	25	100	100	0	0.343	0.336	0.333	0.339	1.201	0.337	0.943	52	340	1163	1442	-1.544	297	866	363	1079	0
6	2	2	"purH"	"STM4176"	7060	19220	110	507	846	974	105	106	16	100	100	0	1592	2526	3129	84	86	18	100	100	0	0.267	0.303	0.296	0.303	1.246	0.306	0.980	80	437	1910	3183	-1.907	402	1508	741	2442	0
6	3	2	"livK"	"STM3564"	7240	19220	100	228	371	284	105	107	28	93	81	0	889	1851	1847	84	86	16	100	100	0	0.153	0.151	0.152	0.147	1.534	0.151	0.972	80	356	928	2033	-2.710	123	805	266	1767	0
6	4	2	"yihR"	"STM4020"	7400	19220	100	250	283	140	105	105	16	97	95	0	1220	1462	970	87	88	16	100	100	0	0.128	0.129	0.124	0.124	1.388	0.132	0.929	80	379	1278	1553	-2.966	145	1133	178	1375	0
6	5	2	"yhiQ"	"STM3593"	7590	19210	100	195	321	283	105	106	15	95	88	0	572	1361	1647	88	90	17	100	100	0	0.186	0.170	0.167	0.173	1.535	0.169	0.969	80	391	574	1489	-2.427	90	484	216	1273	0
6	6	2	"atpE"	"STM3870"	7760	19210	100	976	1101	498	107	110	22	100	100	0	898	1009	512	91	96	30	100	98	0	1.077	1.083	1.081	1.118	1.255	1.052	0.972	80	370	1676	1912	0.107	869	807	994	918	0
6	7	2	"ratB"	"STM2514"	7920	19220	110	513	565	280	108	111	22	100	100	0	3081	3241	1514	91	96	32	100	100	0	0.135	0.145	0.140	0.139	1.225	0.148	0.921	80	414	3395	3607	-2.884	405	2990	457	3150	0
6	8	2	"invG"	"STM2898"	8100	19210	100	288	312	147	103	109	34	91	80	0	2362	2445	1555	87	91	23	98	98	0	0.081	0.089	0.085	0.086	1.428	0.086	0.863	80	362	2460	2567	-3.620	185	2275	209	2358	0
6	9	2	"sitA"	"STM2861"	8260	19200	120	624	2172	3880	106	113	41	98	95	0	265	920	1483	87	91	24	98	94	0	2.910	2.480	2.413	2.409	1.533	2.616	0.977	120	372	696	2899	1.541	518	178	2066	833	0
6	10	2	"leuO"	"STM0115"	8410	19200	130	454	487	358	106	109	27	95	81	0	2296	2440	2129	87	94	37	100	100	0	0.158	0.162	0.165	0.164	1.392	0.162	0.955	120	446	2557	2734	-2.666	348	2209	381	2353	0
6	11	2	"bcfE"	"STM0025"	8610	19210	110	268	290	109	110	115	25	100	98	0	2909	3185	1572	95	117	76	100	100	0	0.056	0.058	0.057	0.057	1.422	0.058	0.853	80	459	2972	3270	-4.155	158	2814	180	3090	0
6	12	2	"dsbA"	"STM3997"	8790	19210	110	759	895	611	109	113	24	98	98	0	2515	2804	1947	91	109	72	98	98	0	0.268	0.290	0.274	0.269	1.477	0.295	0.959	80	449	3074	3499	-1.899	650	2424	786	2713	0
6	13	2	"orf7"	"PSLT012"	8970	19220	100	1134	1183	300	105	106	20	100	100	0	2596	2749	738	88	90	17	100	100	0	0.410	0.405	0.398	0.407	1.130	0.401	0.975	80	396	3537	3739	-1.285	1029	2508	1078	2661	0
6	14	2	"ppk"	"STM2501"	9140	19220	100	975	1106	393	105	107	21	100	100	0	6267	6717	2209	88	91	17	100	100	0	0.141	0.151	0.145	0.149	1.182	0.148	0.938	80	366	7049	7630	-2.828	870	6179	1001	6629	0
6	15	2	""	"STM4257"	9310	19210	110	375	415	138	106	107	17	100	100	0	12340	13388	4506	89	93	22	100	100	0	0.022	0.023	0.022	0.023	1.252	0.023	0.926	80	419	12520	13608	-5.509	269	12251	309	13299	0
6	16	2	""	"STM4261"	9480	19220	110	183	194	51	105	106	17	98	96	0	3623	3879	1121	87	89	20	100	100	0	0.022	0.023	0.023	0.022	1.377	0.024	0.737	80	456	3614	3881	-5.503	78	3536	89	3792	0
6	17	2	""	"STM4261"	9660	19210	100	476	493	108	103	104	15	100	100	0	4578	4623	1374	87	88	16	100	100	0	0.083	0.086	0.087	0.087	1.210	0.083	0.944	80	395	4864	4926	-3.590	373	4491	390	4536	0
6	18	2	""	"STM4262"	9830	19210	110	825	809	198	103	104	15	100	100	0	16689	15685	4549	89	92	23	100	100	0	0.043	0.045	0.045	0.046	1.166	0.044	0.973	80	426	17322	16302	-4.523	722	16600	706	15596	0
6	19	2	"livG"	"STM3561"	10000	19220	100	205	216	81	104	104	16	96	93	0	1441	1675	948	86	89	23	100	100	0	0.075	0.070	0.070	0.068	1.426	0.073	0.880	80	385	1456	1701	-3.746	101	1355	112	1589	0
6	20	2	"flgD"	"STM1176"	10170	19210	100	342	396	210	104	105	16	98	97	0	2748	3265	1866	82	83	14	100	100	0	0.089	0.092	0.086	0.086	1.340	0.095	0.916	80	398	2904	3475	-3.486	238	2666	292	3183	0
6	21	2	"brnQ"	"STM0399"	10350	19210	100	430	484	306	103	103	15	100	100	0	669	778	569	79	81	14	100	100	0	0.554	0.545	0.547	0.539	1.292	0.534	0.957	80	408	917	1080	-0.851	327	590	381	699	0
6	22	2	"ssaM"	"STM1413"	10520	19210	90	299	356	251	102	105	16	100	100	0	723	875	749	82	84	18	100	100	0	0.307	0.320	0.317	0.315	1.270	0.346	0.943	52	358	838	1047	-1.702	197	641	254	793	0
6	23	2	"proY"	"STM0400"	10700	19220	100	431	426	192	102	104	17	100	97	0	1636	1635	877	82	84	16	100	100	0	0.212	0.209	0.204	0.205	1.247	0.206	0.949	80	407	1883	1877	-2.240	329	1554	324	1553	0
6	24	2	"malM"	"STM4232"	10870	19220	100	309	310	90	104	104	17	100	100	0	3092	3213	1143	82	83	14	100	100	0	0.068	0.066	0.067	0.065	1.250	0.066	0.931	80	439	3215	3337	-3.876	205	3010	206	3131	0
6	1	3	"nrdB"	"STM2278"	6870	19400	100	350	381	167	102	104	17	100	100	0	1828	2125	1271	84	86	22	100	100	0	0.142	0.137	0.136	0.139	1.221	0.132	0.956	80	448	1992	2320	-2.814	248	1744	279	2041	0
6	2	3	"nrdF"	"STM2808"	7040	19390	110	619	629	255	105	109	41	97	96	0	1940	2166	977	83	86	29	98	98	0	0.277	0.252	0.259	0.257	1.541	0.250	0.963	80	455	2371	2607	-1.853	514	1857	524	2083	0
6	3	3	"sipD"	"STM2883"	7220	19390	110	444	451	79	105	109	45	100	100	0	3158	3256	686	84	88	30	100	100	0	0.110	0.109	0.105	0.109	1.203	0.105	0.868	80	468	3413	3518	-3.181	339	3074	346	3172	0
6	4	3	"invI"	"STM2893"	7400	19390	110	462	483	169	104	107	29	100	100	0	3332	3442	1328	86	88	17	100	100	0	0.110	0.113	0.113	0.111	1.195	0.114	0.959	80	453	3604	3735	-3.181	358	3246	379	3356	0
6	5	3	"msgA"	"STM1241"	7570	19390	110	980	1046	530	106	107	18	100	100	0	1765	1846	868	86	89	17	100	100	0	0.521	0.534	0.513	0.527	1.230	0.544	0.933	80	440	2553	2700	-0.942	874	1679	940	1760	0
6	6	3	"eutJ"	"STM2462"	7740	19390	100	266	435	663	106	107	15	97	96	0	1508	1755	1250	88	90	16	100	100	0	0.113	0.197	0.124	0.126	1.849	0.247	0.353	80	408	1580	1996	-3.150	160	1420	329	1667	0
6	7	3	"rfaZ"	"STM3715"	7920	19380	100	276	287	101	108	110	37	96	92	0	3849	4009	1631	88	91	26	100	100	0	0.045	0.046	0.044	0.043	1.320	0.047	0.912	80	405	3929	4100	-4.485	168	3761	179	3921	0
6	8	3	"pncB"	"STM1004"	8090	19390	100	988	1246	1125	103	106	20	100	100	0	2205	2608	2024	85	88	25	100	100	0	0.417	0.453	0.421	0.435	1.277	0.489	0.915	80	408	3005	3666	-1.260	885	2120	1143	2523	0
6	9	3	"pepT"	"STM1227"	8270	19390	110	389	553	394	105	108	26	100	100	0	1823	2556	1840	83	85	15	100	100	0	0.163	0.181	0.164	0.169	1.262	0.188	0.927	80	432	2024	2921	-2.615	284	1740	448	2473	0
6	10	3	"hlpA"	"STM0225"	8430	19390	100	969	1252	864	106	106	16	100	100	0	1642	2013	1302	85	88	26	100	100	0	0.554	0.594	0.570	0.580	1.181	0.614	0.955	80	391	2420	3074	-0.851	863	1557	1146	1928	0
6	11	3	"hemF"	"STM2451"	8610	19390	100	469	495	143	108	113	37	100	100	0	2489	2611	840	91	102	36	100	100	0	0.151	0.154	0.152	0.152	1.163	0.153	0.933	80	408	2759	2907	-2.732	361	2398	387	2520	0
6	12	3	"fliM"	"STM1976"	8780	19390	100	302	318	103	108	113	37	98	93	0	2375	2657	1120	93	103	42	100	100	0	0.085	0.082	0.080	0.079	1.327	0.082	0.920	80	408	2476	2774	-3.556	194	2282	210	2564	0
6	13	3	"yfeL"	"STM2439"	8960	19390	100	615	672	183	105	112	72	100	100	0	3694	3959	1059	87	96	102	100	100	0	0.141	0.146	0.142	0.145	1.191	0.145	0.947	80	396	4117	4439	-2.822	510	3607	567	3872	0
6	14	3	""	"STM1013"	9120	19390	110	699	698	215	109	110	22	100	100	0	3976	4021	1627	92	96	22	100	100	0	0.152	0.150	0.150	0.152	1.167	0.144	0.960	80	426	4474	4518	-2.719	590	3884	589	3929	0
6	15	3	""	"STM1017"	9300	19390	100	427	439	117	107	108	17	100	100	0	3425	3519	863	91	95	21	100	100	0	0.096	0.097	0.094	0.095	1.202	0.097	0.934	80	408	3654	3760	-3.381	320	3334	332	3428	0
6	16	3	""	"STM2300"	9470	19390	100	984	1039	320	105	105	15	100	100	0	5688	6049	2179	88	92	22	100	100	0	0.157	0.157	0.156	0.157	1.126	0.153	0.979	80	396	6479	6895	-2.671	879	5600	934	5961	0
6	17	3	"orf48"	"STM1379"	9650	19390	100	829	917	375	104	105	15	100	100	0	5967	6384	2814	88	92	22	100	100	0	0.123	0.129	0.130	0.128	1.193	0.128	0.974	80	408	6604	7109	-3.020	725	5879	813	6296	0
6	18	3	""	"STM0412"	9820	19390	100	496	567	277	102	103	15	100	100	0	2257	2602	1265	85	87	17	100	100	0	0.181	0.185	0.181	0.182	1.194	0.189	0.955	80	408	2566	2982	-2.463	394	2172	465	2517	0
6	19	3	""	"STM0885"	9990	19390	100	310	334	114	102	107	63	100	95	0	2784	2978	1072	82	85	35	100	100	0	0.077	0.080	0.078	0.078	1.220	0.083	0.936	80	396	2910	3128	-3.699	208	2702	232	2896	0
6	20	3	"exoX"	"STM1878"	10170	19390	100	2214	2353	519	103	106	19	100	100	0	4033	4249	1118	83	85	19	100	100	0	0.534	0.540	0.540	0.541	1.110	0.528	0.969	80	408	6061	6416	-0.904	2111	3950	2250	4166	0
6	21	3	"yebG"	"STM1882"	10340	19390	100	1560	1738	1024	105	106	22	100	100	0	1185	1305	657	81	84	20	100	100	0	1.318	1.334	1.281	1.305	1.189	1.409	0.957	80	396	2559	2857	0.398	1455	1104	1633	1224	0
6	22	3	""	"STM1534"	10510	19400	100	518	585	240	104	105	21	100	100	0	2123	2090	816	81	82	16	100	100	0	0.203	0.239	0.234	0.236	1.256	0.241	0.933	80	415	2456	2490	-2.302	414	2042	481	2009	0
6	23	3	""	"STM0612"	10680	19390	110	365	395	172	103	103	16	97	97	0	3324	3637	1687	81	82	13	100	100	0	0.081	0.082	0.080	0.076	1.426	0.086	0.930	80	442	3505	3848	-3.630	262	3243	292	3556	0
6	24	3	"ybdQ"	"STM0614"	10860	19400	110	3575	3449	908	104	104	17	100	100	0	3094	2943	926	82	82	13	100	100	0	1.152	1.169	1.176	1.201	1.159	1.150	0.982	80	496	6483	6206	0.205	3471	3012	3345	2861	0
6	1	4	"pspC"	"STM1688"	6860	19570	100	2044	2452	1143	103	107	29	100	100	0	533	590	274	83	84	15	100	100	0	4.313	4.633	4.755	4.840	1.327	4.625	0.940	80	439	2391	2856	2.109	1941	450	2349	507	0
6	2	4	"yhcP"	"STM3364"	7030	19570	100	514	633	341	104	114	97	96	87	0	1569	2033	1202	83	85	18	100	100	0	0.276	0.271	0.268	0.275	1.391	0.264	0.922	80	430	1896	2479	-1.858	410	1486	529	1950	0
6	3	4	"yhdV"	"STM3392"	7210	19560	90	280	355	257	103	108	44	100	98	0	692	844	456	84	86	32	100	100	0	0.291	0.332	0.293	0.300	1.325	0.378	0.752	52	350	785	1012	-1.780	177	608	252	760	0
6	4	4	"yhdH"	"STM3376"	7380	19570	110	320	434	298	103	104	16	100	100	0	1068	1585	1228	85	88	22	100	98	0	0.221	0.221	0.219	0.225	1.452	0.223	0.931	80	467	1200	1831	-2.179	217	983	331	1500	0
6	5	4	"pheA"	"STM2667"	7560	19560	100	270	280	104	103	105	18	100	96	0	644	711	353	84	84	12	100	100	0	0.298	0.282	0.277	0.285	1.325	0.279	0.928	80	420	727	804	-1.746	167	560	177	627	0
6	6	4	"yfiH"	"STM2661"	7740	19560	100	2023	2287	1223	105	106	16	100	100	0	1454	1655	924	86	87	14	100	100	0	1.402	1.391	1.415	1.429	1.250	1.376	0.960	80	408	3286	3751	0.488	1918	1368	2182	1569	0
6	7	4	"yabI"	"STM0105"	7900	19560	90	1061	1324	642	106	110	42	100	100	0	1767	2343	1225	85	89	22	100	100	0	0.568	0.539	0.536	0.545	1.138	0.523	0.969	52	349	2637	3476	-0.817	955	1682	1218	2258	0
6	8	4	"ftsZ"	"STM0133"	8080	19560	100	3641	3860	1120	105	134	178	100	100	0	2563	2627	853	85	94	59	100	100	0	1.427	1.477	1.452	1.504	1.202	1.463	0.960	80	398	6014	6297	0.513	3536	2478	3755	2542	0
6	9	4	"caiD"	"STM0070"	8260	19560	100	535	564	211	106	122	134	93	83	0	1272	1341	604	83	89	50	100	100	0	0.361	0.364	0.376	0.368	1.346	0.349	0.914	80	397	1618	1716	-1.471	429	1189	458	1258	0
6	10	4	"hofB"	"STM0143"	8420	19550	90	346	369	120	105	106	19	100	100	0	3022	3284	1479	86	103	91	100	100	0	0.082	0.083	0.083	0.083	1.299	0.079	0.919	52	337	3177	3462	-3.607	241	2936	264	3198	0
6	11	4	"mioC"	"STM3875"	8600	19560	100	1848	1919	368	109	114	39	100	100	0	3388	3431	565	94	113	85	100	100	0	0.528	0.542	0.537	0.541	1.108	0.544	0.967	80	406	5033	5147	-0.922	1739	3294	1810	3337	0
6	12	4	"glmU"	"STM3862"	8770	19560	100	1980	2081	600	112	119	36	100	100	0	4398	4530	1238	95	109	51	100	100	0	0.434	0.444	0.441	0.441	1.188	0.439	0.955	80	396	6171	6404	-1.204	1868	4303	1969	4435	0
6	13	4	"cvpA"	"STM2363"	8930	19560	90	1732	1709	436	109	167	328	100	96	0	1764	1805	542	89	204	1116	84	21	0	0.969	0.932	0.942	0.949	1.139	0.406	0.450	52	350	3298	3316	-0.045	1623	1675	1600	1716	0
6	14	4	"lrhA"	"STM2330"	9120	19560	100	1174	1254	501	109	151	296	97	91	0	953	996	427	88	180	1012	36	0	0	1.231	1.261	1.267	1.300	1.288	1.241	0.956	80	426	1930	2053	0.300	1065	865	1145	908	0
6	15	4	"elaA"	"STM2312"	9300	19560	100	974	989	352	106	107	16	100	100	0	2767	2835	1115	87	89	17	100	100	0	0.324	0.321	0.317	0.324	1.175	0.314	0.961	80	382	3548	3631	-1.626	868	2680	883	2748	0
6	16	4	"ais"	"STM2296"	9460	19560	100	478	515	217	104	106	25	100	100	0	1710	1797	862	85	92	89	100	100	0	0.230	0.240	0.241	0.241	1.269	0.238	0.958	80	394	1999	2123	-2.119	374	1625	411	1712	0
6	17	4	"glpQ"	"STM2282"	9640	19560	100	921	1031	481	103	105	20	100	100	0	3088	3384	1730	85	88	36	100	100	0	0.272	0.281	0.279	0.289	1.287	0.274	0.951	80	397	3821	4227	-1.876	818	3003	928	3299	0
6	18	4	""	"STM2406"	9800	19560	90	510	807	640	103	105	21	100	100	0	2043	3346	2859	83	89	41	100	100	0	0.208	0.216	0.216	0.215	1.152	0.215	0.976	52	339	2367	3967	-2.268	407	1960	704	3263	0
6	19	4	"ybdO"	"STM0606"	9990	19560	100	236	281	187	102	108	61	88	53	0	1517	2343	2278	83	86	38	100	100	0	0.093	0.079	0.082	0.081	1.434	0.078	0.716	80	426	1568	2439	-3.420	134	1434	179	2260	0
6	20	4	"ygaE"	"STM2794"	10160	19560	100	343	406	179	103	108	62	98	96	0	1710	2086	1190	83	84	34	100	100	0	0.148	0.151	0.150	0.154	1.302	0.147	0.940	80	408	1867	2306	-2.761	240	1627	303	2003	0
6	21	4	"slrB"	"STM2834"	10340	19560	100	154	170	63	104	105	23	86	58	0	836	988	628	80	82	19	100	100	0	0.066	0.073	0.068	0.065	1.583	0.082	0.829	80	395	806	974	-3.918	50	756	66	908	0
6	22	4	"ygaC"	"STM2801"	10500	19570	100	476	571	298	103	104	22	100	100	0	1132	1452	850	79	81	17	100	100	0	0.354	0.341	0.341	0.343	1.213	0.340	0.973	80	393	1426	1841	-1.497	373	1053	468	1373	0
6	23	4	"yqaB"	"STM2820"	10690	19560	110	2231	2300	787	103	103	15	100	100	0	2412	2508	855	81	82	14	100	100	0	0.913	0.905	0.908	0.902	1.195	0.907	0.966	80	466	4459	4624	-0.131	2128	2331	2197	2427	0
6	24	4	"hypF"	"STM2842"	10860	19560	100	222	254	114	102	103	15	95	93	0	690	945	720	80	79	12	100	100	0	0.197	0.176	0.184	0.190	1.541	0.160	0.901	80	423	730	1017	-2.346	120	610	152	865	0
6	1	5	""	"STM3251"	6850	19750	100	331	406	408	103	111	95	97	65	0	3682	3876	1724	82	83	15	100	100	0	0.063	0.080	0.064	0.067	1.467	0.085	0.413	80	440	3828	4097	-3.981	228	3600	303	3794	0
6	2	5	"tdcG"	"STM3240"	7020	19750	100	180	192	48	106	114	99	30	3	0	1191	1392	680	83	85	18	100	100	0	0.067	0.066	0.066	0.066	1.468	0.255	0.086	80	408	1182	1395	-3.904	74	1108	86	1309	0
6	3	5	"gcp"	"STM3208"	7200	19740	100	778	768	263	105	106	17	100	100	0	2323	2307	970	84	86	16	100	100	0	0.301	0.298	0.293	0.305	1.355	0.288	0.961	80	442	2912	2886	-1.734	673	2239	663	2223	0
6	4	5	"yqiA"	"STM3182"	7380	19740	100	678	692	150	104	106	16	100	100	0	2700	2793	701	86	91	26	100	100	0	0.220	0.217	0.214	0.217	1.119	0.212	0.972	80	408	3188	3295	-2.187	574	2614	588	2707	0
6	5	5	"hybC"	"STM3147"	7550	19740	100	518	631	271	105	106	17	100	100	0	1962	2623	1503	85	90	26	100	100	0	0.220	0.207	0.209	0.215	1.220	0.194	0.953	80	396	2290	3064	-2.184	413	1877	526	2538	0
6	6	5	"gsp"	"STM3139"	7720	19740	100	228	254	103	106	106	17	98	97	0	853	982	582	85	88	18	100	100	0	0.159	0.165	0.164	0.171	1.597	0.164	0.909	80	408	890	1045	-2.654	122	768	148	897	0
6	7	5	"pqiA"	"STM1063"	7890	19740	100	282	312	107	105	107	18	100	100	0	1127	1262	633	86	88	22	100	100	0	0.170	0.176	0.173	0.183	1.421	0.168	0.923	80	414	1218	1383	-2.556	177	1041	207	1176	0
6	8	5	""	"STM1078"	8080	19730	130	250	808	3695	105	125	150	48	15	0	360	730	3197	85	92	51	87	73	0	0.527	1.090	0.525	0.606	2.072	1.164	0.944	120	546	420	1348	-0.923	145	275	703	645	0
6	9	5	"hpaH"	"STM1105"	8240	19730	100	136	140	36	105	132	180	1	0	0	577	628	324	84	93	59	96	95	0	0.063	0.064	0.061	0.059	1.829	0.070	0.554	80	375	524	579	-3.991	31	493	35	544	0
6	10	5	""	"STM1132"	8420	19740	110	226	226	66	104	117	90	68	15	0	2378	2451	1154	86	90	32	100	100	0	0.053	0.052	0.052	0.052	1.374	0.049	0.524	80	475	2414	2487	-4.232	122	2292	122	2365	0
6	11	5	"rluC"	"STM1187"	8590	19730	110	339	395	211	106	119	92	91	67	0	1070	1242	766	91	99	34	100	98	0	0.238	0.251	0.240	0.249	1.373	0.250	0.618	80	453	1212	1440	-2.071	233	979	289	1151	0
6	12	5	"ycfW"	"STM1219"	8760	19740	100	324	400	233	107	109	24	98	97	0	1059	1433	1031	93	102	37	100	100	0	0.225	0.219	0.217	0.217	1.459	0.216	0.925	80	430	1183	1633	-2.154	217	966	293	1340	0
6	13	5	"dnaA"	"STM3838"	8940	19730	90	449	572	284	107	110	23	100	100	0	844	1158	669	86	90	23	100	100	0	0.451	0.434	0.448	0.435	1.156	0.411	0.956	52	358	1100	1537	-1.148	342	758	465	1072	0
6	14	5	""	"STM1484"	9110	19730	100	2613	2808	820	105	107	18	100	100	0	1915	1941	542	85	87	17	100	100	0	1.370	1.456	1.457	1.460	1.158	1.460	0.969	80	420	4338	4559	0.455	2508	1830	2703	1856	0
6	15	5	"yrdB"	"STM3400"	9290	19730	100	428	433	102	104	107	25	100	100	0	1599	1535	418	85	87	18	100	100	0	0.214	0.227	0.222	0.226	1.250	0.222	0.895	80	420	1838	1779	-2.224	324	1514	329	1450	0
6	16	5	""	"STM3411"	9460	19730	90	384	423	154	103	106	27	100	100	0	669	828	376	84	91	96	100	100	0	0.480	0.430	0.443	0.434	1.179	0.392	0.854	52	331	866	1064	-1.058	281	585	320	744	0
6	17	5	"rplR"	"STM3424"	9620	19730	100	6091	6585	2419	101	103	17	100	100	0	357	398	141	81	83	14	100	98	0	21.703	20.454	20.689	20.664	1.256	20.180	0.949	80	419	6266	6801	4.440	5990	276	6484	317	0
6	18	5	"yheO"	"STM3452"	9810	19730	100	806	872	328	102	104	20	100	100	0	2045	2290	943	83	85	33	100	100	0	0.359	0.349	0.357	0.349	1.225	0.342	0.951	80	430	2666	2977	-1.479	704	1962	770	2207	0
6	19	5	"treF"	"STM3603"	9970	19730	90	331	424	247	100	102	16	100	100	0	1246	1715	1237	82	84	19	100	100	0	0.198	0.198	0.196	0.198	1.183	0.187	0.936	52	347	1395	1957	-2.333	231	1164	324	1633	0
6	20	5	"yhjL"	"STM3616"	10160	19740	100	138	151	62	101	103	15	87	60	0	500	612	602	80	82	15	98	98	0	0.088	0.094	0.097	0.102	1.998	0.095	0.811	80	427	457	582	-3.505	37	420	50	532	0
6	21	5	"yhjT"	"STM3623"	10330	19740	100	134	139	39	101	103	15	71	51	0	421	462	220	79	80	12	100	100	0	0.096	0.099	0.103	0.089	1.991	0.109	0.585	80	408	375	421	-3.373	33	342	38	383	0
6	22	5	""	"STM3632"	10500	19740	110	495	535	149	102	103	15	100	100	0	3290	3569	1189	80	81	15	100	100	0	0.122	0.124	0.123	0.124	1.184	0.120	0.939	80	439	3603	3922	-3.030	393	3210	433	3489	0
6	23	5	"yiaG"	"STM3648"	10670	19730	90	268	320	178	103	103	16	100	100	0	847	1195	869	82	86	23	100	100	0	0.216	0.195	0.201	0.196	1.292	0.192	0.925	52	351	930	1330	-2.213	165	765	217	1113	0
6	24	5	"yiaH"	"STM3658"	10850	19750	100	311	341	182	103	103	15	100	100	0	2374	2848	1661	81	83	20	100	100	0	0.091	0.086	0.081	0.083	1.452	0.083	0.769	80	470	2501	3005	-3.463	208	2293	238	2767	0
6	1	6	""	"STM1790"	6850	19920	100	131	135	31	104	105	16	61	46	0	647	806	461	82	82	12	100	100	0	0.048	0.043	0.043	0.044	1.860	0.045	0.518	80	478	592	755	-4.387	27	565	31	724	0
6	2	6	"ychF"	"STM1784"	7030	19920	110	1747	1660	404	103	104	16	100	100	0	3544	3460	987	82	84	13	100	100	0	0.475	0.461	0.467	0.466	1.121	0.454	0.981	80	484	5106	4935	-1.074	1644	3462	1557	3378	0
6	3	6	"yciA"	"STM1736"	7200	19920	100	1144	1122	260	105	106	17	100	100	0	1983	1941	468	86	87	15	100	100	0	0.548	0.548	0.548	0.549	1.117	0.541	0.979	80	426	2936	2872	-0.869	1039	1897	1017	1855	0
6	4	6	"stdC"	"STM3027"	7370	19920	100	358	355	82	107	114	41	98	97	0	2654	2665	862	88	94	36	100	100	0	0.098	0.096	0.093	0.098	1.254	0.091	0.852	80	424	2817	2825	-3.354	251	2566	248	2577	0
6	5	6	"aas"	"STM3010"	7550	19910	110	277	322	166	105	107	23	97	92	0	1201	1533	1094	87	92	36	100	100	0	0.154	0.150	0.147	0.148	1.420	0.149	0.862	80	460	1286	1663	-2.695	172	1114	217	1446	0
6	6	6	"mltA"	"STM2988"	7720	19920	110	1148	1187	349	107	112	30	100	100	0	5073	5340	1796	89	95	30	100	100	0	0.209	0.206	0.205	0.207	1.113	0.202	0.984	80	432	6025	6331	-2.259	1041	4984	1080	5251	0
6	7	6	"yihX"	"STM4026"	7890	19910	100	1584	1554	453	114	123	39	100	100	0	2446	2427	800	92	102	38	100	100	0	0.624	0.617	0.622	0.629	1.210	0.604	0.959	80	414	3824	3775	-0.679	1470	2354	1440	2335	0
6	8	6	""	"STM0867"	8070	19910	100	485	508	160	108	112	24	100	100	0	1831	1923	739	87	90	26	100	100	0	0.216	0.218	0.215	0.219	1.213	0.213	0.963	80	424	2121	2236	-2.210	377	1744	400	1836	0
6	9	6	"ybhN"	"STM0811"	8240	19900	90	296	352	137	104	106	19	100	100	0	1892	2451	1317	84	90	35	100	100	0	0.106	0.105	0.102	0.105	1.208	0.101	0.931	52	361	2000	2615	-3.235	192	1808	248	2367	0
6	10	6	"abrB"	"STM0729"	8420	19910	100	212	228	87	104	105	20	93	83	0	890	1061	667	86	90	28	100	100	0	0.134	0.127	0.128	0.121	1.432	0.123	0.865	80	418	912	1099	-2.896	108	804	124	975	0
6	11	6	"citB"	"STM0690"	8580	19910	90	238	252	76	105	113	84	82	30	0	1518	1607	752	94	110	53	100	100	0	0.093	0.097	0.094	0.096	1.220	0.127	0.396	52	347	1557	1660	-3.420	133	1424	147	1513	0
6	12	6	"gltK"	"STM0663"	8760	19920	100	287	332	135	106	112	65	92	77	0	1633	1969	1210	101	116	61	100	100	0	0.118	0.121	0.121	0.122	1.312	0.115	0.949	80	432	1713	2094	-3.081	181	1532	226	1868	0
6	13	6	"ybjZ"	"STM0942"	8940	19910	110	1715	2818	2500	103	106	20	100	100	0	1618	2589	2227	87	89	20	100	100	0	1.053	1.085	1.058	1.086	1.189	1.104	0.970	80	474	3143	5217	0.074	1612	1531	2715	2502	0
6	14	6	""	"STM0907"	9110	19910	100	423	511	284	104	107	20	100	100	0	1504	1976	1269	86	87	16	100	100	0	0.225	0.215	0.220	0.215	1.280	0.215	0.965	80	401	1737	2297	-2.152	319	1418	407	1890	0
6	15	6	"sugE"	"STM4338"	9280	19910	110	608	670	241	106	107	18	100	100	0	1694	1869	754	86	88	17	100	100	0	0.312	0.316	0.311	0.319	1.148	0.313	0.977	80	444	2110	2347	-1.680	502	1608	564	1783	0
6	16	6	"miaA"	"STM4360"	9450	19910	100	4111	4314	1275	104	105	15	100	100	0	2484	2720	903	83	85	15	100	100	0	1.669	1.597	1.588	1.615	1.098	1.571	0.985	80	440	6408	6847	0.739	4007	2401	4210	2637	0
6	17	6	"yjeT"	"STM4365"	9640	19910	100	622	742	403	100	102	15	100	100	0	765	891	531	81	83	15	100	100	0	0.763	0.793	0.766	0.786	1.298	0.772	0.913	80	404	1206	1452	-0.390	522	684	642	810	0
6	18	6	"yjfM"	"STM4375"	9790	19910	100	431	461	149	102	103	17	100	100	0	2974	3094	1167	81	82	14	100	100	0	0.114	0.119	0.118	0.119	1.202	0.118	0.957	80	388	3222	3372	-3.136	329	2893	359	3013	0
6	19	6	"yibD"	"STM3707"	9970	19910	100	350	409	200	100	102	17	100	100	0	2878	3553	2144	81	83	18	100	100	0	0.089	0.089	0.087	0.089	1.265	0.088	0.949	80	445	3047	3781	-3.484	250	2797	309	3472	0
6	20	6	"yiaJ"	"STM3667"	10150	19910	100	379	459	215	100	102	15	100	100	0	2183	2801	1634	81	82	13	100	100	0	0.133	0.132	0.135	0.134	1.226	0.129	0.966	80	412	2381	3079	-2.913	279	2102	359	2720	0
6	21	6	"glyQ"	"STM3656"	10310	19910	90	422	608	420	102	104	16	100	100	0	837	1464	1191	83	85	22	100	100	0	0.424	0.366	0.368	0.383	1.199	0.365	0.979	52	336	1074	1887	-1.236	320	754	506	1381	0
6	22	6	"dppB"	"STM3629"	10490	19910	100	333	361	176	102	104	17	100	98	0	1908	2475	1615	80	83	21	100	100	0	0.126	0.108	0.110	0.109	1.345	0.105	0.943	80	420	2059	2654	-2.984	231	1828	259	2395	0
6	23	6	"yhjJ"	"STM3613"	10670	19910	110	298	385	208	103	103	15	100	100	0	1122	1561	1170	80	82	18	100	100	0	0.187	0.190	0.196	0.199	1.288	0.182	0.958	80	489	1237	1763	-2.418	195	1042	282	1481	0
6	24	6	"yhiI"	"STM3587"	10840	19920	80	252	321	154	103	102	13	100	100	0	847	1128	769	81	82	14	100	100	0	0.195	0.208	0.210	0.220	1.293	0.202	0.959	52	298	915	1265	-2.362	149	766	218	1047	0
6	1	7	"rpmH"	"STM3839"	6790	20120	100	794	853	481	103	104	15	100	100	0	282	289	134	82	82	13	98	97	0	3.455	3.623	3.567	3.854	1.535	3.689	0.932	80	416	891	957	1.789	691	200	750	207	0
6	2	7	"trmE"	"STM3843"	6970	20110	70	261	325	221	105	106	16	100	100	0	238	291	202	83	83	12	100	100	0	1.006	1.058	1.180	1.053	1.566	1.073	0.893	32	225	311	428	0.009	156	155	220	208	0
6	3	7	""	"STM3846"	7130	20110	110	154	161	48	103	105	33	71	31	0	2867	2809	1543	83	84	19	100	100	0	0.018	0.021	0.022	0.023	1.503	0.022	0.735	80	475	2835	2784	-5.771	51	2784	58	2726	0
6	4	7	"pstB"	"STM3854"	7310	20100	110	3222	3140	607	104	110	40	100	100	0	4068	3871	782	86	90	26	100	100	0	0.783	0.802	0.790	0.799	1.171	0.798	0.980	80	452	7100	6821	-0.353	3118	3982	3036	3785	0
6	5	7	""	"STM3858"	7490	20090	100	1224	1396	707	104	111	44	100	100	0	4863	5442	2713	88	95	42	100	100	0	0.235	0.241	0.240	0.241	1.139	0.243	0.970	80	434	5895	6646	-2.092	1120	4775	1292	5354	0
6	6	7	"atpB"	"STM3871"	7680	20090	100	4091	3980	1103	102	105	25	100	100	0	3788	3593	1014	86	90	25	100	100	0	1.078	1.106	1.101	1.101	1.147	1.103	0.984	80	397	7691	7385	0.108	3989	3702	3878	3507	0
6	7	7	"lpdA"	"STM0154"	7840	20090	100	1228	1706	1873	110	122	44	100	98	0	843	1254	1361	91	100	38	100	100	0	1.487	1.372	1.367	1.397	1.300	1.375	0.991	80	370	1870	2759	0.572	1118	752	1596	1163	0
6	8	7	"kdgT"	"STM0161"	8010	20090	100	395	435	208	110	120	41	100	100	0	2761	3031	1156	89	102	105	100	100	0	0.107	0.110	0.102	0.106	1.286	0.116	0.851	80	417	2957	3267	-3.229	285	2672	325	2942	0
6	9	7	"gcd"	"STM0169"	8190	20090	100	215	312	235	103	105	19	95	85	0	582	1006	976	84	86	17	100	100	0	0.225	0.227	0.223	0.216	1.603	0.231	0.949	80	431	610	1131	-2.153	112	498	209	922	0
6	10	7	"stiH"	"STM0174"	8360	20090	100	265	305	153	100	103	18	97	95	0	1946	2447	1793	82	84	15	100	100	0	0.089	0.087	0.084	0.088	1.349	0.082	0.895	80	392	2029	2570	-3.498	165	1864	205	2365	0
6	11	7	"yadI"	"STM0178"	8530	20080	100	243	260	106	104	112	67	86	56	0	1760	1825	1023	90	101	50	100	100	0	0.083	0.090	0.088	0.085	1.474	0.090	0.901	80	405	1809	1891	-3.587	139	1670	156	1735	0
6	12	7	"yadB"	"STM0185"	8700	20080	90	441	455	228	109	117	72	92	76	0	1742	1875	1207	104	118	59	100	100	0	0.203	0.195	0.190	0.198	1.346	0.193	0.800	52	349	1970	2117	-2.303	332	1638	346	1771	0
6	13	7	""	"STM1586"	8870	20080	90	2089	2488	1168	106	111	32	100	100	0	2261	2590	1266	90	98	32	100	100	0	0.913	0.953	0.960	0.959	1.160	0.947	0.958	52	368	4154	4882	-0.131	1983	2171	2382	2500	0
6	14	7	"srfC"	"STM1595"	9050	20080	100	324	449	333	104	109	28	98	96	0	569	903	811	85	90	30	98	98	0	0.455	0.422	0.421	0.419	1.325	0.413	0.976	80	406	704	1163	-1.138	220	484	345	818	0
6	15	7	"sifB"	"STM1602"	9230	20080	100	333	376	187	106	112	78	93	73	0	2087	2355	1413	90	98	78	100	100	0	0.114	0.119	0.118	0.121	1.279	0.122	0.738	80	410	2224	2535	-3.137	227	1997	270	2265	0
6	16	7	""	"STM1606"	9410	20090	100	321	620	656	104	105	15	98	96	0	823	1768	2016	85	87	19	100	100	0	0.294	0.307	0.292	0.296	1.386	0.313	0.949	80	388	955	2199	-1.766	217	738	516	1683	0
6	17	7	""	"STM1615"	9560	20080	90	270	303	112	101	103	15	100	100	0	1450	1631	850	83	93	47	100	100	0	0.124	0.130	0.135	0.131	1.238	0.129	0.930	52	335	1536	1750	-3.016	169	1367	202	1548	0
6	18	7	""	"STM1621"	9740	20080	100	288	300	107	101	103	20	100	98	0	2148	2319	1236	84	91	41	100	100	0	0.091	0.089	0.088	0.091	1.342	0.085	0.907	80	421	2251	2434	-3.464	187	2064	199	2235	0
6	19	7	""	"STM1792"	9930	20090	100	166	206	114	100	102	21	81	57	0	957	1977	2088	81	82	15	100	100	0	0.075	0.056	0.062	0.060	1.585	0.053	0.900	80	396	942	2002	-3.730	66	876	106	1896	0
6	20	7	"ycgQ"	"STM1800"	10090	20090	100	445	491	221	100	101	15	100	100	0	2963	3316	1845	81	82	14	100	100	0	0.120	0.121	0.121	0.122	1.208	0.119	0.972	80	390	3227	3626	-3.062	345	2882	391	3235	0
6	21	7	"nhaB"	"STM1806"	10270	20080	100	745	785	300	100	101	17	100	100	0	4604	5099	1959	82	84	16	100	100	0	0.143	0.137	0.136	0.136	1.180	0.136	0.954	80	406	5167	5702	-2.810	645	4522	685	5017	0
6	22	7	"rnd"	"STM1817"	10440	20080	100	330	426	363	100	103	18	98	98	0	1074	1415	1385	81	82	16	100	100	0	0.232	0.244	0.250	0.247	1.373	0.250	0.955	80	387	1223	1660	-2.110	230	993	326	1334	0
6	23	7	"yoaE"	"STM1828"	10610	20080	100	282	310	157	101	102	15	98	93	0	998	1192	877	80	82	15	100	98	0	0.197	0.188	0.193	0.196	1.471	0.180	0.938	80	434	1099	1321	-2.343	181	918	209	1112	0
6	24	7	""	"STM1833"	10790	20100	110	158	176	65	101	102	14	87	72	0	693	948	681	81	82	14	100	100	0	0.093	0.087	0.090	0.080	1.818	0.085	0.818	80	518	669	942	-3.424	57	612	75	867	0
6	1	8	""	"STM2358"	6790	20270	110	383	378	120	102	106	41	98	95	0	3485	3334	1487	83	84	20	100	100	0	0.083	0.085	0.085	0.086	1.217	0.082	0.934	80	412	3683	3527	-3.598	281	3402	276	3251	0
6	2	8	"dedD"	"STM2364"	6960	20270	110	572	807	702	102	107	43	98	96	0	704	1089	1076	84	86	25	100	100	0	0.758	0.701	0.720	0.757	1.377	0.668	0.971	80	444	1090	1710	-0.400	470	620	705	1005	0
6	3	8	"usg"	"STM2369"	7140	20270	110	1723	1873	1134	101	104	36	100	100	0	1831	2003	1287	84	89	31	100	100	0	0.928	0.923	0.898	0.964	1.223	0.906	0.974	80	444	3369	3691	-0.107	1622	1747	1772	1919	0
6	4	8	""	"STM2377"	7320	20260	100	328	412	295	100	102	17	100	98	0	2053	2583	2020	83	85	15	100	100	0	0.116	0.125	0.119	0.120	1.330	0.130	0.923	80	418	2198	2812	-3.111	228	1970	312	2500	0
6	5	8	"yfcM"	"STM2381"	7500	20260	100	206	285	208	100	101	15	97	93	0	828	1213	1225	83	85	17	100	100	0	0.142	0.164	0.157	0.157	1.525	0.163	0.949	80	398	851	1315	-2.813	106	745	185	1130	0
6	6	8	"fadL"	"STM2391"	7670	20260	100	530	559	264	99	101	15	100	100	0	1953	2163	1274	83	85	14	100	100	0	0.230	0.221	0.222	0.232	1.280	0.213	0.962	80	397	2301	2540	-2.117	431	1870	460	2080	0
6	7	8	""	"STM2595"	7850	20250	110	182	203	98	100	102	19	81	67	0	1062	1459	1173	85	86	15	100	100	0	0.084	0.075	0.071	0.064	1.768	0.075	0.868	80	431	1059	1477	-3.575	82	977	103	1374	0
6	8	8	""	"STM2599"	8000	20250	90	245	300	150	102	104	29	100	94	0	935	1390	1086	85	97	118	100	100	0	0.168	0.152	0.148	0.152	1.339	0.153	0.826	52	318	993	1503	-2.571	143	850	198	1305	0
6	9	8	""	"STM2604"	8180	20260	100	174	205	220	101	102	18	95	83	0	1255	1253	580	84	87	23	100	100	0	0.062	0.089	0.061	0.068	1.928	0.083	0.148	80	418	1244	1273	-4.004	73	1171	104	1169	0
6	10	8	""	"STM2608"	8360	20250	100	154	169	84	100	102	23	68	53	0	791	1169	1224	84	85	16	100	100	0	0.076	0.064	0.059	0.062	1.871	0.064	0.810	80	382	761	1154	-3.711	54	707	69	1085	0
6	11	8	""	"STM2613"	8530	20250	100	188	203	76	104	108	26	91	68	0	1619	1701	863	90	98	35	100	100	0	0.055	0.061	0.056	0.057	1.587	0.060	0.699	80	397	1613	1710	-4.186	84	1529	99	1611	0
6	12	8	""	"STM2618"	8700	20250	90	164	180	61	106	111	28	88	53	0	697	819	449	101	112	66	100	100	0	0.097	0.103	0.095	0.090	1.743	0.105	0.611	52	349	654	792	-3.361	58	596	74	718	0
6	13	8	"yrbE"	"STM3312"	8880	20260	110	1616	1546	334	104	110	37	100	100	0	4137	3853	997	87	96	53	100	100	0	0.373	0.383	0.383	0.388	1.140	0.375	0.979	80	464	5562	5208	-1.421	1512	4050	1442	3766	0
6	14	8	"yhbG"	"STM3319"	9060	20240	110	1481	1539	341	103	107	33	100	100	0	4327	4416	1055	84	90	51	100	100	0	0.325	0.331	0.328	0.333	1.152	0.327	0.974	80	428	5621	5768	-1.623	1378	4243	1436	4332	0
6	15	8	""	"STM3334"	9220	20250	100	1007	1132	549	103	110	81	100	100	0	3545	4020	1777	86	95	79	100	100	0	0.261	0.262	0.259	0.256	1.224	0.263	0.905	80	371	4363	4963	-1.936	904	3459	1029	3934	0
6	16	8	""	"STM3343"	9390	20250	100	1265	1236	277	103	104	15	100	100	0	5979	5905	1363	85	88	27	100	100	0	0.197	0.195	0.196	0.194	1.115	0.195	0.981	80	384	7056	6953	-2.343	1162	5894	1133	5820	0
6	17	8	"yhcB"	"STM3347"	9560	20240	90	642	720	400	104	107	19	100	100	0	1332	1664	1030	87	95	38	100	100	0	0.432	0.391	0.401	0.395	1.229	0.425	0.866	52	340	1783	2193	-1.210	538	1245	616	1577	0
6	18	8	""	"STM3358"	9730	20250	100	863	832	228	102	106	24	100	100	0	3748	3591	1072	86	91	31	100	100	0	0.208	0.208	0.205	0.211	1.306	0.206	0.961	80	408	4423	4235	-2.267	761	3662	730	3505	0
6	19	8	""	"STM0762"	9910	20250	100	386	378	96	100	103	17	100	100	0	5768	5530	1628	83	87	29	100	100	0	0.050	0.051	0.051	0.050	1.208	0.051	0.952	80	384	5971	5725	-4.313	286	5685	278	5447	0
6	20	8	"dcoA"	"STM0767"	10080	20250	100	200	211	122	99	101	14	93	86	0	2738	2970	2881	81	83	17	100	100	0	0.038	0.039	0.039	0.040	1.488	0.039	0.910	80	383	2758	3001	-4.717	101	2657	112	2889	0
6	21	8	""	"STM0777"	10260	20250	100	460	435	208	100	103	20	97	93	0	4338	4062	2394	83	86	22	100	100	0	0.085	0.084	0.082	0.086	1.449	0.084	0.961	80	377	4615	4314	-3.563	360	4255	335	3979	0
6	22	8	"modB"	"STM0782"	10430	20260	120	781	780	432	103	106	25	99	97	0	2277	2456	1565	82	91	55	99	97	0	0.309	0.285	0.298	0.297	1.295	0.277	0.957	120	496	2873	3051	-1.695	678	2195	677	2374	0
6	23	8	"hutG"	"STM0788"	10600	20260	70	181	245	259	103	104	15	100	100	0	345	537	796	81	84	16	100	100	0	0.295	0.311	0.279	0.292	1.530	0.321	0.964	32	224	342	598	-1.759	78	264	142	456	0
6	24	8	"hutH"	"STM0791"	10770	20250	90	270	337	193	103	104	15	100	96	0	1364	1634	1169	83	86	18	100	100	0	0.130	0.151	0.146	0.144	1.346	0.155	0.917	52	360	1448	1785	-2.939	167	1281	234	1551	0
6	1	9	""	"STM0903"	6780	20440	130	109	111	25	100	104	34	12	3	0	1146	1978	1771	82	84	18	100	99	0	0.008	0.006	0.024	0.031	2.755	0.004	0.014	120	632	1073	1907	-6.885	9	1064	11	1896	0
6	2	9	""	"STM0908"	6960	20430	100	158	174	82	101	108	47	58	22	0	1207	1476	1289	84	87	25	100	100	0	0.051	0.052	0.051	0.053	1.548	0.054	0.798	80	365	1180	1465	-4.300	57	1123	73	1392	0
6	3	9	""	"STM0914"	7110	20430	90	125	155	87	101	103	24	48	34	0	1614	2349	2413	85	99	51	100	100	0	0.016	0.024	0.023	0.022	1.553	0.040	0.691	52	341	1553	2318	-5.993	24	1529	54	2264	0
6	4	9	""	"STM0918"	7300	20440	90	110	117	32	100	101	14	44	21	0	621	823	661	82	88	37	100	100	0	0.019	0.023	0.035	0.035	1.731	0.029	0.375	52	354	549	758	-5.752	10	539	17	741	0
6	5	9	""	"STM0922"	7470	20430	110	126	132	37	102	102	15	57	38	0	1796	2180	1696	82	83	13	100	100	0	0.014	0.014	0.023	0.025	1.838	0.014	0.433	80	468	1738	2128	-6.158	24	1714	30	2098	0
6	6	9	""	"STM0926"	7650	20420	90	180	189	39	100	101	15	98	96	0	1788	1766	660	82	87	30	100	100	0	0.047	0.053	0.054	0.053	1.389	0.056	0.811	52	340	1786	1773	-4.414	80	1706	89	1684	0
6	7	9	""	"STM4206"	7820	20430	100	195	215	99	101	104	28	91	77	0	1096	1339	879	85	100	133	100	93	0	0.093	0.091	0.084	0.081	1.695	0.088	0.764	80	432	1105	1368	-3.427	94	1011	114	1254	0
6	8	9	""	"STM4210"	8010	20430	100	161	214	117	101	103	20	82	62	0	2083	3086	2853	84	87	20	100	100	0	0.030	0.038	0.037	0.038	1.583	0.038	0.892	80	429	2059	3115	-5.058	60	1999	113	3002	0
6	9	9	""	"STM4215"	8170	20420	90	155	170	72	100	104	27	88	51	0	1893	2458	1998	85	88	21	100	100	0	0.030	0.029	0.028	0.028	1.572	0.030	0.584	52	328	1863	2443	-5.039	55	1808	70	2373	0
6	10	9	""	"STM4219"	8350	20420	100	201	217	68	100	104	30	95	88	0	968	1073	569	88	91	19	100	100	0	0.115	0.119	0.113	0.117	1.508	0.105	0.643	80	404	981	1102	-3.123	101	880	117	985	0
6	11	9	"yjbG"	"STM4224"	8510	20420	100	179	198	80	102	105	22	92	80	0	1313	1596	1113	90	99	58	98	97	0	0.063	0.064	0.063	0.063	1.510	0.065	0.842	80	395	1300	1602	-3.989	77	1223	96	1506	0
6	12	9	"yjbO"	"STM4244"	8690	20420	100	583	657	475	104	109	25	100	100	0	870	987	794	96	108	64	98	97	0	0.619	0.621	0.630	0.651	1.509	0.601	0.950	80	432	1253	1444	-0.692	479	774	553	891	0
6	13	9	"csgC"	"STM1145"	8870	20410	100	270	277	96	102	104	17	97	93	0	1408	1469	618	87	90	20	100	100	0	0.127	0.127	0.127	0.123	1.414	0.127	0.884	80	391	1489	1557	-2.975	168	1321	175	1382	0
6	14	9	"ssaO"	"STM1416"	9040	20420	100	260	271	95	99	103	32	100	95	0	1301	1316	643	82	86	39	100	100	0	0.132	0.139	0.141	0.140	1.426	0.135	0.908	80	408	1380	1406	-2.921	161	1219	172	1234	0
6	15	9	"hisC"	"STM2073"	9210	20420	100	522	928	1311	99	101	16	100	97	0	269	445	545	84	85	14	97	95	0	2.286	2.296	2.075	2.356	1.520	2.486	0.881	80	396	608	1190	1.193	423	185	829	361	0
6	16	9	"flgE"	"STM1177"	9390	20420	100	471	512	242	102	104	31	98	92	0	2448	2488	1360	83	85	22	100	100	0	0.156	0.170	0.168	0.168	1.435	0.166	0.906	80	396	2734	2815	-2.680	369	2365	410	2405	0
6	17	9	"rnc"	"STM2581"	9560	20420	100	734	826	382	103	106	34	100	100	0	1484	1601	848	82	85	22	100	100	0	0.450	0.476	0.464	0.495	1.309	0.464	0.968	80	392	2033	2242	-1.152	631	1402	723	1519	0
6	18	9	"mutS"	"STM2909"	9720	20420	100	258	341	336	100	102	21	93	90	0	652	920	1114	83	85	22	96	96	0	0.278	0.288	0.269	0.272	1.532	0.277	0.844	80	394	727	1078	-1.849	158	569	241	837	0
6	19	9	"yecS"	"STM1952"	9900	20420	100	311	336	122	98	100	14	97	96	0	2151	2236	1028	81	84	19	100	100	0	0.103	0.110	0.113	0.109	1.304	0.109	0.932	80	420	2283	2393	-3.281	213	2070	238	2155	0
6	20	9	"otsB"	"STM1929"	10070	20410	90	209	314	311	99	101	15	98	94	0	948	1665	2114	80	82	18	100	100	0	0.127	0.136	0.133	0.125	1.284	0.147	0.966	52	347	978	1800	-2.980	110	868	215	1585	0
6	21	9	"yebC"	"STM1899"	10250	20420	110	3295	3256	943	101	103	18	100	100	0	3353	3476	973	81	84	20	100	100	0	0.976	0.929	0.924	0.921	1.164	0.936	0.978	80	473	6466	6550	-0.035	3194	3272	3155	3395	0
6	22	9	"yecN"	"STM1904"	10430	20440	130	582	935	1404	105	134	176	80	65	0	1006	1921	2796	82	200	649	65	34	0	0.516	0.451	0.486	0.499	1.728	0.440	0.872	120	489	1401	2669	-0.954	477	924	830	1839	-100
6	23	9	"grpE"	"STM2681"	10600	20420	100	3263	3485	1477	101	110	64	100	100	0	2168	2244	911	81	114	276	98	98	0	1.515	1.564	1.563	1.569	1.216	1.583	0.974	80	405	5249	5547	0.599	3162	2087	3384	2163	0
6	24	9	""	"STM3782"	10770	20430	110	1122	1294	1114	100	129	191	100	100	0	10336	10193	2517	85	132	342	100	100	0	0.100	0.118	0.103	0.106	1.332	0.130	0.579	80	509	11273	11302	-3.326	1022	10251	1194	10108	0
6	1	10	"dinP"	"STM0313"	6760	20620	90	271	282	118	99	100	14	100	100	0	733	704	293	84	86	15	100	100	0	0.265	0.295	0.287	0.289	1.217	0.307	0.910	52	321	821	803	-1.916	172	649	183	620	0
6	2	10	""	"STM0325"	6940	20610	100	180	201	75	100	103	19	98	83	0	750	1011	653	84	86	16	100	100	0	0.120	0.109	0.101	0.107	1.427	0.107	0.891	80	440	746	1028	-3.057	80	666	101	927	0
6	3	10	""	"STM0329"	7120	20610	80	126	144	70	102	103	22	51	25	0	297	400	359	85	88	24	100	98	0	0.113	0.133	0.121	0.109	1.847	0.172	0.841	52	308	236	357	-3.143	24	212	42	315	0
6	4	10	""	"STM0333"	7290	20600	100	180	184	47	100	101	16	96	91	0	1242	1337	670	83	85	14	100	100	0	0.069	0.067	0.066	0.068	1.445	0.065	0.850	80	418	1239	1338	-3.857	80	1159	84	1254	0
6	5	10	""	"STM1050"	7480	20600	110	204	281	570	102	105	35	78	61	0	2146	2408	1525	86	88	23	100	100	0	0.050	0.077	0.046	0.048	1.877	0.081	0.110	80	452	2162	2501	-4.336	102	2060	179	2322	0
6	6	10	"ycbW"	"STM1059"	7650	20600	110	1097	1110	735	102	106	29	100	100	0	849	840	565	84	90	36	100	93	0	1.301	1.333	1.357	1.399	1.311	1.324	0.958	80	451	1760	1764	0.379	995	765	1008	756	0
6	7	10	"yeaM"	"STM1279"	7820	20600	100	422	457	258	104	109	31	97	93	0	474	518	286	84	100	139	81	60	0	0.815	0.813	0.803	0.812	1.357	0.680	0.666	80	396	708	787	-0.294	318	390	353	434	0
6	8	10	""	"STM1287"	7990	20590	90	245	261	85	103	107	23	100	100	0	1039	1123	448	85	89	18	100	100	0	0.149	0.152	0.151	0.150	1.231	0.153	0.878	52	340	1096	1196	-2.748	142	954	158	1038	0
6	9	10	"yeaA"	"STM1291"	8170	20600	100	596	583	273	100	104	24	100	98	0	1366	1346	761	87	90	20	100	100	0	0.388	0.384	0.381	0.393	1.242	0.368	0.945	80	440	1775	1742	-1.367	496	1279	483	1259	0
6	10	10	"astC"	"STM1303"	8350	20600	100	214	235	149	101	104	22	86	73	0	1164	1185	970	88	90	17	100	100	0	0.105	0.122	0.111	0.113	1.733	0.130	0.856	80	408	1189	1231	-3.251	113	1076	134	1097	0
6	11	10	"spy"	"STM1308"	8520	20600	100	596	638	306	106	108	19	100	98	0	1840	1832	954	90	96	30	100	100	0	0.280	0.305	0.308	0.305	1.251	0.307	0.970	80	396	2240	2274	-1.837	490	1750	532	1742	0
6	12	10	"celG"	"STM1317"	8690	20600	100	415	497	261	109	126	231	76	27	0	667	813	479	101	111	76	100	97	0	0.541	0.545	0.545	0.538	1.222	0.540	0.943	80	396	872	1100	-0.887	306	566	388	712	0
6	13	10	"rfbJ"	"STM2089"	8860	20600	100	459	472	166	104	105	17	100	100	0	1880	1918	812	94	97	22	100	100	0	0.199	0.202	0.203	0.202	1.217	0.198	0.956	80	406	2141	2192	-2.331	355	1786	368	1824	0
6	14	10	"galF"	"STM2098"	9030	20600	110	1242	1263	625	101	104	20	100	100	0	3556	3468	2012	87	88	16	100	100	0	0.329	0.344	0.349	0.368	1.228	0.331	0.986	80	439	4610	4543	-1.604	1141	3469	1162	3381	0
6	15	10	"wcaC"	"STM2113"	9210	20590	100	393	389	147	100	102	15	100	96	0	3510	3227	1302	86	87	16	100	100	0	0.086	0.092	0.089	0.089	1.379	0.094	0.937	80	408	3717	3430	-3.547	293	3424	289	3141	0
6	16	10	"yegH"	"STM2119"	9380	20590	100	344	359	154	101	102	17	100	98	0	1534	1617	803	84	85	14	100	100	0	0.168	0.168	0.168	0.163	1.346	0.171	0.952	80	396	1693	1791	-2.577	243	1450	258	1533	0
6	17	10	"yegB"	"STM2129"	9550	20590	100	184	231	163	100	102	17	95	88	0	667	849	819	80	82	14	98	98	0	0.143	0.170	0.157	0.159	1.649	0.165	0.740	80	396	671	900	-2.805	84	587	131	769	0
6	18	10	"yegQ"	"STM2136"	9720	20590	90	494	539	220	100	103	19	100	100	0	1502	1574	563	83	88	24	100	100	0	0.278	0.294	0.283	0.287	1.161	0.311	0.945	52	364	1813	1930	-1.849	394	1419	439	1491	0
6	19	10	"cpxR"	"STM4059"	9910	20600	100	316	390	269	98	101	17	100	98	0	611	730	569	86	89	24	100	100	0	0.415	0.453	0.461	0.459	1.294	0.456	0.958	80	413	743	936	-1.268	218	525	292	644	0
6	20	10	""	"STM4068"	10070	20600	100	365	373	93	99	102	39	100	98	0	1380	1494	553	83	87	25	100	100	0	0.205	0.194	0.200	0.195	1.258	0.180	0.761	80	422	1563	1685	-2.286	266	1297	274	1411	0
6	21	10	"yneA"	"STM4077"	10250	20600	90	180	208	87	102	103	16	100	96	0	715	884	497	81	84	15	100	100	0	0.123	0.132	0.125	0.120	1.390	0.141	0.860	52	348	712	909	-3.023	78	634	106	803	0
6	22	10	"glpK"	"STM4086"	10420	20590	100	113	123	37	104	140	201	0	0	0	109	167	127	82	228	741	0	0	0	0.333	0.224	0.333	0.342	3.414	0.276	0.961	80	371	36	104	-1.585	9	27	19	85	-50
6	23	10	"ftsN"	"STM4093"	10590	20600	90	281	322	137	102	112	66	100	76	0	848	953	459	81	119	247	100	88	0	0.233	0.252	0.243	0.245	1.226	0.267	0.927	52	349	946	1092	-2.099	179	767	220	872	0
6	24	10	""	"STM4102"	10770	20600	100	354	397	221	100	101	16	100	96	0	2473	2992	1982	83	86	19	100	100	0	0.106	0.102	0.100	0.099	1.304	0.104	0.967	80	450	2644	3206	-3.234	254	2390	297	2909	0
6	1	11	"ygdL"	"STM2987"	6760	20780	100	686	757	410	101	103	16	100	100	0	1745	2002	1250	85	86	19	98	98	0	0.352	0.342	0.343	0.348	1.188	0.333	0.974	80	406	2245	2573	-1.505	585	1660	656	1917	0
6	2	11	"ygdB"	"STM2998"	6940	20780	100	385	375	115	102	102	15	100	98	0	2310	2254	786	85	88	24	100	100	0	0.127	0.126	0.125	0.122	1.233	0.127	0.963	80	396	2508	2442	-2.975	283	2225	273	2169	0
6	3	11	"ygeD"	"STM3009"	7110	20780	100	488	516	279	102	103	15	100	97	0	2355	2341	1332	87	91	25	100	100	0	0.170	0.184	0.181	0.183	1.226	0.190	0.963	80	408	2654	2668	-2.555	386	2268	414	2254	0
6	4	11	"kduI"	"STM3018"	7290	20770	110	303	299	84	101	102	18	100	98	0	4222	3820	1349	89	92	23	100	100	0	0.049	0.053	0.052	0.052	1.218	0.053	0.920	80	466	4335	3929	-4.355	202	4133	198	3731	0
6	5	11	""	"STM3025"	7470	20770	100	592	593	313	101	104	36	97	91	0	3428	3465	2099	86	90	28	100	100	0	0.147	0.146	0.145	0.142	1.389	0.145	0.968	80	408	3833	3871	-2.767	491	3342	492	3379	0
6	6	11	""	"STM3030"	7640	20770	100	767	734	225	101	101	15	100	100	0	4543	4260	1511	86	87	14	100	100	0	0.149	0.152	0.148	0.152	1.181	0.149	0.975	80	408	5123	4807	-2.742	666	4457	633	4174	0
6	7	11	""	"STM2692"	7820	20770	100	247	276	187	102	103	16	98	97	0	1100	1257	1128	86	89	20	100	100	0	0.143	0.149	0.146	0.144	1.320	0.154	0.940	80	397	1159	1345	-2.806	145	1014	174	1171	0
6	8	11	""	"STM2702"	7990	20770	100	152	164	59	104	107	23	77	51	0	1873	2174	1586	88	90	16	100	100	0	0.027	0.029	0.029	0.028	1.460	0.032	0.829	80	419	1833	2146	-5.217	48	1785	60	2086	0
6	9	11	""	"STM2706"	8170	20770	110	221	243	97	102	105	23	97	88	0	4708	5182	2774	87	89	16	100	100	0	0.026	0.028	0.027	0.026	1.299	0.028	0.906	80	441	4740	5236	-5.279	119	4621	141	5095	0
6	10	11	"yjiA"	"STM4530"	8340	20770	100	842	863	461	104	109	29	100	100	0	2359	2391	1339	87	88	14	100	100	0	0.325	0.329	0.328	0.328	1.215	0.330	0.983	80	385	3010	3063	-1.622	738	2272	759	2304	0
6	11	11	"cutF"	"STM0241"	8510	20770	100	490	523	230	108	115	38	100	100	0	1260	1326	600	91	94	21	100	100	0	0.327	0.336	0.328	0.331	1.170	0.342	0.966	80	397	1551	1650	-1.614	382	1169	415	1235	0
6	12	11	"yaiY"	"STM0378"	8690	20770	100	646	717	437	104	124	232	96	66	0	1640	1750	1021	90	97	68	100	100	0	0.350	0.369	0.357	0.364	1.161	0.421	0.676	80	398	2092	2273	-1.516	542	1550	613	1660	0
6	13	11	"ybcI"	"STM0540"	8850	20760	90	365	370	118	102	105	17	100	100	0	1280	1237	393	89	96	33	100	100	0	0.221	0.233	0.225	0.228	1.201	0.238	0.915	52	337	1454	1416	-2.179	263	1191	268	1148	0
6	14	11	""	"STM0556"	9040	20760	100	204	205	56	101	105	23	97	91	0	1574	1501	539	86	91	30	100	100	0	0.069	0.073	0.069	0.071	1.356	0.074	0.772	80	415	1591	1519	-3.853	103	1488	104	1415	0
6	15	11	""	"STM0298"	9210	20770	100	145	155	58	102	105	23	65	46	0	1260	1312	783	86	88	21	100	100	0	0.037	0.043	0.041	0.041	1.597	0.046	0.500	80	397	1217	1279	-4.771	43	1174	53	1226	0
6	16	11	""	"STM0576"	9380	20770	100	162	165	38	103	105	21	90	65	0	1467	1582	797	85	88	16	100	100	0	0.043	0.041	0.041	0.041	1.520	0.041	0.635	80	409	1441	1559	-4.550	59	1382	62	1497	0
6	17	11	""	"STM0581"	9560	20760	110	710	722	296	100	104	36	100	100	0	1009	1017	458	84	86	15	100	100	0	0.659	0.667	0.667	0.671	1.167	0.658	0.966	80	445	1535	1555	-0.601	610	925	622	933	0
6	18	11	"fepC"	"STM0590"	9710	20770	90	530	749	735	100	104	21	100	100	0	1248	1609	1603	83	88	23	100	100	0	0.369	0.425	0.417	0.415	1.171	0.383	0.844	52	333	1595	2175	-1.438	430	1165	649	1526	0
6	19	11	"narP"	"STM2246"	9900	20770	100	501	573	390	101	103	17	100	100	0	997	1184	894	86	88	23	100	100	0	0.439	0.430	0.427	0.431	1.215	0.429	0.974	80	402	1311	1570	-1.187	400	911	472	1098	0
6	20	11	"stcA"	"STM2152"	10070	20770	100	193	201	39	100	103	40	97	70	0	3066	3082	505	85	88	22	100	100	0	0.031	0.034	0.032	0.032	1.323	0.033	0.467	80	384	3074	3098	-5.002	93	2981	101	2997	0
6	21	11	"yehW"	"STM2162"	10240	20760	90	361	346	85	104	105	18	100	98	0	1107	1173	381	85	92	31	100	100	0	0.251	0.222	0.222	0.220	1.270	0.220	0.946	52	348	1279	1330	-1.992	257	1022	242	1088	0
6	22	11	"yohD"	"STM2170"	10430	20770	100	313	333	213	103	104	18	96	91	0	1811	1987	1658	81	86	23	100	100	0	0.121	0.121	0.119	0.117	1.221	0.123	0.957	80	400	1940	2136	-3.042	210	1730	230	1906	0
6	23	11	""	"STM2175"	10590	20770	100	475	510	181	102	103	16	100	100	0	4296	4465	1505	82	84	16	100	100	0	0.089	0.093	0.091	0.090	1.191	0.095	0.957	80	382	4587	4791	-3.498	373	4214	408	4383	0
6	24	11	""	"STM2288"	10770	20770	100	188	199	73	99	100	15	98	93	0	1137	1215	607	83	83	13	100	100	0	0.084	0.088	0.083	0.084	1.312	0.094	0.870	80	428	1143	1232	-3.566	89	1054	100	1132	0
6	1	12	"Ctrl-62buffer"	"Ctrl-62buffer"	6760	20950	100	101	125	132	101	103	16	18	7	0	93	121	119	84	86	18	35	20	0	0.000	0.649	0.692	0.631	2.716	1.091	0.775	80	440	9	61	Error	0	9	24	37	-50
6	2	12	"Ctrl-Y2buffer"	"Ctrl-Y2buffer"	6930	20950	100	104	145	172	100	102	15	27	12	0	96	136	152	85	86	20	33	18	0	0.364	0.882	0.700	0.655	3.412	1.143	0.783	80	406	15	96	-1.459	4	11	45	51	-50
6	3	12	"Ctrl-Y6buffer"	"Ctrl-Y6buffer"	7100	20950	100	106	140	146	101	102	16	23	13	0	96	156	228	84	85	16	45	26	0	0.417	0.542	0.965	0.913	2.994	0.601	0.754	80	418	17	111	-1.263	5	12	39	72	-50
6	4	12	"Ctrl-OmpAbuffer"	"Ctrl-OmpAbuffer"	7280	20950	100	100	123	103	102	103	18	17	8	0	98	152	264	85	87	19	37	23	0	-0.154	0.313	0.825	0.779	3.414	0.473	0.459	80	420	11	88	Error	-2	13	21	67	-50
6	5	12	"ctrl-buffer"	"ctrl-buffer"	7450	20950	100	103	109	28	101	101	16	23	7	0	95	105	46	83	88	64	5	5	0	0.167	0.364	0.729	0.724	3.124	2.687	0.114	80	408	14	30	-2.585	2	12	8	22	-50
6	6	12	"Ctrl-RCA25ng/ul"	"Ctrl-RCA25ng/ul"	7620	20950	100	103	102	16	100	101	16	15	2	0	94	95	14	83	84	13	43	12	0	0.273	0.167	1.197	1.038	4.136	0.033	0.000	80	420	14	14	-1.874	3	11	2	12	-50
6	7	12	"Ctrl-62buffer"	"Ctrl-62buffer"	7800	20940	100	97	118	89	98	101	16	12	11	0	89	113	108	84	86	18	22	12	0	-0.200	0.690	0.778	0.818	2.869	0.768	0.624	80	409	4	49	Error	-1	5	20	29	-50
6	8	12	"Ctrl-Y2buffer"	"Ctrl-Y2buffer"	7970	20940	100	101	143	181	102	104	22	11	8	0	93	127	138	88	91	20	27	12	0	-0.200	1.051	0.989	0.951	4.086	1.389	0.707	80	397	4	80	Error	-1	5	41	39	-50
6	9	12	"Ctrl-Y6buffer"	"Ctrl-Y6buffer"	8140	20940	100	102	135	127	102	105	21	17	10	0	92	117	112	87	89	19	21	11	0	0.000	1.100	1.207	1.491	3.505	1.144	0.686	80	410	5	63	Error	0	5	33	30	-50
6	10	12	"Ctrl-OmpAbuffer"	"Ctrl-OmpAbuffer"	8320	20940	100	102	131	118	103	106	20	16	13	0	92	134	156	87	89	27	20	12	0	-0.200	0.596	0.857	0.800	3.163	0.694	0.714	80	409	4	75	Error	-1	5	28	47	-50
6	11	12	"ctrl-buffer"	"ctrl-buffer"	8490	20940	100	102	148	174	104	109	25	15	12	0	98	158	233	88	93	30	23	8	0	-0.200	0.629	1.000	1.091	4.302	0.710	0.825	80	397	8	114	Error	-2	10	44	70	-50
6	12	12	"Ctrl-RCA200ng/ul"	"Ctrl-RCA200ng/ul"	8660	20940	100	101	103	13	103	109	45	0	0	0	91	92	16	88	93	26	8	0	0	-0.667	0.000	0.608	0.703	3.485	0.221	0.023	80	410	1	4	Error	-2	3	0	4	-50
6	13	12	"Ctrl-62buffer"	"Ctrl-62buffer"	8840	20940	100	104	130	99	103	105	31	13	12	0	92	143	162	88	90	20	30	17	0	0.250	0.491	0.905	0.883	4.261	0.509	0.433	80	430	5	82	-2.000	1	4	27	55	-50
6	14	12	"Ctrl-Y2buffer"	"Ctrl-Y2buffer"	9010	20940	100	103	147	188	103	106	23	21	12	0	92	145	242	86	89	22	27	16	0	0.000	0.746	1.367	1.105	3.782	0.743	0.608	80	410	6	103	Error	0	6	44	59	-50
6	15	12	"Ctrl-Y6buffer"	"Ctrl-Y6buffer"	9190	20940	100	108	179	286	103	106	25	26	16	0	95	183	355	87	90	23	30	20	0	0.625	0.792	0.954	0.954	3.225	0.774	0.709	80	397	13	172	-0.678	5	8	76	96	-50
6	16	12	"Ctrl-OmpAbuffer"	"Ctrl-OmpAbuffer"	9360	20940	100	109	170	255	104	105	19	23	13	0	95	198	378	85	88	16	37	26	0	0.500	0.584	1.218	1.082	3.436	0.624	0.679	80	385	15	179	-1.000	5	10	66	113	-50
6	17	12	"ctrl-buffer"	"ctrl-buffer"	9530	20940	100	106	147	185	101	110	126	7	6	0	94	147	210	84	86	20	30	13	0	0.500	0.730	1.167	1.150	3.074	2.136	0.303	80	422	15	109	-1.000	5	10	46	63	-50
6	18	12	"Ctrl-RCA75ng/ul"	"Ctrl-RCA75ng/ul"	9710	20930	100	104	148	289	100	101	19	28	12	0	85	106	123	81	83	15	25	13	0	1.000	1.920	1.500	1.245	3.777	2.408	0.901	80	418	8	73	0.000	4	4	48	25	-50
6	19	12	"Ctrl-62buffer"	"Ctrl-62buffer"	9880	20930	100	101	128	112	100	101	15	20	12	0	90	132	158	83	85	21	31	18	0	0.143	0.571	0.603	0.594	2.277	0.689	0.816	80	384	8	77	-2.807	1	7	28	49	-50
6	20	12	"Ctrl-Y2buffer"	"Ctrl-Y2buffer"	10050	20930	100	104	160	228	99	100	15	30	16	0	89	166	322	84	85	14	28	21	0	1.000	0.744	1.000	1.003	3.536	0.692	0.663	80	396	10	143	0.000	5	5	61	82	-50
6	21	12	"Ctrl-Y6buffer"	"Ctrl-Y6buffer"	10230	20930	100	102	120	64	98	100	17	23	13	0	91	112	93	84	86	19	27	10	0	0.571	0.786	1.063	0.961	4.687	0.623	0.446	80	420	11	50	-0.807	4	7	22	28	-50
6	22	12	"Ctrl-OmpAbuffer"	"Ctrl-OmpAbuffer"	10400	20930	100	97	110	44	99	100	17	18	11	0	92	146	163	83	83	13	41	28	0	-0.222	0.175	0.511	0.449	3.103	0.226	0.527	80	396	7	74	Error	-2	9	11	63	-50
6	23	12	"ctrl-buffer"	"ctrl-buffer"	10570	20930	100	102	111	40	99	101	23	16	6	0	91	141	203	82	85	28	21	11	0	0.333	0.203	0.754	0.767	3.355	0.172	0.508	80	393	12	71	-1.585	3	9	12	59	-50
6	24	12	"Ctrl-RCAbuffer"	"Ctrl-RCAbuffer"	10750	20930	100	100	109	40	99	100	14	20	12	0	89	142	174	83	84	13	37	25	0	0.167	0.169	0.583	0.769	4.350	0.184	0.466	80	450	7	69	-2.585	1	6	10	59	-50
6	1	13	"hupA"	"STM4170"	6760	21150	100	2512	2368	829	101	102	15	100	100	0	1253	1190	488	84	85	13	100	100	0	2.062	2.050	2.103	2.151	1.238	1.997	0.971	80	444	3580	3373	1.044	2411	1169	2267	1106	100
6	2	13	"hupA"	"STM4170"	6930	21140	100	1878	1870	856	102	103	16	100	100	0	758	736	329	85	86	13	100	100	0	2.639	2.716	2.697	2.807	1.207	2.701	0.976	80	393	2449	2419	1.400	1776	673	1768	651	0
6	3	13	"hilA"	"STM2876"	7100	21140	100	521	547	263	100	102	16	100	100	0	1697	1897	1005	85	85	14	100	100	0	0.261	0.247	0.246	0.248	1.484	0.230	0.829	80	404	2033	2259	-1.937	421	1612	447	1812	0
6	4	13	"hilA"	"STM2876"	7280	21130	110	448	488	204	100	102	15	97	97	0	3508	4016	1992	87	94	78	100	97	0	0.102	0.099	0.099	0.096	1.282	0.097	0.952	80	467	3769	4317	-3.297	348	3421	388	3929	0
6	5	13	"hilC"	"STM2867"	7460	21130	100	951	924	329	99	100	15	100	100	0	4850	4435	1361	87	93	81	100	100	0	0.179	0.190	0.181	0.189	1.273	0.183	0.870	80	420	5615	5173	-2.483	852	4763	825	4348	0
6	6	13	"hilC"	"STM2867"	7640	21130	110	738	740	235	100	102	15	100	100	0	3153	3081	1059	85	87	19	100	100	0	0.208	0.214	0.209	0.215	1.161	0.212	0.972	80	445	3706	3636	-2.266	638	3068	640	2996	0
6	7	13	"hns"	"STM1751"	7800	21120	100	2654	2393	892	102	106	24	100	100	0	1389	1287	521	85	88	20	100	100	0	1.957	1.906	1.897	1.942	1.299	1.883	0.974	80	420	3856	3493	0.969	2552	1304	2291	1202	0
6	8	13	"hns"	"STM1751"	7980	21120	110	2693	2545	802	104	107	26	100	100	0	1221	1187	385	88	92	21	100	100	0	2.285	2.221	2.210	2.250	1.189	2.233	0.973	80	500	3722	3540	1.192	2589	1133	2441	1099	0
6	9	13	"hns"	"STM1751"	8150	21120	100	3013	3094	1741	104	107	21	100	100	0	1269	1261	673	87	88	19	100	100	0	2.461	2.547	2.529	2.562	1.191	2.576	0.982	80	420	4091	4164	1.299	2909	1182	2990	1174	0
6	10	13	"hilD"	"STM2875"	8330	21120	100	1247	1207	460	105	107	23	100	100	0	2143	2017	716	86	89	20	100	100	0	0.555	0.571	0.565	0.562	1.197	0.580	0.975	80	408	3199	3033	-0.849	1142	2057	1102	1931	0
6	11	13	"hilD"	"STM2875"	8500	21120	100	869	870	382	102	106	28	98	98	0	1546	1507	661	89	94	27	100	100	0	0.526	0.542	0.542	0.530	1.282	0.542	0.938	80	394	2224	2186	-0.926	767	1457	768	1418	0
6	12	13	"stpA"	"STM2799"	8680	21120	110	1541	1610	879	100	103	35	100	100	0	1218	1357	820	87	91	25	100	100	0	1.274	1.189	1.195	1.263	1.267	1.153	0.957	80	440	2572	2780	0.349	1441	1131	1510	1270	0
6	13	13	"csrA"	"STM2826"	8840	21120	100	1127	1089	331	103	106	33	100	100	0	1189	1124	316	89	96	35	100	100	0	0.931	0.953	0.927	0.952	1.214	0.961	0.955	80	381	2124	2021	-0.103	1024	1100	986	1035	0
6	14	13	"dps"	"STM0831"	9020	21110	110	1924	1807	601	103	105	19	100	100	0	2095	1991	675	88	95	34	100	100	0	0.907	0.895	0.889	0.893	1.237	0.894	0.977	80	454	3828	3607	-0.140	1821	2007	1704	1903	0
6	15	13	"dps"	"STM0831"	9200	21110	110	2008	1945	559	100	102	19	100	100	0	2306	2217	579	84	87	19	100	100	0	0.859	0.865	0.863	0.856	1.129	0.872	0.984	80	426	4130	3978	-0.220	1908	2222	1845	2133	0
6	16	13	"dps"	"STM0831"	9360	21110	100	2167	1956	802	101	104	26	100	100	0	2431	2204	916	83	86	19	100	100	0	0.880	0.875	0.878	0.882	1.238	0.874	0.984	80	382	4414	3976	-0.185	2066	2348	1855	2121	0
6	17	13	"oxyR"	"STM4125"	9540	21120	100	2374	2405	1497	99	107	124	100	97	0	1538	1572	1009	82	84	21	100	100	0	1.563	1.548	1.571	1.627	1.226	1.532	0.971	80	407	3731	3796	0.644	2275	1456	2306	1490	0
6	18	13	"oxyR"	"STM4125"	9720	21120	110	2807	3065	1980	100	99	16	100	100	0	2033	1968	1185	82	83	13	100	98	0	1.387	1.572	1.619	1.569	1.269	1.615	0.975	80	434	4658	4851	0.472	2707	1951	2965	1886	0
6	19	13	"fur"	"STM0693"	9880	21110	100	2254	2140	749	100	101	23	100	100	0	2722	2543	853	83	85	16	100	100	0	0.816	0.829	0.827	0.834	1.205	0.834	0.979	80	396	4793	4500	-0.293	2154	2639	2040	2460	0
6	20	13	"fur"	"STM0693"	10060	21110	100	1771	1557	585	98	100	22	100	100	0	2227	2029	757	83	85	16	100	100	0	0.780	0.750	0.748	0.742	1.178	0.750	0.985	80	422	3817	3405	-0.358	1673	2144	1459	1946	0
6	21	13	"envR"	"STM3389"	10240	21110	100	1154	1180	628	98	100	17	100	100	0	4124	3841	1721	83	84	13	100	100	0	0.261	0.288	0.265	0.282	1.315	0.296	0.920	80	413	5097	4840	-1.936	1056	4041	1082	3758	0
6	22	13	"envR"	"STM3389"	10400	21110	90	1119	1167	541	101	104	20	100	100	0	3866	3647	1415	85	93	41	100	100	0	0.269	0.299	0.282	0.297	1.247	0.308	0.945	52	339	4799	4628	-1.893	1018	3781	1066	3562	0
6	23	13	"envR"	"STM3389"	10580	21110	100	779	815	407	100	104	25	100	100	0	3618	3304	1670	84	91	43	100	100	0	0.192	0.222	0.244	0.226	1.503	0.215	0.872	80	417	4213	3935	-2.380	679	3534	715	3220	0
6	24	13	"arcB"	"STM3328"	10750	21110	90	1681	1857	995	100	105	33	100	100	0	2935	3195	1936	81	87	23	100	100	0	0.554	0.564	0.573	0.584	1.259	0.535	0.938	52	355	4435	4871	-0.852	1581	2854	1757	3114	0
6	1	14	""	"STM4316"	6740	21300	80	124	133	48	102	103	15	63	34	0	380	517	374	83	86	15	100	100	0	0.074	0.071	0.069	0.074	1.578	0.096	0.612	52	292	319	465	-3.755	22	297	31	434	0
6	2	14	""	"STM4529"	6920	21300	100	1178	1216	668	102	105	25	100	98	0	1077	1112	575	83	85	17	100	100	0	1.082	1.083	1.091	1.058	1.239	1.108	0.961	80	449	2070	2143	0.114	1076	994	1114	1029	0
6	3	14	""	"STM4276"	7100	21300	110	216	274	188	100	103	21	98	96	0	600	632	265	85	86	16	100	100	0	0.225	0.318	0.250	0.267	1.616	0.393	0.704	80	482	631	721	-2.150	116	515	174	547	0
6	4	14	""	"STM0560"	7270	21300	110	330	348	118	101	103	17	100	100	0	1276	1293	497	86	89	18	100	100	0	0.192	0.205	0.199	0.201	1.198	0.202	0.904	80	497	1419	1454	-2.378	229	1190	247	1207	0
6	5	14	""	"STM0359"	7450	21300	100	191	225	144	99	101	16	97	95	0	555	685	521	85	86	15	100	100	0	0.196	0.210	0.192	0.196	1.418	0.236	0.879	80	440	562	726	-2.353	92	470	126	600	0
6	6	14	""	"STM1024"	7610	21290	90	246	252	100	100	102	25	90	80	0	529	525	253	85	88	19	100	100	0	0.329	0.345	0.325	0.314	1.606	0.336	0.888	52	359	590	592	-1.605	146	444	152	440	0
6	7	14	"purG"	"STM2565"	7790	21290	70	143	187	154	100	102	17	93	84	0	192	274	298	87	90	22	100	93	0	0.410	0.465	0.429	0.439	1.788	0.467	0.943	32	236	148	274	-1.288	43	105	87	187	0
6	8	14	"cysM"	"STM2440"	7960	21310	70	117	163	106	100	101	15	56	31	0	139	316	369	83	86	15	93	81	0	0.304	0.270	0.302	0.285	2.166	0.272	0.804	32	236	73	296	-1.720	17	56	63	233	0
6	9	14	"ompR"	"STM3502"	8140	21290	90	296	427	445	100	103	32	96	94	0	330	472	498	84	91	76	92	73	0	0.797	0.843	0.840	0.808	1.358	0.872	0.933	52	384	442	715	-0.328	196	246	327	388	0
6	10	14	"dnaK"	"STM0012"	8320	21290	100	492	872	1129	100	103	34	100	100	0	206	316	340	84	87	30	86	72	0	3.213	3.328	3.640	3.648	1.621	3.403	0.941	80	462	514	1004	1.684	392	122	772	232	0
6	11	14	"trkA"	"STM3409"	8500	21280	110	420	485	290	101	105	32	97	97	0	2929	3540	2436	85	88	20	100	100	0	0.112	0.111	0.110	0.106	1.297	0.111	0.936	80	483	3163	3839	-3.156	319	2844	384	3455	0
6	12	14	""	"STM4528"	8670	21290	100	1934	1869	393	100	103	33	100	100	0	2012	1958	448	85	87	20	100	100	0	0.952	0.944	0.943	0.948	1.131	0.936	0.979	80	440	3761	3642	-0.071	1834	1927	1769	1873	0
6	13	14	""	"STM2230"	8850	21280	100	1074	1149	630	102	105	38	100	100	0	1994	2126	1336	84	90	34	100	100	0	0.509	0.513	0.517	0.513	1.152	0.492	0.969	80	413	2882	3089	-0.975	972	1910	1047	2042	0
6	14	14	"yegN"	"STM2127"	9010	21280	100	236	289	200	102	105	30	90	81	0	1615	1999	1745	85	94	53	100	98	0	0.088	0.098	0.085	0.087	1.640	0.103	0.906	80	426	1664	2101	-3.513	134	1530	187	1914	0
6	15	14	""	"STM2178"	9190	21280	100	134	147	52	97	100	24	63	37	0	1164	1624	1275	83	86	25	100	100	0	0.034	0.032	0.033	0.034	1.544	0.034	0.564	80	452	1118	1591	-4.869	37	1081	50	1541	0
6	16	14	""	"STM2664"	9370	21280	100	254	262	52	96	100	23	100	98	0	988	1003	280	82	86	20	100	100	0	0.174	0.180	0.176	0.178	1.254	0.171	0.817	80	398	1064	1087	-2.520	158	906	166	921	0
6	17	14	"EMPTY"	"EMPTY"	9510	21280	100	102	107	23	98	100	24	16	3	0	123	133	56	82	84	14	70	60	0	0.098	0.176	0.343	0.259	3.576	0.261	0.206	80	376	45	60	-3.358	4	41	9	51	-75
6	18	14	"EMPTY"	"EMPTY"	9680	21280	100	99	101	15	100	110	98	0	0	0	87	88	18	83	90	78	1	0	0	-0.250	0.200	0.857	1.038	4.143	5.312	0.283	80	430	3	6	Error	-1	4	1	5	-75
6	19	14	"EMPTY"	"EMPTY"	9860	21280	100	106	104	15	97	102	39	1	0	0	88	89	13	81	86	39	3	0	0	1.286	0.875	1.192	1.138	3.149	0.585	0.573	80	438	16	15	0.363	9	7	7	8	-75
6	20	14	"EMPTY"	"EMPTY"	10030	21280	100	100	100	16	98	101	26	6	1	0	86	86	16	80	86	71	0	0	0	0.333	0.333	1.071	1.186	4.150	0.110	0.001	80	430	8	8	-1.585	2	6	2	6	-75
6	21	14	"EMPTY"	"EMPTY"	10200	21280	100	96	98	15	97	99	21	10	0	0	87	86	13	81	83	14	16	3	0	-0.167	0.200	1.316	0.922	4.474	48.752	0.000	80	445	5	6	Error	-1	6	1	5	-75
6	22	14	"EMPTY"	"EMPTY"	10380	21280	100	99	101	17	98	102	21	15	2	0	85	85	12	81	85	24	6	0	0	0.250	0.750	1.600	1.541	3.862	3.661	0.024	80	452	5	7	-2.000	1	4	3	4	-75
6	23	14	"EMPTY"	"EMPTY"	10550	21270	100	101	104	19	97	100	19	27	5	0	89	91	18	83	85	17	25	7	0	0.667	0.875	1.095	0.927	3.299	1.043	0.038	80	418	10	15	-0.585	4	6	7	8	-75
6	24	14	"EMPTY"	"EMPTY"	10720	21270	100	103	104	14	97	99	15	27	5	0	84	86	16	81	82	15	22	6	0	2.000	1.400	0.833	0.807	3.495	0.603	0.034	80	472	9	12	1.000	6	3	7	5	-75
7	1	1	"yccF"	"STM1074"	11460	18850	120	512	538	253	104	105	18	100	98	0	2813	2976	1577	81	88	116	99	98	0	0.149	0.150	0.149	0.151	1.219	0.150	0.952	120	578	3140	3329	-2.743	408	2732	434	2895	0
7	2	1	"ydjN"	"STM1320"	11630	18830	110	675	889	667	104	107	18	100	100	0	1917	2543	1860	83	88	32	100	100	0	0.311	0.319	0.309	0.306	1.169	0.329	0.959	80	456	2405	3245	-1.683	571	1834	785	2460	0
7	3	1	""	"STM1491"	11790	18840	110	782	909	467	107	111	24	100	100	0	4600	5021	2640	86	107	110	100	100	0	0.150	0.163	0.158	0.162	1.158	0.163	0.966	80	482	5189	5737	-2.741	675	4514	802	4935	0
7	4	1	"yiaC"	"STM3643"	11980	18830	110	524	559	217	108	110	24	100	100	0	3898	3954	1468	83	108	118	100	100	0	0.109	0.117	0.111	0.113	1.213	0.119	0.938	80	486	4231	4322	-3.197	416	3815	451	3871	0
7	5	1	"oppA"	"STM1746"	12150	18830	120	1301	1391	603	108	111	31	99	99	0	3379	3650	1601	81	90	53	99	99	0	0.362	0.359	0.354	0.357	1.305	0.358	0.964	120	543	4491	4852	-1.467	1193	3298	1283	3569	0
7	6	1	""	"STM2585"	12330	18820	110	2828	2969	947	107	118	48	100	100	0	5150	5337	1596	83	98	70	100	100	0	0.537	0.545	0.547	0.541	1.097	0.543	0.970	80	489	7788	8116	-0.897	2721	5067	2862	5254	0
7	7	1	"yecH"	"STM1936"	12500	18820	110	792	909	466	108	116	42	100	100	0	3077	3377	1480	83	109	112	100	100	0	0.228	0.243	0.228	0.235	1.171	0.246	0.940	80	465	3678	4095	-2.130	684	2994	801	3294	0
7	8	1	"srlR"	"STM2837"	12670	18830	120	562	633	386	107	109	22	100	100	0	3096	3524	2247	85	101	93	100	100	0	0.151	0.153	0.148	0.156	1.324	0.152	0.887	120	491	3466	3965	-2.726	455	3011	526	3439	0
7	9	1	"kdpA"	"STM0706"	12840	18830	120	166	185	78	108	155	468	1	0	0	457	549	409	83	122	387	45	6	0	0.155	0.165	0.158	0.154	1.498	0.167	0.663	120	492	432	543	-2.689	58	374	77	466	0
7	10	1	"greB"	"STM3503"	13020	18830	120	173	347	301	110	112	31	75	50	0	426	2050	2497	81	86	31	100	100	0	0.183	0.120	0.121	0.130	1.740	0.117	0.938	120	488	408	2206	-2.453	63	345	237	1969	0
7	11	1	""	"STM3156"	13180	18820	110	980	1044	398	112	115	28	100	100	0	2475	2688	995	83	99	83	100	100	0	0.363	0.358	0.351	0.355	1.129	0.362	0.969	80	443	3260	3537	-1.462	868	2392	932	2605	0
7	12	1	"yaeC"	"STM0245"	13360	18820	120	1945	1982	714	111	118	38	99	99	0	6593	6706	2452	87	103	85	100	99	0	0.282	0.283	0.281	0.281	1.151	0.279	0.973	120	522	8340	8490	-1.827	1834	6506	1871	6619	0
7	13	1	"cyaY"	"STM3943"	13530	18830	130	1109	1199	402	113	117	28	100	100	0	3703	3780	1223	89	100	58	100	100	0	0.276	0.294	0.279	0.295	1.218	0.288	0.945	120	536	4610	4777	-1.859	996	3614	1086	3691	0
7	14	1	"cyaA"	"STM3939"	13700	18820	130	2393	2346	704	111	113	18	100	100	0	6593	6790	2516	84	89	34	100	100	0	0.351	0.333	0.344	0.339	1.217	0.319	0.955	120	571	8791	8941	-1.512	2282	6509	2235	6706	0
7	15	1	"yifK"	"STM3930"	13880	18830	120	2928	3137	965	110	112	17	100	100	0	6234	6793	2468	83	89	45	100	100	0	0.458	0.451	0.452	0.462	1.199	0.437	0.973	120	485	8969	9737	-1.126	2818	6151	3027	6710	0
7	16	1	"wzxE"	"STM3926"	14050	18820	120	1429	1518	361	112	115	27	100	100	0	10774	10974	3084	85	106	181	100	100	0	0.123	0.129	0.127	0.130	1.186	0.124	0.951	120	487	12006	12295	-3.021	1317	10689	1406	10889	0
7	17	1	"rffG"	"STM3922"	14220	18830	120	1756	1804	477	112	115	30	100	100	0	8297	8387	2564	82	97	112	100	100	0	0.200	0.204	0.198	0.210	1.306	0.196	0.953	120	473	9859	9997	-2.321	1644	8215	1692	8305	0
7	18	1	"rfe"	"STM3918"	14390	18820	120	6558	6798	1388	114	121	50	100	100	0	15676	16223	3796	83	88	34	100	100	0	0.413	0.414	0.412	0.417	1.138	0.404	0.975	120	515	22037	22824	-1.275	6444	15593	6684	16140	0
7	19	1	""	"STM4433"	14560	18820	110	610	685	313	113	116	25	100	100	0	966	1232	783	82	87	33	100	100	0	0.562	0.497	0.536	0.526	1.234	0.454	0.940	80	491	1381	1722	-0.831	497	884	572	1150	0
7	20	1	""	"STM4440"	14740	18820	110	167	182	45	111	115	34	87	35	0	454	529	234	81	85	26	100	100	0	0.150	0.158	0.150	0.143	1.676	0.152	0.643	80	512	429	519	-2.736	56	373	71	448	0
7	21	1	""	"STM4447"	14920	18820	100	134	141	43	110	112	33	38	6	0	284	345	289	81	83	22	100	100	0	0.118	0.117	0.139	0.116	2.247	0.124	0.251	80	444	227	295	-3.080	24	203	31	264	0
7	22	1	""	"STM4464"	15090	18830	100	148	160	61	108	110	16	86	63	0	433	596	625	81	82	14	100	100	0	0.114	0.101	0.103	0.099	1.845	0.087	0.708	80	402	392	567	-3.138	40	352	52	515	0
7	23	1	"idnO"	"STM4483"	15250	18830	100	130	136	37	109	110	18	52	21	0	357	460	465	82	84	28	100	98	0	0.076	0.071	0.078	0.071	2.087	0.059	0.419	80	426	296	405	-3.711	21	275	27	378	0
7	24	1	""	"STM4488"	15430	18830	100	226	248	66	111	112	17	100	100	0	788	890	374	81	86	33	100	100	0	0.163	0.169	0.169	0.166	1.279	0.169	0.893	80	482	822	946	-2.620	115	707	137	809	0
7	1	2	"hydH"	"STM4173"	11420	19000	100	357	519	501	106	108	20	100	100	0	1015	1581	1675	81	92	142	100	100	0	0.269	0.275	0.276	0.275	1.246	0.283	0.954	80	382	1185	1913	-1.896	251	934	413	1500	0
7	2	2	"yciG"	"STM1728"	11590	19000	100	185	195	70	106	108	18	93	83	0	463	575	378	84	91	31	100	98	0	0.208	0.181	0.187	0.176	1.570	0.167	0.772	80	385	458	580	-2.262	79	379	89	491	0
7	3	2	"yihU"	"STM4023"	11780	19000	100	129	135	38	105	106	22	51	21	0	1659	2125	1320	84	98	79	100	100	0	0.015	0.015	0.017	0.019	1.490	0.018	0.368	80	393	1599	2071	-6.036	24	1575	30	2041	0
7	4	2	"yihP"	"STM4018"	11950	19000	110	250	258	58	106	108	23	100	98	0	3754	3711	1181	85	109	99	100	100	0	0.039	0.042	0.042	0.042	1.260	0.041	0.904	80	443	3813	3778	-4.671	144	3669	152	3626	0
7	5	2	"pepB"	"STM2536"	12130	18990	100	308	357	184	105	106	16	100	100	0	792	971	790	83	88	40	100	100	0	0.286	0.284	0.296	0.295	1.305	0.249	0.881	80	376	912	1140	-1.804	203	709	252	888	0
7	6	2	"atpF"	"STM3869"	12300	19000	110	740	979	812	108	113	29	100	100	0	755	988	831	83	89	34	100	100	0	0.940	0.962	0.953	0.977	1.228	0.970	0.974	80	435	1304	1776	-0.089	632	672	871	905	0
7	7	2	"sinI"	"STM2516"	12470	18990	110	361	380	81	110	117	37	100	100	0	3353	3655	1184	87	111	97	100	100	0	0.077	0.076	0.077	0.076	1.231	0.071	0.917	80	439	3517	3838	-3.702	251	3266	270	3568	0
7	8	2	""	"STM1056"	12650	18990	110	150	161	42	108	110	21	86	48	0	1110	1229	664	88	114	104	100	100	0	0.041	0.046	0.047	0.044	1.682	0.047	0.598	80	385	1064	1194	-4.605	42	1022	53	1141	0
7	9	2	"sitB"	"STM2862"	12810	18990	110	4376	4476	1348	113	221	627	100	100	0	3223	3255	933	90	179	528	100	98	0	1.361	1.379	1.382	1.379	1.142	1.383	0.971	80	370	7396	7528	0.444	4263	3133	4363	3165	0
7	10	2	"cytR"	"STM4094"	12990	18990	110	505	551	261	114	216	610	11	2	0	2941	3103	1427	89	176	515	100	98	0	0.137	0.145	0.139	0.139	1.273	0.257	0.308	80	391	3243	3451	-2.867	391	2852	437	3014	0
7	11	2	"bcfF"	"STM0026"	13150	18990	110	364	417	182	111	114	26	100	100	0	2774	3221	1531	86	120	146	100	100	0	0.094	0.098	0.097	0.094	1.259	0.098	0.923	80	424	2941	3441	-3.409	253	2688	306	3135	0
7	12	2	"gmk"	"STM3740"	13340	18990	110	2899	2890	1163	112	129	85	100	100	0	4142	4139	1651	87	134	177	100	100	0	0.687	0.686	0.687	0.690	1.150	0.678	0.967	80	411	6842	6830	-0.541	2787	4055	2778	4052	0
7	13	2	"srgA"	"PSLT011"	13510	18990	110	1320	1394	506	112	130	86	100	100	0	3953	4259	1618	86	122	137	100	100	0	0.312	0.307	0.308	0.306	1.220	0.301	0.952	80	410	5075	5455	-1.679	1208	3867	1282	4173	0
7	14	2	"ppx"	"STM2502"	13690	18990	110	725	826	317	110	115	31	100	100	0	4502	5487	2381	83	102	72	100	100	0	0.139	0.132	0.132	0.132	1.268	0.127	0.943	80	397	5034	6120	-2.845	615	4419	716	5404	0
7	15	2	""	"STM4258"	13850	18990	110	166	179	49	110	113	26	90	56	0	3344	3697	1747	84	112	136	100	100	0	0.017	0.019	0.019	0.019	1.369	0.020	0.617	80	371	3316	3682	-5.863	56	3260	69	3613	0
7	16	2	""	"STM4261"	14020	18990	110	863	945	350	110	118	41	100	100	0	6067	6591	2523	87	165	367	100	100	0	0.126	0.128	0.127	0.127	1.113	0.128	0.968	80	399	6733	7339	-2.989	753	5980	835	6504	0
7	17	2	""	"STM4261"	14200	18990	110	424	441	147	110	121	50	100	100	0	3916	3997	1588	84	186	423	100	100	0	0.082	0.085	0.083	0.084	1.165	0.082	0.919	80	391	4146	4244	-3.609	314	3832	331	3913	0
7	18	2	"yjcB"	"STM4263"	14370	18990	100	2526	2710	1196	112	131	84	100	100	0	1102	1195	579	82	129	249	100	96	0	2.367	2.334	2.327	2.374	1.141	2.304	0.913	80	373	3434	3711	1.243	2414	1020	2598	1113	0
7	19	2	"livF"	"STM3560"	14540	19000	100	199	229	154	109	123	77	58	13	0	411	540	472	82	90	39	100	100	0	0.274	0.262	0.252	0.240	1.589	0.290	0.569	80	408	419	578	-1.870	90	329	120	458	0
7	20	2	"fljA"	"STM2770"	14720	18990	110	232	246	91	106	107	16	98	97	0	3652	4292	2241	83	91	45	100	100	0	0.035	0.033	0.033	0.032	1.308	0.034	0.898	80	449	3695	4349	-4.824	126	3569	140	4209	0
7	21	2	"ada"	"STM2265"	14900	19000	110	258	296	165	109	110	20	100	100	0	700	879	681	84	94	51	100	100	0	0.242	0.235	0.227	0.233	1.305	0.228	0.887	80	456	765	982	-2.048	149	616	187	795	0
7	22	2	"ssaV"	"STM1414"	15070	18990	110	272	288	117	107	109	16	100	98	0	1300	1422	726	84	88	21	100	100	0	0.136	0.135	0.134	0.132	1.320	0.137	0.910	80	441	1381	1519	-2.882	165	1216	181	1338	0
7	23	2	"fimC"	"STM0545"	15250	19000	100	153	162	36	108	111	20	95	63	0	3143	3300	1117	85	96	58	100	100	0	0.015	0.017	0.017	0.018	1.416	0.017	0.646	80	398	3103	3269	-6.087	45	3058	54	3215	0
7	24	2	"malK"	"STM4230"	15420	19000	110	181	186	38	111	113	21	98	81	0	2709	2953	1043	84	92	40	100	100	0	0.027	0.026	0.025	0.025	1.419	0.026	0.467	80	480	2695	2944	-5.229	70	2625	75	2869	0
7	1	3	"era"	"STM2580"	11410	19170	110	1122	1238	632	106	111	30	100	100	0	2088	2332	1182	83	90	36	100	100	0	0.507	0.503	0.494	0.502	1.132	0.506	0.965	80	475	3021	3381	-0.981	1016	2005	1132	2249	0
7	2	3	"pabB"	"STM1824"	11580	19170	110	389	456	190	106	113	61	100	100	0	861	1023	514	84	94	54	100	100	0	0.364	0.373	0.366	0.376	1.272	0.363	0.848	80	465	1060	1289	-1.457	283	777	350	939	0
7	3	3	"iacP"	"STM2881"	11770	19170	110	355	370	140	105	109	59	98	97	0	1240	1330	569	84	91	48	100	100	0	0.216	0.213	0.209	0.209	1.235	0.214	0.779	80	438	1406	1511	-2.209	250	1156	265	1246	0
7	4	3	"invJ"	"STM2892"	11930	19170	110	452	478	178	105	107	19	100	100	0	2937	3273	1355	84	104	90	100	100	0	0.122	0.117	0.113	0.116	1.232	0.115	0.883	80	439	3200	3562	-3.039	347	2853	373	3189	0
7	5	3	"eutM"	"STM2465"	12120	19170	110	147	160	56	104	106	18	82	60	0	863	1102	807	82	98	87	100	100	0	0.055	0.055	0.054	0.050	1.676	0.056	0.740	80	444	824	1076	-4.183	43	781	56	1020	0
7	6	3	"eutB"	"STM2458"	12290	19170	110	134	147	49	105	107	32	42	13	0	883	1176	786	81	84	24	100	100	0	0.036	0.038	0.037	0.037	1.716	0.043	0.334	80	406	831	1137	-4.789	29	802	42	1095	0
7	7	3	"prsA"	"STM1780"	12460	19160	110	2003	1968	842	110	119	45	100	100	0	1643	1611	722	84	101	76	100	100	0	1.214	1.217	1.215	1.237	1.213	1.233	0.949	80	435	3452	3385	0.280	1893	1559	1858	1527	0
7	8	3	"pgtP"	"STM2399"	12640	19170	120	400	394	204	109	117	36	91	82	0	3463	3507	2153	85	102	75	100	100	0	0.086	0.083	0.084	0.079	1.543	0.083	0.895	120	481	3669	3707	-3.537	291	3378	285	3422	0
7	9	3	"parE"	"STM3181"	12810	19160	110	469	582	286	110	137	224	96	33	0	1484	1906	1180	85	117	239	100	100	0	0.257	0.259	0.258	0.262	1.314	0.244	0.894	80	419	1758	2293	-1.962	359	1399	472	1821	0
7	10	3	"mutY"	"STM3110"	12980	19170	110	259	308	202	108	110	19	100	100	0	789	961	791	85	96	48	100	100	0	0.214	0.228	0.211	0.222	1.430	0.228	0.861	80	454	855	1076	-2.221	151	704	200	876	0
7	11	3	"gdhA"	"STM1299"	13160	19170	110	795	927	434	106	108	17	100	100	0	1661	1876	918	83	97	104	100	100	0	0.437	0.458	0.451	0.459	1.189	0.449	0.914	80	434	2267	2614	-1.196	689	1578	821	1793	0
7	12	3	"fliN"	"STM1977"	13330	19160	120	273	294	159	110	120	63	90	61	0	1172	1285	810	84	113	142	100	95	0	0.150	0.153	0.146	0.144	1.482	0.161	0.846	120	465	1251	1385	-2.739	163	1088	184	1201	0
7	13	3	""	"STM2630"	13500	19170	100	153	156	32	108	110	20	87	56	0	1309	1331	437	85	96	52	100	100	0	0.037	0.039	0.038	0.036	1.650	0.039	0.606	80	358	1269	1294	-4.766	45	1224	48	1246	0
7	14	3	""	"STM1014"	13670	19160	110	174	184	44	108	110	24	87	72	0	3230	3602	1653	86	105	69	100	100	0	0.021	0.022	0.022	0.022	1.370	0.021	0.792	80	441	3210	3592	-5.574	66	3144	76	3516	0
7	15	3	""	"STM1018"	13840	19160	110	361	379	160	109	112	25	100	98	0	3193	3500	2006	83	121	137	100	100	0	0.081	0.079	0.078	0.078	1.288	0.077	0.882	80	439	3362	3687	-3.625	252	3110	270	3417	0
7	16	3	""	"STM2302"	14020	19160	110	1266	1358	545	108	117	45	100	100	0	2446	2745	1291	85	128	251	100	100	0	0.490	0.470	0.482	0.473	1.243	0.451	0.921	80	419	3519	3910	-1.028	1158	2361	1250	2660	0
7	17	3	"glnH"	"STM0830"	14190	19170	120	1283	1277	464	107	117	45	100	99	0	5739	5705	2034	83	136	306	100	99	0	0.208	0.208	0.207	0.207	1.221	0.205	0.951	120	457	6832	6792	-2.266	1176	5656	1170	5622	0
7	18	3	"yajD"	"STM0411"	14360	19170	100	721	747	189	108	115	38	100	100	0	2597	2736	786	81	101	82	100	100	0	0.244	0.241	0.237	0.241	1.169	0.230	0.944	80	376	3129	3294	-2.037	613	2516	639	2655	0
7	19	3	"artM"	"STM0888"	14530	19170	110	1072	1149	379	109	115	32	100	100	0	4173	4465	1462	82	112	112	100	100	0	0.235	0.237	0.231	0.237	1.152	0.231	0.942	80	419	5054	5423	-2.087	963	4091	1040	4383	0
7	20	3	"pykA"	"STM1888"	14710	19170	120	1902	1822	560	106	109	24	100	99	0	7125	6630	2519	83	101	86	100	100	0	0.255	0.262	0.265	0.270	1.410	0.245	0.918	120	488	8838	8263	-1.971	1796	7042	1716	6547	0
7	21	3	"eda"	"STM1884"	14880	19170	100	1354	1370	400	107	114	32	100	100	0	2936	3015	874	84	99	60	100	100	0	0.437	0.431	0.424	0.431	1.192	0.415	0.930	80	377	4099	4194	-1.194	1247	2852	1263	2931	0
7	22	3	""	"STM1535"	15060	19170	110	381	412	180	109	115	32	100	100	0	2042	2212	805	86	104	64	100	100	0	0.139	0.143	0.137	0.133	1.301	0.147	0.878	80	452	2228	2429	-2.846	272	1956	303	2126	0
7	23	3	""	"STM0613"	15220	19170	110	1011	1197	550	109	134	139	100	100	0	5011	5588	2368	86	220	819	100	100	0	0.183	0.198	0.188	0.194	1.215	0.192	0.927	80	439	5827	6590	-2.449	902	4925	1088	5502	0
7	24	3	"rna"	"STM0617"	15410	19170	110	4993	5193	1353	110	154	212	100	100	0	4890	5002	1256	86	211	772	100	100	0	1.016	1.034	1.013	1.034	1.130	1.027	0.962	80	505	9687	9999	0.024	4883	4804	5083	4916	0
7	1	4	"pspA"	"STM1690"	11410	19350	130	3653	4443	3033	105	110	31	100	100	0	437	511	312	82	87	31	98	92	0	9.994	10.112	10.345	10.423	1.288	10.145	0.961	120	619	3903	4767	3.321	3548	355	4338	429	0
7	2	4	"yhcO"	"STM3363"	11570	19350	100	298	342	201	104	105	15	100	100	0	509	663	508	82	84	18	100	100	0	0.454	0.410	0.409	0.410	1.342	0.394	0.928	80	384	621	819	-1.138	194	427	238	581	0
7	3	4	"prmA"	"STM3383"	11760	19340	110	385	455	241	104	106	22	100	100	0	2089	2600	1588	83	90	57	100	100	0	0.140	0.139	0.139	0.136	1.290	0.142	0.960	80	452	2287	2868	-2.836	281	2006	351	2517	0
7	4	4	"yhcS"	"STM3367"	11920	19340	110	248	307	159	104	106	24	98	96	0	1130	1582	1104	83	94	57	100	100	0	0.138	0.135	0.133	0.131	1.439	0.134	0.898	80	433	1191	1702	-2.862	144	1047	203	1499	0
7	5	4	"yfiR"	"STM2671"	12110	19340	120	533	594	301	104	105	17	100	100	0	1619	1823	1125	82	91	51	100	100	0	0.279	0.281	0.281	0.289	1.230	0.274	0.973	120	495	1966	2231	-1.841	429	1537	490	1741	0
7	6	4	"rluD"	"STM2662"	12290	19340	120	3953	3611	1640	105	106	16	100	100	0	3058	2934	1486	80	83	19	100	99	0	1.292	1.228	1.260	1.300	1.272	1.199	0.964	120	435	6826	6360	0.370	3848	2978	3506	2854	0
7	7	4	"murF"	"STM0124"	12450	19340	110	1374	1448	412	107	112	28	100	100	0	5358	5519	1443	83	94	52	100	100	0	0.240	0.247	0.244	0.245	1.097	0.246	0.980	80	430	6542	6777	-2.058	1267	5275	1341	5436	0
7	8	4	"ampD"	"STM0146"	12630	19330	100	288	344	195	105	108	20	100	98	0	702	932	705	85	97	50	100	100	0	0.297	0.282	0.273	0.289	1.340	0.269	0.927	80	386	800	1086	-1.753	183	617	239	847	0
[truncated: 620,688 more chars]
