# Supplementary material for: BABAR: an R package to simplify the normalisation of common reference design microarray-based transcriptomic datasets
Source: BMC Bioinformatics. 2010 Feb 3;11:73. doi: 10.1186/1471-2105-11-73 (PMC2829013; doi:10.1186/1471-2105-11-73)
Supplement: Additional file 3 — Dataset 1. The unprocessed microarray data files from a heterogeneous 'problem' dataset describing the transcriptomic changes for Salmonella internalised within mammalian cells. [file 1471-2105-11-73-S3.ZIP › M4h-91A.gpr]

ATF	1.0
27	43    
"Type=GenePix Results 1.4"
"DateTime=2002/05/12 11:10:40"
"Settings=\\Ifrnnts19\communal3\SOFIA MAY\settings 93A.gps"
"GalFile=\\Ifrnnts19\communal3\Array lists\STPLMar2002 Revised.gal"
"Scanner=GenePix 4000A [48450]"
"Comment="
"PixelSize=10"
"ImageName=635 nm	532 nm"
"FileName=\\Ifrnnts19\communal3\SOFIA MAY\images 93A.tif	\\Ifrnnts19\communal3\SOFIA MAY\images 93A.tif"
"PMTVolts=580	580"
"ScanPower=100	100"
"FocusPosition=0"
"NormalizationFactor:RatioOfMedians=3.26415"
"NormalizationFactor:RatioOfMeans=3.28286"
"NormalizationFactor:MedianOfRatios=3.26755"
"NormalizationFactor:MeanOfRatios=3.27232"
"NormalizationFactor:RegressionRatio=3.29606"
"JpegImage=\\Ifrnnts19\communal3\SOFIA MAY\results 91A.jpg"
"RatioFormulation=W1/W2 (635 nm/532 nm)"
"Barcode="
"ImageOrigin=1760, 13840"
"JpegOrigin=1990, 14010"
"Creator=GenePix Pro 3.0.6.81"
"Temperature=34.9907"
"LaserPower=2.48878	1.70507"
"LaserOnTime=42683	42684"
"Supplier="
"Block"	"Column"	"Row"	"Name"	"ID"	"X"	"Y"	"Dia."	"F635 Median"	"F635 Mean"	"F635 SD"	"B635 Median"	"B635 Mean"	"B635 SD"	"% > B635+1SD"	"% > B635+2SD"	"F635 % Sat."	"F532 Median"	"F532 Mean"	"F532 SD"	"B532 Median"	"B532 Mean"	"B532 SD"	"% > B532+1SD"	"% > B532+2SD"	"F532 % Sat."	"Ratio of Medians"	"Ratio of Means"	"Median of Ratios"	"Mean of Ratios"	"Ratios SD"	"Rgn Ratio"	"Rgn R�"	"F Pixels"	"B Pixels"	"Sum of Medians"	"Sum of Means"	"Log Ratio"	"F635 Median - B635"	"F532 Median - B532"	"F635 Mean - B635"	"F532 Mean - B532"	"Flags"
1	1	1	"yiiD"	"STM4029"	2280	14310	90	363	372	77	141	143	23	100	100	0	819	862	232	58	58	10	100	100	0	0.292	0.287	0.287	0.281	1.254	0.277	0.907	52	375	983	1035	-1.777	222	761	231	804	0
1	2	1	"yjiY"	"STM4532"	2460	14300	100	176	179	26	145	149	27	58	22	0	199	213	76	57	59	21	97	97	0	0.218	0.218	0.218	0.207	2.096	0.193	0.237	80	438	173	190	-2.196	31	142	34	156	0
1	3	1	"glpG"	"STM3524"	2630	14290	110	1007	997	230	149	151	27	100	100	0	3734	3841	946	58	61	21	100	100	0	0.233	0.224	0.227	0.223	1.162	0.219	0.960	80	511	4534	4631	-2.099	858	3676	848	3783	0
1	4	1	"yhjC"	"STM3607"	2810	14290	110	677	672	152	148	150	26	100	100	0	4129	4224	1174	57	59	13	100	100	0	0.130	0.126	0.127	0.124	1.242	0.120	0.946	80	511	4601	4691	-2.944	529	4072	524	4167	0
1	5	1	"dacB"	"STM3300"	2980	14290	100	998	1029	288	141	143	26	100	100	0	1761	1792	581	57	59	16	100	100	0	0.503	0.512	0.512	0.515	1.176	0.503	0.968	80	440	2561	2623	-0.992	857	1704	888	1735	0
1	6	1	"yqjD"	"STM3229"	3160	14280	110	1115	1091	185	149	152	30	100	100	0	2641	2608	498	58	60	15	100	100	0	0.374	0.369	0.367	0.369	1.119	0.366	0.969	80	503	3549	3492	-1.419	966	2583	942	2550	0
1	7	1	"yfhP"	"STM2544"	3330	14290	110	6052	5890	1255	149	151	29	100	100	0	1225	1178	248	58	59	11	100	100	0	5.058	5.126	5.287	5.138	1.177	5.103	0.925	80	499	7070	6861	2.339	5903	1167	5741	1120	0
1	8	1	""	"STM0660"	3510	14290	110	343	343	53	149	151	24	100	100	0	2848	2875	788	58	60	20	100	100	0	0.070	0.069	0.068	0.069	1.277	0.065	0.882	80	499	2984	3011	-3.846	194	2790	194	2817	0
1	9	1	""	"STM0672"	3680	14280	110	745	775	195	149	150	23	100	100	0	6433	6670	2017	58	60	21	100	100	0	0.093	0.095	0.093	0.094	1.153	0.092	0.962	80	490	6971	7238	-3.419	596	6375	626	6612	0
1	10	1	"nagB"	"STM0684"	3850	14290	110	403	411	88	149	150	27	100	100	0	1377	1466	386	59	60	12	100	100	0	0.193	0.186	0.185	0.181	1.300	0.183	0.907	80	498	1572	1669	-2.375	254	1318	262	1407	0
1	11	1	"ybfN"	"STM0688"	4030	14280	110	320	319	65	149	149	24	100	100	0	2587	2654	815	58	59	11	100	100	0	0.068	0.065	0.066	0.064	1.283	0.063	0.876	80	497	2700	2766	-3.886	171	2529	170	2596	0
1	12	1	"eutH"	"STM2460"	4210	14280	130	584	590	136	152	152	24	99	98	0	9018	9055	2503	58	59	12	100	100	0	0.048	0.049	0.049	0.048	1.230	0.048	0.942	120	613	9392	9435	-4.374	432	8960	438	8997	0
1	13	1	"ubiE"	"STM3970"	4370	14280	110	2791	2783	321	156	158	30	100	100	0	8549	8443	1132	59	67	82	100	100	0	0.310	0.313	0.314	0.314	1.074	0.312	0.984	80	466	11125	11011	-1.688	2635	8490	2627	8384	0
1	14	1	""	"STM3966"	4550	14280	110	1795	1814	399	156	164	75	100	100	0	10843	10586	2135	59	93	349	100	100	0	0.152	0.157	0.156	0.156	1.250	0.147	0.929	80	516	12423	12185	-2.718	1639	10784	1658	10527	0
1	15	1	"yigL"	"STM3962"	4730	14280	110	1921	1981	512	156	168	87	100	100	0	8573	8285	1541	58	90	359	100	100	0	0.207	0.222	0.211	0.219	1.228	0.212	0.918	80	466	10280	10052	-2.270	1765	8515	1825	8227	0
1	16	1	"recQ"	"STM3958"	4890	14290	120	2398	2228	702	154	160	49	99	98	0	3570	3401	1223	57	60	23	100	100	0	0.639	0.620	0.619	0.630	1.393	0.611	0.908	120	535	5757	5418	-0.647	2244	3513	2074	3344	0
1	17	1	"yigG"	"STM3954"	5070	14280	110	770	867	380	155	157	27	100	100	0	5312	5097	1216	57	59	21	100	100	0	0.117	0.141	0.123	0.129	1.402	0.157	0.815	80	477	5870	5752	-3.095	615	5255	712	5040	0
1	18	1	"yigB"	"STM3950"	5250	14280	120	1185	1111	343	153	154	23	98	98	0	5509	4971	1935	56	58	13	99	99	0	0.189	0.195	0.188	0.217	1.643	0.186	0.934	120	566	6485	5873	-2.402	1032	5453	958	4915	0
1	19	1	"sgaB"	"STM4384"	5420	14280	100	422	424	81	151	152	23	100	100	0	1183	1171	424	56	57	10	100	100	0	0.240	0.245	0.248	0.253	1.516	0.218	0.667	80	422	1398	1388	-2.056	271	1127	273	1115	0
1	20	1	"cycA"	"STM4398"	5600	14280	90	207	210	30	151	154	24	86	63	0	263	278	84	57	58	11	100	100	0	0.272	0.267	0.284	0.262	1.680	0.271	0.475	52	364	262	280	-1.879	56	206	59	221	0
1	21	1	"ytfM"	"STM4409"	5770	14270	90	226	228	31	154	155	23	96	76	0	271	285	75	57	57	10	100	100	0	0.336	0.325	0.312	0.309	1.615	0.344	0.603	52	369	286	302	-1.572	72	214	74	228	0
1	22	1	""	"STM4418"	5940	14280	90	187	189	33	150	152	25	61	36	0	387	409	131	57	58	11	100	100	0	0.112	0.111	0.125	0.102	2.135	0.103	0.279	52	371	367	391	-3.157	37	330	39	352	0
1	23	1	""	"STM4422"	6120	14270	90	155	156	25	157	158	28	11	1	0	344	395	182	57	58	15	100	100	0	-0.007	-0.003	0.057	0.068	2.622	169.450	0.001	52	368	285	337	Error	-2	287	-1	338	0
1	24	1	"srfJ"	"STM4426"	6280	14270	90	171	174	24	154	155	27	36	3	0	549	543	154	56	58	14	100	100	0	0.034	0.041	0.049	0.046	2.005	0.033	0.090	52	378	510	507	-4.858	17	493	20	487	0
1	1	2	"yaiC"	"STM0385"	2270	14460	90	262	266	50	140	142	22	98	94	0	675	765	326	58	60	17	100	100	0	0.198	0.178	0.178	0.174	1.489	0.167	0.814	52	353	739	833	-2.338	122	617	126	707	0
1	2	2	"mopB"	"STM4329"	2440	14460	110	945	914	270	140	143	24	100	100	0	281	292	102	57	57	10	100	98	0	3.594	3.294	3.320	3.508	1.355	3.215	0.942	80	454	1029	1009	1.845	805	224	774	235	0
1	3	2	"phoP"	"STM1231"	2620	14470	100	1985	1963	526	142	145	26	100	100	0	757	759	230	59	61	19	100	100	0	2.640	2.601	2.662	2.627	1.222	2.593	0.957	80	420	2541	2521	1.401	1843	698	1821	700	0
1	4	2	"otsA"	"STM1928"	2790	14460	90	403	408	69	146	147	25	100	100	0	1081	1087	306	57	59	13	100	100	0	0.251	0.254	0.251	0.256	1.251	0.247	0.913	52	349	1281	1292	-1.994	257	1024	262	1030	0
1	5	2	"thiF"	"STM4162"	2970	14460	100	318	328	70	148	148	24	100	98	0	2030	2022	686	58	59	12	100	100	0	0.086	0.092	0.091	0.089	1.357	0.089	0.877	80	430	2142	2144	-3.536	170	1972	180	1964	0
1	6	2	"hemE"	"STM4167"	3150	14460	100	433	460	157	148	150	26	100	100	0	1525	1658	826	59	61	15	100	100	0	0.194	0.195	0.199	0.197	1.258	0.189	0.944	80	406	1751	1911	-2.363	285	1466	312	1599	0
1	7	2	"bfr"	"STM3443"	3310	14460	110	3126	3252	653	148	151	29	100	100	0	1954	2005	507	58	59	11	100	100	0	1.571	1.594	1.600	1.611	1.136	1.576	0.972	80	440	4874	5051	0.651	2978	1896	3104	1947	0
1	8	2	"stfA"	"STM0195"	3490	14460	110	346	350	47	152	153	25	100	100	0	4170	4122	707	57	59	11	100	100	0	0.047	0.049	0.048	0.048	1.218	0.047	0.869	80	455	4307	4263	-4.406	194	4113	198	4065	0
1	9	2	"hemL"	"STM0202"	3670	14460	100	509	536	124	150	153	22	100	100	0	1109	1143	398	56	59	22	100	100	0	0.341	0.355	0.358	0.361	1.209	0.338	0.952	80	408	1412	1473	-1.552	359	1053	386	1087	0
1	10	2	"eutD"	"STM2466"	3840	14460	110	189	194	27	149	152	24	77	43	0	1401	1407	284	57	58	10	100	100	0	0.030	0.033	0.035	0.033	1.692	0.030	0.371	80	439	1384	1395	-5.070	40	1344	45	1350	0
1	11	2	"crr"	"STM2433"	4010	14460	110	2353	2387	432	149	150	24	100	100	0	2949	2986	693	58	59	12	100	100	0	0.762	0.764	0.763	0.772	1.126	0.740	0.974	80	466	5095	5166	-0.391	2204	2891	2238	2928	0
1	12	2	"prpD"	"STM0370"	4200	14450	110	254	260	47	149	149	24	98	95	0	2721	2790	801	57	58	11	100	100	0	0.039	0.041	0.039	0.039	1.489	0.039	0.753	80	445	2769	2844	-4.665	105	2664	111	2733	0
1	13	2	"spaQ"	"STM2889"	4370	14460	100	240	240	45	153	154	25	91	77	0	2075	2078	795	58	59	11	100	100	0	0.043	0.043	0.042	0.041	1.620	0.041	0.654	80	408	2104	2107	-4.535	87	2017	87	2020	0
1	14	2	"yfeJ"	"STM2437"	4540	14460	100	772	756	150	154	154	30	100	100	0	5056	4875	1124	56	63	83	100	100	0	0.124	0.125	0.124	0.124	1.151	0.124	0.964	80	430	5618	5421	-3.016	618	5000	602	4819	0
1	15	2	"fabH"	"STM1193"	4720	14450	90	1649	1732	570	155	159	62	100	100	0	1108	1113	412	55	70	215	100	96	0	1.419	1.491	1.476	1.518	1.205	1.478	0.952	52	350	2547	2635	0.505	1494	1053	1577	1058	0
1	16	2	"flgN"	"STM1171"	4890	14450	110	692	686	134	153	157	38	100	100	0	3498	3491	721	56	58	17	100	100	0	0.157	0.155	0.157	0.153	1.198	0.155	0.949	80	429	3981	3968	-2.675	539	3442	533	3435	0
1	17	2	"phsC"	"STM2063"	5060	14460	100	399	404	68	153	154	24	100	100	0	4775	4857	1411	56	58	12	100	100	0	0.052	0.052	0.053	0.053	1.296	0.050	0.911	80	408	4965	5052	-4.262	246	4719	251	4801	0
1	18	2	"pefB"	"PSLT019"	5230	14460	110	377	380	57	155	157	33	100	100	0	5275	5203	1120	56	58	12	100	100	0	0.043	0.044	0.043	0.044	1.235	0.042	0.867	80	448	5441	5372	-4.555	222	5219	225	5147	0
1	19	2	""	"PSLT046"	5410	14450	110	5293	5170	1180	152	156	33	100	100	0	2921	2942	649	56	57	12	100	100	0	1.794	1.739	1.782	1.728	1.222	1.766	0.968	80	450	8006	7904	0.844	5141	2865	5018	2886	0
1	20	2	"rlgA"	"PSLT045"	5580	14450	100	4537	4501	1379	152	154	23	100	100	0	1104	1115	364	57	58	11	100	100	0	4.188	4.111	4.153	4.142	1.188	4.090	0.974	80	408	5432	5407	2.066	4385	1047	4349	1058	0
1	21	2	"udp"	"STM3968"	5750	14460	100	816	807	111	155	156	23	100	100	0	4170	4030	708	56	57	11	100	100	0	0.161	0.164	0.164	0.165	1.142	0.159	0.961	80	428	4775	4626	-2.638	661	4114	652	3974	0
1	22	2	"hns"	"STM1751"	5930	14450	100	2145	2108	382	150	151	24	100	100	0	800	784	193	56	57	10	100	100	0	2.681	2.690	2.685	2.747	1.173	2.654	0.965	80	420	2739	2686	1.423	1995	744	1958	728	0
1	23	2	"prgI"	"STM2873"	6090	14450	90	357	369	109	148	150	25	100	96	0	1514	1601	766	56	62	47	100	100	0	0.143	0.143	0.139	0.139	1.277	0.138	0.901	52	371	1667	1766	-2.802	209	1458	221	1545	0
1	24	2	"prfC"	"STM4560"	6280	14460	80	179	186	35	145	147	28	51	25	0	156	194	121	56	57	12	100	100	0	0.340	0.297	0.314	0.306	2.261	0.270	0.302	52	327	134	179	-1.556	34	100	41	138	0
1	1	3	"iclR"	"STM4187"	2260	14640	100	414	411	94	141	142	23	100	98	0	2760	2706	850	56	57	10	100	100	0	0.101	0.102	0.102	0.101	1.257	0.100	0.924	80	466	2977	2920	-3.308	273	2704	270	2650	0
1	2	3	"hisQ"	"STM2353"	2440	14640	100	666	657	171	138	140	24	100	100	0	3949	3885	1257	56	57	10	100	100	0	0.136	0.136	0.134	0.136	1.269	0.132	0.942	80	420	4421	4348	-2.882	528	3893	519	3829	0
1	3	3	"rpsP"	"STM2676"	2610	14640	100	1135	1145	446	144	146	24	100	100	0	182	183	70	56	58	11	97	93	0	7.865	7.882	8.000	8.480	1.443	7.827	0.901	80	408	1117	1128	2.975	991	126	1001	127	0
1	4	3	"ilvH"	"STM0117"	2790	14640	100	271	315	134	146	147	25	93	80	0	968	1244	931	56	59	20	100	100	0	0.137	0.142	0.144	0.144	1.562	0.137	0.880	80	442	1037	1357	-2.867	125	912	169	1188	0
1	5	3	"putP"	"STM1125"	2960	14630	90	220	223	29	148	150	23	100	78	0	579	583	139	57	57	12	100	100	0	0.138	0.143	0.146	0.138	1.467	0.142	0.633	52	357	594	601	-2.858	72	522	75	526	0
1	6	3	"hfq"	"STM4361"	3140	14640	100	1620	1717	723	152	153	25	100	100	0	563	590	272	57	59	12	100	100	0	2.901	2.936	2.985	3.010	1.285	2.914	0.956	80	418	1974	2098	1.537	1468	506	1565	533	0
1	7	3	"cbiK"	"STM2025"	3310	14640	110	270	278	45	150	152	23	100	100	0	2541	2714	745	56	57	11	100	100	0	0.048	0.048	0.048	0.047	1.303	0.047	0.822	80	453	2605	2786	-4.372	120	2485	128	2658	0
1	8	3	"cboQ"	"STM2021"	3480	14630	110	285	287	43	154	155	24	100	98	0	5418	5438	1169	57	58	11	100	100	0	0.024	0.025	0.024	0.024	1.344	0.025	0.798	80	454	5492	5514	-5.355	131	5361	133	5381	0
1	9	3	"umuD"	"STM1998"	3660	14630	110	597	602	119	152	155	25	100	100	0	3186	3441	1063	55	56	10	100	100	0	0.142	0.133	0.132	0.134	1.178	0.126	0.938	80	467	3576	3836	-2.815	445	3131	450	3386	0
1	10	3	"uhpB"	"STM3789"	3840	14640	100	243	252	51	151	152	23	97	92	0	403	447	182	56	57	11	100	100	0	0.265	0.258	0.254	0.246	1.507	0.248	0.698	80	420	439	492	-1.915	92	347	101	391	0
1	11	3	"trpC"	"STM1725"	4020	14630	110	436	447	77	152	152	24	100	98	0	2786	2756	552	57	58	12	100	100	0	0.104	0.109	0.107	0.107	1.253	0.108	0.920	80	453	3013	2994	-3.264	284	2729	295	2699	0
1	12	3	"rpoN"	"STM3320"	4190	14630	110	607	615	94	149	150	25	100	100	0	2126	2102	386	56	58	13	100	100	0	0.221	0.228	0.233	0.227	1.176	0.226	0.946	80	453	2528	2512	-2.176	458	2070	466	2046	0
1	13	3	"phnW"	"STM0431"	4370	14640	100	341	336	81	149	151	25	97	95	0	2693	2729	1034	56	57	10	100	100	0	0.073	0.070	0.071	0.068	1.363	0.068	0.866	80	432	2829	2860	-3.780	192	2637	187	2673	0
1	14	3	""	"STM4141"	4540	14630	80	287	288	66	150	151	25	100	86	0	667	656	277	57	60	17	100	100	0	0.225	0.230	0.227	0.224	1.419	0.224	0.838	52	307	747	737	-2.155	137	610	138	599	0
1	15	3	""	"STM0346"	4710	14620	90	240	239	45	151	151	25	90	76	0	2302	2348	933	56	59	26	100	100	0	0.040	0.038	0.038	0.037	1.456	0.037	0.669	52	367	2335	2380	-4.657	89	2246	88	2292	0
1	16	3	""	"STM1042"	4880	14640	100	288	292	61	151	153	23	97	96	0	2436	2374	971	57	58	13	100	100	0	0.058	0.061	0.060	0.061	1.416	0.058	0.841	80	440	2516	2458	-4.118	137	2379	141	2317	0
1	17	3	"sirC"	"STM1774"	5060	14630	90	256	259	54	151	153	23	96	84	0	1299	1327	433	56	58	15	100	100	0	0.084	0.085	0.084	0.078	1.639	0.084	0.731	52	349	1348	1379	-3.565	105	1243	108	1271	0
1	18	3	"orf70"	"STM1388"	5230	14630	90	208	211	33	153	152	25	84	57	0	627	678	236	56	59	26	100	100	0	0.096	0.093	0.082	0.083	1.850	0.094	0.501	52	348	626	680	-3.376	55	571	58	622	0
1	19	3	"traB"	"PSLT081"	5400	14630	110	565	573	111	152	156	32	100	100	0	9222	9414	2740	55	58	24	100	100	0	0.045	0.045	0.046	0.045	1.154	0.044	0.934	80	466	9580	9780	-4.472	413	9167	421	9359	0
1	20	3	"trbI"	"PSLT089"	5570	14630	110	310	315	45	150	152	27	100	100	0	3767	3842	590	55	57	10	100	100	0	0.043	0.044	0.042	0.043	1.274	0.042	0.837	80	452	3872	3952	-4.536	160	3712	165	3787	0
1	21	3	""	"PSLT093"	5750	14630	100	223	222	33	150	150	26	95	71	0	4343	4483	989	56	58	13	100	100	0	0.017	0.016	0.018	0.017	1.368	0.016	0.623	80	420	4360	4499	-5.876	73	4287	72	4427	0
1	22	3	"traF"	"PSLT097"	5930	14630	100	360	377	108	133	135	32	97	96	0	4188	4458	1455	57	61	25	100	100	0	0.055	0.055	0.052	0.053	1.289	0.056	0.889	80	420	4358	4645	-4.186	227	4131	244	4401	0
1	23	3	"traG"	"PSLT101"	6100	14630	100	333	329	95	137	138	28	96	90	0	2229	2317	1120	55	58	31	100	100	0	0.090	0.085	0.088	0.082	1.500	0.080	0.854	80	406	2370	2454	-3.471	196	2174	192	2262	0
1	24	3	""	"PSLT106"	6270	14630	110	4425	4431	623	133	135	27	100	100	0	1527	1546	345	54	55	12	100	100	0	2.914	2.881	2.962	2.925	1.160	2.868	0.958	80	510	5765	5790	1.543	4292	1473	4298	1492	0
1	1	4	""	"STM1656"	2260	14820	100	239	268	77	143	144	25	93	88	0	890	994	507	57	58	12	100	100	0	0.115	0.133	0.136	0.125	1.488	0.132	0.839	80	464	929	1062	-3.117	96	833	125	937	0
1	2	4	""	"STM2716"	2430	14810	90	160	163	28	139	141	23	44	30	0	641	703	231	57	58	13	100	100	0	0.036	0.037	0.054	0.052	1.904	0.034	0.140	52	364	605	670	-4.798	21	584	24	646	0
1	3	4	""	"STM2722"	2610	14810	90	213	220	38	143	145	23	92	76	0	950	1028	371	56	57	14	100	100	0	0.078	0.079	0.077	0.073	1.472	0.078	0.674	52	372	964	1049	-3.675	70	894	77	972	0
1	4	4	""	"STM1618"	2780	14810	90	335	370	117	148	150	25	100	100	0	1412	1686	889	55	58	21	100	100	0	0.138	0.136	0.133	0.136	1.264	0.127	0.892	52	364	1544	1853	-2.859	187	1357	222	1631	0
1	5	4	""	"STM1675"	2960	14810	90	280	294	79	148	152	24	98	96	0	710	839	399	54	56	11	100	100	0	0.201	0.186	0.185	0.179	1.511	0.177	0.851	52	381	788	931	-2.313	132	656	146	785	0
1	6	4	""	"STM1664"	3140	14810	100	363	364	138	153	153	24	92	87	0	1173	1128	571	55	56	10	100	100	0	0.188	0.197	0.188	0.174	1.457	0.204	0.913	80	406	1328	1284	-2.412	210	1118	211	1073	0
1	7	4	"pyrH"	"STM0218"	3310	14820	100	1023	1212	648	152	154	23	100	100	0	935	1145	695	54	56	11	100	100	0	0.989	0.972	1.001	0.997	1.207	0.957	0.973	80	409	1752	2151	-0.016	871	881	1060	1091	0
1	8	4	"accA"	"STM0232"	3490	14810	100	864	951	366	152	153	24	100	100	0	1352	1591	792	56	57	10	100	100	0	0.549	0.521	0.525	0.543	1.361	0.496	0.946	80	408	2008	2334	-0.864	712	1296	799	1535	0
1	9	4	"panC"	"STM0181"	3660	14810	100	698	731	209	148	149	26	100	100	0	4188	4142	1360	55	56	10	100	100	0	0.133	0.143	0.132	0.144	1.478	0.129	0.796	80	430	4683	4670	-2.910	550	4133	583	4087	0
1	10	4	"sbmC"	"STM2061"	3840	14800	80	294	302	70	149	149	27	100	94	0	765	814	342	55	57	11	100	100	0	0.204	0.202	0.195	0.198	1.375	0.191	0.820	52	306	855	912	-2.292	145	710	153	759	0
1	11	4	"yeeO"	"STM2013"	4010	14800	90	308	331	104	150	151	26	98	94	0	1630	1853	1025	56	58	12	100	100	0	0.100	0.101	0.098	0.099	1.283	0.097	0.884	52	362	1732	1978	-3.316	158	1574	181	1797	0
1	12	4	"rcsA"	"STM1982"	4180	14800	110	587	582	103	148	150	24	100	100	0	5944	5668	1231	56	57	12	100	100	0	0.075	0.077	0.076	0.077	1.196	0.076	0.951	80	491	6327	6046	-3.745	439	5888	434	5612	0
1	13	4	"yjbB"	"STM4189"	4360	14810	80	245	256	58	150	150	24	98	88	0	1014	1218	578	55	56	10	100	100	0	0.099	0.091	0.090	0.087	1.519	0.090	0.815	52	308	1054	1269	-3.336	95	959	106	1163	0
1	14	4	"ubiA"	"STM4234"	4540	14810	90	212	219	49	149	152	25	80	63	0	728	795	388	57	59	17	100	100	0	0.094	0.095	0.090	0.083	2.022	0.090	0.531	52	373	734	808	-3.413	63	671	70	738	0
1	15	4	""	"STM4242"	4710	14800	90	205	203	40	146	163	194	0	0	0	660	674	239	56	73	158	100	92	0	0.098	0.092	0.099	0.085	1.887	0.095	0.534	52	366	663	675	-3.356	59	604	57	618	0
1	16	4	""	"STM4272"	4870	14800	90	193	195	36	144	146	24	75	50	0	868	988	475	55	56	11	100	100	0	0.060	0.055	0.060	0.053	1.950	0.049	0.413	52	354	862	984	-4.052	49	813	51	933	0
1	17	4	"yjcG"	"STM4273"	5060	14800	100	199	204	35	148	150	24	81	56	0	997	1035	463	55	56	14	100	100	0	0.054	0.057	0.055	0.055	1.732	0.052	0.505	80	438	993	1036	-4.207	51	942	56	980	0
1	18	4	"sixA"	"STM2387"	5230	14810	100	944	967	383	149	149	23	100	98	0	462	467	200	55	56	10	100	100	0	1.953	1.985	1.976	1.998	1.278	1.995	0.959	80	406	1202	1230	0.966	795	407	818	412	0
1	19	4	"fes"	"STM0586"	5400	14810	100	748	770	314	153	154	25	100	98	0	403	406	193	54	56	15	100	97	0	1.705	1.753	1.765	1.853	1.502	1.748	0.951	80	382	944	969	0.770	595	349	617	352	0
1	20	4	"maa"	"STM0472"	5570	14800	100	786	857	408	152	152	26	100	100	0	1015	1143	695	56	57	11	100	100	0	0.661	0.649	0.675	0.667	1.332	0.624	0.948	80	408	1593	1792	-0.597	634	959	705	1087	0
1	21	4	"ybbJ"	"STM0500"	5740	14800	90	711	780	293	144	147	32	100	100	0	701	756	323	57	59	15	100	100	0	0.880	0.910	0.900	0.917	1.214	0.881	0.948	52	362	1211	1335	-0.184	567	644	636	699	0
1	22	4	"allD"	"STM0528"	5930	14800	90	218	242	81	124	128	35	94	71	0	1155	1389	737	56	62	26	100	100	0	0.086	0.089	0.079	0.081	1.607	0.080	0.530	52	355	1193	1451	-3.547	94	1099	118	1333	0
1	23	4	"yfdH"	"STM0558"	6100	14800	100	161	170	44	127	129	25	57	35	0	1355	1632	1201	53	56	23	98	98	0	0.026	0.027	0.030	0.032	1.875	0.006	0.103	80	418	1336	1622	-5.259	34	1302	43	1579	0
1	24	4	""	"STM0573"	6260	14800	80	150	153	26	123	124	22	53	25	0	704	786	305	54	56	19	100	100	0	0.042	0.041	0.050	0.045	1.754	0.039	0.286	52	305	677	762	-4.589	27	650	30	732	0
1	1	5	""	"STM3548"	2250	14990	80	171	170	24	146	146	23	51	15	0	603	743	382	58	58	11	100	100	0	0.046	0.035	0.051	0.045	1.821	0.033	0.218	52	313	570	709	-4.446	25	545	24	685	0
1	2	5	"yhgG"	"STM3507"	2430	14990	80	232	240	54	140	142	23	92	78	0	483	526	228	56	57	12	100	100	0	0.215	0.213	0.215	0.201	1.655	0.202	0.740	52	321	519	570	-2.215	92	427	100	470	0
1	3	5	"nanA"	"STM3339"	2600	14990	90	256	276	61	142	142	22	100	100	0	993	1227	560	55	56	13	100	100	0	0.122	0.114	0.114	0.114	1.335	0.107	0.778	52	364	1052	1306	-3.041	114	938	134	1172	0
1	4	5	"mtgA"	"STM3326"	2780	14990	100	308	325	87	145	147	21	97	95	0	845	926	400	55	56	10	100	98	0	0.206	0.207	0.206	0.198	1.545	0.198	0.850	80	428	953	1051	-2.277	163	790	180	871	0
1	5	5	"yhbZ"	"STM3301"	2950	14990	100	2765	3552	1950	148	150	22	100	100	0	910	1262	829	56	56	10	98	98	0	3.064	2.823	2.988	3.155	1.606	2.716	0.940	80	418	3471	4610	1.616	2617	854	3404	1206	0
1	6	5	"truB"	"STM3284"	3130	14980	110	7070	7170	968	153	153	23	100	100	0	4485	4631	1032	57	57	11	100	100	0	1.562	1.534	1.627	1.557	1.214	1.524	0.932	80	442	11345	11591	0.643	6917	4428	7017	4574	0
1	7	5	"yqhD"	"STM3164"	3290	14980	90	313	336	105	151	153	23	100	100	0	1031	1056	490	55	59	23	100	100	0	0.166	0.185	0.176	0.183	1.441	0.182	0.821	52	338	1138	1186	-2.591	162	976	185	1001	0
1	8	5	"yghU"	"STM3140"	3480	14980	100	791	787	231	151	151	24	100	100	0	3928	4040	1555	56	58	20	100	100	0	0.165	0.160	0.161	0.163	1.267	0.156	0.959	80	436	4512	4620	-2.597	640	3872	636	3984	0
1	9	5	"mltC"	"STM3112"	3660	14980	80	232	235	28	142	146	24	100	98	0	860	919	271	55	56	10	100	100	0	0.112	0.108	0.107	0.108	1.470	0.091	0.635	52	308	895	957	-3.161	90	805	93	864	0
1	10	5	"yggJ"	"STM3094"	3830	14980	90	293	301	86	143	146	24	94	92	0	869	915	458	55	56	11	100	100	0	0.184	0.184	0.187	0.178	1.435	0.179	0.849	52	395	964	1018	-2.440	150	814	158	860	0
1	11	5	""	"STM3073"	4010	14980	70	159	161	23	146	148	23	34	12	0	309	322	117	57	58	12	100	100	0	0.052	0.057	0.064	0.074	2.530	0.025	0.015	32	236	265	280	-4.277	13	252	15	265	0
1	12	5	"ygfA"	"STM3061"	4170	14980	80	404	408	105	150	150	23	100	100	0	622	655	265	56	56	10	100	100	0	0.449	0.431	0.436	0.439	1.275	0.410	0.908	52	324	820	857	-1.156	254	566	258	599	0
1	13	5	"yeaH"	"STM1284"	4350	14970	90	619	611	167	151	152	22	100	100	0	762	800	285	55	56	9	100	100	0	0.662	0.617	0.631	0.623	1.213	0.597	0.933	52	373	1175	1205	-0.595	468	707	460	745	0
1	14	5	"ydiZ"	"STM1325"	4530	14980	100	297	309	88	150	150	24	96	95	0	1486	1580	794	55	56	10	100	100	0	0.103	0.104	0.110	0.106	1.434	0.102	0.864	80	418	1578	1684	-3.283	147	1431	159	1525	0
1	15	5	"aroH"	"STM1347"	4700	14980	100	482	576	335	145	160	179	71	47	0	1585	1780	1122	56	69	146	98	97	0	0.220	0.250	0.228	0.240	1.378	0.291	0.634	80	428	1866	2155	-2.182	337	1529	431	1724	0
1	16	5	"orf242"	"STM1390"	4880	14980	80	334	353	101	147	146	23	98	98	0	792	839	379	56	56	11	100	100	0	0.254	0.263	0.265	0.258	1.266	0.261	0.913	52	316	923	989	-1.977	187	736	206	783	0
1	17	5	"ydhO"	"STM1432"	5050	14970	90	363	408	168	149	150	28	100	96	0	1242	1483	794	55	56	12	100	100	0	0.180	0.181	0.174	0.170	1.269	0.184	0.937	52	357	1401	1687	-2.472	214	1187	259	1428	0
1	18	5	"ydgR"	"STM1452"	5220	14970	90	1048	1319	746	149	151	25	100	100	0	704	881	491	56	57	11	100	100	0	1.387	1.418	1.357	1.368	1.202	1.449	0.949	52	347	1547	1995	0.472	899	648	1170	825	0
1	19	5	"ugpC"	"STM3554"	5400	14970	100	267	290	93	148	150	24	93	83	0	1714	2086	1164	55	56	10	100	100	0	0.072	0.070	0.073	0.068	1.428	0.069	0.845	80	391	1778	2173	-3.801	119	1659	142	2031	0
1	20	5	"ftsX"	"STM3569"	5560	14980	100	2256	2246	407	151	151	24	100	100	0	5300	5261	1297	56	57	11	100	100	0	0.401	0.402	0.408	0.408	1.182	0.389	0.961	80	395	7349	7300	-1.317	2105	5244	2095	5205	0
1	21	5	"yhhM"	"STM3574"	5740	14980	100	299	314	76	151	151	25	100	93	0	1534	1529	641	56	57	11	100	100	0	0.100	0.111	0.113	0.111	1.433	0.106	0.827	80	418	1626	1636	-3.320	148	1478	163	1473	0
1	22	5	"yhhS"	"STM3581"	5910	14970	100	1153	1152	335	144	145	25	100	100	0	6906	6907	2378	55	57	14	100	100	0	0.147	0.147	0.148	0.150	1.276	0.143	0.960	80	418	7860	7860	-2.763	1009	6851	1008	6852	0
1	23	5	"yhhJ"	"STM3585"	6090	14980	90	198	199	51	130	131	22	82	59	0	752	764	456	54	55	13	100	100	0	0.097	0.097	0.112	0.101	1.738	0.090	0.632	52	350	766	779	-3.360	68	698	69	710	0
1	24	5	"gor"	"STM3597"	6250	14980	90	792	1006	505	124	125	22	100	100	0	1214	1539	757	53	56	21	100	100	0	0.575	0.594	0.571	0.579	1.214	0.585	0.939	52	370	1829	2368	-0.797	668	1161	882	1486	0
1	1	6	""	"STM1836"	2240	15160	90	513	599	249	140	142	26	100	100	0	886	1069	551	56	58	12	100	100	0	0.449	0.453	0.469	0.455	1.307	0.433	0.887	52	389	1203	1472	-1.154	373	830	459	1013	0
1	2	6	"ycgN"	"STM1811"	2420	15160	100	1231	1235	237	140	141	23	100	100	0	3261	3290	753	57	59	14	100	100	0	0.341	0.339	0.343	0.340	1.245	0.328	0.939	80	463	4295	4328	-1.554	1091	3204	1095	3233	0
1	3	6	"kdsA"	"STM1772"	2590	15150	90	467	509	159	143	143	24	100	100	0	1048	1146	424	57	59	13	100	100	0	0.327	0.336	0.325	0.330	1.303	0.335	0.926	52	363	1315	1455	-1.613	324	991	366	1089	0
1	4	6	"galU"	"STM1752"	2770	15160	100	1701	1663	285	145	145	21	100	100	0	6139	6220	1244	56	57	11	100	100	0	0.256	0.246	0.249	0.247	1.233	0.239	0.940	80	453	7639	7682	-1.967	1556	6083	1518	6164	0
1	5	6	"yeaB"	"STM1825"	2950	15160	110	481	480	88	146	147	23	100	100	0	1820	1903	476	56	56	11	100	100	0	0.190	0.181	0.181	0.180	1.253	0.173	0.906	80	438	2099	2181	-2.397	335	1764	334	1847	0
1	6	6	""	"STM1808"	3120	15150	110	1187	1152	188	147	150	24	100	100	0	4485	4577	959	57	57	11	100	100	0	0.235	0.222	0.224	0.225	1.341	0.215	0.945	80	457	5468	5525	-2.090	1040	4428	1005	4520	0
1	7	6	""	"STM4011"	3300	15160	100	221	242	68	147	150	23	83	72	0	2040	2751	1749	55	56	11	100	100	0	0.037	0.035	0.035	0.038	1.940	0.034	0.745	80	420	2059	2791	-4.745	74	1985	95	2696	0
1	8	6	"yihG"	"STM3998"	3470	15150	100	223	245	75	148	149	23	85	68	0	2291	2936	1888	55	56	11	100	100	0	0.034	0.034	0.037	0.036	1.603	0.032	0.738	80	408	2311	2978	-4.898	75	2236	97	2881	0
1	9	6	"argC"	"STM4121"	3650	15160	100	654	709	357	148	149	25	100	98	0	854	1002	638	54	55	10	98	97	0	0.632	0.592	0.599	0.649	1.629	0.570	0.926	80	419	1306	1509	-0.661	506	800	561	948	0
1	10	6	"ego"	"STM4074"	3810	15160	90	196	192	42	146	148	24	67	51	0	1169	1273	566	56	56	11	100	100	0	0.045	0.038	0.047	0.042	1.647	0.044	0.366	52	355	1163	1263	-4.476	50	1113	46	1217	0
1	11	6	"cpxP"	"STM4060"	4000	15160	100	2941	3174	1290	146	149	28	100	100	0	888	1020	492	55	56	11	100	100	0	3.355	3.138	3.311	3.326	1.456	3.090	0.933	80	462	3628	3993	1.746	2795	833	3028	965	0
1	12	6	""	"Not LT2a86"	4170	15150	90	335	350	72	147	149	24	100	100	0	862	933	325	55	56	11	100	100	0	0.233	0.231	0.221	0.233	1.310	0.208	0.802	52	350	995	1081	-2.102	188	807	203	878	0
1	13	6	"smg"	"STM3404"	4340	15160	100	631	723	365	148	150	24	100	100	0	1000	1285	891	55	56	10	100	100	0	0.511	0.467	0.487	0.507	1.581	0.426	0.919	80	439	1428	1805	-0.968	483	945	575	1230	0
1	14	6	"rpsM"	"STM3418"	4520	15150	110	5001	5238	2543	149	151	24	100	100	0	204	211	86	54	55	10	98	97	0	32.347	32.414	32.709	33.525	1.424	32.791	0.916	80	453	5002	5246	5.016	4852	150	5089	157	0
1	15	6	"rpsH"	"STM3426"	4690	15150	100	3316	3900	2118	149	151	25	100	100	0	153	170	83	55	70	192	17	1	0	32.316	32.617	33.838	34.962	1.514	36.259	0.054	80	419	3265	3866	5.014	3167	98	3751	115	0
1	16	6	"rpsQ"	"STM3431"	4860	15150	100	1691	1804	829	149	150	25	100	100	0	226	250	103	55	66	187	42	6	0	9.018	8.487	8.849	8.732	1.450	8.911	0.119	80	440	1713	1850	3.173	1542	171	1655	195	0
1	17	6	"rplV"	"STM3435"	5050	15150	110	11824	11466	2612	150	149	29	100	100	0	408	412	99	54	55	11	100	100	0	32.977	31.609	32.136	32.048	1.267	32.556	0.922	80	477	12028	11674	5.043	11674	354	11316	358	0
1	18	6	"rplC"	"STM3440"	5210	15150	110	11718	11721	1860	148	150	28	100	100	0	417	418	84	55	56	11	100	100	0	31.961	31.882	31.710	32.419	1.247	32.351	0.921	80	452	11932	11936	4.998	11570	362	11573	363	0
1	19	6	"yjgA"	"STM4437"	5390	15150	100	677	694	335	146	147	23	97	96	0	1672	1689	1112	56	57	10	100	100	0	0.329	0.336	0.341	0.354	1.577	0.305	0.896	80	446	2147	2181	-1.606	531	1616	548	1633	0
1	20	6	"holC"	"STM4476"	5560	15140	80	533	636	249	145	145	24	100	100	0	842	1083	542	55	57	11	100	100	0	0.493	0.478	0.482	0.480	1.237	0.436	0.883	52	299	1175	1519	-1.020	388	787	491	1028	0
1	21	6	"yjiE"	"STM4511"	5740	15150	100	682	790	410	146	148	25	100	97	0	2026	2401	1564	54	56	11	100	100	0	0.272	0.274	0.279	0.276	1.620	0.259	0.912	80	418	2508	2991	-1.879	536	1972	644	2347	0
1	22	6	"fhuF"	"STM4550"	5910	15140	100	941	996	311	146	147	26	100	100	0	1388	1435	450	54	57	24	100	100	0	0.596	0.615	0.605	0.608	1.260	0.609	0.878	80	408	2129	2231	-0.747	795	1334	850	1381	0
1	23	6	"smp"	"STM4577"	6080	15140	90	289	302	116	139	140	26	98	94	0	958	1228	689	54	58	38	100	100	0	0.166	0.139	0.126	0.127	1.498	0.127	0.745	52	342	1054	1337	-2.591	150	904	163	1174	0
1	24	6	"arcA"	"STM4598"	6250	15150	100	1257	1527	825	132	136	46	100	98	0	490	601	376	53	57	42	97	96	0	2.574	2.546	2.656	2.842	1.644	2.474	0.907	80	464	1562	1943	1.364	1125	437	1395	548	0
1	1	7	"yicN"	"STM3786"	2210	15340	90	265	271	70	137	143	70	76	42	0	1595	1715	979	56	63	92	100	100	0	0.083	0.081	0.084	0.084	1.520	0.074	0.812	52	352	1667	1793	-3.588	128	1539	134	1659	0
1	2	7	"yidH"	"STM3805"	2390	15350	90	283	305	94	143	143	24	98	90	0	1364	1625	882	57	59	16	100	100	0	0.107	0.103	0.108	0.099	1.461	0.101	0.874	52	367	1447	1730	-3.223	140	1307	162	1568	0
1	3	7	"yidQ"	"STM3810"	2570	15340	70	203	216	56	139	142	23	87	59	0	738	914	532	60	66	25	100	100	0	0.094	0.090	0.091	0.083	1.777	0.090	0.696	32	231	742	931	-3.405	64	678	77	854	0
1	4	7	""	"STM3820"	2740	15340	60	160	162	26	146	146	23	28	3	0	592	706	460	57	60	20	100	100	0	0.026	0.025	0.039	0.046	2.244	0.019	0.084	32	176	549	665	-5.256	14	535	16	649	0
1	5	7	"torR"	"STM3824"	2920	15330	100	1292	1302	176	145	147	25	100	100	0	5468	5595	1339	56	57	11	100	100	0	0.212	0.209	0.212	0.213	1.210	0.196	0.943	80	431	6559	6696	-2.238	1147	5412	1157	5539	0
1	6	7	"dgoR"	"STM3830"	3090	15320	90	820	853	248	146	149	25	100	100	0	4084	4310	1655	56	57	10	100	100	0	0.167	0.166	0.170	0.170	1.191	0.158	0.958	52	353	4702	4961	-2.579	674	4028	707	4254	0
1	7	7	"pdxA"	"STM0091"	3270	15330	100	1994	2023	490	146	149	24	100	100	0	5206	5418	1710	55	57	12	100	100	0	0.359	0.350	0.344	0.357	1.180	0.337	0.966	80	420	6999	7240	-1.479	1848	5151	1877	5363	0
1	8	7	""	"STM0099"	3450	15330	100	312	318	95	146	148	25	95	92	0	2568	2534	1257	55	57	12	100	100	0	0.066	0.069	0.067	0.066	1.588	0.067	0.858	80	420	2679	2651	-3.920	166	2513	172	2479	0
1	9	7	"yabB"	"STM0119"	3630	15330	100	1089	1226	651	143	146	24	98	98	0	1039	1223	826	55	56	11	98	98	0	0.961	0.927	0.987	1.014	1.450	0.868	0.940	80	409	1930	2251	-0.057	946	984	1083	1168	0
1	10	7	"murE"	"STM0123"	3800	15320	80	293	383	220	149	150	23	98	88	0	438	691	539	55	56	12	100	100	0	0.376	0.368	0.347	0.325	1.674	0.378	0.899	52	308	527	870	-1.411	144	383	234	636	0
1	11	7	"lpxC"	"STM0134"	3970	15320	90	2030	2616	1714	148	151	30	100	100	0	493	752	613	54	55	10	100	100	0	4.287	3.536	4.036	4.240	1.388	3.230	0.943	52	349	2321	3166	2.100	1882	439	2468	698	0
1	12	7	"hofC"	"STM0142"	4150	15320	90	283	333	137	145	146	24	100	100	0	945	1200	842	55	56	11	100	100	0	0.155	0.164	0.166	0.163	1.483	0.150	0.834	52	383	1028	1333	-2.689	138	890	188	1145	0
1	13	7	""	"STM1546"	4330	15320	80	272	318	140	146	147	26	96	88	0	692	885	612	55	56	11	100	100	0	0.198	0.207	0.209	0.196	1.513	0.239	0.214	52	294	763	1002	-2.338	126	637	172	830	0
1	14	7	""	"STM1550"	4510	15320	80	460	483	208	143	145	23	100	100	0	1060	1185	674	54	56	11	100	100	0	0.315	0.301	0.300	0.305	1.351	0.290	0.902	52	315	1323	1471	-1.666	317	1006	340	1131	0
1	15	7	""	"STM1555"	4670	15320	50	267	260	53	145	146	23	100	91	0	905	1001	489	66	86	57	100	100	0	0.145	0.123	0.137	0.126	1.418	0.101	0.667	12	104	961	1050	-2.782	122	839	115	935	0
1	16	7	""	"STM1561"	4860	15330	80	206	216	64	143	148	61	50	26	0	1203	1459	1085	54	55	11	100	100	0	0.055	0.052	0.059	0.059	1.877	0.047	0.208	52	307	1212	1478	-4.189	63	1149	73	1405	0
1	17	7	"adhP"	"STM1567"	5030	15320	90	483	607	320	145	149	58	100	94	0	1224	1629	1123	55	58	31	100	100	0	0.289	0.294	0.321	0.305	1.322	0.284	0.935	52	351	1507	2036	-1.790	338	1169	462	1574	0
1	18	7	"yddG"	"STM1571"	5200	15310	90	355	394	178	147	146	24	100	98	0	4113	5717	3958	55	68	84	100	100	0	0.051	0.044	0.045	0.043	1.399	0.042	0.912	52	357	4266	5909	-4.286	208	4058	247	5662	0
1	19	7	"topA"	"STM1714"	5370	15320	60	284	417	246	146	146	22	96	96	0	383	563	426	57	58	11	100	100	0	0.423	0.536	0.578	0.515	1.766	0.558	0.884	32	176	464	777	-1.240	138	326	271	506	0
1	20	7	"trpH"	"STM1721"	5550	15320	80	577	618	251	147	147	24	100	98	0	1987	2439	1428	53	55	10	100	100	0	0.222	0.197	0.201	0.203	1.331	0.185	0.933	52	312	2364	2857	-2.169	430	1934	471	2386	0
1	21	7	"cls"	"STM1739"	5720	15320	80	232	255	96	148	148	25	78	67	0	549	827	615	53	55	10	100	100	0	0.169	0.138	0.152	0.130	1.767	0.137	0.779	52	295	580	881	-2.562	84	496	107	774	0
1	22	7	"tdk"	"STM1750"	5890	15320	100	475	525	228	148	149	26	98	96	0	2120	2514	1636	55	57	23	100	100	0	0.158	0.153	0.163	0.154	1.367	0.143	0.918	80	408	2392	2836	-2.659	327	2065	377	2459	0
1	23	7	"narX"	"STM1766"	6060	15310	90	455	554	271	146	149	28	100	100	0	1855	2346	1642	55	57	24	100	100	0	0.172	0.178	0.180	0.186	1.313	0.168	0.943	52	367	2109	2699	-2.542	309	1800	408	2291	0
1	24	7	"ychM"	"STM1781"	6240	15320	90	453	563	336	140	142	23	100	98	0	2073	2735	2049	54	55	10	100	100	0	0.155	0.158	0.157	0.150	1.392	0.157	0.948	52	371	2332	3104	-2.689	313	2019	423	2681	0
1	1	8	""	"STM2303"	2210	15500	90	1267	1363	547	139	179	368	100	84	0	1004	1064	400	57	94	300	100	82	0	1.191	1.215	1.202	1.189	1.166	1.245	0.965	52	359	2075	2231	0.252	1128	947	1224	1007	0
1	2	8	"nuoL"	"STM2318"	2400	15500	110	709	688	175	142	144	27	100	100	0	9417	8916	3721	57	58	12	100	100	0	0.061	0.062	0.062	0.065	1.291	0.057	0.939	80	436	9927	9405	-4.045	567	9360	546	8859	0
1	3	8	"nuoA"	"STM2328"	2560	15500	110	1334	1313	267	143	145	25	100	100	0	4618	4589	1531	57	59	17	100	100	0	0.261	0.258	0.262	0.264	1.283	0.244	0.909	80	446	5752	5702	-1.937	1191	4561	1170	4532	0
1	4	8	"yfbT"	"STM2334"	2740	15500	100	571	604	265	142	143	24	100	100	0	1794	1994	1190	55	57	13	100	100	0	0.247	0.238	0.237	0.242	1.278	0.227	0.951	80	424	2168	2401	-2.019	429	1739	462	1939	0
1	5	8	""	"STM2340"	2920	15500	100	314	339	129	145	146	24	92	83	0	2260	2787	2051	55	57	10	100	100	0	0.077	0.071	0.073	0.072	1.404	0.065	0.887	80	382	2374	2926	-3.706	169	2205	194	2732	0
1	6	8	""	"STM2344"	3080	15500	100	352	362	122	147	148	26	96	92	0	2013	2162	1103	57	58	14	100	100	0	0.105	0.102	0.100	0.095	1.504	0.102	0.929	80	424	2161	2320	-3.254	205	1956	215	2105	0
1	7	8	""	"STM2528"	3270	15490	80	269	286	74	148	150	26	98	94	0	1779	2249	1122	57	59	16	100	100	0	0.070	0.063	0.065	0.061	1.510	0.059	0.810	52	306	1843	2330	-3.831	121	1722	138	2192	0
1	8	8	"nifU"	"STM2542"	3450	15500	100	1310	1548	952	146	148	26	100	100	0	900	1091	839	58	59	14	100	100	0	1.382	1.357	1.368	1.435	1.268	1.267	0.909	80	392	2006	2435	0.467	1164	842	1402	1033	0
1	9	8	"yjdL"	"STM2560"	3620	15500	100	1890	1735	701	143	145	26	100	100	0	9850	9298	4287	57	60	15	100	100	0	0.178	0.172	0.174	0.176	1.173	0.169	0.985	80	396	11540	10833	-2.487	1747	9793	1592	9241	0
1	10	8	"yfhK"	"STM2564"	3790	15500	90	393	486	214	144	146	25	100	100	0	1962	2532	1751	57	60	20	100	100	0	0.131	0.138	0.141	0.144	1.321	0.128	0.930	52	376	2154	2817	-2.936	249	1905	342	2475	0
1	11	8	""	"STM2575"	3980	15490	100	849	858	174	144	145	25	100	100	0	13844	13811	3497	56	58	18	100	100	0	0.051	0.052	0.053	0.052	1.177	0.051	0.964	80	426	14493	14469	-4.290	705	13788	714	13755	0
1	12	8	""	"STM2590"	4140	15500	110	416	411	90	144	145	25	100	98	0	8444	8677	3023	57	58	12	100	100	0	0.032	0.031	0.031	0.031	1.241	0.030	0.915	80	433	8659	8887	-4.946	272	8387	267	8620	0
1	13	8	"yraO"	"STM3266"	4330	15490	120	1615	1670	819	143	145	25	99	97	0	5909	6579	4027	56	57	12	100	99	0	0.251	0.234	0.249	0.263	1.567	0.219	0.954	120	521	7325	8050	-1.991	1472	5853	1527	6523	0
1	14	8	"yhbU"	"STM3274"	4490	15490	100	303	315	75	142	148	47	97	86	0	4648	5431	2113	56	60	39	100	100	0	0.035	0.032	0.033	0.032	1.327	0.031	0.746	80	374	4753	5548	-4.834	161	4592	173	5375	0
1	15	8	""	"STM3278"	4670	15500	100	344	340	58	147	153	45	97	97	0	9556	9372	2239	56	62	42	100	100	0	0.021	0.021	0.021	0.021	1.243	0.019	0.799	80	436	9697	9509	-5.592	197	9500	193	9316	0
1	16	8	"yhbC"	"STM3288"	4840	15490	110	5076	4780	1263	147	149	24	100	100	0	1837	1796	540	55	56	11	100	100	0	2.766	2.661	2.657	2.714	1.259	2.656	0.970	80	456	6711	6374	1.468	4929	1782	4633	1741	0
1	17	8	"mrsA"	"STM3294"	5020	15490	100	1528	1491	472	144	147	27	100	100	0	3833	3725	1308	55	56	12	100	100	0	0.366	0.367	0.376	0.372	1.217	0.360	0.963	80	432	5162	5017	-1.449	1384	3778	1347	3670	0
1	18	8	"rplU"	"STM3304"	5200	15490	110	6261	5796	1272	148	149	26	100	100	0	1537	1526	437	55	65	75	100	100	0	4.125	3.840	4.136	3.921	1.412	4.014	0.872	80	456	7595	7119	2.044	6113	1482	5648	1471	0
1	19	8	"ybgJ"	"STM0712"	5350	15480	90	1440	1326	337	148	151	29	100	100	0	4669	4415	1381	57	63	53	100	100	0	0.280	0.270	0.266	0.272	1.191	0.262	0.970	52	361	5904	5536	-1.836	1292	4612	1178	4358	0
1	20	8	""	"STM0719"	5540	15480	110	372	357	80	148	152	33	97	92	0	16876	15226	5676	55	61	47	100	100	0	0.013	0.014	0.015	0.015	1.308	0.013	0.831	80	502	17045	15380	-6.231	224	16821	209	15171	0
1	21	8	""	"STM0725"	5710	15480	90	270	271	59	149	149	24	98	90	0	8443	8192	2552	55	57	15	100	100	0	0.014	0.015	0.016	0.016	1.276	0.015	0.794	52	330	8509	8259	-6.115	121	8388	122	8137	0
1	22	8	"sdhA"	"STM0734"	5870	15480	100	2444	2219	1142	149	151	25	100	98	0	8081	7293	4015	56	57	10	100	100	0	0.286	0.286	0.288	0.286	1.320	0.283	0.981	80	406	10320	9307	-1.806	2295	8025	2070	7237	0
1	23	8	"tolQ"	"STM0745"	6050	15480	90	1097	1130	420	152	151	25	100	100	0	4858	4584	2104	56	58	12	100	100	0	0.197	0.216	0.215	0.220	1.232	0.210	0.966	52	349	5747	5506	-2.345	945	4802	978	4528	0
1	24	8	"nadA"	"STM0756"	6220	15490	100	1166	1112	170	145	147	23	100	100	0	12044	11768	2125	56	57	11	100	100	0	0.085	0.083	0.084	0.083	1.153	0.081	0.970	80	464	13009	12679	-3.554	1021	11988	967	11712	0
1	1	9	"yliJ"	"STM0862"	2220	15670	90	519	596	227	137	139	23	100	100	0	1361	1547	754	57	58	13	100	100	0	0.293	0.308	0.312	0.309	1.241	0.300	0.954	52	373	1686	1949	-1.771	382	1304	459	1490	0
1	2	9	""	"STM0869"	2400	15670	100	1205	1281	386	138	141	27	100	100	0	6149	6477	2451	57	59	12	100	100	0	0.175	0.178	0.180	0.180	1.184	0.172	0.968	80	437	7159	7563	-2.513	1067	6092	1143	6420	0
1	3	9	"potF"	"STM0877"	2560	15660	90	839	827	272	143	146	26	100	100	0	9878	10537	4991	58	73	72	100	100	0	0.071	0.065	0.067	0.068	1.275	0.062	0.956	52	350	10516	11163	-3.819	696	9820	684	10479	0
1	4	9	""	"STM0884"	2750	15660	80	168	198	131	147	164	87	11	5	0	354	492	463	58	82	147	80	50	0	0.071	0.118	0.130	0.139	3.411	0.165	0.426	52	301	317	485	-3.817	21	296	51	434	0
1	5	9	""	"STM0893"	2920	15670	100	279	277	45	146	158	75	91	27	0	15409	15458	4041	58	66	49	100	100	0	0.009	0.009	0.012	0.012	1.198	0.008	0.530	80	408	15484	15531	-6.851	133	15351	131	15400	0
1	6	9	""	"STM0897"	3100	15670	100	146	145	22	137	140	27	13	2	0	2315	2868	2065	55	56	11	98	98	0	0.004	0.003	0.024	0.032	4.954	0.002	0.011	80	397	2269	2821	-7.972	9	2260	8	2813	0
1	7	9	""	"STM1032"	3260	15660	80	160	163	27	142	144	27	42	9	0	289	431	442	56	58	11	100	100	0	0.077	0.056	0.084	0.082	1.945	0.054	0.267	52	312	251	396	-3.694	18	233	21	375	0
1	8	9	""	"STM1036"	3450	15660	100	321	299	96	144	148	33	83	77	0	6248	5635	3146	59	64	44	100	100	0	0.029	0.028	0.030	0.029	1.410	0.027	0.821	80	452	6366	5731	-5.128	177	6189	155	5576	0
1	9	9	""	"STM1041"	3620	15660	90	1169	1122	270	145	146	22	100	100	0	20280	19208	5232	59	63	24	100	100	0	0.051	0.051	0.051	0.051	1.141	0.050	0.966	52	352	21245	20126	-4.304	1024	20221	977	19149	0
1	10	9	"metH"	"STM4188"	3800	15650	50	202	221	66	146	146	22	91	58	0	771	749	202	61	71	40	100	100	0	0.079	0.109	0.077	0.088	1.991	0.093	0.349	12	104	766	763	-3.664	56	710	75	688	0
1	11	9	""	"STM4197"	3970	15660	90	157	160	30	144	143	24	28	13	0	1189	1351	985	55	56	12	100	100	0	0.011	0.012	0.028	0.029	2.150	0.012	0.106	52	370	1147	1312	-6.447	13	1134	16	1296	0
1	12	9	""	"STM4201"	4150	15660	100	323	317	62	145	145	25	98	95	0	7007	6484	2039	56	57	11	100	100	0	0.026	0.027	0.027	0.027	1.349	0.026	0.869	80	417	7129	6600	-5.287	178	6951	172	6428	0
1	13	9	"mntH"	"STM2408"	4320	15670	90	851	1075	685	148	148	22	100	100	0	1052	1470	1117	55	56	10	100	100	0	0.705	0.655	0.660	0.680	1.321	0.629	0.963	52	330	1700	2342	-0.504	703	997	927	1415	0
1	14	9	"pduN"	"STM2049"	4490	15660	100	203	208	45	145	146	24	82	60	0	1129	1214	487	55	56	11	100	100	0	0.054	0.054	0.056	0.051	1.780	0.052	0.449	80	418	1132	1222	-4.211	58	1074	63	1159	0
1	15	9	""	"STM2636"	4670	15660	90	413	490	242	147	149	26	100	100	0	2358	3037	2131	54	56	12	100	100	0	0.115	0.115	0.118	0.113	1.251	0.111	0.940	52	348	2570	3326	-3.115	266	2304	343	2983	0
1	16	9	"rplI"	"STM4394"	4850	15670	100	2111	2254	1060	146	148	25	100	100	0	813	895	446	54	55	11	98	98	0	2.589	2.507	2.574	2.579	1.290	2.489	0.973	80	417	2724	2949	1.372	1965	759	2108	841	0
1	17	9	"sitC"	"STM2863"	5020	15660	80	746	819	344	147	148	26	100	100	0	1446	1531	789	53	56	16	100	100	0	0.430	0.455	0.468	0.465	1.245	0.445	0.953	52	301	1992	2150	-1.218	599	1393	672	1478	0
1	18	9	"bcfD"	"STM0024"	5190	15650	80	219	221	46	149	150	26	82	61	0	1700	1841	702	55	59	23	100	100	0	0.043	0.040	0.042	0.038	1.609	0.042	0.652	52	306	1715	1858	-4.555	70	1645	72	1786	0
1	19	9	""	"PSLT065"	5370	15660	70	176	177	30	147	147	24	53	25	0	456	435	162	56	58	15	100	100	0	0.072	0.079	0.083	0.089	1.924	0.074	0.230	32	236	429	409	-3.786	29	400	30	379	0
1	20	9	"trbD"	"PSLT083"	5550	15660	80	187	201	65	145	152	39	51	17	0	1178	1508	1260	56	59	19	100	100	0	0.037	0.039	0.040	0.037	1.854	0.039	0.603	52	300	1164	1508	-4.740	42	1122	56	1452	0
1	21	9	"yneG"	"STM1526"	5710	15660	100	235	246	69	147	150	31	82	65	0	810	866	477	55	57	16	98	98	0	0.117	0.122	0.119	0.110	1.865	0.123	0.722	80	406	843	910	-3.101	88	755	99	811	0
1	22	9	"dcuS"	"STM4304"	5870	15650	90	395	424	133	143	144	28	100	98	0	2339	2749	1224	55	56	11	100	100	0	0.110	0.104	0.100	0.102	1.348	0.101	0.901	52	354	2536	2975	-3.180	252	2284	281	2694	0
1	23	9	"yjdE"	"STM4294"	6060	15650	100	141	144	21	140	140	23	20	2	0	75	83	34	54	56	12	67	40	0	0.048	0.138	0.750	0.688	4.292	0.707	0.011	80	450	22	33	-4.392	1	21	4	29	-50
1	24	9	""	"STM4307"	6230	15660	90	241	260	73	143	143	22	98	96	0	1534	1871	997	54	55	11	100	100	0	0.066	0.064	0.065	0.062	1.511	0.063	0.784	52	354	1578	1934	-3.917	98	1480	117	1817	0
1	1	10	""	"STM4597"	2200	15850	100	417	419	80	136	139	24	100	100	0	1752	1724	431	55	56	12	100	100	0	0.166	0.170	0.169	0.169	1.271	0.165	0.915	80	444	1978	1952	-2.594	281	1697	283	1669	0
1	2	10	""	"STM0257"	2390	15860	90	229	226	57	138	140	23	80	75	0	1398	1484	876	56	57	13	100	100	0	0.068	0.062	0.064	0.063	1.797	0.057	0.689	52	354	1433	1516	-3.882	91	1342	88	1428	0
1	3	10	""	"STM0275"	2560	15850	100	169	169	27	141	143	23	53	28	0	1171	1368	778	56	63	44	100	100	0	0.025	0.021	0.029	0.034	2.025	0.017	0.177	80	447	1143	1340	-5.315	28	1115	28	1312	0
1	4	10	""	"STM0284"	2740	15820	60	149	147	21	144	157	73	0	0	0	436	471	202	59	103	190	90	50	0	0.013	0.007	0.032	0.036	2.424	0.001	0.000	32	176	382	415	-6.236	5	377	3	412	0
1	5	10	""	"STM0292"	2910	15840	100	711	749	239	145	156	67	98	98	0	3334	3486	1341	57	65	47	100	100	0	0.173	0.176	0.175	0.176	1.291	0.172	0.942	80	432	3843	4033	-2.534	566	3277	604	3429	0
1	6	10	"safB"	"STM0300"	3090	15830	90	323	339	95	141	143	28	100	98	0	1042	1034	425	56	58	21	100	100	0	0.185	0.202	0.201	0.197	1.313	0.200	0.876	52	356	1168	1176	-2.438	182	986	198	978	0
1	7	10	"ycfM"	"STM1207"	3270	15850	90	436	457	132	141	143	22	100	100	0	1351	1366	469	54	56	10	100	100	0	0.227	0.241	0.236	0.237	1.206	0.239	0.922	52	380	1592	1628	-2.136	295	1297	316	1312	0
1	8	10	"ycfS"	"STM1215"	3430	15840	50	170	174	37	145	153	51	8	8	0	152	154	22	61	83	85	58	0	0	0.275	0.312	0.280	0.285	2.656	0.516	0.664	12	104	116	122	-1.864	25	91	29	93	0
1	9	10	"ycfD"	"STM1229"	3620	15830	80	312	314	74	149	150	24	100	96	0	534	553	202	56	59	21	100	100	0	0.341	0.332	0.333	0.327	1.377	0.330	0.886	52	328	641	662	-1.552	163	478	165	497	0
1	10	10	"icdA"	"STM1238"	3790	15820	70	211	422	609	152	151	23	81	71	0	147	282	382	57	58	12	100	100	0	0.656	1.200	0.951	0.816	2.250	1.586	0.641	32	236	149	495	-0.609	59	90	270	225	0
1	11	10	""	"STM1261"	3970	15830	90	204	208	48	148	148	24	80	57	0	879	906	597	55	56	10	100	100	0	0.068	0.071	0.078	0.072	1.642	0.069	0.575	52	371	880	911	-3.879	56	824	60	851	0
1	12	10	""	"STM1273"	4140	15840	110	579	574	93	147	149	23	100	100	0	5291	5244	1016	55	56	10	100	100	0	0.083	0.082	0.081	0.082	1.148	0.081	0.935	80	466	5668	5616	-3.599	432	5236	427	5189	0
1	13	10	"ydgA"	"STM1466"	4320	15840	100	2645	2422	696	147	150	26	100	100	0	12433	12231	4453	55	68	158	100	100	0	0.202	0.187	0.186	0.191	1.233	0.179	0.972	80	420	14876	14451	-2.309	2498	12378	2275	12176	0
1	14	10	""	"STM1472"	4490	15830	100	418	462	144	146	147	25	100	100	0	1287	1451	565	54	55	10	100	100	0	0.221	0.226	0.220	0.222	1.303	0.225	0.932	80	408	1505	1713	-2.180	272	1233	316	1397	0
1	15	10	""	"STM1481"	4660	15830	90	294	303	72	148	151	26	100	94	0	621	611	232	54	56	12	100	100	0	0.257	0.278	0.269	0.271	1.412	0.266	0.784	52	349	713	712	-1.957	146	567	155	557	0
1	16	10	"ynfL"	"STM1487"	4840	15830	100	502	532	230	147	149	26	100	97	0	2548	2526	1354	53	54	10	100	100	0	0.142	0.156	0.155	0.151	1.332	0.157	0.952	80	417	2850	2858	-2.813	355	2495	385	2473	0
1	17	10	""	"STM1494"	5010	15830	90	239	234	38	145	146	23	98	82	0	990	1000	343	52	54	11	100	100	0	0.100	0.094	0.095	0.090	1.436	0.089	0.678	52	349	1032	1037	-3.319	94	938	89	948	0
1	18	10	"ynfC"	"STM1501"	5190	15830	100	521	584	312	147	148	24	100	97	0	2010	2266	1454	54	56	17	100	100	0	0.191	0.198	0.201	0.191	1.429	0.202	0.958	80	440	2330	2649	-2.387	374	1956	437	2212	0
1	19	10	""	"STM2780"	5360	15830	100	3827	4012	1515	147	147	24	100	100	0	5294	5691	2418	55	56	10	100	100	0	0.702	0.686	0.680	0.697	1.183	0.664	0.959	80	409	8919	9501	-0.510	3680	5239	3865	5636	0
1	20	10	""	"STM2788"	5530	15830	100	368	371	80	145	146	23	100	97	0	1102	1077	288	55	56	13	100	100	0	0.213	0.221	0.220	0.219	1.418	0.214	0.864	80	396	1270	1248	-2.231	223	1047	226	1022	0
1	21	10	"ygaU"	"STM2795"	5700	15830	100	748	718	147	145	148	29	100	100	0	6251	5897	1630	52	54	14	100	100	0	0.097	0.098	0.098	0.099	1.235	0.095	0.952	80	396	6802	6418	-3.362	603	6199	573	5845	0
1	22	10	"yihD"	"STM3995"	5880	15840	110	384	382	75	140	139	27	100	100	0	2774	2761	744	54	56	21	100	100	0	0.090	0.089	0.089	0.088	1.264	0.088	0.884	80	461	2964	2949	-3.479	244	2720	242	2707	0
1	23	10	""	"STM4015"	6050	15830	100	296	291	72	133	133	23	93	91	0	5820	5138	2237	53	54	10	100	100	0	0.028	0.031	0.030	0.032	1.544	0.029	0.741	80	408	5930	5243	-5.145	163	5767	158	5085	0
1	24	10	"fdhE"	"STM4034"	6230	15830	100	2217	2274	568	143	144	24	100	100	0	2321	2402	683	54	55	11	100	100	0	0.915	0.908	0.921	0.914	1.204	0.900	0.958	80	452	4341	4479	-0.128	2074	2267	2131	2348	0
1	1	11	""	"STM2940"	2210	16010	90	475	464	94	136	140	24	100	100	0	3458	3250	852	54	55	10	100	100	0	0.100	0.103	0.100	0.102	1.207	0.100	0.933	52	344	3743	3524	-3.328	339	3404	328	3196	0
1	2	11	"ygcB"	"STM2944"	2380	16020	100	478	454	142	139	142	25	100	98	0	14831	13918	5678	54	56	11	100	100	0	0.023	0.023	0.023	0.022	1.228	0.023	0.950	80	408	15116	14179	-5.446	339	14777	315	13864	0
1	3	11	"relA"	"STM2956"	2560	16010	100	1794	1857	584	141	143	24	100	100	0	4047	4280	1492	56	56	11	100	100	0	0.414	0.406	0.413	0.406	1.219	0.397	0.964	80	406	5644	5940	-1.272	1653	3991	1716	4224	0
1	4	11	"yqcD"	"STM2968"	2740	16010	100	628	596	145	144	147	24	100	100	0	4392	4055	1162	56	64	37	100	100	0	0.112	0.113	0.112	0.112	1.244	0.112	0.957	80	476	4820	4451	-3.163	484	4336	452	3999	0
1	5	11	"fucP"	"STM2975"	2910	16010	110	277	275	66	146	150	40	90	75	0	10150	10006	4298	54	55	10	100	100	0	0.013	0.013	0.014	0.014	1.218	0.013	0.828	80	484	10227	10081	-6.268	131	10096	129	9952	0
1	6	11	"fucU"	"STM2978"	3090	16010	100	643	616	167	151	181	129	96	85	0	6009	5383	1990	56	87	123	100	100	0	0.083	0.087	0.087	0.087	1.378	0.081	0.795	80	404	6445	5792	-3.597	492	5953	465	5327	0
1	7	11	"exbB"	"STM3159"	3250	16010	110	2985	2770	698	149	177	123	100	100	0	3231	3007	893	56	85	120	100	100	0	0.893	0.888	0.900	0.900	1.155	0.879	0.973	80	427	6011	5572	-0.163	2836	3175	2621	2951	0
1	8	11	"ygiR"	"STM3168"	3430	16010	100	149	150	37	143	146	36	13	5	0	111	134	86	54	56	14	85	66	0	0.105	0.087	0.254	0.301	4.435	0.245	0.174	80	442	63	87	-3.248	6	57	7	80	-50
1	9	11	"ygiW"	"STM3176"	3610	16010	100	675	640	171	144	146	37	100	100	0	3323	3122	1096	55	56	12	100	100	0	0.162	0.162	0.165	0.162	1.252	0.155	0.931	80	430	3799	3563	-2.622	531	3268	496	3067	0
1	10	11	"STMF1.41"	"Not LT2a92"	3790	16010	110	1009	995	209	147	147	23	100	100	0	581	571	147	55	56	10	100	100	0	1.639	1.643	1.698	1.662	1.169	1.645	0.958	80	510	1388	1364	0.713	862	526	848	516	0
1	11	11	""	"STM2668"	3960	16010	100	978	890	377	145	146	23	100	97	0	7203	6428	3199	54	55	9	100	100	0	0.117	0.117	0.118	0.113	1.240	0.116	0.980	80	443	7982	7119	-3.101	833	7149	745	6374	0
1	12	11	""	"STM2682"	4140	16010	100	593	585	158	147	149	25	100	100	0	2422	2249	785	54	57	30	100	100	0	0.188	0.200	0.201	0.200	1.235	0.195	0.955	80	384	2814	2633	-2.409	446	2368	438	2195	0
1	13	11	""	"STM0497"	4300	16020	110	615	611	133	146	149	28	100	100	0	7491	7201	2069	55	71	159	100	100	0	0.063	0.065	0.067	0.065	1.190	0.064	0.950	80	448	7905	7611	-3.987	469	7436	465	7146	0
1	14	11	"tesA"	"STM0506"	4500	16010	100	659	676	145	147	150	27	100	100	0	2107	2148	586	54	66	152	100	98	0	0.249	0.253	0.251	0.253	1.179	0.246	0.953	80	416	2565	2623	-2.004	512	2053	529	2094	0
1	15	11	"allR"	"STM0516"	4660	16000	100	1093	1068	347	146	148	25	100	100	0	7622	7065	2802	54	55	11	100	100	0	0.125	0.132	0.136	0.133	1.304	0.126	0.932	80	407	8515	7933	-2.998	947	7568	922	7011	0
1	16	11	"allP"	"STM0522"	4840	16010	100	381	405	145	146	146	24	98	96	0	6147	6790	3840	54	57	17	100	100	0	0.039	0.038	0.040	0.039	1.326	0.037	0.927	80	432	6328	6995	-4.696	235	6093	259	6736	0
1	17	11	"glxK"	"STM0525"	5020	16000	110	491	482	82	147	147	24	100	100	0	7718	7755	1912	55	57	17	100	100	0	0.045	0.044	0.044	0.044	1.221	0.042	0.943	80	441	8007	8035	-4.477	344	7663	335	7700	0
1	18	11	"ylbF"	"STM0531"	5180	16010	100	249	249	64	145	145	23	86	73	0	3759	3315	1709	55	56	11	100	100	0	0.028	0.032	0.033	0.033	1.575	0.032	0.793	80	382	3808	3364	-5.154	104	3704	104	3260	0
1	19	11	"yhgN"	"STM3540"	5360	16000	110	545	521	104	147	149	23	100	100	0	4514	4216	986	56	57	10	100	100	0	0.089	0.090	0.089	0.089	1.196	0.089	0.949	80	453	4856	4534	-3.486	398	4458	374	4160	0
1	20	11	""	"STM2186"	5540	16000	100	828	782	250	146	147	23	100	100	0	9046	8835	3440	55	56	11	100	100	0	0.076	0.072	0.071	0.072	1.150	0.072	0.980	80	397	9673	9416	-3.721	682	8991	636	8780	0
1	21	11	"folE"	"STM2193"	5710	16000	100	1184	1075	389	145	147	24	100	100	0	3018	2744	1022	54	55	12	100	100	0	0.351	0.346	0.347	0.335	1.314	0.346	0.969	80	384	4003	3620	-1.512	1039	2964	930	2690	0
1	22	11	"yeiH"	"STM2202"	5880	16000	100	349	349	102	144	145	25	98	93	0	1043	1004	400	54	56	23	100	100	0	0.207	0.216	0.219	0.208	1.333	0.217	0.900	80	382	1194	1155	-2.270	205	989	205	950	0
1	23	11	""	"STM2225"	6050	16000	100	1196	1195	148	142	143	26	100	100	0	6089	6125	895	54	55	11	100	100	0	0.175	0.173	0.176	0.174	1.088	0.172	0.974	80	384	7089	7124	-2.517	1054	6035	1053	6071	0
1	24	11	""	"STM2235"	6220	16000	100	445	418	121	145	146	25	95	93	0	11500	10165	4690	55	56	10	100	100	0	0.026	0.027	0.028	0.027	1.319	0.026	0.935	80	428	11745	10383	-5.254	300	11445	273	10110	0
1	1	12	"Ctrl-1010ng/ul"	"Ctrl-1010ng/ul"	2210	16190	100	141	141	24	137	139	23	21	5	0	59	66	24	55	56	11	31	16	0	1.000	0.364	1.490	1.570	4.812	7.399	0.016	80	464	8	15	0.000	4	4	4	11	-50
1	2	12	"Ctrl-Y110ng/ul"	"Ctrl-Y110ng/ul"	2380	16190	100	139	139	24	140	142	23	17	5	0	69	72	21	55	56	10	53	31	0	-0.071	-0.059	1.571	1.522	3.562	1710.443	0.000	80	406	13	16	Error	-1	14	-1	17	-50
1	3	12	"Ctrl-Y510ng/ul"	"Ctrl-Y510ng/ul"	2550	16190	100	148	148	22	141	143	24	21	3	0	66	77	39	55	56	10	51	28	0	0.636	0.318	1.325	1.093	3.277	1.307	0.017	80	441	18	29	-0.652	7	11	7	22	-50
1	4	12	"Ctrl-FtsL10ng/ul"	"Ctrl-FtsL10ng/ul"	2730	16200	60	375	475	347	147	146	23	87	81	0	241	315	268	57	57	11	100	90	0	1.239	1.271	1.281	1.284	1.613	1.310	0.912	32	176	412	586	0.309	228	184	328	258	0
1	5	12	"Ctrl-dsM1354ng/ul"	"Ctrl-dsM1354ng/ul"	2910	16200	70	405	628	508	146	149	28	100	93	0	98	98	28	57	58	10	87	75	0	6.317	11.756	9.340	8.932	2.414	18.096	0.557	32	231	300	523	2.659	259	41	482	41	0
1	6	12	"Ctrl-CAB10ng/ul"	"Ctrl-CAB10ng/ul"	3080	16180	100	137	145	31	146	150	40	7	2	0	62	64	13	55	56	11	36	20	0	-1.286	-0.111	2.000	2.243	5.013	13.648	0.061	80	422	-2	8	Error	-9	7	-1	9	-50
1	7	12	"Ctrl-1050ng/ul"	"Ctrl-1050ng/ul"	3250	16180	100	145	147	24	145	159	103	0	0	0	65	67	18	55	67	96	0	0	0	0.000	0.167	0.909	0.988	4.617	48.819	0.001	80	408	10	14	Error	0	10	2	12	-50
1	8	12	"Ctrl-Y150ng/ul"	"Ctrl-Y150ng/ul"	3430	16180	100	139	142	23	143	145	25	10	3	0	65	67	16	54	55	10	51	22	0	-0.364	-0.077	1.150	1.352	2.474	0.015	0.000	80	408	7	12	Error	-4	11	-1	13	-50
1	9	12	"Ctrl-Y550ng/ul"	"Ctrl-Y550ng/ul"	3600	16180	100	147	143	27	143	145	33	13	0	0	64	69	20	54	56	10	47	26	0	0.400	0.000	1.653	1.681	4.976	0.080	0.010	80	427	14	15	-1.322	4	10	0	15	-50
1	10	12	"Ctrl-FtsL50ng/ul"	"Ctrl-FtsL50ng/ul"	3790	16190	80	458	829	766	143	144	23	100	100	0	343	653	672	54	55	10	100	100	0	1.090	1.145	1.120	1.152	1.412	1.149	0.951	52	320	604	1285	0.124	315	289	686	599	0
1	11	12	"Ctrl-dsM13162ng/ul"	"Ctrl-dsM13162ng/ul"	3970	16180	60	392	623	449	142	145	24	100	87	0	113	130	61	55	54	10	93	78	0	4.310	6.413	5.468	5.572	1.932	7.455	0.735	32	170	308	556	2.108	250	58	481	75	0
1	12	12	"Ctrl-CAB100ng/ul"	"Ctrl-CAB100ng/ul"	4120	16180	100	145	146	23	144	146	23	16	3	0	70	71	17	54	54	9	65	40	0	0.063	0.118	1.200	1.076	3.445	0.011	0.000	80	403	17	19	-4.000	1	16	2	17	-50
1	13	12	"Ctrl-10100ng/ul"	"Ctrl-10100ng/ul"	4300	16180	100	149	152	21	143	145	23	25	6	0	66	70	27	53	57	30	12	7	0	0.462	0.529	0.870	0.981	4.207	5.475	0.013	80	394	19	26	-1.115	6	13	9	17	-50
1	14	12	"Ctrl-Y1100ng/ul"	"Ctrl-Y1100ng/ul"	4470	16180	100	148	147	24	143	145	28	16	2	0	64	71	26	53	54	10	51	26	0	0.455	0.222	1.216	1.207	4.054	7.621	0.020	80	398	16	22	-1.138	5	11	4	18	-50
1	15	12	"Ctrl-Y5100ng/ul"	"Ctrl-Y5100ng/ul"	4650	16180	100	141	142	21	143	146	28	12	0	0	60	63	20	54	55	10	38	21	0	-0.333	-0.111	1.278	1.258	4.057	89.308	0.000	80	450	4	8	Error	-2	6	-1	9	-50
1	16	12	"Ctrl-FtsL100ng/ul"	"Ctrl-FtsL100ng/ul"	4840	16180	80	536	1109	1399	145	146	23	100	98	0	341	814	1132	53	54	11	100	100	0	1.358	1.267	1.275	1.311	1.380	1.252	0.949	52	291	679	1725	0.441	391	288	964	761	0
1	17	12	"Ctrl-dsM13buffer"	"Ctrl-dsM13buffer"	5000	16170	100	141	142	20	143	144	24	13	0	0	62	66	13	54	56	15	31	10	0	-0.250	-0.083	1.265	1.302	4.013	45.760	0.001	80	407	6	11	Error	-2	8	-1	12	-50
1	18	12	"Ctrl-CAB50ng/ul"	"Ctrl-CAB50ng/ul"	5170	16170	100	151	149	28	143	144	23	25	10	0	65	65	13	54	55	11	47	20	0	0.727	0.545	1.312	1.168	4.759	9.687	0.023	80	406	19	17	-0.459	8	11	6	11	-50
1	19	12	"Ctrl-10400ng/ul"	"Ctrl-10400ng/ul"	5350	16170	100	157	160	26	146	146	22	33	11	0	58	59	12	54	55	10	28	8	0	2.750	2.800	1.792	2.214	3.053	10.172	0.029	80	408	15	19	1.459	11	4	14	5	-50
1	20	12	"Ctrl-Y1400ng/ul"	"Ctrl-Y1400ng/ul"	5520	16170	100	157	169	61	146	146	22	40	17	0	62	63	21	54	55	10	40	12	0	1.375	2.556	2.160	2.339	3.726	4.926	0.250	80	409	19	32	0.459	11	8	23	9	-50
1	21	12	"Ctrl-Y5400ng/ul"	"Ctrl-Y5400ng/ul"	5700	16170	100	153	157	28	144	145	23	30	12	0	60	60	12	55	55	10	32	8	0	1.800	2.600	1.667	1.705	4.355	15.460	0.014	80	420	14	18	0.848	9	5	13	5	-50
1	22	12	"Ctrl-FtsL400ng/ul"	"Ctrl-FtsL400ng/ul"	5870	16170	90	1034	1970	2166	144	146	23	100	100	0	679	1648	2144	53	55	10	100	100	0	1.422	1.145	1.219	1.261	1.263	1.054	0.958	52	341	1516	3421	0.508	890	626	1826	1595	0
1	23	12	"Ctrl-dsM13buffer"	"Ctrl-dsM13buffer"	6040	16170	100	141	146	27	145	147	24	18	6	0	64	68	19	54	55	11	40	26	0	-0.400	0.071	1.375	1.430	4.641	15.694	0.007	80	420	6	15	Error	-4	10	1	14	-50
1	24	12	"Ctrl-CABbuffer"	"Ctrl-CABbuffer"	6220	16170	100	140	141	24	145	147	25	15	0	0	65	66	15	53	54	10	51	26	0	-0.417	-0.308	1.321	1.420	3.983	0.014	0.000	80	452	7	9	Error	-5	12	-4	13	-50
1	1	13	"phoP"	"STM1231"	2210	16380	100	4524	4830	1673	135	136	23	100	100	0	1828	1930	644	57	57	11	100	100	0	2.478	2.507	2.507	2.485	1.177	2.541	0.970	80	430	6160	6568	1.309	4389	1771	4695	1873	0
1	2	13	"phoP"	"STM1231"	2390	16380	100	2527	2511	972	139	139	23	100	100	0	1150	1226	603	56	57	11	100	100	0	2.183	2.027	2.117	2.139	1.295	1.958	0.952	80	403	3482	3542	1.126	2388	1094	2372	1170	0
1	3	13	"phoP"	"STM1231"	2560	16370	110	4303	4327	1594	138	141	24	100	100	0	1909	1840	803	56	57	11	100	100	0	2.248	2.348	2.405	2.409	1.191	2.308	0.966	80	453	6018	5973	1.168	4165	1853	4189	1784	0
1	4	13	"phoQ"	"STM1230"	2740	16370	90	893	1046	526	144	145	27	100	100	0	1276	1432	735	56	57	13	100	100	0	0.614	0.656	0.642	0.646	1.182	0.671	0.958	52	367	1969	2278	-0.704	749	1220	902	1376	0
1	5	13	"phoQ"	"STM1230"	2920	16360	110	3257	3212	388	145	146	28	100	100	0	10635	11597	2930	57	59	14	100	100	0	0.294	0.266	0.275	0.271	1.243	0.254	0.930	80	485	13690	14607	-1.765	3112	10578	3067	11540	0
1	6	13	"hupA"	"STM4170"	3090	16360	100	2545	2561	601	143	144	24	100	100	0	1179	1207	347	56	56	11	100	100	0	2.139	2.101	2.118	2.129	1.203	2.078	0.962	80	408	3525	3569	1.097	2402	1123	2418	1151	0
1	7	13	"sopB"	"STM1091"	3260	16360	100	283	295	84	145	146	26	95	88	0	4252	4742	2445	57	57	11	100	100	0	0.033	0.032	0.032	0.032	1.418	0.031	0.834	80	408	4333	4835	-4.926	138	4195	150	4685	0
1	8	13	"pipC"	"STM0375"	3440	16360	110	292	291	40	146	148	32	100	100	0	2688	2730	510	54	56	14	100	100	0	0.055	0.054	0.054	0.053	1.281	0.053	0.814	80	480	2780	2821	-4.173	146	2634	145	2676	0
1	9	13	"pipC"	"STM0375"	3620	16360	100	292	295	40	144	148	32	100	98	0	3043	3050	672	54	55	14	100	100	0	0.050	0.050	0.050	0.050	1.352	0.048	0.809	80	407	3137	3147	-4.336	148	2989	151	2996	0
1	10	13	"pipC"	"STM0375"	3790	16360	100	301	298	39	145	146	24	100	100	0	3179	2992	631	53	54	10	100	100	0	0.050	0.052	0.051	0.052	1.292	0.050	0.854	80	386	3282	3092	-4.325	156	3126	153	2939	0
1	11	13	"ssrB"	"STM1391"	3960	16350	100	838	824	207	142	144	22	100	100	0	4588	4524	1741	53	54	9	100	100	0	0.153	0.153	0.155	0.158	1.203	0.145	0.948	80	410	5231	5153	-2.704	696	4535	682	4471	0
1	12	13	"ssrB"	"STM1391"	4130	16350	100	1121	1109	229	143	146	23	100	100	0	5746	5619	1392	53	54	10	100	100	0	0.172	0.174	0.175	0.175	1.180	0.170	0.974	80	418	6671	6532	-2.541	978	5693	966	5566	0
1	13	13	"lrp"	"STM0959"	4320	16360	100	1838	2058	747	141	143	22	100	100	0	2200	2399	933	53	54	9	100	100	0	0.790	0.817	0.812	0.825	1.205	0.810	0.977	80	405	3844	4263	-0.339	1697	2147	1917	2346	0
1	14	13	"lrp"	"STM0959"	4480	16350	100	3187	2984	703	144	145	23	100	100	0	4075	3803	1117	54	55	10	100	100	0	0.757	0.758	0.757	0.777	1.179	0.739	0.974	80	395	7064	6589	-0.402	3043	4021	2840	3749	0
1	15	13	"gyrA"	"STM2272"	4660	16360	110	4014	4074	1410	145	147	24	100	100	0	3445	3670	1711	54	55	10	100	100	0	1.141	1.087	1.090	1.172	1.358	1.035	0.964	80	455	7260	7545	0.190	3869	3391	3929	3616	0
1	16	13	"gyrA"	"STM2272"	4830	16350	100	10124	8937	4374	147	149	23	100	100	0	7274	6764	3424	54	54	10	100	100	0	1.382	1.310	1.301	1.325	1.235	1.303	0.984	80	408	17197	15500	0.467	9977	7220	8790	6710	0
1	17	13	"gyrA"	"STM2272"	5000	16350	90	6425	6160	1905	144	148	29	100	100	0	8496	7892	2449	55	56	12	100	100	0	0.744	0.768	0.762	0.766	1.126	0.755	0.975	52	365	14722	13853	-0.426	6281	8441	6016	7837	0
1	18	13	"csrA"	"STM2826"	5190	16360	100	988	954	269	141	145	27	100	100	0	1870	1811	662	55	56	12	100	100	0	0.467	0.463	0.466	0.478	1.262	0.447	0.967	80	425	2662	2569	-1.100	847	1815	813	1756	0
1	19	13	"crp"	"STM3466"	5350	16350	100	1433	1498	626	142	145	22	100	100	0	3516	3595	1660	53	54	10	100	100	0	0.373	0.383	0.380	0.390	1.227	0.377	0.978	80	383	4754	4898	-1.424	1291	3463	1356	3542	0
1	20	13	"yhhP"	"STM3578"	5520	16350	100	574	627	223	144	145	22	100	100	0	1980	2204	1341	55	55	10	100	100	0	0.223	0.225	0.233	0.234	1.229	0.200	0.937	80	408	2355	2632	-2.162	430	1925	483	2149	0
1	21	13	"yhhP"	"STM3578"	5700	16350	100	619	595	129	143	144	24	100	100	0	2112	1972	572	53	54	10	100	100	0	0.231	0.236	0.236	0.238	1.233	0.229	0.949	80	408	2535	2371	-2.113	476	2059	452	1919	0
1	22	13	"topA"	"STM1714"	5880	16350	100	957	1097	619	142	144	24	100	100	0	1141	1263	728	53	54	10	100	100	0	0.749	0.789	0.802	0.762	1.276	0.804	0.936	80	392	1903	2165	-0.417	815	1088	955	1210	0
1	23	13	"topA"	"STM1714"	6040	16350	110	7743	7196	2153	143	146	24	100	100	0	11620	10951	3728	53	55	14	100	100	0	0.657	0.647	0.642	0.666	1.183	0.634	0.984	80	425	19167	17951	-0.606	7600	11567	7053	10898	0
1	24	13	"topA"	"STM1714"	6210	16340	90	2369	2368	1076	147	148	23	100	100	0	2814	2737	1046	53	55	15	100	100	0	0.805	0.827	0.804	0.806	1.154	0.882	0.956	52	354	4983	4905	-0.313	2222	2761	2221	2684	0
1	1	14	"ydhI"	"STM1443"	2210	16530	110	606	593	121	139	140	22	100	100	0	3144	2984	621	55	55	11	100	100	0	0.151	0.155	0.152	0.151	1.205	0.154	0.956	80	499	3556	3383	-2.726	467	3089	454	2929	0
1	2	14	"STMB2B.139A"	"Not LT2a93"	2370	16540	110	384	396	68	139	140	22	100	100	0	492	519	126	54	56	10	100	100	0	0.559	0.553	0.548	0.550	1.253	0.541	0.898	80	458	683	722	-0.838	245	438	257	465	0
1	3	14	""	"STM3806"	2540	16530	100	239	239	47	142	144	24	93	85	0	1907	1929	679	56	57	11	100	100	0	0.052	0.052	0.051	0.048	1.521	0.051	0.782	80	443	1948	1970	-4.254	97	1851	97	1873	0
1	4	14	"pgtE"	"STM2395"	2730	16530	90	2324	2326	591	147	148	25	100	100	0	6215	6115	1872	56	57	14	100	100	0	0.353	0.360	0.366	0.362	1.095	0.352	0.980	52	378	8336	8238	-1.500	2177	6159	2179	6059	0
1	5	14	""	"STM3911"	2900	16530	90	183	185	26	144	147	32	63	25	0	952	894	292	56	59	19	100	100	0	0.044	0.049	0.054	0.053	1.706	0.044	0.321	52	385	935	879	-4.522	39	896	41	838	0
1	6	14	"ygiY"	"STM3178"	3090	16530	90	187	196	50	146	147	24	71	36	0	701	776	396	54	56	16	100	100	0	0.063	0.069	0.066	0.064	1.929	0.072	0.553	52	376	688	772	-3.980	41	647	50	722	0
1	7	14	""	"STM2880"	3260	16530	100	1266	1200	345	147	147	25	100	100	0	1572	1500	527	54	54	10	100	100	0	0.737	0.728	0.738	0.738	1.218	0.716	0.967	80	452	2637	2499	-0.440	1119	1518	1053	1446	0
1	8	14	"ssaU"	"STM1422"	3430	16530	90	259	350	278	147	146	24	98	88	0	933	1680	2170	55	55	10	100	100	0	0.128	0.125	0.125	0.118	1.402	0.125	0.955	52	344	990	1828	-2.971	112	878	203	1625	0
1	9	14	"nrdE"	"STM2807"	3590	16530	100	154	162	47	143	145	25	28	12	0	74	107	113	53	54	10	65	55	0	0.524	0.352	0.564	0.659	3.591	0.401	0.435	80	430	32	73	-0.933	11	21	19	54	-50
1	10	14	"cadA"	"STM2559"	3760	16520	100	149	152	29	142	144	25	23	6	0	77	113	131	54	54	10	65	52	0	0.304	0.169	0.580	0.576	3.749	0.138	0.130	80	427	30	69	-1.716	7	23	10	59	-50
1	11	14	"thiL"	"STM0419"	3940	16520	100	151	151	29	143	145	23	25	7	0	69	79	39	53	54	10	61	42	0	0.500	0.308	0.848	1.046	3.896	1.053	0.091	80	472	24	34	-1.000	8	16	8	26	-50
1	12	14	"hin"	"STM2772"	4140	16530	100	356	380	146	143	144	24	100	97	0	3170	3740	3242	53	54	10	100	100	0	0.068	0.064	0.070	0.070	1.351	0.054	0.907	80	483	3330	3924	-3.871	213	3117	237	3687	0
1	13	14	""	"STM3166"	4320	16530	100	466	477	125	141	142	22	100	100	0	3973	4048	1418	53	54	10	100	100	0	0.083	0.084	0.085	0.085	1.318	0.082	0.946	80	426	4245	4331	-3.592	325	3920	336	3995	0
1	14	14	"yjjY"	"STM4599"	4480	16530	100	1340	1354	523	142	144	24	100	100	0	977	995	442	53	54	11	100	100	0	1.297	1.287	1.326	1.314	1.162	1.266	0.979	80	438	2122	2154	0.375	1198	924	1212	942	0
1	15	14	"ybaN"	"STM0482"	4650	16520	90	467	473	104	146	149	26	100	100	0	2265	2227	754	54	59	48	100	100	0	0.145	0.150	0.148	0.151	1.253	0.147	0.946	52	352	2532	2500	-2.784	321	2211	327	2173	0
1	16	14	""	"STM0571"	4830	16520	100	557	608	237	146	148	24	100	100	0	3747	4287	2179	53	57	42	100	100	0	0.111	0.109	0.109	0.109	1.256	0.107	0.969	80	462	4105	4696	-3.168	411	3694	462	4234	0
1	17	14	"yaiU"	"STM0373"	5010	16530	100	1292	1543	804	146	147	25	100	100	0	4097	4882	2757	53	54	10	100	100	0	0.283	0.289	0.289	0.291	1.222	0.287	0.974	80	462	5190	6226	-1.819	1146	4044	1397	4829	0
1	18	14	""	"STM3653"	5180	16530	100	514	499	84	144	145	23	100	100	0	5448	5453	1227	54	55	10	100	100	0	0.069	0.066	0.067	0.066	1.199	0.065	0.952	80	415	5764	5754	-3.866	370	5394	355	5399	0
1	19	14	"EMPTY"	"EMPTY"	5340	16520	100	149	152	28	143	146	23	27	10	0	78	95	43	52	53	10	78	56	0	0.231	0.209	0.520	0.660	4.257	0.206	0.006	80	415	32	52	-2.115	6	26	9	43	-75
1	20	14	"EMPTY"	"EMPTY"	5510	16520	100	150	153	23	142	144	22	27	7	0	58	60	11	53	54	10	35	7	0	1.600	1.571	2.233	2.122	3.401	16.421	0.012	80	428	13	18	0.678	8	5	11	7	-75
1	21	14	"EMPTY"	"EMPTY"	5680	16510	100	142	144	19	142	143	25	11	0	0	57	61	14	54	55	11	30	16	0	0.000	0.286	1.000	1.380	3.596	17.477	0.010	80	428	3	9	Error	0	3	2	7	-75
1	22	14	"EMPTY"	"EMPTY"	5860	16510	100	155	155	25	141	143	23	32	8	0	57	59	12	52	53	10	31	13	0	2.800	2.000	2.000	1.858	3.465	15.091	0.013	80	428	19	21	1.485	14	5	14	7	-75
1	23	14	"EMPTY"	"EMPTY"	6030	16510	100	144	147	25	143	146	28	13	3	0	63	63	16	53	54	10	41	21	0	0.100	0.400	1.522	1.040	3.687	47.880	0.001	80	427	11	14	-3.322	1	10	4	10	-75
1	24	14	"EMPTY"	"EMPTY"	6210	16510	100	151	176	111	146	148	24	31	16	0	68	77	39	53	54	14	51	26	0	0.333	1.250	1.226	1.221	3.271	3.356	0.511	80	496	20	54	-1.585	5	15	30	24	-75
2	1	1	""	"STM0721"	6780	14280	110	219	221	28	157	158	26	95	67	0	8265	8573	2640	57	61	34	100	100	0	0.008	0.008	0.013	0.014	1.285	0.007	0.495	80	522	8270	8580	-7.049	62	8208	64	8516	0
2	2	1	"dnaC"	"STM4543"	6960	14270	120	1004	977	230	158	158	25	98	98	0	4012	3969	1058	57	60	33	100	100	0	0.214	0.209	0.207	0.205	1.296	0.206	0.953	120	524	4801	4731	-2.225	846	3955	819	3912	0
2	3	1	"gph"	"STM3482"	7130	14270	120	781	754	159	155	157	23	100	100	0	2883	2801	710	57	58	11	100	100	0	0.222	0.218	0.217	0.219	1.288	0.214	0.964	120	516	3452	3343	-2.175	626	2826	599	2744	0
2	4	1	""	"STM3547"	7310	14270	120	658	682	171	158	161	26	100	100	0	11981	12408	4091	57	58	11	100	100	0	0.042	0.042	0.042	0.043	1.326	0.041	0.953	120	526	12424	12875	-4.576	500	11924	524	12351	0
2	5	1	""	"STM3259"	7470	14260	110	300	309	59	158	161	25	98	98	0	5357	5516	1854	58	68	93	100	100	0	0.027	0.028	0.028	0.027	1.303	0.026	0.841	80	455	5441	5609	-5.222	142	5299	151	5458	0
2	6	1	"yqjC"	"STM3228"	7660	14260	120	960	951	215	158	160	25	100	99	0	4916	4614	1218	57	66	85	100	100	0	0.165	0.174	0.177	0.176	1.288	0.171	0.947	120	545	5661	5350	-2.599	802	4859	793	4557	0
2	7	1	""	"STM2545"	7820	14260	110	2913	2855	498	159	195	244	100	100	0	3719	3793	1068	59	95	249	100	100	0	0.752	0.722	0.753	0.732	1.168	0.721	0.943	80	455	6414	6430	-0.410	2754	3660	2696	3734	0
2	8	1	"gltL"	"STM0662"	8010	14260	120	736	729	165	159	189	225	98	84	0	6870	6947	2211	57	87	229	100	99	0	0.085	0.083	0.084	0.084	1.197	0.080	0.648	120	538	7390	7460	-3.562	577	6813	570	6890	0
2	9	1	"asnB"	"STM0680"	8180	14260	120	626	623	172	160	163	30	99	98	0	2455	2378	797	56	57	12	100	100	0	0.194	0.199	0.200	0.204	1.470	0.199	0.946	120	482	2865	2785	-2.364	466	2399	463	2322	0
2	10	1	"nagE"	"STM0685"	8360	14260	120	695	751	238	162	172	128	97	95	0	2518	2726	947	56	66	83	98	98	0	0.216	0.221	0.219	0.214	1.242	0.223	0.812	120	530	2995	3259	-2.208	533	2462	589	2670	0
2	11	1	"barA"	"STM2958"	8530	14250	110	341	346	63	159	168	138	80	6	0	2358	2362	648	56	67	95	100	100	0	0.079	0.081	0.077	0.080	1.320	0.076	0.844	80	450	2484	2493	-3.661	182	2302	187	2306	0
2	12	1	"eutA"	"STM2459"	8710	14250	120	236	240	39	160	161	25	95	75	0	1379	1384	522	56	60	36	98	98	0	0.057	0.060	0.056	0.058	1.611	0.055	0.624	120	524	1399	1408	-4.122	76	1323	80	1328	0
2	13	1	"yigN"	"STM3969"	8870	14250	110	1811	1842	319	164	172	65	100	100	0	7874	7896	1357	56	92	304	100	100	0	0.211	0.214	0.208	0.214	1.171	0.205	0.960	80	447	9465	9518	-2.247	1647	7818	1678	7840	0
2	14	1	"metE"	"STM3965"	9050	14260	120	1625	1667	396	164	174	88	100	100	0	6830	7132	2450	58	97	321	100	98	0	0.216	0.212	0.210	0.221	1.329	0.197	0.899	120	555	8233	8577	-2.213	1461	6772	1503	7074	0
2	15	1	"pldB"	"STM3961"	9230	14260	120	2263	2244	480	162	164	27	100	100	0	6164	5994	1485	57	58	13	100	100	0	0.344	0.351	0.339	0.357	1.306	0.337	0.931	120	506	8208	8019	-1.539	2101	6107	2082	5937	0
2	16	1	"pldA"	"STM3957"	9390	14250	110	2023	2195	763	163	186	150	100	100	0	9431	9266	1474	58	156	722	100	100	0	0.198	0.221	0.195	0.212	1.324	0.206	0.862	80	438	11233	11240	-2.333	1860	9373	2032	9208	0
2	17	1	"yigF"	"STM3953"	9560	14250	110	898	1104	631	164	190	150	100	98	0	6840	6797	1364	59	216	852	100	100	0	0.108	0.140	0.103	0.124	1.756	0.112	0.518	80	476	7515	7678	-3.208	734	6781	940	6738	0
2	18	1	"xerC"	"STM3949"	9750	14250	120	2304	2374	925	164	170	48	100	100	0	6782	6495	1691	57	117	468	99	98	0	0.318	0.343	0.328	0.340	1.395	0.343	0.858	120	565	8865	8648	-1.652	2140	6725	2210	6438	0
2	19	1	"sgaH"	"STM4386"	9920	14250	110	758	744	175	158	160	26	100	100	0	1910	2139	727	56	57	10	100	100	0	0.324	0.281	0.272	0.283	1.420	0.251	0.855	80	463	2454	2669	-1.628	600	1854	586	2083	0
2	20	1	"ytfG"	"STM4401"	10100	14250	110	233	240	54	156	159	28	86	66	0	493	560	230	56	59	14	100	100	0	0.176	0.167	0.167	0.144	1.847	0.171	0.661	80	504	514	588	-2.505	77	437	84	504	0
2	21	1	"ytfP"	"STM4411"	10280	14240	110	777	795	218	163	164	27	100	100	0	1527	1586	494	56	58	13	100	100	0	0.417	0.413	0.415	0.406	1.213	0.416	0.962	80	503	2085	2162	-1.260	614	1471	632	1530	0
2	22	1	""	"STM4419"	10450	14250	110	303	301	47	162	163	26	97	97	0	1874	2039	805	55	57	11	100	100	0	0.078	0.070	0.072	0.070	1.483	0.065	0.761	80	455	1960	2123	-3.689	141	1819	139	1984	0
2	23	1	""	"STM4423"	10620	14250	110	197	197	34	159	162	28	57	23	0	694	765	375	55	56	11	100	100	0	0.059	0.054	0.054	0.057	2.158	0.047	0.247	80	469	677	748	-4.072	38	639	38	710	0
2	24	1	""	"STM4427"	10790	14250	110	203	202	28	163	164	27	65	27	0	533	553	163	56	56	10	100	100	0	0.084	0.078	0.078	0.081	1.804	0.073	0.257	80	546	517	536	-3.576	40	477	39	497	0
2	1	2	"clpP"	"STM0448"	6770	14440	110	1281	1377	379	150	151	24	100	100	0	1233	1324	476	57	59	16	100	100	0	0.962	0.968	0.980	0.985	1.162	0.963	0.955	80	483	2307	2494	-0.056	1131	1176	1227	1267	0
2	2	2	"nrdG"	"STM4451"	6950	14430	110	1036	1051	280	156	156	25	100	100	0	2496	2682	966	56	58	11	100	100	0	0.361	0.341	0.354	0.348	1.163	0.324	0.952	80	398	3320	3521	-1.471	880	2440	895	2626	0
2	3	2	"phoQ"	"STM1230"	7120	14440	110	2186	2273	786	158	159	24	100	100	0	3788	3925	1373	55	57	11	100	100	0	0.543	0.547	0.536	0.544	1.112	0.542	0.973	80	396	5761	5985	-0.880	2028	3733	2115	3870	0
2	4	2	"coaA"	"STM4139"	7300	14440	110	915	930	195	158	161	25	100	100	0	7235	7639	2198	57	58	12	100	100	0	0.105	0.102	0.106	0.103	1.190	0.091	0.902	80	446	7935	8354	-3.245	757	7178	772	7582	0
2	5	2	"thiE"	"STM4163"	7480	14430	110	388	396	86	157	159	25	98	97	0	2458	2539	697	58	61	28	100	100	0	0.096	0.096	0.097	0.094	1.406	0.096	0.886	80	438	2631	2720	-3.377	231	2400	239	2481	0
2	6	2	"nfi"	"STM4168"	7650	14430	110	743	794	231	158	159	25	100	100	0	3924	4300	1383	58	59	11	100	100	0	0.151	0.150	0.144	0.148	1.196	0.144	0.937	80	404	4451	4878	-2.724	585	3866	636	4242	0
2	7	2	"hopD"	"STM3442"	7810	14430	110	3507	3676	820	158	182	167	100	100	0	3939	4235	1001	59	83	174	100	100	0	0.863	0.842	0.842	0.845	1.152	0.830	0.951	80	412	7229	7694	-0.212	3349	3880	3518	4176	0
2	8	2	"stfD"	"STM0197"	7990	14430	110	464	474	129	160	167	75	100	92	0	2109	2094	561	57	70	108	100	100	0	0.148	0.154	0.149	0.149	1.226	0.161	0.847	80	428	2356	2351	-2.755	304	2052	314	2037	0
2	9	2	"eutP"	"STM2469"	8180	14430	120	247	249	50	159	160	28	92	75	0	3131	3174	1432	56	60	39	100	100	0	0.029	0.029	0.029	0.029	1.643	0.028	0.686	120	446	3163	3208	-5.127	88	3075	90	3118	0
2	10	2	"eutM"	"STM2465"	8330	14430	90	216	224	42	160	160	24	84	55	0	1308	1669	1123	58	67	40	100	100	0	0.045	0.040	0.038	0.041	1.505	0.036	0.576	52	288	1306	1675	-4.480	56	1250	64	1611	0
2	11	2	"prpR"	"STM0367"	8510	14420	110	206	212	39	159	159	24	78	48	0	651	747	406	58	67	46	97	97	0	0.079	0.077	0.079	0.079	1.818	0.066	0.406	80	458	640	742	-3.657	47	593	53	689	0
2	12	2	"prpE"	"STM0371"	8700	14420	110	327	350	73	161	162	25	100	100	0	3111	3439	1089	57	59	19	100	100	0	0.054	0.056	0.055	0.054	1.290	0.054	0.852	80	432	3220	3571	-4.201	166	3054	189	3382	0
2	13	2	"sodA"	"STM4055"	8860	14430	110	1980	2103	481	164	175	81	100	100	0	3780	3842	1011	58	90	218	100	100	0	0.488	0.512	0.503	0.519	1.208	0.501	0.955	80	436	5538	5723	-1.035	1816	3722	1939	3784	0
2	14	2	"sicP"	"STM2879"	9030	14430	110	2910	2864	377	163	193	156	100	100	0	4172	4190	826	59	119	327	100	100	0	0.668	0.654	0.684	0.660	1.214	0.649	0.926	80	432	6860	6832	-0.582	2747	4113	2701	4131	0
2	15	2	"fabD"	"STM1194"	9220	14420	110	7072	7141	1614	162	185	139	100	100	0	2412	2438	571	58	94	257	100	100	0	2.935	2.932	2.954	2.937	1.209	3.075	0.931	80	425	9264	9359	1.554	6910	2354	6979	2380	0
2	16	2	"nuoH"	"STM2322"	9390	14420	110	960	989	160	161	171	79	100	100	0	10507	10393	2347	59	106	504	100	100	0	0.076	0.080	0.082	0.081	1.171	0.076	0.940	80	409	11247	11162	-3.709	799	10448	828	10334	0
2	17	2	"dacD"	"STM2062"	9560	14430	120	854	833	154	159	168	75	100	98	0	4075	3861	922	59	119	549	97	96	0	0.173	0.177	0.177	0.182	1.325	0.171	0.947	120	479	4711	4476	-2.531	695	4016	674	3802	0
2	18	2	"pefC"	"PSLT017"	9720	14420	110	275	275	67	161	163	29	88	80	0	2314	2234	901	58	71	87	98	98	0	0.051	0.052	0.054	0.051	1.720	0.054	0.743	80	394	2370	2290	-4.307	114	2256	114	2176	0
2	19	2	"yjbA"	"STM4226"	9910	14430	120	1156	1186	416	160	165	59	100	99	0	2893	3260	3330	57	70	80	100	100	0	0.351	0.320	0.347	0.350	1.720	0.137	0.349	120	479	3832	4229	-1.510	996	2836	1026	3203	0
2	20	2	"asd"	"STM3539"	10080	14420	110	637	687	206	158	163	63	100	100	0	2394	2890	1135	57	62	38	100	100	0	0.205	0.187	0.179	0.186	1.204	0.173	0.875	80	402	2816	3362	-2.287	479	2337	529	2833	0
2	21	2	"stpA"	"STM2799"	10250	14430	110	1444	1553	426	160	162	27	100	100	0	1813	2051	1022	56	61	34	100	100	0	0.731	0.698	0.731	0.733	1.251	0.652	0.889	80	442	3041	3388	-0.452	1284	1757	1393	1995	0
2	22	2	"leuB"	"STM0112"	10440	14420	120	493	492	112	161	163	27	99	97	0	2446	2449	760	56	57	13	100	100	0	0.139	0.138	0.140	0.138	1.465	0.132	0.883	120	481	2722	2724	-2.848	332	2390	331	2393	0
2	23	2	"prgJ"	"STM2872"	10610	14430	120	600	611	222	157	161	26	97	96	0	3255	3581	2199	55	56	12	100	99	0	0.138	0.129	0.134	0.130	1.481	0.115	0.921	120	446	3643	3980	-2.853	443	3200	454	3526	0
2	24	2	"smvA"	"STM1574"	10780	14430	100	282	302	80	161	162	24	98	91	0	573	655	277	55	56	10	100	100	0	0.234	0.235	0.220	0.221	1.552	0.218	0.732	80	420	639	741	-2.098	121	518	141	600	0
2	1	3	"hupB"	"STM0451"	6770	14610	110	1547	1688	522	143	144	31	100	100	0	1700	1931	808	55	57	13	100	100	0	0.853	0.824	0.824	0.837	1.158	0.787	0.950	80	476	3049	3421	-0.229	1404	1645	1545	1876	0
2	2	3	"hisM"	"STM2352"	6940	14610	120	735	794	280	150	151	26	98	98	0	5536	6050	2414	55	57	11	100	100	0	0.107	0.107	0.106	0.107	1.357	0.106	0.943	120	481	6066	6639	-3.228	585	5481	644	5995	0
2	3	3	"rimM"	"STM2675"	7120	14610	120	8261	7776	3350	157	159	26	100	100	0	1646	1586	733	56	58	12	99	99	0	5.097	4.980	5.024	5.037	1.264	4.990	0.955	120	489	9694	9149	2.350	8104	1590	7619	1530	0
2	4	3	"fruR"	"STM0118"	7290	14610	90	973	1474	1181	158	160	27	100	100	0	1244	1534	804	57	60	17	100	100	0	0.687	0.891	0.718	0.775	1.308	1.052	0.880	52	318	2002	2793	-0.542	815	1187	1316	1477	0
2	5	3	"asrA"	"STM2548"	7460	14600	110	335	358	87	154	155	24	100	97	0	3774	4004	1499	57	61	23	100	100	0	0.049	0.052	0.051	0.050	1.322	0.051	0.868	80	468	3898	4151	-4.360	181	3717	204	3947	0
2	6	3	"entD"	"STM0584"	7640	14610	110	621	596	194	152	154	24	100	95	0	3285	3078	1312	58	59	19	100	100	0	0.145	0.147	0.143	0.154	1.301	0.143	0.941	80	447	3696	3464	-2.783	469	3227	444	3020	0
2	7	3	"cbiL"	"STM2024"	7820	14610	120	587	527	179	153	160	61	91	86	0	2489	2217	973	57	63	57	99	99	0	0.178	0.173	0.173	0.169	1.418	0.171	0.942	120	471	2866	2534	-2.486	434	2432	374	2160	0
2	8	3	"cbiO"	"STM2020"	7980	14600	110	314	317	59	154	156	25	100	100	0	3646	3695	853	58	62	51	100	100	0	0.045	0.045	0.047	0.043	1.324	0.045	0.844	80	398	3748	3800	-4.487	160	3588	163	3637	0
2	9	3	"umuC"	"STM1997"	8160	14610	100	515	558	160	154	156	28	100	100	0	2770	3265	1335	56	65	65	100	100	0	0.133	0.126	0.126	0.126	1.212	0.121	0.921	80	386	3075	3613	-2.910	361	2714	404	3209	0
2	10	3	"uhpC"	"STM3788"	8340	14610	120	361	350	90	155	156	26	95	90	0	1953	1848	753	57	62	42	100	100	0	0.109	0.109	0.112	0.108	1.500	0.107	0.882	120	486	2102	1986	-3.202	206	1896	195	1791	0
2	11	3	"trpB"	"STM1726"	8520	14600	120	404	385	120	157	158	25	95	86	0	1201	1113	510	57	59	18	98	98	0	0.216	0.216	0.216	0.211	1.503	0.213	0.888	120	476	1391	1284	-2.212	247	1144	228	1056	0
2	12	3	"rpsL"	"STM3448"	8680	14600	110	4948	5250	1519	158	171	113	100	100	0	699	735	230	58	61	24	100	100	0	7.473	7.521	7.708	7.668	1.167	7.628	0.957	80	431	5431	5769	2.902	4790	641	5092	677	0
2	13	3	"phnR"	"STM0430"	8860	14610	110	1731	1815	419	159	175	117	100	100	0	3922	4056	995	58	72	101	100	100	0	0.407	0.414	0.410	0.414	1.267	0.366	0.885	80	452	5436	5654	-1.297	1572	3864	1656	3998	0
2	14	3	""	"STM4157"	9040	14600	100	785	790	208	158	166	80	98	96	0	12474	12567	4521	58	74	116	100	100	0	0.050	0.051	0.051	0.053	1.329	0.047	0.920	80	408	13043	13141	-4.308	627	12416	632	12509	0
2	15	3	""	"STM0345"	9210	14600	110	499	517	110	157	162	47	100	100	0	5255	5589	1670	57	60	16	100	100	0	0.066	0.065	0.066	0.065	1.192	0.063	0.937	80	452	5540	5892	-3.926	342	5198	360	5532	0
2	16	3	""	"STM2453"	9380	14600	110	614	623	100	156	161	42	100	100	0	9700	9837	2057	59	74	125	100	100	0	0.048	0.048	0.048	0.048	1.161	0.047	0.916	80	466	10099	10245	-4.396	458	9641	467	9778	0
2	17	3	"ychA"	"STM1773"	9560	14610	110	1209	1210	226	155	160	44	100	100	0	8484	8484	1905	59	70	123	100	100	0	0.125	0.125	0.124	0.125	1.156	0.121	0.955	80	420	9479	9480	-2.999	1054	8425	1055	8425	0
2	18	3	"orf408"	"STM1382"	9730	14600	110	556	569	141	155	158	26	100	100	0	7303	8007	3031	57	63	63	100	100	0	0.055	0.052	0.054	0.053	1.170	0.049	0.944	80	453	7647	8364	-4.176	401	7246	414	7950	0
2	19	3	"traR"	"PSLT085"	9900	14600	110	340	346	66	159	161	28	100	100	0	4483	4788	1346	57	63	50	100	100	0	0.041	0.040	0.041	0.039	1.290	0.039	0.854	80	398	4607	4918	-4.612	181	4426	187	4731	0
2	20	3	""	"Not LT2a85"	10070	14600	120	390	385	74	163	167	60	96	90	0	3770	4274	2374	57	66	55	100	100	0	0.061	0.053	0.058	0.056	1.609	0.041	0.723	120	441	3940	4439	-4.032	227	3713	222	4217	0
2	21	3	"trbC"	"PSLT094"	10250	14600	120	429	412	93	161	162	27	98	95	0	7810	7344	2764	57	61	36	100	100	0	0.035	0.034	0.035	0.036	1.497	0.033	0.884	120	464	8021	7538	-4.854	268	7753	251	7287	0
2	22	3	"traQ"	"PSLT098"	10430	14600	110	429	432	61	159	162	27	100	100	0	5444	5929	1702	56	61	32	100	100	0	0.050	0.046	0.048	0.047	1.201	0.044	0.903	80	413	5658	6146	-4.319	270	5388	273	5873	0
2	23	3	"traS"	"PSLT102"	10600	14600	110	1623	1567	371	159	162	28	100	100	0	9260	10048	4827	56	63	58	100	100	0	0.159	0.141	0.158	0.148	1.344	0.122	0.838	80	404	10668	11400	-2.652	1464	9204	1408	9992	0
2	24	3	""	"PSLT107"	10770	14600	110	3223	3119	923	159	164	37	100	100	0	2437	2363	831	57	62	52	100	100	0	1.287	1.284	1.355	1.305	1.552	1.324	0.831	80	480	5444	5266	0.364	3064	2380	2960	2306	0
2	1	4	""	"STM2736"	6760	14790	100	196	205	54	135	136	30	73	50	0	1866	2085	1284	54	56	14	100	100	0	0.034	0.034	0.035	0.039	1.770	0.034	0.643	80	432	1873	2101	-4.893	61	1812	70	2031	0
2	2	4	""	"STM2712"	6930	14790	110	264	268	68	145	148	30	98	83	0	3921	4305	1433	57	90	269	100	100	0	0.031	0.029	0.029	0.027	1.439	0.029	0.756	80	419	3983	4371	-5.021	119	3864	123	4248	0
2	3	4	""	"STM1612"	7100	14790	100	776	847	280	158	159	29	100	100	0	5312	5775	2303	58	84	227	100	100	0	0.118	0.121	0.122	0.120	1.174	0.119	0.967	80	402	5872	6406	-3.088	618	5254	689	5717	0
2	4	4	""	"STM1607"	7290	14780	110	765	919	443	155	157	26	100	100	0	3270	3870	2144	56	59	17	100	100	0	0.190	0.200	0.196	0.197	1.187	0.198	0.966	80	478	3824	4578	-2.397	610	3214	764	3814	0
2	5	4	"ycjI"	"STM1680"	7460	14780	110	1799	1899	607	153	154	24	100	100	0	2595	2957	1083	57	60	22	100	100	0	0.649	0.602	0.606	0.606	1.136	0.589	0.975	80	439	4184	4646	-0.625	1646	2538	1746	2900	0
2	6	4	""	"STM1676"	7630	14780	110	1272	1343	376	153	154	25	100	100	0	6497	6979	2263	58	61	20	100	100	0	0.174	0.172	0.174	0.172	1.140	0.167	0.970	80	440	7558	8111	-2.525	1119	6439	1190	6921	0
2	7	4	"frr"	"STM0219"	7810	14780	110	1839	1899	522	152	155	26	100	100	0	3076	3167	909	57	59	18	100	100	0	0.559	0.562	0.564	0.561	1.121	0.555	0.974	80	412	4706	4857	-0.840	1687	3019	1747	3110	0
2	8	4	"mesJ"	"STM0236"	7990	14780	120	2150	2156	847	154	159	43	98	97	0	6215	6290	2552	57	84	251	98	98	0	0.324	0.321	0.323	0.312	1.433	0.320	0.977	120	465	8154	8235	-1.625	1996	6158	2002	6233	0
2	9	4	"pfs"	"STM0207"	8160	14780	100	1114	1090	198	155	155	24	100	100	0	2629	2538	565	55	57	15	100	100	0	0.373	0.377	0.376	0.379	1.148	0.368	0.961	80	386	3533	3418	-1.424	959	2574	935	2483	0
2	10	4	"yeeA"	"STM2060"	8350	14780	100	498	562	231	157	158	28	100	100	0	1409	1593	745	57	57	11	100	100	0	0.252	0.264	0.258	0.256	1.222	0.271	0.956	80	374	1693	1941	-1.987	341	1352	405	1536	0
2	11	4	"vsr"	"STM1991"	8510	14780	100	435	455	117	158	158	28	100	100	0	2044	2127	693	56	58	14	100	100	0	0.139	0.143	0.144	0.140	1.203	0.144	0.946	80	377	2265	2368	-2.843	277	1988	297	2071	0
2	12	4	"fixB"	"STM0076"	8690	14780	110	320	325	65	153	162	99	81	38	0	3269	3205	1022	57	61	27	100	100	0	0.052	0.055	0.053	0.053	1.315	0.052	0.860	80	454	3379	3320	-4.266	167	3212	172	3148	0
2	13	4	""	"STM4192"	8860	14770	110	429	426	75	150	153	25	100	100	0	5865	6024	1522	57	60	21	100	100	0	0.048	0.046	0.046	0.046	1.233	0.046	0.914	80	426	6087	6243	-4.380	279	5808	276	5967	0
2	14	4	"dgkA"	"STM4236"	9030	14780	100	660	670	142	154	155	25	100	100	0	4012	4158	1191	56	59	18	100	100	0	0.128	0.126	0.126	0.126	1.184	0.121	0.960	80	396	4462	4618	-2.967	506	3956	516	4102	0
2	15	4	"tyrB"	"STM4248"	9200	14780	110	584	590	136	155	155	26	100	100	0	3100	3189	797	57	59	15	100	100	0	0.141	0.139	0.136	0.136	1.165	0.139	0.945	80	453	3472	3567	-2.826	429	3043	435	3132	0
2	16	4	"lysC"	"STM4220"	9380	14780	110	846	938	252	153	154	25	100	100	0	2999	3353	1062	57	66	117	100	100	0	0.236	0.238	0.240	0.238	1.160	0.230	0.961	80	453	3635	4081	-2.086	693	2942	785	3296	0
2	17	4	"glk"	"STM2403"	9550	14770	110	824	922	329	154	156	27	100	100	0	4411	4823	1793	57	60	19	100	100	0	0.154	0.161	0.160	0.159	1.165	0.160	0.965	80	440	5024	5534	-2.700	670	4354	768	4766	0
2	18	4	"yfcB"	"STM2385"	9730	14780	100	669	747	256	152	155	27	100	100	0	1524	1668	620	56	59	19	100	100	0	0.352	0.369	0.370	0.365	1.183	0.367	0.956	80	408	1985	2207	-1.506	517	1468	595	1612	0
2	19	4	"ybdA"	"STM0593"	9900	14780	100	472	461	137	152	154	26	100	98	0	1195	1184	523	56	59	42	100	100	0	0.281	0.274	0.276	0.284	1.393	0.258	0.908	80	394	1459	1437	-1.832	320	1139	309	1128	0
2	20	4	"ybaM"	"STM0480"	10080	14760	110	319	317	84	156	157	25	92	88	0	1281	1292	590	55	56	10	100	100	0	0.133	0.130	0.134	0.123	1.638	0.128	0.858	80	427	1389	1398	-2.911	163	1226	161	1237	0
2	21	4	"ybbO"	"STM0505"	10250	14770	100	304	304	81	154	156	26	90	85	0	1436	1364	626	55	56	11	100	100	0	0.109	0.115	0.113	0.116	1.508	0.113	0.857	80	388	1531	1459	-3.203	150	1381	150	1309	0
2	22	4	"purK"	"STM0533"	10430	14770	110	724	757	281	155	155	25	100	97	0	1323	1393	573	55	60	30	100	100	0	0.449	0.450	0.452	0.442	1.285	0.451	0.945	80	452	1837	1940	-1.156	569	1268	602	1338	0
2	23	4	"rfbI"	"STM0559"	10600	14770	110	318	322	63	158	159	27	100	98	0	3308	3325	967	56	62	55	100	100	0	0.049	0.050	0.052	0.048	1.363	0.050	0.839	80	438	3412	3433	-4.345	160	3252	164	3269	0
2	24	4	"ybdK"	"STM0583"	10770	14770	100	973	1031	275	160	164	37	100	100	0	4931	5104	1608	56	58	17	100	100	0	0.167	0.173	0.171	0.173	1.160	0.166	0.947	80	440	5688	5919	-2.584	813	4875	871	5048	0
2	1	5	"yhhY"	"STM3546"	6760	14960	110	649	633	209	134	134	23	100	100	0	2590	2513	959	55	55	10	100	100	0	0.203	0.203	0.203	0.200	1.184	0.199	0.939	80	483	3050	2957	-2.299	515	2535	499	2458	0
2	2	5	""	"STM0951"	6930	14960	100	379	385	98	148	154	47	100	96	0	2259	2288	668	58	185	617	100	95	0	0.105	0.106	0.102	0.101	1.308	0.098	0.847	80	384	2432	2467	-3.252	231	2201	237	2230	0
2	3	5	"nanK"	"STM3336"	7100	14960	110	406	407	90	153	160	44	100	95	0	3293	3269	832	58	170	579	100	100	0	0.078	0.079	0.081	0.076	1.343	0.076	0.877	80	438	3488	3465	-3.677	253	3235	254	3211	0
2	4	5	"yrbC"	"STM3310"	7280	14960	110	1312	1313	207	152	155	27	100	100	0	4136	4152	716	55	57	12	100	100	0	0.284	0.283	0.284	0.283	1.155	0.279	0.951	80	454	5241	5258	-1.815	1160	4081	1161	4097	0
2	5	5	"greA"	"STM3299"	7450	14950	110	3545	3622	665	154	158	32	100	100	0	3511	3556	747	56	60	30	100	100	0	0.981	0.991	0.997	0.998	1.096	0.990	0.977	80	447	6846	6968	-0.027	3391	3455	3468	3500	0
2	6	5	"rpsO"	"STM3283"	7640	14950	110	2990	2788	660	156	160	47	100	100	0	1266	1201	287	57	61	32	100	100	0	2.344	2.301	2.311	2.298	1.148	2.337	0.963	80	452	4043	3776	1.229	2834	1209	2632	1144	0
2	7	5	"yghB"	"STM3162"	7810	14950	110	703	720	186	153	157	46	100	100	0	1556	1627	539	56	57	13	100	100	0	0.367	0.361	0.371	0.363	1.176	0.349	0.931	80	405	2050	2138	-1.447	550	1500	567	1571	0
2	8	5	""	"STM3136"	7980	14960	130	708	1288	2018	152	159	61	100	95	0	3636	5162	5430	56	98	352	99	94	0	0.155	0.222	0.159	0.173	1.843	0.195	0.319	120	494	4136	6242	-2.687	556	3580	1136	5106	0
2	9	5	"yggV"	"STM3103"	8160	14950	110	1108	1053	253	154	161	66	100	100	0	3683	3415	916	56	105	381	100	100	0	0.263	0.268	0.269	0.266	1.157	0.253	0.935	80	419	4581	4258	-1.927	954	3627	899	3359	0
2	10	5	"sprT"	"STM3092"	8330	14950	110	837	853	202	155	156	28	100	100	0	1910	2014	514	56	57	11	100	100	0	0.368	0.356	0.365	0.354	1.137	0.356	0.962	80	454	2536	2656	-1.443	682	1854	698	1958	0
2	11	5	""	"STM3072"	8510	14950	100	217	219	38	154	157	29	83	55	0	1903	1910	540	55	57	11	100	100	0	0.034	0.035	0.034	0.034	1.641	0.036	0.563	80	408	1911	1920	-4.874	63	1848	65	1855	0
2	12	5	"ygfE"	"STM3060"	8680	14950	100	1595	1756	588	155	156	23	100	100	0	904	944	325	56	57	10	100	100	0	1.698	1.803	1.821	1.806	1.132	1.815	0.974	80	396	2288	2489	0.764	1440	848	1601	888	0
2	13	5	"ansA"	"STM1294"	8860	14950	100	329	339	77	152	153	24	100	98	0	1652	1783	595	56	58	19	100	100	0	0.111	0.108	0.111	0.105	1.301	0.107	0.881	80	394	1773	1914	-3.173	177	1596	187	1727	0
2	14	5	"pfkB"	"STM1326"	9020	14950	100	410	485	239	152	154	25	100	98	0	1275	1557	1003	55	56	10	100	100	0	0.211	0.222	0.224	0.213	1.340	0.222	0.943	80	392	1478	1835	-2.241	258	1220	333	1502	0
2	15	5	"ydiK"	"STM1364"	9210	14950	100	330	344	99	149	149	25	100	97	0	918	1031	443	57	58	14	100	100	0	0.210	0.200	0.203	0.196	1.272	0.177	0.778	80	406	1042	1169	-2.250	181	861	195	974	0
2	16	5	"cfa"	"STM1427"	9380	14950	100	690	739	259	151	151	24	100	100	0	1496	1618	643	57	59	15	100	100	0	0.375	0.377	0.371	0.373	1.199	0.379	0.959	80	396	1978	2149	-1.417	539	1439	588	1561	0
2	17	5	"ydhM"	"STM1437"	9560	14950	110	680	1082	1470	154	155	25	98	98	0	2908	2926	1315	57	59	16	100	100	0	0.184	0.323	0.193	0.220	1.817	0.472	0.455	80	418	3377	3797	-2.438	526	2851	928	2869	0
2	18	5	"nth"	"STM1453"	9720	14950	100	445	460	134	154	155	26	100	100	0	2112	2255	834	58	58	11	100	100	0	0.142	0.139	0.135	0.137	1.226	0.140	0.934	80	382	2345	2503	-2.819	291	2054	306	2197	0
2	19	5	"ugpA"	"STM3556"	9900	14940	110	394	391	72	152	153	24	100	100	0	3502	3457	918	57	58	11	100	100	0	0.070	0.070	0.070	0.070	1.225	0.069	0.898	80	425	3687	3639	-3.831	242	3445	239	3400	0
2	20	5	"ftsY"	"STM3571"	10070	14950	100	1419	1613	606	155	156	24	100	100	0	3446	3706	1397	55	56	10	100	100	0	0.373	0.399	0.394	0.396	1.143	0.399	0.969	80	404	4655	5109	-1.424	1264	3391	1458	3651	0
2	21	5	"zntA"	"STM3576"	10250	14950	100	328	355	111	151	153	23	100	98	0	727	795	404	55	56	14	100	100	0	0.263	0.276	0.276	0.274	1.385	0.259	0.860	80	420	849	944	-1.925	177	672	204	740	0
2	22	5	"yhhT"	"STM3582"	10430	14950	110	375	379	87	152	153	24	98	98	0	4834	4820	1650	54	56	14	100	100	0	0.047	0.048	0.047	0.046	1.308	0.046	0.886	80	425	5003	4993	-4.422	223	4780	227	4766	0
2	23	5	"yhiN"	"STM3588"	10590	14950	100	286	305	75	154	155	25	100	96	0	955	1090	405	55	56	10	100	100	0	0.147	0.146	0.147	0.138	1.379	0.146	0.860	80	368	1032	1186	-2.769	132	900	151	1035	0
2	24	5	""	"STM3598"	10760	14950	110	359	379	131	147	147	30	100	95	0	839	976	458	56	57	11	100	100	0	0.271	0.252	0.252	0.244	1.338	0.256	0.873	80	482	995	1152	-1.885	212	783	232	920	0
2	1	6	"yoaH"	"STM1823"	6750	15130	110	383	382	62	136	136	22	100	100	0	1159	1188	277	54	56	15	100	100	0	0.224	0.217	0.217	0.215	1.240	0.210	0.886	80	525	1352	1380	-2.161	247	1105	246	1134	0
2	2	6	"emtA"	"STM1799"	6930	15130	110	898	882	178	146	147	24	100	100	0	3523	3461	696	57	60	22	100	100	0	0.217	0.216	0.223	0.213	1.275	0.211	0.912	80	463	4218	4140	-2.204	752	3466	736	3404	0
2	3	6	"narH"	"STM1763"	7100	15130	110	623	626	103	153	154	25	100	100	0	11095	11045	2141	58	62	30	100	100	0	0.043	0.043	0.043	0.043	1.209	0.041	0.897	80	438	11507	11460	-4.554	470	11037	473	10987	0
2	4	6	"ychE"	"STM1748"	7270	15130	110	575	574	81	153	153	24	100	100	0	8384	8350	1716	57	60	26	100	100	0	0.051	0.051	0.051	0.051	1.198	0.050	0.930	80	436	8749	8714	-4.302	422	8327	421	8293	0
2	5	6	"yoaB"	"STM1822"	7460	15130	120	839	763	230	153	153	27	96	96	0	3114	2889	970	57	61	33	99	99	0	0.224	0.215	0.219	0.212	1.475	0.211	0.924	120	498	3743	3442	-2.156	686	3057	610	2832	0
2	6	6	"dsbB"	"STM1807"	7630	15120	110	837	860	245	152	156	47	100	100	0	2898	3161	1012	57	59	15	100	100	0	0.241	0.228	0.233	0.226	1.214	0.220	0.937	80	421	3526	3812	-2.052	685	2841	708	3104	0
2	7	6	""	"STM4010"	7800	15120	110	628	631	99	149	155	44	100	100	0	8325	8332	1817	57	60	25	100	100	0	0.058	0.058	0.058	0.058	1.214	0.053	0.860	80	454	8747	8757	-4.109	479	8268	482	8275	0
2	8	6	"mobB"	"STM3993"	7980	15120	110	547	559	116	151	154	24	100	100	0	6427	6422	1382	57	60	27	100	100	0	0.062	0.064	0.065	0.063	1.232	0.063	0.908	80	431	6766	6773	-4.008	396	6370	408	6365	0
2	9	6	"yiiR"	"STM4083"	8160	15120	110	516	503	99	151	151	24	100	100	0	3882	3942	945	56	58	15	100	100	0	0.095	0.091	0.091	0.089	1.319	0.088	0.896	80	441	4191	4238	-3.390	365	3826	352	3886	0
2	10	6	""	"STM4067"	8320	15130	100	488	476	121	146	149	24	100	100	0	2030	2251	825	56	57	10	100	100	0	0.173	0.150	0.146	0.150	1.253	0.135	0.859	80	395	2316	2525	-2.529	342	1974	330	2195	0
2	11	6	"yiiM"	"STM4056"	8500	15130	100	473	493	104	152	153	27	100	100	0	3278	3277	1020	55	57	14	100	100	0	0.100	0.106	0.103	0.107	1.307	0.098	0.886	80	418	3544	3563	-3.328	321	3223	341	3222	0
2	12	6	"yiiG"	"STM4040"	8690	15120	110	365	386	106	154	155	27	100	100	0	5178	5858	2394	56	58	17	100	100	0	0.041	0.040	0.041	0.039	1.366	0.039	0.861	80	436	5333	6034	-4.601	211	5122	232	5802	0
2	13	6	"yhdN"	"STM3413"	8850	15120	110	1163	1142	244	154	155	26	100	100	0	4678	4644	1217	56	57	13	100	100	0	0.218	0.215	0.218	0.216	1.146	0.205	0.932	80	413	5631	5576	-2.196	1009	4622	988	4588	0
2	14	6	"secY"	"STM3420"	9020	15120	110	16347	15654	4729	153	161	63	100	100	0	2117	2083	574	56	57	10	100	100	0	7.857	7.647	7.508	7.572	1.201	7.839	0.943	80	436	18255	17528	2.974	16194	2061	15501	2027	0
2	15	6	"rplE"	"STM3428"	9200	15120	110	17601	17015	4196	154	167	79	100	100	0	881	857	226	58	60	14	100	100	0	21.199	21.103	21.173	21.362	1.153	21.593	0.929	80	420	18270	17660	4.406	17447	823	16861	799	0
2	16	6	"rpmC"	"STM3432"	9370	15120	110	7936	7750	1500	157	166	56	100	100	0	367	363	75	62	64	16	100	100	0	25.505	25.226	25.258	25.504	1.219	26.404	0.905	80	433	8084	7894	4.673	7779	305	7593	301	0
2	17	6	"rpsS"	"STM3436"	9550	15120	120	15136	14157	4977	154	160	31	100	100	0	437	407	145	60	61	13	98	95	0	39.740	40.354	39.651	39.367	1.300	40.619	0.929	120	439	15359	14350	5.313	14982	377	14003	347	0
2	18	6	"rpsJ"	"STM3441"	9710	15120	110	10640	10297	1644	153	157	35	100	100	0	318	315	54	56	58	14	100	100	0	40.027	39.166	38.788	39.677	1.182	40.741	0.911	80	417	10749	10403	5.323	10487	262	10144	259	0
2	19	6	""	"STM4463"	9900	15110	110	1519	1638	795	153	157	32	100	100	0	3138	3257	1019	56	58	13	100	100	0	0.443	0.464	0.349	0.419	1.877	0.455	0.607	80	461	4448	4686	-1.174	1366	3082	1485	3201	0
2	20	6	"pepA"	"STM4477"	10070	15110	110	1550	1664	561	154	156	25	100	100	0	2905	3103	1034	56	57	11	100	100	0	0.490	0.496	0.487	0.492	1.263	0.486	0.908	80	426	4245	4557	-1.029	1396	2849	1510	3047	0
2	21	6	"iadA"	"STM4512"	10240	15120	110	1264	1349	331	153	154	25	100	100	0	4087	4441	1107	55	57	13	100	100	0	0.276	0.273	0.274	0.271	1.144	0.262	0.927	80	442	5143	5582	-1.860	1111	4032	1196	4386	0
2	22	6	""	"STM4551"	10420	15110	110	718	732	151	151	153	24	100	100	0	6017	6097	1538	56	57	12	100	100	0	0.095	0.096	0.099	0.096	1.271	0.092	0.890	80	437	6528	6622	-3.394	567	5961	581	6041	0
2	23	6	"yjjK"	"STM4581"	10590	15110	110	848	931	387	154	158	29	100	100	0	1915	2128	777	56	57	12	100	100	0	0.373	0.375	0.386	0.355	1.403	0.382	0.895	80	413	2553	2849	-1.422	694	1859	777	2072	0
2	24	6	"gltS"	"STM3746"	10760	15110	110	3198	3112	857	149	151	33	100	100	0	5679	5837	1625	56	57	12	100	100	0	0.542	0.513	0.523	0.510	1.232	0.493	0.918	80	483	8672	8744	-0.883	3049	5623	2963	5781	0
2	1	7	""	"STM3799"	6720	15320	100	519	728	474	141	143	24	100	100	0	2128	3320	2725	55	56	13	100	100	0	0.182	0.180	0.176	0.182	1.291	0.171	0.941	80	398	2451	3852	-2.455	378	2073	587	3265	0
2	2	7	"yidE"	"STM3807"	6900	15320	100	328	398	232	145	147	23	97	91	0	1712	2414	2143	56	57	14	100	100	0	0.111	0.107	0.112	0.112	1.511	0.103	0.891	80	393	1839	2611	-3.178	183	1656	253	2358	0
2	3	7	"yidR"	"STM3811"	7060	15310	100	491	555	236	146	149	24	100	100	0	2074	2499	1343	57	60	23	100	100	0	0.171	0.167	0.170	0.164	1.255	0.162	0.942	80	385	2362	2851	-2.548	345	2017	409	2442	0
2	4	7	"torD"	"STM3821"	7240	15300	110	419	430	90	150	162	179	90	13	0	5448	5368	1189	59	146	1424	100	100	0	0.050	0.053	0.053	0.051	1.252	0.063	0.587	80	451	5658	5589	-4.324	269	5389	280	5309	0
2	5	7	"dgoT"	"STM3827"	7420	15300	110	408	415	98	153	163	181	81	15	0	4746	5016	1996	59	147	1445	100	86	0	0.054	0.053	0.054	0.053	1.289	0.058	0.917	80	438	4942	5219	-4.200	255	4687	262	4957	0
2	6	7	"yidA"	"STM3831"	7600	15300	100	896	897	323	150	150	23	100	100	0	5953	5849	2685	59	61	21	100	100	0	0.127	0.129	0.129	0.132	1.231	0.124	0.960	80	416	6640	6537	-2.982	746	5894	747	5790	0
2	7	7	"imp"	"STM0093"	7780	15300	100	447	516	234	146	149	23	100	100	0	1665	2054	1154	57	60	16	100	100	0	0.187	0.185	0.181	0.179	1.236	0.186	0.958	80	420	1909	2367	-2.417	301	1608	370	1997	0
2	8	7	"yabJ"	"STM0106"	7960	15300	100	2189	2060	727	149	152	24	100	100	0	3815	3713	1337	56	59	25	100	100	0	0.543	0.523	0.529	0.515	1.207	0.514	0.954	80	408	5799	5568	-0.882	2040	3759	1911	3657	0
2	9	7	"yabC"	"STM0120"	8130	15300	110	809	819	251	151	151	23	100	100	0	989	1072	527	57	58	15	100	100	0	0.706	0.658	0.672	0.712	1.354	0.611	0.935	80	455	1590	1683	-0.502	658	932	668	1015	0
2	10	7	"murD"	"STM0126"	8310	15300	110	681	729	293	150	151	26	100	100	0	2571	3004	1840	56	57	14	100	100	0	0.211	0.196	0.209	0.206	1.319	0.176	0.912	80	441	3046	3527	-2.244	531	2515	579	2948	0
2	11	7	"yacA"	"STM0135"	8480	15290	110	1381	1372	389	150	152	26	100	100	0	1907	1865	469	55	58	20	100	100	0	0.665	0.675	0.665	0.663	1.241	0.690	0.933	80	441	3083	3032	-0.589	1231	1852	1222	1810	0
2	12	7	""	"STM0148"	8660	15290	100	444	460	162	150	151	26	97	93	0	2429	2545	1390	56	58	19	100	100	0	0.124	0.125	0.130	0.122	1.522	0.118	0.909	80	410	2667	2799	-3.013	294	2373	310	2489	0
2	13	7	""	"STM1547"	8830	15290	110	881	865	172	152	152	26	100	100	0	3967	3965	926	56	58	18	100	100	0	0.186	0.182	0.187	0.180	1.252	0.182	0.929	80	462	4640	4622	-2.424	729	3911	713	3909	0
2	14	7	""	"STM1551"	9010	15290	110	909	854	193	153	155	29	100	100	0	2503	2586	705	56	58	19	100	100	0	0.309	0.277	0.293	0.274	1.277	0.274	0.898	80	420	3203	3231	-1.695	756	2447	701	2530	0
2	15	7	""	"STM1556"	9180	15290	120	625	596	164	155	164	67	96	91	0	14337	13589	5548	57	61	39	100	100	0	0.033	0.033	0.034	0.036	1.550	0.030	0.872	120	462	14750	13973	-4.925	470	14280	441	13532	0
2	16	7	""	"STM1562"	9360	15300	100	348	386	183	154	160	51	92	82	0	3314	4004	2638	59	63	21	100	100	0	0.060	0.059	0.055	0.058	1.742	0.049	0.580	80	378	3449	4177	-4.069	194	3255	232	3945	0
2	17	7	"fdnI"	"STM1568"	9530	15290	110	1216	1234	182	154	157	29	100	100	0	8846	9064	2143	59	62	19	100	100	0	0.121	0.120	0.126	0.121	1.203	0.113	0.930	80	393	9849	10085	-3.049	1062	8787	1080	9005	0
2	18	7	"nmpC"	"STM1572"	9690	15290	110	3664	3640	932	152	154	27	100	100	0	4514	4522	1301	56	58	12	100	100	0	0.788	0.781	0.780	0.784	1.219	0.774	0.922	80	394	7970	7954	-0.344	3512	4458	3488	4466	0
2	19	7	"sohB"	"STM1716"	9870	15300	120	342	710	708	151	154	30	95	92	0	554	1715	2232	56	59	14	97	97	0	0.384	0.337	0.351	0.348	1.507	0.316	0.949	120	493	689	2218	-1.383	191	498	559	1659	0
2	20	7	"ompW"	"STM1732"	10050	15290	110	665	692	126	151	153	25	100	100	0	4887	4934	1371	55	56	10	100	100	0	0.106	0.111	0.111	0.112	1.185	0.105	0.933	80	420	5346	5420	-3.233	514	4832	541	4879	0
2	21	7	"yciU"	"STM1740"	10220	15290	110	568	565	125	151	153	25	100	100	0	2664	2594	671	55	56	11	100	100	0	0.160	0.163	0.162	0.161	1.234	0.158	0.923	80	412	3026	2953	-2.645	417	2609	414	2539	0
2	22	7	"ychJ"	"STM1755"	10390	15290	110	738	740	132	151	153	25	100	100	0	3293	3323	678	56	58	13	100	100	0	0.181	0.180	0.183	0.180	1.148	0.176	0.942	80	428	3824	3856	-2.463	587	3237	589	3267	0
2	23	7	"ychP"	"STM1768"	10560	15280	110	1369	1346	294	154	155	25	100	100	0	8857	8855	2717	56	57	15	100	100	0	0.138	0.135	0.140	0.136	1.229	0.129	0.924	80	452	10016	9991	-2.857	1215	8801	1192	8799	0
2	24	7	"ychH"	"STM1782"	10740	15290	110	451	461	96	156	157	28	100	100	0	2183	2209	606	55	57	13	100	100	0	0.139	0.142	0.140	0.141	1.188	0.138	0.907	80	512	2423	2459	-2.851	295	2128	305	2154	0
2	1	8	""	"STM2314"	6720	15470	110	933	940	192	148	149	24	100	100	0	6862	6939	1669	56	57	14	100	100	0	0.115	0.115	0.116	0.115	1.129	0.115	0.979	80	446	7591	7675	-3.116	785	6806	792	6883	0
2	2	8	"nuoK"	"STM2319"	6900	15480	110	437	422	96	149	150	24	100	98	0	2455	2412	946	56	60	33	100	100	0	0.120	0.116	0.117	0.115	1.282	0.110	0.885	80	398	2687	2629	-3.058	288	2399	273	2356	0
2	3	8	"yfbQ"	"STM2331"	7060	15470	110	1253	1272	284	147	148	25	100	100	0	7713	7925	2124	58	79	134	100	100	0	0.144	0.143	0.144	0.144	1.135	0.141	0.970	80	406	8761	8992	-2.791	1106	7655	1125	7867	0
2	4	8	"yfbU"	"STM2335"	7240	15470	100	1067	1089	425	151	162	157	100	96	0	3129	3076	1692	60	136	423	100	98	0	0.298	0.311	0.321	0.316	1.157	0.290	0.950	80	402	3985	3954	-1.744	916	3069	938	3016	0
2	5	8	""	"STM2341"	7420	15470	110	712	714	155	149	150	27	100	100	0	5388	5567	1542	59	61	29	100	100	0	0.106	0.103	0.102	0.102	1.162	0.101	0.963	80	438	5892	6073	-3.243	563	5329	565	5508	0
2	6	8	""	"STM2346"	7590	15470	110	3547	3551	581	148	149	26	100	100	0	5857	6077	1335	62	66	30	100	100	0	0.587	0.566	0.574	0.570	1.115	0.553	0.974	80	426	9194	9418	-0.770	3399	5795	3403	6015	0
2	7	8	""	"STM2530"	7770	15470	100	526	608	358	146	148	21	100	100	0	1398	1549	1169	59	62	17	100	100	0	0.284	0.310	0.307	0.323	1.378	0.290	0.884	80	408	1719	1952	-1.817	380	1339	462	1490	0
2	8	8	"nifS"	"STM2543"	7950	15470	100	3297	3594	1276	146	147	22	100	100	0	1748	2002	1010	56	57	10	100	100	0	1.862	1.772	1.872	1.845	1.237	1.693	0.924	80	396	4843	5394	0.897	3151	1692	3448	1946	0
2	9	8	"glnB"	"STM2561"	8120	15470	100	993	994	201	144	146	23	100	100	0	2800	2841	652	57	58	14	100	100	0	0.310	0.305	0.306	0.305	1.196	0.300	0.951	80	396	3592	3634	-1.692	849	2743	850	2784	0
2	10	8	""	"STM2566"	8300	15470	110	403	487	350	147	147	25	100	100	0	1654	2251	2352	56	59	16	100	100	0	0.160	0.155	0.155	0.157	1.318	0.146	0.913	80	440	1854	2535	-2.642	256	1598	340	2195	0
2	11	8	"gogB"	"STM2584"	8480	15470	110	506	520	133	147	150	26	100	100	0	11406	11998	4382	57	61	25	100	100	0	0.032	0.031	0.031	0.031	1.218	0.029	0.927	80	466	11708	12314	-4.982	359	11349	373	11941	0
2	12	8	""	"STM2591"	8650	15460	90	276	279	92	144	147	23	98	88	0	2540	3010	2169	58	63	27	100	100	0	0.053	0.046	0.046	0.049	1.521	0.042	0.837	52	341	2614	3087	-4.233	132	2482	135	2952	0
2	13	8	"yraR"	"STM3268"	8820	15470	90	538	546	147	145	146	23	100	100	0	1845	1723	604	57	61	27	100	100	0	0.220	0.241	0.242	0.242	1.183	0.237	0.959	52	349	2181	2067	-2.186	393	1788	401	1666	0
2	14	8	"yhbV"	"STM3275"	9000	15460	110	372	383	76	148	152	33	100	98	0	5930	6490	1758	58	63	32	100	100	0	0.038	0.037	0.038	0.036	1.299	0.036	0.899	80	431	6096	6667	-4.712	224	5872	235	6432	0
2	15	8	"deaD"	"STM3280"	9170	15470	120	7343	6374	2643	151	157	45	100	98	0	4382	4329	2365	57	61	40	100	99	0	1.663	1.457	1.551	1.580	1.555	1.389	0.882	120	449	11517	10495	0.734	7192	4325	6223	4272	0
2	16	8	"argG"	"STM3290"	9350	15460	110	1770	1845	422	151	153	25	100	100	0	2806	2864	657	55	57	12	100	100	0	0.589	0.603	0.594	0.602	1.225	0.593	0.944	80	420	4370	4503	-0.765	1619	2751	1694	2809	0
2	17	8	"ftsJ"	"STM3297"	9520	15460	100	1944	2237	1287	151	153	27	100	100	0	629	779	568	56	59	20	100	100	0	3.129	2.885	3.055	3.144	1.289	2.674	0.945	80	396	2366	2809	1.646	1793	573	2086	723	0
2	18	8	"ispB"	"STM3305"	9700	15460	110	3209	3174	453	153	154	25	100	100	0	10557	10561	2317	57	60	19	100	100	0	0.291	0.288	0.288	0.292	1.121	0.282	0.978	80	438	13556	13525	-1.781	3056	10500	3021	10504	0
2	19	8	"ybgL"	"STM0714"	9870	15460	110	1940	1849	660	152	158	59	100	100	0	5023	4664	1804	57	66	66	100	100	0	0.360	0.368	0.368	0.367	1.144	0.365	0.980	80	402	6754	6304	-1.474	1788	4966	1697	4607	0
2	20	8	""	"STM0720"	10050	15450	110	265	265	46	152	156	57	91	48	0	11625	12014	3735	57	67	70	100	100	0	0.010	0.009	0.012	0.012	1.144	0.009	0.595	80	435	11681	12070	-6.678	113	11568	113	11957	0
2	21	8	""	"STM0726"	10220	15450	110	441	420	98	148	150	25	98	96	0	22214	20114	6501	56	61	34	100	100	0	0.013	0.014	0.014	0.014	1.200	0.013	0.921	80	410	22451	20330	-6.241	293	22158	272	20058	0
2	22	8	"ybgT"	"STM0742"	10380	15450	110	332	332	72	152	153	25	100	96	0	3403	3472	1352	56	60	41	100	100	0	0.054	0.053	0.055	0.051	1.492	0.049	0.810	80	417	3527	3596	-4.217	180	3347	180	3416	0
2	23	8	"tolB"	"STM0748"	10570	15460	110	2317	2394	1031	153	155	26	100	100	0	4664	4496	2439	55	59	38	100	100	0	0.470	0.505	0.519	0.539	1.271	0.477	0.966	80	438	6773	6682	-1.091	2164	4609	2241	4441	0
2	24	8	"pnuC"	"STM0757"	10730	15460	110	557	534	195	152	154	26	100	97	0	6648	6212	3056	55	56	11	100	100	0	0.061	0.062	0.061	0.061	1.332	0.060	0.917	80	469	6998	6539	-4.025	405	6593	382	6157	0
2	1	9	"dacC"	"STM0863"	6720	15640	110	2746	2603	1392	147	149	24	100	100	0	7447	8480	6147	55	57	13	100	100	0	0.352	0.292	0.315	0.322	1.274	0.261	0.941	80	514	9991	10881	-1.508	2599	7392	2456	8425	0
2	2	9	"ybjM"	"STM0871"	6910	15640	100	761	842	409	148	149	24	100	100	0	2280	2673	1457	54	57	26	100	100	0	0.275	0.265	0.262	0.259	1.264	0.266	0.970	80	401	2839	3313	-1.860	613	2226	694	2619	0
2	3	9	"potG"	"STM0878"	7110	15670	160	212	247	176	149	152	30	62	51	0	660	911	840	56	97	196	72	60	0	0.104	0.115	0.109	0.144	3.336	0.137	0.587	208	636	667	953	-3.261	63	604	98	855	-100
2	4	9	"artQ"	"STM0889"	7260	15640	110	1088	1005	476	151	156	33	100	100	0	6349	6024	3329	57	127	265	100	100	0	0.149	0.143	0.142	0.141	1.320	0.141	0.967	80	329	7229	6821	-2.747	937	6292	854	5967	0
2	5	9	""	"STM0894"	7420	15640	110	241	244	50	145	148	24	95	83	0	4080	4086	825	57	59	40	100	100	0	0.024	0.025	0.026	0.025	1.408	0.024	0.664	80	424	4119	4128	-5.389	96	4023	99	4029	0
2	6	9	""	"STM0898"	7600	15630	100	176	177	34	144	145	26	58	22	0	8991	8584	3648	59	62	31	100	100	0	0.004	0.004	0.012	0.016	1.681	0.003	0.214	80	395	8964	8558	-8.125	32	8932	33	8525	0
2	7	9	""	"STM1033"	7770	15640	100	225	253	116	146	145	22	83	68	0	2387	3549	3525	56	57	10	100	100	0	0.034	0.031	0.035	0.035	1.579	0.031	0.859	80	396	2410	3600	-4.883	79	2331	107	3493	0
2	8	9	""	"STM1037"	7950	15640	110	244	247	55	147	147	23	92	80	0	2875	3044	1524	55	57	11	100	100	0	0.034	0.033	0.031	0.033	1.542	0.032	0.735	80	442	2917	3089	-4.862	97	2820	100	2989	0
2	9	9	"yjaB"	"STM4181"	8130	15640	110	407	425	96	146	148	24	100	100	0	4890	4962	1611	56	58	12	100	100	0	0.054	0.057	0.058	0.056	1.244	0.054	0.910	80	483	5095	5185	-4.211	261	4834	279	4906	0
2	10	9	"yjbD"	"STM4194"	8310	15630	100	336	356	163	146	147	26	95	92	0	1607	1843	1456	56	57	13	100	100	0	0.123	0.118	0.120	0.112	1.456	0.111	0.912	80	383	1741	1997	-3.029	190	1551	210	1787	0
2	11	9	""	"STM4198"	8480	15640	110	247	262	69	147	148	25	96	87	0	1731	1935	949	56	57	10	100	100	0	0.060	0.061	0.057	0.060	1.520	0.060	0.770	80	425	1775	1994	-4.066	100	1675	115	1879	0
2	12	9	""	"STM4202"	8660	15630	100	250	257	50	148	150	24	97	96	0	1304	1405	509	57	60	20	100	100	0	0.082	0.081	0.078	0.077	1.518	0.079	0.773	80	420	1349	1457	-3.612	102	1247	109	1348	0
2	13	9	"pduF"	"STM2037"	8830	15630	110	592	583	114	147	149	23	100	100	0	7650	7602	2097	56	58	13	100	100	0	0.059	0.058	0.058	0.058	1.183	0.055	0.935	80	440	8039	7982	-4.093	445	7594	436	7546	0
2	14	9	"pduQ"	"STM2052"	9000	15630	110	269	270	37	147	148	26	100	96	0	2656	2658	551	56	59	22	100	100	0	0.047	0.047	0.049	0.046	1.382	0.045	0.731	80	449	2722	2725	-4.414	122	2600	123	2602	0
2	15	9	"sspH2"	"STM2241"	9180	15630	100	330	341	67	150	152	27	98	98	0	1594	1614	456	56	56	9	100	100	0	0.117	0.123	0.120	0.119	1.337	0.122	0.885	80	362	1718	1749	-3.095	180	1538	191	1558	0
2	16	9	"btuF"	"STM0206"	9350	15640	100	1664	1691	410	151	153	23	100	100	0	4472	4617	1313	57	58	17	100	100	0	0.343	0.338	0.340	0.340	1.145	0.325	0.953	80	384	5928	6100	-1.545	1513	4415	1540	4560	0
2	17	9	"sitD"	"STM2864"	9510	15630	110	2020	1991	611	149	151	24	100	100	0	4984	5236	1714	55	56	10	100	100	0	0.380	0.356	0.349	0.355	1.194	0.344	0.962	80	413	6800	7023	-1.397	1871	4929	1842	5181	0
2	18	9	"yfjD"	"STM2679"	9680	15630	100	635	702	325	151	151	25	100	100	0	2617	3208	2349	56	58	17	100	100	0	0.189	0.175	0.180	0.181	1.286	0.151	0.885	80	407	3045	3703	-2.404	484	2561	551	3152	0
2	19	9	"psiB"	"PSLT069"	9870	15630	100	280	293	77	150	153	52	91	68	0	1519	1685	677	56	57	12	100	100	0	0.089	0.088	0.085	0.082	1.438	0.089	0.846	80	406	1593	1772	-3.492	130	1463	143	1629	0
2	20	9	"traV"	"PSLT084"	10040	15630	110	234	424	1333	149	151	24	93	78	0	1163	2403	7502	56	62	62	100	100	1	0.077	0.117	0.077	0.070	1.720	0.173	0.977	80	439	1192	2622	-3.703	85	1107	275	2347	0
2	21	9	"himD"	"STM0982"	10210	15630	100	1876	1946	584	146	150	27	100	100	0	814	873	275	57	60	34	100	100	0	2.285	2.206	2.209	2.209	1.175	2.227	0.940	80	376	2487	2616	1.192	1730	757	1800	816	0
2	22	9	"dcuR"	"STM4303"	10380	15630	120	535	536	263	149	150	24	96	95	0	4126	4364	2935	56	60	40	100	99	0	0.095	0.090	0.091	0.090	1.624	0.086	0.909	120	488	4456	4695	-3.398	386	4070	387	4308	0
2	23	9	"phnA"	"STM4289"	10550	15620	110	663	691	179	151	153	23	100	100	0	2843	3039	1190	55	57	21	100	100	0	0.184	0.181	0.181	0.183	1.218	0.171	0.940	80	420	3300	3524	-2.445	512	2788	540	2984	0
2	24	9	"melA"	"STM4298"	10730	15630	110	418	446	139	152	153	25	100	100	0	4011	4444	1554	55	56	11	100	100	0	0.067	0.067	0.065	0.064	1.264	0.067	0.905	80	510	4222	4683	-3.895	266	3956	294	4389	0
2	1	10	"lasT"	"STM4600"	6710	15820	110	419	423	94	147	149	23	100	100	0	1610	1619	514	54	55	10	100	100	0	0.175	0.176	0.173	0.178	1.388	0.171	0.912	80	487	1828	1841	-2.516	272	1556	276	1565	0
2	2	10	"dniR"	"STM0260"	6900	15820	110	953	1175	610	146	148	24	100	100	0	658	805	472	54	54	10	100	100	0	1.336	1.370	1.413	1.420	1.271	1.357	0.956	80	444	1411	1780	0.418	807	604	1029	751	0
2	3	10	""	"STM0277"	7070	15820	120	300	317	123	144	146	23	89	82	0	1807	1979	1287	54	55	10	98	97	0	0.089	0.090	0.091	0.101	1.889	0.087	0.888	120	371	1909	2098	-3.490	156	1753	173	1925	0
2	4	10	""	"STM0286"	7240	15810	100	290	294	77	143	146	24	97	93	0	1550	1544	714	55	56	16	100	100	0	0.098	0.101	0.100	0.098	1.448	0.097	0.839	80	320	1642	1640	-3.346	147	1495	151	1489	0
2	5	10	""	"STM0294"	7420	15810	100	279	296	78	146	147	23	100	95	0	1678	1876	880	55	56	11	100	100	0	0.082	0.082	0.084	0.079	1.428	0.080	0.851	80	408	1756	1971	-3.609	133	1623	150	1821	0
2	6	10	"yafH"	"STM0309"	7590	15810	100	212	220	46	146	147	21	90	76	0	656	747	423	56	57	11	100	100	0	0.110	0.107	0.111	0.109	1.783	0.098	0.678	80	418	666	765	-3.184	66	600	74	691	0
2	7	10	"nagZ"	"STM1209"	7770	15800	90	192	196	49	146	147	23	69	48	0	332	386	252	57	58	12	100	100	0	0.167	0.152	0.163	0.146	2.010	0.147	0.524	52	356	321	379	-2.580	46	275	50	329	0
2	8	10	"ycfU"	"STM1217"	7950	15790	90	165	175	34	144	145	23	48	23	0	196	205	81	55	57	11	100	100	0	0.149	0.207	0.225	0.198	2.378	0.213	0.267	52	352	162	181	-2.747	21	141	31	150	0
2	9	10	"ycfC"	"STM1233"	8120	15810	70	227	273	120	146	147	24	93	75	0	255	358	292	56	57	12	100	100	0	0.407	0.421	0.422	0.429	1.494	0.403	0.826	32	236	280	429	-1.297	81	199	127	302	0
2	10	10	""	"STM1251"	8300	15800	100	674	733	286	147	146	24	100	100	0	805	885	379	55	57	12	100	100	0	0.703	0.706	0.701	0.703	1.276	0.713	0.944	80	441	1277	1416	-0.509	527	750	586	830	0
2	11	10	"aadA"	"STM1264"	8480	15800	110	390	401	115	148	150	28	100	98	0	1655	1666	594	56	57	11	100	100	0	0.151	0.157	0.153	0.150	1.288	0.159	0.909	80	425	1841	1863	-2.724	242	1599	253	1610	0
2	12	10	"yeaQ"	"STM1274"	8640	15810	110	467	482	96	149	151	27	100	100	0	2211	2317	603	55	55	10	100	100	0	0.147	0.147	0.147	0.146	1.173	0.146	0.950	80	441	2474	2595	-2.761	318	2156	333	2262	0
2	13	10	"fumA"	"STM1468"	8820	15810	100	439	441	82	143	146	24	100	100	0	1960	2045	511	56	58	19	100	100	0	0.155	0.150	0.148	0.149	1.241	0.141	0.902	80	408	2200	2287	-2.685	296	1904	298	1989	0
2	14	10	"ompN"	"STM1473"	8990	15810	110	2620	2707	753	145	147	23	100	100	0	8986	9281	2544	56	59	23	100	100	0	0.277	0.278	0.277	0.276	1.111	0.271	0.971	80	453	11405	11787	-1.851	2475	8930	2562	9225	0
2	15	10	"ydgF"	"STM1482"	9170	15800	110	1118	1128	236	151	155	60	100	100	0	2970	3083	702	56	60	34	100	100	0	0.332	0.323	0.323	0.322	1.153	0.318	0.943	80	440	3881	4004	-1.591	967	2914	977	3027	0
2	16	10	"ynfK"	"STM1489"	9330	15810	100	880	873	190	151	157	63	100	100	0	7234	7427	2126	57	65	67	100	100	0	0.102	0.098	0.100	0.099	1.139	0.095	0.957	80	395	7906	8092	-3.299	729	7177	722	7370	0
2	17	10	""	"STM1498"	9520	15800	100	317	322	57	148	150	24	98	98	0	1948	1947	551	55	63	61	100	100	0	0.089	0.092	0.091	0.090	1.377	0.089	0.871	80	406	2062	2066	-3.486	169	1893	174	1892	0
2	18	10	"ynfB"	"STM1503"	9690	15800	110	522	573	294	147	147	23	100	96	0	1374	1660	1161	54	57	18	100	100	0	0.284	0.265	0.266	0.264	1.371	0.256	0.947	80	439	1695	2032	-1.816	375	1320	426	1606	0
2	19	10	"virK"	"STM2781"	9860	15800	110	3418	3978	1423	149	149	23	100	100	0	2417	2794	1028	55	56	11	100	100	0	1.384	1.398	1.380	1.402	1.130	1.400	0.974	80	439	5631	6568	0.469	3269	2362	3829	2739	0
2	20	10	""	"STM2789"	10030	15800	110	916	954	209	150	152	25	100	100	0	3765	3988	1003	55	57	14	100	100	0	0.206	0.204	0.207	0.204	1.112	0.199	0.964	80	455	4476	4737	-2.276	766	3710	804	3933	0
2	21	10	"yqaE"	"STM2796"	10200	15800	110	384	389	97	153	154	25	100	100	0	2052	2058	597	54	55	10	100	100	0	0.116	0.118	0.114	0.113	1.359	0.116	0.861	80	440	2229	2240	-3.113	231	1998	236	2004	0
2	22	10	""	"STM4008"	10380	15810	110	1225	1268	288	150	151	24	100	100	0	2985	3149	813	55	58	23	100	100	0	0.367	0.361	0.360	0.362	1.128	0.355	0.968	80	419	4005	4212	-1.447	1075	2930	1118	3094	0
2	23	10	""	"STM4030"	10550	15800	110	1595	1588	766	148	150	23	100	100	0	1726	1750	962	53	56	20	100	100	0	0.865	0.849	0.868	0.847	1.197	0.824	0.949	80	479	3120	3137	-0.209	1447	1673	1440	1697	0
2	24	10	""	"STM4044"	10730	15800	90	457	461	124	149	151	23	100	100	0	827	798	258	53	54	11	100	100	0	0.398	0.419	0.414	0.418	1.269	0.414	0.908	52	370	1082	1057	-1.329	308	774	312	745	0
2	1	11	"yghJ"	"STM2941"	6720	15980	110	435	434	86	147	148	23	100	100	0	8277	8814	2452	55	58	17	100	100	0	0.035	0.033	0.032	0.032	1.294	0.032	0.918	80	484	8510	9046	-4.835	288	8222	287	8759	0
2	2	11	""	"STM2950"	6890	15990	110	1177	1225	349	147	148	24	100	100	0	8405	8781	2865	56	58	14	100	100	0	0.123	0.124	0.123	0.124	1.146	0.122	0.979	80	426	9379	9803	-3.019	1030	8349	1078	8725	0
2	3	11	"ygcA"	"STM2957"	7060	15990	110	1679	1782	431	144	145	23	100	100	0	4121	4158	955	54	55	10	100	100	0	0.377	0.399	0.387	0.398	1.181	0.392	0.955	80	418	5602	5742	-1.406	1535	4067	1638	4104	0
2	4	11	"sdaB"	"STM2971"	7240	15980	100	404	410	113	143	144	22	100	100	0	1255	1316	542	55	57	16	100	100	0	0.218	0.212	0.212	0.216	1.329	0.202	0.903	80	427	1461	1528	-2.201	261	1200	267	1261	0
2	5	11	"fucP"	"STM2975"	7410	15990	110	208	237	103	144	145	22	86	67	0	877	920	326	56	57	14	100	100	0	0.078	0.108	0.083	0.082	2.097	0.104	0.443	80	465	885	957	-3.681	64	821	93	864	0
2	6	11	"fucR"	"STM2979"	7600	15980	100	2134	2285	475	145	145	22	100	100	0	6714	7715	1947	55	56	11	100	100	0	0.299	0.279	0.282	0.281	1.091	0.273	0.976	80	393	8648	9800	-1.743	1989	6659	2140	7660	0
2	7	11	""	"STM3160"	7760	15980	110	561	545	84	146	147	22	100	100	0	1766	1748	326	55	57	11	100	100	0	0.243	0.236	0.243	0.235	1.158	0.233	0.949	80	462	2126	2092	-2.044	415	1711	399	1693	0
2	8	11	""	"STM3169"	7950	15970	100	194	198	35	145	147	24	75	50	0	559	597	220	56	57	10	100	100	0	0.097	0.098	0.094	0.089	1.910	0.100	0.533	80	440	552	594	-3.360	49	503	53	541	0
2	9	11	"ygiX"	"STM3177"	8120	15980	100	229	233	53	147	150	26	87	72	0	1266	1357	667	55	56	10	100	100	0	0.068	0.066	0.068	0.064	1.559	0.064	0.677	80	408	1293	1388	-3.884	82	1211	86	1302	0
2	10	11	"clpB"	"STM2660"	8290	15980	100	1106	1080	365	147	149	25	100	100	0	1190	1192	453	56	57	11	100	100	0	0.846	0.821	0.842	0.824	1.238	0.801	0.929	80	420	2093	2069	-0.242	959	1134	933	1136	0
2	11	11	"yfiN"	"STM2672"	8470	15980	100	1086	1265	543	148	150	28	100	100	0	3006	3535	1652	56	58	11	100	100	0	0.318	0.321	0.322	0.319	1.126	0.320	0.979	80	460	3888	4596	-1.653	938	2950	1117	3479	0
2	12	11	"recN"	"STM2684"	8650	15980	100	329	353	119	146	148	24	100	98	0	470	597	300	56	57	12	100	100	0	0.442	0.383	0.376	0.377	1.332	0.373	0.894	80	383	597	748	-1.178	183	414	207	541	0
2	13	11	"cueR"	"STM0499"	8810	15980	100	944	968	225	147	147	24	100	100	0	2076	2095	633	57	57	11	100	100	0	0.395	0.403	0.406	0.408	1.183	0.385	0.942	80	392	2816	2859	-1.341	797	2019	821	2038	0
2	14	11	""	"STM0509"	9000	15980	110	525	525	134	144	146	24	100	100	0	4873	4954	1589	56	58	21	100	100	0	0.079	0.078	0.077	0.077	1.183	0.076	0.953	80	453	5198	5279	-3.660	381	4817	381	4898	0
2	15	11	"gcl"	"STM0517"	9170	15980	100	261	281	87	147	151	63	80	46	0	2286	2323	1232	56	59	33	100	100	0	0.051	0.059	0.063	0.056	1.552	0.059	0.476	80	409	2344	2401	-4.290	114	2230	134	2267	0
2	16	11	"ybbV"	"STM0521"	9350	15980	100	198	202	34	148	153	64	36	1	0	2195	2254	801	56	59	32	100	100	0	0.023	0.025	0.026	0.025	1.623	0.023	0.451	80	397	2189	2252	-5.419	50	2139	54	2198	0
2	17	11	"ylbA"	"STM0526"	9520	15970	110	306	308	54	149	149	26	98	96	0	2757	2628	740	54	56	12	100	100	0	0.058	0.062	0.064	0.061	1.273	0.061	0.832	80	456	2860	2733	-4.106	157	2703	159	2574	0
2	18	11	"purE"	"STM0534"	9690	15980	100	496	546	186	147	149	26	100	100	0	878	1019	467	55	57	12	100	100	0	0.424	0.414	0.411	0.418	1.289	0.404	0.939	80	436	1172	1363	-1.238	349	823	399	964	0
2	19	11	"ygaM"	"STM2802"	9860	15980	110	410	417	93	145	148	24	100	100	0	1868	2016	627	55	58	16	100	100	0	0.146	0.139	0.135	0.138	1.213	0.133	0.931	80	464	2078	2233	-2.774	265	1813	272	1961	0
2	20	11	"yeiA"	"STM2187"	10040	15970	70	317	307	84	150	153	26	93	87	0	1579	1538	778	61	74	39	100	100	0	0.110	0.106	0.102	0.101	1.554	0.099	0.814	32	236	1685	1634	-3.184	167	1518	157	1477	0
2	21	11	""	"STM2196"	10210	15970	100	581	598	163	152	154	25	100	100	0	3935	4015	1240	57	69	40	100	100	0	0.111	0.113	0.112	0.112	1.263	0.111	0.927	80	400	4307	4404	-3.176	429	3878	446	3958	0
2	22	11	"bcr"	"STM2221"	10380	15970	110	542	567	146	150	150	24	100	100	0	3736	3983	1262	55	56	15	100	100	0	0.106	0.106	0.104	0.105	1.219	0.103	0.937	80	415	4073	4345	-3.231	392	3681	417	3928	0
2	23	11	"yejK"	"STM2226"	10550	15970	90	561	552	130	148	151	25	100	100	0	1417	1378	494	53	55	13	100	100	0	0.303	0.305	0.309	0.313	1.194	0.296	0.930	52	357	1777	1729	-1.724	413	1364	404	1325	0
2	24	11	""	"STM2236"	10730	15980	100	198	197	36	150	152	29	63	43	0	1780	1812	745	54	55	12	100	100	0	0.028	0.027	0.029	0.030	1.694	0.025	0.386	80	496	1774	1805	-5.168	48	1726	47	1758	0
2	1	12	"Ctrl-6210ng/ul"	"Ctrl-6210ng/ul"	6710	16160	100	147	147	24	146	148	24	16	2	0	69	83	35	54	55	15	47	35	0	0.067	0.034	0.619	0.630	5.703	1.307	0.003	80	452	16	30	-3.907	1	15	1	29	-50
2	2	12	"Ctrl-Y210ng/ul"	"Ctrl-Y210ng/ul"	6890	16160	100	145	146	26	148	148	24	13	5	0	63	72	26	54	55	14	40	25	0	-0.333	-0.111	1.114	1.233	5.446	3.461	0.038	80	404	6	16	Error	-3	9	-2	18	-50
2	3	12	"Ctrl-Y610ng/ul"	"Ctrl-Y610ng/ul"	7060	16160	100	134	144	48	146	146	23	8	6	0	66	78	43	54	55	11	50	28	0	-1.000	-0.083	1.071	1.271	5.153	1.718	0.146	80	423	0	22	Error	-12	12	-2	24	-50
2	4	12	"Ctrl-OmpA10ng/ul"	"Ctrl-OmpA10ng/ul"	7250	16170	90	719	1284	1117	146	147	24	100	100	0	139	265	208	54	55	11	96	88	0	6.741	5.393	5.407	5.806	1.560	5.585	0.929	52	364	658	1349	2.753	573	85	1138	211	0
2	5	12	"ctrl-buffer"	"ctrl-buffer"	7410	16160	100	156	159	41	146	147	28	26	12	0	63	69	23	55	56	16	28	15	0	1.250	0.929	1.745	1.920	2.675	3.495	0.185	80	396	18	27	0.322	10	8	13	14	-50
2	6	12	"Ctrl-RCA10ng/ul"	"Ctrl-RCA10ng/ul"	7580	16150	100	147	149	25	144	145	23	20	6	0	68	69	18	55	56	12	51	23	0	0.231	0.357	1.167	0.981	4.509	24.518	0.001	80	409	16	19	-2.115	3	13	5	14	-50
2	7	12	"Ctrl-6250ng/ul"	"Ctrl-6250ng/ul"	7760	16150	100	153	151	28	147	148	23	22	3	0	67	72	23	56	57	11	50	27	0	0.545	0.250	1.530	1.295	5.053	5.536	0.021	80	408	17	20	-0.874	6	11	4	16	-50
2	8	12	"Ctrl-Y250ng/ul"	"Ctrl-Y250ng/ul"	7930	16150	100	144	146	25	147	148	24	16	1	0	63	67	18	57	57	10	35	20	0	-0.500	-0.100	1.352	1.260	3.792	12.220	0.009	80	420	3	9	Error	-3	6	-1	10	-50
2	9	12	"Ctrl-Y650ng/ul"	"Ctrl-Y650ng/ul"	8110	16150	100	148	149	25	144	146	25	21	5	0	67	73	23	56	58	11	48	31	0	0.364	0.294	1.095	1.058	3.908	8.787	0.008	80	430	15	22	-1.459	4	11	5	17	-50
2	10	12	"Ctrl-OmpA50ng/ul"	"Ctrl-OmpA50ng/ul"	8300	16160	100	1305	2631	2827	146	147	24	100	100	0	305	659	719	57	58	11	100	100	0	4.673	4.128	4.631	4.517	1.332	4.082	0.956	80	444	1407	3087	2.224	1159	248	2485	602	0
2	11	12	"ctrl-buffer"	"ctrl-buffer"	8460	16160	50	466	493	143	154	158	28	100	100	0	181	177	27	59	61	12	100	100	0	2.557	2.873	2.674	2.664	1.547	3.566	0.795	12	104	434	457	1.355	312	122	339	118	0
2	12	12	"Ctrl-RCA100ng/ul"	"Ctrl-RCA100ng/ul"	8630	16150	100	162	164	24	148	150	25	32	6	0	77	80	23	57	58	11	60	45	0	0.700	0.696	1.029	1.005	3.617	3.343	0.054	80	431	34	39	-0.515	14	20	16	23	-50
2	13	12	"Ctrl-62100ng/ul"	"Ctrl-62100ng/ul"	8810	16150	100	157	159	31	149	150	24	17	7	0	66	74	27	57	57	11	46	23	0	0.889	0.588	1.521	1.535	3.995	4.272	0.041	80	408	17	27	-0.170	8	9	10	17	-50
2	14	12	"Ctrl-Y2100ng/ul"	"Ctrl-Y2100ng/ul"	8980	16150	100	155	164	57	143	146	25	32	11	0	71	72	18	57	57	12	55	21	0	0.857	1.400	1.905	2.097	4.119	8.358	0.042	80	385	26	36	-0.222	12	14	21	15	-50
2	15	12	"Ctrl-Y6100ng/ul"	"Ctrl-Y6100ng/ul"	9150	16150	100	153	161	32	146	149	26	31	11	0	68	73	21	56	57	10	52	33	0	0.583	0.882	1.357	1.263	3.216	5.263	0.069	80	410	19	32	-0.778	7	12	15	17	-50
2	16	12	"Ctrl-OmpA100ng/ul"	"Ctrl-OmpA100ng/ul"	9350	16150	100	2890	4269	3308	149	151	24	100	100	0	640	1204	1115	55	57	11	100	98	0	4.685	3.586	4.164	4.384	1.493	3.308	0.957	80	451	3326	5269	2.228	2741	585	4120	1149	0
2	17	12	"ctrl-buffer"	"ctrl-buffer"	9520	16140	60	870	926	424	145	147	23	100	100	0	219	231	104	55	56	10	93	93	0	4.421	4.438	4.696	5.103	1.704	4.606	0.881	32	176	889	957	2.144	725	164	781	176	0
2	18	12	"Ctrl-RCA50ng/ul"	"Ctrl-RCA50ng/ul"	9670	16160	50	215	222	52	157	161	28	75	50	0	109	107	32	62	63	14	83	58	0	1.234	1.444	1.513	1.152	2.775	2.520	0.269	12	104	105	110	0.303	58	47	65	45	0
2	19	12	"Ctrl-62400ng/ul"	"Ctrl-62400ng/ul"	9850	16140	100	165	171	37	148	152	85	7	0	0	62	65	16	56	56	10	40	21	0	2.833	2.556	1.706	2.051	4.026	16.698	0.012	80	467	23	32	1.503	17	6	23	9	-50
2	20	12	"Ctrl-Y2400ng/ul"	"Ctrl-Y2400ng/ul"	10050	16140	60	235	232	48	149	175	229	0	0	0	68	70	16	56	59	47	3	0	0	7.167	5.929	5.761	5.356	3.519	4.252	0.903	32	176	98	97	2.841	86	12	83	14	0
2	21	12	"Ctrl-Y6400ng/ul"	"Ctrl-Y6400ng/ul"	10240	16120	90	400	409	145	148	154	35	98	94	0	2314	2279	1274	59	71	88	100	100	0	0.112	0.118	0.113	0.119	1.540	0.108	0.832	52	324	2507	2481	-3.162	252	2255	261	2220	0
2	22	12	"Ctrl-OmpA400ng/ul"	"Ctrl-OmpA400ng/ul"	10380	16140	110	5797	6341	3160	152	155	34	100	100	0	2305	2663	1506	56	60	71	100	100	0	2.510	2.374	2.600	2.559	1.320	2.351	0.938	80	431	7894	8796	1.328	5645	2249	6189	2607	0
2	23	12	"ctrl-buffer"	"ctrl-buffer"	10550	16150	80	1449	1563	1033	149	151	26	100	100	0	369	392	261	54	55	11	100	98	0	4.127	4.183	4.582	4.574	1.541	4.309	0.889	52	313	1615	1752	2.045	1300	315	1414	338	0
2	24	12	"Ctrl-RCAbuffer"	"Ctrl-RCAbuffer"	10730	16150	60	260	289	106	149	151	36	81	65	0	123	122	34	56	57	11	96	93	0	1.657	2.121	2.299	1.860	1.994	2.828	0.640	32	176	178	206	0.728	111	67	140	66	0
2	1	13	"phoP"	"STM1231"	6710	16350	110	1292	1700	1383	147	148	25	100	100	0	553	662	563	55	55	11	100	100	0	2.299	2.558	2.650	2.727	1.299	2.527	0.976	80	488	1643	2160	1.201	1145	498	1553	607	0
2	2	13	"phoP"	"STM1231"	6890	16350	120	1303	2661	2299	147	148	25	100	99	0	497	1070	1017	55	55	10	98	97	0	2.615	2.477	2.561	2.824	1.439	2.373	0.971	120	438	1598	3529	1.387	1156	442	2514	1015	0
2	3	13	"phoP"	"STM1231"	7060	16350	120	2921	3360	2373	146	145	23	100	99	0	1045	1386	1105	53	54	10	98	97	0	2.797	2.411	2.623	2.796	1.409	2.318	0.958	120	451	3767	4547	1.484	2775	992	3214	1333	0
2	4	13	"phoQ"	"STM1230"	7230	16340	90	1952	2122	1242	148	152	34	100	100	0	1769	2071	1362	56	59	22	100	100	0	1.053	0.980	0.995	1.039	1.232	0.941	0.976	52	335	3517	3989	0.075	1804	1713	1974	2015	0
2	5	13	"phoQ"	"STM1230"	7420	16340	100	2766	2903	926	147	150	33	100	100	0	5868	6332	2327	55	59	21	100	100	0	0.451	0.439	0.441	0.444	1.243	0.428	0.970	80	413	8432	9033	-1.150	2619	5813	2756	6277	0
2	6	13	"hupA"	"STM4170"	7590	16330	110	1855	1870	997	144	145	23	100	100	0	970	990	583	55	56	11	100	100	0	1.870	1.846	1.880	1.950	1.243	1.816	0.972	80	453	2626	2661	0.903	1711	915	1726	935	0
2	7	13	"sopB"	"STM1091"	7770	16330	100	630	639	230	144	147	25	100	100	0	6043	6383	2996	57	58	12	100	100	0	0.081	0.078	0.078	0.079	1.357	0.075	0.917	80	420	6472	6821	-3.623	486	5986	495	6326	0
2	8	13	"pipC"	"STM0375"	7940	16330	110	428	442	99	146	146	23	100	100	0	3493	3651	830	57	58	12	100	100	0	0.082	0.082	0.081	0.080	1.198	0.084	0.930	80	464	3718	3890	-3.607	282	3436	296	3594	0
2	9	13	"pipC"	"STM0375"	8130	16330	100	297	296	55	144	145	24	100	98	0	2487	2368	744	57	58	11	100	100	0	0.063	0.066	0.066	0.065	1.347	0.064	0.851	80	443	2583	2463	-3.989	153	2430	152	2311	0
2	10	13	"pipC"	"STM0375"	8300	16330	100	378	377	65	145	148	25	100	100	0	3406	3189	779	60	60	10	100	100	0	0.070	0.074	0.073	0.074	1.286	0.071	0.890	80	385	3579	3361	-3.844	233	3346	232	3129	0
2	11	13	"ssrB"	"STM1391"	8470	16320	100	1015	1000	214	148	149	24	100	100	0	5118	4879	1163	60	61	11	100	100	0	0.171	0.177	0.180	0.176	1.199	0.173	0.958	80	412	5925	5671	-2.544	867	5058	852	4819	0
2	12	13	"ssrB"	"STM1391"	8640	16320	100	887	887	182	149	150	24	100	100	0	4017	3951	986	59	60	11	100	100	0	0.186	0.190	0.191	0.190	1.163	0.186	0.964	80	408	4696	4630	-2.423	738	3958	738	3892	0
2	13	13	"lrp"	"STM0959"	8820	16330	100	1868	2026	845	150	150	24	100	100	0	2636	2882	1363	60	60	11	100	100	0	0.667	0.665	0.664	0.681	1.203	0.651	0.980	80	395	4294	4698	-0.584	1718	2576	1876	2822	0
2	14	13	"lrp"	"STM0959"	8980	16320	110	3542	3171	882	148	153	34	100	100	0	4765	4442	1228	59	61	19	100	100	0	0.721	0.690	0.694	0.689	1.231	0.688	0.959	80	420	8100	7406	-0.472	3394	4706	3023	4383	0
2	15	13	"gyrA"	"STM2272"	9160	16330	120	7096	6371	4240	147	157	67	99	99	0	7165	7465	5728	57	63	39	99	98	0	0.978	0.840	0.949	1.008	1.578	0.792	0.954	120	514	14057	13632	-0.033	6949	7108	6224	7408	0
2	16	13	"gyrA"	"STM2272"	9340	16320	90	6547	6442	2180	145	158	76	100	100	0	5319	5076	1721	57	64	45	100	100	0	1.217	1.255	1.245	1.252	1.125	1.269	0.978	52	330	11664	11316	0.283	6402	5262	6297	5019	0
2	17	13	"gyrA"	"STM2272"	9510	16330	100	1906	2239	1141	145	148	23	100	100	0	1493	1724	911	56	57	10	100	100	0	1.225	1.255	1.203	1.338	1.479	1.253	0.967	80	448	3198	3762	0.293	1761	1437	2094	1668	0
2	18	13	"csrA"	"STM2826"	9680	16330	100	1272	1204	263	147	150	25	100	100	0	2114	2003	475	56	57	10	100	100	0	0.547	0.543	0.540	0.543	1.135	0.535	0.971	80	418	3183	3004	-0.871	1125	2058	1057	1947	0
2	19	13	"crp"	"STM3466"	9850	16320	110	1163	1190	425	144	146	25	100	100	0	2465	2506	1037	56	56	10	100	100	0	0.423	0.427	0.430	0.434	1.159	0.416	0.978	80	440	3428	3496	-1.241	1019	2409	1046	2450	0
2	20	13	"yhhP"	"STM3578"	10020	16320	110	706	698	155	146	148	25	100	98	0	2059	2037	501	54	55	9	100	100	0	0.279	0.278	0.281	0.275	1.183	0.273	0.955	80	491	2565	2535	-1.840	560	2005	552	1983	0
2	21	13	"yhhP"	"STM3578"	10210	16320	100	480	491	85	147	149	24	100	100	0	1346	1411	304	55	59	69	100	100	0	0.258	0.254	0.258	0.252	1.199	0.250	0.933	80	459	1624	1700	-1.955	333	1291	344	1356	0
2	22	13	"topA"	"STM1714"	10390	16320	110	4850	5269	2235	151	153	25	100	100	0	5551	5716	2121	54	55	11	100	100	0	0.855	0.904	0.898	0.874	1.177	0.929	0.980	80	423	10196	10780	-0.226	4699	5497	5118	5662	0
2	23	13	"topA"	"STM1714"	10550	16320	100	1561	1769	661	148	150	24	100	100	0	1957	2120	866	53	54	11	100	100	0	0.742	0.784	0.775	0.783	1.141	0.776	0.969	80	369	3317	3688	-0.430	1413	1904	1621	2067	0
2	24	13	"topA"	"STM1714"	10720	16320	100	1151	1286	696	148	151	30	100	100	0	1490	1675	1019	54	55	10	100	100	0	0.698	0.702	0.690	0.698	1.261	0.687	0.942	80	440	2439	2759	-0.518	1003	1436	1138	1621	0
2	1	14	"malY"	"STM1464"	6710	16510	100	202	205	34	145	148	25	83	63	0	982	959	249	53	54	9	100	100	0	0.061	0.066	0.067	0.063	1.688	0.067	0.530	80	450	986	966	-4.027	57	929	60	906	0
2	2	14	""	"STM1865"	6880	16510	110	246	250	37	144	148	24	98	95	0	674	662	151	54	55	10	100	100	0	0.165	0.174	0.173	0.168	1.530	0.165	0.736	80	433	722	714	-2.604	102	620	106	608	0
2	3	14	"yheU"	"STM3463"	7040	16500	110	349	355	65	143	144	23	100	98	0	1285	1271	328	54	54	10	100	100	0	0.167	0.174	0.174	0.172	1.261	0.171	0.892	80	433	1437	1429	-2.579	206	1231	212	1217	0
2	4	14	""	"STM2507"	7240	16500	110	340	343	98	144	146	34	96	90	0	1692	1562	676	54	56	14	100	100	0	0.120	0.132	0.133	0.127	1.391	0.130	0.897	80	517	1834	1707	-3.063	196	1638	199	1508	0
2	5	14	"ilvY"	"STM3908"	7410	16500	110	526	523	107	145	146	24	100	100	0	889	882	240	54	55	10	100	100	0	0.456	0.457	0.461	0.460	1.244	0.449	0.939	80	483	1216	1206	-1.132	381	835	378	828	0
2	6	14	""	"STM2906"	7590	16500	100	284	301	90	143	144	23	100	97	0	371	408	171	55	57	11	100	100	0	0.446	0.448	0.423	0.426	1.407	0.461	0.880	80	452	457	511	-1.164	141	316	158	353	0
2	7	14	"ssaR"	"STM1419"	7770	16510	110	1267	1254	197	145	146	24	100	100	0	6581	6587	1331	57	58	12	100	100	0	0.172	0.170	0.167	0.171	1.117	0.166	0.971	80	511	7646	7639	-2.540	1122	6524	1109	6530	0
2	8	14	"pykF"	"STM1378"	7940	16500	100	238	337	321	146	147	24	96	86	0	419	749	1096	57	58	11	100	100	0	0.254	0.276	0.270	0.249	1.809	0.282	0.935	80	460	454	883	-1.976	92	362	191	692	0
2	9	14	"gyrB"	"STM3835"	8120	16500	70	183	210	79	142	144	24	68	43	0	204	413	482	59	59	11	100	100	0	0.283	0.192	0.216	0.215	2.026	0.160	0.688	32	236	186	422	-1.822	41	145	68	354	0
2	10	14	"serC"	"STM0977"	8280	16490	90	644	678	285	144	146	25	100	100	0	1546	1709	1063	62	65	17	100	100	0	0.337	0.324	0.334	0.336	1.269	0.299	0.949	52	356	1984	2181	-1.569	500	1484	534	1647	0
2	11	14	"cbiA"	"STM2035"	8450	16490	100	151	154	29	148	149	24	23	7	0	81	104	78	63	64	15	52	37	0	0.167	0.146	0.591	0.768	4.948	0.253	0.107	80	463	21	47	-2.585	3	18	6	41	-50
2	12	14	"hin"	"STM2772"	8640	16500	100	307	319	148	146	147	25	83	78	0	2104	2507	2380	62	63	12	100	100	0	0.079	0.071	0.077	0.079	1.645	0.063	0.879	80	462	2203	2618	-3.665	161	2042	173	2445	0
2	13	14	"yfiA"	"STM2665"	8810	16500	100	1385	1312	500	145	146	25	100	100	0	1832	1708	748	62	66	23	100	100	0	0.701	0.709	0.704	0.734	1.310	0.696	0.969	80	450	3010	2813	-0.513	1240	1770	1167	1646	0
2	14	14	""	"STM0382"	8990	16490	90	555	528	141	142	144	25	100	100	0	6012	5247	1747	62	68	35	100	100	0	0.069	0.074	0.073	0.074	1.209	0.074	0.961	52	363	6363	5571	-3.849	413	5950	386	5185	0
2	15	14	"ybbP"	"STM0508"	9160	16500	100	955	1054	627	142	143	23	100	98	0	3449	3844	2524	59	60	12	100	100	0	0.240	0.241	0.238	0.234	1.273	0.241	0.975	80	420	4203	4697	-2.060	813	3390	912	3785	0
2	16	14	"fepE"	"STM0589"	9330	16490	100	1035	992	370	145	149	50	100	100	0	4572	4799	2173	57	59	19	100	100	0	0.197	0.179	0.179	0.181	1.219	0.174	0.971	80	452	5405	5589	-2.343	890	4515	847	4742	0
2	17	14	"trpL"	"STM1722"	9500	16500	90	178	189	47	146	147	24	57	40	0	348	400	228	56	57	11	100	100	0	0.110	0.125	0.152	0.133	1.821	0.121	0.322	52	362	324	387	-3.190	32	292	43	344	0
2	18	14	"ivbL"	"STM3797"	9680	16500	100	214	214	28	149	151	26	91	70	0	511	496	109	55	56	11	100	100	0	0.143	0.147	0.140	0.144	1.548	0.141	0.535	80	437	521	506	-2.811	65	456	65	441	0
2	19	14	"EMPTY"	"EMPTY"	9840	16490	100	152	154	26	149	150	25	17	3	0	78	90	35	54	55	10	78	58	0	0.125	0.139	0.425	0.465	5.482	0.825	0.018	80	427	27	41	-3.000	3	24	5	36	-75
2	20	14	"EMPTY"	"EMPTY"	10020	16490	100	153	154	22	145	146	24	22	3	0	62	65	14	54	55	9	45	26	0	1.000	0.818	1.292	1.103	3.301	15.523	0.012	80	440	16	20	0.000	8	8	9	11	-75
2	21	14	"EMPTY"	"EMPTY"	10190	16490	100	153	153	25	145	145	22	25	11	0	60	62	13	52	54	9	47	21	0	1.000	0.800	1.740	1.627	3.430	12.349	0.017	80	429	16	18	0.000	8	8	8	10	-75
2	22	14	"EMPTY"	"EMPTY"	10360	16480	100	148	148	23	149	149	23	12	3	0	59	61	16	53	54	10	37	20	0	-0.167	-0.125	1.727	2.042	3.567	0.017	0.001	80	430	5	7	Error	-1	6	-1	8	-75
2	23	14	"EMPTY"	"EMPTY"	10540	16480	100	149	152	23	149	148	24	20	2	0	60	62	15	53	54	10	37	15	0	0.000	0.333	1.625	1.488	3.308	157.983	0.000	80	427	7	12	Error	0	7	3	9	-75
2	24	14	"EMPTY"	"EMPTY"	10710	16480	100	153	153	26	148	150	24	20	5	0	59	60	11	53	53	10	33	11	0	0.833	0.714	2.074	1.917	3.087	19.786	0.006	80	459	11	12	-0.263	5	6	5	7	-75
3	1	1	"yjiW"	"STM4523"	11280	14280	110	403	405	71	164	166	26	100	98	0	3256	3174	835	57	66	75	100	100	0	0.075	0.077	0.080	0.077	1.269	0.073	0.883	80	523	3438	3358	-3.743	239	3199	241	3117	0
3	2	1	"yjjW"	"STM4565"	11460	14270	110	827	876	272	162	166	26	100	100	0	5754	6104	2135	58	67	79	100	100	0	0.117	0.118	0.117	0.117	1.131	0.116	0.964	80	466	6361	6760	-3.099	665	5696	714	6046	0
3	3	1	"yibL"	"STM3689"	11620	14260	110	513	508	82	166	167	26	100	100	0	4257	4199	818	57	58	14	100	100	0	0.083	0.083	0.084	0.082	1.214	0.083	0.947	80	484	4547	4484	-3.597	347	4200	342	4142	0
3	4	1	"fba"	"STM3068"	11800	14260	110	3404	3371	508	164	166	30	100	100	0	6279	6283	1030	58	81	455	100	100	0	0.521	0.515	0.520	0.516	1.101	0.515	0.973	80	497	9461	9432	-0.941	3240	6221	3207	6225	0
3	5	1	"yhaH"	"STM3234"	11970	14260	110	1144	1141	212	163	164	27	100	100	0	4314	4299	861	57	58	12	100	100	0	0.230	0.231	0.229	0.230	1.103	0.226	0.967	80	509	5238	5220	-2.118	981	4257	978	4242	0
3	6	1	"rpoD"	"STM3211"	12160	14250	110	2039	2080	753	162	164	26	100	100	0	1260	1319	507	56	57	10	100	100	0	1.559	1.519	1.479	1.513	1.163	1.524	0.972	80	502	3081	3181	0.641	1877	1204	1918	1263	0
3	7	1	""	"STM2551"	12320	14260	100	515	518	79	163	166	48	100	100	0	3001	3059	617	56	58	20	100	100	0	0.120	0.118	0.118	0.118	1.199	0.115	0.923	80	414	3297	3358	-3.065	352	2945	355	3003	0
3	8	1	"gltI"	"STM0665"	12500	14250	110	1594	1641	335	153	154	27	100	100	0	5785	5842	1508	57	58	15	100	100	0	0.252	0.257	0.263	0.258	1.179	0.253	0.958	80	502	7169	7273	-1.991	1441	5728	1488	5785	0
3	9	1	"nagC"	"STM0682"	12670	14250	110	622	657	149	141	142	26	100	100	0	2658	2784	640	56	60	25	100	100	0	0.185	0.189	0.186	0.185	1.217	0.184	0.957	80	488	3083	3244	-2.436	481	2602	516	2728	0
3	10	1	"glnS"	"STM0686"	12850	14250	110	4087	4145	603	136	138	27	100	100	0	24412	24947	4043	57	62	26	100	100	0	0.162	0.161	0.165	0.161	1.134	0.157	0.977	80	502	28306	28899	-2.624	3951	24355	4009	24890	0
3	11	1	"sipD"	"STM2883"	13020	14250	110	798	825	165	135	137	26	100	100	0	6855	6700	1262	57	61	39	100	100	0	0.098	0.104	0.103	0.103	1.192	0.102	0.957	80	489	7461	7333	-3.358	663	6798	690	6643	0
3	12	1	"eutC"	"STM2457"	13200	14250	100	180	183	37	137	140	29	62	33	0	1505	1579	330	55	60	41	100	100	0	0.030	0.030	0.031	0.030	1.685	0.032	0.422	80	418	1493	1570	-5.076	43	1450	46	1524	0
3	13	1	"udp"	"STM3968"	13360	14250	100	1722	1719	417	147	152	38	100	100	0	6322	6251	1548	56	62	58	100	100	0	0.251	0.254	0.250	0.255	1.243	0.243	0.935	80	418	7841	7767	-1.992	1575	6266	1572	6195	0
3	14	1	"metR"	"STM3964"	13540	14250	110	2513	2471	342	159	162	34	100	100	0	6541	6431	1262	57	62	54	100	100	0	0.363	0.363	0.354	0.366	1.186	0.352	0.963	80	510	8838	8686	-1.462	2354	6484	2312	6374	0
3	15	1	"rthB"	"STM3960"	13710	14250	110	1225	1373	623	162	164	28	100	100	0	8065	7771	1525	57	64	60	100	100	0	0.133	0.157	0.133	0.147	1.421	0.146	0.764	80	496	9071	8925	-2.913	1063	8008	1211	7714	0
3	16	1	"yigI"	"STM3956"	13890	14240	110	1633	1727	500	165	168	30	100	100	0	4862	4796	711	57	65	64	100	100	0	0.306	0.330	0.316	0.321	1.243	0.321	0.909	80	502	6273	6301	-1.711	1468	4805	1562	4739	0
3	17	1	"corA"	"STM3952"	14060	14240	110	3396	3455	937	168	171	32	100	100	0	7899	7787	1656	58	63	37	100	100	0	0.412	0.425	0.414	0.421	1.143	0.419	0.955	80	502	11069	11016	-1.280	3228	7841	3287	7729	0
3	18	1	"yigA"	"STM3948"	14240	14240	110	2854	2968	622	167	169	31	100	100	0	5491	5628	1007	56	59	25	100	100	0	0.494	0.503	0.512	0.497	1.213	0.493	0.965	80	517	8122	8373	-1.016	2687	5435	2801	5572	0
3	19	1	"priB"	"STM4392"	14420	14250	110	4849	4703	1093	163	166	27	100	100	0	1155	1126	273	56	56	10	100	100	0	4.264	4.243	4.208	4.259	1.117	4.236	0.968	80	498	5785	5610	2.092	4686	1099	4540	1070	0
3	20	1	"ytfJ"	"STM4405"	14590	14250	110	300	308	54	166	167	26	100	97	0	1445	1514	396	54	55	10	100	100	0	0.096	0.097	0.098	0.093	1.384	0.094	0.791	80	484	1525	1602	-3.376	134	1391	142	1460	0
3	21	1	"mpl"	"STM4416"	14760	14240	110	208	205	25	166	166	25	73	28	0	260	268	64	55	58	23	100	100	0	0.205	0.183	0.213	0.167	2.350	0.176	0.276	80	526	247	252	-2.287	42	205	39	213	0
3	22	1	""	"STM4420"	14940	14250	100	196	193	28	166	167	32	41	8	0	309	314	76	55	56	12	100	100	0	0.118	0.104	0.124	0.113	2.410	0.091	0.078	80	419	284	286	-3.082	30	254	27	259	0
3	23	1	""	"STM4424"	15110	14250	100	161	167	32	168	169	28	16	3	0	373	381	91	55	56	11	100	100	0	-0.022	-0.003	0.086	0.071	2.533	238.949	0.000	80	420	311	325	Error	-7	318	-1	326	0
3	24	1	""	"STM4428"	15280	14250	100	219	221	30	166	168	25	83	56	0	699	710	198	55	55	11	100	100	0	0.082	0.084	0.092	0.081	1.661	0.082	0.464	80	464	697	710	-3.603	53	644	55	655	0
3	1	2	"clpX"	"STM0449"	11260	14430	110	4445	4475	1213	162	163	25	100	100	0	2164	2184	543	56	58	12	100	100	0	2.032	2.027	2.049	2.007	1.234	2.102	0.940	80	484	6391	6441	1.023	4283	2108	4313	2128	0
3	2	2	"ptrB"	"STM1879"	11440	14430	100	442	460	110	160	163	25	100	100	0	899	922	199	58	62	38	100	100	0	0.335	0.347	0.331	0.334	1.280	0.354	0.902	80	384	1123	1164	-1.576	282	841	300	864	0
3	3	2	"yihV"	"STM4024"	11610	14430	110	424	423	78	159	161	25	100	100	0	7203	7140	1564	58	60	12	100	100	0	0.037	0.037	0.036	0.036	1.257	0.037	0.910	80	435	7410	7346	-4.753	265	7145	264	7082	0
3	4	2	"thiG"	"STM4160"	11790	14430	110	792	802	135	160	161	24	100	100	0	6169	6369	1130	57	58	11	100	100	0	0.103	0.102	0.102	0.101	1.135	0.100	0.945	80	453	6744	6954	-3.274	632	6112	642	6312	0
3	5	2	"thiC"	"STM4164"	11960	14430	100	287	296	57	160	162	24	100	97	0	1190	1291	440	56	60	41	100	100	0	0.112	0.110	0.109	0.107	1.342	0.102	0.796	80	396	1261	1371	-3.159	127	1134	136	1235	0
3	6	2	"yjaG"	"STM4169"	12140	14430	100	1145	1136	196	161	163	27	100	100	0	6369	6119	1254	57	57	11	100	100	0	0.156	0.161	0.157	0.161	1.144	0.154	0.946	80	408	7296	7037	-2.681	984	6312	975	6062	0
3	7	2	""	"STM2701"	12310	14420	110	395	410	96	156	157	26	100	98	0	3560	3740	1002	57	58	12	100	100	0	0.068	0.069	0.069	0.066	1.380	0.068	0.877	80	440	3742	3937	-3.874	239	3503	254	3683	0
3	8	2	"stfE"	"STM0198"	12490	14430	110	223	232	44	140	142	26	100	91	0	4793	5043	1031	56	59	14	100	100	0	0.018	0.018	0.018	0.019	1.363	0.017	0.614	80	467	4820	5079	-5.835	83	4737	92	4987	0
3	9	2	"eutQ"	"STM2468"	12670	14420	110	333	329	58	126	127	25	98	98	0	3959	4157	956	57	58	15	100	100	0	0.053	0.050	0.052	0.049	1.300	0.047	0.864	80	453	4109	4303	-4.237	207	3902	203	4100	0
3	10	2	"eutN"	"STM2464"	12840	14430	100	182	187	38	112	115	26	93	73	0	2901	3165	1175	59	62	21	100	100	0	0.025	0.024	0.024	0.024	1.518	0.021	0.621	80	396	2912	3181	-5.343	70	2842	75	3106	0
3	11	2	"prpB"	"STM0368"	13010	14420	110	264	269	58	114	116	22	100	98	0	1979	2226	706	59	60	13	100	100	0	0.078	0.072	0.073	0.070	1.432	0.065	0.821	80	454	2070	2322	-3.678	150	1920	155	2167	0
3	12	2	"tus"	"STM1470"	13190	14420	110	650	649	94	123	123	22	100	100	0	5023	4938	1009	57	58	12	100	100	0	0.106	0.108	0.110	0.108	1.163	0.103	0.938	80	453	5493	5407	-3.236	527	4966	526	4881	0
3	13	2	"ogt"	"STM1659"	13360	14420	110	1085	1050	171	135	137	23	100	100	0	6300	6034	1357	56	59	23	100	100	0	0.152	0.153	0.157	0.155	1.206	0.147	0.950	80	451	7194	6893	-2.716	950	6244	915	5978	0
3	14	2	"rpmF"	"STM1191"	13530	14430	100	4869	5304	1982	147	147	25	100	100	0	848	854	201	56	58	21	100	100	0	5.962	6.462	6.325	6.348	1.161	6.961	0.930	80	408	5514	5955	2.576	4722	792	5157	798	0
3	15	2	"fabG"	"STM1195"	13710	14420	110	5902	5778	1176	156	157	27	100	100	0	3645	3534	766	57	60	41	100	100	0	1.601	1.617	1.623	1.619	1.123	1.597	0.941	80	452	9334	9099	0.679	5746	3588	5622	3477	0
3	16	2	"phsA"	"STM2065"	13880	14420	110	635	644	96	161	162	26	100	100	0	12621	13129	2582	58	62	30	100	100	0	0.038	0.037	0.038	0.037	1.207	0.036	0.929	80	452	13037	13554	-4.728	474	12563	483	13071	0
3	17	2	"dacD"	"STM2062"	14050	14420	110	1235	1252	295	162	164	28	100	100	0	9723	9715	2246	59	63	27	100	100	0	0.111	0.113	0.112	0.112	1.278	0.107	0.910	80	452	10737	10746	-3.171	1073	9664	1090	9656	0
3	18	2	"pefD"	"PSLT016"	14220	14420	100	493	494	92	164	165	29	100	100	0	8426	8076	1909	58	61	26	100	100	0	0.039	0.041	0.042	0.041	1.229	0.039	0.896	80	420	8697	8348	-4.669	329	8368	330	8018	0
3	19	2	"ybjG"	"STM0865"	14400	14420	110	893	918	186	166	168	28	100	100	0	1933	2023	484	56	57	10	100	100	0	0.387	0.382	0.395	0.381	1.265	0.368	0.919	80	468	2604	2719	-1.368	727	1877	752	1967	0
3	20	2	"thiM"	"STM2147"	14580	14420	110	935	1030	273	166	169	33	100	100	0	1351	1461	455	56	69	80	100	100	0	0.594	0.615	0.611	0.616	1.153	0.614	0.939	80	429	2064	2269	-0.752	769	1295	864	1405	0
3	21	2	"thiI"	"STM0425"	14740	14440	110	791	832	268	167	169	32	100	100	0	3643	4058	1856	57	72	82	100	100	0	0.174	0.166	0.167	0.167	1.270	0.159	0.896	80	449	4210	4666	-2.523	624	3586	665	4001	0
3	22	2	"hilD"	"STM2875"	14930	14410	110	1460	1458	355	168	168	26	100	100	0	4706	4947	1653	57	60	27	100	100	0	0.278	0.264	0.275	0.265	1.199	0.257	0.946	80	466	5941	6180	-1.847	1292	4649	1290	4890	0
3	23	2	"prgK"	"STM2871"	15100	14420	110	1222	1253	247	167	167	25	100	100	0	4796	5139	1170	55	57	11	100	100	0	0.223	0.214	0.217	0.211	1.250	0.211	0.949	80	440	5796	6170	-2.168	1055	4741	1086	5084	0
3	24	2	"nhoA"	"STM1582"	15270	14420	100	216	222	47	163	164	25	76	51	0	339	408	222	54	55	10	100	100	0	0.186	0.167	0.176	0.154	1.967	0.158	0.525	80	440	338	413	-2.427	53	285	59	354	0
3	1	3	"hsdS"	"STM4524"	11250	14610	100	386	392	50	160	161	31	100	100	0	12074	12492	2248	57	58	13	100	100	0	0.019	0.019	0.018	0.019	1.203	0.018	0.908	80	444	12243	12667	-5.733	226	12017	232	12435	0
3	2	3	"hisF"	"STM2077"	11430	14600	110	5239	5600	1178	160	164	32	100	100	0	3662	3943	1038	58	59	14	100	100	0	1.409	1.400	1.413	1.416	1.128	1.394	0.952	80	453	8683	9325	0.495	5079	3604	5440	3885	0
3	3	3	"trmD"	"STM2674"	11600	14600	110	9692	9877	1732	159	164	41	100	100	0	1394	1406	350	57	59	12	100	100	0	7.130	7.204	7.316	7.332	1.160	7.201	0.959	80	453	10870	11067	2.834	9533	1337	9718	1349	0
3	4	3	"fruF"	"STM2206"	11780	14610	100	845	870	134	157	161	41	100	100	0	2680	2735	446	57	61	40	100	100	0	0.262	0.266	0.267	0.265	1.213	0.255	0.919	80	420	3311	3391	-1.931	688	2623	713	2678	0
3	5	3	"asrB"	"STM2549"	11960	14600	100	329	328	48	155	157	24	100	100	0	2695	2783	515	56	61	41	100	100	0	0.066	0.063	0.062	0.062	1.275	0.062	0.864	80	408	2813	2900	-3.923	174	2639	173	2727	0
3	6	3	"sifA"	"STM1224"	12130	14600	110	1153	1219	275	158	160	28	100	100	0	4905	5536	1472	56	57	11	100	100	0	0.205	0.194	0.200	0.194	1.164	0.188	0.944	80	439	5844	6541	-2.285	995	4849	1061	5480	0
3	7	3	"cbiM"	"STM2023"	12300	14600	100	362	367	53	150	151	26	100	100	0	5999	6005	922	56	57	12	100	100	0	0.036	0.036	0.036	0.036	1.250	0.035	0.891	80	420	6155	6166	-4.809	212	5943	217	5949	0
3	8	3	"cbiP"	"STM2019"	12480	14600	100	367	370	61	136	136	24	100	100	0	4130	4406	786	55	56	12	100	100	0	0.057	0.054	0.053	0.053	1.266	0.052	0.884	80	408	4306	4585	-4.141	231	4075	234	4351	0
3	9	3	"samB"	"PSLT054"	12660	14600	100	501	531	149	118	119	23	100	100	0	2266	2478	906	55	57	12	100	100	0	0.173	0.170	0.175	0.170	1.203	0.160	0.916	80	442	2594	2836	-2.529	383	2211	413	2423	0
3	10	3	"uhpT"	"STM3787"	12830	14600	110	268	272	59	100	101	20	100	100	0	3682	3774	868	63	66	17	100	100	0	0.046	0.046	0.045	0.044	1.389	0.045	0.851	80	439	3787	3883	-4.429	168	3619	172	3711	0
3	11	3	"trpA"	"STM1727"	13010	14600	110	545	550	99	101	102	20	100	100	0	1568	1638	320	65	68	16	100	100	0	0.295	0.285	0.288	0.284	1.192	0.276	0.926	80	453	1947	2022	-1.759	444	1503	449	1573	0
3	12	3	"rhaT"	"STM4050"	13180	14600	110	239	247	42	115	116	22	100	100	0	4404	4498	732	58	59	11	100	100	0	0.029	0.030	0.029	0.029	1.340	0.029	0.801	80	440	4470	4572	-5.131	124	4346	132	4440	0
3	13	3	"glnQ"	"STM0828"	13350	14610	100	1303	1303	238	128	131	23	100	100	0	7044	6789	1525	56	57	11	100	100	0	0.168	0.175	0.173	0.178	1.307	0.164	0.951	80	405	8163	7908	-2.572	1175	6988	1175	6733	0
3	14	3	""	"STM4158"	13530	14600	100	385	379	62	136	138	23	100	100	0	2423	2453	446	55	56	10	100	100	0	0.105	0.101	0.101	0.100	1.230	0.100	0.898	80	396	2617	2641	-3.249	249	2368	243	2398	0
3	15	3	""	"STM1260"	13700	14600	100	1423	1406	184	147	148	26	100	100	0	13194	13375	2064	56	57	11	100	100	0	0.097	0.095	0.096	0.095	1.108	0.093	0.969	80	396	14414	14578	-3.364	1276	13138	1259	13319	0
3	16	3	""	"PSLT026"	13870	14600	100	2060	2057	275	158	157	24	100	100	0	6206	6631	1977	57	58	12	100	100	0	0.309	0.289	0.310	0.295	1.227	0.266	0.894	80	396	8051	8473	-1.693	1902	6149	1899	6574	0
3	17	3	""	"STM4457"	14040	14600	100	2474	2520	390	161	162	27	100	100	0	6256	6187	1053	57	59	13	100	100	0	0.373	0.385	0.385	0.385	1.096	0.378	0.969	80	408	8512	8489	-1.422	2313	6199	2359	6130	0
3	18	3	"metJ"	"STM4099"	14220	14600	100	1034	1019	137	163	164	27	100	100	0	3781	3907	751	57	59	24	100	100	0	0.234	0.222	0.231	0.223	1.230	0.215	0.920	80	420	4595	4706	-2.096	871	3724	856	3850	0
3	19	3	""	"Not LT2a84"	14400	14600	110	358	359	53	162	164	27	100	98	0	5915	5982	929	57	57	10	100	100	0	0.033	0.033	0.033	0.032	1.351	0.033	0.855	80	440	6054	6122	-4.901	196	5858	197	5925	0
3	20	3	"traW"	"PSLT091"	14560	14590	110	318	321	54	161	163	27	98	97	0	5543	5414	980	57	63	44	100	100	0	0.029	0.030	0.030	0.029	1.349	0.030	0.839	80	427	5643	5517	-5.127	157	5486	160	5357	0
3	21	3	"traN"	"PSLT095"	14740	14590	110	437	434	100	164	167	31	100	100	0	7276	7237	2148	58	72	79	100	100	0	0.038	0.038	0.038	0.037	1.226	0.037	0.904	80	438	7491	7449	-4.725	273	7218	270	7179	0
3	22	3	"trbB"	"PSLT099"	14920	14600	100	597	604	68	166	167	28	100	100	0	7736	7623	1195	57	59	13	100	100	0	0.056	0.058	0.057	0.058	1.158	0.056	0.940	80	418	8110	8004	-4.155	431	7679	438	7566	0
3	23	3	"traD"	"PSLT104"	15090	14600	100	4507	4994	1903	165	166	28	100	100	0	6675	7421	2887	56	58	11	100	100	0	0.656	0.656	0.647	0.660	1.221	0.629	0.902	80	383	10961	12194	-0.608	4342	6619	4829	7365	0
3	24	3	""	"PSLT109"	15260	14600	100	1484	1492	193	161	163	29	100	100	0	4226	4272	653	55	56	10	100	100	0	0.317	0.316	0.312	0.316	1.085	0.310	0.971	80	440	5494	5548	-1.657	1323	4171	1331	4217	0
3	1	4	""	"STM2732"	11250	14780	100	161	167	28	154	156	25	28	12	0	2318	2296	598	56	56	10	100	100	0	0.003	0.006	0.019	0.019	1.526	0.004	0.028	80	439	2269	2253	-8.336	7	2262	13	2240	0
3	2	4	""	"STM2710"	11420	14780	100	249	248	35	157	159	30	96	81	0	7050	6986	1234	57	58	14	100	100	0	0.013	0.013	0.015	0.015	1.250	0.012	0.649	80	408	7085	7020	-6.248	92	6993	91	6929	0
3	3	4	""	"STM1614"	11590	14780	110	428	438	67	158	159	28	100	100	0	13049	12958	3310	57	58	12	100	100	0	0.021	0.022	0.022	0.022	1.255	0.021	0.902	80	478	13262	13181	-5.589	270	12992	280	12901	0
3	4	4	"tehB"	"STM1608"	11780	14780	100	863	895	205	157	163	62	100	100	0	6062	6423	1512	57	81	212	100	100	0	0.118	0.116	0.115	0.114	1.178	0.116	0.968	80	438	6711	7104	-3.088	706	6005	738	6366	0
3	5	4	"tpx"	"STM1682"	11950	14780	100	5189	5276	805	153	155	25	100	100	0	3646	3685	674	57	57	10	100	100	0	1.403	1.412	1.429	1.420	1.124	1.404	0.973	80	396	8625	8751	0.489	5036	3589	5123	3628	0
3	6	4	""	"STM1677"	12120	14780	110	950	924	165	158	164	40	100	100	0	8495	8542	2171	57	59	23	100	100	0	0.094	0.090	0.091	0.092	1.241	0.086	0.958	80	453	9230	9251	-3.413	792	8438	766	8485	0
3	7	4	"uppS"	"STM0221"	12300	14780	100	1961	2029	584	151	162	53	100	100	0	2361	2494	825	55	64	45	100	100	0	0.785	0.770	0.769	0.778	1.162	0.758	0.966	80	408	4116	4317	-0.349	1810	2306	1878	2439	0
3	8	4	"yaeD"	"STM0248"	12470	14770	110	2043	2019	293	136	141	42	100	100	0	9347	9639	1881	55	61	38	100	100	0	0.205	0.196	0.200	0.197	1.110	0.191	0.967	80	470	11199	11467	-2.285	1907	9292	1883	9584	0
3	9	4	"rof"	"STM0237"	12640	14780	70	177	172	27	122	124	23	81	62	0	118	125	31	56	57	13	100	96	0	0.887	0.725	0.826	0.710	2.335	0.943	0.257	32	236	117	119	-0.173	55	62	50	69	0
3	10	4	"yeeX"	"STM2059"	12830	14770	100	1368	1400	332	105	107	24	100	100	0	2691	2757	705	59	61	13	100	100	0	0.480	0.480	0.482	0.481	1.131	0.472	0.971	80	436	3895	3993	-1.059	1263	2632	1295	2698	0
3	11	4	"sbcB"	"STM2067"	13000	14770	100	430	466	177	104	105	20	100	100	0	2253	2329	908	61	63	14	100	100	0	0.149	0.160	0.157	0.152	1.326	0.159	0.920	80	396	2518	2630	-2.749	326	2192	362	2268	0
3	12	4	"fixC"	"STM0077"	13170	14770	100	471	480	79	117	118	23	100	100	0	11239	11532	3041	57	59	12	100	100	0	0.032	0.032	0.032	0.032	1.212	0.030	0.919	80	384	11536	11838	-4.981	354	11182	363	11475	0
3	13	4	"yjbC"	"STM4193"	13340	14770	100	965	934	214	130	133	25	100	100	0	7466	7289	1955	54	56	11	100	100	0	0.113	0.111	0.112	0.111	1.240	0.106	0.948	80	383	8247	8039	-3.150	835	7412	804	7235	0
3	14	4	"dinF"	"STM4238"	13520	14770	100	1918	2148	768	142	143	25	100	100	0	2882	2985	984	56	57	10	100	100	0	0.628	0.685	0.679	0.676	1.258	0.687	0.943	80	396	4602	4935	-0.670	1776	2826	2006	2929	0
3	15	4	""	"STM4267"	13690	14770	100	674	628	240	151	153	25	95	92	0	4362	3906	1830	58	60	17	100	100	0	0.122	0.124	0.129	0.126	1.516	0.122	0.932	80	384	4827	4325	-3.041	523	4304	477	3848	0
3	16	4	"malE"	"STM4229"	13860	14770	100	213	284	162	156	157	26	80	52	0	863	2150	2567	59	60	17	98	98	0	0.071	0.061	0.066	0.063	1.776	0.061	0.898	80	408	861	2219	-3.818	57	804	128	2091	0
3	17	4	"yfdZ"	"STM2402"	14040	14770	110	3482	3501	517	158	159	27	100	100	0	12910	13781	3438	56	58	11	100	100	0	0.259	0.244	0.247	0.250	1.219	0.233	0.967	80	453	16178	17068	-1.951	3324	12854	3343	13725	0
3	18	4	"yfcA"	"STM2382"	14220	14770	100	769	809	193	156	159	27	100	100	0	6226	6482	1801	56	57	11	100	100	0	0.099	0.102	0.104	0.101	1.189	0.099	0.951	80	396	6783	7079	-3.331	613	6170	653	6426	0
3	19	4	"ybdB"	"STM0599"	14390	14770	100	601	600	100	158	158	26	100	100	0	2644	2590	450	56	56	10	100	100	0	0.171	0.174	0.177	0.172	1.217	0.173	0.935	80	384	3031	2976	-2.546	443	2588	442	2534	0
3	20	4	"fsr"	"STM0493"	14560	14760	100	282	291	72	156	158	25	96	86	0	1382	1434	586	55	56	12	100	100	0	0.095	0.098	0.097	0.091	1.443	0.097	0.835	80	418	1453	1514	-3.397	126	1327	135	1379	0
3	21	4	"ybbB"	"STM0513"	14740	14770	100	470	521	198	160	160	23	100	100	0	1435	1612	719	56	57	11	100	100	0	0.225	0.232	0.224	0.227	1.421	0.234	0.923	80	420	1689	1917	-2.153	310	1379	361	1556	0
3	22	4	"lpxH"	"STM0535"	14920	14770	100	974	964	140	163	164	27	100	100	0	7387	7477	1606	57	59	11	100	100	0	0.111	0.108	0.113	0.109	1.204	0.104	0.945	80	383	8141	8221	-3.176	811	7330	801	7420	0
3	23	4	""	"STM0563"	15080	14760	100	161	162	26	161	164	28	16	1	0	75	78	17	56	56	10	73	46	0	0.000	0.045	0.692	0.977	4.388	0.013	0.000	80	382	19	23	Error	0	19	1	22	-50
3	24	4	"fepD"	"STM0592"	15260	14770	100	915	919	178	161	162	26	100	100	0	3247	3223	762	54	55	10	100	100	0	0.236	0.239	0.238	0.239	1.207	0.233	0.952	80	452	3947	3927	-2.082	754	3193	758	3169	0
3	1	5	"gntT"	"STM3512"	11240	14960	110	979	981	123	152	155	27	100	100	0	11229	11325	2763	56	57	10	100	100	0	0.074	0.074	0.076	0.075	1.214	0.068	0.936	80	511	12000	12098	-3.756	827	11173	829	11269	0
3	2	5	"sspB"	"STM3341"	11420	14960	110	2249	2209	420	152	154	24	100	100	0	6966	6576	1684	55	57	11	100	100	0	0.303	0.315	0.321	0.320	1.189	0.307	0.951	80	453	9008	8578	-1.721	2097	6911	2057	6521	0
3	3	5	"yhcH"	"STM3335"	11590	14960	110	465	441	109	153	155	26	93	92	0	5219	4656	1640	56	58	13	100	100	0	0.060	0.063	0.063	0.064	1.389	0.062	0.933	80	439	5475	4888	-4.049	312	5163	288	4600	0
3	4	5	"yrbB"	"STM3309"	11760	14970	80	783	765	159	153	170	90	100	100	0	2283	2187	752	57	114	315	96	96	0	0.283	0.287	0.290	0.319	1.832	0.270	0.924	52	300	2856	2742	-1.821	630	2226	612	2130	0
3	5	5	"folP"	"STM3295"	11940	14950	100	1218	1178	463	152	159	52	100	95	0	3451	3271	1423	57	76	160	100	91	0	0.314	0.319	0.314	0.329	1.316	0.310	0.942	80	429	4460	4240	-1.671	1066	3394	1026	3214	0
3	6	5	"mtr"	"STM3279"	12130	14950	100	1733	1762	819	151	156	37	96	91	0	17135	17111	9604	57	59	18	100	100	0	0.093	0.094	0.093	0.100	1.366	0.090	0.971	80	406	18660	18665	-3.432	1582	17078	1611	17054	0
3	7	5	"yghA"	"STM3157"	12300	14950	100	2365	2090	797	152	155	37	100	97	0	6170	5330	2398	55	58	15	100	100	0	0.362	0.367	0.365	0.385	1.258	0.355	0.969	80	384	8328	7213	-1.466	2213	6115	1938	5275	0
3	8	5	""	"STM3129"	12470	14950	100	436	452	161	142	142	26	97	92	0	3975	4022	1553	54	56	14	100	100	0	0.075	0.078	0.077	0.074	1.309	0.078	0.880	80	408	4215	4278	-3.737	294	3921	310	3968	0
3	9	5	"yqgF"	"STM3097"	12650	14950	100	1064	961	315	126	128	25	100	100	0	5133	4459	1765	54	55	10	100	100	0	0.185	0.190	0.189	0.196	1.330	0.183	0.950	80	421	6017	5240	-2.437	938	5079	835	4405	0
3	10	5	"galP"	"STM3091"	12820	14950	100	240	259	72	117	120	26	98	91	0	1364	1564	642	54	56	11	100	100	0	0.094	0.094	0.089	0.089	1.493	0.092	0.841	80	408	1433	1652	-3.413	123	1310	142	1510	0
3	11	5	""	"STM3071"	13000	14950	100	141	141	31	120	121	22	45	15	0	705	710	244	55	56	11	100	100	0	0.032	0.032	0.040	0.040	1.966	0.034	0.161	80	395	671	676	-4.952	21	650	21	655	0
3	12	5	"bglA"	"STM3051"	13160	14940	110	1204	1144	259	127	127	25	100	100	0	14959	14569	4080	56	58	13	100	100	0	0.072	0.070	0.070	0.070	1.143	0.068	0.969	80	452	15980	15530	-3.791	1077	14903	1017	14513	0
3	13	5	""	"STM1301"	13350	14940	110	603	601	123	137	141	26	100	100	0	2034	2019	537	54	56	12	100	100	0	0.235	0.236	0.239	0.237	1.154	0.231	0.947	80	466	2446	2429	-2.087	466	1980	464	1965	0
3	14	5	""	"STM1328"	13520	14940	110	368	374	80	153	153	26	100	100	0	1480	1508	419	55	56	11	100	100	0	0.151	0.152	0.150	0.149	1.313	0.151	0.863	80	438	1640	1674	-2.729	215	1425	221	1453	0
3	15	5	""	"STM1368"	13690	14940	100	449	484	151	155	158	27	98	97	0	5292	5672	2167	57	58	13	100	100	0	0.056	0.059	0.057	0.057	1.250	0.058	0.936	80	408	5529	5944	-4.154	294	5235	329	5615	0
3	16	5	"ydhC"	"STM1428"	13870	14950	100	783	837	296	154	157	28	100	100	0	2343	2540	925	57	58	14	100	100	0	0.275	0.275	0.265	0.270	1.267	0.273	0.948	80	396	2915	3166	-1.862	629	2286	683	2483	0
3	17	5	"slyB"	"STM1445"	14030	14940	100	5051	4805	1132	154	158	29	100	100	0	1138	1094	254	56	57	11	100	100	0	4.526	4.481	4.462	4.508	1.251	4.531	0.963	80	383	5979	5689	2.178	4897	1082	4651	1038	0
3	18	5	"ydgQ"	"STM1454"	14210	14940	100	694	711	175	156	159	29	100	100	0	4379	4291	1256	56	58	11	100	100	0	0.124	0.131	0.128	0.130	1.182	0.128	0.946	80	396	4861	4790	-3.006	538	4323	555	4235	0
3	19	5	""	"STM3558"	14380	14940	100	1386	1349	268	154	156	25	100	100	0	4518	4360	966	57	57	10	100	100	0	0.276	0.278	0.278	0.279	1.212	0.273	0.967	80	396	5693	5498	-1.856	1232	4461	1195	4303	0
3	20	5	"yhhF"	"STM3572"	14560	14950	110	896	861	237	157	160	26	100	100	0	5147	5154	1819	55	56	11	100	100	0	0.145	0.138	0.137	0.140	1.273	0.134	0.968	80	464	5831	5803	-2.785	739	5092	704	5099	0
3	21	5	"yhhP"	"STM3578"	14740	14940	100	535	537	103	156	159	26	100	100	0	1693	1619	381	55	56	11	100	100	0	0.231	0.244	0.244	0.242	1.189	0.240	0.937	80	408	2017	1945	-2.112	379	1638	381	1564	0
3	22	5	"acpT"	"STM3583"	14910	14940	100	706	706	152	161	162	28	100	100	0	2530	2531	614	55	57	11	100	100	0	0.220	0.220	0.225	0.218	1.169	0.218	0.956	80	384	3020	3021	-2.183	545	2475	545	2476	0
3	23	5	"uspB"	"STM3590"	15080	14940	100	707	718	149	159	159	28	100	100	0	1534	1595	380	55	56	10	100	100	0	0.371	0.363	0.363	0.361	1.158	0.362	0.961	80	396	2027	2099	-1.432	548	1479	559	1540	0
3	24	5	""	"STM3599"	15250	14950	100	616	620	116	160	160	26	100	100	0	11204	11361	2751	55	56	10	100	100	0	0.041	0.041	0.041	0.041	1.192	0.039	0.942	80	426	11605	11766	-4.612	456	11149	460	11306	0
3	1	6	"yeaZ"	"STM1820"	11230	15130	100	3288	3223	557	149	151	25	100	100	0	3880	3662	870	55	56	11	100	100	0	0.821	0.852	0.850	0.873	1.312	0.818	0.914	80	443	6964	6681	-0.285	3139	3825	3074	3607	0
3	2	6	"ymgE"	"STM1797"	11410	15130	100	361	361	75	146	148	26	100	100	0	1743	1778	509	55	57	12	100	100	0	0.127	0.125	0.126	0.123	1.363	0.118	0.837	80	410	1903	1938	-2.973	215	1688	215	1723	0
3	3	6	"narJ"	"STM1762"	11580	15120	110	524	531	72	151	154	25	100	100	0	7800	7892	1124	55	57	14	100	100	0	0.048	0.048	0.048	0.048	1.217	0.046	0.883	80	454	8118	8217	-4.376	373	7745	380	7837	0
3	4	6	"manY"	"STM1831"	11760	15130	100	2296	2283	359	151	154	26	100	100	0	6089	6041	1461	56	57	13	100	100	0	0.356	0.356	0.354	0.363	1.214	0.334	0.918	80	410	8178	8117	-1.492	2145	6033	2132	5985	0
3	5	6	"minD"	"STM1815"	11940	15120	100	3049	2888	552	153	154	24	100	100	0	7449	7547	1894	56	57	13	100	100	0	0.392	0.365	0.374	0.368	1.218	0.343	0.902	80	410	10289	10226	-1.352	2896	7393	2735	7491	0
3	6	6	"ycgB"	"STM1804"	12120	15120	100	1320	1367	406	151	154	28	100	100	0	10401	10633	3190	56	58	13	100	100	0	0.113	0.115	0.118	0.113	1.349	0.113	0.924	80	401	11514	11793	-3.146	1169	10345	1216	10577	0
3	7	6	"glnA"	"STM4007"	12290	15120	100	2889	2826	518	156	157	27	100	100	0	14820	14791	3064	56	58	13	100	100	0	0.185	0.181	0.187	0.181	1.234	0.175	0.905	80	385	17497	17405	-2.434	2733	14764	2670	14735	0
3	8	6	"yijC"	"STM4127"	12460	15120	100	2370	2325	490	152	153	24	100	100	0	4614	4601	1073	55	57	15	100	100	0	0.487	0.478	0.484	0.480	1.221	0.462	0.927	80	423	6777	6719	-1.039	2218	4559	2173	4546	0
3	9	6	""	"STM4080"	12640	15120	100	1189	1111	254	143	144	25	100	100	0	5630	5443	1461	55	56	10	100	100	0	0.188	0.180	0.183	0.180	1.217	0.169	0.905	80	397	6621	6356	-2.414	1046	5575	968	5388	0
3	10	6	"sbp"	"STM4063"	12810	15120	100	1462	1445	309	134	136	27	100	100	0	9964	10003	2112	55	57	11	100	100	0	0.134	0.132	0.134	0.130	1.247	0.129	0.923	80	397	11237	11259	-2.899	1328	9909	1311	9948	0
3	11	6	""	"STM4051"	12990	15120	100	230	230	44	136	138	25	95	86	0	7646	8112	2671	54	55	12	100	100	0	0.012	0.012	0.015	0.015	1.296	0.010	0.581	80	409	7686	8152	-6.336	94	7592	94	8058	0
3	12	6	"fdhD"	"STM4038"	13170	15120	100	804	839	214	141	143	28	100	100	0	5631	6204	1790	55	56	13	100	100	0	0.119	0.114	0.117	0.113	1.227	0.110	0.928	80	396	6239	6847	-3.072	663	5576	698	6149	0
3	13	6	"rplQ"	"STM3414"	13330	15120	100	11285	11453	1936	150	153	28	100	100	0	1289	1292	199	55	56	11	100	100	0	9.024	9.137	9.086	9.115	1.152	9.380	0.930	80	395	12369	12540	3.174	11135	1234	11303	1237	0
3	14	6	"rpmD"	"STM3422"	13510	15120	100	6583	6505	1459	157	159	26	100	100	0	356	368	83	56	57	11	100	100	0	21.420	20.346	21.104	20.525	1.221	21.273	0.906	80	409	6726	6660	4.421	6426	300	6348	312	0
3	15	6	"rplX"	"STM3429"	13680	15120	100	9993	10359	3068	155	158	28	100	100	0	433	431	157	55	56	10	98	97	0	26.026	27.138	26.006	28.095	1.333	26.613	0.921	80	397	10216	10580	4.702	9838	378	10204	376	0
3	16	6	"rplP"	"STM3433"	13850	15120	100	14698	14336	2546	158	166	60	100	100	0	459	457	105	56	57	10	100	98	0	36.079	35.357	35.275	35.792	1.241	35.433	0.918	80	407	14943	14579	5.173	14540	403	14178	401	0
3	17	6	"rplB"	"STM3437"	14040	15110	110	25183	24194	6227	154	161	58	100	100	0	843	795	196	57	58	11	100	100	0	31.844	32.575	33.142	32.816	1.222	34.420	0.923	80	448	25815	24778	4.993	25029	786	24040	738	0
3	18	6	"yheN"	"STM3451"	14200	15110	110	1016	1000	157	152	153	27	100	100	0	2982	2977	424	58	59	11	100	100	0	0.295	0.291	0.293	0.288	1.183	0.281	0.923	80	427	3788	3767	-1.759	864	2924	848	2919	0
3	19	6	""	"STM4465"	14380	15110	100	344	345	64	150	149	30	100	100	0	5944	5950	1820	60	60	11	100	100	0	0.033	0.033	0.033	0.033	1.332	0.031	0.831	80	420	6078	6085	-4.923	194	5884	195	5890	0
3	20	6	"idnR"	"STM4481"	14560	15110	100	993	993	203	161	162	25	100	100	0	9910	9817	2317	57	58	11	100	100	0	0.084	0.085	0.084	0.085	1.203	0.082	0.920	80	394	10685	10592	-3.566	832	9853	832	9760	0
3	21	6	"yjiG"	"STM4513"	14730	15120	100	459	459	108	161	161	26	100	100	0	2750	2809	908	55	57	16	100	100	0	0.111	0.108	0.107	0.107	1.250	0.101	0.881	80	384	2993	3052	-3.177	298	2695	298	2754	0
3	22	6	"yjjI"	"STM4566"	14900	15110	100	350	355	76	161	163	29	98	98	0	2450	2366	774	56	57	16	100	100	0	0.079	0.084	0.086	0.081	1.489	0.079	0.815	80	385	2583	2504	-3.663	189	2394	194	2310	0
3	23	6	"sthA"	"STM4594"	15070	15110	100	563	558	117	160	159	27	100	100	0	8742	8544	2218	55	56	11	100	100	0	0.046	0.047	0.048	0.046	1.216	0.046	0.909	80	397	9090	8887	-4.430	403	8687	398	8489	0
3	24	6	""	"STM3736"	15250	15110	100	544	541	117	160	160	26	100	100	0	7807	7579	1954	56	57	10	100	100	0	0.050	0.051	0.051	0.050	1.333	0.050	0.899	80	438	8135	7904	-4.335	384	7751	381	7523	0
3	1	7	"dsdA"	"STM3802"	11210	15310	100	816	816	236	154	154	25	100	100	0	6916	7279	2924	55	55	10	100	100	0	0.096	0.092	0.092	0.091	1.245	0.087	0.946	80	389	7523	7886	-3.374	662	6861	662	7224	0
3	2	7	"ibpB"	"STM3808"	11380	15310	100	4781	4835	1611	147	149	26	100	100	0	1159	1194	356	55	56	10	100	100	0	4.197	4.116	4.113	4.071	1.314	4.247	0.951	80	397	5738	5827	2.070	4634	1104	4688	1139	0
3	3	7	"ccmE"	"STM2250"	11550	15300	90	292	306	74	151	153	25	100	100	0	2440	2554	1064	56	58	14	100	100	0	0.059	0.062	0.060	0.061	1.383	0.059	0.788	52	351	2525	2653	-4.080	141	2384	155	2498	0
3	4	7	"torA"	"STM3822"	11730	15300	100	495	530	151	153	154	27	100	100	0	7975	8841	3448	54	56	10	100	100	0	0.043	0.043	0.044	0.042	1.255	0.042	0.924	80	406	8263	9164	-4.534	342	7921	377	8787	0
3	5	7	"dgoA"	"STM3828"	11910	15290	100	927	929	156	153	154	25	100	100	0	13768	15168	4829	55	56	10	100	100	0	0.056	0.051	0.053	0.052	1.284	0.048	0.924	80	410	14487	15889	-4.147	774	13713	776	15113	0
3	6	7	""	"STM3832"	12080	15290	100	563	568	137	153	155	27	100	100	0	10496	11063	4397	56	56	11	100	100	0	0.039	0.038	0.038	0.038	1.270	0.035	0.916	80	411	10850	11422	-4.670	410	10440	415	11007	0
3	7	7	"rluA"	"STM0095"	12270	15290	100	1030	1166	779	151	154	30	100	100	0	2303	2474	977	56	57	11	100	100	0	0.391	0.420	0.379	0.382	1.353	0.470	0.674	80	423	3126	3433	-1.354	879	2247	1015	2418	0
3	8	7	"yabK"	"STM0107"	12430	15290	70	270	276	51	147	151	24	96	96	0	530	574	290	56	63	28	100	100	0	0.259	0.249	0.272	0.254	1.481	0.214	0.740	32	230	597	647	-1.946	123	474	129	518	0
3	9	7	"ftsL"	"STM0121"	12620	15290	110	2100	2011	542	147	150	39	100	100	0	2379	2297	586	55	59	22	100	100	0	0.840	0.831	0.859	0.813	1.324	0.839	0.939	80	486	4277	4106	-0.251	1953	2324	1864	2242	0
3	10	7	"murG"	"STM0128"	12790	15290	100	615	684	260	146	148	25	100	100	0	2437	2812	1455	54	55	10	100	100	0	0.197	0.195	0.203	0.201	1.470	0.179	0.864	80	409	2852	3296	-2.345	469	2383	538	2758	0
3	11	7	"mutT"	"STM0137"	12970	15290	100	436	436	89	148	149	25	100	98	0	4202	4237	1266	54	55	11	100	100	0	0.069	0.069	0.070	0.069	1.229	0.066	0.918	80	397	4436	4471	-3.848	288	4148	288	4183	0
3	12	7	""	"STM0149"	13140	15290	100	263	274	64	154	155	25	92	90	0	3427	3670	1604	54	55	10	100	100	0	0.032	0.033	0.034	0.034	1.446	0.032	0.752	80	386	3482	3736	-4.952	109	3373	120	3616	0
3	13	7	""	"STM1548"	13310	15290	100	1149	1196	260	157	159	28	100	100	0	11514	11924	2311	55	56	11	100	100	0	0.087	0.088	0.085	0.087	1.200	0.086	0.925	80	397	12451	12908	-3.530	992	11459	1039	11869	0
3	14	7	""	"STM1552"	13490	15290	110	694	693	114	156	158	25	100	100	0	9891	10110	3484	56	57	11	100	100	0	0.055	0.053	0.055	0.055	1.216	0.049	0.908	80	441	10373	10591	-4.192	538	9835	537	10054	0
3	15	7	""	"STM1557"	13660	15290	100	336	340	70	154	155	24	100	97	0	7848	8139	3283	55	56	11	100	100	0	0.023	0.023	0.023	0.024	1.366	0.022	0.838	80	397	7975	8270	-5.420	182	7793	186	8084	0
3	16	7	"rpsV"	"STM1565"	13840	15290	100	430	439	102	154	158	32	100	100	0	1221	1297	437	55	57	12	100	100	0	0.237	0.229	0.227	0.228	1.295	0.219	0.794	80	408	1442	1527	-2.079	276	1166	285	1242	0
3	17	7	"fdnH"	"STM1569"	14020	15290	100	947	951	164	151	156	42	100	100	0	6030	6360	1825	55	56	11	100	100	0	0.133	0.127	0.130	0.128	1.191	0.119	0.927	80	396	6771	7105	-2.908	796	5975	800	6305	0
3	18	7	""	"STM1573"	14180	15280	110	889	907	178	148	148	26	100	100	0	4372	4310	832	56	57	11	100	100	0	0.172	0.178	0.179	0.177	1.202	0.175	0.925	80	437	5057	5013	-2.542	741	4316	759	4254	0
3	19	7	"yciL"	"STM1719"	14360	15290	100	2343	2292	343	144	143	29	100	100	0	4986	4979	926	58	59	11	100	100	0	0.446	0.436	0.453	0.438	1.227	0.424	0.917	80	407	7127	7069	-1.164	2199	4928	2148	4921	0
3	20	7	""	"STM1733"	14540	15290	110	622	631	147	155	155	28	100	100	0	3342	3237	1008	57	62	35	100	100	0	0.142	0.150	0.152	0.150	1.257	0.144	0.928	80	441	3752	3656	-2.814	467	3285	476	3180	0
3	21	7	""	"STM1741"	14710	15280	100	868	861	252	158	161	27	98	98	0	5590	5897	2181	55	61	38	100	100	0	0.128	0.120	0.124	0.117	1.255	0.116	0.933	80	372	6245	6545	-2.963	710	5535	703	5842	0
3	22	7	"purU"	"STM1756"	14880	15280	100	1358	1365	329	159	163	37	100	100	0	4654	4668	1325	56	56	11	100	100	0	0.261	0.261	0.265	0.262	1.171	0.255	0.942	80	385	5797	5818	-1.939	1199	4598	1206	4612	0
3	23	7	"ychN"	"STM1769"	15050	15280	100	665	661	120	159	162	36	100	100	0	2379	2449	459	56	56	11	100	100	0	0.218	0.210	0.212	0.207	1.188	0.207	0.921	80	397	2829	2895	-2.199	506	2323	502	2393	0
3	24	7	"pth"	"STM1783"	15230	15290	100	728	733	111	156	157	26	100	100	0	5058	5140	1127	56	58	28	100	100	0	0.114	0.113	0.114	0.114	1.181	0.109	0.931	80	439	5574	5661	-3.128	572	5002	577	5084	0
3	1	8	"yfbK"	"STM2315"	11210	15470	100	928	935	96	152	153	25	100	100	0	13921	14232	1961	57	57	11	100	100	0	0.056	0.055	0.056	0.055	1.129	0.054	0.963	80	404	14640	14958	-4.159	776	13864	783	14175	0
3	2	8	"nuoI"	"STM2321"	11390	15470	100	462	463	62	152	154	26	100	100	0	5430	5607	933	56	58	12	100	100	0	0.058	0.056	0.055	0.056	1.259	0.054	0.885	80	355	5684	5862	-4.116	310	5374	311	5551	0
3	3	8	""	"STM2332"	11550	15470	100	892	895	112	150	153	34	100	100	0	7778	8054	1554	55	57	14	100	100	0	0.096	0.093	0.095	0.094	1.192	0.091	0.958	80	381	8465	8744	-3.380	742	7723	745	7999	0
3	4	8	""	"STM2336"	11730	15460	100	1331	1284	198	152	154	35	100	100	0	3482	3550	585	56	57	14	100	100	0	0.344	0.324	0.331	0.322	1.192	0.318	0.949	80	406	4605	4626	-1.539	1179	3426	1132	3494	0
3	5	8	""	"STM2342"	11910	15470	100	702	706	182	151	153	26	100	100	0	9541	9235	3499	55	57	11	100	100	0	0.058	0.060	0.060	0.062	1.295	0.057	0.919	80	408	10037	9735	-4.106	551	9486	555	9180	0
3	6	8	"yfcF"	"STM2348"	12080	15460	110	1127	1085	225	153	154	23	100	98	0	6150	5912	1603	55	56	11	100	100	0	0.160	0.159	0.154	0.160	1.318	0.155	0.895	80	440	7069	6789	-2.646	974	6095	932	5857	0
3	7	8	"sseB"	"STM2535"	12260	15460	100	1783	1811	340	154	156	29	100	100	0	6430	6740	1661	56	57	12	100	100	0	0.256	0.248	0.252	0.249	1.149	0.240	0.963	80	408	8003	8341	-1.968	1629	6374	1657	6684	0
3	8	8	""	"STM2552"	12440	15460	100	817	800	112	152	153	28	100	100	0	8781	9347	2936	55	58	20	100	100	0	0.076	0.070	0.075	0.071	1.337	0.062	0.843	80	421	9391	9940	-3.714	665	8726	648	9292	0
3	9	8	"yfhA"	"STM2562"	12610	15470	110	827	884	245	151	154	41	100	100	0	3253	3557	1333	54	56	15	100	100	0	0.211	0.209	0.210	0.210	1.168	0.200	0.935	80	426	3875	4236	-2.243	676	3199	733	3503	0
3	10	8	"yfhB"	"STM2569"	12780	15470	110	774	753	169	151	153	25	100	100	0	4074	4278	1724	56	57	11	100	100	0	0.155	0.143	0.151	0.148	1.303	0.128	0.882	80	451	4641	4824	-2.689	623	4018	602	4222	0
3	11	8	""	"STM2586"	12970	15460	100	1301	1296	255	155	157	25	100	100	0	12620	12507	3012	56	57	11	100	100	0	0.091	0.092	0.091	0.092	1.110	0.089	0.969	80	392	13710	13592	-3.455	1146	12564	1141	12451	0
3	12	8	""	"STM2592"	13130	15460	100	572	583	124	160	161	24	100	98	0	8477	9124	2939	55	57	10	100	100	0	0.049	0.047	0.048	0.047	1.211	0.045	0.933	80	392	8834	9492	-4.353	412	8422	423	9069	0
3	13	8	"yhbO"	"STM3269"	13320	15460	100	1119	1121	152	159	160	26	100	100	0	4744	4780	729	55	56	10	100	100	0	0.205	0.204	0.207	0.203	1.114	0.199	0.968	80	392	5649	5687	-2.288	960	4689	962	4725	0
3	14	8	"yhbW"	"STM3276"	13480	15460	100	912	902	199	156	158	25	100	100	0	6497	6747	1770	55	56	10	100	100	0	0.117	0.111	0.112	0.112	1.221	0.109	0.953	80	382	7198	7438	-3.091	756	6442	746	6692	0
3	15	8	"nlpI"	"STM3281"	13660	15460	110	6813	6680	1288	155	157	25	100	100	0	5335	5318	1156	56	57	12	100	100	0	1.261	1.240	1.252	1.243	1.342	1.270	0.881	80	438	11937	11787	0.335	6658	5279	6525	5262	0
3	16	8	""	"STM3291"	13830	15460	110	3503	3615	813	156	158	26	100	100	0	12496	13323	3587	56	57	12	100	100	0	0.269	0.261	0.261	0.264	1.143	0.255	0.981	80	426	15787	16726	-1.894	3347	12440	3459	13267	0
3	17	8	"yhbE"	"STM3302"	14000	15460	100	5356	5326	1155	153	157	30	100	100	0	2326	2232	653	56	57	12	100	100	0	2.292	2.377	2.370	2.460	1.229	2.360	0.974	80	397	7473	7349	1.197	5203	2270	5173	2176	0
3	18	8	"nlp"	"STM3306"	14180	15460	100	483	485	111	153	156	32	100	100	0	3059	3060	874	56	59	26	100	100	0	0.110	0.111	0.110	0.111	1.316	0.108	0.917	80	395	3333	3336	-3.186	330	3003	332	3004	0
3	19	8	""	"STM0716"	14350	15450	100	1764	1775	320	156	158	26	100	100	0	8263	8529	1909	56	59	26	100	100	0	0.196	0.191	0.194	0.192	1.105	0.187	0.977	80	383	9815	10092	-2.352	1608	8207	1619	8473	0
3	20	8	""	"STM0722"	14530	15450	110	273	275	52	158	159	25	96	90	0	11601	12429	3414	56	58	11	100	100	0	0.010	0.009	0.012	0.012	1.129	0.009	0.739	80	425	11660	12490	-6.649	115	11545	117	12373	0
3	21	8	""	"STM0731"	14700	15450	110	6450	6776	1757	160	163	30	100	100	0	6907	7563	2487	56	58	11	100	100	0	0.918	0.881	0.912	0.890	1.140	0.862	0.975	80	439	13141	14123	-0.123	6290	6851	6616	7507	0
3	22	8	"ybgE"	"STM0743"	14870	15450	100	592	616	153	161	164	33	100	100	0	3746	4006	1167	56	57	12	100	100	0	0.117	0.115	0.115	0.114	1.155	0.114	0.946	80	384	4121	4405	-3.098	431	3690	455	3950	0
3	23	8	"pal"	"STM0749"	15040	15450	110	6954	6796	1276	162	165	38	100	100	0	3824	3779	789	56	57	11	100	100	0	1.803	1.782	1.842	1.783	1.154	1.792	0.969	80	439	10560	10357	0.850	6792	3768	6634	3723	0
3	24	8	"ybgS"	"STM0759"	15220	15450	100	700	696	196	159	162	34	100	98	0	3576	3636	1308	56	59	29	100	100	0	0.154	0.150	0.148	0.146	1.314	0.145	0.938	80	439	4061	4117	-2.702	541	3520	537	3580	0
3	1	9	"mdfA"	"STM0866"	11210	15640	100	1211	1400	519	150	152	24	100	100	0	4338	4980	2112	55	56	10	100	100	0	0.248	0.254	0.256	0.257	1.325	0.247	0.963	80	419	5344	6175	-2.013	1061	4283	1250	4925	0
3	2	9	"ybjC"	"STM0873"	11390	15630	110	615	612	121	151	152	25	100	100	0	3305	3310	823	56	57	12	100	100	0	0.143	0.142	0.141	0.140	1.161	0.139	0.950	80	450	3713	3715	-2.808	464	3249	461	3254	0
3	3	9	"ybjO"	"STM0881"	11560	15630	110	1209	1220	197	150	152	26	100	100	0	9794	10337	2633	55	57	15	100	100	0	0.109	0.104	0.105	0.105	1.173	0.100	0.948	80	426	10798	11352	-3.201	1059	9739	1070	10282	0
3	4	9	"artI"	"STM0890"	11730	15640	100	2053	2073	467	151	152	29	100	100	0	8148	8245	2472	55	58	17	100	100	0	0.235	0.235	0.238	0.243	1.358	0.225	0.956	80	408	9995	10112	-2.089	1902	8093	1922	8190	0
3	5	9	""	"STM0895"	11910	15640	110	171	173	29	149	150	24	47	18	0	4023	4037	828	55	56	10	100	100	0	0.006	0.006	0.013	0.014	1.352	0.006	0.134	80	452	3990	4006	-7.495	22	3968	24	3982	0
3	6	9	""	"STM0900"	12090	15630	110	194	192	31	153	154	23	66	45	0	18084	18111	3514	55	56	11	100	100	0	0.002	0.002	0.000	0.000	1.000	0.002	0.275	80	439	18070	18095	-8.780	41	18029	39	18056	0
3	7	9	""	"STM1034"	12250	15630	100	236	285	146	156	156	23	95	83	0	2490	3881	4421	55	56	11	100	100	0	0.033	0.034	0.032	0.032	1.423	0.032	0.887	80	404	2515	3955	-4.928	80	2435	129	3826	0
3	8	9	""	"STM1038"	12440	15630	100	343	346	60	152	153	24	100	98	0	6452	6622	1962	55	55	10	100	100	0	0.030	0.030	0.031	0.029	1.291	0.028	0.863	80	418	6588	6761	-5.066	191	6397	194	6567	0
3	9	9	"aceA"	"STM4184"	12620	15630	100	383	423	146	155	155	24	97	96	0	4040	4336	1788	54	55	10	100	100	0	0.057	0.063	0.062	0.059	1.366	0.065	0.913	80	383	4214	4550	-4.128	228	3986	268	4282	0
3	10	9	""	"STM4195"	12790	15630	100	246	261	73	151	154	26	100	86	0	1123	1235	700	54	54	10	100	100	0	0.089	0.093	0.086	0.091	1.482	0.087	0.708	80	371	1164	1291	-3.492	95	1069	110	1181	0
3	11	9	""	"STM4199"	12960	15630	100	511	515	88	153	155	24	100	100	0	8933	9109	2205	55	56	10	100	100	0	0.040	0.040	0.041	0.040	1.189	0.039	0.940	80	396	9236	9416	-4.632	358	8878	362	9054	0
3	12	9	""	"STM4203"	13140	15630	110	249	251	35	159	159	25	97	90	0	2480	2417	547	54	55	9	100	100	0	0.037	0.039	0.038	0.038	1.503	0.036	0.626	80	453	2516	2455	-4.753	90	2426	92	2363	0
3	13	9	"pduA"	"STM2038"	13310	15630	100	218	219	35	155	156	24	90	65	0	3020	3093	624	53	54	10	100	100	0	0.021	0.021	0.022	0.023	1.461	0.020	0.500	80	396	3030	3104	-5.558	63	2967	64	3040	0
3	14	9	"pduS"	"STM2053"	13490	15630	100	261	268	44	155	157	25	97	93	0	2492	2506	771	55	55	10	100	100	0	0.043	0.046	0.045	0.045	1.475	0.043	0.708	80	396	2543	2564	-4.523	106	2437	113	2451	0
3	15	9	"stfC"	"STM0196"	13660	15630	100	317	328	60	157	158	26	98	97	0	2895	2985	808	55	56	10	100	100	0	0.056	0.058	0.058	0.058	1.346	0.057	0.842	80	396	3000	3101	-4.150	160	2840	171	2930	0
3	16	9	"eutS"	"STM2470"	13840	15630	100	214	217	39	157	158	26	83	55	0	2707	2693	948	55	56	11	100	100	0	0.021	0.023	0.024	0.024	1.513	0.023	0.527	80	384	2709	2698	-5.540	57	2652	60	2638	0
3	17	9	"pagK"	"STM1867"	13990	15620	90	747	788	192	155	159	32	100	100	0	1978	2034	704	55	64	66	100	100	0	0.308	0.320	0.329	0.325	1.195	0.302	0.933	52	319	2515	2612	-1.700	592	1923	633	1979	0
3	18	9	"pefI"	"PSLT013"	14170	15620	110	837	830	133	155	159	32	100	100	0	3060	3160	940	56	64	59	100	100	0	0.227	0.217	0.225	0.221	1.182	0.206	0.929	80	452	3686	3779	-2.139	682	3004	675	3104	0
3	19	9	"traM"	"PSLT073"	14350	15620	100	374	379	50	156	157	24	100	100	0	6577	6832	1468	56	58	25	100	100	0	0.033	0.033	0.033	0.033	1.255	0.032	0.887	80	408	6739	6999	-4.903	218	6521	223	6776	0
3	20	9	"traC"	"PSLT088"	14530	15620	100	189	201	52	158	158	24	56	32	0	972	1212	1122	54	56	11	100	100	0	0.034	0.037	0.041	0.040	1.873	0.039	0.618	80	408	949	1201	-4.888	31	918	43	1158	0
3	21	9	""	"STM1623"	14700	15620	80	170	169	25	157	157	22	30	5	0	294	333	164	54	55	11	100	100	0	0.054	0.043	0.087	0.079	2.248	0.041	0.049	52	285	253	291	-4.206	13	240	12	279	0
3	22	9	"fumB"	"STM4300"	14870	15620	100	347	345	77	159	161	25	98	95	0	2281	2352	841	54	55	11	100	100	0	0.084	0.081	0.079	0.079	1.393	0.080	0.881	80	408	2415	2484	-3.566	188	2227	186	2298	0
3	23	9	"phnB"	"STM4288"	15040	15620	100	970	963	127	161	163	30	100	100	0	6752	6999	1231	55	57	16	100	100	0	0.121	0.115	0.115	0.116	1.123	0.113	0.967	80	418	7506	7746	-3.049	809	6697	802	6944	0
3	24	9	"nrfD"	"STM4280"	15220	15620	90	298	316	85	161	160	25	98	92	0	2562	2894	1445	58	60	18	100	100	0	0.055	0.055	0.058	0.053	1.466	0.051	0.775	52	371	2641	2991	-4.192	137	2504	155	2836	0
3	1	10	"mog"	"STM0008"	11200	15810	100	585	592	146	147	149	24	100	98	0	2153	2133	684	54	55	10	100	100	0	0.209	0.214	0.210	0.212	1.294	0.207	0.931	80	428	2537	2524	-2.261	438	2099	445	2079	0
3	2	10	""	"STM0273"	11390	15820	100	228	234	48	148	149	24	91	81	0	2043	2067	771	54	55	10	100	100	0	0.040	0.043	0.043	0.041	1.601	0.041	0.664	80	403	2069	2099	-4.636	80	1989	86	2013	0
3	3	10	""	"STM0278"	11550	15810	110	366	368	67	151	151	24	100	98	0	4866	4984	1155	55	56	15	100	100	0	0.045	0.044	0.044	0.043	1.279	0.043	0.859	80	425	5026	5146	-4.484	215	4811	217	4929	0
3	4	10	""	"STM0287"	11720	15810	100	317	317	61	152	151	22	98	97	0	3876	3743	1000	54	55	9	100	100	0	0.043	0.045	0.044	0.043	1.452	0.044	0.836	80	406	3987	3854	-4.534	165	3822	165	3689	0
3	5	10	""	"STM0296"	11910	15810	100	267	274	54	150	151	22	98	97	0	2829	2846	879	53	54	9	100	100	0	0.042	0.044	0.045	0.043	1.654	0.043	0.739	80	406	2893	2917	-4.568	117	2776	124	2793	0
3	6	10	"ghmA"	"STM0310"	12080	15810	100	458	453	80	150	151	23	100	100	0	1797	1774	579	54	54	10	100	100	0	0.177	0.176	0.179	0.182	1.315	0.164	0.913	80	408	2051	2023	-2.501	308	1743	303	1720	0
3	7	10	"ndh"	"STM1211"	12260	15810	100	405	426	137	152	152	24	100	100	0	393	419	196	53	54	10	100	100	0	0.744	0.749	0.751	0.773	1.413	0.733	0.888	80	407	593	640	-0.426	253	340	274	366	0
3	8	10	"ycfV"	"STM1218"	12440	15800	100	617	617	119	150	151	25	100	100	0	2518	2601	621	54	54	10	100	100	0	0.190	0.183	0.185	0.183	1.231	0.177	0.934	80	396	2931	3014	-2.400	467	2464	467	2547	0
3	9	10	"ymfB"	"STM1235"	12610	15800	100	286	294	68	155	153	24	98	96	0	1161	1211	410	54	55	10	100	100	0	0.118	0.120	0.123	0.116	1.422	0.121	0.820	80	408	1238	1296	-3.079	131	1107	139	1157	0
3	10	10	""	"STM1252"	12790	15800	100	1049	1073	275	154	155	26	100	100	0	4386	4475	1243	53	55	11	100	100	0	0.207	0.208	0.212	0.206	1.220	0.205	0.960	80	408	5228	5341	-2.275	895	4333	919	4422	0
3	11	10	""	"STM1265"	12960	15800	100	350	360	56	152	154	24	100	100	0	7362	7451	1867	53	54	10	100	100	0	0.027	0.028	0.028	0.028	1.236	0.027	0.895	80	396	7507	7606	-5.206	198	7309	208	7398	0
3	12	10	"yaoF"	"STM1275"	13130	15810	100	732	713	138	155	156	26	100	100	0	1690	1607	416	53	55	9	100	100	0	0.352	0.359	0.355	0.360	1.196	0.350	0.948	80	408	2214	2112	-1.504	577	1637	558	1554	0
3	13	10	"fumC"	"STM1469"	13310	15800	100	1130	1298	486	154	155	26	100	100	0	4298	4987	2025	53	54	10	100	100	0	0.230	0.232	0.228	0.228	1.219	0.228	0.963	80	396	5221	6078	-2.121	976	4245	1144	4934	0
3	14	10	"ydgI"	"STM1477"	13480	15800	100	739	841	367	154	156	26	100	100	0	2276	2579	1219	55	55	10	100	100	0	0.263	0.272	0.265	0.267	1.247	0.273	0.954	80	384	2806	3211	-1.925	585	2221	687	2524	0
3	15	10	""	"STM1485"	13650	15800	100	3504	3530	844	156	158	25	100	100	0	728	731	180	54	54	9	100	100	0	4.967	4.984	4.945	5.019	1.229	5.050	0.956	80	396	4022	4051	2.312	3348	674	3374	677	0
3	16	10	""	"STM1490"	13830	15800	100	562	745	742	157	157	25	100	98	0	2350	2947	1592	54	55	10	100	100	0	0.176	0.203	0.161	0.167	1.525	0.241	0.586	80	408	2701	3481	-2.503	405	2296	588	2893	0
3	17	10	""	"STM1499"	14010	15800	100	295	295	58	157	159	27	96	96	0	1634	1633	543	54	58	42	100	97	0	0.087	0.087	0.089	0.087	1.375	0.087	0.815	80	419	1718	1717	-3.517	138	1580	138	1579	0
3	18	10	"wzzB"	"STM2079"	14180	15790	100	2882	2949	1155	156	158	24	100	100	0	5289	5635	2270	55	56	12	100	100	0	0.521	0.501	0.500	0.489	1.188	0.497	0.977	80	406	7960	8373	-0.941	2726	5234	2793	5580	0
3	19	10	"nxiA"	"STM2783"	14350	15790	110	2098	2222	417	155	157	39	100	100	0	10598	11516	2612	55	56	16	100	100	0	0.184	0.180	0.181	0.181	1.092	0.178	0.978	80	438	12486	13528	-2.440	1943	10543	2067	11461	0
3	20	10	"ygaF"	"STM2790"	14520	15790	100	390	381	64	158	160	40	98	97	0	2599	2544	532	54	56	15	100	100	0	0.091	0.090	0.092	0.087	1.309	0.088	0.896	80	396	2777	2713	-3.455	232	2545	223	2490	0
3	21	10	"ygaP"	"STM2798"	14690	15790	100	939	1042	342	159	160	25	100	100	0	2415	2596	905	54	55	11	100	100	0	0.330	0.347	0.342	0.340	1.177	0.347	0.967	80	419	3141	3425	-1.598	780	2361	883	2542	0
3	22	10	""	"STM4012"	14880	15800	100	281	280	55	159	160	25	93	91	0	3963	3993	1187	54	55	10	100	100	0	0.031	0.031	0.030	0.029	1.450	0.030	0.769	80	404	4031	4060	-5.002	122	3909	121	3939	0
3	23	10	""	"STM4031"	15040	15800	100	1855	1932	810	160	161	25	100	100	0	941	973	441	54	55	11	100	100	0	1.911	1.928	1.913	1.961	1.208	1.924	0.969	80	394	2582	2691	0.934	1695	887	1772	919	0
3	24	10	"rhaD"	"STM4045"	15210	15790	90	253	265	77	158	157	26	88	80	0	2330	2349	1163	59	63	25	100	100	0	0.042	0.047	0.046	0.044	1.603	0.049	0.746	52	371	2366	2397	-4.579	95	2271	107	2290	0
3	1	11	""	"STM2942"	11210	15980	100	206	213	50	150	153	25	73	56	0	2187	2650	1267	54	55	10	100	100	0	0.026	0.024	0.028	0.027	1.494	0.025	0.618	80	406	2189	2659	-5.251	56	2133	63	2596	0
3	2	11	"pyrG"	"STM2953"	11370	15980	100	5244	6267	3112	151	153	26	100	100	0	3941	4829	2469	53	55	11	100	100	0	1.310	1.281	1.284	1.282	1.248	1.275	0.983	80	370	8981	10892	0.389	5093	3888	6116	4776	0
3	3	11	"ygcY"	"STM2961"	11550	15980	100	335	345	91	153	153	25	100	97	0	3001	3231	1247	55	55	10	100	100	0	0.062	0.060	0.060	0.058	1.430	0.058	0.830	80	408	3128	3368	-4.017	182	2946	192	3176	0
3	4	11	"exo"	"STM2972"	11730	15980	100	659	670	153	152	154	25	100	100	0	4639	4925	1417	55	56	10	100	100	0	0.111	0.106	0.105	0.106	1.204	0.103	0.942	80	418	5091	5388	-3.177	507	4584	518	4870	0
3	5	11	"fucI"	"STM2976"	11900	15980	100	373	405	122	151	153	25	100	98	0	4059	4591	1911	54	56	13	100	100	0	0.055	0.056	0.057	0.054	1.279	0.056	0.927	80	396	4227	4791	-4.173	222	4005	254	4537	0
3	6	11	"ygdI"	"STM2983"	12080	15980	110	758	752	108	149	151	25	100	100	0	3856	3765	679	54	55	11	100	100	0	0.160	0.162	0.161	0.163	1.149	0.158	0.955	80	440	4411	4314	-2.642	609	3802	603	3711	0
3	7	11	"metC"	"STM3161"	12250	15970	100	1069	1075	405	151	152	26	98	96	0	8236	9164	3975	53	55	11	100	100	0	0.112	0.101	0.102	0.099	1.372	0.100	0.972	80	405	9101	10035	-3.156	918	8183	924	9111	0
3	8	11	""	"STM3170"	12440	15970	100	329	326	68	152	153	25	97	96	0	3412	3425	919	54	54	10	100	100	0	0.053	0.052	0.054	0.050	1.360	0.051	0.837	80	418	3535	3545	-4.246	177	3358	174	3371	0
3	9	11	"STMF1.3"	"Not LT2a90"	12610	15980	100	2635	2685	647	153	154	25	100	100	0	311	316	67	53	55	11	100	100	0	9.620	9.627	9.752	9.634	1.219	9.867	0.932	80	436	2740	2795	3.266	2482	258	2532	263	0
3	10	11	"yfiO"	"STM2663"	12780	15980	100	2217	2208	376	155	156	27	100	100	0	3559	3540	785	54	56	12	100	100	0	0.588	0.589	0.583	0.596	1.159	0.573	0.966	80	430	5567	5539	-0.765	2062	3505	2053	3486	0
3	11	11	"ffh"	"STM2677"	12960	15970	90	948	984	228	156	160	32	100	100	0	6119	6742	2564	55	72	109	100	100	0	0.131	0.124	0.125	0.129	1.217	0.114	0.927	52	360	6856	7515	-2.937	792	6064	828	6687	0
3	12	11	"yfjG"	"STM2687"	13140	15980	100	1250	1251	247	156	159	33	100	100	0	3627	3671	956	54	69	104	100	100	0	0.306	0.303	0.312	0.308	1.234	0.292	0.944	80	394	4667	4712	-1.708	1094	3573	1095	3617	0
3	13	11	"ybbK"	"STM0501"	13310	15970	100	876	852	212	156	157	26	97	97	0	2491	2399	654	54	55	10	100	100	0	0.295	0.297	0.302	0.284	1.526	0.292	0.949	80	397	3157	3041	-1.759	720	2437	696	2345	0
3	14	11	"sfbB"	"STM0511"	13490	15970	100	281	282	50	157	158	25	97	93	0	2223	2344	536	55	56	13	100	100	0	0.057	0.055	0.053	0.052	1.445	0.054	0.760	80	383	2292	2414	-4.128	124	2168	125	2289	0
3	15	11	"gip"	"STM0518"	13650	15970	100	753	761	129	158	158	25	100	100	0	8184	8507	2065	55	57	16	100	100	0	0.073	0.071	0.071	0.072	1.197	0.069	0.948	80	422	8724	9055	-3.772	595	8129	603	8452	0
3	16	11	"allB"	"STM0523"	13830	15970	100	270	291	85	157	157	24	95	86	0	1486	1710	746	55	56	10	100	100	0	0.079	0.081	0.077	0.072	1.540	0.086	0.841	80	408	1544	1789	-3.663	113	1431	134	1655	0
3	17	11	"allC"	"STM0527"	14010	15970	100	282	289	57	157	159	24	98	96	0	3882	4160	1162	55	56	9	100	100	0	0.033	0.032	0.031	0.031	1.477	0.031	0.757	80	384	3952	4237	-4.936	125	3827	132	4105	0
3	18	11	"ppiB"	"STM0536"	14170	15980	110	1581	1510	358	158	160	24	100	100	0	5228	4960	974	55	55	10	100	100	0	0.275	0.276	0.276	0.268	1.244	0.270	0.947	80	438	6596	6257	-1.862	1423	5173	1352	4905	0
3	19	11	"slyX"	"STM3454"	14350	15970	110	874	855	196	155	158	38	100	100	0	2338	2295	580	56	58	15	100	100	0	0.315	0.313	0.316	0.310	1.242	0.312	0.953	80	467	3001	2939	-1.666	719	2282	700	2239	0
3	20	11	"mglB"	"STM2190"	14530	15970	100	1066	1072	219	157	161	39	100	100	0	5699	5730	1150	56	58	19	100	100	0	0.161	0.161	0.161	0.160	1.153	0.153	0.936	80	454	6552	6589	-2.634	909	5643	915	5674	0
3	21	11	""	"STM2198"	14710	15960	110	1679	1686	500	157	159	26	100	100	0	10072	10368	2943	55	57	16	100	100	0	0.152	0.148	0.151	0.145	1.227	0.148	0.960	80	441	11539	11842	-2.718	1522	10017	1529	10313	0
3	22	11	"rsuA"	"STM2222"	14870	15970	100	755	750	145	154	156	26	100	100	0	6314	5997	1569	56	56	11	100	100	0	0.096	0.100	0.101	0.101	1.215	0.096	0.941	80	383	6859	6537	-3.380	601	6258	596	5941	0
3	23	11	"yejM"	"STM2228"	15050	15970	100	619	652	183	156	157	27	100	100	0	3496	3772	1446	55	56	11	100	100	0	0.135	0.133	0.135	0.133	1.291	0.127	0.911	80	369	3904	4213	-2.894	463	3441	496	3717	0
3	24	11	""	"STM2237"	15210	15970	100	222	224	40	161	160	27	81	56	0	4145	3969	1110	57	58	13	100	100	0	0.015	0.016	0.020	0.020	1.457	0.016	0.501	80	422	4149	3975	-6.066	61	4088	63	3912	0
3	1	12	"Ctrl-10810ng/ul"	"Ctrl-10810ng/ul"	11200	16150	100	148	147	24	150	152	25	7	3	0	66	70	22	55	55	10	50	26	0	-0.182	-0.200	0.800	0.692	3.567	11.150	0.006	80	450	9	12	Error	-2	11	-3	15	-50
3	2	12	"Ctrl-Y310ng/ul"	"Ctrl-Y310ng/ul"	11370	16150	100	148	151	22	149	150	25	11	3	0	66	69	19	53	54	10	52	32	0	-0.077	0.125	1.069	1.207	5.315	0.014	0.000	80	418	12	18	Error	-1	13	2	16	-50
3	3	12	"Ctrl-PolA10ng/ul"	"Ctrl-PolA10ng/ul"	11550	16150	100	162	176	71	149	152	24	36	17	0	69	126	148	53	54	16	47	31	0	0.813	0.370	0.825	0.748	3.563	0.394	0.419	80	440	29	100	-0.300	13	16	27	73	-50
3	4	12	"Ctrl-TufA10ng/ul"	"Ctrl-TufA10ng/ul"	11730	16160	90	1762	2458	1783	151	157	32	100	100	0	157	211	125	52	54	10	100	98	0	15.343	14.509	14.610	14.662	1.425	14.978	0.923	52	357	1716	2466	3.939	1611	105	2307	159	0
3	5	12	"ctrl-buffer"	"ctrl-buffer"	11900	16150	100	151	152	21	150	156	32	8	0	0	58	62	14	53	55	12	33	16	0	0.200	0.222	1.571	1.369	4.683	18.851	0.004	80	408	6	11	-2.322	1	5	2	9	-50
3	6	12	"Ctrl-rbc110ng/ul"	"Ctrl-rbc110ng/ul"	12070	16150	100	151	148	23	152	154	25	8	0	0	61	61	14	55	55	10	31	15	0	-0.167	-0.667	1.267	1.290	4.859	0.022	0.001	80	396	5	2	Error	-1	6	-4	6	-50
3	7	12	"Ctrl-10850ng/ul"	"Ctrl-10850ng/ul"	12250	16150	100	147	150	29	152	154	24	13	7	0	61	64	17	53	55	10	42	21	0	-0.625	-0.182	1.988	2.009	4.469	20.692	0.005	80	420	3	9	Error	-5	8	-2	11	-50
3	8	12	"Ctrl-Y350ng/ul"	"Ctrl-Y350ng/ul"	12420	16150	100	154	156	29	149	151	24	23	10	0	60	62	14	54	55	10	35	13	0	0.833	0.875	2.152	2.118	3.747	151.694	0.000	80	448	11	15	-0.263	5	6	7	8	-50
3	9	12	"Ctrl-PolA50ng/ul"	"Ctrl-PolA50ng/ul"	12600	16160	50	335	329	83	150	152	23	100	91	0	1245	1312	421	58	64	23	100	100	0	0.156	0.143	0.149	0.132	1.550	0.146	0.844	12	104	1372	1433	-2.682	185	1187	179	1254	0
3	10	12	"Ctrl-TufA50ng/ul"	"Ctrl-TufA50ng/ul"	12790	16160	100	1773	4481	5545	152	153	24	100	100	0	159	357	424	55	56	14	96	93	0	15.587	14.334	15.134	15.877	1.467	13.648	0.968	80	413	1725	4631	3.962	1621	104	4329	302	0
3	11	12	"ctrl-buffer"	"ctrl-buffer"	12940	16150	100	154	157	25	153	156	28	11	3	0	62	65	16	54	57	38	5	0	0	0.125	0.364	1.500	1.423	4.027	10.717	0.015	80	393	9	15	-3.000	1	8	4	11	-50
3	12	12	"Ctrl-rbc1100ng/ul"	"Ctrl-rbc1100ng/ul"	13120	16140	100	150	154	25	155	156	25	17	2	0	65	65	13	53	54	10	53	25	0	-0.417	-0.083	1.532	1.627	4.814	0.003	0.000	80	396	7	11	Error	-5	12	-1	12	-50
3	13	12	"Ctrl-108100ng/ul"	"Ctrl-108100ng/ul"	13290	16140	100	150	155	28	156	158	25	20	2	0	63	65	14	53	54	10	48	22	0	-0.600	-0.083	1.556	1.462	3.169	40.398	0.002	80	409	4	11	Error	-6	10	-1	12	-50
3	14	12	"Ctrl-Y3100ng/ul"	"Ctrl-Y3100ng/ul"	13470	16140	100	161	161	29	157	158	25	20	5	0	62	63	14	53	55	14	32	8	0	0.444	0.400	1.188	1.207	3.249	41.868	0.002	80	449	13	14	-1.170	4	9	4	10	-50
3	15	12	"Ctrl-PolA100ng/ul"	"Ctrl-PolA100ng/ul"	13660	16160	60	400	377	99	155	154	26	96	96	0	1431	1610	835	57	63	22	100	100	0	0.178	0.143	0.136	0.147	1.523	0.126	0.838	32	176	1619	1775	-2.488	245	1374	222	1553	0
3	16	12	"Ctrl-TufA100ng/ul"	"Ctrl-TufA100ng/ul"	13830	16140	100	3820	10607	14248	157	156	25	100	100	0	283	790	1141	54	55	11	100	100	0	15.996	14.198	15.566	15.820	1.348	13.132	0.966	80	408	3892	11186	4.000	3663	229	10450	736	0
3	17	12	"ctrl-buffer"	"ctrl-buffer"	13990	16140	100	168	168	29	159	159	25	23	8	0	70	82	39	54	56	10	57	38	0	0.563	0.321	0.599	0.936	3.986	1.319	0.114	80	383	25	37	-0.830	9	16	9	28	-50
3	18	12	"Ctrl-rbc150ng/ul"	"Ctrl-rbc150ng/ul"	14160	16140	100	176	176	33	158	159	28	40	10	0	65	65	12	54	55	10	51	21	0	1.636	1.636	2.463	2.707	2.707	9.586	0.040	80	395	29	29	0.710	18	11	18	11	-50
3	19	12	"Ctrl-108400ng/ul"	"Ctrl-108400ng/ul"	14340	16140	100	162	161	27	157	159	26	15	6	0	63	65	15	55	56	12	33	13	0	0.625	0.400	1.686	2.028	3.073	32.532	0.002	80	436	13	14	-0.678	5	8	4	10	-50
3	20	12	"Ctrl-Y3400ng/ul"	"Ctrl-Y3400ng/ul"	14520	16140	50	293	270	52	161	159	28	91	83	0	69	65	16	59	60	13	25	8	0	13.200	18.167	6.303	6.013	1.607	0.011	0.001	12	104	142	115	3.722	132	10	109	6	0
3	21	12	"Ctrl-PolA400ng/ul"	"Ctrl-PolA400ng/ul"	14710	16140	100	353	471	276	155	157	25	96	90	0	1057	1916	1786	54	56	14	100	100	0	0.197	0.170	0.178	0.176	1.403	0.154	0.914	80	438	1201	2178	-2.341	198	1003	316	1862	0
3	22	12	"Ctrl-TufA400ng/ul"	"Ctrl-TufA400ng/ul"	14870	16140	100	15771	23271	19040	154	158	26	100	100	7	927	1509	1527	55	56	10	100	100	0	17.909	15.899	17.332	17.502	1.296	14.638	0.906	80	382	16489	24571	4.163	15617	872	23117	1454	0
3	23	12	"ctrl-buffer"	"ctrl-buffer"	15040	16130	100	167	177	47	155	158	27	33	18	0	65	66	18	55	55	10	48	20	0	1.200	2.000	2.000	2.115	3.434	5.946	0.145	80	393	22	33	0.263	12	10	22	11	-50
3	24	12	"Ctrl-rbc1buffer"	"Ctrl-rbc1buffer"	15210	16130	100	159	158	25	158	161	26	13	1	0	61	65	19	55	56	10	37	22	0	0.167	0.000	1.500	1.534	4.087	85.261	0.000	80	426	7	10	-2.585	1	6	0	10	-50
3	1	13	"phoP"	"STM1231"	11200	16350	100	5117	5169	1303	152	153	23	100	100	0	2284	2261	650	54	55	11	100	100	0	2.226	2.273	2.268	2.330	1.232	2.263	0.969	80	439	7195	7224	1.155	4965	2230	5017	2207	0
3	2	13	"phoP"	"STM1231"	11380	16340	100	5465	5344	1064	150	151	25	100	100	0	2814	2788	380	54	55	12	100	100	0	1.926	1.900	1.940	1.874	1.181	1.961	0.960	80	403	8075	7928	0.945	5315	2760	5194	2734	0
3	3	13	"phoQ"	"STM1230"	11550	16340	100	1247	1395	668	150	151	23	100	100	0	1389	1619	822	54	55	17	100	100	0	0.822	0.796	0.780	0.782	1.188	0.797	0.970	80	393	2432	2810	-0.283	1097	1335	1245	1565	0
3	4	13	"phoQ"	"STM1230"	11730	16340	100	2982	3309	1154	153	153	23	100	100	0	4423	5222	2061	54	54	10	100	100	0	0.648	0.611	0.608	0.627	1.229	0.596	0.973	80	417	7198	8324	-0.627	2829	4369	3156	5168	0
3	5	13	"phoQ"	"STM1230"	11910	16330	100	2547	2716	668	154	155	25	100	100	0	4812	5248	1540	54	54	10	100	100	0	0.503	0.493	0.489	0.498	1.189	0.484	0.963	80	408	7151	7756	-0.992	2393	4758	2562	5194	0
3	6	13	"hupA"	"STM4170"	12080	16320	110	1981	2016	616	152	154	25	100	100	0	1079	1162	380	55	55	10	100	100	0	1.786	1.684	1.731	1.674	1.213	1.688	0.957	80	454	2853	2971	0.837	1829	1024	1864	1107	0
3	7	13	"sopB"	"STM1091"	12260	16330	110	624	629	138	152	153	24	100	100	0	9194	9567	2678	54	55	10	100	100	0	0.052	0.050	0.050	0.050	1.245	0.048	0.939	80	452	9612	9990	-4.275	472	9140	477	9513	0
3	8	13	"pipC"	"STM0375"	12430	16330	100	415	414	66	147	148	23	100	100	0	3410	3472	716	53	54	10	100	100	0	0.080	0.078	0.078	0.077	1.199	0.076	0.912	80	418	3625	3686	-3.647	268	3357	267	3419	0
3	9	13	"pipC"	"STM0375"	12620	16330	100	542	550	92	153	154	27	100	100	0	4464	4443	899	54	56	15	100	100	0	0.088	0.090	0.089	0.090	1.270	0.087	0.920	80	441	4799	4786	-3.503	389	4410	397	4389	0
3	10	13	"ssrB"	"STM1391"	12790	16330	110	928	917	159	152	155	28	100	100	0	4864	4772	1116	55	57	15	100	100	0	0.161	0.162	0.164	0.163	1.166	0.156	0.961	80	412	5585	5482	-2.632	776	4809	765	4717	0
3	11	13	"ssrB"	"STM1391"	12960	16320	100	1009	1006	137	152	153	24	100	100	0	5394	5576	1229	54	55	11	100	100	0	0.160	0.155	0.160	0.155	1.155	0.148	0.940	80	410	6197	6376	-2.639	857	5340	854	5522	0
3	12	13	"ssrB"	"STM1391"	13130	16320	100	1379	1356	192	154	155	27	100	100	0	7006	6997	1536	53	55	10	100	100	0	0.176	0.173	0.175	0.174	1.140	0.167	0.960	80	420	8178	8146	-2.505	1225	6953	1202	6944	0
3	13	13	"lrp"	"STM0959"	13310	16320	110	2983	2981	905	153	153	24	100	100	0	4877	4903	1453	54	56	11	100	100	0	0.587	0.583	0.580	0.571	1.175	0.589	0.974	80	440	7653	7677	-0.769	2830	4823	2828	4849	0
3	14	13	"lrp"	"STM0959"	13470	16320	110	3284	3303	561	155	156	24	100	100	0	5144	5197	1103	52	54	12	100	100	0	0.614	0.612	0.612	0.616	1.126	0.600	0.966	80	439	8221	8293	-0.703	3129	5092	3148	5145	0
3	15	13	"gyrA"	"STM2272"	13650	16320	100	4194	4641	1593	156	157	25	100	100	0	3811	4204	1617	53	55	12	100	100	0	1.075	1.080	1.098	1.089	1.134	1.066	0.969	80	412	7796	8636	0.104	4038	3758	4485	4151	0
3	16	13	"gyrA"	"STM2272"	13820	16320	100	5206	5373	1585	156	156	24	100	100	0	5837	6184	1981	53	54	10	100	100	0	0.873	0.851	0.854	0.853	1.211	0.836	0.954	80	408	10834	11348	-0.196	5050	5784	5217	6131	0
3	17	13	"csrA"	"STM2826"	14000	16320	100	1041	1072	199	158	159	24	100	100	0	2137	2217	549	56	56	10	100	100	0	0.424	0.423	0.439	0.425	1.162	0.413	0.953	80	420	2964	3075	-1.237	883	2081	914	2161	0
3	18	13	"csrA"	"STM2826"	14180	16320	100	1046	1040	248	159	160	29	100	100	0	2063	2115	538	53	54	11	100	100	0	0.441	0.427	0.432	0.420	1.211	0.425	0.954	80	395	2897	2943	-1.180	887	2010	881	2062	0
3	19	13	"yhhP"	"STM3578"	14340	16310	110	684	668	143	155	159	30	100	100	0	2180	2102	509	52	54	12	100	100	0	0.249	0.250	0.253	0.247	1.214	0.246	0.948	80	413	2657	2563	-2.008	529	2128	513	2050	0
3	20	13	"yhhP"	"STM3578"	14510	16320	100	741	748	151	153	154	25	100	100	0	2439	2480	647	53	54	10	100	100	0	0.246	0.245	0.245	0.246	1.175	0.238	0.953	80	433	2974	3022	-2.021	588	2386	595	2427	0
3	21	13	"yhhP"	"STM3578"	14700	16320	100	639	637	102	155	157	25	100	100	0	2198	2232	434	53	54	9	100	100	0	0.226	0.221	0.221	0.220	1.189	0.216	0.936	80	406	2629	2661	-2.148	484	2145	482	2179	0
3	22	13	"topA"	"STM1714"	14870	16320	100	3646	4332	1888	158	162	26	100	100	0	4070	4479	1900	54	55	10	100	100	0	0.869	0.943	0.941	0.946	1.211	0.947	0.973	80	384	7504	8599	-0.203	3488	4016	4174	4425	0
3	23	13	"topA"	"STM1714"	15040	16320	100	1302	1510	669	160	162	27	100	100	0	2105	2208	895	55	56	12	100	100	0	0.557	0.627	0.601	0.635	1.356	0.642	0.945	80	393	3192	3503	-0.844	1142	2050	1350	2153	0
3	24	13	"fur"	"STM0693"	15210	16310	100	2957	2832	704	161	164	27	100	100	0	5400	5608	1820	55	56	12	100	100	0	0.523	0.481	0.500	0.480	1.199	0.464	0.948	80	440	8141	8224	-0.935	2796	5345	2671	5553	0
3	1	14	"ynfA"	"STM1504"	11200	16500	100	238	242	37	150	151	24	100	90	0	4297	4164	512	52	54	12	100	100	0	0.021	0.022	0.022	0.022	1.412	0.022	0.682	80	430	4333	4204	-5.592	88	4245	92	4112	0
3	2	14	""	"STM3654"	11360	16500	110	341	339	40	149	150	24	100	100	0	4670	4635	646	53	55	15	100	100	0	0.042	0.041	0.041	0.041	1.204	0.041	0.887	80	452	4809	4772	-4.588	192	4617	190	4582	0
3	3	14	"yeiP"	"STM2211"	11530	16490	110	1444	1406	262	149	150	25	100	100	0	10809	10400	1948	54	57	25	100	100	0	0.120	0.121	0.121	0.120	1.161	0.122	0.973	80	472	12050	11603	-3.054	1295	10755	1257	10346	0
3	4	14	"yfaE"	"STM2279"	11720	16500	110	375	382	74	150	151	25	100	100	0	2428	2564	708	54	55	22	100	100	0	0.095	0.092	0.092	0.092	1.198	0.091	0.900	80	509	2599	2742	-3.399	225	2374	232	2510	0
3	5	14	""	"STM4111"	11900	16500	110	339	344	55	153	155	39	100	100	0	1819	1850	398	53	54	14	100	100	0	0.105	0.106	0.107	0.104	1.279	0.104	0.866	80	511	1952	1988	-3.247	186	1766	191	1797	0
3	6	14	""	"STM4140"	12080	16500	110	239	309	234	152	153	25	92	77	0	1305	1840	2025	53	54	9	100	100	0	0.069	0.088	0.076	0.071	1.856	0.100	0.869	80	524	1339	1944	-3.847	87	1252	157	1787	0
3	7	14	"ssaS"	"STM1420"	12260	16500	100	406	469	213	148	150	25	100	100	0	2971	4583	4736	53	54	10	100	100	0	0.088	0.071	0.085	0.080	1.303	0.053	0.894	80	426	3176	4851	-3.500	258	2918	321	4530	0
3	8	14	"nrdH"	"STM2805"	12420	16500	100	681	984	931	149	151	24	100	100	0	1131	2327	3479	52	53	10	100	100	0	0.493	0.367	0.503	0.469	1.381	0.286	0.935	80	436	1611	3110	-1.020	532	1079	835	2275	0
3	9	14	"fimI"	"STM0544"	12610	16500	100	243	295	176	152	152	24	95	88	0	1310	1891	2409	53	54	10	100	100	0	0.072	0.078	0.076	0.081	1.402	0.071	0.878	80	450	1348	1981	-3.788	91	1257	143	1838	0
3	10	14	"aroA"	"STM0978"	12780	16490	100	584	560	217	152	153	25	100	98	0	3097	2991	1408	53	54	11	100	100	0	0.142	0.139	0.137	0.136	1.332	0.139	0.941	80	439	3476	3346	-2.817	432	3044	408	2938	0
3	11	14	"dam"	"STM3484"	12950	16490	70	177	181	42	149	150	23	56	31	0	272	350	302	54	58	18	100	100	0	0.128	0.108	0.148	0.143	2.288	0.116	0.548	32	236	246	328	-2.961	28	218	32	296	0
3	12	14	"pduW"	"STM2057"	13130	16500	100	435	519	299	152	153	27	100	98	0	2428	3105	2397	53	54	11	100	100	0	0.119	0.120	0.120	0.122	1.296	0.120	0.951	80	473	2658	3419	-3.069	283	2375	367	3052	0
3	13	14	""	"STM2695"	13300	16490	110	703	717	162	153	153	27	100	100	0	8880	9304	2324	53	54	11	100	100	0	0.062	0.061	0.062	0.060	1.259	0.060	0.939	80	498	9377	9815	-4.004	550	8827	564	9251	0
3	14	14	"yajR"	"STM0436"	13480	16490	100	2130	2130	985	154	155	24	100	100	0	5319	5438	2955	52	54	12	100	100	0	0.375	0.367	0.375	0.369	1.176	0.352	0.966	80	440	7243	7362	-1.414	1976	5267	1976	5386	0
3	15	14	""	"STM0564"	13650	16490	100	1115	1161	403	155	157	24	100	100	0	4469	4786	1681	54	55	10	100	100	0	0.217	0.213	0.216	0.206	1.212	0.214	0.968	80	428	5375	5738	-2.201	960	4415	1006	4732	0
3	16	14	""	"STM0351"	13810	16480	90	316	323	60	159	158	25	100	100	0	2489	2488	728	53	75	149	100	100	0	0.064	0.067	0.067	0.066	1.334	0.067	0.840	52	343	2593	2599	-3.956	157	2436	164	2435	0
3	17	14	"dsrB"	"STM1983"	13990	16490	110	488	490	107	156	158	27	98	98	0	2442	2485	775	54	68	121	100	100	0	0.139	0.137	0.140	0.134	1.353	0.134	0.913	80	523	2720	2765	-2.847	332	2388	334	2431	0
3	18	14	"yeiE"	"STM2201"	14170	16490	100	1325	1353	394	159	158	26	100	100	0	4311	4583	1517	54	54	10	100	100	0	0.274	0.264	0.268	0.256	1.254	0.259	0.967	80	427	5423	5723	-1.868	1166	4257	1194	4529	0
3	19	14	"EMPTY"	"EMPTY"	14330	16480	100	163	160	24	158	158	25	12	3	0	59	63	19	52	52	10	43	25	0	0.714	0.182	1.286	1.278	3.119	24.183	0.003	80	415	12	13	-0.485	5	7	2	11	-75
3	20	14	"EMPTY"	"EMPTY"	14500	16480	100	147	150	23	151	152	24	12	2	0	59	61	13	52	52	9	40	17	0	-0.571	-0.111	2.538	2.556	4.840	96.342	0.000	80	427	3	8	Error	-4	7	-1	9	-75
3	21	14	"EMPTY"	"EMPTY"	14680	16480	100	155	156	24	152	155	24	17	3	0	64	64	15	52	53	9	53	25	0	0.250	0.333	1.536	1.328	3.419	7.073	0.043	80	428	15	16	-2.000	3	12	4	12	-75
3	22	14	"EMPTY"	"EMPTY"	14850	16480	100	161	159	23	156	158	25	18	1	0	59	62	17	53	53	10	38	17	0	0.833	0.333	1.700	1.699	3.895	9.370	0.025	80	428	11	12	-0.263	5	6	3	9	-75
3	23	14	"EMPTY"	"EMPTY"	15030	16480	100	168	169	29	154	157	26	28	11	0	60	59	13	52	53	9	41	15	0	1.750	2.143	3.097	2.253	3.404	39.858	0.003	80	427	22	22	0.807	14	8	15	7	-75
3	24	14	"EMPTY"	"EMPTY"	15200	16480	100	156	158	28	156	158	25	20	2	0	60	61	14	53	54	11	32	12	0	0.000	0.250	2.000	2.285	3.483	0.014	0.001	80	472	7	10	Error	0	7	2	8	-75
4	1	1	"yjiX"	"STM4531"	15730	14240	110	857	859	173	167	177	69	100	100	0	2376	2418	603	57	88	231	100	100	0	0.298	0.293	0.289	0.294	1.150	0.281	0.960	80	528	3009	3053	-1.749	690	2319	692	2361	0
4	2	1	"yhjG"	"STM3610"	15900	14230	110	735	771	239	171	189	90	100	100	0	3033	3246	1173	57	139	387	100	100	0	0.190	0.188	0.190	0.187	1.154	0.184	0.963	80	464	3540	3789	-2.400	564	2976	600	3189	0
4	3	1	"mtlD"	"STM3686"	16080	14230	120	841	861	288	169	177	56	99	97	0	3159	3275	1376	56	96	281	98	98	0	0.217	0.215	0.219	0.221	1.355	0.209	0.952	120	546	3775	3911	-2.207	672	3103	692	3219	0
4	4	1	"ptsN"	"STM3322"	16260	14230	110	663	650	100	169	171	27	100	100	0	1631	1587	280	57	59	16	100	100	0	0.314	0.314	0.311	0.313	1.158	0.311	0.943	80	449	2068	2011	-1.672	494	1574	481	1530	0
4	5	1	"yqjK"	"STM3231"	16420	14220	110	899	886	169	172	184	75	100	100	0	3728	4079	1691	58	83	190	100	100	0	0.198	0.178	0.195	0.183	1.240	0.162	0.879	80	491	4397	4735	-2.336	727	3670	714	4021	0
4	6	1	"yggT"	"STM3101"	16620	14220	120	1226	1183	249	173	182	71	99	98	0	7732	7441	1715	56	79	180	100	99	0	0.137	0.137	0.140	0.135	1.365	0.134	0.945	120	549	8729	8395	-2.866	1053	7676	1010	7385	0
4	7	1	"hscC"	"STM0659"	16790	14230	120	255	278	205	173	174	28	92	76	0	1727	1673	535	57	59	20	100	99	0	0.049	0.065	0.050	0.052	1.825	0.059	0.136	120	494	1752	1721	-4.348	82	1670	105	1616	0
4	8	1	"ubiF"	"STM0671"	16960	14220	110	946	949	161	174	177	31	100	100	0	4850	4896	1181	58	67	78	100	100	0	0.161	0.160	0.162	0.161	1.120	0.157	0.964	80	472	5564	5613	-2.634	772	4792	775	4838	0
4	9	1	"nagA"	"STM0683"	17150	14220	120	691	690	137	175	177	31	99	99	0	2883	2941	704	57	64	70	100	100	0	0.183	0.179	0.183	0.180	1.283	0.175	0.938	120	510	3342	3399	-2.453	516	2826	515	2884	0
4	10	1	"ybfM"	"STM0687"	17320	14220	120	484	489	117	179	184	56	97	94	0	6057	6093	2088	57	63	38	100	100	0	0.051	0.051	0.052	0.051	1.351	0.051	0.935	120	496	6305	6346	-4.298	305	6000	310	6036	0
4	11	1	"apeE"	"STM0570"	17490	14210	110	248	249	38	178	178	26	86	67	0	732	758	138	56	58	11	100	100	0	0.104	0.101	0.101	0.091	1.797	0.108	0.580	80	463	746	773	-3.272	70	676	71	702	0
4	12	1	"ahpF"	"STM0609"	17670	14210	110	474	473	77	180	181	28	100	100	0	1107	1144	239	58	61	22	100	100	0	0.280	0.270	0.271	0.267	1.247	0.262	0.894	80	476	1343	1379	-1.835	294	1049	293	1086	0
4	13	1	"dlhH"	"STM3967"	17830	14210	110	2835	2819	480	176	183	65	100	100	0	10754	10974	1710	60	76	167	100	100	0	0.249	0.242	0.243	0.241	1.114	0.236	0.970	80	469	13353	13557	-2.008	2659	10694	2643	10914	0
4	14	1	"yigM"	"STM3963"	18010	14220	120	2583	2519	703	180	187	61	99	99	0	9182	9277	2603	66	77	156	100	100	0	0.264	0.254	0.261	0.249	1.455	0.250	0.964	120	533	11519	11550	-1.924	2403	9116	2339	9211	0
4	15	1	"rhtC"	"STM3959"	18180	14220	120	2422	2518	808	183	185	29	100	99	0	8182	7650	1692	68	71	26	100	100	0	0.276	0.308	0.278	0.299	1.518	0.298	0.831	120	497	10353	9917	-1.858	2239	8114	2335	7582	0
4	16	1	"rarD"	"STM3955"	18360	14220	120	2196	2194	497	171	172	27	100	100	0	10304	10045	2362	59	60	13	100	100	0	0.198	0.203	0.196	0.207	1.279	0.200	0.952	120	490	12270	12009	-2.339	2025	10245	2023	9986	0
4	17	1	"uvrD"	"STM3951"	18520	14210	110	5664	5973	1121	179	231	406	100	100	0	13325	13579	2566	59	174	843	100	100	0	0.413	0.429	0.421	0.429	1.099	0.419	0.970	80	440	18751	19314	-1.274	5485	13266	5794	13520	0
4	18	1	"dapF"	"STM3947"	18710	14210	120	3028	2880	742	193	234	352	97	95	0	5533	5590	1515	59	147	735	98	96	0	0.518	0.486	0.498	0.483	1.333	0.474	0.938	120	581	8309	8218	-0.949	2835	5474	2687	5531	0
4	19	1	"fklB"	"STM4397"	18880	14210	110	529	528	108	194	195	29	100	100	0	1419	1397	387	59	61	13	100	100	0	0.246	0.250	0.249	0.248	1.286	0.244	0.910	80	470	1695	1672	-2.021	335	1360	334	1338	0
4	20	1	"ytfK"	"STM4406"	19050	14220	100	317	317	53	194	197	29	97	90	0	911	917	293	57	59	13	100	100	0	0.144	0.143	0.141	0.134	1.520	0.134	0.734	80	445	977	983	-2.796	123	854	123	860	0
4	21	1	""	"STM4417"	19240	14220	90	223	312	413	202	203	29	44	17	0	174	345	1072	60	61	13	100	100	0	0.184	0.386	0.280	0.267	3.437	0.311	0.565	52	373	135	395	-2.441	21	114	110	285	0
4	22	1	""	"STM4421"	19410	14220	110	226	228	33	204	203	28	36	18	0	433	448	107	59	60	10	100	100	0	0.059	0.062	0.083	0.079	2.334	0.065	0.111	80	448	396	413	-4.087	22	374	24	389	0
4	23	1	""	"STM4425"	19570	14220	110	317	319	59	205	205	29	93	86	0	2108	2194	764	58	59	11	100	100	0	0.055	0.053	0.051	0.051	1.574	0.054	0.717	80	483	2162	2250	-4.194	112	2050	114	2136	0
4	24	1	""	"STM4430"	19750	14210	110	242	242	40	204	206	27	61	33	0	931	986	224	57	58	11	100	100	0	0.043	0.041	0.053	0.050	1.809	0.037	0.186	80	548	912	967	-4.524	38	874	38	929	0
4	1	2	"sopE2"	"STM1855"	15720	14400	110	350	356	65	166	172	57	98	87	0	3669	3738	1107	57	78	189	100	100	0	0.051	0.052	0.051	0.051	1.248	0.052	0.858	80	502	3796	3871	-4.295	184	3612	190	3681	0
4	2	2	""	"STM1731"	15910	14390	110	499	535	111	167	176	57	100	100	0	1742	1822	414	58	93	263	100	100	0	0.197	0.209	0.209	0.206	1.199	0.206	0.917	80	429	2016	2132	-2.343	332	1684	368	1764	0
4	3	2	"otsB"	"STM1929"	16080	14400	120	797	744	208	170	175	49	97	95	0	6141	5652	1953	57	81	222	96	96	0	0.103	0.103	0.103	0.104	1.473	0.101	0.941	120	456	6711	6169	-3.278	627	6084	574	5595	0
4	4	2	""	"STM4161"	16260	14390	110	276	275	39	169	171	27	98	92	0	1592	1545	328	57	59	17	100	100	0	0.070	0.071	0.071	0.068	1.546	0.067	0.700	80	405	1642	1594	-3.843	107	1535	106	1488	0
4	5	2	"rsd"	"STM4165"	16420	14390	110	581	597	135	172	178	59	100	100	0	2295	2477	723	59	78	176	100	100	0	0.183	0.176	0.173	0.175	1.210	0.171	0.929	80	436	2645	2843	-2.451	409	2236	425	2418	0
4	6	2	"hupA"	"STM4170"	16610	14390	110	2612	2631	435	172	176	60	100	100	0	1210	1238	236	57	61	38	100	100	0	2.116	2.082	2.095	2.091	1.122	2.108	0.957	80	431	3593	3640	1.081	2440	1153	2459	1181	0
4	7	2	""	"STM3121"	16770	14390	110	452	481	123	171	177	64	100	97	0	3795	4075	1268	56	68	104	100	100	0	0.075	0.077	0.077	0.075	1.241	0.075	0.801	80	368	4020	4329	-3.734	281	3739	310	4019	0
4	8	2	"stfG"	"STM0200"	16940	14390	110	255	257	53	177	180	32	81	61	0	3576	3709	885	58	124	398	100	100	0	0.022	0.022	0.024	0.023	1.503	0.021	0.531	80	433	3596	3731	-5.495	78	3518	80	3651	0
4	9	2	"eutT"	"STM2467"	17140	14390	120	307	304	52	177	179	31	94	89	0	2145	2184	698	57	112	379	96	95	0	0.062	0.060	0.062	0.059	1.498	0.057	0.771	120	452	2218	2254	-4.006	130	2088	127	2127	0
4	10	2	"lexA"	"STM4237"	17300	14390	110	2340	2477	490	178	194	80	100	100	0	1693	1768	465	57	71	67	100	100	0	1.322	1.344	1.400	1.360	1.179	1.369	0.920	80	349	3798	4010	0.402	2162	1636	2299	1711	0
4	11	2	"prpC"	"STM0369"	17480	14390	120	482	477	113	179	190	70	95	92	0	7136	7384	2431	58	69	58	100	99	0	0.043	0.041	0.041	0.040	1.364	0.039	0.731	120	466	7381	7624	-4.546	303	7078	298	7326	0
4	12	2	"ushB"	"STM4064"	17650	14380	110	3692	3791	508	179	201	199	100	100	0	5300	5500	1089	60	106	390	100	100	0	0.670	0.664	0.678	0.670	1.148	0.645	0.944	80	428	8753	9052	-0.577	3513	5240	3612	5440	0
4	13	2	"ptsJ"	"STM2436"	17830	14390	110	1193	1237	304	182	207	201	100	100	0	4240	4596	1423	62	118	414	100	100	0	0.242	0.233	0.233	0.234	1.152	0.223	0.922	80	452	5189	5589	-2.047	1011	4178	1055	4534	0
4	14	2	"plsX"	"STM1192"	17990	14390	110	6839	7298	2123	184	192	61	100	100	0	3057	3308	1074	66	107	663	100	100	0	2.225	2.194	2.212	2.212	1.110	2.184	0.955	80	419	9646	10356	1.154	6655	2991	7114	3242	0
4	15	2	"flgM"	"STM1172"	18170	14380	110	467	468	67	190	195	63	100	97	0	2826	2818	697	68	127	694	100	96	0	0.100	0.101	0.102	0.101	1.214	0.098	0.908	80	402	3035	3028	-3.316	277	2758	278	2750	0
4	16	2	"phsB"	"STM2064"	18350	14390	120	521	518	105	187	187	29	99	97	0	8390	8486	2428	60	76	156	100	100	0	0.040	0.039	0.039	0.039	1.331	0.038	0.907	120	432	8664	8757	-4.640	334	8330	331	8426	0
4	17	2	"tnpA_1"	"STM0946"	18520	14390	120	1979	2017	728	188	219	326	96	95	0	19030	21757	13072	60	115	626	98	98	3	0.094	0.084	0.092	0.089	1.362	0.071	0.884	120	447	20761	23526	-3.405	1791	18970	1829	21697	0
4	18	2	"orf6"	"PSLT014"	18690	14390	100	1673	1688	328	192	195	30	100	100	0	13578	13368	2541	58	60	13	100	100	0	0.110	0.112	0.113	0.112	1.131	0.110	0.944	80	360	15001	14806	-3.190	1481	13520	1496	13310	0
4	19	2	"mig-14"	"STM2782"	18860	14390	110	4090	4254	671	196	198	35	100	100	0	4303	4632	1000	59	64	29	100	100	0	0.918	0.887	0.883	0.896	1.138	0.865	0.950	80	451	8138	8631	-0.124	3894	4244	4058	4573	0
4	20	2	"thiD"	"STM2146"	19040	14380	110	980	1038	212	199	202	36	100	100	0	1953	2091	564	59	65	40	100	100	0	0.412	0.413	0.407	0.415	1.163	0.408	0.924	80	420	2675	2871	-1.278	781	1894	839	2032	0
4	21	2	"rfaY"	"STM3716"	19210	14390	110	337	342	45	203	204	29	100	97	0	4667	4865	829	59	62	29	100	100	0	0.029	0.029	0.029	0.028	1.300	0.028	0.782	80	437	4742	4945	-5.104	134	4608	139	4806	0
4	22	2	"prgH"	"STM2874"	19390	14380	120	818	794	189	203	204	29	98	96	0	5261	5046	1714	59	61	14	100	100	0	0.118	0.119	0.116	0.118	1.340	0.113	0.942	120	482	5817	5578	-3.080	615	5202	591	4987	0
4	23	2	"orgA"	"STM2869"	19560	14390	100	438	456	94	204	206	28	100	100	0	614	656	192	59	60	11	100	100	0	0.422	0.422	0.417	0.414	1.344	0.412	0.853	80	365	789	849	-1.246	234	555	252	597	0
4	24	2	"livH"	"STM3563"	19730	14380	110	409	426	85	206	209	32	100	97	0	3048	3379	1238	59	68	118	100	100	0	0.068	0.066	0.068	0.065	1.388	0.064	0.837	80	511	3192	3540	-3.880	203	2989	220	3320	0
4	1	3	"hisJ"	"STM2354"	15730	14580	110	811	818	132	165	166	26	100	100	0	3851	3861	786	57	61	38	100	100	0	0.170	0.172	0.173	0.171	1.153	0.169	0.948	80	464	4440	4457	-2.554	646	3794	653	3804	0
4	2	3	"hisI"	"STM2078"	15890	14570	110	4315	4913	1602	168	174	66	100	100	0	2344	2665	899	58	62	51	100	100	0	1.814	1.820	1.846	1.826	1.094	1.776	0.966	80	454	6433	7352	0.859	4147	2286	4745	2607	0
4	3	3	"glyA"	"STM2555"	16070	14570	110	339	363	78	168	176	66	100	86	0	446	490	212	57	62	33	100	100	0	0.440	0.450	0.450	0.458	1.349	0.417	0.806	80	446	560	628	-1.186	171	389	195	433	0
4	4	3	"fliD"	"STM1960"	16250	14570	110	605	611	115	168	170	26	100	100	0	3277	3439	881	58	64	59	100	100	0	0.136	0.131	0.131	0.131	1.191	0.127	0.932	80	467	3656	3824	-2.881	437	3219	443	3381	0
4	5	3	"asrC"	"STM2550"	16420	14560	110	705	733	144	169	171	29	100	100	0	3143	3356	891	57	63	42	100	100	0	0.174	0.171	0.172	0.171	1.146	0.170	0.955	80	452	3622	3863	-2.525	536	3086	564	3299	0
4	6	3	"moeA"	"STM0846"	16590	14570	110	618	667	168	169	173	30	100	100	0	2472	2594	711	57	62	35	100	100	0	0.186	0.196	0.191	0.193	1.199	0.196	0.943	80	454	2864	3035	-2.427	449	2415	498	2537	0
4	7	3	"cbiN"	"STM2022"	16770	14560	110	254	254	36	170	173	28	95	73	0	2562	2608	623	57	69	98	100	100	0	0.034	0.033	0.032	0.031	1.453	0.032	0.639	80	452	2589	2635	-4.898	84	2505	84	2551	0
4	8	3	"cobU"	"STM2018"	16940	14560	110	361	361	53	175	177	28	100	100	0	3065	3226	674	57	89	291	100	100	0	0.062	0.059	0.056	0.057	1.312	0.059	0.872	80	452	3194	3355	-4.015	186	3008	186	3169	0
4	9	3	"uhpA"	"STM3790"	17120	14560	110	1019	1083	229	174	179	45	100	100	0	4355	4474	1062	57	78	152	100	100	0	0.197	0.206	0.211	0.205	1.174	0.204	0.959	80	428	5143	5326	-2.347	845	4298	909	4417	0
4	10	3	"trpD"	"STM1724"	17300	14570	120	267	269	51	176	180	43	82	55	0	1351	1340	441	57	70	128	97	97	0	0.070	0.072	0.076	0.074	1.734	0.073	0.592	120	490	1385	1376	-3.830	91	1294	93	1283	0
4	11	3	"sulA"	"STM1071"	17480	14560	110	2169	2168	312	177	182	50	100	100	0	4439	4430	627	59	67	83	100	100	0	0.455	0.456	0.457	0.455	1.084	0.454	0.980	80	393	6372	6362	-1.137	1992	4380	1991	4371	0
4	12	3	"rfaL"	"STM3713"	17650	14570	120	363	359	60	178	196	188	46	0	0	7627	7576	2375	59	94	354	99	96	0	0.024	0.024	0.024	0.025	1.463	0.023	0.821	120	480	7753	7698	-5.354	185	7568	181	7517	0
4	13	3	"bglX"	"STM2166"	17820	14570	110	561	601	163	182	182	28	100	100	0	4882	5167	1736	59	63	26	100	100	0	0.079	0.082	0.082	0.080	1.195	0.085	0.932	80	418	5202	5527	-3.670	379	4823	419	5108	0
4	14	3	""	"STM0347"	18000	14570	110	605	621	94	188	192	59	100	100	0	5548	5624	1133	68	109	637	100	100	0	0.076	0.078	0.077	0.078	1.168	0.077	0.955	80	453	5897	5989	-3.716	417	5480	433	5556	0
4	15	3	""	"STM1043"	18170	14560	110	741	724	120	192	191	30	100	100	0	7468	7341	1505	67	124	658	100	100	0	0.074	0.073	0.074	0.073	1.140	0.072	0.964	80	454	7950	7806	-3.753	549	7401	532	7274	0
4	16	3	""	"PSLT025"	18340	14570	100	639	648	124	192	194	27	100	100	0	3524	3602	978	60	69	98	100	100	0	0.129	0.129	0.131	0.129	1.143	0.126	0.959	80	366	3911	3998	-2.954	447	3464	456	3542	0
4	17	3	"orf319"	"STM1389"	18510	14570	100	2931	2974	693	192	193	29	100	100	0	5340	5265	1218	61	62	14	100	100	0	0.519	0.535	0.530	0.532	1.112	0.531	0.978	80	377	8018	7986	-0.947	2739	5279	2782	5204	0
4	18	3	"yfeJ"	"STM2437"	18690	14560	110	1075	1124	169	194	195	29	100	100	0	7285	7925	1775	60	64	19	100	100	0	0.122	0.118	0.120	0.119	1.104	0.117	0.977	80	466	8106	8795	-3.036	881	7225	930	7865	0
4	19	3	""	"PSLT087"	18870	14560	110	481	486	64	198	199	33	100	100	0	9889	10480	2435	60	64	25	100	100	0	0.029	0.028	0.028	0.028	1.209	0.027	0.919	80	433	10112	10708	-5.118	283	9829	288	10420	0
4	20	3	"traU"	"PSLT092"	19040	14560	120	391	388	80	200	202	32	95	92	0	8969	8664	3093	58	62	32	99	99	0	0.021	0.022	0.022	0.023	1.650	0.022	0.870	120	473	9102	8794	-5.544	191	8911	188	8606	0
4	21	3	"trbE"	"PSLT096"	19210	14560	110	313	319	35	203	203	27	100	97	0	4001	4011	831	59	61	15	100	100	0	0.028	0.029	0.030	0.029	1.413	0.029	0.732	80	418	4052	4068	-5.163	110	3942	116	3952	0
4	22	3	"traH"	"PSLT100"	19390	14570	110	264	261	32	202	206	34	72	40	0	1009	1062	269	60	62	19	100	100	0	0.065	0.059	0.058	0.057	1.625	0.057	0.400	80	448	1011	1061	-3.936	62	949	59	1002	0
4	23	3	"trbH"	"PSLT105"	19560	14560	110	20666	20321	3477	206	217	88	100	100	0	5846	5987	1220	61	69	65	100	100	0	3.537	3.394	3.621	3.401	1.208	3.506	0.951	80	465	26245	26041	1.822	20460	5785	20115	5926	0
4	24	3	"traX"	"PSLT110"	19750	14570	110	1359	1363	169	209	216	82	100	100	0	6737	6761	1028	60	73	130	100	100	0	0.172	0.172	0.174	0.172	1.092	0.167	0.974	80	516	7827	7855	-2.538	1150	6677	1154	6701	0
4	1	4	""	"STM2717"	15710	14750	120	176	174	25	164	166	29	18	3	0	490	643	453	56	62	47	97	95	0	0.028	0.017	0.045	0.049	2.726	0.019	0.053	120	590	446	597	-5.177	12	434	10	587	0
4	2	4	""	"STM2739"	15900	14750	110	666	665	105	167	170	65	100	100	0	16184	16111	3003	57	66	58	100	100	0	0.031	0.031	0.031	0.031	1.135	0.030	0.955	80	447	16626	16552	-5.014	499	16127	498	16054	0
4	3	4	""	"STM1616"	16060	14750	110	621	630	112	163	166	35	100	100	0	3243	3261	678	56	92	369	100	100	0	0.144	0.146	0.144	0.144	1.188	0.146	0.935	80	476	3645	3672	-2.799	458	3187	467	3205	0
4	4	4	"rimL"	"STM1611"	16250	14750	110	873	860	143	167	172	37	100	100	0	5430	5379	969	57	66	62	100	100	0	0.131	0.130	0.128	0.129	1.117	0.127	0.968	80	479	6079	6015	-2.928	706	5373	693	5322	0
4	5	4	"osmB"	"STM1705"	16430	14750	110	750	762	104	169	176	80	100	100	0	1333	1388	300	55	62	37	100	100	0	0.455	0.445	0.440	0.448	1.141	0.433	0.959	80	465	1859	1926	-1.137	581	1278	593	1333	0
4	6	4	"mppA"	"STM1679"	16590	14740	110	2838	2745	513	167	168	28	100	100	0	14606	14468	3129	57	61	28	100	100	0	0.184	0.179	0.182	0.179	1.137	0.174	0.969	80	439	17220	16989	-2.445	2671	14549	2578	14411	0
4	7	4	"rnhB"	"STM0230"	16770	14740	110	964	975	91	169	171	27	100	100	0	4811	5003	973	58	63	39	100	100	0	0.167	0.163	0.168	0.165	1.191	0.157	0.945	80	480	5548	5751	-2.580	795	4753	806	4945	0
4	8	4	"speE"	"STM0166"	16950	14740	110	1864	2106	664	172	174	28	100	100	0	3730	4051	1276	57	65	66	100	100	0	0.461	0.484	0.490	0.482	1.150	0.482	0.961	80	453	5365	5928	-1.118	1692	3673	1934	3994	0
4	9	4	"yaeB"	"STM0243"	17120	14740	100	710	747	145	171	176	46	100	100	0	3701	3826	773	56	68	127	100	100	0	0.148	0.153	0.150	0.151	1.173	0.152	0.948	80	408	4184	4346	-2.758	539	3645	576	3770	0
4	10	4	"cobS"	"STM2017"	17300	14740	100	512	544	92	174	176	28	100	100	0	4263	4505	984	56	57	11	100	100	0	0.080	0.083	0.080	0.083	1.179	0.080	0.937	80	377	4545	4819	-3.638	338	4207	370	4449	0
4	11	4	"yeeI"	"STM2001"	17470	14740	100	550	561	130	177	181	50	100	100	0	2421	2533	759	57	64	81	100	100	0	0.158	0.155	0.154	0.153	1.212	0.153	0.933	80	396	2737	2860	-2.664	373	2364	384	2476	0
4	12	4	"fixX"	"STM0078"	17640	14740	100	211	215	29	178	177	27	55	26	0	1539	1575	435	57	60	19	100	100	0	0.022	0.024	0.029	0.028	1.746	0.025	0.301	80	377	1515	1555	-5.489	33	1482	37	1518	0
4	13	4	"ubiC"	"STM4233"	17820	14730	110	625	619	68	182	182	25	100	100	0	6735	6803	836	60	63	19	100	100	0	0.066	0.065	0.067	0.064	1.215	0.064	0.945	80	449	7118	7180	-3.913	443	6675	437	6743	0
4	14	4	"yjbJ"	"STM4240"	18000	14740	110	1123	1127	198	186	188	26	100	100	0	2858	2890	592	67	69	15	100	100	0	0.336	0.333	0.338	0.333	1.131	0.330	0.970	80	425	3728	3764	-1.575	937	2791	941	2823	0
4	15	4	"yjcE"	"STM4269"	18160	14740	100	339	344	76	189	192	28	100	98	0	1691	1821	613	69	77	87	100	100	0	0.092	0.088	0.088	0.083	1.372	0.088	0.819	80	382	1772	1907	-3.435	150	1622	155	1752	0
4	16	4	"zur"	"STM4241"	18330	14730	110	2820	2842	445	190	194	45	100	100	0	5632	5597	868	58	61	29	100	100	0	0.472	0.479	0.479	0.478	1.073	0.470	0.986	80	440	8204	8191	-1.084	2630	5574	2652	5539	0
4	17	4	"yfcZ"	"STM2390"	18510	14730	110	549	567	79	190	194	45	100	100	0	3614	3679	535	59	62	32	100	100	0	0.101	0.104	0.105	0.103	1.176	0.102	0.934	80	452	3914	3997	-3.308	359	3555	377	3620	0
4	18	4	""	"STM2372"	18690	14740	100	1328	1400	244	195	196	33	100	100	0	1890	1980	441	59	63	25	100	100	0	0.619	0.627	0.623	0.629	1.179	0.614	0.945	80	408	2964	3126	-0.692	1133	1831	1205	1921	0
4	19	4	"ylaC"	"STM0471"	18860	14740	100	1888	2136	965	197	197	28	100	100	0	3969	4622	2147	59	61	17	100	100	0	0.432	0.425	0.426	0.420	1.130	0.426	0.982	80	382	5601	6502	-1.209	1691	3910	1939	4563	0
4	20	4	"ybaP"	"STM0496"	19030	14730	100	1795	1956	519	201	200	28	100	100	0	3471	3784	1117	58	60	13	100	100	0	0.467	0.471	0.463	0.471	1.110	0.465	0.968	80	389	5007	5481	-1.098	1594	3413	1755	3726	0
4	21	4	"ybbS"	"STM0514"	19210	14730	110	540	542	73	203	204	30	100	100	0	4773	4812	946	58	61	21	100	100	0	0.071	0.071	0.071	0.071	1.215	0.070	0.925	80	458	5052	5093	-3.806	337	4715	339	4754	0
4	22	4	"folD"	"STM0542"	19400	14740	110	3000	2987	369	204	207	37	100	100	0	7601	7620	1323	60	64	26	100	100	0	0.371	0.368	0.369	0.371	1.104	0.358	0.979	80	453	10337	10343	-1.431	2796	7541	2783	7560	0
4	23	4	"ybdG"	"STM0569"	19570	14740	110	3071	3040	670	207	218	93	100	100	0	12337	12346	3527	60	64	24	100	100	0	0.233	0.231	0.233	0.233	1.115	0.224	0.979	80	413	15141	15119	-2.100	2864	12277	2833	12286	0
4	24	4	"fepB"	"STM0594"	19720	14730	100	2700	2659	302	205	207	29	100	100	0	4550	4514	889	59	60	14	100	100	0	0.556	0.551	0.570	0.558	1.139	0.536	0.965	80	403	6986	6909	-0.848	2495	4491	2454	4455	0
4	1	5	"yhgI"	"STM3511"	15710	14930	110	2380	2214	565	161	165	27	100	100	0	4142	3873	1009	53	55	13	100	100	0	0.543	0.537	0.538	0.541	1.266	0.536	0.963	80	463	6308	5873	-0.882	2219	4089	2053	3820	0
4	2	5	"yhcK"	"STM3340"	15880	14930	100	1078	1042	323	159	162	28	100	100	0	4399	4285	1505	55	57	17	100	100	0	0.212	0.209	0.205	0.214	1.288	0.206	0.960	80	395	5263	5113	-2.241	919	4344	883	4230	0
4	3	5	"yhcC"	"STM3329"	16050	14930	90	575	560	97	159	174	68	100	100	0	7243	7197	1138	57	276	1016	100	100	0	0.058	0.056	0.056	0.055	1.170	0.057	0.948	52	331	7602	7541	-4.111	416	7186	401	7140	0
4	4	5	"murA"	"STM3307"	16240	14920	110	2541	2458	432	167	181	65	100	100	0	9607	9599	2605	57	210	852	98	95	0	0.249	0.240	0.253	0.253	1.347	0.231	0.937	80	477	11924	11833	-2.008	2374	9550	2291	9542	0
4	5	5	"rbfA"	"STM3285"	16420	14930	100	5517	5455	596	167	176	91	100	100	0	3541	3454	526	55	59	32	100	100	0	1.535	1.556	1.588	1.572	1.200	1.550	0.968	80	386	8836	8687	0.618	5350	3486	5288	3399	0
4	6	5	"yhbT"	"STM3273"	16600	14920	100	821	810	160	167	174	85	100	100	0	4047	4004	935	55	60	32	100	100	0	0.164	0.163	0.161	0.162	1.146	0.161	0.962	80	396	4646	4592	-2.610	654	3992	643	3949	0
4	7	5	""	"STM3155"	16770	14920	100	585	599	116	168	169	24	100	100	0	1923	1937	477	56	59	21	100	100	0	0.223	0.229	0.230	0.228	1.140	0.226	0.959	80	383	2284	2312	-2.163	417	1867	431	1881	0
4	8	5	"nupG"	"STM3113"	16940	14910	110	837	867	199	174	175	27	100	100	0	10840	11503	3246	56	59	16	100	100	0	0.061	0.061	0.060	0.060	1.128	0.059	0.967	80	441	11447	12140	-4.024	663	10784	693	11447	0
4	9	5	"gshB"	"STM3095"	17120	14910	110	350	361	73	172	173	27	100	98	0	1176	1238	418	55	56	11	100	100	0	0.159	0.160	0.161	0.155	1.379	0.152	0.829	80	425	1299	1372	-2.655	178	1121	189	1183	0
4	10	5	""	"STM3075"	17280	14910	110	428	431	69	172	175	30	100	100	0	3425	3465	721	56	58	25	100	100	0	0.076	0.076	0.075	0.075	1.240	0.074	0.900	80	452	3625	3668	-3.718	256	3369	259	3409	0
4	11	5	"iciA"	"STM3064"	17470	14910	110	710	703	149	176	179	29	100	100	0	2777	2907	672	56	58	13	100	100	0	0.196	0.185	0.184	0.182	1.164	0.183	0.954	80	451	3255	3378	-2.349	534	2721	527	2851	0
4	12	5	"fldB"	"STM3045"	17640	14910	110	566	604	170	176	177	28	100	100	0	1290	1423	531	56	57	12	100	100	0	0.316	0.313	0.313	0.312	1.204	0.309	0.943	80	438	1624	1795	-1.662	390	1234	428	1367	0
4	13	5	"nadE"	"STM1310"	17820	14910	100	976	1029	239	183	182	26	100	100	0	3320	3493	852	60	62	18	100	100	0	0.243	0.246	0.242	0.244	1.121	0.243	0.964	80	409	4053	4279	-2.039	793	3260	846	3433	0
4	14	5	"ydiE"	"STM1346"	17990	14910	110	827	826	139	187	189	26	100	100	0	1105	1104	215	65	67	12	100	100	0	0.615	0.615	0.617	0.613	1.137	0.621	0.965	80	440	1680	1678	-0.700	640	1040	639	1039	0
4	15	5	"lpp"	"STM1377"	18170	14910	100	1584	1651	323	189	191	27	100	100	0	539	543	107	66	67	14	100	100	0	2.949	3.065	3.068	3.065	1.170	3.153	0.950	80	382	1868	1939	1.560	1395	473	1462	477	0
4	16	5	"sodB"	"STM1431"	18330	14910	110	2406	2411	602	189	194	45	100	100	0	4494	4619	1241	58	61	29	100	100	0	0.500	0.487	0.489	0.486	1.110	0.485	0.984	80	439	6653	6783	-1.001	2217	4436	2222	4561	0
4	17	5	"gst"	"STM1451"	18510	14910	110	5126	5183	604	190	192	29	100	100	0	5113	5122	728	58	60	17	100	100	0	0.976	0.986	0.994	0.989	1.082	0.966	0.982	80	432	9991	10057	-0.034	4936	5055	4993	5064	0
4	18	5	"sodC"	"STM1044"	18680	14910	110	4415	4434	735	196	205	73	100	100	0	3300	3322	604	59	64	46	100	100	0	1.302	1.299	1.326	1.301	1.132	1.300	0.977	80	441	7460	7501	0.380	4219	3241	4238	3263	0
4	19	5	"yhhV"	"STM3559"	18860	14900	110	972	981	163	198	206	70	100	100	0	2411	2427	498	59	67	73	100	100	0	0.329	0.331	0.335	0.330	1.133	0.326	0.952	80	439	3126	3151	-1.603	774	2352	783	2368	0
4	20	5	"yhhL"	"STM3573"	19030	14910	100	483	500	90	198	199	32	100	100	0	1925	2045	559	59	60	13	100	100	0	0.153	0.152	0.151	0.151	1.211	0.149	0.925	80	377	2151	2288	-2.711	285	1866	302	1986	0
4	21	5	"yhhQ"	"STM3579"	19210	14910	120	2152	2157	890	199	201	31	99	98	0	9777	9299	3322	58	59	14	100	100	0	0.201	0.212	0.205	0.206	1.405	0.218	0.963	120	488	11672	11199	-2.315	1953	9719	1958	9241	0
4	22	5	"nikR"	"STM3584"	19380	14910	100	377	391	66	204	206	31	100	100	0	932	990	239	56	59	14	100	100	0	0.197	0.200	0.192	0.194	1.279	0.200	0.834	80	365	1049	1121	-2.340	173	876	187	934	0
4	23	5	""	"STM3595"	19550	14910	100	638	679	211	205	207	29	100	100	0	1096	1215	525	59	63	30	100	100	0	0.418	0.410	0.414	0.411	1.250	0.408	0.912	80	385	1470	1630	-1.260	433	1037	474	1156	0
4	24	5	""	"STM3600"	19720	14910	110	591	586	80	206	207	29	100	100	0	9496	9382	1745	59	61	16	100	100	0	0.041	0.041	0.041	0.041	1.182	0.040	0.930	80	497	9822	9703	-4.615	385	9437	380	9323	0
4	1	6	"slp"	"STM1819"	15700	15090	110	2139	2103	219	164	166	27	100	100	0	4553	4637	695	56	60	39	100	100	0	0.439	0.423	0.440	0.424	1.184	0.412	0.921	80	513	6472	6520	-1.187	1975	4497	1939	4581	0
4	2	6	"hemK"	"STM1775"	15890	15090	110	668	660	110	164	167	26	100	100	0	4307	4269	704	55	60	43	100	100	0	0.119	0.118	0.120	0.117	1.244	0.113	0.899	80	426	4756	4710	-3.077	504	4252	496	4214	0
4	3	6	"ychK"	"STM1754"	16050	15090	120	1616	1525	464	165	171	46	96	96	0	9935	9138	3009	56	142	650	95	95	0	0.147	0.150	0.147	0.145	1.560	0.144	0.914	120	455	11330	10442	-2.767	1451	9879	1360	9082	0
4	4	6	"sdaA"	"STM1826"	16220	15090	110	2464	2435	488	166	170	33	100	100	0	10195	10185	2121	56	75	167	100	100	0	0.227	0.224	0.220	0.221	1.261	0.215	0.924	80	444	12437	12398	-2.141	2298	10139	2269	10129	0
4	5	6	"minC"	"STM1814"	16420	15090	120	2194	2017	585	166	170	32	99	97	0	5721	5471	1779	56	74	164	98	96	0	0.358	0.342	0.353	0.343	1.631	0.324	0.892	120	462	7693	7266	-1.482	2028	5665	1851	5415	0
4	6	6	"ycgR"	"STM1798"	16580	15080	110	1639	1629	292	170	173	34	100	100	0	7822	8140	1671	56	76	205	100	100	0	0.189	0.180	0.186	0.179	1.224	0.176	0.931	80	401	9235	9543	-2.402	1469	7766	1459	8084	0
4	7	6	"yihA"	"STM4001"	16760	15080	110	1383	1365	320	171	174	33	100	100	0	4096	4188	1027	56	73	196	100	100	0	0.300	0.289	0.291	0.283	1.205	0.283	0.924	80	440	5252	5326	-1.737	1212	4040	1194	4132	0
4	8	6	"oxyR"	"STM4125"	16930	15080	110	3682	3770	932	173	173	27	100	100	0	2420	2484	654	56	59	16	100	100	0	1.484	1.481	1.496	1.480	1.209	1.521	0.926	80	454	5873	6025	0.570	3509	2364	3597	2428	0
4	9	6	"yneB"	"STM4078"	17110	15080	110	763	781	206	174	175	28	100	100	0	6751	7106	2216	56	58	26	100	100	0	0.088	0.086	0.087	0.085	1.228	0.084	0.920	80	456	7284	7657	-3.507	589	6695	607	7050	0
4	10	6	"pfkA"	"STM4062"	17280	15090	110	3410	3402	741	176	178	30	100	100	0	5608	5818	1381	56	59	26	100	100	0	0.582	0.560	0.568	0.560	1.184	0.549	0.919	80	455	8786	8988	-0.780	3234	5552	3226	5762	0
4	11	6	"rhaR"	"STM4049"	17460	15080	110	389	393	64	182	188	63	100	91	0	5924	5722	1321	56	58	12	100	100	0	0.035	0.037	0.036	0.036	1.330	0.033	0.579	80	469	6075	5877	-4.825	207	5868	211	5666	0
4	12	6	"yihZ"	"STM4028"	17640	15080	110	472	482	86	183	191	65	98	97	0	2798	2875	684	56	57	11	100	100	0	0.105	0.106	0.107	0.103	1.383	0.103	0.845	80	437	3031	3118	-3.246	289	2742	299	2819	0
4	13	6	"rpsK"	"STM3417"	17800	15080	110	17360	17139	2513	187	198	82	100	100	0	861	852	146	59	61	12	100	100	0	21.413	21.377	21.553	21.518	1.139	21.771	0.937	80	442	17975	17745	4.420	17173	802	16952	793	0
4	14	6	"rplF"	"STM3425"	17980	15080	110	15901	15969	2319	190	202	85	100	100	0	633	626	114	64	65	13	100	100	0	27.612	28.077	28.429	28.353	1.158	28.618	0.924	80	468	16280	16341	4.787	15711	569	15779	562	0
4	15	6	"rplN"	"STM3430"	18160	15080	110	10563	10615	2033	192	198	44	100	100	0	556	569	112	63	65	13	100	100	0	21.037	20.599	20.583	20.671	1.148	21.413	0.927	80	428	10864	10929	4.395	10371	493	10423	506	0
4	16	6	"rpsC"	"STM3434"	18320	15080	110	17546	17445	4224	192	195	34	100	100	0	475	461	104	58	59	11	100	100	0	41.616	42.811	43.438	43.052	1.183	43.973	0.916	80	420	17771	17656	5.379	17354	417	17253	403	0
4	17	6	"rplW"	"STM3438"	18510	15080	120	11618	11007	3125	192	195	34	100	99	0	330	316	82	58	59	15	99	97	0	42.007	41.919	41.745	40.795	1.386	43.191	0.909	120	464	11698	11073	5.393	11426	272	10815	258	0
4	18	6	"ppiA"	"STM3472"	18660	15080	110	2705	2736	371	198	217	133	100	100	0	7309	7190	1277	60	140	546	100	100	0	0.346	0.356	0.352	0.360	1.250	0.339	0.933	80	425	9756	9668	-1.532	2507	7249	2538	7130	0
4	19	6	"argI"	"STM4469"	18860	15080	110	1236	1377	444	196	212	124	100	98	0	7753	8492	2736	60	132	525	100	100	0	0.135	0.140	0.140	0.136	1.298	0.140	0.949	80	460	8733	9613	-2.887	1040	7693	1181	8432	0
4	20	6	"trpS2"	"STM4508"	19020	15070	110	2010	2025	515	197	199	29	100	100	0	8620	8826	2566	60	64	51	100	100	0	0.212	0.209	0.213	0.206	1.249	0.204	0.934	80	414	10373	10594	-2.239	1813	8560	1828	8766	0
4	21	6	"dnaT"	"STM4544"	19190	15080	100	1156	1201	274	200	202	29	100	100	0	4251	4355	1134	59	65	54	100	100	0	0.228	0.233	0.230	0.233	1.242	0.224	0.926	80	379	5148	5297	-2.133	956	4192	1001	4296	0
4	22	6	"lplA"	"STM4576"	19370	15080	110	1239	1315	273	202	205	30	100	100	0	6374	6780	1582	58	62	32	100	100	0	0.164	0.166	0.169	0.165	1.205	0.159	0.916	80	438	7353	7835	-2.607	1037	6316	1113	6722	0
4	23	6	""	"STM4596"	19540	15080	110	624	638	134	206	207	28	100	100	0	5740	6044	1759	58	62	31	100	100	0	0.074	0.072	0.073	0.072	1.235	0.071	0.911	80	427	6100	6418	-3.765	418	5682	432	5986	0
4	24	6	"rph"	"STM3734"	19710	15080	100	2870	3008	768	208	209	29	100	100	0	3930	4145	1256	58	61	23	100	100	0	0.688	0.685	0.679	0.702	1.336	0.664	0.945	80	440	6534	6887	-0.541	2662	3872	2800	4087	0
4	1	7	"yidF"	"STM3803"	15680	15280	100	514	537	108	160	165	41	100	100	0	3779	3862	912	56	58	16	100	100	0	0.095	0.099	0.099	0.098	1.213	0.096	0.920	80	413	4077	4183	-3.395	354	3723	377	3806	0
4	2	7	"ibpA"	"STM3809"	15860	15280	110	5487	5204	1296	162	167	39	100	100	0	1651	1666	424	55	58	16	100	100	0	3.336	3.130	3.153	3.122	1.196	3.258	0.939	80	425	6921	6653	1.738	5325	1596	5042	1611	0
4	3	7	"ccmC"	"STM2252"	16020	15270	110	290	303	72	163	164	24	97	92	0	1789	2174	1011	55	57	13	100	100	0	0.073	0.066	0.066	0.066	1.420	0.065	0.778	80	406	1861	2259	-3.771	127	1734	140	2119	0
4	4	7	"torC"	"STM3823"	16190	15270	100	284	285	40	164	166	30	97	93	0	6108	6177	1870	55	58	20	100	100	0	0.020	0.020	0.020	0.020	1.371	0.018	0.676	80	406	6173	6243	-5.657	120	6053	121	6122	0
4	5	7	"dgoK"	"STM3829"	16380	15260	110	867	858	100	163	165	28	100	100	0	8841	9317	1687	56	58	14	100	100	0	0.080	0.075	0.076	0.075	1.265	0.073	0.881	80	450	9489	9956	-3.641	704	8785	695	9261	0
4	6	7	""	"STM3833"	16550	15260	100	346	403	137	167	170	28	100	98	0	2254	2646	1332	56	67	77	100	100	0	0.081	0.091	0.088	0.087	1.278	0.092	0.917	80	409	2377	2826	-3.618	179	2198	236	2590	0
4	7	7	""	"STM0098"	16740	15260	110	562	548	75	170	173	28	100	100	0	7155	7306	1510	56	64	59	100	100	0	0.055	0.052	0.052	0.052	1.256	0.051	0.904	80	467	7491	7628	-4.179	392	7099	378	7250	0
4	8	7	"ilvI"	"STM0116"	16910	15260	100	836	828	221	168	172	27	100	100	0	8665	8602	3031	56	57	12	100	100	0	0.078	0.077	0.077	0.078	1.188	0.075	0.952	80	396	9277	9206	-3.688	668	8609	660	8546	0
4	9	7	"ftsI"	"STM0122"	17080	15260	110	3166	3107	384	172	175	28	100	100	0	12397	12297	2213	57	58	13	100	100	0	0.243	0.240	0.239	0.242	1.332	0.233	0.863	80	455	15334	15175	-2.043	2994	12340	2935	12240	0
4	10	7	"murC"	"STM0129"	17260	15260	100	1326	1350	283	177	179	32	100	100	0	4500	4916	1410	56	58	12	100	100	0	0.259	0.241	0.242	0.244	1.181	0.234	0.949	80	397	5593	6033	-1.951	1149	4444	1173	4860	0
4	11	7	"guaC"	"STM0141"	17430	15260	100	2078	2071	358	180	181	38	100	100	0	6358	6558	1380	57	58	11	100	100	0	0.301	0.291	0.295	0.292	1.157	0.282	0.949	80	410	8199	8392	-1.731	1898	6301	1891	6501	0
4	12	7	"aroP"	"STM0150"	17610	15260	100	523	579	188	182	186	39	100	100	0	2377	2965	1557	55	57	13	100	100	0	0.147	0.136	0.142	0.139	1.346	0.127	0.901	80	396	2663	3307	-2.768	341	2322	397	2910	0
4	13	7	""	"STM1549"	17770	15260	100	1434	1425	283	182	185	31	100	100	0	3635	3584	850	58	58	12	100	100	0	0.350	0.353	0.350	0.354	1.196	0.346	0.953	80	394	4829	4769	-1.515	1252	3577	1243	3526	0
4	14	7	""	"STM1554"	17960	15260	110	217	224	39	186	190	54	26	7	0	1918	2239	1298	62	63	13	100	100	0	0.017	0.017	0.023	0.023	1.608	0.017	0.274	80	453	1887	2215	-5.904	31	1856	38	2177	0
4	15	7	""	"STM1558"	18130	15250	100	329	370	115	192	196	41	98	85	0	1698	2336	1393	67	69	16	100	100	0	0.084	0.078	0.078	0.076	1.373	0.076	0.859	80	410	1768	2447	-3.574	137	1631	178	2269	0
4	16	7	"sfcA"	"STM1566"	18310	15250	110	711	748	223	189	191	32	100	100	0	3434	3633	1230	60	65	30	100	100	0	0.155	0.156	0.156	0.153	1.230	0.153	0.932	80	454	3896	4132	-2.692	522	3374	559	3573	0
4	17	7	"fdnG"	"STM1570"	18480	15260	100	496	558	206	189	189	28	100	100	0	2207	2508	1249	57	61	31	100	100	0	0.143	0.151	0.151	0.148	1.303	0.148	0.896	80	369	2457	2820	-2.808	307	2150	369	2451	0
4	18	7	"narZ"	"STM1577"	18640	15250	90	311	338	86	194	195	31	96	88	0	1478	1828	928	58	62	26	100	100	0	0.082	0.081	0.083	0.076	1.679	0.079	0.755	52	340	1537	1914	-3.601	117	1420	144	1770	0
4	19	7	"yciO"	"STM1720"	18830	15250	100	725	771	248	197	199	28	100	100	0	1792	2032	849	57	60	20	100	100	0	0.304	0.291	0.297	0.288	1.251	0.285	0.933	80	417	2263	2549	-1.716	528	1735	574	1975	0
4	20	7	"yciC"	"STM1734"	19000	15250	100	1501	1497	231	199	199	28	100	100	0	7249	7236	2049	58	60	13	100	100	0	0.181	0.181	0.186	0.185	1.337	0.166	0.861	80	433	8493	8476	-2.465	1302	7191	1298	7178	0
4	21	7	""	"STM1747"	19180	15250	100	531	518	100	203	203	28	100	98	0	2048	2118	629	57	59	12	100	100	0	0.165	0.153	0.155	0.150	1.315	0.152	0.923	80	396	2319	2376	-2.602	328	1991	315	2061	0
4	22	7	"narI"	"STM1761"	19350	15250	100	546	555	154	204	206	31	98	98	0	3631	3888	1488	57	60	17	100	100	0	0.096	0.092	0.091	0.088	1.377	0.091	0.920	80	385	3916	4182	-3.385	342	3574	351	3831	0
4	23	7	"chaB"	"STM1770"	19520	15250	100	347	359	73	205	207	28	100	95	0	1173	1245	418	57	60	25	100	100	0	0.127	0.130	0.124	0.124	1.484	0.123	0.746	80	378	1258	1342	-2.974	142	1116	154	1188	0
4	24	7	""	"STM1785"	19700	15260	110	621	606	97	209	209	29	100	100	0	12403	12790	3576	57	60	22	100	100	0	0.033	0.031	0.032	0.031	1.239	0.030	0.922	80	497	12758	13130	-4.905	412	12346	397	12733	0
4	1	8	"nuoN"	"STM2316"	15680	15430	110	793	782	160	153	154	26	100	100	0	10507	10765	2730	58	61	18	100	100	0	0.061	0.059	0.060	0.058	1.257	0.058	0.956	80	446	11089	11336	-4.029	640	10449	629	10707	0
4	2	8	"nuoC"	"STM2326"	15860	15430	110	1826	1745	429	162	162	25	100	100	0	8790	8513	2429	59	61	17	100	100	0	0.191	0.187	0.185	0.188	1.136	0.186	0.979	80	397	10395	10037	-2.391	1664	8731	1583	8454	0
4	3	8	"yfbS"	"STM2333"	16020	15440	100	297	300	74	160	162	25	98	87	0	1460	1565	677	56	58	12	100	100	0	0.098	0.093	0.090	0.089	1.342	0.093	0.833	80	370	1541	1649	-3.357	137	1404	140	1509	0
4	4	8	"yfcC"	"STM2339"	16200	15430	110	273	298	91	160	164	29	97	91	0	1938	2366	1617	54	56	11	100	100	0	0.060	0.060	0.058	0.057	1.443	0.055	0.829	80	426	1997	2450	-4.059	113	1884	138	2312	0
4	5	8	""	"STM2343"	16370	15440	110	336	331	56	163	164	26	100	98	0	3108	3335	2003	55	58	26	100	100	0	0.057	0.051	0.057	0.054	1.453	0.040	0.704	80	440	3226	3448	-4.141	173	3053	168	3280	0
4	6	8	"yfcH"	"STM2350"	16550	15430	110	1556	1593	372	167	169	27	100	100	0	9918	10476	2366	56	60	26	100	100	0	0.141	0.137	0.140	0.135	1.220	0.135	0.955	80	438	11251	11846	-2.828	1389	9862	1426	10420	0
4	7	8	"fdx"	"STM2538"	16720	15430	110	1873	1833	267	170	173	27	100	100	0	4532	4573	741	57	61	32	100	100	0	0.381	0.368	0.372	0.368	1.131	0.363	0.962	80	452	6178	6179	-1.394	1703	4475	1663	4516	0
4	8	8	"cadB"	"STM2558"	16910	15430	110	1263	1275	324	169	172	27	100	100	0	9773	9810	2721	56	60	32	100	100	0	0.113	0.113	0.115	0.111	1.247	0.112	0.970	80	437	10811	10860	-3.151	1094	9717	1106	9754	0
4	9	8	"yfhG"	"STM2563"	17070	15430	110	1810	1859	423	172	175	29	100	100	0	3846	4068	1052	57	58	14	100	100	0	0.432	0.421	0.425	0.422	1.158	0.416	0.968	80	427	5427	5698	-1.210	1638	3789	1687	4011	0
4	10	8	""	"STM2570"	17250	15430	110	585	595	159	173	177	31	100	100	0	6834	6703	2521	57	59	12	100	100	0	0.061	0.063	0.064	0.063	1.233	0.061	0.924	80	453	7189	7068	-4.040	412	6777	422	6646	0
4	11	8	""	"STM2587"	17430	15430	100	495	541	175	175	178	32	100	100	0	6123	6618	2829	57	58	12	100	100	0	0.053	0.056	0.055	0.054	1.227	0.055	0.938	80	396	6386	6927	-4.245	320	6066	366	6561	0
4	12	8	""	"STM2593"	17600	15430	100	330	890	2409	182	181	27	96	92	0	5440	5438	1732	58	68	78	100	100	0	0.027	0.132	0.027	0.039	3.144	0.193	0.094	80	392	5530	6088	-5.184	148	5382	708	5380	0
4	13	8	"yhbP"	"STM3270"	17790	15420	110	879	867	111	180	180	30	100	100	0	5654	5705	1004	61	71	70	100	100	0	0.125	0.122	0.127	0.122	1.189	0.121	0.951	80	438	6292	6331	-3.000	699	5593	687	5644	0
4	14	8	""	"STM3277"	17950	15420	110	533	528	71	184	187	31	100	100	0	14072	14179	2581	65	71	35	100	100	0	0.025	0.024	0.025	0.024	1.231	0.024	0.911	80	412	14356	14458	-5.327	349	14007	344	14114	0
4	15	8	"pnp"	"STM3282"	18120	15430	110	4237	4308	2175	193	198	45	100	100	0	2391	2531	1319	72	75	20	100	100	0	1.744	1.673	1.685	1.696	1.134	1.694	0.954	80	454	6363	6574	0.802	4044	2319	4115	2459	0
4	16	8	"secG"	"STM3293"	18300	15430	110	6607	6524	787	196	199	45	100	100	0	1625	1618	262	62	66	19	100	100	0	4.102	4.067	4.127	4.093	1.116	4.095	0.965	80	453	7974	7884	2.036	6411	1563	6328	1556	0
4	17	8	"yhbE"	"STM3302"	18470	15420	110	6730	6397	1189	190	193	34	100	100	0	4039	4047	689	57	60	17	100	100	0	1.642	1.556	1.680	1.548	1.312	1.688	0.891	80	452	10522	10197	0.716	6540	3982	6207	3990	0
4	18	8	"yrbA"	"STM3308"	18660	15420	110	870	886	140	195	196	33	100	100	0	3026	3087	681	57	61	25	100	100	0	0.227	0.228	0.228	0.229	1.172	0.222	0.955	80	439	3644	3721	-2.137	675	2969	691	3030	0
4	19	8	""	"STM0718"	18810	15420	110	486	478	87	199	199	27	100	100	0	8915	8695	2212	58	63	30	100	100	0	0.032	0.032	0.033	0.032	1.301	0.032	0.884	80	453	9144	8916	-4.948	287	8857	279	8637	0
4	20	8	""	"STM0724"	19010	15420	70	193	198	21	199	198	26	9	0	0	220	244	73	58	66	29	100	100	0	-0.037	-0.005	0.098	0.097	2.014	43.449	0.006	32	230	156	185	Error	-6	162	-1	186	0
4	21	8	"sdhD"	"STM0733"	19170	15420	110	1435	1485	207	198	200	28	100	100	0	5508	5849	1207	57	60	25	100	100	0	0.227	0.222	0.225	0.224	1.112	0.217	0.965	80	446	6688	7079	-2.140	1237	5451	1287	5792	0
4	22	8	"ybgC"	"STM0744"	19340	15420	110	885	905	137	202	205	30	100	100	0	4097	4382	1633	58	62	29	100	100	0	0.169	0.163	0.171	0.167	1.218	0.148	0.902	80	430	4722	5027	-2.564	683	4039	703	4324	0
4	23	8	"ybgF"	"STM0750"	19510	15420	120	3640	3336	1150	203	204	27	99	99	0	7115	6937	2879	58	60	16	99	99	0	0.487	0.455	0.479	0.470	1.412	0.433	0.925	120	473	10494	10012	-1.038	3437	7057	3133	6879	0
4	24	8	"aroG"	"STM0760"	19690	15420	100	2205	2280	353	207	206	30	100	100	0	10456	10487	1418	58	60	17	100	100	0	0.192	0.199	0.198	0.198	1.128	0.195	0.951	80	409	12396	12502	-2.380	1998	10398	2073	10429	0
4	1	9	""	"STM0868"	15680	15600	100	584	669	269	163	168	57	98	93	0	3509	4119	2065	57	60	23	100	100	0	0.122	0.125	0.124	0.120	1.306	0.124	0.960	80	443	3873	4568	-3.036	421	3452	506	4062	0
4	2	9	"rimK"	"STM0875"	15860	15600	100	815	845	229	166	167	27	100	100	0	3951	4077	1306	57	59	15	100	100	0	0.167	0.169	0.170	0.168	1.172	0.169	0.949	80	418	4543	4699	-2.585	649	3894	679	4020	0
4	3	9	"ybjF"	"STM0882"	16030	15600	110	2158	2287	658	163	166	26	100	100	0	5077	5344	1547	56	58	11	100	100	0	0.397	0.402	0.400	0.400	1.111	0.405	0.971	80	425	7016	7412	-1.332	1995	5021	2124	5288	0
4	4	9	"artP"	"STM0891"	16200	15600	110	3195	3202	455	163	165	25	100	100	0	8072	8426	1788	55	57	11	100	100	0	0.378	0.363	0.372	0.366	1.160	0.350	0.962	80	439	11049	11410	-1.403	3032	8017	3039	8371	0
4	5	9	""	"STM0896"	16380	15600	110	183	180	24	164	165	25	38	6	0	5319	5343	937	55	57	11	100	100	0	0.004	0.003	0.013	0.013	1.068	0.002	0.050	80	426	5283	5304	-8.114	19	5264	16	5288	0
4	6	9	""	"STM0901"	16550	15600	110	191	188	30	166	167	27	43	12	0	7858	7649	2216	56	59	21	100	100	0	0.003	0.003	0.012	0.012	1.168	0.003	0.112	80	424	7827	7615	-8.286	25	7802	22	7593	0
4	7	9	""	"STM1035"	16720	15600	110	233	230	35	170	171	27	81	60	0	3044	2976	883	55	56	11	100	100	0	0.021	0.021	0.022	0.022	1.475	0.020	0.459	80	439	3052	2981	-5.568	63	2989	60	2921	0
4	8	9	""	"STM1039"	16900	15600	110	265	266	34	169	171	27	97	91	0	4809	4848	1367	56	59	30	100	100	0	0.020	0.020	0.020	0.021	1.380	0.018	0.658	80	466	4849	4889	-5.630	96	4753	97	4792	0
4	9	9	"aceK"	"STM4185"	17090	15600	100	449	495	157	174	175	29	100	100	0	5509	6369	2816	56	58	15	100	100	0	0.050	0.051	0.050	0.049	1.280	0.050	0.923	80	393	5728	6634	-4.310	275	5453	321	6313	0
4	10	9	""	"STM4196"	17250	15600	100	342	346	63	173	175	27	97	96	0	8604	8894	2890	56	57	13	100	100	0	0.020	0.020	0.020	0.020	1.289	0.018	0.832	80	382	8717	9011	-5.660	169	8548	173	8838	0
4	11	9	""	"STM4200"	17430	15600	100	633	727	346	177	178	26	100	100	0	13181	14773	7498	58	59	16	100	100	0	0.035	0.037	0.036	0.035	1.244	0.039	0.960	80	396	13579	15265	-4.847	456	13123	550	14715	0
4	12	9	""	"STM4204"	17600	15590	110	1392	1351	211	181	190	159	100	100	0	24887	24219	5670	57	75	136	100	100	0	0.049	0.048	0.048	0.049	1.221	0.046	0.957	80	439	26041	25332	-4.358	1211	24830	1170	24162	0
4	13	9	"pduE"	"STM2042"	17780	15600	110	320	363	234	181	191	157	32	3	0	5427	5742	1474	58	78	137	100	100	0	0.026	0.032	0.024	0.026	1.989	0.042	0.051	80	453	5508	5866	-5.271	139	5369	182	5684	0
4	14	9	"pduV"	"STM2056"	17950	15600	110	297	298	40	185	188	29	97	92	0	2554	2550	453	64	69	33	100	100	0	0.045	0.045	0.044	0.044	1.400	0.043	0.672	80	452	2602	2599	-4.475	112	2490	113	2486	0
4	15	9	"stfF"	"STM0199"	18130	15600	110	248	252	32	190	195	30	86	48	0	4949	4975	1295	72	74	17	100	100	0	0.012	0.013	0.015	0.016	1.419	0.011	0.398	80	439	4935	4965	-6.394	58	4877	62	4903	0
4	16	9	"thiH"	"STM4159"	18300	15600	100	711	714	139	198	199	30	100	100	0	5141	5116	1357	64	65	16	100	100	0	0.101	0.102	0.102	0.102	1.181	0.100	0.950	80	384	5590	5568	-3.307	513	5077	516	5052	0
4	17	9	"yojN"	"STM2269"	18470	15600	110	1023	1170	462	193	196	32	100	100	0	8737	9496	4218	57	60	17	100	100	0	0.096	0.104	0.105	0.104	1.255	0.102	0.962	80	425	9510	10416	-3.387	830	8680	977	9439	0
4	18	9	""	"STM4261"	18640	15590	100	550	558	131	194	195	29	100	100	0	3039	3074	1048	56	59	22	100	100	0	0.119	0.121	0.119	0.120	1.256	0.117	0.923	80	397	3339	3382	-3.067	356	2983	364	3018	0
4	19	9	"traP"	"PSLT082"	18820	15590	100	375	385	89	200	200	28	100	96	0	4819	5382	2391	58	60	26	100	100	0	0.037	0.035	0.034	0.033	1.410	0.033	0.804	80	408	4936	5509	-4.766	175	4761	185	5324	0
4	20	9	""	"STM1542"	19000	15590	100	430	476	198	200	200	26	100	98	0	2555	3000	1886	57	60	20	100	100	0	0.092	0.094	0.094	0.087	1.416	0.095	0.913	80	407	2728	3219	-3.441	230	2498	276	2943	0
4	21	9	""	"STM4309"	19160	15590	110	673	668	121	201	203	30	100	100	0	16829	18113	5390	59	70	55	100	100	0	0.028	0.026	0.026	0.026	1.168	0.025	0.947	80	466	17242	18521	-5.151	472	16770	467	18054	0
4	22	9	"adi"	"STM4296"	19350	15570	50	1152	1627	1737	211	213	30	100	100	0	3114	3527	2795	77	122	104	100	100	0	0.310	0.410	0.342	0.347	1.783	0.521	0.778	12	104	3978	4866	-1.690	941	3037	1416	3450	0
4	23	9	"lpxO"	"STM4286"	19510	15590	110	1698	1767	433	203	203	28	100	100	0	6731	7411	2066	57	60	20	100	100	0	0.224	0.213	0.214	0.212	1.158	0.206	0.959	80	454	8169	8918	-2.158	1495	6674	1564	7354	0
4	24	9	"nrfC"	"STM4279"	19690	15590	110	373	395	91	203	205	29	100	98	0	2606	2975	1339	59	60	14	100	100	0	0.067	0.066	0.067	0.064	1.400	0.063	0.849	80	496	2717	3108	-3.905	170	2547	192	2916	0
4	1	10	"yafB"	"STM0255"	15670	15780	100	494	497	117	165	169	56	100	95	0	2221	2209	705	57	59	24	100	100	0	0.152	0.154	0.156	0.152	1.339	0.149	0.893	80	449	2493	2484	-2.718	329	2164	332	2152	0
4	2	10	""	"STM0274"	15870	15790	100	224	233	48	166	165	26	83	55	0	1731	1983	938	55	56	12	100	100	0	0.035	0.035	0.035	0.035	1.602	0.036	0.609	80	398	1734	1995	-4.853	58	1676	67	1928	0
4	3	10	""	"STM0282"	16020	15780	100	334	349	84	167	167	27	100	95	0	2604	2770	950	55	56	11	100	100	0	0.066	0.067	0.064	0.063	1.392	0.067	0.861	80	369	2716	2897	-3.932	167	2549	182	2715	0
4	4	10	""	"STM0288"	16190	15770	110	266	272	39	163	164	26	96	92	0	3311	3237	746	55	57	12	100	100	0	0.032	0.034	0.035	0.033	1.426	0.033	0.733	80	442	3359	3291	-4.982	103	3256	109	3182	0
4	5	10	""	"STM0297"	16370	15770	110	234	238	36	164	165	24	93	80	0	2380	2414	732	55	57	12	100	100	0	0.030	0.031	0.031	0.032	1.457	0.030	0.568	80	454	2395	2433	-5.054	70	2325	74	2359	0
4	6	10	"yafJ"	"STM0311"	16550	15770	110	788	788	157	166	165	25	100	100	0	3094	3078	804	55	57	11	100	100	0	0.205	0.206	0.206	0.206	1.126	0.202	0.960	80	466	3661	3645	-2.289	622	3039	622	3023	0
4	7	10	"ycfJ"	"STM1212"	16730	15770	100	432	440	90	167	169	25	100	100	0	698	714	220	54	55	10	100	100	0	0.411	0.414	0.414	0.416	1.277	0.407	0.921	80	408	909	933	-1.281	265	644	273	660	0
4	8	10	"ycfX"	"STM1220"	16910	15770	100	299	301	54	167	169	26	98	92	0	1172	1247	519	53	54	10	100	100	0	0.118	0.112	0.114	0.113	1.603	0.102	0.776	80	396	1251	1328	-3.084	132	1119	134	1194	0
4	9	10	""	"STM1236"	17080	15770	100	255	255	37	169	172	29	95	72	0	1191	1192	324	54	56	12	100	100	0	0.076	0.076	0.074	0.071	1.547	0.072	0.632	80	396	1223	1224	-3.725	86	1137	86	1138	0
4	10	10	""	"STM1253"	17260	15770	100	779	838	311	172	174	27	100	100	0	955	1044	429	54	56	14	100	100	0	0.674	0.673	0.662	0.668	1.184	0.674	0.943	80	396	1508	1656	-0.570	607	901	666	990	0
4	11	10	"yoaG"	"STM1272"	17430	15770	110	251	253	34	174	176	32	92	65	0	2113	2090	485	55	57	14	100	100	0	0.037	0.039	0.038	0.037	1.458	0.039	0.617	80	411	2135	2114	-4.740	77	2058	79	2035	0
4	12	10	""	"STM1276"	17590	15770	110	1122	1142	245	178	181	38	100	100	0	1693	1743	488	57	63	64	100	100	0	0.577	0.572	0.578	0.573	1.173	0.559	0.959	80	452	2580	2650	-0.793	944	1636	964	1686	0
4	13	10	"rstB"	"STM1471"	17770	15770	100	393	411	86	181	183	34	100	98	0	4102	4416	1349	57	61	30	100	100	0	0.052	0.053	0.052	0.051	1.269	0.051	0.875	80	408	4257	4589	-4.254	212	4045	230	4359	0
4	14	10	"ydgH"	"STM1478"	17950	15770	110	1250	1361	461	184	185	26	100	100	0	3195	3387	1194	62	64	16	100	100	0	0.340	0.354	0.350	0.349	1.165	0.352	0.973	80	453	4199	4502	-1.555	1066	3133	1177	3325	0
4	15	10	"ynfM"	"STM1486"	18130	15770	110	493	492	82	189	193	28	100	100	0	2275	2310	553	73	74	17	100	100	0	0.138	0.135	0.140	0.135	1.275	0.130	0.896	80	439	2506	2540	-2.857	304	2202	303	2237	0
4	16	10	""	"STM1493"	18300	15770	100	393	424	113	190	193	30	100	98	0	3316	3815	1787	65	67	17	100	100	0	0.062	0.062	0.063	0.062	1.270	0.061	0.917	80	384	3454	3984	-4.001	203	3251	234	3750	0
4	17	10	"ynfD"	"STM1500"	18470	15760	100	585	583	98	192	195	27	100	100	0	2590	2618	560	56	58	22	100	100	0	0.155	0.153	0.153	0.151	1.190	0.146	0.919	80	394	2927	2953	-2.689	393	2534	391	2562	0
4	18	10	"udg"	"STM2080"	18650	15760	100	948	965	135	195	197	28	100	100	0	3106	3155	528	55	56	11	100	100	0	0.247	0.248	0.250	0.248	1.141	0.245	0.957	80	394	3804	3870	-2.019	753	3051	770	3100	0
4	19	10	""	"STM2787"	18810	15760	100	413	425	73	199	200	30	100	100	0	3798	3794	948	57	59	16	100	100	0	0.057	0.060	0.060	0.059	1.338	0.060	0.872	80	394	3955	3963	-4.128	214	3741	226	3737	0
4	20	10	"gabT"	"STM2792"	18990	15760	100	983	975	159	202	203	28	100	100	0	3873	3727	707	57	60	19	100	100	0	0.205	0.211	0.211	0.210	1.134	0.207	0.963	80	420	4597	4443	-2.289	781	3816	773	3670	0
4	21	10	"mobA"	"STM3994"	19170	15760	110	547	567	113	203	205	30	100	100	0	5557	5861	1340	57	60	16	100	100	0	0.063	0.063	0.063	0.061	1.187	0.062	0.932	80	440	5844	6168	-3.999	344	5500	364	5804	0
4	22	10	""	"STM4014"	19340	15770	110	362	360	58	202	203	28	100	95	0	3437	3470	871	57	63	29	100	100	0	0.047	0.046	0.046	0.044	1.390	0.044	0.789	80	484	3540	3571	-4.401	160	3380	158	3413	0
4	23	10	""	"STM4033"	19510	15750	90	579	567	117	199	198	30	100	100	0	899	908	309	58	60	17	100	100	0	0.452	0.433	0.420	0.432	1.204	0.427	0.923	52	348	1221	1218	-1.146	380	841	368	850	0
4	24	10	""	"STM4054"	19690	15760	100	263	272	57	201	202	30	75	51	0	1859	2009	756	58	59	11	100	100	0	0.034	0.036	0.038	0.035	1.634	0.040	0.556	80	462	1863	2022	-4.860	62	1801	71	1951	0
4	1	11	""	"STM2943"	15680	15950	100	1032	1042	191	164	164	27	100	100	0	15072	16841	3786	57	58	13	100	100	0	0.058	0.052	0.052	0.052	1.124	0.052	0.970	80	428	15883	17662	-4.113	868	15015	878	16784	0
4	2	11	""	"STM2955"	15850	15950	110	410	420	107	159	162	27	98	98	0	1016	1134	410	55	56	11	100	100	0	0.261	0.242	0.245	0.240	1.278	0.236	0.896	80	413	1212	1340	-1.937	251	961	261	1079	0
4	3	11	"yqcC"	"STM2965"	16020	15950	110	471	473	81	161	163	27	100	100	0	1457	1423	255	55	56	11	100	100	0	0.221	0.228	0.219	0.224	1.213	0.223	0.893	80	471	1712	1680	-2.177	310	1402	312	1368	0
4	4	11	"fucO"	"STM2973"	16210	15940	110	701	763	173	162	164	26	100	100	0	7841	9032	2748	54	55	12	100	100	0	0.069	0.067	0.068	0.067	1.130	0.066	0.964	80	467	8326	9579	-3.853	539	7787	601	8978	0
4	5	11	"fucK"	"STM2977"	16380	15940	110	291	303	79	163	165	23	96	91	0	1067	1081	401	54	55	11	100	100	0	0.126	0.136	0.129	0.123	1.604	0.136	0.771	80	454	1141	1167	-2.984	128	1013	140	1027	0
4	6	11	"csdA"	"STM2984"	16550	15940	90	269	276	42	166	167	24	100	92	0	612	633	184	55	58	20	100	100	0	0.185	0.190	0.198	0.185	1.558	0.170	0.667	52	354	660	688	-2.435	103	557	110	578	0
4	7	11	"yqhE"	"STM3165"	16720	15940	100	877	858	164	169	171	27	100	100	0	7491	7271	1512	55	58	19	100	100	0	0.095	0.095	0.097	0.095	1.178	0.093	0.936	80	430	8144	7905	-3.393	708	7436	689	7216	0
4	8	11	""	"STM3175"	16910	15940	110	387	401	77	169	170	28	100	100	0	1909	1936	552	54	55	10	100	100	0	0.118	0.123	0.122	0.122	1.296	0.120	0.878	80	452	2073	2114	-3.089	218	1855	232	1882	0
4	9	11	"STMF1.5"	"Not LT2a91"	17080	15940	110	1019	1008	196	172	174	28	100	100	0	273	270	45	54	55	11	100	100	0	3.868	3.870	3.952	3.849	1.319	4.089	0.904	80	450	1066	1052	1.951	847	219	836	216	0
4	10	11	"yfiO"	"STM2663"	17250	15940	110	1742	1748	348	175	177	27	100	100	0	2927	2869	520	56	56	11	100	100	0	0.546	0.559	0.542	0.557	1.150	0.560	0.930	80	461	4438	4386	-0.874	1567	2871	1573	2813	0
4	11	11	""	"STM2680"	17420	15940	110	1259	1267	217	176	179	33	100	100	0	6028	5943	1196	57	57	12	100	100	0	0.181	0.185	0.183	0.186	1.127	0.181	0.955	80	452	7054	6977	-2.463	1083	5971	1091	5886	0
4	12	11	""	"STM2690"	17600	15940	90	250	273	104	181	182	35	75	50	0	382	575	544	57	59	17	100	100	0	0.212	0.178	0.174	0.167	1.904	0.182	0.774	52	356	394	610	-2.236	69	325	92	518	0
4	13	11	"ybbN"	"STM0504"	17780	15940	100	1165	1176	275	181	182	29	100	100	0	2570	2678	627	57	60	17	100	100	0	0.392	0.380	0.380	0.375	1.245	0.377	0.948	80	419	3497	3616	-1.353	984	2513	995	2621	0
4	14	11	"allA"	"STM0515"	17960	15940	100	479	482	63	184	186	31	100	100	0	6688	6677	1240	61	63	15	100	100	0	0.045	0.045	0.044	0.045	1.207	0.043	0.898	80	384	6922	6914	-4.490	295	6627	298	6616	0
4	15	11	""	"STM0520"	18120	15940	110	353	364	75	192	194	31	98	96	0	3473	4155	1774	72	74	16	100	100	0	0.047	0.042	0.043	0.042	1.332	0.039	0.814	80	451	3562	4255	-4.401	161	3401	172	4083	0
4	16	11	"ybbY"	"STM0524"	18310	15940	100	359	380	86	194	195	31	100	98	0	5945	6661	2158	64	70	40	100	100	0	0.028	0.028	0.027	0.027	1.324	0.028	0.840	80	408	6046	6783	-5.156	165	5881	186	6597	0
4	17	11	"ylbE"	"STM0530"	18480	15940	110	325	329	41	195	196	28	100	97	0	4799	5033	998	58	62	38	100	100	0	0.027	0.027	0.026	0.026	1.319	0.025	0.760	80	440	4871	5109	-5.189	130	4741	134	4975	0
4	18	11	"cysS"	"STM0537"	18650	15940	100	993	1033	286	197	198	29	100	100	0	4210	4327	1390	56	57	12	100	100	0	0.192	0.196	0.201	0.193	1.229	0.193	0.946	80	408	4950	5107	-2.384	796	4154	836	4271	0
4	19	11	"yohJ"	"STM2181"	18830	15940	110	498	503	62	201	202	29	100	100	0	4419	4442	600	57	59	16	100	100	0	0.068	0.069	0.069	0.068	1.190	0.068	0.913	80	490	4659	4687	-3.876	297	4362	302	4385	0
4	20	11	"galS"	"STM2191"	19000	15940	100	449	457	68	203	202	28	100	100	0	3389	3375	745	56	59	16	100	100	0	0.074	0.077	0.075	0.076	1.247	0.076	0.907	80	384	3579	3573	-3.760	246	3333	254	3319	0
4	21	11	"lysP"	"STM2200"	19170	15930	110	865	974	333	204	205	30	100	100	0	3239	3525	1450	58	60	14	100	100	0	0.208	0.222	0.226	0.221	1.168	0.220	0.958	80	439	3842	4237	-2.267	661	3181	770	3467	0
4	22	11	"yejH"	"STM2223"	19340	15930	110	643	689	228	204	205	30	100	98	0	3242	3468	1520	58	60	13	100	100	0	0.138	0.142	0.142	0.140	1.311	0.140	0.936	80	425	3623	3895	-2.859	439	3184	485	3410	0
4	23	11	""	"STM2231"	19520	15940	100	629	645	146	204	204	31	100	100	0	2349	2495	1039	58	59	13	100	100	0	0.186	0.181	0.189	0.184	1.219	0.169	0.928	80	401	2716	2878	-2.430	425	2291	441	2437	0
4	24	11	""	"STM2240"	19680	15940	100	1039	1055	235	204	205	30	100	100	0	6690	6471	1639	57	58	10	100	100	0	0.126	0.133	0.134	0.132	1.167	0.130	0.957	80	412	7468	7265	-2.990	835	6633	851	6414	0
4	1	12	"Ctrl-Nif10ng/ul"	"Ctrl-Nif10ng/ul"	15670	16120	100	165	166	26	160	162	27	20	6	0	62	65	15	55	59	64	0	0	0	0.714	0.600	2.000	1.886	2.978	0.026	0.002	80	451	12	16	-0.485	5	7	6	10	-50
4	2	12	"Ctrl-Y410ng/ul"	"Ctrl-Y410ng/ul"	15840	16120	100	160	165	25	160	163	26	20	5	0	59	63	22	55	55	11	26	15	0	0.000	0.625	1.900	1.773	2.991	35.749	0.001	80	428	4	13	Error	0	4	5	8	-50
4	3	12	"Ctrl-FtsQ10ng/ul"	"Ctrl-FtsQ10ng/ul"	16020	16130	80	282	555	450	164	166	27	98	90	0	217	571	584	55	55	10	100	100	0	0.728	0.758	0.776	0.783	1.455	0.763	0.949	52	309	280	907	-0.457	118	162	391	516	0
4	4	12	"Ctrl-ssM1354ng/ul"	"Ctrl-ssM1354ng/ul"	16190	16120	100	173	186	55	163	164	26	35	22	0	70	87	41	54	55	10	62	43	0	0.625	0.697	1.274	1.182	3.143	1.734	0.359	80	420	26	56	-0.678	10	16	23	33	-50
4	5	12	"ctrl-buffer"	"ctrl-buffer"	16360	16120	100	163	167	25	160	162	28	17	3	0	62	70	23	54	55	10	42	27	0	0.375	0.438	2.700	2.136	4.509	13.520	0.004	80	433	11	23	-1.415	3	8	7	16	-50
4	6	12	"Ctrl-hum b-actin10ng/ul"	"Ctrl-hum b-actin10ng/ul"	16530	16130	60	204	204	29	162	165	27	68	34	0	62	64	16	57	57	12	25	12	0	8.400	6.000	2.847	2.442	3.056	5.987	0.103	32	176	47	49	3.070	42	5	42	7	0
4	7	12	"Ctrl-Nif50ng/ul"	"Ctrl-Nif50ng/ul"	16710	16120	100	166	163	27	171	172	26	7	1	0	62	65	17	54	56	12	32	10	0	-0.625	-0.727	1.561	1.425	3.086	98.641	0.000	80	441	3	3	Error	-5	8	-8	11	-50
4	8	12	"Ctrl-Y450ng/ul"	"Ctrl-Y450ng/ul"	16890	16110	100	158	160	24	173	174	27	5	0	0	60	64	13	54	55	10	33	15	0	-2.500	-1.300	2.689	2.072	3.890	0.038	0.006	80	431	-9	-3	Error	-15	6	-13	10	-50
4	9	12	"Ctrl-FtsQ50ng/ul"	"Ctrl-FtsQ50ng/ul"	17060	16120	90	896	1492	1112	171	174	27	100	100	0	1115	2054	1810	55	57	14	100	100	0	0.684	0.661	0.649	0.677	1.322	0.630	0.948	52	364	1785	3320	-0.548	725	1060	1321	1999	0
4	10	12	"Ctrl-ssM13162ng/ul"	"Ctrl-ssM13162ng/ul"	17260	16130	80	1446	1455	820	174	176	27	100	100	0	605	608	309	55	57	11	100	100	0	2.313	2.316	2.364	2.120	1.446	2.500	0.947	52	287	1822	1834	1.210	1272	550	1281	553	0
4	11	12	"ctrl-buffer"	"ctrl-buffer"	17410	16110	100	173	175	28	176	177	28	10	2	0	61	65	17	57	57	12	31	16	0	-0.750	-0.125	2.138	1.600	4.171	19.097	0.007	80	395	1	7	Error	-3	4	-1	8	-50
4	12	12	"Ctrl-hum b-actin100ng/ul"	"Ctrl-hum b-actin100ng/ul"	17600	16120	100	777	767	80	169	171	34	100	100	0	70	74	17	55	57	36	16	1	0	40.533	31.474	31.200	29.200	1.808	31.373	0.298	80	415	623	617	5.341	608	15	598	19	0
4	13	12	"Ctrl-Nif100ng/ul"	"Ctrl-Nif100ng/ul"	17760	16110	100	179	181	33	170	171	32	25	3	0	63	65	14	56	57	11	40	15	0	1.286	1.222	1.904	1.924	2.967	12.504	0.028	80	384	16	20	0.363	9	7	11	9	-50
4	14	12	"Ctrl-Y4100ng/ul"	"Ctrl-Y4100ng/ul"	17930	16110	100	185	197	53	178	183	31	26	8	0	71	76	22	60	62	13	45	25	0	0.636	1.188	1.510	1.671	4.087	9.414	0.013	80	408	18	35	-0.652	7	11	19	16	-50
4	15	12	"Ctrl-FtsQ100ng/ul"	"Ctrl-FtsQ100ng/ul"	18120	16120	100	1307	2062	1738	190	193	33	100	100	0	1587	3301	3615	73	74	15	100	100	0	0.738	0.580	0.677	0.669	1.334	0.505	0.915	80	405	2631	5100	-0.439	1117	1514	1872	3228	0
4	16	12	"Ctrl-ssM13buffer"	"Ctrl-ssM13buffer"	18280	16110	100	191	191	26	194	194	30	12	1	0	85	90	24	66	69	18	50	26	0	-0.158	-0.125	0.784	0.887	3.727	11.728	0.008	80	397	16	21	Error	-3	19	-3	24	-50
4	17	12	"ctrl-buffer"	"ctrl-buffer"	18460	16110	100	184	183	26	193	192	28	6	2	0	69	78	33	57	58	11	53	30	0	-0.750	-0.476	1.196	1.039	4.835	4.798	0.008	80	409	3	11	Error	-9	12	-10	21	-50
4	18	12	"Ctrl-hum b-actin50ng/ul"	"Ctrl-hum b-actin50ng/ul"	18640	16110	100	726	736	98	194	195	29	100	100	0	69	71	14	55	57	11	55	30	0	38.000	33.875	30.920	30.744	1.846	37.860	0.251	80	442	546	558	5.248	532	14	542	16	0
4	19	12	"Ctrl-Nif400ng/ul"	"Ctrl-Nif400ng/ul"	18810	16110	50	323	328	55	205	205	27	100	100	0	77	75	15	60	61	13	50	33	0	6.941	8.200	5.308	5.064	1.973	18.551	0.046	12	104	135	138	2.795	118	17	123	15	0
4	20	12	"Ctrl-Y4400ng/ul"	"Ctrl-Y4400ng/ul"	18980	16100	100	224	232	50	201	202	30	37	27	0	57	60	15	55	57	15	17	5	0	11.500	6.200	4.232	3.746	3.466	8.350	0.043	80	459	25	36	3.524	23	2	31	5	-50
4	21	12	"Ctrl-FtsQ400ng/ul"	"Ctrl-FtsQ400ng/ul"	19180	16110	100	4154	4865	2696	202	205	30	100	100	0	6991	9560	7191	56	58	12	100	100	0	0.570	0.491	0.533	0.531	1.288	0.433	0.936	80	401	10887	14167	-0.811	3952	6935	4663	9504	0
4	22	12	"Ctrl-ssM13buffer"	"Ctrl-ssM13buffer"	19330	16100	100	206	210	29	205	205	30	15	2	0	66	72	21	57	59	11	48	31	0	0.111	0.333	2.071	1.683	4.256	19.757	0.005	80	369	10	20	-3.170	1	9	5	15	-50
4	23	12	"ctrl-buffer"	"ctrl-buffer"	19500	16100	100	205	206	27	205	205	28	16	3	0	65	73	30	56	57	11	43	27	0	0.000	0.059	0.729	0.897	3.838	5.998	0.022	80	406	9	18	Error	0	9	1	17	-50
4	24	12	"Ctrl-hum b-actinbuffer"	"Ctrl-hum b-actinbuffer"	19680	16100	100	212	211	26	208	209	30	15	1	0	72	80	32	55	56	10	66	46	0	0.235	0.120	0.694	0.716	3.560	9.768	0.007	80	438	21	28	-2.087	4	17	3	25	-50
4	1	13	"phoP"	"STM1231"	15660	16320	100	4687	4839	1123	161	163	28	100	100	0	2758	2886	804	55	57	15	100	100	0	1.674	1.652	1.655	1.689	1.178	1.621	0.975	80	435	7229	7509	0.744	4526	2703	4678	2831	0
4	2	13	"phoP"	"STM1231"	15840	16310	110	5469	5461	881	164	167	27	100	100	0	2827	2836	440	55	57	14	100	100	0	1.914	1.905	1.959	1.901	1.164	1.910	0.957	80	459	8077	8078	0.936	5305	2772	5297	2781	0
4	3	13	"phoQ"	"STM1230"	16020	16310	100	1574	1755	641	164	165	26	100	100	0	2228	2423	920	55	56	11	100	100	0	0.649	0.672	0.669	0.669	1.116	0.671	0.971	80	393	3583	3959	-0.624	1410	2173	1591	2368	0
4	4	13	"phoQ"	"STM1230"	16190	16300	110	4081	4347	1132	167	168	28	100	100	0	8047	8782	2708	55	56	11	100	100	0	0.490	0.479	0.474	0.485	1.132	0.467	0.979	80	439	11906	12907	-1.030	3914	7992	4180	8727	0
4	5	13	"phoQ"	"STM1230"	16370	16300	100	2296	2412	524	167	169	29	100	100	0	4274	4545	1181	55	56	12	100	100	0	0.505	0.500	0.493	0.504	1.122	0.490	0.972	80	420	6348	6735	-0.987	2129	4219	2245	4490	0
4	6	13	"hupA"	"STM4170"	16550	16290	110	2997	3010	573	165	167	26	100	100	0	1511	1525	353	54	55	10	100	100	0	1.944	1.934	1.917	1.944	1.133	1.947	0.961	80	459	4289	4316	0.959	2832	1457	2845	1471	0
4	7	13	"sopB"	"STM1091"	16720	16290	110	536	534	107	168	169	25	100	100	0	12949	13052	4085	55	59	30	100	100	0	0.029	0.028	0.028	0.028	1.211	0.027	0.930	80	440	13262	13363	-5.131	368	12894	366	12997	0
4	8	13	"pipC"	"STM0375"	16890	16300	110	386	397	57	173	175	27	100	100	0	5046	5132	971	55	59	30	100	100	0	0.043	0.044	0.044	0.044	1.202	0.042	0.876	80	466	5204	5301	-4.550	213	4991	224	5077	0
4	9	13	"pipC"	"STM0375"	17070	16290	110	379	377	41	173	174	26	100	100	0	4350	4179	710	55	57	16	100	100	0	0.048	0.049	0.051	0.049	1.217	0.048	0.888	80	467	4501	4328	-4.382	206	4295	204	4124	0
4	10	13	"ssrB"	"STM1391"	17250	16290	110	971	970	150	176	176	25	100	100	0	5591	5942	1484	55	57	15	100	100	0	0.144	0.135	0.139	0.136	1.226	0.129	0.917	80	441	6331	6681	-2.800	795	5536	794	5887	0
4	11	13	"ssrB"	"STM1391"	17420	16280	110	948	917	134	177	180	32	100	100	0	5517	5505	876	56	62	45	100	100	0	0.141	0.136	0.137	0.135	1.194	0.135	0.944	80	455	6232	6189	-2.824	771	5461	740	5449	0
4	12	13	"ssrB"	"STM1391"	17600	16290	110	1604	1608	189	171	172	35	100	100	0	8696	8483	1067	56	61	46	100	100	0	0.166	0.171	0.173	0.170	1.127	0.170	0.968	80	438	10073	9864	-2.592	1433	8640	1437	8427	0
4	13	13	"lrp"	"STM0959"	17770	16290	110	3549	3520	442	171	170	32	100	100	0	4912	4969	755	56	57	12	100	100	0	0.696	0.682	0.691	0.684	1.089	0.680	0.974	80	439	8234	8262	-0.524	3378	4856	3349	4913	0
4	14	13	"lrp"	"STM0959"	17940	16280	110	3247	3075	590	184	186	32	100	100	0	4410	4256	768	61	63	16	100	100	0	0.704	0.689	0.701	0.685	1.146	0.694	0.969	80	454	7412	7086	-0.506	3063	4349	2891	4195	0
4	15	13	"gyrA"	"STM2272"	18120	16290	110	4597	4861	1243	194	196	32	100	100	0	4268	4262	1181	73	74	18	100	100	0	1.050	1.114	1.125	1.120	1.126	1.112	0.968	80	439	8598	8856	0.070	4403	4195	4667	4189	0
4	16	13	"gyrA"	"STM2272"	18290	16290	110	5504	5982	1554	197	197	29	100	100	0	6601	7087	1926	68	70	20	100	100	0	0.812	0.824	0.847	0.826	1.134	0.803	0.962	80	438	11840	12804	-0.300	5307	6533	5785	7019	0
4	17	13	"csrA"	"STM2826"	18470	16280	110	1549	1566	191	192	193	29	100	100	0	2528	2622	433	56	59	13	100	100	0	0.549	0.535	0.542	0.537	1.110	0.525	0.971	80	454	3829	3940	-0.865	1357	2472	1374	2566	0
4	18	13	"csrA"	"STM2826"	18640	16290	100	1279	1322	253	192	195	30	100	100	0	2353	2428	638	57	58	11	100	100	0	0.473	0.477	0.476	0.480	1.133	0.460	0.959	80	396	3383	3501	-1.079	1087	2296	1130	2371	0
4	19	13	"yhhP"	"STM3578"	18810	16280	110	705	708	125	196	198	30	100	100	0	2301	2325	567	56	58	11	100	100	0	0.227	0.226	0.223	0.224	1.176	0.221	0.938	80	467	2754	2781	-2.141	509	2245	512	2269	0
4	20	13	"yhhP"	"STM3578"	18980	16290	110	700	706	93	198	199	28	100	100	0	2249	2281	397	56	57	10	100	100	0	0.229	0.228	0.232	0.228	1.169	0.224	0.949	80	452	2695	2733	-2.127	502	2193	508	2225	0
4	21	13	"yhhP"	"STM3578"	19160	16280	110	748	748	95	203	205	30	100	100	0	2632	2619	548	56	59	13	100	100	0	0.212	0.213	0.214	0.213	1.165	0.209	0.945	80	456	3121	3108	-2.241	545	2576	545	2563	0
4	22	13	"topA"	"STM1714"	19340	16280	110	10891	11280	2975	206	208	31	100	100	0	12565	13568	3876	58	60	14	100	100	0	0.854	0.820	0.848	0.818	1.145	0.812	0.978	80	441	23192	24584	-0.227	10685	12507	11074	13510	0
4	23	13	"topA"	"STM1714"	19500	16290	110	1512	1599	575	207	208	28	100	100	0	1694	1843	934	58	59	12	100	100	0	0.798	0.780	0.813	0.791	1.211	0.728	0.916	80	425	2941	3177	-0.326	1305	1636	1392	1785	0
4	24	13	"fur"	"STM0693"	19670	16280	110	3325	3195	444	209	211	29	100	100	0	5462	5490	1189	56	58	12	100	100	0	0.576	0.550	0.572	0.554	1.166	0.535	0.950	80	497	8522	8420	-0.795	3116	5406	2986	5434	0
4	1	14	""	"STM1553"	15670	16470	100	426	452	213	163	164	27	98	92	0	2669	2803	1988	53	59	38	100	100	0	0.101	0.105	0.102	0.101	1.391	0.104	0.935	80	445	2879	3039	-3.314	263	2616	289	2750	0
4	2	14	""	"STM3783"	15840	16470	100	214	217	33	160	161	25	82	60	0	1614	1595	401	55	58	26	100	100	0	0.035	0.037	0.039	0.039	1.606	0.036	0.474	80	401	1613	1597	-4.852	54	1559	57	1540	0
4	3	14	""	"STM2242"	16000	16460	110	370	364	60	165	165	26	100	96	0	2831	2764	605	54	57	24	100	100	0	0.074	0.073	0.072	0.071	1.319	0.074	0.876	80	464	2982	2909	-3.760	205	2777	199	2710	0
4	4	14	"yfiM"	"STM2653"	16190	16460	110	368	380	75	167	166	25	100	98	0	2913	2961	604	53	55	13	100	100	0	0.070	0.073	0.071	0.070	1.352	0.074	0.870	80	508	3061	3121	-3.831	201	2860	213	2908	0
4	5	14	"oxyS"	"STM4124"	16370	16470	110	290	315	109	168	169	26	100	88	0	495	612	387	53	55	12	100	100	0	0.276	0.263	0.258	0.245	1.446	0.258	0.839	80	510	564	706	-1.857	122	442	147	559	0
4	6	14	""	"STM4302"	16550	16460	110	197	197	31	166	167	26	52	23	0	2650	2861	661	55	56	13	100	100	0	0.012	0.011	0.018	0.018	1.471	0.010	0.171	80	497	2626	2837	-6.387	31	2595	31	2806	0
4	7	14	"ssaT"	"STM1421"	16720	16470	100	665	789	363	167	168	27	100	100	0	8641	11128	7435	54	56	16	100	100	0	0.058	0.056	0.058	0.058	1.173	0.052	0.948	80	452	9085	11696	-4.108	498	8587	622	11074	0
4	8	14	"nrdI"	"STM2806"	16900	16470	100	910	1318	1298	172	174	28	100	100	0	1170	2164	2957	54	55	14	100	100	0	0.661	0.543	0.625	0.626	1.323	0.463	0.945	80	452	1854	3256	-0.597	738	1116	1146	2110	0
4	9	14	"sipA"	"STM2882"	17080	16460	110	1106	1240	547	175	175	26	100	100	0	7096	8222	4621	55	56	13	100	100	0	0.132	0.130	0.133	0.130	1.231	0.124	0.949	80	497	7972	9232	-2.919	931	7041	1065	8167	0
4	10	14	"dctA"	"STM3614"	17250	16460	100	751	778	147	176	176	26	100	100	0	6083	6499	1502	54	55	11	100	100	0	0.095	0.093	0.093	0.093	1.184	0.091	0.948	80	400	6604	7047	-3.390	575	6029	602	6445	0
4	11	14	"aroB"	"STM3486"	17400	16460	100	199	232	135	180	180	27	40	21	0	117	228	346	54	55	11	88	82	0	0.302	0.299	0.445	0.383	3.170	0.372	0.831	80	442	82	226	-1.729	19	63	52	174	-50
4	12	14	"purN"	"STM2500"	17600	16460	110	914	959	228	178	179	25	100	100	0	3110	3433	1212	55	56	14	100	100	0	0.241	0.231	0.237	0.234	1.129	0.221	0.955	80	518	3791	4159	-2.053	736	3055	781	3378	0
4	13	14	"yjgG"	"STM4462"	17770	16460	110	210	214	38	179	182	27	53	26	0	1356	1387	315	55	56	10	100	100	0	0.024	0.026	0.032	0.032	1.744	0.027	0.228	80	482	1332	1367	-5.391	31	1301	35	1332	0
4	14	14	""	"STM0437"	17940	16460	100	1292	1353	340	188	189	29	100	100	0	7494	8053	2639	58	60	14	100	100	0	0.148	0.146	0.146	0.147	1.117	0.141	0.968	80	440	8540	9160	-2.752	1104	7436	1165	7995	0
4	15	14	""	"STM0565"	18110	16460	100	351	349	46	190	192	28	98	97	0	2497	2382	442	68	69	17	100	100	0	0.066	0.069	0.069	0.068	1.263	0.065	0.810	80	440	2590	2473	-3.915	161	2429	159	2314	0
4	16	14	"res"	"STM0358"	18290	16450	100	610	628	138	194	196	28	100	100	0	4706	4851	1252	69	75	47	100	100	0	0.090	0.091	0.092	0.089	1.182	0.090	0.935	80	438	5053	5216	-3.479	416	4637	434	4782	0
4	17	14	""	"STM2003"	18470	16460	110	737	729	137	193	195	27	100	100	0	4221	4140	897	56	63	43	100	100	0	0.131	0.131	0.134	0.128	1.276	0.131	0.945	80	510	4709	4620	-2.937	544	4165	536	4084	0
4	18	14	"nfo"	"STM2203"	18640	16460	100	940	990	251	195	197	28	100	100	0	4111	4383	1135	56	57	11	100	100	0	0.184	0.184	0.182	0.181	1.170	0.181	0.944	80	415	4800	5122	-2.444	745	4055	795	4327	0
4	19	14	"EMPTY"	"EMPTY"	18800	16450	100	196	198	30	196	198	30	20	2	0	62	64	17	57	57	11	27	11	0	0.000	0.286	1.813	1.720	3.635	4.772	0.424	80	415	5	9	Error	0	5	2	7	-75
4	20	14	"EMPTY"	"EMPTY"	18970	16450	100	198	201	28	200	202	28	18	0	0	64	65	16	55	57	11	42	15	0	-0.222	0.100	2.389	2.111	4.219	23.191	0.004	80	415	7	11	Error	-2	9	1	10	-75
4	21	14	"EMPTY"	"EMPTY"	19140	16450	100	205	207	32	204	205	29	20	6	0	61	61	13	55	57	11	32	10	0	0.167	0.500	2.154	2.438	3.996	30.392	0.005	80	441	7	9	-2.585	1	6	3	6	-75
4	22	14	"EMPTY"	"EMPTY"	19320	16450	100	208	209	29	207	209	32	13	2	0	67	68	13	55	57	14	36	10	0	0.083	0.154	1.625	1.635	3.046	67.095	0.001	80	441	13	15	-3.585	1	12	2	13	-75
4	23	14	"EMPTY"	"EMPTY"	19490	16450	100	208	212	32	209	209	30	17	3	0	63	66	17	56	57	11	35	16	0	-0.143	0.300	2.167	1.912	3.625	11.032	0.075	80	427	6	13	Error	-1	7	3	10	-75
4	24	14	"EMPTY"	"EMPTY"	19670	16450	100	209	206	29	209	212	30	18	0	0	68	68	13	57	58	12	41	12	0	0.000	-0.273	1.846	1.673	4.141	0.006	0.000	80	484	11	8	Error	0	11	-3	11	-75
5	1	1	"yggG"	"STM3077"	2270	18830	140	786	791	176	142	144	24	99	98	0	3266	3236	892	54	55	12	100	100	0	0.200	0.204	0.204	0.205	1.312	0.198	0.956	156	713	3856	3831	-2.318	644	3212	649	3182	0
5	2	1	""	"STM1249"	2440	18820	140	1172	1164	230	145	146	24	100	100	0	2912	2895	762	56	57	13	100	100	0	0.360	0.359	0.362	0.365	1.197	0.346	0.958	156	524	3883	3858	-1.476	1027	2856	1019	2839	0
5	3	1	"csgA"	"STM1144"	2610	18810	130	1495	1566	393	143	146	27	100	100	0	4217	4415	1281	54	57	17	100	100	0	0.325	0.326	0.322	0.328	1.110	0.316	0.970	120	476	5515	5784	-1.623	1352	4163	1423	4361	0
5	4	1	"malT"	"STM3515"	2790	18820	140	669	715	251	141	144	25	98	98	0	1151	1295	618	54	55	16	100	99	0	0.481	0.463	0.465	0.475	1.268	0.436	0.943	156	505	1625	1815	-1.055	528	1097	574	1241	0
5	5	1	""	"STM0212"	2960	18810	140	472	511	193	143	147	30	100	100	0	1071	1184	599	53	54	10	100	100	0	0.323	0.325	0.332	0.332	1.347	0.310	0.922	156	517	1347	1499	-1.630	329	1018	368	1131	0
5	6	1	"gltX"	"STM2415"	3150	18800	140	899	936	304	142	145	29	99	99	0	2532	2638	834	53	54	11	100	100	0	0.305	0.307	0.307	0.295	1.330	0.309	0.945	156	522	3236	3379	-1.711	757	2479	794	2585	0
5	7	1	""	"STM0055"	3310	18810	140	262	269	59	141	144	26	98	94	0	1467	1460	461	53	54	10	100	100	0	0.086	0.091	0.087	0.087	1.518	0.086	0.727	156	505	1535	1535	-3.547	121	1414	128	1407	0
5	8	1	"acnA"	"STM1712"	3490	18800	130	473	518	157	145	145	23	100	100	0	1315	1497	630	54	55	15	100	100	0	0.260	0.258	0.260	0.257	1.217	0.241	0.911	120	495	1589	1816	-1.943	328	1261	373	1443	0
5	9	1	"rfbF"	"STM2092"	3670	18800	140	766	814	283	145	146	22	98	98	0	1798	1964	925	53	55	14	100	100	0	0.356	0.350	0.351	0.350	1.387	0.330	0.944	156	559	2366	2580	-1.491	621	1745	669	1911	0
5	10	1	"osmY"	"STM4561"	3840	18800	140	1133	1118	233	143	144	22	99	98	0	5556	5654	1661	53	54	10	100	100	0	0.180	0.174	0.182	0.174	1.413	0.163	0.911	156	515	6493	6576	-2.475	990	5503	975	5601	0
5	11	1	"hflB"	"STM3296"	4020	18800	140	6669	6845	2555	145	146	26	100	100	0	1037	1115	412	53	55	16	100	100	0	6.630	6.309	6.359	6.374	1.283	6.493	0.929	156	540	7508	7762	2.729	6524	984	6700	1062	0
5	12	1	"yheM"	"STM3450"	4200	18790	130	545	545	82	144	146	27	100	100	0	1464	1491	230	53	55	17	100	100	0	0.284	0.279	0.289	0.276	1.223	0.268	0.913	120	449	1812	1839	-1.815	401	1411	401	1438	0
5	13	1	"yifL"	"STM3946"	4360	18800	140	1210	1408	830	141	142	24	100	100	0	1989	2004	371	53	55	13	100	100	0	0.552	0.649	0.559	0.599	1.394	0.758	0.672	156	519	3005	3218	-0.857	1069	1936	1267	1951	0
5	14	1	""	"STM3941"	4540	18800	140	1045	1306	895	141	144	26	100	100	0	6493	6476	1106	53	55	14	100	100	0	0.140	0.181	0.143	0.160	1.590	0.173	0.495	156	533	7344	7588	-2.833	904	6440	1165	6423	0
5	15	1	"hemD"	"STM3937"	4720	18800	140	1355	1418	590	141	143	26	99	99	0	4302	4132	940	52	54	21	100	100	0	0.286	0.313	0.293	0.298	1.383	0.314	0.786	156	501	5464	5357	-1.808	1214	4250	1277	4080	0
5	16	1	"wecF"	"STM3928"	4890	18800	140	1266	1197	280	141	143	33	100	100	0	1886	1916	551	52	54	23	100	100	0	0.613	0.567	0.596	0.572	1.493	0.523	0.797	156	477	2959	2920	-0.705	1125	1834	1056	1864	0
5	17	1	"wecD"	"STM3924"	5060	18800	140	1332	1409	604	141	143	23	100	100	0	3626	3565	793	52	55	30	100	100	0	0.333	0.361	0.336	0.347	1.377	0.369	0.808	156	504	4765	4781	-1.585	1191	3574	1268	3513	0
5	18	1	"wecB"	"STM3920"	5240	18800	140	2489	2439	677	140	142	23	100	100	0	6307	6156	1683	52	55	29	100	100	0	0.376	0.377	0.373	0.376	1.335	0.365	0.926	156	522	8604	8403	-1.413	2349	6255	2299	6104	0
5	19	1	""	"STM4431"	5410	18800	120	170	173	27	142	143	25	52	22	0	294	321	116	52	53	10	100	100	0	0.116	0.115	0.134	0.104	2.387	0.107	0.243	120	418	270	300	-3.112	28	242	31	269	0
5	20	1	""	"STM4435"	5580	18800	130	166	170	30	141	143	23	52	21	0	534	565	148	52	54	12	100	100	0	0.052	0.057	0.059	0.062	1.889	0.046	0.153	120	508	507	542	-4.269	25	482	29	513	0
5	21	1	""	"STM4442"	5760	18790	130	173	175	29	141	141	22	62	31	0	913	972	260	51	53	12	100	100	0	0.037	0.037	0.044	0.042	1.837	0.038	0.312	120	550	894	955	-4.752	32	862	34	921	0
5	22	1	"treC"	"STM4453"	5940	18790	130	159	158	23	140	140	22	43	12	0	306	333	131	50	52	12	100	100	0	0.074	0.064	0.098	0.087	2.011	0.061	0.149	120	480	275	301	-3.752	19	256	18	283	0
5	23	1	""	"STM4467"	6100	18800	140	148	149	25	139	141	24	31	6	0	306	315	99	50	51	10	99	99	0	0.035	0.038	0.097	0.083	2.296	0.031	0.026	156	501	265	275	-4.830	9	256	10	265	0
5	24	1	"idnK"	"STM4485"	6270	18800	130	204	205	41	138	139	23	85	65	0	686	821	362	51	52	9	100	100	0	0.104	0.087	0.091	0.084	1.713	0.077	0.464	120	610	701	837	-3.266	66	635	67	770	0
5	1	2	"yjaH"	"STM4171"	2260	18980	130	867	939	299	146	146	25	100	100	0	1062	1233	476	55	56	13	100	100	0	0.716	0.673	0.678	0.674	1.206	0.657	0.933	120	474	1728	1971	-0.482	721	1007	793	1178	0
5	2	2	"purD"	"STM4175"	2440	18980	130	833	911	354	145	147	25	100	100	0	1345	1460	744	57	60	16	100	100	0	0.534	0.546	0.548	0.546	1.246	0.492	0.877	120	298	1976	2169	-0.905	688	1288	766	1403	0
5	3	2	"livJ"	"STM3567"	2610	18980	130	515	550	254	146	149	27	100	98	0	1815	1978	1098	56	59	16	100	100	0	0.210	0.210	0.203	0.201	1.309	0.207	0.924	120	317	2128	2326	-2.253	369	1759	404	1922	0
5	4	2	"yihS"	"STM4021"	2790	18980	140	164	167	29	143	145	27	41	13	0	678	798	419	55	56	13	99	98	0	0.034	0.032	0.042	0.044	2.208	0.030	0.227	156	281	644	767	-4.891	21	623	24	743	0
5	5	2	"prlC"	"STM3594"	2960	18980	130	306	324	94	141	142	24	100	100	0	870	1004	470	55	54	10	100	100	0	0.202	0.193	0.196	0.190	1.435	0.180	0.827	120	244	980	1132	-2.304	165	815	183	949	0
5	6	2	"atpB"	"STM3871"	3130	18980	140	2039	2174	932	142	143	24	99	99	0	1904	1987	918	54	55	10	100	100	0	1.025	1.051	1.039	1.074	1.507	1.042	0.912	156	237	3747	3965	0.036	1897	1850	2032	1933	0
5	7	2	"xseA"	"STM2512"	3300	18980	140	721	719	157	144	146	33	99	99	0	2661	2621	831	57	66	65	100	100	0	0.222	0.224	0.225	0.225	1.429	0.211	0.921	156	254	3181	3139	-2.174	577	2604	575	2564	0
5	8	2	"sprB"	"STM2866"	3480	18970	130	867	879	127	146	148	32	100	100	0	5782	5943	917	57	66	56	100	100	0	0.126	0.125	0.127	0.124	1.173	0.121	0.941	120	361	6446	6619	-2.989	721	5725	733	5886	0
5	9	2	"sinR"	"STM0304"	3660	18970	130	811	809	105	145	147	24	100	100	0	4318	4406	733	56	59	17	100	100	0	0.156	0.153	0.153	0.153	1.150	0.150	0.950	120	355	4928	5014	-2.678	666	4262	664	4350	0
5	10	2	"hilC"	"STM2867"	3830	18980	130	809	793	153	142	145	24	100	100	0	5701	5779	1483	55	56	12	100	100	0	0.118	0.114	0.115	0.114	1.158	0.110	0.951	120	301	6313	6375	-3.081	667	5646	651	5724	0
5	11	2	"bcfB"	"STM0022"	4000	18970	140	578	579	134	143	147	27	98	98	0	5791	6021	1792	55	57	19	100	100	0	0.076	0.073	0.072	0.072	1.337	0.071	0.936	156	340	6171	6402	-3.721	435	5736	436	5966	0
5	12	2	"bcfH"	"STM0028"	4190	18970	140	290	285	52	143	146	29	95	93	0	3859	3762	1010	55	63	60	100	100	0	0.039	0.038	0.038	0.038	1.420	0.037	0.818	156	320	3951	3849	-4.694	147	3804	142	3707	0
5	13	2	"orf5"	"PSLT015"	4360	18970	130	763	779	157	143	146	33	100	100	0	9266	9459	2231	57	78	115	100	100	0	0.067	0.068	0.068	0.067	1.160	0.066	0.941	120	286	9829	10038	-3.893	620	9209	636	9402	0
5	14	2	"srgC"	"PSLT008"	4530	18970	130	1128	1156	220	144	147	30	100	100	0	11720	11752	2658	58	72	96	100	100	0	0.084	0.087	0.088	0.087	1.163	0.083	0.947	120	311	12646	12706	-3.567	984	11662	1012	11694	0
5	15	2	"uvrA"	"STM4254"	4710	18970	140	973	1074	484	145	144	24	98	98	0	1489	1602	683	56	59	20	100	100	0	0.578	0.601	0.609	0.574	1.449	0.616	0.911	156	280	2261	2475	-0.791	828	1433	929	1546	0
5	16	2	""	"STM4260"	4880	18970	140	255	254	50	144	144	24	94	88	0	13784	14031	4594	54	58	17	100	100	0	0.008	0.008	0.012	0.012	1.176	0.008	0.773	156	250	13841	14087	-6.951	111	13730	110	13977	0
5	17	2	""	"STM4261"	5040	18970	130	1118	1190	398	141	144	23	100	100	0	8618	9446	3429	55	61	40	100	100	0	0.114	0.112	0.113	0.111	1.267	0.102	0.896	120	289	9540	10440	-3.132	977	8563	1049	9391	0
5	18	2	""	"STM4261"	5220	18970	140	1778	1750	517	142	144	23	99	99	0	8313	8288	2898	53	59	39	100	100	0	0.198	0.195	0.202	0.194	1.403	0.186	0.929	156	302	9896	9843	-2.336	1636	8260	1608	8235	0
5	19	2	"livM"	"STM3562"	5400	18970	140	194	195	35	141	142	23	81	62	0	914	905	304	52	53	10	100	100	0	0.061	0.063	0.068	0.063	1.799	0.060	0.487	156	305	915	907	-4.024	53	862	54	853	0
5	20	2	"mviN"	"STM1170"	5580	18970	130	223	229	42	138	140	23	98	85	0	617	635	257	53	54	12	100	100	0	0.151	0.156	0.156	0.151	1.517	0.144	0.712	120	311	649	673	-2.730	85	564	91	582	0
5	21	2	"citA"	"STM0689"	5740	18970	130	247	244	42	142	144	33	95	77	0	1243	1307	375	53	56	15	100	100	0	0.088	0.081	0.078	0.077	1.478	0.077	0.615	120	343	1295	1356	-3.503	105	1190	102	1254	0
5	22	2	"ssaL"	"STM1412"	5920	18960	130	2179	2318	550	142	145	33	100	100	0	3763	4064	1164	53	57	21	100	100	0	0.549	0.543	0.554	0.546	1.151	0.529	0.943	120	344	5747	6187	-0.865	2037	3710	2176	4011	0
5	23	2	"ssaP"	"STM1417"	6090	18970	140	376	381	96	140	142	22	96	95	0	4119	4407	1937	54	57	23	99	99	0	0.058	0.055	0.057	0.056	1.450	0.050	0.857	156	274	4301	4594	-4.106	236	4065	241	4353	0
5	24	2	"fusA"	"STM3446"	6260	18970	140	3269	3483	1321	136	139	23	100	99	0	365	381	141	52	53	13	99	99	0	10.010	10.173	10.272	10.557	1.535	10.571	0.889	156	520	3446	3676	3.323	3133	313	3347	329	0
5	1	3	"moeB"	"STM0845"	2250	19160	130	372	385	79	144	144	25	100	100	0	1368	1416	412	55	56	12	100	100	0	0.174	0.177	0.176	0.175	1.283	0.171	0.894	120	541	1541	1602	-2.526	228	1313	241	1361	0
5	2	3	"carA"	"STM0066"	2420	19150	130	738	821	225	146	147	26	100	100	0	3674	4005	1421	55	58	13	100	100	0	0.164	0.171	0.170	0.172	1.185	0.166	0.941	120	389	4211	4625	-2.612	592	3619	675	3950	0
5	3	3	"prfA"	"STM1776"	2600	19150	130	507	522	137	147	148	24	100	100	0	2064	2148	458	55	56	11	100	100	0	0.179	0.179	0.175	0.174	1.288	0.169	0.850	120	395	2369	2468	-2.480	360	2009	375	2093	0
5	4	3	"invC"	"STM2894"	2780	19160	130	384	396	72	144	145	23	100	100	0	1776	1827	438	54	54	10	100	100	0	0.139	0.142	0.141	0.140	1.243	0.136	0.901	120	326	1962	2025	-2.843	240	1722	252	1773	0
5	5	3	"envE"	"STM1242"	2950	19150	140	1583	1581	563	139	139	27	100	98	0	4006	4079	1727	53	54	10	100	100	0	0.365	0.358	0.363	0.354	1.369	0.344	0.952	156	303	5397	5468	-1.453	1444	3953	1442	4026	0
5	6	3	"eutE"	"STM2463"	3130	19150	130	181	186	46	141	141	27	66	30	0	564	642	285	54	55	10	100	100	0	0.078	0.077	0.082	0.074	1.968	0.077	0.336	120	304	550	633	-3.672	40	510	45	588	0
5	7	3	"rfaK"	"STM3714"	3300	19150	140	260	255	44	145	148	31	95	87	0	2959	2826	836	55	63	59	100	100	0	0.040	0.040	0.041	0.039	1.575	0.038	0.754	156	313	3019	2881	-4.658	115	2904	110	2771	0
5	8	3	"ipk"	"STM1779"	3470	19150	130	650	650	97	145	147	31	100	100	0	1163	1164	225	57	67	60	100	100	0	0.457	0.456	0.455	0.457	1.210	0.446	0.907	120	377	1611	1612	-1.131	505	1106	505	1107	0
5	9	3	"nanH"	"STM0928"	3660	19150	130	174	177	29	143	144	23	58	28	0	4136	4524	1373	56	61	31	100	100	0	0.008	0.008	0.015	0.015	1.247	0.007	0.318	120	379	4111	4502	-7.040	31	4080	34	4468	0
5	10	3	"pagC"	"STM1246"	3820	19150	130	2739	2912	1059	141	143	24	100	100	0	399	439	151	54	57	34	100	100	0	7.530	7.197	7.325	7.243	1.227	7.745	0.886	120	328	2943	3156	2.913	2598	345	2771	385	0
5	11	3	"leuC"	"STM0111"	4000	19150	130	516	595	228	141	144	24	100	100	0	1883	2316	1101	53	56	33	100	100	0	0.205	0.201	0.199	0.199	1.212	0.195	0.935	120	347	2205	2717	-2.287	375	1830	454	2263	0
5	12	3	"fliL"	"STM1975"	4180	19150	120	367	392	171	139	142	26	100	100	0	1961	2229	839	55	61	59	100	100	0	0.120	0.116	0.109	0.112	1.391	0.105	0.569	120	314	2134	2427	-3.063	228	1906	253	2174	0
5	13	3	"yfeK"	"STM2438"	4350	19150	140	369	364	76	143	146	36	96	94	0	3110	3059	882	57	79	125	99	99	0	0.074	0.074	0.073	0.071	1.424	0.071	0.866	156	323	3279	3223	-3.756	226	3053	221	3002	0
5	14	3	""	"STM1012"	4520	19150	130	410	416	88	145	148	33	100	100	0	3544	3830	1203	58	76	109	100	100	0	0.076	0.072	0.072	0.071	1.211	0.068	0.910	120	364	3751	4043	-3.718	265	3486	271	3772	0
5	15	3	""	"STM1016"	4700	19140	130	321	327	55	144	144	24	100	100	0	5474	5697	1453	55	61	33	100	100	0	0.033	0.032	0.031	0.032	1.261	0.031	0.886	120	350	5596	5825	-4.936	177	5419	183	5642	0
5	16	3	"yfbG"	"STM2299"	4870	19150	130	547	593	227	144	144	24	100	100	0	3101	3265	1206	54	57	15	100	100	0	0.132	0.140	0.133	0.132	1.294	0.139	0.891	120	322	3450	3660	-2.919	403	3047	449	3211	0
5	17	3	"orf32"	"STM1380"	5040	19150	130	1268	1259	211	141	144	22	100	100	0	7293	7298	1401	55	59	18	100	100	0	0.156	0.154	0.152	0.154	1.120	0.148	0.936	120	345	8365	8361	-2.683	1127	7238	1118	7243	0
5	18	3	"ybaK"	"STM0495"	5220	19150	130	401	418	121	143	144	22	100	100	0	1727	1994	733	52	55	16	100	100	0	0.154	0.142	0.141	0.137	1.281	0.142	0.919	120	348	1933	2217	-2.699	258	1675	275	1942	0
5	19	3	"finO"	"PSLT111"	5390	19140	130	451	455	98	142	142	23	100	100	0	2008	2087	631	52	56	28	100	100	0	0.158	0.154	0.154	0.153	1.212	0.148	0.918	120	351	2265	2348	-2.662	309	1956	313	2035	0
5	20	3	"holE"	"STM1876"	5570	19140	120	315	319	80	140	142	25	98	95	0	810	847	331	53	56	29	100	100	0	0.231	0.225	0.221	0.223	1.354	0.220	0.872	120	311	932	973	-2.113	175	757	179	794	0
5	21	3	"yebE"	"STM1880"	5740	19140	140	5345	5215	1280	143	146	35	100	100	0	4325	4358	1042	53	56	14	100	100	0	1.218	1.178	1.196	1.165	1.235	1.185	0.955	156	312	9474	9377	0.284	5202	4272	5072	4305	0
5	22	3	""	"STM1533"	5910	19150	130	344	354	71	139	143	34	100	99	0	4772	5054	1477	54	63	78	100	100	0	0.043	0.043	0.043	0.043	1.248	0.040	0.892	120	323	4923	5215	-4.524	205	4718	215	5000	0
5	23	3	""	"STM1543"	6080	19140	130	675	676	160	139	141	23	100	100	0	6295	6477	1667	56	67	81	100	100	0	0.086	0.084	0.083	0.083	1.179	0.081	0.945	120	342	6775	6958	-3.541	536	6239	537	6421	0
5	24	3	"dpiA"	"STM0626"	6260	19140	130	504	509	81	138	140	23	100	100	0	5304	5239	1031	53	57	27	100	100	0	0.070	0.072	0.071	0.071	1.171	0.069	0.925	120	500	5617	5557	-3.843	366	5251	371	5186	0
5	1	4	"ycjF"	"STM1684"	2250	19330	130	1717	2059	1145	144	145	25	100	100	0	1067	1355	790	55	56	15	100	100	0	1.554	1.473	1.486	1.473	1.204	1.469	0.955	120	503	2585	3215	0.636	1573	1012	1915	1300	0
5	2	4	"yhcQ"	"STM3365"	2420	19330	130	365	389	117	147	149	34	98	96	0	2305	2611	1179	55	60	29	100	100	0	0.097	0.095	0.093	0.093	1.332	0.093	0.908	120	380	2468	2798	-3.368	218	2250	242	2556	0
5	3	4	""	"STM3355"	2600	19330	130	216	221	45	148	153	39	74	41	0	3832	4457	2098	57	73	129	100	100	0	0.018	0.017	0.017	0.018	1.398	0.016	0.528	120	412	3843	4473	-5.795	68	3775	73	4400	0
5	4	4	""	"STM3378"	2780	19320	130	854	875	217	144	148	33	100	100	0	5521	5648	1552	54	72	136	100	100	0	0.130	0.131	0.133	0.129	1.206	0.130	0.960	120	361	6177	6325	-2.945	710	5467	731	5594	0
5	5	4	"yhcN"	"STM3361"	2950	19330	120	269	278	61	138	140	27	99	94	0	1067	1152	406	54	56	20	100	100	0	0.129	0.128	0.126	0.124	1.326	0.124	0.864	120	322	1144	1238	-2.951	131	1013	140	1098	0
5	6	4	"smpB"	"STM2688"	3120	19330	130	450	493	151	141	141	27	100	100	0	2068	2444	1030	54	56	20	100	100	0	0.153	0.147	0.143	0.147	1.200	0.141	0.919	120	351	2323	2742	-2.704	309	2014	352	2390	0
5	7	4	"yabF"	"STM0085"	3300	19330	130	227	230	47	143	144	24	90	73	0	1386	1861	1020	53	57	27	100	100	0	0.063	0.048	0.050	0.047	1.625	0.041	0.661	120	372	1417	1895	-3.988	84	1333	87	1808	0
5	8	4	"ftsA"	"STM0132"	3470	19320	130	2365	2601	878	143	143	24	100	100	0	4226	4626	1706	54	61	40	100	100	0	0.533	0.538	0.544	0.540	1.165	0.533	0.957	120	388	6394	7030	-0.909	2222	4172	2458	4572	0
5	9	4	"aceF"	"STM0153"	3650	19320	130	1155	1342	638	141	142	22	100	100	0	3101	3282	1477	55	58	29	100	100	0	0.333	0.372	0.372	0.358	1.254	0.385	0.917	120	356	4060	4428	-1.587	1014	3046	1201	3227	0
5	10	4	"yacE"	"STM0140"	3820	19320	130	658	706	183	142	142	22	100	100	0	2965	3182	1059	54	57	34	100	100	0	0.177	0.180	0.180	0.181	1.200	0.169	0.926	120	334	3427	3692	-2.496	516	2911	564	3128	0
5	11	4	"asnC"	"STM3876"	4000	19320	140	658	666	242	140	141	22	98	98	0	4682	4595	1850	53	56	34	100	99	0	0.112	0.116	0.115	0.118	1.533	0.108	0.746	156	328	5147	5068	-3.160	518	4629	526	4542	0
5	12	4	""	"STM3863"	4170	19320	130	289	302	78	137	139	24	99	98	0	2402	2896	1235	54	55	10	100	100	0	0.065	0.058	0.057	0.057	1.301	0.052	0.836	120	287	2500	3007	-3.949	152	2348	165	2842	0
5	13	4	"truA"	"STM2368"	4340	19320	130	2578	2555	356	141	143	31	100	100	0	5484	5525	1396	56	60	67	100	100	0	0.449	0.441	0.479	0.451	1.294	0.402	0.889	120	291	7865	7883	-1.155	2437	5428	2414	5469	0
5	14	4	"yfcE"	"STM2347"	4520	19320	130	826	874	282	142	145	29	100	100	0	1370	1498	574	56	63	70	100	100	0	0.521	0.508	0.512	0.508	1.185	0.496	0.938	120	323	1998	2174	-0.942	684	1314	732	1442	0
5	15	4	"nuoM"	"STM2317"	4700	19320	130	245	265	83	140	142	24	99	93	0	892	1206	742	55	59	31	100	100	0	0.125	0.109	0.110	0.108	1.429	0.098	0.783	120	330	942	1276	-2.995	105	837	125	1151	0
5	16	4	"menE"	"STM2305"	4860	19320	130	362	376	101	141	142	24	100	100	0	1198	1272	433	54	57	20	100	100	0	0.193	0.193	0.190	0.188	1.336	0.188	0.862	120	337	1365	1453	-2.372	221	1144	235	1218	0
5	17	4	""	"STM2289"	5050	19310	130	311	323	76	140	141	24	100	99	0	3063	3169	1137	54	57	20	100	100	0	0.057	0.059	0.060	0.058	1.392	0.056	0.838	120	330	3180	3298	-4.137	171	3009	183	3115	0
5	18	4	"nupC"	"STM2409"	5210	19320	130	643	715	259	141	146	62	100	100	0	3754	4498	2160	53	57	36	100	100	0	0.136	0.129	0.128	0.131	1.272	0.120	0.901	120	329	4203	5019	-2.882	502	3701	574	4445	0
5	19	4	"ybdN"	"STM0605"	5390	19320	130	385	387	82	142	146	58	100	95	0	6284	6605	2215	53	59	42	100	100	0	0.039	0.037	0.037	0.037	1.273	0.036	0.905	120	381	6474	6797	-4.680	243	6231	245	6552	0
5	20	4	"gabP"	"STM2793"	5560	19310	120	219	227	42	141	142	24	98	83	0	1777	1988	797	53	57	27	100	100	0	0.045	0.044	0.043	0.044	1.478	0.041	0.667	120	363	1802	2021	-4.466	78	1724	86	1935	0
5	21	4	"srlE"	"STM2833"	5740	19310	130	216	222	44	140	141	24	92	79	0	1070	1209	482	53	54	12	100	100	0	0.075	0.071	0.072	0.067	1.642	0.069	0.684	120	341	1093	1238	-3.742	76	1017	82	1156	0
5	22	4	"hypB"	"STM2855"	5910	19310	130	393	434	158	137	139	22	100	99	0	1171	1313	595	53	60	76	100	99	0	0.229	0.236	0.230	0.231	1.296	0.236	0.922	120	329	1374	1557	-2.127	256	1118	297	1260	0
5	23	4	"yqaA"	"STM2819"	6080	19320	120	927	965	203	139	141	23	100	100	0	1351	1418	421	54	64	79	100	100	0	0.608	0.606	0.604	0.618	1.247	0.577	0.930	120	349	2085	2190	-0.719	788	1297	826	1364	0
5	24	4	"ygaA"	"STM2839"	6260	19310	120	328	392	166	138	140	23	99	98	0	918	1138	679	53	56	26	100	100	0	0.220	0.234	0.228	0.229	1.404	0.228	0.897	120	500	1055	1339	-2.187	190	865	254	1085	0
5	1	5	"yraL"	"STM3263"	2240	19500	120	368	429	169	144	146	25	99	98	0	1540	1810	965	54	56	16	100	100	0	0.151	0.162	0.159	0.156	1.294	0.161	0.920	120	459	1710	2041	-2.730	224	1486	285	1756	0
5	2	5	"tdcB"	"STM3244"	2410	19500	130	1259	1231	259	145	151	37	100	100	0	10125	10110	2733	57	62	32	100	100	0	0.111	0.108	0.110	0.109	1.175	0.105	0.957	120	341	11182	11139	-3.176	1114	10068	1086	10053	0
5	3	5	"yqjH"	"STM3214"	2590	19500	130	2343	2281	588	145	152	45	100	100	0	4325	4289	1152	58	77	138	100	100	0	0.515	0.505	0.511	0.503	1.139	0.500	0.974	120	362	6465	6367	-0.957	2198	4267	2136	4231	0
5	4	5	"icc"	"STM3183"	2770	19500	130	1533	1551	335	144	150	36	100	100	0	4635	4607	1175	56	73	136	100	100	0	0.303	0.309	0.316	0.309	1.179	0.300	0.944	120	364	5968	5958	-1.721	1389	4579	1407	4551	0
5	5	5	"hybA"	"STM3149"	2940	19500	130	591	655	277	142	146	25	100	100	0	3728	4486	2477	56	64	50	100	100	0	0.122	0.116	0.117	0.115	1.191	0.109	0.946	120	348	4121	4943	-3.032	449	3672	513	4430	0
5	6	5	""	"STM3141"	3120	19490	130	674	677	161	142	144	25	100	100	0	3503	3525	916	54	63	51	100	100	0	0.154	0.154	0.155	0.152	1.209	0.154	0.950	120	335	3981	4006	-2.697	532	3449	535	3471	0
5	7	5	"uup"	"STM1062"	3290	19500	130	292	320	104	143	146	27	98	95	0	497	566	278	53	68	56	100	100	0	0.336	0.345	0.343	0.338	1.446	0.334	0.855	120	401	593	690	-1.575	149	444	177	513	0
5	8	5	"helD"	"STM1075"	3490	19490	110	328	393	192	144	146	26	92	85	0	1134	1459	1066	54	71	60	100	100	0	0.170	0.177	0.169	0.165	1.576	0.176	0.926	80	348	1264	1654	-2.553	184	1080	249	1405	0
5	9	5	"hpaD"	"STM1103"	3640	19490	130	226	228	41	143	145	23	94	83	0	1545	1572	417	54	58	30	100	100	0	0.056	0.056	0.055	0.053	1.531	0.055	0.665	120	382	1574	1603	-4.167	83	1491	85	1518	0
5	10	5	"agp"	"STM1117"	3820	19490	130	945	1007	398	143	145	24	100	100	0	4769	5098	2341	54	58	32	100	100	0	0.170	0.171	0.170	0.170	1.161	0.166	0.960	120	399	5517	5908	-2.556	802	4715	864	5044	0
5	11	5	"ymdC"	"STM1148"	4000	19490	130	1135	1316	594	143	144	23	100	99	0	5065	6303	3275	53	56	20	100	100	0	0.198	0.188	0.189	0.187	1.183	0.183	0.964	120	347	6004	7423	-2.337	992	5012	1173	6250	0
5	12	5	"ycfN"	"STM1208"	4160	19490	130	861	918	265	138	140	24	100	100	0	3939	4298	1305	54	55	12	100	100	0	0.186	0.184	0.183	0.182	1.177	0.184	0.958	120	321	4608	5024	-2.426	723	3885	780	4244	0
5	13	5	"mopA"	"STM4330"	4340	19490	140	10736	10744	3709	139	141	25	100	100	0	2947	2966	1089	54	54	10	100	100	0	3.663	3.642	3.633	3.717	1.269	3.640	0.970	156	332	13490	13517	1.873	10597	2893	10605	2912	0
5	14	5	"rstA"	"STM1475"	4510	19490	140	2711	2610	588	139	141	23	100	100	0	4219	4133	1164	54	55	11	100	100	0	0.618	0.606	0.635	0.611	1.290	0.582	0.930	156	309	6737	6550	-0.695	2572	4165	2471	4079	0
5	15	5	"speG"	"STM1502"	4690	19490	140	914	941	362	139	141	22	98	98	0	2515	2567	1179	54	56	24	100	100	0	0.315	0.319	0.318	0.311	1.482	0.309	0.952	156	299	3236	3315	-1.667	775	2461	802	2513	0
5	16	5	"smf"	"STM3405"	4870	19490	130	798	809	326	142	143	28	100	100	0	4071	4781	2649	54	58	29	100	100	0	0.163	0.141	0.145	0.146	1.204	0.133	0.952	120	312	4673	5394	-2.614	656	4017	667	4727	0
5	17	5	"rplO"	"STM3421"	5040	19490	140	15526	14965	3862	139	141	31	100	100	0	612	596	173	53	57	21	99	99	0	27.526	27.304	27.490	27.854	1.262	27.290	0.954	156	329	15946	15369	4.783	15387	559	14826	543	0
5	18	5	"yheL"	"STM3449"	5210	19490	120	694	704	131	137	143	67	100	100	0	1169	1179	280	54	58	38	100	100	0	0.500	0.504	0.498	0.506	1.168	0.491	0.938	120	296	1672	1692	-1.001	557	1115	567	1125	0
5	19	5	""	"STM3601"	5380	19490	130	230	248	67	140	144	62	70	32	0	1133	1337	697	54	60	45	100	100	0	0.083	0.084	0.084	0.081	1.447	0.085	0.828	120	332	1169	1391	-3.584	90	1079	108	1283	0
5	20	5	"yhjK"	"STM3615"	5560	19490	130	563	615	211	138	140	24	100	100	0	5013	5618	2409	54	57	30	100	100	0	0.086	0.086	0.085	0.085	1.222	0.084	0.928	120	345	5384	6041	-3.545	425	4959	477	5564	0
5	21	5	"yhjS"	"STM3622"	5730	19490	130	562	614	205	137	139	23	100	100	0	2970	3130	1144	54	55	12	100	100	0	0.146	0.155	0.153	0.152	1.210	0.150	0.910	120	358	3341	3553	-2.778	425	2916	477	3076	0
5	22	5	""	"STM3631"	5900	19490	130	362	384	109	139	141	23	100	100	0	3383	3568	1541	54	56	14	100	100	0	0.067	0.070	0.071	0.070	1.247	0.067	0.910	120	359	3552	3759	-3.900	223	3329	245	3514	0
5	23	5	"yiaF"	"STM3647"	6080	19480	130	730	845	318	139	140	23	100	100	0	1430	1601	641	53	55	15	100	100	0	0.429	0.456	0.462	0.446	1.266	0.458	0.947	120	360	1968	2254	-1.220	591	1377	706	1548	0
5	24	5	"glyS"	"STM3655"	6250	19490	130	1224	1356	532	137	138	22	100	100	0	4005	4423	1645	52	53	13	100	100	0	0.275	0.279	0.269	0.271	1.214	0.286	0.929	120	529	5040	5590	-1.863	1087	3953	1219	4371	0
5	1	6	""	"STM1791"	2230	19680	140	516	506	117	141	144	24	100	98	0	6920	6888	2265	55	58	25	100	100	0	0.055	0.053	0.053	0.054	1.318	0.052	0.947	156	650	7240	7198	-4.194	375	6865	365	6833	0
5	2	6	""	"STM1787"	2410	19670	130	450	467	98	143	146	26	100	100	0	7248	7770	2347	56	60	27	100	100	0	0.043	0.042	0.042	0.042	1.182	0.041	0.940	120	371	7499	8038	-4.550	307	7192	324	7714	0
5	3	6	"yciI"	"STM1738"	2580	19670	140	802	801	209	142	145	29	100	99	0	2344	2305	682	55	59	21	99	99	0	0.288	0.293	0.292	0.295	1.299	0.290	0.957	156	403	2949	2909	-1.794	660	2289	659	2250	0
5	4	6	"yciN"	"STM1715"	2760	19670	130	680	680	134	144	146	27	100	100	0	2009	1994	447	55	57	14	100	100	0	0.274	0.276	0.276	0.275	1.146	0.276	0.960	120	356	2490	2475	-1.866	536	1954	536	1939	0
5	5	6	"kduD"	"STM3017"	2930	19670	130	548	561	150	147	154	71	100	97	0	4757	5056	1807	56	64	49	100	100	0	0.085	0.083	0.084	0.083	1.179	0.081	0.931	120	369	5102	5414	-3.551	401	4701	414	5000	0
5	6	6	"ppdB"	"STM2999"	3110	19670	140	305	306	78	145	152	68	88	60	0	5354	5298	2000	55	63	47	100	99	0	0.030	0.031	0.031	0.030	1.412	0.030	0.849	156	406	5459	5404	-5.050	160	5299	161	5243	0
5	7	6	"rbn"	"STM4027"	3280	19670	130	491	537	154	143	145	25	100	100	0	2844	3212	1277	54	56	13	100	100	0	0.125	0.125	0.126	0.125	1.235	0.121	0.941	120	402	3138	3552	-3.003	348	2790	394	3158	0
5	8	6	""	"STM0870"	3460	19660	120	544	681	299	146	149	26	100	100	0	2140	2780	1586	55	66	52	100	100	0	0.191	0.196	0.201	0.199	1.358	0.189	0.926	120	394	2483	3260	-2.389	398	2085	535	2725	0
5	9	6	"ybhP"	"STM0813"	3630	19670	120	185	190	36	143	144	22	77	46	0	1502	1713	781	54	58	24	100	100	0	0.029	0.028	0.028	0.030	1.604	0.027	0.492	120	384	1490	1706	-5.108	42	1448	47	1659	0
5	10	6	"ybgR"	"STM0758"	3810	19670	130	544	560	152	143	145	25	100	100	0	5220	5512	1964	54	59	35	100	100	0	0.078	0.076	0.076	0.076	1.203	0.074	0.942	120	411	5567	5875	-3.687	401	5166	417	5458	0
5	11	6	"fldA"	"STM0694"	3990	19670	120	968	1027	363	142	145	25	100	100	0	1304	1470	614	53	56	20	100	100	0	0.660	0.625	0.633	0.624	1.159	0.613	0.970	120	364	2077	2302	-0.599	826	1251	885	1417	0
5	12	6	"gltJ"	"STM0664"	4160	19670	120	394	429	147	139	142	24	100	100	0	2245	2780	1367	54	55	12	100	100	0	0.116	0.106	0.107	0.106	1.274	0.102	0.935	120	339	2446	3016	-3.103	255	2191	290	2726	0
5	13	6	"yljA"	"STM0944"	4330	19670	120	1009	1090	373	141	144	23	100	100	0	891	1008	403	54	55	11	100	100	0	1.037	0.995	1.004	1.006	1.187	0.975	0.964	120	353	1705	1903	0.052	868	837	949	954	0
5	14	6	"orfB"	"STM0930"	4510	19660	130	1206	1225	248	141	143	25	100	100	0	1790	1879	499	53	55	15	100	100	0	0.613	0.594	0.608	0.597	1.143	0.576	0.955	120	355	2802	2910	-0.706	1065	1737	1084	1826	0
5	15	6	""	"STM4317"	4690	19660	130	822	838	177	141	143	25	100	100	0	2198	2211	521	54	57	26	100	100	0	0.318	0.323	0.317	0.321	1.134	0.321	0.961	120	339	2825	2854	-1.655	681	2144	697	2157	0
5	16	6	"amiB"	"STM4358"	4850	19660	130	1661	1644	255	142	143	27	100	100	0	6308	6622	1659	54	57	23	100	100	0	0.243	0.229	0.232	0.232	1.162	0.216	0.949	120	361	7773	8070	-2.042	1519	6254	1502	6568	0
5	17	6	"hflC"	"STM4364"	5030	19660	130	3437	3469	1297	138	141	29	100	100	0	2021	2171	890	52	58	42	100	100	0	1.675	1.572	1.550	1.589	1.192	1.552	0.940	120	372	5268	5450	0.745	3299	1969	3331	2119	0
5	18	6	"yjfH"	"STM4369"	5200	19660	120	717	723	196	136	138	27	100	100	0	1804	1858	645	51	53	11	100	100	0	0.331	0.325	0.336	0.329	1.275	0.310	0.916	120	320	2334	2394	-1.593	581	1753	587	1807	0
5	19	6	"kbl"	"STM3709"	5380	19660	140	927	939	355	135	138	23	99	99	0	3960	3986	1646	54	57	30	100	100	0	0.203	0.204	0.207	0.200	1.524	0.201	0.947	156	346	4698	4736	-2.302	792	3906	804	3932	0
5	20	6	"gpsA"	"STM3700"	5550	19650	130	958	971	343	136	140	24	100	100	0	2327	2541	961	55	58	33	100	100	0	0.362	0.336	0.333	0.332	1.205	0.328	0.932	120	336	3094	3321	-1.467	822	2272	835	2486	0
5	21	6	""	"STM3657"	5720	19660	130	259	274	65	138	141	23	99	95	0	1681	1832	756	55	58	22	100	100	0	0.074	0.077	0.077	0.075	1.394	0.073	0.828	120	375	1747	1913	-3.748	121	1626	136	1777	0
5	22	6	"dppA"	"STM3630"	5900	19650	130	875	952	422	139	141	23	100	100	0	4175	4957	2562	54	57	16	100	100	0	0.179	0.166	0.165	0.165	1.298	0.158	0.909	120	386	4857	5716	-2.485	736	4121	813	4903	0
5	23	6	"bcsC"	"STM3617"	6070	19660	130	307	330	90	137	140	23	100	100	0	2267	2572	1144	54	57	18	100	100	0	0.077	0.077	0.079	0.076	1.304	0.071	0.877	120	398	2383	2711	-3.702	170	2213	193	2518	0
5	24	6	""	"STM3602"	6240	19660	130	329	342	82	137	137	23	100	100	0	3993	4205	1638	53	55	15	100	100	0	0.049	0.049	0.050	0.049	1.251	0.047	0.883	120	546	4132	4357	-4.359	192	3940	205	4152	0
5	1	7	""	"STM3834"	2200	19870	120	865	827	225	141	147	43	100	100	0	9740	8847	3225	56	60	29	100	100	0	0.075	0.078	0.078	0.080	1.192	0.075	0.973	120	477	10408	9477	-3.742	724	9684	686	8791	0
5	2	7	"yidC"	"STM3842"	2390	19860	110	2289	3054	2536	142	151	47	100	100	0	1715	2397	1980	56	65	38	100	100	0	1.294	1.244	1.218	1.232	1.131	1.265	0.979	80	359	3806	5253	0.372	2147	1659	2912	2341	0
5	3	7	""	"STM3845"	2540	19860	130	268	270	76	144	146	26	91	77	0	5966	6309	3726	54	59	25	100	100	0	0.021	0.020	0.021	0.021	1.421	0.019	0.834	120	371	6036	6381	-5.575	124	5912	126	6255	0
5	4	7	"phoU"	"STM3853"	2730	19850	120	2346	2550	1439	146	146	24	100	100	0	2065	2249	1399	55	58	20	100	100	0	1.095	1.096	1.116	1.117	1.173	1.072	0.977	120	385	4210	4598	0.130	2200	2010	2404	2194	0
5	5	7	"pstS"	"STM3857"	2900	19850	130	7189	7106	2740	147	152	68	100	100	0	2704	2596	824	56	61	38	100	100	0	2.659	2.740	2.753	2.723	1.667	3.176	0.800	120	405	9690	9499	1.411	7042	2648	6959	2540	0
5	6	7	"atpA"	"STM3867"	3080	19850	130	2955	3051	685	145	151	66	100	100	0	9152	8798	2708	56	61	38	100	100	0	0.309	0.332	0.319	0.344	1.495	0.302	0.842	120	424	11906	11648	-1.695	2810	9096	2906	8742	0
5	7	7	"aceE"	"STM0152"	3260	19850	100	336	360	144	143	144	25	100	98	0	542	594	358	55	58	19	100	100	0	0.396	0.403	0.401	0.401	1.289	0.400	0.923	80	354	680	756	-1.335	193	487	217	539	0
5	8	7	""	"STM0159"	3440	19840	120	271	274	73	145	147	24	93	84	0	4575	4938	2849	55	58	19	100	100	0	0.028	0.026	0.027	0.027	1.406	0.024	0.836	120	413	4646	5012	-5.165	126	4520	129	4883	0
5	9	7	"cueO"	"STM0168"	3610	19850	130	699	706	287	142	143	23	100	100	0	11361	11050	6049	55	58	24	100	100	0	0.049	0.051	0.053	0.055	1.294	0.049	0.951	120	407	11863	11559	-4.343	557	11306	564	10995	0
5	10	7	"yadH"	"STM0173"	3790	19840	120	337	359	126	139	141	23	98	96	0	3358	3674	2088	54	57	25	100	100	0	0.060	0.061	0.061	0.061	1.338	0.058	0.926	120	348	3502	3840	-4.061	198	3304	220	3620	0
5	11	7	"stiA"	"STM0177"	3960	19840	120	311	314	82	140	142	24	96	96	0	4385	4669	3177	54	55	11	100	100	0	0.039	0.038	0.040	0.039	1.396	0.031	0.829	120	332	4502	4789	-4.663	171	4331	174	4615	0
5	12	7	"folK"	"STM0183"	4140	19840	120	326	343	116	140	142	23	99	95	0	1913	2001	1068	54	55	11	100	100	0	0.100	0.104	0.101	0.102	1.421	0.100	0.911	120	347	2045	2150	-3.321	186	1859	203	1947	0
5	13	7	""	"STM1585"	4310	19840	120	416	420	140	141	143	23	100	98	0	1895	1994	1158	54	55	11	100	100	0	0.149	0.144	0.145	0.148	1.243	0.131	0.929	120	361	2116	2219	-2.743	275	1841	279	1940	0
5	14	7	"srfA"	"STM1593"	4500	19840	120	484	492	234	142	144	24	97	94	0	2784	2835	1781	54	56	13	100	100	0	0.125	0.126	0.124	0.122	1.419	0.124	0.944	120	379	3072	3131	-2.997	342	2730	350	2781	0
5	15	7	"ydcR"	"STM1598"	4660	19840	130	1419	1446	647	142	143	26	100	100	0	7211	7300	4347	53	56	16	100	100	0	0.178	0.180	0.203	0.195	1.362	0.163	0.913	120	382	8435	8551	-2.487	1277	7158	1304	7247	0
5	16	7	"ydcN"	"STM1605"	4840	19840	130	890	851	193	143	144	25	100	100	0	4571	4665	1798	54	58	23	100	100	0	0.165	0.154	0.163	0.157	1.276	0.139	0.894	120	400	5264	5319	-2.596	747	4517	708	4611	0
5	17	7	""	"STM1613"	5010	19840	110	258	268	63	141	143	24	98	92	0	1951	2035	801	53	63	50	100	100	0	0.062	0.064	0.065	0.060	1.483	0.063	0.789	80	396	2015	2109	-4.020	117	1898	127	1982	0
5	18	7	""	"STM1620"	5190	19830	130	527	566	290	138	140	23	99	99	0	5047	5531	3811	52	60	44	100	100	0	0.078	0.078	0.079	0.079	1.389	0.076	0.959	120	440	5384	5907	-3.683	389	4995	428	5479	0
5	19	7	""	"STM1786"	5370	19840	120	236	268	103	137	139	23	90	74	0	3019	3486	2656	54	56	13	100	99	0	0.033	0.038	0.039	0.039	1.513	0.037	0.894	120	318	3064	3563	-4.904	99	2965	131	3432	0
5	20	7	"treA"	"STM1796"	5530	19840	120	1070	1118	532	138	140	23	100	100	0	6238	7124	4432	55	57	19	100	100	0	0.151	0.139	0.144	0.147	1.216	0.130	0.970	120	318	7115	8049	-2.730	932	6183	980	7069	0
5	21	7	"fadR"	"STM1805"	5700	19840	130	1422	1337	338	140	142	22	100	100	0	6362	5940	1954	55	60	27	100	100	0	0.203	0.203	0.210	0.209	1.180	0.196	0.970	120	411	7589	7082	-2.299	1282	6307	1197	5885	0
5	22	7	"ycgL"	"STM1813"	5870	19840	120	531	522	163	140	141	21	100	100	0	2475	2513	1483	54	60	26	100	100	0	0.162	0.155	0.165	0.163	1.298	0.136	0.908	120	460	2812	2841	-2.630	391	2421	382	2459	0
5	23	7	""	"STM1827"	6040	19830	110	395	400	179	138	139	21	100	97	0	2594	2617	1817	53	57	21	100	100	0	0.101	0.102	0.104	0.101	1.317	0.098	0.924	80	376	2798	2826	-3.306	257	2541	262	2564	0
5	24	7	"manZ"	"STM1832"	6220	19840	130	1718	1700	682	136	137	22	100	100	0	5559	5542	3001	53	55	16	100	100	0	0.287	0.285	0.303	0.309	1.339	0.262	0.944	120	562	7088	7053	-1.799	1582	5506	1564	5489	0
5	1	8	""	"STM2357"	2200	20020	120	1174	1121	420	135	141	42	100	99	0	5448	5207	2316	56	60	25	100	100	0	0.193	0.191	0.196	0.194	1.244	0.184	0.951	120	451	6431	6137	-2.376	1039	5392	986	5151	0
5	2	8	""	"STM2361"	2380	20020	110	577	588	232	141	149	49	100	97	0	3384	3387	1880	56	65	37	100	100	0	0.131	0.134	0.137	0.134	1.291	0.125	0.888	80	337	3764	3778	-2.932	436	3328	447	3331	0
5	3	8	"dedA"	"STM2367"	2540	20020	120	1465	1390	408	148	149	26	100	100	0	4571	4364	2075	55	60	25	100	100	0	0.292	0.288	0.295	0.299	1.233	0.255	0.903	120	325	5833	5551	-1.778	1317	4516	1242	4309	0
5	4	8	""	"STM2376"	2720	20020	130	568	603	430	149	150	27	100	100	0	6478	6540	2758	56	60	27	100	100	0	0.065	0.070	0.065	0.066	1.448	0.061	0.415	120	408	6841	6938	-3.938	419	6422	454	6484	0
5	5	8	"yfcL"	"STM2380"	2900	20020	110	386	426	318	145	147	28	100	97	0	1640	1722	818	56	63	44	100	100	0	0.152	0.169	0.151	0.151	1.497	0.153	0.379	80	358	1825	1947	-2.716	241	1584	281	1666	0
5	6	8	"yfcY"	"STM2389"	3070	20020	120	472	463	139	143	143	25	100	97	0	7621	7173	3378	56	63	40	100	100	0	0.043	0.045	0.044	0.045	1.302	0.043	0.936	120	378	7894	7437	-4.523	329	7565	320	7117	0
5	7	8	""	"STM2594"	3250	20010	110	313	322	115	142	143	24	96	88	0	2920	2992	2121	55	59	21	100	100	0	0.060	0.061	0.061	0.062	1.452	0.057	0.875	80	374	3036	3117	-4.066	171	2865	180	2937	0
5	8	8	""	"STM2598"	3420	20020	130	203	202	36	143	144	22	85	65	0	1729	1727	509	55	64	46	100	100	0	0.036	0.035	0.038	0.036	1.622	0.035	0.528	120	433	1734	1731	-4.802	60	1674	59	1672	0
5	9	8	""	"STM2603"	3600	20010	110	246	257	89	142	144	26	90	86	0	3233	3497	2353	55	69	59	100	100	0	0.033	0.033	0.034	0.032	1.475	0.033	0.725	80	369	3282	3557	-4.933	104	3178	115	3442	0
5	10	8	""	"STM2607"	3780	20010	120	222	218	41	140	142	28	90	70	0	1727	1785	907	54	60	33	100	100	0	0.049	0.045	0.048	0.047	1.494	0.039	0.617	120	381	1755	1809	-4.351	82	1673	78	1731	0
5	11	8	""	"STM1028"	3960	20000	120	293	295	80	141	141	24	95	88	0	3244	3187	1600	53	54	10	100	100	0	0.048	0.049	0.048	0.050	1.381	0.048	0.873	120	344	3343	3288	-4.392	152	3191	154	3134	0
5	12	8	""	"STM2617"	4130	20020	130	512	491	123	142	143	23	100	98	0	7358	7254	2754	54	55	11	100	100	0	0.051	0.048	0.048	0.048	1.284	0.047	0.933	120	361	7674	7549	-4.303	370	7304	349	7200	0
5	13	8	"yrbD"	"STM3311"	4310	20010	120	1163	1273	579	141	143	23	100	100	0	3831	4670	2724	53	55	12	100	100	0	0.271	0.245	0.248	0.251	1.208	0.230	0.960	120	349	4800	5749	-1.886	1022	3778	1132	4617	0
5	14	8	"yhbN"	"STM3318"	4480	20010	120	1129	1067	411	141	143	24	100	100	0	3401	3326	1930	53	58	28	100	100	0	0.295	0.283	0.298	0.291	1.250	0.248	0.892	120	362	4336	4199	-1.761	988	3348	926	3273	0
5	15	8	""	"STM3333"	4660	20010	110	335	401	233	142	143	25	100	98	0	880	1154	945	54	58	28	100	100	0	0.234	0.235	0.237	0.226	1.388	0.235	0.920	80	337	1019	1359	-2.098	193	826	259	1100	0
5	16	8	"sspA"	"STM3342"	4830	20010	140	3157	2931	807	143	145	25	99	99	0	4478	4198	1271	54	60	31	100	100	0	0.681	0.673	0.690	0.659	1.522	0.662	0.936	156	382	7438	6932	-0.554	3014	4424	2788	4144	0
5	17	8	"yhcM"	"STM3346"	5000	20010	110	664	774	500	142	143	25	100	100	0	1423	1774	1454	52	61	35	100	100	0	0.381	0.367	0.357	0.368	1.332	0.347	0.938	80	362	1893	2354	-1.393	522	1371	632	1722	0
5	18	8	""	"STM3356"	5180	20010	110	173	178	33	138	140	25	67	32	0	1662	1727	960	53	58	27	100	100	0	0.022	0.024	0.030	0.030	1.881	0.021	0.341	80	377	1644	1714	-5.523	35	1609	40	1674	0
5	19	8	""	"STM0761"	5350	20000	120	438	418	170	138	141	32	96	89	0	3209	3277	2039	55	79	192	100	98	0	0.095	0.087	0.088	0.086	1.381	0.083	0.933	120	360	3454	3502	-3.394	300	3154	280	3222	0
5	20	8	""	"STM0765"	5530	20000	120	207	210	44	139	143	30	81	57	0	9848	10580	6149	55	72	123	100	100	0	0.007	0.007	0.016	0.015	1.439	0.006	0.554	120	319	9861	10596	-7.170	68	9793	71	10525	0
5	21	8	"galM"	"STM0773"	5690	20010	110	535	537	135	142	143	24	100	100	0	2433	2481	864	56	61	29	100	100	0	0.165	0.163	0.165	0.164	1.243	0.158	0.935	80	365	2770	2820	-2.597	393	2377	395	2425	0
5	22	8	"modA"	"STM0781"	5870	20000	70	226	224	40	138	141	27	90	78	0	260	255	63	56	62	20	100	100	0	0.431	0.432	0.397	0.396	1.785	0.400	0.758	32	218	292	285	-1.213	88	204	86	199	0
5	23	8	"hutI"	"STM0787"	6050	20000	110	669	681	303	138	140	24	100	100	0	3074	3261	2011	53	59	31	100	100	0	0.176	0.169	0.176	0.168	1.253	0.158	0.936	80	404	3552	3751	-2.508	531	3021	543	3208	0
5	24	8	"hutU"	"STM0790"	6210	20010	120	1006	1113	561	137	138	22	100	100	0	5065	5976	3515	53	55	17	100	100	0	0.173	0.165	0.164	0.164	1.215	0.160	0.963	120	486	5881	6899	-2.528	869	5012	976	5923	0
5	1	9	""	"STM0902"	2200	20190	120	148	151	26	132	135	24	36	15	0	9113	8295	4208	56	61	35	100	100	0	0.002	0.002	0.020	0.023	2.133	0.002	0.055	120	529	9073	8258	-9.145	16	9057	19	8239	0
5	2	9	""	"STM0906"	2390	20190	130	215	237	147	140	142	26	93	79	0	2579	2756	1888	55	66	78	100	100	0	0.030	0.036	0.030	0.032	1.653	0.031	0.281	120	425	2599	2798	-5.073	75	2524	97	2701	0
5	3	9	""	"STM0912"	2550	20190	130	173	175	32	145	147	28	47	17	0	3532	3643	1611	56	69	82	100	100	0	0.008	0.008	0.015	0.016	1.622	0.009	0.272	120	386	3504	3617	-6.956	28	3476	30	3587	0
5	4	9	""	"STM0917"	2730	20190	120	182	185	39	144	146	28	63	29	0	2876	3020	1240	58	64	41	100	100	0	0.013	0.014	0.018	0.019	1.436	0.015	0.402	120	430	2856	3003	-6.213	38	2818	41	2962	0
5	5	9	""	"STM0921"	2910	20190	130	214	213	35	143	144	27	87	66	0	8271	8084	2153	56	62	39	100	100	0	0.009	0.009	0.012	0.013	1.395	0.008	0.511	120	436	8286	8098	-6.854	71	8215	70	8028	0
5	6	9	""	"STM0925"	3090	20180	120	155	161	40	142	141	25	31	15	0	1122	1230	784	56	62	28	100	99	0	0.012	0.016	0.031	0.036	2.085	0.017	0.127	120	325	1079	1193	-6.358	13	1066	19	1174	0
5	7	9	""	"STM4205"	3250	20190	130	576	605	292	143	142	25	99	97	0	5952	6502	4206	55	60	27	100	100	0	0.073	0.072	0.073	0.073	1.259	0.070	0.967	120	336	6330	6909	-3.768	433	5897	462	6447	0
5	8	9	""	"STM4209"	3430	20180	130	222	224	30	144	144	21	99	90	0	1549	1507	236	55	64	49	100	100	0	0.052	0.055	0.054	0.053	1.430	0.056	0.639	120	389	1572	1532	-4.260	78	1494	80	1452	0
5	9	9	""	"STM4213"	3610	20190	130	826	874	273	145	146	27	100	100	0	16728	17692	7595	56	71	65	100	100	0	0.041	0.041	0.043	0.043	1.232	0.039	0.964	120	408	17353	18365	-4.614	681	16672	729	17636	0
5	10	9	""	"STM4218"	3790	20180	130	205	207	37	143	145	27	86	59	0	3037	3235	1091	55	64	49	100	100	0	0.021	0.020	0.022	0.022	1.431	0.020	0.540	120	402	3044	3244	-5.588	62	2982	64	3180	0
5	11	9	"yjbF"	"STM4223"	3960	20180	120	453	454	75	142	142	23	100	100	0	6485	6839	2380	53	57	26	100	100	0	0.048	0.046	0.048	0.047	1.256	0.041	0.875	120	378	6743	7098	-4.370	311	6432	312	6786	0
5	12	9	"yjbN"	"STM4243"	4140	20180	130	1263	1306	374	142	143	23	100	100	0	3853	3981	1226	55	66	90	100	100	0	0.295	0.296	0.294	0.295	1.167	0.276	0.929	120	346	4919	5090	-1.760	1121	3798	1164	3926	0
5	13	9	""	"STM1009"	4310	20180	130	553	575	149	142	146	28	100	100	0	11095	11800	3697	55	67	91	100	100	0	0.037	0.037	0.036	0.036	1.210	0.035	0.926	120	341	11451	12178	-4.747	411	11040	433	11745	0
5	14	9	""	"STM1866"	4490	20180	120	2138	2124	742	140	144	29	100	100	0	2464	2468	1017	53	59	35	100	100	0	0.829	0.822	0.830	0.839	1.210	0.795	0.961	120	306	4409	4399	-0.271	1998	2411	1984	2415	0
5	15	9	"hisP"	"STM2351"	4650	20180	120	470	480	230	139	141	25	100	97	0	2221	2276	1605	55	60	31	100	100	0	0.153	0.154	0.160	0.155	1.332	0.146	0.945	120	325	2497	2562	-2.710	331	2166	341	2221	0
5	16	9	"flgL"	"STM1184"	4830	20180	130	1567	1522	261	142	144	25	100	100	0	10504	10303	2368	55	59	25	100	100	0	0.136	0.135	0.136	0.136	1.169	0.132	0.944	120	349	11874	11628	-2.874	1425	10449	1380	10248	0
5	17	9	"nrdA"	"STM2277"	5000	20170	120	649	972	689	143	143	25	97	95	0	2790	4437	3542	53	60	32	100	100	0	0.185	0.189	0.186	0.178	1.366	0.190	0.977	120	359	3243	5213	-2.435	506	2737	829	4384	0
5	18	9	"envF"	"STM1240"	5180	20170	120	671	712	341	142	142	25	98	98	0	2954	3378	2032	53	59	25	100	100	0	0.182	0.171	0.174	0.173	1.257	0.168	0.962	120	442	3430	3895	-2.455	529	2901	570	3325	0
5	19	9	"nrfA"	"STM4277"	5350	20170	100	168	176	42	142	146	34	45	15	0	347	507	443	53	104	286	55	18	0	0.088	0.075	0.103	0.100	2.080	0.074	0.562	80	318	320	488	-3.499	26	294	34	454	-50
5	20	9	"araH"	"STM1931"	5520	20170	130	313	402	231	139	144	33	100	99	0	2277	4480	5483	55	97	257	100	100	0	0.078	0.059	0.073	0.070	1.313	0.046	0.908	120	396	2396	4688	-3.675	174	2222	263	4425	0
5	21	9	"yecM"	"STM1908"	5700	20170	130	474	510	199	140	142	25	100	100	0	3062	3725	2623	56	61	32	100	100	0	0.111	0.101	0.106	0.105	1.220	0.088	0.925	120	433	3340	4039	-3.170	334	3006	370	3669	0
5	22	9	"yecO"	"STM1905"	5870	20170	130	1429	1687	822	142	145	31	100	100	0	3991	5172	3500	55	73	86	100	100	0	0.327	0.302	0.322	0.312	1.219	0.272	0.935	120	514	5223	6662	-1.613	1287	3936	1545	5117	0
5	23	9	""	"STM1669"	6040	20170	120	416	441	146	141	143	26	100	100	0	4370	5130	2222	53	65	49	100	100	0	0.064	0.059	0.060	0.057	1.271	0.059	0.937	120	452	4592	5377	-3.973	275	4317	300	5077	0
5	24	9	"yicM"	"STM3776"	6230	20170	110	527	551	251	138	140	26	100	100	0	3179	3335	2164	53	62	44	100	100	0	0.124	0.126	0.127	0.124	1.223	0.121	0.961	80	482	3515	3695	-3.006	389	3126	413	3282	0
5	1	10	"yafK"	"STM0312"	2190	20370	110	545	550	93	131	133	23	100	100	0	1868	1869	513	55	63	42	100	100	0	0.228	0.231	0.234	0.234	1.205	0.221	0.924	80	433	2227	2233	-2.131	414	1813	419	1814	0
5	2	10	"proB"	"STM0321"	2370	20370	110	865	857	231	140	141	26	100	100	0	5525	5021	1620	54	70	86	100	100	0	0.133	0.144	0.145	0.145	1.228	0.141	0.956	80	412	6196	5684	-2.916	725	5471	717	4967	0
5	3	10	""	"STM0327"	2550	20360	120	225	229	47	142	144	26	93	80	0	1617	1695	931	56	70	78	100	100	0	0.053	0.053	0.052	0.053	1.519	0.048	0.714	120	432	1644	1726	-4.233	83	1561	87	1639	0
5	4	10	""	"STM0332"	2730	20360	80	171	171	30	141	142	26	57	17	0	642	672	235	59	62	19	100	100	0	0.051	0.049	0.061	0.055	1.907	0.053	0.274	52	274	613	643	-4.280	30	583	30	613	0
5	5	10	""	"STM1047"	2910	20360	100	157	163	28	141	142	24	38	17	0	458	486	235	56	58	14	100	100	0	0.040	0.051	0.063	0.060	2.257	0.052	0.172	80	348	418	452	-4.651	16	402	22	430	0
5	6	10	"pepN"	"STM1057"	3080	20350	120	268	285	80	140	142	23	97	95	0	448	509	251	55	57	20	100	100	0	0.326	0.319	0.312	0.312	1.620	0.286	0.765	120	343	521	599	-1.618	128	393	145	454	0
5	7	10	"yeaO"	"STM1277"	3250	20360	140	1428	1408	620	142	143	23	99	99	0	2180	2167	1156	56	63	40	99	99	0	0.605	0.600	0.606	0.619	1.334	0.575	0.966	156	347	3410	3377	-0.724	1286	2124	1266	2111	0
5	8	10	"mipA"	"STM1286"	3420	20350	120	819	818	309	144	144	23	100	100	0	1670	1629	653	54	57	22	100	100	0	0.418	0.428	0.421	0.432	1.296	0.426	0.923	120	352	2291	2249	-1.259	675	1616	674	1575	0
5	9	10	"gapA"	"STM1290"	3610	20350	120	578	664	452	143	143	24	99	99	0	369	388	260	54	58	36	98	94	0	1.381	1.560	1.491	1.546	1.398	1.686	0.898	120	380	750	855	0.466	435	315	521	334	0
5	10	10	"topB"	"STM1298"	3780	20350	120	391	403	134	144	144	24	98	96	0	886	911	458	54	61	40	100	100	0	0.297	0.302	0.310	0.297	1.406	0.286	0.880	120	434	1079	1116	-1.752	247	832	259	857	0
5	11	10	"astB"	"STM1306"	3970	20350	110	200	221	70	142	141	22	76	57	0	959	1443	959	53	59	30	100	100	0	0.064	0.057	0.055	0.054	1.630	0.060	0.735	80	374	964	1469	-3.965	58	906	79	1390	0
5	12	10	"celF"	"STM1316"	4130	20350	120	1149	1209	708	142	142	23	99	99	0	4250	4554	2874	54	67	89	100	100	0	0.240	0.237	0.235	0.234	1.366	0.234	0.944	120	355	5203	5567	-2.059	1007	4196	1067	4500	0
5	13	10	"rfbX"	"STM2088"	4300	20350	120	641	679	383	143	145	28	98	98	0	5487	6408	4859	54	66	88	100	100	0	0.092	0.084	0.086	0.087	1.366	0.080	0.956	120	370	5931	6890	-3.448	498	5433	536	6354	0
5	14	10	"rfbB"	"STM2097"	4490	20340	140	2464	2167	977	142	146	29	96	96	0	7518	6491	3438	55	70	82	97	96	0	0.311	0.315	0.314	0.337	1.415	0.303	0.979	156	382	9785	8461	-1.684	2322	7463	2025	6436	0
5	15	10	"wcaD"	"STM2112"	4650	20340	110	249	251	50	143	146	26	95	86	0	2380	2362	1086	54	80	118	100	100	0	0.046	0.047	0.047	0.047	1.519	0.045	0.765	80	318	2432	2416	-4.456	106	2326	108	2308	0
5	16	10	"wza"	"STM2118"	4820	20350	120	201	208	49	141	142	25	80	59	0	2326	2207	1049	54	65	87	100	99	0	0.026	0.031	0.032	0.032	1.552	0.031	0.610	120	391	2332	2220	-5.243	60	2272	67	2153	0
5	17	10	"yegD"	"STM2125"	5000	20340	120	499	484	196	141	141	24	97	93	0	1915	1840	944	54	58	22	100	100	0	0.192	0.192	0.185	0.184	1.408	0.193	0.939	120	428	2219	2129	-2.378	358	1861	343	1786	0
5	18	10	""	"STM2135"	5170	20350	90	171	171	28	142	143	24	55	23	0	575	665	308	53	57	17	100	100	0	0.056	0.047	0.057	0.057	1.782	0.049	0.245	52	313	551	641	-4.170	29	522	29	612	0
5	19	10	""	"STM4057"	5350	20350	120	329	335	109	141	142	25	99	95	0	2353	2501	1367	52	57	33	100	100	0	0.082	0.079	0.078	0.077	1.331	0.077	0.905	120	477	2489	2643	-3.613	188	2301	194	2449	0
5	20	10	""	"STM4066"	5520	20340	120	268	299	249	138	140	22	95	88	0	2384	2193	977	53	63	63	100	100	0	0.056	0.075	0.061	0.064	1.817	0.060	0.177	120	407	2461	2301	-4.164	130	2331	161	2140	0
5	21	10	"ydeZ"	"STM4076"	5690	20340	110	216	225	46	139	141	24	96	86	0	2614	2785	1111	54	60	31	100	100	0	0.030	0.031	0.032	0.031	1.492	0.029	0.619	80	387	2637	2817	-5.055	77	2560	86	2731	0
5	22	10	"glpX"	"STM4085"	5860	20360	110	614	596	109	142	143	28	100	100	0	2544	2541	682	53	71	91	100	100	0	0.189	0.182	0.179	0.184	1.277	0.175	0.916	80	409	2963	2942	-2.400	472	2491	454	2488	0
5	23	10	"menA"	"STM4090"	6040	20340	100	478	479	141	140	142	27	100	98	0	1378	1461	633	53	66	80	100	100	0	0.255	0.241	0.245	0.244	1.296	0.229	0.828	80	392	1663	1747	-1.971	338	1325	339	1408	0
5	24	10	"metB"	"STM4100"	6220	20350	80	228	236	75	138	140	24	96	80	0	407	413	191	51	54	16	100	100	0	0.253	0.271	0.261	0.254	1.701	0.279	0.689	52	304	446	460	-1.984	90	356	98	362	0
5	1	11	""	"STM2986"	2200	20530	120	531	491	153	131	131	23	98	96	0	5790	5140	2101	54	60	32	100	100	0	0.070	0.071	0.072	0.071	1.304	0.070	0.948	120	516	6136	5446	-3.842	400	5736	360	5086	0
5	2	11	"recD"	"STM2993"	2370	20530	110	406	415	160	139	140	24	100	97	0	2168	2245	1157	56	64	37	100	100	0	0.126	0.126	0.121	0.122	1.258	0.128	0.939	80	384	2379	2465	-2.984	267	2112	276	2189	0
5	3	11	"ygdQ"	"STM3006"	2550	20530	130	1122	1111	231	144	146	41	100	100	0	8425	7981	2510	56	65	48	100	100	0	0.117	0.122	0.121	0.126	1.199	0.117	0.965	120	505	9347	8892	-3.097	978	8369	967	7925	0
5	4	11	"araE"	"STM3016"	2730	20520	110	346	353	72	143	144	25	100	98	0	3498	3389	940	56	63	32	100	100	0	0.059	0.063	0.064	0.062	1.324	0.061	0.853	80	415	3645	3543	-4.084	203	3442	210	3333	0
5	5	11	"yohM"	"STM3024"	2900	20530	120	754	952	603	142	143	24	100	100	0	2292	2818	2128	55	58	22	100	100	0	0.274	0.293	0.276	0.295	1.493	0.273	0.844	120	455	2849	3573	-1.870	612	2237	810	2763	0
5	6	11	"stdA"	"STM3029"	3080	20530	130	301	298	64	142	144	24	99	95	0	8500	8130	3570	54	57	16	100	100	0	0.019	0.019	0.020	0.019	1.370	0.018	0.824	120	429	8605	8232	-5.731	159	8446	156	8076	0
5	7	11	""	"STM2691"	3240	20530	110	204	204	37	142	145	24	85	60	0	2109	2025	812	55	61	37	100	100	0	0.030	0.031	0.033	0.033	1.662	0.028	0.488	80	359	2116	2032	-5.050	62	2054	62	1970	0
5	8	11	""	"STM2698"	3430	20520	120	168	177	56	142	143	24	53	27	0	807	834	395	53	57	33	100	100	0	0.034	0.045	0.050	0.050	2.098	0.042	0.187	120	429	780	816	-4.858	26	754	35	781	0
5	9	11	""	"STM2705"	3600	20530	120	286	291	74	141	142	26	97	90	0	5955	5540	2648	53	60	28	100	100	0	0.025	0.027	0.027	0.028	1.396	0.027	0.866	120	451	6047	5637	-5.347	145	5902	150	5487	0
5	10	11	"yjfY"	"STM4389"	3780	20520	90	255	955	3735	142	142	26	94	86	0	995	1088	687	55	66	35	100	100	0	0.120	0.787	0.118	0.136	2.694	5.338	0.312	52	334	1053	1846	-3.056	113	940	813	1033	0
5	11	11	"thrL"	"STM0001"	3960	20520	110	178	180	35	141	142	23	63	35	0	408	408	104	54	59	23	100	100	0	0.105	0.110	0.115	0.110	2.078	0.110	0.295	80	446	391	393	-3.258	37	354	39	354	0
5	12	11	""	"STM0270"	4130	20520	120	921	841	298	144	143	22	100	100	0	5307	4741	2272	54	61	37	100	100	0	0.148	0.149	0.149	0.153	1.246	0.143	0.967	120	426	6030	5384	-2.757	777	5253	697	4687	0
5	13	11	""	"STM0538"	4310	20520	110	233	244	76	144	144	23	87	73	0	1011	1159	799	53	59	36	100	100	0	0.093	0.090	0.087	0.085	1.571	0.090	0.828	80	394	1047	1206	-3.428	89	958	100	1106	0
5	14	11	""	"STM0554"	4490	20520	120	986	926	279	143	145	24	100	100	0	2450	2260	776	53	65	63	100	100	0	0.352	0.355	0.345	0.356	1.193	0.351	0.967	120	422	3240	2990	-1.508	843	2397	783	2207	0
5	15	11	""	"STM0567"	4650	20520	110	623	624	114	147	148	25	100	100	0	3613	3608	830	55	77	107	100	100	0	0.134	0.134	0.131	0.134	1.161	0.132	0.954	80	393	4034	4030	-2.902	476	3558	477	3553	0
5	16	11	""	"STM0575"	4830	20520	120	421	504	549	142	142	24	100	98	0	4484	3977	1722	53	57	22	100	100	0	0.063	0.092	0.068	0.072	1.559	0.102	0.343	120	442	4710	4286	-3.989	279	4431	362	3924	0
5	17	11	""	"STM0580"	5000	20520	110	400	396	84	138	140	23	100	98	0	1422	1441	508	53	56	18	100	100	0	0.191	0.186	0.189	0.187	1.318	0.176	0.890	80	379	1631	1646	-2.385	262	1369	258	1388	0
5	18	11	"ybdZ"	"STM0587"	5170	20530	130	1361	1330	238	143	144	28	100	100	0	807	784	152	53	56	16	100	100	0	1.615	1.624	1.592	1.624	1.160	1.621	0.966	120	523	1972	1918	0.692	1218	754	1187	731	0
5	19	11	""	"STM2244"	5340	20520	80	316	367	188	144	146	32	100	96	0	445	563	406	53	56	14	100	100	0	0.439	0.437	0.435	0.421	1.398	0.445	0.916	52	272	564	733	-1.188	172	392	223	510	0
5	20	11	"yegT"	"STM2142"	5520	20510	110	165	165	22	140	140	23	55	15	0	533	560	189	53	56	17	100	100	0	0.052	0.049	0.059	0.056	1.874	0.046	0.182	80	455	505	532	-4.263	25	480	25	507	0
5	21	11	"yehU"	"STM2159"	5700	20510	100	248	267	88	136	139	23	97	83	0	858	981	715	53	58	27	100	100	0	0.139	0.141	0.152	0.140	1.520	0.117	0.727	80	374	917	1059	-2.845	112	805	131	928	0
5	22	11	"yohC"	"STM2169"	5860	20520	130	427	431	118	139	141	29	99	98	0	4772	4423	1573	53	57	21	100	100	0	0.061	0.067	0.066	0.066	1.244	0.066	0.918	120	464	5007	4662	-4.034	288	4719	292	4370	0
5	23	11	"yohI"	"STM2174"	6040	20520	130	690	674	172	141	142	28	100	100	0	4283	4239	1298	53	57	25	100	100	0	0.130	0.127	0.125	0.127	1.163	0.127	0.966	120	458	4779	4719	-2.946	549	4230	533	4186	0
5	24	11	"yfhD"	"STM2567"	6210	20520	120	574	569	252	137	139	24	100	99	0	1915	1847	1058	51	52	17	100	100	0	0.234	0.241	0.241	0.242	1.239	0.233	0.946	120	532	2301	2228	-2.093	437	1864	432	1796	0
5	1	12	"Ctrl-10buffer"	"Ctrl-10buffer"	2190	20700	100	137	136	28	130	133	28	20	5	0	62	79	40	53	56	25	31	20	0	0.778	0.231	1.300	1.160	4.205	0.685	0.055	80	419	16	32	-0.363	7	9	6	26	-50
5	2	12	"Ctrl-Y1buffer"	"Ctrl-Y1buffer"	2370	20700	100	138	143	23	139	142	30	11	2	0	60	62	17	55	58	21	12	6	0	-0.200	0.571	1.333	1.408	3.990	10.462	0.033	80	404	4	11	Error	-1	5	4	7	-50
5	3	12	"Ctrl-Y5buffer"	"Ctrl-Y5buffer"	2540	20700	100	146	149	23	144	147	45	8	0	0	74	95	57	54	58	45	33	17	0	0.100	0.122	0.345	0.542	5.580	1.215	0.457	80	385	22	46	-3.322	2	20	5	41	-50
5	4	12	"Ctrl-FtsLbuffer"	"Ctrl-FtsLbuffer"	2720	20700	100	142	145	23	143	145	44	3	0	0	64	69	26	54	60	44	11	2	0	-0.100	0.133	1.000	1.127	3.491	13.054	0.001	80	416	9	17	Error	-1	10	2	15	-50
5	5	12	"Ctrl-dsM13buffer"	"Ctrl-dsM13buffer"	2890	20700	100	147	160	73	142	143	27	20	7	0	59	70	39	53	55	15	32	15	0	0.833	1.059	1.496	1.497	5.056	4.454	0.100	80	372	11	35	-0.263	5	6	18	17	-50
5	6	12	"Ctrl-CAB25ng/ul"	"Ctrl-CAB25ng/ul"	3070	20700	100	145	145	21	143	146	28	12	1	0	70	73	19	53	54	13	65	30	0	0.118	0.100	0.824	0.842	4.476	6.937	0.017	80	372	19	22	-3.087	2	17	2	20	-50
5	7	12	"Ctrl-10buffer"	"Ctrl-10buffer"	3240	20700	100	147	150	33	142	145	26	21	6	0	66	75	30	53	55	13	48	27	0	0.385	0.364	1.091	1.196	3.887	3.422	0.054	80	391	18	30	-1.379	5	13	8	22	-50
5	8	12	"Ctrl-Y1buffer"	"Ctrl-Y1buffer"	3420	20700	100	155	152	27	141	143	23	26	13	0	69	72	21	52	53	10	61	43	0	0.824	0.550	0.912	1.131	3.796	6.914	0.021	80	386	31	31	-0.280	14	17	11	20	-50
5	9	12	"Ctrl-Y5buffer"	"Ctrl-Y5buffer"	3590	20700	100	147	150	26	142	144	24	26	6	0	72	79	33	52	52	9	62	51	0	0.250	0.296	0.762	0.681	4.084	2.407	0.012	80	360	25	35	-2.000	5	20	8	27	-50
5	10	12	"Ctrl-FtsLbuffer"	"Ctrl-FtsLbuffer"	3760	20700	100	134	137	22	140	142	26	12	0	0	63	67	20	53	59	29	15	3	0	-0.600	-0.214	2.042	1.812	2.433	0.033	0.001	80	402	4	11	Error	-6	10	-3	14	-50
5	11	12	"Ctrl-dsM13buffer"	"Ctrl-dsM13buffer"	3940	20700	100	145	146	25	139	143	25	20	2	0	66	70	21	53	54	12	50	31	0	0.462	0.412	1.177	1.275	4.377	60.024	0.000	80	389	19	24	-1.115	6	13	7	17	-50
5	12	12	"Ctrl-CAB200ng/ul"	"Ctrl-CAB200ng/ul"	4110	20690	100	149	152	22	142	143	22	28	8	0	66	68	22	53	55	17	38	12	0	0.538	0.667	1.033	0.906	3.856	3.914	0.037	80	374	20	25	-0.893	7	13	10	15	-50
5	13	12	"Ctrl-10buffer"	"Ctrl-10buffer"	4290	20690	100	144	177	123	141	142	23	31	16	0	66	78	45	52	59	55	17	6	0	0.214	1.385	1.817	1.372	4.353	3.562	0.396	80	405	17	62	-2.222	3	14	36	26	-50
5	14	12	"Ctrl-Y1buffer"	"Ctrl-Y1buffer"	4460	20690	100	135	138	24	138	140	24	15	5	0	61	67	24	51	61	113	1	0	0	-0.300	0.000	1.050	1.211	4.259	108.969	0.000	80	364	7	16	Error	-3	10	0	16	-50
5	15	12	"Ctrl-Y5buffer"	"Ctrl-Y5buffer"	4640	20690	100	143	143	24	143	144	24	15	6	0	59	61	14	53	57	22	11	3	0	0.000	0.000	1.125	1.135	4.577	9.682	0.022	80	389	6	8	Error	0	6	0	8	-50
5	16	12	"Ctrl-FtsLbuffer"	"Ctrl-FtsLbuffer"	4810	20690	100	136	138	19	140	142	22	8	1	0	56	62	21	52	54	10	40	22	0	-1.000	-0.200	1.375	1.039	4.192	26.458	0.001	80	375	0	8	Error	-4	4	-2	10	-50
5	17	12	"Ctrl-dsM13buffer"	"Ctrl-dsM13buffer"	4990	20690	100	139	137	22	138	141	25	11	0	0	63	67	19	53	55	13	38	20	0	0.100	-0.071	1.286	1.241	4.111	17.657	0.003	80	392	11	13	-3.322	1	10	-1	14	-50
5	18	12	"Ctrl-CAB75ng/ul"	"Ctrl-CAB75ng/ul"	5160	20690	100	140	142	23	139	145	35	5	1	0	76	83	65	52	54	16	62	28	0	0.042	0.097	0.779	0.816	3.639	0.130	0.004	80	394	25	34	-4.585	1	24	3	31	-50
5	19	12	"Ctrl-10buffer"	"Ctrl-10buffer"	5340	20690	100	143	142	28	139	141	30	11	3	0	67	76	29	52	53	11	58	38	0	0.267	0.125	1.111	0.968	3.261	4.016	0.048	80	402	19	27	-1.907	4	15	3	24	-50
5	20	12	"Ctrl-Y1buffer"	"Ctrl-Y1buffer"	5510	20690	100	159	190	85	140	140	23	46	30	0	67	70	19	51	53	12	56	30	0	1.188	2.632	2.211	1.891	3.607	6.863	0.215	80	390	35	69	0.248	19	16	50	19	-50
5	21	12	"Ctrl-Y5buffer"	"Ctrl-Y5buffer"	5680	20690	100	148	147	22	135	137	23	32	5	0	62	65	20	52	54	14	37	13	0	1.300	0.923	1.315	1.379	2.838	4.278	0.049	80	403	23	25	0.379	13	10	12	13	-50
5	22	12	"Ctrl-FtsLbuffer"	"Ctrl-FtsLbuffer"	5860	20690	100	138	143	26	137	140	30	11	2	0	62	67	20	53	56	24	17	7	0	0.111	0.429	1.336	1.233	3.431	10.603	0.004	80	388	10	20	-3.170	1	9	6	14	-50
5	23	12	"Ctrl-dsM13buffer"	"Ctrl-dsM13buffer"	6030	20680	100	137	139	21	138	139	30	8	1	0	67	73	25	52	56	24	32	12	0	-0.067	0.048	0.761	0.901	3.671	5.259	0.011	80	356	14	22	Error	-1	15	1	21	-50
5	24	12	"Ctrl-CABbuffer"	"Ctrl-CABbuffer"	6210	20680	100	142	138	21	140	140	25	8	0	0	61	66	24	52	53	18	27	10	0	0.222	-0.143	1.125	1.054	4.349	31.447	0.000	80	428	11	12	-2.170	2	9	-2	14	-50
5	1	13	"hupA"	"STM4170"	2200	20900	130	3156	3043	633	131	135	31	100	100	0	1688	1658	403	53	61	125	100	100	0	1.850	1.814	1.831	1.833	1.152	1.803	0.943	120	560	4660	4517	0.888	3025	1635	2912	1605	0
5	2	13	"hupA"	"STM4170"	2380	20890	120	2146	2216	811	141	144	32	100	100	0	1106	1141	459	54	58	37	100	100	0	1.906	1.909	1.940	1.921	1.198	1.903	0.960	120	383	3057	3162	0.930	2005	1052	2075	1087	0
5	3	13	"hilA"	"STM2876"	2550	20890	130	834	908	343	143	144	23	100	100	0	10821	12230	4584	54	58	35	100	100	0	0.064	0.063	0.062	0.062	1.160	0.063	0.955	120	431	11458	12941	-3.962	691	10767	765	12176	0
5	4	13	"hilA"	"STM2876"	2730	20890	120	1089	1107	431	142	143	24	100	100	0	5051	5226	2207	54	55	11	100	100	0	0.190	0.187	0.186	0.184	1.239	0.184	0.958	120	382	5944	6137	-2.400	947	4997	965	5172	0
5	5	13	"hilC"	"STM2867"	2900	20880	120	989	933	234	140	142	26	100	100	0	7736	7057	2284	54	55	11	100	100	0	0.111	0.113	0.113	0.114	1.164	0.110	0.964	120	384	8531	7796	-3.178	849	7682	793	7003	0
5	6	13	"hilC"	"STM2867"	3080	20880	120	878	848	188	141	144	27	100	100	0	7124	6660	1968	53	55	12	100	100	0	0.104	0.107	0.109	0.109	1.197	0.104	0.963	120	409	7808	7314	-3.262	737	7071	707	6607	0
5	7	13	"hns"	"STM1751"	3250	20880	130	3766	3627	743	142	146	27	100	100	0	1741	1983	892	54	56	13	100	100	0	2.148	1.807	2.063	1.936	1.324	1.698	0.875	120	461	5311	5414	1.103	3624	1687	3485	1929	0
5	8	13	"hns"	"STM1751"	3430	20880	130	1848	1889	648	141	144	25	100	100	0	1224	1222	508	53	55	10	100	100	0	1.458	1.495	1.531	1.546	1.244	1.464	0.940	120	445	2878	2917	0.544	1707	1171	1748	1169	0
5	9	13	"hns"	"STM1751"	3600	20880	130	3975	3914	985	141	142	24	100	100	0	3248	3264	1074	52	53	10	100	100	0	1.200	1.175	1.208	1.203	1.275	1.148	0.930	120	448	7030	6985	0.263	3834	3196	3773	3212	0
5	10	13	"hilD"	"STM2875"	3780	20870	120	1368	1334	358	142	143	26	100	100	0	4118	3990	1211	53	54	11	100	100	0	0.302	0.303	0.303	0.303	1.163	0.297	0.963	120	421	5291	5129	-1.729	1226	4065	1192	3937	0
5	11	13	"hilD"	"STM2875"	3950	20870	120	818	832	286	141	143	24	100	100	0	2274	2336	1042	52	53	11	100	100	0	0.305	0.303	0.307	0.307	1.184	0.289	0.952	120	395	2899	2975	-1.715	677	2222	691	2284	0
5	12	13	"stpA"	"STM2799"	4120	20870	120	1130	1190	780	142	144	42	100	100	0	1264	1488	1306	51	52	10	100	100	0	0.815	0.729	0.768	0.800	1.277	0.653	0.941	120	411	2201	2485	-0.296	988	1213	1048	1437	0
5	13	13	"csrA"	"STM2826"	4300	20880	120	690	743	329	137	142	43	100	99	0	1146	1241	636	52	61	107	100	99	0	0.505	0.510	0.496	0.509	1.256	0.504	0.949	120	408	1647	1795	-0.984	553	1094	606	1189	0
5	14	13	"dps"	"STM0831"	4480	20860	120	1263	1324	998	137	139	26	100	100	0	2144	2338	2204	52	60	107	100	99	0	0.538	0.519	0.533	0.542	1.224	0.474	0.955	120	411	3218	3473	-0.894	1126	2092	1187	2286	0
5	15	13	"dps"	"STM0831"	4650	20870	130	2067	2021	447	139	141	25	100	100	0	3656	3624	1255	52	53	11	100	100	0	0.535	0.527	0.548	0.535	1.177	0.492	0.929	120	420	5532	5454	-0.902	1928	3604	1882	3572	0
5	16	13	"dps"	"STM0831"	4830	20870	120	2116	2001	749	141	143	23	100	100	0	3742	3366	1367	53	55	14	100	100	0	0.535	0.561	0.572	0.561	1.147	0.555	0.981	120	394	5664	5173	-0.901	1975	3689	1860	3313	0
5	17	13	"oxyR"	"STM4125"	5010	20880	140	1196	1503	1321	142	147	34	99	98	0	1244	1444	1228	54	57	19	98	98	0	0.886	0.979	0.961	1.034	1.460	1.031	0.951	156	477	2244	2751	-0.175	1054	1190	1361	1390	0
5	18	13	"oxyR"	"STM4125"	5180	20880	90	731	943	877	143	151	41	100	100	0	574	665	581	53	58	23	100	100	0	1.129	1.307	1.325	1.295	1.315	1.427	0.952	52	278	1109	1412	0.175	588	521	800	612	0
5	19	13	"fur"	"STM0693"	5340	20870	120	2327	2256	465	139	141	27	100	100	0	4050	3910	922	52	54	15	100	100	0	0.547	0.549	0.544	0.553	1.168	0.538	0.975	120	436	6186	5975	-0.870	2188	3998	2117	3858	0
5	20	13	"fur"	"STM0693"	5510	20870	120	1423	1366	659	140	141	23	100	100	0	2381	2339	1319	52	53	12	100	100	0	0.551	0.536	0.543	0.546	1.199	0.521	0.980	120	421	3612	3513	-0.860	1283	2329	1226	2287	0
5	21	13	"envR"	"STM3389"	5690	20870	130	393	419	177	141	142	24	100	99	0	4429	4571	2436	51	55	20	100	100	0	0.058	0.062	0.061	0.060	1.286	0.063	0.929	120	499	4630	4798	-4.119	252	4378	278	4520	0
5	22	13	"envR"	"STM3389"	5870	20870	110	337	324	88	139	140	24	97	93	0	3442	3373	1811	53	62	39	100	100	0	0.058	0.056	0.057	0.058	1.412	0.052	0.885	80	379	3587	3505	-4.097	198	3389	185	3320	0
5	23	13	"envR"	"STM3389"	6030	20860	130	702	716	195	138	138	23	100	100	0	7296	7502	1583	53	57	30	100	100	0	0.078	0.078	0.077	0.075	1.270	0.078	0.914	120	537	7807	8027	-3.683	564	7243	578	7449	0
5	24	13	"arcB"	"STM3328"	6210	20860	80	179	199	97	140	140	24	61	28	0	316	556	885	52	54	12	100	100	0	0.148	0.117	0.125	0.124	2.161	0.093	0.621	52	307	303	563	-2.759	39	264	59	504	0
5	1	14	""	"STM4191"	2190	21050	120	151	154	25	139	141	25	29	7	0	595	594	198	53	61	126	99	93	0	0.022	0.028	0.046	0.043	2.010	0.033	0.124	120	552	554	556	-5.497	12	542	15	541	0
5	2	14	""	"STM4520"	2360	21050	120	193	195	31	143	145	25	80	48	0	993	984	259	53	58	35	100	100	0	0.053	0.056	0.057	0.053	1.667	0.052	0.417	120	428	990	983	-4.233	50	940	52	931	0
5	3	14	""	"STM4239"	2530	21050	120	388	410	129	136	138	27	99	98	0	592	773	1403	54	58	35	100	100	0	0.468	0.381	0.509	0.501	1.274	0.052	0.085	120	463	790	993	-1.094	252	538	274	719	0
5	4	14	""	"STM0083"	2720	21050	120	403	409	99	139	141	24	100	99	0	2384	2360	793	54	55	10	100	100	0	0.113	0.117	0.115	0.116	1.263	0.115	0.928	120	449	2594	2576	-3.142	264	2330	270	2306	0
5	5	14	""	"STM0348"	2890	21050	140	298	295	68	144	145	24	93	91	0	1579	1561	571	53	54	11	99	99	0	0.101	0.100	0.095	0.095	1.473	0.098	0.844	156	569	1680	1659	-3.309	154	1526	151	1508	0
5	6	14	""	"STM1007"	3070	21050	120	247	249	56	143	146	25	93	85	0	2331	2288	742	52	56	19	100	100	0	0.046	0.047	0.047	0.044	1.522	0.048	0.739	120	496	2383	2342	-4.454	104	2279	106	2236	0
5	7	14	"purM"	"STM2499"	3250	21050	110	292	435	413	144	147	25	100	97	0	908	1970	3134	53	58	21	100	100	0	0.173	0.152	0.162	0.164	1.407	0.132	0.932	80	436	1003	2208	-2.530	148	855	291	1917	0
5	8	14	"adhE"	"STM1749"	3420	21050	120	1226	1129	387	143	144	24	100	100	0	2780	2617	1052	54	55	13	100	100	0	0.397	0.385	0.392	0.377	1.299	0.376	0.958	120	525	3809	3549	-1.332	1083	2726	986	2563	0
5	9	14	"envZ"	"STM3501"	3600	21040	100	181	236	175	143	143	25	66	31	0	265	700	1198	53	54	12	100	100	0	0.179	0.144	0.160	0.144	2.258	0.142	0.896	80	389	250	740	-2.480	38	212	93	647	0
5	10	14	"katG"	"STM4106"	3770	21040	110	196	338	353	143	144	24	77	60	0	435	1424	2561	53	55	12	100	100	0	0.139	0.142	0.137	0.126	1.950	0.135	0.931	80	454	435	1566	-2.850	53	382	195	1371	0
5	11	14	"traT"	"PSLT103"	3950	21050	120	1171	1286	929	143	144	22	100	100	0	2134	2732	2773	52	53	12	100	100	0	0.494	0.426	0.490	0.469	1.259	0.365	0.945	120	523	3110	3823	-1.018	1028	2082	1143	2680	0
5	12	14	"yjiS"	"STM4521"	4120	21040	130	285	476	711	141	143	39	96	90	0	1333	1492	830	51	52	10	100	100	0	0.112	0.232	0.109	0.124	1.888	0.442	0.600	120	520	1426	1776	-3.154	144	1282	335	1441	0
5	13	14	"yejG"	"STM2220"	4300	21040	130	3427	3290	723	137	144	69	100	100	0	1441	1386	337	52	53	12	100	100	0	2.369	2.364	2.384	2.366	1.120	2.421	0.952	120	525	4679	4487	1.244	3290	1389	3153	1334	0
5	14	14	""	"STM2239"	4470	21040	120	396	393	109	138	149	149	88	22	0	4362	4261	1379	53	56	19	100	100	0	0.060	0.061	0.060	0.059	1.292	0.058	0.334	120	487	4567	4463	-4.062	258	4309	255	4208	0
5	15	14	"dld"	"STM2167"	4650	21040	130	1849	1727	625	140	150	145	100	99	0	10656	9952	4064	52	55	19	100	100	0	0.161	0.160	0.160	0.160	1.184	0.158	0.984	120	518	12313	11487	-2.633	1709	10604	1587	9900	0
5	16	14	"citT"	"STM0618"	4810	21040	120	1120	1024	451	142	145	26	99	97	0	4784	4281	2167	52	54	14	100	100	0	0.207	0.209	0.207	0.201	1.320	0.206	0.972	120	457	5710	5111	-2.275	978	4732	882	4229	0
5	17	14	""	"STM2504"	4990	21040	120	217	230	80	142	143	24	89	77	0	752	851	543	53	54	13	100	100	0	0.107	0.110	0.108	0.101	1.713	0.119	0.778	120	456	774	886	-3.220	75	699	88	798	0
5	18	14	"EMPTY"	"EMPTY"	5150	21030	100	141	144	23	143	144	26	15	0	0	66	68	19	52	54	12	51	28	0	-0.143	0.063	1.287	1.413	3.710	7.338	0.003	80	357	12	17	Error	-2	14	1	16	-75
5	19	14	"EMPTY"	"EMPTY"	5320	21030	100	146	146	21	139	141	24	22	1	0	63	68	21	51	55	39	13	2	0	0.583	0.412	1.157	1.394	4.118	0.764	0.681	80	405	19	24	-0.778	7	12	7	17	-75
5	20	14	"EMPTY"	"EMPTY"	5500	21030	100	143	145	26	134	136	23	32	10	0	70	71	17	51	52	10	65	43	0	0.474	0.550	1.471	1.273	3.954	9.061	0.017	80	403	28	31	-1.078	9	19	11	20	-75
5	21	14	"EMPTY"	"EMPTY"	5670	21030	100	146	149	25	141	143	26	18	6	0	63	67	18	51	52	11	50	31	0	0.417	0.500	1.711	1.429	3.544	11.552	0.007	80	405	17	24	-1.263	5	12	8	16	-75
5	22	14	"EMPTY"	"EMPTY"	5850	21030	100	148	149	23	139	141	26	25	6	0	76	79	23	51	54	17	67	36	0	0.360	0.357	0.857	0.909	3.951	8.639	0.008	80	425	34	38	-1.474	9	25	10	28	-75
5	23	14	"EMPTY"	"EMPTY"	6020	21030	100	186	184	36	139	140	24	66	47	0	221	223	119	54	57	28	91	76	0	0.281	0.266	0.290	0.273	2.162	0.238	0.513	80	421	214	214	-1.829	47	167	45	169	-75
5	24	14	"EMPTY"	"EMPTY"	6200	21030	100	193	197	48	139	140	24	76	57	0	320	338	178	53	55	13	100	100	0	0.202	0.204	0.203	0.199	2.073	0.210	0.596	80	496	321	343	-2.306	54	267	58	285	-75
6	1	1	"infC"	"STM1334"	6760	18800	120	14551	13773	3225	139	141	23	100	100	0	1280	1232	282	53	53	10	100	100	0	11.746	11.564	11.694	11.581	1.172	11.735	0.961	120	587	15639	14813	3.554	14412	1227	13634	1179	0
6	2	1	"katE"	"STM1318"	6940	18790	120	1701	1997	1061	140	141	24	100	100	0	937	1121	674	53	53	9	100	100	0	1.766	1.739	1.790	1.755	1.638	1.754	0.848	120	481	2445	2925	0.820	1561	884	1857	1068	0
6	3	1	"ydgP"	"STM1455"	7110	18790	120	1042	1008	318	136	138	24	99	98	0	4167	3887	1337	53	53	10	100	100	0	0.220	0.227	0.231	0.233	1.429	0.223	0.940	120	486	5020	4706	-2.183	906	4114	872	3834	0
6	4	1	""	"STM3530"	7290	18780	130	283	313	119	137	139	24	94	91	0	2569	2408	804	52	53	9	100	99	0	0.058	0.075	0.063	0.067	1.755	0.079	0.757	120	539	2663	2532	-4.108	146	2517	176	2356	0
6	5	1	"srfB"	"STM1594"	7450	18780	120	519	623	340	141	142	24	96	95	0	1833	2407	1754	52	53	9	100	100	0	0.212	0.205	0.211	0.217	1.706	0.194	0.937	120	490	2159	2837	-2.236	378	1781	482	2355	0
6	6	1	""	"STM2503"	7640	18770	120	396	417	124	143	144	24	99	98	0	3342	3748	1552	52	53	11	100	100	0	0.077	0.074	0.074	0.072	1.379	0.072	0.888	120	510	3543	3970	-3.701	253	3290	274	3696	0
6	7	1	"dcuB"	"STM4301"	7810	18780	120	321	426	241	141	144	32	95	91	0	3158	4961	4118	53	59	63	100	99	0	0.058	0.058	0.057	0.058	1.367	0.057	0.945	120	499	3285	5193	-4.109	180	3105	285	4908	0
6	8	1	"yacL"	"STM0160"	7990	18780	120	433	419	87	142	146	35	97	96	0	3951	3776	1281	53	55	19	100	100	0	0.075	0.074	0.076	0.075	1.448	0.069	0.849	120	470	4189	4000	-3.744	291	3898	277	3723	0
6	9	1	"polA"	"STM3999"	8160	18770	110	259	263	53	142	143	24	95	93	0	1236	1342	440	53	55	23	100	100	0	0.099	0.094	0.095	0.088	1.571	0.089	0.760	80	366	1300	1410	-3.338	117	1183	121	1289	0
6	10	1	"rsmC"	"STM4556"	8330	18780	120	397	398	136	141	141	23	98	98	0	593	566	271	53	60	46	97	94	0	0.474	0.501	0.487	0.520	1.619	0.474	0.801	120	470	796	770	-1.077	256	540	257	513	0
6	11	1	"exbD"	"STM3158"	8510	18770	120	2140	2138	614	139	141	23	100	100	0	2795	2769	835	52	56	40	100	100	0	0.729	0.736	0.744	0.733	1.255	0.730	0.958	120	504	4744	4716	-0.455	2001	2743	1999	2717	0
6	12	1	"hisD"	"STM2072"	8690	18770	120	4405	4073	1826	139	147	73	100	99	0	2197	1991	1074	54	65	112	98	97	0	1.991	2.031	2.061	2.183	1.383	1.965	0.937	120	458	6409	5871	0.993	4266	2143	3934	1937	0
6	13	1	""	"STM3944"	8850	18770	120	1018	1178	704	143	149	73	99	99	0	4643	4337	1423	53	66	110	100	100	0	0.191	0.242	0.214	0.226	1.434	0.249	0.723	120	475	5465	5319	-2.391	875	4590	1035	4284	0
6	14	1	""	"STM3940"	9030	18770	120	1460	1634	692	140	143	27	100	99	0	10351	11768	3522	53	55	11	100	100	0	0.128	0.128	0.124	0.118	1.337	0.133	0.945	120	527	11618	13209	-2.964	1320	10298	1494	11715	0
6	15	1	"hemX"	"STM3936"	9210	18770	130	2041	2000	716	140	141	23	99	99	0	8302	7893	2029	54	55	11	100	100	0	0.230	0.237	0.229	0.222	1.425	0.239	0.907	120	548	10149	9699	-2.117	1901	8248	1860	7839	0
6	16	1	""	"STM3927"	9380	18770	120	1610	1660	568	139	141	23	100	100	0	7925	7751	1996	53	54	10	100	100	0	0.187	0.198	0.194	0.196	1.331	0.196	0.899	120	459	9343	9219	-2.420	1471	7872	1521	7698	0
6	17	1	"rffH"	"STM3923"	9550	18770	120	939	1086	593	140	143	23	100	100	0	3218	3199	682	52	53	9	100	100	0	0.252	0.301	0.262	0.278	1.445	0.318	0.711	120	455	3965	4093	-1.986	799	3166	946	3147	0
6	18	1	"wzzE"	"STM3919"	9720	18770	120	4036	4089	1192	143	146	26	100	100	0	9376	9592	3444	52	53	11	100	100	0	0.418	0.414	0.422	0.425	1.415	0.397	0.962	120	505	13217	13486	-1.260	3893	9324	3946	9540	0
6	19	1	""	"STM4432"	9900	18760	110	962	948	211	144	147	27	100	100	0	2272	2308	777	52	54	14	100	100	0	0.368	0.356	0.373	0.360	1.218	0.332	0.890	80	492	3038	3060	-1.440	818	2220	804	2256	0
6	20	1	""	"STM4436"	10080	18760	110	760	778	259	144	146	25	100	100	0	3052	3521	1469	51	52	13	100	100	0	0.205	0.183	0.183	0.183	1.177	0.175	0.947	80	473	3617	4104	-2.284	616	3001	634	3470	0
6	21	1	""	"STM4445"	10250	18760	110	231	228	35	143	145	23	98	83	0	774	815	203	51	52	9	100	100	0	0.122	0.111	0.111	0.104	1.600	0.107	0.646	80	479	811	849	-3.038	88	723	85	764	0
6	22	1	"treB"	"STM4454"	10420	18750	110	198	197	40	141	144	23	85	60	0	446	477	148	52	53	10	100	100	0	0.145	0.132	0.126	0.127	1.838	0.118	0.454	80	464	451	481	-2.789	57	394	56	425	0
6	23	1	"idnT"	"STM4482"	10600	18760	120	178	177	30	143	145	22	67	34	0	428	436	205	52	52	9	100	96	0	0.093	0.089	0.109	0.110	2.492	0.080	0.313	120	535	411	418	-3.425	35	376	34	384	0
6	24	1	"yjgB"	"STM4486"	10770	18760	110	250	264	74	143	143	22	98	86	0	409	499	241	51	52	10	100	100	0	0.299	0.270	0.249	0.255	1.517	0.264	0.786	80	521	465	569	-1.742	107	358	121	448	0
6	1	2	"zraP"	"STM4172"	6750	18950	110	837	940	321	144	143	24	100	100	0	1183	1400	531	53	53	9	100	100	0	0.613	0.591	0.580	0.590	1.192	0.575	0.950	80	445	1823	2143	-0.705	693	1130	796	1347	0
6	2	2	"purH"	"STM4176"	6930	18940	110	491	548	225	142	143	22	100	100	0	1266	1426	671	54	55	9	100	100	0	0.288	0.296	0.295	0.290	1.270	0.297	0.924	80	365	1561	1778	-1.796	349	1212	406	1372	0
6	3	2	"livK"	"STM3564"	7100	18950	110	499	631	372	141	142	23	100	100	0	2915	4276	2939	55	55	10	100	100	0	0.125	0.116	0.110	0.110	1.272	0.116	0.956	80	374	3218	4711	-2.998	358	2860	490	4221	0
6	4	2	"yihR"	"STM4020"	7280	18940	110	371	385	106	139	139	24	98	98	0	1974	1991	769	54	54	10	100	100	0	0.121	0.127	0.132	0.124	1.324	0.126	0.896	80	386	2152	2183	-3.049	232	1920	246	1937	0
6	5	2	"yhiQ"	"STM3593"	7450	18940	100	299	374	177	140	140	25	100	100	0	977	1317	870	52	52	9	100	100	0	0.172	0.185	0.177	0.176	1.290	0.187	0.929	80	347	1084	1499	-2.540	159	925	234	1265	0
6	6	2	"atpE"	"STM3870"	7620	18940	110	876	889	192	140	140	23	100	100	0	1371	1380	335	51	53	16	100	100	0	0.558	0.564	0.562	0.563	1.194	0.565	0.940	80	402	2056	2078	-0.843	736	1320	749	1329	0
6	7	2	"ratB"	"STM2514"	7780	18940	110	747	740	154	139	142	27	100	100	0	4352	4330	1127	53	74	168	100	100	0	0.141	0.141	0.144	0.139	1.266	0.135	0.926	80	391	4907	4878	-2.822	608	4299	601	4277	0
6	8	2	"invG"	"STM2898"	7970	18940	100	374	367	53	143	148	35	100	98	0	3147	3165	678	54	85	188	100	100	0	0.075	0.072	0.073	0.072	1.331	0.068	0.852	80	333	3324	3335	-3.743	231	3093	224	3111	0
6	9	2	"sitA"	"STM2861"	8130	18920	130	1642	1958	1520	145	152	48	99	99	0	716	964	825	54	68	62	98	89	0	2.261	1.992	2.094	2.090	1.372	1.950	0.942	120	370	2159	2723	1.177	1497	662	1813	910	0
6	10	2	"leuO"	"STM0115"	8290	18930	120	620	604	138	144	149	45	100	98	0	4207	3926	1154	53	71	72	100	99	0	0.115	0.119	0.117	0.122	1.373	0.114	0.912	120	388	4630	4333	-3.125	476	4154	460	3873	0
6	11	2	"bcfE"	"STM0025"	8490	18930	110	361	365	57	141	164	316	10	0	0	4930	5132	1137	54	85	212	100	100	0	0.045	0.044	0.044	0.044	1.237	0.038	0.069	80	415	5096	5302	-4.470	220	4876	224	5078	0
6	12	2	"dsbA"	"STM3997"	8680	18940	120	972	961	210	143	165	309	96	88	0	3941	3894	1134	54	74	199	98	98	0	0.213	0.213	0.214	0.219	1.416	0.205	0.943	120	434	4716	4658	-2.229	829	3887	818	3840	0
6	13	2	"orf7"	"PSLT012"	8850	18930	110	1685	1679	192	149	149	24	100	100	0	3553	3646	523	55	56	15	100	100	0	0.439	0.426	0.435	0.427	1.139	0.420	0.951	80	374	5034	5121	-1.187	1536	3498	1530	3591	0
6	14	2	"ppk"	"STM2501"	9020	18940	110	970	1008	225	144	145	24	100	100	0	7559	7940	2193	55	59	22	100	100	0	0.110	0.110	0.109	0.110	1.204	0.105	0.910	80	399	8330	8749	-3.183	826	7504	864	7885	0
6	15	2	""	"STM4257"	9200	18930	110	414	429	74	140	148	103	98	91	0	20730	23385	6627	56	62	28	100	100	0	0.013	0.012	0.013	0.013	1.168	0.012	0.905	80	374	20948	23618	-6.237	274	20674	289	23329	0
6	16	2	""	"STM4261"	9370	18940	120	243	250	49	141	149	102	49	5	0	6336	6088	2034	54	57	20	100	100	0	0.016	0.018	0.018	0.020	1.749	0.016	0.171	120	380	6384	6143	-5.945	102	6282	109	6034	0
6	17	2	""	"STM4261"	9540	18940	120	706	673	170	140	143	23	99	99	0	6586	6227	2094	52	53	9	100	100	0	0.087	0.086	0.087	0.090	1.585	0.080	0.893	120	362	7100	6708	-3.529	566	6534	533	6175	0
6	18	2	""	"STM4262"	9710	18940	120	849	884	323	142	144	21	100	99	0	19722	22684	11904	53	54	10	100	100	0	0.036	0.033	0.033	0.036	1.636	0.030	0.937	120	401	20376	23373	-4.798	707	19669	742	22631	0
6	19	2	"livG"	"STM3561"	9890	18930	110	265	273	50	143	145	26	97	93	0	2204	2198	577	53	54	12	100	100	0	0.057	0.061	0.060	0.058	1.454	0.059	0.794	80	405	2273	2275	-4.140	122	2151	130	2145	0
6	20	2	"flgD"	"STM1176"	10070	18930	120	443	439	100	143	145	24	99	98	0	4107	4209	1491	52	54	14	100	100	0	0.074	0.071	0.072	0.073	1.421	0.067	0.905	120	417	4355	4453	-3.757	300	4055	296	4157	0
6	21	2	"brnQ"	"STM0399"	10230	18940	120	501	492	117	143	144	21	99	99	0	859	831	286	51	52	10	100	100	0	0.443	0.447	0.451	0.455	1.514	0.421	0.869	120	415	1166	1129	-1.174	358	808	349	780	0
6	22	2	"ssaM"	"STM1413"	10420	18930	120	351	376	126	142	143	22	97	95	0	1108	1202	749	51	52	9	100	99	0	0.198	0.203	0.203	0.218	1.603	0.183	0.888	120	454	1266	1385	-2.338	209	1057	234	1151	0
6	23	2	"proY"	"STM0400"	10590	18940	120	478	465	135	144	145	23	98	95	0	2306	2152	864	53	54	12	100	100	0	0.148	0.153	0.148	0.158	1.657	0.147	0.922	120	403	2587	2420	-2.754	334	2253	321	2099	0
6	24	2	"malM"	"STM4232"	10760	18930	110	544	540	66	144	145	23	100	100	0	4867	4820	665	53	54	12	100	100	0	0.083	0.083	0.083	0.083	1.214	0.081	0.927	80	474	5214	5163	-3.589	400	4814	396	4767	0
6	1	3	"nrdB"	"STM2278"	6740	19120	110	484	490	72	141	142	23	100	100	0	2866	2999	599	53	55	16	100	100	0	0.122	0.118	0.120	0.118	1.191	0.114	0.924	80	491	3156	3295	-3.036	343	2813	349	2946	0
6	2	3	"nrdF"	"STM2808"	6920	19120	120	977	958	266	142	142	22	100	100	0	3278	3207	1066	53	55	16	100	100	0	0.259	0.259	0.265	0.262	1.465	0.249	0.921	120	478	4060	3970	-1.949	835	3225	816	3154	0
6	3	3	"sipD"	"STM2883"	7090	19120	120	776	754	171	142	143	25	99	99	0	5487	5212	1489	53	54	9	100	100	0	0.117	0.119	0.118	0.123	1.456	0.115	0.945	120	428	6068	5771	-3.099	634	5434	612	5159	0
6	4	3	"invI"	"STM2893"	7270	19120	120	526	500	134	142	144	27	98	96	0	6258	5742	2072	53	54	10	100	100	0	0.062	0.063	0.064	0.062	1.284	0.061	0.947	120	467	6589	6047	-4.014	384	6205	358	5689	0
6	5	3	"msgA"	"STM1241"	7440	19110	110	732	735	138	143	144	25	100	100	0	2586	2661	689	51	52	10	100	100	0	0.232	0.227	0.226	0.227	1.156	0.211	0.915	80	420	3124	3202	-2.106	589	2535	592	2610	0
6	6	3	"eutJ"	"STM2462"	7610	19120	110	253	264	63	140	142	22	100	97	0	1910	2027	547	51	53	15	100	100	0	0.061	0.063	0.061	0.058	1.438	0.061	0.648	80	453	1972	2100	-4.040	113	1859	124	1976	0
6	7	3	"rfaZ"	"STM3715"	7790	19110	110	389	394	52	140	142	25	100	100	0	6646	6923	1236	53	71	157	100	100	0	0.038	0.037	0.037	0.037	1.210	0.035	0.900	80	448	6842	7124	-4.727	249	6593	254	6870	0
6	8	3	"pncB"	"STM1004"	7970	19120	120	1436	1442	407	141	142	22	100	100	0	2928	2777	940	54	64	77	99	98	0	0.451	0.478	0.472	0.495	1.445	0.460	0.927	120	467	4169	4024	-1.150	1295	2874	1301	2723	0
6	9	3	"pepT"	"STM1227"	8140	19110	110	575	730	388	142	145	37	100	100	0	2712	3444	2308	53	58	34	100	100	0	0.163	0.173	0.175	0.176	1.262	0.164	0.900	80	419	3092	3979	-2.618	433	2659	588	3391	0
6	10	3	"hlpA"	"STM0225"	8320	19120	120	1344	1369	501	141	143	26	100	100	0	2031	2179	1171	53	61	52	98	98	0	0.608	0.578	0.598	0.622	1.564	0.523	0.915	120	458	3181	3354	-0.717	1203	1978	1228	2126	0
6	11	3	"hemF"	"STM2451"	8500	19120	120	588	635	206	138	159	304	88	27	0	2907	3113	1294	53	68	190	97	96	0	0.158	0.162	0.159	0.171	1.630	0.157	0.344	120	449	3304	3557	-2.665	450	2854	497	3060	0
6	12	3	"fliM"	"STM1976"	8670	19110	110	470	470	81	139	162	323	57	0	0	4310	4398	1109	53	55	12	100	100	0	0.078	0.076	0.076	0.076	1.280	0.072	0.906	80	398	4588	4676	-3.685	331	4257	331	4345	0
6	13	3	"yfeL"	"STM2439"	8840	19110	110	1066	1067	174	142	145	28	100	100	0	6585	6573	1017	54	62	97	100	100	0	0.141	0.142	0.143	0.141	1.188	0.137	0.936	80	415	7455	7444	-2.821	924	6531	925	6519	0
6	14	3	""	"STM1013"	9010	19110	120	1011	1010	537	143	145	27	97	95	0	4605	4398	2234	54	61	92	99	96	0	0.191	0.200	0.191	0.190	1.731	0.204	0.922	120	466	5419	5211	-2.390	868	4551	867	4344	0
6	15	3	""	"STM1017"	9190	19110	120	749	729	210	141	147	92	96	93	0	5548	5457	1524	53	58	25	100	100	0	0.111	0.109	0.108	0.104	1.370	0.109	0.933	120	467	6103	5992	-3.176	608	5495	588	5404	0
6	16	3	""	"STM2300"	9360	19110	110	1177	1217	226	141	149	100	100	100	0	9637	10234	2564	53	56	16	100	100	0	0.108	0.106	0.107	0.106	1.113	0.103	0.964	80	399	10620	11257	-3.210	1036	9584	1076	10181	0
6	17	3	"orf48"	"STM1379"	9540	19110	110	1271	1331	407	142	143	25	100	100	0	9212	9966	3535	53	55	15	100	100	0	0.123	0.120	0.118	0.120	1.134	0.117	0.972	80	404	10288	11102	-3.020	1129	9159	1189	9913	0
6	18	3	""	"STM0412"	9710	19110	110	684	702	152	142	144	23	100	100	0	3182	3378	1024	53	53	9	100	100	0	0.173	0.168	0.171	0.169	1.167	0.161	0.937	80	398	3671	3885	-2.529	542	3129	560	3325	0
6	19	3	""	"STM0885"	9890	19110	120	369	371	96	143	145	24	97	95	0	4271	4166	1545	52	53	11	100	99	0	0.054	0.055	0.055	0.056	1.621	0.055	0.906	120	445	4445	4342	-4.223	226	4219	228	4114	0
6	20	3	"exoX"	"STM1878"	10060	19110	120	3266	3076	844	142	145	28	100	100	0	7311	6935	2353	52	53	11	100	100	0	0.430	0.426	0.427	0.447	1.502	0.406	0.935	120	400	10383	9817	-1.216	3124	7259	2934	6883	0
6	21	3	"yebG"	"STM1882"	10230	19100	110	2271	2265	434	145	146	28	100	100	0	2096	2127	438	52	53	10	100	100	0	1.040	1.022	1.035	1.021	1.246	1.024	0.927	80	393	4170	4195	0.057	2126	2044	2120	2075	0
6	22	3	""	"STM1534"	10410	19110	110	700	759	208	145	145	24	100	100	0	3216	3481	908	53	53	10	100	100	0	0.175	0.179	0.180	0.176	1.188	0.173	0.929	80	414	3718	4042	-2.511	555	3163	614	3428	0
6	23	3	""	"STM0612"	10580	19110	120	487	475	102	144	145	24	98	96	0	5810	5623	1615	53	54	10	100	100	0	0.060	0.059	0.060	0.060	1.414	0.057	0.914	120	406	6100	5901	-4.069	343	5757	331	5570	0
6	24	3	"ybdQ"	"STM0614"	10750	19110	110	3440	3499	446	143	149	53	100	100	0	3999	4168	869	54	57	36	100	100	0	0.836	0.816	0.836	0.826	1.170	0.811	0.941	80	459	7242	7470	-0.259	3297	3945	3356	4114	0
6	1	4	"pspC"	"STM1688"	6740	19300	110	3074	3153	969	141	142	23	100	100	0	695	721	236	52	53	16	100	100	0	4.561	4.502	4.555	4.537	1.180	4.513	0.947	80	497	3576	3681	2.189	2933	643	3012	669	0
6	2	4	"yhcP"	"STM3364"	6910	19300	110	741	834	307	142	143	23	100	100	0	2489	3093	1433	52	53	9	100	100	0	0.246	0.228	0.221	0.233	1.373	0.212	0.895	80	433	3036	3733	-2.024	599	2437	692	3041	0
6	3	4	"yhdV"	"STM3392"	7090	19290	110	351	371	103	141	143	25	100	98	0	1034	1171	405	53	53	10	100	100	0	0.214	0.206	0.202	0.196	1.361	0.207	0.894	80	432	1191	1348	-2.224	210	981	230	1118	0
6	4	4	"yhdH"	"STM3376"	7260	19290	100	468	513	181	144	146	27	100	100	0	1341	1494	619	52	53	10	100	100	0	0.251	0.256	0.258	0.248	1.278	0.247	0.918	80	377	1613	1811	-1.992	324	1289	369	1442	0
6	5	4	"pheA"	"STM2667"	7440	19290	110	416	446	112	140	143	26	100	100	0	1066	1157	348	52	53	11	100	100	0	0.272	0.277	0.276	0.272	1.216	0.269	0.906	80	453	1290	1411	-1.877	276	1014	306	1105	0
6	6	4	"yfiH"	"STM2661"	7610	19290	110	2005	2208	901	139	142	24	100	100	0	1635	1894	805	52	53	10	100	100	0	1.179	1.123	1.116	1.125	1.136	1.089	0.951	80	438	3449	3911	0.237	1866	1583	2069	1842	0
6	7	4	"yabI"	"STM0105"	7790	19290	110	1089	1235	519	139	144	28	100	100	0	2491	2815	1251	52	57	65	100	100	0	0.390	0.397	0.394	0.394	1.254	0.390	0.935	80	433	3389	3859	-1.360	950	2439	1096	2763	0
6	8	4	"ftsZ"	"STM0133"	7960	19290	120	5009	4774	1552	140	141	24	100	100	0	3838	3620	1446	52	57	63	100	98	0	1.286	1.299	1.294	1.418	1.733	1.265	0.950	120	458	8655	8202	0.363	4869	3786	4634	3568	0
6	9	4	"caiD"	"STM0070"	8140	19290	110	925	950	233	139	141	24	100	100	0	2730	2793	815	52	55	26	100	100	0	0.294	0.296	0.288	0.297	1.240	0.267	0.903	80	446	3464	3552	-1.769	786	2678	811	2741	0
6	10	4	"hofB"	"STM0143"	8320	19280	110	583	605	154	140	142	25	100	100	0	4815	5291	1756	52	53	9	100	100	0	0.093	0.089	0.087	0.089	1.216	0.085	0.920	80	396	5206	5704	-3.426	443	4763	465	5239	0
6	11	4	"mioC"	"STM3875"	8490	19290	120	2850	2838	703	140	141	24	100	100	0	5937	5828	2006	52	76	466	98	96	0	0.460	0.467	0.462	0.494	1.546	0.435	0.921	120	412	8595	8474	-1.119	2710	5885	2698	5776	0
6	12	4	"glmU"	"STM3862"	8660	19290	110	2396	2377	376	142	159	94	100	100	0	6377	6309	1072	54	98	470	100	100	0	0.356	0.357	0.362	0.358	1.133	0.338	0.923	80	429	8577	8490	-1.488	2254	6323	2235	6255	0
6	13	4	"cvpA"	"STM2363"	8840	19280	110	2292	2259	506	146	172	116	100	100	0	3734	3694	953	54	96	174	100	100	0	0.583	0.580	0.583	0.584	1.135	0.565	0.949	80	439	5826	5753	-0.778	2146	3680	2113	3640	0
6	14	4	"lrhA"	"STM2330"	9010	19290	110	1306	1346	311	145	155	78	100	100	0	1616	1711	720	53	69	103	100	100	0	0.743	0.724	0.751	0.742	1.255	0.625	0.777	80	399	2724	2859	-0.429	1161	1563	1201	1658	0
6	15	4	"elaA"	"STM2312"	9180	19290	110	961	954	173	139	140	20	100	100	0	3938	3838	743	52	53	9	100	100	0	0.212	0.215	0.213	0.214	1.174	0.202	0.934	80	406	4708	4601	-2.241	822	3886	815	3786	0
6	16	4	"ais"	"STM2296"	9350	19280	110	545	586	161	139	143	26	100	100	0	2364	2625	838	53	55	16	100	100	0	0.176	0.174	0.176	0.170	1.301	0.171	0.944	80	463	2717	3019	-2.509	406	2311	447	2572	0
6	17	4	"glpQ"	"STM2282"	9540	19270	110	1612	1585	487	141	144	27	100	100	0	7482	7371	2168	54	56	16	100	100	0	0.198	0.197	0.205	0.190	1.449	0.190	0.908	80	432	8899	8761	-2.336	1471	7428	1444	7317	0
6	18	4	""	"STM2406"	9710	19280	110	655	767	343	143	143	22	100	100	0	3377	4144	2117	53	54	10	100	100	0	0.154	0.153	0.152	0.149	1.193	0.152	0.956	80	440	3836	4715	-2.699	512	3324	624	4091	0
6	19	4	"ybdO"	"STM0606"	9890	19280	110	308	319	67	142	144	23	100	100	0	3136	3356	1102	51	52	10	100	100	0	0.054	0.054	0.053	0.053	1.292	0.052	0.845	80	406	3251	3482	-4.216	166	3085	177	3305	0
6	20	4	"ygaE"	"STM2794"	10050	19270	110	657	647	180	142	144	25	100	98	0	2517	2790	997	51	52	10	100	100	0	0.209	0.184	0.189	0.181	1.424	0.175	0.915	80	394	2981	3244	-2.260	515	2466	505	2739	0
6	21	4	"slrB"	"STM2834"	10230	19280	100	223	225	34	142	144	28	93	78	0	1410	1452	329	52	52	10	100	100	0	0.060	0.059	0.061	0.056	1.579	0.053	0.621	80	408	1439	1483	-4.067	81	1358	83	1400	0
6	22	4	"ygaC"	"STM2801"	10400	19280	110	629	653	138	142	143	24	100	100	0	2496	2596	647	53	54	17	100	100	0	0.199	0.201	0.202	0.200	1.181	0.197	0.940	80	440	2930	3054	-2.327	487	2443	511	2543	0
6	23	4	"yqaB"	"STM2820"	10580	19270	110	1430	1570	519	143	146	27	100	100	0	1854	2096	716	53	54	10	100	100	0	0.715	0.698	0.707	0.693	1.288	0.702	0.937	80	416	3088	3470	-0.485	1287	1801	1427	2043	0
6	24	4	"hypF"	"STM2842"	10750	19270	110	414	411	109	144	149	53	100	93	0	1301	1419	489	51	54	34	100	100	0	0.216	0.195	0.198	0.190	1.429	0.189	0.854	80	491	1520	1635	-2.211	270	1250	267	1368	0
6	1	5	""	"STM3251"	6730	19470	100	457	464	92	141	142	26	100	100	0	6540	6602	1866	53	53	10	100	100	0	0.049	0.049	0.049	0.049	1.234	0.048	0.937	80	440	6803	6872	-4.360	316	6487	323	6549	0
6	2	5	"tdcG"	"STM3240"	6910	19470	110	290	304	83	141	141	23	98	93	0	2326	2513	1020	53	53	9	100	100	0	0.066	0.066	0.067	0.062	1.516	0.064	0.835	80	418	2422	2623	-3.931	149	2273	163	2460	0
6	3	5	"gcp"	"STM3208"	7080	19470	110	1599	1587	316	142	143	23	100	100	0	3627	3651	883	53	54	11	100	100	0	0.408	0.402	0.401	0.405	1.166	0.391	0.955	80	426	5031	5043	-1.295	1457	3574	1445	3598	0
6	4	5	"yqiA"	"STM3182"	7250	19460	110	994	976	148	144	145	26	100	100	0	6296	6441	1352	53	56	27	100	100	0	0.136	0.130	0.135	0.130	1.286	0.128	0.885	80	440	7093	7220	-2.877	850	6243	832	6388	0
6	5	5	"hybC"	"STM3147"	7430	19460	110	718	725	243	138	141	25	100	100	0	3274	3363	1148	52	55	25	100	100	0	0.180	0.177	0.176	0.171	1.219	0.180	0.951	80	467	3802	3898	-2.474	580	3222	587	3311	0
6	6	5	"gsp"	"STM3139"	7610	19460	110	385	402	125	136	138	24	100	100	0	1191	1275	479	52	53	10	100	100	0	0.219	0.217	0.218	0.210	1.277	0.214	0.901	80	433	1388	1489	-2.194	249	1139	266	1223	0
6	7	5	"pqiA"	"STM1063"	7780	19460	110	487	485	151	138	142	28	100	100	0	2726	2708	1190	52	53	10	100	100	0	0.131	0.131	0.130	0.130	1.278	0.125	0.907	80	440	3023	3003	-2.938	349	2674	347	2656	0
6	8	5	""	"STM1078"	7960	19460	100	434	444	79	139	140	23	100	100	0	645	659	150	51	52	10	100	100	0	0.497	0.502	0.495	0.498	1.247	0.490	0.920	80	388	889	913	-1.010	295	594	305	608	0
6	9	5	"hpaH"	"STM1105"	8140	19460	110	215	217	33	138	140	24	96	83	0	1081	1103	229	51	52	9	100	100	0	0.075	0.075	0.070	0.070	1.540	0.071	0.641	80	439	1107	1131	-3.742	77	1030	79	1052	0
6	10	5	""	"STM1132"	8310	19460	110	298	307	59	138	141	25	100	100	0	4021	4329	1355	50	52	10	100	100	0	0.040	0.039	0.039	0.039	1.230	0.037	0.845	80	466	4131	4448	-4.633	160	3971	169	4279	0
6	11	5	"rluC"	"STM1187"	8490	19450	110	526	641	554	139	141	22	100	100	0	1631	1808	1044	52	76	463	100	92	0	0.245	0.286	0.264	0.258	1.281	0.299	0.668	80	417	1966	2258	-2.029	387	1579	502	1756	0
6	12	5	"ycfW"	"STM1219"	8660	19460	110	439	464	134	139	140	23	100	100	0	1533	1712	624	52	75	451	100	92	0	0.203	0.196	0.192	0.193	1.198	0.191	0.922	80	439	1781	1985	-2.304	300	1481	325	1660	0
6	13	5	"dnaA"	"STM3838"	8840	19450	110	553	581	170	140	144	50	100	100	0	1309	1346	499	52	55	32	100	100	0	0.329	0.341	0.343	0.339	1.222	0.333	0.920	80	432	1670	1735	-1.606	413	1257	441	1294	0
6	14	5	""	"STM1484"	9010	19460	120	4641	4382	1288	138	142	49	99	99	0	3215	3016	1046	53	56	31	100	99	0	1.424	1.432	1.429	1.520	1.449	1.411	0.966	120	452	7665	7207	0.510	4503	3162	4244	2963	0
6	15	5	"yrdB"	"STM3400"	9180	19450	110	667	669	94	139	141	24	100	100	0	3280	3189	423	53	54	11	100	100	0	0.164	0.169	0.168	0.168	1.149	0.164	0.942	80	398	3755	3666	-2.612	528	3227	530	3136	0
6	16	5	""	"STM3411"	9360	19460	110	373	392	114	140	142	24	100	100	0	1034	1110	420	51	53	10	100	100	0	0.237	0.238	0.231	0.232	1.270	0.234	0.913	80	413	1216	1311	-2.077	233	983	252	1059	0
6	17	5	"rplR"	"STM3424"	9530	19450	120	8184	8253	3433	143	143	26	100	100	0	348	355	122	53	54	15	99	99	0	27.258	26.854	27.092	25.891	1.439	27.794	0.946	120	493	8336	8412	4.769	8041	295	8110	302	0
6	18	5	"yheO"	"STM3452"	9700	19450	110	1144	1270	331	140	142	22	100	100	0	4080	4539	1283	52	53	11	100	100	0	0.249	0.252	0.249	0.251	1.129	0.250	0.959	80	419	5032	5617	-2.004	1004	4028	1130	4487	0
6	19	5	"treF"	"STM3603"	9880	19450	110	449	471	131	142	156	207	83	26	0	2001	2236	838	52	57	57	100	100	0	0.158	0.151	0.153	0.150	1.209	0.159	0.310	80	453	2256	2513	-2.666	307	1949	329	2184	0
6	20	5	"yhjL"	"STM3616"	10050	19450	110	188	191	37	142	156	211	0	0	0	526	526	217	52	57	58	100	100	0	0.097	0.103	0.102	0.093	1.935	0.932	0.078	80	439	520	523	-3.365	46	474	49	474	0
6	21	5	"yhjT"	"STM3623"	10220	19450	110	183	183	34	139	141	22	73	47	0	507	532	166	52	53	10	100	98	0	0.097	0.092	0.086	0.088	1.857	0.093	0.388	80	439	499	524	-3.370	44	455	44	480	0
6	22	5	""	"STM3632"	10390	19450	110	900	905	119	138	140	22	100	100	0	5787	5834	942	53	55	18	100	100	0	0.133	0.133	0.132	0.133	1.135	0.128	0.957	80	439	6496	6548	-2.912	762	5734	767	5781	0
6	23	5	"yiaG"	"STM3648"	10570	19450	110	329	341	84	140	143	27	100	100	0	1553	1716	524	53	54	11	100	100	0	0.126	0.121	0.121	0.115	1.307	0.120	0.882	80	454	1689	1864	-2.989	189	1500	201	1663	0
6	24	5	"yiaH"	"STM3658"	10740	19460	110	424	426	86	143	145	28	100	100	0	4888	5061	1480	51	53	10	100	100	0	0.058	0.056	0.058	0.056	1.231	0.052	0.879	80	495	5118	5293	-4.105	281	4837	283	5010	0
6	1	6	""	"STM1790"	6730	19640	110	219	225	52	138	140	26	90	70	0	2024	2052	741	52	53	10	100	100	0	0.041	0.043	0.040	0.040	1.486	0.044	0.695	80	490	2053	2087	-4.606	81	1972	87	2000	0
6	2	6	"ychF"	"STM1784"	6900	19640	120	2781	2729	873	138	139	23	100	99	0	6727	6702	2827	53	54	11	100	100	0	0.396	0.390	0.395	0.396	1.396	0.367	0.951	120	511	9317	9240	-1.336	2643	6674	2591	6649	0
6	3	6	"yciA"	"STM1736"	7070	19630	110	1922	1889	376	141	141	23	100	100	0	3396	3282	714	52	54	13	100	100	0	0.533	0.541	0.540	0.542	1.131	0.529	0.967	80	433	5125	4978	-0.909	1781	3344	1748	3230	0
6	4	6	"stdC"	"STM3027"	7250	19630	110	1147	1217	251	145	147	25	100	100	0	5393	5507	1139	53	57	27	100	100	0	0.188	0.197	0.195	0.196	1.140	0.190	0.952	80	465	6342	6526	-2.414	1002	5340	1072	5454	0
6	5	6	"aas"	"STM3010"	7430	19640	110	460	489	138	141	142	23	100	100	0	2048	2279	861	53	55	12	100	100	0	0.160	0.156	0.151	0.156	1.210	0.146	0.910	80	415	2314	2574	-2.645	319	1995	348	2226	0
6	6	6	"mltA"	"STM2988"	7600	19640	120	1443	1495	491	140	141	24	99	99	0	10490	11826	5465	53	55	21	100	100	0	0.125	0.115	0.117	0.122	1.416	0.107	0.951	120	493	11740	13128	-3.002	1303	10437	1355	11773	0
6	7	6	"yihX"	"STM4026"	7770	19630	110	1658	1666	324	138	142	22	100	100	0	4639	4517	905	53	53	10	100	100	0	0.331	0.342	0.348	0.342	1.140	0.338	0.941	80	433	6106	5992	-1.593	1520	4586	1528	4464	0
6	8	6	""	"STM0867"	7950	19630	110	955	1020	253	137	140	26	100	100	0	3234	3403	955	53	53	10	100	100	0	0.257	0.264	0.265	0.264	1.131	0.252	0.951	80	468	3999	4233	-1.959	818	3181	883	3350	0
6	9	6	"ybhN"	"STM0811"	8130	19630	110	580	623	207	138	140	22	100	100	0	4078	4960	2196	51	53	10	100	100	0	0.110	0.099	0.100	0.099	1.201	0.095	0.945	80	466	4469	5394	-3.188	442	4027	485	4909	0
6	10	6	"abrB"	"STM0729"	8300	19640	110	309	360	118	137	140	22	100	100	0	1591	1974	926	53	53	9	100	100	0	0.112	0.116	0.116	0.113	1.296	0.115	0.854	80	435	1710	2144	-3.161	172	1538	223	1921	0
6	11	6	"citB"	"STM0690"	8480	19630	110	358	387	126	138	139	21	100	100	0	2141	2488	1213	53	53	9	100	100	0	0.105	0.102	0.105	0.101	1.322	0.098	0.889	80	469	2308	2684	-3.247	220	2088	249	2435	0
6	12	6	"gltK"	"STM0663"	8660	19630	110	412	428	124	138	139	22	100	100	0	3225	3631	1493	52	53	9	100	100	0	0.086	0.081	0.081	0.080	1.268	0.079	0.923	80	441	3447	3869	-3.534	274	3173	290	3579	0
6	13	6	"ybjZ"	"STM0942"	8830	19630	110	3121	3430	1602	138	139	26	100	100	0	3900	4364	2048	51	52	9	100	100	0	0.775	0.763	0.765	0.750	1.182	0.759	0.947	80	453	6832	7605	-0.368	2983	3849	3292	4313	0
6	14	6	""	"STM0907"	9000	19630	110	654	748	324	137	139	24	100	100	0	2549	3036	1419	51	52	9	100	100	0	0.207	0.205	0.196	0.200	1.225	0.200	0.934	80	399	3015	3596	-2.273	517	2498	611	2985	0
6	15	6	"sugE"	"STM4338"	9180	19630	120	754	711	259	140	141	24	99	95	0	2625	2370	1055	52	53	10	100	100	0	0.239	0.246	0.249	0.259	1.582	0.241	0.951	120	437	3187	2889	-2.067	614	2573	571	2318	0
6	16	6	"miaA"	"STM4360"	9340	19630	120	4319	4267	1523	142	144	25	100	100	0	3481	3344	1348	51	52	9	100	99	0	1.218	1.253	1.276	1.374	1.640	1.232	0.960	120	449	7607	7418	0.284	4177	3430	4125	3293	0
6	17	6	"yjeT"	"STM4365"	9530	19630	110	717	763	205	142	144	24	100	100	0	1340	1358	449	51	54	19	100	100	0	0.446	0.475	0.484	0.478	1.242	0.454	0.887	80	425	1864	1928	-1.165	575	1289	621	1307	0
6	18	6	"yjfM"	"STM4375"	9700	19620	110	518	525	86	140	141	23	100	100	0	3852	3895	796	52	55	19	100	100	0	0.099	0.100	0.100	0.100	1.250	0.098	0.929	80	442	4178	4228	-3.330	378	3800	385	3843	0
6	19	6	"yibD"	"STM3707"	9870	19630	110	489	527	143	139	152	201	95	37	0	4683	5368	2023	51	54	39	100	100	0	0.076	0.073	0.072	0.073	1.220	0.068	0.921	80	455	4982	5705	-3.726	350	4632	388	5317	0
6	20	6	"yiaJ"	"STM3667"	10040	19620	100	378	438	175	139	156	222	56	15	0	2677	3551	1897	53	58	61	100	100	0	0.091	0.085	0.087	0.083	1.265	0.082	0.918	80	396	2863	3797	-3.457	239	2624	299	3498	0
6	21	6	"glyQ"	"STM3656"	10210	19630	110	581	736	363	138	140	22	100	100	0	1306	1592	850	52	53	10	100	100	0	0.353	0.388	0.388	0.381	1.225	0.381	0.934	80	454	1697	2138	-1.501	443	1254	598	1540	0
6	22	6	"dppB"	"STM3629"	10390	19620	100	413	421	105	139	141	23	100	100	0	2687	2770	835	53	54	11	100	100	0	0.104	0.104	0.103	0.101	1.307	0.098	0.887	80	408	2908	2999	-3.265	274	2634	282	2717	0
6	23	6	"yhjJ"	"STM3613"	10560	19620	110	453	510	194	138	140	23	100	98	0	2203	2375	1080	52	53	10	100	100	0	0.146	0.160	0.160	0.156	1.336	0.157	0.911	80	454	2466	2695	-2.772	315	2151	372	2323	0
6	24	6	"yhiI"	"STM3587"	10740	19620	110	408	448	169	139	141	23	100	100	0	1417	1664	822	51	52	10	100	100	0	0.197	0.192	0.193	0.188	1.296	0.190	0.916	80	497	1635	1922	-2.344	269	1366	309	1613	0
6	1	7	"rpmH"	"STM3839"	6700	19830	110	1382	1405	461	136	138	23	100	100	0	421	439	147	52	53	14	100	100	0	3.377	3.279	3.283	3.264	1.275	3.330	0.949	80	498	1615	1656	1.756	1246	369	1269	387	0
6	2	7	"trmE"	"STM3843"	6880	19830	70	353	349	96	137	138	22	100	100	0	239	246	75	53	54	12	100	100	0	1.161	1.098	1.119	1.040	1.760	1.186	0.677	32	225	402	405	0.216	216	186	212	193	0
6	3	7	""	"STM3846"	7040	19820	110	206	207	39	135	139	28	88	67	0	6152	5989	2525	53	55	15	100	100	0	0.012	0.012	0.015	0.016	1.460	0.011	0.581	80	479	6170	6008	-6.425	71	6099	72	5936	0
6	4	7	"pstB"	"STM3854"	7220	19810	110	3166	3153	527	137	140	28	100	100	0	8085	8138	1669	53	56	16	100	100	0	0.377	0.373	0.374	0.375	1.301	0.372	0.884	80	448	11061	11101	-1.407	3029	8032	3016	8085	0
6	5	7	""	"STM3858"	7400	19810	120	1359	1299	534	143	144	22	99	98	0	7207	7320	3793	53	54	11	100	100	0	0.170	0.159	0.164	0.172	1.626	0.150	0.937	120	488	8370	8423	-2.557	1216	7154	1156	7267	0
6	6	7	"atpB"	"STM3871"	7570	19820	110	4288	4244	660	145	145	24	100	100	0	7276	7553	2364	53	54	23	100	100	0	0.574	0.547	0.568	0.563	1.388	0.507	0.839	80	414	11366	11599	-0.802	4143	7223	4099	7500	0
6	7	7	"lpdA"	"STM0154"	7760	19810	110	1958	2141	1266	141	142	24	100	100	0	2125	2289	1474	52	53	22	100	100	0	0.877	0.894	0.903	0.896	1.220	0.879	0.953	80	462	3890	4237	-0.190	1817	2073	2000	2237	0
6	8	7	"kdgT"	"STM0161"	7930	19810	110	426	442	114	137	139	27	100	100	0	3565	3841	1868	52	54	29	100	100	0	0.082	0.080	0.084	0.083	1.236	0.070	0.600	80	465	3802	4094	-3.604	289	3513	305	3789	0
6	9	7	"gcd"	"STM0169"	8110	19810	90	380	403	147	138	140	24	100	100	0	1374	1476	591	51	54	33	100	100	0	0.183	0.186	0.175	0.179	1.290	0.186	0.849	52	359	1565	1690	-2.451	242	1323	265	1425	0
6	10	7	"stiH"	"STM0174"	8290	19800	110	476	488	185	140	141	23	100	100	0	2817	3094	1526	52	54	12	100	100	0	0.122	0.114	0.113	0.111	1.290	0.111	0.925	80	438	3101	3390	-3.041	336	2765	348	3042	0
6	11	7	"yadI"	"STM0178"	8450	19800	110	404	402	77	140	140	23	100	98	0	3729	3723	1167	52	53	10	100	100	0	0.072	0.071	0.073	0.071	1.234	0.069	0.914	80	436	3941	3933	-3.800	264	3677	262	3671	0
6	12	7	"yadB"	"STM0185"	8630	19800	110	347	351	117	140	140	22	98	98	0	1289	1363	674	51	53	10	100	100	0	0.167	0.161	0.161	0.160	1.379	0.160	0.886	80	469	1445	1523	-2.580	207	1238	211	1312	0
6	13	7	""	"STM1586"	8810	19810	100	1665	1776	550	140	141	26	100	100	0	2608	2780	1009	52	53	11	100	100	0	0.597	0.600	0.608	0.608	1.235	0.588	0.946	80	403	4081	4364	-0.745	1525	2556	1636	2728	0
6	14	7	"srfC"	"STM1595"	8990	19800	110	732	854	449	141	142	26	100	100	0	1055	1270	804	52	53	10	100	100	0	0.589	0.585	0.592	0.588	1.267	0.567	0.950	80	406	1594	1931	-0.763	591	1003	713	1218	0
6	15	7	"sifB"	"STM1602"	9150	19800	100	443	452	72	139	143	25	100	100	0	4506	4763	1118	52	53	10	100	100	0	0.068	0.066	0.068	0.066	1.225	0.063	0.901	80	377	4758	5024	-3.873	304	4454	313	4711	0
6	16	7	""	"STM1606"	9340	19800	100	420	542	350	138	141	24	98	97	0	1065	1378	1005	51	53	10	100	100	0	0.278	0.304	0.291	0.284	1.341	0.318	0.948	80	369	1296	1731	-1.846	282	1014	404	1327	0
6	17	7	""	"STM1615"	9510	19800	100	528	549	204	142	144	25	100	98	0	2190	2335	1039	51	53	10	100	100	0	0.180	0.178	0.176	0.172	1.312	0.176	0.931	80	371	2525	2691	-2.470	386	2139	407	2284	0
6	18	7	""	"STM1621"	9670	19800	110	383	404	99	141	141	23	100	98	0	3586	3869	1596	52	55	18	100	100	0	0.068	0.069	0.069	0.069	1.265	0.064	0.905	80	448	3776	4080	-3.868	242	3534	263	3817	0
6	19	7	""	"STM1792"	9850	19800	90	348	343	108	140	144	25	98	92	0	3274	3537	1959	51	52	11	100	100	0	0.065	0.058	0.058	0.056	1.460	0.054	0.883	52	339	3431	3689	-3.954	208	3223	203	3486	0
6	20	7	"ycgQ"	"STM1800"	10030	19800	110	665	650	96	138	142	25	100	100	0	5809	6169	1575	52	53	12	100	100	0	0.092	0.084	0.086	0.085	1.207	0.079	0.936	80	451	6284	6629	-3.449	527	5757	512	6117	0
6	21	7	"nhaB"	"STM1806"	10200	19800	110	1137	1124	161	140	142	24	100	100	0	9776	9618	1796	52	53	11	100	100	0	0.103	0.103	0.103	0.103	1.155	0.100	0.953	80	412	10721	10550	-3.286	997	9724	984	9566	0
6	22	7	"rnd"	"STM1817"	10370	19800	100	390	411	131	141	142	23	100	100	0	1440	1623	701	52	52	9	100	100	0	0.179	0.172	0.166	0.169	1.234	0.168	0.929	80	381	1637	1841	-2.479	249	1388	270	1571	0
6	23	7	"yoaE"	"STM1828"	10540	19800	100	323	360	136	143	144	24	100	100	0	1078	1436	788	51	52	11	100	100	0	0.175	0.157	0.153	0.150	1.372	0.156	0.913	80	424	1207	1602	-2.512	180	1027	217	1385	0
6	24	7	""	"STM1833"	10720	19800	100	234	247	82	144	145	26	86	70	0	1051	1258	895	51	52	10	100	100	0	0.090	0.085	0.089	0.083	1.743	0.083	0.800	80	452	1090	1310	-3.474	90	1000	103	1207	0
6	1	8	""	"STM2358"	6700	19980	110	645	631	119	136	138	23	100	100	0	7505	7518	2058	51	54	18	100	100	0	0.068	0.066	0.068	0.066	1.216	0.065	0.940	80	446	7963	7962	-3.872	509	7454	495	7467	0
6	2	8	"dedD"	"STM2364"	6880	19990	110	898	1162	582	138	139	24	100	100	0	1589	2070	1195	51	52	10	100	100	0	0.494	0.507	0.495	0.521	1.274	0.494	0.955	80	430	2298	3043	-1.017	760	1538	1024	2019	0
6	3	8	"usg"	"STM2369"	7040	19990	110	2608	2563	836	135	137	24	100	100	0	4060	4132	1759	52	53	12	100	100	0	0.617	0.595	0.598	0.620	1.293	0.568	0.956	80	411	6481	6508	-0.697	2473	4008	2428	4080	0
6	4	8	""	"STM2377"	7220	19980	100	467	538	220	135	139	30	100	100	0	3835	4853	2559	52	55	15	100	100	0	0.088	0.084	0.084	0.083	1.305	0.083	0.950	80	408	4115	5204	-3.510	332	3783	403	4801	0
6	5	8	"yfcM"	"STM2381"	7400	19990	100	334	363	151	138	140	23	100	97	0	1640	1993	1438	51	52	10	100	100	0	0.123	0.116	0.117	0.118	1.386	0.108	0.921	80	376	1785	2167	-3.019	196	1589	225	1942	0
6	6	8	"fadL"	"STM2391"	7570	19980	110	1019	1053	372	141	147	75	100	100	0	3647	3657	1461	52	55	19	100	100	0	0.244	0.253	0.253	0.252	1.251	0.243	0.914	80	426	4473	4517	-2.034	878	3595	912	3605	0
6	7	8	""	"STM2595"	7750	19980	100	300	317	92	140	142	41	96	81	0	2729	2767	1088	52	54	15	100	100	0	0.060	0.065	0.064	0.061	1.499	0.065	0.844	80	408	2837	2892	-4.064	160	2677	177	2715	0
6	8	8	""	"STM2599"	7930	19980	100	309	324	95	139	140	25	97	95	0	1264	1443	705	52	52	10	100	100	0	0.140	0.133	0.132	0.129	1.456	0.127	0.864	80	382	1382	1576	-2.834	170	1212	185	1391	0
6	9	8	""	"STM2604"	8100	19980	100	231	239	44	141	142	25	97	90	0	2069	2108	611	50	62	162	100	100	0	0.045	0.048	0.048	0.046	1.457	0.046	0.704	80	396	2109	2156	-4.488	90	2019	98	2058	0
6	10	8	""	"STM2608"	8270	19980	110	189	187	32	139	141	24	76	52	0	1189	1369	700	50	60	152	100	100	0	0.044	0.036	0.039	0.038	1.729	0.032	0.379	80	440	1189	1367	-4.510	50	1139	48	1319	0
6	11	8	""	"STM2613"	8450	19980	110	279	281	45	140	140	24	100	98	0	3212	3239	828	52	52	9	100	100	0	0.044	0.044	0.045	0.043	1.290	0.043	0.818	80	438	3299	3328	-4.507	139	3160	141	3187	0
6	12	8	""	"STM2618"	8620	19980	100	192	199	45	140	142	31	70	36	0	876	918	295	52	55	22	100	100	0	0.063	0.068	0.066	0.059	1.882	0.066	0.432	80	405	876	925	-3.986	52	824	59	866	0
6	13	8	"yrbE"	"STM3312"	8810	19970	110	1677	1658	224	141	144	33	100	100	0	7138	7428	1778	52	56	24	100	100	0	0.217	0.206	0.217	0.208	1.237	0.198	0.913	80	400	8622	8893	-2.206	1536	7086	1517	7376	0
6	14	8	"yhbG"	"STM3319"	8970	19970	120	2775	2557	753	142	144	26	100	100	0	8642	9159	4222	53	54	13	100	100	0	0.307	0.265	0.285	0.274	1.386	0.230	0.853	120	440	11222	11521	-1.706	2633	8589	2415	9106	0
6	15	8	""	"STM3334"	9150	19970	110	1941	1906	650	143	144	27	100	100	0	7407	7783	3419	53	55	13	100	100	0	0.244	0.228	0.230	0.230	1.172	0.217	0.957	80	399	9152	9493	-2.032	1798	7354	1763	7730	0
6	16	8	""	"STM3343"	9320	19970	120	1528	1417	431	139	141	24	97	96	0	10964	10656	3989	52	54	12	100	100	0	0.127	0.121	0.123	0.115	1.481	0.116	0.952	120	475	12301	11882	-2.974	1389	10912	1278	10604	0
6	17	8	"yhcB"	"STM3347"	9500	19970	100	716	770	226	140	143	24	100	100	0	2334	2466	884	51	53	11	100	100	0	0.252	0.261	0.258	0.260	1.201	0.253	0.944	80	378	2859	3045	-1.987	576	2283	630	2415	0
6	18	8	""	"STM3358"	9670	19970	110	1022	1006	117	143	144	24	100	100	0	7148	7425	1419	52	55	21	100	100	0	0.124	0.117	0.119	0.118	1.156	0.114	0.944	80	427	7975	8236	-3.013	879	7096	863	7373	0
6	19	8	""	"STM0762"	9840	19960	110	600	563	134	142	143	24	97	97	0	10948	10392	3076	52	55	22	100	100	0	0.042	0.041	0.041	0.040	1.319	0.040	0.945	80	441	11354	10761	-4.572	458	10896	421	10340	0
6	20	8	"dcoA"	"STM0767"	10020	19960	110	289	303	81	140	141	25	98	95	0	3409	3890	1692	51	52	10	100	100	0	0.044	0.042	0.044	0.041	1.469	0.041	0.838	80	440	3507	4002	-4.494	149	3358	163	3839	0
6	21	8	""	"STM0777"	10190	19970	100	592	565	126	142	145	28	100	100	0	10004	9217	2775	52	56	38	100	100	0	0.045	0.046	0.046	0.046	1.177	0.045	0.961	80	320	10402	9588	-4.467	450	9952	423	9165	0
6	22	8	"modB"	"STM0782"	10340	19970	120	1129	1014	373	145	150	41	99	98	0	5134	4573	2044	54	70	139	99	98	0	0.194	0.192	0.192	0.192	1.334	0.185	0.953	120	446	6064	5388	-2.368	984	5080	869	4519	0
6	23	8	"hutG"	"STM0788"	10540	19960	70	214	232	70	142	145	23	93	71	0	367	407	194	52	55	16	100	100	0	0.229	0.254	0.243	0.239	1.662	0.219	0.596	32	230	387	445	-2.129	72	315	90	355	0
6	24	8	"hutH"	"STM0791"	10710	19970	100	334	353	129	144	146	29	98	93	0	1187	1247	639	51	53	16	100	100	0	0.167	0.175	0.166	0.166	1.419	0.174	0.861	80	453	1326	1405	-2.580	190	1136	209	1196	0
6	1	9	""	"STM0903"	6700	20150	100	154	153	26	140	141	21	42	13	0	5165	5394	1898	52	54	18	100	100	0	0.003	0.002	0.014	0.015	1.364	0.002	0.053	80	444	5127	5355	-8.513	14	5113	13	5342	0
6	2	9	""	"STM0908"	6880	20150	100	238	244	52	139	139	22	96	91	0	1802	1993	1032	51	51	10	100	100	0	0.057	0.054	0.057	0.053	1.487	0.048	0.749	80	394	1850	2047	-4.145	99	1751	105	1942	0
6	3	9	""	"STM0914"	7050	20150	100	181	183	31	135	136	23	77	47	0	2608	2594	918	51	52	11	100	100	0	0.018	0.019	0.023	0.022	1.424	0.017	0.445	80	395	2603	2591	-5.797	46	2557	48	2543	0
6	4	9	""	"STM0918"	7230	20150	100	144	147	26	135	137	23	30	10	0	568	678	363	51	52	11	100	100	0	0.017	0.019	0.042	0.043	2.541	0.010	0.016	80	396	526	639	-5.844	9	517	12	627	0
6	5	9	""	"STM0922"	7400	20150	100	195	196	29	138	138	22	90	65	0	3208	3350	858	52	52	9	100	100	0	0.018	0.018	0.019	0.019	1.417	0.017	0.565	80	368	3213	3356	-5.791	57	3156	58	3298	0
6	6	9	""	"STM0926"	7580	20150	100	362	375	120	138	146	78	93	71	0	1780	1928	869	52	57	24	100	100	0	0.130	0.126	0.124	0.120	1.514	0.121	0.638	80	396	1952	2113	-2.948	224	1728	237	1876	0
6	7	9	""	"STM4206"	7750	20150	100	261	274	86	139	143	43	92	77	0	1583	1606	612	53	56	21	100	100	0	0.080	0.087	0.087	0.084	1.412	0.089	0.757	80	396	1652	1688	-3.649	122	1530	135	1553	0
6	8	9	""	"STM4210"	7930	20140	110	261	280	84	138	140	26	95	85	0	2970	3470	1917	52	53	17	100	100	0	0.042	0.042	0.041	0.040	1.443	0.040	0.841	80	433	3041	3560	-4.568	123	2918	142	3418	0
6	9	9	""	"STM4215"	8110	20150	110	206	218	63	140	141	24	86	63	0	2600	3240	2845	50	52	16	100	100	0	0.026	0.024	0.025	0.025	1.544	0.021	0.716	80	441	2616	3268	-5.272	66	2550	78	3190	0
6	10	9	""	"STM4219"	8280	20140	110	227	238	60	139	141	24	96	87	0	1548	1617	650	51	51	9	100	100	0	0.059	0.063	0.059	0.059	1.483	0.062	0.685	80	426	1585	1665	-4.088	88	1497	99	1566	0
6	11	9	"yjbG"	"STM4224"	8450	20140	110	260	261	52	140	141	23	98	91	0	1822	1956	543	52	52	9	100	100	0	0.068	0.064	0.063	0.060	1.409	0.063	0.785	80	438	1890	2025	-3.883	120	1770	121	1904	0
6	12	9	"yjbO"	"STM4244"	8630	20140	110	725	768	278	139	140	24	100	100	0	1649	1753	675	52	53	14	100	100	0	0.367	0.370	0.370	0.368	1.204	0.367	0.946	80	453	2183	2330	-1.446	586	1597	629	1701	0
6	13	9	"csgC"	"STM1145"	8810	20140	110	398	399	76	140	143	34	100	98	0	3080	3029	757	52	56	24	100	100	0	0.085	0.087	0.086	0.086	1.233	0.086	0.914	80	449	3286	3236	-3.553	258	3028	259	2977	0
6	14	9	"ssaO"	"STM1416"	8980	20140	110	397	422	112	143	143	24	100	100	0	2502	2739	1165	52	53	11	100	100	0	0.104	0.104	0.101	0.104	1.195	0.100	0.921	80	404	2704	2966	-3.270	254	2450	279	2687	0
6	15	9	"hisC"	"STM2073"	9140	20140	100	822	976	432	142	144	27	100	100	0	514	559	339	52	53	13	100	100	0	1.472	1.645	1.800	1.716	1.273	1.542	0.920	80	392	1142	1341	0.558	680	462	834	507	0
6	16	9	"flgE"	"STM1177"	9330	20140	100	542	599	198	140	141	23	100	98	0	3045	3464	1460	51	52	9	100	100	0	0.134	0.134	0.137	0.133	1.307	0.132	0.950	80	385	3396	3872	-2.897	402	2994	459	3413	0
6	17	9	"rnc"	"STM2581"	9490	20140	110	1217	1323	432	137	139	24	100	100	0	2173	2316	822	51	52	9	100	100	0	0.509	0.524	0.523	0.527	1.233	0.506	0.947	80	426	3202	3451	-0.974	1080	2122	1186	2265	0
6	18	9	"mutS"	"STM2909"	9660	20130	90	399	457	276	139	140	26	98	96	0	941	1075	749	51	55	30	100	100	0	0.292	0.311	0.312	0.282	1.475	0.324	0.909	52	339	1150	1342	-1.775	260	890	318	1024	0
6	19	9	"yecS"	"STM1952"	9840	20130	100	390	429	145	143	144	26	100	100	0	2436	2676	1189	52	57	32	100	100	0	0.104	0.109	0.108	0.107	1.309	0.109	0.913	80	430	2631	2910	-3.271	247	2384	286	2624	0
6	20	9	"otsB"	"STM1929"	10020	20140	110	312	425	310	138	141	26	100	98	0	1522	2612	3054	52	54	11	100	100	0	0.118	0.112	0.117	0.116	1.355	0.101	0.899	80	454	1644	2847	-3.079	174	1470	287	2560	0
6	21	9	"yebC"	"STM1899"	10190	20130	110	4552	4647	772	145	150	45	100	100	0	6980	7198	1751	52	70	149	100	100	0	0.636	0.630	0.645	0.640	1.134	0.613	0.971	80	376	11335	11648	-0.653	4407	6928	4502	7146	0
6	22	9	"yecN"	"STM1904"	10360	20140	120	911	1129	1027	147	167	113	92	85	0	1795	2774	3153	55	156	618	87	74	0	0.439	0.361	0.409	0.388	1.559	0.305	0.891	120	433	2504	3701	-1.187	764	1740	982	2719	-100
6	23	9	"grpE"	"STM2681"	10540	20130	110	3069	3180	867	144	147	28	100	100	0	3389	3277	882	53	55	16	100	100	0	0.877	0.942	0.950	0.941	1.173	0.946	0.949	80	464	6261	6260	-0.190	2925	3336	3036	3224	0
6	24	9	""	"STM3782"	10710	20140	110	1227	1259	255	145	147	26	100	100	0	19651	20642	5911	52	54	15	100	100	0	0.055	0.054	0.054	0.055	1.164	0.051	0.944	80	483	20681	21704	-4.179	1082	19599	1114	20590	0
6	1	10	"dinP"	"STM0313"	6690	20330	110	328	330	78	139	141	22	97	97	0	884	875	287	51	53	13	100	100	0	0.227	0.232	0.230	0.236	1.358	0.219	0.819	80	475	1022	1015	-2.140	189	833	191	824	0
6	2	10	""	"STM0325"	6870	20330	100	282	310	87	139	138	21	100	97	0	980	1154	535	51	51	9	100	100	0	0.154	0.155	0.150	0.151	1.339	0.153	0.887	80	388	1072	1274	-2.700	143	929	171	1103	0
6	3	10	""	"STM0329"	7040	20330	100	175	174	30	136	136	22	68	41	0	315	359	161	52	52	10	100	100	0	0.148	0.124	0.142	0.127	1.925	0.118	0.357	80	394	302	345	-2.754	39	263	38	307	0
6	4	10	""	"STM0333"	7220	20320	110	229	231	38	136	138	22	97	93	0	1587	1683	522	51	57	40	100	100	0	0.061	0.058	0.058	0.056	1.510	0.055	0.687	80	454	1629	1727	-4.046	93	1536	95	1632	0
6	5	10	""	"STM1050"	7400	20310	110	378	393	98	139	141	23	100	100	0	5065	4843	1909	52	58	40	100	100	0	0.048	0.053	0.052	0.054	1.330	0.051	0.920	80	452	5252	5045	-4.391	239	5013	254	4791	0
6	6	10	"ycbW"	"STM1059"	7580	20320	100	925	920	334	138	139	23	100	100	0	1200	1241	533	52	53	10	100	100	0	0.686	0.658	0.694	0.664	1.283	0.641	0.925	80	396	1935	1971	-0.545	787	1148	782	1189	0
6	7	10	"yeaM"	"STM1279"	7750	20320	110	516	590	349	138	140	21	100	100	0	799	812	414	52	53	13	100	100	0	0.506	0.595	0.575	0.567	1.241	0.660	0.901	80	404	1125	1212	-0.983	378	747	452	760	0
6	8	10	""	"STM1287"	7920	20320	120	280	278	76	141	141	24	93	86	0	1312	1269	689	52	53	16	99	98	0	0.110	0.113	0.111	0.118	1.859	0.102	0.770	120	473	1399	1354	-3.180	139	1260	137	1217	0
6	9	10	"yeaA"	"STM1291"	8100	20320	110	860	875	238	137	139	23	100	100	0	1989	2055	642	51	52	9	100	100	0	0.373	0.368	0.375	0.368	1.215	0.360	0.944	80	433	2661	2742	-1.423	723	1938	738	2004	0
6	10	10	"astC"	"STM1303"	8280	20320	100	282	290	83	137	139	23	97	95	0	1034	1089	461	51	51	9	100	100	0	0.148	0.147	0.141	0.146	1.449	0.145	0.826	80	408	1128	1191	-2.761	145	983	153	1038	0
6	11	10	"spy"	"STM1308"	8450	20320	110	751	795	285	139	142	28	100	100	0	2034	2091	973	52	53	11	100	100	0	0.309	0.322	0.324	0.326	1.283	0.304	0.940	80	452	2594	2695	-1.695	612	1982	656	2039	0
6	12	10	"celG"	"STM1317"	8630	20320	100	874	871	161	141	142	29	100	100	0	1127	1117	266	51	52	12	100	100	0	0.681	0.685	0.693	0.695	1.314	0.671	0.918	80	408	1809	1796	-0.554	733	1076	730	1066	0
6	13	10	"rfbJ"	"STM2089"	8800	20320	110	626	626	114	140	143	46	100	100	0	3004	3091	826	52	55	28	100	100	0	0.165	0.160	0.159	0.161	1.189	0.152	0.935	80	424	3438	3525	-2.603	486	2952	486	3039	0
6	14	10	"galF"	"STM2098"	8970	20320	110	1317	1267	418	140	141	24	100	100	0	6132	5924	2279	53	57	31	100	100	0	0.194	0.192	0.190	0.194	1.170	0.188	0.971	80	439	7256	6998	-2.369	1177	6079	1127	5871	0
6	15	10	"wcaC"	"STM2113"	9150	20310	110	549	551	84	140	142	24	100	100	0	4583	4546	799	52	55	31	100	100	0	0.090	0.091	0.093	0.091	1.219	0.088	0.919	80	440	4940	4905	-3.470	409	4531	411	4494	0
6	16	10	"yegH"	"STM2119"	9320	20320	110	549	577	165	139	141	25	100	100	0	2194	2211	615	51	51	9	100	100	0	0.191	0.203	0.198	0.200	1.264	0.198	0.893	80	453	2553	2598	-2.386	410	2143	438	2160	0
6	17	10	"yegB"	"STM2129"	9500	20310	110	258	284	74	139	140	26	100	100	0	824	903	378	50	51	9	100	100	0	0.154	0.170	0.173	0.165	1.458	0.164	0.765	80	439	893	998	-2.701	119	774	145	853	0
6	18	10	"yegQ"	"STM2136"	9670	20310	110	557	588	120	141	142	26	100	100	0	1984	2055	559	51	53	21	100	100	0	0.215	0.223	0.225	0.224	1.209	0.214	0.915	80	478	2349	2451	-2.216	416	1933	447	2004	0
6	19	10	"cpxR"	"STM4059"	9850	20310	100	416	415	117	143	144	24	100	100	0	834	851	313	51	52	10	100	100	0	0.349	0.340	0.340	0.338	1.365	0.330	0.876	80	394	1056	1072	-1.520	273	783	272	800	0
6	20	10	""	"STM4068"	10010	20310	110	484	501	83	141	143	23	100	100	0	1716	1767	384	51	52	10	100	100	0	0.206	0.210	0.214	0.210	1.257	0.191	0.844	80	426	2008	2076	-2.279	343	1665	360	1716	0
6	21	10	"yneA"	"STM4077"	10190	20300	100	162	161	25	144	146	25	38	11	0	122	126	43	51	52	11	96	92	0	0.254	0.227	0.300	0.317	2.591	0.291	0.112	80	408	89	92	-1.980	18	71	17	75	-50
6	22	10	"glpK"	"STM4086"	10360	20300	100	179	373	383	145	163	116	30	22	0	138	1140	1936	52	149	649	23	21	0	0.395	0.210	0.257	0.324	2.616	0.182	0.949	80	374	120	1316	-1.339	34	86	228	1088	-50
6	23	10	"ftsN"	"STM4093"	10540	20310	100	493	485	140	145	147	27	100	100	0	897	868	331	51	52	14	100	100	0	0.411	0.416	0.430	0.410	1.388	0.406	0.908	80	408	1194	1157	-1.282	348	846	340	817	0
6	24	10	""	"STM4102"	10710	20310	110	461	489	143	145	147	24	100	100	0	3241	3595	1453	51	52	10	100	100	0	0.099	0.097	0.096	0.097	1.216	0.094	0.934	80	496	3506	3888	-3.336	316	3190	344	3544	0
6	1	11	"ygdL"	"STM2987"	6700	20490	110	1135	1230	403	141	140	22	100	100	0	3670	4011	1619	51	53	17	100	100	0	0.275	0.275	0.274	0.279	1.178	0.267	0.968	80	463	4613	5049	-1.864	994	3619	1089	3960	0
6	2	11	"ygdB"	"STM2998"	6870	20500	120	468	446	157	141	141	23	95	94	0	4768	4100	1885	52	52	9	100	100	0	0.069	0.075	0.075	0.076	1.435	0.075	0.938	120	442	5043	4353	-3.850	327	4716	305	4048	0
6	3	11	"ygeD"	"STM3009"	7040	20490	110	638	619	134	138	139	23	100	100	0	2857	2913	896	53	55	12	100	100	0	0.178	0.168	0.175	0.169	1.223	0.161	0.908	80	416	3304	3341	-2.487	500	2804	481	2860	0
6	4	11	"kduI"	"STM3018"	7230	20490	110	565	547	112	138	141	24	100	100	0	8629	8206	1965	54	58	28	100	100	0	0.050	0.050	0.050	0.050	1.198	0.050	0.950	80	453	9002	8561	-4.328	427	8575	409	8152	0
6	5	11	""	"STM3025"	7400	20490	110	1298	1290	434	139	141	25	100	100	0	6533	6177	2214	52	61	45	100	100	0	0.179	0.188	0.192	0.185	1.289	0.185	0.953	80	439	7640	7276	-2.483	1159	6481	1151	6125	0
6	6	11	""	"STM3030"	7570	20490	110	894	868	155	138	140	23	100	100	0	9180	8999	2082	52	55	15	100	100	0	0.083	0.082	0.083	0.082	1.151	0.079	0.956	80	440	9884	9677	-3.594	756	9128	730	8947	0
6	7	11	""	"STM2692"	7750	20490	100	273	282	59	137	139	22	100	100	0	1562	1516	490	52	54	15	100	100	0	0.090	0.099	0.098	0.098	1.314	0.096	0.832	80	396	1646	1609	-3.473	136	1510	145	1464	0
6	8	11	""	"STM2702"	7920	20480	110	226	229	58	138	140	31	87	66	0	3404	3454	1754	52	53	9	100	100	0	0.026	0.027	0.027	0.027	1.559	0.026	0.695	80	417	3440	3493	-5.251	88	3352	91	3402	0
6	9	11	""	"STM2706"	8100	20490	100	412	420	101	141	145	37	100	97	0	8724	9080	2674	51	53	13	100	100	0	0.031	0.031	0.031	0.030	1.305	0.030	0.883	80	408	8944	9308	-5.000	271	8673	279	9029	0
6	10	11	"yjiA"	"STM4530"	8280	20490	110	3407	3133	834	140	142	28	100	100	0	3913	3736	1035	51	52	12	100	100	0	0.846	0.812	0.831	0.817	1.242	0.802	0.944	80	440	7129	6678	-0.241	3267	3862	2993	3685	0
6	11	11	"cutF"	"STM0241"	8450	20490	110	905	909	250	140	143	29	100	100	0	1849	1856	515	51	52	10	100	100	0	0.425	0.426	0.418	0.423	1.220	0.418	0.942	80	440	2563	2574	-1.233	765	1798	769	1805	0
6	12	11	"yaiY"	"STM0378"	8630	20490	110	888	888	133	142	144	29	100	100	0	2768	2732	621	51	53	15	100	100	0	0.275	0.278	0.278	0.282	1.201	0.269	0.952	80	441	3463	3427	-1.865	746	2717	746	2681	0
6	13	11	"ybcI"	"STM0540"	8800	20480	110	415	420	98	137	140	46	98	98	0	1547	1583	511	51	54	28	100	100	0	0.186	0.185	0.184	0.181	1.357	0.177	0.792	80	440	1774	1815	-2.428	278	1496	283	1532	0
6	14	11	""	"STM0556"	8980	20480	110	285	278	43	138	141	46	97	88	0	2765	2744	653	51	54	27	100	100	0	0.054	0.052	0.053	0.051	1.374	0.048	0.818	80	427	2861	2833	-4.207	147	2714	140	2693	0
6	15	11	""	"STM0298"	9150	20480	100	218	220	45	140	142	24	88	75	0	2451	2467	890	51	56	34	100	100	0	0.032	0.033	0.034	0.032	1.514	0.032	0.656	80	385	2478	2496	-4.943	78	2400	80	2416	0
6	16	11	""	"STM0576"	9320	20490	110	283	283	45	140	141	24	100	100	0	2593	2564	652	50	51	9	100	100	0	0.056	0.057	0.059	0.056	1.304	0.055	0.814	80	426	2686	2657	-4.152	143	2543	143	2514	0
6	17	11	""	"STM0581"	9500	20480	110	847	845	202	141	142	23	100	100	0	1338	1391	393	50	51	9	100	100	0	0.548	0.525	0.527	0.525	1.200	0.519	0.942	80	441	1994	2045	-0.867	706	1288	704	1341	0
6	18	11	"fepC"	"STM0590"	9670	20490	100	832	872	465	144	145	25	100	100	0	1530	1757	1154	50	52	12	100	100	0	0.465	0.426	0.442	0.432	1.297	0.406	0.920	80	395	2168	2435	-1.105	688	1480	728	1707	0
6	19	11	"narP"	"STM2246"	9850	20480	110	611	630	255	142	143	24	100	100	0	2028	2207	1097	51	52	13	100	100	0	0.237	0.226	0.231	0.224	1.275	0.223	0.924	80	440	2446	2644	-2.076	469	1977	488	2156	0
6	20	11	"stcA"	"STM2152"	10020	20480	110	288	284	42	142	144	21	98	97	0	5395	5543	1092	52	53	11	100	100	0	0.027	0.026	0.026	0.026	1.326	0.025	0.812	80	427	5489	5633	-5.194	146	5343	142	5491	0
6	21	11	"yehW"	"STM2162"	10190	20480	110	551	582	150	143	146	24	100	100	0	1386	1506	475	51	52	11	100	100	0	0.306	0.302	0.302	0.300	1.181	0.293	0.939	80	439	1743	1894	-1.710	408	1335	439	1455	0
6	22	11	"yohD"	"STM2170"	10360	20480	110	598	611	134	143	146	24	100	100	0	3389	3493	954	51	52	10	100	100	0	0.136	0.136	0.139	0.135	1.233	0.131	0.923	80	439	3793	3910	-2.875	455	3338	468	3442	0
6	23	11	""	"STM2175"	10530	20480	110	662	687	142	144	146	25	100	100	0	6633	7215	1870	52	52	11	100	100	0	0.079	0.076	0.077	0.076	1.174	0.074	0.950	80	439	7099	7706	-3.667	518	6581	543	7163	0
6	24	11	""	"STM2288"	10710	20490	110	290	294	44	145	146	23	100	98	0	1832	1833	416	52	52	11	100	100	0	0.081	0.084	0.083	0.082	1.377	0.079	0.789	80	497	1925	1930	-3.618	145	1780	149	1781	0
6	1	12	"Ctrl-62buffer"	"Ctrl-62buffer"	6690	20670	100	142	143	21	143	146	40	5	0	0	70	88	53	53	54	16	51	36	0	-0.059	0.000	0.552	0.621	4.761	0.159	0.012	80	454	16	35	Error	-1	17	0	35	-50
6	2	12	"Ctrl-Y2buffer"	"Ctrl-Y2buffer"	6860	20660	100	144	146	27	141	145	42	7	1	0	69	77	33	52	52	9	62	46	0	0.176	0.200	0.660	0.864	3.699	1.033	0.064	80	384	20	30	-2.503	3	17	5	25	-50
6	3	12	"Ctrl-Y6buffer"	"Ctrl-Y6buffer"	7040	20660	100	146	148	22	137	141	37	11	2	0	75	83	29	53	55	25	46	25	0	0.409	0.367	0.820	0.755	5.483	1.357	0.491	80	418	31	41	-1.290	9	22	11	30	-50
6	4	12	"Ctrl-OmpAbuffer"	"Ctrl-OmpAbuffer"	7210	20660	100	149	152	29	142	143	23	27	8	0	81	100	62	54	57	13	60	52	0	0.259	0.217	0.409	0.600	4.287	0.424	0.185	80	419	34	56	-1.948	7	27	10	46	-50
6	5	12	"ctrl-buffer"	"ctrl-buffer"	7390	20660	100	150	152	33	146	146	27	16	8	0	75	93	53	56	59	26	36	18	0	0.211	0.162	0.889	0.837	3.404	3.148	0.073	80	408	23	43	-2.248	4	19	6	37	-50
6	6	12	"Ctrl-RCA25ng/ul"	"Ctrl-RCA25ng/ul"	7560	20660	100	135	136	19	142	143	24	5	0	0	66	69	19	52	54	12	51	28	0	-0.500	-0.353	0.700	0.800	3.897	0.001	0.000	80	391	7	11	Error	-7	14	-6	17	-50
6	7	12	"Ctrl-62buffer"	"Ctrl-62buffer"	7740	20660	100	137	140	21	139	140	23	12	2	0	62	68	23	50	52	12	48	32	0	-0.167	0.056	0.793	0.846	3.838	8.015	0.004	80	408	10	19	Error	-2	12	1	18	-50
6	8	12	"Ctrl-Y2buffer"	"Ctrl-Y2buffer"	7910	20660	100	143	148	26	138	139	21	28	10	0	61	64	18	50	51	10	50	25	0	0.455	0.714	0.633	1.037	4.158	9.244	0.016	80	420	16	24	-1.138	5	11	10	14	-50
6	9	12	"Ctrl-Y6buffer"	"Ctrl-Y6buffer"	8090	20660	100	135	136	23	139	140	34	3	0	0	62	64	17	49	50	10	56	28	0	-0.308	-0.200	0.955	1.149	4.172	21.660	0.010	80	391	9	12	Error	-4	13	-3	15	-50
6	10	12	"Ctrl-OmpAbuffer"	"Ctrl-OmpAbuffer"	8260	20660	100	141	142	23	138	140	24	18	1	0	64	73	25	50	51	10	60	40	0	0.214	0.174	0.500	0.683	3.876	5.409	0.015	80	397	17	27	-2.222	3	14	4	23	-50
6	11	12	"ctrl-buffer"	"ctrl-buffer"	8430	20660	100	146	147	19	139	142	24	22	2	0	61	66	21	51	52	9	50	36	0	0.700	0.533	1.125	1.121	4.276	9.993	0.008	80	398	17	23	-0.515	7	10	8	15	-50
6	12	12	"Ctrl-RCA200ng/ul"	"Ctrl-RCA200ng/ul"	8610	20660	100	153	153	23	140	142	24	26	3	0	68	72	16	50	51	9	87	46	0	0.722	0.591	0.875	0.885	2.921	13.549	0.006	80	397	31	35	-0.469	13	18	13	22	-50
6	13	12	"Ctrl-62buffer"	"Ctrl-62buffer"	8780	20660	100	142	142	22	136	136	24	22	1	0	64	73	30	50	51	10	57	40	0	0.429	0.261	0.750	0.941	6.227	3.163	0.020	80	404	20	29	-1.222	6	14	6	23	-50
6	14	12	"Ctrl-Y2buffer"	"Ctrl-Y2buffer"	8960	20650	100	148	150	23	137	137	22	31	10	0	63	69	24	50	51	9	61	37	0	0.846	0.684	1.000	0.861	4.008	3.466	0.041	80	392	24	32	-0.241	11	13	13	19	-50
6	15	12	"Ctrl-Y6buffer"	"Ctrl-Y6buffer"	9130	20650	100	142	143	25	137	139	23	23	6	0	64	80	42	50	52	14	48	31	0	0.357	0.200	0.513	0.802	4.797	0.796	0.035	80	409	19	36	-1.485	5	14	6	30	-50
6	16	12	"Ctrl-OmpAbuffer"	"Ctrl-OmpAbuffer"	9310	20650	100	145	145	24	139	140	24	22	2	0	66	75	27	51	52	10	62	41	0	0.400	0.250	0.971	0.818	4.248	3.646	0.024	80	395	21	30	-1.322	6	15	6	24	-50
6	17	12	"ctrl-buffer"	"ctrl-buffer"	9480	20650	100	134	139	21	141	140	23	11	3	0	58	62	18	50	51	18	31	8	0	-0.875	-0.167	2.000	1.796	3.706	20.336	0.003	80	409	1	10	Error	-7	8	-2	12	-50
6	18	12	"Ctrl-RCA75ng/ul"	"Ctrl-RCA75ng/ul"	9660	20650	100	142	142	24	140	141	24	22	1	0	61	63	12	50	51	18	30	3	0	0.182	0.154	1.184	1.054	3.838	4.768	0.004	80	395	13	15	-2.459	2	11	2	13	-50
6	19	12	"Ctrl-62buffer"	"Ctrl-62buffer"	9830	20650	100	146	144	20	140	141	26	10	1	0	66	70	21	50	51	11	56	36	0	0.375	0.200	0.800	0.865	4.561	16.508	0.005	80	385	22	24	-1.415	6	16	4	20	-50
6	20	12	"Ctrl-Y2buffer"	"Ctrl-Y2buffer"	10000	20650	100	146	148	25	140	142	23	33	6	0	66	70	21	50	52	11	63	32	0	0.375	0.400	1.033	1.104	2.621	3.731	0.043	80	397	22	28	-1.415	6	16	8	20	-50
6	21	12	"Ctrl-Y6buffer"	"Ctrl-Y6buffer"	10180	20650	100	139	139	22	143	145	23	8	0	0	60	72	29	50	51	10	48	36	0	-0.400	-0.182	0.547	0.593	3.690	4.142	0.011	80	408	6	18	Error	-4	10	-4	22	-50
6	22	12	"Ctrl-OmpAbuffer"	"Ctrl-OmpAbuffer"	10350	20650	100	146	149	26	141	142	21	28	11	0	72	100	70	51	51	10	66	51	0	0.238	0.163	0.415	0.542	4.280	0.219	0.069	80	408	26	57	-2.070	5	21	8	49	-50
6	23	12	"ctrl-buffer"	"ctrl-buffer"	10530	20650	100	143	142	20	144	145	23	10	2	0	63	71	30	51	52	11	50	25	0	-0.083	-0.100	0.913	0.995	6.108	0.198	0.003	80	396	11	18	Error	-1	12	-2	20	-50
6	24	12	"Ctrl-RCAbuffer"	"Ctrl-RCAbuffer"	10700	20650	100	149	152	32	145	147	28	13	7	0	67	83	40	53	54	10	56	41	0	0.286	0.233	0.502	0.863	4.943	1.912	0.066	80	415	18	37	-1.807	4	14	7	30	-50
6	1	13	"hupA"	"STM4170"	6690	20860	110	2820	2758	722	140	142	39	100	100	0	1447	1446	423	52	53	11	100	100	0	1.921	1.878	1.883	1.897	1.166	1.858	0.970	80	512	4075	4012	0.942	2680	1395	2618	1394	0
6	2	13	"hupA"	"STM4170"	6870	20850	110	2742	2742	615	139	142	39	100	100	0	1290	1296	408	52	53	10	100	100	0	2.103	2.092	2.170	2.124	1.161	2.074	0.946	80	451	3841	3847	1.072	2603	1238	2603	1244	0
6	3	13	"hilA"	"STM2876"	7040	20850	110	693	713	228	135	139	38	100	100	0	3361	3756	1499	51	53	24	100	100	0	0.169	0.156	0.161	0.158	1.250	0.146	0.907	80	451	3868	4283	-2.568	558	3310	578	3705	0
6	4	13	"hilA"	"STM2876"	7220	20850	110	576	637	196	139	141	26	100	100	0	4899	6234	2339	53	55	15	100	100	0	0.090	0.081	0.079	0.080	1.183	0.078	0.943	80	437	5283	6679	-3.471	437	4846	498	6181	0
6	5	13	"hilC"	"STM2867"	7390	20840	110	1092	1104	127	141	145	29	100	100	0	9194	9477	1509	55	58	19	100	100	0	0.104	0.102	0.102	0.103	1.133	0.100	0.959	80	433	10090	10385	-3.265	951	9139	963	9422	0
6	6	13	"hilC"	"STM2867"	7570	20840	120	841	808	292	139	141	27	99	96	0	5787	5554	2607	53	55	15	100	99	0	0.122	0.122	0.125	0.124	1.459	0.116	0.942	120	483	6436	6170	-3.030	702	5734	669	5501	0
6	7	13	"hns"	"STM1751"	7740	20840	110	3552	3609	978	137	142	47	100	100	0	2101	2110	695	51	53	12	100	100	0	1.666	1.686	1.732	1.707	1.187	1.682	0.954	80	446	5465	5531	0.736	3415	2050	3472	2059	0
6	8	13	"hns"	"STM1751"	7920	20840	110	2676	2719	600	139	142	47	100	100	0	1265	1307	334	51	51	10	100	100	0	2.090	2.054	2.069	2.069	1.178	2.076	0.958	80	434	3751	3836	1.063	2537	1214	2580	1256	0
6	9	13	"hns"	"STM1751"	8100	20840	120	3492	3393	1992	139	138	23	100	99	0	1315	1278	656	50	52	23	100	99	0	2.651	2.650	2.596	2.589	1.436	2.810	0.959	120	501	4618	4482	1.406	3353	1265	3254	1228	0
6	10	13	"hilD"	"STM2875"	8270	20840	110	1442	1455	445	136	138	27	100	100	0	4091	4073	1385	51	54	21	100	100	0	0.323	0.328	0.329	0.329	1.193	0.319	0.948	80	418	5346	5341	-1.629	1306	4040	1319	4022	0
6	11	13	"hilD"	"STM2875"	8450	20830	110	1160	1156	305	138	141	28	100	100	0	3264	3290	955	51	54	21	100	100	0	0.318	0.314	0.319	0.313	1.176	0.313	0.958	80	435	4235	4257	-1.653	1022	3213	1018	3239	0
6	12	13	"stpA"	"STM2799"	8620	20830	100	1404	1397	399	139	141	26	100	100	0	1955	1949	644	50	51	9	100	100	0	0.664	0.662	0.669	0.665	1.163	0.651	0.966	80	359	3170	3157	-0.591	1265	1905	1258	1899	0
6	13	13	"csrA"	"STM2826"	8800	20840	120	1146	1074	324	137	139	24	100	99	0	1990	1823	669	50	51	9	100	100	0	0.520	0.528	0.529	0.543	1.428	0.514	0.949	120	437	2949	2710	-0.943	1009	1940	937	1773	0
6	14	13	"dps"	"STM0831"	8970	20830	120	1781	1605	693	136	139	23	99	99	0	3378	3013	1580	51	52	9	100	100	0	0.494	0.496	0.510	0.518	1.422	0.468	0.928	120	445	4972	4431	-1.016	1645	3327	1469	2962	0
6	15	13	"dps"	"STM0831"	9140	20830	110	2443	2434	595	139	142	31	100	100	0	4199	4266	1278	51	53	18	100	100	0	0.555	0.544	0.557	0.542	1.184	0.536	0.957	80	432	6452	6510	-0.848	2304	4148	2295	4215	0
6	16	13	"dps"	"STM0831"	9320	20830	110	2604	2399	622	143	144	30	100	100	0	4449	4118	921	51	54	18	100	100	0	0.560	0.555	0.568	0.544	1.194	0.561	0.971	80	439	6859	6323	-0.838	2461	4398	2256	4067	0
6	17	13	"oxyR"	"STM4125"	9490	20830	110	2382	2368	505	142	144	26	100	100	0	2032	2125	522	50	51	10	100	100	0	1.130	1.073	1.104	1.076	1.174	1.076	0.947	80	449	4222	4301	0.177	2240	1982	2226	2075	0
6	18	13	"oxyR"	"STM4125"	9670	20830	110	2948	2885	967	145	150	38	100	100	0	2701	2574	1024	50	56	38	100	100	0	1.057	1.086	1.106	1.107	1.179	1.066	0.971	80	438	5454	5264	0.080	2803	2651	2740	2524	0
6	19	13	"fur"	"STM0693"	9840	20820	110	2685	2498	590	144	149	41	100	100	0	4256	4080	1197	50	58	42	100	100	0	0.604	0.584	0.599	0.582	1.186	0.575	0.957	80	428	6747	6384	-0.727	2541	4206	2354	4030	0
6	20	13	"fur"	"STM0693"	10010	20820	110	2175	2147	429	142	144	29	100	100	0	3410	3465	718	51	54	22	100	100	0	0.605	0.587	0.596	0.585	1.155	0.585	0.972	80	441	5392	5419	-0.724	2033	3359	2005	3414	0
6	21	13	"envR"	"STM3389"	10190	20830	110	987	1009	325	142	144	25	100	100	0	6846	6468	2075	50	52	13	100	100	0	0.124	0.135	0.128	0.136	1.300	0.133	0.932	80	435	7641	7285	-3.008	845	6796	867	6418	0
6	22	13	"envR"	"STM3389"	10360	20830	110	873	914	333	139	142	34	100	100	0	5069	4900	1682	51	52	13	100	100	0	0.146	0.160	0.152	0.159	1.224	0.161	0.940	80	427	5752	5624	-2.773	734	5018	775	4849	0
6	23	13	"envR"	"STM3389"	10530	20820	110	729	830	375	144	145	24	100	100	0	5590	5476	1898	51	53	13	100	100	0	0.106	0.126	0.127	0.119	1.383	0.130	0.885	80	426	6124	6111	-3.243	585	5539	686	5425	0
6	24	13	"arcB"	"STM3328"	10700	20820	100	1322	1323	711	145	146	25	100	100	0	3274	3276	2054	55	55	11	100	100	0	0.366	0.366	0.363	0.370	1.270	0.353	0.964	80	428	4396	4399	-1.451	1177	3219	1178	3221	0
6	1	14	""	"STM4316"	6690	21010	90	162	404	990	138	139	25	48	32	0	536	841	1180	53	57	18	100	100	0	0.050	0.338	0.095	0.095	2.739	0.876	0.833	52	354	507	1054	-4.331	24	483	266	788	0
6	2	14	""	"STM4529"	6860	21010	110	1411	1436	285	134	135	23	100	100	0	1478	1589	539	53	56	17	100	100	0	0.896	0.848	0.881	0.863	1.205	0.814	0.928	80	483	2702	2838	-0.158	1277	1425	1302	1536	0
6	3	14	""	"STM4276"	7030	21010	110	256	280	99	134	136	26	97	95	0	1124	1077	382	52	57	51	100	100	0	0.114	0.142	0.129	0.128	1.638	0.140	0.669	80	495	1194	1171	-3.135	122	1072	146	1025	0
6	4	14	""	"STM0560"	7220	21000	110	544	527	94	135	137	27	100	97	0	2660	2564	489	52	58	52	100	100	0	0.157	0.156	0.156	0.152	1.330	0.154	0.939	80	481	3017	2904	-2.673	409	2608	392	2512	0
6	5	14	""	"STM0359"	7390	21010	100	221	224	40	135	137	26	93	83	0	768	773	219	52	55	20	100	100	0	0.120	0.123	0.120	0.118	1.575	0.120	0.668	80	440	802	810	-3.058	86	716	89	721	0
6	6	14	""	"STM1024"	7570	21000	110	208	212	41	135	137	22	95	73	0	413	458	195	52	53	12	100	100	0	0.202	0.190	0.186	0.176	1.791	0.182	0.677	80	474	434	483	-2.306	73	361	77	406	0
6	7	14	"purG"	"STM2565"	7740	21010	80	198	221	89	137	137	22	86	67	0	187	278	267	50	51	9	100	100	0	0.445	0.368	0.389	0.378	1.999	0.326	0.765	52	291	198	312	-1.167	61	137	84	228	0
6	8	14	"cysM"	"STM2440"	7900	21000	100	147	149	34	139	144	46	13	1	0	87	129	127	50	52	11	80	66	0	0.216	0.127	0.366	0.489	3.732	0.204	0.192	80	447	45	89	-2.209	8	37	10	79	-50
6	9	14	"ompR"	"STM3502"	8090	21010	80	205	423	509	138	138	23	76	59	0	183	732	1224	50	53	28	100	96	0	0.504	0.418	0.431	0.413	1.913	0.398	0.877	52	310	200	967	-0.989	67	133	285	682	0
6	10	14	"dnaK"	"STM0012"	8270	21000	100	467	773	863	137	138	22	100	100	0	180	311	389	50	52	15	100	100	0	2.538	2.437	2.481	2.582	1.498	2.319	0.928	80	417	460	897	1.344	330	130	636	261	0
6	11	14	"trkA"	"STM3409"	8440	21010	120	511	520	239	138	140	26	98	93	0	3490	3730	2664	51	53	19	100	100	0	0.108	0.104	0.104	0.107	1.525	0.094	0.913	120	559	3812	4061	-3.205	373	3439	382	3679	0
6	12	14	""	"STM4528"	8620	21000	120	1996	1827	589	140	141	25	98	98	0	3212	2905	873	51	52	9	100	99	0	0.587	0.591	0.608	0.570	1.414	0.597	0.960	120	543	5017	4541	-0.768	1856	3161	1687	2854	0
6	13	14	""	"STM2230"	8800	21000	110	1413	1441	324	138	140	23	100	100	0	2857	3000	830	52	53	10	100	100	0	0.455	0.442	0.447	0.445	1.126	0.432	0.964	80	440	4080	4251	-1.138	1275	2805	1303	2948	0
6	14	14	"yegN"	"STM2127"	8970	21000	100	430	444	186	138	140	25	100	98	0	2382	2522	1301	52	53	10	100	100	0	0.125	0.124	0.124	0.118	1.348	0.125	0.925	80	408	2622	2776	-2.996	292	2330	306	2470	0
6	15	14	""	"STM2178"	9140	21000	110	227	230	50	141	142	29	90	73	0	1942	2144	1101	51	52	11	100	100	0	0.045	0.043	0.044	0.041	1.578	0.041	0.719	80	483	1977	2182	-4.459	86	1891	89	2093	0
6	16	14	""	"STM2664"	9310	20990	110	311	316	57	142	144	30	98	98	0	1441	1451	280	50	53	18	100	100	0	0.121	0.124	0.121	0.119	1.420	0.123	0.841	80	457	1560	1575	-3.041	169	1391	174	1401	0
6	17	14	"EMPTY"	"EMPTY"	9470	21000	100	153	152	26	141	142	23	28	6	0	100	109	52	49	50	10	88	76	0	0.235	0.183	0.390	0.380	3.358	0.252	0.086	80	416	63	71	-2.087	12	51	11	60	-75
6	18	14	"EMPTY"	"EMPTY"	9640	20990	100	141	146	23	141	142	25	16	7	0	59	60	14	50	51	10	48	18	0	0.000	0.500	1.706	1.641	2.718	7.417	0.016	80	430	9	15	Error	0	9	5	10	-75
6	19	14	"EMPTY"	"EMPTY"	9820	20990	100	143	148	24	139	143	32	15	3	0	60	62	13	50	54	34	6	0	0	0.400	0.750	1.111	1.044	5.432	8.247	0.013	80	441	14	21	-1.322	4	10	9	12	-75
6	20	14	"EMPTY"	"EMPTY"	9990	20990	100	150	148	23	140	143	29	11	2	0	59	62	16	49	52	21	27	2	0	1.000	0.615	1.611	1.470	3.814	4.745	0.028	80	441	20	21	0.000	10	10	8	13	-75
6	21	14	"EMPTY"	"EMPTY"	10170	20990	100	133	137	35	139	141	22	17	6	0	54	56	13	50	51	10	37	13	0	-1.500	-0.333	2.375	2.451	3.434	53.705	0.001	80	428	-2	4	Error	-6	4	-2	6	-75
6	22	14	"EMPTY"	"EMPTY"	10340	20990	100	141	148	26	139	143	34	15	1	0	55	57	13	50	50	9	40	20	0	0.400	1.286	1.900	1.531	3.897	78.719	0.011	80	428	7	16	-1.322	2	5	9	7	-75
6	23	14	"EMPTY"	"EMPTY"	10520	20990	100	150	147	31	140	144	34	17	2	0	59	61	14	50	52	13	35	13	0	1.111	0.636	2.293	2.690	4.678	22.221	0.005	80	440	19	18	0.152	10	9	7	11	-75
6	24	14	"EMPTY"	"EMPTY"	10690	20990	100	142	144	23	142	144	23	17	3	0	68	70	18	51	52	10	65	42	0	0.000	0.105	0.870	0.961	4.006	47.288	0.000	80	472	17	21	Error	0	17	2	19	-75
7	1	1	"yccF"	"STM1074"	11310	18560	130	656	664	118	146	148	28	100	100	0	4175	4196	870	52	55	25	100	100	0	0.124	0.125	0.125	0.125	1.149	0.123	0.951	120	625	4633	4662	-3.015	510	4123	518	4144	0
7	2	1	"ydjN"	"STM1320"	11480	18550	120	560	574	135	148	151	35	100	100	0	2144	2207	668	53	58	38	100	100	0	0.197	0.198	0.194	0.197	1.215	0.189	0.916	120	446	2503	2580	-2.343	412	2091	426	2154	0
7	3	1	""	"STM1491"	11650	18550	130	1023	1028	225	148	151	32	100	100	0	5291	5294	1304	53	65	68	100	100	0	0.167	0.168	0.168	0.168	1.187	0.164	0.952	120	527	6113	6121	-2.582	875	5238	880	5241	0
7	4	1	"yiaC"	"STM3643"	11840	18550	130	636	639	122	149	149	28	100	100	0	4350	4372	1140	52	63	66	100	100	0	0.113	0.113	0.115	0.114	1.206	0.107	0.901	120	502	4785	4810	-3.142	487	4298	490	4320	0
7	5	1	"oppA"	"STM1746"	12000	18540	130	1359	1388	482	149	151	29	100	100	0	4298	4455	1587	52	58	48	100	100	0	0.285	0.281	0.279	0.277	1.163	0.280	0.956	120	527	5456	5642	-1.811	1210	4246	1239	4403	0
7	6	1	""	"STM2585"	12190	18540	130	2163	2135	367	149	152	29	100	100	0	6495	6453	1365	52	61	65	100	100	0	0.313	0.310	0.315	0.311	1.126	0.298	0.954	120	526	8457	8387	-1.678	2014	6443	1986	6401	0
7	7	1	"yecH"	"STM1936"	12350	18540	130	635	646	160	149	161	78	100	98	0	3585	3568	1002	52	139	520	100	99	0	0.138	0.141	0.140	0.140	1.190	0.139	0.914	120	510	4019	4013	-2.862	486	3533	497	3516	0
7	8	1	"srlR"	"STM2837"	12530	18540	130	566	573	105	150	163	77	100	99	0	5151	5118	1201	53	156	558	100	100	0	0.082	0.084	0.083	0.083	1.156	0.083	0.923	120	542	5514	5488	-3.615	416	5098	423	5065	0
7	9	1	"kdpA"	"STM0706"	12710	18540	130	193	195	41	149	155	41	52	10	0	472	511	243	53	81	254	91	28	0	0.105	0.100	0.103	0.095	1.987	0.068	0.369	120	527	463	504	-3.251	44	419	46	458	0
7	10	1	"greB"	"STM3503"	12880	18540	120	265	390	232	149	152	31	81	61	0	1113	3220	3061	52	72	95	100	100	0	0.109	0.076	0.079	0.080	1.662	0.074	0.940	120	468	1177	3409	-3.193	116	1061	241	3168	0
7	11	1	""	"STM3156"	13060	18530	130	952	945	177	151	153	28	100	100	0	3104	3089	610	54	72	89	100	100	0	0.263	0.262	0.260	0.260	1.142	0.259	0.950	120	549	3851	3829	-1.929	801	3050	794	3035	0
7	12	1	"yaeC"	"STM0245"	13230	18530	130	1025	1015	145	151	161	69	100	100	0	8203	8901	3395	55	127	570	100	100	0	0.107	0.098	0.106	0.101	1.275	0.087	0.864	120	531	9022	9710	-3.221	874	8148	864	8846	0
7	13	1	"cyaY"	"STM3943"	13400	18530	130	1362	1692	1183	153	166	76	100	100	0	4332	4433	1135	54	137	578	100	99	0	0.283	0.351	0.283	0.316	1.396	0.361	0.677	120	540	5487	5918	-1.823	1209	4278	1539	4379	0
7	14	1	"cyaA"	"STM3939"	13580	18530	130	2724	2898	824	154	165	55	100	100	0	6444	6771	2181	52	72	132	100	100	0	0.402	0.408	0.404	0.412	1.186	0.393	0.942	120	565	8962	9463	-1.314	2570	6392	2744	6719	0
7	15	1	"yifK"	"STM3930"	13760	18540	130	4130	4206	918	152	159	47	100	100	0	8185	8296	2467	52	61	47	100	100	0	0.489	0.492	0.493	0.502	1.158	0.469	0.948	120	503	12111	12298	-1.032	3978	8133	4054	8244	0
7	16	1	"wzxE"	"STM3926"	13920	18530	130	1865	1892	364	153	167	102	100	100	0	13145	13241	2433	52	152	845	100	100	0	0.131	0.132	0.131	0.131	1.136	0.128	0.956	120	486	14805	14928	-2.935	1712	13093	1739	13189	0
7	17	1	"rffG"	"STM3922"	14090	18530	130	2572	2836	1207	156	190	165	100	100	0	10184	10263	2057	53	222	1013	100	100	0	0.238	0.262	0.244	0.251	1.237	0.259	0.850	120	511	12547	12890	-2.068	2416	10131	2680	10210	0
7	18	1	"rfe"	"STM3918"	14270	18530	140	4831	4528	1030	160	179	121	98	98	0	16426	15910	4033	53	113	531	98	98	0	0.285	0.275	0.276	0.272	1.394	0.268	0.961	156	655	21044	20225	-1.810	4671	16373	4368	15857	0
7	19	1	""	"STM4433"	14460	18530	120	664	663	127	163	166	43	100	99	0	1254	1374	449	52	54	14	100	100	0	0.417	0.378	0.389	0.383	1.389	0.349	0.856	120	476	1703	1822	-1.263	501	1202	500	1322	0
7	20	1	""	"STM4440"	14630	18530	120	219	219	37	158	159	28	82	52	0	435	452	117	51	52	11	100	100	0	0.159	0.152	0.155	0.140	1.797	0.157	0.537	120	459	445	462	-2.654	61	384	61	401	0
7	21	1	""	"STM4447"	14800	18530	120	180	179	26	152	154	25	52	17	0	278	287	61	51	52	10	100	100	0	0.123	0.114	0.141	0.118	2.408	0.095	0.130	120	482	255	263	-3.019	28	227	27	236	0
7	22	1	""	"STM4464"	14980	18530	120	193	204	111	151	154	25	70	36	0	418	438	123	51	52	11	100	100	0	0.114	0.137	0.117	0.107	2.370	0.125	0.094	120	478	409	440	-3.127	42	367	53	387	0
7	23	1	"idnO"	"STM4483"	15150	18530	120	174	175	28	152	155	25	44	18	0	472	499	174	51	53	12	100	100	0	0.052	0.051	0.070	0.067	2.115	0.039	0.102	120	457	443	471	-4.258	22	421	23	448	0
7	24	1	""	"STM4488"	15310	18530	120	366	377	82	155	158	28	100	100	0	1438	1504	487	52	53	11	100	100	0	0.152	0.153	0.153	0.150	1.296	0.147	0.878	120	578	1597	1674	-2.716	211	1386	222	1452	0
7	1	2	"hydH"	"STM4173"	11300	18720	120	309	341	123	145	146	26	100	97	0	881	1106	946	53	54	19	100	100	0	0.198	0.186	0.184	0.187	1.395	0.126	0.697	120	464	992	1249	-2.336	164	828	196	1053	0
7	2	2	"yciG"	"STM1728"	11480	18710	120	216	217	36	143	146	27	90	69	0	542	564	164	54	57	26	100	100	0	0.150	0.145	0.142	0.134	1.793	0.138	0.617	120	327	561	584	-2.741	73	488	74	510	0
7	3	2	"yihU"	"STM4023"	11650	18720	120	177	182	34	145	150	55	19	0	0	1455	1629	611	54	60	38	100	100	0	0.023	0.023	0.030	0.029	1.610	0.022	0.305	120	354	1433	1612	-5.452	32	1401	37	1575	0
7	4	2	"yihP"	"STM4018"	11830	18710	130	319	326	81	148	153	55	95	83	0	3797	4159	1621	54	64	58	100	100	0	0.046	0.043	0.044	0.042	1.361	0.042	0.859	120	366	3914	4283	-4.452	171	3743	178	4105	0
7	5	2	"pepB"	"STM2536"	12000	18710	120	326	333	86	149	150	26	99	97	0	838	886	246	53	55	23	100	100	0	0.225	0.221	0.217	0.205	1.560	0.221	0.813	120	361	962	1017	-2.149	177	785	184	833	0
7	6	2	"atpF"	"STM3869"	12180	18710	130	551	584	189	149	151	28	99	98	0	747	820	331	54	63	53	100	99	0	0.580	0.568	0.573	0.556	1.351	0.560	0.914	120	395	1095	1201	-0.786	402	693	435	766	0
7	7	2	"sinI"	"STM2516"	12350	18710	130	399	408	69	147	160	79	100	95	0	4955	5150	1397	55	139	497	100	100	0	0.051	0.051	0.052	0.052	1.263	0.048	0.895	120	379	5152	5356	-4.281	252	4900	261	5095	0
7	8	2	""	"STM1056"	12530	18710	120	204	208	41	149	158	64	38	6	0	1466	1574	580	54	118	414	100	95	0	0.039	0.039	0.040	0.037	1.698	0.037	0.524	120	377	1467	1579	-4.682	55	1412	59	1520	0
7	9	2	"sitB"	"STM2862"	12700	18710	130	3941	3970	757	154	161	48	100	100	0	4172	4136	921	54	72	158	100	100	0	0.920	0.935	0.940	0.939	1.152	0.934	0.958	120	388	7905	7898	-0.121	3787	4118	3816	4082	0
7	10	2	"cytR"	"STM4094"	12880	18710	130	590	602	128	153	158	46	100	100	0	3592	3667	1010	54	73	88	100	100	0	0.124	0.124	0.124	0.124	1.238	0.120	0.902	120	395	3975	4062	-3.017	437	3538	449	3613	0
7	11	2	"bcfF"	"STM0026"	13050	18710	120	581	574	91	153	154	26	100	100	0	4234	4182	889	54	67	74	100	100	0	0.102	0.102	0.103	0.102	1.169	0.098	0.942	120	376	4608	4549	-3.288	428	4180	421	4128	0
7	12	2	"gmk"	"STM3740"	13230	18710	130	3078	3096	420	156	162	60	100	100	0	5670	5831	1149	54	92	346	100	100	0	0.520	0.509	0.519	0.514	1.131	0.489	0.962	120	364	8538	8717	-0.943	2922	5616	2940	5777	0
7	13	2	"srgA"	"PSLT011"	13400	18710	120	1629	1636	372	154	161	52	100	100	0	5683	5871	1493	54	90	333	100	100	0	0.262	0.255	0.257	0.256	1.193	0.248	0.959	120	363	7104	7299	-1.932	1475	5629	1482	5817	0
7	14	2	"ppx"	"STM2502"	13570	18710	130	1036	1069	333	154	161	44	100	99	0	6885	7297	2571	55	66	72	100	100	0	0.129	0.126	0.127	0.125	1.220	0.124	0.935	120	395	7712	8157	-2.953	882	6830	915	7242	0
7	15	2	""	"STM4258"	13750	18710	130	209	207	36	155	159	35	69	24	0	5343	5549	1280	55	67	60	100	100	0	0.010	0.009	0.013	0.014	1.338	0.009	0.382	120	368	5342	5546	-6.614	54	5288	52	5494	0
7	16	2	""	"STM4261"	13920	18700	130	1203	1194	239	158	168	91	100	100	0	9043	9133	2441	55	101	411	100	100	0	0.116	0.114	0.117	0.114	1.184	0.110	0.957	120	349	10033	10114	-3.104	1045	8988	1036	9078	0
7	17	2	""	"STM4261"	14080	18710	120	514	524	88	160	180	109	100	95	0	5684	5709	1540	55	99	329	100	100	0	0.063	0.064	0.065	0.064	1.220	0.059	0.772	120	354	5983	6018	-3.991	354	5629	364	5654	0
7	18	2	"yjcB"	"STM4263"	14260	18710	130	1975	1911	554	164	180	109	99	98	0	1301	1265	402	54	81	203	99	95	0	1.452	1.443	1.462	1.436	1.342	1.453	0.947	120	406	3058	2958	0.538	1811	1247	1747	1211	0
7	19	2	"livF"	"STM3560"	14450	18710	120	223	230	49	161	164	46	65	21	0	457	483	221	52	54	12	100	99	0	0.153	0.160	0.159	0.143	1.965	0.157	0.353	120	361	467	500	-2.708	62	405	69	431	0
7	20	2	"fljA"	"STM2770"	14610	18700	130	276	299	175	156	160	46	93	70	0	5451	5671	2051	52	55	16	100	100	0	0.022	0.025	0.023	0.023	1.505	0.025	0.352	120	359	5519	5762	-5.492	120	5399	143	5619	0
7	21	2	"ada"	"STM2265"	14790	18710	120	303	304	62	152	155	26	98	97	0	726	788	286	52	54	15	100	100	0	0.224	0.207	0.202	0.197	1.524	0.195	0.803	120	373	825	888	-2.158	151	674	152	736	0
7	22	2	"ssaV"	"STM1414"	14960	18700	120	295	298	51	153	156	26	100	99	0	1822	1822	509	53	54	12	100	100	0	0.080	0.082	0.082	0.080	1.330	0.079	0.820	120	376	1911	1914	-3.639	142	1769	145	1769	0
7	23	2	"fimC"	"STM0545"	15140	18710	120	212	210	30	158	160	39	66	20	0	4449	4343	871	53	56	20	100	100	0	0.012	0.012	0.016	0.016	1.351	0.012	0.410	120	382	4450	4342	-6.347	54	4396	52	4290	0
7	24	2	"malK"	"STM4230"	15310	18710	130	274	280	52	157	160	35	98	86	0	3215	3224	824	53	55	17	100	100	0	0.037	0.039	0.038	0.037	1.492	0.037	0.751	120	550	3279	3294	-4.756	117	3162	123	3171	0
7	1	3	"era"	"STM2580"	11290	18900	130	1501	1493	266	143	144	24	100	100	0	2975	2955	664	53	54	12	100	100	0	0.465	0.465	0.465	0.468	1.159	0.449	0.955	120	550	4280	4252	-1.105	1358	2922	1350	2902	0
7	2	3	"pabB"	"STM1824"	11460	18890	120	472	498	140	142	143	23	100	100	0	1088	1227	476	53	54	12	100	100	0	0.319	0.303	0.311	0.300	1.339	0.283	0.878	120	390	1365	1530	-1.649	330	1035	356	1174	0
7	3	3	"iacP"	"STM2881"	11640	18890	130	520	540	126	142	147	51	100	100	0	2112	2270	731	54	57	29	100	100	0	0.184	0.180	0.183	0.180	1.192	0.171	0.872	120	415	2436	2614	-2.445	378	2058	398	2216	0
7	4	3	"invJ"	"STM2892"	11820	18890	120	421	418	85	143	148	53	100	97	0	4090	4100	1177	53	57	30	100	100	0	0.069	0.068	0.067	0.067	1.256	0.064	0.800	120	373	4315	4322	-3.860	278	4037	275	4047	0
7	5	3	"eutM"	"STM2465"	11990	18890	130	204	207	41	144	146	23	81	58	0	1225	1277	400	52	53	10	100	100	0	0.051	0.051	0.048	0.044	1.915	0.049	0.533	120	387	1233	1288	-4.289	60	1173	63	1225	0
7	6	3	"eutB"	"STM2458"	12170	18890	130	179	179	32	145	147	25	58	27	0	1066	1173	560	52	56	28	100	100	0	0.034	0.030	0.035	0.037	1.819	0.028	0.274	120	397	1048	1155	-4.898	34	1014	34	1121	0
7	7	3	"prsA"	"STM1780"	12350	18890	130	2234	2094	597	147	148	25	100	100	0	1730	1688	543	53	58	32	100	100	0	1.244	1.191	1.168	1.202	1.190	1.178	0.961	120	396	3764	3582	0.316	2087	1677	1947	1635	0
7	8	3	"pgtP"	"STM2399"	12520	18890	130	511	511	78	148	150	25	100	100	0	6327	6116	1447	53	58	25	100	100	0	0.058	0.060	0.060	0.060	1.242	0.056	0.902	120	403	6637	6426	-4.111	363	6274	363	6063	0
7	9	3	"parE"	"STM3181"	12700	18890	130	624	667	217	150	154	35	100	100	0	2183	2311	775	53	57	29	100	100	0	0.223	0.229	0.228	0.224	1.317	0.217	0.885	120	387	2604	2775	-2.168	474	2130	517	2258	0
7	10	3	"mutY"	"STM3110"	12870	18890	130	287	296	54	149	152	33	100	95	0	870	913	225	54	59	30	100	100	0	0.169	0.171	0.169	0.165	1.350	0.168	0.803	120	393	954	1006	-2.564	138	816	147	859	0
7	11	3	"gdhA"	"STM1299"	13050	18890	130	1146	1159	285	148	149	24	100	100	0	2183	2226	573	53	56	17	100	100	0	0.469	0.465	0.462	0.464	1.159	0.460	0.953	120	369	3128	3184	-1.094	998	2130	1011	2173	0
7	12	3	"fliN"	"STM1977"	13220	18880	140	376	372	79	150	151	25	100	99	0	1790	1754	561	53	56	21	100	100	0	0.130	0.131	0.131	0.129	1.318	0.126	0.889	156	347	1963	1923	-2.942	226	1737	222	1701	0
7	13	3	""	"STM2630"	13390	18890	120	211	212	32	148	150	26	88	63	0	1680	1703	441	54	60	35	100	100	0	0.039	0.039	0.038	0.038	1.595	0.037	0.537	120	361	1689	1713	-4.690	63	1626	64	1649	0
7	14	3	""	"STM1014"	13570	18880	130	275	276	68	148	151	24	93	89	0	4714	4850	1829	55	59	32	100	100	0	0.027	0.027	0.027	0.026	1.348	0.027	0.808	120	381	4786	4923	-5.197	127	4659	128	4795	0
7	15	3	""	"STM1018"	13740	18880	130	416	413	74	153	155	25	100	99	0	5626	5885	1680	55	61	45	100	100	0	0.047	0.045	0.044	0.045	1.247	0.043	0.904	120	356	5834	6090	-4.405	263	5571	260	5830	0
7	16	3	""	"STM2302"	13910	18890	130	2086	2143	622	158	163	35	100	100	0	3986	4135	1258	56	76	136	100	100	0	0.491	0.487	0.482	0.487	1.127	0.480	0.959	120	400	5858	6064	-1.027	1928	3930	1985	4079	0
7	17	3	"glnH"	"STM0830"	14090	18880	130	1334	1323	256	160	164	35	100	100	0	9411	9644	2397	56	74	136	100	100	0	0.125	0.121	0.126	0.121	1.250	0.118	0.951	120	375	10529	10751	-2.994	1174	9355	1163	9588	0
7	18	3	"yajD"	"STM0411"	14260	18880	130	745	721	156	158	161	25	100	99	0	4102	4182	1055	54	65	95	100	100	0	0.145	0.136	0.139	0.134	1.295	0.135	0.929	120	388	4635	4691	-2.786	587	4048	563	4128	0
7	19	3	"artM"	"STM0888"	14440	18880	130	1381	1342	227	159	161	25	100	100	0	7532	7540	1480	53	63	95	100	100	0	0.163	0.158	0.159	0.158	1.170	0.156	0.958	120	377	8701	8670	-2.614	1222	7479	1183	7487	0
7	20	3	"pykA"	"STM1888"	14600	18880	120	2626	2614	526	155	158	26	100	100	0	11262	11302	2835	53	57	17	100	100	0	0.220	0.219	0.220	0.220	1.122	0.211	0.960	120	351	13680	13708	-2.181	2471	11209	2459	11249	0
7	21	3	"eda"	"STM1884"	14780	18880	120	1504	1460	291	153	155	26	100	100	0	3973	3953	842	54	58	21	100	100	0	0.345	0.335	0.334	0.334	1.135	0.329	0.960	120	384	5270	5206	-1.536	1351	3919	1307	3899	0
7	22	3	""	"STM1535"	14960	18880	130	462	460	91	154	156	25	99	99	0	2934	2995	602	54	58	19	100	100	0	0.107	0.104	0.105	0.102	1.247	0.103	0.920	120	401	3188	3247	-3.225	308	2880	306	2941	0
7	23	3	""	"STM0613"	15130	18890	130	1337	1345	166	160	163	40	100	100	0	8821	8889	1821	55	60	30	100	100	0	0.134	0.134	0.136	0.136	1.163	0.128	0.947	120	377	9943	10019	-2.897	1177	8766	1185	8834	0
7	24	3	"rna"	"STM0617"	15310	18890	130	4392	4460	657	160	163	35	100	100	0	6307	6607	1593	54	57	25	100	100	0	0.677	0.656	0.669	0.670	1.166	0.624	0.959	120	528	10485	10853	-0.563	4232	6253	4300	6553	0
7	1	4	"pspA"	"STM1690"	11290	19070	120	5225	5511	1647	144	145	24	100	100	0	609	666	259	53	56	21	100	100	0	9.138	8.755	8.837	9.137	1.278	8.609	0.926	120	478	5637	5980	3.192	5081	556	5367	613	0
7	2	4	"yhcO"	"STM3363"	11460	19060	110	306	324	70	144	146	23	100	100	0	841	925	359	53	58	23	100	100	0	0.206	0.206	0.209	0.209	1.444	0.191	0.816	80	355	950	1052	-2.282	162	788	180	872	0
7	3	4	"prmA"	"STM3383"	11630	19070	120	489	529	183	145	147	24	100	100	0	2126	2423	1066	53	54	10	100	100	0	0.166	0.162	0.158	0.161	1.328	0.157	0.922	120	397	2417	2754	-2.591	344	2073	384	2370	0
7	4	4	"yhcS"	"STM3367"	11810	19060	120	402	414	121	143	148	29	100	99	0	1782	2010	805	54	58	36	100	100	0	0.150	0.139	0.141	0.136	1.319	0.133	0.896	120	396	1987	2227	-2.738	259	1728	271	1956	0
7	5	4	"yfiR"	"STM2671"	11990	19060	120	819	858	256	144	147	22	100	100	0	3079	3304	1029	53	54	10	100	100	0	0.223	0.220	0.219	0.215	1.220	0.218	0.944	120	358	3701	3965	-2.164	675	3026	714	3251	0
7	6	4	"rluD"	"STM2662"	12160	19060	120	3094	3197	785	145	148	24	100	100	0	4077	4193	927	52	53	10	100	100	0	0.733	0.737	0.741	0.731	1.150	0.737	0.956	120	333	6974	7193	-0.449	2949	4025	3052	4141	0
[truncated: 623,102 more chars]
