# Supplementary material for: BABAR: an R package to simplify the normalisation of common reference design microarray-based transcriptomic datasets
Source: BMC Bioinformatics. 2010 Feb 3;11:73. doi: 10.1186/1471-2105-11-73 (PMC2829013; doi:10.1186/1471-2105-11-73)
Supplement: Additional file 3 — Dataset 1. The unprocessed microarray data files from a heterogeneous 'problem' dataset describing the transcriptomic changes for Salmonella internalised within mammalian cells. [file 1471-2105-11-73-S3.ZIP › M8h-77A.gpr]

ATF	1.0
27	43    
"Type=GenePix Results 1.4"
"DateTime=2002/05/15 14:41:28"
"Settings=\\Ifrnnts19\communal3\SOFIA MAY\settings 93B.gps"
"GalFile=\\Ifrnnts19\communal3\Array lists\STPLMar2002 Revised.gal"
"Scanner=GenePix 4000A [48450]"
"Comment="
"PixelSize=10"
"ImageName=635 nm	532 nm"
"FileName=\\Ifrnnts19\communal3\SOFIA MAY\images 77A.tif	\\Ifrnnts19\communal3\SOFIA MAY\images 77A.tif"
"PMTVolts=570	570"
"ScanPower=100	100"
"FocusPosition=0"
"NormalizationFactor:RatioOfMedians=2.42488"
"NormalizationFactor:RatioOfMeans=2.43038"
"NormalizationFactor:MedianOfRatios=2.44306"
"NormalizationFactor:MeanOfRatios=2.41481"
"NormalizationFactor:RegressionRatio=2.4304"
"JpegImage=\\Ifrnnts19\communal3\SOFIA MAY\results 77A.jpg"
"RatioFormulation=W1/W2 (635 nm/532 nm)"
"Barcode="
"ImageOrigin=1640, 13960"
"JpegOrigin=2070, 14230"
"Creator=GenePix Pro 3.0.6.81"
"Temperature=34.49"
"LaserPower=2.5	1.71"
"LaserOnTime=42897	42898"
"Supplier="
"Block"	"Column"	"Row"	"Name"	"ID"	"X"	"Y"	"Dia."	"F635 Median"	"F635 Mean"	"F635 SD"	"B635 Median"	"B635 Mean"	"B635 SD"	"% > B635+1SD"	"% > B635+2SD"	"F635 % Sat."	"F532 Median"	"F532 Mean"	"F532 SD"	"B532 Median"	"B532 Mean"	"B532 SD"	"% > B532+1SD"	"% > B532+2SD"	"F532 % Sat."	"Ratio of Medians"	"Ratio of Means"	"Median of Ratios"	"Mean of Ratios"	"Ratios SD"	"Rgn Ratio"	"Rgn R�"	"F Pixels"	"B Pixels"	"Sum of Medians"	"Sum of Means"	"Log Ratio"	"F635 Median - B635"	"F532 Median - B532"	"F635 Mean - B635"	"F532 Mean - B532"	"Flags"
1	1	1	"yiiD"	"STM4029"	2440	14450	90	522	532	163	146	148	21	100	98	0	1075	1076	509	75	77	15	100	100	0	0.376	0.386	0.384	0.417	1.554	0.339	0.905	52	391	1376	1387	-1.411	376	1000	386	1001	0
1	2	1	"yjiY"	"STM4532"	2600	14430	60	215	221	49	154	156	23	93	62	0	294	307	90	77	90	43	100	96	0	0.281	0.291	0.292	0.254	1.673	0.297	0.534	32	160	278	297	-1.831	61	217	67	230	0
1	3	1	"glpG"	"STM3524"	2770	14450	110	1581	1638	468	150	152	25	100	100	0	4172	4302	1237	76	79	26	100	100	0	0.349	0.352	0.351	0.351	1.147	0.341	0.947	80	528	5527	5714	-1.517	1431	4096	1488	4226	0
1	4	1	"yhjC"	"STM3607"	2950	14450	100	1192	1182	351	147	149	21	100	100	0	4730	4730	1451	77	78	13	100	100	0	0.225	0.222	0.213	0.220	1.221	0.216	0.935	80	441	5698	5688	-2.155	1045	4653	1035	4653	0
1	5	1	"dacB"	"STM3300"	3120	14440	110	1060	1168	495	148	150	21	100	100	0	1466	1633	697	77	78	12	100	100	0	0.657	0.656	0.663	0.652	1.279	0.661	0.933	80	512	2301	2576	-0.607	912	1389	1020	1556	0
1	6	1	"yqjD"	"STM3229"	3300	14440	110	1903	1851	496	152	154	21	100	100	0	3662	3544	1034	78	78	12	100	100	0	0.489	0.490	0.491	0.497	1.178	0.486	0.951	80	500	5335	5165	-1.033	1751	3584	1699	3466	0
1	7	1	"yfhP"	"STM2544"	3460	14450	110	9561	9529	2160	152	154	21	100	100	0	1300	1307	279	78	78	12	100	100	0	7.700	7.630	7.687	7.610	1.124	7.696	0.961	80	485	10631	10606	2.945	9409	1222	9377	1229	0
1	8	1	""	"STM0660"	3640	14440	110	444	449	93	151	152	20	100	100	0	3468	3611	898	77	79	13	100	100	0	0.086	0.084	0.082	0.083	1.244	0.083	0.919	80	513	3684	3832	-3.533	293	3391	298	3534	0
1	9	1	""	"STM0672"	3810	14450	110	1936	1895	397	152	152	19	100	100	0	8677	8470	1873	79	80	14	100	100	0	0.207	0.208	0.207	0.207	1.108	0.203	0.966	80	472	10382	10134	-2.269	1784	8598	1743	8391	0
1	10	1	"nagB"	"STM0684"	3980	14440	100	492	528	164	153	154	21	100	100	0	1157	1182	430	77	78	13	100	100	0	0.314	0.339	0.336	0.339	1.258	0.336	0.936	80	444	1419	1480	-1.672	339	1080	375	1105	0
1	11	1	"ybfN"	"STM0688"	4160	14440	110	675	678	147	155	157	20	100	100	0	3715	3754	959	76	76	11	100	100	0	0.143	0.142	0.143	0.142	1.140	0.138	0.949	80	478	4159	4201	-2.807	520	3639	523	3678	0
1	12	1	"eutH"	"STM2460"	4330	14440	120	2411	2547	973	156	166	99	98	98	0	10680	11064	3645	77	85	84	100	100	0	0.213	0.218	0.223	0.206	1.386	0.217	0.935	120	558	12858	13378	-2.233	2255	10603	2391	10987	0
1	13	1	"ubiE"	"STM3970"	4510	14440	110	6622	7426	2659	156	168	107	100	100	0	11067	12135	3668	77	88	90	100	100	0	0.588	0.603	0.605	0.586	1.210	0.620	0.973	80	477	17456	19328	-0.765	6466	10990	7270	12058	0
1	14	1	""	"STM3966"	4670	14440	110	1862	1843	408	155	160	43	100	100	0	12937	12706	3288	77	82	38	100	100	0	0.133	0.134	0.136	0.134	1.122	0.129	0.955	80	496	14567	14317	-2.913	1707	12860	1688	12629	0
1	15	1	"yigL"	"STM3962"	4850	14440	110	2825	2807	743	166	170	45	100	100	0	9017	8871	2136	76	81	37	100	100	0	0.297	0.300	0.304	0.293	1.297	0.298	0.955	80	505	11600	11436	-1.750	2659	8941	2641	8795	0
1	16	1	"recQ"	"STM3958"	5030	14450	120	2638	2469	707	164	166	25	99	99	0	4207	3943	1356	75	76	11	100	100	0	0.599	0.596	0.607	0.616	1.325	0.581	0.961	120	550	6606	6173	-0.740	2474	4132	2305	3868	0
1	17	1	"yigG"	"STM3954"	5190	14450	110	1050	1019	268	158	159	21	100	100	0	5961	5665	1707	76	77	12	100	100	0	0.152	0.154	0.154	0.155	1.191	0.151	0.952	80	474	6777	6450	-2.722	892	5885	861	5589	0
1	18	1	"yigB"	"STM3950"	5370	14450	110	1324	1314	295	158	159	21	100	100	0	6345	6362	1360	74	76	12	100	100	0	0.186	0.184	0.184	0.183	1.134	0.180	0.948	80	497	7437	7444	-2.427	1166	6271	1156	6288	0
1	19	1	"sgaB"	"STM4384"	5550	14450	100	347	350	68	157	157	19	98	98	0	1361	1475	613	74	76	11	100	100	0	0.148	0.138	0.139	0.146	1.474	0.127	0.859	80	441	1477	1594	-2.760	190	1287	193	1401	0
1	20	1	"cycA"	"STM4398"	5710	14440	80	222	226	37	156	156	20	92	71	0	208	229	68	76	77	11	100	100	0	0.500	0.458	0.447	0.425	1.648	0.464	0.598	52	297	198	223	-1.000	66	132	70	153	0
1	21	1	"ytfM"	"STM4409"	5900	14440	100	269	277	67	155	156	20	93	87	0	307	317	126	75	76	11	100	100	0	0.491	0.504	0.502	0.489	1.705	0.491	0.809	80	464	346	364	-1.025	114	232	122	242	0
1	22	1	""	"STM4418"	6060	14440	90	215	221	30	154	155	21	98	76	0	324	345	96	75	76	11	100	100	0	0.245	0.248	0.237	0.238	1.473	0.247	0.641	52	369	310	337	-2.029	61	249	67	270	0
1	23	1	""	"STM4422"	6240	14450	80	167	169	22	154	155	21	40	11	0	271	316	142	73	75	11	100	100	0	0.066	0.062	0.143	0.121	2.768	0.023	0.017	52	321	211	258	-3.929	13	198	15	243	0
1	24	1	"srfJ"	"STM4426"	6420	14450	100	187	185	27	157	158	20	61	31	0	384	387	128	74	74	10	98	98	0	0.097	0.089	0.108	0.109	2.927	0.068	0.156	80	487	340	341	-3.369	30	310	28	313	0
1	1	2	"yaiC"	"STM0385"	2410	14610	90	537	547	122	146	146	21	100	100	0	1263	1251	306	75	75	12	100	100	0	0.329	0.341	0.342	0.335	1.196	0.339	0.953	52	366	1579	1577	-1.603	391	1188	401	1176	0
1	2	2	"mopB"	"STM4329"	2580	14610	110	1912	1852	779	152	153	26	100	100	0	525	517	207	74	82	45	100	98	0	3.902	3.837	3.953	3.840	1.258	3.888	0.968	80	503	2211	2143	1.964	1760	451	1700	443	0
1	3	2	"phoP"	"STM1231"	2760	14620	100	2042	2084	848	150	153	26	100	100	0	1050	1109	475	75	77	23	100	100	0	1.941	1.870	1.885	1.898	1.320	1.864	0.966	80	408	2867	2968	0.956	1892	975	1934	1034	0
1	4	2	"otsA"	"STM1928"	2930	14610	90	485	519	134	147	149	21	100	100	0	1245	1386	564	76	78	19	100	100	0	0.289	0.284	0.283	0.289	1.233	0.271	0.934	52	332	1507	1682	-1.790	338	1169	372	1310	0
1	5	2	"thiF"	"STM4162"	3100	14620	100	358	362	72	153	151	23	100	100	0	2621	2578	933	76	79	18	100	100	0	0.081	0.084	0.084	0.085	1.327	0.081	0.911	80	420	2750	2711	-3.634	205	2545	209	2502	0
1	6	2	"hemE"	"STM4167"	3270	14610	90	633	667	180	154	154	21	100	100	0	1569	1773	635	76	77	12	100	100	0	0.321	0.302	0.298	0.304	1.178	0.287	0.947	52	343	1972	2210	-1.640	479	1493	513	1697	0
1	7	2	"bfr"	"STM3443"	3440	14620	110	11738	12536	4836	153	154	21	100	100	0	1792	1952	674	77	78	13	100	100	0	6.755	6.604	6.538	6.558	1.122	6.702	0.971	80	441	13300	14258	2.756	11585	1715	12383	1875	0
1	8	2	"stfA"	"STM0195"	3610	14620	110	743	798	379	153	154	21	100	100	0	4573	4892	2349	76	77	13	100	100	0	0.131	0.134	0.132	0.131	1.248	0.138	0.946	80	440	5087	5461	-2.930	590	4497	645	4816	0
1	9	2	"hemL"	"STM0202"	3790	14610	110	797	983	749	154	154	20	100	100	0	1161	1446	1234	77	79	13	100	100	0	0.593	0.606	0.595	0.609	1.193	0.604	0.969	80	441	1727	2198	-0.753	643	1084	829	1369	0
1	10	2	"eutD"	"STM2466"	3960	14620	100	231	239	60	152	152	21	95	88	0	1466	1594	679	79	80	12	100	100	0	0.057	0.057	0.056	0.052	1.522	0.062	0.788	80	408	1466	1602	-4.134	79	1387	87	1515	0
1	11	2	"crr"	"STM2433"	4140	14610	110	3971	4049	1458	157	157	21	100	100	0	2981	2991	986	78	79	13	100	100	0	1.314	1.336	1.314	1.325	1.135	1.363	0.975	80	454	6717	6805	0.394	3814	2903	3892	2913	0
1	12	2	"prpD"	"STM0370"	4310	14610	110	285	308	126	159	159	19	100	100	0	2158	2635	1946	76	76	12	100	100	0	0.061	0.058	0.060	0.055	1.389	0.059	0.899	80	433	2208	2708	-4.046	126	2082	149	2559	0
1	13	2	"spaQ"	"STM2889"	4490	14620	100	444	462	100	156	166	107	98	92	0	2457	2631	965	78	84	64	100	100	0	0.121	0.120	0.119	0.121	1.251	0.114	0.945	80	420	2667	2859	-3.046	288	2379	306	2553	0
1	14	2	"yfeJ"	"STM2437"	4660	14620	100	1358	1380	201	156	158	20	100	100	0	6338	6274	1020	78	80	15	100	100	0	0.192	0.198	0.196	0.198	1.111	0.195	0.978	80	408	7462	7420	-2.381	1202	6260	1224	6196	0
1	15	2	"fabH"	"STM1193"	4840	14620	100	3736	3824	1409	164	169	47	100	100	0	1061	1096	447	76	79	30	100	100	0	3.626	3.588	3.606	3.718	1.272	3.540	0.964	80	420	4557	4680	1.859	3572	985	3660	1020	0
1	16	2	"flgN"	"STM1171"	5020	14620	100	1729	1665	409	163	165	26	100	100	0	3848	3609	1012	75	76	12	100	100	0	0.415	0.425	0.420	0.429	1.179	0.418	0.975	80	399	5339	5036	-1.269	1566	3773	1502	3534	0
1	17	2	"phsC"	"STM2063"	5180	14620	90	696	698	161	157	161	31	100	100	0	4257	4331	1301	77	96	140	100	100	0	0.129	0.127	0.129	0.127	1.165	0.121	0.960	52	331	4719	4795	-2.955	539	4180	541	4254	0
1	18	2	"pefB"	"PSLT019"	5360	14610	110	775	809	197	159	162	28	100	100	0	4430	4621	1369	76	90	118	100	100	0	0.141	0.143	0.143	0.143	1.160	0.141	0.971	80	474	4970	5195	-2.821	616	4354	650	4545	0
1	19	2	""	"PSLT046"	5530	14620	110	6598	6881	1932	158	159	22	100	100	0	3367	3552	1063	75	76	11	100	100	0	1.956	1.934	1.937	1.946	1.093	1.935	0.977	80	442	9732	10200	0.968	6440	3292	6723	3477	0
1	20	2	"rlgA"	"PSLT045"	5700	14610	110	4894	5267	3357	156	157	21	100	100	0	1177	1243	696	75	76	11	100	100	0	4.299	4.376	4.343	4.304	1.174	4.570	0.972	80	449	5840	6279	2.104	4738	1102	5111	1168	0
1	21	2	"udp"	"STM3968"	5870	14620	100	1071	1093	294	155	156	20	100	100	0	3717	3731	1099	74	76	12	100	100	0	0.251	0.256	0.253	0.258	1.188	0.248	0.951	80	410	4559	4595	-1.992	916	3643	938	3657	0
1	22	2	"hns"	"STM1751"	6050	14620	100	3166	3388	1292	155	156	20	100	100	0	801	841	284	75	75	12	100	100	0	4.147	4.221	4.156	4.199	1.178	4.324	0.966	80	442	3737	3999	2.052	3011	726	3233	766	0
1	23	2	"prgI"	"STM2873"	6230	14620	100	517	610	456	156	157	20	98	98	0	1002	1231	1062	73	74	11	100	100	0	0.389	0.392	0.384	0.372	1.325	0.410	0.974	80	422	1290	1612	-1.364	361	929	454	1158	0
1	24	2	"prfC"	"STM4560"	6400	14620	100	210	254	215	159	160	21	87	58	0	154	218	384	74	75	11	98	96	0	0.637	0.660	0.688	0.690	1.971	0.553	0.935	80	441	131	239	-0.650	51	80	95	144	0
1	1	3	"iclR"	"STM4187"	2400	14790	100	609	619	128	145	145	21	100	100	0	2866	2866	880	75	76	15	100	100	0	0.166	0.170	0.166	0.173	1.286	0.161	0.914	80	461	3255	3265	-2.589	464	2791	474	2791	0
1	2	3	"hisQ"	"STM2353"	2560	14780	90	1017	1026	285	149	154	42	100	100	0	3994	3780	1366	76	103	150	100	100	0	0.222	0.237	0.227	0.245	1.328	0.219	0.910	52	355	4786	4581	-2.174	868	3918	877	3704	0
1	3	3	"rpsP"	"STM2676"	2750	14790	110	1111	1173	521	153	156	38	100	100	0	189	198	78	77	95	129	40	6	0	8.554	8.430	8.261	9.342	1.635	8.218	0.883	80	475	1070	1141	3.097	958	112	1020	121	0
1	4	3	"ilvH"	"STM0117"	2920	14790	110	410	542	450	151	151	21	100	97	0	686	1192	1296	76	77	15	100	100	0	0.425	0.350	0.367	0.359	1.391	0.343	0.952	80	464	869	1507	-1.236	259	610	391	1116	0
1	5	3	"putP"	"STM1125"	3090	14790	100	269	282	73	151	150	21	98	92	0	458	476	194	75	76	12	100	100	0	0.308	0.327	0.308	0.318	1.623	0.329	0.784	80	408	501	532	-1.699	118	383	131	401	0
1	6	3	"hfq"	"STM4361"	3270	14790	100	1912	2511	2468	151	152	23	100	100	0	649	810	721	77	78	11	100	100	0	3.079	3.220	3.247	3.096	1.338	3.431	0.932	80	404	2333	3093	1.622	1761	572	2360	733	0
1	7	3	"cbiK"	"STM2025"	3430	14790	110	285	296	55	152	153	22	100	100	0	2986	3150	923	76	78	14	100	100	0	0.046	0.047	0.046	0.046	1.317	0.044	0.811	80	439	3043	3218	-4.452	133	2910	144	3074	0
1	8	3	"cboQ"	"STM2021"	3610	14780	110	440	452	82	150	152	20	100	100	0	6003	6160	1348	76	78	15	100	100	0	0.049	0.050	0.048	0.049	1.282	0.048	0.905	80	439	6217	6386	-4.353	290	5927	302	6084	0
1	9	3	"umuD"	"STM1998"	3780	14790	100	1348	1501	614	155	155	21	100	100	0	2646	3027	1398	75	77	12	100	100	0	0.464	0.456	0.439	0.455	1.189	0.434	0.927	80	420	3764	4298	-1.108	1193	2571	1346	2952	0
1	10	3	"uhpB"	"STM3789"	3960	14790	100	254	288	157	155	154	22	97	96	0	421	520	476	78	80	15	100	100	0	0.289	0.301	0.291	0.276	1.538	0.311	0.886	80	420	442	575	-1.793	99	343	133	442	0
1	11	3	"trpC"	"STM1725"	4140	14790	100	496	498	123	155	155	25	100	100	0	2808	2847	860	78	79	16	100	100	0	0.125	0.124	0.121	0.121	1.357	0.121	0.896	80	406	3071	3112	-3.001	341	2730	343	2769	0
1	12	3	"rpoN"	"STM3320"	4300	14790	100	628	667	238	157	157	20	100	100	0	1615	1669	652	76	76	12	100	100	0	0.306	0.320	0.322	0.313	1.267	0.322	0.934	80	394	2010	2103	-1.708	471	1539	510	1593	0
1	13	3	"phnW"	"STM0431"	4480	14800	100	518	524	198	156	158	19	100	100	0	3032	3296	2009	75	76	12	100	100	0	0.122	0.114	0.120	0.118	1.355	0.100	0.843	80	420	3319	3589	-3.030	362	2957	368	3221	0
1	14	3	""	"STM4141"	4660	14790	100	351	361	108	156	158	19	100	100	0	677	709	334	74	76	12	100	100	0	0.323	0.323	0.331	0.322	1.391	0.310	0.882	80	408	798	840	-1.629	195	603	205	635	0
1	15	3	""	"STM0346"	4830	14790	100	502	501	166	161	164	24	97	96	0	1739	1808	821	73	75	13	100	100	0	0.205	0.196	0.204	0.197	1.589	0.191	0.919	80	427	2007	2075	-2.289	341	1666	340	1735	0
1	16	3	""	"STM1042"	5020	14800	90	455	474	117	164	167	26	100	100	0	2392	2435	712	74	77	20	100	100	0	0.126	0.131	0.124	0.128	1.324	0.129	0.868	52	345	2609	2671	-2.994	291	2318	310	2361	0
1	17	3	"sirC"	"STM1774"	5170	14790	100	362	389	115	154	157	22	100	97	0	1467	1603	710	75	79	56	100	100	0	0.149	0.154	0.155	0.154	1.450	0.149	0.915	80	427	1600	1763	-2.743	208	1392	235	1528	0
1	18	3	"orf70"	"STM1388"	5360	14800	90	365	362	91	155	156	20	100	100	0	511	539	180	75	77	14	100	100	0	0.482	0.446	0.415	0.435	1.282	0.420	0.855	52	354	646	671	-1.054	210	436	207	464	0
1	19	3	"traB"	"PSLT081"	5520	14800	110	718	736	184	158	159	22	100	100	0	7952	8321	3070	77	78	17	100	100	0	0.071	0.070	0.070	0.071	1.162	0.066	0.927	80	455	8435	8822	-3.814	560	7875	578	8244	0
1	20	3	"trbI"	"PSLT089"	5700	14790	110	415	411	69	159	159	22	100	100	0	4210	4065	937	76	77	16	100	100	0	0.062	0.063	0.063	0.063	1.292	0.062	0.876	80	438	4390	4241	-4.013	256	4134	252	3989	0
1	21	3	""	"PSLT093"	5860	14790	100	303	311	57	154	155	21	100	100	0	3415	3548	1258	75	76	12	100	100	0	0.045	0.045	0.046	0.045	1.359	0.042	0.845	80	392	3489	3630	-4.486	149	3340	157	3473	0
1	22	3	"traF"	"PSLT097"	6050	14800	100	486	492	122	155	157	21	100	100	0	3477	3608	1223	75	76	12	100	100	0	0.097	0.095	0.095	0.095	1.318	0.091	0.908	80	418	3733	3870	-3.361	331	3402	337	3533	0
1	23	3	"traG"	"PSLT101"	6200	14790	90	337	363	109	157	160	21	100	100	0	1559	1714	861	75	78	26	100	100	0	0.121	0.126	0.126	0.127	1.413	0.117	0.856	52	339	1664	1845	-3.043	180	1484	206	1639	0
1	24	3	""	"PSLT106"	6390	14800	110	5884	6001	2235	157	160	21	100	100	0	1104	1090	407	74	76	21	100	100	0	5.560	5.752	5.568	5.960	1.281	5.773	0.942	80	534	6757	6860	2.475	5727	1030	5844	1016	0
1	1	4	""	"STM1656"	2390	14960	90	352	359	94	146	148	20	100	100	0	711	773	351	75	79	30	100	100	0	0.324	0.305	0.310	0.317	1.359	0.273	0.908	52	378	842	911	-1.626	206	636	213	698	0
1	2	4	""	"STM2716"	2560	14960	90	187	191	33	151	152	22	67	44	0	572	716	325	76	81	36	100	100	0	0.073	0.063	0.057	0.059	2.184	0.061	0.398	52	381	532	680	-3.784	36	496	40	640	0
1	3	4	""	"STM2722"	2750	14970	100	230	240	61	154	153	22	82	72	0	819	944	525	76	76	12	100	100	0	0.102	0.099	0.102	0.101	1.727	0.099	0.749	80	427	819	954	-3.289	76	743	86	868	0
1	4	4	""	"STM1618"	2910	14960	90	418	467	145	148	149	20	100	100	0	1197	1467	701	74	76	12	100	100	0	0.240	0.229	0.229	0.232	1.222	0.215	0.942	52	346	1393	1712	-2.056	270	1123	319	1393	0
1	5	4	""	"STM1675"	3090	14960	90	337	356	79	147	148	21	100	100	0	820	923	411	76	76	13	100	100	0	0.255	0.247	0.255	0.257	1.241	0.175	0.760	52	357	934	1056	-1.969	190	744	209	847	0
1	6	4	""	"STM1664"	3260	14960	100	700	709	212	151	151	20	100	100	0	1078	1077	412	76	77	11	100	100	0	0.548	0.557	0.555	0.560	1.259	0.541	0.954	80	408	1551	1559	-0.868	549	1002	558	1001	0
1	7	4	"pyrH"	"STM0218"	3430	14970	100	1264	1496	650	150	151	20	100	100	0	853	1035	525	76	76	11	100	100	0	1.434	1.404	1.434	1.463	1.295	1.364	0.961	80	408	1891	2305	0.520	1114	777	1346	959	0
1	8	4	"accA"	"STM0232"	3610	14960	100	2911	3080	1131	150	151	21	100	100	0	1541	1651	654	75	76	13	100	100	0	1.883	1.859	1.884	1.870	1.167	1.844	0.979	80	420	4227	4506	0.913	2761	1466	2930	1576	0
1	9	4	"panC"	"STM0181"	3780	14970	100	1257	1236	265	153	154	20	100	100	0	5441	5222	1556	73	74	11	100	100	0	0.206	0.210	0.209	0.216	1.259	0.201	0.959	80	396	6472	6232	-2.282	1104	5368	1083	5149	0
1	10	4	"sbmC"	"STM2061"	3940	14960	90	477	506	138	155	157	23	100	100	0	678	721	266	75	79	23	100	100	0	0.534	0.543	0.532	0.547	1.211	0.524	0.949	52	353	925	997	-0.905	322	603	351	646	0
1	11	4	"yeeO"	"STM2013"	4130	14960	90	420	480	172	154	156	26	100	100	0	1421	1656	835	76	81	26	100	100	0	0.198	0.206	0.203	0.207	1.230	0.199	0.944	52	370	1611	1906	-2.338	266	1345	326	1580	0
1	12	4	"rcsA"	"STM1982"	4300	14960	110	1349	1300	277	155	155	20	100	100	0	6364	5892	1504	75	77	17	100	100	0	0.190	0.197	0.196	0.198	1.183	0.195	0.959	80	466	7483	6962	-2.397	1194	6289	1145	5817	0
1	13	4	"yjbB"	"STM4189"	4470	14960	90	303	314	77	157	158	22	100	98	0	840	951	374	75	76	12	100	100	0	0.191	0.179	0.175	0.172	1.389	0.173	0.855	52	346	911	1033	-2.389	146	765	157	876	0
1	14	4	"ubiA"	"STM4234"	4650	14960	90	288	296	61	156	157	20	98	98	0	732	779	259	74	76	13	100	100	0	0.201	0.199	0.202	0.188	1.588	0.186	0.833	52	365	790	845	-2.318	132	658	140	705	0
1	15	4	""	"STM4242"	4820	14960	90	401	439	118	158	161	22	100	100	0	739	875	421	74	76	16	100	100	0	0.365	0.351	0.355	0.362	1.245	0.316	0.926	52	371	908	1082	-1.452	243	665	281	801	0
1	16	4	""	"STM4272"	5020	14960	70	325	328	53	167	167	25	100	96	0	1252	1246	404	78	93	84	100	100	0	0.135	0.138	0.138	0.137	1.325	0.132	0.830	32	230	1332	1329	-2.893	158	1174	161	1168	0
1	17	4	"yjcG"	"STM4273"	5170	14960	90	243	249	41	156	158	21	98	88	0	805	923	383	75	76	13	100	100	0	0.119	0.110	0.109	0.109	1.396	0.098	0.772	52	351	817	941	-3.069	87	730	93	848	0
1	18	4	"sixA"	"STM2387"	5350	14970	100	1227	1291	533	156	157	21	100	100	0	393	424	204	74	76	12	100	100	0	3.357	3.243	3.351	3.435	1.267	3.110	0.958	80	442	1390	1485	1.747	1071	319	1135	350	0
1	19	4	"fes"	"STM0586"	5530	14970	100	951	991	418	157	157	21	100	100	0	458	517	274	75	76	12	100	100	0	2.073	1.887	1.980	2.034	1.290	1.791	0.961	80	396	1177	1276	1.052	794	383	834	442	0
1	20	4	"maa"	"STM0472"	5700	14960	100	1798	2136	1095	156	158	26	100	100	0	1090	1319	790	75	77	20	100	100	0	1.618	1.592	1.617	1.676	1.256	1.534	0.961	80	406	2657	3224	0.694	1642	1015	1980	1244	0
1	21	4	"ybbJ"	"STM0500"	5870	14960	100	596	650	285	155	156	25	100	98	0	451	528	306	74	76	19	100	100	0	1.170	1.090	1.131	1.136	1.366	1.035	0.935	80	408	818	949	0.226	441	377	495	454	0
1	22	4	"allD"	"STM0528"	6040	14970	80	293	298	59	156	158	21	100	96	0	758	847	376	76	76	12	100	100	0	0.201	0.184	0.194	0.185	1.342	0.168	0.875	52	302	819	913	-2.316	137	682	142	771	0
1	23	4	"yfdH"	"STM0558"	6210	14960	90	242	248	54	157	158	20	90	80	0	1012	1220	580	74	76	14	100	100	0	0.091	0.079	0.077	0.073	1.771	0.079	0.755	52	382	1023	1237	-3.464	85	938	91	1146	0
1	24	4	""	"STM0573"	6390	14960	90	282	283	50	156	157	19	100	98	0	1116	1251	449	75	76	11	100	100	0	0.121	0.108	0.104	0.105	1.448	0.099	0.805	52	376	1167	1303	-3.046	126	1041	127	1176	0
1	1	5	""	"STM3548"	2390	15140	90	194	197	35	142	143	19	92	65	0	407	478	233	74	75	13	100	100	0	0.156	0.136	0.135	0.127	1.875	0.116	0.519	52	387	385	459	-2.679	52	333	55	404	0
1	2	5	"yhgG"	"STM3507"	2570	15140	100	214	235	63	147	149	21	92	80	0	418	465	243	74	76	13	100	100	0	0.195	0.225	0.224	0.222	1.632	0.230	0.784	80	452	411	479	-2.360	67	344	88	391	0
1	3	5	"nanA"	"STM3339"	2750	15140	100	245	243	45	153	152	21	93	87	0	974	998	468	76	77	12	100	100	0	0.102	0.098	0.096	0.101	1.592	0.091	0.736	80	404	990	1012	-3.287	92	898	90	922	0
1	4	5	"mtgA"	"STM3326"	2910	15140	100	286	297	68	148	149	19	100	98	0	629	673	226	76	77	13	100	100	0	0.250	0.250	0.237	0.247	1.428	0.237	0.828	80	404	691	746	-2.003	138	553	149	597	0
1	5	5	"yhbZ"	"STM3301"	3080	15140	110	2909	3526	1795	147	149	21	100	100	0	606	726	373	76	77	12	100	100	0	5.211	5.198	5.271	5.345	1.341	5.224	0.930	80	464	3292	4029	2.382	2762	530	3379	650	0
1	6	5	"truB"	"STM3284"	3250	15140	110	12562	13773	5405	148	152	31	100	100	0	4413	4688	1608	76	77	12	100	100	0	2.862	2.954	2.955	2.938	1.175	3.038	0.966	80	466	16751	18237	1.517	12414	4337	13625	4612	0
1	7	5	"yqhD"	"STM3164"	3420	15130	90	410	469	141	150	153	33	100	100	0	1549	1712	633	76	77	12	100	100	0	0.177	0.195	0.199	0.194	1.301	0.187	0.888	52	347	1733	1955	-2.502	260	1473	319	1636	0
1	8	5	"yghU"	"STM3140"	3600	15140	100	996	1054	381	152	154	22	100	100	0	2981	3240	1503	76	76	12	100	100	0	0.291	0.285	0.286	0.294	1.348	0.271	0.954	80	430	3749	4066	-1.783	844	2905	902	3164	0
1	9	5	"mltC"	"STM3112"	3770	15130	90	262	284	66	156	156	20	100	98	0	725	828	316	76	76	13	100	100	0	0.163	0.170	0.161	0.165	1.392	0.165	0.814	52	346	755	880	-2.614	106	649	128	752	0
1	10	5	"yggJ"	"STM3094"	3940	15130	90	355	391	109	155	157	23	100	100	0	794	950	431	75	77	21	100	100	0	0.278	0.270	0.266	0.273	1.445	0.255	0.875	52	380	919	1111	-1.846	200	719	236	875	0
1	11	5	""	"STM3073"	4120	15140	80	183	182	25	155	157	23	53	17	0	379	418	153	74	77	22	100	100	0	0.092	0.078	0.089	0.086	2.344	0.069	0.209	52	320	333	371	-3.445	28	305	27	344	0
1	12	5	"ygfA"	"STM3061"	4290	15140	100	901	975	342	156	157	20	100	100	0	613	699	302	74	76	17	100	100	0	1.382	1.310	1.286	1.362	1.396	1.283	0.920	80	442	1284	1444	0.467	745	539	819	625	0
1	13	5	"yeaH"	"STM1284"	4470	15130	90	601	675	272	155	157	21	100	100	0	706	871	411	74	75	12	100	100	0	0.706	0.652	0.673	0.666	1.255	0.648	0.890	52	365	1078	1317	-0.503	446	632	520	797	0
1	14	5	"ydiZ"	"STM1325"	4640	15140	100	356	391	144	155	157	20	100	100	0	1245	1445	814	75	76	12	100	100	0	0.172	0.172	0.170	0.178	1.413	0.165	0.901	80	452	1371	1606	-2.541	201	1170	236	1370	0
1	15	5	"aroH"	"STM1347"	4830	15140	100	1185	1188	435	160	164	28	100	100	0	2125	2170	987	75	80	32	100	100	0	0.500	0.491	0.476	0.504	1.455	0.466	0.919	80	480	3075	3123	-1.000	1025	2050	1028	2095	0
1	16	5	"orf242"	"STM1390"	5020	15140	60	379	391	94	164	174	37	96	96	0	535	546	192	78	92	54	100	96	0	0.470	0.485	0.499	0.489	1.406	0.470	0.807	32	170	672	695	-1.088	215	457	227	468	0
1	17	5	"ydhO"	"STM1432"	5170	15140	110	598	714	284	158	159	21	100	100	0	1249	1554	805	74	75	11	100	100	0	0.374	0.376	0.379	0.382	1.403	0.360	0.931	80	488	1615	2036	-1.417	440	1175	556	1480	0
1	18	5	"ydgR"	"STM1452"	5340	15140	90	1296	1421	508	158	162	27	100	100	0	789	939	393	74	77	23	100	100	0	1.592	1.460	1.437	1.507	1.269	1.421	0.931	52	349	1853	2128	0.670	1138	715	1263	865	0
1	19	5	"ugpC"	"STM3554"	5520	15140	100	324	337	85	156	158	26	100	93	0	2501	2596	1183	76	78	22	100	100	0	0.069	0.072	0.070	0.074	1.522	0.068	0.874	80	418	2593	2701	-3.851	168	2425	181	2520	0
1	20	5	"ftsX"	"STM3569"	5690	15150	110	3075	3129	730	157	158	22	100	100	0	4199	4126	1074	76	78	17	100	100	0	0.708	0.734	0.728	0.740	1.218	0.714	0.948	80	465	7041	7022	-0.499	2918	4123	2972	4050	0
1	21	5	"yhhM"	"STM3574"	5870	15140	110	519	518	144	157	158	20	100	98	0	1747	1707	692	74	74	11	100	100	0	0.216	0.221	0.222	0.222	1.333	0.215	0.946	80	453	2035	1994	-2.208	362	1673	361	1633	0
1	22	5	"yhhS"	"STM3581"	6030	15150	110	1462	1483	395	159	159	20	100	100	0	5986	5916	1691	75	76	17	100	100	0	0.220	0.227	0.229	0.226	1.219	0.222	0.955	80	459	7214	7165	-2.182	1303	5911	1324	5841	0
1	23	5	"yhhJ"	"STM3585"	6220	15140	90	400	415	92	159	160	21	100	100	0	1658	1702	732	74	77	19	100	100	0	0.152	0.157	0.159	0.165	1.369	0.145	0.894	52	373	1825	1884	-2.716	241	1584	256	1628	0
1	24	5	"gor"	"STM3597"	6380	15140	90	1265	1490	673	158	173	205	100	100	0	1811	2220	1270	75	119	518	100	94	0	0.638	0.621	0.648	0.645	1.236	0.579	0.906	52	378	2843	3477	-0.649	1107	1736	1332	2145	0
1	1	6	""	"STM1836"	2380	15310	90	728	847	303	147	148	23	100	100	0	756	910	406	73	75	18	100	100	0	0.851	0.836	0.850	0.851	1.170	0.808	0.958	52	389	1264	1537	-0.233	581	683	700	837	0
1	2	6	"ycgN"	"STM1811"	2560	15320	100	1722	1736	484	149	151	23	100	100	0	2116	2150	679	73	75	17	100	100	0	0.770	0.764	0.758	0.768	1.250	0.751	0.960	80	463	3616	3664	-0.377	1573	2043	1587	2077	0
1	3	6	"kdsA"	"STM1772"	2740	15320	90	581	684	256	153	154	21	100	100	0	1027	1203	566	74	76	14	100	100	0	0.449	0.470	0.462	0.478	1.221	0.461	0.930	52	357	1381	1660	-1.155	428	953	531	1129	0
1	4	6	"galU"	"STM1752"	2900	15320	100	2182	2165	467	148	149	20	100	100	0	4776	4830	1182	77	80	19	100	100	0	0.433	0.424	0.426	0.427	1.188	0.411	0.959	80	432	6733	6770	-1.208	2034	4699	2017	4753	0
1	5	6	"yeaB"	"STM1825"	3070	15320	100	496	504	98	148	150	20	100	100	0	1717	1730	445	76	77	13	100	100	0	0.212	0.215	0.207	0.215	1.260	0.207	0.920	80	397	1989	2010	-2.237	348	1641	356	1654	0
1	6	6	""	"STM1808"	3240	15320	100	4036	4056	986	150	153	26	100	100	0	2252	2238	590	75	76	12	100	100	0	1.785	1.806	1.795	1.816	1.140	1.790	0.978	80	430	6063	6069	0.836	3886	2177	3906	2163	0
1	7	6	""	"STM4011"	3430	15320	100	346	383	137	151	153	26	98	96	0	2555	3328	1869	75	76	13	100	100	0	0.079	0.071	0.071	0.071	1.419	0.070	0.917	80	429	2675	3485	-3.669	195	2480	232	3253	0
1	8	6	"yihG"	"STM3998"	3590	15310	100	427	458	167	150	152	22	97	95	0	3163	3443	1656	76	76	11	100	100	0	0.090	0.091	0.092	0.087	1.307	0.091	0.945	80	395	3364	3675	-3.478	277	3087	308	3367	0
1	9	6	"argC"	"STM4121"	3760	15310	90	1045	1134	437	152	156	33	100	100	0	1336	1610	736	77	82	40	100	100	0	0.709	0.641	0.657	0.642	1.230	0.613	0.949	52	366	2152	2515	-0.496	893	1259	982	1533	0
1	10	6	"ego"	"STM4074"	3940	15320	100	215	226	56	153	155	30	77	51	0	1058	1352	876	75	80	36	100	100	0	0.063	0.057	0.058	0.057	1.648	0.054	0.715	80	460	1045	1350	-3.987	62	983	73	1277	0
1	11	6	"cpxP"	"STM4060"	4120	15320	100	5275	5560	2420	154	156	21	100	100	0	779	836	338	74	74	12	100	100	0	7.264	7.094	7.229	7.180	1.230	7.248	0.957	80	433	5826	6168	2.861	5121	705	5406	762	0
1	12	6	""	"Not LT2a86"	4290	15310	90	442	478	139	156	158	22	100	100	0	762	913	351	76	76	12	100	100	0	0.417	0.385	0.393	0.381	1.275	0.378	0.932	52	354	972	1159	-1.262	286	686	322	837	0
1	13	6	"smg"	"STM3404"	4470	15320	100	1058	1168	528	155	157	20	100	100	0	1274	1498	829	74	75	12	100	100	0	0.752	0.711	0.730	0.729	1.260	0.682	0.953	80	450	2103	2437	-0.410	903	1200	1013	1424	0
1	14	6	"rpsM"	"STM3418"	4650	15320	110	4491	4916	2474	157	158	20	100	100	0	208	223	86	74	75	12	100	97	0	32.343	31.940	30.772	32.244	1.301	32.103	0.927	80	455	4468	4908	5.015	4334	134	4759	149	0
1	15	6	"rpsH"	"STM3426"	4820	15320	100	4935	5324	2522	161	163	23	100	100	0	199	207	71	75	75	11	100	97	0	38.500	39.114	39.840	40.209	1.313	39.434	0.913	80	410	4898	5295	5.267	4774	124	5163	132	0
1	16	6	"rpsQ"	"STM3431"	4990	15320	100	1977	2065	1470	164	167	28	98	98	0	149	167	82	74	77	21	78	71	0	24.173	20.441	20.620	19.678	1.513	19.880	0.895	80	457	1888	1994	4.595	1813	75	1901	93	0
1	17	6	"rplV"	"STM3435"	5170	15320	100	12375	12419	4793	159	161	26	100	100	0	311	315	99	74	74	10	100	100	0	51.544	50.871	48.541	50.496	1.238	51.449	0.943	80	408	12453	12501	5.688	12216	237	12260	241	0
1	18	6	"rplC"	"STM3440"	5330	15320	110	20264	19448	4223	159	164	35	100	100	0	482	475	98	74	74	11	100	100	0	49.277	48.102	49.320	48.502	1.189	49.129	0.952	80	464	20513	19690	5.623	20105	408	19289	401	0
1	19	6	"yjgA"	"STM4437"	5510	15320	100	1536	1597	577	158	160	33	100	100	0	2224	2320	947	75	75	11	100	100	0	0.641	0.641	0.655	0.651	1.252	0.629	0.964	80	437	3527	3684	-0.641	1378	2149	1439	2245	0
1	20	6	"holC"	"STM4476"	5690	15320	110	752	793	278	158	159	20	100	100	0	1125	1184	537	74	75	13	100	100	0	0.565	0.572	0.573	0.586	1.258	0.556	0.962	80	460	1645	1745	-0.823	594	1051	635	1110	0
1	21	6	"yjiE"	"STM4511"	5860	15320	100	1012	1121	550	159	160	20	100	100	0	1927	2173	1334	74	74	11	100	100	0	0.460	0.458	0.463	0.472	1.341	0.437	0.951	80	420	2706	3061	-1.119	853	1853	962	2099	0
1	22	6	"fhuF"	"STM4550"	6030	15310	100	1027	1129	528	156	157	21	100	100	0	1216	1390	644	75	75	12	100	100	0	0.763	0.740	0.743	0.727	1.266	0.755	0.939	80	406	2012	2288	-0.390	871	1141	973	1315	0
1	23	6	"smp"	"STM4577"	6210	15320	100	291	323	117	156	196	337	11	0	0	713	940	643	74	147	645	48	17	0	0.211	0.193	0.194	0.196	1.465	0.179	0.874	80	419	774	1033	-2.243	135	639	167	866	0
1	24	6	"arcA"	"STM4598"	6380	15320	110	2345	2638	1469	158	191	303	100	100	0	660	792	464	74	135	581	51	16	0	3.732	3.454	3.538	3.567	1.280	2.130	0.416	80	521	2773	3198	1.900	2187	586	2480	718	0
1	1	7	"yicN"	"STM3786"	2360	15500	100	288	331	141	142	143	19	97	95	0	940	1261	919	73	74	12	100	100	0	0.168	0.159	0.154	0.157	1.538	0.152	0.925	80	448	1013	1377	-2.570	146	867	189	1188	0
1	2	7	"yidH"	"STM3805"	2540	15510	100	266	303	126	147	147	20	95	90	0	630	879	670	74	76	12	100	100	0	0.214	0.194	0.194	0.202	1.793	0.178	0.824	80	419	675	961	-2.224	119	556	156	805	0
1	3	7	"yidQ"	"STM3810"	2710	15500	80	243	274	114	150	152	24	84	67	0	262	348	292	75	78	17	84	80	0	0.497	0.454	0.436	0.466	2.051	0.392	0.807	52	315	280	397	-1.008	93	187	124	273	0
1	4	7	""	"STM3820"	2870	15490	50	252	247	42	153	155	20	100	91	0	781	733	378	87	101	46	100	100	0	0.143	0.146	0.158	0.164	1.488	0.131	0.820	12	104	793	740	-2.809	99	694	94	646	0
1	5	7	"torR"	"STM3824"	3050	15490	110	2029	2135	578	153	154	23	100	100	0	5584	5665	1674	75	79	21	100	100	0	0.341	0.355	0.357	0.354	1.128	0.345	0.960	80	475	7385	7572	-1.554	1876	5509	1982	5590	0
1	6	7	"dgoR"	"STM3830"	3220	15500	110	1993	2163	807	154	156	20	100	100	0	3215	3434	1699	75	75	13	100	100	0	0.586	0.598	0.599	0.621	1.345	0.562	0.937	80	441	4979	5368	-0.772	1839	3140	2009	3359	0
1	7	7	"pdxA"	"STM0091"	3390	15490	110	2330	2367	611	154	156	21	100	100	0	5320	5437	1455	74	76	12	100	100	0	0.415	0.413	0.412	0.411	1.145	0.407	0.949	80	459	7422	7576	-1.270	2176	5246	2213	5363	0
1	8	7	""	"STM0099"	3570	15490	100	440	464	152	156	158	22	98	98	0	1891	2135	984	74	75	11	100	100	0	0.156	0.149	0.144	0.147	1.394	0.146	0.929	80	432	2101	2369	-2.678	284	1817	308	2061	0
1	9	7	"yabB"	"STM0119"	3750	15490	100	1501	1744	1112	150	153	22	100	100	0	664	805	545	74	75	17	100	100	0	2.290	2.181	2.129	2.252	1.275	2.147	0.959	80	442	1941	2325	1.195	1351	590	1594	731	0
1	10	7	"murE"	"STM0123"	3920	15490	90	510	614	294	153	154	19	100	100	0	527	733	471	73	74	12	100	100	0	0.786	0.698	0.706	0.732	1.240	0.663	0.962	52	333	811	1121	-0.347	357	454	461	660	0
1	11	7	"lpxC"	"STM0134"	4080	15490	100	2614	3775	3201	154	155	21	100	100	0	350	452	328	74	74	11	98	97	0	8.913	9.579	9.775	9.738	1.305	9.889	0.948	80	401	2736	3999	3.156	2460	276	3621	378	0
1	12	7	"hofC"	"STM0142"	4250	15480	90	356	409	171	152	153	19	100	96	0	1242	1441	843	74	76	16	100	100	0	0.175	0.188	0.201	0.180	1.403	0.179	0.911	52	369	1372	1624	-2.517	204	1168	257	1367	0
1	13	7	""	"STM1546"	4440	15490	100	403	532	291	154	154	20	100	100	0	490	758	541	73	75	13	100	100	0	0.597	0.552	0.542	0.577	1.425	0.537	0.937	80	429	666	1063	-0.744	249	417	378	685	0
1	14	7	""	"STM1550"	4620	15490	110	599	764	449	156	157	21	100	100	0	548	693	487	75	78	26	100	100	0	0.937	0.984	0.998	1.010	1.311	0.960	0.966	80	456	916	1226	-0.095	443	473	608	618	0
1	15	7	""	"STM1555"	4790	15490	80	249	295	148	157	159	20	96	82	0	472	664	541	74	75	11	100	100	0	0.231	0.234	0.228	0.234	1.626	0.239	0.846	52	297	490	728	-2.113	92	398	138	590	0
1	16	7	""	"STM1561"	4950	15500	80	229	256	87	162	166	25	80	57	0	1146	1629	1371	75	76	19	100	100	0	0.063	0.060	0.061	0.061	1.632	0.060	0.846	52	311	1138	1648	-3.999	67	1071	94	1554	0
1	17	7	"adhP"	"STM1567"	5140	15500	100	407	489	214	160	160	21	100	98	0	1167	1459	1018	73	74	11	100	100	0	0.226	0.237	0.245	0.251	1.368	0.221	0.938	80	451	1341	1715	-2.147	247	1094	329	1386	0
1	18	7	"yddG"	"STM1571"	5320	15490	90	482	593	273	159	159	21	100	100	0	3514	4340	2831	74	76	14	100	100	0	0.094	0.102	0.105	0.104	1.235	0.096	0.931	52	360	3763	4700	-3.413	323	3440	434	4266	0
1	19	7	"topA"	"STM1714"	5490	15480	60	430	506	250	159	162	29	100	100	0	375	451	259	76	81	27	100	100	0	0.906	0.925	0.927	0.883	1.350	0.956	0.901	32	176	570	722	-0.142	271	299	347	375	0
1	20	7	"trpH"	"STM1721"	5640	15490	90	754	968	500	154	158	23	100	100	0	1588	2098	1281	74	76	19	100	100	0	0.396	0.402	0.405	0.405	1.169	0.393	0.968	52	364	2114	2838	-1.335	600	1514	814	2024	0
1	21	7	"cls"	"STM1739"	5830	15500	80	321	349	140	158	159	20	94	88	0	818	1021	716	74	76	12	100	100	0	0.219	0.202	0.201	0.186	1.733	0.196	0.921	52	301	907	1138	-2.190	163	744	191	947	0
1	22	7	"tdk"	"STM1750"	6000	15500	100	1661	1684	560	156	157	19	100	100	0	2317	2345	955	76	77	14	100	100	0	0.672	0.673	0.669	0.697	1.309	0.649	0.962	80	439	3746	3797	-0.574	1505	2241	1528	2269	0
1	23	7	"narX"	"STM1766"	6190	15480	90	480	619	424	156	157	21	98	94	0	734	1174	1043	74	76	14	100	100	0	0.491	0.421	0.433	0.435	1.579	0.400	0.953	52	351	984	1563	-1.026	324	660	463	1100	0
1	24	7	"ychM"	"STM1781"	6350	15490	90	726	876	475	160	160	22	100	100	0	2076	2430	1551	75	77	17	100	100	0	0.283	0.304	0.307	0.301	1.230	0.302	0.969	52	358	2567	3071	-1.822	566	2001	716	2355	0
1	1	8	""	"STM2303"	2350	15660	110	693	713	314	142	142	23	100	98	0	707	746	402	74	76	15	100	98	0	0.870	0.850	0.859	0.874	1.278	0.829	0.962	80	476	1184	1243	-0.200	551	633	571	672	0
1	2	8	"nuoL"	"STM2318"	2520	15670	110	1018	992	371	148	149	21	100	100	0	7950	8135	3433	77	80	18	100	100	0	0.111	0.105	0.102	0.105	1.204	0.104	0.974	80	399	8743	8902	-3.178	870	7873	844	8058	0
1	3	8	"nuoA"	"STM2328"	2690	15670	110	2614	2234	1204	152	159	42	100	98	0	3545	3140	1882	80	90	73	95	92	0	0.711	0.680	0.700	0.785	1.718	0.661	0.956	80	422	5927	5142	-0.493	2462	3465	2082	3060	0
1	4	8	"yfbT"	"STM2334"	2860	15660	110	578	650	372	150	155	38	97	97	0	1517	1765	1312	77	87	68	100	98	0	0.297	0.296	0.301	0.297	1.308	0.283	0.929	80	522	1868	2188	-1.750	428	1440	500	1688	0
1	5	8	""	"STM2340"	3050	15660	100	439	544	280	150	152	23	98	97	0	2440	3221	2137	74	75	13	100	100	0	0.122	0.125	0.122	0.124	1.338	0.125	0.956	80	407	2655	3541	-3.033	289	2366	394	3147	0
1	6	8	""	"STM2344"	3220	15670	100	388	428	151	152	154	21	100	100	0	1482	1740	910	74	75	12	100	100	0	0.168	0.166	0.166	0.165	1.306	0.161	0.927	80	396	1644	1942	-2.577	236	1408	276	1666	0
1	7	8	""	"STM2528"	3390	15660	90	351	393	138	158	168	59	98	76	0	1769	2110	1239	77	80	21	100	100	0	0.114	0.116	0.112	0.115	1.240	0.111	0.861	52	350	1885	2268	-3.132	193	1692	235	2033	0
1	8	8	"nifU"	"STM2542"	3560	15670	100	1553	1823	1259	159	169	74	100	100	0	707	812	532	75	82	49	100	97	0	2.206	2.258	2.278	2.349	1.281	2.320	0.953	80	394	2026	2401	1.141	1394	632	1664	737	0
1	9	8	"yjdL"	"STM2560"	3730	15670	110	1272	1215	516	155	157	20	100	100	0	7741	7222	3393	73	75	13	100	100	0	0.146	0.148	0.146	0.149	1.200	0.147	0.974	80	439	8785	8209	-2.779	1117	7668	1060	7149	0
1	10	8	"yfhK"	"STM2564"	3900	15660	90	1049	1180	555	158	159	22	100	100	0	2444	2853	1700	74	78	22	100	100	0	0.376	0.368	0.371	0.383	1.258	0.351	0.952	52	360	3261	3801	-1.411	891	2370	1022	2779	0
1	11	8	""	"STM2575"	4070	15660	100	1590	1605	325	158	160	23	100	100	0	11135	11041	2176	73	76	19	100	100	0	0.129	0.132	0.130	0.132	1.119	0.131	0.975	80	420	12494	12415	-2.950	1432	11062	1447	10968	0
1	12	8	""	"STM2590"	4250	15660	110	615	645	249	158	161	40	100	98	0	8724	8860	3640	75	80	44	100	100	0	0.053	0.055	0.053	0.053	1.255	0.056	0.915	80	492	9106	9272	-4.242	457	8649	487	8785	0
1	13	8	"yraO"	"STM3266"	4430	15660	110	2319	2414	789	156	160	41	100	100	0	6819	7120	2459	74	79	45	100	100	0	0.321	0.320	0.319	0.321	1.131	0.315	0.975	80	453	8908	9304	-1.641	2163	6745	2258	7046	0
1	14	8	"yhbU"	"STM3274"	4610	15660	100	269	275	53	156	157	21	98	92	0	4607	5024	1909	74	79	29	100	100	0	0.025	0.024	0.025	0.024	1.392	0.023	0.829	80	383	4646	5069	-5.326	113	4533	119	4950	0
1	15	8	""	"STM3278"	4770	15670	110	580	582	109	157	159	24	100	100	0	6895	6463	1646	75	78	27	100	100	0	0.062	0.067	0.066	0.067	1.176	0.066	0.963	80	464	7243	6813	-4.011	423	6820	425	6388	0
1	16	8	"yhbC"	"STM3288"	4960	15670	110	5948	6356	2108	158	161	24	100	100	0	1510	1653	637	73	74	12	100	100	0	4.029	3.923	3.899	4.022	1.212	3.883	0.963	80	450	7227	7778	2.011	5790	1437	6198	1580	0
1	17	8	"mrsA"	"STM3294"	5120	15670	100	3012	3136	1219	161	170	73	100	100	0	3075	3201	1194	74	74	11	100	100	0	0.950	0.951	0.927	0.950	1.165	0.961	0.965	80	383	5852	6102	-0.074	2851	3001	2975	3127	0
1	18	8	"rplU"	"STM3304"	5300	15660	110	10982	10536	3521	161	172	70	100	100	0	1522	1461	405	75	76	13	100	100	0	7.478	7.486	7.501	7.273	1.202	7.749	0.967	80	468	12268	11761	2.903	10821	1447	10375	1386	0
1	19	8	"ybgJ"	"STM0712"	5470	15670	110	1514	1560	637	160	162	32	100	100	0	5177	5048	1910	76	79	23	100	100	0	0.265	0.282	0.275	0.279	1.239	0.284	0.955	80	462	6455	6372	-1.914	1354	5101	1400	4972	0
1	20	8	""	"STM0719"	5630	15660	110	814	851	267	160	160	21	100	100	0	14677	14811	4393	76	81	24	100	100	0	0.045	0.047	0.046	0.046	1.199	0.047	0.960	80	465	15255	15426	-4.481	654	14601	691	14735	0
1	21	8	""	"STM0725"	5810	15660	100	454	486	279	157	159	20	95	95	0	6712	6331	3929	75	77	17	100	100	0	0.045	0.053	0.048	0.053	1.711	0.056	0.900	80	409	6934	6585	-4.482	297	6637	329	6256	0
1	22	8	"sdhA"	"STM0734"	5990	15660	100	1549	1738	1184	157	159	19	100	100	0	6586	7389	4976	76	77	13	100	100	0	0.214	0.216	0.212	0.213	1.249	0.220	0.952	80	383	7902	8894	-2.225	1392	6510	1581	7313	0
1	23	8	"tolQ"	"STM0745"	6160	15660	100	2460	2551	1707	157	158	21	100	100	0	4475	4541	2986	78	81	21	100	100	0	0.524	0.536	0.525	0.542	1.284	0.546	0.975	80	408	6700	6857	-0.933	2303	4397	2394	4463	0
1	24	8	"nadA"	"STM0756"	6330	15660	110	2021	2127	635	158	160	22	100	100	0	10249	10660	2902	77	85	41	100	100	0	0.183	0.186	0.184	0.183	1.152	0.187	0.976	80	511	12035	12552	-2.449	1863	10172	1969	10583	0
1	1	9	"yliJ"	"STM0862"	2350	15830	90	530	575	198	143	144	23	100	100	0	816	938	462	75	76	13	100	100	0	0.522	0.501	0.509	0.522	1.224	0.477	0.956	52	363	1128	1295	-0.937	387	741	432	863	0
1	2	9	""	"STM0869"	2520	15830	110	2517	2587	704	146	147	19	100	100	0	5326	5712	1712	78	79	13	100	100	0	0.452	0.433	0.438	0.435	1.156	0.428	0.976	80	464	7619	8075	-1.146	2371	5248	2441	5634	0
1	3	9	"potF"	"STM0877"	2700	15830	100	445	550	311	149	151	26	98	93	0	2553	3864	3211	79	84	60	98	98	0	0.120	0.106	0.108	0.118	1.498	0.100	0.963	80	411	2770	4186	-3.063	296	2474	401	3785	0
1	4	9	""	"STM0884"	2860	15830	70	177	176	29	148	148	20	56	37	0	295	330	88	80	83	20	100	100	0	0.135	0.112	0.165	0.117	2.900	0.108	0.196	32	230	244	278	-2.890	29	215	28	250	0
1	5	9	""	"STM0893"	3030	15830	110	273	270	55	148	148	20	92	90	0	11839	11906	3560	77	80	18	100	100	0	0.011	0.010	0.012	0.013	1.204	0.011	0.796	80	484	11887	11951	-6.556	125	11762	122	11829	0
1	6	9	""	"STM0897"	3210	15840	100	157	158	20	149	150	21	22	6	0	2207	2715	1754	75	77	13	100	100	0	0.004	0.003	0.015	0.019	1.778	0.003	0.045	80	412	2140	2649	-8.058	8	2132	9	2640	0
1	7	9	""	"STM1032"	3370	15830	70	180	203	79	150	158	41	31	15	0	329	517	564	77	83	35	100	100	0	0.119	0.120	0.117	0.109	1.940	0.133	0.812	32	231	282	493	-3.070	30	252	53	440	0
1	8	9	""	"STM1036"	3560	15830	110	412	401	158	155	165	76	82	71	0	5952	5768	3211	78	84	44	100	100	0	0.044	0.043	0.043	0.045	1.488	0.043	0.724	80	470	6131	5936	-4.515	257	5874	246	5690	0
1	9	9	""	"STM1041"	3730	15830	110	1446	1515	528	156	157	19	100	100	0	15940	17668	6041	76	78	15	100	100	0	0.081	0.077	0.076	0.076	1.158	0.078	0.979	80	470	17154	18951	-3.620	1290	15864	1359	17592	0
1	10	9	"metH"	"STM4188"	3920	15830	60	225	264	118	158	157	19	84	78	0	693	1225	1610	75	77	17	100	100	0	0.108	0.092	0.120	0.123	1.813	0.070	0.797	32	176	685	1256	-3.205	67	618	106	1150	0
1	11	9	""	"STM4197"	4080	15830	80	191	194	39	157	158	20	65	36	0	672	814	555	73	73	15	100	100	0	0.057	0.050	0.054	0.050	1.808	0.054	0.558	52	317	633	778	-4.139	34	599	37	741	0
1	12	9	""	"STM4201"	4260	15830	90	421	410	112	159	160	22	98	96	0	6036	5611	2687	73	76	23	100	98	0	0.044	0.045	0.045	0.051	1.614	0.043	0.935	52	358	6225	5789	-4.508	262	5963	251	5538	0
1	13	9	"mntH"	"STM2408"	4430	15830	100	766	940	625	157	158	21	100	98	0	815	1074	843	75	76	14	100	100	0	0.823	0.784	0.794	0.811	1.275	0.761	0.975	80	408	1349	1782	-0.281	609	740	783	999	0
1	14	9	"pduN"	"STM2049"	4600	15830	100	239	252	75	155	155	20	93	85	0	1374	1434	658	73	73	11	100	100	0	0.065	0.071	0.063	0.063	1.646	0.076	0.753	80	408	1385	1458	-3.953	84	1301	97	1361	0
1	15	9	""	"STM2636"	4780	15840	100	891	985	503	157	157	22	100	100	0	2413	2849	1775	72	72	12	100	100	0	0.314	0.298	0.309	0.312	1.234	0.290	0.979	80	408	3075	3605	-1.673	734	2341	828	2777	0
1	16	9	"rplI"	"STM4394"	4960	15840	100	2172	2528	1689	158	160	22	100	100	0	579	726	512	73	73	12	98	97	0	3.980	3.629	3.715	3.925	1.342	3.526	0.968	80	409	2520	3023	1.993	2014	506	2370	653	0
1	17	9	"sitC"	"STM2863"	5130	15830	90	654	691	346	158	160	22	100	100	0	1097	1248	770	74	74	12	100	100	0	0.485	0.454	0.448	0.463	1.380	0.444	0.964	52	339	1519	1707	-1.044	496	1023	533	1174	0
1	18	9	"bcfD"	"STM0024"	5300	15830	80	254	260	51	159	161	26	96	78	0	1680	1749	825	73	74	12	100	100	0	0.059	0.060	0.056	0.059	1.531	0.054	0.722	52	314	1702	1777	-4.080	95	1607	101	1676	0
1	19	9	""	"PSLT065"	5480	15830	80	218	233	65	157	157	21	88	69	0	523	572	305	74	74	11	100	100	0	0.136	0.153	0.164	0.148	1.781	0.160	0.705	52	300	510	574	-2.880	61	449	76	498	0
1	20	9	"trbD"	"PSLT083"	5640	15840	90	229	264	104	157	157	19	100	86	0	1264	1333	766	75	78	22	100	100	0	0.061	0.085	0.072	0.074	1.561	0.095	0.803	52	340	1261	1365	-4.046	72	1189	107	1258	0
1	21	9	"yneG"	"STM1526"	5820	15830	100	417	445	168	157	158	20	100	100	0	1315	1421	782	74	78	25	100	100	0	0.210	0.214	0.210	0.210	1.313	0.211	0.961	80	418	1501	1635	-2.255	260	1241	288	1347	0
1	22	9	"dcuS"	"STM4304"	5990	15830	100	490	534	209	157	159	20	98	97	0	1696	1897	997	75	76	17	100	100	0	0.205	0.207	0.208	0.201	1.300	0.206	0.970	80	396	1954	2199	-2.283	333	1621	377	1822	0
1	23	9	"yjdE"	"STM4294"	6160	15830	100	161	162	26	157	157	19	27	10	0	87	93	25	77	79	20	35	8	0	0.400	0.313	1.400	1.146	3.802	2.503	0.014	80	396	14	21	-1.322	4	10	5	16	-50
1	24	9	""	"STM4307"	6330	15830	90	283	293	60	156	157	21	100	96	0	1619	1982	852	77	85	44	100	100	0	0.082	0.072	0.070	0.070	1.430	0.066	0.825	52	354	1669	2042	-3.602	127	1542	137	1905	0
1	1	10	""	"STM4597"	2340	16010	100	945	929	204	140	141	18	100	100	0	2079	2046	504	75	76	12	100	100	0	0.402	0.400	0.397	0.396	1.319	0.395	0.955	80	454	2809	2760	-1.316	805	2004	789	1971	0
1	2	10	""	"STM0257"	2510	16010	90	245	249	64	143	144	19	94	76	0	1120	1135	579	77	78	15	100	100	0	0.098	0.100	0.099	0.094	1.636	0.098	0.805	52	349	1145	1164	-3.354	102	1043	106	1058	0
1	3	10	""	"STM0275"	2690	16010	100	177	186	36	147	149	20	65	40	0	1038	1336	790	77	79	19	100	100	0	0.031	0.031	0.033	0.033	1.796	0.032	0.533	80	442	991	1298	-5.002	30	961	39	1259	0
1	4	10	""	"STM0284"	2870	16030	90	194	194	29	144	147	23	82	53	0	532	581	245	75	78	18	100	100	0	0.109	0.099	0.112	0.106	1.672	0.087	0.438	52	322	507	556	-3.192	50	457	50	506	0
1	5	10	""	"STM0292"	3030	16010	100	1346	1411	429	146	147	21	100	100	0	3529	3690	1230	77	80	20	100	100	0	0.348	0.350	0.350	0.351	1.187	0.342	0.950	80	397	4652	4878	-1.524	1200	3452	1265	3613	0
1	6	10	"safB"	"STM0300"	3200	16010	100	480	472	151	147	155	54	97	92	0	826	870	345	75	80	31	100	100	0	0.443	0.409	0.399	0.399	1.452	0.409	0.944	80	392	1084	1120	-1.173	333	751	325	795	0
1	7	10	"ycfM"	"STM1207"	3380	16000	90	688	655	170	153	155	38	100	100	0	1299	1295	427	74	80	31	100	100	0	0.437	0.411	0.420	0.408	1.193	0.413	0.941	52	384	1760	1723	-1.195	535	1225	502	1221	0
1	8	10	"ycfS"	"STM1215"	3560	16000	90	208	225	93	152	155	38	65	25	0	159	171	126	76	77	14	88	78	0	0.675	0.768	0.676	0.777	2.586	0.743	0.670	52	348	139	168	-0.568	56	83	73	95	0
1	9	10	"ycfD"	"STM1229"	3720	16000	90	461	504	252	152	154	20	100	100	0	569	664	420	76	78	13	100	100	0	0.627	0.599	0.603	0.585	1.325	0.597	0.858	52	349	802	940	-0.674	309	493	352	588	0
1	10	10	"icdA"	"STM1238"	3890	16010	80	244	270	89	155	156	21	98	88	0	133	146	75	74	75	12	92	90	0	1.508	1.597	1.590	1.629	1.822	1.481	0.729	52	306	148	187	0.593	89	59	115	72	0
1	11	10	""	"STM1261"	4070	16010	100	240	266	93	157	157	22	83	71	0	482	567	422	73	74	12	97	95	0	0.203	0.221	0.221	0.246	2.075	0.213	0.835	80	415	492	603	-2.301	83	409	109	494	0
1	12	10	""	"STM1273"	4240	16010	110	1209	1210	241	155	156	21	100	100	0	5406	5362	1087	73	75	19	100	100	0	0.198	0.199	0.197	0.199	1.157	0.197	0.965	80	450	6387	6344	-2.339	1054	5333	1055	5289	0
1	13	10	"ydgA"	"STM1466"	4410	16010	100	2359	2400	670	153	155	20	100	100	0	8812	9378	2774	75	76	14	100	100	0	0.252	0.242	0.244	0.241	1.244	0.239	0.977	80	402	10943	11550	-1.986	2206	8737	2247	9303	0
1	14	10	""	"STM1472"	4590	16010	110	345	388	127	154	155	20	100	100	0	1118	1312	616	74	75	12	100	100	0	0.183	0.189	0.191	0.188	1.256	0.188	0.922	80	478	1235	1472	-2.450	191	1044	234	1238	0
1	15	10	""	"STM1481"	4770	16000	80	371	396	143	161	163	22	100	98	0	540	563	287	71	72	11	100	100	0	0.448	0.478	0.459	0.465	1.488	0.457	0.776	52	293	679	727	-1.159	210	469	235	492	0
1	16	10	"ynfL"	"STM1487"	4940	16010	100	895	938	440	161	161	20	100	100	0	2140	2397	1325	72	73	11	100	100	0	0.355	0.334	0.339	0.340	1.196	0.331	0.971	80	409	2802	3102	-1.494	734	2068	777	2325	0
1	17	10	""	"STM1494"	5120	16010	100	255	262	63	160	161	20	93	81	0	930	979	445	74	75	14	100	100	0	0.111	0.113	0.112	0.107	1.686	0.113	0.782	80	416	951	1007	-3.172	95	856	102	905	0
1	18	10	"ynfC"	"STM1501"	5300	16010	100	1063	1188	587	157	157	20	100	100	0	2307	2665	1555	74	75	14	100	100	0	0.406	0.398	0.404	0.407	1.241	0.386	0.973	80	404	3139	3622	-1.301	906	2233	1031	2591	0
1	19	10	""	"STM2780"	5460	16010	100	5583	5861	2250	155	156	22	100	100	0	4472	4773	1941	74	75	11	100	100	0	1.234	1.214	1.222	1.230	1.199	1.210	0.971	80	393	9826	10405	0.304	5428	4398	5706	4699	0
1	20	10	""	"STM2788"	5630	16000	110	359	359	75	152	153	21	97	97	0	931	936	256	75	78	16	98	97	0	0.242	0.240	0.231	0.235	1.395	0.237	0.868	80	455	1063	1068	-2.048	207	856	207	861	0
1	21	10	"ygaU"	"STM2795"	5810	16010	110	1535	1625	539	154	155	21	100	100	0	3964	4190	1581	78	80	20	100	100	0	0.355	0.358	0.362	0.361	1.247	0.350	0.964	80	452	5267	5583	-1.493	1381	3886	1471	4112	0
1	22	10	"yihD"	"STM3995"	5990	16010	110	662	661	140	158	158	20	100	100	0	2933	2698	718	77	80	19	100	100	0	0.176	0.192	0.194	0.192	1.222	0.189	0.951	80	440	3360	3124	-2.503	504	2856	503	2621	0
1	23	10	""	"STM4015"	6150	16000	110	802	781	195	158	159	21	100	98	0	6418	6275	1559	79	85	31	100	100	0	0.102	0.101	0.101	0.098	1.214	0.101	0.948	80	440	6983	6819	-3.299	644	6339	623	6196	0
1	24	10	"fdhE"	"STM4034"	6330	16000	110	1535	1796	1186	158	158	21	100	100	0	2033	2295	1401	74	78	25	100	100	0	0.703	0.738	0.730	0.726	1.253	0.771	0.961	80	510	3336	3859	-0.509	1377	1959	1638	2221	0
1	1	11	""	"STM2940"	2330	16180	100	429	444	193	139	141	18	100	100	0	2646	2702	1566	76	77	13	100	100	0	0.113	0.116	0.112	0.118	1.320	0.115	0.950	80	427	2860	2931	-3.148	290	2570	305	2626	0
1	2	11	"ygcB"	"STM2944"	2510	16180	100	629	625	180	142	143	20	100	100	0	11770	10923	4172	76	77	13	100	100	0	0.042	0.045	0.044	0.045	1.221	0.044	0.973	80	395	12181	11330	-4.586	487	11694	483	10847	0
1	3	11	"relA"	"STM2956"	2670	16180	100	1987	2000	559	149	150	23	100	100	0	3211	3262	1027	77	81	22	100	100	0	0.586	0.581	0.571	0.589	1.249	0.562	0.928	80	383	4972	5036	-0.770	1838	3134	1851	3185	0
1	4	11	"yqcD"	"STM2968"	2850	16170	100	657	717	332	149	150	22	98	97	0	3184	3250	1622	79	85	30	100	100	0	0.164	0.179	0.174	0.175	1.470	0.182	0.950	80	385	3613	3739	-2.612	508	3105	568	3171	0
1	5	11	"fucP"	"STM2975"	3020	16180	100	464	448	135	149	149	19	98	97	0	10205	9456	4014	78	84	25	100	100	0	0.031	0.032	0.032	0.032	1.309	0.032	0.951	80	396	10442	9677	-5.007	315	10127	299	9378	0
1	6	11	"fucU"	"STM2978"	3200	16170	110	1266	1163	353	149	240	369	93	77	0	5718	5157	1753	78	127	208	100	100	0	0.198	0.200	0.199	0.199	1.183	0.192	0.731	80	439	6757	6093	-2.336	1117	5640	1014	5079	0
1	7	11	"exbB"	"STM3159"	3370	16180	110	5190	5301	1539	157	239	353	100	100	0	3123	3229	985	77	123	200	100	100	0	1.652	1.632	1.641	1.640	1.099	1.633	0.986	80	478	8079	8296	0.725	5033	3046	5144	3152	0
1	8	11	"ygiR"	"STM3168"	3550	16160	80	320	540	598	157	158	22	100	94	0	225	339	446	76	77	12	100	100	0	1.094	1.456	1.386	1.323	1.766	1.381	0.925	52	310	312	646	0.130	163	149	383	263	0
1	9	11	"ygiW"	"STM3176"	3720	16180	110	1336	1358	526	154	155	20	100	100	0	3739	3699	1546	75	77	13	100	100	0	0.323	0.332	0.326	0.334	1.162	0.330	0.973	80	453	4846	4828	-1.632	1182	3664	1204	3624	0
1	10	11	"STMF1.41"	"Not LT2a92"	3880	16170	110	951	883	465	155	157	21	98	95	0	497	499	286	76	77	13	93	88	0	1.891	1.721	1.738	1.894	1.589	1.700	0.939	80	453	1217	1151	0.919	796	421	728	423	0
1	11	11	""	"STM2668"	4060	16170	110	1154	1236	594	156	157	22	100	100	0	6760	6849	3537	76	77	12	100	100	0	0.149	0.159	0.156	0.156	1.258	0.160	0.981	80	487	7682	7853	-2.744	998	6684	1080	6773	0
1	12	11	""	"STM2682"	4240	16180	100	928	941	354	156	157	21	100	100	0	2120	2113	917	75	76	13	100	100	0	0.378	0.385	0.385	0.391	1.245	0.380	0.962	80	377	2817	2823	-1.405	772	2045	785	2038	0
1	13	11	""	"STM0497"	4410	16190	120	2128	2191	935	154	156	21	100	100	0	5260	5224	2511	74	76	15	100	100	0	0.381	0.396	0.395	0.410	1.250	0.385	0.975	120	471	7160	7187	-1.394	1974	5186	2037	5150	0
1	14	11	"tesA"	"STM0506"	4590	16180	100	1011	1086	421	154	155	19	100	100	0	2363	2497	1010	76	78	17	100	100	0	0.375	0.385	0.381	0.380	1.174	0.386	0.971	80	391	3144	3353	-1.416	857	2287	932	2421	0
1	15	11	"allR"	"STM0516"	4770	16180	100	2559	2553	938	157	158	21	100	100	0	7193	7129	2670	73	74	14	100	100	0	0.337	0.340	0.336	0.341	1.184	0.338	0.979	80	419	9522	9452	-1.568	2402	7120	2396	7056	0
1	16	11	"allP"	"STM0522"	4940	16180	100	869	932	496	158	158	20	100	100	0	5015	5248	3313	74	76	18	100	100	0	0.144	0.150	0.149	0.153	1.317	0.147	0.959	80	408	5652	5948	-2.797	711	4941	774	5174	0
1	17	11	"glxK"	"STM0525"	5120	16170	110	534	523	97	159	159	21	100	100	0	7102	6809	1599	74	77	19	100	100	0	0.053	0.054	0.054	0.053	1.310	0.054	0.942	80	440	7403	7099	-4.228	375	7028	364	6735	0
1	18	11	"ylbF"	"STM0531"	5290	16180	100	327	328	110	157	157	21	96	92	0	3974	3844	2182	73	74	11	100	100	0	0.044	0.045	0.046	0.045	1.326	0.045	0.894	80	397	4071	3942	-4.520	170	3901	171	3771	0
1	19	11	"yhgN"	"STM3540"	5470	16180	100	860	868	193	156	157	28	100	100	0	4671	4584	1117	75	77	13	100	100	0	0.153	0.158	0.157	0.158	1.181	0.157	0.967	80	383	5300	5221	-2.707	704	4596	712	4509	0
1	20	11	""	"STM2186"	5630	16180	100	1304	1235	494	156	156	20	100	100	0	7044	6972	3261	78	80	17	100	100	0	0.165	0.157	0.159	0.161	1.300	0.154	0.974	80	394	8114	7973	-2.601	1148	6966	1079	6894	0
1	21	11	"folE"	"STM2193"	5810	16170	110	1667	1536	608	155	155	21	100	100	0	2987	2894	1285	80	81	18	100	100	0	0.520	0.491	0.488	0.500	1.266	0.484	0.978	80	440	4419	4195	-0.943	1512	2907	1381	2814	0
1	22	11	"yeiH"	"STM2202"	5980	16180	100	365	445	323	157	158	21	100	97	0	866	1147	1065	77	79	15	100	100	0	0.264	0.269	0.261	0.258	1.343	0.282	0.930	80	408	997	1358	-1.923	208	789	288	1070	0
1	23	11	""	"STM2225"	6160	16180	110	3344	3370	666	160	161	21	100	100	0	5707	5658	1413	78	83	25	100	100	0	0.566	0.575	0.571	0.590	1.200	0.553	0.966	80	469	8813	8790	-0.822	3184	5629	3210	5580	0
1	24	11	""	"STM2235"	6330	16170	100	787	745	257	162	162	22	100	100	0	10256	9894	4364	74	77	21	100	100	0	0.061	0.059	0.058	0.060	1.229	0.058	0.961	80	440	10807	10403	-4.026	625	10182	583	9820	0
1	1	12	"Ctrl-1010ng/ul"	"Ctrl-1010ng/ul"	2320	16350	100	142	145	27	137	142	77	2	0	0	81	90	29	76	77	24	18	10	0	1.000	0.571	1.061	1.173	4.038	1.563	0.092	80	431	10	22	0.000	5	5	8	14	-50
1	2	12	"Ctrl-Y110ng/ul"	"Ctrl-Y110ng/ul"	2490	16350	100	138	142	31	139	141	18	17	11	0	81	89	35	76	76	11	28	20	0	-0.200	0.231	0.938	0.966	4.521	1.183	0.153	80	409	4	16	Error	-1	5	3	13	-50
1	3	12	"Ctrl-Y510ng/ul"	"Ctrl-Y510ng/ul"	2670	16350	100	141	145	26	145	146	19	22	6	0	77	86	28	75	75	11	30	22	0	-2.000	0.000	1.105	1.580	4.118	2.617	0.047	80	418	-2	11	Error	-4	2	0	11	-50
1	4	12	"Ctrl-FtsL10ng/ul"	"Ctrl-FtsL10ng/ul"	2840	16350	100	163	228	201	147	147	20	45	31	0	88	133	156	76	79	16	42	26	0	1.333	1.421	1.951	1.659	3.801	1.370	0.740	80	418	28	138	0.415	16	12	81	57	-50
1	5	12	"Ctrl-dsM1354ng/ul"	"Ctrl-dsM1354ng/ul"	3010	16350	100	160	237	265	148	148	19	41	28	0	80	88	30	77	78	14	31	13	0	4.000	8.091	2.400	2.629	4.031	12.529	0.354	80	396	15	100	2.000	12	3	89	11	-50
1	6	12	"Ctrl-CAB10ng/ul"	"Ctrl-CAB10ng/ul"	3190	16350	100	142	142	20	148	148	20	11	0	0	80	82	13	74	75	12	28	11	0	-1.000	-0.750	2.333	2.136	3.698	0.023	0.000	80	420	0	2	Error	-6	6	-6	8	-50
1	7	12	"Ctrl-1050ng/ul"	"Ctrl-1050ng/ul"	3360	16350	100	156	159	27	150	194	296	0	0	0	83	88	27	75	99	166	0	0	0	0.750	0.692	1.036	1.157	3.209	1.761	0.152	80	408	14	22	-0.415	6	8	9	13	-50
1	8	12	"Ctrl-Y150ng/ul"	"Ctrl-Y150ng/ul"	3540	16350	100	156	162	35	152	153	21	26	12	0	82	85	23	76	77	11	37	16	0	0.667	1.111	1.410	1.411	3.328	3.740	0.079	80	439	10	19	-0.585	4	6	10	9	-50
1	9	12	"Ctrl-Y550ng/ul"	"Ctrl-Y550ng/ul"	3710	16350	100	160	160	28	154	154	19	28	8	0	83	87	28	75	76	13	33	13	0	0.750	0.500	1.258	1.331	3.118	1.792	0.082	80	426	14	18	-0.415	6	8	6	12	-50
1	10	12	"Ctrl-FtsL50ng/ul"	"Ctrl-FtsL50ng/ul"	3900	16350	90	243	612	788	154	155	20	94	90	0	147	399	559	76	77	12	94	88	0	1.254	1.418	1.410	1.348	2.081	1.433	0.917	52	370	160	781	0.326	89	71	458	323	0
1	11	12	"Ctrl-dsM13162ng/ul"	"Ctrl-dsM13162ng/ul"	4050	16350	50	480	500	127	156	158	21	100	100	0	116	116	16	77	78	12	91	83	0	8.308	8.821	8.466	8.981	1.490	9.183	0.630	12	104	363	383	3.054	324	39	344	39	0
1	12	12	"Ctrl-CAB100ng/ul"	"Ctrl-CAB100ng/ul"	4230	16350	100	167	166	24	154	156	21	36	11	0	83	85	15	75	76	13	36	13	0	1.625	1.200	2.466	2.459	3.567	7.282	0.017	80	424	21	22	0.700	13	8	12	10	-50
1	13	12	"Ctrl-10100ng/ul"	"Ctrl-10100ng/ul"	4400	16350	100	160	165	30	156	156	21	30	12	0	83	87	24	73	74	12	43	18	0	0.400	0.643	1.479	1.586	3.078	2.362	0.100	80	374	14	23	-1.322	4	10	9	14	-50
1	14	12	"Ctrl-Y1100ng/ul"	"Ctrl-Y1100ng/ul"	4580	16350	100	156	158	23	154	155	20	20	11	0	82	84	16	74	74	12	32	16	0	0.250	0.400	0.960	1.216	3.732	10.948	0.001	80	396	10	14	-2.000	2	8	4	10	-50
1	15	12	"Ctrl-Y5100ng/ul"	"Ctrl-Y5100ng/ul"	4750	16350	100	164	166	27	154	157	25	22	7	0	78	81	17	74	74	12	31	10	0	2.500	1.714	1.387	1.576	3.489	21.162	0.003	80	427	14	19	1.322	10	4	12	7	-50
1	16	12	"Ctrl-FtsL100ng/ul"	"Ctrl-FtsL100ng/ul"	4940	16350	80	338	668	732	155	155	18	96	96	0	219	392	421	73	73	11	100	98	0	1.253	1.608	1.476	1.444	1.815	1.769	0.861	52	299	329	832	0.326	183	146	513	319	0
1	17	12	"Ctrl-dsM13buffer"	"Ctrl-dsM13buffer"	5100	16350	100	151	171	99	155	155	19	13	8	0	81	125	207	74	76	16	26	15	0	-0.571	0.314	1.279	1.310	3.061	0.467	0.813	80	408	3	67	Error	-4	7	16	51	-50
1	18	12	"Ctrl-CAB50ng/ul"	"Ctrl-CAB50ng/ul"	5270	16350	100	156	157	20	156	156	20	13	5	0	79	82	13	73	74	11	41	16	0	0.000	0.111	1.130	1.303	3.470	0.001	0.000	80	409	6	10	Error	0	6	1	9	-50
1	19	12	"Ctrl-10400ng/ul"	"Ctrl-10400ng/ul"	5450	16350	100	161	167	31	155	157	28	30	11	0	79	79	15	74	75	13	21	6	0	1.200	2.400	2.444	2.209	2.879	5.671	0.119	80	409	11	17	0.263	6	5	12	5	-50
1	20	12	"Ctrl-Y1400ng/ul"	"Ctrl-Y1400ng/ul"	5620	16350	100	166	167	31	155	156	20	27	17	0	76	78	15	76	77	13	23	7	0	100000.000	6.000	1.412	1.876	3.341	11.446	0.011	80	396	11	14	16.610	11	0	12	2	-50
1	21	12	"Ctrl-Y5400ng/ul"	"Ctrl-Y5400ng/ul"	5790	16350	100	159	164	26	155	155	20	35	7	0	77	80	16	76	77	13	21	13	0	4.000	2.250	1.341	1.302	5.120	20.406	0.003	80	438	5	13	2.000	4	1	9	4	-50
1	22	12	"Ctrl-FtsL400ng/ul"	"Ctrl-FtsL400ng/ul"	5980	16350	90	814	1189	1100	155	155	22	100	100	0	457	751	730	72	73	11	100	100	0	1.712	1.523	1.557	1.535	1.362	1.527	0.960	52	379	1044	1713	0.775	659	385	1034	679	0
1	23	12	"Ctrl-dsM13buffer"	"Ctrl-dsM13buffer"	6160	16320	50	6430	6261	3599	151	153	23	100	100	0	3505	3579	1936	81	81	13	100	100	0	1.834	1.747	1.759	1.721	1.211	1.863	0.959	12	104	9703	9608	0.875	6279	3424	6110	3498	0
1	24	12	"Ctrl-CABbuffer"	"Ctrl-CABbuffer"	6310	16350	100	155	204	197	158	159	21	16	11	0	80	242	656	73	75	13	32	20	0	-0.429	0.272	1.182	0.991	3.237	0.281	0.830	80	461	4	215	Error	-3	7	46	169	-50
1	1	13	"phoP"	"STM1231"	2320	16540	100	4411	4774	1587	141	148	80	100	100	0	2725	2921	958	76	79	27	100	100	0	1.612	1.628	1.641	1.633	1.167	1.632	0.977	80	428	6919	7478	0.689	4270	2649	4633	2845	0
1	2	13	"phoP"	"STM1231"	2490	16530	110	3495	3590	1309	142	143	20	100	100	0	1980	2063	824	74	75	11	100	100	0	1.759	1.734	1.758	1.766	1.303	1.723	0.963	80	453	5259	5437	0.815	3353	1906	3448	1989	0
1	3	13	"phoP"	"STM1231"	2670	16540	100	4345	4362	1134	146	150	36	100	100	0	2538	2560	774	73	76	21	100	100	0	1.703	1.695	1.683	1.726	1.168	1.672	0.970	80	416	6664	6703	0.768	4199	2465	4216	2487	0
1	4	13	"phoQ"	"STM1230"	2850	16540	100	923	1066	528	148	155	70	100	100	0	1188	1436	830	75	81	29	100	100	0	0.696	0.675	0.678	0.700	1.270	0.657	0.967	80	406	1888	2279	-0.522	775	1113	918	1361	0
1	5	13	"phoQ"	"STM1230"	3020	16520	110	9452	9633	3242	150	155	61	100	100	0	14644	15247	4576	79	83	26	100	100	0	0.639	0.625	0.648	0.607	1.321	0.625	0.959	80	442	23867	24651	-0.647	9302	14565	9483	15168	0
1	6	13	"hupA"	"STM4170"	3190	16530	110	3387	3370	823	149	151	22	100	100	0	1262	1286	333	77	79	17	100	100	0	2.732	2.664	2.642	2.684	1.179	2.684	0.961	80	453	4423	4430	1.450	3238	1185	3221	1209	0
1	7	13	"sopB"	"STM1091"	3360	16530	100	461	501	166	148	150	21	100	100	0	2585	3022	1507	75	77	19	100	100	0	0.125	0.120	0.118	0.125	1.359	0.112	0.923	80	408	2823	3300	-3.003	313	2510	353	2947	0
1	8	13	"pipC"	"STM0375"	3540	16530	110	743	755	174	151	154	22	100	100	0	3248	3212	1032	77	78	19	100	100	0	0.187	0.193	0.187	0.196	1.218	0.185	0.943	80	453	3763	3739	-2.421	592	3171	604	3135	0
1	9	13	"pipC"	"STM0375"	3710	16530	110	766	758	118	154	155	21	100	100	0	3305	3304	658	76	77	13	100	100	0	0.190	0.187	0.186	0.187	1.121	0.184	0.969	80	454	3841	3832	-2.399	612	3229	604	3228	0
1	10	13	"pipC"	"STM0375"	3890	16520	110	681	656	99	152	153	23	100	100	0	2927	2767	569	76	78	15	100	100	0	0.186	0.187	0.186	0.188	1.225	0.184	0.940	80	493	3380	3195	-2.430	529	2851	504	2691	0
1	11	13	"ssrB"	"STM1391"	4050	16530	110	1963	1951	481	154	155	20	100	100	0	4411	4432	1337	77	78	14	100	100	0	0.417	0.413	0.415	0.422	1.211	0.400	0.976	80	490	6143	6152	-1.261	1809	4334	1797	4355	0
1	12	13	"ssrB"	"STM1391"	4230	16520	110	2061	2060	547	154	156	21	100	100	0	5043	5110	1409	76	79	16	100	100	0	0.384	0.379	0.387	0.375	1.249	0.375	0.963	80	440	6874	6940	-1.381	1907	4967	1906	5034	0
1	13	13	"lrp"	"STM0959"	4400	16530	100	2374	2935	1357	157	158	21	100	100	0	2125	2580	1248	74	76	15	100	100	0	1.081	1.109	1.117	1.120	1.201	1.100	0.978	80	408	4268	5284	0.112	2217	2051	2778	2506	0
1	14	13	"lrp"	"STM0959"	4580	16520	110	3733	4051	920	158	160	22	100	100	0	3553	3716	869	74	75	13	100	100	0	1.028	1.069	1.080	1.071	1.099	1.072	0.976	80	453	7054	7535	0.039	3575	3479	3893	3642	0
1	15	13	"gyrA"	"STM2272"	4750	16530	110	7329	7711	2393	158	163	32	100	100	0	2561	2617	849	74	75	14	100	100	0	2.883	2.970	2.969	2.998	1.123	2.961	0.974	80	439	9658	10096	1.528	7171	2487	7553	2543	0
1	16	13	"gyrA"	"STM2272"	4920	16530	100	16236	14723	6072	159	163	33	100	100	0	5619	5089	2127	74	75	15	100	100	0	2.899	2.904	2.894	2.964	1.203	2.907	0.986	80	405	21622	19579	1.536	16077	5545	14564	5015	0
1	17	13	"gyrA"	"STM2272"	5100	16530	100	12821	14598	4871	157	158	21	100	100	0	4387	4867	1633	74	74	12	100	100	0	2.936	3.013	2.986	3.028	1.130	3.020	0.982	80	420	16977	19234	1.554	12664	4313	14441	4793	0
1	18	13	"csrA"	"STM2826"	5280	16530	110	2094	2044	548	158	158	20	100	100	0	1602	1578	439	74	75	13	100	100	0	1.267	1.254	1.265	1.254	1.213	1.263	0.966	80	461	3464	3390	0.341	1936	1528	1886	1504	0
1	19	13	"crp"	"STM3466"	5450	16530	100	1761	1891	863	154	156	21	100	100	0	2909	3328	1752	75	75	13	100	100	0	0.567	0.534	0.543	0.545	1.157	0.519	0.983	80	384	4441	4990	-0.818	1607	2834	1737	3253	0
1	20	13	"yhhP"	"STM3578"	5620	16530	100	1628	1691	553	154	155	21	100	100	0	2503	2619	936	74	75	12	100	100	0	0.607	0.604	0.603	0.605	1.155	0.594	0.952	80	396	3903	4082	-0.721	1474	2429	1537	2545	0
1	21	13	"yhhP"	"STM3578"	5800	16530	110	1190	1205	306	152	155	20	100	100	0	1809	1828	566	74	75	12	100	100	0	0.598	0.600	0.586	0.614	1.244	0.585	0.970	80	435	2773	2807	-0.741	1038	1735	1053	1754	0
1	22	13	"topA"	"STM1714"	5970	16530	100	1503	1652	896	156	158	23	100	100	0	1081	1137	694	74	76	14	100	100	0	1.338	1.407	1.449	1.473	1.257	1.370	0.975	80	394	2354	2559	0.420	1347	1007	1496	1063	0
1	23	13	"topA"	"STM1714"	6140	16520	110	13813	13449	4378	159	164	47	100	100	0	9307	9136	2486	76	79	27	100	100	0	1.479	1.467	1.475	1.416	1.262	1.498	0.976	80	499	22885	22350	0.565	13654	9231	13290	9060	0
1	24	13	"topA"	"STM1714"	6310	16510	90	2618	2782	1825	158	170	60	100	100	0	1686	1839	1170	75	84	50	100	100	0	1.527	1.488	1.449	1.461	1.304	1.524	0.955	52	353	4071	4388	0.611	2460	1611	2624	1764	0
1	1	14	"ydhI"	"STM1443"	2320	16700	110	1145	1072	222	142	144	28	100	100	0	3169	2951	768	76	78	25	100	100	0	0.324	0.323	0.325	0.328	1.173	0.317	0.961	80	526	4096	3805	-1.625	1003	3093	930	2875	0
1	2	14	"STMB2B.139A"	"Not LT2a93"	2490	16700	110	759	789	201	142	145	21	100	100	0	797	779	196	75	78	26	100	100	0	0.855	0.919	0.905	0.916	1.222	0.904	0.940	80	496	1339	1351	-0.227	617	722	647	704	0
1	3	14	""	"STM3806"	2670	16700	110	336	346	81	143	145	21	100	98	0	2040	2116	773	74	76	13	100	100	0	0.098	0.099	0.096	0.098	1.318	0.096	0.874	80	482	2159	2245	-3.349	193	1966	203	2042	0
1	4	14	"pgtE"	"STM2395"	2840	16700	110	3589	3449	991	146	146	20	100	100	0	5188	5237	1734	73	75	16	100	100	0	0.673	0.640	0.650	0.653	1.282	0.624	0.966	80	483	8558	8467	-0.571	3443	5115	3303	5164	0
1	5	14	""	"STM3911"	3020	16700	100	267	264	55	147	151	59	82	50	0	1079	1111	389	77	81	26	100	100	0	0.120	0.113	0.111	0.107	1.605	0.107	0.769	80	464	1122	1151	-3.062	120	1002	117	1034	0
1	6	14	"ygiY"	"STM3178"	3190	16700	80	238	239	46	148	149	19	96	90	0	850	910	411	77	79	15	100	100	0	0.116	0.109	0.111	0.110	1.683	0.102	0.767	52	298	863	924	-3.102	90	773	91	833	0
1	7	14	""	"STM2880"	3360	16700	110	3457	3374	1092	149	150	22	100	100	0	1125	1149	395	74	75	13	100	100	0	3.147	3.000	2.988	3.013	1.216	3.026	0.961	80	496	4359	4300	1.654	3308	1051	3225	1075	0
1	8	14	"ssaU"	"STM1422"	3530	16700	100	285	489	627	150	152	21	97	96	0	606	1198	1911	74	75	12	100	100	0	0.254	0.302	0.288	0.282	1.600	0.315	0.936	80	414	667	1463	-1.978	135	532	339	1124	0
1	9	14	"nrdE"	"STM2807"	3690	16700	100	161	176	51	154	156	22	31	13	0	98	112	63	75	75	11	72	50	0	0.304	0.595	0.682	0.772	3.495	0.806	0.422	80	459	30	59	-1.716	7	23	22	37	-50
1	10	14	"cadA"	"STM2559"	3890	16710	50	168	172	26	156	158	20	25	8	0	151	191	158	82	85	24	83	75	0	0.174	0.147	0.227	0.190	2.693	0.370	0.665	12	104	81	125	-2.524	12	69	16	109	0
1	11	14	"thiL"	"STM0419"	4060	16670	50	214	236	61	156	157	19	83	75	0	163	170	73	78	82	40	75	58	0	0.682	0.870	0.729	0.602	3.116	0.965	0.580	12	104	143	172	-0.551	58	85	80	92	0
1	12	14	"hin"	"STM2772"	4220	16690	100	451	551	368	152	154	21	97	95	0	2819	3465	2901	76	78	27	100	100	0	0.109	0.118	0.112	0.110	1.462	0.119	0.949	80	468	3042	3788	-3.198	299	2743	399	3389	0
1	13	14	""	"STM3166"	4400	16700	100	551	571	145	155	157	22	100	100	0	3110	3376	1159	74	76	23	100	100	0	0.130	0.126	0.131	0.125	1.221	0.121	0.934	80	440	3432	3718	-2.939	396	3036	416	3302	0
1	14	14	"yjjY"	"STM4599"	4570	16700	100	2827	2772	869	158	162	28	100	100	0	979	938	328	73	75	13	100	100	0	2.946	3.022	3.012	3.120	1.244	2.989	0.965	80	452	3575	3479	1.559	2669	906	2614	865	0
1	15	14	"ybaN"	"STM0482"	4750	16700	100	541	600	198	160	163	28	100	100	0	1775	1979	766	72	74	14	100	100	0	0.224	0.231	0.228	0.226	1.222	0.232	0.950	80	440	2084	2347	-2.160	381	1703	440	1907	0
1	16	14	""	"STM0571"	4920	16690	110	764	889	426	158	159	21	100	98	0	2955	3660	1919	72	73	11	100	100	0	0.210	0.204	0.203	0.195	1.356	0.204	0.958	80	470	3489	4319	-2.250	606	2883	731	3588	0
1	17	14	"yaiU"	"STM0373"	5090	16700	100	1608	1876	929	156	157	20	100	100	0	2923	3473	1803	73	74	13	100	100	0	0.509	0.506	0.513	0.517	1.239	0.501	0.970	80	450	4302	5120	-0.973	1452	2850	1720	3400	0
1	18	14	""	"STM3653"	5280	16710	110	855	860	192	156	157	21	100	100	0	4938	4999	1584	74	76	18	100	100	0	0.144	0.143	0.141	0.146	1.225	0.137	0.960	80	496	5563	5629	-2.799	699	4864	704	4925	0
1	19	14	"EMPTY"	"EMPTY"	5430	16690	100	160	162	22	156	158	22	23	6	0	86	95	29	74	76	18	38	25	0	0.333	0.286	0.753	0.773	3.727	105.919	0.007	80	391	16	27	-1.585	4	12	6	21	-75
1	20	14	"EMPTY"	"EMPTY"	5600	16690	100	155	154	25	155	157	22	17	5	0	74	74	13	73	74	12	18	2	0	0.000	-1.000	1.941	1.944	2.893	40.880	0.001	80	428	1	0	Error	0	1	-1	1	-75
1	21	14	"EMPTY"	"EMPTY"	5780	16690	100	152	156	22	156	156	20	18	5	0	76	74	12	73	73	10	22	7	0	-1.333	0.000	1.750	1.674	2.926	0.069	0.008	80	428	-1	1	Error	-4	3	0	1	-75
1	22	14	"EMPTY"	"EMPTY"	5950	16690	100	155	156	20	155	157	20	21	2	0	74	74	13	73	73	11	21	3	0	0.000	1.000	1.045	1.426	3.929	46.640	0.001	80	416	1	2	Error	0	1	1	1	-75
1	23	14	"EMPTY"	"EMPTY"	6120	16690	100	157	157	21	155	159	34	11	0	0	78	79	15	73	75	19	16	2	0	0.400	0.333	1.142	1.229	4.349	15.207	0.004	80	441	7	8	-1.322	2	5	2	6	-75
1	24	14	"EMPTY"	"EMPTY"	6300	16690	100	160	160	22	157	160	31	11	0	0	79	81	16	73	75	16	27	6	0	0.500	0.375	1.875	1.617	4.963	18.063	0.004	80	506	9	11	-1.000	3	6	3	8	-75
2	1	1	""	"STM0721"	6930	14440	100	352	348	75	159	161	22	100	100	0	6597	6234	2561	76	95	132	100	100	0	0.030	0.031	0.031	0.032	1.301	0.029	0.910	80	485	6714	6347	-5.078	193	6521	189	6158	0
2	2	1	"dnaC"	"STM4543"	7110	14430	110	1220	1276	440	158	160	20	100	100	0	3285	3551	1453	77	94	130	100	100	0	0.331	0.322	0.326	0.327	1.215	0.316	0.952	80	498	4270	4592	-1.595	1062	3208	1118	3474	0
2	3	1	"gph"	"STM3482"	7280	14430	110	869	879	308	156	157	21	100	100	0	2580	2643	854	77	79	20	100	100	0	0.285	0.282	0.275	0.277	1.290	0.277	0.920	80	477	3216	3289	-1.812	713	2503	723	2566	0
2	4	1	""	"STM3547"	7450	14440	120	1614	1618	590	154	155	21	100	98	0	10165	9873	4139	77	79	15	100	100	0	0.145	0.149	0.149	0.153	1.466	0.144	0.937	120	543	11548	11260	-2.789	1460	10088	1464	9796	0
2	5	1	""	"STM3259"	7620	14430	110	418	458	163	154	155	21	100	100	0	5222	5473	2210	77	79	17	100	100	0	0.051	0.056	0.053	0.054	1.267	0.057	0.896	80	477	5409	5700	-4.285	264	5145	304	5396	0
2	6	1	"yqjC"	"STM3228"	7790	14430	110	1988	2027	700	155	159	38	100	100	0	5390	5300	2116	75	84	66	100	100	0	0.345	0.358	0.347	0.365	1.258	0.347	0.936	80	491	7148	7097	-1.536	1833	5315	1872	5225	0
2	7	1	""	"STM2545"	7970	14440	120	4383	4266	2085	152	156	29	100	100	0	2886	2736	1265	75	83	65	99	97	0	1.505	1.546	1.562	1.604	1.419	1.596	0.950	120	514	7042	6775	0.590	4231	2811	4114	2661	0
2	8	1	"gltL"	"STM0662"	8130	14430	110	1011	1044	340	152	155	27	100	100	0	6781	7200	2988	75	101	213	100	100	0	0.128	0.125	0.123	0.126	1.174	0.119	0.943	80	475	7565	8017	-2.965	859	6706	892	7125	0
2	9	1	"asnB"	"STM0680"	8310	14430	110	612	632	155	151	155	28	100	100	0	1842	1897	610	75	99	208	100	100	0	0.261	0.264	0.269	0.265	1.239	0.249	0.898	80	498	2228	2303	-1.938	461	1767	481	1822	0
2	10	1	"nagE"	"STM0685"	8480	14430	110	659	736	219	150	152	20	100	100	0	1955	2213	865	75	78	21	100	100	0	0.271	0.274	0.266	0.279	1.216	0.266	0.925	80	512	2389	2724	-1.885	509	1880	586	2138	0
2	11	1	"barA"	"STM2958"	8660	14420	110	371	388	129	149	150	20	100	100	0	1703	1772	672	75	77	22	100	100	0	0.136	0.141	0.134	0.139	1.420	0.139	0.833	80	505	1850	1936	-2.874	222	1628	239	1697	0
2	12	1	"eutA"	"STM2459"	8830	14430	110	245	262	88	150	150	19	98	95	0	1267	1440	933	74	76	15	100	100	0	0.080	0.082	0.080	0.076	1.542	0.081	0.828	80	485	1288	1478	-3.651	95	1193	112	1366	0
2	13	1	"yigN"	"STM3969"	9000	14430	110	2741	2728	637	150	175	201	100	100	0	8416	8216	2269	76	149	568	100	100	0	0.311	0.317	0.317	0.320	1.165	0.301	0.960	80	490	10931	10718	-1.687	2591	8340	2578	8140	0
2	14	1	"metE"	"STM3965"	9180	14430	120	1460	1472	523	152	175	188	95	95	0	5492	5773	2596	76	142	529	97	95	0	0.242	0.232	0.233	0.232	1.416	0.220	0.930	120	566	6724	7017	-2.050	1308	5416	1320	5697	0
2	15	1	"pldB"	"STM3961"	9350	14430	110	2717	2758	503	149	153	29	100	100	0	5140	5329	1257	76	80	33	100	100	0	0.507	0.497	0.501	0.501	1.124	0.487	0.965	80	477	7632	7862	-0.980	2568	5064	2609	5253	0
2	16	1	"pldA"	"STM3957"	9530	14430	110	2212	2188	460	146	161	105	100	100	0	8403	8188	2248	77	114	297	100	100	0	0.248	0.252	0.250	0.256	1.138	0.247	0.971	80	483	10392	10153	-2.011	2066	8326	2042	8111	0
2	17	1	"yigF"	"STM3953"	9690	14430	110	1060	1060	263	146	166	117	100	100	0	7015	6809	1798	77	169	508	100	100	0	0.132	0.136	0.132	0.135	1.245	0.128	0.918	80	491	7852	7646	-2.924	914	6938	914	6732	0
2	18	1	"xerC"	"STM3949"	9880	14440	120	1868	1852	729	144	150	56	100	99	0	5982	5776	2421	75	124	395	98	95	0	0.292	0.300	0.294	0.314	1.452	0.291	0.929	120	552	7631	7409	-1.777	1724	5907	1708	5701	0
2	19	1	"sgaH"	"STM4386"	10050	14430	110	461	495	173	142	143	19	100	100	0	1299	1613	861	73	74	12	100	100	0	0.260	0.229	0.233	0.235	1.371	0.213	0.912	80	464	1545	1893	-1.942	319	1226	353	1540	0
2	20	1	"ytfG"	"STM4401"	10210	14430	100	182	183	29	140	141	19	85	56	0	382	413	130	74	74	11	100	100	0	0.136	0.127	0.136	0.127	1.748	0.123	0.496	80	428	350	382	-2.874	42	308	43	339	0
2	21	1	"ytfP"	"STM4411"	10400	14430	110	1035	1120	380	141	141	17	100	100	0	1197	1331	563	73	74	12	100	100	0	0.795	0.778	0.774	0.794	1.179	0.748	0.966	80	504	2018	2237	-0.330	894	1124	979	1258	0
2	22	1	""	"STM4419"	10570	14430	110	380	415	119	140	141	18	100	100	0	1268	1471	670	74	74	12	100	100	0	0.201	0.197	0.199	0.199	1.345	0.185	0.889	80	484	1434	1672	-2.315	240	1194	275	1397	0
2	23	1	""	"STM4423"	10740	14430	110	189	194	35	143	143	20	80	57	0	416	496	271	73	76	24	100	100	0	0.134	0.121	0.124	0.122	1.888	0.105	0.530	80	511	389	474	-2.899	46	343	51	423	0
2	24	1	""	"STM4427"	10920	14440	100	179	182	26	141	141	18	82	56	0	345	364	102	74	75	13	100	100	0	0.140	0.141	0.141	0.134	1.928	0.133	0.415	80	477	309	331	-2.834	38	271	41	290	0
2	1	2	"clpP"	"STM0448"	6910	14610	110	2017	2380	963	156	159	25	100	100	0	1236	1457	649	75	79	29	100	100	0	1.603	1.609	1.629	1.635	1.151	1.588	0.967	80	499	3022	3606	0.681	1861	1161	2224	1382	0
2	2	2	"nrdG"	"STM4451"	7090	14600	110	1191	1304	455	157	160	23	100	100	0	2060	2218	945	77	82	33	100	100	0	0.521	0.536	0.541	0.545	1.214	0.523	0.959	80	443	3017	3288	-0.939	1034	1983	1147	2141	0
2	3	2	"phoQ"	"STM1230"	7260	14610	100	1983	2067	781	161	162	24	100	100	0	2498	2959	1279	76	80	25	100	100	0	0.752	0.661	0.660	0.666	1.147	0.645	0.971	80	389	4244	4789	-0.411	1822	2422	1906	2883	0
2	4	2	"coaA"	"STM4139"	7440	14610	110	1103	1130	362	156	159	24	100	100	0	4910	5272	1955	77	80	22	100	100	0	0.196	0.187	0.192	0.187	1.197	0.181	0.955	80	421	5780	6169	-2.351	947	4833	974	5195	0
2	5	2	"thiE"	"STM4163"	7600	14610	100	374	379	73	154	155	20	100	100	0	2114	2245	605	77	79	16	100	100	0	0.108	0.104	0.107	0.102	1.234	0.104	0.930	80	392	2257	2393	-3.211	220	2037	225	2168	0
2	6	2	"nfi"	"STM4168"	7780	14610	110	1129	1185	390	155	157	32	100	100	0	4186	4258	1680	77	78	17	100	100	0	0.237	0.246	0.242	0.248	1.168	0.240	0.962	80	434	5083	5211	-2.077	974	4109	1030	4181	0
2	7	2	"hopD"	"STM3442"	7950	14610	120	4939	4755	1968	153	155	21	100	100	0	3349	3193	1296	76	78	17	100	100	0	1.462	1.476	1.464	1.522	1.369	1.498	0.949	120	408	8059	7719	0.548	4786	3273	4602	3117	0
2	8	2	"stfD"	"STM0197"	8110	14610	100	582	643	292	151	152	19	100	100	0	1952	2016	842	77	79	16	100	100	0	0.230	0.254	0.232	0.241	1.319	0.265	0.894	80	348	2306	2431	-2.121	431	1875	492	1939	0
2	9	2	"eutP"	"STM2469"	8290	14600	110	349	375	169	154	154	19	100	100	0	3527	4057	2977	76	79	22	100	100	0	0.057	0.056	0.053	0.055	1.422	0.054	0.900	80	441	3646	4202	-4.145	195	3451	221	3981	0
2	10	2	"eutM"	"STM2465"	8450	14610	110	215	233	82	152	153	20	92	73	0	1249	1591	1513	74	78	22	100	100	0	0.054	0.053	0.052	0.055	1.704	0.050	0.769	80	442	1238	1598	-4.221	63	1175	81	1517	0
2	11	2	"prpR"	"STM0367"	8630	14600	100	186	223	116	149	150	19	78	48	0	528	707	751	75	76	13	100	100	0	0.082	0.117	0.102	0.092	2.112	0.137	0.840	80	434	490	706	-3.614	37	453	74	632	0
2	12	2	"prpE"	"STM0371"	8810	14600	110	270	281	96	151	154	26	96	91	0	2229	2262	1215	75	78	22	100	100	0	0.055	0.059	0.057	0.057	1.458	0.060	0.816	80	480	2273	2317	-4.178	119	2154	130	2187	0
2	13	2	"sodA"	"STM4055"	9000	14610	110	1703	1783	617	150	167	174	100	100	0	2494	2605	899	75	107	333	100	100	0	0.642	0.645	0.629	0.644	1.131	0.642	0.965	80	452	3972	4163	-0.639	1553	2419	1633	2530	0
2	14	2	"sicP"	"STM2879"	9160	14610	110	7963	8159	3625	152	162	63	100	100	0	3599	3722	1536	75	79	29	100	100	0	2.217	2.196	2.170	2.184	1.136	2.256	0.957	80	420	11335	11654	1.148	7811	3524	8007	3647	0
2	15	2	"fabD"	"STM1194"	9340	14600	110	12431	12171	3939	151	168	73	100	100	0	2369	2348	663	78	94	121	100	100	0	5.360	5.295	5.359	5.252	1.189	5.465	0.955	80	465	14571	14290	2.422	12280	2291	12020	2270	0
2	16	2	"nuoH"	"STM2322"	9520	14600	110	1406	1442	571	146	159	98	100	98	0	9888	10405	4295	79	104	188	100	100	0	0.128	0.126	0.128	0.124	1.253	0.125	0.959	80	440	11069	11622	-2.961	1260	9809	1296	10326	0
2	17	2	"dacD"	"STM2062"	9680	14610	110	1215	1266	359	143	153	59	100	100	0	4007	4077	1442	78	114	230	100	100	0	0.273	0.281	0.281	0.283	1.126	0.272	0.972	80	439	5001	5122	-1.874	1072	3929	1123	3999	0
2	18	2	"pefC"	"PSLT017"	9860	14600	110	259	269	76	144	149	46	96	66	0	1635	1765	715	76	100	141	100	100	0	0.074	0.074	0.073	0.070	1.362	0.079	0.720	80	417	1674	1814	-3.761	115	1559	125	1689	0
2	19	2	"yjbA"	"STM4226"	10020	14610	110	1043	1229	782	144	144	19	100	100	0	2078	2424	1531	74	76	17	100	100	0	0.449	0.462	0.446	0.454	1.178	0.472	0.942	80	427	2903	3435	-1.156	899	2004	1085	2350	0
2	20	2	"asd"	"STM3539"	10200	14600	110	425	482	224	142	144	20	100	100	0	1465	1699	973	74	77	21	100	100	0	0.203	0.209	0.205	0.209	1.261	0.204	0.918	80	448	1674	1965	-2.297	283	1391	340	1625	0
2	21	2	"stpA"	"STM2799"	10380	14610	120	2984	3464	2776	141	141	18	100	100	0	1214	1362	964	73	75	13	100	99	0	2.492	2.578	2.379	2.514	1.447	2.805	0.919	120	501	3984	4612	1.317	2843	1141	3323	1289	0
2	22	2	"leuB"	"STM0112"	10550	14600	110	321	350	154	141	141	18	100	100	0	1555	1674	916	74	76	13	100	100	0	0.122	0.131	0.127	0.125	1.427	0.132	0.867	80	433	1661	1809	-3.041	180	1481	209	1600	0
2	23	2	"prgJ"	"STM2872"	10720	14610	110	1115	1297	898	143	147	26	100	100	0	2977	3250	2130	75	82	47	100	100	0	0.335	0.363	0.343	0.350	1.214	0.380	0.963	80	449	3874	4329	-1.578	972	2902	1154	3175	0
2	24	2	"smvA"	"STM1574"	10900	14610	100	470	547	289	143	148	27	100	100	0	622	745	501	75	83	48	100	100	0	0.598	0.603	0.611	0.604	1.434	0.581	0.903	80	441	874	1074	-0.742	327	547	404	670	0
2	1	3	"hupB"	"STM0451"	6900	14780	100	3463	3829	1924	159	169	61	100	100	0	1364	1480	752	77	82	28	100	100	0	2.567	2.616	2.580	2.653	1.236	2.671	0.911	80	428	4591	5073	1.360	3304	1287	3670	1403	0
2	2	3	"hisM"	"STM2352"	7070	14770	110	962	1135	659	159	169	61	100	100	0	4638	5266	2689	79	84	29	100	100	0	0.176	0.188	0.173	0.181	1.336	0.182	0.808	80	436	5362	6163	-2.505	803	4559	976	5187	0
2	3	3	"rimM"	"STM2675"	7250	14780	120	10156	10282	7409	158	161	23	100	100	0	1533	1514	903	75	82	44	99	98	0	6.857	7.035	6.938	6.901	1.345	7.765	0.923	120	496	11456	11563	2.778	9998	1458	10124	1439	0
2	4	3	"fruR"	"STM0118"	7410	14780	90	1287	2249	2609	157	164	35	100	100	0	1164	1626	1365	76	84	46	100	100	0	1.039	1.350	1.086	1.150	1.384	1.677	0.849	52	317	2218	3642	0.055	1130	1088	2092	1550	0
2	5	3	"asrA"	"STM2548"	7590	14780	110	416	443	177	156	162	39	100	98	0	3310	3323	1424	75	84	47	100	100	0	0.080	0.088	0.083	0.085	1.365	0.085	0.774	80	452	3495	3535	-3.637	260	3235	287	3248	0
2	6	3	"entD"	"STM0584"	7760	14780	100	1160	1372	737	155	157	21	100	100	0	2715	2979	1592	76	83	34	100	100	0	0.381	0.419	0.405	0.418	1.269	0.410	0.877	80	397	3644	4120	-1.393	1005	2639	1217	2903	0
2	7	3	"cbiL"	"STM2024"	7940	14780	110	291	337	197	156	157	25	100	98	0	1811	2240	1868	76	82	32	100	100	0	0.078	0.084	0.077	0.078	1.378	0.085	0.786	80	413	1870	2345	-3.684	135	1735	181	2164	0
2	8	3	"cbiO"	"STM2020"	8110	14780	120	292	332	169	152	155	28	94	85	0	1803	2352	1995	76	82	51	100	97	0	0.081	0.079	0.076	0.078	1.589	0.075	0.825	120	457	1867	2456	-3.625	140	1727	180	2276	0
2	9	3	"umuC"	"STM1997"	8290	14780	110	600	714	307	152	152	19	100	100	0	1705	2039	1213	74	76	18	100	100	0	0.275	0.286	0.284	0.290	1.309	0.269	0.819	80	433	2079	2527	-1.864	448	1631	562	1965	0
2	10	3	"uhpC"	"STM3788"	8460	14780	110	349	368	114	151	151	19	100	100	0	1299	1389	627	74	75	13	100	100	0	0.162	0.165	0.162	0.162	1.251	0.162	0.889	80	440	1423	1532	-2.629	198	1225	217	1315	0
2	11	3	"trpB"	"STM1726"	8640	14780	110	325	368	177	151	151	20	100	100	0	1063	1179	809	74	75	14	100	100	0	0.176	0.196	0.187	0.188	1.330	0.193	0.855	80	452	1163	1322	-2.507	174	989	217	1105	0
2	12	3	"rpsL"	"STM3448"	8800	14780	110	6143	6923	3222	151	154	46	100	100	0	799	893	348	73	74	11	100	100	0	8.253	8.259	8.180	8.242	1.180	8.708	0.922	80	438	6718	7592	3.045	5992	726	6772	820	0
2	13	3	"phnR"	"STM0430"	8980	14780	110	2017	2046	676	149	155	47	100	100	0	3468	3366	1162	73	81	39	100	100	0	0.550	0.576	0.582	0.578	1.295	0.559	0.839	80	455	5263	5190	-0.862	1868	3395	1897	3293	0
2	14	3	""	"STM4157"	9160	14780	110	1132	1130	244	149	154	42	100	100	0	7514	7528	2310	74	83	46	100	100	0	0.132	0.132	0.131	0.134	1.245	0.123	0.910	80	438	8423	8435	-2.920	983	7440	981	7454	0
2	15	3	""	"STM0345"	9320	14780	100	885	917	258	149	152	28	100	100	0	2684	2709	902	75	80	30	100	100	0	0.282	0.292	0.287	0.294	1.227	0.278	0.926	80	404	3345	3402	-1.826	736	2609	768	2634	0
2	16	3	""	"STM2453"	9510	14780	110	1029	1103	373	144	148	30	100	100	0	7445	7805	2478	77	93	118	100	100	0	0.120	0.124	0.123	0.122	1.224	0.121	0.932	80	479	8253	8687	-3.058	885	7368	959	7728	0
2	17	3	"ychA"	"STM1773"	9680	14780	110	1614	1626	405	141	144	29	100	100	0	5992	6089	1721	76	87	81	100	100	0	0.249	0.247	0.248	0.246	1.215	0.241	0.939	80	439	7389	7498	-2.006	1473	5916	1485	6013	0
2	18	3	"orf408"	"STM1382"	9860	14790	100	706	750	264	142	142	19	100	100	0	3444	3888	1922	76	85	64	100	100	0	0.167	0.159	0.161	0.166	1.264	0.143	0.918	80	405	3932	4420	-2.578	564	3368	608	3812	0
2	19	3	"traR"	"PSLT085"	10020	14780	110	468	497	151	144	145	21	100	100	0	3531	3740	1613	76	91	74	100	100	0	0.094	0.096	0.094	0.097	1.270	0.089	0.873	80	425	3779	4017	-3.415	324	3455	353	3664	0
2	20	3	""	"Not LT2a85"	10190	14780	110	416	466	203	143	145	20	100	100	0	3985	4348	2105	75	87	54	100	100	0	0.070	0.076	0.073	0.073	1.336	0.076	0.875	80	453	4183	4596	-3.840	273	3910	323	4273	0
2	21	3	"trbC"	"PSLT094"	10370	14780	110	495	501	112	142	142	20	100	100	0	6524	6494	1688	76	83	40	100	100	0	0.055	0.056	0.054	0.056	1.195	0.055	0.914	80	432	6801	6777	-4.191	353	6448	359	6418	0
2	22	3	"traQ"	"PSLT098"	10550	14790	110	524	554	179	142	143	21	100	100	0	3574	3807	1451	74	78	22	100	100	0	0.109	0.110	0.108	0.110	1.189	0.105	0.906	80	429	3882	4145	-3.196	382	3500	412	3733	0
2	23	3	"traS"	"PSLT102"	10710	14790	120	3326	4246	4314	142	145	23	100	100	0	6145	7392	7384	74	78	24	100	100	0	0.524	0.561	0.537	0.584	1.440	0.555	0.879	120	462	9255	11422	-0.931	3184	6071	4104	7318	0
2	24	3	""	"PSLT107"	10890	14780	110	6403	6449	1962	143	153	71	100	100	0	1914	1894	719	74	76	18	100	100	0	3.402	3.465	3.527	3.564	1.279	3.530	0.916	80	478	8100	8126	1.766	6260	1840	6306	1820	0
2	1	4	""	"STM2736"	6900	14950	100	253	268	61	155	159	41	93	63	0	1378	1667	844	75	81	43	100	100	0	0.075	0.071	0.070	0.072	1.728	0.064	0.738	80	440	1401	1705	-3.733	98	1303	113	1592	0
2	2	4	""	"STM2712"	7070	14950	110	296	322	132	156	157	21	100	100	0	3426	3720	2147	76	82	32	100	100	0	0.042	0.046	0.044	0.043	1.312	0.049	0.901	80	453	3490	3810	-4.581	140	3350	166	3644	0
2	3	4	""	"STM1612"	7240	14960	110	675	760	310	157	160	24	100	100	0	3452	4254	2272	75	84	56	100	100	0	0.153	0.144	0.144	0.147	1.222	0.141	0.967	80	434	3895	4782	-2.705	518	3377	603	4179	0
2	4	4	""	"STM1607"	7420	14950	110	1068	1402	816	157	162	31	100	100	0	1618	2231	1456	76	87	57	100	100	0	0.591	0.578	0.583	0.589	1.201	0.573	0.966	80	452	2453	3400	-0.759	911	1542	1245	2155	0
2	5	4	"ycjI"	"STM1680"	7580	14950	110	1382	1739	967	157	164	59	100	100	0	1771	2284	1381	76	85	73	100	100	0	0.723	0.716	0.702	0.729	1.183	0.696	0.977	80	439	2920	3790	-0.469	1225	1695	1582	2208	0
2	6	4	""	"STM1676"	7760	14950	110	2178	2105	549	157	166	59	100	100	0	6040	5758	1856	76	89	80	100	100	0	0.339	0.343	0.341	0.349	1.145	0.334	0.960	80	439	7985	7630	-1.561	2021	5964	1948	5682	0
2	7	4	"frr"	"STM0219"	7920	14960	100	2989	2944	999	155	164	52	100	100	0	2184	2167	819	75	83	46	100	100	0	1.344	1.333	1.329	1.349	1.169	1.311	0.967	80	395	4943	4881	0.426	2834	2109	2789	2092	0
2	8	4	"mesJ"	"STM0236"	8100	14950	110	2161	2446	794	156	168	65	100	100	0	5141	5773	2107	75	95	90	100	100	0	0.396	0.402	0.406	0.406	1.172	0.383	0.963	80	410	7071	7988	-1.337	2005	5066	2290	5698	0
2	9	4	"pfs"	"STM0207"	8280	14950	110	901	931	312	154	160	48	100	100	0	1386	1417	549	75	91	85	100	100	0	0.570	0.579	0.579	0.577	1.257	0.563	0.951	80	439	2058	2119	-0.811	747	1311	777	1342	0
2	10	4	"yeeA"	"STM2060"	8450	14950	100	570	619	233	152	153	21	100	100	0	938	1090	555	75	77	18	100	100	0	0.484	0.460	0.472	0.473	1.194	0.444	0.961	80	408	1281	1482	-1.046	418	863	467	1015	0
2	11	4	"vsr"	"STM1991"	8630	14960	110	476	506	128	150	154	60	100	100	0	1201	1471	644	75	82	74	100	100	0	0.290	0.255	0.259	0.264	1.259	0.240	0.872	80	454	1452	1752	-1.788	326	1126	356	1396	0
2	12	4	"fixB"	"STM0076"	8800	14950	110	311	324	78	150	157	71	95	56	0	3242	3669	1708	75	83	75	100	100	0	0.051	0.048	0.049	0.049	1.290	0.046	0.641	80	439	3328	3768	-4.298	161	3167	174	3594	0
2	13	4	""	"STM4192"	8970	14950	110	868	898	259	148	149	23	100	100	0	4062	4226	1592	73	80	36	100	100	0	0.180	0.181	0.183	0.184	1.206	0.175	0.968	80	439	4709	4903	-2.470	720	3989	750	4153	0
2	14	4	"dgkA"	"STM4236"	9150	14960	110	731	749	232	149	151	28	100	100	0	2255	2472	994	75	83	38	100	100	0	0.267	0.250	0.247	0.253	1.182	0.244	0.963	80	453	2762	2997	-1.905	582	2180	600	2397	0
2	15	4	"tyrB"	"STM4248"	9320	14950	110	778	782	162	145	148	29	100	100	0	2544	2483	679	76	82	28	100	100	0	0.256	0.265	0.261	0.267	1.217	0.256	0.936	80	440	3101	3044	-1.963	633	2468	637	2407	0
2	16	4	"lysC"	"STM4220"	9490	14960	110	608	628	161	141	143	20	100	100	0	1868	1976	626	76	81	27	100	100	0	0.261	0.256	0.251	0.257	1.211	0.247	0.928	80	455	2259	2387	-1.940	467	1792	487	1900	0
2	17	4	"glk"	"STM2403"	9670	14950	110	795	848	289	143	145	21	100	100	0	2943	3288	1408	77	82	27	100	100	0	0.227	0.220	0.225	0.222	1.176	0.214	0.970	80	467	3518	3916	-2.136	652	2866	705	3211	0
2	18	4	"yfcB"	"STM2385"	9850	14960	100	633	711	328	141	142	19	100	100	0	865	986	515	76	79	20	100	100	0	0.624	0.626	0.605	0.630	1.305	0.619	0.930	80	396	1281	1480	-0.681	492	789	570	910	0
2	19	4	"ybdA"	"STM0593"	10020	14960	100	528	515	151	143	144	20	97	97	0	809	799	336	76	81	30	97	97	0	0.525	0.515	0.521	0.538	1.287	0.493	0.940	80	408	1118	1095	-0.929	385	733	372	723	0
2	20	4	"ybaM"	"STM0480"	10200	14950	100	388	428	102	142	144	20	100	100	0	832	935	381	75	79	23	100	100	0	0.325	0.333	0.339	0.345	1.249	0.313	0.934	80	408	1003	1146	-1.622	246	757	286	860	0
2	21	4	"ybbO"	"STM0505"	10370	14950	100	308	325	93	141	143	20	100	98	0	880	942	451	73	76	15	100	100	0	0.207	0.212	0.209	0.213	1.363	0.201	0.893	80	396	974	1053	-2.273	167	807	184	869	0
2	22	4	"purK"	"STM0533"	10540	14960	110	636	688	203	143	144	21	100	100	0	730	816	332	74	76	16	100	100	0	0.752	0.735	0.733	0.750	1.295	0.704	0.943	80	440	1149	1287	-0.412	493	656	545	742	0
2	23	4	"rfbI"	"STM0559"	10720	14950	110	469	503	168	141	143	20	100	100	0	1600	1857	751	73	76	16	100	100	0	0.215	0.203	0.204	0.201	1.316	0.201	0.921	80	416	1855	2146	-2.219	328	1527	362	1784	0
2	24	4	"ybdK"	"STM0583"	10890	14950	110	1377	1382	348	140	148	65	100	100	0	2293	2255	721	73	75	17	100	100	0	0.557	0.569	0.581	0.579	1.240	0.558	0.949	80	496	3457	3424	-0.844	1237	2220	1242	2182	0
2	1	5	"yhhY"	"STM3546"	6890	15130	110	827	945	465	156	158	27	100	100	0	1700	1978	1099	74	80	51	100	100	0	0.413	0.414	0.407	0.425	1.354	0.409	0.912	80	497	2297	2693	-1.277	671	1626	789	1904	0
2	2	5	""	"STM0951"	7060	15130	100	366	386	90	156	158	28	100	100	0	1370	1459	576	76	85	57	100	100	0	0.162	0.166	0.171	0.169	1.355	0.158	0.875	80	420	1504	1613	-2.623	210	1294	230	1383	0
2	3	5	"nanK"	"STM3336"	7240	15130	100	282	293	73	156	156	21	100	96	0	1511	1636	728	76	83	33	100	100	0	0.088	0.088	0.084	0.085	1.608	0.085	0.790	80	396	1561	1697	-3.510	126	1435	137	1560	0
2	4	5	"yrbC"	"STM3310"	7410	15130	100	1338	1276	399	157	158	25	100	100	0	3100	2886	892	76	84	39	100	100	0	0.391	0.398	0.390	0.401	1.287	0.383	0.895	80	394	4205	3929	-1.356	1181	3024	1119	2810	0
2	5	5	"greA"	"STM3299"	7570	15130	110	5269	4747	1718	157	177	127	100	100	0	2437	2301	900	76	89	76	100	100	0	2.165	2.063	2.053	2.096	1.329	2.055	0.955	80	452	7473	6815	1.114	5112	2361	4590	2225	0
2	6	5	"rpsO"	"STM3283"	7750	15130	110	5269	5014	1995	157	200	195	100	100	0	1154	1087	441	75	89	76	100	97	0	4.738	4.799	4.848	4.966	1.306	4.791	0.946	80	466	6191	5869	2.244	5112	1079	4857	1012	0
2	7	5	"yghB"	"STM3162"	7920	15130	100	730	772	261	154	187	173	100	87	0	787	851	331	76	82	36	100	100	0	0.810	0.797	0.806	0.800	1.280	0.835	0.781	80	364	1287	1393	-0.304	576	711	618	775	0
2	8	5	""	"STM3136"	8100	15130	140	928	1191	886	156	178	179	88	73	0	3320	4574	3999	78	153	598	87	81	0	0.238	0.230	0.231	0.242	1.519	0.221	0.926	156	561	4014	5531	-2.070	772	3242	1035	4496	0
2	9	5	"yggV"	"STM3103"	8280	15120	110	1379	1364	479	154	174	200	100	98	0	3319	3307	1290	75	153	687	100	91	0	0.378	0.374	0.370	0.378	1.298	0.344	0.920	80	417	4469	4442	-1.405	1225	3244	1210	3232	0
2	10	5	"sprT"	"STM3092"	8450	15130	100	825	884	324	149	150	19	100	100	0	1137	1365	655	73	75	15	100	100	0	0.635	0.569	0.567	0.579	1.264	0.535	0.910	80	408	1740	2027	-0.654	676	1064	735	1292	0
2	11	5	""	"STM3072"	8620	15130	100	238	245	39	148	150	37	95	73	0	1296	1443	633	75	79	48	100	100	0	0.074	0.071	0.070	0.073	1.570	0.063	0.748	80	384	1311	1465	-3.762	90	1221	97	1368	0
2	12	5	"ygfE"	"STM3060"	8790	15130	100	1912	2133	875	148	154	64	100	100	0	497	560	241	75	82	77	100	100	0	4.180	4.093	4.070	4.173	1.206	4.060	0.941	80	408	2186	2470	2.064	1764	422	1985	485	0
2	13	5	"ansA"	"STM1294"	8970	15120	100	320	626	1167	144	147	23	98	95	0	1009	1219	791	73	75	19	100	100	0	0.188	0.421	0.203	0.214	1.863	1.143	0.573	80	416	1112	1628	-2.411	176	936	482	1146	0
2	14	5	"pfkB"	"STM1326"	9150	15130	100	405	525	311	147	153	60	98	81	0	1089	1407	1070	75	80	26	100	100	0	0.254	0.284	0.277	0.281	1.369	0.276	0.903	80	408	1272	1710	-1.975	258	1014	378	1332	0
2	15	5	"ydiK"	"STM1364"	9320	15130	100	349	403	253	141	146	46	97	92	0	460	588	347	78	81	24	100	100	0	0.545	0.514	0.431	0.504	1.851	0.541	0.577	80	420	590	772	-0.877	208	382	262	510	0
2	16	5	"cfa"	"STM1427"	9500	15130	100	465	469	135	138	141	37	98	97	0	652	704	274	76	77	13	100	100	0	0.568	0.527	0.549	0.522	1.432	0.506	0.904	80	394	903	959	-0.817	327	576	331	628	0
2	17	5	"ydhM"	"STM1437"	9660	15130	100	732	836	300	141	145	24	100	100	0	1037	1225	594	77	82	28	100	100	0	0.616	0.605	0.635	0.623	1.319	0.551	0.905	80	390	1551	1843	-0.700	591	960	695	1148	0
2	18	5	"nth"	"STM1453"	9840	15130	100	389	425	116	142	153	141	97	38	0	1006	1167	524	76	82	31	100	100	0	0.266	0.259	0.268	0.271	1.311	0.241	0.879	80	408	1177	1374	-1.913	247	930	283	1091	0
2	19	5	"ugpA"	"STM3556"	10010	15130	100	438	442	93	141	143	20	100	100	0	2344	2419	828	75	80	30	100	100	0	0.131	0.128	0.130	0.131	1.353	0.117	0.865	80	396	2566	2645	-2.934	297	2269	301	2344	0
2	20	5	"ftsY"	"STM3571"	10190	15130	100	1105	1195	430	142	145	27	100	100	0	1658	1820	779	73	79	34	100	100	0	0.608	0.603	0.634	0.614	1.364	0.583	0.898	80	420	2548	2800	-0.719	963	1585	1053	1747	0
2	21	5	"zntA"	"STM3576"	10370	15130	110	247	265	86	143	145	25	96	92	0	480	558	284	73	78	26	100	100	0	0.256	0.252	0.253	0.249	1.668	0.253	0.774	80	467	511	607	-1.968	104	407	122	485	0
2	22	5	"yhhT"	"STM3582"	10540	15130	110	383	380	89	141	142	17	97	97	0	2278	2328	831	74	76	18	100	100	0	0.110	0.106	0.107	0.105	1.618	0.102	0.873	80	425	2446	2493	-3.187	242	2204	239	2254	0
2	23	5	"yhiN"	"STM3588"	10710	15130	100	323	333	73	139	140	18	100	100	0	720	765	300	75	77	16	100	100	0	0.285	0.281	0.278	0.285	1.334	0.257	0.850	80	408	829	884	-1.810	184	645	194	690	0
2	24	5	""	"STM3598"	10890	15130	110	395	447	227	140	141	20	100	97	0	516	561	298	75	77	14	100	100	0	0.578	0.632	0.608	0.589	1.436	0.670	0.920	80	496	696	793	-0.790	255	441	307	486	0
2	1	6	"yoaH"	"STM1823"	6880	15300	110	616	615	156	157	158	22	100	100	0	1067	1031	320	74	77	18	100	100	0	0.462	0.479	0.477	0.482	1.220	0.475	0.948	80	506	1452	1415	-1.113	459	993	458	957	0
2	2	6	"emtA"	"STM1799"	7060	15310	100	1111	1049	319	157	159	23	100	100	0	2336	2300	872	74	80	31	100	100	0	0.422	0.401	0.394	0.415	1.317	0.385	0.953	80	420	3216	3118	-1.246	954	2262	892	2226	0
2	3	6	"narH"	"STM1763"	7230	15300	110	786	763	213	157	157	25	100	100	0	8826	8259	2878	77	99	127	100	100	0	0.072	0.074	0.074	0.075	1.355	0.072	0.925	80	468	9378	8788	-3.798	629	8749	606	8182	0
2	4	6	"ychE"	"STM1748"	7410	15310	110	1165	1188	316	156	158	23	100	100	0	6233	6523	2051	76	100	135	100	100	0	0.164	0.160	0.158	0.160	1.123	0.157	0.967	80	449	7166	7479	-2.609	1009	6157	1032	6447	0
2	5	6	"yoaB"	"STM1822"	7580	15310	110	1038	1048	296	156	160	44	100	100	0	2772	2790	968	75	80	32	100	100	0	0.327	0.329	0.329	0.332	1.169	0.320	0.959	80	426	3579	3607	-1.613	882	2697	892	2715	0
2	6	6	"dsbB"	"STM1807"	7740	15310	110	1345	1618	897	155	246	692	85	38	0	1620	1921	1024	74	159	664	95	58	0	0.770	0.792	0.749	0.788	1.266	0.879	0.797	80	440	2736	3310	-0.378	1190	1546	1463	1847	0
2	7	6	""	"STM4010"	7920	15300	110	1090	1114	311	152	240	682	86	7	0	6192	6117	1842	78	172	660	100	100	0	0.153	0.159	0.160	0.160	1.214	0.156	0.793	80	450	7052	7001	-2.704	938	6114	962	6039	0
2	8	6	"mobB"	"STM3993"	8090	15300	110	560	604	195	155	158	27	100	98	0	2652	3054	1338	80	103	100	100	100	0	0.157	0.151	0.149	0.149	1.424	0.146	0.938	80	403	2977	3423	-2.667	405	2572	449	2974	0
2	9	6	"yiiR"	"STM4083"	8270	15300	110	475	502	131	153	155	21	100	100	0	1874	2047	817	77	88	57	100	100	0	0.179	0.177	0.177	0.179	1.292	0.171	0.938	80	441	2119	2319	-2.480	322	1797	349	1970	0
2	10	6	""	"STM4067"	8440	15310	100	403	446	120	151	152	21	100	100	0	1164	1372	593	74	80	33	100	100	0	0.231	0.227	0.228	0.232	1.247	0.212	0.918	80	395	1342	1593	-2.113	252	1090	295	1298	0
2	11	6	"yiiM"	"STM4056"	8620	15300	100	300	316	93	146	148	22	98	95	0	1748	1915	952	75	80	30	100	100	0	0.092	0.092	0.091	0.093	1.428	0.089	0.865	80	411	1827	2010	-3.441	154	1673	170	1840	0
2	12	6	"yiiG"	"STM4040"	8800	15300	110	492	534	198	146	147	20	100	97	0	2978	3382	1734	75	78	24	100	100	0	0.119	0.117	0.120	0.117	1.319	0.115	0.951	80	425	3249	3695	-3.069	346	2903	388	3307	0
2	13	6	"yhdN"	"STM3413"	8970	15310	120	1030	1050	490	146	148	23	100	100	0	2083	2150	1157	74	78	26	100	98	0	0.440	0.435	0.443	0.447	1.450	0.426	0.961	120	477	2893	2980	-1.184	884	2009	904	2076	0
2	14	6	"secY"	"STM3420"	9140	15310	110	7217	9698	5117	147	192	240	100	100	0	700	859	403	75	78	20	100	100	0	11.312	12.182	12.101	12.191	1.294	12.663	0.947	80	405	7695	10335	3.500	7070	625	9551	784	0
2	15	6	"rplE"	"STM3428"	9320	15310	110	17080	16638	5343	144	194	242	100	100	0	666	658	192	75	78	19	100	100	0	28.657	28.292	28.651	28.386	1.147	28.711	0.937	80	411	17527	17077	4.841	16936	591	16494	583	0
2	16	6	"rpmC"	"STM3432"	9480	15310	100	9234	9699	3756	141	177	185	100	100	0	269	269	76	75	76	11	100	100	0	46.871	49.268	47.333	49.205	1.242	50.318	0.928	80	390	9287	9752	5.551	9093	194	9558	194	0
2	17	6	"rpsS"	"STM3436"	9680	15310	120	9744	9109	4678	144	178	176	100	99	0	277	277	119	76	106	281	26	0	0	47.761	44.602	43.696	44.861	1.326	43.995	0.935	120	462	9801	9166	5.578	9600	201	8965	201	0
2	18	6	"rpsJ"	"STM3441"	9820	15310	110	12014	11017	3715	145	302	827	100	100	0	383	355	105	77	83	39	100	97	0	38.788	39.108	39.618	39.758	1.289	38.787	0.955	80	405	12175	11150	5.278	11869	306	10872	278	0
2	19	6	""	"STM4463"	10010	15300	110	1764	2196	1050	144	281	780	97	53	0	1519	1806	892	74	80	26	100	100	0	1.121	1.185	1.177	1.201	1.292	1.200	0.896	80	457	3065	3784	0.165	1620	1445	2052	1732	0
2	20	6	"pepA"	"STM4477"	10190	15300	100	957	987	388	142	144	23	100	100	0	1411	1534	722	74	81	37	100	100	0	0.610	0.579	0.593	0.590	1.325	0.564	0.945	80	402	2152	2305	-0.714	815	1337	845	1460	0
2	21	6	"iadA"	"STM4512"	10350	15310	110	1002	1081	311	143	143	21	100	100	0	3081	3459	1117	74	80	28	100	100	0	0.286	0.277	0.275	0.277	1.155	0.264	0.937	80	439	3866	4323	-1.808	859	3007	938	3385	0
2	22	6	""	"STM4551"	10530	15300	100	702	703	221	143	145	23	100	100	0	2842	2897	999	76	86	51	100	100	0	0.202	0.199	0.198	0.194	1.314	0.197	0.942	80	424	3325	3381	-2.307	559	2766	560	2821	0
2	23	6	"yjjK"	"STM4581"	10710	15300	100	513	554	179	140	142	22	100	100	0	827	939	410	74	84	48	100	100	0	0.495	0.479	0.475	0.485	1.376	0.451	0.911	80	396	1126	1279	-1.013	373	753	414	865	0
2	24	6	"gltS"	"STM3746"	10890	15310	120	2222	2044	1137	140	142	21	98	98	0	1832	1692	998	75	79	23	98	97	0	1.185	1.177	1.192	1.240	1.529	1.167	0.949	120	573	3839	3521	0.245	2082	1757	1904	1617	0
2	1	7	""	"STM3799"	6870	15490	120	550	714	459	154	157	23	97	96	0	1772	2737	2321	75	83	51	99	96	0	0.233	0.210	0.216	0.228	1.448	0.201	0.971	120	560	2093	3222	-2.099	396	1697	560	2662	0
2	2	7	"yidE"	"STM3807"	7040	15490	110	422	539	285	152	153	19	100	100	0	1991	2685	2047	75	76	13	100	100	0	0.141	0.148	0.147	0.151	1.345	0.141	0.950	80	382	2186	2997	-2.827	270	1916	387	2610	0
2	3	7	"yidR"	"STM3811"	7200	15490	110	423	485	177	153	154	23	100	100	0	1146	1455	818	76	86	53	100	100	0	0.252	0.241	0.235	0.247	1.294	0.227	0.922	80	427	1340	1711	-1.987	270	1070	332	1379	0
2	4	7	"torD"	"STM3821"	7370	15480	110	434	430	105	154	155	23	100	98	0	2866	2850	889	77	95	128	100	100	0	0.100	0.100	0.098	0.097	1.274	0.096	0.928	80	432	3069	3049	-3.316	280	2789	276	2773	0
2	5	7	"dgoT"	"STM3827"	7540	15480	110	475	521	166	155	157	22	100	100	0	2741	3206	1472	77	89	67	100	100	0	0.120	0.117	0.116	0.118	1.231	0.113	0.926	80	435	2984	3495	-3.057	320	2664	366	3129	0
2	6	7	"yidA"	"STM3831"	7720	15480	110	1235	1560	949	155	220	629	85	40	0	3644	4270	2750	76	141	583	100	96	0	0.303	0.335	0.324	0.332	1.196	0.333	0.958	80	437	4648	5599	-1.724	1080	3568	1405	4194	0
2	7	7	"imp"	"STM0093"	7890	15480	100	813	869	335	152	163	102	100	100	0	1561	1826	883	77	91	105	100	100	0	0.445	0.410	0.415	0.414	1.214	0.386	0.946	80	398	2145	2466	-1.167	661	1484	717	1749	0
2	8	7	"yabJ"	"STM0106"	8060	15470	110	1116	1040	340	153	159	32	100	100	0	2546	2497	945	78	92	73	100	100	0	0.390	0.367	0.364	0.364	1.310	0.362	0.946	80	447	3431	3306	-1.358	963	2468	887	2419	0
2	9	7	"yabC"	"STM0120"	8250	15480	120	938	1571	1386	151	155	28	99	97	0	526	788	695	75	84	47	95	89	0	1.745	1.992	2.014	2.043	1.575	2.020	0.961	120	482	1238	2133	0.803	787	451	1420	713	0
2	10	7	"murD"	"STM0126"	8410	15470	110	1050	1074	578	150	154	26	100	100	0	1798	1985	1204	75	81	34	100	100	0	0.522	0.484	0.491	0.486	1.292	0.480	0.959	80	388	2623	2834	-0.937	900	1723	924	1910	0
2	11	7	"yacA"	"STM0135"	8580	15470	110	1961	1843	562	153	159	39	100	100	0	1558	1452	485	75	80	31	100	100	0	1.219	1.227	1.235	1.240	1.229	1.230	0.957	80	414	3291	3067	0.286	1808	1483	1690	1377	0
2	12	7	""	"STM0148"	8750	15470	100	574	647	312	148	153	37	100	97	0	1320	1600	1063	75	79	29	100	98	0	0.342	0.327	0.330	0.346	1.369	0.308	0.949	80	414	1671	2024	-1.547	426	1245	499	1525	0
2	13	7	""	"STM1547"	8930	15480	110	1517	1541	462	148	150	28	100	100	0	2174	2286	779	75	81	33	100	100	0	0.652	0.630	0.632	0.633	1.161	0.622	0.969	80	429	3468	3604	-0.617	1369	2099	1393	2211	0
2	14	7	""	"STM1551"	9120	15480	120	1960	1947	802	148	155	48	100	99	0	1873	1787	689	77	84	36	99	98	0	1.009	1.052	1.043	1.053	1.483	1.078	0.926	120	432	3608	3509	0.013	1812	1796	1799	1710	0
2	15	7	""	"STM1556"	9290	15480	120	1030	970	333	146	166	118	96	94	0	11190	10236	3908	78	83	26	100	100	0	0.080	0.081	0.080	0.082	1.418	0.079	0.921	120	426	11996	10982	-3.652	884	11112	824	10158	0
2	16	7	""	"STM1562"	9460	15470	110	627	643	232	141	146	53	100	96	0	2369	2612	1316	76	80	23	100	100	0	0.212	0.198	0.203	0.198	1.371	0.188	0.944	80	397	2779	3038	-2.238	486	2293	502	2536	0
2	17	7	"fdnI"	"STM1568"	9630	15480	110	1708	1649	558	145	160	95	100	100	0	4632	4425	1661	77	119	306	100	98	0	0.343	0.346	0.347	0.352	1.251	0.336	0.962	80	415	6118	5852	-1.543	1563	4555	1504	4348	0
2	18	7	"nmpC"	"STM1572"	9800	15480	100	2132	2163	902	148	192	203	100	98	0	2174	2125	881	79	145	326	100	92	0	0.947	0.985	0.980	0.974	1.239	0.976	0.950	80	377	4079	4061	-0.079	1984	2095	2015	2046	0
2	19	7	"sohB"	"STM1716"	9990	15480	120	682	973	753	144	196	294	76	44	0	1262	1836	1603	77	96	69	99	99	0	0.454	0.471	0.472	0.461	1.286	0.464	0.965	120	427	1723	2588	-1.139	538	1185	829	1759	0
2	20	7	"ompW"	"STM1732"	10140	15480	110	984	1005	376	142	144	27	100	100	0	3216	3285	1479	76	89	66	100	100	0	0.268	0.269	0.273	0.268	1.190	0.258	0.935	80	381	3982	4072	-1.899	842	3140	863	3209	0
2	21	7	"yciU"	"STM1740"	10320	15480	110	630	639	183	142	145	29	100	100	0	1393	1465	523	77	92	68	100	100	0	0.371	0.358	0.359	0.358	1.216	0.352	0.956	80	418	1804	1885	-1.431	488	1316	497	1388	0
2	22	7	"ychJ"	"STM1755"	10490	15480	110	759	745	227	144	149	31	100	100	0	1546	1511	551	75	91	59	100	100	0	0.418	0.419	0.426	0.424	1.242	0.408	0.950	80	449	2086	2037	-1.258	615	1471	601	1436	0
2	23	7	"ychP"	"STM1768"	10670	15470	110	1343	1392	408	144	153	47	100	100	0	4183	4343	1499	76	104	115	100	100	0	0.292	0.292	0.298	0.295	1.204	0.289	0.968	80	455	5306	5515	-1.776	1199	4107	1248	4267	0
2	24	7	"ychH"	"STM1782"	10840	15480	110	513	541	165	142	150	42	100	100	0	933	1024	422	75	97	105	100	100	0	0.432	0.420	0.432	0.423	1.258	0.405	0.943	80	470	1229	1348	-1.210	371	858	399	949	0
2	1	8	""	"STM2314"	6840	15650	100	1337	1439	406	152	158	30	100	100	0	4429	4737	1677	77	93	71	100	100	0	0.272	0.276	0.269	0.282	1.236	0.264	0.957	80	400	5537	5947	-1.877	1185	4352	1287	4660	0
2	2	8	"nuoK"	"STM2319"	7030	15650	110	427	481	192	151	156	30	100	98	0	1496	1897	955	77	95	73	100	100	0	0.195	0.181	0.179	0.178	1.340	0.178	0.891	80	401	1695	2150	-2.362	276	1419	330	1820	0
2	3	8	"yfbQ"	"STM2331"	7180	15650	110	1525	1554	579	152	158	34	100	100	0	6342	6157	2443	77	102	101	100	100	0	0.219	0.231	0.231	0.234	1.205	0.228	0.974	80	373	7638	7482	-2.190	1373	6265	1402	6080	0
2	4	8	"yfbU"	"STM2335"	7360	15650	100	655	694	211	154	161	33	100	100	0	1449	1678	666	79	105	100	100	100	0	0.366	0.338	0.339	0.341	1.218	0.329	0.958	80	401	1871	2139	-1.451	501	1370	540	1599	0
2	5	8	""	"STM2341"	7540	15650	110	650	669	212	155	157	23	100	100	0	3881	4076	1640	79	93	60	100	100	0	0.130	0.129	0.127	0.129	1.246	0.125	0.940	80	439	4297	4511	-2.941	495	3802	514	3997	0
2	6	8	""	"STM2346"	7710	15650	110	3128	3172	739	157	190	197	100	100	0	3493	3641	887	80	130	240	100	100	0	0.870	0.847	0.826	0.851	1.124	0.843	0.973	80	439	6384	6576	-0.200	2971	3413	3015	3561	0
2	7	8	""	"STM2530"	7890	15650	100	380	500	277	155	192	211	56	28	0	636	964	760	77	124	252	90	52	0	0.403	0.389	0.415	0.400	1.457	0.368	0.901	80	382	784	1232	-1.313	225	559	345	887	0
2	8	8	"nifS"	"STM2543"	8050	15650	100	3714	4143	1833	152	161	44	100	100	0	1220	1395	656	76	82	32	100	100	0	3.114	3.026	3.002	3.060	1.170	3.003	0.959	80	394	4706	5310	1.639	3562	1144	3991	1319	0
2	9	8	"glnB"	"STM2561"	8230	15650	110	1914	1981	570	150	160	44	100	100	0	2221	2301	727	76	83	38	100	100	0	0.822	0.823	0.832	0.828	1.150	0.815	0.972	80	420	3909	4056	-0.282	1764	2145	1831	2225	0
2	10	8	""	"STM2566"	8400	15650	100	432	534	316	150	154	27	100	100	0	1071	1293	884	77	87	42	100	100	0	0.284	0.316	0.306	0.310	1.355	0.324	0.928	80	388	1276	1600	-1.818	282	994	384	1216	0
2	11	8	"gogB"	"STM2584"	8580	15650	120	525	533	213	151	154	30	93	89	0	7369	7565	4118	75	82	36	100	100	0	0.051	0.051	0.052	0.052	1.425	0.050	0.932	120	487	7668	7872	-4.286	374	7294	382	7490	0
2	12	8	""	"STM2591"	8750	15650	110	234	263	100	148	149	19	91	76	0	1292	1744	1283	73	77	30	100	100	0	0.071	0.069	0.066	0.066	1.559	0.068	0.823	80	418	1305	1786	-3.825	86	1219	115	1671	0
2	13	8	"yraR"	"STM3268"	8930	15650	100	337	409	175	148	150	25	100	100	0	963	1251	776	75	80	29	100	100	0	0.213	0.222	0.221	0.223	1.278	0.219	0.941	80	382	1077	1437	-2.232	189	888	261	1176	0
2	14	8	"yhbV"	"STM3275"	9100	15650	100	306	306	52	149	153	28	100	97	0	4193	4078	1393	77	86	40	100	100	0	0.038	0.039	0.038	0.040	1.331	0.035	0.847	80	354	4273	4158	-4.712	157	4116	157	4001	0
2	15	8	"deaD"	"STM3280"	9270	15650	110	20247	21147	5252	149	192	253	100	100	0	3105	3231	759	79	92	56	100	100	0	6.642	6.662	6.710	6.648	1.111	6.765	0.967	80	397	23124	24150	2.732	20098	3026	20998	3152	0
2	16	8	"argG"	"STM3290"	9450	15650	100	1999	1948	842	146	188	248	98	95	0	1270	1277	624	77	90	53	100	100	0	1.553	1.502	1.530	1.560	1.241	1.470	0.967	80	420	3046	3002	0.635	1853	1193	1802	1200	0
2	17	8	"ftsJ"	"STM3297"	9630	15650	110	2197	2776	2063	144	154	63	100	100	0	525	687	536	78	88	75	98	92	0	4.593	4.322	4.559	4.613	1.303	4.246	0.915	80	425	2500	3241	2.199	2053	447	2632	609	0
2	18	8	"ispB"	"STM3305"	9790	15650	110	6014	5791	1632	145	168	102	100	100	0	7570	7308	2092	80	110	128	100	100	0	0.784	0.781	0.765	0.782	1.099	0.776	0.982	80	419	13359	12874	-0.352	5869	7490	5646	7228	0
2	19	8	"ybgL"	"STM0714"	9980	15650	120	1192	1187	666	144	170	106	98	93	0	2957	3077	1977	80	117	134	98	97	0	0.364	0.348	0.347	0.369	1.378	0.339	0.960	120	414	3925	4040	-1.457	1048	2877	1043	2997	0
2	20	8	""	"STM0720"	10140	15650	120	396	388	165	141	142	21	94	87	0	7470	6579	3813	77	83	34	100	100	0	0.034	0.038	0.038	0.039	1.416	0.038	0.917	120	403	7648	6749	-4.858	255	7393	247	6502	0
2	21	8	""	"STM0726"	10330	15650	120	587	567	312	140	144	30	94	87	0	8785	8777	6396	75	78	23	100	100	0	0.051	0.049	0.048	0.050	1.480	0.048	0.965	120	445	9157	9129	-4.284	447	8710	427	8702	0
2	22	8	"ybgT"	"STM0742"	10490	15650	100	477	483	156	139	143	28	98	96	0	2466	2483	1039	73	85	52	100	100	0	0.141	0.143	0.138	0.141	1.341	0.138	0.912	80	372	2731	2754	-2.824	338	2393	344	2410	0
2	23	8	"tolB"	"STM0748"	10680	15650	110	2485	2492	1402	140	145	37	100	100	0	1747	1816	1121	73	88	74	100	100	0	1.401	1.349	1.411	1.418	1.329	1.323	0.962	80	437	4019	4095	0.486	2345	1674	2352	1743	0
2	24	8	"pnuC"	"STM0757"	10840	15650	110	789	748	296	139	141	20	100	100	0	3533	3264	1554	74	80	36	100	100	0	0.188	0.191	0.189	0.192	1.312	0.186	0.945	80	469	4109	3799	-2.412	650	3459	609	3190	0
2	1	9	"dacC"	"STM0863"	6870	15820	110	3986	3662	1634	152	157	29	100	100	0	8174	7350	3573	77	85	47	100	100	0	0.474	0.483	0.480	0.496	1.186	0.475	0.979	80	460	11931	10783	-1.079	3834	8097	3510	7273	0
2	2	9	"ybjM"	"STM0871"	7020	15820	100	789	945	528	151	154	27	100	100	0	1456	1866	1199	76	80	28	100	100	0	0.462	0.444	0.439	0.445	1.227	0.437	0.968	80	376	2018	2584	-1.113	638	1380	794	1790	0
2	3	9	"potG"	"STM0878"	7220	15830	150	276	409	257	155	165	46	75	55	0	900	1686	1586	79	101	85	94	91	0	0.147	0.158	0.151	0.160	2.178	0.156	0.932	156	576	942	1861	-2.762	121	821	254	1607	0
2	4	9	"artQ"	"STM0889"	7370	15820	110	932	1093	613	153	155	21	100	100	0	3612	3999	2628	79	83	26	100	100	0	0.220	0.240	0.243	0.242	1.248	0.234	0.970	80	344	4312	4860	-2.181	779	3533	940	3920	0
2	5	9	""	"STM0894"	7530	15820	110	254	262	57	153	155	22	98	88	0	3164	3524	1287	80	89	46	100	100	0	0.033	0.032	0.031	0.031	1.502	0.032	0.774	80	426	3185	3553	-4.932	101	3084	109	3444	0
2	6	9	""	"STM0898"	7710	15820	110	200	209	44	155	166	114	11	0	0	4717	5329	3537	84	111	136	100	100	0	0.010	0.010	0.015	0.016	1.465	0.010	0.545	80	466	4678	5299	-6.686	45	4633	54	5245	0
2	7	9	""	"STM1033"	7890	15820	110	281	323	147	151	152	21	96	86	0	2049	2752	2160	81	94	73	100	100	0	0.066	0.064	0.061	0.063	1.492	0.065	0.926	80	450	2098	2843	-3.920	130	1968	172	2671	0
2	8	9	""	"STM1037"	8050	15820	110	287	298	71	149	150	28	98	95	0	2438	2622	1236	75	84	44	100	100	0	0.058	0.059	0.056	0.060	1.419	0.054	0.821	80	410	2501	2696	-4.098	138	2363	149	2547	0
2	9	9	"yjaB"	"STM4181"	8220	15820	110	541	568	186	148	150	23	100	100	0	3223	3651	1644	76	90	60	100	100	0	0.125	0.117	0.115	0.118	1.207	0.112	0.945	80	460	3540	3995	-3.001	393	3147	420	3575	0
2	10	9	"yjbD"	"STM4194"	8400	15820	110	406	431	170	150	152	22	98	98	0	1196	1324	753	76	85	49	100	100	0	0.229	0.225	0.228	0.221	1.316	0.220	0.927	80	439	1376	1529	-2.129	256	1120	281	1248	0
2	11	9	""	"STM4198"	8570	15820	110	236	270	97	149	151	20	96	75	0	849	1175	858	74	77	20	100	100	0	0.112	0.110	0.100	0.104	1.721	0.100	0.668	80	418	862	1222	-3.155	87	775	121	1101	0
2	12	9	""	"STM4202"	8750	15810	110	248	260	86	147	148	20	90	75	0	1251	1490	1072	73	78	25	100	100	0	0.086	0.080	0.082	0.082	1.548	0.073	0.765	80	449	1279	1530	-3.544	101	1178	113	1417	0
2	13	9	"pduF"	"STM2037"	8930	15810	110	792	816	232	147	148	21	100	100	0	4079	4084	1444	74	80	34	100	100	0	0.161	0.167	0.166	0.168	1.234	0.164	0.950	80	436	4650	4679	-2.634	645	4005	669	4010	0
2	14	9	"pduQ"	"STM2052"	9090	15810	110	243	243	37	144	147	20	96	95	0	1845	1915	646	76	85	40	100	100	0	0.056	0.054	0.056	0.054	1.542	0.048	0.717	80	425	1868	1938	-4.159	99	1769	99	1839	0
2	15	9	"sspH2"	"STM2241"	9270	15810	110	410	445	135	146	168	182	88	18	0	1225	1318	483	76	82	34	100	100	0	0.230	0.241	0.237	0.236	1.284	0.234	0.890	80	439	1413	1541	-2.122	264	1149	299	1242	0
2	16	9	"btuF"	"STM0206"	9440	15820	100	1281	1494	1308	143	147	31	100	100	0	2335	2834	2863	77	85	42	100	100	0	0.504	0.490	0.494	0.496	1.177	0.461	0.950	80	396	3396	4108	-0.989	1138	2258	1351	2757	0
2	17	9	"sitD"	"STM2864"	9620	15820	110	1285	1385	506	142	151	41	100	100	0	2269	2492	1022	77	91	52	100	100	0	0.521	0.515	0.508	0.515	1.162	0.504	0.973	80	440	3335	3658	-0.939	1143	2192	1243	2415	0
2	18	9	"yfjD"	"STM2679"	9790	15820	110	958	1233	880	142	152	51	100	100	0	2663	3338	2389	79	92	57	100	100	0	0.316	0.335	0.332	0.332	1.172	0.342	0.956	80	424	3400	4350	-1.663	816	2584	1091	3259	0
2	19	9	"psiB"	"PSLT069"	9960	15820	100	247	263	60	140	142	23	100	96	0	872	997	366	78	83	26	100	100	0	0.135	0.134	0.132	0.129	1.360	0.132	0.844	80	379	901	1042	-2.892	107	794	123	919	0
2	20	9	"traV"	"PSLT084"	10140	15820	100	205	236	115	142	142	19	95	75	0	732	1076	1094	76	80	23	100	100	0	0.096	0.094	0.092	0.087	1.726	0.097	0.858	80	376	719	1094	-3.380	63	656	94	1000	0
2	21	9	"himD"	"STM0982"	10310	15820	100	1287	1385	469	139	144	34	100	100	0	418	453	157	75	78	22	100	100	0	3.347	3.296	3.280	3.352	1.232	3.277	0.943	80	379	1491	1624	1.743	1148	343	1246	378	0
2	22	9	"dcuR"	"STM4303"	10490	15820	100	681	845	758	138	144	34	100	100	0	2817	3683	2848	74	80	33	100	100	0	0.198	0.196	0.179	0.178	1.357	0.217	0.885	80	408	3286	4316	-2.337	543	2743	707	3609	0
2	23	9	"phnA"	"STM4289"	10670	15810	100	600	605	180	138	140	26	100	100	0	1133	1171	412	73	82	36	100	100	0	0.436	0.425	0.422	0.424	1.240	0.414	0.931	80	365	1522	1565	-1.198	462	1060	467	1098	0
2	24	9	"melA"	"STM4298"	10830	15820	100	414	469	182	136	139	20	100	100	0	3559	3835	1718	73	83	39	100	100	0	0.080	0.089	0.088	0.087	1.273	0.086	0.893	80	415	3764	4095	-3.648	278	3486	333	3762	0
2	1	10	"lasT"	"STM4600"	6830	15990	100	392	384	92	156	159	25	100	97	0	1013	986	349	74	80	32	100	100	0	0.251	0.250	0.241	0.249	1.393	0.242	0.882	80	418	1175	1140	-1.992	236	939	228	912	0
2	2	10	"dniR"	"STM0260"	7000	16000	100	1666	1893	927	158	171	60	100	100	0	562	629	324	77	84	34	100	100	0	3.109	3.143	3.125	3.225	1.241	3.079	0.951	80	394	1993	2287	1.637	1508	485	1735	552	0
2	3	10	""	"STM0277"	7180	15990	110	499	571	219	156	168	59	100	96	0	1492	1789	983	75	83	32	100	100	0	0.242	0.242	0.246	0.247	1.260	0.229	0.912	80	406	1760	2129	-2.047	343	1417	415	1714	0
2	4	10	""	"STM0286"	7360	15990	100	392	386	88	155	155	23	100	100	0	1794	1778	730	77	82	26	100	100	0	0.138	0.136	0.134	0.138	1.306	0.128	0.899	80	348	1954	1932	-2.857	237	1717	231	1701	0
2	5	10	""	"STM0294"	7520	15990	110	709	829	392	153	153	22	100	100	0	1642	1786	939	78	82	25	100	100	0	0.355	0.396	0.404	0.389	1.330	0.392	0.935	80	438	2120	2384	-1.492	556	1564	676	1708	0
2	6	10	"yafH"	"STM0309"	7700	15990	90	378	365	79	151	151	20	100	100	0	695	654	224	81	84	21	100	100	0	0.370	0.373	0.356	0.378	1.473	0.359	0.853	52	339	841	787	-1.436	227	614	214	573	0
2	7	10	"nagZ"	"STM1209"	7870	16000	90	245	306	233	148	150	19	100	96	0	322	435	443	81	83	16	100	100	0	0.402	0.446	0.405	0.403	1.632	0.485	0.877	52	360	338	512	-1.313	97	241	158	354	0
2	8	10	"ycfU"	"STM1217"	8050	15990	100	208	220	66	149	149	20	91	71	0	192	219	108	76	78	16	100	97	0	0.509	0.497	0.493	0.471	2.043	0.534	0.669	80	432	175	214	-0.975	59	116	71	143	0
2	9	10	"ycfC"	"STM1233"	8240	15980	60	240	254	73	154	156	22	100	87	0	288	316	198	78	86	31	100	100	0	0.410	0.420	0.441	0.420	1.539	0.379	0.758	32	171	296	338	-1.288	86	210	100	238	0
2	10	10	""	"STM1251"	8390	15990	100	1689	1803	578	153	158	36	100	100	0	563	573	201	74	76	15	100	100	0	3.141	3.307	3.288	3.392	1.247	3.286	0.955	80	402	2025	2149	1.651	1536	489	1650	499	0
2	11	10	"aadA"	"STM1264"	8570	15990	110	683	707	255	151	156	36	100	100	0	1711	1720	700	73	75	14	100	100	0	0.325	0.338	0.340	0.334	1.213	0.332	0.934	80	418	2170	2203	-1.622	532	1638	556	1647	0
2	12	10	"yeaQ"	"STM1274"	8740	15990	110	915	937	236	148	150	18	100	100	0	2125	2103	537	72	75	18	100	100	0	0.374	0.388	0.393	0.384	1.183	0.392	0.963	80	452	2820	2820	-1.420	767	2053	789	2031	0
2	13	10	"fumA"	"STM1468"	8920	16000	110	461	480	106	147	150	25	100	100	0	1669	1781	630	74	82	39	100	100	0	0.197	0.195	0.193	0.199	1.341	0.182	0.900	80	438	1909	2040	-2.345	314	1595	333	1707	0
2	14	10	"ompN"	"STM1473"	9080	15990	110	1084	1228	396	145	148	25	100	100	0	6893	7590	2697	76	98	99	100	100	0	0.138	0.144	0.145	0.143	1.200	0.143	0.969	80	440	7756	8597	-2.860	939	6817	1083	7514	0
2	15	10	"ydgF"	"STM1482"	9260	15990	100	1702	1711	455	147	154	35	100	100	0	2490	2534	832	76	102	105	100	100	0	0.644	0.636	0.645	0.641	1.146	0.613	0.957	80	420	3969	4022	-0.635	1555	2414	1564	2458	0
2	16	10	"ynfK"	"STM1489"	9440	15990	110	2005	2005	773	143	151	40	100	100	0	5137	5394	2093	76	95	73	100	100	0	0.368	0.350	0.351	0.344	1.222	0.351	0.974	80	438	6923	7180	-1.443	1862	5061	1862	5318	0
2	17	10	""	"STM1498"	9610	15990	100	344	337	71	141	146	34	98	96	0	1019	1013	326	77	92	70	100	100	0	0.215	0.209	0.209	0.207	1.268	0.202	0.890	80	396	1145	1132	-2.214	203	942	196	936	0
2	18	10	"ynfB"	"STM1503"	9790	15990	110	765	941	562	142	147	33	100	100	0	789	1045	737	77	85	38	100	100	0	0.875	0.825	0.853	0.880	1.322	0.795	0.966	80	438	1335	1767	-0.193	623	712	799	968	0
2	19	10	"virK"	"STM2781"	9950	15990	110	3965	4883	2286	144	160	64	100	100	0	2014	2290	1146	77	88	43	100	100	0	1.973	2.141	2.162	2.175	1.232	2.117	0.974	80	427	5758	6952	0.980	3821	1937	4739	2213	0
2	20	10	""	"STM2789"	10130	15990	110	836	860	195	145	155	56	100	100	0	3156	3130	891	76	86	44	100	100	0	0.224	0.234	0.232	0.236	1.156	0.227	0.943	80	483	3771	3769	-2.156	691	3080	715	3054	0
2	21	10	"yqaE"	"STM2796"	10310	15990	100	672	680	196	142	143	22	100	100	0	1494	1464	501	76	84	44	100	100	0	0.374	0.388	0.385	0.391	1.196	0.382	0.959	80	408	1948	1926	-1.420	530	1418	538	1388	0
2	22	10	""	"STM4008"	10490	15990	110	1334	1393	391	139	141	21	100	100	0	2271	2509	880	74	79	28	100	100	0	0.544	0.515	0.515	0.524	1.172	0.500	0.967	80	419	3392	3689	-0.879	1195	2197	1254	2435	0
2	23	10	""	"STM4030"	10660	15990	120	2707	2890	1864	137	140	25	99	98	0	859	984	658	74	78	27	98	98	0	3.274	3.025	3.025	3.149	1.352	2.997	0.953	120	468	3355	3663	1.711	2570	785	2753	910	0
2	24	10	""	"STM4044"	10830	15990	100	501	585	319	136	137	18	100	100	0	469	509	349	73	75	16	100	100	0	0.922	1.030	1.078	1.093	1.416	0.975	0.927	80	408	761	885	-0.118	365	396	449	436	0
2	1	11	"yghJ"	"STM2941"	6830	16160	100	435	431	112	160	163	30	100	97	0	5585	5742	2334	75	86	53	100	100	0	0.050	0.048	0.048	0.048	1.251	0.047	0.925	80	420	5785	5938	-4.325	275	5510	271	5667	0
2	2	11	""	"STM2950"	7000	16160	100	1811	1815	733	161	170	49	100	100	0	5738	5958	2875	78	106	95	100	100	0	0.292	0.281	0.288	0.292	1.249	0.270	0.968	80	370	7310	7534	-1.778	1650	5660	1654	5880	0
2	3	11	"ygcA"	"STM2957"	7170	16160	100	1215	1265	264	157	162	38	100	100	0	2865	2926	834	75	99	88	100	100	0	0.379	0.389	0.390	0.394	1.198	0.371	0.948	80	396	3848	3959	-1.399	1058	2790	1108	2851	0
2	4	11	"sdaB"	"STM2971"	7350	16150	100	350	339	88	154	157	25	98	93	0	813	825	366	75	83	36	100	100	0	0.266	0.247	0.242	0.246	1.515	0.226	0.815	80	417	934	935	-1.913	196	738	185	750	0
2	5	11	"fucP"	"STM2975"	7530	16160	110	207	217	48	153	154	22	81	58	0	1058	1376	820	76	79	19	100	100	0	0.055	0.049	0.048	0.048	1.768	0.050	0.651	80	442	1036	1364	-4.185	54	982	64	1300	0
2	6	11	"fucR"	"STM2979"	7700	16150	110	2852	3061	1464	151	153	26	100	100	0	4757	5421	2476	78	82	28	100	100	0	0.577	0.545	0.559	0.521	1.300	0.552	0.977	80	443	7380	8253	-0.793	2701	4679	2910	5343	0
2	7	11	""	"STM3160"	7870	16170	110	659	698	226	151	153	26	100	100	0	1428	1509	576	78	82	28	100	100	0	0.376	0.382	0.383	0.382	1.161	0.378	0.962	80	442	1858	1978	-1.410	508	1350	547	1431	0
2	8	11	""	"STM3169"	8050	16150	100	229	257	98	149	149	19	85	75	0	512	812	649	77	79	20	100	100	0	0.184	0.147	0.152	0.148	1.777	0.141	0.859	80	381	515	843	-2.443	80	435	108	735	0
2	9	11	"ygiX"	"STM3177"	8210	16160	110	263	267	47	150	152	20	100	98	0	1053	1144	413	75	80	27	100	100	0	0.116	0.109	0.106	0.109	1.298	0.105	0.842	80	466	1091	1186	-3.114	113	978	117	1069	0
2	10	11	"clpB"	"STM2660"	8390	16160	110	1301	1312	319	150	153	29	100	100	0	838	853	258	74	76	15	100	100	0	1.507	1.492	1.488	1.524	1.264	1.471	0.899	80	432	1915	1941	0.591	1151	764	1162	779	0
2	11	11	"yfiN"	"STM2672"	8560	16160	120	1913	2113	1262	147	151	29	98	96	0	1895	1989	1291	72	75	14	99	98	0	0.969	1.026	1.049	1.095	1.622	1.006	0.971	120	469	3589	3883	-0.046	1766	1823	1966	1917	0
2	12	11	"recN"	"STM2684"	8740	16160	100	391	465	199	148	155	77	97	85	0	305	372	173	74	212	2251	0	0	0	1.052	1.064	1.049	1.055	1.434	0.026	0.117	80	378	474	615	0.073	243	231	317	298	0
2	13	11	"cueR"	"STM0499"	8910	16160	110	1103	1300	610	147	159	80	100	100	0	1359	1454	642	74	204	2121	8	0	0	0.744	0.836	0.807	0.830	1.263	0.081	0.106	80	426	2241	2533	-0.427	956	1285	1153	1380	0
2	14	11	""	"STM0509"	9090	16160	100	897	848	287	145	154	42	100	100	0	3563	3459	1328	75	96	90	100	100	0	0.216	0.208	0.206	0.207	1.176	0.206	0.970	80	408	4240	4087	-2.214	752	3488	703	3384	0
2	15	11	"gcl"	"STM0517"	9270	16160	100	217	221	43	145	147	23	88	68	0	1181	1357	547	73	79	34	100	100	0	0.065	0.059	0.056	0.057	1.644	0.056	0.666	80	397	1180	1360	-3.944	72	1108	76	1284	0
2	16	11	"ybbV"	"STM0521"	9440	16160	100	229	254	124	142	144	26	95	76	0	1280	1357	589	73	80	42	100	100	0	0.072	0.087	0.072	0.078	1.782	0.088	0.482	80	396	1294	1396	-3.794	87	1207	112	1284	0
2	17	11	"ylbA"	"STM0526"	9620	16160	100	389	388	99	140	140	19	100	100	0	1476	1430	538	75	80	29	100	100	0	0.178	0.183	0.187	0.185	1.288	0.178	0.907	80	410	1650	1603	-2.492	249	1401	248	1355	0
2	18	11	"purE"	"STM0534"	9780	16170	100	580	623	248	142	145	27	98	98	0	599	653	340	75	80	24	100	98	0	0.836	0.832	0.829	0.883	1.311	0.790	0.949	80	392	962	1059	-0.259	438	524	481	578	0
2	19	11	"ygaM"	"STM2802"	9970	16160	110	381	405	143	145	152	46	95	92	0	1169	1334	661	76	88	47	97	96	0	0.216	0.207	0.210	0.223	1.821	0.208	0.952	80	484	1329	1518	-2.211	236	1093	260	1258	0
2	20	11	"yeiA"	"STM2187"	10140	16160	70	392	414	112	149	150	23	100	100	0	1238	1277	590	79	102	60	100	100	0	0.210	0.221	0.231	0.232	1.334	0.210	0.876	32	236	1402	1463	-2.254	243	1159	265	1198	0
2	21	11	""	"STM2196"	10310	16160	100	938	968	275	144	145	21	100	100	0	2584	2868	1122	74	90	42	100	100	0	0.316	0.295	0.294	0.304	1.316	0.277	0.930	80	384	3304	3618	-1.660	794	2510	824	2794	0
2	22	11	"bcr"	"STM2221"	10480	16160	100	400	406	93	142	146	50	100	98	0	1706	1906	701	75	80	33	100	100	0	0.158	0.144	0.143	0.145	1.259	0.138	0.916	80	396	1889	2095	-2.660	258	1631	264	1831	0
2	23	11	"yejK"	"STM2226"	10660	16160	100	767	788	313	137	140	20	100	100	0	938	1020	531	73	75	15	100	100	0	0.728	0.687	0.731	0.723	1.380	0.633	0.904	80	401	1495	1598	-0.457	630	865	651	947	0
2	24	11	""	"STM2236"	10830	16160	100	196	198	28	135	137	18	95	81	0	1407	1528	522	73	74	11	100	100	0	0.046	0.043	0.044	0.044	1.532	0.039	0.621	80	462	1395	1518	-4.451	61	1334	63	1455	0
2	1	12	"Ctrl-6210ng/ul"	"Ctrl-6210ng/ul"	6820	16330	100	157	171	60	157	158	21	26	13	0	79	155	280	73	75	22	27	20	0	0.000	0.171	0.714	0.883	4.545	0.178	0.510	80	451	6	96	Error	0	6	14	82	-50
2	2	12	"Ctrl-Y210ng/ul"	"Ctrl-Y210ng/ul"	6990	16330	100	161	191	120	157	159	24	21	12	0	83	150	278	75	81	42	13	8	0	0.500	0.453	0.852	1.002	3.050	0.404	0.731	80	392	12	109	-1.000	4	8	34	75	-50
2	3	12	"Ctrl-Y610ng/ul"	"Ctrl-Y610ng/ul"	7160	16330	100	155	165	53	155	157	23	20	8	0	82	104	113	74	77	23	22	8	0	0.000	0.333	1.293	1.093	2.990	0.440	0.477	80	437	8	40	Error	0	8	10	30	-50
2	4	12	"Ctrl-OmpA10ng/ul"	"Ctrl-OmpA10ng/ul"	7360	16340	100	299	605	645	153	156	27	93	83	0	118	224	224	74	75	13	83	67	0	3.318	3.013	3.052	3.149	2.049	3.242	0.764	80	432	190	602	1.730	146	44	452	150	0
2	5	12	"ctrl-buffer"	"ctrl-buffer"	7510	16330	100	162	180	63	151	153	25	35	21	0	89	132	154	74	75	14	50	30	0	0.733	0.500	1.111	1.102	3.394	0.378	0.577	80	382	26	87	-0.447	11	15	29	58	-50
2	6	12	"Ctrl-RCA10ng/ul"	"Ctrl-RCA10ng/ul"	7690	16330	100	147	146	19	149	153	29	5	1	0	78	86	62	73	76	26	5	1	0	-0.400	-0.231	1.536	1.244	4.761	0.014	0.000	80	420	3	10	Error	-2	5	-3	13	-50
2	7	12	"Ctrl-6250ng/ul"	"Ctrl-6250ng/ul"	7860	16330	100	150	157	27	149	151	22	25	7	0	79	83	21	73	75	20	26	3	0	0.167	0.800	1.655	1.641	3.702	8.038	0.016	80	383	7	18	-2.585	1	6	8	10	-50
2	8	12	"Ctrl-Y250ng/ul"	"Ctrl-Y250ng/ul"	8030	16330	100	155	157	29	151	156	74	1	0	0	80	93	64	73	88	162	2	1	0	0.571	0.300	1.503	1.694	2.883	0.424	0.830	80	420	11	26	-0.807	4	7	6	20	-50
2	9	12	"Ctrl-Y650ng/ul"	"Ctrl-Y650ng/ul"	8210	16330	100	156	160	27	150	151	24	27	7	0	82	86	23	72	74	23	20	6	0	0.600	0.714	1.656	1.554	4.744	3.273	0.056	80	430	16	24	-0.737	6	10	10	14	-50
2	10	12	"Ctrl-OmpA50ng/ul"	"Ctrl-OmpA50ng/ul"	8400	16340	100	1292	2980	3935	150	150	21	100	100	0	288	751	1032	72	75	16	100	100	0	5.287	4.168	4.518	4.565	1.419	3.988	0.952	80	393	1358	3509	2.402	1142	216	2830	679	0
2	11	12	"ctrl-buffer"	"ctrl-buffer"	8560	16330	100	183	246	160	147	147	19	62	47	0	92	155	217	74	76	15	56	35	0	2.000	1.222	1.864	2.058	2.959	0.780	0.752	80	363	54	180	1.000	36	18	99	81	-50
2	12	12	"Ctrl-RCA100ng/ul"	"Ctrl-RCA100ng/ul"	8730	16330	100	171	186	52	148	149	24	48	26	0	92	95	23	74	76	16	53	22	0	1.278	1.810	1.511	1.348	3.713	2.892	0.249	80	384	41	59	0.354	23	18	38	21	-50
2	13	12	"Ctrl-62100ng/ul"	"Ctrl-62100ng/ul"	8900	16330	100	152	159	32	147	151	32	22	11	0	79	86	25	73	77	24	20	6	0	0.833	0.923	2.000	2.020	4.319	2.856	0.084	80	408	11	25	-0.263	5	6	12	13	-50
2	14	12	"Ctrl-Y2100ng/ul"	"Ctrl-Y2100ng/ul"	9080	16330	100	153	158	30	142	145	26	26	10	0	81	82	19	73	75	18	30	6	0	1.375	1.778	1.200	1.106	3.299	5.848	0.039	80	390	19	25	0.459	11	8	16	9	-50
2	15	12	"Ctrl-Y6100ng/ul"	"Ctrl-Y6100ng/ul"	9250	16330	100	151	155	39	142	147	41	13	5	0	77	83	23	73	74	13	32	20	0	2.250	1.300	2.150	2.240	4.052	4.669	0.061	80	410	13	23	1.170	9	4	13	10	-50
2	16	12	"Ctrl-OmpA100ng/ul"	"Ctrl-OmpA100ng/ul"	9450	16330	110	3483	5334	4398	146	149	40	100	100	0	900	1293	1012	74	76	21	100	100	0	4.040	4.256	4.165	4.123	1.331	4.358	0.968	80	510	4163	6407	2.014	3337	826	5188	1219	0
2	17	12	"ctrl-buffer"	"ctrl-buffer"	9610	16320	50	1038	989	436	151	153	25	100	100	0	354	453	303	76	78	12	100	100	0	3.191	2.223	2.684	2.370	1.427	1.969	0.784	12	104	1165	1215	1.674	887	278	838	377	0
2	18	12	"Ctrl-RCA50ng/ul"	"Ctrl-RCA50ng/ul"	9770	16330	100	154	156	23	144	149	27	25	5	0	85	83	13	74	75	15	36	3	0	0.909	1.333	1.561	1.545	3.365	9.494	0.021	80	422	21	21	-0.138	10	11	12	9	-50
2	19	12	"Ctrl-62400ng/ul"	"Ctrl-62400ng/ul"	9950	16330	100	157	159	36	141	145	26	32	15	0	76	78	16	73	76	18	15	3	0	5.333	3.600	2.509	2.399	3.037	8.087	0.042	80	453	19	23	2.415	16	3	18	5	-50
2	20	12	"Ctrl-Y2400ng/ul"	"Ctrl-Y2400ng/ul"	10160	16330	50	209	215	20	143	144	20	100	100	0	97	92	26	77	76	9	58	50	0	3.300	4.800	2.372	3.427	3.708	9.246	0.039	12	104	86	87	1.722	66	20	72	15	0
2	21	12	"Ctrl-Y6400ng/ul"	"Ctrl-Y6400ng/ul"	10320	16300	90	398	506	332	145	147	26	88	84	0	1086	1595	1490	76	87	54	90	88	0	0.250	0.238	0.248	0.262	1.891	0.239	0.933	52	332	1263	1880	-1.997	253	1010	361	1519	0
2	22	12	"Ctrl-OmpA400ng/ul"	"Ctrl-OmpA400ng/ul"	10480	16330	110	8992	9568	5363	145	177	195	100	100	0	2084	2396	1367	76	87	61	100	100	0	4.406	4.062	4.130	4.010	1.232	4.057	0.944	80	489	10855	11743	2.139	8847	2008	9423	2320	0
2	23	12	"ctrl-buffer"	"ctrl-buffer"	10670	16330	70	1443	1534	939	141	146	25	100	100	0	431	442	292	75	75	12	100	96	0	3.657	3.796	3.845	4.302	1.629	3.719	0.890	32	236	1658	1760	1.871	1302	356	1393	367	0
2	24	12	"Ctrl-RCAbuffer"	"Ctrl-RCAbuffer"	10840	16330	50	475	587	353	139	139	18	100	100	0	357	465	409	71	74	11	100	100	0	1.175	1.137	1.423	1.417	1.714	1.001	0.903	12	98	622	842	0.232	336	286	448	394	0
2	1	13	"phoP"	"STM1231"	6830	16530	110	1005	1434	1144	155	156	21	100	100	0	584	830	697	73	76	20	100	100	0	1.663	1.690	1.694	1.814	1.418	1.680	0.958	80	466	1361	2036	0.734	850	511	1279	757	0
2	2	13	"phoP"	"STM1231"	7000	16520	120	817	1840	1690	157	157	25	100	99	0	434	1028	986	74	78	25	100	99	0	1.833	1.764	1.795	1.870	1.325	1.750	0.964	120	465	1020	2637	0.874	660	360	1683	954	0
2	3	13	"phoP"	"STM1231"	7170	16520	110	3892	4043	2242	157	169	66	100	100	0	2364	2421	1378	74	84	46	100	100	0	1.631	1.656	1.621	1.675	1.204	1.654	0.979	80	443	6025	6233	0.706	3735	2290	3886	2347	0
2	4	13	"phoQ"	"STM1230"	7350	16520	90	937	1124	615	156	167	67	100	100	0	1143	1384	876	75	83	38	100	100	0	0.731	0.739	0.734	0.754	1.265	0.720	0.963	52	339	1849	2277	-0.452	781	1068	968	1309	0
2	5	13	"phoQ"	"STM1230"	7520	16510	110	2693	2967	1200	154	156	29	100	100	0	4087	4586	1926	75	79	29	100	100	0	0.633	0.624	0.637	0.628	1.289	0.619	0.972	80	439	6551	7324	-0.660	2539	4012	2813	4511	0
2	6	13	"hupA"	"STM4170"	7680	16510	110	1981	2310	1384	153	166	69	100	100	0	886	987	626	72	81	38	100	100	0	2.246	2.357	2.404	2.481	1.260	2.333	0.964	80	438	2642	3072	1.167	1828	814	2157	915	0
2	7	13	"sopB"	"STM1091"	7860	16510	100	837	854	288	154	166	69	100	100	0	3588	4036	2238	72	87	54	100	100	0	0.194	0.177	0.197	0.193	1.417	0.153	0.878	80	420	4199	4664	-2.364	683	3516	700	3964	0
2	8	13	"pipC"	"STM0375"	8030	16510	100	870	884	230	156	163	76	100	100	0	3363	3485	951	75	109	179	100	100	0	0.217	0.213	0.217	0.210	1.174	0.213	0.972	80	408	4002	4138	-2.203	714	3288	728	3410	0
2	9	13	"pipC"	"STM0375"	8210	16510	100	501	524	137	154	157	28	100	100	0	1867	1991	683	74	91	71	100	100	0	0.194	0.193	0.192	0.193	1.224	0.191	0.945	80	420	2140	2287	-2.369	347	1793	370	1917	0
2	10	13	"pipC"	"STM0375"	8380	16500	110	648	599	173	153	157	22	100	100	0	2375	2230	810	75	87	56	100	100	0	0.215	0.207	0.205	0.204	1.314	0.203	0.951	80	421	2795	2601	-2.216	495	2300	446	2155	0
2	11	13	"ssrB"	"STM1391"	8560	16510	110	1647	1560	331	154	157	26	100	100	0	3950	3753	945	80	91	54	100	100	0	0.386	0.383	0.378	0.386	1.143	0.375	0.966	80	455	5363	5079	-1.374	1493	3870	1406	3673	0
2	12	13	"ssrB"	"STM1391"	8730	16500	110	1038	1095	309	153	157	31	100	100	0	2615	2644	960	79	86	33	100	100	0	0.349	0.367	0.364	0.380	1.321	0.355	0.958	80	453	3421	3507	-1.519	885	2536	942	2565	0
2	13	13	"lrp"	"STM0959"	8910	16510	110	1968	2206	1002	151	159	39	100	100	0	2185	2381	1162	76	83	32	100	100	0	0.862	0.892	0.905	0.897	1.239	0.885	0.964	80	434	3926	4360	-0.215	1817	2109	2055	2305	0
2	14	13	"lrp"	"STM0959"	9080	16510	120	3109	2798	1070	147	156	58	100	100	0	3027	2775	1098	75	78	23	100	100	0	1.003	0.982	0.986	0.995	1.358	0.976	0.970	120	475	5914	5351	0.005	2962	2952	2651	2700	0
2	15	13	"gyrA"	"STM2272"	9260	16510	120	15647	15476	6816	147	158	61	100	100	0	5726	5630	2472	75	78	22	100	100	0	2.743	2.759	2.712	2.763	1.285	2.778	0.982	120	460	21151	20884	1.456	15500	5651	15329	5555	0
2	16	13	"gyrA"	"STM2272"	9420	16510	110	4405	5433	2547	148	161	54	100	100	0	1836	2142	984	76	79	19	100	100	0	2.419	2.558	2.575	2.547	1.169	2.587	0.976	80	404	6017	7351	1.274	4257	1760	5285	2066	0
2	17	13	"gyrA"	"STM2272"	9600	16510	100	2074	2440	1211	146	152	33	100	100	0	791	925	469	75	76	15	100	100	0	2.693	2.699	2.759	2.753	1.249	2.700	0.962	80	440	2644	3144	1.429	1928	716	2294	850	0
2	18	13	"csrA"	"STM2826"	9770	16510	110	2078	1965	646	150	163	57	100	100	0	1599	1521	529	76	85	42	100	100	0	1.266	1.256	1.231	1.280	1.267	1.251	0.954	80	452	3451	3260	0.340	1928	1523	1815	1445	0
2	19	13	"crp"	"STM3466"	9950	16510	100	1480	1600	599	147	160	60	100	100	0	2312	2664	1093	75	87	46	100	100	0	0.596	0.561	0.556	0.562	1.145	0.556	0.977	80	395	3570	4042	-0.747	1333	2237	1453	2589	0
2	20	13	"yhhP"	"STM3578"	10110	16510	110	1551	1524	365	141	147	37	100	100	0	2252	2164	593	74	85	49	100	100	0	0.647	0.662	0.665	0.667	1.233	0.654	0.958	80	489	3588	3473	-0.627	1410	2178	1383	2090	0
2	21	13	"yhhP"	"STM3578"	10300	16510	100	720	734	223	141	149	37	97	97	0	929	971	355	75	86	50	98	98	0	0.678	0.662	0.662	0.657	1.350	0.650	0.962	80	451	1433	1489	-0.561	579	854	593	896	0
2	22	13	"topA"	"STM1714"	10470	16510	110	3206	3659	1435	146	160	91	100	100	0	2507	2798	1189	74	83	33	100	100	0	1.258	1.290	1.289	1.303	1.184	1.280	0.973	80	426	5493	6237	0.331	3060	2433	3513	2724	0
2	23	13	"topA"	"STM1714"	10640	16510	110	2337	2482	760	145	154	39	100	100	0	1609	1698	553	75	81	26	100	100	0	1.429	1.440	1.431	1.445	1.154	1.430	0.960	80	466	3726	3960	0.515	2192	1534	2337	1623	0
2	24	13	"topA"	"STM1714"	10820	16510	100	798	898	514	140	144	25	100	100	0	532	626	380	73	75	16	100	100	0	1.434	1.371	1.383	1.418	1.305	1.379	0.910	80	468	1117	1311	0.520	658	459	758	553	0
2	1	14	"malY"	"STM1464"	6820	16680	100	302	305	67	154	155	21	96	96	0	1004	934	366	74	79	28	100	98	0	0.159	0.176	0.174	0.183	1.407	0.167	0.858	80	445	1078	1011	-2.652	148	930	151	860	0
2	2	14	""	"STM1865"	6990	16680	110	455	461	122	156	158	23	98	98	0	986	932	331	76	84	38	100	100	0	0.329	0.356	0.360	0.347	1.494	0.351	0.911	80	441	1209	1161	-1.606	299	910	305	856	0
2	3	14	"yheU"	"STM3463"	7160	16680	110	595	571	146	158	165	49	100	100	0	1450	1351	432	76	92	60	100	100	0	0.318	0.324	0.323	0.326	1.290	0.319	0.936	80	474	1811	1688	-1.653	437	1374	413	1275	0
2	4	14	""	"STM2507"	7340	16680	110	649	672	310	157	160	28	97	96	0	1065	1153	654	75	88	54	100	100	0	0.497	0.478	0.483	0.469	1.495	0.471	0.954	80	498	1482	1593	-1.009	492	990	515	1078	0
2	5	14	"ilvY"	"STM3908"	7510	16680	110	745	767	167	153	155	24	100	100	0	954	948	253	73	79	30	100	100	0	0.672	0.702	0.703	0.704	1.234	0.671	0.927	80	483	1473	1489	-0.574	592	881	614	875	0
2	6	14	""	"STM2906"	7680	16680	100	376	409	157	153	157	38	100	96	0	293	324	178	73	79	27	98	95	0	1.014	1.020	1.008	1.077	1.551	0.975	0.903	80	428	443	507	0.020	223	220	256	251	0
2	7	14	"ssaR"	"STM1419"	7850	16690	110	1877	1880	391	153	157	30	100	100	0	5721	5609	1164	75	89	65	100	100	0	0.305	0.312	0.315	0.311	1.129	0.308	0.967	80	511	7370	7261	-1.711	1724	5646	1727	5534	0
2	8	14	"pykF"	"STM1378"	8030	16680	100	247	386	398	154	159	30	87	77	0	323	612	871	74	91	73	96	81	0	0.373	0.431	0.406	0.368	1.811	0.448	0.965	80	462	342	770	-1.421	93	249	232	538	0
2	9	14	"gyrB"	"STM3835"	8210	16680	90	291	339	196	154	155	21	100	96	0	248	334	286	73	74	13	98	96	0	0.783	0.709	0.685	0.753	1.964	0.685	0.705	52	348	312	446	-0.353	137	175	185	261	0
2	10	14	"serC"	"STM0977"	8380	16680	120	648	602	196	150	152	21	99	97	0	1347	1234	525	74	79	38	98	98	0	0.391	0.390	0.392	0.399	1.454	0.377	0.941	120	569	1771	1612	-1.354	498	1273	452	1160	0
2	11	14	"cbiA"	"STM2035"	8540	16680	100	162	169	45	151	152	20	36	20	0	112	147	95	73	75	14	82	63	0	0.282	0.243	0.388	0.508	3.322	0.388	0.472	80	407	50	92	-1.826	11	39	18	74	-50
2	12	14	"hin"	"STM2772"	8720	16680	100	360	367	107	152	152	20	98	98	0	1891	1895	812	74	80	31	100	100	0	0.114	0.118	0.116	0.115	1.448	0.117	0.911	80	452	2025	2036	-3.127	208	1817	215	1821	0
2	13	14	"yfiA"	"STM2665"	8890	16680	110	2408	2363	577	150	158	41	100	100	0	1466	1435	405	75	82	32	100	100	0	1.623	1.627	1.595	1.660	1.254	1.619	0.964	80	498	3649	3573	0.699	2258	1391	2213	1360	0
2	14	14	""	"STM0382"	9070	16680	100	409	498	233	150	159	44	100	100	0	2115	2606	1430	75	84	38	100	100	0	0.127	0.137	0.135	0.135	1.263	0.138	0.903	80	433	2299	2879	-2.978	259	2040	348	2531	0
2	15	14	"ybbP"	"STM0508"	9250	16690	110	1044	1239	772	149	151	25	100	100	0	2886	3409	1857	74	81	35	100	100	0	0.318	0.327	0.322	0.318	1.187	0.341	0.913	80	493	3707	4425	-1.652	895	2812	1090	3335	0
2	16	14	"fepE"	"STM0589"	9420	16670	110	1590	1739	762	150	155	28	100	100	0	2597	2880	1240	75	79	23	100	100	0	0.571	0.566	0.557	0.556	1.183	0.572	0.971	80	462	3962	4394	-0.808	1440	2522	1589	2805	0
2	17	14	"trpL"	"STM1722"	9590	16680	110	202	214	55	150	151	20	87	67	0	267	286	140	75	76	15	100	98	0	0.271	0.303	0.296	0.274	1.799	0.314	0.641	80	498	244	275	-1.885	52	192	64	211	0
2	18	14	"ivbL"	"STM3797"	9770	16680	110	267	270	69	147	152	39	91	70	0	385	407	176	75	80	28	97	96	0	0.387	0.370	0.364	0.375	1.654	0.371	0.834	80	482	430	455	-1.369	120	310	123	332	0
2	19	14	"EMPTY"	"EMPTY"	9930	16680	100	146	145	23	143	146	21	18	3	0	81	83	20	74	77	18	25	11	0	0.429	0.222	1.432	1.439	3.516	2.432	0.029	80	415	10	11	-1.222	3	7	2	9	-75
2	20	14	"EMPTY"	"EMPTY"	10100	16680	100	140	140	22	139	142	25	7	2	0	70	72	13	72	75	29	2	0	0	-0.500	100000.000	1.500	1.368	3.317	24.328	0.003	80	440	-1	1	Error	1	-2	1	0	-75
2	21	14	"EMPTY"	"EMPTY"	10280	16680	100	136	138	24	138	139	19	20	3	0	70	73	27	72	73	12	15	3	0	1.000	0.000	2.000	1.689	3.108	2.771	0.027	80	441	-4	1	0.000	-2	-2	0	1	-75
2	22	14	"EMPTY"	"EMPTY"	10450	16670	100	143	143	24	138	141	23	16	5	0	74	73	14	72	74	16	12	1	0	2.500	5.000	1.925	1.538	3.127	4.022	0.069	80	428	7	6	1.322	5	2	5	1	-75
2	23	14	"EMPTY"	"EMPTY"	10630	16670	100	148	146	19	141	143	21	15	3	0	73	72	13	72	73	13	15	2	0	7.000	100000.000	2.000	1.968	3.563	0.115	0.010	80	427	8	5	2.807	7	1	5	0	-75
2	24	14	"EMPTY"	"EMPTY"	10800	16670	100	140	142	20	141	142	18	17	6	0	69	72	13	70	71	11	21	10	0	1.000	0.500	1.655	1.602	3.412	10.879	0.007	80	460	-2	3	0.000	-1	-1	1	2	-75
3	1	1	"yjiW"	"STM4523"	11420	14450	110	619	601	173	143	145	22	98	97	0	2740	2662	1087	74	83	50	100	97	0	0.179	0.177	0.174	0.183	1.442	0.168	0.940	80	524	3142	3046	-2.486	476	2666	458	2588	0
3	2	1	"yjjW"	"STM4565"	11590	14440	110	947	1038	392	145	147	21	100	100	0	5948	6480	3059	75	87	57	100	100	0	0.137	0.139	0.141	0.146	1.374	0.132	0.932	80	486	6675	7298	-2.872	802	5873	893	6405	0
3	3	1	"yibL"	"STM3689"	11760	14450	100	1047	1029	368	141	144	21	100	100	0	3681	3552	1373	76	85	52	100	100	0	0.251	0.255	0.247	0.256	1.285	0.248	0.940	80	428	4511	4364	-1.992	906	3605	888	3476	0
3	4	1	"fba"	"STM3068"	11930	14450	100	3038	3105	947	142	147	33	100	100	0	4835	4714	1396	76	86	54	100	100	0	0.609	0.639	0.620	0.639	1.210	0.626	0.954	80	415	7655	7601	-0.717	2896	4759	2963	4638	0
3	5	1	"yhaH"	"STM3234"	12100	14440	110	1673	1707	496	143	147	32	100	100	0	4169	4092	1347	76	82	38	100	100	0	0.374	0.389	0.386	0.392	1.159	0.381	0.939	80	512	5623	5580	-1.420	1530	4093	1564	4016	0
3	6	1	"rpoD"	"STM3211"	12280	14440	110	2304	2384	1334	145	146	23	100	100	0	799	866	532	74	78	25	100	100	0	2.978	2.827	3.109	2.976	1.291	2.792	0.927	80	524	2884	3031	1.574	2159	725	2239	792	0
3	7	1	""	"STM2551"	12460	14450	110	1069	1110	325	142	144	20	100	100	0	2268	2341	759	75	76	16	100	100	0	0.423	0.427	0.426	0.429	1.151	0.418	0.959	80	485	3120	3234	-1.242	927	2193	968	2266	0
3	8	1	"gltI"	"STM0665"	12620	14440	110	1669	1685	494	141	144	24	100	100	0	5014	5025	1487	76	80	32	100	100	0	0.309	0.312	0.313	0.312	1.155	0.305	0.955	80	497	6466	6493	-1.692	1528	4938	1544	4949	0
3	9	1	"nagC"	"STM0682"	12800	14440	110	780	832	379	142	144	24	100	100	0	2125	2275	1025	77	81	32	100	100	0	0.312	0.314	0.318	0.311	1.246	0.316	0.940	80	498	2686	2888	-1.683	638	2048	690	2198	0
3	10	1	"glnS"	"STM0686"	12970	14440	110	8183	9678	3430	142	160	153	100	100	0	21323	24393	7883	77	123	465	100	100	0	0.378	0.392	0.387	0.388	1.091	0.392	0.958	80	510	29287	33852	-1.402	8041	21246	9536	24316	0
3	11	1	"sipD"	"STM2883"	13150	14440	110	1442	1396	374	145	163	154	100	98	0	5433	5420	1579	77	123	470	100	98	0	0.242	0.234	0.234	0.236	1.145	0.230	0.955	80	499	6653	6594	-2.046	1297	5356	1251	5343	0
3	12	1	"eutC"	"STM2457"	13320	14440	110	184	200	59	142	143	19	88	57	0	1233	1364	734	77	79	16	100	100	0	0.036	0.045	0.038	0.038	1.710	0.050	0.636	80	498	1198	1345	-4.783	42	1156	58	1287	0
3	13	1	"udp"	"STM3968"	13500	14440	110	1343	1315	376	142	143	20	100	100	0	6191	5879	1638	76	77	14	100	100	0	0.196	0.202	0.209	0.197	1.379	0.202	0.952	80	484	7316	6976	-2.348	1201	6115	1173	5803	0
3	14	1	"metR"	"STM3964"	13660	14440	110	2391	2460	426	145	151	49	100	100	0	6858	7061	1283	76	97	189	100	100	0	0.331	0.331	0.326	0.332	1.123	0.322	0.953	80	496	9028	9300	-1.594	2246	6782	2315	6985	0
3	15	1	"rthB"	"STM3960"	13840	14440	110	1382	1444	518	146	151	49	100	100	0	7550	7630	2563	78	99	185	100	100	0	0.165	0.172	0.169	0.171	1.227	0.167	0.942	80	512	8708	8850	-2.596	1236	7472	1298	7552	0
3	16	1	"yigI"	"STM3956"	14020	14440	110	1759	1765	673	146	152	49	100	100	0	6071	6003	2399	79	97	127	100	100	0	0.269	0.273	0.275	0.276	1.176	0.263	0.954	80	496	7605	7543	-1.893	1613	5992	1619	5924	0
3	17	1	"corA"	"STM3952"	14180	14440	110	4853	5049	1850	148	167	127	100	100	0	8675	8712	3285	78	115	219	100	100	0	0.547	0.568	0.569	0.570	1.150	0.560	0.968	80	496	13302	13535	-0.870	4705	8597	4901	8634	0
3	18	1	"yigA"	"STM3948"	14360	14440	110	3392	4019	1932	149	169	131	100	100	0	6765	7929	3641	77	109	202	100	100	0	0.485	0.493	0.492	0.477	1.290	0.493	0.969	80	511	9931	11722	-1.044	3243	6688	3870	7852	0
3	19	1	"priB"	"STM4392"	14540	14450	110	5746	5551	1772	147	156	64	100	100	0	1086	1047	335	78	91	102	100	98	0	5.555	5.577	5.601	5.660	1.237	5.644	0.903	80	480	6607	6373	2.474	5599	1008	5404	969	0
3	20	1	"ytfJ"	"STM4405"	14700	14440	100	319	330	73	146	147	18	100	100	0	832	909	289	79	79	11	100	100	0	0.230	0.222	0.215	0.217	1.257	0.214	0.889	80	429	926	1014	-2.122	173	753	184	830	0
3	21	1	"mpl"	"STM4416"	14890	14440	100	209	210	32	146	147	19	95	76	0	234	234	71	79	80	11	100	100	0	0.406	0.413	0.424	0.394	1.894	0.397	0.624	80	430	218	219	-1.299	63	155	64	155	0
3	22	1	""	"STM4420"	15050	14450	100	178	178	23	148	149	19	70	32	0	224	229	64	78	79	12	100	98	0	0.205	0.199	0.212	0.200	2.442	0.200	0.311	80	414	176	181	-2.283	30	146	30	151	0
3	23	1	""	"STM4424"	15230	14450	100	162	160	19	147	147	19	35	8	0	212	213	88	77	77	12	91	90	0	0.111	0.096	0.156	0.146	3.066	0.075	0.066	80	452	150	149	-3.170	15	135	13	136	0
3	24	1	""	"STM4428"	15410	14450	100	185	185	24	146	148	19	77	51	0	396	397	126	75	76	12	100	100	0	0.121	0.121	0.127	0.129	2.104	0.100	0.322	80	476	360	361	-3.041	39	321	39	322	0
3	1	2	"clpX"	"STM0449"	11400	14610	110	5642	5397	2091	144	146	21	100	100	0	1460	1448	567	75	80	43	100	100	0	3.970	3.826	3.822	3.825	1.211	3.868	0.968	80	484	6883	6626	1.989	5498	1385	5253	1373	0
3	2	2	"ptrB"	"STM1879"	11570	14610	100	933	1020	296	143	146	22	100	100	0	591	620	196	76	82	40	100	100	0	1.534	1.612	1.589	1.628	1.169	1.600	0.963	80	397	1305	1421	0.617	790	515	877	544	0
3	3	2	"yihV"	"STM4024"	11750	14620	100	405	423	96	140	143	24	100	100	0	6389	6416	2259	75	77	14	100	100	0	0.042	0.045	0.044	0.046	1.279	0.042	0.927	80	384	6579	6624	-4.574	265	6314	283	6341	0
3	4	2	"thiG"	"STM4160"	11920	14610	110	640	654	130	139	142	20	100	100	0	6195	6347	1621	76	84	46	100	100	0	0.082	0.082	0.083	0.082	1.244	0.080	0.939	80	414	6620	6786	-3.610	501	6119	515	6271	0
3	5	2	"thiC"	"STM4164"	12080	14620	100	289	310	91	142	143	18	100	100	0	1035	1141	478	75	83	46	100	100	0	0.153	0.158	0.160	0.155	1.351	0.157	0.886	80	405	1107	1234	-2.707	147	960	168	1066	0
3	6	2	"yjaG"	"STM4169"	12270	14620	110	1572	1571	434	144	144	19	100	100	0	5171	4845	1653	74	77	20	100	100	0	0.280	0.299	0.298	0.304	1.192	0.292	0.973	80	466	6525	6198	-1.836	1428	5097	1427	4771	0
3	7	2	""	"STM2701"	12440	14620	110	565	610	179	142	144	17	100	100	0	3219	3588	1370	75	77	17	100	100	0	0.135	0.133	0.136	0.134	1.219	0.127	0.919	80	413	3567	3981	-2.894	423	3144	468	3513	0
3	8	2	"stfE"	"STM0198"	12610	14620	110	305	323	102	142	144	21	100	100	0	4824	5126	2331	77	78	16	100	100	0	0.034	0.036	0.034	0.035	1.322	0.035	0.892	80	440	4910	5230	-4.864	163	4747	181	5049	0
3	9	2	"eutQ"	"STM2468"	12780	14610	110	363	401	178	142	143	19	100	100	0	3797	4247	2392	77	80	23	100	100	0	0.059	0.062	0.060	0.060	1.271	0.063	0.920	80	441	3941	4429	-4.073	221	3720	259	4170	0
3	10	2	"eutN"	"STM2464"	12960	14620	110	238	283	127	142	146	58	92	35	0	2611	3496	2776	75	83	66	100	100	0	0.038	0.041	0.039	0.039	1.346	0.042	0.910	80	440	2632	3562	-4.723	96	2536	141	3421	0
3	11	2	"prpB"	"STM0368"	13120	14610	110	227	258	105	143	149	80	51	16	0	1534	1955	1320	75	82	72	100	100	0	0.058	0.061	0.057	0.056	1.473	0.065	0.878	80	442	1543	1995	-4.118	84	1459	115	1880	0
3	12	2	"tus"	"STM1470"	13300	14610	110	719	769	286	141	143	22	100	100	0	3476	3597	1270	76	83	35	100	100	0	0.170	0.178	0.172	0.176	1.192	0.179	0.942	80	468	3978	4149	-2.556	578	3400	628	3521	0
3	13	2	"ogt"	"STM1659"	13480	14610	110	2307	2511	1103	142	145	24	100	100	0	5228	5723	2462	78	84	34	100	100	0	0.420	0.420	0.425	0.417	1.133	0.419	0.976	80	455	7315	8014	-1.250	2165	5150	2369	5645	0
3	14	2	"rpmF"	"STM1191"	13650	14620	110	6760	7763	6729	144	150	52	100	100	0	750	894	903	76	78	16	100	100	0	9.816	9.314	10.048	9.916	1.220	8.474	0.960	80	442	7290	8437	3.295	6616	674	7619	818	0
3	15	2	"fabG"	"STM1195"	13820	14610	110	12396	12045	3660	147	178	207	100	100	0	3594	3647	1311	81	91	66	100	100	0	3.487	3.337	3.511	3.365	1.233	3.424	0.931	80	467	15762	15464	1.802	12249	3513	11898	3566	0
3	16	2	"phsA"	"STM2065"	14010	14620	110	1017	1075	302	148	164	123	100	100	0	9752	10311	3031	80	94	95	100	100	0	0.090	0.091	0.090	0.090	1.131	0.089	0.962	80	452	10541	11158	-3.476	869	9672	927	10231	0
3	17	2	"dacD"	"STM2062"	14170	14620	110	2193	2182	607	147	157	100	100	100	0	9499	9353	3023	79	103	157	100	100	0	0.217	0.219	0.219	0.222	1.127	0.219	0.959	80	439	11466	11309	-2.203	2046	9420	2035	9274	0
3	18	2	"pefD"	"PSLT016"	14350	14610	110	638	633	171	146	155	66	100	100	0	8671	8335	2875	79	102	130	100	100	0	0.057	0.059	0.059	0.060	1.235	0.058	0.941	80	454	9084	8743	-4.126	492	8592	487	8256	0
3	19	2	"ybjG"	"STM0865"	14520	14620	100	508	558	185	144	146	23	100	100	0	997	1131	551	77	81	19	100	100	0	0.396	0.393	0.405	0.402	1.201	0.370	0.944	80	385	1284	1468	-1.338	364	920	414	1054	0
3	20	2	"thiM"	"STM2147"	14690	14610	110	885	1009	452	147	148	19	100	100	0	1066	1201	540	79	81	13	100	100	0	0.748	0.768	0.771	0.763	1.188	0.771	0.926	80	399	1725	1984	-0.419	738	987	862	1122	0
3	21	2	"thiI"	"STM0425"	14850	14620	130	975	1507	1761	144	146	19	96	94	0	1525	2878	3571	81	83	15	100	96	0	0.575	0.487	0.490	0.512	1.591	0.487	0.972	120	538	2275	4160	-0.797	831	1444	1363	2797	0
3	22	2	"hilD"	"STM2875"	15040	14610	110	4612	5458	4291	146	149	29	100	100	0	3118	3498	2532	80	83	17	100	100	0	1.470	1.554	1.484	1.477	1.226	1.620	0.983	80	460	7504	8730	0.556	4466	3038	5312	3418	0
3	23	2	"prgK"	"STM2871"	15220	14620	100	1918	2467	1693	147	150	28	100	100	0	3500	4342	2631	78	81	19	100	100	0	0.518	0.544	0.518	0.529	1.145	0.573	0.962	80	420	5193	6584	-0.950	1771	3422	2320	4264	0
3	24	2	"nhoA"	"STM1582"	15400	14620	100	214	243	125	146	146	18	87	78	0	284	368	310	76	77	12	100	100	0	0.327	0.332	0.319	0.299	1.762	0.353	0.889	80	433	276	389	-1.613	68	208	97	292	0
3	1	3	"hsdS"	"STM4524"	11390	14790	100	701	732	205	145	147	21	100	100	0	8066	8001	2624	76	83	55	100	100	0	0.070	0.074	0.071	0.075	1.250	0.070	0.909	80	440	8546	8512	-3.845	556	7990	587	7925	0
3	2	3	"hisF"	"STM2077"	11560	14780	110	2156	2398	850	145	148	27	100	100	0	3503	3692	1440	76	86	58	100	100	0	0.587	0.623	0.626	0.629	1.258	0.584	0.908	80	440	5438	5869	-0.769	2011	3427	2253	3616	0
3	3	3	"trmD"	"STM2674"	11730	14780	110	10363	12420	7846	144	168	118	100	100	0	1237	1378	778	76	80	26	100	100	0	8.802	9.429	9.237	9.378	1.218	9.871	0.940	80	427	11380	13578	3.138	10219	1161	12276	1302	0
3	4	3	"fruF"	"STM2206"	11900	14790	110	1708	1943	952	141	163	115	100	100	0	1682	1867	901	75	80	30	100	100	0	0.975	1.006	0.994	1.004	1.191	1.013	0.938	80	454	3174	3594	-0.036	1567	1607	1802	1792	0
3	5	3	"asrB"	"STM2549"	12080	14790	100	331	343	98	141	142	19	98	98	0	2437	2519	1056	74	78	19	100	100	0	0.080	0.083	0.082	0.082	1.324	0.080	0.900	80	396	2553	2647	-3.637	190	2363	202	2445	0
3	6	3	"sifA"	"STM1224"	12250	14790	100	1872	2213	919	141	143	20	100	100	0	3478	3858	1533	75	80	25	100	100	0	0.509	0.548	0.535	0.545	1.177	0.532	0.928	80	397	5134	5855	-0.975	1731	3403	2072	3783	0
3	7	3	"cbiM"	"STM2023"	12430	14780	110	391	414	119	144	144	20	100	100	0	3890	4395	1834	75	78	21	100	100	0	0.065	0.063	0.061	0.062	1.230	0.062	0.895	80	452	4062	4590	-3.949	247	3815	270	4320	0
3	8	3	"cbiP"	"STM2019"	12600	14790	110	406	452	160	142	142	19	100	100	0	2936	3302	1314	74	76	17	100	100	0	0.092	0.096	0.092	0.093	1.196	0.095	0.914	80	441	3126	3538	-3.438	264	2862	310	3228	0
3	9	3	"samB"	"PSLT054"	12780	14780	110	655	792	425	141	142	19	100	100	0	1386	1727	1050	75	76	16	100	100	0	0.392	0.394	0.398	0.388	1.404	0.391	0.869	80	454	1825	2303	-1.351	514	1311	651	1652	0
3	10	3	"uhpT"	"STM3787"	12950	14790	100	282	306	97	142	142	18	100	100	0	2117	2530	1141	74	75	11	100	100	0	0.069	0.067	0.065	0.064	1.287	0.068	0.876	80	384	2183	2620	-3.867	140	2043	164	2456	0
3	11	3	"trpA"	"STM1727"	13120	14790	100	469	519	242	139	140	17	100	100	0	1034	1172	710	74	77	16	100	100	0	0.344	0.346	0.342	0.345	1.201	0.333	0.949	80	420	1290	1478	-1.541	330	960	380	1098	0
3	12	3	"rhaT"	"STM4050"	13300	14790	100	265	284	111	139	140	17	97	96	0	2377	2480	1344	74	77	19	100	100	0	0.055	0.060	0.059	0.056	1.473	0.065	0.885	80	420	2429	2551	-4.192	126	2303	145	2406	0
3	13	3	"glnQ"	"STM0828"	13470	14790	100	1840	1830	489	140	142	23	100	100	0	5494	5499	1598	75	78	17	100	100	0	0.314	0.312	0.314	0.313	1.265	0.298	0.914	80	408	7119	7114	-1.672	1700	5419	1690	5424	0
3	14	3	""	"STM4158"	13640	14780	90	620	660	164	142	147	36	100	100	0	1423	1517	551	78	97	94	100	100	0	0.355	0.360	0.366	0.369	1.219	0.332	0.926	52	338	1823	1957	-1.493	478	1345	518	1439	0
3	15	3	""	"STM1260"	13810	14790	100	2262	2408	817	143	163	181	100	100	0	10282	10267	3209	79	93	83	100	100	0	0.208	0.222	0.219	0.221	1.147	0.216	0.895	80	420	12322	12453	-2.268	2119	10203	2265	10188	0
3	16	3	""	"PSLT026"	13990	14790	110	7885	9554	5092	143	148	39	100	100	0	3919	4679	2356	77	82	31	100	100	0	2.015	2.045	2.009	2.015	1.264	2.105	0.929	80	455	11584	14013	1.011	7742	3842	9411	4602	0
3	17	3	""	"STM4457"	14160	14790	110	2344	2266	709	146	151	43	100	100	0	3679	3533	1044	77	87	79	100	100	0	0.610	0.613	0.600	0.607	1.352	0.615	0.944	80	439	5800	5576	-0.713	2198	3602	2120	3456	0
3	18	3	"metJ"	"STM4099"	14340	14790	110	3959	3778	967	146	153	49	100	100	0	2486	2392	664	78	83	33	100	100	0	1.583	1.570	1.575	1.587	1.246	1.602	0.938	80	466	6221	5946	0.663	3813	2408	3632	2314	0
3	19	3	""	"Not LT2a84"	14510	14790	110	699	718	192	145	153	50	100	100	0	5520	5320	1454	79	86	35	100	100	0	0.102	0.109	0.106	0.107	1.279	0.106	0.902	80	439	5995	5814	-3.296	554	5441	573	5241	0
3	20	3	"traW"	"PSLT091"	14680	14790	100	565	609	186	145	145	20	100	100	0	5239	5737	2102	79	83	23	100	100	0	0.081	0.082	0.081	0.082	1.345	0.080	0.927	80	396	5580	6122	-3.619	420	5160	464	5658	0
3	21	3	"traN"	"PSLT095"	14850	14790	100	595	582	315	142	144	19	96	91	0	5920	5237	3592	81	84	18	100	100	0	0.078	0.085	0.084	0.085	1.532	0.084	0.943	80	388	6292	5596	-3.688	453	5839	440	5156	0
3	22	3	"trbB"	"PSLT099"	15030	14800	100	802	803	418	143	145	21	100	97	0	6808	6547	3793	81	84	16	100	100	0	0.098	0.102	0.098	0.099	1.340	0.103	0.964	80	418	7386	7126	-3.352	659	6727	660	6466	0
3	23	3	"traD"	"PSLT104"	15200	14800	100	2732	3204	1389	145	146	18	100	100	0	3941	4363	2135	79	81	14	100	100	0	0.670	0.714	0.710	0.754	1.378	0.677	0.892	80	395	6449	7343	-0.578	2587	3862	3059	4284	0
3	24	3	""	"PSLT109"	15380	14790	110	1347	1419	495	147	147	19	100	100	0	3117	3362	1143	77	79	17	100	100	0	0.395	0.387	0.387	0.383	1.246	0.388	0.951	80	498	4240	4557	-1.341	1200	3040	1272	3285	0
3	1	4	""	"STM2732"	11390	14960	100	163	170	32	142	142	20	51	26	0	1508	1523	585	73	75	16	100	100	0	0.015	0.019	0.025	0.031	2.616	0.012	0.094	80	426	1456	1478	-6.095	21	1435	28	1450	0
3	2	4	""	"STM2710"	11550	14960	100	241	246	45	141	143	23	100	90	0	3811	3818	1518	74	76	19	100	100	0	0.027	0.028	0.027	0.029	1.703	0.024	0.669	80	406	3837	3849	-5.224	100	3737	105	3744	0
3	3	4	""	"STM1614"	11730	14960	110	480	481	106	140	151	91	100	95	0	9530	9172	2617	75	79	27	100	100	0	0.036	0.037	0.038	0.038	1.283	0.037	0.919	80	466	9795	9438	-4.797	340	9455	341	9097	0
3	4	4	"tehB"	"STM1608"	11900	14960	100	1947	2083	731	140	141	20	100	100	0	3446	3585	1150	74	77	24	100	100	0	0.536	0.553	0.554	0.548	1.225	0.556	0.953	80	396	5179	5454	-0.900	1807	3372	1943	3511	0
3	5	4	"tpx"	"STM1682"	12070	14960	110	5911	6165	1962	139	142	20	100	100	0	2857	3099	933	73	75	12	100	100	0	2.073	1.991	1.973	1.995	1.126	2.012	0.970	80	453	8556	9052	1.052	5772	2784	6026	3026	0
3	6	4	""	"STM1677"	12250	14960	100	1262	1257	260	139	143	28	100	100	0	5869	5918	1491	74	77	16	100	100	0	0.194	0.191	0.190	0.193	1.146	0.187	0.971	80	408	6918	6962	-2.367	1123	5795	1118	5844	0
3	7	4	"uppS"	"STM0221"	12420	14970	100	1791	1923	675	141	147	37	100	100	0	1144	1212	482	76	80	23	100	100	0	1.545	1.569	1.559	1.619	1.283	1.537	0.956	80	406	2718	2918	0.628	1650	1068	1782	1136	0
3	8	4	"yaeD"	"STM0248"	12590	14960	110	2829	2875	1066	142	149	42	100	100	0	5683	5507	2054	75	83	44	100	100	0	0.479	0.503	0.501	0.505	1.102	0.496	0.976	80	440	8295	8165	-1.061	2687	5608	2733	5432	0
3	9	4	"rof"	"STM0237"	12760	14960	100	146	149	31	139	143	32	15	3	0	85	87	21	74	80	42	8	1	0	0.636	0.769	2.045	1.685	3.642	0.753	0.555	80	408	18	23	-0.652	7	11	10	13	-50
3	10	4	"yeeX"	"STM2059"	12940	14960	100	1500	1628	584	139	140	18	100	100	0	1166	1338	530	75	75	10	100	100	0	1.247	1.179	1.197	1.193	1.173	1.167	0.973	80	420	2452	2752	0.319	1361	1091	1489	1263	0
3	11	4	"sbcB"	"STM2067"	13110	14960	90	489	523	144	143	145	33	100	100	0	1401	1567	584	75	87	78	100	100	0	0.261	0.255	0.248	0.255	1.194	0.246	0.941	52	340	1672	1872	-1.938	346	1326	380	1492	0
3	12	4	"fixC"	"STM0077"	13280	14970	110	432	448	80	140	144	29	100	100	0	7496	7483	2082	74	85	69	100	100	0	0.039	0.042	0.041	0.042	1.212	0.039	0.908	80	480	7714	7717	-4.668	292	7422	308	7409	0
3	13	4	"yjbC"	"STM4193"	13470	14960	100	1247	1219	339	140	142	19	100	100	0	4767	4772	1646	75	77	23	100	100	0	0.236	0.230	0.232	0.234	1.146	0.222	0.973	80	406	5799	5776	-2.084	1107	4692	1079	4697	0
3	14	4	"dinF"	"STM4238"	13640	14970	100	2851	2818	979	143	146	25	100	100	0	1515	1555	622	76	82	39	100	100	0	1.882	1.809	1.834	1.886	1.228	1.773	0.968	80	414	4147	4154	0.912	2708	1439	2675	1479	0
3	15	4	""	"STM4267"	13810	14960	100	1303	1303	297	142	144	25	100	100	0	3544	3396	999	77	81	31	100	100	0	0.335	0.350	0.350	0.355	1.193	0.338	0.956	80	396	4628	4480	-1.578	1161	3467	1161	3319	0
3	16	4	"malE"	"STM4229"	13970	14960	90	182	230	109	141	142	21	63	48	0	491	1191	1323	78	92	72	94	86	0	0.099	0.080	0.076	0.076	2.277	0.075	0.858	52	348	454	1202	-3.332	41	413	89	1113	0
3	17	4	"yfdZ"	"STM2402"	14160	14960	110	3804	4203	1404	144	146	23	100	100	0	10260	11207	3667	78	87	60	100	100	0	0.359	0.365	0.365	0.363	1.116	0.364	0.976	80	475	13842	15188	-1.476	3660	10182	4059	11129	0
3	18	4	"yfcA"	"STM2382"	14330	14970	100	795	863	295	143	148	39	100	100	0	3457	3785	1508	78	84	52	100	100	0	0.193	0.194	0.197	0.196	1.156	0.189	0.959	80	408	4031	4427	-2.374	652	3379	720	3707	0
3	19	4	"ybdB"	"STM0599"	14510	14970	100	587	581	119	147	149	28	100	100	0	2314	2258	685	78	82	46	100	100	0	0.197	0.199	0.198	0.203	1.251	0.192	0.939	80	420	2676	2614	-2.345	440	2236	434	2180	0
3	20	4	"fsr"	"STM0493"	14680	14950	90	258	271	67	146	146	20	100	96	0	876	940	476	80	80	13	100	100	0	0.141	0.145	0.140	0.144	1.469	0.152	0.625	52	339	908	985	-2.829	112	796	125	860	0
3	21	4	"ybbB"	"STM0513"	14840	14960	90	398	462	211	142	144	19	100	100	0	743	981	746	80	82	19	100	100	0	0.386	0.355	0.355	0.378	1.299	0.308	0.848	52	357	919	1221	-1.373	256	663	320	901	0
3	22	4	"lpxH"	"STM0535"	15020	14960	90	1083	1094	219	144	146	22	100	100	0	6249	6164	1292	81	93	60	100	100	0	0.152	0.156	0.158	0.156	1.118	0.156	0.967	52	354	7107	7033	-2.716	939	6168	950	6083	0
3	23	4	""	"STM0563"	15190	14960	100	156	154	27	146	146	21	18	10	0	83	85	13	79	88	54	0	0	0	2.500	1.333	1.464	1.426	3.157	13.155	0.004	80	417	14	14	1.322	10	4	8	6	-50
3	24	4	"fepD"	"STM0592"	15380	14960	110	1405	1380	463	146	145	18	100	100	0	2472	2429	895	77	77	14	100	100	0	0.526	0.525	0.522	0.522	1.174	0.520	0.962	80	522	3654	3586	-0.928	1259	2395	1234	2352	0
3	1	5	"gntT"	"STM3512"	11380	15140	100	1728	1734	438	140	142	21	100	100	0	10294	10447	3301	74	79	33	100	100	0	0.155	0.154	0.156	0.155	1.201	0.147	0.945	80	426	11808	11967	-2.686	1588	10220	1594	10373	0
3	2	5	"sspB"	"STM3341"	11540	15140	100	2585	2730	1404	141	153	75	100	100	0	2986	3093	1870	74	81	49	100	100	0	0.839	0.858	0.884	0.913	1.456	0.804	0.904	80	394	5356	5608	-0.253	2444	2912	2589	3019	0
3	3	5	"yhcH"	"STM3335"	11720	15140	100	498	471	109	140	150	71	98	95	0	3935	3539	1289	74	89	73	100	100	0	0.093	0.096	0.095	0.099	1.291	0.091	0.939	80	420	4219	3796	-3.431	358	3861	331	3465	0
3	4	5	"yrbB"	"STM3309"	11900	15140	100	904	872	239	141	143	22	100	100	0	1684	1603	537	73	85	64	100	100	0	0.474	0.478	0.484	0.484	1.191	0.463	0.946	80	420	2374	2261	-1.078	763	1611	731	1530	0
3	5	5	"folP"	"STM3295"	12070	15140	100	2219	2272	937	140	142	20	100	100	0	2816	2833	1257	73	77	19	100	100	0	0.758	0.772	0.773	0.783	1.227	0.756	0.957	80	408	4822	4892	-0.400	2079	2743	2132	2760	0
3	6	5	"mtr"	"STM3279"	12250	15140	110	6929	6753	2926	141	220	583	100	97	0	19630	18236	8009	76	137	430	100	100	0	0.347	0.364	0.371	0.368	1.176	0.363	0.934	80	452	26342	24772	-1.526	6788	19554	6612	18160	0
3	7	5	"yghA"	"STM3157"	12410	15140	100	2582	2476	587	140	228	624	100	93	0	3747	3574	1057	76	143	460	100	100	0	0.665	0.668	0.669	0.683	1.228	0.676	0.899	80	394	6113	5834	-0.588	2442	3671	2336	3498	0
3	8	5	""	"STM3129"	12590	15140	100	589	594	156	140	140	18	100	100	0	2642	2824	1185	73	74	14	100	100	0	0.175	0.165	0.164	0.169	1.276	0.151	0.898	80	408	3018	3205	-2.516	449	2569	454	2751	0
3	9	5	"yqgF"	"STM3097"	12760	15130	110	1346	1273	320	140	140	18	100	100	0	4040	3782	989	72	74	11	100	100	0	0.304	0.305	0.309	0.299	1.404	0.296	0.910	80	453	5174	4843	-1.718	1206	3968	1133	3710	0
3	10	5	"galP"	"STM3091"	12940	15140	100	225	227	50	140	141	18	93	85	0	696	820	416	73	74	11	100	100	0	0.136	0.116	0.104	0.111	1.873	0.107	0.722	80	420	708	834	-2.874	85	623	87	747	0
3	11	5	""	"STM3071"	13110	15140	100	163	169	29	142	142	20	52	27	0	462	499	168	73	76	18	100	100	0	0.054	0.063	0.060	0.064	2.255	0.060	0.232	80	404	410	453	-4.211	21	389	27	426	0
3	12	5	"bglA"	"STM3051"	13270	15140	100	1283	1273	351	141	142	18	100	100	0	10922	10367	3149	74	78	39	100	100	0	0.105	0.110	0.110	0.111	1.211	0.107	0.948	80	404	11990	11425	-3.248	1142	10848	1132	10293	0
3	13	5	""	"STM1301"	13460	15130	110	692	667	165	142	143	20	100	100	0	1826	1729	520	74	77	36	100	100	0	0.314	0.317	0.318	0.320	1.416	0.312	0.910	80	478	2302	2180	-1.671	550	1752	525	1655	0
3	14	5	""	"STM1328"	13630	15140	100	380	376	83	141	143	21	100	100	0	801	867	325	75	75	12	100	100	0	0.329	0.297	0.299	0.305	1.386	0.274	0.888	80	408	965	1027	-1.603	239	726	235	792	0
3	15	5	""	"STM1368"	13810	15140	100	515	554	149	141	143	20	100	100	0	2386	2715	1200	75	75	13	100	100	0	0.162	0.156	0.154	0.163	1.285	0.145	0.930	80	420	2685	3053	-2.627	374	2311	413	2640	0
3	16	5	"ydhC"	"STM1428"	13980	15140	100	756	819	242	142	144	20	100	100	0	1867	2094	936	76	79	18	100	100	0	0.343	0.335	0.348	0.349	1.312	0.310	0.915	80	418	2405	2695	-1.544	614	1791	677	2018	0
3	17	5	"slyB"	"STM1445"	14150	15140	100	4598	4506	1057	145	150	38	100	100	0	1213	1211	302	77	85	96	100	100	0	3.920	3.846	3.852	3.873	1.168	3.856	0.957	80	408	5589	5495	1.971	4453	1136	4361	1134	0
3	18	5	"ydgQ"	"STM1454"	14330	15140	100	1057	1075	299	144	150	36	100	100	0	3107	3072	1135	76	84	96	100	100	0	0.301	0.311	0.304	0.319	1.218	0.297	0.957	80	408	3944	3927	-1.731	913	3031	931	2996	0
3	19	5	""	"STM3558"	14500	15140	100	2221	2242	748	145	147	24	100	100	0	2463	2387	876	77	81	25	100	100	0	0.870	0.908	0.909	0.917	1.240	0.899	0.961	80	396	4462	4407	-0.201	2076	2386	2097	2310	0
3	20	5	"yhhF"	"STM3572"	14680	15140	100	915	897	295	145	147	23	100	100	0	3366	3335	1417	78	81	24	100	100	0	0.234	0.231	0.242	0.243	1.525	0.219	0.933	80	426	4058	4009	-2.094	770	3288	752	3257	0
3	21	5	"yhhP"	"STM3578"	14850	15140	100	662	681	203	144	145	19	100	100	0	889	923	360	78	80	17	100	100	0	0.639	0.636	0.631	0.652	1.321	0.608	0.932	80	418	1329	1382	-0.647	518	811	537	845	0
3	22	5	"acpT"	"STM3583"	15020	15150	100	981	934	271	145	146	19	100	100	0	1384	1379	568	78	82	38	100	100	0	0.640	0.606	0.614	0.647	1.402	0.567	0.930	80	412	2142	2090	-0.644	836	1306	789	1301	0
3	23	5	"uspB"	"STM3590"	15200	15140	100	724	756	242	146	145	18	100	100	0	935	1007	414	77	78	12	100	100	0	0.674	0.656	0.679	0.680	1.271	0.634	0.950	80	408	1436	1540	-0.570	578	858	610	930	0
3	24	5	""	"STM3599"	15370	15140	110	960	977	312	145	146	19	100	100	0	5940	6026	2231	77	77	11	100	100	0	0.139	0.140	0.143	0.139	1.390	0.134	0.914	80	510	6678	6781	-2.847	815	5863	832	5949	0
3	1	6	"yeaZ"	"STM1820"	11370	15310	100	3404	3095	936	140	143	26	100	100	0	2857	2666	877	73	76	18	100	100	0	1.172	1.140	1.155	1.148	1.233	1.135	0.955	80	452	6048	5548	0.229	3264	2784	2955	2593	0
3	2	6	"ymgE"	"STM1797"	11540	15310	110	337	340	105	141	148	35	98	85	0	802	871	501	74	77	22	98	97	0	0.269	0.250	0.241	0.285	2.077	0.225	0.840	80	466	924	996	-1.893	196	728	199	797	0
3	3	6	"narJ"	"STM1762"	11720	15310	110	579	563	115	140	143	21	100	100	0	6314	5912	1690	75	84	54	100	100	0	0.070	0.072	0.074	0.075	1.410	0.071	0.919	80	467	6678	6260	-3.829	439	6239	423	5837	0
3	4	6	"manY"	"STM1831"	11890	15320	100	1748	1648	509	140	145	26	100	100	0	4372	4137	1438	74	90	72	100	100	0	0.374	0.371	0.362	0.374	1.244	0.359	0.955	80	398	5906	5571	-1.418	1608	4298	1508	4063	0
3	5	6	"minD"	"STM1815"	12060	15310	110	4568	4658	2242	141	147	35	100	100	0	5636	5593	2561	74	86	61	100	100	0	0.796	0.818	0.834	0.790	1.419	0.831	0.965	80	456	9989	10036	-0.329	4427	5562	4517	5519	0
3	6	6	"ycgB"	"STM1804"	12240	15320	100	956	945	356	142	162	297	87	77	0	6189	6111	2668	75	93	212	100	98	0	0.133	0.133	0.131	0.130	1.388	0.128	0.939	80	422	6928	6839	-2.909	814	6114	803	6036	0
3	7	6	"glnA"	"STM4007"	12420	15320	100	1667	1676	459	140	140	18	100	100	0	9141	9008	2676	75	78	18	100	100	0	0.168	0.172	0.170	0.172	1.225	0.168	0.958	80	411	10593	10469	-2.570	1527	9066	1536	8933	0
3	8	6	"yijC"	"STM4127"	12590	15310	110	2493	2532	1085	140	142	19	98	98	0	2152	2295	1039	73	74	12	100	100	0	1.132	1.077	1.053	1.046	1.447	1.072	0.967	80	444	4432	4614	0.179	2353	2079	2392	2222	0
3	9	6	""	"STM4080"	12760	15310	100	731	721	190	140	140	18	100	100	0	3464	3257	1130	74	74	12	100	100	0	0.174	0.183	0.183	0.186	1.211	0.176	0.957	80	410	3981	3764	-2.520	591	3390	581	3183	0
3	10	6	"sbp"	"STM4063"	12930	15320	110	1995	1976	528	140	141	17	100	100	0	4938	4778	1670	75	76	13	100	100	0	0.381	0.390	0.381	0.406	1.287	0.372	0.965	80	446	6718	6539	-1.390	1855	4863	1836	4703	0
3	11	6	""	"STM4051"	13110	15320	110	455	451	91	140	142	18	100	100	0	5600	5263	1570	73	76	13	100	100	0	0.057	0.060	0.058	0.061	1.379	0.056	0.908	80	429	5842	5501	-4.133	315	5527	311	5190	0
3	12	6	"fdhD"	"STM4038"	13280	15320	100	916	1022	376	142	142	18	100	100	0	3138	3650	1720	75	77	14	100	100	0	0.253	0.246	0.237	0.260	1.369	0.234	0.955	80	389	3837	4455	-1.985	774	3063	880	3575	0
3	13	6	"rplQ"	"STM3414"	13450	15320	100	13108	13138	3989	143	154	96	100	100	0	687	679	193	77	79	23	100	100	0	21.254	21.586	21.763	21.609	1.220	21.696	0.960	80	420	13575	13597	4.410	12965	610	12995	602	0
3	14	6	"rpmD"	"STM3422"	13630	15320	100	7991	7517	2810	144	157	99	100	100	0	291	283	89	75	77	18	100	96	0	36.329	35.447	35.353	36.037	1.321	35.625	0.930	80	406	8063	7581	5.183	7847	216	7373	208	0
3	15	6	"rplX"	"STM3429"	13800	15320	100	8331	7912	2372	143	146	27	100	100	0	332	313	92	74	74	11	98	98	0	31.736	32.506	31.693	32.943	1.293	32.043	0.925	80	386	8446	8008	4.988	8188	258	7769	239	0
3	16	6	"rplP"	"STM3433"	13970	15320	100	18764	18557	6284	144	156	95	100	100	0	401	386	115	75	76	13	100	100	0	57.117	59.206	58.214	58.872	1.210	60.108	0.945	80	410	18946	18724	5.836	18620	326	18413	311	0
3	17	6	"rplB"	"STM3437"	14150	15310	110	29965	26768	9715	148	249	561	100	100	0	733	661	214	77	89	102	96	91	0	45.453	45.582	46.594	43.964	1.347	48.514	0.910	80	455	30473	27204	5.506	29817	656	26620	584	0
3	18	6	"yheN"	"STM3451"	14320	15320	100	1786	1712	373	145	247	586	100	83	0	2637	2543	651	76	85	96	100	100	0	0.641	0.635	0.632	0.640	1.143	0.704	0.540	80	409	4202	4034	-0.642	1641	2561	1567	2467	0
3	19	6	""	"STM4465"	14500	15310	100	257	260	59	142	145	25	93	90	0	4229	4246	1606	75	77	15	100	100	0	0.028	0.028	0.029	0.029	1.421	0.028	0.788	80	412	4269	4289	-5.175	115	4154	118	4171	0
3	20	6	"idnR"	"STM4481"	14670	15310	110	842	809	274	144	146	21	100	100	0	6285	6177	2492	77	87	60	100	100	0	0.112	0.109	0.110	0.110	1.505	0.108	0.936	80	455	6906	6765	-3.153	698	6208	665	6100	0
3	21	6	"yjiG"	"STM4513"	14850	15320	100	374	373	73	145	147	21	100	98	0	1887	1847	605	78	89	62	100	100	0	0.127	0.129	0.129	0.129	1.348	0.122	0.894	80	413	2038	1997	-2.982	229	1809	228	1769	0
3	22	6	"yjjI"	"STM4566"	15020	15310	100	303	309	101	144	144	19	96	92	0	1343	1388	651	76	77	16	100	100	0	0.125	0.126	0.125	0.121	1.494	0.123	0.822	80	384	1426	1477	-2.994	159	1267	165	1312	0
3	23	6	"sthA"	"STM4594"	15190	15310	110	685	742	272	146	145	19	100	100	0	4249	4516	2014	76	81	38	100	100	0	0.129	0.134	0.136	0.135	1.410	0.132	0.950	80	442	4712	5036	-2.953	539	4173	596	4440	0
3	24	6	""	"STM3736"	15370	15320	100	846	845	223	146	146	20	100	100	0	6437	6224	2206	77	81	38	100	100	0	0.110	0.114	0.115	0.117	1.269	0.109	0.960	80	449	7060	6846	-3.184	700	6360	699	6147	0
3	1	7	"dsdA"	"STM3802"	11340	15500	100	578	560	158	137	139	18	100	100	0	4963	4956	1998	73	75	17	100	100	0	0.090	0.087	0.088	0.091	1.507	0.082	0.914	80	428	5331	5306	-3.471	441	4890	423	4883	0
3	2	7	"ibpB"	"STM3808"	11510	15500	100	4849	4657	1703	140	146	44	100	100	0	687	676	273	73	75	15	98	98	0	7.669	7.491	7.444	7.687	1.353	7.420	0.947	80	416	5323	5120	2.939	4709	614	4517	603	0
3	3	7	"ccmE"	"STM2250"	11690	15490	90	415	473	194	141	149	47	98	94	0	752	878	449	76	77	16	98	98	0	0.405	0.414	0.415	0.419	1.265	0.406	0.929	52	342	950	1134	-1.303	274	676	332	802	0
3	4	7	"torA"	"STM3822"	11860	15490	100	440	468	143	139	141	17	100	100	0	5691	6170	2412	75	78	19	100	100	0	0.054	0.054	0.054	0.053	1.177	0.053	0.952	80	385	5917	6424	-4.222	301	5616	329	6095	0
3	5	7	"dgoA"	"STM3828"	12030	15490	110	1934	1974	831	138	142	28	100	100	0	11355	11633	5533	76	84	52	100	100	0	0.159	0.159	0.155	0.163	1.308	0.154	0.971	80	450	13075	13393	-2.651	1796	11279	1836	11557	0
3	6	7	""	"STM3832"	12210	15490	110	652	677	222	138	139	18	100	100	0	6272	6412	2665	74	76	17	100	100	0	0.083	0.085	0.084	0.085	1.164	0.082	0.960	80	442	6712	6877	-3.592	514	6198	539	6338	0
3	7	7	"rluA"	"STM0095"	12380	15490	100	1003	1333	2022	137	139	18	100	100	0	1511	1731	1261	75	76	13	100	100	0	0.603	0.722	0.590	0.646	1.440	1.244	0.650	80	388	2302	2852	-0.730	866	1436	1196	1656	0
3	8	7	"yabK"	"STM0107"	12550	15480	80	243	238	60	139	141	19	96	84	0	353	379	165	74	77	15	100	100	0	0.373	0.325	0.300	0.294	2.018	0.308	0.748	52	306	383	404	-1.424	104	279	99	305	0
3	9	7	"ftsL"	"STM0121"	12730	15490	100	2443	2344	666	140	141	21	100	100	0	1442	1371	470	75	76	15	100	100	0	1.685	1.701	1.694	1.758	1.273	1.669	0.955	80	420	3670	3500	0.753	2303	1367	2204	1296	0
3	10	7	"murG"	"STM0128"	12900	15490	100	1032	1161	603	140	141	20	100	100	0	1465	1793	1166	76	77	15	100	100	0	0.642	0.595	0.588	0.644	1.376	0.560	0.952	80	386	2281	2738	-0.639	892	1389	1021	1717	0
3	11	7	"mutT"	"STM0137"	13070	15480	100	510	537	161	140	140	19	100	100	0	3193	3165	1024	76	77	13	100	100	0	0.119	0.129	0.124	0.127	1.219	0.129	0.944	80	374	3487	3486	-3.075	370	3117	397	3089	0
3	12	7	""	"STM0149"	13240	15480	110	297	314	99	141	141	18	97	97	0	2226	2577	1252	76	78	16	100	100	0	0.073	0.069	0.065	0.067	1.367	0.069	0.879	80	415	2306	2674	-3.785	156	2150	173	2501	0
3	13	7	""	"STM1548"	13420	15490	100	7343	7237	1261	142	149	74	100	100	0	12320	12275	1764	79	89	53	100	100	0	0.588	0.582	0.580	0.579	1.088	0.579	0.973	80	420	19442	19291	-0.765	7201	12241	7095	12196	0
3	14	7	""	"STM1552"	13610	15490	110	1582	1576	505	141	148	73	100	100	0	6670	6666	2411	78	86	52	100	100	0	0.219	0.218	0.213	0.220	1.171	0.211	0.961	80	427	8033	8023	-2.194	1441	6592	1435	6588	0
3	15	7	""	"STM1557"	13770	15480	110	506	519	195	141	142	20	98	98	0	4362	5129	2416	76	77	13	100	100	0	0.085	0.075	0.074	0.074	1.273	0.074	0.946	80	406	4651	5431	-3.554	365	4286	378	5053	0
3	16	7	"rpsV"	"STM1565"	13940	15490	100	585	591	187	142	142	19	100	100	0	977	981	408	75	77	14	100	100	0	0.491	0.496	0.503	0.507	1.302	0.486	0.952	80	398	1345	1355	-1.026	443	902	449	906	0
3	17	7	"fdnH"	"STM1569"	14120	15490	100	1610	1668	564	144	158	112	100	100	0	4199	4371	1474	75	93	87	100	100	0	0.355	0.355	0.348	0.354	1.187	0.352	0.962	80	422	5590	5820	-1.492	1466	4124	1524	4296	0
3	18	7	""	"STM1573"	14300	15490	100	1134	1136	370	143	151	40	100	100	0	2253	2285	971	77	98	92	100	100	0	0.455	0.450	0.442	0.456	1.162	0.427	0.959	80	384	3167	3201	-1.135	991	2176	993	2208	0
3	19	7	"yciL"	"STM1719"	14460	15490	100	5175	5101	1928	144	152	54	100	100	0	3433	3391	1548	77	83	33	100	100	0	1.499	1.496	1.520	1.539	1.284	1.450	0.968	80	385	8387	8271	0.584	5031	3356	4957	3314	0
3	20	7	""	"STM1733"	14640	15490	100	772	938	759	146	155	54	100	98	0	2005	2373	2082	77	87	54	100	100	0	0.325	0.345	0.336	0.345	1.191	0.352	0.971	80	398	2554	3088	-1.623	626	1928	792	2296	0
3	21	7	""	"STM1741"	14810	15490	110	1125	1172	332	145	148	31	100	100	0	3637	3976	1488	77	88	60	100	100	0	0.275	0.263	0.258	0.273	1.328	0.252	0.953	80	445	4540	4926	-1.861	980	3560	1027	3899	0
3	22	7	"purU"	"STM1756"	14990	15490	100	1404	1399	410	143	143	19	100	100	0	2340	2342	876	76	78	22	100	100	0	0.557	0.554	0.542	0.568	1.187	0.535	0.966	80	397	3525	3522	-0.844	1261	2264	1256	2266	0
3	23	7	"ychN"	"STM1769"	15160	15480	100	687	677	179	144	144	20	100	100	0	1467	1371	480	76	77	16	100	100	0	0.390	0.412	0.418	0.421	1.218	0.400	0.958	80	386	1934	1828	-1.357	543	1391	533	1295	0
3	24	7	"pth"	"STM1783"	15330	15490	110	1023	1068	358	146	148	24	100	100	0	3163	3318	1273	76	84	46	100	100	0	0.284	0.284	0.286	0.287	1.213	0.280	0.964	80	489	3964	4164	-1.816	877	3087	922	3242	0
3	1	8	"yfbK"	"STM2315"	11340	15660	110	1302	1293	339	134	139	23	100	100	0	8954	8757	2448	76	81	32	100	100	0	0.132	0.134	0.135	0.134	1.138	0.131	0.971	80	463	10046	9840	-2.926	1168	8878	1159	8681	0
3	2	8	"nuoI"	"STM2321"	11510	15660	100	605	607	137	136	139	22	100	100	0	4218	4223	1256	76	83	47	100	100	0	0.113	0.114	0.113	0.115	1.186	0.110	0.958	80	357	4611	4618	-3.143	469	4142	471	4147	0
3	3	8	""	"STM2332"	11680	15650	110	906	924	405	142	146	28	100	100	0	4549	4817	2573	76	90	70	100	100	0	0.171	0.165	0.166	0.168	1.446	0.159	0.953	80	442	5237	5523	-2.550	764	4473	782	4741	0
3	4	8	""	"STM2336"	11850	15650	110	1941	1878	566	141	144	23	100	100	0	2428	2366	614	75	84	58	100	100	0	0.765	0.758	0.749	0.740	1.298	0.770	0.958	80	439	4153	4028	-0.387	1800	2353	1737	2291	0
3	5	8	""	"STM2342"	12030	15660	110	844	868	360	139	140	23	100	100	0	6343	6515	3313	75	82	36	100	100	0	0.112	0.113	0.113	0.116	1.195	0.110	0.971	80	439	6973	7169	-3.152	705	6268	729	6440	0
3	6	8	"yfcF"	"STM2348"	12200	15660	110	1704	1635	398	138	141	27	100	100	0	5926	5550	1560	75	90	76	100	100	0	0.268	0.273	0.272	0.276	1.149	0.270	0.980	80	426	7417	6972	-1.902	1566	5851	1497	5475	0
3	7	8	"sseB"	"STM2535"	12370	15650	100	2123	2207	928	139	145	37	100	98	0	4500	4610	1918	75	95	85	100	98	0	0.448	0.456	0.448	0.441	1.333	0.456	0.977	80	395	6409	6603	-1.157	1984	4425	2068	4535	0
3	8	8	""	"STM2552"	12550	15660	110	1947	2194	951	139	142	31	100	100	0	6643	7230	3071	76	85	47	100	100	0	0.275	0.287	0.285	0.285	1.143	0.288	0.975	80	451	8375	9209	-1.861	1808	6567	2055	7154	0
3	9	8	"yfhA"	"STM2562"	12720	15660	110	1090	1070	422	138	139	19	100	100	0	2253	2177	977	74	78	23	100	100	0	0.437	0.443	0.431	0.461	1.426	0.430	0.931	80	412	3131	3035	-1.195	952	2179	932	2103	0
3	10	8	"yfhB"	"STM2569"	12890	15660	100	1049	1188	551	140	141	20	100	100	0	3304	3616	1983	75	81	29	100	100	0	0.282	0.296	0.288	0.302	1.284	0.283	0.940	80	384	4138	4589	-1.829	909	3229	1048	3541	0
3	11	8	""	"STM2586"	13060	15650	110	1165	1191	466	141	141	20	100	100	0	8535	9127	3611	76	81	36	100	100	0	0.121	0.116	0.115	0.113	1.233	0.117	0.971	80	440	9483	10101	-3.046	1024	8459	1050	9051	0
3	12	8	""	"STM2592"	13240	15650	110	842	880	274	138	139	20	100	100	0	6051	6220	1983	76	80	31	100	100	0	0.118	0.121	0.120	0.120	1.174	0.120	0.963	80	439	6679	6886	-3.085	704	5975	742	6144	0
3	13	8	"yhbO"	"STM3269"	13410	15660	100	933	937	311	139	140	19	100	100	0	4172	4174	1715	76	82	34	100	100	0	0.194	0.195	0.189	0.198	1.204	0.189	0.966	80	382	4890	4896	-2.367	794	4096	798	4098	0
3	14	8	"yhbW"	"STM3276"	13590	15650	100	643	611	163	140	140	19	98	96	0	5732	5345	1762	78	83	33	100	100	0	0.089	0.089	0.089	0.087	1.264	0.089	0.957	80	396	6157	5738	-3.491	503	5654	471	5267	0
3	15	8	"nlpI"	"STM3281"	13760	15660	100	18395	19806	7400	141	147	43	100	100	0	4314	4435	1436	78	81	22	100	100	0	4.309	4.513	4.489	4.445	1.121	4.638	0.976	80	408	22490	24022	2.107	18254	4236	19665	4357	0
3	16	8	""	"STM3291"	13940	15660	100	4989	5370	1641	142	146	44	100	100	0	8001	8571	2601	76	80	25	100	100	0	0.612	0.615	0.608	0.615	1.137	0.612	0.971	80	396	12772	13723	-0.709	4847	7925	5228	8495	0
3	17	8	"yhbE"	"STM3302"	14110	15660	100	8427	8400	2307	143	157	74	100	100	0	1884	1903	533	75	87	67	100	100	0	4.579	4.517	4.524	4.524	1.119	4.540	0.977	80	384	10093	10085	2.195	8284	1809	8257	1828	0
3	18	8	"nlp"	"STM3306"	14280	15660	100	832	824	173	143	154	70	100	100	0	2302	2251	603	77	84	37	100	100	0	0.310	0.313	0.307	0.319	1.244	0.301	0.921	80	393	2914	2855	-1.691	689	2225	681	2174	0
3	19	8	""	"STM0716"	14470	15650	110	1958	2037	757	144	146	28	100	100	0	4242	4539	1539	77	82	35	100	100	0	0.436	0.424	0.422	0.412	1.250	0.430	0.956	80	423	5979	6355	-1.199	1814	4165	1893	4462	0
3	20	8	""	"STM0722"	14620	15650	110	490	541	156	144	151	62	100	98	0	8739	9520	2559	75	89	70	100	100	0	0.040	0.042	0.041	0.040	1.307	0.042	0.914	80	434	9010	9842	-4.646	346	8664	397	9445	0
3	21	8	""	"STM0731"	14820	15660	110	6082	5851	1627	144	150	58	100	100	0	4657	4537	1404	77	87	65	100	100	0	1.297	1.280	1.323	1.286	1.160	1.294	0.960	80	469	10518	10167	0.375	5938	4580	5707	4460	0
3	22	8	"ybgE"	"STM0743"	14980	15650	110	1025	1094	430	143	146	22	100	100	0	2914	3183	1574	77	80	28	100	100	0	0.311	0.306	0.311	0.307	1.300	0.291	0.936	80	412	3719	4057	-1.686	882	2837	951	3106	0
3	23	8	"pal"	"STM0749"	15150	15650	110	5723	5542	1393	145	154	78	100	100	0	2510	2490	628	76	84	45	100	100	0	2.292	2.236	2.237	2.237	1.146	2.260	0.961	80	439	8012	7811	1.196	5578	2434	5397	2414	0
3	24	8	"ybgS"	"STM0759"	15330	15660	100	738	792	314	147	157	76	100	98	0	2580	2796	1311	76	81	42	100	100	0	0.236	0.237	0.236	0.240	1.264	0.234	0.965	80	440	3095	3365	-2.083	591	2504	645	2720	0
3	1	9	"mdfA"	"STM0866"	11330	15820	90	1364	1434	533	139	148	52	100	100	0	2967	3233	1367	75	93	92	100	100	0	0.424	0.410	0.412	0.417	1.221	0.397	0.962	52	344	4117	4453	-1.239	1225	2892	1295	3158	0
3	2	9	"ybjC"	"STM0873"	11500	15820	100	803	780	206	137	155	101	98	96	0	2296	2301	726	77	120	292	98	97	0	0.300	0.289	0.294	0.288	1.313	0.282	0.959	80	426	2885	2867	-1.736	666	2219	643	2224	0
3	3	9	"ybjO"	"STM0881"	11700	15830	110	1768	1801	783	140	151	90	100	98	0	5340	5025	2538	77	109	280	100	100	0	0.309	0.336	0.333	0.348	1.338	0.322	0.954	80	445	6891	6609	-1.693	1628	5263	1661	4948	0
3	4	9	"artI"	"STM0890"	11850	15830	110	2221	2227	662	139	140	20	100	100	0	5394	5286	1763	75	75	15	100	100	0	0.391	0.401	0.391	0.410	1.212	0.391	0.962	80	411	7401	7299	-1.353	2082	5319	2088	5211	0
3	5	9	""	"STM0895"	12020	15830	110	173	178	40	138	138	18	70	45	0	3374	3253	1003	73	76	19	100	100	0	0.011	0.013	0.016	0.018	1.928	0.011	0.277	80	440	3336	3220	-6.559	35	3301	40	3180	0
3	6	9	""	"STM0900"	12200	15830	100	229	235	52	138	139	21	97	95	0	15323	15409	3544	74	80	43	100	100	0	0.006	0.006	0.013	0.013	1.213	0.006	0.690	80	396	15340	15432	-7.389	91	15249	97	15335	0
3	7	9	""	"STM1034"	12370	15830	100	262	324	204	137	139	22	100	98	0	2075	3051	3093	73	75	21	100	100	0	0.062	0.063	0.062	0.061	1.311	0.063	0.950	80	396	2127	3165	-4.001	125	2002	187	2978	0
3	8	9	""	"STM1038"	12540	15820	100	365	362	99	137	136	18	100	100	0	4531	4656	1727	73	74	12	100	100	0	0.051	0.049	0.048	0.048	1.331	0.048	0.909	80	371	4686	4808	-4.289	228	4458	225	4583	0
3	9	9	"aceA"	"STM4184"	12710	15820	100	303	324	92	137	137	17	98	95	0	2551	2796	1271	72	74	15	100	100	0	0.067	0.069	0.069	0.067	1.463	0.067	0.901	80	395	2645	2911	-3.901	166	2479	187	2724	0
3	10	9	""	"STM4195"	12880	15820	90	205	233	103	140	141	19	90	73	0	555	725	581	72	74	17	100	100	0	0.135	0.142	0.135	0.121	1.788	0.137	0.826	52	338	548	746	-2.894	65	483	93	653	0
3	11	9	""	"STM4199"	13060	15820	110	587	570	166	141	141	18	100	100	0	5581	5618	2046	74	77	24	100	100	0	0.081	0.077	0.075	0.076	1.286	0.077	0.962	80	478	5953	5973	-3.626	446	5507	429	5544	0
3	12	9	""	"STM4203"	13240	15820	100	260	263	45	138	140	19	98	98	0	1988	1940	479	74	75	14	100	100	0	0.064	0.067	0.066	0.065	1.478	0.064	0.810	80	408	2036	1991	-3.972	122	1914	125	1866	0
3	13	9	"pduA"	"STM2038"	13410	15820	110	201	201	39	139	140	17	91	80	0	2098	2102	912	75	77	17	100	100	0	0.031	0.031	0.030	0.033	1.571	0.031	0.665	80	438	2085	2089	-5.028	62	2023	62	2027	0
3	14	9	"pduS"	"STM2053"	13580	15820	90	195	203	31	139	139	18	94	80	0	1446	1573	692	75	80	28	100	100	0	0.041	0.043	0.045	0.043	1.748	0.036	0.627	52	348	1427	1562	-4.614	56	1371	64	1498	0
3	15	9	"stfC"	"STM0196"	13750	15820	90	281	282	50	141	143	24	100	100	0	1637	1809	616	77	88	72	100	100	0	0.090	0.081	0.081	0.081	1.324	0.079	0.836	52	347	1700	1873	-3.478	140	1560	141	1732	0
3	16	9	"eutS"	"STM2470"	13930	15830	100	212	222	42	142	143	23	92	76	0	1757	1740	557	76	84	63	100	100	0	0.042	0.048	0.045	0.044	1.640	0.048	0.705	80	428	1751	1744	-4.586	70	1681	80	1664	0
3	17	9	"pagK"	"STM1867"	14120	15830	100	623	645	232	141	143	25	100	100	0	1033	1095	536	75	77	16	100	100	0	0.503	0.494	0.495	0.519	1.249	0.471	0.964	80	393	1440	1524	-0.991	482	958	504	1020	0
3	18	9	"pefI"	"PSLT013"	14280	15820	110	2092	2314	956	140	143	25	100	100	0	2090	2298	1027	76	79	21	100	100	0	0.969	0.978	0.970	0.986	1.220	0.982	0.966	80	425	3966	4396	-0.045	1952	2014	2174	2222	0
3	19	9	"traM"	"PSLT073"	14460	15830	100	732	722	165	142	146	27	100	100	0	4347	4128	1333	76	80	29	100	100	0	0.138	0.143	0.142	0.146	1.186	0.139	0.966	80	409	4861	4632	-2.856	590	4271	580	4052	0
3	20	9	"traC"	"PSLT088"	14620	15820	90	275	312	118	141	142	20	100	98	0	901	1072	559	73	80	36	100	100	0	0.162	0.171	0.154	0.162	1.322	0.176	0.888	52	352	962	1170	-2.627	134	828	171	999	0
3	21	9	""	"STM1623"	14800	15820	70	167	184	59	142	142	20	65	31	0	244	294	149	75	77	15	100	100	0	0.148	0.192	0.170	0.161	1.940	0.279	0.606	32	232	194	261	-2.757	25	169	42	219	0
3	22	9	"fumB"	"STM4300"	14980	15820	90	458	482	135	143	144	19	100	100	0	1952	2128	859	75	76	16	100	100	0	0.168	0.165	0.167	0.167	1.212	0.157	0.929	52	362	2192	2392	-2.575	315	1877	339	2053	0
3	23	9	"phnB"	"STM4288"	15150	15820	100	974	981	244	143	152	77	100	100	0	4753	4712	1273	76	88	64	100	100	0	0.178	0.181	0.178	0.180	1.123	0.179	0.978	80	408	5508	5474	-2.493	831	4677	838	4636	0
3	24	9	"nrfD"	"STM4280"	15320	15830	100	253	288	128	146	147	22	97	95	0	1678	2114	1603	74	84	57	100	100	0	0.067	0.070	0.068	0.066	1.366	0.072	0.896	80	415	1711	2182	-3.906	107	1604	142	2040	0
3	1	10	"mog"	"STM0008"	11330	16000	100	602	604	187	137	140	26	98	98	0	1766	1809	678	74	78	35	100	100	0	0.275	0.269	0.272	0.269	1.244	0.263	0.939	80	436	2157	2202	-1.863	465	1692	467	1735	0
3	2	10	""	"STM0273"	11490	16000	100	276	277	84	137	140	25	93	86	0	1621	1850	1082	75	84	51	100	100	0	0.090	0.079	0.081	0.079	1.585	0.075	0.851	80	404	1685	1915	-3.475	139	1546	140	1775	0
3	3	10	""	"STM0278"	11680	16000	110	416	440	167	138	140	20	100	100	0	1740	1759	1190	76	85	50	100	95	0	0.167	0.179	0.180	0.229	2.037	0.151	0.875	80	426	1942	1985	-2.581	278	1664	302	1683	0
3	4	10	""	"STM0287"	11840	16000	100	385	376	66	138	138	18	100	100	0	2740	2723	728	74	76	16	100	100	0	0.093	0.090	0.087	0.090	1.239	0.087	0.925	80	356	2913	2887	-3.432	247	2666	238	2649	0
3	5	10	""	"STM0296"	12010	16000	100	294	296	59	137	138	18	100	98	0	1938	2001	578	72	74	15	100	100	0	0.084	0.082	0.078	0.080	1.297	0.080	0.864	80	396	2023	2088	-3.571	157	1866	159	1929	0
3	6	10	"ghmA"	"STM0310"	12190	16000	100	589	617	150	137	138	18	100	100	0	1192	1249	364	73	74	12	100	100	0	0.404	0.408	0.396	0.409	1.222	0.396	0.933	80	394	1571	1656	-1.308	452	1119	480	1176	0
3	7	10	"ndh"	"STM1211"	12370	16000	100	413	481	254	141	140	19	100	98	0	206	233	109	72	73	12	100	98	0	2.030	2.112	2.103	2.123	1.462	2.293	0.884	80	396	406	501	1.021	272	134	340	161	0
3	8	10	"ycfV"	"STM1218"	12540	15990	100	755	725	171	137	138	19	100	100	0	2036	2007	525	72	73	11	100	100	0	0.315	0.304	0.306	0.300	1.236	0.298	0.946	80	384	2582	2523	-1.668	618	1964	588	1935	0
3	9	10	"ymfB"	"STM1235"	12710	16000	100	314	314	86	137	138	18	98	97	0	982	1033	486	72	73	11	100	100	0	0.195	0.184	0.184	0.188	1.404	0.170	0.859	80	396	1087	1138	-2.362	177	910	177	961	0
3	10	10	""	"STM1252"	12880	16000	100	1151	1208	417	140	142	22	100	100	0	2152	2351	876	73	75	16	100	100	0	0.486	0.469	0.460	0.468	1.198	0.457	0.952	80	418	3090	3346	-1.040	1011	2079	1068	2278	0
3	11	10	""	"STM1265"	13060	16000	100	521	517	117	140	141	22	100	100	0	5370	5178	1674	74	75	13	100	100	0	0.072	0.074	0.074	0.075	1.246	0.071	0.933	80	408	5677	5481	-3.797	381	5296	377	5104	0
3	12	10	"yaoF"	"STM1275"	13230	16000	100	694	693	191	137	139	19	100	100	0	1355	1349	418	74	75	13	100	100	0	0.435	0.436	0.439	0.437	1.250	0.426	0.932	80	396	1838	1831	-1.202	557	1281	556	1275	0
3	13	10	"fumC"	"STM1469"	13400	16000	100	635	699	255	139	140	17	100	100	0	2885	3354	1407	74	77	16	100	100	0	0.176	0.171	0.173	0.170	1.239	0.169	0.945	80	408	3307	3840	-2.503	496	2811	560	3280	0
3	14	10	"ydgI"	"STM1477"	13580	16000	100	603	690	270	140	141	18	100	100	0	1022	1233	622	74	77	17	100	100	0	0.488	0.475	0.480	0.487	1.280	0.452	0.940	80	418	1411	1709	-1.034	463	948	550	1159	0
3	15	10	""	"STM1485"	13750	16000	100	3843	3795	1012	140	146	37	100	100	0	895	879	276	76	80	60	100	100	0	4.521	4.552	4.511	4.691	1.223	4.509	0.953	80	406	4522	4458	2.177	3703	819	3655	803	0
3	16	10	""	"STM1490"	13920	16000	100	588	689	340	143	146	35	100	100	0	1671	2023	1177	75	78	17	100	100	0	0.279	0.280	0.278	0.277	1.230	0.276	0.940	80	393	2041	2494	-1.843	445	1596	546	1948	0
3	17	10	""	"STM1499"	14110	16000	100	268	273	54	140	141	17	100	98	0	861	947	432	76	77	16	100	100	0	0.163	0.153	0.147	0.154	1.412	0.133	0.801	80	392	913	1004	-2.617	128	785	133	871	0
3	18	10	"wzzB"	"STM2079"	14270	16000	100	4584	5255	2166	142	146	31	100	100	0	2646	3128	1320	76	78	22	100	100	0	1.728	1.675	1.659	1.677	1.151	1.674	0.974	80	382	7012	8165	0.789	4442	2570	5113	3052	0
3	19	10	"nxiA"	"STM2783"	14440	16000	100	2292	2466	802	142	150	37	100	100	0	6030	6611	2406	76	89	56	100	100	0	0.361	0.356	0.355	0.357	1.145	0.347	0.973	80	397	8104	8859	-1.470	2150	5954	2324	6535	0
3	20	10	"ygaF"	"STM2790"	14620	16000	100	288	294	56	144	149	31	100	97	0	1663	1709	516	74	88	59	100	100	0	0.091	0.092	0.086	0.090	1.407	0.087	0.813	80	430	1733	1785	-3.464	144	1589	150	1635	0
3	21	10	"ygaP"	"STM2798"	14800	16000	110	1144	1140	461	141	143	20	100	100	0	1248	1228	569	74	75	14	100	100	0	0.854	0.866	0.875	0.906	1.342	0.845	0.961	80	476	2177	2153	-0.227	1003	1174	999	1154	0
3	22	10	""	"STM4012"	14980	16000	100	332	330	61	143	145	19	100	100	0	2397	2429	791	72	74	14	100	100	0	0.081	0.079	0.081	0.079	1.302	0.076	0.901	80	418	2514	2544	-3.621	189	2325	187	2357	0
3	23	10	""	"STM4031"	15150	16000	100	1950	2029	942	144	145	20	100	100	0	420	462	205	72	74	24	100	96	0	5.190	4.833	4.726	4.946	1.330	4.892	0.949	80	383	2154	2275	2.376	1806	348	1885	390	0
3	24	10	"rhaD"	"STM4045"	15310	15990	100	234	245	78	146	145	20	93	77	0	1086	1194	578	75	77	14	100	100	0	0.087	0.088	0.079	0.075	1.696	0.095	0.805	80	414	1099	1218	-3.522	88	1011	99	1119	0
3	1	11	""	"STM2942"	11320	16170	100	207	217	45	137	138	16	95	86	0	1605	1898	1014	73	75	18	100	100	0	0.046	0.044	0.043	0.045	1.645	0.039	0.732	80	426	1602	1905	-4.452	70	1532	80	1825	0
3	2	11	"pyrG"	"STM2953"	11490	16170	100	4968	5915	2840	137	145	45	100	100	0	2185	2643	1408	75	80	34	100	100	0	2.290	2.250	2.290	2.374	1.383	2.202	0.961	80	384	6941	8346	1.195	4831	2110	5778	2568	0
3	3	11	"ygcY"	"STM2961"	11660	16160	100	222	228	45	140	148	44	90	43	0	1196	1167	755	76	82	25	100	98	0	0.073	0.081	0.074	0.103	2.882	0.055	0.344	80	396	1202	1179	-3.772	82	1120	88	1091	0
3	4	11	"exo"	"STM2972"	11840	16160	100	595	564	146	138	139	20	97	97	0	2878	2826	901	75	82	30	100	100	0	0.163	0.155	0.159	0.151	1.522	0.152	0.928	80	416	3260	3177	-2.617	457	2803	426	2751	0
3	5	11	"fucI"	"STM2976"	12020	16170	100	335	343	78	137	138	18	100	100	0	2719	3064	1205	74	78	26	100	100	0	0.075	0.069	0.069	0.070	1.333	0.066	0.917	80	397	2843	3196	-3.740	198	2645	206	2990	0
3	6	11	"ygdI"	"STM2983"	12190	16160	100	1121	1018	331	134	136	18	100	100	0	2729	2469	871	73	75	14	100	100	0	0.372	0.369	0.365	0.366	1.258	0.368	0.965	80	382	3643	3280	-1.428	987	2656	884	2396	0
3	7	11	"metC"	"STM3161"	12360	16170	100	850	914	312	136	137	18	100	100	0	5343	5678	2410	72	75	16	100	100	0	0.135	0.139	0.137	0.141	1.162	0.135	0.977	80	384	5985	6384	-2.884	714	5271	778	5606	0
3	8	11	""	"STM3170"	12530	16160	100	409	430	118	142	142	19	100	100	0	1707	1786	760	73	78	24	100	100	0	0.163	0.168	0.169	0.174	1.434	0.161	0.910	80	408	1901	2001	-2.613	267	1634	288	1713	0
3	9	11	"STMF1.3"	"Not LT2a90"	12710	16170	100	1961	1909	711	141	143	21	100	100	0	214	215	71	74	78	23	96	92	0	13.000	12.539	12.756	13.527	1.427	12.345	0.918	80	396	1960	1909	3.700	1820	140	1768	141	0
3	10	11	"yfiO"	"STM2663"	12880	16170	100	4938	4826	1164	140	148	40	100	100	0	2387	2354	643	73	76	18	100	100	0	2.073	2.054	2.054	2.084	1.151	2.044	0.966	80	396	7112	6967	1.052	4798	2314	4686	2281	0
3	11	11	"ffh"	"STM2677"	13060	16170	110	6068	6162	2309	141	149	44	100	100	0	4947	5109	2210	73	78	23	100	100	0	1.216	1.196	1.157	1.247	1.333	1.177	0.961	80	440	10801	11057	0.282	5927	4874	6021	5036	0
3	12	11	"yfjG"	"STM2687"	13230	16170	100	3257	3128	1099	141	148	38	100	100	0	2572	2508	930	73	79	27	100	100	0	1.247	1.227	1.241	1.237	1.160	1.219	0.983	80	384	5615	5422	0.318	3116	2499	2987	2435	0
3	13	11	"ybbK"	"STM0501"	13400	16170	100	933	973	280	141	146	31	100	100	0	1313	1355	487	75	80	25	100	100	0	0.640	0.650	0.652	0.675	1.341	0.605	0.906	80	396	2030	2112	-0.644	792	1238	832	1280	0
3	14	11	"sfbB"	"STM0511"	13580	16170	100	271	271	50	140	144	27	98	96	0	1534	1449	487	77	80	19	100	100	0	0.090	0.095	0.099	0.097	1.581	0.086	0.781	80	409	1588	1503	-3.475	131	1457	131	1372	0
3	15	11	"gip"	"STM0518"	13760	16170	110	938	927	212	142	216	741	63	0	0	6354	6220	1736	78	118	349	100	100	0	0.127	0.128	0.129	0.128	1.180	0.125	0.952	80	442	7072	6927	-2.979	796	6276	785	6142	0
3	16	11	"allB"	"STM0523"	13930	16160	100	329	368	147	142	156	237	36	6	0	700	819	489	76	88	109	98	92	0	0.300	0.304	0.312	0.307	1.477	0.291	0.901	80	383	811	969	-1.739	187	624	226	743	0
3	17	11	"allC"	"STM0527"	14100	16170	100	281	287	61	141	142	17	100	97	0	3131	3174	1256	76	79	20	100	100	0	0.046	0.047	0.046	0.047	1.443	0.042	0.803	80	384	3195	3244	-4.448	140	3055	146	3098	0
3	18	11	"ppiB"	"STM0536"	14270	16170	110	1826	1758	609	143	152	84	100	100	0	3075	2875	1176	75	87	66	100	98	0	0.561	0.577	0.579	0.621	1.481	0.554	0.952	80	439	4683	4415	-0.834	1683	3000	1615	2800	0
3	19	11	"slyX"	"STM3454"	14450	16170	100	1054	1014	315	143	152	44	100	100	0	1390	1382	532	76	92	64	100	98	0	0.693	0.667	0.650	0.692	1.347	0.649	0.959	80	397	2225	2177	-0.528	911	1314	871	1306	0
3	20	11	"mglB"	"STM2190"	14620	16170	100	1080	1070	262	143	146	24	100	100	0	3275	3249	1050	76	84	39	100	100	0	0.293	0.292	0.293	0.300	1.335	0.271	0.922	80	396	4136	4100	-1.772	937	3199	927	3173	0
3	21	11	""	"STM2198"	14800	16160	110	1361	1336	480	142	144	23	100	100	0	5903	5863	2053	76	83	43	100	100	0	0.209	0.206	0.209	0.197	1.378	0.205	0.946	80	464	7046	6981	-2.257	1219	5827	1194	5787	0
3	22	11	"rsuA"	"STM2222"	14970	16170	100	827	832	267	144	147	35	100	100	0	3648	3543	1427	74	85	70	100	100	0	0.191	0.198	0.195	0.202	1.196	0.193	0.971	80	377	4257	4157	-2.388	683	3574	688	3469	0
3	23	11	"yejM"	"STM2228"	15150	16170	110	530	548	170	144	145	18	100	100	0	1985	2041	794	74	76	18	100	100	0	0.202	0.205	0.196	0.207	1.428	0.185	0.829	80	440	2297	2371	-2.308	386	1911	404	1967	0
3	24	11	""	"STM2237"	15320	16170	100	246	241	30	142	143	18	100	98	0	2225	2243	638	74	75	13	100	100	0	0.048	0.046	0.044	0.046	1.380	0.042	0.757	80	441	2255	2268	-4.370	104	2151	99	2169	0
3	1	12	"Ctrl-10810ng/ul"	"Ctrl-10810ng/ul"	11310	16340	100	134	141	35	137	138	17	22	11	0	76	90	58	72	73	11	28	20	0	-0.750	0.222	1.143	1.295	3.786	0.585	0.317	80	442	1	22	Error	-3	4	4	18	-50
3	2	12	"Ctrl-Y310ng/ul"	"Ctrl-Y310ng/ul"	11480	16340	100	138	141	35	136	138	19	23	10	0	79	85	25	72	73	12	33	21	0	0.286	0.385	1.592	1.407	3.959	2.739	0.076	80	396	9	18	-1.807	2	7	5	13	-50
3	3	12	"Ctrl-PolA10ng/ul"	"Ctrl-PolA10ng/ul"	11650	16340	100	135	141	28	138	140	19	20	7	0	83	93	40	74	74	12	41	25	0	-0.333	0.158	0.712	0.792	3.408	0.846	0.181	80	448	6	22	Error	-3	9	3	19	-50
3	4	12	"Ctrl-TufA10ng/ul"	"Ctrl-TufA10ng/ul"	11840	16340	90	563	2073	2404	140	142	25	100	100	0	123	229	201	71	73	11	88	67	0	8.135	12.234	11.546	10.903	1.721	12.444	0.937	52	355	475	2091	3.024	423	52	1933	158	0
3	5	12	"ctrl-buffer"	"ctrl-buffer"	12000	16340	100	139	139	21	138	142	25	8	2	0	75	80	22	72	73	11	35	11	0	0.333	0.125	1.000	1.334	3.676	8.722	0.016	80	385	4	9	-1.585	1	3	1	8	-50
3	6	12	"Ctrl-rbc110ng/ul"	"Ctrl-rbc110ng/ul"	12170	16340	100	137	138	20	135	136	18	25	1	0	75	75	12	73	74	12	20	5	0	1.000	1.500	1.500	1.508	4.039	0.050	0.003	80	420	4	5	0.000	2	2	3	2	-50
3	7	12	"Ctrl-10850ng/ul"	"Ctrl-10850ng/ul"	12350	16340	100	135	142	34	135	135	18	27	16	0	76	77	15	74	74	12	22	7	0	0.000	2.333	2.000	1.951	3.651	17.259	0.006	80	396	2	10	Error	0	2	7	3	-50
3	8	12	"Ctrl-Y350ng/ul"	"Ctrl-Y350ng/ul"	12520	16340	100	137	139	26	136	138	19	21	11	0	77	81	21	74	75	17	18	10	0	0.333	0.429	1.450	1.379	2.970	3.709	0.055	80	420	4	10	-1.585	1	3	3	7	-50
3	9	12	"Ctrl-PolA50ng/ul"	"Ctrl-PolA50ng/ul"	12700	16340	100	147	157	53	137	141	20	37	21	0	85	110	61	73	75	12	48	35	0	0.833	0.541	1.000	0.924	3.571	0.856	0.396	80	430	22	57	-0.263	10	12	20	37	-50
3	10	12	"Ctrl-TufA50ng/ul"	"Ctrl-TufA50ng/ul"	12890	16340	110	1245	3116	5182	141	143	26	100	100	0	160	309	425	73	75	17	90	76	0	12.690	12.606	11.855	12.375	1.664	12.795	0.918	80	425	1191	3211	3.666	1104	87	2975	236	0
3	11	12	"ctrl-buffer"	"ctrl-buffer"	13040	16340	100	139	147	36	142	141	23	16	8	0	80	88	41	73	74	15	28	10	0	-0.429	0.333	1.000	1.207	4.306	1.015	0.272	80	381	4	20	Error	-3	7	5	15	-50
3	12	12	"Ctrl-rbc1100ng/ul"	"Ctrl-rbc1100ng/ul"	13220	16340	100	149	148	20	140	140	20	32	1	0	78	78	13	73	74	14	23	2	0	1.800	1.600	1.333	1.417	3.108	11.050	0.007	80	396	14	13	0.848	9	5	8	5	-50
3	13	12	"Ctrl-108100ng/ul"	"Ctrl-108100ng/ul"	13390	16340	100	141	146	28	139	146	86	1	0	0	76	78	16	72	83	142	0	0	0	0.500	1.167	2.222	2.369	3.146	5.070	0.049	80	396	6	13	-1.000	2	4	7	6	-50
3	14	12	"Ctrl-Y3100ng/ul"	"Ctrl-Y3100ng/ul"	13560	16340	100	141	148	27	140	144	28	17	6	0	76	78	14	74	76	26	3	1	0	0.500	2.000	1.500	1.758	3.545	0.771	0.144	80	397	3	12	-1.000	1	2	8	4	-50
3	15	12	"Ctrl-PolA100ng/ul"	"Ctrl-PolA100ng/ul"	13740	16340	100	146	161	48	143	222	751	0	0	0	90	123	79	77	117	354	0	0	0	0.231	0.391	0.889	0.924	3.750	5.149	0.132	80	431	16	64	-2.115	3	13	18	46	-50
3	16	12	"Ctrl-TufA100ng/ul"	"Ctrl-TufA100ng/ul"	13930	16340	110	3027	8613	11658	143	217	724	96	75	0	311	763	944	75	112	341	36	30	0	12.220	12.311	12.264	12.385	1.413	11.931	0.721	80	465	3120	9158	3.611	2884	236	8470	688	0
3	17	12	"ctrl-buffer"	"ctrl-buffer"	14090	16340	100	143	156	75	140	145	55	5	3	0	80	95	78	74	77	44	7	2	0	0.500	0.762	1.151	1.061	3.338	1.123	0.835	80	382	9	37	-1.000	3	6	16	21	-50
3	18	12	"Ctrl-rbc150ng/ul"	"Ctrl-rbc150ng/ul"	14260	16340	100	153	155	22	142	149	85	0	0	0	76	78	13	73	79	52	1	0	0	3.667	2.600	1.833	1.545	4.608	1.955	0.888	80	396	14	18	1.874	11	3	13	5	-50
3	19	12	"Ctrl-108400ng/ul"	"Ctrl-108400ng/ul"	14430	16340	100	142	146	28	142	146	81	1	0	0	73	73	17	75	78	44	1	0	0	0.000	-2.000	1.495	1.720	3.891	1.916	0.895	80	409	-2	2	Error	0	-2	4	-2	-50
3	20	12	"Ctrl-Y3400ng/ul"	"Ctrl-Y3400ng/ul"	14610	16340	100	153	156	30	141	141	19	37	21	0	76	75	16	75	76	18	11	1	0	12.000	100000.000	1.500	1.776	4.177	8.006	0.025	80	452	13	15	3.585	12	1	15	0	-50
3	21	12	"Ctrl-PolA400ng/ul"	"Ctrl-PolA400ng/ul"	14810	16340	60	226	229	61	139	142	21	90	71	0	312	313	137	77	78	16	96	93	0	0.370	0.381	0.418	0.397	1.683	0.348	0.633	32	176	322	326	-1.434	87	235	90	236	0
3	22	12	"Ctrl-TufA400ng/ul"	"Ctrl-TufA400ng/ul"	14980	16340	130	6209	13312	15831	144	147	32	100	99	2	566	1160	1364	75	82	59	91	88	0	12.352	12.136	12.069	12.554	1.589	12.105	0.911	120	525	6556	14253	3.627	6065	491	13168	1085	0
3	23	12	"ctrl-buffer"	"ctrl-buffer"	15130	16340	100	154	174	78	143	145	28	28	13	0	80	94	48	75	77	33	15	7	0	2.200	1.632	1.952	1.832	2.666	1.798	0.677	80	335	16	50	1.138	11	5	31	19	-50
3	24	12	"Ctrl-rbc1buffer"	"Ctrl-rbc1buffer"	15300	16340	100	137	194	216	142	143	20	22	17	0	80	115	168	74	75	15	30	16	0	-0.833	1.268	1.590	1.484	2.897	1.307	0.901	80	429	1	93	Error	-5	6	52	41	-50
3	1	13	"phoP"	"STM1231"	11300	16530	100	4126	4194	1543	140	147	45	100	100	0	2471	2482	1012	73	78	30	100	100	0	1.662	1.683	1.661	1.759	1.376	1.658	0.962	80	442	6384	6463	0.733	3986	2398	4054	2409	0
3	2	13	"phoP"	"STM1231"	11480	16520	110	4857	4749	1170	140	148	47	100	100	0	3012	2973	719	75	80	32	100	100	0	1.606	1.590	1.610	1.598	1.163	1.621	0.962	80	466	7654	7507	0.684	4717	2937	4609	2898	0
3	3	13	"phoQ"	"STM1230"	11660	16530	110	734	855	299	139	142	30	100	100	0	869	994	454	74	84	74	100	98	0	0.748	0.778	0.779	0.820	1.376	0.745	0.935	80	453	1390	1636	-0.418	595	795	716	920	0
3	4	13	"phoQ"	"STM1230"	11830	16520	110	2026	2214	984	138	142	26	100	100	0	3132	3302	1437	73	77	25	100	100	0	0.617	0.643	0.671	0.636	1.351	0.648	0.956	80	452	4947	5305	-0.696	1888	3059	2076	3229	0
3	5	13	"phoQ"	"STM1230"	12000	16510	110	2676	2586	1047	139	144	31	100	100	0	3594	3777	1515	73	82	36	100	100	0	0.721	0.661	0.653	0.631	1.347	0.662	0.968	80	453	6058	6151	-0.473	2537	3521	2447	3704	0
3	6	13	"hupA"	"STM4170"	12180	16520	100	1762	1936	699	139	141	26	100	100	0	971	1037	435	74	79	29	100	100	0	1.809	1.866	1.908	1.918	1.230	1.847	0.948	80	408	2520	2760	0.855	1623	897	1797	963	0
3	7	13	"sopB"	"STM1091"	12350	16510	110	847	906	225	137	138	19	100	100	0	5359	5708	1736	74	81	41	100	100	0	0.134	0.136	0.136	0.138	1.200	0.133	0.953	80	453	5995	6403	-2.896	710	5285	769	5634	0
3	8	13	"pipC"	"STM0375"	12530	16520	100	635	643	144	139	140	19	100	100	0	2441	2451	736	73	83	45	100	100	0	0.209	0.212	0.210	0.213	1.190	0.207	0.947	80	408	2864	2882	-2.255	496	2368	504	2378	0
3	9	13	"pipC"	"STM0375"	12700	16520	100	773	750	163	138	142	22	100	100	0	2857	2798	822	74	86	55	100	100	0	0.228	0.225	0.223	0.228	1.216	0.215	0.944	80	397	3418	3336	-2.132	635	2783	612	2724	0
3	10	13	"ssrB"	"STM1391"	12870	16510	100	1660	1551	438	142	146	31	100	100	0	3931	3636	1202	74	93	78	100	100	0	0.394	0.396	0.389	0.399	1.186	0.388	0.975	80	397	5375	4971	-1.345	1518	3857	1409	3562	0
3	11	13	"ssrB"	"STM1391"	13040	16520	110	1839	1936	520	141	145	29	100	100	0	4621	4597	1237	74	86	61	100	100	0	0.373	0.397	0.387	0.397	1.177	0.391	0.955	80	483	6245	6318	-1.421	1698	4547	1795	4523	0
3	12	13	"ssrB"	"STM1391"	13220	16510	110	1751	1681	418	142	144	24	100	100	0	4561	4338	1190	75	84	45	100	100	0	0.359	0.361	0.364	0.364	1.215	0.358	0.958	80	453	6095	5802	-1.479	1609	4486	1539	4263	0
3	13	13	"lrp"	"STM0959"	13390	16520	100	3359	3616	1204	142	152	91	100	100	0	3838	4061	1444	76	95	148	100	100	0	0.855	0.872	0.867	0.877	1.187	0.859	0.973	80	396	6979	7459	-0.226	3217	3762	3474	3985	0
3	14	13	"lrp"	"STM0959"	13560	16510	110	3721	3624	855	142	159	97	100	100	0	4164	3944	1021	76	96	144	100	100	0	0.875	0.900	0.903	0.901	1.166	0.901	0.970	80	453	7667	7350	-0.192	3579	4088	3482	3868	0
3	15	13	"gyrA"	"STM2272"	13740	16520	110	5380	5527	1709	143	156	59	100	100	0	2192	2269	842	75	84	50	100	100	0	2.474	2.454	2.472	2.624	1.478	2.397	0.937	80	452	7354	7578	1.307	5237	2117	5384	2194	0
3	16	13	"gyrA"	"STM2272"	13910	16520	100	9144	9970	3635	144	153	45	100	100	0	3203	3406	1320	75	78	19	100	100	0	2.877	2.950	2.934	2.988	1.228	2.958	0.953	80	404	12128	13157	1.525	9000	3128	9826	3331	0
3	17	13	"csrA"	"STM2826"	14100	16520	110	1677	1780	696	142	147	32	100	100	0	1387	1440	606	74	77	16	100	100	0	1.169	1.199	1.232	1.215	1.273	1.208	0.950	80	452	2848	3004	0.225	1535	1313	1638	1366	0
3	18	13	"csrA"	"STM2826"	14260	16520	110	1478	1415	475	144	149	32	100	100	0	1269	1187	443	73	79	30	100	100	0	1.115	1.141	1.132	1.155	1.361	1.135	0.950	80	438	2530	2385	0.158	1334	1196	1271	1114	0
3	19	13	"yhhP"	"STM3578"	14440	16520	110	1136	1099	409	143	148	32	100	100	0	1570	1536	692	75	81	31	100	100	0	0.664	0.654	0.642	0.669	1.373	0.627	0.948	80	435	2488	2417	-0.590	993	1495	956	1461	0
3	20	13	"yhhP"	"STM3578"	14610	16520	100	1215	1197	292	144	145	23	100	100	0	1854	1804	518	74	78	23	100	100	0	0.602	0.609	0.612	0.617	1.226	0.597	0.955	80	396	2851	2783	-0.733	1071	1780	1053	1730	0
3	21	13	"yhhP"	"STM3578"	14790	16510	110	903	830	275	143	146	23	98	98	0	1356	1244	432	76	79	23	100	100	0	0.594	0.588	0.578	0.557	1.451	0.586	0.941	80	473	2040	1855	-0.752	760	1280	687	1168	0
3	22	13	"topA"	"STM1714"	14960	16520	100	2332	2667	951	145	148	23	100	100	0	1609	1840	815	75	77	18	100	100	0	1.426	1.429	1.404	1.507	1.351	1.378	0.950	80	368	3721	4287	0.512	2187	1534	2522	1765	0
3	23	13	"topA"	"STM1714"	15130	16510	110	1691	1780	501	145	148	23	100	100	0	1219	1316	352	74	75	13	100	100	0	1.350	1.316	1.327	1.303	1.233	1.333	0.950	80	419	2691	2877	0.433	1546	1145	1635	1242	0
3	24	13	"fur"	"STM0693"	15300	16510	110	4718	4496	997	146	153	39	100	100	0	3840	3645	1073	74	80	30	100	100	0	1.214	1.218	1.194	1.251	1.233	1.189	0.969	80	483	8338	7921	0.280	4572	3766	4350	3571	0
3	1	14	"ynfA"	"STM1504"	11320	16690	100	352	328	88	138	142	34	93	91	0	3426	3060	1261	72	76	26	100	100	0	0.064	0.064	0.066	0.066	1.265	0.063	0.908	80	446	3568	3178	-3.970	214	3354	190	2988	0
3	2	14	""	"STM3654"	11480	16690	110	561	553	111	138	140	22	100	100	0	3585	3397	1021	73	86	66	100	100	0	0.120	0.125	0.123	0.130	1.280	0.121	0.948	80	454	3935	3739	-3.054	423	3512	415	3324	0
3	3	14	"yeiP"	"STM2211"	11640	16690	110	2021	1891	465	141	154	69	100	100	0	7466	7000	1947	73	138	278	100	100	0	0.254	0.253	0.253	0.254	1.226	0.246	0.965	80	482	9273	8677	-1.975	1880	7393	1750	6927	0
3	4	14	"yfaE"	"STM2279"	11830	16690	100	537	520	108	140	152	69	100	95	0	1953	1864	577	74	132	278	98	95	0	0.211	0.212	0.211	0.218	1.286	0.206	0.934	80	450	2276	2170	-2.243	397	1879	380	1790	0
3	5	14	""	"STM4111"	12000	16690	100	559	567	145	138	141	23	100	100	0	1751	1770	520	74	84	41	100	100	0	0.251	0.253	0.244	0.252	1.214	0.245	0.925	80	452	2098	2125	-1.994	421	1677	429	1696	0
3	6	14	""	"STM4140"	12180	16690	110	269	275	69	138	139	20	96	92	0	871	906	403	74	80	29	97	97	0	0.164	0.165	0.170	0.166	1.465	0.162	0.871	80	482	928	969	-2.605	131	797	137	832	0
3	7	14	"ssaS"	"STM1420"	12340	16690	110	675	713	219	138	140	20	100	100	0	2578	2827	1114	71	81	42	100	100	0	0.214	0.209	0.198	0.208	1.250	0.197	0.900	80	496	3044	3331	-2.223	537	2507	575	2756	0
3	8	14	"nrdH"	"STM2805"	12520	16690	110	566	840	755	141	143	20	100	100	0	1247	1865	1836	71	79	36	100	100	0	0.361	0.390	0.363	0.372	1.275	0.395	0.952	80	499	1601	2493	-1.468	425	1176	699	1794	0
3	9	14	"fimI"	"STM0544"	12680	16680	90	297	328	135	141	141	19	96	96	0	1197	1211	743	74	84	39	100	100	0	0.139	0.164	0.161	0.157	1.536	0.163	0.880	52	351	1279	1324	-2.848	156	1123	187	1137	0
3	10	14	"aroA"	"STM0978"	12870	16690	100	454	496	195	140	141	19	100	100	0	1829	1934	692	74	82	35	100	100	0	0.179	0.191	0.160	0.181	1.588	0.190	0.715	80	487	2069	2216	-2.483	314	1755	356	1860	0
3	11	14	"dam"	"STM3484"	13030	16690	70	190	279	165	139	140	18	90	71	0	222	423	396	74	76	15	100	100	0	0.345	0.401	0.390	0.332	2.111	0.410	0.930	32	230	199	489	-1.537	51	148	140	349	0
3	12	14	"pduW"	"STM2057"	13210	16690	100	335	375	128	141	142	20	100	100	0	1717	2147	1195	74	77	24	100	100	0	0.118	0.113	0.112	0.115	1.266	0.107	0.931	80	484	1837	2307	-3.082	194	1643	234	2073	0
3	13	14	""	"STM2695"	13390	16690	110	805	805	164	141	143	22	100	100	0	7688	7580	1646	74	79	29	100	100	0	0.087	0.088	0.087	0.088	1.178	0.087	0.942	80	496	8278	8170	-3.519	664	7614	664	7506	0
3	14	14	"yajR"	"STM0436"	13560	16690	110	1078	1157	349	143	147	36	100	100	0	2389	2696	977	74	83	43	100	100	0	0.404	0.387	0.386	0.392	1.212	0.375	0.954	80	510	3250	3636	-1.308	935	2315	1014	2622	0
3	15	14	""	"STM0564"	13740	16690	100	925	1016	388	143	145	20	100	100	0	2032	2313	1058	74	77	20	100	100	0	0.399	0.390	0.395	0.396	1.187	0.380	0.966	80	440	2740	3112	-1.324	782	1958	873	2239	0
3	16	14	""	"STM0351"	13910	16680	100	236	244	43	143	146	30	97	81	0	1224	1329	456	74	77	19	100	100	0	0.081	0.080	0.077	0.078	1.418	0.077	0.787	80	414	1243	1356	-3.628	93	1150	101	1255	0
3	17	14	"dsrB"	"STM1983"	14080	16690	110	664	652	141	144	146	22	100	100	0	1854	1816	437	73	79	31	100	100	0	0.292	0.291	0.295	0.291	1.146	0.286	0.950	80	499	2301	2251	-1.776	520	1781	508	1743	0
3	18	14	"yeiE"	"STM2201"	14260	16690	100	1337	1514	545	145	150	26	100	100	0	3141	3428	1302	75	85	40	100	100	0	0.389	0.408	0.409	0.407	1.151	0.406	0.977	80	427	4258	4722	-1.363	1192	3066	1369	3353	0
3	19	14	"EMPTY"	"EMPTY"	14420	16680	100	135	136	26	145	146	21	15	0	0	71	72	16	74	79	31	2	0	0	3.333	4.500	2.000	1.993	3.049	1.165	0.080	80	403	-13	-11	1.737	-10	-3	-9	-2	-75
3	20	14	"EMPTY"	"EMPTY"	14590	16680	100	141	143	23	146	146	20	15	3	0	72	70	13	73	74	15	8	0	0	5.000	1.000	1.950	1.634	3.866	24.353	0.002	80	416	-6	-6	2.322	-5	-1	-3	-3	-75
3	21	14	"EMPTY"	"EMPTY"	14760	16680	100	138	137	23	145	145	20	8	0	0	71	69	13	72	73	15	6	0	0	7.000	2.667	1.667	2.019	3.331	7.092	0.026	80	442	-8	-11	2.807	-7	-1	-8	-3	-75
3	22	14	"EMPTY"	"EMPTY"	14940	16680	100	137	135	25	144	145	19	6	2	0	71	71	13	73	73	11	11	2	0	3.500	4.500	2.000	1.658	3.304	4.575	0.068	80	428	-9	-11	1.807	-7	-2	-9	-2	-75
3	23	14	"EMPTY"	"EMPTY"	15110	16680	100	139	140	21	143	146	20	12	2	0	69	70	13	72	73	12	13	1	0	1.333	1.500	1.188	1.239	3.449	6.043	0.028	80	441	-7	-5	0.415	-4	-3	-3	-2	-75
3	24	14	"EMPTY"	"EMPTY"	15290	16680	100	147	141	27	144	147	23	10	0	0	71	69	15	72	73	16	7	0	0	-3.000	1.000	1.500	1.374	3.239	5.777	0.041	80	484	2	-6	Error	3	-1	-3	-3	-75
4	1	1	"yjiX"	"STM4531"	15910	14440	110	1025	1104	457	148	148	18	100	100	0	2202	2355	811	78	78	12	100	100	0	0.413	0.420	0.402	0.413	1.154	0.429	0.935	80	507	3001	3233	-1.276	877	2124	956	2277	0
4	2	1	"yhjG"	"STM3610"	16070	14430	110	428	479	199	150	150	19	100	100	0	2000	2382	1282	78	79	14	100	100	0	0.145	0.143	0.143	0.142	1.176	0.142	0.949	80	471	2200	2633	-2.789	278	1922	329	2304	0
4	3	1	"mtlD"	"STM3686"	16240	14430	110	941	1053	454	152	152	21	100	100	0	2362	2564	1192	77	79	21	100	100	0	0.345	0.362	0.359	0.360	1.187	0.340	0.925	80	484	3074	3388	-1.534	789	2285	901	2487	0
4	4	1	"ptsN"	"STM3322"	16410	14430	110	576	686	414	150	150	21	100	100	0	1216	1472	914	76	78	17	100	100	0	0.374	0.384	0.370	0.370	1.195	0.397	0.949	80	463	1566	1932	-1.420	426	1140	536	1396	0
4	5	1	"yqjK"	"STM3231"	16580	14430	120	1129	1239	743	150	151	22	99	98	0	3905	4549	3815	78	80	18	100	100	0	0.256	0.244	0.246	0.256	1.485	0.212	0.924	120	567	4806	5560	-1.967	979	3827	1089	4471	0
4	6	1	"yggT"	"STM3101"	16760	14420	110	2078	2225	834	152	155	39	100	100	0	6789	7239	2551	78	84	40	100	100	0	0.287	0.289	0.286	0.287	1.132	0.288	0.955	80	485	8637	9234	-1.801	1926	6711	2073	7161	0
4	7	1	"hscC"	"STM0659"	16930	14430	110	272	294	94	151	154	39	100	93	0	1163	1314	712	78	83	39	100	100	0	0.112	0.116	0.110	0.112	1.295	0.111	0.824	80	465	1206	1379	-3.165	121	1085	143	1236	0
4	8	1	"ubiF"	"STM0671"	17100	14430	120	1173	1206	510	151	150	19	100	100	0	3409	3525	1817	79	80	14	100	100	0	0.307	0.306	0.301	0.322	1.483	0.290	0.929	120	552	4352	4501	-1.704	1022	3330	1055	3446	0
4	9	1	"nagA"	"STM0683"	17280	14430	110	1061	1229	644	148	148	18	100	100	0	1764	1988	1098	81	83	16	100	100	0	0.542	0.567	0.544	0.559	1.191	0.551	0.922	80	475	2596	2988	-0.882	913	1683	1081	1907	0
4	10	1	"ybfM"	"STM0687"	17450	14420	110	548	580	131	146	147	19	100	100	0	4054	4281	1249	84	87	21	100	100	0	0.101	0.103	0.105	0.103	1.238	0.100	0.941	80	505	4372	4631	-3.304	402	3970	434	4197	0
4	11	1	"apeE"	"STM0570"	17630	14420	110	287	318	119	146	147	19	100	100	0	531	598	305	84	88	29	100	100	0	0.315	0.335	0.318	0.322	1.226	0.335	0.866	80	468	588	686	-1.665	141	447	172	514	0
4	12	1	"ahpF"	"STM0609"	17790	14430	120	428	467	255	147	147	21	95	95	0	645	704	485	85	93	40	96	94	0	0.502	0.517	0.507	0.521	1.948	0.508	0.888	120	496	841	939	-0.995	281	560	320	619	0
4	13	1	"dlhH"	"STM3967"	17970	14430	120	2717	3098	1545	144	146	21	100	100	0	11328	14294	7356	85	94	40	100	100	0	0.229	0.208	0.202	0.206	1.407	0.205	0.969	120	522	13816	17163	-2.128	2573	11243	2954	14209	0
4	14	1	"yigM"	"STM3963"	18140	14420	110	2137	2291	552	141	142	27	100	100	0	9519	10175	2199	87	92	29	100	100	0	0.212	0.213	0.210	0.212	1.096	0.212	0.973	80	455	11428	12238	-2.240	1996	9432	2150	10088	0
4	15	1	"rhtC"	"STM3959"	18300	14430	110	2891	2923	599	139	161	142	100	100	0	8460	8294	1519	91	167	462	100	100	0	0.329	0.339	0.328	0.338	1.128	0.334	0.967	80	491	11121	10987	-1.605	2752	8369	2784	8203	0
4	16	1	"rarD"	"STM3955"	18500	14430	120	2484	2626	1061	137	158	136	99	99	0	8734	9066	3169	92	167	443	99	99	0	0.272	0.277	0.269	0.273	1.304	0.283	0.963	120	536	10989	11463	-1.881	2347	8642	2489	8974	0
4	17	1	"uvrD"	"STM3951"	18660	14430	120	5167	5536	2602	131	148	162	100	100	0	9629	10063	4796	99	154	575	98	95	0	0.528	0.542	0.536	0.565	1.465	0.535	0.955	120	536	14566	15369	-0.920	5036	9530	5405	9964	0
4	18	1	"dapF"	"STM3947"	18840	14430	110	2294	2465	743	130	136	52	100	100	0	4794	4972	1383	108	116	63	100	100	0	0.462	0.480	0.473	0.477	1.153	0.476	0.963	80	504	6850	7199	-1.115	2164	4686	2335	4864	0
4	19	1	"fklB"	"STM4397"	19020	14430	100	562	579	173	136	140	55	100	98	0	918	1045	377	96	103	66	100	100	0	0.518	0.467	0.463	0.465	1.310	0.453	0.923	80	417	1248	1392	-0.948	426	822	443	949	0
4	20	1	"ytfK"	"STM4406"	19180	14430	100	670	688	342	136	137	17	100	100	0	857	892	501	84	84	12	100	100	0	0.691	0.683	0.672	0.688	1.201	0.671	0.937	80	409	1307	1360	-0.534	534	773	552	808	0
4	21	1	""	"STM4417"	19360	14430	80	172	183	41	137	137	17	76	50	0	171	185	75	82	82	12	98	98	0	0.393	0.447	0.469	0.413	1.874	0.451	0.573	52	313	124	149	-1.346	35	89	46	103	0
4	22	1	""	"STM4421"	19540	14440	90	159	164	29	144	150	44	15	3	0	231	264	153	82	83	13	100	100	0	0.101	0.110	0.116	0.117	2.407	0.107	0.143	52	370	164	202	-3.312	15	149	20	182	0
4	23	1	""	"STM4425"	19720	14430	100	437	432	129	141	145	25	100	98	0	1459	1430	581	82	83	13	100	100	0	0.215	0.216	0.210	0.215	1.325	0.212	0.924	80	466	1673	1639	-2.218	296	1377	291	1348	0
4	24	1	""	"STM4430"	19890	14430	90	161	162	22	136	137	17	65	32	0	559	572	171	81	82	12	100	100	0	0.052	0.053	0.057	0.053	1.820	0.052	0.265	52	377	503	517	-4.257	25	478	26	491	0
4	1	2	"sopE2"	"STM1855"	15880	14600	100	519	600	235	150	149	19	100	100	0	2502	2852	1402	77	77	12	100	100	0	0.152	0.162	0.161	0.163	1.183	0.159	0.949	80	430	2794	3225	-2.716	369	2425	450	2775	0
4	2	2	""	"STM1731"	16050	14600	100	1144	1136	307	150	151	22	100	100	0	1777	1755	580	78	80	19	100	100	0	0.585	0.588	0.590	0.597	1.151	0.571	0.961	80	383	2693	2663	-0.773	994	1699	986	1677	0
4	3	2	"otsB"	"STM1929"	16220	14600	110	578	611	194	151	153	22	100	100	0	5297	5344	1846	78	86	61	100	100	0	0.082	0.087	0.087	0.086	1.169	0.087	0.948	80	454	5646	5726	-3.611	427	5219	460	5266	0
4	4	2	""	"STM4161"	16400	14600	110	278	277	37	152	152	20	100	98	0	1691	1652	433	77	86	61	100	100	0	0.078	0.079	0.079	0.080	1.420	0.080	0.842	80	440	1740	1700	-3.679	126	1614	125	1575	0
4	5	2	"rsd"	"STM4165"	16560	14610	110	639	708	290	152	152	19	100	100	0	2021	2286	1024	78	81	16	100	100	0	0.251	0.252	0.247	0.250	1.208	0.251	0.935	80	407	2430	2764	-1.996	487	1943	556	2208	0
4	6	2	"hupA"	"STM4170"	16740	14600	110	3594	3778	1277	149	154	42	100	100	0	1269	1347	392	80	85	32	100	100	0	2.897	2.864	2.850	2.843	1.140	2.927	0.961	80	451	4634	4896	1.535	3445	1189	3629	1267	0
4	7	2	""	"STM3121"	16910	14600	110	645	665	191	149	152	25	100	100	0	2916	3294	1240	80	82	16	100	100	0	0.175	0.161	0.161	0.161	1.191	0.150	0.926	80	426	3332	3730	-2.515	496	2836	516	3214	0
4	8	2	"stfG"	"STM0200"	17080	14600	110	282	311	98	148	149	19	100	100	0	2955	3362	1595	83	88	36	100	100	0	0.047	0.050	0.047	0.048	1.296	0.051	0.897	80	419	3006	3442	-4.422	134	2872	163	3279	0
4	9	2	"eutT"	"STM2467"	17260	14600	110	273	333	187	148	148	18	100	100	0	1758	2394	2052	85	90	36	100	100	0	0.075	0.080	0.077	0.075	1.328	0.083	0.910	80	424	1798	2494	-3.742	125	1673	185	2309	0
4	10	2	"lexA"	"STM4237"	17420	14600	110	8180	9565	5234	147	173	231	100	100	0	1371	1524	686	86	91	29	100	100	0	6.251	6.549	6.422	6.458	1.112	6.828	0.971	80	437	9318	10856	2.644	8033	1285	9418	1438	0
4	11	2	"prpC"	"STM0369"	17600	14600	110	478	489	109	149	173	225	90	10	0	4912	5182	1568	86	104	127	100	100	0	0.068	0.067	0.064	0.067	1.263	0.063	0.684	80	462	5155	5436	-3.875	329	4826	340	5096	0
4	12	2	"ushB"	"STM4064"	17790	14600	120	4649	4664	1851	146	147	22	99	99	0	7214	7065	2707	85	102	127	99	98	0	0.632	0.647	0.639	0.625	1.427	0.649	0.963	120	450	11632	11498	-0.663	4503	7129	4518	6980	0
4	13	2	"ptsJ"	"STM2436"	17960	14600	110	973	1015	322	142	145	26	100	100	0	2542	2670	815	83	85	13	100	100	0	0.338	0.337	0.339	0.337	1.203	0.338	0.936	80	398	3290	3460	-1.565	831	2459	873	2587	0
4	14	2	"plsX"	"STM1192"	18130	14600	110	9826	10276	4570	140	151	95	100	100	0	2148	2265	873	85	90	32	100	100	0	4.695	4.650	4.638	4.634	1.212	4.805	0.947	80	449	11749	12316	2.231	9686	2063	10136	2180	0
4	15	2	"flgM"	"STM1172"	18300	14600	110	982	1047	383	136	154	136	100	100	0	2289	2353	854	87	104	163	100	100	0	0.384	0.402	0.390	0.401	1.141	0.393	0.938	80	452	3048	3177	-1.380	846	2202	911	2266	0
4	16	2	"phsB"	"STM2064"	18480	14600	110	866	981	470	132	136	29	100	100	0	6608	7538	3762	91	102	68	100	100	0	0.113	0.114	0.113	0.113	1.145	0.113	0.966	80	420	7251	8296	-3.150	734	6517	849	7447	0
4	17	2	"tnpA_1"	"STM0946"	18640	14610	110	4429	6266	5340	132	208	427	100	98	0	13860	18598	14534	112	359	1400	100	100	2	0.313	0.332	0.314	0.320	1.178	0.343	0.978	80	426	18045	24620	-1.678	4297	13748	6134	18486	0
4	18	2	"orf6"	"PSLT014"	18830	14610	110	5192	5327	1499	135	209	411	100	100	0	7377	7632	2162	115	343	1341	100	97	0	0.696	0.691	0.681	0.692	1.132	0.676	0.964	80	465	12319	12709	-0.522	5057	7262	5192	7517	0
4	19	2	"mig-14"	"STM2782"	19000	14600	110	3985	4663	2771	138	144	50	100	100	0	2752	3089	1533	94	100	35	100	100	0	1.447	1.511	1.478	1.481	1.204	1.589	0.958	80	421	6505	7520	0.533	3847	2658	4525	2995	0
4	20	2	"thiD"	"STM2146"	19170	14600	120	1018	1149	688	138	142	45	98	97	0	1239	1374	812	85	91	59	97	97	0	0.763	0.784	0.767	0.803	1.579	0.801	0.938	120	482	2034	2300	-0.391	880	1154	1011	1289	0
4	21	2	"rfaY"	"STM3716"	19350	14600	110	342	368	125	138	139	17	100	100	0	2744	3015	1294	84	85	18	100	100	0	0.077	0.078	0.078	0.076	1.262	0.077	0.917	80	446	2864	3161	-3.705	204	2660	230	2931	0
4	22	2	"prgH"	"STM2874"	19520	14600	110	1132	1277	658	144	150	42	100	100	0	2746	2994	1325	83	85	19	100	100	0	0.371	0.389	0.378	0.380	1.168	0.401	0.946	80	462	3651	4044	-1.430	988	2663	1133	2911	0
4	23	2	"orgA"	"STM2869"	19700	14600	90	364	401	141	148	154	44	100	100	0	356	393	158	83	87	31	100	100	0	0.791	0.816	0.823	0.819	1.232	0.827	0.904	52	361	489	563	-0.338	216	273	253	310	0
4	24	2	"livH"	"STM3563"	19880	14610	110	398	467	219	139	140	19	100	100	0	1851	2155	1135	80	83	26	100	100	0	0.146	0.158	0.151	0.153	1.187	0.163	0.927	80	528	2030	2403	-2.774	259	1771	328	2075	0
4	1	3	"hisJ"	"STM2354"	15870	14780	100	1005	1157	442	146	148	22	100	100	0	2523	2828	1169	78	82	27	100	100	0	0.351	0.368	0.360	0.367	1.204	0.358	0.925	80	441	3304	3761	-1.509	859	2445	1011	2750	0
4	2	3	"hisI"	"STM2078"	16030	14770	110	2296	2848	1512	148	168	162	100	100	0	2537	3134	1671	79	113	248	100	100	0	0.874	0.884	0.859	0.884	1.325	0.875	0.871	80	441	4606	5755	-0.194	2148	2458	2700	3055	0
4	3	3	"glyA"	"STM2555"	16210	14780	110	394	765	1707	147	166	157	100	18	0	274	568	1347	78	111	245	22	8	0	1.260	1.261	1.233	1.314	1.481	1.256	0.707	80	466	443	1108	0.334	247	196	618	490	0
4	4	3	"fliD"	"STM1960"	16390	14780	110	718	859	481	148	149	19	100	100	0	1603	1962	1155	79	80	14	100	100	0	0.374	0.378	0.365	0.368	1.223	0.373	0.893	80	454	2094	2594	-1.419	570	1524	711	1883	0
4	5	3	"asrC"	"STM2550"	16560	14770	110	524	602	226	148	149	19	100	100	0	2104	2418	1041	77	79	12	100	100	0	0.185	0.194	0.188	0.191	1.334	0.181	0.847	80	425	2403	2795	-2.431	376	2027	454	2341	0
4	6	3	"moeA"	"STM0846"	16730	14770	110	506	597	299	148	150	24	100	100	0	1575	1817	1005	80	82	15	100	100	0	0.239	0.258	0.252	0.254	1.311	0.251	0.856	80	440	1853	2186	-2.062	358	1495	449	1737	0
4	7	3	"cbiN"	"STM2022"	16910	14770	110	264	301	130	147	150	19	100	100	0	1847	2301	1603	80	82	15	100	100	0	0.066	0.069	0.065	0.066	1.399	0.067	0.789	80	453	1884	2375	-3.917	117	1767	154	2221	0
4	8	3	"cobU"	"STM2018"	17080	14770	110	438	522	313	148	149	20	100	100	0	2001	2556	1920	82	85	33	100	100	0	0.151	0.151	0.144	0.148	1.276	0.145	0.866	80	438	2209	2848	-2.726	290	1919	374	2474	0
4	9	3	"uhpA"	"STM3790"	17250	14770	110	1750	1916	569	147	150	33	100	100	0	3419	3753	1223	82	89	46	100	100	0	0.480	0.482	0.472	0.485	1.222	0.456	0.866	80	453	4940	5440	-1.058	1603	3337	1769	3671	0
4	10	3	"trpD"	"STM1724"	17430	14770	110	224	250	102	146	166	215	7	2	0	930	1078	616	80	88	48	100	100	0	0.092	0.104	0.095	0.091	1.706	0.114	0.687	80	453	928	1102	-3.446	78	850	104	998	0
4	11	3	"sulA"	"STM1071"	17600	14770	110	3584	3870	1555	145	153	71	100	100	0	2301	2367	757	81	88	50	100	100	0	1.549	1.629	1.623	1.600	1.212	1.694	0.913	80	430	5659	6011	0.631	3439	2220	3725	2286	0
4	12	3	"rfaL"	"STM3713"	17770	14780	120	610	634	238	144	152	72	95	93	0	4032	4218	1881	82	89	56	99	99	0	0.118	0.118	0.119	0.121	1.682	0.113	0.870	120	477	4416	4626	-3.083	466	3950	490	4136	0
4	13	3	"bglX"	"STM2166"	17950	14780	100	599	616	216	142	142	19	100	100	0	2438	2965	1520	82	85	35	100	100	0	0.194	0.164	0.164	0.168	1.326	0.141	0.853	80	390	2813	3357	-2.366	457	2356	474	2883	0
4	14	3	""	"STM0347"	18120	14780	110	1618	1617	348	142	149	74	100	100	0	3568	3551	866	85	91	35	100	100	0	0.424	0.426	0.419	0.429	1.205	0.410	0.938	80	452	4959	4941	-1.239	1476	3483	1475	3466	0
4	15	3	""	"STM1043"	18300	14780	110	895	988	397	137	140	29	100	100	0	5468	5869	2476	86	93	44	100	100	0	0.141	0.147	0.144	0.147	1.205	0.143	0.900	80	467	6140	6634	-2.828	758	5382	851	5783	0
4	16	3	""	"PSLT025"	18480	14780	100	877	860	277	131	132	18	100	100	0	1741	1735	500	92	97	55	100	100	0	0.452	0.444	0.430	0.434	1.295	0.445	0.903	80	395	2395	2372	-1.144	746	1649	729	1643	0
4	17	3	"orf319"	"STM1389"	18640	14780	110	2075	2197	901	129	152	228	100	100	0	3183	3368	1178	117	187	795	100	100	0	0.635	0.636	0.616	0.629	1.179	0.641	0.900	80	436	5012	5319	-0.656	1946	3066	2068	3251	0
4	18	3	"yfeJ"	"STM2437"	18830	14780	110	1152	1216	366	134	135	19	100	100	0	5122	5541	1911	113	115	31	100	100	0	0.203	0.199	0.197	0.200	1.170	0.193	0.931	80	451	6027	6510	-2.299	1018	5009	1082	5428	0
4	19	3	""	"PSLT087"	18990	14780	110	704	775	278	138	141	40	100	100	0	6985	7791	3517	90	98	39	100	100	0	0.082	0.083	0.082	0.083	1.189	0.079	0.902	80	438	7461	8338	-3.607	566	6895	637	7701	0
4	20	3	"traU"	"PSLT092"	19160	14780	110	613	629	142	141	150	53	100	100	0	6388	6338	1892	86	105	133	100	100	0	0.075	0.078	0.077	0.079	1.294	0.072	0.888	80	433	6774	6740	-3.739	472	6302	488	6252	0
4	21	3	"trbE"	"PSLT096"	19340	14780	110	339	356	89	144	157	57	100	96	0	2860	2908	1363	84	102	132	100	100	0	0.070	0.075	0.073	0.078	1.451	0.062	0.599	80	433	2971	3036	-3.831	195	2776	212	2824	0
4	22	3	"traH"	"PSLT100"	19510	14790	120	208	266	180	148	161	61	48	24	0	449	433	249	83	90	84	84	73	0	0.164	0.337	0.197	0.282	4.680	0.288	0.142	120	479	426	468	-2.609	60	366	118	350	0
4	23	3	"trbH"	"PSLT105"	19670	14780	110	12068	15312	11139	148	183	316	100	100	1	2610	3058	1809	83	87	44	100	100	0	4.717	5.097	4.651	5.008	1.375	5.597	0.870	80	444	14447	18139	2.238	11920	2527	15164	2975	0
4	24	3	"traX"	"PSLT110"	19860	14780	110	1417	1447	455	141	170	295	100	96	0	5108	5154	1726	81	88	48	100	100	0	0.254	0.257	0.252	0.259	1.204	0.244	0.916	80	510	6303	6379	-1.978	1276	5027	1306	5073	0
4	1	4	""	"STM2717"	15840	14950	90	270	331	234	144	145	20	86	78	0	503	629	394	79	89	32	100	96	0	0.297	0.340	0.296	0.273	2.441	0.354	0.435	52	366	550	737	-1.751	126	424	187	550	0
4	2	4	""	"STM2739"	16030	14950	100	436	449	77	145	150	75	100	100	0	8465	8637	2106	81	90	70	100	100	0	0.035	0.036	0.035	0.036	1.171	0.034	0.942	80	450	8675	8860	-4.849	291	8384	304	8556	0
4	3	4	""	"STM1616"	16210	14950	110	630	655	149	147	148	20	100	100	0	2333	2452	714	79	80	17	100	100	0	0.214	0.214	0.213	0.216	1.191	0.209	0.950	80	452	2737	2881	-2.222	483	2254	508	2373	0
4	4	4	"rimL"	"STM1611"	16380	14950	110	1044	1079	284	148	148	20	100	100	0	4029	4049	1207	78	80	14	100	100	0	0.227	0.234	0.228	0.236	1.139	0.230	0.961	80	425	4847	4902	-2.141	896	3951	931	3971	0
4	5	4	"osmB"	"STM1705"	16550	14950	100	715	831	439	148	157	116	100	100	0	618	742	434	78	85	72	100	100	0	1.050	1.029	1.044	1.037	1.179	1.023	0.930	80	418	1107	1347	0.070	567	540	683	664	0
4	6	4	"mppA"	"STM1679"	16740	14940	110	4807	4864	1455	146	159	143	100	100	0	8558	8653	2518	79	88	90	100	100	0	0.550	0.550	0.544	0.548	1.188	0.546	0.968	80	450	13140	13292	-0.863	4661	8479	4718	8574	0
4	7	4	"rnhB"	"STM0230"	16890	14950	110	2753	2948	1053	148	152	33	100	100	0	4088	4414	1671	78	82	30	100	100	0	0.650	0.646	0.646	0.647	1.111	0.639	0.981	80	426	6615	7136	-0.622	2605	4010	2800	4336	0
4	8	4	"speE"	"STM0166"	17070	14950	100	1258	1310	423	149	153	34	100	100	0	1654	1725	616	80	84	33	100	100	0	0.705	0.706	0.697	0.709	1.127	0.693	0.977	80	420	2683	2806	-0.505	1109	1574	1161	1645	0
4	9	4	"yaeB"	"STM0243"	17250	14950	100	532	535	115	150	152	28	100	100	0	1807	1863	475	79	83	26	100	100	0	0.221	0.216	0.207	0.213	1.255	0.209	0.926	80	408	2110	2169	-2.177	382	1728	385	1784	0
4	10	4	"cobS"	"STM2017"	17420	14950	100	473	488	84	147	148	20	100	100	0	2077	2200	533	78	79	12	100	100	0	0.163	0.161	0.157	0.161	1.196	0.155	0.943	80	408	2325	2463	-2.616	326	1999	341	2122	0
4	11	4	"yeeI"	"STM2001"	17600	14960	110	547	595	244	148	154	67	100	98	0	876	961	516	79	82	28	100	100	0	0.501	0.507	0.510	0.521	1.252	0.483	0.930	80	467	1196	1329	-0.998	399	797	447	882	0
4	12	4	"fixX"	"STM0078"	17770	14950	100	185	188	38	145	147	36	51	12	0	773	866	473	80	84	36	100	100	0	0.058	0.055	0.060	0.053	1.774	0.054	0.234	80	376	733	829	-4.115	40	693	43	786	0
4	13	4	"ubiC"	"STM4233"	17950	14950	110	1003	1095	444	143	143	19	100	100	0	4527	4899	2058	81	84	34	100	100	0	0.193	0.198	0.193	0.195	1.108	0.198	0.974	80	439	5306	5770	-2.370	860	4446	952	4818	0
4	14	4	"yjbJ"	"STM4240"	18120	14950	110	1799	2004	750	142	142	22	100	100	0	1315	1486	598	82	84	18	100	100	0	1.344	1.326	1.316	1.330	1.130	1.320	0.973	80	438	2890	3266	0.426	1657	1233	1862	1404	0
4	15	4	"yjcE"	"STM4269"	18290	14950	100	244	251	44	136	136	20	100	100	0	929	949	319	86	86	13	100	100	0	0.128	0.133	0.133	0.132	1.279	0.127	0.845	80	396	951	978	-2.965	108	843	115	863	0
4	16	4	"zur"	"STM4241"	18460	14950	110	2613	2796	1025	132	133	19	100	100	0	3373	3496	1269	92	93	18	100	100	0	0.756	0.783	0.776	0.783	1.110	0.780	0.979	80	454	5762	6068	-0.403	2481	3281	2664	3404	0
4	17	4	"yfcZ"	"STM2390"	18640	14950	110	1103	1116	247	130	137	36	100	100	0	2421	2356	472	103	108	24	100	100	0	0.420	0.438	0.426	0.434	1.162	0.433	0.952	80	439	3291	3239	-1.252	973	2318	986	2253	0
4	18	4	""	"STM2372"	18810	14960	100	1068	1231	601	134	137	26	100	100	0	981	1083	449	98	101	26	100	100	0	1.058	1.114	1.062	1.097	1.158	1.161	0.949	80	394	1817	2082	0.081	934	883	1097	985	0
4	19	4	"ylaC"	"STM0471"	18990	14960	100	2380	2429	770	139	142	23	100	100	0	2259	2284	830	84	86	19	100	100	0	1.030	1.041	1.051	1.056	1.110	1.019	0.981	80	408	4416	4490	0.043	2241	2175	2290	2200	0
4	20	4	"ybaP"	"STM0496"	19160	14950	100	793	911	460	145	152	48	100	100	0	934	1003	506	83	87	40	100	100	0	0.761	0.833	0.806	0.839	1.250	0.843	0.924	80	396	1499	1686	-0.393	648	851	766	920	0
4	21	4	"ybbS"	"STM0514"	19330	14950	100	430	472	195	148	180	103	98	77	0	1242	1347	881	85	106	158	95	80	0	0.244	0.257	0.202	0.322	2.604	0.159	0.413	80	427	1439	1586	-2.037	282	1157	324	1262	0
4	22	4	"folD"	"STM0542"	19530	14960	100	2061	1978	882	145	167	94	100	98	0	3604	3386	1685	85	99	112	96	96	0	0.544	0.555	0.549	0.630	1.672	0.527	0.954	80	386	5435	5134	-0.877	1916	3519	1833	3301	0
4	23	4	"ybdG"	"STM0569"	19690	14950	100	2342	2455	714	147	171	309	100	100	0	5058	5135	1773	81	85	35	100	100	0	0.441	0.457	0.468	0.463	1.130	0.446	0.969	80	384	7172	7362	-1.181	2195	4977	2308	5054	0
4	24	4	"fepB"	"STM0594"	19860	14950	110	2774	3023	1413	141	143	19	100	100	0	2628	2766	1173	80	81	18	100	100	0	1.033	1.073	1.049	1.070	1.129	1.097	0.968	80	496	5181	5568	0.047	2633	2548	2882	2686	0
4	1	5	"yhgI"	"STM3511"	15870	15130	110	2973	2945	744	147	148	22	100	100	0	2217	2239	496	77	80	20	100	100	0	1.321	1.294	1.251	1.299	1.206	1.304	0.952	80	498	4966	4960	0.401	2826	2140	2798	2162	0
4	2	5	"yhcK"	"STM3340"	16030	15130	100	1219	1292	375	144	145	20	100	100	0	2512	2641	905	77	78	14	100	100	0	0.441	0.448	0.447	0.455	1.214	0.435	0.947	80	394	3510	3712	-1.180	1075	2435	1148	2564	0
4	3	5	"yhcC"	"STM3329"	16210	15130	110	420	437	89	147	149	20	100	100	0	3960	4088	1112	78	81	21	100	100	0	0.070	0.072	0.071	0.072	1.244	0.069	0.908	80	454	4155	4300	-3.830	273	3882	290	4010	0
4	4	5	"murA"	"STM3307"	16380	15120	110	4809	5023	1684	150	158	71	100	100	0	8026	8414	2569	79	86	51	100	100	0	0.586	0.585	0.569	0.582	1.158	0.578	0.948	80	451	12606	13208	-0.770	4659	7947	4873	8335	0
4	5	5	"rbfA"	"STM3285"	16550	15120	110	6604	6723	2104	150	163	108	100	100	0	2493	2506	668	78	84	48	100	100	0	2.672	2.707	2.611	2.692	1.166	2.773	0.946	80	452	8869	9001	1.418	6454	2415	6573	2428	0
4	6	5	"yhbT"	"STM3273"	16730	15130	100	955	980	243	148	161	128	100	98	0	2395	2517	827	79	84	63	100	100	0	0.348	0.341	0.336	0.347	1.209	0.327	0.948	80	417	3123	3270	-1.521	807	2316	832	2438	0
4	7	5	""	"STM3155"	16890	15120	100	895	1047	603	148	151	31	100	100	0	807	905	543	78	81	32	100	100	0	1.025	1.087	1.059	1.088	1.290	1.100	0.873	80	395	1476	1726	0.035	747	729	899	827	0
4	8	5	"nupG"	"STM3113"	17070	15120	110	924	968	388	147	148	19	100	100	0	5244	5900	2452	78	79	18	100	100	0	0.150	0.141	0.142	0.137	1.311	0.139	0.932	80	452	5943	6643	-2.733	777	5166	821	5822	0
4	9	5	"gshB"	"STM3095"	17240	15120	110	441	518	222	145	146	19	100	100	0	962	1151	640	79	80	13	100	100	0	0.335	0.348	0.331	0.347	1.289	0.331	0.888	80	453	1179	1445	-1.577	296	883	373	1072	0
4	10	5	""	"STM3075"	17420	15120	110	290	293	57	144	147	20	100	98	0	1886	1884	446	79	81	14	100	100	0	0.081	0.083	0.084	0.079	1.436	0.078	0.779	80	451	1953	1954	-3.630	146	1807	149	1805	0
4	11	5	"iciA"	"STM3064"	17580	15130	100	432	482	256	147	148	21	100	98	0	1643	1833	1199	80	86	55	100	100	0	0.182	0.191	0.185	0.188	1.320	0.193	0.913	80	384	1848	2088	-2.455	285	1563	335	1753	0
4	12	5	"fldB"	"STM3045"	17760	15120	100	543	616	326	144	145	21	100	100	0	862	922	561	81	86	53	100	100	0	0.511	0.561	0.560	0.553	1.423	0.557	0.901	80	420	1180	1313	-0.969	399	781	472	841	0
4	13	5	"nadE"	"STM1310"	17940	15120	100	785	805	239	142	142	20	100	100	0	2151	2262	740	81	81	12	100	100	0	0.311	0.304	0.295	0.304	1.214	0.292	0.922	80	408	2713	2844	-1.687	643	2070	663	2181	0
4	14	5	"ydiE"	"STM1346"	18110	15130	110	1087	1144	408	139	140	21	100	100	0	575	586	206	81	82	13	100	100	0	1.919	1.990	1.936	2.028	1.310	2.017	0.923	80	465	1442	1510	0.940	948	494	1005	505	0
4	15	5	"lpp"	"STM1377"	18300	15130	110	1706	1730	622	137	137	20	100	100	0	289	304	102	85	86	15	100	100	0	7.691	7.274	7.115	7.644	1.404	7.418	0.885	80	452	1773	1812	2.943	1569	204	1593	219	0
4	16	5	"sodB"	"STM1431"	18460	15130	110	1631	1760	664	135	140	35	100	100	0	1222	1360	540	93	94	21	100	100	0	1.325	1.283	1.243	1.298	1.266	1.272	0.925	80	439	2625	2892	0.406	1496	1129	1625	1267	0
4	17	5	"gst"	"STM1451"	18640	15120	110	1844	1825	556	139	152	54	100	100	0	2615	2565	789	93	96	24	100	100	0	0.676	0.682	0.674	0.670	1.267	0.680	0.932	80	452	4227	4158	-0.565	1705	2522	1686	2472	0
4	18	5	"sodC"	"STM1044"	18810	15120	110	1481	1658	885	142	149	42	100	100	0	1117	1463	1019	86	87	15	100	100	0	1.299	1.101	1.205	1.274	1.464	1.019	0.907	80	438	2370	2893	0.377	1339	1031	1516	1377	0
4	19	5	"yhhV"	"STM3559"	18990	15130	110	1106	1329	698	144	158	57	100	100	0	598	749	415	82	83	13	100	100	0	1.864	1.777	1.780	1.854	1.331	1.775	0.869	80	439	1478	1852	0.899	962	516	1185	667	0
4	20	5	"yhhL"	"STM3573"	19160	15130	110	426	458	153	140	150	50	100	100	0	640	780	521	83	84	20	100	100	0	0.513	0.456	0.481	0.560	1.894	0.373	0.817	80	425	843	1015	-0.962	286	557	318	697	0
4	21	5	"yhhQ"	"STM3579"	19320	15130	100	2408	2249	632	135	169	187	100	97	0	6420	5909	1857	84	154	477	100	98	0	0.359	0.363	0.363	0.368	1.355	0.349	0.948	80	416	8609	7939	-1.479	2273	6336	2114	5825	0
4	22	5	"nikR"	"STM3584"	19510	15130	100	337	364	110	136	166	190	56	8	0	393	450	195	80	153	482	21	1	0	0.642	0.616	0.631	0.618	1.367	0.588	0.857	80	407	514	598	-0.639	201	313	228	370	0
4	23	5	""	"STM3595"	19680	15130	100	592	621	185	139	139	19	100	100	0	874	947	368	81	81	13	100	100	0	0.571	0.557	0.546	0.567	1.378	0.520	0.888	80	396	1246	1348	-0.808	453	793	482	866	0
4	24	5	""	"STM3600"	19850	15130	100	765	780	201	139	140	18	100	100	0	5937	5996	1863	80	81	12	100	100	0	0.107	0.108	0.107	0.109	1.182	0.105	0.932	80	440	6483	6557	-3.226	626	5857	641	5916	0
4	1	6	"slp"	"STM1819"	15850	15300	110	2832	2817	679	149	153	43	100	100	0	2650	2684	709	77	81	31	100	100	0	1.043	1.023	1.010	1.032	1.154	1.017	0.964	80	513	5256	5275	0.060	2683	2573	2668	2607	0
4	2	6	"hemK"	"STM1775"	16030	15300	100	685	709	151	147	152	47	100	100	0	2708	2757	694	79	83	34	100	100	0	0.205	0.210	0.208	0.210	1.234	0.206	0.942	80	410	3167	3240	-2.289	538	2629	562	2678	0
4	3	6	"ychK"	"STM1754"	16200	15300	110	3011	2938	603	146	156	75	100	100	0	7054	6980	1658	78	97	150	100	100	0	0.411	0.405	0.403	0.407	1.165	0.392	0.954	80	451	9841	9694	-1.284	2865	6976	2792	6902	0
4	4	6	"sdaA"	"STM1826"	16380	15310	110	2813	2934	842	150	163	97	100	100	0	5612	5664	1399	78	100	155	100	100	0	0.481	0.498	0.482	0.494	1.133	0.489	0.950	80	422	8197	8370	-1.055	2663	5534	2784	5586	0
4	5	6	"minC"	"STM1814"	16540	15300	110	4500	4547	1062	149	161	93	100	100	0	4075	4236	916	78	90	91	100	100	0	1.089	1.058	1.044	1.056	1.118	1.065	0.964	80	453	8348	8556	0.122	4351	3997	4398	4158	0
4	6	6	"ycgR"	"STM1798"	16730	15310	110	2733	2746	956	147	153	40	100	100	0	4806	4924	1647	80	88	86	100	100	0	0.547	0.537	0.529	0.534	1.135	0.530	0.960	80	435	7312	7443	-0.870	2586	4726	2599	4844	0
4	7	6	"yihA"	"STM4001"	16890	15300	100	1740	1824	526	148	148	19	100	100	0	1792	1957	589	78	79	14	100	100	0	0.929	0.892	0.895	0.890	1.174	0.891	0.964	80	385	3306	3555	-0.107	1592	1714	1676	1879	0
4	8	6	"oxyR"	"STM4125"	17060	15300	100	3650	3778	1049	147	149	20	100	100	0	1516	1601	483	77	79	17	100	100	0	2.434	2.383	2.378	2.405	1.163	2.374	0.951	80	410	4942	5155	1.284	3503	1439	3631	1524	0
4	9	6	"yneB"	"STM4078"	17240	15300	100	513	533	180	145	147	28	100	100	0	4086	4327	1660	78	79	18	100	100	0	0.092	0.091	0.088	0.090	1.306	0.091	0.911	80	409	4376	4637	-3.445	368	4008	388	4249	0
4	10	6	"pfkA"	"STM4062"	17410	15310	100	4079	4355	1283	145	148	27	100	100	0	3167	3248	922	80	81	15	100	100	0	1.274	1.329	1.319	1.323	1.189	1.331	0.968	80	405	7021	7378	0.350	3934	3087	4210	3168	0
4	11	6	"rhaR"	"STM4049"	17590	15300	100	340	345	97	147	150	27	100	95	0	3643	3642	1384	80	81	16	100	100	0	0.054	0.056	0.054	0.053	1.340	0.056	0.912	80	399	3756	3760	-4.206	193	3563	198	3562	0
4	12	6	"yihZ"	"STM4028"	17760	15300	100	628	641	158	145	146	22	100	100	0	2531	2546	754	80	81	12	100	100	0	0.197	0.201	0.198	0.200	1.208	0.197	0.933	80	401	2934	2962	-2.343	483	2451	496	2466	0
4	13	6	"rpsK"	"STM3417"	17930	15300	110	14689	15099	4367	144	158	121	100	100	0	580	571	149	81	82	13	100	100	0	29.148	30.520	30.369	30.846	1.180	30.908	0.956	80	455	15044	15445	4.865	14545	499	14955	490	0
4	14	6	"rplF"	"STM3425"	18110	15300	110	15943	14896	4282	142	178	209	100	100	0	463	442	130	82	83	14	100	100	0	41.472	40.983	41.438	42.546	1.262	41.826	0.937	80	437	16182	15114	5.374	15801	381	14754	360	0
4	15	6	"rplN"	"STM3430"	18280	15300	110	8494	8731	1827	139	163	175	100	100	0	340	346	68	85	87	14	100	100	0	32.765	32.920	33.187	33.340	1.205	34.113	0.920	80	425	8610	8853	5.034	8355	255	8592	261	0
4	16	6	"rpsC"	"STM3434"	18450	15300	110	11537	12241	4399	137	161	124	100	100	0	317	336	101	91	91	14	100	100	0	50.442	49.404	49.062	50.335	1.211	50.510	0.931	80	454	11626	12349	5.657	11400	226	12104	245	0
4	17	6	"rplW"	"STM3438"	18640	15300	110	11154	11492	5495	142	176	155	100	100	0	240	241	74	89	90	16	98	96	0	72.927	74.671	70.825	69.555	1.234	74.815	0.914	80	466	11163	11502	6.188	11012	151	11350	152	0
4	18	6	"ppiA"	"STM3472"	18800	15300	110	3447	3604	1472	143	165	118	100	100	0	2757	2786	1111	84	89	56	100	100	0	1.236	1.281	1.286	1.300	1.179	1.251	0.940	80	455	5977	6163	0.306	3304	2673	3461	2702	0
4	19	6	"argI"	"STM4469"	18980	15300	110	589	627	175	141	159	77	100	100	0	4125	4676	1689	83	88	56	100	100	0	0.111	0.106	0.108	0.106	1.211	0.100	0.900	80	438	4490	5079	-3.173	448	4042	486	4593	0
4	20	6	"trpS2"	"STM4508"	19150	15300	100	1348	1446	496	137	141	38	100	100	0	3847	4197	1629	83	86	22	100	100	0	0.322	0.318	0.324	0.321	1.138	0.307	0.963	80	398	4975	5423	-1.636	1211	3764	1309	4114	0
4	21	6	"dnaT"	"STM4544"	19330	15310	100	989	1002	265	131	135	26	100	100	0	1859	1895	560	82	86	34	100	100	0	0.483	0.480	0.478	0.481	1.183	0.469	0.954	80	395	2635	2684	-1.050	858	1777	871	1813	0
4	22	6	"lplA"	"STM4576"	19500	15300	100	944	1005	243	130	133	17	100	100	0	3377	3733	1087	80	81	15	100	100	0	0.247	0.240	0.239	0.241	1.175	0.230	0.941	80	398	4111	4528	-2.018	814	3297	875	3653	0
4	23	6	""	"STM4596"	19680	15300	100	694	718	227	136	136	18	100	100	0	1858	1931	711	80	81	15	100	100	0	0.314	0.314	0.311	0.313	1.224	0.312	0.936	80	401	2336	2433	-1.672	558	1778	582	1851	0
4	24	6	"rph"	"STM3734"	19850	15300	110	1802	1985	813	138	138	20	100	100	0	1570	1728	705	79	81	17	100	100	0	1.116	1.120	1.116	1.103	1.233	1.131	0.975	80	496	3155	3496	0.158	1664	1491	1847	1649	0
4	1	7	"yidF"	"STM3803"	15830	15480	110	357	362	95	146	147	21	100	98	0	1540	1611	710	75	77	20	100	100	0	0.144	0.141	0.143	0.139	1.293	0.134	0.901	80	485	1676	1752	-2.796	211	1465	216	1536	0
4	2	7	"ibpA"	"STM3809"	16000	15480	110	2520	2741	1157	146	147	18	100	100	0	910	1007	519	77	77	12	100	100	0	2.850	2.790	2.810	2.851	1.216	2.739	0.912	80	427	3207	3525	1.511	2374	833	2595	930	0
4	3	7	"ccmC"	"STM2252"	16170	15480	100	503	575	325	142	144	20	100	100	0	668	774	537	77	79	33	100	100	0	0.611	0.621	0.625	0.641	1.223	0.612	0.972	80	385	952	1130	-0.711	361	591	433	697	0
4	4	7	"torC"	"STM3823"	16340	15470	100	251	271	77	144	146	22	100	98	0	2700	2913	1455	75	78	38	100	100	0	0.041	0.045	0.042	0.043	1.352	0.044	0.868	80	363	2732	2965	-4.617	107	2625	127	2838	0
4	5	7	"dgoK"	"STM3829"	16500	15470	100	1926	2006	674	148	152	36	100	100	0	6174	6301	2136	75	85	70	100	100	0	0.292	0.298	0.295	0.299	1.179	0.293	0.958	80	384	7877	8084	-1.778	1778	6099	1858	6226	0
4	6	7	""	"STM3833"	16680	15460	90	359	465	376	149	153	37	100	98	0	963	1423	1442	77	91	75	100	100	0	0.237	0.235	0.231	0.229	1.302	0.248	0.959	52	346	1096	1662	-2.077	210	886	316	1346	0
4	7	7	""	"STM0098"	16860	15470	110	1234	1321	513	146	146	21	100	100	0	4098	4395	1790	80	86	25	100	100	0	0.271	0.272	0.270	0.271	1.137	0.271	0.964	80	437	5106	5490	-1.885	1088	4018	1175	4315	0
4	8	7	"ilvI"	"STM0116"	17030	15470	100	858	1004	561	146	156	103	100	100	0	3631	4399	2721	79	86	63	100	100	0	0.200	0.199	0.198	0.200	1.160	0.199	0.971	80	408	4264	5178	-2.319	712	3552	858	4320	0
4	9	7	"ftsI"	"STM0122"	17220	15470	110	7379	7243	2769	144	154	99	100	100	0	7129	7048	2693	79	85	60	100	100	0	1.026	1.019	1.018	1.018	1.168	1.014	0.986	80	440	14285	14068	0.037	7235	7050	7099	6969	0
4	10	7	"murC"	"STM0129"	17380	15470	100	1655	1831	885	145	144	18	100	100	0	2251	2587	1331	79	78	12	100	100	0	0.695	0.672	0.657	0.684	1.201	0.665	0.968	80	360	3682	4194	-0.524	1510	2172	1686	2508	0
4	11	7	"guaC"	"STM0141"	17550	15470	110	3249	3414	833	145	146	21	100	100	0	3598	3690	1059	80	80	14	100	100	0	0.882	0.906	0.897	0.914	1.171	0.887	0.960	80	420	6622	6879	-0.181	3104	3518	3269	3610	0
4	12	7	"aroP"	"STM0150"	17720	15470	100	820	1013	774	144	144	20	100	100	0	1291	1658	1344	81	82	14	100	100	0	0.559	0.551	0.530	0.553	1.278	0.557	0.958	80	399	1886	2446	-0.840	676	1210	869	1577	0
4	13	7	""	"STM1549"	17900	15470	110	1889	2065	1015	142	143	38	100	100	0	2052	2261	1089	81	84	17	100	100	0	0.886	0.882	0.874	0.877	1.153	0.890	0.937	80	452	3718	4103	-0.174	1747	1971	1923	2180	0
4	14	7	""	"STM1554"	18080	15470	100	185	193	54	139	142	24	70	47	0	852	956	584	84	84	14	100	100	0	0.060	0.062	0.065	0.056	1.753	0.070	0.716	80	398	814	926	-4.061	46	768	54	872	0
4	15	7	""	"STM1558"	18250	15470	100	303	347	173	136	139	22	100	100	0	1000	1340	896	86	86	13	100	100	0	0.183	0.168	0.164	0.165	1.292	0.173	0.926	80	386	1081	1465	-2.452	167	914	211	1254	0
4	16	7	"sfcA"	"STM1566"	18420	15470	100	582	609	329	134	139	35	100	100	0	2030	2125	1428	92	94	20	100	100	0	0.231	0.234	0.236	0.236	1.160	0.227	0.954	80	408	2386	2508	-2.113	448	1938	475	2033	0
4	17	7	"fdnG"	"STM1570"	18600	15470	90	439	487	193	134	139	42	100	98	0	977	1132	512	88	93	22	100	100	0	0.343	0.338	0.325	0.333	1.203	0.328	0.931	52	353	1194	1397	-1.543	305	889	353	1044	0
4	18	7	"narZ"	"STM1577"	18770	15470	90	198	206	44	137	140	27	84	57	0	734	889	492	82	87	24	100	100	0	0.094	0.086	0.084	0.085	1.491	0.084	0.746	52	351	713	876	-3.418	61	652	69	807	0
4	19	7	"yciO"	"STM1720"	18950	15470	100	712	807	359	136	139	20	100	100	0	911	1032	544	82	87	26	100	100	0	0.695	0.706	0.727	0.715	1.228	0.687	0.964	80	408	1405	1621	-0.525	576	829	671	950	0
4	20	7	"yciC"	"STM1734"	19120	15470	110	4433	4508	1837	136	137	21	100	100	0	5442	5404	2106	85	88	22	100	100	0	0.802	0.822	0.817	0.816	1.117	0.830	0.986	80	423	9654	9691	-0.318	4297	5357	4372	5319	0
4	21	7	""	"STM1747"	19300	15470	100	417	448	130	132	133	18	100	100	0	792	843	327	83	85	21	100	100	0	0.402	0.416	0.414	0.415	1.259	0.405	0.946	80	386	994	1076	-1.315	285	709	316	760	0
4	22	7	"narI"	"STM1761"	19470	15470	100	444	453	115	131	133	20	100	100	0	2087	2240	824	81	82	13	100	100	0	0.156	0.149	0.153	0.149	1.265	0.142	0.935	80	383	2319	2481	-2.680	313	2006	322	2159	0
4	23	7	"chaB"	"STM1770"	19640	15470	100	229	238	45	134	133	17	98	96	0	449	483	210	79	80	13	100	100	0	0.257	0.257	0.259	0.270	1.465	0.232	0.810	80	369	465	508	-1.962	95	370	104	404	0
4	24	7	""	"STM1785"	19810	15480	100	1289	1281	381	136	136	18	100	100	0	5171	5405	1857	78	80	17	100	100	0	0.226	0.215	0.213	0.214	1.135	0.211	0.978	80	430	6246	6472	-2.143	1153	5093	1145	5327	0
4	1	8	"nuoN"	"STM2316"	15810	15640	110	980	1036	303	147	147	20	100	100	0	7221	7815	2558	76	80	33	100	100	0	0.117	0.115	0.112	0.115	1.146	0.113	0.955	80	466	7978	8628	-3.101	833	7145	889	7739	0
4	2	8	"nuoC"	"STM2326"	15990	15640	110	1353	1459	740	146	147	21	100	100	0	5528	5979	2979	75	80	35	100	100	0	0.221	0.222	0.219	0.221	1.148	0.225	0.959	80	425	6660	7217	-2.176	1207	5453	1313	5904	0
4	3	8	"yfbS"	"STM2333"	16160	15640	100	291	314	115	143	144	19	97	95	0	942	1055	683	77	77	12	100	100	0	0.171	0.175	0.177	0.182	1.333	0.163	0.876	80	371	1013	1149	-2.547	148	865	171	978	0
4	4	8	"yfcC"	"STM2339"	16330	15640	100	212	284	274	143	144	18	97	86	0	789	1431	2510	76	77	11	100	100	0	0.097	0.104	0.098	0.093	1.527	0.104	0.908	80	396	782	1496	-3.369	69	713	141	1355	0
4	5	8	""	"STM2343"	16510	15640	100	330	360	146	146	148	26	100	100	0	1604	1857	1265	76	78	23	100	100	0	0.120	0.120	0.119	0.119	1.269	0.113	0.900	80	408	1712	1995	-3.054	184	1528	214	1781	0
4	6	8	"yfcH"	"STM2350"	16690	15640	110	1734	1991	1279	148	149	22	100	100	0	5297	5943	3113	77	80	21	100	100	0	0.304	0.314	0.307	0.300	1.286	0.331	0.924	80	465	6806	7709	-1.719	1586	5220	1843	5866	0
4	7	8	"fdx"	"STM2538"	16860	15640	110	2467	2980	2134	145	148	29	100	100	0	2338	2771	1930	81	92	93	100	100	0	1.029	1.054	1.049	1.029	1.254	1.084	0.929	80	438	4579	5525	0.041	2322	2257	2835	2690	0
4	8	8	"cadB"	"STM2558"	17030	15640	110	2204	2278	715	142	146	29	100	100	0	5208	5463	1784	80	90	94	100	100	0	0.402	0.397	0.398	0.397	1.159	0.392	0.952	80	425	7190	7519	-1.314	2062	5128	2136	5383	0
4	9	8	"yfhG"	"STM2563"	17200	15640	110	1605	1686	484	144	145	24	100	100	0	2528	2623	716	77	80	18	100	100	0	0.596	0.606	0.606	0.599	1.204	0.605	0.958	80	441	3912	4088	-0.746	1461	2451	1542	2546	0
4	10	8	""	"STM2570"	17380	15640	110	669	709	254	142	143	19	100	100	0	3224	3534	1485	77	78	12	100	100	0	0.167	0.164	0.164	0.163	1.295	0.162	0.934	80	439	3674	4024	-2.578	527	3147	567	3457	0
4	11	8	""	"STM2587"	17550	15640	100	342	384	125	142	143	19	100	100	0	2920	3225	1532	78	79	12	100	100	0	0.070	0.077	0.076	0.076	1.288	0.076	0.908	80	384	3042	3389	-3.829	200	2842	242	3147	0
4	12	8	""	"STM2593"	17720	15640	110	412	432	130	141	141	18	100	100	0	3679	4023	1637	81	81	13	100	100	0	0.075	0.074	0.071	0.073	1.182	0.073	0.941	80	410	3869	4233	-3.731	271	3598	291	3942	0
4	13	8	"yhbP"	"STM3270"	17890	15640	110	966	992	254	140	140	21	100	100	0	3699	3790	1080	83	90	42	100	100	0	0.228	0.230	0.227	0.230	1.131	0.225	0.957	80	451	4442	4559	-2.130	826	3616	852	3707	0
4	14	8	""	"STM3277"	18080	15640	110	940	999	322	138	139	21	100	100	0	7590	8079	2430	84	90	40	100	100	0	0.107	0.108	0.105	0.106	1.146	0.107	0.955	80	437	8308	8856	-3.226	802	7506	861	7995	0
4	15	8	"pnp"	"STM3282"	18240	15640	110	3879	4755	4295	137	138	18	100	100	0	1348	1587	1220	86	87	13	100	100	0	2.965	3.077	2.977	3.014	1.170	3.374	0.933	80	425	5004	6119	1.568	3742	1262	4618	1501	0
4	16	8	"secG"	"STM3293"	18420	15640	110	11633	11909	3325	139	160	147	100	100	0	847	879	209	92	93	18	100	100	0	15.224	14.956	14.715	14.966	1.120	15.236	0.957	80	438	12249	12557	3.928	11494	755	11770	787	0
4	17	8	"yhbE"	"STM3302"	18590	15640	110	13265	14450	5119	142	175	194	100	100	0	3529	3759	1334	87	93	34	100	100	0	3.813	3.897	3.830	3.930	1.140	3.883	0.974	80	452	16565	17980	1.931	13123	3442	14308	3672	0
4	18	8	"yrbA"	"STM3308"	18760	15640	110	1114	1104	271	139	156	133	100	100	0	2055	1965	592	82	89	38	100	100	0	0.494	0.512	0.492	0.523	1.211	0.495	0.902	80	452	2948	2848	-1.017	975	1973	965	1883	0
4	19	8	""	"STM0718"	18940	15640	110	526	540	145	136	139	25	100	100	0	6682	6538	2360	82	88	35	100	100	0	0.059	0.063	0.063	0.062	1.214	0.061	0.957	80	454	6990	6860	-4.081	390	6600	404	6456	0
4	20	8	""	"STM0724"	19120	15630	100	142	145	25	136	138	20	22	7	0	133	132	33	85	90	27	70	40	0	0.125	0.191	0.416	0.371	3.146	0.362	0.094	80	394	54	56	-3.000	6	48	9	47	-50
4	21	8	"sdhD"	"STM0733"	19290	15640	110	1569	1563	389	136	139	28	100	100	0	4678	4623	1279	88	97	50	100	100	0	0.312	0.315	0.311	0.316	1.149	0.308	0.967	80	440	6023	5962	-1.679	1433	4590	1427	4535	0
4	22	8	"ybgC"	"STM0744"	19470	15640	110	1790	1907	694	135	138	29	100	100	0	3193	3404	1313	85	92	41	100	100	0	0.532	0.534	0.535	0.536	1.116	0.525	0.950	80	419	4763	5091	-0.909	1655	3108	1772	3319	0
4	23	8	"ybgF"	"STM0750"	19640	15640	120	4024	3775	1588	134	135	20	100	100	0	4786	4398	1882	82	85	31	100	100	0	0.827	0.844	0.836	0.839	1.318	0.840	0.961	120	450	8594	7957	-0.274	3890	4704	3641	4316	0
4	24	8	"aroG"	"STM0760"	19810	15640	110	2155	2156	384	135	136	18	100	100	0	6291	6240	1427	79	80	14	100	100	0	0.325	0.328	0.334	0.331	1.216	0.320	0.946	80	462	8232	8182	-1.621	2020	6212	2021	6161	0
4	1	9	""	"STM0868"	15820	15810	100	830	923	349	143	145	20	100	100	0	2386	2671	1254	74	76	22	100	100	0	0.297	0.300	0.299	0.305	1.170	0.292	0.974	80	440	2999	3377	-1.751	687	2312	780	2597	0
4	2	9	"rimK"	"STM0875"	15990	15810	100	1027	1046	350	143	144	19	100	100	0	2392	2486	875	74	75	11	100	100	0	0.381	0.374	0.377	0.371	1.163	0.375	0.965	80	396	3202	3315	-1.391	884	2318	903	2412	0
4	3	9	"ybjF"	"STM0882"	16160	15810	100	1218	1370	448	143	143	19	100	100	0	2216	2480	845	76	76	12	100	100	0	0.502	0.510	0.506	0.508	1.161	0.504	0.965	80	396	3215	3631	-0.993	1075	2140	1227	2404	0
4	4	9	"artP"	"STM0891"	16330	15810	110	5226	5393	1336	145	145	19	100	100	0	5903	6073	1457	76	77	13	100	100	0	0.872	0.875	0.873	0.873	1.099	0.881	0.980	80	425	10908	11245	-0.198	5081	5827	5248	5997	0
4	5	9	""	"STM0896"	16500	15810	110	172	173	22	148	147	21	52	22	0	3347	3198	903	77	78	13	100	100	0	0.007	0.008	0.017	0.017	1.378	0.008	0.211	80	453	3294	3146	-7.090	24	3270	25	3121	0
4	6	9	""	"STM0901"	16680	15810	100	185	188	32	145	144	21	73	45	0	6862	7104	1635	78	78	13	100	100	0	0.006	0.006	0.012	0.012	1.199	0.006	0.442	80	408	6824	7069	-7.406	40	6784	43	7026	0
4	7	9	""	"STM1035"	16860	15820	100	212	219	40	140	142	19	98	91	0	1686	1756	728	78	78	12	100	100	0	0.045	0.047	0.048	0.047	1.455	0.045	0.737	80	395	1680	1757	-4.481	72	1608	79	1678	0
4	8	9	""	"STM1039"	17020	15810	110	281	295	72	140	143	25	100	100	0	3260	3508	1205	79	87	92	100	100	0	0.044	0.045	0.044	0.044	1.241	0.046	0.885	80	438	3322	3584	-4.496	141	3181	155	3429	0
4	9	9	"aceK"	"STM4185"	17190	15810	100	436	481	183	143	144	18	100	100	0	3136	3746	1970	76	77	13	100	100	0	0.096	0.092	0.090	0.091	1.258	0.091	0.956	80	396	3353	4008	-3.385	293	3060	338	3670	0
4	10	9	""	"STM4196"	17370	15810	100	531	572	191	143	144	18	100	100	0	5720	6189	2287	77	79	12	100	100	0	0.069	0.070	0.068	0.069	1.203	0.071	0.936	80	396	6031	6541	-3.862	388	5643	429	6112	0
4	11	9	""	"STM4200"	17540	15810	100	426	453	142	141	142	21	100	100	0	5204	5382	2502	79	80	15	100	100	0	0.056	0.059	0.057	0.059	1.219	0.057	0.956	80	396	5410	5615	-4.169	285	5125	312	5303	0
4	12	9	""	"STM4204"	17720	15800	110	3235	3162	696	139	140	21	100	100	0	12722	12333	1919	81	85	51	100	100	0	0.245	0.247	0.243	0.241	1.230	0.245	0.961	80	439	15737	15275	-2.030	3096	12641	3023	12252	0
4	13	9	"pduE"	"STM2042"	17890	15810	100	273	280	50	136	137	18	100	100	0	3342	3499	901	82	89	59	100	100	0	0.042	0.042	0.042	0.041	1.302	0.041	0.886	80	396	3397	3561	-4.573	137	3260	144	3417	0
4	14	9	"pduV"	"STM2056"	18070	15810	100	237	240	35	135	136	17	100	98	0	1561	1608	360	82	86	27	100	100	0	0.069	0.069	0.068	0.067	1.320	0.067	0.824	80	396	1581	1631	-3.858	102	1479	105	1526	0
4	15	9	"stfF"	"STM0199"	18240	15810	100	247	251	44	134	135	19	100	98	0	2752	2895	910	86	87	14	100	100	0	0.042	0.042	0.042	0.041	1.319	0.041	0.854	80	396	2779	2926	-4.560	113	2666	117	2809	0
4	16	9	"thiH"	"STM4159"	18420	15810	100	371	389	94	135	146	124	90	41	0	2066	2196	759	86	87	15	100	100	0	0.119	0.120	0.122	0.119	1.236	0.118	0.924	80	396	2216	2364	-3.069	236	1980	254	2110	0
4	17	9	"yojN"	"STM2269"	18590	15820	100	1278	1341	426	139	146	100	100	100	0	4900	5379	1993	81	85	31	100	100	0	0.236	0.227	0.229	0.230	1.175	0.220	0.969	80	396	5958	6500	-2.081	1139	4819	1202	5298	0
4	18	9	""	"STM4261"	18760	15810	100	766	880	500	139	142	24	100	100	0	1602	1775	979	79	84	34	100	100	0	0.412	0.437	0.426	0.426	1.164	0.456	0.957	80	396	2150	2437	-1.280	627	1523	741	1696	0
4	19	9	"traP"	"PSLT082"	18930	15810	100	264	303	131	137	137	18	100	96	0	1889	2366	1665	78	79	13	100	100	0	0.070	0.073	0.073	0.069	1.379	0.072	0.897	80	396	1938	2454	-3.834	127	1811	166	2288	0
4	20	9	""	"STM1542"	19110	15810	100	279	327	197	135	136	19	98	95	0	909	1248	1076	80	86	41	100	98	0	0.174	0.164	0.160	0.158	1.403	0.168	0.906	80	420	973	1360	-2.525	144	829	192	1168	0
4	21	9	""	"STM4309"	19290	15810	110	565	612	175	135	137	21	100	100	0	9448	10204	3622	85	93	47	100	100	0	0.046	0.047	0.047	0.047	1.142	0.047	0.974	80	440	9793	10596	-4.445	430	9363	477	10119	0
4	22	9	"adi"	"STM4296"	19460	15810	100	144	156	44	133	134	18	40	20	0	165	216	178	82	82	13	100	100	0	0.133	0.172	0.267	0.201	2.647	0.194	0.495	80	396	94	157	-2.916	11	83	23	134	-50
4	23	9	"lpxO"	"STM4286"	19630	15810	110	1334	1372	400	133	136	21	100	100	0	4134	4331	1455	78	85	37	100	100	0	0.296	0.291	0.294	0.295	1.178	0.284	0.971	80	405	5257	5492	-1.756	1201	4056	1239	4253	0
4	24	9	"nrfC"	"STM4279"	19800	15820	110	254	270	67	135	138	21	100	100	0	1093	1236	572	78	84	35	100	100	0	0.117	0.117	0.115	0.119	1.405	0.110	0.844	80	484	1134	1293	-3.092	119	1015	135	1158	0
4	1	10	"yafB"	"STM0255"	15810	15990	100	687	694	203	143	144	19	100	100	0	1187	1146	410	74	75	18	100	100	0	0.489	0.514	0.505	0.530	1.368	0.504	0.953	80	413	1657	1623	-1.033	544	1113	551	1072	0
4	2	10	""	"STM0274"	15970	15990	100	190	191	32	143	145	27	76	37	0	915	946	384	75	78	29	100	100	0	0.056	0.055	0.058	0.053	1.855	0.053	0.364	80	380	887	919	-4.160	47	840	48	871	0
4	3	10	""	"STM0282"	16150	15990	100	274	282	54	142	145	28	100	96	0	1380	1390	563	74	78	30	100	100	0	0.101	0.106	0.110	0.108	1.328	0.101	0.873	80	395	1438	1456	-3.307	132	1306	140	1316	0
4	4	10	""	"STM0288"	16320	15980	110	335	338	46	143	145	20	100	100	0	2314	2333	473	75	80	33	100	100	0	0.086	0.086	0.085	0.086	1.223	0.084	0.897	80	428	2431	2453	-3.544	192	2239	195	2258	0
4	5	10	""	"STM0297"	16490	15990	100	248	262	82	146	145	19	98	95	0	1449	1642	854	75	75	12	100	100	0	0.074	0.074	0.072	0.068	1.562	0.077	0.836	80	394	1476	1683	-3.752	102	1374	116	1567	0
4	6	10	"yafJ"	"STM0311"	16670	15980	110	930	910	196	145	144	19	100	100	0	1775	1782	413	76	77	15	100	100	0	0.462	0.448	0.458	0.446	1.164	0.451	0.955	80	455	2484	2471	-1.114	785	1699	765	1706	0
4	7	10	"ycfJ"	"STM1212"	16850	15990	100	735	862	628	143	144	18	100	100	0	474	538	393	75	76	15	100	100	0	1.484	1.553	1.560	1.586	1.324	1.603	0.932	80	395	991	1182	0.569	592	399	719	463	0
4	8	10	"ycfX"	"STM1220"	17020	15990	90	385	403	105	141	143	18	100	100	0	845	845	330	75	77	13	100	100	0	0.317	0.340	0.349	0.347	1.242	0.330	0.920	52	339	1014	1032	-1.658	244	770	262	770	0
4	9	10	""	"STM1236"	17200	15980	100	252	266	70	144	145	18	98	97	0	709	754	343	75	77	12	100	100	0	0.170	0.180	0.174	0.176	1.380	0.179	0.875	80	393	742	801	-2.553	108	634	122	679	0
4	10	10	""	"STM1253"	17360	15980	110	709	742	236	144	145	17	100	100	0	445	457	130	75	76	12	100	100	0	1.527	1.565	1.528	1.529	1.296	1.634	0.909	80	411	935	980	0.611	565	370	598	382	0
4	11	10	"yoaG"	"STM1272"	17530	15980	110	527	532	122	142	144	24	100	100	0	1606	1682	494	77	81	25	100	100	0	0.252	0.243	0.238	0.242	1.173	0.241	0.949	80	439	1914	1995	-1.990	385	1529	390	1605	0
4	12	10	""	"STM1276"	17710	15980	110	1638	1779	960	141	143	25	100	100	0	1292	1458	718	80	86	54	100	100	0	1.235	1.189	1.176	1.180	1.143	1.224	0.967	80	478	2709	3016	0.305	1497	1212	1638	1378	0
4	13	10	"rstB"	"STM1471"	17880	15980	110	512	529	129	139	139	18	100	100	0	3935	4111	1165	79	83	25	100	100	0	0.097	0.097	0.097	0.095	1.231	0.096	0.940	80	439	4229	4422	-3.370	373	3856	390	4032	0
4	14	10	"ydgH"	"STM1478"	18060	15980	100	1052	1236	475	137	138	22	100	100	0	1398	1648	626	81	84	30	100	100	0	0.695	0.701	0.690	0.700	1.136	0.707	0.964	80	396	2232	2666	-0.525	915	1317	1099	1567	0
4	15	10	"ynfM"	"STM1486"	18230	15980	100	409	410	87	136	141	63	100	97	0	1364	1365	365	83	88	58	100	100	0	0.213	0.214	0.215	0.212	1.212	0.218	0.799	80	408	1554	1556	-2.230	273	1281	274	1282	0
4	16	10	""	"STM1493"	18410	15980	110	299	347	149	137	138	18	98	96	0	1657	1872	893	81	83	14	100	100	0	0.103	0.117	0.107	0.105	1.641	0.118	0.794	80	440	1738	2001	-3.282	162	1576	210	1791	0
4	17	10	"ynfD"	"STM1500"	18580	15990	110	948	988	232	137	139	18	100	100	0	1656	1687	435	78	79	17	100	100	0	0.514	0.529	0.530	0.534	1.267	0.516	0.955	80	412	2389	2460	-0.960	811	1578	851	1609	0
4	18	10	"udg"	"STM2080"	18750	15990	110	895	907	197	140	141	26	100	100	0	1248	1272	392	78	84	67	98	98	0	0.645	0.642	0.648	0.680	1.496	0.612	0.941	80	452	1925	1961	-0.632	755	1170	767	1194	0
4	19	10	""	"STM2787"	18930	15980	110	341	358	86	137	138	19	100	100	0	1961	2112	668	77	79	15	100	100	0	0.108	0.109	0.107	0.107	1.203	0.108	0.913	80	438	2088	2256	-3.207	204	1884	221	2035	0
4	20	10	"gabT"	"STM2792"	19100	15980	110	442	439	76	136	137	19	100	100	0	1928	1988	428	79	80	16	100	100	0	0.165	0.159	0.160	0.157	1.236	0.155	0.927	80	439	2155	2212	-2.595	306	1849	303	1909	0
4	21	10	"mobA"	"STM3994"	19270	15980	100	450	496	150	133	135	20	100	100	0	2609	2972	1200	81	86	31	100	100	0	0.125	0.126	0.128	0.126	1.203	0.122	0.947	80	407	2845	3254	-2.995	317	2528	363	2891	0
4	22	10	""	"STM4014"	19460	15990	100	415	425	73	133	136	19	100	100	0	1982	1982	436	79	84	29	100	100	0	0.148	0.153	0.152	0.153	1.226	0.149	0.926	80	405	2185	2195	-2.755	282	1903	292	1903	0
4	23	10	""	"STM4033"	19630	15980	100	744	752	322	133	136	19	100	100	0	547	528	234	76	77	12	100	100	0	1.297	1.369	1.368	1.369	1.219	1.372	0.968	80	370	1082	1071	0.375	611	471	619	452	0
4	24	10	""	"STM4054"	19790	15980	100	179	190	39	135	137	18	87	65	0	695	711	247	76	77	11	100	100	0	0.071	0.087	0.078	0.074	1.812	0.083	0.570	80	401	663	690	-3.814	44	619	55	635	0
4	1	11	""	"STM2943"	15800	16150	110	718	716	138	143	145	21	100	100	0	8946	9002	2191	74	80	38	100	100	0	0.065	0.064	0.064	0.064	1.146	0.063	0.949	80	467	9447	9501	-3.948	575	8872	573	8928	0
4	2	11	""	"STM2955"	15970	16150	110	451	493	210	144	146	28	98	98	0	496	575	301	79	85	47	100	97	0	0.736	0.704	0.702	0.706	1.301	0.687	0.920	80	411	724	845	-0.442	307	417	349	496	0
4	3	11	"yqcC"	"STM2965"	16140	16150	100	427	445	85	143	146	25	100	100	0	1156	1153	267	79	81	30	100	100	0	0.264	0.281	0.276	0.279	1.240	0.270	0.879	80	371	1361	1376	-1.923	284	1077	302	1074	0
4	4	11	"fucO"	"STM2973"	16310	16150	100	444	490	145	143	144	19	100	100	0	4156	4824	2019	77	87	49	100	100	0	0.074	0.073	0.073	0.074	1.275	0.070	0.933	80	396	4380	5094	-3.760	301	4079	347	4747	0
4	5	11	"fucK"	"STM2977"	16490	16150	100	232	258	110	145	144	19	98	93	0	526	634	426	76	85	48	100	100	0	0.193	0.203	0.183	0.180	1.661	0.211	0.791	80	404	537	671	-2.371	87	450	113	558	0
4	6	11	"csdA"	"STM2984"	16670	16140	90	270	327	196	144	144	18	94	90	0	457	553	398	75	77	15	100	100	0	0.330	0.383	0.345	0.325	1.725	0.418	0.855	52	341	508	661	-1.600	126	382	183	478	0
4	7	11	"yqhE"	"STM3165"	16840	16150	110	693	723	137	141	142	18	100	100	0	4251	4467	963	75	76	12	100	100	0	0.132	0.133	0.134	0.132	1.135	0.128	0.937	80	426	4728	4974	-2.919	552	4176	582	4392	0
4	8	11	""	"STM3175"	17010	16150	100	350	369	113	144	145	18	100	100	0	1007	1102	525	75	76	11	100	100	0	0.221	0.219	0.219	0.220	1.223	0.208	0.911	80	384	1138	1252	-2.178	206	932	225	1027	0
4	9	11	"STMF1.5"	"Not LT2a91"	17180	16150	110	858	824	157	144	144	19	100	100	0	256	253	52	75	76	11	100	100	0	3.945	3.820	3.851	3.901	1.307	3.893	0.914	80	454	895	858	1.980	714	181	680	178	0
4	10	11	"yfiO"	"STM2663"	17360	16150	110	3550	3529	666	143	145	29	100	100	0	1775	1852	407	78	79	16	100	100	0	2.008	1.909	1.976	1.916	1.173	1.936	0.946	80	439	5104	5160	1.006	3407	1697	3386	1774	0
4	11	11	""	"STM2680"	17530	16150	110	1037	1041	238	142	144	30	100	100	0	3352	3501	947	80	83	27	100	100	0	0.274	0.263	0.259	0.264	1.164	0.256	0.944	80	451	4167	4320	-1.870	895	3272	899	3421	0
4	12	11	""	"STM2690"	17710	16160	80	172	219	147	139	142	23	63	30	0	240	437	571	79	80	12	100	100	0	0.205	0.223	0.217	0.172	2.153	0.240	0.876	52	302	194	438	-2.287	33	161	80	358	0
4	13	11	"ybbN"	"STM0504"	17880	16150	100	660	683	174	139	140	21	100	100	0	1465	1567	518	81	83	23	100	100	0	0.376	0.366	0.363	0.365	1.217	0.348	0.918	80	408	1905	2030	-1.409	521	1384	544	1486	0
4	14	11	"allA"	"STM0515"	18060	16150	110	593	604	151	137	142	60	100	100	0	4503	4459	1324	82	96	84	100	100	0	0.103	0.107	0.107	0.106	1.250	0.105	0.952	80	454	4877	4844	-3.277	456	4421	467	4377	0
4	15	11	""	"STM0520"	18240	16160	110	299	314	102	139	144	60	96	65	0	1321	1415	636	82	96	84	100	100	0	0.129	0.131	0.127	0.125	1.385	0.135	0.636	80	449	1399	1508	-2.953	160	1239	175	1333	0
4	16	11	"ybbY"	"STM0524"	18410	16150	110	364	388	109	141	142	18	100	100	0	2528	3064	1286	78	79	14	100	100	0	0.091	0.083	0.082	0.082	1.199	0.082	0.938	80	427	2673	3233	-3.458	223	2450	247	2986	0
4	17	11	"ylbE"	"STM0530"	18580	16150	100	285	299	64	139	139	17	100	100	0	2893	3146	1097	77	79	17	100	100	0	0.052	0.052	0.050	0.051	1.340	0.048	0.840	80	370	2962	3229	-4.270	146	2816	160	3069	0
4	18	11	"cysS"	"STM0537"	18750	16160	100	1169	1264	289	138	140	27	100	100	0	1829	1921	609	77	83	72	100	100	0	0.588	0.611	0.607	0.630	1.263	0.581	0.955	80	382	2783	2970	-0.765	1031	1752	1126	1844	0
4	19	11	"yohJ"	"STM2181"	18930	16150	110	1034	1057	317	138	141	26	100	100	0	1776	1852	631	76	83	68	100	100	0	0.527	0.517	0.525	0.517	1.181	0.507	0.957	80	441	2596	2695	-0.924	896	1700	919	1776	0
4	20	11	"galS"	"STM2191"	19100	16160	100	327	328	75	138	139	20	100	98	0	1183	1263	559	78	81	21	100	100	0	0.171	0.160	0.165	0.169	1.417	0.147	0.894	80	395	1294	1375	-2.548	189	1105	190	1185	0
4	21	11	"lysP"	"STM2200"	19280	16150	100	508	611	254	138	140	22	100	100	0	932	1204	640	81	85	24	100	100	0	0.435	0.421	0.419	0.429	1.276	0.409	0.941	80	396	1221	1596	-1.202	370	851	473	1123	0
4	22	11	"yejH"	"STM2223"	19450	16150	110	465	512	194	135	136	19	100	98	0	1262	1400	727	79	80	11	100	100	0	0.279	0.285	0.298	0.285	1.452	0.275	0.911	80	426	1513	1698	-1.842	330	1183	377	1321	0
4	23	11	""	"STM2231"	19630	16150	100	671	681	193	135	138	20	100	100	0	1121	1128	330	76	77	11	100	100	0	0.513	0.519	0.517	0.511	1.213	0.520	0.950	80	397	1581	1598	-0.963	536	1045	546	1052	0
4	24	11	""	"STM2240"	19800	16150	110	912	950	242	138	139	18	100	100	0	2497	2779	940	76	77	12	100	100	0	0.320	0.300	0.303	0.305	1.257	0.291	0.931	80	485	3195	3515	-1.645	774	2421	812	2703	0
4	1	12	"Ctrl-Nif10ng/ul"	"Ctrl-Nif10ng/ul"	15790	16320	100	143	142	19	142	145	20	13	3	0	73	72	12	73	75	22	0	0	0	100000.000	0.000	1.000	1.087	2.968	10.635	0.007	80	450	1	-1	16.610	1	0	0	-1	-50
4	2	12	"Ctrl-Y410ng/ul"	"Ctrl-Y410ng/ul"	15960	16320	100	146	149	32	142	144	20	27	7	0	81	85	28	76	76	12	18	10	0	0.800	0.778	1.456	1.754	2.661	2.125	0.134	80	406	9	16	-0.322	4	5	7	9	-50
4	3	12	"Ctrl-FtsQ10ng/ul"	"Ctrl-FtsQ10ng/ul"	16130	16320	100	152	258	269	141	142	18	46	27	0	93	199	270	77	77	12	57	40	0	0.688	0.959	1.010	0.942	3.179	0.993	0.878	80	418	27	239	-0.541	11	16	117	122	-50
4	4	12	"Ctrl-ssM1354ng/ul"	"Ctrl-ssM1354ng/ul"	16310	16320	100	139	146	32	140	141	18	21	7	0	79	89	38	75	77	18	25	8	0	-0.250	0.429	1.226	1.436	2.982	1.062	0.184	80	408	3	20	Error	-1	4	6	14	-50
4	5	12	"ctrl-buffer"	"ctrl-buffer"	16480	16320	100	143	153	61	139	141	19	17	12	0	79	91	50	74	75	13	31	11	0	0.800	0.824	1.229	1.411	3.830	1.409	0.477	80	396	9	31	-0.322	4	5	14	17	-50
4	6	12	"Ctrl-hum b-actin10ng/ul"	"Ctrl-hum b-actin10ng/ul"	16650	16320	100	145	149	24	142	142	19	23	10	0	81	83	13	75	76	12	32	15	0	0.500	0.875	2.000	1.433	2.979	20.921	0.003	80	431	9	15	-1.000	3	6	7	8	-50
4	7	12	"Ctrl-Nif50ng/ul"	"Ctrl-Nif50ng/ul"	16830	16320	100	141	141	24	139	141	18	20	8	0	75	76	15	75	77	22	6	1	0	100000.000	2.000	1.909	1.610	3.336	38.496	0.001	80	408	2	3	16.610	2	0	2	1	-50
4	8	12	"Ctrl-Y450ng/ul"	"Ctrl-Y450ng/ul"	17000	16320	100	145	154	43	143	144	19	21	8	0	81	94	60	75	77	23	13	7	0	0.333	0.579	1.461	1.063	2.925	0.745	0.342	80	418	8	30	-1.585	2	6	11	19	-50
4	9	12	"Ctrl-FtsQ50ng/ul"	"Ctrl-FtsQ50ng/ul"	17190	16330	100	354	653	644	143	143	19	97	93	0	293	611	667	76	77	16	100	98	0	0.972	0.953	0.923	0.902	1.537	0.963	0.955	80	406	428	1045	-0.040	211	217	510	535	0
4	10	12	"Ctrl-ssM13162ng/ul"	"Ctrl-ssM13162ng/ul"	17350	16320	100	161	176	53	140	141	23	37	25	0	93	102	35	78	79	15	48	31	0	1.400	1.500	1.250	1.269	3.305	1.821	0.449	80	371	36	60	0.485	21	15	36	24	-50
4	11	12	"ctrl-buffer"	"ctrl-buffer"	17520	16320	100	136	160	99	138	139	18	23	12	0	88	113	101	79	80	18	27	13	0	-0.222	0.647	1.310	1.163	4.193	0.983	0.642	80	408	7	56	Error	-2	9	22	34	-50
4	12	12	"Ctrl-hum b-actin100ng/ul"	"Ctrl-hum b-actin100ng/ul"	17700	16330	110	513	553	174	140	142	20	100	100	0	88	90	17	79	80	17	31	10	0	41.444	37.545	20.255	23.616	2.160	48.986	0.075	80	440	382	424	5.373	373	9	413	11	0
4	13	12	"Ctrl-Nif100ng/ul"	"Ctrl-Nif100ng/ul"	17870	16320	100	151	155	22	140	141	23	35	7	0	79	80	14	81	82	25	5	0	0	-5.500	-15.000	0.995	0.993	3.227	0.043	0.002	80	396	9	14	Error	11	-2	15	-1	-50
4	14	12	"Ctrl-Y4100ng/ul"	"Ctrl-Y4100ng/ul"	18040	16320	100	148	156	36	141	141	19	26	11	0	81	84	17	79	83	47	2	0	0	3.500	3.000	2.171	2.182	3.098	6.366	0.046	80	407	9	20	1.807	7	2	15	5	-50
4	15	12	"Ctrl-FtsQ100ng/ul"	"Ctrl-FtsQ100ng/ul"	18230	16330	100	714	1286	1304	141	143	26	100	100	0	702	1281	1399	78	80	15	100	100	0	0.918	0.952	0.909	0.968	1.353	0.939	0.962	80	393	1197	2348	-0.123	573	624	1145	1203	0
4	16	12	"Ctrl-ssM13buffer"	"Ctrl-ssM13buffer"	18390	16320	100	145	164	94	141	141	20	21	8	0	82	101	77	77	78	14	31	10	0	0.800	0.958	1.100	1.205	3.815	1.289	0.603	80	396	9	47	-0.322	4	5	23	24	-50
4	17	12	"ctrl-buffer"	"ctrl-buffer"	18570	16320	100	134	140	25	142	142	24	10	6	0	82	90	28	77	79	23	17	7	0	-1.600	-0.154	1.143	1.384	3.340	1.378	0.144	80	420	-3	11	Error	-8	5	-2	13	-50
4	18	12	"Ctrl-hum b-actin50ng/ul"	"Ctrl-hum b-actin50ng/ul"	18750	16320	110	342	347	72	138	140	19	100	97	0	80	80	13	76	77	15	20	2	0	51.000	52.250	23.420	19.260	2.349	62.038	0.017	80	424	208	213	5.672	204	4	209	4	0
4	19	12	"Ctrl-Nif400ng/ul"	"Ctrl-Nif400ng/ul"	18910	16320	100	150	270	674	137	138	17	48	33	0	83	228	794	75	76	15	32	11	0	1.625	0.869	1.933	1.812	4.209	0.833	0.776	80	395	21	286	0.700	13	8	133	153	-50
4	20	12	"Ctrl-Y4400ng/ul"	"Ctrl-Y4400ng/ul"	19090	16320	100	149	155	32	138	138	18	40	20	0	80	82	17	77	78	14	16	8	0	3.667	3.400	1.906	2.113	3.847	6.617	0.039	80	425	14	22	1.874	11	3	17	5	-50
4	21	12	"Ctrl-FtsQ400ng/ul"	"Ctrl-FtsQ400ng/ul"	19290	16320	110	2387	3350	2460	140	142	21	100	100	0	2520	3476	2735	80	83	20	100	100	0	0.921	0.945	0.937	0.962	1.270	0.924	0.979	80	448	4687	6606	-0.119	2247	2440	3210	3396	0
4	22	12	"Ctrl-ssM13buffer"	"Ctrl-ssM13buffer"	19440	16320	100	136	158	101	136	138	19	17	10	0	84	106	98	78	80	22	20	8	0	0.000	0.786	1.212	1.041	4.176	1.057	0.651	80	368	6	50	Error	0	6	22	28	-50
4	23	12	"ctrl-buffer"	"ctrl-buffer"	19610	16320	100	138	144	26	136	138	19	22	10	0	81	86	31	76	77	13	26	10	0	0.400	0.800	1.167	1.083	4.237	1.469	0.032	80	397	7	18	-1.322	2	5	8	10	-50
4	24	12	"Ctrl-hum b-actinbuffer"	"Ctrl-hum b-actinbuffer"	19780	16320	100	142	144	34	139	140	19	18	6	0	84	94	44	76	77	12	43	21	0	0.375	0.278	0.931	0.974	3.470	1.484	0.256	80	429	11	23	-1.415	3	8	5	18	-50
4	1	13	"phoP"	"STM1231"	15790	16520	110	5946	6139	1643	143	145	20	100	100	0	3367	3429	961	73	75	13	100	100	0	1.762	1.787	1.756	1.791	1.106	1.773	0.972	80	497	9097	9352	0.817	5803	3294	5996	3356	0
4	2	13	"phoP"	"STM1231"	15960	16510	100	4760	4756	849	142	146	22	100	100	0	2906	2869	599	74	76	15	100	100	0	1.631	1.651	1.648	1.659	1.141	1.643	0.966	80	418	7450	7409	0.705	4618	2832	4614	2795	0
4	3	13	"phoQ"	"STM1230"	16140	16510	100	931	968	301	143	148	39	100	100	0	1291	1383	582	75	79	51	100	100	0	0.648	0.631	0.658	0.648	1.212	0.600	0.935	80	416	2004	2133	-0.626	788	1216	825	1308	0
4	4	13	"phoQ"	"STM1230"	16320	16500	110	3536	3751	1238	143	147	38	100	100	0	5753	5985	1930	74	79	50	100	100	0	0.597	0.610	0.618	0.605	1.256	0.611	0.966	80	439	9072	9519	-0.743	3393	5679	3608	5911	0
4	5	13	"phoQ"	"STM1230"	16480	16500	100	1721	1844	525	143	145	21	100	100	0	2544	2784	980	74	76	17	100	100	0	0.639	0.628	0.627	0.635	1.174	0.608	0.965	80	376	4048	4411	-0.646	1578	2470	1701	2710	0
4	6	13	"hupA"	"STM4170"	16650	16500	110	2974	3011	934	144	147	27	100	100	0	1173	1158	406	76	79	18	100	100	0	2.580	2.650	2.676	2.673	1.147	2.616	0.974	80	453	3927	3949	1.367	2830	1097	2867	1082	0
4	7	13	"sopB"	"STM1091"	16830	16500	100	849	893	261	144	147	27	100	100	0	6527	6931	2522	77	82	29	100	100	0	0.109	0.109	0.108	0.110	1.152	0.106	0.966	80	420	7155	7603	-3.194	705	6450	749	6854	0
4	8	13	"pipC"	"STM0375"	17000	16500	100	771	746	171	144	146	22	100	100	0	3517	3450	943	77	90	69	100	100	0	0.182	0.178	0.178	0.178	1.165	0.174	0.959	80	408	4067	3975	-2.456	627	3440	602	3373	0
4	9	13	"pipC"	"STM0375"	17170	16500	100	542	548	120	145	147	23	100	100	0	2208	2268	666	78	91	68	100	100	0	0.186	0.184	0.186	0.184	1.191	0.181	0.949	80	407	2527	2593	-2.424	397	2130	403	2190	0
4	10	13	"ssrB"	"STM1391"	17360	16490	110	1721	1721	536	144	144	19	100	100	0	3826	3978	1011	78	81	18	100	100	0	0.421	0.404	0.394	0.393	1.253	0.408	0.949	80	452	5325	5477	-1.249	1577	3748	1577	3900	0
4	11	13	"ssrB"	"STM1391"	17520	16500	100	1606	1636	337	142	143	20	100	100	0	3879	3904	883	78	81	24	100	100	0	0.385	0.390	0.391	0.391	1.099	0.386	0.980	80	405	5265	5320	-1.376	1464	3801	1494	3826	0
4	12	13	"ssrB"	"STM1391"	17710	16490	110	1832	1728	317	140	142	23	100	100	0	4508	4375	739	79	82	29	100	100	0	0.382	0.370	0.376	0.367	1.200	0.368	0.970	80	439	6121	5884	-1.388	1692	4429	1588	4296	0
4	13	13	"lrp"	"STM0959"	17870	16500	110	4133	4028	854	143	148	41	100	100	0	3795	3663	803	79	84	36	100	100	0	1.074	1.084	1.085	1.087	1.113	1.082	0.974	80	439	7706	7469	0.103	3990	3716	3885	3584	0
4	14	13	"lrp"	"STM0959"	18050	16490	110	2970	2947	605	142	148	40	100	100	0	2905	2784	597	78	83	35	100	100	0	1.000	1.037	1.047	1.037	1.163	1.037	0.971	80	454	5655	5511	0.001	2828	2827	2805	2706	0
4	15	13	"gyrA"	"STM2272"	18220	16500	100	4819	5020	1398	143	151	41	100	100	0	1829	1908	553	78	81	17	100	100	0	2.670	2.665	2.630	2.683	1.122	2.664	0.975	80	384	6427	6707	1.417	4676	1751	4877	1830	0
4	16	13	"gyrA"	"STM2272"	18390	16500	110	9848	10773	2984	141	149	46	100	100	0	3349	3645	1039	79	82	18	100	100	0	2.969	2.981	2.977	2.995	1.119	2.996	0.970	80	452	12977	14198	1.570	9707	3270	10632	3566	0
4	17	13	"csrA"	"STM2826"	18570	16500	110	2561	2593	458	140	145	39	100	100	0	1885	1883	350	78	82	27	100	100	0	1.340	1.359	1.344	1.362	1.089	1.364	0.972	80	466	4228	4258	0.422	2421	1807	2453	1805	0
4	18	13	"csrA"	"STM2826"	18740	16500	110	1517	1423	342	140	148	48	100	100	0	1198	1119	295	76	85	40	100	100	0	1.227	1.230	1.236	1.249	1.255	1.227	0.960	80	466	2499	2326	0.295	1377	1122	1283	1043	0
4	19	13	"yhhP"	"STM3578"	18920	16500	100	1161	1159	234	139	146	45	100	100	0	1601	1579	368	76	84	36	100	100	0	0.670	0.679	0.681	0.682	1.152	0.668	0.963	80	409	2547	2523	-0.577	1022	1525	1020	1503	0
4	20	13	"yhhP"	"STM3578"	19090	16500	110	986	967	199	140	140	19	100	100	0	1472	1406	288	76	77	15	100	100	0	0.606	0.622	0.625	0.617	1.171	0.623	0.962	80	454	2242	2157	-0.723	846	1396	827	1330	0
4	21	13	"yhhP"	"STM3578"	19270	16500	100	979	958	175	139	141	21	100	100	0	1366	1331	282	77	80	20	100	100	0	0.652	0.653	0.650	0.655	1.123	0.648	0.975	80	410	2129	2073	-0.618	840	1289	819	1254	0
4	22	13	"topA"	"STM1714"	19440	16500	110	10054	10247	2104	139	145	45	100	100	0	6862	7051	1554	77	82	32	100	100	0	1.461	1.449	1.460	1.454	1.102	1.443	0.977	80	440	16700	17082	0.547	9915	6785	10108	6974	0
4	23	13	"topA"	"STM1714"	19610	16500	100	1303	1308	384	139	145	47	100	100	0	754	800	274	77	81	31	100	100	0	1.719	1.617	1.605	1.648	1.194	1.588	0.950	80	409	1841	1892	0.782	1164	677	1169	723	0
4	24	13	"fur"	"STM0693"	19790	16490	110	3886	3669	973	140	142	26	100	100	0	2999	2847	698	76	77	14	100	100	0	1.282	1.274	1.283	1.252	1.213	1.293	0.972	80	512	6669	6300	0.358	3746	2923	3529	2771	0
4	1	14	""	"STM1553"	15780	16660	90	373	396	148	144	145	21	100	100	0	1176	1244	763	75	79	26	100	100	0	0.208	0.216	0.220	0.223	1.250	0.207	0.920	52	352	1330	1421	-2.265	229	1101	252	1169	0
4	2	14	""	"STM3783"	15960	16680	100	284	287	56	143	145	20	97	96	0	1214	1227	465	76	79	25	100	100	0	0.124	0.125	0.124	0.129	1.582	0.115	0.844	80	463	1279	1295	-3.013	141	1138	144	1151	0
4	3	14	""	"STM2242"	16140	16670	110	387	386	85	144	145	19	97	97	0	1715	1600	540	74	77	19	100	100	0	0.148	0.159	0.158	0.160	1.301	0.154	0.916	80	482	1884	1768	-2.756	243	1641	242	1526	0
4	4	14	"yfiM"	"STM2653"	16310	16670	110	374	410	161	144	147	37	100	100	0	1919	2072	844	75	80	51	100	100	0	0.125	0.133	0.125	0.127	1.346	0.129	0.775	80	463	2074	2263	-3.003	230	1844	266	1997	0
4	5	14	"oxyS"	"STM4124"	16480	16680	120	234	250	71	142	143	20	97	89	0	479	514	270	74	76	17	97	97	0	0.227	0.245	0.241	0.251	1.793	0.243	0.846	120	582	497	548	-2.138	92	405	108	440	0
4	6	14	""	"STM4302"	16660	16670	110	226	225	38	143	143	22	97	86	0	2287	2124	692	75	78	24	100	100	0	0.038	0.040	0.039	0.039	1.420	0.041	0.757	80	479	2295	2131	-4.736	83	2212	82	2049	0
4	7	14	"ssaT"	"STM1421"	16830	16680	110	894	1037	490	144	145	19	100	100	0	5433	6622	3593	75	78	23	100	100	0	0.140	0.136	0.136	0.136	1.170	0.134	0.955	80	497	6108	7440	-2.837	750	5358	893	6547	0
4	8	14	"nrdI"	"STM2806"	17000	16680	110	385	599	593	144	145	21	100	100	0	1075	1874	2253	76	77	24	100	100	0	0.241	0.253	0.237	0.242	1.374	0.247	0.889	80	483	1240	2253	-2.051	241	999	455	1798	0
4	9	14	"sipA"	"STM2882"	17160	16670	100	1638	1708	903	144	146	23	100	100	0	4383	4506	2441	76	85	40	100	100	0	0.347	0.353	0.343	0.357	1.199	0.351	0.960	80	437	5801	5994	-1.528	1494	4307	1564	4430	0
4	10	14	"dctA"	"STM3614"	17350	16670	100	727	781	193	145	147	22	100	100	0	3440	3632	1028	78	86	39	100	100	0	0.173	0.179	0.176	0.179	1.150	0.175	0.953	80	448	3944	4190	-2.530	582	3362	636	3554	0
4	11	14	"aroB"	"STM3486"	17510	16670	100	234	363	415	145	146	18	95	90	0	135	211	242	76	77	12	96	88	0	1.508	1.615	1.444	1.457	1.896	1.759	0.869	80	426	148	353	0.593	89	59	218	135	0
4	12	14	"purN"	"STM2500"	17690	16670	100	1480	1694	736	141	143	20	100	100	0	2020	2303	1097	75	78	27	100	100	0	0.688	0.697	0.706	0.699	1.144	0.685	0.955	80	464	3284	3781	-0.539	1339	1945	1553	2228	0
4	13	14	"yjgG"	"STM4462"	17870	16670	100	202	205	29	141	143	28	92	56	0	925	915	191	76	78	17	100	100	0	0.072	0.076	0.076	0.071	1.569	0.078	0.679	80	440	910	903	-3.799	61	849	64	839	0
4	14	14	""	"STM0437"	18040	16670	100	1716	1986	778	142	144	20	100	100	0	3070	3655	1494	76	78	17	100	100	0	0.526	0.515	0.517	0.515	1.135	0.510	0.963	80	452	4568	5423	-0.928	1574	2994	1844	3579	0
4	15	14	""	"STM0565"	18220	16670	110	529	560	150	143	145	23	100	100	0	1631	1651	477	77	78	16	100	100	0	0.248	0.265	0.259	0.262	1.180	0.266	0.952	80	496	1940	1991	-2.009	386	1554	417	1574	0
4	16	14	"res"	"STM0358"	18390	16670	110	533	576	154	142	145	29	100	100	0	2190	2375	782	77	78	14	100	100	0	0.185	0.189	0.187	0.188	1.144	0.185	0.950	80	496	2504	2732	-2.434	391	2113	434	2298	0
4	17	14	""	"STM2003"	18570	16680	110	847	899	317	140	141	20	100	100	0	2073	2220	947	76	77	13	100	100	0	0.354	0.354	0.358	0.355	1.172	0.344	0.951	80	524	2704	2903	-1.498	707	1997	759	2144	0
4	18	14	"nfo"	"STM2203"	18750	16680	110	572	652	240	139	143	34	100	100	0	1826	2227	1050	75	79	26	100	100	0	0.247	0.238	0.238	0.240	1.201	0.232	0.963	80	483	2184	2665	-2.016	433	1751	513	2152	0
4	19	14	"EMPTY"	"EMPTY"	18900	16670	100	139	142	30	139	140	18	18	5	0	75	76	19	75	75	12	12	5	0	0.000	3.000	2.000	1.431	3.313	3.468	0.099	80	402	0	4	Error	0	0	3	1	-75
4	20	14	"EMPTY"	"EMPTY"	19070	16670	100	144	145	20	141	140	18	21	5	0	76	75	12	74	75	12	12	2	0	1.500	4.000	1.625	1.470	3.593	0.009	0.000	80	429	5	5	0.585	3	2	4	1	-75
4	21	14	"EMPTY"	"EMPTY"	19240	16670	100	137	136	20	141	142	35	1	0	0	75	75	14	74	74	11	17	6	0	-4.000	-5.000	1.784	1.492	3.495	9.894	0.006	80	442	-3	-4	Error	-4	1	-5	1	-75
4	22	14	"EMPTY"	"EMPTY"	19420	16670	100	139	140	18	139	140	27	7	0	0	78	78	13	75	75	13	18	5	0	0.000	0.333	1.697	1.463	3.254	13.312	0.004	80	441	3	4	Error	0	3	1	3	-75
4	23	14	"EMPTY"	"EMPTY"	19590	16670	100	144	145	22	139	139	17	27	10	0	75	75	11	74	75	11	17	5	0	5.000	6.000	2.267	2.053	4.235	5.407	0.035	80	441	6	7	2.322	5	1	6	1	-75
4	24	14	"EMPTY"	"EMPTY"	19770	16670	100	138	137	19	137	139	20	13	1	0	74	75	12	75	76	13	13	3	0	-1.000	0.000	1.733	1.498	2.618	7.566	0.010	80	496	0	0	Error	1	-1	0	0	-75
5	1	1	"yggG"	"STM3077"	2400	18960	130	1003	1047	358	140	141	19	100	100	0	3308	3488	1277	79	81	23	100	100	0	0.267	0.266	0.264	0.265	1.169	0.261	0.943	120	619	4092	4316	-1.904	863	3229	907	3409	0
5	2	1	""	"STM1249"	2570	18960	140	3022	2985	735	141	143	20	100	100	0	3135	3051	836	80	83	24	100	100	0	0.943	0.957	0.951	0.971	1.297	0.943	0.944	156	574	5936	5815	-0.085	2881	3055	2844	2971	0
5	3	1	"csgA"	"STM1144"	2740	18960	130	2176	2238	701	144	145	20	100	100	0	5172	5508	1859	80	83	37	100	100	0	0.399	0.386	0.389	0.387	1.183	0.373	0.937	120	456	7124	7522	-1.325	2032	5092	2094	5428	0
5	4	1	"malT"	"STM3515"	2910	18960	140	646	666	270	144	145	21	99	99	0	1268	1323	655	79	81	33	98	98	0	0.422	0.420	0.413	0.430	1.518	0.401	0.899	156	552	1691	1766	-1.244	502	1189	522	1244	0
5	5	1	""	"STM0212"	3090	18950	130	625	790	461	144	145	20	100	100	0	1067	1357	996	78	80	14	100	100	0	0.486	0.505	0.519	0.532	1.342	0.479	0.926	120	525	1470	1925	-1.040	481	989	646	1279	0
5	6	1	"gltX"	"STM2415"	3260	18950	130	1751	1881	713	146	146	19	100	100	0	2880	3045	1033	78	79	13	100	100	0	0.573	0.585	0.572	0.583	1.125	0.598	0.956	120	524	4407	4702	-0.804	1605	2802	1735	2967	0
5	7	1	""	"STM0055"	3430	18960	130	378	408	145	146	148	20	100	100	0	1545	1708	891	79	79	14	100	100	0	0.158	0.161	0.155	0.159	1.230	0.152	0.877	120	469	1698	1891	-2.660	232	1466	262	1629	0
5	8	1	"acnA"	"STM1712"	3600	18950	130	645	723	242	146	149	21	100	100	0	1493	1652	676	77	78	14	100	100	0	0.352	0.366	0.360	0.368	1.159	0.357	0.960	120	530	1915	2152	-1.505	499	1416	577	1575	0
5	9	1	"rfbF"	"STM2092"	3780	18950	130	1544	1694	660	147	150	22	100	100	0	1381	1562	814	78	80	23	100	100	0	1.072	1.042	1.062	1.057	1.199	0.993	0.942	120	549	2700	3031	0.100	1397	1303	1547	1484	0
5	10	1	"osmY"	"STM4561"	3950	18950	130	1335	1333	270	151	153	25	100	100	0	7131	6975	1560	80	84	26	100	100	0	0.168	0.171	0.168	0.172	1.154	0.167	0.956	120	518	8235	8077	-2.574	1184	7051	1182	6895	0
5	11	1	"hflB"	"STM3296"	4130	18950	140	6254	6430	2475	153	156	38	100	100	0	862	872	356	79	92	82	98	94	0	7.792	7.916	7.959	8.187	1.429	8.041	0.912	156	580	6884	7070	2.962	6101	783	6277	793	0
5	12	1	"yheM"	"STM3450"	4300	18950	130	1046	1031	270	151	155	37	100	100	0	2113	2135	669	77	89	79	100	100	0	0.440	0.428	0.442	0.429	1.187	0.420	0.948	120	478	2931	2938	-1.186	895	2036	880	2058	0
5	13	1	"yifL"	"STM3946"	4470	18960	140	1592	1654	399	152	154	20	100	100	0	3136	3176	863	78	83	40	100	100	0	0.471	0.485	0.479	0.489	1.198	0.472	0.954	156	558	4498	4600	-1.087	1440	3058	1502	3098	0
5	14	1	""	"STM3941"	4640	18950	130	2455	2439	528	154	158	34	100	100	0	7819	7613	1630	77	87	86	100	100	0	0.297	0.303	0.296	0.304	1.156	0.296	0.958	120	505	10043	9821	-1.750	2301	7742	2285	7536	0
5	15	1	"hemD"	"STM3937"	4820	18960	140	1755	1682	338	154	157	33	100	100	0	6483	6245	1586	76	83	75	100	100	0	0.250	0.248	0.248	0.252	1.316	0.238	0.954	156	558	8008	7697	-2.001	1601	6407	1528	6169	0
5	16	1	"wecF"	"STM3928"	5000	18960	140	743	710	165	153	154	21	100	100	0	1610	1594	575	75	77	16	100	100	0	0.384	0.367	0.370	0.382	1.532	0.334	0.881	156	499	2125	2076	-1.379	590	1535	557	1519	0
5	17	1	"wecD"	"STM3924"	5170	18960	140	1121	1087	222	154	154	20	100	100	0	5231	5038	1383	75	77	13	100	100	0	0.188	0.188	0.187	0.192	1.266	0.181	0.955	156	491	6123	5896	-2.415	967	5156	933	4963	0
5	18	1	"wecB"	"STM3920"	5340	18960	140	2990	2920	885	156	156	20	100	100	0	7552	7280	2251	75	77	23	100	100	0	0.379	0.384	0.389	0.382	1.277	0.377	0.956	156	578	10311	9969	-1.400	2834	7477	2764	7205	0
5	19	1	""	"STM4431"	5520	18960	110	181	180	27	157	157	20	57	17	0	337	350	104	75	75	11	100	100	0	0.092	0.084	0.103	0.094	1.981	0.079	0.164	80	397	286	298	-3.448	24	262	23	275	0
5	20	1	""	"STM4435"	5680	18950	130	218	226	41	156	160	31	85	48	0	536	577	211	77	83	39	99	98	0	0.135	0.140	0.130	0.126	1.605	0.151	0.588	120	565	521	570	-2.888	62	459	70	500	0
5	21	1	""	"STM4442"	5860	18950	130	246	550	1197	155	158	30	94	70	0	1242	1503	1139	76	82	37	100	100	0	0.078	0.277	0.078	0.093	2.460	0.690	0.598	120	546	1257	1822	-3.680	91	1166	395	1427	0
5	22	1	"treC"	"STM4453"	6030	18960	120	171	174	27	153	154	21	45	14	0	341	366	173	74	75	12	99	99	0	0.067	0.072	0.093	0.091	2.559	0.067	0.203	120	452	285	313	-3.891	18	267	21	292	0
5	23	1	""	"STM4467"	6210	18960	130	158	159	22	153	154	19	25	7	0	308	342	126	73	74	11	100	100	0	0.021	0.022	0.065	0.062	2.354	0.027	0.031	120	476	240	275	-5.555	5	235	6	269	0
5	24	1	"idnK"	"STM4485"	6380	18960	120	264	277	74	151	151	19	97	92	0	528	583	269	74	75	15	100	100	0	0.249	0.248	0.248	0.240	1.581	0.234	0.787	120	561	567	635	-2.006	113	454	126	509	0
5	1	2	"yjaH"	"STM4171"	2370	19130	130	1563	1598	376	142	143	20	100	100	0	1472	1550	465	78	81	21	100	100	0	1.019	0.989	0.990	1.014	1.273	0.950	0.927	120	528	2815	2928	0.028	1421	1394	1456	1472	0
5	2	2	"purD"	"STM4175"	2550	19130	130	801	880	328	145	147	24	100	100	0	1424	1664	788	83	91	38	100	100	0	0.489	0.465	0.463	0.475	1.343	0.407	0.862	120	334	1997	2316	-1.032	656	1341	735	1581	0
5	3	2	"livJ"	"STM3567"	2730	19130	130	1456	1685	760	145	147	22	100	100	0	2203	2683	1382	83	89	35	100	100	0	0.618	0.592	0.586	0.609	1.291	0.571	0.943	120	325	3431	4140	-0.693	1311	2120	1540	2600	0
5	4	2	"yihS"	"STM4021"	2900	19120	120	173	178	31	146	148	19	63	30	0	723	862	421	80	83	20	100	100	0	0.042	0.041	0.047	0.044	1.855	0.042	0.453	120	294	670	814	-4.574	27	643	32	782	0
5	5	2	"prlC"	"STM3594"	3060	19130	130	286	316	99	146	146	20	99	97	0	810	980	592	79	81	15	100	100	0	0.192	0.189	0.197	0.197	1.542	0.163	0.802	120	349	871	1071	-2.384	140	731	170	901	0
5	6	2	"atpB"	"STM3871"	3240	19130	120	2640	2907	1314	147	146	20	100	100	0	1722	1892	823	81	82	16	100	100	0	1.519	1.524	1.461	1.531	1.249	1.563	0.895	120	332	4134	4571	0.603	2493	1641	2760	1811	0
5	7	2	"xseA"	"STM2512"	3410	19130	140	1384	1399	453	147	148	19	100	100	0	3496	3412	1298	82	82	18	100	100	0	0.362	0.376	0.370	0.390	1.455	0.353	0.893	156	296	4651	4582	-1.465	1237	3414	1252	3330	0
5	8	2	"sprB"	"STM2866"	3580	19130	140	1754	1706	679	145	148	22	100	99	0	6098	5914	2317	79	81	18	100	100	0	0.267	0.268	0.265	0.278	1.589	0.262	0.924	156	321	7628	7396	-1.903	1609	6019	1561	5835	0
5	9	2	"sinR"	"STM0304"	3760	19130	130	1932	2053	842	147	149	24	100	100	0	3415	3687	1565	79	85	30	100	100	0	0.535	0.528	0.541	0.532	1.207	0.518	0.932	120	362	5121	5514	-0.902	1785	3336	1906	3608	0
5	10	2	"hilC"	"STM2867"	3930	19130	120	1327	1361	449	153	154	27	100	100	0	4544	4550	1515	84	91	34	100	100	0	0.263	0.270	0.268	0.272	1.189	0.264	0.938	120	338	5634	5674	-1.926	1174	4460	1208	4466	0
5	11	2	"bcfB"	"STM0022"	4100	19120	130	812	878	232	156	162	46	100	100	0	6434	6965	2019	84	109	108	100	100	0	0.103	0.105	0.104	0.104	1.236	0.097	0.904	120	336	7006	7603	-3.275	656	6350	722	6881	0
5	12	2	"bcfH"	"STM0028"	4280	19120	130	431	495	264	155	160	42	100	99	0	4075	4647	3114	81	106	108	100	100	0	0.069	0.074	0.070	0.072	1.284	0.075	0.907	120	355	4270	4906	-3.855	276	3994	340	4566	0
5	13	2	"orf5"	"PSLT015"	4460	19130	130	1124	1164	312	158	158	23	100	100	0	8608	8655	2838	83	94	57	100	100	0	0.113	0.117	0.116	0.119	1.189	0.109	0.920	120	349	9491	9578	-3.142	966	8525	1006	8572	0
5	14	2	"srgC"	"PSLT008"	4630	19130	130	2702	2769	686	158	160	26	100	100	0	11483	11621	2759	83	95	66	100	100	0	0.223	0.226	0.226	0.225	1.133	0.221	0.942	120	325	13944	14149	-2.164	2544	11400	2611	11538	0
5	15	2	"uvrA"	"STM4254"	4800	19130	130	1880	1957	578	155	158	25	100	100	0	1349	1411	472	80	86	49	100	100	0	1.359	1.354	1.368	1.368	1.230	1.304	0.872	120	320	2994	3133	0.443	1725	1269	1802	1331	0
5	16	2	""	"STM4260"	4980	19130	140	534	538	157	155	266	599	3	0	0	12256	12217	4288	80	147	345	99	99	0	0.031	0.032	0.031	0.033	1.424	0.025	0.100	156	269	12555	12520	-5.006	379	12176	383	12137	0
5	17	2	""	"STM4261"	5150	19130	140	2137	2057	687	161	271	606	94	85	0	11718	10812	3945	81	152	349	98	97	0	0.170	0.177	0.173	0.177	1.666	0.167	0.777	156	262	13613	12627	-2.558	1976	11637	1896	10731	0
5	18	2	""	"STM4261"	5330	19130	130	3790	3890	1188	159	159	20	100	100	0	7795	7925	2804	77	85	40	100	100	0	0.470	0.475	0.478	0.484	1.223	0.440	0.901	120	325	11349	11579	-1.088	3631	7718	3731	7848	0
5	19	2	"livM"	"STM3562"	5500	19130	120	270	304	138	155	157	27	100	97	0	828	1027	649	75	80	32	100	100	0	0.153	0.157	0.150	0.145	1.439	0.171	0.830	120	357	868	1101	-2.711	115	753	149	952	0
5	20	2	"mviN"	"STM1170"	5670	19130	120	240	249	49	154	156	27	96	85	0	382	429	160	76	77	15	100	100	0	0.281	0.269	0.270	0.261	1.677	0.250	0.646	120	348	392	448	-1.831	86	306	95	353	0
5	21	2	"citA"	"STM0689"	5840	19130	130	319	370	184	155	174	194	31	9	0	1447	1646	959	76	81	35	100	100	0	0.120	0.137	0.134	0.128	1.392	0.141	0.828	120	353	1535	1785	-3.063	164	1371	215	1570	0
5	22	2	"ssaL"	"STM1412"	6020	19130	140	2534	2581	1033	155	175	198	100	99	0	3193	3176	1336	77	83	41	100	100	0	0.763	0.783	0.787	0.816	1.419	0.772	0.928	156	340	5495	5525	-0.389	2379	3116	2426	3099	0
5	23	2	"ssaP"	"STM1417"	6200	19130	140	566	596	213	152	155	20	98	98	0	4036	4084	1628	76	80	27	100	100	0	0.105	0.111	0.108	0.110	1.538	0.105	0.846	156	286	4374	4452	-3.258	414	3960	444	4008	0
5	24	2	"fusA"	"STM3446"	6360	19130	140	3214	3342	1220	154	154	21	100	100	0	339	349	120	73	77	23	98	97	0	11.504	11.551	11.404	11.817	1.505	12.003	0.876	156	521	3326	3464	3.524	3060	266	3188	276	0
5	1	3	"moeB"	"STM0845"	2370	19300	120	404	435	143	142	143	19	100	100	0	1203	1318	545	77	79	15	100	100	0	0.233	0.236	0.229	0.233	1.267	0.232	0.911	120	446	1388	1534	-2.104	262	1126	293	1241	0
5	2	3	"carA"	"STM0066"	2530	19300	130	997	1074	436	145	146	22	100	100	0	3129	3508	1693	81	87	33	100	100	0	0.280	0.271	0.277	0.275	1.244	0.255	0.927	120	355	3900	4356	-1.839	852	3048	929	3427	0
5	3	3	"prfA"	"STM1776"	2710	19300	130	657	708	208	145	146	21	100	100	0	2276	2413	803	82	89	35	100	100	0	0.233	0.242	0.240	0.241	1.182	0.233	0.934	120	370	2706	2894	-2.099	512	2194	563	2331	0
5	4	3	"invC"	"STM2894"	2880	19300	130	559	581	147	145	145	20	100	100	0	1524	1608	553	80	83	22	100	100	0	0.287	0.285	0.289	0.286	1.200	0.278	0.925	120	362	1858	1964	-1.802	414	1444	436	1528	0
5	5	3	"envE"	"STM1242"	3060	19300	130	3757	4009	1520	144	146	22	100	100	0	4102	4373	1621	78	82	26	100	100	0	0.898	0.900	0.903	0.899	1.140	0.904	0.959	120	385	7637	8160	-0.155	3613	4024	3865	4295	0
5	6	3	"eutE"	"STM2463"	3230	19300	130	198	229	124	145	147	22	84	62	0	793	910	545	78	82	26	100	100	0	0.074	0.101	0.073	0.077	1.804	0.131	0.628	120	341	768	916	-3.754	53	715	84	832	0
5	7	3	"rfaK"	"STM3714"	3400	19300	130	538	555	136	147	148	20	100	100	0	2587	2666	795	80	81	17	100	100	0	0.156	0.158	0.158	0.158	1.213	0.154	0.942	120	319	2898	2994	-2.681	391	2507	408	2586	0
5	8	3	"ipk"	"STM1779"	3580	19290	130	893	941	314	146	147	20	100	100	0	1169	1238	470	78	80	16	100	100	0	0.685	0.685	0.694	0.681	1.259	0.680	0.952	120	328	1838	1955	-0.546	747	1091	795	1160	0
5	9	3	"nanH"	"STM0928"	3750	19300	130	198	203	42	146	147	21	83	62	0	3520	3744	1311	77	80	19	100	100	0	0.015	0.016	0.017	0.019	1.582	0.014	0.443	120	341	3495	3724	-6.049	52	3443	57	3667	0
5	10	3	"pagC"	"STM1246"	3930	19300	130	2349	2972	2183	148	149	22	100	100	0	617	737	391	79	83	23	100	100	0	4.091	4.292	4.045	4.185	1.266	5.092	0.865	120	334	2739	3482	2.032	2201	538	2824	658	0
5	11	3	"leuC"	"STM0111"	4100	19300	140	298	334	105	155	157	34	98	93	0	1575	2043	1208	84	100	73	99	98	0	0.096	0.091	0.093	0.095	1.511	0.087	0.914	156	344	1634	2138	-3.382	143	1491	179	1959	0
5	12	3	"fliL"	"STM1975"	4270	19300	120	380	382	94	155	158	33	100	98	0	1980	2116	768	85	96	62	100	100	0	0.119	0.112	0.111	0.110	1.280	0.111	0.917	120	360	2120	2258	-3.074	225	1895	227	2031	0
5	13	3	"yfeK"	"STM2438"	4450	19300	130	1137	1118	248	156	161	46	100	100	0	3654	3603	1030	82	93	61	100	100	0	0.275	0.273	0.274	0.275	1.161	0.264	0.949	120	397	4553	4483	-1.864	981	3572	962	3521	0
5	14	3	""	"STM1012"	4630	19300	120	737	775	232	156	161	46	100	100	0	2402	2635	1048	80	90	61	100	100	0	0.250	0.242	0.239	0.247	1.256	0.231	0.938	120	325	2903	3174	-1.999	581	2322	619	2555	0
5	15	3	""	"STM1016"	4790	19300	130	417	424	86	154	156	23	100	100	0	5298	5334	1474	80	84	27	100	100	0	0.050	0.051	0.050	0.051	1.222	0.050	0.924	120	347	5481	5524	-4.310	263	5218	270	5254	0
5	16	3	"yfbG"	"STM2299"	4980	19300	130	401	435	153	155	246	547	5	0	0	2666	2945	1369	81	136	315	100	99	0	0.095	0.098	0.094	0.094	1.362	0.120	0.155	120	325	2831	3144	-3.393	246	2585	280	2864	0
5	17	3	"orf32"	"STM1380"	5140	19310	130	2438	2429	611	157	249	553	100	99	0	6427	6429	1663	79	137	319	100	100	0	0.359	0.358	0.358	0.358	1.112	0.347	0.831	120	317	8629	8622	-1.477	2281	6348	2272	6350	0
5	18	3	"ybaK"	"STM0495"	5320	19300	130	772	795	214	157	158	23	99	99	0	2111	2180	698	77	84	34	100	100	0	0.302	0.303	0.306	0.301	1.288	0.304	0.937	120	372	2649	2741	-1.726	615	2034	638	2103	0
5	19	3	"finO"	"PSLT111"	5490	19310	130	746	766	191	154	157	29	100	100	0	2228	2358	788	76	82	30	100	100	0	0.275	0.268	0.264	0.271	1.189	0.256	0.954	120	375	2744	2894	-1.862	592	2152	612	2282	0
5	20	3	"holE"	"STM1876"	5670	19300	120	431	474	171	153	157	32	100	98	0	754	895	426	75	78	20	100	100	0	0.409	0.391	0.378	0.383	1.302	0.380	0.895	120	320	957	1141	-1.288	278	679	321	820	0
5	21	3	"yebE"	"STM1880"	5830	19300	130	11981	12455	2203	155	182	204	100	100	0	2259	2320	464	76	80	36	100	100	0	5.417	5.481	5.478	5.509	1.107	5.463	0.969	120	331	14009	14544	2.438	11826	2183	12300	2244	0
5	22	3	""	"STM1533"	6010	19300	120	425	437	162	157	183	207	75	5	0	4284	4686	1858	77	86	44	100	100	0	0.064	0.061	0.060	0.059	1.480	0.050	0.243	120	322	4475	4889	-3.972	268	4207	280	4609	0
5	23	3	""	"STM1543"	6180	19310	130	656	683	171	154	156	20	100	100	0	4455	4506	1431	79	85	32	100	100	0	0.115	0.119	0.118	0.120	1.279	0.111	0.900	120	311	4878	4956	-3.124	502	4376	529	4427	0
5	24	3	"dpiA"	"STM0626"	6360	19300	130	874	870	138	152	154	19	100	100	0	5304	5249	1143	75	80	29	100	100	0	0.138	0.139	0.138	0.140	1.196	0.134	0.948	120	488	5951	5892	-2.856	722	5229	718	5174	0
5	1	4	"ycjF"	"STM1684"	2370	19470	130	1816	2300	1307	143	144	20	100	100	0	731	910	541	78	79	13	100	100	0	2.562	2.593	2.711	2.676	1.244	2.572	0.958	120	497	2326	2989	1.357	1673	653	2157	832	0
5	2	4	"yhcQ"	"STM3365"	2530	19480	130	535	598	227	144	144	20	100	100	0	1858	2129	1113	79	83	20	100	100	0	0.220	0.221	0.226	0.229	1.229	0.212	0.959	120	366	2170	2504	-2.186	391	1779	454	2050	0
5	3	4	""	"STM3355"	2710	19470	130	236	243	44	145	145	21	97	92	0	3134	3454	1427	81	85	23	100	100	0	0.030	0.029	0.030	0.030	1.419	0.027	0.759	120	388	3144	3471	-5.068	91	3053	98	3373	0
5	4	4	""	"STM3378"	2880	19470	130	1635	1698	631	145	146	24	100	100	0	5927	5978	2234	82	86	29	100	100	0	0.255	0.263	0.258	0.264	1.144	0.260	0.962	120	385	7335	7449	-1.972	1490	5845	1553	5896	0
5	5	4	"yhcN"	"STM3361"	3050	19470	100	576	635	220	146	148	26	100	100	0	1167	1301	624	80	89	40	100	100	0	0.396	0.400	0.403	0.416	1.296	0.383	0.938	80	334	1517	1710	-1.338	430	1087	489	1221	0
5	6	4	"smpB"	"STM2688"	3230	19470	130	866	929	324	147	149	24	100	100	0	1716	2009	933	79	88	47	100	100	0	0.439	0.405	0.407	0.418	1.230	0.382	0.940	120	397	2356	2712	-1.187	719	1637	782	1930	0
5	7	4	"yabF"	"STM0085"	3400	19470	130	317	337	99	147	149	24	99	97	0	1468	1778	816	78	81	27	100	100	0	0.122	0.112	0.110	0.108	1.334	0.110	0.892	120	389	1560	1890	-3.031	170	1390	190	1700	0
5	8	4	"ftsA"	"STM0132"	3580	19470	130	3355	3494	1358	147	149	24	100	100	0	3069	3287	1395	77	79	13	100	100	0	1.072	1.043	1.071	1.057	1.224	1.031	0.961	120	398	6200	6557	0.101	3208	2992	3347	3210	0
5	9	4	"aceF"	"STM0153"	3750	19470	130	1151	1446	820	147	148	20	100	100	0	2389	2873	1697	77	79	15	100	100	0	0.434	0.465	0.466	0.456	1.294	0.464	0.950	120	363	3316	4095	-1.203	1004	2312	1299	2796	0
5	10	4	"yacE"	"STM0140"	3920	19470	130	1168	1220	330	148	150	24	100	100	0	3291	3410	1073	79	85	46	100	100	0	0.318	0.322	0.324	0.324	1.159	0.316	0.949	120	356	4232	4403	-1.655	1020	3212	1072	3331	0
5	11	4	"asnC"	"STM3876"	4090	19480	130	1920	2046	662	154	159	37	100	100	0	3739	3991	1522	85	101	71	100	100	0	0.483	0.484	0.487	0.492	1.168	0.468	0.968	120	344	5420	5798	-1.049	1766	3654	1892	3906	0
5	12	4	""	"STM3863"	4260	19470	130	436	475	131	153	157	34	100	99	0	2667	2946	1088	86	97	57	100	100	0	0.110	0.113	0.113	0.112	1.268	0.110	0.906	120	360	2864	3182	-3.189	283	2581	322	2860	0
5	13	4	"truA"	"STM2368"	4440	19480	130	4475	4406	1198	154	165	77	100	100	0	5087	4959	1510	80	89	57	100	100	0	0.863	0.871	0.858	0.889	1.200	0.853	0.968	120	369	9328	9131	-0.213	4321	5007	4252	4879	0
5	14	4	"yfcE"	"STM2347"	4610	19470	130	1129	1160	326	155	167	75	99	98	0	1354	1441	463	79	89	58	100	99	0	0.764	0.738	0.739	0.734	1.224	0.728	0.958	120	360	2249	2367	-0.389	974	1275	1005	1362	0
5	15	4	"nuoM"	"STM2317"	4790	19470	120	261	267	66	154	156	27	95	81	0	1204	1313	605	78	82	24	100	100	0	0.095	0.091	0.090	0.086	1.564	0.089	0.775	120	363	1233	1348	-3.396	107	1126	113	1235	0
5	16	4	"menE"	"STM2305"	4960	19470	130	464	482	148	154	155	22	99	99	0	1367	1435	600	79	82	28	100	100	0	0.241	0.242	0.243	0.237	1.358	0.235	0.916	120	364	1598	1684	-2.055	310	1288	328	1356	0
5	17	4	""	"STM2289"	5140	19470	120	320	334	81	153	155	26	100	98	0	2307	2493	944	78	80	27	100	100	0	0.075	0.075	0.075	0.073	1.308	0.074	0.893	120	329	2396	2596	-3.738	167	2229	181	2415	0
5	18	4	"nupC"	"STM2409"	5310	19480	120	1020	1162	493	153	155	27	100	100	0	3654	4247	2208	76	81	24	100	100	0	0.242	0.242	0.249	0.249	1.218	0.232	0.958	120	352	4445	5180	-2.045	867	3578	1009	4171	0
5	19	4	"ybdN"	"STM0605"	5490	19480	120	594	602	156	154	155	22	100	100	0	4507	4628	1679	76	81	26	100	100	0	0.099	0.098	0.100	0.099	1.327	0.094	0.921	120	348	4871	5000	-3.332	440	4431	448	4552	0
5	20	4	"gabP"	"STM2793"	5660	19470	120	300	305	69	154	156	25	99	95	0	1295	1376	620	76	80	30	100	100	0	0.120	0.116	0.117	0.116	1.394	0.109	0.866	120	342	1365	1451	-3.062	146	1219	151	1300	0
5	21	4	"srlE"	"STM2833"	5830	19470	120	306	317	84	155	160	46	97	84	0	1126	1301	631	76	79	27	100	100	0	0.144	0.132	0.131	0.129	1.402	0.125	0.858	120	369	1201	1387	-2.798	151	1050	162	1225	0
5	22	4	"hypB"	"STM2855"	6010	19470	120	319	339	107	155	159	42	95	84	0	918	1037	577	76	79	20	100	100	0	0.195	0.191	0.188	0.187	1.469	0.182	0.888	120	364	1006	1145	-2.360	164	842	184	961	0
5	23	4	"yqaA"	"STM2819"	6180	19470	120	1203	1228	361	155	156	21	100	100	0	966	1022	336	76	80	24	100	100	0	1.178	1.134	1.147	1.124	1.219	1.129	0.966	120	350	1938	2019	0.236	1048	890	1073	946	0
5	24	4	"ygaA"	"STM2839"	6360	19470	120	572	682	371	151	153	21	99	98	0	569	729	476	76	79	23	99	99	0	0.854	0.813	0.840	0.823	1.458	0.794	0.937	120	491	914	1184	-0.228	421	493	531	653	0
5	1	5	"yraL"	"STM3263"	2360	19650	120	314	337	108	143	144	19	99	96	0	825	962	494	79	80	14	100	100	0	0.229	0.220	0.225	0.217	1.394	0.211	0.922	120	465	917	1077	-2.125	171	746	194	883	0
5	2	5	"tdcB"	"STM3244"	2530	19650	130	2571	2597	708	143	144	19	100	100	0	7001	7131	1973	80	83	21	100	100	0	0.351	0.348	0.349	0.348	1.139	0.344	0.950	120	354	9349	9505	-1.511	2428	6921	2454	7051	0
5	3	5	"yqjH"	"STM3214"	2710	19650	120	2882	2920	1013	146	146	21	100	100	0	3226	3274	1241	80	84	22	100	100	0	0.870	0.869	0.859	0.893	1.219	0.854	0.970	120	360	5882	5968	-0.201	2736	3146	2774	3194	0
5	4	5	"icc"	"STM3183"	2880	19650	130	2296	2294	591	144	147	24	100	100	0	4423	4492	1042	82	87	30	100	100	0	0.496	0.488	0.482	0.485	1.146	0.485	0.954	120	344	6493	6560	-1.012	2152	4341	2150	4410	0
5	5	5	"hybA"	"STM3149"	3040	19650	130	731	810	310	146	147	24	100	100	0	2295	2654	1331	81	91	43	100	100	0	0.264	0.258	0.259	0.264	1.215	0.246	0.954	120	393	2799	3237	-1.920	585	2214	664	2573	0
5	6	5	""	"STM3141"	3220	19650	130	1217	1191	255	148	149	21	100	100	0	4329	4304	1164	80	95	64	100	100	0	0.252	0.247	0.244	0.250	1.172	0.234	0.945	120	400	5318	5267	-1.991	1069	4249	1043	4224	0
5	7	5	"uup"	"STM1062"	3380	19650	130	336	368	115	149	149	23	100	100	0	447	490	213	79	87	54	100	98	0	0.508	0.533	0.531	0.538	1.344	0.526	0.904	120	376	555	630	-0.977	187	368	219	411	0
5	8	5	"helD"	"STM1075"	3560	19650	120	351	370	104	148	149	23	100	100	0	902	1062	525	77	79	15	100	100	0	0.246	0.225	0.228	0.231	1.279	0.211	0.926	120	380	1028	1207	-2.023	203	825	222	985	0
5	9	5	"hpaD"	"STM1103"	3740	19640	130	269	278	54	147	148	19	100	98	0	1913	2002	617	79	82	20	100	100	0	0.067	0.068	0.065	0.065	1.433	0.066	0.821	120	390	1956	2054	-3.910	122	1834	131	1923	0
5	10	5	"agp"	"STM1117"	3910	19650	130	1176	1242	475	149	150	22	100	100	0	3854	4083	1858	80	89	51	100	100	0	0.272	0.273	0.273	0.277	1.187	0.262	0.969	120	399	4801	5096	-1.878	1027	3774	1093	4003	0
5	11	5	"ymdC"	"STM1148"	4090	19650	120	1673	1729	716	153	157	29	100	100	0	4304	4389	1985	84	96	55	100	100	0	0.360	0.366	0.368	0.370	1.195	0.360	0.962	120	375	5740	5881	-1.473	1520	4220	1576	4305	0
5	12	5	"ycfN"	"STM1208"	4260	19650	120	1141	1138	301	155	157	27	100	100	0	4641	4583	1445	83	96	50	100	100	0	0.216	0.218	0.217	0.221	1.208	0.213	0.957	120	380	5544	5483	-2.209	986	4558	983	4500	0
5	13	5	"mopA"	"STM4330"	4430	19640	130	13123	13917	4209	154	169	86	100	100	0	3293	3358	985	79	89	46	100	100	0	4.035	4.197	4.226	4.193	1.145	4.252	0.970	120	389	16183	17042	2.013	12969	3214	13763	3279	0
5	14	5	"rstA"	"STM1475"	4610	19650	140	5285	5297	2018	156	172	85	100	100	0	4688	4661	1735	79	85	31	100	100	0	1.113	1.122	1.114	1.127	1.265	1.125	0.959	156	405	9738	9723	0.154	5129	4609	5141	4582	0
5	15	5	"speG"	"STM1502"	4790	19650	120	1479	1657	521	155	158	26	100	100	0	2072	2291	854	77	81	25	100	100	0	0.664	0.678	0.682	0.690	1.175	0.659	0.959	120	378	3319	3716	-0.591	1324	1995	1502	2214	0
5	16	5	"smf"	"STM3405"	4960	19650	120	697	751	247	154	155	23	100	100	0	2819	3255	1441	78	82	32	100	100	0	0.198	0.188	0.188	0.190	1.267	0.178	0.935	120	354	3284	3774	-2.336	543	2741	597	3177	0
5	17	5	"rplO"	"STM3421"	5130	19650	140	18915	18284	7780	156	164	56	100	99	0	496	485	171	78	84	36	97	96	0	44.878	44.541	44.118	43.340	1.333	46.084	0.931	156	365	19177	18535	5.488	18759	418	18128	407	0
5	18	5	"yheL"	"STM3449"	5310	19650	120	969	1002	296	154	161	47	100	100	0	1121	1169	404	76	79	24	100	100	0	0.780	0.776	0.777	0.781	1.208	0.757	0.953	120	346	1860	1941	-0.359	815	1045	848	1093	0
5	19	5	""	"STM3601"	5480	19650	120	243	253	59	154	156	23	95	85	0	701	803	396	76	83	40	100	100	0	0.142	0.136	0.138	0.130	1.582	0.133	0.800	120	354	714	826	-2.812	89	625	99	727	0
5	20	5	"yhjK"	"STM3615"	5650	19650	130	615	642	221	154	156	24	100	99	0	4459	4747	2176	78	89	53	100	100	0	0.105	0.105	0.106	0.105	1.270	0.103	0.941	120	394	4842	5157	-3.248	461	4381	488	4669	0
5	21	5	"yhjS"	"STM3622"	5830	19650	120	1015	1101	398	154	183	257	100	90	0	2075	2314	1066	78	129	360	100	100	0	0.431	0.424	0.434	0.427	1.241	0.401	0.910	120	396	2858	3183	-1.214	861	1997	947	2236	0
5	22	5	""	"STM3631"	6010	19650	130	327	338	88	155	184	259	17	0	0	2404	2615	1216	77	125	363	99	97	0	0.074	0.072	0.073	0.073	1.330	0.071	0.894	120	388	2499	2721	-3.758	172	2327	183	2538	0
5	23	5	"yiaF"	"STM3647"	6180	19650	120	1056	1118	345	154	155	20	100	100	0	1405	1523	572	74	80	31	100	100	0	0.678	0.665	0.667	0.673	1.245	0.646	0.948	120	360	2233	2413	-0.561	902	1331	964	1449	0
5	24	5	"glyS"	"STM3655"	6350	19650	120	1520	1651	608	152	154	21	100	100	0	2909	3203	1369	76	80	31	100	100	0	0.483	0.479	0.489	0.479	1.247	0.467	0.958	120	495	4201	4626	-1.050	1368	2833	1499	3127	0
5	1	6	""	"STM1791"	2360	19820	130	568	611	236	143	145	20	100	100	0	7558	8459	3967	82	102	143	100	100	0	0.057	0.056	0.056	0.055	1.237	0.055	0.933	120	540	7901	8845	-4.137	425	7476	468	8377	0
5	2	6	""	"STM1787"	2520	19820	130	464	483	171	145	151	42	98	98	0	5765	6219	2710	85	98	50	100	100	0	0.056	0.055	0.056	0.054	1.289	0.055	0.924	120	407	5999	6472	-4.154	319	5680	338	6134	0
5	3	6	"yciI"	"STM1738"	2700	19830	140	1756	1717	502	145	151	44	100	100	0	2104	2040	670	82	93	49	100	100	0	0.797	0.803	0.796	0.816	1.250	0.791	0.960	156	385	3633	3530	-0.328	1611	2022	1572	1958	0
5	4	6	"yciN"	"STM1715"	2870	19830	140	877	888	305	144	146	21	99	98	0	1546	1563	631	81	84	22	100	99	0	0.500	0.502	0.499	0.500	1.305	0.493	0.963	156	336	2198	2226	-0.999	733	1465	744	1482	0
5	5	6	"kduD"	"STM3017"	3040	19820	130	764	816	240	145	160	144	99	96	0	3655	3984	1342	83	89	32	100	100	0	0.173	0.172	0.173	0.171	1.181	0.172	0.961	120	354	4191	4572	-2.529	619	3572	671	3901	0
5	6	6	"ppdB"	"STM2999"	3210	19830	130	406	413	88	146	154	86	97	86	0	4490	4641	1610	85	99	63	100	100	0	0.059	0.059	0.059	0.059	1.200	0.057	0.944	120	416	4665	4823	-4.083	260	4405	267	4556	0
5	7	6	"rbn"	"STM4027"	3390	19820	120	411	430	134	149	148	20	98	97	0	1720	2002	956	83	94	60	100	100	0	0.160	0.146	0.148	0.141	1.416	0.141	0.922	120	410	1899	2200	-2.643	262	1637	281	1919	0
5	8	6	""	"STM0870"	3560	19820	130	957	1043	485	148	149	20	100	99	0	1737	2035	1099	80	92	63	100	100	0	0.488	0.458	0.466	0.455	1.320	0.443	0.931	120	421	2466	2850	-1.034	809	1657	895	1955	0
5	9	6	"ybhP"	"STM0813"	3730	19820	120	199	205	36	147	147	20	85	60	0	1406	1557	660	80	83	21	100	100	0	0.039	0.039	0.037	0.038	1.699	0.037	0.589	120	395	1378	1535	-4.672	52	1326	58	1477	0
5	10	6	"ybgR"	"STM0758"	3910	19830	120	724	727	183	146	147	19	100	100	0	5320	5317	1779	82	86	33	100	100	0	0.110	0.111	0.111	0.112	1.188	0.107	0.957	120	366	5816	5816	-3.180	578	5238	581	5235	0
5	11	6	"fldA"	"STM0694"	4080	19830	120	1323	1466	613	148	151	26	100	100	0	904	1026	508	81	88	41	100	100	0	1.428	1.395	1.433	1.460	1.298	1.350	0.955	120	383	1998	2263	0.514	1175	823	1318	945	0
5	12	6	"gltJ"	"STM0664"	4250	19820	110	412	438	114	155	158	29	100	100	0	1748	2068	964	85	112	85	100	100	0	0.155	0.143	0.151	0.146	1.261	0.134	0.894	80	375	1920	2266	-2.694	257	1663	283	1983	0
5	13	6	"yljA"	"STM0944"	4430	19830	120	1370	1387	475	156	164	60	100	100	0	948	994	439	81	103	78	100	100	0	1.400	1.348	1.415	1.393	1.244	1.308	0.914	120	430	2081	2144	0.486	1214	867	1231	913	0
5	14	6	"orfB"	"STM0930"	4610	19830	130	1517	1571	465	153	162	62	100	100	0	1802	1889	642	78	84	33	100	100	0	0.791	0.783	0.786	0.791	1.177	0.766	0.963	120	399	3088	3229	-0.338	1364	1724	1418	1811	0
5	15	6	""	"STM4317"	4780	19830	130	1165	4139	11800	154	157	27	100	100	2	1835	2244	1909	77	83	28	100	100	0	0.575	1.839	0.584	0.724	1.929	6.304	0.520	120	380	2769	6152	-0.798	1011	1758	3985	2167	0
5	16	6	"amiB"	"STM4358"	4960	19830	130	2994	3084	908	156	158	27	100	100	0	5625	5969	1917	78	83	23	100	100	0	0.512	0.497	0.497	0.499	1.169	0.473	0.953	120	383	8385	8819	-0.967	2838	5547	2928	5891	0
5	17	6	"hflC"	"STM4364"	5130	19820	130	4077	4213	1395	161	182	99	100	100	0	1658	1798	640	78	88	41	100	100	0	2.478	2.356	2.450	2.373	1.251	2.405	0.939	120	361	5496	5772	1.309	3916	1580	4052	1720	0
5	18	6	"yjfH"	"STM4369"	5300	19830	120	1162	1162	452	158	190	165	98	94	0	1979	2028	910	77	89	63	100	100	0	0.528	0.515	0.517	0.512	1.300	0.807	0.638	120	349	2906	2955	-0.922	1004	1902	1004	1951	0
5	19	6	"kbl"	"STM3709"	5470	19830	130	1078	1146	345	156	165	125	100	100	0	3780	4075	1568	78	93	70	100	100	0	0.249	0.248	0.248	0.254	1.214	0.233	0.952	120	405	4624	4987	-2.005	922	3702	990	3997	0
5	20	6	"gpsA"	"STM3700"	5650	19820	130	1497	1586	560	154	155	24	100	100	0	2549	2588	998	78	90	50	100	100	0	0.544	0.571	0.574	0.577	1.206	0.568	0.962	120	414	3814	3942	-0.880	1343	2471	1432	2510	0
5	21	6	""	"STM3657"	5830	19830	120	302	314	76	153	188	275	6	0	0	1153	1254	512	79	136	384	99	78	0	0.139	0.137	0.135	0.133	1.385	0.282	0.429	120	346	1223	1336	-2.850	149	1074	161	1175	0
5	22	6	"dppA"	"STM3630"	5990	19820	130	619	662	191	156	189	266	95	38	0	3879	4213	1661	79	135	373	99	99	0	0.122	0.122	0.124	0.123	1.227	0.128	0.578	120	369	4263	4640	-3.037	463	3800	506	4134	0
5	23	6	"bcsC"	"STM3617"	6170	19820	120	470	506	183	155	156	22	100	100	0	2202	2449	989	75	91	50	100	100	0	0.148	0.148	0.143	0.145	1.368	0.140	0.769	120	373	2442	2725	-2.755	315	2127	351	2374	0
5	24	6	""	"STM3602"	6340	19830	130	657	673	198	153	156	32	100	100	0	3335	3414	1493	76	89	58	100	100	0	0.155	0.156	0.156	0.161	1.241	0.144	0.938	120	563	3763	3858	-2.693	504	3259	520	3338	0
5	1	7	""	"STM3834"	2320	20010	130	1924	1839	758	146	149	24	100	100	0	12713	12197	5127	83	104	138	100	100	0	0.141	0.140	0.140	0.139	1.197	0.139	0.967	120	600	14408	13807	-2.829	1778	12630	1693	12114	0
5	2	7	"yidC"	"STM3842"	2500	20020	110	3852	4176	2969	152	162	51	100	100	0	3451	3739	2580	90	114	75	100	100	0	1.101	1.103	1.068	1.090	1.267	1.126	0.938	80	395	7061	7673	0.139	3700	3361	4024	3649	0
5	3	7	""	"STM3845"	2670	20010	120	529	522	229	147	158	52	94	81	0	5053	5263	3220	83	102	64	100	100	0	0.077	0.072	0.070	0.072	1.315	0.070	0.936	120	348	5352	5555	-3.702	382	4970	375	5180	0
5	4	7	"phoU"	"STM3853"	2840	20010	120	1738	2119	1698	146	150	27	100	100	0	1989	2258	1814	81	86	42	100	100	0	0.834	0.906	0.885	0.880	1.268	0.916	0.949	120	305	3500	4150	-0.261	1592	1908	1973	2177	0
5	5	7	"pstS"	"STM3857"	3010	20010	130	28098	27013	9859	152	174	143	100	100	0	4217	3988	1471	85	100	62	100	100	0	6.763	6.882	6.901	6.877	1.212	6.937	0.970	120	393	32078	30764	2.758	27946	4132	26861	3903	0
5	6	7	"atpA"	"STM3867"	3190	20000	130	14408	13339	4820	152	172	133	100	100	0	10681	10373	3641	86	101	61	100	100	0	1.346	1.282	1.303	1.265	1.192	1.293	0.970	120	462	24851	23474	0.428	14256	10595	13187	10287	0
5	7	7	"aceE"	"STM0152"	3360	20010	80	530	589	252	149	152	23	100	100	0	651	721	325	84	90	28	100	100	0	0.672	0.691	0.678	0.684	1.265	0.699	0.858	52	277	948	1077	-0.574	381	567	440	637	0
5	8	7	""	"STM0159"	3520	20000	110	593	653	354	149	151	23	100	100	0	3880	4378	2910	83	110	96	100	100	0	0.117	0.117	0.117	0.115	1.226	0.117	0.956	80	403	4241	4799	-3.096	444	3797	504	4295	0
5	9	7	"cueO"	"STM0168"	3710	20010	130	2181	2125	1158	148	150	22	100	100	0	12544	11671	6849	84	121	108	100	100	0	0.163	0.171	0.173	0.172	1.226	0.169	0.979	120	454	14493	13564	-2.616	2033	12460	1977	11587	0
5	10	7	"yadH"	"STM0173"	3880	20000	120	936	1152	871	146	147	20	100	100	0	4084	5013	4115	83	92	44	100	100	0	0.197	0.204	0.197	0.200	1.254	0.203	0.945	120	337	4791	5936	-2.340	790	4001	1006	4930	0
5	11	7	"stiA"	"STM0177"	4050	20000	130	605	629	244	149	153	32	100	100	0	5004	5077	2259	82	104	108	100	100	0	0.093	0.096	0.094	0.095	1.194	0.097	0.955	120	392	5378	5475	-3.432	456	4922	480	4995	0
5	12	7	"folK"	"STM0183"	4230	19990	100	687	958	890	151	157	35	100	100	0	3012	3338	2601	86	121	126	100	100	0	0.183	0.248	0.173	0.208	1.751	0.214	0.484	80	363	3462	4059	-2.449	536	2926	807	3252	0
5	13	7	""	"STM1585"	4400	20000	120	709	743	291	153	157	27	100	100	0	2183	2267	1197	85	112	89	100	100	0	0.265	0.270	0.269	0.269	1.222	0.254	0.913	120	411	2654	2772	-1.916	556	2098	590	2182	0
5	14	7	"srfA"	"STM1593"	4580	20000	110	514	516	222	151	153	23	100	100	0	3477	3443	1870	78	94	57	100	100	0	0.107	0.108	0.106	0.106	1.266	0.110	0.938	80	351	3762	3730	-3.227	363	3399	365	3365	0
5	15	7	"ydcR"	"STM1598"	4750	20000	120	2563	2520	1511	153	155	24	100	100	0	7256	7107	4310	81	94	48	100	100	0	0.336	0.337	0.333	0.332	1.241	0.338	0.972	120	397	9585	9393	-1.574	2410	7175	2367	7026	0
5	16	7	"ydcN"	"STM1605"	4930	20000	120	2149	2206	1272	155	159	37	100	100	0	3709	3825	2012	81	89	36	100	100	0	0.550	0.548	0.525	0.537	1.225	0.566	0.933	120	371	5622	5795	-0.864	1994	3628	2051	3744	0
5	17	7	""	"STM1613"	5110	20010	120	314	335	124	158	170	76	85	51	0	1945	2139	1218	80	89	34	100	100	0	0.084	0.086	0.084	0.084	1.335	0.088	0.877	120	407	2021	2236	-3.580	156	1865	177	2059	0
5	18	7	""	"STM1620"	5280	20000	120	1663	1894	1471	155	179	153	96	93	0	4423	5499	4581	80	95	65	100	100	0	0.347	0.321	0.315	0.321	1.279	0.313	0.935	120	380	5851	7158	-1.526	1508	4343	1739	5419	0
5	19	7	""	"STM1786"	5440	20000	110	263	276	100	153	164	141	37	2	0	3671	3536	2028	80	105	85	100	100	0	0.031	0.036	0.032	0.033	1.558	0.037	0.812	80	317	3701	3579	-5.029	110	3591	123	3456	0
5	20	7	"treA"	"STM1796"	5610	20010	120	915	1012	561	153	153	20	100	99	0	5651	6426	4046	79	98	63	100	100	0	0.137	0.135	0.135	0.137	1.293	0.134	0.966	120	382	6334	7206	-2.870	762	5572	859	6347	0
5	21	7	"fadR"	"STM1805"	5790	20000	130	2124	2345	1815	154	156	28	100	100	0	4285	4567	3188	79	91	45	100	100	0	0.468	0.488	0.463	0.467	1.225	0.518	0.960	120	431	6176	6679	-1.094	1970	4206	2191	4488	0
5	22	7	"ycgL"	"STM1813"	5960	20000	130	1058	1085	469	156	161	32	100	100	0	2165	2269	1187	82	102	68	100	100	0	0.433	0.425	0.426	0.424	1.229	0.410	0.945	120	463	2985	3116	-1.207	902	2083	929	2187	0
5	23	7	""	"STM1827"	6130	19990	100	391	429	232	157	160	27	100	91	0	2319	2512	1577	84	111	75	100	100	0	0.105	0.112	0.105	0.103	1.407	0.119	0.884	80	354	2469	2700	-3.256	234	2235	272	2428	0
5	24	7	"manZ"	"STM1832"	6310	20010	130	2443	2517	1268	153	158	35	100	100	0	5908	5964	3323	79	101	68	100	100	0	0.393	0.402	0.402	0.409	1.226	0.392	0.977	120	581	8119	8249	-1.348	2290	5829	2364	5885	0
5	1	8	""	"STM2357"	2310	20180	120	2518	2587	1876	143	146	26	100	100	0	3731	3964	3604	81	89	43	100	100	0	0.651	0.629	0.651	0.688	1.295	0.562	0.949	120	452	6025	6327	-0.620	2375	3650	2444	3883	0
5	2	8	""	"STM2361"	2480	20180	110	887	959	470	152	162	38	100	100	0	3183	3399	1766	85	116	85	100	100	0	0.237	0.244	0.239	0.242	1.213	0.243	0.943	80	342	3833	4121	-2.076	735	3098	807	3314	0
5	3	8	"dedA"	"STM2367"	2660	20170	130	1950	1914	728	151	158	38	100	100	0	2919	2902	1200	86	112	76	100	100	0	0.635	0.626	0.608	0.629	1.181	0.622	0.979	120	352	4632	4579	-0.655	1799	2833	1763	2816	0
5	4	8	""	"STM2376"	2830	20180	130	1059	1080	364	147	153	32	100	100	0	5800	5821	2490	84	95	53	100	100	0	0.160	0.163	0.163	0.166	1.191	0.156	0.954	120	331	6628	6670	-2.648	912	5716	933	5737	0
5	5	8	"yfcL"	"STM2380"	3000	20170	110	530	577	282	152	161	37	100	100	0	1436	1484	807	85	113	84	100	100	0	0.280	0.304	0.297	0.299	1.250	0.312	0.944	80	334	1729	1824	-1.838	378	1351	425	1399	0
5	6	8	"yfcY"	"STM2389"	3180	20180	120	688	743	433	153	162	51	100	95	0	8481	8528	5521	87	112	74	100	100	0	0.064	0.070	0.068	0.070	1.242	0.071	0.939	120	419	8929	9031	-3.972	535	8394	590	8441	0
5	7	8	""	"STM2594"	3350	20180	100	299	324	135	146	149	26	93	92	0	2155	2220	1418	82	102	78	100	100	0	0.074	0.083	0.079	0.080	1.447	0.084	0.875	80	357	2226	2316	-3.760	153	2073	178	2138	0
5	8	8	""	"STM2598"	3520	20170	130	339	371	232	148	151	26	98	94	0	2586	2907	2638	85	119	103	100	100	0	0.076	0.079	0.075	0.077	1.317	0.081	0.909	120	433	2692	3045	-3.711	191	2501	223	2822	0
5	9	8	""	"STM2603"	3680	20180	110	294	321	158	147	149	19	98	96	0	2701	3076	1860	87	124	96	100	100	0	0.056	0.058	0.053	0.053	1.375	0.067	0.891	80	319	2761	3163	-4.152	147	2614	174	2989	0
5	10	8	""	"STM2607"	3860	20170	120	263	287	140	148	149	19	95	89	0	1675	1907	1614	86	132	115	96	95	0	0.072	0.076	0.075	0.076	1.587	0.080	0.917	120	375	1704	1960	-3.788	115	1589	139	1821	0
5	11	8	""	"STM1028"	4040	20170	120	895	876	334	152	153	24	100	100	0	6725	6451	2724	84	115	100	100	100	0	0.112	0.114	0.110	0.112	1.190	0.114	0.962	120	366	7384	7091	-3.160	743	6641	724	6367	0
5	12	8	""	"STM2617"	4220	20180	130	2162	2023	786	156	161	51	100	100	0	9502	8646	3759	88	124	127	100	100	0	0.213	0.218	0.220	0.222	1.143	0.215	0.981	120	407	11420	10425	-2.230	2006	9414	1867	8558	0
5	13	8	"yrbD"	"STM3311"	4390	20170	130	1200	1536	1368	152	156	31	100	100	0	2638	3570	3266	87	110	79	100	99	0	0.411	0.397	0.396	0.398	1.194	0.406	0.971	120	367	3599	4867	-1.283	1048	2551	1384	3483	0
5	14	8	"yhbN"	"STM3318"	4570	20180	140	2164	2070	1220	151	157	32	100	100	0	3906	3691	2113	81	103	67	100	99	0	0.526	0.532	0.511	0.547	1.264	0.543	0.970	156	394	5838	5529	-0.926	2013	3825	1919	3610	0
5	15	8	""	"STM3333"	4730	20180	100	476	657	607	154	157	26	100	100	0	987	1325	1288	80	88	29	100	100	0	0.355	0.404	0.376	0.382	1.323	0.439	0.937	80	322	1229	1748	-1.494	322	907	503	1245	0
5	16	8	"sspA"	"STM3342"	4920	20170	130	8657	8563	2171	157	175	81	100	100	0	4376	4325	933	84	107	111	100	100	0	1.980	1.982	1.935	1.957	1.208	2.028	0.961	120	458	12792	12647	0.986	8500	4292	8406	4241	0
5	17	8	"yhcM"	"STM3346"	5080	20180	100	774	1076	1119	158	174	84	100	98	0	1140	1705	2059	82	97	49	100	100	0	0.582	0.566	0.563	0.585	1.353	0.543	0.910	80	334	1674	2541	-0.780	616	1058	918	1623	0
5	18	8	""	"STM3356"	5260	20180	100	224	231	57	154	157	25	80	56	0	1447	1734	1137	83	96	46	100	100	0	0.051	0.047	0.046	0.046	1.682	0.044	0.696	80	365	1434	1728	-4.284	70	1364	77	1651	0
5	19	8	""	"STM0761"	5440	20170	120	735	801	507	154	156	24	100	97	0	3025	2983	2014	83	107	73	100	98	0	0.197	0.223	0.214	0.220	1.297	0.230	0.938	120	374	3523	3547	-2.340	581	2942	647	2900	0
5	20	8	""	"STM0765"	5610	20170	120	374	384	167	153	158	27	97	93	0	9392	9173	5541	80	122	129	100	100	0	0.024	0.025	0.025	0.025	1.317	0.027	0.936	120	355	9533	9324	-5.397	221	9312	231	9093	0
5	21	8	"galM"	"STM0773"	5780	20180	100	531	612	278	152	156	23	100	100	0	2432	2647	1324	80	94	46	100	100	0	0.161	0.179	0.172	0.174	1.200	0.183	0.941	80	351	2731	3027	-2.634	379	2352	460	2567	0
5	22	8	"modA"	"STM0781"	5950	20170	60	324	349	155	159	161	25	96	96	0	258	301	181	81	86	23	100	93	0	0.932	0.864	0.877	0.861	1.463	0.880	0.822	32	176	342	410	-0.101	165	177	190	220	0
5	23	8	"hutI"	"STM0787"	6120	20170	100	923	906	432	158	163	29	100	100	0	2449	2530	1487	83	109	76	100	100	0	0.323	0.306	0.298	0.312	1.191	0.299	0.964	80	381	3131	3195	-1.629	765	2366	748	2447	0
5	24	8	"hutU"	"STM0790"	6290	20180	120	1007	1204	872	154	159	30	100	99	0	4287	5373	4232	79	106	75	100	99	0	0.203	0.198	0.192	0.210	1.553	0.198	0.952	120	492	5061	6344	-2.303	853	4208	1050	5294	0
5	1	9	""	"STM0902"	2310	20340	130	168	171	36	140	143	30	44	11	0	5486	6267	4630	80	89	48	100	100	0	0.005	0.005	0.015	0.018	1.781	0.005	0.393	120	546	5434	6218	-7.593	28	5406	31	6187	0
5	2	9	""	"STM0906"	2480	20340	120	292	317	135	146	173	314	9	2	0	2216	2415	1530	83	115	133	99	97	0	0.068	0.073	0.070	0.070	1.449	0.076	0.874	120	389	2279	2503	-3.869	146	2133	171	2332	0
5	3	9	""	"STM0912"	2650	20340	120	160	162	27	148	173	309	0	0	0	2961	3065	1397	86	118	134	100	100	0	0.004	0.005	0.013	0.014	1.375	0.009	0.002	120	403	2887	2993	-7.904	12	2875	14	2979	0
5	4	9	""	"STM0917"	2830	20340	130	173	180	39	145	148	31	45	18	0	3381	3374	1303	87	104	58	100	100	0	0.009	0.011	0.015	0.017	1.594	0.012	0.262	120	428	3322	3322	-6.878	28	3294	35	3287	0
5	5	9	""	"STM0921"	3000	20340	130	188	194	38	145	149	29	70	34	0	9104	9325	2939	91	138	161	100	100	0	0.005	0.005	0.011	0.012	1.162	0.005	0.418	120	486	9056	9283	-7.712	43	9013	49	9234	0
5	6	9	""	"STM0925"	3180	20320	90	152	154	21	142	145	24	25	1	0	1197	1297	501	97	181	289	100	92	0	0.009	0.010	0.020	0.022	1.612	0.016	0.182	52	278	1110	1212	-6.781	10	1100	12	1200	0
5	7	9	""	"STM4205"	3340	20350	110	1377	1279	563	146	149	29	100	100	0	5749	5422	2599	88	142	207	100	100	0	0.217	0.212	0.204	0.214	1.217	0.210	0.958	80	378	6892	6467	-2.201	1231	5661	1133	5334	0
5	8	9	""	"STM4209"	3520	20340	130	310	311	46	146	151	31	100	98	0	2320	2227	464	85	115	91	100	100	0	0.073	0.077	0.075	0.076	1.286	0.075	0.851	120	365	2399	2307	-3.769	164	2235	165	2142	0
5	9	9	""	"STM4213"	3690	20350	140	1395	1462	615	146	148	24	100	100	0	19008	19372	9160	86	110	78	100	100	0	0.066	0.068	0.068	0.070	1.236	0.067	0.980	156	345	20171	20602	-3.921	1249	18922	1316	19286	0
5	10	9	""	"STM4218"	3860	20350	130	294	307	83	146	147	21	99	97	0	3315	3296	991	85	116	100	100	100	0	0.046	0.050	0.047	0.047	1.386	0.052	0.837	120	357	3378	3372	-4.448	148	3230	161	3211	0
5	11	9	"yjbF"	"STM4223"	4030	20340	120	526	626	345	153	170	83	99	96	0	5668	5617	2263	91	136	146	100	100	0	0.067	0.086	0.067	0.079	1.888	0.071	0.461	120	386	5950	5999	-3.902	373	5577	473	5526	0
5	12	9	"yjbN"	"STM4243"	4210	20340	120	2412	2593	912	159	178	85	100	100	0	3934	4180	1503	96	129	131	100	100	0	0.587	0.596	0.599	0.595	1.181	0.573	0.924	120	374	6091	6518	-0.769	2253	3838	2434	4084	0
5	13	9	""	"STM1009"	4390	20340	130	568	588	174	155	161	35	100	100	0	11449	11947	4483	91	113	72	100	100	0	0.036	0.037	0.037	0.036	1.239	0.036	0.924	120	373	11771	12289	-4.781	413	11358	433	11856	0
5	14	9	""	"STM1866"	4560	20340	130	2008	2131	771	152	161	39	100	100	0	2517	2660	1065	79	100	58	100	100	0	0.761	0.767	0.765	0.779	1.210	0.751	0.954	120	352	4294	4560	-0.394	1856	2438	1979	2581	0
5	15	9	"hisP"	"STM2351"	4730	20340	110	531	559	203	154	158	29	100	100	0	2272	2428	1005	80	98	62	100	100	0	0.172	0.172	0.161	0.167	1.239	0.174	0.918	80	369	2569	2753	-2.540	377	2192	405	2348	0
5	16	9	"flgL"	"STM1184"	4910	20350	130	5107	5377	1727	156	171	76	100	100	0	9024	9361	3088	86	117	120	100	100	0	0.554	0.563	0.558	0.563	1.163	0.552	0.956	120	496	13889	14496	-0.852	4951	8938	5221	9275	0
5	17	9	"nrdA"	"STM2277"	5090	20340	110	718	842	499	157	173	74	100	88	0	2857	4148	3098	83	117	129	100	100	0	0.202	0.169	0.170	0.178	1.340	0.161	0.937	80	382	3335	4750	-2.306	561	2774	685	4065	0
5	18	9	"envF"	"STM1240"	5260	20350	130	2045	2112	1434	154	159	27	100	100	0	2816	3156	2530	81	98	56	100	100	0	0.691	0.637	0.632	0.663	1.359	0.590	0.929	120	497	4626	5033	-0.532	1891	2735	1958	3075	0
5	19	9	"nrfA"	"STM4277"	5430	20340	100	167	180	54	153	156	22	38	13	0	279	375	364	78	88	52	95	81	0	0.070	0.091	0.106	0.110	2.331	0.136	0.499	80	281	215	324	-3.844	14	201	27	297	-50
5	20	9	"araH"	"STM1931"	5570	20340	120	492	783	997	156	162	37	99	99	0	2474	4126	5856	83	150	190	100	99	0	0.141	0.155	0.143	0.146	1.330	0.167	0.968	120	390	2727	4670	-2.831	336	2391	627	4043	0
5	21	9	"yecM"	"STM1908"	5770	20340	120	557	644	370	156	162	35	100	100	0	2625	3138	1971	83	144	178	100	100	0	0.158	0.160	0.152	0.156	1.260	0.161	0.884	120	449	2943	3543	-2.664	401	2542	488	3055	0
5	22	9	"yecO"	"STM1905"	5950	20340	130	1897	2374	1584	156	159	27	100	100	0	4633	5686	3530	82	104	63	100	100	0	0.383	0.396	0.384	0.388	1.254	0.396	0.874	120	510	6292	7822	-1.386	1741	4551	2218	5604	0
5	23	9	""	"STM1669"	6120	20340	130	612	698	263	158	163	31	100	100	0	4966	5735	2685	81	113	84	100	100	0	0.093	0.096	0.095	0.095	1.324	0.093	0.934	120	483	5339	6194	-3.428	454	4885	540	5654	0
5	24	9	"yicM"	"STM3776"	6310	20350	120	503	604	479	150	152	21	99	96	0	1991	2325	2344	76	89	62	100	100	0	0.184	0.202	0.198	0.207	1.406	0.197	0.933	120	552	2268	2703	-2.440	353	1915	454	2249	0
5	1	10	"yafK"	"STM0312"	2290	20530	110	851	907	394	141	148	38	100	100	0	1403	1413	610	80	91	50	100	100	0	0.537	0.575	0.555	0.572	1.215	0.575	0.933	80	416	2033	2099	-0.898	710	1323	766	1333	0
5	2	10	"proB"	"STM0321"	2460	20520	110	2413	2358	984	151	179	294	100	96	0	4432	4352	1885	88	122	89	100	100	0	0.521	0.518	0.506	0.517	1.149	0.517	0.981	80	423	6606	6471	-0.941	2262	4344	2207	4264	0
5	3	10	""	"STM0327"	2640	20520	110	474	505	205	153	182	296	63	6	0	2439	2554	948	88	139	143	100	100	0	0.137	0.143	0.132	0.137	1.368	0.155	0.193	80	439	2672	2818	-2.873	321	2351	352	2466	0
5	4	10	""	"STM0332"	2820	20510	80	199	207	55	145	148	33	76	28	0	444	510	321	88	114	83	100	100	0	0.152	0.147	0.140	0.132	1.801	0.164	0.600	52	274	410	484	-2.721	54	356	62	422	0
5	5	10	""	"STM1047"	2990	20530	110	182	196	61	141	142	20	78	50	0	547	705	608	85	98	52	100	100	0	0.089	0.089	0.095	0.081	1.833	0.090	0.737	80	392	503	675	-3.494	41	462	55	620	0
5	6	10	"pepN"	"STM1057"	3170	20510	120	327	375	152	141	144	23	99	98	0	573	700	376	88	149	242	95	50	0	0.384	0.382	0.394	0.376	1.490	0.333	0.751	120	422	671	846	-1.383	186	485	234	612	0
5	7	10	"yeaO"	"STM1277"	3340	20520	140	2144	2178	939	145	148	25	100	100	0	2080	2096	885	86	137	228	100	99	0	1.003	1.011	1.017	0.997	1.254	1.022	0.958	156	388	3993	4043	0.004	1999	1994	2033	2010	0
5	8	10	"mipA"	"STM1286"	3510	20510	120	1867	2022	1180	147	152	32	100	100	0	1288	1423	877	83	94	48	100	98	0	1.427	1.399	1.395	1.421	1.334	1.393	0.928	120	350	2925	3215	0.513	1720	1205	1875	1340	0
5	9	10	"gapA"	"STM1290"	3690	20510	110	904	1191	787	147	153	33	100	100	0	408	532	280	82	86	22	100	100	0	2.322	2.320	2.212	2.249	1.271	2.639	0.893	80	303	1083	1494	1.215	757	326	1044	450	0
5	10	10	"topB"	"STM1298"	3850	20510	120	536	646	407	146	158	151	92	77	0	1023	1205	855	83	97	65	100	98	0	0.415	0.446	0.429	0.440	1.387	0.467	0.801	120	380	1330	1622	-1.269	390	940	500	1122	0
5	11	10	"astB"	"STM1306"	4040	20500	90	286	334	235	158	239	724	5	0	0	1821	2333	2443	106	196	639	90	59	0	0.075	0.079	0.067	0.071	1.563	0.101	0.676	52	312	1843	2403	-3.744	128	1715	176	2227	0
5	12	10	"celF"	"STM1316"	4210	20520	120	3609	4097	2952	159	185	224	100	99	0	4537	5095	3666	100	134	150	100	99	0	0.778	0.788	0.786	0.822	1.231	0.793	0.980	120	422	7887	8933	-0.363	3450	4437	3938	4995	0
5	13	10	"rfbX"	"STM2088"	4370	20520	110	1916	2058	1261	159	162	29	100	100	0	6253	6853	4280	92	115	70	100	100	0	0.285	0.281	0.280	0.277	1.262	0.282	0.972	80	356	7918	8660	-1.810	1757	6161	1899	6761	0
5	14	10	"rfbB"	"STM2097"	4550	20510	120	5625	5477	2820	155	168	53	100	100	0	4804	4745	2477	82	113	78	100	100	0	1.158	1.141	1.137	1.142	1.207	1.143	0.982	120	419	10192	9985	0.212	5470	4722	5322	4663	0
5	15	10	"wcaD"	"STM2112"	4720	20510	110	473	470	143	154	162	41	98	97	0	2754	2832	1228	82	110	72	100	100	0	0.119	0.115	0.117	0.114	1.268	0.110	0.885	80	411	2991	3066	-3.066	319	2672	316	2750	0
5	16	10	"wza"	"STM2118"	4900	20520	110	269	308	138	152	154	27	96	95	0	2071	2379	1587	85	112	79	100	100	0	0.059	0.068	0.061	0.060	1.519	0.072	0.841	80	378	2103	2450	-4.085	117	1986	156	2294	0
5	17	10	"yegD"	"STM2125"	5070	20520	120	1300	1306	696	154	159	32	99	98	0	1414	1375	802	82	102	62	99	96	0	0.860	0.891	0.878	0.926	1.352	0.882	0.951	120	462	2478	2445	-0.217	1146	1332	1152	1293	0
5	18	10	""	"STM2135"	5250	20520	80	194	201	44	152	156	27	71	26	0	422	463	191	81	88	27	100	100	0	0.123	0.128	0.133	0.107	2.066	0.186	0.684	52	254	383	431	-3.021	42	341	49	382	0
5	19	10	""	"STM4057"	5420	20520	130	412	421	149	152	155	28	99	96	0	2693	2577	1294	81	93	45	100	100	0	0.100	0.108	0.103	0.106	1.317	0.106	0.906	120	491	2872	2765	-3.329	260	2612	269	2496	0
5	20	10	""	"STM4066"	5590	20520	110	263	278	76	154	156	31	97	90	0	2294	2266	967	82	122	149	100	100	0	0.049	0.057	0.052	0.054	1.454	0.059	0.819	80	401	2321	2308	-4.343	109	2212	124	2184	0
5	21	10	"ydeZ"	"STM4076"	5760	20510	110	287	321	143	154	155	28	100	98	0	2132	2473	1770	85	130	148	100	100	0	0.065	0.070	0.069	0.067	1.300	0.073	0.922	80	431	2180	2555	-3.944	133	2047	167	2388	0
5	22	10	"glpX"	"STM4085"	5950	20520	110	774	808	267	154	156	25	100	100	0	3219	3460	1184	83	118	90	100	100	0	0.198	0.194	0.198	0.192	1.266	0.191	0.912	80	423	3756	4031	-2.339	620	3136	654	3377	0
5	23	10	"menA"	"STM4090"	6110	20510	90	586	614	144	158	164	36	100	100	0	1240	1369	626	87	119	81	100	100	0	0.371	0.356	0.366	0.368	1.256	0.314	0.868	52	304	1581	1738	-1.430	428	1153	456	1282	0
5	24	10	"metB"	"STM4100"	6280	20510	90	255	279	85	154	157	24	94	86	0	284	312	116	78	91	42	100	94	0	0.490	0.534	0.470	0.474	1.572	0.557	0.802	52	326	307	359	-1.028	101	206	125	234	0
5	1	11	""	"STM2986"	2300	20690	140	767	709	410	141	144	29	95	91	0	3305	3503	2546	78	83	29	100	100	0	0.194	0.166	0.165	0.165	1.545	0.161	0.966	156	652	3853	3993	-2.366	626	3227	568	3425	0
5	2	11	"recD"	"STM2993"	2470	20690	100	373	438	212	146	154	36	98	86	0	1781	2174	1524	84	104	58	100	100	0	0.134	0.140	0.138	0.142	1.402	0.135	0.921	80	328	1924	2382	-2.902	227	1697	292	2090	0
5	3	11	"ygdQ"	"STM3006"	2640	20690	130	4500	4169	1405	152	161	40	100	100	0	7885	7306	2498	86	121	88	100	100	0	0.558	0.556	0.551	0.558	1.162	0.554	0.980	120	493	12147	11237	-0.843	4348	7799	4017	7220	0
5	4	11	"araE"	"STM3016"	2820	20680	120	340	436	254	146	151	34	98	94	0	1263	1636	1171	86	108	78	100	100	0	0.165	0.187	0.180	0.174	1.362	0.196	0.925	120	446	1371	1840	-2.601	194	1177	290	1550	0
5	5	11	"yohM"	"STM3024"	2990	20690	120	968	1334	1037	140	142	21	100	100	0	1293	2060	1723	80	84	23	100	100	0	0.683	0.603	0.613	0.642	1.314	0.595	0.958	120	394	2041	3174	-0.551	828	1213	1194	1980	0
5	6	11	"stdA"	"STM3029"	3160	20680	130	416	403	146	142	144	20	97	95	0	7275	6529	3180	80	85	33	100	100	0	0.038	0.040	0.040	0.040	1.383	0.040	0.929	120	409	7469	6710	-4.715	274	7195	261	6449	0
5	7	11	""	"STM2691"	3340	20690	120	206	213	57	145	144	19	78	70	0	1260	1372	909	79	84	34	100	100	0	0.052	0.053	0.052	0.052	1.725	0.051	0.702	120	366	1242	1361	-4.275	61	1181	68	1293	0
5	8	11	""	"STM2698"	3510	20690	120	209	213	41	145	147	24	85	65	0	609	662	319	79	82	18	100	100	0	0.121	0.117	0.111	0.114	1.851	0.101	0.597	120	379	594	651	-3.050	64	530	68	583	0
5	9	11	""	"STM2705"	3680	20680	130	501	478	192	145	149	28	95	91	0	5806	4880	2428	80	86	32	100	100	0	0.062	0.069	0.067	0.064	1.386	0.071	0.945	120	449	6082	5133	-4.008	356	5726	333	4800	0
5	10	11	"yjfY"	"STM4389"	3860	20690	120	315	363	181	143	154	142	57	27	0	682	840	559	79	91	60	100	98	0	0.285	0.289	0.273	0.280	1.398	0.341	0.515	120	431	775	981	-1.810	172	603	220	761	0
5	11	11	"thrL"	"STM0001"	4020	20680	110	304	1819	3793	148	208	627	23	20	0	410	1246	2225	93	156	541	26	20	0	0.492	1.449	0.593	0.711	1.899	1.603	0.927	80	437	473	2824	-1.023	156	317	1671	1153	0
5	12	11	""	"STM0270"	4210	20690	120	848	806	359	149	166	214	90	71	0	6107	5800	3019	90	104	117	100	100	0	0.116	0.115	0.111	0.116	1.292	0.113	0.955	120	431	6716	6367	-3.106	699	6017	657	5710	0
5	13	11	""	"STM0538"	4380	20690	130	226	242	66	150	154	28	85	63	0	566	694	422	88	101	50	99	97	0	0.159	0.152	0.155	0.149	1.600	0.144	0.780	120	418	554	698	-2.653	76	478	92	606	0
5	14	11	""	"STM0554"	4550	20690	130	1473	1446	698	151	164	56	100	100	0	1853	1783	937	83	105	68	100	100	0	0.747	0.762	0.759	0.782	1.252	0.754	0.972	120	447	3092	2995	-0.421	1322	1770	1295	1700	0
5	15	11	""	"STM0567"	4730	20690	120	719	710	393	149	160	55	98	92	0	2534	2239	1381	79	102	69	100	100	0	0.232	0.260	0.249	0.258	1.322	0.262	0.937	120	451	3025	2721	-2.107	570	2455	561	2160	0
5	16	11	""	"STM0575"	4910	20690	120	375	379	137	148	148	19	98	96	0	2694	3097	1984	78	87	34	100	100	0	0.087	0.077	0.077	0.078	1.416	0.072	0.928	120	426	2843	3250	-3.527	227	2616	231	3019	0
5	17	11	""	"STM0580"	5080	20690	100	496	581	362	149	152	22	100	100	0	971	1179	917	78	86	30	100	100	0	0.389	0.392	0.367	0.383	1.344	0.382	0.924	80	326	1240	1533	-1.364	347	893	432	1101	0
5	18	11	"ybdZ"	"STM0587"	5250	20690	130	1504	1418	414	152	158	36	100	100	0	917	887	294	79	86	28	100	100	0	1.613	1.567	1.562	1.594	1.229	1.558	0.959	120	515	2190	2074	0.690	1352	838	1266	808	0
5	19	11	""	"STM2244"	5420	20690	90	283	395	369	154	161	39	98	88	0	353	487	496	79	84	26	100	100	0	0.471	0.591	0.500	0.493	1.549	0.674	0.912	52	304	403	649	-1.087	129	274	241	408	0
5	20	11	"yegT"	"STM2142"	5590	20690	110	175	190	59	151	152	19	57	28	0	387	470	309	78	85	29	100	100	0	0.078	0.099	0.089	0.090	2.105	0.114	0.506	80	440	333	431	-3.687	24	309	39	392	0
5	21	11	"yehU"	"STM2159"	5760	20680	100	249	274	73	154	154	22	96	85	0	801	915	490	79	93	49	100	100	0	0.132	0.144	0.144	0.139	1.502	0.139	0.824	80	404	817	956	-2.926	95	722	120	836	0
5	22	11	"yohC"	"STM2169"	5950	20690	120	519	542	276	152	153	22	100	99	0	3603	3825	2216	80	94	40	100	100	0	0.104	0.104	0.099	0.102	1.272	0.108	0.932	120	459	3890	4135	-3.263	367	3523	390	3745	0
5	23	11	"yohI"	"STM2174"	6120	20680	120	738	741	312	150	156	32	100	99	0	3808	3769	1576	81	100	61	100	100	0	0.158	0.160	0.155	0.155	1.228	0.165	0.943	120	431	4315	4279	-2.664	588	3727	591	3688	0
5	24	11	"yfhD"	"STM2567"	6290	20680	120	544	589	290	149	152	22	98	95	0	1168	1301	791	75	83	32	99	99	0	0.361	0.359	0.343	0.350	1.365	0.354	0.944	120	566	1488	1666	-1.468	395	1093	440	1226	0
5	1	12	"Ctrl-10buffer"	"Ctrl-10buffer"	2280	20860	100	140	148	29	138	168	283	0	0	0	84	108	60	78	123	448	0	0	0	0.333	0.333	0.557	0.620	4.032	0.435	0.229	80	396	8	40	-1.585	2	6	10	30	-50
5	2	12	"Ctrl-Y1buffer"	"Ctrl-Y1buffer"	2460	20860	100	143	165	104	142	172	286	2	1	0	84	115	171	79	126	454	2	1	0	0.200	0.639	1.292	0.957	3.523	0.476	0.674	80	387	6	59	-2.322	1	5	23	36	-50
5	3	12	"Ctrl-Y5buffer"	"Ctrl-Y5buffer"	2630	20860	100	142	149	30	144	146	21	16	11	0	86	113	74	78	79	18	30	18	0	-0.250	0.143	0.449	0.735	4.137	0.361	0.281	80	360	6	40	Error	-2	8	5	35	-50
5	4	12	"Ctrl-FtsLbuffer"	"Ctrl-FtsLbuffer"	2800	20860	100	141	143	23	142	144	24	15	3	0	85	88	19	79	82	22	16	6	0	-0.167	0.111	1.381	1.249	4.807	2.902	0.020	80	387	5	10	Error	-1	6	1	9	-50
5	5	12	"Ctrl-dsM13buffer"	"Ctrl-dsM13buffer"	2980	20860	100	137	140	21	141	143	23	11	2	0	81	86	29	77	80	23	13	5	0	-1.000	-0.111	1.000	0.969	3.846	1.006	0.053	80	371	0	8	Error	-4	4	-1	9	-50
5	6	12	"Ctrl-CAB25ng/ul"	"Ctrl-CAB25ng/ul"	3150	20860	100	148	147	20	139	140	18	27	12	0	86	87	15	76	81	35	10	0	0	0.900	0.727	1.577	1.215	3.819	24.865	0.001	80	373	19	19	-0.152	9	10	8	11	-50
5	7	12	"Ctrl-10buffer"	"Ctrl-10buffer"	3320	20860	100	142	144	20	141	141	18	23	5	0	88	94	23	77	78	12	46	27	0	0.091	0.176	0.850	0.926	3.487	1.513	0.081	80	361	12	20	-3.459	1	11	3	17	-50
5	8	12	"Ctrl-Y1buffer"	"Ctrl-Y1buffer"	3500	20860	100	134	153	80	144	145	23	17	6	0	88	106	80	77	78	12	42	22	0	-0.909	0.310	0.931	1.073	3.432	1.011	0.620	80	371	1	38	Error	-10	11	9	29	-50
5	9	12	"Ctrl-Y5buffer"	"Ctrl-Y5buffer"	3670	20860	100	140	142	20	143	145	28	6	3	0	86	99	49	76	81	28	18	12	0	-0.300	-0.043	0.800	0.850	4.666	0.313	0.064	80	373	7	22	Error	-3	10	-1	23	-50
5	10	12	"Ctrl-FtsLbuffer"	"Ctrl-FtsLbuffer"	3840	20860	100	136	231	391	140	141	20	20	12	0	86	131	186	76	77	13	35	20	0	-0.400	1.655	1.593	1.616	3.404	2.252	0.787	80	359	6	146	Error	-4	10	91	55	-50
5	11	12	"Ctrl-dsM13buffer"	"Ctrl-dsM13buffer"	4020	20860	100	140	145	25	141	142	20	22	8	0	86	92	25	80	83	18	31	11	0	-0.167	0.333	1.571	1.256	2.891	1.642	0.061	80	402	5	16	Error	-1	6	4	12	-50
5	12	12	"Ctrl-CAB200ng/ul"	"Ctrl-CAB200ng/ul"	4190	20860	100	153	154	21	144	146	22	31	6	0	91	94	19	84	85	14	35	17	0	1.286	1.000	1.198	1.273	3.437	5.843	0.013	80	359	16	20	0.363	9	7	10	10	-50
5	13	12	"Ctrl-10buffer"	"Ctrl-10buffer"	4370	20860	100	148	209	230	145	146	22	31	16	0	99	152	205	85	87	17	38	22	0	0.214	0.955	0.920	0.910	3.500	1.130	0.835	80	371	17	131	-2.222	3	14	64	67	-50
5	14	12	"Ctrl-Y1buffer"	"Ctrl-Y1buffer"	4540	20860	100	140	155	85	144	146	27	12	7	0	84	116	125	82	84	22	18	12	0	-2.000	0.324	1.431	1.080	4.150	0.609	0.475	80	346	-2	45	Error	-4	2	11	34	-50
5	15	12	"Ctrl-Y5buffer"	"Ctrl-Y5buffer"	4710	20860	100	135	138	21	142	144	27	10	0	0	79	84	27	77	78	20	13	5	0	-3.500	-0.571	2.000	1.776	3.211	4.768	0.003	80	362	-5	3	Error	-7	2	-4	7	-50
5	16	12	"Ctrl-FtsLbuffer"	"Ctrl-FtsLbuffer"	4890	20860	100	143	149	46	142	144	19	23	10	0	81	95	78	74	75	14	28	12	0	0.143	0.333	1.235	1.366	3.388	0.585	0.462	80	373	8	28	-2.807	1	7	7	21	-50
5	17	12	"Ctrl-dsM13buffer"	"Ctrl-dsM13buffer"	5060	20860	100	143	158	69	145	146	20	21	11	0	84	118	128	75	76	14	35	15	0	-0.222	0.302	1.200	1.145	3.760	0.456	0.442	80	377	7	56	Error	-2	9	13	43	-50
5	18	12	"Ctrl-CAB75ng/ul"	"Ctrl-CAB75ng/ul"	5230	20860	100	156	156	23	149	150	26	18	1	0	81	84	14	75	76	14	31	7	0	1.167	0.778	1.333	1.451	4.225	24.659	0.001	80	374	13	16	0.222	7	6	7	9	-50
5	19	12	"Ctrl-10buffer"	"Ctrl-10buffer"	5410	20860	100	151	154	26	150	150	25	16	5	0	84	91	33	75	76	14	33	18	0	0.111	0.250	1.600	1.524	3.457	1.100	0.088	80	388	10	20	-3.170	1	9	4	16	-50
5	20	12	"Ctrl-Y1buffer"	"Ctrl-Y1buffer"	5580	20860	100	146	245	304	148	147	19	28	16	0	90	211	426	74	75	13	52	27	0	-0.125	0.708	0.866	1.118	3.450	0.706	0.908	80	392	14	234	Error	-2	16	97	137	-50
5	21	12	"Ctrl-Y5buffer"	"Ctrl-Y5buffer"	5750	20860	100	144	145	19	150	149	20	12	2	0	81	84	24	74	77	19	13	3	0	-0.857	-0.500	1.050	1.227	4.131	8.211	0.002	80	391	1	5	Error	-6	7	-5	10	-50
5	22	12	"Ctrl-FtsLbuffer"	"Ctrl-FtsLbuffer"	5930	20860	100	146	149	27	148	149	19	17	8	0	83	104	121	75	76	16	26	12	0	-0.250	0.034	1.000	0.928	4.236	0.123	0.099	80	374	6	30	Error	-2	8	1	29	-50
5	23	12	"Ctrl-dsM13buffer"	"Ctrl-dsM13buffer"	6100	20860	100	147	166	94	145	147	19	17	10	0	85	202	486	76	78	18	26	15	0	0.222	0.167	1.000	0.898	3.711	0.168	0.680	80	359	11	147	-2.170	2	9	21	126	-50
5	24	12	"Ctrl-CABbuffer"	"Ctrl-CABbuffer"	6270	20860	100	149	182	121	146	147	20	25	16	0	88	250	568	75	76	15	46	25	0	0.231	0.206	0.565	0.650	3.879	0.206	0.855	80	436	16	211	-2.115	3	13	36	175	-50
5	1	13	"hupA"	"STM4170"	2280	21050	130	4024	3892	1169	141	163	151	100	100	0	1668	1662	536	78	101	326	100	94	0	2.442	2.368	2.409	2.399	1.180	2.355	0.977	120	583	5473	5335	1.288	3883	1590	3751	1584	0
5	2	13	"hupA"	"STM4170"	2460	21040	120	2833	2743	1193	146	190	285	100	98	0	1049	1037	396	81	130	439	89	56	0	2.776	2.717	2.680	2.683	1.213	2.833	0.951	120	414	3655	3553	1.473	2687	968	2597	956	0
5	3	13	"hilA"	"STM2876"	2640	21040	130	1541	1606	800	146	149	25	100	99	0	8620	8806	3849	80	87	41	100	100	0	0.163	0.167	0.162	0.162	1.314	0.167	0.901	120	420	9935	10186	-2.614	1395	8540	1460	8726	0
5	4	13	"hilA"	"STM2876"	2810	21040	130	1931	1929	924	144	147	26	99	99	0	5158	5148	2714	80	88	43	100	100	0	0.352	0.352	0.356	0.353	1.312	0.344	0.972	120	417	6865	6853	-1.507	1787	5078	1785	5068	0
5	5	13	"hilC"	"STM2867"	2980	21040	130	2147	1928	829	145	148	27	100	100	0	7375	6829	3366	79	94	61	100	100	0	0.274	0.264	0.261	0.274	1.219	0.257	0.975	120	417	9298	8533	-1.866	2002	7296	1783	6750	0
5	6	13	"hilC"	"STM2867"	3150	21040	130	1634	1665	721	143	146	27	100	100	0	6289	5919	2782	79	100	80	100	100	0	0.240	0.261	0.254	0.267	1.195	0.255	0.960	120	417	7701	7362	-2.058	1491	6210	1522	5840	0
5	7	13	"hns"	"STM1751"	3340	21040	140	6293	5865	3129	142	143	23	100	100	0	1820	1971	1264	78	88	58	100	97	0	3.531	3.023	3.396	3.323	1.417	2.916	0.892	156	421	7893	7616	1.820	6151	1742	5723	1893	0
5	8	13	"hns"	"STM1751"	3500	21040	130	3491	3633	1187	144	152	46	100	100	0	1273	1264	457	77	80	17	100	100	0	2.798	2.939	2.934	3.038	1.246	2.915	0.942	120	387	4543	4676	1.485	3347	1196	3489	1187	0
5	9	13	"hns"	"STM1751"	3670	21040	130	7241	7082	2578	146	171	115	100	100	0	2928	3020	1194	78	85	33	100	100	0	2.489	2.358	2.357	2.424	1.262	2.372	0.930	120	432	9945	9878	1.316	7095	2850	6936	2942	0
5	10	13	"hilD"	"STM2875"	3850	21040	140	3306	3398	2238	144	163	108	99	98	0	2332	2401	1629	79	87	41	99	98	0	1.403	1.401	1.393	1.507	1.298	1.391	0.977	156	455	5415	5576	0.489	3162	2253	3254	2322	0
5	11	13	"hilD"	"STM2875"	4020	21040	120	2105	2461	1813	145	149	32	100	100	0	1379	1633	1260	83	87	25	100	100	0	1.512	1.494	1.499	1.538	1.195	1.473	0.973	120	366	3256	3866	0.597	1960	1296	2316	1550	0
5	12	13	"stpA"	"STM2799"	4200	21040	140	1607	2183	1639	148	151	28	100	100	0	708	964	773	85	91	28	100	98	0	2.342	2.315	2.431	2.509	1.304	2.245	0.959	156	426	2082	2914	1.228	1459	623	2035	879	0
5	13	13	"csrA"	"STM2826"	4370	21040	130	1178	1374	661	148	149	25	100	100	0	837	1038	556	84	89	27	100	100	0	1.368	1.285	1.294	1.312	1.238	1.257	0.958	120	389	1783	2180	0.452	1030	753	1226	954	0
5	14	13	"dps"	"STM0831"	4550	21030	130	1217	1349	932	146	147	26	100	100	0	1685	2026	1575	82	89	41	100	100	0	0.668	0.619	0.612	0.628	1.272	0.599	0.952	120	427	2674	3147	-0.582	1071	1603	1203	1944	0
5	15	13	"dps"	"STM0831"	4730	21030	130	2365	2239	881	145	148	27	100	100	0	4551	4298	1826	78	90	49	100	100	0	0.496	0.496	0.488	0.496	1.223	0.490	0.973	120	415	6693	6314	-1.011	2220	4473	2094	4220	0
5	16	13	"dps"	"STM0831"	4890	21040	120	2207	2112	912	145	149	27	100	100	0	3997	3822	1773	77	86	40	100	100	0	0.526	0.525	0.521	0.536	1.217	0.517	0.968	120	365	5982	5712	-0.927	2062	3920	1967	3745	0
5	17	13	"oxyR"	"STM4125"	5060	21040	120	2934	3270	2707	146	153	37	100	100	0	1333	1326	1017	77	82	27	100	100	0	2.220	2.501	2.353	2.516	1.319	2.655	0.926	120	406	4044	4373	1.150	2788	1256	3124	1249	0
5	18	13	"oxyR"	"STM4125"	5240	21040	130	842	1149	792	149	156	40	100	100	0	371	512	405	77	80	22	100	95	0	2.357	2.299	2.362	2.493	1.406	2.175	0.907	120	445	987	1435	1.237	693	294	1000	435	0
5	19	13	"fur"	"STM0693"	5420	21040	140	3992	3922	1719	149	151	27	100	100	0	3240	3161	1467	75	76	14	100	100	0	1.214	1.223	1.223	1.251	1.222	1.211	0.981	156	456	7008	6859	0.280	3843	3165	3773	3086	0
5	20	13	"fur"	"STM0693"	5590	21050	130	1810	2022	1207	149	150	25	100	100	0	1428	1655	1034	74	77	18	100	100	0	1.227	1.185	1.209	1.216	1.232	1.178	0.978	120	412	3015	3454	0.295	1661	1354	1873	1581	0
5	21	13	"envR"	"STM3389"	5770	21030	130	879	1076	804	150	152	25	98	98	0	3788	4605	3502	76	81	26	100	100	0	0.196	0.204	0.189	0.190	1.483	0.210	0.941	120	451	4441	5455	-2.348	729	3712	926	4529	0
5	22	13	"envR"	"STM3389"	5940	21040	130	615	649	318	150	151	21	100	98	0	3029	3130	2064	78	88	46	100	100	0	0.158	0.163	0.169	0.173	1.321	0.157	0.958	120	427	3416	3551	-2.666	465	2951	499	3052	0
5	23	13	"envR"	"STM3389"	6110	21030	130	1638	1654	560	152	154	24	100	100	0	7641	7246	1930	79	95	68	100	100	0	0.197	0.210	0.196	0.203	1.244	0.213	0.943	120	472	9048	8669	-2.347	1486	7562	1502	7167	0
5	24	13	"arcB"	"STM3328"	6280	21030	80	218	269	164	151	153	23	94	71	0	393	594	711	77	88	61	100	98	0	0.212	0.228	0.214	0.201	1.603	0.200	0.725	52	292	383	635	-2.238	67	316	118	517	0
5	1	14	""	"STM4191"	2290	21210	120	199	199	31	142	148	50	56	8	0	744	765	245	77	79	22	100	100	0	0.085	0.083	0.085	0.079	1.671	0.076	0.326	120	582	724	745	-3.549	57	667	57	688	0
5	2	14	""	"STM4520"	2470	21210	130	213	224	55	141	151	54	75	15	0	1231	1239	369	79	84	28	100	100	0	0.063	0.072	0.066	0.064	1.584	0.073	0.624	120	512	1224	1243	-4.000	72	1152	83	1160	0
5	3	14	""	"STM4239"	2630	21210	130	732	758	216	145	148	25	100	100	0	585	614	204	79	85	36	100	100	0	1.160	1.146	1.142	1.159	1.290	1.142	0.912	120	511	1093	1148	0.214	587	506	613	535	0
5	4	14	""	"STM0083"	2810	21210	130	523	533	144	146	148	23	100	100	0	2371	2369	841	80	86	37	100	100	0	0.165	0.169	0.168	0.170	1.265	0.163	0.925	120	518	2668	2676	-2.603	377	2291	387	2289	0
5	5	14	""	"STM0348"	2980	21210	130	807	828	226	146	152	98	100	100	0	1792	1794	572	80	88	41	100	100	0	0.386	0.398	0.400	0.398	1.217	0.389	0.833	120	518	2373	2396	-1.373	661	1712	682	1714	0
5	6	14	""	"STM1007"	3160	21210	120	338	371	136	143	151	103	86	45	0	2575	2576	1052	81	90	42	100	100	0	0.078	0.091	0.086	0.087	1.384	0.094	0.859	120	460	2689	2723	-3.677	195	2494	228	2495	0
5	7	14	"purM"	"STM2499"	3320	21210	120	475	654	765	140	141	21	100	99	0	760	1237	1761	79	84	28	100	100	0	0.492	0.444	0.466	0.468	1.378	0.424	0.924	120	443	1016	1672	-1.023	335	681	514	1158	0
5	8	14	"adhE"	"STM1749"	3500	21210	120	667	823	642	142	144	28	100	97	0	1990	2467	2021	77	79	17	100	100	0	0.274	0.285	0.266	0.267	1.358	0.294	0.934	120	466	2438	3071	-1.865	525	1913	681	2390	0
5	9	14	"envZ"	"STM3501"	3660	21210	100	242	375	349	145	149	51	81	45	0	358	634	934	77	79	16	100	100	0	0.345	0.413	0.362	0.356	1.731	0.339	0.663	80	387	378	787	-1.535	97	281	230	557	0
5	10	14	"katG"	"STM4106"	3840	21200	110	224	390	615	144	152	68	58	20	0	420	982	2096	79	84	32	100	100	0	0.235	0.272	0.253	0.228	1.903	0.290	0.834	80	418	421	1149	-2.092	80	341	246	903	0
5	11	14	"traT"	"PSLT103"	4010	21210	120	1792	2150	2098	144	148	26	100	100	0	1860	2419	2510	83	87	31	100	100	0	0.927	0.859	0.871	0.888	1.330	0.838	0.912	120	484	3425	4342	-0.109	1648	1777	2006	2336	0
5	12	14	"yjiS"	"STM4521"	4190	21210	130	397	401	144	148	150	25	97	95	0	1972	1887	724	84	89	28	100	100	0	0.132	0.140	0.130	0.131	1.403	0.144	0.869	120	514	2137	2056	-2.923	249	1888	253	1803	0
5	13	14	"yejG"	"STM2220"	4380	21210	140	3673	3450	1785	147	149	22	100	100	0	1245	1196	617	84	87	24	100	100	0	3.037	2.970	3.007	2.997	1.291	3.009	0.949	156	584	4687	4415	1.603	3526	1161	3303	1112	0
5	14	14	""	"STM2239"	4540	21210	130	778	764	324	147	149	22	100	100	0	3695	3446	1650	82	91	46	100	100	0	0.175	0.183	0.177	0.184	1.337	0.179	0.905	120	504	4244	3981	-2.517	631	3613	617	3364	0
5	15	14	"dld"	"STM2167"	4710	21210	130	1233	1175	527	146	149	25	100	100	0	7592	6879	3576	79	96	59	100	100	0	0.145	0.151	0.148	0.153	1.263	0.148	0.974	120	546	8600	7829	-2.789	1087	7513	1029	6800	0
5	16	14	"citT"	"STM0618"	4890	21200	120	934	920	553	145	148	25	99	97	0	3421	3480	2504	78	91	48	99	99	0	0.236	0.228	0.223	0.227	1.300	0.221	0.961	120	467	4132	4177	-2.083	789	3343	775	3402	0
5	17	14	""	"STM2504"	5060	21210	110	364	388	116	146	150	27	100	100	0	961	1029	324	78	86	30	100	100	0	0.247	0.254	0.243	0.248	1.256	0.258	0.883	80	415	1101	1193	-2.018	218	883	242	951	0
5	18	14	"EMPTY"	"EMPTY"	5210	21200	100	147	149	23	148	151	28	12	2	0	83	86	17	77	83	27	15	0	0	-0.167	0.111	1.225	1.445	4.943	0.066	0.006	80	377	5	10	Error	-1	6	1	9	-75
5	19	14	"EMPTY"	"EMPTY"	5390	21200	100	159	158	20	145	147	24	30	5	0	88	89	23	74	75	12	52	22	0	1.000	0.867	1.434	1.485	3.583	3.474	0.017	80	387	28	28	0.000	14	14	13	15	-75
5	20	14	"EMPTY"	"EMPTY"	5560	21200	100	150	152	21	147	148	21	25	3	0	76	78	16	74	74	11	23	11	0	1.500	1.250	2.150	1.729	4.333	0.065	0.003	80	362	5	9	0.585	3	2	5	4	-75
5	21	14	"EMPTY"	"EMPTY"	5730	21200	100	151	155	23	150	151	22	23	7	0	79	80	15	75	77	20	15	2	0	0.250	1.000	1.409	1.179	3.965	15.218	0.003	80	408	5	10	-2.000	1	4	5	5	-75
5	22	14	"EMPTY"	"EMPTY"	5910	21200	100	152	153	18	150	151	20	16	1	0	83	86	18	75	79	26	20	1	0	0.250	0.273	1.000	0.901	4.504	12.481	0.003	80	404	10	14	-2.000	2	8	3	11	-75
5	23	14	"EMPTY"	"EMPTY"	6080	21200	100	203	198	43	150	152	23	63	53	0	152	167	88	77	86	47	63	43	0	0.707	0.533	0.600	0.606	2.354	0.485	0.572	80	401	128	138	-0.501	53	75	48	90	-75
5	24	14	"EMPTY"	"EMPTY"	6250	21200	100	206	209	55	151	154	24	67	51	0	194	207	140	79	88	47	65	53	0	0.478	0.453	0.583	0.563	2.055	0.391	0.666	80	480	170	186	-1.064	55	115	58	128	-75
6	1	1	"infC"	"STM1334"	6900	18960	120	17806	16991	6222	151	152	19	100	100	0	901	842	302	74	74	11	100	100	0	21.348	21.927	21.513	22.623	1.375	22.296	0.940	120	588	18482	17608	4.416	17655	827	16840	768	0
6	2	1	"katE"	"STM1318"	7070	18950	110	2400	2974	1980	154	154	20	100	100	0	1461	1967	2097	72	73	11	100	100	0	1.617	1.488	1.679	1.647	1.735	1.286	0.473	80	450	3635	4715	0.693	2246	1389	2820	1895	0
6	3	1	"ydgP"	"STM1455"	7240	18950	110	1635	1928	1061	152	154	20	100	100	0	3666	4251	1974	73	74	11	100	100	0	0.413	0.425	0.412	0.414	1.183	0.436	0.944	80	469	5076	5954	-1.277	1483	3593	1776	4178	0
6	4	1	""	"STM3530"	7410	18950	110	388	475	215	153	153	19	100	100	0	3511	3733	1262	73	74	12	100	100	0	0.068	0.088	0.080	0.078	1.431	0.092	0.836	80	483	3673	3982	-3.871	235	3438	322	3660	0
6	5	1	"srfB"	"STM1594"	7590	18950	110	1182	1521	1247	151	152	19	100	100	0	4158	5936	5241	74	75	13	100	100	0	0.252	0.234	0.235	0.230	1.413	0.225	0.898	80	497	5115	7232	-1.986	1031	4084	1370	5862	0
6	6	1	""	"STM2503"	7760	18940	110	627	681	210	152	153	22	100	100	0	2917	3242	1117	74	76	16	100	100	0	0.167	0.167	0.170	0.166	1.217	0.161	0.926	80	478	3318	3697	-2.581	475	2843	529	3168	0
6	7	1	"dcuB"	"STM4301"	7930	18950	100	493	624	329	153	153	24	100	100	0	4359	5721	3724	74	76	15	100	100	0	0.079	0.083	0.084	0.084	1.305	0.082	0.920	80	376	4625	6118	-3.656	340	4285	471	5647	0
6	8	1	"yacL"	"STM0160"	8100	18950	120	1383	1516	996	147	151	27	100	100	0	3866	4182	2777	74	76	17	100	100	0	0.326	0.333	0.329	0.341	1.484	0.336	0.951	120	457	5028	5477	-1.617	1236	3792	1369	4108	0
6	9	1	"polA"	"STM3999"	8270	18950	120	333	351	144	147	150	29	96	92	0	1005	1040	665	73	75	19	98	98	0	0.200	0.211	0.215	0.224	1.543	0.205	0.917	120	390	1118	1171	-2.325	186	932	204	967	0
6	10	1	"rsmC"	"STM4556"	8450	18950	120	420	459	188	146	146	21	99	98	0	601	654	373	75	78	17	97	97	0	0.521	0.541	0.547	0.573	1.766	0.514	0.900	120	452	800	892	-0.941	274	526	313	579	0
6	11	1	"exbD"	"STM3158"	8620	18940	110	3875	4929	3996	139	142	27	100	100	0	3238	3983	2908	78	81	18	100	100	0	1.182	1.227	1.165	1.191	1.238	1.297	0.957	80	429	6896	8695	0.242	3736	3160	4790	3905	0
6	12	1	"hisD"	"STM2072"	8780	18950	110	4158	4905	3833	139	140	20	100	100	0	3951	4304	3067	75	76	13	100	100	0	1.037	1.127	1.064	1.124	1.236	1.180	0.952	80	446	7895	8995	0.052	4019	3876	4766	4229	0
6	13	1	""	"STM3944"	8970	18950	120	1587	1718	846	141	142	21	100	100	0	6529	6562	3001	75	78	21	100	100	0	0.224	0.243	0.226	0.248	1.473	0.242	0.912	120	553	7900	8064	-2.158	1446	6454	1577	6487	0
6	14	1	""	"STM3940"	9140	18940	110	3271	3141	954	141	141	19	100	100	0	22835	21162	5794	76	80	24	100	100	0	0.138	0.142	0.141	0.140	1.138	0.142	0.978	80	443	25889	24086	-2.862	3130	22759	3000	21086	0
6	15	1	"hemX"	"STM3936"	9310	18950	120	2156	2208	760	139	141	20	100	100	0	9435	9218	2848	75	77	15	100	100	0	0.215	0.226	0.218	0.227	1.324	0.226	0.954	120	538	11377	11212	-2.214	2017	9360	2069	9143	0
6	16	1	""	"STM3927"	9500	18950	120	1352	1377	613	139	140	20	100	100	0	7970	8093	3845	75	76	12	100	100	0	0.154	0.154	0.151	0.163	1.595	0.150	0.930	120	496	9108	9256	-2.702	1213	7895	1238	8018	0
6	17	1	"rffH"	"STM3923"	9660	18950	120	934	1019	512	140	141	19	100	100	0	4315	4439	1856	75	76	11	100	100	0	0.187	0.201	0.191	0.192	1.408	0.208	0.889	120	469	5034	5243	-2.417	794	4240	879	4364	0
6	18	1	"wzzE"	"STM3919"	9840	18950	120	5609	6819	4064	137	139	18	99	99	0	8967	9888	5435	75	75	11	100	100	0	0.615	0.681	0.665	0.642	1.595	0.697	0.965	120	494	14364	16495	-0.700	5472	8892	6682	9813	0
6	19	1	""	"STM4432"	10010	18950	110	892	948	342	136	137	18	100	100	0	1606	1757	790	75	76	12	100	100	0	0.494	0.483	0.488	0.489	1.223	0.455	0.931	80	464	2287	2494	-1.018	756	1531	812	1682	0
6	20	1	""	"STM4436"	10180	18940	110	944	1031	413	137	138	18	100	100	0	3213	3490	1514	75	76	12	100	100	0	0.257	0.262	0.267	0.262	1.203	0.256	0.930	80	498	3945	4309	-1.959	807	3138	894	3415	0
6	21	1	""	"STM4445"	10360	18940	100	232	245	57	135	137	21	100	98	0	870	970	393	74	75	27	100	100	0	0.122	0.123	0.121	0.119	1.339	0.119	0.810	80	452	893	1006	-3.037	97	796	110	896	0
6	22	1	"treB"	"STM4454"	10530	18940	110	181	195	67	137	137	18	88	72	0	454	540	436	72	73	11	100	100	0	0.115	0.124	0.112	0.107	1.957	0.129	0.707	80	497	426	526	-3.118	44	382	58	468	0
6	23	1	"idnT"	"STM4482"	10710	18940	110	168	175	47	137	136	18	68	42	0	320	361	198	73	73	11	100	100	0	0.126	0.132	0.133	0.118	2.117	0.155	0.538	80	497	278	326	-2.994	31	247	38	288	0
6	24	1	"yjgB"	"STM4486"	10880	18940	100	193	204	47	135	136	20	93	70	0	262	334	183	73	73	11	100	100	0	0.307	0.264	0.269	0.263	1.675	0.241	0.705	80	464	247	330	-1.704	58	189	69	261	0
6	1	2	"zraP"	"STM4172"	6880	19110	100	713	801	277	149	150	19	100	100	0	1576	1776	744	73	74	11	100	100	0	0.375	0.383	0.388	0.391	1.327	0.358	0.871	80	381	2067	2355	-1.414	564	1503	652	1703	0
6	2	2	"purH"	"STM4176"	7050	19110	100	1130	1335	822	150	152	18	100	100	0	2914	3308	2386	73	75	12	100	100	0	0.345	0.366	0.386	0.395	1.484	0.335	0.872	80	372	3821	4420	-1.536	980	2841	1185	3235	0
6	3	2	"livK"	"STM3564"	7230	19110	100	377	774	766	150	152	20	100	98	0	1002	2422	3033	74	75	11	100	100	0	0.245	0.266	0.271	0.271	1.576	0.241	0.870	80	384	1155	2972	-2.031	227	928	624	2348	0
6	4	2	"yihR"	"STM4020"	7400	19110	100	428	475	186	150	151	19	100	100	0	1553	1760	1018	75	76	12	100	100	0	0.188	0.193	0.202	0.197	1.325	0.179	0.892	80	367	1756	2010	-2.410	278	1478	325	1685	0
6	5	2	"yhiQ"	"STM3593"	7560	19110	90	386	562	370	152	151	18	100	100	0	1368	2396	2257	76	77	13	100	100	0	0.181	0.177	0.186	0.186	1.492	0.158	0.858	52	323	1526	2730	-2.465	234	1292	410	2320	0
6	6	2	"atpE"	"STM3870"	7740	19110	110	1517	1624	529	152	153	21	100	100	0	1379	1513	602	76	78	19	100	100	0	1.048	1.024	1.050	1.035	1.243	0.999	0.852	80	427	2668	2909	0.067	1365	1303	1472	1437	0
6	7	2	"ratB"	"STM2514"	7910	19110	120	895	896	421	153	153	22	98	98	0	3986	3897	1780	76	77	18	99	99	0	0.190	0.194	0.187	0.193	1.721	0.193	0.868	120	404	4652	4564	-2.398	742	3910	743	3821	0
6	8	2	"invG"	"STM2898"	8090	19110	100	479	491	185	149	153	32	96	92	0	2599	2609	1107	75	78	21	100	100	0	0.131	0.135	0.131	0.124	1.734	0.129	0.815	80	274	2854	2876	-2.935	330	2524	342	2534	0
6	9	2	"sitA"	"STM2861"	8250	19100	140	443	1510	2599	146	150	31	95	94	0	325	1229	2173	74	78	21	96	95	0	1.183	1.181	1.207	1.218	1.633	1.210	0.859	156	324	548	2519	0.243	297	251	1364	1155	0
6	10	2	"leuO"	"STM0115"	8400	19100	140	710	681	473	146	146	19	94	92	0	3072	2729	2237	75	76	14	97	97	0	0.188	0.202	0.193	0.204	1.643	0.199	0.926	156	408	3561	3189	-2.410	564	2997	535	2654	0
6	11	2	"bcfE"	"STM0025"	8610	19110	120	417	445	185	145	146	19	99	98	0	3354	3924	2242	76	77	13	100	100	0	0.083	0.078	0.078	0.083	1.774	0.075	0.876	120	464	3550	4148	-3.591	272	3278	300	3848	0
6	12	2	"dsbA"	"STM3997"	8780	19100	110	1233	1450	1047	143	144	22	100	100	0	3189	3624	2199	76	77	14	100	100	0	0.350	0.368	0.349	0.349	1.306	0.390	0.892	80	416	4203	4855	-1.514	1090	3113	1307	3548	0
6	13	2	"orf7"	"PSLT012"	8960	19110	110	3738	3935	1085	141	142	22	100	100	0	4197	4293	1083	77	80	19	100	100	0	0.873	0.900	0.883	0.897	1.157	0.912	0.906	80	397	7717	8010	-0.196	3597	4120	3794	4216	0
6	14	2	"ppk"	"STM2501"	9130	19110	110	2071	2111	664	142	143	21	100	100	0	8491	8472	2681	80	85	28	100	100	0	0.229	0.235	0.246	0.230	1.399	0.220	0.858	80	417	10340	10361	-2.124	1929	8411	1969	8392	0
6	15	2	""	"STM4257"	9300	19110	110	1022	1155	422	142	142	19	100	100	0	17833	19884	7191	79	81	18	100	100	0	0.050	0.051	0.048	0.050	1.181	0.049	0.909	80	403	18634	20818	-4.334	880	17754	1013	19805	0
6	16	2	""	"STM4261"	9480	19110	110	401	437	135	139	141	19	100	100	0	5652	6275	2271	78	84	65	100	100	0	0.047	0.048	0.046	0.047	1.216	0.047	0.909	80	429	5836	6495	-4.411	262	5574	298	6197	0
6	17	2	""	"STM4261"	9660	19110	110	1006	996	245	140	141	19	100	100	0	6537	6409	1564	78	84	68	100	100	0	0.134	0.135	0.139	0.131	1.413	0.131	0.894	80	388	7325	7187	-2.899	866	6459	856	6331	0
6	18	2	""	"STM4262"	9830	19110	120	3839	3629	1064	139	140	19	100	100	0	31295	28013	9039	77	78	12	100	100	0	0.119	0.125	0.124	0.125	1.488	0.119	0.933	120	414	34918	31426	-3.077	3700	31218	3490	27936	0
6	19	2	"livG"	"STM3561"	10000	19120	110	329	361	137	138	139	19	100	100	0	1667	1747	680	74	75	11	100	100	0	0.120	0.133	0.122	0.128	1.350	0.136	0.836	80	404	1784	1896	-3.060	191	1593	223	1673	0
6	20	2	"flgD"	"STM1176"	10170	19110	110	377	436	194	139	141	20	100	100	0	3982	4714	2524	74	75	12	100	100	0	0.061	0.064	0.058	0.061	1.315	0.059	0.803	80	427	4146	4937	-4.037	238	3908	297	4640	0
6	21	2	"brnQ"	"STM0399"	10340	19120	110	561	639	324	138	140	22	100	100	0	604	708	396	74	75	27	100	100	0	0.798	0.790	0.761	0.775	1.391	0.782	0.845	80	455	953	1135	-0.325	423	530	501	634	0
6	22	2	"ssaM"	"STM1413"	10520	19110	100	407	483	331	138	137	19	100	100	0	912	1155	1123	74	74	11	100	100	0	0.321	0.319	0.326	0.321	1.317	0.292	0.897	80	420	1107	1426	-1.639	269	838	345	1081	0
6	23	2	"proY"	"STM0400"	10700	19110	110	508	630	342	135	135	20	100	100	0	1527	1961	1262	74	75	12	100	100	0	0.257	0.262	0.259	0.259	1.369	0.250	0.872	80	455	1826	2382	-1.962	373	1453	495	1887	0
6	24	2	"malM"	"STM4232"	10870	19110	110	462	479	166	136	136	21	100	98	0	3871	4070	1657	74	75	12	100	100	0	0.086	0.086	0.086	0.082	1.407	0.085	0.888	80	478	4123	4339	-3.542	326	3797	343	3996	0
6	1	3	"nrdB"	"STM2278"	6870	19280	110	400	433	151	149	152	25	100	100	0	2705	2862	1110	76	78	23	100	100	0	0.095	0.102	0.101	0.099	1.218	0.103	0.893	80	497	2880	3070	-3.389	251	2629	284	2786	0
6	2	3	"nrdF"	"STM2808"	7040	19280	110	1034	1065	240	148	149	20	100	100	0	2834	2958	760	75	76	13	100	100	0	0.321	0.318	0.315	0.319	1.224	0.307	0.920	80	439	3645	3800	-1.639	886	2759	917	2883	0
6	3	3	"sipD"	"STM2883"	7210	19280	100	1161	1178	277	148	149	19	100	100	0	4417	4441	1309	75	76	12	100	100	0	0.233	0.236	0.233	0.237	1.172	0.224	0.924	80	378	5355	5396	-2.100	1013	4342	1030	4366	0
6	4	3	"invI"	"STM2893"	7380	19290	120	1137	1158	624	150	151	22	99	98	0	5164	5175	2980	75	77	15	100	100	0	0.194	0.198	0.197	0.202	1.565	0.196	0.944	120	470	6076	6108	-2.366	987	5089	1008	5100	0
6	5	3	"msgA"	"STM1241"	7560	19280	110	2611	2879	1445	152	152	21	100	100	0	2234	2398	1096	76	77	12	100	100	0	1.139	1.174	1.194	1.168	1.313	1.213	0.902	80	449	4617	5049	0.188	2459	2158	2727	2322	0
6	6	3	"eutJ"	"STM2462"	7740	19280	110	489	589	409	151	151	20	100	100	0	1867	2103	1083	76	78	18	100	100	0	0.189	0.216	0.188	0.191	1.432	0.246	0.849	80	432	2129	2465	-2.406	338	1791	438	2027	0
6	7	3	"rfaZ"	"STM3715"	7910	19280	120	624	610	273	151	151	22	96	95	0	5787	5511	2809	78	82	30	100	99	0	0.083	0.084	0.084	0.084	1.450	0.086	0.944	120	416	6182	5892	-3.593	473	5709	459	5433	0
6	8	3	"pncB"	"STM1004"	8080	19280	120	1339	1487	1322	150	149	21	98	97	0	2087	2275	1750	76	79	26	99	98	0	0.591	0.608	0.594	0.569	1.653	0.669	0.905	120	407	3200	3536	-0.758	1189	2011	1337	2199	0
6	9	3	"pepT"	"STM1227"	8250	19280	110	610	867	643	146	147	21	100	100	0	2714	3654	2775	75	76	13	100	100	0	0.176	0.201	0.193	0.194	1.274	0.208	0.912	80	402	3103	4300	-2.508	464	2639	721	3579	0
6	10	3	"hlpA"	"STM0225"	8430	19280	110	1979	2412	1480	146	147	19	100	100	0	2208	2638	1456	75	76	12	100	100	0	0.859	0.884	0.873	0.868	1.226	0.914	0.915	80	422	3966	4829	-0.219	1833	2133	2266	2563	0
6	11	3	"hemF"	"STM2451"	8600	19290	110	854	919	312	145	146	19	100	100	0	3090	3381	1153	75	76	13	100	100	0	0.235	0.234	0.229	0.232	1.182	0.234	0.955	80	400	3724	4080	-2.088	709	3015	774	3306	0
6	12	3	"fliM"	"STM1976"	8770	19290	110	577	597	151	144	145	21	100	100	0	4626	4980	1620	77	77	13	100	100	0	0.095	0.092	0.093	0.093	1.194	0.089	0.927	80	431	4982	5356	-3.393	433	4549	453	4903	0
6	13	3	"yfeL"	"STM2439"	8950	19290	120	1614	1536	538	142	143	20	99	99	0	5267	4996	1980	76	77	13	100	100	0	0.284	0.283	0.286	0.299	1.653	0.271	0.921	120	480	6663	6314	-1.818	1472	5191	1394	4920	0
6	14	3	""	"STM1013"	9120	19280	110	1742	1808	594	143	145	23	100	100	0	5962	6252	2453	77	81	27	100	100	0	0.272	0.270	0.273	0.272	1.164	0.260	0.953	80	419	7484	7840	-1.880	1599	5885	1665	6175	0
6	15	3	""	"STM1017"	9290	19280	110	894	1000	455	142	144	23	100	100	0	4831	5433	2628	77	82	26	100	100	0	0.158	0.160	0.161	0.159	1.200	0.156	0.935	80	433	5506	6214	-2.660	752	4754	858	5356	0
6	16	3	""	"STM2300"	9470	19290	110	1175	1456	864	140	140	18	100	100	0	8805	10987	6254	78	79	15	100	100	0	0.119	0.121	0.118	0.118	1.168	0.119	0.922	80	453	9762	12225	-3.076	1035	8727	1316	10909	0
6	17	3	"orf48"	"STM1379"	9640	19290	110	1600	1721	883	139	140	20	100	100	0	7856	8323	4123	76	82	62	100	100	0	0.188	0.192	0.189	0.189	1.146	0.193	0.959	80	465	9241	9829	-2.413	1461	7780	1582	8247	0
6	18	3	""	"STM0412"	9830	19290	110	895	969	269	139	140	20	100	100	0	2664	2808	952	74	76	12	100	100	0	0.292	0.304	0.305	0.307	1.197	0.296	0.963	80	432	3346	3564	-1.776	756	2590	830	2734	0
6	19	3	""	"STM0885"	9990	19290	110	553	602	199	140	143	33	100	100	0	3773	4000	1491	74	76	14	100	100	0	0.112	0.118	0.115	0.116	1.179	0.116	0.942	80	426	4112	4388	-3.163	413	3699	462	3926	0
6	20	3	"exoX"	"STM1878"	10170	19280	110	4804	5200	1525	139	142	33	100	100	0	5391	5931	1635	75	77	16	100	100	0	0.878	0.864	0.870	0.862	1.173	0.838	0.938	80	439	9981	10917	-0.188	4665	5316	5061	5856	0
6	21	3	"yebG"	"STM1882"	10330	19290	100	3348	3644	1481	137	139	20	100	100	0	943	1031	372	73	74	12	100	100	0	3.691	3.661	3.401	3.580	1.289	3.898	0.915	80	393	4081	4465	1.884	3211	870	3507	958	0
6	22	3	""	"STM1534"	10520	19290	110	815	910	358	136	137	20	100	100	0	2619	2778	940	74	75	12	100	100	0	0.267	0.286	0.279	0.280	1.295	0.286	0.885	80	437	3224	3478	-1.906	679	2545	774	2704	0
6	23	3	""	"STM0612"	10670	19290	110	708	823	413	133	135	20	100	100	0	4943	5528	2195	75	76	13	100	100	0	0.118	0.127	0.119	0.121	1.252	0.128	0.873	80	421	5443	6143	-3.082	575	4868	690	5453	0
6	24	3	"ybdQ"	"STM0614"	10860	19290	120	3449	3466	1634	135	137	21	100	99	0	4029	4233	2223	75	75	12	100	100	0	0.838	0.801	0.802	0.832	1.529	0.778	0.954	120	596	7268	7489	-0.255	3314	3954	3331	4158	0
6	1	4	"pspC"	"STM1688"	6860	19460	110	3248	3689	1550	148	153	28	100	100	0	612	669	243	77	83	63	100	100	0	5.794	5.981	6.163	5.890	1.363	6.370	0.858	80	510	3635	4133	2.535	3100	535	3541	592	0
6	2	4	"yhcP"	"STM3364"	7030	19460	100	861	1005	442	144	148	26	100	100	0	2330	2620	1124	76	79	21	100	100	0	0.318	0.338	0.333	0.333	1.203	0.339	0.913	80	408	2971	3405	-1.652	717	2254	861	2544	0
6	3	4	"yhdV"	"STM3392"	7210	19460	100	433	475	165	146	147	20	100	100	0	814	951	392	75	76	14	100	100	0	0.388	0.376	0.375	0.373	1.232	0.370	0.880	80	402	1026	1205	-1.365	287	739	329	876	0
6	4	4	"yhdH"	"STM3376"	7380	19460	110	661	736	316	147	147	17	100	100	0	1916	2453	1315	74	76	15	100	100	0	0.279	0.248	0.245	0.250	1.208	0.232	0.927	80	385	2356	2968	-1.841	514	1842	589	2379	0
6	5	4	"pheA"	"STM2667"	7540	19450	110	326	365	157	150	151	22	97	96	0	788	864	497	75	76	12	98	98	0	0.247	0.272	0.263	0.274	1.767	0.278	0.885	80	444	889	1004	-2.018	176	713	215	789	0
6	6	4	"yfiH"	"STM2661"	7730	19460	110	3324	3537	1709	151	152	20	100	100	0	2529	2721	1324	77	79	24	100	100	0	1.294	1.281	1.286	1.289	1.158	1.265	0.945	80	465	5625	6030	0.372	3173	2452	3386	2644	0
6	7	4	"yabI"	"STM0105"	7900	19460	110	1861	2294	1573	149	150	21	100	100	0	2633	3248	1827	78	81	28	100	100	0	0.670	0.677	0.646	0.651	1.212	0.730	0.936	80	400	4267	5315	-0.578	1712	2555	2145	3170	0
6	8	4	"ftsZ"	"STM0133"	8070	19460	120	5524	5419	2487	149	150	21	100	99	0	2880	2797	1417	78	81	21	100	100	0	1.918	1.938	1.904	2.091	1.807	1.935	0.919	120	455	8177	7989	0.940	5375	2802	5270	2719	0
6	9	4	"caiD"	"STM0070"	8250	19460	100	883	888	191	146	147	19	100	100	0	2092	2162	636	76	77	12	100	100	0	0.366	0.356	0.354	0.361	1.212	0.336	0.929	80	390	2753	2828	-1.452	737	2016	742	2086	0
6	10	4	"hofB"	"STM0143"	8420	19450	110	566	599	200	145	146	19	100	100	0	4036	4345	1674	75	77	13	100	100	0	0.106	0.106	0.106	0.105	1.270	0.104	0.925	80	435	4382	4724	-3.234	421	3961	454	4270	0
6	11	4	"mioC"	"STM3875"	8600	19460	120	4169	4399	2424	146	148	20	100	100	0	4570	4616	2494	77	79	14	100	100	0	0.895	0.937	0.907	0.973	1.586	0.945	0.950	120	456	8516	8792	-0.159	4023	4493	4253	4539	0
6	12	4	"glmU"	"STM3862"	8760	19450	110	3026	3396	1413	148	149	21	100	100	0	4528	4860	1607	79	80	14	100	100	0	0.647	0.679	0.668	0.670	1.212	0.684	0.909	80	403	7327	8029	-0.628	2878	4449	3248	4781	0
6	13	4	"cvpA"	"STM2363"	8940	19450	110	4162	4319	1193	145	146	20	100	100	0	2652	2812	729	77	77	13	100	100	0	1.560	1.526	1.545	1.516	1.201	1.539	0.956	80	430	6592	6909	0.642	4017	2575	4174	2735	0
6	14	4	"lrhA"	"STM2330"	9120	19460	110	1994	2035	433	143	144	22	100	100	0	1128	1188	303	75	77	22	100	100	0	1.758	1.700	1.704	1.714	1.180	1.701	0.952	80	433	2904	3005	0.814	1851	1053	1892	1113	0
6	15	4	"elaA"	"STM2312"	9290	19460	120	1182	1149	632	141	143	22	99	97	0	2738	2656	1660	75	78	23	99	99	0	0.391	0.391	0.384	0.400	1.573	0.381	0.960	120	482	3704	3589	-1.355	1041	2663	1008	2581	0
6	16	4	"ais"	"STM2296"	9460	19460	100	843	829	188	141	141	19	100	100	0	2221	2213	480	77	77	12	100	100	0	0.327	0.322	0.315	0.318	1.183	0.316	0.937	80	388	2846	2824	-1.611	702	2144	688	2136	0
6	17	4	"glpQ"	"STM2282"	9640	19460	100	1379	1405	423	138	139	19	100	100	0	3676	3910	1217	77	76	12	100	100	0	0.345	0.331	0.328	0.329	1.162	0.326	0.948	80	396	4840	5100	-1.536	1241	3599	1267	3833	0
6	18	4	""	"STM2406"	9810	19460	110	791	1014	541	140	139	19	100	100	0	2854	3696	2155	73	73	11	100	100	0	0.234	0.241	0.238	0.240	1.221	0.237	0.936	80	452	3432	4497	-2.095	651	2781	874	3623	0
6	19	4	"ybdO"	"STM0606"	10000	19460	110	325	374	137	139	139	19	100	98	0	1563	2044	1108	73	74	12	100	100	0	0.125	0.119	0.121	0.115	1.411	0.117	0.908	80	452	1676	2206	-3.002	186	1490	235	1971	0
6	20	4	"ygaE"	"STM2794"	10160	19460	110	690	809	333	138	140	32	100	100	0	1935	2510	1267	74	76	15	100	100	0	0.297	0.275	0.272	0.278	1.187	0.265	0.949	80	438	2413	3107	-1.753	552	1861	671	2436	0
6	21	4	"slrB"	"STM2834"	10330	19460	100	262	278	92	136	137	18	100	97	0	1317	1415	640	72	74	12	100	100	0	0.101	0.106	0.099	0.099	1.424	0.108	0.851	80	396	1371	1485	-3.305	126	1245	142	1343	0
6	22	4	"ygaC"	"STM2801"	10510	19460	110	735	822	345	136	137	19	100	100	0	1410	1634	730	74	75	11	100	100	0	0.448	0.440	0.438	0.436	1.190	0.443	0.955	80	433	1935	2246	-1.157	599	1336	686	1560	0
6	23	4	"yqaB"	"STM2820"	10680	19460	110	3614	4001	1379	136	136	20	100	100	0	2532	2756	902	75	76	12	100	100	0	1.416	1.442	1.391	1.443	1.184	1.425	0.940	80	425	5935	6546	0.501	3478	2457	3865	2681	0
6	24	4	"hypF"	"STM2842"	10850	19460	100	391	396	104	136	137	20	100	100	0	1048	1132	418	74	75	12	100	100	0	0.262	0.246	0.243	0.245	1.262	0.238	0.917	80	421	1229	1318	-1.933	255	974	260	1058	0
6	1	5	""	"STM3251"	6860	19640	110	654	684	222	149	150	20	100	100	0	5322	5655	2028	76	80	60	100	100	0	0.096	0.096	0.093	0.096	1.171	0.092	0.934	80	497	5751	6114	-3.377	505	5246	535	5579	0
6	2	5	"tdcG"	"STM3240"	7030	19630	110	367	371	94	148	149	20	100	100	0	1918	2135	789	76	76	11	100	100	0	0.119	0.108	0.106	0.107	1.321	0.105	0.898	80	434	2061	2282	-3.072	219	1842	223	2059	0
6	3	5	"gcp"	"STM3208"	7210	19640	120	1183	1093	628	147	149	20	96	96	0	2644	2373	1501	75	77	11	100	99	0	0.403	0.412	0.392	0.419	1.724	0.403	0.925	120	463	3605	3244	-1.310	1036	2569	946	2298	0
6	4	5	"yqiA"	"STM3182"	7380	19640	120	1898	1956	943	146	146	19	100	100	0	5420	5468	2922	76	78	13	100	100	0	0.328	0.336	0.334	0.351	1.398	0.325	0.952	120	445	7096	7202	-1.609	1752	5344	1810	5392	0
6	5	5	"hybC"	"STM3147"	7550	19630	110	1144	1185	357	146	147	19	100	100	0	3074	3300	1203	75	76	13	100	100	0	0.333	0.322	0.331	0.325	1.268	0.312	0.935	80	432	3997	4264	-1.587	998	2999	1039	3225	0
6	6	5	"gsp"	"STM3139"	7720	19630	100	350	370	82	148	149	20	100	100	0	1094	1129	379	76	76	12	100	100	0	0.198	0.211	0.208	0.210	1.256	0.203	0.906	80	392	1220	1275	-2.333	202	1018	222	1053	0
6	7	5	"pqiA"	"STM1063"	7890	19630	100	573	673	400	148	150	22	100	100	0	1372	1656	942	77	77	13	100	100	0	0.328	0.332	0.316	0.323	1.272	0.351	0.913	80	408	1720	2104	-1.607	425	1295	525	1579	0
6	8	5	""	"STM1078"	8070	19630	110	414	453	144	147	148	21	100	100	0	705	753	247	76	78	16	100	100	0	0.424	0.452	0.445	0.439	1.308	0.462	0.886	80	432	896	983	-1.236	267	629	306	677	0
6	9	5	"hpaH"	"STM1105"	8240	19630	100	206	218	56	148	148	19	91	76	0	860	990	395	76	75	12	100	100	0	0.074	0.077	0.072	0.069	1.649	0.081	0.627	80	408	842	984	-3.757	58	784	70	914	0
6	10	5	""	"STM1132"	8420	19630	100	440	475	125	145	146	20	100	100	0	3054	3252	1154	75	76	13	100	100	0	0.099	0.104	0.104	0.104	1.207	0.099	0.913	80	420	3274	3507	-3.336	295	2979	330	3177	0
6	11	5	"rluC"	"STM1187"	8590	19630	110	697	754	361	145	146	21	100	100	0	1479	1598	733	77	78	13	100	100	0	0.394	0.400	0.403	0.393	1.258	0.416	0.934	80	418	1954	2130	-1.345	552	1402	609	1521	0
6	12	5	"ycfW"	"STM1219"	8760	19630	110	465	521	190	145	146	20	98	98	0	1375	1615	786	77	79	14	100	100	0	0.247	0.244	0.253	0.237	1.470	0.239	0.920	80	463	1618	1914	-2.020	320	1298	376	1538	0
6	13	5	"dnaA"	"STM3838"	8940	19630	110	1139	1200	466	144	145	19	100	100	0	1257	1382	607	76	76	12	100	100	0	0.843	0.809	0.811	0.813	1.207	0.789	0.948	80	466	2176	2362	-0.247	995	1181	1056	1306	0
6	14	5	""	"STM1484"	9110	19630	110	2989	3301	1459	142	143	20	100	100	0	2662	2873	1168	75	76	12	100	100	0	1.101	1.129	1.107	1.118	1.173	1.150	0.921	80	453	5434	5957	0.138	2847	2587	3159	2798	0
6	15	5	"yrdB"	"STM3400"	9290	19630	110	821	845	224	141	143	20	100	100	0	2640	2694	862	75	76	12	100	100	0	0.265	0.269	0.267	0.269	1.192	0.260	0.950	80	433	3245	3323	-1.915	680	2565	704	2619	0
6	16	5	""	"STM3411"	9460	19640	100	617	677	225	141	142	20	100	100	0	789	874	368	76	76	11	100	100	0	0.668	0.672	0.663	0.682	1.187	0.652	0.961	80	396	1189	1334	-0.583	476	713	536	798	0
6	17	5	"rplR"	"STM3424"	9630	19630	110	8144	9205	3197	141	143	27	100	100	0	281	314	98	76	75	11	100	100	0	39.039	38.084	38.412	38.738	1.201	37.610	0.948	80	455	8208	9302	5.287	8003	205	9064	238	0
6	18	5	"yheO"	"STM3452"	9810	19630	110	1450	1759	819	138	140	26	100	100	0	2313	2717	1318	75	75	11	100	100	0	0.586	0.614	0.625	0.617	1.171	0.609	0.947	80	453	3550	4263	-0.770	1312	2238	1621	2642	0
6	19	5	"treF"	"STM3603"	9980	19640	110	550	609	242	137	138	18	100	100	0	1546	1804	865	73	73	11	100	100	0	0.280	0.273	0.270	0.273	1.219	0.261	0.907	80	454	1886	2203	-1.835	413	1473	472	1731	0
6	20	5	"yhjL"	"STM3616"	10160	19640	100	196	196	34	138	138	18	83	70	0	567	612	324	72	73	12	100	100	0	0.117	0.107	0.112	0.100	1.879	0.091	0.586	80	420	553	598	-3.093	58	495	58	540	0
6	21	5	"yhjT"	"STM3623"	10340	19630	110	220	235	64	135	136	17	97	93	0	486	519	235	73	74	12	100	100	0	0.206	0.224	0.227	0.214	1.441	0.227	0.820	80	445	498	546	-2.281	85	413	100	446	0
6	22	5	""	"STM3632"	10510	19640	120	955	920	383	133	134	18	98	97	0	4233	3997	1788	74	74	10	100	100	0	0.198	0.201	0.201	0.198	1.646	0.196	0.920	120	480	4981	4710	-2.339	822	4159	787	3923	0
6	23	5	"yiaG"	"STM3648"	10680	19630	110	331	365	131	134	134	18	100	100	0	1010	1158	449	72	73	10	100	100	0	0.210	0.213	0.201	0.203	1.278	0.222	0.889	80	419	1135	1317	-2.251	197	938	231	1086	0
6	24	5	"yiaH"	"STM3658"	10850	19640	110	533	562	204	134	135	18	100	100	0	2998	3173	1401	73	74	11	100	100	0	0.136	0.138	0.138	0.137	1.191	0.130	0.917	80	497	3324	3528	-2.874	399	2925	428	3100	0
6	1	6	""	"STM1790"	6860	19810	100	218	222	42	150	152	23	90	67	0	1396	1484	606	74	76	17	100	100	0	0.051	0.051	0.050	0.048	1.601	0.049	0.624	80	452	1390	1482	-4.281	68	1322	72	1410	0
6	2	6	"ychF"	"STM1784"	7030	19810	110	5131	5519	2111	153	155	26	100	100	0	5849	6195	2315	77	78	16	100	100	0	0.862	0.877	0.871	0.871	1.162	0.878	0.950	80	490	10750	11484	-0.214	4978	5772	5366	6118	0
6	3	6	"yciA"	"STM1736"	7210	19810	110	2993	2935	666	150	153	24	100	100	0	3050	2957	701	78	79	14	100	100	0	0.957	0.967	0.980	0.969	1.168	0.954	0.962	80	431	5815	5664	-0.064	2843	2972	2785	2879	0
6	4	6	"stdC"	"STM3027"	7370	19810	110	882	964	313	147	148	20	100	100	0	5212	5311	1625	78	79	14	100	100	0	0.143	0.156	0.153	0.154	1.183	0.154	0.935	80	403	5869	6050	-2.804	735	5134	817	5233	0
6	5	6	"aas"	"STM3010"	7540	19810	100	438	469	158	146	147	20	100	100	0	1632	1895	852	77	78	13	100	100	0	0.188	0.178	0.180	0.176	1.240	0.175	0.938	80	405	1847	2141	-2.413	292	1555	323	1818	0
6	6	6	"mltA"	"STM2988"	7720	19820	120	2642	3049	1761	146	147	20	100	100	0	9310	10506	6122	76	76	11	100	100	0	0.270	0.278	0.279	0.282	1.389	0.275	0.954	120	495	11730	13333	-1.887	2496	9234	2903	10430	0
6	7	6	"yihX"	"STM4026"	7890	19810	110	1741	1770	451	146	147	20	100	100	0	4105	4081	1133	76	77	12	100	100	0	0.396	0.405	0.399	0.409	1.212	0.392	0.934	80	431	5624	5629	-1.337	1595	4029	1624	4005	0
6	8	6	""	"STM0867"	8060	19810	110	874	916	271	147	147	20	100	100	0	2507	2679	940	75	76	12	100	100	0	0.299	0.295	0.290	0.297	1.181	0.282	0.943	80	456	3159	3373	-1.742	727	2432	769	2604	0
6	9	6	"ybhN"	"STM0811"	8230	19810	110	479	520	150	146	148	19	100	100	0	2326	2716	1185	74	74	11	100	100	0	0.148	0.142	0.140	0.145	1.277	0.133	0.934	80	467	2585	3016	-2.758	333	2252	374	2642	0
6	10	6	"abrB"	"STM0729"	8410	19810	100	332	356	120	145	146	20	98	97	0	1187	1378	623	73	74	11	100	100	0	0.168	0.162	0.155	0.153	1.406	0.162	0.883	80	422	1301	1516	-2.575	187	1114	211	1305	0
6	11	6	"citB"	"STM0690"	8580	19810	100	425	434	110	142	143	20	100	100	0	2011	2106	768	76	76	13	100	100	0	0.146	0.144	0.139	0.145	1.332	0.137	0.909	80	410	2218	2322	-2.773	283	1935	292	2030	0
6	12	6	"gltK"	"STM0663"	8760	19810	110	386	418	137	142	142	18	100	100	0	2382	2774	1326	76	77	13	100	100	0	0.106	0.102	0.105	0.104	1.260	0.099	0.914	80	484	2550	2974	-3.240	244	2306	276	2698	0
6	13	6	"ybjZ"	"STM0942"	8940	19810	110	2676	3341	2382	143	144	19	100	100	0	2597	3312	2440	75	77	12	100	100	0	1.004	0.988	1.007	0.991	1.221	0.984	0.964	80	466	5055	6435	0.006	2533	2522	3198	3237	0
6	14	6	""	"STM0907"	9110	19810	100	535	609	215	141	142	21	100	100	0	2392	2694	1179	76	77	12	100	100	0	0.170	0.179	0.182	0.179	1.229	0.174	0.947	80	398	2710	3086	-2.555	394	2316	468	2618	0
6	15	6	"sugE"	"STM4338"	9280	19810	110	1439	1490	439	141	141	20	100	100	0	2073	2249	756	76	76	13	100	100	0	0.650	0.621	0.627	0.627	1.152	0.607	0.956	80	454	3295	3522	-0.622	1298	1997	1349	2173	0
6	16	6	"miaA"	"STM4360"	9450	19810	110	6161	6788	2614	138	141	22	100	100	0	2916	3136	1075	76	76	12	100	100	0	2.121	2.173	2.111	2.158	1.124	2.218	0.959	80	487	8863	9710	1.085	6023	2840	6650	3060	0
6	17	6	"yjeT"	"STM4365"	9650	19810	100	760	834	329	139	142	28	100	100	0	751	893	459	77	77	12	100	100	0	0.921	0.852	0.853	0.879	1.323	0.811	0.922	80	415	1295	1511	-0.118	621	674	695	816	0
6	18	6	"yjfM"	"STM4375"	9800	19810	110	671	700	217	137	189	1021	5	0	0	3971	4011	1030	77	80	56	100	100	0	0.137	0.143	0.135	0.141	1.253	7.568	0.045	80	426	4428	4497	-2.866	534	3894	563	3934	0
6	19	6	"yibD"	"STM3707"	9980	19810	110	764	812	259	137	186	989	12	0	0	3960	4548	1807	73	77	55	100	100	0	0.161	0.151	0.151	0.152	1.195	0.198	0.070	80	454	4514	5150	-2.632	627	3887	675	4475	0
6	20	6	"yiaJ"	"STM3667"	10150	19810	100	628	734	268	138	138	20	100	100	0	3076	3684	1618	73	75	12	100	100	0	0.163	0.165	0.164	0.165	1.229	0.159	0.935	80	398	3493	4207	-2.616	490	3003	596	3611	0
6	21	6	"glyQ"	"STM3656"	10320	19820	110	576	744	406	135	136	18	100	100	0	1055	1489	1005	73	74	12	100	100	0	0.449	0.430	0.427	0.441	1.229	0.407	0.949	80	468	1423	2025	-1.155	441	982	609	1416	0
6	22	6	"dppB"	"STM3629"	10500	19810	110	402	415	118	134	135	18	100	100	0	2404	2577	1045	74	74	11	100	100	0	0.115	0.112	0.111	0.113	1.272	0.102	0.878	80	444	2598	2784	-3.120	268	2330	281	2503	0
6	23	6	"yhjJ"	"STM3613"	10680	19810	110	470	595	306	135	135	19	100	100	0	1140	1609	1102	74	75	12	100	100	0	0.314	0.300	0.296	0.307	1.405	0.278	0.920	80	458	1401	1995	-1.670	335	1066	460	1535	0
6	24	6	"yhiI"	"STM3587"	10850	19810	100	355	442	233	135	137	19	100	100	0	718	1020	798	75	76	14	100	100	0	0.342	0.325	0.338	0.327	1.411	0.288	0.836	80	434	863	1252	-1.547	220	643	307	945	0
6	1	7	"rpmH"	"STM3839"	6830	20000	110	2357	2317	895	150	152	20	100	100	0	371	401	157	74	74	11	100	100	0	7.431	6.627	6.880	6.863	1.277	6.604	0.941	80	497	2504	2494	2.894	2207	297	2167	327	0
6	2	7	"trmE"	"STM3843"	7000	20000	90	381	417	150	150	153	26	100	100	0	253	287	155	75	77	13	100	100	0	1.298	1.259	1.354	1.373	1.703	1.164	0.806	52	340	409	479	0.376	231	178	267	212	0
6	3	7	""	"STM3846"	7170	20000	110	353	357	104	153	158	32	98	95	0	4667	4749	2041	78	81	18	100	100	0	0.044	0.044	0.043	0.042	1.299	0.044	0.872	80	456	4789	4875	-4.520	200	4589	204	4671	0
6	4	7	"pstB"	"STM3854"	7340	19990	110	6939	7075	1779	150	153	27	100	100	0	8924	9122	2163	78	81	18	100	100	0	0.767	0.766	0.762	0.763	1.086	0.765	0.983	80	438	15635	15969	-0.382	6789	8846	6925	9044	0
6	5	7	""	"STM3858"	7510	19990	110	2258	2505	974	150	151	21	100	100	0	8687	9594	3816	76	78	13	100	100	0	0.245	0.247	0.246	0.248	1.130	0.243	0.961	80	455	10719	11873	-2.030	2108	8611	2355	9518	0
6	6	7	"atpB"	"STM3871"	7690	19990	110	9172	10228	4658	151	155	38	100	100	0	6703	7513	3623	77	81	28	100	100	0	1.361	1.355	1.349	1.351	1.158	1.349	0.959	80	422	15647	17513	0.445	9021	6626	10077	7436	0
6	7	7	"lpdA"	"STM0154"	7860	19990	100	1992	2514	2066	147	147	20	100	100	0	1246	1559	1258	77	78	14	100	100	0	1.578	1.597	1.604	1.593	1.274	1.653	0.915	80	378	3014	3849	0.658	1845	1169	2367	1482	0
6	8	7	"kdgT"	"STM0161"	8020	19990	110	766	801	258	146	146	19	100	100	0	5267	5630	2227	77	78	18	100	100	0	0.119	0.118	0.117	0.118	1.239	0.113	0.937	80	451	5810	6208	-3.065	620	5190	655	5553	0
6	9	7	"gcd"	"STM0169"	8210	19990	100	376	490	432	146	147	20	98	96	0	997	1463	1588	75	77	18	100	100	0	0.249	0.248	0.248	0.240	1.473	0.257	0.936	80	418	1152	1732	-2.003	230	922	344	1388	0
6	10	7	"stiH"	"STM0174"	8380	19990	100	464	535	269	145	146	19	100	100	0	2269	2895	2094	74	74	11	100	100	0	0.145	0.138	0.142	0.144	1.297	0.130	0.948	80	384	2514	3211	-2.783	319	2195	390	2821	0
6	11	7	"yadI"	"STM0178"	8550	19980	110	567	590	181	143	144	20	100	100	0	2836	2948	963	75	76	14	100	100	0	0.154	0.156	0.153	0.153	1.214	0.155	0.919	80	425	3185	3320	-2.703	424	2761	447	2873	0
6	12	7	"yadB"	"STM0185"	8720	19990	110	457	556	341	142	143	19	100	100	0	1250	1650	1177	78	79	14	100	100	0	0.269	0.263	0.260	0.265	1.296	0.266	0.941	80	457	1487	1986	-1.896	315	1172	414	1572	0
6	13	7	""	"STM1586"	8900	19990	110	2674	2754	1101	143	143	19	100	100	0	2468	2573	1044	77	78	12	100	100	0	1.059	1.046	1.054	1.051	1.169	1.043	0.958	80	450	4922	5107	0.082	2531	2391	2611	2496	0
6	14	7	"srfC"	"STM1595"	9080	19980	110	585	779	642	143	143	20	100	100	0	890	1218	1098	76	77	13	100	100	0	0.543	0.557	0.551	0.550	1.280	0.569	0.972	80	433	1256	1778	-0.881	442	814	636	1142	0
6	15	7	"sifB"	"STM1602"	9250	19990	100	739	789	351	139	139	18	100	100	0	3137	3077	1293	75	77	14	100	100	0	0.196	0.217	0.207	0.216	1.275	0.220	0.924	80	420	3662	3652	-2.351	600	3062	650	3002	0
6	16	7	""	"STM1606"	9430	19990	90	640	853	846	138	139	18	100	100	0	1051	1451	1583	75	76	12	100	100	0	0.514	0.520	0.501	0.513	1.395	0.504	0.852	52	340	1478	2091	-0.959	502	976	715	1376	0
6	17	7	""	"STM1615"	9600	19990	100	332	377	171	138	139	19	100	98	0	1579	1876	1099	74	75	13	100	100	0	0.129	0.133	0.133	0.129	1.289	0.135	0.918	80	427	1699	2041	-2.956	194	1505	239	1802	0
6	18	7	""	"STM1621"	9780	19980	110	751	788	335	137	138	21	100	100	0	3348	3462	1540	76	77	16	100	100	0	0.188	0.192	0.190	0.187	1.276	0.195	0.957	80	433	3886	4037	-2.414	614	3272	651	3386	0
6	19	7	""	"STM1792"	9950	19990	100	226	270	109	135	136	18	95	90	0	939	1543	1286	76	80	23	100	100	0	0.105	0.092	0.094	0.097	1.623	0.085	0.900	80	398	954	1602	-3.245	91	863	135	1467	0
6	20	7	"ycgQ"	"STM1800"	10120	19990	110	864	968	648	133	134	19	100	100	0	5052	5538	3740	75	79	19	100	100	0	0.147	0.153	0.149	0.151	1.269	0.156	0.934	80	427	5708	6298	-2.767	731	4977	835	5463	0
6	21	7	"nhaB"	"STM1806"	10290	19990	110	1280	1341	398	134	136	19	100	100	0	6708	6856	2138	74	75	15	100	100	0	0.173	0.178	0.182	0.175	1.240	0.174	0.961	80	441	7780	7989	-2.533	1146	6634	1207	6782	0
6	22	7	"rnd"	"STM1817"	10470	19990	110	491	531	180	134	136	18	100	100	0	952	1136	518	73	75	15	100	100	0	0.406	0.373	0.374	0.378	1.279	0.358	0.929	80	435	1236	1460	-1.300	357	879	397	1063	0
6	23	7	"yoaE"	"STM1828"	10640	19980	100	389	430	147	135	160	229	56	16	0	1038	1248	615	76	94	149	100	98	0	0.264	0.252	0.250	0.251	1.327	0.237	0.889	80	433	1216	1467	-1.921	254	962	295	1172	0
6	24	7	""	"STM1833"	10820	19990	110	255	276	87	135	137	18	97	96	0	1039	1228	757	75	76	13	100	100	0	0.124	0.122	0.123	0.123	1.416	0.116	0.908	80	499	1084	1294	-3.006	120	964	141	1153	0
6	1	8	""	"STM2358"	6820	20150	110	1088	1119	302	149	151	20	100	100	0	5692	6075	1694	76	79	23	100	100	0	0.167	0.162	0.163	0.160	1.205	0.159	0.953	80	461	6555	6969	-2.580	939	5616	970	5999	0
6	2	8	"dedD"	"STM2364"	7000	20160	100	1383	2049	2404	148	151	27	100	100	0	1318	1870	1967	75	78	24	100	100	0	0.994	1.059	0.993	1.041	1.299	1.173	0.881	80	369	2478	3696	-0.009	1235	1243	1901	1795	0
6	3	8	"usg"	"STM2369"	7160	20160	110	4089	4345	2365	150	154	30	100	100	0	3564	3578	1999	77	79	15	100	100	0	1.130	1.198	1.169	1.205	1.144	1.196	0.979	80	397	7426	7696	0.176	3939	3487	4195	3501	0
6	4	8	""	"STM2377"	7340	20160	100	1273	1396	891	153	157	29	100	100	0	4175	4397	2884	75	78	18	100	100	0	0.273	0.288	0.282	0.289	1.212	0.290	0.954	80	420	5220	5565	-1.872	1120	4100	1243	4322	0
6	5	8	"yfcM"	"STM2381"	7520	20160	110	460	566	393	150	151	19	100	100	0	1606	2138	1928	74	75	12	100	100	0	0.202	0.202	0.208	0.208	1.290	0.191	0.873	80	413	1842	2480	-2.305	310	1532	416	2064	0
6	6	8	"fadL"	"STM2391"	7680	20160	100	1386	1572	868	153	158	41	100	100	0	3883	4493	2879	77	81	30	100	100	0	0.324	0.321	0.323	0.337	1.248	0.305	0.940	80	368	5039	5835	-1.626	1233	3806	1419	4416	0
6	7	8	""	"STM2595"	7860	20160	110	312	338	145	148	149	22	100	97	0	2747	3142	1719	77	79	21	100	100	0	0.061	0.062	0.060	0.058	1.422	0.065	0.859	80	425	2834	3255	-4.025	164	2670	190	3065	0
6	8	8	""	"STM2599"	8020	20160	110	432	506	266	143	145	19	100	100	0	1604	1978	1313	76	79	24	100	100	0	0.189	0.191	0.189	0.194	1.375	0.185	0.890	80	411	1817	2265	-2.403	289	1528	363	1902	0
6	9	8	""	"STM2604"	8200	20160	100	289	304	92	143	144	20	100	100	0	2224	2303	797	77	78	17	100	100	0	0.068	0.072	0.067	0.069	1.441	0.069	0.711	80	395	2293	2387	-3.878	146	2147	161	2226	0
6	10	8	""	"STM2608"	8380	20150	100	234	262	125	143	144	19	91	80	0	1184	1624	1350	75	76	12	100	100	0	0.082	0.077	0.075	0.074	1.653	0.078	0.808	80	382	1200	1668	-3.607	91	1109	119	1549	0
6	11	8	""	"STM2613"	8550	20150	110	463	500	187	142	144	19	100	100	0	2260	2628	1205	77	79	14	100	100	0	0.147	0.140	0.138	0.138	1.279	0.138	0.931	80	426	2504	2909	-2.766	321	2183	358	2551	0
6	12	8	""	"STM2618"	8720	20160	100	324	346	100	142	144	19	100	100	0	784	894	398	77	78	13	100	100	0	0.257	0.250	0.237	0.248	1.371	0.238	0.882	80	364	889	1021	-1.958	182	707	204	817	0
6	13	8	"yrbE"	"STM3312"	8900	20160	120	2642	2664	1241	144	145	19	98	97	0	5936	5590	2486	77	78	13	100	100	0	0.426	0.457	0.436	0.432	1.754	0.458	0.949	120	424	8357	8033	-1.230	2498	5859	2520	5513	0
6	14	8	"yhbG"	"STM3319"	9070	20160	120	2821	2897	1095	142	143	19	100	100	0	6855	6932	2733	78	80	16	100	100	0	0.395	0.402	0.399	0.413	1.365	0.395	0.964	120	427	9456	9609	-1.339	2679	6777	2755	6854	0
6	15	8	""	"STM3334"	9240	20160	110	1679	1906	995	141	142	24	100	100	0	5058	5540	2256	77	83	43	100	100	0	0.309	0.323	0.311	0.314	1.197	0.328	0.915	80	445	6519	7228	-1.695	1538	4981	1765	5463	0
6	16	8	""	"STM3343"	9430	20150	110	2774	2675	1011	139	141	23	100	100	0	9728	9762	3286	76	81	42	100	100	0	0.273	0.262	0.264	0.251	1.299	0.267	0.976	80	440	12287	12222	-1.873	2635	9652	2536	9686	0
6	17	8	"yhcB"	"STM3347"	9590	20160	110	859	1093	771	138	140	17	100	100	0	1414	1924	1528	75	77	17	100	100	0	0.538	0.516	0.520	0.539	1.334	0.480	0.817	80	412	2060	2804	-0.893	721	1339	955	1849	0
6	18	8	""	"STM3358"	9770	20150	110	1871	1866	608	137	139	18	100	100	0	6475	6449	1801	75	78	18	100	100	0	0.271	0.271	0.273	0.265	1.218	0.274	0.958	80	441	8134	8103	-1.884	1734	6400	1729	6374	0
6	19	8	""	"STM0762"	9940	20160	110	1061	1019	231	136	136	18	100	100	0	9034	8973	2557	78	81	22	100	100	0	0.103	0.099	0.097	0.100	1.175	0.096	0.959	80	413	9881	9778	-3.275	925	8956	883	8895	0
6	20	8	"dcoA"	"STM0767"	10110	20150	100	293	323	142	132	132	18	97	92	0	3289	3933	2919	77	80	19	100	100	0	0.050	0.050	0.049	0.048	1.421	0.046	0.859	80	383	3373	4047	-4.318	161	3212	191	3856	0
6	21	8	""	"STM0777"	10290	20160	110	1464	1371	449	133	136	33	100	100	0	6424	6140	2445	74	81	61	100	100	0	0.210	0.204	0.201	0.211	1.226	0.198	0.970	80	405	7681	7304	-2.254	1331	6350	1238	6066	0
6	22	8	"modB"	"STM0782"	10460	20160	130	2067	1920	1173	135	140	47	100	100	0	4544	4082	2445	74	87	99	99	97	0	0.432	0.445	0.443	0.453	1.398	0.454	0.978	120	537	6402	5793	-1.210	1932	4470	1785	4008	0
6	23	8	"hutG"	"STM0788"	10640	20160	70	249	339	272	135	183	312	12	6	0	413	654	708	78	110	204	84	37	0	0.340	0.354	0.346	0.343	1.446	0.921	0.524	32	230	449	780	-1.555	114	335	204	576	0
6	24	8	"hutH"	"STM0791"	10810	20150	100	353	431	269	134	151	195	58	26	0	1116	1348	981	74	88	136	98	95	0	0.210	0.233	0.221	0.214	1.398	0.241	0.900	80	452	1261	1571	-2.250	219	1042	297	1274	0
6	1	9	""	"STM0903"	6820	20320	100	173	175	28	150	152	22	51	20	0	4351	4828	2973	77	81	24	100	100	0	0.005	0.005	0.014	0.015	1.451	0.005	0.254	80	436	4297	4776	-7.538	23	4274	25	4751	0
6	2	9	""	"STM0908"	6990	20320	110	305	332	152	151	151	19	96	92	0	2325	2528	1862	75	77	13	100	100	0	0.068	0.074	0.073	0.070	1.563	0.072	0.838	80	425	2404	2634	-3.869	154	2250	181	2453	0
6	3	9	""	"STM0914"	7160	20320	100	212	241	98	149	151	24	75	57	0	2734	3281	2617	76	77	12	100	100	0	0.024	0.029	0.028	0.028	1.726	0.028	0.659	80	412	2721	3297	-5.399	63	2658	92	3205	0
6	4	9	""	"STM0918"	7330	20330	80	165	178	50	150	149	19	42	21	0	671	834	610	75	75	11	100	100	0	0.025	0.037	0.042	0.047	1.998	0.045	0.374	52	279	611	787	-5.312	15	596	28	759	0
6	5	9	""	"STM0922"	7500	20320	100	181	190	51	147	149	19	70	42	0	3164	3453	1847	74	75	13	100	100	0	0.011	0.013	0.018	0.020	1.638	0.014	0.451	80	408	3124	3422	-6.506	34	3090	43	3379	0
6	6	9	""	"STM0926"	7680	20320	100	320	326	89	147	150	22	98	92	0	1910	2090	948	75	75	12	100	100	0	0.094	0.089	0.089	0.085	1.509	0.082	0.833	80	394	2008	2194	-3.407	173	1835	179	2015	0
6	7	9	""	"STM4206"	7850	20330	100	854	838	160	147	149	22	100	100	0	3033	3051	847	74	74	11	100	100	0	0.239	0.232	0.231	0.235	1.213	0.214	0.916	80	396	3666	3668	-2.065	707	2959	691	2977	0
6	8	9	""	"STM4210"	8030	20320	110	373	423	222	143	145	19	95	92	0	3766	5034	3999	75	76	12	100	100	0	0.062	0.056	0.059	0.059	1.488	0.053	0.904	80	425	3921	5239	-4.004	230	3691	280	4959	0
6	9	9	""	"STM4215"	8190	20320	100	276	300	175	144	144	19	97	95	0	2726	3397	3062	75	76	15	100	100	0	0.050	0.047	0.045	0.043	1.423	0.050	0.903	80	381	2783	3478	-4.328	132	2651	156	3322	0
6	10	9	""	"STM4219"	8370	20320	100	467	471	110	142	143	18	100	100	0	1491	1521	437	75	76	12	100	100	0	0.230	0.228	0.232	0.221	1.343	0.220	0.890	80	408	1741	1775	-2.123	325	1416	329	1446	0
6	11	9	"yjbG"	"STM4224"	8540	20320	110	312	633	1144	142	143	18	100	100	0	2197	2384	1201	76	77	13	100	100	0	0.080	0.213	0.075	0.099	2.357	0.315	0.252	80	453	2291	2799	-3.641	170	2121	491	2308	0
6	12	9	"yjbO"	"STM4244"	8720	20320	110	2309	2540	1314	141	142	19	100	100	0	1003	1100	543	75	76	11	100	100	0	2.336	2.340	2.422	2.313	1.287	2.464	0.877	80	452	3096	3424	1.224	2168	928	2399	1025	0
6	13	9	"csgC"	"STM1145"	8900	20320	100	690	800	310	142	144	20	100	100	0	2230	2454	773	76	77	12	100	100	0	0.254	0.277	0.263	0.268	1.281	0.278	0.871	80	360	2702	3036	-1.975	548	2154	658	2378	0
6	14	9	"ssaO"	"STM1416"	9060	20320	100	445	456	136	144	145	20	100	100	0	2193	2130	688	78	81	16	100	100	0	0.142	0.152	0.142	0.148	1.296	0.150	0.883	80	357	2416	2364	-2.813	301	2115	312	2052	0
6	15	9	"hisC"	"STM2073"	9230	20330	90	530	557	310	139	142	20	100	100	0	727	880	675	78	81	21	100	100	0	0.602	0.521	0.534	0.547	1.448	0.459	0.795	52	348	1040	1220	-0.731	391	649	418	802	0
6	16	9	"flgE"	"STM1177"	9420	20320	110	412	418	114	137	141	24	100	98	0	3544	3527	1298	76	80	41	100	100	0	0.079	0.081	0.085	0.079	1.485	0.079	0.847	80	475	3743	3732	-3.657	275	3468	281	3451	0
6	17	9	"rnc"	"STM2581"	9590	20320	100	1376	1556	653	136	138	17	100	100	0	1517	1797	870	74	75	12	100	100	0	0.859	0.824	0.815	0.840	1.315	0.794	0.929	80	382	2683	3143	-0.219	1240	1443	1420	1723	0
6	18	9	"mutS"	"STM2909"	9760	20320	100	347	475	487	136	138	19	100	100	0	626	846	924	74	76	15	100	100	0	0.382	0.439	0.396	0.381	1.539	0.475	0.848	80	408	763	1111	-1.387	211	552	339	772	0
6	19	9	"yecS"	"STM1952"	9940	20320	110	417	475	163	135	136	19	100	100	0	2839	3074	1220	74	75	12	100	100	0	0.102	0.113	0.113	0.108	1.374	0.114	0.918	80	424	3047	3340	-3.294	282	2765	340	3000	0
6	20	9	"otsB"	"STM1929"	10100	20320	100	191	260	205	134	135	19	88	73	0	898	1529	2062	73	74	12	100	100	0	0.069	0.087	0.079	0.076	1.666	0.090	0.865	80	394	882	1582	-3.855	57	825	126	1456	0
6	21	9	"yebC"	"STM1899"	10280	20320	110	4379	4783	2027	133	136	25	100	100	0	4841	5219	2140	73	76	29	100	100	0	0.891	0.904	0.892	0.900	1.139	0.909	0.958	80	453	9014	9796	-0.167	4246	4768	4650	5146	0
6	22	9	"yecN"	"STM1904"	10460	20320	110	961	2037	2792	137	332	692	61	32	0	1585	3234	4297	77	517	1521	50	28	0	0.546	0.602	0.579	0.572	1.306	0.563	0.880	80	417	2332	5057	-0.872	824	1508	1900	3157	-100
6	23	9	"grpE"	"STM2681"	10640	20320	110	5264	5658	2167	135	161	205	100	100	0	2517	2698	1147	77	137	499	98	97	0	2.102	2.107	2.123	2.161	1.232	2.082	0.965	80	447	7569	8144	1.072	5129	2440	5523	2621	0
6	24	9	""	"STM3782"	10800	20330	110	2418	2665	796	134	135	19	100	100	0	13495	14454	3990	75	78	50	100	100	0	0.170	0.176	0.172	0.175	1.140	0.169	0.948	80	469	15704	16910	-2.555	2284	13420	2531	14379	0
6	1	10	"dinP"	"STM0313"	6800	20500	100	450	474	188	148	149	21	100	98	0	575	664	346	72	74	13	100	98	0	0.600	0.551	0.564	0.553	1.298	0.538	0.914	80	430	805	918	-0.736	302	503	326	592	0
6	2	10	""	"STM0325"	6980	20500	100	309	344	121	149	150	21	100	98	0	1122	1270	651	75	76	14	100	100	0	0.153	0.163	0.163	0.161	1.317	0.161	0.881	80	430	1207	1390	-2.710	160	1047	195	1195	0
6	3	10	""	"STM0329"	7160	20510	80	194	195	44	146	149	21	75	55	0	306	359	200	75	77	14	100	100	0	0.208	0.173	0.175	0.174	1.843	0.153	0.494	52	291	279	333	-2.267	48	231	49	284	0
6	4	10	""	"STM0333"	7320	20490	110	319	350	109	149	150	21	98	97	0	1618	1764	726	75	76	15	100	100	0	0.110	0.119	0.122	0.114	1.383	0.120	0.893	80	457	1713	1890	-3.182	170	1543	201	1689	0
6	5	10	""	"STM1050"	7500	20500	110	391	415	169	147	148	21	100	97	0	3790	4178	2242	75	76	16	100	100	0	0.066	0.065	0.066	0.064	1.298	0.066	0.926	80	453	3959	4371	-3.928	244	3715	268	4103	0
6	6	10	"ycbW"	"STM1059"	7670	20500	100	2222	2528	1424	146	148	21	100	100	0	1050	1153	625	74	74	12	100	100	0	2.127	2.208	2.170	2.196	1.290	2.288	0.924	80	408	3052	3461	1.089	2076	976	2382	1079	0
6	7	10	"yeaM"	"STM1279"	7850	20500	100	856	1039	918	147	148	19	100	100	0	608	766	774	72	73	11	100	100	0	1.323	1.285	1.313	1.327	1.243	1.233	0.913	80	396	1245	1586	0.404	709	536	892	694	0
6	8	10	""	"STM1287"	8020	20500	100	396	414	140	144	145	19	100	100	0	1107	1178	502	74	74	12	100	100	0	0.244	0.245	0.241	0.242	1.344	0.238	0.871	80	383	1285	1374	-2.035	252	1033	270	1104	0
6	9	10	"yeaA"	"STM1291"	8190	20500	110	1151	1223	700	143	144	19	100	100	0	1929	2072	1032	74	75	11	100	100	0	0.543	0.541	0.507	0.528	1.237	0.568	0.931	80	452	2863	3078	-0.880	1008	1855	1080	1998	0
6	10	10	"astC"	"STM1303"	8370	20500	100	302	312	127	145	146	19	95	86	0	1472	1383	692	74	75	12	100	100	0	0.112	0.128	0.111	0.111	1.618	0.132	0.799	80	394	1555	1476	-3.155	157	1398	167	1309	0
6	11	10	"spy"	"STM1308"	8540	20500	110	1706	1812	572	141	143	19	100	100	0	2277	2479	911	73	74	11	100	100	0	0.710	0.695	0.691	0.706	1.198	0.674	0.965	80	438	3769	4077	-0.494	1565	2204	1671	2406	0
6	12	10	"celG"	"STM1317"	8710	20500	110	949	1084	606	139	140	19	100	100	0	709	865	538	72	73	11	100	100	0	1.272	1.192	1.260	1.214	1.235	1.178	0.923	80	453	1447	1738	0.347	810	637	945	793	0
6	13	10	"rfbJ"	"STM2089"	8890	20500	100	1134	1175	352	140	142	20	100	100	0	2337	2607	966	74	75	13	100	100	0	0.439	0.409	0.424	0.414	1.184	0.394	0.951	80	409	3257	3568	-1.187	994	2263	1035	2533	0
6	14	10	"galF"	"STM2098"	9060	20500	110	3076	2954	912	141	142	20	100	100	0	4641	4695	1584	75	75	12	100	100	0	0.643	0.609	0.595	0.613	1.164	0.597	0.961	80	439	7501	7433	-0.638	2935	4566	2813	4620	0
6	15	10	"wcaC"	"STM2113"	9230	20500	110	674	675	163	138	140	19	100	100	0	4586	4542	976	74	76	19	100	100	0	0.119	0.120	0.118	0.118	1.224	0.119	0.933	80	453	5048	5005	-3.073	536	4512	537	4468	0
6	16	10	"yegH"	"STM2119"	9410	20500	110	486	542	179	137	139	19	100	100	0	1509	1671	741	73	76	19	100	100	0	0.243	0.253	0.251	0.252	1.295	0.236	0.865	80	467	1785	2003	-2.041	349	1436	405	1598	0
6	17	10	"yegB"	"STM2129"	9590	20500	100	281	316	126	136	137	19	98	96	0	679	804	422	73	74	12	100	100	0	0.239	0.246	0.243	0.231	1.488	0.248	0.848	80	408	751	911	-2.063	145	606	180	731	0
6	18	10	"yegQ"	"STM2136"	9760	20500	100	828	862	294	136	137	19	100	100	0	1385	1424	448	72	72	11	100	100	0	0.527	0.537	0.537	0.529	1.239	0.533	0.906	80	408	2005	2078	-0.924	692	1313	726	1352	0
6	19	10	"cpxR"	"STM4059"	9940	20500	100	380	453	267	134	135	20	100	100	0	471	642	418	72	72	11	100	100	0	0.617	0.560	0.550	0.528	1.409	0.573	0.859	80	408	645	889	-0.698	246	399	319	570	0
6	20	10	""	"STM4068"	10110	20500	110	594	628	141	134	135	19	100	100	0	1426	1504	503	73	74	14	100	100	0	0.340	0.345	0.348	0.350	1.258	0.318	0.893	80	464	1813	1925	-1.556	460	1353	494	1431	0
6	21	10	"yneA"	"STM4077"	10290	20490	90	228	271	140	135	137	20	98	88	0	692	913	785	74	76	17	100	100	0	0.150	0.162	0.151	0.144	1.644	0.166	0.873	52	331	711	975	-2.732	93	618	136	839	0
6	22	10	"glpK"	"STM4086"	10450	20490	100	163	242	339	138	335	708	5	1	0	136	297	672	77	527	1557	2	1	0	0.424	0.473	0.419	0.528	3.361	0.468	0.932	80	396	84	324	-1.239	25	59	104	220	-50
6	23	10	"ftsN"	"STM4093"	10620	20490	100	495	569	417	135	210	375	40	8	0	625	692	493	75	275	957	8	5	0	0.655	0.703	0.648	0.664	1.673	0.766	0.910	80	397	910	1051	-0.611	360	550	434	617	0
6	24	10	""	"STM4102"	10800	20490	110	784	890	488	132	133	17	100	100	0	3372	3802	2171	74	76	13	100	100	0	0.198	0.203	0.202	0.199	1.236	0.207	0.968	80	496	3950	4486	-2.339	652	3298	758	3728	0
6	1	11	"ygdL"	"STM2987"	6800	20670	100	1501	1594	797	149	150	21	100	100	0	2807	2920	1425	73	74	13	100	100	0	0.495	0.508	0.487	0.500	1.190	0.513	0.950	80	432	4086	4292	-1.016	1352	2734	1445	2847	0
6	2	11	"ygdB"	"STM2998"	6980	20670	100	794	778	258	148	150	20	100	100	0	5390	5147	1688	75	76	14	100	100	0	0.122	0.124	0.123	0.121	1.187	0.126	0.961	80	397	5961	5702	-3.040	646	5315	630	5072	0
6	3	11	"ygeD"	"STM3009"	7150	20670	100	698	694	153	148	150	20	100	100	0	2798	2794	762	75	77	12	100	100	0	0.202	0.201	0.195	0.201	1.207	0.195	0.950	80	396	3273	3265	-2.308	550	2723	546	2719	0
6	4	11	"kduI"	"STM3018"	7330	20670	110	795	765	256	150	151	21	100	100	0	6525	6207	2457	74	76	15	100	100	0	0.100	0.100	0.100	0.100	1.225	0.100	0.974	80	440	7096	6748	-3.322	645	6451	615	6133	0
6	5	11	""	"STM3025"	7490	20670	110	1435	1580	837	150	150	20	100	100	0	5869	6032	3178	74	75	12	100	100	0	0.222	0.240	0.236	0.239	1.143	0.244	0.978	80	426	7080	7388	-2.173	1285	5795	1430	5958	0
6	6	11	""	"STM3030"	7670	20670	110	1948	2172	1109	149	149	20	100	100	0	6266	6729	3409	74	75	12	100	100	0	0.291	0.304	0.295	0.306	1.217	0.304	0.959	80	439	7991	8678	-1.783	1799	6192	2023	6655	0
6	7	11	""	"STM2692"	7840	20670	100	472	510	212	148	147	18	100	100	0	1419	1447	671	74	75	12	100	100	0	0.241	0.264	0.253	0.260	1.279	0.270	0.924	80	384	1669	1735	-2.054	324	1345	362	1373	0
6	8	11	""	"STM2702"	8010	20660	110	303	315	112	145	145	19	97	95	0	2617	2905	1465	74	75	13	100	100	0	0.062	0.060	0.056	0.057	1.421	0.063	0.895	80	440	2701	3001	-4.009	158	2543	170	2831	0
6	9	11	""	"STM2706"	8190	20670	110	499	560	204	142	144	19	100	100	0	7731	8448	3618	76	77	15	100	100	0	0.047	0.050	0.049	0.049	1.199	0.050	0.945	80	453	8012	8790	-4.422	357	7655	418	8372	0
6	10	11	"yjiA"	"STM4530"	8370	20660	110	1714	1789	717	144	146	21	100	100	0	3146	3209	1185	75	75	12	100	100	0	0.511	0.525	0.510	0.517	1.146	0.535	0.973	80	440	4641	4779	-0.968	1570	3071	1645	3134	0
6	11	11	"cutF"	"STM0241"	8540	20670	110	1002	1014	348	141	144	20	100	100	0	1907	1931	689	72	74	13	100	100	0	0.469	0.470	0.447	0.468	1.229	0.463	0.931	80	440	2696	2732	-1.092	861	1835	873	1859	0
6	12	11	"yaiY"	"STM0378"	8720	20670	110	987	1039	512	140	141	19	100	100	0	2482	2540	1068	73	74	13	100	100	0	0.352	0.364	0.351	0.352	1.178	0.383	0.952	80	431	3256	3366	-1.508	847	2409	899	2467	0
6	13	11	"ybcI"	"STM0540"	8870	20660	90	466	546	284	144	146	24	100	100	0	1291	1473	864	74	85	54	100	100	0	0.265	0.287	0.275	0.280	1.256	0.285	0.877	52	332	1539	1801	-1.918	322	1217	402	1399	0
6	14	11	""	"STM0556"	9070	20670	110	406	413	75	142	143	23	100	100	0	2015	2038	483	73	81	45	100	100	0	0.136	0.138	0.133	0.137	1.272	0.134	0.904	80	472	2206	2236	-2.879	264	1942	271	1965	0
6	15	11	""	"STM0298"	9240	20670	100	238	250	79	140	140	18	95	87	0	1713	1967	1051	73	75	18	100	100	0	0.060	0.058	0.055	0.054	1.523	0.060	0.842	80	397	1738	2004	-4.065	98	1640	110	1894	0
6	16	11	""	"STM0576"	9420	20670	100	260	272	83	138	139	19	100	91	0	2089	2246	1176	73	74	13	100	100	0	0.061	0.062	0.061	0.058	1.398	0.062	0.888	80	397	2138	2307	-4.047	122	2016	134	2173	0
6	17	11	""	"STM0581"	9590	20670	110	2307	2423	821	135	137	19	100	100	0	843	919	325	72	72	11	100	100	0	2.817	2.701	2.687	2.734	1.174	2.694	0.951	80	412	2943	3135	1.494	2172	771	2288	847	0
6	18	11	"fepC"	"STM0590"	9750	20670	100	598	912	980	135	136	20	100	100	0	802	1140	1097	72	74	13	100	100	0	0.634	0.728	0.696	0.696	1.475	0.823	0.912	80	400	1193	1845	-0.657	463	730	777	1068	0
6	19	11	"narP"	"STM2246"	9950	20670	110	1392	1444	645	134	136	22	100	100	0	1171	1205	607	73	74	13	100	100	0	1.146	1.157	1.148	1.182	1.315	1.135	0.932	80	446	2356	2442	0.196	1258	1098	1310	1132	0
6	20	11	"stcA"	"STM2152"	10110	20670	110	479	483	98	134	135	19	100	100	0	4314	4293	988	73	74	12	100	100	0	0.081	0.083	0.083	0.082	1.166	0.082	0.936	80	413	4586	4569	-3.620	345	4241	349	4220	0
6	21	11	"yehW"	"STM2162"	10280	20660	110	413	446	121	133	135	19	100	100	0	894	969	345	74	75	14	100	100	0	0.341	0.350	0.339	0.347	1.337	0.341	0.920	80	468	1100	1208	-1.550	280	820	313	895	0
6	22	11	"yohD"	"STM2170"	10460	20670	110	490	555	345	133	135	20	100	100	0	2495	2887	2168	73	74	12	100	100	0	0.147	0.150	0.149	0.148	1.220	0.148	0.915	80	455	2779	3236	-2.762	357	2422	422	2814	0
6	23	11	""	"STM2175"	10630	20660	110	623	666	220	134	134	19	100	100	0	5019	5385	2047	74	76	15	100	100	0	0.099	0.100	0.096	0.100	1.195	0.097	0.941	80	442	5434	5843	-3.338	489	4945	532	5311	0
6	24	11	""	"STM2288"	10800	20670	110	380	393	109	133	133	18	100	100	0	1796	1828	529	73	75	13	100	100	0	0.143	0.148	0.140	0.143	1.291	0.146	0.877	80	498	1970	2015	-2.802	247	1723	260	1755	0
6	1	12	"Ctrl-62buffer"	"Ctrl-62buffer"	6790	20840	100	142	169	127	150	150	20	21	12	0	87	130	193	72	74	12	53	33	0	-0.533	0.328	1.000	1.043	5.596	0.637	0.784	80	436	7	77	Error	-8	15	19	58	-50
6	2	12	"Ctrl-Y2buffer"	"Ctrl-Y2buffer"	6960	20840	100	151	169	90	149	151	23	23	11	0	86	165	275	73	74	11	58	42	0	0.154	0.217	0.573	0.630	3.881	0.303	0.749	80	409	15	112	-2.700	2	13	20	92	-50
6	3	12	"Ctrl-Y6buffer"	"Ctrl-Y6buffer"	7140	20840	100	156	175	100	148	150	24	26	11	0	93	155	215	74	75	12	58	42	0	0.421	0.333	0.577	0.615	3.015	0.439	0.764	80	418	27	108	-1.248	8	19	27	81	-50
6	4	12	"Ctrl-OmpAbuffer"	"Ctrl-OmpAbuffer"	7310	20840	100	148	178	110	149	149	20	26	16	0	98	151	200	73	74	12	65	50	0	-0.040	0.372	0.529	0.749	3.461	0.511	0.722	80	397	24	107	Error	-1	25	29	78	-50
6	5	12	"ctrl-buffer"	"ctrl-buffer"	7480	20840	100	153	159	28	148	149	19	32	10	0	86	127	195	73	74	11	53	32	0	0.385	0.204	0.727	0.669	3.966	0.104	0.223	80	391	18	65	-1.379	5	13	11	54	-50
6	6	12	"Ctrl-RCA25ng/ul"	"Ctrl-RCA25ng/ul"	7660	20840	100	150	357	731	149	155	63	15	13	0	89	158	243	73	76	25	28	16	0	0.063	2.447	1.767	1.610	3.367	3.095	0.919	80	390	17	293	-4.000	1	16	208	85	-50
6	7	12	"Ctrl-62buffer"	"Ctrl-62buffer"	7830	20840	100	158	173	82	148	153	62	6	2	0	89	98	32	74	75	25	32	16	0	0.667	1.042	0.606	0.712	3.547	3.134	0.524	80	408	25	49	-0.585	10	15	25	24	-50
6	8	12	"Ctrl-Y2buffer"	"Ctrl-Y2buffer"	8010	20840	100	143	151	56	146	147	19	13	8	0	86	101	75	74	74	12	47	25	0	-0.250	0.185	0.749	0.836	5.049	0.747	0.555	80	420	9	32	Error	-3	12	5	27	-50
6	9	12	"Ctrl-Y6buffer"	"Ctrl-Y6buffer"	8180	20840	100	149	205	359	143	144	19	30	13	0	81	143	432	75	75	12	33	16	0	1.000	0.912	2.000	1.864	3.321	0.867	0.928	80	396	12	130	0.000	6	6	62	68	-50
6	10	12	"Ctrl-OmpAbuffer"	"Ctrl-OmpAbuffer"	8350	20840	100	134	139	23	142	144	20	18	5	0	83	98	51	73	74	12	47	23	0	-0.800	-0.120	0.686	0.745	5.322	0.271	0.032	80	408	2	22	Error	-8	10	-3	25	-50
6	11	12	"ctrl-buffer"	"ctrl-buffer"	8530	20840	100	141	161	95	142	143	19	27	12	0	80	107	115	73	73	11	41	25	0	-0.143	0.559	1.259	1.334	3.746	0.827	0.797	80	408	6	53	Error	-1	7	19	34	-50
6	12	12	"Ctrl-RCA200ng/ul"	"Ctrl-RCA200ng/ul"	8700	20840	100	150	149	23	142	142	18	32	11	0	83	84	11	74	75	13	37	7	0	0.889	0.700	2.291	2.385	3.324	8.876	0.009	80	397	17	17	-0.170	8	9	7	10	-50
6	13	12	"Ctrl-62buffer"	"Ctrl-62buffer"	8870	20840	100	145	158	52	141	142	20	25	13	0	85	121	118	74	77	20	37	22	0	0.364	0.362	0.725	0.757	3.068	0.430	0.618	80	413	15	64	-1.459	4	11	17	47	-50
6	14	12	"Ctrl-Y2buffer"	"Ctrl-Y2buffer"	9050	20840	100	139	150	57	140	141	19	20	11	0	78	104	112	74	75	11	36	22	0	-0.250	0.333	1.455	1.284	3.997	0.486	0.593	80	397	3	40	Error	-1	4	10	30	-50
6	15	12	"Ctrl-Y6buffer"	"Ctrl-Y6buffer"	9220	20840	100	139	155	71	142	142	18	16	11	0	84	114	130	73	74	11	46	25	0	-0.273	0.317	0.833	0.905	3.657	0.468	0.469	80	397	8	54	Error	-3	11	13	41	-50
6	16	12	"Ctrl-OmpAbuffer"	"Ctrl-OmpAbuffer"	9400	20840	100	141	162	97	141	141	19	20	10	0	84	132	266	73	73	11	46	31	0	0.000	0.356	1.267	1.139	3.688	0.342	0.736	80	409	11	80	Error	0	11	21	59	-50
6	17	12	"ctrl-buffer"	"ctrl-buffer"	9570	20840	100	133	151	72	137	138	20	18	12	0	83	109	112	71	72	11	52	25	0	-0.333	0.368	1.636	1.445	4.415	0.607	0.534	80	397	8	52	Error	-4	12	14	38	-50
6	18	12	"Ctrl-RCA75ng/ul"	"Ctrl-RCA75ng/ul"	9740	20840	100	138	144	29	136	143	90	2	0	0	78	78	15	73	144	961	0	0	0	0.400	1.600	2.125	2.322	3.723	7.496	0.028	80	408	7	13	-1.322	2	5	8	5	-50
6	19	12	"Ctrl-62buffer"	"Ctrl-62buffer"	9920	20840	100	134	152	83	135	135	19	18	10	0	85	104	78	72	140	958	0	0	0	-0.077	0.531	0.868	0.811	3.633	1.092	0.511	80	410	12	49	Error	-1	13	17	32	-50
6	20	12	"Ctrl-Y2buffer"	"Ctrl-Y2buffer"	10090	20840	100	136	181	189	133	132	17	26	20	0	84	197	460	74	74	12	46	35	0	0.300	0.390	0.630	0.578	4.788	0.276	0.356	80	385	13	171	-1.737	3	10	48	123	-50
6	21	12	"Ctrl-Y6buffer"	"Ctrl-Y6buffer"	10260	20840	100	131	135	22	134	134	19	18	6	0	82	87	31	73	74	11	38	17	0	-0.333	0.071	1.224	1.303	3.893	1.137	0.035	80	409	6	15	Error	-3	9	1	14	-50
6	22	12	"Ctrl-OmpAbuffer"	"Ctrl-OmpAbuffer"	10440	20840	100	136	144	35	134	135	19	27	16	0	89	108	71	74	74	10	52	36	0	0.133	0.294	0.835	0.935	3.268	0.450	0.332	80	397	17	44	-2.907	2	15	10	34	-50
6	23	12	"ctrl-buffer"	"ctrl-buffer"	10610	20840	100	130	141	44	133	134	18	22	11	0	87	118	122	73	75	12	51	28	0	-0.214	0.178	1.176	1.046	3.116	0.289	0.369	80	408	11	53	Error	-3	14	8	45	-50
6	24	12	"Ctrl-RCAbuffer"	"Ctrl-RCAbuffer"	10790	20840	100	134	139	31	130	132	18	23	8	0	82	114	108	73	74	11	47	32	0	0.444	0.220	0.576	0.675	3.879	0.246	0.340	80	440	13	50	-1.170	4	9	9	41	-50
6	1	13	"hupA"	"STM4170"	6790	21030	110	3907	4036	1141	147	151	31	100	100	0	1883	1998	599	74	75	12	100	100	0	2.078	2.021	2.032	2.031	1.150	2.026	0.970	80	512	5569	5813	1.056	3760	1809	3889	1924	0
6	2	13	"hupA"	"STM4170"	6970	21020	110	3094	3142	1475	151	157	35	100	100	0	1219	1256	507	74	76	12	100	100	0	2.570	2.530	2.466	2.480	1.180	2.650	0.958	80	430	4088	4173	1.362	2943	1145	2991	1182	0
6	3	13	"hilA"	"STM2876"	7140	21030	110	807	881	483	150	151	25	100	100	0	2306	2593	1192	74	76	12	100	100	0	0.294	0.290	0.271	0.285	1.354	0.288	0.814	80	426	2889	3250	-1.764	657	2232	731	2519	0
6	4	13	"hilA"	"STM2876"	7320	21020	100	923	1010	333	150	150	20	100	100	0	4605	5326	2067	75	77	13	100	100	0	0.171	0.164	0.164	0.164	1.253	0.160	0.948	80	388	5303	6111	-2.551	773	4530	860	5251	0
6	5	13	"hilC"	"STM2867"	7490	21020	120	2181	1980	947	150	151	20	97	97	0	8164	7556	3952	74	76	12	100	100	0	0.251	0.245	0.241	0.241	1.531	0.241	0.979	120	444	10121	9312	-1.994	2031	8090	1830	7482	0
6	6	13	"hilC"	"STM2867"	7660	21020	120	1221	1234	667	149	151	23	100	99	0	4175	4319	2430	74	76	13	100	100	0	0.261	0.256	0.250	0.252	1.396	0.257	0.963	120	454	5173	5330	-1.936	1072	4101	1085	4245	0
6	7	13	"hns"	"STM1751"	7830	21020	100	6297	6233	1893	151	156	42	100	100	0	1988	1952	676	75	76	13	100	100	0	3.213	3.240	3.188	3.328	1.187	3.203	0.975	80	420	8059	7959	1.684	6146	1913	6082	1877	0
6	8	13	"hns"	"STM1751"	8020	21020	110	5529	5656	1747	150	154	41	100	100	0	1598	1648	465	74	75	12	100	100	0	3.530	3.498	3.436	3.494	1.192	3.570	0.952	80	453	6903	7080	1.819	5379	1524	5506	1574	0
6	9	13	"hns"	"STM1751"	8180	21020	110	5856	6029	2524	146	148	21	100	100	0	1628	1734	735	73	74	11	100	100	0	3.672	3.542	3.614	3.560	1.155	3.594	0.965	80	440	7265	7544	1.877	5710	1555	5883	1661	0
6	10	13	"hilD"	"STM2875"	8360	21010	110	4553	4700	1842	147	150	33	100	100	0	3123	3200	1003	75	76	16	100	100	0	1.446	1.457	1.424	1.421	1.294	1.543	0.906	80	441	7454	7678	0.532	4406	3048	4553	3125	0
6	11	13	"hilD"	"STM2875"	8530	21020	110	2926	3389	2154	146	149	33	100	100	0	2038	2263	1359	74	76	15	100	100	0	1.415	1.481	1.432	1.472	1.235	1.551	0.892	80	426	4744	5432	0.501	2780	1964	3243	2189	0
6	12	13	"stpA"	"STM2799"	8700	21020	110	3224	3283	1405	144	145	21	100	100	0	1433	1528	764	73	74	11	100	100	0	2.265	2.157	2.110	2.290	1.349	2.122	0.929	80	418	4440	4594	1.179	3080	1360	3139	1455	0
6	13	13	"csrA"	"STM2826"	8880	21020	120	2020	1951	866	143	143	20	99	98	0	1592	1495	695	75	76	13	98	98	0	1.237	1.273	1.263	1.285	1.649	1.273	0.953	120	471	3394	3228	0.307	1877	1517	1808	1420	0
6	14	13	"dps"	"STM0831"	9050	21010	110	2450	2655	1700	141	143	21	100	100	0	4414	4556	2263	75	77	13	100	100	0	0.532	0.561	0.530	0.525	1.276	0.605	0.945	80	432	6648	6995	-0.910	2309	4339	2514	4481	0
6	15	13	"dps"	"STM0831"	9230	21010	110	2135	2130	877	139	142	25	100	100	0	4283	4349	1532	75	77	20	100	100	0	0.474	0.466	0.451	0.448	1.291	0.475	0.949	80	426	6204	6265	-1.076	1996	4208	1991	4274	0
6	16	13	"dps"	"STM0831"	9390	21020	110	2130	2006	557	139	141	24	100	100	0	4238	4064	1185	75	76	20	100	100	0	0.478	0.468	0.467	0.469	1.110	0.465	0.984	80	412	6154	5856	-1.064	1991	4163	1867	3989	0
6	17	13	"oxyR"	"STM4125"	9570	21020	100	3126	3271	1597	139	148	95	100	100	0	1738	1808	870	73	77	43	100	100	0	1.794	1.805	1.814	1.810	1.127	1.822	0.976	80	408	4652	4867	0.843	2987	1665	3132	1735	0
6	18	13	"oxyR"	"STM4125"	9750	21020	110	5607	5748	2341	140	149	92	100	100	0	2503	2639	1296	74	138	916	98	67	0	2.251	2.186	2.211	2.235	1.181	2.132	0.950	80	449	7896	8173	1.170	5467	2429	5608	2565	0
6	19	13	"fur"	"STM0693"	9930	21020	110	4807	4794	1849	138	140	22	100	100	0	3939	3746	1437	74	141	942	96	88	0	1.208	1.268	1.256	1.273	1.175	1.278	0.974	80	424	8534	8328	0.273	4669	3865	4656	3672	0
6	20	13	"fur"	"STM0693"	10090	21010	110	3733	3439	1446	135	139	35	100	100	0	3001	2875	1183	73	76	17	100	100	0	1.229	1.179	1.202	1.167	1.228	1.190	0.973	80	438	6526	6106	0.297	3598	2928	3304	2802	0
6	21	13	"envR"	"STM3389"	10280	21010	110	1914	2130	1285	134	138	35	100	100	0	6025	6105	3045	74	76	17	100	100	0	0.299	0.331	0.310	0.320	1.292	0.346	0.926	80	451	7731	8027	-1.741	1780	5951	1996	6031	0
6	22	13	"envR"	"STM3389"	10450	21010	100	1343	1377	745	134	135	20	100	100	0	4214	3938	1998	75	77	18	100	100	0	0.292	0.322	0.303	0.316	1.268	0.329	0.943	80	386	5348	5106	-1.775	1209	4139	1243	3863	0
6	23	13	"envR"	"STM3389"	10620	21010	110	1115	1159	543	136	138	20	100	100	0	3878	3903	2365	73	74	15	100	100	0	0.257	0.267	0.257	0.299	1.817	0.238	0.852	80	427	4784	4853	-1.959	979	3805	1023	3830	0
6	24	13	"arcB"	"STM3328"	10790	21010	100	1901	2024	1810	134	134	19	100	100	0	2370	2719	2542	74	74	11	100	100	0	0.770	0.715	0.723	0.748	1.308	0.695	0.866	80	429	4063	4535	-0.378	1767	2296	1890	2645	0
6	1	14	""	"STM4316"	6780	21180	90	189	210	84	146	149	32	59	28	0	448	648	572	72	74	13	100	100	0	0.114	0.111	0.102	0.104	1.626	0.122	0.756	52	363	419	640	-3.128	43	376	64	576	0
6	2	14	""	"STM4529"	6970	21190	120	2603	2513	1618	152	155	31	100	99	0	1217	1137	610	73	75	13	99	98	0	2.142	2.219	2.180	2.229	1.502	2.419	0.936	120	544	3595	3425	1.099	2451	1144	2361	1064	0
6	3	14	""	"STM4276"	7130	21190	120	404	446	228	152	152	22	94	93	0	1093	1167	721	73	75	12	98	97	0	0.247	0.269	0.243	0.268	2.162	0.259	0.768	120	521	1272	1388	-2.017	252	1020	294	1094	0
6	4	14	""	"STM0560"	7320	21190	110	1130	1134	224	150	150	20	100	100	0	2710	2734	669	75	76	13	100	100	0	0.372	0.370	0.370	0.371	1.178	0.368	0.910	80	490	3615	3643	-1.427	980	2635	984	2659	0
6	5	14	""	"STM0359"	7490	21190	100	325	364	158	150	151	23	100	100	0	736	878	518	75	77	14	100	100	0	0.265	0.267	0.262	0.258	1.315	0.273	0.904	80	394	836	1017	-1.917	175	661	214	803	0
6	6	14	""	"STM1024"	7650	21190	110	399	409	179	149	150	21	96	91	0	595	627	356	76	78	25	100	100	0	0.482	0.472	0.468	0.439	1.582	0.468	0.900	80	459	769	811	-1.054	250	519	260	551	0
6	7	14	"purG"	"STM2565"	7820	21200	90	203	302	286	145	146	20	82	69	0	175	326	405	75	77	26	100	94	0	0.580	0.625	0.567	0.540	2.007	0.672	0.880	52	363	158	408	-0.786	58	100	157	251	0
6	8	14	"cysM"	"STM2440"	7990	21190	100	152	169	65	146	146	20	26	18	0	101	150	145	74	75	12	72	53	0	0.222	0.303	0.449	0.475	3.032	0.406	0.640	80	464	33	99	-2.170	6	27	23	76	-50
6	9	14	"ompR"	"STM3502"	8170	21180	90	275	406	397	144	146	21	100	98	0	320	546	694	75	75	11	100	100	0	0.535	0.556	0.528	0.544	1.345	0.592	0.864	52	361	376	733	-0.903	131	245	262	471	0
6	10	14	"dnaK"	"STM0012"	8350	21180	100	456	772	918	146	149	32	100	100	0	200	317	325	75	76	17	100	98	0	2.480	2.587	2.666	2.555	1.488	2.893	0.884	80	450	435	868	1.310	310	125	626	242	0
6	11	14	"trkA"	"STM3409"	8520	21180	110	697	779	514	146	148	20	100	100	0	3915	4139	2552	73	75	14	100	100	0	0.143	0.156	0.150	0.149	1.272	0.166	0.929	80	483	4393	4699	-2.802	551	3842	633	4066	0
6	12	14	""	"STM4528"	8700	21180	110	4850	5153	2004	146	147	22	100	100	0	2368	2551	928	74	75	12	100	100	0	2.051	2.021	2.011	2.010	1.153	2.063	0.963	80	482	6998	7484	1.036	4704	2294	5007	2477	0
6	13	14	""	"STM2230"	8870	21180	110	1903	2025	857	142	143	21	100	100	0	1979	2040	913	74	75	13	100	100	0	0.924	0.958	0.937	0.968	1.282	0.948	0.934	80	447	3666	3849	-0.113	1761	1905	1883	1966	0
6	14	14	"yegN"	"STM2127"	9040	21190	100	335	404	227	139	140	21	100	96	0	1532	1955	1484	77	79	14	100	100	0	0.135	0.141	0.131	0.130	1.384	0.141	0.913	80	462	1651	2143	-2.892	196	1455	265	1878	0
6	15	14	""	"STM2178"	9230	21180	100	183	190	63	136	139	25	62	45	0	1002	1512	1484	76	79	23	100	100	0	0.051	0.038	0.040	0.041	1.756	0.034	0.599	80	450	973	1490	-4.300	47	926	54	1436	0
6	16	14	""	"STM2664"	9400	21170	110	642	648	157	140	141	22	100	100	0	1813	1861	509	75	76	18	100	100	0	0.289	0.284	0.287	0.279	1.271	0.282	0.940	80	429	2240	2294	-1.792	502	1738	508	1786	0
6	17	14	"EMPTY"	"EMPTY"	9550	21180	100	153	155	22	134	135	19	50	20	0	129	127	46	71	72	11	75	70	0	0.328	0.375	0.408	0.411	3.307	0.336	0.163	80	401	77	77	-1.610	19	58	21	56	-75
6	18	14	"EMPTY"	"EMPTY"	9730	21180	100	138	137	19	134	136	20	16	5	0	80	81	15	71	72	11	38	18	0	0.444	0.300	0.917	0.995	4.053	9.069	0.006	80	428	13	13	-1.170	4	9	3	10	-75
6	19	14	"EMPTY"	"EMPTY"	9900	21180	100	134	136	20	136	137	21	18	2	0	76	76	11	72	73	12	23	3	0	-0.500	0.000	1.139	1.144	3.590	12.243	0.007	80	430	2	4	Error	-2	4	0	4	-75
6	20	14	"EMPTY"	"EMPTY"	10080	21180	100	132	131	19	135	138	23	11	0	0	77	77	15	72	74	14	20	8	0	-0.600	-0.800	1.034	1.175	4.295	4.311	0.025	80	440	2	1	Error	-3	5	-4	5	-75
6	21	14	"EMPTY"	"EMPTY"	10250	21180	100	139	136	18	136	137	18	13	2	0	74	77	13	72	74	14	21	6	0	1.500	0.000	1.381	1.441	4.384	38.827	0.000	80	430	5	5	0.585	3	2	0	5	-75
6	22	14	"EMPTY"	"EMPTY"	10420	21180	100	140	142	23	133	134	18	33	8	0	77	78	12	74	74	14	20	1	0	2.333	2.250	1.871	2.211	3.912	12.855	0.007	80	442	10	13	1.222	7	3	9	4	-75
6	23	14	"EMPTY"	"EMPTY"	10600	21180	100	136	135	19	132	133	17	20	5	0	76	77	14	72	72	10	32	12	0	1.000	0.600	1.350	1.350	3.083	21.223	0.002	80	441	8	8	0.000	4	4	3	5	-75
6	24	14	"EMPTY"	"EMPTY"	10770	21180	100	129	133	20	133	133	18	15	8	0	84	88	25	72	73	11	50	31	0	-0.333	0.000	1.000	1.329	2.592	3.021	0.005	80	473	8	16	Error	-4	12	0	16	-75
7	1	1	"yccF"	"STM1074"	11450	18740	120	995	1072	585	136	138	26	100	100	0	4009	4122	2360	73	82	59	100	100	0	0.218	0.231	0.227	0.229	1.207	0.230	0.947	120	568	4795	4985	-2.196	859	3936	936	4049	0
7	2	1	"ydjN"	"STM1320"	11620	18730	130	948	1049	530	138	138	19	100	100	0	1793	2005	1048	73	75	22	100	100	0	0.471	0.472	0.470	0.464	1.241	0.480	0.956	120	531	2530	2843	-1.086	810	1720	911	1932	0
7	3	1	""	"STM1491"	11790	18740	130	1247	1394	709	137	137	18	100	100	0	5061	5687	3120	74	78	40	100	100	0	0.223	0.224	0.217	0.225	1.219	0.221	0.967	120	517	6097	6870	-2.168	1110	4987	1257	5613	0
7	4	1	"yiaC"	"STM3643"	11960	18740	130	856	936	405	136	138	18	100	100	0	4673	4983	2245	73	75	21	100	100	0	0.157	0.163	0.160	0.164	1.203	0.163	0.958	120	497	5320	5710	-2.676	720	4600	800	4910	0
7	5	1	"oppA"	"STM1746"	12130	18730	130	1255	1395	510	137	139	19	100	100	0	3783	4013	1488	74	76	19	100	100	0	0.301	0.319	0.314	0.317	1.161	0.316	0.947	120	578	4827	5197	-1.730	1118	3709	1258	3939	0
7	6	1	""	"STM2585"	12320	18730	120	2759	3038	1405	137	142	41	100	100	0	7071	7431	3145	74	89	122	100	100	0	0.375	0.394	0.382	0.390	1.137	0.400	0.962	120	515	9619	10258	-1.416	2622	6997	2901	7357	0
7	7	1	"yecH"	"STM1936"	12490	18740	130	1040	1192	623	137	141	42	100	100	0	3766	4082	2039	73	88	127	100	100	0	0.245	0.263	0.250	0.259	1.165	0.262	0.930	120	488	4596	5064	-2.032	903	3693	1055	4009	0
7	8	1	"srlR"	"STM2837"	12650	18730	130	1167	1236	637	138	139	21	100	100	0	4571	4838	2214	74	76	28	100	100	0	0.229	0.230	0.222	0.226	1.173	0.237	0.923	120	528	5526	5862	-2.128	1029	4497	1098	4764	0
7	9	1	"kdpA"	"STM0706"	12830	18730	130	207	224	83	140	142	23	94	76	0	371	440	275	75	76	15	100	99	0	0.226	0.230	0.219	0.206	1.703	0.249	0.805	120	553	363	449	-2.143	67	296	84	365	0
7	10	1	"greB"	"STM3503"	13010	18730	130	321	817	841	139	141	21	98	92	0	794	2961	3520	75	79	34	100	100	0	0.253	0.235	0.236	0.248	1.534	0.235	0.976	120	533	901	3564	-1.982	182	719	678	2886	0
7	11	1	""	"STM3156"	13180	18730	130	2193	2180	498	142	144	22	100	100	0	2714	2715	727	75	81	38	100	100	0	0.777	0.772	0.767	0.777	1.166	0.758	0.951	120	487	4690	4678	-0.364	2051	2639	2038	2640	0
7	12	1	"yaeC"	"STM0245"	13330	18730	130	2753	3062	1347	144	153	61	100	100	0	8978	10064	4166	76	97	174	100	100	0	0.293	0.292	0.288	0.287	1.153	0.295	0.964	120	516	11511	12906	-1.771	2609	8902	2918	9988	0
7	13	1	"cyaY"	"STM3943"	13520	18730	130	1651	1868	1023	145	154	60	100	100	0	4834	5175	2365	76	96	170	100	100	0	0.317	0.338	0.317	0.327	1.205	0.347	0.940	120	536	6264	6822	-1.660	1506	4758	1723	5099	0
7	14	1	"cyaA"	"STM3939"	13680	18730	130	2387	2684	1134	145	159	89	100	100	0	5877	6651	2899	76	98	190	100	100	0	0.386	0.386	0.388	0.386	1.154	0.381	0.948	120	527	8043	9114	-1.372	2242	5801	2539	6575	0
7	15	1	"yifK"	"STM3930"	13860	18740	130	3771	3924	1100	147	161	88	100	100	0	7115	7264	2418	78	111	250	100	100	0	0.515	0.526	0.534	0.537	1.214	0.500	0.955	120	537	10661	10963	-0.957	3624	7037	3777	7186	0
7	16	1	"wzxE"	"STM3926"	14040	18730	130	2046	2125	545	147	157	73	100	100	0	13805	14047	3653	78	131	415	100	100	0	0.138	0.142	0.143	0.141	1.123	0.141	0.973	120	551	15626	15947	-2.854	1899	13727	1978	13969	0
7	17	1	"rffG"	"STM3922"	14210	18730	130	2185	2436	1172	147	164	94	100	100	0	10171	10997	4230	79	129	392	100	100	0	0.202	0.210	0.204	0.203	1.166	0.215	0.953	120	536	12130	13207	-2.308	2038	10092	2289	10918	0
7	18	1	"rfe"	"STM3918"	14390	18740	130	13804	13592	3065	147	161	90	100	100	0	20032	19867	4174	77	85	57	100	100	0	0.684	0.679	0.673	0.677	1.074	0.677	0.977	120	527	33612	33235	-0.547	13657	19955	13445	19790	0
7	19	1	""	"STM4433"	14560	18730	130	690	749	330	144	147	32	99	98	0	796	940	482	73	75	12	100	100	0	0.755	0.698	0.708	0.695	1.277	0.687	0.937	120	552	1269	1472	-0.405	546	723	605	867	0
7	20	1	""	"STM4440"	14730	18730	120	217	225	44	144	146	18	95	88	0	424	484	227	73	74	11	100	100	0	0.208	0.197	0.190	0.184	1.655	0.178	0.745	120	499	424	492	-2.266	73	351	81	411	0
7	21	1	""	"STM4447"	14910	18720	110	175	178	39	143	145	19	65	28	0	255	273	85	75	76	12	100	100	0	0.178	0.177	0.195	0.166	1.929	0.192	0.367	80	466	212	233	-2.492	32	180	35	198	0
7	22	1	""	"STM4464"	15070	18730	110	177	189	48	144	145	19	72	40	0	341	410	268	73	76	12	100	100	0	0.123	0.134	0.117	0.114	2.122	0.135	0.542	80	477	301	382	-3.022	33	268	45	337	0
7	23	1	"idnO"	"STM4483"	15250	18730	110	172	175	26	147	148	20	57	27	0	351	374	124	75	77	15	100	100	0	0.091	0.094	0.094	0.089	2.071	0.092	0.268	80	485	301	327	-3.465	25	276	28	299	0
7	24	1	""	"STM4488"	15430	18740	120	358	392	127	145	146	19	100	99	0	632	738	346	75	76	13	100	100	0	0.382	0.373	0.373	0.376	1.318	0.360	0.925	120	619	770	910	-1.387	213	557	247	663	0
7	1	2	"hydH"	"STM4173"	11410	18900	110	669	719	374	137	143	36	100	100	0	1510	1737	1050	74	92	104	100	100	0	0.370	0.350	0.347	0.351	1.222	0.345	0.929	80	434	1968	2245	-1.433	532	1436	582	1663	0
7	2	2	"yciG"	"STM1728"	11590	18900	120	282	318	119	138	144	38	96	90	0	583	686	422	76	97	111	96	91	0	0.284	0.295	0.292	0.303	1.512	0.280	0.895	120	382	651	790	-1.816	144	507	180	610	0
7	3	2	"yihU"	"STM4023"	11770	18900	110	205	219	70	135	137	18	97	87	0	2252	2773	2159	76	93	99	100	100	0	0.032	0.031	0.031	0.031	1.561	0.029	0.788	80	350	2246	2781	-4.958	70	2176	84	2697	0
7	4	2	"yihP"	"STM4018"	11950	18900	120	362	389	114	136	138	21	99	99	0	3705	3889	1566	76	93	97	100	100	0	0.062	0.066	0.068	0.067	1.251	0.064	0.861	120	368	3855	4066	-4.005	226	3629	253	3813	0
7	5	2	"pepB"	"STM2536"	12110	18900	110	422	473	177	137	141	29	100	100	0	830	915	442	75	77	15	100	100	0	0.377	0.400	0.397	0.399	1.289	0.373	0.865	80	362	1040	1176	-1.406	285	755	336	840	0
7	6	2	"atpF"	"STM3869"	12290	18900	110	1157	1319	710	138	142	28	100	100	0	971	1149	648	76	83	67	100	100	0	1.139	1.101	1.089	1.111	1.174	1.098	0.944	80	408	1914	2254	0.187	1019	895	1181	1073	0
7	7	2	"sinI"	"STM2516"	12470	18910	130	786	806	194	138	145	47	100	100	0	4346	4688	1585	76	92	129	100	100	0	0.152	0.145	0.148	0.148	1.302	0.134	0.905	120	359	4918	5280	-2.720	648	4270	668	4612	0
7	8	2	""	"STM1056"	12630	18910	120	276	290	97	138	140	23	100	98	0	1500	1656	888	75	77	34	100	100	0	0.097	0.096	0.090	0.096	1.408	0.095	0.870	120	303	1563	1733	-3.368	138	1425	152	1581	0
7	9	2	"sitB"	"STM2862"	12810	18900	130	3600	3799	1692	138	141	29	100	100	0	5001	5194	2056	77	79	19	100	100	0	0.703	0.715	0.710	0.706	1.172	0.727	0.933	120	374	8386	8778	-0.508	3462	4924	3661	5117	0
7	10	2	"cytR"	"STM4094"	12980	18910	120	713	788	328	137	141	30	100	100	0	3250	3721	1666	77	79	16	100	100	0	0.182	0.179	0.177	0.177	1.249	0.174	0.914	120	344	3749	4295	-2.462	576	3173	651	3644	0
7	11	2	"bcfF"	"STM0026"	13150	18900	120	636	683	329	142	144	23	100	100	0	3850	4093	2168	79	86	46	100	100	0	0.131	0.135	0.133	0.133	1.296	0.134	0.928	120	333	4265	4555	-2.932	494	3771	541	4014	0
7	12	2	"gmk"	"STM3740"	13330	18900	130	5221	5389	2877	146	155	66	100	100	0	4423	4642	2203	81	96	112	100	100	0	1.169	1.150	1.148	1.125	1.226	1.193	0.949	120	341	9417	9804	0.225	5075	4342	5243	4561	0
7	13	2	"srgA"	"PSLT011"	13500	18900	130	2448	2594	1135	146	156	66	98	98	0	3689	3844	1649	80	93	107	99	99	0	0.638	0.650	0.651	0.630	1.454	0.653	0.927	120	370	5911	6212	-0.649	2302	3609	2448	3764	0
7	14	2	"ppx"	"STM2502"	13680	18910	120	1745	1798	570	146	152	55	100	100	0	6402	6672	2276	78	96	130	100	100	0	0.253	0.251	0.251	0.251	1.207	0.242	0.934	120	365	7923	8246	-1.984	1599	6324	1652	6594	0
7	15	2	""	"STM4258"	13850	18900	130	292	307	89	147	158	71	94	54	0	4337	4566	2104	80	106	213	100	99	0	0.034	0.036	0.035	0.035	1.290	0.035	0.798	120	407	4402	4646	-4.876	145	4257	160	4486	0
7	16	2	""	"STM4261"	14040	18910	130	1861	1922	698	146	156	70	100	100	0	7438	7561	2959	80	114	269	100	100	0	0.233	0.237	0.236	0.237	1.222	0.231	0.933	120	370	9073	9257	-2.101	1715	7358	1776	7481	0
7	17	2	""	"STM4261"	14200	18910	130	876	916	348	147	160	86	100	100	0	5033	5199	2287	81	114	256	100	100	0	0.147	0.150	0.147	0.150	1.268	0.146	0.912	120	352	5681	5887	-2.764	729	4952	769	5118	0
7	18	2	"yjcB"	"STM4263"	14370	18900	130	5483	5430	1893	149	169	123	100	100	0	1120	1134	432	78	91	67	99	98	0	5.119	5.001	5.105	5.088	1.352	4.992	0.935	120	405	6376	6337	2.356	5334	1042	5281	1056	0
7	19	2	"livF"	"STM3560"	14550	18910	110	282	339	181	147	161	112	75	21	0	439	589	452	75	77	19	100	100	0	0.371	0.374	0.360	0.356	1.421	0.384	0.398	80	368	499	706	-1.431	135	364	192	514	0
7	20	2	"fljA"	"STM2770"	14720	18900	120	444	469	205	144	145	20	95	95	0	4259	4605	2567	75	77	15	100	100	0	0.072	0.072	0.071	0.069	1.380	0.071	0.906	120	375	4484	4855	-3.802	300	4184	325	4530	0
7	21	2	"ada"	"STM2265"	14890	18910	120	249	280	135	144	145	20	99	95	0	621	730	511	75	77	14	100	99	0	0.192	0.208	0.196	0.193	1.487	0.225	0.868	120	406	651	791	-2.379	105	546	136	655	0
7	22	2	"ssaV"	"STM1414"	15070	18910	120	296	310	88	144	145	20	100	99	0	952	1007	453	74	76	12	100	100	0	0.173	0.178	0.182	0.177	1.388	0.170	0.833	120	411	1030	1099	-2.530	152	878	166	933	0
7	23	2	"fimC"	"STM0545"	15250	18910	120	247	255	56	147	147	21	99	95	0	3091	3036	1010	75	77	14	100	100	0	0.033	0.036	0.035	0.035	1.516	0.036	0.747	120	382	3116	3069	-4.915	100	3016	108	2961	0
7	24	2	"malK"	"STM4230"	15410	18910	120	219	224	45	146	147	19	95	83	0	2330	2465	932	76	76	13	100	100	0	0.032	0.033	0.031	0.032	1.607	0.032	0.692	120	463	2327	2467	-4.948	73	2254	78	2389	0
7	1	3	"era"	"STM2580"	11420	19080	120	1950	2095	776	136	140	31	100	100	0	1918	1984	827	74	85	84	100	100	0	0.984	1.026	0.982	1.057	1.378	0.994	0.890	120	499	3658	3869	-0.024	1814	1844	1959	1910	0
7	2	3	"pabB"	"STM1824"	11590	19070	120	559	587	226	137	141	31	99	99	0	921	996	500	77	88	88	100	100	0	0.500	0.490	0.501	0.492	1.451	0.463	0.864	120	395	1266	1369	-1.000	422	844	450	919	0
7	3	3	"iacP"	"STM2881"	11760	19070	120	741	809	387	134	136	17	100	99	0	1401	1569	813	76	90	88	100	99	0	0.458	0.452	0.446	0.440	1.400	0.427	0.802	120	391	1932	2168	-1.126	607	1325	675	1493	0
7	4	3	"invJ"	"STM2892"	11930	19080	120	772	816	379	136	137	18	100	100	0	3514	3603	1509	75	88	85	100	100	0	0.185	0.193	0.186	0.184	1.342	0.193	0.872	120	390	4075	4208	-2.435	636	3439	680	3528	0
7	5	3	"eutM"	"STM2465"	12110	19080	120	208	225	85	138	139	20	95	83	0	1028	1318	1120	75	77	15	100	100	0	0.073	0.070	0.073	0.068	1.534	0.069	0.843	120	394	1023	1330	-3.767	70	953	87	1243	0
7	6	3	"eutB"	"STM2458"	12280	19080	120	168	182	60	138	142	28	51	20	0	829	1021	697	75	78	16	100	100	0	0.040	0.047	0.048	0.045	1.853	0.057	0.623	120	395	784	990	-4.652	30	754	44	946	0
7	7	3	"prsA"	"STM1780"	12460	19080	130	2485	2549	1182	136	139	22	100	100	0	1667	1728	824	76	78	16	100	100	0	1.476	1.461	1.465	1.505	1.316	1.478	0.903	120	371	3940	4065	0.562	2349	1591	2413	1652	0
7	8	3	"pgtP"	"STM2399"	12630	19070	130	695	733	310	137	138	20	99	97	0	4512	4787	1796	76	76	13	100	100	0	0.126	0.127	0.125	0.120	1.424	0.127	0.880	120	356	4994	5307	-2.991	558	4436	596	4711	0
7	9	3	"parE"	"STM3181"	12800	19070	130	773	813	285	138	144	40	98	97	0	1838	1939	811	77	80	26	100	100	0	0.361	0.363	0.375	0.348	1.630	0.325	0.801	120	398	2396	2537	-1.472	635	1761	675	1862	0
7	10	3	"mutY"	"STM3110"	12980	19080	120	298	346	195	137	143	39	100	97	0	689	829	635	77	81	26	100	100	0	0.263	0.278	0.263	0.267	1.388	0.267	0.797	120	362	773	961	-1.926	161	612	209	752	0
7	11	3	"gdhA"	"STM1299"	13150	19080	120	738	798	300	142	145	31	100	100	0	1688	1761	813	78	82	38	100	100	0	0.370	0.390	0.370	0.409	1.518	0.348	0.814	120	325	2206	2339	-1.434	596	1610	656	1683	0
7	12	3	"fliN"	"STM1977"	13320	19070	140	334	351	121	143	151	59	94	78	0	1567	1627	770	80	87	45	100	100	0	0.128	0.134	0.130	0.131	1.390	0.134	0.800	156	367	1678	1755	-2.961	191	1487	208	1547	0
7	13	3	""	"STM2630"	13500	19080	120	208	215	48	139	145	54	65	16	0	1315	1386	555	78	82	27	100	100	0	0.056	0.058	0.057	0.053	1.603	0.055	0.355	120	363	1306	1384	-4.164	69	1237	76	1308	0
7	14	3	""	"STM1014"	13660	19070	110	343	351	95	145	147	28	98	98	0	3909	4076	1572	79	151	380	100	100	0	0.052	0.052	0.052	0.051	1.337	0.050	0.868	80	341	4028	4203	-4.274	198	3830	206	3997	0
7	15	3	""	"STM1018"	13840	19080	120	731	785	332	145	152	51	100	99	0	4077	4459	2207	78	140	355	100	100	0	0.147	0.146	0.144	0.145	1.218	0.143	0.922	120	394	4585	5021	-2.771	586	3999	640	4381	0
7	16	3	""	"STM2302"	14020	19080	130	1544	1681	784	141	150	62	100	99	0	3207	3675	2095	76	83	52	100	100	0	0.448	0.428	0.446	0.427	1.404	0.374	0.772	120	357	4534	5139	-1.158	1403	3131	1540	3599	0
7	17	3	"glnH"	"STM0830"	14180	19080	130	1696	1904	771	142	147	35	100	99	0	7993	8825	3398	78	86	51	100	100	0	0.196	0.201	0.198	0.195	1.351	0.195	0.903	120	384	9469	10509	-2.349	1554	7915	1762	8747	0
7	18	3	"yajD"	"STM0411"	14370	19080	120	871	855	257	146	152	78	95	94	0	2598	2662	975	79	90	56	100	99	0	0.288	0.274	0.275	0.268	1.598	0.259	0.890	120	421	3244	3292	-1.797	725	2519	709	2583	0
7	19	3	"artM"	"STM0888"	14540	19080	120	1757	1902	715	147	155	80	100	100	0	5040	5702	2356	78	85	38	100	100	0	0.324	0.312	0.312	0.311	1.228	0.294	0.888	120	406	6572	7379	-1.624	1610	4962	1755	5624	0
7	20	3	"pykA"	"STM1888"	14710	19080	120	2242	2311	687	145	148	22	100	100	0	8072	8111	2673	77	84	35	100	100	0	0.262	0.270	0.268	0.270	1.318	0.257	0.920	120	380	10092	10200	-1.931	2097	7995	2166	8034	0
7	21	3	"eda"	"STM1884"	14880	19080	120	1775	1735	508	144	146	21	100	100	0	3036	3054	888	77	82	34	100	100	0	0.551	0.534	0.550	0.527	1.345	0.515	0.902	120	366	4590	4568	-0.859	1631	2959	1591	2977	0
7	22	3	""	"STM1535"	15060	19080	120	394	406	117	142	143	21	98	97	0	2262	2286	728	77	78	19	100	100	0	0.115	0.120	0.116	0.116	1.423	0.116	0.830	120	357	2437	2473	-3.116	252	2185	264	2209	0
7	23	3	""	"STM0613"	15220	19080	130	1707	1897	891	144	145	21	99	99	0	6720	7338	3187	77	82	45	100	100	0	0.235	0.241	0.241	0.226	1.540	0.244	0.852	120	364	8206	9014	-2.088	1563	6643	1753	7261	0
7	24	3	"rna"	"STM0617"	15410	19080	130	3450	3691	1460	146	147	19	100	100	0	5324	5576	2284	75	79	37	100	100	0	0.629	0.644	0.644	0.635	1.293	0.634	0.896	120	534	8553	9046	-0.668	3304	5249	3545	5501	0
7	1	4	"pspA"	"STM1690"	11410	19250	120	5013	5363	2130	136	138	25	100	100	0	398	421	158	73	74	12	100	98	0	15.006	15.020	14.894	15.654	1.374	15.225	0.922	120	510	5202	5575	3.907	4877	325	5227	348	0
[truncated: 626,382 more chars]
