# Supplementary material for: BABAR: an R package to simplify the normalisation of common reference design microarray-based transcriptomic datasets
Source: BMC Bioinformatics. 2010 Feb 3;11:73. doi: 10.1186/1471-2105-11-73 (PMC2829013; doi:10.1186/1471-2105-11-73)
Supplement: Additional file 3 — Dataset 1. The unprocessed microarray data files from a heterogeneous 'problem' dataset describing the transcriptomic changes for Salmonella internalised within mammalian cells. [file 1471-2105-11-73-S3.ZIP › M8h-92A.gpr]

ATF	1.0
27	43    
"Type=GenePix Results 1.4"
"DateTime=2002/05/12 12:09:55"
"Settings=\\Ifrnnts19\communal3\SOFIA MAY\settings 76B.gps"
"GalFile=\\Ifrnnts19\communal3\Array lists\STPLMar2002 Revised.gal"
"Scanner=GenePix 4000A [48450]"
"Comment="
"PixelSize=10"
"ImageName=635 nm	532 nm"
"FileName=\\Ifrnnts19\communal3\SOFIA MAY\images 76B.tif	\\Ifrnnts19\communal3\SOFIA MAY\images 76B.tif"
"PMTVolts=600	600"
"ScanPower=100	100"
"FocusPosition=0"
"NormalizationFactor:RatioOfMedians=3.48999"
"NormalizationFactor:RatioOfMeans=3.5173"
"NormalizationFactor:MedianOfRatios=3.59709"
"NormalizationFactor:MeanOfRatios=3.5878"
"NormalizationFactor:RegressionRatio=3.38623"
"JpegImage=\\Ifrnnts19\communal3\SOFIA MAY\results 92A.jpg"
"RatioFormulation=W1/W2 (635 nm/532 nm)"
"Barcode="
"ImageOrigin=2040, 14000"
"JpegOrigin=2040, 14000"
"Creator=GenePix Pro 3.0.6.81"
"Temperature=37.2641"
"LaserPower=2.51198	1.32664"
"LaserOnTime=42742	42743"
"Supplier="
"Block"	"Column"	"Row"	"Name"	"ID"	"X"	"Y"	"Dia."	"F635 Median"	"F635 Mean"	"F635 SD"	"B635 Median"	"B635 Mean"	"B635 SD"	"% > B635+1SD"	"% > B635+2SD"	"F635 % Sat."	"F532 Median"	"F532 Mean"	"F532 SD"	"B532 Median"	"B532 Mean"	"B532 SD"	"% > B532+1SD"	"% > B532+2SD"	"F532 % Sat."	"Ratio of Medians"	"Ratio of Means"	"Median of Ratios"	"Mean of Ratios"	"Ratios SD"	"Rgn Ratio"	"Rgn R�"	"F Pixels"	"B Pixels"	"Sum of Medians"	"Sum of Means"	"Log Ratio"	"F635 Median - B635"	"F532 Median - B532"	"F635 Mean - B635"	"F532 Mean - B532"	"Flags"
1	1	1	"yiiD"	"STM4029"	2250	14290	100	348	388	208	303	522	2236	0	0	0	521	562	327	98	191	1200	2	1	0	0.106	0.183	0.114	0.115	2.829	0.240	0.152	80	439	468	549	-3.233	45	423	85	464	0
1	2	1	"yjiY"	"STM4532"	2400	14270	100	283	287	32	281	501	2243	0	0	0	171	178	55	97	192	1203	0	0	0	0.027	0.074	0.377	0.351	4.051	1.993	0.796	80	437	76	87	-5.209	2	74	6	81	-50
1	3	1	"glpG"	"STM3524"	2590	14270	110	558	560	92	264	264	31	100	100	0	2502	2540	682	96	98	23	100	100	0	0.122	0.121	0.121	0.120	1.237	0.120	0.912	80	523	2700	2740	-3.033	294	2406	296	2444	0
1	4	1	"yhjC"	"STM3607"	2760	14270	110	447	444	71	246	248	46	100	92	0	2642	2767	819	93	93	16	100	100	0	0.079	0.074	0.074	0.072	1.338	0.072	0.864	80	510	2750	2872	-3.665	201	2549	198	2674	0
1	5	1	"dacB"	"STM3300"	2940	14270	110	562	583	133	232	236	47	100	100	0	1427	1478	488	92	92	15	100	100	0	0.247	0.253	0.256	0.251	1.265	0.250	0.911	80	484	1665	1737	-2.016	330	1335	351	1386	0
1	6	1	"yqjD"	"STM3229"	3100	14270	110	405	400	67	219	220	38	97	92	0	1270	1204	330	91	93	35	100	100	0	0.158	0.163	0.162	0.155	1.421	0.167	0.803	80	508	1365	1294	-2.664	186	1179	181	1113	0
1	7	1	"yfhP"	"STM2544"	3280	14270	110	2964	2939	679	204	208	45	100	100	0	1127	1140	277	92	95	39	100	100	0	2.667	2.610	2.621	2.620	1.152	2.680	0.939	80	483	3795	3783	1.415	2760	1035	2735	1048	0
1	8	1	""	"STM0660"	3450	14270	110	239	240	52	186	192	53	48	3	0	1487	1522	404	91	94	25	100	100	0	0.038	0.038	0.040	0.039	1.654	0.033	0.125	80	482	1449	1485	-4.719	53	1396	54	1431	0
1	9	1	""	"STM0672"	3630	14260	110	332	338	74	174	175	25	100	97	0	2937	3065	1383	91	92	16	100	100	0	0.056	0.055	0.055	0.054	1.324	0.051	0.826	80	502	3004	3138	-4.171	158	2846	164	2974	0
1	10	1	"nagB"	"STM0684"	3800	14260	110	251	310	196	166	167	23	100	86	0	837	1664	2850	90	92	30	100	100	0	0.114	0.091	0.105	0.101	1.645	0.068	0.804	80	502	832	1718	-3.136	85	747	144	1574	0
1	11	1	"ybfN"	"STM0688"	3980	14250	110	209	208	33	159	160	23	73	53	0	1130	1172	303	88	91	30	100	100	0	0.048	0.045	0.051	0.046	1.668	0.044	0.452	80	469	1092	1133	-4.381	50	1042	49	1084	0
1	12	1	"eutH"	"STM2460"	4150	14260	130	467	476	142	154	156	23	98	98	0	4492	4505	1558	90	91	16	100	99	0	0.071	0.073	0.073	0.072	1.370	0.072	0.891	120	562	4715	4737	-3.814	313	4402	322	4415	0
1	13	1	"ubiE"	"STM3970"	4310	14260	120	821	770	197	149	150	23	100	98	0	3997	3620	1193	92	92	16	99	99	0	0.172	0.176	0.175	0.185	1.562	0.170	0.951	120	515	4577	4149	-2.539	672	3905	621	3528	0
1	14	1	""	"STM3966"	4490	14260	110	409	410	80	149	151	23	100	100	0	6093	5998	1543	91	92	18	100	100	0	0.043	0.044	0.044	0.044	1.204	0.043	0.913	80	490	6262	6168	-4.529	260	6002	261	5907	0
1	15	1	"yigL"	"STM3962"	4660	14260	110	583	582	121	148	151	27	100	100	0	3939	3878	876	87	92	34	100	100	0	0.113	0.114	0.114	0.113	1.171	0.111	0.940	80	462	4287	4225	-3.147	435	3852	434	3791	0
1	16	1	"recQ"	"STM3958"	4830	14270	120	475	466	142	145	147	28	97	95	0	1617	1609	635	88	91	31	99	97	0	0.216	0.211	0.211	0.209	1.272	0.207	0.916	120	535	1859	1842	-2.212	330	1529	321	1521	0
1	17	1	"yigG"	"STM3954"	5000	14260	100	227	232	40	144	145	22	95	82	0	1879	1818	502	88	89	22	100	100	0	0.046	0.051	0.051	0.048	1.575	0.052	0.678	80	425	1874	1818	-4.432	83	1791	88	1730	0
1	18	1	"yigB"	"STM3950"	5180	14250	110	274	282	52	144	144	21	98	96	0	2254	2261	588	88	90	22	100	100	0	0.060	0.064	0.063	0.062	1.313	0.063	0.827	80	516	2296	2311	-4.058	130	2166	138	2173	0
1	19	1	"sgaB"	"STM4384"	5350	14250	90	163	166	25	146	146	22	42	17	0	501	493	163	87	89	15	100	100	0	0.041	0.049	0.067	0.069	1.816	0.041	0.103	52	355	431	426	-4.606	17	414	20	406	0
1	20	1	"cycA"	"STM4398"	5520	14260	100	147	148	23	143	143	23	23	3	0	146	149	37	84	86	15	92	83	0	0.065	0.077	0.288	0.276	2.822	0.094	0.009	80	454	66	70	-3.954	4	62	5	65	-50
1	21	1	"ytfM"	"STM4409"	5700	14250	90	151	157	25	141	142	22	34	13	0	181	194	57	85	87	15	98	98	0	0.104	0.147	0.231	0.190	2.844	0.162	0.087	52	380	106	125	-3.263	10	96	16	109	0
1	22	1	""	"STM4418"	5880	14250	80	160	163	26	145	146	22	32	15	0	225	241	66	86	86	15	100	98	0	0.108	0.116	0.132	0.134	2.515	0.120	0.122	52	314	154	173	-3.212	15	139	18	155	0
1	23	1	""	"STM4422"	6050	14250	60	148	148	19	139	143	22	25	3	0	166	171	54	86	86	14	96	87	0	0.112	0.106	0.202	0.200	3.632	30.869	0.004	32	160	89	94	-3.152	9	80	9	85	0
1	24	1	"srfJ"	"STM4426"	6220	14260	90	155	153	25	142	143	22	36	5	0	264	275	80	87	88	15	100	100	0	0.073	0.059	0.118	0.121	2.668	0.052	0.023	52	384	190	199	-3.767	13	177	11	188	0
1	1	2	"yaiC"	"STM0385"	2220	14440	90	351	365	83	302	312	76	34	3	0	483	504	179	97	101	25	100	100	0	0.127	0.155	0.153	0.135	2.175	0.252	0.149	52	365	435	470	-2.978	49	386	63	407	0
1	2	2	"mopB"	"STM4329"	2410	14440	90	517	544	137	282	546	2456	0	0	0	348	364	148	96	210	1317	0	0	0	0.933	0.978	0.982	1.001	1.303	1.384	0.757	52	364	487	530	-0.101	235	252	262	268	0
1	3	2	"phoP"	"STM1231"	2570	14440	90	672	693	168	271	278	100	100	90	0	851	867	287	95	102	81	100	100	0	0.530	0.547	0.544	0.538	1.207	0.596	0.873	52	365	1157	1194	-0.915	401	756	422	772	0
1	4	2	"otsA"	"STM1928"	2750	14440	90	355	349	56	248	251	33	86	71	0	822	909	338	92	95	16	100	100	0	0.147	0.124	0.115	0.112	1.840	0.121	0.586	52	356	837	918	-2.770	107	730	101	817	0
1	5	2	"thiF"	"STM4162"	2920	14440	100	279	284	41	234	238	36	62	23	0	1408	1498	609	91	94	24	100	100	0	0.034	0.036	0.039	0.039	1.733	0.035	0.341	80	441	1362	1457	-4.871	45	1317	50	1407	0
1	6	2	"hemE"	"STM4167"	3100	14450	90	373	371	87	220	220	31	90	82	0	1472	1433	618	91	93	21	100	100	0	0.111	0.113	0.112	0.098	1.608	0.115	0.796	52	350	1534	1493	-3.174	153	1381	151	1342	0
1	7	2	"bfr"	"STM3443"	3270	14430	110	3448	3450	815	204	208	48	100	100	0	1840	1889	504	90	94	40	100	100	0	1.854	1.804	1.851	1.808	1.199	1.803	0.956	80	454	4994	5045	0.890	3244	1750	3246	1799	0
1	8	2	"stfA"	"STM0195"	3450	14430	110	283	285	75	187	190	40	90	57	0	1826	1855	544	90	91	17	100	100	0	0.055	0.056	0.054	0.053	1.523	0.061	0.694	80	439	1832	1863	-4.177	96	1736	98	1765	0
1	9	2	"hemL"	"STM0202"	3620	14440	110	365	368	62	174	176	25	100	100	0	770	841	259	90	91	16	100	100	0	0.281	0.258	0.259	0.258	1.248	0.242	0.868	80	440	871	945	-1.832	191	680	194	751	0
1	10	2	"eutD"	"STM2466"	3790	14440	100	189	189	25	165	166	23	51	17	0	1031	1065	233	88	89	16	100	100	0	0.025	0.025	0.034	0.035	1.689	0.024	0.172	80	396	967	1001	-5.296	24	943	24	977	0
1	11	2	"crr"	"STM2433"	3960	14430	100	730	740	154	160	160	23	100	100	0	1528	1565	416	90	92	31	100	100	0	0.396	0.393	0.390	0.396	1.234	0.388	0.946	80	420	2008	2055	-1.335	570	1438	580	1475	0
1	12	2	"prpD"	"STM0370"	4140	14430	110	184	186	30	155	156	23	55	26	0	1577	1654	479	90	92	16	100	100	0	0.020	0.020	0.028	0.026	1.630	0.020	0.244	80	444	1516	1595	-5.680	29	1487	31	1564	0
1	13	2	"spaQ"	"STM2889"	4310	14430	100	177	176	25	149	150	23	57	23	0	718	738	278	88	89	15	100	100	0	0.044	0.042	0.053	0.054	1.823	0.038	0.202	80	386	658	677	-4.492	28	630	27	650	0
1	14	2	"yfeJ"	"STM2437"	4480	14440	100	307	309	61	147	149	22	100	98	0	2498	2392	648	90	91	16	100	100	0	0.066	0.070	0.068	0.068	1.307	0.069	0.875	80	420	2568	2464	-3.912	160	2408	162	2302	0
1	15	2	"fabH"	"STM1193"	4660	14430	100	962	963	399	147	149	29	100	100	0	712	718	299	89	90	17	100	100	0	1.308	1.297	1.293	1.289	1.267	1.317	0.959	80	394	1438	1445	0.388	815	623	816	629	0
1	16	2	"flgN"	"STM1171"	4820	14430	110	339	325	49	141	144	30	100	98	0	1534	1482	339	87	89	16	100	100	0	0.137	0.132	0.127	0.130	1.279	0.125	0.828	80	414	1645	1579	-2.869	198	1447	184	1395	0
1	17	2	"phsC"	"STM2063"	5010	14440	100	217	226	42	141	143	22	98	82	0	2345	2412	709	88	89	15	100	100	0	0.034	0.037	0.037	0.035	1.475	0.036	0.690	80	417	2333	2409	-4.892	76	2257	85	2324	0
1	18	2	"pefB"	"PSLT019"	5170	14430	110	195	194	30	144	145	20	83	60	0	1585	1589	395	89	92	23	100	100	0	0.034	0.033	0.036	0.034	1.598	0.034	0.482	80	471	1547	1550	-4.874	51	1496	50	1500	0
1	19	2	""	"PSLT046"	5340	14430	110	1635	1701	380	144	145	21	100	100	0	2435	2587	687	88	89	15	100	100	0	0.635	0.623	0.622	0.628	1.117	0.612	0.974	80	464	3838	4056	-0.655	1491	2347	1557	2499	0
1	20	2	"rlgA"	"PSLT045"	5510	14430	100	1394	1318	464	140	142	23	100	100	0	894	845	327	85	87	15	100	98	0	1.550	1.550	1.547	1.632	1.362	1.538	0.960	80	396	2063	1938	0.632	1254	809	1178	760	0
1	21	2	"udp"	"STM3968"	5690	14430	110	335	339	58	142	143	23	100	100	0	1949	1901	376	88	88	15	100	100	0	0.104	0.109	0.109	0.106	1.316	0.104	0.871	80	479	2054	2010	-3.269	193	1861	197	1813	0
1	22	2	"hns"	"STM1751"	5870	14430	100	946	976	195	144	144	23	100	100	0	611	641	172	86	87	14	100	100	0	1.528	1.499	1.461	1.521	1.195	1.480	0.950	80	430	1327	1387	0.611	802	525	832	555	0
1	23	2	"prgI"	"STM2873"	6040	14430	100	189	195	41	145	146	23	71	47	0	444	456	192	87	87	14	100	100	0	0.123	0.136	0.134	0.125	1.985	0.136	0.480	80	429	401	419	-3.020	44	357	50	369	0
1	24	2	"prfC"	"STM4560"	6210	14420	100	154	154	22	143	146	32	12	1	0	115	123	33	86	87	14	85	50	0	0.379	0.297	0.494	0.474	2.997	0.713	0.049	80	450	40	48	-1.399	11	29	11	37	-50
1	1	3	"iclR"	"STM4187"	2220	14630	100	430	446	93	309	344	307	2	1	0	1964	1922	590	101	106	54	100	100	0	0.065	0.075	0.068	0.068	1.797	0.069	0.386	80	470	1984	1958	-3.945	121	1863	137	1821	0
1	2	3	"hisQ"	"STM2353"	2390	14620	100	482	482	77	286	316	316	5	0	0	2437	2486	1056	98	108	78	100	100	0	0.084	0.082	0.082	0.085	1.611	0.075	0.778	80	469	2535	2584	-3.577	196	2339	196	2388	0
1	3	3	"rpsP"	"STM2676"	2580	14620	80	518	531	135	271	279	104	94	63	0	200	204	51	96	102	83	69	13	0	2.375	2.407	2.359	2.364	1.548	2.794	0.691	52	334	351	368	1.248	247	104	260	108	0
1	4	3	"ilvH"	"STM0117"	2750	14610	80	398	405	85	252	254	35	94	88	0	1195	1172	571	92	94	21	100	100	0	0.132	0.142	0.141	0.146	1.517	0.133	0.706	52	315	1249	1233	-2.917	146	1103	153	1080	0
1	5	3	"putP"	"STM1125"	2910	14620	90	272	281	38	235	239	35	50	28	0	442	456	105	92	93	25	100	100	0	0.106	0.126	0.129	0.107	2.410	0.130	0.219	52	366	387	410	-3.242	37	350	46	364	0
1	6	3	"hfq"	"STM4361"	3090	14610	90	600	666	268	221	222	31	100	100	0	532	594	294	90	92	20	100	100	0	0.857	0.883	0.838	0.868	1.320	0.878	0.890	52	372	821	949	-0.222	379	442	445	504	0
1	7	3	"cbiK"	"STM2025"	3270	14610	100	231	230	30	203	209	53	20	1	0	1756	1841	443	90	94	28	100	100	0	0.017	0.015	0.024	0.023	1.620	0.013	0.045	80	430	1694	1778	-5.895	28	1666	27	1751	0
1	8	3	"cboQ"	"STM2021"	3440	14610	110	242	242	35	187	191	41	67	20	0	3208	3195	697	92	93	22	100	100	0	0.018	0.018	0.022	0.021	1.418	0.016	0.184	80	452	3171	3158	-5.824	55	3116	55	3103	0
1	9	3	"umuD"	"STM1998"	3610	14610	100	364	373	68	173	176	39	100	100	0	1591	1683	463	89	96	127	100	100	0	0.127	0.125	0.126	0.123	1.327	0.121	0.807	80	396	1693	1794	-2.975	191	1502	200	1594	0
1	10	3	"uhpB"	"STM3789"	3780	14610	100	199	200	33	163	165	39	47	7	0	308	329	125	88	96	123	92	36	0	0.164	0.154	0.186	0.157	2.100	0.144	0.264	80	418	256	278	-2.611	36	220	37	241	0
1	11	3	"trpC"	"STM1725"	3960	14610	110	250	252	39	158	158	24	98	92	0	1921	2042	470	90	90	16	100	100	0	0.050	0.048	0.049	0.045	1.441	0.046	0.663	80	479	1923	2046	-4.315	92	1831	94	1952	0
1	12	3	"rpoN"	"STM3320"	4130	14620	110	292	301	42	153	155	24	100	100	0	1311	1353	281	90	90	15	100	100	0	0.114	0.117	0.116	0.115	1.318	0.110	0.745	80	465	1360	1411	-3.135	139	1221	148	1263	0
1	13	3	"phnW"	"STM0431"	4300	14610	90	223	228	36	147	149	23	98	82	0	1709	1739	537	87	89	15	100	100	0	0.047	0.049	0.046	0.047	1.517	0.049	0.499	52	365	1698	1733	-4.416	76	1622	81	1652	0
1	14	3	""	"STM4141"	4480	14610	80	166	165	26	142	144	22	51	19	0	285	300	95	87	89	14	100	100	0	0.121	0.108	0.149	0.144	2.140	0.098	0.138	52	320	222	236	-3.044	24	198	23	213	0
1	15	3	""	"STM0346"	4650	14600	90	192	192	31	140	141	22	80	53	0	1047	1148	431	88	89	16	100	100	0	0.054	0.049	0.046	0.047	1.653	0.047	0.504	52	368	1011	1112	-4.205	52	959	52	1060	0
1	16	3	""	"STM1042"	4830	14610	100	208	210	45	137	139	23	83	67	0	1177	1201	446	86	87	15	100	100	0	0.065	0.065	0.059	0.058	1.695	0.065	0.652	80	442	1162	1188	-3.942	71	1091	73	1115	0
1	17	3	"sirC"	"STM1774"	5000	14610	90	162	163	19	140	142	22	50	15	0	522	552	189	87	88	15	100	100	0	0.051	0.049	0.064	0.055	2.119	0.047	0.080	52	359	457	488	-4.305	22	435	23	465	0
1	18	3	"orf70"	"STM1388"	5170	14620	70	162	166	22	141	143	22	46	21	0	258	283	80	89	91	24	100	100	0	0.124	0.129	0.151	0.109	2.785	0.105	0.142	32	236	190	219	-3.009	21	169	25	194	0
1	19	3	"traB"	"PSLT081"	5340	14610	110	256	270	47	141	143	22	100	100	0	4432	4623	1421	87	89	21	100	100	0	0.026	0.028	0.028	0.028	1.328	0.027	0.795	80	495	4460	4665	-5.240	115	4345	129	4536	0
1	20	3	"trbI"	"PSLT089"	5510	14600	110	185	184	27	140	142	23	76	48	0	1626	1615	305	86	88	15	100	100	0	0.029	0.029	0.032	0.031	1.644	0.028	0.366	80	451	1585	1573	-5.097	45	1540	44	1529	0
1	21	3	""	"PSLT093"	5680	14600	110	157	157	26	142	143	22	40	13	0	1330	1386	339	85	86	14	100	100	0	0.012	0.012	0.027	0.025	1.685	0.011	0.064	80	477	1260	1316	-6.375	15	1245	15	1301	0
1	22	3	"traF"	"PSLT097"	5870	14610	100	204	204	34	141	142	22	91	67	0	1949	1972	561	88	88	15	100	100	0	0.034	0.033	0.035	0.035	1.501	0.032	0.549	80	430	1924	1947	-4.885	63	1861	63	1884	0
1	23	3	"traG"	"PSLT101"	6040	14610	100	202	203	43	143	144	22	76	60	0	1354	1378	642	89	89	15	100	100	0	0.047	0.047	0.051	0.048	1.770	0.046	0.584	80	396	1324	1349	-4.422	59	1265	60	1289	0
1	24	3	""	"PSLT106"	6210	14610	110	1932	1947	446	143	145	30	100	100	0	970	973	260	87	88	15	100	100	0	2.026	2.036	2.030	2.073	1.228	2.012	0.941	80	510	2672	2690	1.019	1789	883	1804	886	0
1	1	4	""	"STM1656"	2210	14800	80	379	390	60	316	333	166	9	0	0	687	741	256	99	104	44	100	100	0	0.107	0.115	0.116	0.100	2.066	0.102	0.212	52	319	651	716	-3.222	63	588	74	642	0
1	2	4	""	"STM2716"	2390	14800	70	300	307	27	292	310	143	0	0	0	477	496	142	101	112	85	100	96	0	0.021	0.038	0.070	0.058	2.076	0.763	0.191	32	236	384	410	-5.555	8	376	15	395	0
1	3	4	""	"STM2722"	2560	14800	90	303	320	93	270	274	43	42	11	0	715	795	311	98	100	29	100	100	0	0.053	0.072	0.062	0.057	2.387	0.080	0.207	52	392	650	747	-4.225	33	617	50	697	0
1	4	4	""	"STM1618"	2740	14790	90	314	328	54	251	252	33	82	48	0	951	1151	610	92	93	19	100	100	0	0.073	0.073	0.074	0.074	1.589	0.071	0.564	52	389	922	1136	-3.769	63	859	77	1059	0
1	5	4	""	"STM1675"	2920	14790	90	282	285	33	234	235	30	73	34	0	628	685	295	91	90	17	100	100	0	0.089	0.086	0.091	0.083	1.859	0.085	0.397	52	366	585	645	-3.484	48	537	51	594	0
1	6	4	""	"STM1664"	3080	14790	90	426	1709	2813	219	222	43	96	82	0	959	2099	3638	90	93	25	100	100	0	0.238	0.742	0.248	0.322	2.936	0.522	0.147	52	356	1076	3499	-2.070	207	869	1490	2009	0
1	7	4	"pyrH"	"STM0218"	3260	14790	100	484	609	397	202	206	41	100	97	0	639	765	444	91	94	25	100	100	0	0.515	0.604	0.538	0.567	1.422	0.705	0.789	80	440	830	1081	-0.958	282	548	407	674	0
1	8	4	"accA"	"STM0232"	3430	14790	100	882	958	401	186	189	28	100	100	0	1014	1105	538	91	92	21	100	100	0	0.754	0.761	0.768	0.769	1.251	0.744	0.962	80	408	1619	1786	-0.407	696	923	772	1014	0
1	9	4	"panC"	"STM0181"	3610	14790	100	478	478	93	174	176	38	100	100	0	3607	3502	964	90	98	121	100	100	0	0.086	0.089	0.089	0.089	1.231	0.087	0.925	80	432	3821	3716	-3.532	304	3517	304	3412	0
1	10	4	"sbmC"	"STM2061"	3780	14790	90	246	251	50	164	164	23	94	71	0	515	538	188	89	89	14	100	100	0	0.192	0.194	0.193	0.179	1.703	0.191	0.606	52	356	508	536	-2.377	82	426	87	449	0
1	11	4	"yeeO"	"STM2013"	3950	14790	90	219	229	41	157	158	22	92	75	0	1027	1132	525	89	88	14	100	100	0	0.066	0.069	0.071	0.065	1.572	0.064	0.620	52	366	1000	1115	-3.919	62	938	72	1043	0
1	12	4	"rcsA"	"STM1982"	4130	14790	100	327	324	51	151	152	24	100	97	0	3171	3003	761	90	89	15	100	100	0	0.057	0.059	0.058	0.059	1.320	0.057	0.876	80	430	3257	3086	-4.130	176	3081	173	2913	0
1	13	4	"yjbB"	"STM4189"	4300	14780	90	168	170	30	147	148	25	42	19	0	600	698	286	87	88	16	100	100	0	0.041	0.038	0.062	0.051	1.921	0.046	0.232	52	364	534	634	-4.610	21	513	23	611	0
1	14	4	"ubiA"	"STM4234"	4480	14790	90	169	170	26	142	144	25	51	21	0	446	505	176	86	88	20	100	100	0	0.075	0.067	0.096	0.083	1.693	0.065	0.202	52	382	387	447	-3.737	27	360	28	419	0
1	15	4	""	"STM4242"	4650	14770	70	195	189	20	142	143	23	84	56	0	438	420	126	88	98	54	100	100	0	0.151	0.142	0.145	0.144	1.550	0.127	0.466	32	236	403	379	-2.723	53	350	47	332	0
1	16	4	""	"STM4272"	4810	14780	90	161	166	27	138	139	21	50	32	0	464	515	210	86	87	15	100	100	0	0.061	0.065	0.062	0.064	2.314	0.057	0.212	52	376	401	457	-4.039	23	378	28	429	0
1	17	4	"yjcG"	"STM4273"	4990	14780	90	166	169	26	139	142	23	53	26	0	585	650	241	87	87	15	100	100	0	0.054	0.053	0.055	0.057	2.024	0.044	0.199	52	374	525	593	-4.205	27	498	30	563	0
1	18	4	"sixA"	"STM2387"	5160	14790	90	356	379	120	140	141	22	100	100	0	300	309	106	86	86	15	100	100	0	1.009	1.072	1.069	1.069	1.360	1.084	0.870	52	375	430	462	0.013	216	214	239	223	0
1	19	4	"fes"	"STM0586"	5340	14790	80	290	320	110	141	141	22	98	94	0	269	304	127	86	87	15	100	100	0	0.814	0.821	0.823	0.770	1.456	0.826	0.867	52	314	332	397	-0.297	149	183	179	218	0
1	20	4	"maa"	"STM0472"	5510	14780	90	401	418	161	141	140	23	100	98	0	571	649	373	88	89	14	100	100	0	0.538	0.494	0.501	0.498	1.340	0.464	0.906	52	365	743	838	-0.894	260	483	277	561	0
1	21	4	"ybbJ"	"STM0500"	5690	14780	80	259	273	87	142	143	22	94	82	0	329	344	159	85	86	14	98	98	0	0.480	0.506	0.467	0.501	1.646	0.516	0.847	52	328	361	390	-1.060	117	244	131	259	0
1	22	4	"allD"	"STM0528"	5860	14780	90	176	176	29	142	142	22	61	32	0	571	649	323	88	89	14	100	100	0	0.070	0.061	0.062	0.064	2.056	0.055	0.278	52	356	517	595	-3.828	34	483	34	561	0
1	23	4	"yfdH"	"STM0558"	6040	14770	80	156	161	31	141	144	22	40	23	0	754	975	684	89	89	14	100	100	0	0.023	0.023	0.038	0.034	2.070	0.019	0.131	52	312	680	906	-5.470	15	665	20	886	0
1	24	4	""	"STM0573"	6210	14770	90	146	149	24	142	144	22	23	7	0	305	341	131	86	87	15	100	100	0	0.018	0.027	0.070	0.067	2.630	0.043	0.054	52	368	223	262	-5.775	4	219	7	255	0
1	1	5	""	"STM3548"	2210	14980	70	338	355	90	321	323	48	31	12	0	410	457	195	101	104	33	100	96	0	0.055	0.096	0.132	0.146	3.495	0.104	0.063	32	232	326	390	-4.184	17	309	34	356	0
1	2	5	"yhgG"	"STM3507"	2410	14970	60	315	330	51	294	300	57	31	12	0	455	500	223	103	107	29	100	100	0	0.060	0.091	0.144	0.107	2.379	0.109	0.239	32	170	373	433	-4.067	21	352	36	397	0
1	3	5	"nanA"	"STM3339"	2550	14970	90	312	315	58	270	286	113	5	1	0	735	832	326	96	102	49	100	100	0	0.066	0.061	0.070	0.065	2.098	0.077	0.085	52	343	681	781	-3.927	42	639	45	736	0
1	4	5	"mtgA"	"STM3326"	2730	14970	100	308	377	357	253	266	97	23	7	0	801	938	515	93	98	41	100	98	0	0.078	0.147	0.083	0.084	2.281	0.193	0.109	80	440	763	969	-3.686	55	708	124	845	0
1	5	5	"yhbZ"	"STM3301"	2910	14970	100	1442	2061	1376	236	242	48	100	98	0	581	803	551	92	95	23	98	97	0	2.466	2.567	2.611	2.627	1.309	2.572	0.950	80	417	1695	2536	1.302	1206	489	1825	711	0
1	6	5	"truB"	"STM3284"	3090	14960	110	5149	5145	1107	218	228	112	100	100	0	4436	4720	1140	92	99	64	100	100	0	1.135	1.065	1.066	1.068	1.125	1.064	0.969	80	481	9275	9555	0.183	4931	4344	4927	4628	0
1	7	5	"yqhD"	"STM3164"	3260	14970	90	271	276	52	202	204	28	80	55	0	652	758	327	91	92	15	100	100	0	0.123	0.111	0.110	0.108	1.897	0.104	0.501	52	330	630	741	-3.023	69	561	74	667	0
1	8	5	"yghU"	"STM3140"	3420	14960	100	413	427	119	185	188	28	98	95	0	2083	2310	1187	91	91	15	100	100	0	0.114	0.109	0.106	0.111	1.371	0.103	0.909	80	406	2220	2461	-3.127	228	1992	242	2219	0
1	9	5	"mltC"	"STM3112"	3600	14960	90	215	215	27	174	175	25	65	36	0	675	689	200	88	90	16	100	100	0	0.070	0.068	0.074	0.068	1.719	0.061	0.318	52	356	628	642	-3.840	41	587	41	601	0
1	10	5	"yggJ"	"STM3094"	3780	14960	90	222	223	37	162	163	24	84	63	0	503	573	269	86	87	16	100	100	0	0.144	0.125	0.119	0.125	1.622	0.109	0.495	52	381	477	548	-2.797	60	417	61	487	0
1	11	5	""	"STM3073"	3960	14960	80	162	164	26	156	157	25	28	5	0	241	254	70	88	88	15	100	100	0	0.039	0.048	0.124	0.131	2.475	0.041	0.014	52	314	159	174	-4.672	6	153	8	166	0
1	12	5	"ygfA"	"STM3061"	4120	14960	80	266	276	55	147	150	21	98	96	0	415	444	143	89	89	16	100	100	0	0.365	0.363	0.363	0.349	1.458	0.343	0.783	52	301	445	484	-1.454	119	326	129	355	0
1	13	5	"yeaH"	"STM1284"	4300	14960	100	225	239	75	146	148	22	86	71	0	359	476	315	87	88	15	98	98	0	0.290	0.239	0.246	0.230	1.820	0.225	0.786	80	440	351	482	-1.784	79	272	93	389	0
1	14	5	"ydiZ"	"STM1325"	4470	14960	100	169	173	33	142	144	24	52	30	0	534	628	288	87	87	17	100	98	0	0.060	0.057	0.061	0.060	2.081	0.059	0.133	80	418	474	572	-4.049	27	447	31	541	0
1	15	5	"aroH"	"STM1347"	4650	14950	90	273	303	95	141	142	24	98	94	0	748	973	546	87	91	37	100	100	0	0.200	0.183	0.190	0.182	1.439	0.170	0.880	52	382	793	1048	-2.324	132	661	162	886	0
1	16	5	"orf242"	"STM1390"	4820	14960	80	207	208	51	138	139	21	78	67	0	433	472	202	86	87	15	100	100	0	0.199	0.181	0.190	0.170	1.675	0.194	0.675	52	316	416	456	-2.330	69	347	70	386	0
1	17	5	"ydhO"	"STM1432"	4990	14950	90	234	227	53	137	139	23	88	71	0	721	741	327	88	89	15	100	100	0	0.153	0.138	0.139	0.128	1.564	0.126	0.728	52	374	730	743	-2.706	97	633	90	653	0
1	18	5	"ydgR"	"STM1452"	5170	14950	90	380	389	148	141	140	22	100	100	0	494	547	278	86	88	15	100	100	0	0.586	0.538	0.547	0.544	1.284	0.531	0.925	52	366	647	709	-0.772	239	408	248	461	0
1	19	5	"ugpC"	"STM3554"	5340	14950	90	175	176	33	144	143	22	57	26	0	940	995	499	89	90	16	100	100	0	0.036	0.035	0.046	0.043	1.742	0.038	0.359	52	346	882	938	-4.779	31	851	32	906	0
1	20	5	"ftsX"	"STM3569"	5500	14950	100	770	2204	3492	141	141	21	100	100	0	2231	2938	2671	89	90	16	100	100	0	0.294	0.724	0.301	0.411	2.036	1.093	0.793	80	449	2771	4912	-1.768	629	2142	2063	2849	0
1	21	5	"yhhM"	"STM3574"	5690	14960	80	175	179	28	140	144	22	73	38	0	553	608	232	87	87	15	100	100	0	0.075	0.075	0.088	0.074	1.909	0.061	0.284	52	306	501	560	-3.735	35	466	39	521	0
1	22	5	"yhhS"	"STM3581"	5850	14950	100	378	380	69	140	141	23	100	100	0	3595	3583	854	87	87	15	100	100	0	0.068	0.069	0.070	0.068	1.224	0.067	0.912	80	412	3746	3736	-3.882	238	3508	240	3496	0
1	23	5	"yhhJ"	"STM3585"	6040	14950	90	176	181	28	139	151	153	0	0	0	511	596	297	87	103	215	92	46	0	0.087	0.083	0.084	0.087	1.725	0.461	0.552	52	381	461	551	-3.518	37	424	42	509	0
1	24	5	"gor"	"STM3597"	6210	14960	100	328	359	155	141	150	140	61	33	0	675	877	560	85	98	198	90	72	0	0.317	0.275	0.278	0.274	1.453	0.267	0.916	80	453	777	1010	-1.658	187	590	218	792	0
1	1	6	""	"STM1836"	2220	15140	90	540	560	129	326	341	75	90	65	0	683	811	462	102	104	26	100	100	0	0.368	0.330	0.301	0.334	1.733	0.285	0.567	52	377	795	943	-1.441	214	581	234	709	0
1	2	6	"ycgN"	"STM1811"	2380	15140	100	720	839	753	295	299	44	100	98	0	1778	1821	832	97	99	20	100	100	0	0.253	0.316	0.267	0.274	1.382	0.459	0.666	80	463	2106	2268	-1.984	425	1681	544	1724	0
1	3	6	"kdsA"	"STM1772"	2550	15130	90	412	433	92	269	272	54	92	73	0	737	861	385	96	98	28	100	100	0	0.223	0.214	0.204	0.200	1.682	0.205	0.587	52	363	784	929	-2.164	143	641	164	765	0
1	4	6	"galU"	"STM1752"	2730	15140	100	885	901	179	253	262	64	100	100	0	4214	4306	1171	94	103	98	100	100	0	0.153	0.154	0.153	0.154	1.254	0.150	0.954	80	393	4752	4860	-2.705	632	4120	648	4212	0
1	5	6	"yeaB"	"STM1825"	2900	15130	110	346	348	43	236	242	43	93	73	0	1277	1341	381	91	93	22	100	100	0	0.093	0.090	0.090	0.086	1.439	0.090	0.320	80	428	1296	1362	-3.431	110	1186	112	1250	0
1	6	6	""	"STM1808"	3070	15140	110	1309	1339	348	220	234	153	100	100	0	1829	1869	650	91	98	64	100	100	0	0.627	0.629	0.619	0.651	1.306	0.604	0.961	80	469	2827	2897	-0.674	1089	1738	1119	1778	0
1	7	6	""	"STM4011"	3250	15130	90	251	272	120	205	226	170	3	3	0	1379	1767	1005	92	107	124	100	100	0	0.036	0.040	0.034	0.035	1.980	0.054	0.055	52	349	1333	1742	-4.806	46	1287	67	1675	0
1	8	6	"yihG"	"STM3998"	3430	15130	100	228	225	39	187	196	101	6	0	0	1181	1578	907	91	98	95	100	98	0	0.038	0.026	0.029	0.031	1.700	0.041	0.075	80	420	1131	1525	-4.733	41	1090	38	1487	0
1	9	6	"argC"	"STM4121"	3600	15130	100	294	323	93	177	178	26	95	90	0	584	757	423	87	88	14	100	100	0	0.235	0.218	0.215	0.212	1.608	0.213	0.875	80	422	614	816	-2.087	117	497	146	670	0
1	10	6	"ego"	"STM4074"	3770	15130	90	188	186	29	163	164	25	50	13	0	897	949	289	85	87	14	100	100	0	0.031	0.027	0.034	0.038	1.953	0.022	0.086	52	359	837	887	-5.021	25	812	23	864	0
1	11	6	"cpxP"	"STM4060"	3950	15140	100	1570	1790	1001	156	157	25	100	100	0	583	654	355	87	88	15	100	98	0	2.851	2.882	2.984	2.953	1.217	2.900	0.967	80	428	1910	2201	1.511	1414	496	1634	567	0
1	12	6	""	"Not LT2a86"	4120	15130	90	238	236	48	150	152	22	94	78	0	574	621	219	88	88	15	100	100	0	0.181	0.161	0.166	0.148	1.627	0.161	0.669	52	349	574	619	-2.465	88	486	86	533	0
1	13	6	"smg"	"STM3404"	4280	15130	90	261	294	110	146	147	22	96	90	0	462	646	441	86	87	15	100	100	0	0.306	0.264	0.281	0.265	1.440	0.253	0.895	52	359	491	708	-1.709	115	376	148	560	0
1	14	6	"rpsM"	"STM3418"	4460	15130	110	1625	1783	1001	144	146	22	100	100	0	224	248	103	86	87	16	100	95	0	10.732	10.117	9.878	10.361	1.341	10.242	0.922	80	471	1619	1801	3.424	1481	138	1639	162	0
1	15	6	"rpsH"	"STM3426"	4630	15130	100	1533	1835	1133	140	143	23	100	98	0	218	241	107	84	86	18	95	93	0	10.396	10.796	11.033	11.293	1.491	11.076	0.921	80	440	1527	1852	3.378	1393	134	1695	157	0
1	16	6	"rpsQ"	"STM3431"	4800	15130	100	945	964	511	142	142	22	100	98	0	149	165	58	86	89	24	90	65	0	12.746	10.405	10.294	10.577	1.508	10.440	0.738	80	440	866	901	3.672	803	63	822	79	0
1	17	6	"rplV"	"STM3435"	4980	15130	100	5858	5892	1291	144	143	22	100	100	0	488	483	86	88	89	20	100	100	0	14.285	14.552	14.489	14.525	1.169	14.778	0.962	80	442	6114	6143	3.836	5714	400	5748	395	0
1	18	6	"rplC"	"STM3440"	5150	15130	100	10756	10500	2072	140	140	21	100	100	0	752	729	128	86	88	25	100	100	0	15.940	16.112	15.928	16.095	1.126	16.334	0.968	80	429	11282	11003	3.995	10616	666	10360	643	0
1	19	6	"yjgA"	"STM4437"	5330	15130	90	374	402	140	141	142	21	100	98	0	879	974	454	89	89	16	100	100	0	0.295	0.295	0.287	0.288	1.289	0.292	0.917	52	394	1023	1146	-1.762	233	790	261	885	0
1	20	6	"holC"	"STM4476"	5510	15130	90	230	236	67	140	144	45	75	50	0	433	483	240	88	89	16	100	100	0	0.261	0.243	0.235	0.232	1.733	0.243	0.604	52	375	435	491	-1.939	90	345	96	395	0
1	21	6	"yjiE"	"STM4511"	5670	15120	90	307	337	133	141	143	21	100	92	0	986	1152	745	85	86	15	100	100	0	0.184	0.184	0.181	0.184	1.358	0.178	0.925	52	364	1067	1263	-2.440	166	901	196	1067	0
1	22	6	"fhuF"	"STM4550"	5850	15110	100	307	311	78	141	144	22	97	97	0	722	761	267	86	87	14	100	100	0	0.261	0.252	0.252	0.242	1.445	0.248	0.866	80	435	802	845	-1.938	166	636	170	675	0
1	23	6	"smp"	"STM4577"	6020	15130	90	179	178	32	144	146	22	59	36	0	464	549	315	85	86	13	100	100	0	0.092	0.073	0.091	0.079	2.138	0.067	0.372	52	368	414	498	-3.437	35	379	34	464	0
1	24	6	"arcA"	"STM4598"	6200	15120	100	514	614	331	143	145	21	100	100	0	356	436	252	87	87	15	100	100	0	1.379	1.350	1.326	1.353	1.325	1.338	0.940	80	470	640	820	0.464	371	269	471	349	0
1	1	7	"yicN"	"STM3786"	2190	15320	60	374	386	67	308	326	67	50	9	0	928	1107	494	107	120	53	100	100	0	0.080	0.078	0.077	0.067	2.409	0.038	0.059	32	160	887	1078	-3.637	66	821	78	1000	0
1	2	7	"yidH"	"STM3805"	2360	15330	70	352	347	66	296	302	50	53	21	0	1039	1063	443	98	103	25	100	100	0	0.060	0.053	0.073	0.060	2.089	0.056	0.186	32	224	997	1016	-4.071	56	941	51	965	0
1	3	7	"yidQ"	"STM3810"	2540	15320	70	306	334	103	270	270	40	46	12	0	418	513	287	98	100	23	100	100	0	0.112	0.154	0.109	0.135	2.349	0.127	0.168	32	231	356	479	-3.152	36	320	64	415	0
1	4	7	""	"STM3820"	2720	15300	100	266	269	37	259	262	61	12	0	0	161	270	288	94	102	97	37	21	0	0.104	0.057	0.290	0.326	4.558	0.198	0.283	80	404	74	186	-3.259	7	67	10	176	-50
1	5	7	"torR"	"STM3824"	2880	15310	100	798	783	191	239	241	33	100	100	0	3686	3713	1291	93	94	25	100	100	0	0.156	0.150	0.153	0.151	1.363	0.146	0.928	80	395	4152	4164	-2.684	559	3593	544	3620	0
1	6	7	"dgoR"	"STM3830"	3050	15300	90	858	909	310	216	224	118	100	96	0	2370	2412	1034	91	95	30	100	100	0	0.282	0.299	0.297	0.301	1.375	0.287	0.769	52	355	2921	3014	-1.828	642	2279	693	2321	0
1	7	7	"pdxA"	"STM0091"	3240	15300	110	781	797	281	201	207	102	96	92	0	3841	3997	1720	90	92	23	100	100	0	0.155	0.153	0.152	0.143	1.472	0.147	0.788	80	490	4331	4503	-2.693	580	3751	596	3907	0
1	8	7	""	"STM0099"	3400	15300	90	249	255	50	188	190	28	75	51	0	1252	1281	575	89	90	16	100	100	0	0.052	0.056	0.056	0.049	1.965	0.049	0.410	52	349	1224	1259	-4.253	61	1163	67	1192	0
1	9	7	"yabB"	"STM0119"	3570	15300	90	611	774	380	176	177	25	100	100	0	601	788	464	88	89	15	100	100	0	0.848	0.854	0.882	0.869	1.238	0.840	0.948	52	374	948	1298	-0.238	435	513	598	700	0
1	10	7	"murE"	"STM0123"	3760	15300	80	272	318	113	169	169	26	100	88	0	390	553	359	84	85	15	100	100	0	0.337	0.318	0.344	0.317	1.435	0.314	0.849	52	314	409	618	-1.571	103	306	149	469	0
1	11	7	"lpxC"	"STM0134"	3930	15300	100	1400	2153	1723	154	158	25	100	100	0	441	648	480	87	87	16	100	100	0	3.520	3.563	3.522	3.502	1.401	3.644	0.956	80	406	1600	2560	1.815	1246	354	1999	561	0
1	12	7	"hofC"	"STM0142"	4110	15300	80	201	232	90	150	151	25	75	50	0	490	961	1285	87	88	17	100	100	0	0.127	0.094	0.102	0.097	1.960	0.065	0.632	52	322	454	956	-2.982	51	403	82	874	0
1	13	7	""	"STM1546"	4280	15300	70	230	237	60	150	149	23	87	65	0	460	525	308	89	91	18	100	100	0	0.216	0.200	0.193	0.195	1.688	0.190	0.732	32	231	451	523	-2.213	80	371	87	436	0
1	14	7	""	"STM1550"	4470	15290	60	237	267	99	144	146	21	96	84	0	467	568	375	91	96	30	100	100	0	0.247	0.258	0.259	0.239	1.705	0.241	0.782	32	176	469	600	-2.015	93	376	123	477	0
1	15	7	""	"STM1555"	4620	15310	60	165	163	28	138	141	21	65	12	0	405	477	260	90	93	23	100	100	0	0.086	0.065	0.091	0.080	1.930	0.051	0.177	32	176	342	412	-3.544	27	315	25	387	0
1	16	7	""	"STM1561"	4800	15310	70	169	170	31	137	138	21	68	28	0	767	918	507	89	93	23	100	100	0	0.047	0.040	0.055	0.050	2.066	0.036	0.258	32	232	710	862	-4.405	32	678	33	829	0
1	17	7	"adhP"	"STM1567"	4980	15300	70	218	230	63	141	143	22	84	68	0	898	1080	657	91	95	30	100	100	0	0.095	0.090	0.094	0.085	1.750	0.085	0.748	32	236	884	1078	-3.390	77	807	89	989	0
1	18	7	"yddG"	"STM1571"	5150	15290	80	200	218	78	140	143	21	80	57	0	2457	2867	2548	87	91	30	100	100	0	0.025	0.028	0.026	0.030	1.585	0.028	0.786	52	313	2430	2858	-5.304	60	2370	78	2780	0
1	19	7	"topA"	"STM1714"	5310	15320	50	361	348	107	147	148	21	100	91	0	398	444	229	90	94	24	100	100	0	0.695	0.568	0.591	0.600	1.799	0.496	0.811	12	104	522	555	-0.525	214	308	201	354	0
1	20	7	"trpH"	"STM1721"	5490	15300	70	286	321	97	138	142	36	100	87	0	1126	1234	674	87	89	17	100	100	0	0.142	0.160	0.165	0.169	1.444	0.148	0.877	32	236	1187	1330	-2.812	148	1039	183	1147	0
1	21	7	"cls"	"STM1739"	5680	15300	70	194	197	37	144	170	363	0	0	0	785	777	422	87	94	33	100	100	0	0.072	0.077	0.081	0.082	1.789	0.002	0.000	32	236	748	743	-3.803	50	698	53	690	0
1	22	7	"tdk"	"STM1750"	5840	15300	90	371	385	139	142	160	291	38	0	0	994	1072	553	87	89	19	100	100	0	0.252	0.247	0.249	0.229	1.733	0.243	0.856	52	369	1136	1228	-1.986	229	907	243	985	0
1	23	7	"narX"	"STM1766"	6010	15300	90	283	323	144	142	143	22	94	84	0	951	1322	1000	85	86	16	100	100	0	0.163	0.146	0.152	0.150	1.657	0.140	0.901	52	371	1007	1418	-2.619	141	866	181	1237	0
1	24	7	"ychM"	"STM1781"	6190	15300	70	258	292	106	146	147	25	96	75	0	1337	1636	1083	86	90	23	100	100	0	0.090	0.094	0.089	0.095	1.500	0.092	0.820	32	236	1363	1696	-3.482	112	1251	146	1550	0
1	1	8	""	"STM2303"	2190	15490	70	597	591	113	330	354	91	93	75	0	836	864	299	110	116	35	100	100	0	0.368	0.346	0.313	0.335	1.599	0.339	0.555	32	230	993	1015	-1.443	267	726	261	754	0
1	2	8	"nuoL"	"STM2318"	2360	15480	100	604	617	201	295	309	91	87	77	0	7317	7751	4628	102	107	41	100	100	0	0.043	0.042	0.043	0.041	1.379	0.040	0.727	80	415	7524	7971	-4.545	309	7215	322	7649	0
1	3	8	"nuoA"	"STM2328"	2530	15480	110	777	861	384	272	277	72	100	98	0	3386	3552	1627	96	100	36	100	100	0	0.153	0.170	0.154	0.163	1.309	0.169	0.806	80	484	3795	4045	-2.704	505	3290	589	3456	0
1	4	8	"yfbT"	"STM2334"	2710	15470	90	433	452	94	256	257	37	98	94	0	1391	1662	859	94	96	22	100	100	0	0.136	0.125	0.129	0.124	1.393	0.115	0.783	52	375	1474	1764	-2.873	177	1297	196	1568	0
1	5	8	""	"STM2340"	2890	15470	90	353	379	95	239	242	48	82	59	0	2788	2809	1555	95	101	40	100	100	0	0.042	0.052	0.051	0.051	1.572	0.051	0.761	52	346	2807	2854	-4.562	114	2693	140	2714	0
1	6	8	""	"STM2344"	3050	15480	90	320	316	80	218	222	49	71	51	0	1346	1390	617	92	96	32	100	100	0	0.081	0.076	0.068	0.068	1.942	0.072	0.398	52	379	1356	1396	-3.620	102	1254	98	1298	0
1	7	8	""	"STM2528"	3240	15470	80	299	339	148	201	203	32	90	65	0	1308	1759	1078	93	96	25	100	100	0	0.081	0.083	0.061	0.068	2.288	0.058	0.083	52	320	1313	1804	-3.632	98	1215	138	1666	0
1	8	8	"nifU"	"STM2542"	3410	15480	90	708	750	285	191	193	30	100	100	0	649	747	409	89	91	16	100	100	0	0.923	0.850	0.835	0.868	1.223	0.800	0.936	52	347	1077	1217	-0.115	517	560	559	658	0
1	9	8	"yjdL"	"STM2560"	3580	15480	100	469	471	130	176	176	27	100	98	0	5345	5558	2349	89	90	18	100	100	0	0.056	0.054	0.053	0.053	1.240	0.053	0.938	80	431	5549	5764	-4.165	293	5256	295	5469	0
1	10	8	"yfhK"	"STM2564"	3750	15470	90	318	383	190	169	169	26	94	90	0	1195	1729	1283	86	87	16	100	100	0	0.134	0.130	0.128	0.119	1.601	0.134	0.910	52	359	1258	1857	-2.896	149	1109	214	1643	0
1	11	8	""	"STM2575"	3920	15470	100	435	447	101	157	159	23	100	100	0	7126	7603	2340	87	92	69	100	100	0	0.039	0.039	0.037	0.038	1.201	0.038	0.933	80	433	7317	7806	-4.662	278	7039	290	7516	0
1	12	8	""	"STM2590"	4100	15480	110	251	264	65	152	152	24	97	90	0	4904	4898	2031	88	89	19	100	100	0	0.021	0.023	0.023	0.022	1.375	0.024	0.812	80	453	4915	4922	-5.604	99	4816	112	4810	0
1	13	8	"yraO"	"STM3266"	4270	15460	110	668	645	202	148	147	23	100	100	0	6110	5628	2174	89	92	21	100	100	0	0.086	0.090	0.091	0.089	1.250	0.089	0.945	80	509	6541	6036	-3.533	520	6021	497	5539	0
1	14	8	"yhbU"	"STM3274"	4460	15480	90	179	177	30	142	142	23	63	32	0	4717	4366	1798	87	90	20	100	100	0	0.008	0.008	0.016	0.017	1.608	0.008	0.295	52	340	4667	4314	-6.967	37	4630	35	4279	0
1	15	8	""	"STM3278"	4610	15470	110	203	208	35	141	143	23	91	73	0	4251	4009	1226	87	88	15	100	100	0	0.015	0.017	0.017	0.019	1.434	0.016	0.540	80	460	4226	3989	-6.070	62	4164	67	3922	0
1	16	8	"yhbC"	"STM3288"	4780	15470	100	1558	1518	544	142	144	22	100	100	0	1135	1142	474	86	87	15	100	100	0	1.350	1.303	1.286	1.345	1.271	1.272	0.962	80	425	2465	2432	0.433	1416	1049	1376	1056	0
1	17	8	"mrsA"	"STM3294"	4960	15470	100	903	898	333	143	144	22	100	100	0	2176	2140	930	87	90	23	100	100	0	0.364	0.368	0.366	0.370	1.201	0.361	0.968	80	434	2849	2808	-1.459	760	2089	755	2053	0
1	18	8	"rplU"	"STM3304"	5130	15470	100	2708	2885	1281	142	144	22	100	100	0	1043	1097	436	88	90	18	100	100	0	2.687	2.719	2.676	2.728	1.140	2.788	0.972	80	431	3521	3752	1.426	2566	955	2743	1009	0
1	19	8	"ybgJ"	"STM0712"	5300	15460	90	406	441	127	145	146	22	100	100	0	2467	2507	686	88	88	18	100	100	0	0.110	0.122	0.118	0.117	1.266	0.123	0.911	52	368	2640	2715	-3.188	261	2379	296	2419	0
1	20	8	""	"STM0719"	5480	15470	100	281	282	81	145	146	24	91	86	0	8683	8095	3347	87	89	18	100	100	0	0.016	0.017	0.018	0.019	1.442	0.017	0.790	80	478	8732	8145	-5.982	136	8596	137	8008	0
1	21	8	""	"STM0725"	5660	15470	90	217	228	65	144	146	23	94	82	0	3287	3837	2247	86	89	24	100	100	0	0.023	0.022	0.023	0.023	1.511	0.021	0.661	52	359	3274	3835	-5.454	73	3201	84	3751	0
1	22	8	"sdhA"	"STM0734"	5810	15460	90	655	612	166	147	147	22	100	100	0	5658	5051	1837	87	89	20	100	100	0	0.091	0.094	0.092	0.094	1.291	0.091	0.966	52	364	6079	5429	-3.455	508	5571	465	4964	0
1	23	8	"tolQ"	"STM0745"	6010	15460	80	543	536	228	147	147	23	100	100	0	2176	2174	1170	88	88	15	100	100	0	0.190	0.186	0.186	0.185	1.266	0.185	0.950	52	300	2484	2475	-2.399	396	2088	389	2086	0
1	24	8	"nadA"	"STM0756"	6180	15470	100	471	466	68	142	146	41	100	100	0	5696	5651	889	87	89	19	100	100	0	0.059	0.058	0.058	0.058	1.152	0.056	0.872	80	465	5938	5888	-4.092	329	5609	324	5564	0
1	1	9	"yliJ"	"STM0862"	2190	15660	70	586	627	153	342	388	142	84	43	0	1324	1388	690	113	121	41	100	100	0	0.201	0.224	0.225	0.226	1.473	0.200	0.533	32	230	1455	1560	-2.311	244	1211	285	1275	0
1	2	9	""	"STM0869"	2360	15650	100	827	836	218	299	316	93	97	95	0	3866	4111	1786	101	108	45	100	100	0	0.140	0.134	0.138	0.135	1.307	0.126	0.865	80	461	4293	4547	-2.834	528	3765	537	4010	0
1	3	9	"potF"	"STM0877"	2530	15650	90	586	643	236	276	282	48	100	98	0	8876	9148	3851	96	98	19	100	100	0	0.035	0.041	0.038	0.038	1.329	0.041	0.811	52	370	9090	9419	-4.824	310	8780	367	9052	0
1	4	9	""	"STM0884"	2720	15640	60	274	277	30	252	255	34	31	6	0	439	779	557	97	105	35	100	100	0	0.064	0.037	0.046	0.057	2.489	0.026	0.065	32	176	364	707	-3.958	22	342	25	682	0
1	5	9	""	"STM0893"	2890	15650	100	273	278	35	239	244	60	26	1	0	10441	11118	3793	94	101	47	100	100	0	0.003	0.004	0.011	0.011	1.032	0.004	0.248	80	455	10381	11063	-8.249	34	10347	39	11024	0
1	6	9	""	"STM0897"	3060	15650	90	231	228	24	221	228	65	0	0	0	1722	1828	855	90	96	46	100	100	0	0.006	0.004	0.020	0.022	1.780	0.004	0.003	52	358	1642	1745	-7.350	10	1632	7	1738	0
1	7	9	""	"STM1032"	3230	15650	80	220	233	62	202	207	53	23	5	0	303	495	553	91	94	26	100	94	0	0.085	0.077	0.098	0.104	2.741	0.055	0.194	52	315	230	435	-3.558	18	212	31	404	0
1	8	9	""	"STM1036"	3400	15640	100	254	261	60	186	190	30	78	55	0	3504	3877	2035	91	93	22	100	100	0	0.020	0.020	0.022	0.022	1.501	0.020	0.599	80	415	3481	3861	-5.649	68	3413	75	3786	0
1	9	9	""	"STM1041"	3560	15640	90	716	683	174	177	180	29	100	100	0	16227	14640	5343	88	107	126	100	100	0	0.033	0.035	0.034	0.035	1.226	0.033	0.956	52	345	16678	15058	-4.904	539	16139	506	14552	0
1	10	9	"metH"	"STM4188"	3760	15630	50	176	176	22	165	168	25	25	0	0	530	531	134	87	93	23	100	100	0	0.025	0.025	0.036	0.036	2.180	0.027	0.039	12	104	454	455	-5.332	11	443	11	444	0
1	11	9	""	"STM4197"	3930	15640	70	166	165	24	156	158	22	31	3	0	698	752	377	87	94	94	100	100	0	0.016	0.014	0.046	0.045	2.025	0.012	0.032	32	230	621	674	-5.933	10	611	9	665	0
1	12	9	""	"STM4201"	4090	15640	100	200	202	34	152	152	22	76	53	0	3616	3344	1111	87	87	15	100	100	0	0.014	0.015	0.018	0.019	1.476	0.014	0.447	80	417	3577	3307	-6.200	48	3529	50	3257	0
1	13	9	"mntH"	"STM2408"	4280	15640	90	346	370	131	148	147	23	100	100	0	764	893	468	88	88	15	100	100	0	0.293	0.276	0.289	0.270	1.345	0.277	0.914	52	366	874	1027	-1.772	198	676	222	805	0
1	14	9	"pduN"	"STM2049"	4450	15640	100	157	159	27	142	143	24	32	11	0	635	683	280	86	86	15	100	100	0	0.027	0.028	0.041	0.041	1.976	0.031	0.138	80	408	564	614	-5.194	15	549	17	597	0
1	15	9	""	"STM2636"	4620	15650	90	276	297	97	140	142	24	96	92	0	1338	1464	824	86	87	16	100	100	0	0.109	0.114	0.112	0.111	1.336	0.112	0.902	52	368	1388	1535	-3.203	136	1252	157	1378	0
1	16	9	"rplI"	"STM4394"	4790	15640	90	849	900	415	142	143	22	100	100	0	602	668	354	84	86	15	100	100	0	1.365	1.298	1.313	1.318	1.178	1.271	0.964	52	349	1225	1342	0.449	707	518	758	584	0
1	17	9	"sitC"	"STM2863"	4960	15640	80	234	248	68	143	145	22	94	75	0	870	946	481	84	86	17	100	100	0	0.116	0.122	0.131	0.115	1.618	0.120	0.795	52	314	877	967	-3.111	91	786	105	862	0
1	18	9	"bcfD"	"STM0024"	5150	15640	80	163	162	23	143	144	22	40	13	0	1047	1119	520	86	86	16	100	100	0	0.021	0.018	0.032	0.030	1.858	0.017	0.138	52	323	981	1052	-5.586	20	961	19	1033	0
1	19	9	""	"PSLT065"	5320	15640	70	149	153	27	143	144	30	21	3	0	240	258	85	88	88	15	100	100	0	0.039	0.059	0.128	0.102	2.931	0.059	0.054	32	236	158	180	-4.663	6	152	10	170	0
1	20	9	"trbD"	"PSLT083"	5490	15640	70	147	151	29	143	143	22	25	12	0	426	532	363	89	91	18	100	100	0	0.012	0.018	0.068	0.060	2.625	0.024	0.086	32	236	341	451	-6.397	4	337	8	443	0
1	21	9	"yneG"	"STM1526"	5650	15630	70	193	191	29	144	146	22	71	56	0	516	521	213	90	93	23	100	100	0	0.115	0.109	0.118	0.110	1.833	0.096	0.449	32	236	475	478	-3.120	49	426	47	431	0
1	22	9	"dcuS"	"STM4304"	5830	15640	90	249	260	57	146	146	21	98	94	0	1470	1515	637	89	88	14	100	100	0	0.075	0.080	0.076	0.077	1.402	0.077	0.797	52	371	1484	1540	-3.745	103	1381	114	1426	0
1	23	9	"yjdE"	"STM4294"	6000	15630	100	145	145	22	145	145	22	11	2	0	96	101	22	87	87	14	43	22	0	0.000	0.000	1.286	1.093	3.513	0.006	0.000	80	450	9	14	Error	0	9	0	14	-50
1	24	9	""	"STM4307"	6190	15630	80	164	173	27	143	149	47	26	1	0	870	1028	614	86	87	18	100	100	0	0.027	0.032	0.034	0.039	2.058	0.022	0.098	52	312	805	972	-5.222	21	784	30	942	0
1	1	10	""	"STM4597"	2190	15830	100	470	479	96	353	386	138	32	6	0	1168	1169	248	108	114	38	100	100	0	0.110	0.119	0.099	0.095	2.098	0.119	0.193	80	474	1177	1187	-3.179	117	1060	126	1061	0
1	2	10	""	"STM0257"	2360	15840	70	352	354	43	300	310	61	43	6	0	1550	1369	501	101	108	38	100	100	0	0.036	0.043	0.039	0.047	1.992	0.025	0.059	32	230	1501	1322	-4.800	52	1449	54	1268	0
1	3	10	""	"STM0275"	2540	15830	80	285	286	36	277	286	69	7	0	0	902	921	357	96	98	23	100	100	0	0.010	0.011	0.036	0.036	2.234	0.002	0.000	52	305	814	834	-6.655	8	806	9	825	0
1	4	10	""	"STM0284"	2710	15820	100	257	260	33	258	261	55	5	0	0	180	237	152	94	100	37	77	56	0	-0.012	0.014	0.242	0.267	5.239	0.127	0.053	80	429	85	145	Error	-1	86	2	143	-50
1	5	10	""	"STM0292"	2880	15830	100	499	496	136	235	238	35	95	92	0	2133	2115	996	92	94	18	100	100	0	0.129	0.129	0.132	0.133	1.385	0.128	0.916	80	394	2305	2284	-2.951	264	2041	261	2023	0
1	6	10	"safB"	"STM0300"	3050	15820	80	316	320	63	217	234	169	15	0	0	610	659	266	91	99	72	100	100	0	0.191	0.181	0.183	0.176	1.577	0.473	0.158	52	307	618	671	-2.390	99	519	103	568	0
1	7	10	"ycfM"	"STM1207"	3230	15820	80	380	383	65	200	231	247	17	0	0	928	923	272	93	105	121	100	100	0	0.216	0.220	0.221	0.219	1.302	0.212	0.607	52	321	1015	1013	-2.214	180	835	183	830	0
1	8	10	"ycfS"	"STM1215"	3390	15790	50	321	512	508	179	182	30	75	75	0	267	495	483	96	107	57	100	75	0	0.830	0.835	0.810	0.600	2.171	0.983	0.880	12	104	313	732	-0.268	142	171	333	399	0
1	9	10	"ycfD"	"STM1229"	3580	15810	80	260	261	52	176	177	26	84	69	0	449	479	210	86	89	27	100	100	0	0.231	0.216	0.194	0.202	1.548	0.206	0.685	52	329	447	478	-2.112	84	363	85	393	0
1	10	10	"icdA"	"STM1238"	3760	15820	50	229	225	22	167	169	24	83	66	0	148	156	28	88	90	18	100	91	0	1.033	0.853	0.701	0.847	1.823	0.563	0.311	12	104	122	126	0.047	62	60	58	68	0
1	11	10	""	"STM1261"	3920	15820	80	195	190	32	161	161	23	57	23	0	474	501	159	88	90	15	100	100	0	0.088	0.070	0.083	0.080	2.028	0.077	0.261	52	312	420	442	-3.505	34	386	29	413	0
1	12	10	""	"STM1273"	4100	15810	110	322	336	65	155	154	23	100	98	0	3021	3031	698	89	91	16	100	100	0	0.057	0.062	0.062	0.059	1.322	0.063	0.884	80	466	3099	3123	-4.134	167	2932	181	2942	0
1	13	10	"ydgA"	"STM1466"	4270	15820	100	812	817	218	147	149	23	100	100	0	8187	8101	2814	90	94	47	100	100	0	0.082	0.084	0.083	0.084	1.143	0.082	0.977	80	430	8762	8681	-3.606	665	8097	670	8011	0
1	14	10	""	"STM1472"	4450	15810	100	197	206	42	143	144	23	86	63	0	839	943	387	86	88	15	100	100	0	0.072	0.074	0.076	0.073	1.661	0.072	0.566	80	412	807	920	-3.802	54	753	63	857	0
1	15	10	""	"STM1481"	4610	15820	70	196	197	27	141	142	24	84	65	0	412	428	126	86	89	20	100	100	0	0.169	0.164	0.154	0.146	1.866	0.151	0.533	32	225	381	398	-2.567	55	326	56	342	0
1	16	10	"ynfL"	"STM1487"	4790	15810	100	294	315	100	141	141	22	97	91	0	1302	1401	722	84	85	16	100	100	0	0.126	0.132	0.135	0.130	1.408	0.130	0.905	80	453	1371	1491	-2.993	153	1218	174	1317	0
1	17	10	""	"STM1494"	4960	15810	90	158	160	24	143	145	28	26	1	0	589	611	221	83	85	17	100	100	0	0.030	0.032	0.045	0.047	1.919	0.035	0.068	52	348	521	545	-5.076	15	506	17	528	0
1	18	10	"ynfC"	"STM1501"	5130	15810	90	298	304	93	143	145	22	98	96	0	1269	1337	664	86	86	15	100	100	0	0.131	0.129	0.128	0.128	1.352	0.126	0.888	52	358	1338	1412	-2.932	155	1183	161	1251	0
1	19	10	""	"STM2780"	5300	15810	100	1200	1364	573	141	143	27	100	100	0	3015	3428	1636	86	87	15	100	100	0	0.362	0.366	0.370	0.370	1.125	0.358	0.980	80	408	3988	4565	-1.468	1059	2929	1223	3342	0
1	20	10	""	"STM2788"	5460	15810	110	194	194	35	141	143	21	81	60	0	637	607	164	86	88	16	100	100	0	0.096	0.102	0.115	0.097	1.946	0.097	0.462	80	470	604	574	-3.378	53	551	53	521	0
1	21	10	"ygaU"	"STM2795"	5650	15810	100	403	402	88	144	145	22	100	98	0	2363	2238	649	87	89	18	100	100	0	0.114	0.120	0.120	0.119	1.208	0.118	0.941	80	438	2535	2409	-3.135	259	2276	258	2151	0
1	22	10	"yihD"	"STM3995"	5820	15810	100	199	202	31	146	148	26	82	50	0	942	1002	276	87	88	16	100	100	0	0.062	0.061	0.059	0.058	1.644	0.058	0.545	80	420	908	971	-4.012	53	855	56	915	0
1	23	10	""	"STM4015"	6000	15810	100	254	252	39	144	147	24	98	91	0	3111	3005	996	86	86	14	100	100	0	0.036	0.037	0.038	0.037	1.541	0.033	0.694	80	420	3135	3027	-4.781	110	3025	108	2919	0
1	24	10	"fdhE"	"STM4034"	6180	15810	110	440	461	145	142	144	22	100	100	0	1000	1033	478	85	85	15	100	100	0	0.326	0.336	0.335	0.344	1.263	0.320	0.946	80	522	1213	1267	-1.618	298	915	319	948	0
1	1	11	""	"STM2940"	2180	15990	90	477	507	125	375	426	183	23	5	0	1902	1787	522	112	123	49	100	100	0	0.057	0.079	0.079	0.074	2.457	0.042	0.038	52	353	1892	1807	-4.133	102	1790	132	1675	0
1	2	11	"ygcB"	"STM2944"	2360	16000	100	504	507	137	311	325	83	80	53	0	10726	10000	4402	100	105	26	100	100	0	0.018	0.020	0.020	0.020	1.452	0.019	0.489	80	422	10819	10096	-5.783	193	10626	196	9900	0
1	3	11	"relA"	"STM2956"	2530	15990	100	1305	1284	366	269	280	66	100	100	0	3517	3775	1503	98	102	35	100	100	0	0.303	0.276	0.281	0.278	1.230	0.264	0.942	80	408	4455	4692	-1.723	1036	3419	1015	3677	0
1	4	11	"yqcD"	"STM2968"	2710	15990	100	433	442	78	247	255	94	92	48	0	3113	3035	913	96	101	52	100	100	0	0.062	0.066	0.064	0.066	1.308	0.066	0.832	80	396	3203	3134	-4.020	186	3017	195	2939	0
1	5	11	"fucP"	"STM2975"	2880	15990	100	326	325	58	234	236	31	82	65	0	7417	6870	3253	92	93	16	100	100	0	0.013	0.013	0.016	0.017	1.552	0.013	0.649	80	410	7417	6869	-6.315	92	7325	91	6778	0
1	6	11	"fucU"	"STM2978"	3050	15990	100	488	465	87	222	244	98	92	72	0	3680	3349	1140	93	130	153	100	100	0	0.074	0.075	0.077	0.076	1.296	0.068	0.639	80	396	3853	3499	-3.753	266	3587	243	3256	0
1	7	11	"exbB"	"STM3159"	3220	15990	110	1669	1580	513	206	235	177	100	98	0	2582	2397	742	94	130	165	100	100	0	0.588	0.597	0.603	0.583	1.148	0.618	0.951	80	464	3951	3677	-0.766	1463	2488	1374	2303	0
1	8	11	"ygiR"	"STM3168"	3400	15980	80	244	276	102	186	189	30	75	50	0	225	272	129	91	92	24	98	98	0	0.433	0.497	0.447	0.432	2.091	0.733	0.425	52	315	192	271	-1.208	58	134	90	181	0
1	9	11	"ygiW"	"STM3176"	3570	15990	100	399	404	97	179	179	26	97	95	0	1962	1886	681	86	88	21	100	100	0	0.117	0.125	0.125	0.119	1.417	0.126	0.906	80	430	2096	2025	-3.092	220	1876	225	1800	0
1	10	11	"STMF1.41"	"Not LT2a92"	3740	15990	90	249	248	33	166	168	25	94	78	0	371	362	63	86	87	15	100	100	0	0.291	0.297	0.298	0.274	1.631	0.307	0.604	52	392	368	358	-1.780	83	285	82	276	0
1	11	11	""	"STM2668"	3930	15980	100	375	371	103	159	159	23	97	93	0	4461	4122	1994	88	89	16	100	100	0	0.049	0.053	0.054	0.052	1.281	0.051	0.932	80	455	4589	4246	-4.340	216	4373	212	4034	0
1	12	11	""	"STM2682"	4100	15990	100	216	224	43	152	153	24	87	70	0	931	914	344	89	91	17	100	98	0	0.076	0.087	0.087	0.085	1.869	0.088	0.648	80	370	906	897	-3.718	64	842	72	825	0
1	13	11	""	"STM0497"	4250	16000	110	595	581	127	148	148	23	100	100	0	3958	3791	1246	90	95	48	100	100	0	0.116	0.117	0.117	0.119	1.167	0.113	0.958	80	425	4315	4134	-3.113	447	3868	433	3701	0
1	14	11	"tesA"	"STM0506"	4440	15980	100	289	295	57	144	145	22	100	98	0	1035	1098	327	89	92	45	100	100	0	0.153	0.150	0.155	0.145	1.411	0.145	0.841	80	419	1091	1160	-2.706	145	946	151	1009	0
1	15	11	"allR"	"STM0516"	4610	15980	100	624	581	186	142	143	21	100	98	0	3899	3817	1553	85	86	15	100	100	0	0.126	0.118	0.118	0.119	1.291	0.116	0.966	80	412	4296	4171	-2.984	482	3814	439	3732	0
1	16	11	"allP"	"STM0522"	4780	15980	90	329	331	76	143	144	21	100	98	0	3954	3849	1447	85	86	15	100	100	0	0.048	0.050	0.049	0.049	1.316	0.049	0.894	52	362	4055	3952	-4.379	186	3869	188	3764	0
1	17	11	"glxK"	"STM0525"	4960	15980	110	222	222	34	144	146	29	95	71	0	3972	3874	917	86	87	18	100	100	0	0.020	0.021	0.020	0.020	1.411	0.020	0.551	80	479	3964	3866	-5.639	78	3886	78	3788	0
1	18	11	"ylbF"	"STM0531"	5130	15980	90	180	178	28	144	146	24	59	28	0	2173	2062	654	85	87	18	100	100	0	0.017	0.017	0.022	0.023	1.507	0.017	0.280	52	348	2124	2011	-5.858	36	2088	34	1977	0
1	19	11	"yhgN"	"STM3540"	5310	15980	110	221	221	42	142	143	21	93	80	0	1779	1755	480	86	87	15	100	100	0	0.047	0.047	0.045	0.045	1.495	0.048	0.669	80	452	1772	1748	-4.422	79	1693	79	1669	0
1	20	11	""	"STM2186"	5480	15980	110	384	378	112	142	143	22	97	93	0	4095	4204	1856	86	88	23	100	100	0	0.060	0.057	0.056	0.056	1.362	0.057	0.940	80	429	4251	4354	-4.050	242	4009	236	4118	0
1	21	11	"folE"	"STM2193"	5640	15970	90	393	366	92	143	145	25	98	98	0	1528	1344	460	86	89	26	100	100	0	0.173	0.177	0.173	0.172	1.391	0.174	0.894	52	342	1692	1481	-2.528	250	1442	223	1258	0
1	22	11	"yeiH"	"STM2202"	5830	15980	90	196	198	30	145	146	23	84	57	0	629	631	133	87	89	17	100	100	0	0.094	0.097	0.095	0.089	1.860	0.096	0.437	52	376	593	597	-3.410	51	542	53	544	0
1	23	11	""	"STM2225"	6000	15980	110	654	653	130	146	148	24	100	100	0	2856	2916	660	88	89	16	100	100	0	0.184	0.179	0.181	0.178	1.161	0.178	0.956	80	453	3276	3335	-2.446	508	2768	507	2828	0
1	24	11	""	"STM2235"	6180	15980	100	215	225	50	145	146	22	88	75	0	4023	4064	2145	86	86	15	100	100	0	0.018	0.020	0.020	0.022	1.637	0.019	0.684	80	441	4007	4058	-5.814	70	3937	80	3978	0
1	1	12	"Ctrl-1010ng/ul"	"Ctrl-1010ng/ul"	2180	16170	100	353	406	163	363	406	153	13	6	0	124	135	47	111	120	42	18	11	0	-0.769	1.792	2.485	2.680	3.497	4.353	0.540	80	464	3	67	Error	-10	13	43	24	-50
1	2	12	"Ctrl-Y110ng/ul"	"Ctrl-Y110ng/ul"	2350	16170	100	289	301	72	300	323	110	8	1	0	113	122	34	100	106	32	25	11	0	-0.846	0.045	2.899	2.441	4.779	4.636	0.336	80	406	2	23	Error	-11	13	1	22	-50
1	3	12	"Ctrl-Y510ng/ul"	"Ctrl-Y510ng/ul"	2520	16170	100	259	265	41	267	277	79	1	1	0	103	111	32	99	105	37	12	7	0	-2.000	-0.167	1.438	1.562	3.817	0.041	0.013	80	430	-4	10	Error	-8	4	-2	12	-50
1	4	12	"Ctrl-FtsL10ng/ul"	"Ctrl-FtsL10ng/ul"	2700	16160	100	265	276	67	238	244	86	18	3	0	125	158	82	94	98	43	40	28	0	0.871	0.594	0.828	1.068	3.387	1.830	0.604	80	444	58	102	-0.199	27	31	38	64	-50
1	5	12	"Ctrl-dsM1354ng/ul"	"Ctrl-dsM1354ng/ul"	2860	16180	60	347	340	70	228	230	31	81	78	0	125	129	23	95	97	18	71	40	0	3.967	3.294	3.304	2.859	2.520	4.510	0.276	32	176	149	146	1.988	119	30	112	34	0
1	6	12	"Ctrl-CAB10ng/ul"	"Ctrl-CAB10ng/ul"	3040	16160	100	215	218	52	218	224	55	2	2	0	94	95	15	90	94	33	3	0	0	-0.750	0.000	3.083	2.247	4.263	17.117	0.013	80	442	1	5	Error	-3	4	0	5	-50
1	7	12	"Ctrl-1050ng/ul"	"Ctrl-1050ng/ul"	3220	16160	100	194	200	30	200	217	92	1	0	0	100	101	24	91	107	114	0	0	0	-0.667	0.000	1.567	1.546	2.433	4.166	0.271	80	408	3	10	Error	-6	9	0	10	-50
1	8	12	"Ctrl-Y150ng/ul"	"Ctrl-Y150ng/ul"	3390	16160	100	192	253	358	186	189	42	11	5	0	100	113	89	89	89	16	41	20	0	0.545	2.792	1.526	1.499	3.328	4.487	0.707	80	418	17	91	-0.874	6	11	67	24	-50
1	9	12	"Ctrl-Y550ng/ul"	"Ctrl-Y550ng/ul"	3560	16160	100	174	177	29	176	177	25	20	7	0	95	96	19	87	88	15	30	11	0	-0.250	0.111	1.103	1.200	5.892	8.438	0.012	80	436	6	10	Error	-2	8	1	9	-50
1	10	12	"Ctrl-FtsL50ng/ul"	"Ctrl-FtsL50ng/ul"	3740	16170	50	501	530	234	168	171	25	100	100	0	480	530	309	92	92	19	100	100	0	0.858	0.826	0.865	0.795	1.477	0.744	0.795	12	104	721	800	-0.221	333	388	362	438	0
1	11	12	"Ctrl-dsM13162ng/ul"	"Ctrl-dsM13162ng/ul"	3940	16170	60	988	2646	2990	156	154	23	93	93	0	388	2196	2754	85	86	15	96	81	0	2.746	1.180	2.120	2.414	3.417	1.129	0.811	32	164	1135	4601	1.457	832	303	2490	2111	0
1	12	12	"Ctrl-CAB100ng/ul"	"Ctrl-CAB100ng/ul"	4080	16160	100	144	145	22	148	149	22	10	1	0	94	96	18	85	86	14	40	17	0	-0.444	-0.273	1.263	1.040	3.503	0.071	0.003	80	393	5	8	Error	-4	9	-3	11	-50
1	13	12	"Ctrl-10100ng/ul"	"Ctrl-10100ng/ul"	4260	16160	100	145	148	27	146	146	21	18	3	0	100	105	29	86	88	15	45	23	0	-0.071	0.105	0.833	0.758	3.807	1.572	0.049	80	395	13	21	Error	-1	14	2	19	-50
1	14	12	"Ctrl-Y1100ng/ul"	"Ctrl-Y1100ng/ul"	4430	16160	100	142	142	25	138	138	21	23	8	0	96	99	24	87	87	15	31	16	0	0.444	0.333	0.872	1.057	4.259	4.723	0.007	80	396	13	16	-1.170	4	9	4	12	-50
1	15	12	"Ctrl-Y5100ng/ul"	"Ctrl-Y5100ng/ul"	4600	16150	100	134	137	24	143	143	22	12	3	0	87	87	14	86	87	15	13	1	0	-9.000	-6.000	2.222	1.868	3.341	23.863	0.002	80	436	-8	-5	Error	-9	1	-6	1	-50
1	16	12	"Ctrl-FtsL100ng/ul"	"Ctrl-FtsL100ng/ul"	4780	16150	50	612	678	362	146	146	24	100	100	0	652	695	390	87	90	20	100	100	0	0.825	0.875	0.867	0.822	1.496	0.879	0.928	12	104	1031	1140	-0.278	466	565	532	608	0
1	17	12	"Ctrl-dsM13buffer"	"Ctrl-dsM13buffer"	4950	16150	100	143	142	22	144	147	49	1	0	0	95	95	19	85	87	17	32	8	0	-0.100	-0.200	0.724	0.734	4.402	6.111	0.158	80	430	9	8	Error	-1	10	-2	10	-50
1	18	12	"Ctrl-CAB50ng/ul"	"Ctrl-CAB50ng/ul"	5120	16150	100	139	137	22	142	145	49	1	0	0	90	93	15	83	87	19	26	2	0	-0.429	-0.500	1.105	1.009	6.028	0.050	0.002	80	431	4	5	Error	-3	7	-5	10	-50
1	19	12	"Ctrl-10400ng/ul"	"Ctrl-10400ng/ul"	5300	16150	100	140	145	23	146	145	22	12	2	0	87	87	13	85	86	14	18	2	0	-3.000	-0.500	1.375	1.477	3.488	11.792	0.006	80	408	-4	1	Error	-6	2	-1	2	-50
1	20	12	"Ctrl-Y1400ng/ul"	"Ctrl-Y1400ng/ul"	5470	16150	100	145	146	21	146	146	23	11	3	0	87	89	14	86	87	14	22	5	0	-1.000	0.000	2.167	1.674	4.274	19.994	0.003	80	396	0	3	Error	-1	1	0	3	-50
1	21	12	"Ctrl-Y5400ng/ul"	"Ctrl-Y5400ng/ul"	5640	16150	100	139	141	24	145	145	23	13	3	0	88	89	16	86	87	16	11	2	0	-3.000	-1.333	1.771	1.721	4.083	67.569	0.000	80	453	-4	-1	Error	-6	2	-4	3	-50
1	22	12	"Ctrl-FtsL400ng/ul"	"Ctrl-FtsL400ng/ul"	5810	16160	70	377	648	665	147	148	22	100	93	0	315	721	847	85	87	16	100	100	0	1.000	0.788	0.801	0.781	1.760	0.774	0.861	32	236	460	1137	0.000	230	230	501	636	0
1	23	12	"Ctrl-dsM13buffer"	"Ctrl-dsM13buffer"	5990	16150	100	143	145	22	147	147	22	15	2	0	96	95	17	87	88	17	31	7	0	-0.444	-0.250	1.107	1.242	4.252	7.237	0.004	80	429	5	6	Error	-4	9	-2	8	-50
1	24	12	"Ctrl-CABbuffer"	"Ctrl-CABbuffer"	6160	16150	100	146	148	22	144	145	23	20	5	0	92	95	20	86	87	15	27	13	0	0.333	0.444	1.038	1.249	4.398	0.021	0.000	80	441	8	13	-1.585	2	6	4	9	-50
1	1	13	"phoP"	"STM1231"	2180	16360	100	1420	1462	405	376	447	218	100	93	0	1985	2066	690	113	130	57	100	100	0	0.558	0.556	0.540	0.561	1.386	0.546	0.898	80	450	2916	3039	-0.842	1044	1872	1086	1953	0
1	2	13	"phoP"	"STM1231"	2360	16350	90	1139	1169	425	309	338	123	100	98	0	1503	1649	812	101	110	37	100	100	0	0.592	0.556	0.571	0.558	1.198	0.534	0.895	52	358	2232	2408	-0.756	830	1402	860	1548	0
1	3	13	"phoP"	"STM1231"	2530	16350	90	1643	1547	488	275	285	67	100	100	0	2627	2471	928	97	102	27	100	100	0	0.541	0.536	0.530	0.535	1.150	0.525	0.963	52	365	3898	3646	-0.887	1368	2530	1272	2374	0
1	4	13	"phoQ"	"STM1230"	2710	16350	90	505	1391	3798	244	251	47	100	98	0	1158	1698	2239	94	95	18	100	100	0	0.245	0.715	0.242	0.294	1.968	1.571	0.727	52	364	1325	2751	-2.027	261	1064	1147	1604	0
1	5	13	"phoQ"	"STM1230"	2880	16350	110	2668	2835	782	233	290	738	100	98	0	11825	12705	4181	94	120	362	100	100	0	0.208	0.206	0.205	0.208	1.171	0.197	0.959	80	484	14166	15213	-2.268	2435	11731	2602	12611	0
1	6	13	"hupA"	"STM4170"	3050	16340	100	890	861	256	219	283	801	37	0	0	981	936	318	90	121	393	86	62	0	0.753	0.759	0.755	0.750	1.324	0.764	0.912	80	412	1562	1488	-0.409	671	891	642	846	0
1	7	13	"sopB"	"STM1091"	3220	16340	100	303	311	79	203	210	70	58	30	0	2715	3045	1818	90	92	19	100	100	0	0.038	0.037	0.040	0.038	1.586	0.035	0.525	80	420	2725	3063	-4.714	100	2625	108	2955	0
1	8	13	"pipC"	"STM0375"	3400	16340	100	270	279	45	188	188	28	97	77	0	1625	1622	296	89	93	57	100	100	0	0.053	0.059	0.055	0.055	1.480	0.059	0.591	80	432	1618	1624	-4.227	82	1536	91	1533	0
1	9	13	"pipC"	"STM0375"	3580	16340	100	248	255	40	172	174	26	96	80	0	1465	1414	415	86	87	15	100	100	0	0.055	0.063	0.061	0.059	1.580	0.060	0.638	80	398	1455	1411	-4.181	76	1379	83	1328	0
1	10	13	"pipC"	"STM0375"	3750	16330	110	228	230	45	164	165	24	78	63	0	1347	1284	386	85	86	15	100	100	0	0.051	0.055	0.057	0.053	1.696	0.057	0.563	80	460	1326	1265	-4.301	64	1262	66	1199	0
1	11	13	"ssrB"	"STM1391"	3920	16330	100	445	438	157	154	154	23	98	96	0	2537	2586	1378	85	85	15	100	100	0	0.119	0.114	0.113	0.110	1.536	0.111	0.935	80	402	2743	2785	-3.075	291	2452	284	2501	0
1	12	13	"ssrB"	"STM1391"	4090	16330	100	487	482	98	148	150	24	100	100	0	3159	3125	823	84	85	15	100	100	0	0.110	0.110	0.110	0.109	1.244	0.108	0.929	80	396	3414	3375	-3.181	339	3075	334	3041	0
1	13	13	"lrp"	"STM0959"	4270	16340	100	582	590	175	145	146	22	100	98	0	1354	1382	540	84	85	15	100	100	0	0.344	0.343	0.344	0.348	1.253	0.333	0.956	80	395	1707	1743	-1.539	437	1270	445	1298	0
1	14	13	"lrp"	"STM0959"	4430	16330	100	897	871	202	140	141	22	100	100	0	2381	2269	607	85	86	16	100	100	0	0.330	0.335	0.333	0.336	1.169	0.331	0.969	80	405	3053	2915	-1.601	757	2296	731	2184	0
1	15	13	"gyrA"	"STM2272"	4610	16330	100	3144	3230	1568	142	144	23	100	100	0	2463	2478	1121	85	87	15	100	100	0	1.262	1.290	1.298	1.255	1.205	1.318	0.980	80	420	5380	5481	0.336	3002	2378	3088	2393	0
1	16	13	"gyrA"	"STM2272"	4780	16330	100	5451	4902	2492	147	149	24	100	100	0	4433	3920	2007	84	86	15	100	100	0	1.220	1.240	1.256	1.232	1.291	1.242	0.980	80	436	9653	8591	0.286	5304	4349	4755	3836	0
1	17	13	"gyrA"	"STM2272"	4960	16330	110	5022	5047	2182	142	147	47	100	100	0	3806	4101	1659	83	85	16	100	100	0	1.311	1.221	1.222	1.164	1.365	1.242	0.973	80	493	8603	8923	0.390	4880	3723	4905	4018	0
1	18	13	"csrA"	"STM2826"	5140	16330	90	397	389	73	143	146	23	100	100	0	757	754	186	83	85	15	100	100	0	0.377	0.367	0.376	0.362	1.249	0.360	0.899	52	340	928	917	-1.408	254	674	246	671	0
1	19	13	"crp"	"STM3466"	5300	16330	100	417	410	128	146	148	24	97	96	0	1625	1669	789	86	86	16	100	100	0	0.176	0.167	0.166	0.163	1.480	0.160	0.921	80	396	1810	1847	-2.506	271	1539	264	1583	0
1	20	13	"yhhP"	"STM3578"	5470	16330	100	243	261	83	146	148	23	98	91	0	753	820	399	87	87	14	100	100	0	0.146	0.157	0.151	0.146	1.540	0.165	0.813	80	395	763	848	-2.779	97	666	115	733	0
1	21	13	"yhhP"	"STM3578"	5640	16330	90	267	261	39	145	147	22	98	94	0	867	808	204	85	86	15	100	100	0	0.156	0.160	0.169	0.155	1.565	0.147	0.737	52	346	904	839	-2.680	122	782	116	723	0
1	22	13	"topA"	"STM1714"	5820	16330	90	562	579	172	146	147	21	100	100	0	805	790	270	86	86	14	100	100	0	0.579	0.615	0.623	0.620	1.253	0.609	0.941	52	364	1135	1137	-0.789	416	719	433	704	0
1	23	13	"topA"	"STM1714"	6000	16330	100	4034	4048	1879	147	148	22	100	100	0	6988	6920	3583	85	86	15	100	100	0	0.563	0.571	0.582	0.577	1.147	0.554	0.979	80	418	10790	10736	-0.829	3887	6903	3901	6835	0
1	24	13	"topA"	"STM1714"	6170	16320	90	809	940	733	149	150	23	100	100	0	1158	1336	1184	85	86	14	100	100	0	0.615	0.632	0.640	0.643	1.322	0.614	0.928	52	355	1733	2042	-0.701	660	1073	791	1251	0
1	1	14	"ydhI"	"STM1443"	2180	16520	100	461	531	224	405	464	204	20	7	0	1663	1585	318	117	132	51	100	100	0	0.036	0.086	0.060	0.072	2.950	0.039	0.011	80	462	1602	1594	-4.787	56	1546	126	1468	0
1	2	14	"STMB2B.139A"	"Not LT2a93"	2350	16510	80	401	402	62	324	366	152	7	1	0	368	382	79	106	117	44	100	100	0	0.294	0.283	0.278	0.243	2.395	0.735	0.078	52	314	339	354	-1.767	77	262	78	276	0
1	3	14	""	"STM3806"	2530	16510	90	314	340	106	275	290	71	26	7	0	1369	1281	326	98	104	32	100	100	0	0.031	0.055	0.044	0.047	2.230	0.041	0.067	52	378	1310	1248	-5.026	39	1271	65	1183	0
1	4	14	"pgtE"	"STM2395"	2700	16510	90	1228	1180	368	251	257	47	100	100	0	4330	4319	1532	95	99	24	100	100	0	0.231	0.220	0.218	0.217	1.193	0.215	0.952	52	378	5212	5153	-2.116	977	4235	929	4224	0
1	5	14	""	"STM3911"	2880	16520	80	239	246	53	236	313	897	0	0	0	580	629	228	99	210	535	44	3	0	0.006	0.019	0.046	0.044	2.431	0.033	0.027	52	326	484	540	-7.325	3	481	10	530	0
1	6	14	"ygiY"	"STM3178"	3050	16500	70	232	237	33	213	262	661	0	0	0	611	653	179	93	139	439	75	3	0	0.037	0.043	0.057	0.050	2.379	0.026	0.040	32	230	537	584	-4.769	19	518	24	560	0
1	7	14	""	"STM2880"	3220	16510	90	837	858	224	201	212	149	100	98	0	850	858	256	90	93	34	100	100	0	0.837	0.855	0.828	0.858	1.189	0.847	0.933	52	380	1396	1425	-0.257	636	760	657	768	0
1	8	14	"ssaU"	"STM1422"	3390	16510	90	242	289	163	188	191	30	73	38	0	674	1235	1702	88	92	63	100	100	0	0.092	0.088	0.090	0.080	2.025	0.090	0.796	52	352	640	1248	-3.440	54	586	101	1147	0
1	9	14	"nrdE"	"STM2807"	3550	16500	100	178	178	27	173	174	26	25	3	0	102	116	53	86	86	15	51	32	0	0.313	0.167	0.775	0.722	3.537	0.129	0.004	80	430	21	35	-1.678	5	16	5	30	-50
1	10	14	"cadA"	"STM2559"	3730	16500	100	164	166	22	160	161	25	20	1	0	102	123	73	86	87	15	50	35	0	0.250	0.162	0.593	0.660	4.199	0.168	0.035	80	441	20	43	-2.000	4	16	6	37	-50
1	11	14	"thiL"	"STM0419"	3900	16500	100	151	157	24	155	156	23	15	6	0	98	103	30	85	86	14	45	25	0	-0.308	0.111	0.854	0.871	4.177	1.917	0.015	80	451	9	20	Error	-4	13	2	18	-50
1	12	14	"hin"	"STM2772"	4090	16500	100	196	223	106	149	151	23	85	55	0	1669	2380	3043	84	84	14	100	100	0	0.030	0.032	0.034	0.033	1.567	0.033	0.840	80	462	1632	2370	-5.076	47	1585	74	2296	0
1	13	14	""	"STM3166"	4260	16500	90	258	267	43	147	149	27	98	98	0	2304	2288	377	83	86	23	100	100	0	0.050	0.054	0.052	0.052	1.390	0.053	0.804	52	360	2332	2325	-4.323	111	2221	120	2205	0
1	14	14	"yjjY"	"STM4599"	4440	16510	90	423	427	116	144	149	76	98	94	0	434	464	148	84	87	22	100	100	0	0.797	0.745	0.685	0.731	1.277	0.871	0.608	52	388	629	663	-0.327	279	350	283	380	0
1	15	14	"ybaN"	"STM0482"	4610	16500	90	208	213	34	144	145	22	92	73	0	1142	1120	300	85	86	15	100	100	0	0.061	0.067	0.066	0.064	1.553	0.065	0.575	52	363	1121	1104	-4.046	64	1057	69	1035	0
1	16	14	""	"STM0571"	4780	16500	100	301	314	92	143	146	23	96	91	0	1996	2314	1085	83	85	15	100	100	0	0.083	0.077	0.074	0.074	1.372	0.076	0.895	80	427	2071	2402	-3.598	158	1913	171	2231	0
1	17	14	"yaiU"	"STM0373"	4940	16510	100	534	604	281	143	144	23	100	100	0	1924	2423	1364	83	85	14	100	100	0	0.212	0.197	0.190	0.198	1.294	0.195	0.948	80	449	2232	2801	-2.235	391	1841	461	2340	0
1	18	14	""	"STM3653"	5130	16500	100	216	223	42	141	143	23	95	80	0	2205	2068	720	84	86	14	100	100	0	0.035	0.041	0.041	0.040	1.511	0.039	0.660	80	448	2196	2066	-4.822	75	2121	82	1984	0
1	19	14	"EMPTY"	"EMPTY"	5290	16500	100	144	143	19	142	144	26	10	0	0	91	95	23	85	86	16	28	12	0	0.333	0.100	0.624	0.656	3.420	2.733	0.042	80	414	8	11	-1.585	2	6	1	10	-75
1	20	14	"EMPTY"	"EMPTY"	5460	16490	100	143	146	26	142	145	24	13	6	0	84	85	17	85	86	15	16	3	0	-1.000	100000.000	1.243	1.402	4.256	0.020	0.000	80	415	0	4	Error	1	-1	4	0	-75
1	21	14	"EMPTY"	"EMPTY"	5630	16490	100	143	144	23	144	146	21	21	3	0	84	102	141	83	84	15	21	7	0	-1.000	0.000	1.667	1.658	3.624	0.035	0.010	80	440	0	19	Error	-1	1	0	19	-75
1	22	14	"EMPTY"	"EMPTY"	5810	16490	100	142	142	21	145	147	21	12	0	0	84	84	14	83	84	14	12	3	0	-3.000	-3.000	1.955	2.066	3.543	0.081	0.007	80	440	-2	-2	Error	-3	1	-3	1	-75
1	23	14	"EMPTY"	"EMPTY"	5980	16490	100	148	150	21	146	148	23	20	2	0	90	88	16	84	85	14	30	1	0	0.333	1.000	1.115	0.998	3.916	0.142	0.015	80	416	8	8	-1.585	2	6	4	4	-75
1	24	14	"EMPTY"	"EMPTY"	6150	16490	100	150	151	25	148	149	24	17	3	0	86	87	16	82	83	13	27	11	0	0.500	0.600	1.211	1.252	3.809	75.786	0.000	80	484	6	8	-1.000	2	4	3	5	-75
2	1	1	""	"STM0721"	6740	14260	120	171	173	24	139	140	21	67	36	0	2912	3052	1244	86	86	14	100	100	0	0.011	0.011	0.018	0.021	1.900	0.009	0.256	120	595	2858	3000	-6.465	32	2826	34	2966	0
2	2	1	"dnaC"	"STM4543"	6920	14240	120	335	331	54	138	140	22	100	100	0	1791	1764	476	89	90	14	100	100	0	0.116	0.115	0.121	0.115	1.352	0.109	0.877	120	517	1899	1868	-3.111	197	1702	193	1675	0
2	3	1	"gph"	"STM3482"	7090	14240	120	256	256	45	140	140	23	96	95	0	1339	1352	340	88	88	15	100	100	0	0.093	0.092	0.096	0.086	1.570	0.089	0.769	120	499	1367	1380	-3.431	116	1251	116	1264	0
2	4	1	""	"STM3547"	7260	14240	120	358	369	101	139	142	22	100	100	0	4850	5132	2144	90	91	15	100	100	0	0.046	0.046	0.044	0.046	1.425	0.044	0.917	120	505	4979	5272	-4.442	219	4760	230	5042	0
2	5	1	""	"STM3259"	7440	14230	120	187	189	35	137	140	22	74	55	0	1875	1863	739	91	92	16	99	99	0	0.028	0.029	0.031	0.032	1.981	0.027	0.513	120	524	1834	1824	-5.157	50	1784	52	1772	0
2	6	1	"yqjC"	"STM3228"	7610	14230	120	265	266	44	136	138	23	99	97	0	1668	1689	438	88	89	15	100	100	0	0.082	0.081	0.079	0.080	1.478	0.076	0.805	120	504	1709	1731	-3.614	129	1580	130	1601	0
2	7	1	""	"STM2545"	7790	14240	120	1018	1009	261	138	140	22	99	99	0	1689	1641	503	87	88	15	99	99	0	0.549	0.560	0.560	0.570	1.388	0.547	0.943	120	479	2482	2425	-0.864	880	1602	871	1554	0
2	8	1	"gltL"	"STM0662"	7960	14230	120	281	296	102	137	138	22	100	98	0	2662	2805	1365	86	87	15	100	100	0	0.056	0.058	0.057	0.057	1.512	0.059	0.866	120	453	2720	2878	-4.161	144	2576	159	2719	0
2	9	1	"asnB"	"STM0680"	8130	14230	120	234	235	42	134	136	22	98	94	0	1063	1108	346	84	86	14	100	100	0	0.102	0.099	0.100	0.098	1.558	0.093	0.774	120	466	1079	1125	-3.291	100	979	101	1024	0
2	10	1	"nagE"	"STM0685"	8310	14230	120	287	288	57	136	137	22	98	96	0	1403	1500	453	84	85	14	99	99	0	0.114	0.107	0.111	0.108	1.492	0.103	0.861	120	504	1470	1568	-3.127	151	1319	152	1416	0
2	11	1	"barA"	"STM2958"	8470	14220	110	192	192	28	135	136	22	87	65	0	1331	1318	354	85	92	50	100	100	0	0.046	0.046	0.047	0.045	1.677	0.043	0.530	80	453	1303	1290	-4.450	57	1246	57	1233	0
2	12	1	"eutA"	"STM2459"	8650	14220	110	166	167	27	136	136	20	66	37	0	817	846	250	85	93	50	100	100	0	0.041	0.041	0.048	0.048	1.695	0.038	0.269	80	463	762	792	-4.609	30	732	31	761	0
2	13	1	"yigN"	"STM3969"	8820	14220	120	558	550	137	137	137	21	99	97	0	4001	3790	1131	84	85	15	100	100	0	0.107	0.111	0.111	0.110	1.215	0.109	0.909	120	527	4338	4119	-3.218	421	3917	413	3706	0
2	14	1	"metE"	"STM3965"	9000	14230	120	470	473	106	136	137	21	100	100	0	4017	4196	1479	83	84	14	100	100	0	0.085	0.082	0.083	0.084	1.288	0.077	0.929	120	501	4268	4450	-3.558	334	3934	337	4113	0
2	15	1	"pldB"	"STM3961"	9170	14230	120	618	628	148	137	139	21	99	99	0	2705	2697	792	84	85	15	100	100	0	0.184	0.188	0.183	0.189	1.341	0.178	0.917	120	490	3102	3104	-2.446	481	2621	491	2613	0
2	16	1	"pldA"	"STM3957"	9330	14220	110	510	521	99	138	140	24	100	100	0	4068	4113	852	87	116	238	100	100	0	0.093	0.095	0.094	0.094	1.184	0.092	0.920	80	440	4353	4409	-3.420	372	3981	383	4026	0
2	17	1	"yigF"	"STM3953"	9510	14220	120	257	260	45	138	140	23	98	94	0	2640	2546	633	87	111	220	100	100	0	0.047	0.050	0.048	0.048	1.508	0.047	0.749	120	518	2672	2581	-4.423	119	2553	122	2459	0
2	18	1	"xerC"	"STM3949"	9680	14220	120	478	482	105	135	136	21	100	100	0	3320	3210	902	83	84	15	100	100	0	0.106	0.111	0.109	0.112	1.316	0.106	0.912	120	524	3580	3474	-3.238	343	3237	347	3127	0
2	19	1	"sgaH"	"STM4386"	9860	14220	110	220	226	40	135	137	21	98	93	0	1152	1281	505	83	83	14	100	100	0	0.080	0.076	0.080	0.076	1.510	0.069	0.691	80	477	1154	1289	-3.653	85	1069	91	1198	0
2	20	1	"ytfG"	"STM4401"	10030	14220	100	149	150	26	136	138	29	20	6	0	261	285	97	83	85	23	100	100	0	0.073	0.069	0.107	0.102	2.446	0.100	0.077	80	432	191	216	-3.775	13	178	14	202	0
2	21	1	"ytfP"	"STM4411"	10210	14210	110	271	275	63	138	139	28	100	95	0	590	653	227	85	86	22	100	100	0	0.263	0.241	0.240	0.235	1.349	0.235	0.855	80	498	638	705	-1.925	133	505	137	568	0
2	22	1	""	"STM4419"	10380	14220	110	188	190	33	135	135	21	88	60	0	989	1027	356	84	84	14	100	100	0	0.059	0.058	0.059	0.058	1.564	0.055	0.501	80	498	958	998	-4.094	53	905	55	943	0
2	23	1	""	"STM4423"	10560	14220	110	146	148	22	135	136	23	30	5	0	355	406	187	82	83	14	100	100	0	0.040	0.040	0.068	0.070	2.226	0.028	0.039	80	511	284	337	-4.633	11	273	13	324	0
2	24	1	""	"STM4427"	10740	14220	110	144	146	24	135	135	20	32	13	0	316	341	107	83	83	14	100	100	0	0.039	0.043	0.088	0.085	2.244	0.047	0.059	80	548	242	269	-4.694	9	233	11	258	0
2	1	2	"clpP"	"STM0448"	6730	14410	110	381	404	102	138	140	21	100	100	0	674	733	272	85	86	15	100	100	0	0.413	0.410	0.405	0.414	1.201	0.391	0.915	80	458	832	914	-1.277	243	589	266	648	0
2	2	2	"nrdG"	"STM4451"	6910	14410	110	310	323	75	139	141	21	100	100	0	967	1021	387	88	91	33	100	100	0	0.195	0.197	0.199	0.197	1.236	0.182	0.889	80	412	1050	1117	-2.362	171	879	184	933	0
2	3	2	"phoQ"	"STM1230"	7080	14410	110	581	576	163	142	143	21	100	100	0	2016	2129	765	88	90	15	100	100	0	0.228	0.213	0.212	0.212	1.176	0.208	0.942	80	416	2367	2475	-2.135	439	1928	434	2041	0
2	4	2	"coaA"	"STM4139"	7260	14400	110	326	334	61	143	143	21	100	100	0	3296	3549	1240	90	92	17	100	100	0	0.057	0.055	0.058	0.056	1.375	0.051	0.834	80	426	3389	3650	-4.131	183	3206	191	3459	0
2	5	2	"thiE"	"STM4163"	7430	14410	110	182	183	26	142	143	23	75	41	0	1081	1161	345	94	96	18	100	100	0	0.041	0.038	0.045	0.041	1.703	0.035	0.335	80	435	1027	1108	-4.625	40	987	41	1067	0
2	6	2	"nfi"	"STM4168"	7610	14400	110	306	307	68	138	141	24	100	97	0	2108	2079	732	91	93	18	100	100	0	0.083	0.085	0.086	0.084	1.345	0.080	0.847	80	405	2185	2157	-3.586	168	2017	169	1988	0
2	7	2	"hopD"	"STM3442"	7770	14400	110	714	753	202	137	139	24	100	100	0	1674	1738	406	88	90	16	100	100	0	0.364	0.373	0.364	0.367	1.186	0.361	0.934	80	361	2163	2266	-1.459	577	1586	616	1650	0
2	8	2	"stfD"	"STM0197"	7950	14400	120	194	198	42	134	136	22	84	65	0	891	883	456	86	88	16	99	97	0	0.075	0.080	0.083	0.083	2.073	0.073	0.651	120	381	865	861	-3.746	60	805	64	797	0
2	9	2	"eutP"	"STM2469"	8120	14400	120	157	163	28	134	135	21	52	25	0	1129	1148	600	85	86	14	99	98	0	0.022	0.027	0.029	0.033	2.366	0.025	0.305	120	371	1067	1092	-5.504	23	1044	29	1063	0
2	10	2	"eutM"	"STM2465"	8280	14400	100	155	155	27	134	134	21	50	17	0	454	620	613	84	85	14	98	98	0	0.057	0.039	0.070	0.064	2.928	0.021	0.096	80	340	391	557	-4.139	21	370	21	536	0
2	11	2	"prpR"	"STM0367"	8460	14390	110	149	149	23	134	136	21	35	11	0	347	405	216	85	89	42	100	100	0	0.057	0.047	0.077	0.069	2.206	0.030	0.064	80	445	277	335	-4.127	15	262	15	320	0
2	12	2	"prpE"	"STM0371"	8640	14400	120	190	190	36	135	136	20	85	65	0	1928	2064	781	84	88	41	100	99	0	0.030	0.028	0.030	0.031	1.577	0.025	0.496	120	479	1899	2035	-5.067	55	1844	55	1980	0
2	13	2	"sodA"	"STM4055"	8820	14400	120	520	517	155	137	138	21	99	98	0	1782	1761	666	84	85	16	100	99	0	0.226	0.227	0.228	0.230	1.402	0.221	0.935	120	454	2081	2057	-2.148	383	1698	380	1677	0
2	14	2	"sicP"	"STM2879"	8990	14400	110	1191	1260	501	140	142	33	100	100	0	1882	1932	874	86	86	16	100	100	0	0.585	0.607	0.611	0.609	1.139	0.589	0.957	80	385	2847	2966	-0.773	1051	1796	1120	1846	0
2	15	2	"fabD"	"STM1194"	9160	14390	110	4041	4170	1102	139	142	33	100	100	0	2120	2193	575	87	91	49	100	100	0	1.919	1.914	1.922	1.911	1.109	1.914	0.963	80	394	5935	6137	0.941	3902	2033	4031	2106	0
2	16	2	"nuoH"	"STM2322"	9330	14390	110	362	379	96	138	139	24	100	100	0	4801	5050	1827	88	106	192	100	100	0	0.048	0.049	0.048	0.048	1.200	0.046	0.914	80	418	4937	5203	-4.395	224	4713	241	4962	0
2	17	2	"dacD"	"STM2062"	9510	14400	120	257	259	50	135	136	22	96	96	0	1604	1598	421	86	87	22	100	100	0	0.080	0.082	0.084	0.079	1.471	0.080	0.803	120	448	1640	1636	-3.637	122	1518	124	1512	0
2	18	2	"pefC"	"PSLT017"	9670	14390	110	177	175	26	135	136	22	72	42	0	1342	1288	593	85	88	26	100	100	0	0.033	0.033	0.037	0.038	1.833	0.030	0.385	80	405	1299	1243	-4.903	42	1257	40	1203	0
2	19	2	"yjbA"	"STM4226"	9850	14390	110	266	289	93	136	138	26	100	97	0	1393	1526	721	84	88	32	100	100	0	0.099	0.106	0.104	0.101	1.362	0.107	0.831	80	453	1439	1595	-3.332	130	1309	153	1442	0
2	20	2	"asd"	"STM3539"	10020	14390	110	246	252	49	135	137	34	100	88	0	1557	1769	597	84	87	33	100	100	0	0.075	0.069	0.070	0.068	1.476	0.067	0.782	80	421	1584	1802	-3.730	111	1473	117	1685	0
2	21	2	"stpA"	"STM2799"	10200	14400	120	734	869	523	136	136	28	98	98	0	913	1088	683	82	84	22	100	99	0	0.720	0.729	0.734	0.733	1.356	0.738	0.938	120	495	1429	1739	-0.475	598	831	733	1006	0
2	22	2	"leuB"	"STM0112"	10370	14390	110	196	198	33	135	136	21	92	68	0	1445	1538	439	84	86	19	100	100	0	0.045	0.043	0.041	0.041	1.601	0.043	0.610	80	433	1422	1517	-4.480	61	1361	63	1454	0
2	23	2	"prgJ"	"STM2872"	10550	14390	110	254	311	188	134	135	23	100	98	0	1205	1619	1423	84	85	20	100	100	0	0.107	0.115	0.107	0.106	1.454	0.118	0.896	80	453	1241	1712	-3.224	120	1121	177	1535	0
2	24	2	"smvA"	"STM1574"	10720	14390	100	201	215	50	134	136	20	96	77	0	348	385	147	81	82	15	100	100	0	0.251	0.266	0.241	0.246	1.728	0.233	0.642	80	423	334	385	-1.995	67	267	81	304	0
2	1	3	"hupB"	"STM0451"	6730	14590	110	530	604	289	142	144	22	100	100	0	606	727	381	86	88	15	100	100	0	0.746	0.721	0.721	0.714	1.231	0.727	0.917	80	484	908	1103	-0.422	388	520	462	641	0
2	2	3	"hisM"	"STM2352"	6890	14580	110	257	291	108	142	145	22	98	97	0	2303	2707	1178	87	96	81	100	100	0	0.052	0.057	0.051	0.052	1.446	0.059	0.823	80	441	2331	2769	-4.268	115	2216	149	2620	0
2	3	3	"rimM"	"STM2675"	7070	14580	110	2543	2944	1411	142	146	35	100	100	0	1254	1421	685	87	97	79	100	100	0	2.057	2.100	2.074	2.113	1.218	2.157	0.915	80	467	3568	4136	1.041	2401	1167	2802	1334	0
2	4	3	"fruR"	"STM0118"	7240	14580	90	440	603	447	142	147	38	100	100	0	693	835	502	89	95	36	100	100	0	0.493	0.618	0.520	0.554	1.390	0.690	0.857	52	358	902	1207	-1.019	298	604	461	746	0
2	5	3	"asrA"	"STM2548"	7420	14580	110	194	194	32	144	146	23	81	56	0	1757	1875	730	93	97	30	100	100	0	0.030	0.028	0.032	0.030	1.600	0.028	0.531	80	465	1714	1832	-5.057	50	1664	50	1782	0
2	6	3	"entD"	"STM0584"	7600	14570	110	349	361	76	142	144	22	100	100	0	1523	1617	432	90	93	18	100	100	0	0.144	0.143	0.143	0.141	1.279	0.137	0.870	80	433	1640	1746	-2.791	207	1433	219	1527	0
2	7	3	"cbiL"	"STM2024"	7770	14580	120	185	182	29	138	140	23	75	50	0	1300	1231	451	88	89	16	99	98	0	0.039	0.038	0.044	0.044	1.979	0.033	0.363	120	453	1259	1187	-4.689	47	1212	44	1143	0
2	8	3	"cbiO"	"STM2020"	7940	14580	120	173	175	30	134	137	22	74	40	0	1603	1602	558	86	89	21	100	100	0	0.026	0.027	0.032	0.033	1.766	0.024	0.405	120	424	1556	1557	-5.282	39	1517	41	1516	0
2	9	3	"umuC"	"STM1997"	8120	14570	110	298	322	89	134	136	21	100	100	0	1376	1686	881	85	88	20	100	100	0	0.127	0.117	0.123	0.119	1.335	0.104	0.857	80	393	1455	1789	-2.977	164	1291	188	1601	0
2	10	3	"uhpC"	"STM3788"	8290	14580	120	207	209	38	136	136	21	90	82	0	1135	1193	389	84	85	15	99	99	0	0.068	0.066	0.068	0.067	1.868	0.064	0.666	120	467	1122	1182	-3.888	71	1051	73	1109	0
2	11	3	"trpB"	"STM1726"	8460	14580	110	192	193	31	135	136	21	87	65	0	817	789	262	84	84	15	100	100	0	0.078	0.082	0.084	0.077	1.682	0.077	0.564	80	410	790	763	-3.685	57	733	58	705	0
2	12	3	"rpsL"	"STM3448"	8630	14580	120	1026	1094	457	135	136	22	100	97	0	518	529	253	84	84	14	98	97	0	2.053	2.155	2.176	2.263	1.452	2.104	0.916	120	441	1325	1404	1.038	891	434	959	445	0
2	13	3	"phnR"	"STM0430"	8810	14580	110	671	653	168	136	138	22	100	100	0	2243	2220	685	85	86	19	100	100	0	0.248	0.242	0.245	0.241	1.279	0.224	0.875	80	413	2693	2652	-2.012	535	2158	517	2135	0
2	14	3	""	"STM4157"	8990	14570	110	375	409	171	137	139	22	100	100	0	5541	6015	3002	86	88	19	100	100	0	0.044	0.046	0.046	0.044	1.348	0.045	0.874	80	452	5693	6201	-4.519	238	5455	272	5929	0
2	15	3	""	"STM0345"	9160	14570	110	309	316	69	136	138	31	100	98	0	2203	2353	692	84	85	15	100	100	0	0.082	0.079	0.079	0.077	1.327	0.077	0.873	80	432	2292	2449	-3.615	173	2119	180	2269	0
2	16	3	""	"STM2453"	9330	14580	120	298	301	74	137	136	21	97	96	0	4378	4381	1597	84	90	46	99	99	0	0.037	0.038	0.037	0.039	1.596	0.038	0.861	120	486	4455	4461	-4.737	161	4294	164	4297	0
2	17	3	"ychA"	"STM1773"	9500	14570	110	426	436	104	133	135	21	100	100	0	3875	3917	1204	84	86	21	100	100	0	0.077	0.079	0.081	0.078	1.217	0.077	0.922	80	385	4084	4136	-3.694	293	3791	303	3833	0
2	18	3	"orf408"	"STM1382"	9670	14580	100	321	329	85	135	136	21	100	100	0	3469	3993	1739	84	85	21	100	100	0	0.055	0.050	0.050	0.049	1.224	0.047	0.911	80	404	3571	4103	-4.186	186	3385	194	3909	0
2	19	3	"traR"	"PSLT085"	9850	14570	110	203	210	57	136	137	26	86	62	0	1535	1832	957	83	85	21	100	100	0	0.046	0.042	0.042	0.041	1.594	0.041	0.576	80	453	1519	1823	-4.438	67	1452	74	1749	0
2	20	3	""	"Not LT2a85"	10010	14560	110	215	229	62	133	136	29	98	76	0	2294	2593	1116	83	86	28	100	100	0	0.037	0.038	0.038	0.035	1.452	0.039	0.742	80	440	2293	2606	-4.753	82	2211	96	2510	0
2	21	3	"trbC"	"PSLT094"	10190	14560	110	227	230	39	132	134	24	98	88	0	3791	4071	1078	82	84	17	100	100	0	0.026	0.025	0.025	0.024	1.407	0.024	0.741	80	430	3804	4087	-5.287	95	3709	98	3989	0
2	22	3	"traQ"	"PSLT098"	10370	14570	110	210	220	44	133	134	20	98	93	0	2252	2469	750	83	85	17	100	100	0	0.036	0.036	0.036	0.033	1.484	0.035	0.698	80	453	2246	2473	-4.816	77	2169	87	2386	0
2	23	3	"traS"	"PSLT102"	10540	14570	110	764	1043	702	134	136	23	100	100	0	4253	5737	4451	85	90	41	100	100	0	0.151	0.161	0.154	0.158	1.316	0.146	0.831	80	432	4798	6561	-2.726	630	4168	909	5652	0
2	24	3	""	"PSLT107"	10720	14570	120	1456	1514	672	134	136	23	100	100	0	1074	1199	648	84	86	35	98	97	0	1.335	1.238	1.238	1.316	1.483	1.183	0.934	120	561	2312	2495	0.417	1322	990	1380	1115	0
2	1	4	""	"STM2736"	6720	14760	100	186	184	28	144	145	22	72	45	0	834	912	362	87	88	14	100	100	0	0.056	0.048	0.049	0.050	1.780	0.042	0.340	80	444	789	865	-4.153	42	747	40	825	0
2	2	4	""	"STM2712"	6900	14760	100	184	185	33	145	147	23	68	38	0	1602	1711	523	88	93	31	100	100	0	0.026	0.025	0.029	0.030	1.531	0.024	0.356	80	408	1553	1663	-5.279	39	1514	40	1623	0
2	3	4	""	"STM1612"	7070	14760	110	293	303	80	143	146	35	98	86	0	2922	3111	1588	88	106	155	100	100	0	0.053	0.053	0.053	0.053	1.428	0.049	0.830	80	438	2984	3183	-4.240	150	2834	160	3023	0
2	4	4	""	"STM1607"	7240	14760	110	372	431	162	141	144	24	100	100	0	1352	1549	763	89	91	18	100	100	0	0.183	0.199	0.201	0.195	1.232	0.196	0.923	80	464	1494	1750	-2.451	231	1263	290	1460	0
2	5	4	"ycjI"	"STM1680"	7420	14750	110	466	490	135	143	146	23	100	100	0	1407	1452	479	89	91	23	100	100	0	0.245	0.255	0.259	0.251	1.350	0.246	0.905	80	439	1641	1710	-2.029	323	1318	347	1363	0
2	6	4	""	"STM1676"	7590	14750	110	497	503	119	143	145	20	100	100	0	3338	3359	1080	89	91	23	100	100	0	0.109	0.110	0.105	0.110	1.204	0.107	0.929	80	453	3603	3630	-3.198	354	3249	360	3270	0
2	7	4	"frr"	"STM0219"	7760	14760	110	793	833	235	140	141	21	100	100	0	1444	1660	631	88	88	15	100	100	0	0.482	0.441	0.441	0.445	1.186	0.420	0.954	80	415	2009	2265	-1.054	653	1356	693	1572	0
2	8	4	"mesJ"	"STM0236"	7940	14750	120	654	670	251	138	141	28	99	96	0	3271	3480	1525	86	113	248	96	94	0	0.162	0.157	0.158	0.158	1.557	0.156	0.961	120	446	3701	3926	-2.626	516	3185	532	3394	0
2	9	4	"pfs"	"STM0207"	8120	14750	100	454	447	85	135	137	21	100	100	0	1599	1561	416	85	86	20	100	100	0	0.211	0.211	0.208	0.212	1.254	0.200	0.910	80	376	1833	1788	-2.247	319	1514	312	1476	0
2	10	4	"yeeA"	"STM2060"	8280	14750	100	245	255	75	136	137	21	100	91	0	682	802	411	83	85	14	100	98	0	0.182	0.166	0.160	0.161	1.561	0.160	0.829	80	363	708	838	-2.458	109	599	119	719	0
2	11	4	"vsr"	"STM1991"	8460	14750	100	222	223	39	137	137	21	97	88	0	795	904	316	85	86	16	100	100	0	0.120	0.105	0.099	0.100	1.473	0.100	0.729	80	390	795	905	-3.062	85	710	86	819	0
2	12	4	"fixB"	"STM0076"	8640	14750	120	187	188	40	135	137	23	80	54	0	1767	1929	1115	84	86	18	99	99	0	0.031	0.029	0.031	0.034	1.806	0.027	0.513	120	460	1735	1898	-5.016	52	1683	53	1845	0
2	13	4	""	"STM4192"	8810	14740	110	246	241	39	136	137	22	98	90	0	2246	2270	748	84	85	18	100	100	0	0.051	0.048	0.050	0.048	1.416	0.044	0.765	80	404	2272	2291	-4.297	110	2162	105	2186	0
2	14	4	"dgkA"	"STM4236"	8990	14750	110	252	253	42	135	138	49	97	67	0	1674	1767	484	84	87	21	100	100	0	0.074	0.070	0.067	0.068	1.395	0.067	0.453	80	439	1707	1801	-3.764	117	1590	118	1683	0
2	15	4	"tyrB"	"STM4248"	9150	14750	110	315	314	53	135	138	49	100	95	0	1887	1946	474	83	84	18	100	100	0	0.100	0.096	0.093	0.095	1.233	0.093	0.888	80	425	1984	2042	-3.325	180	1804	179	1863	0
2	16	4	"lysC"	"STM4220"	9320	14750	110	289	295	59	135	136	20	100	100	0	1576	1814	652	82	83	14	100	100	0	0.103	0.092	0.093	0.092	1.290	0.085	0.838	80	418	1648	1892	-3.278	154	1494	160	1732	0
2	17	4	"glk"	"STM2403"	9500	14740	110	313	323	58	134	135	20	100	100	0	2471	2626	802	83	86	18	100	100	0	0.075	0.074	0.076	0.075	1.212	0.071	0.896	80	449	2567	2732	-3.738	179	2388	189	2543	0
2	18	4	"yfcB"	"STM2385"	9670	14740	100	280	285	70	134	135	22	97	92	0	770	846	311	82	83	15	100	100	0	0.212	0.198	0.196	0.188	1.437	0.196	0.861	80	370	834	915	-2.236	146	688	151	764	0
2	19	4	"ybdA"	"STM0593"	9840	14750	110	275	285	65	134	135	23	98	96	0	814	836	268	81	83	16	100	100	0	0.192	0.200	0.194	0.193	1.379	0.189	0.817	80	426	874	906	-2.378	141	733	151	755	0
2	20	4	"ybaM"	"STM0480"	10010	14740	100	190	195	33	133	134	24	88	58	0	546	572	177	81	82	15	100	100	0	0.123	0.126	0.127	0.113	1.743	0.122	0.621	80	420	522	553	-3.028	57	465	62	491	0
2	21	4	"ybbO"	"STM0505"	10190	14740	100	182	182	30	132	133	23	82	57	0	708	753	204	82	83	16	100	100	0	0.080	0.075	0.083	0.074	1.717	0.067	0.456	80	420	676	721	-3.646	50	626	50	671	0
2	22	4	"purK"	"STM0533"	10360	14740	100	409	435	119	130	132	21	100	100	0	938	1036	353	82	83	14	100	100	0	0.326	0.320	0.319	0.317	1.178	0.314	0.941	80	408	1135	1259	-1.617	279	856	305	954	0
2	23	4	"rfbI"	"STM0559"	10540	14740	100	199	201	32	129	132	20	95	83	0	1181	1263	389	82	85	34	100	100	0	0.064	0.061	0.060	0.059	1.566	0.054	0.631	80	396	1169	1253	-3.973	70	1099	72	1181	0
2	24	4	"ybdK"	"STM0583"	10710	14730	110	622	673	196	132	133	22	100	100	0	2375	2490	895	83	83	14	100	100	0	0.214	0.225	0.223	0.225	1.225	0.214	0.920	80	473	2782	2948	-2.226	490	2292	541	2407	0
2	1	5	"yhhY"	"STM3546"	6720	14940	110	245	255	60	143	144	22	96	87	0	830	883	371	85	86	15	100	100	0	0.137	0.140	0.139	0.133	1.523	0.132	0.753	80	498	847	910	-2.869	102	745	112	798	0
2	2	5	""	"STM0951"	6890	14930	100	195	198	28	143	145	24	88	58	0	1052	1091	285	88	159	340	98	88	0	0.054	0.055	0.054	0.051	1.572	0.042	0.460	80	408	1016	1058	-4.212	52	964	55	1003	0
2	3	5	"nanK"	"STM3336"	7070	14930	100	192	194	35	144	146	23	75	51	0	1787	1749	588	88	167	353	100	96	0	0.028	0.030	0.030	0.031	1.730	0.026	0.407	80	377	1747	1711	-5.146	48	1699	50	1661	0
2	4	5	"yrbC"	"STM3310"	7240	14930	100	396	403	62	143	145	22	100	100	0	1826	1869	337	88	89	15	100	100	0	0.146	0.146	0.144	0.144	1.226	0.143	0.930	80	384	1991	2041	-2.780	253	1738	260	1781	0
2	5	5	"greA"	"STM3299"	7410	14920	110	1041	1057	166	143	145	23	100	100	0	1555	1563	284	87	88	15	100	100	0	0.612	0.619	0.616	0.620	1.120	0.609	0.969	80	421	2366	2390	-0.709	898	1468	914	1476	0
2	6	5	"rpsO"	"STM3283"	7580	14930	100	951	948	202	142	144	21	100	100	0	637	626	139	88	90	23	100	100	0	1.474	1.498	1.498	1.500	1.139	1.533	0.956	80	395	1358	1344	0.559	809	549	806	538	0
2	7	5	"yghB"	"STM3162"	7760	14930	110	331	331	60	141	142	21	100	100	0	809	822	234	87	89	15	100	100	0	0.263	0.259	0.255	0.258	1.291	0.247	0.895	80	404	912	925	-1.926	190	722	190	735	0
2	8	5	""	"STM3136"	7930	14930	120	274	399	253	140	142	29	95	80	0	1751	2742	2423	86	124	289	95	85	0	0.080	0.098	0.098	0.095	1.500	0.098	0.938	120	441	1799	2915	-3.635	134	1665	259	2656	0
2	9	5	"yggV"	"STM3103"	8110	14920	110	343	353	69	138	141	29	100	100	0	1783	1748	529	84	121	287	100	100	0	0.121	0.129	0.129	0.129	1.189	0.118	0.899	80	448	1904	1879	-3.051	205	1699	215	1664	0
2	10	5	"sprT"	"STM3092"	8290	14920	100	292	295	55	135	135	21	100	100	0	959	959	226	84	86	16	100	100	0	0.179	0.183	0.175	0.178	1.333	0.177	0.857	80	420	1032	1035	-2.479	157	875	160	875	0
2	11	5	""	"STM3072"	8460	14910	90	158	160	24	132	134	21	57	25	0	1010	1035	285	86	88	16	100	100	0	0.028	0.030	0.032	0.034	1.863	0.025	0.204	52	329	950	977	-5.151	26	924	28	949	0
2	12	5	"ygfE"	"STM3060"	8620	14930	110	522	548	179	135	136	22	100	100	0	388	422	177	83	84	15	100	100	0	1.269	1.218	1.239	1.269	1.273	1.168	0.930	80	436	692	752	0.344	387	305	413	339	0
2	13	5	"ansA"	"STM1294"	8810	14910	100	181	183	31	136	137	21	77	55	0	856	918	329	82	83	24	100	100	0	0.058	0.056	0.059	0.053	1.685	0.058	0.520	80	430	819	883	-4.104	45	774	47	836	0
2	14	5	"pfkB"	"STM1326"	8980	14920	100	205	229	77	135	138	51	61	35	0	697	905	646	82	84	20	100	100	0	0.114	0.114	0.114	0.112	1.633	0.114	0.573	80	396	685	917	-3.135	70	615	94	823	0
2	15	5	"ydiK"	"STM1364"	9160	14920	100	194	197	34	135	139	51	58	8	0	543	587	202	82	84	18	100	100	0	0.128	0.123	0.119	0.117	1.853	0.120	0.587	80	384	520	567	-2.966	59	461	62	505	0
2	16	5	"cfa"	"STM1427"	9320	14920	100	269	281	64	132	134	20	100	98	0	928	998	370	83	84	14	100	100	0	0.162	0.163	0.163	0.159	1.345	0.155	0.867	80	370	982	1064	-2.625	137	845	149	915	0
2	17	5	"ydhM"	"STM1437"	9490	14920	100	300	324	95	132	135	25	100	100	0	1122	1175	474	84	85	16	100	100	0	0.162	0.176	0.173	0.171	1.229	0.174	0.916	80	408	1206	1283	-2.627	168	1038	192	1091	0
2	18	5	"nth"	"STM1453"	9670	14910	100	217	221	47	132	134	27	92	80	0	929	994	356	82	83	16	100	100	0	0.100	0.098	0.096	0.090	1.523	0.098	0.686	80	408	932	1001	-3.317	85	847	89	912	0
2	19	5	"ugpA"	"STM3556"	9840	14910	100	195	195	33	130	132	26	86	65	0	1872	1910	497	81	83	15	100	100	0	0.036	0.036	0.038	0.035	1.673	0.030	0.351	80	369	1856	1894	-4.784	65	1791	65	1829	0
2	20	5	"ftsY"	"STM3571"	10000	14920	100	525	560	182	132	132	21	100	100	0	1654	1793	688	82	82	15	100	100	0	0.250	0.250	0.256	0.248	1.166	0.249	0.956	80	395	1965	2139	-2.000	393	1572	428	1711	0
2	21	5	"zntA"	"STM3576"	10180	14920	100	187	198	46	130	131	22	85	70	0	592	684	438	82	83	14	100	100	0	0.112	0.113	0.110	0.108	1.786	0.097	0.634	80	420	567	670	-3.161	57	510	68	602	0
2	22	5	"yhhT"	"STM3582"	10360	14920	110	197	206	45	131	132	21	98	80	0	2326	2448	762	82	84	24	100	100	0	0.029	0.032	0.029	0.029	1.693	0.029	0.571	80	467	2310	2441	-5.087	66	2244	75	2366	0
2	23	5	"yhiN"	"STM3588"	10540	14910	110	192	195	35	130	132	20	91	77	0	623	666	229	81	82	15	100	100	0	0.114	0.111	0.108	0.103	1.769	0.104	0.581	80	454	604	650	-3.128	62	542	65	585	0
2	24	5	""	"STM3598"	10710	14920	100	256	272	75	133	134	21	98	95	0	569	633	271	83	82	14	100	100	0	0.253	0.253	0.242	0.241	1.473	0.244	0.820	80	433	609	689	-1.982	123	486	139	550	0
2	1	6	"yoaH"	"STM1823"	6710	15110	110	183	182	29	142	143	21	71	47	0	352	361	90	85	87	15	100	100	0	0.154	0.145	0.156	0.128	2.315	0.119	0.267	80	507	308	316	-2.703	41	267	40	276	0
2	2	6	"emtA"	"STM1799"	6890	15110	110	303	306	46	144	145	21	100	100	0	1439	1379	340	86	87	15	100	100	0	0.118	0.125	0.124	0.125	1.359	0.115	0.835	80	447	1512	1455	-3.089	159	1353	162	1293	0
2	3	6	"narH"	"STM1763"	7060	15100	120	292	283	59	144	146	21	92	90	0	5094	4805	1847	85	91	68	99	98	0	0.030	0.029	0.030	0.031	1.435	0.028	0.838	120	465	5157	4859	-5.081	148	5009	139	4720	0
2	4	6	"ychE"	"STM1748"	7230	15100	110	312	315	51	145	145	21	100	100	0	3234	3391	698	86	87	15	100	100	0	0.053	0.051	0.051	0.050	1.258	0.049	0.872	80	401	3315	3475	-4.237	167	3148	170	3305	0
2	5	6	"yoaB"	"STM1822"	7410	15100	120	257	254	43	144	145	22	99	92	0	1248	1181	357	88	89	16	99	99	0	0.097	0.101	0.100	0.103	1.703	0.096	0.774	120	490	1273	1203	-3.360	113	1160	110	1093	0
2	6	6	"dsbB"	"STM1807"	7590	15090	110	447	448	126	142	143	21	100	100	0	1390	1428	486	89	89	16	100	100	0	0.234	0.229	0.229	0.222	1.354	0.224	0.904	80	422	1606	1645	-2.093	305	1301	306	1339	0
2	7	6	""	"STM4010"	7760	15090	110	333	337	54	141	142	21	100	100	0	4000	3916	930	87	89	16	100	100	0	0.049	0.051	0.051	0.051	1.263	0.049	0.891	80	421	4105	4025	-4.349	192	3913	196	3829	0
2	8	6	"mobB"	"STM3993"	7930	15090	110	243	258	63	142	142	21	100	92	0	2542	2762	1011	86	87	15	100	100	0	0.041	0.043	0.043	0.040	1.446	0.044	0.790	80	404	2557	2792	-4.604	101	2456	116	2676	0
2	9	6	"yiiR"	"STM4083"	8100	15100	110	227	234	40	136	138	20	100	98	0	1543	1601	493	86	86	18	100	100	0	0.062	0.065	0.063	0.063	1.395	0.058	0.735	80	440	1548	1613	-4.001	91	1457	98	1515	0
2	10	6	""	"STM4067"	8270	15100	100	211	211	36	134	136	21	92	80	0	1020	1182	500	85	86	18	100	100	0	0.082	0.070	0.074	0.070	1.509	0.061	0.700	80	418	1012	1174	-3.602	77	935	77	1097	0
2	11	6	"yiiM"	"STM4056"	8460	15100	100	190	196	34	134	136	21	90	75	0	1755	1812	572	85	87	20	100	100	0	0.034	0.036	0.036	0.035	1.628	0.034	0.548	80	438	1726	1789	-4.898	56	1670	62	1727	0
2	12	6	"yiiG"	"STM4040"	8630	15090	100	234	236	47	136	136	22	97	90	0	2191	2516	1059	85	86	21	100	100	0	0.047	0.041	0.042	0.040	1.547	0.038	0.761	80	370	2204	2531	-4.426	98	2106	100	2431	0
2	13	6	"yhdN"	"STM3413"	8790	15100	110	320	332	76	136	138	23	100	100	0	1611	1685	485	83	83	20	100	100	0	0.120	0.122	0.120	0.119	1.306	0.121	0.882	80	452	1712	1798	-3.054	184	1528	196	1602	0
2	14	6	"secY"	"STM3420"	8970	15090	110	9234	9332	3296	136	138	26	100	100	0	1649	1654	510	82	84	22	100	100	0	5.806	5.850	5.861	5.777	1.178	6.179	0.957	80	426	10665	10768	2.538	9098	1567	9196	1572	0
2	15	6	"rplE"	"STM3428"	9130	15090	110	7573	7482	1827	135	139	34	100	100	0	889	874	203	81	83	13	100	100	0	9.205	9.265	9.276	9.276	1.127	9.576	0.957	80	428	8246	8140	3.202	7438	808	7347	793	0
2	16	6	"rpmC"	"STM3432"	9310	15090	110	4344	4526	1057	135	139	31	100	100	0	369	376	84	81	82	13	100	100	0	14.615	14.885	15.069	15.019	1.192	15.090	0.949	80	454	4497	4686	3.869	4209	288	4391	295	0
2	17	6	"rpsS"	"STM3436"	9480	15090	110	4880	4773	1065	136	143	57	100	100	0	436	442	84	83	83	15	100	100	0	13.439	12.916	13.094	12.928	1.143	13.223	0.962	80	426	5097	4996	3.748	4744	353	4637	359	0
2	18	6	"rpsJ"	"STM3441"	9650	15090	110	4798	4621	769	136	149	80	100	100	0	464	471	80	83	83	15	100	100	0	12.236	11.559	12.053	11.619	1.155	11.778	0.947	80	454	5043	4873	3.613	4662	381	4485	388	0
2	19	6	""	"STM4463"	9830	15090	110	831	892	373	132	141	62	100	100	0	1324	1427	401	81	82	14	100	100	0	0.562	0.565	0.534	0.527	1.668	0.566	0.719	80	466	1942	2106	-0.830	699	1243	760	1346	0
2	20	6	"pepA"	"STM4477"	10000	15090	110	632	679	178	132	134	20	100	100	0	1803	1938	661	82	83	14	100	100	0	0.291	0.295	0.290	0.298	1.192	0.282	0.954	80	439	2221	2403	-1.783	500	1721	547	1856	0
2	21	6	"iadA"	"STM4512"	10180	15090	110	491	503	106	132	133	20	100	100	0	2740	2919	696	82	84	15	100	100	0	0.135	0.131	0.128	0.129	1.171	0.128	0.948	80	439	3017	3208	-2.888	359	2658	371	2837	0
2	22	6	""	"STM4551"	10350	15090	110	356	357	68	132	134	20	100	100	0	3523	3531	917	82	85	25	100	100	0	0.065	0.065	0.063	0.065	1.249	0.062	0.899	80	427	3665	3674	-3.941	224	3441	225	3449	0
2	23	6	"yjjK"	"STM4581"	10520	15090	110	360	387	126	132	134	21	100	100	0	1179	1253	489	82	84	25	100	100	0	0.208	0.218	0.215	0.210	1.262	0.208	0.857	80	439	1325	1426	-2.266	228	1097	255	1171	0
2	24	6	"gltS"	"STM3746"	10700	15080	110	1756	1836	639	133	135	22	100	100	0	3523	3732	1308	82	82	15	100	100	0	0.472	0.467	0.456	0.466	1.168	0.463	0.956	80	497	5064	5353	-1.084	1623	3441	1703	3650	0
2	1	7	""	"STM3799"	6700	15290	100	220	240	78	145	146	22	86	73	0	1068	1377	970	87	87	14	100	100	0	0.076	0.074	0.073	0.076	1.554	0.072	0.816	80	384	1056	1385	-3.709	75	981	95	1290	0
2	2	7	"yidE"	"STM3807"	6870	15290	100	193	214	73	146	147	20	70	55	0	900	1322	1122	86	86	14	100	100	0	0.058	0.055	0.062	0.058	1.924	0.056	0.750	80	383	861	1304	-4.114	47	814	68	1236	0
2	3	7	"yidR"	"STM3811"	7040	15280	110	224	236	70	146	146	20	86	77	0	1071	1334	825	87	89	16	100	100	0	0.079	0.072	0.071	0.069	1.664	0.070	0.747	80	423	1062	1337	-3.657	78	984	90	1247	0
2	4	7	"torD"	"STM3821"	7210	15270	110	201	203	38	144	146	21	83	62	0	2033	2133	571	87	88	16	100	100	0	0.029	0.029	0.029	0.029	1.666	0.025	0.461	80	420	2003	2105	-5.093	57	1946	59	2046	0
2	5	7	"dgoT"	"STM3827"	7380	15270	110	215	219	34	143	144	21	95	81	0	2363	2290	711	87	88	16	100	100	0	0.032	0.034	0.035	0.035	1.469	0.032	0.628	80	435	2348	2279	-4.982	72	2276	76	2203	0
2	6	7	"yidA"	"STM3831"	7560	15270	110	445	463	192	141	142	22	100	100	0	2814	2877	1564	87	87	16	100	100	0	0.111	0.115	0.113	0.111	1.299	0.115	0.947	80	472	3031	3112	-3.165	304	2727	322	2790	0
2	7	7	"imp"	"STM0093"	7750	15270	100	285	307	104	138	140	22	100	97	0	1082	1244	682	86	87	15	100	100	0	0.148	0.146	0.140	0.143	1.322	0.142	0.889	80	404	1143	1327	-2.760	147	996	169	1158	0
2	8	7	"yabJ"	"STM0106"	7910	15270	110	369	382	130	141	141	22	100	100	0	1728	1745	840	86	87	16	100	100	0	0.139	0.145	0.144	0.142	1.291	0.140	0.913	80	439	1870	1900	-2.848	228	1642	241	1659	0
2	9	7	"yabC"	"STM0120"	8090	15270	100	729	823	529	139	138	22	100	100	0	786	909	634	86	86	15	100	100	0	0.843	0.831	0.843	0.838	1.185	0.833	0.977	80	408	1290	1507	-0.247	590	700	684	823	0
2	10	7	"murD"	"STM0126"	8270	15270	100	481	554	330	133	135	21	100	98	0	1684	1929	1424	85	85	13	100	100	0	0.218	0.228	0.229	0.225	1.345	0.223	0.936	80	382	1947	2265	-2.200	348	1599	421	1844	0
2	11	7	"yacA"	"STM0135"	8430	15270	100	522	516	102	138	138	21	100	100	0	1087	1106	247	83	85	17	100	100	0	0.382	0.370	0.374	0.366	1.194	0.364	0.945	80	380	1388	1401	-1.387	384	1004	378	1023	0
2	12	7	""	"STM0148"	8620	15270	100	243	249	81	138	139	22	91	76	0	1278	1377	768	82	85	21	100	100	0	0.088	0.086	0.080	0.081	1.469	0.088	0.822	80	404	1301	1406	-3.510	105	1196	111	1295	0
2	13	7	""	"STM1547"	8780	15270	100	452	458	84	135	137	21	100	100	0	1650	1614	327	83	83	15	100	100	0	0.202	0.211	0.205	0.209	1.206	0.204	0.924	80	382	1884	1854	-2.305	317	1567	323	1531	0
2	14	7	""	"STM1551"	8960	15260	110	406	446	183	136	140	37	100	97	0	1141	1223	642	83	84	16	100	100	0	0.255	0.272	0.260	0.268	1.276	0.266	0.925	80	439	1328	1450	-1.970	270	1058	310	1140	0
2	15	7	""	"STM1556"	9120	15260	110	311	346	134	137	140	40	100	98	0	7314	8179	4458	83	85	15	100	100	0	0.024	0.026	0.027	0.025	1.266	0.025	0.845	80	425	7405	8305	-5.377	174	7231	209	8096	0
2	16	7	""	"STM1562"	9290	15260	90	255	264	79	136	135	21	96	86	0	2696	2808	1456	81	85	32	100	100	0	0.046	0.047	0.047	0.044	1.466	0.049	0.844	52	341	2734	2855	-4.458	119	2615	128	2727	0
2	17	7	"fdnI"	"STM1568"	9470	15260	110	488	522	167	134	137	30	100	100	0	3645	4008	1509	81	84	29	100	100	0	0.099	0.099	0.098	0.097	1.213	0.096	0.927	80	465	3918	4315	-3.332	354	3564	388	3927	0
2	18	7	"nmpC"	"STM1572"	9640	15260	100	1064	1126	481	136	138	32	100	100	0	2722	2852	1044	82	86	30	100	100	0	0.352	0.357	0.351	0.348	1.182	0.360	0.940	80	396	3568	3760	-1.508	928	2640	990	2770	0
2	19	7	"sohB"	"STM1716"	9820	15270	110	272	441	352	134	136	23	97	88	0	808	1655	1696	83	88	40	100	98	0	0.190	0.195	0.194	0.188	1.483	0.194	0.897	80	440	863	1879	-2.393	138	725	307	1572	0
2	20	7	"ompW"	"STM1732"	9990	15260	110	334	369	144	132	133	20	100	100	0	2185	2367	1101	81	82	14	100	100	0	0.096	0.104	0.102	0.101	1.234	0.105	0.896	80	440	2306	2523	-3.381	202	2104	237	2286	0
2	21	7	"yciU"	"STM1740"	10170	15260	110	236	237	39	132	132	20	98	97	0	1137	1100	327	81	82	14	100	100	0	0.098	0.103	0.101	0.104	1.384	0.100	0.776	80	425	1160	1124	-3.344	104	1056	105	1019	0
2	22	7	"ychJ"	"STM1755"	10330	15260	110	282	290	65	133	133	21	100	100	0	1353	1422	427	83	84	14	100	100	0	0.117	0.117	0.116	0.114	1.274	0.118	0.867	80	438	1419	1496	-3.091	149	1270	157	1339	0
2	23	7	"ychP"	"STM1768"	10520	15250	110	617	669	252	133	134	22	100	100	0	4929	4921	1580	82	83	14	100	100	0	0.100	0.111	0.106	0.107	1.235	0.110	0.890	80	437	5331	5375	-3.324	484	4847	536	4839	0
2	24	7	"ychH"	"STM1782"	10690	15260	100	236	244	40	133	134	21	100	100	0	905	911	276	82	83	15	100	100	0	0.125	0.134	0.134	0.132	1.303	0.132	0.829	80	440	926	940	-2.998	103	823	111	829	0
2	1	8	""	"STM2314"	6700	15450	120	403	395	118	146	146	22	98	94	0	2640	2651	1213	86	87	15	100	99	0	0.101	0.097	0.097	0.102	1.549	0.093	0.930	120	522	2811	2814	-3.313	257	2554	249	2565	0
2	2	8	"nuoK"	"STM2319"	6880	15450	110	206	212	55	146	146	23	77	61	0	1059	1104	610	86	87	14	100	100	0	0.062	0.065	0.065	0.057	2.016	0.062	0.558	80	379	1033	1084	-4.019	60	973	66	1018	0
2	3	8	"yfbQ"	"STM2331"	7030	15450	110	413	416	101	149	150	24	100	100	0	3567	3755	1194	87	89	16	100	100	0	0.076	0.073	0.070	0.072	1.216	0.072	0.921	80	425	3744	3935	-3.720	264	3480	267	3668	0
2	4	8	"yfbU"	"STM2335"	7220	15440	110	264	281	106	147	149	23	98	91	0	1262	1360	667	88	89	17	100	100	0	0.100	0.105	0.103	0.096	1.535	0.111	0.786	80	466	1291	1406	-3.327	117	1174	134	1272	0
2	5	8	""	"STM2341"	7390	15450	110	244	254	63	145	146	23	98	90	0	2392	2565	1034	87	88	15	100	100	0	0.043	0.044	0.043	0.040	1.503	0.043	0.738	80	440	2404	2587	-4.541	99	2305	109	2478	0
2	6	8	""	"STM2346"	7560	15440	110	726	768	178	141	143	23	100	100	0	2197	2341	697	86	87	16	100	100	0	0.277	0.278	0.278	0.279	1.183	0.267	0.952	80	452	2696	2882	-1.851	585	2111	627	2255	0
2	7	8	""	"STM2530"	7750	15440	100	231	241	66	138	139	20	96	95	0	764	897	508	86	86	15	100	100	0	0.137	0.127	0.129	0.133	1.625	0.115	0.734	80	404	771	914	-2.866	93	678	103	811	0
2	8	8	"nifS"	"STM2543"	7910	15440	110	1412	1760	1543	141	142	21	100	100	0	1300	1629	1488	85	87	16	100	100	0	1.046	1.049	1.058	1.052	1.167	1.042	0.967	80	396	2486	3163	0.065	1271	1215	1619	1544	0
2	9	8	"glnB"	"STM2561"	8080	15440	100	525	550	121	140	140	21	100	100	0	1234	1220	358	84	85	15	100	100	0	0.335	0.361	0.364	0.366	1.228	0.349	0.939	80	396	1535	1546	-1.579	385	1150	410	1136	0
2	10	8	""	"STM2566"	8260	15440	110	184	234	183	137	137	21	70	52	0	603	1044	1582	84	84	14	100	100	0	0.091	0.101	0.102	0.082	2.351	0.107	0.865	80	440	566	1057	-3.465	47	519	97	960	0
2	11	8	"gogB"	"STM2584"	8430	15430	110	223	233	65	137	138	20	98	87	0	5333	6036	2937	84	86	20	100	100	0	0.016	0.016	0.017	0.018	1.341	0.016	0.746	80	447	5335	6048	-5.932	86	5249	96	5952	0
2	12	8	""	"STM2591"	8620	15430	90	158	167	38	137	138	22	44	28	0	1302	1588	1403	83	88	30	100	100	0	0.017	0.020	0.025	0.027	1.624	0.019	0.385	52	339	1240	1535	-5.859	21	1219	30	1505	0
2	13	8	"yraR"	"STM3268"	8780	15430	90	219	215	50	135	135	20	90	76	0	1127	1151	486	83	84	19	100	100	0	0.080	0.075	0.072	0.068	1.689	0.075	0.665	52	330	1128	1148	-3.636	84	1044	80	1068	0
2	14	8	"yhbV"	"STM3275"	8950	15440	110	174	181	33	135	139	45	42	10	0	2889	3266	1175	82	83	17	100	100	0	0.014	0.014	0.017	0.018	1.420	0.014	0.386	80	453	2846	3230	-6.169	39	2807	46	3184	0
2	15	8	"deaD"	"STM3280"	9120	15430	110	9830	10359	3682	138	143	47	100	100	0	4209	4470	1539	82	84	17	100	100	0	2.348	2.329	2.362	2.314	1.192	2.353	0.972	80	426	13819	14609	1.232	9692	4127	10221	4388	0
2	16	8	"argG"	"STM3290"	9290	15430	110	1328	1341	302	134	135	21	100	100	0	1777	1782	391	82	84	18	100	100	0	0.704	0.710	0.721	0.706	1.279	0.698	0.894	80	452	2889	2907	-0.505	1194	1695	1207	1700	0
2	17	8	"ftsJ"	"STM3297"	9470	15440	100	701	923	753	131	133	21	100	100	0	501	622	555	80	82	15	100	100	0	1.354	1.461	1.435	1.475	1.270	1.431	0.862	80	382	991	1334	0.437	570	421	792	542	0
2	18	8	"ispB"	"STM3305"	9630	15430	110	1417	1489	540	134	135	21	100	100	0	5464	5405	2049	81	81	13	100	100	0	0.238	0.255	0.255	0.255	1.141	0.252	0.970	80	428	6666	6679	-2.069	1283	5383	1355	5324	0
2	19	8	"ybgL"	"STM0714"	9810	15430	110	567	570	221	134	135	23	100	100	0	2728	2716	1260	83	88	40	100	100	0	0.164	0.166	0.163	0.166	1.194	0.163	0.958	80	440	3078	3069	-2.611	433	2645	436	2633	0
2	20	8	""	"STM0720"	9990	15430	110	208	217	51	129	133	41	90	47	0	5613	5973	2579	81	86	71	100	100	0	0.014	0.015	0.015	0.016	1.309	0.015	0.688	80	453	5611	5980	-6.130	79	5532	88	5892	0
2	21	8	""	"STM0726"	10170	15430	110	297	301	80	131	135	43	97	87	0	11703	11189	4114	81	87	75	100	100	0	0.014	0.015	0.016	0.016	1.299	0.015	0.694	80	426	11788	11278	-6.130	166	11622	170	11108	0
2	22	8	"ybgT"	"STM0742"	10330	15430	100	190	199	48	134	134	20	88	67	0	1602	1950	1064	82	83	15	100	100	0	0.037	0.035	0.033	0.033	1.668	0.034	0.642	80	392	1576	1933	-4.763	56	1520	65	1868	0
2	23	8	"tolB"	"STM0748"	10520	15420	100	1421	1506	897	134	134	22	100	98	0	2837	2925	1842	82	84	16	100	100	0	0.467	0.483	0.485	0.472	1.254	0.481	0.977	80	418	4042	4215	-1.098	1287	2755	1372	2843	0
2	24	8	"pnuC"	"STM0757"	10700	15430	110	261	352	203	130	131	21	91	85	0	2122	3501	3090	82	83	14	100	100	0	0.064	0.065	0.066	0.063	1.543	0.064	0.936	80	498	2171	3641	-3.961	131	2040	222	3419	0
2	1	9	"dacC"	"STM0863"	6700	15610	110	991	990	411	144	146	23	100	100	0	5144	5184	2550	85	89	24	100	100	0	0.167	0.166	0.171	0.168	1.190	0.161	0.959	80	481	5906	5945	-2.578	847	5059	846	5099	0
2	2	9	"ybjM"	"STM0871"	6880	15610	90	359	359	108	144	146	24	100	94	0	1598	1516	710	87	91	23	100	100	0	0.142	0.150	0.148	0.147	1.363	0.146	0.897	52	346	1726	1644	-2.813	215	1511	215	1429	0
2	3	9	"potG"	"STM0878"	7050	15620	100	255	281	109	148	149	24	81	71	0	2822	3299	2500	86	88	15	100	100	0	0.039	0.041	0.042	0.041	1.681	0.040	0.863	80	397	2843	3346	-4.676	107	2736	133	3213	0
2	4	9	"artQ"	"STM0889"	7220	15620	100	384	385	161	148	149	21	98	91	0	3083	3281	2164	86	86	14	100	100	0	0.079	0.074	0.073	0.074	1.384	0.072	0.934	80	382	3233	3432	-3.667	236	2997	237	3195	0
2	5	9	""	"STM0894"	7390	15620	110	166	166	30	144	145	22	50	20	0	1459	1506	440	84	85	15	100	100	0	0.016	0.015	0.026	0.026	1.495	0.014	0.121	80	438	1397	1444	-5.966	22	1375	22	1422	0
2	6	9	""	"STM0898"	7570	15610	100	152	152	26	142	143	22	31	6	0	4130	4063	1684	86	86	16	100	100	0	0.002	0.003	0.019	0.018	1.357	0.002	0.020	80	420	4054	3987	-8.660	10	4044	10	3977	0
2	7	9	""	"STM1033"	7740	15610	90	189	199	64	138	138	21	78	61	0	2196	2369	1895	86	87	19	100	100	0	0.024	0.027	0.030	0.032	1.944	0.027	0.634	52	341	2161	2344	-5.371	51	2110	61	2283	0
2	8	9	""	"STM1037"	7910	15600	110	158	164	31	138	139	22	46	21	0	1282	1357	802	84	86	16	100	100	0	0.017	0.020	0.027	0.027	1.705	0.021	0.283	80	439	1218	1299	-5.904	20	1198	26	1273	0
2	9	9	"yjaB"	"STM4181"	8080	15610	110	204	202	41	137	138	21	85	73	0	1910	1955	772	83	85	15	100	100	0	0.037	0.035	0.038	0.037	1.566	0.034	0.573	80	479	1894	1937	-4.769	67	1827	65	1872	0
2	10	9	"yjbD"	"STM4194"	8260	15610	100	174	181	58	136	135	21	67	35	0	710	830	694	81	82	14	100	100	0	0.060	0.060	0.061	0.059	1.841	0.066	0.637	80	396	667	794	-4.049	38	629	45	749	0
2	11	9	""	"STM4198"	8430	15600	110	165	175	51	136	137	20	62	35	0	762	903	514	80	81	14	100	100	0	0.043	0.047	0.045	0.046	2.085	0.046	0.325	80	439	711	862	-4.556	29	682	39	823	0
2	12	9	""	"STM4202"	8600	15600	100	158	162	33	135	137	22	50	18	0	759	812	354	81	85	26	100	100	0	0.034	0.037	0.049	0.043	1.876	0.040	0.284	80	420	701	758	-4.882	23	678	27	731	0
2	13	9	"pduF"	"STM2037"	8780	15610	110	319	319	68	134	136	26	100	100	0	3705	3652	1310	82	84	18	100	100	0	0.051	0.052	0.051	0.051	1.296	0.049	0.867	80	464	3808	3755	-4.292	185	3623	185	3570	0
2	14	9	"pduQ"	"STM2052"	8950	15610	110	177	177	25	133	135	26	72	35	0	1708	1750	435	81	83	21	100	100	0	0.027	0.026	0.029	0.029	1.596	0.023	0.373	80	438	1671	1713	-5.209	44	1627	44	1669	0
2	15	9	"sspH2"	"STM2241"	9130	15600	110	221	229	59	135	138	37	91	66	0	990	1068	430	80	82	15	100	100	0	0.095	0.095	0.095	0.089	1.557	0.098	0.775	80	426	996	1082	-3.403	86	910	94	988	0
2	16	9	"btuF"	"STM0206"	9290	15600	110	519	518	136	135	137	25	100	100	0	2248	2345	790	81	82	14	100	100	0	0.177	0.169	0.173	0.168	1.209	0.162	0.934	80	424	2551	2647	-2.497	384	2167	383	2264	0
2	17	9	"sitD"	"STM2864"	9460	15600	110	606	620	147	132	135	25	100	100	0	2884	3006	891	80	81	14	100	100	0	0.169	0.167	0.167	0.167	1.170	0.161	0.941	80	437	3278	3414	-2.565	474	2804	488	2926	0
2	18	9	"yfjD"	"STM2679"	9650	15600	100	329	377	222	134	135	21	100	100	0	1607	2048	1689	80	81	18	100	100	0	0.128	0.123	0.117	0.119	1.347	0.125	0.939	80	419	1722	2211	-2.969	195	1527	243	1968	0
2	19	9	"psiB"	"PSLT069"	9820	15600	100	171	174	31	133	135	27	71	25	0	751	825	291	80	82	44	100	100	0	0.057	0.055	0.054	0.054	1.821	0.057	0.334	80	370	709	786	-4.142	38	671	41	745	0
2	20	9	"traV"	"PSLT084"	9980	15600	100	164	187	90	130	132	21	72	41	0	665	1052	1501	80	81	14	100	100	0	0.058	0.059	0.065	0.065	1.845	0.057	0.815	80	371	619	1029	-4.105	34	585	57	972	0
2	21	9	"himD"	"STM0982"	10150	15600	100	599	677	304	132	135	43	100	100	0	523	586	265	80	86	77	100	98	0	1.054	1.077	1.086	1.069	1.210	1.069	0.931	80	407	910	1051	0.076	467	443	545	506	0
2	22	9	"dcuR"	"STM4303"	10340	15600	110	307	384	274	132	131	19	100	100	0	2258	3078	2676	80	82	15	100	100	0	0.080	0.084	0.083	0.077	1.468	0.089	0.886	80	466	2353	3250	-3.638	175	2178	252	2998	0
2	23	9	"phnA"	"STM4289"	10520	15590	110	269	305	142	132	132	20	100	100	0	1254	1427	811	81	84	16	100	100	0	0.117	0.129	0.122	0.119	1.329	0.140	0.905	80	453	1310	1519	-3.098	137	1173	173	1346	0
2	24	9	"melA"	"STM4298"	10690	15600	110	189	209	69	132	133	21	87	67	0	1903	2413	1524	80	81	15	100	100	0	0.031	0.033	0.033	0.032	1.459	0.036	0.758	80	498	1880	2410	-4.999	57	1823	77	2333	0
2	1	10	"lasT"	"STM4600"	6700	15790	110	202	201	33	146	148	24	83	62	0	838	877	274	86	88	20	100	100	0	0.074	0.070	0.071	0.069	1.659	0.067	0.530	80	499	808	846	-3.747	56	752	55	791	0
2	2	10	"dniR"	"STM0260"	6870	15800	100	557	663	304	144	145	22	100	100	0	416	483	245	87	89	21	100	98	0	1.255	1.311	1.298	1.383	1.337	1.298	0.952	80	401	742	915	0.328	413	329	519	396	0
2	3	10	""	"STM0277"	7040	15790	110	259	271	61	147	148	23	98	91	0	1015	1079	413	86	87	15	100	100	0	0.121	0.125	0.129	0.119	1.519	0.121	0.790	80	440	1041	1117	-3.052	112	929	124	993	0
2	4	10	""	"STM0286"	7220	15780	100	201	206	40	143	144	21	85	66	0	867	869	340	84	84	14	100	100	0	0.074	0.080	0.079	0.073	1.838	0.079	0.590	80	394	841	848	-3.755	58	783	63	785	0
2	5	10	""	"STM0294"	7390	15790	100	227	230	59	139	140	21	91	85	0	784	818	416	83	83	14	100	100	0	0.126	0.124	0.121	0.115	1.650	0.119	0.757	80	396	789	826	-2.994	88	701	91	735	0
2	6	10	"yafH"	"STM0309"	7550	15780	80	194	197	31	139	140	20	90	75	0	477	498	238	84	84	15	100	100	0	0.140	0.140	0.150	0.135	1.677	0.126	0.607	52	293	448	472	-2.837	55	393	58	414	0
2	7	10	"nagZ"	"STM1209"	7730	15780	90	160	164	32	138	139	22	48	21	0	233	262	141	83	84	14	100	100	0	0.147	0.145	0.156	0.158	2.206	0.158	0.283	52	381	172	205	-2.769	22	150	26	179	0
2	8	10	"ycfU"	"STM1217"	7910	15770	80	154	160	31	133	135	21	48	25	0	178	183	62	81	83	15	98	96	0	0.216	0.265	0.340	0.298	2.794	0.215	0.169	52	320	118	129	-2.208	21	97	27	102	0
2	9	10	"ycfC"	"STM1233"	8080	15780	50	204	208	47	135	136	17	91	66	0	391	492	329	91	95	24	100	100	0	0.230	0.182	0.196	0.199	2.252	0.158	0.760	12	104	369	474	-2.120	69	300	73	401	0
2	10	10	""	"STM1251"	8260	15780	100	429	460	160	135	135	20	100	100	0	403	429	172	81	83	18	100	100	0	0.913	0.934	0.923	0.938	1.291	0.935	0.945	80	436	616	673	-0.131	294	322	325	348	0
2	11	10	"aadA"	"STM1264"	8430	15780	110	221	237	62	133	135	21	96	86	0	768	843	345	81	82	14	100	100	0	0.128	0.136	0.135	0.125	1.537	0.140	0.820	80	424	775	866	-2.965	88	687	104	762	0
2	12	10	"yeaQ"	"STM1274"	8600	15780	110	231	233	36	134	136	20	100	96	0	852	902	238	80	81	13	100	100	0	0.126	0.120	0.117	0.117	1.390	0.115	0.769	80	453	869	921	-2.993	97	772	99	822	0
2	13	10	"fumA"	"STM1468"	8780	15780	110	224	225	36	134	137	26	98	85	0	1125	1208	354	81	82	15	100	100	0	0.086	0.081	0.080	0.078	1.456	0.076	0.719	80	439	1134	1218	-3.536	90	1044	91	1127	0
2	14	10	"ompN"	"STM1473"	8950	15780	110	487	493	120	133	136	27	100	100	0	4560	5321	1629	82	84	22	100	100	0	0.079	0.069	0.067	0.068	1.187	0.066	0.928	80	426	4832	5599	-3.661	354	4478	360	5239	0
2	15	10	"ydgF"	"STM1482"	9120	15770	110	387	393	66	134	136	21	100	100	0	1704	1734	477	81	84	23	100	100	0	0.156	0.157	0.160	0.158	1.246	0.151	0.906	80	441	1876	1912	-2.681	253	1623	259	1653	0
2	16	10	"ynfK"	"STM1489"	9290	15780	100	532	587	345	136	139	25	100	98	0	3037	3050	1434	81	83	17	100	100	0	0.134	0.152	0.138	0.150	1.381	0.157	0.790	80	396	3352	3420	-2.900	396	2956	451	2969	0
2	17	10	""	"STM1498"	9460	15770	100	221	220	44	135	137	27	92	80	0	1208	1206	435	80	85	24	100	100	0	0.076	0.075	0.073	0.074	1.444	0.075	0.712	80	418	1214	1211	-3.713	86	1128	85	1126	0
2	18	10	"ynfB"	"STM1503"	9640	15770	90	375	370	110	136	138	23	96	90	0	973	984	388	81	86	27	100	100	0	0.268	0.259	0.272	0.243	1.509	0.260	0.928	52	349	1131	1137	-1.900	239	892	234	903	0
2	19	10	"virK"	"STM2781"	9810	15770	110	1494	1634	494	133	135	27	100	100	0	2191	2450	873	81	84	42	100	100	0	0.645	0.634	0.638	0.641	1.136	0.622	0.971	80	411	3471	3870	-0.633	1361	2110	1501	2369	0
2	20	10	""	"STM2789"	9960	15770	110	360	369	78	131	133	25	100	100	0	2322	2378	517	80	83	41	100	100	0	0.102	0.104	0.104	0.101	1.227	0.101	0.916	80	450	2471	2536	-3.291	229	2242	238	2298	0
2	21	10	"yqaE"	"STM2796"	10150	15770	110	197	203	44	132	131	20	91	73	0	706	781	268	78	80	14	100	100	0	0.104	0.101	0.100	0.094	1.557	0.103	0.646	80	464	693	774	-3.272	65	628	71	703	0
2	22	10	""	"STM4008"	10330	15770	110	313	320	61	131	131	20	100	100	0	1497	1564	428	79	81	14	100	100	0	0.128	0.127	0.126	0.126	1.231	0.124	0.903	80	453	1600	1674	-2.962	182	1418	189	1485	0
2	23	10	""	"STM4030"	10510	15770	100	1213	1236	854	132	133	20	100	100	0	1121	1161	843	80	81	15	100	100	0	1.038	1.021	1.024	1.001	1.191	1.018	0.974	80	432	2122	2185	0.054	1081	1041	1104	1081	0
2	24	10	""	"STM4044"	10680	15770	90	298	314	86	131	132	21	100	100	0	540	557	240	78	79	14	100	100	0	0.361	0.382	0.381	0.399	1.416	0.361	0.846	52	362	629	662	-1.468	167	462	183	479	0
2	1	11	"yghJ"	"STM2941"	6680	15960	110	217	219	32	147	149	24	93	76	0	3960	4445	1305	85	87	19	100	100	0	0.018	0.017	0.017	0.017	1.340	0.015	0.590	80	488	3945	4432	-5.791	70	3875	72	4360	0
2	2	11	""	"STM2950"	6870	15960	110	464	477	114	143	144	22	100	100	0	3912	3941	1262	86	88	19	100	100	0	0.084	0.087	0.087	0.086	1.223	0.086	0.954	80	437	4147	4189	-3.575	321	3826	334	3855	0
2	3	11	"ygcA"	"STM2957"	7040	15960	100	493	512	102	141	143	22	100	100	0	2393	2490	629	85	86	15	100	100	0	0.153	0.154	0.154	0.153	1.216	0.150	0.933	80	384	2660	2776	-2.713	352	2308	371	2405	0
2	4	11	"sdaB"	"STM2971"	7200	15950	90	220	229	49	142	143	22	96	80	0	947	941	348	84	88	29	100	100	0	0.090	0.102	0.105	0.093	1.635	0.093	0.653	52	362	941	944	-3.468	78	863	87	857	0
2	5	11	"fucP"	"STM2975"	7390	15970	110	174	301	461	141	143	22	63	37	0	537	837	1036	84	88	28	100	100	0	0.073	0.212	0.087	0.101	2.813	0.357	0.793	80	464	486	913	-3.779	33	453	160	753	0
2	6	11	"fucR"	"STM2979"	7560	15950	110	712	718	198	140	142	21	100	100	0	3367	3591	1188	84	86	17	100	100	0	0.174	0.165	0.170	0.161	1.241	0.163	0.959	80	455	3855	4085	-2.521	572	3283	578	3507	0
2	7	11	""	"STM3160"	7730	15960	110	233	233	36	138	140	22	97	90	0	745	762	157	83	84	14	100	100	0	0.144	0.140	0.141	0.132	1.477	0.131	0.712	80	466	757	774	-2.801	95	662	95	679	0
2	8	11	""	"STM3169"	7910	15950	100	156	156	28	135	137	22	48	25	0	353	389	173	82	83	14	100	100	0	0.077	0.068	0.105	0.099	2.369	0.060	0.132	80	430	292	328	-3.690	21	271	21	307	0
2	9	11	"ygiX"	"STM3177"	8080	15950	100	163	163	30	135	136	21	61	26	0	606	655	261	82	83	15	100	100	0	0.053	0.049	0.057	0.057	2.015	0.046	0.236	80	430	552	601	-4.226	28	524	28	573	0
2	10	11	"clpB"	"STM2660"	8260	15960	100	613	659	253	134	138	56	100	100	0	856	935	449	83	83	16	100	100	0	0.620	0.616	0.613	0.621	1.258	0.584	0.939	80	421	1252	1377	-0.690	479	773	525	852	0
2	11	11	"yfiN"	"STM2672"	8430	15940	110	707	787	297	136	137	21	100	100	0	1861	1999	879	81	82	17	100	100	0	0.321	0.339	0.342	0.340	1.156	0.334	0.971	80	440	2351	2569	-1.640	571	1780	651	1918	0
2	12	11	"recN"	"STM2684"	8610	15950	100	222	248	88	138	139	20	92	83	0	317	383	202	80	81	16	100	100	0	0.354	0.363	0.358	0.327	1.624	0.385	0.855	80	383	321	413	-1.496	84	237	110	303	0
2	13	11	"cueR"	"STM0499"	8770	15950	100	430	440	98	134	136	20	100	100	0	1105	1115	276	81	82	16	100	100	0	0.289	0.296	0.289	0.293	1.207	0.290	0.925	80	370	1320	1340	-1.791	296	1024	306	1034	0
2	14	11	""	"STM0509"	8940	15950	110	343	333	82	132	134	21	100	98	0	2790	2681	868	82	84	21	100	100	0	0.078	0.077	0.078	0.074	1.328	0.077	0.905	80	439	2919	2800	-3.682	211	2708	201	2599	0
2	15	11	"gcl"	"STM0517"	9120	15950	100	169	173	39	131	133	21	67	42	0	1232	1479	910	80	81	14	100	100	0	0.033	0.030	0.036	0.035	1.835	0.027	0.426	80	408	1190	1441	-4.922	38	1152	42	1399	0
2	16	11	"ybbV"	"STM0521"	9290	15950	100	152	152	26	133	136	27	37	8	0	869	864	348	80	79	13	100	100	0	0.024	0.024	0.040	0.039	1.890	0.018	0.058	80	396	808	803	-5.376	19	789	19	784	0
2	17	11	"ylbA"	"STM0526"	9470	15950	100	217	220	40	133	135	27	92	80	0	1346	1362	424	80	81	13	100	100	0	0.066	0.068	0.067	0.065	1.610	0.064	0.581	80	422	1350	1369	-3.914	84	1266	87	1282	0
2	18	11	"purE"	"STM0534"	9630	15950	100	278	291	91	132	133	21	100	98	0	546	630	276	79	81	15	100	100	0	0.313	0.289	0.280	0.273	1.384	0.291	0.884	80	390	613	710	-1.677	146	467	159	551	0
2	19	11	"ygaM"	"STM2802"	9810	15940	110	192	189	30	132	133	20	83	67	0	936	952	268	80	82	17	100	100	0	0.070	0.065	0.065	0.060	1.687	0.063	0.557	80	520	916	929	-3.835	60	856	57	872	0
2	20	11	"yeiA"	"STM2187"	10000	15950	80	183	199	59	132	134	21	71	51	0	629	822	590	81	88	28	100	98	0	0.093	0.090	0.092	0.090	1.717	0.088	0.722	52	286	599	808	-3.426	51	548	67	741	0
2	21	11	""	"STM2196"	10150	15940	100	354	368	90	133	136	37	100	100	0	2183	2209	737	82	92	43	100	100	0	0.105	0.110	0.111	0.110	1.249	0.107	0.852	80	361	2322	2362	-3.249	221	2101	235	2127	0
2	22	11	"bcr"	"STM2221"	10330	15940	110	222	225	40	131	133	21	97	92	0	2006	2160	723	79	80	14	100	100	0	0.047	0.045	0.046	0.044	1.415	0.043	0.760	80	442	2018	2175	-4.404	91	1927	94	2081	0
2	23	11	"yejK"	"STM2226"	10500	15940	90	348	353	79	130	133	21	100	100	0	875	895	287	78	80	14	100	100	0	0.274	0.273	0.267	0.272	1.224	0.261	0.913	52	363	1015	1040	-1.870	218	797	223	817	0
2	24	11	""	"STM2236"	10680	15950	100	151	154	26	132	133	22	45	15	0	953	943	343	78	79	14	100	100	0	0.022	0.025	0.033	0.035	1.918	0.024	0.158	80	488	894	887	-5.525	19	875	22	865	0
2	1	12	"Ctrl-6210ng/ul"	"Ctrl-6210ng/ul"	6680	16130	100	148	148	21	142	143	22	23	2	0	97	104	33	85	86	15	41	25	0	0.500	0.316	0.716	0.829	4.110	1.134	0.002	80	456	18	25	-1.000	6	12	6	19	-50
2	2	12	"Ctrl-Y210ng/ul"	"Ctrl-Y210ng/ul"	6860	16130	100	139	141	22	139	141	22	16	6	0	96	98	19	86	86	15	38	13	0	0.000	0.167	1.198	1.200	3.118	5.583	0.009	80	418	10	14	Error	0	10	2	12	-50
2	3	12	"Ctrl-Y610ng/ul"	"Ctrl-Y610ng/ul"	7030	16130	100	134	137	26	139	141	23	15	5	0	93	96	21	83	84	16	41	18	0	-0.500	-0.154	1.475	1.152	4.034	0.222	0.009	80	449	5	11	Error	-5	10	-2	13	-50
2	4	12	"Ctrl-OmpA10ng/ul"	"Ctrl-OmpA10ng/ul"	7210	16150	70	492	545	335	140	141	21	100	90	0	358	369	236	83	85	16	90	90	0	1.280	1.416	1.638	1.523	2.003	1.459	0.890	32	236	627	691	0.356	352	275	405	286	0
2	5	12	"ctrl-buffer"	"ctrl-buffer"	7380	16130	100	148	147	23	138	140	22	23	7	0	97	97	18	84	85	20	33	7	0	0.769	0.692	1.110	1.204	3.414	6.252	0.010	80	419	23	22	-0.379	10	13	9	13	-50
2	6	12	"Ctrl-RCA10ng/ul"	"Ctrl-RCA10ng/ul"	7550	16130	100	143	142	19	138	140	23	16	0	0	91	92	14	84	85	17	25	3	0	0.714	0.500	1.333	1.198	4.918	0.062	0.001	80	408	12	12	-0.485	5	7	4	8	-50
2	7	12	"Ctrl-6250ng/ul"	"Ctrl-6250ng/ul"	7720	16130	100	132	133	19	136	138	21	8	1	0	89	92	17	83	84	15	28	12	0	-0.667	-0.333	1.167	1.124	2.926	88.949	0.000	80	408	2	6	Error	-4	6	-3	9	-50
2	8	12	"Ctrl-Y250ng/ul"	"Ctrl-Y250ng/ul"	7900	16130	100	138	137	21	136	137	21	18	5	0	88	89	19	81	82	14	35	15	0	0.286	0.125	1.750	1.423	4.579	0.078	0.002	80	420	9	9	-1.807	2	7	1	8	-50
2	9	12	"Ctrl-Y650ng/ul"	"Ctrl-Y650ng/ul"	8070	16120	100	133	134	23	136	140	56	1	0	0	88	90	17	83	83	14	30	7	0	-0.600	-0.286	1.315	1.505	3.748	17.054	0.002	80	418	2	5	Error	-3	5	-2	7	-50
2	10	12	"Ctrl-OmpA50ng/ul"	"Ctrl-OmpA50ng/ul"	8250	16130	90	871	1580	1493	136	141	62	100	100	0	421	940	899	81	82	15	100	100	0	2.162	1.681	1.737	1.721	1.378	1.689	0.943	52	341	1075	2303	1.112	735	340	1444	859	0
2	11	12	"ctrl-buffer"	"ctrl-buffer"	8420	16120	100	151	163	47	135	136	21	43	28	0	94	110	41	79	80	15	48	37	0	1.067	0.903	1.362	1.195	3.402	1.362	0.326	80	408	31	59	0.093	16	15	28	31	-50
2	12	12	"Ctrl-RCA100ng/ul"	"Ctrl-RCA100ng/ul"	8590	16120	100	140	140	19	136	137	21	21	3	0	93	91	17	80	80	13	46	15	0	0.308	0.364	0.939	1.171	3.038	7.342	0.008	80	385	17	15	-1.700	4	13	4	11	-50
2	13	12	"Ctrl-62100ng/ul"	"Ctrl-62100ng/ul"	8760	16120	100	135	139	28	134	134	20	20	11	0	89	94	27	83	83	16	27	10	0	0.167	0.455	1.000	1.188	3.546	2.491	0.053	80	408	7	16	-2.585	1	6	5	11	-50
2	14	12	"Ctrl-Y2100ng/ul"	"Ctrl-Y2100ng/ul"	8940	16120	100	138	139	26	133	133	20	20	8	0	85	91	25	82	84	21	22	10	0	1.667	0.667	0.934	1.105	3.657	0.649	0.069	80	408	8	15	0.737	5	3	6	9	-50
2	15	12	"Ctrl-Y6100ng/ul"	"Ctrl-Y6100ng/ul"	9110	16120	100	136	143	29	133	133	22	27	11	0	88	89	20	80	80	14	30	12	0	0.375	1.111	1.486	1.634	4.090	4.144	0.043	80	408	11	19	-1.415	3	8	10	9	-50
2	16	12	"Ctrl-OmpA100ng/ul"	"Ctrl-OmpA100ng/ul"	9290	16120	100	827	2122	2619	131	133	20	100	100	0	547	1399	1823	79	79	13	100	98	0	1.487	1.508	1.541	1.547	1.353	1.467	0.961	80	435	1164	3311	0.573	696	468	1991	1320	0
2	17	12	"ctrl-buffer"	"ctrl-buffer"	9450	16110	50	382	364	84	139	141	24	100	100	0	257	255	70	84	86	19	91	91	0	1.405	1.316	1.293	1.411	2.317	1.298	0.731	12	104	416	396	0.490	243	173	225	171	0
2	18	12	"Ctrl-RCA50ng/ul"	"Ctrl-RCA50ng/ul"	9630	16110	100	140	143	24	133	136	25	23	6	0	86	89	18	79	80	16	27	7	0	1.000	1.000	1.636	1.465	3.342	95.722	0.000	80	466	14	20	0.000	7	7	10	10	-50
2	19	12	"Ctrl-62400ng/ul"	"Ctrl-62400ng/ul"	9810	16130	60	176	172	35	132	131	19	71	53	0	87	88	20	79	80	13	37	18	0	5.500	4.444	2.679	2.684	4.338	11.275	0.015	32	176	52	49	2.459	44	8	40	9	0
2	20	12	"Ctrl-Y2400ng/ul"	"Ctrl-Y2400ng/ul"	9970	16110	100	147	153	34	134	134	20	37	17	0	82	84	15	80	84	24	10	1	0	6.500	4.750	1.760	1.898	4.088	16.304	0.007	80	455	15	23	2.700	13	2	19	4	-50
2	21	12	"Ctrl-Y6400ng/ul"	"Ctrl-Y6400ng/ul"	10180	16090	110	219	232	82	132	136	34	75	55	0	861	1064	850	81	90	39	88	87	0	0.112	0.102	0.103	0.118	2.414	0.088	0.602	80	433	867	1083	-3.164	87	780	100	983	0
2	22	12	"Ctrl-OmpA400ng/ul"	"Ctrl-OmpA400ng/ul"	10320	16110	110	2877	3855	3085	131	134	21	100	100	0	2038	2812	2424	80	82	15	100	100	0	1.402	1.363	1.398	1.398	1.266	1.326	0.954	80	465	4704	6456	0.488	2746	1958	3724	2732	0
2	23	12	"ctrl-buffer"	"ctrl-buffer"	10520	16120	70	901	836	404	132	136	24	100	100	0	559	531	258	83	83	16	100	100	0	1.616	1.571	1.602	1.555	1.543	1.563	0.914	32	236	1245	1152	0.692	769	476	704	448	0
2	24	12	"Ctrl-RCAbuffer"	"Ctrl-RCAbuffer"	10680	16110	60	189	195	45	133	133	23	84	53	0	141	136	32	81	80	14	84	75	0	0.933	1.127	1.182	1.056	2.022	1.392	0.416	32	176	116	117	-0.100	56	60	62	55	0
2	1	13	"phoP"	"STM1231"	6690	16330	90	464	484	211	140	142	26	100	96	0	631	727	423	86	86	15	100	100	0	0.594	0.537	0.546	0.546	1.391	0.502	0.902	52	354	869	985	-0.750	324	545	344	641	0
2	2	13	"phoP"	"STM1231"	6860	16320	110	768	755	387	139	141	22	98	98	0	1240	1270	800	86	86	14	100	100	0	0.545	0.520	0.539	0.550	1.422	0.501	0.971	80	468	1783	1800	-0.876	629	1154	616	1184	0
2	3	13	"phoP"	"STM1231"	7020	16320	90	1168	1094	384	145	152	39	100	100	0	2082	1957	840	86	102	75	100	100	0	0.513	0.507	0.504	0.523	1.191	0.490	0.972	52	345	3019	2820	-0.964	1023	1996	949	1871	0
2	4	13	"phoQ"	"STM1230"	7210	16320	100	331	402	198	139	144	35	95	85	0	868	1022	663	85	96	65	100	96	0	0.245	0.281	0.287	0.273	1.477	0.283	0.947	80	438	975	1200	-2.028	192	783	263	937	0
2	5	13	"phoQ"	"STM1230"	7370	16310	90	901	970	240	141	147	43	100	100	0	4080	4154	1377	86	118	194	100	100	0	0.190	0.204	0.209	0.209	1.186	0.199	0.957	52	347	4754	4897	-2.394	760	3994	829	4068	0
2	6	13	"hupA"	"STM4170"	7550	16300	90	639	642	236	142	146	37	100	96	0	803	850	364	85	108	163	98	82	0	0.692	0.654	0.666	0.647	1.311	0.650	0.955	52	365	1215	1265	-0.531	497	718	500	765	0
2	7	13	"sopB"	"STM1091"	7730	16310	110	321	327	95	139	141	22	97	95	0	3005	3094	1320	82	83	16	100	100	0	0.062	0.062	0.062	0.060	1.389	0.061	0.870	80	478	3105	3200	-4.005	182	2923	188	3012	0
2	8	13	"pipC"	"STM0375"	7910	16310	100	241	249	60	138	139	21	98	96	0	1241	1414	551	81	82	13	100	100	0	0.089	0.083	0.080	0.079	1.445	0.082	0.794	80	407	1263	1444	-3.493	103	1160	111	1333	0
2	9	13	"pipC"	"STM0375"	8090	16300	100	190	189	40	135	137	22	73	60	0	854	844	312	82	83	14	100	100	0	0.071	0.071	0.083	0.074	1.829	0.068	0.478	80	424	827	816	-3.811	55	772	54	762	0
2	10	13	"pipC"	"STM0375"	8260	16300	110	216	216	29	135	137	23	97	85	0	1176	1166	211	80	82	15	100	100	0	0.074	0.075	0.073	0.071	1.509	0.069	0.630	80	440	1177	1167	-3.758	81	1096	81	1086	0
2	11	13	"ssrB"	"STM1391"	8430	16290	110	322	333	84	135	137	20	100	100	0	1700	1817	580	80	81	15	100	100	0	0.115	0.114	0.106	0.110	1.313	0.111	0.877	80	441	1807	1935	-3.115	187	1620	198	1737	0
2	12	13	"ssrB"	"STM1391"	8600	16290	110	301	304	61	135	137	20	98	97	0	1542	1537	371	80	81	14	100	100	0	0.114	0.116	0.114	0.111	1.466	0.110	0.834	80	440	1628	1626	-3.139	166	1462	169	1457	0
2	13	13	"lrp"	"STM0959"	8770	16300	100	441	479	147	136	137	20	100	100	0	1187	1386	584	81	81	15	100	100	0	0.276	0.263	0.261	0.264	1.216	0.254	0.941	80	382	1411	1648	-1.858	305	1106	343	1305	0
2	14	13	"lrp"	"STM0959"	8930	16300	110	804	807	119	136	148	107	100	100	0	2209	2216	339	80	87	50	100	100	0	0.314	0.314	0.314	0.313	1.120	0.305	0.860	80	439	2797	2807	-1.672	668	2129	671	2136	0
2	15	13	"gyrA"	"STM2272"	9110	16300	110	9119	9358	3355	133	144	105	100	100	0	7773	8103	2986	81	87	49	100	100	0	1.168	1.150	1.119	1.153	1.164	1.141	0.966	80	453	16678	17247	0.224	8986	7692	9225	8022	0
2	16	13	"gyrA"	"STM2272"	9280	16300	100	2874	3423	1449	131	133	22	100	100	0	2349	2857	1236	78	80	14	100	100	0	1.208	1.185	1.181	1.200	1.223	1.180	0.978	80	394	5014	6071	0.272	2743	2271	3292	2779	0
2	17	13	"gyrA"	"STM2272"	9460	16290	100	1001	1301	880	133	137	22	100	98	0	845	1036	715	80	81	14	100	100	0	1.135	1.222	1.254	1.201	1.385	1.226	0.971	80	460	1633	2124	0.182	868	765	1168	956	0
2	18	13	"csrA"	"STM2826"	9630	16300	100	513	506	119	133	135	21	100	98	0	900	853	247	78	79	15	100	100	0	0.462	0.481	0.489	0.476	1.342	0.467	0.924	80	393	1202	1148	-1.113	380	822	373	775	0
2	19	13	"crp"	"STM3466"	9790	16290	100	390	407	115	132	133	20	98	98	0	1232	1284	462	78	78	13	100	100	0	0.224	0.228	0.234	0.223	1.257	0.225	0.935	80	400	1412	1481	-2.161	258	1154	275	1206	0
2	20	13	"yhhP"	"STM3578"	9970	16290	110	293	287	49	132	133	21	100	100	0	825	838	192	79	79	13	100	100	0	0.216	0.204	0.207	0.200	1.307	0.200	0.847	80	466	907	914	-2.212	161	746	155	759	0
2	21	13	"yhhP"	"STM3578"	10150	16290	100	224	224	36	133	135	22	98	90	0	548	554	121	79	78	13	100	100	0	0.194	0.192	0.189	0.180	1.552	0.186	0.690	80	429	560	566	-2.366	91	469	91	475	0
2	22	13	"topA"	"STM1714"	10320	16300	110	1849	1996	657	133	135	22	100	100	0	2870	3310	1145	79	80	14	100	100	0	0.615	0.577	0.583	0.577	1.120	0.567	0.975	80	445	4507	5094	-0.702	1716	2791	1863	3231	0
2	23	13	"topA"	"STM1714"	10510	16290	110	713	878	375	134	136	22	100	100	0	1134	1310	646	79	80	15	100	100	0	0.549	0.604	0.612	0.607	1.183	0.589	0.945	80	479	1634	1975	-0.866	579	1055	744	1231	0
2	24	13	"topA"	"STM1714"	10690	16280	100	669	740	402	132	134	24	100	100	0	969	1094	684	77	77	14	100	100	0	0.602	0.598	0.606	0.591	1.343	0.586	0.957	80	445	1429	1625	-0.732	537	892	608	1017	0
2	1	14	"malY"	"STM1464"	6690	16480	100	161	171	39	144	146	27	40	18	0	442	438	128	84	84	16	100	100	0	0.047	0.076	0.082	0.093	2.846	0.057	0.087	80	460	375	381	-4.396	17	358	27	354	0
2	2	14	""	"STM1865"	6850	16480	90	185	188	30	142	143	22	78	48	0	317	315	68	84	85	16	100	100	0	0.185	0.199	0.191	0.179	1.934	0.182	0.430	52	350	276	277	-2.438	43	233	46	231	0
2	3	14	"yheU"	"STM3463"	7040	16480	110	191	190	27	139	143	30	78	33	0	518	562	175	82	89	43	100	100	0	0.119	0.106	0.112	0.106	1.617	0.096	0.456	80	547	488	531	-3.068	52	436	51	480	0
2	4	14	""	"STM2507"	7220	16480	90	193	193	36	138	139	22	80	57	0	514	540	187	81	82	15	100	100	0	0.127	0.120	0.122	0.123	1.731	0.116	0.567	52	342	488	514	-2.977	55	433	55	459	0
2	5	14	"ilvY"	"STM3908"	7380	16480	100	262	266	46	140	141	30	98	95	0	519	508	122	82	90	91	100	98	0	0.279	0.296	0.292	0.287	1.427	0.293	0.817	80	440	559	552	-1.841	122	437	126	426	0
2	6	14	""	"STM2906"	7550	16480	100	176	182	35	137	139	24	73	40	0	203	208	62	82	83	15	100	100	0	0.322	0.357	0.351	0.326	2.114	0.364	0.412	80	462	160	171	-1.633	39	121	45	126	0
2	7	14	"ssaR"	"STM1419"	7730	16480	110	369	376	59	139	140	22	100	100	0	3007	3106	632	83	83	15	100	100	0	0.079	0.078	0.077	0.078	1.191	0.076	0.917	80	497	3154	3260	-3.668	230	2924	237	3023	0
2	8	14	"pykF"	"STM1378"	7900	16470	100	153	171	74	139	138	22	38	16	0	283	452	583	81	83	14	100	100	0	0.069	0.086	0.123	0.112	1.993	0.111	0.710	80	455	216	403	-3.851	14	202	32	371	0
2	9	14	"gyrB"	"STM3835"	8090	16460	60	178	197	66	136	137	22	75	50	0	200	323	285	85	86	18	100	87	0	0.365	0.256	0.256	0.292	2.595	0.217	0.679	32	176	157	299	-1.453	42	115	61	238	0
2	10	14	"serC"	"STM0977"	8250	16470	110	223	234	49	136	137	21	98	93	0	715	785	310	80	81	15	100	100	0	0.137	0.139	0.136	0.136	1.465	0.135	0.777	80	489	722	803	-2.868	87	635	98	705	0
2	11	14	"cbiA"	"STM2035"	8410	16470	100	143	144	24	134	134	20	27	11	0	104	118	64	79	80	14	68	45	0	0.360	0.256	0.625	0.683	3.210	0.242	0.095	80	438	34	49	-1.474	9	25	10	39	-50
2	12	14	"hin"	"STM2772"	8590	16470	100	167	184	59	135	135	22	65	37	0	1179	1601	1639	79	80	14	100	100	0	0.029	0.032	0.032	0.033	1.636	0.032	0.647	80	464	1132	1571	-5.103	32	1100	49	1522	0
2	13	14	"yfiA"	"STM2665"	8770	16470	100	514	545	156	136	135	21	100	100	0	949	1045	367	78	79	13	100	100	0	0.434	0.423	0.421	0.423	1.191	0.417	0.938	80	440	1249	1376	-1.204	378	871	409	967	0
2	14	14	""	"STM0382"	8940	16470	100	219	237	112	133	134	21	90	76	0	1995	2267	1840	77	79	16	100	100	0	0.045	0.047	0.045	0.044	1.684	0.051	0.820	80	440	2004	2294	-4.479	86	1918	104	2190	0
2	15	14	"ybbP"	"STM0508"	9120	16470	110	411	452	186	130	133	21	100	100	0	2035	2173	1170	79	80	14	100	100	0	0.144	0.154	0.152	0.152	1.203	0.152	0.955	80	484	2237	2416	-2.799	281	1956	322	2094	0
2	16	14	"fepE"	"STM0589"	9280	16460	100	651	670	254	131	133	21	100	100	0	2584	2627	1257	78	78	14	100	100	0	0.208	0.211	0.213	0.211	1.163	0.205	0.967	80	389	3026	3088	-2.269	520	2506	539	2549	0
2	17	14	"trpL"	"STM1722"	9430	16470	90	164	168	45	132	134	22	61	30	0	207	262	233	79	79	14	100	98	0	0.250	0.197	0.231	0.217	2.232	0.150	0.404	52	366	160	219	-2.000	32	128	36	183	0
2	18	14	"ivbL"	"STM3797"	9640	16470	100	150	146	25	132	133	21	41	12	0	224	221	55	77	79	14	97	97	0	0.122	0.097	0.158	0.167	2.819	0.107	0.086	80	445	165	158	-3.030	18	147	14	144	0
2	19	14	"EMPTY"	"EMPTY"	9790	16460	100	132	135	18	132	134	26	11	1	0	94	93	19	78	79	14	53	26	0	0.000	0.200	0.895	0.829	2.750	9.243	0.018	80	413	16	18	Error	0	16	3	15	-75
2	20	14	"EMPTY"	"EMPTY"	9970	16460	100	140	141	20	132	134	27	12	1	0	80	84	18	78	79	13	30	13	0	4.000	1.500	1.000	1.169	4.838	13810.497	0.000	80	440	10	15	2.000	8	2	9	6	-75
2	21	14	"EMPTY"	"EMPTY"	10140	16460	100	136	137	23	133	134	25	20	1	0	79	80	14	78	78	13	18	8	0	3.000	2.000	1.769	2.024	4.437	33.459	0.002	80	428	4	6	1.585	3	1	4	2	-75
2	22	14	"EMPTY"	"EMPTY"	10310	16450	100	134	132	18	132	135	25	7	0	0	83	84	15	78	78	15	20	8	0	0.400	0.000	1.100	1.103	3.680	0.051	0.002	80	401	7	6	-1.322	2	5	0	6	-75
2	23	14	"EMPTY"	"EMPTY"	10480	16450	100	134	137	26	132	134	22	20	3	0	78	79	13	77	78	15	15	1	0	2.000	2.500	2.000	1.719	3.679	0.076	0.004	80	430	3	7	1.000	2	1	5	2	-75
2	24	14	"EMPTY"	"EMPTY"	10660	16450	100	130	131	19	133	135	23	7	0	0	77	79	14	77	77	14	15	2	0	100000.000	-1.000	1.385	1.477	4.285	7.894	0.013	80	486	-3	0	16.610	-3	0	-2	2	-75
3	1	1	"yjiW"	"STM4523"	11230	14240	110	196	196	32	136	137	21	91	72	0	1214	1214	396	84	85	15	100	100	0	0.053	0.053	0.052	0.051	1.825	0.052	0.590	80	528	1190	1190	-4.235	60	1130	60	1130	0
3	2	1	"yjjW"	"STM4565"	11410	14220	110	287	313	106	136	139	22	100	100	0	3007	3455	1883	85	87	20	100	100	0	0.052	0.053	0.052	0.051	1.345	0.050	0.855	80	498	3073	3547	-4.274	151	2922	177	3370	0
3	3	1	"yibL"	"STM3689"	11580	14220	110	244	245	39	138	140	21	100	97	0	1610	1655	373	84	86	19	100	100	0	0.069	0.068	0.070	0.065	1.428	0.062	0.740	80	483	1632	1678	-3.848	106	1526	107	1571	0
3	4	1	"fba"	"STM3068"	11750	14220	110	1014	1017	147	139	139	20	100	100	0	3849	3874	697	84	85	16	100	100	0	0.232	0.232	0.232	0.232	1.112	0.228	0.964	80	497	4640	4668	-2.105	875	3765	878	3790	0
3	5	1	"yhaH"	"STM3234"	11930	14220	110	375	383	77	140	141	21	100	100	0	1903	1868	463	84	85	15	100	100	0	0.129	0.136	0.136	0.134	1.202	0.135	0.907	80	498	2054	2027	-2.952	235	1819	243	1784	0
3	6	1	"rpoD"	"STM3211"	12100	14210	110	961	1000	325	138	141	22	100	100	0	811	859	338	82	83	14	100	100	0	1.129	1.109	1.109	1.130	1.229	1.091	0.943	80	490	1552	1639	0.175	823	729	862	777	0
3	7	1	""	"STM2551"	12270	14220	100	417	424	70	135	139	22	100	100	0	1600	1668	353	82	84	14	100	100	0	0.186	0.182	0.181	0.181	1.205	0.174	0.914	80	440	1800	1875	-2.428	282	1518	289	1586	0
3	8	1	"gltI"	"STM0665"	12450	14210	110	450	459	110	135	138	22	100	100	0	3127	3207	985	85	86	15	100	100	0	0.104	0.104	0.103	0.103	1.202	0.101	0.925	80	502	3357	3446	-3.272	315	3042	324	3122	0
3	9	1	"nagC"	"STM0682"	12620	14210	110	304	312	57	142	143	22	100	100	0	1531	1623	319	84	85	17	100	100	0	0.112	0.110	0.107	0.107	1.269	0.112	0.863	80	488	1609	1709	-3.159	162	1447	170	1539	0
3	10	1	"glnS"	"STM0686"	12790	14210	110	2462	2719	847	142	143	24	100	100	0	18574	20197	5431	86	92	76	100	100	0	0.125	0.128	0.123	0.126	1.122	0.131	0.957	80	502	20808	22688	-2.994	2320	18488	2577	20111	0
3	11	1	"sipD"	"STM2883"	12970	14210	100	391	387	65	138	139	23	100	100	0	3461	3429	784	85	92	81	100	100	0	0.075	0.074	0.075	0.074	1.206	0.072	0.912	80	432	3629	3593	-3.738	253	3376	249	3344	0
3	12	1	"eutC"	"STM2457"	13140	14210	110	147	153	28	141	143	27	23	5	0	825	857	248	85	86	15	100	100	0	0.008	0.016	0.040	0.035	1.919	0.013	0.028	80	461	746	784	-6.946	6	740	12	772	0
3	13	1	"udp"	"STM3968"	13300	14210	110	354	367	76	139	142	28	100	100	0	3283	3205	821	84	91	83	100	100	0	0.067	0.073	0.071	0.072	1.269	0.070	0.876	80	495	3414	3349	-3.895	215	3199	228	3121	0
3	14	1	"metR"	"STM3964"	13490	14210	110	608	604	121	139	140	22	100	100	0	4031	3983	830	84	91	81	100	100	0	0.119	0.119	0.120	0.118	1.163	0.119	0.947	80	523	4416	4364	-3.073	469	3947	465	3899	0
3	15	1	"rthB"	"STM3960"	13660	14210	110	373	384	77	141	142	21	100	100	0	4235	4175	899	84	86	16	100	100	0	0.056	0.059	0.058	0.058	1.246	0.059	0.902	80	469	4383	4334	-4.161	232	4151	243	4091	0
3	16	1	"yigI"	"STM3956"	13820	14210	110	379	388	77	141	142	22	100	100	0	2575	2552	526	84	90	50	100	100	0	0.096	0.100	0.097	0.098	1.227	0.098	0.901	80	483	2729	2715	-3.388	238	2491	247	2468	0
3	17	1	"corA"	"STM3952"	14000	14210	110	1034	1072	252	141	143	22	100	100	0	4973	5004	1142	85	90	49	100	100	0	0.183	0.189	0.190	0.187	1.124	0.183	0.954	80	511	5781	5850	-2.453	893	4888	931	4919	0
3	18	1	"yigA"	"STM3948"	14170	14200	110	702	701	144	140	142	22	100	100	0	3300	3391	779	83	87	30	100	100	0	0.175	0.170	0.168	0.169	1.130	0.166	0.951	80	490	3779	3869	-2.517	562	3217	561	3308	0
3	19	1	"priB"	"STM4392"	14340	14210	100	1581	1546	438	142	143	23	100	100	0	1022	1001	313	83	86	32	100	100	0	1.532	1.529	1.523	1.543	1.166	1.516	0.957	80	420	2378	2322	0.616	1439	939	1404	918	0
3	20	1	"ytfJ"	"STM4405"	14510	14210	100	183	193	37	142	143	23	78	41	0	693	757	221	82	83	14	100	100	0	0.067	0.076	0.079	0.069	1.856	0.073	0.439	80	442	652	726	-3.897	41	611	51	675	0
3	21	1	"mpl"	"STM4416"	14700	14200	100	158	157	27	138	140	22	45	18	0	195	206	49	84	85	15	100	100	0	0.180	0.156	0.240	0.231	2.251	0.121	0.068	80	451	131	141	-2.472	20	111	19	122	0
3	22	1	""	"STM4420"	14870	14210	100	148	149	23	143	149	90	0	0	0	196	205	45	84	85	21	100	98	0	0.045	0.050	0.140	0.123	2.516	5.112	0.052	80	420	117	127	-4.485	5	112	6	121	0
3	23	1	""	"STM4424"	15040	14210	100	144	147	27	143	149	89	0	0	0	221	236	73	82	84	22	100	98	0	0.007	0.026	0.162	0.133	2.995	0.019	0.003	80	432	140	158	-7.119	1	139	4	154	0
3	24	1	""	"STM4428"	15220	14200	110	154	157	22	143	143	24	33	6	0	508	536	153	85	85	15	100	100	0	0.026	0.031	0.048	0.047	2.187	0.026	0.048	80	552	434	465	-5.265	11	423	14	451	0
3	1	2	"clpX"	"STM0449"	11220	14390	110	2458	2472	658	134	136	21	100	100	0	1830	1878	568	84	85	15	100	100	0	1.331	1.303	1.283	1.312	1.156	1.291	0.950	80	495	4070	4132	0.413	2324	1746	2338	1794	0
3	2	2	"ptrB"	"STM1879"	11400	14390	100	373	379	73	135	136	21	100	100	0	453	489	125	85	87	21	100	100	0	0.647	0.604	0.609	0.605	1.308	0.582	0.880	80	396	606	648	-0.629	238	368	244	404	0
3	3	2	"yihV"	"STM4024"	11570	14390	110	196	203	31	136	137	22	95	77	0	4114	3960	923	85	86	15	100	100	0	0.015	0.017	0.018	0.019	1.485	0.017	0.564	80	439	4089	3942	-6.069	60	4029	67	3875	0
3	4	2	"thiG"	"STM4160"	11740	14390	100	262	266	45	137	138	21	100	98	0	3636	3681	953	81	83	16	100	100	0	0.035	0.036	0.035	0.035	1.350	0.035	0.828	80	408	3680	3729	-4.830	125	3555	129	3600	0
3	5	2	"thiC"	"STM4164"	11920	14390	110	182	188	32	137	139	22	81	50	0	834	901	317	81	83	15	100	100	0	0.060	0.062	0.064	0.060	1.798	0.059	0.464	80	441	798	871	-4.065	45	753	51	820	0
3	6	2	"yjaG"	"STM4169"	12090	14390	110	394	400	84	137	139	23	100	100	0	2958	3051	938	83	85	15	100	100	0	0.089	0.089	0.090	0.089	1.186	0.085	0.915	80	453	3132	3231	-3.484	257	2875	263	2968	0
3	7	2	""	"STM2701"	12270	14390	110	287	289	52	133	136	23	100	100	0	2180	2404	753	84	85	15	100	100	0	0.073	0.067	0.068	0.067	1.312	0.060	0.826	80	439	2250	2476	-3.767	154	2096	156	2320	0
3	8	2	"stfE"	"STM0198"	12440	14390	100	169	170	31	136	137	22	63	35	0	2296	2492	670	85	86	15	100	100	0	0.015	0.014	0.018	0.019	1.436	0.014	0.346	80	396	2244	2441	-6.066	33	2211	34	2407	0
3	9	2	"eutQ"	"STM2468"	12610	14390	100	202	204	33	139	139	22	91	76	0	2149	2247	627	84	86	22	100	100	0	0.031	0.030	0.030	0.030	1.546	0.026	0.539	80	408	2128	2228	-5.035	63	2065	65	2163	0
3	10	2	"eutN"	"STM2464"	12790	14390	110	154	163	41	139	140	23	41	17	0	1132	1432	1058	85	88	25	100	100	0	0.014	0.018	0.027	0.028	1.462	0.023	0.344	80	454	1062	1371	-6.125	15	1047	24	1347	0
3	11	2	"prpB"	"STM0368"	12960	14380	110	173	178	31	138	138	20	72	47	0	1337	1487	467	84	85	14	100	100	0	0.028	0.029	0.032	0.032	1.692	0.027	0.383	80	440	1288	1443	-5.162	35	1253	40	1403	0
3	12	2	"tus"	"STM1470"	13130	14380	110	297	300	46	138	140	26	100	100	0	2616	2681	576	85	86	16	100	100	0	0.063	0.062	0.061	0.061	1.298	0.060	0.850	80	465	2690	2758	-3.993	159	2531	162	2596	0
3	13	2	"ogt"	"STM1659"	13310	14380	110	526	550	167	140	142	27	100	100	0	2968	3241	1209	86	86	18	100	100	0	0.134	0.130	0.131	0.129	1.194	0.128	0.932	80	452	3268	3565	-2.900	386	2882	410	3155	0
3	14	2	"rpmF"	"STM1191"	13470	14390	110	1091	1052	183	141	142	22	100	100	0	437	437	88	84	86	16	100	100	0	2.691	2.581	2.625	2.609	1.255	2.642	0.909	80	441	1303	1264	1.428	950	353	911	353	0
3	15	2	"fabG"	"STM1195"	13650	14380	110	3546	3714	990	140	142	21	100	100	0	3277	3245	766	84	86	16	100	100	0	1.067	1.131	1.135	1.124	1.107	1.132	0.953	80	439	6599	6735	0.093	3406	3193	3574	3161	0
3	16	2	"phsA"	"STM2065"	13810	14380	110	427	442	90	141	142	22	100	100	0	8213	8567	2412	83	86	19	100	100	0	0.035	0.035	0.034	0.035	1.211	0.034	0.920	80	439	8416	8785	-4.829	286	8130	301	8484	0
3	17	2	"dacD"	"STM2062"	13990	14390	110	642	653	168	142	144	22	100	100	0	5789	5918	1872	84	86	19	100	100	0	0.088	0.088	0.085	0.087	1.181	0.084	0.929	80	453	6205	6345	-3.512	500	5705	511	5834	0
3	18	2	"pefD"	"PSLT016"	14160	14380	100	256	261	70	141	144	22	97	95	0	4558	4554	1173	85	87	17	100	100	0	0.026	0.027	0.026	0.025	1.495	0.025	0.685	80	420	4588	4589	-5.282	115	4473	120	4469	0
3	19	2	"ybjG"	"STM0865"	14340	14380	100	268	278	47	141	143	23	100	98	0	1268	1306	351	84	87	32	100	100	0	0.107	0.112	0.114	0.110	1.291	0.106	0.809	80	408	1311	1359	-3.221	127	1184	137	1222	0
3	20	2	"thiM"	"STM2147"	14510	14380	110	415	433	103	143	145	32	100	100	0	934	1002	310	84	96	103	100	100	0	0.320	0.316	0.310	0.313	1.253	0.306	0.905	80	426	1122	1208	-1.644	272	850	290	918	0
3	21	2	"thiI"	"STM0425"	14680	14390	110	562	652	342	143	144	30	100	98	0	2523	3051	1871	84	96	100	100	100	0	0.172	0.172	0.166	0.166	1.350	0.170	0.931	80	451	2858	3476	-2.541	419	2439	509	2967	0
3	22	2	"hilD"	"STM2875"	14860	14380	100	963	1151	603	141	147	90	100	100	0	2038	2464	1285	85	87	23	100	100	0	0.421	0.425	0.415	0.420	1.187	0.432	0.956	80	420	2775	3389	-1.248	822	1953	1010	2379	0
3	23	2	"prgK"	"STM2871"	15040	14380	110	585	640	207	143	148	87	100	100	0	2587	3095	1222	85	86	21	100	100	0	0.177	0.165	0.162	0.163	1.234	0.157	0.929	80	452	2944	3507	-2.501	442	2502	497	3010	0
3	24	2	"nhoA"	"STM1582"	15210	14380	100	167	169	29	143	145	22	52	23	0	227	263	141	85	85	15	100	98	0	0.169	0.146	0.167	0.161	2.192	0.015	0.046	80	440	166	204	-2.565	24	142	26	178	0
3	1	3	"hsdS"	"STM4524"	11220	14580	110	293	306	64	136	137	21	100	100	0	5683	5837	1547	82	84	15	100	100	0	0.028	0.030	0.030	0.029	1.371	0.028	0.843	80	512	5758	5925	-5.157	157	5601	170	5755	0
3	2	3	"hisF"	"STM2077"	11390	14560	110	715	785	262	136	137	22	100	100	0	3158	3526	1338	84	86	15	100	100	0	0.188	0.189	0.185	0.187	1.168	0.182	0.942	80	454	3653	4091	-2.408	579	3074	649	3442	0
3	3	3	"trmD"	"STM2674"	11560	14570	110	4870	5241	1518	135	136	21	100	100	0	1517	1626	506	84	85	15	100	100	0	3.304	3.311	3.309	3.340	1.174	3.307	0.957	80	453	6168	6648	1.724	4735	1433	5106	1542	0
3	4	3	"fruF"	"STM2206"	11740	14570	110	869	904	168	135	137	22	100	100	0	1641	1717	377	81	83	15	100	100	0	0.471	0.470	0.488	0.471	1.172	0.458	0.936	80	440	2294	2405	-1.088	734	1560	769	1636	0
3	5	3	"asrB"	"STM2549"	11900	14560	110	184	193	31	136	138	23	92	53	0	1714	1851	481	81	83	16	100	100	0	0.029	0.032	0.032	0.031	1.627	0.029	0.453	80	441	1681	1827	-5.088	48	1633	57	1770	0
3	6	3	"sifA"	"STM1224"	12080	14560	110	579	623	182	136	139	24	100	100	0	2727	3020	941	83	85	17	100	100	0	0.168	0.166	0.164	0.163	1.221	0.163	0.910	80	453	3087	3424	-2.577	443	2644	487	2937	0
3	7	3	"cbiM"	"STM2023"	12260	14560	110	216	214	32	135	136	23	98	83	0	3266	3288	560	84	85	15	100	100	0	0.025	0.025	0.025	0.024	1.444	0.023	0.613	80	453	3263	3283	-5.296	81	3182	79	3204	0
3	8	3	"cbiP"	"STM2019"	12430	14560	110	249	255	43	134	146	198	3	0	0	2549	2658	488	84	91	133	100	100	0	0.047	0.047	0.046	0.045	1.367	0.045	0.764	80	439	2580	2695	-4.422	115	2465	121	2574	0
3	9	3	"samB"	"PSLT054"	12610	14560	110	350	368	102	135	140	82	98	72	0	1374	1534	556	84	92	153	100	100	0	0.167	0.161	0.157	0.157	1.288	0.157	0.868	80	440	1505	1683	-2.585	215	1290	233	1450	0
3	10	3	"uhpT"	"STM3787"	12780	14560	110	187	188	30	136	137	22	87	55	0	1939	2044	519	83	83	14	100	100	0	0.027	0.027	0.030	0.028	1.581	0.025	0.416	80	453	1907	2013	-5.186	51	1856	52	1961	0
3	11	3	"trpA"	"STM1727"	12960	14560	110	245	257	49	136	137	21	98	98	0	958	978	224	83	83	14	100	100	0	0.125	0.135	0.135	0.131	1.392	0.132	0.769	80	454	984	1016	-3.005	109	875	121	895	0
3	12	3	"rhaT"	"STM4050"	13130	14570	110	192	192	29	134	137	22	90	67	0	2549	2576	488	82	83	14	100	100	0	0.024	0.023	0.025	0.024	1.469	0.023	0.577	80	438	2525	2552	-5.411	58	2467	58	2494	0
3	13	3	"glnQ"	"STM0828"	13300	14570	110	571	568	113	136	138	22	100	100	0	3613	3828	937	83	85	16	100	100	0	0.123	0.115	0.113	0.115	1.319	0.111	0.924	80	451	3965	4177	-3.021	435	3530	432	3745	0
3	14	3	""	"STM4158"	13480	14560	100	214	222	44	140	141	23	93	81	0	832	845	178	82	84	14	100	100	0	0.099	0.107	0.098	0.095	1.723	0.101	0.589	80	396	824	845	-3.341	74	750	82	763	0
3	15	3	""	"STM1260"	13650	14560	100	603	640	164	140	141	21	100	100	0	6951	7277	1887	83	85	15	100	100	0	0.067	0.070	0.068	0.069	1.160	0.069	0.944	80	382	7331	7694	-3.891	463	6868	500	7194	0
3	16	3	""	"PSLT026"	13810	14560	100	2355	2504	968	140	142	21	100	100	0	3583	3834	1468	84	85	16	100	100	0	0.633	0.630	0.627	0.625	1.199	0.623	0.945	80	406	5714	6114	-0.660	2215	3499	2364	3750	0
3	17	3	""	"STM4457"	13990	14560	100	631	635	97	143	144	21	100	100	0	3069	3040	519	84	84	15	100	100	0	0.163	0.166	0.165	0.166	1.160	0.162	0.937	80	396	3473	3448	-2.613	488	2985	492	2956	0
3	18	3	"metJ"	"STM4099"	14160	14560	110	951	986	250	143	144	22	100	100	0	1642	1723	428	82	84	15	100	100	0	0.518	0.514	0.495	0.508	1.172	0.512	0.939	80	453	2368	2484	-0.949	808	1560	843	1641	0
3	19	3	""	"Not LT2a84"	14340	14560	100	250	254	41	143	143	22	98	97	0	2503	2460	446	82	83	14	100	100	0	0.044	0.047	0.045	0.044	1.414	0.045	0.766	80	395	2528	2489	-4.500	107	2421	111	2378	0
3	20	3	"traW"	"PSLT091"	14500	14550	100	291	296	49	142	143	23	100	100	0	3734	3728	795	84	84	15	100	100	0	0.041	0.042	0.042	0.041	1.326	0.040	0.831	80	383	3799	3798	-4.615	149	3650	154	3644	0
3	21	3	"traN"	"PSLT095"	14680	14550	110	313	315	69	145	146	30	100	93	0	4478	4399	1416	85	96	101	100	100	0	0.038	0.039	0.040	0.038	1.308	0.040	0.870	80	438	4561	4484	-4.709	168	4393	170	4314	0
3	22	3	"trbB"	"PSLT099"	14860	14560	110	303	328	78	143	142	21	100	100	0	3912	4029	999	84	84	15	100	100	0	0.042	0.047	0.043	0.045	1.332	0.046	0.844	80	453	3988	4130	-4.580	160	3828	185	3945	0
3	23	3	"traD"	"PSLT104"	15030	14560	100	1406	1563	553	143	143	21	100	100	0	4531	5030	1943	85	86	15	100	100	0	0.284	0.287	0.287	0.287	1.163	0.275	0.942	80	383	5709	6365	-1.816	1263	4446	1420	4945	0
3	24	3	""	"PSLT109"	15200	14550	110	500	507	97	145	146	23	100	100	0	2424	2448	515	84	85	16	100	100	0	0.152	0.153	0.150	0.151	1.182	0.152	0.939	80	484	2695	2726	-2.721	355	2340	362	2364	0
3	1	4	""	"STM2732"	11200	14750	110	140	143	25	133	134	21	26	11	0	846	874	251	81	82	14	100	100	0	0.009	0.013	0.027	0.032	1.937	0.009	0.022	80	490	772	803	-6.772	7	765	10	793	0
3	2	4	""	"STM2710"	11380	14750	110	169	171	28	135	136	21	67	38	0	3100	3069	674	83	85	25	100	100	0	0.011	0.012	0.018	0.017	1.428	0.012	0.341	80	478	3051	3022	-6.471	34	3017	36	2986	0
3	3	4	""	"STM1614"	11560	14740	110	215	222	45	136	138	21	97	90	0	6877	7233	2928	83	86	25	100	100	0	0.012	0.012	0.015	0.015	1.243	0.012	0.708	80	452	6873	7236	-6.426	79	6794	86	7150	0
3	4	4	"tehB"	"STM1608"	11730	14740	100	625	646	133	135	136	22	100	100	0	3028	3122	690	83	84	15	100	100	0	0.166	0.168	0.167	0.167	1.156	0.166	0.948	80	384	3435	3550	-2.587	490	2945	511	3039	0
3	5	4	"tpx"	"STM1682"	11900	14740	100	1318	1350	304	134	137	23	100	100	0	2304	2306	522	82	84	17	100	100	0	0.533	0.547	0.551	0.544	1.139	0.542	0.950	80	408	3406	3440	-0.908	1184	2222	1216	2224	0
3	6	4	""	"STM1677"	12080	14730	110	421	423	93	137	139	23	100	100	0	4521	4365	1138	83	86	18	100	100	0	0.064	0.067	0.066	0.065	1.297	0.067	0.907	80	453	4722	4568	-3.966	284	4438	286	4282	0
3	7	4	"uppS"	"STM0221"	12250	14740	100	867	939	322	138	141	26	100	100	0	1415	1572	587	84	90	27	100	100	0	0.548	0.538	0.529	0.535	1.198	0.530	0.962	80	408	2060	2289	-0.869	729	1331	801	1488	0
3	8	4	"yaeD"	"STM0248"	12430	14730	110	778	813	224	136	154	213	100	98	0	4561	4845	1328	83	101	203	100	100	0	0.143	0.142	0.141	0.140	1.189	0.147	0.674	80	438	5120	5439	-2.802	642	4478	677	4762	0
3	9	4	"rof"	"STM0237"	12590	14730	100	143	145	36	132	152	228	1	0	0	107	127	143	83	100	216	1	1	0	0.458	0.295	0.707	0.683	2.954	0.815	0.651	80	383	35	57	-1.126	11	24	13	44	-50
3	10	4	"yeeX"	"STM2059"	12770	14740	100	514	525	125	136	138	22	100	100	0	998	1039	283	83	84	14	100	100	0	0.413	0.407	0.417	0.402	1.207	0.403	0.940	80	420	1293	1345	-1.275	378	915	389	956	0
3	11	4	"sbcB"	"STM2067"	12950	14730	110	281	280	74	136	138	22	95	91	0	1576	1595	642	83	84	14	100	100	0	0.097	0.095	0.096	0.094	1.338	0.095	0.832	80	453	1638	1656	-3.364	145	1493	144	1512	0
3	12	4	"fixC"	"STM0077"	13120	14730	110	250	248	48	137	137	22	98	88	0	6445	6515	2031	83	83	14	100	100	0	0.018	0.017	0.018	0.019	1.367	0.016	0.622	80	425	6475	6543	-5.815	113	6362	111	6432	0
3	13	4	"yjbC"	"STM4193"	13290	14730	100	428	416	92	137	138	22	100	100	0	3592	3435	1011	83	83	14	100	100	0	0.083	0.083	0.082	0.083	1.292	0.080	0.908	80	383	3800	3631	-3.592	291	3509	279	3352	0
3	14	4	"dinF"	"STM4238"	13470	14730	110	1309	1417	476	140	140	22	100	100	0	1808	1883	592	84	85	15	100	100	0	0.678	0.710	0.710	0.697	1.289	0.713	0.960	80	453	2893	3076	-0.560	1169	1724	1277	1799	0
3	15	4	""	"STM4267"	13640	14730	100	419	420	61	140	141	22	100	100	0	2670	2621	536	83	85	21	100	100	0	0.108	0.110	0.113	0.110	1.202	0.107	0.914	80	396	2866	2818	-3.213	279	2587	280	2538	0
3	16	4	"malE"	"STM4229"	13810	14730	80	163	188	69	140	141	21	51	38	0	906	1821	2111	85	87	22	100	98	0	0.028	0.028	0.038	0.044	2.155	0.028	0.678	52	300	844	1784	-5.158	23	821	48	1736	0
3	17	4	"yfdZ"	"STM2402"	13990	14730	110	1273	1406	450	143	145	21	100	100	0	9254	10510	3927	84	85	16	100	100	0	0.123	0.121	0.121	0.122	1.143	0.118	0.963	80	437	10300	11689	-3.021	1130	9170	1263	10426	0
3	18	4	"yfcA"	"STM2382"	14150	14730	100	370	400	89	143	144	23	100	100	0	3780	3973	1271	82	83	14	100	100	0	0.061	0.066	0.066	0.066	1.236	0.064	0.922	80	382	3925	4148	-4.026	227	3698	257	3891	0
3	19	4	"ybdB"	"STM0599"	14330	14730	100	269	272	46	141	142	23	100	96	0	1570	1585	386	82	83	14	100	100	0	0.086	0.087	0.086	0.084	1.387	0.084	0.790	80	396	1616	1634	-3.539	128	1488	131	1503	0
3	20	4	"fsr"	"STM0493"	14500	14720	100	191	190	30	142	144	24	76	52	0	910	949	368	83	84	14	100	100	0	0.059	0.055	0.056	0.055	1.878	0.048	0.392	80	408	876	914	-4.077	49	827	48	866	0
3	21	4	"ybbB"	"STM0513"	14680	14720	100	277	293	89	143	144	23	95	88	0	928	1075	477	84	84	15	100	100	0	0.159	0.151	0.154	0.139	1.538	0.153	0.854	80	408	978	1141	-2.655	134	844	150	991	0
3	22	4	"lpxH"	"STM0535"	14850	14730	110	342	351	60	143	143	23	100	98	0	4308	4358	1082	83	84	15	100	100	0	0.047	0.049	0.048	0.048	1.263	0.047	0.883	80	427	4424	4483	-4.408	199	4225	208	4275	0
3	23	4	""	"STM0563"	15020	14720	100	150	152	31	143	145	23	23	10	0	97	99	19	85	86	15	43	15	0	0.583	0.643	1.344	1.269	4.471	4.806	0.036	80	395	19	23	-0.778	7	12	9	14	-50
3	24	4	"fepD"	"STM0592"	15200	14720	100	642	677	155	146	146	24	100	100	0	2611	2709	729	83	84	14	100	100	0	0.196	0.202	0.203	0.202	1.191	0.194	0.936	80	452	3024	3157	-2.350	496	2528	531	2626	0
3	1	5	"gntT"	"STM3512"	11200	14920	100	451	467	121	131	132	22	100	100	0	6402	6600	2139	81	82	14	100	100	0	0.051	0.052	0.052	0.051	1.156	0.051	0.949	80	432	6641	6855	-4.304	320	6321	336	6519	0
3	2	5	"sspB"	"STM3341"	11380	14920	110	1122	1100	203	133	134	23	100	100	0	3850	3648	938	81	83	14	100	100	0	0.262	0.271	0.273	0.276	1.168	0.258	0.951	80	438	4758	4534	-1.930	989	3769	967	3567	0
3	3	5	"yhcH"	"STM3335"	11550	14920	100	204	209	28	136	137	23	98	83	0	2360	2309	417	83	85	21	100	100	0	0.030	0.033	0.033	0.032	1.446	0.032	0.641	80	394	2345	2299	-5.065	68	2277	73	2226	0
3	4	5	"yrbB"	"STM3309"	11730	14910	110	330	331	67	134	136	24	100	100	0	1066	1087	273	83	84	15	100	100	0	0.199	0.196	0.195	0.192	1.254	0.192	0.875	80	452	1179	1201	-2.326	196	983	197	1004	0
3	5	5	"folP"	"STM3295"	11900	14910	100	869	897	245	135	137	23	100	100	0	2634	2674	714	83	84	16	100	100	0	0.288	0.294	0.292	0.291	1.146	0.288	0.934	80	396	3285	3353	-1.797	734	2551	762	2591	0
3	6	5	"mtr"	"STM3279"	12080	14910	110	1383	1729	903	135	136	21	100	100	0	9730	12156	6277	83	85	16	100	100	0	0.129	0.132	0.133	0.129	1.135	0.134	0.975	80	452	10895	13667	-2.950	1248	9647	1594	12073	0
3	7	5	"yghA"	"STM3157"	12250	14910	100	1063	1071	186	136	137	21	100	100	0	3731	3730	773	83	84	14	100	100	0	0.254	0.256	0.258	0.257	1.134	0.250	0.960	80	384	4575	4582	-1.976	927	3648	935	3647	0
3	8	5	""	"STM3129"	12420	14910	110	266	271	43	133	135	21	100	100	0	2133	2324	728	81	82	15	100	100	0	0.065	0.062	0.062	0.062	1.358	0.056	0.814	80	452	2185	2381	-3.948	133	2052	138	2243	0
3	9	5	"yqgF"	"STM3097"	12600	14900	110	495	474	78	133	135	21	100	100	0	3018	2918	594	81	82	14	100	100	0	0.123	0.120	0.118	0.119	1.202	0.119	0.926	80	467	3299	3178	-3.020	362	2937	341	2837	0
3	10	5	"galP"	"STM3091"	12780	14910	100	171	173	34	136	138	22	60	33	0	914	1051	473	82	82	14	100	100	0	0.042	0.038	0.042	0.039	1.819	0.039	0.413	80	397	867	1006	-4.571	35	832	37	969	0
3	11	5	""	"STM3071"	12950	14910	100	145	148	26	139	139	21	22	10	0	423	422	139	84	83	14	98	98	0	0.018	0.027	0.050	0.062	3.169	0.021	0.022	80	382	345	347	-5.820	6	339	9	338	0
3	12	5	"bglA"	"STM3051"	13110	14910	100	461	480	128	138	138	22	100	100	0	9034	9181	3039	82	83	14	100	100	0	0.036	0.038	0.036	0.037	1.169	0.037	0.943	80	394	9275	9441	-4.793	323	8952	342	9099	0
3	13	5	""	"STM1301"	13290	14900	100	290	286	45	138	139	23	100	98	0	1267	1237	316	83	84	15	100	100	0	0.128	0.128	0.131	0.127	1.295	0.125	0.857	80	408	1336	1302	-2.962	152	1184	148	1154	0
3	14	5	""	"STM1328"	13460	14910	100	199	202	34	139	141	23	86	66	0	847	889	286	84	86	15	100	100	0	0.079	0.078	0.077	0.071	1.730	0.078	0.577	80	408	823	868	-3.669	60	763	63	805	0
3	15	5	""	"STM1368"	13640	14900	100	288	292	63	140	142	23	97	96	0	2942	3073	1124	83	84	14	100	100	0	0.052	0.051	0.050	0.050	1.419	0.049	0.858	80	384	3007	3142	-4.272	148	2859	152	2990	0
3	16	5	"ydhC"	"STM1428"	13800	14910	100	316	347	99	141	142	24	98	98	0	1485	1695	641	83	84	20	100	100	0	0.125	0.128	0.125	0.122	1.346	0.125	0.883	80	405	1577	1818	-3.002	175	1402	206	1612	0
3	17	5	"slyB"	"STM1445"	13980	14900	110	1719	1787	403	143	144	22	100	100	0	1331	1340	253	83	84	15	100	100	0	1.263	1.308	1.296	1.299	1.130	1.332	0.952	80	454	2824	2901	0.337	1576	1248	1644	1257	0
3	18	5	"ydgQ"	"STM1454"	14160	14900	100	410	402	100	143	144	22	100	98	0	2464	2478	806	84	84	15	100	100	0	0.112	0.108	0.107	0.104	1.378	0.106	0.909	80	394	2647	2653	-3.156	267	2380	259	2394	0
3	19	5	""	"STM3558"	14320	14900	100	727	728	114	143	144	22	100	100	0	2228	2151	414	84	84	15	100	100	0	0.272	0.283	0.282	0.284	1.141	0.276	0.960	80	382	2728	2652	-1.876	584	2144	585	2067	0
3	20	5	"yhhF"	"STM3572"	14500	14900	100	352	354	78	143	145	22	100	97	0	2786	2761	920	83	84	15	100	100	0	0.077	0.079	0.079	0.077	1.323	0.077	0.914	80	420	2912	2889	-3.693	209	2703	211	2678	0
3	21	5	"yhhP"	"STM3578"	14680	14900	110	266	271	47	142	145	22	100	97	0	818	820	205	83	84	15	100	100	0	0.169	0.175	0.177	0.170	1.388	0.169	0.799	80	466	859	866	-2.567	124	735	129	737	0
3	22	5	"acpT"	"STM3583"	14850	14900	100	455	456	90	143	146	23	100	100	0	1643	1640	400	81	82	14	100	100	0	0.200	0.201	0.203	0.200	1.194	0.198	0.924	80	396	1874	1872	-2.324	312	1562	313	1559	0
3	23	5	"uspB"	"STM3590"	15030	14900	100	311	309	63	142	144	22	100	100	0	791	824	219	84	84	15	100	100	0	0.239	0.226	0.220	0.219	1.350	0.221	0.852	80	409	876	907	-2.065	169	707	167	740	0
3	24	5	""	"STM3599"	15200	14900	100	476	465	86	142	144	23	100	100	0	7844	7727	1943	82	83	14	100	100	0	0.043	0.042	0.043	0.042	1.231	0.041	0.930	80	437	8096	7968	-4.539	334	7762	323	7645	0
3	1	6	"yeaZ"	"STM1820"	11210	15090	110	1280	1249	266	133	133	22	100	100	0	2354	2298	470	82	83	14	100	100	0	0.505	0.504	0.508	0.498	1.167	0.504	0.970	80	511	3419	3332	-0.986	1147	2272	1116	2216	0
3	2	6	"ymgE"	"STM1797"	11380	15090	100	191	194	29	131	133	22	92	75	0	805	829	220	82	84	14	100	100	0	0.083	0.084	0.078	0.079	1.692	0.075	0.519	80	398	783	810	-3.591	60	723	63	747	0
3	3	6	"narJ"	"STM1762"	11550	15080	110	241	243	39	131	132	21	100	97	0	4105	4218	863	82	83	14	100	100	0	0.027	0.027	0.027	0.026	1.380	0.026	0.746	80	440	4133	4248	-5.193	110	4023	112	4136	0
3	4	6	"manY"	"STM1831"	11720	15090	100	573	562	115	131	132	20	100	100	0	3526	3608	946	82	83	14	100	100	0	0.128	0.122	0.120	0.122	1.188	0.120	0.950	80	397	3886	3957	-2.962	442	3444	431	3526	0
3	5	6	"minD"	"STM1815"	11890	15080	110	1296	1381	471	136	137	21	100	100	0	4271	4689	1771	83	84	14	100	100	0	0.277	0.270	0.274	0.270	1.139	0.267	0.961	80	467	5348	5851	-1.852	1160	4188	1245	4606	0
3	6	6	"ycgB"	"STM1804"	12080	15080	110	393	395	100	138	138	21	98	97	0	6136	6147	2087	82	85	15	100	100	0	0.042	0.042	0.042	0.041	1.351	0.042	0.918	80	468	6309	6322	-4.569	255	6054	257	6065	0
3	7	6	"glnA"	"STM4007"	12250	15080	100	682	686	159	135	136	22	100	100	0	9699	10142	2467	82	84	14	100	100	0	0.057	0.055	0.055	0.054	1.236	0.053	0.928	80	396	10164	10611	-4.136	547	9617	551	10060	0
3	8	6	"yijC"	"STM4127"	12420	15080	100	1169	1136	223	133	135	22	100	100	0	2629	2580	549	81	82	15	100	100	0	0.407	0.401	0.398	0.402	1.141	0.396	0.969	80	418	3584	3502	-1.298	1036	2548	1003	2499	0
3	9	6	""	"STM4080"	12590	15080	100	306	309	58	137	138	21	100	98	0	3079	3070	809	80	81	14	100	100	0	0.056	0.058	0.055	0.056	1.314	0.057	0.880	80	408	3168	3162	-4.149	169	2999	172	2990	0
3	10	6	"sbp"	"STM4063"	12760	15080	100	896	928	211	139	140	25	100	100	0	5775	5735	1350	80	81	14	100	100	0	0.133	0.140	0.137	0.139	1.140	0.137	0.954	80	397	6452	6444	-2.911	757	5695	789	5655	0
3	11	6	""	"STM4051"	12940	15080	100	218	230	68	140	140	21	95	82	0	3793	4143	1978	82	83	15	100	100	0	0.021	0.022	0.022	0.022	1.437	0.022	0.703	80	397	3789	4151	-5.572	78	3711	90	4061	0
3	12	6	"fdhD"	"STM4038"	13110	15080	100	424	421	87	141	141	22	100	100	0	3673	3610	940	82	84	15	100	100	0	0.079	0.079	0.078	0.078	1.252	0.078	0.928	80	384	3874	3808	-3.666	283	3591	280	3528	0
3	13	6	"rplQ"	"STM3414"	13280	15080	110	5762	5790	1111	140	140	23	100	100	0	816	833	162	81	82	15	100	100	0	7.649	7.513	7.515	7.535	1.109	7.578	0.965	80	439	6357	6402	2.935	5622	735	5650	752	0
3	14	6	"rpmD"	"STM3422"	13450	15080	100	2742	2687	640	139	141	25	100	100	0	352	354	82	80	83	15	100	100	0	9.570	9.299	9.377	9.429	1.215	9.403	0.939	80	384	2875	2822	3.258	2603	272	2548	274	0
3	15	6	"rplX"	"STM3429"	13620	15070	110	3930	4062	1232	139	141	23	100	100	0	423	433	113	82	83	14	100	100	0	11.117	11.177	11.334	11.265	1.257	11.360	0.951	80	442	4132	4274	3.475	3791	341	3923	351	0
3	16	6	"rplP"	"STM3433"	13790	15080	110	11755	11484	2514	144	145	24	100	100	0	670	666	143	81	83	15	100	100	0	19.713	19.385	19.410	19.462	1.108	19.626	0.960	80	455	12200	11925	4.301	11611	589	11340	585	0
3	17	6	"rplB"	"STM3437"	13970	15070	110	18459	18897	7863	145	147	27	100	100	0	1312	1335	492	83	83	15	100	100	0	14.902	14.978	15.205	14.983	1.273	15.516	0.965	80	467	19543	20004	3.897	18314	1229	18752	1252	0
3	18	6	"yheN"	"STM3451"	14150	15080	100	515	526	103	144	146	27	100	100	0	1869	1838	267	83	83	14	100	100	0	0.208	0.218	0.209	0.214	1.242	0.212	0.895	80	396	2157	2137	-2.267	371	1786	382	1755	0
3	19	6	""	"STM4465"	14310	15070	110	190	191	30	145	145	22	76	51	0	3204	3266	1176	83	83	14	100	100	0	0.014	0.014	0.018	0.019	1.640	0.013	0.391	80	440	3166	3229	-6.116	45	3121	46	3183	0
3	20	6	"idnR"	"STM4481"	14490	15070	110	359	363	62	144	145	22	100	100	0	5880	5850	1577	82	84	15	100	100	0	0.037	0.038	0.038	0.038	1.292	0.036	0.891	80	467	6013	5987	-4.753	215	5798	219	5768	0
3	21	6	"yjiG"	"STM4513"	14670	15080	100	197	210	55	143	144	22	88	61	0	1543	1632	696	81	82	15	100	100	0	0.037	0.043	0.041	0.038	1.678	0.046	0.623	80	409	1516	1618	-4.759	54	1462	67	1551	0
3	22	6	"yjjI"	"STM4566"	14840	15070	100	228	228	41	143	144	22	96	86	0	1673	1738	617	81	82	14	100	100	0	0.053	0.051	0.052	0.049	1.607	0.048	0.646	80	396	1677	1742	-4.227	85	1592	85	1657	0
3	23	6	"sthA"	"STM4594"	15010	15070	100	331	340	59	146	147	22	100	100	0	4364	4230	1084	81	82	15	100	100	0	0.043	0.047	0.046	0.046	1.293	0.046	0.885	80	397	4468	4343	-4.533	185	4283	194	4149	0
3	24	6	""	"STM3736"	15190	15070	100	328	330	50	146	146	23	100	100	0	5020	5020	1363	82	83	14	100	100	0	0.037	0.037	0.036	0.037	1.288	0.036	0.875	80	452	5120	5122	-4.762	182	4938	184	4938	0
3	1	7	"dsdA"	"STM3802"	11180	15280	100	277	289	72	131	132	20	100	98	0	4112	4333	2159	80	81	14	100	100	0	0.036	0.037	0.039	0.037	1.399	0.035	0.871	80	402	4178	4411	-4.787	146	4032	158	4253	0
3	2	7	"ibpB"	"STM3808"	11350	15270	100	2255	2312	1150	132	133	20	100	100	0	957	1046	567	81	82	14	98	98	0	2.424	2.259	2.346	2.290	1.311	2.226	0.934	80	397	2999	3145	1.277	2123	876	2180	965	0
3	3	7	"ccmE"	"STM2250"	11520	15260	90	218	229	75	132	134	21	100	82	0	1250	1392	839	82	83	15	100	100	0	0.074	0.074	0.069	0.070	1.529	0.082	0.777	52	351	1254	1407	-3.764	86	1168	97	1310	0
3	4	7	"torA"	"STM3822"	11700	15260	100	257	266	52	132	134	20	100	100	0	5032	5548	2065	81	82	14	100	100	0	0.025	0.025	0.024	0.024	1.323	0.023	0.829	80	407	5076	5601	-5.308	125	4951	134	5467	0
3	5	7	"dgoA"	"STM3828"	11870	15260	100	803	849	289	133	135	19	100	100	0	9717	10564	4636	82	83	14	100	100	0	0.070	0.068	0.069	0.069	1.125	0.066	0.974	80	396	10305	11198	-3.846	670	9635	716	10482	0
3	6	7	""	"STM3832"	12040	15260	100	301	313	91	134	137	21	100	100	0	4934	5449	2625	82	82	14	100	100	0	0.034	0.033	0.032	0.033	1.295	0.032	0.885	80	422	5019	5546	-4.861	167	4852	179	5367	0
3	7	7	"rluA"	"STM0095"	12230	15260	100	443	452	143	137	137	21	100	100	0	1400	1508	588	80	82	15	100	100	0	0.232	0.221	0.219	0.220	1.227	0.220	0.934	80	442	1626	1743	-2.109	306	1320	315	1428	0
3	8	7	"yabK"	"STM0107"	12400	15260	70	184	184	32	133	136	23	78	56	0	403	416	124	81	84	17	100	100	0	0.158	0.152	0.149	0.137	2.109	0.137	0.364	32	236	373	386	-2.658	51	322	51	335	0
3	9	7	"ftsL"	"STM0121"	12570	15260	100	901	918	269	137	137	21	100	100	0	1164	1191	463	81	82	14	100	100	0	0.705	0.704	0.702	0.739	1.376	0.666	0.920	80	432	1847	1891	-0.503	764	1083	781	1110	0
3	10	7	"murG"	"STM0128"	12750	15250	100	571	645	348	135	137	25	95	93	0	1624	2018	1306	81	81	14	100	100	0	0.283	0.263	0.255	0.241	1.556	0.255	0.922	80	408	1979	2447	-1.823	436	1543	510	1937	0
3	11	7	"mutT"	"STM0137"	12920	15250	100	228	251	94	137	139	22	96	90	0	1964	2194	1096	81	81	15	100	100	0	0.048	0.054	0.050	0.049	1.517	0.060	0.824	80	397	1974	2227	-4.371	91	1883	114	2113	0
3	12	7	""	"STM0149"	13100	15250	100	185	189	41	141	141	21	72	52	0	1830	2177	1225	82	83	15	100	100	0	0.025	0.023	0.027	0.026	1.587	0.023	0.554	80	396	1792	2143	-5.312	44	1748	48	2095	0
3	13	7	""	"STM1548"	13270	15250	110	1583	1779	601	140	140	22	100	100	0	8676	9722	3343	81	82	16	100	100	0	0.168	0.170	0.173	0.167	1.278	0.168	0.955	80	440	10038	11280	-2.574	1443	8595	1639	9641	0
3	14	7	""	"STM1552"	13450	15250	110	506	521	128	141	141	21	100	100	0	5213	5398	1539	79	81	15	100	100	0	0.071	0.071	0.071	0.070	1.232	0.072	0.944	80	425	5499	5699	-3.814	365	5134	380	5319	0
3	15	7	""	"STM1557"	13610	15250	100	237	253	82	141	142	22	97	91	0	4203	4841	2865	80	81	14	100	100	0	0.023	0.024	0.022	0.023	1.323	0.024	0.855	80	382	4219	4873	-5.425	96	4123	112	4761	0
3	16	7	"rpsV"	"STM1565"	13770	15250	90	202	216	69	141	143	23	88	61	0	587	686	477	81	83	17	100	100	0	0.121	0.124	0.125	0.106	1.862	0.121	0.687	52	339	567	680	-3.052	61	506	75	605	0
3	17	7	"fdnH"	"STM1569"	13960	15250	100	613	709	383	144	144	24	100	100	0	3539	4176	2787	83	86	17	100	100	0	0.136	0.138	0.141	0.138	1.212	0.134	0.934	80	426	3925	4658	-2.881	469	3456	565	4093	0
3	18	7	""	"STM1573"	14130	15250	100	437	451	96	142	144	22	100	100	0	1978	1994	475	83	84	15	100	100	0	0.156	0.162	0.158	0.159	1.204	0.159	0.928	80	397	2190	2220	-2.683	295	1895	309	1911	0
3	19	7	"yciL"	"STM1719"	14310	15250	100	1991	2144	958	144	145	24	100	100	0	3288	3629	1730	83	83	15	100	100	0	0.576	0.564	0.571	0.562	1.189	0.555	0.962	80	395	5052	5546	-0.795	1847	3205	2000	3546	0
3	20	7	""	"STM1733"	14480	15250	100	278	290	77	144	145	23	100	93	0	1540	1595	743	80	83	17	100	100	0	0.092	0.096	0.098	0.096	1.385	0.094	0.845	80	396	1594	1661	-3.446	134	1460	146	1515	0
3	21	7	""	"STM1741"	14650	15250	100	369	371	109	143	145	24	100	100	0	3078	3105	1162	79	82	16	100	100	0	0.075	0.075	0.073	0.074	1.353	0.073	0.873	80	385	3225	3254	-3.730	226	2999	228	3026	0
3	22	7	"purU"	"STM1756"	14820	15250	100	555	588	203	144	149	96	100	96	0	2294	2399	1018	81	82	15	100	100	0	0.186	0.192	0.185	0.193	1.269	0.188	0.951	80	394	2624	2762	-2.429	411	2213	444	2318	0
3	23	7	"ychN"	"STM1769"	15000	15240	100	270	284	101	147	153	95	72	12	0	1175	1170	400	82	83	15	100	100	0	0.113	0.126	0.108	0.116	1.907	0.110	0.482	80	408	1216	1225	-3.152	123	1093	137	1088	0
3	24	7	"pth"	"STM1783"	15180	15250	100	434	826	1405	144	146	22	100	100	0	2607	2620	772	81	81	15	100	100	0	0.115	0.269	0.103	0.141	2.426	0.414	0.193	80	452	2816	3221	-3.123	290	2526	682	2539	0
3	1	8	"yfbK"	"STM2315"	11180	15430	110	526	531	114	134	135	22	100	100	0	7785	8091	2181	83	83	14	100	100	0	0.051	0.050	0.050	0.049	1.201	0.048	0.925	80	460	8094	8405	-4.296	392	7702	397	8008	0
3	2	8	"nuoI"	"STM2321"	11360	15430	110	238	247	53	136	137	21	100	97	0	2673	2825	887	82	82	14	100	100	0	0.039	0.040	0.039	0.038	1.395	0.040	0.763	80	425	2693	2854	-4.667	102	2591	111	2743	0
3	3	8	""	"STM2332"	11530	15430	100	339	355	91	134	137	21	100	100	0	3512	3880	1553	82	82	15	100	100	0	0.060	0.058	0.058	0.058	1.216	0.056	0.901	80	396	3635	4019	-4.065	205	3430	221	3798	0
3	4	8	""	"STM2336"	11700	15430	110	523	543	124	134	136	21	100	100	0	1717	1788	533	80	81	14	100	100	0	0.238	0.239	0.238	0.239	1.213	0.231	0.923	80	438	2026	2117	-2.073	389	1637	409	1708	0
3	5	8	""	"STM2342"	11880	15430	100	347	380	214	135	136	21	98	97	0	5289	5619	4159	79	81	14	100	100	0	0.041	0.044	0.041	0.043	1.287	0.046	0.923	80	396	5422	5785	-4.619	212	5210	245	5540	0
3	6	8	"yfcF"	"STM2348"	12050	15430	100	476	497	143	135	136	21	100	100	0	3857	4083	1516	80	81	14	100	100	0	0.090	0.090	0.090	0.090	1.241	0.089	0.940	80	396	4118	4365	-3.469	341	3777	362	4003	0
3	7	8	"sseB"	"STM2535"	12230	15430	110	745	749	175	136	136	21	100	100	0	3470	3672	1189	81	82	14	100	100	0	0.180	0.171	0.170	0.173	1.219	0.164	0.952	80	438	3998	4204	-2.476	609	3389	613	3591	0
3	8	8	""	"STM2552"	12400	15430	100	659	734	291	138	139	22	100	100	0	4456	5308	2914	81	83	15	100	100	0	0.119	0.114	0.115	0.117	1.173	0.107	0.954	80	394	4896	5823	-3.070	521	4375	596	5227	0
3	9	8	"yfhA"	"STM2562"	12570	15430	110	521	580	229	138	140	22	100	100	0	2119	2422	1267	81	83	14	100	100	0	0.188	0.189	0.187	0.189	1.190	0.184	0.948	80	440	2421	2783	-2.412	383	2038	442	2341	0
3	10	8	"yfhB"	"STM2569"	12750	15430	100	369	393	136	137	138	22	100	98	0	2361	2667	1576	81	82	14	100	100	0	0.102	0.099	0.102	0.100	1.282	0.091	0.892	80	408	2512	2842	-3.297	232	2280	256	2586	0
3	11	8	""	"STM2586"	12920	15420	100	308	330	103	141	140	22	100	100	0	5279	5493	1996	82	82	15	100	100	0	0.032	0.035	0.034	0.033	1.283	0.036	0.870	80	396	5364	5600	-4.960	167	5197	189	5411	0
3	12	8	""	"STM2592"	13100	15420	100	330	345	115	142	143	27	97	97	0	4283	4721	2350	82	83	15	100	100	0	0.045	0.044	0.044	0.042	1.284	0.044	0.920	80	382	4389	4842	-4.482	188	4201	203	4639	0
3	13	8	"yhbO"	"STM3269"	13260	15420	100	295	305	61	139	142	25	100	98	0	2522	2607	746	80	81	15	100	100	0	0.064	0.066	0.065	0.064	1.276	0.062	0.849	80	382	2598	2693	-3.968	156	2442	166	2527	0
3	14	8	"yhbW"	"STM3276"	13440	15420	100	295	304	58	144	145	26	100	98	0	4157	4331	1183	79	81	25	100	100	0	0.037	0.038	0.037	0.037	1.330	0.037	0.838	80	382	4229	4412	-4.755	151	4078	160	4252	0
3	15	8	"nlpI"	"STM3281"	13600	15420	100	7139	7605	4160	142	144	24	100	100	0	4666	4947	2620	79	81	14	100	100	0	1.525	1.533	1.520	1.533	1.120	1.553	0.971	80	370	11584	12331	0.609	6997	4587	7463	4868	0
3	16	8	""	"STM3291"	13770	15420	100	2149	2381	974	145	145	24	100	100	0	7974	8452	3070	81	83	14	100	100	0	0.254	0.267	0.257	0.265	1.155	0.268	0.964	80	408	9897	10607	-1.978	2004	7893	2236	8371	0
3	17	8	"yhbE"	"STM3302"	13950	15420	110	2157	2248	881	144	144	22	100	100	0	1682	1752	700	81	82	15	100	100	0	1.257	1.259	1.259	1.258	1.142	1.263	0.970	80	453	3614	3775	0.330	2013	1601	2104	1671	0
3	18	8	"nlp"	"STM3306"	14130	15420	100	300	306	76	142	144	22	100	98	0	1471	1543	588	83	84	15	100	100	0	0.114	0.112	0.114	0.110	1.358	0.109	0.860	80	396	1546	1624	-3.135	158	1388	164	1460	0
3	19	8	""	"STM0716"	14300	15410	110	675	679	185	144	145	22	100	100	0	3948	4048	1167	82	83	14	100	100	0	0.137	0.135	0.137	0.131	1.301	0.135	0.954	80	440	4397	4501	-2.864	531	3866	535	3966	0
3	20	8	""	"STM0722"	14480	15420	110	238	276	104	148	150	24	97	91	0	6168	7713	4495	81	82	14	100	100	0	0.015	0.017	0.015	0.016	1.333	0.018	0.841	80	454	6177	7760	-6.080	90	6087	128	7632	0
3	21	8	""	"STM0731"	14660	15420	100	1344	1477	576	148	149	23	100	100	0	3488	3899	1876	80	81	14	100	100	0	0.351	0.348	0.359	0.355	1.159	0.335	0.969	80	399	4604	5148	-1.511	1196	3408	1329	3819	0
3	22	8	"ybgE"	"STM0743"	14820	15410	110	320	376	211	143	151	95	93	45	0	1983	2365	1795	80	81	15	100	100	0	0.093	0.102	0.095	0.095	1.361	0.105	0.909	80	411	2080	2518	-3.426	177	1903	233	2285	0
3	23	8	"pal"	"STM0749"	14990	15410	110	2055	2055	923	149	157	93	100	98	0	2480	2454	1178	81	83	16	100	100	0	0.794	0.803	0.788	0.832	1.331	0.800	0.953	80	440	4305	4279	-0.332	1906	2399	1906	2373	0
3	24	8	"ybgS"	"STM0759"	15170	15420	100	306	335	133	147	150	28	98	95	0	1959	2051	1067	81	82	16	100	100	0	0.085	0.095	0.090	0.090	1.442	0.098	0.856	80	440	2037	2158	-3.562	159	1878	188	1970	0
3	1	9	"mdfA"	"STM0866"	11180	15600	100	565	603	184	134	134	21	100	100	0	2533	2748	946	80	82	14	100	100	0	0.176	0.176	0.175	0.172	1.249	0.175	0.951	80	437	2884	3137	-2.509	431	2453	469	2668	0
3	2	9	"ybjC"	"STM0873"	11360	15600	100	235	241	51	135	136	22	100	96	0	1380	1401	320	82	83	15	100	100	0	0.077	0.080	0.079	0.075	1.416	0.082	0.774	80	408	1398	1425	-3.698	100	1298	106	1319	0
3	3	9	"ybjO"	"STM0881"	11530	15600	110	654	718	249	134	137	22	100	100	0	4656	5385	2174	80	82	15	100	100	0	0.114	0.110	0.110	0.109	1.142	0.108	0.961	80	438	5096	5889	-3.138	520	4576	584	5305	0
3	4	9	"artI"	"STM0890"	11700	15600	100	712	751	241	136	137	21	100	100	0	4314	4862	2051	80	81	14	100	100	0	0.136	0.129	0.130	0.129	1.140	0.124	0.963	80	396	4810	5397	-2.878	576	4234	615	4782	0
3	5	9	""	"STM0895"	11880	15600	100	146	152	31	136	139	25	23	11	0	1731	1788	401	81	83	15	100	100	0	0.006	0.009	0.020	0.021	1.683	0.011	0.110	80	408	1660	1723	-7.366	10	1650	16	1707	0
3	6	9	""	"STM0900"	12050	15600	100	180	185	40	135	137	36	61	17	0	11073	11537	4396	82	84	14	100	100	0	0.004	0.004	0.013	0.016	1.493	0.004	0.246	80	408	11036	11505	-7.932	45	10991	50	11455	0
3	7	9	""	"STM1034"	12230	15600	100	165	200	111	137	137	21	57	33	0	1107	2534	4302	81	82	14	100	100	0	0.027	0.026	0.030	0.031	1.702	0.025	0.864	80	396	1054	2516	-5.195	28	1026	63	2453	0
3	8	9	""	"STM1038"	12400	15590	100	205	251	205	139	140	22	93	78	0	2951	3187	1392	80	82	14	100	100	0	0.023	0.036	0.026	0.028	2.005	0.031	0.160	80	370	2937	3219	-5.443	66	2871	112	3107	0
3	9	9	"aceA"	"STM4184"	12560	15590	80	246	247	60	141	141	23	88	80	0	3795	3494	1753	80	82	17	100	100	0	0.028	0.031	0.030	0.030	1.463	0.032	0.821	52	290	3820	3520	-5.145	105	3715	106	3414	0
3	10	9	""	"STM4195"	12740	15590	90	172	175	38	141	141	25	57	19	0	651	752	506	80	81	15	100	100	0	0.054	0.051	0.059	0.056	1.842	0.053	0.533	52	346	602	706	-4.203	31	571	34	672	0
3	11	9	""	"STM4199"	12920	15590	100	272	281	77	141	142	24	98	95	0	4320	4627	1840	81	82	14	100	100	0	0.031	0.031	0.029	0.029	1.288	0.032	0.872	80	406	4370	4686	-5.016	131	4239	140	4546	0
3	12	9	""	"STM4203"	13090	15590	100	179	183	33	142	143	26	68	22	0	1465	1517	426	81	82	14	100	100	0	0.027	0.029	0.029	0.028	1.625	0.031	0.351	80	396	1421	1477	-5.225	37	1384	41	1436	0
3	13	9	"pduA"	"STM2038"	13260	15590	100	149	160	34	145	149	45	12	1	0	1293	1300	329	80	82	24	100	100	0	0.003	0.012	0.026	0.026	1.651	0.015	0.030	80	408	1217	1235	-8.244	4	1213	15	1220	0
3	14	9	"pduS"	"STM2053"	13440	15590	100	179	181	30	143	145	28	58	22	0	1867	1940	458	79	82	25	100	100	0	0.020	0.020	0.022	0.025	1.603	0.018	0.235	80	396	1824	1899	-5.634	36	1788	38	1861	0
3	15	9	"stfC"	"STM0196"	13610	15590	100	215	211	34	144	146	24	91	66	0	1853	1848	615	80	81	14	100	100	0	0.040	0.038	0.039	0.038	1.606	0.036	0.585	80	384	1844	1835	-4.642	71	1773	67	1768	0
3	16	9	"eutS"	"STM2470"	13780	15590	100	168	172	36	145	147	25	41	15	0	1352	1434	631	80	82	14	100	100	0	0.018	0.020	0.024	0.026	1.700	0.022	0.271	80	384	1295	1381	-5.789	23	1272	27	1354	0
3	17	9	"pagK"	"STM1867"	13950	15590	100	239	263	107	148	148	23	91	82	0	681	737	450	81	82	14	100	100	0	0.152	0.175	0.168	0.153	1.649	0.194	0.849	80	396	691	771	-2.721	91	600	115	656	0
3	18	9	"pefI"	"PSLT013"	14130	15590	110	501	566	335	147	148	24	100	100	0	1285	1505	1011	80	81	13	100	100	0	0.294	0.294	0.283	0.289	1.179	0.304	0.963	80	439	1559	1844	-1.767	354	1205	419	1425	0
3	19	9	"traM"	"PSLT073"	14300	15590	100	235	243	47	146	147	23	100	95	0	2497	2621	737	79	80	13	100	100	0	0.037	0.038	0.037	0.035	1.486	0.039	0.728	80	418	2507	2639	-4.764	89	2418	97	2542	0
3	20	9	"traC"	"PSLT088"	14480	15580	90	175	190	60	146	148	24	65	28	0	578	713	573	80	83	34	100	100	0	0.058	0.070	0.074	0.066	1.828	0.078	0.562	52	350	527	677	-4.102	29	498	44	633	0
3	21	9	""	"STM1623"	14650	15580	70	160	158	23	148	148	23	28	3	0	226	245	96	79	80	15	100	100	0	0.082	0.060	0.141	0.110	2.842	0.063	0.045	32	231	159	176	-3.615	12	147	10	166	0
3	22	9	"fumB"	"STM4300"	14810	15580	90	249	264	157	145	148	22	90	82	0	1740	2239	2939	78	85	47	100	100	0	0.063	0.055	0.053	0.049	1.671	0.058	0.965	52	367	1766	2280	-3.998	104	1662	119	2161	0
3	23	9	"phnB"	"STM4288"	15000	15580	100	324	338	73	153	155	27	100	100	0	3377	3524	937	79	85	43	100	100	0	0.052	0.054	0.051	0.052	1.233	0.054	0.880	80	438	3469	3630	-4.270	171	3298	185	3445	0
3	24	9	"nrfD"	"STM4280"	15180	15590	100	182	191	49	148	150	26	56	27	0	1473	1849	1346	80	81	14	100	100	0	0.024	0.024	0.030	0.030	1.733	0.027	0.536	80	440	1427	1812	-5.357	34	1393	43	1769	0
3	1	10	"mog"	"STM0008"	11190	15780	100	239	247	45	132	136	50	93	57	0	1173	1237	376	80	85	78	100	100	0	0.098	0.099	0.098	0.096	1.344	0.107	0.559	80	440	1200	1272	-3.353	107	1093	115	1157	0
3	2	10	""	"STM0273"	11360	15780	100	166	172	40	133	136	53	22	5	0	1114	1176	643	82	86	82	100	98	0	0.032	0.036	0.036	0.038	1.711	0.039	0.463	80	396	1065	1133	-4.967	33	1032	39	1094	0
3	3	10	""	"STM0278"	11530	15780	100	231	239	45	133	135	24	100	97	0	1989	2057	539	79	80	15	100	100	0	0.051	0.054	0.054	0.051	1.393	0.055	0.781	80	383	2008	2084	-4.285	98	1910	106	1978	0
3	4	10	""	"STM0287"	11700	15770	100	190	193	29	134	136	22	91	62	0	1734	1749	563	78	79	14	100	100	0	0.034	0.035	0.037	0.034	1.591	0.032	0.532	80	384	1712	1730	-4.886	56	1656	59	1671	0
3	5	10	""	"STM0296"	11860	15770	90	153	161	29	135	137	25	40	17	0	1009	1054	384	81	83	21	100	100	0	0.019	0.027	0.036	0.034	1.943	0.027	0.189	52	340	946	999	-5.688	18	928	26	973	0
3	6	10	"ghmA"	"STM0310"	12040	15770	90	281	284	53	136	138	38	100	92	0	985	974	282	81	83	19	100	100	0	0.160	0.166	0.165	0.162	1.296	0.158	0.659	52	356	1049	1041	-2.640	145	904	148	893	0
3	7	10	"ndh"	"STM1211"	12220	15770	100	298	321	101	137	137	22	98	96	0	266	272	102	81	81	13	100	98	0	0.870	0.963	0.995	0.964	1.499	0.981	0.871	80	418	346	375	-0.200	161	185	184	191	0
3	8	10	"ycfV"	"STM1218"	12400	15760	100	328	323	75	138	139	22	98	96	0	1468	1543	478	79	80	13	100	100	0	0.137	0.126	0.125	0.121	1.283	0.127	0.906	80	408	1579	1649	-2.870	190	1389	185	1464	0
3	9	10	"ymfB"	"STM1235"	12560	15760	90	168	168	28	138	138	21	55	30	0	560	615	290	80	81	18	100	100	0	0.063	0.056	0.062	0.058	1.881	0.061	0.387	52	347	510	565	-4.000	30	480	30	535	0
3	10	10	""	"STM1252"	12740	15760	100	508	514	141	143	143	23	100	98	0	2563	2600	939	80	81	17	100	100	0	0.147	0.147	0.149	0.147	1.187	0.145	0.956	80	442	2848	2891	-2.766	365	2483	371	2520	0
3	11	10	""	"STM1265"	12920	15760	110	209	221	68	141	142	23	90	76	0	3111	3654	2341	79	80	14	100	100	0	0.022	0.022	0.024	0.023	1.401	0.024	0.776	80	453	3100	3655	-5.479	68	3032	80	3575	0
3	12	10	"yaoF"	"STM1275"	13090	15770	100	275	273	41	144	143	22	100	100	0	988	1003	275	79	79	13	100	100	0	0.144	0.140	0.139	0.137	1.337	0.134	0.839	80	408	1040	1053	-2.795	131	909	129	924	0
3	13	10	"fumC"	"STM1469"	13270	15770	100	364	380	101	145	147	43	100	95	0	2865	3409	1300	79	80	14	100	100	0	0.079	0.071	0.072	0.068	1.339	0.070	0.915	80	409	3005	3565	-3.669	219	2786	235	3330	0
3	14	10	"ydgI"	"STM1477"	13440	15760	100	358	393	137	141	143	23	100	97	0	1292	1542	814	78	80	14	100	100	0	0.179	0.172	0.179	0.176	1.341	0.166	0.938	80	384	1431	1716	-2.484	217	1214	252	1464	0
3	15	10	""	"STM1485"	13610	15760	100	1230	1267	376	143	145	23	100	100	0	842	874	219	78	79	14	100	100	0	1.423	1.412	1.396	1.392	1.173	1.456	0.963	80	384	1851	1920	0.509	1087	764	1124	796	0
3	16	10	""	"STM1490"	13780	15760	100	292	325	121	144	145	23	97	95	0	1389	1693	1082	79	81	14	100	100	0	0.113	0.112	0.115	0.115	1.394	0.108	0.919	80	384	1458	1795	-3.146	148	1310	181	1614	0
3	17	10	""	"STM1499"	13950	15760	100	217	218	31	146	147	23	95	81	0	1138	1177	279	81	82	13	100	100	0	0.067	0.066	0.065	0.063	1.615	0.064	0.600	80	396	1128	1168	-3.896	71	1057	72	1096	0
3	18	10	"wzzB"	"STM2079"	14120	15760	100	2190	2404	700	150	149	23	100	100	0	3315	3729	1190	79	80	13	100	100	0	0.630	0.618	0.617	0.621	1.092	0.610	0.984	80	396	5276	5904	-0.666	2040	3236	2254	3650	0
3	19	10	"nxiA"	"STM2783"	14290	15760	100	721	780	270	147	147	24	100	100	0	5810	6547	2758	79	80	13	100	100	0	0.100	0.098	0.097	0.098	1.125	0.096	0.968	80	384	6305	7101	-3.320	574	5731	633	6468	0
3	20	10	"ygaF"	"STM2790"	14460	15750	100	226	224	39	146	147	23	87	77	0	1916	1897	446	79	82	32	100	100	0	0.044	0.043	0.046	0.040	1.626	0.044	0.662	80	420	1917	1896	-4.521	80	1837	78	1818	0
3	21	10	"ygaP"	"STM2798"	14640	15760	100	481	513	137	147	148	24	100	100	0	1123	1274	489	79	80	22	100	100	0	0.320	0.306	0.303	0.310	1.182	0.296	0.956	80	441	1378	1561	-1.644	334	1044	366	1195	0
3	22	10	""	"STM4012"	14820	15760	100	214	216	40	149	150	23	88	73	0	2281	2330	623	77	79	15	100	100	0	0.029	0.030	0.030	0.030	1.498	0.030	0.573	80	440	2269	2320	-5.084	65	2204	67	2253	0
3	23	10	""	"STM4031"	15000	15750	90	1053	1148	819	153	156	28	100	100	0	644	732	500	77	79	14	100	100	0	1.587	1.519	1.496	1.508	1.210	1.572	0.902	52	358	1467	1650	0.667	900	567	995	655	0
3	24	10	"rhaD"	"STM4045"	15170	15750	90	194	205	45	150	155	28	78	34	0	1418	1563	778	79	80	14	100	100	0	0.033	0.037	0.035	0.036	1.579	0.036	0.477	52	360	1383	1539	-4.928	44	1339	55	1484	0
3	1	11	""	"STM2942"	11180	15950	100	158	162	31	134	137	50	18	2	0	946	1097	596	80	85	79	98	97	0	0.028	0.028	0.031	0.033	2.474	0.020	0.165	80	432	890	1045	-5.173	24	866	28	1017	0
3	2	11	"pyrG"	"STM2953"	11360	15950	100	2456	2921	1332	134	135	21	100	100	0	2931	3592	1650	81	81	15	100	100	0	0.815	0.794	0.812	0.788	1.148	0.795	0.984	80	383	5172	6298	-0.296	2322	2850	2787	3511	0
3	3	11	"ygcY"	"STM2961"	11520	15940	110	186	188	33	135	136	22	85	58	0	1969	2047	741	79	80	15	100	100	0	0.027	0.027	0.027	0.028	1.616	0.026	0.513	80	426	1941	2021	-5.212	51	1890	53	1968	0
3	4	11	"exo"	"STM2972"	11700	15940	100	292	293	43	136	137	23	100	100	0	2768	2786	566	78	79	14	100	100	0	0.058	0.058	0.057	0.057	1.272	0.056	0.858	80	438	2846	2865	-4.108	156	2690	157	2708	0
3	5	11	"fucI"	"STM2976"	11880	15940	110	223	237	57	135	136	22	93	87	0	2810	3257	1524	80	81	17	100	100	0	0.032	0.032	0.032	0.032	1.373	0.030	0.754	80	467	2818	3279	-4.955	88	2730	102	3177	0
3	6	11	"ygdI"	"STM2983"	12050	15940	110	274	271	38	139	139	22	100	100	0	1501	1551	268	79	79	13	100	100	0	0.095	0.090	0.088	0.087	1.322	0.089	0.824	80	439	1557	1604	-3.397	135	1422	132	1472	0
3	7	11	"metC"	"STM3161"	12220	15940	100	382	392	100	139	141	23	100	100	0	5184	5443	1866	79	79	13	100	100	0	0.048	0.047	0.046	0.046	1.212	0.047	0.930	80	396	5348	5617	-4.393	243	5105	253	5364	0
3	8	11	""	"STM3170"	12400	15940	100	221	225	45	138	139	23	97	78	0	1520	1483	401	79	80	13	100	100	0	0.058	0.062	0.060	0.058	1.530	0.061	0.666	80	409	1524	1491	-4.118	83	1441	87	1404	0
3	9	11	"STMF1.3"	"Not LT2a90"	12570	15940	100	521	534	178	136	137	21	100	100	0	224	235	72	79	80	14	100	98	0	2.655	2.551	2.515	2.595	1.342	2.621	0.873	80	418	530	554	1.409	385	145	398	156	0
3	10	11	"yfiO"	"STM2663"	12750	15940	100	1375	1438	406	141	142	22	100	100	0	2437	2486	688	79	81	15	100	100	0	0.523	0.539	0.531	0.536	1.137	0.536	0.965	80	442	3592	3704	-0.934	1234	2358	1297	2407	0
3	11	11	"ffh"	"STM2677"	12930	15940	100	2361	2349	698	143	143	21	100	100	0	4669	4829	1536	78	79	13	100	100	0	0.483	0.464	0.463	0.465	1.175	0.458	0.973	80	396	6809	6957	-1.050	2218	4591	2206	4751	0
3	12	11	"yfjG"	"STM2687"	13090	15940	100	900	906	260	143	143	21	100	100	0	2033	2009	654	79	80	13	100	100	0	0.387	0.395	0.397	0.397	1.145	0.392	0.979	80	370	2711	2693	-1.368	757	1954	763	1930	0
3	13	11	"ybbK"	"STM0501"	13250	15930	90	564	562	86	144	146	24	100	100	0	1613	1631	291	79	83	30	100	100	0	0.274	0.269	0.273	0.268	1.196	0.260	0.914	52	329	1954	1970	-1.869	420	1534	418	1552	0
3	14	11	"sfbB"	"STM0511"	13430	15930	100	189	189	32	145	147	28	67	41	0	1381	1379	386	77	81	27	100	100	0	0.034	0.034	0.039	0.038	1.691	0.034	0.396	80	430	1348	1346	-4.889	44	1304	44	1302	0
3	15	11	"gip"	"STM0518"	13610	15930	110	347	348	82	144	145	27	98	96	0	4446	4543	1300	79	80	14	100	100	0	0.046	0.046	0.048	0.045	1.272	0.046	0.865	80	439	4570	4668	-4.427	203	4367	204	4464	0
3	16	11	"allB"	"STM0523"	13780	15930	100	238	254	72	144	145	23	92	83	0	898	990	418	80	80	14	100	100	0	0.115	0.121	0.116	0.114	1.442	0.126	0.807	80	408	912	1020	-3.121	94	818	110	910	0
3	17	11	"allC"	"STM0527"	13960	15940	100	188	190	31	143	144	23	80	47	0	2595	2597	713	80	81	14	100	100	0	0.018	0.019	0.021	0.022	1.479	0.018	0.433	80	382	2560	2564	-5.804	45	2515	47	2517	0
3	18	11	"ppiB"	"STM0536"	14120	15940	100	708	702	149	145	144	23	100	100	0	2629	2495	609	79	80	14	100	100	0	0.221	0.231	0.230	0.230	1.172	0.228	0.954	80	380	3113	2973	-2.179	563	2550	557	2416	0
3	19	11	"slyX"	"STM3454"	14300	15930	110	334	350	91	145	146	24	100	98	0	1070	1139	352	79	80	14	100	100	0	0.191	0.193	0.183	0.185	1.326	0.198	0.886	80	440	1180	1265	-2.390	189	991	205	1060	0
3	20	11	"mglB"	"STM2190"	14470	15930	110	502	515	95	145	147	24	100	100	0	3304	3348	729	79	80	14	100	100	0	0.111	0.113	0.113	0.112	1.216	0.110	0.922	80	439	3582	3639	-3.175	357	3225	370	3269	0
3	21	11	""	"STM2198"	14640	15930	100	534	547	126	147	148	24	100	100	0	5193	5362	1626	80	80	13	100	100	0	0.076	0.076	0.075	0.075	1.172	0.075	0.947	80	396	5500	5682	-3.724	387	5113	400	5282	0
3	22	11	"rsuA"	"STM2222"	14820	15930	100	378	371	73	150	150	24	100	100	0	3665	3532	1055	79	79	13	100	100	0	0.064	0.064	0.064	0.064	1.238	0.063	0.920	80	396	3814	3674	-3.975	228	3586	221	3453	0
3	23	11	"yejM"	"STM2228"	14990	15930	100	326	331	77	152	154	27	98	97	0	2543	2641	1060	79	80	14	100	100	0	0.071	0.070	0.070	0.069	1.322	0.065	0.871	80	418	2638	2741	-3.824	174	2464	179	2562	0
3	24	11	""	"STM2237"	15170	15930	110	173	175	29	151	153	27	40	15	0	1885	1816	517	79	80	14	100	100	0	0.012	0.014	0.025	0.025	1.639	0.014	0.147	80	510	1828	1761	-6.359	22	1806	24	1737	0
3	1	12	"Ctrl-10810ng/ul"	"Ctrl-10810ng/ul"	11170	16120	100	131	131	17	136	136	21	6	0	0	86	89	18	79	80	14	35	13	0	-0.714	-0.500	1.000	0.837	3.220	6.317	0.008	80	448	2	5	Error	-5	7	-5	10	-50
3	2	12	"Ctrl-Y310ng/ul"	"Ctrl-Y310ng/ul"	11350	16120	100	137	137	23	135	135	21	18	5	0	89	93	21	79	80	14	37	16	0	0.200	0.143	1.199	1.097	3.819	6.938	0.007	80	418	12	16	-2.322	2	10	2	14	-50
3	3	12	"Ctrl-PolA10ng/ul"	"Ctrl-PolA10ng/ul"	11520	16120	100	143	190	169	137	137	22	32	18	0	88	109	64	79	80	15	41	27	0	0.667	1.767	1.206	1.239	3.031	2.839	0.698	80	440	15	83	-0.585	6	9	53	30	-50
3	4	12	"Ctrl-TufA10ng/ul"	"Ctrl-TufA10ng/ul"	11700	16130	90	841	1135	815	139	140	25	100	100	0	239	306	207	80	81	16	92	86	0	4.415	4.407	4.765	5.109	1.915	4.340	0.910	52	357	861	1222	2.142	702	159	996	226	0
3	5	12	"ctrl-buffer"	"ctrl-buffer"	11870	16120	100	144	143	22	139	140	25	16	2	0	86	87	17	78	79	16	26	7	0	0.625	0.444	1.267	1.365	3.490	14.128	0.004	80	420	13	13	-0.678	5	8	4	9	-50
3	6	12	"Ctrl-rbc110ng/ul"	"Ctrl-rbc110ng/ul"	12040	16110	100	140	138	20	137	137	23	10	2	0	83	84	14	77	78	15	25	7	0	0.500	0.143	0.875	1.067	3.621	0.161	0.011	80	396	9	8	-1.000	3	6	1	7	-50
3	7	12	"Ctrl-10850ng/ul"	"Ctrl-10850ng/ul"	12210	16110	100	138	140	23	137	139	22	16	3	0	78	81	15	79	78	13	23	5	0	-1.000	1.500	1.257	1.357	3.846	15.569	0.004	80	396	0	5	Error	1	-1	3	2	-50
3	8	12	"Ctrl-Y350ng/ul"	"Ctrl-Y350ng/ul"	12380	16110	100	134	138	22	137	140	22	18	2	0	85	89	18	79	80	14	33	16	0	-0.500	0.100	1.596	1.349	4.260	0.142	0.012	80	409	3	11	Error	-3	6	1	10	-50
3	9	12	"Ctrl-PolA50ng/ul"	"Ctrl-PolA50ng/ul"	12560	16110	100	149	153	31	140	144	59	8	1	0	87	96	33	78	79	15	36	27	0	1.000	0.722	0.931	0.868	4.088	8.191	0.111	80	439	18	31	0.000	9	9	13	18	-50
3	10	12	"Ctrl-TufA50ng/ul"	"Ctrl-TufA50ng/ul"	12750	16120	90	1669	3175	2901	139	141	23	100	100	0	391	747	668	79	80	15	100	100	0	4.904	4.545	4.596	4.652	1.323	4.527	0.954	52	335	1842	3704	2.294	1530	312	3036	668	0
3	11	12	"ctrl-buffer"	"ctrl-buffer"	12900	16110	100	142	145	20	138	140	22	23	2	0	87	90	19	77	78	14	45	18	0	0.400	0.538	0.875	0.736	4.612	17.474	0.001	80	386	14	20	-1.322	4	10	7	13	-50
3	12	12	"Ctrl-rbc1100ng/ul"	"Ctrl-rbc1100ng/ul"	13080	16110	100	146	149	23	140	142	23	28	6	0	83	83	15	78	79	14	22	10	0	1.200	1.800	1.333	1.258	3.420	13.232	0.007	80	396	11	14	0.263	6	5	9	5	-50
3	13	12	"Ctrl-108100ng/ul"	"Ctrl-108100ng/ul"	13250	16110	100	139	145	29	144	145	23	21	7	0	90	91	17	79	80	18	30	8	0	-0.455	0.083	1.481	1.473	2.729	26.274	0.001	80	418	6	13	Error	-5	11	1	12	-50
3	14	12	"Ctrl-Y3100ng/ul"	"Ctrl-Y3100ng/ul"	13420	16110	100	146	152	29	145	145	25	20	8	0	84	87	18	78	79	14	36	11	0	0.167	0.778	1.551	1.418	3.432	15.520	0.006	80	408	7	16	-2.585	1	6	7	9	-50
3	15	12	"Ctrl-PolA100ng/ul"	"Ctrl-PolA100ng/ul"	13600	16100	100	153	156	35	145	146	28	26	11	0	96	135	111	79	80	14	55	36	0	0.471	0.196	0.754	0.766	4.499	0.227	0.192	80	408	25	67	-1.087	8	17	11	56	-50
3	16	12	"Ctrl-TufA100ng/ul"	"Ctrl-TufA100ng/ul"	13770	16110	100	2095	5788	8169	145	145	25	100	100	0	546	1303	1742	80	81	14	100	98	0	4.185	4.614	4.378	4.644	1.394	4.768	0.956	80	396	2416	6866	2.065	1950	466	5643	1223	0
3	17	12	"ctrl-buffer"	"ctrl-buffer"	13940	16100	100	155	157	29	146	146	23	35	11	0	90	102	42	81	83	15	36	21	0	1.000	0.524	0.864	1.126	4.699	0.911	0.106	80	406	18	32	0.000	9	9	11	21	-50
3	18	12	"Ctrl-rbc150ng/ul"	"Ctrl-rbc150ng/ul"	14120	16100	100	149	149	26	141	143	22	28	6	0	88	87	14	80	81	14	27	7	0	1.000	1.143	2.375	1.625	4.116	0.010	0.000	80	404	16	15	0.000	8	8	8	7	-50
3	19	12	"Ctrl-108400ng/ul"	"Ctrl-108400ng/ul"	14290	16100	100	151	155	30	146	145	22	23	10	0	86	86	15	79	80	13	33	12	0	0.714	1.286	1.804	1.540	4.443	90.300	0.000	80	396	12	16	-0.485	5	7	9	7	-50
3	20	12	"Ctrl-Y3400ng/ul"	"Ctrl-Y3400ng/ul"	14460	16100	100	148	158	36	149	150	23	25	16	0	89	88	17	80	80	14	36	10	0	-0.111	1.125	1.813	1.940	3.369	12.479	0.012	80	396	8	17	Error	-1	9	9	8	-50
3	21	12	"Ctrl-PolA400ng/ul"	"Ctrl-PolA400ng/ul"	14630	16100	100	159	171	48	149	150	25	33	17	0	104	176	168	81	81	14	65	43	0	0.435	0.232	0.633	0.682	4.884	0.209	0.333	80	408	33	117	-1.202	10	23	22	95	-50
3	22	12	"Ctrl-TufA400ng/ul"	"Ctrl-TufA400ng/ul"	14810	16100	100	6105	13628	16665	149	149	24	100	100	2	1410	3059	3681	79	81	13	100	100	0	4.475	4.523	4.496	4.513	1.312	4.617	0.957	80	408	7287	16459	2.162	5956	1331	13479	2980	0
3	23	12	"ctrl-buffer"	"ctrl-buffer"	14980	16100	100	155	161	30	150	149	23	32	10	0	93	93	21	80	81	14	45	21	0	0.385	0.846	1.294	0.928	4.350	5.713	0.021	80	396	18	24	-1.379	5	13	11	13	-50
3	24	12	"Ctrl-rbc1buffer"	"Ctrl-rbc1buffer"	15150	16090	100	167	168	32	149	150	24	43	12	0	87	90	19	79	80	14	33	17	0	2.250	1.727	1.739	1.734	3.994	6.069	0.027	80	430	26	30	1.170	18	8	19	11	-50
3	1	13	"phoP"	"STM1231"	11170	16310	100	967	931	250	132	134	23	100	100	0	1798	1810	516	79	80	14	100	100	0	0.486	0.462	0.467	0.451	1.285	0.457	0.949	80	441	2554	2530	-1.042	835	1719	799	1731	0
3	2	13	"phoP"	"STM1231"	11350	16310	100	1375	1346	283	134	135	21	100	100	0	2516	2564	582	79	79	13	100	100	0	0.509	0.488	0.483	0.488	1.180	0.483	0.959	80	417	3678	3697	-0.974	1241	2437	1212	2485	0
3	3	13	"phoQ"	"STM1230"	11530	16310	100	396	403	131	139	138	22	100	98	0	993	1096	492	78	78	12	100	100	0	0.281	0.259	0.259	0.254	1.318	0.256	0.937	80	404	1172	1282	-1.832	257	915	264	1018	0
3	4	13	"phoQ"	"STM1230"	11700	16300	100	831	853	291	139	140	23	100	100	0	3092	3416	1137	78	78	13	100	100	0	0.230	0.214	0.215	0.204	1.312	0.216	0.953	80	382	3706	4052	-2.123	692	3014	714	3338	0
3	5	13	"phoQ"	"STM1230"	11870	16300	100	903	988	524	139	142	24	100	100	0	3553	3932	2574	78	79	15	100	100	0	0.220	0.220	0.220	0.222	1.202	0.210	0.964	80	382	4239	4703	-2.185	764	3475	849	3854	0
3	6	13	"hupA"	"STM4170"	12040	16290	100	514	560	193	138	139	23	100	100	0	779	850	370	80	81	15	100	100	0	0.538	0.548	0.545	0.551	1.259	0.537	0.951	80	408	1075	1192	-0.895	376	699	422	770	0
3	7	13	"sopB"	"STM1091"	12220	16290	100	375	390	95	138	140	22	100	100	0	5367	5513	1830	77	79	14	100	100	0	0.045	0.046	0.044	0.046	1.268	0.045	0.895	80	432	5527	5688	-4.480	237	5290	252	5436	0
3	8	13	"pipC"	"STM0375"	12400	16290	100	247	250	50	139	142	23	100	96	0	1399	1422	341	77	78	13	100	100	0	0.082	0.083	0.081	0.077	1.476	0.083	0.777	80	420	1430	1456	-3.614	108	1322	111	1345	0
3	9	13	"pipC"	"STM0375"	12580	16290	100	292	301	77	140	145	61	98	73	0	1907	2101	785	78	79	16	100	100	0	0.083	0.080	0.081	0.077	1.288	0.079	0.878	80	408	1981	2184	-3.589	152	1829	161	2023	0
3	10	13	"ssrB"	"STM1391"	12750	16290	110	375	403	149	139	141	22	100	100	0	2167	2304	972	78	79	15	100	100	0	0.113	0.119	0.114	0.116	1.223	0.121	0.911	80	426	2325	2490	-3.146	236	2089	264	2226	0
3	11	13	"ssrB"	"STM1391"	12910	16280	110	425	480	237	138	140	22	100	100	0	2569	2881	1800	79	79	15	100	100	0	0.115	0.122	0.118	0.119	1.275	0.117	0.870	80	452	2777	3144	-3.117	287	2490	342	2802	0
3	12	13	"ssrB"	"STM1391"	13090	16280	100	545	588	248	139	142	23	100	100	0	3487	3855	1662	78	79	15	100	100	0	0.119	0.119	0.117	0.115	1.242	0.122	0.937	80	396	3815	4226	-3.070	406	3409	449	3777	0
3	13	13	"lrp"	"STM0959"	13260	16290	100	818	867	249	141	142	22	100	100	0	2550	2742	981	77	78	14	100	100	0	0.274	0.272	0.272	0.276	1.184	0.263	0.955	80	396	3150	3391	-1.869	677	2473	726	2665	0
3	14	13	"lrp"	"STM0959"	13430	16280	110	1057	1087	327	142	144	23	100	100	0	3001	3198	951	76	78	14	100	100	0	0.313	0.303	0.302	0.297	1.231	0.301	0.948	80	440	3840	4067	-1.677	915	2925	945	3122	0
3	15	13	"gyrA"	"STM2272"	13600	16280	100	2638	2991	1606	142	145	23	100	100	0	2390	2687	1316	78	79	15	100	100	0	1.080	1.092	1.137	1.076	1.251	1.131	0.916	80	408	4808	5458	0.110	2496	2312	2849	2609	0
3	16	13	"gyrA"	"STM2272"	13770	16280	100	4971	4935	1815	143	144	24	100	100	0	3760	3851	1324	80	80	14	100	100	0	1.312	1.271	1.272	1.233	1.254	1.291	0.961	80	396	8508	8563	0.392	4828	3680	4792	3771	0
3	17	13	"csrA"	"STM2826"	13950	16290	100	450	447	125	142	143	24	100	96	0	823	818	316	82	83	14	100	100	0	0.416	0.414	0.412	0.414	1.405	0.393	0.892	80	418	1049	1041	-1.267	308	741	305	736	0
3	18	13	"csrA"	"STM2826"	14120	16280	90	452	476	170	141	143	23	100	100	0	896	947	396	79	81	16	100	100	0	0.381	0.386	0.376	0.383	1.218	0.380	0.927	52	338	1128	1203	-1.393	311	817	335	868	0
3	19	13	"yhhP"	"STM3578"	14280	16280	100	306	300	50	146	146	21	100	100	0	949	924	236	79	80	14	100	100	0	0.184	0.182	0.183	0.181	1.389	0.176	0.844	80	404	1030	999	-2.443	160	870	154	845	0
3	20	13	"yhhP"	"STM3578"	14470	16280	100	351	369	103	146	147	24	100	100	0	1196	1287	499	79	79	14	100	100	0	0.184	0.185	0.187	0.179	1.315	0.184	0.899	80	406	1322	1431	-2.446	205	1117	223	1208	0
3	21	13	"yhhP"	"STM3578"	14640	16280	100	313	313	73	146	148	28	100	96	0	1032	1029	340	77	79	14	100	100	0	0.175	0.175	0.173	0.167	1.345	0.176	0.875	80	395	1122	1119	-2.516	167	955	167	952	0
3	22	13	"topA"	"STM1714"	14820	16280	100	1621	1732	626	145	147	25	100	100	0	2630	2815	1011	80	81	13	100	100	0	0.579	0.580	0.589	0.572	1.201	0.583	0.976	80	408	4026	4322	-0.789	1476	2550	1587	2735	0
3	23	13	"topA"	"STM1714"	15000	16280	100	1031	1106	321	145	147	23	100	100	0	1531	1618	419	80	81	15	100	100	0	0.611	0.625	0.608	0.616	1.173	0.633	0.951	80	410	2337	2499	-0.712	886	1451	961	1538	0
3	24	13	"fur"	"STM0693"	15180	16270	110	931	1001	588	150	152	28	98	98	0	2223	2359	1490	79	80	14	100	100	0	0.364	0.373	0.375	0.369	1.583	0.372	0.942	80	507	2925	3131	-1.457	781	2144	851	2280	0
3	1	14	"ynfA"	"STM1504"	11180	16470	110	161	163	27	134	136	22	56	25	0	1778	1790	385	77	77	14	100	100	0	0.016	0.017	0.023	0.023	1.585	0.015	0.201	80	513	1728	1742	-5.977	27	1701	29	1713	0
3	2	14	""	"STM3654"	11340	16470	100	198	202	30	136	138	22	93	76	0	2204	2153	418	79	79	14	100	100	0	0.029	0.032	0.031	0.031	1.467	0.032	0.623	80	423	2187	2140	-5.099	62	2125	66	2074	0
3	3	14	"yeiP"	"STM2211"	11530	16470	110	557	581	153	139	140	24	100	100	0	5364	5848	1959	78	79	13	100	100	0	0.079	0.077	0.077	0.076	1.140	0.076	0.960	80	495	5704	6212	-3.661	418	5286	442	5770	0
3	4	14	"yfaE"	"STM2279"	11700	16460	110	243	246	53	138	140	22	97	93	0	1304	1409	557	77	78	12	100	100	0	0.086	0.081	0.085	0.078	1.415	0.078	0.780	80	469	1332	1440	-3.547	105	1227	108	1332	0
3	5	14	""	"STM4111"	11870	16460	110	235	242	41	139	141	23	100	93	0	1083	1113	297	77	78	14	100	100	0	0.095	0.099	0.097	0.095	1.464	0.098	0.743	80	468	1102	1139	-3.389	96	1006	103	1036	0
3	6	14	""	"STM4140"	12040	16460	100	153	158	27	141	142	23	35	8	0	421	484	278	77	78	14	100	100	0	0.035	0.042	0.062	0.063	1.964	0.044	0.155	80	440	356	424	-4.841	12	344	17	407	0
3	7	14	"ssaS"	"STM1420"	12220	16470	100	209	314	308	142	143	22	87	70	0	1233	2704	4453	76	78	15	100	100	0	0.058	0.065	0.059	0.059	1.791	0.065	0.897	80	452	1224	2800	-4.110	67	1157	172	2628	0
3	8	14	"nrdH"	"STM2805"	12390	16460	100	209	384	473	141	143	23	92	72	0	738	2191	3986	77	78	13	100	100	0	0.103	0.115	0.109	0.100	1.712	0.113	0.909	80	440	729	2357	-3.281	68	661	243	2114	0
3	9	14	"fimI"	"STM0544"	12570	16460	100	182	220	123	138	141	23	75	48	0	706	1318	2141	78	78	13	100	100	0	0.070	0.066	0.076	0.070	1.995	0.054	0.785	80	440	672	1322	-3.835	44	628	82	1240	0
3	10	14	"aroA"	"STM0978"	12740	16460	100	216	225	54	143	144	22	93	78	0	1908	2050	797	78	78	14	100	100	0	0.040	0.042	0.042	0.039	1.513	0.044	0.729	80	440	1903	2054	-4.648	73	1830	82	1972	0
3	11	14	"dam"	"STM3484"	12910	16460	80	158	165	33	143	142	22	38	23	0	196	316	298	79	79	14	100	100	0	0.128	0.093	0.137	0.134	2.561	0.081	0.274	52	307	132	259	-2.963	15	117	22	237	0
3	12	14	"pduW"	"STM2057"	13080	16450	100	197	210	68	140	141	23	76	57	0	1408	1860	1726	78	78	14	100	100	0	0.043	0.039	0.042	0.041	1.764	0.035	0.696	80	452	1387	1852	-4.544	57	1330	70	1782	0
3	13	14	""	"STM2695"	13260	16460	110	317	333	98	140	141	23	100	100	0	5229	5697	2356	78	78	14	100	100	0	0.034	0.034	0.034	0.033	1.337	0.034	0.882	80	510	5328	5812	-4.863	177	5151	193	5619	0
3	14	14	"yajR"	"STM0436"	13430	16450	90	642	881	758	145	148	26	100	100	0	3369	4527	4508	80	87	58	100	100	0	0.151	0.166	0.160	0.161	1.292	0.158	0.890	52	363	3786	5183	-2.726	497	3289	736	4447	0
3	15	14	""	"STM0564"	13610	16460	100	491	544	185	147	150	26	100	100	0	2253	2624	1203	79	85	53	100	100	0	0.158	0.156	0.154	0.160	1.309	0.152	0.959	80	449	2518	2942	-2.660	344	2174	397	2545	0
3	16	14	""	"STM0351"	13770	16450	100	202	205	39	144	145	24	87	62	0	1407	1679	896	78	78	13	100	100	0	0.044	0.038	0.040	0.039	1.652	0.036	0.557	80	401	1387	1662	-4.518	58	1329	61	1601	0
3	17	14	"dsrB"	"STM1983"	13930	16450	100	240	251	84	144	144	25	92	85	0	1067	1151	636	79	80	15	100	100	0	0.097	0.100	0.101	0.091	1.539	0.106	0.814	80	432	1084	1179	-3.363	96	988	107	1072	0
3	18	14	"yeiE"	"STM2201"	14120	16450	90	599	613	124	145	146	22	100	100	0	2728	2895	797	80	82	18	100	100	0	0.171	0.166	0.165	0.167	1.149	0.163	0.956	52	368	3102	3283	-2.544	454	2648	468	2815	0
3	19	14	"EMPTY"	"EMPTY"	14280	16440	100	143	143	22	148	148	22	12	1	0	80	81	15	78	79	15	16	6	0	-2.500	-1.667	1.706	1.549	3.150	11.431	0.005	80	414	-3	-2	Error	-5	2	-5	3	-75
3	20	14	"EMPTY"	"EMPTY"	14450	16440	100	145	145	21	149	149	24	10	0	0	81	82	16	78	78	14	22	6	0	-1.333	-1.000	1.227	1.315	3.399	40.997	0.001	80	428	-1	0	Error	-4	3	-4	4	-75
3	21	14	"EMPTY"	"EMPTY"	14630	16440	100	150	149	28	147	147	23	22	3	0	82	84	16	78	79	15	20	7	0	0.750	0.333	2.273	2.104	4.254	7.351	0.017	80	427	7	8	-0.415	3	4	2	6	-75
3	22	14	"EMPTY"	"EMPTY"	14800	16440	100	147	146	24	145	148	26	13	1	0	82	82	15	79	79	14	21	5	0	0.667	0.333	1.125	1.346	4.029	715.752	0.000	80	416	5	4	-0.585	2	3	1	3	-75
3	23	14	"EMPTY"	"EMPTY"	14970	16440	100	148	149	22	144	146	24	16	3	0	82	80	14	81	82	15	7	1	0	4.000	-5.000	2.045	1.767	3.186	50.137	0.000	80	430	5	4	2.000	4	1	5	-1	-75
3	24	14	"EMPTY"	"EMPTY"	15150	16440	100	161	166	39	150	154	31	27	8	0	78	81	15	79	80	15	21	3	0	-11.000	8.000	1.897	1.816	4.296	0.014	0.001	80	486	10	18	Error	11	-1	16	2	-75
4	1	1	"yjiX"	"STM4531"	15690	14190	110	289	290	50	146	147	25	100	98	0	1025	1053	283	84	93	86	100	100	0	0.152	0.149	0.152	0.145	1.373	0.143	0.839	80	528	1084	1113	-2.718	143	941	144	969	0
4	2	1	"yhjG"	"STM3610"	15860	14180	110	238	252	59	145	149	53	93	38	0	1855	2073	834	84	117	188	100	100	0	0.053	0.054	0.051	0.051	1.432	0.053	0.795	80	478	1864	2096	-4.251	93	1771	107	1989	0
4	3	1	"mtlD"	"STM3686"	16040	14180	120	392	409	125	144	145	24	99	95	0	1942	2058	955	84	105	154	96	96	0	0.133	0.134	0.132	0.135	1.380	0.129	0.909	120	556	2106	2239	-2.905	248	1858	265	1974	0
4	4	1	"ptsN"	"STM3322"	16210	14180	110	245	246	41	147	148	28	96	87	0	896	881	204	84	87	27	100	100	0	0.121	0.124	0.119	0.115	1.526	0.122	0.737	80	442	910	896	-3.051	98	812	99	797	0
4	5	1	"yqjK"	"STM3231"	16390	14180	120	309	317	70	146	147	27	98	96	0	1942	2004	876	84	86	25	100	99	0	0.088	0.089	0.089	0.091	1.663	0.082	0.827	120	544	2021	2091	-3.511	163	1858	171	1920	0
4	6	1	"yggT"	"STM3101"	16550	14170	110	437	446	86	146	154	56	100	97	0	3672	3717	859	85	192	637	100	98	0	0.081	0.083	0.083	0.081	1.201	0.083	0.928	80	469	3878	3932	-3.624	291	3587	300	3632	0
4	7	1	"hscC"	"STM0659"	16740	14180	120	172	175	32	146	154	53	19	2	0	859	896	274	84	177	593	86	9	0	0.034	0.036	0.048	0.047	1.928	0.058	0.590	120	543	801	841	-4.898	26	775	29	812	0
4	8	1	"ubiF"	"STM0671"	16900	14170	110	496	495	104	147	150	31	100	100	0	3077	3139	942	83	115	250	100	100	0	0.117	0.114	0.113	0.114	1.179	0.113	0.948	80	454	3343	3404	-3.101	349	2994	348	3056	0
4	9	1	"nagA"	"STM0683"	17090	14170	120	445	456	94	144	146	29	99	99	0	1703	1704	447	85	111	227	98	98	0	0.186	0.193	0.191	0.194	1.356	0.184	0.913	120	552	1919	1931	-2.426	301	1618	312	1619	0
4	10	1	"ybfM"	"STM0687"	17250	14170	110	264	276	54	144	154	113	56	10	0	3442	3710	1052	86	112	210	100	100	0	0.036	0.036	0.034	0.035	1.321	0.036	0.833	80	474	3476	3756	-4.806	120	3356	132	3624	0
4	11	1	"apeE"	"STM0570"	17430	14160	110	180	183	26	145	147	24	65	37	0	478	478	78	84	108	199	98	47	0	0.089	0.096	0.090	0.090	1.984	0.071	0.235	80	478	429	432	-3.493	35	394	38	394	0
4	12	1	"ahpF"	"STM0609"	17610	14170	120	254	259	57	143	145	22	95	91	0	667	703	231	84	87	24	100	99	0	0.190	0.187	0.183	0.183	1.480	0.179	0.760	120	511	694	735	-2.393	111	583	116	619	0
4	13	1	"dlhH"	"STM3967"	17770	14160	110	653	665	163	144	146	23	100	100	0	6608	7402	2097	85	101	197	100	100	0	0.078	0.071	0.071	0.070	1.148	0.070	0.952	80	453	7032	7838	-3.680	509	6523	521	7317	0
4	14	1	"yigM"	"STM3963"	17940	14170	110	577	590	110	146	151	37	100	100	0	5666	5930	1435	86	176	579	100	100	0	0.077	0.076	0.077	0.076	1.177	0.074	0.946	80	472	6011	6288	-3.695	431	5580	444	5844	0
4	15	1	"rhtC"	"STM3959"	18120	14170	120	669	651	122	145	149	37	99	99	0	5290	4970	1182	85	159	539	98	98	0	0.101	0.104	0.102	0.105	1.309	0.098	0.925	120	488	5729	5391	-3.312	524	5205	506	4885	0
4	16	1	"rarD"	"STM3955"	18290	14170	120	672	642	118	147	148	25	100	100	0	5525	5517	1357	88	88	19	100	100	0	0.097	0.091	0.091	0.093	1.376	0.088	0.942	120	472	5962	5924	-3.372	525	5437	495	5429	0
4	17	1	"uvrD"	"STM3951"	18450	14160	110	1855	1939	492	146	159	101	100	100	0	8443	8819	2175	88	158	573	100	100	0	0.205	0.205	0.206	0.204	1.095	0.203	0.967	80	466	10064	10524	-2.289	1709	8355	1793	8731	0
4	18	1	"dapF"	"STM3947"	18630	14160	110	734	755	140	149	163	102	100	100	0	3683	3805	756	85	182	606	100	100	0	0.163	0.163	0.163	0.162	1.119	0.162	0.939	80	516	4183	4326	-2.621	585	3598	606	3720	0
4	19	1	"fklB"	"STM4397"	18810	14170	110	283	287	59	149	154	43	97	80	0	978	1000	302	83	120	285	100	93	0	0.150	0.150	0.155	0.144	1.408	0.142	0.790	80	476	1029	1055	-2.740	134	895	138	917	0
4	20	1	"ytfK"	"STM4406"	18980	14170	100	199	199	28	144	147	23	86	61	0	354	371	97	81	82	15	100	100	0	0.201	0.190	0.200	0.174	1.784	0.179	0.500	80	415	328	345	-2.311	55	273	55	290	0
4	21	1	""	"STM4417"	19150	14160	100	153	153	25	147	155	114	0	0	0	123	125	25	82	83	15	86	68	0	0.146	0.140	0.551	0.496	2.689	0.110	0.001	80	437	47	49	-2.773	6	41	6	43	-50
4	22	1	""	"STM4421"	19340	14170	100	159	159	26	147	156	113	0	0	0	294	307	79	83	84	15	100	100	0	0.057	0.054	0.095	0.085	2.427	0.020	0.000	80	437	223	236	-4.136	12	211	12	224	0
4	23	1	""	"STM4425"	19510	14160	110	216	222	46	145	147	24	90	73	0	1119	1185	398	82	83	15	100	100	0	0.068	0.070	0.068	0.068	1.615	0.068	0.599	80	489	1108	1180	-3.868	71	1037	77	1103	0
4	24	1	""	"STM4430"	19680	14160	110	154	155	22	146	148	30	13	2	0	621	602	165	84	84	15	100	100	0	0.015	0.017	0.047	0.042	1.920	0.019	0.038	80	533	545	527	-6.069	8	537	9	518	0
4	1	2	"sopE2"	"STM1855"	15680	14350	110	237	233	43	144	147	52	77	35	0	1835	1807	597	83	91	81	100	100	0	0.053	0.052	0.052	0.050	1.493	0.051	0.701	80	509	1845	1813	-4.236	93	1752	89	1724	0
4	2	2	""	"STM1731"	15870	14350	100	371	385	95	145	148	57	100	93	0	1014	1075	328	84	101	150	100	100	0	0.243	0.242	0.236	0.236	1.305	0.240	0.585	80	393	1156	1231	-2.041	226	930	240	991	0
4	3	2	"otsB"	"STM1929"	16030	14350	110	270	270	44	144	145	23	100	96	0	3802	3701	813	84	85	17	100	100	0	0.034	0.035	0.036	0.033	1.435	0.034	0.788	80	418	3844	3743	-4.883	126	3718	126	3617	0
4	4	2	""	"STM4161"	16210	14340	110	171	169	29	146	147	23	51	23	0	781	763	156	84	88	27	100	100	0	0.036	0.034	0.046	0.046	1.920	0.036	0.195	80	436	722	702	-4.801	25	697	23	679	0
4	5	2	"rsd"	"STM4165"	16380	14350	100	226	231	43	143	145	23	96	81	0	1076	1144	468	84	84	16	100	100	0	0.084	0.083	0.082	0.078	1.639	0.075	0.664	80	365	1075	1148	-3.579	83	992	88	1060	0
4	6	2	"hupA"	"STM4170"	16550	14350	110	696	696	148	148	152	44	100	100	0	768	790	198	84	125	401	93	25	0	0.801	0.776	0.761	0.777	1.203	0.781	0.941	80	449	1232	1254	-0.320	548	684	548	706	0
4	7	2	""	"STM3121"	16730	14340	110	264	275	46	147	149	24	100	100	0	2256	2418	719	83	86	27	100	100	0	0.054	0.055	0.055	0.054	1.377	0.053	0.808	80	396	2290	2463	-4.215	117	2173	128	2335	0
4	8	2	"stfG"	"STM0200"	16900	14340	110	174	177	27	146	147	29	47	17	0	1970	2062	552	84	121	255	100	100	0	0.015	0.016	0.019	0.020	1.486	0.015	0.267	80	443	1914	2009	-6.074	28	1886	31	1978	0
4	9	2	"eutT"	"STM2467"	17080	14340	110	206	205	33	144	145	22	88	65	0	1470	1597	459	86	107	165	100	100	0	0.045	0.040	0.040	0.038	1.632	0.035	0.522	80	400	1446	1572	-4.480	62	1384	61	1511	0
4	10	2	"lexA"	"STM4237"	17240	14350	100	3260	3544	1610	146	201	333	100	100	0	1397	1600	1161	89	127	218	98	98	0	2.381	2.249	2.360	2.421	1.284	2.027	0.887	80	378	4422	4909	1.251	3114	1308	3398	1511	0
4	11	2	"prpC"	"STM0369"	17420	14340	120	285	321	215	146	189	292	11	2	0	4841	4929	1689	87	122	224	99	98	0	0.029	0.036	0.029	0.030	1.699	0.032	0.051	120	496	4893	5017	-5.096	139	4754	175	4842	0
4	12	2	"ushB"	"STM4064"	17600	14340	120	1142	1226	423	145	147	21	100	100	0	5251	5595	2285	84	87	24	100	100	0	0.193	0.196	0.194	0.200	1.369	0.187	0.939	120	451	6164	6592	-2.374	997	5167	1081	5511	0
4	13	2	"ptsJ"	"STM2436"	17770	14340	110	596	611	149	148	149	22	100	100	0	3293	3337	980	84	101	204	100	100	0	0.140	0.142	0.141	0.142	1.180	0.142	0.939	80	424	3657	3716	-2.841	448	3209	463	3253	0
4	14	2	"plsX"	"STM1192"	17950	14350	120	5395	5245	1989	146	149	29	100	100	0	3131	2987	1176	85	125	407	94	92	0	1.723	1.757	1.734	1.792	1.411	1.762	0.957	120	457	8295	8001	0.785	5249	3046	5099	2902	0
4	15	2	"flgM"	"STM1172"	18120	14340	120	250	250	43	146	148	30	97	82	0	1297	1275	428	87	130	416	95	84	0	0.086	0.088	0.085	0.092	2.036	0.083	0.737	120	393	1314	1292	-3.540	104	1210	104	1188	0
4	16	2	"phsB"	"STM2064"	18280	14330	110	331	365	115	148	148	23	100	100	0	4788	5416	2221	88	103	125	100	100	0	0.039	0.041	0.039	0.039	1.238	0.041	0.909	80	370	4883	5545	-4.683	183	4700	217	5328	0
4	17	2	"tnpA_1"	"STM0946"	18450	14340	110	1060	1949	2386	152	166	111	100	100	0	9407	14619	14190	88	252	987	100	100	2	0.097	0.124	0.099	0.104	1.325	0.142	0.914	80	464	10227	16328	-3.359	908	9319	1797	14531	0
4	18	2	"orf6"	"PSLT014"	18630	14340	110	1748	1777	452	149	173	190	100	100	0	8027	8156	2124	86	229	909	100	100	0	0.201	0.202	0.204	0.201	1.133	0.195	0.886	80	440	9540	9698	-2.312	1599	7941	1628	8070	0
4	19	2	"mig-14"	"STM2782"	18810	14340	120	1309	1314	469	148	162	177	94	90	0	2892	3022	1194	82	88	57	99	97	0	0.413	0.397	0.394	0.391	1.403	0.389	0.873	120	432	3971	4106	-1.275	1161	2810	1166	2940	0
4	20	2	"thiD"	"STM2146"	18970	14330	110	504	513	115	148	148	23	100	100	0	1205	1326	394	80	84	24	100	100	0	0.316	0.293	0.298	0.292	1.274	0.281	0.921	80	378	1481	1611	-1.660	356	1125	365	1246	0
4	21	2	"rfaY"	"STM3716"	19160	14340	120	192	198	35	148	155	108	6	0	0	2086	2052	753	83	86	23	99	99	0	0.022	0.025	0.027	0.029	2.007	0.025	0.458	120	482	2047	2019	-5.509	44	2003	50	1969	0
4	22	2	"prgH"	"STM2874"	19330	14330	110	473	486	82	150	158	116	100	96	0	2786	2878	473	84	87	26	100	100	0	0.120	0.120	0.121	0.119	1.191	0.121	0.929	80	418	3025	3130	-3.064	323	2702	336	2794	0
4	23	2	"orgA"	"STM2869"	19500	14340	100	238	242	41	149	151	25	96	85	0	425	444	147	83	86	27	100	100	0	0.260	0.258	0.266	0.251	1.559	0.246	0.648	80	391	431	454	-1.942	89	342	93	361	0
4	24	2	"livH"	"STM3563"	19670	14330	110	241	250	41	149	150	31	97	86	0	1804	1924	546	84	87	42	100	100	0	0.053	0.055	0.055	0.052	1.451	0.054	0.780	80	498	1812	1941	-4.225	92	1720	101	1840	0
4	1	3	"hisJ"	"STM2354"	15680	14530	110	415	431	86	143	145	24	100	100	0	2171	2298	515	83	85	19	100	100	0	0.130	0.130	0.131	0.128	1.224	0.131	0.893	80	511	2360	2503	-2.940	272	2088	288	2215	0
4	2	3	"hisI"	"STM2078"	15850	14520	110	712	832	332	143	148	38	100	100	0	2216	2721	1402	84	92	65	100	100	0	0.267	0.261	0.265	0.264	1.193	0.253	0.942	80	467	2701	3326	-1.906	569	2132	689	2637	0
4	3	3	"glyA"	"STM2555"	16040	14530	110	269	279	64	144	147	32	98	95	0	294	334	139	84	92	64	100	97	0	0.595	0.540	0.553	0.545	1.391	0.510	0.798	80	466	335	385	-0.748	125	210	135	250	0
4	4	3	"fliD"	"STM1960"	16210	14520	110	316	327	62	144	146	23	100	100	0	1850	1980	562	84	87	19	100	100	0	0.097	0.097	0.096	0.095	1.270	0.091	0.880	80	439	1938	2079	-3.360	172	1766	183	1896	0
4	5	3	"asrC"	"STM2550"	16370	14520	110	319	320	61	144	147	24	100	98	0	2051	2262	717	83	86	26	100	100	0	0.089	0.081	0.082	0.079	1.343	0.080	0.880	80	439	2143	2355	-3.491	175	1968	176	2179	0
4	6	3	"moeA"	"STM0846"	16550	14520	110	320	331	72	147	149	25	100	100	0	1567	1710	535	83	86	26	100	100	0	0.117	0.113	0.113	0.110	1.293	0.110	0.866	80	432	1657	1811	-3.101	173	1484	184	1627	0
4	7	3	"cbiN"	"STM2022"	16730	14520	120	173	175	26	148	149	24	50	22	0	1107	1096	450	83	85	25	100	99	0	0.024	0.027	0.034	0.035	1.923	0.025	0.218	120	478	1049	1040	-5.356	25	1024	27	1013	0
4	8	3	"cobU"	"STM2018"	16890	14520	110	241	244	35	145	146	24	100	95	0	1718	1858	538	82	93	124	100	100	0	0.059	0.056	0.056	0.054	1.410	0.053	0.738	80	397	1732	1875	-4.091	96	1636	99	1776	0
4	9	3	"uhpA"	"STM3790"	17070	14520	120	707	709	208	145	145	22	98	97	0	2967	2925	1045	83	97	131	97	97	0	0.195	0.198	0.193	0.203	1.375	0.194	0.949	120	482	3446	3406	-2.359	562	2884	564	2842	0
4	10	3	"trpD"	"STM1724"	17240	14520	110	175	181	33	144	145	28	53	21	0	916	940	179	84	85	17	100	100	0	0.037	0.043	0.042	0.042	1.988	0.042	0.286	80	418	863	893	-4.746	31	832	37	856	0
4	11	3	"sulA"	"STM1071"	17420	14520	110	1129	1163	224	145	150	49	100	100	0	2192	2237	419	84	96	94	100	100	0	0.467	0.473	0.472	0.471	1.134	0.478	0.972	80	432	3092	3171	-1.099	984	2108	1018	2153	0
4	12	3	"rfaL"	"STM3713"	17590	14520	110	290	297	55	148	154	48	100	82	0	4473	4727	1120	84	97	94	100	100	0	0.032	0.032	0.031	0.031	1.356	0.031	0.725	80	433	4531	4792	-4.950	142	4389	149	4643	0
4	13	3	"bglX"	"STM2166"	17770	14520	110	386	401	102	149	150	22	100	100	0	4052	4335	1712	84	85	17	100	100	0	0.060	0.059	0.060	0.059	1.250	0.057	0.918	80	439	4205	4503	-4.065	237	3968	252	4251	0
4	14	3	""	"STM0347"	17940	14520	110	534	521	102	147	150	26	100	100	0	3210	3144	751	84	86	24	100	100	0	0.124	0.122	0.121	0.121	1.150	0.116	0.930	80	419	3513	3434	-3.014	387	3126	374	3060	0
4	15	3	""	"STM1043"	18120	14510	110	319	322	79	146	179	351	3	0	0	3698	3732	1227	86	133	516	100	100	0	0.048	0.048	0.047	0.046	1.348	0.046	0.867	80	427	3785	3822	-4.384	173	3612	176	3646	0
4	16	3	""	"PSLT025"	18290	14520	110	306	319	79	149	150	23	100	98	0	1481	1582	572	84	96	116	100	100	0	0.112	0.113	0.113	0.110	1.363	0.112	0.866	80	413	1554	1668	-3.153	157	1397	170	1498	0
4	17	3	"orf319"	"STM1389"	18450	14520	100	908	939	178	152	155	58	100	100	0	3959	3929	740	85	133	589	100	100	0	0.195	0.205	0.205	0.203	1.128	0.203	0.956	80	363	4630	4631	-2.357	756	3874	787	3844	0
4	18	3	"yfeJ"	"STM2437"	18630	14520	120	433	452	131	150	161	168	90	24	0	3767	3887	1653	85	93	110	97	96	0	0.077	0.079	0.078	0.081	1.439	0.077	0.933	120	481	3965	4104	-3.702	283	3682	302	3802	0
4	19	3	""	"PSLT087"	18810	14520	120	301	305	68	150	164	184	21	1	0	4986	5191	1999	83	85	15	100	100	0	0.031	0.030	0.030	0.031	1.441	0.030	0.861	120	397	5054	5263	-5.021	151	4903	155	5108	0
4	20	3	"traU"	"PSLT092"	18970	14510	120	302	330	275	149	150	24	96	95	0	5537	5353	2081	81	85	23	99	99	0	0.028	0.034	0.029	0.031	1.837	0.032	0.239	120	410	5609	5453	-5.156	153	5456	181	5272	0
4	21	3	"trbE"	"PSLT096"	19150	14510	120	198	200	35	146	147	22	80	55	0	1635	1655	713	81	83	15	100	99	0	0.033	0.034	0.038	0.036	1.806	0.032	0.512	120	427	1606	1628	-4.901	52	1554	54	1574	0
4	22	3	"traH"	"PSLT100"	19320	14520	110	169	173	32	147	150	24	45	22	0	504	562	202	83	86	26	100	100	0	0.052	0.054	0.057	0.058	2.147	0.056	0.203	80	425	443	505	-4.258	22	421	26	479	0
4	23	3	"trbH"	"PSLT105"	19510	14520	120	6309	7062	4536	152	152	25	100	100	0	3483	3724	2143	83	85	18	100	100	0	1.811	1.898	1.821	1.924	1.464	1.990	0.967	120	484	9557	10551	0.857	6157	3400	6910	3641	0
4	24	3	"traX"	"PSLT110"	19680	14510	110	533	548	86	150	152	24	100	100	0	4320	4329	713	83	88	43	100	100	0	0.090	0.094	0.092	0.093	1.169	0.091	0.948	80	469	4620	4644	-3.468	383	4237	398	4246	0
4	1	4	""	"STM2717"	15670	14700	90	150	152	27	144	146	22	23	7	0	632	609	192	86	91	30	100	100	0	0.011	0.015	0.038	0.040	2.023	0.017	0.022	52	370	552	531	-6.508	6	546	8	523	0
4	2	4	""	"STM2739"	15850	14700	110	317	336	101	144	148	37	100	97	0	8944	9407	3449	86	95	64	100	100	0	0.020	0.021	0.020	0.020	1.279	0.020	0.804	80	478	9031	9513	-5.678	173	8858	192	9321	0
4	3	4	""	"STM1616"	16030	14700	110	313	315	51	143	146	32	100	100	0	1986	2095	475	84	88	29	100	100	0	0.089	0.086	0.087	0.084	1.304	0.082	0.855	80	439	2072	2183	-3.484	170	1902	172	2011	0
4	4	4	"rimL"	"STM1611"	16200	14700	110	391	402	67	146	147	22	100	100	0	3003	2916	610	85	87	19	100	100	0	0.084	0.090	0.087	0.089	1.221	0.086	0.906	80	432	3163	3087	-3.574	245	2918	256	2831	0
4	5	4	"osmB"	"STM1705"	16380	14700	100	307	307	55	147	148	24	100	98	0	614	627	141	84	87	28	100	100	0	0.302	0.295	0.289	0.284	1.365	0.283	0.837	80	389	690	703	-1.728	160	530	160	543	0
4	6	4	"mppA"	"STM1679"	16550	14690	110	2050	2063	709	145	148	24	100	100	0	10327	10602	4041	83	86	27	100	100	0	0.186	0.182	0.187	0.183	1.136	0.178	0.957	80	439	12149	12437	-2.427	1905	10244	1918	10519	0
4	7	4	"rnhB"	"STM0230"	16720	14690	110	889	895	186	146	147	22	100	100	0	3163	3244	939	82	85	27	100	100	0	0.241	0.237	0.242	0.238	1.143	0.229	0.949	80	432	3824	3911	-2.052	743	3081	749	3162	0
4	8	4	"speE"	"STM0166"	16900	14690	110	702	804	289	147	147	22	100	100	0	2272	2687	1055	83	86	20	100	100	0	0.254	0.252	0.244	0.250	1.152	0.256	0.942	80	440	2744	3261	-1.980	555	2189	657	2604	0
4	9	4	"yaeB"	"STM0243"	17070	14690	110	296	302	49	148	148	23	100	100	0	2430	2416	555	83	86	16	100	100	0	0.063	0.066	0.065	0.065	1.285	0.066	0.854	80	404	2495	2487	-3.987	148	2347	154	2333	0
4	10	4	"cobS"	"STM2017"	17240	14690	110	296	304	46	147	148	23	100	100	0	2633	2735	644	85	85	15	100	100	0	0.058	0.059	0.058	0.058	1.262	0.057	0.859	80	438	2697	2807	-4.096	149	2548	157	2650	0
4	11	4	"yeeI"	"STM2001"	17420	14690	110	354	357	72	146	150	43	100	98	0	1408	1440	408	83	89	73	100	100	0	0.157	0.155	0.156	0.153	1.236	0.152	0.884	80	438	1533	1568	-2.671	208	1325	211	1357	0
4	12	4	"fixX"	"STM0078"	17590	14690	110	159	160	23	148	149	23	28	8	0	820	826	222	83	85	16	100	100	0	0.015	0.016	0.036	0.031	1.755	0.016	0.055	80	439	748	755	-6.066	11	737	12	743	0
4	13	4	"ubiC"	"STM4233"	17760	14680	110	372	372	61	151	153	25	100	100	0	3638	3796	722	84	88	32	100	100	0	0.062	0.060	0.059	0.058	1.234	0.059	0.891	80	452	3775	3933	-4.007	221	3554	221	3712	0
4	14	4	"yjbJ"	"STM4240"	17950	14690	110	522	554	131	150	205	453	23	1	0	1059	1114	279	84	158	646	97	8	0	0.382	0.392	0.384	0.388	1.208	0.558	0.802	80	438	1347	1434	-1.390	372	975	404	1030	0
4	15	4	"yjcE"	"STM4269"	18110	14690	110	225	1080	1969	149	209	472	20	18	0	1297	2286	2628	84	162	674	98	37	0	0.063	0.423	0.068	0.103	3.204	0.593	0.923	80	402	1289	3133	-3.996	76	1213	931	2202	0
4	16	4	"zur"	"STM4241"	18270	14690	120	878	843	275	149	150	24	97	96	0	3068	2841	1128	82	84	18	100	100	0	0.244	0.252	0.248	0.260	1.459	0.244	0.948	120	458	3715	3453	-2.034	729	2986	694	2759	0
4	17	4	"yfcZ"	"STM2390"	18440	14680	110	349	355	51	148	149	25	100	100	0	1618	1631	303	84	96	98	100	100	0	0.131	0.134	0.132	0.132	1.214	0.135	0.907	80	414	1735	1754	-2.932	201	1534	207	1547	0
4	18	4	""	"STM2372"	18620	14690	100	582	607	115	149	150	27	100	100	0	1166	1226	289	85	97	103	100	100	0	0.401	0.401	0.400	0.402	1.188	0.393	0.940	80	376	1514	1599	-1.320	433	1081	458	1141	0
4	19	4	"ylaC"	"STM0471"	18800	14690	100	713	894	550	151	151	24	100	100	0	2067	2613	1820	84	84	15	100	100	0	0.283	0.294	0.289	0.290	1.189	0.289	0.943	80	377	2545	3272	-1.819	562	1983	743	2529	0
4	20	4	"ybaP"	"STM0496"	18970	14680	100	738	786	186	150	150	23	100	100	0	2262	2342	593	82	83	15	100	100	0	0.270	0.281	0.278	0.280	1.183	0.275	0.938	80	385	2768	2896	-1.890	588	2180	636	2260	0
4	21	4	"ybbS"	"STM0514"	19150	14680	110	283	290	52	148	149	23	100	98	0	2516	2691	703	82	84	16	100	100	0	0.055	0.054	0.055	0.052	1.399	0.052	0.794	80	418	2569	2751	-4.172	135	2434	142	2609	0
4	22	4	"folD"	"STM0542"	19310	14680	110	1007	1026	212	148	150	22	100	100	0	4485	4465	1088	84	86	28	100	100	0	0.195	0.200	0.198	0.201	1.185	0.198	0.962	80	422	5260	5259	-2.357	859	4401	878	4381	0
4	23	4	"ybdG"	"STM0569"	19490	14680	110	1113	1099	318	152	153	26	100	100	0	6843	7231	2599	84	92	65	100	100	0	0.142	0.133	0.131	0.132	1.291	0.130	0.943	80	432	7720	8094	-2.814	961	6759	947	7147	0
4	24	4	"fepB"	"STM0594"	19670	14680	110	1424	1415	301	151	152	26	100	100	0	3600	3540	786	82	100	269	100	100	0	0.362	0.366	0.358	0.365	1.140	0.363	0.957	80	502	4791	4722	-1.467	1273	3518	1264	3458	0
4	1	5	"yhgI"	"STM3511"	15670	14880	100	1136	1141	163	145	147	23	100	100	0	2684	2693	430	84	86	18	100	100	0	0.381	0.382	0.374	0.382	1.112	0.375	0.964	80	434	3591	3605	-1.392	991	2600	996	2609	0
4	2	5	"yhcK"	"STM3340"	15850	14870	110	521	524	99	144	145	23	100	100	0	2687	2654	640	85	86	22	100	100	0	0.145	0.148	0.151	0.148	1.152	0.144	0.944	80	466	2979	2949	-2.787	377	2602	380	2569	0
4	3	5	"yhcC"	"STM3329"	16030	14870	110	251	255	38	146	146	23	100	95	0	4256	4268	749	85	86	19	100	100	0	0.025	0.026	0.026	0.025	1.300	0.026	0.782	80	398	4276	4292	-5.312	105	4171	109	4183	0
4	4	5	"murA"	"STM3307"	16200	14870	120	1826	1862	658	150	150	22	99	99	0	6965	6971	2597	84	85	14	100	100	0	0.244	0.249	0.249	0.252	1.313	0.246	0.970	120	427	8557	8599	-2.038	1676	6881	1712	6887	0
4	5	5	"rbfA"	"STM3285"	16370	14870	120	1986	1956	553	148	148	23	100	100	0	2209	2134	700	83	84	14	99	99	0	0.865	0.882	0.866	0.940	1.413	0.865	0.969	120	440	3964	3859	-0.210	1838	2126	1808	2051	0
4	6	5	"yhbT"	"STM3273"	16550	14870	110	343	359	67	145	146	24	100	100	0	1956	2003	522	83	85	18	100	100	0	0.106	0.111	0.108	0.111	1.254	0.107	0.869	80	412	2071	2134	-3.242	198	1873	214	1920	0
4	7	5	""	"STM3155"	16720	14870	100	371	373	88	146	147	23	100	100	0	763	778	267	82	86	28	100	100	0	0.330	0.326	0.320	0.325	1.221	0.320	0.920	80	396	906	923	-1.598	225	681	227	696	0
4	8	5	"nupG"	"STM3113"	16890	14860	110	408	417	70	149	149	22	100	100	0	6066	6557	1694	83	86	18	100	100	0	0.043	0.041	0.041	0.041	1.206	0.041	0.927	80	454	6242	6742	-4.530	259	5983	268	6474	0
4	9	5	"gshB"	"STM3095"	17070	14860	110	250	248	40	149	148	22	100	92	0	784	834	228	84	86	15	100	100	0	0.144	0.132	0.125	0.126	1.466	0.130	0.746	80	452	801	849	-2.793	101	700	99	750	0
4	10	5	""	"STM3075"	17240	14860	110	224	224	29	147	149	24	96	85	0	2150	2218	521	84	85	15	100	100	0	0.037	0.036	0.035	0.036	1.406	0.035	0.676	80	452	2143	2211	-4.746	77	2066	77	2134	0
4	11	5	"iciA"	"STM3064"	17420	14860	110	271	273	50	147	149	25	100	96	0	1732	1862	528	84	84	15	100	100	0	0.075	0.071	0.067	0.068	1.346	0.069	0.798	80	439	1772	1904	-3.732	124	1648	126	1778	0
4	12	5	"fldB"	"STM3045"	17580	14870	110	282	290	75	147	150	24	96	88	0	666	789	350	83	84	16	100	100	0	0.232	0.203	0.200	0.191	1.544	0.192	0.814	80	439	718	849	-2.111	135	583	143	706	0
4	13	5	"nadE"	"STM1310"	17760	14860	100	395	406	104	149	150	23	100	100	0	2150	2271	600	83	86	21	100	100	0	0.119	0.117	0.114	0.114	1.321	0.114	0.859	80	432	2313	2445	-3.071	246	2067	257	2188	0
4	14	5	"ydiE"	"STM1346"	17940	14860	100	365	363	61	147	149	24	100	100	0	486	488	104	84	85	15	100	100	0	0.542	0.535	0.538	0.531	1.293	0.532	0.883	80	408	620	620	-0.883	218	402	216	404	0
4	15	5	"lpp"	"STM1377"	18110	14870	110	786	808	191	149	150	25	100	100	0	307	308	83	84	84	15	100	100	0	2.857	2.942	2.942	3.037	1.236	2.924	0.929	80	408	860	883	1.514	637	223	659	224	0
4	16	5	"sodB"	"STM1431"	18270	14870	110	985	984	195	148	149	23	100	100	0	2458	2588	672	85	85	15	100	100	0	0.353	0.334	0.328	0.336	1.129	0.322	0.963	80	405	3210	3339	-1.503	837	2373	836	2503	0
4	17	5	"gst"	"STM1451"	18450	14860	110	868	888	160	147	149	25	100	100	0	3315	3421	646	85	90	66	100	100	0	0.223	0.222	0.219	0.221	1.122	0.217	0.963	80	466	3951	4077	-2.163	721	3230	741	3336	0
4	18	5	"sodC"	"STM1044"	18630	14850	110	1104	1079	227	148	149	24	100	100	0	2659	2616	571	84	85	15	100	100	0	0.371	0.368	0.372	0.364	1.178	0.363	0.964	80	427	3531	3463	-1.429	956	2575	931	2532	0
4	19	5	"yhhV"	"STM3559"	18790	14860	110	589	610	139	148	149	23	100	100	0	981	1031	257	82	83	13	100	100	0	0.491	0.487	0.478	0.483	1.173	0.483	0.947	80	427	1340	1411	-1.028	441	899	462	949	0
4	20	5	"yhhL"	"STM3573"	18970	14860	100	251	254	37	148	149	24	100	93	0	810	838	235	82	83	15	100	100	0	0.141	0.140	0.139	0.137	1.423	0.136	0.786	80	408	831	862	-2.821	103	728	106	756	0
4	21	5	"yhhQ"	"STM3579"	19140	14860	110	571	594	159	150	151	26	100	100	0	5463	5928	1888	82	89	54	100	100	0	0.078	0.076	0.075	0.075	1.159	0.076	0.945	80	452	5802	6290	-3.676	421	5381	444	5846	0
4	22	5	"nikR"	"STM3584"	19320	14860	100	218	228	39	150	152	25	97	80	0	524	550	142	81	89	56	100	100	0	0.153	0.166	0.160	0.152	1.614	0.164	0.655	80	420	511	547	-2.704	68	443	78	469	0
4	23	5	""	"STM3595"	19500	14860	100	375	408	117	152	154	25	100	100	0	1308	1410	558	82	85	28	100	100	0	0.182	0.193	0.190	0.189	1.239	0.189	0.922	80	408	1449	1584	-2.459	223	1226	256	1328	0
4	24	5	""	"STM3600"	19670	14860	110	311	312	40	150	153	23	100	100	0	4878	4928	1179	81	82	14	100	100	0	0.034	0.033	0.033	0.033	1.242	0.032	0.858	80	493	4958	5009	-4.897	161	4797	162	4847	0
4	1	6	"slp"	"STM1819"	15670	15050	120	1069	1036	374	146	148	23	98	97	0	2447	2383	919	82	83	15	100	99	0	0.390	0.387	0.375	0.380	1.370	0.385	0.962	120	578	3288	3191	-1.357	923	2365	890	2301	0
4	2	6	"hemK"	"STM1775"	15850	15050	100	391	393	57	145	146	23	100	100	0	2701	2742	564	84	84	15	100	100	0	0.094	0.093	0.092	0.093	1.201	0.091	0.916	80	395	2863	2906	-3.411	246	2617	248	2658	0
4	3	6	"ychK"	"STM1754"	16020	15040	120	987	982	270	145	145	23	99	99	0	6234	6074	1790	85	88	20	100	100	0	0.137	0.140	0.141	0.143	1.424	0.138	0.947	120	475	6991	6826	-2.868	842	6149	837	5989	0
4	4	6	"sdaA"	"STM1826"	16190	15040	110	1367	1546	1002	146	146	23	100	100	0	5839	5904	1510	85	86	16	100	100	0	0.212	0.241	0.208	0.223	1.405	0.239	0.667	80	410	6975	7219	-2.237	1221	5754	1400	5819	0
4	5	6	"minC"	"STM1814"	16370	15040	110	1368	1449	343	148	149	23	100	100	0	3930	4153	1063	83	84	15	100	100	0	0.317	0.320	0.317	0.319	1.095	0.319	0.974	80	404	5067	5371	-1.657	1220	3847	1301	4070	0
4	6	6	"ycgR"	"STM1798"	16540	15040	120	780	776	281	150	150	23	98	98	0	4315	4271	1937	82	82	14	100	100	0	0.149	0.149	0.150	0.151	1.301	0.145	0.952	120	458	4863	4815	-2.748	630	4233	626	4189	0
4	7	6	"yihA"	"STM4001"	16710	15040	100	785	824	172	146	148	23	100	100	0	2270	2347	575	82	83	15	100	100	0	0.292	0.299	0.302	0.300	1.140	0.295	0.967	80	365	2827	2943	-1.776	639	2188	678	2265	0
4	8	6	"oxyR"	"STM4125"	16880	15040	110	2271	2432	729	145	147	23	100	100	0	2136	2262	653	85	86	17	100	100	0	1.037	1.051	1.055	1.052	1.150	1.057	0.959	80	454	4177	4464	0.052	2126	2051	2287	2177	0
4	9	6	"yneB"	"STM4078"	17060	15040	100	263	266	41	146	147	23	100	98	0	3360	3664	1112	83	84	14	100	100	0	0.036	0.034	0.032	0.033	1.385	0.031	0.777	80	410	3394	3701	-4.808	117	3277	120	3581	0
4	10	6	"pfkA"	"STM4062"	17230	15040	110	1825	1868	430	145	148	23	100	100	0	3456	3623	894	83	84	15	100	100	0	0.498	0.487	0.493	0.487	1.121	0.479	0.961	80	453	5053	5263	-1.006	1680	3373	1723	3540	0
4	11	6	"rhaR"	"STM4049"	17410	15040	110	217	218	32	145	148	22	96	81	0	3246	3213	775	83	83	15	100	100	0	0.023	0.023	0.024	0.023	1.409	0.021	0.593	80	455	3235	3203	-5.457	72	3163	73	3130	0
4	12	6	"yihZ"	"STM4028"	17580	15040	100	259	260	35	148	149	22	98	97	0	1546	1544	323	83	83	15	100	100	0	0.076	0.077	0.078	0.074	1.375	0.074	0.807	80	384	1574	1573	-3.720	111	1463	112	1461	0
4	13	6	"rpsK"	"STM3417"	17750	15040	100	7740	7803	1242	150	151	28	100	100	0	973	978	175	84	84	14	100	100	0	8.538	8.560	8.511	8.610	1.112	8.600	0.967	80	420	8479	8547	3.094	7590	889	7653	894	0
4	14	6	"rplF"	"STM3425"	17930	15040	110	10293	10138	1580	147	150	28	100	100	0	898	894	122	85	86	15	100	100	0	12.480	12.350	12.362	12.343	1.097	12.544	0.967	80	436	10959	10800	3.642	10146	813	9991	809	0
4	15	6	"rplN"	"STM3430"	18090	15030	110	5652	5570	999	149	150	24	100	100	0	532	529	89	84	85	15	100	100	0	12.283	12.182	12.378	12.217	1.127	12.478	0.957	80	414	5951	5866	3.619	5503	448	5421	445	0
4	16	6	"rpsC"	"STM3434"	18260	15030	110	9732	9809	2749	150	152	27	100	100	0	625	627	161	85	85	15	100	100	0	17.744	17.821	17.923	17.904	1.132	18.195	0.956	80	446	10122	10201	4.149	9582	540	9659	542	0
4	17	6	"rplW"	"STM3438"	18450	15030	110	9651	10224	3252	150	157	67	100	100	0	534	573	154	85	86	16	100	100	0	21.160	20.643	20.359	20.620	1.148	21.002	0.950	80	452	9950	10562	4.403	9501	449	10074	488	0
4	18	6	"ppiA"	"STM3472"	18610	15030	110	1802	1864	322	151	159	70	100	100	0	4307	4278	583	84	89	32	100	100	0	0.391	0.408	0.401	0.406	1.121	0.399	0.957	80	439	5874	5907	-1.355	1651	4223	1713	4194	0
4	19	6	"argI"	"STM4469"	18780	15030	110	342	351	77	148	151	32	100	100	0	4554	4969	1839	83	87	31	100	100	0	0.043	0.042	0.041	0.042	1.259	0.040	0.876	80	453	4665	5089	-4.526	194	4471	203	4886	0
4	20	6	"trpS2"	"STM4508"	18960	15030	100	661	678	151	148	151	26	100	100	0	4900	5063	1432	84	84	15	100	100	0	0.107	0.106	0.107	0.106	1.161	0.103	0.948	80	409	5329	5509	-3.231	513	4816	530	4979	0
4	21	6	"dnaT"	"STM4544"	19140	15030	110	568	564	118	151	153	26	100	100	0	2636	2704	673	81	84	22	100	100	0	0.163	0.157	0.155	0.156	1.197	0.157	0.944	80	453	2972	3036	-2.615	417	2555	413	2623	0
4	22	6	"lplA"	"STM4576"	19310	15030	110	514	533	91	152	153	25	100	100	0	4052	4194	895	81	82	14	100	100	0	0.091	0.093	0.092	0.092	1.171	0.090	0.933	80	454	4333	4494	-3.455	362	3971	381	4113	0
4	23	6	""	"STM4596"	19490	15030	100	350	362	69	154	154	24	100	100	0	2354	2490	700	81	82	14	100	100	0	0.086	0.086	0.085	0.085	1.212	0.086	0.900	80	397	2469	2617	-3.536	196	2273	208	2409	0
4	24	6	"rph"	"STM3734"	19660	15030	110	1106	1160	290	155	156	24	100	100	0	2023	2166	540	81	82	15	100	100	0	0.490	0.482	0.482	0.479	1.139	0.477	0.961	80	498	2893	3090	-1.030	951	1942	1005	2085	0
4	1	7	"yidF"	"STM3803"	15650	15230	100	216	216	38	143	144	23	95	80	0	1539	1662	691	81	83	15	100	100	0	0.050	0.046	0.045	0.045	1.470	0.045	0.669	80	389	1531	1654	-4.320	73	1458	73	1581	0
4	2	7	"ibpA"	"STM3809"	15820	15240	110	986	984	226	145	147	24	100	100	0	1255	1254	345	84	85	15	100	100	0	0.718	0.717	0.733	0.723	1.173	0.708	0.952	80	426	2012	2009	-0.478	841	1171	839	1170	0
4	3	7	"ccmC"	"STM2252"	15990	15230	100	249	266	72	145	145	21	100	91	0	1283	1411	764	82	84	16	100	100	0	0.087	0.091	0.091	0.088	1.420	0.089	0.850	80	380	1305	1450	-3.530	104	1201	121	1329	0
4	4	7	"torC"	"STM3823"	16160	15220	100	202	203	29	146	145	21	88	65	0	3521	3593	1018	84	86	16	100	100	0	0.016	0.016	0.018	0.019	1.504	0.015	0.508	80	397	3493	3566	-5.940	56	3437	57	3509	0
4	5	7	"dgoK"	"STM3829"	16330	15210	110	759	808	239	148	149	26	100	100	0	5555	5787	1950	83	91	82	100	100	0	0.112	0.116	0.115	0.114	1.184	0.115	0.951	80	456	6083	6364	-3.163	611	5472	660	5704	0
4	6	7	""	"STM3833"	16510	15220	100	276	297	103	150	153	26	92	83	0	1258	1486	861	82	90	86	100	98	0	0.107	0.105	0.107	0.103	1.534	0.105	0.862	80	406	1302	1551	-3.222	126	1176	147	1404	0
4	7	7	""	"STM0098"	16690	15210	110	474	491	123	147	149	23	100	100	0	3757	4004	1584	83	83	15	100	100	0	0.089	0.088	0.088	0.088	1.177	0.085	0.922	80	412	4001	4265	-3.490	327	3674	344	3921	0
4	8	7	"ilvI"	"STM0116"	16860	15210	110	523	535	178	147	149	24	100	100	0	5378	5504	2229	83	86	24	100	100	0	0.071	0.072	0.072	0.070	1.217	0.072	0.958	80	437	5671	5809	-3.816	376	5295	388	5421	0
4	9	7	"ftsI"	"STM0122"	17030	15210	110	3973	4001	1520	149	150	27	100	100	0	9562	9702	3742	83	86	25	100	100	0	0.403	0.400	0.396	0.395	1.142	0.398	0.980	80	467	13303	13471	-1.310	3824	9479	3852	9619	0
4	10	7	"murC"	"STM0129"	17220	15210	110	907	1070	488	147	150	27	100	100	0	3207	3711	1941	83	85	25	100	100	0	0.243	0.254	0.256	0.250	1.218	0.249	0.931	80	451	3884	4551	-2.039	760	3124	923	3628	0
4	11	7	"guaC"	"STM0141"	17380	15210	100	1577	1640	446	145	147	22	100	100	0	4050	4119	1167	82	82	15	100	100	0	0.361	0.370	0.373	0.371	1.152	0.360	0.952	80	394	5400	5532	-1.470	1432	3968	1495	4037	0
4	12	7	"aroP"	"STM0150"	17570	15210	100	470	499	202	145	148	24	100	98	0	1628	1881	1019	82	83	15	100	100	0	0.210	0.197	0.198	0.191	1.396	0.193	0.921	80	405	1871	2153	-2.250	325	1546	354	1799	0
4	13	7	""	"STM1549"	17730	15220	110	524	537	116	148	149	24	100	100	0	1509	1654	549	81	84	15	100	100	0	0.263	0.247	0.246	0.250	1.176	0.237	0.940	80	438	1804	1962	-1.925	376	1428	389	1573	0
4	14	7	""	"STM1554"	17920	15210	100	172	173	32	149	150	23	50	23	0	831	1023	650	82	83	15	100	100	0	0.031	0.026	0.038	0.043	2.026	0.022	0.161	80	379	772	965	-5.025	23	749	24	941	0
4	15	7	""	"STM1558"	18070	15210	100	204	217	57	150	151	24	83	58	0	980	1222	732	81	83	15	100	100	0	0.060	0.059	0.056	0.056	1.598	0.060	0.669	80	380	953	1208	-4.057	54	899	67	1141	0
4	16	7	"sfcA"	"STM1566"	18250	15210	100	313	329	76	153	154	44	98	87	0	1986	2160	866	82	86	35	100	100	0	0.084	0.085	0.086	0.084	1.298	0.082	0.879	80	409	2064	2254	-3.573	160	1904	176	2078	0
4	17	7	"fdnG"	"STM1570"	18420	15210	100	290	321	118	152	154	41	92	76	0	1115	1277	713	82	87	34	100	100	0	0.134	0.141	0.135	0.133	1.414	0.145	0.869	80	410	1171	1364	-2.904	138	1033	169	1195	0
4	18	7	"narZ"	"STM1577"	18600	15210	100	185	195	38	152	154	33	48	27	0	916	1140	667	82	85	18	100	100	0	0.040	0.041	0.045	0.043	1.850	0.039	0.398	80	408	867	1101	-4.660	33	834	43	1058	0
4	19	7	"yciO"	"STM1720"	18770	15210	100	340	355	98	152	152	23	100	97	0	974	1137	483	83	83	14	100	100	0	0.211	0.193	0.196	0.186	1.413	0.186	0.880	80	382	1079	1257	-2.245	188	891	203	1054	0
4	20	7	"yciC"	"STM1734"	18940	15200	110	1080	1114	272	151	153	26	100	100	0	4610	4682	1373	82	83	14	100	100	0	0.205	0.209	0.208	0.209	1.125	0.205	0.971	80	442	5457	5563	-2.285	929	4528	963	4600	0
4	21	7	""	"STM1747"	19120	15210	100	217	219	38	153	156	30	82	53	0	618	670	210	81	83	15	100	100	0	0.119	0.112	0.109	0.106	1.628	0.108	0.463	80	395	601	655	-3.069	64	537	66	589	0
4	22	7	"narI"	"STM1761"	19290	15210	100	233	236	45	152	154	29	88	66	0	1755	1823	825	83	83	14	100	100	0	0.048	0.048	0.047	0.047	1.521	0.042	0.036	80	395	1753	1824	-4.368	81	1672	84	1740	0
4	23	7	"chaB"	"STM1770"	19470	15200	100	175	178	33	152	152	24	50	25	0	375	422	142	81	82	14	100	100	0	0.078	0.076	0.099	0.086	2.530	0.068	0.152	80	397	317	367	-3.676	23	294	26	341	0
4	24	7	""	"STM1785"	19640	15210	100	546	561	153	153	153	24	100	100	0	6410	6679	2273	82	84	34	100	100	0	0.062	0.062	0.061	0.061	1.176	0.061	0.940	80	440	6721	7005	-4.009	393	6328	408	6597	0
4	1	8	"nuoN"	"STM2316"	15640	15390	110	383	401	102	143	146	25	100	100	0	7277	7561	2424	82	87	45	100	100	0	0.033	0.034	0.033	0.034	1.240	0.034	0.906	80	462	7435	7737	-4.906	240	7195	258	7479	0
4	2	8	"nuoC"	"STM2326"	15820	15390	110	664	702	313	149	151	39	100	100	0	5905	6460	3242	83	89	49	100	100	0	0.088	0.087	0.087	0.084	1.204	0.087	0.944	80	410	6337	6930	-3.499	515	5822	553	6377	0
4	3	8	"yfbS"	"STM2333"	15990	15390	100	200	208	46	148	151	39	67	26	0	991	1046	660	81	83	21	100	100	0	0.057	0.062	0.066	0.063	1.759	0.059	0.355	80	382	962	1025	-4.129	52	910	60	965	0
4	4	8	"yfcC"	"STM2339"	16170	15390	110	189	197	55	147	150	50	35	5	0	1105	1412	1363	83	84	15	100	100	0	0.041	0.038	0.041	0.040	1.623	0.034	0.206	80	453	1064	1379	-4.605	42	1022	50	1329	0
4	5	8	""	"STM2343"	16350	15390	100	190	215	95	148	149	26	75	38	0	1119	1758	2873	82	88	73	100	100	0	0.041	0.040	0.047	0.044	1.726	0.032	0.745	80	394	1079	1743	-4.626	42	1037	67	1676	0
4	6	8	"yfcH"	"STM2350"	16510	15390	100	898	959	325	150	150	23	100	100	0	6385	6804	2167	82	82	15	100	100	0	0.119	0.120	0.120	0.119	1.196	0.120	0.932	80	378	7051	7531	-3.075	748	6303	809	6722	0
4	7	8	"fdx"	"STM2538"	16700	15380	120	882	954	731	147	149	24	97	95	0	2193	2422	2215	82	84	23	98	97	0	0.348	0.345	0.353	0.359	1.570	0.329	0.945	120	494	2846	3147	-1.522	735	2111	807	2340	0
4	8	8	"cadB"	"STM2558"	16870	15390	110	947	958	237	147	148	23	100	100	0	5466	5817	1876	81	83	24	100	100	0	0.149	0.141	0.142	0.142	1.151	0.135	0.956	80	405	6185	6547	-2.751	800	5385	811	5736	0
4	9	8	"yfhG"	"STM2563"	17040	15390	100	765	798	177	149	150	27	100	100	0	2463	2586	695	82	84	27	100	100	0	0.259	0.259	0.256	0.259	1.129	0.256	0.965	80	396	2997	3153	-1.951	616	2381	649	2504	0
4	10	8	""	"STM2570"	17210	15390	110	430	461	176	151	150	24	100	100	0	4247	4463	2228	80	82	15	100	100	0	0.067	0.071	0.069	0.069	1.203	0.071	0.933	80	439	4446	4693	-3.901	279	4167	310	4383	0
4	11	8	""	"STM2587"	17390	15380	100	234	235	49	146	147	25	93	76	0	3035	3094	1263	80	82	23	100	100	0	0.030	0.030	0.029	0.029	1.486	0.030	0.737	80	408	3043	3103	-5.070	88	2955	89	3014	0
4	12	8	""	"STM2593"	17570	15390	110	208	207	31	146	148	30	82	52	0	2469	2429	436	82	85	24	100	100	0	0.026	0.026	0.028	0.026	1.528	0.023	0.338	80	412	2449	2408	-5.267	62	2387	61	2347	0
4	13	8	"yhbP"	"STM3270"	17730	15380	110	379	386	63	147	151	30	100	100	0	3264	3291	682	82	84	16	100	100	0	0.073	0.074	0.075	0.073	1.245	0.072	0.880	80	397	3414	3448	-3.778	232	3182	239	3209	0
4	14	8	""	"STM3277"	17900	15380	110	427	458	121	147	150	26	100	100	0	7729	8552	3104	80	86	38	100	100	0	0.037	0.037	0.037	0.036	1.151	0.036	0.940	80	441	7929	8783	-4.772	280	7649	311	8472	0
4	15	8	"pnp"	"STM3282"	18080	15380	100	1975	2099	1203	152	153	26	100	100	0	1850	1927	915	80	87	41	100	100	0	1.030	1.054	1.019	1.035	1.152	1.127	0.957	80	368	3593	3794	0.043	1823	1770	1947	1847	0
4	16	8	"secG"	"STM3293"	18230	15380	110	4871	4930	1072	150	170	140	100	100	0	1169	1153	252	80	87	47	100	100	0	4.335	4.455	4.475	4.476	1.154	4.534	0.970	80	411	5810	5853	2.116	4721	1089	4780	1073	0
4	17	8	"yhbE"	"STM3302"	18410	15380	110	4324	4688	1638	151	173	139	100	100	0	3629	4151	1618	83	94	74	100	100	0	1.177	1.115	1.117	1.131	1.123	1.104	0.979	80	466	7719	8605	0.235	4173	3546	4537	4068	0
4	18	8	"yrbA"	"STM3308"	18600	15380	110	358	371	89	154	159	51	100	97	0	1306	1401	459	82	89	62	100	100	0	0.167	0.165	0.162	0.161	1.290	0.162	0.877	80	451	1428	1536	-2.585	204	1224	217	1319	0
4	19	8	""	"STM0718"	18770	15370	110	274	286	53	155	155	25	100	96	0	5704	5585	1306	82	83	15	100	100	0	0.021	0.024	0.024	0.023	1.326	0.023	0.768	80	439	5741	5634	-5.562	119	5622	131	5503	0
4	20	8	""	"STM0724"	18950	15370	100	155	158	20	150	151	24	18	3	0	144	149	38	80	82	14	96	88	0	0.078	0.116	0.226	0.210	3.501	0.159	0.025	80	420	69	77	-3.678	5	64	8	69	-50
4	21	8	"sdhD"	"STM0733"	19130	15370	110	329	345	78	151	153	23	100	98	0	2798	3008	879	81	82	16	100	100	0	0.066	0.066	0.064	0.063	1.329	0.066	0.891	80	399	2895	3121	-3.932	178	2717	194	2927	0
4	22	8	"ybgC"	"STM0744"	19280	15370	110	478	490	88	153	153	24	100	100	0	2159	2113	499	82	82	16	100	100	0	0.156	0.166	0.165	0.165	1.224	0.166	0.920	80	398	2402	2368	-2.676	325	2077	337	2031	0
4	23	8	"ybgF"	"STM0750"	19460	15370	110	1640	1710	676	154	154	25	100	100	0	5527	5875	2484	84	88	38	100	100	0	0.273	0.269	0.266	0.269	1.171	0.265	0.960	80	466	6929	7347	-1.873	1486	5443	1556	5791	0
4	24	8	"aroG"	"STM0760"	19650	15380	110	801	849	207	154	156	25	100	100	0	6294	6587	1679	83	87	37	100	100	0	0.104	0.107	0.106	0.106	1.179	0.101	0.926	80	510	6858	7199	-3.263	647	6211	695	6504	0
4	1	9	""	"STM0868"	15650	15560	100	383	421	188	146	150	25	98	98	0	2382	2651	1632	81	85	43	100	100	0	0.103	0.107	0.101	0.103	1.320	0.107	0.923	80	425	2538	2845	-3.279	237	2301	275	2570	0
4	2	9	"rimK"	"STM0875"	15820	15560	100	499	514	140	149	151	23	100	100	0	2553	2649	1057	81	81	14	100	100	0	0.142	0.142	0.142	0.143	1.283	0.137	0.941	80	408	2822	2933	-2.820	350	2472	365	2568	0
4	3	9	"ybjF"	"STM0882"	16000	15560	100	981	1012	247	148	150	38	100	100	0	3724	3941	1189	80	82	21	100	100	0	0.229	0.224	0.222	0.225	1.135	0.219	0.967	80	408	4477	4725	-2.129	833	3644	864	3861	0
4	4	9	"artP"	"STM0891"	16170	15560	110	1692	1784	574	147	151	51	100	100	0	5149	5687	2071	82	83	14	100	100	0	0.305	0.292	0.295	0.293	1.119	0.286	0.974	80	438	6612	7242	-1.714	1545	5067	1637	5605	0
4	5	9	""	"STM0896"	16350	15560	110	158	159	25	147	149	22	31	8	0	2334	2357	577	83	83	15	100	100	0	0.005	0.005	0.014	0.017	1.494	0.005	0.051	80	439	2262	2286	-7.677	11	2251	12	2274	0
4	6	9	""	"STM0901"	16520	15560	110	164	165	30	149	149	23	38	11	0	4287	4119	1231	82	83	15	100	100	0	0.004	0.004	0.014	0.016	1.395	0.004	0.081	80	426	4220	4053	-8.131	15	4205	16	4037	0
4	7	9	""	"STM1035"	16690	15560	100	167	174	31	151	151	24	40	16	0	1194	1279	524	80	81	14	100	100	0	0.014	0.019	0.032	0.029	1.758	0.022	0.212	80	379	1130	1222	-6.122	16	1114	23	1199	0
4	8	9	""	"STM1039"	16860	15550	100	183	185	32	147	149	22	62	37	0	2059	2117	577	81	82	17	100	100	0	0.018	0.019	0.023	0.025	1.527	0.018	0.328	80	395	2014	2074	-5.780	36	1978	38	2036	0
4	9	9	"aceK"	"STM4185"	17040	15560	110	272	279	58	148	149	23	98	97	0	3658	4044	1558	81	82	17	100	100	0	0.035	0.033	0.032	0.032	1.403	0.032	0.795	80	454	3701	4094	-4.850	124	3577	131	3963	0
4	10	9	""	"STM4196"	17220	15550	110	236	248	70	147	149	23	98	87	0	3833	4483	2618	80	81	15	100	100	0	0.024	0.023	0.022	0.022	1.405	0.022	0.752	80	426	3842	4504	-5.398	89	3753	101	4403	0
4	11	9	""	"STM4200"	17390	15550	100	345	357	95	147	151	32	98	95	0	8129	8356	3468	83	97	155	100	100	0	0.025	0.025	0.025	0.025	1.261	0.025	0.911	80	384	8244	8483	-5.345	198	8046	210	8273	0
4	12	9	""	"STM4204"	17560	15540	110	1227	1291	414	147	149	31	100	100	0	16652	16761	4676	84	99	150	100	100	0	0.065	0.069	0.067	0.067	1.197	0.068	0.951	80	413	17648	17821	-3.939	1080	16568	1144	16677	0
4	13	9	"pduE"	"STM2042"	17730	15550	110	194	202	47	147	149	23	78	51	0	3056	3571	1784	83	85	19	100	100	0	0.016	0.016	0.018	0.018	1.395	0.016	0.531	80	439	3020	3543	-5.983	47	2973	55	3488	0
4	14	9	"pduV"	"STM2056"	17910	15550	100	196	200	29	148	150	24	86	48	0	1757	1750	302	81	83	25	100	100	0	0.029	0.031	0.030	0.031	1.585	0.027	0.398	80	408	1724	1721	-5.126	48	1676	52	1669	0
4	15	9	"stfF"	"STM0199"	18090	15550	100	190	188	31	149	151	24	63	38	0	2290	2413	731	81	82	14	100	100	0	0.019	0.017	0.020	0.021	1.505	0.016	0.284	80	396	2250	2371	-5.752	41	2209	39	2332	0
4	16	9	"thiH"	"STM4159"	18260	15550	100	297	292	47	148	157	72	90	53	0	3128	3136	846	81	82	25	100	100	0	0.049	0.047	0.047	0.046	1.353	0.044	0.753	80	372	3196	3199	-4.354	149	3047	144	3055	0
4	17	9	"yojN"	"STM2269"	18420	15550	110	505	546	230	150	154	41	100	100	0	4231	4534	2220	81	84	42	100	100	0	0.086	0.089	0.085	0.087	1.260	0.087	0.911	80	426	4505	4849	-3.547	355	4150	396	4453	0
4	18	9	""	"STM4261"	18600	15550	100	354	405	214	152	154	25	100	100	0	1189	1491	1207	81	81	15	100	100	0	0.182	0.179	0.178	0.179	1.274	0.174	0.943	80	396	1310	1663	-2.456	202	1108	253	1410	0
4	19	9	"traP"	"PSLT082"	18770	15550	110	209	219	49	154	155	25	86	58	0	2014	2281	1311	82	84	19	100	100	0	0.028	0.030	0.031	0.031	1.521	0.030	0.611	80	452	1987	2264	-5.135	55	1932	65	2199	0
4	20	9	""	"STM1542"	18940	15540	90	224	249	113	152	153	24	86	71	0	1172	1660	1568	80	83	19	100	100	0	0.066	0.061	0.062	0.055	1.629	0.064	0.856	52	332	1164	1677	-3.923	72	1092	97	1580	0
4	21	9	""	"STM4309"	19110	15540	110	312	320	74	150	151	23	100	100	0	9706	10456	3478	80	83	19	100	100	0	0.017	0.016	0.017	0.016	1.230	0.016	0.873	80	454	9788	10546	-5.893	162	9626	170	10376	0
4	22	9	"adi"	"STM4296"	19290	15540	100	161	164	29	153	153	25	27	8	0	144	176	112	81	82	16	96	87	0	0.127	0.116	0.269	0.249	2.860	0.146	0.118	80	420	71	106	-2.977	8	63	11	95	-50
4	23	9	"lpxO"	"STM4286"	19470	15540	100	524	549	144	155	155	27	100	100	0	4118	4503	1476	83	85	23	100	100	0	0.091	0.089	0.087	0.088	1.168	0.088	0.951	80	408	4404	4814	-3.451	369	4035	394	4420	0
4	24	9	"nrfC"	"STM4279"	19640	15550	110	212	226	65	156	157	24	80	55	0	1363	1659	1063	83	83	14	100	100	0	0.044	0.044	0.046	0.044	1.720	0.046	0.642	80	470	1336	1646	-4.515	56	1280	70	1576	0
4	1	10	"yafB"	"STM0255"	15650	15740	100	412	412	76	147	150	24	100	100	0	1571	1576	363	80	80	13	100	100	0	0.178	0.177	0.171	0.174	1.235	0.173	0.913	80	431	1756	1761	-2.492	265	1491	265	1496	0
4	2	10	""	"STM0274"	15830	15740	100	174	176	31	151	152	23	48	18	0	999	1209	570	80	81	14	100	100	0	0.025	0.022	0.029	0.030	1.695	0.026	0.270	80	408	942	1154	-5.320	23	919	25	1129	0
4	3	10	""	"STM0282"	16000	15740	110	250	255	53	149	149	22	96	87	0	1823	2020	751	81	81	14	100	100	0	0.058	0.055	0.054	0.051	1.526	0.054	0.774	80	426	1843	2045	-4.108	101	1742	106	1939	0
4	4	10	""	"STM0288"	16170	15730	110	213	214	29	150	150	23	93	68	0	1753	1767	363	81	82	15	100	100	0	0.038	0.038	0.039	0.037	1.607	0.035	0.522	80	425	1735	1750	-4.730	63	1672	64	1686	0
4	5	10	""	"STM0297"	16340	15730	110	167	167	26	150	150	22	37	11	0	798	811	174	82	82	15	100	100	0	0.024	0.023	0.038	0.038	1.882	0.023	0.098	80	426	733	746	-5.396	17	716	17	729	0
4	6	10	"yafJ"	"STM0311"	16510	15730	110	402	410	78	146	147	23	100	100	0	1620	1611	438	81	83	15	100	100	0	0.166	0.173	0.169	0.172	1.225	0.166	0.924	80	465	1795	1794	-2.588	256	1539	264	1530	0
4	7	10	"ycfJ"	"STM1212"	16690	15720	90	372	367	76	149	149	24	100	100	0	470	468	133	80	82	15	100	100	0	0.572	0.562	0.568	0.560	1.218	0.571	0.881	52	347	613	606	-0.806	223	390	218	388	0
4	8	10	"ycfX"	"STM1220"	16860	15720	90	297	297	51	149	151	25	100	96	0	1087	1110	328	81	82	15	100	100	0	0.147	0.144	0.144	0.141	1.384	0.139	0.828	52	348	1154	1177	-2.765	148	1006	148	1029	0
4	9	10	""	"STM1236"	17030	15720	90	179	179	27	150	150	25	55	25	0	528	569	182	80	81	16	100	100	0	0.065	0.059	0.083	0.072	1.912	0.052	0.182	52	347	477	518	-3.949	29	448	29	489	0
4	10	10	""	"STM1253"	17210	15720	100	358	378	119	146	148	23	100	100	0	552	614	300	81	82	15	100	100	0	0.450	0.435	0.430	0.435	1.327	0.413	0.904	80	418	683	765	-1.152	212	471	232	533	0
4	11	10	"yoaG"	"STM1272"	17380	15720	110	222	225	37	146	148	23	95	83	0	805	806	198	81	82	14	100	100	0	0.105	0.109	0.111	0.101	1.620	0.103	0.625	80	426	800	804	-3.252	76	724	79	725	0
4	12	10	""	"STM1276"	17550	15720	110	589	613	214	149	151	29	100	100	0	1002	1120	514	82	94	139	100	100	0	0.478	0.447	0.449	0.449	1.155	0.436	0.964	80	478	1360	1502	-1.064	440	920	464	1038	0
4	13	10	"rstB"	"STM1471"	17730	15720	110	216	219	33	149	150	23	88	80	0	2047	2187	724	82	83	16	100	100	0	0.034	0.033	0.036	0.035	1.367	0.031	0.607	80	453	2032	2175	-4.874	67	1965	70	2105	0
4	14	10	"ydgH"	"STM1478"	17910	15720	110	703	723	188	149	151	24	100	100	0	1956	2175	731	81	82	15	100	100	0	0.295	0.274	0.277	0.276	1.124	0.268	0.971	80	439	2429	2668	-1.759	554	1875	574	2094	0
4	15	10	"ynfM"	"STM1486"	18080	15720	100	235	235	32	149	150	23	97	90	0	1543	1605	353	81	81	15	100	100	0	0.059	0.056	0.056	0.053	1.514	0.054	0.678	80	396	1548	1610	-4.087	86	1462	86	1524	0
4	16	10	""	"STM1493"	18260	15720	100	210	217	49	154	155	33	68	37	0	1895	2123	1068	80	82	19	100	100	0	0.031	0.031	0.030	0.030	1.590	0.032	0.591	80	396	1871	2106	-5.018	56	1815	63	2043	0
4	17	10	"ynfD"	"STM1500"	18430	15720	110	331	348	101	152	154	25	100	98	0	1429	1537	610	80	82	19	100	100	0	0.133	0.135	0.134	0.130	1.341	0.134	0.875	80	411	1528	1653	-2.914	179	1349	196	1457	0
4	18	10	"udg"	"STM2080"	18590	15720	100	440	433	69	152	154	25	100	100	0	1649	1684	369	79	81	18	100	100	0	0.183	0.175	0.177	0.174	1.235	0.170	0.912	80	394	1858	1886	-2.447	288	1570	281	1605	0
4	19	10	""	"STM2787"	18770	15720	110	234	235	40	152	154	25	91	80	0	1947	1963	405	80	82	19	100	100	0	0.044	0.044	0.044	0.040	1.664	0.042	0.607	80	425	1949	1966	-4.509	82	1867	83	1883	0
4	20	10	"gabT"	"STM2792"	18930	15710	100	290	296	50	151	153	23	100	98	0	2283	2330	608	81	82	16	100	100	0	0.063	0.064	0.062	0.063	1.339	0.061	0.828	80	407	2341	2394	-3.986	139	2202	145	2249	0
4	21	10	"mobA"	"STM3994"	19110	15710	110	260	260	43	150	151	23	98	93	0	2704	2665	773	81	83	17	100	100	0	0.042	0.043	0.043	0.042	1.353	0.041	0.776	80	452	2733	2694	-4.576	110	2623	110	2584	0
4	22	10	""	"STM4014"	19290	15720	100	240	243	34	153	154	24	96	91	0	1884	1895	380	81	82	15	100	100	0	0.048	0.050	0.047	0.047	1.494	0.047	0.668	80	430	1890	1904	-4.373	87	1803	90	1814	0
4	23	10	""	"STM4033"	19470	15710	80	308	313	56	157	157	24	100	100	0	486	727	1520	80	81	16	100	100	0	0.372	0.241	0.363	0.340	1.818	0.028	0.081	52	300	557	803	-1.427	151	406	156	647	0
4	24	10	""	"STM4054"	19640	15710	100	169	176	29	156	154	25	36	11	0	860	921	391	81	83	16	100	100	0	0.017	0.024	0.036	0.033	2.034	0.031	0.238	80	438	792	860	-5.905	13	779	20	840	0
4	1	11	""	"STM2943"	15640	15900	110	396	398	74	148	149	23	100	100	0	8540	9584	2793	79	80	14	100	100	0	0.029	0.026	0.026	0.026	1.219	0.026	0.921	80	501	8709	9755	-5.092	248	8461	250	9505	0
4	2	11	""	"STM2955"	15830	15910	100	247	256	70	145	148	23	98	87	0	486	541	259	79	80	14	100	100	0	0.251	0.240	0.241	0.228	1.511	0.239	0.806	80	394	509	573	-1.996	102	407	111	462	0
4	3	11	"yqcC"	"STM2965"	15990	15900	110	242	247	38	147	148	22	100	96	0	974	1013	244	79	80	14	100	100	0	0.106	0.107	0.106	0.102	1.454	0.101	0.726	80	426	990	1034	-3.236	95	895	100	934	0
4	4	11	"fucO"	"STM2973"	16170	15900	110	300	308	60	148	148	23	100	100	0	4805	5684	2122	81	81	14	100	100	0	0.032	0.029	0.028	0.029	1.298	0.027	0.846	80	453	4876	5763	-4.958	152	4724	160	5603	0
4	5	11	"fucK"	"STM2977"	16350	15900	110	199	203	34	147	148	23	83	56	0	731	771	286	80	80	14	100	100	0	0.080	0.081	0.082	0.074	1.781	0.078	0.526	80	455	703	747	-3.646	52	651	56	691	0
4	6	11	"csdA"	"STM2984"	16520	15900	90	214	221	48	148	149	25	86	59	0	516	547	184	80	81	14	100	100	0	0.151	0.156	0.150	0.137	1.973	0.140	0.484	52	332	502	540	-2.724	66	436	73	467	0
4	7	11	"yqhE"	"STM3165"	16690	15900	100	363	358	46	147	148	23	100	100	0	4164	4131	725	81	82	15	100	100	0	0.053	0.052	0.053	0.052	1.257	0.049	0.890	80	430	4299	4261	-4.241	216	4083	211	4050	0
4	8	11	""	"STM3175"	16870	15890	110	238	241	46	148	149	24	95	82	0	1278	1293	443	79	81	15	100	100	0	0.075	0.077	0.081	0.073	1.522	0.075	0.689	80	468	1289	1307	-3.736	90	1199	93	1214	0
4	9	11	"STMF1.5"	"Not LT2a91"	17040	15900	110	267	262	41	147	148	23	98	96	0	172	174	42	79	80	15	100	100	0	1.290	1.211	1.249	1.211	1.647	1.258	0.599	80	477	213	210	0.368	120	93	115	95	0
4	10	11	"yfiO"	"STM2663"	17210	15900	100	1270	1268	168	149	149	23	100	100	0	2078	2069	326	79	81	14	100	100	0	0.561	0.562	0.569	0.564	1.145	0.548	0.961	80	448	3120	3109	-0.834	1121	1999	1119	1990	0
4	11	11	""	"STM2680"	17390	15890	110	355	363	69	146	147	21	100	100	0	2929	3056	902	81	82	14	100	100	0	0.073	0.073	0.072	0.072	1.221	0.071	0.908	80	468	3057	3192	-3.768	209	2848	217	2975	0
4	12	11	""	"STM2690"	17560	15900	90	172	184	59	148	150	36	32	15	0	290	439	493	80	82	20	100	100	0	0.114	0.100	0.140	0.126	2.050	0.102	0.291	52	331	234	395	-3.129	24	210	36	359	0
4	13	11	"ybbN"	"STM0504"	17720	15890	110	411	413	85	149	151	34	100	98	0	1890	1875	497	80	82	20	100	100	0	0.145	0.147	0.148	0.144	1.226	0.147	0.921	80	455	2072	2059	-2.788	262	1810	264	1795	0
4	14	11	"allA"	"STM0515"	17900	15890	110	246	260	58	150	151	25	100	95	0	3571	3607	1276	79	80	15	100	100	0	0.027	0.031	0.030	0.029	1.360	0.031	0.767	80	466	3588	3638	-5.185	96	3492	110	3528	0
4	15	11	""	"STM0520"	18090	15890	110	224	228	43	149	150	25	87	73	0	1941	2118	856	80	80	15	100	100	0	0.040	0.039	0.040	0.038	1.516	0.038	0.650	80	463	1936	2117	-4.633	75	1861	79	2038	0
4	16	11	"ybbY"	"STM0524"	18250	15890	110	218	231	45	153	154	26	91	66	0	3067	3385	1119	80	81	15	100	100	0	0.022	0.024	0.025	0.023	1.463	0.025	0.667	80	426	3052	3383	-5.522	65	2987	78	3305	0
4	17	11	"ylbE"	"STM0530"	18430	15890	100	229	227	29	152	153	24	96	82	0	3248	3329	703	79	81	16	100	100	0	0.024	0.023	0.023	0.023	1.413	0.021	0.575	80	384	3246	3325	-5.363	77	3169	75	3250	0
4	18	11	"cysS"	"STM0537"	18590	15900	110	643	709	243	152	153	25	100	100	0	2140	2398	1026	79	80	15	100	100	0	0.238	0.240	0.236	0.243	1.263	0.232	0.937	80	425	2552	2876	-2.070	491	2061	557	2319	0
4	19	11	"yohJ"	"STM2181"	18770	15890	110	356	376	74	152	154	25	100	100	0	1779	1844	480	80	80	14	100	100	0	0.120	0.127	0.128	0.126	1.220	0.125	0.898	80	439	1903	1988	-3.058	204	1699	224	1764	0
4	20	11	"galS"	"STM2191"	18940	15890	100	274	279	53	151	153	24	100	98	0	1966	2019	726	79	79	14	100	100	0	0.065	0.066	0.066	0.065	1.290	0.063	0.831	80	396	2010	2068	-3.939	123	1887	128	1940	0
4	21	11	"lysP"	"STM2200"	19110	15880	110	351	376	121	151	152	22	98	97	0	1689	1705	764	80	81	14	100	100	0	0.124	0.138	0.135	0.135	1.214	0.139	0.932	80	465	1809	1850	-3.008	200	1609	225	1625	0
4	22	11	"yejH"	"STM2223"	19290	15890	100	368	415	160	153	153	23	100	98	0	2030	2350	1266	80	81	15	100	100	0	0.110	0.115	0.114	0.112	1.290	0.116	0.944	80	396	2165	2532	-3.181	215	1950	262	2270	0
4	23	11	""	"STM2231"	19460	15890	100	261	273	83	153	155	24	98	93	0	923	978	396	80	82	15	100	100	0	0.128	0.134	0.126	0.122	1.635	0.138	0.757	80	418	951	1018	-2.965	108	843	120	898	0
4	24	11	""	"STM2240"	19640	15890	100	526	544	126	152	154	25	100	100	0	3019	3169	825	79	81	15	100	100	0	0.127	0.127	0.125	0.125	1.207	0.123	0.926	80	440	3314	3482	-2.975	374	2940	392	3090	0
4	1	12	"Ctrl-Nif10ng/ul"	"Ctrl-Nif10ng/ul"	15640	16080	100	152	150	20	146	147	23	13	1	0	85	86	15	79	80	15	25	6	0	1.000	0.571	1.857	1.509	3.532	6.854	0.009	80	448	12	11	0.000	6	6	4	7	-50
4	2	12	"Ctrl-Y410ng/ul"	"Ctrl-Y410ng/ul"	15810	16080	100	146	151	26	143	146	24	22	7	0	87	89	19	78	80	15	36	12	0	0.333	0.727	1.375	1.417	4.845	6.289	0.013	80	409	12	19	-1.585	3	9	8	11	-50
4	3	12	"Ctrl-FtsQ10ng/ul"	"Ctrl-FtsQ10ng/ul"	15990	16080	100	170	208	94	145	147	23	51	33	0	105	200	206	77	80	14	61	48	0	0.893	0.512	0.625	0.783	3.759	0.443	0.718	80	420	53	186	-0.163	25	28	63	123	-50
4	4	12	"Ctrl-ssM1354ng/ul"	"Ctrl-ssM1354ng/ul"	16160	16070	100	160	161	37	148	149	24	27	8	0	89	100	31	81	81	14	38	28	0	1.500	0.684	1.039	1.015	3.816	2.566	0.074	80	406	20	32	0.585	12	8	13	19	-50
4	5	12	"ctrl-buffer"	"ctrl-buffer"	16330	16070	100	151	153	26	147	148	24	18	7	0	89	95	25	80	81	14	40	18	0	0.444	0.400	1.071	1.063	5.086	14.024	0.001	80	409	13	21	-1.170	4	9	6	15	-50
4	6	12	"Ctrl-hum b-actin10ng/ul"	"Ctrl-hum b-actin10ng/ul"	16510	16070	100	159	158	22	150	150	25	18	2	0	93	92	17	79	81	14	47	16	0	0.643	0.615	1.074	1.214	3.137	11.269	0.006	80	420	23	21	-0.637	9	14	8	13	-50
4	7	12	"Ctrl-Nif50ng/ul"	"Ctrl-Nif50ng/ul"	16680	16070	100	143	149	27	149	148	24	18	5	0	87	89	19	79	80	14	37	11	0	-0.750	0.000	1.583	1.666	4.049	27.125	0.001	80	396	2	10	Error	-6	8	0	10	-50
4	8	12	"Ctrl-Y450ng/ul"	"Ctrl-Y450ng/ul"	16850	16070	100	152	150	25	147	148	24	17	2	0	90	91	18	79	80	15	38	12	0	0.455	0.250	1.022	0.915	2.951	14.274	0.003	80	430	16	15	-1.138	5	11	3	12	-50
4	9	12	"Ctrl-FtsQ50ng/ul"	"Ctrl-FtsQ50ng/ul"	17030	16080	90	312	492	366	146	148	24	98	92	0	413	781	775	79	80	15	100	100	0	0.497	0.493	0.540	0.494	1.662	0.473	0.943	52	372	500	1048	-1.009	166	334	346	702	0
4	10	12	"Ctrl-ssM13162ng/ul"	"Ctrl-ssM13162ng/ul"	17200	16080	50	402	412	73	158	158	31	100	100	0	286	284	61	82	83	17	100	100	0	1.196	1.257	1.349	1.269	1.363	1.470	0.815	12	104	448	456	0.258	244	204	254	202	0
4	11	12	"ctrl-buffer"	"ctrl-buffer"	17370	16070	100	146	154	54	150	151	24	8	2	0	88	89	19	80	82	15	30	10	0	-0.500	0.444	1.444	1.311	4.134	8.688	0.037	80	442	4	13	Error	-4	8	4	9	-50
4	12	12	"Ctrl-hum b-actin100ng/ul"	"Ctrl-hum b-actin100ng/ul"	17550	16070	100	449	462	62	149	151	34	100	100	0	88	91	18	79	81	19	26	10	0	33.333	26.083	18.789	20.119	2.111	24.731	0.133	80	408	309	325	5.059	300	9	313	12	0
4	13	12	"Ctrl-Nif100ng/ul"	"Ctrl-Nif100ng/ul"	17720	16070	100	160	157	21	151	151	24	18	1	0	85	87	18	79	80	16	32	8	0	1.500	0.750	0.957	1.068	3.690	19.663	0.001	80	408	15	14	0.585	9	6	6	8	-50
4	14	12	"Ctrl-Y4100ng/ul"	"Ctrl-Y4100ng/ul"	17890	16060	100	150	153	24	151	152	25	18	5	0	86	89	20	79	81	16	33	13	0	-0.143	0.200	1.000	1.137	4.260	0.009	0.000	80	427	6	12	Error	-1	7	2	10	-50
4	15	12	"Ctrl-FtsQ100ng/ul"	"Ctrl-FtsQ100ng/ul"	18080	16070	90	584	1102	941	149	150	26	100	100	0	1219	2016	2125	80	81	17	100	100	0	0.382	0.492	0.476	0.522	1.454	0.450	0.917	52	348	1574	2889	-1.389	435	1139	953	1936	0
4	16	12	"Ctrl-ssM13buffer"	"Ctrl-ssM13buffer"	18240	16060	100	158	165	79	150	151	26	21	3	0	96	97	22	79	80	14	56	25	0	0.471	0.833	0.842	1.048	3.406	17.064	0.016	80	396	25	33	-1.087	8	17	15	18	-50
4	17	12	"ctrl-buffer"	"ctrl-buffer"	18410	16060	100	155	156	26	149	149	23	25	5	0	98	106	39	78	79	14	56	36	0	0.300	0.250	1.071	1.134	4.841	0.299	0.002	80	392	26	35	-1.737	6	20	7	28	-50
4	18	12	"Ctrl-hum b-actin50ng/ul"	"Ctrl-hum b-actin50ng/ul"	18590	16060	110	348	366	101	152	151	23	100	98	0	94	94	16	80	81	14	47	17	0	14.000	15.286	11.155	12.230	2.313	20.021	0.112	80	438	210	228	3.807	196	14	214	14	0
4	19	12	"Ctrl-Nif400ng/ul"	"Ctrl-Nif400ng/ul"	18760	16060	100	162	170	45	153	153	28	26	15	0	86	91	23	80	82	17	25	11	0	1.500	1.545	2.200	1.754	3.909	4.081	0.135	80	396	15	28	0.585	9	6	17	11	-50
4	20	12	"Ctrl-Y4400ng/ul"	"Ctrl-Y4400ng/ul"	18930	16060	100	163	169	36	153	154	29	23	8	0	84	87	19	80	81	15	26	10	0	2.500	2.286	2.000	1.786	4.663	4.622	0.124	80	408	14	23	1.322	10	4	16	7	-50
4	21	12	"Ctrl-FtsQ400ng/ul"	"Ctrl-FtsQ400ng/ul"	19100	16060	90	1734	2268	1795	151	153	24	100	100	0	3196	4435	4159	80	81	15	100	100	0	0.508	0.486	0.496	0.507	1.184	0.452	0.966	52	358	4699	6472	-0.977	1583	3116	2117	4355	0
4	22	12	"Ctrl-ssM13buffer"	"Ctrl-ssM13buffer"	19280	16060	100	159	159	24	152	153	23	22	3	0	90	94	22	81	81	14	41	15	0	0.778	0.538	1.267	1.217	3.749	7.735	0.006	80	418	16	20	-0.363	7	9	7	13	-50
4	23	12	"ctrl-buffer"	"ctrl-buffer"	19450	16060	100	157	157	26	153	156	25	18	6	0	91	94	18	80	80	14	45	18	0	0.364	0.286	1.000	0.977	4.681	19.875	0.002	80	379	15	18	-1.459	4	11	4	14	-50
4	24	12	"Ctrl-hum b-actinbuffer"	"Ctrl-hum b-actinbuffer"	19620	16050	100	146	151	25	155	158	25	6	3	0	96	104	37	80	81	15	50	30	0	-0.563	-0.167	0.810	1.054	3.517	0.989	0.006	80	428	7	20	Error	-9	16	-4	24	-50
4	1	13	"phoP"	"STM1231"	15630	16270	110	1539	1494	346	145	147	25	100	100	0	2954	2808	780	79	81	15	100	100	0	0.485	0.494	0.489	0.502	1.208	0.487	0.971	80	528	4269	4078	-1.044	1394	2875	1349	2729	0
4	2	13	"phoP"	"STM1231"	15820	16260	110	1807	1779	421	147	148	27	100	100	0	3214	3222	818	79	81	15	100	100	0	0.530	0.519	0.523	0.518	1.166	0.514	0.969	80	466	4795	4775	-0.917	1660	3135	1632	3143	0
4	3	13	"phoQ"	"STM1230"	15990	16260	110	397	418	165	145	146	23	98	97	0	1152	1332	704	80	83	15	100	100	0	0.235	0.218	0.211	0.206	1.489	0.213	0.899	80	452	1324	1525	-2.089	252	1072	273	1252	0
4	4	13	"phoQ"	"STM1230"	16170	16260	110	1392	1528	360	147	148	23	100	100	0	5854	6552	1855	82	83	15	100	100	0	0.216	0.213	0.212	0.215	1.109	0.208	0.961	80	451	7017	7851	-2.213	1245	5772	1381	6470	0
4	5	13	"phoQ"	"STM1230"	16340	16250	110	852	903	298	149	149	23	100	100	0	3251	3425	1384	80	80	14	100	100	0	0.222	0.225	0.226	0.225	1.209	0.215	0.932	80	440	3874	4099	-2.173	703	3171	754	3345	0
4	6	13	"hupA"	"STM4170"	16510	16250	100	868	901	224	150	150	23	100	100	0	1032	1061	282	79	80	14	100	100	0	0.753	0.765	0.763	0.763	1.135	0.765	0.961	80	396	1671	1733	-0.408	718	953	751	982	0
4	7	13	"sopB"	"STM1091"	16680	16250	100	436	461	136	151	152	24	100	100	0	7681	8180	3933	79	82	24	100	100	0	0.037	0.038	0.039	0.039	1.255	0.036	0.918	80	420	7887	8411	-4.737	285	7602	310	8101	0
4	8	13	"pipC"	"STM0375"	16860	16250	110	270	272	42	148	150	25	100	100	0	2401	2420	613	80	81	16	100	100	0	0.053	0.053	0.054	0.052	1.347	0.051	0.760	80	466	2443	2464	-4.250	122	2321	124	2340	0
4	9	13	"pipC"	"STM0375"	17040	16250	110	273	275	44	145	147	23	100	100	0	2081	2049	367	80	80	15	100	100	0	0.064	0.066	0.064	0.064	1.344	0.066	0.788	80	467	2129	2099	-3.967	128	2001	130	1969	0
4	10	13	"ssrB"	"STM1391"	17220	16240	110	444	482	202	148	149	23	100	100	0	2678	3070	1666	81	82	16	100	100	0	0.114	0.112	0.111	0.109	1.291	0.111	0.931	80	454	2893	3323	-3.133	296	2597	334	2989	0
4	11	13	"ssrB"	"STM1391"	17370	16240	110	482	492	99	149	150	23	100	100	0	2946	2966	766	81	81	15	100	100	0	0.116	0.119	0.116	0.119	1.245	0.117	0.928	80	397	3198	3228	-3.105	333	2865	343	2885	0
4	12	13	"ssrB"	"STM1391"	17540	16240	110	674	687	135	150	152	25	100	100	0	4578	4600	1130	80	88	58	100	100	0	0.116	0.119	0.119	0.119	1.165	0.115	0.949	80	452	5022	5057	-3.102	524	4498	537	4520	0
4	13	13	"lrp"	"STM0959"	17730	16250	110	1007	1038	224	149	152	24	100	100	0	2732	2868	733	80	87	60	100	100	0	0.324	0.319	0.325	0.319	1.115	0.311	0.952	80	423	3510	3677	-1.628	858	2652	889	2788	0
4	14	13	"lrp"	"STM0959"	17880	16240	110	1075	1062	200	149	150	24	100	100	0	2795	2767	568	80	82	18	100	100	0	0.341	0.340	0.338	0.340	1.169	0.336	0.953	80	440	3641	3600	-1.552	926	2715	913	2687	0
4	15	13	"gyrA"	"STM2272"	18060	16240	110	3049	3191	1127	149	150	25	100	100	0	2688	2917	987	80	81	18	100	100	0	1.112	1.072	1.072	1.062	1.139	1.080	0.974	80	454	5508	5879	0.153	2900	2608	3042	2837	0
4	16	13	"gyrA"	"STM2272"	18230	16240	110	5855	6409	2325	150	152	27	100	100	0	4640	4975	1842	79	80	16	100	100	0	1.251	1.278	1.296	1.259	1.277	1.292	0.943	80	447	10266	11155	0.323	5705	4561	6259	4896	0
4	17	13	"csrA"	"STM2826"	18420	16240	120	689	662	179	151	153	26	97	97	0	1179	1109	346	79	80	16	99	99	0	0.489	0.496	0.494	0.487	1.488	0.488	0.927	120	522	1638	1541	-1.032	538	1100	511	1030	0
4	18	13	"csrA"	"STM2826"	18590	16240	110	526	541	211	152	152	24	100	100	0	981	1018	418	80	80	16	100	100	0	0.415	0.415	0.401	0.402	1.286	0.422	0.916	80	418	1275	1327	-1.268	374	901	389	938	0
4	19	13	"yhhP"	"STM3578"	18760	16240	100	308	316	66	152	152	23	100	97	0	984	1017	263	80	81	16	100	100	0	0.173	0.175	0.178	0.167	1.364	0.177	0.852	80	383	1060	1101	-2.535	156	904	164	937	0
4	20	13	"yhhP"	"STM3578"	18930	16240	100	324	330	62	155	161	69	100	78	0	1108	1136	303	81	83	20	100	100	0	0.165	0.166	0.164	0.163	1.310	0.163	0.870	80	395	1196	1230	-2.603	169	1027	175	1055	0
4	21	13	"yhhP"	"STM3578"	19110	16240	110	355	365	83	156	160	65	100	91	0	1301	1332	434	80	82	19	100	100	0	0.163	0.167	0.166	0.164	1.252	0.164	0.609	80	451	1420	1461	-2.617	199	1221	209	1252	0
4	22	13	"topA"	"STM1714"	19280	16240	110	5302	5576	1587	158	159	25	100	100	0	8838	9853	3164	80	81	14	100	100	0	0.587	0.554	0.562	0.559	1.142	0.543	0.964	80	419	13902	15191	-0.768	5144	8758	5418	9773	0
4	23	13	"topA"	"STM1714"	19460	16240	120	780	810	427	157	158	24	96	95	0	990	1049	661	79	79	15	100	99	0	0.684	0.673	0.693	0.673	1.682	0.655	0.936	120	477	1534	1623	-0.548	623	911	653	970	0
4	24	13	"fur"	"STM0693"	19640	16230	110	1127	1176	376	158	158	24	100	100	0	2674	2878	924	80	80	15	100	100	0	0.374	0.364	0.358	0.359	1.208	0.364	0.947	80	487	3563	3816	-1.421	969	2594	1018	2798	0
4	1	14	""	"STM1553"	15640	16430	90	268	310	139	147	149	25	100	96	0	1686	2169	1623	80	82	20	100	100	0	0.075	0.078	0.075	0.073	1.453	0.078	0.883	52	375	1727	2252	-3.730	121	1606	163	2089	0
4	2	14	""	"STM3783"	15810	16420	90	163	167	28	146	146	25	36	15	0	617	627	185	78	79	14	100	100	0	0.032	0.038	0.052	0.053	1.863	0.048	0.207	52	362	556	570	-4.987	17	539	21	549	0
4	3	14	""	"STM2242"	15990	16430	110	205	210	35	146	147	26	85	67	0	1082	1130	337	84	86	17	100	100	0	0.059	0.061	0.061	0.058	1.577	0.054	0.441	80	522	1057	1110	-4.080	59	998	64	1046	0
4	4	14	"yfiM"	"STM2653"	16170	16420	110	208	213	39	148	149	25	82	60	0	1622	1636	531	86	88	17	100	100	0	0.039	0.042	0.042	0.041	1.699	0.039	0.462	80	468	1596	1615	-4.678	60	1536	65	1550	0
4	5	14	"oxyS"	"STM4124"	16330	16420	100	158	157	30	147	148	22	30	10	0	270	321	163	81	82	17	100	100	0	0.058	0.042	0.087	0.093	2.361	0.042	0.053	80	426	200	250	-4.103	11	189	10	240	0
4	6	14	""	"STM4302"	16510	16420	100	173	172	27	148	149	22	55	17	0	1190	1264	331	80	82	28	100	100	0	0.023	0.020	0.030	0.029	1.607	0.019	0.167	80	452	1135	1208	-5.472	25	1110	24	1184	0
4	7	14	"ssaT"	"STM1421"	16690	16430	110	316	432	339	149	150	23	100	100	0	4097	7101	8004	80	82	27	100	100	0	0.042	0.040	0.038	0.039	1.311	0.040	0.943	80	511	4184	7304	-4.588	167	4017	283	7021	0
4	8	14	"nrdI"	"STM2806"	16860	16420	100	239	359	358	148	149	24	97	88	0	870	1948	3170	79	79	15	100	100	0	0.115	0.113	0.110	0.108	1.495	0.111	0.953	80	428	882	2080	-3.120	91	791	211	1869	0
4	9	14	"sipA"	"STM2882"	17030	16420	100	712	842	498	145	148	24	100	100	0	4420	5279	3737	77	79	16	100	100	0	0.131	0.134	0.131	0.133	1.166	0.132	0.971	80	440	4910	5899	-2.937	567	4343	697	5202	0
4	10	14	"dctA"	"STM3614"	17210	16420	110	395	411	96	147	149	22	100	100	0	3796	4245	1470	80	81	16	100	100	0	0.067	0.063	0.064	0.063	1.231	0.062	0.920	80	483	3964	4429	-3.905	248	3716	264	4165	0
4	11	14	"aroB"	"STM3486"	17360	16410	100	177	219	157	149	150	24	55	31	0	121	219	318	79	80	16	71	58	0	0.667	0.500	0.710	0.733	3.263	0.488	0.862	80	423	70	210	-0.585	28	42	70	140	-50
4	12	14	"purN"	"STM2500"	17550	16410	100	566	608	207	150	152	26	100	100	0	1799	2052	894	79	82	34	100	100	0	0.242	0.232	0.230	0.232	1.167	0.228	0.951	80	462	2136	2431	-2.048	416	1720	458	1973	0
4	13	14	"yjgG"	"STM4462"	17730	16410	110	166	169	40	150	157	45	11	1	0	483	508	132	81	97	70	100	100	0	0.040	0.044	0.065	0.062	2.035	0.060	0.116	80	483	418	446	-4.651	16	402	19	427	0
4	14	14	""	"STM0437"	17900	16420	110	760	840	336	147	159	94	100	100	0	3686	3976	1927	85	100	65	100	100	0	0.170	0.178	0.180	0.181	1.204	0.173	0.960	80	499	4214	4584	-2.554	613	3601	693	3891	0
4	15	14	""	"STM0565"	18070	16410	110	209	220	43	146	148	25	96	73	0	985	1030	343	81	82	15	100	100	0	0.070	0.078	0.076	0.073	1.536	0.077	0.609	80	484	967	1023	-3.843	63	904	74	949	0
4	16	14	"res"	"STM0358"	18240	16410	110	335	345	65	150	151	25	100	100	0	2520	2809	986	79	80	15	100	100	0	0.076	0.071	0.073	0.072	1.244	0.069	0.891	80	470	2626	2925	-3.722	185	2441	195	2730	0
4	17	14	""	"STM2003"	18400	16420	110	347	357	91	150	151	24	100	100	0	1631	1664	629	79	80	15	100	100	0	0.127	0.131	0.129	0.129	1.330	0.128	0.884	80	491	1749	1792	-2.978	197	1552	207	1585	0
4	18	14	"nfo"	"STM2203"	18590	16410	110	311	331	84	150	151	23	100	100	0	2163	2290	751	80	80	15	100	100	0	0.077	0.082	0.078	0.079	1.306	0.082	0.867	80	495	2244	2391	-3.694	161	2083	181	2210	0
4	19	14	"EMPTY"	"EMPTY"	18750	16400	100	158	158	28	152	152	22	22	8	0	81	81	15	79	80	14	18	6	0	3.000	3.000	1.667	1.849	3.589	68.559	0.000	80	402	8	8	1.585	6	2	6	2	-75
4	20	14	"EMPTY"	"EMPTY"	18920	16400	100	154	154	24	153	154	26	11	3	0	78	80	15	79	80	14	15	3	0	-1.000	1.000	1.029	1.042	3.886	0.038	0.001	80	427	0	2	Error	1	-1	1	1	-75
4	21	14	"EMPTY"	"EMPTY"	19100	16400	100	151	152	24	152	157	66	0	0	0	80	80	15	78	79	14	16	6	0	-0.500	0.000	1.917	1.904	4.916	15.601	0.005	80	427	1	2	Error	-1	2	0	2	-75
4	22	14	"EMPTY"	"EMPTY"	19270	16400	100	155	156	22	157	158	25	11	1	0	84	85	13	78	80	13	31	7	0	-0.333	-0.143	1.271	1.215	3.563	31.362	0.001	80	415	4	6	Error	-2	6	-1	7	-75
4	23	14	"EMPTY"	"EMPTY"	19440	16400	100	160	164	35	160	159	24	18	10	0	80	82	15	78	79	14	22	10	0	0.000	1.000	2.333	2.154	4.786	13.327	0.008	80	396	2	8	Error	0	2	4	4	-75
4	24	14	"EMPTY"	"EMPTY"	19610	16400	100	162	161	25	159	160	25	15	2	0	82	83	16	79	79	14	23	6	0	1.000	0.500	1.313	1.432	3.842	0.002	0.000	80	468	6	6	0.000	3	3	2	4	-75
5	1	1	"yggG"	"STM3077"	2240	18810	140	583	674	286	416	474	218	33	16	0	1993	2085	941	129	190	162	98	98	0	0.090	0.132	0.088	0.101	2.447	0.115	0.172	156	836	2031	2214	-3.480	167	1864	258	1956	0
5	2	1	""	"STM1249"	2410	18790	150	707	751	255	292	342	172	97	67	0	1666	1689	447	106	147	155	99	99	0	0.266	0.290	0.242	0.274	1.595	0.265	0.528	156	639	1975	2042	-1.910	415	1560	459	1583	0
5	3	1	"csgA"	"STM1144"	2580	18790	140	619	646	204	253	285	168	93	63	0	2670	2806	1263	100	129	140	98	98	0	0.142	0.145	0.136	0.145	1.642	0.131	0.671	156	566	2936	3099	-2.812	366	2570	393	2706	0
5	4	1	"malT"	"STM3515"	2760	18790	140	385	434	173	222	238	100	83	32	0	956	1139	724	95	109	77	99	99	0	0.189	0.203	0.182	0.187	1.717	0.188	0.497	156	616	1024	1256	-2.401	163	861	212	1044	0
5	5	1	""	"STM0212"	2940	18780	130	339	356	81	211	215	42	94	80	0	839	965	422	89	96	48	100	100	0	0.171	0.166	0.165	0.158	1.514	0.157	0.644	120	521	878	1021	-2.551	128	750	145	876	0
5	6	1	"gltX"	"STM2415"	3110	18780	140	649	671	166	196	209	242	93	40	0	1838	1941	587	89	99	168	98	98	0	0.259	0.256	0.257	0.254	1.393	0.251	0.920	156	524	2202	2327	-1.949	453	1749	475	1852	0
5	7	1	""	"STM0055"	3280	18790	140	234	477	1550	182	198	260	3	3	0	900	1127	1524	88	98	181	98	95	0	0.064	0.284	0.069	0.068	2.349	0.897	0.935	156	453	864	1334	-3.965	52	812	295	1039	0
5	8	1	"acnA"	"STM1712"	3450	18780	140	302	317	72	172	176	26	100	94	0	896	1004	455	84	84	14	100	100	0	0.160	0.158	0.156	0.157	1.547	0.147	0.836	156	486	942	1065	-2.643	130	812	145	920	0
5	9	1	"rfbF"	"STM2092"	3630	18780	140	434	492	216	167	168	24	100	98	0	857	996	630	84	84	14	100	100	0	0.345	0.356	0.357	0.367	1.389	0.336	0.899	156	489	1040	1237	-1.534	267	773	325	912	0
5	10	1	"osmY"	"STM4561"	3800	18780	140	374	389	102	164	164	24	99	99	0	3362	3501	1275	84	87	22	100	100	0	0.064	0.066	0.065	0.064	1.324	0.065	0.897	156	498	3488	3642	-3.964	210	3278	225	3417	0
5	11	1	"hflB"	"STM3296"	3970	18780	140	2987	3272	1316	160	166	105	100	100	0	951	1038	440	85	87	22	99	98	0	3.264	3.265	3.227	3.458	1.496	3.267	0.946	156	527	3693	4065	1.707	2827	866	3112	953	0
5	12	1	"yheM"	"STM3450"	4150	18770	130	249	255	47	157	173	198	2	0	0	741	784	219	85	91	106	100	99	0	0.140	0.140	0.139	0.134	1.379	0.321	0.165	120	452	748	797	-2.834	92	656	98	699	0
5	13	1	"yifL"	"STM3946"	4310	18780	150	275	289	61	156	170	178	13	1	0	838	855	215	85	92	95	100	98	0	0.158	0.173	0.162	0.166	1.449	0.165	0.769	156	564	872	903	-2.662	119	753	133	770	0
5	14	1	""	"STM3941"	4490	18780	150	471	479	92	159	161	26	100	100	0	3333	3366	816	85	91	92	100	100	0	0.096	0.098	0.096	0.098	1.352	0.093	0.908	156	580	3560	3601	-3.380	312	3248	320	3281	0
5	15	1	"hemD"	"STM3937"	4670	18780	140	373	382	62	161	161	25	100	100	0	2360	2353	625	86	87	16	100	100	0	0.093	0.097	0.099	0.098	1.305	0.092	0.888	156	472	2486	2488	-3.423	212	2274	221	2267	0
5	16	1	"wecF"	"STM3928"	4830	18780	140	257	255	37	165	165	26	96	83	0	892	916	301	86	88	16	100	100	0	0.114	0.108	0.112	0.106	1.687	0.096	0.648	156	461	898	920	-3.131	92	806	90	830	0
5	17	1	"wecD"	"STM3924"	5010	18770	140	305	311	59	168	168	26	97	92	0	1973	1950	553	88	89	16	100	99	0	0.073	0.077	0.077	0.072	1.493	0.071	0.796	156	493	2022	2005	-3.782	137	1885	143	1862	0
5	18	1	"wecB"	"STM3920"	5180	18770	140	573	585	141	168	169	24	98	98	0	3398	3435	1043	91	95	23	99	99	0	0.122	0.125	0.124	0.121	1.333	0.120	0.920	156	593	3712	3761	-3.030	405	3307	417	3344	0
5	19	1	""	"STM4431"	5350	18790	60	174	174	24	167	170	24	25	6	0	239	255	74	105	116	34	100	93	0	0.052	0.047	0.218	0.170	2.354	48.174	0.002	32	167	141	157	-4.259	7	134	7	150	0
5	20	1	""	"STM4435"	5520	18770	130	181	181	26	168	169	23	34	11	0	241	251	64	91	94	22	100	100	0	0.087	0.081	0.141	0.131	2.540	0.054	0.023	120	619	163	173	-3.528	13	150	13	160	0
5	21	1	""	"STM4442"	5700	18770	130	170	173	26	166	167	22	28	7	0	326	351	118	91	95	24	100	100	0	0.017	0.027	0.097	0.090	2.408	0.017	0.008	120	615	239	267	-5.877	4	235	7	260	0
5	22	1	"treC"	"STM4453"	5880	18800	70	178	174	33	165	167	24	21	6	0	197	228	82	105	118	41	93	68	0	0.141	0.073	0.231	0.207	3.072	62.162	0.001	32	205	105	132	-2.823	13	92	9	123	0
5	23	1	""	"STM4467"	6050	18790	80	160	160	24	168	170	26	9	1	0	214	225	69	96	105	34	100	92	0	-0.068	-0.062	0.136	0.100	3.998	10.193	0.044	52	288	110	121	Error	-8	118	-8	129	0
5	24	1	"idnK"	"STM4485"	6230	18760	110	190	191	27	164	166	27	47	17	0	351	419	203	87	93	28	100	100	0	0.098	0.081	0.089	0.084	2.346	0.072	0.184	80	534	290	359	-3.344	26	264	27	332	0
5	1	2	"yjaH"	"STM4171"	2260	18930	70	813	945	425	419	451	169	93	59	0	1437	1389	500	294	342	255	93	87	0	0.345	0.480	0.357	0.434	1.852	0.527	0.454	32	175	1537	1621	-1.537	394	1143	526	1095	0
5	2	2	"purD"	"STM4175"	2430	18950	100	547	585	213	298	346	183	66	27	0	1283	1350	667	118	213	239	96	91	0	0.214	0.233	0.205	0.210	1.916	0.260	0.434	80	331	1414	1519	-2.226	249	1165	287	1232	0
5	3	2	"livJ"	"STM3567"	2600	18950	100	666	695	275	256	302	208	83	46	0	1639	1768	966	108	183	224	93	93	0	0.268	0.264	0.274	0.262	1.379	0.279	0.591	80	325	1941	2099	-1.901	410	1531	439	1660	0
5	4	2	"yihS"	"STM4021"	2770	18960	110	250	301	171	226	253	148	15	8	0	686	738	309	100	129	97	100	100	0	0.041	0.118	0.072	0.086	3.788	0.106	0.036	80	360	610	713	-4.610	24	586	75	638	0
5	5	2	"prlC"	"STM3594"	2940	18960	100	268	277	59	213	225	97	16	5	0	834	933	491	92	109	62	100	100	0	0.074	0.076	0.071	0.075	2.151	0.059	0.181	80	307	797	905	-3.754	55	742	64	841	0
5	6	2	"atpB"	"STM3871"	3100	18960	140	636	764	415	199	224	328	81	24	0	945	1160	787	90	109	228	96	93	0	0.511	0.528	0.526	0.512	1.539	0.513	0.895	156	283	1292	1635	-0.968	437	855	565	1070	0
5	7	2	"xseA"	"STM2512"	3270	18950	140	382	413	367	184	213	376	2	0	0	1588	1576	516	90	112	261	95	94	0	0.132	0.154	0.137	0.136	1.614	0.773	0.811	156	215	1696	1715	-2.919	198	1498	229	1486	0
5	8	2	"sprB"	"STM2866"	3450	18950	150	436	453	196	170	173	25	96	96	0	3625	3759	1251	86	87	16	100	100	0	0.075	0.077	0.073	0.073	1.405	0.075	0.632	156	235	3805	3956	-3.734	266	3539	283	3673	0
5	9	2	"sinR"	"STM0304"	3620	18950	140	551	561	112	168	168	23	100	100	0	2671	2702	653	87	87	15	100	100	0	0.148	0.150	0.152	0.148	1.239	0.148	0.930	156	237	2967	3008	-2.754	383	2584	393	2615	0
5	10	2	"hilC"	"STM2867"	3780	18960	130	441	440	91	164	164	23	100	100	0	3360	3453	1043	86	88	26	100	100	0	0.085	0.082	0.083	0.081	1.200	0.079	0.921	120	250	3551	3643	-3.563	277	3274	276	3367	0
5	11	2	"bcfB"	"STM0022"	3960	18950	140	277	282	45	161	161	23	100	98	0	3127	3374	1025	85	89	26	100	100	0	0.038	0.037	0.036	0.036	1.406	0.035	0.809	156	296	3158	3410	-4.713	116	3042	121	3289	0
5	12	2	"bcfH"	"STM0028"	4140	18950	140	214	215	31	159	161	25	82	55	0	2089	2074	639	86	86	17	100	100	0	0.027	0.028	0.029	0.029	1.722	0.026	0.519	156	280	2058	2044	-5.187	55	2003	56	1988	0
5	13	2	"orf5"	"PSLT015"	4310	18950	140	305	312	73	166	169	31	98	94	0	3999	4263	1940	90	103	133	100	100	0	0.036	0.035	0.035	0.035	1.437	0.033	0.807	156	283	4048	4319	-4.814	139	3909	146	4173	0
5	14	2	"srgC"	"PSLT008"	4490	18950	130	678	702	181	174	176	29	100	100	0	5838	6279	1953	94	106	128	100	100	0	0.088	0.085	0.086	0.085	1.157	0.083	0.940	120	307	6248	6713	-3.511	504	5744	528	6185	0
5	15	2	"uvrA"	"STM4254"	4660	18940	130	731	795	272	174	176	25	100	100	0	950	1063	455	94	95	19	100	100	0	0.651	0.641	0.653	0.642	1.231	0.616	0.916	120	265	1413	1590	-0.620	557	856	621	969	0
5	16	2	""	"STM4260"	4820	18950	140	252	269	70	179	181	25	91	74	0	7568	8432	4686	94	95	18	100	100	0	0.010	0.011	0.014	0.014	1.319	0.011	0.707	156	254	7547	8428	-6.678	73	7474	90	8338	0
5	17	2	""	"STM4261"	5000	18950	140	569	613	229	182	186	26	98	98	0	4877	5424	2886	94	96	17	100	100	0	0.081	0.081	0.083	0.082	1.394	0.076	0.894	156	248	5170	5761	-3.628	387	4783	431	5330	0
5	18	2	""	"STM4261"	5170	18950	140	1060	1119	404	182	184	25	100	99	0	4518	4712	2208	93	96	19	100	100	0	0.198	0.203	0.197	0.211	1.411	0.190	0.936	156	307	5303	5556	-2.333	878	4425	937	4619	0
5	19	2	"livM"	"STM3562"	5340	18950	130	202	201	27	180	179	24	45	12	0	470	486	123	91	96	21	100	100	0	0.058	0.053	0.076	0.070	2.065	0.050	0.129	120	432	401	416	-4.107	22	379	21	395	0
5	20	2	"mviN"	"STM1170"	5520	18950	120	191	196	29	175	176	25	38	13	0	349	362	112	89	91	16	100	100	0	0.062	0.077	0.102	0.092	2.306	0.073	0.120	120	393	276	294	-4.022	16	260	21	273	0
5	21	2	"citA"	"STM0689"	5690	18950	130	207	205	34	174	175	26	54	21	0	640	725	275	90	91	15	100	100	0	0.060	0.049	0.060	0.055	1.983	0.047	0.270	120	371	583	666	-4.059	33	550	31	635	0
5	22	2	"ssaL"	"STM1412"	5860	18940	130	627	669	174	176	179	28	100	100	0	1814	2019	723	94	100	39	100	100	0	0.262	0.256	0.259	0.257	1.195	0.243	0.935	120	440	2171	2418	-1.931	451	1720	493	1925	0
5	23	2	"ssaP"	"STM1417"	6040	18940	130	229	245	73	176	179	29	79	44	0	1748	2105	1391	92	98	37	100	100	0	0.032	0.034	0.033	0.034	1.720	0.033	0.537	120	418	1709	2082	-4.966	53	1656	69	2013	0
5	24	2	"fusA"	"STM3446"	6210	18940	130	1549	1671	521	167	168	27	100	100	0	403	420	112	87	92	25	100	100	0	4.373	4.517	4.454	4.527	1.242	4.744	0.908	120	549	1698	1837	2.129	1382	316	1504	333	0
5	1	3	"moeB"	"STM0845"	2220	19140	130	416	480	178	391	472	243	13	4	0	911	1016	363	126	188	157	100	100	0	0.032	0.100	0.087	0.105	3.026	0.118	0.020	120	627	810	979	-4.973	25	785	89	890	0
5	2	3	"carA"	"STM0066"	2390	19130	140	578	605	174	308	355	150	85	36	0	2482	2525	1051	114	199	201	97	95	0	0.114	0.123	0.109	0.126	2.115	0.103	0.350	156	484	2638	2708	-3.133	270	2368	297	2411	0
5	3	3	"prfA"	"STM1776"	2570	19130	130	463	491	142	248	278	117	92	40	0	1899	1975	542	103	141	142	100	100	0	0.120	0.130	0.116	0.120	1.538	0.112	0.407	120	436	2011	2115	-3.062	215	1796	243	1872	0
5	4	3	"invC"	"STM2894"	2750	19130	130	371	396	117	226	247	116	68	12	0	1238	1259	309	100	115	62	100	100	0	0.127	0.147	0.128	0.132	1.548	0.140	0.432	120	435	1283	1329	-2.972	145	1138	170	1159	0
5	5	3	"envE"	"STM1242"	2920	19130	130	1010	1106	483	211	228	99	100	100	0	2799	3039	1329	97	115	63	100	100	0	0.296	0.304	0.300	0.297	1.265	0.292	0.839	120	406	3501	3837	-1.758	799	2702	895	2942	0
5	6	3	"eutE"	"STM2463"	3090	19130	120	219	237	98	193	198	46	26	10	0	564	657	347	91	93	20	100	100	0	0.055	0.078	0.073	0.069	2.326	0.082	0.151	120	322	499	610	-4.185	26	473	44	566	0
5	7	3	"rfaK"	"STM3714"	3270	19130	140	264	265	39	186	186	38	88	51	0	1571	1565	514	91	99	46	99	99	0	0.053	0.054	0.053	0.052	1.817	0.049	0.484	156	290	1558	1553	-4.246	78	1480	79	1474	0
5	8	3	"ipk"	"STM1779"	3440	19130	140	370	368	67	174	176	26	99	96	0	804	779	224	86	91	24	100	99	0	0.273	0.280	0.278	0.283	1.510	0.269	0.860	156	279	914	887	-1.873	196	718	194	693	0
5	9	3	"nanH"	"STM0928"	3620	19130	130	184	185	26	167	169	26	36	10	0	2576	2693	804	87	90	23	100	100	0	0.007	0.007	0.016	0.017	1.451	0.006	0.101	120	277	2506	2624	-7.194	17	2489	18	2606	0
5	10	3	"pagC"	"STM1246"	3780	19130	140	911	957	431	164	164	25	99	99	0	516	547	277	88	89	17	98	98	0	1.745	1.728	1.704	1.739	1.436	1.698	0.927	156	295	1175	1252	0.803	747	428	793	459	0
5	11	3	"leuC"	"STM0111"	3960	19120	130	218	223	43	164	164	23	79	62	0	1249	1525	670	86	88	18	100	100	0	0.046	0.041	0.043	0.041	1.617	0.042	0.590	120	333	1217	1498	-4.429	54	1163	59	1439	0
5	12	3	"fliL"	"STM1975"	4130	19130	130	197	203	40	164	165	24	60	32	0	973	1084	564	85	86	17	100	100	0	0.037	0.039	0.045	0.041	1.938	0.042	0.458	120	325	921	1038	-4.750	33	888	39	999	0
5	13	3	"yfeK"	"STM2438"	4310	19130	140	269	276	53	167	170	28	94	85	0	1541	1560	504	89	101	124	98	98	0	0.070	0.074	0.072	0.070	1.719	0.070	0.698	156	327	1554	1580	-3.831	102	1452	109	1471	0
5	14	3	""	"STM1012"	4480	19130	130	291	391	512	172	177	31	96	81	0	1336	1539	739	92	105	119	100	100	0	0.096	0.151	0.083	0.088	1.884	0.340	0.443	120	357	1363	1666	-3.386	119	1244	219	1447	0
5	15	3	""	"STM1016"	4650	19120	130	196	200	32	176	179	28	43	17	0	2266	2333	539	94	99	34	100	100	0	0.009	0.011	0.020	0.022	1.617	0.008	0.072	120	384	2192	2263	-6.763	20	2172	24	2239	0
5	16	3	"yfbG"	"STM2299"	4830	19120	120	242	247	45	180	186	36	74	39	0	2156	2268	1214	94	121	194	99	99	0	0.030	0.031	0.033	0.031	1.655	0.029	0.532	120	332	2124	2241	-5.056	62	2062	67	2174	0
5	17	3	"orf32"	"STM1380"	5000	19120	130	598	623	146	187	192	37	100	100	0	3872	4094	1220	95	122	206	100	100	0	0.109	0.109	0.110	0.108	1.207	0.103	0.917	120	289	4188	4435	-3.200	411	3777	436	3999	0
5	18	3	"ybaK"	"STM0495"	5160	19130	120	272	282	58	186	187	26	90	73	0	752	864	362	93	95	17	100	99	0	0.131	0.125	0.122	0.114	1.660	0.113	0.673	120	285	745	867	-2.938	86	659	96	771	0
5	19	3	"finO"	"PSLT111"	5330	19130	130	276	280	51	182	183	24	94	87	0	972	1002	330	92	95	19	100	99	0	0.107	0.108	0.104	0.101	1.590	0.105	0.705	120	407	974	1008	-3.227	94	880	98	910	0
5	20	3	"holE"	"STM1876"	5520	19120	100	222	226	33	179	180	25	71	41	0	450	462	151	92	94	19	100	100	0	0.120	0.127	0.132	0.118	2.160	0.124	0.393	80	301	401	417	-3.058	43	358	47	370	0
5	21	3	"yebE"	"STM1880"	5680	19120	140	4395	4466	1245	180	183	29	100	100	0	1997	1988	597	93	97	26	100	100	0	2.214	2.262	2.239	2.309	1.336	2.270	0.937	156	382	6119	6181	1.146	4215	1904	4286	1895	0
5	22	3	""	"STM1533"	5870	19120	130	234	235	36	186	188	28	66	38	0	2866	2932	936	94	100	31	100	100	0	0.017	0.017	0.021	0.023	1.650	0.015	0.308	120	375	2820	2887	-5.852	48	2772	49	2838	0
5	23	3	""	"STM1543"	6040	19120	130	301	304	49	183	184	27	100	94	0	3617	3775	1177	91	96	24	100	100	0	0.033	0.033	0.031	0.032	1.442	0.030	0.734	120	346	3644	3805	-4.901	118	3526	121	3684	0
5	24	3	"dpiA"	"STM0626"	6210	19120	140	314	312	49	170	171	26	98	96	0	2666	2619	754	87	88	15	100	100	0	0.056	0.056	0.056	0.058	1.551	0.050	0.771	156	590	2723	2674	-4.163	144	2579	142	2532	0
5	1	4	"ycjF"	"STM1684"	2230	19300	110	1273	1600	890	379	455	217	98	85	0	840	1115	749	123	216	290	96	60	0	1.247	1.231	1.244	1.234	1.297	1.222	0.927	80	474	1611	2213	0.318	894	717	1221	992	0
5	2	4	"yhcQ"	"STM3365"	2400	19310	120	481	534	207	288	345	185	55	18	0	1900	2156	1117	103	117	51	100	100	0	0.107	0.120	0.094	0.109	1.957	0.097	0.320	120	341	1990	2299	-3.219	193	1797	246	2053	0
5	3	4	""	"STM3355"	2560	19310	130	266	287	89	247	273	109	11	2	0	2116	2699	1760	99	125	179	100	100	0	0.009	0.015	0.027	0.032	2.474	0.003	0.002	120	384	2036	2640	-6.730	19	2017	40	2600	0
5	4	4	""	"STM3378"	2750	19300	130	473	495	129	229	251	99	95	70	0	3192	3319	1121	99	125	178	100	100	0	0.079	0.083	0.079	0.079	1.482	0.076	0.656	120	397	3337	3486	-3.664	244	3093	266	3220	0
5	5	4	"yhcN"	"STM3361"	2900	19320	100	291	307	87	207	218	72	57	20	0	662	768	328	98	112	55	100	100	0	0.149	0.149	0.133	0.131	1.879	0.138	0.330	80	303	648	770	-2.747	84	564	100	670	0
5	6	4	"smpB"	"STM2688"	3090	19300	120	364	431	552	190	196	43	98	85	0	1269	1359	665	94	116	73	100	100	0	0.148	0.191	0.142	0.151	1.649	0.254	0.199	120	457	1349	1506	-2.756	174	1175	241	1265	0
5	7	4	"yabF"	"STM0085"	3280	19290	100	232	232	35	185	188	39	56	17	0	1204	1284	659	94	130	116	98	98	0	0.042	0.039	0.041	0.039	1.825	0.040	0.465	80	323	1157	1237	-4.562	47	1110	47	1190	0
5	8	4	"ftsA"	"STM0132"	3430	19300	130	1594	1696	571	180	183	31	100	100	0	3049	3244	1252	91	132	192	100	100	0	0.478	0.481	0.477	0.485	1.159	0.473	0.941	120	418	4372	4669	-1.065	1414	2958	1516	3153	0
5	9	4	"aceF"	"STM0153"	3610	19300	120	563	599	225	168	172	27	100	100	0	2115	2117	996	88	91	25	100	100	0	0.195	0.212	0.207	0.209	1.238	0.216	0.879	120	317	2422	2460	-2.359	395	2027	431	2029	0
5	10	4	"yacE"	"STM0140"	3780	19300	130	362	378	87	165	167	26	100	99	0	1887	2016	698	90	91	17	100	100	0	0.110	0.111	0.109	0.108	1.263	0.107	0.877	120	294	1994	2139	-3.189	197	1797	213	1926	0
5	11	4	"asnC"	"STM3876"	3950	19300	130	577	583	120	166	167	23	100	100	0	2450	2585	798	89	90	19	100	100	0	0.174	0.167	0.166	0.167	1.218	0.157	0.905	120	341	2772	2913	-2.522	411	2361	417	2496	0
5	12	4	""	"STM3863"	4130	19300	130	205	208	35	167	168	24	65	38	0	1271	1534	787	88	90	17	100	100	0	0.032	0.028	0.031	0.032	1.593	0.030	0.484	120	342	1221	1487	-4.960	38	1183	41	1446	0
5	13	4	"truA"	"STM2368"	4300	19300	130	1518	1617	452	168	170	26	100	100	0	3609	3777	1241	89	91	18	100	100	0	0.384	0.393	0.392	0.395	1.136	0.381	0.959	120	299	4870	5137	-1.383	1350	3520	1449	3688	0
5	14	4	"yfcE"	"STM2347"	4480	19300	120	350	372	102	171	175	29	100	97	0	671	750	321	92	102	44	100	100	0	0.309	0.305	0.301	0.301	1.337	0.295	0.871	120	345	758	859	-1.694	179	579	201	658	0
5	15	4	"nuoM"	"STM2317"	4660	19290	100	197	198	31	177	179	29	38	8	0	706	808	447	94	104	45	100	100	0	0.033	0.029	0.041	0.046	2.319	0.025	0.094	80	321	632	735	-4.935	20	612	21	714	0
5	16	4	"menE"	"STM2305"	4820	19300	130	259	266	50	186	189	41	81	42	0	669	744	275	96	120	182	99	86	0	0.127	0.123	0.117	0.114	1.930	0.107	0.390	120	377	646	728	-2.973	73	573	80	648	0
5	17	4	""	"STM2289"	5000	19290	130	213	216	32	189	193	40	35	5	0	1522	1536	584	98	123	190	100	100	0	0.017	0.019	0.028	0.030	1.763	0.015	0.089	120	340	1448	1465	-5.891	24	1424	27	1438	0
5	18	4	"nupC"	"STM2409"	5160	19300	130	307	339	100	191	192	26	95	89	0	1720	2386	1460	97	106	47	100	100	0	0.071	0.065	0.062	0.062	1.502	0.061	0.829	120	368	1739	2437	-3.806	116	1623	148	2289	0
5	19	4	"ybdN"	"STM0605"	5330	19300	130	269	271	46	188	190	27	89	71	0	3073	3262	1202	95	101	39	100	100	0	0.027	0.026	0.026	0.027	1.583	0.024	0.554	120	412	3059	3250	-5.200	81	2978	83	3167	0
5	20	4	"gabP"	"STM2793"	5510	19290	120	205	209	36	179	181	26	49	27	0	855	960	470	93	95	17	100	100	0	0.034	0.035	0.051	0.050	1.882	0.032	0.206	120	415	788	897	-4.873	26	762	30	867	0
5	21	4	"srlE"	"STM2833"	5700	19290	120	204	207	33	180	181	26	46	20	0	552	668	351	95	107	58	97	95	0	0.053	0.047	0.069	0.068	2.274	0.035	0.132	120	392	481	600	-4.251	24	457	27	573	0
5	22	4	"hypB"	"STM2855"	5870	19280	110	222	224	42	182	185	36	55	25	0	789	845	407	95	110	64	100	100	0	0.058	0.056	0.071	0.063	1.874	0.055	0.239	80	324	734	792	-4.117	40	694	42	750	0
5	23	4	"yqaA"	"STM2819"	6030	19290	120	368	387	89	181	183	36	100	97	0	603	667	239	91	93	21	100	100	0	0.365	0.358	0.363	0.353	1.284	0.351	0.857	120	340	699	782	-1.453	187	512	206	576	0
5	24	4	"ygaA"	"STM2839"	6210	19290	120	367	437	186	173	174	32	99	93	0	511	668	396	88	88	15	100	100	0	0.459	0.455	0.453	0.438	1.517	0.439	0.872	120	466	617	844	-1.125	194	423	264	580	0
5	1	5	"yraL"	"STM3263"	2240	19510	60	451	518	230	372	446	239	12	6	0	1506	1612	893	298	459	466	87	62	0	0.065	0.111	0.068	0.085	3.727	0.039	0.014	32	147	1287	1460	-3.935	79	1208	146	1314	0
5	2	5	"tdcB"	"STM3244"	2390	19480	130	1217	1318	425	302	384	233	100	96	0	6804	7110	2424	108	208	319	100	100	0	0.137	0.145	0.136	0.142	1.312	0.132	0.749	120	408	7611	8018	-2.871	915	6696	1016	7002	0
5	3	5	"yqjH"	"STM3214"	2560	19480	130	1328	1398	585	255	289	128	100	100	0	2978	3080	1019	99	132	201	100	100	0	0.373	0.383	0.365	0.373	1.244	0.368	0.779	120	360	3952	4124	-1.424	1073	2879	1143	2981	0
5	4	5	"icc"	"STM3183"	2740	19480	130	914	962	290	232	251	77	100	100	0	3521	3667	1292	96	120	181	100	100	0	0.199	0.204	0.201	0.202	1.255	0.189	0.832	120	374	4107	4301	-2.328	682	3425	730	3571	0
5	5	5	"hybA"	"STM3149"	2910	19470	120	462	529	206	203	211	54	99	91	0	2349	2928	1765	95	99	26	100	100	0	0.115	0.115	0.117	0.112	1.401	0.108	0.882	120	340	2513	3159	-3.121	259	2254	326	2833	0
5	6	5	""	"STM3141"	3090	19480	130	446	455	93	190	196	37	100	100	0	2273	2367	686	93	112	69	100	100	0	0.117	0.117	0.114	0.115	1.273	0.106	0.814	120	441	2436	2539	-3.090	256	2180	265	2274	0
5	7	5	"uup"	"STM1062"	3280	19490	90	288	291	43	188	191	31	98	80	0	473	544	214	94	128	104	100	94	0	0.264	0.229	0.240	0.228	1.501	0.197	0.575	52	346	479	553	-1.922	100	379	103	450	0
5	8	5	"helD"	"STM1075"	3470	19480	70	306	316	71	182	187	37	90	87	0	1350	1431	684	106	195	286	100	90	0	0.100	0.101	0.096	0.099	1.724	0.094	0.738	32	184	1368	1459	-3.327	124	1244	134	1325	0
5	9	5	"hpaD"	"STM1103"	3600	19470	130	194	194	30	171	176	31	36	12	0	815	882	312	87	125	195	100	94	0	0.032	0.029	0.042	0.040	1.962	0.029	0.164	120	427	751	818	-4.984	23	728	23	795	0
5	10	5	"agp"	"STM1117"	3780	19470	140	449	469	179	168	187	225	61	19	0	2674	2848	1606	89	107	271	96	94	0	0.109	0.109	0.113	0.110	1.630	0.105	0.895	156	382	2866	3060	-3.202	281	2585	301	2759	0
5	11	5	"ymdC"	"STM1148"	3950	19470	130	671	750	318	169	189	230	92	51	0	3440	3899	2107	90	109	278	100	99	0	0.150	0.153	0.154	0.154	1.263	0.150	0.695	120	365	3852	4390	-2.738	502	3350	581	3809	0
5	12	5	"ycfN"	"STM1208"	4120	19470	130	353	364	72	171	171	26	100	100	0	2223	2376	765	91	92	17	100	100	0	0.085	0.084	0.084	0.083	1.304	0.081	0.873	120	364	2314	2478	-3.550	182	2132	193	2285	0
5	13	5	"mopA"	"STM4330"	4300	19470	140	5608	5662	2212	175	178	29	100	100	0	3483	3589	1548	92	96	26	100	99	0	1.602	1.569	1.582	1.640	1.438	1.549	0.947	156	354	8824	8984	0.680	5433	3391	5487	3497	0
5	14	5	"rstA"	"STM1475"	4470	19470	140	1189	1229	385	177	178	25	100	100	0	2830	2934	1095	92	100	42	100	100	0	0.370	0.370	0.366	0.373	1.361	0.351	0.915	156	339	3750	3894	-1.436	1012	2738	1052	2842	0
5	15	5	"speG"	"STM1502"	4650	19470	120	414	458	151	181	182	29	100	100	0	985	1166	568	94	103	43	100	100	0	0.262	0.258	0.263	0.255	1.314	0.242	0.884	120	333	1124	1349	-1.935	233	891	277	1072	0
5	16	5	"smf"	"STM3405"	4820	19470	130	326	339	93	191	191	30	95	80	0	2038	2442	1353	96	99	21	100	100	0	0.070	0.063	0.063	0.061	1.548	0.059	0.791	120	296	2077	2494	-3.847	135	1942	148	2346	0
5	17	5	"rplO"	"STM3421"	4980	19470	140	8717	8558	2466	194	195	31	100	99	0	667	661	194	100	105	33	98	97	0	15.032	14.909	15.155	14.991	1.468	15.266	0.911	156	353	9090	8925	3.910	8523	567	8364	561	0
5	18	5	"yheL"	"STM3449"	5160	19480	110	275	280	45	191	193	26	97	80	0	522	553	131	99	109	48	100	100	0	0.199	0.196	0.178	0.180	1.653	0.180	0.551	80	365	507	543	-2.332	84	423	89	454	0
5	19	5	""	"STM3601"	5340	19470	110	214	216	34	191	192	28	43	17	0	612	701	377	96	103	41	100	100	0	0.045	0.041	0.056	0.059	2.267	0.031	0.103	80	360	539	630	-4.488	23	516	25	605	0
5	20	5	"yhjK"	"STM3615"	5500	19470	130	300	308	60	182	184	28	98	88	0	2942	3198	1412	94	98	37	100	100	0	0.041	0.041	0.040	0.040	1.608	0.035	0.662	120	427	2966	3230	-4.593	118	2848	126	3104	0
5	21	5	"yhjS"	"STM3622"	5680	19470	130	469	496	177	181	182	27	100	100	0	1729	1765	678	94	100	40	100	100	0	0.176	0.189	0.180	0.180	1.469	0.163	0.690	120	435	1923	1986	-2.505	288	1635	315	1671	0
5	22	5	""	"STM3631"	5860	19460	130	231	229	36	185	187	34	59	25	0	1679	1896	1032	94	104	56	100	100	0	0.029	0.024	0.027	0.031	1.894	0.019	0.284	120	411	1631	1846	-5.107	46	1585	44	1802	0
5	23	5	"yiaF"	"STM3647"	6040	19460	120	339	373	122	180	182	35	98	89	0	726	841	418	91	92	16	100	100	0	0.250	0.257	0.251	0.249	1.440	0.253	0.851	120	341	794	943	-1.998	159	635	193	750	0
5	24	5	"glyS"	"STM3655"	6200	19470	130	720	780	236	168	170	26	100	100	0	2744	2892	1236	89	89	15	100	100	0	0.208	0.218	0.219	0.225	1.339	0.203	0.907	120	504	3207	3415	-2.266	552	2655	612	2803	0
5	1	6	""	"STM1791"	2210	19660	140	458	554	358	373	456	248	16	8	0	5904	6167	2916	125	181	178	100	98	0	0.015	0.030	0.023	0.032	2.791	0.016	0.035	156	650	5864	6223	-6.087	85	5779	181	6042	0
5	2	6	""	"STM1787"	2380	19660	130	441	511	272	279	345	200	38	10	0	5726	6484	2558	107	130	97	100	100	0	0.029	0.036	0.025	0.029	2.102	0.022	0.094	120	428	5781	6609	-5.116	162	5619	232	6377	0
5	3	6	"yciI"	"STM1738"	2560	19640	130	611	650	232	246	276	128	99	80	0	1558	1578	400	98	114	87	100	100	0	0.250	0.273	0.246	0.254	1.472	0.259	0.533	120	409	1825	1884	-2.000	365	1460	404	1480	0
5	4	6	"yciN"	"STM1715"	2730	19660	130	375	442	319	222	236	74	86	53	0	1051	1079	289	96	101	31	100	100	0	0.160	0.224	0.162	0.169	1.800	0.247	0.286	120	411	1108	1203	-2.642	153	955	220	983	0
5	5	6	"kduD"	"STM3017"	2910	19640	130	444	2087	6996	205	217	75	97	80	0	3007	4334	5526	96	101	31	100	100	0	0.082	0.444	0.086	0.103	2.256	1.099	0.822	120	366	3150	6120	-3.606	239	2911	1882	4238	0
5	6	6	"ppdB"	"STM2999"	3080	19650	140	254	259	41	190	196	46	68	28	0	2954	3048	1282	94	100	33	100	100	0	0.022	0.023	0.026	0.025	1.570	0.021	0.358	156	447	2924	3023	-5.482	64	2860	69	2954	0
5	7	6	"rbn"	"STM4027"	3260	19640	130	256	259	56	183	186	34	72	52	0	1479	1733	914	90	99	35	100	100	0	0.053	0.046	0.049	0.047	1.654	0.045	0.614	120	465	1462	1719	-4.250	73	1389	76	1643	0
5	8	6	""	"STM0870"	3430	19640	120	456	514	245	173	175	27	100	96	0	1408	1959	1260	89	108	84	100	100	0	0.215	0.182	0.180	0.172	1.505	0.180	0.904	120	484	1602	2211	-2.221	283	1319	341	1870	0
5	9	6	"ybhP"	"STM0813"	3610	19650	100	182	183	27	168	170	26	33	10	0	1047	1126	569	87	114	187	100	88	0	0.015	0.014	0.034	0.037	2.154	0.011	0.054	80	356	974	1054	-6.100	14	960	15	1039	0
5	10	6	"ybgR"	"STM0758"	3770	19650	130	283	292	68	167	183	207	11	0	0	2954	3035	1469	89	105	249	100	99	0	0.040	0.042	0.043	0.042	1.426	0.041	0.809	120	453	2981	3071	-4.626	116	2865	125	2946	0
5	11	6	"fldA"	"STM0694"	3960	19650	100	463	528	221	169	189	236	66	27	0	647	847	472	90	113	286	86	48	0	0.528	0.474	0.483	0.466	1.439	0.551	0.630	80	346	851	1116	-0.922	294	557	359	757	0
5	12	6	"gltJ"	"STM0664"	4120	19640	120	217	222	43	173	176	30	62	31	0	915	1274	829	92	98	32	100	100	0	0.053	0.041	0.049	0.048	1.658	0.040	0.553	120	443	867	1231	-4.225	44	823	49	1182	0
5	13	6	"yljA"	"STM0944"	4310	19630	80	375	404	117	188	193	35	100	96	0	505	555	235	98	111	47	100	100	0	0.459	0.473	0.450	0.464	1.420	0.460	0.809	52	251	594	673	-1.122	187	407	216	457	0
5	14	6	"orfB"	"STM0930"	4470	19640	130	368	375	85	185	187	28	97	95	0	859	935	364	93	99	30	100	100	0	0.239	0.226	0.228	0.214	1.489	0.215	0.852	120	384	949	1032	-2.066	183	766	190	842	0
5	15	6	""	"STM4317"	4640	19640	130	332	338	59	191	190	27	98	96	0	941	1000	299	94	97	18	100	100	0	0.166	0.162	0.162	0.155	1.498	0.157	0.813	120	310	988	1053	-2.587	141	847	147	906	0
5	16	6	"amiB"	"STM4358"	4800	19640	140	1095	1082	378	198	197	28	96	96	0	3914	4000	1661	96	100	19	100	99	0	0.235	0.226	0.224	0.221	1.599	0.220	0.936	156	341	4715	4788	-2.090	897	3818	884	3904	0
5	17	6	"hflC"	"STM4364"	4980	19640	130	1703	1912	853	196	197	27	100	100	0	1516	1609	785	99	101	18	100	100	0	1.064	1.136	1.127	1.148	1.218	1.123	0.933	120	383	2924	3226	0.089	1507	1417	1716	1510	0
5	18	6	"yjfH"	"STM4369"	5160	19640	120	409	412	96	193	194	27	99	98	0	1085	1102	396	99	100	19	100	100	0	0.219	0.218	0.226	0.214	1.385	0.208	0.853	120	381	1202	1222	-2.191	216	986	219	1003	0
5	19	6	"kbl"	"STM3709"	5320	19640	130	457	464	99	191	193	27	99	99	0	2459	2589	871	96	99	21	100	100	0	0.113	0.110	0.113	0.111	1.304	0.101	0.849	120	401	2629	2766	-3.151	266	2363	273	2493	0
5	20	6	"gpsA"	"STM3700"	5500	19640	130	492	521	138	188	190	28	100	100	0	1258	1354	569	96	107	53	100	100	0	0.262	0.265	0.267	0.268	1.358	0.235	0.871	120	448	1466	1591	-1.934	304	1162	333	1258	0
5	21	6	""	"STM3657"	5690	19640	110	204	211	32	186	195	120	0	0	0	778	886	450	98	119	172	98	90	0	0.026	0.032	0.039	0.041	2.045	0.138	0.194	80	370	698	813	-5.239	18	680	25	788	0
5	22	6	"dppA"	"STM3630"	5850	19630	130	306	322	84	186	194	110	55	15	0	2526	3019	1712	96	106	151	100	100	0	0.049	0.047	0.046	0.047	1.598	0.043	0.724	120	444	2550	3059	-4.340	120	2430	136	2923	0
5	23	6	"bcsC"	"STM3617"	6030	19630	130	255	262	54	182	185	28	79	63	0	1361	1476	733	94	97	29	100	100	0	0.058	0.058	0.058	0.058	1.795	0.075	0.249	120	428	1340	1462	-4.117	73	1267	80	1382	0
5	24	6	""	"STM3602"	6200	19640	130	276	287	69	173	175	26	95	82	0	1866	2101	1035	89	89	17	100	100	0	0.058	0.057	0.057	0.056	1.550	0.051	0.728	120	557	1880	2126	-4.109	103	1777	114	2012	0
5	1	7	""	"STM3834"	2180	19850	120	693	785	370	369	441	232	75	23	0	8124	8185	3609	120	144	82	100	100	0	0.040	0.052	0.040	0.045	1.701	0.041	0.291	120	503	8328	8481	-4.627	324	8004	416	8065	0
5	2	7	"yidC"	"STM3842"	2370	19840	90	1580	1967	1453	294	363	200	100	100	0	2826	3468	2610	108	133	74	100	100	0	0.473	0.498	0.475	0.479	1.298	0.502	0.863	52	313	4004	5033	-1.080	1286	2718	1673	3360	0
5	3	7	""	"STM3845"	2530	19840	120	355	394	201	257	306	176	24	6	0	4862	4682	3150	104	131	91	100	100	0	0.021	0.030	0.024	0.027	1.970	0.025	0.150	120	476	4856	4715	-5.601	98	4758	137	4578	0
5	4	7	"phoU"	"STM3853"	2720	19820	110	1076	1123	546	223	241	82	100	98	0	2366	2407	1407	99	113	64	100	100	0	0.376	0.390	0.384	0.383	1.226	0.379	0.925	80	358	3120	3208	-1.410	853	2267	900	2308	0
5	5	7	"pstS"	"STM3857"	2880	19830	130	16082	16227	5881	206	214	67	100	100	0	6762	6620	2563	97	103	33	100	100	0	2.382	2.456	2.443	2.484	1.123	2.438	0.984	120	413	22541	22544	1.252	15876	6665	16021	6523	0
5	6	7	"atpA"	"STM3867"	3050	19830	130	4585	4618	1927	187	193	47	100	100	0	9303	9253	4648	93	96	23	100	100	0	0.478	0.484	0.497	0.497	1.181	0.461	0.969	120	442	13608	13591	-1.066	4398	9210	4431	9160	0
5	7	7	"aceE"	"STM0152"	3240	19830	80	246	269	81	179	179	26	90	67	0	363	442	280	93	94	18	100	100	0	0.248	0.258	0.243	0.235	1.651	0.258	0.756	52	295	337	439	-2.011	67	270	90	349	0
5	8	7	""	"STM0159"	3400	19830	110	275	275	55	175	177	29	90	76	0	2964	2973	1430	88	92	31	100	100	0	0.035	0.035	0.036	0.034	1.477	0.033	0.739	80	415	2976	2985	-4.846	100	2876	100	2885	0
5	9	7	"cueO"	"STM0168"	3570	19830	110	914	955	408	173	175	27	100	100	0	11200	11427	5964	89	113	165	100	100	0	0.067	0.069	0.069	0.070	1.193	0.067	0.958	80	467	11852	12120	-3.906	741	11111	782	11338	0
5	10	7	"yadH"	"STM0173"	3760	19820	100	317	324	89	170	172	25	96	92	0	2766	2794	1239	90	105	123	100	100	0	0.055	0.057	0.055	0.055	1.362	0.057	0.855	80	386	2823	2858	-4.186	147	2676	154	2704	0
5	11	7	"stiA"	"STM0177"	3920	19810	110	239	290	166	170	172	25	88	72	0	2661	3620	4191	92	108	83	100	100	0	0.027	0.034	0.031	0.031	1.593	0.035	0.824	80	425	2638	3648	-5.218	69	2569	120	3528	0
5	12	7	"folK"	"STM0183"	4120	19810	110	259	273	88	171	173	24	88	77	0	1274	1490	1033	94	106	72	100	100	0	0.075	0.073	0.074	0.068	1.551	0.073	0.794	80	421	1268	1498	-3.745	88	1180	102	1396	0
5	13	7	""	"STM1585"	4280	19830	110	232	261	100	182	185	30	72	41	0	818	1072	1009	96	106	49	100	100	0	0.069	0.081	0.073	0.073	1.725	0.085	0.783	80	434	772	1055	-3.852	50	722	79	976	0
5	14	7	"srfA"	"STM1593"	4460	19820	100	247	265	80	187	188	28	85	56	0	1719	2088	1460	94	101	41	100	100	0	0.037	0.039	0.041	0.037	1.617	0.043	0.726	80	338	1685	2072	-4.759	60	1625	78	1994	0
5	15	7	"ydcR"	"STM1598"	4620	19810	130	735	791	484	195	197	31	97	95	0	4981	5636	4541	100	116	58	100	100	0	0.111	0.108	0.107	0.102	1.544	0.105	0.954	120	456	5421	6132	-3.176	540	4881	596	5536	0
5	16	7	"ydcN"	"STM1605"	4790	19810	110	623	717	383	201	203	33	100	100	0	2580	3086	2021	100	112	56	100	100	0	0.170	0.173	0.167	0.169	1.214	0.173	0.929	80	367	2902	3502	-2.555	422	2480	516	2986	0
5	17	7	""	"STM1613"	4970	19810	100	194	201	44	197	197	29	21	7	0	920	1037	660	99	107	39	100	100	0	-0.004	0.004	0.030	0.031	2.039	0.016	0.061	80	401	818	942	Error	-3	821	4	938	0
5	18	7	""	"STM1620"	5150	19810	100	550	686	571	196	197	27	100	98	0	3015	3816	3661	100	104	33	100	100	0	0.121	0.132	0.127	0.124	1.282	0.141	0.932	80	400	3269	4206	-3.042	354	2915	490	3716	0
5	19	7	""	"STM1786"	5320	19810	100	194	204	43	194	200	92	8	0	0	1952	2267	1534	99	102	27	100	100	0	0.000	0.005	0.028	0.031	2.565	0.005	0.005	80	342	1853	2178	Error	0	1853	10	2168	0
5	20	7	"treA"	"STM1796"	5480	19820	130	510	13309	23985	192	199	85	73	60	14	4854	15194	22883	96	101	25	100	100	13	0.067	0.869	0.100	0.157	4.107	0.993	0.944	120	414	5076	28215	-3.903	318	4758	13117	15098	-100
5	21	7	"fadR"	"STM1805"	5660	19820	120	640	616	177	192	201	111	95	88	0	3149	2936	1092	97	116	157	100	99	0	0.147	0.149	0.147	0.147	1.256	0.145	0.946	120	437	3500	3263	-2.768	448	3052	424	2839	0
5	22	7	"ycgL"	"STM1813"	5830	19810	110	308	387	331	187	195	111	58	8	0	1252	1861	2784	96	108	152	100	100	0	0.105	0.113	0.105	0.102	1.492	0.114	0.920	80	442	1277	1965	-3.256	121	1156	200	1765	0
5	23	7	""	"STM1827"	6000	19810	90	240	244	36	185	185	29	78	48	0	1582	1734	699	97	102	34	100	100	0	0.037	0.036	0.038	0.037	1.598	0.035	0.402	52	341	1540	1696	-4.755	55	1485	59	1637	0
5	24	7	"manZ"	"STM1832"	6180	19810	110	662	717	396	181	182	28	100	100	0	4110	4356	2792	92	98	34	100	100	0	0.120	0.126	0.125	0.124	1.240	0.127	0.928	80	481	4499	4800	-3.062	481	4018	536	4264	0
5	1	8	""	"STM2357"	2180	20010	110	1254	1485	859	360	434	215	100	98	0	4515	5636	4966	116	144	97	100	100	0	0.203	0.204	0.196	0.204	1.300	0.175	0.832	80	410	5293	6645	-2.299	894	4399	1125	5520	0
5	2	8	""	"STM2361"	2350	20010	100	528	630	405	308	374	205	55	20	0	2651	2598	1650	111	144	98	100	100	0	0.087	0.129	0.089	0.111	2.064	0.110	0.234	80	364	2760	2809	-3.529	220	2540	322	2487	0
5	3	8	"dedA"	"STM2367"	2520	20000	110	1052	1350	1262	257	308	183	100	98	0	3247	4718	6563	102	127	85	100	100	0	0.253	0.237	0.243	0.248	1.260	0.196	0.905	80	355	3940	5709	-1.984	795	3145	1093	4616	0
5	4	8	""	"STM2376"	2700	20000	120	418	436	144	230	253	114	82	29	0	3858	4196	3087	99	119	83	100	100	0	0.050	0.050	0.049	0.049	1.517	0.042	0.627	120	437	3947	4303	-4.322	188	3759	206	4097	0
5	5	8	"yfcL"	"STM2380"	2880	20000	110	283	287	51	207	219	76	48	7	0	818	891	329	93	98	26	100	100	0	0.105	0.100	0.101	0.095	1.566	0.096	0.535	80	358	801	878	-3.254	76	725	80	798	0
5	6	8	"yfcY"	"STM2389"	3050	20000	120	375	392	165	192	199	65	85	70	0	6474	6471	3801	92	95	27	100	100	0	0.029	0.031	0.030	0.030	1.416	0.031	0.599	120	414	6565	6579	-5.124	183	6382	200	6379	0
5	7	8	""	"STM2594"	3220	19990	90	240	260	81	179	181	31	80	48	0	1917	2388	1823	92	103	48	100	100	0	0.033	0.035	0.041	0.036	1.621	0.038	0.440	52	316	1886	2377	-4.903	61	1825	81	2296	0
5	8	8	""	"STM2598"	3400	20000	130	195	199	29	176	178	30	36	11	0	1244	1229	369	89	97	38	100	100	0	0.016	0.020	0.033	0.030	1.780	0.020	0.104	120	438	1174	1163	-5.926	19	1155	23	1140	0
5	9	8	""	"STM2603"	3560	20000	100	206	206	29	171	174	26	62	21	0	1707	1668	756	90	94	28	100	100	0	0.022	0.022	0.026	0.026	1.793	0.019	0.259	80	340	1652	1613	-5.530	35	1617	35	1578	0
5	10	8	""	"STM2607"	3740	20000	110	192	195	26	172	174	26	38	15	0	743	778	257	90	98	34	100	100	0	0.031	0.033	0.045	0.041	1.976	0.024	0.082	80	432	673	711	-5.029	20	653	23	688	0
5	11	8	""	"STM1028"	3920	19980	110	249	289	142	174	175	24	87	75	0	1661	1824	690	93	107	78	100	100	0	0.048	0.066	0.048	0.051	1.972	0.073	0.448	80	428	1643	1846	-4.386	75	1568	115	1731	0
5	12	8	""	"STM2617"	4100	19990	120	539	529	213	179	181	26	96	95	0	4107	3951	1526	96	107	67	100	100	0	0.090	0.091	0.086	0.084	1.523	0.087	0.720	120	425	4371	4205	-3.478	360	4011	350	3855	0
5	13	8	"yrbD"	"STM3311"	4270	19990	120	474	558	451	184	186	25	98	95	0	2016	2560	2977	96	96	16	100	100	0	0.151	0.152	0.151	0.154	1.396	0.149	0.963	120	377	2210	2838	-2.727	290	1920	374	2464	0
5	14	8	"yhbN"	"STM3318"	4450	19990	120	480	496	208	190	190	28	99	97	0	1741	1745	1022	97	111	64	100	100	0	0.176	0.186	0.184	0.180	1.343	0.189	0.943	120	473	1934	1954	-2.503	290	1644	306	1648	0
5	15	8	""	"STM3333"	4610	19990	50	578	640	287	195	197	26	100	91	0	3332	3328	2480	154	175	80	100	100	0	0.121	0.140	0.148	0.158	1.601	0.124	0.933	12	104	3561	3619	-3.053	383	3178	445	3174	0
5	16	8	"sspA"	"STM3342"	4780	19990	130	1766	1908	756	201	203	32	100	100	0	2666	2900	1418	101	117	61	100	100	0	0.610	0.610	0.627	0.623	1.199	0.580	0.937	120	543	4130	4506	-0.713	1565	2565	1707	2799	0
5	17	8	"yhcM"	"STM3346"	4960	19990	100	330	413	286	196	194	27	96	91	0	673	1018	1246	98	103	30	100	100	0	0.233	0.236	0.230	0.224	1.477	0.225	0.914	80	389	709	1137	-2.101	134	575	217	920	0
5	18	8	""	"STM3356"	5130	19990	90	197	202	38	196	198	36	13	5	0	1070	1184	730	100	124	188	100	96	0	0.001	0.006	0.028	0.028	2.034	0.019	0.134	52	351	971	1090	-9.922	1	970	6	1084	0
5	19	8	""	"STM0761"	5300	19990	100	301	309	79	195	196	33	86	75	0	1816	1826	894	98	101	25	100	100	0	0.062	0.066	0.065	0.060	1.705	0.066	0.664	80	403	1824	1842	-4.019	106	1718	114	1728	0
5	20	8	""	"STM0765"	5490	19980	120	222	222	41	193	196	29	48	20	0	5060	5960	3970	97	104	45	100	100	0	0.006	0.005	0.015	0.020	1.930	0.004	0.079	120	375	4992	5892	-7.419	29	4963	29	5863	0
5	21	8	"galM"	"STM0773"	5650	19990	100	278	295	89	188	190	26	90	72	0	1284	1515	936	96	99	17	100	100	0	0.076	0.075	0.069	0.068	1.690	0.076	0.756	80	303	1278	1526	-3.722	90	1188	107	1419	0
5	22	8	"modA"	"STM0781"	5800	19980	60	277	281	49	182	186	30	96	78	0	429	464	195	94	98	21	100	100	0	0.284	0.268	0.305	0.280	1.706	0.234	0.641	32	171	430	469	-1.818	95	335	99	370	0
5	23	8	"hutI"	"STM0787"	6010	19980	100	384	380	98	184	185	26	100	92	0	1771	1699	705	95	98	22	100	100	0	0.119	0.122	0.127	0.117	1.389	0.120	0.878	80	387	1876	1800	-3.067	200	1676	196	1604	0
5	24	8	"hutU"	"STM0790"	6170	19990	120	425	482	195	178	180	27	100	97	0	2979	3541	2090	89	94	30	100	100	0	0.085	0.088	0.087	0.086	1.267	0.088	0.951	120	524	3137	3756	-3.548	247	2890	304	3452	0
5	1	9	""	"STM0902"	2180	20170	110	348	558	503	335	406	190	26	18	0	7523	7468	2759	111	137	83	100	100	0	0.002	0.030	0.056	0.061	2.878	0.017	0.033	80	468	7425	7580	-9.155	13	7412	223	7357	0
5	2	9	""	"STM0906"	2370	20170	120	307	367	159	292	343	161	17	9	0	1468	2070	2341	105	126	76	100	100	0	0.011	0.038	0.044	0.053	2.706	0.032	0.103	120	443	1378	2040	-6.506	15	1363	75	1965	0
5	3	9	""	"STM0912"	2530	20170	130	253	316	228	244	271	106	15	8	0	3060	3083	1140	101	111	43	100	100	0	0.003	0.024	0.023	0.034	3.155	0.016	0.021	120	450	2968	3054	-8.361	9	2959	72	2982	0
5	4	9	""	"STM0917"	2710	20170	130	214	246	146	216	235	88	10	5	0	1600	1743	721	100	107	37	100	100	0	-0.001	0.018	0.026	0.037	2.842	0.009	0.005	120	469	1498	1673	Error	-2	1500	30	1643	0
5	5	9	""	"STM0921"	2880	20170	130	216	236	147	204	217	87	4	1	0	6258	6494	1982	98	105	41	100	100	0	0.002	0.005	0.014	0.020	2.433	0.004	0.013	120	502	6172	6428	-9.004	12	6160	32	6396	0
5	6	9	""	"STM0925"	3070	20160	100	197	211	103	193	208	97	2	2	0	1233	1286	656	93	100	43	100	100	0	0.004	0.015	0.033	0.036	2.236	0.008	0.005	80	327	1144	1211	-8.155	4	1140	18	1193	0
5	7	9	""	"STM4205"	3230	20170	120	403	440	186	184	187	28	95	88	0	3934	4092	2838	91	98	36	100	100	0	0.057	0.064	0.063	0.063	1.510	0.061	0.900	120	390	4062	4257	-4.133	219	3843	256	4001	0
5	8	9	""	"STM4209"	3400	20160	120	186	188	28	178	179	24	28	10	0	847	842	149	90	91	18	100	100	0	0.011	0.013	0.033	0.034	1.879	0.015	0.040	120	328	765	762	-6.564	8	757	10	752	0
5	9	9	""	"STM4213"	3570	20170	130	493	626	361	173	176	25	100	99	0	13464	17314	12705	91	93	20	100	100	0	0.024	0.026	0.026	0.025	1.252	0.027	0.950	120	388	13693	17676	-5.385	320	13373	453	17223	0
5	10	9	""	"STM4218"	3750	20160	120	190	215	198	172	175	27	40	16	0	1623	1740	851	90	96	27	100	100	0	0.012	0.026	0.025	0.028	2.101	0.024	0.034	120	413	1551	1693	-6.412	18	1533	43	1650	0
5	11	9	"yjbF"	"STM4223"	3920	20160	130	243	269	95	172	175	26	90	70	0	3546	4063	2587	93	98	30	100	100	0	0.021	0.024	0.021	0.023	1.502	0.027	0.765	120	436	3524	4067	-5.604	71	3453	97	3970	0
5	12	9	"yjbN"	"STM4243"	4090	20160	120	612	651	200	181	183	28	100	100	0	1831	1846	647	96	100	27	100	100	0	0.248	0.269	0.261	0.265	1.309	0.239	0.823	120	370	2166	2220	-2.009	431	1735	470	1750	0
5	13	9	""	"STM1009"	4270	20160	130	266	861	2462	190	192	27	88	66	0	6182	6807	4436	98	100	22	100	100	0	0.012	0.100	0.017	0.030	3.405	0.190	0.246	120	406	6160	7380	-6.323	76	6084	671	6709	0
5	14	9	""	"STM1866"	4440	20160	110	585	598	154	192	196	35	100	100	0	1878	1876	683	97	107	65	100	100	0	0.221	0.228	0.224	0.228	1.217	0.221	0.944	80	343	2174	2185	-2.180	393	1781	406	1779	0
5	15	9	"hisP"	"STM2351"	4610	20150	90	271	280	58	200	203	35	78	50	0	1420	1529	725	103	123	75	100	100	0	0.054	0.056	0.055	0.050	1.658	0.061	0.622	52	357	1388	1506	-4.213	71	1317	80	1426	0
5	16	9	"flgL"	"STM1184"	4790	20160	130	1279	1334	320	205	207	34	100	100	0	6182	6342	1665	102	110	45	100	100	0	0.177	0.181	0.182	0.180	1.133	0.177	0.965	120	494	7154	7369	-2.501	1074	6080	1129	6240	0
5	17	9	"nrdA"	"STM2277"	4950	20150	110	393	413	151	198	199	32	93	83	0	3230	3586	2511	100	102	27	100	100	0	0.062	0.062	0.064	0.062	1.490	0.058	0.880	80	399	3325	3701	-4.005	195	3130	215	3486	0
5	18	9	"envF"	"STM1240"	5140	20170	110	556	596	211	195	198	35	100	98	0	1930	2126	1177	99	120	170	100	100	0	0.197	0.198	0.198	0.200	1.249	0.189	0.867	80	480	2192	2428	-2.343	361	1831	401	2027	0
5	19	9	"nrfA"	"STM4277"	5310	20150	100	195	198	25	196	200	37	8	1	0	213	355	400	97	136	257	17	12	0	-0.009	0.008	0.133	0.123	3.046	0.022	0.055	80	350	115	260	Error	-1	116	2	258	-50
5	20	9	"araH"	"STM1931"	5470	20150	130	253	375	323	198	200	29	78	49	0	1164	3013	5328	100	118	170	100	100	0	0.052	0.061	0.054	0.055	1.972	0.058	0.888	120	441	1119	3090	-4.274	55	1064	177	2913	0
5	21	9	"yecM"	"STM1908"	5650	20150	130	251	289	134	194	194	28	81	50	0	1436	1903	1719	97	100	19	100	100	0	0.043	0.053	0.046	0.044	1.718	0.062	0.771	120	452	1396	1901	-4.554	57	1339	95	1806	0
5	22	9	"yecO"	"STM1905"	5830	20150	130	508	681	449	187	190	26	100	100	0	2309	3544	3516	96	102	42	100	100	0	0.145	0.143	0.138	0.146	1.415	0.124	0.823	120	540	2534	3942	-2.785	321	2213	494	3448	0
5	23	9	""	"STM1669"	6000	20150	120	270	290	67	186	188	26	90	79	0	2548	2846	1370	93	96	20	100	100	0	0.034	0.038	0.038	0.037	1.584	0.036	0.707	120	456	2539	2857	-4.869	84	2455	104	2753	0
5	24	9	"yicM"	"STM3776"	6180	20150	100	296	301	88	178	179	27	91	83	0	1511	1694	958	89	90	17	100	100	0	0.083	0.077	0.078	0.071	1.645	0.075	0.790	80	422	1540	1728	-3.591	118	1422	123	1605	0
5	1	10	"yafK"	"STM0312"	2180	20350	100	611	711	289	351	440	245	52	21	0	1405	1512	511	115	155	137	100	100	0	0.202	0.258	0.193	0.214	1.965	0.232	0.270	80	430	1550	1757	-2.311	260	1290	360	1397	0
5	2	10	"proB"	"STM0321"	2360	20350	110	1407	1347	421	284	345	178	100	96	0	4854	4413	1914	109	132	70	100	100	0	0.237	0.247	0.242	0.254	1.337	0.225	0.833	80	474	5868	5367	-2.079	1123	4745	1063	4304	0
5	3	10	""	"STM0327"	2540	20350	100	271	296	93	244	279	133	10	2	0	1025	1073	600	100	109	42	100	100	0	0.029	0.053	0.051	0.056	2.358	0.041	0.045	80	369	952	1025	-5.098	27	925	52	973	0
5	4	10	""	"STM0332"	2710	20340	80	220	234	65	211	235	101	7	3	0	423	467	182	101	107	35	100	100	0	0.028	0.063	0.092	0.075	3.024	0.091	0.006	52	283	331	389	-5.161	9	322	23	366	0
5	5	10	""	"STM1047"	2880	20350	80	212	211	28	198	203	35	15	3	0	396	415	130	99	101	22	100	100	0	0.047	0.041	0.083	0.078	1.682	0.048	0.032	52	286	311	329	-4.407	14	297	13	316	0
5	6	10	"pepN"	"STM1057"	3050	20330	110	245	277	106	196	204	67	37	13	0	480	528	248	93	99	39	100	100	0	0.127	0.186	0.133	0.136	2.567	0.169	0.254	80	428	436	516	-2.981	49	387	81	435	0
5	7	10	"yeaO"	"STM1277"	3230	20340	130	607	635	247	187	189	30	100	99	0	1242	1300	685	91	93	18	100	100	0	0.365	0.371	0.376	0.373	1.263	0.347	0.858	120	422	1571	1657	-1.454	420	1151	448	1209	0
5	8	10	"mipA"	"STM1286"	3400	20330	120	795	786	275	183	185	27	99	98	0	1111	1104	424	89	91	18	100	100	0	0.599	0.594	0.584	0.580	1.376	0.589	0.893	120	379	1634	1618	-0.740	612	1022	603	1015	0
5	9	10	"gapA"	"STM1290"	3580	20320	100	429	509	324	180	183	29	100	100	0	366	500	432	90	92	20	100	100	0	0.902	0.802	0.852	0.838	1.446	0.766	0.746	80	325	525	739	-0.149	249	276	329	410	0
5	10	10	"topB"	"STM1298"	3750	20330	110	292	320	114	176	178	26	97	93	0	661	819	458	89	91	18	100	100	0	0.203	0.197	0.189	0.180	1.607	0.192	0.731	80	433	688	874	-2.302	116	572	144	730	0
5	11	10	"astB"	"STM1306"	3930	20330	100	190	194	38	175	177	26	35	18	0	532	831	670	92	93	16	100	100	0	0.034	0.026	0.046	0.052	1.923	0.029	0.177	80	358	455	758	-4.874	15	440	19	739	0
5	12	10	"celF"	"STM1316"	4100	20330	120	1015	1130	755	184	184	28	98	96	0	2373	2764	1872	97	99	24	100	100	0	0.365	0.355	0.341	0.341	1.511	0.367	0.922	120	399	3107	3613	-1.454	831	2276	946	2667	0
5	13	10	"rfbX"	"STM2088"	4270	20340	100	660	648	273	192	193	26	98	98	0	5421	5193	2916	99	103	31	100	100	0	0.088	0.090	0.092	0.091	1.279	0.088	0.953	80	353	5790	5550	-3.507	468	5322	456	5094	0
5	14	10	"rfbB"	"STM2097"	4450	20320	140	906	1285	1891	196	199	32	98	96	0	1799	2167	2127	98	107	51	99	98	0	0.417	0.526	0.432	0.439	1.468	0.757	0.878	156	517	2411	3158	-1.260	710	1701	1089	2069	0
5	15	10	"wcaD"	"STM2112"	4600	20330	100	229	230	33	198	201	33	45	17	0	1066	1166	562	101	111	49	100	100	0	0.032	0.030	0.041	0.039	1.886	0.024	0.157	80	367	996	1097	-4.960	31	965	32	1065	0
5	16	10	"wza"	"STM2118"	4780	20330	100	216	220	34	205	209	36	27	7	0	1278	1399	653	103	107	31	100	100	0	0.009	0.012	0.032	0.029	1.653	0.015	0.085	80	389	1186	1311	-6.739	11	1175	15	1296	0
5	17	10	"yegD"	"STM2125"	4960	20320	110	681	689	213	200	203	33	100	100	0	1472	1530	694	101	105	27	100	100	0	0.351	0.342	0.340	0.342	1.224	0.326	0.928	80	464	1852	1918	-1.511	481	1371	489	1429	0
5	18	10	""	"STM2135"	5130	20330	80	192	200	29	197	196	24	21	7	0	304	375	233	97	98	16	100	100	0	-0.024	0.011	0.076	0.084	2.543	0.035	0.046	52	267	202	281	Error	-5	207	3	278	0
5	19	10	""	"STM4057"	5300	20330	110	213	218	40	196	196	27	37	17	0	1187	1327	799	96	105	51	100	100	0	0.016	0.018	0.029	0.032	1.780	0.022	0.177	80	483	1108	1253	-6.004	17	1091	22	1231	0
5	20	10	""	"STM4066"	5470	20320	110	210	211	31	197	197	28	26	8	0	1441	1565	525	96	103	47	100	100	0	0.010	0.010	0.023	0.024	1.608	0.008	0.031	80	420	1358	1483	-6.693	13	1345	14	1469	0
5	21	10	"ydeZ"	"STM4076"	5650	20320	110	214	219	43	195	197	27	35	12	0	1345	1609	950	96	99	19	100	100	0	0.015	0.016	0.025	0.025	1.756	0.017	0.166	80	434	1268	1537	-6.039	19	1249	24	1513	0
5	22	10	"glpX"	"STM4085"	5820	20340	100	341	345	53	192	193	27	100	96	0	1802	1909	577	96	105	48	100	100	0	0.087	0.084	0.084	0.083	1.478	0.078	0.747	80	366	1855	1966	-3.517	149	1706	153	1813	0
5	23	10	"menA"	"STM4090"	6000	20320	90	287	293	54	183	186	25	96	90	0	835	909	300	93	98	26	100	100	0	0.140	0.135	0.127	0.123	1.683	0.129	0.705	52	348	846	926	-2.835	104	742	110	816	0
5	24	10	"metB"	"STM4100"	6170	20320	50	216	213	35	178	182	27	66	25	0	293	308	55	103	115	61	100	100	0	0.200	0.171	0.210	0.208	1.742	0.106	0.129	12	104	228	240	-2.322	38	190	35	205	0
5	1	11	""	"STM2986"	2170	20520	110	612	702	290	353	460	259	50	20	0	4465	4661	1331	121	154	125	100	100	0	0.060	0.077	0.054	0.060	2.142	0.045	0.103	80	490	4603	4889	-4.068	259	4344	349	4540	0
5	2	11	"recD"	"STM2993"	2360	20520	70	353	396	107	276	330	170	28	9	0	1857	1873	970	123	166	138	100	100	0	0.044	0.069	0.054	0.054	2.072	0.069	0.184	32	231	1811	1870	-4.493	77	1734	120	1750	0
5	3	11	"ygdQ"	"STM3006"	2530	20510	130	1365	1361	434	240	271	130	100	98	0	6824	6646	2416	102	123	92	100	100	0	0.167	0.171	0.167	0.170	1.195	0.166	0.922	120	566	7847	7665	-2.579	1125	6722	1121	6544	0
5	4	11	"araE"	"STM3016"	2710	20510	110	361	369	60	219	237	87	85	36	0	2505	2554	702	98	106	37	100	100	0	0.059	0.061	0.059	0.059	1.434	0.054	0.395	80	460	2549	2606	-4.083	142	2407	150	2456	0
5	5	11	"yohM"	"STM3024"	2890	20510	110	855	829	320	208	214	52	100	97	0	2803	2626	1252	94	99	29	100	100	0	0.239	0.245	0.243	0.242	1.191	0.245	0.965	80	422	3356	3153	-2.066	647	2709	621	2532	0
5	6	11	"stdA"	"STM3029"	3060	20510	130	259	273	87	199	204	48	60	21	0	5451	5472	3085	92	95	22	100	100	0	0.011	0.014	0.015	0.017	1.549	0.013	0.265	120	501	5419	5454	-6.481	60	5359	74	5380	0
5	7	11	""	"STM2691"	3230	20510	100	199	200	33	181	185	34	31	3	0	1279	1312	654	92	95	18	100	100	0	0.015	0.016	0.028	0.029	1.671	0.018	0.078	80	344	1205	1239	-6.043	18	1187	19	1220	0
5	8	11	""	"STM2698"	3400	20500	100	191	194	33	181	181	28	32	11	0	448	525	337	89	91	16	100	100	0	0.028	0.030	0.076	0.069	2.153	0.032	0.072	80	356	369	449	-5.166	10	359	13	436	0
5	9	11	""	"STM2705"	3570	20500	120	255	262	58	182	184	31	81	60	0	3060	3037	1662	89	91	18	100	100	0	0.025	0.027	0.028	0.030	1.734	0.026	0.399	120	526	3044	3028	-5.347	73	2971	80	2948	0
5	10	11	"yjfY"	"STM4389"	3760	20500	80	216	221	43	179	181	27	59	34	0	471	521	265	89	91	18	100	100	0	0.097	0.097	0.134	0.119	2.199	0.075	0.217	52	284	419	474	-3.368	37	382	42	432	0
5	11	11	"thrL"	"STM0001"	3910	20500	100	190	191	26	180	181	25	30	5	0	163	164	35	90	91	16	96	91	0	0.137	0.149	0.291	0.315	2.728	0.182	0.033	80	379	83	85	-2.868	10	73	11	74	-50
5	12	11	""	"STM0270"	4090	20500	120	319	320	92	190	189	27	86	78	0	3429	3097	1986	98	101	30	100	99	0	0.039	0.043	0.043	0.044	1.588	0.042	0.827	120	465	3460	3129	-4.691	129	3331	130	2999	0
5	13	11	""	"STM0538"	4270	20510	80	213	219	37	195	196	30	44	19	0	604	681	333	102	109	38	100	100	0	0.036	0.041	0.065	0.056	2.311	0.037	0.121	52	278	520	603	-4.802	18	502	24	579	0
5	14	11	""	"STM0554"	4440	20500	110	435	437	72	200	202	29	100	100	0	1100	1086	276	97	100	22	100	100	0	0.234	0.240	0.241	0.238	1.259	0.232	0.867	80	418	1238	1226	-2.094	235	1003	237	989	0
5	15	11	""	"STM0567"	4610	20510	110	361	403	129	206	208	31	97	97	0	1830	2131	1102	102	105	24	100	100	0	0.090	0.097	0.093	0.092	1.354	0.098	0.865	80	427	1883	2226	-3.479	155	1728	197	2029	0
5	16	11	""	"STM0575"	4780	20500	110	233	238	48	208	209	31	40	21	0	2670	2727	984	102	105	27	100	100	0	0.010	0.011	0.019	0.019	1.579	0.011	0.117	80	440	2593	2655	-6.683	25	2568	30	2625	0
5	17	11	""	"STM0580"	4960	20500	100	277	276	54	207	207	29	76	57	0	676	773	403	102	105	29	100	100	0	0.122	0.103	0.117	0.100	1.860	0.097	0.560	80	374	644	740	-3.036	70	574	69	671	0
5	18	11	"ybdZ"	"STM0587"	5120	20500	120	436	424	67	200	201	26	100	99	0	483	473	115	99	100	18	100	99	0	0.615	0.599	0.604	0.607	1.399	0.579	0.871	120	516	620	598	-0.702	236	384	224	374	0
5	19	11	""	"STM2244"	5310	20500	70	229	240	47	198	199	27	53	28	0	240	310	223	98	100	20	100	100	0	0.218	0.198	0.229	0.199	2.361	0.177	0.401	32	236	173	254	-2.196	31	142	42	212	0
5	20	11	"yegT"	"STM2142"	5480	20490	110	196	196	28	190	192	29	22	3	0	325	349	98	94	98	23	100	100	0	0.026	0.024	0.092	0.083	2.274	0.017	0.005	80	470	237	261	-5.267	6	231	6	255	0
5	21	11	"yehU"	"STM2159"	5650	20490	80	220	230	54	193	197	29	46	28	0	631	870	895	95	98	24	100	100	0	0.050	0.048	0.060	0.064	2.181	0.045	0.425	52	275	563	812	-4.311	27	536	37	775	0
5	22	11	"yohC"	"STM2169"	5820	20490	120	248	264	91	193	196	29	70	45	0	2612	2786	1609	96	97	17	100	100	0	0.022	0.026	0.027	0.026	1.624	0.029	0.475	120	425	2571	2761	-5.516	55	2516	71	2690	0
5	23	11	"yohI"	"STM2174"	5990	20500	130	312	313	59	185	187	27	95	85	0	2337	2180	672	92	94	19	100	100	0	0.057	0.061	0.059	0.056	1.466	0.059	0.764	120	490	2372	2216	-4.144	127	2245	128	2088	0
5	24	11	"yfhD"	"STM2567"	6170	20500	110	337	344	93	176	179	31	95	85	0	1327	1336	597	90	94	33	100	100	0	0.130	0.135	0.128	0.126	1.486	0.128	0.810	80	511	1398	1414	-2.942	161	1237	168	1246	0
5	1	12	"Ctrl-10buffer"	"Ctrl-10buffer"	2180	20690	100	316	374	176	339	436	235	7	6	0	122	154	88	114	134	61	26	13	0	-2.875	0.875	2.667	2.525	2.965	4.383	0.562	80	428	-15	75	Error	-23	8	35	40	-50
5	2	12	"Ctrl-Y1buffer"	"Ctrl-Y1buffer"	2350	20690	100	267	304	128	276	341	194	8	2	0	115	123	54	107	133	105	5	1	0	-1.125	1.750	2.182	2.025	3.351	4.281	0.495	80	403	-1	44	Error	-9	8	28	16	-50
5	3	12	"Ctrl-Y5buffer"	"Ctrl-Y5buffer"	2520	20690	100	252	282	125	233	249	83	16	10	0	124	150	76	96	100	28	47	30	0	0.679	0.907	1.717	1.294	4.122	3.172	0.256	80	386	47	103	-0.559	19	28	49	54	-50
5	4	12	"Ctrl-FtsLbuffer"	"Ctrl-FtsLbuffer"	2700	20690	100	219	261	144	218	228	54	18	12	0	111	116	35	95	99	38	17	7	0	0.063	2.048	2.442	2.028	3.617	3.433	0.231	80	403	17	64	-4.000	1	16	43	21	-50
5	5	12	"Ctrl-dsM13buffer"	"Ctrl-dsM13buffer"	2870	20680	100	203	210	49	214	220	53	5	2	0	95	106	44	93	99	41	10	5	0	-5.500	-0.308	1.600	1.614	3.863	1.061	0.183	80	380	-9	9	Error	-11	2	-4	13	-50
5	6	12	"Ctrl-CAB25ng/ul"	"Ctrl-CAB25ng/ul"	3040	20680	100	193	198	29	201	206	50	7	0	0	101	103	20	92	94	21	30	6	0	-0.889	-0.273	1.244	1.226	4.542	44.498	0.001	80	374	1	8	Error	-8	9	-3	11	-50
5	7	12	"Ctrl-10buffer"	"Ctrl-10buffer"	3220	20680	100	197	195	27	188	190	33	12	2	0	102	105	23	92	92	17	36	13	0	0.900	0.538	1.153	1.040	3.453	9.834	0.019	80	390	19	20	-0.152	9	10	7	13	-50
5	8	12	"Ctrl-Y1buffer"	"Ctrl-Y1buffer"	3390	20680	100	191	199	59	181	183	27	28	5	0	98	156	341	89	90	15	40	23	0	1.111	0.269	1.012	1.133	4.460	0.158	0.487	80	396	19	85	0.152	10	9	18	67	-50
5	9	12	"Ctrl-Y5buffer"	"Ctrl-Y5buffer"	3560	20680	100	182	183	25	185	187	28	11	2	0	97	98	21	88	88	16	31	13	0	-0.333	-0.200	1.347	1.239	5.038	0.067	0.003	80	386	6	8	Error	-3	9	-2	10	-50
5	10	12	"Ctrl-FtsLbuffer"	"Ctrl-FtsLbuffer"	3740	20680	100	182	182	25	186	187	26	15	1	0	103	104	21	88	89	16	46	22	0	-0.267	-0.250	1.000	1.340	3.022	0.105	0.004	80	400	11	12	Error	-4	15	-4	16	-50
5	11	12	"Ctrl-dsM13buffer"	"Ctrl-dsM13buffer"	3910	20680	100	184	185	23	187	190	31	5	0	0	100	102	19	88	94	47	7	0	0	-0.250	-0.143	0.963	0.984	4.800	0.012	0.000	80	396	9	12	Error	-3	12	-2	14	-50
5	12	12	"Ctrl-CAB200ng/ul"	"Ctrl-CAB200ng/ul"	4080	20670	100	178	180	28	193	194	26	10	2	0	94	96	16	95	96	17	16	1	0	15.000	-13.000	2.119	2.281	3.555	4.993	0.057	80	377	-16	-12	3.907	-15	-1	-13	1	-50
5	13	12	"Ctrl-10buffer"	"Ctrl-10buffer"	4250	20670	100	190	188	27	196	197	27	7	1	0	111	117	34	97	98	20	32	16	0	-0.429	-0.400	1.230	1.547	4.113	0.318	0.014	80	409	8	12	Error	-6	14	-8	20	-50
5	14	12	"Ctrl-Y1buffer"	"Ctrl-Y1buffer"	4430	20670	100	198	203	31	204	205	27	16	5	0	109	109	19	98	99	20	31	8	0	-0.545	-0.091	1.397	1.674	3.137	12.368	0.007	80	396	5	10	Error	-6	11	-1	11	-50
5	15	12	"Ctrl-Y5buffer"	"Ctrl-Y5buffer"	4600	20670	100	207	258	411	209	214	35	11	3	0	108	124	147	102	113	90	1	1	0	-0.333	2.227	1.500	1.395	3.926	2.844	0.923	80	383	4	71	Error	-2	6	49	22	-50
5	16	12	"Ctrl-FtsLbuffer"	"Ctrl-FtsLbuffer"	4770	20670	100	200	201	26	208	211	32	10	0	0	104	107	19	99	103	36	8	0	0	-1.600	-0.875	1.354	1.524	3.932	0.031	0.001	80	396	-3	1	Error	-8	5	-7	8	-50
5	17	12	"Ctrl-dsM13buffer"	"Ctrl-dsM13buffer"	4950	20670	100	195	196	21	202	202	26	3	0	0	108	108	19	99	100	16	30	10	0	-0.778	-0.667	1.200	0.922	3.848	0.078	0.003	80	410	2	3	Error	-7	9	-6	9	-50
5	18	12	"Ctrl-CAB75ng/ul"	"Ctrl-CAB75ng/ul"	5120	20670	100	182	465	911	197	197	26	20	15	0	102	511	1345	100	100	16	27	20	0	-7.500	0.652	1.806	1.796	3.487	0.671	0.822	80	382	-13	679	Error	-15	2	268	411	-50
5	19	12	"Ctrl-10buffer"	"Ctrl-10buffer"	5290	20670	100	197	219	149	197	198	28	16	2	0	103	116	50	98	98	17	22	18	0	0.000	1.222	1.947	1.544	3.927	4.573	0.267	80	402	5	40	Error	0	5	22	18	-50
5	20	12	"Ctrl-Y1buffer"	"Ctrl-Y1buffer"	5470	20660	100	190	189	28	189	191	29	16	1	0	105	106	19	95	95	16	30	15	0	0.100	0.000	1.551	1.416	3.538	19.853	0.002	80	418	11	11	-3.322	1	10	0	11	-50
5	21	12	"Ctrl-Y5buffer"	"Ctrl-Y5buffer"	5640	20660	100	188	191	29	189	189	27	13	6	0	93	97	20	93	94	17	20	10	0	100000.000	0.500	1.111	1.340	3.914	0.034	0.001	80	408	-1	6	16.610	-1	0	2	4	-50
5	22	12	"Ctrl-FtsLbuffer"	"Ctrl-FtsLbuffer"	5810	20660	100	186	184	26	189	190	30	8	0	0	96	96	19	92	93	16	28	7	0	-0.750	-1.250	1.391	1.158	3.897	12.555	0.008	80	391	1	-1	Error	-3	4	-5	4	-50
5	23	12	"Ctrl-dsM13buffer"	"Ctrl-dsM13buffer"	5990	20660	100	172	173	21	181	180	26	6	0	0	97	101	20	89	90	16	37	17	0	-1.125	-0.667	1.053	1.100	4.508	28.712	0.001	80	370	-1	4	Error	-9	8	-8	12	-50
5	24	12	"Ctrl-CABbuffer"	"Ctrl-CABbuffer"	6160	20660	100	168	170	23	175	175	23	11	1	0	93	94	17	87	88	14	32	7	0	-1.167	-0.714	1.893	1.861	2.672	7.382	0.013	80	415	-1	2	Error	-7	6	-5	7	-50
5	1	13	"hupA"	"STM4170"	2180	20880	120	1343	1325	290	339	426	235	99	96	0	1575	1545	397	113	134	64	100	100	0	0.687	0.689	0.669	0.683	1.295	0.679	0.763	120	467	2466	2418	-0.542	1004	1462	986	1432	0
5	2	13	"hupA"	"STM4170"	2350	20870	130	908	1064	716	269	303	127	98	95	0	881	1033	852	104	116	45	99	98	0	0.822	0.856	0.808	0.874	1.520	0.839	0.854	120	492	1416	1724	-0.282	639	777	795	929	0
5	3	13	"hilA"	"STM2876"	2530	20870	130	713	846	485	235	257	94	100	99	0	8990	10517	6530	101	113	49	100	100	0	0.054	0.059	0.053	0.056	1.388	0.057	0.798	120	538	9367	11027	-4.217	478	8889	611	10416	0
5	4	13	"hilA"	"STM2876"	2710	20870	130	581	617	278	214	223	59	98	92	0	3566	3876	1970	96	99	27	100	100	0	0.106	0.107	0.101	0.101	1.401	0.108	0.612	120	426	3837	4183	-3.241	367	3470	403	3780	0
5	5	13	"hilC"	"STM2867"	2880	20860	130	710	734	345	207	210	33	100	100	0	6517	6429	3711	92	95	20	100	100	0	0.078	0.083	0.081	0.083	1.257	0.084	0.941	120	429	6928	6864	-3.675	503	6425	527	6337	0
5	6	13	"hilC"	"STM2867"	3050	20860	120	629	632	173	203	207	60	100	99	0	5399	5317	1983	91	95	34	100	100	0	0.080	0.082	0.082	0.082	1.216	0.081	0.939	120	432	5734	5655	-3.639	426	5308	429	5226	0
5	7	13	"hns"	"STM1751"	3220	20860	120	2510	2537	819	199	206	74	100	100	0	1929	2105	958	92	96	33	100	100	0	1.258	1.161	1.265	1.216	1.284	1.099	0.916	120	468	4148	4351	0.331	2311	1837	2338	2013	0
5	8	13	"hns"	"STM1751"	3400	20850	110	1292	1262	489	190	200	62	100	100	0	1059	1112	576	91	96	43	100	100	0	1.138	1.050	1.093	1.098	1.199	0.979	0.936	80	395	2070	2093	0.187	1102	968	1072	1021	0
5	9	13	"hns"	"STM1751"	3570	20860	130	2635	2710	1357	192	195	34	100	100	0	2601	2790	1520	91	95	39	100	100	0	0.973	0.933	0.923	0.966	1.301	0.917	0.954	120	490	4953	5217	-0.039	2443	2510	2518	2699	0
5	10	13	"hilD"	"STM2875"	3750	20850	120	1265	1371	956	194	196	27	100	100	0	2659	2765	2105	91	92	17	100	100	0	0.417	0.440	0.427	0.433	1.250	0.441	0.969	120	429	3639	3851	-1.262	1071	2568	1177	2674	0
5	11	13	"hilD"	"STM2875"	3910	20850	110	786	864	383	196	200	32	100	100	0	1377	1572	902	93	98	47	100	100	0	0.460	0.452	0.460	0.459	1.225	0.434	0.951	80	397	1874	2147	-1.122	590	1284	668	1479	0
5	12	13	"stpA"	"STM2799"	4090	20850	100	986	1101	679	200	202	29	100	100	0	1191	1293	931	98	103	48	100	100	0	0.719	0.754	0.762	0.764	1.254	0.733	0.915	80	388	1879	2096	-0.476	786	1093	901	1195	0
5	13	13	"csrA"	"STM2826"	4260	20850	100	367	403	117	206	211	75	95	57	0	534	569	253	101	103	21	100	100	0	0.372	0.421	0.415	0.418	1.342	0.454	0.559	80	403	594	665	-1.427	161	433	197	468	0
5	14	13	"dps"	"STM0831"	4440	20840	110	627	726	519	213	216	32	100	96	0	1672	1992	1720	102	106	27	100	100	0	0.264	0.271	0.258	0.252	1.388	0.278	0.920	80	440	1984	2403	-1.923	414	1570	513	1890	0
5	15	13	"dps"	"STM0831"	4600	20850	110	648	744	371	222	228	38	100	100	0	2692	3108	2046	103	118	89	100	100	0	0.165	0.174	0.174	0.172	1.201	0.171	0.930	80	419	3015	3527	-2.603	426	2589	522	3005	0
5	16	13	"dps"	"STM0831"	4780	20840	100	821	785	167	220	231	57	100	100	0	2911	2793	785	105	123	92	100	100	0	0.214	0.210	0.209	0.210	1.213	0.204	0.946	80	427	3407	3253	-2.223	601	2806	565	2688	0
5	17	13	"oxyR"	"STM4125"	4980	20850	110	853	880	370	205	217	106	93	90	0	676	706	301	108	116	47	100	96	0	1.141	1.129	1.165	1.086	1.518	1.164	0.857	80	496	1216	1273	0.190	648	568	675	598	0
5	18	13	"oxyR"	"STM4125"	5150	20830	70	505	703	672	202	203	30	100	100	0	382	549	531	110	111	21	100	100	0	1.114	1.141	1.139	1.141	1.556	1.250	0.847	32	201	575	940	0.156	303	272	501	439	0
5	19	13	"fur"	"STM0693"	5290	20840	120	1112	1095	289	202	202	28	100	100	0	2555	2410	783	102	104	21	100	100	0	0.371	0.387	0.394	0.390	1.263	0.373	0.950	120	486	3363	3201	-1.431	910	2453	893	2308	0
5	20	13	"fur"	"STM0693"	5470	20850	100	792	835	311	199	202	38	100	100	0	1687	1662	700	100	110	80	100	100	0	0.374	0.407	0.400	0.405	1.268	0.406	0.945	80	388	2180	2198	-1.420	593	1587	636	1562	0
5	21	13	"envR"	"STM3389"	5640	20840	110	364	454	297	197	201	37	98	91	0	3171	3923	2920	99	112	77	100	100	0	0.054	0.067	0.056	0.055	1.434	0.079	0.878	80	485	3239	4081	-4.201	167	3072	257	3824	0
5	22	13	"envR"	"STM3389"	5840	20830	90	275	322	160	198	202	37	84	53	0	2422	2892	2081	101	135	150	100	100	0	0.033	0.044	0.037	0.036	1.860	0.052	0.704	52	337	2398	2915	-4.914	77	2321	124	2791	0
5	23	13	"envR"	"STM3389"	6000	20850	130	518	614	353	185	189	35	100	100	0	4583	5373	2998	92	109	118	100	100	0	0.074	0.081	0.074	0.074	1.327	0.086	0.859	120	478	4824	5710	-3.753	333	4491	429	5281	0
5	24	13	"arcB"	"STM3328"	6160	20830	100	184	196	58	170	172	23	33	15	0	140	266	489	87	88	15	73	65	0	0.264	0.145	0.444	0.424	3.851	0.105	0.530	80	396	67	205	-1.921	14	53	26	179	-50
5	1	14	""	"STM4191"	2170	21040	100	299	375	210	329	406	222	11	6	0	302	314	84	110	128	61	98	87	0	-0.156	0.225	0.461	0.483	3.567	5.006	0.112	80	416	162	250	Error	-30	192	46	204	-50
5	2	14	""	"STM4520"	2340	21040	110	259	308	173	273	299	114	10	6	0	502	522	124	101	112	43	100	100	0	-0.035	0.083	0.145	0.174	3.626	0.241	0.012	80	499	387	456	Error	-14	401	35	421	0
5	3	14	""	"STM4239"	2540	21060	90	332	347	107	240	270	122	26	3	0	304	300	78	99	114	54	98	84	0	0.449	0.532	0.427	0.465	1.963	1.195	0.244	52	365	297	308	-1.156	92	205	107	201	0
5	4	14	""	"STM0083"	2710	21030	120	242	248	46	221	242	117	4	0	0	842	860	400	96	106	51	100	99	0	0.028	0.035	0.050	0.053	2.163	0.033	0.036	120	470	767	791	-5.151	21	746	27	764	0
5	5	14	""	"STM0348"	2870	21040	130	293	343	205	210	220	82	50	12	0	819	883	306	93	163	990	10	1	0	0.114	0.168	0.114	0.119	2.055	0.172	0.238	120	553	809	923	-3.129	83	726	133	790	0
5	6	14	""	"STM1007"	3050	21030	110	236	236	39	206	216	77	10	1	0	1172	1167	307	91	170	1087	48	0	0	0.028	0.028	0.038	0.036	1.772	0.003	0.009	80	458	1111	1106	-5.171	30	1081	30	1076	0
5	7	14	"purM"	"STM2499"	3220	21040	100	281	392	352	206	216	90	36	15	0	464	1128	2253	89	95	36	100	98	0	0.200	0.179	0.191	0.198	1.742	0.153	0.828	80	403	450	1225	-2.322	75	375	186	1039	0
5	8	14	"adhE"	"STM1749"	3390	21030	120	397	398	84	200	207	56	92	85	0	2038	1961	734	90	95	39	100	100	0	0.101	0.106	0.104	0.104	1.498	0.099	0.816	120	537	2145	2069	-3.306	197	1948	198	1871	0
5	9	14	"envZ"	"STM3501"	3550	21020	100	211	231	71	198	198	26	36	18	0	164	311	454	91	93	17	85	72	0	0.178	0.150	0.330	0.293	3.129	0.139	0.601	80	392	86	253	-2.489	13	73	33	220	-50
5	10	14	"katG"	"STM4106"	3750	21020	100	221	283	176	200	239	682	1	0	0	273	874	1557	93	107	194	45	20	0	0.117	0.106	0.121	0.122	2.309	0.733	0.098	80	419	201	864	-3.100	21	180	83	781	0
5	11	14	"traT"	"PSLT103"	3920	21030	120	607	831	889	207	237	601	17	9	0	1160	1700	2240	94	106	171	95	86	0	0.375	0.389	0.386	0.390	1.487	0.538	0.404	120	540	1466	2230	-1.414	400	1066	624	1606	0
5	12	14	"yjiS"	"STM4521"	4090	21020	120	233	242	50	212	216	66	19	3	0	696	740	263	98	100	19	100	100	0	0.035	0.047	0.077	0.066	1.999	0.057	0.224	120	519	619	672	-4.832	21	598	30	642	0
5	13	14	"yejG"	"STM2220"	4270	21030	120	1255	1190	361	219	225	66	100	100	0	961	915	353	102	105	25	100	99	0	1.206	1.194	1.214	1.226	1.257	1.167	0.939	120	564	1895	1784	0.270	1036	859	971	813	0
5	14	14	""	"STM2239"	4440	21020	110	351	367	100	231	242	81	75	27	0	2431	2543	761	107	115	45	100	100	0	0.052	0.056	0.052	0.049	1.599	0.059	0.542	80	456	2444	2572	-4.276	120	2324	136	2436	0
5	15	14	"dld"	"STM2167"	4610	21020	120	623	579	199	230	241	75	90	78	0	7205	6653	3291	108	117	43	100	100	0	0.055	0.053	0.054	0.051	1.370	0.052	0.913	120	558	7490	6894	-4.175	393	7097	349	6545	0
5	16	14	"citT"	"STM0618"	4780	21010	110	488	496	203	223	227	36	93	86	0	3085	3202	1850	113	119	30	100	100	0	0.089	0.088	0.084	0.079	1.558	0.090	0.870	80	476	3237	3362	-3.487	265	2972	273	3089	0
5	17	14	""	"STM2504"	4950	21010	90	219	249	111	210	222	118	9	7	0	394	591	745	121	124	45	100	100	0	0.033	0.083	0.138	0.132	2.436	0.115	0.506	52	337	282	509	-4.923	9	273	39	470	0
5	18	14	"EMPTY"	"EMPTY"	5110	21010	100	186	214	164	200	506	1425	0	0	0	118	129	86	116	380	1260	0	0	0	-7.000	1.077	1.500	1.991	3.815	2.814	0.270	80	456	-12	27	Error	-14	2	14	13	-75
5	19	14	"EMPTY"	"EMPTY"	5280	21010	100	199	196	25	199	201	27	8	2	0	108	116	52	104	106	19	28	6	0	0.000	-0.250	1.326	1.275	4.821	5.156	0.005	80	421	4	9	Error	0	4	-3	12	-75
5	20	14	"EMPTY"	"EMPTY"	5460	21010	100	194	194	26	195	197	34	10	0	0	98	98	15	96	103	72	0	0	0	-0.500	-0.500	1.296	1.319	3.452	35.669	0.001	80	427	1	1	Error	-1	2	-1	2	-75
5	21	14	"EMPTY"	"EMPTY"	5630	21010	100	191	193	28	195	199	37	8	0	0	99	100	15	95	105	77	0	0	0	-1.000	-0.400	2.000	1.702	3.349	2.934	0.045	80	428	0	3	Error	-4	4	-2	5	-75
5	22	14	"EMPTY"	"EMPTY"	5800	21000	100	189	187	25	195	196	30	3	1	0	96	97	18	94	120	130	0	0	0	-3.000	-2.667	1.667	1.612	4.058	0.131	0.032	80	456	-4	-5	Error	-6	2	-8	3	-75
5	23	14	"EMPTY"	"EMPTY"	5980	21000	100	193	195	27	186	188	33	17	1	0	117	125	32	92	94	20	60	35	0	0.280	0.273	0.653	0.729	4.015	0.247	0.022	80	393	32	42	-1.837	7	25	9	33	-75
5	24	14	"EMPTY"	"EMPTY"	6150	21000	100	180	180	28	176	177	25	23	5	0	133	142	58	89	91	23	60	46	0	0.091	0.075	0.379	0.444	3.989	0.121	0.032	80	460	48	57	-3.459	4	44	4	53	-75
6	1	1	"infC"	"STM1334"	6730	18770	130	5097	4825	1223	160	162	27	100	100	0	803	862	544	83	85	15	100	100	0	6.857	5.988	6.749	6.213	1.546	6.357	0.568	120	657	5657	5444	2.778	4937	720	4665	779	0
6	2	1	"katE"	"STM1318"	6900	18760	120	709	841	467	157	158	27	99	99	0	556	670	416	82	83	15	98	98	0	1.165	1.163	1.227	1.287	1.743	1.160	0.852	120	455	1026	1272	0.220	552	474	684	588	0
6	3	1	"ydgP"	"STM1455"	7070	18760	120	429	428	91	153	156	31	100	98	0	1884	1846	583	82	83	15	100	100	0	0.153	0.156	0.156	0.160	1.388	0.145	0.882	120	464	2078	2039	-2.707	276	1802	275	1764	0
6	4	1	""	"STM3530"	7250	18760	120	223	232	62	150	152	26	83	65	0	1137	1122	367	83	85	14	100	100	0	0.069	0.079	0.079	0.075	2.003	0.078	0.536	120	496	1127	1121	-3.852	73	1054	82	1039	0
6	5	1	"srfB"	"STM1594"	7420	18750	110	363	394	135	148	149	21	100	100	0	1516	1879	967	81	82	14	100	100	0	0.150	0.137	0.134	0.137	1.405	0.126	0.815	80	443	1650	2044	-2.739	215	1435	246	1798	0
6	6	1	""	"STM2503"	7600	18740	120	249	258	64	148	149	24	92	86	0	1744	1971	986	80	81	15	100	99	0	0.061	0.058	0.058	0.057	1.712	0.054	0.721	120	542	1765	2001	-4.042	101	1664	110	1891	0
6	7	1	"dcuB"	"STM4301"	7770	18750	110	252	290	107	148	148	24	92	78	0	3094	3984	2881	82	83	25	100	100	0	0.035	0.036	0.038	0.038	1.622	0.034	0.830	80	406	3116	4044	-4.856	104	3012	142	3902	0
6	8	1	"yacL"	"STM0160"	7940	18750	120	314	320	99	144	146	24	98	98	0	1735	1754	781	82	86	28	100	98	0	0.103	0.105	0.104	0.109	1.529	0.103	0.843	120	500	1823	1848	-3.281	170	1653	176	1672	0
6	9	1	"polA"	"STM3999"	8120	18740	120	184	186	35	143	146	25	69	39	0	591	628	239	81	88	36	98	98	0	0.080	0.079	0.084	0.077	1.951	0.080	0.461	120	469	551	590	-3.637	41	510	43	547	0
6	10	1	"rsmC"	"STM4556"	8290	18740	120	202	204	42	143	145	30	74	47	0	362	383	151	81	82	20	100	99	0	0.210	0.202	0.206	0.184	1.815	0.208	0.661	120	453	340	363	-2.252	59	281	61	302	0
6	11	1	"exbD"	"STM3158"	8470	18740	120	627	626	185	143	143	22	99	97	0	1291	1255	423	80	81	15	100	99	0	0.400	0.411	0.412	0.401	1.349	0.407	0.939	120	447	1695	1658	-1.323	484	1211	483	1175	0
6	12	1	"hisD"	"STM2072"	8640	18740	120	1048	1027	572	142	142	22	100	100	0	2433	2384	1560	79	79	13	100	100	0	0.385	0.384	0.387	0.398	1.460	0.367	0.937	120	435	3260	3190	-1.378	906	2354	885	2305	0
6	13	1	""	"STM3944"	8810	18740	120	338	369	129	145	151	95	97	53	0	2441	2489	946	80	81	14	100	100	0	0.082	0.093	0.086	0.089	1.385	0.095	0.843	120	483	2554	2633	-3.613	193	2361	224	2409	0
6	14	1	""	"STM3940"	8990	18740	120	559	553	173	145	152	96	95	91	0	7469	7492	2559	81	82	14	100	100	0	0.056	0.055	0.055	0.053	1.385	0.055	0.758	120	471	7802	7819	-4.157	414	7388	408	7411	0
6	15	1	"hemX"	"STM3936"	9160	18740	120	524	515	114	143	143	22	100	100	0	4981	4930	1180	79	79	13	100	100	0	0.078	0.077	0.078	0.076	1.295	0.074	0.812	120	421	5283	5223	-3.686	381	4902	372	4851	0
6	16	1	""	"STM3927"	9320	18740	120	402	397	76	142	143	23	100	100	0	4299	4229	1388	79	80	15	100	100	0	0.062	0.061	0.062	0.064	1.428	0.057	0.901	120	464	4480	4405	-4.021	260	4220	255	4150	0
6	17	1	"rffH"	"STM3923"	9500	18730	130	253	255	54	144	146	24	95	91	0	1553	1549	491	79	80	15	99	99	0	0.074	0.076	0.076	0.071	1.649	0.074	0.759	120	578	1583	1581	-3.757	109	1474	111	1470	0
6	18	1	"wzzE"	"STM3919"	9670	18740	120	1267	1282	386	146	147	22	99	99	0	5442	5389	1898	79	80	18	100	100	0	0.209	0.214	0.214	0.220	1.358	0.206	0.947	120	505	6484	6446	-2.258	1121	5363	1136	5310	0
6	19	1	""	"STM4432"	9840	18740	110	401	393	76	143	145	29	100	100	0	1432	1425	412	78	81	29	100	100	0	0.191	0.186	0.179	0.185	1.295	0.174	0.856	80	459	1612	1597	-2.392	258	1354	250	1347	0
6	20	1	""	"STM4436"	10020	18730	110	306	303	78	142	145	31	96	92	0	1471	1791	772	77	80	29	100	100	0	0.118	0.094	0.095	0.093	1.338	0.089	0.849	80	476	1558	1875	-3.087	164	1394	161	1714	0
6	21	1	""	"STM4445"	10190	18730	110	167	168	27	140	142	23	53	20	0	495	528	162	76	78	14	100	100	0	0.064	0.062	0.077	0.069	2.097	0.058	0.195	80	490	446	480	-3.956	27	419	28	452	0
6	22	1	"treB"	"STM4454"	10370	18720	110	158	160	25	140	142	26	40	8	0	343	353	106	77	78	14	100	100	0	0.068	0.072	0.104	0.091	2.329	0.053	0.075	80	497	284	296	-3.885	18	266	20	276	0
6	23	1	"idnT"	"STM4482"	10550	18720	110	160	162	38	140	142	25	36	11	0	308	333	137	76	78	14	100	100	0	0.086	0.086	0.080	0.085	2.509	0.076	0.086	80	517	252	279	-3.536	20	232	22	257	0
6	24	1	"yjgB"	"STM4486"	10730	18730	100	164	168	29	141	142	23	50	25	0	311	354	155	77	78	14	98	97	0	0.098	0.097	0.122	0.112	2.452	0.090	0.204	80	437	257	304	-3.347	23	234	27	277	0
6	1	2	"zraP"	"STM4172"	6730	18920	110	253	251	48	162	163	22	95	77	0	662	698	295	86	87	15	100	100	0	0.158	0.145	0.153	0.139	1.623	0.135	0.712	80	433	667	701	-2.662	91	576	89	612	0
6	2	2	"purH"	"STM4176"	6910	18910	110	258	272	67	162	164	23	96	86	0	743	805	406	84	85	15	100	100	0	0.146	0.153	0.163	0.153	1.560	0.143	0.752	80	343	755	831	-2.779	96	659	110	721	0
6	3	2	"livK"	"STM3564"	7070	18910	110	311	333	108	159	160	25	98	95	0	1604	1896	1188	83	84	14	100	100	0	0.100	0.096	0.100	0.099	1.456	0.089	0.868	80	356	1673	1987	-3.323	152	1521	174	1813	0
6	4	2	"yihR"	"STM4020"	7250	18910	110	230	237	48	154	156	24	93	80	0	1062	1134	513	82	83	13	100	100	0	0.078	0.079	0.083	0.074	1.578	0.074	0.703	80	378	1056	1135	-3.689	76	980	83	1052	0
6	5	2	"yhiQ"	"STM3593"	7420	18910	110	197	205	45	150	152	22	73	53	0	527	698	386	80	82	13	100	100	0	0.105	0.089	0.087	0.090	1.887	0.076	0.459	80	397	494	673	-3.250	47	447	55	618	0
6	6	2	"atpE"	"STM3870"	7590	18910	110	332	343	71	151	152	23	100	100	0	667	698	216	82	83	24	100	100	0	0.309	0.312	0.310	0.310	1.362	0.295	0.860	80	398	766	808	-1.692	181	585	192	616	0
6	7	2	"ratB"	"STM2514"	7760	18910	120	309	316	72	151	152	24	97	95	0	2337	2328	690	83	83	14	100	100	0	0.070	0.073	0.072	0.070	1.405	0.074	0.855	120	418	2412	2410	-3.834	158	2254	165	2245	0
6	8	2	"invG"	"STM2898"	7940	18910	100	231	235	34	156	169	55	68	21	0	1627	1628	350	86	91	25	100	100	0	0.049	0.051	0.052	0.048	1.603	0.050	0.628	80	327	1616	1621	-4.361	75	1541	79	1542	0
6	9	2	"sitA"	"STM2861"	8090	18900	90	699	723	224	158	170	57	100	96	0	1334	1353	471	89	105	47	100	100	0	0.435	0.447	0.448	0.439	1.285	0.446	0.942	52	271	1786	1829	-1.202	541	1245	565	1264	0
6	10	2	"leuO"	"STM0115"	8250	18900	120	295	290	57	146	148	25	98	95	0	2230	2243	770	85	93	38	100	99	0	0.069	0.067	0.066	0.066	1.412	0.064	0.840	120	409	2294	2302	-3.848	149	2145	144	2158	0
6	11	2	"bcfE"	"STM0025"	8450	18900	120	217	217	41	141	143	21	93	80	0	2368	2352	813	80	83	19	99	98	0	0.033	0.033	0.034	0.033	1.765	0.032	0.654	120	422	2364	2348	-4.912	76	2288	76	2272	0
6	12	2	"dsbA"	"STM3997"	8630	18900	120	422	426	105	144	145	21	99	98	0	1926	1876	683	79	80	14	100	100	0	0.151	0.157	0.160	0.159	1.448	0.150	0.923	120	388	2125	2079	-2.732	278	1847	282	1797	0
6	13	2	"orf7"	"PSLT012"	8800	18900	110	744	723	120	147	146	21	100	100	0	1794	1800	374	80	81	14	100	100	0	0.348	0.335	0.338	0.335	1.189	0.323	0.924	80	362	2311	2296	-1.522	597	1714	576	1720	0
6	14	2	"ppk"	"STM2501"	8980	18910	120	557	569	198	145	145	20	96	94	0	4883	4939	2194	82	82	14	100	99	0	0.086	0.087	0.086	0.088	1.635	0.084	0.912	120	397	5213	5281	-3.543	412	4801	424	4857	0
6	15	2	""	"STM4257"	9150	18900	120	344	400	201	144	144	20	97	96	0	13226	15091	8921	82	82	14	100	100	0	0.015	0.017	0.017	0.017	1.366	0.018	0.897	120	325	13344	15265	-6.038	200	13144	256	15009	0
6	16	2	""	"STM4261"	9310	18900	110	185	189	38	144	144	22	70	45	0	3036	3166	1140	81	83	16	100	100	0	0.014	0.015	0.019	0.019	1.460	0.014	0.414	80	359	2996	3130	-6.171	41	2955	45	3085	0
6	17	2	""	"STM4261"	9490	18900	110	346	353	64	146	147	24	100	100	0	3479	3564	797	80	82	18	100	100	0	0.059	0.059	0.060	0.058	1.271	0.056	0.859	80	429	3599	3691	-4.087	200	3399	207	3484	0
6	18	2	""	"STM4262"	9660	18900	110	665	1259	2945	146	147	21	100	100	0	12141	17896	11378	81	86	31	100	100	0	0.043	0.062	0.038	0.043	1.927	0.041	0.108	80	413	12579	18928	-4.538	519	12060	1113	17815	0
6	19	2	"livG"	"STM3561"	9840	18900	110	207	210	43	145	147	31	83	48	0	1304	1362	445	80	85	31	100	100	0	0.051	0.051	0.055	0.050	1.616	0.051	0.589	80	396	1286	1347	-4.303	62	1224	65	1282	0
6	20	2	"flgD"	"STM1176"	10010	18900	120	204	211	45	143	147	32	81	45	0	2268	2446	1042	78	80	18	100	100	0	0.028	0.029	0.027	0.028	1.567	0.028	0.617	120	441	2251	2436	-5.166	61	2190	68	2368	0
6	21	2	"brnQ"	"STM0399"	10190	18910	120	287	289	65	143	145	24	96	91	0	546	540	185	77	78	14	99	98	0	0.307	0.315	0.310	0.306	1.659	0.307	0.833	120	412	613	609	-1.704	144	469	146	463	0
6	22	2	"ssaM"	"STM1413"	10360	18900	120	176	188	55	141	143	23	74	35	0	447	524	392	77	78	13	99	99	0	0.095	0.105	0.106	0.104	2.207	0.100	0.483	120	435	405	494	-3.402	35	370	47	447	0
6	23	2	"proY"	"STM0400"	10530	18900	110	284	288	48	139	142	24	100	98	0	1520	1531	403	77	78	13	100	100	0	0.100	0.102	0.104	0.101	1.277	0.100	0.849	80	407	1588	1603	-3.315	145	1443	149	1454	0
6	24	2	"malM"	"STM4232"	10710	18900	120	241	235	45	142	144	24	92	80	0	2735	2556	969	77	78	13	99	99	0	0.037	0.038	0.038	0.038	1.692	0.035	0.668	120	557	2757	2572	-4.747	99	2658	93	2479	0
6	1	3	"nrdB"	"STM2278"	6720	19100	120	203	206	31	164	165	24	67	40	0	1529	1555	517	85	86	15	100	99	0	0.027	0.029	0.035	0.034	1.925	0.025	0.349	120	538	1483	1512	-5.210	39	1444	42	1470	0
6	2	3	"nrdF"	"STM2808"	6890	19090	120	352	346	57	164	165	23	98	98	0	1947	1921	583	83	84	14	100	100	0	0.101	0.099	0.102	0.100	1.400	0.093	0.848	120	421	2052	2020	-3.310	188	1864	182	1838	0
6	3	3	"sipD"	"STM2883"	7060	19090	120	373	368	75	160	162	26	99	95	0	2802	2745	874	83	84	14	100	99	0	0.078	0.078	0.078	0.080	1.560	0.074	0.883	120	437	2932	2870	-3.674	213	2719	208	2662	0
6	4	3	"invI"	"STM2893"	7240	19090	120	313	324	92	155	157	26	98	97	0	2718	2724	1316	83	83	13	100	100	0	0.060	0.064	0.064	0.064	1.465	0.060	0.840	120	446	2793	2810	-4.060	158	2635	169	2641	0
6	5	3	"msgA"	"STM1241"	7410	19090	120	536	556	206	153	154	22	97	96	0	1132	1156	510	83	83	14	99	99	0	0.365	0.376	0.374	0.371	1.490	0.370	0.918	120	450	1432	1476	-1.454	383	1049	403	1073	0
6	6	3	"eutJ"	"STM2462"	7580	19090	110	219	237	62	153	154	23	96	78	0	1084	1134	331	82	84	25	100	100	0	0.066	0.080	0.069	0.071	1.727	0.078	0.551	80	413	1068	1136	-3.924	66	1002	84	1052	0
6	7	3	"rfaZ"	"STM3715"	7760	19090	120	245	247	47	151	153	24	96	88	0	3259	3386	1290	80	82	24	100	99	0	0.030	0.029	0.030	0.030	1.724	0.027	0.705	120	435	3273	3402	-5.080	94	3179	96	3306	0
6	8	3	"pncB"	"STM1004"	7930	19090	120	452	476	161	158	181	66	99	90	0	940	1017	633	83	85	17	100	99	0	0.343	0.340	0.311	0.401	2.126	0.239	0.504	120	443	1151	1252	-1.543	294	857	318	934	0
6	9	3	"pepT"	"STM1227"	8100	19080	110	335	390	147	159	182	68	98	66	0	872	1345	1279	86	88	21	100	100	0	0.224	0.183	0.165	0.222	2.511	0.085	0.390	80	421	962	1490	-2.159	176	786	231	1259	0
6	10	3	"hlpA"	"STM0225"	8270	19090	120	400	447	241	146	147	22	97	97	0	963	1053	671	82	83	17	99	98	0	0.288	0.310	0.294	0.319	1.552	0.318	0.908	120	467	1135	1272	-1.794	254	881	301	971	0
6	11	3	"hemF"	"STM2451"	8450	19080	110	325	328	55	144	145	21	100	100	0	1970	2108	559	80	83	18	100	100	0	0.096	0.091	0.089	0.090	1.212	0.088	0.880	80	421	2071	2212	-3.384	181	1890	184	2028	0
6	12	3	"fliM"	"STM1976"	8630	19080	110	232	229	31	144	144	20	96	90	0	2343	2387	756	80	84	18	100	100	0	0.039	0.037	0.038	0.037	1.545	0.032	0.642	80	407	2351	2392	-4.685	88	2263	85	2307	0
6	13	3	"yfeL"	"STM2439"	8800	19090	120	477	487	128	147	150	39	99	99	0	3619	3570	1104	82	94	106	100	99	0	0.093	0.097	0.096	0.097	1.415	0.096	0.910	120	466	3867	3828	-3.422	330	3537	340	3488	0
6	14	3	""	"STM1013"	8970	19080	110	392	389	102	145	146	22	100	98	0	2478	2434	958	81	81	14	100	100	0	0.103	0.104	0.103	0.102	1.304	0.100	0.917	80	392	2644	2597	-3.279	247	2397	244	2353	0
6	15	3	""	"STM1017"	9150	19080	120	281	288	76	146	146	23	95	94	0	2640	2682	911	81	82	14	100	100	0	0.053	0.055	0.055	0.053	1.440	0.054	0.771	120	407	2694	2743	-4.245	135	2559	142	2601	0
6	16	3	""	"STM2300"	9310	19090	120	396	414	150	146	163	236	54	5	0	5854	6006	3015	79	83	29	100	100	0	0.043	0.045	0.044	0.045	1.440	0.044	0.873	120	430	6025	6195	-4.530	250	5775	268	5927	0
6	17	3	"orf48"	"STM1379"	9490	19080	110	495	535	151	147	163	235	90	25	0	6282	6862	2532	79	83	29	100	100	0	0.056	0.057	0.057	0.057	1.203	0.053	0.285	80	434	6551	7171	-4.156	348	6203	388	6783	0
6	18	3	""	"STM0412"	9660	19080	110	346	353	67	145	145	22	100	100	0	1872	1965	579	82	84	27	100	100	0	0.112	0.110	0.110	0.110	1.248	0.107	0.906	80	418	1991	2091	-3.155	201	1790	208	1883	0
6	19	3	""	"STM0885"	9830	19080	120	243	239	50	145	145	22	91	81	0	2119	2071	825	80	83	25	99	98	0	0.048	0.047	0.049	0.049	1.956	0.047	0.769	120	471	2137	2085	-4.379	98	2039	94	1991	0
6	20	3	"exoX"	"STM1878"	10000	19070	110	1463	1570	329	144	146	23	100	100	0	4196	4430	1112	77	80	15	100	100	0	0.320	0.328	0.331	0.329	1.143	0.316	0.950	80	393	5438	5779	-1.643	1319	4119	1426	4353	0
6	21	3	"yebG"	"STM1882"	10180	19080	120	1368	1370	518	143	146	24	99	98	0	1058	999	388	77	79	15	99	98	0	1.249	1.331	1.322	1.388	1.561	1.353	0.897	120	435	2206	2149	0.320	1225	981	1227	922	0
6	22	3	""	"STM1534"	10360	19080	120	372	401	149	143	145	23	97	95	0	1568	1583	634	78	79	14	100	99	0	0.154	0.171	0.166	0.167	1.756	0.172	0.825	120	405	1719	1763	-2.702	229	1490	258	1505	0
6	23	3	""	"STM0612"	10530	19080	120	294	291	66	143	144	23	95	94	0	3453	3207	1134	78	79	14	100	99	0	0.045	0.047	0.047	0.049	1.592	0.046	0.802	120	430	3526	3277	-4.482	151	3375	148	3129	0
6	24	3	"ybdQ"	"STM0614"	10710	19080	120	894	911	275	143	144	22	100	100	0	2674	2855	1174	77	78	13	100	100	0	0.289	0.276	0.286	0.284	1.385	0.261	0.936	120	517	3348	3546	-1.790	751	2597	768	2778	0
6	1	4	"pspC"	"STM1688"	6710	19270	110	1081	1227	482	163	165	23	100	100	0	492	545	229	85	85	14	100	100	0	2.256	2.313	2.303	2.332	1.190	2.322	0.943	80	477	1325	1524	1.173	918	407	1064	460	0
6	2	4	"yhcP"	"STM3364"	6890	19260	110	448	475	149	160	163	24	100	97	0	1913	2117	1008	85	85	15	100	100	0	0.158	0.155	0.162	0.154	1.536	0.142	0.861	80	429	2116	2347	-2.666	288	1828	315	2032	0
6	3	4	"yhdV"	"STM3392"	7060	19260	110	216	224	46	160	163	27	83	53	0	455	532	218	84	85	14	100	100	0	0.151	0.143	0.157	0.141	1.800	0.143	0.539	80	432	427	512	-2.728	56	371	64	448	0
6	4	4	"yhdH"	"STM3376"	7240	19260	110	233	244	47	155	157	26	95	80	0	823	856	331	83	84	15	100	100	0	0.105	0.115	0.114	0.107	1.715	0.105	0.648	80	419	818	862	-3.246	78	740	89	773	0
6	5	4	"pheA"	"STM2667"	7410	19260	100	212	212	36	153	154	22	83	58	0	577	629	184	82	83	14	100	100	0	0.119	0.108	0.107	0.099	1.861	0.105	0.511	80	376	554	606	-3.069	59	495	59	547	0
6	6	4	"yfiH"	"STM2661"	7590	19260	100	649	728	283	151	153	30	100	100	0	1045	1249	581	82	84	15	100	100	0	0.517	0.494	0.511	0.497	1.350	0.475	0.923	80	396	1461	1744	-0.951	498	963	577	1167	0
6	7	4	"yabI"	"STM0105"	7760	19260	100	502	548	190	151	153	22	100	100	0	1312	1476	614	81	82	15	100	100	0	0.285	0.285	0.294	0.280	1.295	0.278	0.920	80	350	1582	1792	-1.810	351	1231	397	1395	0
6	8	4	"ftsZ"	"STM0133"	7920	19260	110	2481	2529	672	151	155	26	100	100	0	2705	2759	755	81	81	15	100	100	0	0.888	0.888	0.880	0.890	1.177	0.884	0.935	80	401	4954	5056	-0.171	2330	2624	2378	2678	0
6	9	4	"caiD"	"STM0070"	8100	19260	110	516	528	110	150	155	34	100	100	0	1722	1713	445	82	82	15	100	100	0	0.223	0.232	0.229	0.231	1.363	0.198	0.805	80	466	2006	2009	-2.164	366	1640	378	1631	0
6	10	4	"hofB"	"STM0143"	8280	19250	110	280	290	71	149	149	23	100	93	0	2734	3047	1103	82	83	14	100	100	0	0.049	0.048	0.049	0.044	1.508	0.047	0.810	80	396	2783	3106	-4.339	131	2652	141	2965	0
6	11	4	"mioC"	"STM3875"	8450	19260	120	1010	1054	428	149	148	22	99	99	0	3089	3156	1208	81	83	17	100	100	0	0.286	0.294	0.293	0.295	1.443	0.297	0.924	120	442	3869	3980	-1.805	861	3008	905	3075	0
6	12	4	"glmU"	"STM3862"	8620	19260	120	1274	1222	352	148	150	27	100	99	0	4416	4210	1409	81	87	37	100	100	0	0.260	0.260	0.261	0.266	1.543	0.249	0.919	120	448	5461	5203	-1.945	1126	4335	1074	4129	0
6	13	4	"cvpA"	"STM2363"	8790	19250	110	938	932	249	150	155	45	100	100	0	1833	1914	515	82	101	120	100	100	0	0.450	0.427	0.419	0.422	1.183	0.419	0.929	80	396	2539	2614	-1.152	788	1751	782	1832	0
6	14	4	"lrhA"	"STM2330"	8970	19260	110	699	726	163	148	152	40	100	100	0	963	1054	307	81	95	111	100	100	0	0.625	0.594	0.594	0.598	1.198	0.562	0.913	80	433	1433	1551	-0.679	551	882	578	973	0
6	15	4	"elaA"	"STM2312"	9140	19250	110	494	496	100	148	148	23	100	100	0	2265	2229	520	78	80	15	100	100	0	0.158	0.162	0.158	0.160	1.311	0.157	0.887	80	402	2533	2499	-2.660	346	2187	348	2151	0
6	16	4	"ais"	"STM2296"	9310	19250	110	292	303	65	147	148	23	100	100	0	1303	1387	460	77	78	14	100	100	0	0.118	0.119	0.116	0.116	1.401	0.114	0.818	80	399	1371	1466	-3.080	145	1226	156	1310	0
6	17	4	"glpQ"	"STM2282"	9480	19250	100	610	660	237	143	163	248	91	46	0	3831	3971	1458	79	82	29	100	100	0	0.124	0.133	0.131	0.132	1.270	0.125	0.416	80	391	4219	4409	-3.006	467	3752	517	3892	0
6	18	4	""	"STM2406"	9660	19250	110	321	346	108	144	145	21	100	100	0	1860	2227	1102	81	81	14	100	100	0	0.099	0.094	0.092	0.091	1.356	0.092	0.884	80	439	1956	2348	-3.329	177	1779	202	2146	0
6	19	4	"ybdO"	"STM0606"	9830	19250	110	207	212	38	144	145	21	87	73	0	1597	1726	668	78	79	14	100	100	0	0.041	0.041	0.040	0.039	1.638	0.040	0.621	80	405	1582	1716	-4.592	63	1519	68	1648	0
6	20	4	"ygaE"	"STM2794"	10000	19250	110	351	360	105	143	145	22	100	98	0	1560	1761	732	77	79	15	100	100	0	0.140	0.129	0.131	0.124	1.321	0.120	0.870	80	452	1691	1901	-2.834	208	1483	217	1684	0
6	21	4	"slrB"	"STM2834"	10180	19250	110	169	177	33	144	145	23	53	25	0	726	744	193	77	78	14	100	100	0	0.039	0.049	0.049	0.046	2.285	0.048	0.244	80	432	674	700	-4.698	25	649	33	667	0
6	22	4	"ygaC"	"STM2801"	10350	19250	110	308	313	58	143	145	23	100	98	0	1043	1161	408	77	78	14	100	100	0	0.171	0.157	0.161	0.156	1.376	0.143	0.820	80	405	1131	1254	-2.550	165	966	170	1084	0
6	23	4	"yqaB"	"STM2820"	10520	19250	110	619	692	267	141	143	22	100	100	0	1015	1187	560	75	77	14	100	100	0	0.509	0.496	0.494	0.497	1.190	0.481	0.945	80	415	1418	1663	-0.976	478	940	551	1112	0
6	24	4	"hypF"	"STM2842"	10700	19240	110	253	259	52	142	143	22	100	90	0	920	995	319	77	79	14	100	100	0	0.132	0.127	0.126	0.120	1.518	0.121	0.756	80	471	954	1035	-2.925	111	843	117	918	0
6	1	5	""	"STM3251"	6700	19440	110	278	277	41	163	164	24	98	97	0	3491	3385	952	86	86	14	100	100	0	0.034	0.035	0.034	0.034	1.486	0.030	0.714	80	507	3520	3413	-4.888	115	3405	114	3299	0
6	2	5	"tdcG"	"STM3240"	6880	19440	110	241	245	44	161	163	24	93	77	0	1237	1429	623	84	85	16	100	100	0	0.069	0.062	0.062	0.063	1.502	0.051	0.584	80	429	1233	1429	-3.849	80	1153	84	1345	0
6	3	5	"gcp"	"STM3208"	7050	19440	100	510	525	101	160	373	2041	0	0	0	2231	2280	594	86	448	3678	1	0	0	0.163	0.166	0.167	0.165	1.321	0.154	0.858	80	374	2495	2559	-2.616	350	2145	365	2194	0
6	4	5	"yqiA"	"STM3182"	7230	19430	110	526	558	189	157	311	1812	0	0	0	3380	3605	1496	87	333	3148	58	3	0	0.112	0.114	0.111	0.112	1.218	0.108	0.875	80	433	3662	3919	-3.158	369	3293	401	3518	0
6	5	5	"hybC"	"STM3147"	7400	19430	110	424	439	97	153	154	21	100	100	0	1913	2044	696	84	84	15	100	100	0	0.148	0.146	0.144	0.147	1.277	0.133	0.866	80	451	2100	2246	-2.755	271	1829	286	1960	0
6	6	5	"gsp"	"STM3139"	7590	19430	100	199	205	35	153	155	31	67	33	0	682	715	283	83	84	15	100	100	0	0.077	0.082	0.085	0.076	1.973	0.068	0.241	80	388	645	684	-3.703	46	599	52	632	0
6	7	5	"pqiA"	"STM1063"	7750	19430	110	266	281	68	151	155	31	98	87	0	1215	1325	610	81	83	15	100	100	0	0.101	0.105	0.107	0.102	1.418	0.098	0.765	80	412	1249	1374	-3.302	115	1134	130	1244	0
6	8	5	""	"STM1078"	7920	19430	100	201	204	29	150	152	21	90	62	0	302	332	102	80	81	15	100	100	0	0.230	0.214	0.213	0.212	1.639	0.198	0.489	80	396	273	306	-2.122	51	222	54	252	0
6	9	5	"hpaH"	"STM1105"	8100	19430	110	170	168	24	146	147	21	55	21	0	660	712	270	80	81	14	100	100	0	0.041	0.035	0.045	0.049	1.916	0.028	0.113	80	439	604	654	-4.595	24	580	22	632	0
6	10	5	""	"STM1132"	8270	19430	110	211	217	38	148	149	22	92	73	0	1775	1952	762	82	82	15	100	100	0	0.037	0.037	0.037	0.037	1.471	0.035	0.623	80	438	1756	1939	-4.748	63	1693	69	1870	0
6	11	5	"rluC"	"STM1187"	8440	19430	110	295	310	74	146	147	23	100	98	0	889	927	308	80	81	14	100	100	0	0.184	0.194	0.195	0.185	1.341	0.181	0.821	80	404	958	1011	-2.441	149	809	164	847	0
6	12	5	"ycfW"	"STM1219"	8610	19430	110	222	232	53	146	149	31	91	67	0	744	845	359	78	79	14	100	100	0	0.114	0.112	0.113	0.104	1.645	0.105	0.553	80	415	742	853	-3.131	76	666	86	767	0
6	13	5	"dnaA"	"STM3838"	8790	19430	110	405	415	104	146	147	25	100	100	0	741	797	299	78	79	15	100	100	0	0.391	0.374	0.369	0.380	1.403	0.340	0.818	80	433	922	988	-1.356	259	663	269	719	0
6	14	5	""	"STM1484"	8960	19430	120	1025	1014	314	144	146	26	99	99	0	2094	1976	787	78	80	18	99	99	0	0.437	0.458	0.445	0.501	1.859	0.434	0.868	120	479	2897	2768	-1.194	881	2016	870	1898	0
6	15	5	"yrdB"	"STM3400"	9140	19420	110	274	273	42	145	147	27	100	95	0	1347	1326	266	79	81	19	100	100	0	0.102	0.103	0.099	0.099	1.344	0.097	0.751	80	420	1397	1375	-3.297	129	1268	128	1247	0
6	16	5	""	"STM3411"	9300	19430	100	254	255	52	145	146	23	98	93	0	453	501	188	79	79	13	100	100	0	0.291	0.261	0.255	0.250	1.528	0.248	0.677	80	350	483	532	-1.779	109	374	110	422	0
6	17	5	"rplR"	"STM3424"	9470	19430	120	3942	3895	1662	142	143	22	100	100	0	396	394	155	79	79	14	95	93	0	11.987	11.914	11.763	12.246	1.537	11.963	0.930	120	487	4117	4068	3.583	3800	317	3753	315	0
6	18	5	"yheO"	"STM3452"	9650	19420	110	611	621	142	144	145	23	100	100	0	2130	2328	736	80	81	14	100	100	0	0.228	0.212	0.208	0.213	1.190	0.201	0.926	80	420	2517	2725	-2.134	467	2050	477	2248	0
6	19	5	"treF"	"STM3603"	9820	19420	110	283	294	80	142	144	22	100	96	0	1151	1335	584	78	79	15	100	100	0	0.131	0.121	0.120	0.114	1.443	0.111	0.795	80	453	1214	1409	-2.928	141	1073	152	1257	0
6	20	5	"yhjL"	"STM3616"	10000	19420	100	168	171	28	144	144	21	53	26	0	401	515	538	78	79	14	100	100	0	0.074	0.062	0.074	0.079	2.066	0.029	0.143	80	396	347	464	-3.750	24	323	27	437	0
6	21	5	"yhjT"	"STM3623"	10170	19430	100	162	164	28	143	147	63	7	0	0	306	300	95	78	80	21	98	97	0	0.083	0.095	0.129	0.110	2.451	0.255	0.065	80	382	247	243	-3.585	19	228	21	222	0
6	22	5	""	"STM3632"	10340	19420	110	449	460	98	144	149	60	100	98	0	3304	3375	721	78	81	34	100	100	0	0.095	0.096	0.094	0.094	1.258	0.093	0.894	80	440	3531	3613	-3.403	305	3226	316	3297	0
6	23	5	"yiaG"	"STM3648"	10520	19420	110	212	212	45	144	146	23	81	68	0	802	883	325	77	79	31	100	100	0	0.094	0.084	0.089	0.079	1.814	0.087	0.629	80	452	793	874	-3.414	68	725	68	806	0
6	24	5	"yiaH"	"STM3658"	10700	19420	110	285	284	52	144	145	23	100	96	0	2855	3091	1051	77	78	13	100	100	0	0.051	0.046	0.047	0.046	1.422	0.043	0.786	80	511	2919	3154	-4.300	141	2778	140	3014	0
6	1	6	""	"STM1790"	6700	19620	110	177	176	30	166	166	25	30	12	0	847	951	405	85	85	15	100	100	0	0.014	0.012	0.037	0.036	1.980	0.006	0.013	80	506	773	876	-6.114	11	762	10	866	0
6	2	6	"ychF"	"STM1784"	6880	19610	120	1518	1650	989	164	165	25	100	100	0	3813	4253	2976	84	85	15	100	100	0	0.363	0.356	0.363	0.356	1.574	0.324	0.847	120	507	5083	5655	-1.462	1354	3729	1486	4169	0
6	3	6	"yciA"	"STM1736"	7050	19600	120	772	738	209	165	338	1853	0	0	0	1889	1772	572	86	385	3341	1	0	0	0.337	0.340	0.341	0.323	1.663	0.539	0.943	120	454	2410	2259	-1.571	607	1803	573	1686	0
6	4	6	"stdC"	"STM3027"	7230	19610	120	334	330	78	156	324	1818	0	0	0	2914	2752	1030	88	373	3277	30	0	0	0.063	0.065	0.067	0.067	1.569	0.448	0.730	120	472	3004	2838	-3.989	178	2826	174	2664	0
6	5	6	"aas"	"STM3010"	7400	19600	110	241	255	60	152	155	28	93	76	0	1093	1324	606	85	85	15	100	100	0	0.088	0.083	0.079	0.078	1.588	0.077	0.673	80	400	1097	1342	-3.502	89	1008	103	1239	0
6	6	6	"mltA"	"STM2988"	7570	19610	120	789	961	538	155	156	24	99	99	0	6736	8444	5494	84	85	15	100	100	0	0.095	0.096	0.096	0.099	1.478	0.094	0.942	120	492	7286	9166	-3.391	634	6652	806	8360	0
6	7	6	"yihX"	"STM4026"	7740	19600	110	577	580	87	154	156	23	100	100	0	2773	2783	613	83	84	14	100	100	0	0.157	0.158	0.159	0.159	1.202	0.144	0.885	80	433	3113	3126	-2.669	423	2690	426	2700	0
6	8	6	""	"STM0867"	7920	19600	110	345	357	70	152	154	22	100	100	0	1860	1887	599	80	82	14	100	100	0	0.108	0.113	0.112	0.113	1.291	0.107	0.856	80	453	1973	2012	-3.205	193	1780	205	1807	0
6	9	6	"ybhN"	"STM0811"	8090	19600	110	232	232	45	147	150	22	97	82	0	1740	2044	917	80	81	14	100	100	0	0.051	0.043	0.044	0.042	1.549	0.038	0.664	80	465	1745	2049	-4.288	85	1660	85	1964	0
6	10	6	"abrB"	"STM0729"	8270	19600	100	200	208	36	144	158	169	0	0	0	1036	1105	450	82	83	24	100	100	0	0.059	0.063	0.062	0.058	1.814	0.054	0.521	80	408	1010	1087	-4.090	56	954	64	1023	0
6	11	6	"citB"	"STM0690"	8440	19600	110	226	236	51	146	148	26	91	73	0	1408	1486	707	80	81	14	100	100	0	0.060	0.064	0.064	0.062	1.617	0.056	0.597	80	426	1408	1496	-4.053	80	1328	90	1406	0
6	12	6	"gltK"	"STM0663"	8610	19600	110	201	205	37	148	150	32	72	35	0	1420	1702	768	79	80	15	100	100	0	0.040	0.035	0.036	0.036	1.630	0.031	0.159	80	425	1394	1680	-4.661	53	1341	57	1623	0
6	13	6	"ybjZ"	"STM0942"	8780	19600	110	1066	1448	900	144	145	21	100	100	0	2442	3315	2100	78	79	15	100	100	0	0.390	0.403	0.392	0.394	1.235	0.399	0.928	80	453	3286	4541	-1.358	922	2364	1304	3237	0
6	14	6	""	"STM0907"	8960	19600	100	327	355	123	143	144	22	97	96	0	1473	1688	858	78	79	14	100	100	0	0.132	0.132	0.130	0.127	1.540	0.123	0.814	80	388	1579	1822	-2.922	184	1395	212	1610	0
6	15	6	"sugE"	"STM4338"	9130	19600	110	391	397	79	145	147	22	100	100	0	1447	1479	384	79	80	13	100	100	0	0.180	0.180	0.179	0.178	1.278	0.173	0.873	80	427	1614	1652	-2.475	246	1368	252	1400	0
6	16	6	"miaA"	"STM4360"	9290	19590	110	2233	2325	619	145	147	28	100	100	0	2777	2965	862	79	80	15	100	100	0	0.774	0.755	0.741	0.758	1.187	0.735	0.943	80	450	4786	5066	-0.370	2088	2698	2180	2886	0
6	17	6	"yjeT"	"STM4365"	9480	19600	110	380	442	194	140	143	28	100	98	0	701	809	488	77	79	15	100	100	0	0.385	0.413	0.409	0.407	1.451	0.382	0.844	80	433	864	1034	-1.379	240	624	302	732	0
6	18	6	"yjfM"	"STM4375"	9650	19590	100	294	302	72	143	145	25	100	98	0	2192	2251	638	79	80	13	100	100	0	0.071	0.073	0.072	0.070	1.472	0.069	0.737	80	396	2264	2331	-3.807	151	2113	159	2172	0
6	19	6	"yibD"	"STM3707"	9820	19600	110	280	301	64	145	164	218	21	0	0	2574	2876	1077	78	92	159	100	100	0	0.054	0.056	0.054	0.055	1.333	0.054	0.828	80	454	2631	2954	-4.209	135	2496	156	2798	0
6	20	6	"yiaJ"	"STM3667"	10000	19590	110	242	266	76	145	164	219	13	0	0	1523	1935	1043	77	91	159	100	100	0	0.067	0.065	0.066	0.060	1.663	0.063	0.710	80	453	1543	1979	-3.898	97	1446	121	1858	0
6	21	6	"glyQ"	"STM3656"	10170	19590	110	302	337	149	144	149	63	86	60	0	876	1170	826	78	80	21	100	100	0	0.198	0.177	0.167	0.166	1.678	0.170	0.852	80	425	956	1285	-2.336	158	798	193	1092	0
6	22	6	"dppB"	"STM3629"	10340	19590	100	250	251	48	144	145	23	96	88	0	1920	2079	744	78	80	32	100	100	0	0.058	0.053	0.050	0.051	1.594	0.048	0.718	80	408	1948	2108	-4.119	106	1842	107	2001	0
6	23	6	"yhjJ"	"STM3613"	10520	19590	100	295	324	114	143	145	25	98	95	0	1267	1575	848	78	78	13	100	100	0	0.128	0.121	0.113	0.116	1.417	0.118	0.862	80	408	1341	1678	-2.968	152	1189	181	1497	0
6	24	6	"yhiI"	"STM3587"	10690	19590	110	266	286	92	143	145	22	98	93	0	797	1050	618	77	78	13	100	100	0	0.171	0.147	0.144	0.140	1.560	0.134	0.772	80	497	843	1116	-2.549	123	720	143	973	0
6	1	7	"rpmH"	"STM3839"	6680	19800	110	594	651	260	164	164	23	100	100	0	254	289	129	85	86	16	100	98	0	2.544	2.387	2.410	2.539	1.404	2.345	0.903	80	477	599	691	1.347	430	169	487	204	0
6	2	7	"trmE"	"STM3843"	6860	19800	70	253	248	33	161	162	23	96	90	0	176	190	45	86	87	15	100	100	0	1.022	0.837	0.861	0.836	1.778	0.827	0.482	32	224	182	191	0.032	92	90	87	104	0
6	3	7	""	"STM3846"	7020	19800	110	200	206	37	164	164	25	67	32	0	3265	3271	1660	85	86	14	100	100	0	0.011	0.013	0.015	0.017	1.522	0.012	0.298	80	466	3216	3228	-6.465	36	3180	42	3186	0
6	4	7	"pstB"	"STM3854"	7200	19790	110	1938	2017	557	160	163	24	100	100	0	5963	6280	2070	85	86	15	100	100	0	0.302	0.300	0.300	0.303	1.133	0.292	0.970	80	437	7656	8052	-1.725	1778	5878	1857	6195	0
6	5	7	""	"STM3858"	7370	19780	110	706	754	348	156	159	28	100	100	0	5525	5867	2626	86	86	16	100	100	0	0.101	0.103	0.100	0.100	1.245	0.105	0.932	80	442	5989	6379	-3.306	550	5439	598	5781	0
6	6	7	"atpB"	"STM3871"	7550	19790	110	2258	2634	1443	157	158	25	100	100	0	4964	5716	3491	85	85	16	100	100	0	0.431	0.440	0.448	0.446	1.198	0.416	0.921	80	434	6980	8108	-1.216	2101	4879	2477	5631	0
6	7	7	"lpdA"	"STM0154"	7730	19780	100	1011	1194	951	155	156	23	100	100	0	1222	1508	1126	82	84	14	100	100	0	0.751	0.729	0.714	0.712	1.331	0.769	0.850	80	408	1996	2465	-0.413	856	1140	1039	1426	0
6	8	7	"kdgT"	"STM0161"	7900	19780	100	273	287	79	149	152	22	100	97	0	2171	2340	1033	83	84	14	100	100	0	0.059	0.061	0.057	0.059	1.405	0.059	0.822	80	418	2212	2395	-4.074	124	2088	138	2257	0
6	9	7	"gcd"	"STM0169"	8080	19780	80	219	226	61	149	151	22	88	75	0	843	943	558	81	82	14	100	100	0	0.092	0.089	0.088	0.084	1.817	0.086	0.665	52	301	832	939	-3.444	70	762	77	862	0
6	10	7	"stiH"	"STM0174"	8250	19780	110	209	230	73	145	157	160	12	1	0	1494	1780	1212	82	82	24	100	100	0	0.045	0.050	0.048	0.046	1.653	0.046	0.053	80	455	1476	1783	-4.464	64	1412	85	1698	0
6	11	7	"yadI"	"STM0178"	8420	19770	110	238	282	245	146	148	23	96	92	0	1660	1774	598	80	82	14	100	100	0	0.058	0.080	0.060	0.061	1.784	0.074	0.190	80	441	1672	1830	-4.102	92	1580	136	1694	0
6	12	7	"yadB"	"STM0185"	8600	19770	110	223	231	64	147	148	23	83	65	0	845	931	525	78	79	14	100	100	0	0.099	0.098	0.100	0.089	1.688	0.095	0.689	80	454	843	937	-3.335	76	767	84	853	0
6	13	7	""	"STM1586"	8770	19780	110	827	907	426	145	146	23	100	100	0	1777	1876	896	79	83	29	100	100	0	0.402	0.424	0.422	0.419	1.192	0.421	0.927	80	452	2380	2559	-1.316	682	1698	762	1797	0
6	14	7	"srfC"	"STM1595"	8960	19770	90	373	386	140	143	147	26	98	96	0	857	979	530	81	86	34	100	100	0	0.296	0.271	0.283	0.274	1.493	0.252	0.889	52	314	1006	1141	-1.754	230	776	243	898	0
6	15	7	"sifB"	"STM1602"	9110	19770	100	272	282	66	144	146	23	98	97	0	2071	2114	560	78	81	16	100	100	0	0.064	0.068	0.064	0.063	1.430	0.067	0.773	80	395	2121	2174	-3.961	128	1993	138	2036	0
6	16	7	""	"STM1606"	9290	19770	80	337	350	127	143	146	22	98	92	0	906	1126	635	78	80	17	100	100	0	0.234	0.198	0.197	0.184	1.623	0.192	0.893	52	293	1022	1255	-2.094	194	828	207	1048	0
6	17	7	""	"STM1615"	9460	19770	110	221	220	43	141	143	23	87	80	0	1326	1421	462	77	78	13	100	100	0	0.064	0.059	0.061	0.053	1.821	0.054	0.547	80	440	1329	1423	-3.965	80	1249	79	1344	0
6	18	7	""	"STM1621"	9630	19770	110	267	281	83	144	144	22	97	93	0	1888	2048	888	76	77	13	100	100	0	0.068	0.069	0.067	0.066	1.472	0.070	0.810	80	454	1935	2109	-3.881	123	1812	137	1972	0
6	19	7	""	"STM1792"	9810	19770	100	174	191	56	145	167	233	1	0	0	1161	1527	1282	78	95	172	96	82	0	0.027	0.032	0.036	0.036	1.808	0.033	0.520	80	397	1112	1495	-5.223	29	1083	46	1449	0
6	20	7	"ycgQ"	"STM1800"	9980	19770	110	329	330	65	146	167	222	22	0	0	3773	3952	1016	80	95	162	100	100	0	0.050	0.048	0.045	0.046	1.296	0.054	0.130	80	440	3876	4056	-4.335	183	3693	184	3872	0
6	21	7	"nhaB"	"STM1806"	10150	19770	110	496	501	102	144	146	30	100	100	0	6057	6017	1481	79	80	15	100	100	0	0.059	0.060	0.058	0.060	1.252	0.058	0.900	80	467	6330	6295	-4.086	352	5978	357	5938	0
6	22	7	"rnd"	"STM1817"	10330	19770	100	272	284	73	143	146	23	100	98	0	833	919	406	78	81	23	100	100	0	0.171	0.168	0.158	0.165	1.407	0.158	0.817	80	410	884	982	-2.549	129	755	141	841	0
6	23	7	"yoaE"	"STM1828"	10500	19770	110	217	232	56	143	147	25	95	71	0	794	935	527	78	80	14	100	100	0	0.103	0.104	0.103	0.102	1.615	0.095	0.665	80	483	790	946	-3.274	74	716	89	857	0
6	24	7	""	"STM1833"	10680	19770	100	169	172	33	145	146	23	51	27	0	531	680	435	77	78	14	100	100	0	0.053	0.045	0.056	0.058	2.174	0.046	0.307	80	452	478	630	-4.242	24	454	27	603	0
6	1	8	""	"STM2358"	6680	19960	120	415	414	166	165	167	24	98	94	0	4010	4029	2433	86	87	15	100	100	0	0.064	0.063	0.062	0.064	1.539	0.062	0.921	120	532	4174	4192	-3.972	250	3924	249	3943	0
6	2	8	"dedD"	"STM2364"	6860	19960	100	589	663	371	165	166	25	98	98	0	1132	1336	903	86	87	15	100	100	0	0.405	0.398	0.398	0.394	1.356	0.388	0.907	80	380	1470	1748	-1.303	424	1046	498	1250	0
6	3	8	"usg"	"STM2369"	7020	19960	110	1623	1597	645	166	167	26	100	100	0	2682	2672	1231	84	86	14	100	100	0	0.561	0.553	0.557	0.557	1.251	0.541	0.974	80	411	4055	4019	-0.834	1457	2598	1431	2588	0
6	4	8	""	"STM2377"	7200	19960	100	318	336	100	158	160	24	97	92	0	2016	2471	1298	83	85	15	100	100	0	0.083	0.075	0.071	0.072	1.404	0.072	0.897	80	420	2093	2566	-3.595	160	1933	178	2388	0
6	5	8	"yfcM"	"STM2381"	7380	19950	100	219	243	110	156	157	23	87	57	0	814	1199	1284	83	84	15	100	100	0	0.086	0.078	0.081	0.080	1.698	0.079	0.839	80	396	794	1203	-3.536	63	731	87	1116	0
6	6	8	"fadL"	"STM2391"	7550	19950	110	386	405	132	154	155	26	98	98	0	2129	2154	1033	85	85	14	100	100	0	0.114	0.121	0.118	0.118	1.340	0.118	0.897	80	424	2276	2320	-3.139	232	2044	251	2069	0
6	7	8	""	"STM2595"	7730	19950	100	189	197	55	152	154	27	63	28	0	1394	1441	925	82	83	14	100	100	0	0.028	0.033	0.037	0.035	1.755	0.037	0.370	80	396	1349	1404	-5.148	37	1312	45	1359	0
6	8	8	""	"STM2599"	7900	19950	100	192	194	34	151	152	21	71	47	0	684	783	392	81	82	14	100	100	0	0.068	0.061	0.072	0.064	1.816	0.060	0.457	80	370	644	745	-3.878	41	603	43	702	0
6	9	8	""	"STM2604"	8070	19950	100	184	184	30	149	149	20	72	38	0	1003	1040	359	79	81	14	100	100	0	0.038	0.036	0.043	0.045	1.939	0.032	0.248	80	396	959	996	-4.722	35	924	35	961	0
6	10	8	""	"STM2608"	8240	19950	100	169	172	30	146	148	21	53	27	0	637	792	512	80	81	16	100	100	0	0.041	0.037	0.040	0.042	2.122	0.036	0.290	80	396	580	738	-4.598	23	557	26	712	0
6	11	8	""	"STM2613"	8420	19940	110	214	217	37	146	148	24	90	76	0	1467	1554	445	81	82	16	100	100	0	0.049	0.048	0.045	0.044	1.624	0.045	0.585	80	439	1454	1544	-4.349	68	1386	71	1473	0
6	12	8	""	"STM2618"	8590	19950	100	172	176	26	147	149	24	53	22	0	366	423	180	78	80	14	100	100	0	0.087	0.084	0.098	0.086	2.248	0.073	0.210	80	363	313	374	-3.526	25	288	29	345	0
6	13	8	"yrbE"	"STM3312"	8760	19950	120	839	860	377	148	147	24	100	98	0	3742	3880	2112	78	79	14	100	100	0	0.189	0.187	0.189	0.200	1.669	0.179	0.944	120	436	4355	4514	-2.407	691	3664	712	3802	0
6	14	8	"yhbG"	"STM3319"	8940	19940	120	932	996	505	146	149	25	99	98	0	5109	5669	3036	79	83	30	100	100	0	0.156	0.152	0.153	0.148	1.297	0.153	0.962	120	460	5816	6440	-2.678	786	5030	850	5590	0
6	15	8	""	"STM3334"	9110	19940	110	726	730	294	146	147	22	100	100	0	4489	4352	2229	78	79	15	100	100	0	0.131	0.137	0.136	0.137	1.274	0.128	0.897	80	405	4991	4858	-2.927	580	4411	584	4274	0
6	16	8	""	"STM3343"	9270	19930	110	807	832	266	149	152	39	100	100	0	7225	7143	2527	80	110	309	100	100	0	0.092	0.097	0.094	0.095	1.233	0.096	0.945	80	466	7803	7746	-3.441	658	7145	683	7063	0
6	17	8	"yhcB"	"STM3347"	9460	19940	110	352	454	395	149	153	40	98	96	0	1090	1509	1492	79	110	319	100	90	0	0.201	0.213	0.194	0.198	1.430	0.234	0.900	80	437	1214	1735	-2.316	203	1011	305	1430	0
6	18	8	""	"STM3358"	9620	19940	110	538	552	160	146	146	22	100	100	0	3932	4131	1361	77	78	14	100	100	0	0.102	0.100	0.098	0.098	1.199	0.099	0.926	80	412	4247	4460	-3.298	392	3855	406	4054	0
6	19	8	""	"STM0762"	9790	19940	110	337	352	80	146	147	28	100	100	0	5987	5875	1745	77	79	33	100	100	0	0.032	0.036	0.034	0.035	1.316	0.035	0.835	80	441	6101	6004	-4.952	191	5910	206	5798	0
6	20	8	"dcoA"	"STM0767"	9970	19940	100	195	197	44	145	145	26	75	45	0	2276	2367	702	79	83	35	100	100	0	0.023	0.023	0.025	0.025	1.569	0.022	0.388	80	408	2247	2340	-5.457	50	2197	52	2288	0
6	21	8	""	"STM0777"	10150	19950	100	534	518	173	145	146	23	100	100	0	5380	4920	1980	80	89	64	100	100	0	0.073	0.077	0.075	0.077	1.250	0.077	0.945	80	354	5689	5213	-3.768	389	5300	373	4840	0
6	22	8	"modB"	"STM0782"	10300	19940	110	637	646	150	146	148	28	100	100	0	3529	3576	887	81	100	94	100	100	0	0.142	0.143	0.140	0.141	1.207	0.143	0.951	80	457	3939	3995	-2.812	491	3448	500	3495	0
6	23	8	"hutG"	"STM0788"	10500	19940	60	166	180	49	146	149	24	34	18	0	280	314	136	80	82	16	100	100	0	0.100	0.145	0.128	0.123	2.014	0.190	0.372	32	176	220	268	-3.322	20	200	34	234	0
6	24	8	"hutH"	"STM0791"	10680	19940	100	226	242	70	145	147	23	91	73	0	1009	1065	624	77	78	14	100	100	0	0.087	0.098	0.101	0.091	1.816	0.088	0.676	80	460	1013	1085	-3.524	81	932	97	988	0
6	1	9	""	"STM0903"	6680	20130	110	169	169	25	165	169	28	13	3	0	2664	2769	1092	84	85	14	100	100	0	0.002	0.001	0.017	0.019	1.647	2276.606	0.000	80	468	2584	2689	-9.333	4	2580	4	2685	0
6	2	9	""	"STM0908"	6860	20130	100	184	193	39	166	169	28	42	20	0	966	1043	609	85	85	13	100	100	0	0.020	0.028	0.038	0.038	1.945	0.028	0.192	80	396	899	985	-5.613	18	881	27	958	0
6	3	9	""	"STM0914"	7030	20130	110	182	182	31	163	164	26	32	10	0	1433	1657	1363	83	85	14	100	100	0	0.014	0.012	0.020	0.026	1.950	0.009	0.100	80	453	1369	1593	-6.151	19	1350	19	1574	0
6	4	9	""	"STM0918"	7200	20130	80	159	163	28	158	158	23	23	5	0	486	567	323	83	84	14	100	100	0	0.002	0.010	0.059	0.049	1.944	0.026	0.068	52	284	404	489	-8.655	1	403	5	484	0
6	5	9	""	"STM0922"	7380	20120	110	168	169	26	156	157	22	31	13	0	1723	1792	484	81	83	16	100	100	0	0.007	0.008	0.018	0.019	1.511	0.007	0.053	80	430	1654	1724	-7.096	12	1642	13	1711	0
6	6	9	""	"STM0926"	7550	20120	100	193	207	67	152	153	23	75	42	0	1194	1354	866	81	83	16	100	98	0	0.037	0.043	0.039	0.045	1.976	0.041	0.400	80	408	1154	1328	-4.763	41	1113	55	1273	0
6	7	9	""	"STM4206"	7730	20120	100	204	216	61	151	153	22	90	58	0	866	1020	763	81	82	14	100	100	0	0.068	0.069	0.068	0.067	1.756	0.065	0.618	80	396	838	1004	-3.889	53	785	65	939	0
6	8	9	""	"STM4210"	7900	20110	110	188	188	39	151	152	22	58	40	0	1581	1830	1101	79	80	14	100	100	0	0.025	0.021	0.029	0.028	1.731	0.020	0.345	80	426	1539	1788	-5.343	37	1502	37	1751	0
6	9	9	""	"STM4215"	8070	20120	110	170	177	44	148	149	22	47	23	0	1352	1684	1434	78	79	14	100	100	0	0.017	0.018	0.026	0.027	1.679	0.021	0.410	80	439	1296	1635	-5.856	22	1274	29	1606	0
6	10	9	""	"STM4219"	8250	20120	100	198	200	35	145	146	23	80	60	0	655	680	277	80	81	14	100	100	0	0.092	0.092	0.086	0.079	1.915	0.083	0.471	80	396	628	655	-3.439	53	575	55	600	0
6	11	9	"yjbG"	"STM4224"	8420	20110	110	179	179	31	145	146	24	60	36	0	1086	1105	357	81	83	17	100	100	0	0.034	0.033	0.039	0.039	1.699	0.034	0.259	80	425	1039	1058	-4.886	34	1005	34	1024	0
6	12	9	"yjbO"	"STM4244"	8580	20110	110	696	725	325	145	146	23	100	98	0	720	768	414	78	80	15	100	98	0	0.858	0.841	0.845	0.860	1.453	0.818	0.890	80	437	1193	1270	-0.221	551	642	580	690	0
6	13	9	"csgC"	"STM1145"	8770	20110	110	277	313	207	148	148	24	100	98	0	1235	1469	1255	77	79	15	100	100	0	0.111	0.119	0.106	0.107	1.479	0.137	0.876	80	428	1287	1557	-3.166	129	1158	165	1392	0
6	14	9	"ssaO"	"STM1416"	8940	20110	100	209	229	82	149	149	23	88	70	0	1183	1400	898	77	79	15	100	100	0	0.054	0.060	0.054	0.055	1.706	0.062	0.617	80	388	1166	1403	-4.204	60	1106	80	1323	0
6	15	9	"hisC"	"STM2073"	9110	20110	90	235	243	58	147	148	23	94	78	0	525	552	317	78	80	15	100	100	0	0.197	0.203	0.217	0.189	1.822	0.180	0.649	52	332	535	570	-2.345	88	447	96	474	0
6	16	9	"flgE"	"STM1177"	9280	20120	110	223	232	64	150	153	35	76	51	0	1854	2194	1243	79	99	287	100	97	0	0.041	0.039	0.038	0.038	1.566	0.037	0.666	80	465	1848	2197	-4.604	73	1775	82	2115	0
6	17	9	"rnc"	"STM2581"	9450	20110	110	536	565	217	147	149	23	100	100	0	1114	1255	585	78	79	14	100	100	0	0.375	0.355	0.345	0.354	1.331	0.346	0.916	80	440	1425	1595	-1.413	389	1036	418	1177	0
6	18	9	"mutS"	"STM2909"	9630	20110	100	232	253	89	146	146	24	93	81	0	532	640	467	77	78	14	100	100	0	0.189	0.190	0.190	0.194	1.604	0.174	0.753	80	396	541	670	-2.403	86	455	107	563	0
6	19	9	"yecS"	"STM1952"	9800	20110	110	212	223	52	146	146	22	87	67	0	1204	1554	818	77	77	14	100	100	0	0.059	0.052	0.052	0.049	1.739	0.050	0.653	80	425	1193	1554	-4.094	66	1127	77	1477	0
6	20	9	"otsB"	"STM1929"	9970	20110	110	190	229	118	144	145	22	76	52	0	996	2089	3000	78	80	17	100	100	0	0.050	0.042	0.044	0.044	1.861	0.038	0.828	80	425	964	2096	-4.319	46	918	85	2011	0
6	21	9	"yebC"	"STM1899"	10140	20100	110	1585	1711	805	146	148	26	100	100	0	3956	4433	2213	81	93	78	100	100	0	0.371	0.360	0.367	0.362	1.159	0.352	0.943	80	461	5314	5917	-1.429	1439	3875	1565	4352	0
6	22	9	"yecN"	"STM1904"	10330	20110	110	422	756	1157	150	168	92	97	83	0	1196	2347	4098	82	228	640	92	40	0	0.244	0.268	0.238	0.244	1.396	0.251	0.881	80	441	1386	2871	-2.034	272	1114	606	2265	-100
6	23	9	"grpE"	"STM2681"	10500	20100	110	1734	1845	690	147	149	26	100	100	0	1791	1881	680	77	82	42	100	100	0	0.926	0.941	0.914	0.931	1.190	0.959	0.938	80	460	3301	3502	-0.111	1587	1714	1698	1804	0
6	24	9	""	"STM3782"	10670	20110	110	911	970	369	145	149	33	100	100	0	12418	13184	4904	79	80	15	100	100	0	0.062	0.063	0.062	0.063	1.222	0.061	0.908	80	485	13105	13930	-4.010	766	12339	825	13105	0
6	1	10	"dinP"	"STM0313"	6680	20300	100	268	282	62	164	166	24	100	91	0	531	600	310	84	86	14	100	100	0	0.233	0.229	0.225	0.223	1.538	0.197	0.662	80	420	551	634	-2.104	104	447	118	516	0
6	2	10	""	"STM0325"	6850	20300	100	189	193	36	162	164	24	52	26	0	465	578	308	84	85	14	100	100	0	0.071	0.063	0.071	0.071	2.284	0.066	0.320	80	396	408	525	-3.819	27	381	31	494	0
6	3	10	""	"STM0329"	7020	20300	80	171	176	32	160	160	22	32	15	0	245	280	123	84	85	15	100	100	0	0.068	0.082	0.109	0.103	2.865	0.068	0.071	52	299	172	212	-3.871	11	161	16	196	0
6	4	10	""	"STM0333"	7210	20290	100	200	199	32	159	160	22	70	45	0	1002	1008	408	82	83	14	100	100	0	0.045	0.043	0.052	0.052	1.594	0.041	0.393	80	407	961	966	-4.488	41	920	40	926	0
6	5	10	""	"STM1050"	7380	20290	120	186	190	32	160	160	24	50	29	0	1577	1749	1035	81	82	14	100	98	0	0.017	0.018	0.024	0.028	2.073	0.018	0.330	120	473	1522	1698	-5.846	26	1496	30	1668	0
6	6	10	"ycbW"	"STM1059"	7550	20300	100	551	563	164	152	154	24	100	100	0	687	688	299	81	82	15	100	100	0	0.658	0.677	0.675	0.742	1.596	0.632	0.888	80	375	1005	1018	-0.603	399	606	411	607	0
6	7	10	"yeaM"	"STM1279"	7730	20290	100	349	384	220	150	152	22	100	97	0	468	566	487	79	81	13	100	100	0	0.512	0.480	0.489	0.483	1.429	0.433	0.806	80	396	588	721	-0.967	199	389	234	487	0
6	8	10	""	"STM1287"	7900	20290	110	224	229	41	151	152	22	93	82	0	934	914	297	78	79	14	100	100	0	0.085	0.093	0.088	0.087	1.776	0.087	0.590	80	438	929	914	-3.552	73	856	78	836	0
6	9	10	"yeaA"	"STM1291"	8070	20290	110	304	318	82	146	148	23	100	98	0	1010	1031	323	78	78	14	100	100	0	0.170	0.180	0.174	0.176	1.354	0.171	0.792	80	424	1090	1125	-2.560	158	932	172	953	0
6	10	10	"astC"	"STM1303"	8240	20290	100	191	195	39	142	145	23	77	52	0	714	726	321	79	80	14	100	100	0	0.077	0.082	0.082	0.076	1.910	0.079	0.521	80	396	684	700	-3.696	49	635	53	647	0
6	11	10	"spy"	"STM1308"	8420	20290	100	403	421	128	148	160	54	100	96	0	969	1056	456	81	83	16	100	100	0	0.287	0.280	0.281	0.279	1.315	0.261	0.844	80	375	1143	1248	-1.800	255	888	273	975	0
6	12	10	"celG"	"STM1317"	8590	20290	100	440	456	91	152	162	51	100	100	0	678	696	183	79	80	15	100	100	0	0.481	0.493	0.484	0.493	1.318	0.471	0.845	80	398	887	921	-1.056	288	599	304	617	0
6	13	10	"rfbJ"	"STM2089"	8770	20290	110	404	413	88	149	150	22	100	100	0	1702	1754	514	78	80	14	100	100	0	0.157	0.158	0.155	0.156	1.278	0.150	0.871	80	453	1879	1940	-2.671	255	1624	264	1676	0
6	14	10	"galF"	"STM2098"	8940	20290	110	1108	1088	296	150	150	22	100	100	0	3828	3845	1432	78	81	22	100	100	0	0.255	0.249	0.245	0.253	1.172	0.237	0.952	80	426	4708	4705	-1.969	958	3750	938	3767	0
6	15	10	"wcaC"	"STM2113"	9110	20280	110	346	355	72	147	149	23	100	100	0	3229	3356	804	80	82	23	100	100	0	0.063	0.063	0.067	0.061	1.315	0.061	0.863	80	454	3348	3484	-3.984	199	3149	208	3276	0
6	16	10	"yegH"	"STM2119"	9280	20290	110	299	310	77	145	147	23	100	100	0	1345	1579	807	78	80	16	100	100	0	0.122	0.110	0.110	0.109	1.357	0.097	0.808	80	412	1421	1666	-3.040	154	1267	165	1501	0
6	17	10	"yegB"	"STM2129"	9450	20280	110	189	195	40	142	144	21	85	52	0	532	616	289	77	79	17	100	100	0	0.103	0.098	0.098	0.092	1.987	0.091	0.506	80	453	502	592	-3.275	47	455	53	539	0
6	18	10	"yegQ"	"STM2136"	9630	20280	110	457	470	117	144	145	24	100	100	0	1383	1570	727	77	78	17	100	100	0	0.240	0.218	0.230	0.223	1.430	0.193	0.813	80	464	1619	1819	-2.061	313	1306	326	1493	0
6	19	10	"cpxR"	"STM4059"	9800	20280	100	253	267	77	143	145	25	98	83	0	582	630	270	77	79	17	100	100	0	0.218	0.224	0.210	0.213	1.444	0.226	0.781	80	384	615	677	-2.199	110	505	124	553	0
6	20	10	""	"STM4068"	9970	20280	110	288	289	43	143	145	23	100	100	0	1068	1105	297	78	80	18	100	100	0	0.146	0.142	0.143	0.142	1.443	0.127	0.780	80	460	1135	1173	-2.771	145	990	146	1027	0
6	21	10	"yneA"	"STM4077"	10160	20290	80	180	213	142	142	143	24	55	34	0	149	388	1381	76	78	15	96	90	0	0.521	0.228	0.477	0.488	3.011	0.084	0.548	52	298	111	383	-0.942	38	73	71	312	0
6	22	10	"glpK"	"STM4086"	10320	20270	100	160	301	302	145	163	96	27	25	0	126	1005	1920	78	222	671	23	20	0	0.313	0.168	0.275	0.316	3.077	0.138	0.887	80	396	63	1083	-1.678	15	48	156	927	-50
6	23	10	"ftsN"	"STM4093"	10500	20280	100	239	249	67	145	147	26	93	88	0	570	594	280	76	89	152	98	82	0	0.190	0.201	0.196	0.196	1.562	0.198	0.775	80	420	588	622	-2.394	94	494	104	518	0
6	24	10	""	"STM4102"	10680	20280	100	276	282	61	145	149	35	98	87	0	1667	1901	739	79	81	20	100	100	0	0.082	0.075	0.077	0.074	1.339	0.072	0.794	80	436	1719	1959	-3.600	131	1588	137	1822	0
6	1	11	"ygdL"	"STM2987"	6680	20470	110	636	647	223	168	170	24	100	100	0	2174	2230	907	85	86	16	100	100	0	0.224	0.223	0.221	0.219	1.209	0.223	0.955	80	483	2557	2624	-2.158	468	2089	479	2145	0
6	2	11	"ygdB"	"STM2998"	6850	20470	110	319	320	71	166	167	24	100	95	0	2766	2765	762	85	86	15	100	100	0	0.057	0.057	0.057	0.054	1.418	0.057	0.806	80	424	2834	2834	-4.131	153	2681	154	2680	0
6	3	11	"ygeD"	"STM3009"	7020	20470	110	307	331	132	164	166	23	100	98	0	1680	1684	559	83	84	14	100	100	0	0.090	0.104	0.092	0.095	1.620	0.090	0.497	80	452	1740	1768	-3.481	143	1597	167	1601	0
6	4	11	"kduI"	"STM3018"	7200	20470	110	314	320	72	162	164	24	100	98	0	4703	4641	1648	81	83	14	100	100	0	0.033	0.035	0.034	0.034	1.367	0.033	0.810	80	467	4774	4718	-4.926	152	4622	158	4560	0
6	5	11	""	"STM3025"	7380	20470	100	506	505	170	162	162	24	100	100	0	4065	3804	1334	81	84	16	100	100	0	0.086	0.092	0.087	0.089	1.355	0.091	0.839	80	391	4328	4066	-3.534	344	3984	343	3723	0
6	6	11	""	"STM3030"	7550	20460	110	647	623	131	158	159	28	100	100	0	5354	5189	1389	81	84	29	100	100	0	0.093	0.091	0.092	0.090	1.216	0.089	0.944	80	439	5762	5573	-3.431	489	5273	465	5108	0
6	7	11	""	"STM2692"	7730	20460	100	214	212	36	154	155	28	76	53	0	850	866	250	79	82	30	100	100	0	0.078	0.074	0.075	0.067	1.887	0.079	0.589	80	397	831	845	-3.684	60	771	58	787	0
6	8	11	""	"STM2702"	7900	20460	110	193	202	51	150	151	23	75	41	0	1687	1911	1445	79	80	14	100	100	0	0.027	0.028	0.029	0.029	1.642	0.029	0.610	80	426	1651	1884	-5.225	43	1608	52	1832	0
6	9	11	""	"STM2706"	8070	20460	110	241	241	44	149	150	22	95	86	0	4882	5019	1522	81	81	15	100	100	0	0.019	0.019	0.018	0.019	1.385	0.018	0.661	80	439	4893	5030	-5.706	92	4801	92	4938	0
6	10	11	"yjiA"	"STM4530"	8250	20460	100	634	642	193	148	150	24	100	100	0	2402	2448	869	80	81	15	100	100	0	0.209	0.209	0.212	0.207	1.209	0.205	0.946	80	391	2808	2862	-2.256	486	2322	494	2368	0
6	11	11	"cutF"	"STM0241"	8440	20460	140	339	355	126	153	164	50	91	78	0	490	537	467	80	82	16	78	72	0	0.454	0.442	0.434	0.746	4.792	0.238	0.388	156	486	596	659	-1.140	186	410	202	457	0
6	12	11	"yaiY"	"STM0378"	8570	20470	130	342	394	192	154	166	52	88	71	0	444	636	573	81	83	16	91	88	0	0.518	0.432	0.346	0.564	4.416	0.204	0.266	120	426	551	795	-0.949	188	363	240	555	0
6	13	11	"ybcI"	"STM0540"	8760	20460	100	226	248	112	149	151	23	85	71	0	904	1067	1037	80	81	15	100	100	0	0.093	0.100	0.095	0.091	1.678	0.096	0.793	80	392	901	1086	-3.420	77	824	99	987	0
6	14	11	""	"STM0556"	8930	20450	110	190	187	29	149	149	23	66	41	0	1116	1096	308	79	80	14	100	100	0	0.040	0.037	0.042	0.041	1.753	0.035	0.305	80	440	1078	1055	-4.661	41	1037	38	1017	0
6	15	11	""	"STM0298"	9110	20460	100	174	223	247	146	148	24	53	28	0	994	1067	461	79	82	23	100	100	0	0.031	0.078	0.039	0.048	2.840	0.104	0.132	80	408	943	1065	-5.030	28	915	77	988	0
6	16	11	""	"STM0576"	9280	20450	110	173	175	29	145	146	24	53	18	0	1440	1412	377	78	81	26	100	100	0	0.021	0.022	0.023	0.026	1.890	0.021	0.191	80	413	1390	1364	-5.604	28	1362	30	1334	0
6	17	11	""	"STM0581"	9450	20460	110	685	693	238	143	144	22	100	100	0	630	647	264	78	80	20	100	100	0	0.982	0.967	0.934	1.006	1.419	0.939	0.912	80	452	1094	1119	-0.026	542	552	550	569	0
6	18	11	"fepC"	"STM0590"	9630	20460	90	462	491	233	143	145	22	100	98	0	1227	1254	717	79	84	23	100	100	0	0.278	0.296	0.291	0.290	1.345	0.299	0.930	52	347	1467	1523	-1.847	319	1148	348	1175	0
6	19	11	"narP"	"STM2246"	9810	20450	110	520	594	273	142	143	22	98	98	0	1161	1269	708	79	82	19	100	100	0	0.349	0.380	0.371	0.366	1.558	0.375	0.934	80	439	1460	1642	-1.517	378	1082	452	1190	0
6	20	11	"stcA"	"STM2152"	9970	20450	110	221	223	32	143	144	23	97	90	0	2923	2823	637	79	80	17	100	100	0	0.027	0.029	0.030	0.029	1.464	0.027	0.680	80	411	2922	2824	-5.188	78	2844	80	2744	0
6	21	11	"yehW"	"STM2162"	10140	20450	100	274	281	53	142	146	44	100	82	0	944	962	301	77	78	14	100	100	0	0.152	0.157	0.144	0.156	1.463	0.144	0.513	80	397	999	1024	-2.715	132	867	139	885	0
6	22	11	"yohD"	"STM2170"	10320	20450	110	267	275	58	143	146	41	98	82	0	2049	2076	675	76	78	15	100	100	0	0.063	0.066	0.062	0.064	1.339	0.064	0.588	80	453	2097	2132	-3.992	124	1973	132	2000	0
6	23	11	""	"STM2175"	10490	20450	110	365	364	74	144	145	23	100	100	0	4396	4691	1431	77	79	17	100	100	0	0.051	0.048	0.049	0.047	1.283	0.047	0.883	80	440	4540	4834	-4.289	221	4319	220	4614	0
6	24	11	""	"STM2288"	10670	20450	110	179	183	35	145	146	26	61	33	0	824	831	275	77	79	18	100	100	0	0.046	0.050	0.058	0.054	1.966	0.048	0.269	80	498	781	792	-4.458	34	747	38	754	0
6	1	12	"Ctrl-62buffer"	"Ctrl-62buffer"	6670	20640	100	168	169	23	168	170	25	12	1	0	99	101	24	84	85	16	43	18	0	0.000	0.059	1.050	1.194	3.608	10.443	0.001	80	447	15	18	Error	0	15	1	17	-50
6	2	12	"Ctrl-Y2buffer"	"Ctrl-Y2buffer"	6850	20640	100	158	162	26	165	167	24	16	5	0	97	98	23	85	86	15	35	17	0	-0.583	-0.231	1.143	1.426	4.518	0.206	0.013	80	404	5	10	Error	-7	12	-3	13	-50
6	3	12	"Ctrl-Y6buffer"	"Ctrl-Y6buffer"	7020	20640	100	164	164	21	160	162	23	17	3	0	99	106	26	83	83	14	52	36	0	0.250	0.174	0.784	0.862	3.696	3.314	0.003	80	406	20	27	-2.000	4	16	4	23	-50
6	4	12	"Ctrl-OmpAbuffer"	"Ctrl-OmpAbuffer"	7190	20640	100	162	164	24	161	162	22	22	3	0	101	114	52	82	84	14	56	33	0	0.053	0.094	0.650	0.695	4.102	0.242	0.030	80	396	20	35	-4.248	1	19	3	32	-50
6	5	12	"ctrl-buffer"	"ctrl-buffer"	7360	20640	100	159	159	26	159	159	24	17	3	0	89	99	34	82	83	14	38	25	0	0.000	0.000	1.333	1.049	4.442	1.562	0.027	80	392	7	17	Error	0	7	0	17	-50
6	6	12	"Ctrl-RCA25ng/ul"	"Ctrl-RCA25ng/ul"	7540	20640	100	149	154	26	159	161	29	10	2	0	94	93	16	81	84	33	7	0	0	-0.769	-0.417	1.635	1.319	3.762	0.027	0.000	80	420	3	7	Error	-10	13	-5	12	-50
6	7	12	"Ctrl-62buffer"	"Ctrl-62buffer"	7710	20630	100	148	152	22	155	156	28	10	1	0	92	95	22	79	82	30	27	1	0	-0.538	-0.188	1.000	1.148	5.688	0.230	0.012	80	397	6	13	Error	-7	13	-3	16	-50
6	8	12	"Ctrl-Y2buffer"	"Ctrl-Y2buffer"	7880	20630	100	158	158	21	151	152	23	20	2	0	87	89	18	79	80	14	35	12	0	0.875	0.700	1.316	1.231	3.938	16.900	0.002	80	405	15	17	-0.193	7	8	7	10	-50
6	9	12	"Ctrl-Y6buffer"	"Ctrl-Y6buffer"	8060	20630	100	148	149	22	150	150	22	12	2	0	89	92	19	80	81	15	30	12	0	-0.222	-0.083	1.150	1.335	4.315	0.085	0.004	80	408	7	11	Error	-2	9	-1	12	-50
6	10	12	"Ctrl-OmpAbuffer"	"Ctrl-OmpAbuffer"	8230	20630	100	150	153	21	151	151	21	17	6	0	97	108	61	80	82	15	51	28	0	-0.059	0.071	0.875	0.739	4.081	0.077	0.007	80	397	16	30	Error	-1	17	2	28	-50
6	11	12	"ctrl-buffer"	"ctrl-buffer"	8400	20630	100	149	153	24	151	154	29	13	2	0	95	97	19	78	80	14	53	31	0	-0.118	0.105	1.392	1.351	2.991	13.707	0.009	80	380	15	21	Error	-2	17	2	19	-50
6	12	12	"Ctrl-RCA200ng/ul"	"Ctrl-RCA200ng/ul"	8580	20630	100	158	161	23	147	149	27	25	5	0	83	85	14	76	78	13	33	10	0	1.571	1.556	2.143	1.541	3.657	17.563	0.005	80	353	18	23	0.652	11	7	14	9	-50
6	13	12	"Ctrl-62buffer"	"Ctrl-62buffer"	8750	20630	100	146	149	26	148	148	21	23	7	0	92	104	36	77	78	12	56	35	0	-0.133	0.037	0.887	1.034	3.645	0.896	0.025	80	384	13	28	Error	-2	15	1	27	-50
6	14	12	"Ctrl-Y2buffer"	"Ctrl-Y2buffer"	8920	20630	100	149	151	21	148	148	21	18	3	0	88	90	20	76	78	15	42	18	0	0.083	0.214	0.917	0.906	4.537	4.248	0.014	80	408	13	17	-3.585	1	12	3	14	-50
6	15	12	"Ctrl-Y6buffer"	"Ctrl-Y6buffer"	9100	20630	100	145	150	28	145	146	21	20	11	0	94	113	56	77	79	14	55	38	0	0.000	0.139	1.069	0.776	5.826	0.016	0.000	80	396	17	41	Error	0	17	5	36	-50
6	16	12	"Ctrl-OmpAbuffer"	"Ctrl-OmpAbuffer"	9270	20620	100	140	140	21	142	143	24	8	2	0	87	95	26	78	81	27	27	7	0	-0.222	-0.118	0.791	0.921	5.377	25.130	0.001	80	396	7	15	Error	-2	9	-2	17	-50
6	17	12	"ctrl-buffer"	"ctrl-buffer"	9440	20620	100	140	145	24	141	142	22	18	6	0	88	93	23	77	78	15	37	18	0	-0.091	0.250	0.944	0.978	3.669	2.211	0.024	80	395	10	20	Error	-1	11	4	16	-50
6	18	12	"Ctrl-RCA75ng/ul"	"Ctrl-RCA75ng/ul"	9620	20620	100	142	145	24	142	143	21	20	8	0	90	91	15	80	81	16	30	7	0	0.000	0.273	1.145	1.233	4.119	40.613	0.000	80	418	10	14	Error	0	10	3	11	-50
6	19	12	"Ctrl-62buffer"	"Ctrl-62buffer"	9790	20620	100	139	142	21	143	144	22	13	5	0	87	90	22	80	81	17	21	11	0	-0.571	-0.100	1.236	1.120	3.356	0.130	0.007	80	397	3	9	Error	-4	7	-1	10	-50
6	20	12	"Ctrl-Y2buffer"	"Ctrl-Y2buffer"	9960	20620	100	145	145	22	144	144	22	13	2	0	89	92	21	79	80	15	37	17	0	0.100	0.077	0.952	1.218	3.824	4.311	0.016	80	408	11	14	-3.322	1	10	1	13	-50
6	21	12	"Ctrl-Y6buffer"	"Ctrl-Y6buffer"	10140	20620	100	152	150	23	144	144	22	22	3	0	87	92	28	77	78	16	31	16	0	0.800	0.400	1.061	1.146	3.781	3.216	0.006	80	408	18	21	-0.322	8	10	6	15	-50
6	22	12	"Ctrl-OmpAbuffer"	"Ctrl-OmpAbuffer"	10310	20620	100	151	151	21	143	144	23	22	3	0	98	128	77	77	78	13	66	41	0	0.381	0.157	0.620	0.656	3.221	0.080	0.018	80	396	29	59	-1.392	8	21	8	51	-50
6	23	12	"ctrl-buffer"	"ctrl-buffer"	10480	20620	100	144	147	23	145	146	23	15	3	0	87	100	39	77	79	16	36	25	0	-0.100	0.087	0.898	0.956	4.728	16.125	0.000	80	408	9	25	Error	-1	10	2	23	-50
6	24	12	"Ctrl-RCAbuffer"	"Ctrl-RCAbuffer"	10660	20620	100	148	147	22	145	146	22	16	6	0	91	102	39	76	77	15	48	27	0	0.200	0.077	0.608	0.608	4.071	0.566	0.021	80	452	18	28	-2.322	3	15	2	26	-50
6	1	13	"hupA"	"STM4170"	6670	20830	110	790	795	137	168	170	31	100	100	0	1043	1054	255	84	85	15	100	100	0	0.649	0.646	0.648	0.651	1.193	0.633	0.942	80	504	1581	1597	-0.625	622	959	627	970	0
6	2	13	"hupA"	"STM4170"	6850	20830	120	726	732	339	166	167	24	100	100	0	819	815	461	85	85	15	99	99	0	0.763	0.775	0.786	0.823	1.591	0.753	0.929	120	492	1294	1296	-0.390	560	734	566	730	0
6	3	13	"hilA"	"STM2876"	7020	20830	110	341	360	85	164	184	321	6	0	0	1839	2134	881	85	88	37	100	100	0	0.101	0.096	0.094	0.096	1.323	0.100	0.054	80	431	1931	2245	-3.309	177	1754	196	2049	0
6	4	13	"hilA"	"STM2876"	7200	20820	110	351	375	105	163	182	326	17	0	0	3258	3856	1640	84	88	39	100	100	0	0.059	0.056	0.057	0.055	1.276	0.054	0.885	80	418	3362	3984	-4.077	188	3174	212	3772	0
6	5	13	"hilC"	"STM2867"	7370	20820	120	553	577	195	162	161	23	100	100	0	5354	5535	2143	83	84	17	100	100	0	0.074	0.076	0.075	0.076	1.410	0.076	0.931	120	449	5662	5867	-3.753	391	5271	415	5452	0
6	6	13	"hilC"	"STM2867"	7540	20820	110	490	503	161	163	165	28	100	98	0	4458	4462	2128	83	88	50	100	100	0	0.075	0.078	0.077	0.078	1.274	0.073	0.904	80	418	4702	4719	-3.742	327	4375	340	4379	0
6	7	13	"hns"	"STM1751"	7720	20810	110	2007	2201	1095	159	161	27	100	100	0	1785	1925	916	82	86	48	100	100	0	1.085	1.108	1.088	1.095	1.195	1.133	0.934	80	462	3551	3885	0.118	1848	1703	2042	1843	0
6	8	13	"hns"	"STM1751"	7890	20820	120	1529	1564	554	154	158	57	100	99	0	1145	1168	500	79	81	15	100	100	0	1.290	1.295	1.303	1.398	1.474	1.260	0.946	120	500	2441	2499	0.367	1375	1066	1410	1089	0
6	9	13	"hns"	"STM1751"	8070	20810	110	2140	2389	1180	153	158	59	100	100	0	1418	1671	1164	80	82	19	100	100	0	1.485	1.405	1.517	1.459	1.235	1.281	0.894	80	459	3325	3827	0.571	1987	1338	2236	1591	0
6	10	13	"hilD"	"STM2875"	8240	20810	110	1197	1382	934	151	153	23	100	100	0	2267	2515	1657	78	80	15	100	100	0	0.478	0.505	0.489	0.492	1.255	0.505	0.885	80	452	3235	3668	-1.065	1046	2189	1231	2437	0
6	11	13	"hilD"	"STM2875"	8410	20810	110	920	971	333	151	153	31	100	100	0	1740	1772	637	79	79	15	100	100	0	0.463	0.484	0.476	0.481	1.255	0.462	0.860	80	419	2430	2513	-1.111	769	1661	820	1693	0
6	12	13	"stpA"	"STM2799"	8580	20800	110	1012	1022	455	148	150	30	100	98	0	1220	1282	629	78	79	15	100	100	0	0.757	0.726	0.718	0.726	1.256	0.719	0.942	80	439	2006	2078	-0.402	864	1142	874	1204	0
6	13	13	"csrA"	"STM2826"	8760	20800	110	594	584	107	145	146	22	100	100	0	1084	1058	210	77	78	13	100	100	0	0.446	0.448	0.444	0.444	1.168	0.442	0.927	80	425	1456	1420	-1.165	449	1007	439	981	0
6	14	13	"dps"	"STM0831"	8920	20800	110	549	586	199	145	146	23	100	100	0	2239	2274	702	77	78	15	100	100	0	0.187	0.201	0.199	0.196	1.217	0.205	0.933	80	426	2566	2638	-2.420	404	2162	441	2197	0
6	15	13	"dps"	"STM0831"	9100	20800	110	590	609	226	144	147	22	100	100	0	2634	2765	1262	79	82	18	100	100	0	0.175	0.173	0.178	0.171	1.171	0.170	0.960	80	439	3001	3151	-2.518	446	2555	465	2686	0
6	16	13	"dps"	"STM0831"	9270	20800	110	609	587	141	142	143	23	100	100	0	2600	2472	666	79	81	18	100	100	0	0.185	0.186	0.186	0.183	1.254	0.186	0.953	80	439	2988	2838	-2.433	467	2521	445	2393	0
6	17	13	"oxyR"	"STM4125"	9450	20800	110	1446	1534	464	139	142	24	100	100	0	1532	1615	491	78	80	16	100	100	0	0.899	0.908	0.911	0.897	1.244	0.914	0.966	80	468	2761	2932	-0.154	1307	1454	1395	1537	0
6	18	13	"oxyR"	"STM4125"	9630	20810	100	2610	2482	1418	146	147	24	100	100	0	2408	2359	2010	78	81	18	100	100	0	1.058	1.024	1.077	1.112	1.412	0.867	0.884	80	393	4794	4617	0.081	2464	2330	2336	2281	0
6	19	13	"fur"	"STM0693"	9790	20800	100	1285	1322	457	145	146	23	100	100	0	2642	2577	718	78	81	18	100	100	0	0.445	0.471	0.454	0.460	1.297	0.471	0.879	80	395	3704	3676	-1.169	1140	2564	1177	2499	0
6	20	13	"fur"	"STM0693"	9970	20800	110	907	930	181	145	145	22	100	100	0	1904	1948	378	78	81	21	100	100	0	0.417	0.420	0.418	0.415	1.188	0.412	0.941	80	440	2588	2655	-1.261	762	1826	785	1870	0
6	21	13	"envR"	"STM3389"	10140	20800	100	604	672	287	145	146	22	100	100	0	3699	3780	1824	77	81	21	100	100	0	0.127	0.142	0.132	0.141	1.389	0.137	0.867	80	395	4081	4230	-2.980	459	3622	527	3703	0
6	22	13	"envR"	"STM3389"	10320	20800	100	535	533	157	145	144	24	100	100	0	3008	2832	825	77	79	16	100	100	0	0.133	0.141	0.136	0.136	1.256	0.142	0.922	80	408	3321	3143	-2.910	390	2931	388	2755	0
6	23	13	"envR"	"STM3389"	10500	20800	110	452	478	132	144	145	23	100	100	0	3238	3098	676	77	78	14	100	100	0	0.097	0.111	0.103	0.105	1.340	0.108	0.855	80	440	3469	3355	-3.359	308	3161	334	3021	0
6	24	13	"arcB"	"STM3328"	10660	20790	90	728	871	614	146	147	24	100	100	0	2430	2592	1801	76	80	21	100	100	0	0.247	0.288	0.261	0.277	1.286	0.302	0.932	52	344	2936	3241	-2.016	582	2354	725	2516	0
6	1	14	""	"STM4316"	6670	20990	90	173	180	31	169	171	32	13	5	0	234	375	435	85	86	16	100	96	0	0.027	0.038	0.081	0.086	2.626	0.047	0.170	52	374	153	301	-5.219	4	149	11	290	0
6	2	14	""	"STM4529"	6850	20990	100	688	725	224	169	170	25	100	100	0	790	816	340	85	86	15	100	100	0	0.736	0.761	0.743	0.769	1.315	0.720	0.859	80	428	1224	1287	-0.442	519	705	556	731	0
6	3	14	""	"STM4276"	7030	20990	110	217	230	63	168	184	303	0	0	0	455	479	168	85	88	33	100	100	0	0.132	0.157	0.138	0.138	2.203	0.169	0.453	80	484	419	456	-2.917	49	370	62	394	0
6	4	14	""	"STM0560"	7200	20980	110	271	279	36	165	170	66	92	26	0	1187	1165	176	84	86	24	100	100	0	0.096	0.105	0.099	0.102	1.432	0.097	0.664	80	466	1209	1195	-3.379	106	1103	114	1081	0
6	5	14	""	"STM0359"	7370	20980	100	177	180	35	162	163	24	32	13	0	362	370	114	81	83	14	100	100	0	0.053	0.062	0.091	0.080	2.397	0.075	0.147	80	394	296	307	-4.228	15	281	18	289	0
6	6	14	""	"STM1024"	7540	20980	100	176	179	28	161	163	26	36	12	0	213	228	78	80	85	47	97	73	0	0.113	0.122	0.176	0.160	2.266	0.160	0.198	80	446	148	166	-3.148	15	133	18	148	0
6	7	14	"purG"	"STM2565"	7720	20980	70	179	186	37	156	158	26	40	15	0	170	196	112	81	83	16	96	96	0	0.258	0.261	0.284	0.251	2.400	0.190	0.277	32	230	112	145	-1.952	23	89	30	115	0
6	8	14	"cysM"	"STM2440"	7880	20980	100	162	168	33	153	153	23	33	13	0	105	140	101	79	80	15	72	42	0	0.346	0.246	0.562	0.626	3.870	0.231	0.214	80	432	35	76	-1.531	9	26	15	61	-50
6	9	14	"ompR"	"STM3502"	8060	20990	90	192	311	253	154	158	64	30	25	0	194	621	964	78	81	21	98	94	0	0.328	0.289	0.335	0.305	2.156	0.251	0.828	52	381	154	700	-1.610	38	116	157	543	0
6	10	14	"dnaK"	"STM0012"	8230	20980	90	320	550	514	150	152	25	100	100	0	244	449	468	78	80	20	100	96	0	1.024	1.078	1.172	1.130	1.548	1.110	0.862	52	361	336	771	0.034	170	166	400	371	0
6	11	14	"trkA"	"STM3409"	8410	20980	120	276	323	210	151	163	93	65	20	0	2104	2620	2411	78	86	58	98	97	0	0.062	0.068	0.061	0.065	2.031	0.062	0.602	120	582	2151	2714	-4.019	125	2026	172	2542	0
6	12	14	""	"STM4528"	8580	20970	110	967	975	146	147	149	22	100	100	0	1731	1717	230	79	79	14	100	100	0	0.496	0.505	0.500	0.503	1.160	0.498	0.954	80	476	2472	2466	-1.011	820	1652	828	1638	0
6	13	14	""	"STM2230"	8760	20970	110	618	650	154	145	146	23	100	100	0	1584	1642	427	78	79	14	100	100	0	0.314	0.323	0.318	0.320	1.208	0.317	0.936	80	510	1979	2069	-1.671	473	1506	505	1564	0
6	14	14	"yegN"	"STM2127"	8940	20970	100	236	243	86	143	144	21	90	73	0	1544	1619	1011	77	78	14	100	100	0	0.063	0.065	0.064	0.060	1.800	0.067	0.782	80	441	1560	1642	-3.979	93	1467	100	1542	0
6	15	14	""	"STM2178"	9110	20970	110	166	168	23	146	147	23	43	17	0	1193	1331	779	79	82	19	100	100	0	0.018	0.018	0.028	0.028	1.886	0.014	0.137	80	484	1134	1274	-5.800	20	1114	22	1252	0
6	16	14	""	"STM2664"	9280	20960	110	186	189	29	142	143	23	77	45	0	706	696	178	79	82	20	100	100	0	0.070	0.076	0.078	0.069	1.913	0.072	0.414	80	443	671	664	-3.833	44	627	47	617	0
6	17	14	"EMPTY"	"EMPTY"	9430	20970	100	144	142	23	142	143	24	16	0	0	100	104	30	76	77	14	63	42	0	0.083	0.000	0.653	0.680	3.800	0.026	0.000	80	414	26	28	-3.585	2	24	0	28	-75
6	18	14	"EMPTY"	"EMPTY"	9610	20970	100	151	148	27	146	147	24	21	3	0	81	82	14	75	76	14	26	8	0	0.833	0.286	2.100	1.951	3.910	0.004	0.000	80	428	11	9	-0.263	5	6	2	7	-75
6	19	14	"EMPTY"	"EMPTY"	9780	20970	100	144	144	23	145	147	22	17	2	0	79	79	15	76	77	14	18	7	0	-0.333	-0.333	1.134	1.213	4.067	11.353	0.007	80	428	2	2	Error	-1	3	-1	3	-75
6	20	14	"EMPTY"	"EMPTY"	9950	20960	100	144	145	23	143	144	23	18	2	0	79	78	14	77	79	17	16	0	0	0.500	2.000	2.000	2.189	2.741	8.320	0.023	80	428	3	3	-1.000	1	2	2	1	-75
6	21	14	"EMPTY"	"EMPTY"	10130	20960	100	142	143	23	142	144	23	23	1	0	73	77	16	77	78	18	15	1	0	0.000	100000.000	1.586	1.354	4.084	10.628	0.011	80	427	-4	1	Error	0	-4	1	0	-75
6	22	14	"EMPTY"	"EMPTY"	10300	20960	100	142	147	24	144	146	23	21	5	0	76	79	15	76	77	14	25	7	0	100000.000	1.000	1.100	1.428	4.524	0.002	0.000	80	416	-2	6	16.610	-2	0	3	3	-75
6	23	14	"EMPTY"	"EMPTY"	10470	20960	100	140	146	28	145	145	22	21	8	0	76	75	14	77	79	19	6	1	0	5.000	-0.500	1.571	1.600	4.137	9.689	0.002	80	430	-6	-1	2.322	-5	-1	1	-2	-75
6	24	14	"EMPTY"	"EMPTY"	10650	20960	100	146	146	23	144	145	23	16	2	0	77	78	14	75	77	20	17	0	0	1.000	0.667	1.519	1.641	3.265	6.059	0.002	80	496	4	5	0.000	2	2	2	3	-75
7	1	1	"yccF"	"STM1074"	11270	18520	130	262	276	62	142	144	23	99	99	0	1814	1910	447	78	89	85	100	100	0	0.069	0.073	0.070	0.070	1.390	0.073	0.777	120	693	1856	1966	-3.855	120	1736	134	1832	0
7	2	1	"ydjN"	"STM1320"	11460	18510	130	395	413	119	142	145	24	100	100	0	1441	1579	686	79	99	118	100	100	0	0.186	0.181	0.175	0.181	1.260	0.167	0.866	120	567	1615	1771	-2.429	253	1362	271	1500	0
7	3	1	""	"STM1491"	11630	18510	130	427	436	78	142	145	31	100	100	0	3313	3269	732	77	88	86	100	100	0	0.088	0.092	0.090	0.091	1.260	0.087	0.895	120	500	3521	3486	-3.505	285	3236	294	3192	0
7	4	1	"yiaC"	"STM3643"	11800	18510	130	269	281	72	141	145	31	100	94	0	2155	2280	754	76	84	98	100	100	0	0.062	0.064	0.061	0.061	1.404	0.060	0.740	120	476	2207	2344	-4.022	128	2079	140	2204	0
7	5	1	"oppA"	"STM1746"	11970	18500	140	431	442	115	146	146	23	99	98	0	2781	2902	1061	76	84	88	99	99	0	0.105	0.105	0.104	0.106	1.547	0.098	0.864	156	613	2990	3122	-3.247	285	2705	296	2826	0
7	6	1	""	"STM2585"	12150	18500	130	526	547	133	146	148	24	100	100	0	3316	3356	972	77	86	91	100	100	0	0.117	0.122	0.120	0.122	1.248	0.116	0.910	120	521	3619	3680	-3.091	380	3239	401	3279	0
7	7	1	"yecH"	"STM1936"	12310	18500	130	278	292	70	146	152	38	99	90	0	1695	1756	513	78	158	386	100	99	0	0.082	0.087	0.082	0.082	1.373	0.084	0.822	120	535	1749	1824	-3.615	132	1617	146	1678	0
7	8	1	"srlR"	"STM2837"	12500	18500	130	327	328	56	146	153	40	100	96	0	2565	2552	642	78	150	370	100	100	0	0.073	0.074	0.072	0.072	1.340	0.069	0.804	120	551	2668	2656	-3.780	181	2487	182	2474	0
7	9	1	"kdpA"	"STM0706"	12680	18500	120	164	170	38	145	146	30	36	10	0	313	342	133	79	81	21	100	100	0	0.081	0.095	0.120	0.108	2.385	0.108	0.147	120	468	253	288	-3.622	19	234	25	263	0
7	10	1	"greB"	"STM3503"	12850	18500	120	217	270	127	142	143	25	68	55	0	943	1683	1496	78	82	28	100	100	0	0.087	0.080	0.083	0.088	1.676	0.080	0.892	120	443	940	1733	-3.528	75	865	128	1605	0
7	11	1	""	"STM3156"	13020	18490	130	524	523	93	143	146	29	100	100	0	1397	1423	306	78	82	35	100	100	0	0.289	0.283	0.281	0.281	1.219	0.276	0.932	120	534	1700	1725	-1.792	381	1319	380	1345	0
7	12	1	"yaeC"	"STM0245"	13190	18490	130	626	745	445	147	149	28	100	100	0	4850	5854	3983	78	82	45	100	100	0	0.100	0.104	0.101	0.100	1.223	0.104	0.936	120	514	5251	6374	-3.316	479	4772	598	5776	0
7	13	1	"cyaY"	"STM3943"	13350	18490	130	381	411	146	146	151	39	100	98	0	2290	2425	860	78	108	196	100	100	0	0.106	0.113	0.107	0.108	1.247	0.117	0.885	120	540	2447	2612	-3.235	235	2212	265	2347	0
7	14	1	"cyaA"	"STM3939"	13540	18490	130	753	758	230	147	152	39	99	99	0	4209	4406	1564	78	109	191	100	100	0	0.147	0.141	0.144	0.139	1.362	0.138	0.931	120	564	4737	4939	-2.769	606	4131	611	4328	0
7	15	1	"yifK"	"STM3930"	13710	18500	130	984	999	221	147	152	31	100	100	0	4932	5027	1386	78	95	145	100	100	0	0.172	0.172	0.173	0.173	1.146	0.164	0.950	120	489	5691	5801	-2.536	837	4854	852	4949	0
7	16	1	"wzxE"	"STM3926"	13870	18490	130	594	602	136	150	154	31	100	100	0	8092	8138	2110	80	108	265	100	100	0	0.055	0.056	0.055	0.056	1.207	0.054	0.928	120	509	8456	8510	-4.174	444	8012	452	8058	0
7	17	1	"rffG"	"STM3922"	14040	18490	130	606	627	165	152	159	47	100	100	0	6122	6140	1695	80	118	293	100	100	0	0.075	0.078	0.076	0.077	1.206	0.075	0.926	120	525	6496	6535	-3.734	454	6042	475	6060	0
7	18	1	"rfe"	"STM3918"	14220	18490	140	2546	2571	827	154	158	43	98	98	0	11256	11323	3403	78	95	145	100	100	0	0.214	0.215	0.219	0.210	1.460	0.213	0.953	156	636	13570	13662	-2.224	2392	11178	2417	11245	0
7	19	1	""	"STM4433"	14390	18490	120	333	341	82	151	152	24	99	98	0	767	870	361	77	81	27	100	100	0	0.264	0.240	0.237	0.238	1.434	0.228	0.880	120	484	872	983	-1.923	182	690	190	793	0
7	20	1	""	"STM4440"	14560	18490	120	167	167	26	148	150	23	43	14	0	234	241	67	75	77	15	99	99	0	0.119	0.114	0.153	0.157	2.335	0.106	0.093	120	524	178	185	-3.065	19	159	19	166	0
7	21	1	""	"STM4447"	14750	18500	110	158	164	29	150	151	22	33	18	0	209	222	67	75	78	21	98	98	0	0.060	0.095	0.185	0.160	2.883	0.086	0.046	80	442	142	161	-4.066	8	134	14	147	0
7	22	1	""	"STM4464"	14920	18490	120	163	166	27	152	153	24	28	13	0	277	291	76	75	77	18	100	100	0	0.054	0.065	0.103	0.104	2.383	0.069	0.076	120	482	213	230	-4.199	11	202	14	216	0
7	23	1	"idnO"	"STM4483"	15090	18490	120	161	165	31	152	154	24	32	15	0	259	290	99	75	76	14	100	100	0	0.049	0.060	0.135	0.125	2.764	0.031	0.016	120	468	193	228	-4.354	9	184	13	215	0
7	24	1	""	"STM4488"	15260	18490	120	218	223	42	150	152	24	88	74	0	588	632	243	76	76	14	100	100	0	0.133	0.131	0.119	0.122	1.891	0.120	0.555	120	583	580	629	-2.913	68	512	73	556	0
7	1	2	"hydH"	"STM4173"	11260	18680	120	219	223	51	143	145	26	85	68	0	527	610	290	77	83	57	100	97	0	0.169	0.150	0.147	0.144	1.713	0.139	0.592	120	532	526	613	-2.566	76	450	80	533	0
7	2	2	"yciG"	"STM1728"	11460	18680	100	167	169	29	144	146	22	51	17	0	254	274	92	77	80	20	100	100	0	0.130	0.127	0.179	0.138	2.382	0.118	0.193	80	317	200	222	-2.944	23	177	25	197	0
7	3	2	"yihU"	"STM4023"	11610	18680	120	152	155	25	144	147	27	25	3	0	796	963	532	77	81	51	100	100	0	0.011	0.012	0.031	0.036	2.094	0.010	0.045	120	349	727	897	-6.490	8	719	11	886	0
7	4	2	"yihP"	"STM4018"	11790	18670	130	199	201	34	145	147	33	74	30	0	2399	2539	958	77	84	107	99	99	0	0.023	0.023	0.024	0.026	1.808	0.019	0.334	120	379	2376	2518	-5.426	54	2322	56	2462	0
7	5	2	"pepB"	"STM2536"	11960	18670	110	226	233	49	147	147	23	96	78	0	480	570	248	76	85	110	100	98	0	0.196	0.174	0.179	0.165	1.645	0.140	0.557	80	346	483	580	-2.354	79	404	86	494	0
7	6	2	"atpF"	"STM3869"	12140	18680	120	302	323	84	148	150	26	99	99	0	451	483	176	78	92	115	96	88	0	0.413	0.432	0.419	0.425	1.516	0.354	0.669	120	403	527	580	-1.276	154	373	175	405	0
7	7	2	"sinI"	"STM2516"	12320	18670	130	325	325	62	150	155	39	100	95	0	2897	2890	859	79	166	417	100	100	0	0.062	0.062	0.064	0.061	1.379	0.061	0.846	120	382	2993	2986	-4.009	175	2818	175	2811	0
7	8	2	""	"STM1056"	12490	18670	120	168	178	82	147	150	33	35	6	0	618	684	284	79	125	297	96	40	0	0.039	0.051	0.052	0.051	2.131	0.049	0.088	120	355	560	636	-4.682	21	539	31	605	0
7	9	2	"sitB"	"STM2862"	12660	18670	130	973	1027	309	145	145	24	100	100	0	3151	3370	1059	82	89	59	100	100	0	0.270	0.268	0.264	0.266	1.182	0.263	0.931	120	389	3897	4170	-1.890	828	3069	882	3288	0
7	10	2	"cytR"	"STM4094"	12840	18670	130	274	275	49	141	145	26	96	95	0	2095	2113	594	81	91	65	100	100	0	0.066	0.066	0.064	0.064	1.444	0.061	0.792	120	371	2147	2166	-3.921	133	2014	134	2032	0
7	11	2	"bcfF"	"STM0026"	13000	18670	120	253	252	39	142	148	34	95	86	0	2426	2402	580	78	86	50	100	100	0	0.047	0.047	0.048	0.046	1.396	0.043	0.685	120	362	2459	2434	-4.403	111	2348	110	2324	0
7	12	2	"gmk"	"STM3740"	13190	18670	130	1504	1565	453	148	152	34	100	100	0	3055	3289	1076	81	90	60	100	100	0	0.456	0.442	0.441	0.443	1.177	0.423	0.937	120	365	4330	4625	-1.133	1356	2974	1417	3208	0
7	13	2	"srgA"	"PSLT011"	13350	18670	120	925	937	261	149	152	33	100	100	0	2804	2836	795	80	93	118	100	100	0	0.285	0.286	0.277	0.283	1.186	0.280	0.938	120	371	3500	3544	-1.812	776	2724	788	2756	0
7	14	2	"ppx"	"STM2502"	13530	18670	130	673	682	190	148	154	41	99	99	0	4875	4935	1680	80	105	168	100	100	0	0.109	0.110	0.114	0.109	1.286	0.106	0.897	120	403	5320	5389	-3.191	525	4795	534	4855	0
7	15	2	""	"STM4258"	13700	18670	130	185	191	37	153	156	33	48	15	0	2069	2190	792	82	103	171	100	100	0	0.016	0.018	0.022	0.022	1.523	0.020	0.290	120	344	2019	2146	-5.956	32	1987	38	2108	0
7	16	2	""	"STM4261"	13870	18670	130	623	650	206	155	160	35	100	100	0	4295	4430	1611	81	111	214	100	100	0	0.111	0.114	0.110	0.112	1.199	0.107	0.888	120	373	4682	4844	-3.171	468	4214	495	4349	0
7	17	2	""	"STM4261"	14040	18670	120	318	336	107	158	166	51	97	86	0	2657	2859	1295	80	99	159	100	100	0	0.062	0.064	0.061	0.061	1.370	0.062	0.709	120	392	2737	2957	-4.010	160	2577	178	2779	0
7	18	2	"yjcB"	"STM4263"	14220	18670	120	1385	1360	543	155	162	49	99	99	0	737	734	233	80	95	96	98	96	0	1.872	1.843	1.811	1.862	1.300	2.015	0.852	120	432	1887	1859	0.905	1230	657	1205	654	0
7	19	2	"livF"	"STM3560"	14400	18670	90	214	221	45	151	153	23	94	67	0	423	441	140	78	89	40	100	100	0	0.183	0.193	0.175	0.173	1.947	0.165	0.435	52	300	408	433	-2.453	63	345	70	363	0
7	20	2	"fljA"	"STM2770"	14560	18660	120	223	227	58	152	154	23	90	62	0	2755	2874	1205	78	79	16	100	100	0	0.027	0.027	0.028	0.027	1.527	0.028	0.647	120	403	2748	2871	-5.237	71	2677	75	2796	0
7	21	2	"ada"	"STM2265"	14740	18670	120	205	211	37	154	154	24	82	51	0	605	659	208	75	77	14	100	100	0	0.096	0.098	0.099	0.089	1.861	0.101	0.512	120	392	581	641	-3.377	51	530	57	584	0
7	22	2	"ssaV"	"STM1414"	14910	18660	130	216	217	36	152	152	23	89	72	0	950	1014	318	75	77	14	100	100	0	0.073	0.069	0.073	0.067	1.720	0.063	0.519	120	385	939	1004	-3.773	64	875	65	939	0
7	23	2	"fimC"	"STM0545"	15080	18670	130	191	193	36	149	151	22	77	47	0	2296	2239	586	77	78	19	100	100	0	0.019	0.020	0.023	0.023	1.704	0.020	0.374	120	391	2261	2206	-5.723	42	2219	44	2162	0
7	24	2	"malK"	"STM4230"	15260	18660	120	184	187	30	153	153	24	62	24	0	1907	1944	477	77	78	15	100	100	0	0.017	0.018	0.022	0.023	1.614	0.017	0.250	120	502	1861	1901	-5.883	31	1830	34	1867	0
7	1	3	"era"	"STM2580"	11260	18860	120	755	772	165	146	148	27	100	100	0	1726	1784	457	78	79	14	100	100	0	0.370	0.367	0.368	0.367	1.185	0.357	0.935	120	512	2257	2332	-1.436	609	1648	626	1706	0
7	2	3	"pabB"	"STM1824"	11440	18850	130	298	304	65	146	147	23	100	99	0	876	972	396	78	79	16	100	100	0	0.190	0.177	0.172	0.176	1.507	0.160	0.754	120	443	950	1052	-2.392	152	798	158	894	0
7	3	3	"iacP"	"STM2881"	11610	18860	130	255	261	62	144	145	22	100	96	0	854	963	407	77	78	15	100	100	0	0.143	0.132	0.128	0.128	1.385	0.130	0.821	120	406	888	1003	-2.807	111	777	117	886	0
7	4	3	"invJ"	"STM2892"	11790	18850	130	283	282	51	144	146	25	100	96	0	1756	1836	499	77	78	16	100	100	0	0.083	0.078	0.079	0.075	1.394	0.075	0.800	120	425	1818	1897	-3.594	139	1679	138	1759	0
7	5	3	"eutM"	"STM2465"	11960	18850	130	168	177	30	146	148	26	45	24	0	706	764	276	77	80	27	100	100	0	0.035	0.045	0.043	0.046	1.988	0.045	0.281	120	418	651	718	-4.837	22	629	31	687	0
7	6	3	"eutB"	"STM2458"	12140	18850	130	159	164	35	148	150	27	23	6	0	641	733	346	79	85	38	100	100	0	0.020	0.024	0.038	0.037	1.990	0.037	0.187	120	403	573	670	-5.675	11	562	16	654	0
7	7	3	"prsA"	"STM1780"	12320	18850	130	855	839	229	148	150	27	100	100	0	1364	1331	451	79	83	32	100	100	0	0.550	0.552	0.566	0.561	1.214	0.536	0.931	120	365	1992	1943	-0.862	707	1285	691	1252	0
7	8	3	"pgtP"	"STM2399"	12480	18850	130	322	326	60	147	147	24	100	99	0	3599	3602	1035	78	79	16	100	100	0	0.050	0.051	0.049	0.050	1.349	0.047	0.832	120	357	3696	3703	-4.331	175	3521	179	3524	0
7	9	3	"parE"	"STM3181"	12650	18850	130	370	386	90	147	148	25	100	100	0	1552	1684	618	79	83	30	100	100	0	0.151	0.149	0.148	0.149	1.312	0.141	0.873	120	380	1696	1844	-2.724	223	1473	239	1605	0
7	10	3	"mutY"	"STM3110"	12830	18850	120	212	215	39	144	147	25	93	72	0	604	624	166	78	81	30	100	100	0	0.129	0.130	0.130	0.123	1.702	0.121	0.558	120	366	594	617	-2.951	68	526	71	546	0
7	11	3	"gdhA"	"STM1299"	13000	18850	130	389	398	81	147	149	24	100	100	0	1501	1561	393	78	85	35	100	100	0	0.170	0.169	0.168	0.166	1.276	0.167	0.884	120	395	1665	1734	-2.556	242	1423	251	1483	0
7	12	3	"fliN"	"STM1977"	13170	18840	140	219	217	39	151	154	30	81	57	0	1088	1052	355	81	89	44	100	100	0	0.068	0.068	0.066	0.064	1.606	0.070	0.630	156	401	1075	1037	-3.888	68	1007	66	971	0
7	13	3	""	"STM2630"	13350	18850	120	169	171	32	152	152	24	38	17	0	732	730	206	81	82	17	100	100	0	0.026	0.029	0.049	0.046	1.939	0.035	0.158	120	373	668	668	-5.259	17	651	19	649	0
7	14	3	""	"STM1014"	13530	18850	120	189	191	36	151	151	24	67	36	0	2185	2387	981	80	83	22	100	100	0	0.018	0.017	0.023	0.022	1.539	0.018	0.405	120	356	2143	2347	-5.792	38	2105	40	2307	0
7	15	3	""	"STM1018"	13690	18840	130	250	266	77	152	154	28	93	88	0	2168	2404	1282	80	88	83	100	99	0	0.047	0.049	0.048	0.047	1.464	0.050	0.800	120	341	2186	2438	-4.413	98	2088	114	2324	0
7	16	3	""	"STM2302"	13860	18850	130	528	549	149	155	158	30	100	100	0	2130	2290	820	79	100	141	100	100	0	0.182	0.178	0.178	0.177	1.213	0.173	0.911	120	394	2424	2605	-2.459	373	2051	394	2211	0
7	17	3	"glnH"	"STM0830"	14040	18850	130	591	650	255	157	158	31	100	100	0	5437	6103	2650	78	89	100	100	100	0	0.081	0.082	0.080	0.080	1.218	0.082	0.927	120	410	5793	6518	-3.626	434	5359	493	6025	0
7	18	3	"yajD"	"STM0411"	14210	18850	130	341	373	282	153	171	183	50	1	0	1923	1974	542	78	101	275	100	100	0	0.102	0.116	0.102	0.104	1.407	0.667	0.775	120	414	2033	2116	-3.295	188	1845	220	1896	0
7	19	3	"artM"	"STM0888"	14390	18850	130	582	618	176	153	170	178	100	80	0	4112	4447	1487	79	106	270	100	100	0	0.106	0.106	0.103	0.106	1.199	0.102	0.894	120	432	4462	4833	-3.233	429	4033	465	4368	0
7	20	3	"pykA"	"STM1888"	14550	18840	130	1026	1052	318	157	159	26	100	100	0	7260	7675	2810	81	85	19	100	100	0	0.121	0.118	0.117	0.118	1.191	0.111	0.919	120	391	8048	8489	-3.046	869	7179	895	7594	0
7	21	3	"eda"	"STM1884"	14720	18840	120	808	785	155	158	160	26	100	100	0	2580	2511	557	80	81	16	100	100	0	0.260	0.258	0.261	0.256	1.227	0.254	0.937	120	374	3150	3058	-1.943	650	2500	627	2431	0
7	22	3	""	"STM1535"	14910	18840	130	265	268	52	155	156	25	98	93	0	1606	1598	331	76	78	14	100	100	0	0.072	0.074	0.071	0.070	1.482	0.072	0.712	120	388	1640	1635	-3.798	110	1530	113	1522	0
7	23	3	""	"STM0613"	15080	18850	130	591	630	163	153	154	25	100	100	0	5294	5459	1529	77	79	19	100	100	0	0.084	0.089	0.086	0.088	1.241	0.083	0.893	120	371	5655	5859	-3.574	438	5217	477	5382	0
7	24	3	"rna"	"STM0617"	15250	18840	130	1370	1455	538	159	160	26	100	100	0	4743	5233	1911	77	78	18	100	100	0	0.260	0.251	0.246	0.246	1.183	0.255	0.949	120	526	5877	6452	-1.946	1211	4666	1296	5156	0
7	1	4	"pspA"	"STM1690"	11250	19030	130	3321	3637	1738	146	147	25	100	100	0	570	663	293	78	81	34	100	100	0	6.453	5.968	5.961	5.942	1.210	6.093	0.957	120	578	3667	4076	2.690	3175	492	3491	585	0
7	2	4	"yhcO"	"STM3363"	11440	19030	110	285	295	66	146	146	22	100	98	0	483	530	185	78	80	16	100	100	0	0.343	0.330	0.317	0.330	1.548	0.307	0.754	80	367	544	601	-1.543	139	405	149	452	0
7	3	4	"prmA"	"STM3383"	11600	19030	120	249	270	80	145	147	22	98	90	0	1146	1400	698	78	81	20	100	100	0	0.097	0.095	0.091	0.089	1.510	0.093	0.819	120	385	1172	1447	-3.360	104	1068	125	1322	0
7	4	4	"yhcS"	"STM3367"	11780	19020	110	214	212	43	145	147	25	81	61	0	892	1078	514	77	81	22	100	100	0	0.085	0.067	0.066	0.066	1.708	0.061	0.597	80	370	884	1068	-3.562	69	815	67	1001	0
7	5	4	"yfiR"	"STM2671"	11950	19020	120	428	438	151	146	149	27	97	95	0	1499	1649	766	78	79	17	99	99	0	0.198	0.186	0.189	0.181	1.466	0.179	0.899	120	372	1703	1863	-2.333	282	1421	292	1571	0
7	6	4	"rluD"	"STM2662"	12130	19020	120	1313	1307	286	149	152	25	100	100	0	2867	2906	744	79	80	16	100	100	0	0.418	0.410	0.407	0.412	1.219	0.399	0.947	120	355	3952	3985	-1.260	1164	2788	1158	2827	0
7	7	4	"murF"	"STM0124"	12300	19020	130	1081	1118	279	151	151	25	100	100	0	5149	5272	1510	79	82	22	100	100	0	0.183	0.186	0.192	0.185	1.262	0.180	0.906	120	358	6000	6160	-2.447	930	5070	967	5193	0
7	8	4	"ampD"	"STM0146"	12480	19020	120	253	268	77	148	149	24	93	85	0	593	769	479	76	79	20	100	100	0	0.203	0.173	0.178	0.174	1.669	0.158	0.790	120	350	622	813	-2.300	105	517	120	693	0
7	9	4	"polB"	"STM0097"	12660	19020	120	345	473	279	151	151	26	99	96	0	1106	1653	1311	77	78	14	100	100	0	0.189	0.204	0.207	0.202	1.430	0.203	0.929	120	323	1223	1898	-2.407	194	1029	322	1576	0
7	10	4	"ppdD"	"STM0144"	12820	19020	120	207	205	37	149	150	25	78	55	0	968	1124	494	77	78	14	100	100	0	0.065	0.053	0.057	0.053	1.866	0.052	0.551	120	334	949	1103	-3.941	58	891	56	1047	0
7	11	4	"gidB"	"STM3873"	12980	19020	90	193	205	54	152	154	26	65	40	0	533	667	424	77	93	51	100	100	0	0.090	0.090	0.097	0.090	1.950	0.088	0.374	52	289	497	643	-3.475	41	456	53	590	0
7	12	4	"yieG"	"STM3851"	13170	19020	120	815	822	214	152	153	27	100	100	0	5067	5364	1697	80	93	49	100	100	0	0.133	0.127	0.125	0.127	1.236	0.124	0.956	120	415	5650	5954	-2.911	663	4987	670	5284	0
7	13	4	"purF"	"STM2362"	13340	19010	110	688	765	239	154	155	26	100	100	0	1999	2312	1023	80	85	34	100	100	0	0.278	0.274	0.277	0.276	1.206	0.260	0.936	80	353	2453	2843	-1.845	534	1919	611	2232	0
7	14	4	"nuoB"	"STM2327"	13520	19020	120	247	286	140	153	154	25	94	80	0	550	755	545	80	84	26	99	99	0	0.200	0.197	0.184	0.172	1.699	0.215	0.853	120	367	564	808	-2.322	94	470	133	675	0
7	15	4	"menB"	"STM2307"	13690	19020	130	606	606	137	151	153	25	100	100	0	4427	4426	1345	80	83	23	100	100	0	0.105	0.105	0.103	0.106	1.269	0.101	0.934	120	354	4802	4801	-3.256	455	4347	455	4346	0
7	16	4	"yfaX"	"STM2292"	13850	19010	110	236	260	90	157	160	43	78	47	0	1423	1780	896	78	98	143	100	100	0	0.059	0.061	0.053	0.052	1.712	0.064	0.735	80	358	1424	1805	-4.090	79	1345	103	1702	0
7	17	4	"gyrA"	"STM2272"	14030	19010	110	998	1191	575	159	164	44	100	100	0	733	935	491	78	100	143	100	97	0	1.281	1.204	1.224	1.223	1.195	1.242	0.892	80	394	1494	1889	0.357	839	655	1032	857	0
7	18	4	"yfcG"	"STM2349"	14200	19010	110	349	377	116	157	176	196	46	6	0	1308	1417	542	78	103	292	97	96	0	0.156	0.164	0.159	0.159	1.501	0.170	0.432	80	359	1422	1559	-2.679	192	1230	220	1339	0
7	19	4	"iroB"	"STM2773"	14370	19010	110	358	381	120	154	175	192	55	8	0	925	975	426	79	109	289	100	68	0	0.241	0.253	0.246	0.245	1.327	0.245	0.861	80	372	1050	1123	-2.052	204	846	227	896	0
7	20	4	""	"STM2797"	14550	19000	110	294	297	47	156	159	28	100	95	0	656	685	185	85	93	47	100	100	0	0.242	0.235	0.233	0.233	1.401	0.226	0.779	80	387	709	741	-2.049	138	571	141	600	0
7	21	4	"srlD"	"STM2835"	14730	19010	120	213	217	37	158	162	45	59	17	0	1044	1101	344	86	88	18	100	100	0	0.057	0.058	0.061	0.054	1.792	0.055	0.497	120	394	1013	1074	-4.123	55	958	59	1015	0
7	22	4	""	"STM2816"	14900	19010	120	179	186	40	160	160	25	45	22	0	592	743	433	78	81	17	100	100	0	0.037	0.039	0.060	0.055	1.940	0.046	0.297	120	373	533	691	-4.758	19	514	26	665	0
7	23	4	"csrA"	"STM2826"	15080	19000	110	295	307	61	161	160	25	98	97	0	436	474	148	76	79	17	100	100	0	0.372	0.367	0.372	0.355	1.423	0.369	0.803	80	335	494	544	-1.426	134	360	146	398	0
7	24	4	""	"STM2844"	15250	19010	120	194	205	43	157	159	26	65	40	0	2163	2359	1066	75	77	25	100	100	0	0.018	0.021	0.024	0.025	1.738	0.022	0.477	120	499	2125	2332	-5.818	37	2088	48	2284	0
7	1	5	"garK"	"STM3247"	11250	19200	120	173	179	32	148	150	34	37	13	0	701	846	472	76	80	37	99	98	0	0.040	0.040	0.046	0.048	1.802	0.036	0.157	120	498	650	801	-4.644	25	625	31	770	0
7	2	5	"yhaN"	"STM3238"	11430	19200	120	213	214	44	146	146	22	85	63	0	1084	1239	607	79	85	52	100	100	0	0.067	0.059	0.059	0.057	1.831	0.054	0.618	120	380	1072	1228	-3.907	67	1005	68	1160	0
7	3	5	"rfaE"	"STM3200"	11600	19200	120	1846	1988	769	147	149	24	100	100	0	7543	8250	3083	80	85	53	100	100	0	0.228	0.225	0.230	0.223	1.188	0.223	0.944	120	350	9162	10011	-2.135	1699	7463	1841	8170	0
7	4	5	"yqhA"	"STM3153"	11780	19200	120	552	553	118	147	149	24	100	100	0	1142	1165	306	79	82	21	100	100	0	0.381	0.374	0.359	0.376	1.356	0.356	0.882	120	386	1468	1492	-1.392	405	1063	406	1086	0
7	5	5	"hybD"	"STM3146"	11950	19190	120	250	259	77	146	151	47	92	58	0	672	771	385	78	83	60	98	96	0	0.175	0.163	0.163	0.162	1.544	0.162	0.808	120	393	698	806	-2.514	104	594	113	693	0
7	6	5	""	"STM3134"	12130	19190	120	269	280	68	152	155	50	92	57	0	2729	2974	1256	78	83	62	100	100	0	0.044	0.044	0.042	0.042	1.467	0.043	0.790	120	361	2768	3024	-4.502	117	2651	128	2896	0
7	7	5	"ymbA"	"STM1065"	12300	19200	120	295	301	71	151	154	25	98	95	0	1086	1112	389	78	80	18	100	100	0	0.143	0.145	0.143	0.137	1.438	0.143	0.802	120	318	1152	1184	-2.807	144	1008	150	1034	0
7	8	5	"yccX"	"STM1083"	12470	19190	120	206	208	36	148	150	24	81	65	0	621	647	243	76	77	18	100	100	0	0.106	0.105	0.107	0.098	1.767	0.104	0.608	120	336	603	631	-3.232	58	545	60	571	0
7	9	5	"hpaX"	"STM1107"	12650	19200	140	186	190	36	147	155	80	16	0	0	1433	1571	874	77	79	18	100	100	0	0.029	0.029	0.033	0.036	1.910	0.026	0.425	156	340	1395	1537	-5.120	39	1356	43	1494	0
7	10	5	""	"STM1133"	12820	19190	120	579	599	153	150	157	84	100	97	0	5653	5796	1664	76	78	18	100	100	0	0.077	0.078	0.078	0.078	1.293	0.075	0.814	120	305	6006	6169	-3.700	429	5577	449	5720	0
7	11	5	"yceD"	"STM1190"	12990	19190	120	3457	3296	749	152	158	72	100	99	0	1191	1152	270	77	85	36	100	100	0	2.967	2.925	2.951	2.913	1.263	2.957	0.957	120	396	4419	4219	1.569	3305	1114	3144	1075	0
7	12	5	"cobB"	"STM1221"	13170	19190	120	483	557	232	152	154	28	100	100	0	1121	1337	613	77	82	29	100	100	0	0.317	0.321	0.317	0.311	1.372	0.325	0.907	120	371	1375	1665	-1.657	331	1044	405	1260	0
7	13	5	"ydgO"	"STM1456"	13340	19190	120	390	409	100	153	155	26	100	100	0	1690	1862	735	77	82	33	100	100	0	0.147	0.143	0.139	0.147	1.474	0.135	0.873	120	359	1850	2041	-2.767	237	1613	256	1785	0
7	14	5	""	"STM1492"	13510	19190	120	245	248	51	153	154	25	95	83	0	1562	1610	498	79	81	22	100	100	0	0.062	0.062	0.061	0.058	1.581	0.059	0.656	120	345	1575	1626	-4.011	92	1483	95	1531	0
7	15	5	"aroE"	"STM3401"	13690	19190	120	430	450	120	152	155	25	100	100	0	2705	2796	1068	80	82	20	100	100	0	0.106	0.110	0.107	0.110	1.284	0.104	0.902	120	348	2903	3014	-3.239	278	2625	298	2716	0
7	16	5	"zntR"	"STM3412"	13860	19190	120	386	416	126	157	162	42	100	96	0	1623	1665	624	78	94	128	100	100	0	0.148	0.163	0.161	0.157	1.336	0.162	0.821	120	357	1774	1846	-2.754	229	1545	259	1587	0
7	17	5	"rpsN"	"STM3427"	14020	19190	130	6620	6339	1503	159	163	40	100	100	0	588	559	148	77	92	123	98	89	0	12.644	12.822	12.603	13.206	1.255	12.848	0.900	120	434	6972	6662	3.660	6461	511	6180	482	0
7	18	5	"slyD"	"STM3455"	14210	19180	120	2169	1966	556	158	158	26	100	98	0	2187	2101	524	78	82	28	100	100	0	0.954	0.894	0.910	0.845	1.465	0.906	0.936	120	399	4120	3831	-0.069	2011	2109	1808	2023	0
[truncated: 608,554 more chars]
