# Supplementary material for: BABAR: an R package to simplify the normalisation of common reference design microarray-based transcriptomic datasets
Source: BMC Bioinformatics. 2010 Feb 3;11:73. doi: 10.1186/1471-2105-11-73 (PMC2829013; doi:10.1186/1471-2105-11-73)
Supplement: Additional file 3 — Dataset 1. The unprocessed microarray data files from a heterogeneous 'problem' dataset describing the transcriptomic changes for Salmonella internalised within mammalian cells. [file 1471-2105-11-73-S3.ZIP › M8h-93B.gpr]

ATF	1.0
27	43    
"Type=GenePix Results 1.4"
"DateTime=2002/05/12 12:30:28"
"Settings=\\Ifrnnts19\communal3\SOFIA MAY\settings 92B.gps"
"GalFile=\\Ifrnnts19\communal3\Array lists\STPLMar2002 Revised.gal"
"Scanner=GenePix 4000A [48450]"
"Comment="
"PixelSize=10"
"ImageName=635 nm	532 nm"
"FileName=\\Ifrnnts19\communal3\SOFIA MAY\images 92B.tif	\\Ifrnnts19\communal3\SOFIA MAY\images 92B.tif"
"PMTVolts=560	600"
"ScanPower=100	100"
"FocusPosition=0"
"NormalizationFactor:RatioOfMedians=3.23946"
"NormalizationFactor:RatioOfMeans=3.22908"
"NormalizationFactor:MedianOfRatios=3.25587"
"NormalizationFactor:MeanOfRatios=3.23536"
"NormalizationFactor:RegressionRatio=2.86037"
"JpegImage=\\Ifrnnts19\communal3\SOFIA MAY\results 93B.jpg"
"RatioFormulation=W1/W2 (635 nm/532 nm)"
"Barcode="
"ImageOrigin=1840, 38800"
"JpegOrigin=1890, 39180"
"Creator=GenePix Pro 3.0.6.81"
"Temperature=37.856"
"LaserPower=2.51259	1.34373"
"LaserOnTime=42762	42763"
"Supplier="
"Block"	"Column"	"Row"	"Name"	"ID"	"X"	"Y"	"Dia."	"F635 Median"	"F635 Mean"	"F635 SD"	"B635 Median"	"B635 Mean"	"B635 SD"	"% > B635+1SD"	"% > B635+2SD"	"F635 % Sat."	"F532 Median"	"F532 Mean"	"F532 SD"	"B532 Median"	"B532 Mean"	"B532 SD"	"% > B532+1SD"	"% > B532+2SD"	"F532 % Sat."	"Ratio of Medians"	"Ratio of Means"	"Median of Ratios"	"Mean of Ratios"	"Ratios SD"	"Rgn Ratio"	"Rgn R�"	"F Pixels"	"B Pixels"	"Sum of Medians"	"Sum of Means"	"Log Ratio"	"F635 Median - B635"	"F532 Median - B532"	"F635 Mean - B635"	"F532 Mean - B532"	"Flags"
1	1	1	"yiiD"	"STM4029"	2160	39390	100	1303	1292	144	1252	1234	200	13	0	0	404	400	192	109	112	30	85	82	0	0.173	0.137	0.420	0.379	4.510	0.408	0.062	80	472	346	331	-2.532	51	295	40	291	-50
1	2	1	"yjiY"	"STM4532"	2330	39390	100	949	964	197	943	969	104	8	2	0	162	160	39	126	127	29	55	20	0	0.167	0.618	1.569	1.361	5.099	46.151	0.005	80	436	42	55	-2.585	6	36	21	34	-50
1	3	1	"glpG"	"STM3524"	2520	39390	120	1091	1095	116	885	887	55	90	83	0	1460	1517	599	134	135	22	100	99	0	0.155	0.152	0.161	0.148	1.657	0.147	0.714	120	585	1532	1593	-2.686	206	1326	210	1383	0
1	4	1	"yhjC"	"STM3607"	2680	39390	110	990	986	77	848	851	54	86	61	0	1448	1509	533	130	135	33	100	100	0	0.108	0.100	0.104	0.098	1.553	0.102	0.634	80	487	1460	1517	-3.214	142	1318	138	1379	0
1	5	1	"dacB"	"STM3300"	2850	39380	110	1089	1087	104	825	827	46	100	96	0	774	808	244	126	128	25	100	100	0	0.407	0.384	0.379	0.376	1.372	0.625	0.421	80	515	912	944	-1.295	264	648	262	682	0
1	6	1	"yqjD"	"STM3229"	3040	39390	110	961	974	98	812	814	77	82	48	0	818	793	299	123	127	58	100	97	0	0.214	0.242	0.240	0.225	1.637	0.289	0.401	80	508	844	832	-2.222	149	695	162	670	0
1	7	1	"yfhP"	"STM2544"	3210	39390	110	2389	2295	634	792	797	79	98	97	0	409	399	100	120	124	60	97	93	0	5.526	5.387	5.373	5.042	1.412	5.971	0.866	80	483	1886	1782	2.466	1597	289	1503	279	0
1	8	1	""	"STM0660"	3380	39390	100	821	819	51	772	778	64	37	5	0	929	937	320	117	120	30	100	100	0	0.060	0.057	0.066	0.070	2.037	0.049	0.061	80	448	861	867	-4.051	49	812	47	820	0
1	9	1	""	"STM0672"	3570	39390	120	994	1026	190	759	767	71	92	79	0	2202	2318	1238	117	118	30	100	100	0	0.113	0.121	0.121	0.116	1.616	0.123	0.796	120	552	2320	2468	-3.149	235	2085	267	2201	0
1	10	1	"nagB"	"STM0684"	3720	39390	110	838	840	54	745	752	60	73	30	0	590	625	190	115	118	40	100	98	0	0.196	0.186	0.193	0.177	1.762	0.188	0.331	80	445	568	605	-2.353	93	475	95	510	0
1	11	1	"ybfN"	"STM0688"	3890	39380	110	779	789	53	737	744	100	17	1	0	761	774	246	114	147	602	58	1	0	0.065	0.079	0.087	0.079	2.267	0.128	0.752	80	511	689	712	-3.945	42	647	52	660	0
1	12	1	"eutH"	"STM2460"	4090	39390	130	889	896	106	707	748	533	1	0	0	3453	3624	1462	114	131	125	99	99	0	0.055	0.054	0.054	0.052	1.492	0.051	0.678	120	622	3521	3699	-4.197	182	3339	189	3510	0
1	13	1	"ubiE"	"STM3970"	4250	39390	120	1646	1644	304	686	698	108	99	99	0	3825	3785	1201	112	129	136	99	99	0	0.259	0.261	0.259	0.263	1.283	0.253	0.937	120	489	4673	4631	-1.951	960	3713	958	3673	0
1	14	1	""	"STM3966"	4420	39390	120	1125	1105	191	670	679	78	95	91	0	4899	4781	2097	110	114	45	100	99	0	0.095	0.093	0.093	0.093	1.417	0.088	0.890	120	529	5244	5106	-3.396	455	4789	435	4671	0
1	15	1	"yigL"	"STM3962"	4600	39390	120	1247	1248	230	664	671	60	98	98	0	3817	3678	1184	108	113	30	100	100	0	0.157	0.164	0.161	0.160	1.380	0.161	0.890	120	519	4292	4154	-2.669	583	3709	584	3570	0
1	16	1	"recQ"	"STM3958"	4770	39390	130	1184	1178	206	652	657	58	99	96	0	1540	1495	541	107	110	26	100	100	0	0.371	0.379	0.373	0.378	1.427	0.375	0.880	120	583	1965	1914	-1.430	532	1433	526	1388	0
1	17	1	"yigG"	"STM3954"	4950	39390	120	777	810	137	636	651	151	43	15	0	1600	1478	685	106	109	26	97	97	0	0.094	0.127	0.117	0.119	1.807	0.130	0.632	120	528	1635	1546	-3.405	141	1494	174	1372	0
1	18	1	"yigB"	"STM3950"	5120	39390	120	882	881	121	621	635	143	87	39	0	2189	2108	726	104	106	24	100	100	0	0.125	0.130	0.122	0.127	1.608	0.117	0.316	120	539	2346	2264	-2.998	261	2085	260	2004	0
1	19	1	"sgaB"	"STM4384"	5300	39390	100	661	671	68	607	612	66	45	15	0	556	543	179	103	106	31	100	100	0	0.119	0.145	0.152	0.150	1.940	0.185	0.193	80	403	507	504	-3.068	54	453	64	440	0
1	20	1	"cycA"	"STM4398"	5460	39390	100	605	611	49	592	598	63	17	3	0	170	186	72	102	105	31	86	53	0	0.191	0.226	0.498	0.456	3.252	0.503	0.085	80	426	81	103	-2.387	13	68	19	84	-50
1	21	1	"ytfM"	"STM4409"	5630	39390	100	597	594	39	582	587	45	20	3	0	172	169	59	102	106	23	68	57	0	0.214	0.179	0.424	0.458	3.483	0.524	0.046	80	434	85	79	-2.222	15	70	12	67	-50
1	22	1	""	"STM4418"	5810	39390	100	591	592	86	576	585	76	11	2	0	199	222	140	102	112	109	40	8	0	0.155	0.133	0.313	0.298	4.396	0.424	0.092	80	440	112	136	-2.693	15	97	16	120	-50
1	23	1	""	"STM4422"	5980	39390	100	578	577	47	570	579	82	7	0	0	153	160	57	99	108	107	17	2	0	0.148	0.115	0.564	0.509	4.326	0.254	0.242	80	462	62	68	-2.755	8	54	7	61	-50
1	24	1	"srfJ"	"STM4426"	6160	39380	80	583	583	43	564	569	51	19	3	0	318	326	100	100	103	27	98	96	0	0.087	0.084	0.162	0.174	2.504	0.038	0.008	52	320	237	245	-3.520	19	218	19	226	0
1	1	2	"yaiC"	"STM0385"	2150	39560	100	1048	1039	92	1009	1024	176	5	0	0	375	359	146	115	122	83	82	70	0	0.150	0.123	0.293	0.269	4.149	0.199	0.006	80	463	299	274	-2.737	39	260	30	244	-50
1	2	2	"mopB"	"STM4329"	2330	39560	100	946	942	70	886	885	88	27	2	0	175	180	37	133	134	21	77	50	0	1.429	1.191	1.354	1.373	2.388	5.031	0.105	80	420	102	103	0.515	60	42	56	47	-50
1	3	2	"phoP"	"STM1231"	2510	39570	100	1073	1076	123	866	875	128	75	32	0	352	368	131	134	138	29	97	95	0	0.950	0.897	0.932	0.881	1.781	1.029	0.630	80	418	425	444	-0.075	207	218	210	234	0
1	4	2	"otsA"	"STM1928"	2700	39570	60	864	872	60	841	841	48	34	15	0	475	508	212	132	145	47	100	90	0	0.067	0.082	0.128	0.132	2.593	0.092	0.092	32	176	366	407	-3.899	23	343	31	376	0
1	5	2	"thiF"	"STM4162"	2860	39560	100	881	888	66	812	816	62	56	23	0	951	962	410	124	131	94	97	96	0	0.083	0.091	0.092	0.090	2.068	0.088	0.322	80	440	896	914	-3.583	69	827	76	838	0
1	6	2	"hemE"	"STM4167"	3040	39560	100	857	867	64	795	803	94	28	5	0	680	747	362	123	133	115	97	88	0	0.111	0.115	0.115	0.115	2.059	0.120	0.382	80	394	619	696	-3.167	62	557	72	624	0
1	7	2	"bfr"	"STM3443"	3200	39560	110	1873	1828	341	777	834	687	87	16	0	635	641	181	118	125	62	100	100	0	2.120	2.010	2.010	2.010	1.270	4.719	0.463	80	426	1613	1574	1.084	1096	517	1051	523	0
1	8	2	"stfA"	"STM0195"	3370	39570	110	834	834	56	761	769	111	20	1	0	1280	1301	325	116	119	38	100	100	0	0.063	0.062	0.066	0.062	1.770	0.064	0.075	80	420	1237	1258	-3.995	73	1164	73	1185	0
1	9	2	"hemL"	"STM0202"	3540	39560	110	901	902	56	746	746	44	100	86	0	553	593	175	116	117	27	100	100	0	0.355	0.327	0.329	0.324	1.511	0.315	0.721	80	436	592	633	-1.495	155	437	156	477	0
1	10	2	"eutD"	"STM2466"	3720	39570	110	751	750	50	726	728	47	27	11	0	801	789	191	113	117	35	100	100	0	0.036	0.036	0.065	0.061	2.051	0.030	0.039	80	473	713	700	-4.782	25	688	24	676	0
1	11	2	"crr"	"STM2433"	3890	39560	110	1182	1168	155	709	713	51	100	100	0	1103	1104	335	114	116	27	100	100	0	0.478	0.464	0.470	0.466	1.237	0.461	0.894	80	467	1462	1449	-1.064	473	989	459	990	0
1	12	2	"prpD"	"STM0370"	4070	39560	110	734	729	50	679	682	47	52	18	0	1245	1304	360	112	114	26	100	100	0	0.049	0.042	0.056	0.051	1.875	0.041	0.192	80	471	1188	1242	-4.365	55	1133	50	1192	0
1	13	2	"spaQ"	"STM2889"	4260	39560	100	698	701	63	668	670	47	38	17	0	622	610	237	110	112	23	97	97	0	0.059	0.066	0.103	0.095	2.546	0.076	0.124	80	392	542	533	-4.093	30	512	33	500	0
1	14	2	"yfeJ"	"STM2437"	4410	39570	110	851	866	85	649	655	60	98	87	0	2161	2098	580	109	113	32	100	100	0	0.098	0.109	0.113	0.106	1.388	0.112	0.844	80	448	2254	2206	-3.345	202	2052	217	1989	0
1	15	2	"fabH"	"STM1193"	4600	39560	100	1195	1193	265	639	642	45	95	93	0	469	494	195	105	107	18	97	97	0	1.527	1.424	1.496	1.377	1.687	1.465	0.872	80	398	920	943	0.611	556	364	554	389	0
1	16	2	"flgN"	"STM1171"	4770	39560	110	804	803	83	623	626	52	93	77	0	1178	1136	341	105	108	25	100	100	0	0.169	0.175	0.175	0.166	1.502	0.172	0.747	80	444	1254	1211	-2.568	181	1073	180	1031	0
1	17	2	"phsC"	"STM2063"	4950	39570	110	701	700	72	606	611	57	75	41	0	2332	2298	926	104	112	86	100	100	0	0.043	0.043	0.043	0.044	1.632	0.043	0.357	80	433	2323	2288	-4.552	95	2228	94	2194	0
1	18	2	"pefB"	"PSLT019"	5110	39560	110	691	704	138	593	597	56	68	41	0	1528	1534	488	102	105	25	100	100	0	0.069	0.078	0.072	0.065	1.940	0.069	0.122	80	423	1524	1543	-3.863	98	1426	111	1432	0
1	19	2	""	"PSLT046"	5290	39570	120	1875	1822	542	583	589	72	96	95	0	1556	1442	597	102	104	30	96	95	0	0.889	0.925	0.933	0.961	1.476	0.918	0.937	120	476	2746	2579	-0.170	1292	1454	1239	1340	0
1	20	2	"rlgA"	"PSLT045"	5460	39570	110	2147	2112	508	573	579	56	100	100	0	520	512	161	101	101	19	100	100	0	3.757	3.745	3.800	3.831	1.297	3.762	0.908	80	378	1993	1950	1.909	1574	419	1539	411	0
1	21	2	"udp"	"STM3968"	5630	39570	120	780	780	116	568	571	45	92	87	0	2032	1804	684	101	102	21	99	98	0	0.110	0.124	0.117	0.118	1.597	0.118	0.689	120	497	2143	1915	-3.187	212	1931	212	1703	0
1	22	2	"hns"	"STM1751"	5810	39560	110	1517	1477	333	563	568	57	100	100	0	347	340	88	99	100	18	100	100	0	3.847	3.793	3.851	3.761	1.328	4.136	0.887	80	446	1202	1155	1.944	954	248	914	241	0
1	23	2	"prgI"	"STM2873"	5980	39570	110	630	629	43	554	560	58	67	15	0	527	516	134	96	98	17	100	100	0	0.176	0.179	0.187	0.177	1.815	0.172	0.176	80	454	507	495	-2.504	76	431	75	420	0
1	24	2	"prfC"	"STM4560"	6150	39560	100	572	601	129	548	554	47	31	13	0	136	376	1023	97	99	23	68	40	0	0.615	0.190	0.859	0.707	4.162	0.096	0.397	80	462	63	332	-0.700	24	39	53	279	-50
1	1	3	"iclR"	"STM4187"	2140	39750	90	1153	1125	146	888	902	174	71	26	0	1603	1455	497	124	154	172	100	100	0	0.179	0.178	0.194	0.161	1.894	0.161	0.351	52	360	1744	1568	-2.481	265	1479	237	1331	0
1	2	3	"hisQ"	"STM2353"	2330	39740	100	933	991	297	780	777	83	82	42	0	1497	1467	437	134	155	148	100	98	0	0.112	0.158	0.121	0.121	1.907	0.174	0.282	80	427	1516	1544	-3.155	153	1363	211	1333	0
1	3	3	"rpsP"	"STM2676"	2500	39730	100	921	931	160	810	825	182	22	1	0	157	165	87	132	134	22	52	22	0	4.440	3.667	3.902	3.861	2.482	3.199	0.428	80	383	136	154	2.151	111	25	121	33	-50
1	4	3	"ilvH"	"STM0117"	2660	39740	80	901	911	63	822	835	141	13	1	0	622	582	262	126	128	21	100	100	0	0.159	0.195	0.179	0.194	2.311	0.175	0.218	52	306	575	545	-2.650	79	496	89	456	0
1	5	3	"putP"	"STM1125"	2850	39720	70	838	1079	1283	801	804	46	43	18	0	325	336	105	126	134	38	100	100	0	0.186	1.324	0.364	0.350	4.074	16.490	0.114	32	231	236	488	-2.427	37	199	278	210	0
1	6	3	"hfq"	"STM4361"	3030	39740	110	1068	1079	135	787	787	61	97	92	0	276	274	68	120	127	92	85	28	0	1.801	1.896	1.980	1.952	1.604	1.377	0.421	80	464	437	446	0.849	281	156	292	154	0
1	7	3	"cbiK"	"STM2025"	3190	39740	110	825	824	52	765	814	676	0	0	0	1187	1240	367	117	121	51	100	100	0	0.056	0.053	0.059	0.057	1.874	8.085	0.008	80	432	1130	1182	-4.157	60	1070	59	1123	0
1	8	3	"cboQ"	"STM2021"	3370	39740	120	796	805	56	745	747	104	23	0	0	2084	1949	768	113	115	31	100	98	0	0.026	0.033	0.043	0.039	2.090	0.034	0.309	120	496	2022	1896	-5.272	51	1971	60	1836	0
1	9	3	"umuD"	"STM1998"	3540	39740	110	884	893	69	721	725	45	98	91	0	1039	1110	447	111	112	19	100	100	0	0.176	0.172	0.174	0.173	1.485	0.159	0.718	80	442	1091	1171	-2.509	163	928	172	999	0
1	10	3	"uhpB"	"STM3789"	3690	39730	60	750	754	44	718	721	46	40	9	0	249	249	70	121	148	72	87	40	0	0.250	0.281	0.423	0.325	3.669	0.236	0.105	32	171	160	164	-2.000	32	128	36	128	0
1	11	3	"trpC"	"STM1725"	3890	39740	110	824	821	67	686	688	46	93	73	0	1578	1654	500	111	120	43	100	100	0	0.094	0.087	0.084	0.085	1.511	0.088	0.653	80	507	1605	1678	-3.410	138	1467	135	1543	0
1	12	3	"rpoN"	"STM3320"	4060	39750	110	816	827	67	661	662	45	98	91	0	1051	1085	265	107	109	20	100	100	0	0.164	0.170	0.165	0.163	1.430	0.162	0.679	80	463	1099	1144	-2.607	155	944	166	978	0
1	13	3	"phnW"	"STM0431"	4240	39750	90	740	740	74	648	653	51	69	42	0	1427	1445	526	107	110	25	100	100	0	0.070	0.069	0.070	0.067	1.631	0.077	0.593	52	384	1412	1430	-3.843	92	1320	92	1338	0
1	14	3	""	"STM4141"	4410	39740	70	664	661	61	630	633	44	40	12	0	310	316	111	110	119	45	93	84	0	0.170	0.150	0.224	0.208	3.887	0.678	0.795	32	236	234	237	-2.556	34	200	31	206	0
1	15	3	""	"STM0346"	4590	39740	100	655	707	454	618	619	60	32	7	0	707	770	341	105	109	33	100	100	0	0.061	0.134	0.077	0.077	2.621	0.366	0.094	80	462	639	754	-4.024	37	602	89	665	0
1	16	3	""	"STM1042"	4770	39750	100	635	628	46	596	616	263	0	0	0	936	894	392	104	108	32	96	96	0	0.047	0.041	0.056	0.068	2.502	0.118	0.005	80	430	871	822	-4.415	39	832	32	790	0
1	17	3	"sirC"	"STM1774"	4940	39740	90	608	613	65	586	615	308	1	0	0	485	475	172	103	114	97	94	84	0	0.058	0.073	0.133	0.133	2.230	7.581	0.025	52	354	404	399	-4.118	22	382	27	372	0
1	18	3	"orf70"	"STM1388"	5130	39740	60	611	618	50	566	569	59	34	6	0	336	334	83	106	140	190	59	0	0	0.196	0.228	0.221	0.197	2.377	0.267	0.271	32	176	275	280	-2.354	45	230	52	228	0
1	19	3	"traB"	"PSLT081"	5290	39740	110	760	763	98	563	579	205	43	2	0	4944	5181	2238	101	131	276	100	100	0	0.041	0.039	0.039	0.039	1.496	0.033	0.151	80	418	5040	5280	-4.620	197	4843	200	5080	0
1	20	3	"trbI"	"PSLT089"	5460	39740	120	645	645	62	560	571	90	42	9	0	1669	1552	617	98	100	19	99	98	0	0.054	0.058	0.061	0.062	2.056	0.054	0.253	120	459	1656	1539	-4.208	85	1571	85	1454	0
1	21	3	""	"PSLT093"	5630	39750	110	605	612	42	560	567	90	17	0	0	1499	1436	523	99	99	17	100	100	0	0.032	0.039	0.043	0.042	1.978	0.040	0.122	80	399	1445	1389	-4.959	45	1400	52	1337	0
1	22	3	"traF"	"PSLT097"	5810	39750	100	680	689	65	551	558	52	92	72	0	2161	2149	723	99	103	57	100	100	0	0.063	0.067	0.066	0.066	1.500	0.062	0.375	80	442	2191	2188	-3.999	129	2062	138	2050	0
1	23	3	"traG"	"PSLT101"	5980	39740	90	661	655	65	543	547	57	82	51	0	1446	1604	653	98	100	19	100	100	0	0.088	0.074	0.081	0.070	1.836	0.070	0.502	52	340	1466	1618	-3.514	118	1348	112	1506	0
1	24	3	""	"PSLT106"	6150	39740	110	2060	2026	478	541	546	44	100	100	0	599	604	164	97	99	26	100	100	0	3.026	2.929	2.987	2.932	1.334	3.075	0.911	80	510	2021	1992	1.597	1519	502	1485	507	0
1	1	4	""	"STM1656"	2140	39910	100	1014	1010	73	954	969	137	16	0	0	413	463	207	121	123	24	98	98	0	0.205	0.164	0.239	0.213	2.442	0.209	0.140	80	432	352	398	-2.283	60	292	56	342	-50
1	2	4	""	"STM2716"	2320	39910	100	794	798	45	801	807	136	0	0	0	205	222	58	136	137	22	91	73	0	-0.101	-0.035	0.388	0.450	4.595	34.899	0.011	80	396	62	83	Error	-7	69	-3	86	-50
1	3	4	""	"STM2722"	2490	39910	100	703	691	67	773	777	126	0	0	0	302	339	155	135	139	37	87	81	0	-0.419	-0.402	0.075	0.355	18.187	17.914	0.004	80	427	97	122	Error	-70	167	-82	204	-50
1	4	4	""	"STM1618"	2680	39900	90	897	893	55	812	816	62	67	19	0	684	708	285	127	131	35	100	98	0	0.153	0.139	0.146	0.140	2.227	0.115	0.190	52	387	642	662	-2.712	85	557	81	581	0
1	5	4	""	"STM1675"	2860	39910	80	840	847	65	790	786	51	48	19	0	434	451	183	120	121	23	98	98	0	0.159	0.172	0.186	0.176	1.990	10.698	0.028	52	320	364	388	-2.651	50	314	57	331	0
1	6	4	""	"STM1664"	3030	39910	100	860	881	146	768	784	340	2	2	0	454	471	185	115	117	24	100	100	0	0.271	0.317	0.320	0.276	2.093	0.412	0.368	80	379	431	469	-1.882	92	339	113	356	0
1	7	4	"pyrH"	"STM0218"	3190	39920	100	1067	1098	155	739	741	47	100	100	0	428	506	213	115	116	19	100	100	0	1.048	0.918	0.929	0.960	1.446	0.851	0.863	80	382	641	750	0.068	328	313	359	391	0
1	8	4	"accA"	"STM0232"	3360	39910	90	994	1015	138	724	723	46	100	98	0	533	619	253	112	114	19	100	100	0	0.641	0.574	0.598	0.578	1.260	0.576	0.858	52	328	691	798	-0.641	270	421	291	507	0
1	9	4	"panC"	"STM0181"	3530	39920	110	982	965	92	701	703	47	100	98	0	2613	2456	760	110	112	22	100	100	0	0.112	0.113	0.113	0.112	1.320	0.109	0.847	80	502	2784	2610	-3.155	281	2503	264	2346	0
1	10	4	"sbmC"	"STM2061"	3720	39910	80	733	740	39	684	687	53	46	13	0	393	415	128	110	113	24	100	100	0	0.173	0.184	0.187	0.165	1.995	0.187	0.187	52	340	332	361	-2.530	49	283	56	305	0
1	11	4	"yeeO"	"STM2013"	3900	39910	90	706	701	52	660	665	57	34	7	0	835	861	328	110	115	35	100	100	0	0.063	0.055	0.074	0.074	2.000	0.057	0.103	52	339	771	792	-3.978	46	725	41	751	0
1	12	4	"rcsA"	"STM1982"	4060	39910	110	800	800	85	641	653	110	70	22	0	2300	2197	724	107	109	23	100	100	0	0.073	0.076	0.075	0.073	1.579	0.069	0.249	80	452	2352	2249	-3.786	159	2193	159	2090	0
1	13	4	"yjbB"	"STM4189"	4230	39920	90	673	682	48	629	639	132	5	0	0	529	590	300	107	107	22	100	98	0	0.104	0.110	0.122	0.126	2.275	0.088	0.017	52	357	466	536	-3.262	44	422	53	483	0
1	14	4	"ubiA"	"STM4234"	4410	39910	90	636	639	46	613	621	80	3	1	0	433	461	164	106	108	22	100	100	0	0.070	0.073	0.088	0.093	2.619	0.047	0.018	52	390	350	381	-3.830	23	327	26	355	0
1	15	4	""	"STM4242"	4590	39920	80	638	643	52	597	607	85	11	3	0	411	440	130	103	110	59	100	98	0	0.133	0.136	0.160	0.140	2.326	0.308	0.183	52	307	349	383	-2.909	41	308	46	337	0
1	16	4	""	"STM4272"	4760	39920	100	611	612	46	580	587	71	15	0	0	500	511	244	102	107	52	93	88	0	0.078	0.078	0.129	0.125	3.213	0.085	0.138	80	408	429	441	-3.682	31	398	32	409	0
1	17	4	"yjcG"	"STM4273"	4940	39910	100	603	625	140	575	587	111	6	1	0	592	601	242	101	104	20	100	100	0	0.057	0.100	0.116	0.105	3.287	0.066	0.006	80	420	519	550	-4.132	28	491	50	500	0
1	18	4	"sixA"	"STM2387"	5110	39920	100	905	917	160	569	576	64	97	91	0	256	262	75	101	105	35	96	92	0	2.168	2.161	2.045	2.146	1.611	2.361	0.696	80	430	491	509	1.116	336	155	348	161	0
1	19	4	"fes"	"STM0586"	5290	39920	100	793	800	122	560	576	214	60	5	0	244	251	92	99	118	223	18	0	0	1.607	1.579	1.730	1.685	1.533	1.686	0.712	80	420	378	392	0.684	233	145	240	152	0
1	20	4	"maa"	"STM0472"	5450	39910	90	860	908	177	551	573	178	88	38	0	392	461	178	97	120	204	84	36	0	1.047	0.981	0.968	0.975	1.381	0.851	0.658	52	333	604	721	0.067	309	295	357	364	0
1	21	4	"ybbJ"	"STM0500"	5640	39910	100	811	813	134	550	555	74	93	76	0	407	414	161	96	97	17	100	100	0	0.839	0.827	0.817	0.822	1.533	0.838	0.837	80	413	572	581	-0.253	261	311	263	318	0
1	22	4	"allD"	"STM0528"	5800	39920	90	648	655	65	549	551	41	86	57	0	696	723	295	99	103	65	100	100	0	0.166	0.170	0.178	0.162	1.815	0.150	0.505	52	338	696	730	-2.592	99	597	106	624	0
1	23	4	"yfdH"	"STM0558"	5980	39910	90	586	589	65	539	544	54	38	15	0	729	948	591	96	98	20	100	100	0	0.074	0.059	0.078	0.071	2.045	0.060	0.295	52	365	680	902	-3.751	47	633	50	852	0
1	24	4	""	"STM0573"	6150	39910	100	568	576	57	537	541	45	40	11	0	386	404	142	96	96	17	100	98	0	0.107	0.127	0.146	0.150	2.698	0.113	0.085	80	462	321	347	-3.226	31	290	39	308	0
1	1	5	""	"STM3548"	2140	40080	100	962	963	51	951	963	72	12	0	0	240	254	92	130	203	1072	0	0	0	0.100	0.097	0.337	0.311	2.230	0.180	0.015	80	445	121	136	-3.322	11	110	12	124	-50
1	2	5	"yhgG"	"STM3507"	2310	40080	100	910	912	61	892	885	69	17	2	0	175	194	64	141	141	22	65	40	0	0.529	0.377	0.909	0.924	4.174	42.355	0.002	80	408	52	73	-0.918	18	34	20	53	-50
1	3	5	"nanA"	"STM3339"	2490	40080	100	870	897	208	834	835	62	33	3	0	331	365	178	139	146	46	86	76	0	0.188	0.279	0.254	0.315	3.577	0.494	0.046	80	462	228	289	-2.415	36	192	63	226	-50
1	4	5	"mtgA"	"STM3326"	2680	40080	60	928	924	67	822	821	56	78	37	0	529	631	423	132	162	82	100	93	0	0.267	0.204	0.248	0.215	1.884	0.131	0.306	32	176	503	601	-1.905	106	397	102	499	0
1	5	5	"yhbZ"	"STM3301"	2850	40090	100	2412	2870	1552	778	822	352	92	82	0	402	517	259	119	121	25	100	98	0	5.774	5.256	5.104	4.901	1.830	5.966	0.822	80	398	1917	2490	2.530	1634	283	2092	398	0
1	6	5	"truB"	"STM3284"	3010	40090	120	3332	3207	996	727	765	335	98	94	0	1625	1476	593	116	118	23	98	97	0	1.726	1.824	1.791	2.040	1.941	1.931	0.809	120	469	4114	3840	0.788	2605	1509	2480	1360	0
1	7	5	"yqhD"	"STM3164"	3180	40080	100	729	729	57	669	669	67	46	8	0	446	459	222	116	128	148	76	55	0	0.182	0.175	0.210	0.228	3.104	0.150	0.180	80	397	390	403	-2.459	60	330	60	343	-50
1	8	5	"yghU"	"STM3140"	3370	40090	100	885	904	127	677	678	54	96	82	0	1521	1741	881	112	114	19	98	98	0	0.148	0.139	0.138	0.140	1.725	0.129	0.766	80	440	1617	1856	-2.760	208	1409	227	1629	0
1	9	5	"mltC"	"STM3112"	3540	40090	80	703	700	60	680	680	44	32	13	0	438	457	155	110	113	24	100	100	0	0.070	0.058	0.108	0.111	2.272	0.105	0.102	52	295	351	367	-3.834	23	328	20	347	0
1	10	5	"yggJ"	"STM3094"	3710	40090	80	716	714	52	667	678	141	3	0	0	444	450	193	106	118	141	88	59	0	0.145	0.137	0.180	0.166	2.199	0.125	0.210	52	308	387	391	-2.786	49	338	47	344	0
1	11	5	""	"STM3073"	3880	40080	100	645	685	342	638	648	123	3	1	0	205	220	70	107	117	118	42	6	0	0.071	0.416	0.340	0.324	3.977	2.247	0.337	80	452	105	160	-3.807	7	98	47	113	-50
1	12	5	"ygfA"	"STM3061"	4060	40090	90	700	698	59	621	625	59	61	21	0	300	309	96	106	107	19	100	98	0	0.407	0.379	0.426	0.376	2.378	0.463	0.210	52	358	273	280	-1.296	79	194	77	203	0
1	13	5	"yeaH"	"STM1284"	4220	40080	90	748	751	68	606	610	48	90	71	0	470	493	145	107	108	22	100	100	0	0.391	0.376	0.388	0.348	1.609	0.364	0.666	52	364	505	531	-1.354	142	363	145	386	0
1	14	5	"ydiZ"	"STM1325"	4410	40090	100	641	645	48	589	592	43	63	22	0	507	629	322	105	108	22	97	96	0	0.129	0.107	0.122	0.111	2.280	0.090	0.228	80	437	454	580	-2.951	52	402	56	524	0
1	15	5	"aroH"	"STM1347"	4580	40090	100	788	824	152	574	579	52	95	86	0	789	939	477	102	103	20	100	98	0	0.311	0.299	0.285	0.294	1.420	0.290	0.849	80	395	901	1087	-1.683	214	687	250	837	0
1	16	5	"orf242"	"STM1390"	4750	40080	90	650	657	69	568	570	39	76	50	0	421	460	212	102	103	20	100	100	0	0.257	0.249	0.263	0.237	2.050	0.247	0.441	52	340	401	447	-1.960	82	319	89	358	0
1	17	5	"ydhO"	"STM1432"	4930	40090	100	672	679	70	568	571	42	87	60	0	597	658	328	100	101	18	97	97	0	0.209	0.199	0.196	0.194	1.864	0.186	0.601	80	421	601	669	-2.257	104	497	111	558	0
1	18	5	"ydgR"	"STM1452"	5110	40080	90	825	845	160	561	563	41	100	98	0	395	466	222	99	102	32	100	100	0	0.892	0.774	0.756	0.785	1.538	0.739	0.791	52	350	560	651	-0.165	264	296	284	367	0
1	19	5	"ugpC"	"STM3554"	5280	40090	90	619	643	126	550	554	42	75	42	0	891	1140	581	99	101	19	100	100	0	0.087	0.089	0.082	0.082	1.970	0.078	0.300	52	341	861	1134	-3.521	69	792	93	1041	0
1	20	5	"ftsX"	"STM3569"	5450	40090	110	1428	1433	236	542	559	150	100	98	0	2332	2348	588	97	114	170	100	100	0	0.396	0.396	0.390	0.395	1.255	0.393	0.852	80	479	3121	3142	-1.335	886	2235	891	2251	0
1	21	5	"yhhM"	"STM3574"	5630	40090	100	618	623	57	542	546	63	58	18	0	597	682	309	96	97	17	98	98	0	0.152	0.138	0.139	0.131	2.144	0.124	0.402	80	420	577	667	-2.721	76	501	81	586	0
1	22	5	"yhhS"	"STM3581"	5800	40090	100	955	952	141	540	540	41	100	98	0	3592	3615	1021	95	96	17	100	100	0	0.119	0.117	0.117	0.114	1.282	0.113	0.880	80	384	3912	3932	-3.075	415	3497	412	3520	0
1	23	5	"yhhJ"	"STM3585"	5970	40090	100	608	617	89	534	539	68	55	11	0	568	617	282	95	96	18	100	100	0	0.156	0.159	0.153	0.157	2.107	0.144	0.303	80	418	547	605	-2.676	74	473	83	522	0
1	24	5	"gor"	"STM3597"	6140	40090	90	926	1012	276	531	542	104	100	90	0	895	1095	485	96	98	35	100	100	0	0.494	0.481	0.461	0.463	1.355	0.477	0.774	52	363	1194	1480	-1.016	395	799	481	999	0
1	1	6	""	"STM1836"	2150	40250	70	1067	1073	89	955	957	80	68	31	0	415	465	179	147	295	1485	0	0	0	0.418	0.371	0.416	0.357	2.170	691.549	0.001	32	231	380	436	-1.259	112	268	118	318	0
1	2	6	"ycgN"	"STM1811"	2310	40260	110	1203	1226	145	900	906	71	96	93	0	1024	1068	413	142	176	638	81	21	0	0.344	0.352	0.361	0.359	1.374	0.335	0.811	80	512	1185	1252	-1.541	303	882	326	926	0
1	3	6	"kdsA"	"STM1772"	2510	40250	70	955	968	93	843	851	60	81	46	0	603	634	215	140	157	60	100	100	0	0.242	0.253	0.266	0.262	1.947	0.260	0.370	32	216	575	619	-2.048	112	463	125	494	0
1	4	6	"galU"	"STM1752"	2650	40260	100	1229	1239	130	800	808	88	100	98	0	2666	2638	677	127	135	50	100	100	0	0.169	0.175	0.175	0.174	1.234	0.170	0.841	80	427	2968	2950	-2.565	429	2539	439	2511	0
1	5	6	"yeaB"	"STM1825"	2830	40260	110	931	941	87	769	816	687	0	0	0	944	974	314	118	123	55	100	100	0	0.196	0.201	0.204	0.199	1.644	14.800	0.008	80	454	988	1028	-2.350	162	826	172	856	0
1	6	6	""	"STM1808"	3000	40260	110	1791	1799	358	719	719	85	100	100	0	1199	1227	351	118	131	201	100	97	0	0.992	0.974	0.986	0.960	1.213	1.000	0.930	80	462	2153	2189	-0.012	1072	1081	1080	1109	0
1	7	6	""	"STM4011"	3200	40260	90	649	647	71	639	639	53	21	9	0	1307	1306	545	118	145	272	98	84	0	0.008	0.007	0.051	0.047	1.737	0.028	0.058	52	365	1199	1196	-6.894	10	1189	8	1188	0
1	8	6	"yihG"	"STM3998"	3360	40260	100	665	672	51	623	619	65	31	6	0	1011	1183	605	117	130	89	100	98	0	0.047	0.046	0.055	0.053	2.072	0.050	0.164	80	444	936	1115	-4.412	42	894	49	1066	0
1	9	6	"argC"	"STM4121"	3560	40250	80	738	1840	5038	642	647	74	57	32	0	464	487	316	115	138	112	75	65	0	0.275	3.220	0.306	0.584	4.378	26.130	0.156	52	296	445	1570	-1.862	96	349	1198	372	0
1	10	6	"ego"	"STM4074"	3700	40250	90	676	681	46	640	643	44	38	13	0	689	707	255	111	112	19	100	100	0	0.062	0.069	0.092	0.083	2.230	0.048	0.086	52	333	614	637	-4.005	36	578	41	596	0
1	11	6	"cpxP"	"STM4060"	3870	40270	100	2034	2075	700	620	622	50	100	100	0	224	237	79	108	110	37	91	72	0	12.190	11.279	11.385	12.231	1.550	11.373	0.511	80	426	1530	1584	3.608	1414	116	1455	129	0
1	12	6	""	"Not LT2a86"	4050	40260	80	696	697	48	597	604	63	80	28	0	434	462	154	105	108	25	100	100	0	0.301	0.280	0.286	0.261	1.830	0.246	0.435	52	309	428	457	-1.733	99	329	100	357	0
1	13	6	"smg"	"STM3404"	4220	40270	100	706	729	107	585	587	51	83	61	0	459	509	270	104	106	23	98	98	0	0.341	0.356	0.345	0.357	1.883	0.334	0.523	80	438	476	549	-1.553	121	355	144	405	0
1	14	6	"rpsM"	"STM3418"	4400	40260	110	2284	2467	1006	574	577	40	100	100	0	143	144	30	103	104	17	82	56	0	42.750	46.171	40.696	41.139	1.629	48.819	0.453	80	470	1750	1934	5.418	1710	40	1893	41	0
1	15	6	"rpsH"	"STM3426"	4570	40250	110	1845	1943	728	568	570	41	100	100	0	135	137	29	101	101	17	63	47	0	37.559	38.194	34.769	36.693	1.611	37.116	0.507	80	443	1311	1411	5.231	1277	34	1375	36	0
1	16	6	"rpsQ"	"STM3431"	4740	40260	100	1219	1224	294	563	572	106	97	96	0	148	155	33	101	102	20	85	65	0	13.957	12.241	12.344	12.871	1.836	12.750	0.627	80	416	703	715	3.803	656	47	661	54	0
1	17	6	"rplV"	"STM3435"	4920	40260	120	4285	3967	1788	554	563	98	99	98	0	204	198	63	99	103	31	80	73	0	35.533	34.475	33.344	32.334	1.507	36.061	0.689	120	512	3836	3512	5.151	3731	105	3413	99	0
1	18	6	"rplC"	"STM3440"	5090	40260	110	5031	4768	965	550	553	55	100	100	0	242	236	52	96	99	25	98	96	0	30.692	30.129	30.435	31.065	1.317	31.038	0.772	80	458	4627	4358	4.940	4481	146	4218	140	0
1	19	6	"yjgA"	"STM4437"	5270	40260	100	754	785	133	546	551	55	95	83	0	859	962	421	96	99	20	100	100	0	0.273	0.276	0.275	0.261	1.389	0.274	0.748	80	441	971	1105	-1.875	208	763	239	866	0
1	20	6	"holC"	"STM4476"	5440	40260	110	702	706	81	536	545	82	88	50	0	416	481	227	95	96	19	100	98	0	0.517	0.440	0.428	0.452	1.816	0.422	0.473	80	453	487	556	-0.951	166	321	170	386	0
1	21	6	"yjiE"	"STM4511"	5620	40270	100	851	904	245	526	535	67	97	88	0	1077	1298	776	93	95	17	100	100	0	0.330	0.314	0.299	0.320	1.473	0.293	0.863	80	383	1309	1583	-1.598	325	984	378	1205	0
1	22	6	"fhuF"	"STM4550"	5780	40250	110	890	944	269	527	533	51	98	98	0	689	748	315	93	96	18	100	100	0	0.609	0.637	0.622	0.600	1.604	0.642	0.773	80	447	959	1072	-0.715	363	596	417	655	0
1	23	6	"smp"	"STM4577"	5970	40260	100	604	617	80	528	532	66	57	20	0	507	592	302	92	94	17	98	98	0	0.183	0.178	0.181	0.184	2.326	0.165	0.212	80	406	491	589	-2.449	76	415	89	500	0
1	24	6	"arcA"	"STM4598"	6140	40260	100	1272	1350	377	523	533	86	100	100	0	282	303	109	93	93	17	100	100	0	3.963	3.938	4.100	4.017	1.451	4.050	0.859	80	452	938	1037	1.987	749	189	827	210	0
1	1	7	"yicN"	"STM3786"	2140	40440	60	970	965	59	929	933	53	43	15	0	772	809	399	146	159	57	96	90	0	0.065	0.054	0.079	0.073	2.272	0.079	0.225	32	176	667	699	-3.932	41	626	36	663	0
1	2	7	"yidH"	"STM3805"	2310	40430	100	890	897	64	887	897	203	1	0	0	286	356	237	140	150	165	45	25	0	0.021	0.046	0.142	0.248	5.159	25.898	0.019	80	421	149	226	-5.605	3	146	10	216	-50
1	3	7	"yidQ"	"STM3810"	2480	40430	100	838	837	52	829	844	198	0	0	0	219	273	149	133	140	40	72	51	0	0.105	0.057	0.395	0.354	4.689	32.311	0.004	80	443	95	148	-3.256	9	86	8	140	-50
1	4	7	""	"STM3820"	2660	40430	100	790	786	51	788	835	723	0	0	0	197	246	142	124	128	37	62	48	0	0.027	-0.016	0.428	0.460	4.992	11.553	0.007	80	408	75	120	-5.190	2	73	-2	122	-50
1	5	7	"torR"	"STM3824"	2830	40440	110	1114	1141	226	750	795	675	3	1	0	1993	2313	1730	120	125	55	100	100	0	0.194	0.178	0.192	0.186	1.501	0.195	0.037	80	473	2237	2584	-2.363	364	1873	391	2193	0
1	6	7	"dgoR"	"STM3830"	3000	40430	90	1088	1087	126	730	729	53	100	98	0	1454	1495	455	118	120	21	100	100	0	0.268	0.259	0.259	0.255	1.346	0.254	0.828	52	340	1694	1734	-1.900	358	1336	357	1377	0
1	7	7	"pdxA"	"STM0091"	3170	40440	100	1381	1468	576	689	689	59	100	100	0	2449	2916	2871	117	132	214	100	100	0	0.297	0.278	0.294	0.289	1.218	0.229	0.922	80	442	3024	3578	-1.753	692	2332	779	2799	0
1	8	7	""	"STM0099"	3350	40440	80	733	742	103	630	631	69	69	23	0	973	1084	628	112	114	19	100	100	0	0.120	0.115	0.124	0.114	1.786	0.115	0.414	52	308	964	1084	-3.063	103	861	112	972	0
1	9	7	"yabB"	"STM0119"	3520	40440	90	1034	1049	237	608	611	66	96	90	0	496	539	206	110	116	82	100	98	0	1.104	1.028	1.027	0.899	2.088	1.089	0.880	52	384	812	870	0.142	426	386	441	429	0
1	10	7	"murE"	"STM0123"	3710	40420	50	746	751	98	603	621	115	58	16	0	659	650	202	120	151	75	100	100	0	0.265	0.279	0.291	0.220	2.283	0.274	0.503	12	104	682	678	-1.914	143	539	148	530	0
1	11	7	"lpxC"	"STM0134"	3870	40430	100	1461	1604	581	579	581	65	100	98	0	317	379	191	107	111	46	97	85	0	4.200	3.768	3.999	4.162	1.650	3.727	0.852	80	431	1092	1297	2.070	882	210	1025	272	0
1	12	7	"hofC"	"STM0142"	4050	40430	80	650	657	75	579	582	57	61	28	0	623	757	421	107	109	28	100	100	0	0.138	0.120	0.133	0.126	2.142	0.113	0.266	52	322	587	728	-2.861	71	516	78	650	0
1	13	7	""	"STM1546"	4230	40430	90	671	693	88	564	567	49	86	53	0	401	493	261	105	106	21	100	100	0	0.361	0.332	0.335	0.332	1.558	0.312	0.644	52	346	403	517	-1.468	107	296	129	388	0
1	14	7	""	"STM1550"	4400	40430	70	681	696	89	566	569	50	81	56	0	513	552	291	104	109	38	100	96	0	0.281	0.290	0.300	0.294	1.523	0.289	0.690	32	236	524	578	-1.830	115	409	130	448	0
1	15	7	""	"STM1555"	4580	40420	70	612	612	41	561	561	41	59	31	0	441	504	239	101	110	41	100	96	0	0.150	0.127	0.152	0.122	2.330	0.118	0.224	32	236	391	454	-2.737	51	340	51	403	0
1	16	7	""	"STM1561"	4750	40420	70	609	617	58	556	555	38	65	34	0	872	999	606	104	126	94	100	93	0	0.069	0.068	0.079	0.083	2.157	0.058	0.282	32	231	821	956	-3.857	53	768	61	895	0
1	17	7	"adhP"	"STM1567"	4930	40420	60	648	658	84	549	552	40	78	59	0	965	1074	592	102	124	70	100	100	0	0.115	0.112	0.123	0.106	2.011	0.109	0.575	32	171	962	1081	-3.124	99	863	109	972	0
1	18	7	"yddG"	"STM1571"	5100	40440	100	691	711	135	536	550	187	41	3	0	2057	2561	1698	95	98	29	98	96	0	0.079	0.071	0.063	0.074	2.161	0.058	0.448	80	439	2117	2641	-3.662	155	1962	175	2466	0
1	19	7	"topA"	"STM1714"	5260	40440	70	692	707	120	534	537	41	90	62	0	310	412	241	96	100	36	100	93	0	0.738	0.547	0.578	0.540	1.856	0.504	0.745	32	230	372	489	-0.438	158	214	173	316	0
1	20	7	"trpH"	"STM1721"	5440	40430	80	729	759	170	522	519	41	96	94	0	1003	1208	644	94	95	18	100	100	0	0.228	0.213	0.207	0.203	1.939	0.187	0.409	52	307	1116	1351	-2.135	207	909	237	1114	0
1	21	7	"cls"	"STM1739"	5610	40430	100	591	613	128	517	521	48	67	38	0	448	604	380	94	94	16	100	100	0	0.209	0.188	0.184	0.174	2.196	0.172	0.300	80	405	428	606	-2.258	74	354	96	510	0
1	22	7	"tdk"	"STM1750"	5780	40440	100	754	785	161	516	523	56	95	83	0	882	1030	534	93	94	17	100	100	0	0.302	0.287	0.282	0.270	1.685	0.268	0.763	80	429	1027	1206	-1.729	238	789	269	937	0
1	23	7	"narX"	"STM1766"	5960	40420	90	711	733	129	518	531	95	86	51	0	1190	1290	726	91	92	15	100	100	0	0.176	0.179	0.181	0.181	1.560	0.169	0.789	52	357	1292	1414	-2.510	193	1099	215	1199	0
1	24	7	"ychM"	"STM1781"	6130	40430	90	734	783	173	516	522	83	86	69	0	1283	1608	1060	92	92	15	100	100	0	0.183	0.176	0.175	0.174	1.645	0.165	0.889	52	371	1409	1783	-2.450	218	1191	267	1516	0
1	1	8	""	"STM2303"	2130	40610	70	1099	1163	176	931	932	52	87	81	0	553	577	226	144	147	26	100	100	0	0.411	0.536	0.481	0.447	1.762	0.600	0.732	32	224	577	665	-1.284	168	409	232	433	0
1	2	8	"nuoL"	"STM2318"	2300	40610	100	1005	1041	219	874	879	70	76	46	0	4671	5082	4363	141	152	166	100	98	0	0.029	0.034	0.031	0.032	1.603	0.040	0.701	80	420	4661	5108	-5.112	131	4530	167	4941	0
1	3	8	"nuoA"	"STM2328"	2470	40610	100	1079	1087	92	818	820	53	100	97	0	1609	1732	782	132	133	21	100	100	0	0.177	0.168	0.172	0.170	1.529	0.136	0.648	80	408	1738	1869	-2.501	261	1477	269	1600	0
1	4	8	"yfbT"	"STM2334"	2640	40600	90	898	904	72	776	776	46	86	65	0	824	974	475	125	126	21	100	100	0	0.175	0.151	0.149	0.141	1.791	0.134	0.566	52	355	821	977	-2.518	122	699	128	849	0
1	5	8	""	"STM2340"	2820	40600	70	848	844	48	740	745	69	81	25	0	1791	1883	791	124	155	145	100	100	0	0.065	0.059	0.065	0.064	1.575	0.045	0.176	32	231	1775	1863	-3.948	108	1667	104	1759	0
1	6	8	""	"STM2344"	3000	40600	80	790	802	66	708	717	88	40	7	0	972	1042	375	118	124	51	100	100	0	0.096	0.102	0.090	0.096	1.978	0.087	0.366	52	328	936	1018	-3.381	82	854	94	924	0
1	7	8	""	"STM2528"	3170	40600	80	752	908	558	682	679	46	75	38	0	1038	1318	1084	115	121	80	100	100	0	0.076	0.188	0.103	0.106	3.132	0.230	0.271	52	298	993	1429	-3.721	70	923	226	1203	0
1	8	8	"nifU"	"STM2542"	3350	40600	90	1259	1342	360	639	648	80	100	100	0	566	617	258	112	122	74	100	100	0	1.366	1.392	1.409	1.381	1.448	1.224	0.472	52	347	1074	1208	0.450	620	454	703	505	0
1	9	8	"yjdL"	"STM2560"	3510	40610	100	1110	1084	207	592	598	76	100	100	0	4741	4668	1876	110	120	64	100	100	0	0.112	0.108	0.107	0.107	1.268	0.106	0.905	80	436	5149	5050	-3.160	518	4631	492	4558	0
1	10	8	"yfhK"	"STM2564"	3700	40600	60	691	697	72	561	561	52	87	68	0	1434	1569	662	113	132	75	100	100	0	0.098	0.093	0.094	0.087	1.645	0.089	0.585	32	176	1451	1592	-3.345	130	1321	136	1456	0
1	11	8	""	"STM2575"	3860	40610	110	950	972	184	570	572	60	98	97	0	5752	5770	1925	106	109	34	100	100	0	0.067	0.071	0.069	0.069	1.305	0.070	0.849	80	492	6026	6066	-3.893	380	5646	402	5664	0
1	12	8	""	"STM2590"	4040	40610	110	691	704	88	568	573	48	91	70	0	3870	4015	1562	105	111	58	100	100	0	0.033	0.035	0.035	0.035	1.487	0.037	0.683	80	480	3888	4046	-4.936	123	3765	136	3910	0
1	13	8	"yraO"	"STM3266"	4220	40590	110	1052	1182	395	552	559	52	98	97	0	4213	4845	2555	105	110	55	100	100	0	0.122	0.133	0.132	0.128	1.354	0.135	0.920	80	454	4608	5370	-3.038	500	4108	630	4740	0
1	14	8	"yhbU"	"STM3274"	4380	40600	100	615	616	57	539	545	53	62	25	0	2450	2852	1348	103	111	59	100	100	0	0.032	0.028	0.029	0.029	1.734	0.028	0.343	80	421	2423	2826	-4.949	76	2347	77	2749	0
1	15	8	""	"STM3278"	4560	40610	110	675	678	94	541	544	46	86	70	0	3789	3935	1467	100	105	31	100	100	0	0.036	0.036	0.036	0.034	1.546	0.039	0.672	80	487	3823	3972	-4.783	134	3689	137	3835	0
1	16	8	"yhbC"	"STM3288"	4730	40610	100	2304	2235	477	542	546	45	100	100	0	719	730	237	98	110	64	100	97	0	2.837	2.679	2.650	2.791	1.349	2.646	0.934	80	448	2383	2325	1.505	1762	621	1693	632	0
1	17	8	"mrsA"	"STM3294"	4910	40610	100	1031	1020	121	534	547	182	96	86	0	1721	1710	454	98	104	42	100	100	0	0.306	0.301	0.313	0.302	1.218	0.293	0.919	80	448	2120	2098	-1.707	497	1623	486	1612	0
1	18	8	"rplU"	"STM3304"	5080	40610	110	2854	2693	585	526	541	192	100	100	0	731	744	211	96	100	34	100	100	0	3.666	3.344	3.681	3.406	1.531	3.698	0.794	80	442	2963	2815	1.874	2328	635	2167	648	0
1	19	8	"ybgJ"	"STM0712"	5250	40600	90	878	903	135	517	520	44	100	100	0	2351	2463	652	95	98	30	100	100	0	0.160	0.163	0.159	0.160	1.233	0.161	0.892	52	353	2617	2754	-2.644	361	2256	386	2368	0
1	20	8	""	"STM0719"	5420	40610	100	722	730	109	511	514	48	95	92	0	8552	8187	3385	95	98	32	100	100	0	0.025	0.027	0.027	0.027	1.441	0.027	0.811	80	442	8668	8311	-5.325	211	8457	219	8092	0
1	21	8	""	"STM0725"	5600	40610	90	652	660	84	508	512	50	94	71	0	3424	3619	1301	94	97	22	100	100	0	0.043	0.043	0.040	0.039	1.647	0.040	0.597	52	339	3474	3677	-4.531	144	3330	152	3525	0
1	22	8	"sdhA"	"STM0734"	5770	40610	100	1195	1537	2824	507	508	37	100	98	0	4985	5095	2595	93	94	19	100	100	0	0.141	0.206	0.137	0.145	1.648	0.357	0.209	80	418	5580	6032	-2.830	688	4892	1030	5002	0
1	23	8	"tolQ"	"STM0745"	5950	40600	90	973	992	268	509	528	236	84	46	0	2229	2244	1185	92	98	40	100	100	0	0.217	0.224	0.224	0.227	1.373	0.221	0.340	52	366	2601	2635	-2.203	464	2137	483	2152	0
1	24	8	"nadA"	"STM0756"	6130	40610	100	993	1030	131	506	511	76	100	100	0	6093	6246	1068	91	93	18	100	100	0	0.081	0.085	0.084	0.084	1.226	0.085	0.913	80	484	6489	6679	-3.623	487	6002	524	6155	0
1	1	9	"yliJ"	"STM0862"	2130	40770	100	901	899	100	885	884	80	16	5	0	364	418	240	146	150	61	78	66	0	0.073	0.051	0.238	0.218	3.165	0.167	0.067	80	451	234	286	-3.768	16	218	14	272	-50
1	2	9	""	"STM0869"	2300	40780	110	1513	1529	278	810	810	68	100	98	0	2687	2806	914	135	139	30	100	100	0	0.275	0.269	0.260	0.264	1.268	0.266	0.904	80	451	3255	3390	-1.860	703	2552	719	2671	0
1	3	9	"potF"	"STM0877"	2480	40770	90	1014	1014	95	786	784	57	100	88	0	5301	5518	1995	128	133	30	100	100	0	0.044	0.042	0.043	0.041	1.473	0.039	0.722	52	340	5401	5618	-4.504	228	5173	228	5390	0
1	4	9	""	"STM0884"	2650	40770	100	750	758	43	757	759	51	12	0	0	198	304	250	124	125	21	85	68	0	-0.095	0.006	0.566	0.308	4.640	358.298	0.000	80	420	67	181	Error	-7	74	1	180	-50
1	5	9	""	"STM0893"	2820	40780	100	770	775	54	721	729	62	35	10	0	6974	7482	2678	119	136	109	100	100	0	0.007	0.007	0.016	0.017	1.301	0.006	0.109	80	450	6904	7417	-7.128	49	6855	54	7363	0
1	6	9	""	"STM0897"	3000	40780	80	713	713	48	694	712	232	0	0	0	1163	1264	493	117	134	226	100	94	0	0.018	0.017	0.040	0.039	1.838	0.022	0.064	52	308	1065	1166	-5.783	19	1046	19	1147	0
1	7	9	""	"STM1032"	3170	40770	100	678	679	43	666	681	199	0	0	0	214	243	135	119	137	220	12	6	0	0.126	0.105	0.355	0.361	3.324	0.522	0.042	80	440	107	137	-2.985	12	95	13	124	-50
1	8	9	""	"STM1036"	3340	40780	110	719	716	53	637	639	53	68	27	0	3083	3365	1184	114	128	128	100	100	0	0.028	0.024	0.032	0.028	1.617	0.024	0.324	80	451	3051	3330	-5.178	82	2969	79	3251	0
1	9	9	""	"STM1041"	3510	40780	100	1026	1012	180	604	609	64	100	93	0	8063	9065	4041	108	121	139	100	100	0	0.053	0.046	0.046	0.045	1.277	0.044	0.925	80	408	8377	9365	-4.237	422	7955	408	8957	0
1	10	9	"metH"	"STM4188"	3690	40770	100	604	610	70	592	597	52	17	3	0	201	259	177	106	113	44	68	52	0	0.126	0.118	0.392	0.404	4.626	0.070	0.017	80	465	107	171	-2.985	12	95	18	153	-50
1	11	9	""	"STM4197"	3870	40770	70	612	618	69	587	592	51	25	9	0	704	703	280	106	113	43	100	100	0	0.042	0.052	0.060	0.067	2.427	0.063	0.122	32	231	623	628	-4.580	25	598	31	597	0
1	12	9	""	"STM4201"	4050	40780	100	671	676	67	566	567	40	88	70	0	3390	3134	966	104	104	18	100	100	0	0.032	0.036	0.039	0.038	1.740	0.033	0.515	80	424	3391	3140	-4.968	105	3286	110	3030	0
1	13	9	"mntH"	"STM2408"	4220	40770	80	783	814	157	550	554	43	98	94	0	782	888	418	102	105	32	100	100	0	0.343	0.336	0.343	0.316	1.631	0.463	0.542	52	308	913	1050	-1.545	233	680	264	786	0
1	14	9	"pduN"	"STM2049"	4390	40780	110	576	585	101	538	550	104	15	1	0	629	630	159	101	127	435	70	3	0	0.072	0.089	0.119	0.097	2.301	0.332	0.786	80	466	566	576	-3.796	38	528	47	529	0
1	15	9	""	"STM2636"	4570	40780	100	662	683	84	542	546	56	87	53	0	1085	1296	691	97	99	19	100	100	0	0.121	0.118	0.125	0.120	1.589	0.108	0.625	80	420	1108	1340	-3.041	120	988	141	1199	0
1	16	9	"rplI"	"STM4394"	4740	40780	90	1171	1231	290	530	535	44	98	98	0	429	497	179	96	98	20	100	100	0	1.925	1.748	1.842	1.715	1.367	1.744	0.932	52	356	974	1102	0.945	641	333	701	401	0
1	17	9	"sitC"	"STM2863"	4920	40780	80	688	720	110	513	516	45	100	84	0	1098	1236	606	96	98	20	100	100	0	0.175	0.182	0.170	0.180	1.542	0.169	0.781	52	307	1177	1347	-2.517	175	1002	207	1140	0
1	18	9	"bcfD"	"STM0024"	5090	40770	90	566	626	305	511	516	78	26	7	0	1357	1420	668	93	96	26	100	100	0	0.044	0.087	0.057	0.058	2.180	0.134	0.290	52	355	1319	1442	-4.522	55	1264	115	1327	0
1	19	9	""	"PSLT065"	5270	40770	80	554	548	42	507	509	49	46	11	0	311	331	113	94	96	23	100	98	0	0.217	0.173	0.231	0.198	2.395	0.413	0.131	52	329	264	278	-2.207	47	217	41	237	0
1	20	9	"trbD"	"PSLT083"	5440	40770	90	550	565	60	502	503	37	59	30	0	528	635	423	93	95	27	100	100	0	0.110	0.116	0.110	0.109	2.179	0.108	0.347	52	340	483	605	-3.180	48	435	63	542	0
1	21	9	"yneG"	"STM1526"	5610	40770	100	579	587	65	503	504	38	73	50	0	466	507	244	91	92	16	100	100	0	0.203	0.202	0.182	0.197	2.344	0.194	0.288	80	420	451	500	-2.303	76	375	84	416	0
1	22	9	"dcuS"	"STM4304"	5780	40770	90	745	755	120	509	511	39	98	94	0	1846	2011	778	91	92	16	100	100	0	0.134	0.128	0.129	0.122	1.482	0.124	0.810	52	330	1991	2166	-2.895	236	1755	246	1920	0
1	23	9	"yjdE"	"STM4294"	5950	40770	100	522	526	43	508	526	215	0	0	0	105	109	31	91	99	67	5	1	0	1.000	1.000	2.500	2.049	4.174	7.207	0.452	80	442	28	36	0.000	14	14	18	18	-50
1	24	9	""	"STM4307"	6130	40780	90	585	591	49	506	512	55	67	30	0	1018	1173	558	91	93	22	100	100	0	0.085	0.079	0.080	0.081	1.780	0.067	0.420	52	363	1006	1167	-3.553	79	927	85	1082	0
1	1	10	""	"STM4597"	2120	40950	100	917	903	110	873	870	94	18	2	0	546	529	173	141	143	27	97	95	0	0.109	0.077	0.152	0.156	2.935	0.127	0.045	80	466	449	418	-3.202	44	405	30	388	-50
1	2	10	""	"STM0257"	2300	40950	100	678	684	71	751	752	60	2	1	0	332	465	336	133	134	19	85	80	0	-0.367	-0.202	0.355	0.269	4.295	9.441	0.103	80	408	126	265	Error	-73	199	-67	332	-50
1	3	10	""	"STM0275"	2470	40950	100	704	712	60	699	700	73	11	2	0	357	417	211	128	132	29	92	88	0	0.022	0.045	0.131	0.186	4.947	0.062	0.019	80	430	234	302	-5.517	5	229	13	289	-50
1	4	10	""	"STM0284"	2650	40950	100	708	726	133	705	707	57	7	3	0	181	190	56	122	123	20	82	65	0	0.051	0.309	0.538	0.552	5.551	295.588	0.000	80	408	62	89	-4.298	3	59	21	68	-50
1	5	10	""	"STM0292"	2820	40960	110	931	954	102	682	682	63	98	93	0	1509	1551	527	117	119	19	100	100	0	0.179	0.190	0.200	0.190	1.364	0.178	0.772	80	440	1641	1706	-2.483	249	1392	272	1434	0
1	6	10	"safB"	"STM0300"	2990	40950	100	691	684	52	630	631	72	38	1	0	394	408	141	118	121	24	100	98	0	0.221	0.186	0.226	0.208	2.256	0.192	0.120	80	428	337	344	-2.178	61	276	54	290	-50
1	7	10	"ycfM"	"STM1207"	3170	40950	70	694	694	70	603	607	83	56	12	0	771	802	318	120	126	39	100	100	0	0.140	0.133	0.149	0.114	2.356	0.118	0.150	32	236	742	773	-2.839	91	651	91	682	0
1	8	10	"ycfS"	"STM1215"	3340	40950	100	636	634	65	623	627	67	12	5	0	144	158	51	111	122	125	8	0	0	0.394	0.234	0.786	0.797	3.193	2.562	0.056	80	464	46	58	-1.344	13	33	11	47	-50
1	9	10	"ycfD"	"STM1229"	3520	40950	90	680	695	98	603	612	74	55	17	0	382	412	175	106	118	143	96	42	0	0.279	0.301	0.341	0.311	1.790	0.359	0.632	52	340	353	398	-1.842	77	276	92	306	0
1	10	10	"icdA"	"STM1238"	3690	40950	100	609	604	38	594	599	56	7	0	0	128	129	20	105	106	21	51	18	0	0.652	0.417	0.958	0.862	3.093	41.458	0.002	80	444	38	34	-0.617	15	23	10	24	-50
1	11	10	""	"STM1261"	3860	40950	70	621	634	114	575	578	41	56	21	0	452	427	102	104	116	71	100	96	0	0.132	0.183	0.167	0.146	2.732	0.164	0.074	32	236	394	382	-2.919	46	348	59	323	0
1	12	10	""	"STM1273"	4040	40960	120	709	704	72	559	560	40	94	78	0	2325	2152	826	101	105	29	100	99	0	0.067	0.071	0.070	0.074	1.955	0.066	0.678	120	519	2374	2196	-3.890	150	2224	145	2051	0
1	13	10	"ydgA"	"STM1466"	4210	40960	110	1131	1151	212	544	550	61	100	100	0	6246	6423	2253	100	103	24	100	100	0	0.096	0.096	0.098	0.096	1.290	0.092	0.896	80	448	6733	6930	-3.388	587	6146	607	6323	0
1	14	10	""	"STM1472"	4390	40950	100	736	762	98	534	543	103	93	48	0	920	1042	369	98	123	455	100	38	0	0.246	0.242	0.240	0.234	1.317	0.235	0.849	80	420	1024	1172	-2.025	202	822	228	944	0
1	15	10	""	"STM1481"	4560	40950	90	666	679	111	529	535	53	90	63	0	429	447	183	96	104	90	100	82	0	0.411	0.427	0.438	0.411	1.617	0.449	0.528	52	349	470	501	-1.281	137	333	150	351	0
1	16	10	"ynfL"	"STM1487"	4740	40960	100	784	793	143	523	527	46	96	90	0	1580	1662	816	96	102	80	100	98	0	0.176	0.172	0.170	0.169	1.450	0.160	0.800	80	440	1745	1836	-2.507	261	1484	270	1566	0
1	17	10	""	"STM1494"	4920	40950	110	547	591	301	502	556	546	1	1	0	613	697	695	95	244	1681	1	1	0	0.087	0.148	0.109	0.102	2.887	0.259	0.874	80	453	563	691	-3.525	45	518	89	602	0
1	18	10	"ynfC"	"STM1501"	5090	40950	100	708	752	152	493	549	561	3	0	0	1323	1510	728	94	252	1729	27	0	0	0.175	0.183	0.180	0.172	1.474	0.176	0.803	80	428	1444	1675	-2.515	215	1229	259	1416	0
1	19	10	""	"STM2780"	5260	40960	110	1900	2008	703	497	498	44	100	100	0	2559	2739	1056	92	93	21	100	100	0	0.569	0.571	0.560	0.566	1.176	0.577	0.940	80	462	3870	4158	-0.814	1403	2467	1511	2647	0
1	20	10	""	"STM2788"	5430	40950	110	670	664	52	491	494	40	98	95	0	881	916	206	91	93	23	100	100	0	0.227	0.210	0.228	0.203	1.511	0.184	0.661	80	465	969	998	-2.142	179	790	173	825	0
1	21	10	"ygaU"	"STM2795"	5600	40950	110	767	780	112	493	496	43	100	98	0	2392	2460	687	91	92	17	100	100	0	0.119	0.121	0.119	0.117	1.341	0.116	0.804	80	466	2575	2656	-3.070	274	2301	287	2369	0
1	22	10	"yihD"	"STM3995"	5780	40950	100	616	622	50	494	499	47	97	72	0	1282	1318	354	91	92	17	100	100	0	0.102	0.104	0.102	0.100	1.492	0.095	0.599	80	440	1313	1355	-3.287	122	1191	128	1227	0
1	23	10	""	"STM4015"	5950	40950	110	637	639	62	493	499	54	96	75	0	3285	3319	821	89	94	59	100	100	0	0.045	0.045	0.043	0.044	1.476	0.045	0.370	80	447	3340	3376	-4.472	144	3196	146	3230	0
1	24	10	"fdhE"	"STM4034"	6130	40950	100	1744	1794	308	497	507	75	100	100	0	1447	1497	380	88	91	26	100	100	0	0.918	0.921	0.898	0.926	1.233	0.900	0.884	80	464	2606	2706	-0.124	1247	1359	1297	1409	0
1	1	11	""	"STM2940"	2120	41130	80	959	959	48	882	885	80	46	3	0	1184	1184	342	142	143	26	100	100	0	0.074	0.074	0.073	0.067	1.992	0.059	0.196	52	298	1119	1119	-3.758	77	1042	77	1042	0
1	2	11	"ygcB"	"STM2944"	2300	41130	100	974	984	142	781	776	69	88	67	0	8215	7738	2376	132	134	22	100	100	0	0.024	0.027	0.027	0.026	1.491	0.028	0.598	80	405	8276	7809	-5.388	193	8083	203	7606	0
1	3	11	"relA"	"STM2956"	2470	41130	110	1392	1391	124	693	692	72	100	100	0	2060	2151	430	129	130	22	100	100	0	0.362	0.345	0.349	0.346	1.240	0.328	0.864	80	439	2630	2720	-1.466	699	1931	698	2022	0
1	4	11	"yqcD"	"STM2968"	2650	41120	100	801	796	91	674	679	54	78	56	0	1971	1913	456	124	125	21	100	100	0	0.069	0.068	0.076	0.068	1.742	0.074	0.524	80	396	1974	1911	-3.862	127	1847	122	1789	0
1	5	11	"fucP"	"STM2975"	2820	41130	100	749	754	55	642	644	69	80	30	0	4576	4347	1620	118	118	19	100	100	0	0.024	0.026	0.028	0.028	1.651	0.024	0.405	80	371	4565	4341	-5.381	107	4458	112	4229	0
1	6	11	"fucU"	"STM2978"	2990	41120	110	888	881	147	605	610	67	87	82	0	2728	2545	732	117	128	53	100	100	0	0.108	0.114	0.124	0.111	1.538	0.122	0.732	80	412	2894	2704	-3.206	283	2611	276	2428	0
1	7	11	"exbB"	"STM3159"	3150	41130	110	1434	1433	252	605	607	68	98	97	0	1239	1181	283	114	127	55	100	100	0	0.737	0.776	0.763	0.741	1.499	0.800	0.910	80	496	1954	1895	-0.440	829	1125	828	1067	0
1	8	11	"ygiR"	"STM3168"	3350	41120	50	644	646	49	613	614	43	41	16	0	259	344	225	123	126	34	100	100	0	0.228	0.149	0.231	0.225	4.832	0.241	0.212	12	104	167	254	-2.133	31	136	33	221	0
1	9	11	"ygiW"	"STM3176"	3510	41120	100	751	751	86	594	602	65	83	60	0	1310	1284	424	104	108	30	100	100	0	0.130	0.133	0.131	0.120	1.705	0.123	0.440	80	422	1363	1337	-2.941	157	1206	157	1180	0
1	10	11	"STMF1.41"	"Not LT2a92"	3680	41130	110	851	851	90	577	582	57	100	95	0	328	328	73	100	102	22	100	98	0	1.202	1.202	1.205	1.202	1.445	1.320	0.764	80	485	502	502	0.265	274	228	274	228	0
1	11	11	""	"STM2668"	3870	41130	100	791	787	108	561	562	41	95	88	0	3184	3142	1622	101	106	50	100	100	0	0.075	0.074	0.079	0.074	1.401	0.070	0.834	80	426	3313	3267	-3.745	230	3083	226	3041	0
1	12	11	""	"STM2682"	4040	41130	100	649	642	60	549	550	40	82	63	0	846	858	261	98	100	19	100	100	0	0.134	0.122	0.140	0.122	1.668	0.119	0.450	80	332	848	853	-2.903	100	748	93	760	0
1	13	11	""	"STM0497"	4210	41140	120	791	792	130	533	536	40	95	90	0	2399	2399	1040	97	99	20	100	100	0	0.112	0.113	0.114	0.113	1.390	0.111	0.865	120	424	2560	2561	-3.157	258	2302	259	2302	0
1	14	11	"tesA"	"STM0506"	4380	41130	100	788	812	107	524	528	42	100	100	0	1199	1235	377	98	101	34	100	100	0	0.240	0.253	0.251	0.249	1.301	0.243	0.864	80	375	1365	1425	-2.060	264	1101	288	1137	0
1	15	11	"allR"	"STM0516"	4560	41130	110	774	766	120	518	521	46	93	91	0	3226	3167	1003	97	100	34	100	100	0	0.082	0.081	0.085	0.082	1.347	0.081	0.798	80	451	3385	3318	-3.611	256	3129	248	3070	0
1	16	11	"allP"	"STM0522"	4730	41130	100	746	748	119	512	512	41	98	93	0	3371	3674	1961	96	99	29	100	100	0	0.071	0.066	0.063	0.068	1.522	0.061	0.793	80	422	3509	3814	-3.807	234	3275	236	3578	0
1	17	11	"glxK"	"STM0525"	4910	41120	110	621	609	58	487	487	50	91	62	0	3888	4017	1132	97	99	28	100	100	0	0.035	0.031	0.033	0.032	1.475	0.033	0.542	80	454	3925	4042	-4.822	134	3791	122	3920	0
1	18	11	"ylbF"	"STM0531"	5080	41130	90	545	534	61	479	480	54	61	19	0	2523	2490	446	94	96	18	100	100	0	0.027	0.023	0.031	0.032	1.596	0.026	0.175	52	339	2495	2451	-5.202	66	2429	55	2396	0
1	19	11	"yhgN"	"STM3540"	5260	41130	100	681	686	74	489	490	38	100	96	0	2026	1972	423	92	92	16	100	100	0	0.099	0.105	0.102	0.101	1.424	0.105	0.772	80	393	2126	2077	-3.332	192	1934	197	1880	0
1	20	11	""	"STM2186"	5430	41130	100	965	976	159	484	485	46	100	100	0	5454	5279	1823	90	91	16	100	100	0	0.090	0.095	0.096	0.095	1.313	0.090	0.879	80	395	5845	5681	-3.479	481	5364	492	5189	0
1	21	11	"folE"	"STM2193"	5610	41130	100	865	842	187	490	492	46	91	91	0	1630	1503	582	92	94	20	98	98	0	0.244	0.249	0.265	0.257	2.055	0.247	0.835	80	418	1913	1763	-2.036	375	1538	352	1411	0
1	22	11	"yeiH"	"STM2202"	5790	41130	90	664	661	75	493	505	104	80	21	0	860	834	229	91	95	23	100	100	0	0.222	0.226	0.209	0.208	1.764	0.230	0.276	52	344	940	911	-2.169	171	769	168	743	0
1	23	11	""	"STM2225"	5960	41130	120	940	901	207	487	500	95	89	81	0	2402	2148	947	90	92	20	98	98	0	0.196	0.201	0.200	0.220	1.954	0.187	0.702	120	473	2765	2472	-2.352	453	2312	414	2058	0
1	24	11	""	"STM2235"	6130	41130	100	732	726	115	495	504	76	90	72	0	6525	5757	2305	87	90	26	100	100	0	0.037	0.041	0.040	0.040	1.605	0.040	0.778	80	407	6675	5901	-4.764	237	6438	231	5670	0
1	1	12	"Ctrl-1010ng/ul"	"Ctrl-1010ng/ul"	2120	41290	100	854	855	49	858	866	86	2	0	0	144	147	28	137	138	22	28	12	0	-0.571	-0.300	1.963	1.888	3.674	43.105	0.008	80	454	3	7	Error	-4	7	-3	10	-50
1	2	12	"Ctrl-Y110ng/ul"	"Ctrl-Y110ng/ul"	2290	41290	100	811	812	59	799	797	51	16	5	0	138	141	26	132	132	20	31	7	0	2.000	1.444	2.000	1.963	4.269	39.663	0.002	80	393	18	22	1.000	12	6	13	9	-50
1	3	12	"Ctrl-Y510ng/ul"	"Ctrl-Y510ng/ul"	2460	41290	100	761	889	903	741	916	2858	1	1	0	134	143	35	122	183	886	0	0	0	1.667	7.048	2.513	2.785	5.008	47.042	0.143	80	405	32	169	0.737	20	12	148	21	-50
1	4	12	"Ctrl-FtsL10ng/ul"	"Ctrl-FtsL10ng/ul"	2640	41290	100	731	748	82	696	927	3055	0	0	0	130	152	56	120	178	861	0	0	0	3.500	1.625	1.753	1.779	2.988	0.397	0.796	80	430	45	84	1.807	35	10	52	32	-50
1	5	12	"Ctrl-dsM1354ng/ul"	"Ctrl-dsM1354ng/ul"	2810	41290	100	664	717	172	638	645	62	28	13	0	129	130	20	115	116	19	36	11	0	1.857	5.267	3.020	2.872	5.073	19.130	0.075	80	395	40	94	0.893	26	14	79	15	-50
1	6	12	"Ctrl-CAB10ng/ul"	"Ctrl-CAB10ng/ul"	2990	41290	100	632	630	37	617	618	46	16	2	0	121	121	20	109	112	19	28	11	0	1.250	1.083	2.056	1.961	4.254	0.005	0.000	80	408	27	25	0.322	15	12	13	12	-50
1	7	12	"Ctrl-1050ng/ul"	"Ctrl-1050ng/ul"	3160	41290	100	623	625	49	620	626	53	13	5	0	115	117	26	109	114	37	13	0	0	0.500	0.625	1.652	1.634	3.058	9.406	0.023	80	383	9	13	-1.000	3	6	5	8	-50
1	8	12	"Ctrl-Y150ng/ul"	"Ctrl-Y150ng/ul"	3330	41290	100	616	710	637	601	603	41	28	12	0	109	111	17	106	108	22	15	2	0	5.000	21.800	3.113	2.907	3.830	0.001	0.000	80	443	18	114	2.322	15	3	109	5	-50
1	9	12	"Ctrl-Y550ng/ul"	"Ctrl-Y550ng/ul"	3510	41290	100	599	597	49	583	587	53	20	3	0	106	111	22	103	104	19	26	10	0	5.333	1.750	2.217	2.625	3.878	22.567	0.006	80	432	19	22	2.415	16	3	14	8	-50
1	10	12	"Ctrl-FtsL50ng/ul"	"Ctrl-FtsL50ng/ul"	3680	41290	60	804	1115	839	568	574	65	87	78	0	227	377	374	99	102	29	96	84	0	1.844	1.968	1.767	1.743	1.916	2.250	0.903	32	176	364	825	0.883	236	128	547	278	0
1	11	12	"Ctrl-dsM13162ng/ul"	"Ctrl-dsM13162ng/ul"	3860	41290	100	569	622	152	547	550	40	33	25	0	110	115	27	99	101	21	33	15	0	2.000	4.688	3.050	2.550	3.678	7.771	0.188	80	415	33	91	1.000	22	11	75	16	-50
1	12	12	"Ctrl-CAB100ng/ul"	"Ctrl-CAB100ng/ul"	4030	41290	100	528	549	142	531	537	56	8	2	0	100	119	153	96	98	20	20	6	0	-0.750	0.783	2.982	2.597	3.744	1.184	0.485	80	383	1	41	Error	-3	4	18	23	-50
1	13	12	"Ctrl-10100ng/ul"	"Ctrl-10100ng/ul"	4200	41290	100	525	538	47	519	533	161	0	0	0	111	115	26	93	96	18	47	22	0	0.333	0.864	1.222	1.247	3.515	6.003	0.055	80	359	24	41	-1.585	6	18	19	22	-50
1	14	12	"Ctrl-Y1100ng/ul"	"Ctrl-Y1100ng/ul"	4380	41290	100	522	533	54	517	519	38	28	11	0	99	103	21	94	96	28	16	3	0	1.000	1.778	2.174	1.817	4.477	3.634	0.124	80	392	10	25	0.000	5	5	16	9	-50
1	15	12	"Ctrl-Y5100ng/ul"	"Ctrl-Y5100ng/ul"	4550	41290	100	521	526	41	513	528	177	0	0	0	97	99	18	95	97	20	22	1	0	4.000	3.250	1.971	2.384	3.273	6.755	0.098	80	427	10	17	2.000	8	2	13	4	-50
1	16	12	"Ctrl-FtsL100ng/ul"	"Ctrl-FtsL100ng/ul"	4750	41300	70	951	1333	903	506	521	155	87	65	0	339	478	414	97	101	37	100	90	0	1.839	2.171	2.045	2.036	1.390	2.316	0.819	32	224	687	1208	0.879	445	242	827	381	0
1	17	12	"Ctrl-dsM13buffer"	"Ctrl-dsM13buffer"	4900	41290	100	511	516	42	494	496	46	28	5	0	103	103	18	95	102	80	0	0	0	2.125	2.750	2.971	2.221	4.403	0.256	0.172	80	402	25	30	1.087	17	8	22	8	-50
1	18	12	"Ctrl-CAB50ng/ul"	"Ctrl-CAB50ng/ul"	5070	41290	100	507	514	46	496	498	50	17	7	0	100	98	17	92	97	77	0	0	0	1.375	3.000	1.400	1.359	3.198	8.558	0.069	80	408	19	24	0.459	11	8	18	6	-50
1	19	12	"Ctrl-10400ng/ul"	"Ctrl-10400ng/ul"	5250	41290	100	543	546	64	490	496	69	37	7	0	95	98	20	90	92	20	23	6	0	10.600	7.000	3.615	3.195	4.848	26.489	0.008	80	395	58	64	3.406	53	5	56	8	-50
1	20	12	"Ctrl-Y1400ng/ul"	"Ctrl-Y1400ng/ul"	5420	41290	100	509	554	222	475	477	61	33	18	0	95	116	116	91	95	45	7	2	0	8.500	3.160	3.361	3.664	4.937	2.553	0.455	80	383	38	104	3.087	34	4	79	25	-50
1	21	12	"Ctrl-Y5400ng/ul"	"Ctrl-Y5400ng/ul"	5590	41290	100	514	533	67	484	498	181	5	0	0	90	91	16	90	92	19	15	0	0	100000.000	49.000	3.757	4.126	3.709	563.538	0.000	80	415	30	50	16.610	30	0	49	1	-50
1	22	12	"Ctrl-FtsL400ng/ul"	"Ctrl-FtsL400ng/ul"	5780	41300	80	957	2513	2977	480	497	211	94	55	0	372	1100	1637	87	89	20	100	100	0	1.674	2.007	2.192	2.119	1.552	1.891	0.945	52	306	762	3046	0.743	477	285	2033	1013	0
1	23	12	"Ctrl-dsM13buffer"	"Ctrl-dsM13buffer"	5940	41290	100	505	527	97	485	495	103	7	2	0	98	101	26	88	91	18	28	10	0	2.000	3.231	2.537	2.274	4.036	8.411	0.120	80	358	30	55	1.000	20	10	42	13	-50
1	24	12	"Ctrl-CABbuffer"	"Ctrl-CABbuffer"	6120	41290	100	516	525	61	495	502	78	8	2	0	94	98	20	85	88	25	20	6	0	2.333	2.308	2.667	2.531	3.585	21.372	0.015	80	446	30	43	1.222	21	9	30	13	-50
1	1	13	"phoP"	"STM1231"	2120	41490	100	1654	1680	334	845	864	234	97	83	0	1032	1081	368	133	135	41	100	100	0	0.900	0.881	0.866	0.873	1.263	0.886	0.924	80	456	1708	1783	-0.152	809	899	835	948	0
1	2	13	"phoP"	"STM1231"	2290	41470	90	1254	1474	848	791	801	72	100	100	0	710	808	318	124	125	23	100	100	0	0.790	0.999	0.795	0.874	1.473	1.600	0.509	52	350	1049	1367	-0.340	463	586	683	684	0
1	3	13	"phoP"	"STM1231"	2470	41480	100	1470	1480	234	740	869	2638	0	0	0	1035	1076	342	119	129	66	100	100	0	0.797	0.773	0.765	0.790	1.239	0.742	0.920	80	468	1646	1697	-0.327	730	916	740	957	0
1	4	13	"phoQ"	"STM1230"	2660	41470	70	916	946	119	673	681	66	96	93	0	845	870	338	125	141	75	100	100	0	0.338	0.366	0.359	0.371	1.507	0.348	0.780	32	236	963	1018	-1.567	243	720	273	745	0
1	5	13	"phoQ"	"STM1230"	2830	41470	110	1424	1499	430	617	620	47	100	100	0	4920	5534	2502	114	119	44	100	100	0	0.168	0.163	0.163	0.161	1.214	0.163	0.928	80	457	5613	6302	-2.574	807	4806	882	5420	0
1	6	13	"hupA"	"STM4170"	2990	41470	100	1161	1167	182	616	622	86	100	98	0	529	531	147	108	109	18	100	100	0	1.295	1.303	1.311	1.297	1.248	1.391	0.819	80	394	966	974	0.372	545	421	551	423	0
1	7	13	"sopB"	"STM1091"	3160	41470	100	694	700	85	613	618	82	50	11	0	1739	2194	1710	107	111	50	100	100	0	0.050	0.042	0.048	0.047	1.616	0.039	0.551	80	420	1713	2174	-4.333	81	1632	87	2087	0
1	8	13	"pipC"	"STM0375"	3340	41470	110	646	646	59	590	592	46	55	22	0	820	803	167	106	109	37	100	100	0	0.078	0.080	0.092	0.077	2.096	0.089	0.222	80	466	770	753	-3.672	56	714	56	697	0
1	9	13	"pipC"	"STM0375"	3510	41470	100	652	658	80	572	575	76	51	7	0	946	938	241	101	102	20	100	100	0	0.095	0.103	0.099	0.090	2.049	0.102	0.325	80	433	925	923	-3.401	80	845	86	837	0
1	10	13	"pipC"	"STM0375"	3690	41470	100	630	795	1261	560	561	43	60	37	0	1103	1138	439	99	101	17	100	100	0	0.070	0.226	0.077	0.070	2.592	1.694	0.187	80	430	1074	1274	-3.842	70	1004	235	1039	0
1	11	13	"ssrB"	"STM1391"	3860	41470	100	731	740	95	542	548	55	98	91	0	1387	1468	676	98	100	18	100	100	0	0.147	0.145	0.147	0.148	1.447	0.128	0.698	80	408	1478	1568	-2.770	189	1289	198	1370	0
1	12	13	"ssrB"	"STM1391"	4040	41470	110	815	821	106	526	538	147	91	46	0	2138	2156	691	98	100	19	100	100	0	0.142	0.143	0.142	0.143	1.397	0.135	0.637	80	466	2329	2353	-2.819	289	2040	295	2058	0
1	13	13	"lrp"	"STM0959"	4210	41470	110	933	952	198	519	530	147	95	77	0	904	991	359	96	98	24	100	100	0	0.512	0.484	0.496	0.465	1.455	0.544	0.580	80	439	1222	1328	-0.965	414	808	433	895	0
1	14	13	"lrp"	"STM0959"	4380	41470	110	1248	1249	223	510	515	61	100	100	0	1571	1585	441	96	98	25	100	100	0	0.500	0.496	0.496	0.498	1.192	0.492	0.913	80	438	2213	2228	-0.999	738	1475	739	1489	0
1	15	13	"gyrA"	"STM2272"	4550	41470	110	2539	2514	730	499	503	60	100	100	0	1158	1194	497	92	96	21	100	100	0	1.914	1.828	1.879	1.928	1.273	1.784	0.959	80	453	3106	3117	0.936	2040	1066	2015	1102	0
1	16	13	"gyrA"	"STM2272"	4730	41470	110	5576	5401	1990	489	492	38	100	100	0	2240	2220	888	93	95	19	100	100	0	2.369	2.309	2.323	2.320	1.236	2.314	0.977	80	483	7234	7039	1.244	5087	2147	4912	2127	0
1	17	13	"gyrA"	"STM2272"	4910	41470	100	3148	3208	1012	491	499	56	100	100	0	1884	2015	689	91	100	87	100	100	0	1.482	1.412	1.391	1.397	1.240	1.433	0.947	80	432	4450	4641	0.567	2657	1793	2717	1924	0
1	18	13	"csrA"	"STM2826"	5090	41470	110	739	749	110	491	498	67	97	86	0	667	630	181	89	94	67	100	100	0	0.429	0.477	0.475	0.453	1.397	0.476	0.813	80	468	826	799	-1.221	248	578	258	541	0
1	19	13	"crp"	"STM3466"	5260	41470	100	900	942	197	482	485	73	100	97	0	1580	1752	750	88	94	73	100	100	0	0.280	0.276	0.282	0.276	1.261	0.265	0.856	80	383	1910	2124	-1.836	418	1492	460	1664	0
1	20	13	"yhhP"	"STM3578"	5420	41470	100	710	725	110	467	465	67	100	90	0	749	813	390	89	93	45	100	100	0	0.368	0.356	0.352	0.361	1.469	0.324	0.635	80	382	903	982	-1.442	243	660	258	724	0
1	21	13	"yhhP"	"STM3578"	5590	41470	100	700	705	111	471	472	55	96	88	0	854	826	221	88	90	15	100	100	0	0.299	0.317	0.313	0.305	1.453	0.350	0.736	80	408	995	972	-1.742	229	766	234	738	0
1	22	13	"topA"	"STM1714"	5770	41480	100	911	1072	902	475	492	191	87	57	0	573	687	356	87	95	70	98	96	0	0.897	0.995	0.833	0.896	1.471	2.257	0.364	80	386	922	1197	-0.157	436	486	597	600	0
1	23	13	"topA"	"STM1714"	5940	41470	120	3376	3295	1964	479	485	74	98	98	0	4089	4038	2730	87	94	64	97	95	0	0.724	0.713	0.703	0.763	1.778	0.708	0.925	120	504	6899	6767	-0.466	2897	4002	2816	3951	0
1	24	13	"topA"	"STM1714"	6120	41470	90	1490	1964	1305	497	602	1195	34	13	0	1321	1717	1496	86	160	907	80	11	0	0.804	0.899	0.885	0.910	1.323	0.879	0.911	52	360	2228	3098	-0.315	993	1235	1467	1631	0
1	1	14	"ydhI"	"STM1443"	2120	41650	100	895	892	77	819	838	234	1	1	0	817	867	308	126	129	41	100	100	0	0.110	0.099	0.114	0.099	1.945	0.385	0.047	80	445	767	814	-3.185	76	691	73	741	0
1	2	14	"STMB2B.139A"	"Not LT2a93"	2280	41640	100	818	815	61	775	779	61	32	6	0	238	237	73	120	122	26	87	77	0	0.364	0.342	0.485	0.509	3.022	0.848	0.072	80	457	161	157	-1.456	43	118	40	117	-50
1	3	14	""	"STM3806"	2470	41640	90	736	742	71	727	742	203	1	0	0	710	699	147	117	149	395	90	7	0	0.015	0.026	0.067	0.058	2.793	0.075	0.023	52	376	602	597	-6.042	9	593	15	582	0
1	4	14	"pgtE"	"STM2395"	2650	41630	90	1426	1425	363	660	683	214	92	80	0	2790	2621	1093	116	157	401	100	92	0	0.286	0.305	0.300	0.295	1.387	0.305	0.926	52	371	3440	3270	-1.804	766	2674	765	2505	0
1	5	14	""	"STM3911"	2810	41640	100	586	583	51	620	623	52	2	0	0	300	293	86	110	115	43	92	82	0	-0.179	-0.202	0.126	0.133	2.908	16.739	0.007	80	451	156	146	Error	-34	190	-37	183	-50
1	6	14	"ygiY"	"STM3178"	2990	41640	80	638	639	47	622	622	42	26	5	0	464	479	179	105	107	17	100	100	0	0.045	0.045	0.095	0.093	2.838	0.565	0.380	52	307	375	391	-4.488	16	359	17	374	0
1	7	14	""	"STM2880"	3160	41650	100	1161	1145	180	599	601	48	97	97	0	504	478	148	104	108	49	97	93	0	1.405	1.460	1.425	1.513	1.388	1.393	0.833	80	452	962	920	0.491	562	400	546	374	0
1	8	14	"ssaU"	"STM1422"	3330	41650	100	637	659	121	573	595	230	10	3	0	472	809	1123	104	129	298	65	16	0	0.174	0.122	0.175	0.144	2.200	0.106	0.290	80	480	432	791	-2.524	64	368	86	705	0
1	9	14	"nrdE"	"STM2807"	3520	41640	70	600	601	43	563	608	342	0	0	0	138	162	75	99	148	433	0	0	0	0.949	0.603	1.136	1.198	3.239	0.749	0.934	32	224	76	101	-0.076	37	39	38	63	0
1	10	14	"cadA"	"STM2559"	3670	41640	100	549	549	38	554	559	76	2	0	0	119	126	38	97	98	18	56	25	0	-0.227	-0.172	1.526	2.017	4.173	34.894	0.004	80	447	17	24	Error	-5	22	-5	29	-50
1	11	14	"thiL"	"STM0419"	3850	41640	100	544	548	37	538	540	52	11	1	0	108	113	21	98	102	58	1	0	0	0.600	0.667	1.250	1.469	4.571	45.275	0.002	80	462	16	25	-0.737	6	10	10	15	-50
1	12	14	"hin"	"STM2772"	4030	41640	90	606	639	121	524	529	58	67	28	0	1754	2533	2492	98	105	72	100	100	0	0.050	0.047	0.050	0.048	1.730	0.043	0.541	52	362	1738	2550	-4.336	82	1656	115	2435	0
1	13	14	""	"STM3166"	4200	41640	100	749	750	72	516	519	47	100	98	0	2259	2306	599	96	99	32	100	100	0	0.108	0.106	0.106	0.105	1.269	0.108	0.754	80	452	2396	2444	-3.215	233	2163	234	2210	0
1	14	14	"yjjY"	"STM4599"	4380	41640	100	1040	1137	443	504	508	64	100	100	0	410	447	257	93	96	19	100	98	0	1.691	1.788	1.800	1.828	1.358	1.798	0.935	80	452	853	987	0.758	536	317	633	354	0
1	15	14	"ybaN"	"STM0482"	4560	41640	100	586	586	54	493	501	97	47	0	0	1156	1134	352	91	96	45	100	100	0	0.087	0.089	0.091	0.083	1.736	0.136	0.134	80	440	1158	1136	-3.517	93	1065	93	1043	0
1	16	14	""	"STM0571"	4730	41640	100	807	830	181	490	493	41	100	98	0	2842	3189	1445	91	92	24	100	100	0	0.115	0.110	0.106	0.106	1.362	0.107	0.872	80	428	3068	3438	-3.117	317	2751	340	3098	0
1	17	14	"yaiU"	"STM0373"	4900	41650	110	991	1255	785	487	492	52	100	100	0	2031	2771	2218	90	92	45	100	100	0	0.260	0.286	0.264	0.266	1.300	0.303	0.870	80	497	2445	3449	-1.945	504	1941	768	2681	0
1	18	14	""	"STM3653"	5070	41650	110	652	658	61	485	488	42	100	97	0	2458	2450	657	88	88	16	100	100	0	0.070	0.073	0.074	0.072	1.329	0.068	0.645	80	498	2537	2535	-3.827	167	2370	173	2362	0
1	19	14	"EMPTY"	"EMPTY"	5240	41640	100	473	477	37	484	486	46	6	2	0	99	105	38	86	91	69	6	2	0	-0.846	-0.368	1.393	1.547	4.797	26.155	0.001	80	429	2	12	Error	-11	13	-7	19	-75
1	20	14	"EMPTY"	"EMPTY"	5410	41640	100	489	492	42	482	484	46	21	5	0	87	90	17	86	86	15	18	6	0	7.000	2.500	2.000	2.366	3.789	27.544	0.007	80	440	8	14	2.807	7	1	10	4	-75
1	21	14	"EMPTY"	"EMPTY"	5590	41640	100	489	485	40	483	485	58	5	0	0	87	86	15	87	99	145	0	0	0	100000.000	-2.000	1.833	2.115	2.954	4.695	0.310	80	440	6	1	16.610	6	0	2	-1	-75
1	22	14	"EMPTY"	"EMPTY"	5760	41640	100	515	518	48	503	509	60	13	1	0	87	90	16	88	106	160	0	0	0	-12.000	7.500	2.789	2.695	4.543	0.086	0.060	80	427	11	17	Error	12	-1	15	2	-75
1	23	14	"EMPTY"	"EMPTY"	5940	41640	100	498	498	43	490	501	92	3	0	0	94	96	27	88	96	74	2	1	0	1.333	1.000	1.893	1.908	3.398	1.927	0.407	80	420	14	16	0.415	8	6	8	8	-75
1	24	14	"EMPTY"	"EMPTY"	6110	41640	100	498	698	1418	492	501	87	10	6	0	100	106	41	86	91	53	8	3	0	0.429	10.300	2.394	2.467	5.002	44.555	0.196	80	484	20	226	-1.222	6	14	206	20	-75
2	1	1	""	"STM0721"	6680	39390	120	609	624	83	547	554	87	31	8	0	3061	3276	1555	97	100	23	100	100	0	0.021	0.024	0.026	0.027	1.720	0.023	0.146	120	586	3026	3256	-5.579	62	2964	77	3179	0
2	2	1	"dnaC"	"STM4543"	6850	39380	120	906	898	122	542	547	43	99	97	0	2008	1955	664	98	100	19	100	100	0	0.191	0.192	0.189	0.191	1.498	0.175	0.818	120	474	2274	2213	-2.392	364	1910	356	1857	0
2	3	1	"gph"	"STM3482"	7020	39380	120	846	857	137	540	547	57	98	95	0	1519	1492	452	98	103	42	100	99	0	0.215	0.227	0.207	0.222	1.583	0.216	0.781	120	506	1727	1711	-2.215	306	1421	317	1394	0
2	4	1	""	"STM3547"	7200	39380	120	1044	1146	431	538	564	256	93	48	0	6005	6765	4361	98	112	174	100	100	0	0.086	0.091	0.091	0.089	1.253	0.090	0.913	120	499	6413	7275	-3.545	506	5907	608	6667	0
2	5	1	""	"STM3259"	7360	39370	120	660	691	119	536	572	298	8	2	0	2361	2546	1283	100	116	175	100	100	0	0.055	0.063	0.058	0.058	1.597	0.062	0.550	120	512	2385	2601	-4.189	124	2261	155	2446	0
2	6	1	"yqjC"	"STM3228"	7540	39370	120	859	864	133	540	556	168	88	41	0	2199	2177	653	97	103	44	100	99	0	0.152	0.156	0.158	0.150	1.460	0.159	0.786	120	514	2421	2404	-2.720	319	2102	324	2080	0
2	7	1	""	"STM2545"	7710	39380	120	1899	1895	394	535	547	88	100	100	0	1410	1400	327	97	101	35	100	100	0	1.039	1.044	1.039	1.032	1.276	1.078	0.900	120	469	2677	2663	0.055	1364	1313	1360	1303	0
2	8	1	"gltL"	"STM0662"	7880	39380	130	791	828	188	529	549	176	87	17	0	3181	3461	1976	97	101	29	100	100	0	0.085	0.089	0.087	0.088	1.412	0.082	0.693	120	570	3346	3663	-3.557	262	3084	299	3364	0
2	9	1	"asnB"	"STM0680"	8070	39380	120	748	758	155	538	567	233	30	1	0	1357	1346	407	96	99	32	100	98	0	0.167	0.176	0.167	0.171	1.726	0.166	0.395	120	484	1471	1470	-2.586	210	1261	220	1250	0
2	10	1	"nagE"	"STM0685"	8230	39370	120	831	845	110	537	554	158	91	39	0	1705	1807	593	93	98	33	100	99	0	0.182	0.180	0.184	0.178	1.364	0.168	0.774	120	524	1906	2022	-2.455	294	1612	308	1714	0
2	11	1	"barA"	"STM2958"	8410	39370	120	668	677	78	534	541	66	86	51	0	1347	1388	501	93	96	26	100	100	0	0.107	0.110	0.104	0.105	1.574	0.103	0.472	120	507	1388	1438	-3.226	134	1254	143	1295	0
2	12	1	"eutA"	"STM2459"	8580	39370	120	610	608	55	535	547	154	5	0	0	831	866	350	94	106	200	98	87	0	0.102	0.095	0.099	0.091	2.158	0.081	0.259	120	498	812	845	-3.297	75	737	73	772	0
2	13	1	"yigN"	"STM3969"	8760	39370	120	1543	1568	325	535	547	158	98	97	0	5138	5046	1332	92	106	202	100	100	0	0.200	0.209	0.206	0.204	1.379	0.205	0.838	120	489	6054	5987	-2.324	1008	5046	1033	4954	0
2	14	1	"metE"	"STM3965"	8930	39380	130	1431	1466	323	531	535	60	100	99	0	5071	5135	2050	92	95	20	100	100	0	0.181	0.185	0.182	0.193	1.433	0.169	0.875	120	512	5879	5978	-2.468	900	4979	935	5043	0
2	15	1	"pldB"	"STM3961"	9100	39380	130	1646	1733	434	523	526	46	100	100	0	3284	3228	973	94	96	18	100	100	0	0.352	0.386	0.360	0.396	1.599	0.367	0.841	120	535	4313	4344	-1.506	1123	3190	1210	3134	0
2	16	1	"pldA"	"STM3957"	9280	39370	120	1502	1628	688	526	530	52	100	99	0	5620	5577	1842	94	99	46	100	100	0	0.177	0.201	0.182	0.187	1.357	0.214	0.806	120	511	6502	6585	-2.501	976	5526	1102	5483	0
2	17	1	"yigF"	"STM3953"	9460	39370	130	864	956	363	523	533	79	95	94	0	3227	3011	936	94	103	114	99	99	0	0.109	0.148	0.120	0.131	1.681	0.147	0.600	120	533	3474	3350	-3.200	341	3133	433	2917	0
2	18	1	"xerC"	"STM3949"	9630	39370	120	1510	1531	399	524	531	76	100	98	0	4058	3861	1130	94	96	27	100	99	0	0.249	0.267	0.263	0.267	1.479	0.260	0.843	120	513	4950	4774	-2.007	986	3964	1007	3767	0
2	19	1	"sgaH"	"STM4386"	9810	39370	110	822	824	110	529	639	2145	0	0	0	1488	1649	651	92	175	1480	46	2	0	0.210	0.189	0.195	0.193	1.381	0.178	0.723	80	467	1689	1852	-2.252	293	1396	295	1557	0
2	20	1	"ytfG"	"STM4401"	9970	39390	90	571	1838	6592	527	540	89	26	9	0	328	473	551	93	100	35	100	100	0	0.187	3.450	0.203	0.235	4.200	12.865	0.643	52	336	279	1691	-2.417	44	235	1311	380	0
2	21	1	"ytfP"	"STM4411"	10160	39370	110	841	885	195	532	537	65	100	95	0	679	757	346	94	96	23	100	100	0	0.528	0.532	0.525	0.533	1.394	0.551	0.862	80	498	894	1016	-0.921	309	585	353	663	0
2	22	1	""	"STM4419"	10330	39380	120	618	628	84	528	536	57	72	33	0	954	978	491	94	97	22	98	98	0	0.105	0.113	0.109	0.121	2.325	0.106	0.354	120	528	950	984	-3.256	90	860	100	884	0
2	23	1	""	"STM4423"	10510	39380	110	577	584	51	532	543	76	32	3	0	424	455	227	94	97	26	100	98	0	0.136	0.144	0.161	0.161	3.057	0.105	0.043	80	454	375	413	-2.874	45	330	52	361	0
2	24	1	""	"STM4427"	10680	39380	110	588	616	156	528	538	93	25	5	0	372	404	154	93	95	21	100	98	0	0.215	0.283	0.211	0.232	2.745	0.337	0.086	80	512	339	399	-2.217	60	279	88	311	0
2	1	2	"clpP"	"STM0448"	6670	39550	110	997	1037	275	541	543	58	100	97	0	543	598	277	98	100	22	100	98	0	1.025	0.992	1.000	1.029	1.385	1.011	0.854	80	435	901	996	0.035	456	445	496	500	0
2	2	2	"nrdG"	"STM4451"	6850	39550	120	968	991	233	540	546	83	96	87	0	961	1059	528	99	101	23	100	99	0	0.497	0.470	0.481	0.490	1.681	0.449	0.890	120	397	1290	1411	-1.010	428	862	451	960	0
2	3	2	"phoQ"	"STM1230"	7010	39550	110	1334	1317	302	538	550	124	100	98	0	2185	2216	864	98	108	104	100	100	0	0.381	0.368	0.361	0.370	1.245	0.363	0.934	80	373	2883	2897	-1.391	796	2087	779	2118	0
2	4	2	"coaA"	"STM4139"	7190	39550	110	925	946	158	537	551	149	93	77	0	3722	3872	1614	99	111	109	100	100	0	0.107	0.108	0.110	0.111	1.286	0.100	0.606	80	432	4011	4182	-3.223	388	3623	409	3773	0
2	5	2	"thiE"	"STM4163"	7360	39550	110	662	669	69	529	548	197	21	0	0	1533	1535	441	100	107	56	100	100	0	0.093	0.098	0.102	0.094	1.458	0.100	0.089	80	424	1566	1575	-3.430	133	1433	140	1435	0
2	6	2	"nfi"	"STM4168"	7540	39550	110	779	783	123	525	538	179	66	22	0	2054	2179	947	98	101	25	100	100	0	0.130	0.124	0.117	0.124	1.517	0.121	0.859	80	391	2210	2339	-2.945	254	1956	258	2081	0
2	7	2	"hopD"	"STM3442"	7700	39550	120	2654	2704	708	529	537	74	100	99	0	2644	2734	920	96	101	36	100	100	0	0.834	0.824	0.842	0.824	1.273	0.810	0.919	120	393	4673	4813	-0.262	2125	2548	2175	2638	0
2	8	2	"stfD"	"STM0197"	7870	39550	110	720	740	118	525	537	79	93	68	0	1247	1235	353	95	101	38	100	100	0	0.169	0.189	0.173	0.176	1.487	0.178	0.623	80	369	1347	1355	-2.563	195	1152	215	1140	0
2	9	2	"eutP"	"STM2469"	8050	39550	120	621	664	161	528	543	162	20	7	0	1512	1810	1268	95	100	34	100	100	0	0.066	0.079	0.072	0.070	1.835	0.095	0.245	120	418	1510	1851	-3.929	93	1417	136	1715	0
2	10	2	"eutM"	"STM2465"	8200	39550	90	607	639	107	544	558	184	13	3	0	808	1170	1026	97	107	44	100	100	0	0.089	0.089	0.093	0.091	2.007	0.095	0.062	52	314	774	1168	-3.496	63	711	95	1073	0
2	11	2	"prpR"	"STM0367"	8400	39540	110	583	591	60	537	548	109	15	2	0	479	540	289	97	102	34	100	100	0	0.120	0.122	0.139	0.131	2.215	0.162	0.072	80	453	428	497	-3.054	46	382	54	443	0
2	12	2	"prpE"	"STM0371"	8580	39550	120	706	712	96	535	555	188	38	2	0	2603	2629	812	95	109	217	99	98	0	0.068	0.070	0.069	0.065	1.599	0.065	0.319	120	424	2679	2711	-3.874	171	2508	177	2534	0
2	13	2	"sodA"	"STM4055"	8750	39550	120	1176	1155	207	533	553	190	98	85	0	1782	1748	633	93	110	228	98	93	0	0.381	0.376	0.366	0.395	1.511	0.377	0.833	120	385	2332	2277	-1.393	643	1689	622	1655	0
2	14	2	"sicP"	"STM2879"	8920	39550	120	2470	2468	711	523	534	95	100	99	0	1555	1514	463	92	95	29	99	99	0	1.331	1.368	1.404	1.326	1.386	1.435	0.904	120	383	3410	3367	0.412	1947	1463	1945	1422	0
2	15	2	"fabD"	"STM1194"	9100	39550	120	3558	3496	1007	511	517	44	100	100	0	919	882	245	93	95	20	99	99	0	3.689	3.783	3.688	3.769	1.523	4.055	0.878	120	407	3873	3774	1.883	3047	826	2985	789	0
2	16	2	"nuoH"	"STM2322"	9280	39550	120	923	956	189	513	520	50	100	100	0	6198	6556	2956	95	98	41	100	100	0	0.067	0.069	0.068	0.071	1.451	0.063	0.866	120	401	6513	6904	-3.896	410	6103	443	6461	0
2	17	2	"dacD"	"STM2062"	9450	39550	130	877	903	262	523	527	51	98	96	0	2067	2088	765	94	97	43	100	99	0	0.179	0.191	0.173	0.183	1.493	0.184	0.638	120	410	2327	2374	-2.479	354	1973	380	1994	0
2	18	2	"pefC"	"PSLT017"	9610	39550	120	622	628	71	537	555	86	48	12	0	1332	1307	584	94	98	44	99	99	0	0.069	0.075	0.078	0.078	1.940	0.070	0.326	120	400	1323	1304	-3.864	85	1238	91	1213	0
2	19	2	"yjbA"	"STM4226"	9790	39550	120	726	757	172	540	668	2220	0	0	0	1336	1509	875	93	181	1532	20	5	0	0.150	0.153	0.149	0.143	1.594	1.460	0.749	120	436	1429	1633	-2.740	186	1243	217	1416	0
2	20	2	"asd"	"STM3539"	9970	39550	120	764	788	114	528	652	2254	0	0	0	2135	2148	945	91	187	1558	64	14	0	0.115	0.126	0.127	0.130	1.478	0.114	0.748	120	423	2280	2317	-3.115	236	2044	260	2057	0
2	21	2	"stpA"	"STM2799"	10140	39560	120	1437	1470	437	530	538	63	99	99	0	683	727	381	92	95	24	100	99	0	1.535	1.480	1.517	1.527	1.398	1.406	0.854	120	421	1498	1575	0.618	907	591	940	635	0
2	22	2	"leuB"	"STM0112"	10310	39550	120	708	723	96	533	544	80	94	59	0	1908	1926	611	94	100	75	100	100	0	0.096	0.104	0.097	0.098	1.607	0.095	0.459	120	416	1989	2022	-3.374	175	1814	190	1832	0
2	23	2	"prgJ"	"STM2872"	10490	39550	120	774	803	208	527	539	76	90	78	0	1582	1795	1387	93	99	73	99	99	0	0.166	0.162	0.158	0.170	1.521	0.149	0.784	120	437	1736	1978	-2.592	247	1489	276	1702	0
2	24	2	"smvA"	"STM1574"	10670	39550	120	669	677	89	532	537	64	83	56	0	375	415	378	93	94	20	96	91	0	0.486	0.450	0.506	0.508	2.225	0.263	0.217	120	545	419	467	-1.042	137	282	145	322	0
2	1	3	"hupB"	"STM0451"	6660	39730	120	870	888	167	532	539	61	97	95	0	634	676	323	95	98	20	99	99	0	0.627	0.613	0.613	0.618	1.386	0.572	0.787	120	568	877	937	-0.673	338	539	356	581	0
2	2	3	"hisM"	"STM2352"	6830	39720	110	781	840	203	538	554	134	91	40	0	2948	3170	1274	99	107	58	100	100	0	0.085	0.098	0.083	0.088	1.510	0.091	0.483	80	394	3092	3373	-3.551	243	2849	302	3071	0
2	3	3	"rimM"	"STM2675"	7010	39730	120	3782	4039	1773	534	552	139	100	99	0	769	805	392	98	107	53	97	96	0	4.841	4.958	4.875	5.242	1.646	5.159	0.869	120	479	3919	4212	2.275	3248	671	3505	707	0
2	4	3	"fruR"	"STM0118"	7180	39730	100	930	1086	459	533	540	124	100	92	0	757	880	393	96	104	105	100	100	0	0.601	0.705	0.604	0.641	1.440	0.839	0.756	80	356	1058	1337	-0.736	397	661	553	784	0
2	5	3	"asrA"	"STM2548"	7350	39730	120	694	738	208	530	538	77	94	55	0	2346	2433	868	96	101	41	100	100	0	0.073	0.089	0.074	0.080	1.901	0.078	0.295	120	458	2414	2545	-3.778	164	2250	208	2337	0
2	6	3	"entD"	"STM0584"	7530	39730	120	1039	1067	215	532	538	53	100	99	0	2144	2230	743	96	102	42	100	99	0	0.248	0.251	0.235	0.253	1.427	0.242	0.570	120	425	2555	2669	-2.014	507	2048	535	2134	0
2	7	3	"cbiL"	"STM2024"	7690	39720	110	727	740	92	534	537	44	100	97	0	1813	1862	464	97	103	39	100	100	0	0.112	0.117	0.114	0.112	1.363	0.116	0.773	80	377	1909	1971	-3.152	193	1716	206	1765	0
2	8	3	"cbiO"	"STM2020"	7870	39730	120	673	685	76	528	537	89	84	31	0	2190	2175	731	96	106	70	100	98	0	0.069	0.076	0.074	0.074	1.661	0.068	0.592	120	428	2239	2236	-3.852	145	2094	157	2079	0
2	9	3	"umuC"	"STM1997"	8040	39730	120	845	876	148	525	532	87	98	94	0	1945	2239	1041	96	100	58	99	98	0	0.173	0.164	0.167	0.171	1.485	0.149	0.752	120	415	2169	2494	-2.531	320	1849	351	2143	0
2	10	3	"uhpC"	"STM3788"	8220	39730	120	685	692	68	527	532	60	96	80	0	1473	1480	460	95	100	27	100	100	0	0.115	0.119	0.115	0.119	1.463	0.108	0.663	120	456	1536	1550	-3.125	158	1378	165	1385	0
2	11	3	"trpB"	"STM1726"	8390	39730	120	705	722	97	532	543	109	85	30	0	987	995	437	93	95	21	100	100	0	0.194	0.211	0.198	0.215	1.632	0.190	0.598	120	457	1067	1092	-2.370	173	894	190	902	0
2	12	3	"rpsL"	"STM3448"	8570	39730	120	2981	3144	874	529	541	104	100	100	0	337	349	113	92	94	23	99	99	0	10.008	10.175	10.395	10.625	1.387	10.255	0.888	120	407	2697	2872	3.323	2452	245	2615	257	0
2	13	3	"phnR"	"STM0430"	8750	39730	120	1634	1604	456	528	540	86	100	97	0	2621	2639	1069	92	112	193	98	97	0	0.437	0.422	0.421	0.435	1.618	0.404	0.822	120	435	3635	3623	-1.193	1106	2529	1076	2547	0
2	14	3	""	"STM4157"	8930	39720	110	1021	1023	238	522	534	92	100	96	0	6533	6636	2546	92	119	243	100	100	0	0.077	0.077	0.073	0.075	1.418	0.073	0.848	80	401	6940	7045	-3.690	499	6441	501	6544	0
2	15	3	""	"STM0345"	9090	39730	110	862	863	123	517	523	62	97	95	0	2495	2557	851	92	95	21	100	100	0	0.144	0.140	0.142	0.137	1.319	0.132	0.795	80	387	2748	2811	-2.800	345	2403	346	2465	0
2	16	3	""	"STM2453"	9260	39730	120	947	965	136	514	521	63	99	99	0	5675	5668	1508	93	102	88	100	100	0	0.078	0.081	0.079	0.081	1.455	0.078	0.879	120	456	6015	6026	-3.688	433	5582	451	5575	0
2	17	3	"ychA"	"STM1773"	9440	39720	110	1066	1067	155	521	526	46	100	100	0	4591	4644	1196	92	102	94	100	100	0	0.121	0.120	0.117	0.118	1.256	0.117	0.890	80	391	5044	5098	-3.045	545	4499	546	4552	0
2	18	3	"orf408"	"STM1382"	9610	39730	100	851	871	155	543	560	80	93	88	0	3305	3579	1565	91	102	72	100	100	0	0.096	0.094	0.095	0.093	1.489	0.090	0.745	80	384	3522	3816	-3.383	308	3214	328	3488	0
2	19	3	"traR"	"PSLT085"	9790	39730	120	714	722	95	548	566	95	85	34	0	1928	2035	924	92	103	67	99	99	0	0.090	0.090	0.089	0.087	1.503	0.075	0.387	120	465	2002	2117	-3.467	166	1836	174	1943	0
2	20	3	""	"Not LT2a85"	9950	39720	110	815	837	147	529	536	72	98	93	0	3407	3741	1623	94	127	220	100	100	0	0.086	0.084	0.082	0.083	1.519	0.078	0.625	80	375	3599	3955	-3.534	286	3313	308	3647	0
2	21	3	"trbC"	"PSLT094"	10130	39730	120	751	755	103	531	539	75	93	80	0	4598	4699	1680	92	119	201	99	99	0	0.049	0.049	0.048	0.048	1.573	0.046	0.607	120	452	4726	4831	-4.356	220	4506	224	4607	0
2	22	3	"traQ"	"PSLT098"	10310	39730	110	684	695	86	529	536	60	96	66	0	2740	2874	956	94	101	58	100	100	0	0.059	0.060	0.054	0.056	1.523	0.056	0.589	80	407	2801	2946	-4.093	155	2646	166	2780	0
2	23	3	"traS"	"PSLT102"	10490	39740	120	1327	1351	256	527	533	53	99	99	0	4159	4316	1981	93	101	58	99	98	0	0.197	0.195	0.203	0.214	1.645	0.166	0.818	120	465	4866	5047	-2.346	800	4066	824	4223	0
2	24	3	""	"PSLT107"	10650	39730	110	2294	2330	604	532	539	68	100	100	0	1159	1199	492	90	93	20	100	100	0	1.648	1.621	1.741	1.686	1.622	1.769	0.720	80	443	2831	2907	0.721	1762	1069	1798	1109	0
2	1	4	""	"STM2736"	6650	39900	110	607	616	50	527	558	331	0	0	0	1110	1172	477	93	98	45	100	100	0	0.079	0.082	0.082	0.081	1.726	0.073	0.178	80	477	1097	1168	-3.668	80	1017	89	1079	0
2	2	4	""	"STM2712"	6830	39900	110	631	642	77	529	543	102	48	7	0	2076	2205	809	97	110	67	100	100	0	0.052	0.054	0.050	0.049	1.711	0.049	0.233	80	452	2081	2221	-4.278	102	1979	113	2108	0
2	3	4	""	"STM1612"	7000	39900	110	958	975	238	526	543	131	95	70	0	3996	3952	1792	98	104	40	100	100	0	0.111	0.117	0.114	0.112	1.381	0.119	0.732	80	398	4330	4303	-3.174	432	3898	449	3854	0
2	4	4	""	"STM1607"	7180	39900	110	1173	1204	307	526	534	88	100	100	0	1914	1983	853	96	99	31	100	100	0	0.356	0.359	0.354	0.358	1.217	0.351	0.944	80	439	2465	2565	-1.491	647	1818	678	1887	0
2	5	4	"ycjI"	"STM1680"	7350	39900	110	1534	1540	487	524	534	84	100	93	0	2130	2179	1026	95	102	50	100	100	0	0.496	0.488	0.488	0.486	1.274	0.498	0.922	80	392	3045	3100	-1.011	1010	2035	1016	2084	0
2	6	4	""	"STM1676"	7530	39900	120	1209	1270	381	530	540	62	99	97	0	3648	3812	1811	97	106	54	100	99	0	0.191	0.199	0.195	0.200	1.421	0.194	0.876	120	435	4230	4455	-2.387	679	3551	740	3715	0
2	7	4	"frr"	"STM0219"	7700	39900	110	1592	1598	382	529	535	56	100	100	0	1509	1603	527	98	102	40	100	100	0	0.753	0.710	0.717	0.704	1.201	0.717	0.958	80	383	2474	2574	-0.409	1063	1411	1069	1505	0
2	8	4	"mesJ"	"STM0236"	7860	39900	120	1609	1669	456	526	536	92	98	98	0	3996	4219	1516	96	106	95	100	100	0	0.278	0.277	0.271	0.271	1.374	0.274	0.934	120	415	4983	5266	-1.848	1083	3900	1143	4123	0
2	9	4	"pfs"	"STM0207"	8040	39900	110	1258	1233	206	525	536	95	100	100	0	2030	1893	628	94	99	61	100	98	0	0.379	0.394	0.412	0.412	1.311	0.382	0.891	80	378	2669	2507	-1.401	733	1936	708	1799	0
2	10	4	"yeeA"	"STM2060"	8210	39900	110	789	848	167	522	526	44	100	98	0	837	1058	559	94	96	19	100	100	0	0.359	0.338	0.334	0.343	1.397	0.309	0.848	80	418	1010	1290	-1.477	267	743	326	964	0
2	11	4	"vsr"	"STM1991"	8390	39900	110	749	747	88	524	531	58	96	87	0	1099	1188	467	93	98	48	100	100	0	0.224	0.204	0.203	0.204	1.416	0.201	0.474	80	426	1231	1318	-2.161	225	1006	223	1095	0
2	12	4	"fixB"	"STM0076"	8570	39900	120	711	709	107	525	532	59	89	73	0	2347	2574	1356	92	95	46	99	98	0	0.082	0.074	0.072	0.075	1.790	0.066	0.672	120	419	2441	2666	-3.600	186	2255	184	2482	0
2	13	4	""	"STM4192"	8730	39900	110	756	760	115	526	531	51	97	93	0	2831	2783	909	92	94	24	100	100	0	0.084	0.087	0.081	0.084	1.489	0.084	0.714	80	380	2969	2925	-3.574	230	2739	234	2691	0
2	14	4	"dgkA"	"STM4236"	8910	39900	110	794	796	107	527	535	63	98	96	0	2232	2283	775	91	118	226	100	100	0	0.125	0.123	0.119	0.122	1.357	0.119	0.822	80	464	2408	2461	-3.003	267	2141	269	2192	0
2	15	4	"tyrB"	"STM4248"	9080	39900	110	795	910	465	526	533	73	98	97	0	1939	2054	918	91	101	136	100	100	0	0.146	0.196	0.157	0.169	1.547	0.216	0.504	80	425	2117	2347	-2.780	269	1848	384	1963	0
2	16	4	"lysC"	"STM4220"	9250	39900	110	917	940	136	523	528	67	100	100	0	1821	2098	723	91	93	17	100	100	0	0.228	0.208	0.207	0.210	1.280	0.198	0.794	80	426	2124	2424	-2.135	394	1730	417	2007	0
2	17	4	"glk"	"STM2403"	9440	39900	120	930	954	177	526	533	72	100	95	0	2957	3037	1185	91	99	84	99	99	0	0.141	0.145	0.144	0.148	1.462	0.138	0.812	120	499	3270	3374	-2.827	404	2866	428	2946	0
2	18	4	"yfcB"	"STM2385"	9610	39910	100	871	910	160	530	540	64	100	98	0	809	879	319	88	94	30	100	100	0	0.473	0.480	0.475	0.481	1.317	0.463	0.810	80	377	1062	1171	-1.080	341	721	380	791	0
2	19	4	"ybdA"	"STM0593"	9780	39910	110	756	770	105	535	547	82	96	76	0	860	916	355	88	93	32	100	100	0	0.286	0.284	0.270	0.283	1.410	0.247	0.565	80	413	993	1063	-1.805	221	772	235	828	0
2	20	4	"ybaM"	"STM0480"	9960	39900	100	677	689	87	535	539	69	95	52	0	764	802	287	92	104	93	100	100	0	0.211	0.217	0.196	0.211	1.764	0.187	0.506	80	432	814	864	-2.243	142	672	154	710	0
2	21	4	"ybbO"	"STM0505"	10140	39900	100	676	684	95	539	541	68	85	50	0	927	1048	363	91	94	43	100	100	0	0.164	0.152	0.139	0.140	1.650	0.148	0.394	80	389	973	1102	-2.609	137	836	145	957	0
2	22	4	"purK"	"STM0533"	10310	39900	110	1016	1077	293	537	540	53	100	100	0	1048	1132	475	94	97	47	100	100	0	0.502	0.520	0.505	0.515	1.437	0.510	0.783	80	439	1433	1578	-0.994	479	954	540	1038	0
2	23	4	"rfbI"	"STM0559"	10480	39910	110	706	711	83	535	539	59	93	71	0	1440	1601	685	95	97	28	100	100	0	0.127	0.117	0.114	0.115	1.719	0.103	0.631	80	420	1516	1682	-2.976	171	1345	176	1506	0
2	24	4	"ybdK"	"STM0583"	10660	39900	110	1732	1754	402	530	533	53	100	100	0	2681	2701	907	91	95	27	100	100	0	0.464	0.469	0.467	0.478	1.233	0.470	0.942	80	508	3792	3834	-1.108	1202	2590	1224	2610	0
2	1	5	"yhhY"	"STM3546"	6660	40070	110	887	912	216	521	631	1787	0	0	0	1338	1432	660	94	125	519	92	55	0	0.294	0.292	0.295	0.271	1.671	0.315	0.765	80	464	1610	1729	-1.765	366	1244	391	1338	0
2	2	5	""	"STM0951"	6830	40070	110	650	653	71	521	531	107	61	13	0	1349	1312	471	96	121	100	100	97	0	0.103	0.109	0.108	0.107	1.647	0.110	0.402	80	419	1382	1348	-3.280	129	1253	132	1216	0
2	3	5	"nanK"	"STM3336"	7000	40070	120	651	655	75	517	530	107	65	12	0	1977	1902	750	97	116	92	99	97	0	0.071	0.076	0.072	0.072	1.796	0.068	0.558	120	454	2014	1943	-3.810	134	1880	138	1805	0
2	4	5	"yrbC"	"STM3310"	7170	40070	110	967	967	131	522	524	45	100	100	0	1840	1820	432	93	95	23	100	100	0	0.255	0.258	0.255	0.255	1.296	0.259	0.903	80	401	2192	2172	-1.973	445	1747	445	1727	0
2	5	5	"greA"	"STM3299"	7350	40080	120	2396	2418	629	520	523	48	99	99	0	1610	1539	498	93	96	24	99	99	0	1.237	1.313	1.305	1.366	1.497	1.323	0.920	120	452	3393	3344	0.306	1876	1517	1898	1446	0
2	6	5	"rpsO"	"STM3283"	7510	40070	110	1423	1330	345	516	529	103	100	97	0	446	407	117	93	97	24	98	97	0	2.569	2.592	2.614	2.588	1.354	2.766	0.873	80	383	1260	1128	1.361	907	353	814	314	0
2	7	5	"yghB"	"STM3162"	7690	40070	110	926	946	157	525	551	259	87	30	0	1064	1118	335	95	102	46	100	98	0	0.414	0.412	0.406	0.406	1.324	0.515	0.361	80	431	1370	1444	-1.273	401	969	421	1023	0
2	8	5	""	"STM3136"	7870	40080	130	806	905	319	520	541	241	60	28	0	2034	3207	3046	95	112	149	100	100	0	0.147	0.124	0.137	0.134	1.697	0.105	0.419	120	447	2225	3497	-2.761	286	1939	385	3112	0
2	9	5	"yggV"	"STM3103"	8040	40070	120	1029	1030	218	524	531	54	99	96	0	2080	2100	964	94	109	150	97	96	0	0.254	0.252	0.251	0.262	1.636	0.220	0.827	120	432	2491	2512	-1.976	505	1986	506	2006	0
2	10	5	"sprT"	"STM3092"	8210	40070	110	889	921	164	522	527	44	98	97	0	940	958	387	93	96	26	100	100	0	0.433	0.461	0.461	0.468	1.477	0.446	0.852	80	419	1214	1264	-1.207	367	847	399	865	0
2	11	5	""	"STM3072"	8380	40080	110	622	622	47	518	528	56	81	41	0	1197	1297	485	93	99	51	100	100	0	0.094	0.086	0.082	0.085	1.803	0.069	0.337	80	453	1208	1308	-3.408	104	1104	104	1204	0
2	12	5	"ygfE"	"STM3060"	8560	40070	110	1549	1537	458	519	528	61	100	100	0	352	362	129	92	98	49	98	91	0	3.962	3.770	3.841	3.821	1.292	3.889	0.825	80	432	1290	1288	1.986	1030	260	1018	270	0
2	13	5	"ansA"	"STM1294"	8730	40070	110	647	662	80	521	525	60	87	53	0	1184	1217	399	91	93	19	100	100	0	0.115	0.125	0.122	0.117	1.562	0.126	0.590	80	429	1219	1267	-3.117	126	1093	141	1126	0
2	14	5	"pfkB"	"STM1326"	8900	40070	90	795	809	139	522	527	58	98	92	0	1322	1475	741	91	97	32	100	100	0	0.222	0.207	0.210	0.212	1.472	0.189	0.748	52	349	1504	1671	-2.173	273	1231	287	1384	0
2	15	5	"ydiK"	"STM1364"	9080	40070	100	675	681	78	521	529	64	91	61	0	690	750	294	89	94	29	100	100	0	0.256	0.242	0.241	0.228	1.741	0.233	0.711	80	418	755	821	-1.964	154	601	160	661	0
2	16	5	"cfa"	"STM1427"	9260	40080	100	869	894	179	526	529	55	100	96	0	1254	1254	505	87	89	16	100	100	0	0.294	0.315	0.303	0.307	1.396	0.299	0.815	80	396	1510	1535	-1.767	343	1167	368	1167	0
2	17	5	"ydhM"	"STM1437"	9430	40070	110	997	1052	249	531	543	81	100	98	0	1143	1391	667	89	92	20	100	100	0	0.442	0.400	0.398	0.408	1.325	0.379	0.860	80	420	1520	1823	-1.177	466	1054	521	1302	0
2	18	5	"nth"	"STM1453"	9610	40080	110	735	735	105	531	538	58	91	85	0	1065	1161	617	89	94	30	100	100	0	0.209	0.190	0.193	0.209	1.586	0.166	0.750	80	398	1180	1276	-2.258	204	976	204	1072	0
2	19	5	"ugpA"	"STM3556"	9780	40080	120	699	807	1012	526	535	64	90	69	0	2189	2061	1057	88	94	33	99	97	0	0.082	0.142	0.085	0.103	2.371	0.277	0.159	120	418	2274	2254	-3.602	173	2101	281	1973	0
2	20	5	"ftsY"	"STM3571"	9940	40080	100	1460	1541	404	534	539	63	100	100	0	1921	2109	884	90	103	65	100	100	0	0.506	0.499	0.485	0.512	1.280	0.487	0.946	80	374	2757	3026	-0.984	926	1831	1007	2019	0
2	21	5	"zntA"	"STM3576"	10120	40080	100	728	729	109	535	538	47	93	85	0	763	855	495	92	100	49	100	98	0	0.288	0.254	0.278	0.276	1.570	0.204	0.558	80	410	864	957	-1.798	193	671	194	763	0
2	22	5	"yhhT"	"STM3582"	10310	40080	100	736	737	69	538	556	224	35	0	0	2756	2898	994	94	96	20	100	100	0	0.074	0.071	0.073	0.072	1.479	0.063	0.726	80	392	2860	3003	-3.749	198	2662	199	2804	0
2	23	5	"yhiN"	"STM3588"	10470	40080	100	658	665	76	537	562	250	5	1	0	833	854	313	94	95	19	100	100	0	0.164	0.168	0.155	0.159	1.917	0.142	0.389	80	392	860	888	-2.611	121	739	128	760	0
2	24	5	""	"STM3598"	10660	40080	110	782	799	118	535	545	97	92	71	0	731	760	286	92	94	22	100	100	0	0.387	0.395	0.388	0.384	1.587	0.378	0.571	80	502	886	932	-1.371	247	639	264	668	0
2	1	6	"yoaH"	"STM1823"	6640	40240	120	614	618	57	518	689	2551	0	0	0	490	480	141	94	131	575	5	0	0	0.242	0.259	0.266	0.241	1.914	4.579	0.870	120	591	492	486	-2.044	96	396	100	386	0
2	2	6	"emtA"	"STM1799"	6810	40250	100	847	854	131	511	518	84	98	92	0	1504	1516	527	97	104	53	100	100	0	0.239	0.242	0.238	0.241	1.361	0.233	0.836	80	412	1743	1762	-2.066	336	1407	343	1419	0
2	3	6	"narH"	"STM1763"	6990	40240	110	811	821	86	502	512	85	100	96	0	6496	6149	1520	96	106	71	100	100	0	0.048	0.053	0.052	0.052	1.422	0.045	0.644	80	444	6709	6372	-4.372	309	6400	319	6053	0
2	4	6	"ychE"	"STM1748"	7160	40240	110	804	825	121	512	518	60	100	96	0	3799	3946	1120	94	102	62	100	100	0	0.079	0.081	0.077	0.078	1.333	0.079	0.795	80	450	3997	4165	-3.665	292	3705	313	3852	0
2	5	6	"yoaB"	"STM1822"	7340	40240	110	874	879	132	514	520	57	100	100	0	1734	1716	523	92	98	31	100	100	0	0.219	0.225	0.208	0.225	1.433	0.215	0.791	80	416	2002	1989	-2.189	360	1642	365	1624	0
2	6	6	"dsbB"	"STM1807"	7510	40240	110	999	1039	193	516	528	96	100	98	0	1753	1881	699	93	101	53	100	100	0	0.291	0.293	0.293	0.294	1.248	0.287	0.818	80	443	2143	2311	-1.781	483	1660	523	1788	0
2	7	6	""	"STM4010"	7690	40240	110	879	893	170	518	529	91	98	93	0	4218	4290	1463	94	100	51	100	100	0	0.088	0.089	0.088	0.089	1.378	0.079	0.614	80	452	4485	4571	-3.514	361	4124	375	4196	0
2	8	6	"mobB"	"STM3993"	7860	40240	110	753	756	103	518	522	41	98	96	0	3072	3253	1149	95	99	25	100	100	0	0.079	0.075	0.074	0.075	1.509	0.072	0.827	80	402	3212	3396	-3.663	235	2977	238	3158	0
2	9	6	"yiiR"	"STM4083"	8030	40240	110	723	733	75	522	560	454	0	0	0	2134	2154	678	94	99	35	100	100	0	0.099	0.102	0.103	0.102	1.431	0.094	0.239	80	423	2241	2271	-3.343	201	2040	211	2060	0
2	10	6	""	"STM4067"	8210	40250	110	779	789	106	519	552	433	8	0	0	1922	1960	891	92	97	43	100	100	0	0.142	0.145	0.148	0.151	1.399	0.124	0.599	80	466	2090	2138	-2.815	260	1830	270	1868	0
2	11	6	"yiiM"	"STM4056"	8380	40250	110	729	735	89	516	522	61	98	90	0	2946	2865	929	93	102	82	100	100	0	0.075	0.079	0.073	0.077	1.545	0.070	0.584	80	425	3066	2991	-3.744	213	2853	219	2772	0
2	12	6	"yiiG"	"STM4040"	8550	40250	110	766	780	125	521	525	54	100	93	0	2995	3391	1442	92	100	72	100	100	0	0.084	0.079	0.074	0.077	1.488	0.070	0.716	80	432	3148	3558	-3.567	245	2903	259	3299	0
2	13	6	"yhdN"	"STM3413"	8730	40250	120	926	912	179	521	532	85	96	91	0	2224	2134	866	91	93	21	100	99	0	0.190	0.191	0.184	0.200	1.875	0.171	0.613	120	506	2538	2434	-2.397	405	2133	391	2043	0
2	14	6	"secY"	"STM3420"	8910	40250	110	7734	7963	3001	516	593	615	100	100	0	1176	1265	444	93	142	381	96	82	0	6.665	6.354	6.108	6.333	1.376	6.683	0.895	80	432	8301	8619	2.737	7218	1083	7447	1172	0
2	15	6	"rplE"	"STM3428"	9070	40240	110	7878	7340	2190	524	535	74	100	100	0	395	388	103	89	93	42	100	97	0	24.033	22.796	22.539	22.776	1.382	25.088	0.867	80	407	7660	7115	4.587	7354	306	6816	299	0
2	16	6	"rpmC"	"STM3432"	9240	40240	110	4202	4196	924	530	541	76	100	100	0	183	183	33	87	89	22	98	95	0	38.250	38.188	39.596	38.166	1.474	42.807	0.728	80	440	3768	3762	5.257	3672	96	3666	96	0
2	17	6	"rpsS"	"STM3436"	9420	40240	110	8018	7497	2492	531	584	347	98	98	0	210	210	50	89	90	18	97	95	0	61.876	57.570	56.740	53.261	1.635	60.843	0.799	80	428	7608	7087	5.951	7487	121	6966	121	0
2	18	6	"rpsJ"	"STM3441"	9600	40250	120	6135	5591	1762	530	578	333	99	98	0	181	177	42	89	91	18	91	88	0	60.924	57.511	53.370	51.919	1.536	59.470	0.765	120	465	5697	5149	5.929	5605	92	5061	88	0
2	19	6	""	"STM4463"	9770	40240	110	1500	1526	524	525	527	46	100	100	0	1690	1756	735	90	92	21	100	100	0	0.609	0.601	0.518	0.579	1.908	0.521	0.586	80	383	2575	2667	-0.715	975	1600	1001	1666	0
2	20	6	"pepA"	"STM4477"	9940	40250	110	1386	1491	446	532	534	47	100	100	0	2006	2154	864	92	99	43	100	100	0	0.446	0.465	0.434	0.466	1.345	0.426	0.821	80	416	2768	3021	-1.164	854	1914	959	2062	0
2	21	6	"iadA"	"STM4512"	10120	40250	120	1589	1584	433	534	538	50	99	98	0	3798	3708	1382	93	97	39	100	99	0	0.285	0.290	0.286	0.287	1.453	0.281	0.898	120	478	4760	4665	-1.812	1055	3705	1050	3615	0
2	22	6	""	"STM4551"	10290	40240	110	1081	1067	150	539	557	239	95	66	0	4622	4673	1609	91	93	18	100	100	0	0.120	0.115	0.117	0.118	1.340	0.106	0.812	80	420	5073	5110	-3.063	542	4531	528	4582	0
2	23	6	"yjjK"	"STM4581"	10470	40250	100	1078	1138	290	536	561	253	93	55	0	1584	1678	759	92	93	18	100	100	0	0.363	0.380	0.383	0.378	1.329	0.379	0.464	80	377	2034	2188	-1.461	542	1492	602	1586	0
2	24	6	"gltS"	"STM3746"	10650	40250	120	1960	1941	727	532	539	59	98	97	0	2705	2683	1483	90	92	21	98	97	0	0.546	0.543	0.549	0.598	1.846	0.507	0.880	120	586	4043	4002	-0.873	1428	2615	1409	2593	0
2	1	7	""	"STM3799"	6640	40440	100	760	813	213	514	521	83	88	66	0	1284	1783	1214	93	100	97	100	100	0	0.207	0.177	0.175	0.172	1.390	0.169	0.883	80	435	1437	1989	-2.275	246	1191	299	1690	0
2	2	7	"yidE"	"STM3807"	6830	40440	100	668	705	133	509	520	90	75	42	0	1310	1787	1180	94	104	109	98	97	0	0.131	0.116	0.116	0.119	1.782	0.102	0.500	80	383	1375	1889	-2.935	159	1216	196	1693	0
2	3	7	"yidR"	"STM3811"	6990	40430	100	767	808	186	503	507	47	100	95	0	1649	1913	846	93	98	35	100	100	0	0.170	0.168	0.153	0.158	1.412	0.163	0.774	80	368	1820	2125	-2.559	264	1556	305	1820	0
2	4	7	"torD"	"STM3821"	7150	40420	110	729	728	89	506	514	50	97	92	0	2451	2479	668	96	108	84	100	100	0	0.095	0.093	0.094	0.092	1.402	0.092	0.796	80	453	2578	2605	-3.401	223	2355	222	2383	0
2	5	7	"dgoT"	"STM3827"	7330	40420	110	715	726	94	514	519	52	98	88	0	2835	2948	1169	91	103	63	100	100	0	0.073	0.074	0.074	0.073	1.448	0.071	0.731	80	466	2945	3069	-3.771	201	2744	212	2857	0
2	6	7	"yidA"	"STM3831"	7510	40420	110	949	949	185	522	528	50	98	93	0	3076	3208	1247	91	96	27	100	100	0	0.143	0.137	0.137	0.132	1.390	0.134	0.911	80	453	3412	3544	-2.805	427	2985	427	3117	0
2	7	7	"imp"	"STM0093"	7680	40420	110	716	754	159	520	530	81	92	57	0	1178	1427	810	92	98	49	100	100	0	0.180	0.175	0.178	0.165	1.595	0.166	0.557	80	452	1282	1569	-2.470	196	1086	234	1335	0
2	8	7	"yabJ"	"STM0106"	7850	40420	110	1632	1658	563	521	536	135	100	100	0	2420	2397	825	94	96	19	100	100	0	0.478	0.494	0.452	0.469	1.295	0.527	0.803	80	453	3437	3440	-1.066	1111	2326	1137	2303	0
2	9	7	"yabC"	"STM0120"	8030	40420	110	1046	1066	210	522	558	436	63	6	0	733	781	329	93	95	24	100	100	0	0.819	0.791	0.833	0.816	1.417	2.756	0.197	80	467	1164	1232	-0.289	524	640	544	688	0
2	10	7	"murD"	"STM0126"	8200	40430	110	922	937	195	517	555	450	38	1	0	1920	2002	1244	90	98	58	100	100	0	0.221	0.220	0.239	0.241	1.520	0.185	0.674	80	441	2235	2332	-2.176	405	1830	420	1912	0
2	11	7	"yacA"	"STM0135"	8370	40420	110	1327	1316	296	519	522	63	100	100	0	1079	1056	304	91	103	90	100	98	0	0.818	0.826	0.838	0.812	1.337	0.853	0.858	80	440	1796	1762	-0.290	808	988	797	965	0
2	12	7	""	"STM0148"	8550	40420	100	735	767	129	520	524	45	98	98	0	1801	1892	764	90	93	20	100	100	0	0.126	0.137	0.131	0.135	1.589	0.120	0.603	80	408	1926	2049	-2.992	215	1711	247	1802	0
2	13	7	""	"STM1547"	8720	40420	110	1112	1112	187	523	529	76	100	100	0	1912	1904	469	91	96	31	100	100	0	0.323	0.325	0.325	0.318	1.258	0.329	0.821	80	444	2410	2402	-1.628	589	1821	589	1813	0
2	14	7	""	"STM1551"	8900	40420	100	1027	1007	220	521	638	728	16	0	0	1254	1203	423	94	158	418	93	73	0	0.436	0.438	0.456	0.419	1.650	1.538	0.547	80	371	1666	1595	-1.197	506	1160	486	1109	0
2	15	7	""	"STM1556"	9080	40420	120	1001	1017	211	524	602	615	25	0	0	9527	9554	4364	91	143	378	95	95	0	0.051	0.052	0.052	0.058	1.958	0.048	0.121	120	456	9913	9956	-4.306	477	9436	493	9463	0
2	16	7	""	"STM1562"	9250	40420	100	789	795	143	525	533	64	96	85	0	2779	3090	1412	89	92	24	100	100	0	0.098	0.090	0.089	0.086	1.499	0.087	0.793	80	337	2954	3271	-3.349	264	2690	270	3001	0
2	17	7	"fdnI"	"STM1568"	9420	40420	120	1197	1227	285	525	553	251	93	75	0	4241	4177	1731	89	92	23	100	100	0	0.162	0.172	0.170	0.180	1.760	0.157	0.827	120	466	4824	4790	-2.627	672	4152	702	4088	0
2	18	7	"nmpC"	"STM1572"	9590	40420	110	1610	1629	338	529	537	63	100	100	0	2446	2446	606	91	106	70	100	100	0	0.459	0.467	0.476	0.459	1.300	0.486	0.885	80	378	3436	3455	-1.123	1081	2355	1100	2355	0
2	19	7	"sohB"	"STM1716"	9770	40420	100	884	1000	378	532	546	67	96	81	0	1209	1745	1419	95	107	67	100	100	0	0.316	0.284	0.289	0.290	1.542	0.261	0.864	80	408	1466	2118	-1.662	352	1114	468	1650	0
2	20	7	"ompW"	"STM1732"	9940	40420	110	893	907	129	539	545	63	100	100	0	2823	2748	842	93	95	21	100	100	0	0.130	0.139	0.136	0.137	1.236	0.132	0.815	80	439	3084	3023	-2.947	354	2730	368	2655	0
2	21	7	"yciU"	"STM1740"	10120	40420	110	771	770	103	534	539	51	98	90	0	1459	1457	470	91	92	18	100	100	0	0.173	0.173	0.172	0.164	1.464	0.172	0.792	80	418	1605	1602	-2.529	237	1368	236	1366	0
2	22	7	"ychJ"	"STM1755"	10290	40420	110	878	885	110	532	535	43	100	100	0	1847	1823	433	90	93	19	100	100	0	0.197	0.204	0.196	0.201	1.223	0.208	0.891	80	440	2103	2086	-2.344	346	1757	353	1733	0
2	23	7	"ychP"	"STM1768"	10460	40410	110	1298	1429	527	532	537	48	100	100	0	5543	6041	2613	92	96	28	100	100	0	0.141	0.151	0.140	0.144	1.278	0.149	0.838	80	441	6217	6846	-2.831	766	5451	897	5949	0
2	24	7	"ychH"	"STM1782"	10640	40430	110	753	750	74	531	536	46	100	96	0	1234	1214	350	90	95	31	100	100	0	0.194	0.195	0.183	0.193	1.408	0.180	0.722	80	492	1366	1343	-2.365	222	1144	219	1124	0
2	1	8	""	"STM2314"	6630	40590	110	966	1042	361	506	515	84	100	98	0	3428	3577	1314	93	101	95	100	100	0	0.138	0.154	0.141	0.142	1.400	0.159	0.736	80	463	3795	4020	-2.858	460	3335	536	3484	0
2	2	8	"nuoK"	"STM2319"	6810	40590	110	656	673	117	509	519	87	80	38	0	1364	1474	810	95	106	106	100	100	0	0.116	0.119	0.118	0.113	1.507	0.124	0.490	80	412	1416	1543	-3.110	147	1269	164	1379	0
2	3	8	"yfbQ"	"STM2331"	6970	40590	110	994	1015	199	508	513	57	100	100	0	4025	4233	1236	95	105	85	100	100	0	0.124	0.123	0.120	0.119	1.251	0.043	0.311	80	398	4416	4645	-3.016	486	3930	507	4138	0
2	4	8	"yfbU"	"STM2335"	7150	40600	110	826	872	200	510	514	48	100	100	0	1747	2013	1630	95	107	83	100	100	0	0.191	0.189	0.198	0.196	1.263	0.149	0.803	80	462	1968	2280	-2.386	316	1652	362	1918	0
2	5	8	""	"STM2341"	7330	40590	110	746	766	133	516	519	43	100	100	0	2972	3260	1500	92	98	46	100	100	0	0.080	0.079	0.075	0.077	1.378	0.077	0.814	80	438	3110	3418	-3.646	230	2880	250	3168	0
2	6	8	""	"STM2346"	7500	40590	110	1897	2000	462	520	522	46	100	100	0	2890	3121	1216	91	94	23	100	100	0	0.492	0.488	0.489	0.489	1.261	0.498	0.855	80	426	4176	4510	-1.023	1377	2799	1480	3030	0
2	7	8	""	"STM2530"	7670	40600	110	815	924	379	521	543	282	51	12	0	959	1233	968	93	95	24	100	100	0	0.339	0.354	0.308	0.338	1.587	0.386	0.268	80	441	1160	1543	-1.559	294	866	403	1140	0
2	8	8	"nifS"	"STM2543"	7840	40590	110	1984	2492	2470	524	555	307	100	98	0	779	913	532	94	95	24	100	100	0	2.131	2.403	2.097	2.191	1.448	6.973	0.345	80	441	2145	2787	1.092	1460	685	1968	819	0
2	9	8	"glnB"	"STM2561"	8020	40600	110	998	1019	124	520	531	120	100	100	0	1333	1346	279	92	94	22	100	100	0	0.385	0.398	0.403	0.396	1.241	0.380	0.882	80	438	1719	1753	-1.376	478	1241	499	1254	0
2	10	8	""	"STM2566"	8190	40600	110	626	729	348	515	530	106	55	12	0	873	1402	1890	91	98	50	100	100	0	0.142	0.163	0.171	0.146	1.744	0.170	0.689	80	440	893	1525	-2.817	111	782	214	1311	0
2	11	8	"gogB"	"STM2584"	8370	40590	110	752	755	91	518	521	50	100	97	0	6796	6905	2167	92	101	44	100	100	0	0.035	0.035	0.035	0.034	1.323	0.033	0.738	80	474	6938	7050	-4.840	234	6704	237	6813	0
2	12	8	""	"STM2591"	8560	40590	80	664	690	179	515	519	40	96	84	0	2169	2196	1103	90	100	52	100	100	0	0.072	0.083	0.075	0.080	1.995	0.060	0.273	52	300	2228	2281	-3.803	149	2079	175	2106	0
2	13	8	"yraR"	"STM3268"	8710	40600	90	800	839	137	524	530	68	100	98	0	1580	1703	857	91	100	45	100	100	0	0.185	0.195	0.205	0.200	1.437	0.171	0.705	52	319	1765	1927	-2.432	276	1489	315	1612	0
2	14	8	"yhbV"	"STM3275"	8890	40590	120	719	723	100	517	605	1025	0	0	0	3963	4167	1707	93	115	196	98	97	0	0.052	0.051	0.050	0.053	1.751	0.044	0.039	120	478	4072	4280	-4.260	202	3870	206	4074	0
2	15	8	"deaD"	"STM3280"	9070	40600	120	4865	4888	2180	515	602	1086	95	89	0	1309	1317	781	92	111	209	91	90	0	3.574	3.570	3.745	4.080	1.875	3.547	0.843	120	406	5567	5598	1.838	4350	1217	4373	1225	0
2	16	8	"argG"	"STM3290"	9240	40590	120	1540	1529	388	530	538	109	99	95	0	1851	1895	646	91	93	19	100	100	0	0.574	0.554	0.561	0.543	1.606	0.535	0.848	120	427	2770	2803	-0.801	1010	1760	999	1804	0
2	17	8	"ftsJ"	"STM3297"	9420	40600	100	1745	1904	876	537	541	55	100	100	0	409	460	266	90	94	28	100	98	0	3.787	3.695	3.866	4.065	1.426	3.617	0.932	80	354	1527	1737	1.921	1208	319	1367	370	0
2	18	8	"ispB"	"STM3305"	9590	40590	120	2305	2258	745	538	545	61	97	95	0	4462	4490	2172	93	107	64	99	99	0	0.404	0.391	0.390	0.375	1.541	0.374	0.954	120	483	6136	6117	-1.306	1767	4369	1720	4397	0
2	19	8	"ybgL"	"STM0714"	9770	40590	110	1900	1936	689	539	548	68	100	100	0	3572	3640	1549	96	107	66	100	100	0	0.392	0.394	0.384	0.391	1.257	0.399	0.945	80	404	4837	4941	-1.353	1361	3476	1397	3544	0
2	20	8	""	"STM0720"	9930	40590	110	744	758	121	533	541	64	97	86	0	7014	7502	3054	94	99	47	100	100	0	0.030	0.030	0.031	0.031	1.350	0.028	0.700	80	451	7131	7633	-5.035	211	6920	225	7408	0
2	21	8	""	"STM0726"	10120	40590	110	964	1010	226	533	547	169	97	73	0	14408	15153	6961	90	96	48	100	100	0	0.030	0.032	0.031	0.031	1.272	0.031	0.902	80	437	14749	15540	-5.054	431	14318	477	15063	0
2	22	8	"ybgT"	"STM0742"	10280	40590	100	687	706	99	535	550	177	38	5	0	1959	2145	1223	89	93	27	100	100	0	0.081	0.083	0.086	0.086	1.411	0.072	0.269	80	392	2022	2227	-3.621	152	1870	171	2056	0
2	23	8	"tolB"	"STM0748"	10470	40590	110	1753	1843	848	534	548	152	100	100	0	1791	1968	1142	91	101	89	100	100	0	0.717	0.697	0.703	0.712	1.334	0.706	0.901	80	466	2919	3186	-0.480	1219	1700	1309	1877	0
2	24	8	"pnuC"	"STM0757"	10640	40600	110	907	924	170	534	550	148	96	73	0	4075	4262	1955	90	99	87	100	100	0	0.094	0.093	0.090	0.095	1.372	0.085	0.476	80	484	4358	4562	-3.417	373	3985	390	4172	0
2	1	9	"dacC"	"STM0863"	6650	40760	110	1641	1678	716	494	501	71	100	98	0	6096	6314	3996	94	107	117	100	100	0	0.191	0.190	0.199	0.193	1.299	0.187	0.948	80	467	7149	7404	-2.388	1147	6002	1184	6220	0
2	2	9	"ybjM"	"STM0871"	6810	40770	100	768	820	170	502	506	45	98	96	0	1209	1521	777	91	97	41	100	100	0	0.238	0.222	0.212	0.221	1.384	0.212	0.872	80	417	1384	1748	-2.071	266	1118	318	1430	0
2	3	9	"potG"	"STM0878"	7000	40760	110	759	788	207	508	512	48	91	76	0	3934	4056	2856	91	101	77	100	100	0	0.065	0.071	0.071	0.075	1.411	0.069	0.849	80	461	4094	4245	-3.936	251	3843	280	3965	0
2	4	9	"artQ"	"STM0889"	7160	40770	100	974	957	256	511	517	48	96	92	0	4734	4237	2192	90	93	22	100	100	0	0.100	0.108	0.105	0.105	1.356	0.108	0.892	80	371	5107	4593	-3.326	463	4644	446	4147	0
2	5	9	""	"STM0894"	7330	40760	110	646	660	80	521	522	44	92	77	0	1857	1928	471	93	98	45	100	100	0	0.071	0.076	0.072	0.068	1.610	0.074	0.597	80	439	1889	1974	-3.819	125	1764	139	1835	0
2	6	9	""	"STM0898"	7500	40760	110	622	636	83	522	525	50	80	50	0	4392	4573	1774	93	95	25	100	100	0	0.023	0.025	0.025	0.026	1.627	0.024	0.437	80	464	4399	4594	-5.426	100	4299	114	4480	0
2	7	9	""	"STM1033"	7680	40770	100	632	647	89	521	550	311	6	0	0	2672	3146	1897	91	93	22	100	100	0	0.043	0.041	0.041	0.042	1.599	0.036	0.149	80	412	2692	3181	-4.539	111	2581	126	3055	0
2	8	9	""	"STM1037"	7850	40760	110	598	607	60	527	541	162	7	0	0	2050	1918	934	93	106	196	100	100	0	0.036	0.044	0.044	0.045	1.709	0.066	0.106	80	456	2028	1905	-4.785	71	1957	80	1825	0
2	9	9	"yjaB"	"STM4181"	8020	40760	110	664	677	72	526	531	59	93	68	0	2605	2584	1097	92	97	49	100	100	0	0.055	0.061	0.058	0.059	1.455	0.056	0.574	80	454	2651	2643	-4.187	138	2513	151	2492	0
2	10	9	"yjbD"	"STM4194"	8200	40770	100	652	673	105	523	532	67	85	40	0	1089	1290	781	91	97	53	100	100	0	0.129	0.125	0.125	0.120	1.740	0.114	0.602	80	396	1127	1349	-2.952	129	998	150	1199	0
2	11	9	""	"STM4198"	8370	40760	110	637	653	94	515	521	50	91	67	0	1217	1442	737	91	93	23	100	100	0	0.108	0.102	0.098	0.094	1.676	0.102	0.295	80	440	1248	1489	-3.206	122	1126	138	1351	0
2	12	9	""	"STM4202"	8540	40770	110	629	643	76	514	518	42	97	82	0	1213	1277	452	89	93	35	100	100	0	0.102	0.109	0.102	0.102	1.615	0.105	0.609	80	465	1239	1317	-3.289	115	1124	129	1188	0
2	13	9	"pduF"	"STM2037"	8720	40760	110	880	893	168	517	522	57	100	98	0	4325	4364	1393	90	94	29	100	100	0	0.086	0.088	0.086	0.086	1.317	0.084	0.835	80	454	4598	4650	-3.544	363	4235	376	4274	0
2	14	9	"pduQ"	"STM2052"	8890	40760	110	668	721	245	520	600	1053	2	0	0	2470	2425	707	93	107	182	100	100	0	0.062	0.086	0.067	0.067	1.948	3.659	0.020	80	412	2525	2533	-4.005	148	2377	201	2332	0
2	15	9	"sspH2"	"STM2241"	9070	40760	100	672	675	83	520	602	1091	0	0	0	1162	1206	322	93	107	191	100	100	0	0.142	0.139	0.142	0.130	1.679	0.137	0.142	80	368	1221	1268	-2.814	152	1069	155	1113	0
2	16	9	"btuF"	"STM0206"	9250	40760	110	1631	1629	400	535	545	120	100	100	0	2957	2996	944	93	97	36	100	100	0	0.383	0.377	0.376	0.369	1.380	0.354	0.850	80	434	3960	3997	-1.386	1096	2864	1094	2903	0
2	17	9	"sitD"	"STM2864"	9420	40770	110	1761	1788	425	546	546	44	100	100	0	3902	4010	1346	93	94	20	100	100	0	0.319	0.317	0.315	0.316	1.224	0.302	0.924	80	426	5024	5159	-1.648	1215	3809	1242	3917	0
2	18	9	"yfjD"	"STM2679"	9590	40770	110	847	876	240	551	552	50	95	92	0	1833	2186	1307	92	96	29	100	100	0	0.170	0.155	0.161	0.155	1.490	0.225	0.067	80	418	2037	2419	-2.556	296	1741	325	2094	0
2	19	9	"psiB"	"PSLT069"	9770	40760	110	659	674	68	547	555	79	72	32	0	931	1057	391	91	96	29	100	100	0	0.133	0.131	0.135	0.124	1.662	0.120	0.517	80	453	952	1093	-2.907	112	840	127	966	0
2	20	9	"traV"	"PSLT084"	9940	40770	100	641	703	212	548	555	85	52	20	0	956	1497	2151	89	94	47	100	98	0	0.107	0.110	0.111	0.100	2.151	0.091	0.565	80	383	960	1563	-3.221	93	867	155	1408	0
2	21	9	"himD"	"STM0982"	10110	40760	110	1525	1634	525	554	566	164	100	100	0	476	524	257	89	95	48	100	100	0	2.509	2.483	2.606	2.513	1.364	2.573	0.861	80	454	1358	1515	1.327	971	387	1080	435	0
2	22	9	"dcuR"	"STM4303"	10290	40760	110	902	1007	419	548	561	163	100	58	0	3243	3961	2714	87	91	27	100	100	0	0.112	0.118	0.114	0.113	1.381	0.118	0.601	80	453	3510	4333	-3.156	354	3156	459	3874	0
2	23	9	"phnA"	"STM4289"	10460	40760	110	877	963	545	544	559	153	97	61	0	1857	1942	694	88	97	86	100	100	0	0.188	0.226	0.190	0.198	1.485	0.255	0.450	80	440	2102	2273	-2.409	333	1769	419	1854	0
2	24	9	"melA"	"STM4298"	10630	40770	110	789	814	122	547	563	149	85	30	0	3221	3615	1595	88	96	54	100	100	0	0.077	0.076	0.069	0.075	1.429	0.068	0.674	80	498	3375	3794	-3.694	242	3133	267	3527	0
2	1	10	"lasT"	"STM4600"	6630	40940	120	625	632	111	492	499	65	81	51	0	887	905	455	88	99	109	91	86	0	0.166	0.171	0.170	0.183	2.116	0.160	0.367	120	534	932	957	-2.587	133	799	140	817	0
2	2	10	"dniR"	"STM0260"	6800	40950	110	934	1028	259	501	504	45	100	100	0	319	372	162	88	91	22	100	98	0	1.874	1.856	1.900	1.941	1.374	1.668	0.771	80	415	664	811	0.906	433	231	527	284	0
2	3	10	""	"STM0277"	6980	40950	110	684	696	107	517	519	40	96	87	0	1273	1329	446	88	93	39	100	100	0	0.141	0.144	0.133	0.135	1.487	0.145	0.681	80	429	1352	1420	-2.827	167	1185	179	1241	0
2	4	10	""	"STM0286"	7150	40940	110	650	660	67	518	520	42	95	83	0	1274	1272	484	89	90	17	100	100	0	0.111	0.120	0.121	0.117	1.569	0.109	0.624	80	440	1317	1325	-3.166	132	1185	142	1183	0
2	5	10	""	"STM0294"	7330	40940	100	699	702	86	523	525	44	96	88	0	1010	1055	398	88	90	20	100	100	0	0.191	0.185	0.179	0.182	1.545	0.180	0.691	80	402	1098	1146	-2.389	176	922	179	967	0
2	6	10	"yafH"	"STM0309"	7490	40940	80	662	669	71	530	536	64	82	53	0	682	601	230	90	93	24	100	100	0	0.223	0.272	0.273	0.266	1.676	0.247	0.431	52	288	724	650	-2.165	132	592	139	511	0
2	7	10	"nagZ"	"STM1209"	7670	40930	70	597	628	105	526	530	61	53	37	0	311	373	199	90	102	39	100	100	0	0.321	0.360	0.323	0.283	2.741	0.541	0.266	32	231	292	385	-1.638	71	221	102	283	0
2	8	10	"ycfU"	"STM1217"	7860	40930	60	596	597	62	535	552	181	3	0	0	210	229	81	96	127	313	3	0	0	0.535	0.466	0.539	0.479	2.646	0.639	0.266	32	176	175	195	-0.902	61	114	62	133	0
2	9	10	"ycfC"	"STM1233"	8020	40930	70	643	666	95	532	539	54	78	50	0	302	396	245	92	96	28	100	96	0	0.529	0.441	0.435	0.488	1.992	0.440	0.578	32	236	321	438	-0.920	111	210	134	304	0
2	10	10	""	"STM1251"	8200	40940	110	1034	1073	231	531	536	55	100	100	0	364	388	136	89	98	123	95	57	0	1.829	1.813	1.791	1.841	1.333	1.532	0.433	80	464	778	841	0.871	503	275	542	299	0
2	11	10	"aadA"	"STM1264"	8370	40940	110	765	780	111	524	528	49	100	95	0	1215	1266	465	88	97	129	100	100	0	0.214	0.217	0.216	0.213	1.409	0.211	0.807	80	418	1368	1434	-2.225	241	1127	256	1178	0
2	12	10	"yeaQ"	"STM1274"	8540	40940	110	712	711	93	522	526	47	97	87	0	1123	1171	338	89	90	16	100	100	0	0.184	0.175	0.167	0.163	1.522	0.161	0.604	80	439	1224	1271	-2.444	190	1034	189	1082	0
2	13	10	"fumA"	"STM1468"	8720	40940	110	702	705	67	518	522	54	98	91	0	1547	1657	495	91	93	23	100	100	0	0.126	0.119	0.117	0.118	1.430	0.109	0.657	80	432	1640	1753	-2.984	184	1456	187	1566	0
2	14	10	"ompN"	"STM1473"	8890	40940	120	1027	1024	213	520	525	48	99	96	0	4832	5169	2250	91	93	20	100	100	0	0.107	0.099	0.102	0.100	1.579	0.095	0.898	120	469	5248	5582	-3.225	507	4741	504	5078	0
2	15	10	"ydgF"	"STM1482"	9070	40940	120	1003	998	155	531	536	70	98	96	0	1822	1734	662	91	96	31	99	98	0	0.273	0.284	0.276	0.310	1.768	0.261	0.860	120	473	2203	2110	-1.875	472	1731	467	1643	0
2	16	10	"ynfK"	"STM1489"	9230	40940	100	1031	1039	160	550	551	49	100	100	0	3725	3833	1187	96	108	59	100	100	0	0.133	0.131	0.130	0.130	1.295	0.129	0.913	80	374	4110	4226	-2.915	481	3629	489	3737	0
2	17	10	""	"STM1498"	9410	40940	100	715	712	69	565	567	54	92	72	0	1342	1427	505	95	108	72	100	100	0	0.120	0.110	0.113	0.108	1.651	0.099	0.533	80	408	1397	1479	-3.055	150	1247	147	1332	0
2	18	10	"ynfB"	"STM1503"	9590	40930	110	866	895	234	567	572	56	91	82	0	717	937	629	92	96	29	100	100	0	0.478	0.388	0.392	0.376	1.702	0.369	0.860	80	461	924	1173	-1.064	299	625	328	845	0
2	19	10	"virK"	"STM2781"	9760	40940	110	1883	2102	713	565	576	113	100	100	0	1368	1585	712	90	102	94	100	100	0	1.031	1.028	1.030	1.034	1.235	1.031	0.931	80	454	2596	3032	0.044	1318	1278	1537	1495	0
2	20	10	""	"STM2789"	9930	40930	110	980	999	135	568	575	111	100	97	0	2991	3138	808	92	102	90	100	100	0	0.142	0.141	0.139	0.140	1.281	0.136	0.725	80	454	3311	3477	-2.815	412	2899	431	3046	0
2	21	10	"yqaE"	"STM2796"	10100	40940	110	747	753	71	565	572	85	92	55	0	1030	1035	309	89	93	24	100	100	0	0.193	0.199	0.198	0.193	1.499	0.195	0.725	80	454	1123	1134	-2.370	182	941	188	946	0
2	22	10	""	"STM4008"	10280	40940	110	1407	1455	246	567	577	118	100	100	0	1974	2075	571	89	91	20	100	100	0	0.446	0.447	0.446	0.448	1.153	0.435	0.890	80	466	2725	2874	-1.166	840	1885	888	1986	0
2	23	10	""	"STM4030"	10460	40940	110	1850	1743	520	558	570	102	100	100	0	929	868	322	86	90	22	100	100	0	1.533	1.515	1.512	1.479	1.282	1.562	0.906	80	492	2135	1967	0.616	1292	843	1185	782	0
2	24	10	""	"STM4044"	10630	40940	90	858	875	147	554	565	79	98	90	0	759	731	303	85	90	31	100	100	0	0.451	0.497	0.488	0.495	1.410	0.492	0.776	52	354	978	967	-1.149	304	674	321	646	0
2	1	11	"yghJ"	"STM2941"	6630	41110	120	676	680	98	497	506	94	84	43	0	4285	4325	2031	88	89	20	100	99	0	0.043	0.043	0.045	0.047	1.909	0.040	0.450	120	580	4376	4420	-4.551	179	4197	183	4237	0
2	2	11	""	"STM2950"	6800	41110	110	1187	1172	239	503	508	91	98	97	0	4783	4900	1833	88	91	25	100	100	0	0.146	0.139	0.137	0.138	1.295	0.135	0.895	80	385	5379	5481	-2.779	684	4695	669	4812	0
2	3	11	"ygcA"	"STM2957"	6980	41110	120	1258	1480	1978	512	519	67	98	95	0	2671	2618	1419	86	100	179	95	92	0	0.289	0.382	0.286	0.323	1.863	0.768	0.472	120	460	3331	3500	-1.793	746	2585	968	2532	0
2	4	11	"sdaB"	"STM2971"	7150	41110	100	723	719	76	523	532	106	88	40	0	992	1015	327	86	90	23	100	100	0	0.221	0.211	0.205	0.204	1.608	0.194	0.270	80	381	1106	1125	-2.180	200	906	196	929	0
2	5	11	"fucP"	"STM2975"	7330	41120	120	647	707	238	527	534	100	58	27	0	807	897	511	87	91	22	96	95	0	0.167	0.222	0.180	0.205	2.646	0.231	0.279	120	444	840	990	-2.585	120	720	180	810	0
2	6	11	"fucR"	"STM2979"	7500	41110	120	2232	2271	711	527	531	55	100	100	0	3980	4012	1754	89	90	15	100	100	0	0.438	0.445	0.455	0.484	1.666	0.428	0.947	120	424	5596	5667	-1.190	1705	3891	1744	3923	0
2	7	11	""	"STM3160"	7670	41110	120	836	834	116	532	540	114	95	75	0	915	861	309	89	94	28	97	96	0	0.368	0.391	0.379	0.410	1.566	0.377	0.781	120	503	1130	1074	-1.442	304	826	302	772	0
2	8	11	""	"STM3169"	7850	41100	110	603	613	71	541	560	177	3	2	0	488	497	160	89	97	70	100	100	0	0.155	0.176	0.175	0.156	2.212	0.937	0.042	80	464	461	480	-2.686	62	399	72	408	0
2	9	11	"ygiX"	"STM3177"	8020	41110	110	648	648	72	545	557	139	30	1	0	935	978	355	89	96	69	100	100	0	0.122	0.116	0.110	0.106	1.953	0.121	0.089	80	464	949	992	-3.038	103	846	103	889	0
2	10	11	"clpB"	"STM2660"	8190	41110	110	1066	1137	485	538	543	45	100	100	0	796	918	575	89	98	127	100	98	0	0.747	0.723	0.697	0.703	1.322	0.756	0.879	80	433	1235	1428	-0.421	528	707	599	829	0
2	11	11	"yfiN"	"STM2672"	8370	41110	120	1177	1231	356	530	537	64	96	95	0	1225	1291	654	88	101	135	95	89	0	0.569	0.583	0.594	0.623	1.744	0.550	0.868	120	541	1784	1904	-0.813	647	1137	701	1203	0
2	12	11	"recN"	"STM2684"	8550	41110	100	693	711	105	529	534	71	86	56	0	337	367	141	90	98	86	96	71	0	0.664	0.657	0.668	0.623	1.556	0.772	0.577	80	416	411	459	-0.591	164	247	182	277	0
2	13	11	"cueR"	"STM0499"	8720	41110	110	1023	1003	130	526	531	52	100	98	0	1425	1440	311	92	95	25	100	100	0	0.373	0.354	0.355	0.345	1.371	0.357	0.843	80	464	1830	1825	-1.423	497	1333	477	1348	0
2	14	11	""	"STM0509"	8890	41110	100	852	856	139	524	527	43	100	98	0	3540	3471	1196	91	94	20	100	100	0	0.095	0.098	0.094	0.096	1.318	0.098	0.872	80	376	3777	3712	-3.394	328	3449	332	3380	0
2	15	11	"gcl"	"STM0517"	9060	41110	90	671	672	70	531	535	55	84	71	0	2248	2153	880	95	102	36	100	100	0	0.065	0.069	0.068	0.067	1.582	0.064	0.375	52	327	2293	2199	-3.943	140	2153	141	2058	0
2	16	11	"ybbV"	"STM0521"	9240	41110	100	638	660	149	553	558	55	71	33	0	1166	1166	436	99	105	55	100	100	0	0.080	0.100	0.083	0.084	2.048	0.090	0.200	80	418	1152	1174	-3.650	85	1067	107	1067	0
2	17	11	"ylbA"	"STM0526"	9410	41110	100	706	710	79	575	579	54	86	63	0	1841	1734	611	96	100	51	100	100	0	0.075	0.082	0.079	0.076	1.902	0.078	0.538	80	396	1876	1773	-3.736	131	1745	135	1638	0
2	18	11	"purE"	"STM0534"	9580	41120	90	954	976	170	580	581	50	100	100	0	799	768	289	94	97	21	100	100	0	0.530	0.588	0.598	0.595	1.501	0.574	0.825	52	346	1079	1070	-0.915	374	705	396	674	0
2	19	11	"ygaM"	"STM2802"	9760	41120	110	753	757	81	580	590	111	80	25	0	1312	1387	499	95	107	88	100	100	0	0.142	0.137	0.128	0.133	1.591	0.131	0.378	80	534	1390	1469	-2.814	173	1217	177	1292	0
2	20	11	"yeiA"	"STM2187"	9940	41100	50	772	769	82	598	598	48	91	83	0	2123	2027	414	139	162	93	100	100	0	0.088	0.091	0.098	0.080	1.662	0.114	0.667	12	104	2158	2059	-3.511	174	1984	171	1888	0
2	21	11	""	"STM2196"	10110	41110	100	867	902	158	572	583	98	95	83	0	2264	2567	994	96	109	57	100	100	0	0.136	0.134	0.135	0.130	1.354	0.128	0.549	80	419	2463	2801	-2.878	295	2168	330	2471	0
2	22	11	"bcr"	"STM2221"	10280	41110	110	796	797	102	571	585	126	83	32	0	2468	2713	1027	91	95	36	100	100	0	0.095	0.086	0.083	0.085	1.454	0.083	0.552	80	464	2602	2848	-3.401	225	2377	226	2622	0
2	23	11	"yejK"	"STM2226"	10460	41120	90	809	808	107	561	606	540	0	0	0	833	886	357	93	152	649	59	5	0	0.335	0.311	0.318	0.307	1.646	0.294	0.508	52	369	988	1040	-1.577	248	740	247	793	0
2	24	11	""	"STM2236"	10640	41110	100	627	624	49	558	564	63	53	7	0	1338	1356	492	89	92	21	100	100	0	0.055	0.052	0.056	0.055	1.936	0.045	0.258	80	487	1318	1333	-4.178	69	1249	66	1267	0
2	1	12	"Ctrl-6210ng/ul"	"Ctrl-6210ng/ul"	6610	41310	50	675	651	112	504	503	36	75	75	0	175	182	54	87	90	21	100	75	0	1.943	1.547	1.863	1.581	1.801	2.438	0.331	12	98	259	242	0.958	171	88	147	95	0
2	2	12	"Ctrl-Y210ng/ul"	"Ctrl-Y210ng/ul"	6790	41280	100	522	530	50	505	511	86	10	1	0	93	98	23	87	94	100	1	0	0	2.833	2.273	2.467	2.551	3.624	0.180	0.117	80	432	23	36	1.503	17	6	25	11	-50
2	3	12	"Ctrl-Y610ng/ul"	"Ctrl-Y610ng/ul"	6970	41280	100	526	542	128	515	520	68	12	5	0	99	103	26	84	99	188	0	0	0	0.733	1.421	2.594	2.537	2.895	0.389	0.404	80	421	26	46	-0.447	11	15	27	19	-50
2	4	12	"Ctrl-OmpA10ng/ul"	"Ctrl-OmpA10ng/ul"	7150	41290	80	795	958	433	522	525	47	94	84	0	150	189	107	86	94	82	44	23	0	4.266	4.233	4.239	4.467	1.963	4.422	0.845	52	301	337	539	2.093	273	64	436	103	0
2	5	12	"ctrl-buffer"	"ctrl-buffer"	7320	41280	100	563	566	51	530	547	233	0	0	0	105	106	22	88	95	93	0	0	0	1.941	2.000	2.231	2.140	3.271	7.651	0.078	80	374	50	54	0.957	33	17	36	18	-50
2	6	12	"Ctrl-RCA10ng/ul"	"Ctrl-RCA10ng/ul"	7490	41280	100	552	557	53	527	547	236	1	0	0	98	99	16	88	94	94	0	0	0	2.500	2.727	2.308	2.282	3.170	14.697	0.016	80	362	35	41	1.322	25	10	30	11	-50
2	7	12	"Ctrl-6250ng/ul"	"Ctrl-6250ng/ul"	7660	41280	100	565	689	685	531	540	66	31	16	0	99	121	136	87	90	28	22	8	0	2.833	4.647	3.005	3.033	3.497	5.937	0.669	80	377	46	192	1.503	34	12	158	34	-50
2	8	12	"Ctrl-Y250ng/ul"	"Ctrl-Y250ng/ul"	7840	41280	100	561	572	75	542	559	149	8	0	0	98	105	30	86	93	72	2	1	0	1.583	1.579	3.000	3.188	3.060	5.405	0.318	80	408	31	49	0.663	19	12	30	19	-50
2	9	12	"Ctrl-Y650ng/ul"	"Ctrl-Y650ng/ul"	8010	41280	100	571	603	129	544	551	92	25	8	0	97	99	21	87	94	71	0	0	0	2.700	4.917	2.344	2.879	2.414	1.908	0.344	80	406	37	71	1.433	27	10	59	12	-50
2	10	12	"Ctrl-OmpA50ng/ul"	"Ctrl-OmpA50ng/ul"	8190	41280	90	1223	2038	1529	546	548	42	100	100	0	265	509	451	88	90	20	100	98	0	3.825	3.544	3.748	3.874	1.504	3.568	0.926	52	345	854	1913	1.935	677	177	1492	421	0
2	11	12	"ctrl-buffer"	"ctrl-buffer"	8350	41280	50	740	774	92	552	554	53	100	100	0	146	155	30	88	89	17	100	91	0	3.241	3.313	3.599	3.433	1.699	4.518	0.468	12	104	246	289	1.697	188	58	222	67	0
2	12	12	"Ctrl-RCA100ng/ul"	"Ctrl-RCA100ng/ul"	8550	41310	90	616	679	293	537	539	51	67	38	0	106	289	947	89	109	170	5	5	0	4.647	0.710	3.176	2.866	4.114	0.263	0.646	52	344	96	342	2.216	79	17	142	200	0
2	13	12	"Ctrl-62100ng/ul"	"Ctrl-62100ng/ul"	8720	41280	50	736	743	64	543	546	55	100	100	0	122	145	54	94	98	24	58	33	0	6.893	3.922	5.639	5.472	2.979	5.672	0.181	12	104	221	251	2.785	193	28	200	51	0
2	14	12	"Ctrl-Y2100ng/ul"	"Ctrl-Y2100ng/ul"	8880	41280	100	566	589	75	537	540	47	43	27	0	99	109	56	93	94	16	36	15	0	4.833	3.250	4.150	3.501	3.384	8.310	0.028	80	410	35	68	2.273	29	6	52	16	-50
2	15	12	"Ctrl-Y6100ng/ul"	"Ctrl-Y6100ng/ul"	9050	41280	100	543	561	75	532	540	68	15	8	0	107	111	22	98	101	24	27	3	0	1.222	2.231	2.688	2.664	3.116	11.446	0.046	80	427	20	42	0.290	11	9	29	13	-50
2	16	12	"Ctrl-OmpA100ng/ul"	"Ctrl-OmpA100ng/ul"	9250	41290	110	1434	3009	3810	535	548	117	100	98	0	331	886	1300	104	107	23	97	90	0	3.960	3.164	4.111	4.023	1.636	3.136	0.884	80	464	1126	3256	1.986	899	227	2474	782	0
2	17	12	"ctrl-buffer"	"ctrl-buffer"	9400	41280	100	666	793	290	565	585	193	31	20	0	125	155	75	103	116	130	15	1	0	4.591	4.385	4.950	4.906	2.988	8.113	0.290	80	392	123	280	2.199	101	22	228	52	-50
2	18	12	"Ctrl-RCA50ng/ul"	"Ctrl-RCA50ng/ul"	9580	41280	100	641	669	132	604	611	54	41	11	0	108	115	27	99	101	20	33	16	0	4.111	4.063	2.157	3.185	3.796	18.601	0.043	80	462	46	81	2.040	37	9	65	16	-50
2	19	12	"Ctrl-62400ng/ul"	"Ctrl-62400ng/ul"	9780	41280	60	796	801	80	595	619	134	84	25	0	113	122	26	92	98	33	40	12	0	9.571	6.867	8.320	8.326	2.814	10.678	0.160	32	176	222	236	3.259	201	21	206	30	0
2	20	12	"Ctrl-Y2400ng/ul"	"Ctrl-Y2400ng/ul"	9940	41280	80	782	787	108	579	588	76	90	69	0	105	113	29	93	96	21	42	19	0	16.917	10.400	7.791	8.981	2.803	14.942	0.093	52	330	215	228	4.080	203	12	208	20	0
2	21	12	"Ctrl-Y6400ng/ul"	"Ctrl-Y6400ng/ul"	10130	41270	90	890	938	277	583	589	75	84	75	0	1655	2000	1549	93	100	42	100	98	0	0.197	0.186	0.175	0.193	2.327	0.163	0.719	52	354	1869	2262	-2.347	307	1562	355	1907	0
2	22	12	"Ctrl-OmpA400ng/ul"	"Ctrl-OmpA400ng/ul"	10290	41290	110	3679	4566	3083	569	609	486	98	92	0	1360	2000	1818	94	136	583	82	51	0	2.457	2.097	2.530	2.514	1.433	1.924	0.939	80	455	4376	5903	1.297	3110	1266	3997	1906	0
2	23	12	"ctrl-buffer"	"ctrl-buffer"	10470	41280	70	1532	1591	424	554	619	673	78	21	0	339	348	115	93	182	810	0	0	0	3.976	4.067	3.872	4.233	1.489	4.226	0.850	32	236	1224	1292	1.991	978	246	1037	255	0
2	24	12	"Ctrl-RCAbuffer"	"Ctrl-RCAbuffer"	10630	41280	60	654	645	118	554	554	44	75	56	0	112	123	53	91	90	17	56	31	0	4.762	2.844	3.707	3.969	2.712	15.558	0.496	32	176	121	123	2.252	100	21	91	32	0
2	1	13	"phoP"	"STM1231"	6630	41460	90	933	1027	319	504	515	98	98	92	0	501	591	325	88	92	22	100	100	0	1.039	1.040	1.095	1.061	1.427	1.084	0.823	52	353	842	1026	0.055	429	413	523	503	0
2	2	13	"phoP"	"STM1231"	6800	41460	120	1047	1103	428	509	512	49	98	95	0	588	738	521	87	93	95	95	72	0	1.074	0.912	0.973	0.999	1.516	0.872	0.948	120	473	1039	1245	0.103	538	501	594	651	0
2	3	13	"phoP"	"STM1231"	6970	41470	110	1710	1698	493	514	517	43	100	100	0	1384	1307	608	85	86	19	100	100	0	0.921	0.969	0.997	1.037	1.341	0.907	0.904	80	427	2495	2406	-0.119	1196	1299	1184	1222	0
2	4	13	"phoQ"	"STM1230"	7150	41460	100	919	1055	391	514	524	54	100	95	0	852	1129	743	85	87	19	100	100	0	0.528	0.518	0.529	0.505	1.454	0.514	0.943	80	407	1172	1585	-0.921	405	767	541	1044	0
2	5	13	"phoQ"	"STM1230"	7330	41460	100	1466	1434	285	521	547	234	97	95	0	3318	3378	1223	86	95	94	100	100	0	0.292	0.277	0.281	0.284	1.234	0.263	0.939	80	389	4177	4205	-1.774	945	3232	913	3292	0
2	6	13	"hupA"	"STM4170"	7500	41450	100	1221	1310	427	536	555	230	93	70	0	568	646	331	88	99	97	98	85	0	1.427	1.387	1.451	1.428	1.318	1.388	0.929	80	396	1165	1332	0.513	685	480	774	558	0
2	7	13	"sopB"	"STM1091"	7670	41450	110	874	891	171	533	538	65	100	93	0	3907	4101	1686	87	92	32	100	100	0	0.089	0.089	0.086	0.087	1.309	0.088	0.822	80	420	4161	4372	-3.486	341	3820	358	4014	0
2	8	13	"pipC"	"STM0375"	7840	41450	110	760	768	89	541	545	67	98	82	0	1670	1694	515	86	88	17	100	100	0	0.138	0.141	0.140	0.136	1.324	0.137	0.781	80	452	1803	1835	-2.855	219	1584	227	1608	0
2	9	13	"pipC"	"STM0375"	8020	41450	100	682	678	72	537	543	66	82	57	0	1120	1140	363	87	90	18	100	100	0	0.140	0.134	0.121	0.127	1.626	0.131	0.648	80	386	1178	1194	-2.833	145	1033	141	1053	0
2	10	13	"pipC"	"STM0375"	8200	41450	120	710	700	75	545	547	43	90	82	0	1482	1378	491	88	89	20	99	98	0	0.118	0.120	0.124	0.119	1.674	0.116	0.716	120	483	1559	1445	-3.079	165	1394	155	1290	0
2	11	13	"ssrB"	"STM1391"	8370	41450	120	900	890	215	550	553	56	88	87	0	1944	1845	719	87	88	23	98	98	0	0.188	0.193	0.190	0.177	1.556	0.200	0.761	120	479	2207	2098	-2.408	350	1857	340	1758	0
2	12	13	"ssrB"	"STM1391"	8540	41450	120	893	883	141	546	551	58	96	92	0	1748	1774	655	88	89	24	100	100	0	0.209	0.200	0.202	0.201	1.476	0.194	0.874	120	418	2007	2023	-2.258	347	1660	337	1686	0
2	13	13	"lrp"	"STM0959"	8710	41460	110	1290	1344	332	549	551	51	100	100	0	1548	1731	763	90	91	19	100	100	0	0.508	0.484	0.488	0.494	1.207	0.467	0.913	80	440	2199	2436	-0.976	741	1458	795	1641	0
2	14	13	"lrp"	"STM0959"	8880	41450	110	1901	1927	330	550	564	135	100	100	0	2429	2456	462	94	102	52	100	100	0	0.579	0.583	0.589	0.578	1.181	0.599	0.900	80	451	3686	3739	-0.789	1351	2335	1377	2362	0
2	15	13	"gyrA"	"STM2272"	9050	41450	110	11718	11070	3326	559	580	155	100	100	0	6602	5913	1911	100	110	58	100	100	0	1.716	1.808	1.819	1.825	1.209	1.856	0.954	80	464	17661	16324	0.779	11159	6502	10511	5813	0
2	16	13	"gyrA"	"STM2272"	9220	41460	80	8432	8362	3954	577	590	123	100	100	0	2831	2556	1401	108	116	42	100	100	0	2.885	3.180	3.328	3.418	1.402	3.134	0.938	52	310	10578	10233	1.528	7855	2723	7785	2448	0
2	17	13	"gyrA"	"STM2272"	9420	41470	100	6278	5955	2263	590	600	170	97	97	0	5055	4923	2423	110	121	126	100	97	0	1.150	1.115	1.099	1.171	1.627	1.133	0.852	80	420	10633	10178	0.202	5688	4945	5365	4813	0
2	18	13	"csrA"	"STM2826"	9580	41460	80	1453	1429	230	627	632	65	100	100	0	1219	1162	312	105	108	24	100	100	0	0.741	0.759	0.758	0.768	1.329	0.738	0.902	52	306	1940	1859	-0.432	826	1114	802	1057	0
2	19	13	"crp"	"STM3466"	9760	41460	100	1182	1253	411	607	610	58	97	93	0	1472	1676	1090	99	102	23	100	100	0	0.419	0.410	0.415	0.441	1.627	0.391	0.932	80	428	1948	2223	-1.256	575	1373	646	1577	0
2	20	13	"yhhP"	"STM3578"	9930	41460	100	987	1000	132	580	606	305	83	3	0	1128	1071	240	92	100	71	100	100	0	0.393	0.429	0.431	0.421	1.286	0.771	0.326	80	393	1443	1399	-1.348	407	1036	420	979	0
2	21	13	"yhhP"	"STM3578"	10100	41460	100	841	836	85	578	603	306	27	0	0	792	786	190	90	97	70	100	100	0	0.375	0.371	0.355	0.365	1.350	1.246	0.226	80	398	965	954	-1.416	263	702	258	696	0
2	22	13	"topA"	"STM1714"	10280	41460	120	3153	3186	1297	559	566	50	99	98	0	2497	2633	1287	87	89	16	100	100	0	1.076	1.032	1.032	1.063	1.613	1.026	0.971	120	441	5004	5173	0.106	2594	2410	2627	2546	0
2	23	13	"topA"	"STM1714"	10440	41450	110	1404	1490	499	556	561	63	100	98	0	937	1040	542	86	89	24	100	100	0	0.996	0.979	0.968	0.993	1.375	0.961	0.918	80	441	1699	1888	-0.005	848	851	934	954	0
2	24	13	"topA"	"STM1714"	10630	41450	100	1355	1413	597	554	563	92	98	97	0	1049	1088	654	86	89	24	100	100	0	0.832	0.857	0.874	0.853	1.376	0.888	0.880	80	475	1764	1861	-0.266	801	963	859	1002	0
2	1	14	"malY"	"STM1464"	6620	41630	110	564	563	42	506	512	88	25	0	0	475	468	139	85	90	41	100	97	0	0.149	0.149	0.154	0.154	2.443	0.119	0.241	80	548	448	440	-2.749	58	390	57	383	0
2	2	14	""	"STM1865"	6800	41630	120	568	574	73	509	543	460	0	0	0	406	403	134	85	93	109	95	73	0	0.184	0.204	0.203	0.187	2.855	2.264	0.358	120	536	380	383	-2.444	59	321	65	318	0
2	3	14	"yheU"	"STM3463"	6970	41630	110	624	624	64	515	553	487	0	0	0	799	796	204	84	93	115	100	100	0	0.152	0.153	0.152	0.144	1.676	4.203	0.064	80	474	824	821	-2.714	109	715	109	712	0
2	4	14	""	"STM2507"	7160	41620	100	664	662	68	535	539	52	85	62	0	775	828	324	84	85	18	100	100	0	0.187	0.171	0.176	0.167	1.726	0.166	0.592	80	403	820	871	-2.421	129	691	127	744	0
2	5	14	"ilvY"	"STM3908"	7320	41630	120	876	882	152	531	555	280	68	10	0	622	597	238	85	86	21	99	97	0	0.642	0.686	0.696	0.722	1.611	0.682	0.856	120	539	882	863	-0.638	345	537	351	512	0
2	6	14	""	"STM2906"	7490	41630	110	703	723	95	534	555	299	8	1	0	291	304	83	86	88	27	100	100	0	0.824	0.867	0.831	0.828	1.483	0.977	0.695	80	456	374	407	-0.279	169	205	189	218	0
2	7	14	"ssaR"	"STM1419"	7660	41630	120	892	911	182	535	539	49	97	95	0	3018	3072	1256	86	90	32	100	100	0	0.122	0.126	0.128	0.126	1.396	0.126	0.888	120	581	3289	3362	-3.038	357	2932	376	2986	0
2	8	14	"pykF"	"STM1378"	7840	41630	100	622	684	205	541	544	42	72	48	0	356	734	977	85	86	18	100	100	0	0.299	0.220	0.227	0.207	2.223	0.203	0.845	80	463	352	792	-1.742	81	271	143	649	0
2	9	14	"gyrB"	"STM3835"	8010	41590	70	680	1204	1835	539	544	50	65	56	0	187	1159	2640	89	103	58	59	37	0	1.439	0.621	1.211	1.097	3.440	0.659	0.789	32	216	239	1735	0.525	141	98	665	1070	0
2	10	14	"serC"	"STM0977"	8180	41630	110	719	731	78	549	554	51	96	90	0	1163	1181	285	85	91	40	100	100	0	0.158	0.166	0.171	0.163	1.384	0.161	0.698	80	512	1248	1278	-2.665	170	1078	182	1096	0
2	11	14	"cbiA"	"STM2035"	8350	41630	100	577	611	218	551	555	67	23	10	0	129	163	96	85	88	22	75	50	0	0.591	0.769	0.771	0.921	3.973	3.567	0.209	80	446	70	138	-0.759	26	44	60	78	-50
2	12	14	"hin"	"STM2772"	8540	41620	100	650	687	156	550	552	63	67	32	0	1702	2491	3101	86	88	18	100	100	0	0.062	0.057	0.060	0.055	1.837	0.046	0.520	80	416	1716	2542	-4.014	100	1616	137	2405	0
2	13	14	"yfiA"	"STM2665"	8700	41620	110	1277	1257	159	561	572	138	100	100	0	1185	1178	244	88	92	52	100	100	0	0.653	0.639	0.643	0.637	1.205	0.637	0.909	80	466	1813	1786	-0.616	716	1097	696	1090	0
2	14	14	""	"STM0382"	8870	41630	90	862	870	128	562	567	62	98	98	0	3835	3648	1280	91	105	74	100	100	0	0.080	0.087	0.087	0.085	1.479	0.080	0.750	52	371	4044	3865	-3.642	300	3744	308	3557	0
2	15	14	"ybbP"	"STM0508"	9040	41630	90	1690	1696	382	579	587	96	100	100	0	4183	4270	1633	94	108	62	100	100	0	0.272	0.267	0.270	0.274	1.311	0.256	0.931	52	387	5200	5293	-1.880	1111	4089	1117	4176	0
2	16	14	"fepE"	"STM0589"	9220	41630	80	1659	1550	441	613	617	58	100	94	0	4727	4274	1943	101	110	38	100	100	0	0.226	0.225	0.227	0.219	1.438	0.218	0.936	52	328	5672	5110	-2.145	1046	4626	937	4173	0
2	17	14	"trpL"	"STM1722"	9400	41620	100	681	681	64	621	625	60	47	12	0	181	228	135	104	109	27	67	52	0	0.779	0.484	0.562	0.783	3.692	0.444	0.065	80	458	137	184	-0.360	60	77	60	124	-50
2	18	14	"ivbL"	"STM3797"	9580	41630	70	687	696	57	621	627	55	53	25	0	402	412	114	103	107	24	100	100	0	0.221	0.243	0.257	0.238	2.048	0.239	0.251	32	231	365	384	-2.180	66	299	75	309	0
2	19	14	"EMPTY"	"EMPTY"	9740	41620	100	616	624	57	602	619	172	1	0	0	109	110	23	97	103	62	3	0	0	1.167	1.692	1.365	1.464	4.155	8.576	0.062	80	444	26	35	0.222	14	12	22	13	-75
2	20	14	"EMPTY"	"EMPTY"	9920	41620	100	586	590	48	584	586	50	20	1	0	93	93	19	89	93	30	10	0	0	0.500	1.500	2.258	2.164	4.227	10.803	0.052	80	427	6	10	-1.000	2	4	6	4	-75
2	21	14	"EMPTY"	"EMPTY"	10090	41620	100	566	572	73	559	570	74	10	3	0	91	94	28	89	91	19	10	2	0	3.500	2.600	3.031	3.091	4.033	6.057	0.152	80	427	9	18	1.807	7	2	13	5	-75
2	22	14	"EMPTY"	"EMPTY"	10270	41620	100	555	556	80	557	569	98	7	0	0	94	95	19	87	92	56	1	0	0	-0.286	-0.125	3.747	3.609	3.231	16.266	0.092	80	406	5	7	Error	-2	7	-1	8	-75
2	23	14	"EMPTY"	"EMPTY"	10440	41620	100	575	577	43	559	571	105	5	0	0	88	89	16	84	90	54	1	0	0	4.000	3.600	2.368	2.449	3.354	1.963	0.788	80	425	20	23	2.000	16	4	18	5	-75
2	24	14	"EMPTY"	"EMPTY"	10610	41620	100	565	571	47	556	564	57	18	5	0	90	92	19	84	87	24	17	3	0	1.500	1.875	2.701	2.776	3.771	5.131	0.077	80	473	15	23	0.585	9	6	15	8	-75
3	1	1	"yjiW"	"STM4523"	11170	39400	120	738	1220	2737	521	529	106	87	52	0	1541	1708	2408	92	93	17	97	97	0	0.150	0.433	0.148	0.177	2.401	1.019	0.442	120	591	1666	2315	-2.739	217	1449	699	1616	0
3	2	1	"yjjW"	"STM4565"	11340	39390	120	1041	1088	307	519	545	190	95	77	0	4155	4171	1737	93	100	73	100	100	0	0.129	0.140	0.137	0.134	1.636	0.136	0.786	120	515	4584	4647	-2.960	522	4062	569	4078	0
3	3	1	"yibL"	"STM3689"	11520	39390	120	791	814	154	525	555	169	80	28	0	2176	2108	778	93	109	117	98	97	0	0.128	0.143	0.139	0.142	1.875	0.137	0.328	120	510	2349	2304	-2.969	266	2083	289	2015	0
3	4	1	"fba"	"STM3068"	11690	39390	120	1705	1633	414	525	544	123	97	94	0	3558	3315	1274	93	102	77	98	97	0	0.341	0.344	0.341	0.355	1.787	0.322	0.857	120	497	4645	4330	-1.554	1180	3465	1108	3222	0
3	5	1	"yhaH"	"STM3234"	11840	39380	110	947	974	213	525	532	66	100	97	0	2134	2161	748	92	96	25	100	100	0	0.207	0.217	0.210	0.212	1.238	0.223	0.812	80	458	2464	2518	-2.275	422	2042	449	2069	0
3	6	1	"rpoD"	"STM3211"	12020	39380	110	1638	1755	571	527	560	279	100	92	0	546	602	254	95	102	45	100	100	0	2.463	2.422	2.434	2.454	1.279	2.565	0.904	80	536	1562	1735	1.301	1111	451	1228	507	0
3	7	1	""	"STM2551"	12210	39390	110	755	775	87	527	555	226	51	2	0	1662	1686	493	93	100	43	100	100	0	0.145	0.156	0.147	0.155	1.525	0.143	0.239	80	483	1797	1841	-2.783	228	1569	248	1593	0
3	8	1	"gltI"	"STM0665"	12370	39380	110	956	984	193	531	543	152	98	91	0	3286	3536	1454	94	99	39	100	100	0	0.133	0.132	0.134	0.132	1.257	0.129	0.582	80	496	3617	3895	-2.909	425	3192	453	3442	0
3	9	1	"nagC"	"STM0682"	12560	39380	110	884	889	100	523	530	47	100	100	0	1682	1742	370	98	102	36	100	100	0	0.228	0.223	0.217	0.221	1.299	0.214	0.822	80	496	1945	2010	-2.134	361	1584	366	1644	0
3	10	1	"glnS"	"STM0686"	12720	39380	110	4790	4851	945	520	531	65	100	100	0	20322	21388	5252	101	109	81	100	100	0	0.211	0.203	0.203	0.205	1.155	0.200	0.943	80	476	24491	25618	-2.244	4270	20221	4331	21287	0
3	11	1	"sipD"	"STM2883"	12900	39380	120	1035	1051	229	529	543	104	93	92	0	3654	3464	1225	98	109	103	98	97	0	0.142	0.155	0.154	0.151	1.548	0.151	0.774	120	548	4062	3888	-2.813	506	3556	522	3366	0
3	12	1	"eutC"	"STM2457"	13080	39380	120	595	634	180	537	548	103	25	11	0	881	927	451	95	107	125	95	95	0	0.074	0.117	0.095	0.105	2.975	0.129	0.171	120	520	844	929	-3.760	58	786	97	832	0
3	13	1	"udp"	"STM3968"	13240	39380	110	1099	1172	338	541	544	55	100	100	0	3762	3780	1395	97	109	111	100	100	0	0.152	0.171	0.160	0.169	1.389	0.166	0.877	80	461	4223	4314	-2.715	558	3665	631	3683	0
3	14	1	"metR"	"STM3964"	13420	39380	110	1875	1909	479	543	550	76	100	100	0	4755	4668	1278	99	114	109	100	100	0	0.286	0.299	0.298	0.297	1.290	0.310	0.919	80	524	5988	5935	-1.805	1332	4656	1366	4569	0
3	15	1	"rthB"	"STM3960"	13600	39380	110	1115	1279	647	547	569	188	98	82	0	4664	4606	1772	101	107	42	100	100	0	0.124	0.162	0.132	0.145	1.546	0.158	0.679	80	477	5131	5237	-3.006	568	4563	732	4505	0
3	16	1	"yigI"	"STM3956"	13760	39380	110	1240	1363	644	545	579	223	100	83	0	2819	2999	1419	101	131	216	100	100	0	0.256	0.282	0.256	0.261	1.278	0.299	0.773	80	469	3413	3716	-1.967	695	2718	818	2898	0
3	17	1	"corA"	"STM3952"	13930	39380	110	2468	2655	1101	543	589	216	100	100	0	5064	5177	2065	99	187	418	100	100	0	0.388	0.416	0.393	0.403	1.300	0.438	0.892	80	540	6890	7190	-1.367	1925	4965	2112	5078	0
3	18	1	"yigA"	"STM3948"	14140	39380	110	2382	2329	551	535	575	201	98	96	0	4284	4038	1292	99	166	376	98	97	0	0.441	0.455	0.466	0.462	1.408	0.439	0.919	80	514	6032	5733	-1.180	1847	4185	1794	3939	0
3	19	1	"priB"	"STM4392"	14290	39390	100	2383	2329	558	541	556	73	100	100	0	568	559	150	98	108	62	100	96	0	3.919	3.879	3.850	3.924	1.315	4.134	0.878	80	401	2312	2249	1.971	1842	470	1788	461	0
3	20	1	"ytfJ"	"STM4405"	14460	39380	110	625	635	68	551	562	90	37	8	0	833	883	305	99	114	75	100	98	0	0.101	0.107	0.099	0.094	2.359	0.103	0.247	80	523	808	868	-3.310	74	734	84	784	0
3	21	1	"mpl"	"STM4416"	14660	39400	80	588	594	63	545	568	201	1	0	0	216	217	55	101	114	67	86	32	0	0.374	0.422	0.482	0.437	2.498	2.370	0.058	52	290	158	165	-1.419	43	115	49	116	0
3	22	1	""	"STM4420"	14800	39390	100	581	599	152	543	578	383	2	2	0	199	215	93	101	146	664	0	0	0	0.388	0.491	0.539	0.552	3.047	0.573	0.960	80	416	136	170	-1.367	38	98	56	114	0
3	23	1	""	"STM4424"	15000	39380	110	585	600	103	543	560	128	10	2	0	245	240	80	100	109	166	38	2	0	0.290	0.407	0.379	0.516	3.951	6.047	0.023	80	535	187	197	-1.788	42	145	57	140	0
3	24	1	""	"STM4428"	15170	39390	110	629	638	81	550	573	145	10	3	0	654	642	214	101	109	77	100	97	0	0.143	0.163	0.137	0.145	2.488	0.166	0.069	80	547	632	629	-2.807	79	553	88	541	0
3	1	2	"clpX"	"STM0449"	11160	39560	110	3157	3056	788	523	540	169	100	100	0	970	950	282	92	99	87	100	100	0	3.000	2.952	2.967	2.943	1.241	3.070	0.925	80	460	3512	3391	1.585	2634	878	2533	858	0
3	2	2	"ptrB"	"STM1879"	11330	39560	100	787	809	111	529	550	204	72	15	0	367	420	275	96	103	96	92	80	0	0.952	0.864	0.931	0.974	1.792	1.035	0.550	80	362	529	604	-0.071	258	271	280	324	0
3	3	2	"yihV"	"STM4024"	11500	39560	110	781	789	122	518	528	91	100	76	0	5221	4931	1424	96	97	23	100	100	0	0.051	0.056	0.054	0.054	1.407	0.057	0.233	80	403	5388	5106	-4.284	263	5125	271	4835	0
3	4	2	"thiG"	"STM4160"	11670	39560	110	986	1029	233	517	527	75	100	100	0	4541	4857	1875	96	102	45	100	100	0	0.106	0.108	0.103	0.106	1.330	0.104	0.834	80	405	4914	5273	-3.245	469	4445	512	4761	0
3	5	2	"thiC"	"STM4164"	11850	39560	100	643	658	82	523	528	64	81	41	0	961	1130	599	94	102	54	100	100	0	0.138	0.130	0.129	0.132	1.663	0.151	0.666	80	408	987	1171	-2.853	120	867	135	1036	0
3	6	2	"yjaG"	"STM4169"	12020	39560	110	918	923	131	523	542	176	97	67	0	2980	2898	874	96	112	212	100	98	0	0.137	0.143	0.138	0.144	1.385	0.137	0.774	80	453	3279	3202	-2.868	395	2884	400	2802	0
3	7	2	""	"STM2701"	12190	39550	110	767	787	115	529	552	179	86	12	0	2578	2565	824	96	119	223	100	98	0	0.096	0.104	0.101	0.102	1.692	0.085	0.234	80	453	2720	2727	-3.382	238	2482	258	2469	0
3	8	2	"stfE"	"STM0198"	12380	39550	110	659	683	87	535	550	162	31	6	0	2727	2856	1061	97	110	85	100	100	0	0.047	0.054	0.049	0.051	1.634	0.046	0.476	80	452	2754	2907	-4.407	124	2630	148	2759	0
3	9	2	"eutQ"	"STM2468"	12540	39550	110	699	710	91	524	532	54	98	81	0	2522	2626	983	98	101	26	100	100	0	0.072	0.074	0.068	0.071	1.562	0.066	0.694	80	440	2599	2714	-3.792	175	2424	186	2528	0
3	10	2	"eutN"	"STM2464"	12720	39560	110	629	653	130	526	540	83	66	17	0	1424	1912	1672	97	103	32	100	100	0	0.078	0.070	0.074	0.071	1.946	0.067	0.458	80	467	1430	1942	-3.687	103	1327	127	1815	0
3	11	2	"prpB"	"STM0368"	12890	39550	110	678	714	196	548	565	117	60	8	0	1674	1814	701	97	106	62	100	100	0	0.082	0.097	0.076	0.079	1.882	0.086	0.305	80	433	1707	1883	-3.601	130	1577	166	1717	0
3	12	2	"tus"	"STM1470"	13070	39550	110	825	824	100	547	562	114	95	72	0	2810	2746	698	98	113	121	100	100	0	0.103	0.105	0.103	0.103	1.448	0.108	0.708	80	458	2990	2925	-3.286	278	2712	277	2648	0
3	13	2	"ogt"	"STM1659"	13250	39550	110	1043	1061	246	543	548	60	100	98	0	3114	3233	1398	99	104	37	100	100	0	0.166	0.165	0.165	0.165	1.450	0.162	0.900	80	452	3515	3652	-2.592	500	3015	518	3134	0
3	14	2	"rpmF"	"STM1191"	13410	39560	110	2921	3694	4192	543	552	76	100	100	0	438	496	365	99	102	29	100	100	0	7.015	7.937	7.059	7.290	1.344	10.347	0.885	80	433	2717	3548	2.810	2378	339	3151	397	0
3	15	2	"fabG"	"STM1195"	13590	39560	120	3292	3091	1144	537	551	101	97	96	0	1391	1276	516	102	113	113	95	93	0	2.137	2.175	2.165	2.120	1.983	2.235	0.927	120	523	4044	3728	1.096	2755	1289	2554	1174	0
3	16	2	"phsA"	"STM2065"	13770	39550	110	1006	1013	193	529	553	157	98	83	0	9284	9279	2516	100	123	183	100	100	0	0.052	0.053	0.051	0.051	1.394	0.048	0.604	80	433	9661	9663	-4.267	477	9184	484	9179	0
3	17	2	"dacD"	"STM2062"	13930	39560	110	1153	1201	260	533	558	174	100	96	0	5371	5635	2042	99	129	205	100	100	0	0.118	0.121	0.116	0.119	1.292	0.113	0.899	80	465	5892	6204	-3.088	620	5272	668	5536	0
3	18	2	"pefD"	"PSLT016"	14120	39560	110	756	755	105	539	556	120	78	42	0	4884	4461	2303	100	118	113	100	100	0	0.045	0.050	0.046	0.053	1.540	0.047	0.698	80	466	5001	4577	-4.462	217	4784	216	4361	0
3	19	2	"ybjG"	"STM0865"	14280	39560	110	827	854	134	543	554	74	100	90	0	1296	1294	411	98	101	30	100	100	0	0.237	0.260	0.251	0.254	1.372	0.248	0.767	80	419	1482	1507	-2.077	284	1198	311	1196	0
3	20	2	"thiM"	"STM2147"	14460	39560	120	1199	1279	339	549	561	77	99	96	0	872	914	355	100	119	117	95	95	0	0.842	0.897	0.867	0.905	1.559	0.893	0.846	120	465	1422	1544	-0.248	650	772	730	814	0
3	21	2	"thiI"	"STM0425"	14610	39570	110	959	1044	320	548	559	69	98	95	0	2431	3064	1823	102	125	125	100	98	0	0.176	0.167	0.171	0.167	1.372	0.158	0.835	80	418	2740	3458	-2.503	411	2329	496	2962	0
3	22	2	"hilD"	"STM2875"	14810	39560	120	1725	1718	768	548	559	79	95	94	0	1665	1686	969	101	107	33	97	96	0	0.753	0.738	0.715	0.756	1.806	0.741	0.870	120	494	2741	2755	-0.410	1177	1564	1170	1585	0
3	23	2	"prgK"	"STM2871"	14970	39560	110	1158	1225	300	543	555	77	100	100	0	2870	3153	1251	99	102	24	100	100	0	0.222	0.223	0.225	0.221	1.240	0.221	0.856	80	444	3386	3736	-2.172	615	2771	682	3054	0
3	24	2	"nhoA"	"STM1582"	15160	39570	100	591	600	60	545	572	302	1	0	0	263	292	171	99	103	32	98	97	0	0.280	0.285	0.294	0.279	2.655	0.234	0.205	80	455	210	248	-1.834	46	164	55	193	0
3	1	3	"hsdS"	"STM4524"	11150	39740	110	822	860	143	516	528	108	100	95	0	7104	7644	2895	93	96	21	100	100	0	0.044	0.046	0.044	0.045	1.314	0.044	0.637	80	498	7317	7895	-4.518	306	7011	344	7551	0
3	2	3	"hisF"	"STM2077"	11320	39730	110	1326	1374	224	516	537	179	100	100	0	3411	3499	978	95	108	106	100	100	0	0.244	0.252	0.249	0.253	1.249	0.251	0.894	80	440	4126	4262	-2.033	810	3316	858	3404	0
3	3	3	"trmD"	"STM2674"	11490	39730	110	5158	5596	1915	519	537	112	100	100	0	496	546	190	93	102	65	100	98	0	11.511	11.208	11.454	11.366	1.233	11.589	0.883	80	434	5042	5530	3.525	4639	403	5077	453	0
3	4	3	"fruF"	"STM2206"	11670	39740	120	1280	1273	249	519	539	131	97	95	0	1349	1327	534	94	97	28	99	97	0	0.606	0.612	0.625	0.665	1.732	0.564	0.797	120	489	2016	1987	-0.722	761	1255	754	1233	0
3	5	3	"asrB"	"STM2549"	11840	39730	110	698	711	75	522	527	55	100	90	0	2124	2177	543	94	97	38	100	100	0	0.087	0.091	0.084	0.087	1.544	0.083	0.607	80	433	2206	2272	-3.528	176	2030	189	2083	0
3	6	3	"sifA"	"STM1224"	12020	39740	100	1156	1178	186	526	532	56	100	100	0	2758	2833	728	97	98	22	100	100	0	0.237	0.238	0.240	0.236	1.353	0.231	0.894	80	408	3291	3388	-2.079	630	2661	652	2736	0
3	7	3	"cbiM"	"STM2023"	12190	39730	110	707	724	84	526	533	61	100	86	0	3574	3642	832	96	112	209	100	100	0	0.052	0.056	0.053	0.053	1.519	0.050	0.580	80	465	3659	3744	-4.264	181	3478	198	3546	0
3	8	3	"cbiP"	"STM2019"	12360	39730	110	708	719	80	531	537	73	95	71	0	2949	3039	832	98	112	172	100	100	0	0.062	0.064	0.061	0.060	1.516	0.065	0.694	80	453	3028	3129	-4.010	177	2851	188	2941	0
3	9	3	"samB"	"PSLT054"	12530	39730	110	893	898	194	538	543	54	98	95	0	1370	1648	813	97	100	27	100	100	0	0.279	0.232	0.237	0.225	1.510	0.210	0.718	80	464	1628	1911	-1.842	355	1273	360	1551	0
3	10	3	"uhpT"	"STM3787"	12720	39740	110	713	736	146	538	550	79	92	58	0	2308	2479	710	96	99	26	100	100	0	0.079	0.083	0.075	0.077	1.570	0.082	0.410	80	467	2387	2581	-3.660	175	2212	198	2383	0
3	11	3	"trpA"	"STM1727"	12890	39730	110	870	922	192	543	555	81	98	93	0	1178	1282	401	95	102	61	100	100	0	0.302	0.319	0.308	0.296	1.622	0.306	0.741	80	454	1410	1566	-1.728	327	1083	379	1187	0
3	12	3	"rhaT"	"STM4050"	13060	39740	100	649	653	63	541	546	63	83	28	0	2974	3113	717	96	106	82	100	100	0	0.038	0.037	0.036	0.036	1.528	0.039	0.468	80	406	2986	3129	-4.736	108	2878	112	3017	0
3	13	3	"glnQ"	"STM0828"	13230	39740	100	1247	1290	293	543	557	97	100	98	0	4366	4436	1345	98	103	31	100	100	0	0.165	0.172	0.169	0.168	1.260	0.167	0.872	80	419	4972	5085	-2.600	704	4268	747	4338	0
3	14	3	""	"STM4158"	13410	39740	100	726	745	120	537	551	105	91	32	0	1007	1008	229	96	101	28	100	100	0	0.207	0.228	0.212	0.213	1.547	0.222	0.307	80	420	1100	1120	-2.269	189	911	208	912	0
3	15	3	""	"STM1260"	13580	39740	100	1588	1580	222	526	532	72	100	100	0	8239	8420	1652	98	101	31	100	100	0	0.130	0.127	0.125	0.126	1.180	0.123	0.936	80	379	9203	9376	-2.938	1062	8141	1054	8322	0
3	16	3	""	"PSLT026"	13750	39740	110	2117	2081	403	528	539	77	100	100	0	2097	2145	518	100	126	150	100	100	0	0.796	0.759	0.806	0.751	1.316	0.777	0.885	80	499	3586	3598	-0.330	1589	1997	1553	2045	0
3	17	3	""	"STM4457"	13920	39740	100	1411	1410	241	536	545	84	100	100	0	3875	3637	994	101	105	41	100	100	0	0.232	0.247	0.243	0.250	1.273	0.244	0.931	80	408	4649	4410	-2.109	875	3774	874	3536	0
3	18	3	"metJ"	"STM4099"	14100	39740	110	1531	1469	319	541	556	118	98	96	0	1356	1270	341	101	109	62	100	100	0	0.789	0.794	0.839	0.760	1.518	0.823	0.871	80	467	2245	2097	-0.342	990	1255	928	1169	0
3	19	3	""	"Not LT2a84"	14280	39740	100	740	754	76	539	554	117	93	32	0	2932	2876	783	101	107	53	100	100	0	0.071	0.077	0.072	0.078	1.540	0.070	0.635	80	408	3032	2990	-3.816	201	2831	215	2775	0
3	20	3	"traW"	"PSLT091"	14450	39730	110	745	746	84	545	562	99	92	51	0	4276	3963	1215	103	123	121	100	100	0	0.048	0.052	0.049	0.051	1.532	0.046	0.549	80	433	4373	4061	-4.383	200	4173	201	3860	0
3	21	3	"traN"	"PSLT095"	14630	39740	110	745	752	105	542	555	81	96	60	0	4603	4814	1535	102	122	130	100	100	0	0.045	0.045	0.045	0.043	1.439	0.042	0.557	80	440	4704	4922	-4.471	203	4501	210	4712	0
3	22	3	"trbB"	"PSLT099"	14800	39740	110	802	829	133	545	558	87	98	85	0	4309	4339	1703	100	108	59	100	100	0	0.061	0.067	0.065	0.065	1.450	0.060	0.711	80	420	4466	4523	-4.034	257	4209	284	4239	0
3	23	3	"traD"	"PSLT104"	14970	39740	110	2698	2952	1623	547	568	107	100	100	0	4021	4627	2472	101	128	363	100	100	0	0.549	0.531	0.496	0.533	1.532	0.513	0.775	80	425	6071	6931	-0.866	2151	3920	2405	4526	0
3	24	3	""	"PSLT109"	15140	39740	110	1191	1204	183	551	580	290	100	63	0	2716	2672	583	103	125	339	100	100	0	0.245	0.254	0.252	0.252	1.235	0.255	0.845	80	484	3253	3222	-2.030	640	2613	653	2569	0
3	1	4	""	"STM2732"	11140	39910	100	601	623	97	520	532	114	33	8	0	1217	1275	573	92	93	18	100	100	0	0.072	0.087	0.081	0.082	2.332	0.080	0.040	80	451	1206	1286	-3.796	81	1125	103	1183	0
3	2	4	""	"STM2710"	11320	39910	100	669	682	70	514	559	610	0	0	0	4237	4089	1227	92	102	94	100	100	0	0.037	0.042	0.039	0.041	1.630	0.036	0.008	80	408	4300	4165	-4.741	155	4145	168	3997	0
3	3	4	""	"STM1614"	11490	39910	110	791	801	92	516	571	600	0	0	0	8677	8724	2862	91	99	85	100	100	0	0.032	0.033	0.032	0.034	1.498	0.027	0.029	80	438	8861	8918	-4.964	275	8586	285	8633	0
3	4	4	"tehB"	"STM1608"	11660	39910	110	1523	1519	263	520	538	142	100	100	0	3602	3554	907	93	95	18	100	100	0	0.286	0.289	0.281	0.290	1.227	0.276	0.890	80	404	4512	4460	-1.807	1003	3509	999	3461	0
3	5	4	"tpx"	"STM1682"	11830	39910	100	3022	2964	698	523	532	64	100	100	0	2165	2116	551	95	97	23	100	100	0	1.207	1.208	1.195	1.206	1.189	1.269	0.938	80	408	4569	4462	0.272	2499	2070	2441	2021	0
3	6	4	""	"STM1677"	12010	39910	110	1186	1210	188	521	528	67	100	100	0	5802	5843	1673	94	97	23	100	100	0	0.117	0.120	0.119	0.120	1.186	0.116	0.914	80	453	6373	6438	-3.102	665	5708	689	5749	0
3	7	4	"uppS"	"STM0221"	12190	39920	110	1532	1586	423	525	536	76	100	100	0	1096	1113	479	95	112	176	98	88	0	1.006	1.042	1.029	1.109	1.506	1.005	0.899	80	452	2008	2079	0.009	1007	1001	1061	1018	0
3	8	4	"yaeD"	"STM0248"	12360	39910	110	1604	1692	522	530	536	68	100	100	0	5295	5698	2635	98	113	179	100	100	0	0.207	0.207	0.206	0.207	1.184	0.201	0.922	80	440	6271	6762	-2.275	1074	5197	1162	5600	0
3	9	4	"rof"	"STM0237"	12530	39900	100	580	594	76	536	541	55	41	18	0	119	124	27	96	98	25	43	20	0	1.913	2.071	1.893	2.056	3.683	6.175	0.058	80	396	67	86	0.936	44	23	58	28	-50
3	10	4	"yeeX"	"STM2059"	12700	39910	100	1226	1274	244	531	542	77	100	100	0	1258	1321	429	93	95	21	100	100	0	0.597	0.605	0.612	0.612	1.238	0.592	0.909	80	397	1860	1971	-0.745	695	1165	743	1228	0
3	11	4	"sbcB"	"STM2067"	12880	39910	100	862	874	128	533	539	73	100	93	0	2008	2028	653	93	94	20	100	100	0	0.172	0.176	0.177	0.173	1.375	0.172	0.778	80	408	2244	2276	-2.541	329	1915	341	1935	0
3	12	4	"fixC"	"STM0077"	13050	39910	100	806	821	111	525	535	74	98	95	0	7655	7795	2722	95	105	74	100	100	0	0.037	0.038	0.038	0.038	1.435	0.035	0.719	80	384	7841	7996	-4.750	281	7560	296	7700	0
3	13	4	"yjbC"	"STM4193"	13220	39910	100	1001	984	164	529	537	68	96	95	0	4258	4059	1381	96	103	49	100	100	0	0.113	0.115	0.113	0.114	1.233	0.114	0.903	80	396	4634	4418	-3.140	472	4162	455	3963	0
3	14	4	"dinF"	"STM4238"	13400	39920	110	2022	2046	451	524	530	64	100	100	0	1290	1388	431	93	99	30	100	100	0	1.251	1.175	1.174	1.193	1.322	1.166	0.910	80	439	2695	2817	0.324	1498	1197	1522	1295	0
3	15	4	""	"STM4267"	13570	39910	110	933	915	130	523	562	538	7	0	0	2673	2679	792	97	111	137	100	100	0	0.159	0.152	0.150	0.151	1.316	0.149	0.859	80	437	2986	2974	-2.651	410	2576	392	2582	0
3	16	4	"malE"	"STM4229"	13720	39930	70	865	1230	904	530	536	56	93	84	0	2357	2346	1146	104	166	198	100	93	0	0.149	0.312	0.162	0.210	2.548	0.336	0.303	32	221	2588	2942	-2.750	335	2253	700	2242	0
3	17	4	"yfdZ"	"STM2402"	13930	39910	110	2218	2475	1010	535	546	81	100	100	0	9362	11048	4058	101	121	118	100	100	0	0.182	0.177	0.171	0.173	1.220	0.172	0.829	80	484	10944	12887	-2.460	1683	9261	1940	10947	0
3	18	4	"yfcA"	"STM2382"	14100	39910	110	965	984	164	532	547	118	98	93	0	3888	4197	1341	98	106	50	100	100	0	0.114	0.110	0.112	0.108	1.303	0.107	0.839	80	438	4223	4551	-3.130	433	3790	452	4099	0
3	19	4	"ybdB"	"STM0599"	14280	39910	110	720	726	66	532	549	120	87	25	0	1595	1602	425	98	107	55	100	100	0	0.126	0.129	0.126	0.125	1.682	0.120	0.607	80	453	1685	1698	-2.993	188	1497	194	1504	0
3	20	4	"fsr"	"STM0493"	14450	39900	90	657	666	51	546	567	122	42	0	0	1121	1172	364	102	116	88	100	100	0	0.109	0.112	0.116	0.106	1.701	0.091	0.111	52	357	1130	1190	-3.199	111	1019	120	1070	0
3	21	4	"ybbB"	"STM0513"	14630	39910	110	835	869	176	535	554	137	92	52	0	933	1033	503	98	108	89	100	96	0	0.359	0.357	0.342	0.350	1.917	3.512	0.217	80	437	1135	1269	-1.477	300	835	334	935	0
3	22	4	"lpxH"	"STM0535"	14790	39910	110	1000	1026	203	534	540	123	97	90	0	4775	4987	1784	98	103	56	100	100	0	0.100	0.101	0.103	0.098	1.324	0.109	0.680	80	426	5143	5381	-3.327	466	4677	492	4889	0
3	23	4	""	"STM0563"	14960	39900	100	560	566	46	543	566	127	3	0	0	110	113	24	101	126	371	0	0	0	1.889	1.917	2.077	1.913	3.520	2.273	0.337	80	405	26	35	0.918	17	9	23	12	-50
3	24	4	"fepD"	"STM0592"	15140	39910	110	1151	1144	186	543	561	105	100	100	0	2349	2424	786	102	124	332	100	100	0	0.271	0.259	0.262	0.260	1.276	0.223	0.704	80	510	2855	2923	-1.886	608	2247	601	2322	0
3	1	5	"gntT"	"STM3512"	11140	40090	110	1068	1076	151	527	536	77	100	100	0	7760	7781	2654	93	95	19	100	100	0	0.071	0.071	0.073	0.073	1.303	0.064	0.795	80	484	8208	8237	-3.825	541	7667	549	7688	0
3	2	5	"sspB"	"STM3341"	11310	40080	110	2014	2004	394	524	531	74	100	100	0	4172	4165	1398	93	95	19	100	100	0	0.365	0.363	0.363	0.374	1.215	0.354	0.905	80	454	5569	5552	-1.453	1490	4079	1480	4072	0
3	3	5	"yhcH"	"STM3335"	11490	40080	110	766	770	103	519	529	109	96	61	0	2971	2836	755	93	94	19	100	100	0	0.086	0.092	0.085	0.088	1.757	0.081	0.405	80	439	3125	2994	-3.542	247	2878	251	2743	0
3	4	5	"yrbB"	"STM3309"	11660	40080	110	895	903	130	519	529	106	100	93	0	1359	1325	380	92	94	18	100	100	0	0.297	0.311	0.312	0.312	1.348	0.313	0.777	80	439	1643	1617	-1.753	376	1267	384	1233	0
3	5	5	"folP"	"STM3295"	11840	40080	110	1129	1145	324	514	520	58	97	95	0	2023	2005	931	93	95	19	100	100	0	0.319	0.330	0.342	0.330	1.746	0.310	0.851	80	440	2545	2543	-1.650	615	1930	631	1912	0
3	6	5	"mtr"	"STM3279"	12010	40080	110	1899	2436	1243	509	520	86	100	100	0	10144	13495	8910	92	98	35	100	100	0	0.138	0.144	0.142	0.146	1.345	0.137	0.907	80	438	11442	15330	-2.854	1390	10052	1927	13403	0
3	7	5	"yghA"	"STM3157"	12180	40080	110	1759	1696	375	524	532	64	100	100	0	3623	3554	985	94	99	40	100	100	0	0.350	0.339	0.334	0.333	1.342	0.337	0.850	80	425	4764	4632	-1.515	1235	3529	1172	3460	0
3	8	5	""	"STM3129"	12360	40080	110	726	741	95	530	541	90	91	51	0	2394	2530	901	95	97	31	100	100	0	0.085	0.087	0.084	0.086	1.608	0.083	0.699	80	439	2495	2646	-3.552	196	2299	211	2435	0
3	9	5	"yqgF"	"STM3097"	12530	40080	100	1082	1102	183	522	533	96	100	100	0	3368	3343	1031	92	94	18	100	100	0	0.171	0.178	0.173	0.180	1.333	0.168	0.887	80	408	3836	3831	-2.548	560	3276	580	3251	0
3	10	5	"galP"	"STM3091"	12710	40080	100	614	628	83	524	533	76	60	11	0	1018	1152	565	91	94	19	100	100	0	0.097	0.098	0.090	0.096	2.113	0.962	0.178	80	397	1017	1165	-3.365	90	927	104	1061	0
3	11	5	""	"STM3071"	12880	40080	100	546	553	43	524	531	58	22	3	0	534	527	158	93	99	60	100	97	0	0.050	0.067	0.092	0.092	2.561	0.031	0.017	80	396	463	463	-4.325	22	441	29	434	0
3	12	5	"bglA"	"STM3051"	13050	40080	110	1057	1049	158	517	531	111	98	96	0	10389	10096	3449	96	104	68	100	100	0	0.052	0.053	0.056	0.054	1.331	0.050	0.736	80	425	10833	10532	-4.253	540	10293	532	10000	0
3	13	5	""	"STM1301"	13220	40080	100	997	1004	149	521	528	56	100	100	0	1719	1740	433	94	98	41	100	100	0	0.293	0.293	0.292	0.290	1.215	0.282	0.888	80	408	2101	2129	-1.771	476	1625	483	1646	0
3	14	5	""	"STM1328"	13400	40080	100	662	682	99	524	549	230	12	2	0	929	958	305	93	98	46	100	100	0	0.165	0.183	0.169	0.171	1.784	0.157	0.326	80	394	974	1023	-2.599	138	836	158	865	0
3	15	5	""	"STM1368"	13570	40080	100	819	835	129	526	574	575	1	0	0	3726	3669	1139	94	107	143	100	100	0	0.081	0.086	0.080	0.083	1.370	0.104	0.076	80	384	3925	3884	-3.632	293	3632	309	3575	0
3	16	5	"ydhC"	"STM1428"	13740	40090	100	841	873	142	524	576	559	10	0	0	1485	1595	668	96	111	141	100	100	0	0.228	0.233	0.228	0.237	1.371	0.212	0.706	80	413	1706	1848	-2.131	317	1389	349	1499	0
3	17	5	"slyB"	"STM1445"	13920	40080	110	2445	2353	598	527	542	137	100	100	0	736	727	244	96	99	23	100	100	0	2.997	2.894	2.951	2.936	1.261	3.223	0.840	80	454	2558	2457	1.583	1918	640	1826	631	0
3	18	5	"ydgQ"	"STM1454"	14100	40080	110	784	798	141	524	537	101	91	66	0	1793	1924	877	96	99	21	100	100	0	0.153	0.150	0.159	0.155	1.513	0.145	0.727	80	433	1957	2102	-2.706	260	1697	274	1828	0
3	19	5	""	"STM3558"	14270	40080	110	1382	1338	303	521	538	114	98	96	0	2011	1920	515	96	103	74	100	100	0	0.450	0.448	0.465	0.430	1.297	0.774	0.393	80	427	2776	2641	-1.153	861	1915	817	1824	0
3	20	5	"yhhF"	"STM3572"	14440	40090	100	954	965	273	528	543	103	98	86	0	3068	3163	1192	99	107	76	100	100	0	0.143	0.143	0.128	0.135	1.404	0.139	0.733	80	413	3395	3501	-2.801	426	2969	437	3064	0
3	21	5	"yhhP"	"STM3578"	14620	40080	110	792	824	159	530	539	93	97	81	0	858	838	268	97	99	18	100	100	0	0.344	0.397	0.374	0.392	1.707	0.382	0.659	80	467	1023	1035	-1.538	262	761	294	741	0
3	22	5	"acpT"	"STM3583"	14800	40090	110	875	887	138	526	529	79	98	91	0	1269	1238	432	96	98	26	100	100	0	0.298	0.316	0.306	0.324	1.506	0.302	0.720	80	442	1522	1503	-1.749	349	1173	361	1142	0
3	23	5	"uspB"	"STM3590"	14960	40080	90	684	692	97	535	544	63	82	63	0	917	880	307	101	105	32	100	100	0	0.183	0.202	0.179	0.187	1.653	0.192	0.542	52	339	965	936	-2.453	149	816	157	779	0
3	24	5	""	"STM3599"	15140	40090	100	978	1002	146	533	555	147	100	91	0	8247	8194	2774	102	108	40	100	100	0	0.055	0.058	0.056	0.059	1.351	0.050	0.719	80	462	8590	8561	-4.194	445	8145	469	8092	0
3	1	6	"yeaZ"	"STM1820"	11130	40250	110	2891	2906	516	521	528	60	100	100	0	2183	2226	756	89	92	23	100	100	0	1.132	1.116	1.131	1.135	1.240	1.113	0.841	80	501	4464	4522	0.179	2370	2094	2385	2137	0
3	2	6	"ymgE"	"STM1797"	11300	40260	100	656	665	127	529	538	69	82	35	0	991	1006	397	90	91	17	100	100	0	0.141	0.148	0.145	0.138	2.230	0.104	0.179	80	430	1028	1052	-2.827	127	901	136	916	0
3	3	6	"narJ"	"STM1762"	11480	40250	110	874	881	81	525	530	52	100	100	0	5111	5208	1360	92	94	20	100	100	0	0.070	0.070	0.069	0.070	1.325	0.063	0.816	80	465	5368	5472	-3.846	349	5019	356	5116	0
3	4	6	"manY"	"STM1831"	11650	40250	110	1120	1133	196	523	525	48	100	100	0	4088	4096	1296	91	94	21	100	100	0	0.149	0.152	0.157	0.149	1.419	0.144	0.852	80	453	4594	4615	-2.743	597	3997	610	4005	0
3	5	6	"minD"	"STM1815"	11830	40250	110	2047	2068	823	519	659	2260	8	2	0	4153	4076	2206	93	107	166	100	100	0	0.376	0.389	0.398	0.390	1.510	0.383	0.887	80	454	5588	5532	-1.410	1528	4060	1549	3983	0
3	6	6	"ycgB"	"STM1804"	12000	40260	110	1190	1190	232	514	525	80	100	100	0	7164	7611	2885	92	96	28	100	100	0	0.096	0.090	0.086	0.092	1.392	0.080	0.807	80	453	7748	8195	-3.387	676	7072	676	7519	0
3	7	6	"glnA"	"STM4007"	12180	40250	110	1418	1493	410	517	545	275	96	92	0	10453	11135	3705	91	96	49	100	100	0	0.087	0.088	0.092	0.089	1.486	0.085	0.653	80	452	11263	12020	-3.524	901	10362	976	11044	0
3	8	6	"yijC"	"STM4127"	12350	40250	110	1726	1639	406	523	563	324	96	81	0	2164	2112	575	91	94	49	100	100	0	0.580	0.552	0.564	0.532	1.419	0.574	0.834	80	439	3276	3137	-0.785	1203	2073	1116	2021	0
3	9	6	""	"STM4080"	12520	40250	100	850	877	164	519	540	188	91	33	0	3609	3528	1236	90	93	22	100	100	0	0.094	0.104	0.099	0.101	1.463	0.095	0.621	80	396	3850	3796	-3.410	331	3519	358	3438	0
3	10	6	"sbp"	"STM4063"	12690	40250	110	1309	1301	214	515	541	339	95	77	0	5681	5587	1409	92	96	29	100	100	0	0.142	0.143	0.146	0.142	1.408	0.133	0.396	80	453	6383	6281	-2.815	794	5589	786	5495	0
3	11	6	""	"STM4051"	12860	40260	100	658	681	90	520	550	361	3	0	0	4586	4815	2478	93	100	62	100	100	0	0.031	0.034	0.032	0.034	1.515	0.031	0.693	80	394	4631	4883	-5.025	138	4493	161	4722	0
3	12	6	"fdhD"	"STM4038"	13040	40250	110	1003	994	175	514	528	105	96	92	0	3949	4014	1231	93	99	56	100	100	0	0.127	0.122	0.123	0.121	1.335	0.117	0.713	80	454	4345	4401	-2.979	489	3856	480	3921	0
3	13	6	"rplQ"	"STM3414"	13210	40260	110	6008	5843	1650	515	526	100	100	100	0	419	434	103	92	94	19	100	100	0	16.798	15.579	16.019	15.365	1.310	16.746	0.885	80	453	5820	5670	4.070	5493	327	5328	342	0
3	14	6	"rpmD"	"STM3422"	13390	40260	100	3940	3698	949	517	543	232	100	100	0	173	174	39	93	99	56	71	20	0	42.787	39.272	37.294	39.761	1.384	35.773	0.459	80	408	3503	3262	5.419	3423	80	3181	81	0
3	15	6	"rplX"	"STM3429"	13560	40250	100	5092	5430	1688	519	522	48	100	100	0	217	227	55	92	95	19	100	97	0	36.584	36.378	36.059	37.369	1.329	37.758	0.720	80	396	4698	5046	5.193	4573	125	4911	135	0
3	16	6	"rplP"	"STM3433"	13730	40260	110	7238	7173	1106	518	524	72	100	100	0	224	221	42	94	96	19	97	97	0	51.692	52.402	51.593	52.137	1.292	54.546	0.795	80	441	6850	6782	5.692	6720	130	6655	127	0
3	17	6	"rplB"	"STM3437"	13910	40250	110	12994	11885	3480	521	568	346	100	100	0	355	348	94	96	97	19	100	98	0	48.158	45.095	46.086	45.273	1.295	46.987	0.868	80	448	12732	11616	5.590	12473	259	11364	252	0
3	18	6	"yheN"	"STM3451"	14090	40260	120	1123	1072	234	526	573	331	85	30	0	1732	1584	641	97	103	109	90	90	0	0.365	0.367	0.362	0.382	1.675	0.426	0.242	120	490	2232	2033	-1.453	597	1635	546	1487	0
3	19	6	""	"STM4465"	14260	40250	110	658	669	68	520	531	98	71	26	0	3900	3954	1465	96	106	135	100	100	0	0.036	0.039	0.037	0.038	1.673	0.033	0.476	80	433	3942	4007	-4.785	138	3804	149	3858	0
3	20	6	"idnR"	"STM4481"	14440	40250	110	1241	1219	239	512	518	80	100	98	0	7423	7114	2235	97	100	26	100	100	0	0.100	0.101	0.103	0.100	1.432	0.100	0.818	80	452	8055	7724	-3.329	729	7326	707	7017	0
3	21	6	"yjiG"	"STM4513"	14620	40260	100	727	741	95	517	521	57	100	88	0	1885	1880	657	95	99	45	100	100	0	0.117	0.125	0.123	0.125	1.414	0.116	0.661	80	396	2000	2009	-3.091	210	1790	224	1785	0
3	22	6	"yjjI"	"STM4566"	14780	40250	100	722	737	111	529	541	75	95	68	0	2251	2227	766	95	100	46	100	100	0	0.090	0.098	0.092	0.093	1.579	0.093	0.614	80	383	2349	2340	-3.482	193	2156	208	2132	0
3	23	6	"sthA"	"STM4594"	14960	40250	110	886	871	131	530	537	59	98	92	0	4825	4784	1577	98	102	29	100	100	0	0.075	0.073	0.071	0.070	1.504	0.069	0.703	80	454	5083	5027	-3.731	356	4727	341	4686	0
3	24	6	""	"STM3736"	15130	40260	110	887	895	153	522	545	235	86	18	0	4985	4895	1625	99	107	54	100	100	0	0.075	0.078	0.071	0.077	1.476	0.068	0.739	80	484	5251	5169	-3.743	365	4886	373	4796	0
3	1	7	"dsdA"	"STM3802"	11130	40450	100	939	1184	1638	522	527	56	100	98	0	4734	4901	1706	88	89	16	100	100	0	0.090	0.138	0.084	0.093	1.979	0.144	0.105	80	435	5063	5475	-3.478	417	4646	662	4813	0
3	2	7	"ibpB"	"STM3808"	11310	40450	100	2828	2712	1005	525	530	63	100	100	0	469	466	167	89	90	17	100	98	0	6.061	5.801	5.746	5.790	1.615	6.202	0.902	80	405	2683	2564	2.599	2303	380	2187	377	0
3	3	7	"ccmE"	"STM2250"	11480	40430	90	649	663	77	525	527	44	92	73	0	1683	1705	712	91	92	17	100	100	0	0.078	0.086	0.085	0.084	1.744	0.079	0.575	52	350	1716	1752	-3.682	124	1592	138	1614	0
3	4	7	"torA"	"STM3822"	11650	40430	110	886	949	302	514	519	53	100	97	0	5632	6390	2152	91	93	21	100	100	0	0.067	0.069	0.063	0.065	1.581	0.065	0.638	80	453	5913	6734	-3.897	372	5541	435	6299	0
3	5	7	"dgoA"	"STM3828"	11820	40430	100	1492	1529	397	506	660	2384	2	0	0	11430	13026	7689	91	105	175	100	100	0	0.087	0.079	0.083	0.084	1.290	0.067	0.020	80	408	12325	13958	-3.524	986	11339	1023	12935	0
3	6	7	""	"STM3832"	12000	40430	100	900	922	145	513	667	2420	0	0	0	6611	6902	2623	91	104	177	100	100	0	0.059	0.060	0.057	0.060	1.319	0.055	0.853	80	396	6907	7220	-4.074	387	6520	409	6811	0
3	7	7	"rluA"	"STM0095"	12170	40430	100	1155	1236	391	511	537	271	97	68	0	1403	1656	1003	90	93	37	100	100	0	0.490	0.463	0.456	0.466	1.284	0.423	0.871	80	408	1957	2291	-1.028	644	1313	725	1566	0
3	8	7	"yabK"	"STM0107"	12340	40420	80	616	636	108	517	558	355	5	0	0	392	494	316	90	91	17	100	100	0	0.328	0.295	0.314	0.273	2.076	2.239	0.036	52	302	401	523	-1.609	99	302	119	404	0
3	9	7	"ftsL"	"STM0121"	12520	40430	100	2002	1983	560	509	535	205	100	100	0	1184	1134	341	89	95	39	100	100	0	1.363	1.411	1.462	1.385	1.326	3.754	0.492	80	440	2588	2519	0.447	1493	1095	1474	1045	0
3	10	7	"murG"	"STM0128"	12700	40430	90	937	1074	486	508	516	75	100	100	0	2115	2417	1344	92	97	33	100	100	0	0.212	0.243	0.217	0.227	1.717	0.234	0.650	52	340	2452	2891	-2.237	429	2023	566	2325	0
3	11	7	"mutT"	"STM0137"	12860	40420	100	720	743	120	509	526	170	77	8	0	2441	2662	1240	93	96	29	100	100	0	0.090	0.091	0.088	0.087	1.503	0.083	0.238	80	376	2559	2803	-3.476	211	2348	234	2569	0
3	12	7	""	"STM0149"	13040	40430	100	631	646	133	512	528	160	31	5	0	2434	2732	2064	93	97	30	100	100	0	0.051	0.051	0.051	0.048	1.879	0.052	0.484	80	408	2460	2773	-4.298	119	2341	134	2639	0
3	13	7	""	"STM1548"	13210	40430	100	1422	1621	659	507	515	57	100	100	0	6175	7249	3300	94	96	20	100	100	0	0.150	0.156	0.149	0.152	1.225	0.158	0.905	80	384	6996	8269	-2.732	915	6081	1114	7155	0
3	14	7	""	"STM1552"	13380	40430	100	965	977	146	502	509	61	100	100	0	5126	5047	1402	94	101	45	100	100	0	0.092	0.096	0.093	0.096	1.338	0.091	0.857	80	396	5495	5428	-3.442	463	5032	475	4953	0
3	15	7	""	"STM1557"	13560	40430	100	710	721	82	503	510	52	100	96	0	4909	5280	1753	93	99	44	100	100	0	0.043	0.042	0.040	0.041	1.401	0.038	0.672	80	420	5023	5405	-4.540	207	4816	218	5187	0
3	16	7	"rpsV"	"STM1565"	13740	40430	100	619	620	63	515	516	46	83	60	0	608	650	219	93	96	19	100	100	0	0.202	0.189	0.182	0.170	2.072	0.182	0.316	80	396	619	662	-2.308	104	515	105	557	0
3	17	7	"fdnH"	"STM1569"	13910	40430	110	989	1062	284	509	523	170	100	86	0	3530	4090	2568	96	97	18	100	100	0	0.140	0.138	0.141	0.140	1.350	0.124	0.813	80	439	3914	4547	-2.839	480	3434	553	3994	0
3	18	7	""	"STM1573"	14080	40430	100	1156	1204	278	517	524	57	100	100	0	2650	2726	951	96	98	29	100	100	0	0.250	0.261	0.256	0.257	1.283	0.251	0.871	80	365	3193	3317	-1.999	639	2554	687	2630	0
3	19	7	"yciL"	"STM1719"	14250	40430	100	1634	1674	386	521	528	66	100	100	0	2233	2440	944	97	105	121	100	100	0	0.521	0.492	0.499	0.493	1.258	0.467	0.873	80	404	3249	3496	-0.940	1113	2136	1153	2343	0
3	20	7	""	"STM1733"	14440	40430	100	744	771	179	510	516	69	96	82	0	1639	1701	632	98	102	36	100	100	0	0.152	0.163	0.145	0.151	1.617	0.168	0.207	80	405	1775	1864	-2.719	234	1541	261	1603	0
3	21	7	""	"STM1741"	14600	40430	100	961	995	230	511	517	72	100	98	0	3490	3655	1183	95	105	49	100	100	0	0.133	0.136	0.132	0.128	1.361	0.134	0.855	80	383	3845	4044	-2.915	450	3395	484	3560	0
3	22	7	"purU"	"STM1756"	14780	40430	100	1183	1185	217	513	521	68	100	100	0	2525	2664	937	96	103	54	100	100	0	0.276	0.262	0.272	0.261	1.242	0.247	0.885	80	408	3099	3240	-1.858	670	2429	672	2568	0
3	23	7	"ychN"	"STM1769"	14950	40420	100	769	792	161	509	512	46	100	100	0	1397	1421	367	95	98	20	100	100	0	0.200	0.213	0.201	0.204	1.484	0.203	0.619	80	390	1562	1609	-2.324	260	1302	283	1326	0
3	24	7	"pth"	"STM1783"	15130	40430	110	928	1021	429	510	531	234	88	35	0	2918	2918	743	96	100	39	100	100	0	0.148	0.181	0.145	0.153	1.607	0.195	0.632	80	497	3240	3333	-2.755	418	2822	511	2822	0
3	1	8	"yfbK"	"STM2315"	11120	40600	110	1241	1279	235	524	534	86	100	100	0	10071	10597	4396	88	94	47	100	100	0	0.072	0.072	0.074	0.073	1.245	0.066	0.866	80	461	10700	11264	-3.799	717	9983	755	10509	0
3	2	8	"nuoI"	"STM2321"	11290	40600	100	754	769	104	523	532	83	100	85	0	3260	3649	1783	87	90	19	100	100	0	0.073	0.069	0.069	0.069	1.345	0.061	0.690	80	371	3404	3808	-3.780	231	3173	246	3562	0
3	3	8	""	"STM2332"	11470	40610	110	762	1475	2034	523	525	53	100	96	0	2042	3063	3399	88	91	26	100	100	0	0.122	0.320	0.140	0.160	1.881	0.471	0.788	80	451	2193	3927	-3.031	239	1954	952	2975	0
3	4	8	""	"STM2336"	11640	40600	100	1185	1193	174	511	514	52	100	100	0	1747	1758	311	88	94	57	100	100	0	0.406	0.408	0.404	0.401	1.228	0.406	0.882	80	384	2333	2352	-1.299	674	1659	682	1670	0
3	5	8	""	"STM2342"	11810	40600	100	866	959	460	506	511	59	100	93	0	6373	7283	6735	90	93	54	100	100	0	0.057	0.063	0.062	0.061	1.340	0.063	0.890	80	396	6643	7646	-4.125	360	6283	453	7193	0
3	6	8	"yfcF"	"STM2348"	11990	40600	110	968	1039	270	497	498	41	100	100	0	3891	4372	1775	90	91	21	100	100	0	0.124	0.127	0.127	0.125	1.296	0.125	0.836	80	439	4272	4824	-3.013	471	3801	542	4282	0
3	7	8	"sseB"	"STM2535"	12160	40600	110	1607	1736	567	501	508	77	100	100	0	3907	4474	1926	90	93	36	100	100	0	0.290	0.282	0.281	0.279	1.225	0.274	0.885	80	453	4923	5619	-1.787	1106	3817	1235	4384	0
3	8	8	""	"STM2552"	12340	40600	100	1039	1069	172	503	512	85	100	100	0	5070	5724	2528	89	93	37	100	100	0	0.108	0.100	0.107	0.104	1.292	0.089	0.797	80	418	5517	6201	-3.216	536	4981	566	5635	0
3	9	8	"yfhA"	"STM2562"	12510	40600	110	997	1095	359	503	515	130	100	96	0	2139	2681	1722	90	93	31	100	100	0	0.241	0.228	0.234	0.229	1.255	0.210	0.750	80	425	2543	3183	-2.052	494	2049	592	2591	0
3	10	8	"yfhB"	"STM2569"	12680	40600	100	946	1004	282	510	522	124	98	91	0	2932	3466	2295	90	94	34	100	100	0	0.153	0.146	0.145	0.148	1.389	0.127	0.838	80	390	3278	3870	-2.705	436	2842	494	3376	0
3	11	8	""	"STM2586"	12860	40600	120	1020	1019	277	513	517	60	96	90	0	5894	5677	2580	92	95	22	100	99	0	0.087	0.091	0.087	0.096	1.804	0.160	0.071	120	482	6309	6091	-3.516	507	5802	506	5585	0
3	12	8	""	"STM2592"	13030	40600	100	891	952	221	512	514	45	100	100	0	5456	6325	4329	93	95	22	100	100	0	0.071	0.071	0.073	0.072	1.262	0.058	0.828	80	364	5742	6672	-3.823	379	5363	440	6232	0
3	13	8	"yhbO"	"STM3269"	13200	40600	100	998	1039	233	510	514	49	100	100	0	2992	3290	1413	94	97	34	100	100	0	0.168	0.166	0.167	0.165	1.212	0.162	0.895	80	396	3386	3725	-2.570	488	2898	529	3196	0
3	14	8	"yhbW"	"STM3276"	13380	40600	100	1146	1156	218	503	509	53	100	100	0	5547	5874	2018	93	98	33	100	100	0	0.118	0.113	0.111	0.112	1.265	0.106	0.884	80	408	6097	6434	-3.084	643	5454	653	5781	0
3	15	8	"nlpI"	"STM3281"	13560	40600	110	5291	5516	2085	500	505	47	100	100	0	2104	2399	1032	94	96	20	100	100	0	2.384	2.176	2.268	2.183	1.408	2.361	0.854	80	438	6801	7321	1.253	4791	2010	5016	2305	0
3	16	8	""	"STM3291"	13730	40600	100	2914	3104	989	505	512	65	100	100	0	8285	9079	3464	94	99	74	100	100	0	0.294	0.289	0.287	0.289	1.157	0.281	0.946	80	384	10600	11584	-1.766	2409	8191	2599	8985	0
3	17	8	"yhbE"	"STM3302"	13900	40600	110	3512	3696	1024	511	525	126	100	100	0	851	914	340	95	102	84	100	100	0	3.970	3.889	3.918	3.960	1.204	3.899	0.897	80	440	3757	4004	1.989	3001	756	3185	819	0
3	18	8	"nlp"	"STM3306"	14080	40600	100	725	750	127	511	518	56	100	91	0	1841	1935	568	97	101	31	100	100	0	0.123	0.130	0.118	0.120	1.440	0.128	0.693	80	396	1958	2077	-3.027	214	1744	239	1838	0
3	19	8	""	"STM0716"	14250	40590	110	1545	1556	416	511	519	65	100	98	0	4852	5263	2238	96	100	30	100	100	0	0.217	0.202	0.210	0.196	1.390	0.196	0.920	80	426	5790	6212	-2.202	1034	4756	1045	5167	0
3	20	8	""	"STM0722"	14420	40600	100	780	832	165	509	518	70	100	96	0	7929	10158	7067	97	99	20	100	100	0	0.035	0.032	0.033	0.034	1.350	0.027	0.792	80	409	8103	10384	-4.853	271	7832	323	10061	0
3	21	8	""	"STM0731"	14600	40600	110	4560	4860	1992	506	511	51	100	100	0	4148	4804	2179	97	100	21	100	100	0	1.001	0.925	0.901	0.923	1.199	0.924	0.954	80	470	8105	9061	0.001	4054	4051	4354	4707	0
3	22	8	"ybgE"	"STM0743"	14770	40600	100	779	803	148	508	515	66	100	96	0	2106	2205	872	98	101	27	100	100	0	0.135	0.140	0.133	0.136	1.345	0.130	0.760	80	378	2279	2402	-2.889	271	2008	295	2107	0
3	23	8	"pal"	"STM0749"	14950	40600	120	3180	3078	828	506	515	73	100	100	0	1764	1667	659	97	100	29	100	99	0	1.604	1.638	1.645	1.794	1.477	1.571	0.936	120	491	4341	4142	0.682	2674	1667	2572	1570	0
3	24	8	"ybgS"	"STM0759"	15120	40600	100	806	869	238	505	514	68	100	90	0	2238	2473	1134	96	106	106	100	100	0	0.141	0.153	0.141	0.139	1.546	0.170	0.320	80	420	2443	2741	-2.831	301	2142	364	2377	0
3	1	9	"mdfA"	"STM0866"	11120	40780	110	1394	1428	266	534	540	80	100	100	0	3174	3441	1244	87	91	44	100	100	0	0.279	0.267	0.259	0.276	1.378	0.251	0.917	80	507	3947	4248	-1.844	860	3087	894	3354	0
3	2	9	"ybjC"	"STM0873"	11300	40770	100	859	874	114	525	533	72	100	100	0	1858	1948	541	87	89	18	100	100	0	0.189	0.188	0.188	0.184	1.270	0.182	0.802	80	408	2105	2210	-2.407	334	1771	349	1861	0
3	3	9	"ybjO"	"STM0881"	11470	40770	110	1380	1475	418	517	518	43	100	100	0	5629	6580	3427	88	90	18	100	100	0	0.156	0.148	0.152	0.150	1.231	0.137	0.903	80	424	6404	7450	-2.683	863	5541	958	6492	0
3	4	9	"artI"	"STM0890"	11640	40770	100	1548	1545	260	517	521	46	100	100	0	4781	4996	1394	90	91	23	100	100	0	0.220	0.210	0.215	0.210	1.205	0.198	0.869	80	396	5722	5934	-2.186	1031	4691	1028	4906	0
3	5	9	""	"STM0895"	11820	40770	100	631	634	62	502	508	49	93	70	0	2309	2483	974	90	92	23	100	100	0	0.058	0.055	0.055	0.054	1.585	0.043	0.423	80	408	2348	2525	-4.104	129	2219	132	2393	0
3	6	9	""	"STM0900"	11990	40770	100	665	680	115	494	494	39	92	85	0	14441	15989	6193	90	92	19	100	100	0	0.012	0.012	0.017	0.017	1.412	0.010	0.560	80	396	14522	16085	-6.391	171	14351	186	15899	0
3	7	9	""	"STM1034"	12160	40780	100	616	685	219	500	505	41	85	66	0	1572	3474	5154	90	91	17	100	100	0	0.078	0.055	0.067	0.065	1.847	0.043	0.839	80	408	1598	3569	-3.675	116	1482	185	3384	0
3	8	9	""	"STM1038"	12340	40770	100	687	714	104	502	506	43	97	93	0	4318	4604	1879	90	91	17	100	100	0	0.044	0.047	0.044	0.046	1.523	0.042	0.645	80	396	4413	4726	-4.514	185	4228	212	4514	0
3	9	9	"aceA"	"STM4184"	12510	40770	100	746	779	155	509	629	1661	0	0	0	3484	3763	1305	90	105	193	100	100	0	0.070	0.074	0.070	0.069	1.491	0.069	0.645	80	408	3631	3943	-3.840	237	3394	270	3673	0
3	10	9	""	"STM4195"	12690	40770	100	633	664	131	508	515	61	82	51	0	987	1176	770	90	92	20	100	100	0	0.139	0.144	0.139	0.129	1.947	0.137	0.696	80	408	1022	1242	-2.843	125	897	156	1086	0
3	11	9	""	"STM4199"	12860	40770	100	873	891	181	504	508	53	100	98	0	6194	6426	2217	90	92	17	100	100	0	0.060	0.061	0.057	0.059	1.380	0.057	0.767	80	364	6473	6723	-4.048	369	6104	387	6336	0
3	12	9	""	"STM4203"	13030	40770	100	677	682	67	510	515	55	96	82	0	1935	1961	565	90	94	29	100	100	0	0.091	0.092	0.095	0.088	1.551	0.085	0.465	80	408	2012	2043	-3.466	167	1845	172	1871	0
3	13	9	"pduA"	"STM2038"	13210	40770	100	644	657	69	509	566	735	0	0	0	1674	1773	556	92	101	100	100	100	0	0.085	0.088	0.082	0.082	1.619	1.544	0.023	80	420	1717	1829	-3.551	135	1582	148	1681	0
3	14	9	"pduS"	"STM2053"	13390	40770	100	654	661	64	504	561	756	0	0	0	2402	2563	853	94	101	100	100	100	0	0.065	0.064	0.067	0.064	1.406	0.058	0.537	80	396	2458	2626	-3.944	150	2308	157	2469	0
3	15	9	"stfC"	"STM0196"	13560	40770	100	705	710	83	501	509	50	98	93	0	2398	2486	757	93	94	20	100	100	0	0.089	0.087	0.082	0.085	1.479	0.079	0.703	80	408	2509	2602	-3.498	204	2305	209	2393	0
3	16	9	"eutS"	"STM2470"	13740	40770	100	592	606	56	503	510	64	73	28	0	1852	1888	518	93	95	23	100	100	0	0.051	0.057	0.047	0.051	1.719	0.056	0.395	80	408	1848	1898	-4.305	89	1759	103	1795	0
3	17	9	"pagK"	"STM1867"	13910	40770	100	670	663	71	511	527	160	47	2	0	856	849	215	95	100	64	100	100	0	0.209	0.202	0.206	0.184	1.711	0.338	0.203	80	384	920	906	-2.259	159	761	152	754	0
3	18	9	"pefI"	"PSLT013"	14080	40770	110	990	977	151	508	512	45	100	98	0	1100	1139	277	95	96	20	100	100	0	0.480	0.449	0.450	0.434	1.325	0.447	0.866	80	438	1487	1513	-1.060	482	1005	469	1044	0
3	19	9	"traM"	"PSLT073"	14260	40770	100	765	787	117	508	514	55	100	100	0	3119	3226	961	96	99	24	100	100	0	0.085	0.089	0.088	0.086	1.298	0.090	0.837	80	430	3280	3409	-3.556	257	3023	279	3130	0
3	20	9	"traC"	"PSLT088"	14440	40770	90	582	598	81	506	512	58	65	21	0	813	960	662	97	101	25	100	100	0	0.106	0.107	0.111	0.110	1.738	0.097	0.327	52	359	792	955	-3.236	76	716	92	863	0
3	21	9	""	"STM1623"	14600	40760	50	569	559	39	504	507	39	58	25	0	318	323	67	116	128	48	100	100	0	0.322	0.266	0.305	0.230	2.222	0.205	0.272	12	104	267	262	-1.636	65	202	55	207	0
3	22	9	"fumB"	"STM4300"	14770	40770	100	641	662	101	504	511	65	90	56	0	1760	1924	865	97	105	51	100	100	0	0.082	0.086	0.074	0.080	1.719	0.078	0.494	80	442	1800	1985	-3.602	137	1663	158	1827	0
3	23	9	"phnB"	"STM4288"	14950	40770	110	900	904	105	501	511	69	100	100	0	4261	4211	848	95	99	39	100	100	0	0.096	0.098	0.097	0.097	1.189	0.102	0.311	80	433	4565	4519	-3.384	399	4166	403	4116	0
3	24	9	"nrfD"	"STM4280"	15120	40780	100	607	635	120	501	509	57	85	43	0	1920	2439	1670	94	101	83	100	100	0	0.058	0.057	0.057	0.054	1.647	0.057	0.655	80	426	1932	2479	-4.107	106	1826	134	2345	0
3	1	10	"mog"	"STM0008"	11120	40950	100	798	811	98	536	544	87	100	80	0	1592	1675	515	85	88	19	100	100	0	0.174	0.173	0.169	0.171	1.298	0.167	0.830	80	420	1769	1865	-2.524	262	1507	275	1590	0
3	2	10	""	"STM0273"	11290	40950	100	596	605	66	529	540	104	27	5	0	1416	1473	501	87	91	25	100	100	0	0.050	0.055	0.055	0.055	1.885	0.053	0.246	80	408	1396	1462	-4.310	67	1329	76	1386	0
3	3	10	""	"STM0278"	11470	40950	110	770	805	204	519	525	70	100	96	0	2544	2546	692	87	91	25	100	100	0	0.102	0.116	0.108	0.108	1.440	0.111	0.511	80	453	2708	2745	-3.291	251	2457	286	2459	0
3	4	10	""	"STM0287"	11640	40940	100	681	701	109	518	523	48	98	90	0	2246	2383	688	88	90	20	100	100	0	0.076	0.080	0.072	0.073	1.525	0.076	0.558	80	396	2321	2478	-3.727	163	2158	183	2295	0
3	5	10	""	"STM0296"	11820	40950	100	638	643	56	513	520	52	95	61	0	1531	1512	393	88	90	22	100	100	0	0.087	0.091	0.092	0.090	1.582	0.082	0.510	80	408	1568	1554	-3.529	125	1443	130	1424	0
3	6	10	"ghmA"	"STM0310"	11980	40940	90	707	1242	1867	503	507	41	100	98	0	1143	1380	933	88	91	24	100	100	0	0.193	0.572	0.191	0.230	2.386	1.457	0.422	52	338	1259	2031	-2.371	204	1055	739	1292	0
3	7	10	"ndh"	"STM1211"	12160	40940	90	834	878	202	511	529	195	86	36	0	228	250	114	87	91	25	98	94	0	2.291	2.252	2.232	2.435	1.655	5.606	0.290	52	346	464	530	1.196	323	141	367	163	0
3	8	10	"ycfV"	"STM1218"	12340	40940	100	786	784	103	514	515	45	98	93	0	1824	1877	500	87	89	17	100	100	0	0.157	0.151	0.153	0.141	1.603	0.148	0.787	80	430	2009	2060	-2.675	272	1737	270	1790	0
3	9	10	"ymfB"	"STM1235"	12510	40940	90	627	639	64	512	658	1820	0	0	0	822	829	265	89	107	212	100	86	0	0.157	0.172	0.162	0.161	1.676	9.714	0.263	52	340	848	867	-2.672	115	733	127	740	0
3	10	10	""	"STM1252"	12680	40950	110	1052	1057	178	500	611	1557	0	0	0	2707	2817	1079	90	104	181	100	98	0	0.211	0.204	0.203	0.213	1.467	1.682	0.045	80	466	3169	3284	-2.245	552	2617	557	2727	0
3	11	10	""	"STM1265"	12860	40940	110	704	729	122	500	508	66	97	82	0	4358	4617	1630	92	93	19	100	100	0	0.048	0.051	0.049	0.047	1.399	0.052	0.771	80	466	4470	4754	-4.386	204	4266	229	4525	0
3	12	10	"yaoF"	"STM1275"	13040	40950	100	753	755	86	504	515	77	98	90	0	1071	1039	222	94	96	26	100	100	0	0.255	0.266	0.263	0.252	1.489	0.258	0.621	80	408	1226	1196	-1.972	249	977	251	945	0
3	13	10	"fumC"	"STM1469"	13210	40950	100	994	1076	249	518	582	719	18	1	0	3776	4280	1552	94	119	142	100	100	0	0.129	0.133	0.127	0.132	1.315	0.121	0.743	80	442	4158	4744	-2.951	476	3682	558	4186	0
3	14	10	"ydgI"	"STM1477"	13390	40940	100	910	974	260	516	523	62	98	97	0	1420	1695	825	94	97	36	100	100	0	0.297	0.286	0.291	0.273	1.360	0.289	0.905	80	395	1720	2059	-1.751	394	1326	458	1601	0
3	15	10	""	"STM1485"	13550	40950	110	1830	1831	339	509	513	48	100	100	0	683	665	171	92	95	26	100	100	0	2.235	2.307	2.245	2.357	1.303	2.309	0.923	80	440	1912	1895	1.160	1321	591	1322	573	0
3	16	10	""	"STM1490"	13730	40950	100	844	925	262	504	510	53	98	96	0	1681	2077	1206	92	94	23	100	100	0	0.214	0.212	0.202	0.208	1.452	0.203	0.808	80	420	1929	2406	-2.225	340	1589	421	1985	0
3	17	10	""	"STM1499"	13910	40940	100	664	691	218	510	520	104	76	21	0	1327	1330	366	93	99	39	100	98	0	0.125	0.146	0.117	0.119	1.737	0.162	0.244	80	408	1388	1418	-3.002	154	1234	181	1237	0
3	18	10	"wzzB"	"STM2079"	14080	40940	110	2399	2461	682	513	519	50	100	100	0	2333	2519	816	94	98	25	100	100	0	0.842	0.803	0.793	0.792	1.231	0.807	0.951	80	450	4125	4373	-0.248	1886	2239	1948	2425	0
3	19	10	"nxiA"	"STM2783"	14250	40940	110	1863	1818	450	506	516	75	98	97	0	7519	7662	2267	97	104	51	100	100	0	0.183	0.173	0.174	0.164	1.533	0.171	0.931	80	453	8779	8877	-2.451	1357	7422	1312	7565	0
3	20	10	"ygaF"	"STM2790"	14430	40940	110	690	693	98	497	510	79	92	66	0	2112	2046	554	97	104	50	100	100	0	0.096	0.101	0.096	0.092	1.663	0.091	0.447	80	466	2208	2145	-3.384	193	2015	196	1949	0
3	21	10	"ygaP"	"STM2798"	14600	40940	110	1022	1045	206	502	511	66	100	98	0	1369	1449	473	97	104	47	100	100	0	0.409	0.402	0.403	0.393	1.361	0.398	0.832	80	500	1792	1895	-1.291	520	1272	543	1352	0
3	22	10	""	"STM4012"	14780	40950	100	706	709	71	502	514	77	100	75	0	3252	3266	1049	95	111	234	100	100	0	0.065	0.065	0.066	0.065	1.431	0.057	0.610	80	408	3361	3378	-3.952	204	3157	207	3171	0
3	23	10	""	"STM4031"	14950	40950	100	1815	1797	394	501	508	65	100	100	0	288	289	93	95	111	237	27	1	0	6.808	6.680	6.647	7.185	1.529	6.633	0.837	80	396	1507	1490	2.767	1314	193	1296	194	0
3	24	10	"rhaD"	"STM4045"	15120	40940	100	612	613	75	503	509	52	78	52	0	1573	1508	635	97	102	45	100	100	0	0.074	0.078	0.083	0.075	1.667	0.075	0.451	80	426	1585	1521	-3.759	109	1476	110	1411	0
3	1	11	""	"STM2942"	11120	41110	90	616	639	92	530	539	94	38	13	0	1328	1803	1038	87	91	31	100	100	0	0.069	0.064	0.063	0.060	1.913	0.058	0.336	52	353	1327	1825	-3.851	86	1241	109	1716	0
3	2	11	"pyrG"	"STM2953"	11290	41120	110	4177	4616	1809	524	538	120	100	100	0	1673	1995	868	87	92	37	100	100	0	2.303	2.145	2.156	2.064	1.427	2.169	0.949	80	453	5239	6000	1.204	3653	1586	4092	1908	0
3	3	11	"ygcY"	"STM2961"	11470	41120	100	716	720	86	519	526	73	96	71	0	3188	3088	898	88	91	22	100	100	0	0.064	0.067	0.064	0.065	1.563	0.063	0.721	80	452	3297	3201	-3.976	197	3100	201	3000	0
3	4	11	"exo"	"STM2972"	11650	41110	100	899	893	113	518	523	48	98	97	0	3401	3342	921	87	90	19	100	100	0	0.115	0.115	0.111	0.113	1.472	0.109	0.776	80	427	3695	3630	-3.121	381	3314	375	3255	0
3	5	11	"fucI"	"STM2976"	11820	41120	100	836	852	152	518	524	48	100	97	0	3714	4153	1668	87	89	20	100	100	0	0.088	0.082	0.082	0.079	1.376	0.079	0.841	80	384	3945	4400	-3.512	318	3627	334	4066	0
3	6	11	"ygdI"	"STM2983"	11990	41110	110	810	822	115	516	519	46	100	98	0	2022	2029	405	88	89	17	100	100	0	0.152	0.158	0.149	0.149	1.503	0.154	0.775	80	453	2228	2247	-2.718	294	1934	306	1941	0
3	7	11	"metC"	"STM3161"	12160	41110	110	1293	1253	292	510	528	172	97	91	0	6956	7475	2883	87	90	24	100	100	0	0.114	0.101	0.102	0.098	1.290	0.096	0.715	80	466	7652	8131	-3.133	783	6869	743	7388	0
3	8	11	""	"STM3170"	12340	41120	100	714	719	105	517	521	52	96	83	0	1901	1915	714	88	90	23	100	100	0	0.109	0.111	0.109	0.104	1.641	0.108	0.756	80	408	2010	2029	-3.202	197	1813	202	1827	0
3	9	11	"STMF1.3"	"Not LT2a90"	12510	41120	110	1631	1740	322	506	512	48	100	100	0	171	174	38	88	90	27	95	82	0	13.554	14.349	15.072	14.918	1.475	15.409	0.505	80	451	1208	1320	3.761	1125	83	1234	86	0
3	10	11	"yfiO"	"STM2663"	12680	41120	110	2044	2193	723	509	514	53	100	100	0	1294	1385	460	88	91	21	100	100	0	1.273	1.298	1.286	1.282	1.229	1.365	0.924	80	476	2741	2981	0.348	1535	1206	1684	1297	0
3	11	11	"ffh"	"STM2677"	12870	41120	100	946	969	142	512	515	53	98	98	0	2684	2825	920	93	94	24	100	100	0	0.168	0.167	0.164	0.171	1.337	0.157	0.818	80	419	3025	3189	-2.578	434	2591	457	2732	0
3	12	11	"yfjG"	"STM2687"	13040	41120	100	1192	1199	240	512	522	75	100	100	0	1453	1478	397	96	111	73	100	100	0	0.501	0.497	0.490	0.485	1.342	0.500	0.869	80	436	2037	2069	-0.997	680	1357	687	1382	0
3	13	11	"ybbK"	"STM0501"	13220	41120	50	5210	4848	1260	611	629	115	100	100	0	4396	4255	1091	150	246	196	100	100	0	1.083	1.032	1.028	1.012	1.256	1.206	0.871	12	104	8845	8342	0.115	4599	4246	4237	4105	0
3	14	11	"sfbB"	"STM0511"	13380	41120	100	654	677	119	538	552	82	81	25	0	1379	1556	555	95	103	47	100	100	0	0.090	0.095	0.082	0.090	1.745	0.079	0.314	80	434	1400	1600	-3.468	116	1284	139	1461	0
3	15	11	"gip"	"STM0518"	13560	41120	110	1264	1253	234	508	513	49	100	100	0	5934	5977	1861	93	95	27	100	100	0	0.129	0.127	0.125	0.127	1.268	0.123	0.911	80	487	6597	6629	-2.950	756	5841	745	5884	0
3	16	11	"allB"	"STM0523"	13730	41120	100	665	696	129	505	512	54	93	67	0	973	1105	623	93	94	19	100	100	0	0.182	0.189	0.179	0.181	1.542	0.183	0.765	80	396	1040	1203	-2.459	160	880	191	1012	0
3	17	11	"allC"	"STM0527"	13900	41120	100	661	669	100	514	523	95	73	33	0	3064	2966	1165	95	98	26	100	100	0	0.050	0.054	0.053	0.052	1.669	0.050	0.539	80	408	3116	3026	-4.336	147	2969	155	2871	0
3	18	11	"ppiB"	"STM0536"	14080	41130	110	1278	1232	255	502	515	89	100	100	0	2894	2743	787	93	97	23	100	100	0	0.277	0.275	0.281	0.269	1.270	0.271	0.871	80	465	3577	3380	-1.852	776	2801	730	2650	0
3	19	11	"slyX"	"STM3454"	14260	41120	100	800	799	97	502	523	257	70	1	0	1199	1230	261	93	101	62	100	100	0	0.269	0.261	0.257	0.253	1.350	0.385	0.207	80	432	1404	1434	-1.892	298	1106	297	1137	0
3	20	11	"mglB"	"STM2190"	14430	41120	110	934	970	144	502	523	245	95	40	0	3754	3700	974	96	99	45	100	100	0	0.118	0.130	0.130	0.129	1.275	0.125	0.802	80	479	4090	4072	-3.082	432	3658	468	3604	0
3	21	11	""	"STM2198"	14600	41120	100	1411	1406	304	494	504	67	100	100	0	6130	6340	2158	95	100	51	100	100	0	0.152	0.146	0.145	0.146	1.356	0.139	0.918	80	429	6952	7157	-2.718	917	6035	912	6245	0
3	22	11	"rsuA"	"STM2222"	14770	41120	100	865	856	161	495	528	346	58	2	0	3659	3700	1218	96	113	237	100	100	0	0.104	0.100	0.100	0.095	1.350	0.101	0.877	80	396	3933	3965	-3.267	370	3563	361	3604	0
3	23	11	"yejM"	"STM2228"	14950	41120	110	878	890	169	506	534	323	60	6	0	2902	2992	1301	100	112	222	100	100	0	0.133	0.133	0.140	0.130	1.478	0.123	0.168	80	453	3174	3276	-2.913	372	2802	384	2892	0
3	24	11	""	"STM2237"	15130	41120	100	599	605	55	510	518	134	20	0	0	2153	2091	603	97	105	132	100	100	0	0.043	0.048	0.050	0.049	1.606	0.042	0.243	80	453	2145	2089	-4.530	89	2056	95	1994	0
3	1	12	"Ctrl-10810ng/ul"	"Ctrl-10810ng/ul"	11110	41290	100	545	566	66	533	536	52	26	17	0	95	100	24	86	89	27	20	3	0	1.333	2.357	2.873	2.239	3.850	14.495	0.024	80	464	21	47	0.415	12	9	33	14	-50
3	2	12	"Ctrl-Y310ng/ul"	"Ctrl-Y310ng/ul"	11280	41290	100	557	563	67	524	540	153	6	0	0	103	108	31	84	91	63	8	1	0	1.737	1.625	2.315	2.197	2.866	2.378	0.859	80	440	52	63	0.796	33	19	39	24	-50
3	3	12	"Ctrl-PolA10ng/ul"	"Ctrl-PolA10ng/ul"	11470	41310	50	702	765	181	518	520	41	100	83	0	172	178	36	90	91	16	100	91	0	2.244	2.807	2.211	2.399	2.617	6.339	0.308	12	104	266	335	1.166	184	82	247	88	0
3	4	12	"Ctrl-TufA10ng/ul"	"Ctrl-TufA10ng/ul"	11640	41300	80	1239	1501	677	522	531	73	100	100	0	160	174	71	87	90	40	63	50	0	9.822	11.253	11.670	11.906	1.846	11.834	0.434	52	313	790	1066	3.296	717	73	979	87	0
3	5	12	"ctrl-buffer"	"ctrl-buffer"	11810	41290	100	535	548	65	523	529	49	26	8	0	96	96	19	87	90	37	7	0	0	1.333	2.778	1.952	1.875	2.587	11.615	0.058	80	408	21	34	0.415	12	9	25	9	-50
3	6	12	"Ctrl-rbc110ng/ul"	"Ctrl-rbc110ng/ul"	11980	41290	100	532	537	45	517	522	45	21	10	0	95	105	72	88	89	16	30	6	0	2.143	1.176	1.846	1.577	4.052	6.335	0.016	80	396	22	37	1.100	15	7	20	17	-50
3	7	12	"Ctrl-10850ng/ul"	"Ctrl-10850ng/ul"	12150	41290	100	530	555	85	514	517	49	27	15	0	96	99	18	87	90	26	18	3	0	1.778	3.417	2.825	2.859	4.410	16.121	0.041	80	408	25	53	0.830	16	9	41	12	-50
3	8	12	"Ctrl-Y350ng/ul"	"Ctrl-Y350ng/ul"	12330	41290	100	535	551	67	512	516	51	30	15	0	96	102	24	89	91	27	22	6	0	3.286	3.000	2.697	2.775	3.754	31.326	0.014	80	396	30	52	1.716	23	7	39	13	-50
3	9	12	"Ctrl-PolA50ng/ul"	"Ctrl-PolA50ng/ul"	12500	41290	100	526	561	104	507	514	48	33	22	0	105	127	54	87	89	28	37	26	0	1.056	1.350	1.642	1.708	3.799	0.742	0.248	80	415	37	94	0.078	19	18	54	40	-50
3	10	12	"Ctrl-TufA50ng/ul"	"Ctrl-TufA50ng/ul"	12690	41300	80	1881	2706	2449	512	517	49	100	100	0	173	246	201	88	90	18	96	82	0	16.106	13.886	15.756	15.673	1.662	14.007	0.818	52	290	1454	2352	4.010	1369	85	2194	158	0
3	11	12	"ctrl-buffer"	"ctrl-buffer"	12850	41290	100	518	543	116	514	516	51	22	10	0	99	101	22	89	92	20	35	8	0	0.400	2.417	2.297	2.011	5.700	15.212	0.055	80	407	14	41	-1.322	4	10	29	12	-50
3	12	12	"Ctrl-rbc1100ng/ul"	"Ctrl-rbc1100ng/ul"	13030	41290	80	630	652	166	512	519	67	73	30	0	99	111	58	89	90	17	36	19	0	11.800	6.364	5.519	5.701	2.613	4.686	0.451	52	293	128	162	3.561	118	10	140	22	0
3	13	12	"Ctrl-108100ng/ul"	"Ctrl-108100ng/ul"	13200	41290	100	615	633	87	536	543	60	56	30	0	101	104	23	94	109	103	1	0	0	11.286	9.700	5.117	5.630	3.460	14.804	0.054	80	443	86	107	3.496	79	7	97	10	-50
3	14	12	"Ctrl-Y3100ng/ul"	"Ctrl-Y3100ng/ul"	13370	41290	100	577	593	77	526	570	562	0	0	0	102	104	21	93	95	31	18	1	0	5.667	6.091	4.094	4.317	2.318	26.350	0.051	80	424	60	78	2.503	51	9	67	11	-50
3	15	12	"Ctrl-PolA100ng/ul"	"Ctrl-PolA100ng/ul"	13550	41300	50	667	723	208	508	523	86	83	50	0	407	473	232	102	105	51	100	91	0	0.521	0.580	0.844	0.528	3.357	0.570	0.372	12	104	464	586	-0.940	159	305	215	371	0
3	16	12	"Ctrl-TufA100ng/ul"	"Ctrl-TufA100ng/ul"	13740	41300	100	2176	6208	9188	510	520	94	98	97	0	193	436	588	94	96	19	86	73	0	16.828	16.661	18.250	18.725	1.547	16.701	0.899	80	401	1765	6040	4.073	1666	99	5698	342	0
3	17	12	"ctrl-buffer"	"ctrl-buffer"	13890	41290	100	556	593	160	515	530	114	18	10	0	121	137	66	95	103	113	11	2	0	1.577	1.857	1.851	1.996	3.410	1.285	0.193	80	369	67	120	0.657	41	26	78	42	-50
3	18	12	"Ctrl-rbc150ng/ul"	"Ctrl-rbc150ng/ul"	14070	41290	100	540	550	55	507	523	82	17	3	0	107	104	20	95	103	104	0	0	0	2.750	4.778	2.286	2.023	3.397	0.577	0.338	80	435	45	52	1.459	33	12	43	9	-50
3	19	12	"Ctrl-108400ng/ul"	"Ctrl-108400ng/ul"	14260	41290	60	692	693	98	507	511	49	96	87	0	94	102	21	94	98	19	25	12	0	100000.000	23.250	6.835	7.344	4.233	15.351	0.123	32	176	185	194	16.610	185	0	186	8	0
3	20	12	"Ctrl-Y3400ng/ul"	"Ctrl-Y3400ng/ul"	14420	41290	50	715	759	148	514	520	55	100	91	0	112	118	26	101	101	16	33	33	0	18.273	14.412	9.439	10.107	4.112	2.852	0.349	12	104	212	262	4.192	201	11	245	17	0
3	21	12	"Ctrl-PolA400ng/ul"	"Ctrl-PolA400ng/ul"	14610	41300	60	868	868	139	494	504	61	100	100	0	638	689	429	101	109	76	100	87	0	0.696	0.636	0.950	0.794	2.146	0.418	0.478	32	176	911	962	-0.522	374	537	374	588	0
3	22	12	"Ctrl-TufA400ng/ul"	"Ctrl-TufA400ng/ul"	14780	41290	110	5686	12820	14708	492	520	322	100	100	1	401	777	793	98	103	51	98	88	0	17.142	18.156	17.880	16.984	1.367	19.244	0.915	80	455	5497	13007	4.099	5194	303	12328	679	0
3	23	12	"ctrl-buffer"	"ctrl-buffer"	14940	41290	100	522	529	48	503	535	356	0	0	0	107	109	23	99	101	22	25	12	0	2.375	2.600	3.200	2.614	3.504	36.560	0.011	80	370	27	36	1.248	19	8	26	10	-50
3	24	12	"Ctrl-rbc1buffer"	"Ctrl-rbc1buffer"	15110	41290	100	530	536	56	499	504	56	26	8	0	109	115	35	100	101	31	21	2	0	3.444	2.467	2.714	2.824	3.838	17.015	0.004	80	429	40	52	1.784	31	9	37	15	-50
3	1	13	"phoP"	"STM1231"	11120	41480	100	1900	1972	536	539	546	78	100	97	0	1392	1507	547	85	88	20	100	100	0	1.041	1.008	0.995	0.998	1.344	1.003	0.929	80	422	2668	2855	0.058	1361	1307	1433	1422	0
3	2	13	"phoP"	"STM1231"	11290	41470	110	2212	2175	459	535	550	149	100	100	0	1880	1909	350	87	92	56	100	100	0	0.935	0.900	0.900	0.884	1.198	0.937	0.895	80	439	3470	3462	-0.096	1677	1793	1640	1822	0
3	3	13	"phoQ"	"STM1230"	11460	41470	90	1144	1152	321	535	547	173	96	80	0	1359	1417	811	91	181	1321	42	5	0	0.480	0.465	0.473	0.477	1.214	0.437	0.914	52	348	1877	1943	-1.058	609	1268	617	1326	0
3	4	13	"phoQ"	"STM1230"	11640	41470	100	1617	1774	488	526	542	158	100	98	0	3222	3543	1248	87	160	1189	100	80	0	0.348	0.361	0.366	0.354	1.277	0.357	0.939	80	430	4226	4704	-1.523	1091	3135	1248	3456	0
3	5	13	"phoQ"	"STM1230"	11820	41470	110	1593	1692	627	522	525	47	100	100	0	3310	3982	3220	86	87	16	100	100	0	0.332	0.300	0.326	0.322	1.305	0.234	0.810	80	440	4295	5066	-1.590	1071	3224	1170	3896	0
3	6	13	"hupA"	"STM4170"	11990	41460	100	1269	1325	345	522	527	49	98	97	0	679	729	288	85	87	15	100	100	0	1.258	1.247	1.298	1.220	1.475	1.257	0.907	80	370	1341	1447	0.331	747	594	803	644	0
3	7	13	"sopB"	"STM1091"	12150	41460	110	917	962	213	519	523	46	100	100	0	6242	6633	3514	86	88	21	100	100	0	0.065	0.068	0.069	0.068	1.308	0.060	0.801	80	437	6554	6990	-3.951	398	6156	443	6547	0
3	8	13	"pipC"	"STM0375"	12340	41460	110	722	724	73	520	524	47	98	97	0	1589	1614	364	88	90	21	100	100	0	0.135	0.134	0.129	0.128	1.449	0.131	0.701	80	431	1703	1730	-2.893	202	1501	204	1526	0
3	9	13	"pipC"	"STM0375"	12510	41460	100	812	831	115	521	523	47	100	100	0	2243	2505	1375	87	90	23	100	100	0	0.135	0.128	0.134	0.131	1.333	0.110	0.796	80	396	2447	2728	-2.889	291	2156	310	2418	0
3	10	13	"ssrB"	"STM1391"	12690	41460	100	919	969	226	516	519	48	100	100	0	2214	2367	1071	88	93	25	100	100	0	0.190	0.199	0.194	0.195	1.313	0.190	0.862	80	382	2529	2732	-2.399	403	2126	453	2279	0
3	11	13	"ssrB"	"STM1391"	12850	41460	100	993	1058	322	511	512	48	100	100	0	2609	2937	1631	89	91	17	100	100	0	0.191	0.192	0.190	0.189	1.241	0.180	0.823	80	394	3002	3395	-2.386	482	2520	547	2848	0
3	12	13	"ssrB"	"STM1391"	13030	41460	110	1294	1324	270	511	521	77	100	100	0	4113	4368	1449	90	98	90	100	100	0	0.195	0.190	0.191	0.190	1.200	0.180	0.884	80	453	4806	5091	-2.361	783	4023	813	4278	0
3	13	13	"lrp"	"STM0959"	13200	41470	110	1808	1811	358	511	519	62	100	100	0	2811	2899	821	94	101	92	100	100	0	0.477	0.463	0.458	0.467	1.231	0.447	0.937	80	426	4014	4105	-1.067	1297	2717	1300	2805	0
3	14	13	"lrp"	"STM0959"	13370	41460	100	2012	2182	886	510	579	694	98	66	0	2968	3162	1483	93	97	41	100	100	0	0.522	0.545	0.551	0.544	1.266	0.543	0.884	80	396	4377	4741	-0.937	1502	2875	1672	3069	0
3	15	13	"gyrA"	"STM2272"	13550	41460	100	3940	4364	2092	507	569	665	100	100	0	1473	1659	924	93	100	63	100	100	0	2.488	2.463	2.492	2.495	1.226	2.541	0.888	80	422	4813	5423	1.315	3433	1380	3857	1566	0
3	16	13	"gyrA"	"STM2272"	13720	41460	110	3879	4056	1225	511	516	56	100	100	0	1936	2033	805	93	97	47	100	100	0	1.827	1.827	1.833	1.876	1.355	1.825	0.892	80	427	5211	5485	0.870	3368	1843	3545	1940	0
3	17	13	"csrA"	"STM2826"	13900	41460	110	908	913	140	515	521	59	100	98	0	864	873	253	94	102	125	100	100	0	0.510	0.511	0.509	0.501	1.342	0.476	0.731	80	454	1163	1177	-0.970	393	770	398	779	0
3	18	13	"csrA"	"STM2826"	14070	41470	110	987	974	152	518	522	59	100	97	0	1010	946	277	93	95	20	100	100	0	0.511	0.535	0.534	0.542	1.520	0.518	0.848	80	453	1386	1309	-0.967	469	917	456	853	0
3	19	13	"yhhP"	"STM3578"	14250	41460	110	860	857	98	517	523	55	100	98	0	1109	1088	276	93	96	21	100	100	0	0.338	0.342	0.348	0.343	1.274	0.333	0.828	80	470	1359	1335	-1.567	343	1016	340	995	0
3	20	13	"yhhP"	"STM3578"	14420	41460	110	878	888	65	504	512	59	100	100	0	1236	1233	183	98	100	22	100	100	0	0.329	0.338	0.337	0.338	1.211	0.327	0.842	80	465	1512	1519	-1.605	374	1138	384	1135	0
3	21	13	"yhhP"	"STM3578"	14590	41460	100	846	837	75	493	501	56	100	100	0	1135	1118	167	98	100	21	100	100	0	0.340	0.337	0.324	0.334	1.248	0.323	0.823	80	413	1390	1364	-1.555	353	1037	344	1020	0
3	22	13	"topA"	"STM1714"	14770	41470	110	2667	3060	984	494	499	50	100	100	0	2289	2647	1032	99	118	345	100	98	0	0.992	1.007	1.019	1.021	1.190	0.986	0.939	80	426	4363	5114	-0.011	2173	2190	2566	2548	0
3	23	13	"topA"	"STM1714"	14930	41460	100	1218	1271	212	517	525	65	100	100	0	1136	1187	284	104	125	359	100	93	0	0.679	0.696	0.679	0.695	1.251	0.464	0.538	80	393	1733	1837	-0.558	701	1032	754	1083	0
3	24	13	"fur"	"STM0693"	15120	41460	110	2212	2117	443	502	509	88	100	100	0	2243	2256	376	104	108	40	100	100	0	0.799	0.750	0.763	0.728	1.271	0.763	0.908	80	511	3849	3767	-0.323	1710	2139	1615	2152	0
3	1	14	"ynfA"	"STM1504"	11120	41630	110	658	659	51	545	565	277	1	0	0	2384	2267	574	86	91	45	100	100	0	0.049	0.052	0.050	0.051	1.666	0.047	0.257	80	512	2411	2295	-4.346	113	2298	114	2181	0
3	2	14	""	"STM3654"	11290	41630	110	710	707	56	539	565	298	2	0	0	3000	3074	531	88	93	49	100	100	0	0.059	0.056	0.059	0.055	1.398	0.051	0.040	80	454	3083	3154	-4.090	171	2912	168	2986	0
3	3	14	"yeiP"	"STM2211"	11450	41630	110	1838	1962	542	533	536	58	100	100	0	8962	10842	5874	88	92	36	100	100	0	0.147	0.133	0.139	0.139	1.224	0.122	0.911	80	496	10179	12183	-2.766	1305	8874	1429	10754	0
3	4	14	"yfaE"	"STM2279"	11640	41640	110	758	758	78	530	535	65	98	96	0	1958	1938	519	86	98	168	100	100	0	0.122	0.123	0.125	0.119	1.469	0.121	0.749	80	509	2100	2080	-3.037	228	1872	228	1852	0
3	5	14	""	"STM4111"	11810	41630	110	876	873	94	521	527	53	100	100	0	1620	1578	276	85	91	74	100	100	0	0.231	0.236	0.236	0.231	1.254	0.232	0.886	80	470	1890	1845	-2.112	355	1535	352	1493	0
3	6	14	""	"STM4140"	11980	41630	110	574	574	50	524	535	106	12	0	0	542	568	212	86	90	69	100	100	0	0.110	0.104	0.140	0.115	2.114	0.112	0.076	80	497	506	532	-3.189	50	456	50	482	0
3	7	14	"ssaS"	"STM1420"	12160	41630	110	618	743	347	522	535	94	52	18	0	1362	2552	3252	86	88	17	100	100	0	0.075	0.090	0.079	0.074	1.789	0.094	0.751	80	477	1372	2687	-3.732	96	1276	221	2466	0
3	8	14	"nrdH"	"STM2805"	12330	41630	130	676	714	171	525	534	77	80	49	0	818	1055	981	86	87	17	100	99	0	0.206	0.195	0.186	0.195	1.983	0.168	0.318	120	624	883	1158	-2.277	151	732	189	969	0
3	9	14	"fimI"	"STM0544"	12500	41630	100	627	735	307	525	529	51	82	50	0	996	1854	2906	85	87	16	100	100	0	0.112	0.119	0.121	0.116	1.862	0.101	0.828	80	420	1013	1979	-3.159	102	911	210	1769	0
3	10	14	"aroA"	"STM0978"	12680	41630	100	750	766	118	519	522	52	96	88	0	2810	2790	800	88	89	17	100	100	0	0.085	0.091	0.087	0.087	1.530	0.090	0.772	80	452	2953	2949	-3.559	231	2722	247	2702	0
3	11	14	"dam"	"STM3484"	12850	41630	90	571	590	74	517	519	45	51	32	0	247	370	337	87	88	16	100	100	0	0.338	0.258	0.321	0.290	2.273	0.224	0.408	52	362	214	356	-1.567	54	160	73	283	0
3	12	14	"pduW"	"STM2057"	13030	41630	100	768	874	312	516	538	225	57	20	0	1949	2629	2029	90	92	25	100	100	0	0.136	0.141	0.127	0.132	1.480	0.143	0.417	80	450	2111	2897	-2.883	252	1859	358	2539	0
3	13	14	""	"STM2695"	13200	41630	100	1028	1036	163	516	544	235	97	61	0	7485	7442	2015	91	92	27	100	100	0	0.069	0.071	0.072	0.070	1.200	0.069	0.854	80	414	7906	7871	-3.852	512	7394	520	7351	0
3	14	14	"yajR"	"STM0436"	13370	41630	110	1655	1984	1669	516	529	114	100	97	0	3791	4760	5434	90	95	57	100	100	0	0.308	0.314	0.315	0.305	1.249	0.306	0.961	80	496	4840	6138	-1.700	1139	3701	1468	4670	0
3	15	14	""	"STM0564"	13550	41630	110	1262	1319	361	519	530	123	97	93	0	2841	3106	1225	90	95	56	100	100	0	0.270	0.265	0.268	0.253	1.367	0.266	0.954	80	510	3494	3816	-1.889	743	2751	800	3016	0
3	16	14	""	"STM0351"	13730	41630	100	697	705	87	517	521	69	96	71	0	1931	2134	904	90	93	20	100	100	0	0.098	0.092	0.086	0.089	1.518	0.084	0.732	80	427	2021	2232	-3.354	180	1841	188	2044	0
3	17	14	"dsrB"	"STM1983"	13890	41640	110	687	702	77	511	516	47	98	96	0	1369	1365	398	91	99	120	100	100	0	0.138	0.150	0.146	0.143	1.520	0.138	0.706	80	497	1454	1465	-2.860	176	1278	191	1274	0
3	18	14	"yeiE"	"STM2201"	14070	41640	110	1268	1294	182	505	512	72	100	100	0	2917	3175	843	92	100	115	100	100	0	0.270	0.256	0.261	0.258	1.148	0.248	0.934	80	483	3588	3872	-1.888	763	2825	789	3083	0
3	19	14	"EMPTY"	"EMPTY"	14230	41630	100	513	512	49	502	508	54	16	2	0	99	102	22	91	94	20	27	5	0	1.375	0.909	1.957	1.900	4.121	30.184	0.006	80	428	19	21	0.459	11	8	10	11	-75
3	20	14	"EMPTY"	"EMPTY"	14410	41630	100	504	509	52	498	503	56	16	2	0	97	99	20	95	95	19	21	5	0	3.000	2.750	1.823	2.047	5.167	14.723	0.021	80	440	8	15	1.585	6	2	11	4	-75
3	21	14	"EMPTY"	"EMPTY"	14580	41630	100	498	500	41	483	482	62	15	1	0	96	102	33	97	99	20	20	2	0	-15.000	3.400	1.744	2.027	3.583	8.224	0.034	80	440	14	22	Error	15	-1	17	5	-75
3	22	14	"EMPTY"	"EMPTY"	14760	41630	100	494	551	282	490	490	59	17	7	0	101	105	23	99	104	55	2	1	0	2.000	10.167	2.500	2.116	4.157	15.776	0.115	80	427	6	67	1.000	4	2	61	6	-75
3	23	14	"EMPTY"	"EMPTY"	14930	41630	100	528	538	52	516	528	68	15	5	0	114	115	20	104	125	344	0	0	0	1.200	2.000	1.689	1.816	4.827	0.017	0.011	80	428	22	33	0.263	12	10	22	11	-75
3	24	14	"EMPTY"	"EMPTY"	15100	41630	100	518	522	43	508	521	85	5	0	0	107	108	17	103	109	40	5	0	0	2.500	2.800	3.556	2.930	4.413	5.442	0.148	80	473	14	19	1.322	10	4	14	5	-75
4	1	1	"yjiX"	"STM4531"	15630	39390	120	864	878	155	558	566	85	99	90	0	1144	1157	444	99	104	39	99	97	0	0.293	0.302	0.284	0.311	1.734	0.320	0.304	120	598	1351	1378	-1.772	306	1045	320	1058	0
4	2	1	"yhjG"	"STM3610"	15800	39380	120	767	808	164	567	593	219	41	9	0	2209	2548	1213	102	110	52	100	100	0	0.095	0.099	0.088	0.091	1.691	0.082	0.346	120	497	2307	2687	-3.397	200	2107	241	2446	0
4	3	1	"mtlD"	"STM3686"	15980	39380	120	1009	1053	265	575	585	97	99	95	0	2249	2468	1055	104	117	88	100	100	0	0.202	0.202	0.193	0.193	1.461	0.188	0.732	120	464	2579	2842	-2.305	434	2145	478	2364	0
4	4	1	"ptsN"	"STM3322"	16140	39380	120	784	790	111	574	588	102	94	51	0	1001	994	216	104	110	69	98	98	0	0.234	0.243	0.236	0.235	1.573	0.241	0.530	120	468	1107	1106	-2.095	210	897	216	890	0
4	5	1	"yqjK"	"STM3231"	16310	39370	120	933	1021	479	568	592	202	89	35	0	2187	2559	1601	103	106	28	100	100	0	0.175	0.184	0.167	0.170	1.593	0.195	0.646	120	514	2449	2909	-2.513	365	2084	453	2456	0
4	6	1	"yggT"	"STM3101"	16490	39370	120	1063	1109	266	556	591	213	95	69	0	4096	4360	1461	101	106	31	100	100	0	0.127	0.130	0.124	0.124	1.394	0.124	0.737	120	539	4502	4812	-2.978	507	3995	553	4259	0
4	7	1	"hscC"	"STM0659"	16670	39380	120	618	631	85	517	591	959	0	0	0	975	1028	313	104	129	375	98	69	0	0.116	0.123	0.117	0.114	2.023	0.086	0.035	120	495	972	1038	-3.108	101	871	114	924	0
4	8	1	"ubiF"	"STM0671"	16840	39380	120	1009	1053	250	538	578	210	96	62	0	2800	2966	1543	106	118	63	100	98	0	0.175	0.180	0.173	0.186	1.575	0.151	0.632	120	502	3165	3375	-2.516	471	2694	515	2860	0
4	9	1	"nagA"	"STM0683"	17030	39370	130	866	888	161	560	667	770	2	0	0	1531	1565	434	108	122	74	98	98	0	0.215	0.225	0.207	0.222	1.852	0.276	0.137	120	536	1729	1785	-2.217	306	1423	328	1457	0
4	10	1	"ybfM"	"STM0687"	17180	39370	120	800	856	204	558	639	392	19	2	0	3813	4040	1415	105	117	62	100	99	0	0.065	0.076	0.063	0.068	1.770	0.058	0.063	120	480	3950	4233	-3.938	242	3708	298	3935	0
4	11	1	"apeE"	"STM0570"	17360	39370	110	640	753	410	565	618	190	22	8	0	444	459	105	105	120	66	100	100	0	0.221	0.531	0.257	0.275	3.263	4.520	0.108	80	450	414	542	-2.176	75	339	188	354	0
4	12	1	"ahpF"	"STM0609"	17540	39370	120	716	772	279	595	668	266	11	5	0	667	699	188	115	141	165	98	95	0	0.219	0.303	0.218	0.217	2.535	0.623	0.076	120	525	673	761	-2.190	121	552	177	584	0
4	13	1	"dlhH"	"STM3967"	17710	39370	120	1673	1824	606	609	744	732	88	25	0	7388	8320	3104	117	167	612	99	98	0	0.146	0.148	0.140	0.140	1.498	0.154	0.380	120	500	8335	9418	-2.773	1064	7271	1215	8203	0
4	14	1	"yigM"	"STM3963"	17890	39370	120	1917	2824	2767	632	772	769	90	29	0	7473	7844	2968	121	174	615	99	99	0	0.175	0.284	0.173	0.202	1.902	0.349	0.450	120	498	8637	9915	-2.516	1285	7352	2192	7723	0
4	15	1	"rhtC"	"STM3959"	18060	39370	120	1683	1851	717	647	751	429	92	78	0	5289	5183	1191	126	154	116	100	98	0	0.201	0.238	0.202	0.213	1.546	0.237	0.636	120	489	6199	6261	-2.317	1036	5163	1204	5057	0
4	16	1	"rarD"	"STM3955"	18230	39370	120	1656	1780	677	641	765	449	97	69	0	6496	6769	1676	125	171	224	100	100	0	0.159	0.171	0.155	0.158	1.509	0.162	0.550	120	491	7386	7783	-2.650	1015	6371	1139	6644	0
4	17	1	"uvrD"	"STM3951"	18400	39370	120	5150	5405	2416	653	804	480	97	95	0	9047	9545	3598	127	160	128	100	99	0	0.504	0.505	0.508	0.464	1.688	0.516	0.878	120	498	13417	14170	-0.988	4497	8920	4752	9418	0
4	18	1	"dapF"	"STM3947"	18580	39370	120	1993	2153	803	666	798	445	96	91	0	3527	3782	1251	124	154	107	100	100	0	0.390	0.407	0.393	0.384	1.573	0.415	0.594	120	534	4730	5145	-1.359	1327	3403	1487	3658	0
4	19	1	"fklB"	"STM4397"	18760	39380	100	842	951	414	669	1379	5656	0	0	0	972	1049	398	126	560	4104	0	0	0	0.204	0.306	0.207	0.193	2.814	2.719	0.087	80	432	1019	1205	-2.290	173	846	282	923	0
4	20	1	"ytfK"	"STM4406"	18920	39360	50	877	1586	1394	751	941	849	33	16	0	465	543	266	238	276	158	58	41	0	0.555	2.738	0.690	1.021	9.249	8.885	0.197	12	98	353	1140	-0.849	126	227	835	305	0
4	21	1	""	"STM4417"	19090	39370	100	710	767	173	697	847	632	1	0	0	165	179	68	130	171	177	5	0	0	0.371	1.429	2.438	2.092	4.541	7.276	0.152	80	478	48	119	-1.429	13	35	70	49	-50
4	22	1	""	"STM4421"	19270	39370	100	696	829	534	669	780	562	5	3	0	307	335	142	121	150	130	77	22	0	0.145	0.748	0.404	0.465	4.532	6.193	0.233	80	407	213	374	-2.784	27	186	160	214	-50
4	23	1	""	"STM4425"	19450	39380	120	746	977	993	650	769	647	10	5	0	1005	1084	601	118	154	158	91	85	0	0.108	0.339	0.128	0.178	4.366	4.650	0.096	120	627	983	1293	-3.208	96	887	327	966	0
4	24	1	""	"STM4430"	19640	39380	90	703	752	172	637	747	702	1	0	0	701	751	187	117	145	98	100	100	0	0.113	0.181	0.177	0.169	3.083	0.165	0.013	52	352	650	749	-3.145	66	584	115	634	0
4	1	2	"sopE2"	"STM1855"	15620	39550	110	726	758	155	573	583	70	86	56	0	1993	1998	690	103	108	30	100	100	0	0.081	0.098	0.085	0.082	1.801	0.158	0.238	80	466	2043	2080	-3.627	153	1890	185	1895	0
4	2	2	""	"STM1731"	15810	39540	110	812	820	108	571	592	149	87	27	0	953	974	272	104	110	46	100	100	0	0.284	0.286	0.292	0.280	1.432	0.294	0.634	80	367	1090	1119	-1.817	241	849	249	870	0
4	3	2	"otsB"	"STM1929"	15970	39550	120	799	829	216	558	578	146	85	24	0	4027	4047	1525	102	110	55	100	99	0	0.061	0.069	0.063	0.063	1.538	0.066	0.495	120	413	4166	4216	-4.026	241	3925	271	3945	0
4	4	2	""	"STM4161"	16140	39550	110	631	641	69	560	568	65	52	18	0	926	953	196	102	106	42	100	100	0	0.086	0.095	0.088	0.089	1.777	0.087	0.156	80	382	895	932	-3.537	71	824	81	851	0
4	5	2	"rsd"	"STM4165"	16310	39540	110	712	776	269	556	581	204	35	8	0	1268	1251	415	102	107	32	100	100	0	0.134	0.191	0.149	0.150	1.929	0.209	0.120	80	430	1322	1369	-2.902	156	1166	220	1149	0
4	6	2	"hupA"	"STM4170"	16490	39550	110	1435	1473	222	544	577	221	100	100	0	579	589	145	99	104	30	100	100	0	1.856	1.896	1.906	1.920	1.244	1.907	0.903	80	427	1371	1419	0.892	891	480	929	490	0
4	7	2	""	"STM3121"	16660	39540	110	708	728	113	530	561	159	60	6	0	2490	2608	586	98	104	33	100	100	0	0.074	0.079	0.075	0.073	1.535	0.066	0.237	80	383	2570	2708	-3.748	178	2392	198	2510	0
4	8	2	"stfG"	"STM0200"	16830	39540	110	643	703	221	541	577	153	35	10	0	2228	2524	959	104	130	177	100	100	0	0.048	0.067	0.049	0.049	2.269	0.055	0.199	80	381	2226	2582	-4.380	102	2124	162	2420	0
4	9	2	"eutT"	"STM2467"	17010	39540	120	700	738	245	563	625	359	6	2	0	1697	1757	588	110	142	182	99	99	0	0.086	0.106	0.083	0.083	2.102	0.089	0.111	120	410	1724	1822	-3.534	137	1587	175	1647	0
4	10	2	"lexA"	"STM4237"	17190	39550	120	2132	2546	2272	581	672	428	94	93	0	502	593	585	111	133	93	95	91	0	3.967	4.077	4.230	4.304	1.615	4.148	0.895	120	410	1942	2447	1.988	1551	391	1965	482	0
4	11	2	"prpC"	"STM0369"	17360	39540	120	782	869	296	582	643	227	46	18	0	5300	5731	2094	111	129	76	99	99	0	0.039	0.051	0.047	0.044	2.306	0.038	0.088	120	418	5389	5907	-4.697	200	5189	287	5620	0
4	12	2	"ushB"	"STM4064"	17520	39540	110	1506	1766	1087	602	697	352	100	88	0	3968	4568	1833	119	206	557	100	100	0	0.235	0.262	0.228	0.241	1.463	0.247	0.528	80	409	4753	5613	-2.090	904	3849	1164	4449	0
4	13	2	"ptsJ"	"STM2436"	17710	39540	110	1333	1398	443	628	791	821	21	5	0	3062	3306	1528	119	243	858	100	95	0	0.240	0.242	0.233	0.235	1.515	0.258	0.129	80	420	3648	3957	-2.062	705	2943	770	3187	0
4	14	2	"plsX"	"STM1192"	17870	39550	120	5226	5272	1898	627	791	804	97	93	0	1420	1454	518	117	178	655	94	49	0	3.530	3.474	3.477	3.426	1.788	3.787	0.846	120	441	5902	5982	1.819	4599	1303	4645	1337	0
4	15	2	"flgM"	"STM1172"	18050	39540	110	891	974	251	651	802	488	20	5	0	1410	1561	813	123	151	138	100	100	0	0.186	0.225	0.176	0.189	2.016	0.189	0.072	80	410	1527	1761	-2.423	240	1287	323	1438	0
4	16	2	"phsB"	"STM2064"	18220	39540	110	1021	1120	283	653	797	495	35	6	0	5517	7300	4159	125	253	741	100	100	0	0.068	0.065	0.063	0.061	1.539	0.050	0.153	80	410	5760	7642	-3.873	368	5392	467	7175	0
4	17	2	"tnpA_1"	"STM0946"	18400	39550	120	1905	2076	814	674	840	556	95	59	0	9880	13752	13366	129	249	721	99	99	2	0.126	0.103	0.118	0.118	1.621	0.069	0.607	120	428	10982	15025	-2.986	1231	9751	1402	13623	0
4	18	2	"orf6"	"PSLT014"	18570	39550	120	1688	1779	634	676	837	552	91	40	0	5610	5493	2286	126	150	108	99	97	0	0.185	0.206	0.190	0.209	1.784	0.175	0.346	120	409	6496	6470	-2.438	1012	5484	1103	5367	0
4	19	2	"mig-14"	"STM2782"	18750	39550	130	2309	2393	607	657	742	335	97	95	0	2271	2395	738	122	144	88	100	100	0	0.769	0.764	0.769	0.748	1.474	0.795	0.739	120	438	3801	4009	-0.379	1652	2149	1736	2273	0
4	20	2	"thiD"	"STM2146"	18930	39550	120	1353	1505	634	696	827	558	65	13	0	1219	1266	427	131	176	136	98	96	0	0.604	0.713	0.587	0.651	1.865	0.975	0.379	120	474	1745	1944	-0.728	657	1088	809	1135	0
4	21	2	"rfaY"	"STM3716"	19090	39550	110	836	963	584	679	798	467	10	6	0	2197	2359	645	127	165	136	100	100	0	0.076	0.127	0.076	0.081	2.673	0.092	0.044	80	377	2227	2516	-3.721	157	2070	284	2232	0
4	22	2	"prgH"	"STM2874"	19270	39540	120	1116	1184	474	659	765	436	52	10	0	2714	2626	874	124	173	164	97	95	0	0.176	0.210	0.176	0.188	1.813	0.248	0.282	120	554	3047	3027	-2.503	457	2590	525	2502	0
4	23	2	"orgA"	"STM2869"	19420	39550	60	884	1358	1975	688	731	254	40	15	0	463	621	721	128	170	124	100	84	0	0.585	1.359	0.509	0.530	2.913	2.639	0.894	32	164	531	1163	-0.773	196	335	670	493	0
4	24	2	"livH"	"STM3563"	19620	39550	130	811	886	410	655	855	1379	1	0	0	2070	2229	733	119	168	230	99	98	0	0.080	0.109	0.075	0.081	2.129	4.606	0.040	120	687	2107	2341	-3.645	156	1951	231	2110	0
4	1	3	"hisJ"	"STM2354"	15620	39730	120	841	856	145	564	586	249	62	6	0	2217	2294	924	107	116	59	100	97	0	0.131	0.134	0.133	0.134	1.558	0.128	0.578	120	570	2387	2479	-2.929	277	2110	292	2187	0
4	2	3	"hisI"	"STM2078"	15800	39720	120	1467	1656	644	554	584	303	93	82	0	2437	2797	1328	102	109	59	99	99	0	0.391	0.409	0.387	0.396	1.789	0.406	0.818	120	441	3248	3797	-1.355	913	2335	1102	2695	0
4	3	3	"glyA"	"STM2555"	15960	39740	100	625	641	84	536	552	146	23	6	0	271	293	135	100	107	50	92	85	0	0.520	0.544	0.508	0.527	2.010	1.061	0.224	80	359	260	298	-0.942	89	171	105	193	0
4	4	3	"fliD"	"STM1960"	16140	39720	110	929	998	282	543	558	85	100	96	0	1913	2090	647	103	113	82	100	100	0	0.213	0.229	0.211	0.213	1.434	0.248	0.625	80	426	2196	2442	-2.229	386	1810	455	1987	0
4	5	3	"asrC"	"STM2550"	16300	39720	110	980	1033	201	546	557	82	100	100	0	2180	2364	736	100	114	104	100	100	0	0.209	0.215	0.207	0.210	1.315	0.209	0.829	80	434	2514	2751	-2.261	434	2080	487	2264	0
4	6	3	"moeA"	"STM0846"	16490	39730	120	842	867	181	532	549	98	96	83	0	1610	1795	844	99	110	80	98	95	0	0.205	0.198	0.192	0.207	1.735	0.181	0.605	120	443	1821	2031	-2.285	310	1511	335	1696	0
4	7	3	"cbiN"	"STM2022"	16660	39720	120	629	772	848	530	555	131	38	15	0	1312	1405	879	102	113	65	99	99	0	0.082	0.186	0.090	0.106	2.635	0.505	0.400	120	437	1309	1545	-3.611	99	1210	242	1303	0
4	8	3	"cobU"	"STM2018"	16830	39730	120	706	747	153	541	578	184	43	10	0	1894	2027	963	106	135	173	95	94	0	0.092	0.107	0.092	0.111	2.724	0.080	0.182	120	424	1953	2127	-3.438	165	1788	206	1921	0
4	9	3	"uhpA"	"STM3790"	17000	39720	120	1212	1209	244	560	619	271	93	66	0	2812	2884	984	113	144	176	98	98	0	0.242	0.234	0.227	0.232	1.420	0.218	0.736	120	452	3351	3420	-2.049	652	2699	649	2771	0
4	10	3	"trpD"	"STM1724"	17180	39720	110	671	713	114	579	661	285	12	1	0	1037	1079	251	114	132	83	100	100	0	0.100	0.139	0.100	0.110	2.202	0.082	0.013	80	408	1015	1099	-3.327	92	923	134	965	0
4	11	3	"sulA"	"STM1071"	17370	39730	120	2591	2531	522	581	657	258	99	98	0	1829	1733	510	112	140	140	96	95	0	1.171	1.203	1.175	1.278	1.575	1.184	0.893	120	474	3727	3571	0.227	2010	1717	1950	1621	0
4	12	3	"rfaL"	"STM3713"	17520	39720	110	834	902	243	587	665	270	43	8	0	4555	4800	1067	117	193	489	100	100	0	0.056	0.067	0.053	0.057	1.737	0.052	0.095	80	438	4685	4998	-4.167	247	4438	315	4683	0
4	13	3	"bglX"	"STM2166"	17710	39730	110	883	924	299	596	687	352	32	6	0	4190	4295	1664	117	147	125	100	100	0	0.070	0.079	0.066	0.065	1.897	0.057	0.090	80	451	4360	4506	-3.827	287	4073	328	4178	0
4	14	3	""	"STM0347"	17870	39720	110	1021	1161	636	609	748	583	18	3	0	2510	2538	588	118	146	96	100	100	0	0.172	0.228	0.176	0.185	1.836	0.207	0.177	80	405	2804	2972	-2.538	412	2392	552	2420	0
4	15	3	""	"STM1043"	18040	39720	110	856	888	148	637	819	634	1	0	0	3932	4086	1235	126	167	172	100	100	0	0.058	0.063	0.056	0.057	1.728	0.055	0.033	80	458	4025	4211	-4.119	219	3806	251	3960	0
4	16	3	""	"PSLT025"	18230	39720	110	890	995	362	648	780	479	16	6	0	1683	1700	468	123	203	529	100	87	0	0.155	0.220	0.156	0.151	2.465	0.274	0.093	80	452	1802	1924	-2.688	242	1560	347	1577	0
4	17	3	"orf319"	"STM1389"	18390	39720	110	1913	2141	1048	655	775	465	97	76	0	3378	3587	931	121	148	105	100	100	0	0.386	0.429	0.377	0.383	1.716	0.450	0.453	80	385	4515	4952	-1.372	1258	3257	1486	3466	0
4	18	3	"yfeJ"	"STM2437"	18570	39730	120	1312	1450	655	664	805	535	65	15	0	4899	5180	2601	124	150	110	99	99	0	0.136	0.155	0.130	0.154	2.061	0.113	0.173	120	475	5423	5842	-2.881	648	4775	786	5056	0
4	19	3	""	"PSLT087"	18760	39720	120	888	1119	783	646	759	452	21	9	0	5718	6053	2775	126	147	110	98	98	0	0.043	0.080	0.047	0.052	2.503	0.051	0.053	120	379	5834	6400	-4.530	242	5592	473	5927	0
4	20	3	"traU"	"PSLT092"	18910	39720	110	864	1011	542	686	817	488	17	3	0	5988	6399	1792	130	197	252	100	100	0	0.030	0.052	0.034	0.039	2.219	0.035	0.081	80	338	6036	6594	-5.040	178	5858	325	6269	0
4	21	3	"trbE"	"PSLT096"	19090	39720	120	816	1084	1055	704	850	533	11	6	0	1749	1784	724	135	203	225	94	94	0	0.069	0.230	0.082	0.103	3.964	0.583	0.117	120	506	1726	2029	-3.849	112	1614	380	1649	0
4	22	3	"traH"	"PSLT100"	19270	39740	70	729	724	100	720	900	599	0	0	0	667	749	301	139	226	207	100	75	0	0.017	0.007	0.106	0.098	2.809	4.064	0.037	32	231	537	614	-5.874	9	528	4	610	0
4	23	3	"trbH"	"PSLT105"	19450	39730	120	9818	9948	3607	677	805	572	99	98	0	2004	2403	1823	125	171	191	97	97	0	4.865	4.070	4.718	4.473	1.674	4.083	0.583	120	558	11020	11549	2.282	9141	1879	9271	2278	0
4	24	3	"traX"	"PSLT110"	19620	39720	110	1338	1356	224	660	742	321	98	56	0	5066	5012	1058	121	147	153	100	100	0	0.137	0.142	0.138	0.139	1.294	0.139	0.555	80	456	5623	5587	-2.867	678	4945	696	4891	0
4	1	4	""	"STM2717"	15590	39900	90	609	630	112	551	561	72	42	11	0	824	831	228	108	122	51	100	100	0	0.081	0.109	0.100	0.091	2.365	0.140	0.039	52	348	774	802	-3.626	58	716	79	723	0
4	2	4	""	"STM2739"	15790	39900	120	910	915	207	538	559	263	71	10	0	9822	9437	4332	103	115	65	99	99	0	0.038	0.040	0.038	0.043	1.854	0.036	0.252	120	500	10091	9711	-4.707	372	9719	377	9334	0
4	3	4	""	"STM1616"	15970	39900	110	937	984	468	530	538	74	100	97	0	2484	2511	823	103	105	28	100	100	0	0.171	0.189	0.169	0.171	1.329	0.217	0.629	80	390	2788	2862	-2.548	407	2381	454	2408	0
4	4	4	"rimL"	"STM1611"	16130	39890	110	959	990	171	529	549	133	100	92	0	3353	3555	1009	101	112	85	100	100	0	0.132	0.133	0.129	0.130	1.276	0.131	0.614	80	420	3682	3915	-2.919	430	3252	461	3454	0
4	5	4	"osmB"	"STM1705"	16310	39890	110	778	822	271	534	559	139	85	36	0	698	712	165	100	112	89	100	100	0	0.408	0.471	0.384	0.392	1.741	0.594	0.314	80	413	842	900	-1.293	244	598	288	612	0
4	6	4	"mppA"	"STM1679"	16480	39900	120	2343	2362	924	517	531	101	96	95	0	9078	9166	4597	103	107	27	100	100	0	0.203	0.204	0.198	0.210	1.397	0.191	0.637	120	395	10801	10908	-2.297	1826	8975	1845	9063	0
4	7	4	"rnhB"	"STM0230"	16640	39900	110	1080	1145	351	516	555	240	98	75	0	2414	2561	832	107	140	164	100	100	0	0.244	0.256	0.240	0.247	1.304	2.065	0.213	80	403	2871	3083	-2.032	564	2307	629	2454	0
4	8	4	"speE"	"STM0166"	16830	39890	110	1358	1521	421	519	572	287	100	91	0	2081	2589	1085	114	154	176	100	100	0	0.427	0.405	0.407	0.407	1.139	0.407	0.765	80	396	2806	3477	-1.229	839	1967	1002	2475	0
4	9	4	"yaeB"	"STM0243"	16990	39900	110	826	895	226	524	587	285	56	12	0	2579	2628	577	109	128	86	100	100	0	0.122	0.147	0.121	0.132	1.558	0.150	0.276	80	404	2772	2890	-3.032	302	2470	371	2519	0
4	10	4	"cobS"	"STM2017"	17170	39890	110	762	883	681	552	640	351	16	2	0	2414	2602	842	110	132	161	100	100	0	0.091	0.133	0.083	0.092	1.998	0.092	0.052	80	467	2514	2823	-3.456	210	2304	331	2492	0
4	11	4	"yeeI"	"STM2001"	17350	39900	100	861	955	358	560	674	452	23	6	0	1203	1299	426	111	142	179	100	100	0	0.276	0.332	0.256	0.279	1.676	0.478	0.298	80	409	1393	1583	-1.859	301	1092	395	1188	0
4	12	4	"fixX"	"STM0078"	17540	39900	80	643	834	709	569	629	195	28	13	0	1055	1079	225	119	156	176	100	100	0	0.079	0.276	0.134	0.133	4.030	0.946	0.059	52	303	1010	1225	-3.661	74	936	265	960	0
4	13	4	"ubiC"	"STM4233"	17690	39890	110	903	967	199	598	675	284	60	10	0	3981	4073	841	119	141	95	100	100	0	0.079	0.093	0.079	0.085	1.623	0.075	0.236	80	416	4167	4323	-3.662	305	3862	369	3954	0
4	14	4	"yjbJ"	"STM4240"	17870	39900	100	1219	1277	440	636	768	599	47	5	0	1275	1283	253	124	151	97	100	100	0	0.507	0.553	0.469	0.505	1.425	0.780	0.398	80	388	1734	1800	-0.981	583	1151	641	1159	0
4	15	4	"yjcE"	"STM4269"	18040	39900	120	743	940	553	643	796	595	16	5	0	1080	1080	437	124	156	127	93	91	0	0.105	0.311	0.151	0.182	3.641	2.334	0.056	120	468	1056	1253	-3.257	100	956	297	956	0
4	16	4	"zur"	"STM4241"	18210	39890	110	2669	3078	1318	644	806	583	100	98	0	3486	3975	1859	124	157	124	100	100	0	0.602	0.632	0.608	0.619	1.211	0.642	0.892	80	434	5387	6285	-0.731	2025	3362	2434	3851	0
4	17	4	"yfcZ"	"STM2390"	18390	39890	110	964	1041	369	644	765	427	26	5	0	1810	1929	496	122	152	107	100	100	0	0.190	0.220	0.178	0.183	1.736	0.247	0.173	80	454	2008	2204	-2.399	320	1688	397	1807	0
4	18	4	""	"STM2372"	18560	39910	110	1226	1310	399	656	763	446	65	13	0	946	1025	489	121	148	96	100	100	0	0.691	0.723	0.628	0.691	1.540	1.048	0.313	80	396	1395	1558	-0.533	570	825	654	904	0
4	19	4	"ylaC"	"STM0471"	18750	39900	120	1447	1698	1167	666	796	483	79	22	0	1763	2085	1842	122	153	117	94	92	0	0.476	0.526	0.465	0.500	1.623	0.591	0.662	120	425	2422	2995	-1.071	781	1641	1032	1963	0
4	20	4	"ybaP"	"STM0496"	18910	39900	120	1711	1817	689	700	931	846	70	12	0	2263	2248	1060	133	210	282	90	90	0	0.475	0.528	0.498	0.532	1.889	0.793	0.314	120	470	3141	3232	-1.075	1011	2130	1117	2115	0
4	21	4	"ybbS"	"STM0514"	19100	39890	110	987	1140	714	715	1010	977	6	2	0	2572	2736	684	137	205	263	100	100	0	0.112	0.164	0.110	0.111	2.332	0.285	0.043	80	395	2707	3024	-3.162	272	2435	425	2599	0
4	22	4	"folD"	"STM0542"	19260	39900	110	3264	3338	633	692	870	791	100	100	0	4982	5217	1214	130	164	143	100	100	0	0.530	0.520	0.516	0.519	1.143	0.537	0.716	80	432	7424	7733	-0.916	2572	4852	2646	5087	0
4	23	4	"ybdG"	"STM0569"	19440	39900	100	2862	2970	819	673	747	387	100	100	0	9516	10204	3873	125	146	104	100	100	0	0.233	0.228	0.224	0.229	1.163	0.220	0.887	80	389	11580	12376	-2.101	2189	9391	2297	10079	0
4	24	4	"fepB"	"STM0594"	19620	39900	110	2322	2323	364	681	830	1085	95	6	0	3256	3261	850	121	207	940	100	97	0	0.523	0.523	0.538	0.527	1.193	0.725	0.758	80	516	4776	4782	-0.934	1641	3135	1642	3140	0
4	1	5	"yhgI"	"STM3511"	15600	40070	110	1747	1704	216	536	546	72	100	100	0	1890	1932	327	100	107	46	100	100	0	0.677	0.638	0.642	0.635	1.180	0.655	0.906	80	490	3001	3000	-0.564	1211	1790	1168	1832	0
4	2	5	"yhcK"	"STM3340"	15780	40070	100	1005	1025	172	532	548	96	100	96	0	2652	2640	739	100	105	37	100	100	0	0.185	0.194	0.186	0.192	1.278	0.184	0.852	80	401	3025	3033	-2.432	473	2552	493	2540	0
4	3	5	"yhcC"	"STM3329"	15960	40070	110	847	848	93	531	579	473	3	0	0	4248	4440	850	104	109	46	100	100	0	0.076	0.073	0.071	0.072	1.297	0.068	0.647	80	399	4460	4653	-3.713	316	4144	317	4336	0
4	4	5	"murA"	"STM3307"	16130	40070	120	1737	1755	458	523	581	457	94	87	0	6112	6237	2528	102	111	62	100	98	0	0.202	0.201	0.205	0.198	1.542	0.187	0.900	120	450	7224	7367	-2.308	1214	6010	1232	6135	0
4	5	5	"rbfA"	"STM3285"	16310	40070	120	3472	3430	734	529	560	144	100	100	0	1563	1540	404	102	110	58	99	99	0	2.014	2.017	1.969	2.037	1.427	2.033	0.917	120	421	4404	4339	1.010	2943	1461	2901	1438	0
4	6	5	"yhbT"	"STM3273"	16480	40060	110	780	793	112	532	552	141	90	36	0	1935	1968	526	105	113	43	100	100	0	0.136	0.140	0.134	0.133	1.619	0.136	0.413	80	384	2078	2124	-2.883	248	1830	261	1863	0
4	7	5	""	"STM3155"	16650	40070	100	876	984	386	529	564	175	87	48	0	756	850	524	109	126	122	100	100	0	0.536	0.614	0.542	0.552	1.613	0.833	0.453	80	364	994	1196	-0.899	347	647	455	741	0
4	8	5	"nupG"	"STM3113"	16820	40070	120	890	884	240	513	574	328	59	7	0	5596	6015	2561	110	130	122	100	98	0	0.069	0.063	0.066	0.061	1.541	0.058	0.199	120	464	5863	6276	-3.863	377	5486	371	5905	0
4	9	5	"gshB"	"STM3095"	17000	40060	110	652	672	106	520	574	253	11	1	0	838	861	271	106	118	62	100	100	0	0.180	0.201	0.161	0.171	2.082	0.172	0.126	80	434	864	907	-2.471	132	732	152	755	0
4	10	5	""	"STM3075"	17180	40070	110	732	797	235	542	608	296	23	6	0	2444	2483	609	107	129	180	100	100	0	0.081	0.107	0.079	0.086	1.913	0.094	0.143	80	440	2527	2631	-3.621	190	2337	255	2376	0
4	11	5	"iciA"	"STM3064"	17340	40070	110	805	942	430	557	651	430	18	7	0	1726	1919	567	110	137	188	100	100	0	0.153	0.213	0.136	0.165	1.871	0.272	0.121	80	414	1864	2194	-2.704	248	1616	385	1809	0
4	12	5	"fldB"	"STM3045"	17500	40080	90	821	1023	1106	583	721	580	9	7	0	915	988	427	117	142	86	100	100	0	0.298	0.505	0.251	0.294	2.028	2.016	0.210	52	358	1036	1311	-1.745	238	798	440	871	0
4	13	5	"nadE"	"STM1310"	17690	40060	100	914	1005	423	613	703	308	46	12	0	1883	2098	649	120	149	118	100	100	0	0.171	0.198	0.163	0.169	1.606	0.282	0.124	80	450	2064	2370	-2.550	301	1763	392	1978	0
4	14	5	"ydiE"	"STM1346"	17880	40070	100	1019	1161	590	649	790	493	28	8	0	482	491	127	126	165	199	93	40	0	1.039	1.403	0.943	1.078	2.154	3.686	0.188	80	406	726	877	0.056	370	356	512	365	0
4	15	5	"lpp"	"STM1377"	18040	40070	110	1551	1695	597	655	810	507	97	37	0	234	255	121	126	158	176	15	3	0	8.296	8.062	8.710	9.087	1.644	6.112	0.280	80	392	1004	1169	3.052	896	108	1040	129	0
4	16	5	"sodB"	"STM1431"	18210	40070	110	1926	2074	612	667	841	624	100	51	0	2410	2621	793	126	159	113	100	100	0	0.551	0.564	0.520	0.544	1.380	0.677	0.444	80	440	3543	3902	-0.859	1259	2284	1407	2495	0
4	17	5	"gst"	"STM1451"	18380	40070	110	2531	2749	920	647	795	585	100	100	0	3522	3506	562	126	162	127	100	100	0	0.555	0.622	0.560	0.596	1.261	0.651	0.695	80	440	5280	5482	-0.850	1884	3396	2102	3380	0
4	18	5	"sodC"	"STM1044"	18580	40070	120	1674	1787	830	643	774	523	85	47	0	2015	1907	786	124	166	178	97	92	0	0.545	0.642	0.548	0.599	2.031	0.772	0.423	120	445	2922	2927	-0.875	1031	1891	1144	1783	0
4	19	5	"yhhV"	"STM3559"	18730	40070	110	1286	1463	530	672	857	802	27	7	0	1120	1193	455	131	181	237	100	98	0	0.621	0.745	0.646	0.696	1.491	2.187	0.306	80	389	1603	1853	-0.688	614	989	791	1062	0
4	20	5	"yhhL"	"STM3573"	18920	40080	90	882	1022	401	681	858	750	7	3	0	1078	1153	443	131	184	179	100	100	0	0.212	0.334	0.237	0.233	2.351	1.167	0.073	52	326	1148	1363	-2.236	201	947	341	1022	0
4	21	5	"yhhQ"	"STM3579"	19090	40070	120	1791	1976	746	704	1031	1125	44	8	0	5846	5965	2256	137	197	204	97	97	0	0.190	0.218	0.190	0.207	1.606	0.245	0.264	120	474	6796	7100	-2.393	1087	5709	1272	5828	0
4	22	5	"nikR"	"STM3584"	19250	40060	100	753	845	318	689	846	828	3	1	0	489	498	252	128	162	153	77	65	0	0.177	0.422	0.455	0.490	4.447	9.657	0.122	80	371	425	526	-2.496	64	361	156	370	-50
4	23	5	""	"STM3595"	19440	40070	100	883	912	146	693	809	575	2	0	0	1163	1268	482	128	164	136	100	100	0	0.184	0.192	0.174	0.167	1.965	0.197	0.195	80	418	1225	1359	-2.446	190	1035	219	1140	0
4	24	5	""	"STM3600"	19620	40080	110	1018	1391	1811	683	797	602	13	10	0	6080	6325	1765	121	153	221	100	100	0	0.056	0.114	0.055	0.066	2.142	0.104	0.058	80	492	6294	6912	-4.153	335	5959	708	6204	0
4	1	6	"slp"	"STM1819"	15590	40240	120	1683	1717	469	528	545	129	97	96	0	2362	2281	1143	99	103	36	100	99	0	0.510	0.545	0.539	0.590	1.947	0.489	0.848	120	596	3418	3371	-0.970	1155	2263	1189	2182	0
4	2	6	"hemK"	"STM1775"	15780	40250	110	880	916	133	519	618	1278	0	0	0	3001	3009	550	100	103	29	100	100	0	0.124	0.136	0.131	0.133	1.339	0.126	0.762	80	441	3262	3306	-3.006	361	2901	397	2909	0
4	3	6	"ychK"	"STM1754"	15950	40240	120	1478	1512	361	521	642	1308	18	0	0	6308	6256	1783	101	107	53	100	100	0	0.154	0.161	0.156	0.158	1.710	0.152	0.449	120	468	7164	7146	-2.697	957	6207	991	6155	0
4	4	6	"sdaA"	"STM1826"	16110	40240	110	2394	2728	1980	520	566	466	100	98	0	5648	5769	1273	102	105	44	100	100	0	0.338	0.390	0.330	0.350	1.486	0.411	0.445	80	405	7420	7875	-1.565	1874	5546	2208	5667	0
4	5	6	"minC"	"STM1814"	16310	40240	120	1779	1780	438	524	550	140	98	95	0	2664	2588	916	101	111	67	99	99	0	0.490	0.505	0.504	0.516	1.629	0.474	0.834	120	453	3818	3743	-1.030	1255	2563	1256	2487	0
4	6	6	"ycgR"	"STM1798"	16460	40240	110	1587	1743	500	533	565	160	100	100	0	4295	4860	2146	103	118	69	100	100	0	0.251	0.254	0.261	0.257	1.135	0.243	0.903	80	429	5246	5967	-1.992	1054	4192	1210	4757	0
4	7	6	"yihA"	"STM4001"	16640	40240	110	1365	1436	348	533	576	177	100	98	0	2220	2337	606	103	110	50	100	100	0	0.393	0.404	0.385	0.395	1.282	0.405	0.642	80	434	2949	3137	-1.347	832	2117	903	2234	0
4	8	6	"oxyR"	"STM4125"	16820	40240	120	2330	2245	739	518	568	266	95	90	0	894	844	364	104	111	46	95	93	0	2.294	2.334	2.288	2.455	2.099	2.795	0.716	120	439	2602	2467	1.198	1812	790	1727	740	0
4	9	6	"yneB"	"STM4078"	16990	40240	110	729	750	116	507	550	216	53	2	0	3523	3928	1282	104	111	41	100	100	0	0.065	0.064	0.062	0.061	1.510	0.053	0.393	80	420	3641	4067	-3.945	222	3419	243	3824	0
4	10	6	"pfkA"	"STM4062"	17160	40240	110	1881	1899	338	531	595	261	100	100	0	2595	2753	675	105	122	103	100	100	0	0.542	0.517	0.511	0.517	1.222	0.508	0.696	80	440	3840	4016	-0.883	1350	2490	1368	2648	0
4	11	6	"rhaR"	"STM4049"	17330	40240	110	696	771	338	545	616	260	17	5	0	3741	3884	655	108	136	184	100	100	0	0.042	0.060	0.038	0.043	2.139	0.042	0.072	80	427	3784	4002	-4.589	151	3633	226	3776	0
4	12	6	"yihZ"	"STM4028"	17500	40250	110	711	780	324	573	700	477	6	3	0	1356	1402	447	114	151	184	100	98	0	0.111	0.161	0.105	0.110	2.695	0.327	0.039	80	479	1380	1495	-3.170	138	1242	207	1288	0
4	13	6	"rpsK"	"STM3417"	17680	40240	110	10775	10911	1867	613	744	483	100	100	0	369	462	674	120	148	119	100	58	0	40.811	30.111	39.280	38.538	1.574	35.399	0.128	80	479	10411	10640	5.351	10162	249	10298	342	0
4	14	6	"rplF"	"STM3425"	17850	40250	100	8554	8293	2774	668	782	411	100	98	0	2218	3025	2955	129	169	132	83	65	0	3.775	2.633	4.070	6.207	4.134	2.124	0.598	80	442	9975	10521	1.916	7886	2089	7625	2896	0
4	15	6	"rplN"	"STM3430"	18020	40240	100	7196	6901	2080	680	820	569	100	100	0	290	295	83	127	176	202	18	1	0	39.975	37.030	40.026	37.202	1.535	40.092	0.388	80	420	6679	6389	5.321	6516	163	6221	168	0
4	16	6	"rpsC"	"STM3434"	18190	40240	110	9742	9481	2462	681	817	566	100	100	0	233	705	3352	121	150	122	42	7	0	80.902	15.068	72.543	53.989	2.494	13.666	0.026	80	428	9173	9384	6.338	9061	112	8800	584	0
4	17	6	"rplW"	"STM3438"	18390	40240	120	6371	6067	1854	666	820	582	99	96	0	200	239	202	124	157	131	16	8	0	75.066	46.965	59.007	48.304	1.940	48.430	0.126	120	523	5781	5516	6.230	5705	76	5401	115	0
4	18	6	"ppiA"	"STM3472"	18540	40240	110	2663	2796	540	663	838	660	100	97	0	3645	3681	713	131	197	220	100	100	0	0.569	0.601	0.576	0.594	1.273	0.600	0.633	80	438	5514	5683	-0.813	2000	3514	2133	3550	0
4	19	6	"argI"	"STM4469"	18730	40240	110	1069	1246	654	671	872	844	11	3	0	4698	5687	2206	128	191	262	100	100	0	0.087	0.103	0.074	0.082	1.761	0.087	0.084	80	462	4968	6134	-3.521	398	4570	575	5559	0
4	20	6	"trpS2"	"STM4508"	18890	40240	110	2130	2184	502	657	832	856	92	32	0	5300	5584	1762	126	176	236	100	100	0	0.285	0.280	0.280	0.279	1.280	0.266	0.517	80	421	6647	6985	-1.813	1473	5174	1527	5458	0
4	21	6	"dnaT"	"STM4544"	19080	40250	100	1511	1557	407	667	879	881	46	1	0	2540	2735	917	131	194	219	100	100	0	0.350	0.342	0.337	0.320	1.408	0.605	0.133	80	419	3253	3494	-1.513	844	2409	890	2604	0
4	22	6	"lplA"	"STM4576"	19240	40240	110	1447	1510	279	694	851	778	47	2	0	4385	4552	982	128	169	167	100	100	0	0.177	0.184	0.181	0.180	1.356	0.171	0.292	80	469	5010	5240	-2.499	753	4257	816	4424	0
4	23	6	""	"STM4596"	19430	40240	100	976	2702	8761	680	795	785	11	6	1	2459	2742	1221	123	167	327	100	100	0	0.127	0.772	0.115	0.151	2.655	7.070	0.202	80	392	2632	4641	-2.980	296	2336	2022	2619	0
4	24	6	"rph"	"STM3734"	19590	40240	110	2522	2724	993	658	758	718	97	70	0	1811	2063	860	121	151	290	100	100	0	1.103	1.064	1.010	1.047	1.318	1.323	0.764	80	472	3554	4008	0.141	1864	1690	2066	1942	0
4	1	7	"yidF"	"STM3803"	15590	40430	100	704	732	140	521	534	113	86	28	0	2070	2152	995	99	101	27	100	100	0	0.093	0.103	0.092	0.095	1.518	0.097	0.383	80	437	2154	2264	-3.429	183	1971	211	2053	0
4	2	7	"ibpA"	"STM3809"	15780	40430	110	2472	2425	586	520	630	1294	86	8	0	882	934	478	100	103	32	100	100	0	2.496	2.284	2.487	2.374	1.297	7.922	0.209	80	434	2734	2739	1.320	1952	782	1905	834	0
4	3	7	"ccmC"	"STM2252"	15940	40430	100	657	688	181	510	631	1382	1	0	0	1353	1507	840	97	103	44	100	100	0	0.117	0.126	0.112	0.117	1.791	175.373	0.000	80	379	1403	1588	-3.095	147	1256	178	1410	0
4	4	7	"torC"	"STM3823"	16110	40420	100	635	640	51	511	520	66	90	46	0	3848	3960	1053	100	103	25	100	100	0	0.033	0.033	0.031	0.032	1.553	0.030	0.363	80	396	3872	3989	-4.918	124	3748	129	3860	0
4	5	7	"dgoK"	"STM3829"	16280	40410	110	1022	1031	185	519	541	139	98	96	0	4974	5487	2381	102	111	62	100	100	0	0.103	0.095	0.100	0.095	1.428	0.090	0.453	80	437	5375	5897	-3.276	503	4872	512	5385	0
4	6	7	""	"STM3833"	16450	40430	80	735	771	165	521	565	202	55	17	0	1681	1814	845	103	129	103	100	100	0	0.136	0.146	0.146	0.140	1.546	0.133	0.249	52	301	1792	1961	-2.882	214	1578	250	1711	0
4	7	7	""	"STM0098"	16630	40410	110	904	971	334	512	548	150	98	78	0	3341	3724	1805	102	126	176	100	100	0	0.121	0.127	0.120	0.119	1.450	0.110	0.507	80	465	3631	4081	-3.047	392	3239	459	3622	0
4	8	7	"ilvI"	"STM0116"	16800	40410	110	846	852	176	512	538	116	95	72	0	4763	4935	2291	101	111	52	100	100	0	0.072	0.070	0.063	0.069	1.539	0.063	0.572	80	419	4996	5174	-3.803	334	4662	340	4834	0
4	9	7	"ftsI"	"STM0122"	16970	40410	110	2774	2809	824	517	551	163	100	100	0	5616	5623	2174	102	115	61	100	100	0	0.409	0.415	0.443	0.420	1.391	0.407	0.858	80	441	7771	7813	-1.289	2257	5514	2292	5521	0
4	10	7	"murC"	"STM0129"	17150	40420	100	1224	1289	460	530	603	275	98	73	0	2384	2666	1128	101	115	71	100	100	0	0.304	0.296	0.272	0.291	1.497	0.256	0.532	80	408	2977	3324	-1.718	694	2283	759	2565	0
4	11	7	"guaC"	"STM0141"	17320	40410	110	1568	1583	328	543	609	220	100	100	0	2705	2976	1186	102	116	63	100	100	0	0.394	0.362	0.377	0.369	1.342	0.329	0.748	80	442	3628	3914	-1.345	1025	2603	1040	2874	0
4	12	7	"aroP"	"STM0150"	17490	40430	90	856	941	348	574	640	240	63	19	0	1750	2014	1366	108	144	139	98	96	0	0.172	0.193	0.150	0.192	2.497	0.126	0.194	52	348	1924	2273	-2.542	282	1642	367	1906	0
4	13	7	""	"STM1549"	17670	40420	90	1242	1280	346	602	737	418	76	23	0	1493	1610	620	117	146	119	100	100	0	0.465	0.454	0.433	0.428	1.421	0.524	0.406	52	379	2016	2171	-1.104	640	1376	678	1493	0
4	14	7	""	"STM1554"	17850	40450	50	758	934	460	643	749	397	16	8	0	1864	2078	1094	156	249	181	100	100	0	0.067	0.151	0.157	0.127	3.815	0.086	0.049	12	100	1823	2213	-3.893	115	1708	291	1922	0
4	15	7	""	"STM1558"	18050	40420	70	772	800	144	660	774	423	6	0	0	1584	1868	937	137	239	244	100	100	0	0.077	0.081	0.068	0.077	2.693	0.012	0.000	32	215	1559	1871	-3.691	112	1447	140	1731	0
4	16	7	"sfcA"	"STM1566"	18200	40410	120	836	923	390	669	810	501	10	2	0	1468	1659	1050	123	163	170	88	86	0	0.124	0.165	0.107	0.154	3.866	0.108	0.035	120	482	1512	1790	-3.010	167	1345	254	1536	0
4	17	7	"fdnG"	"STM1570"	18360	40430	80	929	1071	619	660	782	366	40	13	0	1341	1576	797	124	165	147	100	98	0	0.221	0.283	0.198	0.183	2.590	0.407	0.216	52	280	1486	1863	-2.178	269	1217	411	1452	0
4	18	7	"narZ"	"STM1577"	18530	40440	70	821	891	239	674	843	625	9	0	0	1857	2631	2618	138	218	182	96	93	0	0.086	0.087	0.081	0.096	2.565	0.057	0.076	32	224	1866	2710	-3.548	147	1719	217	2493	0
4	19	7	"yciO"	"STM1720"	18710	40430	80	1003	1127	437	679	887	877	11	3	0	1010	1221	652	123	256	1026	42	5	0	0.365	0.408	0.293	0.334	2.150	1.244	0.103	52	295	1211	1546	-1.453	324	887	448	1098	0
4	20	7	"yciC"	"STM1734"	18890	40410	120	1456	1500	582	663	848	833	45	5	0	3332	3567	3214	123	222	788	88	80	0	0.247	0.243	0.247	0.278	2.301	0.228	0.295	120	521	4002	4281	-2.017	793	3209	837	3444	0
4	21	7	""	"STM1747"	19070	40440	80	876	1094	700	685	857	672	13	5	0	879	885	371	127	188	179	90	90	0	0.254	0.540	0.272	0.344	3.203	4.275	0.280	52	280	943	1167	-1.977	191	752	409	758	0
4	22	7	"narI"	"STM1761"	19250	40420	90	971	1643	2377	712	876	709	17	9	0	2571	2741	1671	132	164	123	100	100	0	0.106	0.357	0.127	0.156	3.113	1.019	0.058	52	348	2698	3540	-3.235	259	2439	931	2609	0
4	23	7	"chaB"	"STM1770"	19420	40410	100	736	870	721	669	789	756	3	2	0	462	508	231	124	166	185	90	47	0	0.198	0.523	0.320	0.318	3.877	8.225	0.055	80	391	405	585	-2.335	67	338	201	384	-50
4	24	7	""	"STM1785"	19590	40420	110	1115	1369	1304	639	807	1001	11	5	0	6637	7229	3751	121	163	219	100	100	0	0.073	0.103	0.067	0.075	1.952	0.189	0.017	80	498	6992	7838	-3.775	476	6516	730	7108	0
4	1	8	"nuoN"	"STM2316"	15580	40590	110	854	867	113	511	541	296	66	5	0	7588	7723	2400	98	115	298	100	100	0	0.046	0.047	0.046	0.046	1.314	0.049	0.286	80	475	7833	7981	-4.449	343	7490	356	7625	0
4	2	8	"nuoC"	"STM2326"	15760	40590	110	1268	1319	341	516	525	64	100	100	0	5962	6118	2647	100	102	21	100	100	0	0.128	0.133	0.133	0.134	1.238	0.128	0.912	80	428	6614	6821	-2.963	752	5862	803	6018	0
4	3	8	"yfbS"	"STM2333"	15920	40590	90	605	636	108	520	531	75	57	19	0	1295	1416	802	100	106	37	100	100	0	0.071	0.088	0.079	0.078	1.740	0.087	0.333	52	322	1280	1432	-3.813	85	1195	116	1316	0
4	4	8	"yfcC"	"STM2339"	16100	40590	110	590	607	105	504	519	77	52	16	0	1178	1438	1215	101	107	35	100	100	0	0.080	0.077	0.072	0.070	1.930	0.071	0.397	80	465	1163	1440	-3.647	86	1077	103	1337	0
4	5	8	""	"STM2343"	16280	40590	100	596	620	108	510	532	130	23	7	0	1270	2028	3232	100	108	74	100	100	0	0.074	0.057	0.073	0.068	1.748	0.032	0.223	80	408	1256	2038	-3.766	86	1170	110	1928	0
4	6	8	"yfcH"	"STM2350"	16450	40590	110	1310	1638	1585	503	527	132	100	100	0	6251	7988	7510	100	108	73	100	100	0	0.131	0.144	0.127	0.130	1.329	0.166	0.815	80	440	6958	9023	-2.930	807	6151	1135	7888	0
4	7	8	"fdx"	"STM2538"	16630	40590	110	1805	2090	1348	510	549	155	100	100	0	2341	2916	2543	103	118	165	100	100	0	0.579	0.562	0.560	0.561	1.234	0.526	0.874	80	452	3533	4393	-0.789	1295	2238	1580	2813	0
4	8	8	"cadB"	"STM2558"	16800	40590	110	1276	1339	353	516	562	182	100	98	0	4893	5165	1924	103	123	185	100	100	0	0.159	0.163	0.161	0.162	1.275	0.150	0.756	80	433	5550	5885	-2.656	760	4790	823	5062	0
4	9	8	"yfhG"	"STM2563"	16980	40600	120	1519	1552	494	523	590	325	90	84	0	2068	2180	1130	104	122	120	91	90	0	0.507	0.496	0.489	0.554	2.072	0.454	0.815	120	471	2960	3105	-0.980	996	1964	1029	2076	0
4	10	8	""	"STM2570"	17140	40590	110	760	860	404	534	631	375	16	8	0	4193	4683	2706	104	131	137	100	100	0	0.055	0.071	0.055	0.056	1.920	0.060	0.151	80	416	4315	4905	-4.177	226	4089	326	4579	0
4	11	8	""	"STM2587"	17330	40580	110	773	833	254	552	670	548	12	1	0	3206	3694	2320	105	124	72	100	100	0	0.071	0.078	0.061	0.068	1.918	0.056	0.025	80	452	3322	3870	-3.811	221	3101	281	3589	0
4	12	8	""	"STM2593"	17490	40590	100	741	912	970	582	683	319	20	5	0	3040	3065	674	108	140	127	100	100	0	0.054	0.112	0.058	0.065	2.218	0.084	0.031	80	383	3091	3287	-4.205	159	2932	330	2957	0
4	13	8	"yhbP"	"STM3270"	17670	40590	110	1037	1099	303	590	720	436	52	8	0	4020	4159	1258	116	148	121	100	100	0	0.114	0.126	0.108	0.117	1.502	0.094	0.135	80	425	4351	4552	-3.127	447	3904	509	4043	0
4	14	8	""	"STM3277"	17830	40580	110	1228	1262	239	611	742	459	81	13	0	10759	11493	4522	122	163	207	100	100	0	0.058	0.057	0.053	0.057	1.456	0.047	0.326	80	463	11254	12022	-4.108	617	10637	651	11371	0
4	15	8	"pnp"	"STM3282"	18010	40590	90	2955	3859	3530	652	819	566	100	98	0	1038	1288	1095	126	179	244	98	88	0	2.525	2.760	2.561	2.735	1.357	3.255	0.820	52	359	3215	4369	1.336	2303	912	3207	1162	0
4	16	8	"secG"	"STM3293"	18190	40590	120	4885	5209	3917	661	827	563	98	97	0	448	505	406	119	162	174	88	40	0	12.839	11.782	12.675	12.441	1.501	11.728	0.668	120	478	4553	4934	3.682	4224	329	4548	386	0
4	17	8	"yhbE"	"STM3302"	18360	40590	110	4657	4686	885	659	900	859	100	100	0	1496	1529	517	123	189	282	100	98	0	2.912	2.864	2.938	2.949	1.418	3.179	0.767	80	421	5371	5433	1.542	3998	1373	4027	1406	0
4	18	8	"yrbA"	"STM3308"	18540	40590	110	986	1113	436	686	861	728	8	3	0	1518	1607	530	125	200	294	100	100	0	0.215	0.288	0.213	0.236	1.893	1.107	0.152	80	449	1693	1909	-2.215	300	1393	427	1482	0
4	19	8	""	"STM0718"	18710	40580	110	904	996	468	667	848	754	6	1	0	6723	7046	2997	120	205	727	100	100	0	0.036	0.048	0.035	0.040	1.832	0.027	0.021	80	443	6840	7255	-4.800	237	6603	329	6926	0
4	20	8	""	"STM0724"	18890	40580	100	701	1006	1192	633	814	738	7	6	0	183	318	477	122	169	221	16	7	0	1.115	1.903	2.673	1.862	4.509	5.063	0.288	80	402	129	569	0.157	68	61	373	196	-50
4	21	8	"sdhD"	"STM0733"	19070	40590	120	1029	1154	481	664	839	710	15	4	0	3017	3051	1811	126	165	187	95	95	0	0.126	0.168	0.137	0.164	2.418	0.156	0.195	120	465	3256	3415	-2.986	365	2891	490	2925	0
4	22	8	"ybgC"	"STM0744"	19240	40580	110	1132	1407	913	680	862	915	16	8	0	2435	3058	2240	128	164	171	100	100	0	0.196	0.248	0.190	0.206	1.722	0.261	0.179	80	386	2759	3657	-2.352	452	2307	727	2930	0
4	23	8	"ybgF"	"STM0750"	19410	40590	120	2743	2731	716	691	1104	3479	1	0	0	4847	5169	2643	128	350	2913	87	22	0	0.435	0.405	0.420	0.441	1.687	0.919	0.702	120	471	6771	7081	-1.201	2052	4719	2040	5041	0
4	24	8	"aroG"	"STM0760"	19580	40590	110	1691	1762	338	666	1004	2922	0	0	0	7560	7816	2161	127	303	2685	100	92	0	0.138	0.143	0.135	0.142	1.270	0.143	0.193	80	464	8458	8785	-2.858	1025	7433	1096	7689	0
4	1	9	""	"STM0868"	15580	40760	100	979	1146	689	508	531	267	82	45	0	2855	3040	1529	94	114	311	100	100	0	0.171	0.217	0.166	0.181	1.727	0.233	0.402	80	437	3232	3584	-2.551	471	2761	638	2946	0
4	2	9	"rimK"	"STM0875"	15760	40760	100	931	955	192	502	509	68	100	100	0	2592	2656	988	97	99	18	100	100	0	0.172	0.177	0.173	0.176	1.242	0.174	0.882	80	420	2924	3012	-2.540	429	2495	453	2559	0
4	3	9	"ybjF"	"STM0882"	15940	40760	110	2117	2147	536	507	520	75	100	100	0	3344	3559	1128	99	102	29	100	100	0	0.496	0.474	0.491	0.472	1.184	0.468	0.920	80	453	4855	5100	-1.011	1610	3245	1640	3460	0
4	4	9	"artP"	"STM0891"	16100	40760	110	2131	2205	569	500	515	75	100	100	0	3714	3967	1583	99	103	30	100	100	0	0.451	0.441	0.448	0.449	1.197	0.410	0.910	80	424	5246	5573	-1.148	1631	3615	1705	3868	0
4	5	9	""	"STM0896"	16280	40760	110	586	584	65	503	518	89	46	6	0	2693	2786	661	98	101	23	100	100	0	0.032	0.030	0.035	0.033	1.662	0.030	0.210	80	452	2678	2769	-4.966	83	2595	81	2688	0
4	6	9	""	"STM0901"	16450	40760	100	586	593	52	502	530	144	12	0	0	4812	4777	1200	98	106	76	100	100	0	0.018	0.019	0.021	0.021	1.538	0.016	0.142	80	396	4798	4770	-5.810	84	4714	91	4679	0
4	7	9	""	"STM1035"	16630	40760	100	571	655	288	508	544	163	17	8	0	1135	1137	291	102	108	37	100	100	0	0.061	0.142	0.098	0.096	3.443	0.122	0.066	80	426	1096	1182	-4.035	63	1033	147	1035	0
4	8	9	""	"STM1039"	16800	40760	110	624	637	95	506	551	274	8	0	0	2712	2826	769	102	109	44	100	100	0	0.045	0.048	0.047	0.046	1.728	0.037	0.017	80	440	2728	2855	-4.467	118	2610	131	2724	0
4	9	9	"aceK"	"STM4185"	16980	40760	100	741	764	126	516	592	372	16	0	0	3746	4654	2185	104	120	110	100	100	0	0.062	0.055	0.052	0.052	1.570	0.042	0.082	80	362	3867	4798	-4.017	225	3642	248	4550	0
4	10	9	""	"STM4196"	17150	40760	100	724	761	152	526	608	337	13	2	0	4471	5305	3330	105	130	136	100	100	0	0.045	0.045	0.042	0.044	1.520	0.033	0.089	80	384	4564	5435	-4.463	198	4366	235	5200	0
4	11	9	""	"STM4200"	17320	40760	100	765	791	193	535	677	605	3	0	0	7838	8514	4624	109	136	106	100	100	0	0.030	0.030	0.028	0.029	1.661	0.016	0.011	80	408	7959	8661	-5.071	230	7729	256	8405	0
4	12	9	""	"STM4204"	17500	40760	110	2387	2464	490	560	676	374	100	100	0	19301	19916	5464	116	135	72	100	100	0	0.095	0.096	0.094	0.096	1.196	0.088	0.792	80	440	21012	21704	-3.392	1827	19185	1904	19800	0
4	13	9	"pduE"	"STM2042"	17670	40750	110	757	808	203	587	702	398	11	2	0	3743	4414	2434	115	140	94	100	100	0	0.047	0.051	0.045	0.046	1.733	0.027	0.030	80	439	3798	4520	-4.416	170	3628	221	4299	0
4	14	9	"pduV"	"STM2056"	17850	40760	110	744	942	561	579	747	583	15	8	0	2058	2101	520	119	158	123	100	100	0	0.085	0.183	0.084	0.105	2.865	0.153	0.050	80	453	2104	2345	-3.555	165	1939	363	1982	0
4	15	9	"stfF"	"STM0199"	18020	40760	110	678	878	531	611	820	661	15	6	0	2512	2648	802	123	167	143	100	100	0	0.028	0.106	0.077	0.088	3.540	0.138	0.013	80	452	2456	2792	-5.156	67	2389	267	2525	0
4	16	9	"thiH"	"STM4159"	18200	40760	100	1012	1164	664	642	782	566	13	6	0	3414	3600	1040	121	162	142	100	100	0	0.112	0.150	0.109	0.116	1.908	0.115	0.063	80	389	3663	4001	-3.154	370	3293	522	3479	0
4	17	9	"yojN"	"STM2269"	18370	40760	110	1194	1322	463	649	840	817	26	2	0	5194	5929	2559	121	180	259	100	100	0	0.107	0.116	0.098	0.107	1.619	0.086	0.116	80	405	5618	6481	-3.219	545	5073	673	5808	0
4	18	9	""	"STM4261"	18540	40760	110	931	1139	672	699	877	743	16	1	0	1501	1716	981	124	185	274	100	100	0	0.168	0.276	0.179	0.182	2.720	0.303	0.055	80	439	1609	2032	-2.569	232	1377	440	1592	0
4	19	9	"traP"	"PSLT082"	18720	40760	100	773	864	299	659	835	704	7	1	0	2191	2937	2548	124	201	367	100	100	0	0.055	0.073	0.054	0.063	2.825	0.038	0.013	80	425	2181	3018	-4.180	114	2067	205	2813	0
4	20	9	""	"STM1542"	18900	40770	90	863	1064	820	640	824	762	13	3	0	1656	2181	1837	128	215	402	98	94	0	0.146	0.207	0.117	0.136	2.470	0.206	0.102	52	331	1751	2477	-2.777	223	1528	424	2053	0
4	21	9	""	"STM4309"	19070	40760	110	1091	1141	333	677	823	524	26	3	0	11674	13353	6350	128	163	184	100	100	0	0.036	0.035	0.030	0.032	1.738	0.023	0.108	80	419	11960	13689	-4.802	414	11546	464	13225	0
4	22	9	"adi"	"STM4296"	19240	40750	100	760	950	683	692	841	738	7	5	0	217	316	309	126	161	141	26	13	0	0.747	1.358	1.514	1.169	4.138	2.400	0.442	80	418	159	448	-0.420	68	91	258	190	-50
4	23	9	"lpxO"	"STM4286"	19420	40760	100	1319	1376	347	698	1167	3825	0	0	0	4363	4998	1974	125	385	3253	90	8	0	0.147	0.139	0.126	0.133	1.412	0.987	0.679	80	377	4859	5551	-2.771	621	4238	678	4873	0
4	24	9	"nrfC"	"STM4279"	19590	40760	110	800	896	415	681	839	756	5	2	0	1632	1915	1026	122	164	217	100	100	0	0.079	0.120	0.091	0.095	2.334	0.163	0.024	80	483	1629	2008	-3.666	119	1510	215	1793	0
4	1	10	"yafB"	"STM0255"	15580	40940	100	771	767	65	507	515	60	100	98	0	1494	1480	364	97	103	66	100	100	0	0.189	0.188	0.195	0.189	1.327	0.178	0.771	80	430	1661	1643	-2.404	264	1397	260	1383	0
4	2	10	""	"STM0274"	15760	40940	100	569	578	83	494	505	87	42	13	0	1099	1303	597	96	101	45	100	100	0	0.075	0.070	0.080	0.073	2.060	0.076	0.385	80	420	1078	1291	-3.741	75	1003	84	1207	0
4	3	10	""	"STM0282"	15940	40940	110	667	701	117	500	508	69	93	70	0	1846	2147	775	96	97	18	100	100	0	0.095	0.098	0.086	0.091	1.605	0.088	0.602	80	426	1917	2252	-3.389	167	1750	201	2051	0
4	4	10	""	"STM0288"	16100	40930	100	617	616	63	500	522	108	53	7	0	1929	1927	436	98	101	32	100	100	0	0.064	0.063	0.061	0.060	1.675	0.051	0.138	80	383	1948	1945	-3.968	117	1831	116	1829	0
4	5	10	""	"STM0297"	16280	40940	110	560	591	109	500	520	102	27	11	0	926	1035	631	99	102	23	100	100	0	0.073	0.097	0.076	0.080	2.434	0.070	0.097	80	454	887	1027	-3.785	60	827	91	936	0
4	6	10	"yafJ"	"STM0311"	16450	40930	110	915	950	195	499	535	295	83	12	0	1976	2171	946	98	103	32	100	100	0	0.222	0.218	0.219	0.217	1.256	0.220	0.300	80	452	2294	2524	-2.175	416	1878	451	2073	0
4	7	10	"ycfJ"	"STM1212"	16630	40950	80	678	757	216	504	567	366	19	5	0	493	504	166	98	108	49	100	98	0	0.441	0.623	0.499	0.527	1.811	1.034	0.349	52	299	569	659	-1.183	174	395	253	406	0
4	8	10	"ycfX"	"STM1220"	16800	40920	90	605	640	132	497	528	138	32	9	0	1208	1222	407	97	106	61	100	100	0	0.097	0.127	0.097	0.103	1.924	0.128	0.172	52	365	1219	1268	-3.363	108	1111	143	1125	0
4	9	10	""	"STM1236"	16990	40930	100	584	614	134	508	554	183	15	6	0	626	665	347	99	107	43	98	91	0	0.144	0.187	0.149	0.163	3.234	0.195	0.025	80	402	603	672	-2.794	76	527	106	566	0
4	10	10	""	"STM1253"	17150	40930	100	870	958	443	528	616	464	20	6	0	584	707	418	100	118	90	100	100	0	0.707	0.708	0.650	0.655	1.513	0.882	0.687	80	382	826	1037	-0.501	342	484	430	607	0
4	11	10	"yoaG"	"STM1272"	17330	40930	100	634	781	694	529	603	335	15	5	0	892	956	301	108	127	69	100	100	0	0.134	0.297	0.183	0.168	2.847	0.944	0.200	80	396	889	1100	-2.900	105	784	252	848	0
4	12	10	""	"STM1276"	17500	40930	110	971	1045	266	535	647	426	52	12	0	1048	1136	436	114	138	109	100	100	0	0.467	0.499	0.451	0.475	1.401	1.021	0.230	80	425	1370	1532	-1.099	436	934	510	1022	0
4	13	10	"rstB"	"STM1471"	17670	40930	110	759	837	318	603	720	396	10	5	0	2330	2481	677	115	139	113	100	100	0	0.070	0.099	0.060	0.067	2.487	0.057	0.018	80	466	2371	2600	-3.828	156	2215	234	2366	0
4	14	10	"ydgH"	"STM1478"	17850	40930	110	1312	1421	369	596	703	440	82	43	0	1856	2024	824	118	143	124	100	100	0	0.412	0.433	0.426	0.427	1.266	0.483	0.417	80	438	2454	2731	-1.279	716	1738	825	1906	0
4	15	10	"ynfM"	"STM1486"	18020	40930	110	838	913	304	617	787	635	10	2	0	1611	1633	316	120	162	154	100	100	0	0.148	0.196	0.161	0.145	2.345	1.733	0.017	80	474	1712	1809	-2.754	221	1491	296	1513	0
4	16	10	""	"STM1493"	18210	40930	90	775	920	385	637	806	643	15	3	0	2451	2658	1097	123	164	147	100	100	0	0.059	0.112	0.065	0.083	2.834	0.084	0.029	52	323	2466	2818	-4.076	138	2328	283	2535	0
4	17	10	"ynfD"	"STM1500"	18370	40930	120	890	990	425	637	780	522	17	6	0	1562	1496	714	123	168	166	94	88	0	0.176	0.257	0.186	0.199	2.838	0.322	0.059	120	478	1692	1726	-2.508	253	1439	353	1373	0
4	18	10	"udg"	"STM2080"	18550	40930	100	987	1215	616	675	831	544	22	12	0	1577	1594	347	122	161	134	100	100	0	0.214	0.367	0.234	0.260	2.053	0.503	0.153	80	385	1767	2012	-2.221	312	1455	540	1472	0
4	19	10	""	"STM2787"	18730	40940	120	759	865	379	674	909	850	3	1	0	2118	2085	920	125	203	383	92	87	0	0.043	0.097	0.058	0.077	3.375	0.254	0.018	120	408	2078	2151	-4.551	85	1993	191	1960	0
4	20	10	"gabT"	"STM2792"	18890	40930	120	1287	1328	443	653	892	857	19	5	0	2447	2315	929	121	206	387	93	89	0	0.273	0.308	0.283	0.310	2.040	0.449	0.216	120	436	2960	2869	-1.875	634	2326	675	2194	0
4	21	10	"mobA"	"STM3994"	19070	40930	110	688	763	234	646	849	737	3	0	0	2873	3019	817	123	171	196	100	100	0	0.015	0.040	0.057	0.056	2.753	0.035	0.002	80	419	2792	3013	-6.033	42	2750	117	2896	0
4	22	10	""	"STM4014"	19240	40940	110	926	1166	997	687	895	861	8	5	0	2315	2409	669	123	167	194	100	100	0	0.109	0.210	0.105	0.120	2.295	1.564	0.094	80	477	2431	2765	-3.197	239	2192	479	2286	0
4	23	10	""	"STM4033"	19430	40930	100	927	1331	1826	700	872	685	16	6	0	424	467	268	121	165	216	73	21	0	0.749	1.824	0.853	1.059	2.821	13.242	0.157	80	404	530	977	-0.417	227	303	631	346	0
4	24	10	""	"STM4054"	19590	40930	100	739	805	198	679	805	533	2	1	0	1068	1206	589	119	153	199	100	100	0	0.063	0.116	0.096	0.102	3.030	0.529	0.072	80	426	1009	1213	-3.983	60	949	126	1087	0
4	1	11	""	"STM2943"	15580	41100	110	1145	1162	210	501	515	96	98	97	0	11303	12528	4819	98	106	72	100	100	0	0.057	0.053	0.057	0.054	1.293	0.051	0.882	80	487	11849	13091	-4.121	644	11205	661	12430	0
4	2	11	""	"STM2955"	15770	41110	100	680	699	125	495	504	80	95	61	0	512	576	238	96	102	49	98	98	0	0.445	0.425	0.383	0.412	1.627	0.449	0.487	80	381	601	684	-1.169	185	416	204	480	0
4	3	11	"yqcC"	"STM2965"	15930	41100	110	723	735	93	500	506	54	100	98	0	1100	1151	322	96	98	19	100	100	0	0.222	0.223	0.228	0.217	1.355	0.214	0.742	80	459	1227	1290	-2.171	223	1004	235	1055	0
4	4	11	"fucO"	"STM2973"	16110	41100	110	929	952	186	495	507	81	100	98	0	5561	6336	2470	98	101	32	100	100	0	0.079	0.073	0.074	0.073	1.272	0.070	0.847	80	454	5897	6695	-3.654	434	5463	457	6238	0
4	5	11	"fucK"	"STM2977"	16290	41110	100	659	721	312	499	520	122	72	20	0	671	792	432	98	103	31	100	100	0	0.279	0.320	0.244	0.248	2.103	0.671	0.093	80	384	733	916	-1.840	160	573	222	694	0
4	6	11	"csdA"	"STM2984"	16460	41100	100	606	636	134	496	519	130	38	11	0	462	544	297	96	102	33	100	100	0	0.301	0.313	0.273	0.275	1.619	0.417	0.290	80	371	476	588	-1.734	110	366	140	448	0
4	7	11	"yqhE"	"STM3165"	16620	41100	110	904	946	180	497	584	534	12	2	0	5087	5264	1012	98	106	40	100	100	0	0.082	0.087	0.079	0.084	1.317	0.076	0.129	80	426	5396	5615	-3.616	407	4989	449	5166	0
4	8	11	""	"STM3175"	16810	41110	110	692	748	221	497	599	540	8	1	0	1226	1302	435	96	111	70	100	100	0	0.173	0.208	0.146	0.173	2.005	0.187	0.096	80	461	1325	1457	-2.535	195	1130	251	1206	0
4	9	11	"STMF1.5"	"Not LT2a91"	16970	41100	100	961	1028	327	503	568	282	95	27	0	168	181	65	97	109	59	65	12	0	6.451	6.250	7.072	6.746	1.889	6.849	0.362	80	396	529	609	2.689	458	71	525	84	0
4	10	11	"yfiO"	"STM2663"	17150	41100	110	1731	1825	445	520	620	438	100	98	0	1094	1148	236	101	116	81	100	100	0	1.220	1.246	1.233	1.232	1.279	1.766	0.578	80	491	2204	2352	0.286	1211	993	1305	1047	0
4	11	11	""	"STM2680"	17330	41100	110	1049	1098	287	539	701	886	11	1	0	3190	3518	1300	104	238	1453	100	62	0	0.165	0.164	0.157	0.154	1.387	0.325	0.612	80	426	3596	3973	-2.597	510	3086	559	3414	0
4	12	11	""	"STM2690"	17490	41100	100	647	778	342	567	654	394	18	7	0	289	419	490	107	130	101	71	46	0	0.440	0.676	0.519	0.614	4.730	2.356	0.051	80	404	262	523	-1.186	80	182	211	312	-50
4	13	11	"ybbN"	"STM0504"	17680	41110	100	1187	1179	175	603	713	390	86	12	0	2004	2064	576	108	138	166	100	100	0	0.308	0.294	0.281	0.292	1.238	0.279	0.351	80	406	2480	2532	-1.699	584	1896	576	1956	0
4	14	11	"allA"	"STM0515"	17850	41100	110	759	806	247	627	697	294	8	3	0	3820	3867	824	112	142	159	100	100	0	0.036	0.048	0.039	0.039	1.914	0.064	0.075	80	428	3840	3934	-4.812	132	3708	179	3755	0
4	15	11	""	"STM0520"	18010	41100	90	803	1078	975	648	754	365	19	15	0	2818	2944	1085	121	185	225	100	100	0	0.057	0.152	0.056	0.071	3.094	0.165	0.079	52	352	2852	3253	-4.121	155	2697	430	2823	0
4	16	11	"ybbY"	"STM0524"	18190	41100	110	797	1035	982	660	829	641	7	3	0	3145	3762	1861	129	197	235	100	100	0	0.045	0.103	0.052	0.061	2.675	0.053	0.009	80	480	3153	4008	-4.460	137	3016	375	3633	0
4	17	11	"ylbE"	"STM0530"	18370	41100	110	829	1015	598	648	806	624	12	8	0	3629	3812	934	124	178	197	100	100	0	0.052	0.100	0.051	0.059	2.932	0.067	0.017	80	420	3686	4055	-4.275	181	3505	367	3688	0
4	18	11	"cysS"	"STM0537"	18540	41110	100	984	1271	1085	654	773	434	37	12	0	1797	2055	950	119	160	165	100	100	0	0.197	0.319	0.196	0.219	1.960	0.426	0.163	80	391	2008	2553	-2.346	330	1678	617	1936	0
4	19	11	"yohJ"	"STM2181"	18730	41100	120	929	1157	906	655	869	781	12	4	0	1554	1478	615	118	167	221	92	90	0	0.191	0.369	0.203	0.240	2.315	4.761	0.086	120	409	1710	1862	-2.390	274	1436	502	1360	0
4	20	11	"galS"	"STM2191"	18890	41110	100	867	1223	2128	655	890	781	7	5	0	2311	2498	1273	115	165	217	100	100	0	0.097	0.238	0.096	0.108	2.231	1.029	0.305	80	343	2408	2951	-3.373	212	2196	568	2383	0
4	21	11	"lysP"	"STM2200"	19070	41100	100	1065	1323	1114	657	879	897	15	6	0	1836	1907	838	121	162	155	100	100	0	0.238	0.373	0.214	0.261	2.334	0.709	0.108	80	408	2123	2452	-2.072	408	1715	666	1786	0
4	22	11	"yejH"	"STM2223"	19240	41110	100	1093	1402	1207	674	850	840	20	7	0	2148	2570	1594	125	156	129	100	100	0	0.207	0.298	0.163	0.203	2.354	0.427	0.053	80	383	2442	3173	-2.271	419	2023	728	2445	0
4	23	11	""	"STM2231"	19420	41110	100	1020	1141	475	689	831	605	17	5	0	1159	1340	760	123	168	186	100	100	0	0.319	0.371	0.302	0.308	1.968	4.824	0.050	80	396	1367	1669	-1.646	331	1036	452	1217	0
4	24	11	""	"STM2240"	19590	41110	110	1162	1249	265	690	860	1023	6	0	0	3505	4004	1612	118	179	339	100	100	0	0.139	0.144	0.135	0.140	1.403	0.146	0.189	80	483	3859	4445	-2.843	472	3387	559	3886	0
4	1	12	"Ctrl-Nif10ng/ul"	"Ctrl-Nif10ng/ul"	15570	41270	100	528	533	69	500	510	76	15	5	0	104	106	21	95	98	22	22	7	0	3.111	3.000	3.143	2.986	3.723	16.948	0.025	80	448	37	44	1.637	28	9	33	11	-50
4	2	12	"Ctrl-Y410ng/ul"	"Ctrl-Y410ng/ul"	15750	41270	100	495	500	37	496	505	70	5	0	0	110	139	157	96	99	25	23	11	0	-0.071	0.093	2.000	1.685	4.242	33.335	0.001	80	432	13	47	Error	-1	14	4	43	-50
4	3	12	"Ctrl-FtsQ10ng/ul"	"Ctrl-FtsQ10ng/ul"	15920	41290	70	838	903	285	500	506	61	87	78	0	354	355	195	97	100	27	90	75	0	1.315	1.562	1.738	1.784	2.567	2.084	0.590	32	236	595	661	0.395	338	257	403	258	0
4	4	12	"Ctrl-ssM1354ng/ul"	"Ctrl-ssM1354ng/ul"	16100	41270	100	525	532	69	492	502	72	23	5	0	106	115	28	99	101	27	30	10	0	4.714	2.500	2.514	2.781	3.749	6.920	0.096	80	426	40	56	2.237	33	7	40	16	-50
4	5	12	"ctrl-buffer"	"ctrl-buffer"	16270	41270	100	511	521	62	498	541	350	1	0	0	106	108	22	98	105	52	6	0	0	1.625	2.300	2.162	2.125	4.374	8.728	0.647	80	384	21	33	0.700	13	8	23	10	-50
4	6	12	"Ctrl-hum b-actin10ng/ul"	"Ctrl-hum b-actin10ng/ul"	16440	41270	100	525	536	88	498	541	343	1	0	0	104	108	24	94	103	52	3	1	0	2.700	2.714	3.454	3.959	3.575	11.592	0.216	80	405	37	52	1.433	27	10	38	14	-50
4	7	12	"Ctrl-Nif50ng/ul"	"Ctrl-Nif50ng/ul"	16620	41270	100	513	542	103	496	583	550	0	0	0	107	114	38	95	104	37	12	3	0	1.417	2.421	2.667	2.745	3.751	7.915	0.196	80	408	29	65	0.503	17	12	46	19	-50
4	8	12	"Ctrl-Y450ng/ul"	"Ctrl-Y450ng/ul"	16790	41270	100	538	596	241	503	605	504	2	2	0	102	110	40	96	112	71	5	2	0	5.833	6.643	3.615	3.944	3.817	30.668	0.115	80	396	41	107	2.544	35	6	93	14	-50
4	9	12	"Ctrl-FtsQ50ng/ul"	"Ctrl-FtsQ50ng/ul"	16970	41280	100	824	1342	1071	502	572	288	56	33	0	348	906	1140	99	119	92	87	66	0	1.293	1.041	1.093	1.091	1.653	1.052	0.803	80	448	571	1647	0.371	322	249	840	807	0
4	10	12	"Ctrl-ssM13162ng/ul"	"Ctrl-ssM13162ng/ul"	17160	41280	70	939	913	122	513	585	275	78	6	0	368	376	124	100	111	51	96	90	0	1.590	1.449	1.599	1.576	1.653	4.174	0.261	32	224	694	676	0.669	426	268	400	276	0
4	11	12	"ctrl-buffer"	"ctrl-buffer"	17310	41270	100	580	638	206	540	721	939	1	0	0	115	145	103	103	248	1487	0	0	0	3.333	2.333	3.440	2.599	5.558	0.496	0.730	80	413	52	140	1.737	40	12	98	42	-50
4	12	12	"Ctrl-hum b-actin100ng/ul"	"Ctrl-hum b-actin100ng/ul"	17500	41280	110	964	1084	440	572	700	597	17	5	0	111	124	54	105	156	250	1	0	0	65.333	26.947	13.867	14.987	2.400	9.176	0.077	80	438	398	531	6.030	392	6	512	19	0
4	13	12	"Ctrl-Nif100ng/ul"	"Ctrl-Nif100ng/ul"	17660	41270	100	654	701	162	578	692	408	5	0	0	116	124	44	111	152	191	2	0	0	15.200	9.462	3.698	4.357	4.607	6.244	0.120	80	383	81	136	3.926	76	5	123	13	-50
4	14	12	"Ctrl-Y4100ng/ul"	"Ctrl-Y4100ng/ul"	17840	41270	100	681	751	300	599	693	304	13	8	0	115	155	154	113	147	166	6	5	0	41.000	3.619	2.839	3.028	3.794	7.829	0.045	80	419	84	194	5.358	82	2	152	42	-50
4	15	12	"Ctrl-FtsQ100ng/ul"	"Ctrl-FtsQ100ng/ul"	18020	41290	80	2154	3292	2619	632	791	459	86	65	0	1206	2950	3507	122	157	128	100	100	0	1.404	0.941	0.884	1.035	1.754	0.795	0.801	52	279	2606	5488	0.490	1522	1084	2660	2828	0
4	16	12	"Ctrl-ssM13buffer"	"Ctrl-ssM13buffer"	18180	41270	100	650	823	505	651	807	525	13	5	0	145	183	142	124	164	144	7	6	0	-0.048	2.915	3.878	3.640	5.135	10.179	0.133	80	409	20	231	Error	-1	21	172	59	-50
4	17	12	"ctrl-buffer"	"ctrl-buffer"	18360	41270	100	679	897	600	658	791	487	16	8	0	154	258	265	122	167	204	17	7	0	0.656	1.757	2.393	2.040	5.221	4.905	0.235	80	391	53	375	-0.608	21	32	239	136	-50
4	18	12	"Ctrl-hum b-actin50ng/ul"	"Ctrl-hum b-actin50ng/ul"	18530	41270	100	894	1101	740	650	720	330	35	13	0	115	183	266	117	145	169	10	6	0	-122.000	6.833	7.687	6.274	3.962	5.667	0.130	80	395	242	517	Error	244	-2	451	66	-50
4	19	12	"Ctrl-Nif400ng/ul"	"Ctrl-Nif400ng/ul"	18710	41270	100	738	857	417	635	773	557	8	3	0	118	144	93	113	157	186	5	1	0	20.600	7.161	4.901	2.885	5.184	5.918	0.336	80	391	108	253	4.365	103	5	222	31	-50
4	20	12	"Ctrl-Y4400ng/ul"	"Ctrl-Y4400ng/ul"	18880	41270	100	722	870	576	650	862	813	5	3	0	114	146	246	116	171	200	2	1	0	-36.000	7.333	4.444	4.400	3.950	6.683	0.424	80	385	70	250	Error	72	-2	220	30	-50
4	21	12	"Ctrl-FtsQ400ng/ul"	"Ctrl-FtsQ400ng/ul"	19060	41270	90	4524	5872	4248	684	817	545	100	90	0	4895	7740	7742	122	157	152	100	100	0	0.805	0.681	0.707	0.735	1.297	0.596	0.913	52	349	8613	12806	-0.314	3840	4773	5188	7618	0
4	22	12	"Ctrl-ssM13buffer"	"Ctrl-ssM13buffer"	19230	41270	100	699	922	799	688	847	809	6	3	0	128	211	373	123	158	126	10	6	0	2.200	2.659	2.771	2.887	4.562	3.856	0.243	80	395	16	322	1.138	11	5	234	88	-50
4	23	12	"ctrl-buffer"	"ctrl-buffer"	19400	41270	100	731	829	374	703	851	603	8	2	0	135	153	71	128	168	193	7	0	0	4.000	5.040	3.400	2.991	3.821	1.028	0.098	80	396	35	151	2.000	28	7	126	25	-50
4	24	12	"Ctrl-hum b-actinbuffer"	"Ctrl-hum b-actinbuffer"	19580	41270	100	876	1137	1603	708	797	320	23	8	0	153	207	230	122	137	96	16	10	0	5.419	5.047	4.739	4.610	3.520	7.749	0.460	80	439	199	514	2.438	168	31	429	85	-50
4	1	13	"phoP"	"STM1231"	15590	41460	110	1594	1556	221	495	506	76	100	100	0	1516	1512	242	97	99	20	100	100	0	0.774	0.750	0.758	0.744	1.171	0.767	0.940	80	496	2518	2476	-0.369	1099	1419	1061	1415	0
4	2	13	"phoP"	"STM1231"	15750	41460	100	1990	1955	333	491	506	112	100	100	0	1884	1861	316	95	100	32	100	100	0	0.838	0.829	0.840	0.817	1.228	0.831	0.926	80	405	3288	3230	-0.255	1499	1789	1464	1766	0
4	3	13	"phoQ"	"STM1230"	15930	41460	100	947	1069	456	499	516	117	100	87	0	1226	1407	669	95	99	32	100	100	0	0.396	0.434	0.395	0.410	1.334	0.464	0.660	80	376	1579	1882	-1.336	448	1131	570	1312	0
4	4	13	"phoQ"	"STM1230"	16100	41460	120	2076	2309	2167	494	521	138	96	95	0	4948	4941	2384	97	99	26	100	100	0	0.326	0.375	0.324	0.364	1.954	0.421	0.388	120	489	6433	6659	-1.617	1582	4851	1815	4844	0
4	5	13	"phoQ"	"STM1230"	16280	41450	110	1301	1338	261	498	545	345	98	71	0	2731	2861	962	96	101	48	100	100	0	0.305	0.304	0.313	0.306	1.264	0.287	0.819	80	427	3438	3605	-1.714	803	2635	840	2765	0
4	6	13	"hupA"	"STM4170"	16450	41460	120	1486	1424	517	499	555	394	85	66	0	630	596	284	96	104	49	90	88	0	1.848	1.850	1.846	1.900	1.463	1.927	0.870	120	462	1521	1425	0.886	987	534	925	500	0
4	7	13	"sopB"	"STM1091"	16610	41450	110	881	903	191	493	549	277	75	8	0	7940	8996	5759	96	104	35	100	100	0	0.049	0.046	0.049	0.048	1.247	0.038	0.655	80	439	8232	9310	-4.337	388	7844	410	8900	0
4	8	13	"pipC"	"STM0375"	16810	41450	110	713	821	335	502	549	189	62	16	0	2443	2560	687	99	111	64	100	100	0	0.090	0.130	0.090	0.103	1.805	0.117	0.256	80	475	2555	2780	-3.474	211	2344	319	2461	0
4	9	13	"pipC"	"STM0375"	16970	41450	100	723	757	135	515	570	185	60	15	0	2074	2046	425	97	115	86	100	100	0	0.105	0.124	0.109	0.110	1.703	0.101	0.235	80	382	2185	2191	-3.249	208	1977	242	1949	0
4	10	13	"ssrB"	"STM1391"	17150	41450	110	868	931	254	521	614	342	52	8	0	2293	2645	1461	101	119	81	100	100	0	0.158	0.161	0.160	0.155	1.313	0.148	0.338	80	455	2539	2954	-2.659	347	2192	410	2544	0
4	11	13	"ssrB"	"STM1391"	17310	41440	110	929	1025	421	538	673	600	12	3	0	2546	2738	1237	103	138	216	100	100	0	0.160	0.185	0.162	0.168	1.524	0.174	0.157	80	439	2834	3122	-2.643	391	2443	487	2635	0
4	12	13	"ssrB"	"STM1391"	17490	41440	110	1441	1495	342	577	721	604	95	7	0	4965	5394	1969	109	161	240	100	100	0	0.178	0.174	0.170	0.173	1.306	0.167	0.306	80	453	5720	6203	-2.491	864	4856	918	5285	0
4	13	13	"lrp"	"STM0959"	17670	41450	110	1770	1955	712	595	706	384	100	98	0	2343	2499	959	115	153	124	100	100	0	0.527	0.570	0.533	0.552	1.341	0.591	0.631	80	469	3403	3744	-0.923	1175	2228	1360	2384	0
4	14	13	"lrp"	"STM0959"	17830	41440	110	1918	1979	491	605	712	335	100	98	0	2392	2502	962	114	142	87	100	100	0	0.576	0.575	0.568	0.575	1.294	0.554	0.785	80	421	3591	3762	-0.795	1313	2278	1374	2388	0
4	15	13	"gyrA"	"STM2272"	18010	41450	120	3091	3282	1274	630	765	413	97	92	0	1242	1319	761	118	147	112	91	90	0	2.190	2.208	2.233	2.538	1.898	2.155	0.846	120	477	3585	3853	1.131	2461	1124	2652	1201	0
4	16	13	"gyrA"	"STM2272"	18180	41450	110	4236	4594	1358	643	785	497	100	100	0	2022	2367	984	121	160	175	100	100	0	1.890	1.759	1.762	1.841	1.300	1.756	0.900	80	406	5494	6197	0.918	3593	1901	3951	2246	0
4	17	13	"csrA"	"STM2826"	18370	41450	120	1122	1405	878	660	813	514	44	15	0	1007	1040	545	121	184	274	91	90	0	0.521	0.811	0.594	0.688	2.139	1.581	0.440	120	465	1348	1664	-0.939	462	886	745	919	0
4	18	13	"csrA"	"STM2826"	18540	41450	110	1161	1316	490	651	806	552	38	12	0	1044	1221	656	116	173	256	100	100	0	0.550	0.602	0.548	0.565	1.427	1.649	0.215	80	433	1438	1770	-0.864	510	928	665	1105	0
4	19	13	"yhhP"	"STM3578"	18720	41450	110	1032	1310	901	644	802	552	30	11	0	1018	1318	1227	115	154	153	100	100	0	0.430	0.554	0.393	0.422	2.007	0.688	0.470	80	418	1291	1869	-1.219	388	903	666	1203	0
4	20	13	"yhhP"	"STM3578"	18880	41450	120	988	1534	3458	651	824	718	10	6	0	1025	979	594	115	153	158	92	87	0	0.370	1.022	0.384	0.446	2.420	7.398	0.263	120	464	1247	1747	-1.433	337	910	883	864	0
4	21	13	"yhhP"	"STM3578"	19050	41450	110	1049	1391	949	658	760	416	45	21	0	1266	1391	594	115	144	157	100	100	0	0.340	0.574	0.345	0.406	2.009	1.208	0.217	80	456	1542	2009	-1.558	391	1151	733	1276	0
4	22	13	"topA"	"STM1714"	19240	41450	110	8276	8926	3113	711	849	503	100	100	0	7544	8989	3812	114	153	189	100	100	0	1.018	0.926	0.929	0.934	1.161	0.901	0.946	80	452	14995	17090	0.026	7565	7430	8215	8875	0
4	23	13	"topA"	"STM1714"	19400	41450	110	1454	1617	689	765	867	485	73	22	0	972	1072	525	119	151	169	100	95	0	0.808	0.894	0.772	0.822	1.431	1.337	0.651	80	438	1542	1805	-0.308	689	853	852	953	0
4	24	13	"fur"	"STM0693"	19580	41450	110	2606	2737	614	706	806	399	100	100	0	2156	2395	1132	123	145	118	100	100	0	0.935	0.894	0.917	0.926	1.258	0.854	0.741	80	511	3933	4303	-0.098	1900	2033	2031	2272	0
4	1	14	""	"STM1553"	15580	41620	90	734	744	107	496	509	75	96	82	0	1709	1844	501	97	103	37	100	100	0	0.148	0.142	0.134	0.133	1.549	0.133	0.642	52	388	1850	1995	-2.760	238	1612	248	1747	0
4	2	14	""	"STM3783"	15770	41620	90	550	558	68	485	494	55	57	9	0	728	776	227	94	99	32	100	100	0	0.103	0.107	0.105	0.104	2.042	0.098	0.170	52	333	699	755	-3.286	65	634	73	682	0
4	3	14	""	"STM2242"	15910	41610	110	623	638	85	488	503	103	72	16	0	1279	1323	361	94	98	35	100	100	0	0.114	0.122	0.115	0.110	1.706	0.116	0.287	80	455	1320	1379	-3.134	135	1185	150	1229	0
4	4	14	"yfiM"	"STM2653"	16100	41620	110	645	657	116	492	515	107	71	25	0	1739	2039	1113	95	101	35	100	100	0	0.093	0.085	0.086	0.081	1.715	0.067	0.273	80	473	1797	2109	-3.426	153	1644	165	1944	0
4	5	14	"oxyS"	"STM4124"	16270	41630	100	566	596	105	504	529	144	15	6	0	326	362	168	94	98	30	100	100	0	0.267	0.343	0.300	0.289	2.101	0.611	0.234	80	440	294	360	-1.904	62	232	92	268	0
4	6	14	""	"STM4302"	16440	41620	110	574	592	94	493	532	259	5	1	0	1304	1457	750	95	106	132	100	100	0	0.067	0.073	0.065	0.062	1.956	0.064	0.088	80	461	1290	1461	-3.900	81	1209	99	1362	0
4	7	14	"ssaT"	"STM1421"	16620	41620	110	771	968	581	490	541	260	56	16	0	4473	7517	8668	98	105	36	100	100	0	0.064	0.064	0.061	0.061	1.414	0.060	0.498	80	508	4656	7897	-3.961	281	4375	478	7419	0
4	8	14	"nrdI"	"STM2806"	16800	41630	110	693	830	385	496	539	144	72	22	0	971	1529	1728	97	106	51	100	100	0	0.225	0.233	0.220	0.221	1.708	0.201	0.639	80	511	1071	1766	-2.149	197	874	334	1432	0
4	9	14	"sipA"	"STM2882"	16970	41620	100	1136	1310	645	510	582	254	95	73	0	4081	4935	4069	96	111	72	100	100	0	0.157	0.165	0.158	0.165	1.324	0.151	0.770	80	440	4611	5639	-2.670	626	3985	800	4839	0
4	10	14	"dctA"	"STM3614"	17150	41620	100	881	904	150	527	607	276	68	7	0	3881	4423	1583	100	114	71	100	100	0	0.094	0.087	0.082	0.086	1.403	0.070	0.247	80	426	4135	4700	-3.417	354	3781	377	4323	0
4	11	14	"aroB"	"STM3486"	17310	41620	100	604	665	203	539	619	341	8	3	0	139	166	110	103	119	82	20	11	0	1.806	2.000	2.091	2.087	3.928	6.346	0.194	80	448	101	189	0.852	65	36	126	63	-50
4	12	14	"purN"	"STM2500"	17500	41620	110	1001	1142	451	565	660	340	70	23	0	1665	2023	1229	107	140	110	100	100	0	0.280	0.301	0.252	0.273	1.552	0.296	0.271	80	552	1994	2493	-1.837	436	1558	577	1916	0
4	13	14	"yjgG"	"STM4462"	17670	41620	70	672	686	114	598	701	388	0	0	0	607	615	152	116	166	118	100	100	0	0.151	0.176	0.261	0.241	2.131	3.559	0.027	32	236	565	587	-2.730	74	491	88	499	0
4	14	14	""	"STM0437"	17840	41620	100	1403	1522	645	613	779	535	70	21	0	4083	4515	3095	115	145	107	100	100	0	0.199	0.207	0.196	0.200	1.373	0.182	0.454	80	476	4758	5309	-2.328	790	3968	909	4400	0
4	15	14	""	"STM0565"	18020	41620	110	835	1067	800	629	764	432	23	8	0	1092	1253	658	113	143	132	100	100	0	0.210	0.384	0.209	0.202	2.918	0.824	0.145	80	456	1185	1578	-2.249	206	979	438	1140	0
4	16	14	"res"	"STM0358"	18190	41620	120	955	1135	756	643	801	618	18	8	0	2442	2650	1547	116	170	205	93	89	0	0.134	0.194	0.112	0.164	3.183	0.236	0.123	120	517	2638	3026	-2.898	312	2326	492	2534	0
4	17	14	""	"STM2003"	18360	41620	120	925	1115	691	675	854	695	15	5	0	1837	1795	1247	124	183	226	92	90	0	0.146	0.263	0.167	0.181	3.271	0.353	0.094	120	508	1963	2111	-2.777	250	1713	440	1671	0
4	18	14	"nfo"	"STM2203"	18530	41620	110	1072	1241	538	673	864	649	22	10	0	2701	2978	1462	119	165	197	100	100	0	0.155	0.199	0.135	0.159	2.079	0.226	0.164	80	460	2981	3427	-2.694	399	2582	568	2859	0
4	19	14	"EMPTY"	"EMPTY"	18700	41620	100	700	896	641	677	906	767	7	3	0	131	177	142	121	167	202	11	2	0	2.300	3.911	4.167	3.443	3.942	5.432	0.650	80	429	33	275	1.202	23	10	219	56	-75
4	20	14	"EMPTY"	"EMPTY"	18870	41620	100	647	785	571	662	813	514	8	2	0	112	129	62	117	151	124	5	1	0	3.000	10.250	5.292	4.862	4.442	12.216	0.142	80	421	-20	135	1.585	-15	-5	123	12	-75
4	21	14	"EMPTY"	"EMPTY"	19050	41620	100	609	830	878	649	741	320	7	6	0	118	177	245	115	149	167	8	3	0	-13.333	2.919	3.327	4.193	3.397	5.178	0.452	80	440	-37	243	Error	-40	3	181	62	-75
4	22	14	"EMPTY"	"EMPTY"	19220	41620	100	680	871	661	684	829	520	10	6	0	122	160	178	115	157	188	3	2	0	-0.571	4.156	4.835	5.122	4.641	6.252	0.360	80	441	3	232	Error	-4	7	187	45	-75
4	23	14	"EMPTY"	"EMPTY"	19400	41620	100	712	765	207	757	909	840	1	0	0	119	127	46	114	164	222	1	0	0	-9.000	0.615	6.156	5.793	4.420	4.870	0.786	80	440	-40	21	Error	-45	5	8	13	-75
4	24	14	"EMPTY"	"EMPTY"	19570	41620	100	705	844	391	694	829	759	5	3	0	123	154	130	121	148	175	6	1	0	5.500	4.545	2.831	3.387	3.606	4.844	0.757	80	472	13	183	2.459	11	2	150	33	-75
5	1	1	"yggG"	"STM3077"	2140	43930	140	924	938	92	715	715	45	100	99	0	1469	1657	831	131	135	34	100	100	0	0.156	0.146	0.148	0.147	1.329	0.126	0.790	156	715	1547	1749	-2.679	209	1338	223	1526	0
5	2	1	""	"STM1249"	2310	43910	150	950	948	100	681	684	51	100	94	0	917	931	308	125	137	79	100	100	0	0.340	0.331	0.345	0.327	1.293	0.318	0.836	156	653	1061	1073	-1.558	269	792	267	806	0
5	3	1	"csgA"	"STM1144"	2490	43920	140	1171	1236	283	642	646	51	100	100	0	1847	2004	977	122	148	92	99	99	0	0.307	0.316	0.312	0.321	1.327	0.296	0.923	156	621	2254	2476	-1.705	529	1725	594	1882	0
5	4	1	"malT"	"STM3515"	2660	43920	140	896	934	182	615	616	42	100	99	0	776	909	556	116	138	76	100	100	0	0.426	0.402	0.410	0.408	1.284	0.365	0.877	156	596	941	1112	-1.232	281	660	319	793	0
5	5	1	""	"STM0212"	2830	43910	140	706	704	62	587	588	43	89	66	0	611	662	257	110	114	34	100	99	0	0.238	0.212	0.221	0.210	1.640	0.204	0.648	156	533	620	669	-2.074	119	501	117	552	0
5	6	1	"gltX"	"STM2415"	3010	43910	140	878	889	101	559	560	40	100	100	0	1321	1400	370	107	107	17	100	100	0	0.263	0.255	0.259	0.253	1.270	0.246	0.892	156	506	1533	1623	-1.928	319	1214	330	1293	0
5	7	1	""	"STM0055"	3180	43910	140	590	593	47	538	542	39	59	23	0	754	780	212	101	100	17	100	100	0	0.080	0.081	0.087	0.077	2.053	0.075	0.307	156	494	705	734	-3.650	52	653	55	679	0
5	8	1	"acnA"	"STM1712"	3350	43910	140	636	669	235	519	522	42	92	71	0	767	831	307	94	97	22	100	100	0	0.174	0.204	0.170	0.160	1.798	0.220	0.224	156	500	790	887	-2.524	117	673	150	737	0
5	9	1	"rfbF"	"STM2092"	3540	43910	140	733	755	121	509	518	142	94	27	0	652	678	251	95	101	68	100	100	0	0.402	0.422	0.422	0.417	1.321	0.415	0.805	156	500	781	829	-1.314	224	557	246	583	0
5	10	1	"osmY"	"STM4561"	3700	43910	140	679	708	127	499	500	36	100	96	0	2696	2927	1387	92	96	38	100	100	0	0.069	0.074	0.069	0.070	1.390	0.073	0.829	156	493	2784	3044	-3.855	180	2604	209	2835	0
5	11	1	"hflB"	"STM3296"	3870	43910	140	3283	3430	976	489	490	37	100	100	0	448	469	146	91	94	37	100	98	0	7.826	7.780	7.675	7.986	1.354	7.946	0.894	156	508	3151	3319	2.968	2794	357	2941	378	0
5	12	1	"yheM"	"STM3450"	4050	43910	140	621	651	183	476	478	40	98	88	0	581	616	285	91	92	22	100	98	0	0.296	0.333	0.286	0.304	1.734	0.386	0.591	156	488	635	700	-1.757	145	490	175	525	0
5	13	1	"yifL"	"STM3946"	4220	43910	140	795	930	498	472	474	42	99	99	0	765	841	390	91	93	24	100	100	0	0.479	0.611	0.496	0.526	1.454	0.836	0.677	156	482	997	1208	-1.061	323	674	458	750	0
5	14	1	""	"STM3941"	4400	43910	140	967	1104	526	476	481	79	100	100	0	2664	2688	740	89	93	52	100	100	0	0.191	0.242	0.193	0.213	1.541	0.244	0.514	156	488	3066	3227	-2.391	491	2575	628	2599	0
5	15	1	"hemD"	"STM3937"	4570	43910	140	946	1042	362	479	486	79	100	100	0	2328	2380	651	88	92	51	100	100	0	0.208	0.246	0.219	0.227	1.330	0.263	0.769	156	494	2707	2855	-2.262	467	2240	563	2292	0
5	16	1	"wecF"	"STM3928"	4750	43910	140	864	854	107	476	478	38	100	100	0	1168	1225	344	85	87	17	100	100	0	0.358	0.332	0.341	0.331	1.427	0.307	0.811	156	483	1471	1518	-1.481	388	1083	378	1140	0
5	17	1	"wecD"	"STM3924"	4920	43910	140	903	1009	445	472	476	52	100	100	0	1966	2069	792	86	87	15	100	100	0	0.229	0.271	0.232	0.246	1.366	0.303	0.743	156	495	2311	2520	-2.125	431	1880	537	1983	0
5	18	1	"wecB"	"STM3920"	5100	43910	140	1629	1770	538	474	478	51	100	100	0	3777	3961	1244	87	93	31	100	100	0	0.313	0.335	0.318	0.325	1.248	0.335	0.923	156	609	4845	5170	-1.676	1155	3690	1296	3874	0
5	19	1	""	"STM4431"	5280	43930	80	517	529	51	486	488	38	42	23	0	304	320	85	91	107	47	100	100	0	0.146	0.188	0.210	0.170	2.761	0.190	0.148	52	248	244	272	-2.781	31	213	43	229	0
5	20	1	""	"STM4435"	5440	43920	130	533	543	58	496	498	39	47	23	0	354	378	129	84	89	28	100	100	0	0.137	0.160	0.192	0.157	2.463	0.156	0.197	120	540	307	341	-2.867	37	270	47	294	0
5	21	1	""	"STM4442"	5620	43910	140	551	555	49	503	515	104	14	0	0	510	551	196	84	97	65	98	96	0	0.113	0.111	0.126	0.114	2.336	0.105	0.049	156	647	474	519	-3.150	48	426	52	467	0
5	22	1	"treC"	"STM4453"	5790	43940	90	559	557	39	513	542	195	0	0	0	297	312	103	92	137	208	46	5	0	0.224	0.200	0.246	0.191	2.404	0.374	0.015	52	285	251	264	-2.156	46	205	44	220	0
5	23	1	""	"STM4467"	5970	43940	100	536	546	48	515	518	38	36	13	0	251	278	83	87	104	50	98	93	0	0.128	0.162	0.207	0.190	2.513	0.145	0.069	80	359	185	222	-2.965	21	164	31	191	0
5	24	1	"idnK"	"STM4485"	6140	43910	130	584	626	419	521	523	43	66	35	0	510	558	225	83	88	30	100	100	0	0.148	0.221	0.147	0.151	2.224	0.702	0.038	120	690	490	580	-2.761	63	427	105	475	0
5	1	2	"yjaH"	"STM4171"	2130	44090	130	863	872	73	724	723	46	94	79	0	375	442	178	129	131	21	100	100	0	0.565	0.473	0.486	0.463	1.702	0.441	0.678	120	477	385	461	-0.824	139	246	148	313	0
5	2	2	"purD"	"STM4175"	2310	44080	130	922	939	127	680	683	54	97	92	0	718	822	371	128	165	119	100	99	0	0.410	0.373	0.412	0.392	1.458	0.343	0.714	120	363	832	953	-1.286	242	590	259	694	0
5	3	2	"livJ"	"STM3567"	2510	44080	80	909	938	133	636	648	65	100	92	0	1139	1253	432	133	206	160	100	100	0	0.271	0.270	0.269	0.261	1.263	0.273	0.859	52	275	1279	1422	-1.882	273	1006	302	1120	0
5	4	2	"yihS"	"STM4021"	2690	44080	70	642	634	44	606	607	38	40	15	0	544	601	154	141	209	130	100	93	0	0.089	0.061	0.101	0.097	2.046	0.044	0.060	32	195	439	488	-3.485	36	403	28	460	0
5	5	2	"prlC"	"STM3594"	2840	44080	130	618	620	48	586	585	44	33	11	0	491	586	308	113	129	81	99	91	0	0.085	0.072	0.100	0.103	2.244	0.073	0.176	120	312	410	507	-3.562	32	378	34	473	0
5	6	2	"atpB"	"STM3871"	3000	44090	140	1080	1142	312	555	558	42	100	98	0	775	843	420	107	114	53	98	97	0	0.786	0.798	0.767	0.822	1.586	0.765	0.874	156	271	1193	1323	-0.348	525	668	587	736	0
5	7	2	"xseA"	"STM2512"	3180	44080	130	705	728	119	537	541	39	99	95	0	1139	1182	420	104	114	64	100	100	0	0.162	0.177	0.170	0.169	1.446	0.166	0.641	120	284	1203	1269	-2.623	168	1035	191	1078	0
5	8	2	"sprB"	"STM2866"	3350	44080	150	773	791	134	520	523	37	100	97	0	2388	2574	1004	101	105	42	99	99	0	0.111	0.110	0.112	0.107	1.468	0.107	0.825	156	299	2540	2744	-3.176	253	2287	271	2473	0
5	9	2	"sinR"	"STM0304"	3520	44080	140	891	901	114	504	505	36	100	100	0	1740	1820	506	95	96	20	100	100	0	0.235	0.230	0.226	0.230	1.243	0.220	0.897	156	271	2032	2122	-2.088	387	1645	397	1725	0
5	10	2	"hilC"	"STM2867"	3690	44090	130	773	804	117	495	494	37	100	99	0	2664	2730	860	91	98	49	100	100	0	0.108	0.117	0.116	0.115	1.237	0.115	0.870	120	265	2851	2948	-3.210	278	2573	309	2639	0
5	11	2	"bcfB"	"STM0022"	3870	44080	140	683	706	119	487	486	37	98	97	0	2870	3095	1063	92	98	47	100	100	0	0.071	0.073	0.069	0.068	1.469	0.075	0.825	156	293	2974	3222	-3.825	196	2778	219	3003	0
5	12	2	"bcfH"	"STM0028"	4050	44080	140	580	590	69	479	481	37	89	72	0	1980	2059	800	94	94	17	99	99	0	0.054	0.056	0.057	0.055	1.601	0.057	0.666	156	262	1987	2076	-4.223	101	1886	111	1965	0
5	13	2	"orf5"	"PSLT015"	4230	44080	140	769	791	154	473	483	83	97	90	0	3962	4017	1514	94	94	18	100	100	0	0.077	0.081	0.079	0.080	1.385	0.079	0.850	156	229	4164	4241	-3.708	296	3868	318	3923	0
5	14	2	"srgC"	"PSLT008"	4390	44090	140	1080	1095	230	471	482	87	100	100	0	5788	5849	1869	91	94	20	100	100	0	0.107	0.108	0.107	0.108	1.286	0.105	0.910	156	231	6306	6382	-3.226	609	5697	624	5758	0
5	15	2	"uvrA"	"STM4254"	4570	44080	140	1390	1466	443	466	475	69	98	96	0	795	822	341	92	97	47	97	95	0	1.314	1.370	1.350	1.423	1.397	1.366	0.917	156	257	1627	1730	0.394	924	703	1000	730	0
5	16	2	""	"STM4260"	4750	44080	140	661	675	115	461	468	65	95	82	0	6951	7735	4039	93	97	48	100	100	0	0.029	0.028	0.029	0.029	1.599	0.025	0.759	156	237	7058	7856	-5.100	200	6858	214	7642	0
5	17	2	""	"STM4261"	4910	44090	140	1010	1101	327	463	466	41	99	99	0	5456	5901	2576	90	90	17	100	100	0	0.102	0.110	0.102	0.108	1.470	0.103	0.840	156	237	5913	6449	-3.294	547	5366	638	5811	0
5	18	2	""	"STM4261"	5090	44090	140	1674	1717	495	479	480	38	100	99	0	4364	4638	2150	86	90	26	100	99	0	0.279	0.272	0.266	0.294	1.582	0.251	0.919	156	319	5473	5790	-1.840	1195	4278	1238	4552	0
5	19	2	"livM"	"STM3562"	5260	44090	130	552	564	65	490	491	36	72	42	0	669	702	209	86	90	28	100	100	0	0.106	0.120	0.118	0.107	2.040	0.127	0.442	120	383	645	690	-3.233	62	583	74	616	0
5	20	2	"mviN"	"STM1170"	5440	44090	130	589	605	95	498	501	43	85	54	0	511	523	146	86	96	54	100	100	0	0.214	0.245	0.215	0.215	1.957	0.224	0.305	120	382	516	544	-2.224	91	425	107	437	0
5	21	2	"citA"	"STM0689"	5610	44090	130	626	642	90	503	511	83	77	24	0	1049	1145	443	86	97	58	100	100	0	0.128	0.131	0.122	0.121	1.598	0.126	0.395	120	342	1086	1198	-2.969	123	963	139	1059	0
5	22	2	"ssaL"	"STM1412"	5780	44080	130	1243	1309	286	509	519	102	100	100	0	2192	2353	888	88	95	40	100	100	0	0.349	0.353	0.346	0.354	1.229	0.332	0.887	120	360	2838	3065	-1.519	734	2104	800	2265	0
5	23	2	"ssaP"	"STM1417"	5960	44090	140	651	692	239	517	518	40	94	81	0	2098	2375	1425	86	92	30	100	100	0	0.067	0.076	0.068	0.068	1.839	0.064	0.270	156	326	2146	2464	-3.908	134	2012	175	2289	0
5	24	2	"fusA"	"STM3446"	6130	44090	140	2689	2733	706	524	525	44	100	100	0	224	227	57	83	86	38	98	90	0	15.355	15.340	15.215	15.607	1.436	16.131	0.825	156	544	2306	2353	3.941	2165	141	2209	144	0
5	1	3	"moeB"	"STM0845"	2130	44260	130	790	795	56	724	724	47	64	32	0	601	650	209	130	133	37	100	100	0	0.140	0.137	0.157	0.132	2.004	0.142	0.390	120	518	537	591	-2.835	66	471	71	520	0
5	2	3	"carA"	"STM0066"	2300	44260	140	866	865	85	685	682	47	95	83	0	1560	1638	703	127	151	93	98	97	0	0.126	0.119	0.120	0.116	1.831	0.107	0.688	156	404	1614	1691	-2.985	181	1433	180	1511	0
5	3	3	"prfA"	"STM1776"	2470	44260	140	796	793	70	646	649	54	90	72	0	1159	1164	381	125	167	157	98	97	0	0.145	0.141	0.144	0.136	1.615	0.130	0.616	156	393	1184	1186	-2.785	150	1034	147	1039	0
5	4	3	"invC"	"STM2894"	2640	44260	130	702	708	51	610	613	46	84	48	0	894	934	263	119	162	161	100	99	0	0.119	0.120	0.123	0.112	1.764	0.106	0.484	120	404	867	913	-3.074	92	775	98	815	0
5	5	3	"envE"	"STM1242"	2820	44260	140	1062	1099	266	589	588	43	99	98	0	1451	1516	712	113	129	71	99	97	0	0.354	0.364	0.354	0.376	1.612	0.349	0.879	156	435	1811	1913	-1.500	473	1338	510	1403	0
5	6	3	"eutE"	"STM2463"	3000	44250	120	585	585	46	557	560	46	31	8	0	509	552	231	105	113	53	99	99	0	0.069	0.063	0.113	0.107	2.165	0.066	0.114	120	308	432	475	-3.851	28	404	28	447	0
5	7	3	"rfaK"	"STM3714"	3160	44260	130	606	603	42	542	549	65	48	3	0	1305	1348	345	107	158	162	100	100	0	0.053	0.049	0.054	0.050	1.864	0.041	0.133	120	395	1262	1302	-4.226	64	1198	61	1241	0
5	8	3	"ipk"	"STM1779"	3340	44260	130	745	749	79	522	530	65	99	92	0	660	692	196	101	115	86	100	100	0	0.399	0.384	0.384	0.379	1.369	0.371	0.653	120	351	782	818	-1.326	223	559	227	591	0
5	9	3	"nanH"	"STM0928"	3520	44250	130	549	552	43	507	510	51	40	9	0	2305	2378	770	98	104	50	100	100	0	0.019	0.020	0.030	0.028	1.659	0.015	0.179	120	332	2249	2325	-5.716	42	2207	45	2280	0
5	10	3	"pagC"	"STM1246"	3690	44260	130	1206	1270	343	493	496	50	100	100	0	349	392	177	95	97	23	100	100	0	2.807	2.616	2.759	2.717	1.352	2.637	0.822	120	313	967	1074	1.489	713	254	777	297	0
5	11	3	"leuC"	"STM0111"	3860	44260	140	592	589	66	482	483	38	83	62	0	1284	1467	687	93	101	51	99	98	0	0.092	0.078	0.081	0.074	1.789	0.073	0.638	156	366	1301	1481	-3.437	110	1191	107	1374	0
5	12	3	"fliL"	"STM1975"	4050	44260	120	590	596	73	474	475	39	89	75	0	1043	1162	470	94	95	19	100	100	0	0.122	0.114	0.107	0.104	1.721	0.114	0.692	120	302	1065	1190	-3.032	116	949	122	1068	0
5	13	3	"yfeK"	"STM2438"	4210	44260	140	653	661	86	467	477	80	94	64	0	1265	1336	462	92	94	20	99	99	0	0.159	0.156	0.154	0.156	1.542	0.143	0.705	156	290	1359	1438	-2.657	186	1173	194	1244	0
5	14	3	""	"STM1012"	4390	44260	130	655	665	97	468	478	83	91	59	0	1528	1646	622	90	92	21	100	100	0	0.130	0.127	0.121	0.120	1.468	0.115	0.527	120	293	1625	1753	-2.943	187	1438	197	1556	0
5	15	3	""	"STM1016"	4560	44260	140	588	592	69	469	477	74	77	28	0	2288	2299	653	91	98	46	100	100	0	0.054	0.056	0.052	0.051	1.706	0.051	0.411	156	320	2316	2331	-4.207	119	2197	123	2208	0
5	16	3	"yfbG"	"STM2299"	4740	44260	130	640	654	95	470	481	84	88	50	0	2722	2819	1149	90	97	46	100	100	0	0.065	0.067	0.067	0.065	1.443	0.062	0.563	120	307	2802	2913	-3.953	170	2632	184	2729	0
5	17	3	"orf32"	"STM1380"	4910	44260	140	1512	1579	501	475	482	62	100	98	0	4472	4539	1689	87	88	17	100	100	0	0.236	0.248	0.243	0.244	1.549	0.244	0.887	156	289	5422	5556	-2.080	1037	4385	1104	4452	0
5	18	3	"ybaK"	"STM0495"	5080	44270	130	710	719	89	482	483	37	100	98	0	1115	1198	428	84	87	23	100	100	0	0.221	0.213	0.217	0.212	1.400	0.196	0.827	120	318	1259	1351	-2.177	228	1031	237	1114	0
5	19	3	"finO"	"PSLT111"	5260	44260	130	684	685	72	489	490	38	100	98	0	1269	1325	370	86	93	42	100	100	0	0.165	0.158	0.150	0.153	1.404	0.150	0.784	120	397	1378	1435	-2.601	195	1183	196	1239	0
5	20	3	"holE"	"STM1876"	5430	44270	110	638	655	62	498	505	50	100	82	0	667	654	174	87	99	58	100	100	0	0.241	0.277	0.276	0.273	1.407	0.273	0.573	80	325	720	724	-2.051	140	580	157	567	0
5	21	3	"yebE"	"STM1880"	5600	44260	140	5604	5768	1536	504	513	76	100	99	0	1238	1252	306	88	117	108	100	98	0	4.435	4.522	4.484	4.470	1.390	4.852	0.883	156	432	6250	6428	2.149	5100	1150	5264	1164	0
5	22	3	""	"STM1533"	5790	44260	130	671	681	78	513	517	73	95	55	0	3472	3628	1163	86	98	91	100	100	0	0.047	0.047	0.047	0.046	1.537	0.044	0.501	120	386	3544	3710	-4.422	158	3386	168	3542	0
5	23	3	""	"STM1543"	5960	44260	130	789	797	112	519	519	44	100	98	0	4359	4536	1227	85	95	90	100	100	0	0.063	0.062	0.060	0.059	1.458	0.060	0.761	120	323	4544	4729	-3.985	270	4274	278	4451	0
5	24	3	"dpiA"	"STM0626"	6120	44260	130	817	830	105	522	522	44	100	99	0	3067	3113	673	84	88	42	100	100	0	0.099	0.102	0.100	0.098	1.349	0.102	0.827	120	468	3278	3337	-3.338	295	2983	308	3029	0
5	1	4	"ycjF"	"STM1684"	2120	44430	130	1215	1376	496	724	725	49	100	100	0	400	517	317	135	165	121	98	62	0	1.853	1.707	1.766	1.749	1.313	1.661	0.738	120	653	756	1034	0.890	491	265	652	382	0
5	2	4	"yhcQ"	"STM3365"	2320	44440	110	806	807	80	680	678	44	87	63	0	1447	1610	694	125	150	101	100	100	0	0.095	0.086	0.085	0.080	1.693	0.091	0.653	80	334	1448	1612	-3.391	126	1322	127	1485	0
5	3	4	""	"STM3355"	2480	44430	130	679	681	63	643	643	44	40	11	0	1654	1990	1196	120	122	23	100	100	0	0.023	0.020	0.030	0.032	2.039	0.018	0.143	120	278	1570	1908	-5.413	36	1534	38	1870	0
5	4	4	""	"STM3378"	2640	44430	140	828	826	81	606	607	42	98	94	0	2107	2109	778	117	122	35	100	100	0	0.112	0.110	0.113	0.112	1.621	0.100	0.787	156	343	2212	2212	-3.164	222	1990	220	1992	0
5	5	4	"yhcN"	"STM3361"	2830	44450	100	637	639	48	585	586	42	57	25	0	473	487	157	109	121	44	97	97	0	0.143	0.143	0.155	0.149	1.857	0.164	0.323	80	318	416	432	-2.807	52	364	54	378	0
5	6	4	"smpB"	"STM2688"	3000	44430	120	701	777	591	558	563	49	90	72	0	880	1066	544	112	163	138	100	100	0	0.186	0.230	0.168	0.165	1.981	0.291	0.081	120	466	911	1173	-2.425	143	768	219	954	0
5	7	4	"yabF"	"STM0085"	3200	44430	70	584	595	51	545	549	42	46	31	0	1191	1283	490	145	279	248	100	93	0	0.037	0.044	0.062	0.049	1.968	0.043	0.241	32	180	1085	1188	-4.745	39	1046	50	1138	0
5	8	4	"ftsA"	"STM0132"	3330	44430	140	1544	1647	595	535	542	63	99	96	0	1873	2002	971	110	195	219	98	97	0	0.572	0.588	0.594	0.568	1.562	0.588	0.910	156	564	2772	3004	-0.805	1009	1763	1112	1892	0
5	9	4	"aceF"	"STM0153"	3510	44430	130	931	1029	365	511	515	50	100	100	0	2102	2409	1606	100	115	105	100	100	0	0.210	0.224	0.228	0.224	1.332	0.217	0.907	120	367	2422	2827	-2.253	420	2002	518	2309	0
5	10	4	"yacE"	"STM0140"	3680	44430	130	735	741	97	496	501	49	99	95	0	1480	1508	481	96	99	29	100	100	0	0.173	0.174	0.168	0.168	1.315	0.174	0.828	120	340	1623	1657	-2.534	239	1384	245	1412	0
5	11	4	"asnC"	"STM3876"	3850	44440	130	877	893	150	486	486	39	100	100	0	1963	2000	658	92	101	54	100	100	0	0.209	0.213	0.214	0.212	1.261	0.207	0.891	120	355	2262	2315	-2.259	391	1871	407	1908	0
5	12	4	""	"STM3863"	4040	44430	130	575	584	88	477	476	40	82	60	0	1402	1666	797	92	100	53	100	100	0	0.075	0.068	0.069	0.065	1.775	0.064	0.514	120	311	1408	1681	-3.741	98	1310	107	1574	0
5	13	4	"truA"	"STM2368"	4200	44430	130	1500	1527	289	465	470	48	100	100	0	2448	2431	704	92	95	21	100	100	0	0.439	0.454	0.463	0.457	1.295	0.440	0.869	120	294	3391	3401	-1.187	1035	2356	1062	2339	0
5	14	4	"yfcE"	"STM2347"	4390	44430	130	750	1032	962	466	468	47	97	94	0	723	1036	1131	91	94	21	100	100	0	0.449	0.599	0.448	0.466	1.693	0.784	0.849	120	313	916	1511	-1.154	284	632	566	945	0
5	15	4	"nuoM"	"STM2317"	4550	44450	120	530	539	52	471	475	55	54	15	0	704	813	367	88	92	20	99	99	0	0.096	0.094	0.096	0.093	2.138	0.091	0.444	120	279	675	793	-3.384	59	616	68	725	0
5	16	4	"menE"	"STM2305"	4720	44430	130	647	675	100	481	486	65	94	68	0	928	1079	456	87	92	30	100	100	0	0.197	0.196	0.194	0.193	1.469	0.185	0.726	120	371	1007	1186	-2.341	166	841	194	992	0
5	17	4	""	"STM2289"	4910	44430	130	608	616	65	488	492	57	90	54	0	1923	1908	680	86	88	25	100	100	0	0.065	0.070	0.065	0.067	1.564	0.068	0.663	120	355	1957	1950	-3.936	120	1837	128	1822	0
5	18	4	"nupC"	"STM2409"	5080	44440	130	718	761	166	490	491	42	97	90	0	2073	2679	1522	84	86	16	100	100	0	0.115	0.104	0.107	0.100	1.433	0.100	0.845	120	338	2217	2866	-3.125	228	1989	271	2595	0
5	19	4	"ybdN"	"STM0605"	5250	44440	130	723	730	82	496	495	40	100	96	0	3399	3608	1224	84	89	35	100	100	0	0.068	0.066	0.066	0.066	1.412	0.061	0.780	120	365	3542	3758	-3.868	227	3315	234	3524	0
5	20	4	"gabP"	"STM2793"	5430	44430	120	611	623	75	507	511	47	83	54	0	1242	1408	589	86	107	99	100	100	0	0.090	0.088	0.085	0.080	1.836	0.081	0.479	120	393	1260	1438	-3.474	104	1156	116	1322	0
5	21	4	"srlE"	"STM2833"	5620	44440	110	602	621	74	508	512	47	80	50	0	1049	1049	452	86	111	101	100	100	0	0.098	0.117	0.112	0.114	1.791	0.100	0.411	80	350	1057	1076	-3.357	94	963	113	963	0
5	22	4	"hypB"	"STM2855"	5780	44440	120	614	667	216	514	517	49	79	51	0	868	1028	660	84	97	96	100	100	0	0.128	0.162	0.131	0.130	2.116	0.173	0.404	120	342	884	1097	-2.971	100	784	153	944	0
5	23	4	"yqaA"	"STM2819"	5950	44440	120	938	956	150	519	522	46	100	100	0	690	737	211	84	94	90	100	100	0	0.691	0.669	0.662	0.666	1.309	0.656	0.866	120	320	1025	1090	-0.532	419	606	437	653	0
5	24	4	"ygaA"	"STM2839"	6120	44440	120	820	874	186	522	526	59	100	96	0	600	753	420	83	88	44	100	100	0	0.576	0.525	0.541	0.546	1.394	0.468	0.836	120	456	815	1022	-0.795	298	517	352	670	0
5	1	5	"yraL"	"STM3263"	2150	44610	70	848	851	77	728	727	55	81	53	0	1042	1142	523	157	258	203	100	96	0	0.136	0.125	0.124	0.113	1.883	0.120	0.486	32	196	1005	1108	-2.883	120	885	123	985	0
5	2	5	"tdcB"	"STM3244"	2290	44600	130	1515	1554	359	685	689	55	99	99	0	4571	4772	1812	130	170	148	100	100	0	0.187	0.187	0.190	0.184	1.426	0.183	0.877	120	421	5271	5511	-2.420	830	4441	869	4642	0
5	3	5	"yqjH"	"STM3214"	2470	44600	130	1325	1316	230	645	646	45	100	99	0	1952	1985	585	121	124	23	100	100	0	0.371	0.360	0.360	0.352	1.345	0.358	0.894	120	320	2511	2535	-1.429	680	1831	671	1864	0
5	4	5	"icc"	"STM3183"	2640	44600	130	1041	1052	156	608	609	50	99	98	0	2016	1993	540	115	118	23	100	100	0	0.228	0.236	0.238	0.234	1.352	0.223	0.828	120	335	2334	2322	-2.134	433	1901	444	1878	0
5	5	5	"hybA"	"STM3149"	2820	44610	120	788	821	157	585	586	49	90	77	0	1694	2101	1309	111	116	29	100	100	0	0.128	0.119	0.118	0.109	1.742	0.111	0.759	120	346	1786	2226	-2.963	203	1583	236	1990	0
5	6	5	""	"STM3141"	2990	44600	130	792	798	100	562	567	46	100	95	0	1755	1772	490	110	132	70	100	100	0	0.140	0.142	0.140	0.136	1.440	0.138	0.748	120	448	1875	1898	-2.838	230	1645	236	1662	0
5	7	5	"uup"	"STM1062"	3180	44610	70	684	686	56	552	556	45	96	78	0	485	497	153	113	151	90	100	96	0	0.355	0.349	0.350	0.339	1.442	0.369	0.570	32	232	504	518	-1.495	132	372	134	384	0
5	8	5	"helD"	"STM1075"	3370	44620	70	669	673	78	543	547	55	84	56	0	1178	1195	504	127	222	263	96	84	0	0.120	0.122	0.130	0.132	1.577	0.123	0.679	32	185	1177	1198	-3.060	126	1051	130	1068	0
5	9	5	"hpaD"	"STM1103"	3500	44600	130	566	564	43	514	518	47	55	16	0	826	891	249	100	141	181	100	97	0	0.072	0.063	0.073	0.066	1.999	0.067	0.309	120	438	778	841	-3.803	52	726	50	791	0
5	10	5	"agp"	"STM1117"	3680	44600	130	793	810	156	496	499	37	99	95	0	2262	2417	982	96	98	28	100	100	0	0.137	0.135	0.133	0.128	1.458	0.132	0.872	120	385	2463	2635	-2.866	297	2166	314	2321	0
5	11	5	"ymdC"	"STM1148"	3860	44600	130	1017	1090	331	489	492	43	100	100	0	2868	3308	1749	95	96	28	100	100	0	0.190	0.187	0.188	0.185	1.275	0.180	0.916	120	374	3301	3814	-2.393	528	2773	601	3213	0
5	12	5	"ycfN"	"STM1208"	4030	44600	130	817	836	121	488	488	45	99	99	0	2145	2268	647	92	94	19	100	100	0	0.160	0.160	0.158	0.156	1.330	0.158	0.870	120	330	2382	2524	-2.642	329	2053	348	2176	0
5	13	5	"mopA"	"STM4330"	4190	44600	140	4185	4422	1594	477	480	43	100	100	0	1660	1762	656	91	94	19	100	100	0	2.363	2.361	2.409	2.326	1.517	2.440	0.925	156	347	5277	5616	1.241	3708	1569	3945	1671	0
5	14	5	"rstA"	"STM1475"	4380	44600	140	1489	1537	384	474	476	58	99	98	0	1738	1833	678	91	95	37	100	100	0	0.616	0.610	0.646	0.597	1.415	0.593	0.901	156	333	2662	2805	-0.698	1015	1647	1063	1742	0
5	15	5	"speG"	"STM1502"	4550	44600	130	964	1463	2870	475	478	59	100	99	0	1285	3260	9514	89	94	40	100	100	1	0.409	0.312	0.401	0.373	1.444	0.286	0.873	120	273	1685	4159	-1.290	489	1196	988	3171	0
5	16	5	"smf"	"STM3405"	4720	44610	130	786	831	217	480	495	142	85	52	0	1845	2431	1638	86	90	25	100	100	0	0.174	0.150	0.152	0.153	1.386	0.129	0.641	120	353	2065	2696	-2.523	306	1759	351	2345	0
5	17	5	"rplO"	"STM3421"	4900	44600	130	7437	7427	1173	488	502	134	100	100	0	288	290	54	86	89	24	100	100	0	34.401	34.015	34.847	34.703	1.249	35.068	0.858	120	405	7151	7143	5.104	6949	202	6939	204	0
5	18	5	"yheL"	"STM3449"	5080	44610	120	745	753	91	497	516	304	26	0	0	562	581	172	84	114	396	72	3	0	0.519	0.515	0.527	0.516	1.362	0.506	0.806	120	334	726	753	-0.947	248	478	256	497	0
5	19	5	""	"STM3601"	5250	44610	120	576	589	75	500	524	332	0	0	0	662	861	526	83	118	435	72	31	0	0.131	0.114	0.121	0.114	1.869	0.105	0.510	120	277	655	867	-2.929	76	579	89	778	0
5	20	5	"yhjK"	"STM3615"	5420	44610	140	821	822	160	504	506	42	96	94	0	3575	3704	1735	84	91	46	100	100	0	0.091	0.088	0.089	0.089	1.618	0.083	0.837	156	346	3808	3938	-3.461	317	3491	318	3620	0
5	21	5	"yhjS"	"STM3622"	5590	44610	130	949	1007	189	504	508	44	100	100	0	1815	2083	775	85	95	58	100	100	0	0.257	0.252	0.250	0.253	1.261	0.238	0.880	120	373	2175	2501	-1.959	445	1730	503	1998	0
5	22	5	""	"STM3631"	5780	44610	140	684	691	102	506	511	48	92	80	0	1899	2300	1305	83	86	21	100	100	0	0.098	0.083	0.088	0.087	1.720	0.072	0.723	156	324	1994	2402	-3.351	178	1816	185	2217	0
5	23	5	"yiaF"	"STM3647"	5940	44610	130	896	943	208	512	519	48	100	100	0	857	1006	410	83	87	22	100	100	0	0.496	0.467	0.465	0.459	1.267	0.452	0.867	120	299	1158	1354	-1.011	384	774	431	923	0
5	24	5	"glyS"	"STM3655"	6120	44610	140	1269	1307	419	517	523	61	97	94	0	2779	2914	1528	84	86	19	100	100	0	0.279	0.279	0.258	0.286	1.928	0.253	0.808	156	580	3447	3620	-1.841	752	2695	790	2830	0
5	1	6	""	"STM1791"	2110	44770	130	875	894	108	732	732	59	94	64	0	4066	4436	2116	136	161	101	100	100	0	0.036	0.038	0.037	0.036	1.422	0.040	0.722	120	618	4073	4462	-4.780	143	3930	162	4300	0
5	2	6	""	"STM1787"	2280	44780	140	819	824	80	685	687	51	88	69	0	3451	3913	1805	129	139	79	99	98	0	0.040	0.037	0.038	0.038	1.573	0.035	0.657	156	454	3456	3923	-4.632	134	3322	139	3784	0
5	3	6	"yciI"	"STM1738"	2460	44780	140	877	876	77	650	654	44	98	94	0	956	926	292	123	126	24	99	98	0	0.273	0.281	0.280	0.287	1.547	0.258	0.787	156	402	1060	1029	-1.876	227	833	226	803	0
5	4	6	"yciN"	"STM1715"	2630	44780	140	731	801	562	613	617	52	89	58	0	660	684	335	117	123	32	98	98	0	0.217	0.332	0.233	0.237	1.670	1.049	0.385	156	379	661	755	-2.202	118	543	188	567	0
5	5	6	"kduD"	"STM3017"	2810	44780	130	745	746	71	576	579	51	97	81	0	1980	2117	761	116	119	31	100	100	0	0.091	0.085	0.082	0.083	1.405	0.078	0.714	120	341	2033	2171	-3.463	169	1864	170	2001	0
5	6	6	"ppdB"	"STM2999"	2980	44780	140	622	628	49	556	557	38	72	42	0	2339	2311	929	110	117	38	99	98	0	0.030	0.033	0.034	0.034	1.849	0.030	0.351	156	419	2295	2273	-5.078	66	2229	72	2201	0
5	7	6	"rbn"	"STM4027"	3160	44780	120	605	616	57	544	544	40	69	37	0	1169	1494	816	103	112	46	100	100	0	0.057	0.052	0.054	0.053	1.821	0.051	0.429	120	460	1127	1463	-4.127	61	1066	72	1391	0
5	8	6	""	"STM0870"	3330	44780	130	777	872	236	526	525	39	100	94	0	1045	1459	964	101	120	73	100	100	0	0.266	0.255	0.253	0.250	1.354	0.241	0.909	120	519	1195	1704	-1.911	251	944	346	1358	0
5	9	6	"ybhP"	"STM0813"	3510	44770	100	543	547	37	510	509	39	42	13	0	1043	1111	488	96	111	70	100	100	0	0.035	0.036	0.046	0.046	1.971	0.035	0.192	80	349	980	1052	-4.843	33	947	37	1015	0
5	10	6	"ybgR"	"STM0758"	3680	44780	130	698	725	116	501	500	38	96	93	0	2821	2937	1292	94	99	36	100	100	0	0.072	0.079	0.078	0.074	1.450	0.079	0.853	120	456	2924	3067	-3.791	197	2727	224	2843	0
5	11	6	"fldA"	"STM0694"	3850	44780	120	877	960	301	491	493	42	100	100	0	513	632	352	94	96	25	100	100	0	0.921	0.872	0.881	0.856	1.275	0.863	0.931	120	393	805	1007	-0.118	386	419	469	538	0
5	12	6	"gltJ"	"STM0664"	4020	44780	120	570	593	83	493	492	41	78	45	0	1160	1475	874	93	99	42	100	100	0	0.072	0.072	0.072	0.069	1.740	0.078	0.714	120	404	1144	1482	-3.793	77	1067	100	1382	0
5	13	6	"yljA"	"STM0944"	4200	44780	120	768	805	177	484	484	36	100	98	0	440	496	211	88	90	19	100	100	0	0.807	0.787	0.778	0.760	1.323	0.810	0.918	120	379	636	729	-0.310	284	352	321	408	0
5	14	6	"orfB"	"STM0930"	4370	44780	130	806	821	127	479	481	51	100	99	0	948	1008	329	89	93	35	100	100	0	0.381	0.372	0.369	0.369	1.245	0.364	0.900	120	402	1186	1261	-1.393	327	859	342	919	0
5	15	6	""	"STM4317"	4550	44770	120	786	806	107	474	479	54	100	100	0	1229	1251	344	91	98	50	100	100	0	0.274	0.286	0.281	0.283	1.219	0.285	0.891	120	345	1450	1492	-1.867	312	1138	332	1160	0
5	16	6	"amiB"	"STM4358"	4710	44780	140	1269	1262	281	477	490	133	98	95	0	3415	3533	1477	88	93	35	100	99	0	0.238	0.228	0.231	0.234	1.272	0.214	0.938	156	410	4119	4230	-2.071	792	3327	785	3445	0
5	17	6	"hflC"	"STM4364"	4900	44780	130	2131	2268	726	486	499	128	100	100	0	993	1107	448	86	90	28	100	100	0	1.814	1.745	1.752	1.759	1.149	1.710	0.959	120	445	2552	2803	0.859	1645	907	1782	1021	0
5	18	6	"yjfH"	"STM4369"	5070	44780	120	787	809	149	487	506	282	55	7	0	1294	1357	505	83	113	368	99	87	0	0.248	0.253	0.255	0.245	1.349	0.389	0.679	120	389	1511	1596	-2.013	300	1211	322	1274	0
5	19	6	"kbl"	"STM3709"	5250	44780	140	916	919	168	496	516	301	76	14	0	2491	2535	1029	84	118	393	98	94	0	0.174	0.173	0.170	0.179	1.637	0.203	0.603	156	339	2827	2874	-2.519	420	2407	423	2451	0
5	20	6	"gpsA"	"STM3700"	5410	44780	140	840	863	196	508	510	41	99	96	0	1272	1405	725	89	126	134	96	94	0	0.281	0.270	0.267	0.288	1.884	0.253	0.848	156	382	1515	1671	-1.833	332	1183	355	1316	0
5	21	6	""	"STM3657"	5610	44770	100	602	614	64	510	510	41	86	57	0	1131	1138	447	86	117	114	100	100	0	0.088	0.099	0.098	0.092	1.767	0.098	0.549	80	318	1137	1156	-3.506	92	1045	104	1052	0
5	22	6	"dppA"	"STM3630"	5760	44780	130	731	757	149	510	511	39	100	95	0	3236	3629	1888	85	102	86	100	100	0	0.070	0.070	0.067	0.068	1.362	0.066	0.833	120	398	3372	3791	-3.834	221	3151	247	3544	0
5	23	6	"bcsC"	"STM3617"	5940	44780	130	662	677	105	509	512	40	92	75	0	1617	1879	986	86	92	42	100	100	0	0.100	0.094	0.090	0.087	1.643	0.091	0.771	120	395	1684	1961	-3.323	153	1531	168	1793	0
5	24	6	""	"STM3602"	6120	44780	130	739	758	141	514	518	48	96	84	0	2148	2364	1215	84	87	20	100	100	0	0.109	0.107	0.106	0.104	1.440	0.104	0.822	120	543	2289	2524	-3.197	225	2064	244	2280	0
5	1	7	""	"STM3834"	2110	44970	120	1282	1310	289	727	740	109	98	95	0	5403	5590	2613	136	144	55	100	100	0	0.105	0.107	0.106	0.105	1.244	0.104	0.908	120	544	5822	6037	-3.246	555	5267	583	5454	0
5	2	7	"yidC"	"STM3842"	2290	44970	100	1633	2183	2237	678	681	44	100	100	0	1204	1664	2607	131	134	29	100	100	0	0.890	0.982	0.987	1.008	1.297	0.878	0.893	80	375	2028	3038	-0.168	955	1073	1505	1533	0
5	3	7	""	"STM3845"	2460	44960	110	779	796	105	654	659	56	83	60	0	3946	4064	2043	127	148	98	100	100	0	0.033	0.036	0.035	0.035	1.538	0.036	0.615	80	430	3944	4079	-4.933	125	3819	142	3937	0
5	4	7	"phoU"	"STM3853"	2640	44940	110	1385	1458	564	617	624	63	100	100	0	1412	1492	986	118	133	72	100	100	0	0.594	0.612	0.629	0.609	1.373	0.562	0.771	80	353	2062	2215	-0.753	768	1294	841	1374	0
5	5	7	"pstS"	"STM3857"	2800	44960	130	2438	2431	920	576	579	47	100	100	0	1310	1449	556	115	123	46	100	100	0	1.558	1.391	1.415	1.344	1.621	1.549	0.782	120	432	3057	3189	0.640	1862	1195	1855	1334	0
5	6	7	"atpA"	"STM3867"	2980	44950	130	1355	1472	517	553	569	212	99	97	0	3465	3759	1889	109	126	183	100	100	0	0.239	0.252	0.244	0.249	1.370	0.256	0.788	120	429	4158	4569	-2.065	802	3356	919	3650	0
5	7	7	"aceE"	"STM0152"	3150	44960	80	604	625	87	541	543	49	63	28	0	309	377	275	101	107	29	100	100	0	0.303	0.304	0.333	0.313	1.921	0.288	0.565	52	284	271	360	-1.723	63	208	84	276	0
5	8	7	""	"STM0159"	3320	44950	110	611	627	121	522	521	38	82	56	0	2137	2427	2017	98	102	24	100	100	0	0.044	0.045	0.046	0.046	1.700	0.045	0.563	80	404	2128	2434	-4.518	89	2039	105	2329	0
5	9	7	"cueO"	"STM0168"	3500	44960	120	714	751	216	510	511	38	90	80	0	5248	5752	4502	98	108	61	100	100	0	0.040	0.043	0.042	0.044	1.608	0.043	0.847	120	484	5354	5895	-4.658	204	5150	241	5654	0
5	10	7	"yadH"	"STM0173"	3670	44960	100	609	640	120	501	503	37	92	76	0	2176	2351	1616	94	103	46	100	100	0	0.052	0.062	0.057	0.058	1.691	0.061	0.728	80	339	2190	2396	-4.269	108	2082	139	2257	0
5	11	7	"stiA"	"STM0177"	3840	44960	120	596	607	84	493	492	38	89	65	0	1979	2115	1302	95	122	91	100	100	0	0.055	0.056	0.056	0.055	1.595	0.056	0.724	120	471	1987	2134	-4.193	103	1884	114	2020	0
5	12	7	"folK"	"STM0183"	4040	44940	90	624	663	175	490	490	41	88	75	0	1288	1798	1493	94	150	178	100	100	0	0.112	0.102	0.091	0.090	1.651	0.101	0.778	52	334	1328	1877	-3.155	134	1194	173	1704	0
5	13	7	""	"STM1585"	4210	44950	110	596	608	103	482	485	49	83	58	0	881	978	567	88	97	40	100	100	0	0.144	0.142	0.145	0.133	1.658	0.151	0.740	80	397	907	1016	-2.798	114	793	126	890	0
5	14	7	"srfA"	"STM1593"	4370	44950	100	694	708	153	486	489	49	97	82	0	2328	2365	1266	90	97	46	100	100	0	0.093	0.098	0.094	0.090	1.451	0.099	0.770	80	350	2446	2497	-3.428	208	2238	222	2275	0
5	15	7	"ydcR"	"STM1598"	4540	44950	110	862	935	260	481	485	48	100	100	0	4284	4822	2627	92	106	95	100	100	0	0.091	0.096	0.096	0.096	1.234	0.094	0.925	80	424	4573	5184	-3.460	381	4192	454	4730	0
5	16	7	"ydcN"	"STM1605"	4720	44960	120	917	986	260	483	488	48	99	99	0	1933	2233	1529	89	100	90	100	100	0	0.235	0.235	0.250	0.242	1.361	0.192	0.802	120	423	2278	2647	-2.087	434	1844	503	2144	0
5	17	7	""	"STM1613"	4890	44960	100	592	622	112	494	496	38	92	66	0	1106	1234	800	86	96	48	100	100	0	0.096	0.111	0.102	0.101	1.743	0.115	0.701	80	381	1118	1276	-3.380	98	1020	128	1148	0
5	18	7	""	"STM1620"	5070	44950	90	799	916	379	488	496	46	100	98	0	3419	4217	3259	86	129	201	100	100	0	0.093	0.104	0.095	0.100	1.350	0.109	0.834	52	335	3644	4559	-3.422	311	3333	428	4131	0
5	19	7	""	"STM1786"	5240	44950	100	631	651	130	496	498	40	86	72	0	2943	3447	2621	87	102	106	100	100	0	0.047	0.046	0.045	0.046	1.509	0.046	0.824	80	360	2991	3515	-4.403	135	2856	155	3360	0
5	20	7	"treA"	"STM1796"	5400	44960	110	1044	1102	359	498	501	42	98	98	0	6343	6390	4633	88	123	215	100	100	0	0.087	0.096	0.102	0.099	1.420	0.083	0.859	80	375	6801	6906	-3.518	546	6255	604	6302	0
5	21	7	"fadR"	"STM1805"	5580	44960	120	1176	1173	212	509	512	50	100	99	0	3326	3170	1090	86	132	207	100	100	0	0.206	0.215	0.219	0.217	1.202	0.208	0.930	120	490	3907	3748	-2.280	667	3240	664	3084	0
5	22	7	"ycgL"	"STM1813"	5750	44960	110	713	776	268	507	519	98	88	52	0	1170	1957	3278	84	98	85	100	100	0	0.190	0.144	0.184	0.169	1.642	0.084	0.565	80	427	1292	2142	-2.398	206	1086	269	1873	0
5	23	7	""	"STM1827"	5930	44950	110	800	813	248	504	514	96	86	68	0	2396	2627	1594	87	100	81	100	100	0	0.128	0.122	0.103	0.112	1.841	0.120	0.134	80	427	2605	2849	-2.964	296	2309	309	2540	0
5	24	7	"manZ"	"STM1832"	6110	44960	120	873	970	459	508	510	43	100	99	0	3013	3433	3291	84	89	27	100	100	0	0.125	0.138	0.140	0.140	1.427	0.128	0.835	120	531	3294	3811	-3.004	365	2929	462	3349	0
5	1	8	""	"STM2357"	2100	45130	110	1082	1252	717	734	752	119	100	88	0	2599	3337	3557	137	157	143	100	100	0	0.141	0.162	0.148	0.150	1.314	0.169	0.791	80	425	2810	3718	-2.823	348	2462	518	3200	0
5	2	8	""	"STM2361"	2260	45140	100	906	941	240	691	690	45	93	80	0	1491	1744	1756	131	136	35	100	100	0	0.158	0.155	0.161	0.158	1.480	0.139	0.877	80	360	1575	1863	-2.661	215	1360	250	1613	0
5	3	8	"dedA"	"STM2367"	2440	45140	110	1221	1385	765	652	655	48	100	100	0	2127	3458	6004	128	145	91	100	100	0	0.285	0.220	0.277	0.274	1.342	0.138	0.843	80	401	2568	4063	-1.813	569	1999	733	3330	0
5	4	8	""	"STM2376"	2620	45130	120	813	903	498	616	624	63	94	83	0	2641	3133	3862	120	143	104	100	100	0	0.078	0.095	0.081	0.083	1.801	0.057	0.216	120	449	2718	3300	-3.678	197	2521	287	3013	0
5	5	8	"yfcL"	"STM2380"	2780	45130	80	649	698	184	579	583	38	82	46	0	715	1053	1356	113	128	48	100	100	0	0.116	0.127	0.120	0.121	1.921	0.114	0.672	52	251	672	1059	-3.104	70	602	119	940	0
5	6	8	"yfcY"	"STM2389"	2970	45130	120	677	703	198	561	575	196	16	5	0	4234	5055	5395	110	137	175	100	100	0	0.028	0.029	0.031	0.029	1.499	0.033	0.243	120	506	4240	5087	-5.152	116	4124	142	4945	0
5	7	8	""	"STM2594"	3130	45130	90	634	657	96	546	561	216	9	1	0	2083	2373	1496	103	121	144	100	100	0	0.044	0.049	0.047	0.045	1.726	0.050	0.493	52	325	2068	2381	-4.492	88	1980	111	2270	0
5	8	8	""	"STM2598"	3320	45130	120	560	561	52	525	526	45	41	15	0	1208	1299	423	102	110	37	100	100	0	0.032	0.030	0.054	0.052	1.979	0.026	0.114	120	483	1141	1233	-4.982	35	1106	36	1197	0
5	9	8	""	"STM2603"	3490	45130	100	569	581	80	506	507	37	73	38	0	1916	2425	2558	99	102	23	100	100	0	0.035	0.032	0.039	0.037	1.654	0.027	0.488	80	325	1880	2401	-4.850	63	1817	75	2326	0
5	10	8	""	"STM2607"	3660	45130	110	545	560	93	498	500	37	58	31	0	791	1265	2147	98	106	46	100	100	0	0.068	0.053	0.082	0.074	2.121	0.037	0.467	80	428	740	1229	-3.882	47	693	62	1167	0
5	11	8	""	"STM1028"	3850	45120	110	612	1076	1713	491	492	37	92	73	0	1677	1981	994	94	105	49	100	100	0	0.076	0.310	0.080	0.097	2.790	0.869	0.262	80	374	1704	2472	-3.710	121	1583	585	1887	0
5	12	8	""	"STM2617"	4010	45130	120	861	906	386	483	488	41	100	98	0	3728	3758	1721	91	129	154	100	100	0	0.104	0.115	0.103	0.105	1.400	0.133	0.768	120	433	4015	4090	-3.266	378	3637	423	3667	0
5	13	8	"yrbD"	"STM3311"	4190	45130	120	890	949	396	485	489	50	100	96	0	2007	2500	2621	90	103	59	100	100	0	0.211	0.193	0.195	0.199	1.320	0.159	0.880	120	425	2322	2874	-2.243	405	1917	464	2410	0
5	14	8	"yhbN"	"STM3318"	4360	45120	110	954	975	167	492	493	49	100	100	0	1827	1945	682	88	96	42	100	100	0	0.266	0.260	0.268	0.259	1.242	0.253	0.897	80	399	2201	2340	-1.912	462	1739	483	1857	0
5	15	8	""	"STM3333"	4540	45130	100	614	700	258	487	491	52	85	67	0	495	840	920	90	102	96	100	98	0	0.314	0.284	0.296	0.269	1.726	0.270	0.850	80	374	532	963	-1.673	127	405	213	750	0
5	16	8	"sspA"	"STM3342"	4700	45130	130	1850	1898	331	488	493	52	100	100	0	1675	1815	599	89	100	91	100	100	0	0.859	0.817	0.832	0.832	1.182	0.798	0.887	120	459	2948	3136	-0.220	1362	1586	1410	1726	0
5	17	8	"yhcM"	"STM3346"	4890	45130	110	823	1067	843	496	496	41	100	97	0	964	1512	1910	85	92	35	100	100	0	0.372	0.400	0.378	0.376	1.393	0.417	0.907	80	432	1206	1998	-1.427	327	879	571	1427	0
5	18	8	""	"STM3356"	5070	45130	100	561	639	415	500	501	43	71	37	0	1685	1691	915	85	118	182	97	87	0	0.038	0.087	0.050	0.057	2.697	0.081	0.081	80	404	1661	1745	-4.713	61	1600	139	1606	0
5	19	8	""	"STM0761"	5230	45130	100	743	805	243	496	496	38	100	98	0	2055	2458	2118	87	97	45	100	100	0	0.126	0.130	0.131	0.132	1.353	0.115	0.855	80	391	2215	2680	-2.994	247	1968	309	2371	0
5	20	8	""	"STM0765"	5410	45130	110	634	664	111	497	499	42	97	82	0	6819	8060	4746	86	113	193	100	100	0	0.020	0.021	0.020	0.022	1.461	0.019	0.649	80	405	6870	8141	-5.619	137	6733	167	7974	0
5	21	8	"galM"	"STM0773"	5580	45130	100	725	754	152	505	511	55	96	93	0	1733	1946	993	83	106	200	100	100	0	0.133	0.134	0.130	0.123	1.584	0.134	0.817	80	366	1870	2112	-2.907	220	1650	249	1863	0
5	22	8	"modA"	"STM0781"	5760	45130	80	640	701	222	506	514	73	96	38	0	242	313	280	84	85	18	98	96	0	0.848	0.852	0.877	0.915	1.893	0.804	0.726	52	283	292	424	-0.238	134	158	195	229	0
5	23	8	"hutI"	"STM0787"	5930	45130	100	864	883	245	499	502	60	100	98	0	2301	2290	953	86	92	32	100	100	0	0.165	0.174	0.166	0.169	1.302	0.180	0.788	80	368	2580	2588	-2.601	365	2215	384	2204	0
5	24	8	"hutU"	"STM0790"	6100	45130	120	1023	1081	291	504	506	43	100	100	0	3822	4662	2588	83	90	34	100	100	0	0.139	0.126	0.126	0.129	1.278	0.117	0.896	120	518	4258	5156	-2.849	519	3739	577	4579	0
5	1	9	""	"STM0902"	2100	45300	110	748	747	45	735	737	51	17	5	0	5706	5922	2444	138	156	137	100	100	0	0.002	0.002	0.013	0.014	1.385	0.002	0.012	80	517	5581	5796	-8.743	13	5568	12	5784	0
5	2	9	""	"STM0906"	2290	45290	110	737	742	64	686	688	44	53	20	0	1049	1428	1262	130	155	155	100	100	0	0.055	0.043	0.062	0.052	2.129	0.037	0.314	80	416	970	1354	-4.171	51	919	56	1298	0
5	3	9	""	"STM0912"	2450	45300	130	658	666	113	649	650	44	20	3	0	2126	2287	937	124	127	32	100	100	0	0.004	0.008	0.022	0.023	1.882	0.016	0.065	120	467	2011	2180	-7.797	9	2002	17	2163	0
5	4	9	""	"STM0917"	2620	45300	130	642	644	55	607	610	45	35	10	0	1098	1247	643	118	120	24	100	100	0	0.036	0.033	0.044	0.048	1.879	0.030	0.138	120	455	1015	1166	-4.807	35	980	37	1129	0
5	5	9	""	"STM0921"	2790	45300	130	613	621	94	572	577	39	50	19	0	4569	4743	1619	117	129	51	100	100	0	0.009	0.011	0.015	0.016	1.598	0.010	0.127	120	540	4493	4675	-6.763	41	4452	49	4626	0
5	6	9	""	"STM0925"	2990	45300	90	575	580	36	563	563	41	23	5	0	1150	1254	678	113	134	73	100	100	0	0.012	0.015	0.034	0.036	2.292	0.012	0.030	52	326	1049	1158	-6.433	12	1037	17	1141	0
5	7	9	""	"STM4205"	3150	45300	110	962	986	255	543	544	48	100	98	0	4449	4916	2446	106	121	64	100	100	0	0.096	0.092	0.089	0.089	1.261	0.094	0.918	80	437	4762	5253	-3.374	419	4343	443	4810	0
5	8	9	""	"STM4209"	3320	45290	110	565	667	684	523	526	49	40	13	0	695	700	140	105	119	59	100	100	0	0.071	0.242	0.072	0.088	3.015	3.848	0.019	80	383	632	739	-3.812	42	590	144	595	0
5	9	9	""	"STM4213"	3490	45300	120	842	961	362	500	503	37	100	98	0	11016	13606	8867	99	104	32	100	100	0	0.031	0.034	0.033	0.032	1.360	0.035	0.874	120	442	11259	13968	-4.996	342	10917	461	13507	0
5	10	9	""	"STM4218"	3670	45300	130	548	566	91	493	497	40	62	28	0	1348	1642	1061	98	109	59	100	100	0	0.044	0.047	0.050	0.048	1.705	0.058	0.590	120	475	1305	1617	-4.506	55	1250	73	1544	0
5	11	9	"yjbF"	"STM4223"	3830	45300	130	621	648	118	492	496	41	94	80	0	3314	4003	2816	96	108	60	100	100	0	0.040	0.040	0.039	0.038	1.491	0.038	0.783	120	476	3347	4063	-4.641	129	3218	156	3907	0
5	12	9	"yjbN"	"STM4243"	4020	45300	130	1241	1326	363	485	488	37	100	100	0	2080	2223	731	93	98	32	100	100	0	0.380	0.395	0.380	0.390	1.265	0.379	0.908	120	407	2743	2971	-1.394	756	1987	841	2130	0
5	13	9	""	"STM1009"	4180	45300	130	758	1101	1450	487	489	40	99	96	0	6712	7235	2637	94	106	61	100	100	0	0.041	0.086	0.037	0.046	2.249	0.083	0.116	120	408	6889	7755	-4.610	271	6618	614	7141	0
5	14	9	""	"STM1866"	4370	45290	130	1064	1065	212	487	488	40	100	99	0	1625	1610	597	91	103	58	100	100	0	0.376	0.381	0.383	0.382	1.199	0.369	0.937	120	468	2111	2097	-1.411	577	1534	578	1519	0
5	15	9	"hisP"	"STM2351"	4540	45300	110	639	692	196	482	483	41	93	76	0	1732	2099	1719	90	98	46	100	100	0	0.096	0.105	0.102	0.097	1.688	0.104	0.823	80	383	1799	2219	-3.387	157	1642	210	2009	0
5	16	9	"flgL"	"STM1184"	4710	45300	130	1619	1830	653	483	484	44	100	100	0	5125	5781	2608	91	103	72	100	100	0	0.226	0.237	0.233	0.233	1.159	0.238	0.946	120	498	6170	7037	-2.148	1136	5034	1347	5690	0
5	17	9	"nrdA"	"STM2277"	4890	45290	100	999	1027	375	484	485	44	100	98	0	5033	4863	3016	89	105	84	100	100	0	0.104	0.114	0.113	0.119	1.357	0.114	0.917	80	389	5459	5317	-3.263	515	4944	543	4774	0
5	18	9	"envF"	"STM1240"	5070	45300	100	1023	1066	329	486	490	57	100	100	0	1925	2222	1470	86	96	43	100	100	0	0.292	0.272	0.287	0.284	1.278	0.246	0.890	80	394	2376	2716	-1.776	537	1839	580	2136	0
5	19	9	"nrfA"	"STM4277"	5230	45300	100	531	554	91	490	493	38	51	25	0	271	446	514	83	94	49	96	80	0	0.218	0.176	0.241	0.196	2.552	0.161	0.589	80	319	229	427	-2.197	41	188	64	363	-50
5	20	9	"araH"	"STM1931"	5390	45290	130	609	741	368	491	496	44	90	71	0	1452	3609	5855	85	99	54	99	99	0	0.086	0.071	0.080	0.079	1.714	0.061	0.874	120	455	1485	3774	-3.534	118	1367	250	3524	0
5	21	9	"yecM"	"STM1908"	5580	45300	130	675	733	225	497	503	49	99	90	0	1877	2664	2540	85	92	34	100	100	0	0.099	0.092	0.095	0.091	1.372	0.085	0.830	120	471	1970	2815	-3.332	178	1792	236	2579	0
5	22	9	"yecO"	"STM1905"	5750	45300	130	1250	1622	1076	502	507	49	100	100	0	3179	4757	4648	86	90	28	100	100	0	0.242	0.240	0.247	0.241	1.308	0.221	0.872	120	468	3841	5791	-2.048	748	3093	1120	4671	0
5	23	9	""	"STM1669"	5930	45300	130	737	775	151	500	509	65	100	90	0	3249	3926	1791	85	91	33	100	100	0	0.075	0.072	0.069	0.070	1.299	0.070	0.764	120	483	3401	4116	-3.739	237	3164	275	3841	0
5	24	9	"yicM"	"STM3776"	6100	45300	100	731	749	172	515	522	69	90	73	0	2107	2362	1377	85	91	31	100	100	0	0.107	0.103	0.104	0.095	1.541	0.105	0.780	80	421	2238	2511	-3.227	216	2022	234	2277	0
5	1	10	"yafK"	"STM0312"	2100	45480	100	908	927	87	740	740	45	97	96	0	913	995	427	138	144	57	100	100	0	0.217	0.218	0.214	0.219	1.503	0.206	0.714	80	432	943	1044	-2.206	168	775	187	857	0
5	2	10	"proB"	"STM0321"	2270	45490	100	874	902	153	694	695	47	96	88	0	2011	2346	1627	135	177	170	100	100	0	0.096	0.094	0.094	0.096	1.463	0.088	0.774	80	479	2056	2419	-3.382	180	1876	208	2211	0
5	3	10	""	"STM0327"	2450	45470	90	684	688	41	649	649	41	40	13	0	802	874	402	122	131	41	100	100	0	0.051	0.052	0.059	0.060	2.228	0.032	0.075	52	344	715	791	-4.280	35	680	39	752	0
5	4	10	""	"STM0332"	2620	45470	70	638	638	48	613	614	40	40	9	0	386	411	140	118	119	20	100	100	0	0.093	0.085	0.134	0.135	2.301	0.052	0.030	32	230	293	318	-3.422	25	268	25	293	0
5	5	10	""	"STM1047"	2790	45470	100	594	599	36	584	586	39	23	2	0	305	324	154	115	118	25	97	92	0	0.053	0.072	0.182	0.151	3.209	0.054	0.021	80	422	200	224	-4.248	10	190	15	209	-50
5	6	10	"pepN"	"STM1057"	2980	45470	110	617	617	38	564	565	38	63	26	0	384	402	136	111	118	37	100	100	0	0.194	0.182	0.190	0.166	2.315	0.164	0.247	80	408	326	344	-2.365	53	273	53	291	0
5	7	10	"yeaO"	"STM1277"	3140	45480	120	943	974	258	547	549	40	100	100	0	1060	1135	619	105	112	48	100	100	0	0.415	0.415	0.423	0.413	1.295	0.395	0.850	120	433	1351	1457	-1.270	396	955	427	1030	0
5	8	10	"mipA"	"STM1286"	3310	45470	110	881	918	153	532	533	40	100	100	0	737	789	273	101	112	51	100	100	0	0.549	0.561	0.551	0.560	1.315	0.552	0.836	80	446	985	1074	-0.866	349	636	386	688	0
5	9	10	"gapA"	"STM1290"	3490	45470	110	674	720	228	512	515	38	96	88	0	268	309	182	97	105	53	100	86	0	0.947	0.981	0.954	0.863	1.820	1.155	0.841	80	420	333	420	-0.078	162	171	208	212	0
5	10	10	"topB"	"STM1298"	3660	45480	110	672	700	114	500	503	40	100	95	0	618	757	390	97	104	50	100	100	0	0.330	0.303	0.293	0.302	1.476	0.284	0.805	80	446	693	860	-1.599	172	521	200	660	0
5	11	10	"astB"	"STM1306"	3850	45470	100	556	561	53	495	500	45	60	27	0	854	1177	823	95	104	51	100	100	0	0.080	0.061	0.060	0.066	2.276	0.051	0.435	80	411	820	1148	-3.637	61	759	66	1082	0
5	12	10	"celF"	"STM1316"	4020	45470	110	1478	1515	301	498	502	46	100	100	0	3337	3317	950	96	114	74	100	100	0	0.302	0.316	0.310	0.316	1.210	0.314	0.959	80	402	4221	4238	-1.726	980	3241	1017	3221	0
5	13	10	"rfbX"	"STM2088"	4180	45470	110	1058	1020	285	496	496	39	98	98	0	5002	4736	2551	95	103	46	100	100	0	0.115	0.113	0.113	0.113	1.293	0.110	0.935	80	396	5469	5165	-3.126	562	4907	524	4641	0
5	14	10	"rfbB"	"STM2097"	4360	45470	130	1719	2032	1803	487	488	39	100	100	0	2600	2919	2395	91	101	49	100	100	0	0.491	0.546	0.513	0.519	1.237	0.639	0.867	120	466	3741	4373	-1.026	1232	2509	1545	2828	0
5	15	10	"wcaD"	"STM2112"	4520	45470	100	604	605	57	482	485	42	93	76	0	1517	1595	771	90	104	58	100	100	0	0.085	0.082	0.086	0.085	1.625	0.071	0.529	80	373	1549	1628	-3.548	122	1427	123	1505	0
5	16	10	"wza"	"STM2118"	4710	45470	110	587	589	74	484	486	41	80	58	0	1949	2187	839	90	110	85	100	100	0	0.055	0.050	0.053	0.047	1.693	0.051	0.541	80	458	1962	2202	-4.174	103	1859	105	2097	0
5	17	10	"yegD"	"STM2125"	4890	45470	110	893	891	128	489	492	55	100	100	0	1763	1803	465	88	99	63	100	100	0	0.241	0.234	0.240	0.232	1.275	0.232	0.892	80	480	2079	2117	-2.052	404	1675	402	1715	0
5	18	10	""	"STM2135"	5060	45470	90	554	564	65	481	487	59	61	17	0	514	658	489	88	90	23	100	100	0	0.171	0.146	0.153	0.156	1.923	0.104	0.183	52	338	499	653	-2.545	73	426	83	570	0
5	19	10	""	"STM4057"	5250	45470	120	597	602	79	494	501	46	84	57	0	1358	1416	637	86	90	28	100	100	0	0.081	0.081	0.078	0.079	1.781	0.076	0.503	120	464	1375	1438	-3.626	103	1272	108	1330	0
5	20	10	""	"STM4066"	5410	45470	110	612	631	96	500	506	54	86	52	0	2210	2414	998	86	93	34	100	100	0	0.053	0.056	0.055	0.050	1.715	0.058	0.180	80	385	2236	2459	-4.245	112	2124	131	2328	0
5	21	10	"ydeZ"	"STM4076"	5580	45470	110	597	626	116	504	507	47	77	48	0	1923	2335	1455	86	92	32	100	100	0	0.051	0.054	0.051	0.047	1.709	0.057	0.631	80	398	1930	2371	-4.304	93	1837	122	2249	0
5	22	10	"glpX"	"STM4085"	5750	45480	120	839	829	129	500	505	47	96	95	0	2398	2410	894	85	89	26	100	100	0	0.147	0.142	0.146	0.139	1.524	0.131	0.836	120	433	2652	2654	-2.770	339	2313	329	2325	0
5	23	10	"menA"	"STM4090"	5930	45470	100	706	727	100	504	524	162	77	12	0	1147	1222	524	83	86	23	100	100	0	0.190	0.196	0.188	0.194	1.457	0.180	0.617	80	369	1266	1362	-2.397	202	1064	223	1139	0
5	24	10	"metB"	"STM4100"	6090	45480	70	608	620	65	519	542	203	9	0	0	410	446	156	85	90	29	100	100	0	0.274	0.280	0.294	0.241	1.845	4.497	0.033	32	231	414	462	-1.869	89	325	101	361	0
5	1	11	""	"STM2986"	2100	45650	100	974	981	79	735	737	46	98	98	0	3281	3344	726	139	145	53	100	100	0	0.076	0.077	0.077	0.074	1.330	0.076	0.814	80	464	3381	3451	-3.717	239	3142	246	3205	0
5	2	11	"recD"	"STM2993"	2290	45670	50	923	929	115	702	708	57	100	83	0	1736	2462	1919	164	305	327	100	100	0	0.141	0.099	0.107	0.106	1.390	0.079	0.731	12	104	1793	2525	-2.830	221	1572	227	2298	0
5	3	11	"ygdQ"	"STM3006"	2450	45650	120	1074	1132	270	652	656	52	100	99	0	3739	4040	1913	125	158	158	100	100	0	0.117	0.123	0.119	0.122	1.269	0.124	0.930	120	547	4036	4395	-3.098	422	3614	480	3915	0
5	4	11	"araE"	"STM3016"	2630	45640	110	734	741	69	616	632	249	3	0	0	2058	2216	764	117	125	40	100	100	0	0.061	0.060	0.060	0.055	1.542	0.060	0.032	80	478	2059	2224	-4.040	118	1941	125	2099	0
5	5	11	"yohM"	"STM3024"	2800	45640	90	1169	1171	203	593	593	44	100	100	0	2350	2523	907	115	129	52	100	100	0	0.258	0.240	0.244	0.237	1.216	0.235	0.928	52	327	2811	2986	-1.956	576	2235	578	2408	0
5	6	11	"stdA"	"STM3029"	2970	45640	120	645	652	58	569	573	41	76	43	0	4200	4209	1619	109	115	34	100	100	0	0.019	0.020	0.021	0.021	1.461	0.021	0.543	120	477	4167	4183	-5.750	76	4091	83	4100	0
5	7	11	""	"STM2691"	3140	45640	100	585	588	47	547	551	39	48	18	0	1401	1663	1236	102	105	21	100	100	0	0.029	0.026	0.038	0.038	1.869	0.022	0.216	80	354	1337	1602	-5.095	38	1299	41	1561	0
5	8	11	""	"STM2698"	3320	45650	100	551	553	45	534	537	38	31	11	0	449	478	151	99	102	24	100	100	0	0.049	0.050	0.115	0.101	2.372	0.056	0.065	80	395	367	398	-4.364	17	350	19	379	0
5	9	11	""	"STM2705"	3480	45640	110	627	634	71	521	522	39	85	70	0	3151	3398	1227	96	106	62	100	100	0	0.035	0.034	0.034	0.031	1.598	0.035	0.606	80	440	3161	3415	-4.849	106	3055	113	3302	0
5	10	11	"yjfY"	"STM4389"	3660	45650	110	572	576	58	505	507	38	71	45	0	523	542	340	94	102	59	100	98	0	0.156	0.158	0.161	0.147	2.135	0.144	0.409	80	474	496	519	-2.679	67	429	71	448	0
5	11	11	"thrL"	"STM0001"	3850	45650	80	526	523	41	506	511	46	23	3	0	202	213	57	92	95	19	100	98	0	0.182	0.140	0.327	0.332	2.071	0.209	0.026	52	290	130	138	-2.459	20	110	17	121	0
5	12	11	""	"STM0270"	4000	45650	100	923	966	256	505	512	49	100	97	0	3537	3941	2289	95	115	79	100	100	0	0.121	0.120	0.119	0.117	1.382	0.114	0.902	80	414	3860	4307	-3.042	418	3442	461	3846	0
5	13	11	""	"STM0538"	4200	45650	100	570	576	83	504	506	45	58	32	0	666	703	398	93	106	58	98	97	0	0.115	0.118	0.115	0.107	2.395	0.117	0.339	80	393	639	682	-3.118	66	573	72	610	0
5	14	11	""	"STM0554"	4360	45650	120	895	911	174	488	491	37	100	100	0	1180	1199	486	89	91	21	100	100	0	0.373	0.381	0.394	0.384	1.261	0.363	0.888	120	439	1498	1533	-1.423	407	1091	423	1110	0
5	15	11	""	"STM0567"	4530	45640	110	796	852	219	487	490	42	100	100	0	2114	2405	1109	88	96	42	100	100	0	0.153	0.158	0.151	0.151	1.268	0.165	0.909	80	420	2335	2682	-2.713	309	2026	365	2317	0
5	16	11	""	"STM0575"	4700	45650	110	740	740	91	491	491	35	100	100	0	3355	3284	866	88	106	82	100	100	0	0.076	0.078	0.077	0.076	1.261	0.080	0.883	80	439	3516	3445	-3.714	249	3267	249	3196	0
5	17	11	""	"STM0580"	4880	45650	100	709	727	100	493	494	36	100	100	0	1011	1116	424	88	105	81	100	100	0	0.234	0.228	0.227	0.226	1.285	0.223	0.861	80	389	1139	1262	-2.095	216	923	234	1028	0
5	18	11	"ybdZ"	"STM0587"	5060	45650	130	1196	1207	172	491	495	39	100	100	0	611	617	121	87	90	25	100	100	0	1.345	1.351	1.342	1.347	1.179	1.363	0.948	120	498	1229	1246	0.428	705	524	716	530	0
5	19	11	""	"STM2244"	5230	45660	130	675	713	184	519	531	69	92	65	0	212	301	329	84	85	18	85	75	0	1.219	0.894	0.959	1.283	3.021	0.622	0.614	120	433	284	411	0.285	156	128	194	217	0
5	20	11	"yegT"	"STM2142"	5400	45640	110	597	608	63	525	538	70	51	11	0	486	541	247	83	87	27	100	100	0	0.179	0.181	0.187	0.172	1.945	0.118	0.141	80	413	475	541	-2.485	72	403	83	458	0
5	21	11	"yehU"	"STM2159"	5570	45640	80	608	616	92	501	505	47	78	61	0	977	966	373	88	95	33	100	100	0	0.120	0.131	0.119	0.110	1.957	0.144	0.608	52	293	996	993	-3.055	107	889	115	878	0
5	22	11	"yohC"	"STM2169"	5760	45650	130	728	778	210	503	508	49	98	95	0	3081	3408	2316	85	89	25	100	100	0	0.075	0.083	0.082	0.081	1.458	0.082	0.850	120	472	3221	3598	-3.735	225	2996	275	3323	0
5	23	11	"yohI"	"STM2174"	5930	45650	120	857	884	196	503	511	133	98	84	0	3224	3295	1434	82	84	18	100	100	0	0.113	0.119	0.113	0.116	1.262	0.120	0.916	120	421	3496	3594	-3.150	354	3142	381	3213	0
5	24	11	"yfhD"	"STM2567"	6100	45650	100	865	1008	505	512	519	94	100	87	0	1848	2309	1974	82	87	28	100	100	0	0.200	0.223	0.218	0.214	1.362	0.230	0.830	80	420	2119	2723	-2.323	353	1766	496	2227	0
5	1	12	"Ctrl-10buffer"	"Ctrl-10buffer"	2090	45820	100	736	743	59	741	744	56	12	3	0	145	161	49	141	142	26	28	18	0	-1.250	0.100	1.500	1.446	5.105	10.547	0.013	80	434	-1	22	Error	-5	4	2	20	-50
5	2	12	"Ctrl-Y1buffer"	"Ctrl-Y1buffer"	2270	45820	100	693	693	39	690	693	54	11	0	0	135	134	24	129	132	26	21	0	0	0.500	0.600	1.580	1.719	3.452	20.224	0.007	80	424	9	8	-1.000	3	6	3	5	-50
5	3	12	"Ctrl-Y5buffer"	"Ctrl-Y5buffer"	2440	45820	100	649	650	41	653	652	46	8	0	0	148	168	65	122	123	18	57	41	0	-0.154	-0.065	0.823	0.873	3.421	11.981	0.000	80	360	22	43	Error	-4	26	-3	46	-50
5	4	12	"Ctrl-FtsLbuffer"	"Ctrl-FtsLbuffer"	2610	45820	100	619	620	39	615	633	266	0	0	0	123	122	17	116	120	36	5	0	0	0.571	0.833	2.207	2.132	3.649	19.976	0.378	80	420	11	11	-0.807	4	7	5	6	-50
5	5	12	"Ctrl-dsM13buffer"	"Ctrl-dsM13buffer"	2790	45820	100	589	588	39	595	602	161	0	0	0	115	115	19	111	120	45	1	0	0	-1.500	-1.750	1.955	2.033	3.561	11.954	0.013	80	412	-2	-3	Error	-6	4	-7	4	-50
5	6	12	"Ctrl-CAB25ng/ul"	"Ctrl-CAB25ng/ul"	2960	45820	100	576	572	35	568	570	37	17	1	0	115	116	21	107	108	18	23	10	0	1.000	0.444	1.750	1.972	3.929	95.109	0.000	80	360	16	13	0.000	8	8	4	9	-50
5	7	12	"Ctrl-10buffer"	"Ctrl-10buffer"	3130	45820	100	560	557	40	551	553	37	20	3	0	111	115	25	103	104	19	31	15	0	1.125	0.500	1.923	1.822	4.158	0.017	0.001	80	402	17	18	0.170	9	8	6	12	-50
5	8	12	"Ctrl-Y1buffer"	"Ctrl-Y1buffer"	3310	45820	100	541	540	37	534	535	40	16	6	0	107	111	24	100	100	18	28	16	0	1.000	0.545	1.387	1.438	3.675	10.830	0.018	80	384	14	17	0.000	7	7	6	11	-50
5	9	12	"Ctrl-Y5buffer"	"Ctrl-Y5buffer"	3480	45820	100	526	524	31	521	521	39	11	0	0	102	106	23	96	100	44	8	0	0	0.833	0.300	1.420	1.610	4.659	0.064	0.007	80	388	11	13	-0.263	5	6	3	10	-50
5	10	12	"Ctrl-FtsLbuffer"	"Ctrl-FtsLbuffer"	3660	45820	100	508	505	32	506	508	37	7	0	0	101	105	18	92	93	16	33	15	0	0.222	-0.077	1.333	1.466	3.542	0.003	0.000	80	377	11	12	-2.170	2	9	-1	13	-50
5	11	12	"Ctrl-dsM13buffer"	"Ctrl-dsM13buffer"	3830	45820	100	515	515	37	502	503	38	28	6	0	101	107	25	91	92	15	38	21	0	1.300	0.813	1.429	1.908	3.558	16.412	0.009	80	376	23	29	0.379	13	10	13	16	-50
5	12	12	"Ctrl-CAB200ng/ul"	"Ctrl-CAB200ng/ul"	4000	45820	100	528	533	46	495	497	40	41	13	0	100	101	19	91	96	41	8	0	0	3.667	3.800	3.000	3.398	3.188	7.215	0.112	80	377	42	48	1.874	33	9	38	10	-50
5	13	12	"Ctrl-10buffer"	"Ctrl-10buffer"	4180	45820	100	508	518	61	487	489	38	36	12	0	103	109	28	91	92	16	41	18	0	1.750	1.722	2.400	2.045	3.106	6.346	0.080	80	392	33	49	0.807	21	12	31	18	-50
5	14	12	"Ctrl-Y1buffer"	"Ctrl-Y1buffer"	4350	45820	100	505	514	45	488	492	37	33	15	0	101	104	27	89	94	49	7	2	0	1.417	1.733	1.806	2.014	3.711	6.968	0.041	80	377	29	41	0.503	17	12	26	15	-50
5	15	12	"Ctrl-Y5buffer"	"Ctrl-Y5buffer"	4530	45820	100	503	502	39	492	496	39	26	3	0	94	98	17	88	93	50	1	0	0	1.833	1.000	2.417	2.630	4.118	0.342	0.032	80	388	17	20	0.874	11	6	10	10	-50
5	16	12	"Ctrl-FtsLbuffer"	"Ctrl-FtsLbuffer"	4700	45810	100	508	519	47	489	501	174	1	0	0	97	98	19	88	92	68	1	0	0	2.111	3.000	1.531	1.613	4.840	2.712	0.898	80	378	28	40	1.078	19	9	30	10	-50
5	17	12	"Ctrl-dsM13buffer"	"Ctrl-dsM13buffer"	4870	45810	100	517	521	51	484	483	46	38	10	0	101	102	22	86	87	17	41	17	0	2.200	2.313	2.588	2.861	3.773	7.968	0.061	80	379	48	53	1.138	33	15	37	16	-50
5	18	12	"Ctrl-CAB75ng/ul"	"Ctrl-CAB75ng/ul"	5050	45810	100	545	542	50	485	513	347	0	0	0	100	104	22	84	100	171	0	0	0	3.750	2.850	3.000	2.769	3.553	9.069	0.063	80	406	76	77	1.907	60	16	57	20	-50
5	19	12	"Ctrl-10buffer"	"Ctrl-10buffer"	5220	45810	100	533	531	42	508	525	86	8	0	0	94	99	40	82	84	21	32	11	0	2.083	1.353	1.661	1.809	3.559	14.711	0.031	80	327	37	40	1.059	25	12	23	17	-50
5	20	12	"Ctrl-Y1buffer"	"Ctrl-Y1buffer"	5390	45810	100	541	565	112	523	537	114	12	5	0	96	103	48	84	94	78	3	2	0	1.500	2.211	1.972	2.297	3.792	4.994	0.046	80	402	30	61	0.585	18	12	42	19	-50
5	21	12	"Ctrl-Y5buffer"	"Ctrl-Y5buffer"	5570	45810	100	507	509	46	500	506	107	2	0	0	94	97	24	83	94	75	1	0	0	0.636	0.643	2.083	2.485	2.609	1.547	0.590	80	402	18	23	-0.652	7	11	9	14	-50
5	22	12	"Ctrl-FtsLbuffer"	"Ctrl-FtsLbuffer"	5740	45810	100	526	529	45	503	508	60	20	3	0	92	95	24	84	101	119	0	0	0	2.875	2.364	2.400	2.059	3.477	155.303	0.000	80	404	31	37	1.524	23	8	26	11	-50
5	23	12	"Ctrl-dsM13buffer"	"Ctrl-dsM13buffer"	5920	45810	100	513	519	59	499	502	49	22	8	0	89	94	22	82	127	355	0	0	0	2.000	1.667	3.357	2.982	4.135	14.189	0.023	80	371	21	32	1.000	14	7	20	12	-50
5	24	12	"Ctrl-CABbuffer"	"Ctrl-CABbuffer"	6090	45810	100	518	521	52	496	498	50	26	6	0	91	92	15	81	82	17	32	6	0	2.200	2.273	3.364	2.889	3.232	34.567	0.005	80	424	32	36	1.138	22	10	25	11	-50
5	1	13	"hupA"	"STM4170"	2100	46010	120	1542	1612	527	751	759	138	100	99	0	893	918	445	139	141	24	100	100	0	1.049	1.105	1.084	1.088	1.268	1.141	0.884	120	542	1545	1640	0.069	791	754	861	779	0
5	2	13	"hupA"	"STM4170"	2280	46010	120	1107	1147	512	692	690	50	90	85	0	493	526	436	133	137	33	90	89	0	1.153	1.158	1.191	1.216	1.892	1.183	0.929	120	408	775	848	0.205	415	360	455	393	0
5	3	13	"hilA"	"STM2876"	2450	46000	130	1043	1244	673	651	650	47	100	100	0	5639	7591	6918	125	129	30	100	100	0	0.071	0.079	0.072	0.072	1.280	0.087	0.940	120	465	5906	8059	-3.814	392	5514	593	7466	0
5	4	13	"hilA"	"STM2876"	2610	46000	100	1115	1141	415	623	624	54	98	97	0	3751	3691	1624	121	127	58	100	100	0	0.136	0.145	0.131	0.132	1.425	0.146	0.295	80	344	4122	4088	-2.883	492	3630	518	3570	0
5	5	13	"hilC"	"STM2867"	2790	46000	120	919	968	319	598	600	51	96	90	0	3439	3654	2900	113	121	56	100	100	0	0.097	0.104	0.104	0.100	1.400	0.105	0.937	120	434	3647	3911	-3.373	321	3326	370	3541	0
5	6	13	"hilC"	"STM2867"	2970	45990	120	876	919	243	577	576	37	99	99	0	3384	3743	2553	107	109	26	100	100	0	0.091	0.094	0.091	0.092	1.278	0.092	0.917	120	384	3576	3978	-3.454	299	3277	342	3636	0
5	7	13	"hns"	"STM1751"	3130	46000	120	2183	2302	1012	557	564	55	100	100	0	816	1120	957	103	106	25	100	100	0	2.281	1.716	2.262	2.012	1.536	1.424	0.853	120	443	2339	2762	1.189	1626	713	1745	1017	0
5	8	13	"hns"	"STM1751"	3330	45980	100	1397	1370	258	541	562	123	100	98	0	674	722	338	100	109	51	100	100	0	1.491	1.333	1.484	1.437	1.371	1.282	0.779	80	339	1430	1451	0.577	856	574	829	622	0
5	9	13	"hns"	"STM1751"	3480	45990	130	2279	2331	1058	523	532	101	100	99	0	1387	1579	952	96	100	41	100	100	0	1.360	1.219	1.273	1.246	1.441	1.199	0.870	120	468	3047	3291	0.444	1756	1291	1808	1483	0
5	10	13	"hilD"	"STM2875"	3670	45990	120	1190	1236	439	506	515	84	100	99	0	1352	1461	921	94	96	20	100	100	0	0.544	0.534	0.553	0.537	1.216	0.502	0.934	120	423	1942	2097	-0.879	684	1258	730	1367	0
5	11	13	"hilD"	"STM2875"	3830	45990	120	1008	992	142	498	504	85	100	99	0	949	972	304	93	98	34	100	100	0	0.596	0.562	0.578	0.566	1.218	0.543	0.905	120	406	1366	1373	-0.747	510	856	494	879	0
5	12	13	"stpA"	"STM2799"	4010	45990	120	933	1042	544	488	493	39	100	100	0	513	624	478	91	94	21	100	100	0	1.055	1.039	1.047	1.081	1.284	1.095	0.947	120	410	867	1087	0.077	445	422	554	533	0
5	13	13	"csrA"	"STM2826"	4190	46000	120	695	723	164	480	483	40	96	91	0	489	530	266	91	94	33	100	100	0	0.540	0.554	0.538	0.526	1.654	0.566	0.859	120	389	613	682	-0.888	215	398	243	439	0
5	14	13	"dps"	"STM0831"	4360	45990	110	887	1038	565	480	483	43	100	100	0	1256	1627	1598	90	97	58	100	100	0	0.349	0.363	0.345	0.358	1.231	0.353	0.952	80	365	1573	2095	-1.518	407	1166	558	1537	0
5	15	13	"dps"	"STM0831"	4530	45990	120	796	826	320	481	484	48	95	92	0	1456	1547	1596	90	96	55	100	100	0	0.231	0.237	0.253	0.245	1.446	0.211	0.930	120	439	1681	1802	-2.117	315	1366	345	1457	0
5	16	13	"dps"	"STM0831"	4710	46000	120	743	793	214	480	494	180	63	37	0	1033	1205	755	88	102	84	100	97	0	0.278	0.280	0.280	0.272	1.549	0.374	0.312	120	426	1208	1430	-1.845	263	945	313	1117	0
5	17	13	"oxyR"	"STM4125"	4890	46000	140	884	1239	1023	485	512	310	71	26	0	430	604	553	86	106	157	89	52	0	1.160	1.456	1.238	1.313	1.825	2.117	0.477	156	550	743	1272	0.214	399	344	754	518	0
5	18	13	"oxyR"	"STM4125"	5070	46010	70	785	827	154	506	566	482	18	0	0	303	296	89	90	125	244	37	0	0	1.310	1.558	1.618	1.535	1.424	2.211	0.921	32	210	492	527	0.389	279	213	321	206	0
5	19	13	"fur"	"STM0693"	5230	45990	130	1684	1719	355	501	531	311	99	95	0	1813	1841	573	84	100	157	100	100	0	0.684	0.693	0.688	0.692	1.182	0.684	0.942	120	539	2912	2975	-0.547	1183	1729	1218	1757	0
5	20	13	"fur"	"STM0693"	5390	45990	110	1608	1617	553	502	514	112	100	100	0	1638	1712	953	85	97	77	100	100	0	0.712	0.685	0.702	0.711	1.174	0.638	0.936	80	396	2659	2742	-0.490	1106	1553	1115	1627	0
5	21	13	"envR"	"STM3389"	5570	45990	120	715	770	272	490	495	93	92	60	0	1993	2463	2268	86	97	69	100	100	0	0.118	0.118	0.119	0.115	1.385	0.116	0.894	120	542	2132	2657	-3.083	225	1907	280	2377	0
5	22	13	"envR"	"STM3389"	5770	46010	90	674	678	68	489	505	119	86	11	0	1826	1769	576	88	124	143	100	100	0	0.106	0.112	0.111	0.115	1.416	0.115	0.719	52	322	1923	1870	-3.232	185	1738	189	1681	0
5	23	13	"envR"	"STM3389"	5910	45990	100	931	1021	485	512	946	763	21	5	0	1593	2435	2642	100	324	452	83	67	0	0.281	0.218	0.207	0.243	1.895	0.141	0.167	80	385	1912	2844	-1.833	419	1493	509	2335	-50
5	24	13	"arcB"	"STM3328"	6090	45990	100	1513	1504	460	499	931	874	67	5	0	517	514	191	91	289	443	46	2	0	2.380	2.376	2.505	2.263	1.506	7.972	0.492	80	452	1440	1428	1.251	1014	426	1005	423	-50
5	1	14	""	"STM4191"	2080	46170	100	747	751	40	755	755	51	7	0	0	253	253	47	137	139	23	97	93	0	-0.069	-0.034	0.225	0.235	2.543	5.766	0.016	80	430	108	112	Error	-8	116	-4	116	-50
5	2	14	""	"STM4520"	2260	46160	100	718	716	37	705	704	48	12	1	0	394	380	72	133	138	34	100	100	0	0.050	0.045	0.138	0.113	2.445	0.036	0.010	80	387	274	258	-4.327	13	261	11	247	-50
5	3	14	""	"STM4239"	2430	46160	100	719	716	43	663	664	46	60	15	0	273	280	64	125	132	39	97	87	0	0.378	0.342	0.349	0.342	2.006	0.433	0.250	80	414	204	208	-1.402	56	148	53	155	-50
5	4	14	""	"STM0083"	2630	46160	110	695	697	45	631	634	47	66	22	0	802	798	209	121	127	52	100	100	0	0.094	0.097	0.100	0.095	1.796	0.107	0.281	80	461	745	743	-3.412	64	681	66	677	0
5	5	14	""	"STM0348"	2790	46170	120	686	685	41	603	606	47	80	34	0	745	766	171	112	116	45	100	100	0	0.131	0.125	0.127	0.122	1.675	0.123	0.483	120	508	716	736	-2.931	83	633	82	654	0
5	6	14	""	"STM1007"	2970	46160	120	609	614	40	574	580	101	5	0	0	980	977	286	105	106	22	100	100	0	0.040	0.046	0.060	0.054	1.991	0.041	0.170	120	482	910	912	-4.644	35	875	40	872	0
5	7	14	"purM"	"STM2499"	3140	46170	110	633	747	347	556	557	38	80	50	0	464	1114	1916	99	101	20	100	100	0	0.211	0.188	0.195	0.195	1.937	0.174	0.874	80	422	442	1206	-2.245	77	365	191	1015	0
5	8	14	"adhE"	"STM1749"	3310	46160	130	917	943	208	542	555	96	97	93	0	2320	2586	1394	97	103	40	100	100	0	0.169	0.161	0.164	0.158	1.405	0.148	0.729	120	602	2598	2890	-2.568	375	2223	401	2489	0
5	9	14	"envZ"	"STM3501"	3480	46160	100	559	579	75	518	522	41	48	26	0	231	445	640	95	98	24	98	95	0	0.301	0.174	0.260	0.270	2.754	0.103	0.456	80	410	177	411	-1.730	41	136	61	350	-50
5	10	14	"katG"	"STM4106"	3670	46160	110	546	611	184	509	515	80	26	16	0	379	982	1617	94	97	25	100	100	0	0.130	0.115	0.126	0.131	2.531	0.107	0.477	80	472	322	990	-2.945	37	285	102	888	0
5	11	14	"traT"	"PSLT103"	3830	46170	110	947	1318	1023	501	508	82	100	100	0	1308	2293	2835	93	99	34	100	100	0	0.367	0.371	0.355	0.373	1.370	0.341	0.846	80	458	1661	3017	-1.446	446	1215	817	2200	0
5	12	14	"yjiS"	"STM4521"	4010	46160	120	573	575	55	489	492	43	79	45	0	817	857	270	91	96	31	100	100	0	0.116	0.112	0.119	0.106	1.639	0.112	0.533	120	501	810	852	-3.112	84	726	86	766	0
5	13	14	"yejG"	"STM2220"	4180	46160	130	1672	1643	482	482	486	59	100	100	0	684	702	326	90	95	64	100	99	0	2.003	1.897	1.933	1.972	1.256	1.851	0.914	120	506	1784	1773	1.002	1190	594	1161	612	0
5	14	14	""	"STM2239"	4350	46160	120	661	690	152	478	482	60	98	87	0	2217	2292	962	91	95	65	100	100	0	0.086	0.096	0.089	0.089	1.324	0.108	0.755	120	488	2309	2413	-3.538	183	2126	212	2201	0
5	15	14	"dld"	"STM2167"	4530	46170	130	1107	1097	441	479	479	41	97	95	0	5618	5921	4570	88	91	31	100	100	0	0.114	0.106	0.111	0.112	1.441	0.098	0.901	120	590	6158	6451	-3.138	628	5530	618	5833	0
5	16	14	"citT"	"STM0618"	4700	46160	110	1024	1124	389	484	490	79	100	100	0	4023	4688	2564	87	98	58	100	100	0	0.137	0.139	0.139	0.136	1.198	0.140	0.900	80	421	4476	5241	-2.866	540	3936	640	4601	0
5	17	14	""	"STM2504"	4880	46170	120	561	579	103	489	497	77	45	10	0	400	458	309	86	93	46	100	96	0	0.229	0.242	0.246	0.223	2.021	0.272	0.588	120	499	386	462	-2.125	72	314	90	372	0
5	18	14	"EMPTY"	"EMPTY"	5040	46160	100	516	520	43	495	504	77	10	0	0	101	104	27	84	85	16	50	28	0	1.235	1.250	1.454	1.903	3.802	5.751	0.066	80	389	38	45	0.305	21	17	25	20	-75
5	19	14	"EMPTY"	"EMPTY"	5210	46160	100	505	510	51	499	506	73	10	1	0	92	97	22	84	87	33	15	2	0	0.750	0.846	2.202	2.118	2.637	26.361	0.023	80	423	14	24	-0.415	6	8	11	13	-75
5	20	14	"EMPTY"	"EMPTY"	5390	46160	100	510	510	46	502	509	52	15	3	0	88	92	20	84	88	35	10	0	0	2.000	1.000	2.333	3.002	4.018	7.362	0.048	80	440	12	16	1.000	8	4	8	8	-75
5	21	14	"EMPTY"	"EMPTY"	5560	46160	100	507	506	33	500	504	44	11	2	0	86	90	19	82	83	16	20	10	0	1.750	0.750	2.321	1.615	4.236	0.028	0.002	80	409	11	14	0.807	7	4	6	8	-75
5	22	14	"EMPTY"	"EMPTY"	5730	46160	100	517	516	35	497	504	66	11	0	0	94	98	23	83	87	30	22	5	0	1.818	1.267	1.860	1.757	3.987	12.038	0.017	80	435	31	34	0.862	20	11	19	15	-75
5	23	14	"EMPTY"	"EMPTY"	5910	46160	100	1419	1460	611	530	1076	844	55	10	0	504	490	224	95	302	325	70	7	0	2.174	2.354	2.372	2.184	1.631	2.704	0.909	80	437	1298	1325	1.120	889	409	930	395	-75
5	24	14	"EMPTY"	"EMPTY"	6080	46160	100	634	1178	880	527	1131	950	32	13	0	434	478	277	94	315	355	47	15	0	0.315	1.695	1.172	0.736	4.249	2.467	0.581	80	472	447	1035	-1.668	107	340	651	384	-75
6	1	1	"infC"	"STM1334"	6630	43910	130	7665	7826	1925	525	530	42	100	100	0	432	438	96	83	84	15	100	100	0	20.458	20.566	20.791	20.711	1.229	21.350	0.919	120	684	7489	7656	4.355	7140	349	7301	355	0
6	2	1	"katE"	"STM1318"	6800	43900	120	1849	1899	503	530	532	44	99	98	0	1076	1144	574	83	84	16	100	100	0	1.328	1.290	1.302	1.404	1.586	1.194	0.880	120	512	2312	2430	0.410	1319	993	1369	1061	0
6	3	1	"ydgP"	"STM1455"	6980	43900	120	1136	1158	281	532	534	44	99	98	0	2645	2716	1162	82	84	16	100	100	0	0.236	0.238	0.233	0.233	1.427	0.227	0.884	120	490	3167	3260	-2.085	604	2563	626	2634	0
6	4	1	""	"STM3530"	7150	43900	130	711	744	139	531	533	49	96	85	0	1594	1618	605	83	94	169	98	97	0	0.119	0.139	0.132	0.127	1.599	0.144	0.737	120	577	1691	1748	-3.069	180	1511	213	1535	0
6	5	1	"srfB"	"STM1594"	7320	43890	110	1056	1147	418	526	527	43	100	100	0	2852	3451	2045	82	94	187	100	100	0	0.191	0.184	0.181	0.184	1.288	0.162	0.804	80	470	3300	3990	-2.386	530	2770	621	3369	0
6	6	1	""	"STM2503"	7500	43890	120	808	830	125	528	529	41	97	96	0	3099	3245	1252	83	83	15	100	100	0	0.093	0.096	0.096	0.095	1.491	0.089	0.828	120	558	3296	3464	-3.429	280	3016	302	3162	0
6	7	1	"dcuB"	"STM4301"	7680	43900	120	724	809	241	536	537	53	91	72	0	2687	4531	3721	83	84	20	100	100	0	0.072	0.061	0.062	0.060	1.572	0.061	0.914	120	479	2792	4721	-3.792	188	2604	273	4448	0
6	8	1	"yacL"	"STM0160"	7840	43900	120	750	779	147	536	537	46	98	95	0	2172	2389	1533	84	86	22	100	100	0	0.102	0.105	0.107	0.106	1.372	0.096	0.813	120	498	2302	2548	-3.286	214	2088	243	2305	0
6	9	1	"polA"	"STM3999"	8040	43900	120	630	640	74	543	550	57	70	33	0	971	1037	411	84	94	41	99	99	0	0.098	0.102	0.097	0.091	1.904	0.107	0.524	120	486	974	1050	-3.350	87	887	97	953	0
6	10	1	"rsmC"	"STM4556"	8180	43890	110	776	811	184	532	539	60	100	86	0	611	653	279	82	86	42	100	100	0	0.461	0.489	0.455	0.455	1.572	0.485	0.677	80	408	773	850	-1.116	244	529	279	571	0
6	11	1	"exbD"	"STM3158"	8370	43890	120	1586	1567	314	538	542	60	100	100	0	1779	1720	548	83	122	704	93	67	0	0.618	0.629	0.619	0.631	1.276	0.616	0.949	120	561	2744	2666	-0.694	1048	1696	1029	1637	0
6	12	1	"hisD"	"STM2072"	8550	43890	120	1656	1607	596	546	549	64	99	98	0	2352	2224	1391	84	85	15	99	99	0	0.489	0.496	0.497	0.536	1.553	0.462	0.924	120	507	3378	3201	-1.031	1110	2268	1061	2140	0
6	13	1	""	"STM3944"	8720	43890	130	1146	1302	631	540	550	154	98	96	0	3387	3597	1388	85	110	474	99	98	0	0.184	0.217	0.186	0.194	1.423	0.249	0.795	120	551	3908	4274	-2.446	606	3302	762	3512	0
6	14	1	""	"STM3940"	8890	43900	130	1657	1772	459	536	535	43	100	100	0	9091	9719	3259	88	89	22	100	100	0	0.125	0.128	0.128	0.131	1.384	0.127	0.948	120	537	10124	10867	-3.006	1121	9003	1236	9631	0
6	15	1	"hemX"	"STM3936"	9060	43900	120	1736	1874	693	534	536	55	100	100	0	6884	7162	2311	87	88	23	100	100	0	0.177	0.189	0.175	0.184	1.306	0.197	0.895	120	502	7999	8415	-2.499	1202	6797	1340	7075	0
6	16	1	""	"STM3927"	9240	43890	120	1419	1539	529	537	536	67	99	99	0	6214	6574	1963	86	87	16	100	100	0	0.144	0.154	0.145	0.147	1.403	0.160	0.859	120	498	7010	7490	-2.797	882	6128	1002	6488	0
6	17	1	"rffH"	"STM3923"	9410	43900	130	1041	1154	474	552	554	67	100	100	0	2339	2484	789	87	88	17	100	100	0	0.217	0.251	0.221	0.228	1.465	0.286	0.763	120	536	2741	2999	-2.203	489	2252	602	2397	0
6	18	1	"wzzE"	"STM3919"	9600	43890	120	4353	4611	1560	545	551	57	100	99	0	9081	10012	4057	86	88	19	100	100	0	0.423	0.410	0.421	0.403	1.339	0.394	0.943	120	520	12803	13992	-1.240	3808	8995	4066	9926	0
6	19	1	""	"STM4432"	9770	43900	120	1141	1145	245	534	537	52	98	98	0	1846	1802	700	87	90	26	100	98	0	0.345	0.356	0.351	0.378	1.576	0.337	0.892	120	510	2366	2326	-1.535	607	1759	611	1715	0
6	20	1	""	"STM4436"	9940	43890	110	939	950	201	539	541	52	98	97	0	2202	2626	1184	84	88	26	100	100	0	0.189	0.162	0.155	0.157	1.351	0.153	0.838	80	471	2518	2953	-2.405	400	2118	411	2542	0
6	21	1	""	"STM4445"	10120	43900	110	625	621	57	539	541	62	58	22	0	789	855	227	87	96	48	100	100	0	0.123	0.107	0.108	0.096	2.057	0.089	0.203	80	531	788	850	-3.029	86	702	82	768	0
6	22	1	"treB"	"STM4454"	10310	43900	90	577	586	61	535	541	56	32	13	0	497	515	145	90	112	69	100	100	0	0.103	0.120	0.128	0.120	1.999	0.141	0.110	52	377	449	476	-3.277	42	407	51	425	0
6	23	1	"idnT"	"STM4482"	10480	43920	70	604	613	64	540	532	81	40	9	0	516	559	181	94	132	90	100	100	0	0.152	0.157	0.171	0.172	2.002	0.150	0.168	32	227	486	538	-2.721	64	422	73	465	0
6	24	1	"yjgB"	"STM4486"	10640	43890	90	766	863	325	539	534	79	98	76	0	555	684	550	87	95	33	100	100	0	0.485	0.543	0.494	0.504	1.935	0.450	0.407	52	379	695	921	-1.044	227	468	324	597	0
6	1	2	"zraP"	"STM4172"	6630	44070	110	920	954	194	525	534	71	100	98	0	868	1003	400	83	87	42	100	100	0	0.503	0.466	0.459	0.458	1.232	0.459	0.904	80	461	1180	1349	-0.991	395	785	429	920	0
6	2	2	"purH"	"STM4176"	6810	44070	110	787	835	240	530	533	47	98	96	0	1010	1237	876	83	86	21	100	100	0	0.277	0.264	0.266	0.263	1.444	0.245	0.851	80	378	1184	1459	-1.851	257	927	305	1154	0
6	3	2	"livK"	"STM3564"	6980	44070	120	703	715	108	530	530	43	90	80	0	1463	1601	752	83	86	19	99	99	0	0.125	0.122	0.121	0.120	1.534	0.121	0.783	120	401	1553	1703	-2.996	173	1380	185	1518	0
6	4	2	"yihR"	"STM4020"	7150	44070	110	730	755	127	531	533	47	100	95	0	1591	1714	657	85	85	15	100	100	0	0.132	0.138	0.135	0.131	1.388	0.140	0.777	80	393	1705	1853	-2.920	199	1506	224	1629	0
6	5	2	"yhiQ"	"STM3593"	7330	44070	100	661	685	103	525	527	47	90	76	0	1031	1160	630	83	85	15	100	100	0	0.143	0.149	0.146	0.142	1.682	0.146	0.704	80	389	1084	1237	-2.801	136	948	160	1077	0
6	6	2	"atpE"	"STM3870"	7500	44070	110	830	856	117	521	527	88	100	98	0	910	960	270	83	84	14	100	100	0	0.374	0.382	0.381	0.377	1.241	0.387	0.698	80	393	1136	1212	-1.420	309	827	335	877	0
6	7	2	"ratB"	"STM2514"	7670	44070	120	927	926	147	519	525	88	99	94	0	3293	3235	1149	84	86	28	100	100	0	0.127	0.129	0.129	0.132	1.341	0.125	0.910	120	406	3617	3558	-2.975	408	3209	407	3151	0
6	8	2	"invG"	"STM2898"	7850	44070	100	767	787	155	524	530	46	98	93	0	2685	2669	718	85	88	24	100	100	0	0.093	0.102	0.095	0.094	1.548	0.095	0.616	80	305	2843	2847	-3.419	243	2600	263	2584	0
6	9	2	"sitA"	"STM2861"	7980	44050	90	1537	1634	501	564	592	195	100	100	0	1276	1362	641	92	115	59	100	100	0	0.822	0.843	0.834	0.851	1.234	0.819	0.908	52	268	2157	2340	-0.283	973	1184	1070	1270	0
6	10	2	"leuO"	"STM0115"	8160	44060	120	811	829	144	562	586	152	84	26	0	2641	2622	1161	86	107	95	99	99	0	0.097	0.105	0.102	0.107	1.574	0.095	0.368	120	497	2804	2803	-3.359	249	2555	267	2536	0
6	11	2	"bcfE"	"STM0025"	8370	44060	110	716	719	78	535	540	76	93	63	0	3206	3304	936	85	103	145	100	100	0	0.058	0.057	0.054	0.054	1.540	0.054	0.673	80	452	3302	3403	-4.108	181	3121	184	3219	0
6	12	2	"dsbA"	"STM3997"	8540	44060	110	1059	1096	210	540	546	71	100	100	0	2794	3037	1230	85	87	18	100	100	0	0.192	0.188	0.186	0.188	1.206	0.181	0.827	80	413	3228	3508	-2.384	519	2709	556	2952	0
6	13	2	"orf7"	"PSLT012"	8720	44070	120	2121	2090	372	539	543	59	99	99	0	2147	2366	2131	86	90	25	99	99	0	0.768	0.680	0.770	0.810	1.735	0.037	0.055	120	417	3643	3831	-0.382	1582	2061	1551	2280	0
6	14	2	"ppk"	"STM2501"	8880	44070	110	1357	1432	318	531	533	44	100	100	0	6395	6787	1932	89	97	47	100	100	0	0.131	0.135	0.135	0.133	1.217	0.126	0.905	80	376	7132	7599	-2.933	826	6306	901	6698	0
6	15	2	""	"STM4257"	9060	44060	110	1031	1111	254	527	526	45	100	100	0	17424	21847	11467	89	98	48	100	100	0	0.029	0.027	0.028	0.028	1.220	0.025	0.905	80	389	17839	22342	-5.104	504	17335	584	21758	0
6	16	2	""	"STM4261"	9240	44070	120	705	712	92	524	528	57	98	79	0	3907	4176	1562	88	90	22	100	100	0	0.047	0.046	0.046	0.046	1.734	0.043	0.703	120	408	4000	4276	-4.399	181	3819	188	4088	0
6	17	2	""	"STM4261"	9410	44070	120	957	959	165	534	542	55	95	95	0	4904	4851	1444	87	88	17	100	100	0	0.088	0.089	0.090	0.089	1.298	0.087	0.829	120	382	5240	5189	-3.509	423	4817	425	4764	0
6	18	2	""	"STM4262"	9580	44070	120	1613	1845	747	538	545	55	98	98	0	18786	23867	14298	87	88	17	100	100	0	0.057	0.055	0.058	0.057	1.461	0.052	0.919	120	450	19774	25087	-4.121	1075	18699	1307	23780	0
6	19	2	"livG"	"STM3561"	9760	44070	110	695	704	81	540	545	51	95	80	0	1731	1913	693	87	89	18	100	100	0	0.094	0.090	0.091	0.086	1.514	0.087	0.654	80	378	1799	1990	-3.407	155	1644	164	1826	0
6	20	2	"flgD"	"STM1176"	9930	44070	120	706	730	120	547	551	54	96	71	0	2905	3349	1685	86	91	27	100	100	0	0.056	0.056	0.049	0.055	1.805	0.054	0.700	120	419	2978	3446	-4.148	159	2819	183	3263	0
6	21	2	"brnQ"	"STM0399"	10100	44070	110	869	855	105	544	547	63	100	93	0	626	655	211	87	89	19	100	100	0	0.603	0.548	0.554	0.545	1.345	0.492	0.803	80	395	864	879	-0.730	325	539	311	568	0
6	22	2	"ssaM"	"STM1413"	10280	44070	120	653	683	133	547	554	106	50	10	0	652	767	539	88	95	41	97	96	0	0.188	0.200	0.188	0.180	1.933	0.187	0.473	120	478	670	815	-2.412	106	564	136	679	0
6	23	2	"proY"	"STM0400"	10450	44070	110	847	847	79	539	544	115	100	81	0	2153	2191	443	87	92	32	100	100	0	0.149	0.146	0.150	0.144	1.342	0.133	0.519	80	405	2374	2412	-2.746	308	2066	308	2104	0
6	24	2	"malM"	"STM4232"	10630	44070	120	856	859	122	533	530	68	97	92	0	3716	3535	1279	86	91	28	100	99	0	0.089	0.095	0.092	0.100	1.609	0.089	0.802	120	579	3953	3775	-3.490	323	3630	326	3449	0
6	1	3	"nrdB"	"STM2278"	6620	44240	110	698	717	98	531	530	40	100	96	0	2209	2376	703	84	85	17	100	100	0	0.079	0.081	0.076	0.076	1.429	0.078	0.741	80	491	2292	2478	-3.670	167	2125	186	2292	0
6	2	3	"nrdF"	"STM2808"	6800	44240	120	1105	1094	156	528	529	42	100	99	0	2755	2782	841	83	87	22	100	100	0	0.216	0.210	0.212	0.215	1.612	0.196	0.873	120	481	3249	3265	-2.211	577	2672	566	2699	0
6	3	3	"sipD"	"STM2883"	6970	44240	110	1076	1113	185	524	525	42	100	100	0	3673	3720	950	84	87	21	100	100	0	0.154	0.162	0.160	0.160	1.185	0.159	0.901	80	378	4141	4225	-2.701	552	3589	589	3636	0
6	4	3	"invI"	"STM2893"	7140	44250	120	831	854	159	527	531	43	100	97	0	3292	3418	1674	85	85	15	100	100	0	0.095	0.098	0.096	0.103	1.616	0.092	0.863	120	448	3511	3660	-3.399	304	3207	327	3333	0
6	5	3	"msgA"	"STM1241"	7320	44240	120	993	998	188	526	528	42	99	99	0	1454	1439	501	83	84	14	100	99	0	0.341	0.348	0.343	0.365	1.546	0.343	0.905	120	441	1838	1828	-1.554	467	1371	472	1356	0
6	6	3	"eutJ"	"STM2462"	7490	44250	120	656	668	114	518	524	85	72	33	0	1565	1543	620	83	84	15	100	99	0	0.093	0.103	0.099	0.100	2.013	0.102	0.376	120	430	1620	1610	-3.425	138	1482	150	1460	0
6	7	3	"rfaZ"	"STM3715"	7660	44230	110	739	758	107	507	516	90	98	77	0	3842	4247	1385	84	89	35	100	100	0	0.062	0.060	0.060	0.058	1.302	0.058	0.800	80	390	3990	4414	-4.018	232	3758	251	4163	0
6	8	3	"pncB"	"STM1004"	7840	44240	120	1532	1563	577	516	519	43	98	97	0	2095	2069	780	85	90	34	100	99	0	0.505	0.528	0.518	0.518	1.667	0.587	0.696	120	459	3026	3031	-0.984	1016	2010	1047	1984	0
6	9	3	"pepT"	"STM1227"	8010	44230	110	947	1036	388	580	600	157	87	57	0	2632	3408	2380	86	93	35	100	100	0	0.144	0.137	0.139	0.129	1.475	0.141	0.799	80	464	2913	3778	-2.794	367	2546	456	3322	0
6	10	3	"hlpA"	"STM0225"	8190	44240	110	1605	1589	390	589	599	74	100	100	0	1820	1853	782	84	87	26	100	100	0	0.585	0.565	0.576	0.571	1.257	0.547	0.907	80	437	2752	2769	-0.773	1016	1736	1000	1769	0
6	11	3	"hemF"	"STM2451"	8360	44240	110	1072	1079	183	537	542	62	100	100	0	2849	3074	861	84	101	145	100	100	0	0.193	0.181	0.179	0.178	1.202	0.179	0.880	80	447	3300	3532	-2.370	535	2765	542	2990	0
6	12	3	"fliM"	"STM1976"	8540	44240	110	781	804	114	534	538	65	100	97	0	3134	3311	928	85	95	120	100	100	0	0.081	0.084	0.079	0.082	1.453	0.074	0.671	80	427	3296	3496	-3.626	247	3049	270	3226	0
6	13	3	"yfeL"	"STM2439"	8710	44250	120	1219	1244	210	535	546	92	99	99	0	4774	4621	1454	85	95	74	99	99	0	0.146	0.156	0.152	0.164	1.730	0.146	0.856	120	406	5373	5245	-2.777	684	4689	709	4536	0
6	14	3	""	"STM1013"	8880	44250	120	1280	1330	431	531	537	60	100	100	0	3052	3062	1475	86	90	33	99	99	0	0.253	0.268	0.254	0.286	1.782	0.261	0.892	120	407	3715	3775	-1.985	749	2966	799	2976	0
6	15	3	""	"STM1017"	9050	44240	120	1058	1039	245	529	532	50	95	93	0	3904	3742	1396	89	101	73	98	97	0	0.139	0.140	0.138	0.141	1.644	0.137	0.873	120	453	4344	4163	-2.850	529	3815	510	3653	0
6	16	3	""	"STM2300"	9230	44250	120	1094	1170	325	531	539	54	100	100	0	7738	8134	3577	89	97	66	100	100	0	0.074	0.079	0.075	0.081	1.630	0.076	0.858	120	427	8212	8684	-3.764	563	7649	639	8045	0
6	17	3	"orf48"	"STM1379"	9400	44240	110	1610	1688	527	536	543	57	100	100	0	9329	9813	3740	88	91	25	100	100	0	0.116	0.118	0.115	0.116	1.199	0.118	0.929	80	382	10315	10877	-3.105	1074	9241	1152	9725	0
6	18	3	""	"STM0412"	9570	44250	110	1020	1060	192	536	541	51	100	100	0	2609	2870	911	87	93	53	100	100	0	0.192	0.188	0.188	0.187	1.190	0.185	0.904	80	446	3006	3307	-2.381	484	2522	524	2783	0
6	19	3	""	"STM0885"	9760	44240	110	771	769	79	538	542	43	100	96	0	3001	3034	694	87	94	53	100	100	0	0.080	0.078	0.075	0.075	1.499	0.073	0.741	80	444	3147	3178	-3.645	233	2914	231	2947	0
6	20	3	"exoX"	"STM1878"	9930	44240	120	3225	3400	1003	538	542	43	100	99	0	5743	5885	1988	86	88	18	100	100	0	0.475	0.494	0.477	0.498	1.700	0.477	0.883	120	404	8344	8661	-1.074	2687	5657	2862	5799	0
6	21	3	"yebG"	"STM1882"	10090	44250	120	2741	2692	799	543	544	43	100	99	0	1138	1093	427	86	88	18	99	96	0	2.089	2.134	1.876	2.318	1.980	2.307	0.733	120	419	3250	3156	1.063	2198	1052	2149	1007	0
6	22	3	""	"STM1534"	10280	44250	120	972	1009	219	545	553	101	95	89	0	2361	2348	899	87	88	18	100	100	0	0.188	0.205	0.212	0.207	1.742	0.202	0.869	120	431	2701	2725	-2.413	427	2274	464	2261	0
6	23	3	""	"STM0612"	10450	44250	120	828	823	113	539	549	108	92	78	0	4478	4503	1531	86	88	29	100	100	0	0.066	0.064	0.064	0.064	1.457	0.061	0.593	120	414	4681	4701	-3.926	289	4392	284	4417	0
6	24	3	"ybdQ"	"STM0614"	10620	44250	120	1852	1826	419	536	540	54	98	98	0	2650	2793	1142	85	88	26	100	100	0	0.513	0.476	0.482	0.479	1.462	0.434	0.870	120	525	3881	3998	-0.963	1316	2565	1290	2708	0
6	1	4	"pspC"	"STM1688"	6610	44420	110	2152	2144	371	512	521	149	100	100	0	416	437	120	84	92	88	100	98	0	4.940	4.623	4.844	4.737	1.241	4.789	0.734	80	511	1972	1985	2.304	1640	332	1632	353	0
6	2	4	"yhcP"	"STM3364"	6790	44420	110	996	1062	228	519	528	152	100	95	0	2509	2709	1214	82	86	62	100	100	0	0.197	0.207	0.207	0.211	1.287	0.187	0.887	80	434	2904	3170	-2.347	477	2427	543	2627	0
6	3	4	"yhdV"	"STM3392"	6960	44420	100	647	662	96	519	523	59	87	55	0	637	721	269	83	86	22	100	100	0	0.231	0.224	0.201	0.204	1.684	0.225	0.467	80	408	682	781	-2.114	128	554	143	638	0
6	4	4	"yhdH"	"STM3376"	7140	44410	110	764	784	119	523	527	46	100	97	0	1048	1185	450	83	84	14	100	100	0	0.250	0.237	0.237	0.230	1.346	0.227	0.759	80	410	1206	1363	-2.001	241	965	261	1102	0
6	5	4	"pheA"	"STM2667"	7320	44420	110	679	687	70	526	530	46	97	83	0	781	860	270	84	86	15	100	100	0	0.220	0.207	0.204	0.196	1.540	0.200	0.677	80	413	850	937	-2.188	153	697	161	776	0
6	6	4	"yfiH"	"STM2661"	7490	44410	110	1369	1510	438	523	525	42	100	100	0	1188	1283	506	83	84	16	100	100	0	0.766	0.822	0.807	0.819	1.228	0.832	0.910	80	404	1951	2187	-0.385	846	1105	987	1200	0
6	7	4	"yabI"	"STM0105"	7660	44420	110	1089	1135	279	519	520	41	100	100	0	1401	1587	686	84	87	27	100	100	0	0.433	0.410	0.411	0.411	1.205	0.406	0.922	80	416	1887	2119	-1.208	570	1317	616	1503	0
6	8	4	"ftsZ"	"STM0133"	7820	44420	120	3385	3364	941	521	520	41	99	99	0	1918	1889	749	84	87	25	100	99	0	1.562	1.575	1.559	1.759	1.788	1.550	0.905	120	458	4698	4648	0.643	2864	1834	2843	1805	0
6	9	4	"caiD"	"STM0070"	8000	44420	110	1155	1196	247	543	555	63	100	100	0	2247	2289	587	84	85	18	100	100	0	0.283	0.296	0.272	0.289	1.358	0.262	0.791	80	445	2775	2858	-1.821	612	2163	653	2205	0
6	10	4	"hofB"	"STM0143"	8180	44410	110	872	893	147	565	574	67	98	96	0	3679	4091	1440	84	85	23	100	100	0	0.085	0.082	0.081	0.080	1.342	0.078	0.790	80	419	3902	4335	-3.550	307	3595	328	4007	0
6	11	4	"mioC"	"STM3875"	8350	44420	120	2766	2784	841	535	537	44	99	98	0	3801	4008	1635	84	85	17	100	100	0	0.600	0.573	0.582	0.570	1.690	0.547	0.905	120	438	5948	6173	-0.736	2231	3717	2249	3924	0
6	12	4	"glmU"	"STM3862"	8530	44420	120	2332	2315	586	527	537	72	98	97	0	4550	4495	1363	86	93	58	100	99	0	0.404	0.406	0.415	0.388	1.708	0.389	0.884	120	444	6269	6197	-1.306	1805	4464	1788	4409	0
6	13	4	"cvpA"	"STM2363"	8700	44410	110	1971	1988	346	533	555	122	100	100	0	1723	1804	470	86	104	98	100	100	0	0.878	0.847	0.841	0.854	1.180	0.836	0.910	80	384	3075	3173	-0.187	1438	1637	1455	1718	0
6	14	4	"lrhA"	"STM2330"	8870	44420	110	1296	1296	205	534	550	108	100	100	0	886	921	287	83	95	81	100	100	0	0.949	0.909	0.913	0.922	1.287	0.912	0.876	80	366	1565	1600	-0.076	762	803	762	838	0
6	15	4	"elaA"	"STM2312"	9040	44420	110	1083	1074	105	533	536	47	100	100	0	2600	2585	459	85	92	70	100	100	0	0.219	0.216	0.213	0.215	1.252	0.204	0.880	80	407	3065	3041	-2.193	550	2515	541	2500	0
6	16	4	"ais"	"STM2296"	9220	44410	110	819	834	94	531	538	52	100	100	0	1688	1770	532	87	94	69	100	100	0	0.180	0.180	0.183	0.180	1.252	0.171	0.848	80	430	1889	1986	-2.475	288	1601	303	1683	0
6	17	4	"glpQ"	"STM2282"	9400	44410	110	1355	1430	292	534	541	52	100	100	0	5378	5581	1776	87	92	32	100	100	0	0.155	0.163	0.162	0.163	1.173	0.156	0.899	80	431	6112	6390	-2.688	821	5291	896	5494	0
6	18	4	""	"STM2406"	9570	44420	100	874	1000	546	539	543	48	100	98	0	2314	2919	1382	86	89	29	100	100	0	0.150	0.163	0.131	0.139	1.463	0.178	0.514	80	383	2563	3294	-2.734	335	2228	461	2833	0
6	19	4	"ybdO"	"STM0606"	9750	44420	110	699	715	72	546	547	42	100	96	0	1995	2207	811	85	91	40	100	100	0	0.080	0.080	0.075	0.078	1.468	0.073	0.659	80	453	2063	2291	-3.642	153	1910	169	2122	0
6	20	4	"ygaE"	"STM2794"	9920	44420	100	1173	1167	165	542	545	42	100	100	0	2569	2768	817	87	88	16	100	100	0	0.254	0.233	0.235	0.235	1.183	0.219	0.908	80	391	3113	3306	-1.976	631	2482	625	2681	0
6	21	4	"slrB"	"STM2834"	10100	44410	110	667	667	66	552	553	44	85	67	0	1113	1173	334	87	88	17	100	100	0	0.112	0.106	0.109	0.092	1.965	0.105	0.573	80	418	1141	1201	-3.157	115	1026	115	1086	0
6	22	4	"ygaC"	"STM2801"	10270	44420	110	807	835	126	552	553	44	100	98	0	1404	1571	550	86	88	17	100	100	0	0.193	0.191	0.183	0.187	1.371	0.181	0.769	80	385	1573	1768	-2.370	255	1318	283	1485	0
6	23	4	"yqaB"	"STM2820"	10440	44420	110	1368	1447	402	545	546	40	100	100	0	913	1087	521	85	85	15	100	100	0	0.994	0.900	0.918	0.926	1.301	0.863	0.908	80	398	1651	1904	-0.009	823	828	902	1002	0
6	24	4	"hypF"	"STM2842"	10610	44420	110	881	893	154	544	547	44	100	100	0	1015	1204	462	85	88	39	100	100	0	0.362	0.312	0.306	0.304	1.363	0.278	0.816	80	459	1267	1468	-1.464	337	930	349	1119	0
6	1	5	""	"STM3251"	6620	44590	110	786	790	78	506	516	150	97	41	0	4436	4619	1191	84	88	60	100	100	0	0.064	0.063	0.064	0.062	1.268	0.057	0.329	80	470	4632	4819	-3.958	280	4352	284	4535	0
6	2	5	"tdcG"	"STM3240"	6780	44590	110	651	660	89	506	517	158	45	6	0	1555	1940	908	83	87	63	100	100	0	0.099	0.083	0.082	0.081	1.576	0.079	0.181	80	419	1617	2011	-3.344	145	1472	154	1857	0
6	3	5	"gcp"	"STM3208"	6960	44590	100	1425	1442	272	505	508	58	100	100	0	2879	2952	792	85	87	23	100	100	0	0.329	0.327	0.326	0.324	1.251	0.313	0.872	80	370	3714	3804	-1.603	920	2794	937	2867	0
6	4	5	"yqiA"	"STM3182"	7140	44590	120	985	1005	170	509	515	60	98	97	0	2814	3063	1443	84	86	21	100	100	0	0.174	0.166	0.176	0.168	1.474	0.145	0.619	120	437	3206	3475	-2.520	476	2730	496	2979	0
6	5	5	"hybC"	"STM3147"	7310	44590	120	921	920	216	520	520	45	91	89	0	2155	2153	1074	85	87	16	98	98	0	0.194	0.193	0.191	0.205	1.947	0.189	0.893	120	421	2471	2468	-2.368	401	2070	400	2068	0
6	6	5	"gsp"	"STM3139"	7480	44590	110	700	739	122	523	523	43	98	90	0	801	939	411	84	85	16	100	100	0	0.247	0.253	0.242	0.240	1.444	0.246	0.766	80	398	894	1071	-2.018	177	717	216	855	0
6	7	5	"pqiA"	"STM1063"	7650	44590	110	752	765	131	525	524	39	96	92	0	1074	2145	6239	85	86	18	100	100	0	0.230	0.117	0.240	0.236	1.395	100000.000	0.000	80	419	1216	2300	-2.123	227	989	240	2060	0
6	8	5	""	"STM1078"	7830	44590	100	713	727	77	527	528	40	100	96	0	453	488	126	83	86	19	100	100	0	0.503	0.494	0.480	0.479	1.424	0.489	0.732	80	389	556	605	-0.992	186	370	200	405	0
6	9	5	"hpaH"	"STM1105"	8010	44580	110	613	618	70	530	530	41	72	50	0	968	1068	425	84	86	18	100	100	0	0.094	0.089	0.091	0.083	1.873	0.091	0.485	80	440	967	1072	-3.413	83	884	88	984	0
6	10	5	""	"STM1132"	8180	44580	110	697	703	81	530	533	40	100	91	0	2391	2588	998	84	86	21	100	100	0	0.072	0.069	0.067	0.067	1.478	0.063	0.685	80	415	2474	2677	-3.788	167	2307	173	2504	0
6	11	5	"rluC"	"STM1187"	8350	44590	120	858	858	160	530	532	41	95	93	0	1093	1109	444	83	84	18	99	97	0	0.325	0.320	0.318	0.330	1.729	0.307	0.827	120	442	1338	1354	-1.623	328	1010	328	1026	0
6	12	5	"ycfW"	"STM1219"	8530	44590	110	719	749	124	527	530	48	98	97	0	1168	1319	541	84	84	15	100	100	0	0.177	0.180	0.178	0.170	1.427	0.175	0.728	80	372	1276	1457	-2.497	192	1084	222	1235	0
6	13	5	"dnaA"	"STM3838"	8680	44590	110	861	890	120	522	530	70	100	100	0	706	765	278	84	85	16	100	100	0	0.545	0.540	0.539	0.562	1.462	0.501	0.752	80	413	961	1049	-0.876	339	622	368	681	0
6	14	5	""	"STM1484"	8870	44580	120	2471	2407	746	528	533	72	96	92	0	2650	2555	808	83	84	18	99	99	0	0.757	0.760	0.767	0.703	1.768	0.772	0.903	120	453	4510	4351	-0.402	1943	2567	1879	2472	0
6	15	5	"yrdB"	"STM3400"	9040	44590	120	782	781	102	528	533	56	97	94	0	1757	1764	557	84	87	32	100	99	0	0.152	0.151	0.147	0.152	1.729	0.144	0.788	120	420	1927	1933	-2.720	254	1673	253	1680	0
6	16	5	""	"STM3411"	9220	44590	110	724	729	76	529	534	50	97	93	0	649	695	226	85	87	17	100	100	0	0.346	0.328	0.339	0.322	1.478	0.309	0.693	80	392	759	810	-1.532	195	564	200	610	0
6	17	5	"rplR"	"STM3424"	9390	44590	120	5389	5751	2297	541	544	56	100	100	0	207	215	58	86	89	26	97	94	0	40.066	40.388	39.123	39.299	1.379	42.813	0.833	120	499	4969	5339	5.324	4848	121	5210	129	0
6	18	5	"yheO"	"STM3452"	9580	44580	110	1320	1375	228	560	569	70	100	100	0	2416	2655	731	85	90	35	100	100	0	0.326	0.317	0.322	0.317	1.165	0.302	0.905	80	422	3091	3385	-1.617	760	2331	815	2570	0
6	19	5	"treF"	"STM3603"	9740	44590	110	840	851	107	556	561	63	100	97	0	1492	1760	741	83	88	28	100	100	0	0.202	0.176	0.179	0.181	1.434	0.147	0.747	80	426	1693	1972	-2.311	284	1409	295	1677	0
6	20	5	"yhjL"	"STM3616"	9920	44590	110	605	609	69	541	549	121	15	2	0	541	580	224	85	87	17	100	100	0	0.140	0.137	0.163	0.136	2.425	0.114	0.215	80	425	520	563	-2.833	64	456	68	495	0
6	21	5	"yhjT"	"STM3623"	10080	44590	100	608	617	63	544	553	124	17	1	0	424	437	137	86	87	16	100	98	0	0.189	0.208	0.200	0.172	2.637	0.461	0.036	80	402	402	424	-2.401	64	338	73	351	0
6	22	5	""	"STM3632"	10280	44590	120	1260	1232	267	543	545	43	98	96	0	4657	4493	1734	87	87	16	100	100	0	0.157	0.156	0.154	0.156	1.691	0.150	0.896	120	476	5287	5095	-2.672	717	4570	689	4406	0
6	23	5	"yiaG"	"STM3648"	10440	44590	110	678	682	72	543	542	42	92	76	0	1022	1103	340	86	86	16	100	100	0	0.144	0.137	0.139	0.125	1.650	0.130	0.615	80	389	1071	1156	-2.794	135	936	139	1017	0
6	24	5	"yiaH"	"STM3658"	10610	44590	110	826	840	102	539	541	41	100	97	0	3925	4112	1076	86	87	31	100	100	0	0.075	0.075	0.074	0.073	1.395	0.070	0.804	80	483	4126	4327	-3.742	287	3839	301	4026	0
6	1	6	""	"STM1790"	6610	44760	110	618	620	63	509	516	52	86	53	0	1370	1450	644	83	85	17	100	100	0	0.085	0.081	0.083	0.080	1.653	0.074	0.508	80	489	1396	1478	-3.562	109	1287	111	1367	0
6	2	6	"ychF"	"STM1784"	6780	44770	120	2258	2452	1081	506	519	150	100	99	0	4110	4342	2892	83	85	29	100	100	0	0.435	0.457	0.453	0.482	1.444	0.417	0.925	120	494	5779	6205	-1.201	1752	4027	1946	4259	0
6	3	6	"yciA"	"STM1736"	6960	44760	120	1634	1649	347	508	519	160	100	98	0	2261	2193	636	85	88	31	100	100	0	0.517	0.541	0.537	0.558	1.388	0.534	0.954	120	413	3302	3249	-0.950	1126	2176	1141	2108	0
6	4	6	"stdC"	"STM3027"	7120	44760	120	1452	1436	269	510	511	43	100	98	0	4159	4115	1195	87	87	17	100	100	0	0.231	0.230	0.228	0.231	1.282	0.223	0.945	120	408	5014	4954	-2.112	942	4072	926	4028	0
6	5	6	"aas"	"STM3010"	7310	44760	100	776	801	151	518	517	39	100	96	0	1441	1809	900	86	87	16	100	100	0	0.190	0.164	0.166	0.162	1.289	0.161	0.888	80	339	1613	2006	-2.393	258	1355	283	1723	0
6	6	6	"mltA"	"STM2988"	7470	44760	120	1489	1734	661	521	520	41	98	98	0	8140	9654	5713	85	87	16	100	100	0	0.120	0.127	0.129	0.130	1.474	0.121	0.950	120	442	9023	10782	-3.057	968	8055	1213	9569	0
6	7	6	"yihX"	"STM4026"	7660	44760	120	1115	1076	242	525	524	45	95	93	0	3182	2974	1231	83	86	20	100	100	0	0.190	0.191	0.187	0.192	1.617	0.186	0.922	120	465	3689	3442	-2.393	590	3099	551	2891	0
6	8	6	""	"STM0867"	7820	44760	110	1146	1237	294	527	532	56	100	100	0	2317	2671	963	83	90	57	100	100	0	0.277	0.274	0.266	0.271	1.161	0.273	0.930	80	403	2853	3298	-1.852	619	2234	710	2588	0
6	9	6	"ybhN"	"STM0811"	7990	44760	110	810	835	145	533	536	52	100	98	0	2441	2766	1148	83	87	48	100	100	0	0.117	0.113	0.107	0.109	1.277	0.107	0.818	80	479	2635	2985	-3.090	277	2358	302	2683	0
6	10	6	"abrB"	"STM0729"	8170	44760	110	716	729	117	530	532	40	97	86	0	1375	1586	662	83	85	25	100	100	0	0.144	0.132	0.121	0.123	1.558	0.127	0.756	80	466	1478	1702	-2.796	186	1292	199	1503	0
6	11	6	"citB"	"STM0690"	8340	44760	110	706	742	122	529	531	41	100	93	0	1744	1802	646	83	85	19	100	100	0	0.107	0.124	0.121	0.115	1.441	0.126	0.777	80	418	1838	1932	-3.230	177	1661	213	1719	0
6	12	6	"gltK"	"STM0663"	8510	44760	110	670	683	78	521	527	53	95	76	0	1765	2174	1027	85	86	16	100	100	0	0.089	0.078	0.078	0.076	1.449	0.070	0.683	80	451	1829	2251	-3.495	149	1680	162	2089	0
6	13	6	"ybjZ"	"STM0942"	8690	44760	110	2092	2385	1021	521	524	57	100	100	0	2666	3050	1546	84	85	15	100	100	0	0.608	0.628	0.627	0.618	1.196	0.631	0.962	80	467	4153	4830	-0.717	1571	2582	1864	2966	0
6	14	6	""	"STM0907"	8870	44760	100	874	916	202	528	534	71	100	96	0	2130	2286	1107	84	86	36	100	100	0	0.169	0.176	0.182	0.174	1.374	0.169	0.787	80	402	2392	2590	-2.564	346	2046	388	2202	0
6	15	6	"sugE"	"STM4338"	9040	44750	110	1035	1031	181	527	533	60	96	95	0	1505	1449	395	83	84	16	100	100	0	0.357	0.369	0.375	0.366	1.318	0.366	0.900	80	383	1930	1870	-1.485	508	1422	504	1366	0
6	16	6	"miaA"	"STM4360"	9210	44760	120	3013	2982	1034	534	537	50	100	100	0	1722	1763	768	85	86	17	100	100	0	1.514	1.459	1.459	1.486	1.646	1.457	0.923	120	470	4116	4126	0.599	2479	1637	2448	1678	0
6	17	6	"yjeT"	"STM4365"	9390	44760	110	884	929	312	542	543	50	96	95	0	619	764	538	86	87	16	100	100	0	0.642	0.571	0.554	0.582	1.522	0.562	0.885	80	399	875	1065	-0.640	342	533	387	678	0
6	18	6	"yjfM"	"STM4375"	9560	44760	110	828	823	112	546	554	71	96	90	0	2881	2847	874	86	89	22	100	100	0	0.101	0.100	0.103	0.101	1.411	0.099	0.751	80	453	3077	3038	-3.309	282	2795	277	2761	0
6	19	6	"yibD"	"STM3707"	9740	44760	110	903	938	154	543	549	64	100	100	0	4026	4294	1502	85	90	26	100	100	0	0.091	0.094	0.094	0.093	1.240	0.091	0.854	80	452	4301	4604	-3.452	360	3941	395	4209	0
6	20	6	"yiaJ"	"STM3667"	9910	44760	110	722	837	543	536	558	319	22	5	0	2237	2711	1608	87	91	27	100	100	0	0.087	0.115	0.084	0.088	1.709	0.111	0.241	80	440	2336	2925	-3.531	186	2150	301	2624	0
6	21	6	"glyQ"	"STM3656"	10090	44760	110	865	991	328	532	564	345	48	20	0	1027	1343	876	87	90	29	100	100	0	0.354	0.365	0.371	0.360	1.260	0.364	0.920	80	426	1273	1715	-1.497	333	940	459	1256	0
6	22	6	"dppB"	"STM3629"	10250	44760	110	778	793	112	532	539	53	100	92	0	2490	2837	1112	86	88	21	100	100	0	0.102	0.095	0.095	0.094	1.315	0.086	0.803	80	421	2650	3012	-3.289	246	2404	261	2751	0
6	23	6	"yhjJ"	"STM3613"	10430	44760	100	794	876	224	534	538	46	100	93	0	1520	1977	1290	84	87	17	100	100	0	0.181	0.181	0.185	0.175	1.350	0.173	0.909	80	406	1696	2235	-2.465	260	1436	342	1893	0
6	24	6	"yhiI"	"STM3587"	10600	44760	110	794	826	144	534	535	44	100	97	0	1005	1210	565	85	87	16	100	100	0	0.283	0.260	0.247	0.258	1.362	0.239	0.835	80	497	1180	1417	-1.823	260	920	292	1125	0
6	1	7	"rpmH"	"STM3839"	6610	44950	110	1378	1397	316	509	514	47	100	100	0	248	252	74	82	85	18	100	97	0	5.235	5.224	5.428	5.446	1.436	5.517	0.825	80	492	1035	1058	2.388	869	166	888	170	0
6	2	7	"trmE"	"STM3843"	6780	44960	100	637	641	64	513	525	168	23	0	0	156	180	88	84	86	32	73	53	0	1.722	1.333	1.566	1.941	2.975	1.224	0.438	80	368	196	224	0.784	124	72	128	96	0
6	3	7	""	"STM3846"	6950	44940	100	667	671	81	513	528	176	37	1	0	3948	3916	1247	85	89	37	100	100	0	0.040	0.041	0.042	0.041	1.617	0.040	0.628	80	360	4017	3989	-4.649	154	3863	158	3831	0
6	4	7	"pstB"	"STM3854"	7120	44940	120	1405	1436	498	518	522	59	98	96	0	3138	3094	1716	85	87	23	100	100	0	0.291	0.305	0.311	0.309	1.620	0.286	0.886	120	448	3940	3927	-1.783	887	3053	918	3009	0
6	5	7	""	"STM3858"	7290	44930	110	1311	1345	379	524	527	46	100	100	0	6504	6902	2842	86	89	28	100	100	0	0.123	0.120	0.121	0.121	1.189	0.118	0.932	80	456	7205	7637	-3.028	787	6418	821	6816	0
6	6	7	"atpB"	"STM3871"	7470	44930	110	2035	2178	468	530	534	47	100	100	0	3170	3875	1962	85	88	28	100	100	0	0.488	0.435	0.474	0.457	1.390	0.385	0.767	80	445	4590	5438	-1.036	1505	3085	1648	3790	0
6	7	7	"lpdA"	"STM0154"	7640	44940	110	1483	1735	1073	534	536	43	100	100	0	1144	1414	1167	83	85	19	100	100	0	0.894	0.902	0.898	0.910	1.233	0.909	0.964	80	421	2010	2532	-0.161	949	1061	1201	1331	0
6	8	7	"kdgT"	"STM0161"	7810	44940	110	758	789	178	532	537	53	98	95	0	2628	3051	1939	83	88	53	100	100	0	0.089	0.087	0.090	0.084	1.429	0.081	0.790	80	464	2771	3225	-3.493	226	2545	257	2968	0
6	9	7	"gcd"	"STM0169"	7990	44940	80	677	723	174	540	541	53	88	69	0	1153	1371	801	85	90	58	100	100	0	0.128	0.142	0.123	0.120	1.603	0.162	0.732	52	301	1205	1469	-2.963	137	1068	183	1286	0
6	10	7	"stiH"	"STM0174"	8160	44940	110	736	782	187	529	533	45	97	88	0	1929	2265	1589	82	86	48	100	100	0	0.112	0.116	0.112	0.112	1.432	0.110	0.735	80	452	2054	2436	-3.157	207	1847	253	2183	0
6	11	7	"yadI"	"STM0178"	8330	44940	110	752	1087	2082	528	532	45	97	91	0	2230	2238	803	83	84	16	100	100	0	0.104	0.259	0.105	0.114	2.220	0.938	0.045	80	452	2371	2714	-3.261	224	2147	559	2155	0
6	12	7	"yadB"	"STM0185"	8510	44940	100	668	702	158	529	533	51	87	67	0	1149	1228	726	85	85	15	100	100	0	0.131	0.151	0.148	0.130	1.744	0.167	0.747	80	420	1203	1316	-2.936	139	1064	173	1143	0
6	13	7	""	"STM1586"	8690	44940	110	1299	1380	296	528	531	53	100	100	0	1583	1719	821	84	86	16	100	100	0	0.514	0.521	0.573	0.547	1.319	0.468	0.840	80	450	2270	2487	-0.959	771	1499	852	1635	0
6	14	7	"srfC"	"STM1595"	8860	44940	100	1010	1206	553	540	549	64	100	100	0	673	1064	921	87	89	36	100	100	0	0.802	0.682	0.690	0.739	1.400	0.626	0.937	80	389	1056	1643	-0.318	470	586	666	977	0
6	15	7	"sifB"	"STM1602"	9040	44930	110	791	814	140	539	545	49	100	95	0	2605	2823	1743	85	89	29	100	100	0	0.100	0.100	0.111	0.101	1.419	0.084	0.721	80	492	2772	3013	-3.322	252	2520	275	2738	0
6	16	7	""	"STM1606"	9220	44930	80	1031	1205	623	538	544	53	100	98	0	1294	1486	1083	87	92	36	100	100	0	0.408	0.477	0.435	0.436	1.423	0.513	0.902	52	276	1700	2066	-1.292	493	1207	667	1399	0
6	17	7	""	"STM1615"	9380	44930	110	816	893	274	539	542	51	100	96	0	1836	2131	1336	85	87	15	100	100	0	0.158	0.173	0.178	0.166	1.451	0.172	0.841	80	455	2028	2400	-2.660	277	1751	354	2046	0
6	18	7	""	"STM1621"	9560	44930	110	766	775	117	534	540	59	96	88	0	2333	2529	1151	85	87	19	100	100	0	0.103	0.099	0.102	0.097	1.487	0.095	0.728	80	466	2480	2685	-3.276	232	2248	241	2444	0
6	19	7	""	"STM1792"	9730	44930	80	685	701	119	529	533	48	92	73	0	2582	2859	1762	86	88	20	100	100	0	0.063	0.062	0.057	0.057	1.805	0.059	0.691	52	293	2652	2945	-4.000	156	2496	172	2773	0
6	20	7	"ycgQ"	"STM1800"	9900	44930	110	951	971	131	536	554	315	86	8	0	5005	5184	1804	88	92	29	100	100	0	0.084	0.085	0.087	0.086	1.270	0.081	0.895	80	453	5332	5531	-3.567	415	4917	435	5096	0
6	21	7	"nhaB"	"STM1806"	10080	44930	110	1397	1442	332	529	554	322	97	77	0	8501	8865	3175	88	93	33	100	100	0	0.103	0.104	0.104	0.103	1.292	0.098	0.547	80	440	9281	9690	-3.277	868	8413	913	8777	0
6	22	7	"rnd"	"STM1817"	10240	44940	110	700	783	412	532	540	55	92	68	0	1041	1476	1892	87	90	26	100	100	0	0.176	0.181	0.169	0.155	1.582	0.199	0.911	80	440	1122	1640	-2.506	168	954	251	1389	0
6	23	7	"yoaE"	"STM1828"	10420	44940	110	680	703	118	540	543	45	91	67	0	984	1244	787	87	89	21	100	100	0	0.156	0.141	0.138	0.130	1.743	0.134	0.692	80	492	1037	1320	-2.680	140	897	163	1157	0
6	24	7	""	"STM1833"	10610	44940	110	602	615	78	531	534	49	70	33	0	666	874	753	85	87	19	98	98	0	0.122	0.106	0.112	0.120	2.180	0.092	0.359	80	524	652	873	-3.033	71	581	84	789	0
6	1	8	""	"STM2358"	6590	45110	110	927	956	237	511	519	97	100	98	0	5092	5856	4467	83	86	21	100	100	0	0.083	0.077	0.085	0.079	1.371	0.063	0.782	80	462	5425	6218	-3.590	416	5009	445	5773	0
6	2	8	"dedD"	"STM2364"	6760	45110	100	1305	1477	1019	525	526	42	100	98	0	1291	1621	1819	82	84	16	100	100	0	0.645	0.619	0.686	0.699	1.448	0.570	0.930	80	372	1989	2491	-0.632	780	1209	952	1539	0
6	3	8	"usg"	"STM2369"	6940	45110	110	2055	2091	869	527	529	60	100	100	0	2042	2139	1411	83	85	23	100	100	0	0.780	0.761	0.775	0.790	1.275	0.703	0.918	80	435	3487	3620	-0.358	1528	1959	1564	2056	0
6	4	8	""	"STM2377"	7110	45110	100	843	913	258	531	538	65	100	90	0	2945	3147	1751	85	90	38	100	100	0	0.109	0.125	0.121	0.120	1.278	0.127	0.892	80	409	3172	3444	-3.196	312	2860	382	3062	0
6	5	8	"yfcM"	"STM2381"	7290	45120	90	730	804	258	535	543	48	100	92	0	1781	2263	2125	85	87	18	100	100	0	0.115	0.124	0.118	0.123	1.443	0.111	0.776	52	347	1891	2447	-3.121	195	1696	269	2178	0
6	6	8	"fadL"	"STM2391"	7460	45120	110	1119	1233	482	535	541	46	100	100	0	2918	3190	2231	85	87	17	100	100	0	0.206	0.225	0.226	0.220	1.255	0.209	0.869	80	465	3417	3803	-2.278	584	2833	698	3105	0
6	7	8	""	"STM2595"	7640	45110	100	697	723	180	537	540	45	91	73	0	2032	2372	2592	84	95	70	100	100	0	0.082	0.081	0.088	0.080	1.778	0.066	0.721	80	427	2108	2474	-3.606	160	1948	186	2288	0
6	8	8	""	"STM2599"	7830	45100	90	735	731	105	543	546	49	98	76	0	1339	1432	656	85	103	93	100	100	0	0.153	0.140	0.145	0.136	1.461	0.140	0.747	52	328	1446	1535	-2.707	192	1254	188	1347	0
6	9	8	""	"STM2604"	7980	45110	100	644	665	104	539	538	43	96	61	0	1596	1763	714	82	83	15	100	100	0	0.069	0.075	0.069	0.069	1.629	0.072	0.477	80	396	1619	1807	-3.850	105	1514	126	1681	0
6	10	8	""	"STM2608"	8160	45110	100	569	573	75	528	601	468	0	0	0	767	1044	784	82	116	185	96	91	0	0.060	0.047	0.077	0.075	1.966	0.094	0.063	80	377	726	1007	-4.062	41	685	45	962	0
6	11	8	""	"STM2613"	8330	45110	110	679	699	74	533	602	443	0	0	0	2016	2153	680	83	113	175	100	100	0	0.076	0.080	0.079	0.076	1.493	0.077	0.595	80	421	2079	2236	-3.727	146	1933	166	2070	0
6	12	8	""	"STM2618"	8500	45110	100	616	627	95	536	538	50	71	38	0	571	747	699	84	85	17	100	100	0	0.164	0.137	0.155	0.143	2.006	0.117	0.553	80	383	567	754	-2.606	80	487	91	663	0
6	13	8	"yrbE"	"STM3312"	8680	45110	110	1447	1591	474	536	536	44	100	100	0	5113	6211	3686	87	88	17	100	100	0	0.181	0.172	0.187	0.179	1.292	0.153	0.848	80	419	5937	7179	-2.464	911	5026	1055	6124	0
6	14	8	"yhbG"	"STM3319"	8850	45110	120	2204	2214	722	543	546	44	100	98	0	6550	6621	3212	88	88	16	100	100	0	0.257	0.256	0.261	0.261	1.687	0.241	0.934	120	469	8123	8204	-1.960	1661	6462	1671	6533	0
6	15	8	""	"STM3334"	9030	45110	100	1709	1687	452	541	545	56	100	100	0	5540	5622	2481	87	89	32	100	100	0	0.214	0.207	0.210	0.211	1.213	0.196	0.905	80	402	6621	6681	-2.223	1168	5453	1146	5535	0
6	16	8	""	"STM3343"	9200	45100	110	1595	1694	405	537	542	57	100	100	0	8400	9669	4020	87	92	37	100	100	0	0.127	0.121	0.124	0.123	1.174	0.120	0.886	80	468	9371	10739	-2.974	1058	8313	1157	9582	0
6	17	8	"yhcB"	"STM3347"	9380	45110	100	845	960	366	542	548	50	100	100	0	1622	2188	1924	87	87	17	100	100	0	0.197	0.199	0.200	0.200	1.335	0.183	0.857	80	394	1838	2519	-2.341	303	1535	418	2101	0
6	18	8	""	"STM3358"	9550	45110	110	1059	1083	157	544	548	52	100	100	0	4638	5011	1547	86	88	23	100	100	0	0.113	0.109	0.112	0.110	1.205	0.101	0.867	80	438	5067	5464	-3.144	515	4552	539	4925	0
6	19	8	""	"STM0762"	9720	45110	110	1022	1063	181	539	544	57	100	100	0	7736	8355	2925	87	90	25	100	100	0	0.063	0.063	0.063	0.063	1.217	0.062	0.899	80	451	8132	8792	-3.985	483	7649	524	8268	0
6	20	8	"dcoA"	"STM0767"	9900	45100	110	704	724	116	539	541	53	98	85	0	3507	3723	1021	88	90	19	100	100	0	0.048	0.051	0.046	0.047	1.558	0.046	0.574	80	466	3584	3820	-4.373	165	3419	185	3635	0
6	21	8	""	"STM0777"	10080	45110	110	1111	1084	201	538	543	55	98	95	0	6948	6627	2586	89	100	70	100	100	0	0.084	0.084	0.085	0.083	1.367	0.080	0.861	80	410	7432	7084	-3.581	573	6859	546	6538	0
6	22	8	"modB"	"STM0782"	10230	45110	110	1356	1366	266	547	552	52	100	100	0	4146	4352	1428	88	107	109	100	100	0	0.199	0.192	0.191	0.193	1.239	0.188	0.909	80	437	4867	5083	-2.327	809	4058	819	4264	0
6	23	8	"hutG"	"STM0788"	10430	45110	90	765	1532	1878	564	568	49	96	82	0	346	1621	3597	89	93	25	100	90	0	0.782	0.632	0.819	0.907	2.095	0.507	0.825	52	370	458	2500	-0.355	201	257	968	1532	0
6	24	8	"hutH"	"STM0791"	10610	45100	80	772	852	289	544	548	57	98	96	0	1395	1683	1105	86	94	41	100	100	0	0.174	0.193	0.179	0.170	1.672	0.176	0.667	52	313	1537	1905	-2.521	228	1309	308	1597	0
6	1	9	""	"STM0903"	6590	45280	100	594	594	58	521	523	47	67	30	0	3335	3450	1279	81	83	18	100	100	0	0.022	0.022	0.025	0.025	1.647	0.022	0.369	80	442	3327	3442	-5.478	73	3254	73	3369	0
6	2	9	""	"STM0908"	6780	45280	100	617	634	103	526	533	100	41	13	0	1168	1351	961	81	82	15	100	100	0	0.084	0.085	0.083	0.088	1.842	0.079	0.513	80	419	1178	1378	-3.578	91	1087	108	1270	0
6	3	9	""	"STM0914"	6950	45280	100	604	617	72	527	534	100	28	7	0	1743	2078	1177	83	86	22	100	100	0	0.046	0.045	0.048	0.046	1.693	0.041	0.381	80	421	1737	2085	-4.430	77	1660	90	1995	0
6	4	9	""	"STM0918"	7120	45290	80	585	592	48	562	566	56	28	3	0	716	845	625	84	90	38	100	100	0	0.036	0.039	0.072	0.064	2.594	0.026	0.057	52	286	655	791	-4.780	23	632	30	761	0
6	5	9	""	"STM0922"	7290	45280	110	620	633	67	565	596	296	2	0	0	2701	2641	935	85	91	55	100	100	0	0.021	0.027	0.028	0.031	1.950	0.017	0.004	80	440	2671	2624	-5.572	55	2616	68	2556	0
6	6	9	""	"STM0926"	7450	45280	100	761	792	157	537	544	62	97	90	0	1620	1910	1150	84	86	17	100	100	0	0.146	0.140	0.135	0.141	1.536	0.130	0.828	80	379	1760	2081	-2.778	224	1536	255	1826	0
6	7	9	""	"STM4206"	7640	45280	100	664	691	128	534	536	48	95	71	0	1190	1382	856	82	84	19	100	100	0	0.117	0.121	0.124	0.114	1.508	0.125	0.788	80	418	1238	1457	-3.091	130	1108	157	1300	0
6	8	9	""	"STM4210"	7810	45280	110	745	782	192	543	544	48	90	72	0	3215	5017	4681	84	92	67	100	100	0	0.065	0.048	0.056	0.056	1.590	0.043	0.828	80	450	3333	5172	-3.954	202	3131	239	4933	0
6	9	9	""	"STM4215"	7980	45280	100	627	640	96	535	537	60	65	31	0	1803	2163	1804	82	82	16	100	100	0	0.053	0.050	0.051	0.051	2.011	0.037	0.240	80	392	1813	2186	-4.225	92	1721	105	2081	0
6	10	9	""	"STM4219"	8170	45280	130	593	598	62	537	593	395	0	0	0	789	816	697	82	106	156	81	75	0	0.079	0.083	0.098	0.131	4.049	0.920	0.115	120	537	763	795	-3.658	56	707	61	734	0
6	11	9	"yjbG"	"STM4224"	8330	45280	110	651	719	410	545	614	452	2	2	0	1550	1744	633	82	113	179	100	100	0	0.072	0.105	0.070	0.073	1.911	0.106	0.129	80	403	1574	1836	-3.792	106	1468	174	1662	0
6	12	9	"yjbO"	"STM4244"	8510	45270	110	1388	1480	458	545	546	42	100	100	0	840	977	577	83	84	15	100	100	0	1.114	1.046	1.091	1.079	1.301	0.979	0.835	80	452	1600	1829	0.155	843	757	935	894	0
6	13	9	"csgC"	"STM1145"	8680	45280	110	831	868	244	545	546	42	100	100	0	1670	1869	1198	84	96	173	100	100	0	0.180	0.181	0.184	0.181	1.310	0.179	0.870	80	439	1872	2108	-2.471	286	1586	323	1785	0
6	14	9	"ssaO"	"STM1416"	8860	45280	100	706	735	158	547	548	45	96	78	0	1585	1865	1152	86	87	26	100	100	0	0.106	0.106	0.097	0.093	1.673	0.103	0.704	80	377	1658	1967	-3.237	159	1499	188	1779	0
6	15	9	"hisC"	"STM2073"	9020	45280	90	764	835	196	550	552	56	100	96	0	748	820	539	87	89	32	100	100	0	0.324	0.389	0.390	0.390	1.352	0.361	0.848	52	338	875	1018	-1.627	214	661	285	733	0
6	16	9	"flgE"	"STM1177"	9210	45280	100	754	782	117	545	550	53	97	93	0	3315	3376	1354	85	96	92	100	100	0	0.065	0.072	0.072	0.069	1.465	0.069	0.783	80	438	3439	3528	-3.950	209	3230	237	3291	0
6	17	9	"rnc"	"STM2581"	9380	45270	110	1444	1531	471	551	556	48	100	100	0	1346	1504	624	84	87	32	100	100	0	0.708	0.690	0.679	0.683	1.179	0.704	0.921	80	426	2155	2400	-0.499	893	1262	980	1420	0
6	18	9	"mutS"	"STM2909"	9550	45280	100	810	873	278	555	558	43	100	100	0	764	894	622	84	87	24	100	100	0	0.375	0.393	0.392	0.378	1.384	0.407	0.894	80	396	935	1128	-1.415	255	680	318	810	0
6	19	9	"yecS"	"STM1952"	9730	45270	110	762	807	164	549	552	44	96	96	0	2094	2401	1252	86	88	24	100	100	0	0.106	0.111	0.111	0.107	1.453	0.111	0.821	80	438	2221	2573	-3.237	213	2008	258	2315	0
6	20	9	"otsB"	"STM1929"	9890	45280	110	654	750	283	546	551	50	91	51	0	1506	2938	4144	86	88	19	100	100	0	0.076	0.072	0.074	0.070	1.519	0.066	0.891	80	452	1528	3056	-3.717	108	1420	204	2852	0
6	21	9	"yebC"	"STM1899"	10080	45270	110	2791	3004	1106	547	553	54	100	100	0	4662	5421	2819	88	101	101	100	100	0	0.491	0.461	0.478	0.468	1.148	0.439	0.954	80	444	6818	7790	-1.027	2244	4574	2457	5333	0
6	22	9	"yecN"	"STM1904"	10240	45280	100	1118	1910	2280	556	595	166	100	87	0	1675	4092	6882	90	339	912	92	40	0	0.355	0.338	0.340	0.348	1.251	0.319	0.937	80	393	2147	5356	-1.496	562	1585	1354	4002	-100
6	23	9	"grpE"	"STM2681"	10430	45280	110	2365	2451	516	557	564	106	100	100	0	1901	2150	814	89	93	43	100	100	0	0.998	0.919	0.950	0.939	1.196	0.875	0.921	80	464	3620	3955	-0.003	1808	1812	1894	2061	0
6	24	9	""	"STM3782"	10590	45280	110	1702	1839	633	534	546	106	100	100	0	16606	18931	9399	88	92	32	100	100	0	0.071	0.069	0.070	0.070	1.176	0.065	0.919	80	494	17686	20148	-3.822	1168	16518	1305	18843	0
6	1	10	"dinP"	"STM0313"	6590	45450	100	696	711	110	509	514	41	96	91	0	659	649	244	80	82	14	100	100	0	0.323	0.355	0.341	0.341	1.439	0.361	0.807	80	444	766	771	-1.631	187	579	202	569	0
6	2	10	""	"STM0325"	6770	45460	100	650	669	101	536	549	67	82	38	0	685	965	639	82	86	26	100	100	0	0.189	0.151	0.159	0.142	1.787	0.136	0.545	80	448	717	1016	-2.403	114	603	133	883	0
6	3	10	""	"STM0329"	6960	45450	70	574	601	95	539	552	70	28	9	0	390	451	245	88	97	37	100	100	0	0.116	0.171	0.146	0.157	2.366	0.247	0.365	32	224	337	425	-3.109	35	302	62	363	0
6	4	10	""	"STM0333"	7110	45450	100	662	673	77	553	565	68	71	37	0	1395	1515	726	84	84	15	100	100	0	0.083	0.084	0.084	0.080	1.724	0.072	0.395	80	414	1420	1551	-3.588	109	1311	120	1431	0
6	5	10	""	"STM1050"	7290	45460	110	749	754	94	562	591	292	10	1	0	3446	3411	1680	84	89	54	100	100	0	0.056	0.058	0.058	0.061	1.538	0.051	0.058	80	453	3549	3519	-4.168	187	3362	192	3327	0
6	6	10	"ycbW"	"STM1059"	7460	45450	110	1210	1206	225	537	541	58	100	100	0	893	909	315	83	85	20	100	100	0	0.831	0.810	0.796	0.828	1.352	0.798	0.868	80	441	1483	1495	-0.267	673	810	669	826	0
6	7	10	"yeaM"	"STM1279"	7630	45460	100	873	1006	551	535	540	55	100	100	0	510	626	516	82	84	19	100	100	0	0.790	0.866	0.810	0.850	1.352	0.985	0.889	80	408	766	1015	-0.341	338	428	471	544	0
6	8	10	""	"STM1287"	7810	45450	110	673	691	116	539	542	42	87	80	0	1178	1208	534	83	84	16	100	100	0	0.122	0.135	0.140	0.131	1.667	0.129	0.577	80	439	1229	1277	-3.031	134	1095	152	1125	0
6	9	10	"yeaA"	"STM1291"	7980	45450	110	964	995	265	542	547	55	98	98	0	1253	1302	690	83	91	90	100	100	0	0.361	0.372	0.378	0.371	1.356	0.353	0.860	80	430	1592	1672	-1.471	422	1170	453	1219	0
6	10	10	"astC"	"STM1303"	8160	45450	90	686	696	81	550	551	69	84	48	0	1190	1294	508	81	91	101	100	100	0	0.123	0.120	0.119	0.112	1.691	0.117	0.553	52	343	1245	1359	-3.028	136	1109	146	1213	0
6	11	10	"spy"	"STM1308"	8340	45450	110	1204	1223	301	549	542	76	100	100	0	1418	1556	669	81	83	15	100	100	0	0.490	0.457	0.443	0.459	1.301	0.461	0.893	80	466	1992	2149	-1.029	655	1337	674	1475	0
6	12	10	"celG"	"STM1317"	8510	45460	110	1378	1415	281	547	541	73	100	100	0	615	649	176	82	83	16	100	100	0	1.559	1.531	1.527	1.534	1.265	1.604	0.867	80	452	1364	1435	0.641	831	533	868	567	0
6	13	10	"rfbJ"	"STM2089"	8680	45450	110	981	1016	202	552	545	68	100	100	0	2008	2206	795	81	94	176	100	100	0	0.223	0.218	0.218	0.215	1.276	0.213	0.807	80	425	2356	2589	-2.167	429	1927	464	2125	0
6	14	10	"galF"	"STM2098"	8850	45450	110	1440	1413	367	548	551	108	98	97	0	3651	3410	1304	83	96	173	100	98	0	0.250	0.260	0.249	0.261	1.273	0.257	0.864	80	440	4460	4192	-2.000	892	3568	865	3327	0
6	15	10	"wcaC"	"STM2113"	9030	45450	110	959	987	149	538	543	115	100	97	0	4834	5101	1316	85	101	268	100	100	0	0.089	0.090	0.089	0.088	1.312	0.088	0.852	80	479	5170	5465	-3.496	421	4749	449	5016	0
6	16	10	"yegH"	"STM2119"	9200	45460	110	910	954	184	550	547	65	100	100	0	2062	2244	824	85	104	286	100	98	0	0.182	0.187	0.182	0.184	1.284	0.180	0.879	80	453	2337	2563	-2.457	360	1977	404	2159	0
6	17	10	"yegB"	"STM2129"	9380	45450	100	674	692	101	558	561	46	92	67	0	831	973	564	86	94	89	100	100	0	0.156	0.151	0.148	0.138	1.780	0.151	0.666	80	432	861	1021	-2.683	116	745	134	887	0
6	18	10	"yegQ"	"STM2136"	9560	45450	110	958	993	166	558	563	46	100	100	0	1670	1731	516	84	86	16	100	100	0	0.252	0.264	0.262	0.261	1.298	0.261	0.884	80	467	1986	2082	-1.987	400	1586	435	1647	0
6	19	10	"cpxR"	"STM4059"	9740	45460	100	784	835	195	553	557	45	97	92	0	790	878	535	83	85	17	100	100	0	0.327	0.355	0.352	0.338	1.497	0.341	0.814	80	405	938	1077	-1.614	231	707	282	795	0
6	20	10	""	"STM4068"	9900	45450	110	876	880	82	556	560	59	100	100	0	1528	1614	371	84	85	16	100	100	0	0.222	0.212	0.202	0.211	1.330	0.199	0.816	80	407	1764	1854	-2.174	320	1444	324	1530	0
6	21	10	"yneA"	"STM4077"	10070	45460	100	699	703	63	558	561	56	93	75	0	202	234	100	83	84	17	98	93	0	1.185	0.960	1.021	1.108	2.516	0.779	0.371	80	393	260	296	0.245	141	119	145	151	0
6	22	10	"glpK"	"STM4086"	10240	45450	100	570	680	278	557	593	161	17	15	0	124	568	1191	86	310	895	13	10	0	0.342	0.255	0.370	0.489	3.064	0.180	0.895	80	408	51	605	-1.547	13	38	123	482	-50
6	23	10	"ftsN"	"STM4093"	10420	45460	100	913	1518	4625	546	555	114	96	82	0	642	963	2378	86	102	167	95	82	0	0.660	1.108	0.685	0.709	1.510	2.479	0.827	80	388	923	1849	-0.599	367	556	972	877	0
6	24	10	""	"STM4102"	10590	45450	110	802	863	183	532	543	105	96	71	0	2202	2586	1351	85	88	23	100	100	0	0.128	0.132	0.131	0.133	1.254	0.126	0.603	80	484	2387	2832	-2.971	270	2117	331	2501	0
6	1	11	"ygdL"	"STM2987"	6590	45630	110	1273	1238	321	511	515	47	100	100	0	2841	2825	1122	83	84	15	100	100	0	0.276	0.265	0.264	0.261	1.201	0.265	0.935	80	503	3520	3469	-1.856	762	2758	727	2742	0
6	2	11	"ygdB"	"STM2998"	6770	45630	100	837	864	152	533	542	61	100	98	0	3301	3425	1185	84	84	16	100	100	0	0.094	0.099	0.099	0.096	1.236	0.103	0.895	80	382	3521	3672	-3.404	304	3217	331	3341	0
6	3	11	"ygeD"	"STM3009"	6930	45630	110	841	839	116	551	564	68	98	90	0	2525	2463	901	84	87	27	100	100	0	0.119	0.121	0.122	0.120	1.335	0.119	0.849	80	463	2731	2667	-3.073	290	2441	288	2379	0
6	4	11	"kduI"	"STM3018"	7120	45630	110	895	920	183	535	540	56	98	97	0	5756	5863	2267	84	85	22	100	100	0	0.063	0.067	0.066	0.064	1.293	0.068	0.903	80	505	6032	6164	-3.978	360	5672	385	5779	0
6	5	11	""	"STM3025"	7290	45630	100	1453	1470	464	539	542	54	100	100	0	5325	5326	2614	84	85	17	100	100	0	0.174	0.178	0.177	0.175	1.214	0.174	0.947	80	371	6155	6173	-2.520	914	5241	931	5242	0
6	6	11	""	"STM3030"	7460	45630	110	1191	1246	285	537	539	46	100	100	0	5315	5573	1954	84	85	16	100	100	0	0.125	0.129	0.131	0.128	1.174	0.129	0.952	80	425	5885	6198	-3.000	654	5231	709	5489	0
6	7	11	""	"STM2692"	7630	45630	100	695	714	74	541	543	56	98	88	0	1408	1409	429	83	84	16	100	100	0	0.116	0.130	0.128	0.126	1.380	0.133	0.776	80	392	1479	1499	-3.105	154	1325	173	1326	0
6	8	11	""	"STM2702"	7820	45620	110	627	647	112	541	544	56	67	33	0	2289	2545	1880	83	84	16	100	100	0	0.039	0.043	0.046	0.041	1.639	0.045	0.604	80	417	2292	2568	-4.681	86	2206	106	2462	0
6	9	11	""	"STM2706"	7980	45620	120	809	818	162	546	551	82	90	80	0	5349	5645	3194	83	84	16	100	99	0	0.050	0.049	0.050	0.052	1.727	0.047	0.866	120	460	5529	5834	-4.324	263	5266	272	5562	0
6	10	11	"yjiA"	"STM4530"	8160	45630	110	3220	3401	1244	551	549	50	100	100	0	3897	3715	1264	82	83	15	100	100	0	0.700	0.784	0.752	0.775	1.232	0.807	0.940	80	446	6484	6483	-0.515	2669	3815	2850	3633	0
6	11	11	"cutF"	"STM0241"	8340	45630	110	1001	1133	426	542	541	100	100	100	0	1343	1520	820	83	88	63	100	100	0	0.364	0.411	0.389	0.393	1.228	0.439	0.887	80	440	1719	2028	-1.457	459	1260	591	1437	0
6	12	11	"yaiY"	"STM0378"	8510	45630	110	988	1450	1521	544	545	102	98	95	0	1915	2127	979	82	89	65	100	100	0	0.242	0.443	0.240	0.279	1.880	1.125	0.499	80	412	2277	2951	-2.046	444	1833	906	2045	0
6	13	11	"ybcI"	"STM0540"	8680	45620	100	758	786	162	559	551	72	91	77	0	1415	1474	622	83	84	17	100	100	0	0.149	0.163	0.163	0.153	1.518	0.176	0.752	80	396	1531	1618	-2.743	199	1332	227	1391	0
6	14	11	""	"STM0556"	8860	45620	100	676	685	69	558	562	115	51	8	0	1730	1681	407	82	85	20	100	100	0	0.072	0.079	0.077	0.072	1.644	0.071	0.162	80	397	1766	1726	-3.804	118	1648	127	1599	0
6	15	11	""	"STM0298"	9020	45630	90	646	648	59	549	538	95	50	5	0	1879	1870	519	83	106	323	100	100	0	0.054	0.055	0.059	0.051	1.721	0.064	0.234	52	329	1893	1886	-4.211	97	1796	99	1787	0
6	16	11	""	"STM0576"	9200	45630	100	739	742	93	556	553	82	91	62	0	2155	2147	638	84	104	292	98	98	0	0.088	0.090	0.089	0.084	1.591	0.090	0.530	80	405	2254	2249	-3.500	183	2071	186	2063	0
6	17	11	""	"STM0581"	9380	45630	110	1494	1567	313	560	571	155	100	100	0	545	552	170	84	88	35	100	100	0	2.026	2.152	2.070	2.211	1.277	2.291	0.891	80	439	1395	1475	1.019	934	461	1007	468	0
6	18	11	"fepC"	"STM0590"	9550	45630	100	1240	1468	1119	563	576	160	97	73	0	1334	1760	2260	84	87	28	100	100	0	0.542	0.540	0.556	0.543	1.288	0.498	0.941	80	395	1927	2581	-0.885	677	1250	905	1676	0
6	19	11	"narP"	"STM2246"	9730	45630	110	1155	1206	417	568	569	49	100	100	0	1176	1283	672	83	85	15	100	100	0	0.537	0.532	0.520	0.515	1.221	0.546	0.929	80	407	1680	1838	-0.897	587	1093	638	1200	0
6	20	11	"stcA"	"STM2152"	9900	45630	120	747	741	66	559	563	58	95	84	0	4078	4009	1114	84	86	16	100	100	0	0.047	0.046	0.045	0.046	1.470	0.043	0.625	120	453	4182	4107	-4.409	188	3994	182	3925	0
6	21	11	"yehW"	"STM2162"	10080	45620	110	1082	1058	149	562	566	57	100	100	0	1350	1356	351	85	86	16	100	100	0	0.411	0.390	0.392	0.387	1.225	0.387	0.925	80	409	1785	1767	-1.283	520	1265	496	1271	0
6	22	11	"yohD"	"STM2170"	10250	45630	110	874	949	289	555	557	45	100	100	0	2627	3169	2437	85	86	16	100	100	0	0.125	0.128	0.130	0.129	1.241	0.121	0.877	80	407	2861	3478	-2.994	319	2542	394	3084	0
6	23	11	""	"STM2175"	10420	45630	120	917	932	189	546	549	49	97	91	0	5449	5833	2885	84	88	33	100	98	0	0.069	0.067	0.066	0.072	1.656	0.064	0.902	120	454	5736	6135	-3.854	371	5365	386	5749	0
6	24	11	""	"STM2288"	10600	45620	110	648	667	86	539	547	64	83	38	0	1213	1311	544	84	89	34	100	100	0	0.097	0.104	0.103	0.097	1.553	0.111	0.582	80	480	1238	1355	-3.373	109	1129	128	1227	0
6	1	12	"Ctrl-62buffer"	"Ctrl-62buffer"	6580	45800	100	526	549	72	521	530	83	16	6	0	100	103	28	82	83	16	53	27	0	0.278	1.333	1.833	1.847	3.012	6.963	0.101	80	454	23	49	-1.848	5	18	28	21	-50
6	2	12	"Ctrl-Y2buffer"	"Ctrl-Y2buffer"	6760	45800	100	544	569	110	525	529	46	30	16	0	118	125	53	83	83	15	75	52	0	0.543	1.048	1.222	1.150	2.529	2.661	0.454	80	390	54	86	-0.881	19	35	44	42	-50
6	3	12	"Ctrl-Y6buffer"	"Ctrl-Y6buffer"	6930	45790	100	535	553	71	535	538	41	28	15	0	95	108	40	82	83	15	46	35	0	0.000	0.692	1.955	1.829	3.485	3.596	0.172	80	432	13	44	Error	0	13	18	26	-50
6	4	12	"Ctrl-OmpAbuffer"	"Ctrl-OmpAbuffer"	7110	45800	50	654	654	44	533	530	37	100	83	0	180	221	107	87	88	16	100	91	0	1.301	0.903	1.333	1.136	2.503	0.733	0.212	12	104	214	255	0.380	121	93	121	134	0
6	5	12	"ctrl-buffer"	"ctrl-buffer"	7280	45790	100	558	557	49	540	543	57	18	3	0	104	117	50	82	83	19	53	26	0	0.818	0.486	1.308	1.272	4.000	3.073	0.172	80	417	40	52	-0.290	18	22	17	35	-50
6	6	12	"Ctrl-RCA25ng/ul"	"Ctrl-RCA25ng/ul"	7450	45790	100	562	563	45	542	545	46	27	3	0	99	101	20	83	84	16	47	23	0	1.250	1.167	2.270	1.924	3.387	8.697	0.057	80	391	36	39	0.322	20	16	21	18	-50
6	7	12	"Ctrl-62buffer"	"Ctrl-62buffer"	7630	45790	100	547	551	64	540	541	60	15	7	0	94	102	23	80	82	15	45	30	0	0.500	0.500	2.123	2.236	3.313	8.717	0.066	80	394	21	33	-1.000	7	14	11	22	-50
6	8	12	"Ctrl-Y2buffer"	"Ctrl-Y2buffer"	7800	45790	100	540	560	75	547	552	67	18	5	0	94	99	26	81	83	18	41	20	0	-0.538	0.722	2.550	3.237	3.789	4.973	0.245	80	380	6	31	Error	-7	13	13	18	-50
6	9	12	"Ctrl-Y6buffer"	"Ctrl-Y6buffer"	7970	45790	100	569	572	62	553	560	89	10	5	0	93	96	21	81	83	15	45	20	0	1.333	1.267	2.818	2.417	3.743	9.565	0.690	80	372	28	34	0.415	16	12	19	15	-50
6	10	12	"Ctrl-OmpAbuffer"	"Ctrl-OmpAbuffer"	8150	45790	100	582	600	103	558	565	88	18	8	0	96	104	29	81	83	19	46	23	0	1.600	1.826	2.708	2.967	2.638	7.053	0.146	80	378	39	65	0.678	24	15	42	23	-50
6	11	12	"ctrl-buffer"	"ctrl-buffer"	8320	45790	100	584	587	61	555	558	44	38	17	0	93	99	24	81	83	19	37	18	0	2.417	1.778	3.337	2.960	4.202	4.725	0.136	80	396	41	50	1.273	29	12	32	18	-50
6	12	12	"Ctrl-RCA200ng/ul"	"Ctrl-RCA200ng/ul"	8500	45790	100	644	649	59	555	560	67	68	20	0	92	93	16	80	82	20	31	6	0	7.417	7.231	5.425	5.210	2.821	18.049	0.049	80	405	101	107	2.891	89	12	94	13	-50
6	13	12	"Ctrl-62buffer"	"Ctrl-62buffer"	8670	45790	100	574	594	92	565	568	58	23	16	0	93	101	32	83	84	17	40	23	0	0.900	1.611	3.959	3.281	3.299	6.600	0.176	80	379	19	47	-0.152	9	10	29	18	-50
6	14	12	"Ctrl-Y2buffer"	"Ctrl-Y2buffer"	8840	45790	100	579	593	66	574	572	62	18	8	0	84	88	17	82	83	17	22	7	0	2.500	3.167	3.457	3.516	3.174	16.989	0.038	80	397	7	25	1.322	5	2	19	6	-50
6	15	12	"Ctrl-Y6buffer"	"Ctrl-Y6buffer"	9020	45790	100	594	602	67	574	568	58	23	8	0	97	117	51	82	83	16	48	32	0	1.333	0.800	1.444	1.346	3.483	2.877	0.198	80	408	35	63	0.415	20	15	28	35	-50
6	16	12	"Ctrl-OmpAbuffer"	"Ctrl-OmpAbuffer"	9190	45790	100	587	590	66	567	572	55	28	10	0	95	104	30	83	85	27	32	11	0	1.667	1.095	2.714	2.481	3.413	6.201	0.099	80	395	32	44	0.737	20	12	23	21	-50
6	17	12	"ctrl-buffer"	"ctrl-buffer"	9370	45790	100	576	579	55	567	579	163	0	0	0	96	102	23	83	86	38	20	0	0	0.692	0.632	1.560	1.908	3.197	6.978	0.077	80	395	22	31	-0.531	9	13	12	19	-50
6	18	12	"Ctrl-RCA75ng/ul"	"Ctrl-RCA75ng/ul"	9540	45790	100	602	606	58	570	581	163	2	0	0	96	97	19	84	87	31	12	1	0	2.667	2.769	3.333	3.000	2.369	7.441	0.086	80	383	44	49	1.415	32	12	36	13	-50
6	19	12	"Ctrl-62buffer"	"Ctrl-62buffer"	9710	45790	100	586	591	63	571	573	53	25	11	0	96	100	22	84	86	17	43	22	0	1.250	1.250	2.152	2.727	3.453	10.984	0.037	80	396	27	36	0.322	15	12	20	16	-50
6	20	12	"Ctrl-Y2buffer"	"Ctrl-Y2buffer"	9890	45790	100	564	577	71	566	568	53	20	8	0	98	100	23	84	86	15	47	21	0	-0.143	0.688	2.700	2.515	3.575	16.359	0.052	80	356	12	27	Error	-2	14	11	16	-50
6	21	12	"Ctrl-Y6buffer"	"Ctrl-Y6buffer"	10060	45790	100	551	562	56	557	562	46	17	8	0	94	100	26	84	86	15	41	20	0	-0.600	0.313	1.864	1.730	4.284	12.245	0.027	80	394	4	21	Error	-6	10	5	16	-50
6	22	12	"Ctrl-OmpAbuffer"	"Ctrl-OmpAbuffer"	10230	45790	100	580	591	63	558	563	49	33	15	0	107	131	78	84	85	15	57	37	0	0.957	0.702	0.985	1.264	3.583	1.241	0.204	80	396	45	80	-0.064	22	23	33	47	-50
6	23	12	"ctrl-buffer"	"ctrl-buffer"	10410	45790	100	572	581	76	551	552	45	32	12	0	98	115	48	83	85	15	48	36	0	1.400	0.938	1.709	1.565	3.620	2.754	0.264	80	362	36	62	0.485	21	15	30	32	-50
6	24	12	"Ctrl-RCAbuffer"	"Ctrl-RCAbuffer"	10580	45790	100	564	592	154	543	546	50	25	10	0	97	165	412	83	87	30	31	17	0	1.500	0.598	1.425	1.451	3.244	0.350	0.648	80	438	35	131	0.585	21	14	49	82	-50
6	1	13	"hupA"	"STM4170"	6590	45990	110	1484	1498	233	526	533	82	100	100	0	853	883	200	82	84	22	100	100	0	1.243	1.213	1.225	1.218	1.152	1.208	0.929	80	471	1729	1773	0.313	958	771	972	801	0
6	2	13	"hupA"	"STM4170"	6760	45980	120	1514	1524	489	530	553	317	95	84	0	677	676	342	82	84	21	99	99	0	1.654	1.673	1.685	1.730	1.498	1.627	0.912	120	456	1579	1588	0.726	984	595	994	594	0
6	3	13	"hilA"	"STM2876"	6930	45980	110	839	881	254	535	538	41	100	100	0	1812	2061	944	82	84	15	100	100	0	0.176	0.175	0.170	0.168	1.303	0.185	0.833	80	410	2034	2325	-2.509	304	1730	346	1979	0
6	4	13	"hilA"	"STM2876"	7110	45980	120	804	843	161	543	545	45	95	95	0	3158	3465	1633	83	89	50	100	98	0	0.085	0.089	0.091	0.089	1.385	0.088	0.870	120	537	3336	3682	-3.558	261	3075	300	3382	0
6	5	13	"hilC"	"STM2867"	7290	45970	110	1132	1165	174	551	557	56	100	100	0	5237	5660	2013	83	90	56	100	100	0	0.113	0.110	0.114	0.111	1.220	0.105	0.899	80	427	5735	6191	-3.149	581	5154	614	5577	0
6	6	13	"hilC"	"STM2867"	7460	45980	120	965	966	252	549	558	89	95	90	0	3379	3513	2466	83	86	41	100	100	0	0.126	0.122	0.124	0.125	1.442	0.110	0.821	120	470	3712	3847	-2.986	416	3296	417	3430	0
6	7	13	"hns"	"STM1751"	7620	45970	110	2476	2810	1665	553	558	93	100	100	0	1205	1334	837	81	85	42	100	100	0	1.711	1.801	1.851	1.789	1.248	1.922	0.948	80	430	3047	3510	0.775	1923	1124	2257	1253	0
6	8	13	"hns"	"STM1751"	7810	45970	120	2075	2035	464	561	563	51	100	99	0	644	657	207	82	84	32	98	98	0	2.694	2.563	2.583	2.635	1.437	2.601	0.913	120	476	2076	2049	1.430	1514	562	1474	575	0
6	9	13	"hns"	"STM1751"	7980	45970	120	2819	3873	5328	562	565	43	100	99	0	657	842	1083	81	83	17	96	95	0	3.918	4.351	3.879	4.370	1.605	4.901	0.949	120	452	2833	4072	1.970	2257	576	3311	761	0
6	10	13	"hilD"	"STM2875"	8160	45970	120	1567	1586	789	569	570	40	98	97	0	1457	1593	1502	81	83	23	100	100	0	0.725	0.673	0.724	0.697	1.532	0.576	0.895	120	444	2374	2529	-0.463	998	1376	1017	1512	0
6	11	13	"hilD"	"STM2875"	8320	45970	110	1666	1739	610	569	571	54	100	100	0	1518	1665	875	82	89	60	100	100	0	0.764	0.739	0.744	0.742	1.132	0.725	0.953	80	396	2533	2753	-0.388	1097	1436	1170	1583	0
6	12	13	"stpA"	"STM2799"	8500	45980	100	1552	1612	549	570	575	54	100	100	0	910	965	477	81	84	20	100	100	0	1.185	1.179	1.137	1.190	1.260	1.188	0.893	80	379	1811	1926	0.244	982	829	1042	884	0
6	13	13	"csrA"	"STM2826"	8680	45970	120	1269	1234	281	569	571	53	98	97	0	1133	1102	402	81	84	18	99	98	0	0.665	0.651	0.674	0.671	1.849	0.650	0.924	120	453	1752	1686	-0.588	700	1052	665	1021	0
6	14	13	"dps"	"STM0831"	8850	45960	100	1083	1171	378	575	577	47	98	98	0	1926	2419	1752	82	84	18	100	100	0	0.275	0.255	0.273	0.258	1.385	0.229	0.888	80	377	2352	2933	-1.860	508	1844	596	2337	0
6	15	13	"dps"	"STM0831"	9020	45970	110	1286	1347	333	579	583	49	100	100	0	2848	3311	2019	82	84	16	100	100	0	0.256	0.238	0.252	0.246	1.254	0.209	0.888	80	454	3473	3997	-1.968	707	2766	768	3229	0
6	16	13	"dps"	"STM0831"	9200	45970	100	1458	1466	199	571	574	48	100	100	0	3326	3299	600	83	84	15	100	100	0	0.274	0.278	0.276	0.276	1.161	0.274	0.949	80	394	4130	4111	-1.870	887	3243	895	3216	0
6	17	13	"oxyR"	"STM4125"	9370	45970	110	1746	1776	249	569	572	50	100	100	0	1111	1159	367	82	84	20	100	100	0	1.144	1.121	1.154	1.153	1.185	1.112	0.916	80	453	2206	2284	0.194	1177	1029	1207	1077	0
6	18	13	"oxyR"	"STM4125"	9550	45970	100	2070	2340	1612	571	571	49	100	100	0	1105	1344	1357	82	84	20	100	100	0	1.465	1.402	1.461	1.482	1.209	1.287	0.937	80	409	2522	3031	0.551	1499	1023	1769	1262	0
6	19	13	"fur"	"STM0693"	9720	45970	110	2219	2249	427	569	573	52	100	100	0	2104	2120	476	82	84	18	100	100	0	0.816	0.824	0.823	0.818	1.114	0.825	0.969	80	419	3672	3718	-0.293	1650	2022	1680	2038	0
6	20	13	"fur"	"STM0693"	9890	45970	120	1992	2014	724	569	571	53	100	100	0	1780	1822	1000	83	84	17	100	100	0	0.839	0.831	0.842	0.870	1.343	0.794	0.958	120	487	3120	3184	-0.254	1423	1697	1445	1739	0
6	21	13	"envR"	"STM3389"	10070	45970	110	1272	1530	906	571	572	48	100	100	0	3936	5049	4536	82	84	17	100	100	0	0.182	0.193	0.190	0.192	1.211	0.195	0.964	80	448	4555	5926	-2.459	701	3854	959	4967	0
6	22	13	"envR"	"STM3389"	10250	45970	110	1181	1289	488	572	573	49	100	100	0	3331	3685	1577	84	85	16	100	100	0	0.188	0.199	0.187	0.188	1.233	0.214	0.890	80	442	3856	4318	-2.415	609	3247	717	3601	0
6	23	13	"envR"	"STM3389"	10410	45960	100	1119	1203	380	562	564	47	100	100	0	3948	4358	2434	85	86	16	100	100	0	0.144	0.150	0.150	0.145	1.390	0.144	0.880	80	405	4420	4914	-2.794	557	3863	641	4273	0
6	24	13	"arcB"	"STM3328"	10590	45960	90	1378	1541	637	555	555	46	100	100	0	2736	3041	1721	83	90	58	100	100	0	0.310	0.333	0.329	0.330	1.248	0.340	0.935	52	372	3476	3944	-1.689	823	2653	986	2958	0
6	1	14	""	"STM4316"	6580	46110	70	543	570	93	528	566	260	3	0	0	296	298	139	87	112	74	78	65	0	0.072	0.199	0.214	0.222	2.806	2.504	0.196	32	190	224	253	-3.800	15	209	42	211	0
6	2	14	""	"STM4529"	6760	46140	110	1837	1795	258	528	545	309	100	100	0	988	998	200	83	85	19	100	100	0	1.446	1.385	1.386	1.387	1.171	1.771	0.659	80	487	2214	2182	0.532	1309	905	1267	915	0
6	3	14	""	"STM4276"	6930	46140	110	714	757	164	529	531	58	95	82	0	633	641	209	82	84	16	100	100	0	0.336	0.408	0.393	0.365	1.928	0.413	0.587	80	491	736	787	-1.575	185	551	228	559	0
6	4	14	""	"STM0560"	7120	46140	110	837	846	71	544	546	56	100	100	0	1664	1688	260	83	86	22	100	100	0	0.185	0.188	0.183	0.186	1.231	0.184	0.833	80	459	1874	1907	-2.432	293	1581	302	1605	0
6	5	14	""	"STM0359"	7280	46150	100	650	679	160	564	566	55	68	33	0	608	765	771	82	89	55	100	100	0	0.163	0.168	0.164	0.147	2.064	0.172	0.611	80	439	612	798	-2.613	86	526	115	683	0
6	6	14	""	"STM1024"	7460	46140	100	598	608	66	563	575	127	7	1	0	346	381	181	82	88	51	100	96	0	0.133	0.151	0.183	0.170	2.213	0.201	0.296	80	431	299	344	-2.915	35	264	45	299	0
6	7	14	"purG"	"STM2565"	7630	46130	60	654	735	219	571	571	40	62	50	0	232	528	585	86	96	49	100	78	0	0.568	0.371	0.533	0.491	1.729	0.358	0.785	32	176	229	606	-0.815	83	146	164	442	0
6	8	14	"cysM"	"STM2440"	7790	46140	100	571	588	81	563	565	45	23	15	0	118	198	219	82	85	32	51	28	0	0.222	0.216	0.657	0.633	4.197	0.301	0.288	80	449	44	141	-2.170	8	36	25	116	-50
6	9	14	"ompR"	"STM3502"	7970	46130	90	612	758	379	568	568	41	53	28	0	260	753	1138	82	84	21	100	100	0	0.247	0.283	0.284	0.225	2.272	0.310	0.834	52	346	222	861	-2.016	44	178	190	671	0
6	10	14	"dnaK"	"STM0012"	8150	46140	100	729	1064	892	574	575	47	92	82	0	163	332	441	82	85	21	97	86	0	1.914	1.960	1.833	1.839	2.056	2.071	0.919	80	425	236	740	0.936	155	81	490	250	0
6	11	14	"trkA"	"STM3409"	8330	46140	120	782	854	294	573	579	56	88	80	0	2893	3632	3591	81	85	51	98	97	0	0.074	0.079	0.076	0.074	1.605	0.078	0.891	120	523	3021	3832	-3.750	209	2812	281	3551	0
6	12	14	""	"STM4528"	8500	46140	120	2173	2123	398	570	572	45	100	100	0	1479	1439	385	82	84	16	100	100	0	1.147	1.144	1.155	1.160	1.436	1.137	0.927	120	486	3000	2910	0.198	1603	1397	1553	1357	0
6	13	14	""	"STM2230"	8670	46140	120	1568	1600	575	569	570	44	99	97	0	1578	1556	772	83	85	19	99	95	0	0.668	0.700	0.665	0.782	1.876	0.703	0.897	120	498	2494	2504	-0.582	999	1495	1031	1473	0
6	14	14	"yegN"	"STM2127"	8840	46140	100	842	903	304	575	588	135	83	48	0	2238	2426	1409	82	84	18	100	100	0	0.124	0.140	0.130	0.124	1.487	0.151	0.519	80	442	2423	2672	-3.013	267	2156	328	2344	0
6	15	14	""	"STM2178"	9030	46140	110	649	658	72	577	582	114	22	6	0	1895	2018	1013	83	84	16	100	100	0	0.040	0.042	0.044	0.043	1.815	0.041	0.288	80	510	1884	2016	-4.653	72	1812	81	1935	0
6	16	14	""	"STM2664"	9200	46130	110	720	722	69	571	575	53	95	78	0	1068	1077	191	83	85	25	100	100	0	0.151	0.152	0.152	0.142	1.571	0.144	0.629	80	456	1134	1145	-2.725	149	985	151	994	0
6	17	14	"EMPTY"	"EMPTY"	9360	46140	100	577	577	44	571	575	57	11	0	0	144	150	50	82	82	17	83	70	0	0.097	0.088	0.485	0.514	4.246	2.983	0.007	80	415	68	74	-3.369	6	62	6	68	-75
6	18	14	"EMPTY"	"EMPTY"	9530	46140	100	574	579	41	570	570	44	16	5	0	97	99	20	81	81	15	53	28	0	0.250	0.500	1.000	1.104	5.180	0.004	0.000	80	441	20	27	-2.000	4	16	9	18	-75
6	19	14	"EMPTY"	"EMPTY"	9710	46140	100	585	584	41	571	590	320	0	0	0	90	92	19	82	86	42	7	0	0	1.750	1.300	2.827	2.533	4.647	239.527	0.000	80	440	22	23	0.807	14	8	13	10	-75
6	20	14	"EMPTY"	"EMPTY"	9880	46140	100	560	564	44	569	592	332	0	0	0	88	89	18	81	82	23	20	3	0	-1.286	-0.625	1.994	2.639	3.635	20.075	0.547	80	409	-2	3	Error	-9	7	-5	8	-75
6	21	14	"EMPTY"	"EMPTY"	10050	46140	100	565	573	46	574	575	54	8	1	0	87	89	20	82	83	17	32	6	0	-1.800	-0.143	2.667	3.280	3.980	16.373	0.016	80	441	-4	6	Error	-9	5	-1	7	-75
6	22	14	"EMPTY"	"EMPTY"	10230	46140	100	584	583	38	583	583	56	5	0	0	93	92	22	82	83	17	30	8	0	0.091	0.000	2.375	2.226	2.471	0.006	0.000	80	441	12	10	-3.459	1	11	0	10	-75
6	23	14	"EMPTY"	"EMPTY"	10400	46140	100	584	596	107	575	574	47	13	5	0	91	95	31	84	85	16	28	10	0	1.286	1.909	1.882	1.985	4.381	7.850	0.153	80	440	16	32	0.363	9	7	21	11	-75
6	24	14	"EMPTY"	"EMPTY"	10570	46140	100	572	579	53	571	572	43	21	7	0	91	97	22	82	85	37	13	2	0	0.111	0.533	2.811	2.748	4.167	34.270	0.007	80	495	10	23	-3.170	1	9	8	15	-75
7	1	1	"yccF"	"STM1074"	11190	43700	140	883	906	157	536	541	69	99	98	0	2429	2557	913	88	92	31	100	100	0	0.148	0.150	0.146	0.151	1.394	0.147	0.876	156	787	2688	2839	-2.754	347	2341	370	2469	0
7	2	1	"ydjN"	"STM1320"	11360	43680	130	864	896	153	533	536	77	100	100	0	1682	1818	570	88	98	44	100	100	0	0.208	0.210	0.203	0.204	1.211	0.209	0.808	120	590	1925	2093	-2.268	331	1594	363	1730	0
7	3	1	""	"STM1491"	11540	43680	130	1308	1359	277	547	551	63	100	100	0	4617	4715	1129	88	91	27	100	100	0	0.168	0.175	0.169	0.171	1.203	0.181	0.921	120	561	5290	5439	-2.573	761	4529	812	4627	0
7	4	1	"yiaC"	"STM3643"	11710	43680	130	894	943	276	555	564	62	100	97	0	2995	3395	1659	87	89	21	100	100	0	0.117	0.117	0.109	0.108	1.459	0.118	0.755	120	496	3247	3696	-3.101	339	2908	388	3308	0
7	5	1	"oppA"	"STM1746"	11870	43680	140	1197	1270	362	529	533	48	99	99	0	3471	3858	1649	86	92	60	100	99	0	0.197	0.196	0.192	0.195	1.474	0.192	0.888	156	598	4053	4513	-2.341	668	3385	741	3772	0
7	6	1	""	"STM2585"	12060	43670	130	1188	1234	229	518	523	56	100	100	0	3743	4039	1180	85	94	73	100	100	0	0.183	0.181	0.184	0.179	1.267	0.181	0.923	120	527	4328	4670	-2.449	670	3658	716	3954	0
7	7	1	"yecH"	"STM1936"	12230	43680	140	786	814	188	512	520	66	98	96	0	2149	2380	1108	87	97	93	99	99	0	0.133	0.132	0.129	0.129	1.452	0.136	0.830	156	544	2336	2595	-2.912	274	2062	302	2293	0
7	8	1	"srlR"	"STM2837"	12400	43680	140	802	813	117	504	510	59	99	96	0	3158	3172	872	87	96	90	100	100	0	0.097	0.100	0.098	0.097	1.323	0.096	0.572	156	557	3369	3394	-3.365	298	3071	309	3085	0
7	9	1	"kdpA"	"STM0706"	12590	43680	130	543	556	68	496	508	126	11	4	0	374	423	198	88	99	51	100	100	0	0.164	0.179	0.169	0.159	2.394	0.253	0.143	120	536	333	395	-2.605	47	286	60	335	0
7	10	1	"greB"	"STM3503"	12760	43680	100	815	798	198	491	500	94	80	68	0	3545	3023	1959	90	104	55	100	100	0	0.094	0.105	0.106	0.113	1.503	0.101	0.902	80	361	3779	3240	-3.415	324	3455	307	2933	0
7	11	1	""	"STM3156"	12920	43670	130	1208	1252	249	481	485	39	100	100	0	1763	1817	445	89	92	30	100	100	0	0.434	0.446	0.440	0.441	1.161	0.449	0.930	120	528	2401	2499	-1.203	727	1674	771	1728	0
7	12	1	"yaeC"	"STM0245"	13100	43670	140	1013	1085	333	476	494	301	96	35	0	5225	6261	3848	88	90	18	100	100	0	0.105	0.099	0.101	0.099	1.289	0.092	0.934	156	540	5674	6782	-3.258	537	5137	609	6173	0
7	13	1	"cyaY"	"STM3943"	13270	43680	140	1095	1264	722	479	482	46	100	100	0	2700	3053	1577	88	90	21	100	100	0	0.236	0.265	0.240	0.245	1.325	0.317	0.861	156	504	3228	3750	-2.084	616	2612	785	2965	0
7	14	1	"cyaA"	"STM3939"	13440	43680	140	2457	2472	636	478	484	68	100	99	0	5754	5963	1884	88	91	25	100	100	0	0.349	0.339	0.339	0.342	1.300	0.332	0.951	156	548	7645	7869	-1.518	1979	5666	1994	5875	0
7	15	1	"yifK"	"STM3930"	13610	43680	130	2364	2596	886	477	486	74	100	100	0	5892	6222	1647	90	94	33	100	100	0	0.325	0.346	0.331	0.335	1.196	0.362	0.911	120	480	7689	8251	-1.620	1887	5802	2119	6132	0
7	16	1	"wzxE"	"STM3926"	13790	43680	140	1637	1761	417	477	483	47	100	100	0	10564	11292	3526	91	97	66	100	100	0	0.111	0.115	0.114	0.116	1.312	0.113	0.955	156	535	11633	12485	-3.174	1160	10473	1284	11201	0
7	17	1	"rffG"	"STM3922"	13960	43680	140	1671	1883	860	476	481	51	100	99	0	7282	7885	3183	88	95	64	100	100	0	0.166	0.180	0.166	0.173	1.399	0.190	0.879	156	528	8389	9204	-2.590	1195	7194	1407	7797	0
7	18	1	"rfe"	"STM3918"	14140	43680	140	3925	4074	1064	478	486	65	100	100	0	11850	12237	3697	89	98	44	100	100	0	0.293	0.296	0.293	0.302	1.432	0.289	0.949	156	611	15208	15744	-1.771	3447	11761	3596	12148	0
7	19	1	""	"STM4433"	14310	43680	130	792	843	187	482	487	58	99	98	0	985	1163	613	90	107	58	100	100	0	0.346	0.336	0.346	0.349	1.335	0.316	0.835	120	656	1205	1434	-1.530	310	895	361	1073	0
7	20	1	""	"STM4440"	14500	43690	90	547	548	40	491	493	45	63	11	0	336	357	124	94	107	47	100	100	0	0.231	0.217	0.258	0.235	1.908	0.153	0.076	52	352	298	320	-2.112	56	242	57	263	0
7	21	1	""	"STM4447"	14680	43690	90	524	555	92	492	494	40	42	21	0	269	287	89	90	104	44	100	94	0	0.179	0.320	0.220	0.239	2.822	0.486	0.212	52	348	211	260	-2.484	32	179	63	197	0
7	22	1	""	"STM4464"	14830	43700	90	537	549	62	486	495	69	34	13	0	322	349	95	93	113	55	100	100	0	0.223	0.246	0.226	0.242	2.157	0.238	0.193	52	320	280	319	-2.167	51	229	63	256	0
7	23	1	"idnO"	"STM4483"	15020	43690	110	498	503	47	477	489	84	10	0	0	355	405	147	90	99	37	100	100	0	0.079	0.083	0.130	0.122	2.309	0.079	0.047	80	447	286	341	-3.658	21	265	26	315	0
7	24	1	""	"STM4488"	15170	43680	120	665	689	182	472	485	100	84	45	0	837	856	320	90	93	24	99	98	0	0.258	0.283	0.243	0.260	1.762	0.269	0.399	120	593	940	983	-1.953	193	747	217	766	0
7	1	2	"hydH"	"STM4173"	11170	43860	120	639	641	93	533	538	52	72	50	0	572	728	371	87	95	67	99	98	0	0.219	0.168	0.192	0.191	2.125	0.149	0.432	120	503	591	749	-2.194	106	485	108	641	0
7	2	2	"yciG"	"STM1728"	11360	43870	80	626	650	104	532	538	64	69	25	0	398	441	163	92	111	59	100	100	0	0.307	0.338	0.308	0.258	2.304	0.411	0.417	52	257	400	467	-1.703	94	306	118	349	0
7	3	2	"yihU"	"STM4023"	11520	43860	120	600	597	89	518	522	58	62	25	0	1507	1787	970	92	102	45	99	99	0	0.058	0.047	0.059	0.061	2.107	0.046	0.261	120	365	1497	1774	-4.109	82	1415	79	1695	0
7	4	2	"yihP"	"STM4018"	11700	43860	130	693	709	86	523	527	48	99	94	0	3493	3710	1172	90	93	24	100	100	0	0.050	0.051	0.049	0.049	1.397	0.049	0.708	120	325	3573	3806	-4.323	170	3403	186	3620	0
7	5	2	"pepB"	"STM2536"	11870	43850	120	635	660	105	513	516	39	93	79	0	599	691	328	86	87	17	100	100	0	0.238	0.243	0.226	0.224	1.760	0.233	0.645	120	338	635	752	-2.072	122	513	147	605	0
7	6	2	"atpF"	"STM3869"	12050	43860	120	769	807	156	503	511	54	100	100	0	497	590	334	84	93	82	100	99	0	0.644	0.601	0.612	0.621	1.326	0.532	0.822	120	342	679	810	-0.635	266	413	304	506	0
7	7	2	"sinI"	"STM2516"	12210	43850	130	760	778	94	494	501	56	100	99	0	3463	3563	870	88	104	119	100	100	0	0.079	0.082	0.079	0.080	1.275	0.078	0.841	120	338	3641	3759	-3.665	266	3375	284	3475	0
7	8	2	""	"STM1056"	12400	43850	130	569	581	76	492	497	48	74	35	0	921	980	426	90	103	112	100	99	0	0.093	0.100	0.101	0.089	1.879	0.102	0.531	120	331	908	979	-3.432	77	831	89	890	0
7	9	2	"sitB"	"STM2862"	12570	43850	140	1744	1857	521	490	498	93	98	98	0	3370	3606	1308	90	98	44	100	100	0	0.382	0.389	0.391	0.380	1.387	0.371	0.866	156	358	4534	4883	-1.387	1254	3280	1367	3516	0
7	10	2	"cytR"	"STM4094"	12750	43860	130	813	839	127	488	496	88	100	97	0	2802	2940	776	89	100	46	100	100	0	0.120	0.123	0.119	0.120	1.243	0.118	0.740	120	394	3038	3202	-3.061	325	2713	351	2851	0
7	11	2	"bcfF"	"STM0026"	12920	43850	130	887	901	125	487	490	42	100	100	0	3287	3486	936	88	94	34	100	100	0	0.125	0.122	0.123	0.120	1.220	0.119	0.878	120	357	3599	3812	-3.000	400	3199	414	3398	0
7	12	2	"gmk"	"STM3740"	13090	43850	140	2872	2906	934	474	476	40	99	98	0	3013	3102	1316	87	90	20	99	99	0	0.820	0.807	0.800	0.812	1.514	0.778	0.937	156	314	5324	5447	-0.287	2398	2926	2432	3015	0
7	13	2	"srgA"	"PSLT011"	13270	43850	130	1637	1747	476	471	473	41	100	100	0	2942	3202	1005	89	92	25	100	100	0	0.409	0.410	0.407	0.405	1.223	0.414	0.931	120	309	4019	4389	-1.291	1166	2853	1276	3113	0
7	14	2	"ppx"	"STM2502"	13440	43860	130	1446	1466	404	475	482	79	100	100	0	5600	5878	2027	91	95	29	100	100	0	0.176	0.171	0.168	0.167	1.196	0.165	0.901	120	351	6480	6778	-2.504	971	5509	991	5787	0
7	15	2	""	"STM4258"	13620	43850	120	622	633	75	469	481	82	91	40	0	2576	2921	1224	92	95	24	100	100	0	0.062	0.058	0.060	0.056	1.412	0.054	0.728	120	327	2637	2993	-4.021	153	2484	164	2829	0
7	16	2	""	"STM4261"	13790	43850	140	1161	1196	313	465	472	48	98	98	0	4809	5090	1935	93	103	82	99	98	0	0.148	0.146	0.145	0.142	1.342	0.144	0.924	156	323	5412	5728	-2.760	696	4716	731	4997	0
7	17	2	""	"STM4261"	13970	43860	130	774	811	167	469	475	56	100	100	0	3184	3650	1613	91	102	83	100	100	0	0.099	0.096	0.098	0.096	1.277	0.088	0.808	120	320	3398	3901	-3.342	305	3093	342	3559	0
7	18	2	"yjcB"	"STM4263"	14130	43860	120	1909	1897	311	477	485	58	100	100	0	420	438	107	92	114	65	98	98	0	4.366	4.104	4.150	4.159	1.244	4.071	0.906	120	434	1760	1766	2.126	1432	328	1420	346	0
7	19	2	"livF"	"STM3560"	14340	43860	70	595	613	115	497	499	46	84	53	0	593	721	456	104	153	95	100	100	0	0.200	0.188	0.179	0.167	1.677	0.216	0.514	32	212	587	733	-2.319	98	489	116	617	0
7	20	2	"fljA"	"STM2770"	14490	43850	130	623	650	139	491	490	43	93	77	0	3124	3606	2381	91	101	48	100	100	0	0.044	0.045	0.043	0.043	1.608	0.045	0.600	120	480	3165	3674	-4.522	132	3033	159	3515	0
7	21	2	"ada"	"STM2265"	14660	43860	120	630	638	77	488	489	43	96	87	0	816	831	253	88	92	28	100	100	0	0.195	0.202	0.198	0.188	1.694	0.198	0.647	120	397	870	893	-2.358	142	728	150	743	0
7	22	2	"ssaV"	"STM1414"	14830	43850	130	599	613	66	484	494	88	72	18	0	1259	1286	492	89	96	30	100	100	0	0.098	0.108	0.112	0.106	1.537	0.096	0.441	120	440	1285	1326	-3.347	115	1170	129	1197	0
7	23	2	"fimC"	"STM0545"	15000	43860	120	586	625	194	478	493	108	49	12	0	3154	3250	1164	90	96	27	100	100	0	0.035	0.047	0.037	0.039	1.768	0.049	0.305	120	417	3172	3307	-4.826	108	3064	147	3160	0
7	24	2	"malK"	"STM4230"	15190	43860	130	611	625	78	476	483	70	89	46	0	2536	2515	578	90	94	29	100	100	0	0.055	0.061	0.056	0.056	1.642	0.055	0.389	120	597	2581	2574	-4.179	135	2446	149	2425	0
7	1	3	"era"	"STM2580"	11180	44030	130	1608	1620	290	528	532	54	100	100	0	1751	1789	542	87	91	45	100	100	0	0.649	0.642	0.651	0.647	1.177	0.635	0.936	120	565	2744	2794	-0.624	1080	1664	1092	1702	0
7	2	3	"pabB"	"STM1824"	11360	44030	130	786	815	121	518	540	214	72	14	0	1057	1105	394	88	97	69	100	100	0	0.277	0.292	0.294	0.291	1.461	0.280	0.713	120	401	1237	1314	-1.854	268	969	297	1017	0
7	3	3	"iacP"	"STM2881"	11530	44030	140	722	867	860	509	533	238	40	5	0	1034	1125	813	91	97	55	97	96	0	0.226	0.346	0.244	0.254	2.156	1.210	0.558	156	318	1156	1392	-2.146	213	943	358	1034	0
7	4	3	"invJ"	"STM2892"	11700	44030	140	731	734	103	508	513	55	94	85	0	2623	2633	970	87	89	20	100	100	0	0.088	0.089	0.087	0.089	1.624	0.085	0.804	156	310	2759	2772	-3.507	223	2536	226	2546	0
7	5	3	"eutM"	"STM2465"	11870	44030	130	588	604	82	508	512	40	82	49	0	988	1135	680	85	86	17	100	100	0	0.089	0.091	0.084	0.082	1.754	0.084	0.547	120	326	983	1146	-3.497	80	903	96	1050	0
7	6	3	"eutB"	"STM2458"	12050	44030	140	551	564	72	502	505	42	53	30	0	845	972	580	85	87	16	99	98	0	0.064	0.070	0.083	0.077	2.091	0.071	0.299	156	340	809	949	-3.955	49	760	62	887	0
7	7	3	"prsA"	"STM1780"	12220	44030	130	1652	1650	409	498	498	43	100	100	0	812	846	313	89	103	105	100	99	0	1.596	1.522	1.535	1.561	1.214	1.519	0.865	120	375	1877	1909	0.675	1154	723	1152	757	0
7	8	3	"pgtP"	"STM2399"	12400	44030	140	820	835	217	494	496	46	96	91	0	4523	4415	2577	89	113	117	98	97	0	0.074	0.079	0.078	0.084	1.749	0.074	0.803	156	442	4760	4667	-3.766	326	4434	341	4326	0
7	9	3	"parE"	"STM3181"	12570	44030	130	857	880	135	484	486	40	100	100	0	1895	2015	682	86	88	21	100	100	0	0.206	0.205	0.213	0.205	1.373	0.182	0.734	120	344	2182	2325	-2.278	373	1809	396	1929	0
7	10	3	"mutY"	"STM3110"	12740	44040	130	622	625	69	484	486	38	98	84	0	749	783	242	86	91	30	100	100	0	0.208	0.202	0.204	0.194	1.501	0.193	0.685	120	378	801	838	-2.264	138	663	141	697	0
7	11	3	"gdhA"	"STM1299"	12910	44030	130	1124	1143	190	486	489	48	100	100	0	1952	2044	513	88	105	62	100	100	0	0.342	0.336	0.338	0.335	1.183	0.330	0.914	120	416	2502	2613	-1.547	638	1864	657	1956	0
7	12	3	"fliN"	"STM1977"	13090	44020	140	687	720	324	479	482	49	98	92	0	1412	1425	502	88	95	37	100	100	0	0.157	0.180	0.158	0.162	1.600	0.169	0.199	156	382	1532	1578	-2.670	208	1324	241	1337	0
7	13	3	""	"STM2630"	13260	44030	120	555	569	84	479	499	289	2	0	0	994	1021	293	89	96	62	100	100	0	0.084	0.097	0.086	0.084	2.083	0.225	0.053	120	369	981	1022	-3.574	76	905	90	932	0
7	14	3	""	"STM1014"	13440	44030	120	633	641	90	476	497	287	7	0	0	2568	2927	1057	90	104	150	100	100	0	0.063	0.058	0.057	0.056	1.473	0.058	0.705	120	379	2635	3002	-3.980	157	2478	165	2837	0
7	15	3	""	"STM1018"	13610	44030	130	646	670	108	472	475	49	99	94	0	2380	2652	1232	91	100	140	100	100	0	0.076	0.077	0.075	0.074	1.376	0.072	0.738	120	370	2463	2759	-3.718	174	2289	198	2561	0
7	16	3	""	"STM2302"	13780	44030	130	1207	1365	628	468	469	42	100	100	0	2906	3250	1885	90	92	22	100	100	0	0.262	0.284	0.279	0.271	1.319	0.287	0.895	120	350	3555	4057	-1.930	739	2816	897	3160	0
7	17	3	"glnH"	"STM0830"	13950	44030	130	1210	1329	392	466	467	39	100	100	0	6480	7503	3378	91	96	40	100	100	0	0.116	0.116	0.116	0.116	1.152	0.113	0.930	120	355	7133	8275	-3.102	744	6389	863	7412	0
7	18	3	"yajD"	"STM0411"	14130	44040	130	760	769	84	469	471	39	100	100	0	2209	2287	676	89	93	27	100	100	0	0.137	0.136	0.133	0.139	1.353	0.125	0.827	120	401	2411	2498	-2.865	291	2120	300	2198	0
7	19	3	"artM"	"STM0888"	14310	44030	130	1173	1256	331	478	483	47	100	100	0	4759	5065	1512	92	108	58	100	100	0	0.149	0.156	0.149	0.152	1.221	0.158	0.901	120	481	5362	5751	-2.747	695	4667	778	4973	0
7	20	3	"pykA"	"STM1888"	14480	44030	130	2149	2298	630	479	483	48	100	100	0	9760	10308	3268	89	92	21	100	100	0	0.173	0.178	0.178	0.176	1.177	0.169	0.909	120	414	11341	12038	-2.534	1670	9671	1819	10219	0
7	21	3	"eda"	"STM1884"	14650	44030	130	1393	1403	229	481	481	46	100	100	0	2812	2895	638	89	92	19	100	100	0	0.335	0.329	0.331	0.326	1.212	0.327	0.901	120	407	3635	3728	-1.578	912	2723	922	2806	0
7	22	3	""	"STM1535"	14840	44040	130	700	727	127	475	484	95	98	70	0	2044	2086	514	91	98	40	100	100	0	0.115	0.126	0.121	0.119	1.333	0.125	0.563	120	437	2178	2247	-3.118	225	1953	252	1995	0
7	23	3	""	"STM0613"	15010	44040	130	1248	1310	274	472	484	98	100	100	0	6635	6961	2099	90	97	31	100	100	0	0.119	0.122	0.123	0.121	1.212	0.114	0.828	120	420	7321	7709	-3.076	776	6545	838	6871	0
7	24	3	"rna"	"STM0617"	15180	44040	130	2355	2385	528	476	480	49	100	100	0	4713	5240	1996	90	105	110	100	100	0	0.406	0.371	0.384	0.380	1.238	0.340	0.920	120	573	6502	7059	-1.299	1879	4623	1909	5150	0
7	1	4	"pspA"	"STM1690"	11160	44210	130	4076	4182	934	527	533	55	100	100	0	340	370	128	86	90	43	98	96	0	13.972	12.870	12.930	13.824	1.441	12.663	0.780	120	584	3803	3939	3.805	3549	254	3655	284	0
7	2	4	"yhcO"	"STM3363"	11350	44210	120	649	661	76	517	540	218	10	1	0	549	629	312	87	96	70	98	97	0	0.286	0.266	0.281	0.286	1.820	0.228	0.561	120	386	594	686	-1.807	132	462	144	542	0
7	3	4	"prmA"	"STM3383"	11520	44210	120	763	806	154	512	534	235	52	9	0	1548	1965	1080	90	97	59	100	100	0	0.172	0.157	0.153	0.160	1.451	0.147	0.319	120	324	1709	2169	-2.538	251	1458	294	1875	0
7	4	4	"yhcS"	"STM3367"	11690	44200	120	701	736	115	504	510	54	100	91	0	1295	1559	695	87	90	31	100	100	0	0.163	0.158	0.154	0.154	1.471	0.147	0.813	120	329	1405	1704	-2.616	197	1208	232	1472	0
7	5	4	"yfiR"	"STM2671"	11870	44200	130	1063	1084	227	501	504	42	98	97	0	1635	1772	642	85	87	17	100	100	0	0.363	0.346	0.356	0.332	1.510	0.336	0.874	120	357	2112	2270	-1.464	562	1550	583	1687	0
7	6	4	"rluD"	"STM2662"	12040	44200	120	2316	2367	498	500	500	46	100	100	0	2760	2941	865	87	91	27	100	100	0	0.679	0.654	0.665	0.656	1.255	0.636	0.932	120	326	4489	4721	-0.558	1816	2673	1867	2854	0
7	7	4	"murF"	"STM0124"	12210	44210	130	1950	2001	435	500	503	51	100	100	0	6259	6606	2406	91	121	103	100	100	0	0.235	0.230	0.236	0.237	1.233	0.215	0.928	120	433	7618	8016	-2.089	1450	6168	1501	6515	0
7	8	4	"ampD"	"STM0146"	12400	44210	80	777	801	157	500	502	48	100	94	0	1393	1458	706	91	130	111	100	100	0	0.213	0.220	0.223	0.221	1.401	0.213	0.842	52	255	1579	1668	-2.233	277	1302	301	1367	0
7	9	4	"polB"	"STM0097"	12560	44210	120	1140	1534	870	482	486	44	100	99	0	1073	1703	1468	87	92	43	99	98	0	0.667	0.651	0.657	0.717	1.532	0.578	0.913	120	366	1644	2668	-0.584	658	986	1052	1616	0
7	10	4	"ppdD"	"STM0144"	12730	44200	120	654	674	102	482	485	45	95	90	0	1341	1581	681	87	94	44	100	100	0	0.137	0.129	0.133	0.124	1.568	0.123	0.776	120	343	1426	1686	-2.866	172	1254	192	1494	0
7	11	4	"gidB"	"STM3873"	12890	44220	80	617	661	154	486	499	132	50	15	0	769	895	584	91	118	78	100	100	0	0.193	0.218	0.216	0.211	1.581	0.220	0.242	52	261	809	979	-2.372	131	678	175	804	0
7	12	4	"yieG"	"STM3851"	13080	44200	120	1500	1579	447	479	489	108	96	95	0	6179	6892	2895	91	106	57	100	100	0	0.168	0.162	0.160	0.158	1.444	0.153	0.891	120	415	7109	7901	-2.576	1021	6088	1100	6801	0
7	13	4	"purF"	"STM2362"	13250	44200	110	1564	1669	352	481	504	295	100	100	0	1908	2126	667	91	98	63	100	100	0	0.596	0.584	0.591	0.588	1.159	0.609	0.775	80	355	2900	3223	-0.747	1083	1817	1188	2035	0
7	14	4	"nuoB"	"STM2327"	13430	44210	120	654	748	319	469	499	338	21	6	0	602	765	426	91	106	154	99	96	0	0.362	0.414	0.323	0.346	1.819	0.547	0.296	120	364	696	953	-1.466	185	511	279	674	0
7	15	4	"menB"	"STM2307"	13600	44210	120	1051	1090	187	466	477	185	100	95	0	5165	5221	1449	92	101	149	100	100	0	0.115	0.122	0.118	0.121	1.316	0.111	0.598	120	327	5658	5753	-3.116	585	5073	624	5129	0
7	16	4	"yfaX"	"STM2292"	13770	44200	130	612	632	114	464	466	39	95	84	0	1721	2010	1033	89	90	16	100	100	0	0.091	0.087	0.086	0.083	1.477	0.085	0.633	120	366	1780	2089	-3.463	148	1632	168	1921	0
7	17	4	"gyrA"	"STM2272"	13950	44200	120	1347	1584	614	462	465	38	100	99	0	493	608	341	89	91	20	100	100	0	2.191	2.162	2.167	2.279	1.420	2.088	0.904	120	354	1289	1641	1.131	885	404	1122	519	0
7	18	4	"yfcG"	"STM2349"	14120	44210	120	836	867	207	461	465	36	99	99	0	1379	1586	728	88	91	21	100	100	0	0.290	0.271	0.260	0.273	1.400	0.260	0.886	120	345	1666	1904	-1.784	375	1291	406	1498	0
[truncated: 622,438 more chars]
