# Supplementary material for: BABAR: an R package to simplify the normalisation of common reference design microarray-based transcriptomic datasets
Source: BMC Bioinformatics. 2010 Feb 3;11:73. doi: 10.1186/1471-2105-11-73 (PMC2829013; doi:10.1186/1471-2105-11-73)
Supplement: Additional file 3 — Dataset 1. The unprocessed microarray data files from a heterogeneous 'problem' dataset describing the transcriptomic changes for Salmonella internalised within mammalian cells. [file 1471-2105-11-73-S3.ZIP › M8h-98B.gpr]

ATF	1.0
27	43    
"Type=GenePix Results 1.4"
"DateTime=2002/05/10 12:07:32"
"Settings=\\Ifrnnts19\communal3\SOFIA MAY\settings 98A.gps"
"GalFile=\\Ifrnnts19\communal3\Array lists\STPLMar2002 Revised.gal"
"Scanner=GenePix 4000A [48450]"
"Comment="
"PixelSize=10"
"ImageName=635 nm	532 nm"
"FileName=\\Ifrnnts19\communal3\SOFIA MAY\images 98A.tif	\\Ifrnnts19\communal3\SOFIA MAY\images 98A.tif"
"PMTVolts=540	600"
"ScanPower=100	100"
"FocusPosition=0"
"NormalizationFactor:RatioOfMedians=3.70376"
"NormalizationFactor:RatioOfMeans=3.73651"
"NormalizationFactor:MedianOfRatios=3.71246"
"NormalizationFactor:MeanOfRatios=3.72208"
"NormalizationFactor:RegressionRatio=3.72106"
"JpegImage=\\Ifrnnts19\communal3\SOFIA MAY\results 98B.jpg"
"RatioFormulation=W1/W2 (635 nm/532 nm)"
"Barcode="
"ImageOrigin=1960, 39080"
"JpegOrigin=2070, 39320"
"Creator=GenePix Pro 3.0.6.81"
"Temperature=32.7947"
"LaserPower=2.5016	1.7127"
"LaserOnTime=42462	42463"
"Supplier="
"Block"	"Column"	"Row"	"Name"	"ID"	"X"	"Y"	"Dia."	"F635 Median"	"F635 Mean"	"F635 SD"	"B635 Median"	"B635 Mean"	"B635 SD"	"% > B635+1SD"	"% > B635+2SD"	"F635 % Sat."	"F532 Median"	"F532 Mean"	"F532 SD"	"B532 Median"	"B532 Mean"	"B532 SD"	"% > B532+1SD"	"% > B532+2SD"	"F532 % Sat."	"Ratio of Medians"	"Ratio of Means"	"Median of Ratios"	"Mean of Ratios"	"Ratios SD"	"Rgn Ratio"	"Rgn R�"	"F Pixels"	"B Pixels"	"Sum of Medians"	"Sum of Means"	"Log Ratio"	"F635 Median - B635"	"F532 Median - B532"	"F635 Mean - B635"	"F532 Mean - B532"	"Flags"
1	1	1	"yiiD"	"STM4029"	2350	39550	110	259	270	108	86	88	29	97	91	0	955	965	315	73	75	22	100	100	0	0.196	0.206	0.197	0.195	1.344	0.232	0.260	80	527	1055	1076	-2.350	173	882	184	892	0
1	2	1	"yjiY"	"STM4532"	2520	39540	110	113	114	27	87	95	72	2	1	0	217	224	55	72	77	41	98	91	0	0.179	0.178	0.188	0.161	2.410	0.765	0.293	80	449	171	179	-2.479	26	145	27	152	0
1	3	1	"glpG"	"STM3524"	2690	39540	120	642	608	203	86	88	14	99	99	0	4320	4113	1536	72	72	13	100	100	0	0.131	0.129	0.130	0.127	1.262	0.127	0.958	120	518	4804	4563	-2.934	556	4248	522	4041	0
1	4	1	"yhjC"	"STM3607"	2860	39540	120	558	551	190	88	89	15	99	98	0	4260	4236	1729	73	74	14	100	100	0	0.112	0.111	0.112	0.112	1.303	0.109	0.965	120	511	4657	4626	-3.155	470	4187	463	4163	0
1	5	1	"dacB"	"STM3300"	3030	39530	110	764	759	196	88	89	14	100	100	0	1801	1876	542	74	75	13	100	100	0	0.391	0.372	0.377	0.373	1.194	0.362	0.955	80	443	2403	2473	-1.353	676	1727	671	1802	0
1	6	1	"yqjD"	"STM3229"	3200	39530	120	723	659	235	88	91	24	100	99	0	3262	2847	1136	72	74	14	100	99	0	0.199	0.206	0.212	0.215	1.391	0.202	0.967	120	552	3825	3346	-2.329	635	3190	571	2775	0
1	7	1	"yfhP"	"STM2544"	3380	39530	110	3916	3695	1155	91	93	26	100	100	0	1286	1232	320	70	71	13	100	100	0	3.146	3.102	3.182	3.051	1.311	3.232	0.947	80	476	5041	4766	1.653	3825	1216	3604	1162	0
1	8	1	""	"STM0660"	3550	39530	110	274	276	52	91	93	28	100	100	0	3913	3785	997	70	73	19	100	100	0	0.048	0.050	0.049	0.050	1.179	0.048	0.940	80	496	4026	3900	-4.392	183	3843	185	3715	0
1	9	1	""	"STM0672"	3730	39530	110	1078	1074	289	91	93	28	100	100	0	8739	8699	2383	71	75	23	100	100	0	0.114	0.114	0.113	0.113	1.114	0.112	0.973	80	524	9655	9611	-3.135	987	8668	983	8628	0
1	10	1	"nagB"	"STM0684"	3910	39530	110	335	333	70	90	90	15	100	100	0	1717	1710	463	72	75	20	100	100	0	0.149	0.148	0.146	0.148	1.204	0.143	0.940	80	490	1890	1881	-2.747	245	1645	243	1638	0
1	11	1	"ybfN"	"STM0688"	4080	39530	120	302	295	71	89	90	16	100	97	0	3043	2976	979	72	73	16	100	100	0	0.072	0.071	0.071	0.071	1.313	0.068	0.897	120	538	3184	3110	-3.802	213	2971	206	2904	0
1	12	1	"eutH"	"STM2460"	4260	39530	120	551	560	123	92	93	15	100	100	0	12181	12403	3256	71	72	18	100	100	0	0.038	0.038	0.038	0.038	1.150	0.037	0.965	120	519	12569	12800	-4.722	459	12110	468	12332	0
1	13	1	"ubiE"	"STM3970"	4420	39530	110	3374	3229	554	92	98	73	100	100	0	11910	11447	2217	71	79	48	100	100	0	0.277	0.276	0.279	0.277	1.082	0.271	0.982	80	461	15121	14513	-1.851	3282	11839	3137	11376	0
1	14	1	""	"STM3966"	4600	39530	110	1408	1343	329	92	99	71	100	100	0	13881	13468	3505	70	78	47	100	100	0	0.095	0.093	0.094	0.093	1.180	0.088	0.938	80	491	15127	14649	-3.392	1316	13811	1251	13398	0
1	15	1	"yigL"	"STM3962"	4780	39540	120	2075	1875	583	92	100	64	99	99	0	9833	9030	3029	71	76	44	100	100	0	0.203	0.199	0.195	0.201	1.173	0.194	0.968	120	519	11745	10742	-2.299	1983	9762	1783	8959	0
1	16	1	"recQ"	"STM3958"	4950	39540	120	1711	1576	541	91	99	65	99	99	0	4467	4211	1536	70	76	45	100	99	0	0.368	0.359	0.349	0.358	1.190	0.359	0.924	120	504	6017	5626	-1.441	1620	4397	1485	4141	0
1	17	1	"yigG"	"STM3954"	5120	39530	110	570	615	332	90	92	17	100	100	0	7702	7014	2840	70	72	17	100	100	0	0.063	0.076	0.068	0.072	1.315	0.086	0.844	80	476	8112	7469	-3.991	480	7632	525	6944	0
1	18	1	"yigB"	"STM3950"	5290	39530	110	861	841	269	92	95	22	100	100	0	7248	6921	2031	71	75	35	100	100	0	0.107	0.109	0.107	0.109	1.194	0.107	0.943	80	508	7946	7599	-3.222	769	7177	749	6850	0
1	19	1	"sgaB"	"STM4384"	5480	39530	110	285	290	98	92	93	17	96	96	0	1665	1541	611	70	73	33	100	100	0	0.121	0.135	0.124	0.130	1.521	0.133	0.801	80	522	1788	1669	-3.047	193	1595	198	1471	0
1	20	1	"cycA"	"STM4398"	5650	39530	110	132	133	23	91	92	15	90	66	0	285	302	106	68	69	14	100	100	0	0.189	0.179	0.185	0.184	1.671	0.155	0.505	80	510	258	276	-2.404	41	217	42	234	0
1	21	1	"ytfM"	"STM4409"	5830	39530	100	139	143	27	92	95	40	62	13	0	357	364	153	67	70	18	100	98	0	0.162	0.172	0.184	0.166	1.786	0.160	0.672	80	456	337	348	-2.625	47	290	51	297	0
1	22	1	""	"STM4418"	6010	39540	100	118	120	26	92	94	17	65	33	0	338	370	155	68	69	12	100	100	0	0.096	0.093	0.098	0.092	2.007	0.084	0.328	80	440	296	330	-3.376	26	270	28	302	0
1	23	1	""	"STM4422"	6180	39540	100	94	96	15	92	93	15	16	6	0	426	469	195	68	70	14	100	100	0	0.006	0.010	0.035	0.033	2.038	0.009	0.013	80	428	360	405	-7.484	2	358	4	401	0
1	24	1	"srfJ"	"STM4426"	6350	39540	100	113	113	17	94	94	15	57	21	0	706	699	240	69	71	15	100	100	0	0.030	0.030	0.037	0.037	1.872	0.028	0.241	80	464	656	649	-5.067	19	637	19	630	0
1	1	2	"yaiC"	"STM0385"	2350	39710	100	162	161	30	86	88	24	95	80	0	672	700	245	72	72	14	100	100	0	0.127	0.119	0.116	0.120	1.461	0.113	0.782	80	415	676	703	-2.981	76	600	75	628	0
1	2	2	"mopB"	"STM4329"	2520	39700	110	471	451	134	85	87	25	100	100	0	346	342	118	73	74	15	98	96	0	1.414	1.361	1.398	1.472	1.472	1.329	0.923	80	423	659	635	0.500	386	273	366	269	0
1	3	2	"phoP"	"STM1231"	2690	39710	110	842	863	259	86	88	14	100	100	0	1403	1465	528	73	75	15	100	100	0	0.568	0.558	0.555	0.573	1.203	0.543	0.970	80	405	2086	2169	-0.815	756	1330	777	1392	0
1	4	2	"otsA"	"STM1928"	2870	39700	110	177	188	41	90	91	18	100	96	0	1016	1051	419	73	75	16	100	100	0	0.092	0.100	0.104	0.101	1.436	0.096	0.852	80	417	1030	1076	-3.438	87	943	98	978	0
1	5	2	"thiF"	"STM4162"	3040	39700	110	235	236	49	89	89	14	100	100	0	2770	2811	880	73	75	15	100	100	0	0.054	0.054	0.053	0.054	1.248	0.053	0.915	80	450	2843	2885	-4.207	146	2697	147	2738	0
1	6	2	"hemE"	"STM4167"	3220	39700	110	291	314	117	89	91	14	100	100	0	2151	2283	1093	73	73	14	100	100	0	0.097	0.102	0.103	0.101	1.268	0.098	0.939	80	420	2280	2435	-3.363	202	2078	225	2210	0
1	7	2	"bfr"	"STM3443"	3380	39700	110	2779	2811	636	91	95	33	100	100	0	1872	1826	418	72	74	15	100	100	0	1.493	1.551	1.610	1.556	1.154	1.574	0.968	80	424	4488	4474	0.579	2688	1800	2720	1754	0
1	8	2	"stfA"	"STM0195"	3550	39700	110	312	314	55	90	90	13	100	100	0	4587	4535	988	72	73	19	100	100	0	0.049	0.050	0.050	0.050	1.217	0.049	0.938	80	439	4737	4687	-4.346	222	4515	224	4463	0
1	9	2	"hemL"	"STM0202"	3720	39710	110	396	405	87	91	92	14	100	100	0	1203	1248	338	72	74	20	100	100	0	0.270	0.267	0.265	0.268	1.205	0.260	0.946	80	453	1436	1490	-1.891	305	1131	314	1176	0
1	10	2	"eutD"	"STM2466"	3900	39710	110	129	130	21	92	93	16	87	56	0	1756	1702	443	70	71	15	100	100	0	0.022	0.023	0.024	0.025	1.547	0.023	0.501	80	466	1723	1670	-5.510	37	1686	38	1632	0
1	11	2	"crr"	"STM2433"	4080	39700	110	1910	1858	507	92	93	16	100	100	0	3382	3302	940	70	72	20	100	100	0	0.549	0.546	0.539	0.548	1.115	0.538	0.980	80	446	5130	4998	-0.865	1818	3312	1766	3232	0
1	12	2	"prpD"	"STM0370"	4260	39700	110	177	179	34	93	94	15	98	96	0	2789	2728	686	71	73	20	100	100	0	0.031	0.032	0.032	0.031	1.359	0.031	0.817	80	433	2802	2743	-5.016	84	2718	86	2657	0
1	13	2	"spaQ"	"STM2889"	4430	39700	110	250	244	56	94	96	19	100	98	0	3278	3187	1111	71	79	62	100	100	0	0.049	0.048	0.047	0.048	1.288	0.046	0.904	80	439	3363	3266	-4.362	156	3207	150	3116	0
1	14	2	"yfeJ"	"STM2437"	4600	39700	110	814	797	176	93	100	73	100	100	0	6717	6312	1569	69	81	70	100	100	0	0.108	0.113	0.113	0.113	1.127	0.110	0.978	80	452	7369	6947	-3.205	721	6648	704	6243	0
1	15	2	"fabH"	"STM1193"	4780	39700	110	1156	1171	469	95	101	58	100	100	0	1272	1288	532	71	79	59	100	100	0	0.883	0.884	0.892	0.888	1.232	0.888	0.963	80	413	2262	2293	-0.179	1061	1201	1076	1217	0
1	16	2	"flgN"	"STM1171"	4950	39700	110	650	627	156	93	103	73	100	98	0	4544	4317	1140	72	81	62	100	100	0	0.125	0.126	0.123	0.125	1.141	0.125	0.969	80	400	5029	4779	-3.005	557	4472	534	4245	0
1	17	2	"phsC"	"STM2063"	5120	39710	110	387	374	90	91	95	44	100	100	0	7296	7114	2468	71	75	25	100	100	0	0.041	0.040	0.040	0.041	1.241	0.039	0.845	80	440	7521	7326	-4.609	296	7225	283	7043	0
1	18	2	"pefB"	"PSLT019"	5290	39700	110	472	471	118	93	94	16	100	100	0	6694	6409	1960	72	75	26	100	100	0	0.057	0.060	0.059	0.060	1.168	0.058	0.972	80	465	7001	6715	-4.127	379	6622	378	6337	0
1	19	2	""	"PSLT046"	5470	39710	110	3129	3074	833	93	94	13	100	100	0	4429	4398	1217	70	70	13	100	100	0	0.696	0.689	0.693	0.687	1.105	0.689	0.979	80	466	7395	7309	-0.522	3036	4359	2981	4328	0
1	20	2	"rlgA"	"PSLT045"	5650	39710	110	3083	3146	827	93	94	15	100	100	0	1381	1383	349	68	70	16	100	100	0	2.277	2.322	2.330	2.328	1.169	2.353	0.972	80	439	4303	4368	1.187	2990	1313	3053	1315	0
1	21	2	"udp"	"STM3968"	5820	39710	110	572	552	101	92	93	15	100	100	0	5305	5099	1173	67	70	17	100	100	0	0.092	0.091	0.091	0.092	1.166	0.089	0.964	80	453	5718	5492	-3.448	480	5238	460	5032	0
1	22	2	"hns"	"STM1751"	6000	39710	100	1744	1702	450	92	93	15	100	100	0	804	797	193	69	71	17	100	100	0	2.248	2.212	2.279	2.200	1.217	2.263	0.954	80	408	2387	2338	1.168	1652	735	1610	728	0
1	23	2	"prgI"	"STM2873"	6170	39710	110	307	306	76	92	93	15	100	98	0	1938	1875	654	71	71	12	100	100	0	0.115	0.119	0.120	0.118	1.245	0.116	0.941	80	439	2082	2018	-3.118	215	1867	214	1804	0
1	24	2	"prfC"	"STM4560"	6340	39710	100	116	124	27	93	94	15	75	41	0	187	208	112	70	70	13	100	96	0	0.197	0.225	0.226	0.247	2.186	0.188	0.441	80	440	140	169	-2.347	23	117	31	138	0
1	1	3	"iclR"	"STM4187"	2330	39880	110	326	335	95	84	89	39	98	98	0	3250	3231	1014	76	79	26	100	100	0	0.076	0.080	0.077	0.078	1.288	0.078	0.917	80	512	3416	3406	-3.713	242	3174	251	3155	0
1	2	3	"hisQ"	"STM2353"	2510	39880	110	450	450	95	85	87	25	100	100	0	5294	5100	1279	75	77	20	100	100	0	0.070	0.073	0.072	0.073	1.205	0.071	0.656	80	480	5584	5390	-3.838	365	5219	365	5025	0
1	3	3	"rpsP"	"STM2676"	2690	39870	110	777	733	272	87	88	16	100	100	0	194	186	55	74	76	31	90	77	0	5.750	5.768	5.879	5.962	1.461	5.858	0.860	80	425	810	758	2.524	690	120	646	112	0
1	4	3	"ilvH"	"STM0117"	2850	39880	110	229	232	100	89	91	20	88	83	0	1231	1372	843	73	75	16	100	100	0	0.121	0.110	0.107	0.101	1.460	0.109	0.870	80	441	1298	1442	-3.048	140	1158	143	1299	0
1	5	3	"putP"	"STM1125"	3030	39880	110	176	181	36	89	91	18	100	95	0	632	661	191	73	75	17	100	100	0	0.156	0.156	0.151	0.153	1.403	0.151	0.757	80	452	646	680	-2.684	87	559	92	588	0
1	6	3	"hfq"	"STM4361"	3200	39880	100	971	1053	479	89	90	13	100	100	0	675	742	346	73	74	14	100	100	0	1.465	1.441	1.454	1.448	1.216	1.455	0.927	80	408	1484	1633	0.551	882	602	964	669	0
1	7	3	"cbiK"	"STM2025"	3380	39880	110	208	215	43	89	92	24	100	97	0	3075	3175	878	72	74	15	100	100	0	0.040	0.041	0.040	0.040	1.274	0.038	0.765	80	466	3122	3229	-4.657	119	3003	126	3103	0
1	8	3	"cboQ"	"STM2021"	3550	39880	110	204	205	32	90	92	25	98	97	0	7061	6949	1551	71	74	19	100	100	0	0.016	0.017	0.017	0.017	1.254	0.016	0.851	80	438	7104	6993	-5.938	114	6990	115	6878	0
1	9	3	"umuD"	"STM1998"	3720	39880	110	761	783	202	89	90	15	100	100	0	3817	3930	1252	70	71	13	100	100	0	0.179	0.180	0.179	0.181	1.165	0.172	0.947	80	438	4419	4554	-2.479	672	3747	694	3860	0
1	10	3	"uhpB"	"STM3789"	3900	39880	110	160	164	34	91	91	15	96	92	0	564	555	151	68	69	12	100	100	0	0.139	0.150	0.150	0.142	1.553	0.148	0.725	80	438	565	560	-2.846	69	496	73	487	0
1	11	3	"trpC"	"STM1725"	4070	39880	100	327	321	80	93	93	16	100	98	0	3204	3113	890	69	70	13	100	100	0	0.075	0.075	0.075	0.072	1.323	0.075	0.928	80	396	3369	3272	-3.744	234	3135	228	3044	0
1	12	3	"rpoN"	"STM3320"	4240	39880	110	438	442	89	93	94	15	100	100	0	2343	2371	494	70	72	19	100	100	0	0.152	0.152	0.155	0.150	1.235	0.152	0.938	80	454	2618	2650	-2.720	345	2273	349	2301	0
1	13	3	"phnW"	"STM0431"	4420	39880	110	267	273	77	92	93	15	100	98	0	3302	3300	1205	69	70	13	100	100	0	0.054	0.056	0.056	0.054	1.350	0.055	0.897	80	466	3408	3412	-4.207	175	3233	181	3231	0
1	14	3	""	"STM4141"	4600	39880	100	214	214	56	92	93	16	100	100	0	1110	1094	428	68	74	59	100	100	0	0.117	0.119	0.122	0.118	1.372	0.117	0.865	80	432	1164	1148	-3.094	122	1042	122	1026	0
1	15	3	""	"STM0346"	4780	39880	100	274	268	68	93	94	15	100	98	0	3174	3194	1242	71	73	15	100	100	0	0.058	0.056	0.056	0.056	1.314	0.055	0.923	80	408	3284	3298	-4.100	181	3103	175	3123	0
1	16	3	""	"STM1042"	4950	39880	110	228	226	43	95	98	44	97	82	0	3516	3361	982	74	79	46	100	100	0	0.039	0.040	0.040	0.039	1.283	0.039	0.884	80	452	3575	3418	-4.694	133	3442	131	3287	0
1	17	3	"sirC"	"STM1774"	5120	39880	100	176	181	36	93	96	46	90	41	0	1404	1437	522	71	73	21	100	100	0	0.062	0.064	0.062	0.063	1.436	0.060	0.798	80	396	1416	1454	-4.005	83	1333	88	1366	0
1	18	3	"orf70"	"STM1388"	5300	39890	100	170	170	42	93	95	22	93	68	0	783	845	359	72	110	379	86	45	0	0.108	0.100	0.096	0.095	1.523	0.099	0.808	80	418	788	850	-3.207	77	711	77	773	0
1	19	3	"traB"	"PSLT081"	5470	39880	110	455	472	124	93	94	21	100	100	0	12124	11602	3689	72	110	370	100	100	0	0.030	0.033	0.032	0.033	1.203	0.032	0.946	80	440	12414	11909	-5.057	362	12052	379	11530	0
1	20	3	"trbI"	"PSLT089"	5640	39870	110	236	232	50	93	94	14	100	97	0	5003	4526	1261	70	73	24	100	100	0	0.029	0.031	0.031	0.030	1.339	0.031	0.879	80	427	5076	4595	-5.108	143	4933	139	4456	0
1	21	3	""	"PSLT093"	5810	39880	110	155	156	32	93	93	15	92	86	0	5742	5373	2054	70	72	18	100	100	0	0.011	0.012	0.013	0.015	1.378	0.011	0.733	80	441	5734	5366	-6.515	62	5672	63	5303	0
1	22	3	"traF"	"PSLT097"	5990	39890	100	395	404	107	91	92	15	100	100	0	5690	5779	1673	68	71	18	100	100	0	0.054	0.055	0.054	0.054	1.210	0.055	0.944	80	408	5926	6024	-4.209	304	5622	313	5711	0
1	23	3	"traG"	"PSLT101"	6160	39890	100	251	262	93	91	92	13	98	96	0	2631	2963	1440	71	71	13	100	100	0	0.063	0.059	0.062	0.055	1.490	0.058	0.888	80	395	2720	3063	-4.000	160	2560	171	2892	0
1	24	3	""	"PSLT106"	6340	39890	110	3281	3109	870	92	92	14	100	100	0	1615	1590	442	70	71	13	100	100	0	2.064	1.985	2.059	1.976	1.196	2.022	0.959	80	510	4734	4537	1.045	3189	1545	3017	1520	0
1	1	4	""	"STM1656"	2340	40060	100	183	186	54	84	88	38	90	65	0	1126	1158	501	77	80	29	100	100	0	0.094	0.094	0.093	0.089	1.620	0.089	0.776	80	440	1148	1183	-3.405	99	1049	102	1081	0
1	2	4	""	"STM2716"	2510	40060	100	109	110	17	84	86	16	66	28	0	785	835	300	75	76	15	100	100	0	0.035	0.034	0.038	0.036	1.762	0.028	0.263	80	396	735	786	-4.828	25	710	26	760	0
1	3	4	""	"STM2722"	2680	40050	110	174	214	219	85	87	16	92	88	0	996	1020	470	73	76	30	100	100	0	0.096	0.136	0.099	0.104	1.725	0.144	0.284	80	467	1012	1076	-3.374	89	923	129	947	0
1	4	4	""	"STM1618"	2860	40050	110	294	308	97	87	88	14	100	100	0	1846	2002	815	74	76	31	100	100	0	0.117	0.115	0.113	0.114	1.244	0.113	0.946	80	441	1979	2149	-3.098	207	1772	221	1928	0
1	5	4	""	"STM1675"	3030	40050	100	190	204	53	89	89	14	100	98	0	891	987	408	73	74	14	100	100	0	0.123	0.126	0.125	0.124	1.316	0.124	0.880	80	384	919	1029	-3.018	101	818	115	914	0
1	6	4	""	"STM1664"	3200	40050	100	411	421	111	91	91	14	100	100	0	1326	1399	451	72	74	14	100	100	0	0.255	0.249	0.253	0.249	1.147	0.246	0.970	80	396	1574	1657	-1.970	320	1254	330	1327	0
1	7	4	"pyrH"	"STM0218"	3380	40060	100	738	844	390	91	92	14	98	97	0	1059	1219	600	71	72	15	100	98	0	0.655	0.656	0.652	0.666	1.269	0.650	0.962	80	408	1635	1901	-0.611	647	988	753	1148	0
1	8	4	"accA"	"STM0232"	3550	40050	100	690	741	225	91	91	15	100	100	0	1875	2107	783	69	71	13	100	100	0	0.332	0.319	0.315	0.322	1.208	0.309	0.958	80	384	2405	2688	-1.592	599	1806	650	2038	0
1	9	4	"panC"	"STM0181"	3720	40050	110	728	693	156	89	90	15	100	100	0	6884	6523	1803	69	71	13	100	100	0	0.094	0.094	0.094	0.095	1.138	0.092	0.975	80	438	7454	7058	-3.415	639	6815	604	6454	0
1	10	4	"sbmC"	"STM2061"	3900	40050	100	250	266	65	90	92	15	100	100	0	992	1031	326	68	69	13	100	100	0	0.173	0.183	0.181	0.181	1.228	0.179	0.913	80	420	1084	1139	-2.530	160	924	176	963	0
1	11	4	"yeeO"	"STM2013"	4080	40050	100	198	199	51	91	92	16	96	93	0	1696	1762	728	69	72	32	100	100	0	0.066	0.064	0.065	0.062	1.398	0.062	0.874	80	418	1734	1801	-3.927	107	1627	108	1693	0
1	12	4	"rcsA"	"STM1982"	4250	40050	110	589	579	112	92	93	14	100	100	0	8590	8150	1853	69	72	31	100	100	0	0.058	0.060	0.060	0.060	1.112	0.059	0.972	80	439	9018	8568	-4.100	497	8521	487	8081	0
1	13	4	"yjbB"	"STM4189"	4420	40050	110	187	189	44	91	91	13	100	98	0	1529	1574	660	67	68	12	100	100	0	0.066	0.065	0.064	0.065	1.390	0.063	0.862	80	439	1558	1605	-3.929	96	1462	98	1507	0
1	14	4	"ubiA"	"STM4234"	4590	40060	100	147	153	32	92	92	14	97	82	0	1001	1056	385	67	69	14	100	100	0	0.059	0.062	0.059	0.059	1.483	0.062	0.754	80	404	989	1050	-4.086	55	934	61	989	0
1	15	4	""	"STM4242"	4780	40050	100	170	173	49	95	96	16	90	77	0	648	710	337	75	75	15	100	100	0	0.131	0.123	0.112	0.111	1.798	0.121	0.778	80	394	648	713	-2.934	75	573	78	635	0
1	16	4	""	"STM4272"	4940	40060	100	168	557	784	97	97	17	87	77	0	818	1028	633	77	79	15	98	98	0	0.096	0.484	0.140	0.176	3.531	0.805	0.528	80	381	812	1411	-3.384	71	741	460	951	0
1	17	4	"yjcG"	"STM4273"	5120	40050	110	162	163	36	92	93	15	96	91	0	1360	1418	590	74	75	15	100	100	0	0.054	0.053	0.052	0.052	1.392	0.051	0.345	80	453	1356	1415	-4.199	70	1286	71	1344	0
1	18	4	"sixA"	"STM2387"	5290	40060	110	664	678	248	92	92	14	100	100	0	474	506	200	70	70	13	100	100	0	1.416	1.344	1.333	1.366	1.249	1.355	0.942	80	453	976	1022	0.502	572	404	586	436	0
1	19	4	"fes"	"STM0586"	5480	40060	100	488	502	202	93	94	21	100	100	0	499	553	263	69	95	332	73	26	0	0.919	0.845	0.878	0.859	1.309	0.822	0.919	80	392	825	893	-0.122	395	430	409	484	0
1	20	4	"maa"	"STM0472"	5640	40050	100	663	669	211	92	93	15	100	100	0	840	874	304	69	72	25	100	100	0	0.741	0.717	0.718	0.717	1.149	0.715	0.969	80	407	1342	1382	-0.433	571	771	577	805	0
1	21	4	"ybbJ"	"STM0500"	5820	40050	100	583	589	255	91	91	14	100	100	0	947	947	418	70	71	14	100	100	0	0.561	0.568	0.570	0.554	1.196	0.579	0.973	80	408	1369	1375	-0.834	492	877	498	877	0
1	22	4	"allD"	"STM0528"	5990	40060	110	200	203	47	90	91	14	98	98	0	1016	1068	411	69	70	14	100	100	0	0.116	0.113	0.114	0.112	1.399	0.108	0.875	80	440	1057	1112	-3.106	110	947	113	999	0
1	23	4	"yfdH"	"STM0558"	6170	40050	100	157	165	47	90	92	14	92	83	0	1923	2181	1182	68	69	13	100	100	0	0.036	0.035	0.036	0.037	1.499	0.034	0.835	80	395	1922	2188	-4.791	67	1855	75	2113	0
1	24	4	""	"STM0573"	6340	40060	100	132	136	25	91	92	14	90	71	0	979	993	417	69	70	13	100	100	0	0.045	0.049	0.053	0.046	1.694	0.048	0.656	80	428	951	969	-4.472	41	910	45	924	0
1	1	5	""	"STM3548"	2330	40230	100	118	120	22	86	89	25	60	16	0	713	777	324	72	74	16	100	100	0	0.050	0.048	0.049	0.047	1.820	0.045	0.508	80	436	673	739	-4.324	32	641	34	705	0
1	2	5	"yhgG"	"STM3507"	2510	40230	100	126	133	34	87	88	14	81	68	0	518	609	296	71	72	13	100	100	0	0.087	0.086	0.089	0.079	1.838	0.083	0.629	80	396	486	584	-3.519	39	447	46	538	0
1	3	5	"nanA"	"STM3339"	2690	40230	100	146	148	32	86	87	15	95	83	0	1224	1317	591	73	75	18	100	100	0	0.052	0.050	0.051	0.051	1.627	0.046	0.697	80	382	1211	1306	-4.262	60	1151	62	1244	0
1	4	5	"mtgA"	"STM3326"	2840	40220	110	196	210	56	85	87	15	100	98	0	903	980	379	73	74	15	100	100	0	0.134	0.138	0.143	0.135	1.363	0.133	0.895	80	439	941	1032	-2.903	111	830	125	907	0
1	5	5	"yhbZ"	"STM3301"	3030	40220	110	1727	1985	974	88	91	36	100	100	0	760	973	510	73	76	21	100	100	0	2.386	2.108	2.143	2.160	1.253	2.092	0.939	80	437	2326	2797	1.254	1639	687	1897	900	0
1	6	5	"truB"	"STM3284"	3190	40220	110	4202	3949	767	91	93	22	100	100	0	4610	4684	1102	72	73	16	100	100	0	0.906	0.837	0.889	0.842	1.341	0.834	0.892	80	438	8649	8470	-0.143	4111	4538	3858	4612	0
1	7	5	"yqhD"	"STM3164"	3370	40220	90	208	218	54	89	91	24	100	100	0	1130	1239	438	70	72	17	100	100	0	0.112	0.110	0.109	0.109	1.325	0.106	0.876	52	346	1179	1298	-3.155	119	1060	129	1169	0
1	8	5	"yghU"	"STM3140"	3550	40220	110	753	773	293	91	91	14	100	100	0	4848	5138	2190	69	71	13	100	100	0	0.139	0.135	0.137	0.136	1.287	0.131	0.954	80	464	5441	5751	-2.852	662	4779	682	5069	0
1	9	5	"mltC"	"STM3112"	3720	40220	100	169	173	33	92	92	15	100	96	0	1009	1044	406	69	70	13	100	100	0	0.082	0.083	0.084	0.084	1.390	0.078	0.786	80	396	1017	1056	-3.610	77	940	81	975	0
1	10	5	"yggJ"	"STM3094"	3890	40220	90	178	185	45	92	93	16	100	98	0	791	825	308	69	71	15	100	100	0	0.119	0.123	0.120	0.121	1.481	0.119	0.822	52	363	808	849	-3.070	86	722	93	756	0
1	11	5	""	"STM3073"	4080	40230	90	97	101	18	92	93	16	23	7	0	301	333	136	69	70	15	100	100	0	0.022	0.034	0.060	0.056	2.325	0.027	0.041	52	363	237	273	-5.536	5	232	9	264	0
1	12	5	"ygfA"	"STM3061"	4250	40230	100	305	309	75	91	92	14	100	100	0	728	761	258	70	72	32	100	100	0	0.325	0.315	0.313	0.317	1.336	0.300	0.906	80	396	872	909	-1.620	214	658	218	691	0
1	13	5	"yeaH"	"STM1284"	4410	40220	90	360	371	92	92	92	14	100	100	0	890	926	250	68	69	13	100	100	0	0.326	0.325	0.337	0.322	1.264	0.312	0.904	52	338	1090	1137	-1.617	268	822	279	858	0
1	14	5	"ydiZ"	"STM1325"	4590	40220	110	220	230	62	94	94	14	100	100	0	1861	2002	851	68	69	13	100	100	0	0.070	0.070	0.069	0.071	1.390	0.068	0.875	80	450	1919	2070	-3.831	126	1793	136	1934	0
1	15	5	"aroH"	"STM1347"	4760	40220	100	663	741	297	94	95	15	100	100	0	1935	2190	951	70	72	14	100	100	0	0.305	0.305	0.312	0.302	1.319	0.299	0.944	80	397	2434	2767	-1.713	569	1865	647	2120	0
1	16	5	"orf242"	"STM1390"	4940	40220	100	245	269	144	92	93	15	92	92	0	723	824	474	71	73	14	100	98	0	0.235	0.235	0.221	0.227	1.521	0.242	0.832	80	406	805	930	-2.091	153	652	177	753	0
1	17	5	"ydhO"	"STM1432"	5110	40220	90	329	367	123	90	90	15	100	100	0	1430	1670	710	71	72	15	100	100	0	0.176	0.173	0.176	0.172	1.218	0.162	0.929	52	348	1598	1876	-2.507	239	1359	277	1599	0
1	18	5	"ydgR"	"STM1452"	5300	40230	100	572	661	337	93	93	15	100	100	0	790	846	438	69	70	14	100	100	0	0.664	0.731	0.707	0.724	1.373	0.735	0.928	80	398	1200	1345	-0.590	479	721	568	777	0
1	19	5	"ugpC"	"STM3554"	5470	40220	110	200	215	78	93	93	15	98	92	0	2309	2580	1286	70	70	13	100	100	0	0.048	0.049	0.046	0.046	1.420	0.049	0.859	80	413	2346	2632	-4.387	107	2239	122	2510	0
1	20	5	"ftsX"	"STM3569"	5630	40230	100	1910	1899	448	92	93	16	100	100	0	6745	6742	1996	69	70	13	100	100	0	0.272	0.271	0.271	0.276	1.178	0.259	0.960	80	395	8494	8480	-1.877	1818	6676	1807	6673	0
1	21	5	"yhhM"	"STM3574"	5810	40230	110	246	254	63	91	92	16	100	98	0	1764	1900	674	68	69	13	100	100	0	0.091	0.089	0.091	0.089	1.263	0.086	0.895	80	452	1851	1995	-3.452	155	1696	163	1832	0
1	22	5	"yhhS"	"STM3581"	5980	40230	110	940	931	190	91	92	15	100	100	0	10397	10108	2811	69	71	19	100	100	0	0.082	0.084	0.083	0.085	1.205	0.080	0.959	80	451	11177	10879	-3.605	849	10328	840	10039	0
1	23	5	"yhhJ"	"STM3585"	6170	40230	110	179	191	62	90	92	15	97	95	0	1270	1404	653	69	71	19	100	100	0	0.074	0.076	0.074	0.076	1.454	0.074	0.543	80	437	1290	1436	-3.754	89	1201	101	1335	0
1	24	5	"gor"	"STM3597"	6330	40230	100	836	998	434	91	92	15	100	100	0	2000	2233	1029	69	69	13	100	100	0	0.386	0.419	0.420	0.423	1.272	0.413	0.947	80	414	2676	3071	-1.374	745	1931	907	2164	0
1	1	6	""	"STM1836"	2330	40400	100	331	356	163	86	89	26	97	92	0	983	1073	565	72	74	16	100	100	0	0.269	0.270	0.268	0.268	1.296	0.269	0.943	80	427	1156	1271	-1.895	245	911	270	1001	0
1	2	6	"ycgN"	"STM1811"	2490	40390	110	1309	1302	378	87	88	16	100	100	0	3693	3638	1176	71	73	14	100	100	0	0.337	0.341	0.340	0.343	1.119	0.334	0.984	80	451	4844	4782	-1.568	1222	3622	1215	3567	0
1	3	6	"kdsA"	"STM1772"	2670	40390	90	344	380	126	86	88	16	100	100	0	1178	1321	535	73	77	32	100	100	0	0.233	0.236	0.234	0.235	1.134	0.229	0.972	52	347	1363	1542	-2.099	258	1105	294	1248	0
1	4	6	"galU"	"STM1752"	2840	40400	110	1240	1233	230	87	89	24	100	100	0	7318	7464	1609	74	80	40	100	100	0	0.159	0.155	0.156	0.155	1.108	0.152	0.980	80	480	8397	8536	-2.651	1153	7244	1146	7390	0
1	5	6	"yeaB"	"STM1825"	3020	40390	110	332	355	119	87	92	38	100	100	0	2197	2328	617	73	77	28	100	100	0	0.115	0.119	0.118	0.116	1.215	0.118	0.825	80	453	2369	2523	-3.116	245	2124	268	2255	0
1	6	6	""	"STM1808"	3200	40390	110	2942	3024	747	91	93	20	100	100	0	3316	3401	810	73	74	22	100	100	0	0.879	0.881	0.877	0.879	1.112	0.880	0.989	80	441	6094	6261	-0.186	2851	3243	2933	3328	0
1	7	6	""	"STM4011"	3370	40400	100	180	186	59	89	90	14	96	90	0	2550	2908	1571	71	72	14	100	100	0	0.037	0.034	0.035	0.034	1.376	0.034	0.874	80	418	2570	2934	-4.768	91	2479	97	2837	0
1	8	6	"yihG"	"STM3998"	3550	40400	100	190	202	59	91	91	14	97	95	0	2499	2991	1454	70	72	14	100	100	0	0.041	0.038	0.038	0.038	1.556	0.037	0.896	80	395	2528	3032	-4.617	99	2429	111	2921	0
1	9	6	"argC"	"STM4121"	3720	40390	100	325	336	127	90	92	15	100	97	0	1204	1214	552	70	71	13	100	100	0	0.207	0.215	0.213	0.211	1.280	0.214	0.947	80	408	1369	1390	-2.271	235	1134	246	1144	0
1	10	6	"ego"	"STM4074"	3900	40400	100	126	131	30	90	91	16	78	55	0	1426	1476	569	69	70	17	100	100	0	0.027	0.029	0.031	0.030	1.725	0.029	0.417	80	405	1393	1448	-5.236	36	1357	41	1407	0
1	11	6	"cpxP"	"STM4060"	4060	40400	110	2541	2554	1109	89	91	15	100	100	0	412	425	173	69	69	14	100	100	0	7.149	6.924	6.916	7.004	1.198	6.824	0.965	80	412	2795	2821	2.838	2452	343	2465	356	0
1	12	6	""	"Not LT2a86"	4230	40390	110	236	240	71	89	91	15	100	96	0	960	935	404	69	69	14	100	100	0	0.165	0.174	0.175	0.178	1.386	0.169	0.921	80	441	1038	1017	-2.600	147	891	151	866	0
1	13	6	"smg"	"STM3404"	4410	40400	100	382	433	205	90	91	15	100	100	0	1266	1416	815	70	70	14	100	100	0	0.244	0.255	0.254	0.258	1.265	0.250	0.972	80	430	1488	1689	-2.034	292	1196	343	1346	0
1	14	6	"rpsM"	"STM3418"	4590	40400	110	3550	3767	1545	93	93	15	100	100	0	191	205	60	69	69	13	100	97	0	28.336	27.015	28.288	27.196	1.324	27.759	0.903	80	440	3579	3810	4.825	3457	122	3674	136	0
1	15	6	"rpsH"	"STM3426"	4750	40390	110	2331	2501	1324	92	93	14	100	100	0	139	150	52	68	69	13	96	88	0	31.535	29.378	30.941	29.734	1.401	29.637	0.838	80	440	2310	2491	4.979	2239	71	2409	82	0
1	16	6	"rpsQ"	"STM3431"	4930	40400	110	1434	1516	650	92	93	15	100	100	0	214	223	78	68	70	14	100	96	0	9.192	9.187	9.270	9.706	1.429	9.286	0.917	80	467	1488	1579	3.200	1342	146	1424	155	0
1	17	6	"rplV"	"STM3435"	5110	40390	110	7847	7433	2433	91	92	15	100	100	0	344	332	96	69	70	14	100	98	0	28.204	27.916	28.059	28.203	1.237	28.069	0.944	80	446	8031	7605	4.818	7756	275	7342	263	0
1	18	6	"rplC"	"STM3440"	5280	40400	120	6915	5868	2583	91	92	14	100	100	0	366	329	128	68	70	13	97	94	0	22.899	22.134	21.951	23.087	1.345	22.225	0.958	120	480	7122	6038	4.517	6824	298	5777	261	0
1	19	6	"yjgA"	"STM4437"	5460	40400	100	606	646	245	92	92	15	100	100	0	2419	2564	1103	70	69	12	100	100	0	0.219	0.222	0.222	0.223	1.180	0.219	0.975	80	402	2863	3048	-2.192	514	2349	554	2494	0
1	20	6	"holC"	"STM4476"	5630	40400	100	422	496	204	92	93	14	100	100	0	1116	1285	605	69	69	12	100	100	0	0.315	0.332	0.328	0.335	1.217	0.324	0.967	80	396	1377	1620	-1.666	330	1047	404	1216	0
1	21	6	"yjiE"	"STM4511"	5810	40400	100	906	1003	470	91	92	17	100	100	0	2978	3154	1486	69	69	13	100	100	0	0.280	0.296	0.290	0.293	1.168	0.297	0.978	80	396	3724	3997	-1.836	815	2909	912	3085	0
1	22	6	"fhuF"	"STM4550"	5980	40400	110	605	654	228	92	93	16	100	100	0	1459	1504	475	70	72	22	100	100	0	0.369	0.392	0.387	0.385	1.176	0.380	0.957	80	438	1902	1996	-1.437	513	1389	562	1434	0
1	23	6	"smp"	"STM4577"	6160	40390	100	193	209	76	91	93	15	96	96	0	1017	1199	672	69	72	23	100	100	0	0.108	0.104	0.104	0.102	1.312	0.104	0.920	80	395	1050	1248	-3.216	102	948	118	1130	0
1	24	6	"arcA"	"STM4598"	6330	40400	100	1041	1152	511	91	93	15	100	100	0	434	521	237	68	70	14	100	100	0	2.596	2.342	2.351	2.405	1.214	2.318	0.966	80	440	1316	1514	1.376	950	366	1061	453	0
1	1	7	"yicN"	"STM3786"	2330	40580	100	165	184	71	86	87	17	96	83	0	1588	1843	1196	74	74	13	100	100	0	0.052	0.055	0.055	0.054	1.512	0.055	0.882	80	427	1593	1867	-4.260	79	1514	98	1769	0
1	2	7	"yidH"	"STM3805"	2500	40580	100	145	152	47	86	87	15	88	75	0	1342	1583	999	73	73	14	100	100	0	0.046	0.044	0.042	0.044	1.709	0.042	0.791	80	392	1328	1576	-4.427	59	1269	66	1510	0
1	3	7	"yidQ"	"STM3810"	2670	40580	100	160	178	62	84	85	14	96	87	0	1005	1186	751	72	73	14	100	100	0	0.081	0.084	0.086	0.087	1.438	0.080	0.846	80	422	1009	1208	-3.618	76	933	94	1114	0
1	4	7	""	"STM3820"	2850	40570	80	110	110	23	85	88	27	46	13	0	612	830	537	73	78	38	100	100	0	0.046	0.033	0.038	0.038	1.857	0.028	0.112	52	295	564	782	-4.430	25	539	25	757	0
1	5	7	"torR"	"STM3824"	3020	40560	110	892	918	202	88	89	14	100	100	0	6337	6583	1710	73	76	18	100	100	0	0.128	0.127	0.130	0.128	1.198	0.124	0.948	80	452	7068	7340	-2.962	804	6264	830	6510	0
1	6	7	"dgoR"	"STM3830"	3190	40560	100	932	911	294	89	92	28	100	100	0	3998	3946	1559	71	73	24	100	100	0	0.215	0.212	0.215	0.217	1.267	0.203	0.956	80	396	4770	4697	-2.220	843	3927	822	3875	0
1	7	7	"pdxA"	"STM0091"	3360	40570	110	1742	1803	460	91	92	23	100	100	0	6372	6775	2171	69	70	15	100	100	0	0.262	0.255	0.264	0.258	1.134	0.247	0.964	80	440	7954	8418	-1.933	1651	6303	1712	6706	0
1	8	7	""	"STM0099"	3540	40560	110	368	375	91	91	92	14	100	100	0	4383	4298	1410	69	71	14	100	100	0	0.064	0.067	0.067	0.068	1.235	0.066	0.959	80	440	4591	4513	-3.961	277	4314	284	4229	0
1	9	7	"yabB"	"STM0119"	3710	40570	100	904	994	492	91	92	16	100	100	0	1017	1130	610	69	71	17	100	100	0	0.858	0.851	0.855	0.858	1.301	0.832	0.966	80	396	1761	1964	-0.222	813	948	903	1061	0
1	10	7	"murE"	"STM0123"	3880	40570	100	287	314	137	90	91	17	97	96	0	709	845	502	69	71	17	100	100	0	0.308	0.289	0.286	0.291	1.502	0.272	0.920	80	397	837	1000	-1.700	197	640	224	776	0
1	11	7	"lpxC"	"STM0134"	4060	40560	110	1800	1987	997	90	91	15	100	100	0	597	784	481	68	69	13	100	100	0	3.233	2.649	2.836	2.931	1.472	2.529	0.919	80	452	2239	2613	1.693	1710	529	1897	716	0
1	12	7	"hofC"	"STM0142"	4230	40560	90	247	266	81	91	92	14	100	100	0	1015	1258	675	69	69	14	100	100	0	0.165	0.147	0.161	0.153	1.325	0.129	0.877	52	349	1102	1364	-2.600	156	946	175	1189	0
1	13	7	""	"STM1546"	4410	40570	100	253	299	133	90	91	14	100	98	0	598	707	381	69	70	13	100	100	0	0.308	0.328	0.325	0.319	1.357	0.326	0.932	80	372	692	847	-1.698	163	529	209	638	0
1	14	7	""	"STM1550"	4580	40570	110	387	428	217	89	90	14	100	100	0	1156	1374	817	69	70	13	100	100	0	0.274	0.260	0.265	0.253	1.274	0.255	0.958	80	423	1385	1644	-1.867	298	1087	339	1305	0
1	15	7	""	"STM1555"	4750	40570	100	150	170	63	92	91	15	92	80	0	706	845	578	69	70	12	100	100	0	0.091	0.101	0.100	0.101	1.546	0.100	0.842	80	418	695	854	-3.457	58	637	78	776	0
1	16	7	""	"STM1561"	4940	40570	100	132	136	37	92	93	15	78	56	0	1115	1349	899	68	69	13	100	100	0	0.038	0.034	0.036	0.034	1.683	0.033	0.652	80	406	1087	1325	-4.710	40	1047	44	1281	0
1	17	7	"adhP"	"STM1567"	5110	40570	100	199	248	118	92	93	16	98	97	0	1018	1493	1130	68	70	14	100	100	0	0.113	0.109	0.113	0.110	1.588	0.101	0.878	80	408	1057	1581	-3.150	107	950	156	1425	0
1	18	7	"yddG"	"STM1571"	5280	40570	100	463	488	174	90	93	25	100	100	0	7099	7783	3375	70	71	15	100	100	0	0.053	0.052	0.052	0.051	1.239	0.050	0.960	80	388	7402	8111	-4.236	373	7029	398	7713	0
1	19	7	"topA"	"STM1714"	5450	40570	80	262	330	192	91	92	15	96	94	0	518	701	468	70	71	15	100	100	0	0.382	0.379	0.383	0.352	1.640	0.380	0.923	52	293	619	870	-1.390	171	448	239	631	0
1	20	7	"trpH"	"STM1721"	5630	40570	100	451	489	231	91	93	16	100	98	0	1964	2438	1560	71	75	54	100	100	0	0.190	0.168	0.174	0.174	1.334	0.158	0.962	80	430	2253	2765	-2.395	360	1893	398	2367	0
1	21	7	"cls"	"STM1739"	5810	40570	110	222	244	102	92	101	111	56	21	0	1272	1488	886	70	71	15	100	100	0	0.108	0.107	0.104	0.101	1.594	0.104	0.900	80	452	1332	1570	-3.209	130	1202	152	1418	0
1	22	7	"tdk"	"STM1750"	5980	40570	110	755	822	358	94	103	113	100	93	0	2423	2759	1318	70	71	14	100	100	0	0.281	0.271	0.266	0.269	1.243	0.264	0.954	80	438	3014	3417	-1.832	661	2353	728	2689	0
1	23	7	"narX"	"STM1766"	6150	40570	100	300	348	192	92	93	15	98	98	0	1485	1834	1326	70	71	13	100	100	0	0.147	0.145	0.148	0.151	1.427	0.140	0.929	80	408	1623	2020	-2.766	208	1415	256	1764	0
1	24	7	"ychM"	"STM1781"	6320	40570	90	444	533	292	94	95	15	100	100	0	2566	3054	1942	70	71	14	100	100	0	0.140	0.147	0.145	0.143	1.301	0.144	0.946	52	362	2846	3423	-2.834	350	2496	439	2984	0
1	1	8	""	"STM2303"	2320	40740	100	586	619	314	85	86	14	100	100	0	1060	1162	634	76	77	15	100	100	0	0.509	0.492	0.508	0.487	1.233	0.487	0.963	80	419	1485	1620	-0.974	501	984	534	1086	0
1	2	8	"nuoL"	"STM2318"	2500	40740	110	382	375	122	85	87	14	100	98	0	13061	13523	5748	75	76	17	100	100	0	0.023	0.022	0.022	0.022	1.283	0.021	0.938	80	424	13283	13738	-5.450	297	12986	290	13448	0
1	3	8	"nuoA"	"STM2328"	2670	40740	110	819	821	163	85	87	16	100	100	0	6310	6206	1469	74	76	18	100	100	0	0.118	0.120	0.123	0.121	1.287	0.117	0.908	80	410	6970	6868	-3.087	734	6236	736	6132	0
1	4	8	"yfbT"	"STM2334"	2840	40740	110	290	307	93	85	87	18	100	100	0	2164	2329	869	73	75	17	100	100	0	0.098	0.098	0.099	0.097	1.196	0.098	0.938	80	452	2296	2478	-3.350	205	2091	222	2256	0
1	5	8	""	"STM2340"	3010	40740	100	219	237	66	87	89	17	100	100	0	2906	3431	1660	73	76	18	100	100	0	0.047	0.045	0.046	0.046	1.253	0.043	0.920	80	396	2965	3508	-4.424	132	2833	150	3358	0
1	6	8	""	"STM2344"	3180	40740	110	291	306	91	88	89	16	100	98	0	3673	3728	1426	69	71	14	100	100	0	0.056	0.060	0.060	0.058	1.270	0.058	0.942	80	453	3807	3877	-4.150	203	3604	218	3659	0
1	7	8	""	"STM2528"	3360	40740	100	183	199	70	89	90	16	97	91	0	2378	2709	1630	69	70	13	100	100	0	0.041	0.042	0.043	0.042	1.425	0.040	0.856	80	408	2403	2750	-4.618	94	2309	110	2640	0
1	8	8	"nifU"	"STM2542"	3530	40740	100	1350	1437	595	88	90	14	100	100	0	1201	1250	533	70	71	14	100	100	0	1.116	1.143	1.149	1.154	1.182	1.135	0.969	80	396	2393	2529	0.158	1262	1131	1349	1180	0
1	9	8	"yjdL"	"STM2560"	3700	40740	110	1352	1371	506	89	90	14	100	100	0	11663	11619	4469	69	71	14	100	100	0	0.109	0.111	0.111	0.111	1.135	0.110	0.985	80	452	12857	12832	-3.198	1263	11594	1282	11550	0
1	10	8	"yfhK"	"STM2564"	3890	40740	100	223	263	115	90	91	15	98	96	0	1716	2132	1318	71	73	18	100	100	0	0.081	0.084	0.083	0.084	1.284	0.083	0.937	80	418	1778	2234	-3.629	133	1645	173	2061	0
1	11	8	""	"STM2575"	4060	40740	110	1172	1189	228	90	91	15	100	100	0	17142	17739	3929	70	72	18	100	100	0	0.063	0.062	0.063	0.062	1.105	0.061	0.981	80	439	18154	18768	-3.980	1082	17072	1099	17669	0
1	12	8	""	"STM2590"	4230	40740	110	327	327	74	90	90	13	100	100	0	10404	10672	4082	71	72	15	100	100	0	0.023	0.022	0.022	0.022	1.185	0.021	0.937	80	446	10570	10838	-5.446	237	10333	237	10601	0
1	13	8	"yraO"	"STM3266"	4410	40730	120	941	1093	548	90	91	13	100	100	0	8087	9594	6023	71	71	13	100	100	0	0.106	0.105	0.109	0.113	1.360	0.098	0.962	120	475	8867	10526	-3.236	851	8016	1003	9523	0
1	14	8	"yhbU"	"STM3274"	4570	40740	100	198	203	58	90	91	14	97	91	0	5888	6231	2725	69	72	17	100	100	0	0.019	0.018	0.019	0.019	1.343	0.018	0.876	80	363	5927	6275	-5.752	108	5819	113	6162	0
1	15	8	""	"STM3278"	4750	40740	110	416	419	74	91	92	16	100	100	0	13390	13519	2947	71	73	16	100	100	0	0.024	0.024	0.024	0.024	1.131	0.024	0.965	80	478	13644	13776	-5.357	325	13319	328	13448	0
1	16	8	"yhbC"	"STM3288"	4940	40740	110	3729	3661	999	90	92	16	100	100	0	1751	1838	579	70	71	14	100	100	0	2.165	2.020	2.045	2.052	1.175	2.016	0.971	80	451	5320	5339	1.114	3639	1681	3571	1768	0
1	17	8	"mrsA"	"STM3294"	5100	40750	110	1095	1124	348	91	92	15	100	100	0	4976	4819	1581	71	71	14	100	100	0	0.205	0.218	0.216	0.218	1.160	0.215	0.973	80	441	5909	5781	-2.288	1004	4905	1033	4748	0
1	18	8	"rplU"	"STM3304"	5280	40750	110	4177	3914	1119	90	93	25	100	100	0	1383	1380	378	71	72	15	100	100	0	3.115	2.921	3.229	2.872	1.624	3.174	0.834	80	455	5399	5133	1.639	4087	1312	3824	1309	0
1	19	8	"ybgJ"	"STM0712"	5450	40740	100	686	648	173	91	94	26	100	100	0	5422	5026	1690	70	71	15	100	100	0	0.111	0.112	0.112	0.114	1.188	0.110	0.974	80	418	5947	5513	-3.169	595	5352	557	4956	0
1	20	8	""	"STM0719"	5620	40750	110	356	340	88	92	93	16	100	97	0	21502	20273	7594	71	78	69	100	100	0	0.012	0.012	0.013	0.013	1.228	0.012	0.948	80	455	21695	20450	-6.343	264	21431	248	20202	0
1	21	8	""	"STM0725"	5800	40750	110	227	218	73	93	102	112	60	6	0	9866	8567	4486	71	79	70	100	100	0	0.014	0.015	0.014	0.016	1.313	0.015	0.907	80	439	9929	8621	-6.192	134	9795	125	8496	0
1	22	8	"sdhA"	"STM0734"	5970	40750	110	1146	1074	430	95	103	111	96	92	0	9651	9180	4193	70	71	14	100	100	0	0.110	0.107	0.107	0.110	1.256	0.105	0.981	80	454	10632	10089	-3.188	1051	9581	979	9110	0
1	23	8	"tolQ"	"STM0745"	6150	40740	100	556	623	310	93	93	16	100	100	0	3406	3795	2405	71	71	13	100	100	0	0.139	0.142	0.142	0.149	1.259	0.135	0.966	80	396	3798	4254	-2.849	463	3335	530	3724	0
1	24	8	"nadA"	"STM0756"	6320	40750	110	1146	1120	181	94	95	15	100	100	0	14500	14120	2368	71	72	14	100	100	0	0.073	0.073	0.073	0.073	1.128	0.072	0.976	80	509	15481	15075	-3.778	1052	14429	1026	14049	0
1	1	9	"yliJ"	"STM0862"	2330	40910	100	374	424	258	86	87	14	100	100	0	1197	1270	698	76	77	14	100	100	0	0.257	0.283	0.264	0.270	1.520	0.268	0.701	80	440	1409	1532	-1.961	288	1121	338	1194	0
1	2	9	""	"STM0869"	2500	40910	100	1505	1591	437	85	86	14	100	100	0	7735	7666	2378	77	77	15	100	100	0	0.185	0.198	0.197	0.201	1.176	0.193	0.968	80	406	9078	9095	-2.431	1420	7658	1506	7589	0
1	3	9	"potF"	"STM0877"	2670	40910	110	546	520	139	86	88	16	100	100	0	13096	13684	5267	75	76	16	100	100	0	0.035	0.032	0.032	0.033	1.349	0.030	0.931	80	450	13481	14043	-4.823	460	13021	434	13609	0
1	4	9	""	"STM0884"	2850	40910	80	99	102	18	86	88	18	34	13	0	738	934	594	74	77	15	100	100	0	0.020	0.019	0.023	0.024	1.630	0.020	0.067	52	285	677	876	-5.675	13	664	16	860	0
1	5	9	""	"STM0893"	3020	40910	110	193	201	35	87	90	29	98	97	0	21042	20776	5480	74	77	20	100	100	0	0.005	0.006	0.000	0.000	1.000	0.005	0.662	80	439	21074	20816	-7.628	106	20968	114	20702	0
1	6	9	""	"STM0897"	3190	40910	100	90	91	14	88	89	15	22	1	0	3961	4350	1990	72	73	13	100	100	0	0.001	0.001	0.015	0.015	1.343	0.001	0.011	80	408	3891	4281	Error	2	3889	3	4278	0
1	7	9	""	"STM1032"	3370	40920	100	99	103	22	90	90	15	35	11	0	345	447	400	71	72	13	100	100	0	0.033	0.035	0.050	0.051	2.050	0.039	0.342	80	395	283	389	-4.928	9	274	13	376	0
1	8	9	""	"STM1036"	3530	40910	110	261	257	41	89	90	15	100	100	0	8904	9110	2472	70	71	14	100	100	0	0.019	0.019	0.019	0.019	1.244	0.018	0.899	80	439	9006	9208	-5.683	172	8834	168	9040	0
1	9	9	""	"STM1041"	3710	40910	100	516	512	167	88	89	14	100	100	0	13259	12499	4760	72	72	15	100	100	0	0.032	0.034	0.034	0.034	1.297	0.034	0.958	80	430	13615	12851	-4.945	428	13187	424	12427	0
1	10	9	"metH"	"STM4188"	3890	40910	80	112	126	52	90	90	14	65	40	0	441	654	726	72	73	15	100	100	0	0.060	0.062	0.063	0.062	1.985	0.066	0.756	52	308	391	618	-4.068	22	369	36	582	0
1	11	9	""	"STM4197"	4070	40910	100	110	108	19	89	89	14	62	30	0	953	1123	657	71	72	16	98	98	0	0.024	0.018	0.027	0.030	2.231	0.016	0.262	80	406	903	1071	-5.392	21	882	19	1052	0
1	12	9	""	"STM4201"	4240	40910	100	280	280	52	90	91	15	100	98	0	10738	10036	2295	71	72	14	100	100	0	0.018	0.019	0.019	0.019	1.243	0.019	0.908	80	390	10857	10155	-5.811	190	10667	190	9965	0
1	13	9	"mntH"	"STM2408"	4420	40920	100	481	529	251	90	90	13	100	98	0	1358	1582	899	70	70	13	100	100	0	0.304	0.290	0.291	0.297	1.391	0.281	0.952	80	404	1679	1951	-1.720	391	1288	439	1512	0
1	14	9	"pduN"	"STM2049"	4590	40910	100	147	149	31	91	92	15	95	85	0	1296	1355	401	69	70	14	100	100	0	0.046	0.045	0.046	0.043	1.550	0.045	0.692	80	397	1283	1344	-4.454	56	1227	58	1286	0
1	15	9	""	"STM2636"	4760	40920	100	272	318	160	91	91	15	100	100	0	2219	2771	1971	68	70	16	100	100	0	0.084	0.084	0.084	0.088	1.379	0.079	0.920	80	408	2332	2930	-3.571	181	2151	227	2703	0
1	16	9	"rplI"	"STM4394"	4940	40920	100	1516	1596	525	90	91	16	100	100	0	1079	1127	400	71	73	17	100	100	0	1.415	1.426	1.444	1.449	1.249	1.406	0.958	80	420	2434	2562	0.500	1426	1008	1506	1056	0
1	17	9	"sitC"	"STM2863"	5110	40910	90	366	389	147	91	92	15	100	100	0	1665	1938	955	71	72	13	100	100	0	0.173	0.160	0.160	0.160	1.238	0.149	0.931	52	339	1869	2165	-2.535	275	1594	298	1867	0
1	18	9	"bcfD"	"STM0024"	5280	40910	90	175	179	44	92	93	17	98	92	0	2261	2635	1136	69	72	16	100	100	0	0.038	0.034	0.034	0.033	1.384	0.032	0.823	52	346	2275	2653	-4.723	83	2192	87	2566	0
1	19	9	""	"PSLT065"	5460	40920	90	121	121	16	92	94	20	67	23	0	466	494	184	69	72	17	100	100	0	0.073	0.068	0.069	0.066	1.924	0.047	0.099	52	365	426	454	-3.775	29	397	29	425	0
1	20	9	"trbD"	"PSLT083"	5640	40920	100	129	132	27	91	92	15	82	56	0	1427	1478	791	68	69	13	100	100	0	0.028	0.029	0.031	0.031	1.670	0.025	0.507	80	407	1397	1451	-5.160	38	1359	41	1410	0
1	21	9	"yneG"	"STM1526"	5810	40910	100	237	247	80	92	94	16	100	97	0	1194	1341	654	68	71	22	100	100	0	0.129	0.122	0.122	0.121	1.373	0.116	0.895	80	395	1271	1428	-2.957	145	1126	155	1273	0
1	22	9	"dcuS"	"STM4304"	5980	40910	90	407	408	109	94	100	68	100	100	0	3348	3390	1150	70	72	24	100	100	0	0.095	0.095	0.092	0.095	1.183	0.089	0.922	52	338	3591	3634	-3.389	313	3278	314	3320	0
1	23	9	"yjdE"	"STM4294"	6150	40910	100	98	102	19	92	97	62	1	0	0	104	109	36	70	71	22	56	38	0	0.176	0.256	0.533	0.450	4.471	0.130	0.019	80	408	40	49	-2.503	6	34	10	39	-50
1	24	9	""	"STM4307"	6320	40920	100	154	172	58	93	94	15	93	85	0	1441	1694	1052	69	70	13	100	100	0	0.044	0.049	0.046	0.048	1.548	0.047	0.801	80	414	1433	1704	-4.491	61	1372	79	1625	0
1	1	10	""	"STM4597"	2330	41090	100	497	464	150	90	91	16	98	98	0	3215	2906	1022	81	82	16	100	100	0	0.130	0.132	0.133	0.127	1.423	0.131	0.935	80	464	3541	3199	-2.945	407	3134	374	2825	0
1	2	10	""	"STM0257"	2500	41090	80	134	142	38	85	87	14	94	73	0	1741	2054	1278	79	79	15	100	100	0	0.029	0.029	0.029	0.030	1.728	0.027	0.767	52	293	1711	2032	-5.084	49	1662	57	1975	0
1	3	10	""	"STM0275"	2670	41080	100	108	110	26	87	105	180	0	0	0	1741	1918	1064	75	82	61	100	100	0	0.013	0.012	0.018	0.019	1.726	0.012	0.322	80	420	1687	1866	-6.310	21	1666	23	1843	0
1	4	10	""	"STM0284"	2850	41070	100	95	96	18	88	103	158	0	0	0	506	567	295	75	81	43	98	97	0	0.016	0.016	0.035	0.034	1.932	0.026	0.165	80	408	438	500	-5.944	7	431	8	492	0
1	5	10	""	"STM0292"	3020	41080	110	784	813	242	87	90	30	100	100	0	5316	5471	1878	75	77	21	100	100	0	0.133	0.135	0.135	0.135	1.175	0.131	0.955	80	415	5938	6122	-2.911	697	5241	726	5396	0
1	6	10	"safB"	"STM0300"	3170	41080	90	277	284	83	87	89	17	100	100	0	1029	1139	486	73	76	25	100	100	0	0.199	0.185	0.182	0.189	1.382	0.170	0.893	52	334	1146	1263	-2.331	190	956	197	1066	0
1	7	10	"ycfM"	"STM1207"	3360	41080	90	290	308	73	88	90	14	100	100	0	1475	1531	436	74	75	17	100	100	0	0.144	0.151	0.152	0.150	1.269	0.146	0.902	52	358	1603	1677	-2.794	202	1401	220	1457	0
1	8	10	"ycfS"	"STM1215"	3540	41080	90	110	113	24	90	90	15	53	32	0	156	165	48	70	71	14	100	100	0	0.233	0.242	0.258	0.213	2.361	0.269	0.312	52	364	106	118	-2.104	20	86	23	95	0
1	9	10	"ycfD"	"STM1229"	3710	41080	90	210	220	82	89	90	15	100	96	0	531	589	342	70	71	14	100	100	0	0.262	0.252	0.255	0.250	1.437	0.227	0.799	52	364	582	650	-1.930	121	461	131	519	0
1	10	10	"icdA"	"STM1238"	3890	41080	80	129	130	28	88	89	15	80	61	0	141	149	45	69	71	14	94	90	0	0.569	0.525	0.550	0.511	2.650	0.517	0.472	52	306	113	122	-0.812	41	72	42	80	0
1	11	10	""	"STM1261"	4060	41080	100	120	122	20	87	88	15	82	53	0	540	536	189	69	71	14	100	100	0	0.070	0.075	0.085	0.073	1.811	0.071	0.515	80	403	504	502	-3.835	33	471	35	467	0
1	12	10	""	"STM1273"	4240	41090	120	403	386	138	87	89	15	95	94	0	4707	4416	1928	70	71	14	99	99	0	0.068	0.069	0.068	0.071	1.582	0.067	0.935	120	489	4953	4645	-3.875	316	4637	299	4346	0
1	13	10	"ydgA"	"STM1466"	4410	41090	110	1738	1607	473	91	91	15	100	100	0	16058	15175	5101	69	70	13	100	100	0	0.103	0.100	0.100	0.101	1.193	0.098	0.972	80	399	17636	16622	-3.279	1647	15989	1516	15106	0
1	14	10	""	"STM1472"	4580	41090	110	392	427	141	92	92	14	100	100	0	1678	1843	740	68	69	13	100	100	0	0.186	0.189	0.185	0.189	1.265	0.184	0.942	80	452	1910	2110	-2.424	300	1610	335	1775	0
1	15	10	""	"STM1481"	4750	41080	90	252	255	65	91	91	15	100	100	0	674	678	272	67	70	14	100	100	0	0.265	0.268	0.261	0.277	1.345	0.261	0.898	52	340	768	775	-1.915	161	607	164	611	0
1	16	10	"ynfL"	"STM1487"	4930	41090	110	518	525	207	91	91	15	100	100	0	2940	3024	1461	71	73	17	100	100	0	0.149	0.147	0.150	0.149	1.297	0.142	0.947	80	477	3296	3387	-2.748	427	2869	434	2953	0
1	17	10	""	"STM1494"	5120	41090	100	165	162	36	93	93	15	92	83	0	1127	1107	446	69	71	16	100	98	0	0.068	0.066	0.066	0.066	1.612	0.065	0.778	80	415	1130	1107	-3.877	72	1058	69	1038	0
1	18	10	"ynfC"	"STM1501"	5280	41080	110	555	630	309	93	94	15	100	100	0	2755	2991	1724	69	70	14	100	100	0	0.172	0.184	0.187	0.188	1.273	0.178	0.956	80	440	3148	3459	-2.539	462	2686	537	2922	0
1	19	10	""	"STM2780"	5450	41090	100	2993	3427	1195	94	95	19	100	100	0	5947	6707	2570	71	72	14	100	100	0	0.493	0.502	0.505	0.507	1.167	0.486	0.962	80	420	8775	9969	-1.019	2899	5876	3333	6636	0
1	20	10	""	"STM2788"	5630	41090	110	296	310	74	92	94	15	100	98	0	1308	1357	421	70	71	14	100	100	0	0.165	0.169	0.168	0.166	1.273	0.158	0.902	80	439	1442	1505	-2.601	204	1238	218	1287	0
1	21	10	"ygaU"	"STM2795"	5800	41090	110	876	864	185	92	94	15	100	100	0	7583	7462	1885	69	71	21	100	100	0	0.104	0.104	0.106	0.105	1.156	0.102	0.965	80	453	8298	8165	-3.261	784	7514	772	7393	0
1	22	10	"yihD"	"STM3995"	5980	41100	110	338	344	71	93	98	59	100	100	0	3445	3565	909	71	75	41	100	100	0	0.073	0.072	0.070	0.071	1.178	0.070	0.933	80	477	3619	3745	-3.784	245	3374	251	3494	0
1	23	10	""	"STM4015"	6150	41090	110	377	367	82	93	98	60	97	93	0	9602	9300	2711	69	70	21	100	100	0	0.030	0.030	0.030	0.030	1.341	0.029	0.917	80	440	9817	9505	-5.069	284	9533	274	9231	0
1	24	10	"fdhE"	"STM4034"	6320	41080	110	1723	1724	473	94	95	15	100	100	0	2219	2305	726	68	69	13	100	100	0	0.757	0.729	0.732	0.732	1.204	0.714	0.948	80	483	3780	3867	-0.401	1629	2151	1630	2237	0
1	1	11	""	"STM2940"	2330	41260	90	344	347	78	89	90	16	100	100	0	3835	3913	1078	81	84	21	100	100	0	0.068	0.067	0.068	0.067	1.191	0.066	0.949	52	345	4009	4090	-3.880	255	3754	258	3832	0
1	2	11	"ygcB"	"STM2944"	2500	41260	110	460	433	167	85	87	14	97	95	0	18251	17224	7732	76	79	19	100	100	0	0.021	0.020	0.020	0.020	1.228	0.020	0.973	80	426	18550	17496	-5.599	375	18175	348	17148	0
1	3	11	"relA"	"STM2956"	2660	41260	100	1279	1262	286	87	101	156	100	98	0	4349	4361	1168	76	82	58	100	100	0	0.279	0.274	0.279	0.276	1.149	0.266	0.965	80	380	5465	5460	-1.842	1192	4273	1175	4285	0
1	4	11	"yqcD"	"STM2968"	2840	41250	100	440	428	99	87	104	173	96	53	0	4555	4464	1397	78	85	61	100	100	0	0.079	0.078	0.077	0.078	1.207	0.075	0.958	80	453	4830	4727	-3.665	353	4477	341	4386	0
1	5	11	"fucP"	"STM2975"	3020	41250	110	256	254	73	87	88	13	100	98	0	10995	11471	4249	77	79	25	100	100	0	0.015	0.015	0.015	0.015	1.208	0.015	0.412	80	478	11087	11561	-6.014	169	10918	167	11394	0
1	6	11	"fucU"	"STM2978"	3190	41250	110	892	852	227	89	100	50	100	100	0	6974	6489	1981	78	95	70	100	100	0	0.116	0.119	0.119	0.120	1.126	0.116	0.968	80	404	7699	7174	-3.102	803	6896	763	6411	0
1	7	11	"exbB"	"STM3159"	3350	41260	120	2093	1965	863	89	99	45	98	98	0	3402	3272	1577	80	93	62	98	98	0	0.603	0.588	0.598	0.601	1.191	0.574	0.978	120	499	5326	5068	-0.729	2004	3322	1876	3192	0
1	8	11	"ygiR"	"STM3168"	3540	41250	90	132	141	41	89	107	167	1	0	0	300	348	192	76	130	461	7	3	0	0.192	0.191	0.189	0.177	1.909	0.177	0.636	52	348	267	324	-2.381	43	224	52	272	0
1	9	11	"ygiW"	"STM3176"	3710	41260	110	480	466	105	89	104	150	97	77	0	4282	4125	1466	74	115	414	100	100	0	0.093	0.093	0.095	0.094	1.220	0.087	0.920	80	431	4599	4428	-3.428	391	4208	377	4051	0
1	10	11	"STMF1.41"	"Not LT2a92"	3880	41260	120	888	890	405	88	89	15	100	99	0	701	673	316	70	71	14	100	99	0	1.268	1.330	1.339	1.370	1.284	1.322	0.976	120	514	1431	1405	0.342	800	631	802	603	0
1	11	11	""	"STM2668"	4060	41260	110	684	669	247	88	89	14	100	100	0	8789	8320	3803	70	72	15	100	100	0	0.068	0.070	0.072	0.071	1.167	0.068	0.966	80	466	9315	8831	-3.871	596	8719	581	8250	0
1	12	11	""	"STM2682"	4240	41260	100	544	520	149	90	91	15	100	100	0	3246	3190	1052	68	72	28	100	100	0	0.143	0.138	0.140	0.137	1.148	0.137	0.976	80	358	3632	3552	-2.807	454	3178	430	3122	0
1	13	11	""	"STM0497"	4410	41270	120	742	765	290	92	93	16	100	100	0	6595	6713	2803	68	71	28	100	100	0	0.100	0.101	0.102	0.100	1.213	0.101	0.975	120	447	7177	7318	-3.328	650	6527	673	6645	0
1	14	11	"tesA"	"STM0506"	4580	41260	100	586	608	195	92	93	15	100	100	0	2345	2373	764	69	70	13	100	100	0	0.217	0.224	0.224	0.221	1.169	0.225	0.964	80	377	2770	2820	-2.204	494	2276	516	2304	0
1	15	11	"allR"	"STM0516"	4760	41260	100	705	711	186	90	92	15	100	100	0	10138	9741	2714	69	71	14	100	100	0	0.061	0.064	0.066	0.063	1.357	0.063	0.940	80	418	10684	10293	-4.033	615	10069	621	9672	0
1	16	11	"allP"	"STM0522"	4930	41260	100	529	572	213	91	92	15	100	100	0	8274	8645	3662	71	73	16	100	100	0	0.053	0.056	0.056	0.056	1.158	0.056	0.977	80	408	8641	9055	-4.227	438	8203	481	8574	0
1	17	11	"glxK"	"STM0525"	5110	41260	110	368	372	72	92	92	15	100	100	0	11057	10755	2466	69	72	15	100	100	0	0.025	0.026	0.026	0.026	1.149	0.026	0.952	80	441	11264	10966	-5.315	276	10988	280	10686	0
1	18	11	"ylbF"	"STM0531"	5280	41260	100	181	182	51	92	93	15	90	83	0	4370	4172	1904	68	70	13	100	100	0	0.021	0.022	0.022	0.021	1.395	0.022	0.856	80	408	4391	4194	-5.595	89	4302	90	4104	0
1	19	11	"yhgN"	"STM3540"	5460	41270	110	513	501	91	93	94	15	100	100	0	5591	5349	1231	70	72	15	100	100	0	0.076	0.077	0.077	0.078	1.169	0.076	0.969	80	441	5941	5687	-3.716	420	5521	408	5279	0
1	20	11	""	"STM2186"	5630	41260	110	977	1013	356	93	94	15	100	100	0	9478	10089	3933	71	73	15	100	100	0	0.094	0.092	0.091	0.091	1.164	0.091	0.982	80	480	10291	10938	-3.412	884	9407	920	10018	0
1	21	11	"folE"	"STM2193"	5810	41260	100	818	777	284	95	97	18	97	97	0	3638	3352	1246	70	74	55	100	100	0	0.203	0.208	0.208	0.196	1.494	0.208	0.967	80	397	4291	3964	-2.303	723	3568	682	3282	0
1	22	11	"yeiH"	"STM2202"	5970	41260	90	317	303	64	94	96	19	100	100	0	1454	1413	392	71	74	41	100	100	0	0.161	0.156	0.155	0.155	1.221	0.155	0.938	52	320	1606	1551	-2.633	223	1383	209	1342	0
1	23	11	""	"STM2225"	6150	41260	110	1192	1163	212	93	94	15	100	100	0	7587	7512	1484	71	71	14	100	100	0	0.146	0.144	0.145	0.144	1.155	0.143	0.972	80	451	8615	8511	-2.774	1099	7516	1070	7441	0
1	24	11	""	"STM2235"	6320	41260	100	533	516	187	93	94	15	100	100	0	14640	14371	5820	72	73	20	100	100	0	0.030	0.030	0.029	0.029	1.201	0.030	0.970	80	440	15008	14722	-5.049	440	14568	423	14299	0
1	1	12	"Ctrl-1010ng/ul"	"Ctrl-1010ng/ul"	2310	41420	100	88	89	14	84	85	14	23	6	0	87	102	44	77	79	18	47	26	0	0.400	0.200	0.365	0.406	3.849	0.126	0.030	80	451	14	30	-1.322	4	10	5	25	-50
1	2	12	"Ctrl-Y110ng/ul"	"Ctrl-Y110ng/ul"	2480	41420	100	83	89	25	85	86	16	20	7	0	91	103	38	74	77	19	45	22	0	-0.118	0.138	0.686	0.592	4.261	0.201	0.031	80	406	15	33	Error	-2	17	4	29	-50
1	3	12	"Ctrl-Y510ng/ul"	"Ctrl-Y510ng/ul"	2660	41420	100	87	86	14	87	90	28	0	0	0	91	100	33	76	79	22	43	15	0	0.000	-0.042	0.519	0.595	5.185	0.107	0.004	80	429	15	23	Error	0	15	-1	24	-50
1	4	12	"Ctrl-FtsL10ng/ul"	"Ctrl-FtsL10ng/ul"	2830	41430	60	302	412	264	88	88	15	100	100	0	308	364	203	81	83	16	100	100	0	0.943	1.145	1.083	1.078	1.296	1.228	0.917	32	176	441	607	-0.085	214	227	324	283	0
1	5	12	"Ctrl-dsM1354ng/ul"	"Ctrl-dsM1354ng/ul"	3000	41430	60	316	428	318	89	89	14	100	96	0	147	145	40	76	78	15	87	81	0	3.197	4.913	3.654	4.211	2.636	8.734	0.477	32	176	298	408	1.677	227	71	339	69	0
1	6	12	"Ctrl-CAB10ng/ul"	"Ctrl-CAB10ng/ul"	3180	41420	100	92	92	16	87	88	14	28	7	0	94	96	24	80	82	21	32	13	0	0.357	0.313	0.740	0.710	3.727	0.244	0.022	80	429	19	21	-1.485	5	14	5	16	-50
1	7	12	"Ctrl-1050ng/ul"	"Ctrl-1050ng/ul"	3350	41420	100	90	91	18	86	89	24	12	1	0	104	115	40	84	86	25	43	13	0	0.200	0.161	0.514	0.542	3.927	0.150	0.030	80	374	24	36	-2.322	4	20	5	31	-50
1	8	12	"Ctrl-Y150ng/ul"	"Ctrl-Y150ng/ul"	3530	41420	100	89	90	12	88	106	159	0	0	0	99	101	25	79	125	420	0	0	0	0.050	0.091	0.245	0.309	4.003	0.367	0.919	80	420	21	24	-4.322	1	20	2	22	-50
1	9	12	"Ctrl-Y550ng/ul"	"Ctrl-Y550ng/ul"	3700	41420	100	86	88	14	88	106	160	0	0	0	87	94	27	74	121	424	0	0	0	-0.154	0.000	0.522	0.530	2.786	0.190	0.025	80	413	11	20	Error	-2	13	0	20	-50
1	10	12	"Ctrl-FtsL50ng/ul"	"Ctrl-FtsL50ng/ul"	3890	41420	90	354	777	1020	89	91	15	100	100	0	276	582	744	71	72	14	100	94	0	1.293	1.346	1.284	1.325	1.487	1.368	0.982	52	340	470	1199	0.370	265	205	688	511	0
1	11	12	"Ctrl-dsM13162ng/ul"	"Ctrl-dsM13162ng/ul"	4050	41420	60	272	445	317	91	92	15	100	96	0	138	199	130	70	71	15	87	78	0	2.662	2.744	2.364	3.030	2.300	3.024	0.640	32	176	249	483	1.412	181	68	354	129	0
1	12	12	"Ctrl-CAB100ng/ul"	"Ctrl-CAB100ng/ul"	4220	41430	100	99	99	18	88	90	15	38	13	0	90	92	22	69	70	14	66	32	0	0.524	0.478	0.692	0.590	4.084	0.555	0.087	80	408	32	34	-0.933	11	21	11	23	-50
1	13	12	"Ctrl-10100ng/ul"	"Ctrl-10100ng/ul"	4400	41430	100	92	92	14	90	91	15	15	2	0	86	104	51	68	72	31	32	13	0	0.111	0.056	0.530	0.535	3.752	24.494	0.007	80	362	20	38	-3.170	2	18	2	36	-50
1	14	12	"Ctrl-Y1100ng/ul"	"Ctrl-Y1100ng/ul"	4570	41430	100	90	91	17	90	92	15	17	10	0	86	89	23	69	70	14	57	25	0	0.000	0.050	0.543	0.512	3.611	0.124	0.004	80	393	17	21	Error	0	17	1	20	-50
1	15	12	"Ctrl-Y5100ng/ul"	"Ctrl-Y5100ng/ul"	4750	41430	100	88	91	18	90	92	15	17	7	0	81	84	17	68	70	14	47	15	0	-0.154	0.063	0.870	1.005	4.127	7.892	0.000	80	408	11	17	Error	-2	13	1	16	-50
1	16	12	"Ctrl-FtsL100ng/ul"	"Ctrl-FtsL100ng/ul"	4920	41430	80	703	1406	1781	90	92	14	100	100	0	519	1053	1418	70	70	13	100	100	0	1.365	1.339	1.362	1.412	1.317	1.282	0.966	52	286	1062	2299	0.449	613	449	1316	983	0
1	17	12	"Ctrl-dsM13buffer"	"Ctrl-dsM13buffer"	5090	41430	100	87	91	19	90	92	15	12	7	0	80	86	24	69	70	14	42	22	0	-0.273	0.059	0.636	0.582	3.290	0.765	0.062	80	421	8	18	Error	-3	11	1	17	-50
1	18	12	"Ctrl-CAB50ng/ul"	"Ctrl-CAB50ng/ul"	5270	41430	100	94	96	15	91	92	15	26	6	0	90	91	21	69	69	12	66	35	0	0.143	0.227	0.661	0.650	4.299	0.285	0.013	80	396	24	27	-2.807	3	21	5	22	-50
1	19	12	"Ctrl-10400ng/ul"	"Ctrl-10400ng/ul"	5440	41430	100	96	100	22	93	94	15	26	12	0	77	79	17	70	70	13	32	6	0	0.429	0.778	1.595	1.424	3.117	5.825	0.006	80	412	10	16	-1.222	3	7	7	9	-50
1	20	12	"Ctrl-Y1400ng/ul"	"Ctrl-Y1400ng/ul"	5620	41430	50	151	156	35	92	93	14	91	83	0	102	101	33	71	73	14	58	58	0	1.903	2.133	1.222	1.584	3.717	10.054	0.012	12	104	90	94	0.928	59	31	64	30	0
1	21	12	"Ctrl-Y5400ng/ul"	"Ctrl-Y5400ng/ul"	5790	41430	100	101	103	22	91	93	14	40	20	0	81	81	15	70	73	40	2	0	0	0.909	1.091	1.558	1.263	3.265	0.032	0.006	80	443	21	23	-0.138	10	11	12	11	-50
1	22	12	"Ctrl-FtsL400ng/ul"	"Ctrl-FtsL400ng/ul"	5970	41430	100	697	1924	2872	91	93	15	100	100	0	487	1466	2381	70	73	41	100	97	0	1.453	1.313	1.486	1.490	1.294	1.231	0.980	80	420	1023	3229	0.539	606	417	1833	1396	0
1	23	12	"Ctrl-dsM13buffer"	"Ctrl-dsM13buffer"	6140	41430	100	93	103	49	90	91	15	30	15	0	83	94	49	71	71	12	48	25	0	0.250	0.565	0.932	1.070	4.074	0.985	0.548	80	396	15	36	-2.000	3	12	13	23	-50
1	24	12	"Ctrl-CABbuffer"	"Ctrl-CABbuffer"	6310	41430	100	90	102	54	91	92	15	20	11	0	86	100	65	70	71	13	53	36	0	-0.063	0.367	0.787	0.666	3.744	0.754	0.578	80	440	15	41	Error	-1	16	11	30	-50
1	1	13	"phoP"	"STM1231"	2310	41620	100	1834	1895	563	83	84	14	100	100	0	3448	3550	1057	77	79	18	100	100	0	0.519	0.522	0.528	0.521	1.160	0.519	0.976	80	448	5122	5285	-0.945	1751	3371	1812	3473	0
1	2	13	"phoP"	"STM1231"	2490	41610	100	999	1005	352	84	86	19	98	98	0	2541	2513	1043	76	78	28	100	100	0	0.371	0.378	0.382	0.381	1.287	0.364	0.963	80	417	3380	3358	-1.430	915	2465	921	2437	0
1	3	13	"phoP"	"STM1231"	2670	41610	100	1697	1687	430	87	90	29	100	100	0	3632	3623	1029	77	80	21	100	100	0	0.453	0.451	0.448	0.452	1.193	0.442	0.962	80	391	5165	5146	-1.143	1610	3555	1600	3546	0
1	4	13	"phoQ"	"STM1230"	2830	41610	100	404	455	215	87	89	29	100	98	0	1415	1546	743	77	80	21	100	100	0	0.237	0.251	0.246	0.245	1.295	0.256	0.949	80	383	1655	1837	-2.078	317	1338	368	1469	0
1	5	13	"phoQ"	"STM1230"	3010	41600	120	2189	2013	926	88	89	19	98	98	0	16865	16971	9905	75	77	15	100	100	0	0.125	0.114	0.119	0.119	1.509	0.105	0.961	120	505	18891	18821	-2.998	2101	16790	1925	16896	0
1	6	13	"hupA"	"STM4170"	3170	41600	110	1883	1807	495	88	88	14	100	100	0	1535	1514	411	77	79	15	100	100	0	1.231	1.196	1.216	1.201	1.257	1.200	0.966	80	430	3253	3156	0.300	1795	1458	1719	1437	0
1	7	13	"sopB"	"STM1091"	3350	41600	110	318	333	108	89	89	14	100	100	0	6133	6360	2833	78	80	16	100	100	0	0.038	0.039	0.038	0.039	1.245	0.038	0.948	80	466	6284	6526	-4.725	229	6055	244	6282	0
1	8	13	"pipC"	"STM0375"	3530	41600	110	329	314	60	87	88	14	100	100	0	4195	4042	897	75	76	14	100	100	0	0.059	0.057	0.058	0.057	1.190	0.056	0.938	80	453	4362	4194	-4.090	242	4120	227	3967	0
1	9	13	"pipC"	"STM0375"	3700	41600	100	355	351	58	89	89	14	100	100	0	4945	4740	968	72	73	15	100	100	0	0.055	0.056	0.055	0.056	1.210	0.055	0.939	80	430	5139	4930	-4.195	266	4873	262	4668	0
1	10	13	"pipC"	"STM0375"	3890	41600	110	360	351	67	89	90	14	100	100	0	4854	4605	927	71	73	14	100	100	0	0.057	0.058	0.058	0.057	1.207	0.057	0.942	80	502	5054	4796	-4.142	271	4783	262	4534	0
1	11	13	"ssrB"	"STM1391"	4060	41600	110	809	800	215	90	91	15	100	100	0	6980	7149	2519	71	72	14	100	100	0	0.104	0.100	0.104	0.099	1.221	0.097	0.956	80	451	7628	7788	-3.264	719	6909	710	7078	0
1	12	13	"ssrB"	"STM1391"	4220	41590	110	1001	1013	265	90	91	15	100	100	0	7824	7986	2282	71	71	13	100	100	0	0.118	0.117	0.116	0.117	1.116	0.115	0.972	80	437	8664	8838	-3.089	911	7753	923	7915	0
1	13	13	"lrp"	"STM0959"	4410	41600	100	1367	1459	429	89	91	15	100	100	0	3138	3289	1025	70	70	12	100	100	0	0.417	0.426	0.426	0.426	1.128	0.421	0.978	80	393	4346	4589	-1.263	1278	3068	1370	3219	0
1	14	13	"lrp"	"STM0959"	4570	41600	110	2095	2069	497	91	92	17	100	100	0	5152	5217	1675	70	70	13	100	100	0	0.394	0.384	0.386	0.389	1.172	0.369	0.947	80	437	7086	7125	-1.343	2004	5082	1978	5147	0
1	15	13	"gyrA"	"STM2272"	4760	41600	110	4579	4484	1234	91	94	18	100	100	0	3417	3544	1130	69	70	13	100	100	0	1.341	1.264	1.263	1.285	1.156	1.255	0.972	80	453	7836	7868	0.423	4488	3348	4393	3475	0
1	16	13	"gyrA"	"STM2272"	4930	41600	110	9684	9003	3200	91	93	15	100	100	0	6049	5909	2181	68	70	13	100	100	0	1.604	1.526	1.533	1.531	1.203	1.523	0.981	80	440	15574	14753	0.682	9593	5981	8912	5841	0
1	17	13	"gyrA"	"STM2272"	5100	41610	110	4817	4946	1660	92	92	15	100	100	0	5749	6087	2105	69	71	13	100	100	0	0.832	0.807	0.813	0.798	1.200	0.796	0.969	80	454	10405	10872	-0.266	4725	5680	4854	6018	0
1	18	13	"csrA"	"STM2826"	5280	41600	110	1046	1006	271	93	94	16	100	100	0	2156	2132	654	70	71	13	100	100	0	0.457	0.443	0.452	0.447	1.206	0.435	0.958	80	440	3039	2975	-1.130	953	2086	913	2062	0
1	19	13	"crp"	"STM3466"	5450	41600	100	1177	1230	406	93	94	15	100	100	0	4378	4554	1577	69	71	13	100	100	0	0.252	0.254	0.254	0.253	1.201	0.250	0.971	80	384	5393	5622	-1.991	1084	4309	1137	4485	0
1	20	13	"yhhP"	"STM3578"	5620	41600	110	419	464	199	92	94	14	100	100	0	1666	1822	897	69	70	13	100	100	0	0.205	0.212	0.219	0.209	1.219	0.212	0.928	80	479	1924	2125	-2.288	327	1597	372	1753	0
1	21	13	"yhhP"	"STM3578"	5800	41610	110	693	683	167	91	92	14	100	100	0	2635	2544	646	68	71	13	100	100	0	0.235	0.239	0.236	0.237	1.215	0.237	0.961	80	439	3169	3068	-2.092	602	2567	592	2476	0
1	22	13	"topA"	"STM1714"	5970	41610	110	671	738	315	92	92	15	100	100	0	1206	1367	595	71	72	13	100	100	0	0.510	0.498	0.494	0.490	1.265	0.499	0.959	80	425	1714	1942	-0.971	579	1135	646	1296	0
1	23	13	"topA"	"STM1714"	6140	41610	110	5267	5370	2038	92	93	15	100	100	0	13062	13343	5391	71	73	15	100	100	0	0.398	0.398	0.399	0.399	1.202	0.391	0.976	80	450	18166	18550	-1.328	5175	12991	5278	13272	0
1	24	13	"topA"	"STM1714"	6320	41600	90	1406	1371	542	93	97	22	100	100	0	2496	2399	969	72	78	37	100	100	0	0.542	0.549	0.539	0.543	1.215	0.535	0.948	52	363	3737	3605	-0.885	1313	2424	1278	2327	0
1	1	14	"ydhI"	"STM1443"	2310	41780	110	412	409	159	82	84	17	100	100	0	4089	3785	860	74	78	28	100	100	0	0.082	0.088	0.087	0.084	1.375	0.088	0.829	80	527	4345	4038	-3.605	330	4015	327	3711	0
1	2	14	"STMB2B.139A"	"Not LT2a93"	2480	41770	110	250	252	44	83	85	17	100	100	0	626	625	140	75	77	27	100	100	0	0.303	0.307	0.303	0.308	1.236	0.299	0.837	80	484	718	719	-1.722	167	551	169	550	0
1	3	14	""	"STM3806"	2660	41770	110	158	160	31	87	87	18	95	95	0	2570	2417	594	75	76	14	100	100	0	0.028	0.031	0.031	0.031	1.371	0.031	0.671	80	483	2566	2415	-5.135	71	2495	73	2342	0
1	4	14	"pgtE"	"STM2395"	2830	41770	100	1734	1745	490	86	87	13	100	100	0	6635	6464	1870	75	77	14	100	100	0	0.251	0.260	0.263	0.261	1.234	0.257	0.969	80	414	8208	8048	-1.993	1648	6560	1659	6389	0
1	5	14	""	"STM3911"	3000	41770	110	127	125	19	87	91	36	55	2	0	985	970	191	75	77	20	100	100	0	0.044	0.042	0.045	0.043	1.527	0.040	0.476	80	476	950	933	-4.508	40	910	38	895	0
1	6	14	"ygiY"	"STM3178"	3170	41770	90	137	133	25	87	88	14	86	76	0	972	967	323	70	72	14	100	100	0	0.055	0.051	0.053	0.049	1.675	0.050	0.607	52	362	952	943	-4.173	50	902	46	897	0
1	7	14	""	"STM2880"	3350	41770	110	1714	1656	391	88	88	15	100	100	0	1635	1590	404	72	73	14	100	100	0	1.040	1.033	1.031	1.038	1.229	1.031	0.963	80	534	3189	3086	0.057	1626	1563	1568	1518	0
1	8	14	"ssaU"	"STM1422"	3540	41770	100	207	317	331	88	88	14	98	97	0	1177	1997	2740	72	73	14	100	98	0	0.108	0.119	0.117	0.119	1.476	0.119	0.976	80	462	1224	2154	-3.215	119	1105	229	1925	0
1	9	14	"nrdE"	"STM2807"	3710	41770	80	106	118	43	89	89	14	57	36	0	130	219	258	68	70	13	96	90	0	0.274	0.192	0.246	0.273	2.868	0.157	0.665	52	307	79	180	-1.867	17	62	29	151	0
1	10	14	"cadA"	"STM2559"	3880	41780	90	93	103	24	90	90	14	40	21	0	145	209	186	70	70	13	100	98	0	0.040	0.094	0.141	0.149	2.905	0.098	0.308	52	372	78	152	-4.644	3	75	13	139	0
1	11	14	"thiL"	"STM0419"	4050	41770	100	94	96	19	88	89	14	26	12	0	89	109	63	68	69	13	75	42	0	0.286	0.195	0.277	0.426	3.440	0.405	0.060	80	452	27	49	-1.807	6	21	8	41	-50
1	12	14	"hin"	"STM2772"	4230	41770	100	242	288	149	90	91	15	100	98	0	3991	5386	4998	68	70	14	100	100	0	0.039	0.037	0.039	0.039	1.302	0.032	0.913	80	438	4075	5516	-4.690	152	3923	198	5318	0
1	13	14	""	"STM3166"	4390	41770	100	450	463	114	89	90	16	100	100	0	3963	4152	1262	68	69	12	100	100	0	0.093	0.092	0.092	0.091	1.193	0.088	0.933	80	437	4256	4458	-3.432	361	3895	374	4084	0
1	14	14	"yjjY"	"STM4599"	4580	41770	110	1638	1748	688	89	91	16	100	100	0	1246	1329	494	69	70	13	100	100	0	1.316	1.317	1.293	1.314	1.178	1.333	0.962	80	495	2726	2919	0.396	1549	1177	1659	1260	0
1	15	14	"ybaN"	"STM0482"	4740	41770	110	276	271	65	90	92	16	100	100	0	2867	2862	927	68	69	13	100	100	0	0.066	0.065	0.063	0.064	1.316	0.063	0.909	80	484	2985	2975	-3.912	186	2799	181	2794	0
1	16	14	""	"STM0571"	4920	41770	110	618	638	233	92	93	15	100	100	0	5318	5533	2068	69	69	12	100	100	0	0.100	0.100	0.098	0.098	1.176	0.100	0.965	80	498	5775	6010	-3.319	526	5249	546	5464	0
1	17	14	"yaiU"	"STM0373"	5090	41780	110	1089	1450	1148	92	94	15	100	100	0	5163	6634	5679	69	70	13	100	100	0	0.196	0.207	0.209	0.210	1.334	0.202	0.977	80	498	6091	7923	-2.353	997	5094	1358	6565	0
1	18	14	""	"STM3653"	5270	41770	110	471	459	104	92	93	16	100	100	0	7058	6941	2070	70	72	14	100	100	0	0.054	0.053	0.054	0.054	1.225	0.051	0.931	80	497	7367	7238	-4.205	379	6988	367	6871	0
1	19	14	"EMPTY"	"EMPTY"	5440	41770	100	94	93	14	93	93	14	16	3	0	120	128	51	69	71	13	81	71	0	0.020	0.000	0.215	0.268	4.201	0.036	0.006	80	428	52	59	-5.672	1	51	0	59	-75
1	20	14	"EMPTY"	"EMPTY"	5610	41770	100	91	92	15	92	92	14	17	3	0	75	75	16	68	71	14	25	8	0	-0.143	0.000	1.000	0.960	4.566	0.309	0.002	80	440	6	7	Error	-1	7	0	7	-75
1	21	14	"EMPTY"	"EMPTY"	5790	41770	100	91	92	14	92	91	14	17	1	0	73	73	15	69	70	13	20	8	0	-0.250	0.000	1.208	1.417	3.045	0.787	0.004	80	427	3	4	Error	-1	4	0	4	-75
1	22	14	"EMPTY"	"EMPTY"	5960	41770	100	88	89	14	92	92	15	10	1	0	76	76	15	68	70	13	35	11	0	-0.500	-0.375	0.794	0.879	3.242	2.995	0.009	80	427	4	5	Error	-4	8	-3	8	-75
1	23	14	"EMPTY"	"EMPTY"	6140	41770	100	93	95	17	93	94	16	18	5	0	86	90	28	69	71	14	53	21	0	0.000	0.095	0.519	0.566	4.748	0.309	0.022	80	426	17	23	Error	0	17	2	21	-75
1	24	14	"EMPTY"	"EMPTY"	6310	41770	100	99	100	19	95	96	19	11	5	0	93	97	25	70	73	25	48	15	0	0.174	0.185	0.428	0.498	4.097	0.445	0.050	80	484	27	32	-2.524	4	23	5	27	-75
2	1	1	""	"STM0721"	6850	39540	120	184	189	38	94	97	26	99	88	0	9815	10032	4154	71	75	32	100	100	0	0.009	0.010	0.012	0.013	1.442	0.009	0.843	120	591	9834	10056	-6.758	90	9744	95	9961	0
2	2	1	"dnaC"	"STM4543"	7020	39530	120	963	922	218	94	96	21	100	100	0	4947	4834	1302	72	76	29	100	100	0	0.178	0.174	0.174	0.174	1.163	0.170	0.964	120	490	5744	5590	-2.488	869	4875	828	4762	0
2	3	1	"gph"	"STM3482"	7190	39530	120	665	668	153	94	95	16	100	100	0	3307	3249	828	72	75	21	100	100	0	0.177	0.181	0.179	0.181	1.135	0.178	0.970	120	497	3806	3751	-2.502	571	3235	574	3177	0
2	4	1	""	"STM3547"	7370	39530	120	1356	1433	544	96	97	17	100	100	0	16834	17797	8037	72	87	200	100	100	0	0.075	0.075	0.077	0.076	1.125	0.073	0.964	120	479	18022	19062	-3.734	1260	16762	1337	17725	0
2	5	1	""	"STM3259"	7530	39520	120	305	325	116	96	97	15	99	99	0	6964	7592	3981	72	79	63	100	100	0	0.030	0.030	0.031	0.030	1.234	0.029	0.937	120	503	7101	7749	-5.043	209	6892	229	7520	0
2	6	1	"yqjC"	"STM3228"	7710	39520	120	898	866	223	94	95	14	99	99	0	6087	5722	1512	70	73	20	100	100	0	0.134	0.137	0.139	0.135	1.189	0.135	0.962	120	513	6821	6424	-2.904	804	6017	772	5652	0
2	7	1	""	"STM2545"	7880	39530	130	2984	2846	719	95	96	15	100	100	0	3798	3718	1209	70	73	20	100	100	0	0.775	0.754	0.769	0.778	1.205	0.733	0.964	120	524	6617	6399	-0.368	2889	3728	2751	3648	0
2	8	1	"gltL"	"STM0662"	8060	39520	120	643	653	204	95	97	15	100	100	0	10078	10281	3950	71	72	14	100	100	0	0.055	0.055	0.055	0.055	1.146	0.053	0.971	120	514	10555	10768	-4.191	548	10007	558	10210	0
2	9	1	"asnB"	"STM0680"	8240	39530	120	557	538	128	94	93	14	99	99	0	3425	3267	964	71	72	13	100	100	0	0.138	0.139	0.137	0.142	1.264	0.136	0.961	120	482	3817	3640	-2.857	463	3354	444	3196	0
2	10	1	"nagE"	"STM0685"	8410	39520	120	632	644	217	91	92	14	99	99	0	3588	3617	1283	71	73	14	100	99	0	0.154	0.156	0.155	0.155	1.187	0.154	0.969	120	473	4058	4099	-2.701	541	3517	553	3546	0
2	11	1	"barA"	"STM2958"	8580	39520	120	283	287	69	95	96	14	100	100	0	2783	2861	961	70	71	13	100	100	0	0.069	0.069	0.069	0.069	1.256	0.067	0.930	120	482	2901	2983	-3.851	188	2713	192	2791	0
2	12	1	"eutA"	"STM2459"	8760	39520	120	155	160	36	97	98	15	91	82	0	1674	1645	648	71	73	17	100	100	0	0.036	0.040	0.041	0.038	1.530	0.041	0.786	120	517	1661	1637	-4.789	58	1603	63	1574	0
2	13	1	"yigN"	"STM3969"	8940	39520	120	2110	2088	524	98	99	16	100	100	0	10729	10516	2943	73	76	27	100	100	0	0.189	0.191	0.194	0.192	1.179	0.187	0.976	120	507	12668	12433	-2.405	2012	10656	1990	10443	0
2	14	1	"metE"	"STM3965"	9110	39520	120	1630	1655	440	97	99	15	100	100	0	9871	10213	3593	72	75	20	100	100	0	0.156	0.154	0.154	0.157	1.196	0.147	0.961	120	498	11332	11699	-2.676	1533	9799	1558	10141	0
2	15	1	"pldB"	"STM3961"	9290	39520	120	2541	2500	703	96	99	17	100	100	0	7668	7330	2080	73	77	32	100	100	0	0.322	0.331	0.324	0.332	1.168	0.325	0.961	120	509	10040	9661	-1.635	2445	7595	2404	7257	0
2	16	1	"pldA"	"STM3957"	9470	39520	120	2314	2366	843	97	100	18	100	100	0	13728	13012	3771	74	100	347	100	100	0	0.162	0.175	0.171	0.174	1.188	0.176	0.948	120	502	15871	15207	-2.623	2217	13654	2269	12938	0
2	17	1	"yigF"	"STM3953"	9640	39520	130	823	867	321	99	99	16	100	99	0	10647	9811	2807	71	78	49	100	100	0	0.068	0.079	0.071	0.079	1.425	0.076	0.848	120	544	11300	10508	-3.869	724	10576	768	9740	0
2	18	1	"xerC"	"STM3949"	9810	39520	120	2163	2046	531	99	100	15	100	100	0	9434	8726	2555	71	72	15	100	100	0	0.220	0.225	0.224	0.228	1.192	0.219	0.960	120	517	11427	10602	-2.182	2064	9363	1947	8655	0
2	19	1	"sgaH"	"STM4386"	9990	39520	110	567	566	153	98	99	15	100	100	0	2973	3213	1272	74	74	14	100	100	0	0.162	0.149	0.147	0.152	1.280	0.139	0.880	80	472	3368	3607	-2.628	469	2899	468	3139	0
2	20	1	"ytfG"	"STM4401"	10160	39530	110	152	154	29	97	98	15	96	83	0	513	550	190	73	74	14	100	100	0	0.125	0.119	0.119	0.115	1.645	0.116	0.683	80	458	495	534	-3.000	55	440	57	477	0
2	21	1	"ytfP"	"STM4411"	10340	39520	120	856	900	418	96	97	14	100	100	0	2030	2100	1060	71	72	13	100	100	0	0.388	0.396	0.398	0.396	1.213	0.391	0.970	120	549	2719	2833	-1.366	760	1959	804	2029	0
2	22	1	""	"STM4419"	10500	39530	110	234	245	58	97	98	15	100	98	0	2138	2326	849	72	79	47	100	100	0	0.066	0.066	0.064	0.065	1.294	0.063	0.915	80	440	2203	2402	-3.915	137	2066	148	2254	0
2	23	1	""	"STM4423"	10680	39530	110	139	141	28	98	98	15	83	66	0	803	912	434	71	78	46	100	100	0	0.056	0.051	0.046	0.049	1.843	0.045	0.554	80	470	773	884	-4.158	41	732	43	841	0
2	24	1	""	"STM4427"	10860	39530	120	132	133	24	98	98	16	79	53	0	602	646	300	70	71	13	100	99	0	0.064	0.061	0.065	0.065	1.929	0.059	0.545	120	641	566	611	-3.968	34	532	35	576	0
2	1	2	"clpP"	"STM0448"	6840	39700	110	981	965	318	92	97	30	100	100	0	1647	1646	621	72	79	39	100	100	0	0.564	0.555	0.563	0.565	1.215	0.548	0.967	80	460	2464	2447	-0.825	889	1575	873	1574	0
2	2	2	"nrdG"	"STM4451"	7020	39690	110	1224	1278	470	95	101	37	100	100	0	2756	2808	1165	73	87	60	100	100	0	0.421	0.433	0.436	0.438	1.163	0.416	0.970	80	399	3812	3918	-1.249	1129	2683	1183	2735	0
2	3	2	"phoQ"	"STM1230"	7200	39690	110	1514	1524	509	95	98	25	100	100	0	4819	4851	1828	76	83	47	100	100	0	0.299	0.299	0.304	0.304	1.140	0.291	0.976	80	394	6162	6204	-1.741	1419	4743	1429	4775	0
2	4	2	"coaA"	"STM4139"	7370	39690	110	899	897	286	96	98	20	100	100	0	10286	10048	4150	74	96	221	100	100	0	0.079	0.080	0.082	0.082	1.167	0.074	0.964	80	412	11015	10775	-3.669	803	10212	801	9974	0
2	5	2	"thiE"	"STM4163"	7540	39700	110	314	338	109	96	99	18	100	100	0	3472	3582	1068	74	98	219	100	100	0	0.064	0.069	0.066	0.067	1.229	0.067	0.880	80	426	3616	3750	-3.962	218	3398	242	3508	0
2	6	2	"nfi"	"STM4168"	7730	39690	110	570	577	218	96	98	14	100	100	0	5389	5543	2510	74	80	38	100	100	0	0.089	0.088	0.087	0.089	1.225	0.085	0.963	80	376	5789	5950	-3.487	474	5315	481	5469	0
2	7	2	"hopD"	"STM3442"	7890	39700	120	3470	3591	1521	95	96	14	100	99	0	4726	4856	1936	73	76	23	100	100	0	0.725	0.731	0.727	0.728	1.235	0.736	0.967	120	375	8028	8279	-0.463	3375	4653	3496	4783	0
2	8	2	"stfD"	"STM0197"	8060	39690	110	340	347	117	94	95	16	100	100	0	2347	2330	715	75	100	423	100	98	0	0.108	0.112	0.106	0.107	1.287	0.110	0.851	80	358	2518	2508	-3.207	246	2272	253	2255	0
2	9	2	"eutP"	"STM2469"	8230	39700	120	173	182	55	96	96	16	95	90	0	3506	4001	2295	74	95	407	98	98	0	0.022	0.022	0.023	0.022	1.381	0.022	0.843	120	388	3509	4013	-5.478	77	3432	86	3927	0
2	10	2	"eutM"	"STM2465"	8410	39700	120	135	144	39	96	96	14	85	67	0	1461	1670	1469	71	71	13	100	100	0	0.028	0.030	0.034	0.034	1.646	0.026	0.735	120	384	1429	1647	-5.155	39	1390	48	1599	0
2	11	2	"prpR"	"STM0367"	8580	39690	120	135	138	28	95	97	15	84	66	0	648	710	413	73	73	14	100	99	0	0.070	0.068	0.067	0.070	1.780	0.058	0.630	120	396	615	680	-3.845	40	575	43	637	0
2	12	2	"prpE"	"STM0371"	8760	39690	110	277	287	49	98	99	16	100	100	0	4705	4816	1121	74	79	35	100	100	0	0.039	0.040	0.040	0.040	1.177	0.038	0.930	80	393	4810	4931	-4.693	179	4631	189	4742	0
2	13	2	"sodA"	"STM4055"	8930	39690	110	1539	1501	473	100	105	32	100	100	0	4714	4587	1444	74	90	88	100	100	0	0.310	0.310	0.312	0.310	1.114	0.310	0.965	80	413	6079	5914	-1.689	1439	4640	1401	4513	0
2	14	2	"sicP"	"STM2879"	9110	39700	120	4679	4402	1103	101	106	39	100	100	0	4439	4286	1137	73	99	152	100	99	0	1.049	1.021	1.051	1.025	1.275	1.018	0.954	120	436	8944	8514	0.068	4578	4366	4301	4213	0
2	15	2	"fabD"	"STM1194"	9280	39700	120	5586	5270	1732	98	100	18	100	100	0	2511	2358	764	75	91	127	100	99	0	2.253	2.265	2.281	2.262	1.347	2.332	0.922	120	424	7924	7455	1.172	5488	2436	5172	2283	0
2	16	2	"nuoH"	"STM2322"	9450	39690	110	685	712	206	99	104	29	100	100	0	16929	17287	6409	76	183	837	100	100	0	0.035	0.036	0.036	0.036	1.153	0.034	0.959	80	391	17439	17824	-4.846	586	16853	613	17211	0
2	17	2	"dacD"	"STM2062"	9630	39700	120	924	878	200	100	104	29	100	100	0	5817	5500	1385	73	170	794	100	100	0	0.143	0.143	0.143	0.143	1.137	0.137	0.939	120	435	6568	6205	-2.801	824	5744	778	5427	0
2	18	2	"pefC"	"PSLT017"	9800	39700	120	213	217	59	98	99	20	98	95	0	3044	3001	1301	71	85	107	100	99	0	0.039	0.041	0.040	0.040	1.444	0.040	0.877	120	420	3088	3049	-4.692	115	2973	119	2930	0
2	19	2	"yjbA"	"STM4226"	9980	39700	120	580	595	208	96	98	15	99	99	0	4619	4908	2105	73	76	27	100	100	0	0.106	0.103	0.106	0.104	1.248	0.099	0.957	120	425	5030	5334	-3.232	484	4546	499	4835	0
2	20	2	"asd"	"STM3539"	10150	39700	120	506	514	174	98	99	15	100	99	0	4443	4579	1928	73	80	48	100	100	0	0.093	0.092	0.093	0.092	1.279	0.089	0.951	120	410	4778	4922	-3.421	408	4370	416	4506	0
2	21	2	"stpA"	"STM2799"	10320	39710	120	1304	1420	587	97	98	15	100	100	0	1377	1662	1209	73	78	34	99	98	0	0.926	0.833	0.965	0.932	1.365	0.676	0.850	120	431	2511	2912	-0.112	1207	1304	1323	1589	0
2	22	2	"leuB"	"STM0112"	10510	39700	120	320	319	73	97	98	14	100	100	0	3267	3346	1172	73	76	29	100	100	0	0.070	0.068	0.068	0.068	1.256	0.065	0.937	120	418	3417	3495	-3.840	223	3194	222	3273	0
2	23	2	"prgJ"	"STM2872"	10680	39700	120	679	728	393	97	98	15	100	100	0	4726	5389	4135	74	75	16	100	100	0	0.125	0.119	0.123	0.123	1.256	0.106	0.956	120	411	5234	5946	-2.999	582	4652	631	5315	0
2	24	2	"smvA"	"STM1574"	10850	39700	110	297	304	59	97	98	15	100	100	0	847	878	246	71	72	13	100	100	0	0.258	0.257	0.262	0.257	1.287	0.181	0.714	80	437	976	1014	-1.956	200	776	207	807	0
2	1	3	"hupB"	"STM0451"	6840	39870	110	1106	1122	322	94	97	19	100	100	0	2710	3060	1446	72	75	21	100	100	0	0.384	0.344	0.361	0.356	1.153	0.314	0.944	80	490	3650	4016	-1.382	1012	2638	1028	2988	0
2	2	3	"hisM"	"STM2352"	7020	39870	120	578	614	208	95	96	19	99	99	0	8300	8475	3192	72	76	23	100	100	0	0.059	0.062	0.061	0.063	1.244	0.059	0.935	120	467	8711	8922	-4.090	483	8228	519	8403	0
2	3	3	"rimM"	"STM2675"	7190	39870	120	5973	5805	2348	96	98	23	100	100	0	1712	1702	719	73	79	43	99	98	0	3.586	3.505	3.565	3.566	1.225	3.534	0.958	120	450	7516	7338	1.842	5877	1639	5709	1629	0
2	4	3	"fruR"	"STM0118"	7360	39880	110	661	899	779	96	98	17	100	100	0	1243	1446	827	72	78	42	100	100	0	0.482	0.584	0.514	0.522	1.340	0.702	0.865	80	396	1736	2177	-1.051	565	1171	803	1374	0
2	5	3	"asrA"	"STM2548"	7530	39870	120	320	322	109	97	104	55	95	88	0	5155	5110	1970	72	90	108	99	99	0	0.044	0.045	0.044	0.044	1.385	0.044	0.871	120	445	5306	5263	-4.511	223	5083	225	5038	0
2	6	3	"entD"	"STM0584"	7710	39870	120	917	913	272	96	101	37	99	98	0	3812	3771	1246	72	85	83	100	99	0	0.220	0.221	0.223	0.219	1.317	0.217	0.963	120	431	4561	4516	-2.188	821	3740	817	3699	0
2	7	3	"cbiL"	"STM2024"	7890	39870	120	586	579	139	96	98	14	100	100	0	3813	3740	1129	72	75	16	100	100	0	0.131	0.132	0.131	0.133	1.234	0.126	0.946	120	394	4231	4151	-2.933	490	3741	483	3668	0
2	8	3	"cbiO"	"STM2020"	8060	39870	120	262	266	60	96	96	14	99	99	0	4832	4914	1453	75	97	410	99	99	0	0.035	0.035	0.035	0.034	1.270	0.034	0.900	120	382	4923	5009	-4.841	166	4757	170	4839	0
2	9	3	"umuC"	"STM1997"	8230	39870	120	628	698	242	96	97	15	100	100	0	3855	4288	2006	75	94	388	99	99	0	0.141	0.143	0.145	0.147	1.250	0.133	0.932	120	427	4312	4815	-2.829	532	3780	602	4213	0
2	10	3	"uhpC"	"STM3788"	8410	39870	110	298	306	54	97	98	15	100	100	0	2760	2836	591	72	74	18	100	100	0	0.075	0.076	0.074	0.075	1.247	0.071	0.913	80	379	2889	2973	-3.741	201	2688	209	2764	0
2	11	3	"trpB"	"STM1726"	8580	39870	120	318	324	114	96	98	17	100	99	0	1519	1526	726	72	74	18	100	100	0	0.153	0.157	0.158	0.158	1.355	0.151	0.927	120	417	1669	1682	-2.704	222	1447	228	1454	0
2	12	3	"rpsL"	"STM3448"	8750	39870	120	3876	4089	1431	99	99	16	100	100	0	608	660	236	73	76	27	100	99	0	7.060	6.797	7.090	6.978	1.217	6.840	0.946	120	436	4312	4577	2.820	3777	535	3990	587	0
2	13	3	"phnR"	"STM0430"	8920	39870	110	1841	1794	482	100	118	129	100	100	0	5330	5297	1526	73	124	328	100	100	0	0.331	0.324	0.322	0.324	1.271	0.296	0.932	80	433	6998	6918	-1.594	1741	5257	1694	5224	0
2	14	3	""	"STM4157"	9100	39870	110	1007	994	220	100	120	128	100	100	0	18994	19450	5394	76	149	377	100	100	0	0.048	0.046	0.047	0.046	1.168	0.044	0.891	80	446	19825	20268	-4.383	907	18918	894	19374	0
2	15	3	""	"STM0345"	9280	39870	110	925	892	234	98	103	33	100	100	0	7754	7494	2114	75	112	216	100	100	0	0.108	0.107	0.108	0.107	1.150	0.105	0.962	80	419	8506	8213	-3.215	827	7679	794	7419	0
2	16	3	""	"STM2453"	9450	39870	110	853	835	173	99	102	28	100	100	0	12980	12837	3126	76	148	689	100	100	0	0.058	0.058	0.057	0.058	1.148	0.056	0.951	80	439	13658	13497	-4.097	754	12904	736	12761	0
2	17	3	"ychA"	"STM1773"	9620	39870	110	1284	1327	321	99	101	25	100	100	0	11632	11724	3500	73	96	118	100	100	0	0.103	0.105	0.108	0.106	1.152	0.103	0.961	80	418	12744	12879	-3.286	1185	11559	1228	11651	0
2	18	3	"orf408"	"STM1382"	9800	39880	110	855	890	363	97	105	54	100	100	0	10247	10924	5228	72	131	492	100	100	0	0.074	0.073	0.074	0.074	1.193	0.070	0.968	80	412	10933	11645	-3.747	758	10175	793	10852	0
2	19	3	"traR"	"PSLT085"	9970	39880	120	361	366	123	97	103	51	97	94	0	5920	6099	2527	72	123	474	98	97	0	0.045	0.045	0.045	0.045	1.298	0.045	0.908	120	442	6112	6296	-4.469	264	5848	269	6027	0
2	20	3	""	"Not LT2a85"	10140	39870	110	386	391	78	98	100	20	100	100	0	6160	6494	2557	74	105	192	100	100	0	0.047	0.046	0.050	0.047	1.300	0.042	0.857	80	396	6374	6713	-4.401	288	6086	293	6420	0
2	21	3	"trbC"	"PSLT094"	10320	39870	110	409	407	83	97	99	21	100	100	0	11197	11254	3391	74	108	193	100	100	0	0.028	0.028	0.028	0.028	1.190	0.026	0.933	80	398	11435	11490	-5.156	312	11123	310	11180	0
2	22	3	"traQ"	"PSLT098"	10500	39880	120	324	319	69	96	98	19	99	97	0	7318	7238	2516	74	81	43	100	100	0	0.031	0.031	0.031	0.031	1.315	0.029	0.920	120	427	7472	7387	-4.990	228	7244	223	7164	0
2	23	3	"traS"	"PSLT102"	10670	39880	120	2291	2228	685	97	99	17	100	100	0	13691	16775	12131	75	78	28	100	100	0	0.161	0.128	0.157	0.140	1.435	0.086	0.707	120	385	15810	18831	-2.634	2194	13616	2131	16700	0
2	24	3	""	"PSLT107"	10840	39880	120	2671	2711	1090	96	97	15	100	99	0	1990	2212	1302	72	74	14	99	99	0	1.343	1.222	1.288	1.359	1.837	1.126	0.729	120	518	4493	4755	0.425	2575	1918	2615	2140	0
2	1	4	""	"STM2736"	6850	40050	110	178	198	111	95	96	15	96	93	0	3243	3425	1343	72	75	27	100	100	0	0.026	0.031	0.025	0.027	1.507	0.031	0.506	80	495	3254	3456	-5.256	83	3171	103	3353	0
2	2	4	""	"STM2712"	7020	40040	110	205	207	40	96	98	16	100	97	0	5692	5296	1466	72	85	81	100	100	0	0.019	0.021	0.021	0.021	1.331	0.022	0.771	80	385	5729	5335	-5.688	109	5620	111	5224	0
2	3	4	""	"STM1612"	7190	40040	110	826	1015	492	98	99	16	100	100	0	6867	8835	4681	73	89	110	100	100	0	0.107	0.105	0.104	0.104	1.145	0.105	0.976	80	398	7522	9679	-3.222	728	6794	917	8762	0
2	4	4	""	"STM1607"	7360	40040	110	1398	1560	639	96	98	17	100	100	0	4030	4662	1937	73	81	48	100	100	0	0.329	0.319	0.317	0.318	1.100	0.320	0.981	80	424	5259	6053	-1.604	1302	3957	1464	4589	0
2	5	4	"ycjI"	"STM1680"	7530	40040	100	2108	2075	751	98	109	70	100	100	0	4197	4210	1526	72	94	122	100	100	0	0.487	0.478	0.478	0.475	1.107	0.478	0.982	80	352	6135	6115	-1.037	2010	4125	1977	4138	0
2	6	4	""	"STM1676"	7710	40040	120	1408	1339	541	97	109	69	98	96	0	9636	8979	4172	71	89	110	100	99	0	0.137	0.139	0.140	0.144	1.208	0.135	0.976	120	436	10876	10150	-2.867	1311	9565	1242	8908	0
2	7	4	"frr"	"STM0219"	7880	40050	110	2047	2037	507	97	99	16	100	100	0	3870	3918	1102	71	74	26	100	100	0	0.513	0.504	0.509	0.508	1.091	0.498	0.981	80	365	5749	5787	-0.962	1950	3799	1940	3847	0
2	8	4	"mesJ"	"STM0236"	8050	40040	120	1941	2004	749	98	100	17	100	99	0	8667	8893	3420	73	79	61	99	99	0	0.214	0.216	0.217	0.219	1.266	0.215	0.985	120	413	10437	10726	-2.221	1843	8594	1906	8820	0
2	9	4	"pfs"	"STM0207"	8230	40050	110	1042	1033	243	99	100	16	100	100	0	3187	3163	821	72	77	46	100	100	0	0.303	0.302	0.303	0.303	1.125	0.299	0.971	80	401	4058	4025	-1.724	943	3115	934	3091	0
2	10	4	"yeeA"	"STM2060"	8400	40040	110	519	597	237	97	98	15	100	100	0	1823	2027	857	71	74	19	100	100	0	0.241	0.256	0.257	0.252	1.158	0.253	0.968	80	440	2174	2456	-2.054	422	1752	500	1956	0
2	11	4	"vsr"	"STM1991"	8580	40040	110	504	508	118	96	98	17	100	100	0	2936	3088	867	71	74	17	100	100	0	0.142	0.137	0.136	0.137	1.157	0.134	0.962	80	432	3273	3429	-2.812	408	2865	412	3017	0
2	12	4	"fixB"	"STM0076"	8750	40040	110	236	234	42	95	97	16	100	100	0	3578	3685	1126	72	74	16	100	100	0	0.040	0.038	0.038	0.038	1.251	0.037	0.906	80	404	3647	3752	-4.636	141	3506	139	3613	0
2	13	4	""	"STM4192"	8910	40040	110	519	487	126	96	100	41	100	100	0	8363	7862	2661	74	101	191	100	100	0	0.051	0.050	0.051	0.050	1.178	0.049	0.969	80	435	8712	8179	-4.292	423	8289	391	7788	0
2	14	4	"dgkA"	"STM4236"	9100	40050	110	653	676	149	95	97	18	100	100	0	5767	5948	1557	76	93	107	100	100	0	0.098	0.099	0.099	0.099	1.105	0.097	0.974	80	451	6249	6453	-3.350	558	5691	581	5872	0
2	15	4	"tyrB"	"STM4248"	9270	40040	110	595	592	131	96	98	16	100	100	0	4173	4159	1124	75	80	34	100	100	0	0.122	0.121	0.122	0.122	1.151	0.120	0.966	80	426	4597	4580	-3.038	499	4098	496	4084	0
2	16	4	"lysC"	"STM4220"	9440	40040	110	675	734	219	96	97	16	100	100	0	3804	4162	1251	74	85	56	100	100	0	0.155	0.156	0.156	0.154	1.125	0.154	0.977	80	453	4309	4726	-2.688	579	3730	638	4088	0
2	17	4	"glk"	"STM2403"	9620	40040	110	796	877	293	96	97	17	100	100	0	6081	6506	2268	74	84	47	100	100	0	0.117	0.121	0.122	0.121	1.104	0.119	0.978	80	452	6707	7213	-3.101	700	6007	781	6432	0
2	18	4	"yfcB"	"STM2385"	9800	40050	100	611	647	205	97	98	16	100	100	0	1779	1849	663	73	83	49	100	100	0	0.301	0.310	0.310	0.310	1.128	0.307	0.970	80	408	2220	2326	-1.731	514	1706	550	1776	0
2	19	4	"ybdA"	"STM0593"	9980	40050	110	421	454	143	95	96	15	98	98	0	1914	1944	823	72	73	16	100	100	0	0.177	0.192	0.190	0.192	1.370	0.185	0.953	80	420	2168	2231	-2.498	326	1842	359	1872	0
2	20	4	"ybaM"	"STM0480"	10150	40040	110	271	275	51	96	97	16	100	100	0	1858	1883	613	73	83	95	100	100	0	0.098	0.099	0.097	0.102	1.272	0.096	0.931	80	454	1960	1989	-3.350	175	1785	179	1810	0
2	21	4	"ybbO"	"STM0505"	10330	40040	110	277	293	90	93	95	15	100	98	0	1832	1948	727	72	77	27	100	100	0	0.105	0.107	0.107	0.105	1.314	0.104	0.913	80	437	1944	2076	-3.258	184	1760	200	1876	0
2	22	4	"purK"	"STM0533"	10490	40050	100	710	782	316	93	96	21	100	100	0	1981	2114	797	72	81	55	100	100	0	0.323	0.337	0.330	0.331	1.183	0.346	0.964	80	355	2526	2731	-1.629	617	1909	689	2042	0
2	23	4	"rfbI"	"STM0559"	10680	40040	110	445	452	141	94	98	20	100	100	0	4385	4464	1752	74	83	56	100	100	0	0.081	0.082	0.081	0.082	1.153	0.079	0.973	80	421	4662	4748	-3.618	351	4311	358	4390	0
2	24	4	"ybdK"	"STM0583"	10850	40050	110	2079	2038	670	94	96	15	100	100	0	5182	5113	1691	72	73	18	100	100	0	0.388	0.386	0.387	0.385	1.113	0.381	0.965	80	464	7095	6985	-1.364	1985	5110	1944	5041	0
2	1	5	"yhhY"	"STM3546"	6840	40220	110	932	992	389	93	94	15	100	100	0	3187	3565	1472	71	72	13	100	100	0	0.269	0.257	0.253	0.255	1.204	0.249	0.949	80	465	3955	4393	-1.893	839	3116	899	3494	0
2	2	5	""	"STM0951"	7020	40210	130	286	278	102	96	99	24	94	85	0	2500	2485	1163	73	115	272	98	95	0	0.078	0.075	0.073	0.069	1.502	0.074	0.870	120	474	2617	2594	-3.675	190	2427	182	2412	0
2	3	5	"nanK"	"STM3336"	7190	40220	130	239	240	63	97	102	26	96	93	0	3659	3592	1295	73	123	285	100	98	0	0.040	0.041	0.041	0.040	1.319	0.039	0.849	120	438	3728	3662	-4.658	142	3586	143	3519	0
2	4	5	"yrbC"	"STM3310"	7360	40220	110	1053	1072	249	95	98	18	100	100	0	5353	5629	1678	72	78	47	100	100	0	0.181	0.176	0.184	0.175	1.246	0.170	0.934	80	375	6239	6534	-2.463	958	5281	977	5557	0
2	5	5	"greA"	"STM3299"	7530	40220	120	3109	3173	954	95	96	16	100	100	0	3318	3408	1143	72	74	15	100	100	0	0.929	0.923	0.931	0.945	1.241	0.909	0.968	120	438	6260	6414	-0.107	3014	3246	3078	3336	0
2	6	5	"rpsO"	"STM3283"	7700	40210	110	2567	2355	686	96	102	41	100	100	0	1309	1248	310	70	73	20	100	100	0	1.994	1.918	1.943	1.876	1.223	1.992	0.946	80	398	3710	3437	0.996	2471	1239	2259	1178	0
2	7	5	"yghB"	"STM3162"	7880	40210	110	951	982	220	97	102	40	100	100	0	2194	2250	595	71	78	50	100	100	0	0.402	0.406	0.402	0.408	1.143	0.388	0.944	80	414	2977	3064	-1.314	854	2123	885	2179	0
2	8	5	""	"STM3136"	8060	40220	130	363	520	399	96	99	29	95	89	0	2748	4713	5174	73	93	246	97	91	0	0.100	0.091	0.101	0.099	1.486	0.079	0.922	120	456	2942	5064	-3.325	267	2675	424	4640	0
2	9	5	"yggV"	"STM3103"	8220	40210	110	1039	988	297	96	102	35	100	100	0	4556	4282	1423	73	101	273	100	100	0	0.210	0.212	0.217	0.212	1.190	0.204	0.944	80	389	5426	5101	-2.249	943	4483	892	4209	0
2	10	5	"sprT"	"STM3092"	8400	40210	110	928	883	287	94	98	23	100	100	0	2997	3028	1029	72	81	73	100	100	0	0.285	0.267	0.268	0.262	1.239	0.262	0.945	80	466	3759	3745	-1.810	834	2925	789	2956	0
2	11	5	""	"STM3072"	8580	40220	100	176	178	30	94	96	15	100	98	0	2856	2902	845	71	74	17	100	100	0	0.029	0.030	0.029	0.029	1.465	0.028	0.755	80	408	2867	2915	-5.086	82	2785	84	2831	0
2	12	5	"ygfE"	"STM3060"	8750	40220	110	1558	1651	545	94	95	17	100	100	0	585	606	191	72	78	46	100	100	0	2.854	2.916	2.921	2.914	1.190	2.945	0.949	80	440	1977	2091	1.513	1464	513	1557	534	0
2	13	5	"ansA"	"STM1294"	8920	40210	100	238	243	57	94	95	19	100	100	0	2160	2255	811	73	80	43	100	100	0	0.069	0.068	0.068	0.068	1.323	0.066	0.879	80	408	2231	2331	-3.857	144	2087	149	2182	0
2	14	5	"pfkB"	"STM1326"	9100	40210	110	297	345	182	93	96	30	98	92	0	1595	2108	1461	73	77	34	100	100	0	0.134	0.124	0.127	0.123	1.295	0.122	0.950	80	438	1726	2287	-2.899	204	1522	252	2035	0
2	15	5	"ydiK"	"STM1364"	9270	40210	110	274	288	76	93	95	19	100	100	0	1291	1399	479	73	75	26	100	100	0	0.149	0.147	0.143	0.146	1.272	0.141	0.899	80	426	1399	1521	-2.750	181	1218	195	1326	0
2	16	5	"cfa"	"STM1427"	9440	40220	100	613	685	330	94	97	20	100	100	0	2173	2487	1571	72	75	29	100	100	0	0.247	0.245	0.253	0.249	1.237	0.229	0.946	80	408	2620	3006	-2.017	519	2101	591	2415	0
2	17	5	"ydhM"	"STM1437"	9620	40210	110	659	805	371	95	96	17	100	100	0	2200	2672	1261	73	78	37	100	100	0	0.265	0.273	0.270	0.269	1.195	0.267	0.951	80	446	2691	3309	-1.915	564	2127	710	2599	0
2	18	5	"nth"	"STM1453"	9800	40220	100	442	442	150	98	105	78	95	90	0	2748	2878	1203	71	76	25	100	100	0	0.129	0.123	0.125	0.122	1.279	0.119	0.939	80	397	3021	3151	-2.960	344	2677	344	2807	0
2	19	5	"ugpA"	"STM3556"	9970	40220	100	291	298	57	95	96	15	100	100	0	4435	4470	1176	71	76	28	100	100	0	0.045	0.046	0.045	0.046	1.262	0.044	0.906	80	384	4560	4602	-4.477	196	4364	203	4399	0
2	20	5	"ftsY"	"STM3571"	10140	40220	110	1284	1452	641	94	95	18	100	100	0	3873	4152	1849	73	77	37	100	100	0	0.313	0.333	0.330	0.331	1.200	0.330	0.953	80	452	4990	5437	-1.675	1190	3800	1358	4079	0
2	21	5	"zntA"	"STM3576"	10320	40220	100	318	323	88	94	96	19	100	100	0	1491	1620	633	73	78	40	100	100	0	0.158	0.148	0.150	0.148	1.270	0.140	0.908	80	402	1642	1776	-2.662	224	1418	229	1547	0
2	22	5	"yhhT"	"STM3582"	10500	40220	120	315	307	115	94	96	16	96	93	0	5672	5195	2848	72	82	66	100	99	0	0.039	0.042	0.041	0.044	1.560	0.040	0.929	120	459	5821	5336	-4.663	221	5600	213	5123	0
2	23	5	"yhiN"	"STM3588"	10660	40220	100	242	262	77	94	96	15	100	100	0	1612	1732	768	73	79	46	100	100	0	0.096	0.101	0.099	0.103	1.366	0.095	0.888	80	374	1687	1827	-3.378	148	1539	168	1659	0
2	24	5	""	"STM3598"	10840	40220	110	397	410	121	95	98	22	100	100	0	1298	1325	409	71	75	31	100	100	0	0.246	0.251	0.252	0.245	1.281	0.248	0.906	80	498	1529	1569	-2.023	302	1227	315	1254	0
2	1	6	"yoaH"	"STM1823"	6830	40380	110	432	426	85	94	96	17	100	100	0	1871	1867	502	72	75	24	100	100	0	0.188	0.185	0.185	0.185	1.145	0.181	0.959	80	509	2137	2127	-2.412	338	1799	332	1795	0
2	2	6	"emtA"	"STM1799"	7010	40380	110	1053	1064	260	95	98	23	100	100	0	5017	4935	1286	73	76	26	100	100	0	0.194	0.199	0.198	0.199	1.096	0.198	0.985	80	449	5902	5831	-2.368	958	4944	969	4862	0
2	3	6	"narH"	"STM1763"	7190	40390	120	580	548	148	94	97	23	99	99	0	15592	14023	4883	71	74	25	100	100	0	0.031	0.033	0.033	0.033	1.240	0.032	0.971	120	384	16007	14406	-4.997	486	15521	454	13952	0
2	4	6	"ychE"	"STM1748"	7350	40390	120	640	608	153	95	97	17	99	98	0	10398	10177	3378	72	77	41	100	100	0	0.053	0.051	0.051	0.052	1.213	0.049	0.964	120	323	10871	10618	-4.244	545	10326	513	10105	0
2	5	6	"yoaB"	"STM1822"	7520	40390	120	892	844	206	94	95	15	100	99	0	4432	4215	1278	73	75	16	100	100	0	0.183	0.181	0.183	0.186	1.193	0.176	0.978	120	360	5157	4892	-2.450	798	4359	750	4142	0
2	6	6	"dsbB"	"STM1807"	7700	40380	110	1174	1301	449	93	96	18	100	100	0	4234	4651	1640	72	75	25	100	100	0	0.260	0.264	0.264	0.263	1.088	0.261	0.985	80	396	5243	5787	-1.945	1081	4162	1208	4579	0
2	7	6	""	"STM4010"	7870	40390	120	687	649	208	92	96	19	99	97	0	9827	9737	4111	74	77	25	100	100	0	0.061	0.058	0.059	0.060	1.245	0.055	0.969	120	482	10348	10220	-4.035	595	9753	557	9663	0
2	8	6	"mobB"	"STM3993"	8050	40380	110	504	520	116	92	93	15	100	100	0	7523	7749	2302	73	75	17	100	100	0	0.055	0.056	0.056	0.056	1.179	0.054	0.967	80	383	7862	8104	-4.177	412	7450	428	7676	0
2	9	6	"yiiR"	"STM4083"	8220	40380	110	443	458	97	93	94	14	100	100	0	5206	5307	1521	74	75	19	100	100	0	0.068	0.070	0.071	0.070	1.127	0.067	0.972	80	443	5482	5598	-3.874	350	5132	365	5233	0
2	10	6	""	"STM4067"	8400	40390	100	437	444	121	92	93	15	100	100	0	3040	3190	1137	73	74	15	100	100	0	0.116	0.113	0.113	0.113	1.109	0.108	0.966	80	389	3312	3469	-3.104	345	2967	352	3117	0
2	11	6	"yiiM"	"STM4056"	8570	40390	100	312	319	59	92	93	15	100	100	0	4943	5000	1390	72	74	18	100	100	0	0.045	0.046	0.046	0.046	1.229	0.043	0.926	80	384	5091	5155	-4.469	220	4871	227	4928	0
2	12	6	"yiiG"	"STM4040"	8740	40390	110	430	469	141	93	95	15	100	100	0	6851	7534	2871	72	77	46	100	100	0	0.050	0.050	0.050	0.051	1.151	0.050	0.975	80	425	7116	7838	-4.330	337	6779	376	7462	0
2	13	6	"yhdN"	"STM3413"	8910	40390	110	1094	1067	260	93	95	16	100	100	0	6034	5942	1718	73	84	71	100	100	0	0.168	0.166	0.166	0.167	1.106	0.163	0.979	80	439	6962	6843	-2.574	1001	5961	974	5869	0
2	14	6	"secY"	"STM3420"	9090	40390	100	10487	10443	3361	96	105	59	100	100	0	2184	2217	609	72	81	61	100	100	0	4.920	4.824	4.863	4.772	1.183	5.293	0.946	80	395	12503	12492	2.299	10391	2112	10347	2145	0
2	15	6	"rplE"	"STM3428"	9260	40380	110	9706	9965	2739	96	115	113	100	100	0	670	689	193	73	76	33	100	100	0	16.097	16.021	16.583	16.123	1.179	16.152	0.957	80	440	10207	10485	4.009	9610	597	9869	616	0
2	16	6	"rpmC"	"STM3432"	9440	40390	110	5211	5400	1048	97	110	102	100	100	0	270	273	63	72	75	30	100	100	0	25.828	26.383	27.078	27.148	1.326	26.999	0.820	80	432	5312	5504	4.691	5114	198	5303	201	0
2	17	6	"rpsS"	"STM3436"	9620	40390	120	8719	8258	2919	97	99	21	100	100	0	324	310	103	72	73	13	97	96	0	34.214	34.290	34.661	34.876	1.244	33.895	0.945	120	453	8874	8399	5.097	8622	252	8161	238	0
2	18	6	"rpsJ"	"STM3441"	9780	40390	110	7305	7171	1322	98	128	202	100	100	0	298	298	57	69	72	16	100	100	0	31.472	30.886	32.042	31.295	1.183	31.980	0.948	80	402	7436	7302	4.976	7207	229	7073	229	0
2	19	6	""	"STM4463"	9960	40390	110	1317	1378	620	97	125	195	100	98	0	4269	4524	1443	72	76	27	100	100	0	0.291	0.288	0.296	0.272	1.708	0.242	0.630	80	433	5417	5733	-1.782	1220	4197	1281	4452	0
2	20	6	"pepA"	"STM4477"	10140	40390	100	1586	1668	589	94	95	14	100	100	0	4313	4611	1698	72	77	27	100	100	0	0.352	0.347	0.346	0.347	1.119	0.340	0.978	80	376	5733	6113	-1.507	1492	4241	1574	4539	0
2	21	6	"iadA"	"STM4512"	10310	40390	110	1484	1553	407	94	97	18	100	100	0	5581	5940	1649	74	81	38	100	100	0	0.252	0.249	0.250	0.249	1.091	0.241	0.979	80	452	6897	7325	-1.986	1390	5507	1459	5866	0
2	22	6	""	"STM4551"	10500	40390	110	809	795	182	96	98	19	100	100	0	8269	8193	2322	74	93	90	100	100	0	0.087	0.086	0.088	0.087	1.118	0.083	0.965	80	415	8908	8818	-3.523	713	8195	699	8119	0
2	23	6	"yjjK"	"STM4581"	10660	40390	100	993	1177	732	96	98	16	100	100	0	3440	3796	1564	73	87	78	100	100	0	0.266	0.290	0.267	0.271	1.255	0.301	0.825	80	350	4264	4804	-1.908	897	3367	1081	3723	0
2	24	6	"gltS"	"STM3746"	10830	40390	110	2080	2001	696	97	100	24	100	100	0	6830	6837	2345	73	78	36	100	100	0	0.293	0.281	0.275	0.278	1.222	0.279	0.955	80	497	8740	8668	-1.769	1983	6757	1904	6764	0
2	1	7	""	"STM3799"	6840	40570	110	581	731	443	96	97	16	100	100	0	3212	4226	2873	71	73	16	100	100	0	0.154	0.153	0.154	0.150	1.220	0.151	0.973	80	496	3626	4790	-2.695	485	3141	635	4155	0
2	2	7	"yidE"	"STM3807"	7000	40580	100	314	351	147	95	96	16	100	100	0	2637	3233	2041	70	73	22	100	100	0	0.085	0.081	0.084	0.085	1.269	0.076	0.943	80	369	2786	3419	-3.551	219	2567	256	3163	0
2	3	7	"yidR"	"STM3811"	7180	40570	120	400	433	196	94	94	15	100	97	0	2608	2873	1623	72	76	26	100	99	0	0.121	0.121	0.122	0.125	1.385	0.119	0.964	120	432	2842	3140	-3.051	306	2536	339	2801	0
2	4	7	"torD"	"STM3821"	7360	40560	120	469	470	126	93	93	15	100	98	0	6624	6421	2064	75	78	20	100	100	0	0.057	0.059	0.061	0.059	1.304	0.058	0.949	120	352	6925	6723	-4.122	376	6549	377	6346	0
2	5	7	"dgoT"	"STM3827"	7520	40550	120	365	388	152	90	91	14	100	99	0	4967	5107	2432	75	79	21	100	100	0	0.056	0.059	0.059	0.058	1.298	0.059	0.951	120	391	5167	5330	-4.153	275	4892	298	5032	0
2	6	7	"yidA"	"STM3831"	7700	40550	110	818	844	238	89	95	50	100	100	0	5420	5895	1908	74	85	88	100	100	0	0.136	0.130	0.129	0.130	1.151	0.128	0.972	80	431	6075	6576	-2.874	729	5346	755	5821	0
2	7	7	"imp"	"STM0093"	7870	40560	100	405	442	184	90	92	17	100	100	0	2436	2671	1195	73	77	28	100	100	0	0.133	0.135	0.135	0.132	1.196	0.137	0.960	80	356	2678	2950	-2.907	315	2363	352	2598	0
2	8	7	"yabJ"	"STM0106"	8050	40550	110	1528	1540	718	91	94	16	100	100	0	4199	4324	2082	74	78	35	100	100	0	0.348	0.341	0.350	0.338	1.168	0.336	0.946	80	453	5562	5699	-1.521	1437	4125	1449	4250	0
2	9	7	"yabC"	"STM0120"	8220	40560	110	754	767	235	93	94	15	100	100	0	1353	1477	673	72	73	14	100	100	0	0.516	0.480	0.498	0.498	1.220	0.447	0.915	80	419	1942	2079	-0.955	661	1281	674	1405	0
2	10	7	"murD"	"STM0126"	8390	40560	120	496	556	299	95	96	16	99	97	0	2531	3246	2269	71	73	14	100	100	0	0.163	0.145	0.147	0.155	1.509	0.135	0.926	120	473	2861	3636	-2.617	401	2460	461	3175	0
2	11	7	"yacA"	"STM0135"	8570	40560	110	1159	1156	357	95	96	16	100	100	0	2591	2582	685	71	73	24	100	100	0	0.422	0.423	0.423	0.412	1.249	0.413	0.915	80	419	3584	3572	-1.244	1064	2520	1061	2511	0
2	12	7	""	"STM0148"	8740	40560	110	421	464	214	94	97	22	100	100	0	3511	3872	2282	71	76	46	100	100	0	0.095	0.097	0.098	0.097	1.202	0.091	0.908	80	438	3767	4171	-3.395	327	3440	370	3801	0
2	13	7	""	"STM1547"	8920	40550	110	1224	1220	345	95	98	26	100	100	0	4448	4354	1065	72	82	63	100	100	0	0.258	0.263	0.268	0.259	1.229	0.270	0.937	80	453	5505	5407	-1.955	1129	4376	1125	4282	0
2	14	7	""	"STM1551"	9100	40550	110	928	955	337	96	99	24	100	100	0	3022	2842	905	73	89	106	100	100	0	0.282	0.310	0.324	0.304	1.324	0.321	0.922	80	407	3781	3628	-1.826	832	2949	859	2769	0
2	15	7	""	"STM1556"	9260	40550	110	1113	1200	338	97	100	24	100	100	0	26552	29645	10495	73	92	122	100	100	3	0.038	0.037	0.038	0.038	1.132	0.036	0.959	80	438	27495	30675	-4.704	1016	26479	1103	29572	0
2	16	7	""	"STM1562"	9440	40560	110	556	611	216	97	98	16	100	100	0	5913	6776	2823	72	80	81	100	100	0	0.079	0.077	0.079	0.077	1.197	0.076	0.958	80	433	6300	7218	-3.670	459	5841	514	6704	0
2	17	7	"fdnI"	"STM1568"	9620	40560	120	1463	1371	417	97	98	15	100	99	0	10823	10428	4544	72	73	14	100	100	0	0.127	0.123	0.128	0.127	1.369	0.111	0.893	120	438	12117	11630	-2.976	1366	10751	1274	10356	0
2	18	7	"nmpC"	"STM1572"	9790	40560	110	2431	2437	607	98	106	106	100	100	0	5882	6152	1621	71	81	66	100	100	0	0.401	0.385	0.387	0.385	1.188	0.385	0.944	80	385	8144	8420	-1.317	2333	5811	2339	6081	0
2	19	7	"sohB"	"STM1716"	9960	40560	130	364	632	541	98	107	100	88	62	0	1420	2623	2539	72	82	63	99	98	0	0.197	0.209	0.200	0.203	1.327	0.209	0.969	120	466	1614	3085	-2.341	266	1348	534	2551	0
2	20	7	"ompW"	"STM1732"	10140	40560	120	684	682	228	96	97	14	99	98	0	6812	6697	2996	72	75	20	100	100	0	0.087	0.088	0.087	0.091	1.330	0.084	0.945	120	458	7328	7211	-3.519	588	6740	586	6625	0
2	21	7	"yciU"	"STM1740"	10320	40560	110	492	515	156	94	96	18	100	100	0	3035	3060	1022	73	76	17	100	100	0	0.134	0.141	0.143	0.140	1.206	0.141	0.946	80	399	3360	3408	-2.896	398	2962	421	2987	0
2	22	7	"ychJ"	"STM1755"	10480	40560	110	819	836	321	95	97	17	100	100	0	3934	4782	4512	73	80	55	100	100	0	0.188	0.157	0.183	0.175	1.347	0.119	0.689	80	420	4585	5450	-2.415	724	3861	741	4709	0
2	23	7	"ychP"	"STM1768"	10660	40560	120	1296	1386	698	95	97	16	100	99	0	10087	10848	7059	73	79	51	100	100	0	0.120	0.120	0.126	0.127	1.369	0.108	0.919	120	482	11215	12066	-3.060	1201	10014	1291	10775	0
2	24	7	"ychH"	"STM1782"	10840	40570	110	413	416	91	94	95	17	100	100	0	2846	2955	749	73	75	18	100	100	0	0.115	0.112	0.110	0.111	1.206	0.109	0.945	80	492	3092	3204	-3.120	319	2773	322	2882	0
2	1	8	""	"STM2314"	6830	40740	110	1097	1114	265	94	97	16	100	100	0	8363	8644	1999	72	74	16	100	100	0	0.121	0.119	0.118	0.118	1.109	0.119	0.981	80	471	9294	9592	-3.047	1003	8291	1020	8572	0
2	2	8	"nuoK"	"STM2319"	7000	40730	110	309	312	87	91	93	17	100	100	0	3184	3264	1104	73	77	27	100	100	0	0.070	0.069	0.069	0.068	1.274	0.065	0.909	80	398	3329	3412	-3.835	218	3111	221	3191	0
2	3	8	"yfbQ"	"STM2331"	7170	40730	110	1226	1243	274	87	89	15	100	100	0	8850	9604	2772	76	82	29	100	100	0	0.130	0.121	0.124	0.122	1.121	0.117	0.975	80	403	9913	10684	-2.945	1139	8774	1156	9528	0
2	4	8	"yfbU"	"STM2335"	7350	40730	110	579	605	292	88	89	15	100	100	0	3054	3308	1562	75	80	26	100	100	0	0.165	0.160	0.155	0.157	1.138	0.163	0.971	80	429	3470	3750	-2.601	491	2979	517	3233	0
2	5	8	""	"STM2341"	7520	40730	110	434	472	168	91	92	19	100	100	0	6716	7094	3205	75	79	26	100	100	0	0.052	0.054	0.054	0.054	1.141	0.053	0.961	80	401	6984	7400	-4.275	343	6641	381	7019	0
2	6	8	""	"STM2346"	7680	40730	110	2955	3152	1002	93	118	164	100	100	0	6280	6982	3640	74	130	355	100	100	0	0.461	0.443	0.472	0.457	1.170	0.404	0.933	80	435	9068	9967	-1.117	2862	6206	3059	6908	0
2	7	8	""	"STM2530"	7870	40730	120	397	452	338	94	118	156	85	47	0	1514	1752	1382	73	124	337	92	89	0	0.210	0.213	0.200	0.206	1.527	0.233	0.853	120	487	1744	2037	-2.250	303	1441	358	1679	0
2	8	8	"nifS"	"STM2543"	8040	40730	110	2130	2418	1298	94	97	24	100	100	0	1884	2178	1123	72	79	46	100	100	0	1.124	1.104	1.096	1.099	1.206	1.127	0.951	80	432	3848	4430	0.168	2036	1812	2324	2106	0
2	9	8	"glnB"	"STM2561"	8220	40730	110	928	931	176	96	98	21	100	100	0	3764	3892	1188	72	74	30	100	100	0	0.225	0.219	0.225	0.222	1.184	0.210	0.944	80	438	4524	4655	-2.150	832	3692	835	3820	0
2	10	8	""	"STM2566"	8390	40730	110	408	531	434	97	98	21	100	100	0	2497	3207	3130	72	73	17	100	100	0	0.128	0.138	0.133	0.138	1.254	0.134	0.936	80	404	2736	3569	-2.963	311	2425	434	3135	0
2	11	8	"gogB"	"STM2584"	8560	40730	110	512	532	116	97	98	16	100	100	0	18647	19266	4968	74	77	29	100	100	0	0.022	0.023	0.022	0.023	1.135	0.022	0.968	80	440	18988	19627	-5.484	415	18573	435	19192	0
2	12	8	""	"STM2591"	8740	40730	100	169	197	70	96	97	16	95	91	0	2803	3558	2337	72	74	28	100	100	0	0.027	0.029	0.030	0.029	1.376	0.028	0.902	80	396	2804	3587	-5.225	73	2731	101	3486	0
2	13	8	"yraR"	"STM3268"	8910	40730	100	398	405	151	97	99	22	100	100	0	2504	2633	1205	73	75	36	100	100	0	0.124	0.120	0.120	0.119	1.212	0.120	0.967	80	376	2732	2868	-3.014	301	2431	308	2560	0
2	14	8	"yhbV"	"STM3275"	9080	40730	120	306	308	94	97	99	22	97	92	0	7784	8010	3635	72	79	47	100	100	0	0.027	0.027	0.026	0.027	1.330	0.026	0.949	120	485	7921	8149	-5.206	209	7712	211	7938	0
2	15	8	"deaD"	"STM3280"	9260	40730	110	7251	8071	3538	98	103	32	100	100	0	4572	5257	2532	74	91	115	100	100	0	1.590	1.538	1.588	1.571	1.414	1.620	0.873	80	459	11651	13156	0.669	7153	4498	7973	5183	0
2	16	8	"argG"	"STM3290"	9450	40730	110	1731	1771	460	98	104	35	100	100	0	3805	3945	1247	73	82	59	100	100	0	0.438	0.432	0.446	0.439	1.273	0.418	0.937	80	465	5365	5545	-1.192	1633	3732	1673	3872	0
2	17	8	"ftsJ"	"STM3297"	9620	40730	110	1774	1842	904	97	98	15	100	100	0	652	751	388	73	74	17	100	100	0	2.896	2.574	2.546	2.654	1.265	2.552	0.952	80	404	2256	2423	1.534	1677	579	1745	678	0
2	18	8	"ispB"	"STM3305"	9790	40730	110	3708	3750	735	99	101	20	100	100	0	13689	13955	4159	74	84	60	100	100	0	0.265	0.263	0.263	0.268	1.152	0.255	0.971	80	418	17224	17532	-1.916	3609	13615	3651	13881	0
2	19	8	"ybgL"	"STM0714"	9960	40730	120	1611	1531	801	98	101	22	100	100	0	5657	5143	2639	74	88	71	99	99	0	0.271	0.283	0.283	0.284	1.300	0.286	0.979	120	459	7096	6502	-1.884	1513	5583	1433	5069	0
2	20	8	""	"STM0720"	10140	40730	110	292	305	60	97	98	16	100	100	0	17628	18264	5042	75	81	34	100	100	0	0.011	0.011	0.012	0.012	1.129	0.011	0.934	80	407	17748	18397	-6.492	195	17553	208	18189	0
2	21	8	""	"STM0726"	10320	40740	120	552	539	220	94	96	16	99	98	0	26887	24966	12742	73	79	37	100	100	0	0.017	0.018	0.018	0.019	1.300	0.018	0.981	120	463	27272	25338	-5.871	458	26814	445	24893	0
2	22	8	"ybgT"	"STM0742"	10480	40740	110	275	282	65	94	96	16	100	100	0	4053	4065	1253	72	77	35	100	100	0	0.045	0.047	0.050	0.047	1.311	0.045	0.892	80	418	4162	4181	-4.459	181	3981	188	3993	0
2	23	8	"tolB"	"STM0748"	10660	40730	110	1455	1574	964	96	97	15	100	100	0	4175	4624	3002	72	74	16	100	100	0	0.331	0.325	0.330	0.328	1.158	0.318	0.976	80	419	5462	6030	-1.594	1359	4103	1478	4552	0
2	24	8	"pnuC"	"STM0757"	10830	40740	110	486	489	114	94	95	15	100	100	0	7191	7110	2254	73	74	13	100	100	0	0.055	0.056	0.056	0.057	1.148	0.055	0.967	80	484	7510	7432	-4.183	392	7118	395	7037	0
2	1	9	"dacC"	"STM0863"	6840	40900	110	1955	1902	716	94	97	27	100	100	0	13726	13309	6461	73	84	107	100	100	0	0.136	0.137	0.143	0.145	1.242	0.127	0.961	80	483	15514	15044	-2.875	1861	13653	1808	13236	0
2	2	9	"ybjM"	"STM0871"	7010	40900	110	488	536	210	90	93	25	100	100	0	2818	2942	1273	75	83	106	100	100	0	0.145	0.156	0.156	0.154	1.211	0.155	0.963	80	439	3141	3313	-2.785	398	2743	446	2867	0
2	3	9	"potG"	"STM0878"	7180	40900	110	584	579	268	89	91	16	100	100	0	7927	8073	4857	75	77	20	100	100	0	0.063	0.061	0.063	0.063	1.197	0.057	0.953	80	440	8347	8488	-3.988	495	7852	490	7998	0
2	4	9	"artQ"	"STM0889"	7350	40910	100	834	840	366	91	93	17	100	100	0	8042	7926	3776	72	75	23	100	100	0	0.093	0.095	0.096	0.096	1.206	0.094	0.972	80	362	8713	8603	-3.423	743	7970	749	7854	0
2	5	9	""	"STM0894"	7520	40900	110	177	249	344	94	96	20	98	86	0	5192	5516	1983	73	80	40	100	100	0	0.016	0.028	0.018	0.020	1.790	0.039	0.315	80	440	5202	5598	-5.947	83	5119	155	5443	0
2	6	9	""	"STM0898"	7700	40900	100	117	120	23	95	102	81	1	0	0	11145	12411	4745	72	86	119	100	100	0	0.002	0.002	0.010	0.010	1.000	0.002	0.306	80	421	11095	12364	-8.975	22	11073	25	12339	0
2	7	9	""	"STM1033"	7880	40900	110	195	200	71	95	97	23	88	73	0	4964	5199	2863	71	75	32	100	100	0	0.020	0.020	0.021	0.021	1.350	0.021	0.779	80	418	4993	5233	-5.613	100	4893	105	5128	0
2	8	9	""	"STM1037"	8040	40900	110	176	180	45	96	97	24	92	73	0	3532	3631	1663	70	75	33	100	100	0	0.023	0.024	0.024	0.024	1.319	0.023	0.715	80	426	3542	3645	-5.435	80	3462	84	3561	0
2	9	9	"yjaB"	"STM4181"	8220	40900	110	268	284	74	95	96	15	100	100	0	5152	5121	1823	71	73	20	100	100	0	0.034	0.037	0.037	0.037	1.198	0.037	0.931	80	452	5254	5239	-4.876	173	5081	189	5050	0
2	10	9	"yjbD"	"STM4194"	8390	40900	110	295	312	123	96	97	20	100	98	0	2300	2520	1566	71	71	13	100	100	0	0.089	0.088	0.089	0.090	1.244	0.082	0.926	80	452	2428	2665	-3.486	199	2229	216	2449	0
2	11	9	""	"STM4198"	8570	40900	100	246	251	59	98	98	15	100	100	0	2623	2698	809	72	74	18	100	100	0	0.058	0.058	0.058	0.057	1.195	0.058	0.903	80	396	2699	2779	-4.107	148	2551	153	2626	0
2	12	9	""	"STM4202"	8740	40900	110	205	207	41	97	99	16	100	100	0	1941	1921	536	72	73	16	100	100	0	0.058	0.059	0.059	0.058	1.271	0.059	0.855	80	432	1977	1959	-4.113	108	1869	110	1849	0
2	13	9	"pduF"	"STM2037"	8920	40900	110	721	707	179	96	98	15	100	100	0	9798	9834	3188	72	75	21	100	100	0	0.064	0.063	0.064	0.063	1.168	0.060	0.954	80	450	10351	10373	-3.960	625	9726	611	9762	0
2	14	9	"pduQ"	"STM2052"	9090	40900	110	199	203	40	95	96	14	100	100	0	2772	2870	784	71	75	21	100	100	0	0.039	0.039	0.038	0.038	1.303	0.037	0.851	80	412	2805	2907	-4.699	104	2701	108	2799	0
2	15	9	"sspH2"	"STM2241"	9270	40900	110	268	273	75	96	97	17	100	98	0	2094	2163	706	73	74	16	100	100	0	0.085	0.085	0.084	0.082	1.337	0.083	0.891	80	440	2193	2267	-3.555	172	2021	177	2090	0
2	16	9	"btuF"	"STM0206"	9440	40910	110	1460	1445	431	96	101	30	100	100	0	4054	3969	1196	73	86	68	100	100	0	0.343	0.346	0.345	0.344	1.170	0.331	0.945	80	454	5345	5245	-1.545	1364	3981	1349	3896	0
2	17	9	"sitD"	"STM2864"	9620	40900	110	2170	2258	809	97	100	23	100	100	0	6985	7400	2880	73	82	60	100	100	0	0.300	0.295	0.302	0.297	1.160	0.289	0.961	80	453	8985	9488	-1.737	2073	6912	2161	7327	0
2	18	9	"yfjD"	"STM2679"	9790	40910	100	616	657	154	97	99	16	100	100	0	3397	3638	1058	72	78	30	100	100	0	0.156	0.157	0.158	0.158	1.186	0.149	0.939	80	383	3844	4126	-2.680	519	3325	560	3566	0
2	19	9	"psiB"	"PSLT069"	9960	40910	110	237	241	60	97	98	16	100	100	0	2008	2122	816	70	76	36	100	100	0	0.072	0.070	0.070	0.069	1.286	0.067	0.878	80	412	2078	2196	-3.791	140	1938	144	2052	0
2	20	9	"traV"	"PSLT084"	10140	40910	100	201	231	113	97	98	16	98	97	0	1627	2146	1773	74	81	39	100	100	0	0.067	0.065	0.063	0.062	1.488	0.060	0.866	80	388	1657	2206	-3.900	104	1553	134	2072	0
2	21	9	"himD"	"STM0982"	10310	40900	110	1628	1636	573	95	97	19	100	100	0	817	859	292	73	81	50	100	100	0	2.060	1.961	1.948	1.950	1.266	2.013	0.924	80	415	2277	2327	1.043	1533	744	1541	786	0
2	22	9	"dcuR"	"STM4303"	10500	40910	110	528	573	295	94	96	18	100	100	0	5605	6409	3206	72	79	47	100	100	0	0.078	0.076	0.074	0.072	1.430	0.077	0.889	80	441	5967	6816	-3.672	434	5533	479	6337	0
2	23	9	"phnA"	"STM4289"	10660	40900	110	726	714	152	94	95	14	100	100	0	3648	3628	1041	73	74	15	100	100	0	0.177	0.174	0.177	0.176	1.173	0.168	0.946	80	426	4207	4175	-2.500	632	3575	620	3555	0
2	24	9	"melA"	"STM4298"	10830	40910	110	371	422	164	93	94	15	100	100	0	5155	5693	1968	73	74	15	100	100	0	0.055	0.059	0.056	0.057	1.226	0.060	0.918	80	483	5360	5949	-4.192	278	5082	329	5620	0
2	1	10	"lasT"	"STM4600"	6830	41080	110	444	433	124	93	96	27	100	100	0	2671	2703	983	70	81	106	100	100	0	0.135	0.129	0.130	0.130	1.217	0.122	0.924	80	496	2952	2973	-2.890	351	2601	340	2633	0
2	2	10	"dniR"	"STM0260"	7000	41080	110	831	931	448	93	94	14	100	100	0	670	811	429	70	72	13	100	100	0	1.230	1.131	1.130	1.150	1.251	1.116	0.937	80	452	1338	1579	0.299	738	600	838	741	0
2	3	10	""	"STM0277"	7180	41080	110	319	363	114	93	95	16	100	100	0	2934	3252	1098	69	71	12	100	100	0	0.079	0.085	0.085	0.083	1.247	0.083	0.914	80	433	3091	3453	-3.664	226	2865	270	3183	0
2	4	10	""	"STM0286"	7350	41070	120	215	218	76	94	353	3736	0	0	0	1910	1940	1028	70	128	1025	76	45	0	0.066	0.066	0.068	0.069	1.513	3.922	0.406	120	459	1961	1994	-3.927	121	1840	124	1870	0
2	5	10	""	"STM0294"	7530	41070	110	393	405	123	96	379	3905	0	0	0	2530	2749	1084	71	134	1071	96	65	0	0.121	0.115	0.118	0.116	1.243	3.793	0.358	80	420	2756	2987	-3.050	297	2459	309	2678	0
2	6	10	"yafH"	"STM0309"	7690	41080	100	211	228	76	96	97	18	98	95	0	1058	1054	588	71	71	13	100	100	0	0.117	0.134	0.137	0.133	1.446	0.126	0.866	80	382	1102	1115	-3.101	115	987	132	983	0
2	7	10	"nagZ"	"STM1209"	7870	41080	100	147	153	40	96	97	16	91	75	0	376	442	239	72	73	14	100	100	0	0.168	0.154	0.155	0.145	1.704	0.130	0.572	80	406	355	427	-2.576	51	304	57	370	0
2	8	10	"ycfU"	"STM1217"	8040	41060	90	129	130	28	97	98	15	71	51	0	263	283	121	72	75	20	100	98	0	0.168	0.156	0.167	0.150	1.872	0.137	0.415	52	354	223	244	-2.577	32	191	33	211	0
2	9	10	"ycfC"	"STM1233"	8230	41070	90	154	154	29	97	97	14	92	86	0	253	275	98	71	72	14	100	100	0	0.313	0.279	0.264	0.270	1.915	0.255	0.616	52	353	239	261	-1.675	57	182	57	204	0
2	10	10	""	"STM1251"	8390	41080	110	732	762	268	95	117	241	100	66	0	766	767	306	70	94	264	93	63	0	0.915	0.957	0.967	0.980	1.220	0.914	0.929	80	454	1333	1364	-0.128	637	696	667	697	0
2	11	10	"aadA"	"STM1264"	8570	41070	110	386	394	126	95	117	247	61	5	0	1888	1956	626	71	97	271	100	100	0	0.160	0.159	0.158	0.155	1.254	0.236	0.439	80	432	2108	2184	-2.642	291	1817	299	1885	0
2	12	10	"yeaQ"	"STM1274"	8740	41080	120	474	476	162	95	96	15	99	98	0	2850	2802	1202	71	73	15	100	100	0	0.136	0.140	0.139	0.143	1.421	0.136	0.963	120	497	3158	3112	-2.874	379	2779	381	2731	0
2	13	10	"fumA"	"STM1468"	8920	41080	110	345	344	74	95	96	15	100	100	0	2798	2801	751	72	74	21	100	100	0	0.092	0.091	0.091	0.091	1.173	0.089	0.931	80	412	2976	2978	-3.447	250	2726	249	2729	0
2	14	10	"ompN"	"STM1473"	9090	41080	120	1251	1239	482	94	97	22	99	98	0	10515	10476	4339	72	76	31	100	100	0	0.111	0.110	0.112	0.108	1.419	0.108	0.964	120	468	11600	11549	-3.174	1157	10443	1145	10404	0
2	15	10	"ydgF"	"STM1482"	9270	41070	110	961	968	176	94	98	28	100	100	0	3797	3848	874	74	85	66	100	100	0	0.233	0.232	0.235	0.232	1.157	0.223	0.939	80	447	4590	4648	-2.102	867	3723	874	3774	0
2	16	10	"ynfK"	"STM1489"	9450	41080	110	872	874	236	95	98	22	100	100	0	9167	9141	3113	73	87	73	100	100	0	0.085	0.086	0.087	0.087	1.173	0.083	0.953	80	439	9871	9847	-3.549	777	9094	779	9068	0
2	17	10	""	"STM1498"	9620	41080	110	290	296	66	97	97	16	100	100	0	2579	2513	702	71	78	44	100	100	0	0.077	0.081	0.080	0.080	1.307	0.079	0.894	80	426	2701	2641	-3.700	193	2508	199	2442	0
2	18	10	"ynfB"	"STM1503"	9780	41070	110	499	614	321	97	100	27	100	100	0	1598	1965	1267	70	86	80	100	100	0	0.263	0.273	0.272	0.282	1.295	0.259	0.953	80	419	1930	2412	-1.926	402	1528	517	1895	0
2	19	10	"virK"	"STM2781"	9960	41080	120	2391	2447	1282	96	100	27	99	98	0	3264	3317	1752	69	84	76	99	98	0	0.718	0.724	0.716	0.730	1.558	0.722	0.950	120	468	5490	5599	-0.477	2295	3195	2351	3248	0
2	20	10	""	"STM2789"	10140	41080	120	572	581	257	94	95	17	97	95	0	4476	4544	1964	71	72	18	100	99	0	0.109	0.109	0.107	0.106	1.490	0.110	0.930	120	443	4883	4960	-3.204	478	4405	487	4473	0
2	21	10	"yqaE"	"STM2796"	10310	41070	110	400	407	104	95	95	16	100	100	0	2548	2552	808	73	74	19	100	100	0	0.123	0.126	0.123	0.126	1.233	0.126	0.939	80	419	2780	2791	-3.021	305	2475	312	2479	0
2	22	10	""	"STM4008"	10480	41080	110	1176	1254	310	94	95	18	100	100	0	3543	3822	1033	73	77	28	100	100	0	0.312	0.309	0.308	0.311	1.174	0.298	0.951	80	427	4552	4909	-1.681	1082	3470	1160	3749	0
2	23	10	""	"STM4030"	10650	41080	110	1884	1769	880	93	95	18	100	100	0	1628	1570	771	72	76	26	100	100	0	1.151	1.119	1.097	1.081	1.249	1.134	0.937	80	466	3347	3174	0.203	1791	1556	1676	1498	0
2	24	10	""	"STM4044"	10830	41080	100	318	359	173	92	93	15	100	100	0	704	784	389	71	72	13	100	100	0	0.357	0.374	0.365	0.358	1.368	0.376	0.876	80	440	859	980	-1.486	226	633	267	713	0
2	1	11	"yghJ"	"STM2941"	6830	41250	110	356	358	69	92	95	20	100	100	0	10277	11097	3102	72	75	22	100	100	0	0.026	0.024	0.024	0.024	1.148	0.023	0.960	80	469	10469	11291	-5.273	264	10205	266	11025	0
2	2	11	""	"STM2950"	7000	41250	110	1556	1609	459	93	95	14	100	100	0	10369	10739	3818	70	72	15	100	100	0	0.142	0.142	0.144	0.144	1.114	0.138	0.980	80	411	11762	12185	-2.816	1463	10299	1516	10669	0
2	3	11	"ygcA"	"STM2957"	7170	41250	110	1096	1117	261	93	95	14	100	100	0	4730	4933	1245	70	72	14	100	100	0	0.215	0.211	0.211	0.211	1.136	0.204	0.960	80	426	5663	5887	-2.216	1003	4660	1024	4863	0
2	4	11	"sdaB"	"STM2971"	7350	41240	110	379	393	164	95	96	17	100	100	0	2030	2289	1751	70	74	29	100	100	0	0.145	0.134	0.142	0.140	1.279	0.094	0.853	80	458	2244	2517	-2.787	284	1960	298	2219	0
2	5	11	"fucP"	"STM2975"	7530	41250	110	162	170	47	97	102	37	81	40	0	1705	1786	738	72	79	55	100	100	0	0.040	0.043	0.038	0.041	2.008	0.037	0.365	80	502	1698	1787	-4.651	65	1633	73	1714	0
2	6	11	"fucR"	"STM2979"	7700	41240	110	3567	3719	849	97	101	39	100	100	0	8625	8806	2212	72	78	54	100	100	0	0.406	0.415	0.416	0.417	1.086	0.409	0.984	80	413	12023	12356	-1.301	3470	8553	3622	8734	0
2	7	11	""	"STM3160"	7870	41240	110	746	733	134	97	97	15	100	100	0	2629	2597	512	74	75	14	100	100	0	0.254	0.252	0.250	0.252	1.152	0.245	0.964	80	425	3204	3159	-1.977	649	2555	636	2523	0
2	8	11	""	"STM3169"	8050	41240	110	175	182	38	96	97	16	98	95	0	766	822	290	74	76	18	100	100	0	0.114	0.115	0.109	0.111	1.415	0.109	0.794	80	466	771	834	-3.131	79	692	86	748	0
2	9	11	"ygiX"	"STM3177"	8220	41250	110	179	186	56	96	97	15	97	91	0	1633	1848	1008	72	73	14	100	100	0	0.053	0.051	0.048	0.047	1.444	0.048	0.796	80	438	1644	1866	-4.233	83	1561	90	1776	0
2	10	11	"clpB"	"STM2660"	8390	41250	100	679	728	312	95	96	15	100	100	0	1474	1503	537	71	72	14	100	100	0	0.416	0.442	0.424	0.432	1.241	0.453	0.926	80	384	1987	2065	-1.264	584	1403	633	1432	0
2	11	11	"yfiN"	"STM2672"	8560	41250	110	1304	1474	613	94	114	234	100	98	0	3472	3881	1782	74	98	256	100	100	0	0.356	0.362	0.364	0.364	1.193	0.357	0.968	80	482	4608	5187	-1.490	1210	3398	1380	3807	0
2	12	11	"recN"	"STM2684"	8740	41250	100	327	401	230	91	93	18	100	100	0	584	714	422	73	78	36	100	100	0	0.462	0.484	0.471	0.470	1.254	0.500	0.957	80	388	747	951	-1.115	236	511	310	641	0
2	13	11	"cueR"	"STM0499"	8920	41250	110	784	792	166	93	94	17	100	100	0	2506	2521	544	72	75	32	100	100	0	0.284	0.285	0.292	0.284	1.122	0.285	0.970	80	419	3125	3148	-1.817	691	2434	699	2449	0
2	14	11	""	"STM0509"	9090	41250	120	440	469	207	93	95	17	96	96	0	4821	4983	2642	71	73	13	100	100	0	0.073	0.077	0.077	0.075	1.415	0.075	0.865	120	444	5097	5288	-3.775	347	4750	376	4912	0
2	15	11	"gcl"	"STM0517"	9270	41250	100	215	238	92	92	94	20	100	95	0	2810	3348	1861	73	78	36	100	100	0	0.045	0.045	0.045	0.042	1.338	0.044	0.911	80	403	2860	3421	-4.476	123	2737	146	3275	0
2	16	11	"ybbV"	"STM0521"	9450	41250	110	201	196	40	94	95	15	98	97	0	3231	3230	1043	73	76	28	100	100	0	0.034	0.032	0.032	0.031	1.322	0.032	0.860	80	425	3265	3259	-4.883	107	3158	102	3157	0
2	17	11	"ylbA"	"STM0526"	9610	41250	110	302	302	59	94	94	14	100	100	0	3368	3348	699	71	74	18	100	100	0	0.063	0.063	0.063	0.062	1.195	0.062	0.942	80	455	3505	3485	-3.986	208	3297	208	3277	0
2	18	11	"purE"	"STM0534"	9790	41260	100	413	534	326	94	95	16	100	100	0	1173	1522	969	72	77	41	100	100	0	0.290	0.303	0.299	0.299	1.220	0.305	0.917	80	457	1420	1890	-1.787	319	1101	440	1450	0
2	19	11	"ygaM"	"STM2802"	9970	41250	110	333	325	91	94	96	17	100	98	0	3085	3024	1151	73	77	40	100	100	0	0.079	0.078	0.078	0.077	1.324	0.077	0.937	80	428	3251	3182	-3.656	239	3012	231	2951	0
2	20	11	"yeiA"	"STM2187"	10140	41260	130	131	188	117	96	97	18	66	49	0	404	943	1037	74	87	58	92	86	0	0.106	0.106	0.115	0.104	2.104	0.108	0.905	120	516	365	961	-3.237	35	330	92	869	0
2	21	11	""	"STM2196"	10310	41250	110	489	524	178	95	96	17	100	100	0	4080	4257	1527	73	89	59	100	100	0	0.098	0.103	0.105	0.100	1.237	0.102	0.948	80	391	4401	4613	-3.346	394	4007	429	4184	0
2	22	11	"bcr"	"STM2221"	10480	41250	110	363	422	171	94	96	19	100	100	0	4461	5455	2602	73	77	23	100	100	0	0.061	0.061	0.060	0.060	1.201	0.059	0.914	80	447	4657	5710	-4.028	269	4388	328	5382	0
2	23	11	"yejK"	"STM2226"	10650	41250	90	398	392	100	93	95	15	100	100	0	1322	1414	545	74	80	37	100	100	0	0.244	0.223	0.228	0.230	1.334	0.203	0.904	52	357	1553	1639	-2.033	305	1248	299	1340	0
2	24	11	""	"STM2236"	10840	41250	110	142	142	24	92	93	16	91	77	0	2409	2305	863	72	76	33	100	100	0	0.021	0.022	0.023	0.023	1.454	0.022	0.637	80	558	2387	2283	-5.547	50	2337	50	2233	0
2	1	12	"Ctrl-6210ng/ul"	"Ctrl-6210ng/ul"	6820	41410	100	96	96	18	93	94	15	15	6	0	93	120	77	70	72	18	56	35	0	0.130	0.060	0.269	0.287	3.025	0.108	0.087	80	429	26	53	-2.939	3	23	3	50	-50
2	2	12	"Ctrl-Y210ng/ul"	"Ctrl-Y210ng/ul"	6990	41410	100	98	98	17	93	95	15	25	5	0	83	89	22	70	72	14	46	26	0	0.385	0.263	0.609	0.750	3.785	0.398	0.021	80	383	18	24	-1.379	5	13	5	19	-50
2	3	12	"Ctrl-Y610ng/ul"	"Ctrl-Y610ng/ul"	7160	41410	100	97	99	17	94	96	15	25	7	0	87	95	37	70	72	14	53	32	0	0.176	0.200	0.628	0.588	4.354	0.144	0.018	80	415	20	30	-2.503	3	17	5	25	-50
2	4	12	"Ctrl-OmpA10ng/ul"	"Ctrl-OmpA10ng/ul"	7340	41420	80	473	859	890	97	97	15	100	100	0	186	358	368	71	71	14	100	96	0	3.270	2.655	3.074	3.148	1.408	2.512	0.972	52	322	491	1049	1.709	376	115	762	287	0
2	5	12	"ctrl-buffer"	"ctrl-buffer"	7510	41430	50	120	150	49	94	95	16	100	41	0	132	148	43	77	77	15	100	83	0	0.473	0.789	0.672	0.671	1.569	0.918	0.635	12	104	81	127	-1.081	26	55	56	71	0
2	6	12	"Ctrl-RCA10ng/ul"	"Ctrl-RCA10ng/ul"	7690	41410	100	93	95	16	94	101	50	0	0	0	91	92	21	72	82	82	2	0	0	-0.053	0.050	0.520	0.564	3.882	0.154	0.004	80	424	18	21	Error	-1	19	1	20	-50
2	7	12	"Ctrl-6250ng/ul"	"Ctrl-6250ng/ul"	7860	41410	100	97	99	17	95	97	16	20	3	0	85	93	27	74	75	14	45	23	0	0.182	0.211	0.667	0.667	3.069	0.477	0.033	80	408	13	23	-2.459	2	11	4	19	-50
2	8	12	"Ctrl-Y250ng/ul"	"Ctrl-Y250ng/ul"	8040	41410	100	102	106	24	96	99	18	26	11	0	99	102	27	77	77	14	62	36	0	0.273	0.400	0.647	0.743	3.073	0.798	0.127	80	408	28	35	-1.874	6	22	10	25	-50
2	9	12	"Ctrl-Y650ng/ul"	"Ctrl-Y650ng/ul"	8210	41410	100	96	98	26	97	100	20	12	5	0	87	103	63	75	76	15	42	23	0	-0.083	0.036	0.781	0.608	5.112	0.354	0.195	80	405	11	29	Error	-1	12	1	28	-50
2	10	12	"Ctrl-OmpA50ng/ul"	"Ctrl-OmpA50ng/ul"	8400	41420	100	913	1738	1894	96	96	15	100	100	0	423	892	991	72	73	13	100	100	0	2.328	2.002	2.058	2.178	1.303	1.956	0.976	80	402	1168	2462	1.219	817	351	1642	820	0
2	11	12	"ctrl-buffer"	"ctrl-buffer"	8560	41420	60	344	423	415	94	94	14	100	100	0	227	444	866	76	77	17	100	96	0	1.656	0.894	1.478	1.515	1.821	0.518	0.858	32	176	401	697	0.727	250	151	329	368	0
2	12	12	"Ctrl-RCA100ng/ul"	"Ctrl-RCA100ng/ul"	8730	41420	100	109	109	18	92	92	14	53	22	0	107	114	29	73	74	16	85	55	0	0.500	0.415	0.579	0.484	2.839	0.332	0.133	80	406	51	58	-1.000	17	34	17	41	-50
2	13	12	"Ctrl-62100ng/ul"	"Ctrl-62100ng/ul"	8910	41420	100	102	104	28	93	95	17	27	11	0	90	98	28	71	74	33	28	11	0	0.474	0.407	0.642	0.590	3.109	1.060	0.030	80	376	28	38	-1.078	9	19	11	27	-50
2	14	12	"Ctrl-Y2100ng/ul"	"Ctrl-Y2100ng/ul"	9080	41420	100	103	111	47	94	96	14	37	16	0	82	94	36	71	76	73	8	0	0	0.818	0.739	0.653	0.745	3.844	0.051	0.017	80	351	20	40	-0.290	9	11	17	23	-50
2	15	12	"Ctrl-Y6100ng/ul"	"Ctrl-Y6100ng/ul"	9250	41420	100	100	104	26	94	96	18	31	16	0	89	93	24	71	76	69	5	0	0	0.333	0.455	0.802	0.872	3.166	1.038	0.114	80	388	24	32	-1.585	6	18	10	22	-50
2	16	12	"Ctrl-OmpA100ng/ul"	"Ctrl-OmpA100ng/ul"	9440	41420	110	2402	3351	3064	94	96	19	100	100	0	1227	1925	1934	74	76	22	100	100	0	2.002	1.760	2.045	2.001	1.329	1.668	0.973	80	490	3461	5108	1.001	2308	1153	3257	1851	0
2	17	12	"ctrl-buffer"	"ctrl-buffer"	9620	41420	60	563	567	196	98	99	19	100	100	0	325	317	96	75	77	15	100	100	0	1.860	1.938	1.964	1.904	1.349	2.041	0.886	32	176	715	711	0.895	465	250	469	242	0
2	18	12	"Ctrl-RCA50ng/ul"	"Ctrl-RCA50ng/ul"	9760	41430	60	133	135	19	95	96	16	87	65	0	104	110	35	73	76	18	68	40	0	1.226	1.081	1.123	1.430	3.169	0.631	0.161	32	176	69	77	0.294	38	31	40	37	0
2	19	12	"Ctrl-62400ng/ul"	"Ctrl-62400ng/ul"	9980	41420	60	142	137	20	93	95	16	90	71	0	99	101	27	73	75	13	62	50	0	1.885	1.571	1.569	2.028	3.749	1.250	0.107	32	176	75	72	0.914	49	26	44	28	0
2	20	12	"Ctrl-Y2400ng/ul"	"Ctrl-Y2400ng/ul"	10140	41420	60	171	179	42	95	98	17	96	90	0	96	97	24	74	79	46	15	3	0	3.455	3.652	3.238	3.308	3.038	0.450	0.067	32	170	98	107	1.788	76	22	84	23	0
2	21	12	"Ctrl-Y6400ng/ul"	"Ctrl-Y6400ng/ul"	10320	41400	100	255	344	231	94	95	16	93	90	0	1310	2091	2104	73	88	57	95	90	0	0.130	0.124	0.127	0.153	1.851	0.111	0.939	80	412	1398	2268	-2.942	161	1237	250	2018	0
2	22	12	"Ctrl-OmpA400ng/ul"	"Ctrl-OmpA400ng/ul"	10480	41430	110	4759	5659	3449	93	94	15	100	100	0	3635	4384	2903	70	73	16	100	100	0	1.309	1.290	1.350	1.383	1.258	1.264	0.973	80	454	8231	9880	0.388	4666	3565	5566	4314	0
2	23	12	"ctrl-buffer"	"ctrl-buffer"	10660	41420	90	746	1146	854	94	96	23	100	100	0	398	542	377	73	75	23	100	96	0	2.006	2.243	2.171	2.335	1.472	2.305	0.932	52	378	977	1521	1.004	652	325	1052	469	0
2	24	12	"Ctrl-RCAbuffer"	"Ctrl-RCAbuffer"	10830	41430	60	200	230	162	89	91	17	93	90	0	148	185	139	71	72	14	93	84	0	1.442	1.237	1.345	1.426	2.052	1.215	0.892	32	176	188	255	0.528	111	77	141	114	0
2	1	13	"phoP"	"STM1231"	6820	41600	100	643	788	520	96	97	16	100	98	0	1003	1173	854	71	72	14	100	100	0	0.587	0.628	0.630	0.641	1.437	0.614	0.957	80	428	1479	1794	-0.769	547	932	692	1102	0
2	2	13	"phoP"	"STM1231"	6990	41590	110	1700	1709	690	95	101	73	100	100	0	3106	3134	1440	71	164	1322	86	63	0	0.529	0.527	0.526	0.545	1.217	0.292	0.558	80	440	4640	4677	-0.919	1605	3035	1614	3063	0
2	3	13	"phoP"	"STM1231"	7160	41600	110	2229	2291	983	95	105	78	100	100	0	3939	4145	2501	72	173	1339	93	80	0	0.552	0.539	0.557	0.567	1.208	0.355	0.678	80	429	6001	6269	-0.858	2134	3867	2196	4073	0
2	4	13	"phoQ"	"STM1230"	7340	41600	100	739	904	519	93	99	31	100	100	0	1808	2098	1219	69	79	54	100	100	0	0.371	0.400	0.397	0.391	1.246	0.405	0.978	80	365	2385	2840	-1.429	646	1739	811	2029	0
2	5	13	"phoQ"	"STM1230"	7510	41590	120	1551	1406	783	92	95	34	98	97	0	7026	6378	4011	72	77	60	100	97	0	0.210	0.208	0.209	0.222	1.402	0.202	0.980	120	516	8413	7620	-2.253	1459	6954	1314	6306	0
2	6	13	"hupA"	"STM4170"	7690	41580	110	1214	1276	706	92	95	36	100	100	0	1110	1204	717	73	79	64	100	100	0	1.082	1.047	1.088	1.094	1.245	1.027	0.975	80	446	2159	2315	0.114	1122	1037	1184	1131	0
2	7	13	"sopB"	"STM1091"	7860	41590	110	627	655	245	95	97	15	100	100	0	7839	8375	2950	74	74	14	100	100	0	0.069	0.067	0.065	0.066	1.185	0.066	0.925	80	448	8297	8861	-3.867	532	7765	560	8301	0
2	8	13	"pipC"	"STM0375"	8040	41590	110	449	483	131	99	103	25	100	100	0	5139	5383	1780	77	78	18	100	100	0	0.069	0.072	0.072	0.072	1.138	0.070	0.950	80	466	5412	5690	-3.854	350	5062	384	5306	0
2	9	13	"pipC"	"STM0375"	8210	41590	110	341	345	84	98	102	26	100	100	0	3962	4018	1505	75	77	17	100	100	0	0.063	0.063	0.063	0.063	1.226	0.057	0.865	80	447	4130	4190	-4.000	243	3887	247	3943	0
2	10	13	"pipC"	"STM0375"	8400	41590	120	412	394	103	96	97	15	98	97	0	5050	4566	1579	71	73	12	100	100	0	0.063	0.066	0.066	0.067	1.315	0.064	0.953	120	458	5295	4793	-3.978	316	4979	298	4495	0
2	11	13	"ssrB"	"STM1391"	8560	41590	120	994	937	283	97	98	16	99	99	0	7136	6669	2328	73	74	13	100	100	0	0.127	0.127	0.128	0.128	1.369	0.124	0.967	120	490	7960	7436	-2.977	897	7063	840	6596	0
2	12	13	"ssrB"	"STM1391"	8730	41580	110	695	702	183	96	97	16	100	100	0	4385	4531	1211	73	75	18	100	100	0	0.139	0.136	0.138	0.134	1.137	0.136	0.968	80	411	4911	5064	-2.848	599	4312	606	4458	0
2	13	13	"lrp"	"STM0959"	8910	41590	120	1147	1256	688	95	100	38	99	98	0	2977	3279	1955	72	76	28	100	100	0	0.362	0.362	0.363	0.369	1.416	0.355	0.975	120	476	3957	4368	-1.465	1052	2905	1161	3207	0
2	14	13	"lrp"	"STM0959"	9080	41580	110	2317	2259	391	97	108	80	100	100	0	5732	5788	1316	72	84	87	100	100	0	0.392	0.378	0.384	0.381	1.151	0.372	0.956	80	399	7880	7878	-1.350	2220	5660	2162	5716	0
2	15	13	"gyrA"	"STM2272"	9260	41590	120	8481	7866	2790	95	102	66	100	99	0	7440	7032	2770	71	80	77	100	100	0	1.138	1.116	1.138	1.131	1.251	1.092	0.962	120	481	15755	14732	0.187	8386	7369	7771	6961	0
2	16	13	"gyrA"	"STM2272"	9430	41590	110	4874	5945	2571	96	99	24	100	100	0	3184	3946	1668	73	75	18	100	100	0	1.536	1.510	1.511	1.508	1.122	1.516	0.982	80	406	7889	9722	0.619	4778	3111	5849	3873	0
2	17	13	"gyrA"	"STM2272"	9600	41600	110	1776	2158	1263	95	98	24	100	100	0	1265	1558	881	73	75	18	100	100	0	1.410	1.389	1.352	1.362	1.282	1.408	0.974	80	479	2873	3548	0.496	1681	1192	2063	1485	0
2	18	13	"csrA"	"STM2826"	9780	41590	110	1390	1417	460	93	95	17	100	100	0	2578	2535	759	71	74	15	100	100	0	0.517	0.537	0.532	0.535	1.141	0.536	0.968	80	474	3804	3788	-0.951	1297	2507	1324	2464	0
2	19	13	"crp"	"STM3466"	9950	41600	110	930	1014	410	92	94	15	100	100	0	2674	3115	1302	71	72	15	100	100	0	0.322	0.303	0.296	0.300	1.158	0.301	0.978	80	452	3441	3966	-1.635	838	2603	922	3044	0
2	20	13	"yhhP"	"STM3578"	10120	41600	110	803	817	187	93	95	15	100	100	0	2770	2791	819	72	75	23	100	100	0	0.263	0.266	0.264	0.269	1.197	0.253	0.931	80	464	3408	3443	-1.926	710	2698	724	2719	0
2	21	13	"yhhP"	"STM3578"	10300	41600	110	552	560	139	93	95	16	100	100	0	1826	1871	623	71	75	26	100	100	0	0.262	0.259	0.258	0.262	1.261	0.246	0.936	80	475	2214	2267	-1.935	459	1755	467	1800	0
2	22	13	"topA"	"STM1714"	10480	41600	110	3151	3813	1515	93	95	16	100	100	0	4759	5620	2072	69	72	20	100	100	0	0.652	0.670	0.662	0.661	1.136	0.673	0.974	80	411	7748	9271	-0.617	3058	4690	3720	5551	0
2	23	13	"topA"	"STM1714"	10640	41600	110	991	1189	585	93	96	21	100	100	0	1730	2007	1103	69	72	18	100	100	0	0.541	0.566	0.566	0.577	1.302	0.544	0.964	80	430	2559	3034	-0.887	898	1661	1096	1938	0
2	24	13	"topA"	"STM1714"	10830	41600	120	850	1036	866	91	92	15	100	99	0	1562	1847	1599	70	72	16	99	98	0	0.509	0.532	0.527	0.542	1.485	0.532	0.965	120	609	2251	2722	-0.975	759	1492	945	1777	0
2	1	14	"malY"	"STM1464"	6820	41760	110	156	154	26	94	95	15	97	87	0	1318	1255	401	70	71	13	100	100	0	0.050	0.051	0.050	0.050	1.373	0.049	0.747	80	526	1310	1245	-4.331	62	1248	60	1185	0
2	2	14	""	"STM1865"	6990	41760	110	203	200	36	93	94	17	100	100	0	933	893	208	70	70	13	100	100	0	0.127	0.130	0.127	0.127	1.274	0.128	0.853	80	476	973	930	-2.972	110	863	107	823	0
2	3	14	"yheU"	"STM3463"	7170	41760	120	256	254	77	93	97	34	94	83	0	1304	1257	549	70	79	66	100	98	0	0.132	0.136	0.135	0.133	1.524	0.133	0.914	120	523	1397	1348	-2.920	163	1234	161	1187	0
2	4	14	""	"STM2507"	7340	41760	120	299	323	141	92	94	20	97	94	0	1592	1695	976	69	73	38	99	98	0	0.136	0.142	0.140	0.140	1.564	0.139	0.939	120	500	1730	1857	-2.879	207	1523	231	1626	0
2	5	14	"ilvY"	"STM3908"	7510	41760	100	507	523	118	90	91	14	100	100	0	1088	1072	303	70	71	13	100	100	0	0.410	0.432	0.429	0.441	1.252	0.421	0.948	80	400	1435	1435	-1.288	417	1018	433	1002	0
2	6	14	""	"STM2906"	7690	41770	100	303	327	128	91	93	14	100	100	0	549	564	226	72	72	14	100	100	0	0.444	0.480	0.472	0.468	1.272	0.489	0.928	80	428	689	728	-1.170	212	477	236	492	0
2	7	14	"ssaR"	"STM1419"	7850	41770	120	794	770	267	95	97	16	100	100	0	8067	7800	3157	71	71	14	100	100	0	0.087	0.087	0.089	0.091	1.376	0.084	0.949	120	585	8695	8404	-3.516	699	7996	675	7729	0
2	8	14	"pykF"	"STM1378"	8040	41770	110	169	229	197	97	100	25	92	66	0	618	1053	1378	72	74	19	100	100	0	0.132	0.135	0.128	0.121	1.594	0.137	0.923	80	518	618	1113	-2.923	72	546	132	981	0
2	9	14	"gyrB"	"STM3835"	8220	41760	100	128	169	127	96	100	29	52	26	0	248	471	663	71	73	16	100	98	0	0.181	0.183	0.171	0.170	1.915	0.181	0.721	80	426	209	473	-2.468	32	177	73	400	0
2	10	14	"serC"	"STM0977"	8380	41760	110	402	397	74	95	97	19	100	100	0	2320	2381	673	71	72	15	100	100	0	0.137	0.131	0.132	0.132	1.175	0.124	0.920	80	487	2556	2612	-2.873	307	2249	302	2310	0
2	11	14	"cbiA"	"STM2035"	8560	41760	60	110	119	32	97	99	15	46	34	0	198	296	237	71	73	15	87	78	0	0.102	0.098	0.129	0.152	1.836	0.115	0.630	32	176	140	247	-3.288	13	127	22	225	0
2	12	14	"hin"	"STM2772"	8740	41770	110	262	280	106	98	99	16	98	97	0	3962	4549	2756	71	73	19	100	100	0	0.042	0.041	0.041	0.040	1.362	0.038	0.895	80	520	4055	4660	-4.568	164	3891	182	4478	0
2	13	14	"yfiA"	"STM2665"	8890	41760	110	1113	1158	310	97	98	15	100	100	0	1796	1833	477	71	72	14	100	100	0	0.589	0.602	0.590	0.598	1.159	0.600	0.953	80	462	2741	2823	-0.764	1016	1725	1061	1762	0
2	14	14	""	"STM0382"	9080	41760	100	373	454	418	96	120	185	73	21	0	4982	6170	6212	73	136	505	100	100	0	0.056	0.059	0.055	0.055	1.258	0.062	0.874	80	448	5186	6455	-4.147	277	4909	358	6097	0
2	15	14	"ybbP"	"STM0508"	9240	41760	110	1011	1092	493	95	115	177	100	95	0	4714	5095	2699	73	131	491	100	100	0	0.197	0.199	0.203	0.197	1.191	0.190	0.958	80	475	5557	6019	-2.341	916	4641	997	5022	0
2	16	14	"fepE"	"STM0589"	9430	41760	110	1216	1294	549	94	96	17	100	100	0	6429	6729	3068	71	75	18	100	100	0	0.176	0.180	0.180	0.181	1.134	0.173	0.946	80	509	7480	7858	-2.503	1122	6358	1200	6658	0
2	17	14	"trpL"	"STM1722"	9600	41770	100	130	159	103	93	94	14	91	71	0	511	697	742	70	72	16	100	100	0	0.084	0.105	0.092	0.087	1.725	0.122	0.864	80	440	478	693	-3.575	37	441	66	627	0
2	18	14	"ivbL"	"STM3797"	9780	41770	110	163	165	28	93	95	15	98	93	0	864	863	233	69	71	14	100	100	0	0.088	0.091	0.085	0.087	1.448	0.085	0.721	80	511	865	866	-3.506	70	795	72	794	0
2	19	14	"EMPTY"	"EMPTY"	9950	41760	100	102	102	15	93	94	14	32	12	0	120	122	35	69	70	13	87	73	0	0.176	0.170	0.270	0.249	3.798	0.120	0.040	80	414	60	62	-2.503	9	51	9	53	-75
2	20	14	"EMPTY"	"EMPTY"	10120	41760	100	95	95	14	94	95	15	17	1	0	84	91	23	70	72	14	48	27	0	0.071	0.048	0.551	0.542	3.634	0.103	0.002	80	426	15	22	-3.807	1	14	1	21	-75
2	21	14	"EMPTY"	"EMPTY"	10300	41760	100	92	94	14	94	95	15	12	1	0	84	87	18	71	72	14	46	23	0	-0.154	0.000	1.381	0.866	3.458	0.097	0.001	80	426	11	16	Error	-2	13	0	16	-75
2	22	14	"EMPTY"	"EMPTY"	10470	41760	100	99	101	23	94	95	15	25	13	0	84	88	26	69	70	12	56	25	0	0.333	0.368	0.768	0.631	3.638	0.728	0.107	80	415	20	26	-1.585	5	15	7	19	-75
2	23	14	"EMPTY"	"EMPTY"	10640	41760	100	94	95	14	91	92	14	27	5	0	81	83	20	68	69	12	51	23	0	0.231	0.267	0.800	0.670	3.918	0.329	0.013	80	426	16	19	-2.115	3	13	4	15	-75
2	24	14	"EMPTY"	"EMPTY"	10820	41760	100	94	94	13	91	92	14	16	2	0	74	85	36	69	70	13	33	20	0	0.600	0.188	0.633	0.710	2.791	0.024	0.001	80	450	8	19	-0.737	3	5	3	16	-75
3	1	1	"yjiW"	"STM4523"	11340	39550	110	425	416	88	98	99	16	100	100	0	4173	4025	1215	73	77	29	100	100	0	0.080	0.080	0.080	0.081	1.235	0.076	0.928	80	527	4427	4270	-3.648	327	4100	318	3952	0
3	2	1	"yjjW"	"STM4565"	11510	39540	110	892	1003	387	99	102	34	100	100	0	7922	8733	4231	74	83	44	100	100	0	0.101	0.104	0.104	0.106	1.156	0.099	0.959	80	483	8641	9563	-3.307	793	7848	904	8659	0
3	3	1	"yibL"	"STM3689"	11680	39540	110	699	681	157	97	98	16	100	100	0	5932	5750	1587	73	79	36	100	100	0	0.103	0.103	0.103	0.103	1.146	0.100	0.967	80	482	6461	6261	-3.283	602	5859	584	5677	0
3	4	1	"fba"	"STM3068"	11850	39540	110	2482	2388	476	97	100	33	100	100	0	8207	8072	1874	74	87	108	100	100	0	0.293	0.286	0.289	0.288	1.132	0.282	0.972	80	470	10518	10289	-1.770	2385	8133	2291	7998	0
3	5	1	"yhaH"	"STM3234"	12020	39530	110	1111	1104	301	97	101	32	100	100	0	5652	5525	1474	74	85	105	100	100	0	0.182	0.185	0.184	0.184	1.122	0.181	0.969	80	498	6592	6458	-2.460	1014	5578	1007	5451	0
3	6	1	"rpoD"	"STM3211"	12200	39530	110	2156	2119	806	96	98	17	100	100	0	1271	1297	616	73	74	16	100	100	0	1.720	1.653	1.724	1.718	1.221	1.638	0.930	80	512	3258	3247	0.782	2060	1198	2023	1224	0
3	7	1	""	"STM2551"	12370	39540	100	454	462	80	94	96	17	100	100	0	3904	3945	837	72	74	18	100	100	0	0.094	0.095	0.092	0.095	1.167	0.091	0.946	80	427	4192	4241	-3.412	360	3832	368	3873	0
3	8	1	"gltI"	"STM0665"	12550	39530	110	962	975	170	93	94	15	100	100	0	7983	8126	1845	72	76	20	100	100	0	0.110	0.110	0.111	0.110	1.118	0.107	0.971	80	524	8780	8936	-3.186	869	7911	882	8054	0
3	9	1	"nagC"	"STM0682"	12730	39530	110	689	695	128	93	95	16	100	100	0	3239	3197	615	74	79	27	100	100	0	0.188	0.193	0.193	0.192	1.143	0.189	0.968	80	490	3761	3725	-2.409	596	3165	602	3123	0
3	10	1	"glnS"	"STM0686"	12900	39530	110	5462	5534	756	95	102	50	100	100	0	36620	37406	7198	74	107	279	100	100	0	0.147	0.146	0.150	0.147	1.134	0.138	0.966	80	477	41913	42771	-2.768	5367	36546	5439	37332	0
3	11	1	"sipD"	"STM2883"	13070	39530	110	1127	1136	223	95	102	51	100	100	0	8839	8671	2031	73	107	279	100	100	0	0.118	0.121	0.121	0.122	1.125	0.118	0.972	80	496	9798	9639	-3.086	1032	8766	1041	8598	0
3	12	1	"eutC"	"STM2457"	13250	39530	110	128	131	23	92	93	18	86	50	0	1882	1966	686	72	79	63	100	100	0	0.020	0.021	0.019	0.022	1.599	0.020	0.524	80	496	1846	1933	-5.652	36	1810	39	1894	0
3	13	1	"udp"	"STM3968"	13420	39530	110	1215	1317	553	92	93	20	100	100	0	8726	8758	2920	73	80	49	100	100	0	0.130	0.141	0.136	0.139	1.187	0.139	0.932	80	496	9776	9910	-2.946	1123	8653	1225	8685	0
3	14	1	"metR"	"STM3964"	13600	39530	110	2184	2239	546	93	96	22	100	100	0	8711	8446	1756	74	83	52	100	100	0	0.242	0.256	0.244	0.256	1.196	0.248	0.949	80	524	10728	10518	-2.046	2091	8637	2146	8372	0
3	15	1	"rthB"	"STM3960"	13780	39530	110	1117	1307	668	92	94	16	100	100	0	9704	9997	4045	75	79	26	100	100	0	0.106	0.122	0.110	0.119	1.325	0.121	0.901	80	510	10654	11137	-3.232	1025	9629	1215	9922	0
3	16	1	"yigI"	"STM3956"	13950	39530	110	1313	1484	874	90	94	26	100	100	0	6355	6348	2550	74	88	116	100	100	0	0.195	0.222	0.203	0.213	1.264	0.224	0.896	80	483	7504	7668	-2.361	1223	6281	1394	6274	0
3	17	1	"corA"	"STM3952"	14120	39530	110	3635	3557	1150	90	100	73	100	100	0	10131	9823	3279	74	105	199	100	100	0	0.352	0.356	0.352	0.359	1.164	0.347	0.969	80	496	13602	13216	-1.504	3545	10057	3467	9749	0
3	18	1	"yigA"	"STM3948"	14290	39530	110	2296	2373	840	89	106	103	100	100	0	7232	7192	2575	73	117	292	100	100	0	0.308	0.321	0.318	0.323	1.166	0.311	0.973	80	510	9366	9403	-1.698	2207	7159	2284	7119	0
3	19	1	"priB"	"STM4392"	14470	39540	100	2558	2530	709	88	99	85	100	100	0	1239	1199	372	72	103	266	100	95	0	2.117	2.167	2.194	2.194	1.146	2.115	0.962	80	440	3637	3569	1.082	2470	1167	2442	1127	0
3	20	1	"ytfJ"	"STM4405"	14640	39540	100	238	247	56	86	87	17	100	100	0	1676	1771	581	70	71	13	100	100	0	0.095	0.095	0.094	0.094	1.221	0.091	0.909	80	450	1758	1862	-3.401	152	1606	161	1701	0
3	21	1	"mpl"	"STM4416"	14830	39530	100	113	116	20	85	87	18	71	38	0	242	246	67	70	82	96	88	36	0	0.163	0.176	0.174	0.165	2.176	0.156	0.428	80	483	200	207	-2.619	28	172	31	176	0
3	22	1	""	"STM4420"	15000	39540	100	107	106	19	84	86	14	67	36	0	331	336	89	70	73	19	100	100	0	0.088	0.083	0.094	0.092	1.909	0.075	0.267	80	428	284	288	-3.504	23	261	22	266	0
3	23	1	""	"STM4424"	15170	39540	110	96	97	15	83	85	14	48	17	0	409	441	140	69	70	14	100	100	0	0.038	0.038	0.048	0.044	2.062	0.028	0.094	80	497	353	386	-4.709	13	340	14	372	0
3	24	1	""	"STM4428"	15350	39540	100	131	133	25	84	86	15	93	77	0	798	835	264	69	70	13	100	100	0	0.064	0.064	0.065	0.062	1.619	0.058	0.598	80	476	776	815	-3.955	47	729	49	766	0
3	1	2	"clpX"	"STM0449"	11340	39710	100	3621	3481	1153	98	100	18	100	100	0	2638	2638	834	72	73	22	100	100	0	1.373	1.318	1.328	1.308	1.159	1.330	0.976	80	414	6089	5949	0.457	3523	2566	3383	2566	0
3	2	2	"ptrB"	"STM1879"	11510	39710	110	486	498	123	99	100	17	100	100	0	863	834	231	73	78	33	100	100	0	0.490	0.524	0.513	0.526	1.216	0.513	0.948	80	404	1177	1160	-1.030	387	790	399	761	0
3	3	2	"yihV"	"STM4024"	11680	39710	100	473	462	80	97	99	22	100	100	0	11724	11047	2446	75	78	25	100	100	0	0.032	0.033	0.033	0.033	1.168	0.032	0.952	80	396	12025	11337	-4.953	376	11649	365	10972	0
3	4	2	"thiG"	"STM4160"	11860	39700	110	805	787	167	98	101	25	100	100	0	9879	9586	2336	75	91	108	100	100	0	0.072	0.072	0.072	0.073	1.110	0.070	0.977	80	439	10511	10200	-3.794	707	9804	689	9511	0
3	5	2	"thiC"	"STM4164"	12030	39700	110	233	250	61	98	100	16	100	100	0	1526	1690	638	75	84	60	100	100	0	0.093	0.094	0.095	0.093	1.270	0.087	0.914	80	465	1586	1767	-3.426	135	1451	152	1615	0
3	6	2	"yjaG"	"STM4169"	12220	39710	110	955	868	249	97	98	18	100	100	0	8925	8288	2801	75	79	31	100	100	0	0.097	0.094	0.095	0.095	1.182	0.091	0.972	80	452	9708	8984	-3.367	858	8850	771	8213	0
3	7	2	""	"STM2701"	12380	39700	110	388	415	113	95	95	16	100	100	0	4710	5246	1772	75	77	22	100	100	0	0.063	0.062	0.062	0.062	1.197	0.061	0.949	80	393	4928	5491	-3.984	293	4635	320	5171	0
3	8	2	"stfE"	"STM0198"	12550	39710	100	192	198	102	95	96	16	95	88	0	6849	6565	2690	76	79	21	100	100	0	0.014	0.016	0.015	0.016	1.648	0.021	0.084	80	390	6870	6592	-6.126	97	6773	103	6489	0
3	9	2	"eutQ"	"STM2468"	12730	39710	120	294	283	79	93	95	17	95	95	0	5608	5302	2316	74	79	28	100	100	0	0.036	0.036	0.036	0.037	1.322	0.035	0.933	120	485	5735	5418	-4.783	201	5534	190	5228	0
3	10	2	"eutN"	"STM2464"	12910	39710	120	150	154	45	93	100	49	57	8	0	3485	4030	3162	74	103	279	99	96	0	0.017	0.015	0.017	0.017	1.341	0.014	0.827	120	449	3468	4017	-5.903	57	3411	61	3956	0
3	11	2	"prpB"	"STM0368"	13070	39700	110	195	196	40	93	96	28	100	87	0	2249	2456	858	72	79	57	100	100	0	0.047	0.043	0.042	0.042	1.356	0.041	0.868	80	416	2279	2487	-4.416	102	2177	103	2384	0
3	12	2	"tus"	"STM1470"	13250	39700	110	566	576	114	91	92	16	100	100	0	5871	5630	1324	73	77	26	100	100	0	0.082	0.087	0.088	0.088	1.153	0.085	0.967	80	452	6273	6042	-3.610	475	5798	485	5557	0
3	13	2	"ogt"	"STM1659"	13420	39700	110	1083	1084	287	93	95	22	100	100	0	8236	8355	3079	73	87	85	100	100	0	0.121	0.120	0.124	0.122	1.112	0.114	0.974	80	451	9153	9273	-3.044	990	8163	991	8282	0
3	14	2	"rpmF"	"STM1191"	13590	39710	110	4229	4987	3889	93	100	41	100	100	0	818	883	437	73	86	76	100	100	0	5.552	6.042	5.667	5.745	1.197	7.080	0.902	80	454	4881	5704	2.473	4136	745	4894	810	0
3	15	2	"fabG"	"STM1195"	13770	39710	110	4110	3941	989	90	98	39	100	100	0	4628	4333	1108	74	78	28	100	100	0	0.883	0.904	0.915	0.905	1.187	0.897	0.960	80	453	8574	8110	-0.180	4020	4554	3851	4259	0
3	16	2	"phsA"	"STM2065"	13940	39700	110	645	656	126	89	93	23	100	100	0	15925	16483	4204	76	96	139	100	100	0	0.035	0.035	0.035	0.035	1.190	0.033	0.960	80	454	16405	16974	-4.833	556	15849	567	16407	0
3	17	2	"dacD"	"STM2062"	14120	39710	110	1314	1303	301	91	97	59	100	100	0	14132	13908	3729	76	107	201	100	100	0	0.087	0.088	0.088	0.088	1.130	0.084	0.974	80	480	15279	15044	-3.523	1223	14056	1212	13832	0
3	18	2	"pefD"	"PSLT016"	14300	39710	110	468	452	108	90	95	53	100	100	0	13184	12593	3683	75	97	215	100	100	0	0.029	0.029	0.029	0.029	1.144	0.028	0.966	80	466	13487	12880	-5.116	378	13109	362	12518	0
3	19	2	"ybjG"	"STM0865"	14470	39710	110	530	528	99	88	90	14	100	100	0	2577	2536	680	74	74	17	100	100	0	0.177	0.179	0.182	0.181	1.164	0.171	0.956	80	452	2945	2902	-2.502	442	2503	440	2462	0
3	20	2	"thiM"	"STM2147"	14650	39710	110	686	770	228	86	88	15	100	100	0	1590	1712	591	73	78	40	100	100	0	0.396	0.417	0.422	0.421	1.204	0.399	0.946	80	403	2117	2323	-1.338	600	1517	684	1639	0
3	21	2	"thiI"	"STM0425"	14790	39740	110	546	559	166	86	89	26	100	98	0	3583	3783	1467	74	118	247	100	100	0	0.131	0.128	0.130	0.128	1.233	0.122	0.940	80	422	3969	4182	-2.931	460	3509	473	3709	0
3	22	2	"hilD"	"STM2875"	14990	39710	110	2354	2439	705	86	91	30	100	100	0	4298	4806	1899	74	101	187	100	100	0	0.537	0.497	0.519	0.507	1.132	0.478	0.964	80	477	6492	7085	-0.897	2268	4224	2353	4732	0
3	23	2	"prgK"	"STM2871"	15160	39710	110	1221	1318	342	84	88	25	100	100	0	5629	6359	2134	73	77	35	100	100	0	0.205	0.196	0.201	0.199	1.125	0.190	0.963	80	453	6693	7520	-2.289	1137	5556	1234	6286	0
3	24	2	"nhoA"	"STM1582"	15340	39710	110	119	124	30	82	84	14	86	67	0	361	417	264	70	70	14	100	100	0	0.127	0.121	0.129	0.113	1.780	0.102	0.579	80	511	328	389	-2.975	37	291	42	347	0
3	1	3	"hsdS"	"STM4524"	11330	39880	110	566	589	123	96	97	14	100	100	0	19036	19961	5583	71	77	31	100	100	0	0.025	0.025	0.025	0.025	1.120	0.024	0.966	80	491	19435	20383	-5.335	470	18965	493	19890	0
3	2	3	"hisF"	"STM2077"	11510	39880	120	1685	1689	520	96	97	16	100	98	0	8203	8148	2892	72	76	26	100	100	0	0.195	0.197	0.198	0.203	1.333	0.190	0.948	120	482	9720	9669	-2.355	1589	8131	1593	8076	0
3	3	3	"trmD"	"STM2674"	11680	39880	110	7313	7721	1746	95	105	72	100	100	0	1222	1318	382	74	75	14	100	100	0	6.287	6.130	6.100	6.221	1.135	6.178	0.960	80	404	8366	8870	2.652	7218	1148	7626	1244	0
3	4	3	"fruF"	"STM2206"	11850	39880	110	1288	1267	235	97	106	70	100	100	0	3092	3179	831	75	81	56	100	100	0	0.395	0.377	0.391	0.381	1.182	0.358	0.935	80	452	4208	4274	-1.341	1191	3017	1170	3104	0
3	5	3	"asrB"	"STM2549"	12020	39880	100	293	298	65	96	97	22	100	100	0	3141	3325	859	73	77	29	100	100	0	0.064	0.062	0.061	0.061	1.210	0.061	0.906	80	396	3265	3454	-3.961	197	3068	202	3252	0
3	6	3	"sifA"	"STM1224"	12190	39880	100	1185	1275	344	96	99	39	100	100	0	6215	6875	2147	73	85	91	100	100	0	0.177	0.173	0.179	0.174	1.224	0.168	0.928	80	394	7231	7981	-2.496	1089	6142	1179	6802	0
3	7	3	"cbiM"	"STM2023"	12380	39880	120	251	243	58	94	98	37	93	86	0	7747	7026	2596	75	85	82	100	98	0	0.020	0.021	0.021	0.023	1.550	0.021	0.749	120	500	7829	7100	-5.611	157	7672	149	6951	0
3	8	3	"cbiP"	"STM2019"	12550	39880	110	340	343	56	93	94	15	100	100	0	5503	5868	1348	74	75	15	100	100	0	0.045	0.043	0.043	0.043	1.194	0.041	0.929	80	391	5676	6044	-4.458	247	5429	250	5794	0
3	9	3	"samB"	"PSLT054"	12710	39880	100	635	663	219	93	95	19	100	100	0	2855	3005	1352	73	76	28	100	100	0	0.195	0.194	0.205	0.200	1.287	0.177	0.897	80	375	3324	3502	-2.360	542	2782	570	2932	0
3	10	3	"uhpT"	"STM3787"	12900	39880	110	246	248	42	93	94	18	100	100	0	4134	4333	1200	73	75	27	100	100	0	0.038	0.036	0.036	0.037	1.257	0.035	0.889	80	430	4214	4415	-4.730	153	4061	155	4260	0
3	11	3	"trpA"	"STM1727"	13070	39880	110	484	502	90	92	93	14	100	100	0	1862	1915	482	72	73	15	100	100	0	0.219	0.222	0.228	0.224	1.169	0.217	0.953	80	435	2182	2253	-2.191	392	1790	410	1843	0
3	12	3	"rhaT"	"STM4050"	13240	39880	110	223	227	38	92	92	14	100	100	0	5632	5843	1411	73	75	16	100	100	0	0.024	0.023	0.024	0.023	1.255	0.023	0.875	80	452	5690	5905	-5.407	131	5559	135	5770	0
3	13	3	"glnQ"	"STM0828"	13420	39890	100	1441	1435	212	91	91	14	100	100	0	8956	9110	1733	72	74	24	100	100	0	0.152	0.149	0.151	0.150	1.117	0.145	0.959	80	430	10234	10382	-2.718	1350	8884	1344	9038	0
3	14	3	""	"STM4158"	13600	39880	110	504	476	128	91	98	78	100	95	0	2551	2543	859	71	75	31	100	100	0	0.167	0.156	0.158	0.156	1.234	0.150	0.938	80	454	2893	2857	-2.586	413	2480	385	2472	0
3	15	3	""	"STM1260"	13770	39880	110	1838	1886	398	91	99	80	100	100	0	14288	14737	3272	74	78	32	100	100	0	0.123	0.122	0.124	0.122	1.140	0.120	0.960	80	438	15961	16458	-3.024	1747	14214	1795	14663	0
3	16	3	""	"PSLT026"	13950	39880	110	2747	2749	574	90	93	23	100	100	0	5178	5476	2018	75	86	101	100	100	0	0.521	0.492	0.539	0.505	1.355	0.464	0.841	80	454	7760	8060	-0.942	2657	5103	2659	5401	0
3	17	3	""	"STM4457"	14110	39890	110	1802	1732	337	90	92	15	100	100	0	7939	7770	1566	73	75	19	100	100	0	0.218	0.213	0.214	0.213	1.109	0.210	0.970	80	425	9578	9339	-2.200	1712	7866	1642	7697	0
3	18	3	"metJ"	"STM4099"	14290	39890	110	1860	1810	456	89	92	24	100	100	0	3372	3459	1085	73	76	27	100	100	0	0.537	0.508	0.549	0.508	1.392	0.486	0.854	80	452	5070	5107	-0.897	1771	3299	1721	3386	0
3	19	3	""	"Not LT2a84"	14460	39890	100	354	364	58	89	91	25	100	100	0	7337	7434	1355	73	76	29	100	100	0	0.036	0.037	0.037	0.037	1.199	0.036	0.901	80	396	7529	7636	-4.777	265	7264	275	7361	0
3	20	3	"traW"	"PSLT091"	14630	39880	100	234	235	51	87	90	16	100	100	0	7063	6632	1836	75	100	209	100	100	0	0.021	0.023	0.022	0.022	1.290	0.023	0.900	80	406	7135	6705	-5.571	147	6988	148	6557	0
3	21	3	"traN"	"PSLT095"	14810	39880	110	354	348	67	86	87	17	100	100	0	8664	8898	2158	75	103	210	100	100	0	0.031	0.030	0.030	0.029	1.205	0.029	0.946	80	399	8857	9085	-5.002	268	8589	262	8823	0
3	22	3	"trbB"	"PSLT099"	14980	39890	110	458	452	105	85	86	19	100	98	0	9294	9145	2483	73	90	148	100	100	0	0.040	0.040	0.040	0.041	1.200	0.040	0.951	80	439	9594	9439	-4.628	373	9221	367	9072	0
3	23	3	"traD"	"PSLT104"	15150	39890	110	3267	3553	1251	86	91	45	100	100	0	6387	7557	3066	73	91	151	100	100	0	0.504	0.463	0.466	0.462	1.388	0.439	0.925	80	438	9495	10951	-0.989	3181	6314	3467	7484	0
3	24	3	""	"PSLT109"	15330	39890	110	1105	1082	234	83	88	43	100	100	0	4584	4604	1074	71	77	47	100	100	0	0.226	0.220	0.225	0.220	1.209	0.217	0.955	80	510	5535	5532	-2.143	1022	4513	999	4533	0
3	1	4	""	"STM2732"	11330	40060	110	107	107	20	94	95	13	47	27	0	2986	2912	997	72	76	26	100	100	0	0.004	0.005	0.015	0.018	1.805	0.004	0.110	80	497	2927	2853	-7.808	13	2914	13	2840	0
3	2	4	""	"STM2710"	11500	40060	100	172	175	27	94	96	15	100	98	0	8750	8594	1845	73	78	32	100	100	0	0.009	0.010	0.011	0.012	1.125	0.009	0.828	80	391	8755	8602	-6.798	78	8677	81	8521	0
3	3	4	""	"STM1614"	11680	40050	110	399	384	78	93	95	17	100	100	0	18903	18509	4694	74	79	31	100	100	0	0.016	0.016	0.016	0.016	1.187	0.015	0.955	80	453	19135	18726	-5.943	306	18829	291	18435	0
3	4	4	"tehB"	"STM1608"	11850	40060	110	1841	1916	451	93	94	16	100	100	0	6958	7338	1671	73	75	19	100	100	0	0.254	0.251	0.253	0.250	1.076	0.248	0.983	80	441	8633	9088	-1.978	1748	6885	1823	7265	0
3	5	4	"tpx"	"STM1682"	12020	40050	100	5212	5145	1025	94	96	27	100	100	0	4883	4862	1045	73	75	19	100	100	0	1.064	1.055	1.056	1.058	1.083	1.050	0.984	80	396	9928	9840	0.090	5118	4810	5051	4789	0
3	6	4	""	"STM1677"	12190	40050	100	1236	1215	255	95	99	33	100	100	0	11246	11210	2718	74	81	41	100	100	0	0.102	0.101	0.102	0.101	1.103	0.098	0.978	80	396	12313	12256	-3.292	1141	11172	1120	11136	0
3	7	4	"uppS"	"STM0221"	12370	40060	100	1611	1714	509	94	102	49	100	100	0	2782	2885	994	73	88	65	100	100	0	0.560	0.576	0.579	0.583	1.124	0.567	0.977	80	391	4226	4432	-0.837	1517	2709	1620	2812	0
3	8	4	"yaeD"	"STM0248"	12540	40050	110	2478	2601	656	93	100	44	100	100	0	12294	13523	4926	72	82	55	100	100	0	0.195	0.186	0.191	0.190	1.102	0.177	0.973	80	437	14607	15959	-2.357	2385	12222	2508	13451	0
3	9	4	"rof"	"STM0237"	12710	40050	100	102	105	21	92	93	16	37	15	0	116	119	32	72	74	16	81	68	0	0.227	0.277	0.390	0.341	2.553	0.355	0.171	80	406	54	60	-2.138	10	44	13	47	-50
3	10	4	"yeeX"	"STM2059"	12900	40050	110	1394	1352	364	91	93	14	100	100	0	2511	2457	688	73	73	14	100	100	0	0.534	0.529	0.541	0.528	1.145	0.527	0.973	80	464	3741	3645	-0.904	1303	2438	1261	2384	0
3	11	4	"sbcB"	"STM2067"	13070	40050	110	517	558	161	91	92	14	100	100	0	3267	3350	923	74	75	16	100	100	0	0.133	0.143	0.140	0.140	1.197	0.145	0.946	80	438	3619	3743	-2.906	426	3193	467	3276	0
3	12	4	"fixC"	"STM0077"	13240	40050	110	399	402	87	91	92	14	100	100	0	13739	13256	3523	74	77	18	100	100	0	0.023	0.024	0.024	0.023	1.181	0.023	0.964	80	439	13973	13493	-5.471	308	13665	311	13182	0
3	13	4	"yjbC"	"STM4193"	13410	40060	110	1021	980	220	90	91	13	100	100	0	8462	8110	2199	72	73	16	100	100	0	0.111	0.111	0.110	0.112	1.118	0.107	0.973	80	426	9321	8928	-3.172	931	8390	890	8038	0
3	14	4	"dinF"	"STM4238"	13580	40060	100	2186	2439	785	90	91	14	100	100	0	3356	3441	778	72	73	15	100	100	0	0.638	0.697	0.692	0.680	1.170	0.714	0.965	80	418	5380	5718	-0.648	2096	3284	2349	3369	0
3	15	4	""	"STM4267"	13770	40050	110	703	698	175	91	97	77	100	98	0	5269	4993	1347	72	75	29	100	100	0	0.118	0.123	0.124	0.123	1.158	0.122	0.966	80	451	5809	5528	-3.086	612	5197	607	4921	0
3	16	4	"malE"	"STM4229"	13930	40060	100	141	233	203	91	92	20	78	55	0	1325	3227	4050	72	73	17	100	100	0	0.040	0.045	0.044	0.042	1.759	0.047	0.934	80	395	1303	3297	-4.647	50	1253	142	3155	0
3	17	4	"yfdZ"	"STM2402"	14110	40050	110	2429	2538	506	90	92	25	100	100	0	18209	20557	6016	73	81	53	100	100	0	0.129	0.120	0.123	0.121	1.127	0.116	0.972	80	438	20475	22932	-2.955	2339	18136	2448	20484	0
3	18	4	"yfcA"	"STM2382"	14290	40060	100	693	700	150	90	92	25	100	100	0	7591	7901	2101	72	80	55	100	100	0	0.080	0.078	0.078	0.078	1.114	0.076	0.975	80	408	8122	8439	-3.640	603	7519	610	7829	0
3	19	4	"ybdB"	"STM0599"	14470	40060	100	302	296	66	88	88	14	100	100	0	3376	3189	778	71	72	13	100	100	0	0.065	0.067	0.068	0.065	1.274	0.066	0.921	80	382	3519	3326	-3.949	214	3305	208	3118	0
3	20	4	"fsr"	"STM0493"	14630	40060	100	193	198	55	85	87	14	98	96	0	1744	1947	837	72	73	20	100	100	0	0.065	0.060	0.059	0.059	1.449	0.060	0.906	80	394	1780	1988	-3.952	108	1672	113	1875	0
3	21	4	"ybbB"	"STM0513"	14810	40050	100	410	461	181	84	85	14	100	100	0	1600	1720	606	71	74	18	100	100	0	0.213	0.229	0.219	0.218	1.254	0.237	0.951	80	408	1855	2026	-2.230	326	1529	377	1649	0
3	22	4	"lpxH"	"STM0535"	14980	40060	100	770	775	169	84	85	13	100	100	0	9767	9745	2719	70	75	37	100	100	0	0.071	0.071	0.073	0.072	1.137	0.070	0.974	80	384	10383	10366	-3.821	686	9697	691	9675	0
3	23	4	""	"STM0563"	15150	40050	100	88	90	20	84	85	16	21	5	0	91	93	22	71	74	24	40	12	0	0.200	0.273	0.778	0.639	2.993	0.256	0.023	80	394	24	28	-2.322	4	20	6	22	-50
3	24	4	"fepD"	"STM0592"	15330	40060	100	642	634	169	84	85	14	100	100	0	3481	3374	1031	69	71	15	100	100	0	0.164	0.166	0.166	0.167	1.157	0.164	0.971	80	440	3970	3855	-2.612	558	3412	550	3305	0
3	1	5	"gntT"	"STM3512"	11320	40230	100	946	1061	413	94	95	14	100	100	0	16323	19020	9708	73	75	16	100	100	2	0.052	0.051	0.052	0.052	1.150	0.047	0.935	80	435	17102	19914	-4.253	852	16250	967	18947	0
3	2	5	"sspB"	"STM3341"	11500	40230	100	2362	2282	368	95	97	15	100	100	0	8249	7908	2207	74	76	17	100	100	0	0.277	0.279	0.268	0.289	1.229	0.259	0.939	80	408	10442	10021	-1.850	2267	8175	2187	7834	0
3	3	5	"yhcH"	"STM3335"	11680	40230	110	399	394	70	94	95	15	100	100	0	7715	7196	1745	74	79	32	100	100	0	0.040	0.042	0.042	0.043	1.170	0.041	0.951	80	424	7946	7422	-4.647	305	7641	300	7122	0
3	4	5	"yrbB"	"STM3309"	11840	40230	100	761	760	150	95	95	15	100	100	0	2941	3131	849	73	74	17	100	100	0	0.232	0.217	0.225	0.219	1.203	0.207	0.927	80	382	3534	3723	-2.106	666	2868	665	3058	0
3	5	5	"folP"	"STM3295"	12020	40230	100	1390	1362	453	95	96	17	100	100	0	5356	5193	1804	74	80	33	100	100	0	0.245	0.248	0.244	0.247	1.135	0.240	0.957	80	420	6577	6386	-2.028	1295	5282	1267	5119	0
3	6	5	"mtr"	"STM3279"	12200	40220	110	2525	2834	1094	94	95	18	100	100	0	28226	30770	13375	75	81	34	100	100	0	0.086	0.089	0.089	0.091	1.213	0.087	0.954	80	454	30582	33435	-3.534	2431	28151	2740	30695	0
3	7	5	"yghA"	"STM3157"	12370	40230	100	1909	1922	368	93	93	15	100	100	0	6753	6803	1295	74	74	14	100	100	0	0.272	0.272	0.278	0.271	1.195	0.267	0.958	80	396	8495	8558	-1.879	1816	6679	1829	6729	0
3	8	5	""	"STM3129"	12550	40230	100	441	455	123	93	93	15	100	100	0	5108	5207	1776	72	74	15	100	100	0	0.069	0.070	0.070	0.071	1.195	0.068	0.944	80	408	5384	5497	-3.855	348	5036	362	5135	0
3	9	5	"yqgF"	"STM3097"	12720	40220	110	1037	1005	188	91	92	16	100	100	0	6251	6087	1237	72	72	13	100	100	0	0.153	0.152	0.152	0.152	1.129	0.148	0.948	80	441	7125	6929	-2.707	946	6179	914	6015	0
3	10	5	"galP"	"STM3091"	12890	40230	100	156	166	37	90	97	69	45	8	0	1505	1590	716	73	74	15	100	100	0	0.046	0.050	0.051	0.051	1.446	0.047	0.809	80	408	1498	1593	-4.439	66	1432	76	1517	0
3	11	5	""	"STM3071"	13070	40230	110	109	111	18	91	91	14	56	30	0	591	630	205	73	75	14	100	100	0	0.035	0.036	0.045	0.041	2.046	0.029	0.198	80	453	536	577	-4.847	18	518	20	557	0
3	12	5	"bglA"	"STM3051"	13240	40230	100	969	998	239	90	90	14	100	100	0	20773	21895	7598	74	77	22	100	100	0	0.042	0.042	0.042	0.042	1.115	0.039	0.951	80	396	21578	22729	-4.558	879	20699	908	21821	0
3	13	5	""	"STM1301"	13410	40230	110	539	539	99	90	90	13	100	100	0	2343	2332	478	73	74	15	100	100	0	0.198	0.199	0.195	0.198	1.166	0.193	0.946	80	439	2719	2708	-2.338	449	2270	449	2259	0
3	14	5	""	"STM1328"	13590	40230	110	314	321	76	90	90	13	100	100	0	1869	1926	519	72	74	14	100	100	0	0.125	0.125	0.125	0.124	1.226	0.120	0.902	80	440	2021	2085	-3.004	224	1797	231	1854	0
3	15	5	""	"STM1368"	13760	40230	100	475	499	162	90	90	14	100	100	0	5986	6364	2396	72	73	14	100	100	0	0.065	0.065	0.067	0.065	1.213	0.064	0.959	80	408	6299	6701	-3.941	385	5914	409	6292	0
3	16	5	"ydhC"	"STM1428"	13940	40230	110	557	565	159	88	90	14	100	100	0	2906	3006	970	72	73	13	100	100	0	0.165	0.163	0.164	0.163	1.160	0.158	0.943	80	441	3303	3411	-2.595	469	2834	477	2934	0
3	17	5	"slyB"	"STM1445"	14110	40220	110	2738	2637	647	88	90	15	100	100	0	1874	1814	464	73	77	33	100	100	0	1.471	1.464	1.456	1.472	1.207	1.489	0.941	80	453	4451	4290	0.557	2650	1801	2549	1741	0
3	18	5	"ydgQ"	"STM1454"	14290	40230	100	673	643	212	88	89	15	100	100	0	5624	5233	1923	73	75	16	100	100	0	0.105	0.108	0.107	0.107	1.176	0.105	0.958	80	396	6136	5715	-3.246	585	5551	555	5160	0
3	19	5	""	"STM3558"	14460	40230	100	1579	1517	358	86	87	14	100	100	0	4832	4700	1110	72	74	17	100	100	0	0.314	0.309	0.314	0.307	1.210	0.302	0.957	80	384	6253	6059	-1.673	1493	4760	1431	4628	0
3	20	5	"yhhF"	"STM3572"	14630	40230	100	718	721	173	84	85	14	100	100	0	6315	6426	1845	71	72	15	100	100	0	0.102	0.100	0.101	0.101	1.145	0.097	0.959	80	396	6878	6992	-3.300	634	6244	637	6355	0
3	21	5	"yhhP"	"STM3578"	14810	40230	110	569	533	142	84	84	13	100	100	0	1853	1734	542	70	72	16	100	100	0	0.272	0.270	0.270	0.272	1.168	0.265	0.944	80	480	2268	2113	-1.878	485	1783	449	1664	0
3	22	5	"acpT"	"STM3583"	14990	40230	110	598	565	154	84	84	13	100	100	0	2769	2662	729	70	72	16	100	100	0	0.190	0.186	0.187	0.182	1.178	0.184	0.947	80	440	3213	3073	-2.393	514	2699	481	2592	0
3	23	5	"uspB"	"STM3590"	15160	40230	100	352	344	88	83	83	14	100	100	0	2050	1974	630	70	71	13	100	100	0	0.136	0.137	0.137	0.137	1.218	0.134	0.936	80	382	2249	2165	-2.880	269	1980	261	1904	0
3	24	5	""	"STM3599"	15320	40230	110	591	590	126	83	85	19	100	100	0	13923	13305	3715	70	72	25	100	100	0	0.037	0.038	0.039	0.039	1.268	0.037	0.935	80	483	14361	13742	-4.769	508	13853	507	13235	0
3	1	6	"yeaZ"	"STM1820"	11320	40400	100	3811	3723	780	94	95	15	100	100	0	4902	4934	1208	74	74	15	100	100	0	0.770	0.747	0.748	0.751	1.105	0.734	0.979	80	462	8545	8489	-0.377	3717	4828	3629	4860	0
3	2	6	"ymgE"	"STM1797"	11500	40400	110	314	318	47	95	96	15	100	100	0	3281	3355	679	73	78	45	100	100	0	0.068	0.068	0.067	0.068	1.175	0.066	0.942	80	478	3427	3505	-3.873	219	3208	223	3282	0
3	3	6	"narJ"	"STM1762"	11680	40390	110	599	589	120	95	96	15	100	100	0	12527	12096	2760	74	80	47	100	100	0	0.040	0.041	0.042	0.041	1.193	0.041	0.970	80	437	12957	12516	-4.627	504	12453	494	12022	0
3	4	6	"manY"	"STM1831"	11840	40400	100	1163	1171	164	95	95	15	100	100	0	9514	9934	2559	75	77	19	100	100	0	0.113	0.109	0.111	0.111	1.182	0.104	0.947	80	383	10507	10935	-3.144	1068	9439	1076	9859	0
3	5	6	"minD"	"STM1815"	12020	40400	110	2956	3073	845	95	95	15	100	100	0	10582	11789	4797	75	77	19	100	100	0	0.272	0.254	0.265	0.264	1.183	0.238	0.966	80	439	13368	14692	-1.877	2861	10507	2978	11714	0
3	6	6	"ycgB"	"STM1804"	12190	40400	100	1175	1270	359	93	94	15	100	100	0	14304	16131	5398	74	78	30	100	100	0	0.076	0.073	0.073	0.074	1.113	0.071	0.981	80	396	15312	17234	-3.717	1082	14230	1177	16057	0
3	7	6	"glnA"	"STM4007"	12360	40400	100	1846	1843	281	93	94	17	100	100	0	20100	20004	4204	74	75	18	100	100	0	0.088	0.088	0.089	0.089	1.093	0.085	0.978	80	396	21779	21680	-3.514	1753	20026	1750	19930	0
3	8	6	"yijC"	"STM4127"	12540	40400	100	2495	2399	578	93	93	14	100	100	0	5323	5136	1471	73	74	14	100	100	0	0.458	0.455	0.458	0.465	1.203	0.444	0.975	80	396	7652	7369	-1.128	2402	5250	2306	5063	0
3	9	6	""	"STM4080"	12710	40400	100	691	687	138	91	98	70	100	100	0	7132	7041	1765	74	75	16	100	100	0	0.085	0.086	0.086	0.086	1.142	0.084	0.977	80	408	7658	7563	-3.556	600	7058	596	6967	0
3	10	6	"sbp"	"STM4063"	12890	40400	100	1656	1649	261	90	97	71	100	100	0	12658	12509	2144	72	74	15	100	100	0	0.124	0.125	0.128	0.125	1.119	0.122	0.959	80	396	14152	13996	-3.007	1566	12586	1559	12437	0
3	11	6	""	"STM4051"	13060	40400	100	238	242	50	88	88	14	100	100	0	10799	11153	3542	72	73	13	100	100	0	0.014	0.014	0.014	0.014	1.181	0.014	0.925	80	384	10877	11235	-6.160	150	10727	154	11081	0
3	12	6	"fdhD"	"STM4038"	13230	40400	100	723	726	118	88	89	16	100	100	0	8379	8565	2022	73	75	19	100	100	0	0.076	0.075	0.075	0.076	1.125	0.073	0.973	80	384	8941	9130	-3.709	635	8306	638	8492	0
3	13	6	"rplQ"	"STM3414"	13400	40400	110	8465	8544	1587	90	92	17	100	100	0	915	942	184	72	74	18	100	100	0	9.935	9.717	9.866	9.738	1.183	9.983	0.950	80	439	9218	9324	3.312	8375	843	8454	870	0
3	14	6	"rpmD"	"STM3422"	13580	40400	110	4804	4686	1309	89	91	17	100	100	0	288	289	70	72	73	14	100	100	0	21.829	21.184	21.884	21.396	1.213	21.481	0.920	80	439	4931	4814	4.448	4715	216	4597	217	0
3	15	6	"rplX"	"STM3429"	13750	40400	100	6447	6529	1917	89	90	15	100	100	0	371	370	111	72	72	14	100	100	0	21.264	21.611	21.568	22.157	1.248	21.176	0.934	80	396	6657	6738	4.410	6358	299	6440	298	0
3	16	6	"rplP"	"STM3433"	13930	40400	100	9803	9283	1870	89	90	16	100	100	0	374	376	80	73	74	18	100	100	0	32.272	30.343	30.766	30.733	1.214	30.461	0.944	80	420	10015	9497	5.012	9714	301	9194	303	0
3	17	6	"rplB"	"STM3437"	14110	40400	110	19969	19529	4104	89	94	27	100	100	0	799	824	228	72	74	18	100	100	0	27.345	25.851	26.328	26.358	1.143	26.052	0.958	80	452	20607	20192	4.773	19880	727	19440	752	0
3	18	6	"yheN"	"STM3451"	14280	40400	110	921	923	141	87	90	26	100	100	0	3511	3537	598	72	72	14	100	100	0	0.243	0.241	0.241	0.241	1.132	0.236	0.956	80	425	4273	4301	-2.044	834	3439	836	3465	0
3	19	6	""	"STM4465"	14450	40400	100	200	205	57	85	86	14	98	97	0	6244	6429	2409	72	74	15	100	100	0	0.019	0.019	0.019	0.019	1.316	0.019	0.881	80	396	6287	6477	-5.746	115	6172	120	6357	0
3	20	6	"idnR"	"STM4481"	14630	40400	100	1350	1359	315	85	86	13	100	100	0	13709	13484	3413	72	74	15	100	100	0	0.093	0.095	0.095	0.095	1.106	0.094	0.977	80	396	14902	14686	-3.430	1265	13637	1274	13412	0
3	21	6	"yjiG"	"STM4513"	14800	40410	100	354	345	94	84	85	13	100	100	0	2955	3036	978	70	76	39	100	100	0	0.094	0.088	0.087	0.087	1.183	0.088	0.959	80	408	3155	3227	-3.418	270	2885	261	2966	0
3	22	6	"yjjI"	"STM4566"	14980	40400	100	278	284	70	82	83	14	100	100	0	2776	2902	989	69	74	38	100	100	0	0.072	0.071	0.071	0.071	1.233	0.069	0.924	80	408	2903	3035	-3.788	196	2707	202	2833	0
3	23	6	"sthA"	"STM4594"	15150	40400	100	618	630	146	84	84	14	100	100	0	9388	9419	2573	71	71	15	100	100	0	0.057	0.058	0.060	0.059	1.175	0.057	0.960	80	384	9851	9894	-4.125	534	9317	546	9348	0
3	24	6	""	"STM3736"	15320	40410	110	492	480	116	84	86	19	100	100	0	8119	7890	2279	70	72	16	100	100	0	0.051	0.051	0.050	0.050	1.180	0.048	0.949	80	497	8457	8216	-4.302	408	8049	396	7820	0
3	1	7	"dsdA"	"STM3802"	11320	40590	100	678	672	194	94	96	15	100	100	0	10031	9937	3106	72	73	14	100	100	0	0.059	0.059	0.059	0.058	1.232	0.058	0.957	80	436	10543	10443	-4.092	584	9959	578	9865	0
3	2	7	"ibpB"	"STM3808"	11490	40590	100	3133	3098	1214	92	94	15	100	100	0	911	905	267	71	73	16	100	100	0	3.620	3.604	3.720	3.482	1.254	3.842	0.941	80	404	3881	3840	1.856	3041	840	3006	834	0
3	3	7	"ccmE"	"STM2250"	11670	40580	100	213	227	65	93	94	16	100	100	0	2977	3232	1369	73	78	42	100	100	0	0.041	0.042	0.043	0.042	1.321	0.043	0.908	80	430	3024	3293	-4.597	120	2904	134	3159	0
3	4	7	"torA"	"STM3822"	11850	40570	110	594	630	194	93	94	15	100	100	0	11374	12677	5459	75	78	22	100	100	0	0.044	0.043	0.044	0.042	1.229	0.040	0.947	80	426	11800	13139	-4.495	501	11299	537	12602	0
3	5	7	"dgoA"	"STM3828"	12010	40570	100	1346	1396	422	93	94	14	100	100	0	24374	27124	12444	73	75	16	100	100	2	0.052	0.048	0.050	0.050	1.242	0.044	0.946	80	370	25554	28354	-4.278	1253	24301	1303	27051	0
3	6	7	""	"STM3832"	12180	40570	100	672	685	184	91	92	14	100	100	0	13324	13901	6126	72	73	14	100	100	0	0.044	0.043	0.044	0.044	1.166	0.039	0.933	80	396	13833	14423	-4.512	581	13252	594	13829	0
3	7	7	"rluA"	"STM0095"	12360	40570	110	1200	1317	530	92	93	16	100	100	0	2947	3315	1706	72	74	14	100	100	0	0.385	0.378	0.384	0.384	1.126	0.356	0.957	80	438	3983	4468	-1.376	1108	2875	1225	3243	0
3	8	7	"yabK"	"STM0107"	12530	40570	100	182	216	111	90	90	14	98	92	0	482	589	376	72	72	13	100	100	0	0.224	0.244	0.223	0.225	1.460	0.260	0.916	80	396	502	643	-2.156	92	410	126	517	0
3	9	7	"ftsL"	"STM0121"	12710	40570	100	2451	2361	662	89	89	14	100	100	0	2555	2549	1126	72	72	13	100	100	0	0.951	0.917	0.997	0.928	1.380	0.841	0.748	80	390	4845	4749	-0.072	2362	2483	2272	2477	0
3	10	7	"murG"	"STM0128"	12880	40570	100	528	634	462	88	89	14	100	100	0	3283	3804	2300	72	73	13	100	100	0	0.137	0.146	0.141	0.139	1.356	0.157	0.889	80	396	3651	4278	-2.867	440	3211	546	3732	0
3	11	7	"mutT"	"STM0137"	13060	40570	100	403	434	132	87	88	13	100	100	0	5379	5725	1795	72	73	13	100	100	0	0.060	0.061	0.061	0.061	1.189	0.061	0.954	80	396	5623	6000	-4.070	316	5307	347	5653	0
3	12	7	""	"STM0149"	13230	40570	100	239	265	111	90	91	14	100	100	0	5119	5837	3578	73	75	14	100	100	0	0.030	0.030	0.031	0.030	1.251	0.030	0.942	80	384	5195	5939	-5.082	149	5046	175	5764	0
3	13	7	""	"STM1548"	13400	40570	100	1816	1966	526	90	93	16	100	100	0	21575	23921	6785	73	76	17	100	100	0	0.080	0.079	0.078	0.079	1.104	0.078	0.968	80	396	23228	25724	-3.639	1726	21502	1876	23848	0
3	14	7	""	"STM1552"	13580	40570	110	852	897	377	88	90	15	100	100	0	11832	13326	6801	73	77	21	100	100	0	0.065	0.061	0.063	0.062	1.175	0.059	0.951	80	438	12523	14062	-3.944	764	11759	809	13253	0
3	15	7	""	"STM1557"	13750	40570	100	323	333	79	88	89	14	100	100	0	11447	11997	4594	73	75	19	100	100	0	0.021	0.021	0.021	0.021	1.215	0.019	0.921	80	408	11609	12169	-5.597	235	11374	245	11924	0
3	16	7	"rpsV"	"STM1565"	13930	40580	110	306	348	213	86	87	15	100	100	0	1504	1714	1131	73	75	20	100	100	0	0.154	0.160	0.156	0.155	1.241	0.166	0.942	80	466	1651	1903	-2.701	220	1431	262	1641	0
3	17	7	"fdnH"	"STM1569"	14110	40570	110	812	841	188	88	89	18	100	100	0	7678	8737	3735	73	75	22	100	100	0	0.095	0.087	0.093	0.090	1.229	0.079	0.912	80	439	8329	9417	-3.393	724	7605	753	8664	0
3	18	7	""	"STM1573"	14280	40570	110	1015	1004	304	85	86	13	100	100	0	4752	4743	1232	72	74	19	100	100	0	0.199	0.197	0.198	0.192	1.262	0.196	0.939	80	438	5610	5590	-2.331	930	4680	919	4671	0
3	19	7	"yciL"	"STM1719"	14450	40570	100	1801	1780	425	85	85	13	100	100	0	5657	5941	2002	75	76	14	100	100	0	0.307	0.289	0.304	0.293	1.265	0.271	0.906	80	396	7298	7561	-1.702	1716	5582	1695	5866	0
3	20	7	""	"STM1733"	14620	40570	110	478	491	160	85	87	14	100	100	0	3531	3636	1430	72	78	36	100	100	0	0.114	0.114	0.114	0.114	1.223	0.111	0.950	80	452	3852	3970	-3.138	393	3459	406	3564	0
3	21	7	""	"STM1741"	14810	40580	100	957	959	226	83	85	16	100	100	0	6883	7034	1893	70	77	41	100	100	0	0.128	0.126	0.125	0.126	1.149	0.123	0.967	80	406	7687	7840	-2.963	874	6813	876	6964	0
3	22	7	"purU"	"STM1756"	14980	40580	110	1159	1143	246	82	82	14	100	100	0	4509	4609	1277	70	71	14	100	100	0	0.243	0.234	0.235	0.236	1.190	0.223	0.947	80	426	5516	5600	-2.043	1077	4439	1061	4539	0
3	23	7	"ychN"	"STM1769"	15140	40570	100	461	468	106	83	83	13	100	100	0	2468	2467	621	70	70	13	100	100	0	0.158	0.161	0.159	0.160	1.162	0.158	0.952	80	383	2776	2782	-2.665	378	2398	385	2397	0
3	24	7	"pth"	"STM1783"	15320	40580	100	659	658	131	82	83	13	100	100	0	5471	5800	1582	71	72	15	100	100	0	0.107	0.101	0.103	0.101	1.182	0.097	0.941	80	440	5977	6305	-3.226	577	5400	576	5729	0
3	1	8	"yfbK"	"STM2315"	11320	40750	110	1123	1138	168	93	94	14	100	100	0	19451	20665	4792	74	76	18	100	100	0	0.053	0.051	0.052	0.051	1.106	0.049	0.970	80	468	20407	21636	-4.234	1030	19377	1045	20591	0
3	2	8	"nuoI"	"STM2321"	11490	40750	110	329	326	63	93	94	14	100	100	0	8510	9085	2511	74	76	18	100	100	0	0.028	0.026	0.026	0.026	1.257	0.025	0.914	80	411	8672	9244	-5.160	236	8436	233	9011	0
3	3	8	""	"STM2332"	11660	40750	100	1074	1111	226	94	94	15	100	100	0	10988	11749	3590	75	77	20	100	100	0	0.090	0.087	0.088	0.089	1.128	0.083	0.969	80	382	11893	12691	-3.477	980	10913	1017	11674	0
3	4	8	""	"STM2336"	11840	40740	110	1030	977	260	94	95	16	100	100	0	4066	3911	854	75	77	20	100	100	0	0.235	0.230	0.239	0.224	1.282	0.232	0.943	80	439	4927	4719	-2.092	936	3991	883	3836	0
3	5	8	""	"STM2342"	12010	40740	110	539	600	392	92	93	14	100	100	0	11744	13273	10167	72	74	15	100	100	1	0.038	0.038	0.039	0.038	1.175	0.038	0.980	80	424	12119	13709	-4.707	447	11672	508	13201	0
3	6	8	"yfcF"	"STM2348"	12180	40740	110	761	788	167	91	91	13	100	100	0	10488	10923	3553	72	75	16	100	100	0	0.064	0.064	0.063	0.066	1.245	0.062	0.922	80	438	11086	11548	-3.958	670	10416	697	10851	0
3	7	8	"sseB"	"STM2535"	12360	40740	100	2054	2144	471	91	92	14	100	100	0	7897	8331	2042	72	75	16	100	100	0	0.251	0.249	0.251	0.250	1.094	0.245	0.981	80	408	9788	10312	-1.995	1963	7825	2053	8259	0
3	8	8	""	"STM2552"	12530	40740	110	882	875	168	89	90	13	100	100	0	12213	13616	6019	71	73	16	100	100	0	0.065	0.058	0.067	0.061	1.367	0.050	0.827	80	419	12935	14331	-3.937	793	12142	786	13545	0
3	9	8	"yfhA"	"STM2562"	12710	40750	120	657	694	292	88	89	14	99	99	0	3718	3978	2034	72	73	14	100	100	0	0.156	0.155	0.160	0.159	1.359	0.148	0.954	120	490	4215	4512	-2.680	569	3646	606	3906	0
3	10	8	"yfhB"	"STM2569"	12880	40740	110	656	743	459	90	90	14	100	100	0	5893	7318	5685	72	73	15	100	100	0	0.097	0.090	0.095	0.092	1.183	0.084	0.951	80	418	6387	7899	-3.362	566	5821	653	7246	0
3	11	8	""	"STM2586"	13050	40740	110	927	956	241	89	91	14	100	100	0	13319	13982	3300	73	75	16	100	100	0	0.063	0.062	0.062	0.062	1.123	0.062	0.968	80	440	14084	14776	-3.982	838	13246	867	13909	0
3	12	8	""	"STM2592"	13230	40740	110	559	601	180	91	91	13	100	100	0	9790	11590	6890	73	75	16	100	100	0	0.048	0.044	0.047	0.046	1.174	0.038	0.920	80	452	10185	12027	-4.376	468	9717	510	11517	0
3	13	8	"yhbO"	"STM3269"	13410	40740	110	776	799	199	90	92	14	100	100	0	5583	5770	1558	72	74	17	100	100	0	0.124	0.124	0.126	0.124	1.119	0.122	0.971	80	453	6197	6407	-3.006	686	5511	709	5698	0
3	14	8	"yhbW"	"STM3276"	13580	40740	100	773	782	218	89	90	14	100	100	0	8079	8863	3619	73	74	17	100	100	0	0.085	0.079	0.080	0.080	1.167	0.074	0.957	80	396	8690	9483	-3.549	684	8006	693	8790	0
3	15	8	"nlpI"	"STM3281"	13750	40750	110	7264	7531	2066	89	90	14	100	100	0	5342	5992	2396	73	74	14	100	100	0	1.362	1.257	1.348	1.307	1.337	1.226	0.909	80	454	12444	13361	0.445	7175	5269	7442	5919	0
3	16	8	""	"STM3291"	13930	40750	100	3635	3745	1163	88	89	15	100	100	0	17460	18045	5957	73	74	16	100	100	0	0.204	0.203	0.205	0.205	1.090	0.200	0.983	80	396	20934	21629	-2.293	3547	17387	3657	17972	0
3	17	8	"yhbE"	"STM3302"	14100	40740	110	4222	4410	1261	87	88	15	100	100	0	2138	2481	1083	74	75	20	100	100	0	2.003	1.796	1.959	1.857	1.211	1.769	0.927	80	441	6199	6730	1.002	4135	2064	4323	2407	0
3	18	8	"nlp"	"STM3306"	14280	40750	100	458	460	68	86	86	13	100	100	0	3485	3564	539	72	72	13	100	100	0	0.109	0.107	0.106	0.106	1.151	0.104	0.951	80	380	3785	3866	-3.198	372	3413	374	3492	0
3	19	8	""	"STM0716"	14440	40750	110	1688	1865	730	86	86	13	100	100	0	8324	9933	6081	74	77	27	100	100	0	0.194	0.180	0.190	0.188	1.173	0.158	0.940	80	438	9852	11638	-2.365	1602	8250	1779	9859	0
3	20	8	""	"STM0722"	14630	40740	110	297	311	91	85	86	13	100	100	0	16654	18903	6434	73	77	28	100	100	0	0.013	0.012	0.013	0.013	1.126	0.012	0.924	80	466	16793	19056	-6.289	212	16581	226	18830	0
3	21	8	""	"STM0731"	14800	40750	100	5217	5664	1563	84	87	23	100	100	0	7724	8296	2677	72	75	30	100	100	0	0.671	0.679	0.682	0.685	1.087	0.663	0.980	80	384	12785	13804	-0.576	5133	7652	5580	8224	0
3	22	8	"ybgE"	"STM0743"	14970	40750	100	476	508	206	85	88	23	100	100	0	3984	4528	2632	72	75	29	100	100	0	0.100	0.095	0.098	0.097	1.176	0.087	0.943	80	396	4303	4879	-3.323	391	3912	423	4456	0
3	23	8	"pal"	"STM0749"	15150	40740	110	4131	4356	1172	84	85	15	100	100	0	4193	4706	2003	71	72	14	100	100	0	0.982	0.922	1.009	0.952	1.178	0.879	0.944	80	440	8169	8907	-0.026	4047	4122	4272	4635	0
3	24	8	"ybgS"	"STM0759"	15320	40750	100	429	435	119	83	84	15	100	100	0	4564	4757	1570	71	72	14	100	100	0	0.077	0.075	0.075	0.074	1.226	0.073	0.943	80	428	4839	5038	-3.699	346	4493	352	4686	0
3	1	9	"mdfA"	"STM0866"	11320	40920	100	1463	1524	421	91	92	14	100	100	0	7063	7428	2293	72	74	16	100	100	0	0.196	0.195	0.195	0.196	1.150	0.190	0.962	80	440	8363	8789	-2.349	1372	6991	1433	7356	0
3	2	9	"ybjC"	"STM0873"	11500	40920	110	620	666	231	92	92	14	100	100	0	4407	4973	2756	73	74	17	100	100	0	0.122	0.117	0.123	0.120	1.188	0.106	0.931	80	440	4862	5474	-3.037	528	4334	574	4900	0
3	3	9	"ybjO"	"STM0881"	11660	40910	100	1471	1629	460	95	95	17	100	100	0	14582	16119	6309	75	80	58	100	100	0	0.095	0.096	0.099	0.098	1.187	0.089	0.942	80	381	15883	17578	-3.398	1376	14507	1534	16044	0
3	4	9	"artI"	"STM0890"	11840	40910	110	1732	1714	391	93	95	17	100	100	0	10433	10834	2957	75	81	61	100	100	0	0.158	0.151	0.155	0.151	1.198	0.147	0.949	80	438	11997	12380	-2.660	1639	10358	1621	10759	0
3	5	9	""	"STM0895"	12010	40910	110	103	104	15	91	92	14	45	13	0	5170	5372	1555	72	79	76	100	100	0	0.002	0.002	0.012	0.012	1.000	0.002	0.113	80	438	5110	5313	-8.731	12	5098	13	5300	0
3	6	9	""	"STM0900"	12180	40910	100	115	119	21	91	91	14	76	43	0	27125	27596	6343	73	75	20	100	100	0	0.001	0.001	0.000	0.000	1.000	0.001	0.373	80	408	27076	27551	Error	24	27052	28	27523	0
3	7	9	""	"STM1034"	12360	40920	100	192	268	221	91	92	14	96	93	0	3526	6271	8197	72	74	15	100	100	0	0.029	0.029	0.029	0.029	1.462	0.026	0.908	80	408	3555	6376	-5.096	101	3454	177	6199	0
3	8	9	""	"STM1038"	12530	40910	100	270	278	59	89	90	14	100	100	0	7902	8677	3228	72	73	15	100	100	0	0.023	0.022	0.022	0.022	1.251	0.020	0.917	80	408	8011	8794	-5.435	181	7830	189	8605	0
3	9	9	"aceA"	"STM4184"	12710	40920	100	318	349	119	88	89	14	97	97	0	5324	5784	2330	71	73	14	100	100	0	0.044	0.046	0.045	0.045	1.339	0.045	0.936	80	388	5483	5974	-4.513	230	5253	261	5713	0
3	10	9	""	"STM4195"	12880	40910	90	185	202	63	88	90	23	100	100	0	1314	1503	722	71	73	15	100	100	0	0.078	0.080	0.077	0.078	1.315	0.073	0.860	52	348	1340	1546	-3.680	97	1243	114	1432	0
3	11	9	""	"STM4199"	13060	40910	100	487	488	100	88	89	14	100	100	0	12420	12891	2897	72	74	16	100	100	0	0.032	0.031	0.031	0.031	1.181	0.031	0.959	80	406	12747	13219	-4.952	399	12348	400	12819	0
3	12	9	""	"STM4203"	13230	40910	100	193	196	31	88	90	14	100	100	0	3170	3222	666	71	72	16	100	100	0	0.034	0.034	0.035	0.034	1.265	0.033	0.845	80	408	3204	3259	-4.883	105	3099	108	3151	0
3	13	9	"pduA"	"STM2038"	13410	40920	100	153	154	27	88	90	14	97	96	0	3993	3955	1010	70	72	15	100	100	0	0.017	0.017	0.018	0.017	1.312	0.016	0.750	80	408	3988	3951	-5.915	65	3923	66	3885	0
3	14	9	"pduS"	"STM2053"	13580	40920	100	175	179	34	87	88	14	100	97	0	2723	2804	865	71	72	13	100	100	0	0.033	0.034	0.034	0.033	1.412	0.033	0.830	80	408	2740	2825	-4.913	88	2652	92	2733	0
3	15	9	"stfC"	"STM0196"	13760	40920	100	293	299	63	87	87	13	100	100	0	3846	3953	1117	71	72	14	100	100	0	0.055	0.055	0.058	0.054	1.308	0.052	0.898	80	408	3981	4094	-4.196	206	3775	212	3882	0
3	16	9	"eutS"	"STM2470"	13940	40920	100	148	152	36	87	88	13	96	95	0	3370	3330	920	71	72	14	100	100	0	0.018	0.020	0.020	0.020	1.350	0.020	0.736	80	396	3360	3324	-5.757	61	3299	65	3259	0
3	17	9	"pagK"	"STM1867"	14110	40910	110	424	499	652	86	87	14	100	100	0	2748	2812	923	70	71	13	100	100	0	0.126	0.151	0.125	0.127	1.421	0.181	0.354	80	440	3016	3155	-2.986	338	2678	413	2742	0
3	18	9	"pefI"	"PSLT013"	14280	40910	110	1058	1064	248	87	87	14	100	100	0	3262	3476	1336	72	75	20	100	100	0	0.304	0.287	0.308	0.295	1.239	0.266	0.919	80	438	4161	4381	-1.716	971	3190	977	3404	0
3	19	9	"traM"	"PSLT073"	14460	40910	110	442	449	118	85	86	14	100	100	0	8355	8617	2891	74	75	20	100	100	0	0.043	0.043	0.044	0.042	1.187	0.042	0.949	80	422	8638	8907	-4.536	357	8281	364	8543	0
3	20	9	"traC"	"PSLT088"	14630	40920	100	155	175	85	84	84	14	98	96	0	1378	1808	1505	72	75	27	100	100	0	0.054	0.052	0.050	0.050	1.456	0.052	0.886	80	396	1377	1827	-4.201	71	1306	91	1736	0
3	21	9	""	"STM1623"	14800	40920	100	97	99	20	83	85	14	48	26	0	262	290	133	71	71	13	100	100	0	0.073	0.073	0.113	0.083	2.365	0.062	0.194	80	384	205	235	-3.770	14	191	16	219	0
3	22	9	"fumB"	"STM4300"	14970	40920	100	265	267	52	83	84	13	100	100	0	2790	2973	896	69	70	13	100	100	0	0.067	0.063	0.061	0.065	1.332	0.059	0.912	80	408	2903	3088	-3.902	182	2721	184	2904	0
3	23	9	"phnB"	"STM4288"	15150	40910	110	562	547	105	84	85	16	100	100	0	7038	7372	1894	72	73	14	100	100	0	0.069	0.063	0.064	0.063	1.175	0.062	0.951	80	453	7444	7763	-3.865	478	6966	463	7300	0
3	24	9	"nrfD"	"STM4280"	15320	40920	100	177	204	104	84	85	14	97	95	0	3212	3900	2764	71	72	13	100	100	0	0.030	0.031	0.030	0.030	1.355	0.032	0.896	80	428	3234	3949	-5.078	93	3141	120	3829	0
3	1	10	"mog"	"STM0008"	11320	41090	100	513	533	132	91	92	15	100	100	0	2737	2818	823	71	72	13	100	100	0	0.158	0.161	0.161	0.161	1.212	0.156	0.933	80	428	3088	3189	-2.659	422	2666	442	2747	0
3	2	10	""	"STM0273"	11490	41100	100	184	187	34	93	93	14	100	97	0	2986	3071	984	72	73	17	100	100	0	0.031	0.031	0.031	0.031	1.353	0.031	0.851	80	382	3005	3093	-5.001	91	2914	94	2999	0
3	3	10	""	"STM0278"	11660	41090	110	504	511	114	91	93	17	100	100	0	6927	6904	2158	72	76	53	100	100	0	0.060	0.061	0.061	0.062	1.201	0.058	0.928	80	453	7268	7252	-4.053	413	6855	420	6832	0
3	4	10	""	"STM0287"	11840	41080	110	297	308	87	92	93	16	100	100	0	5506	5757	2021	72	79	75	100	100	0	0.038	0.038	0.039	0.037	1.265	0.037	0.918	80	452	5639	5901	-4.728	205	5434	216	5685	0
3	5	10	""	"STM0296"	12020	41090	110	255	257	72	90	92	15	100	98	0	3869	3642	1001	72	79	76	100	100	0	0.043	0.047	0.046	0.046	1.407	0.046	0.840	80	439	3962	3737	-4.524	165	3797	167	3570	0
3	6	10	"ghmA"	"STM0310"	12180	41090	100	347	360	109	90	92	14	100	100	0	2039	2202	832	70	71	14	100	100	0	0.131	0.127	0.127	0.126	1.323	0.121	0.903	80	381	2226	2402	-2.938	257	1969	270	2132	0
3	7	10	"ndh"	"STM1211"	12360	41090	100	431	444	136	89	91	14	100	100	0	390	423	160	70	71	14	100	100	0	1.069	1.006	1.039	1.019	1.339	0.969	0.898	80	382	662	708	0.096	342	320	355	353	0
3	8	10	"ycfV"	"STM1218"	12530	41090	100	451	451	93	88	90	15	100	100	0	2942	2992	889	70	71	14	100	100	0	0.126	0.124	0.122	0.126	1.254	0.116	0.929	80	408	3235	3285	-2.984	363	2872	363	2922	0
3	9	10	"ymfB"	"STM1235"	12700	41080	90	199	198	46	88	90	14	100	98	0	1199	1317	518	72	77	35	100	100	0	0.098	0.088	0.094	0.086	1.389	0.082	0.837	52	340	1238	1355	-3.344	111	1127	110	1245	0
3	10	10	""	"STM1252"	12880	41090	100	1005	997	202	89	90	21	100	100	0	5553	5610	1471	71	75	32	100	100	0	0.167	0.164	0.166	0.166	1.182	0.156	0.941	80	440	6398	6447	-2.581	916	5482	908	5539	0
3	11	10	""	"STM1265"	13060	41080	110	379	396	111	86	88	20	100	100	0	9891	10804	4173	71	71	13	100	100	0	0.030	0.029	0.029	0.029	1.213	0.028	0.932	80	453	10113	11043	-5.067	293	9820	310	10733	0
3	12	10	"yaoF"	"STM1275"	13230	41090	100	474	503	182	86	88	13	100	100	0	1999	2105	618	70	71	14	100	100	0	0.201	0.205	0.197	0.200	1.306	0.194	0.813	80	408	2317	2452	-2.314	388	1929	417	2035	0
3	13	10	"fumC"	"STM1469"	13410	41090	100	669	737	241	86	87	14	100	100	0	5545	6433	2365	69	71	14	100	100	0	0.106	0.102	0.103	0.102	1.164	0.100	0.954	80	396	6059	7015	-3.232	583	5476	651	6364	0
3	14	10	"ydgI"	"STM1477"	13580	41090	100	580	708	301	85	87	15	100	100	0	2288	2820	1280	69	70	13	100	100	0	0.223	0.226	0.227	0.226	1.287	0.221	0.945	80	384	2714	3374	-2.164	495	2219	623	2751	0
3	15	10	""	"STM1485"	13750	41090	100	1836	1870	532	85	86	14	100	100	0	1501	1516	505	71	71	13	100	100	0	1.224	1.235	1.257	1.246	1.205	1.196	0.936	80	396	3181	3230	0.292	1751	1430	1785	1445	0
3	16	10	""	"STM1490"	13930	41090	100	502	580	256	86	87	15	100	100	0	2700	3267	1735	70	71	12	100	100	0	0.158	0.155	0.155	0.156	1.240	0.144	0.932	80	408	3046	3691	-2.660	416	2630	494	3197	0
3	17	10	""	"STM1499"	14110	41090	100	253	253	43	86	87	14	100	100	0	1988	2182	531	69	71	13	100	100	0	0.087	0.079	0.078	0.079	1.256	0.075	0.885	80	408	2086	2280	-3.522	167	1919	167	2113	0
3	18	10	"wzzB"	"STM2079"	14280	41090	110	3086	3083	1099	85	87	14	100	100	0	5628	5758	1987	71	73	18	100	100	0	0.540	0.527	0.517	0.520	1.218	0.525	0.960	80	432	8558	8685	-0.889	3001	5557	2998	5687	0
3	19	10	"nxiA"	"STM2783"	14450	41090	120	1734	1757	834	84	85	14	100	98	0	10947	11264	5706	73	76	19	100	100	0	0.152	0.149	0.152	0.145	1.499	0.146	0.961	120	511	12524	12864	-2.720	1650	10874	1673	11191	0
3	20	10	"ygaF"	"STM2790"	14630	41090	110	252	247	52	84	85	14	100	100	0	2875	2935	718	70	71	14	100	100	0	0.060	0.057	0.057	0.055	1.319	0.058	0.880	80	432	2973	3028	-4.061	168	2805	163	2865	0
3	21	10	"ygaP"	"STM2798"	14800	41090	100	1055	1137	402	81	83	13	100	100	0	2561	2691	991	70	72	14	100	100	0	0.391	0.403	0.396	0.403	1.197	0.398	0.952	80	396	3465	3677	-1.355	974	2491	1056	2621	0
3	22	10	""	"STM4012"	14980	41100	100	277	282	56	83	84	13	100	100	0	4904	4984	1228	68	70	13	100	100	0	0.040	0.040	0.040	0.040	1.277	0.039	0.906	80	395	5030	5115	-4.640	194	4836	199	4916	0
3	23	10	""	"STM4031"	15140	41090	100	2488	2614	690	82	84	14	100	100	0	716	744	212	69	71	13	100	100	0	3.719	3.751	3.740	3.810	1.214	3.760	0.936	80	407	3053	3207	1.895	2406	647	2532	675	0
3	24	10	"rhaD"	"STM4045"	15320	41090	100	175	182	51	83	84	14	97	97	0	2242	2300	899	69	71	15	100	100	0	0.042	0.044	0.043	0.042	1.419	0.043	0.812	80	452	2265	2330	-4.562	92	2173	99	2231	0
3	1	11	""	"STM2942"	11320	41260	100	146	148	27	92	93	14	96	86	0	2871	3249	1459	73	73	13	100	100	0	0.019	0.018	0.019	0.019	1.419	0.016	0.709	80	429	2852	3232	-5.695	54	2798	56	3176	0
3	2	11	"pyrG"	"STM2953"	11490	41260	110	5205	6108	2637	93	94	14	100	100	0	3801	4644	1992	73	74	14	100	100	0	1.371	1.316	1.333	1.305	1.162	1.318	0.983	80	411	8840	10586	0.455	5112	3728	6015	4571	0
3	3	11	"ygcY"	"STM2961"	11660	41260	100	285	290	57	91	92	15	100	100	0	5669	5612	1613	73	74	13	100	100	0	0.035	0.036	0.034	0.036	1.240	0.034	0.914	80	429	5790	5738	-4.850	194	5596	199	5539	0
3	4	11	"exo"	"STM2972"	11840	41250	110	650	672	135	91	93	17	100	100	0	6227	6370	1437	72	74	14	100	100	0	0.091	0.092	0.092	0.092	1.117	0.091	0.974	80	465	6714	6879	-3.461	559	6155	581	6298	0
3	5	11	"fucI"	"STM2976"	12010	41260	110	436	469	141	90	92	15	100	100	0	5665	6477	2431	71	76	23	100	100	0	0.062	0.059	0.060	0.059	1.177	0.057	0.949	80	441	5940	6785	-4.015	346	5594	379	6406	0
3	6	11	"ygdI"	"STM2983"	12190	41250	110	659	653	144	89	91	15	100	100	0	4462	4582	996	73	76	23	100	100	0	0.130	0.125	0.125	0.124	1.120	0.125	0.978	80	439	4959	5073	-2.945	570	4389	564	4509	0
3	7	11	"metC"	"STM3161"	12360	41250	110	1257	1234	428	88	90	15	100	100	0	13896	13425	4858	73	74	14	100	100	0	0.085	0.086	0.087	0.084	1.234	0.085	0.978	80	438	14992	14498	-3.564	1169	13823	1146	13352	0
3	8	11	""	"STM3170"	12540	41260	100	404	418	90	89	91	15	100	100	0	3982	3903	1060	71	72	14	100	100	0	0.081	0.086	0.086	0.086	1.167	0.082	0.944	80	397	4226	4161	-3.634	315	3911	329	3832	0
3	9	11	"STMF1.3"	"Not LT2a90"	12710	41260	100	2070	2107	568	89	90	15	100	100	0	276	273	56	71	72	15	100	100	0	9.663	9.990	9.840	10.026	1.285	10.356	0.921	80	438	2186	2220	3.273	1981	205	2018	202	0
3	10	11	"yfiO"	"STM2663"	12880	41260	110	2169	2220	459	89	91	19	100	100	0	3387	3518	1001	71	72	14	100	100	0	0.627	0.618	0.641	0.627	1.152	0.602	0.959	80	476	5396	5578	-0.673	2080	3316	2131	3447	0
3	11	11	"ffh"	"STM2677"	13070	41260	100	839	842	224	89	91	15	100	100	0	8622	8960	2368	72	73	16	100	100	0	0.088	0.085	0.083	0.084	1.246	0.083	0.930	80	419	9300	9641	-3.511	750	8550	753	8888	0
3	12	11	"yfjG"	"STM2687"	13240	41260	110	1534	1424	342	88	89	14	100	100	0	3936	3881	906	72	74	16	100	100	0	0.374	0.351	0.363	0.348	1.239	0.350	0.950	80	427	5310	5145	-1.418	1446	3864	1336	3809	0
3	13	11	"ybbK"	"STM0501"	13410	41260	110	789	793	191	87	88	14	100	100	0	2800	2940	745	72	74	14	100	100	0	0.257	0.246	0.252	0.244	1.237	0.243	0.937	80	425	3430	3574	-1.958	702	2728	706	2868	0
3	14	11	"sfbB"	"STM0511"	13580	41260	110	192	199	41	87	87	15	100	100	0	2474	2566	785	71	74	15	100	100	0	0.044	0.045	0.045	0.044	1.393	0.044	0.863	80	439	2508	2607	-4.516	105	2403	112	2495	0
3	15	11	"gip"	"STM0518"	13760	41260	110	1040	1049	235	85	86	15	100	100	0	10595	10778	2345	72	79	105	100	100	0	0.091	0.090	0.090	0.090	1.141	0.089	0.966	80	478	11478	11670	-3.462	955	10523	964	10706	0
3	16	11	"allB"	"STM0523"	13930	41260	110	325	362	177	85	86	13	100	100	0	1756	2008	1038	72	73	14	100	100	0	0.143	0.143	0.135	0.136	1.251	0.148	0.955	80	438	1924	2213	-2.811	240	1684	277	1936	0
3	17	11	"allC"	"STM0527"	14110	41260	110	232	233	48	86	88	13	100	100	0	4891	4871	1478	72	73	14	100	100	0	0.030	0.031	0.031	0.030	1.292	0.030	0.889	80	441	4965	4946	-5.045	146	4819	147	4799	0
3	18	11	"ppiB"	"STM0536"	14280	41270	100	1326	1208	361	86	87	13	100	100	0	5983	5402	1407	72	74	14	100	100	0	0.210	0.211	0.218	0.204	1.204	0.210	0.964	80	383	7151	6452	-2.253	1240	5911	1122	5330	0
3	19	11	"slyX"	"STM3454"	14450	41270	110	723	721	158	83	85	14	100	100	0	2338	2375	565	74	76	19	100	100	0	0.283	0.277	0.278	0.277	1.150	0.270	0.963	80	405	2904	2939	-1.823	640	2264	638	2301	0
3	20	11	"mglB"	"STM2190"	14620	41270	110	744	727	133	84	85	14	100	100	0	5650	5617	1298	72	75	20	100	100	0	0.118	0.116	0.117	0.116	1.132	0.108	0.940	80	438	6238	6188	-3.079	660	5578	643	5545	0
3	21	11	""	"STM2198"	14800	41260	110	1644	1686	487	83	84	13	100	100	0	10770	11207	3195	71	73	16	100	100	0	0.146	0.144	0.147	0.141	1.313	0.142	0.967	80	453	12260	12739	-2.777	1561	10699	1603	11136	0
3	22	11	"rsuA"	"STM2222"	14970	41270	110	528	559	150	86	86	14	100	100	0	6469	6839	2905	71	72	14	100	100	0	0.069	0.070	0.073	0.072	1.186	0.065	0.950	80	441	6840	7241	-3.856	442	6398	473	6768	0
3	23	11	"yejM"	"STM2228"	15150	41270	100	557	599	162	84	85	14	100	100	0	4328	4456	1471	69	71	14	100	100	0	0.111	0.117	0.118	0.118	1.171	0.113	0.946	80	395	4732	4902	-3.171	473	4259	515	4387	0
3	24	11	""	"STM2237"	15320	41270	110	139	140	24	82	83	14	97	93	0	3813	3577	1050	71	74	33	100	100	0	0.015	0.017	0.017	0.019	1.561	0.015	0.628	80	483	3799	3564	-6.037	57	3742	58	3506	0
3	1	12	"Ctrl-10810ng/ul"	"Ctrl-10810ng/ul"	11300	41430	100	92	95	16	91	93	14	25	8	0	83	87	24	72	72	13	45	25	0	0.091	0.267	0.567	0.620	3.722	0.393	0.045	80	455	12	19	-3.459	1	11	4	15	-50
3	2	12	"Ctrl-Y310ng/ul"	"Ctrl-Y310ng/ul"	11480	41430	100	91	94	18	89	90	14	26	13	0	83	104	64	73	73	13	42	28	0	0.200	0.161	0.471	0.627	4.228	0.204	0.174	80	448	12	36	-2.322	2	10	5	31	-50
3	3	12	"Ctrl-PolA10ng/ul"	"Ctrl-PolA10ng/ul"	11670	41440	60	121	125	31	91	91	14	65	53	0	308	333	144	76	75	13	100	100	0	0.129	0.132	0.133	0.121	2.256	0.130	0.493	32	176	262	291	-2.951	30	232	34	257	0
3	4	12	"Ctrl-TufA10ng/ul"	"Ctrl-TufA10ng/ul"	11840	41430	90	1213	1543	1169	92	93	15	100	100	0	195	226	120	71	72	13	96	88	0	9.040	9.361	9.594	9.573	1.830	9.835	0.935	52	358	1245	1606	3.176	1121	124	1451	155	0
3	5	12	"ctrl-buffer"	"ctrl-buffer"	12000	41430	100	95	96	16	89	91	15	26	7	0	78	81	20	71	73	14	28	13	0	0.857	0.700	1.000	0.880	3.090	0.116	0.001	80	396	13	17	-0.222	6	7	7	10	-50
3	6	12	"Ctrl-rbc110ng/ul"	"Ctrl-rbc110ng/ul"	12180	41430	100	94	94	15	87	89	15	30	3	0	87	85	17	73	76	21	26	3	0	0.500	0.583	0.742	0.917	3.504	0.536	0.011	80	408	21	19	-1.000	7	14	7	12	-50
3	7	12	"Ctrl-10850ng/ul"	"Ctrl-10850ng/ul"	12350	41430	100	88	88	13	87	88	14	15	1	0	85	89	20	73	73	15	40	15	0	0.083	0.063	0.844	0.533	3.716	5.744	0.008	80	396	13	17	-3.585	1	12	1	16	-50
3	8	12	"Ctrl-Y350ng/ul"	"Ctrl-Y350ng/ul"	12520	41430	100	95	96	18	88	88	14	30	12	0	81	85	24	71	73	19	27	12	0	0.700	0.571	1.071	0.982	3.089	0.549	0.054	80	437	17	22	-0.515	7	10	8	14	-50
3	9	12	"Ctrl-PolA50ng/ul"	"Ctrl-PolA50ng/ul"	12710	41440	60	162	165	50	90	89	14	90	75	0	860	802	430	71	73	13	100	100	0	0.091	0.103	0.100	0.095	1.841	0.103	0.811	32	176	861	806	-3.454	72	789	75	731	0
3	10	12	"Ctrl-TufA50ng/ul"	"Ctrl-TufA50ng/ul"	12880	41440	90	2063	4049	3782	88	90	21	100	100	0	256	410	347	70	73	29	98	90	0	10.618	11.650	12.042	12.601	1.395	11.420	0.967	52	348	2161	4301	3.408	1975	186	3961	340	0
3	11	12	"ctrl-buffer"	"ctrl-buffer"	13050	41430	100	92	95	18	88	90	21	17	5	0	91	91	19	71	73	27	32	3	0	0.200	0.350	0.581	0.635	3.802	0.680	0.045	80	397	24	27	-2.322	4	20	7	20	-50
3	12	12	"Ctrl-rbc1100ng/ul"	"Ctrl-rbc1100ng/ul"	13220	41430	100	81	82	13	87	88	14	5	1	0	86	85	17	70	72	14	51	17	0	-0.375	-0.333	0.667	0.750	3.289	6.278	0.001	80	397	10	10	Error	-6	16	-5	15	-50
3	13	12	"Ctrl-108100ng/ul"	"Ctrl-108100ng/ul"	13400	41430	100	89	90	14	87	87	14	17	3	0	76	80	18	70	71	13	38	23	0	0.333	0.300	0.677	0.953	3.800	0.777	0.004	80	396	8	13	-1.585	2	6	3	10	-50
3	14	12	"Ctrl-Y3100ng/ul"	"Ctrl-Y3100ng/ul"	13570	41430	100	90	94	19	86	87	15	30	12	0	82	85	20	71	74	16	38	12	0	0.364	0.571	1.194	1.023	4.192	1.054	0.040	80	417	15	22	-1.459	4	11	8	14	-50
3	15	12	"Ctrl-PolA100ng/ul"	"Ctrl-PolA100ng/ul"	13750	41440	70	235	248	80	87	88	15	100	100	0	1187	1444	865	73	87	151	100	100	0	0.133	0.117	0.124	0.125	1.295	0.105	0.918	32	230	1262	1532	-2.912	148	1114	161	1371	0
3	16	12	"Ctrl-TufA100ng/ul"	"Ctrl-TufA100ng/ul"	13930	41430	100	2697	7667	10178	86	87	14	100	100	0	321	789	1068	72	73	14	100	98	0	10.486	10.573	10.706	10.831	1.331	10.023	0.954	80	415	2860	8298	3.390	2611	249	7581	717	0
3	17	12	"ctrl-buffer"	"ctrl-buffer"	14090	41430	100	93	99	26	86	87	15	35	17	0	92	120	72	73	75	27	43	22	0	0.368	0.277	0.415	0.486	2.815	0.267	0.348	80	395	26	60	-1.441	7	19	13	47	-50
3	18	12	"Ctrl-rbc150ng/ul"	"Ctrl-rbc150ng/ul"	14270	41430	100	87	88	14	86	87	14	17	5	0	82	83	17	70	72	13	47	15	0	0.083	0.154	0.761	0.600	3.501	0.057	0.000	80	395	13	15	-3.585	1	12	2	13	-50
3	19	12	"Ctrl-108400ng/ul"	"Ctrl-108400ng/ul"	14440	41430	100	91	92	18	84	85	15	33	11	0	78	82	20	70	72	13	33	17	0	0.875	0.667	1.455	1.321	3.301	0.736	0.040	80	395	15	20	-0.193	7	8	8	12	-50
3	20	12	"Ctrl-Y3400ng/ul"	"Ctrl-Y3400ng/ul"	14620	41430	100	104	116	41	82	83	13	62	46	0	85	87	18	69	71	14	55	21	0	1.375	1.889	2.139	1.778	3.588	3.542	0.110	80	416	38	52	0.459	22	16	34	18	-50
3	21	12	"Ctrl-PolA400ng/ul"	"Ctrl-PolA400ng/ul"	14800	41430	90	332	386	178	84	86	20	98	96	0	2004	2506	1792	72	73	15	100	100	0	0.128	0.124	0.138	0.133	1.396	0.109	0.888	52	357	2180	2736	-2.962	248	1932	302	2434	0
3	22	12	"Ctrl-TufA400ng/ul"	"Ctrl-TufA400ng/ul"	14980	41440	110	11092	19520	17924	85	87	18	100	100	0	990	1718	1718	71	72	14	100	100	0	11.977	11.800	12.364	12.260	1.216	11.212	0.967	80	452	11926	21082	3.582	11007	919	19435	1647	0
3	23	12	"ctrl-buffer"	"ctrl-buffer"	15140	41430	100	98	105	30	84	84	14	48	30	0	85	90	27	69	70	13	51	33	0	0.875	1.000	1.069	1.018	2.758	1.237	0.300	80	370	30	42	-0.193	14	16	21	21	-50
3	24	12	"Ctrl-rbc1buffer"	"Ctrl-rbc1buffer"	15310	41430	100	82	85	15	83	83	14	18	2	0	86	88	21	70	71	13	52	25	0	-0.063	0.111	0.739	0.816	3.548	0.274	0.011	80	427	15	20	Error	-1	16	2	18	-50
3	1	13	"phoP"	"STM1231"	11310	41620	100	2391	2476	640	93	93	16	100	100	0	4322	4524	1272	71	72	13	100	100	0	0.541	0.535	0.546	0.537	1.146	0.527	0.965	80	422	6549	6836	-0.887	2298	4251	2383	4453	0
3	2	13	"phoP"	"STM1231"	11480	41610	100	2335	2544	1240	90	91	14	100	100	0	4961	5384	2394	71	72	13	100	100	0	0.459	0.462	0.473	0.457	1.199	0.462	0.928	80	394	7135	7767	-1.123	2245	4890	2454	5313	0
3	3	13	"phoQ"	"STM1230"	11660	41610	110	874	868	335	90	92	17	100	100	0	2182	2447	1090	72	76	35	100	100	0	0.372	0.328	0.325	0.331	1.174	0.316	0.966	80	441	2894	3153	-1.428	784	2110	778	2375	0
3	4	13	"phoQ"	"STM1230"	11820	41610	100	1956	2124	783	90	92	14	100	100	0	6484	7343	3221	72	75	20	100	100	0	0.291	0.280	0.281	0.288	1.254	0.267	0.971	80	391	8278	9305	-1.781	1866	6412	2034	7271	0
3	5	13	"phoQ"	"STM1230"	12000	41600	110	1567	1713	839	93	319	1697	37	3	0	7215	7671	4701	76	728	5378	71	6	0	0.206	0.213	0.215	0.219	1.139	0.269	0.863	80	418	8613	9215	-2.276	1474	7139	1620	7595	0
3	6	13	"hupA"	"STM4170"	12170	41600	110	1307	1400	427	88	97	129	100	100	0	1437	1551	565	74	82	126	100	100	0	0.894	0.888	0.898	0.905	1.187	0.858	0.949	80	425	2582	2789	-0.161	1219	1363	1312	1477	0
3	7	13	"sopB"	"STM1091"	12340	41600	110	576	618	185	88	91	15	100	100	0	11158	11766	4398	73	81	54	100	100	0	0.044	0.045	0.045	0.045	1.167	0.043	0.957	80	461	11573	12223	-4.506	488	11085	530	11693	0
3	8	13	"pipC"	"STM0375"	12540	41610	110	391	422	125	88	90	14	100	100	0	4433	4744	1617	72	79	54	100	100	0	0.069	0.071	0.071	0.071	1.190	0.070	0.942	80	450	4664	5006	-3.847	303	4361	334	4672	0
3	9	13	"pipC"	"STM0375"	12700	41600	110	502	520	128	90	91	19	100	100	0	5600	6046	2659	70	93	194	100	100	0	0.075	0.072	0.074	0.073	1.186	0.066	0.928	80	459	5942	6406	-3.747	412	5530	430	5976	0
3	10	13	"ssrB"	"STM1391"	12880	41600	110	945	986	505	89	91	20	100	100	0	7228	7653	4204	72	100	198	100	100	0	0.120	0.118	0.120	0.119	1.213	0.117	0.955	80	454	8012	8478	-3.063	856	7156	897	7581	0
3	11	13	"ssrB"	"STM1391"	13050	41600	100	866	951	315	87	89	15	100	100	0	7060	8034	4430	72	79	44	100	100	0	0.111	0.109	0.113	0.112	1.163	0.096	0.929	80	396	7767	8826	-3.165	779	6988	864	7962	0
3	12	13	"ssrB"	"STM1391"	13220	41600	110	1302	1335	303	86	88	16	100	100	0	9178	9911	3777	71	73	17	100	100	0	0.134	0.127	0.132	0.130	1.125	0.118	0.959	80	452	10323	11089	-2.905	1216	9107	1249	9840	0
3	13	13	"lrp"	"STM0959"	13400	41600	110	1972	2102	679	88	89	18	100	100	0	5384	5878	2153	70	72	19	100	100	0	0.355	0.347	0.343	0.347	1.139	0.336	0.969	80	426	7198	7822	-1.496	1884	5314	2014	5808	0
3	14	13	"lrp"	"STM0959"	13560	41600	100	2130	2440	1657	89	91	22	100	100	0	5961	6902	5043	71	75	32	100	100	0	0.347	0.344	0.351	0.350	1.223	0.333	0.963	80	392	7931	9182	-1.529	2041	5890	2351	6831	0
3	15	13	"gyrA"	"STM2272"	13750	41600	110	4573	4793	1388	89	91	20	100	100	0	3408	3800	1411	72	76	29	100	100	0	1.344	1.262	1.294	1.283	1.149	1.241	0.951	80	498	7820	8432	0.427	4484	3336	4704	3728	0
3	16	13	"gyrA"	"STM2272"	13930	41610	110	5096	5220	1358	86	87	13	100	100	0	5053	5342	1458	70	72	14	100	100	0	1.005	0.974	0.987	0.968	1.196	0.973	0.961	80	425	9993	10406	0.008	5010	4983	5134	5272	0
3	17	13	"csrA"	"STM2826"	14090	41610	100	1001	1086	427	86	88	15	100	100	0	2291	2453	1207	71	73	26	100	100	0	0.412	0.420	0.429	0.426	1.190	0.392	0.936	80	394	3135	3382	-1.279	915	2220	1000	2382	0
3	18	13	"csrA"	"STM2826"	14270	41610	100	1123	1194	547	86	87	14	100	100	0	2317	2593	1309	72	73	14	100	100	0	0.462	0.440	0.431	0.442	1.167	0.427	0.961	80	420	3282	3629	-1.114	1037	2245	1108	2521	0
3	19	13	"yhhP"	"STM3578"	14450	41610	100	780	763	161	84	84	14	100	100	0	2940	2918	627	70	71	14	100	100	0	0.243	0.238	0.242	0.237	1.184	0.235	0.954	80	394	3566	3527	-2.044	696	2870	679	2848	0
3	20	13	"yhhP"	"STM3578"	14610	41610	100	777	831	272	84	84	14	100	100	0	2940	3252	1420	68	70	15	100	100	0	0.241	0.235	0.231	0.239	1.179	0.222	0.962	80	404	3565	3931	-2.051	693	2872	747	3184	0
3	21	13	"yhhP"	"STM3578"	14800	41610	100	621	609	107	85	85	13	100	100	0	2535	2478	444	69	71	14	100	100	0	0.217	0.218	0.221	0.217	1.158	0.215	0.952	80	428	3002	2933	-2.202	536	2466	524	2409	0
3	22	13	"topA"	"STM1714"	14970	41620	110	2673	3036	1117	84	85	14	100	100	0	4027	4613	1706	70	71	13	100	100	0	0.654	0.650	0.645	0.654	1.186	0.641	0.965	80	413	6546	7495	-0.612	2589	3957	2952	4543	0
3	23	13	"topA"	"STM1714"	15130	41610	100	965	1107	389	82	84	15	100	100	0	2308	2562	949	70	72	15	100	100	0	0.395	0.411	0.407	0.412	1.212	0.400	0.954	80	405	3121	3517	-1.342	883	2238	1025	2492	0
3	24	13	"fur"	"STM0693"	15320	41610	100	2362	2576	1024	81	85	29	100	100	0	5273	6054	3117	70	71	16	100	100	0	0.438	0.417	0.429	0.427	1.170	0.388	0.956	80	462	7484	8479	-1.190	2281	5203	2495	5984	0
3	1	14	"ynfA"	"STM1504"	11310	41770	110	194	198	36	93	93	16	100	100	0	5678	5749	2197	71	74	26	100	100	0	0.018	0.018	0.019	0.019	1.302	0.017	0.833	80	512	5708	5783	-5.795	101	5607	105	5678	0
3	2	14	""	"STM3654"	11480	41770	110	334	334	49	92	92	14	100	100	0	5692	5797	998	70	75	43	100	100	0	0.043	0.042	0.042	0.042	1.151	0.041	0.946	80	468	5864	5969	-4.538	242	5622	242	5727	0
3	3	14	"yeiP"	"STM2211"	11650	41770	110	1745	1732	357	93	97	31	100	100	0	12983	13888	4539	71	138	576	100	100	0	0.128	0.119	0.122	0.121	1.197	0.113	0.953	80	469	14564	15456	-2.966	1652	12912	1639	13817	0
3	4	14	"yfaE"	"STM2279"	11820	41770	110	362	391	126	92	97	31	100	100	0	2978	3194	1159	73	141	589	100	100	0	0.093	0.096	0.095	0.095	1.173	0.093	0.941	80	448	3175	3420	-3.428	270	2905	299	3121	0
3	5	14	""	"STM4111"	11990	41770	130	184	2392	8962	92	244	1391	6	6	0	522	4792	15717	74	511	4408	7	6	5	0.205	0.487	0.203	0.206	1.864	0.486	0.879	120	625	540	7018	-2.284	92	448	2300	4718	0
3	6	14	""	"STM4140"	12170	41770	110	143	164	93	91	114	380	3	0	0	1268	1587	1641	73	113	697	85	28	0	0.044	0.048	0.046	0.044	1.592	0.051	0.870	80	476	1247	1587	-4.522	52	1195	73	1514	0
3	7	14	"ssaS"	"STM1420"	12340	41770	110	296	384	245	89	91	20	100	100	0	3815	6619	7858	72	78	46	100	100	0	0.055	0.045	0.053	0.052	1.286	0.035	0.910	80	496	3950	6842	-4.176	207	3743	295	6547	0
3	8	14	"nrdH"	"STM2805"	12520	41770	110	270	446	437	90	92	19	100	100	0	1548	4112	6184	70	75	27	100	100	0	0.122	0.088	0.111	0.108	1.364	0.073	0.939	80	498	1658	4398	-3.038	180	1478	356	4042	0
3	9	14	"fimI"	"STM0544"	12700	41780	100	216	289	241	90	90	13	100	100	0	1600	2637	3528	68	73	24	100	100	0	0.082	0.077	0.080	0.081	1.298	0.070	0.966	80	464	1658	2768	-3.604	126	1532	199	2569	0
3	10	14	"aroA"	"STM0978"	12880	41780	100	394	403	119	88	89	13	100	98	0	4266	4349	1565	69	71	18	100	100	0	0.073	0.074	0.073	0.074	1.217	0.071	0.916	80	464	4503	4595	-3.778	306	4197	315	4280	0
3	11	14	"dam"	"STM3484"	13050	41770	90	123	143	62	87	88	14	82	63	0	290	488	482	69	70	13	100	100	0	0.163	0.134	0.138	0.146	1.884	0.120	0.783	52	363	257	475	-2.618	36	221	56	419	0
3	12	14	"pduW"	"STM2057"	13230	41780	110	428	497	240	88	89	16	100	100	0	2714	3276	1684	70	71	13	100	100	0	0.129	0.128	0.125	0.125	1.179	0.130	0.971	80	495	2984	3615	-2.959	340	2644	409	3206	0
3	13	14	""	"STM2695"	13380	41770	110	742	770	222	89	91	18	100	100	0	12231	12705	4094	71	77	58	100	100	0	0.054	0.054	0.054	0.053	1.233	0.053	0.956	80	483	12813	13315	-4.219	653	12160	681	12634	0
3	14	14	"yajR"	"STM0436"	13570	41770	110	1396	1538	955	87	89	14	100	100	0	5169	5996	4829	72	80	59	100	100	0	0.257	0.245	0.257	0.250	1.220	0.220	0.960	80	510	6406	7375	-1.961	1309	5097	1451	5924	0
3	15	14	""	"STM0564"	13740	41780	110	1211	1257	392	87	87	13	100	100	0	4873	5100	1542	71	75	22	100	100	0	0.234	0.233	0.233	0.227	1.302	0.232	0.977	80	511	5926	6199	-2.095	1124	4802	1170	5029	0
3	16	14	""	"STM0351"	13920	41770	110	250	259	72	86	87	13	100	100	0	2657	2862	1011	69	70	17	100	100	0	0.063	0.062	0.061	0.061	1.230	0.060	0.905	80	484	2752	2966	-3.980	164	2588	173	2793	0
3	17	14	"dsrB"	"STM1983"	14090	41780	110	411	440	176	85	86	13	100	100	0	3036	3381	2159	69	70	16	100	100	0	0.110	0.107	0.108	0.109	1.161	0.096	0.945	80	497	3293	3667	-3.186	326	2967	355	3312	0
3	18	14	"yeiE"	"STM2201"	14270	41780	100	923	1032	334	84	86	18	100	100	0	4470	5066	1896	70	71	13	100	100	0	0.191	0.190	0.193	0.191	1.148	0.182	0.950	80	440	5239	5944	-2.391	839	4400	948	4996	0
3	19	14	"EMPTY"	"EMPTY"	14440	41780	100	87	89	15	86	87	19	12	1	0	86	84	18	68	69	14	52	26	0	0.056	0.188	0.694	0.759	2.903	1.317	0.039	80	428	19	19	-4.170	1	18	3	16	-75
3	20	14	"EMPTY"	"EMPTY"	14610	41780	100	88	87	11	84	85	15	8	1	0	76	77	15	68	68	13	32	10	0	0.500	0.333	0.677	0.665	3.168	0.969	0.003	80	440	12	12	-1.000	4	8	3	9	-75
3	21	14	"EMPTY"	"EMPTY"	14790	41780	100	87	86	12	85	85	14	13	0	0	80	83	14	69	70	12	46	16	0	0.182	0.071	0.667	0.634	2.665	0.206	0.001	80	440	13	15	-2.459	2	11	1	14	-75
3	22	14	"EMPTY"	"EMPTY"	14960	41780	100	88	89	18	84	84	13	25	7	0	83	85	19	69	69	13	52	23	0	0.286	0.313	0.743	0.738	2.840	0.590	0.033	80	415	18	21	-1.807	4	14	5	16	-75
3	23	14	"EMPTY"	"EMPTY"	15130	41780	100	85	86	13	80	82	16	17	1	0	78	79	18	69	70	16	35	7	0	0.556	0.600	0.813	0.755	3.534	1.674	0.155	80	440	14	16	-0.848	5	9	6	10	-75
3	24	14	"EMPTY"	"EMPTY"	15310	41780	100	83	85	13	81	84	29	2	0	0	78	80	19	70	70	17	28	12	0	0.250	0.400	0.561	0.636	3.885	0.744	0.126	80	484	10	14	-2.000	2	8	4	10	-75
4	1	1	"yjiX"	"STM4531"	15800	39550	120	516	509	125	81	82	14	100	100	0	2106	2033	597	71	72	14	100	100	0	0.214	0.218	0.219	0.222	1.275	0.211	0.955	120	595	2470	2390	-2.226	435	2035	428	1962	0
4	2	1	"yhjG"	"STM3610"	15980	39540	120	281	313	113	80	81	13	100	100	0	3048	3383	1425	71	72	14	100	100	0	0.068	0.070	0.068	0.069	1.383	0.068	0.860	120	465	3178	3545	-3.889	201	2977	233	3312	0
4	3	1	"mtlD"	"STM3686"	16150	39540	120	535	565	174	79	80	13	100	100	0	3164	3412	1232	70	72	14	100	100	0	0.147	0.145	0.148	0.146	1.182	0.142	0.967	120	443	3550	3828	-2.762	456	3094	486	3342	0
4	4	1	"ptsN"	"STM3322"	16320	39540	120	372	370	68	80	81	14	100	100	0	1644	1630	362	69	70	13	100	100	0	0.185	0.186	0.187	0.188	1.287	0.181	0.951	120	451	1867	1851	-2.431	292	1575	290	1561	0
4	5	1	"yqjK"	"STM3231"	16490	39530	120	523	533	145	80	81	13	100	99	0	3698	4181	2580	69	70	13	100	100	0	0.122	0.110	0.121	0.120	1.334	0.088	0.866	120	495	4072	4565	-3.034	443	3629	453	4112	0
4	6	1	"yggT"	"STM3101"	16670	39530	120	783	797	162	79	81	13	100	100	0	7931	8245	2578	71	72	13	100	100	0	0.090	0.088	0.091	0.089	1.189	0.083	0.953	120	492	8564	8892	-3.481	704	7860	718	8174	0
4	7	1	"hscC"	"STM0659"	16840	39530	120	165	167	32	79	81	13	98	97	0	1653	1715	473	70	73	26	100	100	0	0.054	0.053	0.052	0.051	1.403	0.052	0.838	120	477	1669	1733	-4.202	86	1583	88	1645	0
4	8	1	"ubiF"	"STM0671"	17020	39530	120	561	576	173	79	80	12	100	100	0	4801	5017	1968	70	78	113	100	100	0	0.102	0.100	0.102	0.101	1.257	0.096	0.943	120	513	5213	5444	-3.295	482	4731	497	4947	0
4	9	1	"nagA"	"STM0683"	17200	39530	120	508	511	102	78	79	13	100	100	0	2851	2872	698	69	72	38	100	100	0	0.155	0.154	0.157	0.157	1.287	0.150	0.953	120	501	3212	3236	-2.694	430	2782	433	2803	0
4	10	1	"ybfM"	"STM0687"	17370	39530	120	372	377	87	80	116	391	15	0	0	6399	6493	1882	69	101	344	99	99	0	0.046	0.046	0.047	0.047	1.281	0.045	0.947	120	480	6622	6721	-4.438	292	6330	297	6424	0
4	11	1	"apeE"	"STM0570"	17530	39520	110	129	128	21	79	81	15	98	77	0	654	696	165	70	75	37	100	100	0	0.086	0.078	0.080	0.073	1.560	0.077	0.660	80	420	634	675	-3.546	50	584	49	626	0
4	12	1	"ahpF"	"STM0609"	17710	39520	120	250	249	68	78	79	13	100	96	0	1063	1077	375	70	74	34	99	98	0	0.173	0.170	0.171	0.172	1.605	0.165	0.901	120	516	1165	1178	-2.529	172	993	171	1007	0
4	13	1	"dlhH"	"STM3967"	17890	39530	120	1778	1782	554	79	81	17	100	100	0	13203	14047	5083	69	72	22	100	100	0	0.129	0.122	0.120	0.127	1.303	0.118	0.975	120	497	14833	15681	-2.951	1699	13134	1703	13978	0
4	14	1	"yigM"	"STM3963"	18060	39520	110	2017	2009	262	82	89	74	100	100	0	11465	11815	1815	69	106	358	100	100	0	0.170	0.164	0.166	0.164	1.123	0.161	0.966	80	471	13331	13673	-2.558	1935	11396	1927	11746	0
4	15	1	"rhtC"	"STM3959"	18240	39530	120	1548	1766	828	79	84	42	100	100	0	8087	8041	1614	70	100	334	100	100	0	0.183	0.212	0.186	0.200	1.334	0.219	0.833	120	529	9486	9658	-2.448	1469	8017	1687	7971	0
4	16	1	"rarD"	"STM3955"	18420	39530	120	1666	1748	459	79	82	31	100	100	0	10884	11064	2403	72	80	98	100	100	0	0.147	0.152	0.148	0.151	1.210	0.151	0.955	120	489	12399	12661	-2.768	1587	10812	1669	10992	0
4	17	1	"uvrD"	"STM3951"	18590	39530	120	4424	4588	1224	79	83	32	100	100	0	12292	12463	3404	73	76	23	100	100	0	0.356	0.364	0.358	0.369	1.285	0.358	0.968	120	495	16564	16899	-1.492	4345	12219	4509	12390	0
4	18	1	"dapF"	"STM3947"	18760	39520	110	2180	2241	371	77	81	34	100	100	0	6248	6703	1757	72	81	119	100	100	0	0.341	0.326	0.334	0.332	1.133	0.314	0.969	80	476	8279	8795	-1.554	2103	6176	2164	6631	0
4	19	1	"fklB"	"STM4397"	18940	39530	110	253	264	84	77	80	32	100	96	0	1264	1378	602	69	78	117	100	100	0	0.147	0.143	0.145	0.140	1.311	0.133	0.877	80	497	1371	1496	-2.763	176	1195	187	1309	0
4	20	1	"ytfK"	"STM4406"	19110	39530	110	165	168	31	77	78	13	100	98	0	973	1054	346	68	69	13	100	100	0	0.097	0.092	0.093	0.091	1.304	0.087	0.850	80	488	993	1077	-3.362	88	905	91	986	0
4	21	1	""	"STM4417"	19300	39530	110	92	92	13	79	79	12	51	18	0	137	142	32	68	69	13	100	96	0	0.188	0.176	0.230	0.209	2.288	0.177	0.190	80	496	82	87	-2.408	13	69	13	74	0
4	22	1	""	"STM4421"	19460	39530	110	97	97	14	77	78	12	75	30	0	392	427	149	67	69	13	100	100	0	0.062	0.056	0.061	0.056	1.710	0.051	0.359	80	448	345	380	-4.022	20	325	20	360	0
4	23	1	""	"STM4425"	19630	39530	110	165	173	40	78	79	13	100	97	0	1853	1965	665	67	68	14	100	100	0	0.049	0.050	0.051	0.048	1.382	0.050	0.878	80	505	1873	1993	-4.360	87	1786	95	1898	0
4	24	1	""	"STM4430"	19820	39530	110	96	96	16	79	79	13	58	26	0	904	934	237	68	69	14	100	100	0	0.020	0.020	0.027	0.026	1.571	0.019	0.229	80	560	853	883	-5.620	17	836	17	866	0
4	1	2	"sopE2"	"STM1855"	15810	39700	110	274	284	58	82	83	14	100	100	0	3383	3543	905	69	70	14	100	100	0	0.058	0.058	0.057	0.058	1.159	0.058	0.948	80	429	3506	3676	-4.109	192	3314	202	3474	0
4	2	2	""	"STM1731"	15980	39690	110	503	508	151	80	82	13	100	100	0	2189	2155	730	70	72	13	100	100	0	0.200	0.205	0.204	0.206	1.184	0.205	0.956	80	332	2542	2513	-2.325	423	2119	428	2085	0
4	3	2	"otsB"	"STM1929"	16150	39700	120	365	357	90	80	81	13	98	97	0	7932	7494	2521	71	73	18	100	100	0	0.036	0.037	0.038	0.039	1.314	0.036	0.956	120	359	8146	7700	-4.786	285	7861	277	7423	0
4	4	2	""	"STM4161"	16330	39690	110	139	143	24	80	82	14	97	96	0	1864	1795	345	72	73	19	100	100	0	0.033	0.037	0.036	0.036	1.382	0.034	0.738	80	369	1851	1786	-4.925	59	1792	63	1723	0
4	5	2	"rsd"	"STM4165"	16500	39690	110	307	334	105	80	83	16	100	100	0	1957	2253	841	75	75	16	100	100	0	0.121	0.117	0.115	0.114	1.245	0.115	0.957	80	403	2109	2432	-3.052	227	1882	254	2178	0
4	6	2	"hupA"	"STM4170"	16690	39690	110	1511	1469	319	81	83	16	100	100	0	1162	1116	270	73	75	15	100	100	0	1.313	1.331	1.343	1.346	1.149	1.324	0.972	80	369	2519	2431	0.393	1430	1089	1388	1043	0
4	7	2	""	"STM3121"	16840	39690	110	300	328	93	80	82	16	100	100	0	3859	4469	1574	72	85	119	100	100	0	0.058	0.056	0.055	0.056	1.175	0.054	0.943	80	352	4007	4645	-4.105	220	3787	248	4397	0
4	8	2	"stfG"	"STM0200"	17010	39690	110	140	145	29	80	81	16	100	90	0	3224	3635	1248	74	112	270	100	100	0	0.019	0.018	0.018	0.018	1.338	0.018	0.806	80	394	3210	3626	-5.714	60	3150	65	3561	0
4	9	2	"eutT"	"STM2467"	17190	39690	110	163	166	21	80	82	18	100	98	0	2003	2104	521	72	111	259	100	100	0	0.043	0.042	0.043	0.042	1.290	0.038	0.806	80	407	2014	2118	-4.540	83	1931	86	2032	0
4	10	2	"lexA"	"STM4237"	17370	39690	110	1731	1848	575	82	182	604	98	91	0	1223	1304	439	72	156	495	98	72	0	1.433	1.433	1.449	1.443	1.182	1.341	0.931	80	393	2800	2998	0.519	1649	1151	1766	1232	0
4	11	2	"prpC"	"STM0369"	17540	39690	120	327	344	96	80	168	566	0	0	0	6660	7332	2303	73	140	456	100	99	0	0.037	0.036	0.035	0.036	1.278	0.041	0.059	120	450	6834	7523	-4.737	247	6587	264	7259	0
4	12	2	"ushB"	"STM4064"	17730	39690	120	1467	1480	327	79	81	16	100	100	0	8938	9090	2403	72	75	23	100	100	0	0.157	0.155	0.156	0.155	1.346	0.150	0.955	120	437	10254	10419	-2.675	1388	8866	1401	9018	0
4	13	2	"ptsJ"	"STM2436"	17900	39690	110	827	829	211	79	80	15	100	100	0	3891	3861	919	71	74	25	100	100	0	0.196	0.198	0.199	0.195	1.216	0.195	0.957	80	355	4568	4540	-2.352	748	3820	750	3790	0
4	14	2	"plsX"	"STM1192"	18050	39700	110	4186	4640	1344	80	131	327	100	100	0	2972	3157	960	72	127	385	100	100	0	1.416	1.478	1.450	1.493	1.189	1.463	0.966	80	417	7006	7645	0.502	4106	2900	4560	3085	0
4	15	2	"flgM"	"STM1172"	18240	39700	120	262	257	49	80	128	311	0	0	0	2848	2823	869	75	109	211	99	98	0	0.066	0.064	0.066	0.065	1.294	0.071	0.123	120	465	2955	2925	-3.929	182	2773	177	2748	0
4	16	2	"phsB"	"STM2064"	18410	39690	110	357	394	116	79	82	18	100	100	0	9563	11152	4374	76	105	229	100	100	0	0.029	0.028	0.029	0.029	1.232	0.027	0.918	80	374	9765	11391	-5.093	278	9487	315	11076	0
4	17	2	"tnpA_1"	"STM0946"	18590	39700	120	1995	1977	531	80	82	18	100	100	0	20329	22998	12901	74	100	209	100	100	6	0.095	0.083	0.094	0.088	1.379	0.066	0.839	120	439	22170	24821	-3.403	1915	20255	1897	22924	0
4	18	2	"orf6"	"PSLT014"	18760	39690	110	1714	1694	422	78	84	37	100	100	0	14502	14208	3436	74	92	138	100	100	0	0.113	0.114	0.114	0.112	1.241	0.113	0.962	80	411	16064	15750	-3.141	1636	14428	1616	14134	0
4	19	2	"mig-14"	"STM2782"	18930	39700	110	2697	2784	498	79	82	24	100	100	0	4679	5055	1162	70	76	43	100	100	0	0.568	0.543	0.555	0.547	1.103	0.526	0.976	80	415	7227	7690	-0.816	2618	4609	2705	4985	0
4	20	2	"thiD"	"STM2146"	19110	39700	120	641	680	209	79	81	21	100	99	0	1695	1850	722	69	72	19	100	100	0	0.346	0.337	0.336	0.350	1.351	0.317	0.927	120	435	2188	2382	-1.533	562	1626	601	1781	0
4	21	2	"rfaY"	"STM3716"	19280	39700	110	190	189	27	79	79	12	100	100	0	5032	5181	864	71	73	17	100	100	0	0.022	0.022	0.021	0.021	1.239	0.020	0.886	80	415	5072	5220	-5.482	111	4961	110	5110	0
4	22	2	"prgH"	"STM2874"	19470	39700	120	692	681	141	77	78	13	100	100	0	4416	4430	1156	69	70	15	100	100	0	0.141	0.139	0.138	0.140	1.283	0.135	0.967	120	475	4962	4965	-2.821	615	4347	604	4361	0
4	23	2	"orgA"	"STM2869"	19630	39700	110	253	267	78	77	87	96	93	40	0	651	701	239	67	70	18	100	100	0	0.301	0.300	0.298	0.295	1.228	0.314	0.494	80	402	760	824	-1.730	176	584	190	634	0
4	24	2	"livH"	"STM3563"	19800	39700	110	221	227	60	78	83	75	95	47	0	2519	2943	1088	69	69	13	100	100	0	0.058	0.052	0.051	0.051	1.250	0.049	0.920	80	479	2593	3023	-4.099	143	2450	149	2874	0
4	1	3	"hisJ"	"STM2354"	15800	39870	110	534	531	97	82	83	14	100	100	0	4338	4582	1298	68	71	30	100	100	0	0.106	0.099	0.104	0.100	1.169	0.095	0.949	80	471	4722	4963	-3.240	452	4270	449	4514	0
4	2	3	"hisI"	"STM2078"	15980	39870	120	1391	1486	455	81	82	14	100	100	0	4106	4482	1766	69	72	29	100	100	0	0.324	0.318	0.324	0.326	1.249	0.299	0.942	120	454	5347	5818	-1.624	1310	4037	1405	4413	0
4	3	3	"glyA"	"STM2555"	16160	39870	120	177	180	51	80	81	13	97	95	0	403	426	232	70	73	26	96	93	0	0.291	0.281	0.293	0.301	1.540	0.248	0.866	120	428	430	456	-1.779	97	333	100	356	0
4	4	3	"fliD"	"STM1960"	16320	39870	110	529	528	121	81	83	14	100	100	0	3401	3423	879	73	75	30	100	100	0	0.135	0.133	0.136	0.133	1.178	0.130	0.953	80	382	3776	3797	-2.893	448	3328	447	3350	0
4	5	3	"asrC"	"STM2550"	16490	39870	120	600	626	206	81	82	15	99	99	0	3243	3462	1470	75	76	27	100	100	0	0.164	0.161	0.163	0.166	1.385	0.151	0.924	120	453	3687	3932	-2.610	519	3168	545	3387	0
4	6	3	"moeA"	"STM0846"	16670	39870	120	337	345	107	80	82	16	97	96	0	2161	2283	907	73	75	15	100	100	0	0.123	0.120	0.125	0.120	1.346	0.115	0.923	120	431	2345	2475	-3.022	257	2088	265	2210	0
4	7	3	"cbiN"	"STM2022"	16850	39870	120	164	164	35	81	82	16	95	94	0	2951	2908	1016	71	81	106	99	99	0	0.029	0.029	0.029	0.029	1.324	0.029	0.844	120	422	2963	2920	-5.117	83	2880	83	2837	0
4	8	3	"cobU"	"STM2018"	17020	39870	120	205	208	51	79	81	19	99	97	0	2984	3139	1249	71	93	204	100	99	0	0.043	0.042	0.042	0.042	1.319	0.038	0.481	120	433	3039	3197	-4.531	126	2913	129	3068	0
4	9	3	"uhpA"	"STM3790"	17190	39870	120	624	623	159	80	82	16	98	98	0	4589	4719	1620	71	80	80	100	99	0	0.120	0.117	0.120	0.119	1.349	0.109	0.915	120	482	5062	5191	-3.054	544	4518	543	4648	0
4	10	3	"trpD"	"STM1724"	17370	39870	110	134	136	21	81	91	133	0	0	0	1116	1163	273	69	77	81	100	100	0	0.051	0.050	0.050	0.048	1.490	0.048	0.724	80	428	1100	1149	-4.304	53	1047	55	1094	0
4	11	3	"sulA"	"STM1071"	17550	39880	120	2444	2309	707	78	80	15	100	100	0	3411	3228	1095	74	76	19	100	100	0	0.709	0.707	0.721	0.744	1.491	0.696	0.957	120	460	5703	5385	-0.496	2366	3337	2231	3154	0
4	12	3	"rfaL"	"STM3713"	17710	39870	100	328	331	55	78	79	12	100	100	0	7447	7605	1521	74	76	18	100	100	0	0.034	0.034	0.035	0.033	1.194	0.032	0.934	80	370	7623	7784	-4.882	250	7373	253	7531	0
4	13	3	"bglX"	"STM2166"	17890	39870	110	338	344	100	78	79	14	100	100	0	5235	5326	1688	72	75	24	100	100	0	0.050	0.051	0.050	0.049	1.276	0.052	0.931	80	453	5423	5520	-4.312	260	5163	266	5254	0
4	14	3	""	"STM0347"	18060	39870	110	744	743	102	78	95	202	100	98	0	6189	6183	1005	73	83	106	100	100	0	0.109	0.109	0.111	0.109	1.143	0.108	0.959	80	453	6782	6775	-3.199	666	6116	665	6110	0
4	15	3	""	"STM1043"	18240	39870	110	442	505	384	77	90	81	98	98	0	8592	8590	2314	77	96	164	100	100	0	0.043	0.050	0.042	0.046	1.492	0.047	0.422	80	446	8880	8941	-4.544	365	8515	428	8513	0
4	16	3	""	"PSLT025"	18420	39870	110	574	578	109	76	81	25	100	100	0	3844	3751	778	75	104	240	100	100	0	0.132	0.137	0.135	0.137	1.161	0.136	0.951	80	437	4267	4178	-2.920	498	3769	502	3676	0
4	17	3	"orf319"	"STM1389"	18580	39870	110	1392	1400	302	77	79	16	100	100	0	4941	5089	980	70	73	24	100	100	0	0.270	0.264	0.270	0.260	1.202	0.261	0.958	80	379	6186	6342	-1.889	1315	4871	1323	5019	0
4	18	3	"yfeJ"	"STM2437"	18770	39880	120	729	738	226	79	81	18	100	99	0	6519	6642	2494	70	78	53	100	100	0	0.101	0.100	0.099	0.103	1.367	0.097	0.965	120	485	7099	7231	-3.311	650	6449	659	6572	0
4	19	3	""	"PSLT087"	18940	39880	120	274	277	56	78	80	21	99	98	0	9205	9883	4225	71	73	22	100	100	0	0.021	0.020	0.021	0.022	1.397	0.018	0.796	120	422	9330	10011	-5.542	196	9134	199	9812	0
4	20	3	"traU"	"PSLT092"	19110	39870	120	192	193	44	78	80	20	97	95	0	8847	8572	2719	71	73	22	100	100	0	0.013	0.014	0.014	0.014	1.351	0.013	0.894	120	415	8890	8616	-6.266	114	8776	115	8501	0
4	21	3	"trbE"	"PSLT096"	19270	39870	110	170	170	25	79	79	12	100	100	0	4059	4127	836	71	85	115	100	100	0	0.023	0.022	0.022	0.022	1.246	0.022	0.880	80	414	4079	4147	-5.454	91	3988	91	4056	0
4	22	3	"traH"	"PSLT100"	19450	39880	110	112	116	24	79	80	13	90	70	0	837	938	408	71	84	112	100	100	0	0.043	0.043	0.043	0.040	1.585	0.040	0.598	80	434	799	904	-4.537	33	766	37	867	0
4	23	3	"trbH"	"PSLT105"	19620	39880	110	12733	12800	2311	80	129	369	100	100	0	4041	4814	2365	70	84	102	100	100	0	3.186	2.681	3.213	2.860	1.353	2.732	0.797	80	445	16624	17464	1.672	12653	3971	12720	4744	0
4	24	3	"traX"	"PSLT110"	19810	39880	120	690	670	193	79	115	320	90	41	0	6322	6062	1894	70	76	58	100	100	0	0.098	0.099	0.101	0.098	1.432	0.093	0.368	120	595	6863	6583	-3.355	611	6252	591	5992	0
4	1	4	""	"STM2717"	15800	40050	120	92	94	19	82	84	14	41	13	0	511	690	467	70	74	32	100	98	0	0.023	0.019	0.036	0.040	2.574	0.015	0.111	120	534	451	632	-5.463	10	441	12	620	0
4	2	4	""	"STM2739"	15970	40050	120	460	430	147	81	83	15	99	96	0	17130	15746	7100	70	75	50	99	99	0	0.022	0.022	0.023	0.023	1.363	0.021	0.950	120	429	17439	16025	-5.492	379	17060	349	15676	0
4	3	4	""	"STM1616"	16140	40050	100	463	458	92	82	84	17	100	100	0	3352	3330	743	71	77	44	100	100	0	0.116	0.115	0.117	0.115	1.163	0.116	0.967	80	353	3662	3635	-3.106	381	3281	376	3259	0
4	4	4	"rimL"	"STM1611"	16320	40040	110	723	733	124	82	83	16	100	100	0	5788	6035	1460	72	79	45	100	100	0	0.112	0.109	0.109	0.110	1.122	0.106	0.966	80	444	6357	6614	-3.157	641	5716	651	5963	0
4	5	4	"osmB"	"STM1705"	16500	40040	110	494	482	94	80	81	13	100	100	0	1436	1429	325	74	74	15	100	100	0	0.304	0.297	0.299	0.296	1.173	0.293	0.958	80	376	1776	1757	-1.718	414	1362	402	1355	0
4	6	4	"mppA"	"STM1679"	16660	40040	120	2314	2074	815	79	80	12	99	99	0	16428	15130	6687	75	77	18	100	99	0	0.137	0.133	0.135	0.135	1.317	0.128	0.962	120	406	18588	17050	-2.871	2235	16353	1995	15055	0
4	7	4	"rnhB"	"STM0230"	16840	40050	120	614	593	122	80	81	14	100	99	0	5019	4918	1717	72	73	13	100	100	0	0.108	0.106	0.109	0.112	1.354	0.098	0.931	120	429	5481	5359	-3.212	534	4947	513	4846	0
4	8	4	"speE"	"STM0166"	17010	40040	110	1286	1438	536	80	86	50	100	100	0	3374	3711	1377	72	85	89	100	100	0	0.365	0.373	0.382	0.371	1.184	0.364	0.961	80	402	4508	4997	-1.453	1206	3302	1358	3639	0
4	9	4	"yaeB"	"STM0243"	17200	40050	110	413	419	62	79	86	49	100	100	0	3750	3896	868	71	83	88	100	100	0	0.091	0.089	0.091	0.089	1.156	0.087	0.949	80	415	4013	4165	-3.461	334	3679	340	3825	0
4	10	4	"cobS"	"STM2017"	17360	40040	110	299	302	47	79	80	13	100	100	0	4489	4667	1092	70	72	16	100	100	0	0.050	0.049	0.048	0.049	1.173	0.048	0.941	80	427	4639	4820	-4.328	220	4419	223	4597	0
4	11	4	"yeeI"	"STM2001"	17540	40040	110	469	490	123	77	78	12	100	100	0	2349	2417	582	73	75	19	100	100	0	0.172	0.176	0.176	0.174	1.161	0.178	0.955	80	430	2668	2757	-2.538	392	2276	413	2344	0
4	12	4	"fixX"	"STM0078"	17720	40050	110	111	113	18	77	78	13	87	70	0	1784	1756	377	73	75	18	100	100	0	0.020	0.021	0.023	0.023	1.446	0.021	0.579	80	440	1745	1719	-5.653	34	1711	36	1683	0
4	13	4	"ubiC"	"STM4233"	17880	40040	110	418	417	40	77	77	13	100	100	0	6256	6604	1049	70	74	29	100	100	0	0.055	0.052	0.054	0.052	1.205	0.051	0.941	80	440	6527	6874	-4.181	341	6186	340	6534	0
4	14	4	"yjbJ"	"STM4240"	18060	40050	100	1343	1339	189	73	74	13	100	100	0	2909	2901	377	70	75	36	100	100	0	0.447	0.447	0.451	0.446	1.104	0.442	0.976	80	406	4109	4097	-1.161	1270	2839	1266	2831	0
4	15	4	"yjcE"	"STM4269"	18240	40050	100	177	211	102	76	98	166	26	5	0	1596	1689	506	73	88	162	100	100	0	0.066	0.084	0.064	0.071	1.861	0.062	0.054	80	395	1624	1751	-3.914	101	1523	135	1616	0
4	16	4	"zur"	"STM4241"	18400	40040	110	2932	3069	891	76	88	83	100	100	0	5014	5198	1440	73	83	62	100	100	0	0.578	0.584	0.579	0.580	1.134	0.575	0.972	80	421	7797	8118	-0.791	2856	4941	2993	5125	0
4	17	4	"yfcZ"	"STM2390"	18580	40040	120	359	349	96	76	82	50	95	91	0	3174	3214	1157	70	78	58	99	99	0	0.091	0.087	0.089	0.086	1.335	0.083	0.857	120	466	3387	3417	-3.455	283	3104	273	3144	0
4	18	4	""	"STM2372"	18750	40050	110	623	649	142	77	77	13	100	100	0	1536	1609	332	69	70	13	100	100	0	0.372	0.371	0.369	0.369	1.154	0.366	0.963	80	398	2013	2112	-1.426	546	1467	572	1540	0
4	19	4	"ylaC"	"STM0471"	18940	40050	110	1222	1498	909	78	79	14	100	100	0	3483	4280	2430	70	73	22	100	100	0	0.335	0.337	0.335	0.331	1.152	0.343	0.969	80	430	4557	5630	-1.577	1144	3413	1420	4210	0
4	20	4	"ybaP"	"STM0496"	19110	40050	110	1025	1125	305	76	78	13	100	100	0	2717	2891	789	69	71	19	100	100	0	0.358	0.372	0.366	0.371	1.127	0.362	0.963	80	419	3597	3871	-1.480	949	2648	1049	2822	0
4	21	4	"ybbS"	"STM0514"	19280	40050	110	361	365	74	77	78	13	100	100	0	4088	4306	1212	70	77	87	100	100	0	0.071	0.068	0.069	0.068	1.176	0.066	0.957	80	418	4302	4524	-3.823	284	4018	288	4236	0
4	22	4	"folD"	"STM0542"	19450	40050	100	2141	2146	306	78	80	24	100	100	0	5898	5995	1094	70	79	82	100	100	0	0.354	0.349	0.348	0.351	1.103	0.342	0.972	80	406	7891	7993	-1.498	2063	5828	2068	5925	0
4	23	4	"ybdG"	"STM0569"	19640	40050	110	2090	2109	599	78	89	124	100	100	0	9442	10132	3586	71	80	82	100	100	0	0.215	0.202	0.207	0.205	1.116	0.191	0.969	80	440	11383	12092	-2.220	2012	9371	2031	10061	0
4	24	4	"fepB"	"STM0594"	19800	40050	110	1453	1447	207	78	80	13	100	100	0	3846	3899	836	69	70	12	100	100	0	0.364	0.357	0.359	0.361	1.126	0.348	0.969	80	448	5152	5199	-1.458	1375	3777	1369	3830	0
4	1	5	"yhgI"	"STM3511"	15790	40220	110	1941	1889	300	82	84	15	100	100	0	4373	4384	750	71	73	19	100	100	0	0.432	0.419	0.432	0.418	1.222	0.409	0.917	80	438	6161	6120	-1.210	1859	4302	1807	4313	0
4	2	5	"yhcK"	"STM3340"	15960	40220	110	743	732	192	80	83	16	100	100	0	4806	4892	1545	72	77	47	100	100	0	0.140	0.135	0.136	0.136	1.251	0.133	0.929	80	409	5397	5472	-2.836	663	4734	652	4820	0
4	3	5	"yhcC"	"STM3329"	16150	40220	120	364	358	102	82	84	17	100	98	0	6417	6324	2382	71	78	49	100	100	0	0.044	0.044	0.045	0.046	1.508	0.043	0.947	120	409	6628	6529	-4.492	282	6346	276	6253	0
4	4	5	"murA"	"STM3307"	16310	40220	120	1677	1564	425	83	83	14	99	98	0	11190	11230	4340	72	74	16	100	99	0	0.143	0.133	0.137	0.135	1.357	0.123	0.933	120	416	12712	12639	-2.802	1594	11118	1481	11158	0
4	5	5	"rbfA"	"STM3285"	16500	40220	120	3584	3527	837	81	83	13	100	100	0	2950	3040	882	74	75	18	100	100	0	1.218	1.162	1.245	1.191	1.378	1.146	0.904	120	443	6379	6412	0.285	3503	2876	3446	2966	0
4	6	5	"yhbT"	"STM3273"	16670	40220	110	439	442	64	81	82	12	100	100	0	3995	3988	801	74	75	19	100	100	0	0.091	0.092	0.095	0.092	1.185	0.089	0.934	80	379	4279	4275	-3.453	358	3921	361	3914	0
4	7	5	""	"STM3155"	16840	40220	110	667	673	164	79	80	14	100	100	0	1744	1803	446	71	72	14	100	100	0	0.351	0.343	0.339	0.341	1.156	0.336	0.950	80	399	2261	2326	-1.509	588	1673	594	1732	0
4	8	5	"nupG"	"STM3113"	17020	40220	120	650	677	218	79	84	44	99	97	0	10301	10731	3825	71	78	63	100	100	0	0.056	0.056	0.056	0.056	1.400	0.055	0.965	120	462	10801	11258	-4.163	571	10230	598	10660	0
4	9	5	"gshB"	"STM3095"	17180	40210	110	206	207	47	79	80	13	100	100	0	1150	1254	379	72	74	23	100	100	0	0.118	0.108	0.108	0.107	1.389	0.100	0.810	80	376	1205	1310	-3.085	127	1078	128	1182	0
4	10	5	""	"STM3075"	17350	40210	110	220	221	35	78	79	13	100	100	0	3113	3147	705	73	77	31	100	100	0	0.047	0.047	0.046	0.047	1.212	0.045	0.899	80	460	3182	3217	-4.420	142	3040	143	3074	0
4	11	5	"iciA"	"STM3064"	17540	40220	110	355	379	95	77	78	13	100	100	0	2420	2561	678	72	75	31	100	100	0	0.118	0.121	0.122	0.120	1.182	0.119	0.949	80	466	2626	2791	-3.078	278	2348	302	2489	0
4	12	5	"fldB"	"STM3045"	17710	40220	100	303	344	152	76	77	13	100	100	0	982	1150	570	69	72	24	100	100	0	0.249	0.248	0.246	0.242	1.236	0.245	0.904	80	396	1140	1349	-2.008	227	913	268	1081	0
4	13	5	"nadE"	"STM1310"	17890	40220	110	469	473	97	76	82	67	100	100	0	3117	3179	728	69	73	23	100	100	0	0.129	0.128	0.129	0.127	1.133	0.124	0.949	80	455	3441	3507	-2.955	393	3048	397	3110	0
4	14	5	"ydiE"	"STM1346"	18060	40210	110	616	615	108	76	136	383	92	3	0	1141	1154	240	71	109	347	100	93	0	0.505	0.498	0.494	0.500	1.180	0.731	0.484	80	412	1610	1622	-0.987	540	1070	539	1083	0
4	15	5	"lpp"	"STM1377"	18230	40220	110	878	922	292	79	177	465	95	33	0	555	560	164	78	120	336	80	13	0	1.675	1.749	1.646	1.786	1.451	2.365	0.751	80	426	1276	1325	0.744	799	477	843	482	0
4	16	5	"sodB"	"STM1431"	18400	40220	100	1703	1746	350	76	79	35	100	100	0	3785	3929	853	72	77	39	100	100	0	0.438	0.433	0.436	0.434	1.105	0.421	0.956	80	408	5340	5527	-1.190	1627	3713	1670	3857	0
4	17	5	"gst"	"STM1451"	18580	40210	110	1865	1864	295	73	75	16	100	100	0	4677	4695	781	70	71	14	100	100	0	0.389	0.387	0.397	0.387	1.138	0.378	0.951	80	426	6399	6416	-1.362	1792	4607	1791	4625	0
4	18	5	"sodC"	"STM1044"	18760	40210	110	1357	1363	234	75	77	16	100	100	0	4322	4497	1055	70	73	29	100	100	0	0.302	0.291	0.304	0.292	1.206	0.280	0.928	80	454	5534	5715	-1.730	1282	4252	1288	4427	0
4	19	5	"yhhV"	"STM3559"	18940	40220	110	799	813	158	76	79	21	100	100	0	2044	2107	547	69	72	30	100	100	0	0.366	0.362	0.367	0.365	1.158	0.346	0.942	80	426	2698	2775	-1.450	723	1975	737	2038	0
4	20	5	"yhhL"	"STM3573"	19100	40220	100	277	285	60	76	79	20	100	100	0	1808	1855	489	68	69	15	100	100	0	0.116	0.117	0.120	0.116	1.208	0.113	0.919	80	364	1941	1996	-3.114	201	1740	209	1787	0
4	21	5	"yhhQ"	"STM3579"	19280	40220	120	1153	1182	530	76	77	12	99	98	0	8483	8258	3185	69	69	13	100	100	0	0.128	0.135	0.132	0.135	1.464	0.136	0.937	120	491	9491	9295	-2.966	1077	8414	1106	8189	0
4	22	5	"nikR"	"STM3584"	19460	40220	110	185	189	35	77	77	13	100	100	0	808	855	247	70	71	13	100	100	0	0.146	0.143	0.144	0.142	1.318	0.135	0.845	80	407	846	897	-2.773	108	738	112	785	0
4	23	5	""	"STM3595"	19620	40220	100	292	311	91	77	77	13	100	100	0	1635	1813	674	70	73	17	100	100	0	0.137	0.134	0.135	0.133	1.257	0.129	0.925	80	383	1780	1977	-2.864	215	1565	234	1743	0
4	24	5	""	"STM3600"	19800	40220	110	388	382	61	77	78	13	100	100	0	7431	7506	1475	69	72	15	100	100	0	0.042	0.041	0.042	0.041	1.209	0.040	0.931	80	497	7673	7742	-4.565	311	7362	305	7437	0
4	1	6	"slp"	"STM1819"	15790	40390	120	1691	1540	443	81	82	14	99	99	0	4382	4214	1605	71	72	13	100	100	0	0.373	0.352	0.365	0.371	1.417	0.331	0.939	120	593	5921	5602	-1.421	1610	4311	1459	4143	0
4	2	6	"hemK"	"STM1775"	15960	40390	110	448	454	74	79	80	13	100	100	0	4552	4663	960	72	73	25	100	100	0	0.082	0.082	0.082	0.082	1.146	0.080	0.962	80	438	4849	4966	-3.602	369	4480	375	4591	0
4	3	6	"ychK"	"STM1754"	16150	40390	120	1484	1394	347	81	81	14	100	100	0	11698	11164	3130	72	73	16	100	100	0	0.121	0.118	0.118	0.120	1.318	0.116	0.970	120	428	13029	12405	-3.051	1403	11626	1313	11092	0
4	4	6	"sdaA"	"STM1826"	16300	40390	110	2165	2128	337	83	83	15	100	100	0	8954	8873	1809	72	74	16	100	100	0	0.234	0.232	0.239	0.234	1.125	0.223	0.972	80	359	10964	10846	-2.093	2082	8882	2045	8801	0
4	5	6	"minC"	"STM1814"	16480	40380	110	1787	1763	241	81	83	14	100	100	0	6849	7204	2055	72	74	17	100	100	0	0.252	0.236	0.260	0.241	1.258	0.225	0.911	80	396	8483	8814	-1.990	1706	6777	1682	7132	0
4	6	6	"ycgR"	"STM1798"	16660	40390	120	1744	1688	533	80	81	14	99	98	0	8360	8738	3386	72	73	16	100	100	0	0.201	0.186	0.192	0.187	1.375	0.178	0.968	120	464	9952	10274	-2.316	1664	8288	1608	8666	0
4	7	6	"yihA"	"STM4001"	16830	40390	100	1522	1509	272	79	80	13	100	100	0	3799	3835	841	70	71	15	100	100	0	0.387	0.380	0.381	0.383	1.124	0.372	0.973	80	364	5172	5195	-1.370	1443	3729	1430	3765	0
4	8	6	"oxyR"	"STM4125"	17000	40390	100	2284	2307	581	79	80	12	100	100	0	2452	2479	708	70	72	15	100	100	0	0.926	0.925	0.928	0.932	1.181	0.917	0.966	80	379	4587	4637	-0.111	2205	2382	2228	2409	0
4	9	6	"yneB"	"STM4078"	17180	40380	110	302	310	67	79	80	13	100	100	0	6043	6426	1672	72	73	18	100	100	0	0.037	0.036	0.037	0.036	1.183	0.036	0.946	80	444	6194	6585	-4.743	223	5971	231	6354	0
4	10	6	"pfkA"	"STM4062"	17350	40390	100	1734	1768	375	79	80	13	100	100	0	5090	5088	1350	72	74	23	100	100	0	0.330	0.337	0.335	0.341	1.169	0.326	0.965	80	396	6673	6705	-1.600	1655	5018	1689	5016	0
4	11	6	"rhaR"	"STM4049"	17520	40390	110	222	226	43	77	78	13	100	100	0	5202	5195	1291	70	72	16	100	100	0	0.028	0.029	0.028	0.029	1.218	0.028	0.905	80	440	5277	5274	-5.145	145	5132	149	5125	0
4	12	6	"yihZ"	"STM4028"	17700	40390	100	216	221	36	77	79	15	100	100	0	2666	2655	467	70	72	14	100	100	0	0.054	0.056	0.057	0.055	1.240	0.054	0.907	80	396	2735	2729	-4.223	139	2596	144	2585	0
4	13	6	"rpsK"	"STM3417"	17870	40390	110	11284	11453	1936	77	97	133	100	100	0	643	649	128	70	72	15	100	100	0	19.558	19.648	19.897	19.855	1.133	19.569	0.968	80	452	11780	11955	4.290	11207	573	11376	579	0
4	14	6	"rplF"	"STM3425"	18060	40380	110	9318	8903	1622	82	178	443	100	100	0	437	442	83	76	115	330	72	0	0	25.584	24.101	24.487	24.135	1.225	23.582	0.167	80	465	9597	9187	4.677	9236	361	8821	366	0
4	15	6	"rplN"	"STM3430"	18230	40390	110	5252	5298	1223	88	197	457	100	100	0	472	534	210	87	133	345	70	8	0	13.413	11.655	12.790	12.168	1.290	11.586	0.769	80	426	5549	5657	3.746	5164	385	5210	447	0
4	16	6	"rpsC"	"STM3434"	18400	40390	110	10421	10160	2700	78	97	106	100	100	0	380	378	93	73	79	37	100	100	0	33.691	33.056	33.304	33.648	1.222	33.293	0.948	80	418	10650	10387	5.074	10343	307	10082	305	0
4	17	6	"rplW"	"STM3438"	18580	40390	120	6174	5695	1883	73	76	16	100	100	0	265	251	75	69	70	13	94	92	0	31.128	30.890	31.511	30.879	1.283	30.570	0.923	120	493	6297	5804	4.960	6101	196	5622	182	0
4	18	6	"ppiA"	"STM3472"	18740	40390	110	2053	2086	262	74	80	50	100	100	0	6043	6103	872	70	78	67	100	100	0	0.331	0.333	0.336	0.334	1.104	0.326	0.973	80	431	7952	8045	-1.594	1979	5973	2012	6033	0
4	19	6	"argI"	"STM4469"	18920	40390	110	447	474	122	77	81	50	100	100	0	6603	7290	2424	69	75	61	100	100	0	0.057	0.055	0.055	0.055	1.125	0.054	0.970	80	454	6904	7618	-4.142	370	6534	397	7221	0
4	20	6	"trpS2"	"STM4508"	19090	40390	100	1910	1961	463	77	78	13	100	100	0	6852	7306	1982	69	71	16	100	100	0	0.270	0.260	0.260	0.262	1.115	0.255	0.977	80	408	8616	9121	-1.888	1833	6783	1884	7237	0
4	21	6	"dnaT"	"STM4544"	19270	40400	100	716	707	125	76	77	13	100	100	0	3329	3329	690	68	70	15	100	100	0	0.196	0.193	0.198	0.194	1.135	0.188	0.963	80	391	3901	3892	-2.349	640	3261	631	3261	0
4	22	6	"lplA"	"STM4576"	19440	40390	100	782	802	142	75	77	12	100	100	0	4973	5066	1146	69	70	13	100	100	0	0.144	0.145	0.146	0.147	1.142	0.137	0.952	80	409	5611	5724	-2.794	707	4904	727	4997	0
4	23	6	""	"STM4596"	19620	40390	110	554	578	121	77	78	12	100	100	0	5374	5494	1344	71	71	13	100	100	0	0.090	0.092	0.093	0.093	1.133	0.090	0.967	80	439	5780	5924	-3.475	477	5303	501	5423	0
4	24	6	"rph"	"STM3734"	19790	40390	110	1638	1767	490	77	78	13	100	100	0	2593	2744	729	70	71	14	100	100	0	0.619	0.632	0.648	0.627	1.159	0.635	0.975	80	497	4084	4364	-0.693	1561	2523	1690	2674	0
4	1	7	"yidF"	"STM3803"	15800	40590	110	334	346	74	82	83	16	100	100	0	4156	4216	1026	69	74	24	100	100	0	0.062	0.064	0.065	0.063	1.183	0.062	0.935	80	443	4339	4411	-4.020	252	4087	264	4147	0
4	2	7	"ibpA"	"STM3809"	15950	40580	110	2752	2713	767	81	83	21	100	100	0	2023	2042	632	70	72	14	100	100	0	1.368	1.335	1.349	1.341	1.181	1.343	0.949	80	422	4624	4604	0.452	2671	1953	2632	1972	0
4	3	7	"ccmC"	"STM2252"	16140	40570	110	175	191	55	82	84	21	100	96	0	1830	2173	1159	71	73	15	100	100	0	0.053	0.052	0.053	0.052	1.389	0.049	0.871	80	447	1852	2211	-4.241	93	1759	109	2102	0
4	4	7	"torC"	"STM3823"	16310	40560	110	183	185	29	81	82	14	100	98	0	5622	5864	1540	73	77	36	100	100	0	0.018	0.018	0.019	0.018	1.300	0.017	0.844	80	424	5651	5895	-5.766	102	5549	104	5791	0
4	5	7	"dgoK"	"STM3829"	16480	40550	110	788	780	150	80	81	14	100	100	0	10585	11216	4032	72	78	37	100	100	0	0.067	0.063	0.065	0.064	1.361	0.058	0.820	80	441	11221	11844	-3.892	708	10513	700	11144	0
4	6	7	""	"STM3833"	16650	40570	110	302	352	164	79	80	14	100	100	0	1918	2354	1306	71	72	17	100	100	0	0.121	0.120	0.117	0.116	1.334	0.119	0.955	80	408	2070	2556	-3.050	223	1847	273	2283	0
4	7	7	""	"STM0098"	16820	40560	110	550	555	78	78	80	14	100	100	0	7779	8289	2452	71	73	17	100	100	0	0.061	0.058	0.059	0.059	1.217	0.055	0.906	80	438	8180	8695	-4.029	472	7708	477	8218	0
4	8	7	"ilvI"	"STM0116"	17000	40560	100	471	495	158	80	80	13	100	100	0	9332	9138	3565	71	73	18	100	100	0	0.042	0.046	0.046	0.046	1.184	0.045	0.958	80	408	9652	9482	-4.566	391	9261	415	9067	0
4	9	7	"ftsI"	"STM0122"	17170	40560	110	2565	2507	557	79	80	13	100	100	0	11839	11522	2848	72	73	15	100	100	0	0.211	0.212	0.218	0.213	1.416	0.205	0.837	80	466	14253	13878	-2.243	2486	11767	2428	11450	0
4	10	7	"murC"	"STM0129"	17350	40560	100	835	881	298	78	79	13	100	100	0	4019	4356	1403	70	72	16	100	100	0	0.192	0.187	0.187	0.187	1.216	0.185	0.922	80	396	4706	5089	-2.383	757	3949	803	4286	0
4	11	7	"guaC"	"STM0141"	17520	40560	100	1241	1247	252	78	78	13	100	100	0	5382	5406	1241	69	70	13	100	100	0	0.219	0.219	0.218	0.220	1.187	0.213	0.948	80	408	6476	6506	-2.192	1163	5313	1169	5337	0
4	12	7	"aroP"	"STM0150"	17700	40560	100	265	290	110	75	77	14	98	97	0	1749	2137	1217	70	71	13	100	100	0	0.113	0.104	0.112	0.105	1.506	0.095	0.899	80	396	1869	2282	-3.144	190	1679	215	2067	0
4	13	7	""	"STM1549"	17870	40560	110	1025	1047	241	75	82	86	100	100	0	3404	3428	1077	71	71	13	100	100	0	0.285	0.290	0.303	0.293	1.211	0.278	0.929	80	450	4283	4329	-1.811	950	3333	972	3357	0
4	14	7	""	"STM1554"	18060	40560	110	111	116	29	77	98	119	0	0	0	1697	2177	1306	74	79	32	100	100	0	0.021	0.019	0.023	0.022	1.467	0.018	0.445	80	453	1657	2142	-5.577	34	1623	39	2103	0
4	15	7	""	"STM1558"	18220	40560	110	204	270	251	84	122	148	35	15	0	1220	1737	1223	83	96	55	100	100	0	0.106	0.112	0.065	0.079	2.350	0.078	0.127	80	439	1257	1840	-3.244	120	1137	186	1654	0
4	16	7	"sfcA"	"STM1566"	18400	40560	110	283	302	108	79	104	123	78	38	0	2551	2651	1093	73	86	54	100	100	0	0.082	0.087	0.086	0.084	1.309	0.080	0.457	80	453	2682	2801	-3.603	204	2478	223	2578	0
4	17	7	"fdnG"	"STM1570"	18570	40570	100	233	266	122	74	77	28	100	98	0	1445	1671	983	69	72	26	100	100	0	0.116	0.120	0.118	0.120	1.322	0.117	0.932	80	380	1535	1794	-3.113	159	1376	192	1602	0
4	18	7	"narZ"	"STM1577"	18740	40570	100	147	161	55	75	78	51	72	27	0	1364	1724	1070	69	73	63	100	100	0	0.056	0.052	0.052	0.051	1.601	0.049	0.840	80	377	1367	1741	-4.169	72	1295	86	1655	0
4	19	7	"yciO"	"STM1720"	18910	40570	100	333	361	118	76	77	13	100	100	0	1297	1387	616	69	73	32	100	100	0	0.209	0.216	0.220	0.220	1.351	0.204	0.925	80	408	1485	1603	-2.256	257	1228	285	1318	0
4	20	7	"yciC"	"STM1734"	19090	40570	110	857	871	122	77	78	13	100	100	0	6847	7230	2432	69	71	15	100	100	0	0.115	0.111	0.112	0.114	1.330	0.100	0.836	80	479	7558	7955	-3.119	780	6778	794	7161	0
4	21	7	""	"STM1747"	19280	40570	100	274	282	59	75	77	13	100	100	0	1810	1912	469	68	69	13	100	100	0	0.114	0.112	0.112	0.111	1.202	0.110	0.947	80	379	1941	2051	-3.130	199	1742	207	1844	0
4	22	7	"narI"	"STM1761"	19440	40570	100	285	299	81	75	77	13	100	100	0	2913	3096	980	68	69	13	100	100	0	0.074	0.074	0.073	0.073	1.196	0.072	0.933	80	382	3055	3252	-3.760	210	2845	224	3028	0
4	23	7	"chaB"	"STM1770"	19610	40560	100	159	163	33	76	77	12	100	97	0	1095	1159	394	68	69	13	100	100	0	0.081	0.080	0.079	0.079	1.343	0.077	0.861	80	378	1110	1178	-3.629	83	1027	87	1091	0
4	24	7	""	"STM1785"	19780	40570	110	596	601	117	78	79	14	100	100	0	11083	11349	3253	70	72	19	100	100	0	0.047	0.046	0.047	0.047	1.187	0.045	0.950	80	497	11531	11802	-4.410	518	11013	523	11279	0
4	1	8	"nuoN"	"STM2316"	15770	40740	110	532	515	135	83	83	15	100	100	0	14224	14428	4711	72	78	39	100	100	0	0.032	0.030	0.031	0.030	1.145	0.030	0.974	80	464	14601	14788	-4.978	449	14152	432	14356	0
4	2	8	"nuoC"	"STM2326"	15960	40730	110	1079	1051	306	82	85	21	100	100	0	11130	11075	4756	72	79	40	100	100	0	0.090	0.088	0.090	0.090	1.142	0.083	0.961	80	428	12055	11972	-3.471	997	11058	969	11003	0
4	3	8	"yfbS"	"STM2333"	16130	40740	100	188	198	88	81	82	14	100	90	0	1955	2063	1226	71	72	14	100	100	0	0.057	0.059	0.058	0.054	1.329	0.062	0.921	80	383	1991	2109	-4.138	107	1884	117	1992	0
4	4	8	"yfcC"	"STM2339"	16310	40730	110	178	195	99	79	80	14	100	96	0	1970	2400	2177	72	73	15	100	100	0	0.052	0.050	0.049	0.048	1.347	0.046	0.909	80	452	1997	2444	-4.261	99	1898	116	2328	0
4	5	8	""	"STM2343"	16480	40730	110	189	192	45	80	81	13	100	97	0	3349	3709	2708	72	76	29	100	100	0	0.033	0.031	0.034	0.032	1.378	0.023	0.752	80	452	3386	3749	-4.910	109	3277	112	3637	0
4	6	8	"yfcH"	"STM2350"	16650	40730	110	1228	1357	650	81	81	13	100	100	0	11114	11715	4573	71	73	18	100	100	0	0.104	0.110	0.107	0.107	1.173	0.113	0.954	80	410	12190	12920	-3.267	1147	11043	1276	11644	0
4	7	8	"fdx"	"STM2538"	16810	40730	110	1978	2056	661	79	85	48	100	100	0	3910	4337	2341	72	81	64	100	100	0	0.495	0.464	0.483	0.482	1.221	0.415	0.926	80	440	5737	6242	-1.015	1899	3838	1977	4265	0
4	8	8	"cadB"	"STM2558"	16990	40740	100	1074	1188	357	78	84	50	100	100	0	8418	9198	3429	74	83	66	100	100	0	0.119	0.122	0.125	0.123	1.137	0.117	0.966	80	406	9340	10234	-3.067	996	8344	1110	9124	0
4	9	8	"yfhG"	"STM2563"	17170	40740	100	1177	1272	308	79	79	13	100	100	0	3305	3593	982	73	75	15	100	100	0	0.340	0.339	0.346	0.340	1.133	0.329	0.960	80	420	4330	4713	-1.558	1098	3232	1193	3520	0
4	10	8	""	"STM2570"	17350	40730	110	334	351	143	79	79	13	100	100	0	6476	6882	3621	71	72	16	100	100	0	0.040	0.040	0.039	0.040	1.184	0.039	0.955	80	453	6660	7083	-4.651	255	6405	272	6811	0
4	11	8	""	"STM2587"	17520	40740	110	348	367	93	78	78	12	100	100	0	6027	6412	1817	71	72	14	100	100	0	0.045	0.046	0.045	0.045	1.171	0.045	0.957	80	427	6226	6630	-4.463	270	5956	289	6341	0
4	12	8	""	"STM2593"	17690	40730	110	185	188	28	75	77	12	100	100	0	5762	5730	1251	71	76	27	100	100	0	0.019	0.020	0.020	0.020	1.195	0.019	0.897	80	440	5801	5772	-5.693	110	5691	113	5659	0
4	13	8	"yhbP"	"STM3270"	17870	40730	110	503	495	92	75	76	13	100	100	0	5469	5758	1440	72	75	28	100	100	0	0.079	0.074	0.076	0.074	1.169	0.072	0.960	80	425	5825	6106	-3.656	428	5397	420	5686	0
4	14	8	""	"STM3277"	18030	40730	110	621	646	102	76	88	87	100	100	0	12618	14109	4635	74	82	47	100	100	0	0.043	0.041	0.043	0.042	1.191	0.038	0.691	80	430	13089	14605	-4.525	545	12544	570	14035	0
4	15	8	"pnp"	"STM3282"	18210	40740	110	2560	2708	1630	77	94	89	100	100	0	2071	2250	1396	75	86	49	100	100	0	1.244	1.210	1.221	1.240	1.153	1.202	0.956	80	463	4479	4806	0.315	2483	1996	2631	2175	0
4	16	8	"secG"	"STM3293"	18390	40740	110	4808	5451	2561	76	86	52	100	100	0	970	1124	756	71	74	23	100	100	0	5.264	5.104	5.510	5.395	1.167	4.702	0.929	80	439	5631	6428	2.396	4732	899	5375	1053	0
4	17	8	"yhbE"	"STM3302"	18550	40740	110	3675	3486	802	76	102	146	100	100	0	3301	3628	1342	69	82	96	100	100	0	1.114	0.958	1.083	0.992	1.479	0.966	0.820	80	436	6831	6969	0.155	3599	3232	3410	3559	0
4	18	8	"yrbA"	"STM3308"	18750	40740	120	466	453	158	76	94	130	90	84	0	2344	2382	1080	68	83	95	97	97	0	0.171	0.163	0.166	0.165	1.453	0.155	0.948	120	496	2666	2691	-2.545	390	2276	377	2314	0
4	19	8	""	"STM0718"	18920	40740	110	227	228	35	77	78	14	100	100	0	6366	6507	1476	68	73	33	100	100	0	0.024	0.023	0.023	0.023	1.190	0.023	0.920	80	419	6448	6590	-5.392	150	6298	151	6439	0
4	20	8	""	"STM0724"	19100	40740	100	80	82	13	76	78	14	27	6	0	189	204	74	70	71	14	100	100	0	0.034	0.045	0.075	0.079	2.142	0.042	0.035	80	396	123	140	-4.895	4	119	6	134	0
4	21	8	"sdhD"	"STM0733"	19270	40730	110	427	458	128	76	77	15	100	100	0	5288	5753	1974	69	72	21	100	100	0	0.067	0.067	0.068	0.067	1.155	0.066	0.953	80	427	5570	6066	-3.894	351	5219	382	5684	0
4	22	8	"ybgC"	"STM0744"	19440	40740	110	460	477	100	77	79	13	100	100	0	3326	3750	1917	68	70	21	100	100	0	0.118	0.109	0.115	0.113	1.233	0.093	0.863	80	405	3641	4082	-3.089	383	3258	400	3682	0
4	23	8	"ybgF"	"STM0750"	19610	40740	120	1739	1607	471	77	78	12	100	100	0	6202	6617	3146	69	70	14	100	100	0	0.271	0.234	0.257	0.250	1.425	0.201	0.863	120	449	7795	8078	-1.884	1662	6133	1530	6548	0
4	24	8	"aroG"	"STM0760"	19780	40740	110	996	1011	171	77	78	12	100	100	0	8638	8705	1305	71	73	20	100	100	0	0.107	0.108	0.106	0.108	1.148	0.106	0.955	80	462	9486	9568	-3.221	919	8567	934	8634	0
4	1	9	""	"STM0868"	15790	40910	100	566	609	227	82	82	14	100	100	0	4068	4448	1653	71	74	27	100	100	0	0.121	0.120	0.119	0.118	1.167	0.122	0.959	80	441	4481	4904	-3.046	484	3997	527	4377	0
4	2	9	"rimK"	"STM0875"	15960	40910	100	680	667	149	81	83	15	100	100	0	4430	4372	1100	70	73	16	100	100	0	0.137	0.136	0.134	0.136	1.170	0.133	0.957	80	420	4959	4888	-2.864	599	4360	586	4302	0
4	3	9	"ybjF"	"STM0882"	16140	40900	110	1785	1850	538	81	83	17	100	100	0	4702	4941	1370	70	72	16	100	100	0	0.368	0.363	0.364	0.359	1.206	0.364	0.953	80	452	6336	6640	-1.443	1704	4632	1769	4871	0
4	4	9	"artP"	"STM0891"	16310	40910	110	2019	2014	299	79	81	15	100	100	0	9006	9535	3177	70	71	15	100	100	0	0.217	0.204	0.217	0.211	1.186	0.189	0.925	80	426	10876	11400	-2.204	1940	8936	1935	9465	0
4	5	9	""	"STM0896"	16480	40910	110	87	89	14	81	81	13	30	10	0	5478	5485	1005	70	72	16	100	100	0	0.001	0.001	0.000	0.000	1.000	0.001	0.059	80	438	5414	5423	-9.816	6	5408	8	5415	0
4	6	9	""	"STM0901"	16650	40910	100	94	95	17	81	81	13	48	25	0	6754	6857	1561	71	75	19	100	100	0	0.002	0.002	0.000	0.000	1.000	0.002	0.192	80	388	6696	6800	-9.006	13	6683	14	6786	0
4	7	9	""	"STM1035"	16830	40910	100	127	134	31	79	82	32	81	25	0	3237	3585	1679	70	74	48	100	100	0	0.015	0.016	0.016	0.017	1.311	0.015	0.734	80	407	3215	3570	-6.044	48	3167	55	3515	0
4	8	9	""	"STM1039"	16990	40900	100	140	143	26	78	79	13	100	97	0	5345	5286	1445	72	74	14	100	100	0	0.012	0.012	0.014	0.015	1.269	0.012	0.727	80	381	5335	5279	-6.410	62	5273	65	5214	0
4	9	9	"aceK"	"STM4185"	17170	40910	100	316	338	101	76	78	12	100	100	0	5683	6326	2421	73	74	16	100	100	0	0.043	0.042	0.042	0.043	1.338	0.040	0.935	80	408	5850	6515	-4.547	240	5610	262	6253	0
4	10	9	""	"STM4196"	17350	40910	110	301	313	79	77	78	12	100	100	0	8134	9057	3445	70	73	19	100	100	0	0.028	0.026	0.026	0.026	1.203	0.025	0.929	80	466	8288	9223	-5.170	224	8064	236	8987	0
4	11	9	""	"STM4200"	17530	40900	100	282	288	97	77	78	12	100	100	0	10462	11208	4081	72	74	20	100	100	0	0.020	0.019	0.020	0.019	1.263	0.019	0.920	80	369	10595	11347	-5.663	205	10390	211	11136	0
4	12	9	""	"STM4204"	17690	40900	110	1997	2003	307	78	79	16	100	100	0	23438	24120	6561	72	80	93	100	100	0	0.082	0.080	0.082	0.082	1.150	0.075	0.942	80	431	25285	25973	-3.606	1919	23366	1925	24048	0
4	13	9	"pduE"	"STM2042"	17880	40900	110	159	163	35	77	78	16	100	93	0	4844	5600	2298	72	81	89	100	100	0	0.017	0.016	0.016	0.016	1.297	0.015	0.810	80	479	4854	5614	-5.863	82	4772	86	5528	0
4	14	9	"pduV"	"STM2056"	18060	40900	110	152	158	29	74	75	13	100	98	0	2233	2198	449	70	74	35	100	100	0	0.036	0.039	0.039	0.038	1.366	0.037	0.806	80	438	2241	2212	-4.793	78	2163	84	2128	0
4	15	9	"stfF"	"STM0199"	18230	40910	110	124	124	20	74	75	12	100	92	0	4530	4565	1141	69	70	13	100	100	0	0.011	0.011	0.014	0.014	1.195	0.011	0.735	80	428	4511	4546	-6.479	50	4461	50	4496	0
4	16	9	"thiH"	"STM4159"	18400	40910	100	440	445	78	75	77	29	100	100	0	4480	4623	1090	68	69	13	100	100	0	0.083	0.081	0.080	0.082	1.235	0.077	0.924	80	384	4777	4925	-3.595	365	4412	370	4555	0
4	17	9	"yojN"	"STM2269"	18570	40910	100	590	655	206	77	84	86	100	100	0	7051	7936	2931	69	74	54	100	100	0	0.073	0.073	0.073	0.075	1.231	0.071	0.947	80	397	7495	8445	-3.767	513	6982	578	7867	0
4	18	9	""	"STM4261"	18750	40910	110	420	453	151	77	79	22	100	100	0	2519	2702	1077	67	70	17	100	100	0	0.140	0.143	0.147	0.143	1.198	0.139	0.933	80	418	2795	3011	-2.838	343	2452	376	2635	0
4	19	9	"traP"	"PSLT082"	18920	40910	100	197	214	59	77	79	22	100	100	0	3846	4312	2040	67	70	18	100	100	0	0.032	0.032	0.032	0.033	1.282	0.030	0.876	80	396	3899	4382	-4.977	120	3779	137	4245	0
4	20	9	""	"STM1542"	19100	40910	100	192	210	91	77	77	11	100	100	0	1578	1769	1001	69	70	14	100	100	0	0.076	0.078	0.074	0.072	1.472	0.077	0.868	80	382	1624	1833	-3.714	115	1509	133	1700	0
4	21	9	""	"STM4309"	19260	40910	110	412	424	91	76	77	13	100	100	0	14560	15948	5377	69	73	24	100	100	0	0.023	0.022	0.022	0.022	1.161	0.021	0.949	80	439	14827	16227	-5.431	336	14491	348	15879	0
4	22	9	"adi"	"STM4296"	19440	40910	100	88	94	27	75	77	12	50	18	0	161	229	201	69	72	20	98	95	0	0.141	0.119	0.149	0.141	2.273	0.103	0.434	80	420	105	179	-2.823	13	92	19	160	0
4	23	9	"lpxO"	"STM4286"	19620	40900	100	611	655	196	75	77	12	100	100	0	6238	6615	1765	71	72	16	100	100	0	0.087	0.089	0.091	0.086	1.285	0.087	0.932	80	361	6703	7124	-3.524	536	6167	580	6544	0
4	24	9	"nrfC"	"STM4279"	19780	40910	100	147	162	59	76	77	12	100	95	0	1923	2180	1355	72	73	14	100	100	0	0.038	0.041	0.040	0.040	1.513	0.039	0.833	80	415	1922	2194	-4.704	71	1851	86	2108	0
4	1	10	"yafB"	"STM0255"	15780	41090	110	422	436	75	80	81	13	100	100	0	2347	2359	608	70	71	13	100	100	0	0.150	0.156	0.152	0.160	1.292	0.147	0.918	80	493	2619	2645	-2.735	342	2277	356	2289	0
4	2	10	""	"STM0274"	15960	41090	110	136	138	33	81	81	12	93	80	0	1862	2110	966	69	70	12	100	100	0	0.031	0.028	0.027	0.028	1.392	0.028	0.775	80	452	1848	2098	-5.027	55	1793	57	2041	0
4	3	10	""	"STM0282"	16130	41090	110	214	225	56	81	81	14	100	100	0	2469	2828	941	69	70	14	100	100	0	0.055	0.052	0.051	0.051	1.277	0.050	0.884	80	438	2533	2903	-4.174	133	2400	144	2759	0
4	4	10	""	"STM0288"	16300	41070	110	188	185	30	79	81	13	98	97	0	3722	3651	764	69	70	14	100	100	0	0.030	0.030	0.030	0.029	1.314	0.028	0.812	80	428	3762	3688	-5.067	109	3653	106	3582	0
4	5	10	""	"STM0297"	16480	41080	100	137	141	28	79	80	13	100	97	0	2266	2488	1000	68	69	14	100	100	0	0.026	0.026	0.025	0.025	1.393	0.024	0.727	80	376	2256	2482	-5.244	58	2198	62	2420	0
4	6	10	"yafJ"	"STM0311"	16650	41080	120	620	591	286	80	81	14	97	95	0	2684	2845	2249	69	71	14	100	98	0	0.207	0.184	0.194	0.194	1.652	0.149	0.871	120	470	3155	3287	-2.276	540	2615	511	2776	0
4	7	10	"ycfJ"	"STM1212"	16830	41090	100	341	341	107	78	80	14	100	100	0	693	682	248	68	70	13	100	100	0	0.421	0.428	0.425	0.429	1.454	0.415	0.920	80	363	888	877	-1.249	263	625	263	614	0
4	8	10	"ycfX"	"STM1220"	17000	41080	110	156	159	36	78	80	13	100	95	0	1315	1397	599	70	69	14	100	100	0	0.063	0.061	0.064	0.062	1.522	0.057	0.824	80	453	1323	1408	-3.997	78	1245	81	1327	0
4	9	10	""	"STM1236"	17180	41080	100	135	140	29	79	80	12	97	93	0	1029	1099	417	70	70	13	100	100	0	0.058	0.059	0.056	0.056	1.467	0.057	0.763	80	396	1015	1090	-4.098	56	959	61	1029	0
4	10	10	""	"STM1253"	17350	41080	100	563	691	479	78	79	12	100	100	0	1076	1338	1132	69	71	13	100	100	0	0.482	0.483	0.500	0.492	1.288	0.412	0.788	80	384	1492	1882	-1.054	485	1007	613	1269	0
4	11	10	"yoaG"	"STM1272"	17520	41070	110	188	191	29	78	79	12	100	100	0	2061	2130	407	69	71	18	100	100	0	0.055	0.055	0.055	0.054	1.226	0.054	0.880	80	435	2102	2174	-4.179	110	1992	113	2061	0
4	12	10	""	"STM1276"	17700	41080	120	589	617	248	79	80	15	100	98	0	1399	1532	790	69	76	86	97	97	0	0.383	0.368	0.376	0.379	1.543	0.337	0.890	120	498	1840	2001	-1.383	510	1330	538	1463	0
4	13	10	"rstB"	"STM1471"	17870	41080	110	208	206	37	77	78	12	100	100	0	3088	3271	905	69	71	15	100	100	0	0.043	0.040	0.040	0.040	1.285	0.038	0.871	80	433	3150	3331	-4.526	131	3019	129	3202	0
4	14	10	"ydgH"	"STM1478"	18050	41070	110	815	870	287	76	76	12	100	100	0	2544	2640	801	69	71	15	100	100	0	0.299	0.309	0.303	0.303	1.214	0.305	0.944	80	454	3214	3365	-1.744	739	2475	794	2571	0
4	15	10	"ynfM"	"STM1486"	18220	41080	100	331	326	61	74	76	12	100	100	0	2060	2102	488	69	70	13	100	100	0	0.129	0.124	0.123	0.124	1.226	0.116	0.906	80	406	2248	2285	-2.954	257	1991	252	2033	0
4	16	10	""	"STM1493"	18410	41080	100	208	222	79	76	77	13	100	98	0	2737	3000	1354	67	70	17	100	100	0	0.049	0.050	0.051	0.048	1.321	0.049	0.901	80	392	2802	3079	-4.338	132	2670	146	2933	0
4	17	10	"ynfD"	"STM1500"	18570	41080	110	367	405	177	78	79	13	100	100	0	2188	2423	1189	67	69	16	100	100	0	0.136	0.139	0.135	0.137	1.249	0.133	0.903	80	424	2410	2683	-2.876	289	2121	327	2356	0
4	18	10	"udg"	"STM2080"	18750	41080	110	531	558	120	78	79	22	100	100	0	2541	2702	623	68	70	17	100	100	0	0.183	0.182	0.177	0.182	1.185	0.179	0.919	80	452	2926	3114	-2.449	453	2473	480	2634	0
4	19	10	""	"STM2787"	18920	41080	110	191	198	35	78	79	22	100	98	0	2793	2915	660	67	69	17	100	100	0	0.041	0.042	0.044	0.041	1.278	0.040	0.793	80	438	2839	2968	-4.592	113	2726	120	2848	0
4	20	10	"gabT"	"STM2792"	19090	41080	110	547	548	101	76	78	12	100	100	0	2761	2751	652	69	70	14	100	100	0	0.175	0.176	0.177	0.178	1.182	0.167	0.931	80	453	3163	3154	-2.515	471	2692	472	2682	0
4	21	10	"mobA"	"STM3994"	19270	41080	110	267	269	44	76	77	12	100	100	0	4417	4599	915	69	72	18	100	100	0	0.044	0.043	0.043	0.042	1.212	0.041	0.916	80	440	4539	4723	-4.509	191	4348	193	4530	0
4	22	10	""	"STM4014"	19440	41090	100	263	276	68	77	77	12	100	100	0	2880	2926	887	68	69	12	100	100	0	0.066	0.070	0.067	0.069	1.252	0.067	0.910	80	396	2998	3057	-3.918	186	2812	199	2858	0
4	23	10	""	"STM4033"	19610	41080	100	299	344	194	76	77	12	100	96	0	557	672	484	72	72	15	100	100	0	0.460	0.447	0.456	0.437	1.457	0.409	0.894	80	420	708	868	-1.121	223	485	268	600	0
4	24	10	""	"STM4054"	19790	41080	110	115	123	37	77	78	14	85	63	0	1465	1521	837	70	71	13	100	100	0	0.027	0.032	0.029	0.030	1.524	0.033	0.732	80	511	1433	1497	-5.198	38	1395	46	1451	0
4	1	11	""	"STM2943"	15780	41250	110	742	736	151	81	82	13	100	100	0	14906	16327	5076	71	73	19	100	100	0	0.045	0.040	0.041	0.041	1.168	0.038	0.961	80	483	15496	16911	-4.488	661	14835	655	16256	0
4	2	11	""	"STM2955"	15960	41260	110	349	399	227	80	81	14	100	100	0	1048	1260	921	69	71	19	100	100	0	0.275	0.268	0.272	0.271	1.182	0.255	0.961	80	426	1248	1510	-1.864	269	979	319	1191	0
4	3	11	"yqcC"	"STM2965"	16130	41250	110	289	301	72	80	82	14	100	100	0	1419	1530	431	70	71	13	100	100	0	0.155	0.151	0.150	0.150	1.205	0.147	0.922	80	461	1558	1681	-2.690	209	1349	221	1460	0
4	4	11	"fucO"	"STM2973"	16310	41240	110	540	577	163	80	82	14	100	100	0	8232	9340	3278	70	72	14	100	100	0	0.056	0.054	0.054	0.054	1.138	0.052	0.971	80	495	8622	9767	-4.149	460	8162	497	9270	0
4	5	11	"fucK"	"STM2977"	16480	41250	110	203	217	72	80	80	14	100	100	0	1007	1072	469	70	71	20	100	100	0	0.131	0.137	0.136	0.132	1.308	0.134	0.897	80	440	1060	1139	-2.929	123	937	137	1002	0
4	6	11	"csdA"	"STM2984"	16660	41250	100	145	154	50	79	80	14	98	92	0	479	574	352	71	73	22	100	100	0	0.162	0.149	0.153	0.151	1.485	0.137	0.806	80	389	474	578	-2.628	66	408	75	503	0
4	7	11	"yqhE"	"STM3165"	16830	41240	110	535	528	103	78	80	14	100	100	0	6877	6935	1360	71	73	22	100	100	0	0.067	0.066	0.068	0.064	1.298	0.065	0.951	80	412	7263	7314	-3.897	457	6806	450	6864	0
4	8	11	""	"STM3175"	17000	41250	110	227	227	47	80	81	13	100	100	0	1667	1665	517	70	70	13	100	100	0	0.092	0.092	0.095	0.091	1.288	0.088	0.891	80	440	1744	1742	-3.441	147	1597	147	1595	0
4	9	11	"STMF1.5"	"Not LT2a91"	17180	41250	110	660	656	118	81	81	12	100	100	0	255	270	82	70	70	13	100	100	0	3.130	2.875	3.099	2.975	1.353	2.919	0.821	80	439	764	775	1.646	579	185	575	200	0
4	10	11	"yfiO"	"STM2663"	17350	41250	110	1354	1432	266	78	79	12	100	100	0	2376	2396	363	70	70	13	100	100	0	0.553	0.582	0.581	0.580	1.163	0.598	0.941	80	438	3582	3680	-0.854	1276	2306	1354	2326	0
4	11	11	""	"STM2680"	17520	41250	110	852	896	194	78	80	12	100	100	0	5793	6182	1343	69	72	22	100	100	0	0.135	0.134	0.133	0.133	1.110	0.131	0.967	80	453	6498	6931	-2.887	774	5724	818	6113	0
4	12	11	""	"STM2690"	17700	41250	100	119	143	87	79	80	13	97	71	0	329	468	579	68	71	23	100	100	0	0.153	0.160	0.149	0.150	1.652	0.145	0.863	80	389	301	464	-2.706	40	261	64	400	0
4	13	11	"ybbN"	"STM0504"	17880	41250	110	554	558	104	80	80	13	100	100	0	2413	2469	560	69	71	14	100	100	0	0.202	0.199	0.204	0.199	1.232	0.197	0.946	80	441	2818	2878	-2.306	474	2344	478	2400	0
4	14	11	"allA"	"STM0515"	18050	41250	110	245	247	36	78	78	12	100	100	0	6199	6567	1577	70	72	13	100	100	0	0.027	0.026	0.027	0.026	1.202	0.025	0.918	80	453	6296	6666	-5.198	167	6129	169	6497	0
4	15	11	""	"STM0520"	18230	41250	110	250	263	87	75	77	12	100	100	0	3421	3351	1273	69	70	13	100	100	0	0.052	0.057	0.058	0.055	1.319	0.057	0.930	80	441	3527	3470	-4.260	175	3352	188	3282	0
4	16	11	"ybbY"	"STM0524"	18400	41250	110	240	258	63	77	78	13	100	100	0	5145	5746	1741	67	69	17	100	100	0	0.032	0.032	0.031	0.031	1.200	0.031	0.929	80	426	5241	5860	-4.961	163	5078	181	5679	0
4	17	11	"ylbE"	"STM0530"	18570	41250	110	165	166	26	77	78	12	100	100	0	4245	4512	1023	66	68	16	100	100	0	0.021	0.020	0.020	0.020	1.282	0.020	0.826	80	486	4267	4535	-5.570	88	4179	89	4446	0
4	18	11	"cysS"	"STM0537"	18750	41260	100	452	508	213	77	77	12	100	100	0	2466	2957	1757	68	69	13	100	100	0	0.156	0.149	0.153	0.153	1.219	0.135	0.905	80	408	2773	3320	-2.677	375	2398	431	2889	0
4	19	11	"yohJ"	"STM2181"	18920	41260	100	502	511	68	76	77	12	100	100	0	3270	3400	696	69	71	14	100	100	0	0.133	0.131	0.132	0.131	1.154	0.126	0.940	80	383	3627	3766	-2.910	426	3201	435	3331	0
4	20	11	"galS"	"STM2191"	19090	41260	100	227	228	35	76	77	12	100	100	0	2522	2506	455	70	71	13	100	100	0	0.062	0.062	0.062	0.062	1.237	0.060	0.906	80	395	2603	2588	-4.021	151	2452	152	2436	0
4	21	11	"lysP"	"STM2200"	19270	41250	110	491	499	193	76	76	12	100	100	0	2629	2809	1200	69	70	12	100	100	0	0.162	0.154	0.157	0.152	1.230	0.153	0.953	80	440	2975	3163	-2.625	415	2560	423	2740	0
4	22	11	"yejH"	"STM2223"	19440	41260	100	352	413	200	76	76	12	100	100	0	2594	2765	1452	68	69	13	100	100	0	0.109	0.125	0.121	0.122	1.201	0.126	0.964	80	383	2802	3034	-3.194	276	2526	337	2697	0
4	23	11	""	"STM2231"	19620	41260	100	449	485	190	76	77	13	100	100	0	1614	1803	950	69	70	12	100	100	0	0.241	0.236	0.238	0.240	1.174	0.221	0.953	80	395	1918	2143	-2.050	373	1545	409	1734	0
4	24	11	""	"STM2240"	19790	41260	100	601	625	129	75	76	12	100	100	0	4562	4905	1282	70	70	12	100	100	0	0.117	0.114	0.114	0.114	1.153	0.111	0.959	80	427	5018	5385	-3.094	526	4492	550	4835	0
4	1	12	"Ctrl-Nif10ng/ul"	"Ctrl-Nif10ng/ul"	15770	41420	100	81	81	12	81	82	15	11	3	0	75	77	18	69	70	15	23	11	0	0.000	0.000	0.714	0.688	3.962	4.692	0.000	80	462	6	8	Error	0	6	0	8	-50
4	2	12	"Ctrl-Y410ng/ul"	"Ctrl-Y410ng/ul"	15950	41420	100	81	82	15	80	82	14	17	3	0	84	88	29	68	70	31	28	8	0	0.063	0.100	0.545	0.568	5.023	0.043	0.009	80	418	17	22	-4.000	1	16	2	20	-50
4	3	12	"Ctrl-FtsQ10ng/ul"	"Ctrl-FtsQ10ng/ul"	16130	41440	90	181	367	331	78	80	13	98	92	0	217	468	463	69	72	33	94	75	0	0.696	0.724	0.699	0.702	1.753	0.709	0.924	52	360	251	688	-0.523	103	148	289	399	0
4	4	12	"Ctrl-ssM1354ng/ul"	"Ctrl-ssM1354ng/ul"	16280	41430	50	189	191	33	80	80	13	100	100	0	155	176	61	72	76	14	100	91	0	1.313	1.067	1.215	1.219	1.885	0.898	0.524	12	104	192	215	0.393	109	83	111	104	0
4	5	12	"ctrl-buffer"	"ctrl-buffer"	16470	41420	100	79	83	17	80	81	14	21	7	0	83	91	27	72	78	50	12	2	0	-0.091	0.158	0.697	0.650	3.784	0.146	0.039	80	452	10	22	Error	-1	11	3	19	-50
4	6	12	"Ctrl-hum b-actin10ng/ul"	"Ctrl-hum b-actin10ng/ul"	16650	41430	100	121	129	38	78	79	14	95	70	0	88	90	19	71	75	49	5	0	0	2.529	2.684	2.646	2.603	2.792	0.117	0.019	80	395	60	70	1.339	43	17	51	19	0
4	7	12	"Ctrl-Nif50ng/ul"	"Ctrl-Nif50ng/ul"	16820	41420	100	83	83	17	79	79	14	22	7	0	82	82	19	71	73	21	31	1	0	0.364	0.364	0.721	0.735	2.731	0.476	0.018	80	408	15	15	-1.459	4	11	4	11	-50
4	8	12	"Ctrl-Y450ng/ul"	"Ctrl-Y450ng/ul"	16990	41420	100	80	81	13	78	79	13	21	3	0	82	85	22	71	72	29	17	5	0	0.182	0.214	0.556	0.601	3.963	0.739	0.005	80	408	13	17	-2.459	2	11	3	14	-50
4	9	12	"Ctrl-FtsQ50ng/ul"	"Ctrl-FtsQ50ng/ul"	17170	41420	110	485	931	936	78	265	2257	12	0	0	686	1516	1834	71	183	1513	28	16	0	0.662	0.590	0.619	0.645	1.319	1.351	0.813	80	466	1022	2298	-0.596	407	615	853	1445	0
4	10	12	"Ctrl-ssM13162ng/ul"	"Ctrl-ssM13162ng/ul"	17350	41420	80	689	1066	874	78	384	2886	0	0	0	306	457	313	71	255	1937	0	0	0	2.600	2.560	2.408	2.205	1.503	2.727	0.960	52	284	846	1374	1.379	611	235	988	386	0
4	11	12	"ctrl-buffer"	"ctrl-buffer"	17510	41420	100	79	94	61	77	77	13	26	16	0	77	85	28	69	70	13	30	22	0	0.250	1.063	1.083	0.975	3.191	3.062	0.168	80	384	10	33	-2.000	2	8	17	16	-50
4	12	12	"Ctrl-hum b-actin100ng/ul"	"Ctrl-hum b-actin100ng/ul"	17680	41420	110	1156	1159	126	78	79	25	100	100	0	87	86	18	68	70	14	57	27	0	56.737	60.056	43.768	42.090	1.573	70.130	0.197	80	440	1097	1099	5.826	1078	19	1081	18	0
4	13	12	"Ctrl-Nif100ng/ul"	"Ctrl-Nif100ng/ul"	17860	41420	100	87	87	13	78	81	26	11	0	0	76	78	17	68	70	19	28	3	0	1.125	0.900	0.877	0.746	3.660	0.700	0.006	80	409	17	19	0.170	9	8	9	10	-50
4	14	12	"Ctrl-Y4100ng/ul"	"Ctrl-Y4100ng/ul"	18040	41420	100	79	83	15	79	80	12	27	10	0	83	85	22	68	70	14	50	25	0	0.000	0.235	0.696	0.739	2.535	0.402	0.062	80	383	15	21	Error	0	15	4	17	-50
4	15	12	"Ctrl-FtsQ100ng/ul"	"Ctrl-FtsQ100ng/ul"	18210	41420	100	842	1591	1538	79	79	12	100	100	0	1190	2772	3299	67	68	12	100	100	0	0.679	0.559	0.620	0.622	1.304	0.491	0.948	80	397	1886	4217	-0.558	763	1123	1512	2705	0
4	16	12	"Ctrl-ssM13buffer"	"Ctrl-ssM13buffer"	18390	41420	100	78	213	859	76	78	13	27	12	0	80	154	467	66	68	14	48	30	0	0.143	1.557	0.365	0.523	3.801	2.231	0.520	80	430	16	225	-2.807	2	14	137	88	-50
4	17	12	"ctrl-buffer"	"ctrl-buffer"	18560	41430	50	92	90	16	73	75	13	58	25	0	173	190	72	71	71	13	100	100	0	0.186	0.143	0.193	0.178	2.157	0.118	0.150	12	104	121	136	-2.424	19	102	17	119	0
4	18	12	"Ctrl-hum b-actin50ng/ul"	"Ctrl-hum b-actin50ng/ul"	18740	41430	110	542	591	199	75	89	157	100	93	0	83	83	17	69	129	837	0	0	0	33.357	36.857	30.064	28.956	1.965	0.183	0.327	80	475	481	530	5.060	467	14	516	14	0
4	19	12	"Ctrl-Nif400ng/ul"	"Ctrl-Nif400ng/ul"	18910	41420	100	83	97	34	75	76	12	42	35	0	79	82	15	68	70	13	42	22	0	0.727	1.571	2.346	2.170	3.937	3.184	0.077	80	371	19	36	-0.459	8	11	22	14	-50
4	20	12	"Ctrl-Y4400ng/ul"	"Ctrl-Y4400ng/ul"	19080	41420	100	90	101	35	75	76	12	53	38	0	76	76	13	68	69	13	36	8	0	1.875	3.250	2.425	2.287	3.436	9.707	0.022	80	395	23	34	0.907	15	8	26	8	-50
4	21	12	"Ctrl-FtsQ400ng/ul"	"Ctrl-FtsQ400ng/ul"	19260	41420	110	2668	3305	2022	76	77	13	100	100	0	4560	6926	5862	68	69	13	100	100	0	0.577	0.471	0.538	0.531	1.268	0.404	0.928	80	453	7084	10087	-0.793	2592	4492	3229	6858	0
4	22	12	"Ctrl-ssM13buffer"	"Ctrl-ssM13buffer"	19430	41420	100	78	80	17	75	76	13	18	8	0	83	89	30	69	70	13	50	32	0	0.214	0.250	0.389	0.507	3.408	0.200	0.028	80	395	17	25	-2.222	3	14	5	20	-50
4	23	12	"ctrl-buffer"	"ctrl-buffer"	19610	41420	100	77	79	19	75	76	12	26	6	0	85	93	35	69	69	12	56	35	0	0.125	0.167	0.430	0.407	2.853	0.345	0.158	80	377	18	28	-3.000	2	16	4	24	-50
4	24	12	"Ctrl-hum b-actinbuffer"	"Ctrl-hum b-actinbuffer"	19780	41420	100	78	78	13	75	77	13	20	6	0	83	103	48	68	69	12	58	40	0	0.200	0.086	0.219	0.280	3.595	0.103	0.033	80	410	18	38	-2.322	3	15	3	35	-50
4	1	13	"phoP"	"STM1231"	15770	41620	110	1727	1696	341	85	85	15	100	100	0	5128	5122	1019	79	81	22	100	100	0	0.325	0.319	0.322	0.319	1.166	0.311	0.959	80	481	6691	6654	-1.621	1642	5049	1611	5043	0
4	2	13	"phoP"	"STM1231"	15940	41600	110	1680	1872	1127	80	82	14	100	100	0	4481	4989	2533	73	77	32	100	100	0	0.363	0.365	0.363	0.357	1.255	0.365	0.861	80	452	6008	6708	-1.462	1600	4408	1792	4916	0
4	3	13	"phoQ"	"STM1230"	16130	41600	110	784	827	352	78	80	13	100	100	0	2371	2677	1170	71	73	17	100	100	0	0.307	0.287	0.282	0.283	1.184	0.285	0.970	80	425	3006	3355	-1.704	706	2300	749	2606	0
4	4	13	"phoQ"	"STM1230"	16290	41600	110	2165	2291	444	79	81	14	100	100	0	9491	10335	2431	72	75	24	100	100	0	0.221	0.216	0.217	0.217	1.140	0.209	0.968	80	463	11505	12475	-2.175	2086	9419	2212	10263	0
4	5	13	"phoQ"	"STM1230"	16480	41600	110	1110	1090	271	79	80	14	100	100	0	4527	4753	1426	74	80	51	100	100	0	0.232	0.216	0.219	0.215	1.247	0.211	0.950	80	432	5484	5690	-2.111	1031	4453	1011	4679	0
4	6	13	"hupA"	"STM4170"	16640	41590	110	1888	1904	326	79	80	13	100	100	0	1570	1644	387	71	78	51	100	100	0	1.207	1.160	1.182	1.169	1.175	1.157	0.931	80	426	3308	3398	0.271	1809	1499	1825	1573	0
4	7	13	"sopB"	"STM1091"	16820	41600	110	498	530	177	80	81	13	100	100	0	12402	13748	6955	71	87	114	100	100	0	0.034	0.033	0.034	0.033	1.189	0.030	0.913	80	478	12749	14127	-4.883	418	12331	450	13677	0
4	8	13	"pipC"	"STM0375"	17010	41600	110	355	345	62	79	79	13	100	100	0	4875	4986	1251	71	78	60	100	100	0	0.057	0.054	0.055	0.054	1.198	0.053	0.937	80	439	5080	5181	-4.121	276	4804	266	4915	0
4	9	13	"pipC"	"STM0375"	17160	41590	110	321	320	54	79	93	245	46	0	0	4130	4087	1069	70	79	80	100	100	0	0.060	0.060	0.061	0.060	1.244	0.059	0.920	80	438	4302	4258	-4.068	242	4060	241	4017	0
4	10	13	"ssrB"	"STM1391"	17350	41590	110	744	745	134	78	80	36	100	100	0	6148	6663	2159	71	77	47	100	100	0	0.110	0.101	0.104	0.103	1.201	0.095	0.917	80	464	6743	7259	-3.190	666	6077	667	6592	0
4	11	13	"ssrB"	"STM1391"	17510	41590	110	563	531	155	76	77	13	100	100	0	5421	5245	1263	71	73	18	100	100	0	0.091	0.088	0.086	0.085	1.312	0.089	0.920	80	424	5837	5629	-3.458	487	5350	455	5174	0
4	12	13	"ssrB"	"STM1391"	17680	41590	110	1180	1160	153	77	80	28	100	100	0	7935	8107	1787	72	81	81	100	100	0	0.140	0.135	0.140	0.136	1.154	0.131	0.950	80	453	8966	9118	-2.834	1103	7863	1083	8035	0
4	13	13	"lrp"	"STM0959"	17860	41590	110	1808	1824	433	78	84	40	100	100	0	4749	4840	1606	71	94	160	100	100	0	0.370	0.366	0.376	0.372	1.165	0.352	0.951	80	440	6408	6515	-1.435	1730	4678	1746	4769	0
4	14	13	"lrp"	"STM0959"	18030	41580	110	1670	1620	304	79	85	40	100	100	0	4276	4308	910	70	88	147	100	100	0	0.378	0.364	0.371	0.362	1.206	0.359	0.939	80	464	5797	5779	-1.403	1591	4206	1541	4238	0
4	15	13	"gyrA"	"STM2272"	18220	41590	110	3620	3785	1036	81	82	20	100	100	0	2684	2866	1046	69	74	60	100	100	0	1.353	1.324	1.348	1.347	1.137	1.297	0.955	80	466	6154	6501	0.437	3539	2615	3704	2797	0
4	16	13	"gyrA"	"STM2272"	18390	41590	110	4396	4863	1665	80	82	26	100	100	0	4981	5378	2127	69	73	46	100	100	0	0.879	0.901	0.931	0.904	1.234	0.879	0.939	80	424	9228	10092	-0.187	4316	4912	4783	5309	0
4	17	13	"csrA"	"STM2826"	18560	41590	110	1025	1066	166	78	88	89	100	100	0	2043	2105	492	70	97	343	100	100	0	0.480	0.486	0.497	0.490	1.141	0.471	0.948	80	496	2920	3023	-1.059	947	1973	988	2035	0
4	18	13	"csrA"	"STM2826"	18750	41600	110	833	868	287	78	80	16	100	100	0	1679	1795	826	69	73	28	100	100	0	0.469	0.458	0.477	0.465	1.247	0.423	0.891	80	434	2365	2516	-1.093	755	1610	790	1726	0
4	19	13	"yhhP"	"STM3578"	18910	41590	110	480	520	198	76	78	13	100	100	0	1774	2050	1225	68	71	18	100	100	0	0.237	0.224	0.236	0.231	1.242	0.196	0.883	80	426	2110	2426	-2.078	404	1706	444	1982	0
4	20	13	"yhhP"	"STM3578"	19090	41600	110	481	485	104	76	78	16	100	100	0	1736	1820	504	68	71	18	100	100	0	0.243	0.233	0.238	0.234	1.224	0.225	0.929	80	439	2073	2161	-2.042	405	1668	409	1752	0
4	21	13	"yhhP"	"STM3578"	19260	41600	100	456	457	82	75	77	20	100	100	0	1779	1869	672	69	71	16	100	100	0	0.223	0.212	0.223	0.218	1.291	0.188	0.856	80	395	2091	2182	-2.166	381	1710	382	1800	0
4	22	13	"topA"	"STM1714"	19440	41600	110	5815	6145	1564	75	77	17	100	100	0	10481	11627	4389	70	78	129	100	100	0	0.551	0.525	0.548	0.537	1.156	0.494	0.949	80	419	16151	17627	-0.859	5740	10411	6070	11557	0
4	23	13	"topA"	"STM1714"	19610	41600	120	576	589	300	74	75	12	98	96	0	1156	1141	692	67	68	13	99	99	0	0.461	0.480	0.482	0.492	1.482	0.452	0.929	120	452	1591	1589	-1.117	502	1089	515	1074	0
4	24	13	"fur"	"STM0693"	19790	41600	120	1809	1647	535	74	76	12	100	99	0	3618	3555	1468	67	68	13	100	100	0	0.489	0.451	0.472	0.455	1.391	0.422	0.921	120	564	5286	5061	-1.033	1735	3551	1573	3488	0
4	1	14	""	"STM1553"	15780	41770	100	384	445	301	86	88	16	100	100	0	2474	2827	2292	77	80	26	100	100	0	0.124	0.131	0.131	0.129	1.201	0.130	0.985	80	432	2695	3109	-3.008	298	2397	359	2750	0
4	2	14	""	"STM3783"	15940	41760	110	130	134	30	80	81	13	95	87	0	1748	1780	609	74	75	17	100	100	0	0.030	0.032	0.032	0.031	1.490	0.033	0.743	80	465	1724	1760	-5.065	50	1674	54	1706	0
4	3	14	""	"STM2242"	16120	41760	110	248	253	51	78	79	13	100	100	0	2593	2719	892	72	73	13	100	100	0	0.067	0.066	0.067	0.066	1.170	0.063	0.941	80	483	2691	2822	-3.890	170	2521	175	2647	0
4	4	14	"yfiM"	"STM2653"	16290	41760	110	260	287	101	79	79	13	100	100	0	2768	3161	1264	71	73	15	100	100	0	0.067	0.067	0.066	0.066	1.181	0.068	0.941	80	448	2878	3298	-3.897	181	2697	208	3090	0
4	5	14	"oxyS"	"STM4124"	16460	41770	120	157	180	106	77	78	12	97	93	0	489	624	564	71	72	15	99	99	0	0.191	0.186	0.181	0.178	1.519	0.177	0.868	120	568	498	656	-2.385	80	418	103	553	0
4	6	14	""	"STM4302"	16640	41770	110	120	123	26	78	79	14	91	71	0	3152	3550	1322	70	80	98	100	100	0	0.014	0.013	0.015	0.015	1.261	0.013	0.677	80	504	3124	3525	-6.197	42	3082	45	3480	0
4	7	14	"ssaT"	"STM1421"	16820	41770	110	504	675	475	80	80	12	100	100	0	9197	13900	12136	68	79	99	100	100	0	0.046	0.043	0.045	0.044	1.171	0.041	0.971	80	510	9553	14427	-4.428	424	9129	595	13832	0
4	8	14	"nrdI"	"STM2806"	17000	41770	110	243	392	417	79	79	12	100	100	0	1296	2692	4088	69	71	22	100	100	0	0.134	0.119	0.132	0.133	1.263	0.105	0.973	80	497	1391	2936	-2.903	164	1227	313	2623	0
4	9	14	"sipA"	"STM2882"	17170	41770	100	961	1117	628	78	79	23	100	100	0	7049	8263	5234	70	74	44	100	100	0	0.127	0.127	0.125	0.127	1.143	0.123	0.978	80	452	7862	9232	-2.983	883	6979	1039	8193	0
4	10	14	"dctA"	"STM3614"	17350	41770	110	479	504	117	77	78	22	100	100	0	5804	6335	2069	69	72	27	100	100	0	0.070	0.068	0.070	0.069	1.142	0.065	0.948	80	510	6137	6693	-3.835	402	5735	427	6266	0
4	11	14	"aroB"	"STM3486"	17520	41770	100	99	133	106	77	78	12	68	45	0	136	276	427	69	70	16	96	86	0	0.328	0.271	0.304	0.303	2.070	0.245	0.917	80	452	89	263	-1.607	22	67	56	207	0
4	12	14	"purN"	"STM2500"	17700	41770	110	625	721	320	78	79	13	100	100	0	2645	3217	1806	70	75	71	100	100	0	0.212	0.204	0.209	0.208	1.134	0.193	0.960	80	484	3122	3790	-2.235	547	2575	643	3147	0
4	13	14	"yjgG"	"STM4462"	17850	41760	110	115	118	28	76	79	29	65	16	0	1362	1398	417	72	83	129	100	100	0	0.030	0.032	0.032	0.030	1.568	0.033	0.569	80	492	1329	1368	-5.048	39	1290	42	1326	0
4	14	14	""	"STM0437"	18050	41770	110	1175	1240	427	77	78	17	100	100	0	6369	7079	3272	70	75	59	100	100	0	0.174	0.166	0.172	0.169	1.130	0.156	0.961	80	516	7397	8172	-2.520	1098	6299	1163	7009	0
4	15	14	""	"STM0565"	18200	41770	110	283	295	88	77	78	16	100	100	0	2014	2187	781	68	69	13	100	100	0	0.106	0.103	0.103	0.102	1.207	0.101	0.937	80	495	2152	2337	-3.240	206	1946	218	2119	0
4	16	14	"res"	"STM0358"	18390	41760	110	422	483	191	78	79	23	100	100	0	3497	4113	1973	70	73	43	100	100	0	0.100	0.100	0.101	0.099	1.158	0.098	0.967	80	509	3771	4448	-3.316	344	3427	405	4043	0
4	17	14	""	"STM2003"	18560	41770	100	567	592	146	77	78	13	100	100	0	2946	3253	1471	69	71	24	100	100	0	0.170	0.162	0.171	0.166	1.148	0.145	0.928	80	452	3367	3699	-2.554	490	2877	515	3184	0
4	18	14	"nfo"	"STM2203"	18740	41770	110	402	452	180	76	77	12	100	100	0	3192	3524	1446	67	69	14	100	100	0	0.104	0.109	0.109	0.107	1.152	0.109	0.962	80	484	3451	3833	-3.261	326	3125	376	3457	0
4	19	14	"EMPTY"	"EMPTY"	18900	41760	100	81	81	12	78	78	12	16	3	0	75	76	16	67	69	14	32	8	0	0.375	0.333	0.783	0.711	3.860	0.143	0.004	80	427	11	12	-1.415	3	8	3	9	-75
4	20	14	"EMPTY"	"EMPTY"	19080	41760	100	74	75	13	76	76	13	11	2	0	73	71	16	67	68	12	27	7	0	-0.333	-0.250	0.889	1.001	2.909	51.056	0.000	80	427	4	3	Error	-2	6	-1	4	-75
4	21	14	"EMPTY"	"EMPTY"	19250	41760	100	78	78	13	75	76	12	18	5	0	72	73	12	67	68	12	23	5	0	0.600	0.500	1.160	0.968	2.726	0.849	0.009	80	427	8	9	-0.737	3	5	3	6	-75
4	22	14	"EMPTY"	"EMPTY"	19430	41760	100	79	79	11	77	78	16	11	0	0	75	77	13	68	76	128	0	0	0	0.286	0.222	0.824	0.777	3.499	0.033	0.149	80	427	9	11	-1.807	2	7	2	9	-75
4	23	14	"EMPTY"	"EMPTY"	19600	41760	100	87	88	27	77	77	14	30	8	0	77	83	36	67	68	13	42	21	0	1.000	0.688	0.862	0.848	3.593	0.863	0.224	80	406	20	27	0.000	10	10	11	16	-75
4	24	14	"EMPTY"	"EMPTY"	19780	41770	100	72	73	11	75	76	12	6	2	0	72	72	13	67	68	14	22	5	0	-0.600	-0.400	0.910	0.731	3.002	0.434	0.002	80	465	2	3	Error	-3	5	-2	5	-75
5	1	1	"yggG"	"STM3077"	2310	44080	150	555	554	111	84	85	14	100	99	0	3937	4026	1136	72	74	16	100	100	0	0.122	0.119	0.120	0.119	1.169	0.114	0.949	156	789	4336	4424	-3.037	471	3865	470	3954	0
5	2	1	""	"STM1249"	2490	44060	140	1082	1069	269	86	87	17	100	100	0	4073	3989	1005	71	74	18	100	100	0	0.249	0.251	0.250	0.249	1.168	0.246	0.947	156	514	4998	4901	-2.007	996	4002	983	3918	0
5	3	1	"csgA"	"STM1144"	2660	44060	140	1674	1734	432	87	88	17	100	100	0	5437	5621	1511	70	73	26	100	100	0	0.296	0.297	0.297	0.297	1.142	0.291	0.966	156	499	6954	7198	-1.758	1587	5367	1647	5551	0
5	4	1	"malT"	"STM3515"	2830	44060	150	591	630	190	86	88	14	100	100	0	1581	1659	578	71	73	24	100	99	0	0.334	0.343	0.343	0.349	1.384	0.329	0.931	156	554	2015	2132	-1.580	505	1510	544	1588	0
5	5	1	""	"STM0212"	3000	44050	130	375	420	181	85	86	13	100	100	0	1636	1822	893	70	72	14	100	100	0	0.185	0.191	0.183	0.189	1.239	0.177	0.907	120	453	1856	2087	-2.433	290	1566	335	1752	0
5	6	1	"gltX"	"STM2415"	3170	44050	140	741	769	185	87	88	15	100	100	0	3194	3325	969	70	71	14	100	100	0	0.209	0.210	0.204	0.215	1.278	0.202	0.955	156	532	3778	3937	-2.256	654	3124	682	3255	0
5	7	1	""	"STM0055"	3350	44060	140	200	205	45	88	89	15	100	99	0	2179	2270	625	69	70	13	100	100	0	0.053	0.053	0.053	0.052	1.321	0.052	0.875	156	482	2222	2318	-4.236	112	2110	117	2201	0
5	8	1	"acnA"	"STM1712"	3520	44060	140	348	372	110	88	89	15	99	99	0	1738	1846	664	70	72	16	100	100	0	0.156	0.160	0.160	0.159	1.345	0.153	0.917	156	509	1928	2060	-2.682	260	1668	284	1776	0
5	9	1	"rfbF"	"STM2092"	3710	44060	140	774	790	212	86	87	14	99	99	0	2220	2348	733	69	71	16	100	100	0	0.320	0.309	0.311	0.310	1.279	0.297	0.938	156	497	2839	2983	-1.645	688	2151	704	2279	0
5	10	1	"osmY"	"STM4561"	3870	44060	140	469	471	76	87	88	15	100	100	0	6763	6993	1950	71	72	22	100	100	0	0.057	0.055	0.058	0.056	1.280	0.051	0.900	156	470	7074	7306	-4.131	382	6692	384	6922	0
5	11	1	"hflB"	"STM3296"	4050	44050	140	4299	4624	1734	90	90	14	100	100	0	1039	1111	408	71	73	23	100	99	0	4.348	4.360	4.226	4.435	1.305	4.453	0.936	156	492	5177	5574	2.120	4209	968	4534	1040	0
5	12	1	"yheM"	"STM3450"	4220	44050	140	426	421	78	89	89	14	100	100	0	1887	1847	451	69	71	16	100	100	0	0.185	0.187	0.185	0.189	1.280	0.179	0.933	156	487	2155	2110	-2.432	337	1818	332	1778	0
5	13	1	"yifL"	"STM3946"	4400	44050	140	920	1059	681	90	91	15	100	100	0	2622	2611	741	70	73	23	100	100	0	0.325	0.381	0.332	0.356	1.306	0.434	0.787	156	499	3382	3510	-1.620	830	2552	969	2541	0
5	14	1	""	"STM3941"	4570	44050	150	1115	1203	443	90	90	14	100	100	0	8771	8692	2006	71	74	22	100	100	0	0.118	0.129	0.119	0.128	1.338	0.127	0.871	156	570	9725	9734	-3.085	1025	8700	1113	8621	0
5	15	1	"hemD"	"STM3937"	4750	44060	150	799	923	515	90	91	14	100	100	0	5096	4939	1155	71	75	29	100	100	0	0.141	0.171	0.148	0.160	1.322	0.179	0.761	156	564	5734	5701	-2.825	709	5025	833	4868	0
5	16	1	"wecF"	"STM3928"	4930	44050	150	758	724	177	90	91	15	100	100	0	2410	2450	748	72	79	109	99	99	0	0.286	0.267	0.273	0.269	1.435	0.246	0.864	156	604	3006	3012	-1.807	668	2338	634	2378	0
5	17	1	"wecD"	"STM3924"	5100	44060	150	983	1042	510	90	90	14	99	99	0	4267	4333	1393	71	78	114	99	99	0	0.213	0.223	0.213	0.213	1.302	0.230	0.873	156	531	5089	5214	-2.232	893	4196	952	4262	0
5	18	1	"wecB"	"STM3920"	5270	44060	150	2009	1942	524	90	90	16	100	100	0	7681	7438	2196	72	74	28	100	100	0	0.252	0.251	0.251	0.251	1.191	0.242	0.951	156	558	9528	9218	-1.987	1919	7609	1852	7366	0
5	19	1	""	"STM4431"	5450	44060	130	108	111	18	90	91	17	50	23	0	387	415	119	71	73	30	100	100	0	0.057	0.061	0.063	0.061	2.004	0.063	0.317	120	450	334	365	-4.134	18	316	21	344	0
5	20	1	""	"STM4435"	5620	44060	140	119	121	18	90	91	16	75	45	0	737	737	227	70	71	15	99	99	0	0.043	0.046	0.047	0.046	1.713	0.041	0.384	156	566	696	698	-4.524	29	667	31	667	0
5	21	1	""	"STM4442"	5800	44050	130	118	118	21	91	92	16	68	39	0	1098	1158	409	69	71	15	100	100	0	0.026	0.025	0.028	0.029	1.584	0.023	0.367	120	504	1056	1116	-5.252	27	1029	27	1089	0
5	22	1	"treC"	"STM4453"	5970	44060	140	103	106	24	91	92	15	44	21	0	369	389	136	70	71	14	100	98	0	0.040	0.047	0.067	0.066	2.208	0.046	0.141	156	526	311	334	-4.639	12	299	15	319	0
5	23	1	""	"STM4467"	6150	44060	140	96	97	17	91	91	15	33	10	0	367	385	134	72	72	14	99	98	0	0.017	0.019	0.057	0.055	1.978	0.022	0.056	156	511	300	319	-5.883	5	295	6	313	0
5	24	1	"idnK"	"STM4485"	6320	44060	130	159	170	64	91	96	46	77	26	0	886	1026	375	70	72	17	100	100	0	0.083	0.083	0.076	0.074	1.578	0.082	0.562	120	636	884	1035	-3.585	68	816	79	956	0
5	1	2	"yjaH"	"STM4171"	2320	44230	150	475	530	189	85	86	15	99	99	0	1325	1474	629	74	76	24	100	98	0	0.312	0.318	0.323	0.323	1.275	0.305	0.950	156	551	1641	1845	-1.682	390	1251	445	1400	0
5	2	2	"purD"	"STM4175"	2490	44220	130	583	612	224	85	86	15	100	100	0	1667	1799	728	74	77	23	100	100	0	0.313	0.306	0.302	0.304	1.191	0.291	0.945	120	244	2091	2252	-1.678	498	1593	527	1725	0
5	3	2	"livJ"	"STM3567"	2660	44230	130	525	541	240	85	86	16	100	100	0	2370	2511	1198	75	80	32	100	100	0	0.192	0.187	0.183	0.183	1.165	0.187	0.961	120	261	2735	2892	-2.383	440	2295	456	2436	0
5	4	2	"yihS"	"STM4021"	2840	44220	140	109	111	20	86	88	17	62	26	0	935	1063	432	75	82	47	99	98	0	0.027	0.025	0.028	0.027	1.541	0.026	0.487	156	293	883	1013	-5.225	23	860	25	988	0
5	5	2	"prlC"	"STM3594"	3010	44220	130	152	156	37	86	87	15	95	85	0	1002	1159	564	73	78	37	100	100	0	0.071	0.064	0.063	0.062	1.523	0.058	0.794	120	306	995	1156	-3.815	66	929	70	1086	0
5	6	2	"atpB"	"STM3871"	3190	44230	140	1372	1400	531	87	87	13	100	99	0	2394	2541	997	73	74	13	100	100	0	0.554	0.532	0.527	0.531	1.170	0.525	0.970	156	261	3606	3781	-0.853	1285	2321	1313	2468	0
5	7	2	"xseA"	"STM2512"	3350	44230	140	479	477	108	89	89	14	99	99	0	3242	3287	1097	73	74	15	100	100	0	0.123	0.121	0.122	0.122	1.237	0.113	0.935	156	201	3559	3602	-3.022	390	3169	388	3214	0
5	8	2	"sprB"	"STM2866"	3530	44230	140	678	660	148	88	88	15	99	98	0	7457	7450	1934	73	74	14	100	100	0	0.080	0.078	0.077	0.077	1.135	0.075	0.964	156	212	7974	7949	-3.646	590	7384	572	7377	0
5	9	2	"sinR"	"STM0304"	3700	44230	140	945	930	241	88	88	14	99	98	0	5265	5168	1585	73	74	16	100	100	0	0.165	0.165	0.167	0.166	1.169	0.161	0.971	156	214	6049	5937	-2.599	857	5192	842	5095	0
5	10	2	"hilC"	"STM2867"	3880	44230	140	703	686	195	89	90	14	99	99	0	7660	7384	2545	71	73	15	100	100	0	0.081	0.082	0.081	0.083	1.240	0.079	0.968	156	206	8203	7910	-3.628	614	7589	597	7313	0
5	11	2	"bcfB"	"STM0022"	4050	44220	140	440	449	94	89	90	13	100	100	0	7550	7883	2088	72	74	21	100	100	0	0.047	0.046	0.046	0.046	1.201	0.044	0.950	156	223	7829	8171	-4.413	351	7478	360	7811	0
5	12	2	"bcfH"	"STM0028"	4230	44220	140	230	233	41	89	90	14	99	99	0	4914	5008	1247	73	75	20	100	100	0	0.029	0.029	0.029	0.029	1.250	0.028	0.907	156	246	4982	5079	-5.102	141	4841	144	4935	0
5	13	2	"orf5"	"PSLT015"	4400	44230	140	736	718	203	90	91	15	100	98	0	11300	10749	3394	74	79	30	100	100	0	0.058	0.059	0.059	0.059	1.200	0.058	0.969	156	245	11872	11303	-4.119	646	11226	628	10675	0
5	14	2	"srgC"	"PSLT008"	4580	44230	140	1247	1232	321	91	91	14	100	100	0	13649	13606	3978	75	80	31	100	100	0	0.085	0.084	0.084	0.085	1.148	0.083	0.974	156	241	14730	14672	-3.554	1156	13574	1141	13531	0
5	15	2	"uvrA"	"STM4254"	4740	44230	130	1287	1387	410	93	93	16	100	100	0	1608	1771	541	78	90	55	100	100	0	0.780	0.764	0.768	0.765	1.117	0.749	0.958	120	275	2724	2987	-0.358	1194	1530	1294	1693	0
5	16	2	""	"STM4260"	4920	44220	130	316	319	52	93	94	16	100	100	0	22339	22681	4719	80	102	159	100	100	0	0.010	0.010	0.011	0.011	1.109	0.010	0.931	120	304	22482	22827	-6.641	223	22259	226	22601	0
5	17	2	""	"STM4261"	5100	44230	140	888	1004	412	92	94	20	100	100	0	8045	9134	4056	79	96	161	100	99	0	0.100	0.101	0.101	0.102	1.225	0.098	0.955	156	279	8762	9967	-3.323	796	7966	912	9055	0
5	18	2	""	"STM4261"	5270	44230	140	1996	1958	581	92	94	21	99	99	0	10210	10136	3311	75	81	36	100	100	0	0.188	0.185	0.187	0.186	1.158	0.180	0.967	156	256	12039	11927	-2.412	1904	10135	1866	10061	0
5	19	2	"livM"	"STM3562"	5440	44230	140	142	144	26	89	91	14	96	87	0	1197	1209	501	74	76	17	98	98	0	0.047	0.048	0.048	0.050	1.763	0.043	0.719	156	291	1176	1190	-4.405	53	1123	55	1135	0
5	20	2	"mviN"	"STM1170"	5620	44230	130	164	167	34	88	89	14	99	97	0	762	802	266	73	75	16	100	100	0	0.110	0.108	0.108	0.105	1.462	0.103	0.793	120	305	765	808	-3.180	76	689	79	729	0
5	21	2	"citA"	"STM0689"	5790	44230	130	191	196	46	89	90	15	100	99	0	1363	1486	576	72	74	16	100	100	0	0.079	0.076	0.073	0.074	1.324	0.073	0.866	120	313	1393	1521	-3.662	102	1291	107	1414	0
5	22	2	"ssaL"	"STM1412"	5970	44230	140	1425	1464	403	90	92	15	100	100	0	4895	5128	1649	73	75	17	100	100	0	0.277	0.272	0.271	0.277	1.200	0.263	0.975	156	285	6157	6429	-1.853	1335	4822	1374	5055	0
5	23	2	"ssaP"	"STM1417"	6140	44230	140	292	302	68	91	92	16	99	99	0	5516	6140	2742	75	85	58	100	100	0	0.037	0.035	0.035	0.036	1.249	0.031	0.903	156	275	5642	6276	-4.759	201	5441	211	6065	0
5	24	2	"fusA"	"STM3446"	6300	44230	130	2515	2577	747	91	102	85	100	100	0	388	390	109	74	80	47	98	96	0	7.720	7.867	7.698	8.050	1.308	7.942	0.927	120	450	2738	2802	2.949	2424	314	2486	316	0
5	1	3	"moeB"	"STM0845"	2310	44400	130	288	295	54	85	86	18	100	100	0	1704	1793	449	73	78	38	100	100	0	0.124	0.122	0.120	0.122	1.203	0.117	0.922	120	510	1834	1930	-3.006	203	1631	210	1720	0
5	2	3	"carA"	"STM0066"	2490	44390	130	513	548	160	86	87	20	100	100	0	4543	4647	1368	75	89	123	100	100	0	0.096	0.101	0.100	0.100	1.177	0.101	0.893	120	344	4895	5034	-3.387	427	4468	462	4572	0
5	3	3	"prfA"	"STM1776"	2660	44390	130	377	381	66	86	87	15	100	100	0	2601	2744	749	73	86	126	100	100	0	0.115	0.110	0.110	0.111	1.173	0.105	0.936	120	335	2819	2966	-3.119	291	2528	295	2671	0
5	4	3	"invC"	"STM2894"	2830	44400	130	313	321	53	86	88	22	100	100	0	2245	2242	480	74	86	62	100	100	0	0.105	0.108	0.110	0.108	1.202	0.103	0.921	120	334	2398	2403	-3.258	227	2171	235	2168	0
5	5	3	"envE"	"STM1242"	3010	44400	130	1479	1501	471	87	89	22	100	100	0	5261	5447	2065	74	81	45	100	100	0	0.268	0.263	0.269	0.264	1.250	0.255	0.969	120	340	6579	6787	-1.898	1392	5187	1414	5373	0
5	6	3	"eutE"	"STM2463"	3180	44400	130	119	127	32	89	89	15	79	49	0	806	852	289	73	76	26	100	100	0	0.041	0.049	0.043	0.042	1.833	0.052	0.536	120	290	763	817	-4.611	30	733	38	779	0
5	7	3	"rfaK"	"STM3714"	3350	44400	140	237	237	52	87	89	16	97	97	0	3739	3661	1181	72	75	24	100	100	0	0.041	0.042	0.041	0.043	1.369	0.041	0.918	156	240	3817	3739	-4.612	150	3667	150	3589	0
5	8	3	"ipk"	"STM1779"	3530	44400	140	499	494	113	87	88	15	100	100	0	1425	1431	395	73	76	18	100	100	0	0.305	0.300	0.306	0.302	1.297	0.289	0.930	156	225	1764	1765	-1.714	412	1352	407	1358	0
5	9	3	"nanH"	"STM0928"	3700	44390	130	117	118	22	87	88	15	75	47	0	5954	6091	1732	72	76	20	100	100	0	0.005	0.005	0.012	0.014	1.444	0.004	0.405	120	244	5912	6050	-7.615	30	5882	31	6019	0
5	10	3	"pagC"	"STM1246"	3880	44400	140	1423	1436	561	88	90	15	100	100	0	725	767	313	70	75	23	100	99	0	2.038	1.934	1.941	1.955	1.285	1.954	0.922	156	248	1990	2045	1.027	1335	655	1348	697	0
5	11	3	"leuC"	"STM0111"	4050	44400	140	217	236	78	87	111	298	8	0	0	2375	2784	1264	71	80	80	100	99	0	0.056	0.055	0.053	0.054	1.290	0.054	0.922	156	246	2434	2862	-4.148	130	2304	149	2713	0
5	12	3	"fliL"	"STM1975"	4220	44400	130	295	305	71	87	108	285	16	0	0	2802	2959	867	73	81	75	100	100	0	0.076	0.076	0.075	0.074	1.239	0.075	0.163	120	269	2937	3104	-3.714	208	2729	218	2886	0
5	13	3	"yfeK"	"STM2438"	4400	44400	140	376	363	78	88	95	64	97	94	0	3805	3628	1017	73	83	70	100	100	0	0.077	0.077	0.079	0.078	1.283	0.075	0.875	156	282	4020	3830	-3.696	288	3732	275	3555	0
5	14	3	""	"STM1012"	4570	44400	130	472	481	105	89	96	64	100	100	0	4525	4723	1245	73	82	70	100	100	0	0.086	0.084	0.085	0.084	1.132	0.082	0.959	120	279	4835	5042	-3.539	383	4452	392	4650	0
5	15	3	""	"STM1016"	4750	44400	140	234	230	41	92	92	15	99	98	0	6771	6488	1743	77	86	48	100	100	0	0.021	0.022	0.021	0.022	1.281	0.021	0.905	156	300	6836	6549	-5.559	142	6694	138	6411	0
5	16	3	"yfbG"	"STM2299"	4920	44400	130	252	260	77	94	95	15	100	100	0	4452	4643	1866	80	91	51	100	100	0	0.036	0.036	0.036	0.035	1.320	0.036	0.897	120	316	4530	4729	-4.790	158	4372	166	4563	0
5	17	3	"orf32"	"STM1380"	5090	44400	130	2000	2004	419	93	96	20	100	100	0	9501	9312	2074	79	87	42	100	100	0	0.202	0.207	0.207	0.207	1.105	0.202	0.965	120	341	11329	11144	-2.305	1907	9422	1911	9233	0
5	18	3	"ybaK"	"STM0495"	5270	44410	130	407	424	92	93	95	20	100	100	0	2700	2848	724	77	82	37	100	100	0	0.120	0.119	0.118	0.119	1.131	0.118	0.957	120	327	2937	3102	-3.062	314	2623	331	2771	0
5	19	3	"finO"	"PSLT111"	5440	44400	130	415	409	79	90	91	15	100	100	0	3463	3481	897	75	76	19	100	100	0	0.096	0.094	0.093	0.094	1.155	0.090	0.947	120	333	3713	3725	-3.382	325	3388	319	3406	0
5	20	3	"holE"	"STM1876"	5620	44400	120	262	262	71	87	89	15	99	98	0	1160	1175	413	73	74	15	100	100	0	0.161	0.159	0.156	0.155	1.286	0.156	0.930	120	314	1262	1277	-2.635	175	1087	175	1102	0
5	21	3	"yebE"	"STM1880"	5790	44400	140	6599	6588	1541	89	90	15	100	100	0	2550	2554	550	73	74	14	100	100	0	2.628	2.620	2.660	2.613	1.176	2.671	0.965	156	324	8987	8980	1.394	6510	2477	6499	2481	0
5	22	3	""	"STM1533"	5970	44410	130	254	256	51	91	91	15	100	100	0	6311	6446	1720	74	76	17	100	100	0	0.026	0.026	0.025	0.026	1.222	0.025	0.922	120	304	6400	6537	-5.258	163	6237	165	6372	0
5	23	3	""	"STM1543"	6130	44410	130	390	413	97	92	97	42	100	100	0	8337	8300	2181	75	125	363	100	100	0	0.036	0.039	0.039	0.039	1.170	0.038	0.932	120	336	8560	8546	-4.793	298	8262	321	8225	0
5	24	3	"dpiA"	"STM0626"	6320	44400	130	497	492	94	92	100	74	100	100	0	6516	6511	1416	73	103	282	100	100	0	0.063	0.062	0.063	0.062	1.185	0.060	0.949	120	561	6848	6838	-3.992	405	6443	400	6438	0
5	1	4	"ycjF"	"STM1684"	2310	44570	130	1261	1473	774	84	85	20	100	100	0	1167	1394	705	75	80	37	100	100	0	1.078	1.053	1.048	1.045	1.206	1.082	0.934	120	534	2269	2708	0.108	1177	1092	1389	1319	0
5	2	4	"yhcQ"	"STM3365"	2480	44570	130	272	294	106	85	86	19	100	100	0	2654	3016	1362	77	84	45	100	100	0	0.073	0.071	0.071	0.069	1.250	0.071	0.923	120	379	2764	3148	-3.785	187	2577	209	2939	0
5	3	4	""	"STM3355"	2650	44570	130	141	147	37	87	90	28	82	48	0	4256	5119	2541	75	93	138	100	100	0	0.013	0.012	0.014	0.014	1.283	0.012	0.723	120	360	4235	5104	-6.275	54	4181	60	5044	0
5	4	4	""	"STM3378"	2830	44570	140	619	608	187	87	91	33	98	97	0	6108	6115	2075	76	98	143	99	99	0	0.088	0.086	0.088	0.086	1.308	0.086	0.957	156	348	6564	6560	-3.503	532	6032	521	6039	0
5	5	4	"yhcN"	"STM3361"	3000	44570	120	247	251	64	86	88	22	99	97	0	1350	1356	464	74	81	44	100	100	0	0.126	0.129	0.130	0.127	1.317	0.127	0.914	120	296	1437	1447	-2.986	161	1276	165	1282	0
5	6	4	"smpB"	"STM2688"	3170	44570	130	492	524	156	87	88	15	100	100	0	3070	3325	1129	72	77	39	100	100	0	0.135	0.134	0.135	0.134	1.165	0.132	0.946	120	314	3403	3690	-2.888	405	2998	437	3253	0
5	7	4	"yabF"	"STM0085"	3350	44570	130	155	164	43	85	87	15	99	90	0	1761	2225	1170	71	74	22	100	100	0	0.041	0.037	0.038	0.037	1.393	0.033	0.806	120	320	1760	2233	-4.594	70	1690	79	2154	0
5	8	4	"ftsA"	"STM0132"	3520	44570	140	2216	2222	880	87	88	15	100	99	0	5295	5300	2144	73	75	17	100	100	0	0.408	0.408	0.412	0.403	1.381	0.403	0.962	156	298	7351	7362	-1.294	2129	5222	2135	5227	0
5	9	4	"aceF"	"STM0153"	3700	44570	140	598	713	393	86	87	15	98	97	0	3347	3933	2324	74	78	22	100	100	0	0.156	0.162	0.159	0.157	1.485	0.161	0.947	156	276	3785	4486	-2.676	512	3273	627	3859	0
5	10	4	"yacE"	"STM0140"	3870	44570	130	628	637	149	86	87	15	100	100	0	3874	4017	1169	71	77	25	100	100	0	0.143	0.140	0.140	0.141	1.146	0.135	0.946	120	272	4345	4497	-2.811	542	3803	551	3946	0
5	11	4	"asnC"	"STM3876"	4050	44570	140	874	867	297	86	107	284	91	79	0	5307	5176	1780	71	80	76	99	99	0	0.150	0.153	0.157	0.148	1.382	0.153	0.961	156	270	6024	5886	-2.732	788	5236	781	5105	0
5	12	4	""	"STM3863"	4220	44570	130	206	221	60	87	109	293	0	0	0	3136	3553	1542	71	80	77	100	100	0	0.039	0.038	0.040	0.038	1.343	0.035	0.070	120	254	3184	3616	-4.687	119	3065	134	3482	0
5	13	4	"truA"	"STM2368"	4380	44570	130	2026	2006	354	89	96	64	100	100	0	6121	6258	1783	71	81	70	100	100	0	0.320	0.310	0.327	0.316	1.306	0.288	0.885	120	277	7987	8104	-1.643	1937	6050	1917	6187	0
5	14	4	"yfcE"	"STM2347"	4560	44570	130	609	674	242	88	94	61	100	100	0	1733	1939	766	73	80	66	100	100	0	0.314	0.314	0.314	0.312	1.188	0.309	0.939	120	311	2181	2452	-1.672	521	1660	586	1866	0
5	15	4	"nuoM"	"STM2317"	4750	44570	140	127	134	39	87	89	15	82	58	0	980	1252	738	73	73	14	100	98	0	0.044	0.040	0.041	0.041	1.733	0.041	0.744	156	313	947	1226	-4.503	40	907	47	1179	0
5	16	4	"menE"	"STM2305"	4910	44570	130	243	258	85	89	91	16	100	100	0	1387	1535	624	74	78	25	100	100	0	0.117	0.116	0.113	0.111	1.292	0.115	0.909	120	316	1467	1630	-3.092	154	1313	169	1461	0
5	17	4	""	"STM2289"	5090	44570	130	213	220	51	91	93	16	100	100	0	3861	3984	1281	76	82	31	100	100	0	0.032	0.033	0.032	0.032	1.288	0.032	0.872	120	356	3907	4037	-4.955	122	3785	129	3908	0
5	18	4	"nupC"	"STM2409"	5270	44570	130	462	483	178	91	92	15	100	100	0	4725	5602	2492	78	81	25	100	100	0	0.080	0.071	0.071	0.071	1.275	0.069	0.939	120	354	5018	5916	-3.647	371	4647	392	5524	0
5	19	4	"ybdN"	"STM0605"	5450	44580	130	406	408	90	90	90	15	100	100	0	8645	8644	2111	75	76	17	100	100	0	0.037	0.037	0.037	0.037	1.205	0.037	0.939	120	339	8886	8887	-4.761	316	8570	318	8569	0
5	20	4	"gabP"	"STM2793"	5610	44570	130	202	226	75	88	89	14	98	97	0	1984	2406	1098	73	74	14	100	100	0	0.060	0.059	0.057	0.058	1.321	0.057	0.873	120	330	2025	2471	-4.067	114	1911	138	2333	0
5	21	4	"srlE"	"STM2833"	5790	44570	130	171	179	46	89	91	14	98	95	0	1282	1410	592	72	73	13	100	100	0	0.068	0.067	0.064	0.064	1.430	0.062	0.798	120	332	1292	1428	-3.883	82	1210	90	1338	0
5	22	4	"hypB"	"STM2855"	5960	44580	130	200	224	81	91	92	14	99	98	0	1572	1761	847	73	74	14	100	100	0	0.073	0.079	0.077	0.076	1.386	0.078	0.875	120	330	1608	1821	-3.782	109	1499	133	1688	0
5	23	4	"yqaA"	"STM2819"	6140	44570	130	685	693	140	90	96	41	100	100	0	1670	1707	424	74	116	353	100	99	0	0.373	0.369	0.372	0.371	1.203	0.358	0.950	120	352	2191	2236	-1.423	595	1596	603	1633	0
5	24	4	"ygaA"	"STM2839"	6320	44580	130	345	409	180	89	93	35	99	97	0	1000	1328	765	71	100	283	98	83	0	0.276	0.255	0.264	0.260	1.412	0.233	0.885	120	553	1185	1577	-1.860	256	929	320	1257	0
5	1	5	"yraL"	"STM3263"	2300	44750	130	282	306	107	84	86	20	100	100	0	2259	2478	1041	75	87	130	100	100	0	0.091	0.092	0.091	0.090	1.256	0.091	0.905	120	528	2382	2625	-3.463	198	2184	222	2403	0
5	2	5	"tdcB"	"STM3244"	2480	44740	130	1979	1970	429	84	86	17	100	100	0	11861	11783	3042	78	95	157	100	100	0	0.161	0.161	0.164	0.163	1.139	0.155	0.962	120	358	13678	13591	-2.636	1895	11783	1886	11705	0
5	3	5	"yqjH"	"STM3214"	2650	44750	130	1557	1554	394	84	88	29	100	100	0	4564	4552	1211	80	89	73	100	100	0	0.329	0.329	0.331	0.329	1.181	0.322	0.962	120	332	5957	5942	-1.606	1473	4484	1470	4472	0
5	4	5	"icc"	"STM3183"	2820	44740	130	916	914	189	84	89	31	100	100	0	4954	4976	1390	78	90	79	100	100	0	0.171	0.169	0.172	0.171	1.171	0.162	0.947	120	330	5708	5728	-2.551	832	4876	830	4898	0
5	5	5	"hybA"	"STM3149"	3000	44740	130	541	593	281	83	85	17	100	100	0	4414	5055	2721	74	80	47	100	100	0	0.106	0.102	0.101	0.101	1.157	0.101	0.969	120	301	4798	5491	-3.244	458	4340	510	4981	0
5	6	5	""	"STM3141"	3170	44740	140	503	496	136	84	85	14	99	99	0	3629	3558	1072	73	76	35	100	100	0	0.118	0.118	0.119	0.117	1.256	0.116	0.951	156	308	3975	3897	-3.085	419	3556	412	3485	0
5	7	5	"uup"	"STM1062"	3340	44750	130	226	252	100	84	85	13	100	100	0	605	690	328	73	77	34	100	100	0	0.267	0.272	0.269	0.268	1.308	0.270	0.897	120	362	674	785	-1.906	142	532	168	617	0
5	8	5	"helD"	"STM1075"	3530	44750	120	160	223	129	86	87	14	97	81	0	740	1458	1366	74	77	34	100	100	0	0.111	0.099	0.103	0.099	1.597	0.092	0.907	120	334	740	1521	-3.170	74	666	137	1384	0
5	9	5	"hpaD"	"STM1103"	3690	44740	130	147	148	24	84	84	14	99	94	0	1672	1699	374	75	76	19	100	100	0	0.039	0.039	0.038	0.038	1.394	0.037	0.747	120	298	1660	1688	-4.664	63	1597	64	1624	0
5	10	5	"agp"	"STM1117"	3870	44740	140	633	660	267	84	85	14	99	99	0	4795	5205	2201	75	82	65	100	100	0	0.116	0.112	0.113	0.109	1.390	0.112	0.966	156	339	5269	5706	-3.104	549	4720	576	5130	0
5	11	5	"ymdC"	"STM1148"	4050	44740	130	932	1034	408	86	87	15	100	100	0	6011	6961	3228	73	81	65	100	100	0	0.142	0.138	0.136	0.139	1.179	0.132	0.961	120	335	6784	7836	-2.811	846	5938	948	6888	0
5	12	5	"ycfN"	"STM1208"	4220	44740	130	640	668	160	87	88	14	100	100	0	4786	5007	1259	73	75	16	100	100	0	0.117	0.118	0.119	0.117	1.165	0.115	0.957	120	308	5266	5515	-3.091	553	4713	581	4934	0
5	13	5	"mopA"	"STM4330"	4380	44740	140	5523	5694	2049	90	90	15	100	100	0	4216	4463	1726	71	73	14	100	100	0	1.311	1.276	1.285	1.288	1.216	1.260	0.978	156	320	9578	9996	0.390	5433	4145	5604	4392	0
5	14	5	"rstA"	"STM1475"	4560	44740	140	2090	2011	409	87	88	15	100	100	0	5233	5230	1532	72	75	21	100	100	0	0.388	0.373	0.388	0.377	1.221	0.351	0.933	156	324	7164	7082	-1.365	2003	5161	1924	5158	0
5	15	5	"speG"	"STM1502"	4730	44740	130	969	1015	268	86	88	15	100	100	0	3290	3497	1099	73	75	22	100	100	0	0.274	0.271	0.275	0.274	1.129	0.263	0.965	120	318	4100	4353	-1.865	883	3217	929	3424	0
5	16	5	"smf"	"STM3405"	4910	44750	130	574	601	251	88	91	17	100	100	0	4886	5844	3181	72	75	25	100	100	0	0.101	0.089	0.090	0.091	1.192	0.083	0.949	120	335	5300	6285	-3.308	486	4814	513	5772	0
5	17	5	"rplO"	"STM3421"	5090	44740	140	10339	9949	2668	89	91	16	100	100	0	511	492	133	74	77	25	100	98	0	23.455	23.589	23.948	23.869	1.251	23.790	0.947	156	360	10687	10278	4.552	10250	437	9860	418	0
5	18	5	"yheL"	"STM3449"	5270	44740	130	520	530	102	90	91	14	100	100	0	1485	1533	381	74	77	18	100	100	0	0.305	0.302	0.301	0.303	1.177	0.291	0.946	120	361	1841	1899	-1.714	430	1411	440	1459	0
5	19	5	""	"STM3601"	5440	44750	130	198	216	77	90	91	14	100	99	0	1520	1789	917	73	75	17	100	100	0	0.075	0.073	0.072	0.070	1.374	0.074	0.909	120	318	1555	1842	-3.744	108	1447	126	1716	0
5	20	5	"yhjK"	"STM3615"	5610	44750	140	483	501	186	88	90	15	100	99	0	6340	6512	2905	72	75	25	100	100	0	0.063	0.064	0.065	0.065	1.359	0.062	0.858	156	318	6663	6853	-3.988	395	6268	413	6440	0
5	21	5	"yhjS"	"STM3622"	5790	44750	140	614	658	271	88	90	15	99	98	0	3371	3545	1590	72	75	24	100	100	0	0.159	0.164	0.163	0.160	1.506	0.161	0.949	156	352	3825	4043	-2.649	526	3299	570	3473	0
5	22	5	""	"STM3631"	5970	44750	130	337	356	105	89	91	15	100	100	0	4565	4838	2046	73	76	26	100	100	0	0.055	0.056	0.057	0.057	1.248	0.053	0.934	120	344	4740	5032	-4.179	248	4492	267	4765	0
5	23	5	"yiaF"	"STM3647"	6140	44740	130	565	655	250	88	90	15	100	100	0	1701	1970	841	73	78	34	100	100	0	0.293	0.299	0.295	0.300	1.179	0.293	0.962	120	332	2105	2464	-1.771	477	1628	567	1897	0
5	24	5	"glyS"	"STM3655"	6300	44750	130	1130	1137	359	88	89	13	100	100	0	6034	5943	2032	73	76	30	100	100	0	0.175	0.179	0.179	0.179	1.255	0.172	0.942	120	466	7003	6919	-2.516	1042	5961	1049	5870	0
5	1	6	""	"STM1791"	2290	44910	130	394	397	80	82	85	17	100	100	0	9603	10274	3222	76	89	128	100	100	0	0.033	0.031	0.031	0.031	1.198	0.029	0.944	120	565	9839	10513	-4.932	312	9527	315	10198	0
5	2	6	""	"STM1787"	2470	44910	130	351	379	95	83	86	19	100	100	0	8741	9797	3038	79	97	146	100	100	0	0.031	0.030	0.030	0.030	1.148	0.030	0.964	120	436	8930	10014	-5.014	268	8662	296	9718	0
5	3	6	"yciI"	"STM1738"	2650	44910	130	761	744	137	83	83	14	100	100	0	2614	2652	595	80	88	60	100	100	0	0.268	0.257	0.258	0.259	1.125	0.252	0.970	120	385	3212	3233	-1.902	678	2534	661	2572	0
5	4	6	"yciN"	"STM1715"	2810	44920	130	497	508	90	83	87	29	100	100	0	2311	2331	477	80	94	81	100	100	0	0.186	0.189	0.190	0.189	1.137	0.186	0.963	120	370	2645	2676	-2.430	414	2231	425	2251	0
5	5	6	"kduD"	"STM3017"	2990	44910	140	468	471	152	85	89	30	99	96	0	5958	6000	2393	77	85	60	100	100	0	0.065	0.065	0.066	0.066	1.308	0.064	0.971	156	346	6264	6309	-3.941	383	5881	386	5923	0
5	6	6	"ppdB"	"STM2999"	3170	44910	130	230	230	47	86	88	20	100	100	0	6864	6922	1947	74	77	27	100	100	0	0.021	0.021	0.022	0.021	1.228	0.021	0.913	120	316	6934	6992	-5.559	144	6790	144	6848	0
5	7	6	"rbn"	"STM4027"	3340	44920	130	225	257	101	85	87	19	99	97	0	2905	3664	1851	75	80	39	100	100	0	0.049	0.048	0.047	0.045	1.326	0.047	0.919	120	394	2970	3761	-4.337	140	2830	172	3589	0
5	8	6	""	"STM0870"	3520	44920	130	446	561	280	86	87	16	100	100	0	1999	2539	1424	76	83	50	100	100	0	0.187	0.193	0.196	0.191	1.182	0.190	0.971	120	376	2283	2938	-2.417	360	1923	475	2463	0
5	9	6	"ybhP"	"STM0813"	3690	44910	130	111	121	61	84	85	16	70	39	0	1636	1976	1000	76	81	41	100	100	0	0.017	0.019	0.020	0.021	1.799	0.025	0.065	120	368	1587	1937	-5.852	27	1560	37	1900	0
5	10	6	"ybgR"	"STM0758"	3870	44920	130	550	542	168	84	84	14	100	100	0	6788	6737	2317	73	79	62	100	100	0	0.069	0.069	0.069	0.068	1.142	0.068	0.976	120	373	7181	7122	-3.849	466	6715	458	6664	0
5	11	6	"fldA"	"STM0694"	4040	44920	120	767	857	389	86	86	15	100	100	0	1335	1472	765	73	82	71	100	100	0	0.540	0.551	0.553	0.558	1.163	0.532	0.972	120	340	1943	2170	-0.890	681	1262	771	1399	0
5	12	6	"gltJ"	"STM0664"	4210	44920	120	227	252	89	87	87	14	100	99	0	3211	3712	1677	73	78	33	100	100	0	0.045	0.045	0.044	0.043	1.289	0.046	0.928	120	353	3278	3804	-4.486	140	3138	165	3639	0
5	13	6	"yljA"	"STM0944"	4390	44920	120	679	729	274	89	89	14	100	100	0	976	1110	469	72	74	15	100	100	0	0.653	0.617	0.621	0.623	1.190	0.605	0.968	120	344	1494	1678	-0.616	590	904	640	1038	0
5	14	6	"orfB"	"STM0930"	4560	44920	130	645	665	148	87	88	15	100	100	0	2342	2438	588	72	74	21	100	100	0	0.246	0.244	0.239	0.244	1.148	0.240	0.953	120	332	2828	2944	-2.024	558	2270	578	2366	0
5	15	6	""	"STM4317"	4730	44910	130	671	689	147	87	89	15	100	100	0	2761	2778	611	72	74	22	100	100	0	0.217	0.222	0.219	0.221	1.125	0.221	0.978	120	331	3273	3308	-2.203	584	2689	602	2706	0
5	16	6	"amiB"	"STM4358"	4910	44920	140	1164	1129	273	89	91	17	99	99	0	7774	7995	2660	72	73	16	100	100	0	0.140	0.131	0.134	0.133	1.203	0.123	0.947	156	351	8777	8963	-2.841	1075	7702	1040	7923	0
5	17	6	"hflC"	"STM4364"	5090	44910	130	2306	2459	963	91	92	17	100	100	0	2677	2860	1167	72	73	15	100	100	0	0.850	0.849	0.857	0.856	1.143	0.838	0.975	120	344	4820	5156	-0.234	2215	2605	2368	2788	0
5	18	6	"yjfH"	"STM4369"	5260	44920	120	473	481	125	90	90	14	100	100	0	2458	2509	783	73	74	16	100	100	0	0.161	0.161	0.164	0.161	1.294	0.155	0.938	120	364	2768	2827	-2.639	383	2385	391	2436	0
5	19	6	"kbl"	"STM3709"	5440	44920	130	501	538	188	90	90	15	100	100	0	4092	4474	1684	71	74	17	100	100	0	0.102	0.102	0.103	0.100	1.189	0.101	0.960	120	320	4432	4851	-3.290	411	4021	448	4403	0
5	20	6	"gpsA"	"STM3700"	5600	44920	130	511	548	190	89	90	16	100	100	0	2600	2999	1110	71	75	28	100	100	0	0.167	0.157	0.159	0.155	1.182	0.153	0.957	120	321	2951	3387	-2.583	422	2529	459	2928	0
5	21	6	""	"STM3657"	5790	44920	130	186	201	59	89	90	16	98	96	0	2279	2495	1219	73	76	27	100	100	0	0.044	0.046	0.045	0.045	1.366	0.045	0.897	120	344	2303	2534	-4.507	97	2206	112	2422	0
5	22	6	"dppA"	"STM3630"	5960	44920	130	414	418	147	89	91	16	100	100	0	6743	6864	2976	75	78	26	100	100	0	0.049	0.048	0.049	0.048	1.193	0.047	0.955	120	321	6993	7118	-4.359	325	6668	329	6789	0
5	23	6	"bcsC"	"STM3617"	6130	44920	130	281	300	109	89	89	15	100	100	0	2926	3323	1603	75	80	35	100	100	0	0.067	0.065	0.064	0.064	1.234	0.064	0.949	120	319	3043	3459	-3.892	192	2851	211	3248	0
5	24	6	""	"STM3602"	6300	44920	140	340	357	134	88	88	13	98	98	0	4160	4422	2182	73	76	31	100	100	0	0.062	0.062	0.063	0.063	1.326	0.060	0.960	156	582	4339	4618	-4.020	252	4087	269	4349	0
5	1	7	""	"STM3834"	2300	45100	130	1396	1352	303	83	84	17	100	100	0	13281	13054	3582	76	81	32	100	100	0	0.099	0.098	0.099	0.099	1.121	0.096	0.981	120	571	14518	14247	-3.330	1313	13205	1269	12978	0
5	2	7	"yidC"	"STM3842"	2470	45100	110	1568	1796	1107	85	87	19	100	100	0	2655	3070	2010	78	83	31	100	100	0	0.575	0.572	0.570	0.575	1.129	0.560	0.977	80	363	4060	4703	-0.797	1483	2577	1711	2992	0
5	3	7	""	"STM3845"	2640	45100	130	318	298	109	83	85	23	100	95	0	11524	10769	5552	81	90	63	100	100	0	0.021	0.020	0.020	0.020	1.233	0.020	0.954	120	435	11678	10903	-5.606	235	11443	215	10688	0
5	4	7	"phoU"	"STM3853"	2820	45090	110	1452	1380	635	84	90	35	100	100	0	3311	3080	1617	79	95	83	100	100	0	0.423	0.432	0.444	0.436	1.105	0.417	0.979	80	359	4600	4297	-1.240	1368	3232	1296	3001	0
5	5	7	"pstS"	"STM3857"	2990	45080	130	3114	3173	1472	85	89	30	100	100	0	5125	5156	1491	76	84	55	100	100	0	0.600	0.608	0.610	0.569	1.644	0.658	0.729	120	376	8078	8168	-0.737	3029	5049	3088	5080	0
5	6	7	"atpA"	"STM3867"	3160	45080	130	1325	1486	767	86	92	76	100	100	0	11929	12273	4825	76	94	191	100	100	0	0.105	0.115	0.103	0.113	1.461	0.116	0.837	120	399	13092	13597	-3.258	1239	11853	1400	12197	0
5	7	7	"aceE"	"STM0152"	3330	45090	90	181	218	131	85	94	88	53	13	0	613	741	496	77	103	223	100	75	0	0.179	0.200	0.178	0.178	1.374	0.224	0.913	52	292	632	797	-2.481	96	536	133	664	0
5	8	7	""	"STM0159"	3500	45090	130	272	271	93	85	86	16	100	95	0	6610	7391	4064	76	84	44	100	100	0	0.029	0.025	0.025	0.026	1.241	0.024	0.939	120	435	6721	7501	-5.127	187	6534	186	7315	0
5	9	7	"cueO"	"STM0168"	3680	45090	130	513	541	321	86	87	16	100	100	0	14336	14003	8950	74	84	51	100	100	0	0.030	0.033	0.033	0.034	1.249	0.033	0.967	120	424	14689	14384	-5.062	427	14262	455	13929	0
5	10	7	"yadH"	"STM0173"	3860	45090	120	236	253	123	86	86	14	100	97	0	4063	4405	3212	72	75	24	100	100	0	0.038	0.039	0.039	0.039	1.318	0.037	0.948	120	364	4141	4500	-4.734	150	3991	167	4333	0
5	11	7	"stiA"	"STM0177"	4030	45090	130	250	264	127	84	85	14	100	99	0	5567	6362	5476	71	75	35	100	100	0	0.030	0.029	0.031	0.030	1.281	0.025	0.935	120	326	5662	6471	-5.049	166	5496	180	6291	0
5	12	7	"folK"	"STM0183"	4200	45090	120	203	211	76	86	87	13	98	96	0	2218	2600	1814	72	79	45	100	100	0	0.055	0.049	0.051	0.051	1.363	0.044	0.892	120	329	2263	2653	-4.197	117	2146	125	2528	0
5	13	7	""	"STM1585"	4380	45090	130	334	341	121	87	88	15	100	100	0	2947	3086	1517	73	78	42	100	100	0	0.086	0.084	0.085	0.084	1.165	0.082	0.971	120	374	3121	3267	-3.540	247	2874	254	3013	0
5	14	7	"srfA"	"STM1593"	4560	45090	120	320	349	177	87	88	16	100	100	0	3104	3365	2114	73	76	33	100	100	0	0.077	0.080	0.078	0.077	1.236	0.080	0.965	120	353	3264	3554	-3.701	233	3031	262	3292	0
5	15	7	"ydcR"	"STM1598"	4730	45080	130	626	716	546	87	88	14	100	100	0	7858	9795	8820	73	75	18	100	100	0	0.069	0.065	0.069	0.068	1.264	0.062	0.952	120	394	8324	10351	-3.852	539	7785	629	9722	0
5	16	7	"ydcN"	"STM1605"	4910	45090	130	831	814	186	89	100	81	100	99	0	5448	5539	2718	73	92	148	100	100	0	0.138	0.133	0.144	0.139	1.286	0.110	0.843	120	401	6117	6191	-2.857	742	5375	725	5466	0
5	17	7	""	"STM1613"	5080	45090	120	197	201	65	91	101	80	74	11	0	2561	2544	1134	73	93	148	100	100	0	0.043	0.045	0.043	0.042	1.352	0.046	0.896	120	405	2594	2581	-4.553	106	2488	110	2471	0
5	18	7	""	"STM1620"	5260	45090	120	553	523	246	90	90	15	100	100	0	6117	6354	3946	72	74	18	100	100	0	0.077	0.069	0.072	0.072	1.229	0.066	0.973	120	390	6508	6715	-3.707	463	6045	433	6282	0
5	19	7	""	"STM1786"	5440	45090	120	190	210	105	89	89	15	88	79	0	3576	4351	3583	73	77	26	99	97	0	0.029	0.028	0.028	0.028	1.570	0.028	0.938	120	344	3604	4399	-5.116	101	3503	121	4278	0
5	20	7	"treA"	"STM1796"	5600	45090	120	718	752	431	88	89	16	100	100	0	8977	9313	6645	72	85	91	100	100	0	0.071	0.072	0.074	0.074	1.172	0.068	0.973	120	377	9535	9905	-3.821	630	8905	664	9241	0
5	21	7	"fadR"	"STM1805"	5790	45090	130	1095	1059	292	89	89	15	100	100	0	6605	6311	1891	75	87	87	100	100	0	0.154	0.156	0.160	0.156	1.156	0.153	0.977	120	439	7536	7206	-2.698	1006	6530	970	6236	0
5	22	7	"ycgL"	"STM1813"	5950	45090	120	410	427	185	90	90	15	100	100	0	3325	3697	2873	76	78	21	100	100	0	0.098	0.093	0.099	0.096	1.207	0.078	0.925	120	367	3569	3958	-3.344	320	3249	337	3621	0
5	23	7	""	"STM1827"	6120	45090	120	231	276	162	88	90	15	95	91	0	1836	2321	2155	73	76	16	100	100	0	0.081	0.084	0.083	0.085	1.395	0.077	0.957	120	327	1906	2436	-3.624	143	1763	188	2248	0
5	24	7	"manZ"	"STM1832"	6290	45100	130	690	748	448	88	89	18	100	100	0	7396	7445	5645	73	77	29	100	100	0	0.082	0.090	0.093	0.097	1.301	0.082	0.937	120	490	7925	8032	-3.605	602	7323	660	7372	0
5	1	8	""	"STM2357"	2290	45270	120	830	806	323	81	83	18	100	100	0	6737	6527	3127	75	80	24	100	100	0	0.112	0.112	0.114	0.114	1.189	0.108	0.974	120	444	7411	7177	-3.153	749	6662	725	6452	0
5	2	8	""	"STM2361"	2460	45270	120	368	469	300	83	86	17	100	96	0	2472	3121	2232	77	84	31	100	100	0	0.119	0.127	0.123	0.121	1.243	0.129	0.981	120	302	2680	3430	-3.071	285	2395	386	3044	0
5	3	8	"dedA"	"STM2367"	2630	45260	130	1251	1244	602	84	87	22	100	100	0	5699	6198	5067	79	87	39	100	100	0	0.208	0.190	0.204	0.205	1.214	0.151	0.908	120	355	6787	7279	-2.268	1167	5620	1160	6119	0
5	4	8	""	"STM2376"	2810	45260	130	677	634	198	84	88	24	100	100	0	7583	7377	3893	78	85	39	100	100	0	0.079	0.075	0.079	0.078	1.191	0.066	0.906	120	408	8098	7849	-3.662	593	7505	550	7299	0
5	5	8	"yfcL"	"STM2380"	2990	45260	130	252	259	65	84	86	18	100	100	0	1765	1903	751	75	79	29	100	100	0	0.099	0.096	0.093	0.097	1.244	0.091	0.930	120	396	1858	2003	-3.330	168	1690	175	1828	0
5	6	8	"yfcY"	"STM2389"	3160	45260	130	358	393	236	84	89	73	98	87	0	9497	10821	9007	75	93	188	100	100	0	0.029	0.029	0.029	0.029	1.165	0.027	0.867	120	418	9696	11055	-5.104	274	9422	309	10746	0
5	7	8	""	"STM2594"	3320	45260	110	224	224	78	84	90	76	75	41	0	3620	3581	1786	76	99	197	100	100	0	0.040	0.040	0.040	0.038	1.351	0.040	0.928	80	391	3684	3645	-4.662	140	3544	140	3505	0
5	8	8	""	"STM2598"	3500	45260	120	174	174	28	84	85	14	100	100	0	3220	3201	1075	73	82	44	100	100	0	0.029	0.029	0.029	0.029	1.389	0.027	0.836	120	410	3237	3218	-5.128	90	3147	90	3128	0
5	9	8	""	"STM2603"	3670	45260	110	166	184	106	86	87	14	93	86	0	3923	4477	4846	74	86	57	100	100	0	0.021	0.022	0.023	0.023	1.411	0.022	0.917	80	369	3929	4501	-5.588	80	3849	98	4403	0
5	10	8	""	"STM2607"	3860	45260	120	141	146	44	87	88	15	93	83	0	2233	2642	2067	73	89	68	100	100	0	0.025	0.023	0.023	0.024	1.496	0.021	0.824	120	412	2214	2628	-5.322	54	2160	59	2569	0
5	11	8	""	"STM1028"	4040	45260	120	238	255	107	87	88	14	98	97	0	4294	4827	3467	71	79	54	99	99	0	0.036	0.035	0.036	0.036	1.316	0.033	0.933	120	322	4374	4924	-4.806	151	4223	168	4756	0
5	12	8	""	"STM2617"	4200	45260	130	861	843	215	87	88	15	100	100	0	11001	10706	3882	72	81	52	100	100	0	0.071	0.071	0.074	0.072	1.159	0.067	0.958	120	331	11703	11390	-3.820	774	10929	756	10634	0
5	13	8	"yrbD"	"STM3311"	4370	45260	130	955	1026	503	86	88	15	100	100	0	5786	6200	4037	73	81	53	100	100	0	0.152	0.153	0.158	0.160	1.175	0.140	0.965	120	364	6582	7067	-2.717	869	5713	940	6127	0
5	14	8	"yhbN"	"STM3318"	4550	45260	120	642	638	285	87	88	15	100	99	0	2730	2776	1602	73	77	33	100	99	0	0.209	0.204	0.209	0.207	1.210	0.190	0.944	120	345	3212	3254	-2.259	555	2657	551	2703	0
5	15	8	""	"STM3333"	4720	45260	110	233	316	262	88	88	14	98	98	0	943	1388	1438	74	75	16	100	100	0	0.167	0.174	0.168	0.163	1.414	0.177	0.976	80	361	1014	1542	-2.583	145	869	228	1314	0
5	16	8	"sspA"	"STM3342"	4900	45270	130	2314	2275	352	89	99	78	100	100	0	4971	5096	1320	75	93	142	100	100	0	0.454	0.435	0.452	0.444	1.220	0.420	0.928	120	435	7121	7207	-1.138	2225	4896	2186	5021	0
5	17	8	"yhcM"	"STM3346"	5070	45270	110	498	675	656	90	101	84	100	100	0	1680	2431	2716	74	97	155	100	100	0	0.254	0.248	0.249	0.253	1.289	0.241	0.967	80	368	2014	2942	-1.977	408	1606	585	2357	0
5	18	8	""	"STM3356"	5260	45270	120	120	123	32	88	89	15	66	51	0	2066	2267	1521	72	78	28	100	100	0	0.016	0.016	0.018	0.020	1.594	0.016	0.636	120	402	2026	2230	-5.961	32	1994	35	2195	0
5	19	8	""	"STM0761"	5420	45270	130	448	459	250	87	88	15	100	98	0	4566	4445	3060	73	80	29	100	100	0	0.080	0.085	0.086	0.085	1.230	0.083	0.978	120	345	4854	4744	-3.638	361	4493	372	4372	0
5	20	8	""	"STM0765"	5600	45270	130	175	172	52	86	88	16	95	80	0	11840	13053	8200	73	94	106	100	100	0	0.008	0.007	0.013	0.014	1.383	0.006	0.872	120	362	11856	13066	-7.047	89	11767	86	12980	0
5	21	8	"galM"	"STM0773"	5770	45270	110	322	336	93	88	89	15	100	100	0	2488	2677	1059	74	92	96	100	100	0	0.097	0.095	0.095	0.096	1.187	0.093	0.952	80	390	2648	2851	-3.367	234	2414	248	2603	0
5	22	8	"modA"	"STM0781"	5950	45270	90	191	229	128	89	89	14	100	98	0	377	462	348	74	78	24	100	100	0	0.337	0.361	0.355	0.352	1.473	0.344	0.852	52	299	405	528	-1.571	102	303	140	388	0
5	23	8	"hutI"	"STM0787"	6120	45260	120	357	359	192	88	89	14	99	99	0	2864	2921	1921	73	75	15	100	100	0	0.096	0.095	0.095	0.090	1.329	0.095	0.965	120	338	3060	3119	-3.375	269	2791	271	2848	0
5	24	8	"hutU"	"STM0790"	6290	45270	130	619	653	292	87	88	18	100	100	0	5883	6702	3593	73	78	31	100	100	0	0.092	0.085	0.087	0.086	1.143	0.083	0.979	120	517	6342	7195	-3.449	532	5810	566	6629	0
5	1	9	""	"STM0902"	2300	45430	130	94	97	19	80	82	14	46	21	0	11697	11313	4187	73	75	17	100	100	0	0.001	0.002	0.000	0.000	1.000	0.001	0.156	120	488	11638	11257	-9.697	14	11624	17	11240	0
5	2	9	""	"STM0906"	2470	45430	130	155	158	34	82	83	12	100	99	0	2887	3200	1674	75	79	24	100	100	0	0.026	0.024	0.025	0.024	1.400	0.021	0.805	120	337	2885	3201	-5.268	73	2812	76	3125	0
5	3	9	""	"STM0912"	2630	45430	120	99	189	358	82	84	13	55	35	0	3302	3457	1815	78	86	42	100	100	0	0.005	0.032	0.024	0.039	3.512	0.037	0.107	120	390	3241	3486	-7.567	17	3224	107	3379	0
5	4	9	""	"STM0917"	2820	45430	130	112	120	31	83	84	13	80	56	0	3692	4046	2363	78	86	41	100	100	0	0.008	0.009	0.013	0.014	1.261	0.010	0.687	120	424	3643	4005	-6.961	29	3614	37	3968	0
5	5	9	""	"STM0921"	2990	45430	130	138	141	25	84	84	13	97	91	0	10971	10923	2527	77	83	38	100	100	0	0.005	0.005	0.000	0.000	1.000	0.005	0.762	120	387	10948	10903	-7.656	54	10894	57	10846	0
5	6	9	""	"STM0925"	3170	45430	110	109	113	30	84	85	16	63	35	0	1604	1909	1311	74	82	47	100	100	0	0.016	0.016	0.021	0.021	1.486	0.016	0.473	80	342	1555	1864	-5.935	25	1530	29	1835	0
5	7	9	""	"STM4205"	3330	45440	130	746	807	430	84	85	16	100	100	0	9232	9109	5206	72	80	47	100	100	0	0.072	0.080	0.079	0.079	1.168	0.080	0.982	120	391	9822	9760	-3.790	662	9160	723	9037	0
5	8	9	""	"STM4209"	3510	45430	130	156	155	27	84	85	14	98	94	0	2016	1900	518	74	79	39	100	100	0	0.037	0.039	0.037	0.038	1.386	0.038	0.785	120	385	2014	1897	-4.753	72	1942	71	1826	0
5	9	9	""	"STM4213"	3680	45430	130	744	745	310	86	87	16	100	100	0	21429	22146	12496	75	81	42	100	100	0	0.031	0.030	0.031	0.032	1.257	0.028	0.967	120	416	22012	22730	-5.020	658	21354	659	22071	0
5	10	9	""	"STM4218"	3850	45440	130	149	156	41	87	88	15	97	91	0	4036	4436	2043	75	85	58	100	100	0	0.016	0.016	0.017	0.017	1.312	0.016	0.803	120	438	4023	4430	-5.997	62	3961	69	4361	0
5	11	9	"yjbF"	"STM4223"	4030	45430	130	302	304	40	87	88	14	100	100	0	7026	7292	1857	73	81	51	100	100	0	0.031	0.030	0.031	0.030	1.190	0.029	0.924	120	384	7168	7436	-5.015	215	6953	217	7219	0
5	12	9	"yjbN"	"STM4243"	4200	45430	130	1011	1050	220	86	88	16	100	100	0	3502	3636	794	73	99	171	100	100	0	0.270	0.271	0.268	0.270	1.168	0.264	0.955	120	378	4354	4527	-1.890	925	3429	964	3563	0
5	13	9	""	"STM1009"	4390	45430	130	429	434	118	85	87	15	100	100	0	14191	14765	4319	73	100	174	100	100	0	0.024	0.024	0.024	0.023	1.164	0.024	0.967	120	365	14462	15041	-5.359	344	14118	349	14692	0
5	14	9	""	"STM1866"	4560	45430	140	903	999	480	86	88	16	99	99	0	2523	2717	1533	72	77	31	100	100	0	0.333	0.345	0.348	0.362	1.250	0.331	0.977	156	348	3268	3558	-1.585	817	2451	913	2645	0
5	15	9	"hisP"	"STM2351"	4730	45430	120	302	309	148	89	90	17	100	96	0	2521	2552	1620	74	80	36	100	100	0	0.087	0.089	0.088	0.086	1.327	0.088	0.942	120	371	2660	2698	-3.522	213	2447	220	2478	0
5	16	9	"flgL"	"STM1184"	4910	45440	130	1769	1777	234	87	88	16	100	100	0	11724	11494	2150	75	80	32	100	100	0	0.144	0.148	0.150	0.149	1.164	0.145	0.954	120	374	13331	13109	-2.792	1682	11649	1690	11419	0
5	17	9	"nrdA"	"STM2277"	5080	45430	120	382	518	331	86	87	16	100	99	0	3835	5818	4582	73	82	45	100	100	0	0.079	0.075	0.076	0.077	1.263	0.073	0.973	120	382	4058	6177	-3.668	296	3762	432	5745	0
5	18	9	"envF"	"STM1240"	5260	45440	130	666	744	444	86	87	16	100	100	0	3152	3421	2205	73	82	42	100	100	0	0.188	0.197	0.193	0.195	1.235	0.196	0.967	120	439	3659	4006	-2.408	580	3079	658	3348	0
5	19	9	"nrfA"	"STM4277"	5460	45430	120	97	113	52	85	87	15	40	23	0	328	630	907	72	78	24	93	88	0	0.047	0.050	0.058	0.065	2.391	0.050	0.660	120	314	268	586	-4.415	12	256	28	558	0
5	20	9	"araH"	"STM1931"	5590	45430	130	249	357	285	86	88	16	100	100	0	2729	5918	8055	72	86	61	100	100	0	0.061	0.046	0.058	0.055	1.299	0.037	0.929	120	318	2820	6117	-4.027	163	2657	271	5846	0
5	21	9	"yecM"	"STM1908"	5770	45430	130	366	420	205	88	90	18	100	100	0	3422	4504	3678	74	87	62	100	100	0	0.083	0.075	0.081	0.080	1.247	0.065	0.938	120	421	3626	4762	-3.590	278	3348	332	4430	0
5	22	9	"yecO"	"STM1905"	5960	45430	130	1003	1239	640	88	89	17	100	100	0	4977	6869	5113	73	78	37	100	100	0	0.187	0.169	0.183	0.180	1.212	0.148	0.941	120	400	5819	7947	-2.422	915	4904	1151	6796	0
5	23	9	""	"STM1669"	6120	45430	140	394	423	195	87	87	14	99	98	0	5985	6320	3413	74	81	43	98	98	0	0.052	0.054	0.053	0.057	1.577	0.054	0.919	156	392	6218	6582	-4.267	307	5911	336	6246	0
5	24	9	"yicM"	"STM3776"	6300	45440	110	348	399	219	88	88	14	100	100	0	3437	4035	2787	72	81	47	100	100	0	0.077	0.078	0.078	0.078	1.198	0.078	0.973	80	441	3625	4274	-3.694	260	3365	311	3963	0
5	1	10	"yafK"	"STM0312"	2290	45610	120	477	453	137	82	83	16	100	100	0	1902	1789	670	72	75	23	100	100	0	0.216	0.216	0.215	0.218	1.220	0.209	0.945	120	487	2225	2088	-2.212	395	1830	371	1717	0
5	2	10	"proB"	"STM0321"	2460	45610	130	331	339	138	81	82	13	100	100	0	5532	5436	3120	74	81	35	100	100	0	0.046	0.048	0.049	0.051	1.395	0.046	0.953	120	420	5708	5620	-4.448	250	5458	258	5362	0
5	3	10	""	"STM0327"	2640	45610	110	140	146	54	80	84	28	83	52	0	1798	2036	1521	76	98	139	100	100	0	0.035	0.034	0.033	0.033	1.489	0.033	0.781	80	407	1782	2026	-4.843	60	1722	66	1960	0
5	4	10	""	"STM0332"	2820	45600	100	104	107	24	82	82	13	65	37	0	587	598	323	78	82	36	100	100	0	0.043	0.048	0.049	0.050	2.153	0.049	0.455	80	336	531	545	-4.532	22	509	25	520	0
5	5	10	""	"STM1047"	2990	45600	120	98	101	24	83	84	22	34	8	0	453	547	397	75	81	34	100	100	0	0.040	0.038	0.049	0.045	1.874	0.042	0.249	120	370	393	490	-4.655	15	378	18	472	0
5	6	10	"pepN"	"STM1057"	3160	45600	130	171	182	67	83	87	24	95	85	0	617	710	480	73	79	34	100	100	0	0.162	0.155	0.161	0.155	1.486	0.138	0.779	120	381	632	736	-2.628	88	544	99	637	0
5	7	10	"yeaO"	"STM1277"	3340	45600	130	1280	1294	397	83	84	17	100	100	0	2935	3073	1385	73	76	23	100	100	0	0.418	0.404	0.418	0.410	1.146	0.372	0.945	120	382	4059	4211	-1.258	1197	2862	1211	3000	0
5	8	10	"mipA"	"STM1286"	3510	45600	120	727	747	260	84	84	14	100	100	0	1718	1695	564	73	76	23	100	100	0	0.391	0.409	0.391	0.410	1.268	0.405	0.918	120	376	2288	2285	-1.355	643	1645	663	1622	0
5	9	10	"gapA"	"STM1290"	3680	45600	110	381	456	308	87	88	16	100	100	0	510	625	423	74	79	43	100	100	0	0.674	0.670	0.669	0.661	1.294	0.676	0.908	80	389	730	920	-0.569	294	436	369	551	0
5	10	10	"topB"	"STM1298"	3860	45600	110	301	343	151	85	87	16	100	100	0	1153	1314	632	74	81	33	100	100	0	0.200	0.208	0.200	0.203	1.263	0.206	0.914	80	430	1295	1498	-2.321	216	1079	258	1240	0
5	11	10	"astB"	"STM1306"	4040	45590	110	163	179	66	85	85	14	97	88	0	1990	2599	1932	75	80	28	100	100	0	0.041	0.037	0.037	0.037	1.535	0.034	0.838	80	388	1993	2618	-4.618	78	1915	94	2524	0
5	12	10	"celF"	"STM1316"	4210	45610	120	1313	1252	569	85	86	15	100	99	0	5524	5350	2637	75	93	155	100	100	0	0.225	0.221	0.222	0.219	1.307	0.217	0.973	120	404	6677	6442	-2.150	1228	5449	1167	5275	0
5	13	10	"rfbX"	"STM2088"	4380	45610	120	713	771	447	83	84	15	100	100	0	9239	9460	6240	74	97	167	100	100	0	0.069	0.073	0.074	0.075	1.275	0.072	0.971	120	379	9795	10074	-3.863	630	9165	688	9386	0
5	14	10	"rfbB"	"STM2097"	4550	45600	130	2414	2428	927	84	86	16	100	100	0	6507	6755	4941	71	76	31	100	100	0	0.362	0.351	0.372	0.370	1.190	0.269	0.837	120	374	8766	9028	-1.466	2330	6436	2344	6684	0
5	15	10	"wcaD"	"STM2112"	4720	45600	110	183	186	43	86	88	18	98	96	0	1912	2179	982	71	81	49	100	100	0	0.053	0.047	0.048	0.048	1.373	0.045	0.832	80	377	1938	2208	-4.246	97	1841	100	2108	0
5	16	10	"wza"	"STM2118"	4910	45600	120	152	153	40	85	87	15	95	82	0	3044	2968	1384	73	83	51	100	100	0	0.023	0.023	0.023	0.023	1.419	0.023	0.773	120	401	3038	2963	-5.471	67	2971	68	2895	0
5	17	10	"yegD"	"STM2125"	5070	45600	100	552	532	141	86	88	18	100	100	0	3163	3145	1076	73	91	67	100	100	0	0.151	0.145	0.148	0.146	1.247	0.140	0.944	80	345	3556	3518	-2.729	466	3090	446	3072	0
5	18	10	""	"STM2135"	5260	45600	110	118	124	27	86	87	18	80	46	0	744	757	385	73	85	55	100	100	0	0.048	0.056	0.051	0.051	1.845	0.055	0.585	80	389	703	722	-4.390	32	671	38	684	0
5	19	10	""	"STM4057"	5430	45610	130	162	168	45	85	86	15	95	91	0	2024	2220	1232	72	74	19	100	100	0	0.039	0.039	0.038	0.040	1.443	0.036	0.868	120	416	2029	2231	-4.664	77	1952	83	2148	0
5	20	10	""	"STM4066"	5600	45610	120	169	171	47	86	87	15	95	89	0	3279	3194	1546	72	75	21	100	100	0	0.026	0.027	0.027	0.027	1.429	0.026	0.834	120	354	3290	3207	-5.272	83	3207	85	3122	0
5	21	10	"ydeZ"	"STM4076"	5770	45600	120	163	164	53	86	88	19	90	78	0	3210	3301	1761	73	78	36	100	100	0	0.025	0.024	0.025	0.024	1.450	0.025	0.838	120	405	3214	3306	-5.348	77	3137	78	3228	0
5	22	10	"glpX"	"STM4085"	5950	45610	120	373	369	111	87	88	18	100	100	0	3121	3188	1247	73	82	57	100	100	0	0.094	0.091	0.090	0.091	1.235	0.088	0.949	120	389	3334	3397	-3.414	286	3048	282	3115	0
5	23	10	"menA"	"STM4090"	6120	45610	120	265	254	100	87	88	14	96	94	0	1736	1648	1033	73	85	64	99	99	0	0.107	0.106	0.112	0.107	1.458	0.098	0.902	120	384	1841	1742	-3.224	178	1663	167	1575	0
5	24	10	"metB"	"STM4100"	6290	45610	100	136	150	71	87	88	14	81	65	0	406	488	440	69	74	37	98	96	0	0.145	0.150	0.151	0.128	1.933	0.149	0.826	80	389	386	482	-2.782	49	337	63	419	0
5	1	11	""	"STM2986"	2290	45780	130	554	538	144	81	82	16	100	100	0	7614	7233	2278	73	74	22	100	100	0	0.063	0.064	0.064	0.064	1.167	0.063	0.971	120	542	8014	7617	-3.995	473	7541	457	7160	0
5	2	11	"recD"	"STM2993"	2460	45780	110	234	246	96	82	83	14	100	98	0	2160	2279	1384	74	80	39	100	100	0	0.073	0.074	0.075	0.074	1.307	0.071	0.932	80	351	2238	2369	-3.779	152	2086	164	2205	0
5	3	11	"ygdQ"	"STM3006"	2630	45780	130	902	900	177	80	84	27	100	100	0	11425	11117	3813	76	93	128	100	100	0	0.072	0.074	0.076	0.077	1.226	0.070	0.933	120	470	12171	11861	-3.787	822	11349	820	11041	0
5	4	11	"araE"	"STM3016"	2820	45770	120	272	265	100	80	84	28	96	88	0	4060	3919	1937	75	91	132	100	100	0	0.048	0.048	0.049	0.048	1.345	0.047	0.924	120	426	4177	4029	-4.375	192	3985	185	3844	0
5	5	11	"yohM"	"STM3024"	2990	45780	120	661	797	641	82	85	22	100	100	0	2881	3754	3995	74	76	16	100	100	0	0.206	0.194	0.212	0.203	1.245	0.166	0.921	120	375	3386	4395	-2.277	579	2807	715	3680	0
5	6	11	"stdA"	"STM3029"	3160	45770	130	234	233	49	83	86	22	100	99	0	9971	9679	2810	74	77	18	100	100	0	0.015	0.016	0.016	0.016	1.207	0.015	0.918	120	421	10048	9755	-6.034	151	9897	150	9605	0
5	7	11	""	"STM2691"	3330	45770	110	136	140	28	82	84	16	95	81	0	2668	2784	1186	74	79	35	100	100	0	0.021	0.021	0.022	0.022	1.357	0.020	0.747	80	379	2648	2768	-5.586	54	2594	58	2710	0
5	8	11	""	"STM2698"	3510	45780	120	111	114	27	83	83	15	70	44	0	1009	1080	539	71	76	33	100	100	0	0.030	0.031	0.034	0.032	1.692	0.031	0.130	120	410	966	1040	-5.066	28	938	31	1009	0
5	9	11	""	"STM2705"	3680	45780	130	286	274	65	84	85	15	99	99	0	8031	7612	2410	73	80	47	100	100	0	0.025	0.025	0.025	0.025	1.247	0.025	0.935	120	473	8160	7729	-5.300	202	7958	190	7539	0
5	10	11	"yjfY"	"STM4389"	3860	45780	110	190	197	66	83	85	15	98	97	0	1116	1147	662	72	81	49	100	100	0	0.102	0.106	0.106	0.105	1.383	0.100	0.877	80	420	1151	1189	-3.286	107	1044	114	1075	0
5	11	11	"thrL"	"STM0001"	4030	45770	110	101	103	21	83	84	14	56	27	0	594	598	194	73	78	27	100	100	0	0.035	0.038	0.044	0.043	1.941	0.038	0.269	80	448	539	545	-4.855	18	521	20	525	0
5	12	11	""	"STM0270"	4210	45780	130	700	694	246	83	84	13	100	100	0	6806	6981	2869	73	76	21	100	100	0	0.092	0.088	0.089	0.088	1.199	0.087	0.973	120	490	7350	7519	-3.448	617	6733	611	6908	0
5	13	11	""	"STM0538"	4390	45780	110	149	157	51	83	83	13	92	83	0	894	1065	585	73	75	19	100	100	0	0.080	0.075	0.072	0.068	1.533	0.073	0.815	80	380	887	1066	-3.637	66	821	74	992	0
5	14	11	""	"STM0554"	4560	45780	130	1025	991	318	83	84	14	100	100	0	2919	2871	962	71	73	16	100	100	0	0.331	0.324	0.325	0.322	1.193	0.320	0.965	120	448	3790	3708	-1.596	942	2848	908	2800	0
5	15	11	""	"STM0567"	4730	45780	120	511	488	206	82	85	21	99	99	0	4004	3887	2074	71	75	34	100	100	0	0.109	0.106	0.111	0.105	1.334	0.101	0.950	120	420	4362	4222	-3.197	429	3933	406	3816	0
5	16	11	""	"STM0575"	4900	45780	130	319	320	107	84	86	20	100	99	0	5095	4722	1956	71	77	42	100	100	0	0.047	0.051	0.051	0.049	1.267	0.050	0.939	120	460	5259	4887	-4.418	235	5024	236	4651	0
5	17	11	""	"STM0580"	5080	45780	120	295	283	102	85	87	16	100	100	0	1421	1359	669	72	83	54	100	100	0	0.156	0.154	0.158	0.154	1.260	0.150	0.940	120	434	1559	1485	-2.683	210	1349	198	1287	0
5	18	11	"ybdZ"	"STM0587"	5250	45780	130	760	735	135	84	87	17	100	100	0	1024	976	183	72	78	41	100	100	0	0.710	0.720	0.716	0.720	1.152	0.714	0.964	120	500	1628	1555	-0.494	676	952	651	904	0
5	19	11	""	"STM2244"	5430	45780	110	175	191	91	86	87	15	100	98	0	513	595	383	72	74	15	100	100	0	0.202	0.201	0.199	0.192	1.385	0.211	0.893	80	379	530	628	-2.309	89	441	105	523	0
5	20	11	"yegT"	"STM2142"	5600	45780	120	125	129	29	86	87	15	88	65	0	839	940	604	73	75	19	100	99	0	0.051	0.050	0.058	0.053	1.808	0.042	0.580	120	432	805	910	-4.296	39	766	43	867	0
5	21	11	"yehU"	"STM2159"	5780	45780	110	175	185	63	86	87	16	97	86	0	1330	1377	740	73	75	20	100	100	0	0.071	0.076	0.074	0.073	1.407	0.076	0.850	80	378	1346	1403	-3.820	89	1257	99	1304	0
5	22	11	"yohC"	"STM2169"	5940	45790	130	307	317	151	86	87	15	100	100	0	6076	6161	3447	72	78	47	100	100	0	0.037	0.038	0.037	0.037	1.282	0.039	0.947	120	427	6225	6320	-4.764	221	6004	231	6089	0
5	23	11	"yohI"	"STM2174"	6120	45790	130	455	450	102	86	87	14	100	100	0	4884	4773	1137	72	80	51	100	100	0	0.077	0.077	0.078	0.076	1.187	0.077	0.966	120	433	5181	5065	-3.705	369	4812	364	4701	0
5	24	11	"yfhD"	"STM2567"	6300	45780	120	485	484	229	86	87	13	100	100	0	2173	2223	1262	70	72	23	100	100	0	0.190	0.185	0.183	0.184	1.227	0.181	0.972	120	542	2502	2551	-2.398	399	2103	398	2153	0
5	1	12	"Ctrl-10buffer"	"Ctrl-10buffer"	2280	45940	100	83	87	20	80	81	16	25	11	0	84	106	66	73	73	15	41	26	0	0.273	0.212	0.417	0.565	4.020	0.177	0.218	80	406	14	40	-1.874	3	11	7	33	-50
5	2	12	"Ctrl-Y1buffer"	"Ctrl-Y1buffer"	2450	45940	100	83	84	17	81	82	13	20	5	0	84	93	38	74	75	21	32	15	0	0.200	0.158	0.656	0.587	4.039	0.281	0.139	80	388	12	22	-2.322	2	10	3	19	-50
5	3	12	"Ctrl-Y5buffer"	"Ctrl-Y5buffer"	2630	45940	100	86	87	18	79	80	13	31	16	0	104	154	119	73	74	14	67	52	0	0.226	0.099	0.214	0.257	4.125	0.097	0.191	80	370	38	89	-2.147	7	31	8	81	-50
5	4	12	"Ctrl-FtsLbuffer"	"Ctrl-FtsLbuffer"	2800	45940	100	84	84	14	79	80	13	26	12	0	87	97	35	73	75	16	45	28	0	0.357	0.208	0.500	0.551	4.398	0.100	0.017	80	387	19	29	-1.485	5	14	5	24	-50
5	5	12	"Ctrl-dsM13buffer"	"Ctrl-dsM13buffer"	2980	45940	100	81	82	15	80	81	13	22	6	0	85	89	23	74	74	13	43	18	0	0.091	0.133	0.928	0.618	4.180	0.187	0.006	80	356	12	17	-3.459	1	11	2	15	-50
5	6	12	"Ctrl-CAB25ng/ul"	"Ctrl-CAB25ng/ul"	3150	45940	100	85	85	13	82	83	13	15	5	0	98	106	34	74	74	15	63	41	0	0.125	0.094	0.486	0.447	3.984	0.095	0.020	80	368	27	35	-3.000	3	24	3	32	-50
5	7	12	"Ctrl-10buffer"	"Ctrl-10buffer"	3330	45940	100	87	89	18	82	83	14	27	11	0	95	107	39	72	75	30	35	25	0	0.217	0.200	0.324	0.434	3.848	0.255	0.119	80	391	28	42	-2.202	5	23	7	35	-50
5	8	12	"Ctrl-Y1buffer"	"Ctrl-Y1buffer"	3500	45940	100	82	85	19	81	83	19	26	3	0	87	99	41	69	70	12	53	45	0	0.056	0.133	0.361	0.391	3.971	0.251	0.100	80	358	19	34	-4.170	1	18	4	30	-50
5	9	12	"Ctrl-Y5buffer"	"Ctrl-Y5buffer"	3670	45940	100	83	87	15	82	82	14	30	7	0	89	101	40	70	71	14	57	36	0	0.053	0.161	0.378	0.446	3.984	0.210	0.080	80	354	20	36	-4.248	1	19	5	31	-50
5	10	12	"Ctrl-FtsLbuffer"	"Ctrl-FtsLbuffer"	3850	45940	100	86	85	13	82	83	16	18	2	0	87	91	25	71	73	16	47	25	0	0.250	0.150	0.714	0.650	3.661	0.120	0.006	80	378	20	23	-2.000	4	16	3	20	-50
5	11	12	"Ctrl-dsM13buffer"	"Ctrl-dsM13buffer"	4020	45950	100	84	85	14	82	84	16	16	3	0	86	93	28	70	73	19	43	22	0	0.125	0.130	0.409	0.479	4.417	0.225	0.021	80	389	18	26	-3.000	2	16	3	23	-50
5	12	12	"Ctrl-CAB200ng/ul"	"Ctrl-CAB200ng/ul"	4200	45950	100	86	87	15	80	82	13	32	5	0	104	109	28	71	72	14	87	57	0	0.182	0.184	0.354	0.340	3.717	0.096	0.013	80	357	39	45	-2.459	6	33	7	38	-50
5	13	12	"Ctrl-10buffer"	"Ctrl-10buffer"	4370	45950	100	92	93	16	81	82	13	36	17	0	101	115	44	71	72	15	70	50	0	0.367	0.273	0.407	0.413	4.002	0.228	0.141	80	378	41	56	-1.447	11	30	12	44	-50
5	14	12	"Ctrl-Y1buffer"	"Ctrl-Y1buffer"	4550	45950	100	82	83	14	82	84	14	18	5	0	90	96	28	70	73	19	50	26	0	0.000	0.038	0.500	0.472	4.312	0.171	0.023	80	358	20	27	Error	0	20	1	26	-50
5	15	12	"Ctrl-Y5buffer"	"Ctrl-Y5buffer"	4720	45950	100	87	86	14	80	82	14	22	6	0	84	92	26	70	72	13	51	33	0	0.500	0.273	0.503	0.551	3.281	0.126	0.009	80	346	21	28	-1.000	7	14	6	22	-50
5	16	12	"Ctrl-FtsLbuffer"	"Ctrl-FtsLbuffer"	4890	45950	100	87	87	13	80	83	23	11	0	0	87	95	27	71	75	31	28	10	0	0.438	0.292	0.556	0.569	3.516	2.005	0.009	80	372	23	31	-1.193	7	16	7	24	-50
5	17	12	"Ctrl-dsM13buffer"	"Ctrl-dsM13buffer"	5070	45950	100	81	82	18	82	82	13	16	5	0	94	100	26	71	72	14	62	38	0	-0.043	0.000	0.259	0.300	3.271	0.211	0.035	80	372	22	29	Error	-1	23	0	29	-50
5	18	12	"Ctrl-CAB75ng/ul"	"Ctrl-CAB75ng/ul"	5240	45950	100	89	88	12	82	84	15	20	2	0	96	107	45	70	72	14	77	46	0	0.269	0.162	0.341	0.438	4.187	0.028	0.002	80	372	33	43	-1.893	7	26	6	37	-50
5	19	12	"Ctrl-10buffer"	"Ctrl-10buffer"	5420	45950	100	91	94	23	84	85	14	30	15	0	91	105	52	72	73	14	57	37	0	0.368	0.303	0.405	0.545	3.017	0.331	0.229	80	376	26	43	-1.441	7	19	10	33	-50
5	20	12	"Ctrl-Y1buffer"	"Ctrl-Y1buffer"	5590	45950	100	94	100	31	85	86	16	37	16	0	88	93	23	71	73	16	51	27	0	0.529	0.682	1.019	0.862	3.101	1.201	0.247	80	371	26	37	-0.918	9	17	15	22	-50
5	21	12	"Ctrl-Y5buffer"	"Ctrl-Y5buffer"	5770	45950	100	86	86	14	84	85	15	20	2	0	86	88	23	72	75	23	33	7	0	0.143	0.125	0.493	0.547	3.701	0.137	0.008	80	390	16	18	-2.807	2	14	2	16	-50
5	22	12	"Ctrl-FtsLbuffer"	"Ctrl-FtsLbuffer"	5940	45950	100	91	94	20	82	83	14	36	15	0	91	96	29	70	72	14	58	35	0	0.429	0.462	0.649	0.723	3.466	0.548	0.169	80	348	30	38	-1.222	9	21	12	26	-50
5	23	12	"Ctrl-dsM13buffer"	"Ctrl-dsM13buffer"	6110	45950	100	84	87	18	81	82	14	30	8	0	90	97	34	73	73	13	56	31	0	0.176	0.250	0.538	0.615	3.941	0.375	0.137	80	342	20	30	-2.503	3	17	6	24	-50
5	24	12	"Ctrl-CABbuffer"	"Ctrl-CABbuffer"	6290	45950	100	84	83	14	82	83	14	18	2	0	85	94	31	73	73	13	48	36	0	0.167	0.048	0.444	0.465	3.970	0.181	0.024	80	433	14	22	-2.585	2	12	1	21	-50
5	1	13	"hupA"	"STM4170"	2280	46140	130	2126	2125	494	80	82	20	100	100	0	2322	2312	702	72	75	24	100	100	0	0.909	0.913	0.925	0.927	1.170	0.890	0.961	120	569	4296	4285	-0.137	2046	2250	2045	2240	0
5	2	13	"hupA"	"STM4170"	2460	46130	130	1512	1548	525	81	84	22	100	100	0	1544	1665	834	75	80	54	100	100	0	0.974	0.923	0.987	0.951	1.261	0.843	0.904	120	411	2900	3057	-0.038	1431	1469	1467	1590	0
5	3	13	"hilA"	"STM2876"	2640	46130	130	855	935	384	81	82	13	100	100	0	12642	14076	6429	75	80	52	100	100	0	0.062	0.061	0.062	0.061	1.152	0.059	0.962	120	382	13341	14855	-4.021	774	12567	854	14001	0
5	4	13	"hilA"	"STM2876"	2800	46130	130	867	961	376	80	81	13	100	100	0	7195	7780	3022	74	77	21	100	100	0	0.111	0.114	0.113	0.114	1.177	0.114	0.965	120	397	7908	8587	-3.178	787	7121	881	7706	0
5	5	13	"hilC"	"STM2867"	2980	46120	130	881	875	310	81	82	14	100	100	0	12180	11564	5321	75	78	28	100	100	0	0.066	0.069	0.070	0.071	1.177	0.065	0.965	120	435	12905	12283	-3.919	800	12105	794	11489	0
5	6	13	"hilC"	"STM2867"	3150	46120	130	841	851	268	81	83	14	100	100	0	11275	11622	5502	74	77	36	100	100	0	0.068	0.067	0.069	0.069	1.225	0.061	0.932	120	425	11961	12318	-3.881	760	11201	770	11548	0
5	7	13	"hns"	"STM1751"	3320	46120	130	3306	3395	1085	82	84	31	100	100	0	2542	3184	1782	72	76	33	100	100	0	1.305	1.065	1.229	1.160	1.436	0.952	0.847	120	473	5694	6425	0.384	3224	2470	3313	3112	0
5	8	13	"hns"	"STM1751"	3510	46130	130	1460	1479	669	82	84	21	100	100	0	1334	1378	857	71	73	18	100	100	0	1.091	1.069	1.132	1.159	1.240	0.958	0.943	120	462	2641	2704	0.126	1378	1263	1397	1307	0
5	9	13	"hns"	"STM1751"	3680	46120	130	3265	3261	1012	81	83	20	100	100	0	4211	4368	1733	71	72	15	100	100	0	0.769	0.740	0.761	0.757	1.327	0.701	0.906	120	454	7324	7477	-0.379	3184	4140	3180	4297	0
5	10	13	"hilD"	"STM2875"	3860	46120	130	1826	1826	474	81	82	16	100	100	0	4908	4886	1782	72	75	23	100	100	0	0.361	0.362	0.379	0.369	1.225	0.339	0.928	120	432	6581	6559	-1.471	1745	4836	1745	4814	0
5	11	13	"hilD"	"STM2875"	4030	46120	130	1393	1722	1545	81	83	16	100	100	0	3436	4390	4061	71	74	23	100	100	0	0.390	0.380	0.380	0.377	1.194	0.371	0.938	120	397	4677	5960	-1.359	1312	3365	1641	4319	0
5	12	13	"stpA"	"STM2799"	4200	46120	120	875	986	538	81	82	17	100	100	0	1433	1626	1033	74	75	16	100	100	0	0.584	0.583	0.600	0.606	1.219	0.549	0.947	120	379	2153	2457	-0.775	794	1359	905	1552	0
5	13	13	"csrA"	"STM2826"	4380	46120	130	415	486	199	79	87	54	99	99	0	847	1035	491	73	79	47	100	100	0	0.434	0.423	0.426	0.426	1.250	0.412	0.942	120	410	1110	1369	-1.204	336	774	407	962	0
5	14	13	"dps"	"STM0831"	4540	46120	130	899	1056	1025	80	88	53	100	100	0	3227	3883	4289	72	80	49	100	100	0	0.260	0.256	0.261	0.267	1.292	0.236	0.923	120	424	3974	4787	-1.946	819	3155	976	3811	0
5	15	13	"dps"	"STM0831"	4730	46120	130	912	935	226	80	82	15	100	100	0	4842	4669	1078	70	74	23	100	100	0	0.174	0.186	0.187	0.184	1.147	0.185	0.975	120	419	5604	5454	-2.520	832	4772	855	4599	0
5	16	13	"dps"	"STM0831"	4900	46130	130	1013	990	332	80	81	16	100	100	0	4525	4424	1563	71	75	36	100	100	0	0.209	0.209	0.214	0.207	1.152	0.207	0.975	120	403	5387	5263	-2.255	933	4454	910	4353	0
5	17	13	"oxyR"	"STM4125"	5080	46130	130	539	736	625	81	83	17	100	100	0	1208	1627	1252	71	77	37	100	100	0	0.403	0.421	0.414	0.406	1.298	0.442	0.885	120	403	1595	2211	-1.312	458	1137	655	1556	0
5	18	13	"oxyR"	"STM4125"	5250	46130	120	266	383	489	82	83	15	100	97	0	337	482	574	70	72	16	100	98	0	0.689	0.731	0.702	0.745	1.523	0.810	0.868	120	392	451	713	-0.537	184	267	301	412	0
5	19	13	"fur"	"STM0693"	5420	46120	130	1976	1940	403	82	83	15	100	100	0	4563	4650	1200	70	73	26	100	100	0	0.422	0.406	0.415	0.409	1.130	0.395	0.966	120	446	6387	6438	-1.246	1894	4493	1858	4580	0
5	20	13	"fur"	"STM0693"	5590	46130	120	1522	1536	513	83	85	18	100	100	0	3762	3852	1419	71	74	29	100	100	0	0.390	0.384	0.393	0.385	1.158	0.375	0.968	120	422	5130	5234	-1.359	1439	3691	1453	3781	0
5	21	13	"envR"	"STM3389"	5770	46130	130	419	435	134	83	84	16	100	100	0	5975	6180	1993	71	74	25	100	100	0	0.057	0.058	0.056	0.057	1.172	0.058	0.951	120	488	6240	6461	-4.135	336	5904	352	6109	0
5	22	13	"envR"	"STM3389"	5970	46140	140	317	1470	5582	81	82	15	91	89	0	3882	6535	12332	72	76	34	94	91	3	0.062	0.215	0.061	0.079	2.330	0.357	0.781	156	474	4046	7852	-4.013	236	3810	1389	6463	0
5	23	13	"envR"	"STM3389"	6120	46120	130	712	813	346	81	83	16	100	100	0	9828	10933	4331	74	78	31	100	100	0	0.065	0.067	0.065	0.066	1.240	0.068	0.941	120	459	10385	11591	-3.950	631	9754	732	10859	0
5	24	13	"arcB"	"STM3328"	6300	46120	90	105	120	65	81	83	14	67	34	0	367	568	643	74	77	19	100	100	0	0.082	0.079	0.076	0.069	1.755	0.087	0.749	52	352	317	533	-3.610	24	293	39	494	0
5	1	14	""	"STM4191"	2290	46290	130	101	102	17	80	81	14	66	31	0	803	774	203	70	72	15	100	100	0	0.029	0.031	0.037	0.036	1.731	0.029	0.288	120	601	754	726	-5.125	21	733	22	704	0
5	2	14	""	"STM4520"	2460	46290	140	103	105	20	81	81	13	68	42	0	1196	1115	417	70	75	44	99	98	0	0.020	0.023	0.027	0.028	1.860	0.023	0.417	156	543	1148	1069	-5.678	22	1126	24	1045	0
5	3	14	""	"STM4239"	2630	46290	130	512	520	179	80	81	13	100	100	0	870	925	338	71	76	48	100	100	0	0.541	0.515	0.518	0.511	1.278	0.509	0.945	120	450	1231	1294	-0.887	432	799	440	854	0
5	4	14	""	"STM0083"	2800	46290	130	381	363	73	79	81	13	100	100	0	3459	3265	882	73	76	19	100	100	0	0.089	0.089	0.087	0.089	1.170	0.086	0.963	120	477	3688	3476	-3.487	302	3386	284	3192	0
5	5	14	""	"STM0348"	2970	46290	130	391	403	96	80	81	13	100	100	0	2377	2577	970	74	76	22	100	100	0	0.135	0.129	0.132	0.130	1.161	0.121	0.944	120	519	2614	2826	-2.889	311	2303	323	2503	0
5	6	14	""	"STM1007"	3150	46290	130	178	188	50	80	82	16	99	97	0	2650	2668	812	71	73	22	100	100	0	0.038	0.042	0.039	0.040	1.377	0.042	0.857	120	519	2677	2705	-4.718	98	2579	108	2597	0
5	7	14	"purM"	"STM2499"	3320	46300	120	225	345	460	80	82	30	96	88	0	1054	2035	3899	70	73	20	100	100	0	0.147	0.135	0.146	0.146	1.389	0.117	0.928	120	521	1129	2230	-2.763	145	984	265	1965	0
5	8	14	"adhE"	"STM1749"	3510	46290	130	727	765	304	81	82	28	100	100	0	4002	4344	1967	70	73	16	100	100	0	0.164	0.160	0.161	0.160	1.152	0.157	0.974	120	562	4578	4958	-2.606	646	3932	684	4274	0
5	9	14	"envZ"	"STM3501"	3680	46290	110	116	205	246	79	81	15	82	63	0	352	1073	1996	72	73	14	100	100	0	0.132	0.126	0.131	0.118	1.906	0.123	0.979	80	419	317	1127	-2.920	37	280	126	1001	0
5	10	14	"katG"	"STM4106"	3850	46290	120	117	202	253	79	84	77	20	14	0	464	1372	2797	71	73	18	100	100	0	0.097	0.095	0.092	0.091	1.854	0.089	0.944	120	502	431	1424	-3.370	38	393	123	1301	0
5	11	14	"traT"	"PSLT103"	4030	46290	130	779	981	945	79	79	13	100	100	0	2843	3947	4488	70	73	16	100	100	0	0.252	0.233	0.245	0.246	1.218	0.216	0.979	120	518	3473	4779	-1.986	700	2773	902	3877	0
5	12	14	"yjiS"	"STM4521"	4200	46290	130	176	178	47	80	80	15	99	97	0	2287	2306	640	73	76	19	100	100	0	0.043	0.044	0.045	0.042	1.374	0.045	0.828	120	495	2310	2331	-4.527	96	2214	98	2233	0
5	13	14	"yejG"	"STM2220"	4360	46300	130	2482	2630	1272	80	86	48	100	100	0	2175	2357	1561	71	76	41	100	100	0	1.142	1.115	1.156	1.162	1.175	1.011	0.946	120	554	4506	4836	0.191	2402	2104	2550	2286	0
5	14	14	""	"STM2239"	4550	46290	130	311	340	160	79	85	48	100	98	0	6157	6062	2074	73	79	43	100	100	0	0.038	0.044	0.039	0.041	1.288	0.044	0.785	120	544	6316	6250	-4.713	232	6084	261	5989	0
5	15	14	"dld"	"STM2167"	4720	46290	130	1339	1257	423	79	81	14	100	100	0	15212	13933	5553	71	74	19	100	100	0	0.083	0.085	0.085	0.085	1.175	0.082	0.977	120	528	16401	15040	-3.587	1260	15141	1178	13862	0
5	16	14	"citT"	"STM0618"	4900	46290	120	382	553	500	79	80	12	100	100	0	2877	4771	5953	69	70	13	100	100	0	0.108	0.101	0.112	0.106	1.267	0.086	0.933	120	456	3111	5176	-3.212	303	2808	474	4702	0
5	17	14	""	"STM2504"	5070	46290	120	195	203	67	80	81	12	100	99	0	1270	1465	786	70	71	13	100	100	0	0.096	0.088	0.090	0.087	1.307	0.084	0.907	120	457	1315	1518	-3.383	115	1200	123	1395	0
5	18	14	"EMPTY"	"EMPTY"	5240	46290	100	82	83	16	81	81	14	13	5	0	116	125	55	70	71	14	78	65	0	0.022	0.036	0.152	0.200	4.188	0.107	0.077	80	371	47	57	-5.524	1	46	2	55	-75
5	19	14	"EMPTY"	"EMPTY"	5410	46290	100	90	89	14	82	82	14	27	7	0	109	117	43	70	72	14	77	61	0	0.205	0.149	0.354	0.333	3.478	0.097	0.033	80	418	47	54	-2.285	8	39	7	47	-75
5	20	14	"EMPTY"	"EMPTY"	5590	46290	100	91	90	13	81	81	13	40	6	0	93	99	26	71	71	13	68	43	0	0.455	0.321	0.474	0.458	3.559	0.240	0.057	80	406	32	37	-1.138	10	22	9	28	-75
5	21	14	"EMPTY"	"EMPTY"	5760	46290	100	91	93	16	81	82	13	38	20	0	96	105	43	70	70	13	75	48	0	0.385	0.343	0.500	0.469	2.929	0.186	0.080	80	406	36	47	-1.379	10	26	12	35	-75
5	22	14	"EMPTY"	"EMPTY"	5940	46290	100	89	90	16	81	82	14	37	13	0	121	121	35	71	73	16	83	65	0	0.160	0.180	0.307	0.302	3.438	0.132	0.043	80	379	58	59	-2.644	8	50	9	50	-75
5	23	14	"EMPTY"	"EMPTY"	6110	46290	100	136	141	41	81	84	16	83	71	0	339	352	193	71	75	33	96	90	0	0.205	0.214	0.208	0.215	1.879	0.203	0.792	80	393	323	341	-2.285	55	268	60	281	-75
5	24	14	"EMPTY"	"EMPTY"	6290	46290	100	154	157	45	81	82	13	92	83	0	520	529	271	71	75	23	100	100	0	0.163	0.166	0.167	0.166	1.553	0.161	0.812	80	496	522	534	-2.621	73	449	76	458	-75
6	1	1	"infC"	"STM1334"	6800	44060	130	8667	8272	2091	91	92	20	100	100	0	699	684	210	71	73	24	98	98	0	13.656	13.346	13.099	13.648	1.297	13.234	0.937	120	689	9204	8794	3.771	8576	628	8181	613	0
6	2	1	"katE"	"STM1318"	6980	44050	120	1632	2024	1209	93	94	22	99	99	0	1710	2089	1457	71	73	27	100	98	0	0.939	0.957	1.035	1.022	1.538	0.898	0.908	120	491	3178	3949	-0.091	1539	1639	1931	2018	0
6	3	1	"ydgP"	"STM1455"	7150	44050	120	1016	1039	262	92	93	14	100	100	0	5004	4990	1462	72	73	13	100	100	0	0.187	0.193	0.193	0.196	1.236	0.187	0.958	120	479	5856	5865	-2.416	924	4932	947	4918	0
6	4	1	""	"STM3530"	7320	44050	120	235	258	83	91	92	15	100	100	0	3568	3573	895	75	77	17	100	100	0	0.041	0.048	0.043	0.045	1.501	0.049	0.826	120	525	3637	3665	-4.600	144	3493	167	3498	0
6	5	1	"srfB"	"STM1594"	7500	44040	110	634	722	331	90	92	15	100	100	0	4332	4529	2128	79	80	18	100	100	0	0.128	0.142	0.144	0.140	1.201	0.141	0.951	80	437	4797	5082	-2.967	544	4253	632	4450	0
6	6	1	""	"STM2503"	7670	44040	120	436	458	118	93	94	17	100	100	0	4623	4809	1572	77	78	16	100	100	0	0.075	0.077	0.078	0.078	1.279	0.074	0.938	120	521	4889	5097	-3.728	343	4546	365	4732	0
6	7	1	"dcuB"	"STM4301"	7850	44050	130	255	364	241	92	94	17	91	90	0	4257	6590	5428	74	88	87	96	95	0	0.039	0.042	0.040	0.043	1.787	0.042	0.939	120	508	4346	6788	-4.682	163	4183	272	6516	0
6	8	1	"yacL"	"STM0160"	8020	44040	120	431	430	67	91	94	20	100	100	0	5351	5534	1980	75	91	92	100	100	0	0.064	0.062	0.065	0.065	1.348	0.055	0.871	120	481	5616	5798	-3.956	340	5276	339	5459	0
6	9	1	"polA"	"STM3999"	8200	44040	120	199	209	67	90	94	21	97	95	0	1693	1775	724	75	79	33	99	99	0	0.067	0.070	0.067	0.067	1.497	0.072	0.887	120	440	1727	1819	-3.892	109	1618	119	1700	0
6	10	1	"rsmC"	"STM4556"	8370	44040	120	368	359	124	93	95	16	100	100	0	910	869	388	72	78	53	100	100	0	0.328	0.334	0.340	0.334	1.274	0.322	0.933	120	473	1113	1063	-1.608	275	838	266	797	0
6	11	1	"exbD"	"STM3158"	8550	44040	120	1660	1555	453	94	96	15	100	100	0	3207	3019	897	70	71	13	100	100	0	0.499	0.495	0.500	0.497	1.216	0.492	0.958	120	502	4703	4410	-1.002	1566	3137	1461	2949	0
6	12	1	"hisD"	"STM2072"	8710	44040	110	1447	1448	361	95	96	15	100	100	0	4912	4871	1450	72	73	16	100	100	0	0.279	0.282	0.280	0.286	1.159	0.274	0.971	80	418	6192	6152	-1.840	1352	4840	1353	4799	0
6	13	1	""	"STM3944"	8890	44040	120	1047	1181	571	95	96	15	100	100	0	7467	7803	2772	73	75	17	100	100	0	0.129	0.140	0.132	0.136	1.263	0.144	0.908	120	514	8346	8816	-2.957	952	7394	1086	7730	0
6	14	1	""	"STM3940"	9070	44040	120	1337	1324	398	94	96	15	100	100	0	16554	18257	5624	73	74	15	100	100	0	0.075	0.068	0.066	0.068	1.253	0.067	0.965	120	513	17724	19414	-3.729	1243	16481	1230	18184	0
6	15	1	"hemX"	"STM3936"	9250	44040	120	1715	1846	658	94	95	15	100	100	0	11575	11745	2918	71	73	14	100	100	0	0.141	0.150	0.144	0.147	1.199	0.153	0.935	120	508	13125	13426	-2.827	1621	11504	1752	11674	0
6	16	1	""	"STM3927"	9420	44040	120	1258	1347	533	95	95	14	100	100	0	10300	10511	3545	72	74	14	100	100	0	0.114	0.120	0.116	0.120	1.299	0.119	0.921	120	492	11391	11691	-3.137	1163	10228	1252	10439	0
6	17	1	"rffH"	"STM3923"	9600	44040	120	683	799	505	93	93	14	100	100	0	4706	4854	1608	72	72	14	100	100	0	0.127	0.148	0.133	0.134	1.358	0.163	0.814	120	498	5224	5488	-2.973	590	4634	706	4782	0
6	18	1	"wzzE"	"STM3919"	9770	44040	120	4763	5054	1681	93	94	14	100	100	0	13191	14338	5564	73	74	18	100	100	0	0.356	0.348	0.350	0.362	1.323	0.336	0.971	120	530	17788	19226	-1.490	4670	13118	4961	14265	0
6	19	1	""	"STM4432"	9940	44040	110	852	875	201	93	95	16	100	100	0	2868	2941	910	72	78	60	100	100	0	0.271	0.273	0.270	0.276	1.201	0.254	0.934	80	490	3555	3651	-1.881	759	2796	782	2869	0
6	20	1	""	"STM4436"	10120	44040	110	636	653	195	93	94	16	100	100	0	4169	4354	1509	71	77	61	100	100	0	0.133	0.131	0.136	0.131	1.226	0.127	0.941	80	476	4641	4843	-2.916	543	4098	560	4283	0
6	21	1	""	"STM4445"	10290	44040	110	179	185	33	93	94	15	100	100	0	1245	1289	350	70	71	14	100	100	0	0.073	0.075	0.072	0.074	1.382	0.071	0.805	80	490	1261	1311	-3.772	86	1175	92	1219	0
6	22	1	"treB"	"STM4454"	10470	44040	110	132	133	18	93	93	16	93	62	0	572	591	141	70	71	14	100	100	0	0.078	0.077	0.078	0.072	1.675	0.074	0.553	80	504	541	561	-3.686	39	502	40	521	0
6	23	1	"idnT"	"STM4482"	10650	44040	110	129	136	31	93	94	15	80	57	0	509	592	286	71	72	13	100	100	0	0.082	0.083	0.077	0.073	1.820	0.081	0.607	80	491	474	564	-3.605	36	438	43	521	0
6	24	1	"yjgB"	"STM4486"	10820	44050	120	182	198	66	93	93	13	95	90	0	544	620	343	70	72	13	99	99	0	0.188	0.191	0.195	0.192	1.573	0.181	0.858	120	611	563	655	-2.413	89	474	105	550	0
6	1	2	"zraP"	"STM4172"	6820	44210	110	535	604	197	92	93	15	100	100	0	1477	1738	701	71	73	16	100	100	0	0.315	0.307	0.319	0.310	1.190	0.296	0.949	80	415	1849	2179	-1.666	443	1406	512	1667	0
6	2	2	"purH"	"STM4176"	6990	44210	110	323	402	235	92	93	14	100	100	0	1395	1774	1260	72	73	13	100	100	0	0.175	0.182	0.185	0.180	1.263	0.180	0.955	80	359	1554	2012	-2.518	231	1323	310	1702	0
6	3	2	"livK"	"STM3564"	7160	44210	110	345	363	95	92	96	55	100	100	0	2714	2940	960	73	74	24	100	100	0	0.096	0.095	0.093	0.094	1.179	0.088	0.933	80	360	2894	3138	-3.384	253	2641	271	2867	0
6	4	2	"yihR"	"STM4020"	7330	44220	110	323	335	105	91	95	54	100	97	0	2084	2416	878	75	78	25	100	100	0	0.115	0.104	0.101	0.102	1.199	0.101	0.785	80	377	2241	2585	-3.114	232	2009	244	2341	0
6	5	2	"yhiQ"	"STM3593"	7510	44210	120	179	190	58	92	93	15	94	89	0	922	1095	669	81	84	19	99	95	0	0.103	0.097	0.096	0.102	1.772	0.086	0.837	120	454	928	1112	-3.273	87	841	98	1014	0
6	6	2	"atpE"	"STM3870"	7690	44210	110	541	593	171	93	95	18	100	100	0	1782	1961	702	79	80	17	100	100	0	0.263	0.266	0.270	0.267	1.195	0.255	0.932	80	334	2151	2382	-1.927	448	1703	500	1882	0
6	7	2	"ratB"	"STM2514"	7850	44210	120	665	616	198	94	96	19	100	100	0	5073	4926	1885	77	93	102	100	100	0	0.114	0.108	0.108	0.109	1.297	0.106	0.969	120	367	5567	5371	-3.129	571	4996	522	4849	0
6	8	2	"invG"	"STM2898"	8020	44210	100	104	358	1039	96	98	22	35	20	0	121	503	1462	78	106	115	23	15	0	0.186	0.616	0.320	0.321	3.482	0.654	0.741	80	305	51	687	-2.426	8	43	262	425	-50
6	9	2	"sitA"	"STM2861"	8180	44200	120	566	724	598	94	97	23	99	95	0	882	1241	1174	76	85	43	98	95	0	0.586	0.541	0.573	0.565	1.376	0.513	0.933	120	331	1278	1795	-0.772	472	806	630	1165	0
6	10	2	"leuO"	"STM0115"	8340	44200	120	486	483	102	95	95	18	100	99	0	5164	5182	1258	74	92	88	100	100	0	0.077	0.076	0.076	0.075	1.200	0.075	0.946	120	372	5481	5496	-3.702	391	5090	388	5108	0
6	11	2	"bcfE"	"STM0025"	8550	44210	120	297	299	70	96	97	16	99	97	0	6291	6274	2125	72	86	79	99	99	0	0.032	0.033	0.033	0.034	1.389	0.032	0.945	120	439	6420	6405	-4.951	201	6219	203	6202	0
6	12	2	"dsbA"	"STM3997"	8730	44210	120	839	818	185	95	96	14	100	100	0	4844	4817	1407	71	72	14	100	100	0	0.156	0.152	0.156	0.154	1.224	0.147	0.964	120	403	5517	5469	-2.682	744	4773	723	4746	0
6	13	2	"orf7"	"PSLT012"	8900	44210	120	1874	1805	477	95	95	15	100	99	0	3665	3516	1157	72	73	16	100	99	0	0.495	0.497	0.503	0.531	1.456	0.481	0.968	120	389	5372	5154	-1.014	1779	3593	1710	3444	0
6	14	2	"ppk"	"STM2501"	9070	44220	120	1174	1171	405	95	96	16	100	100	0	10315	10471	4235	74	80	42	100	100	0	0.105	0.103	0.104	0.107	1.336	0.100	0.959	120	402	11320	11473	-3.247	1079	10241	1076	10397	0
6	15	2	""	"STM4257"	9240	44210	110	564	615	148	95	96	15	100	100	0	32990	37586	12268	73	84	50	100	100	8	0.014	0.014	0.014	0.014	1.123	0.013	0.969	80	392	33386	38033	-6.133	469	32917	520	37513	0
6	16	2	""	"STM4261"	9420	44210	120	229	237	64	94	95	15	99	97	0	9438	9291	3028	74	78	28	100	100	0	0.014	0.016	0.016	0.017	1.559	0.016	0.892	120	396	9499	9360	-6.116	135	9364	143	9217	0
6	17	2	""	"STM4261"	9590	44220	120	726	728	180	93	93	14	100	99	0	8484	8397	2406	74	78	25	100	100	0	0.075	0.076	0.077	0.077	1.214	0.075	0.972	120	388	9043	8958	-3.732	633	8410	635	8323	0
6	18	2	""	"STM4262"	9760	44210	110	1352	1445	399	94	95	15	100	100	0	28732	32104	11919	75	91	112	100	100	5	0.044	0.042	0.043	0.043	1.116	0.038	0.969	80	409	29915	33380	-4.510	1258	28657	1351	32029	0
6	19	2	"livG"	"STM3561"	9940	44220	100	227	239	63	92	94	15	100	100	0	2457	2777	966	74	84	106	100	100	0	0.057	0.054	0.055	0.052	1.266	0.053	0.914	80	403	2518	2850	-4.142	135	2383	147	2703	0
6	20	2	"flgD"	"STM1176"	10120	44210	120	266	283	95	92	93	16	98	97	0	5013	5856	3156	73	79	63	100	100	0	0.035	0.033	0.034	0.034	1.361	0.031	0.933	120	442	5114	5974	-4.827	174	4940	191	5783	0
6	21	2	"brnQ"	"STM0399"	10290	44220	120	368	370	90	93	102	174	87	18	0	946	973	312	72	85	250	97	93	0	0.315	0.307	0.315	0.307	1.332	0.300	0.942	120	429	1149	1178	-1.668	275	874	277	901	0
6	22	2	"ssaM"	"STM1413"	10470	44220	120	265	273	99	90	100	172	54	4	0	1685	1842	1006	72	86	247	96	94	0	0.108	0.103	0.104	0.106	1.313	0.098	0.936	120	442	1788	1953	-3.204	175	1613	183	1770	0
6	23	2	"proY"	"STM0400"	10630	44220	110	405	402	47	90	92	14	100	100	0	3031	3092	488	71	72	13	100	100	0	0.106	0.103	0.103	0.103	1.152	0.099	0.951	80	397	3275	3333	-3.232	315	2960	312	3021	0
6	24	2	"malM"	"STM4232"	10810	44220	120	392	366	104	91	92	14	98	95	0	5541	5010	1924	72	73	14	100	99	0	0.055	0.056	0.056	0.059	1.515	0.054	0.953	120	542	5770	5213	-4.183	301	5469	275	4938	0
6	1	3	"nrdB"	"STM2278"	6810	44390	120	284	280	68	90	91	15	96	96	0	3796	3577	1195	72	73	15	100	100	0	0.052	0.054	0.054	0.053	1.318	0.054	0.949	120	542	3918	3695	-4.263	194	3724	190	3505	0
6	2	3	"nrdF"	"STM2808"	6980	44380	120	859	844	217	92	94	16	100	100	0	4232	4123	1297	73	74	14	100	100	0	0.184	0.186	0.189	0.194	1.323	0.180	0.971	120	441	4926	4802	-2.439	767	4159	752	4050	0
6	3	3	"sipD"	"STM2883"	7160	44380	120	882	876	216	92	97	52	98	98	0	6926	6923	2025	74	76	26	100	100	0	0.115	0.114	0.113	0.114	1.257	0.112	0.978	120	421	7642	7633	-3.117	790	6852	784	6849	0
6	4	3	"invI"	"STM2893"	7330	44390	120	639	621	177	91	95	53	97	96	0	8361	8264	3038	76	79	26	100	100	0	0.066	0.065	0.065	0.067	1.278	0.062	0.941	120	403	8833	8718	-3.918	548	8285	530	8188	0
6	5	3	"msgA"	"STM1241"	7500	44380	110	914	939	219	90	92	20	100	100	0	2785	2947	1059	77	80	31	100	100	0	0.304	0.296	0.300	0.302	1.133	0.279	0.961	80	378	3532	3719	-1.717	824	2708	849	2870	0
6	6	3	"eutJ"	"STM2462"	7680	44380	120	213	223	82	92	94	19	98	96	0	2057	2025	762	77	79	30	99	99	0	0.061	0.067	0.064	0.063	1.389	0.070	0.824	120	428	2101	2079	-4.032	121	1980	131	1948	0
6	7	3	"rfaZ"	"STM3715"	7850	44390	120	357	360	72	93	94	14	100	100	0	8234	8504	2405	75	75	13	100	100	0	0.032	0.032	0.032	0.032	1.201	0.031	0.958	120	405	8423	8696	-4.950	264	8159	267	8429	0
6	8	3	"pncB"	"STM1004"	8030	44390	120	1170	1132	393	94	95	16	99	98	0	3499	3389	1350	76	79	23	100	99	0	0.314	0.313	0.311	0.320	1.383	0.305	0.975	120	434	4499	4351	-1.670	1076	3423	1038	3313	0
6	9	3	"pepT"	"STM1227"	8200	44370	110	501	630	391	94	94	15	100	100	0	3983	5353	3662	75	77	21	100	100	0	0.104	0.102	0.102	0.101	1.158	0.107	0.956	80	367	4315	5814	-3.263	407	3908	536	5278	0
6	10	3	"hlpA"	"STM0225"	8370	44390	120	1152	1160	433	92	93	16	100	100	0	2639	2788	1363	74	81	55	100	99	0	0.413	0.394	0.401	0.419	1.431	0.368	0.955	120	453	3625	3782	-1.275	1060	2565	1068	2714	0
6	11	3	"hemF"	"STM2451"	8550	44390	120	541	546	188	93	93	15	100	100	0	3617	3702	1514	72	73	14	100	100	0	0.126	0.125	0.124	0.127	1.248	0.123	0.978	120	410	3993	4083	-2.984	448	3545	453	3630	0
6	12	3	"fliM"	"STM1976"	8720	44380	110	380	387	83	94	94	14	100	100	0	5250	5380	1601	72	74	17	100	100	0	0.055	0.055	0.057	0.056	1.177	0.054	0.957	80	386	5464	5601	-4.178	286	5178	293	5308	0
6	13	3	"yfeL"	"STM2439"	8890	44390	110	1170	1185	165	96	100	64	100	100	0	8253	8441	1587	72	79	90	100	100	0	0.131	0.130	0.132	0.131	1.097	0.128	0.967	80	401	9255	9458	-2.929	1074	8181	1089	8369	0
6	14	3	""	"STM1013"	9070	44390	120	1407	1418	531	96	97	16	100	99	0	7230	7103	2407	73	79	40	100	100	0	0.183	0.188	0.184	0.189	1.248	0.190	0.963	120	442	8468	8352	-2.449	1311	7157	1322	7030	0
6	15	3	""	"STM1017"	9240	44390	110	891	931	270	95	96	16	100	100	0	7481	7487	1965	74	93	128	100	100	0	0.107	0.113	0.110	0.112	1.151	0.109	0.956	80	398	8203	8249	-3.218	796	7407	836	7413	0
6	16	3	""	"STM2300"	9420	44390	120	799	825	299	94	95	16	99	99	0	13866	14092	5590	74	84	116	100	100	0	0.051	0.052	0.052	0.053	1.258	0.052	0.971	120	423	14497	14749	-4.290	705	13792	731	14018	0
6	17	3	"orf48"	"STM1379"	9590	44390	120	1233	1266	551	92	93	14	100	99	0	11482	11819	5414	74	76	20	100	100	0	0.100	0.100	0.100	0.101	1.282	0.099	0.981	120	407	12549	12919	-3.322	1141	11408	1174	11745	0
6	18	3	""	"STM0412"	9770	44390	110	676	701	150	91	92	15	100	100	0	4092	4075	1053	75	89	108	100	100	0	0.146	0.153	0.153	0.153	1.109	0.150	0.978	80	433	4602	4610	-2.780	585	4017	610	4000	0
6	19	3	""	"STM0885"	9940	44390	110	368	378	73	91	91	14	100	100	0	6492	6698	1654	73	75	17	100	100	0	0.043	0.043	0.044	0.043	1.151	0.042	0.956	80	418	6696	6912	-4.534	277	6419	287	6625	0
6	20	3	"exoX"	"STM1878"	10120	44390	120	4656	4372	1182	92	93	15	100	100	0	9665	9133	2906	74	76	15	100	100	0	0.476	0.472	0.476	0.485	1.293	0.460	0.978	120	443	14155	13339	-1.071	4564	9591	4280	9059	0
6	21	3	"yebG"	"STM1882"	10280	44390	110	3045	3095	616	93	105	189	100	100	0	1989	1972	370	76	92	272	100	100	0	1.543	1.583	1.465	1.578	1.285	1.627	0.877	80	364	4865	4898	0.626	2952	1913	3002	1896	0
6	22	3	""	"STM1534"	10460	44400	120	601	608	239	92	102	172	92	80	0	3668	3540	1487	76	89	247	96	94	0	0.142	0.149	0.145	0.145	1.583	0.165	0.702	120	440	4101	3980	-2.819	509	3592	516	3464	0
6	23	3	""	"STM0612"	10630	44390	110	428	446	74	91	93	16	100	100	0	7639	8080	2216	73	76	21	100	100	0	0.045	0.044	0.045	0.045	1.190	0.042	0.939	80	416	7903	8362	-4.489	337	7566	355	8007	0
6	24	3	"ybdQ"	"STM0614"	10810	44390	110	1812	1838	234	90	92	16	100	100	0	6078	6323	1492	74	77	21	100	100	0	0.287	0.280	0.287	0.284	1.141	0.271	0.960	80	476	7726	7997	-1.802	1722	6004	1748	6249	0
6	1	4	"pspC"	"STM1688"	6810	44560	110	2343	2336	511	90	91	15	100	100	0	830	851	213	72	73	15	100	100	0	2.972	2.883	2.931	2.907	1.178	2.916	0.936	80	464	3011	3025	1.572	2253	758	2246	779	0
6	2	4	"yhcP"	"STM3364"	6980	44560	110	690	763	257	92	93	16	100	100	0	4328	4945	1865	73	74	15	100	100	0	0.141	0.138	0.134	0.138	1.243	0.131	0.929	80	446	4853	5543	-2.831	598	4255	671	4872	0
6	3	4	"yhdV"	"STM3392"	7160	44560	110	283	304	84	91	92	16	100	100	0	1266	1411	510	73	75	18	100	100	0	0.161	0.159	0.156	0.158	1.264	0.154	0.909	80	407	1385	1551	-2.635	192	1193	213	1338	0
6	4	4	"yhdH"	"STM3376"	7320	44560	120	291	298	122	91	92	15	95	90	0	1466	1442	727	75	77	18	98	97	0	0.144	0.151	0.147	0.148	1.764	0.151	0.913	120	407	1591	1574	-2.798	200	1391	207	1367	0
6	5	4	"pheA"	"STM2667"	7500	44550	110	221	231	62	91	93	20	100	96	0	988	1037	348	76	79	30	100	100	0	0.143	0.146	0.146	0.139	1.415	0.145	0.894	80	430	1042	1101	-2.811	130	912	140	961	0
6	6	4	"yfiH"	"STM2661"	7670	44550	110	1064	1141	351	92	93	20	100	100	0	2084	2205	710	74	76	30	100	100	0	0.484	0.492	0.487	0.492	1.159	0.492	0.947	80	405	2982	3180	-1.048	972	2010	1049	2131	0
6	7	4	"yabI"	"STM0105"	7840	44560	110	585	729	353	92	93	14	100	100	0	2292	2927	1450	73	75	15	100	100	0	0.222	0.223	0.223	0.220	1.192	0.223	0.959	80	407	2712	3491	-2.170	493	2219	637	2854	0
6	8	4	"ftsZ"	"STM0133"	8010	44550	110	3275	3391	792	94	95	16	100	100	0	4319	4442	1077	74	76	15	100	100	0	0.749	0.755	0.761	0.753	1.173	0.751	0.952	80	410	7426	7665	-0.416	3181	4245	3297	4368	0
6	9	4	"caiD"	"STM0070"	8190	44550	110	711	722	173	92	94	16	100	100	0	3707	3730	1015	74	76	18	100	100	0	0.170	0.172	0.168	0.171	1.234	0.167	0.941	80	444	4252	4286	-2.553	619	3633	630	3656	0
6	10	4	"hofB"	"STM0143"	8360	44560	110	431	456	129	90	91	15	100	100	0	5373	5692	1819	73	73	13	100	100	0	0.064	0.065	0.065	0.065	1.182	0.062	0.937	80	385	5641	5985	-3.958	341	5300	366	5619	0
6	11	4	"mioC"	"STM3875"	8540	44560	120	3154	3046	1098	91	92	14	100	100	0	6797	6844	2867	72	73	14	100	100	0	0.455	0.436	0.447	0.448	1.453	0.420	0.960	120	436	9788	9727	-1.135	3063	6725	2955	6772	0
6	12	4	"glmU"	"STM3862"	8710	44550	110	2159	2113	380	92	111	103	100	100	0	6604	6589	1072	74	110	189	100	100	0	0.317	0.310	0.309	0.308	1.182	0.305	0.946	80	410	8597	8536	-1.660	2067	6530	2021	6515	0
6	13	4	"cvpA"	"STM2363"	8880	44550	110	2170	2197	513	96	136	205	100	100	0	4179	4310	1148	75	148	359	100	100	0	0.505	0.496	0.497	0.499	1.124	0.471	0.949	80	426	6178	6336	-0.985	2074	4104	2101	4235	0
6	14	4	"lrhA"	"STM2330"	9050	44560	110	985	1010	247	95	119	184	100	100	0	1812	1824	519	73	114	317	100	100	0	0.512	0.523	0.522	0.526	1.173	0.519	0.925	80	412	2629	2666	-0.966	890	1739	915	1751	0
6	15	4	"elaA"	"STM2312"	9240	44550	110	772	792	197	94	95	15	100	100	0	4535	4801	1289	73	84	116	100	100	0	0.152	0.148	0.147	0.147	1.206	0.147	0.952	80	429	5140	5426	-2.718	678	4462	698	4728	0
6	16	4	"ais"	"STM2296"	9410	44560	110	451	482	121	93	94	14	100	100	0	3234	3441	951	73	78	69	100	100	0	0.113	0.115	0.115	0.114	1.184	0.114	0.948	80	419	3519	3757	-3.142	358	3161	389	3368	0
6	17	4	"glpQ"	"STM2282"	9590	44550	110	1335	1336	313	92	93	15	100	100	0	10041	10211	2869	74	79	71	100	100	0	0.125	0.123	0.126	0.124	1.153	0.116	0.934	80	395	11210	11381	-3.003	1243	9967	1244	10137	0
6	18	4	""	"STM2406"	9760	44560	110	506	564	230	89	89	14	100	100	0	4294	4931	1925	73	73	13	100	100	0	0.099	0.098	0.095	0.094	1.192	0.099	0.958	80	440	4638	5333	-3.339	417	4221	475	4858	0
6	19	4	"ybdO"	"STM0606"	9940	44560	110	264	267	67	88	89	13	100	100	0	3892	4182	1428	73	74	16	100	100	0	0.046	0.044	0.044	0.043	1.295	0.042	0.902	80	425	3995	4288	-4.440	176	3819	179	4109	0
6	20	4	"ygaE"	"STM2794"	10100	44560	110	590	589	147	89	91	15	100	100	0	3205	3250	909	75	77	26	100	100	0	0.160	0.157	0.161	0.156	1.204	0.154	0.942	80	411	3631	3675	-2.643	501	3130	500	3175	0
6	21	4	"slrB"	"STM2834"	10290	44560	110	161	165	31	92	92	15	100	93	0	1654	1763	484	76	79	25	100	100	0	0.044	0.043	0.041	0.041	1.434	0.043	0.736	80	462	1647	1760	-4.515	69	1578	73	1687	0
6	22	4	"ygaC"	"STM2801"	10460	44560	110	518	575	154	92	93	14	100	100	0	2798	3027	914	73	74	15	100	100	0	0.156	0.164	0.162	0.163	1.178	0.160	0.954	80	403	3151	3437	-2.677	426	2725	483	2954	0
6	23	4	"yqaB"	"STM2820"	10640	44560	110	932	1131	484	92	93	18	100	100	0	1881	2283	1137	72	75	20	100	100	0	0.464	0.470	0.470	0.479	1.234	0.451	0.950	80	440	2649	3250	-1.107	840	1809	1039	2211	0
6	24	4	"hypF"	"STM2842"	10810	44560	110	334	373	132	91	93	19	100	100	0	1597	1825	717	72	75	16	100	100	0	0.159	0.161	0.161	0.157	1.225	0.155	0.907	80	496	1768	2035	-2.650	243	1525	282	1753	0
6	1	5	""	"STM3251"	6790	44730	110	387	383	70	89	90	15	100	100	0	8310	8168	1765	73	74	20	100	100	0	0.036	0.036	0.037	0.036	1.168	0.034	0.940	80	493	8535	8389	-4.789	298	8237	294	8095	0
6	2	5	"tdcG"	"STM3240"	6970	44740	110	250	266	77	90	90	14	100	100	0	2829	3293	1256	72	75	21	100	100	0	0.058	0.055	0.052	0.053	1.245	0.051	0.914	80	430	2917	3397	-4.107	160	2757	176	3221	0
6	3	5	"gcp"	"STM3208"	7150	44740	100	1039	1069	217	89	89	13	100	100	0	4163	4087	1013	72	73	14	100	100	0	0.232	0.244	0.243	0.247	1.189	0.235	0.955	80	355	5041	4995	-2.106	950	4091	980	4015	0
6	4	5	"yqiA"	"STM3182"	7320	44730	120	729	689	170	91	92	15	99	98	0	7226	7288	3141	73	74	14	100	100	0	0.089	0.083	0.089	0.089	1.514	0.071	0.841	120	426	7791	7813	-3.487	638	7153	598	7215	0
6	5	5	"hybC"	"STM3147"	7500	44730	110	617	646	155	92	93	16	100	100	0	3914	4171	1044	74	74	13	100	100	0	0.137	0.135	0.134	0.134	1.163	0.132	0.960	80	435	4365	4651	-2.871	525	3840	554	4097	0
6	6	5	"gsp"	"STM3139"	7670	44720	110	309	328	104	91	92	15	100	100	0	1200	1361	575	72	73	13	100	100	0	0.193	0.184	0.189	0.185	1.244	0.175	0.925	80	406	1346	1526	-2.371	218	1128	237	1289	0
6	7	5	"pqiA"	"STM1063"	7830	44730	110	324	345	94	91	92	14	100	100	0	2044	2217	741	72	72	14	100	100	0	0.118	0.118	0.118	0.118	1.254	0.112	0.923	80	436	2205	2399	-3.081	233	1972	254	2145	0
6	8	5	""	"STM1078"	8020	44730	110	301	305	48	93	94	16	100	100	0	786	807	182	72	74	15	100	100	0	0.291	0.288	0.288	0.290	1.185	0.277	0.935	80	463	922	947	-1.779	208	714	212	735	0
6	9	5	"hpaH"	"STM1105"	8190	44720	110	150	150	27	92	93	16	96	82	0	1415	1562	538	72	73	13	100	100	0	0.043	0.039	0.040	0.038	1.432	0.036	0.679	80	420	1401	1548	-4.533	58	1343	58	1490	0
6	10	5	""	"STM1132"	8360	44720	110	266	286	66	92	92	16	100	100	0	4560	4879	1587	74	74	13	100	100	0	0.039	0.040	0.041	0.040	1.205	0.039	0.930	80	438	4660	4999	-4.688	174	4486	194	4805	0
6	11	5	"rluC"	"STM1187"	8540	44730	110	468	486	128	92	93	14	100	100	0	2016	2171	607	72	73	13	100	100	0	0.193	0.188	0.185	0.186	1.147	0.186	0.955	80	419	2320	2493	-2.370	376	1944	394	2099	0
6	12	5	"ycfW"	"STM1219"	8710	44730	110	432	457	133	91	93	17	100	100	0	1941	2116	715	72	75	27	100	100	0	0.182	0.179	0.177	0.178	1.136	0.174	0.956	80	439	2210	2410	-2.454	341	1869	366	2044	0
6	13	5	"dnaA"	"STM3838"	8880	44730	110	478	514	147	91	94	24	100	100	0	1370	1481	482	72	76	30	100	100	0	0.298	0.300	0.304	0.301	1.202	0.292	0.938	80	432	1685	1832	-1.746	387	1298	423	1409	0
6	14	5	""	"STM1484"	9060	44730	120	2876	2747	894	92	93	14	99	99	0	4348	4246	1489	72	75	21	100	100	0	0.651	0.636	0.649	0.625	1.523	0.626	0.973	120	460	7060	6829	-0.619	2784	4276	2655	4174	0
6	15	5	"yrdB"	"STM3400"	9230	44730	120	491	466	123	91	92	14	100	97	0	4457	4191	1278	72	75	20	100	100	0	0.091	0.091	0.092	0.091	1.417	0.090	0.962	120	441	4785	4494	-3.455	400	4385	375	4119	0
6	16	5	""	"STM3411"	9410	44730	110	416	429	125	92	94	20	100	100	0	1119	1174	375	73	81	78	100	100	0	0.310	0.306	0.304	0.302	1.132	0.302	0.946	80	378	1370	1438	-1.691	324	1046	337	1101	0
6	17	5	"rplR"	"STM3424"	9580	44730	120	5682	5663	1749	91	92	19	100	100	0	345	338	84	75	82	71	97	91	0	20.707	21.186	21.761	21.261	1.355	22.825	0.572	120	479	5861	5835	4.372	5591	270	5572	263	0
6	18	5	"yheO"	"STM3452"	9760	44730	110	1035	1067	257	88	89	15	100	100	0	4303	4488	1149	73	75	16	100	100	0	0.224	0.222	0.220	0.222	1.106	0.214	0.968	80	432	5177	5394	-2.159	947	4230	979	4415	0
6	19	5	"treF"	"STM3603"	9930	44730	110	357	403	137	91	91	14	100	100	0	2368	2770	1159	72	74	16	100	100	0	0.116	0.116	0.115	0.116	1.169	0.111	0.947	80	419	2562	3010	-3.110	266	2296	312	2698	0
6	20	5	"yhjL"	"STM3616"	10100	44740	120	131	133	31	90	91	14	78	62	0	608	637	360	73	76	25	95	94	0	0.077	0.076	0.079	0.082	2.315	0.065	0.559	120	489	576	607	-3.706	41	535	43	564	0
6	21	5	"yhjT"	"STM3623"	10280	44740	110	144	147	30	90	91	14	96	83	0	592	642	239	73	73	14	100	100	0	0.104	0.100	0.091	0.095	1.617	0.096	0.688	80	419	573	626	-3.265	54	519	57	569	0
6	22	5	""	"STM3632"	10450	44730	110	849	859	214	92	94	18	100	100	0	7081	7277	2278	72	95	267	100	100	0	0.108	0.106	0.108	0.107	1.127	0.103	0.965	80	440	7766	7972	-3.211	757	7009	767	7205	0
6	23	5	"yiaG"	"STM3648"	10630	44730	110	233	239	54	92	93	19	100	100	0	1881	1996	543	72	95	267	100	100	0	0.078	0.076	0.074	0.074	1.303	0.076	0.876	80	440	1950	2071	-3.681	141	1809	147	1924	0
6	24	5	"yiaH"	"STM3658"	10800	44740	110	499	506	83	90	90	14	100	100	0	7214	7358	1507	71	72	13	100	100	0	0.057	0.057	0.057	0.057	1.153	0.055	0.942	80	498	7552	7703	-4.126	409	7143	416	7287	0
6	1	6	""	"STM1790"	6790	44900	110	172	175	33	88	89	14	100	97	0	2929	3030	717	72	74	21	100	100	0	0.029	0.029	0.028	0.028	1.342	0.028	0.822	80	488	2941	3045	-5.088	84	2857	87	2958	0
6	2	6	"ychF"	"STM1784"	6960	44900	120	2913	2955	1138	89	89	15	100	100	0	7984	8351	4371	70	77	67	100	100	0	0.357	0.346	0.362	0.359	1.228	0.319	0.959	120	500	10738	11147	-1.487	2824	7914	2866	8281	0
6	3	6	"yciA"	"STM1736"	7150	44900	120	1923	1868	486	89	90	15	100	100	0	3778	3655	1007	71	77	71	100	99	0	0.495	0.496	0.497	0.505	1.230	0.491	0.977	120	431	5541	5363	-1.015	1834	3707	1779	3584	0
6	4	6	"stdC"	"STM3027"	7310	44900	110	1293	1322	352	91	93	16	100	100	0	7029	7157	1799	72	75	21	100	100	0	0.173	0.174	0.172	0.173	1.102	0.172	0.975	80	362	8159	8316	-2.533	1202	6957	1231	7085	0
6	5	6	"aas"	"STM3010"	7480	44900	110	369	403	134	92	93	16	100	100	0	2631	2953	1150	73	74	13	100	100	0	0.108	0.108	0.108	0.107	1.172	0.107	0.963	80	431	2835	3191	-3.207	277	2558	311	2880	0
6	6	6	"mltA"	"STM2988"	7670	44900	120	1230	1348	598	90	91	15	100	98	0	14588	17850	10023	73	74	14	100	100	0	0.079	0.071	0.074	0.074	1.235	0.067	0.972	120	492	15655	19035	-3.670	1140	14515	1258	17777	0
6	7	6	"yihX"	"STM4026"	7840	44900	110	837	827	154	90	91	17	100	100	0	5685	5547	1222	72	74	14	100	100	0	0.133	0.135	0.136	0.135	1.100	0.130	0.970	80	419	6360	6212	-2.910	747	5613	737	5475	0
6	8	6	""	"STM0867"	8010	44900	110	876	918	221	91	93	18	100	100	0	3596	3838	985	72	72	13	100	100	0	0.223	0.220	0.218	0.219	1.095	0.215	0.978	80	406	4309	4593	-2.166	785	3524	827	3766	0
6	9	6	"ybhN"	"STM0811"	8180	44900	120	346	355	140	90	91	15	96	95	0	3387	3265	1711	72	73	13	100	100	0	0.077	0.083	0.084	0.087	1.439	0.081	0.959	120	496	3571	3458	-3.695	256	3315	265	3193	0
6	10	6	"abrB"	"STM0729"	8360	44900	110	278	289	73	90	91	15	100	100	0	2281	2537	794	73	74	14	100	100	0	0.085	0.081	0.080	0.080	1.231	0.079	0.929	80	433	2396	2663	-3.554	188	2208	199	2464	0
6	11	6	"citB"	"STM0690"	8530	44900	110	251	267	72	92	92	14	100	100	0	2130	2260	743	72	74	14	100	100	0	0.077	0.080	0.078	0.078	1.245	0.080	0.922	80	425	2217	2363	-3.694	159	2058	175	2188	0
6	12	6	"gltK"	"STM0663"	8700	44900	110	235	254	67	91	92	14	100	100	0	3509	3803	1346	71	73	14	100	100	0	0.042	0.044	0.044	0.043	1.220	0.043	0.932	80	453	3582	3895	-4.577	144	3438	163	3732	0
6	13	6	"ybjZ"	"STM0942"	8880	44900	110	1531	1719	861	90	90	13	100	100	0	4697	5318	2695	72	74	14	100	100	0	0.312	0.311	0.325	0.308	1.381	0.292	0.845	80	453	6066	6875	-1.682	1441	4625	1629	5246	0
6	14	6	""	"STM0907"	9050	44910	110	417	471	168	90	91	14	100	100	0	3074	3295	1314	72	74	15	100	100	0	0.109	0.118	0.118	0.117	1.205	0.117	0.958	80	416	3329	3604	-3.199	327	3002	381	3223	0
6	15	6	"sugE"	"STM4338"	9230	44900	120	807	755	273	91	92	15	100	98	0	3001	2741	1194	73	74	14	100	100	0	0.245	0.249	0.249	0.262	1.346	0.242	0.973	120	438	3644	3332	-2.032	716	2928	664	2668	0
6	16	6	"miaA"	"STM4360"	9410	44900	120	3128	3123	1096	91	93	19	100	100	0	4071	4254	1726	73	76	31	100	99	0	0.760	0.725	0.739	0.740	1.191	0.704	0.977	120	463	7035	7213	-0.397	3037	3998	3032	4181	0
6	17	6	"yjeT"	"STM4365"	9590	44900	110	487	540	223	90	92	16	100	100	0	1471	1645	810	74	77	26	100	100	0	0.284	0.286	0.283	0.289	1.266	0.280	0.943	80	400	1794	2021	-1.815	397	1397	450	1571	0
6	18	6	"yjfM"	"STM4375"	9750	44910	110	371	375	96	91	91	14	100	100	0	3675	3827	1172	73	75	16	100	100	0	0.078	0.076	0.076	0.075	1.166	0.074	0.949	80	425	3882	4038	-3.685	280	3602	284	3754	0
6	19	6	"yibD"	"STM3707"	9920	44910	110	520	592	199	92	92	14	100	100	0	6857	7499	2641	72	74	14	100	100	0	0.063	0.067	0.066	0.066	1.151	0.068	0.976	80	452	7213	7927	-3.987	428	6785	500	7427	0
6	20	6	"yiaJ"	"STM3667"	10100	44910	110	282	327	131	91	92	15	100	100	0	3471	4222	2187	73	74	14	100	100	0	0.056	0.057	0.058	0.056	1.188	0.056	0.959	80	433	3589	4385	-4.153	191	3398	236	4149	0
6	21	6	"glyQ"	"STM3656"	10280	44900	110	362	418	158	91	92	14	100	100	0	1631	1808	761	71	72	13	100	100	0	0.174	0.188	0.191	0.185	1.238	0.191	0.960	80	438	1831	2064	-2.525	271	1560	327	1737	0
6	22	6	"dppB"	"STM3629"	10450	44900	110	269	283	81	90	91	17	100	100	0	3119	3427	1269	72	92	263	100	100	0	0.059	0.058	0.056	0.056	1.289	0.056	0.916	80	452	3226	3548	-4.089	179	3047	193	3355	0
6	23	6	"yhjJ"	"STM3613"	10630	44900	110	505	607	319	89	90	14	100	100	0	3564	4439	2574	72	73	14	100	100	0	0.119	0.119	0.119	0.119	1.215	0.117	0.957	80	440	3908	4885	-3.069	416	3492	518	4367	0
6	24	6	"yhiI"	"STM3587"	10790	44910	110	264	302	110	87	88	14	100	100	0	1597	1734	678	73	74	13	100	100	0	0.116	0.129	0.121	0.125	1.226	0.128	0.922	80	484	1701	1876	-3.106	177	1524	215	1661	0
6	1	7	"rpmH"	"STM3839"	6800	45090	110	1128	1134	344	90	90	15	100	100	0	462	494	212	72	73	14	100	100	0	2.662	2.474	2.634	2.571	1.268	2.399	0.877	80	498	1428	1466	1.412	1038	390	1044	422	0
6	2	7	"trmE"	"STM3843"	6960	45090	90	239	254	75	89	89	15	100	100	0	241	260	110	70	72	14	100	100	0	0.877	0.868	1.050	0.910	1.664	0.808	0.707	52	329	321	355	-0.189	150	171	165	190	0
6	3	7	""	"STM3846"	7140	45080	110	208	210	30	89	89	15	100	100	0	10838	10470	1960	71	72	14	100	100	0	0.011	0.012	0.012	0.012	1.137	0.012	0.895	80	426	10886	10520	-6.500	119	10767	121	10399	0
6	4	7	"pstB"	"STM3854"	7310	45080	120	1738	1669	507	89	90	14	100	100	0	9340	9123	3831	72	75	20	100	100	0	0.178	0.175	0.190	0.186	1.428	0.159	0.906	120	469	10917	10631	-2.491	1649	9268	1580	9051	0
6	5	7	""	"STM3858"	7480	45070	110	1101	1195	397	91	92	15	100	100	0	11954	12796	4803	73	76	36	100	100	0	0.085	0.087	0.089	0.087	1.115	0.085	0.981	80	432	12891	13827	-3.556	1010	11881	1104	12723	0
6	6	7	"atpB"	"STM3871"	7660	45070	110	2448	2481	474	89	91	15	100	100	0	9031	10202	4313	74	76	36	100	100	0	0.263	0.236	0.254	0.244	1.402	0.203	0.748	80	433	11316	12520	-1.925	2359	8957	2392	10128	0
6	7	7	"lpdA"	"STM0154"	7830	45080	110	1275	1428	738	89	90	17	100	100	0	2396	2818	1566	74	74	14	100	100	0	0.511	0.488	0.494	0.495	1.164	0.479	0.972	80	441	3508	4083	-0.969	1186	2322	1339	2744	0
6	8	7	"kdgT"	"STM0161"	8000	45070	110	354	367	88	90	92	21	100	100	0	6103	6548	2136	74	74	14	100	100	0	0.044	0.043	0.044	0.043	1.224	0.041	0.939	80	454	6293	6751	-4.513	264	6029	277	6474	0
6	9	7	"gcd"	"STM0169"	8180	45080	100	201	226	91	89	90	14	98	96	0	1383	1401	825	72	73	14	100	100	0	0.085	0.103	0.103	0.102	1.392	0.103	0.933	80	390	1423	1466	-3.549	112	1311	137	1329	0
6	10	7	"stiH"	"STM0174"	8350	45070	110	406	424	154	90	91	14	100	100	0	3702	3894	1584	72	73	14	100	100	0	0.087	0.087	0.085	0.086	1.184	0.087	0.968	80	440	3946	4156	-3.522	316	3630	334	3822	0
6	11	7	"yadI"	"STM0178"	8530	45070	110	353	349	59	91	91	14	100	100	0	4239	4371	953	72	73	15	100	100	0	0.063	0.060	0.060	0.060	1.162	0.058	0.955	80	440	4429	4557	-3.991	262	4167	258	4299	0
6	12	7	"yadB"	"STM0185"	8700	45080	110	223	232	61	92	91	13	100	100	0	1301	1517	625	70	74	34	100	100	0	0.106	0.097	0.096	0.096	1.275	0.095	0.910	80	425	1362	1587	-3.232	131	1231	140	1447	0
6	13	7	""	"STM1586"	8870	45080	110	1069	1238	565	92	92	15	100	100	0	2717	3349	2069	72	74	32	100	100	0	0.369	0.350	0.365	0.368	1.228	0.323	0.960	80	450	3622	4423	-1.437	977	2645	1146	3277	0
6	14	7	"srfC"	"STM1595"	9060	45080	100	613	681	400	90	91	15	100	100	0	1273	1464	998	72	73	13	100	100	0	0.435	0.425	0.429	0.434	1.234	0.407	0.951	80	376	1724	1983	-1.199	523	1201	591	1392	0
6	15	7	"sifB"	"STM1602"	9220	45070	110	458	468	90	87	89	14	100	100	0	5787	5972	1360	72	74	14	100	100	0	0.065	0.065	0.065	0.064	1.111	0.063	0.972	80	419	6086	6281	-3.945	371	5715	381	5900	0
6	16	7	""	"STM1606"	9400	45080	110	671	817	606	89	90	14	100	100	0	1945	2296	1883	73	74	14	100	100	0	0.311	0.327	0.327	0.326	1.163	0.319	0.982	80	413	2454	2951	-1.685	582	1872	728	2223	0
6	17	7	""	"STM1615"	9570	45080	100	454	467	135	90	90	14	100	100	0	2775	2934	969	73	74	13	100	100	0	0.135	0.132	0.133	0.131	1.187	0.130	0.963	80	408	3066	3238	-2.892	364	2702	377	2861	0
6	18	7	""	"STM1621"	9750	45080	110	458	457	88	89	90	25	100	100	0	5071	5121	1275	71	72	13	100	100	0	0.074	0.073	0.073	0.073	1.144	0.072	0.968	80	439	5369	5418	-3.760	369	5000	368	5050	0
6	19	7	""	"STM1792"	9920	45080	100	201	234	136	90	91	27	88	76	0	2473	3146	2653	71	72	13	100	100	0	0.046	0.047	0.045	0.046	1.373	0.047	0.840	80	370	2513	3219	-4.436	111	2402	144	3075	0
6	20	7	"ycgQ"	"STM1800"	10090	45080	110	525	534	106	90	90	14	100	100	0	7879	8259	2565	73	73	13	100	100	0	0.056	0.054	0.056	0.055	1.155	0.052	0.965	80	439	8241	8630	-4.165	435	7806	444	8186	0
6	21	7	"nhaB"	"STM1806"	10270	45080	110	1240	1238	273	91	90	14	100	100	0	11753	12173	3582	73	76	31	100	100	0	0.098	0.095	0.096	0.096	1.115	0.091	0.979	80	452	12829	13247	-3.346	1149	11680	1147	12100	0
6	22	7	"rnd"	"STM1817"	10440	45080	110	329	376	213	90	90	14	100	100	0	1955	2430	1613	71	75	32	100	100	0	0.127	0.121	0.121	0.119	1.172	0.124	0.969	80	433	2123	2645	-2.979	239	1884	286	2359	0
6	23	7	"yoaE"	"STM1828"	10610	45080	110	233	259	103	89	89	13	100	100	0	1566	1799	921	71	72	14	100	100	0	0.096	0.098	0.097	0.096	1.258	0.100	0.939	80	467	1639	1898	-3.376	144	1495	170	1728	0
6	24	7	""	"STM1833"	10790	45090	100	146	154	49	87	87	14	92	76	0	949	1134	698	72	72	13	100	100	0	0.067	0.063	0.065	0.060	1.471	0.063	0.833	80	438	936	1129	-3.894	59	877	67	1062	0
6	1	8	""	"STM2358"	6780	45250	110	620	634	160	89	90	14	100	100	0	9572	10205	4493	71	72	13	100	100	0	0.056	0.054	0.056	0.055	1.172	0.050	0.941	80	477	10032	10679	-4.161	531	9501	545	10134	0
6	2	8	"dedD"	"STM2364"	6960	45250	100	913	1061	501	89	89	14	100	100	0	2428	2855	1531	70	72	21	100	100	0	0.349	0.349	0.351	0.354	1.163	0.341	0.982	80	396	3182	3757	-1.517	824	2358	972	2785	0
6	3	8	"usg"	"STM2369"	7130	45250	110	2182	2171	757	88	88	14	100	100	0	5280	5369	2276	71	72	13	100	100	0	0.402	0.393	0.407	0.403	1.153	0.378	0.972	80	426	7303	7381	-1.315	2094	5209	2083	5298	0
6	4	8	""	"STM2377"	7310	45250	110	573	615	266	89	90	14	100	100	0	6119	7098	3360	71	72	13	100	100	0	0.080	0.075	0.074	0.074	1.147	0.075	0.982	80	432	6532	7553	-3.643	484	6048	526	7027	0
6	5	8	"yfcM"	"STM2381"	7490	45250	100	259	332	249	90	91	15	100	100	0	2248	3071	3579	72	76	37	100	100	0	0.078	0.081	0.082	0.083	1.289	0.072	0.942	80	408	2345	3241	-3.687	169	2176	242	2999	0
6	6	8	"fadL"	"STM2391"	7660	45250	110	827	868	397	90	92	16	100	100	0	3878	4203	2046	72	74	14	100	100	0	0.194	0.188	0.183	0.186	1.148	0.185	0.978	80	424	4543	4909	-2.369	737	3806	778	4131	0
6	7	8	""	"STM2595"	7820	45250	110	218	239	91	90	91	18	100	98	0	3536	4018	3292	72	73	13	100	100	0	0.037	0.038	0.040	0.039	1.324	0.031	0.859	80	426	3592	4095	-4.758	128	3464	149	3946	0
6	8	8	""	"STM2599"	8000	45250	100	266	285	101	89	90	14	100	100	0	1947	2073	1059	73	74	14	100	100	0	0.094	0.098	0.098	0.098	1.234	0.095	0.945	80	408	2051	2196	-3.404	177	1874	196	2000	0
6	9	8	""	"STM2604"	8170	45250	110	165	165	35	87	88	13	98	98	0	2080	2081	715	71	72	13	100	100	0	0.039	0.039	0.039	0.037	1.343	0.039	0.826	80	439	2087	2088	-4.687	78	2009	78	2010	0
6	10	8	""	"STM2608"	8350	45240	110	126	136	42	88	90	14	83	58	0	1479	1815	1115	70	72	14	100	100	0	0.027	0.028	0.029	0.027	1.427	0.028	0.702	80	438	1447	1793	-5.213	38	1409	48	1745	0
6	11	8	""	"STM2613"	8520	45240	110	291	299	77	89	91	15	100	100	0	3704	3920	1272	71	73	15	100	100	0	0.056	0.055	0.054	0.054	1.183	0.054	0.953	80	453	3835	4059	-4.169	202	3633	210	3849	0
6	12	8	""	"STM2618"	8700	45240	110	202	218	86	92	92	14	100	98	0	1322	1474	985	72	77	40	100	100	0	0.088	0.090	0.086	0.088	1.298	0.087	0.920	80	425	1360	1528	-3.506	110	1250	126	1402	0
6	13	8	"yrbE"	"STM3312"	8870	45240	110	1278	1321	267	91	92	15	100	100	0	10470	11412	4237	73	79	40	100	100	0	0.114	0.108	0.117	0.112	1.213	0.102	0.936	80	404	11584	12569	-3.131	1187	10397	1230	11339	0
6	14	8	"yhbG"	"STM3319"	9040	45250	120	1900	1954	717	90	91	15	100	99	0	9952	12036	6606	73	76	19	100	100	0	0.183	0.156	0.169	0.164	1.225	0.140	0.954	120	444	11689	13827	-2.448	1810	9879	1864	11963	0
6	15	8	""	"STM3334"	9220	45250	110	1326	1366	358	87	87	14	100	100	0	8037	8157	2515	72	74	15	100	100	0	0.156	0.158	0.159	0.159	1.093	0.155	0.982	80	436	9204	9364	-2.684	1239	7965	1279	8085	0
6	16	8	""	"STM3343"	9410	45250	120	1316	1276	398	88	88	14	100	100	0	15135	15604	7771	72	74	14	100	100	0	0.082	0.076	0.081	0.081	1.213	0.069	0.944	120	464	16291	16720	-3.617	1228	15063	1188	15532	0
6	17	8	"yhcB"	"STM3347"	9570	45250	100	566	630	328	89	90	15	100	100	0	3083	3595	2528	73	74	17	100	100	0	0.158	0.154	0.158	0.156	1.127	0.142	0.970	80	350	3487	4063	-2.658	477	3010	541	3522	0
6	18	8	""	"STM3358"	9740	45250	110	621	629	141	89	90	15	100	100	0	8713	9200	2813	73	75	20	100	100	0	0.062	0.059	0.061	0.060	1.146	0.058	0.968	80	440	9172	9667	-4.022	532	8640	540	9127	0
6	19	8	""	"STM0762"	9920	45240	110	640	663	143	88	90	26	100	100	0	14786	15275	4096	72	75	21	100	100	0	0.038	0.038	0.038	0.038	1.124	0.037	0.965	80	439	15266	15778	-4.736	552	14714	575	15203	0
6	20	8	"dcoA"	"STM0767"	10090	45250	110	203	212	41	88	89	14	100	100	0	3994	4061	821	71	73	14	100	100	0	0.029	0.031	0.030	0.030	1.372	0.029	0.845	80	419	4038	4114	-5.092	115	3923	124	3990	0
6	21	8	""	"STM0777"	10270	45250	110	770	753	167	88	89	14	100	100	0	12472	12158	3165	73	77	39	100	100	0	0.055	0.055	0.054	0.055	1.124	0.054	0.983	80	388	13081	12750	-4.184	682	12399	665	12085	0
6	22	8	"modB"	"STM0782"	10430	45260	120	748	653	243	91	93	29	97	97	0	5078	4857	2316	73	89	130	98	97	0	0.131	0.117	0.120	0.121	1.370	0.112	0.958	120	447	5662	5346	-2.929	657	5005	562	4784	0
6	23	8	"hutG"	"STM0788"	10610	45250	90	133	159	120	88	89	22	82	50	0	424	618	814	71	73	14	100	100	0	0.127	0.130	0.122	0.112	1.914	0.140	0.913	52	338	398	618	-2.972	45	353	71	547	0
6	24	8	"hutH"	"STM0791"	10790	45250	100	214	221	75	84	86	14	100	97	0	1299	1356	611	71	72	14	100	100	0	0.106	0.107	0.103	0.103	1.270	0.107	0.920	80	436	1358	1422	-3.240	130	1228	137	1285	0
6	1	9	""	"STM0903"	6790	45420	110	104	106	16	88	88	15	55	23	0	6358	6815	1837	70	72	13	100	100	0	0.003	0.003	0.012	0.012	1.000	0.003	0.199	80	497	6304	6763	-8.618	16	6288	18	6745	0
6	2	9	""	"STM0908"	6960	45420	110	208	213	54	88	89	15	98	98	0	2960	2999	990	70	72	20	100	100	0	0.042	0.043	0.043	0.042	1.282	0.043	0.894	80	452	3010	3054	-4.590	120	2890	125	2929	0
6	3	9	""	"STM0914"	7140	45410	110	146	151	34	88	88	14	98	90	0	3418	3818	1599	71	73	21	100	100	0	0.017	0.017	0.017	0.017	1.342	0.016	0.731	80	440	3405	3810	-5.851	58	3347	63	3747	0
6	4	9	""	"STM0918"	7310	45420	100	104	107	22	89	90	15	48	18	0	725	889	463	71	73	15	100	100	0	0.023	0.022	0.031	0.028	1.791	0.023	0.255	80	370	669	836	-5.446	15	654	18	818	0
6	5	9	""	"STM0922"	7480	45420	110	126	127	19	89	90	14	91	62	0	3252	3301	877	71	75	35	100	100	0	0.012	0.012	0.015	0.015	1.276	0.011	0.511	80	439	3218	3268	-6.426	37	3181	38	3230	0
6	6	9	""	"STM0926"	7660	45420	110	360	367	108	89	90	15	100	100	0	2634	2612	833	71	72	14	100	100	0	0.106	0.109	0.109	0.107	1.220	0.110	0.942	80	439	2834	2819	-3.241	271	2563	278	2541	0
6	7	9	""	"STM4206"	7830	45420	110	273	301	130	88	90	15	100	100	0	1865	2247	1307	71	72	13	100	100	0	0.103	0.098	0.099	0.096	1.275	0.095	0.942	80	425	1979	2389	-3.278	185	1794	213	2176	0
6	8	9	""	"STM4210"	8000	45420	110	238	262	146	88	89	14	98	97	0	4919	6087	5301	72	72	13	100	100	0	0.031	0.029	0.028	0.030	1.385	0.027	0.934	80	424	4997	6189	-5.014	150	4847	174	6015	0
6	9	9	""	"STM4215"	8170	45420	110	157	177	79	88	89	15	98	88	0	3114	4184	4039	71	72	13	100	100	0	0.023	0.022	0.023	0.022	1.341	0.019	0.857	80	438	3112	4202	-5.463	69	3043	89	4113	0
6	10	9	""	"STM4219"	8350	45410	100	191	196	47	88	89	14	100	98	0	1782	1867	765	71	72	14	100	100	0	0.060	0.060	0.062	0.059	1.316	0.057	0.886	80	408	1814	1904	-4.054	103	1711	108	1796	0
6	11	9	"yjbG"	"STM4224"	8520	45420	110	176	184	47	88	89	14	98	95	0	2249	2542	970	71	73	16	100	100	0	0.040	0.039	0.040	0.037	1.378	0.038	0.848	80	440	2266	2567	-4.629	88	2178	96	2471	0
6	12	9	"yjbO"	"STM4244"	8690	45410	110	1072	1174	394	89	90	18	100	100	0	1646	1764	725	73	74	14	100	100	0	0.625	0.642	0.653	0.654	1.216	0.615	0.942	80	466	2556	2776	-0.678	983	1573	1085	1691	0
6	13	9	"csgC"	"STM1145"	8880	45420	110	469	506	165	88	102	154	100	78	0	3814	4006	1272	75	96	213	100	100	0	0.102	0.106	0.104	0.105	1.151	0.105	0.953	80	477	4120	4349	-3.295	381	3739	418	3931	0
6	14	9	"ssaO"	"STM1416"	9060	45400	100	302	320	106	89	114	208	51	6	0	3155	3338	1412	76	112	285	100	100	0	0.069	0.071	0.070	0.069	1.269	0.085	0.292	80	372	3292	3493	-3.854	213	3079	231	3262	0
6	15	9	"hisC"	"STM2073"	9230	45420	110	292	353	191	88	88	14	100	100	0	837	1099	794	74	74	15	100	100	0	0.267	0.259	0.258	0.262	1.280	0.248	0.962	80	428	967	1290	-1.903	204	763	265	1025	0
6	16	9	"flgE"	"STM1177"	9400	45420	110	258	269	73	86	87	14	100	100	0	3633	3711	1241	72	73	14	100	100	0	0.048	0.050	0.049	0.049	1.258	0.049	0.920	80	404	3733	3822	-4.372	172	3561	183	3639	0
6	17	9	"rnc"	"STM2581"	9570	45420	110	1091	1212	495	88	89	14	100	100	0	2257	2528	1128	71	73	16	100	100	0	0.459	0.457	0.459	0.457	1.181	0.448	0.973	80	436	3189	3581	-1.124	1003	2186	1124	2457	0
6	18	9	"mutS"	"STM2909"	9750	45420	100	331	367	160	88	90	14	100	100	0	1112	1244	646	71	73	17	100	100	0	0.233	0.238	0.233	0.238	1.208	0.232	0.949	80	396	1284	1452	-2.099	243	1041	279	1173	0
6	19	9	"yecS"	"STM1952"	9920	45420	110	294	326	119	89	90	15	100	100	0	3118	3558	1452	71	73	19	100	100	0	0.067	0.068	0.067	0.065	1.251	0.069	0.940	80	432	3252	3724	-3.894	205	3047	237	3487	0
6	20	9	"otsB"	"STM1929"	10100	45420	120	182	229	188	89	90	19	95	88	0	2001	3266	4624	71	79	77	98	96	0	0.048	0.044	0.045	0.046	1.481	0.040	0.941	120	474	2023	3335	-4.375	93	1930	140	3195	0
6	21	9	"yebC"	"STM1899"	10270	45410	110	3156	3304	854	86	90	29	100	100	0	8643	9358	3841	73	95	155	100	100	0	0.358	0.347	0.364	0.356	1.153	0.323	0.950	80	385	11640	12503	-1.481	3070	8570	3218	9285	0
6	22	9	"yecN"	"STM1904"	10450	45430	120	715	1044	1265	87	106	109	95	91	0	2461	4628	6628	74	242	1080	87	59	0	0.263	0.210	0.244	0.235	1.502	0.182	0.918	120	422	3015	5511	-1.926	628	2387	957	4554	0
6	23	9	"grpE"	"STM2681"	10610	45420	110	1891	1941	484	87	90	36	100	100	0	3286	3638	1233	72	89	176	100	100	0	0.561	0.520	0.538	0.526	1.167	0.500	0.950	80	430	5018	5420	-0.833	1804	3214	1854	3566	0
6	24	9	""	"STM3782"	10790	45420	110	1155	1222	304	86	86	14	100	100	0	22972	24837	7337	71	77	34	100	100	0	0.047	0.046	0.046	0.046	1.114	0.044	0.970	80	496	23970	25902	-4.421	1069	22901	1136	24766	0
6	1	10	"dinP"	"STM0313"	6780	45600	110	346	356	95	86	87	14	100	100	0	1155	1178	381	70	71	16	100	100	0	0.240	0.244	0.243	0.244	1.218	0.236	0.936	80	471	1345	1378	-2.061	260	1085	270	1108	0
6	2	10	""	"STM0325"	6960	45600	110	225	271	119	86	87	15	100	100	0	1240	1508	840	69	70	13	100	100	0	0.119	0.129	0.127	0.124	1.329	0.126	0.896	80	430	1310	1624	-3.075	139	1171	185	1439	0
6	3	10	""	"STM0329"	7130	45590	110	129	137	47	88	88	16	91	61	0	396	504	332	70	71	14	100	100	0	0.126	0.113	0.112	0.109	1.617	0.116	0.695	80	453	367	483	-2.991	41	326	49	434	0
6	4	10	""	"STM0333"	7310	45580	110	192	195	47	86	87	15	98	98	0	1628	1777	687	71	72	15	100	100	0	0.068	0.064	0.062	0.062	1.334	0.062	0.854	80	419	1663	1815	-3.877	106	1557	109	1706	0
6	5	10	""	"STM1050"	7480	45590	110	307	313	82	87	88	15	100	100	0	6937	6699	2269	71	74	35	100	100	0	0.032	0.034	0.035	0.034	1.196	0.034	0.944	80	439	7086	6854	-4.964	220	6866	226	6628	0
6	6	10	"ycbW"	"STM1059"	7650	45590	110	815	861	250	89	89	14	100	100	0	1430	1542	469	71	75	35	100	100	0	0.534	0.525	0.511	0.527	1.241	0.520	0.928	80	419	2085	2243	-0.905	726	1359	772	1471	0
6	7	10	"yeaM"	"STM1279"	7830	45590	110	481	529	347	88	89	14	100	100	0	946	999	598	71	73	14	100	100	0	0.449	0.475	0.459	0.466	1.200	0.506	0.953	80	438	1268	1369	-1.155	393	875	441	928	0
6	8	10	""	"STM1287"	8000	45590	110	247	254	57	88	89	14	100	100	0	1788	1834	498	69	70	12	100	100	0	0.092	0.094	0.092	0.093	1.244	0.091	0.905	80	404	1878	1931	-3.434	159	1719	166	1765	0
6	9	10	"yeaA"	"STM1291"	8170	45590	110	646	653	287	88	88	14	100	100	0	2051	2163	1185	71	71	13	100	100	0	0.282	0.270	0.275	0.273	1.164	0.256	0.943	80	451	2538	2657	-1.827	558	1980	565	2092	0
6	10	10	"astC"	"STM1303"	8360	45590	100	174	183	61	87	88	15	96	91	0	1059	1115	489	71	73	17	100	100	0	0.088	0.092	0.091	0.087	1.467	0.095	0.841	80	416	1075	1140	-3.505	87	988	96	1044	0
6	11	10	"spy"	"STM1308"	8520	45590	110	677	787	368	85	88	16	100	100	0	1895	2132	1144	73	74	17	100	100	0	0.325	0.341	0.341	0.346	1.182	0.330	0.973	80	425	2414	2761	-1.622	592	1822	702	2059	0
6	12	10	"celG"	"STM1317"	8700	45590	110	1013	1043	255	86	87	18	100	100	0	1321	1379	449	72	73	14	100	100	0	0.742	0.732	0.739	0.743	1.193	0.708	0.948	80	466	2176	2264	-0.430	927	1249	957	1307	0
6	13	10	"rfbJ"	"STM2089"	8870	45590	110	773	773	178	85	87	18	100	100	0	4734	4794	1298	74	75	17	100	100	0	0.148	0.146	0.146	0.147	1.120	0.141	0.963	80	439	5348	5408	-2.760	688	4660	688	4720	0
6	14	10	"galF"	"STM2098"	9050	45590	100	1359	1330	440	87	109	194	100	98	0	7589	7533	2958	76	106	266	100	100	0	0.169	0.167	0.167	0.169	1.136	0.161	0.968	80	430	8785	8700	-2.562	1272	7513	1243	7457	0
6	15	10	"wcaC"	"STM2113"	9220	45590	110	481	497	109	86	87	14	100	100	0	5921	5982	1393	73	74	15	100	100	0	0.068	0.070	0.069	0.069	1.170	0.069	0.957	80	453	6243	6320	-3.888	395	5848	411	5909	0
6	16	10	"yegH"	"STM2119"	9400	45590	110	478	513	152	85	87	14	100	100	0	2637	2922	961	71	73	15	100	100	0	0.153	0.150	0.150	0.150	1.182	0.145	0.947	80	466	2959	3279	-2.707	393	2566	428	2851	0
6	17	10	"yegB"	"STM2129"	9580	45590	110	237	250	71	85	86	13	100	100	0	1105	1198	552	70	72	14	100	100	0	0.147	0.146	0.148	0.148	1.279	0.137	0.908	80	440	1187	1293	-2.767	152	1035	165	1128	0
6	18	10	"yegQ"	"STM2136"	9750	45590	110	617	661	209	87	88	14	100	100	0	2491	2671	904	71	72	14	100	100	0	0.219	0.221	0.221	0.221	1.148	0.219	0.954	80	438	2950	3174	-2.191	530	2420	574	2600	0
6	19	10	"cpxR"	"STM4059"	9920	45590	110	299	309	75	87	87	15	100	100	0	943	1000	343	71	73	13	100	100	0	0.243	0.239	0.258	0.242	1.236	0.228	0.921	80	433	1084	1151	-2.040	212	872	222	929	0
6	20	10	""	"STM4068"	10100	45590	110	384	395	65	84	84	14	100	100	0	2049	2114	442	71	73	13	100	100	0	0.152	0.152	0.157	0.152	1.181	0.130	0.763	80	413	2278	2354	-2.721	300	1978	311	2043	0
6	21	10	"yneA"	"STM4077"	10270	45590	110	138	145	30	83	85	19	98	81	0	527	552	178	72	79	79	100	100	0	0.121	0.129	0.125	0.124	1.542	0.117	0.677	80	452	510	542	-3.048	55	455	62	480	0
6	22	10	"glpK"	"STM4086"	10440	45590	100	103	199	226	83	103	118	18	16	0	169	1070	1968	71	261	1187	18	16	0	0.204	0.116	0.153	0.209	2.659	0.105	0.952	80	344	118	1115	-2.293	20	98	116	999	-50
6	23	10	"ftsN"	"STM4093"	10610	45600	100	294	298	82	84	87	24	100	100	0	1007	1065	398	70	89	214	100	98	0	0.224	0.215	0.219	0.215	1.229	0.207	0.949	80	388	1147	1209	-2.158	210	937	214	995	0
6	24	10	""	"STM4102"	10790	45590	110	427	497	182	84	86	13	100	100	0	3486	4124	1813	71	76	32	100	100	0	0.100	0.102	0.101	0.102	1.165	0.100	0.970	80	510	3758	4466	-3.316	343	3415	413	4053	0
6	1	11	"ygdL"	"STM2987"	6790	45760	120	796	821	322	85	86	14	100	100	0	3650	4167	1928	72	72	15	100	100	0	0.199	0.180	0.180	0.183	1.276	0.174	0.966	120	577	4289	4831	-2.331	711	3578	736	4095	0
6	2	11	"ygdB"	"STM2998"	6960	45770	120	351	337	145	84	85	16	98	95	0	6197	5521	2735	70	71	15	100	100	0	0.044	0.046	0.045	0.046	1.378	0.047	0.951	120	507	6394	5704	-4.520	267	6127	253	5451	0
6	3	11	"ygeD"	"STM3009"	7130	45760	110	332	346	89	86	87	17	100	100	0	2917	3028	1000	70	72	15	100	100	0	0.086	0.088	0.086	0.087	1.205	0.086	0.933	80	437	3093	3218	-3.533	246	2847	260	2958	0
6	4	11	"kduI"	"STM3018"	7310	45760	120	501	449	204	86	87	18	96	93	0	8410	7564	4427	71	72	15	100	100	0	0.050	0.048	0.050	0.049	1.326	0.047	0.966	120	536	8754	7856	-4.329	415	8339	363	7493	0
6	5	11	""	"STM3025"	7480	45770	110	1363	1357	453	85	88	20	100	100	0	7882	8114	3300	72	73	15	100	100	0	0.164	0.158	0.161	0.160	1.140	0.153	0.975	80	385	9088	9314	-2.611	1278	7810	1272	8042	0
6	6	11	""	"STM3030"	7650	45760	120	874	923	468	87	88	14	97	97	0	8607	8942	5193	71	72	13	100	99	0	0.092	0.094	0.095	0.099	1.593	0.092	0.978	120	478	9323	9707	-3.439	787	8536	836	8871	0
6	7	11	""	"STM2692"	7830	45760	110	299	303	63	88	88	14	100	100	0	2186	2245	608	73	73	14	100	100	0	0.100	0.099	0.098	0.099	1.202	0.097	0.940	80	440	2324	2387	-3.324	211	2113	215	2172	0
6	8	11	""	"STM2702"	8000	45760	120	152	165	63	87	88	14	92	80	0	3533	3573	2470	70	72	14	100	99	0	0.019	0.022	0.023	0.023	1.506	0.023	0.886	120	468	3528	3581	-5.735	65	3463	78	3503	0
6	9	11	""	"STM2706"	8180	45760	110	434	456	110	87	88	15	100	100	0	11928	12591	3376	71	74	25	100	100	0	0.029	0.029	0.029	0.029	1.125	0.029	0.967	80	434	12204	12889	-5.095	347	11857	369	12520	0
6	10	11	"yjiA"	"STM4530"	8360	45770	110	3053	2962	1003	87	89	16	100	100	0	5238	5021	1601	72	75	25	100	100	0	0.574	0.581	0.584	0.574	1.173	0.583	0.983	80	441	8132	7824	-0.801	2966	5166	2875	4949	0
6	11	11	"cutF"	"STM0241"	8530	45760	110	689	777	313	85	87	16	100	100	0	2590	2767	867	73	74	16	100	100	0	0.240	0.257	0.248	0.250	1.188	0.263	0.945	80	441	3121	3386	-2.059	604	2517	692	2694	0
6	12	11	"yaiY"	"STM0378"	8710	45770	110	609	610	151	85	88	24	100	100	0	3772	3862	1521	72	73	14	100	100	0	0.142	0.139	0.144	0.140	1.179	0.129	0.942	80	422	4224	4315	-2.820	524	3700	525	3790	0
6	13	11	"ybcI"	"STM0540"	8870	45760	110	319	351	150	83	85	14	100	100	0	2078	2327	1226	72	74	18	100	100	0	0.118	0.119	0.121	0.119	1.242	0.114	0.913	80	426	2242	2523	-3.087	236	2006	268	2255	0
6	14	11	""	"STM0556"	9050	45770	110	225	234	41	84	85	13	100	100	0	3827	3924	805	71	73	14	100	100	0	0.038	0.039	0.039	0.038	1.215	0.038	0.916	80	439	3897	4003	-4.735	141	3756	150	3853	0
6	15	11	""	"STM0298"	9220	45770	100	171	177	39	87	88	13	100	98	0	4013	3843	1113	72	74	16	100	100	0	0.021	0.024	0.023	0.023	1.380	0.024	0.856	80	395	4025	3861	-5.552	84	3941	90	3771	0
6	16	11	""	"STM0576"	9400	45770	110	217	223	53	85	86	13	100	100	0	3391	3545	1186	72	73	13	100	100	0	0.040	0.040	0.039	0.039	1.253	0.038	0.854	80	481	3451	3611	-4.652	132	3319	138	3473	0
6	17	11	""	"STM0581"	9570	45760	110	1332	1371	413	81	82	13	100	100	0	1017	1045	337	71	72	13	100	100	0	1.322	1.324	1.370	1.321	1.192	1.322	0.966	80	428	2197	2264	0.403	1251	946	1290	974	0
6	18	11	"fepC"	"STM0590"	9740	45770	110	771	994	1085	83	84	14	100	100	0	1689	2352	3264	72	73	14	100	100	0	0.425	0.400	0.427	0.427	1.211	0.342	0.925	80	434	2305	3191	-1.233	688	1617	911	2280	0
6	19	11	"narP"	"STM2246"	9930	45770	120	610	725	436	84	85	14	99	99	0	1811	2069	1373	72	73	14	99	99	0	0.302	0.321	0.322	0.332	1.503	0.316	0.973	120	436	2265	2638	-1.725	526	1739	641	1997	0
6	20	11	"stcA"	"STM2152"	10090	45770	120	295	286	62	83	84	13	98	96	0	7571	7323	2281	71	73	14	100	100	0	0.028	0.028	0.028	0.029	1.340	0.027	0.938	120	430	7712	7455	-5.145	212	7500	203	7252	0
6	21	11	"yehW"	"STM2162"	10270	45770	110	404	415	118	85	86	14	100	100	0	1943	1949	628	73	74	17	100	100	0	0.171	0.176	0.177	0.174	1.183	0.173	0.960	80	399	2189	2206	-2.551	319	1870	330	1876	0
6	22	11	"yohD"	"STM2170"	10440	45770	120	373	400	189	82	84	14	99	97	0	3426	3573	2100	71	73	16	99	99	0	0.087	0.091	0.091	0.094	1.491	0.088	0.954	120	426	3646	3820	-3.527	291	3355	318	3502	0
6	23	11	""	"STM2175"	10610	45770	120	506	494	164	83	85	14	98	97	0	8171	8028	3520	70	73	17	100	99	0	0.052	0.052	0.053	0.055	1.481	0.049	0.946	120	440	8524	8369	-4.259	423	8101	411	7958	0
6	24	11	""	"STM2288"	10790	45770	110	238	251	64	83	84	13	100	100	0	2420	2761	1282	72	73	16	100	100	0	0.066	0.062	0.064	0.063	1.240	0.057	0.895	80	538	2503	2857	-3.921	155	2348	168	2689	0
6	1	12	"Ctrl-62buffer"	"Ctrl-62buffer"	6780	45960	60	87	90	15	82	84	13	34	9	0	125	138	41	73	73	14	96	81	0	0.096	0.123	0.241	0.242	2.669	0.116	0.061	32	164	57	73	-3.379	5	52	8	65	0
6	2	12	"Ctrl-Y2buffer"	"Ctrl-Y2buffer"	6950	45950	50	106	107	13	83	84	14	83	33	0	174	181	39	73	74	18	100	100	0	0.228	0.222	0.224	0.201	2.103	0.198	0.235	12	104	124	132	-2.135	23	101	24	108	0
6	3	12	"Ctrl-Y6buffer"	"Ctrl-Y6buffer"	7140	45940	60	100	101	19	84	85	16	50	28	0	139	142	44	72	72	14	93	84	0	0.239	0.243	0.290	0.262	3.429	0.256	0.237	32	176	83	87	-2.066	16	67	17	70	0
6	4	12	"Ctrl-OmpAbuffer"	"Ctrl-OmpAbuffer"	7300	45930	50	111	108	15	86	85	15	66	25	0	157	159	39	76	76	16	91	91	0	0.309	0.265	0.218	0.200	3.743	0.254	0.220	12	104	106	105	-1.696	25	81	22	83	0
6	5	12	"ctrl-buffer"	"ctrl-buffer"	7470	45930	100	91	96	21	85	85	13	36	18	0	103	130	85	71	72	14	71	52	0	0.188	0.186	0.262	0.308	3.801	0.175	0.268	80	412	38	70	-2.415	6	32	11	59	-50
6	6	12	"Ctrl-RCA25ng/ul"	"Ctrl-RCA25ng/ul"	7650	45930	100	88	88	13	84	85	13	17	7	0	92	94	22	69	70	13	68	40	0	0.174	0.160	0.395	0.359	3.419	0.119	0.009	80	396	27	29	-2.524	4	23	4	25	-50
6	7	12	"Ctrl-62buffer"	"Ctrl-62buffer"	7810	45930	50	111	106	13	83	85	15	75	25	0	150	149	32	76	76	14	100	91	0	0.378	0.315	0.341	0.331	2.313	0.158	0.085	12	104	102	96	-1.402	28	74	23	73	0
6	8	12	"Ctrl-Y2buffer"	"Ctrl-Y2buffer"	7990	45930	100	89	93	22	86	86	14	25	12	0	90	97	34	70	72	14	57	35	0	0.150	0.259	0.535	0.528	3.382	0.406	0.154	80	412	23	34	-2.737	3	20	7	27	-50
6	9	12	"Ctrl-Y6buffer"	"Ctrl-Y6buffer"	8170	45930	100	87	87	15	86	87	13	21	3	0	86	96	32	70	72	15	50	31	0	0.063	0.038	0.294	0.377	3.444	0.174	0.033	80	390	17	27	-4.000	1	16	1	26	-50
6	10	12	"Ctrl-OmpAbuffer"	"Ctrl-OmpAbuffer"	8340	45930	100	92	93	14	85	86	14	21	13	0	90	105	48	71	73	14	55	37	0	0.368	0.235	0.444	0.409	3.470	0.170	0.080	80	385	26	42	-1.441	7	19	8	34	-50
6	11	12	"ctrl-buffer"	"ctrl-buffer"	8520	45930	100	94	106	68	84	86	14	40	13	0	92	110	54	71	73	14	66	42	0	0.476	0.564	0.593	0.598	3.915	1.157	0.478	80	396	31	61	-1.070	10	21	22	39	-50
6	12	12	"Ctrl-RCA200ng/ul"	"Ctrl-RCA200ng/ul"	8690	45930	100	88	88	14	85	88	24	7	0	0	101	106	21	72	73	14	83	53	0	0.103	0.088	0.276	0.288	2.892	3.614	0.008	80	384	32	37	-3.273	3	29	3	34	-50
6	13	12	"Ctrl-62buffer"	"Ctrl-62buffer"	8860	45930	100	89	94	19	84	86	15	30	13	0	97	119	63	72	73	14	66	41	0	0.200	0.213	0.333	0.406	2.862	0.162	0.114	80	396	30	57	-2.322	5	25	10	47	-50
6	14	12	"Ctrl-Y2buffer"	"Ctrl-Y2buffer"	9040	45930	100	89	90	17	83	85	14	23	7	0	88	100	38	72	74	14	52	35	0	0.375	0.250	0.556	0.476	2.807	0.166	0.035	80	363	22	35	-1.415	6	16	7	28	-50
6	15	12	"Ctrl-Y6buffer"	"Ctrl-Y6buffer"	9210	45930	100	89	92	24	84	86	18	22	11	0	94	133	86	71	74	16	62	42	0	0.217	0.129	0.481	0.492	3.775	0.177	0.232	80	384	28	70	-2.202	5	23	8	62	-50
6	16	12	"Ctrl-OmpAbuffer"	"Ctrl-OmpAbuffer"	9370	45950	90	96	132	114	81	82	18	42	30	0	118	154	113	73	75	17	73	53	0	0.333	0.630	0.455	0.422	3.571	0.984	0.476	52	332	60	132	-1.585	15	45	51	81	0
6	17	12	"ctrl-buffer"	"ctrl-buffer"	9560	45930	100	80	83	17	79	80	14	25	8	0	93	102	33	74	74	13	55	36	0	0.053	0.143	0.400	0.503	3.673	0.277	0.103	80	428	20	32	-4.248	1	19	4	28	-50
6	18	12	"Ctrl-RCA75ng/ul"	"Ctrl-RCA75ng/ul"	9730	45930	100	86	89	16	82	83	14	30	7	0	95	99	25	73	74	13	68	38	0	0.182	0.269	0.453	0.413	3.459	0.360	0.073	80	395	26	33	-2.459	4	22	7	26	-50
6	19	12	"Ctrl-62buffer"	"Ctrl-62buffer"	9910	45930	100	89	96	23	85	86	13	38	16	0	85	101	47	71	72	14	48	33	0	0.286	0.367	0.565	0.621	4.053	0.311	0.141	80	359	18	41	-1.807	4	14	11	30	-50
6	20	12	"Ctrl-Y2buffer"	"Ctrl-Y2buffer"	10080	45930	100	88	90	16	85	86	13	26	10	0	83	96	35	71	72	13	45	37	0	0.250	0.200	0.459	0.515	4.234	0.247	0.090	80	351	15	30	-2.000	3	12	5	25	-50
6	21	12	"Ctrl-Y6buffer"	"Ctrl-Y6buffer"	10260	45930	100	88	88	16	87	88	15	18	2	0	93	105	39	74	74	14	58	35	0	0.053	0.032	0.267	0.348	4.622	0.159	0.043	80	395	20	32	-4.248	1	19	1	31	-50
6	22	12	"Ctrl-OmpAbuffer"	"Ctrl-OmpAbuffer"	10430	45930	100	87	89	21	83	85	15	23	11	0	99	157	128	72	73	13	68	50	0	0.148	0.071	0.161	0.213	3.780	0.110	0.253	80	374	31	91	-2.755	4	27	6	85	-50
6	23	12	"ctrl-buffer"	"ctrl-buffer"	10610	45930	100	84	88	18	83	85	15	23	8	0	100	116	53	70	72	13	70	53	0	0.033	0.109	0.312	0.320	3.871	0.187	0.107	80	418	31	51	-4.907	1	30	5	46	-50
6	24	12	"Ctrl-RCAbuffer"	"Ctrl-RCAbuffer"	10800	45950	50	120	124	17	81	81	12	100	91	0	279	256	84	76	77	13	100	100	0	0.192	0.239	0.282	0.245	1.762	0.188	0.367	12	98	242	223	-2.380	39	203	43	180	0
6	1	13	"hupA"	"STM4170"	6780	46120	120	1786	1704	854	83	84	15	99	99	0	1681	1716	1053	73	72	13	99	99	0	1.059	0.987	1.022	1.054	1.436	0.922	0.888	120	545	3311	3264	0.083	1703	1608	1621	1643	0
6	2	13	"hupA"	"STM4170"	6950	46110	110	1791	1819	516	83	84	15	100	100	0	1588	1663	647	72	73	14	100	100	0	1.127	1.091	1.132	1.112	1.226	1.060	0.896	80	436	3224	3327	0.172	1708	1516	1736	1591	0
6	3	13	"hilA"	"STM2876"	7130	46110	110	629	715	422	83	84	14	100	100	0	4591	4990	1892	73	76	24	100	100	0	0.121	0.129	0.120	0.123	1.276	0.131	0.820	80	441	5064	5549	-3.049	546	4518	632	4917	0
6	4	13	"hilA"	"STM2876"	7300	46110	110	535	622	216	84	85	14	100	100	0	6443	7540	3026	73	75	24	100	100	0	0.071	0.072	0.072	0.072	1.182	0.070	0.963	80	447	6821	8005	-3.820	451	6370	538	7467	0
6	5	13	"hilC"	"STM2867"	7480	46110	120	939	897	289	84	84	14	100	99	0	11560	11370	4613	68	70	13	100	100	0	0.074	0.072	0.073	0.073	1.397	0.069	0.960	120	446	12347	12115	-3.749	855	11492	813	11302	0
6	6	13	"hilC"	"STM2867"	7650	46110	120	780	789	286	84	85	14	100	100	0	8633	9085	4755	70	71	14	100	100	0	0.081	0.078	0.079	0.080	1.201	0.072	0.953	120	422	9259	9720	-3.621	696	8563	705	9015	0
6	7	13	"hns"	"STM1751"	7820	46110	120	2948	2934	1287	85	86	15	100	100	0	2416	2439	1258	72	73	14	100	100	0	1.221	1.204	1.225	1.242	1.395	1.157	0.968	120	501	5207	5216	0.289	2863	2344	2849	2367	0
6	8	13	"hns"	"STM1751"	8000	46110	120	2109	2178	849	85	86	14	100	100	0	1346	1374	495	71	72	13	100	99	0	1.587	1.606	1.603	1.637	1.388	1.654	0.924	120	435	3299	3396	0.667	2024	1275	2093	1303	0
6	9	13	"hns"	"STM1751"	8170	46110	120	2357	2280	894	84	86	23	100	99	0	1266	1295	662	70	72	14	99	98	0	1.901	1.793	1.959	1.918	1.451	1.737	0.867	120	455	3469	3421	0.926	2273	1196	2196	1225	0
6	10	13	"hilD"	"STM2875"	8360	46100	110	2126	2238	971	84	86	24	100	100	0	4559	5065	2738	70	73	16	100	100	0	0.455	0.431	0.448	0.437	1.145	0.410	0.960	80	423	6531	7149	-1.136	2042	4489	2154	4995	0
6	11	13	"hilD"	"STM2875"	8520	46100	110	1782	1840	567	84	86	15	100	100	0	3790	3908	1073	72	74	15	100	100	0	0.457	0.458	0.458	0.454	1.128	0.458	0.969	80	425	5416	5592	-1.131	1698	3718	1756	3836	0
6	12	13	"stpA"	"STM2799"	8690	46110	100	1599	1731	822	84	85	13	100	100	0	2360	2542	1152	72	73	13	100	100	0	0.662	0.667	0.668	0.663	1.123	0.675	0.975	80	395	3803	4117	-0.595	1515	2288	1647	2470	0
6	13	13	"csrA"	"STM2826"	8870	46100	110	1335	1354	250	85	94	125	100	100	0	2729	2720	546	71	75	34	100	100	0	0.470	0.479	0.477	0.480	1.129	0.469	0.924	80	421	3908	3918	-1.088	1250	2658	1269	2649	0
6	14	13	"dps"	"STM0831"	9040	46100	120	1036	1034	594	84	92	118	97	90	0	5026	5073	3392	72	75	32	100	100	0	0.192	0.190	0.194	0.196	1.301	0.182	0.933	120	474	5906	5951	-2.380	952	4954	950	5001	0
6	15	13	"dps"	"STM0831"	9220	46110	110	563	874	1416	83	85	20	100	100	0	3895	4019	1505	71	75	20	100	100	0	0.126	0.200	0.125	0.146	1.646	0.326	0.348	80	431	4304	4739	-2.994	480	3824	791	3948	0
6	16	13	"dps"	"STM0831"	9400	46100	110	1297	1252	217	81	83	21	100	100	0	5859	5763	1044	73	76	21	100	100	0	0.210	0.206	0.209	0.206	1.137	0.203	0.975	80	398	7002	6861	-2.250	1216	5786	1171	5690	0
6	17	13	"oxyR"	"STM4125"	9560	46110	110	1533	1541	254	83	84	14	100	100	0	2792	2954	711	71	72	13	100	100	0	0.533	0.506	0.526	0.512	1.220	0.492	0.938	80	436	4171	4341	-0.908	1450	2721	1458	2883	0
6	18	13	"oxyR"	"STM4125"	9740	46110	100	1839	2305	2217	83	84	14	100	100	0	3008	3597	3497	72	73	13	100	100	0	0.598	0.630	0.645	0.637	1.175	0.628	0.967	80	402	4692	5747	-0.742	1756	2936	2222	3525	0
6	19	13	"fur"	"STM0693"	9920	46110	120	2053	2086	1046	83	84	13	100	100	0	4498	4476	2509	71	72	14	100	100	0	0.445	0.455	0.462	0.458	1.353	0.439	0.972	120	461	6397	6408	-1.168	1970	4427	2003	4405	0
6	20	13	"fur"	"STM0693"	10090	46110	120	1870	1783	557	84	85	14	100	100	0	4101	3911	1326	70	72	13	100	100	0	0.443	0.442	0.452	0.449	1.323	0.435	0.973	120	450	5817	5540	-1.174	1786	4031	1699	3841	0
6	21	13	"envR"	"STM3389"	10260	46110	110	983	1183	800	83	85	15	100	100	0	9119	10295	6265	73	75	18	100	100	0	0.099	0.108	0.103	0.105	1.175	0.112	0.966	80	433	9946	11322	-3.329	900	9046	1100	10222	0
6	22	13	"envR"	"STM3389"	10440	46110	110	788	866	381	82	84	15	100	100	0	6729	7039	2066	73	75	18	100	100	0	0.106	0.113	0.108	0.109	1.206	0.116	0.921	80	453	7362	7750	-3.237	706	6656	784	6966	0
6	23	13	"envR"	"STM3389"	10610	46110	110	790	794	218	85	86	15	100	100	0	7552	7691	1879	70	71	14	100	100	0	0.094	0.093	0.093	0.092	1.223	0.091	0.948	80	453	8187	8330	-3.408	705	7482	709	7621	0
6	24	13	"arcB"	"STM3328"	10790	46110	100	1142	1263	816	84	85	14	100	100	0	4524	5007	3858	70	71	14	100	100	0	0.238	0.239	0.242	0.248	1.263	0.222	0.955	80	468	5512	6116	-2.074	1058	4454	1179	4937	0
6	1	14	""	"STM4316"	6780	46280	110	113	119	36	82	83	14	78	52	0	820	982	535	71	72	13	100	100	0	0.041	0.041	0.038	0.037	1.675	0.044	0.587	80	505	780	948	-4.595	31	749	37	911	0
6	2	14	""	"STM4529"	6950	46270	110	1573	1604	335	84	85	16	100	100	0	1749	1935	724	74	78	48	100	100	0	0.889	0.817	0.862	0.841	1.181	0.763	0.934	80	487	3164	3381	-0.170	1489	1675	1520	1861	0
6	3	14	""	"STM4276"	7140	46260	110	192	239	127	85	87	17	96	91	0	1670	1756	786	77	82	52	98	97	0	0.067	0.092	0.080	0.075	1.740	0.097	0.750	80	463	1700	1833	-3.896	107	1593	154	1679	0
6	4	14	""	"STM0560"	7300	46270	110	556	552	66	83	83	14	100	100	0	3631	3544	377	72	74	23	100	100	0	0.133	0.135	0.135	0.134	1.109	0.134	0.968	80	455	4032	3941	-2.912	473	3559	469	3472	0
6	5	14	""	"STM0359"	7470	46270	110	166	175	46	84	88	60	82	12	0	919	952	313	70	71	16	100	100	0	0.097	0.103	0.101	0.098	1.494	0.099	0.783	80	447	931	973	-3.372	82	849	91	882	0
6	6	14	""	"STM1024"	7640	46280	110	144	150	44	83	84	14	97	83	0	546	600	277	70	71	13	100	100	0	0.128	0.126	0.125	0.118	1.572	0.123	0.767	80	474	537	597	-2.964	61	476	67	530	0
6	7	14	"purG"	"STM2565"	7810	46270	90	132	181	141	82	84	14	86	78	0	243	498	659	71	72	14	100	100	0	0.291	0.232	0.250	0.228	1.957	0.209	0.884	52	350	222	526	-1.782	50	172	99	427	0
6	8	14	"cysM"	"STM2440"	8000	46260	90	100	112	47	83	83	13	53	34	0	133	276	337	70	72	16	92	80	0	0.270	0.141	0.202	0.240	2.304	0.130	0.670	52	336	80	235	-1.890	17	63	29	206	0
6	9	14	"ompR"	"STM3502"	8170	46270	100	147	221	225	83	83	13	96	85	0	336	772	1226	69	70	13	100	100	0	0.240	0.196	0.205	0.198	1.735	0.178	0.907	80	406	331	841	-2.061	64	267	138	703	0
6	10	14	"dnaK"	"STM0012"	8340	46270	110	273	483	558	84	86	23	100	100	0	238	460	599	70	72	16	100	98	0	1.125	1.023	1.085	1.099	1.385	0.956	0.973	80	495	357	789	0.170	189	168	399	390	0
6	11	14	"trkA"	"STM3409"	8520	46280	110	442	510	252	83	85	16	100	100	0	5152	6451	4326	70	71	14	100	100	0	0.071	0.067	0.070	0.068	1.201	0.062	0.934	80	524	5441	6808	-3.823	359	5082	427	6381	0
6	12	14	""	"STM4528"	8700	46270	110	2530	2463	393	83	85	17	100	100	0	3229	3196	357	70	72	15	100	100	0	0.775	0.761	0.780	0.753	1.186	0.767	0.961	80	455	5606	5506	-0.368	2447	3159	2380	3126	0
6	13	14	""	"STM2230"	8850	46270	110	1560	1731	780	84	85	14	100	100	0	3443	3880	1930	71	74	17	100	100	0	0.438	0.432	0.435	0.435	1.186	0.413	0.936	80	492	4848	5456	-1.192	1476	3372	1647	3809	0
6	14	14	"yegN"	"STM2127"	9050	46270	110	340	372	216	84	84	14	100	100	0	2451	2732	1719	71	72	16	100	100	0	0.108	0.108	0.099	0.096	1.444	0.108	0.877	80	484	2636	2949	-3.217	256	2380	288	2661	0
6	15	14	""	"STM2178"	9210	46270	110	142	148	44	83	83	13	96	86	0	2493	2757	1583	70	71	13	100	100	0	0.024	0.024	0.023	0.024	1.384	0.024	0.834	80	449	2482	2752	-5.360	59	2423	65	2687	0
6	16	14	""	"STM2664"	9390	46270	120	285	292	97	83	85	17	100	99	0	2163	2161	1093	71	73	18	100	100	0	0.097	0.100	0.099	0.105	1.421	0.093	0.910	120	552	2294	2299	-3.372	202	2092	209	2090	0
6	17	14	"EMPTY"	"EMPTY"	9560	46280	100	98	99	17	81	83	15	53	21	0	171	184	68	70	72	20	95	82	0	0.168	0.158	0.170	0.167	2.790	0.114	0.169	80	409	118	132	-2.571	17	101	18	114	-75
6	18	14	"EMPTY"	"EMPTY"	9730	46280	100	87	87	15	82	83	13	25	8	0	82	91	28	70	72	21	38	16	0	0.417	0.238	0.488	0.543	3.701	0.259	0.038	80	428	17	26	-1.263	5	12	5	21	-75
6	19	14	"EMPTY"	"EMPTY"	9900	46280	100	84	86	16	83	84	13	21	6	0	85	87	23	69	70	13	52	28	0	0.063	0.167	0.364	0.504	3.318	0.127	0.004	80	423	17	21	-4.000	1	16	3	18	-75
6	20	14	"EMPTY"	"EMPTY"	10080	46280	100	84	84	13	84	84	13	10	1	0	77	81	18	69	70	13	38	16	0	0.000	0.000	0.578	0.835	5.025	0.362	0.009	80	421	8	12	Error	0	8	0	12	-75
6	21	14	"EMPTY"	"EMPTY"	10250	46280	100	85	87	15	82	83	14	23	7	0	79	79	18	68	70	13	43	18	0	0.273	0.455	0.700	0.773	3.070	2.624	0.001	80	440	14	16	-1.874	3	11	5	11	-75
6	22	14	"EMPTY"	"EMPTY"	10430	46280	100	81	83	14	81	82	15	17	3	0	78	81	19	70	71	14	37	16	0	0.000	0.182	0.929	0.782	2.970	0.368	0.011	80	440	8	13	Error	0	8	2	11	-75
6	23	14	"EMPTY"	"EMPTY"	10600	46280	100	89	89	15	83	84	14	28	6	0	87	89	19	68	69	12	70	36	0	0.316	0.286	0.679	0.596	3.299	0.448	0.021	80	428	25	27	-1.663	6	19	6	21	-75
6	24	14	"EMPTY"	"EMPTY"	10770	46280	100	89	89	17	84	85	16	18	3	0	99	107	38	69	70	13	75	56	0	0.167	0.132	0.408	0.419	4.104	0.246	0.045	80	473	35	43	-2.585	5	30	5	38	-75
7	1	1	"yccF"	"STM1074"	11360	43850	140	637	638	147	93	94	14	100	98	0	5032	4992	1250	72	72	14	100	100	0	0.110	0.111	0.110	0.110	1.172	0.110	0.972	156	744	5504	5465	-3.189	544	4960	545	4920	0
7	2	1	"ydjN"	"STM1320"	11540	43840	140	534	545	157	91	92	15	100	99	0	2767	2788	881	71	72	14	99	99	0	0.164	0.167	0.169	0.170	1.303	0.165	0.967	156	528	3139	3171	-2.605	443	2696	454	2717	0
7	3	1	""	"STM1491"	11710	43840	140	1102	1079	313	90	91	15	100	98	0	6945	6741	2254	70	73	20	100	100	0	0.147	0.148	0.150	0.150	1.183	0.145	0.981	156	517	7887	7660	-2.764	1012	6875	989	6671	0
7	4	1	"yiaC"	"STM3643"	11880	43840	130	618	654	175	91	92	15	100	100	0	5687	6087	1783	71	74	25	100	100	0	0.094	0.094	0.093	0.093	1.113	0.092	0.972	120	426	6143	6579	-3.414	527	5616	563	6016	0
7	5	1	"oppA"	"STM1746"	12040	43830	140	1019	1074	407	90	92	20	100	100	0	6017	6256	2793	71	77	42	100	100	0	0.156	0.159	0.160	0.161	1.155	0.153	0.973	156	587	6875	7169	-2.678	929	5946	984	6185	0
7	6	1	""	"STM2585"	12230	43830	130	1372	1402	239	90	92	21	100	100	0	8923	9338	2064	71	78	45	100	100	0	0.145	0.142	0.142	0.142	1.084	0.138	0.980	120	490	10134	10579	-2.788	1282	8852	1312	9267	0
7	7	1	"yecH"	"STM1936"	12390	43830	130	539	560	147	90	95	46	100	100	0	4299	4531	1438	71	137	504	100	100	0	0.106	0.105	0.105	0.106	1.116	0.103	0.969	120	457	4677	4930	-3.235	449	4228	470	4460	0
7	8	1	"srlR"	"STM2837"	12560	43830	130	620	623	119	90	101	62	100	100	0	6827	6808	1597	71	200	739	100	100	0	0.078	0.079	0.079	0.079	1.113	0.076	0.971	120	501	7286	7270	-3.672	530	6756	533	6737	0
7	9	1	"kdpA"	"STM0706"	12750	43830	140	125	130	35	91	97	45	30	5	0	600	614	252	71	140	537	44	3	0	0.064	0.072	0.069	0.065	1.733	0.064	0.602	156	597	563	582	-3.960	34	529	39	543	0
7	10	1	"greB"	"STM3503"	12920	43830	130	275	402	285	89	91	21	97	85	0	2011	3548	3279	71	87	100	100	100	0	0.096	0.090	0.092	0.092	1.410	0.087	0.974	120	489	2126	3790	-3.383	186	1940	313	3477	0
7	11	1	""	"STM3156"	13100	43830	140	1184	1159	216	89	90	16	100	100	0	3252	3238	708	71	81	69	100	100	0	0.344	0.338	0.341	0.341	1.153	0.332	0.972	156	551	4276	4237	-1.539	1095	3181	1070	3167	0
7	12	1	"yaeC"	"STM0245"	13260	43820	130	834	881	226	90	97	50	100	100	0	11049	12954	6507	71	172	749	100	100	0	0.068	0.061	0.066	0.064	1.210	0.054	0.926	120	506	11722	13674	-3.883	744	10978	791	12883	0
7	13	1	"cyaY"	"STM3943"	13450	43830	140	1046	1275	918	88	96	51	100	100	0	5255	5525	2133	71	165	708	99	99	0	0.185	0.218	0.186	0.201	1.268	0.244	0.827	156	575	6142	6641	-2.436	958	5184	1187	5454	0
7	14	1	"cyaA"	"STM3939"	13620	43830	140	2512	2540	576	85	87	16	100	100	0	8317	8583	2470	71	74	38	100	100	0	0.294	0.288	0.285	0.294	1.234	0.277	0.962	156	557	10673	10967	-1.765	2427	8246	2455	8512	0
7	15	1	"yifK"	"STM3930"	13790	43830	130	2545	2622	576	86	90	41	100	100	0	9407	9500	2079	73	98	233	100	100	0	0.263	0.269	0.268	0.269	1.142	0.264	0.971	120	523	11793	11963	-1.924	2459	9334	2536	9427	0
7	16	1	"wzxE"	"STM3926"	13980	43830	140	1394	1431	306	84	89	40	100	100	0	16825	17256	3903	72	94	220	100	100	0	0.078	0.078	0.079	0.079	1.165	0.077	0.976	156	575	18063	18531	-3.677	1310	16753	1347	17184	0
7	17	1	"rffG"	"STM3922"	14150	43830	140	1980	2122	964	81	85	27	99	99	0	11998	12330	3893	71	73	22	100	100	0	0.159	0.166	0.160	0.162	1.157	0.174	0.939	156	517	13826	14300	-2.651	1899	11927	2041	12259	0
7	18	1	"rfe"	"STM3918"	14320	43830	140	4160	4021	721	81	83	26	100	100	0	18941	18729	4259	71	72	20	100	100	0	0.216	0.211	0.211	0.214	1.168	0.205	0.976	156	561	22949	22598	-2.210	4079	18870	3940	18658	0
7	19	1	""	"STM4433"	14490	43830	130	557	570	152	81	82	13	100	100	0	1724	2027	915	72	72	16	100	100	0	0.288	0.250	0.256	0.262	1.286	0.227	0.920	120	527	2128	2444	-1.795	476	1652	489	1955	0
7	20	1	""	"STM4440"	14670	43830	130	124	127	21	79	80	13	97	85	0	455	467	126	71	72	17	100	100	0	0.117	0.121	0.120	0.117	1.483	0.115	0.673	120	550	429	444	-3.093	45	384	48	396	0
7	21	1	""	"STM4447"	14850	43830	120	102	108	30	77	78	12	75	50	0	311	352	144	68	69	13	100	100	0	0.103	0.109	0.097	0.092	2.087	0.092	0.334	120	490	268	315	-3.281	25	243	31	284	0
7	22	1	""	"STM4464"	15020	43840	120	99	99	20	78	78	12	63	45	0	497	524	171	68	69	13	100	100	0	0.049	0.046	0.055	0.050	1.839	0.054	0.423	120	455	450	477	-4.353	21	429	21	456	0
7	23	1	"idnO"	"STM4483"	15190	43840	120	98	99	19	77	77	12	70	42	0	537	559	194	71	72	15	100	100	0	0.045	0.045	0.052	0.049	1.763	0.046	0.423	120	472	487	510	-4.472	21	466	22	488	0
7	24	1	""	"STM4488"	15370	43840	120	330	339	90	76	77	12	100	100	0	1410	1506	555	72	72	15	100	100	0	0.190	0.183	0.183	0.186	1.156	0.176	0.955	120	599	1592	1697	-2.397	254	1338	263	1434	0
7	1	2	"hydH"	"STM4173"	11360	44010	120	224	268	107	93	93	15	100	99	0	1085	1450	764	73	74	14	100	100	0	0.129	0.127	0.125	0.124	1.328	0.125	0.889	120	430	1143	1552	-2.950	131	1012	175	1377	0
7	2	2	"yciG"	"STM1728"	11540	44000	120	207	215	48	92	93	15	100	100	0	808	847	244	73	74	16	100	100	0	0.156	0.159	0.155	0.154	1.298	0.158	0.889	120	279	850	897	-2.676	115	735	123	774	0
7	3	2	"yihU"	"STM4023"	11710	44010	130	137	139	30	91	92	15	85	70	0	2963	3488	1576	74	77	23	100	100	0	0.016	0.014	0.018	0.017	1.364	0.013	0.622	120	289	2935	3462	-5.973	46	2889	48	3414	0
7	4	2	"yihP"	"STM4018"	11880	44000	130	288	298	76	91	91	15	100	100	0	5458	5873	2002	75	79	29	100	100	0	0.037	0.036	0.036	0.035	1.206	0.034	0.912	120	310	5580	6005	-4.772	197	5383	207	5798	0
7	5	2	"pepB"	"STM2536"	12060	44000	120	202	207	38	90	91	15	100	100	0	878	929	317	74	79	38	100	100	0	0.139	0.137	0.144	0.136	1.355	0.121	0.779	120	351	916	972	-2.844	112	804	117	855	0
7	6	2	"atpF"	"STM3869"	12240	44000	120	404	420	119	91	92	14	100	100	0	942	997	383	73	77	23	100	100	0	0.360	0.356	0.362	0.362	1.204	0.337	0.919	120	309	1182	1253	-1.473	313	869	329	924	0
7	7	2	"sinI"	"STM2516"	12400	44000	140	443	437	112	91	100	57	97	94	0	5908	5935	1992	74	177	633	97	96	0	0.060	0.059	0.059	0.060	1.220	0.057	0.938	156	286	6186	6207	-4.051	352	5834	346	5861	0
7	8	2	""	"STM1056"	12570	44000	120	189	197	57	90	99	56	91	34	0	2173	2363	1062	72	155	568	100	91	0	0.047	0.047	0.047	0.045	1.352	0.045	0.868	120	297	2200	2398	-4.408	99	2101	107	2291	0
7	9	2	"sitB"	"STM2862"	12740	44000	130	1536	1590	292	91	99	52	100	100	0	6002	6220	1536	74	148	511	100	100	0	0.244	0.244	0.251	0.246	1.137	0.234	0.948	120	362	7373	7645	-2.036	1445	5928	1499	6146	0
7	10	2	"cytR"	"STM4094"	12930	44000	130	447	471	102	90	93	29	100	100	0	4292	4585	1229	73	109	222	100	100	0	0.085	0.084	0.084	0.084	1.155	0.081	0.938	120	374	4576	4893	-3.563	357	4219	381	4512	0
7	11	2	"bcfF"	"STM0026"	13100	44000	130	488	500	93	89	90	14	100	100	0	4640	4873	1113	72	84	76	100	100	0	0.087	0.086	0.086	0.085	1.135	0.083	0.941	120	323	4967	5212	-3.517	399	4568	411	4801	0
7	12	2	"gmk"	"STM3740"	13270	44000	130	2783	2832	534	88	98	59	100	100	0	5756	6070	1827	74	177	696	100	100	0	0.474	0.458	0.470	0.465	1.147	0.432	0.951	120	336	8377	8740	-1.076	2695	5682	2744	5996	0
7	13	2	"srgA"	"PSLT011"	13450	44000	120	1662	1746	428	88	95	48	100	100	0	6192	6265	1674	73	114	336	100	100	0	0.257	0.268	0.271	0.268	1.111	0.260	0.964	120	336	7693	7850	-1.959	1574	6119	1658	6192	0
7	14	2	"ppx"	"STM2502"	13620	44010	130	966	1019	282	87	88	15	100	100	0	6877	7476	2285	74	78	47	100	100	0	0.129	0.126	0.124	0.126	1.135	0.121	0.951	120	358	7682	8334	-2.952	879	6803	932	7402	0
7	15	2	""	"STM4258"	13800	44010	130	156	160	25	85	89	33	95	60	0	6854	7077	1436	76	93	190	100	100	0	0.010	0.011	0.012	0.013	1.180	0.010	0.798	120	376	6849	7076	-6.577	71	6778	75	7001	0
7	16	2	""	"STM4261"	13970	44000	130	1154	1184	183	86	91	37	100	100	0	9572	10054	2559	76	98	204	100	100	0	0.112	0.110	0.113	0.111	1.117	0.103	0.950	120	349	10564	11076	-3.152	1068	9496	1098	9978	0
7	17	2	""	"STM4261"	14140	44010	130	505	527	125	83	89	37	100	100	0	6544	7198	2921	74	85	79	100	100	0	0.065	0.062	0.065	0.064	1.164	0.057	0.911	120	334	6892	7568	-3.938	422	6470	444	7124	0
7	18	2	"yjcB"	"STM4263"	14310	44000	120	1825	1820	346	80	84	31	100	100	0	1189	1197	271	72	74	24	100	100	0	1.562	1.547	1.572	1.556	1.213	1.539	0.944	120	360	2862	2865	0.644	1745	1117	1740	1125	0
7	19	2	"livF"	"STM3560"	14500	44010	120	130	140	44	81	82	13	96	85	0	549	610	245	73	74	15	100	100	0	0.103	0.110	0.101	0.099	1.567	0.113	0.697	120	386	525	596	-3.280	49	476	59	537	0
7	20	2	"fljA"	"STM2770"	14670	44000	130	245	254	70	80	81	13	100	99	0	6419	7050	3182	73	74	17	100	100	0	0.026	0.025	0.024	0.025	1.227	0.023	0.839	120	374	6511	7151	-5.265	165	6346	174	6977	0
7	21	2	"ada"	"STM2265"	14840	44010	120	158	160	33	79	79	12	100	99	0	842	908	350	71	73	18	100	100	0	0.102	0.097	0.098	0.096	1.424	0.087	0.804	120	366	850	918	-3.287	79	771	81	837	0
7	22	2	"ssaV"	"STM1414"	15020	44010	130	210	211	57	78	78	13	100	100	0	1935	2122	792	72	75	25	100	100	0	0.071	0.065	0.064	0.063	1.278	0.064	0.902	120	356	1995	2183	-3.819	132	1863	133	2050	0
7	23	2	"fimC"	"STM0545"	15180	44010	120	151	148	32	76	77	13	98	95	0	4803	4919	1474	74	78	28	100	100	0	0.016	0.015	0.016	0.016	1.302	0.014	0.748	120	337	4804	4917	-5.979	75	4729	72	4845	0
7	24	2	"malK"	"STM4230"	15360	44010	120	145	145	23	76	77	13	99	98	0	3221	3284	627	72	74	22	100	100	0	0.022	0.021	0.022	0.022	1.346	0.021	0.762	120	494	3218	3281	-5.512	69	3149	69	3212	0
7	1	3	"era"	"STM2580"	11360	44180	120	1646	1626	251	92	93	23	100	100	0	3281	3215	565	73	73	13	100	100	0	0.484	0.488	0.492	0.490	1.104	0.480	0.967	120	467	4762	4676	-1.046	1554	3208	1534	3142	0
7	2	3	"pabB"	"STM1824"	11530	44170	130	398	403	94	90	92	24	99	99	0	1421	1474	443	74	75	16	100	100	0	0.229	0.224	0.225	0.222	1.264	0.208	0.913	120	374	1655	1713	-2.129	308	1347	313	1400	0
7	3	3	"iacP"	"STM2881"	11710	44170	130	725	764	197	92	92	15	100	100	0	3068	3394	1421	75	77	22	100	100	0	0.211	0.202	0.212	0.207	1.164	0.185	0.934	120	373	3626	3991	-2.241	633	2993	672	3319	0
7	4	3	"invJ"	"STM2892"	11890	44180	130	400	404	88	91	91	15	100	100	0	5006	5027	1505	74	78	29	100	100	0	0.063	0.063	0.064	0.064	1.209	0.061	0.939	120	351	5241	5266	-3.996	309	4932	313	4953	0
7	5	3	"eutM"	"STM2465"	12050	44180	130	161	168	39	90	90	14	100	96	0	1773	1942	669	73	75	18	100	100	0	0.042	0.042	0.040	0.039	1.406	0.042	0.809	120	355	1771	1947	-4.582	71	1700	78	1869	0
7	6	3	"eutB"	"STM2458"	12230	44170	130	118	123	31	88	90	16	75	44	0	1207	1443	820	74	75	13	100	100	0	0.026	0.026	0.029	0.027	1.567	0.025	0.535	120	366	1163	1404	-5.239	30	1133	35	1369	0
7	7	3	"prsA"	"STM1780"	12410	44170	130	1393	1328	485	87	89	16	100	100	0	1516	1485	622	73	75	14	100	100	0	0.905	0.879	0.892	0.905	1.176	0.852	0.969	120	344	2749	2653	-0.144	1306	1443	1241	1412	0
7	8	3	"pgtP"	"STM2399"	12580	44170	130	431	452	156	88	89	13	100	100	0	7306	7466	3195	72	75	16	100	100	0	0.047	0.049	0.049	0.050	1.221	0.047	0.947	120	354	7577	7758	-4.399	343	7234	364	7394	0
7	9	3	"parE"	"STM3181"	12750	44170	130	458	483	168	89	91	24	100	100	0	2627	2942	1282	74	97	199	100	100	0	0.145	0.137	0.137	0.137	1.238	0.131	0.913	120	397	2922	3262	-2.791	369	2553	394	2868	0
7	10	3	"mutY"	"STM3110"	12930	44180	130	197	200	37	87	88	19	100	100	0	948	1038	327	73	83	122	100	100	0	0.126	0.117	0.113	0.116	1.330	0.110	0.846	120	395	985	1078	-2.992	110	875	113	965	0
7	11	3	"gdhA"	"STM1299"	13100	44180	120	654	654	137	85	87	14	100	100	0	2539	2639	635	70	72	14	100	100	0	0.230	0.221	0.225	0.222	1.128	0.214	0.959	120	329	3038	3138	-2.117	569	2469	569	2569	0
7	12	3	"fliN"	"STM1977"	13270	44170	140	240	241	56	86	90	30	98	96	0	2091	2033	637	72	88	131	100	100	0	0.076	0.079	0.078	0.078	1.271	0.077	0.918	156	338	2173	2116	-3.713	154	2019	155	1961	0
7	13	3	""	"STM2630"	13440	44180	120	133	136	23	84	87	18	98	73	0	1963	1970	525	72	79	44	100	100	0	0.026	0.027	0.028	0.027	1.489	0.025	0.658	120	356	1940	1950	-5.270	49	1891	52	1898	0
7	14	3	""	"STM1014"	13620	44180	120	286	302	77	83	85	14	100	100	0	5894	6313	1976	73	75	19	100	100	0	0.035	0.035	0.034	0.035	1.222	0.035	0.929	120	390	6024	6459	-4.842	203	5821	219	6240	0
7	15	3	""	"STM1018"	13800	44180	130	406	425	88	84	85	14	100	100	0	7178	7468	1917	73	79	64	100	100	0	0.045	0.046	0.046	0.046	1.154	0.045	0.958	120	370	7427	7736	-4.464	322	7105	341	7395	0
7	16	3	""	"STM2302"	13970	44180	120	1113	1223	535	84	86	24	100	100	0	4967	5591	2735	76	89	98	100	100	0	0.210	0.207	0.208	0.207	1.152	0.198	0.955	120	354	5920	6654	-2.249	1029	4891	1139	5515	0
7	17	3	"glnH"	"STM0830"	14150	44180	130	797	824	172	83	85	23	100	100	0	10778	11780	3870	75	83	73	100	100	0	0.067	0.063	0.065	0.064	1.149	0.060	0.958	120	374	11417	12446	-3.906	714	10703	741	11705	0
7	18	3	"yajD"	"STM0411"	14320	44190	120	537	565	138	82	83	14	100	100	0	4204	4444	1387	71	73	14	100	100	0	0.110	0.110	0.112	0.111	1.133	0.106	0.960	120	360	4588	4856	-3.183	455	4133	483	4373	0
7	19	3	"artM"	"STM0888"	14490	44180	130	1053	1082	243	82	83	14	100	100	0	8225	8438	1920	73	75	18	100	100	0	0.119	0.120	0.119	0.119	1.129	0.117	0.960	120	402	9123	9365	-3.070	971	8152	1000	8365	0
7	20	3	"pykA"	"STM1888"	14670	44180	130	1694	1683	343	81	82	14	100	100	0	11885	11737	2850	74	76	20	100	100	0	0.137	0.137	0.138	0.139	1.133	0.132	0.962	120	376	13424	13265	-2.872	1613	11811	1602	11663	0
7	21	3	"eda"	"STM1884"	14830	44180	120	928	926	175	80	80	12	100	100	0	3826	3796	887	72	74	19	100	100	0	0.226	0.227	0.226	0.228	1.204	0.218	0.960	120	342	4602	4570	-2.146	848	3754	846	3724	0
7	22	3	""	"STM1535"	15010	44190	130	240	248	55	78	79	13	100	100	0	2990	3069	645	72	76	25	100	100	0	0.056	0.057	0.055	0.055	1.224	0.055	0.904	120	352	3080	3167	-4.171	162	2918	170	2997	0
7	23	3	""	"STM0613"	15180	44180	130	863	861	155	78	79	14	100	99	0	9173	9655	2946	73	84	83	100	100	0	0.086	0.082	0.086	0.082	1.213	0.077	0.937	120	358	9885	10365	-3.535	785	9100	783	9582	0
7	24	3	"rna"	"STM0617"	15360	44190	130	1787	1808	277	77	78	13	100	100	0	7288	7649	2016	73	80	69	100	100	0	0.237	0.228	0.237	0.232	1.141	0.215	0.952	120	527	8925	9307	-2.077	1710	7215	1731	7576	0
7	1	4	"pspA"	"STM1690"	11360	44350	120	4599	4784	1239	90	92	23	100	100	0	744	781	229	72	73	13	100	100	0	6.710	6.621	6.733	6.740	1.199	6.575	0.954	120	462	5181	5403	2.746	4509	672	4694	709	0
7	2	4	"yhcO"	"STM3363"	11530	44350	120	252	259	58	90	92	24	99	98	0	1212	1275	451	75	75	15	100	100	0	0.142	0.141	0.140	0.144	1.428	0.129	0.814	120	371	1299	1369	-2.811	162	1137	169	1200	0
7	3	4	"prmA"	"STM3383"	11710	44350	120	380	420	153	92	92	14	100	100	0	2773	3087	1341	75	76	16	100	100	0	0.107	0.109	0.108	0.108	1.161	0.108	0.960	120	348	2986	3340	-3.228	288	2698	328	3012	0
7	4	4	"yhcS"	"STM3367"	11870	44350	120	294	305	92	92	91	14	99	99	0	2102	2345	879	72	75	20	100	100	0	0.100	0.094	0.091	0.092	1.292	0.093	0.934	120	323	2232	2486	-3.329	202	2030	213	2273	0
7	5	4	"yfiR"	"STM2671"	12050	44340	130	1006	1072	311	88	89	13	100	100	0	3825	4013	1197	73	75	18	100	100	0	0.245	0.250	0.250	0.251	1.160	0.248	0.975	120	355	4670	4924	-2.031	918	3752	984	3940	0
7	6	4	"rluD"	"STM2662"	12220	44340	130	2280	2162	624	86	87	15	100	100	0	5541	5419	1650	75	76	14	100	100	0	0.401	0.388	0.393	0.393	1.184	0.382	0.966	120	381	7660	7420	-1.317	2194	5466	2076	5344	0
7	7	4	"murF"	"STM0124"	12400	44350	120	1415	1443	257	86	86	15	100	100	0	9220	9679	2337	74	75	15	100	100	0	0.145	0.141	0.141	0.143	1.133	0.137	0.971	120	371	10475	10962	-2.783	1329	9146	1357	9605	0
7	8	4	"ampD"	"STM0146"	12570	44350	120	227	250	92	86	87	14	100	100	0	1059	1286	712	71	73	15	100	100	0	0.143	0.135	0.139	0.136	1.318	0.129	0.930	120	371	1129	1379	-2.809	141	988	164	1215	0
7	9	4	"polB"	"STM0097"	12750	44350	120	777	1002	606	87	88	13	100	100	0	1941	2697	1756	73	75	14	100	100	0	0.369	0.349	0.341	0.350	1.240	0.340	0.962	120	359	2558	3539	-1.437	690	1868	915	2624	0
7	10	4	"ppdD"	"STM0144"	12920	44350	120	244	256	67	87	88	15	100	99	0	2357	2542	907	73	74	17	100	100	0	0.069	0.068	0.068	0.067	1.260	0.068	0.927	120	344	2441	2638	-3.863	157	2284	169	2469	0
7	11	4	"gidB"	"STM3873"	13100	44350	120	197	219	86	85	87	18	100	97	0	767	905	495	72	73	16	100	100	0	0.161	0.161	0.159	0.157	1.410	0.160	0.917	120	341	807	967	-2.634	112	695	134	833	0
7	12	4	"yieG"	"STM3851"	13270	44350	120	1263	1324	374	85	87	16	100	100	0	10844	11210	3262	73	75	19	100	100	0	0.109	0.111	0.113	0.111	1.132	0.110	0.974	120	322	11949	12376	-3.193	1178	10771	1239	11137	0
7	13	4	"purF"	"STM2362"	13430	44340	110	1188	1309	388	85	89	26	100	100	0	3350	3750	1166	73	84	54	100	100	0	0.337	0.333	0.329	0.334	1.132	0.325	0.969	80	332	4380	4901	-1.571	1103	3277	1224	3677	0
7	14	4	"nuoB"	"STM2327"	13610	44360	120	292	346	170	82	86	25	99	95	0	1004	1214	735	72	81	49	99	98	0	0.225	0.231	0.233	0.231	1.282	0.269	0.691	120	385	1142	1406	-2.150	210	932	264	1142	0
7	15	4	"menB"	"STM2307"	13790	44350	120	621	602	119	82	82	14	100	100	0	8128	8027	2067	72	77	66	100	100	0	0.067	0.065	0.065	0.066	1.193	0.063	0.960	120	350	8595	8475	-3.902	539	8056	520	7955	0
7	16	4	"yfaX"	"STM2292"	13960	44350	120	235	253	72	82	82	14	100	100	0	3154	3458	1354	73	79	66	100	100	0	0.050	0.051	0.050	0.050	1.253	0.050	0.928	120	358	3234	3556	-4.332	153	3081	171	3385	0
7	17	4	"gyrA"	"STM2272"	14140	44350	120	1169	1349	660	81	84	30	100	100	0	1046	1236	659	73	76	21	100	100	0	1.118	1.090	1.116	1.154	1.408	1.062	0.949	120	365	2061	2431	0.161	1088	973	1268	1163	0
7	18	4	"yfcG"	"STM2349"	14320	44350	120	408	501	229	81	83	28	100	99	0	2224	2742	1482	72	73	13	100	100	0	0.152	0.157	0.160	0.159	1.317	0.153	0.960	120	343	2479	3090	-2.718	327	2152	420	2670	0
7	19	4	"iroB"	"STM2773"	14500	44360	120	285	320	109	81	82	14	100	100	0	1116	1269	604	73	74	13	100	100	0	0.196	0.200	0.203	0.205	1.355	0.187	0.919	120	340	1247	1435	-2.354	204	1043	239	1196	0
7	20	4	""	"STM2797"	14660	44350	110	327	340	84	79	80	14	100	100	0	1111	1121	315	73	74	15	100	100	0	0.239	0.249	0.250	0.248	1.197	0.242	0.935	80	342	1286	1309	-2.065	248	1038	261	1048	0
7	21	4	"srlD"	"STM2835"	14840	44350	120	207	219	57	78	79	12	100	100	0	2002	2131	665	72	75	24	100	100	0	0.067	0.068	0.067	0.067	1.240	0.069	0.922	120	375	2059	2200	-3.903	129	1930	141	2059	0
7	22	4	""	"STM2816"	15010	44350	120	136	149	47	77	78	12	97	91	0	1161	1426	789	72	75	23	100	100	0	0.054	0.053	0.052	0.050	1.451	0.052	0.873	120	350	1148	1426	-4.206	59	1089	72	1354	0
[truncated: 612,498 more chars]
