# Supplementary material for: BABAR: an R package to simplify the normalisation of common reference design microarray-based transcriptomic datasets
Source: BMC Bioinformatics. 2010 Feb 3;11:73. doi: 10.1186/1471-2105-11-73 (PMC2829013; doi:10.1186/1471-2105-11-73)
Supplement: Additional file 3 — Dataset 1. The unprocessed microarray data files from a heterogeneous 'problem' dataset describing the transcriptomic changes for Salmonella internalised within mammalian cells. [file 1471-2105-11-73-S3.ZIP › M12h-75B.gpr]

ATF	1.0
27	43    
"Type=GenePix Results 1.4"
"DateTime=2002/05/19 09:17:02"
"Settings=\\Ifrnnts19\communal3\SOFIA MAY\settings lordagA.gps"
"GalFile=\\Ifrnnts19\communal3\Array lists\STPLMar2002 Revised.gal"
"Scanner=GenePix 4000A [48450]"
"Comment="
"PixelSize=10"
"ImageName=635 nm	532 nm"
"FileName=	"
"PMTVolts=630	550"
"ScanPower=100	100"
"FocusPosition=0"
"NormalizationFactor:RatioOfMedians=2.93245"
"NormalizationFactor:RatioOfMeans=2.92191"
"NormalizationFactor:MedianOfRatios=2.96354"
"NormalizationFactor:MeanOfRatios=2.93276"
"NormalizationFactor:RegressionRatio=2.85875"
"JpegImage=\\Ifrnnts19\communal3\SOFIA MAY\results 75B.jpg"
"RatioFormulation=W1/W2 (635 nm/532 nm)"
"Barcode="
"ImageOrigin=1960, 39160"
"JpegOrigin=2050, 39250"
"Creator=GenePix Pro 3.0.6.81"
"Temperature=32.0092"
"LaserPower=2.519	1.98187"
"LaserOnTime=43151	43152"
"Supplier="
"Block"	"Column"	"Row"	"Name"	"ID"	"X"	"Y"	"Dia."	"F635 Median"	"F635 Mean"	"F635 SD"	"B635 Median"	"B635 Mean"	"B635 SD"	"% > B635+1SD"	"% > B635+2SD"	"F635 % Sat."	"F532 Median"	"F532 Mean"	"F532 SD"	"B532 Median"	"B532 Mean"	"B532 SD"	"% > B532+1SD"	"% > B532+2SD"	"F532 % Sat."	"Ratio of Medians"	"Ratio of Means"	"Median of Ratios"	"Mean of Ratios"	"Ratios SD"	"Rgn Ratio"	"Rgn R�"	"F Pixels"	"B Pixels"	"Sum of Medians"	"Sum of Means"	"Log Ratio"	"F635 Median - B635"	"F532 Median - B532"	"F635 Mean - B635"	"F532 Mean - B532"	"Flags"
1	1	1	"yiiD"	"STM4029"	2340	39470	100	229	230	63	103	104	22	96	87	0	423	443	197	66	66	10	98	98	0	0.353	0.337	0.340	0.333	1.621	0.314	0.792	80	496	483	504	-1.503	126	357	127	377	0
1	2	1	"yjiY"	"STM4532"	2520	39450	90	125	128	22	103	107	26	38	13	0	143	153	55	65	70	60	61	21	0	0.282	0.284	0.344	0.294	2.486	0.268	0.147	52	357	100	113	-1.826	22	78	25	88	0
1	3	1	"glpG"	"STM3524"	2680	39470	110	355	377	112	105	106	23	100	100	0	1517	1547	399	66	68	12	100	100	0	0.172	0.184	0.175	0.177	1.335	0.191	0.219	80	486	1701	1753	-2.537	250	1451	272	1481	0
1	4	1	"yhjC"	"STM3607"	2860	39460	110	294	320	105	103	104	22	100	100	0	1756	1802	620	67	68	12	100	100	0	0.113	0.125	0.116	0.121	1.401	0.121	0.840	80	498	1880	1952	-3.145	191	1689	217	1735	0
1	5	1	"dacB"	"STM3300"	3030	39450	110	247	262	84	107	108	23	98	96	0	588	656	273	69	71	21	100	100	0	0.270	0.264	0.263	0.256	1.541	0.258	0.810	80	503	659	742	-1.890	140	519	155	587	0
1	6	1	"yqjD"	"STM3229"	3210	39450	110	502	521	171	108	110	23	100	100	0	1022	1009	279	68	72	22	100	100	0	0.413	0.439	0.415	0.431	1.200	0.444	0.915	80	501	1348	1354	-1.276	394	954	413	941	0
1	7	1	"yfhP"	"STM2544"	3370	39460	110	3543	3633	1088	106	110	42	100	100	0	846	826	204	67	70	17	100	100	0	4.412	4.647	4.636	4.678	1.195	4.771	0.952	80	484	4216	4286	2.141	3437	779	3527	759	0
1	8	1	""	"STM0660"	3550	39460	110	172	178	34	102	104	22	98	83	0	1168	1209	310	67	68	12	100	100	0	0.064	0.067	0.066	0.062	1.566	0.061	0.591	80	497	1171	1218	-3.975	70	1101	76	1142	0
1	9	1	""	"STM0672"	3720	39460	110	249	264	74	102	103	22	100	100	0	2100	2156	806	66	68	13	100	100	0	0.072	0.078	0.076	0.076	1.396	0.073	0.817	80	496	2181	2252	-3.790	147	2034	162	2090	0
1	10	1	"nagB"	"STM0684"	3900	39460	100	190	202	67	105	107	23	95	85	0	442	493	192	65	67	13	100	100	0	0.225	0.227	0.208	0.205	1.650	0.237	0.711	80	452	462	525	-2.149	85	377	97	428	0
1	11	1	"ybfN"	"STM0688"	4070	39450	110	168	178	50	104	105	24	91	66	0	898	956	346	65	66	13	100	100	0	0.077	0.083	0.084	0.073	1.806	0.078	0.571	80	484	897	965	-3.702	64	833	74	891	0
1	12	1	"eutH"	"STM2460"	4250	39460	120	511	516	154	100	105	28	99	99	0	2845	2838	904	65	77	154	99	99	0	0.148	0.150	0.149	0.148	1.308	0.145	0.911	120	544	3191	3189	-2.758	411	2780	416	2773	0
1	13	1	"ubiE"	"STM3970"	4410	39450	110	1185	1280	354	104	107	28	100	100	0	3402	3599	1168	65	72	96	100	100	0	0.324	0.333	0.333	0.337	1.173	0.321	0.956	80	447	4418	4710	-1.626	1081	3337	1176	3534	0
1	14	1	""	"STM3966"	4590	39460	120	541	528	200	104	106	25	96	95	0	3004	2876	1275	63	65	13	100	100	0	0.149	0.151	0.144	0.153	1.507	0.142	0.867	120	558	3378	3237	-2.751	437	2941	424	2813	0
1	15	1	"yigL"	"STM3962"	4760	39460	120	692	694	245	105	108	28	98	98	0	2637	2400	942	61	65	25	100	100	0	0.228	0.252	0.241	0.259	1.482	0.241	0.902	120	519	3163	2928	-2.134	587	2576	589	2339	0
1	16	1	"recQ"	"STM3958"	4930	39460	120	915	895	267	105	110	42	99	99	0	1543	1442	517	62	64	13	100	100	0	0.547	0.572	0.591	0.599	1.581	0.558	0.834	120	543	2291	2170	-0.871	810	1481	790	1380	0
1	17	1	"yigG"	"STM3954"	5100	39460	110	418	450	151	107	109	26	100	100	0	2025	1916	601	63	64	13	100	100	0	0.159	0.185	0.173	0.179	1.445	0.198	0.726	80	470	2273	2196	-2.657	311	1962	343	1853	0
1	18	1	"yigB"	"STM3950"	5280	39460	120	543	530	158	108	131	379	63	2	0	1868	1694	743	62	65	24	99	97	0	0.241	0.259	0.256	0.294	1.932	0.236	0.876	120	581	2241	2054	-2.054	435	1806	422	1632	0
1	19	1	"sgaB"	"STM4384"	5460	39460	100	249	249	66	107	136	420	0	0	0	506	556	230	61	63	17	100	100	0	0.319	0.287	0.290	0.269	1.926	16.125	0.011	80	474	587	637	-1.648	142	445	142	495	0
1	20	1	"cycA"	"STM4398"	5650	39450	60	132	136	29	106	106	22	53	25	0	131	139	36	61	64	16	100	96	0	0.371	0.385	0.350	0.340	2.498	0.552	0.277	32	170	96	108	-1.429	26	70	30	78	0
1	21	1	"ytfM"	"STM4409"	5810	39450	90	160	164	38	105	106	23	76	65	0	200	211	73	60	61	16	100	100	0	0.393	0.391	0.408	0.382	1.859	0.390	0.513	52	382	195	210	-1.348	55	140	59	151	0
1	22	1	""	"STM4418"	5980	39460	90	119	118	19	109	108	22	26	3	0	192	212	86	61	61	8	100	100	0	0.076	0.060	0.128	0.118	2.187	0.075	0.050	52	379	141	160	-3.711	10	131	9	151	0
1	23	1	""	"STM4422"	6160	39450	80	117	116	24	108	110	24	28	5	0	167	185	71	60	61	11	100	100	0	0.084	0.064	0.170	0.174	2.891	0.047	0.014	52	326	116	133	-3.572	9	107	8	125	0
1	24	1	"srfJ"	"STM4426"	6330	39460	90	147	145	23	110	126	210	0	0	0	217	236	70	61	64	34	100	100	0	0.237	0.200	0.207	0.197	1.964	6.037	0.198	52	386	193	210	-2.076	37	156	35	175	0
1	1	2	"yaiC"	"STM0385"	2320	39630	90	159	168	50	104	105	23	78	63	0	457	502	173	66	68	14	100	100	0	0.141	0.147	0.157	0.128	1.992	0.148	0.531	52	362	446	500	-2.830	55	391	64	436	0
1	2	2	"mopB"	"STM4329"	2500	39630	100	1085	1219	549	102	105	22	100	100	0	272	294	106	66	67	13	100	100	0	4.772	4.899	4.832	4.854	1.294	5.096	0.937	80	441	1189	1345	2.255	983	206	1117	228	0
1	3	2	"phoP"	"STM1231"	2670	39630	100	1047	1096	415	102	104	22	100	100	0	435	459	167	65	66	11	100	100	0	2.554	2.523	2.539	2.556	1.257	2.549	0.959	80	395	1315	1388	1.353	945	370	994	394	0
1	4	2	"otsA"	"STM1928"	2850	39630	100	252	263	78	103	106	23	97	93	0	466	526	240	67	67	12	100	100	0	0.373	0.349	0.352	0.333	1.628	0.329	0.740	80	408	548	619	-1.421	149	399	160	459	0
1	5	2	"thiF"	"STM4162"	3020	39630	100	148	155	37	106	108	23	71	46	0	683	739	235	66	68	16	100	100	0	0.068	0.073	0.070	0.065	1.987	0.070	0.385	80	420	659	722	-3.877	42	617	49	673	0
1	6	2	"hemE"	"STM4167"	3190	39630	90	284	299	66	109	110	22	100	100	0	766	829	311	65	66	11	100	100	0	0.250	0.249	0.257	0.255	1.262	0.225	0.863	52	350	876	954	-2.002	175	701	190	764	0
1	7	2	"bfr"	"STM3443"	3360	39630	110	3645	3878	1437	110	113	29	100	100	0	1607	1665	588	66	69	20	100	100	0	2.294	2.356	2.353	2.363	1.149	2.342	0.964	80	467	5076	5367	1.198	3535	1541	3768	1599	0
1	8	2	"stfA"	"STM0195"	3540	39630	100	221	237	97	106	109	31	95	83	0	1404	1497	729	67	71	24	100	100	0	0.086	0.092	0.090	0.083	1.540	0.094	0.724	80	408	1452	1561	-3.539	115	1337	131	1430	0
1	9	2	"hemL"	"STM0202"	3720	39630	110	249	292	160	104	106	22	100	98	0	525	637	458	66	69	17	100	100	0	0.316	0.329	0.333	0.314	1.447	0.327	0.885	80	440	604	759	-1.662	145	459	188	571	0
1	10	2	"eutD"	"STM2466"	3880	39640	100	129	135	36	103	106	24	52	22	0	469	523	246	65	68	20	100	100	0	0.064	0.070	0.088	0.073	2.156	0.072	0.289	80	395	430	490	-3.958	26	404	32	458	0
1	11	2	"crr"	"STM2433"	4060	39630	110	1404	1451	423	104	107	26	100	100	0	1291	1329	387	65	67	18	100	100	0	1.060	1.066	1.083	1.068	1.181	1.059	0.949	80	466	2526	2611	0.085	1300	1226	1347	1264	0
1	12	2	"prpD"	"STM0370"	4230	39630	110	158	169	58	106	114	102	7	2	0	848	999	574	64	76	149	100	100	0	0.066	0.067	0.067	0.061	1.704	0.075	0.097	80	419	836	998	-3.914	52	784	63	935	0
1	13	2	"spaQ"	"STM2889"	4400	39630	100	141	145	27	108	113	40	42	5	0	825	827	268	64	94	472	87	21	0	0.043	0.048	0.058	0.051	1.907	0.045	0.270	80	428	794	800	-4.527	33	761	37	763	0
1	14	2	"yfeJ"	"STM2437"	4580	39640	100	260	260	52	105	111	40	97	93	0	1682	1661	426	64	94	487	98	90	0	0.096	0.097	0.095	0.095	1.402	0.081	0.817	80	403	1773	1752	-3.384	155	1618	155	1597	0
1	15	2	"fabH"	"STM1193"	4750	39640	100	1119	1185	481	105	109	27	100	100	0	677	759	362	63	64	15	100	100	0	1.651	1.552	1.544	1.614	1.287	1.499	0.948	80	379	1628	1776	0.724	1014	614	1080	696	0
1	16	2	"flgN"	"STM1171"	4920	39640	110	325	328	55	105	111	45	100	100	0	1185	1179	244	64	67	31	100	100	0	0.196	0.200	0.199	0.200	1.261	0.190	0.588	80	433	1341	1338	-2.349	220	1121	223	1115	0
1	17	2	"phsC"	"STM2063"	5090	39640	100	227	240	60	107	122	158	28	1	0	1769	1919	751	64	83	279	100	98	0	0.070	0.072	0.071	0.071	1.354	0.068	0.795	80	420	1825	1988	-3.829	120	1705	133	1855	0
1	18	2	"pefB"	"PSLT019"	5270	39630	110	210	215	41	110	121	150	15	0	0	1850	1970	570	62	82	272	100	100	0	0.056	0.055	0.053	0.053	1.532	0.100	0.268	80	445	1888	2013	-4.160	100	1788	105	1908	0
1	19	2	""	"PSLT046"	5440	39640	100	6270	7007	3233	110	114	30	100	100	0	2163	2350	1092	61	63	15	100	100	0	2.931	3.013	2.966	3.030	1.138	2.999	0.982	80	408	8262	9186	1.551	6160	2102	6897	2289	0
1	20	2	"rlgA"	"PSLT045"	5620	39630	100	2766	3056	1354	110	112	24	100	100	0	1063	1098	415	60	62	15	100	100	0	2.648	2.838	2.764	2.831	1.226	2.968	0.955	80	443	3659	3984	1.405	2656	1003	2946	1038	0
1	21	2	"udp"	"STM3968"	5790	39640	110	668	707	244	109	111	24	100	100	0	1795	1905	561	60	63	19	100	100	0	0.322	0.324	0.305	0.317	1.226	0.319	0.880	80	476	2294	2443	-1.634	559	1735	598	1845	0
1	22	2	"hns"	"STM1751"	5970	39630	100	1915	2098	852	110	112	22	100	100	0	595	632	231	60	62	15	100	100	0	3.374	3.476	3.430	3.496	1.186	3.574	0.955	80	442	2340	2560	1.754	1805	535	1988	572	0
1	23	2	"prgI"	"STM2873"	6140	39630	90	240	259	92	110	113	29	100	96	0	643	698	368	59	60	12	100	100	0	0.223	0.233	0.229	0.227	1.575	0.208	0.684	52	365	714	788	-2.167	130	584	149	639	0
1	24	2	"prfC"	"STM4560"	6310	39630	100	128	142	49	111	113	29	36	17	0	109	133	100	58	60	11	90	80	0	0.333	0.413	0.550	0.459	3.449	0.477	0.386	80	464	68	106	-1.585	17	51	31	75	-50
1	1	3	"iclR"	"STM4187"	2310	39810	100	180	181	39	104	104	24	93	77	0	982	1050	288	65	67	13	100	100	0	0.083	0.078	0.078	0.074	1.678	0.075	0.565	80	468	993	1062	-3.593	76	917	77	985	0
1	2	3	"hisQ"	"STM2353"	2480	39800	90	255	251	54	104	106	23	100	98	0	1189	1254	327	65	69	26	100	100	0	0.134	0.124	0.130	0.119	1.407	0.132	0.803	52	365	1275	1336	-2.896	151	1124	147	1189	0
1	3	3	"rpsP"	"STM2676"	2670	39810	100	446	492	224	104	106	22	97	97	0	146	151	55	63	67	23	93	77	0	4.120	4.409	4.266	4.477	1.413	4.554	0.891	80	439	425	476	2.043	342	83	388	88	0
1	4	3	"ilvH"	"STM0117"	2830	39800	90	188	228	136	103	106	23	88	73	0	579	664	538	65	66	12	100	100	0	0.165	0.209	0.202	0.178	1.631	0.224	0.863	52	355	599	724	-2.596	85	514	125	599	0
1	5	3	"putP"	"STM1125"	3010	39800	90	159	165	40	104	106	22	86	69	0	283	308	121	64	65	13	100	100	0	0.251	0.250	0.242	0.230	1.729	0.242	0.534	52	373	274	305	-1.993	55	219	61	244	0
1	6	3	"hfq"	"STM4361"	3190	39810	100	996	1279	911	106	109	24	100	100	0	413	496	308	64	65	16	100	100	0	2.550	2.715	2.623	2.685	1.298	2.926	0.898	80	440	1239	1605	1.351	890	349	1173	432	0
1	7	3	"cbiK"	"STM2025"	3360	39810	100	148	154	32	107	110	25	76	41	0	1015	1102	318	63	65	17	100	100	0	0.043	0.045	0.045	0.044	1.821	0.042	0.395	80	408	993	1086	-4.537	41	952	47	1039	0
1	8	3	"cboQ"	"STM2021"	3530	39800	110	177	182	44	107	110	31	86	57	0	1760	1784	419	65	68	24	100	100	0	0.041	0.044	0.044	0.041	1.612	0.040	0.419	80	453	1765	1794	-4.598	70	1695	75	1719	0
1	9	3	"umuD"	"STM1998"	3700	39810	100	280	305	117	104	106	22	100	100	0	1177	1279	520	65	67	16	100	100	0	0.158	0.166	0.168	0.157	1.335	0.173	0.880	80	420	1288	1415	-2.660	176	1112	201	1214	0
1	10	3	"uhpB"	"STM3789"	3880	39810	100	132	146	53	101	104	22	67	32	0	223	279	212	62	64	16	100	100	0	0.193	0.207	0.188	0.180	2.361	0.193	0.506	80	408	192	262	-2.377	31	161	45	217	0
1	11	3	"trpC"	"STM1725"	4050	39810	100	198	211	66	103	105	21	100	95	0	1063	1134	397	61	62	10	100	100	0	0.095	0.101	0.097	0.092	1.499	0.103	0.752	80	408	1097	1181	-3.399	95	1002	108	1073	0
1	12	3	"rpoN"	"STM3320"	4220	39810	100	259	272	79	106	115	103	85	20	0	776	829	286	63	67	34	100	100	0	0.215	0.217	0.202	0.208	1.414	0.213	0.853	80	420	866	932	-2.220	153	713	166	766	0
1	13	3	"phnW"	"STM0431"	4390	39810	90	223	223	51	110	113	32	94	84	0	1425	1376	445	63	68	31	100	100	0	0.083	0.086	0.084	0.080	1.551	0.085	0.773	52	366	1475	1426	-3.591	113	1362	113	1313	0
1	14	3	""	"STM4141"	4570	39810	90	156	163	44	105	110	39	67	25	0	331	370	132	62	98	518	9	0	0	0.190	0.188	0.181	0.184	1.902	0.179	0.403	52	356	320	366	-2.399	51	269	58	308	0
1	15	3	""	"STM0346"	4740	39810	100	167	166	39	106	108	22	81	63	0	861	899	396	61	62	13	100	100	0	0.076	0.072	0.074	0.070	1.688	0.066	0.553	80	420	861	898	-3.713	61	800	60	838	0
1	16	3	""	"STM1042"	4910	39810	90	181	184	45	105	107	22	90	80	0	809	932	386	63	70	42	100	100	0	0.102	0.091	0.088	0.084	1.798	0.090	0.744	52	357	822	948	-3.295	76	746	79	869	0
1	17	3	"sirC"	"STM1774"	5090	39810	90	164	166	45	106	110	43	63	25	0	691	729	251	62	66	28	100	100	0	0.092	0.090	0.091	0.074	2.077	0.091	0.515	52	379	687	727	-3.439	58	629	60	667	0
1	18	3	"orf70"	"STM1388"	5280	39810	90	142	150	50	110	112	25	63	26	0	264	304	142	63	66	18	100	100	0	0.159	0.166	0.176	0.151	2.034	0.226	0.510	52	363	233	281	-2.651	32	201	40	241	0
1	19	3	"traB"	"PSLT081"	5440	39810	110	297	303	71	113	115	31	98	98	0	3868	3900	1127	61	65	38	100	100	0	0.048	0.049	0.049	0.049	1.309	0.047	0.811	80	454	3991	4029	-4.371	184	3807	190	3839	0
1	20	3	"trbI"	"PSLT089"	5620	39810	110	188	187	40	112	114	27	91	73	0	1705	1671	326	61	65	37	100	100	0	0.046	0.047	0.046	0.044	1.634	0.044	0.487	80	452	1720	1685	-4.435	76	1644	75	1610	0
1	21	3	""	"PSLT093"	5790	39810	100	171	177	39	112	113	24	90	61	0	1951	2001	510	60	62	13	100	100	0	0.031	0.033	0.033	0.032	1.671	0.031	0.496	80	408	1950	2006	-5.002	59	1891	65	1941	0
1	22	3	"traF"	"PSLT097"	5970	39820	100	210	217	69	108	111	23	95	86	0	1627	1774	748	60	61	10	100	100	0	0.065	0.064	0.061	0.059	1.709	0.057	0.624	80	442	1669	1823	-3.941	102	1567	109	1714	0
1	23	3	"traG"	"PSLT101"	6140	39810	90	225	231	63	111	113	28	98	86	0	1136	1282	592	60	63	24	100	100	0	0.106	0.098	0.098	0.094	1.405	0.094	0.750	52	364	1190	1342	-3.239	114	1076	120	1222	0
1	24	3	""	"PSLT106"	6320	39810	110	3185	3403	1261	112	114	27	100	100	0	1167	1227	451	59	61	18	100	100	0	2.773	2.818	2.823	2.879	1.245	2.852	0.964	80	536	4181	4459	1.472	3073	1108	3291	1168	0
1	1	4	""	"STM1656"	2310	39980	90	185	196	60	101	102	22	96	78	0	421	502	244	65	66	9	100	100	0	0.236	0.217	0.234	0.210	1.555	0.190	0.658	52	378	440	532	-2.083	84	356	95	437	0
1	2	4	""	"STM2716"	2490	39980	80	119	122	33	101	105	38	28	3	0	322	381	189	64	64	9	100	100	0	0.070	0.066	0.105	0.091	2.474	0.061	0.117	52	326	276	338	-3.841	18	258	21	317	0
1	3	4	""	"STM2722"	2650	39980	90	137	134	31	105	108	38	36	5	0	334	433	220	63	63	10	100	100	0	0.118	0.078	0.122	0.104	2.086	0.052	0.052	52	358	303	399	-3.082	32	271	29	370	0
1	4	4	""	"STM1618"	2830	39980	90	162	177	63	107	108	24	82	55	0	455	600	369	63	63	10	100	100	0	0.140	0.130	0.120	0.109	2.265	0.123	0.615	52	388	447	607	-2.833	55	392	70	537	0
1	5	4	""	"STM1675"	3010	39980	90	169	175	49	105	107	22	84	65	0	345	457	265	63	64	10	100	100	0	0.227	0.178	0.169	0.174	1.753	0.153	0.563	52	381	346	464	-2.140	64	282	70	394	0
1	6	4	""	"STM1664"	3180	39980	90	200	216	63	107	109	22	100	92	0	484	595	286	63	64	9	100	100	0	0.221	0.205	0.186	0.196	1.524	0.177	0.666	52	358	514	641	-2.179	93	421	109	532	0
1	7	4	"pyrH"	"STM0218"	3360	39990	100	463	541	261	105	107	23	100	100	0	541	696	435	62	64	17	98	98	0	0.747	0.688	0.707	0.715	1.412	0.648	0.923	80	419	837	1070	-0.420	358	479	436	634	0
1	8	4	"accA"	"STM0232"	3530	39990	100	856	902	346	105	106	22	100	100	0	871	999	452	63	64	10	100	100	0	0.929	0.851	0.858	0.875	1.325	0.825	0.932	80	406	1559	1733	-0.106	751	808	797	936	0
1	9	4	"panC"	"STM0181"	3700	39990	100	348	356	82	104	106	23	100	100	0	2051	2049	477	63	64	10	100	100	0	0.123	0.127	0.127	0.124	1.324	0.124	0.880	80	420	2232	2238	-3.026	244	1988	252	1986	0
1	10	4	"sbmC"	"STM2061"	3870	39980	90	244	263	76	102	104	23	100	96	0	327	390	148	63	63	9	100	100	0	0.538	0.492	0.503	0.478	1.463	0.463	0.809	52	350	406	488	-0.895	142	264	161	327	0
1	11	4	"yeeO"	"STM2013"	4050	39990	100	167	185	61	102	105	23	90	72	0	612	780	535	62	63	10	98	98	0	0.118	0.116	0.124	0.116	1.724	0.104	0.719	80	443	615	801	-3.081	65	550	83	718	0
1	12	4	"rcsA"	"STM1982"	4220	39990	100	286	288	58	108	111	29	100	98	0	2759	2757	635	62	64	13	100	100	0	0.066	0.067	0.069	0.066	1.439	0.065	0.828	80	418	2875	2875	-3.921	178	2697	180	2695	0
1	13	4	"yjbB"	"STM4189"	4400	39980	90	141	156	44	107	109	27	57	36	0	503	586	296	62	63	12	100	100	0	0.077	0.094	0.095	0.085	2.080	0.094	0.428	52	359	475	573	-3.697	34	441	49	524	0
1	14	4	"ubiA"	"STM4234"	4570	39990	100	135	142	38	106	107	22	53	33	0	329	408	240	60	60	10	98	98	0	0.108	0.103	0.108	0.104	2.352	0.098	0.361	80	430	298	384	-3.213	29	269	36	348	0
1	15	4	""	"STM4242"	4750	39990	100	172	178	52	108	108	22	80	60	0	395	566	378	60	61	16	98	98	0	0.191	0.138	0.153	0.151	2.107	0.123	0.655	80	408	399	576	-2.388	64	335	70	506	0
1	16	4	""	"STM4272"	4920	39990	100	143	148	34	104	106	22	71	43	0	402	446	219	59	61	16	100	98	0	0.114	0.114	0.118	0.109	2.191	0.119	0.234	80	430	382	431	-3.137	39	343	44	387	0
1	17	4	"yjcG"	"STM4273"	5100	39990	100	136	136	32	105	109	42	32	7	0	421	446	217	59	60	9	98	98	0	0.086	0.080	0.105	0.094	2.416	0.074	0.254	80	418	393	418	-3.546	31	362	31	387	0
1	18	4	"sixA"	"STM2387"	5260	39980	90	542	664	352	108	109	24	100	100	0	320	380	218	61	61	10	100	100	0	1.676	1.743	1.704	1.858	1.350	1.722	0.917	52	357	693	875	0.745	434	259	556	319	0
1	19	4	"fes"	"STM0586"	5440	39990	100	373	492	283	112	114	29	100	96	0	279	361	229	61	64	37	98	96	0	1.197	1.267	1.276	1.274	1.519	1.275	0.927	80	430	479	680	0.260	261	218	380	300	0
1	20	4	"maa"	"STM0472"	5620	39980	100	443	570	328	110	112	25	97	96	0	607	834	582	61	62	12	100	97	0	0.610	0.595	0.605	0.615	1.428	0.572	0.928	80	420	879	1233	-0.713	333	546	460	773	0
1	21	4	"ybbJ"	"STM0500"	5790	39980	90	276	405	289	109	111	22	98	98	0	304	357	157	60	61	10	100	100	0	0.684	0.997	0.637	0.790	2.009	1.344	0.436	52	350	411	593	-0.547	167	244	296	297	0
1	22	4	"allD"	"STM0528"	5960	39990	90	145	149	38	108	110	21	65	44	0	380	510	287	59	61	11	100	100	0	0.115	0.091	0.099	0.092	1.986	0.084	0.396	52	357	358	492	-3.117	37	321	41	451	0
1	23	4	"yfdH"	"STM0558"	6140	39980	90	147	150	47	107	110	23	61	36	0	608	834	522	60	62	18	100	100	0	0.073	0.056	0.060	0.054	1.966	0.054	0.402	52	380	588	817	-3.776	40	548	43	774	0
1	24	4	""	"STM0573"	6310	39980	90	139	144	32	109	112	26	51	28	0	628	688	277	59	61	13	100	100	0	0.053	0.056	0.056	0.057	2.208	0.047	0.193	52	378	599	664	-4.245	30	569	35	629	0
1	1	5	""	"STM3548"	2310	40160	100	112	115	23	103	103	21	33	10	0	212	292	210	66	67	12	98	97	0	0.062	0.053	0.091	0.090	2.598	0.049	0.104	80	474	155	238	-4.020	9	146	12	226	0
1	2	5	"yhgG"	"STM3507"	2480	40160	80	143	150	36	106	105	23	71	40	0	182	222	109	64	65	10	100	100	0	0.314	0.278	0.265	0.257	2.162	0.272	0.478	52	320	155	202	-1.673	37	118	44	158	0
1	3	5	"nanA"	"STM3339"	2660	40150	90	208	214	51	106	107	22	100	98	0	465	541	216	65	66	16	100	100	0	0.255	0.227	0.221	0.223	1.340	0.222	0.771	52	373	502	584	-1.971	102	400	108	476	0
1	4	5	"mtgA"	"STM3326"	2830	40160	100	140	147	48	104	108	35	50	13	0	294	380	358	63	66	27	100	100	0	0.156	0.136	0.138	0.128	1.998	0.116	0.545	80	430	267	360	-2.682	36	231	43	317	0
1	5	5	"yhbZ"	"STM3301"	3000	40160	100	1185	1507	851	105	107	22	100	100	0	540	715	484	63	64	9	100	100	0	2.264	2.150	2.270	2.220	1.299	2.038	0.910	80	406	1557	2054	1.179	1080	477	1402	652	0
1	6	5	"truB"	"STM3284"	3170	40160	110	2184	2279	824	106	107	22	100	100	0	2294	2361	745	63	63	9	100	100	0	0.931	0.946	0.921	0.937	1.143	0.957	0.970	80	478	4309	4471	-0.102	2078	2231	2173	2298	0
1	7	5	"yqhD"	"STM3164"	3340	40150	90	215	226	66	104	106	23	98	94	0	588	744	393	63	64	10	100	100	0	0.211	0.179	0.193	0.182	1.508	0.158	0.774	52	348	636	803	-2.242	111	525	122	681	0
1	8	5	"yghU"	"STM3140"	3520	40160	110	328	348	136	105	106	22	98	98	0	1220	1395	709	62	64	16	100	100	0	0.193	0.182	0.175	0.180	1.327	0.179	0.912	80	479	1381	1576	-2.377	223	1158	243	1333	0
1	9	5	"mltC"	"STM3112"	3690	40160	90	146	146	37	100	103	22	73	55	0	406	455	185	60	62	14	100	100	0	0.133	0.116	0.136	0.121	2.040	0.109	0.402	52	356	392	441	-2.911	46	346	46	395	0
1	10	5	"yggJ"	"STM3094"	3880	40160	100	158	175	56	102	104	24	85	53	0	331	406	239	61	62	13	98	98	0	0.207	0.212	0.211	0.212	2.338	0.194	0.659	80	480	326	418	-2.269	56	270	73	345	0
1	11	5	""	"STM3073"	4060	40160	60	113	121	32	106	107	22	40	9	0	229	254	87	63	66	17	100	100	0	0.042	0.079	0.118	0.094	2.497	0.154	0.225	32	176	173	206	-4.568	7	166	15	191	0
1	12	5	"ygfA"	"STM3061"	4220	40160	100	242	269	104	107	108	25	97	92	0	390	450	235	60	60	8	100	100	0	0.409	0.415	0.412	0.410	1.408	0.418	0.897	80	424	465	552	-1.290	135	330	162	390	0
1	13	5	"yeaH"	"STM1284"	4390	40150	90	274	287	122	106	107	24	100	94	0	443	497	271	60	60	8	100	100	0	0.439	0.414	0.415	0.404	1.400	0.420	0.890	52	366	551	618	-1.189	168	383	181	437	0
1	14	5	"ydiZ"	"STM1325"	4570	40160	100	150	157	41	107	108	22	75	45	0	507	617	328	59	59	9	100	100	0	0.096	0.090	0.094	0.089	2.091	0.087	0.480	80	406	491	608	-3.381	43	448	50	558	0
1	15	5	"aroH"	"STM1347"	4740	40160	100	305	334	126	110	113	34	96	95	0	1020	1165	568	60	61	11	100	100	0	0.203	0.203	0.202	0.191	1.473	0.201	0.873	80	408	1155	1329	-2.300	195	960	224	1105	0
1	16	5	"orf242"	"STM1390"	4910	40160	90	161	175	61	104	107	34	76	36	0	262	316	145	59	62	28	100	100	0	0.281	0.276	0.246	0.222	2.171	0.334	0.637	52	348	260	328	-1.832	57	203	71	257	0
1	17	5	"ydhO"	"STM1432"	5090	40160	100	238	273	114	103	105	31	96	90	0	731	990	625	59	62	27	100	98	0	0.201	0.183	0.177	0.183	1.498	0.177	0.902	80	406	807	1101	-2.316	135	672	170	931	0
1	18	5	"ydgR"	"STM1452"	5250	40160	90	506	637	339	104	105	22	100	100	0	432	603	405	60	62	12	100	100	0	1.081	0.982	1.017	1.015	1.246	0.923	0.949	52	354	774	1076	0.112	402	372	533	543	0
1	19	5	"ugpC"	"STM3554"	5430	40160	100	191	195	71	106	109	28	81	67	0	1192	1262	690	60	62	17	100	100	0	0.075	0.074	0.069	0.073	1.898	0.066	0.519	80	430	1217	1291	-3.735	85	1132	89	1202	0
1	20	5	"ftsX"	"STM3569"	5610	40160	100	747	768	163	107	109	25	100	100	0	2219	2258	535	59	60	10	100	100	0	0.296	0.301	0.306	0.301	1.176	0.296	0.952	80	420	2800	2860	-1.755	640	2160	661	2199	0
1	21	5	"yhhM"	"STM3574"	5780	40160	100	187	199	47	108	110	22	96	88	0	766	883	342	60	61	9	100	100	0	0.112	0.111	0.114	0.106	1.536	0.103	0.685	80	430	785	914	-3.160	79	706	91	823	0
1	22	5	"yhhS"	"STM3581"	5960	40160	100	445	455	96	109	111	21	100	100	0	2785	2898	752	61	62	11	100	100	0	0.123	0.122	0.124	0.122	1.215	0.118	0.926	80	420	3060	3183	-3.019	336	2724	346	2837	0
1	23	5	"yhhJ"	"STM3585"	6130	40160	90	167	173	47	107	109	22	82	65	0	730	873	432	59	59	12	100	100	0	0.089	0.081	0.085	0.073	1.840	0.082	0.544	52	372	731	880	-3.483	60	671	66	814	0
1	24	5	"gor"	"STM3597"	6300	40160	90	600	760	408	110	112	24	100	100	0	896	1379	875	59	60	9	100	100	0	0.585	0.492	0.511	0.503	1.187	0.473	0.955	52	378	1327	1970	-0.772	490	837	650	1320	0
1	1	6	""	"STM1836"	2300	40330	90	287	341	146	103	104	22	100	100	0	476	677	398	68	70	20	100	100	0	0.451	0.391	0.388	0.396	1.291	0.370	0.905	52	380	592	847	-1.149	184	408	238	609	0
1	2	6	"ycgN"	"STM1811"	2480	40340	100	405	411	99	104	106	29	98	98	0	882	945	302	66	69	19	100	100	0	0.369	0.349	0.341	0.349	1.248	0.344	0.937	80	481	1117	1186	-1.439	301	816	307	879	0
1	3	6	"kdsA"	"STM1772"	2660	40330	90	430	471	230	104	105	22	100	100	0	649	778	458	64	66	17	100	100	0	0.557	0.514	0.537	0.520	1.227	0.506	0.948	52	369	911	1081	-0.844	326	585	367	714	0
1	4	6	"galU"	"STM1752"	2820	40340	110	698	704	188	103	106	33	100	100	0	1974	1971	561	63	69	40	100	100	0	0.311	0.315	0.311	0.315	1.184	0.311	0.957	80	502	2506	2509	-1.683	595	1911	601	1908	0
1	5	6	"yeaB"	"STM1825"	3000	40330	100	178	189	49	103	104	23	96	81	0	492	548	163	63	65	33	100	100	0	0.175	0.177	0.170	0.164	1.545	0.177	0.702	80	408	504	571	-2.516	75	429	86	485	0
1	6	6	""	"STM1808"	3170	40340	100	1531	1589	412	103	104	22	100	100	0	1118	1163	295	62	62	10	100	100	0	1.352	1.350	1.336	1.346	1.112	1.354	0.982	80	420	2484	2587	0.435	1428	1056	1486	1101	0
1	7	6	""	"STM4011"	3340	40330	90	143	153	45	105	107	22	69	42	0	947	1280	728	63	64	12	100	100	0	0.043	0.039	0.040	0.039	1.664	0.034	0.514	52	372	922	1265	-4.540	38	884	48	1217	0
1	8	6	"yihG"	"STM3998"	3510	40330	90	151	161	47	104	105	21	88	55	0	976	1261	877	63	75	79	100	100	0	0.051	0.048	0.046	0.049	1.636	0.041	0.682	52	378	960	1255	-4.280	47	913	57	1198	0
1	9	6	"argC"	"STM4121"	3690	40330	90	261	329	145	104	105	21	100	100	0	665	947	572	61	71	74	100	100	0	0.260	0.254	0.246	0.256	1.254	0.246	0.927	52	394	761	1111	-1.944	157	604	225	886	0
1	10	6	"ego"	"STM4074"	3870	40330	90	144	153	52	102	103	22	65	46	0	669	978	662	60	60	10	100	100	0	0.069	0.056	0.057	0.056	1.660	0.054	0.504	52	370	651	969	-3.858	42	609	51	918	0
1	11	6	"cpxP"	"STM4060"	4040	40340	100	1356	1619	780	103	105	23	100	100	0	636	800	440	59	59	9	100	100	0	2.172	2.046	2.122	2.146	1.199	1.966	0.974	80	454	1830	2257	1.119	1253	577	1516	741	0
1	12	6	""	"Not LT2a86"	4210	40330	90	171	188	62	103	107	23	86	69	0	341	414	206	59	60	9	100	100	0	0.241	0.239	0.241	0.224	1.773	0.223	0.636	52	348	350	440	-2.052	68	282	85	355	0
1	13	6	"smg"	"STM3404"	4380	40340	110	395	488	259	105	107	23	100	100	0	635	868	558	59	59	9	100	100	0	0.503	0.473	0.480	0.475	1.226	0.460	0.955	80	502	866	1192	-0.990	290	576	383	809	0
1	14	6	"rpsM"	"STM3418"	4560	40330	100	3047	3546	2122	105	107	23	100	100	0	286	331	183	58	59	8	100	100	0	12.904	12.604	12.878	13.003	1.313	12.509	0.961	80	438	3170	3714	3.690	2942	228	3441	273	0
1	15	6	"rpsH"	"STM3426"	4740	40340	100	3769	4605	2648	106	110	33	100	100	0	290	346	180	59	61	16	100	100	0	15.857	15.676	15.778	15.993	1.163	15.544	0.971	80	432	3894	4786	3.987	3663	231	4499	287	0
1	16	6	"rpsQ"	"STM3431"	4910	40340	100	1639	1937	1091	105	109	32	100	98	0	257	305	157	60	62	26	97	96	0	7.787	7.478	7.609	7.508	1.176	7.442	0.956	80	430	1731	2077	2.961	1534	197	1832	245	0
1	17	6	"rplV"	"STM3435"	5080	40330	110	9871	10373	3989	106	108	23	100	100	0	562	587	224	59	60	10	100	100	0	19.414	19.445	19.677	20.004	1.167	19.201	0.984	80	457	10268	10795	4.279	9765	503	10267	528	0
1	18	6	"rplC"	"STM3440"	5250	40340	110	20200	20144	3990	108	111	32	100	100	0	1124	1081	236	60	60	11	100	100	0	18.883	19.624	19.419	19.828	1.115	19.438	0.987	80	503	21156	21057	4.239	20092	1064	20036	1021	0
1	19	6	"yjgA"	"STM4437"	5430	40330	90	653	750	325	108	110	31	100	100	0	947	1208	575	60	61	11	100	100	0	0.614	0.559	0.541	0.559	1.138	0.545	0.966	52	371	1432	1790	-0.703	545	887	642	1148	0
1	20	6	"holC"	"STM4476"	5600	40330	90	288	334	132	106	109	47	100	92	0	522	733	391	59	61	20	100	100	0	0.393	0.338	0.349	0.333	1.342	0.317	0.790	52	378	645	902	-1.347	182	463	228	674	0
1	21	6	"yjiE"	"STM4511"	5790	40340	100	271	325	179	107	112	46	91	80	0	878	1268	939	58	60	18	100	100	0	0.200	0.180	0.178	0.176	1.413	0.181	0.932	80	436	984	1428	-2.322	164	820	218	1210	0
1	22	6	"fhuF"	"STM4550"	5950	40330	110	428	475	243	109	111	22	98	98	0	690	805	470	58	59	10	100	100	0	0.505	0.490	0.492	0.472	1.517	0.492	0.953	80	464	951	1113	-0.986	319	632	366	747	0
1	23	6	"smp"	"STM4577"	6130	40340	90	167	166	46	108	110	24	67	51	0	415	580	355	57	58	10	100	100	0	0.165	0.111	0.118	0.101	2.129	0.095	0.517	52	376	417	581	-2.601	59	358	58	523	0
1	24	6	"arcA"	"STM4598"	6310	40330	100	1153	1313	799	107	109	23	100	100	0	722	865	572	58	59	13	100	100	0	1.575	1.494	1.519	1.517	1.190	1.464	0.970	80	490	1710	2013	0.656	1046	664	1206	807	0
1	1	7	"yicN"	"STM3786"	2300	40530	100	149	196	296	105	109	36	55	26	0	425	547	374	68	71	25	100	100	0	0.123	0.190	0.111	0.116	2.451	0.292	0.152	80	465	401	570	-3.020	44	357	91	479	0
1	2	7	"yidH"	"STM3805"	2470	40530	90	183	221	148	106	111	40	76	48	0	507	694	706	68	71	18	100	100	0	0.175	0.184	0.178	0.170	1.624	0.158	0.624	52	360	516	741	-2.511	77	439	115	626	0
1	3	7	"yidQ"	"STM3810"	2650	40520	70	206	202	53	101	104	24	93	84	0	344	383	170	67	69	14	100	100	0	0.379	0.320	0.305	0.306	1.957	0.303	0.662	32	236	382	417	-1.399	105	277	101	316	0
1	4	7	""	"STM3820"	2830	40520	50	151	150	35	105	111	57	25	8	0	890	976	413	74	83	33	100	100	0	0.056	0.050	0.052	0.049	2.085	0.054	0.397	12	104	862	947	-4.149	46	816	45	902	0
1	5	7	"torR"	"STM3824"	2990	40510	110	352	372	100	102	116	117	98	61	0	1720	1791	560	65	70	41	100	100	0	0.151	0.156	0.153	0.154	1.244	0.151	0.526	80	511	1905	1996	-2.727	250	1655	270	1726	0
1	6	7	"dgoR"	"STM3830"	3170	40520	100	429	468	262	101	106	69	97	85	0	1142	1304	798	63	66	38	100	100	0	0.304	0.296	0.289	0.287	1.304	0.303	0.953	80	408	1407	1608	-1.718	328	1079	367	1241	0
1	7	7	"pdxA"	"STM0091"	3340	40520	100	484	497	156	103	128	347	61	2	0	1947	1985	586	63	171	1502	86	2	0	0.202	0.205	0.201	0.200	1.241	0.208	0.924	80	414	2265	2316	-2.306	381	1884	394	1922	0
1	8	7	""	"STM0099"	3500	40520	90	156	173	69	101	104	24	88	55	0	871	965	593	64	66	22	100	100	0	0.068	0.080	0.074	0.070	1.690	0.085	0.669	52	366	862	973	-3.875	55	807	72	901	0
1	9	7	"yabB"	"STM0119"	3690	40520	80	547	638	374	101	104	42	100	98	0	547	627	409	62	65	32	100	98	0	0.920	0.950	0.961	0.960	1.240	0.933	0.946	52	321	931	1102	-0.121	446	485	537	565	0
1	10	7	"murE"	"STM0123"	3860	40520	90	278	314	157	103	104	21	98	94	0	442	556	384	62	62	10	100	100	0	0.461	0.427	0.419	0.412	1.432	0.410	0.912	52	380	555	705	-1.119	175	380	211	494	0
1	11	7	"lpxC"	"STM0134"	4030	40510	90	2319	3204	2508	104	106	24	100	100	0	525	816	666	60	69	103	94	69	0	4.763	4.101	4.254	4.408	1.221	3.951	0.960	52	365	2680	3856	2.252	2215	465	3100	756	0
1	12	7	"hofC"	"STM0142"	4210	40510	90	186	205	95	102	104	26	84	67	0	548	784	592	59	61	17	100	100	0	0.172	0.142	0.158	0.135	1.937	0.138	0.743	52	381	573	828	-2.541	84	489	103	725	0
1	13	7	""	"STM1546"	4380	40510	90	189	211	81	102	103	22	92	84	0	378	551	420	60	62	14	100	100	0	0.274	0.222	0.229	0.240	1.960	0.182	0.665	52	356	405	600	-1.870	87	318	109	491	0
1	14	7	""	"STM1550"	4560	40520	80	407	410	195	102	102	22	100	98	0	556	778	533	61	62	13	100	100	0	0.616	0.430	0.421	0.454	1.366	0.394	0.919	52	328	800	1025	-0.699	305	495	308	717	0
1	15	7	""	"STM1555"	4740	40510	60	158	177	94	102	102	21	90	62	0	414	548	484	62	65	22	100	100	0	0.159	0.154	0.135	0.159	1.721	0.164	0.747	32	176	408	561	-2.652	56	352	75	486	0
1	16	7	""	"STM1561"	4910	40510	70	165	188	62	100	101	21	93	68	0	1543	1711	1086	61	72	55	100	100	0	0.044	0.053	0.053	0.059	1.835	0.050	0.705	32	236	1547	1738	-4.511	65	1482	88	1650	0
1	17	7	"adhP"	"STM1567"	5070	40500	70	567	598	210	107	125	81	100	96	0	1196	1222	600	62	109	172	100	87	0	0.406	0.423	0.426	0.459	1.426	0.436	0.845	32	236	1594	1651	-1.302	460	1134	491	1160	0
1	18	7	"yddG"	"STM1571"	5260	40520	90	212	235	97	108	111	27	90	69	0	2011	2522	1737	61	64	16	100	100	0	0.053	0.052	0.049	0.049	1.620	0.051	0.824	52	382	2054	2588	-4.229	104	1950	127	2461	0
1	19	7	"topA"	"STM1714"	5430	40510	60	244	318	161	109	111	24	93	87	0	354	479	326	59	60	11	100	100	0	0.458	0.498	0.461	0.490	1.557	0.494	0.899	32	176	430	629	-1.128	135	295	209	420	0
1	20	7	"trpH"	"STM1721"	5590	40520	90	271	312	125	107	107	23	100	96	0	731	1077	744	57	58	9	100	100	0	0.243	0.201	0.203	0.211	1.376	0.176	0.857	52	387	838	1225	-2.039	164	674	205	1020	0
1	21	7	"cls"	"STM1739"	5780	40520	80	172	178	64	106	110	24	78	57	0	514	724	570	58	59	9	100	100	0	0.145	0.108	0.126	0.122	1.807	0.094	0.625	52	308	522	738	-2.788	66	456	72	666	0
1	22	7	"tdk"	"STM1750"	5950	40520	100	428	453	165	107	110	23	100	98	0	1541	1617	704	58	59	12	100	100	0	0.216	0.222	0.217	0.218	1.282	0.220	0.945	80	452	1804	1905	-2.208	321	1483	346	1559	0
1	23	7	"narX"	"STM1766"	6130	40500	70	396	408	195	112	115	31	93	87	0	1291	1454	1029	59	78	115	93	87	0	0.231	0.212	0.214	0.235	1.580	0.192	0.903	32	236	1516	1691	-2.117	284	1232	296	1395	0
1	24	7	"ychM"	"STM1781"	6300	40520	90	273	317	150	108	111	34	96	88	0	1017	1395	1026	58	63	36	100	100	0	0.172	0.156	0.164	0.160	1.569	0.147	0.844	52	388	1124	1546	-2.539	165	959	209	1337	0
1	1	8	""	"STM2303"	2290	40690	100	265	358	303	104	106	23	98	96	0	306	478	555	67	68	11	100	100	0	0.674	0.618	0.607	0.653	1.502	0.533	0.787	80	419	400	665	-0.570	161	239	254	411	0
1	2	8	"nuoL"	"STM2318"	2460	40690	100	531	551	236	105	108	33	100	98	0	3155	2992	1487	65	67	14	100	100	0	0.138	0.152	0.151	0.153	1.295	0.151	0.954	80	396	3516	3373	-2.859	426	3090	446	2927	0
1	3	8	"nuoA"	"STM2328"	2640	40690	110	617	620	206	104	106	22	98	98	0	1558	1610	593	65	67	17	100	100	0	0.344	0.334	0.321	0.334	1.284	0.330	0.950	80	470	2006	2061	-1.541	513	1493	516	1545	0
1	4	8	"yfbT"	"STM2334"	2810	40690	100	306	388	365	105	110	51	92	83	0	720	918	941	66	68	25	97	96	0	0.307	0.332	0.315	0.316	1.414	0.347	0.858	80	437	855	1135	-1.702	201	654	283	852	0
1	5	8	""	"STM2340"	2980	40690	90	215	249	134	101	117	133	40	7	0	1368	1519	1161	67	71	45	100	100	0	0.088	0.102	0.096	0.100	1.555	0.103	0.838	52	349	1415	1600	-3.513	114	1301	148	1452	0
1	6	8	""	"STM2344"	3160	40690	100	183	187	64	99	107	70	56	16	0	636	690	404	65	69	41	100	98	0	0.147	0.141	0.140	0.128	1.845	0.136	0.761	80	418	655	713	-2.765	84	571	88	625	0
1	7	8	""	"STM2528"	3330	40680	90	162	166	50	98	129	376	0	0	0	658	898	575	64	189	1626	13	0	0	0.108	0.082	0.085	0.082	1.790	0.229	0.964	52	353	658	902	-3.214	64	594	68	834	0
1	8	8	"nifU"	"STM2542"	3510	40690	100	573	802	1018	102	127	345	58	35	0	454	594	718	67	171	1494	2	2	0	1.217	1.328	1.246	1.327	1.534	1.397	0.976	80	418	858	1227	0.283	471	387	700	527	0
1	9	8	"yjdL"	"STM2560"	3680	40690	110	415	397	183	103	107	38	93	90	0	3055	2839	1554	66	72	61	100	98	0	0.104	0.106	0.101	0.102	1.452	0.107	0.892	80	452	3301	3067	-3.260	312	2989	294	2773	0
1	10	8	"yfhK"	"STM2564"	3850	40690	90	284	347	157	105	109	30	100	98	0	1176	1438	852	66	70	33	100	100	0	0.161	0.176	0.166	0.175	1.398	0.170	0.889	52	339	1289	1614	-2.633	179	1110	242	1372	0
1	11	8	""	"STM2575"	4030	40690	100	284	296	93	104	108	33	97	97	0	3516	3651	1297	65	75	101	100	100	0	0.052	0.054	0.051	0.052	1.246	0.055	0.872	80	452	3631	3778	-4.261	180	3451	192	3586	0
1	12	8	""	"STM2590"	4200	40690	100	207	213	70	104	108	33	90	71	0	2723	2745	1132	64	75	104	100	100	0	0.039	0.041	0.036	0.038	1.522	0.042	0.755	80	418	2762	2790	-4.690	103	2659	109	2681	0
1	13	8	"yraO"	"STM3266"	4370	40680	110	854	869	242	102	105	25	100	100	0	2850	2837	701	64	69	32	100	100	0	0.270	0.277	0.278	0.272	1.205	0.279	0.956	80	466	3538	3540	-1.889	752	2786	767	2773	0
1	14	8	"yhbU"	"STM3274"	4540	40690	100	137	147	46	104	105	28	55	25	0	1819	2070	868	65	71	34	100	100	0	0.019	0.021	0.025	0.027	1.819	0.023	0.389	80	420	1787	2048	-5.732	33	1754	43	2005	0
1	15	8	""	"STM3278"	4720	40690	100	177	186	46	105	105	26	91	76	0	3244	3131	949	64	66	12	100	100	0	0.023	0.026	0.029	0.027	1.486	0.026	0.646	80	454	3252	3148	-5.465	72	3180	81	3067	0
1	16	8	"yhbC"	"STM3288"	4900	40690	100	2194	2204	737	103	104	21	100	100	0	1483	1465	545	61	67	41	100	100	0	1.470	1.496	1.481	1.523	1.256	1.478	0.970	80	428	3513	3505	0.556	2091	1422	2101	1404	0
1	17	8	"mrsA"	"STM3294"	5060	40700	110	860	1043	848	108	118	58	98	98	0	1631	2070	1577	62	82	119	100	98	0	0.479	0.466	0.440	0.432	1.504	0.486	0.946	80	481	2321	2943	-1.061	752	1569	935	2008	0
1	18	8	"rplU"	"STM3304"	5240	40690	110	5207	5577	2322	113	117	32	100	100	0	1564	1592	538	63	67	23	100	100	0	3.394	3.574	3.483	3.568	1.206	3.746	0.958	80	483	6595	6993	1.763	5094	1501	5464	1529	0
1	19	8	"ybgJ"	"STM0712"	5410	40690	100	708	837	547	108	113	30	98	97	0	2123	2132	1009	62	65	23	98	98	0	0.291	0.352	0.307	0.342	1.538	0.386	0.867	80	444	2661	2799	-1.780	600	2061	729	2070	0
1	20	8	""	"STM0719"	5580	40690	100	344	346	108	106	110	25	98	93	0	7384	7011	2189	61	64	19	100	100	0	0.033	0.035	0.034	0.034	1.501	0.033	0.836	80	431	7561	7190	-4.943	238	7323	240	6950	0
1	21	8	""	"STM0725"	5760	40690	100	200	216	93	108	110	23	91	75	0	3854	3575	2123	60	63	19	100	100	0	0.024	0.031	0.029	0.031	1.789	0.032	0.781	80	420	3886	3623	-5.366	92	3794	108	3515	0
1	22	8	"sdhA"	"STM0734"	5940	40690	100	1408	1509	911	109	110	22	100	100	0	4016	4114	2263	59	60	13	100	100	0	0.328	0.345	0.333	0.335	1.346	0.354	0.941	80	420	5256	5455	-1.607	1299	3957	1400	4055	0
1	23	8	"tolQ"	"STM0745"	6110	40680	90	903	967	454	111	115	30	100	100	0	2884	3075	1394	60	71	92	100	100	0	0.280	0.284	0.271	0.280	1.182	0.289	0.963	52	363	3616	3871	-1.834	792	2824	856	3015	0
1	24	8	"nadA"	"STM0756"	6290	40690	110	406	421	114	110	112	24	100	100	0	4745	4945	1288	59	63	20	100	100	0	0.063	0.064	0.063	0.062	1.254	0.064	0.918	80	536	4982	5197	-3.985	296	4686	311	4886	0
1	1	9	"yliJ"	"STM0862"	2290	40860	90	345	388	198	103	106	23	100	100	0	566	682	462	66	66	10	100	100	0	0.484	0.463	0.453	0.491	1.419	0.430	0.914	52	367	742	901	-1.047	242	500	285	616	0
1	2	9	""	"STM0869"	2470	40860	100	393	407	146	103	104	21	98	98	0	2429	2455	934	64	65	12	100	100	0	0.123	0.127	0.122	0.123	1.391	0.127	0.919	80	418	2655	2695	-3.028	290	2365	304	2391	0
1	3	9	"potF"	"STM0877"	2630	40850	90	393	399	61	107	107	21	100	100	0	3875	3938	875	64	67	23	100	100	0	0.075	0.075	0.075	0.076	1.303	0.073	0.904	52	350	4097	4166	-3.736	286	3811	292	3874	0
1	4	9	""	"STM0884"	2820	40840	60	122	125	34	106	112	34	37	3	0	351	577	436	65	73	28	100	100	0	0.056	0.037	0.053	0.065	2.136	0.045	0.223	32	171	302	531	-4.160	16	286	19	512	0
1	5	9	""	"STM0893"	2990	40860	100	153	153	31	105	108	26	76	45	0	5532	5340	1456	64	65	21	100	100	0	0.009	0.009	0.013	0.014	1.246	0.009	0.494	80	434	5516	5324	-6.832	48	5468	48	5276	0
1	6	9	""	"STM0897"	3160	40860	100	112	117	33	106	108	27	22	6	0	1150	1253	820	62	63	10	100	100	0	0.006	0.009	0.030	0.037	2.438	0.005	0.015	80	408	1094	1202	-7.503	6	1088	11	1191	0
1	7	9	""	"STM1032"	3330	40870	90	117	134	57	104	107	26	32	15	0	189	286	336	64	66	16	100	100	0	0.104	0.135	0.172	0.138	2.613	0.141	0.480	52	354	138	252	-3.265	13	125	30	222	0
1	8	9	""	"STM1036"	3500	40860	100	173	190	57	106	109	28	90	62	0	2397	2323	660	66	78	134	100	100	0	0.029	0.037	0.032	0.035	1.606	0.037	0.595	80	427	2398	2341	-5.121	67	2331	84	2257	0
1	9	9	""	"STM1041"	3680	40860	110	466	483	183	108	111	27	98	98	0	6802	6815	3106	65	78	108	100	100	0	0.053	0.056	0.056	0.055	1.378	0.055	0.935	80	453	7095	7125	-4.234	358	6737	375	6750	0
1	10	9	"metH"	"STM4188"	3850	40850	100	116	120	30	107	109	27	26	5	0	118	184	186	63	70	60	48	23	0	0.164	0.107	0.212	0.264	3.976	0.137	0.088	80	449	64	134	-2.611	9	55	13	121	-50
1	11	9	""	"STM4197"	4030	40860	60	117	129	41	111	111	23	37	18	0	581	660	520	64	68	18	100	100	0	0.012	0.030	0.065	0.063	2.141	0.044	0.278	32	176	523	614	-6.429	6	517	18	596	0
1	12	9	""	"STM4201"	4200	40860	90	172	179	44	108	115	62	51	13	0	1881	2045	929	65	157	1359	69	26	0	0.035	0.036	0.033	0.036	1.756	0.012	0.221	52	358	1880	2051	-4.827	64	1816	71	1980	0
1	13	9	"mntH"	"STM2408"	4370	40860	90	410	498	279	105	109	25	100	96	0	470	725	505	63	65	15	100	100	0	0.749	0.594	0.593	0.616	1.335	0.559	0.919	52	378	712	1055	-0.416	305	407	393	662	0
1	14	9	"pduN"	"STM2049"	4560	40860	90	141	150	49	106	110	36	50	17	0	525	521	172	64	70	36	100	100	0	0.076	0.096	0.095	0.084	2.133	0.098	0.325	52	355	496	501	-3.719	35	461	44	457	0
1	15	9	""	"STM2636"	4710	40860	90	351	437	220	109	112	35	100	100	0	1528	2300	1633	65	67	19	100	100	0	0.165	0.147	0.159	0.154	1.295	0.133	0.899	52	350	1705	2563	-2.596	242	1463	328	2235	0
1	16	9	"rplI"	"STM4394"	4900	40870	100	1298	1737	1479	107	109	23	98	98	0	498	692	573	62	64	14	98	98	0	2.732	2.587	2.659	2.710	1.364	2.620	0.964	80	426	1627	2260	1.450	1191	436	1630	630	0
1	17	9	"sitC"	"STM2863"	5070	40860	80	706	861	514	109	111	26	100	100	0	748	983	678	63	65	18	100	100	0	0.872	0.817	0.825	0.856	1.316	0.781	0.947	52	299	1282	1672	-0.198	597	685	752	920	0
1	18	9	"bcfD"	"STM0024"	5250	40860	70	174	220	195	120	122	31	81	34	0	1230	1309	629	64	69	26	100	100	0	0.046	0.080	0.047	0.053	2.121	0.112	0.406	32	236	1220	1345	-4.432	54	1166	100	1245	0
1	19	9	""	"PSLT065"	5430	40860	70	151	164	53	113	116	33	53	28	0	305	356	233	63	70	39	100	96	0	0.157	0.174	0.151	0.165	2.583	0.145	0.235	32	236	280	344	-2.671	38	242	51	293	0
1	20	9	"trbD"	"PSLT083"	5600	40870	90	148	162	68	110	114	26	69	30	0	864	911	721	61	65	28	100	100	0	0.047	0.061	0.056	0.054	1.917	0.071	0.618	52	350	841	902	-4.401	38	803	52	850	0
1	21	9	"yneG"	"STM1526"	5770	40860	100	164	170	43	110	112	26	80	50	0	550	621	327	59	61	14	100	100	0	0.110	0.107	0.099	0.106	1.817	0.096	0.521	80	408	545	622	-3.185	54	491	60	562	0
1	22	9	"dcuS"	"STM4304"	5940	40860	90	237	240	75	111	115	26	96	80	0	1329	1528	718	60	64	50	100	100	0	0.099	0.088	0.091	0.086	1.598	0.081	0.725	52	340	1395	1597	-3.332	126	1269	129	1468	0
1	23	9	"yjdE"	"STM4294"	6110	40850	100	112	117	30	114	117	29	17	5	0	69	73	19	60	61	14	33	16	0	-0.222	0.231	2.048	1.891	4.939	13.384	0.011	80	432	7	16	Error	-2	9	3	13	-50
1	24	9	""	"STM4307"	6280	40860	90	161	171	44	108	111	24	82	59	0	920	1200	739	59	63	20	100	100	0	0.062	0.055	0.051	0.055	1.730	0.048	0.551	52	354	914	1204	-4.022	53	861	63	1141	0
1	1	10	""	"STM4597"	2290	41040	100	243	234	52	107	111	41	91	78	0	853	817	238	64	66	20	98	98	0	0.172	0.169	0.169	0.157	1.649	0.172	0.608	80	474	925	880	-2.536	136	789	127	753	0
1	2	10	""	"STM0257"	2460	41030	80	145	153	38	104	105	21	71	48	0	966	986	566	62	62	10	100	100	0	0.045	0.053	0.062	0.061	2.068	0.045	0.436	52	308	945	973	-4.463	41	904	49	924	0
1	3	10	""	"STM0275"	2640	41030	80	139	138	27	110	110	24	55	17	0	1040	970	441	61	62	10	100	100	0	0.030	0.031	0.038	0.038	1.853	0.027	0.182	52	327	1008	937	-5.077	29	979	28	909	0
1	4	10	""	"STM0284"	2830	41040	60	124	130	29	109	110	25	40	15	0	342	390	199	61	64	13	100	100	0	0.053	0.064	0.114	0.099	2.863	0.035	0.055	32	170	296	350	-4.228	15	281	21	329	0
1	5	10	""	"STM0292"	2980	41040	110	426	447	136	108	109	23	100	100	0	1710	1905	731	61	62	13	100	100	0	0.193	0.184	0.185	0.182	1.269	0.179	0.935	80	462	1967	2183	-2.374	318	1649	339	1844	0
1	6	10	"safB"	"STM0300"	3160	41040	100	218	222	72	108	115	34	85	71	0	640	630	310	59	62	16	98	98	0	0.189	0.200	0.193	0.195	1.715	0.190	0.721	80	408	691	685	-2.401	110	581	114	571	0
1	7	10	"ycfM"	"STM1207"	3330	41030	90	343	362	164	109	123	140	82	26	0	739	787	439	60	106	573	63	5	0	0.345	0.348	0.348	0.336	1.238	0.356	0.797	52	364	913	980	-1.537	234	679	253	727	0
1	8	10	"ycfS"	"STM1215"	3510	41010	50	144	178	76	109	114	32	50	33	0	115	201	148	68	93	182	25	16	0	0.745	0.519	0.561	0.673	2.381	0.493	0.719	12	104	82	202	-0.425	35	47	69	133	0
1	9	10	"ycfD"	"STM1229"	3680	41030	80	182	200	73	104	107	28	92	73	0	306	333	147	60	71	110	100	61	0	0.317	0.352	0.331	0.301	1.905	0.367	0.695	52	320	324	369	-1.657	78	246	96	273	0
1	10	10	"icdA"	"STM1238"	3850	41030	70	194	207	70	106	107	24	96	81	0	107	112	33	58	59	10	100	93	0	1.796	1.870	1.858	1.848	1.911	2.020	0.678	32	236	137	155	0.845	88	49	101	54	0
1	11	10	""	"STM1261"	4030	41020	60	157	158	36	112	115	26	71	34	0	341	368	121	60	64	21	100	100	0	0.160	0.149	0.160	0.142	2.204	0.162	0.359	32	176	326	354	-2.643	45	281	46	308	0
1	12	10	""	"STM1273"	4190	41030	110	329	333	71	110	117	67	98	90	0	2081	2032	598	60	73	189	98	98	0	0.108	0.113	0.111	0.115	1.334	0.117	0.853	80	486	2240	2195	-3.206	219	2021	223	1972	0
1	13	10	"ydgA"	"STM1466"	4370	41040	100	947	924	303	112	117	46	100	100	0	3353	3294	1049	59	64	29	100	100	0	0.253	0.251	0.253	0.247	1.178	0.250	0.955	80	442	4129	4047	-1.980	835	3294	812	3235	0
1	14	10	""	"STM1472"	4540	41030	90	175	179	48	110	112	23	88	67	0	638	659	296	60	65	34	100	100	0	0.112	0.115	0.114	0.106	1.701	0.120	0.590	52	372	643	668	-3.153	65	578	69	599	0
1	15	10	""	"STM1481"	4730	41020	70	180	196	63	109	111	24	93	78	0	358	430	196	62	66	32	100	100	0	0.240	0.236	0.220	0.222	1.504	0.255	0.709	32	231	367	455	-2.060	71	296	87	368	0
1	16	10	"ynfL"	"STM1487"	4890	41030	100	237	253	98	112	114	27	87	81	0	1014	1143	720	62	66	27	100	100	0	0.131	0.130	0.123	0.129	1.528	0.127	0.865	80	431	1077	1222	-2.929	125	952	141	1081	0
1	17	10	""	"STM1494"	5070	41030	90	142	159	78	111	114	28	51	19	0	630	681	364	64	67	21	100	100	0	0.055	0.078	0.065	0.065	2.042	0.104	0.425	52	348	597	665	-4.190	31	566	48	617	0
1	18	10	"ynfC"	"STM1501"	5240	41030	100	256	299	120	113	117	26	97	90	0	914	1270	814	62	66	25	100	100	0	0.168	0.154	0.155	0.152	1.527	0.144	0.889	80	455	995	1394	-2.575	143	852	186	1208	0
1	19	10	""	"STM2780"	5420	41030	110	6055	5949	2560	114	117	28	100	100	0	2849	2711	1182	61	65	30	100	100	0	2.131	2.202	2.250	2.189	1.224	2.209	0.981	80	482	8729	8485	1.091	5941	2788	5835	2650	0
1	20	10	""	"STM2788"	5590	41030	110	247	259	68	112	115	26	100	97	0	511	548	170	61	62	14	100	100	0	0.300	0.302	0.297	0.290	1.411	0.296	0.740	80	440	585	634	-1.737	135	450	147	487	0
1	21	10	"ygaU"	"STM2795"	5760	41030	100	695	680	220	110	113	29	100	100	0	2709	2440	851	59	62	20	100	100	0	0.221	0.239	0.239	0.239	1.210	0.237	0.955	80	408	3235	2951	-2.179	585	2650	570	2381	0
1	22	10	"yihD"	"STM3995"	5940	41040	100	380	395	130	112	114	27	98	98	0	1502	1461	538	59	63	45	100	100	0	0.186	0.202	0.203	0.198	1.298	0.200	0.894	80	430	1711	1685	-2.429	268	1443	283	1402	0
1	23	10	""	"STM4015"	6110	41030	100	233	258	100	118	126	44	96	71	0	2666	2970	1236	61	66	48	100	100	0	0.044	0.048	0.043	0.044	1.495	0.049	0.704	80	396	2720	3049	-4.502	115	2605	140	2909	0
1	24	10	"fdhE"	"STM4034"	6280	41030	100	602	717	415	110	116	34	100	100	0	1161	1355	757	60	63	16	100	100	0	0.447	0.469	0.457	0.462	1.237	0.489	0.959	80	452	1593	1902	-1.162	492	1101	607	1295	0
1	1	11	""	"STM2940"	2270	41210	90	195	212	71	108	118	95	42	5	0	1141	1228	444	65	67	24	100	100	0	0.081	0.089	0.088	0.079	1.630	0.094	0.184	52	343	1163	1267	-3.629	87	1076	104	1163	0
1	2	11	"ygcB"	"STM2944"	2450	41210	100	247	241	61	107	120	107	72	3	0	6336	5811	2279	63	67	26	100	100	0	0.022	0.023	0.024	0.024	1.387	0.023	0.751	80	440	6413	5882	-5.486	140	6273	134	5748	0
1	3	11	"relA"	"STM2956"	2630	41200	100	904	998	431	107	110	24	100	100	0	2633	2835	1167	62	65	17	100	100	0	0.310	0.321	0.313	0.318	1.205	0.323	0.949	80	420	3368	3664	-1.690	797	2571	891	2773	0
1	4	11	"yqcD"	"STM2968"	2800	41200	100	278	283	81	109	124	218	21	0	0	1724	1694	630	62	66	30	100	100	0	0.102	0.107	0.103	0.100	1.454	0.105	0.870	80	426	1831	1806	-3.298	169	1662	174	1632	0
1	5	11	"fucP"	"STM2975"	2980	41210	100	180	390	1719	107	109	23	91	78	0	4455	3952	1487	61	62	10	100	100	0	0.017	0.073	0.020	0.024	2.378	0.039	0.004	80	409	4467	4174	-5.911	73	4394	283	3891	0
1	6	11	"fucU"	"STM2978"	3140	41200	100	216	223	65	113	120	41	83	68	0	2332	2109	871	63	72	40	100	100	0	0.045	0.054	0.052	0.051	1.798	0.051	0.579	80	371	2372	2156	-4.461	103	2269	110	2046	0
1	7	11	"exbB"	"STM3159"	3310	41210	110	1707	1644	519	108	125	125	100	100	0	2053	1897	629	62	98	486	97	88	0	0.803	0.837	0.846	0.844	1.141	0.686	0.818	80	489	3590	3371	-0.316	1599	1991	1536	1835	0
1	8	11	"ygiR"	"STM3168"	3500	41190	90	214	299	264	105	110	37	82	67	0	186	288	286	61	63	19	100	98	0	0.872	0.855	0.785	0.739	1.909	0.918	0.835	52	388	234	421	-0.198	109	125	194	227	0
1	9	11	"ygiW"	"STM3176"	3670	41210	100	309	307	102	103	105	22	100	96	0	1149	1100	429	59	60	9	100	100	0	0.189	0.196	0.197	0.189	1.428	0.200	0.906	80	418	1296	1245	-2.404	206	1090	204	1041	0
1	10	11	"STMF1.41"	"Not LT2a92"	3840	41210	100	280	280	72	106	108	24	100	98	0	264	275	94	61	62	10	100	100	0	0.857	0.813	0.777	0.818	1.464	0.800	0.816	80	436	377	388	-0.222	174	203	174	214	0
1	11	11	""	"STM2668"	4020	41210	100	295	305	121	107	110	30	95	87	0	2149	2164	1193	61	64	22	100	98	0	0.090	0.094	0.092	0.096	1.575	0.092	0.886	80	464	2276	2301	-3.473	188	2088	198	2103	0
1	12	11	""	"STM2682"	4190	41200	90	308	328	114	108	111	31	100	100	0	1155	1176	439	60	64	22	100	100	0	0.183	0.197	0.196	0.191	1.272	0.204	0.592	52	341	1295	1336	-2.453	200	1095	220	1116	0
1	13	11	""	"STM0497"	4360	41220	110	458	444	103	113	118	47	98	97	0	2945	2784	812	60	66	32	100	100	0	0.120	0.122	0.124	0.121	1.269	0.116	0.898	80	453	3230	3055	-3.064	345	2885	331	2724	0
1	14	11	"tesA"	"STM0506"	4540	41210	100	328	352	141	114	116	29	100	100	0	1273	1355	650	59	64	25	100	100	0	0.176	0.184	0.174	0.178	1.290	0.186	0.893	80	418	1428	1534	-2.504	214	1214	238	1296	0
1	15	11	"allR"	"STM0516"	4710	41210	110	645	623	223	113	115	27	100	100	0	3216	2820	1133	61	63	18	100	100	0	0.169	0.185	0.183	0.186	1.288	0.185	0.956	80	486	3687	3269	-2.568	532	3155	510	2759	0
1	16	11	"allP"	"STM0522"	4880	41210	90	350	348	114	113	115	26	100	96	0	5089	4777	1954	63	67	23	100	100	0	0.047	0.050	0.048	0.048	1.456	0.049	0.878	52	350	5263	4949	-4.406	237	5026	235	4714	0
1	17	11	"glxK"	"STM0525"	5060	41200	110	221	222	45	113	114	25	97	92	0	2997	2915	614	63	67	22	100	100	0	0.037	0.038	0.037	0.037	1.477	0.038	0.701	80	492	3042	2961	-4.764	108	2934	109	2852	0
1	18	11	"ylbF"	"STM0531"	5230	41210	90	202	213	66	114	117	27	92	76	0	2075	2197	1102	63	67	21	100	100	0	0.044	0.046	0.045	0.043	1.696	0.042	0.611	52	349	2100	2233	-4.515	88	2012	99	2134	0
1	19	11	"yhgN"	"STM3540"	5410	41210	100	237	244	66	111	113	24	98	93	0	1953	1960	541	62	66	20	100	100	0	0.067	0.070	0.065	0.065	1.488	0.071	0.789	80	418	2017	2031	-3.908	126	1891	133	1898	0
1	20	11	""	"STM2186"	5580	41210	100	330	319	115	112	117	31	93	85	0	3188	2982	1571	62	64	15	100	100	0	0.070	0.071	0.075	0.073	1.634	0.067	0.867	80	418	3344	3127	-3.842	218	3126	207	2920	0
1	21	11	"folE"	"STM2193"	5760	41200	90	750	724	187	108	111	28	100	100	0	2134	2040	625	61	65	21	100	100	0	0.310	0.311	0.314	0.312	1.204	0.305	0.959	52	366	2715	2595	-1.691	642	2073	616	1979	0
1	22	11	"yeiH"	"STM2202"	5940	41210	90	178	221	145	108	109	23	86	69	0	668	956	861	62	63	12	100	100	0	0.116	0.126	0.109	0.100	1.817	0.143	0.849	52	348	676	1007	-3.114	70	606	113	894	0
1	23	11	""	"STM2225"	6110	41200	110	848	834	186	119	128	46	100	100	0	3420	3231	731	63	67	27	100	100	0	0.217	0.226	0.222	0.225	1.193	0.222	0.942	80	466	4086	3883	-2.203	729	3357	715	3168	0
1	24	11	""	"STM2235"	6290	41210	100	323	315	107	114	125	91	83	61	0	5052	4662	2010	63	67	29	100	100	0	0.042	0.044	0.042	0.043	1.420	0.045	0.877	80	453	5198	4800	-4.577	209	4989	201	4599	0
1	1	12	"Ctrl-1010ng/ul"	"Ctrl-1010ng/ul"	2270	41380	100	113	116	28	110	117	65	2	1	0	72	81	29	64	67	27	18	8	0	0.375	0.353	1.121	1.403	4.884	2.058	0.131	80	460	11	23	-1.415	3	8	6	17	-50
1	2	12	"Ctrl-Y110ng/ul"	"Ctrl-Y110ng/ul"	2450	41380	100	110	126	108	108	116	73	5	1	0	72	85	57	63	65	20	20	10	0	0.222	0.818	2.000	1.920	4.103	3.919	0.423	80	408	11	40	-2.170	2	9	18	22	-50
1	3	12	"Ctrl-Y510ng/ul"	"Ctrl-Y510ng/ul"	2620	41380	100	109	110	27	112	128	220	0	0	0	68	78	41	63	66	32	12	6	0	-0.600	-0.133	1.179	1.401	4.878	6.888	0.043	80	430	2	13	Error	-3	5	-2	15	-50
1	4	12	"Ctrl-FtsL10ng/ul"	"Ctrl-FtsL10ng/ul"	2800	41380	100	108	138	94	109	122	208	6	1	0	72	123	144	62	64	28	26	20	0	-0.100	0.475	1.040	1.390	3.690	6.029	0.224	80	470	9	90	Error	-1	10	29	61	-50
1	5	12	"Ctrl-dsM1354ng/ul"	"Ctrl-dsM1354ng/ul"	2980	41370	50	629	788	624	112	124	94	100	83	0	100	111	39	63	72	88	16	0	0	13.973	14.083	15.168	13.149	1.592	7.456	0.173	12	104	554	724	3.805	517	37	676	48	0
1	6	12	"Ctrl-CAB10ng/ul"	"Ctrl-CAB10ng/ul"	3140	41380	100	112	112	21	106	110	50	2	0	0	69	69	12	59	62	44	1	0	0	0.600	0.600	1.571	1.156	2.895	18.190	0.009	80	435	16	16	-0.737	6	10	6	10	-50
1	7	12	"Ctrl-1050ng/ul"	"Ctrl-1050ng/ul"	3320	41380	100	102	111	33	106	107	25	22	7	0	66	70	19	60	62	19	17	8	0	-0.667	0.500	2.078	1.962	4.456	7.679	0.046	80	408	2	15	Error	-4	6	5	10	-50
1	8	12	"Ctrl-Y150ng/ul"	"Ctrl-Y150ng/ul"	3490	41380	100	109	110	23	105	107	24	16	2	0	63	68	20	61	62	9	30	15	0	2.000	0.714	1.446	1.635	3.964	6.228	0.025	80	427	6	12	1.000	4	2	5	7	-50
1	9	12	"Ctrl-Y550ng/ul"	"Ctrl-Y550ng/ul"	3660	41380	100	109	109	20	105	108	26	11	1	0	65	68	16	59	61	9	37	17	0	0.667	0.444	1.900	1.561	3.154	23.230	0.006	80	440	10	13	-0.585	4	6	4	9	-50
1	10	12	"Ctrl-FtsL50ng/ul"	"Ctrl-FtsL50ng/ul"	3860	41360	70	193	273	178	110	111	23	87	68	0	224	351	320	62	64	13	100	100	0	0.512	0.564	0.550	0.545	1.692	0.547	0.874	32	225	245	452	-0.965	83	162	163	289	0
1	11	12	"Ctrl-dsM13162ng/ul"	"Ctrl-dsM13162ng/ul"	4030	41370	60	267	335	197	113	115	25	90	87	0	72	70	12	61	61	8	53	25	0	14.000	24.667	21.818	19.255	2.423	30.504	0.157	32	176	165	231	3.807	154	11	222	9	0
1	12	12	"Ctrl-CAB100ng/ul"	"Ctrl-CAB100ng/ul"	4190	41380	100	112	114	29	109	111	24	22	7	0	66	66	10	59	60	9	33	13	0	0.429	0.714	1.444	1.390	4.263	87.480	0.001	80	422	10	12	-1.222	3	7	5	7	-50
1	13	12	"Ctrl-10100ng/ul"	"Ctrl-10100ng/ul"	4360	41380	100	126	132	39	110	112	25	42	18	0	68	74	21	60	62	16	32	17	0	2.000	1.571	2.706	2.237	4.164	5.142	0.129	80	382	24	36	1.000	16	8	22	14	-50
1	14	12	"Ctrl-Y1100ng/ul"	"Ctrl-Y1100ng/ul"	4530	41380	100	115	114	30	115	121	65	5	0	0	62	63	12	60	61	13	18	3	0	0.000	-0.333	3.067	2.693	3.311	112.293	0.001	80	408	2	2	Error	0	2	-1	3	-50
1	15	12	"Ctrl-Y5100ng/ul"	"Ctrl-Y5100ng/ul"	4710	41380	100	119	128	48	114	121	63	7	2	0	64	70	24	60	62	16	13	3	0	1.250	1.400	2.608	2.435	4.217	5.639	0.329	80	418	9	24	0.322	5	4	14	10	-50
1	16	12	"Ctrl-FtsL100ng/ul"	"Ctrl-FtsL100ng/ul"	4890	41370	80	162	208	120	114	116	28	75	38	0	161	227	194	59	62	23	96	82	0	0.471	0.560	0.563	0.504	2.087	0.605	0.845	52	299	150	262	-1.087	48	102	94	168	0
1	17	12	"Ctrl-dsM13buffer"	"Ctrl-dsM13buffer"	5050	41380	100	121	129	66	113	115	28	25	8	0	69	154	366	60	63	20	27	12	0	0.889	0.170	1.667	1.388	3.698	0.163	0.581	80	420	17	110	-0.170	8	9	16	94	-50
1	18	12	"Ctrl-CAB50ng/ul"	"Ctrl-CAB50ng/ul"	5230	41380	100	130	132	34	116	130	172	0	0	0	65	64	9	60	64	51	0	0	0	2.800	4.000	3.992	4.036	2.736	3.964	0.695	80	420	19	20	1.485	14	5	16	4	-50
1	19	12	"Ctrl-10400ng/ul"	"Ctrl-10400ng/ul"	5400	41380	100	129	137	35	116	119	26	28	13	0	64	64	9	60	63	20	5	0	0	3.250	5.250	2.000	2.895	3.876	15.456	0.004	80	408	17	25	1.700	13	4	21	4	-50
1	20	12	"Ctrl-Y1400ng/ul"	"Ctrl-Y1400ng/ul"	5580	41380	100	128	138	50	118	122	32	31	12	0	64	69	27	62	63	11	23	13	0	5.000	2.857	2.875	1.935	5.512	0.086	0.008	80	408	12	27	2.322	10	2	20	7	-50
1	21	12	"Ctrl-Y5400ng/ul"	"Ctrl-Y5400ng/ul"	5750	41380	100	119	122	30	113	117	32	18	5	0	64	66	15	61	63	15	18	6	0	2.000	1.800	2.000	1.843	2.957	5.344	0.061	80	449	9	14	1.000	6	3	9	5	-50
1	22	12	"Ctrl-FtsL400ng/ul"	"Ctrl-FtsL400ng/ul"	5940	41370	80	296	392	261	113	117	29	98	88	0	373	586	499	62	65	18	100	100	0	0.588	0.532	0.509	0.491	1.428	0.553	0.802	52	304	494	803	-0.765	183	311	279	524	0
1	23	12	"Ctrl-dsM13buffer"	"Ctrl-dsM13buffer"	6100	41380	100	120	140	86	121	130	74	7	6	0	66	150	340	64	74	84	8	7	0	-0.500	0.221	1.914	1.672	4.545	0.311	0.418	80	397	1	105	Error	-1	2	19	86	-50
1	24	12	"Ctrl-CABbuffer"	"Ctrl-CABbuffer"	6270	41380	100	106	124	72	113	116	32	13	10	0	71	144	283	62	65	25	21	12	0	-0.778	0.134	1.133	1.047	4.241	0.237	0.671	80	441	2	93	Error	-7	9	11	82	-50
1	1	13	"phoP"	"STM1231"	2270	41560	90	2584	2296	776	111	120	48	100	100	0	1354	1302	503	62	67	32	100	100	0	1.914	1.762	1.760	1.798	1.135	1.744	0.978	52	370	3765	3425	0.937	2473	1292	2185	1240	0
1	2	13	"phoP"	"STM1231"	2450	41550	90	1746	1865	646	111	116	41	100	100	0	856	993	357	61	64	22	100	100	0	2.057	1.882	1.843	1.886	1.117	1.904	0.978	52	373	2430	2686	1.040	1635	795	1754	932	0
1	3	13	"phoP"	"STM1231"	2620	41560	90	2349	2515	897	110	123	71	100	100	0	1238	1339	484	61	65	25	100	100	0	1.902	1.882	1.878	1.893	1.154	1.918	0.979	52	365	3416	3683	0.928	2239	1177	2405	1278	0
1	4	13	"phoQ"	"STM1230"	2800	41560	90	327	454	262	108	117	62	100	76	0	647	890	603	59	63	25	100	100	0	0.372	0.416	0.406	0.402	1.254	0.418	0.959	52	365	807	1177	-1.425	219	588	346	831	0
1	5	13	"phoQ"	"STM1230"	2980	41550	110	1852	1787	307	106	110	47	100	100	0	4328	4151	714	60	63	41	100	100	0	0.409	0.411	0.408	0.411	1.092	0.407	0.976	80	524	6014	5772	-1.290	1746	4268	1681	4091	0
1	6	13	"hupA"	"STM4170"	3150	41550	100	2401	2429	765	106	108	22	100	100	0	701	703	225	57	58	10	100	100	0	3.564	3.596	3.591	3.627	1.160	3.594	0.979	80	408	2939	2969	1.833	2295	644	2323	646	0
1	7	13	"sopB"	"STM1091"	3320	41560	100	192	218	83	109	109	22	93	78	0	1286	1794	1368	57	58	9	100	100	0	0.068	0.063	0.066	0.059	1.707	0.057	0.798	80	408	1312	1846	-3.888	83	1229	109	1737	0
1	8	13	"pipC"	"STM0375"	3500	41560	100	195	208	77	112	112	23	95	80	0	1160	1135	196	58	59	9	100	100	0	0.075	0.089	0.078	0.076	1.776	0.092	0.522	80	420	1185	1173	-3.731	83	1102	96	1077	0
1	9	13	"pipC"	"STM0375"	3670	41560	100	171	172	38	108	111	26	86	63	0	850	855	178	57	58	9	100	100	0	0.079	0.080	0.083	0.074	1.700	0.080	0.533	80	408	856	862	-3.654	63	793	64	798	0
1	10	13	"pipC"	"STM0375"	3850	41550	100	189	197	43	106	109	23	100	88	0	936	901	219	58	59	12	100	100	0	0.095	0.108	0.101	0.100	1.599	0.101	0.642	80	435	961	934	-3.403	83	878	91	843	0
1	11	13	"ssrB"	"STM1391"	4010	41560	100	541	558	244	110	111	24	100	98	0	1341	1419	681	57	58	10	100	100	0	0.336	0.329	0.325	0.323	1.312	0.332	0.948	80	423	1715	1810	-1.575	431	1284	448	1362	0
1	12	13	"ssrB"	"STM1391"	4190	41550	100	678	700	176	109	110	23	100	100	0	2028	2042	552	57	58	10	100	100	0	0.289	0.298	0.297	0.295	1.205	0.295	0.958	80	408	2540	2576	-1.792	569	1971	591	1985	0
1	13	13	"lrp"	"STM0959"	4360	41560	100	870	1019	455	112	113	25	98	98	0	895	1104	552	59	60	11	100	100	0	0.907	0.868	0.866	0.867	1.283	0.856	0.978	80	408	1594	1952	-0.141	758	836	907	1045	0
1	14	13	"lrp"	"STM0959"	4540	41560	110	1574	1534	432	115	121	60	100	100	0	1679	1642	489	59	61	16	100	100	0	0.901	0.896	0.906	0.892	1.181	0.894	0.971	80	467	3079	3002	-0.151	1459	1620	1419	1583	0
1	15	13	"gyrA"	"STM2272"	4710	41550	100	1478	1614	860	117	123	64	100	100	0	1480	1620	924	58	60	14	100	100	0	0.957	0.958	0.981	0.979	1.177	0.950	0.980	80	396	2783	3059	-0.063	1361	1422	1497	1562	0
1	16	13	"gyrA"	"STM2272"	4880	41560	100	3607	3301	1802	114	115	24	100	98	0	3857	3554	1992	57	58	9	100	100	0	0.919	0.911	0.919	0.908	1.261	0.909	0.989	80	427	7293	6684	-0.122	3493	3800	3187	3497	0
1	17	13	"gyrA"	"STM2272"	5060	41560	100	3121	3492	1484	110	113	26	100	100	0	3101	3566	1511	57	58	10	100	100	0	0.989	0.964	0.974	0.943	1.219	0.967	0.989	80	420	6055	6891	-0.016	3011	3044	3382	3509	0
1	18	13	"csrA"	"STM2826"	5240	41560	100	982	953	272	114	126	174	97	96	0	918	887	260	57	61	52	100	98	0	1.008	1.011	0.986	0.998	1.179	1.122	0.857	80	408	1729	1669	0.012	868	861	839	830	0
1	19	13	"crp"	"STM3466"	5400	41550	90	868	824	354	117	118	26	100	100	0	2399	2196	1141	58	64	30	100	100	0	0.321	0.331	0.345	0.338	1.180	0.323	0.963	52	340	3092	2845	-1.640	751	2341	707	2138	0
1	20	13	"yhhP"	"STM3578"	5580	41560	100	327	348	161	122	125	29	97	91	0	953	1083	621	59	63	24	100	98	0	0.229	0.221	0.214	0.205	1.401	0.227	0.898	80	430	1099	1250	-2.125	205	894	226	1024	0
1	21	13	"yhhP"	"STM3578"	5750	41550	90	311	324	77	120	120	26	100	100	0	1031	1017	269	58	59	11	100	100	0	0.196	0.213	0.206	0.207	1.309	0.214	0.741	52	350	1164	1163	-2.349	191	973	204	959	0
1	22	13	"topA"	"STM1714"	5930	41560	100	506	589	358	126	131	40	95	87	0	767	896	632	60	61	12	100	100	0	0.537	0.554	0.552	0.539	1.399	0.555	0.967	80	410	1087	1299	-0.896	380	707	463	836	0
1	23	13	"topA"	"STM1714"	6080	41550	110	3107	2633	1436	129	160	166	100	87	0	5090	4095	2602	61	99	236	85	81	0	0.592	0.621	0.623	0.853	2.035	0.581	0.977	80	457	8007	6538	-0.756	2978	5029	2504	4034	0
1	24	13	"topA"	"STM1714"	6280	41550	80	920	1064	697	115	122	74	100	100	0	1400	1608	1062	60	69	114	100	100	0	0.601	0.613	0.591	0.602	1.161	0.629	0.979	52	322	2145	2497	-0.735	805	1340	949	1548	0
1	1	14	"ydhI"	"STM1443"	2280	41730	100	263	258	53	112	115	29	100	95	0	1277	1211	348	61	62	14	100	100	0	0.124	0.127	0.134	0.125	1.399	0.121	0.815	80	484	1367	1296	-3.010	151	1216	146	1150	0
1	2	14	"STMB2B.139A"	"Not LT2a93"	2440	41730	90	229	241	47	111	114	28	100	100	0	298	303	72	61	63	14	100	100	0	0.498	0.537	0.567	0.531	1.418	0.529	0.679	52	376	355	372	-1.006	118	237	130	242	0
1	3	14	""	"STM3806"	2630	41730	100	154	157	38	110	134	316	0	0	0	989	1047	596	60	64	35	100	100	0	0.047	0.048	0.047	0.049	1.973	0.044	0.424	80	482	973	1034	-4.400	44	929	47	987	0
1	4	14	"pgtE"	"STM2395"	2810	41730	100	1303	1348	595	108	121	244	96	88	0	2207	2381	1212	59	60	25	100	98	0	0.556	0.534	0.544	0.531	1.297	0.513	0.949	80	464	3343	3562	-0.846	1195	2148	1240	2322	0
1	5	14	""	"STM3911"	2980	41730	90	138	146	43	110	111	24	57	30	0	477	471	98	59	59	10	100	100	0	0.067	0.087	0.084	0.078	2.786	0.069	0.123	52	380	446	448	-3.900	28	418	36	412	0
1	6	14	"ygiY"	"STM3178"	3150	41720	60	163	163	37	109	112	27	68	50	0	841	831	288	59	64	24	100	100	0	0.069	0.070	0.082	0.068	2.024	0.065	0.433	32	176	836	826	-3.856	54	782	54	772	0
1	7	14	""	"STM2880"	3330	41730	100	815	862	317	108	111	33	100	100	0	884	931	375	59	61	16	100	100	0	0.857	0.865	0.869	0.862	1.226	0.856	0.948	80	473	1532	1626	-0.223	707	825	754	872	0
1	8	14	"ssaU"	"STM1422"	3500	41730	90	183	251	191	110	111	24	80	67	0	736	1168	1206	57	59	10	100	100	0	0.108	0.127	0.111	0.101	1.964	0.139	0.860	52	344	752	1252	-3.217	73	679	141	1111	0
1	9	14	"nrdE"	"STM2807"	3660	41730	100	115	127	47	110	111	23	27	13	0	82	99	59	56	58	14	81	42	0	0.192	0.395	0.704	0.696	2.782	0.824	0.378	80	428	31	60	-2.379	5	26	17	43	-50
1	10	14	"cadA"	"STM2559"	3830	41730	100	117	125	40	111	113	23	30	13	0	83	96	57	55	57	14	61	50	0	0.214	0.341	0.638	0.711	4.798	0.694	0.241	80	440	34	55	-2.222	6	28	14	41	-50
1	11	14	"thiL"	"STM0419"	4000	41730	100	112	122	39	111	120	93	6	0	0	67	76	32	56	64	122	3	0	0	0.091	0.550	1.231	1.409	4.791	2.011	0.192	80	450	12	31	-3.459	1	11	11	20	-50
1	12	14	"hin"	"STM2772"	4190	41730	100	203	249	144	111	113	25	93	80	0	1362	1728	1407	57	58	10	100	100	0	0.070	0.083	0.081	0.073	1.754	0.089	0.876	80	462	1397	1809	-3.826	92	1305	138	1671	0
1	13	14	""	"STM3166"	4360	41730	100	198	231	182	117	122	29	92	73	0	1643	1769	749	58	60	17	100	100	0	0.051	0.067	0.052	0.052	1.912	0.065	0.253	80	440	1666	1825	-4.290	81	1585	114	1711	0
1	14	14	"yjjY"	"STM4599"	4530	41730	90	600	665	282	121	125	32	100	100	0	645	693	305	58	60	14	100	100	0	0.816	0.857	0.871	0.853	1.231	0.862	0.928	52	362	1066	1179	-0.293	479	587	544	635	0
1	15	14	"ybaN"	"STM0482"	4710	41730	100	242	260	73	126	129	32	96	83	0	783	1004	514	56	58	15	100	100	0	0.160	0.141	0.142	0.141	1.509	0.128	0.719	80	462	843	1082	-2.648	116	727	134	948	0
1	16	14	""	"STM0571"	4880	41730	100	253	290	136	116	119	26	97	90	0	1872	2378	1444	56	57	9	100	100	0	0.075	0.075	0.069	0.072	1.425	0.075	0.822	80	440	1953	2496	-3.729	137	1816	174	2322	0
1	17	14	"yaiU"	"STM0373"	5060	41730	100	559	620	300	110	114	26	100	98	0	1831	2355	1409	56	57	10	100	100	0	0.253	0.222	0.229	0.223	1.323	0.214	0.947	80	452	2224	2809	-1.983	449	1775	510	2299	0
1	18	14	""	"STM3653"	5240	41730	100	297	293	70	117	120	28	98	96	0	3184	3069	922	57	58	11	100	100	0	0.058	0.058	0.058	0.056	1.339	0.058	0.854	80	412	3307	3188	-4.119	180	3127	176	3012	0
1	19	14	"EMPTY"	"EMPTY"	5390	41730	100	113	116	24	117	119	27	11	2	0	70	76	23	56	57	10	56	32	0	-0.286	-0.050	0.902	1.137	3.771	4.375	0.048	80	434	10	19	Error	-4	14	-1	20	-75
1	20	14	"EMPTY"	"EMPTY"	5570	41730	100	120	120	26	127	141	56	2	0	0	60	61	11	55	56	9	35	13	0	-1.400	-1.167	1.429	1.698	3.897	0.006	0.001	80	440	-2	-1	Error	-7	5	-7	6	-75
1	21	14	"EMPTY"	"EMPTY"	5740	41730	100	122	137	72	128	147	60	12	2	0	64	64	11	56	56	9	41	8	0	-0.750	1.125	3.000	2.974	3.712	44.772	0.019	80	462	2	17	Error	-6	8	9	8	-75
1	22	14	"EMPTY"	"EMPTY"	5920	41730	100	119	118	24	115	116	26	13	1	0	60	62	9	56	58	18	8	0	0	1.000	0.500	2.561	2.347	3.009	0.061	0.001	80	440	8	9	0.000	4	4	3	6	-75
1	23	14	"EMPTY"	"EMPTY"	6090	41730	100	116	119	25	116	121	41	6	1	0	63	65	12	57	59	33	3	0	0	0.000	0.375	1.992	2.007	4.032	27.014	0.005	80	440	6	11	Error	0	6	3	8	-75
1	24	14	"EMPTY"	"EMPTY"	6260	41730	100	121	126	28	117	126	143	0	0	0	66	71	21	57	77	310	0	0	0	0.444	0.643	1.500	1.470	3.974	0.453	0.965	80	495	13	23	-1.170	4	9	9	14	-75
2	1	1	""	"STM0721"	6840	39450	110	142	150	40	105	108	38	47	17	0	2815	2926	944	60	63	23	100	100	0	0.013	0.016	0.021	0.022	1.644	0.015	0.297	80	536	2792	2911	-6.218	37	2755	45	2866	0
2	2	1	"dnaC"	"STM4543"	7020	39440	120	308	338	146	108	109	24	98	98	0	1331	1590	842	61	63	22	100	98	0	0.157	0.150	0.145	0.148	1.337	0.151	0.892	120	548	1470	1759	-2.667	200	1270	230	1529	0
2	3	1	"gph"	"STM3482"	7190	39450	120	248	267	116	106	108	22	97	95	0	903	1016	587	59	60	11	100	100	0	0.168	0.168	0.165	0.163	1.504	0.164	0.817	120	499	986	1118	-2.571	142	844	161	957	0
2	4	1	""	"STM3547"	7360	39450	120	294	309	111	105	107	23	98	97	0	4157	4180	1809	59	61	17	100	100	0	0.046	0.050	0.047	0.049	1.402	0.050	0.894	120	515	4287	4325	-4.438	189	4098	204	4121	0
2	5	1	""	"STM3259"	7540	39440	120	169	182	58	108	111	36	75	42	0	1855	1795	823	59	62	41	100	100	0	0.034	0.043	0.042	0.041	1.804	0.045	0.495	120	526	1857	1810	-4.880	61	1796	74	1736	0
2	6	1	"yqjC"	"STM3228"	7710	39440	120	408	426	172	109	112	37	96	95	0	1536	1531	750	58	61	41	99	97	0	0.202	0.215	0.210	0.217	1.367	0.209	0.892	120	503	1777	1790	-2.305	299	1478	317	1473	0
2	7	1	""	"STM2545"	7880	39450	120	889	990	632	107	111	25	100	99	0	1320	1429	859	58	59	10	100	100	0	0.620	0.644	0.621	0.640	1.309	0.664	0.900	120	501	2044	2254	-0.690	782	1262	883	1371	0
2	8	1	"gltL"	"STM0662"	8060	39440	120	398	401	133	107	109	25	98	97	0	2293	2255	871	57	58	10	100	100	0	0.130	0.134	0.131	0.129	1.360	0.131	0.890	120	540	2527	2492	-2.942	291	2236	294	2198	0
2	9	1	"asnB"	"STM0680"	8230	39440	110	285	327	142	109	110	25	100	100	0	679	798	417	57	58	10	100	100	0	0.283	0.294	0.266	0.285	1.340	0.287	0.821	80	435	798	959	-1.821	176	622	218	741	0
2	10	1	"nagE"	"STM0685"	8390	39440	110	324	335	93	109	111	23	100	100	0	1008	1164	474	57	60	20	100	100	0	0.226	0.204	0.201	0.204	1.339	0.194	0.891	80	468	1166	1333	-2.145	215	951	226	1107	0
2	11	1	"barA"	"STM2958"	8570	39440	120	162	171	55	107	109	24	82	57	0	674	745	412	57	59	19	99	96	0	0.089	0.093	0.089	0.093	1.946	0.092	0.604	120	589	672	752	-3.488	55	617	64	688	0
2	12	1	"eutA"	"STM2459"	8750	39440	110	138	149	57	108	109	23	55	23	0	481	589	387	57	57	9	100	100	0	0.071	0.077	0.071	0.068	2.021	0.092	0.506	80	449	454	573	-3.821	30	424	41	532	0
2	13	1	"yigN"	"STM3969"	8920	39440	120	744	789	334	109	111	24	100	100	0	3287	3154	995	57	59	14	100	100	0	0.197	0.220	0.206	0.216	1.364	0.222	0.862	120	534	3865	3777	-2.347	635	3230	680	3097	0
2	14	1	"metE"	"STM3965"	9090	39440	120	668	688	210	110	112	24	99	99	0	2811	2850	1093	58	59	13	100	99	0	0.203	0.207	0.210	0.214	1.409	0.193	0.891	120	529	3311	3370	-2.303	558	2753	578	2792	0
2	15	1	"pldB"	"STM3961"	9270	39440	120	891	869	204	110	113	23	99	99	0	2153	2108	594	57	58	11	100	100	0	0.373	0.370	0.380	0.375	1.317	0.359	0.937	120	531	2877	2810	-1.424	781	2096	759	2051	0
2	16	1	"pldA"	"STM3957"	9450	39440	120	768	828	368	111	112	22	99	99	0	3152	2994	960	56	57	9	100	100	0	0.212	0.244	0.214	0.231	1.418	0.244	0.823	120	472	3753	3655	-2.236	657	3096	717	2938	0
2	17	1	"yigF"	"STM3953"	9610	39450	120	407	431	187	109	112	24	98	98	0	2226	2056	662	58	60	14	100	100	0	0.137	0.161	0.142	0.156	1.580	0.148	0.656	120	494	2466	2320	-2.863	298	2168	322	1998	0
2	18	1	"xerC"	"STM3949"	9790	39440	110	794	913	438	111	114	25	100	100	0	2225	2418	977	59	61	13	100	100	0	0.315	0.340	0.319	0.328	1.256	0.342	0.904	80	484	2849	3161	-1.665	683	2166	802	2359	0
2	19	1	"sgaH"	"STM4386"	9960	39450	100	316	320	71	108	113	42	100	96	0	532	675	424	57	58	10	100	100	0	0.438	0.343	0.397	0.387	1.831	0.228	0.571	80	440	683	830	-1.191	208	475	212	618	0
2	20	1	"ytfG"	"STM4401"	10140	39450	100	139	136	23	107	114	66	3	0	0	173	188	54	56	58	14	100	100	0	0.274	0.220	0.254	0.209	2.390	1.920	0.071	80	452	149	161	-1.870	32	117	29	132	0
2	21	1	"ytfP"	"STM4411"	10320	39440	100	317	334	101	109	110	23	100	100	0	507	556	195	56	56	8	100	100	0	0.461	0.450	0.442	0.440	1.274	0.455	0.904	80	444	659	725	-1.117	208	451	225	500	0
2	22	1	""	"STM4419"	10490	39450	100	184	193	51	108	111	23	97	80	0	723	772	315	56	58	11	100	100	0	0.114	0.119	0.117	0.114	1.549	0.111	0.624	80	451	743	801	-3.134	76	667	85	716	0
2	23	1	""	"STM4423"	10670	39460	80	131	133	32	108	110	24	44	13	0	323	364	166	58	60	15	100	100	0	0.087	0.082	0.095	0.102	2.389	0.071	0.124	52	300	288	331	-3.526	23	265	25	306	0
2	24	1	""	"STM4427"	10840	39450	100	133	139	33	108	110	26	48	22	0	246	262	101	58	59	13	100	100	0	0.133	0.152	0.177	0.143	2.388	0.165	0.292	80	476	213	235	-2.911	25	188	31	204	0
2	1	2	"clpP"	"STM0448"	6830	39620	110	953	1186	726	111	112	24	100	100	0	844	1075	696	59	60	11	100	100	0	1.073	1.058	1.045	1.073	1.257	1.055	0.931	80	511	1627	2091	0.101	842	785	1075	1016	0
2	2	2	"nrdG"	"STM4451"	7010	39620	100	346	385	160	109	110	23	100	100	0	832	1002	543	60	61	12	100	100	0	0.307	0.293	0.296	0.292	1.342	0.284	0.907	80	372	1009	1218	-1.704	237	772	276	942	0
2	3	2	"phoQ"	"STM1230"	7180	39620	100	750	836	329	107	111	25	100	100	0	1523	1727	757	60	61	12	100	100	0	0.440	0.437	0.443	0.439	1.179	0.431	0.964	80	365	2106	2396	-1.186	643	1463	729	1667	0
2	4	2	"coaA"	"STM4139"	7350	39620	100	400	414	111	106	109	23	100	100	0	2722	2940	1066	58	60	18	100	100	0	0.110	0.107	0.108	0.107	1.245	0.099	0.902	80	377	2958	3190	-3.180	294	2664	308	2882	0
2	5	2	"thiE"	"STM4163"	7520	39620	100	167	176	53	107	109	22	90	66	0	733	839	426	60	63	29	100	100	0	0.089	0.089	0.083	0.081	1.743	0.088	0.661	80	392	733	848	-3.488	60	673	69	779	0
2	6	2	"nfi"	"STM4168"	7700	39620	100	354	359	97	109	111	23	100	100	0	1472	1522	567	58	61	25	100	100	0	0.173	0.171	0.176	0.172	1.327	0.162	0.873	80	391	1659	1714	-2.529	245	1414	250	1464	0
2	7	2	"hopD"	"STM3442"	7870	39610	110	1084	1233	618	107	109	22	100	100	0	1616	1778	926	58	60	11	100	100	0	0.627	0.655	0.645	0.654	1.125	0.653	0.965	80	413	2535	2846	-0.673	977	1558	1126	1720	0
2	8	2	"stfD"	"STM0197"	8040	39620	100	221	246	111	107	110	28	92	86	0	831	903	396	57	59	12	100	100	0	0.147	0.164	0.147	0.141	1.614	0.181	0.796	80	386	888	985	-2.763	114	774	139	846	0
2	9	2	"eutP"	"STM2469"	8220	39620	120	139	152	59	109	111	22	56	37	0	832	1014	876	58	59	10	100	100	0	0.039	0.045	0.055	0.052	2.026	0.050	0.563	120	466	804	999	-4.689	30	774	43	956	0
2	10	2	"eutM"	"STM2465"	8380	39620	100	127	141	65	109	114	36	28	13	0	460	559	484	57	58	15	100	100	0	0.045	0.064	0.082	0.081	2.074	0.086	0.372	80	386	421	534	-4.485	18	403	32	502	0
2	11	2	"prpR"	"STM0367"	8550	39610	80	133	147	58	109	110	24	50	26	0	285	385	320	55	58	16	100	100	0	0.104	0.115	0.132	0.129	2.240	0.230	0.061	52	298	254	368	-3.261	24	230	38	330	0
2	12	2	"prpE"	"STM0371"	8740	39610	110	139	149	51	107	110	25	56	27	0	720	913	661	56	58	13	100	100	0	0.048	0.049	0.054	0.049	1.840	0.053	0.463	80	462	696	899	-4.375	32	664	42	857	0
2	13	2	"sodA"	"STM4055"	8900	39620	110	1292	1290	336	109	112	25	100	100	0	1372	1391	405	57	59	19	100	100	0	0.900	0.885	0.871	0.898	1.200	0.869	0.962	80	435	2498	2515	-0.153	1183	1315	1181	1334	0
2	14	2	"sicP"	"STM2879"	9080	39620	110	1279	1363	615	110	115	27	100	100	0	1741	1818	793	58	64	30	100	100	0	0.695	0.712	0.702	0.709	1.173	0.724	0.939	80	461	2852	3013	-0.526	1169	1683	1253	1760	0
2	15	2	"fabD"	"STM1194"	9260	39620	110	4650	4697	1242	111	114	25	100	100	0	1757	1801	486	57	61	19	100	100	0	2.670	2.630	2.639	2.639	1.115	2.619	0.967	80	427	6239	6330	1.417	4539	1700	4586	1744	0
2	16	2	"nuoH"	"STM2322"	9430	39620	120	664	664	243	108	110	23	99	99	0	3228	3156	1394	57	59	13	100	100	0	0.175	0.179	0.179	0.185	1.351	0.174	0.950	120	416	3727	3655	-2.512	556	3171	556	3099	0
2	17	2	"dacD"	"STM2062"	9600	39620	120	311	331	124	106	110	24	97	96	0	1151	1213	704	59	60	15	100	99	0	0.188	0.195	0.203	0.198	1.528	0.170	0.799	120	423	1297	1379	-2.413	205	1092	225	1154	0
2	18	2	"pefC"	"PSLT017"	9780	39620	110	149	161	56	108	110	24	70	43	0	886	923	387	58	61	24	100	100	0	0.050	0.061	0.059	0.053	2.043	0.066	0.467	80	446	869	918	-4.336	41	828	53	865	0
2	19	2	"yjbA"	"STM4226"	9950	39620	110	454	533	370	108	110	23	100	100	0	936	1111	837	56	57	9	100	100	0	0.393	0.403	0.370	0.387	1.286	0.404	0.887	80	453	1226	1480	-1.347	346	880	425	1055	0
2	20	2	"asd"	"STM3539"	10130	39620	110	298	328	137	108	119	89	86	55	0	690	742	374	55	57	15	100	100	0	0.299	0.320	0.304	0.308	1.399	0.335	0.664	80	440	825	907	-1.741	190	635	220	687	0
2	21	2	"stpA"	"STM2799"	10300	39620	110	1030	1402	1154	109	113	29	100	100	0	785	1009	799	56	58	13	100	100	0	1.263	1.357	1.316	1.326	1.190	1.400	0.957	80	440	1650	2246	0.337	921	729	1293	953	0
2	22	2	"leuB"	"STM0112"	10470	39620	110	271	301	147	110	113	29	100	97	0	756	807	480	57	58	12	100	100	0	0.230	0.255	0.247	0.245	1.371	0.266	0.887	80	454	860	941	-2.118	161	699	191	750	0
2	23	2	"prgJ"	"STM2872"	10650	39620	110	255	290	129	109	110	25	98	96	0	1138	1258	651	57	58	12	100	100	0	0.135	0.151	0.143	0.136	1.548	0.153	0.861	80	461	1227	1382	-2.888	146	1081	181	1201	0
2	24	2	"smvA"	"STM1574"	10840	39620	100	235	302	204	108	110	27	86	75	0	502	743	723	57	58	12	98	98	0	0.285	0.283	0.279	0.284	1.770	0.269	0.864	80	454	572	880	-1.809	127	445	194	686	0
2	1	3	"hupB"	"STM0451"	6820	39800	110	1747	2196	1732	113	115	26	100	100	0	827	986	683	59	60	11	100	100	0	2.128	2.247	2.164	2.202	1.126	2.389	0.976	80	491	2402	3010	1.089	1634	768	2083	927	0
2	2	3	"hisM"	"STM2352"	7000	39790	120	324	407	373	111	114	25	93	90	0	1709	1960	1346	60	61	12	100	100	0	0.129	0.156	0.131	0.126	1.625	0.197	0.827	120	489	1862	2196	-2.953	213	1649	296	1900	0
2	3	3	"rimM"	"STM2675"	7170	39790	110	4950	6085	3902	111	114	27	100	100	0	1541	1840	988	59	61	17	100	100	0	3.265	3.354	3.233	3.263	1.111	3.566	0.977	80	433	6321	7755	1.707	4839	1482	5974	1781	0
2	4	3	"fruR"	"STM0118"	7340	39790	90	739	1274	1328	114	119	44	100	100	0	712	1038	892	60	63	19	100	100	0	0.959	1.186	1.034	1.050	1.323	1.330	0.879	52	341	1277	2138	-0.061	625	652	1160	978	0
2	5	3	"asrA"	"STM2548"	7510	39790	110	219	240	101	109	115	46	88	62	0	1587	1557	667	60	63	17	100	100	0	0.072	0.088	0.079	0.076	1.736	0.086	0.501	80	467	1637	1628	-3.795	110	1527	131	1497	0
2	6	3	"entD"	"STM0584"	7690	39790	110	313	356	177	106	110	33	100	97	0	1228	1414	653	60	63	24	100	100	0	0.177	0.185	0.174	0.172	1.353	0.194	0.855	80	467	1375	1604	-2.496	207	1168	250	1354	0
2	7	3	"cbiL"	"STM2024"	7870	39800	110	141	164	73	108	110	23	71	35	0	652	793	611	57	59	11	100	100	0	0.055	0.076	0.068	0.066	1.986	0.088	0.647	80	464	628	792	-4.172	33	595	56	736	0
2	8	3	"cbiO"	"STM2020"	8030	39800	110	154	162	52	109	111	28	72	31	0	929	1074	718	56	58	11	100	100	0	0.052	0.052	0.049	0.050	1.787	0.053	0.448	80	439	918	1071	-4.278	45	873	53	1018	0
2	9	3	"umuC"	"STM1997"	8210	39790	110	243	263	126	109	112	29	97	87	0	875	1118	742	57	58	11	100	100	0	0.164	0.145	0.135	0.134	1.558	0.145	0.853	80	445	952	1215	-2.610	134	818	154	1061	0
2	10	3	"uhpC"	"STM3788"	8380	39800	110	162	175	50	112	115	34	73	33	0	656	667	255	55	56	8	100	100	0	0.083	0.103	0.095	0.094	1.664	0.110	0.566	80	453	651	675	-3.587	50	601	63	612	0
2	11	3	"trpB"	"STM1726"	8560	39790	110	217	241	122	112	114	30	96	73	0	551	626	329	55	57	12	100	100	0	0.212	0.226	0.201	0.189	1.646	0.253	0.771	80	490	601	700	-2.240	105	496	129	571	0
2	12	3	"rpsL"	"STM3448"	8730	39790	110	2677	3150	2142	113	114	25	100	100	0	685	782	445	55	56	8	100	100	0	4.070	4.177	4.126	4.127	1.139	4.418	0.974	80	453	3194	3764	2.025	2564	630	3037	727	0
2	13	3	"phnR"	"STM0430"	8900	39800	100	779	876	417	113	114	25	100	100	0	1452	1488	392	55	58	21	100	100	0	0.477	0.532	0.489	0.500	1.392	0.529	0.772	80	408	2063	2196	-1.069	666	1397	763	1433	0
2	14	3	""	"STM4157"	9080	39800	100	488	499	130	111	119	112	100	90	0	3319	3394	940	57	63	34	100	100	0	0.116	0.116	0.120	0.115	1.245	0.113	0.905	80	420	3639	3725	-3.113	377	3262	388	3337	0
2	15	3	""	"STM0345"	9250	39800	100	255	271	90	110	113	27	100	97	0	1212	1366	512	57	65	59	100	100	0	0.126	0.123	0.117	0.116	1.414	0.122	0.803	80	408	1300	1470	-2.994	145	1155	161	1309	0
2	16	3	""	"STM2453"	9430	39790	110	285	305	112	110	111	23	100	100	0	3071	3182	1129	58	62	39	100	100	0	0.058	0.062	0.062	0.059	1.364	0.063	0.859	80	445	3188	3319	-4.106	175	3013	195	3124	0
2	17	3	"ychA"	"STM1773"	9600	39800	100	543	536	132	107	109	21	100	100	0	2886	2928	847	59	60	10	100	100	0	0.154	0.150	0.151	0.150	1.193	0.146	0.946	80	378	3263	3298	-2.697	436	2827	429	2869	0
2	18	3	"orf408"	"STM1382"	9770	39800	100	242	260	78	106	107	21	98	98	0	1961	2290	977	58	61	22	100	100	0	0.071	0.069	0.071	0.066	1.481	0.067	0.791	80	430	2039	2386	-3.807	136	1903	154	2232	0
2	19	3	"traR"	"PSLT085"	9960	39800	110	190	203	67	105	105	21	96	88	0	1490	1618	580	58	60	21	100	100	0	0.059	0.063	0.059	0.056	1.600	0.064	0.701	80	465	1517	1658	-4.074	85	1432	98	1560	0
2	20	3	""	"Not LT2a85"	10120	39790	110	194	215	72	109	114	65	70	20	0	1463	1759	997	56	58	11	100	100	0	0.060	0.062	0.058	0.058	1.564	0.057	0.336	80	426	1492	1809	-4.049	85	1407	106	1703	0
2	21	3	"trbC"	"PSLT094"	10290	39790	110	235	237	56	107	113	65	91	48	0	2811	2886	807	57	59	16	100	100	0	0.046	0.046	0.046	0.044	1.362	0.045	0.424	80	453	2882	2959	-4.427	128	2754	130	2829	0
2	22	3	"traQ"	"PSLT098"	10470	39800	110	244	255	81	108	111	27	100	98	0	1715	1942	848	58	60	14	100	100	0	0.082	0.078	0.079	0.075	1.382	0.078	0.844	80	460	1793	2031	-3.607	136	1657	147	1884	0
2	23	3	"traS"	"PSLT102"	10650	39800	120	969	1122	754	109	111	23	99	99	0	3160	3526	2397	57	58	9	100	100	0	0.277	0.292	0.283	0.287	1.243	0.297	0.973	120	491	3963	4482	-1.851	860	3103	1013	3469	0
2	24	3	""	"PSLT107"	10820	39800	110	3368	3397	1130	111	112	25	100	100	0	1578	1585	540	57	59	14	100	100	0	2.141	2.151	2.213	2.173	1.217	2.177	0.955	80	477	4778	4814	1.099	3257	1521	3286	1528	0
2	1	4	""	"STM2736"	6820	39970	100	196	212	72	111	110	24	92	76	0	803	985	555	60	61	10	100	100	0	0.114	0.109	0.107	0.100	1.735	0.106	0.722	80	452	828	1026	-3.128	85	743	101	925	0
2	2	4	""	"STM2712"	7000	39970	100	199	341	822	109	113	24	91	77	0	1585	1720	903	60	62	13	100	100	0	0.059	0.140	0.060	0.062	2.261	0.190	0.085	80	388	1615	1892	-4.083	90	1525	232	1660	0
2	3	4	""	"STM1612"	7160	39970	110	265	283	92	108	110	25	100	97	0	1933	2243	1058	60	63	15	100	100	0	0.084	0.080	0.080	0.078	1.441	0.074	0.804	80	464	2030	2358	-3.577	157	1873	175	2183	0
2	4	4	""	"STM1607"	7350	39970	110	371	443	221	109	111	32	100	97	0	1154	1455	936	60	62	17	100	100	0	0.239	0.239	0.239	0.235	1.369	0.234	0.935	80	490	1356	1729	-2.062	262	1094	334	1395	0
2	5	4	"ycjI"	"STM1680"	7520	39970	100	490	589	299	107	111	27	100	100	0	943	1266	774	59	60	9	100	100	0	0.433	0.399	0.412	0.401	1.282	0.385	0.935	80	396	1267	1689	-1.207	383	884	482	1207	0
2	6	4	""	"STM1676"	7690	39970	100	680	719	204	111	115	33	100	100	0	2825	2788	845	59	61	13	100	100	0	0.206	0.223	0.223	0.221	1.193	0.217	0.934	80	408	3335	3337	-2.281	569	2766	608	2729	0
2	7	4	"frr"	"STM0219"	7860	39980	100	988	1081	327	111	117	47	100	100	0	1170	1362	521	59	62	30	100	100	0	0.789	0.744	0.767	0.756	1.201	0.714	0.944	80	405	1988	2273	-0.341	877	1111	970	1303	0
2	8	4	"mesJ"	"STM0236"	8040	39970	110	708	754	212	112	117	47	100	100	0	2652	2785	708	58	61	30	100	100	0	0.230	0.235	0.226	0.231	1.285	0.226	0.875	80	402	3190	3369	-2.122	596	2594	642	2727	0
2	9	4	"pfs"	"STM0207"	8210	39980	100	428	448	157	110	111	22	100	100	0	875	892	354	56	58	16	100	100	0	0.388	0.404	0.397	0.399	1.300	0.400	0.908	80	406	1137	1174	-1.365	318	819	338	836	0
2	10	4	"yeeA"	"STM2060"	8380	39970	100	255	301	142	111	113	23	100	96	0	501	697	475	55	57	9	100	100	0	0.323	0.296	0.286	0.297	1.471	0.275	0.814	80	396	590	832	-1.631	144	446	190	642	0
2	11	4	"vsr"	"STM1991"	8550	39980	100	197	212	65	110	112	24	95	85	0	594	757	451	55	56	11	100	100	0	0.161	0.145	0.146	0.143	1.651	0.133	0.751	80	418	626	804	-2.631	87	539	102	702	0
2	12	4	"fixB"	"STM0076"	8730	39970	110	174	174	36	111	114	24	85	66	0	1360	1520	656	56	57	9	100	100	0	0.048	0.043	0.046	0.044	1.865	0.036	0.443	80	480	1367	1527	-4.371	63	1304	63	1464	0
2	13	4	""	"STM4192"	8910	39970	110	271	283	75	110	119	109	83	21	0	1817	1941	710	56	59	22	100	100	0	0.091	0.092	0.092	0.090	1.350	0.089	0.830	80	440	1922	2058	-3.451	161	1761	173	1885	0
2	14	4	"dgkA"	"STM4236"	9070	39980	100	266	281	94	110	118	117	71	20	0	1180	1342	647	56	59	22	100	100	0	0.139	0.133	0.129	0.129	1.379	0.132	0.287	80	382	1280	1457	-2.849	156	1124	171	1286	0
2	15	4	"tyrB"	"STM4248"	9250	39970	110	333	335	71	109	111	25	100	100	0	1225	1247	310	55	58	36	100	100	0	0.191	0.190	0.181	0.187	1.315	0.183	0.866	80	453	1394	1418	-2.385	224	1170	226	1192	0
2	16	4	"lysC"	"STM4220"	9420	39980	110	294	345	190	110	113	24	100	100	0	961	1155	788	56	60	38	100	100	0	0.203	0.214	0.201	0.204	1.321	0.217	0.913	80	465	1089	1334	-2.298	184	905	235	1099	0
2	17	4	"glk"	"STM2403"	9600	39970	110	461	522	175	108	111	23	100	100	0	1457	1701	741	57	58	11	100	100	0	0.252	0.252	0.251	0.254	1.210	0.240	0.941	80	453	1753	2058	-1.988	353	1400	414	1644	0
2	18	4	"yfcB"	"STM2385"	9770	39980	100	252	301	134	107	109	23	100	97	0	471	616	396	55	56	8	100	100	0	0.349	0.346	0.348	0.349	1.443	0.327	0.876	80	408	561	755	-1.521	145	416	194	561	0
2	19	4	"ybdA"	"STM0593"	9950	39980	100	211	247	123	105	107	22	96	91	0	459	576	456	56	57	10	100	100	0	0.263	0.273	0.273	0.268	1.548	0.234	0.685	80	408	509	662	-1.927	106	403	142	520	0
2	20	4	"ybaM"	"STM0480"	10120	39970	100	180	200	66	109	109	24	96	76	0	496	496	221	56	58	13	100	100	0	0.161	0.207	0.207	0.192	1.774	0.212	0.675	80	420	511	531	-2.632	71	440	91	440	0
2	21	4	"ybbO"	"STM0505"	10300	39970	100	157	182	105	106	106	24	77	53	0	379	567	642	56	58	16	100	100	0	0.158	0.149	0.135	0.144	1.907	0.151	0.809	80	420	374	587	-2.663	51	323	76	511	0
2	22	4	"purK"	"STM0533"	10470	39980	110	307	344	137	107	110	23	97	96	0	457	533	260	56	58	23	100	98	0	0.499	0.497	0.491	0.475	1.377	0.494	0.890	80	453	601	714	-1.004	200	401	237	477	0
2	23	4	"rfbI"	"STM0559"	10650	39970	100	156	162	49	108	110	23	76	50	0	722	956	615	56	59	36	100	100	0	0.072	0.060	0.066	0.066	1.792	0.062	0.584	80	388	714	954	-3.794	48	666	54	900	0
2	24	4	"ybdK"	"STM0583"	10820	39970	100	444	469	182	110	113	37	100	100	0	1515	1659	704	57	59	42	100	100	0	0.229	0.224	0.226	0.221	1.249	0.227	0.933	80	440	1792	1961	-2.126	334	1458	359	1602	0
2	1	5	"yhhY"	"STM3546"	6820	40150	110	280	312	118	108	110	25	100	100	0	1004	1138	591	59	61	13	100	100	0	0.182	0.189	0.187	0.186	1.385	0.184	0.862	80	497	1117	1283	-2.458	172	945	204	1079	0
2	2	5	""	"STM0951"	6990	40150	100	168	183	54	107	116	98	27	5	0	757	837	424	60	64	28	100	100	0	0.088	0.098	0.097	0.093	1.718	0.112	0.125	80	408	758	853	-3.514	61	697	76	777	0
2	3	5	"nanK"	"STM3336"	7160	40150	100	206	220	76	107	117	99	50	15	0	779	1035	656	61	73	140	97	88	0	0.138	0.116	0.117	0.118	1.604	0.109	0.149	80	408	817	1087	-2.858	99	718	113	974	0
2	4	5	"yrbC"	"STM3310"	7340	40150	100	558	583	199	110	116	53	100	100	0	1545	1603	635	60	63	19	100	100	0	0.302	0.307	0.312	0.304	1.210	0.292	0.857	80	408	1933	2016	-1.729	448	1485	473	1543	0
2	5	5	"greA"	"STM3299"	7510	40140	110	1181	1219	309	109	112	25	100	100	0	1677	1674	432	59	62	25	100	100	0	0.663	0.687	0.677	0.690	1.183	0.680	0.952	80	441	2690	2725	-0.594	1072	1618	1110	1615	0
2	6	5	"rpsO"	"STM3283"	7680	40150	110	2492	2491	679	115	118	35	100	100	0	792	815	232	58	60	23	100	100	0	3.238	3.139	3.125	3.143	1.183	3.179	0.954	80	467	3111	3133	1.695	2377	734	2376	757	0
2	7	5	"yghB"	"STM3162"	7860	40150	100	285	326	179	113	117	39	98	88	0	457	548	334	57	59	15	100	100	0	0.430	0.434	0.425	0.410	1.419	0.460	0.864	80	361	572	704	-1.218	172	400	213	491	0
2	8	5	""	"STM3136"	8030	40140	140	294	432	329	111	117	48	83	71	0	1153	1789	1717	59	74	151	92	85	0	0.167	0.186	0.180	0.179	1.735	0.182	0.943	156	524	1277	2051	-2.580	183	1094	321	1730	-100
2	9	5	"yggV"	"STM3103"	8200	40150	110	431	461	165	112	115	35	98	98	0	1300	1408	646	58	77	167	100	98	0	0.257	0.259	0.258	0.254	1.366	0.237	0.906	80	415	1561	1699	-1.961	319	1242	349	1350	-100
2	10	5	"sprT"	"STM3092"	8380	40150	100	233	278	133	111	112	21	97	91	0	617	755	493	56	59	17	100	100	0	0.217	0.239	0.227	0.226	1.536	0.239	0.870	80	420	683	866	-2.201	122	561	167	699	0
2	11	5	""	"STM3072"	8550	40150	100	135	142	39	107	109	23	60	27	0	595	649	271	55	57	11	100	100	0	0.052	0.059	0.072	0.063	2.128	0.054	0.252	80	384	568	629	-4.269	28	540	35	594	0
2	12	5	"ygfE"	"STM3060"	8720	40150	100	600	714	346	107	109	22	100	100	0	421	536	299	57	58	11	100	100	0	1.354	1.267	1.316	1.306	1.269	1.225	0.957	80	418	857	1086	0.438	493	364	607	479	0
2	13	5	"ansA"	"STM1294"	8900	40140	90	188	202	66	107	108	23	92	78	0	608	762	445	58	60	17	100	100	0	0.147	0.135	0.134	0.130	1.764	0.121	0.667	52	365	631	799	-2.763	81	550	95	704	0
2	14	5	"pfkB"	"STM1326"	9080	40140	100	258	318	204	109	110	24	90	78	0	644	914	857	57	59	12	98	98	0	0.254	0.244	0.242	0.247	2.023	0.232	0.898	80	427	736	1066	-1.978	149	587	209	857	0
2	15	5	"ydiK"	"STM1364"	9250	40140	90	182	192	61	110	110	22	84	73	0	387	448	255	56	58	11	100	100	0	0.218	0.209	0.197	0.181	2.280	0.189	0.600	52	341	403	474	-2.201	72	331	82	392	0
2	16	5	"cfa"	"STM1427"	9420	40150	100	229	252	79	109	112	24	97	93	0	413	494	256	55	55	8	100	100	0	0.335	0.326	0.329	0.324	1.591	0.308	0.832	80	396	478	582	-1.577	120	358	143	439	0
2	17	5	"ydhM"	"STM1437"	9590	40150	100	215	244	97	109	112	28	97	85	0	545	705	427	56	57	9	100	100	0	0.217	0.208	0.197	0.200	1.634	0.200	0.819	80	408	595	784	-2.206	106	489	135	649	0
2	18	5	"nth"	"STM1453"	9770	40150	100	214	222	54	111	119	83	67	17	0	536	625	269	55	56	10	100	100	0	0.214	0.195	0.189	0.188	1.588	0.189	0.775	80	408	584	681	-2.223	103	481	111	570	0
2	19	5	"ugpA"	"STM3556"	9940	40150	100	233	237	66	107	110	24	98	91	0	1387	1550	557	56	57	10	100	100	0	0.095	0.087	0.087	0.082	1.505	0.085	0.808	80	396	1457	1624	-3.401	126	1331	130	1494	0
2	20	5	"ftsY"	"STM3571"	10120	40150	100	442	507	217	105	106	22	100	100	0	931	1128	612	56	57	11	100	100	0	0.385	0.375	0.373	0.382	1.253	0.362	0.943	80	420	1212	1474	-1.377	337	875	402	1072	0
2	21	5	"zntA"	"STM3576"	10290	40140	90	164	177	49	106	113	65	48	13	0	386	409	183	55	59	26	100	98	0	0.175	0.201	0.195	0.180	1.975	0.187	0.538	52	349	389	425	-2.513	58	331	71	354	0
2	22	5	"yhhT"	"STM3582"	10470	40150	100	173	183	49	109	115	61	52	13	0	1262	1477	670	55	58	26	100	100	0	0.053	0.052	0.048	0.049	1.608	0.051	0.471	80	406	1271	1496	-4.237	64	1207	74	1422	0
2	23	5	"yhiN"	"STM3588"	10640	40150	100	168	183	66	111	112	24	80	56	0	464	582	371	55	60	37	100	98	0	0.139	0.137	0.127	0.127	1.977	0.129	0.547	80	430	466	599	-2.843	57	409	72	527	0
2	24	5	""	"STM3598"	10820	40140	90	248	297	152	111	115	41	94	76	0	507	573	388	56	61	47	100	100	0	0.304	0.360	0.337	0.321	1.569	0.367	0.796	52	379	588	703	-1.719	137	451	186	517	0
2	1	6	"yoaH"	"STM1823"	6810	40320	110	207	225	82	109	111	23	98	91	0	446	482	200	56	57	8	100	100	0	0.251	0.272	0.264	0.247	1.455	0.300	0.808	80	510	488	542	-1.993	98	390	116	426	0
2	2	6	"emtA"	"STM1799"	6980	40330	100	333	341	111	108	109	24	100	100	0	1201	1218	421	58	60	14	100	100	0	0.197	0.201	0.198	0.200	1.293	0.205	0.905	80	420	1368	1393	-2.345	225	1143	233	1160	0
2	3	6	"narH"	"STM1763"	7160	40320	110	367	373	66	110	113	26	100	100	0	3933	3875	887	59	70	130	100	100	0	0.066	0.069	0.071	0.069	1.201	0.065	0.912	80	464	4131	4079	-3.914	257	3874	263	3816	0
2	4	6	"ychE"	"STM1748"	7330	40320	110	324	335	93	111	116	51	100	96	0	3024	3079	858	61	64	19	100	100	0	0.072	0.074	0.072	0.072	1.270	0.072	0.712	80	453	3176	3242	-3.798	213	2963	224	3018	0
2	5	6	"yoaB"	"STM1822"	7510	40320	110	388	414	134	109	111	24	100	100	0	1319	1359	424	59	60	13	100	100	0	0.221	0.235	0.230	0.230	1.217	0.237	0.917	80	467	1539	1605	-2.175	279	1260	305	1300	0
2	6	6	"dsbB"	"STM1807"	7680	40330	100	404	490	238	111	114	23	100	100	0	883	1179	693	58	59	15	100	100	0	0.355	0.338	0.348	0.339	1.235	0.336	0.961	80	408	1118	1500	-1.493	293	825	379	1121	0
2	7	6	""	"STM4010"	7850	40320	110	328	335	73	113	113	23	100	100	0	3422	3372	740	57	59	13	100	100	0	0.064	0.067	0.066	0.065	1.278	0.064	0.883	80	454	3580	3537	-3.968	215	3365	222	3315	0
2	8	6	"mobB"	"STM3993"	8030	40320	100	283	307	117	106	109	22	100	98	0	1406	1724	910	57	60	14	100	100	0	0.131	0.121	0.118	0.118	1.425	0.116	0.872	80	388	1526	1868	-2.930	177	1349	201	1667	0
2	9	6	"yiiR"	"STM4083"	8200	40330	100	209	220	66	109	110	22	96	91	0	960	1132	515	57	59	12	100	100	0	0.111	0.103	0.101	0.096	1.603	0.103	0.790	80	408	1003	1186	-3.175	100	903	111	1075	0
2	10	6	""	"STM4067"	8370	40330	100	196	224	83	109	110	24	93	88	0	584	775	461	56	57	12	100	100	0	0.165	0.160	0.157	0.150	1.456	0.159	0.827	80	408	615	834	-2.601	87	528	115	719	0
2	11	6	"yiiM"	"STM4056"	8550	40320	100	185	196	53	105	108	24	93	80	0	865	874	429	55	56	10	100	100	0	0.099	0.111	0.110	0.112	1.568	0.106	0.733	80	408	890	910	-3.340	80	810	91	819	0
2	12	6	"yiiG"	"STM4040"	8720	40320	100	192	203	58	106	109	34	90	66	0	1597	1818	847	56	57	9	100	100	0	0.056	0.055	0.050	0.052	1.504	0.054	0.746	80	406	1627	1859	-4.163	86	1541	97	1762	0
2	13	6	"yhdN"	"STM3413"	8890	40330	110	502	494	155	109	109	23	100	100	0	1563	1655	667	56	58	14	100	100	0	0.261	0.241	0.239	0.240	1.233	0.235	0.935	80	475	1900	1984	-1.939	393	1507	385	1599	0
2	14	6	"secY"	"STM3420"	9070	40330	110	8577	10226	5653	108	110	29	100	100	0	1000	1222	672	57	58	13	100	100	0	8.981	8.685	8.725	8.844	1.157	8.647	0.991	80	465	9412	11283	3.167	8469	943	10118	1165	0
2	15	6	"rplE"	"STM3428"	9240	40320	110	13799	13221	4099	110	120	65	100	100	0	1062	1041	326	58	59	12	100	100	0	13.634	13.338	13.241	13.526	1.135	13.231	0.983	80	479	14693	14094	3.769	13689	1004	13111	983	0
2	16	6	"rpmC"	"STM3432"	9420	40320	110	6024	6839	3675	117	127	66	100	100	0	385	424	179	59	59	10	100	100	0	18.120	18.416	18.684	18.747	1.219	19.366	0.959	80	452	6233	7087	4.179	5907	326	6722	365	0
2	17	6	"rpsS"	"STM3436"	9590	40320	110	9841	10000	2591	115	120	32	100	100	0	591	627	169	57	59	15	100	100	0	18.213	17.342	17.676	17.466	1.093	17.219	0.984	80	451	10260	10455	4.187	9726	534	9885	570	0
2	18	6	"rpsJ"	"STM3441"	9760	40330	110	10502	10463	2110	114	130	118	100	100	0	692	683	147	56	58	32	100	100	0	16.333	16.506	16.598	16.634	1.106	16.523	0.972	80	454	11024	10976	4.030	10388	636	10349	627	0
2	19	6	""	"STM4463"	9940	40320	100	1772	2056	1010	113	129	124	100	100	0	1005	1201	621	55	58	34	100	100	0	1.746	1.695	1.672	1.751	1.260	1.691	0.944	80	404	2609	3089	0.804	1659	950	1943	1146	0
2	20	6	"pepA"	"STM4477"	10110	40320	100	498	625	346	111	112	23	100	97	0	698	930	589	55	56	11	100	100	0	0.602	0.587	0.589	0.598	1.268	0.575	0.930	80	418	1030	1389	-0.732	387	643	514	875	0
2	21	6	"iadA"	"STM4512"	10290	40320	110	504	562	308	110	115	56	100	100	0	1728	1919	868	55	57	17	100	100	0	0.236	0.242	0.237	0.229	1.275	0.258	0.902	80	490	2067	2316	-2.086	394	1673	452	1864	0
2	22	6	""	"STM4551"	10460	40320	100	269	277	67	112	118	65	95	72	0	1944	1979	723	54	57	21	100	100	0	0.083	0.086	0.085	0.084	1.418	0.078	0.720	80	408	2047	2090	-3.590	157	1890	165	1925	0
2	23	6	"yjjK"	"STM4581"	10630	40320	90	388	458	215	111	113	25	100	100	0	704	913	502	55	60	24	100	100	0	0.427	0.404	0.408	0.399	1.247	0.394	0.903	52	349	926	1205	-1.228	277	649	347	858	0
2	24	6	"gltS"	"STM3746"	10810	40330	110	1114	1175	368	112	117	62	100	100	0	1757	1916	658	56	64	79	100	100	0	0.589	0.572	0.570	0.573	1.136	0.571	0.977	80	558	2703	2923	-0.764	1002	1701	1063	1860	0
2	1	7	""	"STM3799"	6810	40510	110	295	341	166	110	111	23	98	95	0	1554	2094	1459	57	59	19	100	100	0	0.124	0.113	0.114	0.114	1.423	0.111	0.930	80	510	1682	2268	-3.016	185	1497	231	2037	0
2	2	7	"yidE"	"STM3807"	6980	40510	110	198	277	213	108	110	24	82	63	0	1218	2253	2636	58	58	9	100	100	0	0.078	0.077	0.073	0.074	1.710	0.077	0.918	80	439	1250	2364	-3.688	90	1160	169	2195	0
2	3	7	"yidR"	"STM3811"	7150	40510	100	233	266	97	109	112	24	98	93	0	873	1156	746	58	59	17	100	100	0	0.152	0.143	0.149	0.149	1.354	0.132	0.855	80	406	939	1255	-2.716	124	815	157	1098	0
2	4	7	"torD"	"STM3821"	7320	40500	110	195	204	61	112	119	81	52	8	0	1961	2046	579	60	61	14	100	100	0	0.044	0.046	0.045	0.043	1.652	0.043	0.146	80	454	1984	2078	-4.518	83	1901	92	1986	0
2	5	7	"dgoT"	"STM3827"	7500	40500	100	209	227	81	110	112	22	95	87	0	1719	2148	1197	59	60	12	100	100	0	0.060	0.056	0.057	0.053	1.426	0.057	0.852	80	420	1759	2206	-4.068	99	1660	117	2089	0
2	6	7	"yidA"	"STM3831"	7670	40510	100	627	726	432	113	116	28	98	96	0	2134	2492	1644	59	62	19	100	100	0	0.248	0.252	0.247	0.240	1.485	0.245	0.909	80	396	2589	3046	-2.013	514	2075	613	2433	0
2	7	7	"imp"	"STM0093"	7840	40500	110	300	372	220	113	116	27	98	98	0	845	1180	963	59	61	16	100	100	0	0.238	0.231	0.235	0.240	1.445	0.215	0.857	80	467	973	1380	-2.071	187	786	259	1121	0
2	8	7	"yabJ"	"STM0106"	8020	40500	110	303	323	138	108	111	25	98	98	0	1299	1442	701	57	58	11	100	100	0	0.157	0.155	0.153	0.154	1.271	0.161	0.892	80	480	1437	1600	-2.671	195	1242	215	1385	0
2	9	7	"yabC"	"STM0120"	8190	40500	90	1089	1224	854	108	110	23	100	100	0	1261	1358	977	57	58	12	100	100	0	0.815	0.858	0.819	0.889	1.313	0.855	0.902	52	349	2185	2417	-0.296	981	1204	1116	1301	0
2	10	7	"murD"	"STM0126"	8370	40500	100	501	596	386	109	110	23	98	97	0	1211	1428	1015	56	56	11	100	100	0	0.339	0.355	0.359	0.348	1.383	0.364	0.876	80	404	1547	1859	-1.559	392	1155	487	1372	0
2	11	7	"yacA"	"STM0135"	8530	40500	100	481	489	103	109	112	31	100	100	0	731	734	182	54	55	9	100	100	0	0.549	0.559	0.550	0.561	1.240	0.549	0.901	80	404	1049	1060	-0.864	372	677	380	680	0
2	12	7	""	"STM0148"	8710	40500	80	359	358	122	109	113	37	98	96	0	1514	1512	699	55	57	10	100	100	0	0.171	0.171	0.175	0.173	1.338	0.161	0.803	52	316	1709	1706	-2.545	250	1459	249	1457	0
2	13	7	""	"STM1547"	8890	40500	100	368	381	177	111	112	26	98	95	0	987	1124	632	56	63	55	100	100	0	0.276	0.253	0.247	0.241	1.430	0.256	0.928	80	440	1188	1338	-1.857	257	931	270	1068	0
2	14	7	""	"STM1551"	9070	40500	110	579	631	270	108	110	25	100	100	0	963	1046	455	57	60	16	100	100	0	0.520	0.529	0.520	0.521	1.196	0.540	0.961	80	426	1377	1512	-0.944	471	906	523	989	0
2	15	7	""	"STM1556"	9230	40500	100	297	315	106	109	113	36	100	98	0	4081	4293	1453	59	67	62	100	100	0	0.047	0.049	0.048	0.046	1.317	0.049	0.885	80	406	4210	4440	-4.419	188	4022	206	4234	0
2	16	7	""	"STM1562"	9410	40500	110	254	294	141	112	115	29	96	90	0	1302	1583	1069	60	64	51	100	100	0	0.114	0.120	0.118	0.118	1.416	0.120	0.859	80	467	1384	1705	-3.129	142	1242	182	1523	0
2	17	7	"fdnI"	"STM1568"	9580	40510	110	555	576	195	111	115	30	100	100	0	2665	2779	938	59	61	18	100	100	0	0.170	0.171	0.166	0.167	1.218	0.170	0.941	80	453	3050	3185	-2.553	444	2606	465	2720	0
2	18	7	"nmpC"	"STM1572"	9750	40500	110	2933	3253	1116	109	119	88	100	100	0	1719	1843	645	58	63	37	100	100	0	1.700	1.761	1.739	1.772	1.130	1.747	0.971	80	449	4485	4929	0.766	2824	1661	3144	1785	0
2	19	7	"sohB"	"STM1716"	9940	40510	120	330	557	550	108	115	69	83	63	0	501	979	1145	56	59	32	90	86	0	0.499	0.486	0.520	0.536	1.773	0.474	0.953	120	496	667	1372	-1.003	222	445	449	923	0
2	20	7	"ompW"	"STM1732"	10100	40510	110	388	415	200	108	112	26	98	97	0	1734	1761	940	55	60	26	100	100	0	0.167	0.180	0.165	0.171	1.457	0.172	0.807	80	429	1959	2013	-2.584	280	1679	307	1706	0
2	21	7	"yciU"	"STM1740"	10280	40510	110	305	331	153	111	114	26	98	97	0	814	907	421	55	58	15	100	100	0	0.256	0.258	0.249	0.243	1.411	0.272	0.860	80	452	953	1072	-1.968	194	759	220	852	0
2	22	7	"ychJ"	"STM1755"	10450	40500	110	297	321	122	109	114	37	98	95	0	860	939	447	54	56	12	100	100	0	0.233	0.240	0.232	0.234	1.345	0.235	0.840	80	453	994	1097	-2.100	188	806	212	885	0
2	23	7	"ychP"	"STM1768"	10630	40500	110	422	452	223	109	114	28	100	100	0	2050	2264	1253	54	57	13	100	100	0	0.157	0.155	0.158	0.154	1.326	0.157	0.922	80	466	2309	2553	-2.673	313	1996	343	2210	0
2	24	7	"ychH"	"STM1782"	10800	40510	100	286	308	93	115	126	104	87	32	0	659	685	272	56	58	15	100	100	0	0.284	0.307	0.312	0.302	1.349	0.295	0.825	80	426	774	822	-1.818	171	603	193	629	0
2	1	8	""	"STM2314"	6790	40680	110	340	361	105	108	111	32	100	100	0	2568	2700	963	58	60	20	100	100	0	0.092	0.096	0.093	0.093	1.259	0.093	0.902	80	478	2742	2895	-3.435	232	2510	253	2642	0
2	2	8	"nuoK"	"STM2319"	6970	40680	100	223	267	194	107	110	24	96	87	0	1000	1213	1120	58	62	22	100	100	0	0.123	0.139	0.124	0.126	1.504	0.150	0.864	80	396	1058	1315	-3.022	116	942	160	1155	0
2	3	8	"yfbQ"	"STM2331"	7140	40680	110	643	638	310	109	112	26	100	98	0	3381	3300	1674	58	61	19	100	100	0	0.161	0.163	0.165	0.158	1.235	0.166	0.953	80	407	3857	3771	-2.638	534	3323	529	3242	0
2	4	8	"yfbU"	"STM2335"	7310	40670	110	482	589	465	111	117	82	98	93	0	953	1163	962	60	64	21	100	100	0	0.415	0.433	0.416	0.429	1.393	0.452	0.854	80	451	1264	1581	-1.267	371	893	478	1103	0
2	5	8	""	"STM2341"	7490	40680	100	431	459	256	107	110	26	100	100	0	2146	2269	1277	60	64	22	100	100	0	0.155	0.159	0.152	0.153	1.289	0.165	0.889	80	420	2410	2561	-2.687	324	2086	352	2209	0
2	6	8	""	"STM2346"	7670	40680	110	969	1012	302	111	116	30	100	100	0	2036	2032	566	61	65	19	100	100	0	0.434	0.457	0.441	0.457	1.216	0.447	0.936	80	438	2833	2872	-1.203	858	1975	901	1971	0
2	7	8	""	"STM2530"	7840	40680	100	266	318	191	112	116	28	96	87	0	560	797	694	60	64	18	100	100	0	0.308	0.280	0.283	0.297	1.653	0.262	0.860	80	396	654	943	-1.699	154	500	206	737	0
2	8	8	"nifS"	"STM2543"	8010	40680	110	1952	2988	3604	109	113	26	100	100	0	934	1396	1517	58	60	12	100	100	0	2.104	2.152	2.050	2.079	1.191	2.319	0.965	80	438	2719	4217	1.073	1843	876	2879	1338	0
2	9	8	"glnB"	"STM2561"	8180	40680	100	827	839	321	110	113	26	100	100	0	1247	1225	530	58	60	13	100	100	0	0.603	0.625	0.630	0.629	1.204	0.612	0.954	80	418	1906	1896	-0.730	717	1189	729	1167	0
2	10	8	""	"STM2566"	8360	40680	100	199	243	171	110	111	24	90	73	0	553	764	856	57	59	13	100	100	0	0.179	0.188	0.180	0.156	2.038	0.187	0.876	80	420	585	840	-2.478	89	496	133	707	0
2	11	8	"gogB"	"STM2584"	8530	40670	110	364	374	95	108	111	30	100	100	0	4543	4305	1350	55	56	10	100	100	0	0.057	0.063	0.061	0.062	1.243	0.061	0.876	80	465	4744	4516	-4.132	256	4488	266	4250	0
2	12	8	""	"STM2591"	8710	40670	90	184	201	96	109	112	27	86	63	0	1346	1504	1183	56	57	11	100	100	0	0.058	0.064	0.060	0.064	1.714	0.068	0.761	52	372	1365	1540	-4.104	75	1290	92	1448	0
2	13	8	"yraR"	"STM3268"	8890	40680	80	255	283	146	112	114	28	92	88	0	1145	1252	827	58	65	65	100	100	0	0.132	0.143	0.127	0.129	1.808	0.146	0.801	52	299	1230	1365	-2.926	143	1087	171	1194	0
2	14	8	"yhbV"	"STM3275"	9050	40670	110	164	181	99	107	110	25	83	57	0	2024	2043	765	58	59	10	100	100	0	0.029	0.037	0.032	0.032	1.720	0.041	0.379	80	456	2023	2059	-5.108	57	1966	74	1985	0
2	15	8	"deaD"	"STM3280"	9230	40680	100	7696	7889	2354	109	113	34	100	100	0	2986	3028	830	57	63	61	100	100	0	2.590	2.619	2.613	2.614	1.124	2.655	0.975	80	408	10516	10751	1.373	7587	2929	7780	2971	0
2	16	8	"argG"	"STM3290"	9400	40680	100	1233	1304	918	105	111	34	100	98	0	1132	1204	954	58	65	63	98	95	0	1.050	1.046	1.060	1.116	1.309	1.004	0.968	80	396	2202	2345	0.071	1128	1074	1199	1146	0
2	17	8	"ftsJ"	"STM3297"	9570	40680	100	1316	1599	1332	108	111	28	100	100	0	525	672	556	57	59	14	100	100	0	2.581	2.424	2.464	2.518	1.332	2.440	0.964	80	396	1676	2106	1.368	1208	468	1491	615	0
2	18	8	"ispB"	"STM3305"	9750	40680	100	1262	1306	500	107	113	39	100	100	0	3483	3699	1109	57	60	17	100	100	0	0.337	0.329	0.318	0.321	1.232	0.335	0.931	80	420	4581	4841	-1.569	1155	3426	1199	3642	0
2	19	8	"ybgL"	"STM0714"	9930	40680	100	532	590	376	108	110	26	97	96	0	2023	2003	1324	57	59	17	100	100	0	0.216	0.248	0.242	0.229	1.495	0.255	0.931	80	363	2390	2428	-2.213	424	1966	482	1946	0
2	20	8	""	"STM0720"	10090	40680	110	191	203	73	109	111	25	90	82	0	4107	4216	1329	57	62	26	100	100	0	0.020	0.023	0.022	0.022	1.524	0.022	0.549	80	419	4132	4253	-5.626	82	4050	94	4159	0
2	21	8	""	"STM0726"	10270	40670	110	209	215	70	111	127	253	5	0	0	5759	5352	2420	55	60	26	100	100	0	0.017	0.020	0.020	0.020	1.451	0.017	0.021	80	453	5802	5401	-5.863	98	5704	104	5297	0
2	22	8	"ybgT"	"STM0742"	10450	40670	110	263	272	80	111	127	254	8	1	0	1654	1563	692	54	56	13	100	100	0	0.095	0.107	0.104	0.108	1.641	0.098	0.039	80	452	1752	1670	-3.396	152	1600	161	1509	0
2	23	8	"tolB"	"STM0748"	10620	40670	100	1310	1481	1116	111	117	31	100	100	0	1458	1545	1177	54	56	11	100	100	0	0.854	0.919	0.904	0.961	1.400	0.930	0.966	80	396	2603	2861	-0.228	1199	1404	1370	1491	0
2	24	8	"pnuC"	"STM0757"	10800	40670	110	244	264	92	115	123	35	93	77	0	805	1047	780	55	58	13	100	100	0	0.172	0.150	0.184	0.176	2.215	0.102	0.482	80	476	879	1141	-2.540	129	750	149	992	0
2	1	9	"dacC"	"STM0863"	6810	40840	110	1311	1391	839	112	117	42	100	100	0	4009	4031	2541	58	61	26	100	100	0	0.303	0.322	0.318	0.324	1.396	0.320	0.961	80	483	5150	5252	-1.720	1199	3951	1279	3973	0
2	2	9	"ybjM"	"STM0871"	6970	40850	100	364	422	222	110	114	41	93	83	0	1020	1233	756	58	60	15	100	100	0	0.264	0.266	0.256	0.245	1.575	0.270	0.918	80	391	1216	1487	-1.921	254	962	312	1175	0
2	3	9	"potG"	"STM0878"	7160	40850	120	192	236	126	112	117	30	70	55	0	791	1256	1076	58	65	32	99	95	0	0.109	0.104	0.105	0.109	1.804	0.102	0.821	120	467	813	1322	-3.196	80	733	124	1198	0
2	4	9	"artQ"	"STM0889"	7320	40850	110	382	440	249	112	116	30	98	95	0	2092	2743	2017	59	63	24	100	100	0	0.133	0.122	0.122	0.127	1.503	0.119	0.916	80	404	2303	3012	-2.913	270	2033	328	2684	0
2	5	9	""	"STM0894"	7480	40840	90	159	169	45	106	108	24	88	53	0	2112	1996	547	60	71	51	100	100	0	0.026	0.033	0.035	0.032	1.738	0.031	0.407	52	336	2105	1999	-5.275	53	2052	63	1936	0
2	6	9	""	"STM0898"	7670	40850	110	149	155	62	108	113	29	61	30	0	2277	2397	1198	60	69	43	100	100	0	0.018	0.020	0.021	0.027	2.068	0.013	0.017	80	474	2258	2384	-5.757	41	2217	47	2337	0
2	7	9	""	"STM1033"	7840	40850	100	171	199	107	109	112	26	70	53	0	972	1545	1552	59	62	16	100	100	0	0.068	0.061	0.060	0.060	1.930	0.060	0.753	80	396	975	1576	-3.880	62	913	90	1486	0
2	8	9	""	"STM1037"	8010	40850	110	181	183	52	108	110	23	86	70	0	1535	1529	774	58	59	12	100	100	0	0.049	0.051	0.050	0.049	1.948	0.049	0.607	80	438	1550	1546	-4.339	73	1477	75	1471	0
2	9	9	"yjaB"	"STM4181"	8180	40850	100	309	326	143	107	110	25	97	92	0	1730	1853	1043	57	60	13	100	100	0	0.121	0.122	0.118	0.117	1.407	0.123	0.910	80	415	1875	2015	-3.050	202	1673	219	1796	0
2	10	9	"yjbD"	"STM4194"	8350	40850	90	202	247	144	110	121	159	21	9	0	799	941	842	56	61	27	100	100	0	0.124	0.155	0.140	0.135	1.955	0.155	0.838	52	348	835	1022	-3.014	92	743	137	885	0
2	11	9	""	"STM4198"	8530	40840	90	149	160	54	108	110	22	73	44	0	733	768	457	55	57	12	100	100	0	0.060	0.073	0.076	0.075	1.984	0.071	0.422	52	372	719	765	-4.048	41	678	52	713	0
2	12	9	""	"STM4202"	8710	40840	80	156	167	66	110	111	24	67	48	0	897	971	567	55	55	10	100	100	0	0.055	0.062	0.065	0.053	2.046	0.079	0.656	52	315	888	973	-4.194	46	842	57	916	0
2	13	9	"pduF"	"STM2037"	8880	40850	100	266	287	105	110	112	28	100	97	0	1838	2148	894	55	58	21	100	100	0	0.087	0.085	0.078	0.080	1.389	0.084	0.774	80	408	1939	2270	-3.515	156	1783	177	2093	0
2	14	9	"pduQ"	"STM2052"	9050	40850	100	138	145	48	109	110	26	51	22	0	888	909	233	56	59	22	100	100	0	0.035	0.042	0.044	0.045	1.846	0.043	0.209	80	396	861	889	-4.842	29	832	36	853	0
2	15	9	"sspH2"	"STM2241"	9220	40850	110	291	325	99	107	109	25	98	98	0	603	640	259	56	57	11	100	100	0	0.336	0.373	0.378	0.378	1.549	0.326	0.754	80	425	731	802	-1.572	184	547	218	584	0
2	16	9	"btuF"	"STM0206"	9400	40850	100	479	506	138	107	110	24	100	100	0	1838	1949	638	57	61	31	100	100	0	0.209	0.211	0.210	0.211	1.237	0.201	0.916	80	382	2153	2291	-2.259	372	1781	399	1892	0
2	17	9	"sitD"	"STM2864"	9570	40850	100	948	1013	519	109	112	28	100	100	0	1581	1751	987	56	60	31	100	100	0	0.550	0.533	0.544	0.533	1.234	0.520	0.954	80	396	2364	2599	-0.862	839	1525	904	1695	0
2	18	9	"yfjD"	"STM2679"	9750	40850	100	389	468	283	109	113	37	100	100	0	1415	1673	1158	56	58	15	100	100	0	0.206	0.222	0.220	0.220	1.294	0.225	0.923	80	396	1639	1976	-2.279	280	1359	359	1617	0
2	19	9	"psiB"	"PSLT069"	9920	40850	100	161	177	84	107	108	25	76	52	0	513	652	370	56	58	12	100	100	0	0.118	0.117	0.108	0.110	2.053	0.106	0.340	80	396	511	666	-3.081	54	457	70	596	0
2	20	9	"traV"	"PSLT084"	10090	40840	90	146	199	161	107	110	26	65	38	0	525	891	1122	56	59	15	100	100	0	0.083	0.110	0.101	0.083	2.009	0.129	0.879	52	339	508	927	-3.588	39	469	92	835	0
2	21	9	"himD"	"STM0982"	10270	40850	100	828	892	527	110	112	26	100	100	0	374	425	209	54	57	17	100	100	0	2.244	2.108	2.072	2.092	1.321	2.292	0.926	80	416	1038	1153	1.166	718	320	782	371	0
2	22	9	"dcuR"	"STM4303"	10450	40850	100	316	393	301	112	115	26	100	97	0	1517	1769	1042	54	56	15	100	100	0	0.139	0.164	0.146	0.139	1.619	0.195	0.829	80	420	1667	1996	-2.842	204	1463	281	1715	0
2	23	9	"phnA"	"STM4289"	10630	40840	110	280	313	127	110	114	26	98	97	0	744	807	358	55	57	10	100	100	0	0.247	0.270	0.257	0.261	1.423	0.276	0.846	80	420	859	955	-2.019	170	689	203	752	0
2	24	9	"melA"	"STM4298"	10800	40850	130	215	226	69	113	120	36	88	70	0	887	874	610	54	56	10	95	94	0	0.122	0.138	0.130	0.193	4.125	0.083	0.320	120	609	935	933	-3.030	102	833	113	820	0
2	1	10	"lasT"	"STM4600"	6790	41030	100	221	241	89	111	117	52	91	58	0	794	854	401	57	60	25	100	100	0	0.149	0.163	0.144	0.150	1.582	0.164	0.759	80	429	847	927	-2.744	110	737	130	797	0
2	2	10	"dniR"	"STM0260"	6960	41030	110	921	1171	755	110	115	40	100	100	0	540	753	580	57	59	14	100	100	0	1.679	1.524	1.626	1.682	1.284	1.434	0.970	80	439	1294	1757	0.748	811	483	1061	696	0
2	3	10	""	"STM0277"	7140	41020	100	276	307	118	115	128	96	75	40	0	985	1294	737	58	64	29	100	100	0	0.174	0.155	0.149	0.152	1.538	0.151	0.868	80	391	1088	1428	-2.526	161	927	192	1236	0
2	4	10	""	"STM0286"	7320	41020	100	200	212	67	112	124	97	42	3	0	974	961	474	57	58	13	100	100	0	0.096	0.111	0.109	0.105	1.577	0.106	0.609	80	382	1005	1004	-3.381	88	917	100	904	0
2	5	10	""	"STM0294"	7480	41020	100	240	262	117	107	110	23	96	92	0	1015	1240	818	56	58	20	100	100	0	0.139	0.131	0.132	0.129	1.383	0.132	0.896	80	414	1092	1339	-2.850	133	959	155	1184	0
2	6	10	"yafH"	"STM0309"	7660	41020	90	185	193	52	111	117	42	82	36	0	530	568	239	57	58	10	100	100	0	0.156	0.160	0.141	0.151	1.733	0.157	0.338	52	338	547	593	-2.676	74	473	82	511	0
2	7	10	"nagZ"	"STM1209"	7830	41020	80	160	182	95	112	117	41	55	23	0	231	277	202	56	58	10	100	100	0	0.274	0.317	0.315	0.266	2.423	0.376	0.706	52	307	223	291	-1.866	48	175	70	221	0
2	8	10	"ycfU"	"STM1217"	8010	41020	80	138	148	47	108	109	21	65	30	0	142	175	119	55	56	9	100	100	0	0.345	0.333	0.376	0.324	2.103	0.346	0.476	52	312	117	160	-1.536	30	87	40	120	0
2	9	10	"ycfC"	"STM1233"	8190	41000	50	151	162	52	112	115	26	75	33	0	223	264	168	63	72	34	100	91	0	0.244	0.249	0.252	0.271	1.677	0.294	0.572	12	104	199	251	-2.037	39	160	50	201	0
2	10	10	""	"STM1251"	8350	41020	100	961	1054	551	105	120	168	98	96	0	552	660	342	55	58	25	100	100	0	1.722	1.569	1.580	1.594	1.234	1.721	0.878	80	436	1353	1554	0.784	856	497	949	605	0
2	11	10	"aadA"	"STM1264"	8530	41020	100	306	360	227	107	109	21	98	97	0	867	912	588	54	55	8	100	100	0	0.245	0.295	0.270	0.268	1.519	0.316	0.858	80	418	1012	1111	-2.030	199	813	253	858	0
2	12	10	"yeaQ"	"STM1274"	8700	41020	100	324	338	101	105	108	22	100	100	0	963	948	327	54	55	9	100	100	0	0.241	0.261	0.255	0.256	1.305	0.258	0.900	80	422	1128	1127	-2.053	219	909	233	894	0
2	13	10	"fumA"	"STM1468"	8870	41020	100	277	293	94	106	109	25	100	100	0	932	1031	407	53	56	20	100	100	0	0.195	0.191	0.182	0.191	1.443	0.182	0.794	80	396	1050	1165	-2.362	171	879	187	978	0
2	14	10	"ompN"	"STM1473"	9050	41020	110	822	899	372	107	110	39	100	100	0	3384	3644	1261	54	57	20	100	100	0	0.215	0.221	0.218	0.213	1.177	0.225	0.949	80	439	4045	4382	-2.220	715	3330	792	3590	0
2	15	10	"ydgF"	"STM1482"	9220	41010	110	534	524	116	105	109	39	98	97	0	1575	1526	355	56	57	13	100	100	0	0.282	0.285	0.281	0.278	1.279	0.284	0.883	80	439	1948	1889	-1.824	429	1519	419	1470	0
2	16	10	"ynfK"	"STM1489"	9400	41010	100	503	511	151	106	110	26	100	100	0	2287	2396	848	56	59	28	100	100	0	0.178	0.173	0.171	0.172	1.183	0.170	0.948	80	406	2628	2745	-2.490	397	2231	405	2340	0
2	17	10	""	"STM1498"	9570	41010	90	208	216	60	110	112	26	98	90	0	909	934	400	56	61	33	100	100	0	0.115	0.121	0.119	0.114	1.508	0.120	0.738	52	354	951	984	-3.122	98	853	106	878	0
2	18	10	"ynfB"	"STM1503"	9750	41010	90	461	451	178	109	112	26	98	96	0	823	867	419	57	60	19	100	100	0	0.460	0.422	0.417	0.398	1.618	0.412	0.919	52	354	1118	1152	-1.122	352	766	342	810	0
2	19	10	"virK"	"STM2781"	9920	41020	100	5210	5404	2639	105	109	27	100	100	0	2112	2125	1090	55	57	13	100	100	0	2.482	2.560	2.557	2.613	1.173	2.536	0.982	80	396	7162	7369	1.311	5105	2057	5299	2070	0
2	20	10	""	"STM2789"	10090	41020	110	1248	1260	265	106	109	25	100	100	0	1780	1832	433	54	57	14	100	100	0	0.662	0.649	0.656	0.651	1.137	0.639	0.964	80	489	2868	2932	-0.596	1142	1726	1154	1778	0
2	21	10	"yqaE"	"STM2796"	10270	41010	100	319	342	127	112	114	25	97	97	0	841	824	249	53	56	21	100	100	0	0.263	0.298	0.274	0.267	1.551	0.313	0.829	80	394	995	1001	-1.929	207	788	230	771	0
2	22	10	""	"STM4008"	10440	41020	110	468	490	146	113	116	36	100	100	0	1503	1563	479	54	56	17	100	100	0	0.245	0.250	0.248	0.244	1.234	0.249	0.901	80	440	1804	1886	-2.029	355	1449	377	1509	0
2	23	10	""	"STM4030"	10620	41010	110	1942	1896	958	110	114	35	100	100	0	1287	1293	642	54	55	9	100	100	0	1.486	1.441	1.407	1.463	1.221	1.462	0.966	80	467	3065	3025	0.571	1832	1233	1786	1239	0
2	24	10	""	"STM4044"	10800	41000	110	276	318	207	114	122	35	91	80	0	163	232	203	53	54	10	90	80	0	1.473	1.140	1.073	1.537	2.851	1.116	0.646	80	439	272	383	0.558	162	110	204	179	0
2	1	11	"yghJ"	"STM2941"	6790	41190	100	205	207	43	108	112	40	92	66	0	2631	2716	893	59	61	15	100	100	0	0.038	0.037	0.039	0.036	1.473	0.034	0.467	80	418	2669	2756	-4.729	97	2572	99	2657	0
2	2	11	""	"STM2950"	6970	41190	100	515	489	169	108	111	28	98	98	0	4092	3855	1604	59	61	13	100	100	0	0.101	0.100	0.098	0.101	1.254	0.099	0.939	80	383	4440	4177	-3.309	407	4033	381	3796	0
2	3	11	"ygcA"	"STM2957"	7140	41190	100	467	478	142	112	121	93	98	92	0	1753	1772	634	59	62	16	100	100	0	0.210	0.214	0.212	0.212	1.218	0.211	0.939	80	406	2049	2079	-2.255	355	1694	366	1713	0
2	4	11	"sdaB"	"STM2971"	7320	41180	90	224	266	149	110	122	100	67	17	0	796	949	680	59	63	21	100	100	0	0.155	0.175	0.169	0.158	1.513	0.190	0.881	52	347	851	1046	-2.693	114	737	156	890	0
2	5	11	"fucP"	"STM2975"	7490	41190	100	128	130	29	105	107	25	42	17	0	630	794	496	57	58	9	100	100	0	0.040	0.034	0.041	0.044	2.268	0.030	0.141	80	396	596	762	-4.639	23	573	25	737	0
2	6	11	"fucR"	"STM2979"	7660	41180	110	609	639	207	108	114	53	100	100	0	2676	2858	1180	57	61	46	100	100	0	0.191	0.190	0.190	0.191	1.210	0.183	0.916	80	442	3120	3332	-2.386	501	2619	531	2801	0
2	7	11	""	"STM3160"	7830	41190	100	278	280	72	109	113	53	95	80	0	1004	986	349	57	60	47	100	100	0	0.178	0.184	0.185	0.182	1.341	0.185	0.646	80	418	1116	1100	-2.486	169	947	171	929	0
2	8	11	""	"STM3169"	8010	41180	80	131	150	60	106	108	26	46	25	0	535	574	367	55	56	9	100	100	0	0.052	0.085	0.094	0.072	2.413	0.099	0.484	52	301	505	563	-4.263	25	480	44	519	0
2	9	11	"ygiX"	"STM3177"	8180	41190	100	142	149	47	105	107	24	58	41	0	494	635	349	56	58	18	100	100	0	0.084	0.076	0.079	0.073	2.134	0.080	0.456	80	440	475	623	-3.565	37	438	44	579	0
2	10	11	"clpB"	"STM2660"	8350	41190	110	835	908	568	105	108	24	100	100	0	765	803	489	56	57	10	100	100	0	1.030	1.075	1.036	1.075	1.250	1.106	0.964	80	439	1439	1550	0.042	730	709	803	747	0
2	11	11	"yfiN"	"STM2672"	8530	41190	100	684	668	297	103	105	24	100	100	0	1790	1943	1066	56	57	12	100	100	0	0.335	0.299	0.292	0.305	1.257	0.289	0.970	80	421	2315	2452	-1.577	581	1734	565	1887	0
2	12	11	"recN"	"STM2684"	8700	41180	70	217	269	151	104	106	22	100	96	0	338	437	297	56	60	15	100	100	0	0.401	0.433	0.443	0.411	1.308	0.460	0.929	32	230	395	546	-1.319	113	282	165	381	0
2	13	11	"cueR"	"STM0499"	8870	41190	100	461	495	252	105	108	24	98	98	0	779	801	419	54	55	9	100	100	0	0.491	0.522	0.502	0.511	1.666	0.512	0.775	80	462	1081	1137	-1.026	356	725	390	747	0
2	14	11	""	"STM0509"	9050	41190	100	310	324	165	106	108	22	97	95	0	2040	1929	1032	54	55	10	100	100	0	0.103	0.116	0.106	0.111	1.472	0.118	0.799	80	396	2190	2093	-3.283	204	1986	218	1875	0
2	15	11	"gcl"	"STM0517"	9220	41190	100	128	137	46	106	107	24	47	23	0	690	942	760	55	55	9	100	100	0	0.035	0.035	0.043	0.043	2.014	0.040	0.380	80	408	657	918	-4.851	22	635	31	887	0
2	16	11	"ybbV"	"STM0521"	9400	41190	100	128	134	36	110	113	27	43	15	0	813	855	387	56	58	12	100	100	0	0.024	0.030	0.043	0.044	1.925	0.029	0.150	80	410	775	823	-5.394	18	757	24	799	0
2	17	11	"ylbA"	"STM0526"	9580	41190	90	237	257	91	109	112	23	98	94	0	1123	1192	552	56	60	25	100	100	0	0.120	0.130	0.127	0.122	1.478	0.132	0.861	52	368	1195	1284	-3.059	128	1067	148	1136	0
2	18	11	"purE"	"STM0534"	9740	41190	90	430	461	293	109	111	23	100	98	0	623	679	474	56	58	12	100	100	0	0.566	0.565	0.537	0.543	1.271	0.576	0.965	52	356	888	975	-0.821	321	567	352	623	0
2	19	11	"ygaM"	"STM2802"	9920	41190	100	255	265	68	107	110	23	100	98	0	753	849	359	55	58	17	100	100	0	0.212	0.199	0.197	0.199	1.414	0.184	0.802	80	446	846	952	-2.238	148	698	158	794	0
2	20	11	"yeiA"	"STM2187"	10100	41170	50	205	243	99	110	109	24	100	100	0	1224	1216	417	71	85	54	100	100	0	0.082	0.116	0.113	0.103	1.662	0.117	0.651	12	104	1248	1278	-3.601	95	1153	133	1145	0
2	21	11	""	"STM2196"	10260	41190	100	317	337	119	111	113	24	97	95	0	1415	1726	901	56	61	24	100	100	0	0.152	0.135	0.140	0.136	1.438	0.130	0.895	80	425	1565	1896	-2.722	206	1359	226	1670	0
2	22	11	"bcr"	"STM2221"	10440	41190	110	195	218	94	111	113	23	92	78	0	1023	1267	725	55	59	25	100	100	0	0.087	0.088	0.085	0.078	1.652	0.095	0.782	80	453	1052	1319	-3.527	84	968	107	1212	0
2	23	11	"yejK"	"STM2226"	10620	41190	100	397	404	150	112	115	38	98	93	0	766	761	353	54	55	21	100	100	0	0.400	0.413	0.411	0.398	1.545	0.409	0.887	80	428	997	999	-1.321	285	712	292	707	0
2	24	11	""	"STM2236"	10820	41190	140	186	193	59	117	130	90	38	5	0	175	429	440	54	58	75	53	49	0	0.570	0.203	0.164	0.414	13.094	0.124	0.083	156	836	190	451	-0.810	69	121	76	375	0
2	1	12	"Ctrl-6210ng/ul"	"Ctrl-6210ng/ul"	6780	41360	100	102	115	40	107	109	25	22	8	0	76	101	93	60	65	55	13	8	0	-0.313	0.195	0.828	0.816	3.692	0.399	0.314	80	447	11	49	Error	-5	16	8	41	-50
2	2	12	"Ctrl-Y210ng/ul"	"Ctrl-Y210ng/ul"	6960	41360	100	108	115	32	106	109	28	25	7	0	70	88	81	61	67	59	7	6	0	0.222	0.333	1.586	1.455	3.136	0.479	0.562	80	390	11	36	-2.170	2	9	9	27	-50
2	3	12	"Ctrl-Y610ng/ul"	"Ctrl-Y610ng/ul"	7130	41360	100	102	107	34	106	108	25	13	2	0	64	78	62	61	62	12	28	15	0	-1.333	0.059	0.953	1.080	4.398	1.083	0.276	80	418	-1	18	Error	-4	3	1	17	-50
2	4	12	"Ctrl-OmpA10ng/ul"	"Ctrl-OmpA10ng/ul"	7310	41360	90	371	950	931	108	111	37	100	100	0	120	281	264	61	65	34	76	48	0	4.458	3.827	4.185	4.545	1.697	3.713	0.900	52	372	322	1062	2.156	263	59	842	220	0
2	5	12	"ctrl-buffer"	"ctrl-buffer"	7480	41360	100	114	130	53	105	107	23	35	21	0	73	110	130	59	61	10	55	30	0	0.643	0.490	0.897	1.010	3.717	0.372	0.454	80	408	23	76	-0.637	9	14	25	51	-50
2	6	12	"Ctrl-RCA10ng/ul"	"Ctrl-RCA10ng/ul"	7650	41360	100	112	118	31	106	108	25	25	10	0	66	69	15	58	59	10	40	17	0	0.750	1.091	1.600	1.633	4.575	11.587	0.030	80	408	14	23	-0.415	6	8	12	11	-50
2	7	12	"Ctrl-6250ng/ul"	"Ctrl-6250ng/ul"	7830	41360	100	108	109	21	106	109	34	6	0	0	61	63	12	58	61	30	2	0	0	0.667	0.600	2.200	1.782	3.872	14.446	0.012	80	408	5	8	-0.585	2	3	3	5	-50
2	8	12	"Ctrl-Y250ng/ul"	"Ctrl-Y250ng/ul"	8000	41360	100	112	117	28	106	110	35	21	1	0	60	64	17	56	59	29	11	1	0	1.500	1.375	2.000	2.237	3.283	1.123	0.339	80	418	10	19	0.585	6	4	11	8	-50
2	9	12	"Ctrl-Y650ng/ul"	"Ctrl-Y650ng/ul"	8170	41360	100	114	156	350	105	107	24	30	8	0	64	105	325	56	57	8	46	31	0	1.125	1.041	1.418	1.721	3.734	1.085	0.951	80	418	17	100	0.170	9	8	51	49	-50
2	10	12	"Ctrl-OmpA50ng/ul"	"Ctrl-OmpA50ng/ul"	8360	41360	100	1158	2704	3481	108	108	22	100	100	0	238	523	640	57	58	9	100	100	0	5.801	5.571	5.969	5.789	1.374	5.551	0.970	80	404	1231	3062	2.536	1050	181	2596	466	0
2	11	12	"ctrl-buffer"	"ctrl-buffer"	8520	41360	100	146	201	136	104	105	24	62	45	0	70	103	90	57	57	9	60	42	0	3.231	2.109	2.785	2.847	2.378	1.877	0.599	80	382	55	143	1.692	42	13	97	46	-50
2	12	12	"Ctrl-RCA100ng/ul"	"Ctrl-RCA100ng/ul"	8690	41360	100	120	122	30	102	105	22	38	21	0	63	65	13	55	57	11	37	11	0	2.250	2.000	2.580	2.280	3.422	8.457	0.052	80	461	26	30	1.170	18	8	20	10	-50
2	13	12	"Ctrl-62100ng/ul"	"Ctrl-62100ng/ul"	8900	41380	60	145	142	43	108	113	30	53	25	0	69	76	23	56	58	15	46	21	0	2.846	1.700	2.593	2.125	2.544	3.167	0.568	32	165	50	54	1.509	37	13	34	20	0
2	14	12	"Ctrl-Y2100ng/ul"	"Ctrl-Y2100ng/ul"	9040	41360	100	114	118	35	104	108	29	22	10	0	65	72	28	55	57	15	38	13	0	1.000	0.824	1.332	1.349	3.421	1.838	0.395	80	405	20	31	0.000	10	10	14	17	-50
2	15	12	"Ctrl-Y6100ng/ul"	"Ctrl-Y6100ng/ul"	9220	41360	100	112	114	30	105	107	26	21	6	0	61	65	20	55	57	12	30	12	0	1.167	0.900	1.958	2.066	3.609	3.729	0.143	80	390	13	19	0.222	7	6	9	10	-50
2	16	12	"Ctrl-OmpA100ng/ul"	"Ctrl-OmpA100ng/ul"	9400	41360	120	1575	2828	3129	111	115	38	99	95	0	315	573	589	57	58	12	97	94	0	5.674	5.266	5.329	5.387	1.420	5.370	0.971	120	553	1722	3233	2.504	1464	258	2717	516	0
2	17	12	"ctrl-buffer"	"ctrl-buffer"	9570	41340	50	787	779	133	120	125	33	100	100	0	289	349	160	58	63	37	100	100	0	2.887	2.265	2.479	2.534	1.501	2.247	0.781	12	104	898	950	1.530	667	231	659	291	0
2	18	12	"Ctrl-RCA50ng/ul"	"Ctrl-RCA50ng/ul"	9740	41360	100	125	128	31	110	111	23	38	11	0	63	65	13	54	56	20	21	2	0	1.667	1.636	2.400	2.094	3.007	7.021	0.078	80	443	24	29	0.737	15	9	18	11	-50
2	19	12	"Ctrl-62400ng/ul"	"Ctrl-62400ng/ul"	9910	41360	100	125	126	27	110	113	28	32	3	0	57	62	21	55	55	9	35	12	0	7.500	2.286	2.382	1.949	4.111	17.342	0.012	80	396	17	23	2.907	15	2	16	7	-50
2	20	12	"Ctrl-Y2400ng/ul"	"Ctrl-Y2400ng/ul"	10080	41360	100	122	148	138	110	113	28	28	16	0	57	65	51	55	59	24	5	2	0	6.000	3.800	4.000	2.899	4.100	3.848	0.495	80	479	14	48	2.585	12	2	38	10	-50
2	21	12	"Ctrl-Y6400ng/ul"	"Ctrl-Y6400ng/ul"	10280	41340	80	209	238	87	110	114	28	98	80	0	781	947	614	56	57	12	100	100	0	0.137	0.144	0.147	0.153	1.945	0.121	0.791	52	297	824	1019	-2.872	99	725	128	891	0
2	22	12	"Ctrl-OmpA400ng/ul"	"Ctrl-OmpA400ng/ul"	10450	41360	110	6442	6660	2187	114	118	33	100	100	0	1240	1308	405	57	59	18	100	100	0	5.349	5.233	5.288	5.195	1.175	5.305	0.978	80	480	7511	7797	2.419	6328	1183	6546	1251	0
2	23	12	"ctrl-buffer"	"ctrl-buffer"	10620	41360	90	732	1384	1356	115	120	46	100	98	0	168	314	288	56	59	25	86	73	0	5.509	4.919	5.017	5.330	1.473	4.853	0.973	52	359	729	1527	2.462	617	112	1269	258	0
2	24	12	"Ctrl-RCAbuffer"	"Ctrl-RCAbuffer"	10790	41350	60	244	326	206	125	143	54	84	53	0	98	150	121	57	58	9	90	78	0	2.902	2.161	2.355	2.364	1.746	1.918	0.900	32	166	160	294	1.537	119	41	201	93	0
2	1	13	"phoP"	"STM1231"	6790	41550	110	845	1327	1203	107	110	25	100	100	0	418	645	584	58	64	55	90	80	0	2.050	2.078	2.103	2.128	1.348	2.082	0.982	80	474	1098	1807	1.036	738	360	1220	587	0
2	2	13	"phoP"	"STM1231"	6960	41540	120	527	1422	1604	107	110	25	98	96	0	257	676	753	58	64	54	93	80	0	2.111	2.128	2.191	2.202	1.335	2.138	0.984	120	484	619	1933	1.078	420	199	1315	618	0
2	3	13	"phoP"	"STM1231"	7140	41540	110	3207	3198	1962	109	110	26	100	100	0	1542	1494	903	58	60	12	100	100	0	2.088	2.151	2.138	2.132	1.154	2.165	0.991	80	426	4582	4525	1.062	3098	1484	3089	1436	0
2	4	13	"phoQ"	"STM1230"	7310	41540	90	918	959	479	112	114	38	100	100	0	1404	1328	735	59	64	33	100	100	0	0.599	0.667	0.682	0.688	1.268	0.660	0.969	52	356	2151	2116	-0.739	806	1345	847	1269	0
2	5	13	"phoQ"	"STM1230"	7490	41540	100	1287	1376	655	107	111	27	100	100	0	2718	2838	1438	60	63	24	100	100	0	0.444	0.457	0.457	0.455	1.169	0.453	0.986	80	430	3838	4047	-1.172	1180	2658	1269	2778	0
2	6	13	"hupA"	"STM4170"	7660	41530	110	1923	2190	1428	105	108	27	100	100	0	612	643	414	58	61	24	100	100	0	3.282	3.564	3.627	3.663	1.204	3.559	0.977	80	439	2372	2670	1.714	1818	554	2085	585	0
2	7	13	"sopB"	"STM1091"	7820	41540	100	467	505	292	104	106	32	98	91	0	2067	2198	1666	58	61	17	100	100	0	0.181	0.187	0.202	0.197	1.741	0.167	0.834	80	417	2372	2541	-2.468	363	2009	401	2140	0
2	8	13	"pipC"	"STM0375"	8010	41540	100	364	365	127	104	109	36	96	96	0	1599	1538	589	58	66	46	100	100	0	0.169	0.176	0.168	0.168	1.384	0.177	0.903	80	458	1801	1741	-2.567	260	1541	261	1480	0
2	9	13	"pipC"	"STM0375"	8180	41540	100	192	203	76	103	108	31	88	68	0	751	761	347	57	58	15	100	100	0	0.128	0.142	0.139	0.127	1.608	0.148	0.761	80	408	783	804	-2.963	89	694	100	704	0
2	10	13	"pipC"	"STM0375"	8350	41540	100	248	253	51	106	107	22	98	97	0	1018	990	228	56	57	9	100	100	0	0.148	0.157	0.148	0.151	1.378	0.156	0.844	80	396	1104	1081	-2.760	142	962	147	934	0
2	11	13	"ssrB"	"STM1391"	8520	41540	100	661	682	220	105	107	21	100	100	0	1804	1800	590	57	58	10	100	100	0	0.318	0.331	0.330	0.328	1.183	0.332	0.965	80	408	2303	2320	-1.652	556	1747	577	1743	0
2	12	13	"ssrB"	"STM1391"	8700	41530	110	590	581	133	105	106	23	100	100	0	1575	1522	406	57	59	20	100	100	0	0.319	0.325	0.330	0.325	1.197	0.322	0.948	80	466	2003	1941	-1.646	485	1518	476	1465	0
2	13	13	"lrp"	"STM0959"	8870	41540	100	975	1016	500	106	111	41	100	100	0	1206	1217	694	56	60	31	100	100	0	0.756	0.784	0.776	0.808	1.261	0.758	0.968	80	402	2019	2071	-0.404	869	1150	910	1161	0
2	14	13	"lrp"	"STM0959"	9040	41540	100	1832	1803	458	107	113	45	100	100	0	1919	1864	495	55	60	34	100	100	0	0.925	0.938	0.934	0.939	1.133	0.932	0.980	80	408	3589	3505	-0.112	1725	1864	1696	1809	0
2	15	13	"gyrA"	"STM2272"	9210	41530	110	5816	5509	1964	112	117	42	100	100	0	5382	5198	1683	55	60	23	100	100	0	1.071	1.049	1.047	1.034	1.143	1.062	0.988	80	441	11031	10540	0.099	5704	5327	5397	5143	0
2	16	13	"gyrA"	"STM2272"	9380	41540	100	2166	2397	1334	110	115	43	100	100	0	2183	2331	1365	54	58	20	100	100	0	0.966	1.004	0.999	1.015	1.217	0.994	0.986	80	414	4185	4564	-0.050	2056	2129	2287	2277	0
2	17	13	"gyrA"	"STM2272"	9570	41540	100	817	1015	657	111	111	23	100	98	0	721	907	634	53	54	10	98	98	0	1.057	1.059	1.063	1.138	1.489	1.047	0.969	80	475	1374	1758	0.080	706	668	904	854	0
2	18	13	"csrA"	"STM2826"	9740	41540	100	1022	1015	316	112	112	24	100	100	0	873	852	259	53	54	9	100	100	0	1.110	1.130	1.134	1.125	1.170	1.143	0.962	80	408	1730	1702	0.150	910	820	903	799	0
2	19	13	"crp"	"STM3466"	9910	41540	110	670	725	328	113	114	23	100	100	0	1357	1582	1120	53	54	9	100	100	0	0.427	0.400	0.426	0.421	1.307	0.330	0.798	80	453	1861	2141	-1.227	557	1304	612	1529	0
2	20	13	"yhhP"	"STM3578"	10090	41540	110	539	529	133	111	112	23	100	100	0	1106	1090	241	54	55	9	100	100	0	0.407	0.403	0.388	0.394	1.197	0.408	0.946	80	467	1480	1454	-1.297	428	1052	418	1036	0
2	21	13	"yhhP"	"STM3578"	10260	41540	90	257	261	64	110	113	25	100	96	0	580	584	180	56	59	14	100	100	0	0.281	0.286	0.281	0.276	1.337	0.284	0.839	52	363	671	679	-1.834	147	524	151	528	0
2	22	13	"topA"	"STM1714"	10440	41550	100	1694	1881	1033	109	112	24	100	100	0	2359	2523	1378	55	57	13	100	100	0	0.688	0.718	0.716	0.715	1.238	0.725	0.982	80	416	3889	4240	-0.540	1585	2304	1772	2468	0
2	23	13	"topA"	"STM1714"	10610	41540	100	989	1099	412	109	112	25	100	100	0	1263	1387	553	54	55	10	100	100	0	0.728	0.743	0.745	0.742	1.130	0.737	0.977	80	428	2089	2323	-0.458	880	1209	990	1333	0
2	24	13	"topA"	"STM1714"	10790	41530	80	648	809	610	125	144	61	100	98	0	691	870	667	54	56	12	100	100	0	0.821	0.838	0.793	0.821	1.319	0.870	0.869	52	329	1160	1500	-0.284	523	637	684	816	0
2	1	14	"malY"	"STM1464"	6790	41710	110	149	153	38	110	111	26	67	26	0	535	537	118	56	59	34	100	100	0	0.081	0.089	0.085	0.082	1.964	0.086	0.280	80	526	518	524	-3.618	39	479	43	481	0
2	2	14	""	"STM1865"	6960	41710	110	241	239	42	109	110	25	98	95	0	581	577	148	55	59	39	100	100	0	0.251	0.249	0.250	0.244	1.471	0.058	0.202	80	456	658	652	-1.995	132	526	130	522	0
2	3	14	"yheU"	"STM3463"	7140	41710	120	236	233	83	110	112	31	89	79	0	716	676	295	56	58	18	97	97	0	0.191	0.198	0.194	0.198	1.864	0.189	0.641	120	576	786	743	-2.389	126	660	123	620	0
2	4	14	""	"STM2507"	7320	41710	100	309	300	119	108	111	32	92	82	0	705	778	426	56	58	17	100	100	0	0.310	0.266	0.225	0.244	1.866	0.250	0.639	80	421	850	914	-1.691	201	649	192	722	0
2	5	14	"ilvY"	"STM3908"	7480	41720	110	296	314	99	111	113	25	100	100	0	732	751	258	56	58	14	100	100	0	0.274	0.292	0.278	0.281	1.341	0.298	0.871	80	497	861	898	-1.869	185	676	203	695	0
2	6	14	""	"STM2906"	7650	41710	80	175	185	53	108	110	27	90	63	0	236	267	120	56	59	14	100	100	0	0.372	0.365	0.350	0.346	1.770	0.337	0.625	52	308	247	288	-1.426	67	180	77	211	0
2	7	14	"ssaR"	"STM1419"	7820	41720	100	1510	1491	474	106	111	44	100	100	0	3626	3481	1112	58	62	21	100	100	0	0.393	0.405	0.402	0.407	1.189	0.404	0.966	80	485	4972	4808	-1.346	1404	3568	1385	3423	0
2	8	14	"pykF"	"STM1378"	8000	41730	70	217	391	345	104	112	32	87	78	0	303	640	697	61	72	54	93	87	0	0.467	0.496	0.477	0.462	1.690	0.481	0.923	32	230	355	866	-1.099	113	242	287	579	0
2	9	14	"gyrB"	"STM3835"	8180	41710	80	154	197	113	105	110	39	63	28	0	186	281	241	57	59	15	100	100	0	0.380	0.411	0.397	0.375	1.823	0.427	0.804	52	312	178	316	-1.397	49	129	92	224	0
2	10	14	"serC"	"STM0977"	8350	41710	110	690	747	295	105	108	30	100	100	0	953	966	425	56	59	28	100	100	0	0.652	0.705	0.689	0.709	1.245	0.687	0.918	80	482	1482	1552	-0.617	585	897	642	910	0
2	11	14	"cbiA"	"STM2035"	8510	41710	100	110	132	89	103	112	95	12	3	0	94	109	57	55	59	30	60	22	0	0.179	0.537	0.611	0.569	3.042	5.422	0.187	80	444	46	83	-2.478	7	39	29	54	-50
2	12	14	"hin"	"STM2772"	8700	41710	90	209	245	110	107	116	102	48	15	0	1497	1632	916	57	59	21	100	100	0	0.071	0.088	0.082	0.079	1.470	0.107	0.075	52	378	1542	1713	-3.819	102	1440	138	1575	0
2	13	14	"yfiA"	"STM2665"	8870	41710	110	1731	1741	514	110	114	38	100	100	0	1002	1017	314	55	60	35	100	100	0	1.712	1.695	1.684	1.701	1.118	1.698	0.971	80	522	2568	2593	0.775	1621	947	1631	962	0
2	14	14	""	"STM0382"	9050	41710	90	279	345	229	107	111	39	100	94	0	1591	1981	1503	53	57	34	100	100	0	0.112	0.123	0.118	0.121	1.496	0.127	0.848	52	371	1710	2166	-3.161	172	1538	238	1928	0
2	15	14	"ybbP"	"STM0508"	9220	41700	90	382	383	117	109	110	23	100	100	0	1880	1850	778	53	55	16	100	100	0	0.149	0.152	0.154	0.158	1.453	0.148	0.921	52	363	2100	2071	-2.743	273	1827	274	1797	0
2	16	14	"fepE"	"STM0589"	9380	41710	90	683	713	311	107	109	24	100	100	0	2450	2459	1010	52	54	10	100	100	0	0.240	0.252	0.251	0.247	1.178	0.256	0.955	52	376	2974	3013	-2.058	576	2398	606	2407	0
2	17	14	"trpL"	"STM1722"	9560	41710	70	129	141	52	111	111	23	43	21	0	170	203	108	53	56	14	100	100	0	0.154	0.200	0.212	0.202	2.693	0.306	0.654	32	236	135	180	-2.700	18	117	30	150	0
2	18	14	"ivbL"	"STM3797"	9740	41710	90	217	227	52	113	113	26	96	94	0	244	252	79	53	55	11	100	100	0	0.545	0.573	0.558	0.562	1.588	0.588	0.700	52	366	295	313	-0.877	104	191	114	199	0
2	19	14	"EMPTY"	"EMPTY"	9900	41710	100	109	114	26	112	113	25	20	3	0	60	63	16	52	54	10	42	20	0	-0.375	0.182	2.500	2.000	3.729	14.851	0.011	80	440	5	13	Error	-3	8	2	11	-75
2	20	14	"EMPTY"	"EMPTY"	10080	41710	100	107	113	29	111	112	24	16	3	0	57	62	53	52	53	9	31	11	0	-0.800	0.200	2.667	2.615	3.467	1.476	0.024	80	440	1	12	Error	-4	5	2	10	-75
2	21	14	"EMPTY"	"EMPTY"	10250	41710	100	112	112	24	109	110	23	17	5	0	54	56	11	52	53	10	26	6	0	1.500	0.750	2.000	2.315	4.234	122.474	0.000	80	440	5	7	0.585	3	2	3	4	-75
2	22	14	"EMPTY"	"EMPTY"	10420	41710	100	113	114	25	108	110	23	25	5	0	54	54	8	52	53	9	16	2	0	2.500	3.000	2.900	3.044	3.799	385.496	0.000	80	428	7	8	1.322	5	2	6	2	-75
2	23	14	"EMPTY"	"EMPTY"	10600	41710	100	109	111	28	109	112	23	18	6	0	54	54	9	52	52	8	22	6	0	0.000	1.000	3.688	3.400	3.155	0.008	0.000	80	440	2	4	Error	0	2	2	2	-75
2	24	14	"EMPTY"	"EMPTY"	10770	41710	100	116	117	26	117	127	45	3	0	0	54	55	11	52	53	10	17	7	0	-0.500	0.000	2.350	2.460	3.501	11.925	0.046	80	495	1	3	Error	-1	2	0	3	-75
3	1	1	"yjiW"	"STM4523"	11340	39460	110	167	176	52	105	109	30	86	51	0	848	875	307	56	58	15	100	100	0	0.078	0.087	0.077	0.075	1.837	0.083	0.525	80	556	854	890	-3.675	62	792	71	819	0
3	2	1	"yjjW"	"STM4565"	11520	39450	110	245	261	87	108	110	23	98	98	0	1973	2118	976	57	58	10	100	100	0	0.072	0.074	0.073	0.071	1.474	0.072	0.843	80	498	2053	2214	-3.806	137	1916	153	2061	0
3	3	1	"yibL"	"STM3689"	11680	39460	100	236	264	97	110	111	22	100	100	0	1275	1339	511	55	56	8	100	100	0	0.103	0.120	0.110	0.112	1.414	0.127	0.822	80	415	1346	1438	-3.275	126	1220	154	1284	0
3	4	1	"fba"	"STM3068"	11850	39460	110	3218	3643	1532	108	117	130	100	100	0	2264	2395	1010	56	57	13	100	100	0	1.409	1.511	1.440	1.508	1.192	1.516	0.926	80	482	5318	5874	0.494	3110	2208	3535	2339	0
3	5	1	"yhaH"	"STM3234"	12030	39450	100	421	440	136	109	120	134	97	73	0	1336	1366	435	55	56	14	100	100	0	0.244	0.252	0.240	0.248	1.284	0.250	0.903	80	456	1593	1642	-2.038	312	1281	331	1311	0
3	6	1	"rpoD"	"STM3211"	12210	39450	100	917	1111	768	112	113	22	100	100	0	572	709	499	55	55	8	100	100	0	1.557	1.528	1.475	1.526	1.224	1.562	0.916	80	433	1322	1653	0.639	805	517	999	654	0
3	7	1	""	"STM2551"	12370	39460	110	338	345	89	111	112	22	100	100	0	974	1025	342	54	55	8	100	100	0	0.247	0.241	0.234	0.238	1.302	0.231	0.870	80	484	1147	1205	-2.019	227	920	234	971	0
3	8	1	"gltI"	"STM0665"	12550	39450	110	1138	1197	454	109	111	23	100	100	0	1993	2111	811	55	55	9	100	100	0	0.531	0.529	0.529	0.529	1.177	0.526	0.936	80	511	2967	3144	-0.913	1029	1938	1088	2056	0
3	9	1	"nagC"	"STM0682"	12720	39460	110	265	302	154	110	113	24	100	98	0	974	1157	828	56	58	19	100	100	0	0.169	0.174	0.170	0.166	1.357	0.168	0.848	80	485	1073	1293	-2.566	155	918	192	1101	0
3	10	1	"glnS"	"STM0686"	12890	39450	100	1760	1902	477	113	114	24	100	100	0	7123	7585	1885	57	62	24	100	100	0	0.233	0.238	0.237	0.237	1.112	0.236	0.951	80	432	8713	9317	-2.101	1647	7066	1789	7528	0
3	11	1	"sipD"	"STM2883"	13060	39450	100	338	349	96	113	115	25	100	100	0	2361	2413	709	55	58	17	100	100	0	0.098	0.100	0.095	0.099	1.310	0.094	0.851	80	444	2531	2594	-3.357	225	2306	236	2358	0
3	12	1	"eutC"	"STM2457"	13240	39450	100	144	155	51	113	115	23	61	30	0	493	648	487	55	56	13	100	100	0	0.071	0.071	0.074	0.073	1.848	0.075	0.515	80	432	469	635	-3.821	31	438	42	593	0
3	13	1	"udp"	"STM3968"	13410	39450	100	902	1002	444	113	114	24	100	100	0	2440	2552	860	55	56	9	100	100	0	0.331	0.356	0.329	0.346	1.202	0.361	0.910	80	444	3174	3386	-1.596	789	2385	889	2497	0
3	14	1	"metR"	"STM3964"	13590	39450	110	701	814	405	116	117	23	100	100	0	2530	2407	481	55	56	9	100	100	0	0.236	0.297	0.249	0.274	1.479	0.287	0.647	80	511	3060	3050	-2.081	585	2475	698	2352	0
3	15	1	"rthB"	"STM3960"	13760	39450	100	600	761	509	117	118	23	100	100	0	2702	2705	705	56	57	9	100	100	0	0.183	0.243	0.187	0.210	1.556	0.249	0.635	80	444	3129	3293	-2.454	483	2646	644	2649	0
3	16	1	"yigI"	"STM3956"	13940	39450	110	719	825	420	115	116	24	100	100	0	1766	1843	611	56	57	9	100	100	0	0.353	0.397	0.378	0.373	1.305	0.406	0.878	80	497	2314	2497	-1.501	604	1710	710	1787	0
3	17	1	"corA"	"STM3952"	14100	39450	110	1200	1314	553	121	127	38	100	100	0	2994	3020	834	55	58	18	100	100	0	0.367	0.402	0.378	0.387	1.233	0.411	0.916	80	496	4018	4158	-1.446	1079	2939	1193	2965	0
3	18	1	"yigA"	"STM3948"	14280	39450	110	1370	1618	553	118	123	34	100	100	0	2686	2921	866	55	57	13	100	100	0	0.476	0.523	0.509	0.511	1.217	0.510	0.943	80	524	3883	4366	-1.071	1252	2631	1500	2866	0
3	19	1	"priB"	"STM4392"	14460	39460	100	2335	2388	938	117	126	94	100	100	0	734	757	314	55	57	12	100	100	0	3.267	3.235	3.200	3.286	1.273	3.223	0.966	80	452	2897	2973	1.708	2218	679	2271	702	0
3	20	1	"ytfJ"	"STM4405"	14630	39450	100	183	212	193	116	128	101	28	2	0	399	481	218	56	59	26	100	100	0	0.195	0.226	0.179	0.174	2.207	0.435	0.018	80	444	410	521	-2.356	67	343	96	425	0
3	21	1	"mpl"	"STM4416"	14800	39470	80	135	143	37	115	121	47	26	7	0	148	160	84	58	62	30	90	76	0	0.222	0.275	0.380	0.315	3.362	8.160	0.101	52	300	110	130	-2.170	20	90	28	102	0
3	22	1	""	"STM4420"	14970	39470	80	134	143	52	112	115	40	30	9	0	156	174	56	56	57	9	100	100	0	0.220	0.263	0.319	0.256	2.868	0.291	0.100	52	312	122	149	-2.184	22	100	31	118	0
3	23	1	""	"STM4424"	15160	39460	70	123	124	24	111	118	60	3	0	0	169	181	65	58	62	23	100	84	0	0.108	0.106	0.170	0.154	2.858	2.824	0.041	32	236	123	136	-3.209	12	111	13	123	0
3	24	1	""	"STM4428"	15330	39460	90	126	144	74	111	119	81	3	3	0	254	267	94	56	58	23	100	100	0	0.076	0.156	0.134	0.126	2.682	0.167	0.113	52	394	213	244	-3.722	15	198	33	211	0
3	1	2	"clpX"	"STM0449"	11320	39630	100	2077	2136	762	109	129	184	100	98	0	1106	1104	384	56	60	20	100	100	0	1.874	1.934	1.981	1.947	1.249	1.958	0.953	80	441	3018	3075	0.906	1968	1050	2027	1048	0
3	2	2	"ptrB"	"STM1879"	11500	39630	100	354	371	153	109	110	24	98	97	0	359	413	178	58	59	10	100	98	0	0.814	0.738	0.718	0.700	1.536	0.764	0.903	80	395	546	617	-0.297	245	301	262	355	0
3	3	2	"yihV"	"STM4024"	11670	39630	100	174	181	49	108	112	28	91	57	0	1897	1939	648	58	59	15	100	100	0	0.036	0.039	0.038	0.037	1.556	0.038	0.568	80	396	1905	1954	-4.800	66	1839	73	1881	0
3	4	2	"thiG"	"STM4160"	11850	39620	110	207	218	59	109	111	24	98	93	0	1767	1821	520	56	59	20	100	100	0	0.057	0.062	0.058	0.058	1.464	0.061	0.731	80	439	1809	1874	-4.126	98	1711	109	1765	0
3	5	2	"thiC"	"STM4164"	12020	39630	100	159	169	55	108	108	20	81	57	0	508	581	271	56	58	17	100	100	0	0.113	0.116	0.106	0.103	1.909	0.123	0.576	80	382	503	586	-3.148	51	452	61	525	0
3	6	2	"yjaG"	"STM4169"	12180	39630	100	456	480	132	111	112	22	100	100	0	1923	1974	584	56	57	9	100	100	0	0.185	0.192	0.193	0.189	1.232	0.185	0.917	80	396	2212	2287	-2.436	345	1867	369	1918	0
3	7	2	""	"STM2701"	12360	39630	110	197	215	67	112	113	23	95	82	0	1394	1610	567	55	56	9	100	100	0	0.063	0.066	0.060	0.058	1.648	0.068	0.711	80	453	1424	1658	-3.978	85	1339	103	1555	0
3	8	2	"stfE"	"STM0198"	12540	39630	100	158	158	38	110	111	22	76	53	0	1362	1503	651	55	56	9	100	100	0	0.037	0.033	0.041	0.040	1.531	0.030	0.387	80	408	1355	1496	-4.767	48	1307	48	1448	0
3	9	2	"eutQ"	"STM2468"	12710	39630	110	154	166	54	111	113	23	76	45	0	1180	1324	602	55	56	9	100	100	0	0.038	0.043	0.041	0.040	1.800	0.045	0.477	80	426	1168	1324	-4.709	43	1125	55	1269	0
3	10	2	"eutN"	"STM2464"	12880	39630	100	143	153	58	110	112	22	61	31	0	866	1067	660	54	55	10	100	100	0	0.041	0.042	0.043	0.043	1.943	0.049	0.448	80	420	845	1056	-4.621	33	812	43	1013	0
3	11	2	"prpB"	"STM0368"	13060	39630	110	141	149	47	114	115	24	51	21	0	752	901	500	54	55	8	100	100	0	0.039	0.041	0.050	0.042	1.903	0.050	0.379	80	454	725	882	-4.692	27	698	35	847	0
3	12	2	"tus"	"STM1470"	13230	39620	110	230	247	86	112	113	25	100	97	0	1431	1592	691	55	57	11	100	100	0	0.086	0.088	0.082	0.083	1.396	0.086	0.770	80	441	1494	1672	-3.544	118	1376	135	1537	0
3	13	2	"ogt"	"STM1659"	13400	39630	100	641	683	225	110	111	24	100	100	0	1893	2056	725	55	57	12	100	100	0	0.289	0.286	0.284	0.282	1.170	0.283	0.952	80	408	2369	2574	-1.791	531	1838	573	2001	0
3	14	2	"rpmF"	"STM1191"	13570	39630	110	2233	2480	1228	115	116	24	100	100	0	429	527	438	55	56	9	100	100	0	5.663	5.011	5.552	5.542	1.281	4.346	0.880	80	453	2492	2837	2.502	2118	374	2365	472	0
3	15	2	"fabG"	"STM1195"	13750	39630	100	3637	3762	1114	114	117	26	100	100	0	2133	2277	666	57	57	9	100	100	0	1.697	1.643	1.635	1.644	1.104	1.645	0.967	80	408	5599	5868	0.763	3523	2076	3648	2220	0
3	16	2	"phsA"	"STM2065"	13920	39630	100	341	359	82	113	116	25	100	100	0	4157	4457	1149	57	58	12	100	100	0	0.056	0.056	0.055	0.055	1.234	0.054	0.890	80	408	4328	4646	-4.169	228	4100	246	4400	0
3	17	2	"dacD"	"STM2062"	14090	39630	100	629	670	168	118	120	32	100	100	0	3191	3318	974	57	58	10	100	100	0	0.163	0.169	0.170	0.169	1.155	0.163	0.948	80	420	3645	3813	-2.617	511	3134	552	3261	0
3	18	2	"pefD"	"PSLT016"	14270	39630	100	245	260	87	114	118	28	100	97	0	2777	2707	755	55	56	10	100	100	0	0.048	0.055	0.050	0.052	1.405	0.053	0.673	80	432	2853	2798	-4.377	131	2722	146	2652	0
3	19	2	"ybjG"	"STM0865"	14450	39640	110	314	373	249	113	115	24	98	98	0	490	618	423	55	57	12	100	100	0	0.462	0.462	0.439	0.443	1.369	0.500	0.847	80	440	636	823	-1.114	201	435	260	563	0
3	20	2	"thiM"	"STM2147"	14620	39630	100	316	354	144	114	120	79	98	77	0	657	727	318	56	58	23	100	100	0	0.336	0.358	0.353	0.343	1.318	0.355	0.860	80	408	803	911	-1.573	202	601	240	671	0
3	21	2	"thiI"	"STM0425"	14800	39630	100	554	615	252	113	119	44	100	100	0	1883	2049	747	56	58	23	100	100	0	0.241	0.252	0.243	0.243	1.235	0.258	0.919	80	397	2268	2495	-2.051	441	1827	502	1993	0
3	22	2	"hilD"	"STM2875"	14970	39630	100	894	1068	586	112	116	32	100	100	0	1557	1833	1021	58	60	13	100	100	0	0.522	0.539	0.527	0.529	1.192	0.542	0.945	80	408	2281	2731	-0.939	782	1499	956	1775	0
3	23	2	"prgK"	"STM2871"	15150	39630	100	451	496	197	115	117	26	100	100	0	1775	2028	870	58	62	19	100	100	0	0.196	0.193	0.188	0.190	1.234	0.195	0.932	80	455	2053	2351	-2.353	336	1717	381	1970	0
3	24	2	"nhoA"	"STM1582"	15330	39630	90	151	179	89	111	120	83	21	11	0	193	268	260	56	59	24	100	100	0	0.292	0.321	0.357	0.305	2.006	0.546	0.273	52	371	177	280	-1.776	40	137	68	212	0
3	1	3	"hsdS"	"STM4524"	11310	39800	110	241	256	78	108	117	132	51	6	0	3305	3478	1156	55	57	16	100	100	0	0.041	0.043	0.043	0.040	1.486	0.043	0.631	80	511	3383	3571	-4.611	133	3250	148	3423	0
3	2	3	"hisF"	"STM2077"	11490	39790	110	3123	3717	2028	111	115	32	100	100	0	1534	1788	874	58	59	17	100	100	0	2.041	2.084	2.059	2.060	1.143	2.146	0.975	80	452	4488	5336	1.029	3012	1476	3606	1730	0
3	3	3	"trmD"	"STM2674"	11660	39800	100	5153	6091	4018	111	119	39	100	100	0	1356	1543	907	58	60	18	100	100	0	3.884	4.027	3.920	3.931	1.106	4.189	0.986	80	408	6340	7465	1.958	5042	1298	5980	1485	0
3	4	3	"fruF"	"STM2206"	11840	39800	110	446	535	337	112	116	34	100	100	0	941	1104	596	56	59	20	100	100	0	0.377	0.404	0.377	0.376	1.292	0.443	0.920	80	466	1219	1471	-1.406	334	885	423	1048	0
3	5	3	"asrB"	"STM2549"	12010	39800	100	149	164	60	108	111	22	77	47	0	925	1003	533	56	57	9	100	100	0	0.047	0.059	0.059	0.057	1.771	0.065	0.560	80	384	910	1003	-4.406	41	869	56	947	0
3	6	3	"sifA"	"STM1224"	12180	39800	110	1904	2111	904	111	117	101	100	100	0	1660	1852	729	56	59	25	100	100	0	1.118	1.114	1.095	1.097	1.170	1.130	0.972	80	452	3397	3796	0.161	1793	1604	2000	1796	0
3	7	3	"cbiM"	"STM2023"	12360	39800	100	212	224	78	111	118	105	41	6	0	1681	1781	746	55	58	26	100	100	0	0.062	0.065	0.064	0.060	1.528	0.069	0.741	80	419	1727	1839	-4.009	101	1626	113	1726	0
3	8	3	"cbiP"	"STM2019"	12530	39800	110	212	231	84	109	111	23	100	91	0	1299	1476	673	56	58	14	100	100	0	0.083	0.086	0.082	0.079	1.460	0.090	0.807	80	439	1346	1542	-3.593	103	1243	122	1420	0
3	9	3	"samB"	"PSLT054"	12700	39800	110	360	401	178	109	112	22	100	100	0	1136	1331	745	56	57	9	100	100	0	0.232	0.229	0.214	0.223	1.329	0.220	0.891	80	440	1331	1567	-2.105	251	1080	292	1275	0
3	10	3	"uhpT"	"STM3787"	12880	39810	110	159	177	75	109	112	21	78	67	0	1374	1440	610	54	56	10	100	100	0	0.038	0.049	0.041	0.044	1.735	0.058	0.616	80	454	1370	1454	-4.722	50	1320	68	1386	0
3	11	3	"trpA"	"STM1727"	13050	39800	100	257	299	202	114	115	23	98	98	0	629	712	464	55	56	9	100	100	0	0.249	0.282	0.253	0.249	1.403	0.339	0.885	80	396	717	842	-2.005	143	574	185	657	0
3	12	3	"rhaT"	"STM4050"	13220	39800	110	141	167	89	111	115	30	50	23	0	1254	1430	1077	55	56	12	100	100	0	0.025	0.041	0.045	0.039	1.954	0.051	0.556	80	466	1229	1431	-5.321	30	1199	56	1375	0
3	13	3	"glnQ"	"STM0828"	13400	39810	100	586	637	212	110	115	31	100	100	0	2499	2643	875	55	57	11	100	100	0	0.195	0.204	0.199	0.200	1.187	0.204	0.953	80	408	2920	3115	-2.360	476	2444	527	2588	0
3	14	3	""	"STM4158"	13570	39800	100	209	226	79	114	116	24	96	87	0	700	727	268	54	55	8	100	100	0	0.147	0.166	0.147	0.147	1.651	0.179	0.752	80	396	741	785	-2.766	95	646	112	673	0
3	15	3	""	"STM1260"	13740	39800	110	548	570	147	114	116	24	100	100	0	3764	3821	1091	55	55	8	100	100	0	0.117	0.121	0.118	0.120	1.161	0.120	0.957	80	440	4143	4222	-3.095	434	3709	456	3766	0
3	16	3	""	"PSLT026"	13910	39810	110	2324	2811	1525	110	115	28	100	100	0	2671	2960	1291	55	56	12	100	100	0	0.846	0.930	0.871	0.891	1.232	0.990	0.924	80	453	4830	5606	-0.241	2214	2616	2701	2905	0
3	17	3	""	"STM4457"	14090	39810	100	697	718	212	114	117	27	100	100	0	1906	1972	575	55	57	14	100	100	0	0.315	0.315	0.315	0.312	1.183	0.316	0.957	80	420	2434	2521	-1.667	583	1851	604	1917	0
3	18	3	"metJ"	"STM4099"	14270	39810	110	719	805	401	118	122	30	100	100	0	1254	1367	570	54	55	9	100	100	0	0.501	0.523	0.509	0.501	1.196	0.550	0.951	80	467	1801	2000	-0.998	601	1200	687	1313	0
3	19	3	""	"Not LT2a84"	14440	39800	110	255	267	66	114	117	27	98	98	0	2086	2085	621	55	56	10	100	100	0	0.069	0.075	0.070	0.072	1.498	0.070	0.777	80	426	2172	2183	-3.848	141	2031	153	2030	0
3	20	3	"traW"	"PSLT091"	14610	39800	110	256	262	70	111	114	30	98	93	0	2297	2343	631	56	57	10	100	100	0	0.065	0.066	0.063	0.062	1.381	0.066	0.845	80	439	2386	2438	-3.950	145	2241	151	2287	0
3	21	3	"traN"	"PSLT095"	14780	39800	100	319	336	99	111	114	29	98	98	0	3231	3349	1033	56	58	17	100	100	0	0.066	0.068	0.068	0.065	1.349	0.070	0.912	80	409	3383	3518	-3.932	208	3175	225	3293	0
3	22	3	"trbB"	"PSLT099"	14960	39810	100	319	319	75	113	116	29	100	98	0	2519	2584	708	58	61	19	100	100	0	0.084	0.082	0.081	0.079	1.295	0.079	0.846	80	420	2667	2732	-3.579	206	2461	206	2526	0
3	23	3	"traD"	"PSLT104"	15140	39810	100	1319	1471	601	114	116	24	100	100	0	3158	3610	1677	58	60	15	100	100	0	0.389	0.382	0.380	0.387	1.158	0.371	0.951	80	420	4305	4909	-1.363	1205	3100	1357	3552	0
3	24	3	""	"PSLT109"	15320	39810	110	419	449	152	113	115	25	100	100	0	1437	1515	489	55	56	12	100	100	0	0.221	0.230	0.221	0.224	1.219	0.234	0.919	80	519	1688	1796	-2.175	306	1382	336	1460	0
3	1	4	""	"STM2732"	11310	39980	100	122	123	27	109	110	23	38	10	0	619	690	321	54	56	12	100	100	0	0.023	0.022	0.049	0.046	1.892	0.022	0.082	80	440	578	650	-5.442	13	565	14	636	0
3	2	4	""	"STM2710"	11480	39980	100	147	153	39	111	114	31	55	27	0	2042	2165	580	57	60	19	100	100	0	0.018	0.020	0.024	0.024	1.593	0.020	0.341	80	430	2021	2150	-5.785	36	1985	42	2108	0
3	3	4	""	"STM1614"	11660	39980	100	235	295	446	109	111	22	100	93	0	3628	3985	1421	57	59	13	100	100	0	0.035	0.047	0.036	0.035	1.677	0.048	0.064	80	408	3697	4114	-4.825	126	3571	186	3928	0
3	4	4	"tehB"	"STM1608"	11830	39980	100	552	606	222	109	111	22	100	100	0	1724	1806	626	56	59	13	100	100	0	0.266	0.284	0.274	0.274	1.272	0.287	0.934	80	396	2111	2247	-1.913	443	1668	497	1750	0
3	5	4	"tpx"	"STM1682"	12000	39970	110	2313	2458	907	110	113	25	100	100	0	1382	1383	490	56	58	17	100	100	0	1.661	1.769	1.709	1.819	1.282	1.765	0.957	80	454	3529	3675	0.732	2203	1326	2348	1327	0
3	6	4	""	"STM1677"	12180	39980	100	356	356	75	110	118	106	100	68	0	2343	2431	588	55	61	55	100	100	0	0.108	0.104	0.103	0.102	1.278	0.099	0.868	80	408	2534	2622	-3.217	246	2288	246	2376	0
3	7	4	"uppS"	"STM0221"	12340	39980	90	582	711	299	110	126	123	100	98	0	581	732	375	55	70	79	100	100	0	0.897	0.888	0.882	0.898	1.171	0.794	0.952	52	340	998	1278	-0.156	472	526	601	677	0
3	8	4	"yaeD"	"STM0248"	12520	39980	100	921	989	310	109	115	42	100	100	0	2548	2791	1025	56	65	50	100	100	0	0.326	0.322	0.323	0.323	1.140	0.310	0.963	80	430	3304	3615	-1.618	812	2492	880	2735	0
3	9	4	"rof"	"STM0237"	12690	39970	100	117	122	32	110	112	24	27	10	0	65	66	12	55	56	11	47	17	0	0.700	1.091	1.955	2.105	3.191	8.798	0.049	80	408	17	23	-0.515	7	10	12	11	-50
3	10	4	"yeeX"	"STM2059"	12870	39980	100	812	892	334	110	113	24	100	100	0	695	807	288	55	56	10	100	100	0	1.097	1.040	1.022	1.034	1.177	1.055	0.952	80	396	1342	1534	0.133	702	640	782	752	0
3	11	4	"sbcB"	"STM2067"	13040	39980	100	257	269	84	113	114	24	100	97	0	878	959	401	54	56	10	100	100	0	0.175	0.172	0.173	0.166	1.480	0.171	0.838	80	430	968	1061	-2.517	144	824	156	905	0
3	12	4	"fixC"	"STM0077"	13220	39980	100	204	213	49	110	113	30	96	88	0	3904	3848	1046	55	56	11	100	100	0	0.024	0.027	0.026	0.026	1.539	0.024	0.287	80	408	3943	3896	-5.356	94	3849	103	3793	0
3	13	4	"yjbC"	"STM4193"	13390	39980	100	434	444	90	111	115	30	100	100	0	2660	2814	661	55	57	11	100	100	0	0.124	0.121	0.123	0.120	1.224	0.116	0.916	80	384	2928	3092	-3.012	323	2605	333	2759	0
3	14	4	"dinF"	"STM4238"	13560	39980	100	926	1107	587	112	114	24	100	100	0	1192	1430	740	54	54	8	100	100	0	0.715	0.723	0.699	0.748	1.420	0.735	0.942	80	420	1952	2371	-0.483	814	1138	995	1376	0
3	15	4	""	"STM4267"	13740	39980	100	439	439	94	111	114	31	100	100	0	1859	1937	473	54	55	12	100	100	0	0.182	0.174	0.170	0.172	1.290	0.167	0.879	80	420	2133	2211	-2.460	328	1805	328	1883	0
3	16	4	"malE"	"STM4229"	13910	39980	100	138	177	133	112	114	25	51	35	0	303	498	466	54	55	11	100	100	0	0.104	0.146	0.123	0.125	2.607	0.160	0.319	80	408	275	509	-3.260	26	249	65	444	0
3	17	4	"yfdZ"	"STM2402"	14090	39980	100	1472	1566	330	116	122	49	100	100	0	4542	4660	972	54	61	35	100	100	0	0.302	0.315	0.316	0.315	1.130	0.309	0.965	80	396	5844	6056	-1.727	1356	4488	1450	4606	0
3	18	4	"yfcA"	"STM2382"	14260	39990	100	311	333	108	118	125	50	98	86	0	1794	1883	771	54	60	34	100	100	0	0.111	0.118	0.112	0.114	1.513	0.111	0.707	80	394	1933	2044	-3.172	193	1740	215	1829	0
3	19	4	"ybdB"	"STM0599"	14440	39980	100	319	333	101	115	119	31	98	97	0	881	930	346	53	54	9	100	100	0	0.246	0.249	0.237	0.237	1.473	0.245	0.860	80	420	1032	1095	-2.021	204	828	218	877	0
3	20	4	"fsr"	"STM0493"	14610	39970	90	180	183	59	111	119	58	53	21	0	574	680	367	55	56	11	100	100	0	0.133	0.115	0.115	0.110	1.809	0.093	0.145	52	357	588	697	-2.911	69	519	72	625	0
3	21	4	"ybbB"	"STM0513"	14790	39980	100	167	190	84	112	118	53	51	26	0	415	535	375	56	57	10	100	100	0	0.153	0.163	0.142	0.140	1.882	0.168	0.560	80	430	414	557	-2.706	55	359	78	479	0
3	22	4	"lpxH"	"STM0535"	14960	39980	100	339	339	61	114	117	28	100	100	0	2242	2260	529	58	58	9	100	100	0	0.103	0.102	0.100	0.101	1.266	0.098	0.878	80	396	2409	2427	-3.279	225	2184	225	2202	0
3	23	4	""	"STM0563"	15130	39980	100	112	117	33	113	114	24	17	6	0	61	64	16	55	55	9	32	18	0	-0.167	0.444	1.438	1.387	3.452	8.001	0.052	80	396	5	13	Error	-1	6	4	9	-50
3	24	4	"fepD"	"STM0592"	15310	39980	100	425	443	127	112	113	24	100	100	0	1159	1237	335	52	54	9	100	100	0	0.283	0.279	0.277	0.272	1.267	0.279	0.903	80	452	1420	1516	-1.822	313	1107	331	1185	0
3	1	5	"gntT"	"STM3512"	11310	40150	110	569	565	134	110	113	25	100	98	0	4177	4145	961	56	58	14	100	100	0	0.111	0.111	0.111	0.109	1.283	0.111	0.952	80	497	4580	4544	-3.166	459	4121	455	4089	0
3	2	5	"sspB"	"STM3341"	11480	40160	100	1063	1076	316	110	113	26	100	100	0	2828	2832	748	58	60	11	100	100	0	0.344	0.348	0.348	0.344	1.163	0.344	0.956	80	408	3723	3740	-1.539	953	2770	966	2774	0
3	3	5	"yhcH"	"STM3335"	11660	40150	100	260	270	63	110	112	25	98	98	0	1566	1568	381	57	59	12	100	100	0	0.099	0.106	0.102	0.101	1.392	0.107	0.867	80	408	1659	1671	-3.331	150	1509	160	1511	0
3	4	5	"yrbB"	"STM3309"	11830	40150	100	275	305	128	109	111	23	100	98	0	690	725	315	58	60	15	100	100	0	0.263	0.294	0.284	0.282	1.407	0.309	0.853	80	396	798	863	-1.929	166	632	196	667	0
3	5	5	"folP"	"STM3295"	12000	40150	100	789	825	255	111	112	24	100	100	0	1791	1957	699	57	64	70	100	100	0	0.391	0.376	0.371	0.376	1.228	0.366	0.951	80	420	2412	2614	-1.355	678	1734	714	1900	0
3	6	5	"mtr"	"STM3279"	12180	40150	100	942	988	333	112	116	35	100	100	0	6155	6335	2118	59	69	86	100	100	0	0.136	0.140	0.134	0.138	1.237	0.135	0.914	80	419	6926	7152	-2.877	830	6096	876	6276	0
3	7	5	"yghA"	"STM3157"	12350	40150	100	664	699	239	109	116	44	100	100	0	2145	2267	862	58	65	53	100	100	0	0.266	0.267	0.265	0.265	1.252	0.260	0.943	80	408	2642	2799	-1.911	555	2087	590	2209	0
3	8	5	""	"STM3129"	12510	40150	90	226	246	84	109	112	24	100	98	0	1364	1657	1065	56	63	37	100	100	0	0.089	0.086	0.087	0.084	1.471	0.078	0.778	52	347	1425	1738	-3.483	117	1308	137	1601	0
3	9	5	"yqgF"	"STM3097"	12700	40150	100	437	457	125	109	111	24	100	98	0	2139	2157	605	56	60	32	100	100	0	0.157	0.166	0.167	0.162	1.299	0.162	0.905	80	438	2411	2449	-2.667	328	2083	348	2101	0
3	10	5	"galP"	"STM3091"	12870	40150	100	185	200	90	110	114	25	85	66	0	426	573	416	55	56	10	100	100	0	0.202	0.174	0.163	0.162	2.022	0.146	0.497	80	418	446	608	-2.306	75	371	90	518	0
3	11	5	""	"STM3071"	13050	40160	90	125	131	38	114	115	23	30	17	0	282	342	260	56	57	10	100	100	0	0.049	0.059	0.085	0.089	2.307	0.080	0.171	52	350	237	303	-4.361	11	226	17	286	0
3	12	5	"bglA"	"STM3051"	13220	40150	110	653	640	150	109	112	27	100	100	0	4549	4419	1130	55	56	10	100	100	0	0.121	0.122	0.121	0.120	1.267	0.119	0.934	80	452	5038	4895	-3.046	544	4494	531	4364	0
3	13	5	""	"STM1301"	13390	40150	100	217	228	53	112	114	24	100	92	0	711	755	219	54	56	11	100	100	0	0.160	0.165	0.161	0.156	1.444	0.157	0.751	80	396	762	817	-2.646	105	657	116	701	0
3	14	5	""	"STM1328"	13550	40150	90	332	356	96	115	118	25	100	100	0	683	721	267	54	57	23	100	100	0	0.345	0.361	0.359	0.364	1.301	0.342	0.881	52	340	846	908	-1.535	217	629	241	667	0
3	15	5	""	"STM1368"	13730	40160	100	236	262	152	113	117	33	90	80	0	1644	1858	1029	53	57	21	98	96	0	0.077	0.083	0.067	0.078	2.659	0.066	0.357	80	430	1714	1954	-3.693	123	1591	149	1805	0
3	16	5	"ydhC"	"STM1428"	13910	40160	100	430	463	163	115	117	26	100	97	0	1369	1406	578	54	55	9	100	100	0	0.240	0.257	0.259	0.252	1.295	0.254	0.911	80	408	1630	1700	-2.062	315	1315	348	1352	0
3	17	5	"slyB"	"STM1445"	14080	40150	110	3432	3529	1465	118	120	29	100	100	0	975	987	387	54	55	9	100	100	0	3.598	3.656	3.629	3.745	1.305	3.740	0.959	80	454	4235	4344	1.847	3314	921	3411	933	0
3	18	5	"ydgQ"	"STM1454"	14260	40150	100	347	365	91	117	119	26	100	98	0	1250	1238	420	54	55	8	100	100	0	0.192	0.209	0.206	0.211	1.331	0.200	0.866	80	394	1426	1432	-2.379	230	1196	248	1184	0
3	19	5	""	"STM3558"	14430	40150	100	576	552	139	118	119	25	100	100	0	1406	1359	363	54	54	9	100	100	0	0.339	0.333	0.326	0.330	1.242	0.332	0.935	80	408	1810	1739	-1.562	458	1352	434	1305	0
3	20	5	"yhhF"	"STM3572"	14600	40150	90	331	348	89	115	117	27	100	98	0	1862	1927	609	55	71	109	100	100	0	0.120	0.124	0.124	0.121	1.349	0.128	0.863	52	373	2023	2105	-3.064	216	1807	233	1872	0
3	21	5	"yhhP"	"STM3578"	14780	40150	90	202	209	41	116	120	40	92	63	0	416	451	136	57	68	71	100	100	0	0.240	0.236	0.231	0.225	1.559	0.250	0.515	52	373	445	487	-2.062	86	359	93	394	0
3	22	5	"acpT"	"STM3583"	14960	40160	100	292	303	70	114	117	29	100	97	0	789	790	263	56	58	15	100	100	0	0.243	0.257	0.252	0.260	1.320	0.243	0.853	80	418	911	923	-2.042	178	733	189	734	0
3	23	5	"uspB"	"STM3590"	15130	40150	100	343	381	132	113	126	97	96	72	0	587	634	257	54	68	187	96	81	0	0.432	0.462	0.447	0.453	1.317	0.453	0.837	80	396	763	848	-1.213	230	533	268	580	0
3	24	5	""	"STM3599"	15300	40160	100	281	285	65	110	113	25	98	98	0	3063	3289	1170	53	54	8	100	100	0	0.057	0.054	0.053	0.054	1.345	0.051	0.863	80	440	3181	3411	-4.138	171	3010	175	3236	0
3	1	6	"yeaZ"	"STM1820"	11300	40330	100	954	1024	358	113	113	25	100	100	0	1851	1857	583	56	58	11	100	100	0	0.469	0.506	0.499	0.503	1.145	0.512	0.964	80	458	2636	2712	-1.094	841	1795	911	1801	0
3	2	6	"ymgE"	"STM1797"	11470	40330	100	243	252	78	110	114	26	98	91	0	697	1212	4334	56	57	10	100	100	0	0.207	0.123	0.214	0.206	1.512	0.007	0.041	80	418	774	1298	-2.269	133	641	142	1156	0
3	3	6	"narJ"	"STM1762"	11650	40330	100	258	266	54	112	117	29	100	97	0	2075	2088	456	55	57	12	100	100	0	0.072	0.076	0.075	0.073	1.360	0.072	0.808	80	450	2166	2187	-3.790	146	2020	154	2033	0
3	4	6	"manY"	"STM1831"	11830	40330	100	1681	1772	527	113	115	25	100	100	0	2028	2064	560	55	57	12	100	100	0	0.795	0.826	0.808	0.819	1.144	0.845	0.972	80	406	3541	3668	-0.331	1568	1973	1659	2009	0
3	5	6	"minD"	"STM1815"	11990	40330	100	1482	1559	459	111	112	24	100	100	0	2621	2697	834	56	58	12	100	100	0	0.535	0.548	0.540	0.549	1.093	0.545	0.986	80	406	3936	4089	-0.904	1371	2565	1448	2641	0
3	6	6	"ycgB"	"STM1804"	12160	40330	90	470	497	135	110	114	31	100	100	0	2707	2835	1026	58	81	139	100	100	0	0.136	0.139	0.141	0.141	1.171	0.137	0.944	52	358	3009	3164	-2.879	360	2649	387	2777	0
3	7	6	"glnA"	"STM4007"	12340	40330	100	1964	1991	427	111	118	45	100	100	0	4083	4104	978	56	75	125	100	100	0	0.460	0.464	0.466	0.467	1.110	0.459	0.982	80	452	5880	5928	-1.120	1853	4027	1880	4048	0
3	8	6	"yijC"	"STM4127"	12520	40330	100	575	629	217	113	117	43	100	100	0	1245	1403	545	56	57	13	100	100	0	0.389	0.383	0.377	0.379	1.191	0.381	0.963	80	451	1651	1863	-1.364	462	1189	516	1347	0
3	9	6	""	"STM4080"	12690	40330	100	439	454	144	111	115	45	100	100	0	1772	1833	588	56	57	12	100	100	0	0.191	0.193	0.188	0.189	1.222	0.194	0.927	80	408	2044	2120	-2.387	328	1716	343	1777	0
3	10	6	"sbp"	"STM4063"	12860	40330	100	568	575	122	110	113	23	100	100	0	2997	3032	679	55	56	11	100	100	0	0.156	0.156	0.150	0.155	1.179	0.154	0.952	80	430	3400	3442	-2.683	458	2942	465	2977	0
3	11	6	""	"STM4051"	13040	40330	100	181	193	64	112	115	23	95	67	0	2446	2697	1224	55	56	8	100	100	0	0.029	0.031	0.028	0.028	1.631	0.032	0.678	80	420	2460	2723	-5.115	69	2391	81	2642	0
3	12	6	"fdhD"	"STM4038"	13210	40330	100	368	389	139	113	114	28	97	96	0	1771	1822	805	54	56	12	100	100	0	0.149	0.156	0.150	0.148	1.441	0.156	0.939	80	408	1972	2044	-2.751	255	1717	276	1768	0
3	13	6	"rplQ"	"STM3414"	13380	40330	110	8116	8727	2896	115	119	44	100	100	0	819	850	242	54	56	12	100	100	0	10.459	10.819	10.794	10.775	1.110	11.037	0.977	80	466	8766	9408	3.387	8001	765	8612	796	0
3	14	6	"rpmD"	"STM3422"	13560	40330	110	6045	5798	1674	114	117	26	100	100	0	421	421	112	54	57	17	100	100	0	16.161	15.488	15.341	15.527	1.157	15.612	0.971	80	478	6298	6051	4.014	5931	367	5684	367	0
3	15	6	"rplX"	"STM3429"	13730	40330	100	6485	6502	2580	116	118	24	100	100	0	556	547	189	54	58	24	100	100	0	12.687	12.953	12.897	13.041	1.198	13.394	0.964	80	396	6871	6879	3.665	6369	502	6386	493	0
3	16	6	"rplP"	"STM3433"	13900	40330	100	19112	19006	7021	118	122	27	100	100	0	820	833	272	54	55	11	100	100	0	24.796	24.246	24.242	24.284	1.119	24.640	0.982	80	408	19760	19667	4.632	18994	766	18888	779	0
3	17	6	"rplB"	"STM3437"	14080	40330	100	28268	28634	7486	120	124	30	100	100	0	1526	1534	364	54	54	9	100	100	0	19.122	19.266	19.222	19.249	1.079	19.399	0.985	80	420	29620	29994	4.257	28148	1472	28514	1480	0
3	18	6	"yheN"	"STM3451"	14250	40330	100	462	458	93	116	121	30	100	100	0	1232	1219	261	54	55	9	100	100	0	0.294	0.294	0.290	0.290	1.224	0.284	0.912	80	420	1524	1507	-1.767	346	1178	342	1165	0
3	19	6	""	"STM4465"	14430	40330	100	168	177	46	117	121	30	68	37	0	1700	1813	698	54	56	11	100	100	0	0.031	0.034	0.034	0.035	1.872	0.031	0.395	80	432	1697	1819	-5.012	51	1646	60	1759	0
3	20	6	"idnR"	"STM4481"	14610	40330	100	263	272	91	115	119	31	100	96	0	3150	3315	851	54	62	78	100	100	0	0.048	0.048	0.045	0.045	1.516	0.047	0.656	80	430	3244	3418	-4.387	148	3096	157	3261	0
3	21	6	"yjiG"	"STM4513"	14770	40330	90	177	179	43	114	118	37	69	40	0	724	882	387	56	69	79	100	100	0	0.094	0.079	0.084	0.074	1.852	0.082	0.615	52	362	731	891	-3.406	63	668	65	826	0
3	22	6	"yjjI"	"STM4566"	14960	40330	100	155	163	49	114	116	34	57	31	0	979	1015	457	55	65	72	97	97	0	0.044	0.051	0.062	0.050	1.903	0.057	0.423	80	426	965	1009	-4.494	41	924	49	960	0
3	23	6	"sthA"	"STM4594"	15130	40330	100	254	265	66	110	125	96	76	23	0	2627	2834	966	54	67	185	100	100	0	0.056	0.056	0.055	0.054	1.300	0.053	0.716	80	408	2717	2935	-4.159	144	2573	155	2780	0
3	24	6	""	"STM3736"	15300	40330	100	282	289	67	111	114	26	100	96	0	2747	2882	965	54	55	9	100	100	0	0.063	0.063	0.062	0.063	1.365	0.060	0.849	80	450	2864	3006	-3.977	171	2693	178	2828	0
3	1	7	"dsdA"	"STM3802"	11300	40520	100	296	298	70	110	110	25	98	98	0	2423	2597	709	54	55	10	100	100	0	0.079	0.074	0.073	0.073	1.300	0.074	0.867	80	423	2555	2731	-3.671	186	2369	188	2543	0
3	2	7	"ibpB"	"STM3808"	11460	40520	100	3451	3905	2851	110	114	29	100	100	0	627	663	431	56	58	13	100	98	0	5.851	6.252	6.008	6.505	1.393	6.548	0.955	80	408	3912	4402	2.549	3341	571	3795	607	0
3	3	7	"ccmE"	"STM2250"	11650	40520	80	239	259	119	114	118	27	100	90	0	996	1149	685	58	59	13	100	100	0	0.133	0.133	0.124	0.123	1.387	0.142	0.866	52	297	1063	1236	-2.908	125	938	145	1091	0
3	4	7	"torA"	"STM3822"	11810	40510	100	209	221	68	112	114	24	97	85	0	3073	3415	1315	56	59	14	100	100	0	0.032	0.032	0.032	0.031	1.493	0.033	0.739	80	396	3114	3468	-4.959	97	3017	109	3359	0
3	5	7	"dgoA"	"STM3828"	11980	40510	100	577	600	181	112	115	28	100	100	0	4226	4093	1399	55	58	12	100	100	0	0.111	0.121	0.119	0.121	1.224	0.118	0.947	80	408	4636	4526	-3.165	465	4171	488	4038	0
3	6	7	""	"STM3832"	12160	40510	100	237	241	46	107	110	27	100	96	0	3556	3583	924	55	59	28	100	100	0	0.037	0.038	0.038	0.037	1.404	0.036	0.741	80	430	3631	3662	-4.751	130	3501	134	3528	0
3	7	7	"rluA"	"STM0095"	12330	40510	90	426	457	257	109	112	26	100	100	0	1290	1362	766	56	58	12	100	100	0	0.257	0.266	0.259	0.258	1.225	0.284	0.944	52	363	1551	1654	-1.961	317	1234	348	1306	0
3	8	7	"yabK"	"STM0107"	12510	40510	70	142	166	91	110	115	25	56	31	0	297	376	330	57	60	16	100	100	0	0.133	0.176	0.167	0.150	2.024	0.225	0.662	32	236	272	375	-2.907	32	240	56	319	0
3	9	7	"ftsL"	"STM0121"	12680	40510	100	636	705	306	111	115	44	100	100	0	834	920	402	56	62	59	100	100	0	0.675	0.688	0.678	0.678	1.164	0.691	0.935	80	462	1303	1458	-0.567	525	778	594	864	0
3	10	7	"murG"	"STM0128"	12870	40510	90	708	760	424	111	113	24	100	100	0	1507	1621	966	56	62	67	100	100	0	0.411	0.415	0.403	0.406	1.223	0.417	0.963	52	348	2048	2214	-1.281	597	1451	649	1565	0
3	11	7	"mutT"	"STM0137"	13030	40510	100	220	232	93	111	113	24	95	87	0	1348	1420	709	54	56	10	100	100	0	0.084	0.089	0.082	0.081	1.601	0.095	0.810	80	396	1403	1487	-3.569	109	1294	121	1366	0
3	12	7	""	"STM0149"	13200	40510	100	158	173	86	111	113	24	76	45	0	1196	1768	1959	54	56	12	100	100	0	0.041	0.036	0.041	0.039	1.712	0.037	0.534	80	408	1189	1776	-4.603	47	1142	62	1714	0
3	13	7	""	"STM1548"	13380	40510	110	1519	1526	355	114	118	44	100	100	0	3159	3274	673	56	58	13	100	100	0	0.453	0.439	0.442	0.434	1.128	0.437	0.966	80	453	4508	4630	-1.143	1405	3103	1412	3218	0
3	14	7	""	"STM1552"	13550	40510	100	418	451	131	112	117	44	100	100	0	3351	3559	1039	54	59	27	100	100	0	0.093	0.097	0.093	0.095	1.226	0.094	0.879	80	396	3603	3844	-3.430	306	3297	339	3505	0
3	15	7	""	"STM1557"	13720	40510	100	218	224	68	113	116	24	95	83	0	1880	2394	1445	54	58	25	100	100	0	0.058	0.047	0.047	0.049	1.613	0.044	0.775	80	408	1931	2451	-4.120	105	1826	111	2340	0
3	16	7	"rpsV"	"STM1565"	13900	40510	100	285	305	126	113	116	25	100	98	0	500	528	244	53	54	10	100	100	0	0.385	0.404	0.401	0.388	1.354	0.426	0.887	80	420	619	667	-1.378	172	447	192	475	0
3	17	7	"fdnH"	"STM1569"	14080	40510	100	436	459	169	112	114	23	100	100	0	1932	2101	957	53	54	8	100	100	0	0.172	0.169	0.168	0.165	1.267	0.163	0.894	80	394	2203	2395	-2.536	324	1879	347	2048	0
3	18	7	""	"STM1573"	14240	40510	100	390	430	175	111	112	22	100	100	0	1250	1351	688	52	53	9	100	100	0	0.233	0.246	0.237	0.243	1.356	0.236	0.884	80	394	1477	1618	-2.102	279	1198	319	1299	0
3	19	7	"yciL"	"STM1719"	14420	40510	100	1099	1116	440	128	142	51	100	100	0	1445	1543	700	53	55	12	100	100	0	0.698	0.663	0.661	0.665	1.216	0.648	0.950	80	430	2363	2478	-0.520	971	1392	988	1490	0
3	20	7	""	"STM1733"	14600	40500	90	354	407	213	135	151	52	96	88	0	1185	1381	868	55	59	21	100	100	0	0.194	0.205	0.191	0.185	1.482	0.201	0.817	52	350	1349	1598	-2.367	219	1130	272	1326	0
3	21	7	""	"STM1741"	14770	40510	100	348	375	129	114	115	22	100	98	0	2144	2307	887	55	60	23	100	100	0	0.112	0.116	0.113	0.111	1.305	0.116	0.899	80	418	2323	2513	-3.158	234	2089	261	2252	0
3	22	7	"purU"	"STM1756"	14940	40510	100	545	680	444	113	114	32	100	100	0	1329	1562	1005	55	57	11	100	100	0	0.339	0.376	0.371	0.361	1.228	0.396	0.958	80	408	1706	2074	-1.560	432	1274	567	1507	0
3	23	7	"ychN"	"STM1769"	15110	40500	90	314	331	116	109	113	24	100	100	0	798	847	355	55	58	23	100	100	0	0.276	0.280	0.273	0.271	1.306	0.264	0.843	52	359	948	1014	-1.858	205	743	222	792	0
3	24	7	"pth"	"STM1783"	15300	40520	110	317	306	112	112	114	25	96	92	0	1417	1361	572	56	66	100	100	100	0	0.151	0.149	0.140	0.140	1.382	0.152	0.879	80	532	1566	1499	-2.731	205	1361	194	1305	0
3	1	8	"yfbK"	"STM2315"	11290	40680	100	400	407	76	110	112	24	100	100	0	4079	4099	700	54	55	10	100	100	0	0.072	0.073	0.074	0.072	1.208	0.072	0.923	80	419	4315	4342	-3.795	290	4025	297	4045	0
3	2	8	"nuoI"	"STM2321"	11460	40680	100	313	322	71	109	112	25	100	100	0	1741	1775	517	56	58	13	100	100	0	0.121	0.124	0.125	0.123	1.323	0.117	0.862	80	370	1889	1932	-3.046	204	1685	213	1719	0
3	3	8	""	"STM2332"	11630	40680	100	358	357	88	109	112	23	100	100	0	2319	2248	663	56	61	21	100	100	0	0.110	0.113	0.109	0.111	1.269	0.110	0.905	80	397	2512	2440	-3.184	249	2263	248	2192	0
3	4	8	""	"STM2336"	11810	40680	100	572	604	231	111	112	23	100	100	0	1137	1216	531	59	62	21	100	100	0	0.428	0.426	0.428	0.422	1.198	0.423	0.952	80	396	1539	1650	-1.226	461	1078	493	1157	0
3	5	8	""	"STM2342"	11980	40680	100	464	484	216	115	115	24	100	98	0	3355	3319	1704	57	59	12	100	100	0	0.106	0.113	0.112	0.108	1.336	0.113	0.918	80	396	3647	3631	-3.240	349	3298	369	3262	0
3	6	8	"yfcF"	"STM2348"	12160	40680	100	744	742	170	109	111	24	100	100	0	1890	1918	438	56	58	15	100	100	0	0.346	0.340	0.334	0.336	1.161	0.337	0.954	80	396	2469	2495	-1.530	635	1834	633	1862	0
3	7	8	"sseB"	"STM2535"	12330	40680	100	601	647	267	111	113	26	100	100	0	2157	2272	893	56	57	11	100	100	0	0.233	0.242	0.237	0.236	1.189	0.245	0.940	80	408	2591	2752	-2.100	490	2101	536	2216	0
3	8	8	""	"STM2552"	12500	40680	100	497	521	177	112	115	27	100	100	0	2519	2639	938	56	59	15	100	100	0	0.156	0.158	0.154	0.154	1.248	0.156	0.924	80	421	2848	2992	-2.677	385	2463	409	2583	0
3	9	8	"yfhA"	"STM2562"	12670	40680	90	496	574	287	112	116	28	100	100	0	1895	2143	963	56	60	32	100	100	0	0.209	0.221	0.210	0.211	1.238	0.230	0.909	52	348	2223	2549	-2.260	384	1839	462	2087	0
3	10	8	"yfhB"	"STM2569"	12850	40680	100	374	403	198	111	116	28	100	100	0	1506	1589	841	56	59	28	100	100	0	0.181	0.190	0.182	0.183	1.308	0.196	0.913	80	430	1713	1825	-2.463	263	1450	292	1533	0
3	11	8	""	"STM2586"	13020	40680	100	426	445	146	109	112	25	100	100	0	4430	4463	1797	56	58	11	100	100	0	0.072	0.076	0.076	0.075	1.247	0.074	0.930	80	396	4691	4743	-3.786	317	4374	336	4407	0
3	12	8	""	"STM2592"	13200	40680	100	304	314	105	108	110	24	100	100	0	2758	2884	938	56	57	11	100	100	0	0.073	0.073	0.068	0.069	1.299	0.075	0.875	80	396	2898	3034	-3.785	196	2702	206	2828	0
3	13	8	"yhbO"	"STM3269"	13370	40680	100	381	404	148	109	110	23	100	100	0	1838	1857	815	55	57	13	100	100	0	0.153	0.164	0.165	0.161	1.209	0.163	0.935	80	384	2055	2097	-2.713	272	1783	295	1802	0
3	14	8	"yhbW"	"STM3276"	13540	40680	100	288	290	62	113	117	44	100	95	0	2640	2669	485	54	56	23	100	100	0	0.068	0.068	0.068	0.065	1.404	0.063	0.627	80	396	2761	2792	-3.885	175	2586	177	2615	0
3	15	8	"nlpI"	"STM3281"	13720	40680	100	5636	5617	2000	113	115	24	100	100	0	2993	2964	994	54	55	8	100	100	0	1.879	1.891	1.880	1.868	1.134	1.920	0.973	80	408	8462	8414	0.910	5523	2939	5504	2910	0
3	16	8	""	"STM3291"	13890	40680	100	1942	2065	695	117	117	25	100	100	0	5079	5282	1459	54	55	9	100	100	0	0.363	0.373	0.364	0.367	1.143	0.376	0.961	80	408	6850	7176	-1.461	1825	5025	1948	5228	0
3	17	8	"yhbE"	"STM3302"	14070	40680	100	2254	2242	702	113	115	24	100	100	0	1387	1389	414	53	54	8	100	100	0	1.605	1.594	1.596	1.586	1.138	1.615	0.971	80	396	3475	3465	0.683	2141	1334	2129	1336	0
3	18	8	"nlp"	"STM3306"	14240	40680	100	306	320	122	111	113	22	98	98	0	1205	1213	470	54	55	10	100	100	0	0.169	0.180	0.176	0.172	1.338	0.187	0.876	80	396	1346	1368	-2.561	195	1151	209	1159	0
3	19	8	""	"STM0716"	14410	40680	100	687	731	273	122	136	55	100	100	0	2614	2763	1024	56	56	11	100	100	0	0.221	0.225	0.217	0.220	1.226	0.225	0.933	80	378	3123	3316	-2.179	565	2558	609	2707	0
3	20	8	""	"STM0722"	14590	40680	100	187	201	61	132	151	60	47	17	0	2419	2385	1720	56	58	16	100	100	0	0.023	0.030	0.043	0.045	2.377	0.016	0.117	80	362	2418	2398	-5.425	55	2363	69	2329	0
3	21	8	""	"STM0731"	14770	40680	100	1888	1947	451	117	119	27	100	100	0	3237	3326	865	57	59	15	100	100	0	0.557	0.560	0.568	0.561	1.124	0.554	0.971	80	412	4951	5099	-0.844	1771	3180	1830	3269	0
3	22	8	"ybgE"	"STM0743"	14940	40680	100	414	471	209	117	120	30	100	100	0	1488	1650	761	57	59	13	100	100	0	0.208	0.222	0.216	0.215	1.267	0.229	0.925	80	408	1728	1947	-2.268	297	1431	354	1593	0
3	23	8	"pal"	"STM0749"	15120	40680	110	3041	3047	1072	113	115	27	100	100	0	1531	1552	531	57	59	13	100	100	0	1.986	1.963	1.960	1.972	1.274	1.983	0.967	80	464	4402	4429	0.990	2928	1474	2934	1495	0
3	24	8	"ybgS"	"STM0759"	15290	40680	100	427	438	150	111	112	24	100	100	0	1432	1515	603	57	67	112	100	100	0	0.230	0.224	0.217	0.219	1.292	0.220	0.916	80	415	1691	1785	-2.121	316	1375	327	1458	0
3	1	9	"mdfA"	"STM0866"	11280	40850	90	504	583	237	110	112	23	100	100	0	2128	2369	1089	56	58	14	100	100	0	0.190	0.204	0.201	0.204	1.234	0.202	0.939	52	362	2466	2786	-2.395	394	2072	473	2313	0
3	2	9	"ybjC"	"STM0873"	11460	40850	100	254	264	80	113	115	31	100	95	0	1090	1156	445	59	61	16	100	100	0	0.137	0.138	0.139	0.130	1.438	0.141	0.840	80	430	1172	1248	-2.870	141	1031	151	1097	0
3	3	9	"ybjO"	"STM0881"	11640	40850	100	460	488	140	111	113	23	100	100	0	2789	2940	847	57	60	14	100	100	0	0.128	0.131	0.128	0.128	1.210	0.130	0.675	80	394	3081	3260	-2.969	349	2732	377	2883	0
3	4	9	"artI"	"STM0890"	11800	40850	100	763	795	183	109	113	28	100	100	0	2445	2515	608	57	59	12	100	100	0	0.274	0.279	0.276	0.278	1.159	0.273	0.946	80	382	3042	3144	-1.868	654	2388	686	2458	0
3	5	9	""	"STM0895"	11980	40850	100	136	139	32	114	115	25	45	16	0	1379	1343	310	55	57	10	100	100	0	0.017	0.019	0.030	0.030	1.698	0.016	0.106	80	420	1346	1313	-5.911	22	1324	25	1288	0
3	6	9	""	"STM0900"	12160	40850	100	140	144	33	110	111	25	60	25	0	5439	5297	1348	55	56	9	100	100	0	0.006	0.006	0.014	0.015	1.328	0.006	0.256	80	408	5414	5276	-7.488	30	5384	34	5242	0
3	7	9	""	"STM1034"	12320	40850	90	158	184	87	114	115	24	69	46	0	901	1234	1126	55	58	27	100	100	0	0.052	0.059	0.056	0.053	1.862	0.059	0.739	52	340	890	1249	-4.265	44	846	70	1179	0
3	8	9	""	"STM1038"	12500	40850	100	206	231	150	111	114	25	95	82	0	2147	2340	1139	54	58	25	100	100	0	0.045	0.052	0.045	0.045	1.766	0.051	0.380	80	418	2188	2406	-4.462	95	2093	120	2286	0
3	9	9	"aceA"	"STM4184"	12670	40850	90	213	233	74	113	115	25	100	90	0	1830	1935	897	55	56	12	100	100	0	0.056	0.064	0.066	0.061	1.474	0.062	0.772	52	356	1875	2000	-4.150	100	1775	120	1880	0
3	10	9	""	"STM4195"	12850	40850	90	158	171	82	111	113	23	75	53	0	445	565	507	55	55	8	100	100	0	0.121	0.118	0.126	0.117	1.804	0.160	0.109	52	357	437	570	-3.053	47	390	60	510	0
3	11	9	""	"STM4199"	13020	40850	100	266	267	79	111	113	24	96	91	0	2957	2786	1120	55	56	9	100	100	0	0.053	0.057	0.059	0.056	1.455	0.056	0.833	80	396	3057	2887	-4.227	155	2902	156	2731	0
3	12	9	""	"STM4203"	13190	40850	100	138	148	38	110	110	23	63	33	0	925	919	262	55	56	11	100	100	0	0.032	0.044	0.052	0.049	1.965	0.044	0.299	80	408	898	902	-4.958	28	870	38	864	0
3	13	9	"pduA"	"STM2038"	13370	40850	100	127	129	27	112	113	23	28	11	0	812	865	281	54	56	12	100	100	0	0.020	0.021	0.031	0.030	1.925	0.022	0.101	80	408	773	828	-5.659	15	758	17	811	0
3	14	9	"pduS"	"STM2053"	13540	40850	100	142	144	40	111	113	23	55	30	0	778	778	294	55	55	9	100	100	0	0.043	0.046	0.068	0.061	2.213	0.040	0.193	80	396	754	756	-4.544	31	723	33	723	0
3	15	9	"stfC"	"STM0196"	13710	40850	90	175	186	67	111	112	21	86	71	0	1171	1298	545	54	55	9	100	100	0	0.057	0.060	0.058	0.055	1.735	0.067	0.597	52	348	1181	1319	-4.125	64	1117	75	1244	0
3	16	9	"eutS"	"STM2470"	13890	40850	90	140	146	31	116	130	161	0	0	0	990	982	237	55	57	15	100	100	0	0.026	0.032	0.044	0.038	1.880	0.031	0.150	52	348	959	957	-5.284	24	935	30	927	0
3	17	9	"pagK"	"STM1867"	14060	40850	100	830	865	323	114	127	149	98	92	0	619	643	255	54	56	14	100	100	0	1.267	1.275	1.271	1.285	1.308	1.286	0.931	80	408	1281	1340	0.342	716	565	751	589	0
3	18	9	"pefI"	"PSLT013"	14230	40850	90	698	777	308	115	120	47	100	100	0	1372	1497	555	56	62	45	100	100	0	0.443	0.459	0.460	0.452	1.166	0.468	0.933	52	348	1899	2103	-1.175	583	1316	662	1441	0
3	19	9	"traM"	"PSLT073"	14420	40850	100	244	239	63	116	122	49	92	67	0	2465	2395	811	56	61	43	100	100	0	0.053	0.053	0.053	0.050	1.468	0.055	0.816	80	372	2537	2462	-4.234	128	2409	123	2339	0
3	20	9	"traC"	"PSLT088"	14570	40810	130	251	280	137	122	131	46	77	65	0	78	280	611	55	62	50	45	38	0	5.609	0.702	1.360	1.207	7.832	0.130	0.159	120	541	152	383	2.488	129	23	158	225	0
3	21	9	""	"STM1623"	14770	40840	60	131	160	125	120	122	25	25	12	0	155	251	264	59	61	15	100	96	0	0.115	0.208	0.182	0.191	2.053	0.348	0.505	32	176	107	232	-3.126	11	96	40	192	0
3	22	9	"fumB"	"STM4300"	14930	40850	90	256	260	70	115	118	27	98	98	0	1339	1481	681	56	57	13	100	100	0	0.110	0.102	0.105	0.104	1.442	0.096	0.753	52	367	1424	1570	-3.186	141	1283	145	1425	0
3	23	9	"phnB"	"STM4288"	15120	40850	100	403	414	104	114	117	27	100	100	0	2454	2407	645	57	59	13	100	100	0	0.121	0.128	0.126	0.125	1.239	0.125	0.901	80	401	2686	2650	-3.052	289	2397	300	2350	0
3	24	9	"nrfD"	"STM4280"	15280	40850	100	158	176	74	112	112	23	78	50	0	1018	1357	1062	56	56	9	100	100	0	0.048	0.049	0.044	0.047	1.818	0.052	0.661	80	414	1008	1365	-4.386	46	962	64	1301	0
3	1	10	"mog"	"STM0008"	11280	41030	100	274	279	62	109	118	64	98	71	0	960	1025	305	58	61	21	100	100	0	0.183	0.176	0.173	0.173	1.348	0.166	0.498	80	454	1067	1137	-2.451	165	902	170	967	0
3	2	10	""	"STM0273"	11460	41030	100	155	162	51	110	115	43	51	16	0	756	908	597	59	63	21	100	100	0	0.065	0.061	0.057	0.064	1.923	0.055	0.229	80	408	742	901	-3.953	45	697	52	849	0
3	3	10	""	"STM0278"	11630	41030	100	196	212	65	110	112	34	92	73	0	1544	1630	507	58	62	31	100	100	0	0.058	0.065	0.061	0.059	1.586	0.067	0.685	80	408	1572	1674	-4.111	86	1486	102	1572	0
3	4	10	""	"STM0287"	11810	41020	100	183	194	72	110	113	33	86	60	0	1450	1397	343	57	61	31	100	100	0	0.052	0.063	0.055	0.058	1.779	0.055	0.345	80	396	1466	1424	-4.254	73	1393	84	1340	0
3	5	10	""	"STM0296"	11980	41030	100	149	156	39	112	122	72	17	3	0	843	914	349	55	63	47	100	97	0	0.047	0.051	0.049	0.051	1.975	0.053	0.009	80	408	825	903	-4.413	37	788	44	859	0
3	6	10	"ghmA"	"STM0310"	12150	41020	90	452	470	151	110	111	26	100	100	0	886	903	231	53	54	11	100	100	0	0.411	0.424	0.422	0.411	1.239	0.425	0.919	52	354	1175	1210	-1.284	342	833	360	850	0
3	7	10	"ndh"	"STM1211"	12340	41020	90	288	355	245	111	111	22	98	94	0	238	339	262	52	53	15	100	100	0	0.952	0.850	0.846	0.813	1.500	0.893	0.897	52	364	363	531	-0.072	177	186	244	287	0
3	8	10	"ycfV"	"STM1218"	12500	41020	100	294	296	59	111	112	23	100	98	0	1175	1176	247	52	53	9	100	100	0	0.163	0.165	0.168	0.159	1.360	0.163	0.876	80	396	1306	1309	-2.617	183	1123	185	1124	0
3	9	10	"ymfB"	"STM1235"	12680	41020	100	168	181	69	113	115	26	78	51	0	606	700	468	52	54	11	100	100	0	0.099	0.105	0.101	0.097	1.929	0.108	0.590	80	420	609	716	-3.332	55	554	68	648	0
3	10	10	""	"STM1252"	12840	41020	90	468	534	195	112	114	26	100	100	0	1275	1470	665	54	55	13	100	100	0	0.292	0.298	0.290	0.301	1.213	0.284	0.942	52	347	1577	1838	-1.778	356	1221	422	1416	0
3	11	10	""	"STM1265"	13020	41020	100	181	189	44	112	115	32	87	56	0	2460	2436	606	54	56	13	100	100	0	0.029	0.032	0.033	0.032	1.522	0.031	0.489	80	418	2475	2459	-5.124	69	2406	77	2382	0
3	12	10	"yaoF"	"STM1275"	13190	41030	100	595	595	169	112	118	62	100	97	0	614	616	223	53	55	13	100	98	0	0.861	0.858	0.849	0.899	1.390	0.857	0.891	80	408	1044	1046	-0.216	483	561	483	563	0
3	13	10	"fumC"	"STM1469"	13360	41020	90	650	693	203	113	120	62	100	100	0	1777	2017	768	54	56	14	100	100	0	0.312	0.295	0.296	0.300	1.193	0.281	0.887	52	348	2260	2543	-1.682	537	1723	580	1963	0
3	14	10	"ydgI"	"STM1477"	13540	41020	100	248	292	133	111	114	24	96	93	0	637	919	693	54	55	12	100	100	0	0.235	0.209	0.202	0.207	1.725	0.185	0.832	80	418	720	1046	-2.089	137	583	181	865	0
3	15	10	""	"STM1485"	13710	41020	100	5996	6057	1654	114	115	24	100	100	0	564	579	143	53	53	9	100	100	0	11.511	11.298	11.478	11.356	1.219	11.504	0.965	80	408	6393	6469	3.525	5882	511	5943	526	0
3	16	10	""	"STM1490"	13890	41020	100	382	491	305	116	127	147	75	45	0	812	1201	914	52	54	11	100	100	0	0.350	0.326	0.306	0.318	1.415	0.322	0.642	80	420	1026	1524	-1.515	266	760	375	1149	0
3	17	10	""	"STM1499"	14060	41020	100	203	205	59	113	124	153	10	2	0	576	578	214	52	53	11	100	100	0	0.172	0.175	0.163	0.168	1.590	0.171	0.670	80	384	614	618	-2.542	90	524	92	526	0
3	18	10	"wzzB"	"STM2079"	14230	41020	100	1730	1905	836	112	115	37	100	98	0	2004	2298	1124	53	56	37	100	100	0	0.829	0.799	0.806	0.799	1.271	0.780	0.981	80	420	3569	4038	-0.270	1618	1951	1793	2245	0
3	19	10	"nxiA"	"STM2783"	14410	41020	100	920	968	279	114	117	27	100	100	0	3440	3583	928	54	55	13	100	100	0	0.238	0.242	0.241	0.239	1.188	0.240	0.952	80	408	4192	4383	-2.071	806	3386	854	3529	0
3	20	10	"ygaF"	"STM2790"	14580	41020	110	240	247	53	120	128	42	98	81	0	481	610	463	52	59	52	100	86	0	0.280	0.228	0.270	0.318	2.794	0.103	0.239	80	467	549	685	-1.838	120	429	127	558	0
3	21	10	"ygaP"	"STM2798"	14760	41020	100	412	461	152	113	118	40	100	98	0	891	1056	471	53	56	17	100	100	0	0.357	0.347	0.349	0.348	1.275	0.332	0.907	80	441	1137	1351	-1.487	299	838	348	1003	0
3	22	10	""	"STM4012"	14930	41020	90	174	184	98	113	124	77	26	1	0	1628	1710	429	57	59	15	100	100	0	0.039	0.043	0.042	0.037	1.856	0.045	0.233	52	348	1632	1724	-4.687	61	1571	71	1653	0
3	23	10	""	"STM4031"	15100	41020	100	1135	1269	612	120	134	78	100	100	0	544	639	326	57	61	16	100	100	0	2.084	1.974	1.956	2.037	1.396	1.980	0.944	80	409	1502	1731	1.059	1015	487	1149	582	0
3	24	10	"rhaD"	"STM4045"	15280	41020	100	150	158	54	114	123	50	36	8	0	756	854	533	56	58	12	100	100	0	0.051	0.055	0.058	0.056	1.965	0.063	0.246	80	440	736	842	-4.281	36	700	44	798	0
3	1	11	""	"STM2942"	11270	41190	90	144	142	28	111	119	69	7	0	0	820	1195	660	56	62	34	100	100	0	0.043	0.027	0.033	0.037	1.750	0.017	0.015	52	353	797	1170	-4.533	33	764	31	1139	0
3	2	11	"pyrG"	"STM2953"	11450	41200	100	1997	2407	1327	110	115	38	100	100	0	2048	2442	1426	57	64	34	98	97	0	0.948	0.963	0.975	1.005	1.337	0.952	0.976	80	418	3878	4682	-0.077	1887	1991	2297	2385	0
3	3	11	"ygcY"	"STM2961"	11620	41190	90	152	158	45	111	114	31	65	30	0	814	920	436	58	65	41	100	100	0	0.054	0.055	0.061	0.065	1.634	0.051	0.582	52	346	797	909	-4.205	41	756	47	862	0
3	4	11	"exo"	"STM2972"	11810	41190	100	258	257	47	110	112	29	100	97	0	1842	1809	438	56	60	34	100	100	0	0.083	0.084	0.087	0.082	1.344	0.079	0.821	80	436	1934	1900	-3.593	148	1786	147	1753	0
3	5	11	"fucI"	"STM2976"	11970	41190	90	201	219	57	115	126	79	53	21	0	1780	1979	897	56	71	72	100	100	0	0.050	0.054	0.057	0.053	1.446	0.051	0.241	52	320	1810	2027	-4.325	86	1724	104	1923	0
3	6	11	"ygdI"	"STM2983"	12140	41190	100	457	453	123	112	118	37	100	98	0	1471	1382	418	54	62	48	100	100	0	0.243	0.257	0.253	0.256	1.284	0.256	0.918	80	432	1762	1669	-2.038	345	1417	341	1328	0
3	7	11	"metC"	"STM3161"	12320	41200	100	391	400	155	110	112	25	98	93	0	3177	3249	1391	52	55	35	100	100	0	0.090	0.091	0.090	0.087	1.417	0.092	0.936	80	419	3406	3487	-3.475	281	3125	290	3197	0
3	8	11	""	"STM3170"	12490	41190	100	194	199	64	112	113	24	87	75	0	1234	1373	816	52	53	10	100	100	0	0.069	0.066	0.063	0.062	1.760	0.065	0.733	80	408	1264	1408	-3.849	82	1182	87	1321	0
3	9	11	"STMF1.3"	"Not LT2a90"	12670	41200	100	941	1036	541	113	114	25	100	100	0	227	246	109	52	53	10	100	100	0	4.731	4.758	4.801	4.791	1.276	4.924	0.950	80	408	1003	1117	2.242	828	175	923	194	0
3	10	11	"yfiO"	"STM2663"	12840	41200	100	1418	1404	325	111	113	23	100	100	0	1704	1676	379	53	54	9	100	100	0	0.792	0.797	0.789	0.800	1.179	0.793	0.967	80	428	2958	2916	-0.337	1307	1651	1293	1623	0
3	11	11	"ffh"	"STM2677"	13020	41190	90	1650	1727	714	112	115	26	100	100	0	3012	3110	1291	53	56	20	100	100	0	0.520	0.528	0.527	0.528	1.126	0.527	0.976	52	350	4497	4672	-0.944	1538	2959	1615	3057	0
3	12	11	"yfjG"	"STM2687"	13190	41200	100	811	894	480	111	115	27	100	100	0	1544	1656	845	53	55	19	100	100	0	0.469	0.488	0.471	0.480	1.204	0.505	0.962	80	396	2191	2386	-1.091	700	1491	783	1603	0
3	13	11	"ybbK"	"STM0501"	13360	41200	100	370	401	175	111	113	24	100	97	0	975	1052	512	53	54	9	100	100	0	0.281	0.290	0.281	0.289	1.290	0.289	0.904	80	418	1181	1289	-1.832	259	922	290	999	0
3	14	11	"sfbB"	"STM0511"	13530	41190	90	183	187	47	114	114	23	88	71	0	968	1015	239	53	59	33	100	100	0	0.075	0.076	0.071	0.068	1.902	0.076	0.555	52	348	984	1035	-3.729	69	915	73	962	0
3	15	11	"gip"	"STM0518"	13710	41190	100	248	249	51	115	115	24	98	93	0	2699	2584	605	52	56	29	100	100	0	0.050	0.053	0.053	0.050	1.428	0.052	0.798	80	430	2780	2666	-4.315	133	2647	134	2532	0
3	16	11	"allB"	"STM0523"	13880	41190	90	218	231	98	113	115	25	90	75	0	781	821	457	53	54	10	100	100	0	0.144	0.154	0.150	0.130	1.895	0.159	0.735	52	349	833	886	-2.794	105	728	118	768	0
3	17	11	"allC"	"STM0527"	14060	41190	100	160	163	36	112	114	24	76	48	0	1642	1795	610	52	53	9	100	100	0	0.030	0.029	0.032	0.032	1.836	0.027	0.404	80	430	1638	1794	-5.050	48	1590	51	1743	0
3	18	11	"ppiB"	"STM0536"	14240	41200	110	1092	1073	211	112	117	46	100	100	0	1895	1840	396	53	65	132	100	100	0	0.532	0.538	0.534	0.539	1.152	0.529	0.960	80	453	2822	2748	-0.910	980	1842	961	1787	0
3	19	11	"slyX"	"STM3454"	14410	41200	100	476	521	218	113	120	50	100	98	0	984	1035	364	53	66	142	100	98	0	0.390	0.415	0.395	0.394	1.266	0.438	0.905	80	390	1294	1390	-1.359	363	931	408	982	0
3	20	11	"mglB"	"STM2190"	14590	41200	120	484	552	322	122	140	67	87	77	0	597	1109	994	53	55	17	90	87	0	0.665	0.407	0.450	0.564	2.305	0.343	0.878	120	500	906	1486	-0.588	362	544	430	1056	0
3	21	11	""	"STM2198"	14760	41190	100	444	455	118	115	119	33	100	100	0	3426	3547	920	54	58	18	100	100	0	0.098	0.097	0.095	0.095	1.273	0.097	0.915	80	399	3701	3833	-3.357	329	3372	340	3493	0
3	22	11	"rsuA"	"STM2222"	14930	41200	100	318	334	163	119	137	83	82	57	0	1892	2021	1088	58	61	17	100	100	0	0.109	0.110	0.107	0.096	1.471	0.120	0.877	80	404	2033	2178	-3.204	199	1834	215	1963	0
3	23	11	"yejM"	"STM2228"	15110	41190	110	571	832	885	150	192	136	93	65	0	1779	1842	703	63	69	27	100	100	0	0.245	0.383	0.234	0.265	2.514	0.440	0.306	80	441	2137	2461	-2.027	421	1716	682	1779	0
3	24	11	""	"STM2237"	15280	41190	110	182	365	563	131	158	98	31	25	0	1054	1091	420	61	65	19	98	98	0	0.051	0.227	0.073	0.104	4.585	0.249	0.048	80	483	1044	1264	-4.283	51	993	234	1030	0
3	1	12	"Ctrl-10810ng/ul"	"Ctrl-10810ng/ul"	11270	41370	100	111	147	139	110	113	32	22	11	0	59	81	86	54	56	17	17	11	0	0.200	1.370	2.301	2.299	4.026	1.639	0.710	80	458	6	64	-2.322	1	5	37	27	-50
3	2	12	"Ctrl-Y310ng/ul"	"Ctrl-Y310ng/ul"	11440	41370	100	114	121	39	110	113	32	18	7	0	60	75	56	55	56	11	32	17	0	0.800	0.550	1.310	1.475	3.558	1.286	0.238	80	408	9	31	-0.322	4	5	11	20	-50
3	3	12	"Ctrl-PolA10ng/ul"	"Ctrl-PolA10ng/ul"	11620	41370	100	119	156	112	110	113	29	30	15	0	66	103	129	56	58	17	33	25	0	0.900	0.979	1.429	1.376	3.622	0.934	0.714	80	460	19	93	-0.152	9	10	46	47	-50
3	4	12	"Ctrl-TufA10ng/ul"	"Ctrl-TufA10ng/ul"	11810	41370	80	1371	2281	1953	114	115	30	100	100	0	211	390	349	55	56	14	100	98	0	8.058	6.469	7.607	7.261	1.446	6.366	0.869	52	306	1413	2502	3.010	1257	156	2167	335	0
3	5	12	"ctrl-buffer"	"ctrl-buffer"	11970	41370	100	111	119	44	115	117	28	17	7	0	59	88	130	54	56	21	16	8	0	-0.800	0.118	2.000	1.543	3.644	0.321	0.361	80	418	1	38	Error	-4	5	4	34	-50
3	6	12	"Ctrl-rbc110ng/ul"	"Ctrl-rbc110ng/ul"	12140	41370	100	116	116	24	110	114	27	20	2	0	59	60	9	54	55	10	27	8	0	1.200	1.000	3.550	3.183	3.382	0.063	0.019	80	396	11	12	0.263	6	5	6	6	-50
3	7	12	"Ctrl-10850ng/ul"	"Ctrl-10850ng/ul"	12310	41370	100	110	113	25	107	110	24	17	5	0	57	59	12	54	57	36	3	0	0	1.000	1.200	1.893	1.916	3.490	0.272	0.079	80	396	6	11	0.000	3	3	6	5	-50
3	8	12	"Ctrl-Y350ng/ul"	"Ctrl-Y350ng/ul"	12490	41370	100	109	116	38	109	111	23	20	7	0	59	69	46	54	55	11	25	13	0	0.000	0.467	1.450	1.535	4.036	1.450	0.217	80	408	5	22	Error	0	5	7	15	-50
3	9	12	"Ctrl-PolA50ng/ul"	"Ctrl-PolA50ng/ul"	12660	41370	100	115	123	41	112	112	24	26	13	0	64	88	56	54	54	8	53	33	0	0.300	0.324	1.000	1.126	3.370	0.832	0.250	80	406	13	45	-1.737	3	10	11	34	-50
3	10	12	"Ctrl-TufA50ng/ul"	"Ctrl-TufA50ng/ul"	12850	41370	110	1568	4260	6061	114	120	75	100	100	0	232	582	796	53	59	71	78	63	0	8.123	7.837	7.467	7.891	1.331	7.810	0.966	80	438	1633	4675	3.022	1454	179	4146	529	0
3	11	12	"ctrl-buffer"	"ctrl-buffer"	13010	41370	100	124	164	134	111	135	240	7	2	0	60	82	85	54	65	99	8	5	0	2.167	1.893	3.008	2.993	2.736	2.120	0.392	80	392	19	81	1.115	13	6	53	28	-50
3	12	12	"Ctrl-rbc1100ng/ul"	"Ctrl-rbc1100ng/ul"	13180	41370	100	114	117	24	111	130	227	0	0	0	57	57	9	54	58	64	0	0	0	1.000	2.000	1.625	1.995	2.508	1.047	0.509	80	396	6	9	0.000	3	3	6	3	-50
3	13	12	"Ctrl-108100ng/ul"	"Ctrl-108100ng/ul"	13360	41370	100	115	118	29	111	113	24	22	11	0	56	57	10	53	53	8	22	11	0	1.333	1.750	3.250	2.802	3.288	14.509	0.033	80	408	7	11	0.415	4	3	7	4	-50
3	14	12	"Ctrl-Y3100ng/ul"	"Ctrl-Y3100ng/ul"	13530	41370	100	115	119	29	113	114	24	25	7	0	56	56	12	52	53	13	16	2	0	0.500	1.500	3.000	2.515	4.072	0.029	0.004	80	418	6	10	-1.000	2	4	6	4	-50
3	15	12	"Ctrl-PolA100ng/ul"	"Ctrl-PolA100ng/ul"	13700	41370	100	114	128	51	113	114	24	27	11	0	63	84	48	52	53	8	58	36	0	0.091	0.469	1.477	1.202	3.899	2.215	0.267	80	418	12	47	-3.459	1	11	15	32	-50
3	16	12	"Ctrl-TufA100ng/ul"	"Ctrl-TufA100ng/ul"	13890	41370	100	3772	7113	8047	116	121	40	100	100	0	524	972	1100	54	56	14	100	100	0	7.779	7.622	7.848	8.096	1.243	7.507	0.977	80	426	4126	7915	2.960	3656	470	6997	918	0
3	17	12	"ctrl-buffer"	"ctrl-buffer"	14050	41370	100	119	166	159	116	120	33	23	16	0	63	112	183	56	57	13	31	20	0	0.429	0.893	2.286	1.956	3.926	0.902	0.648	80	406	10	106	-1.222	3	7	50	56	-50
3	18	12	"Ctrl-rbc150ng/ul"	"Ctrl-rbc150ng/ul"	14230	41370	100	117	120	24	113	119	48	3	1	0	59	61	12	54	66	134	0	0	0	0.800	1.000	1.574	1.694	3.269	4.723	0.088	80	408	9	14	-0.322	4	5	7	7	-50
3	19	12	"Ctrl-108400ng/ul"	"Ctrl-108400ng/ul"	14400	41370	100	118	120	25	111	117	50	3	0	0	56	58	15	54	66	138	0	0	0	3.500	2.250	2.133	2.192	3.584	0.299	0.645	80	384	9	13	1.807	7	2	9	4	-50
3	20	12	"Ctrl-Y3400ng/ul"	"Ctrl-Y3400ng/ul"	14570	41370	100	124	138	42	128	157	85	6	0	0	54	57	10	54	55	9	18	10	0	100000.000	3.333	2.250	3.061	3.664	0.002	0.000	80	380	-4	13	16.610	-4	0	10	3	-50
3	21	12	"Ctrl-PolA400ng/ul"	"Ctrl-PolA400ng/ul"	14780	41370	60	174	180	47	118	122	28	75	50	0	262	264	75	55	58	14	100	100	0	0.271	0.297	0.315	0.275	2.096	0.296	0.357	32	171	263	271	-1.886	56	207	62	209	0
3	22	12	"Ctrl-TufA400ng/ul"	"Ctrl-TufA400ng/ul"	14930	41360	110	10759	13854	9878	134	175	129	100	100	0	1381	1978	1469	59	65	26	100	100	0	8.037	7.150	7.224	7.386	1.202	7.017	0.985	80	432	11947	15639	3.007	10625	1322	13720	1919	0
3	23	12	"ctrl-buffer"	"ctrl-buffer"	15090	41360	100	206	557	1431	155	206	155	20	15	0	81	177	398	69	75	31	25	12	0	4.250	3.722	5.429	4.150	3.527	3.626	0.790	80	395	63	510	2.087	51	12	402	108	-50
3	24	12	"Ctrl-rbc1buffer"	"Ctrl-rbc1buffer"	15270	41360	100	131	398	683	129	144	66	23	20	0	71	184	299	63	68	20	32	23	0	0.250	2.223	2.143	2.016	3.780	2.361	0.908	80	452	10	390	-2.000	2	8	269	121	-50
3	1	13	"phoP"	"STM1231"	11270	41550	90	3238	3350	986	112	176	779	100	98	0	1565	1557	419	55	61	44	100	100	0	2.070	2.156	2.169	2.142	1.091	2.845	0.724	52	360	4636	4740	1.050	3126	1510	3238	1502	0
3	2	13	"phoP"	"STM1231"	11450	41550	100	3764	3746	633	110	118	53	100	100	0	1683	1637	266	55	58	28	100	100	0	2.244	2.298	2.312	2.300	1.102	2.305	0.979	80	430	5282	5218	1.166	3654	1628	3636	1582	0
3	3	13	"phoQ"	"STM1230"	11630	41550	100	422	542	425	106	108	23	100	100	0	490	651	588	55	57	15	100	100	0	0.726	0.732	0.745	0.748	1.309	0.721	0.937	80	408	751	1032	-0.461	316	435	436	596	0
3	4	13	"phoQ"	"STM1230"	11800	41550	100	1189	1325	525	106	108	21	100	100	0	2073	2368	973	55	55	9	100	100	0	0.537	0.527	0.527	0.525	1.162	0.526	0.983	80	418	3101	3532	-0.898	1083	2018	1219	2313	0
3	5	13	"phoQ"	"STM1230"	11970	41540	90	1545	1694	729	111	113	26	100	100	0	2892	2993	1346	55	58	18	100	100	0	0.505	0.539	0.540	0.539	1.099	0.537	0.986	52	348	4271	4521	-0.984	1434	2837	1583	2938	0
3	6	13	"hupA"	"STM4170"	12150	41540	100	1935	2282	1357	116	118	29	100	100	0	658	733	413	55	57	16	100	100	0	3.017	3.195	3.195	3.308	1.260	3.288	0.951	80	418	2422	2844	1.593	1819	603	2166	678	0
3	7	13	"sopB"	"STM1091"	12320	41540	100	425	448	170	111	112	25	100	100	0	3282	3396	1101	54	56	17	100	100	0	0.097	0.101	0.100	0.098	1.277	0.103	0.885	80	408	3542	3679	-3.362	314	3228	337	3342	0
3	8	13	"pipC"	"STM0375"	12500	41540	110	295	345	165	112	112	22	100	100	0	953	994	254	56	57	12	100	100	0	0.204	0.248	0.197	0.217	1.655	0.249	0.623	80	453	1080	1171	-2.293	183	897	233	938	0
3	9	13	"pipC"	"STM0375"	12670	41540	100	374	378	92	112	114	26	100	100	0	1388	1397	397	54	56	14	100	100	0	0.196	0.198	0.198	0.195	1.288	0.196	0.894	80	406	1596	1609	-2.348	262	1334	266	1343	0
3	10	13	"ssrB"	"STM1391"	12840	41540	100	695	696	313	116	130	142	95	85	0	1888	1783	816	53	64	89	100	100	0	0.316	0.335	0.326	0.323	1.335	0.350	0.841	80	396	2414	2310	-1.664	579	1835	580	1730	0
3	11	13	"ssrB"	"STM1391"	13010	41540	100	840	910	401	114	133	227	96	90	0	2109	2127	919	53	64	93	100	100	0	0.353	0.384	0.384	0.372	1.245	0.393	0.970	80	440	2782	2870	-1.502	726	2056	796	2074	0
3	12	13	"ssrB"	"STM1391"	13190	41540	100	866	877	191	113	125	203	100	98	0	2413	2414	447	53	58	63	100	100	0	0.319	0.324	0.319	0.320	1.151	0.325	0.961	80	408	3113	3125	-1.648	753	2360	764	2361	0
3	13	13	"lrp"	"STM0959"	13360	41550	100	1879	1913	472	113	115	24	100	100	0	2461	2447	608	53	54	11	100	100	0	0.733	0.752	0.749	0.750	1.146	0.748	0.981	80	396	4174	4194	-0.447	1766	2408	1800	2394	0
3	14	13	"lrp"	"STM0959"	13530	41550	110	1974	1980	497	112	117	53	100	100	0	2355	2341	561	53	56	15	100	100	0	0.809	0.816	0.813	0.816	1.146	0.820	0.977	80	425	4164	4156	-0.306	1862	2302	1868	2288	0
3	15	13	"gyrA"	"STM2272"	13700	41540	100	1949	2384	1156	111	118	56	100	100	0	1986	2374	1167	53	55	17	100	100	0	0.951	0.979	0.961	0.979	1.172	0.980	0.976	80	396	3771	4594	-0.073	1838	1933	2273	2321	0
3	16	13	"gyrA"	"STM2272"	13870	41550	100	3386	3618	1376	116	120	39	100	100	0	3269	3320	1357	51	54	18	100	100	0	1.016	1.071	1.063	1.096	1.265	1.059	0.977	80	395	6488	6771	0.023	3270	3218	3502	3269	0
3	17	13	"csrA"	"STM2826"	14050	41550	100	1043	1033	332	118	120	28	100	100	0	1009	967	330	53	55	11	100	100	0	0.968	1.001	0.994	1.010	1.228	1.000	0.963	80	420	1881	1829	-0.048	925	956	915	914	0
3	18	13	"csrA"	"STM2826"	14230	41550	100	863	847	265	118	121	33	100	100	0	795	773	258	55	57	14	100	100	0	1.007	1.015	1.035	1.026	1.215	1.010	0.955	80	420	1485	1447	0.010	745	740	729	718	0
3	19	13	"yhhP"	"STM3578"	14410	41540	100	394	408	125	114	117	29	100	100	0	942	932	298	55	60	52	100	100	0	0.316	0.335	0.333	0.321	1.292	0.343	0.918	80	391	1167	1171	-1.664	280	887	294	877	0
3	20	13	"yhhP"	"STM3578"	14600	41540	150	419	395	170	121	300	2746	0	0	0	670	660	575	54	69	202	57	53	0	0.484	0.452	0.366	0.811	5.258	13.511	0.213	156	611	914	880	-1.048	298	616	274	606	0
3	21	13	"yhhP"	"STM3578"	14750	41540	100	370	375	104	120	129	48	98	95	0	841	845	261	54	55	11	100	100	0	0.318	0.322	0.315	0.310	1.326	0.328	0.912	80	361	1037	1046	-1.654	250	787	255	791	0
3	22	13	"topA"	"STM1714"	14930	41550	100	1098	1370	618	126	146	104	100	98	0	1561	2029	1017	55	59	22	100	100	0	0.645	0.630	0.641	0.638	1.209	0.620	0.976	80	406	2478	3218	-0.632	972	1506	1244	1974	0
3	23	13	"topA"	"STM1714"	15100	41540	100	828	970	736	122	133	79	100	98	0	1069	1168	574	58	63	24	100	100	0	0.698	0.764	0.703	0.719	1.229	0.928	0.892	80	408	1717	1958	-0.518	706	1011	848	1110	0
3	24	13	"fur"	"STM0693"	15280	41540	100	1690	1721	583	117	125	39	100	100	0	2598	2594	744	58	64	36	100	100	0	0.619	0.632	0.621	0.622	1.150	0.646	0.974	80	453	4113	4140	-0.691	1573	2540	1604	2536	0
3	1	14	"ynfA"	"STM1504"	11280	41710	110	155	161	42	112	155	636	0	0	0	1180	1191	305	55	60	36	100	100	0	0.038	0.043	0.044	0.041	1.844	19.117	0.002	80	543	1168	1185	-4.709	43	1125	49	1136	0
3	2	14	""	"STM3654"	11450	41720	100	213	220	44	110	111	23	100	95	0	2081	2045	413	55	57	15	100	100	0	0.051	0.055	0.053	0.052	1.459	0.055	0.756	80	440	2129	2100	-4.298	103	2026	110	1990	0
3	3	14	"yeiP"	"STM2211"	11630	41720	110	643	658	133	108	110	22	100	100	0	3230	3323	679	55	57	14	100	100	0	0.169	0.168	0.172	0.167	1.158	0.166	0.958	80	496	3710	3818	-2.569	535	3175	550	3268	0
3	4	14	"yfaE"	"STM2279"	11800	41720	100	244	263	116	109	110	21	97	95	0	967	1090	547	54	55	9	100	100	0	0.148	0.149	0.141	0.140	1.434	0.161	0.868	80	428	1048	1190	-2.758	135	913	154	1036	0
3	5	14	""	"STM4111"	11970	41720	100	183	194	61	109	111	22	90	70	0	929	955	402	53	54	12	100	100	0	0.084	0.094	0.093	0.082	1.835	0.096	0.693	80	450	950	987	-3.565	74	876	85	902	0
3	6	14	""	"STM4140"	12140	41720	110	156	165	54	112	117	29	67	35	0	483	517	185	52	53	10	100	100	0	0.102	0.114	0.119	0.103	2.248	0.118	0.341	80	510	475	518	-3.292	44	431	53	465	0
3	7	14	"ssaS"	"STM1420"	12320	41720	100	326	381	198	110	113	25	100	97	0	1089	1345	935	53	56	20	100	100	0	0.208	0.210	0.204	0.207	1.351	0.205	0.936	80	452	1252	1563	-2.262	216	1036	271	1292	0
3	8	14	"nrdH"	"STM2805"	12490	41720	100	652	1038	1161	112	114	25	100	100	0	625	957	1054	56	58	15	100	100	0	0.949	1.028	0.958	0.981	1.264	1.080	0.954	80	452	1109	1827	-0.075	540	569	926	901	0
3	9	14	"fimI"	"STM0544"	12660	41720	90	163	197	119	115	117	27	69	40	0	768	1050	1115	56	58	11	100	100	0	0.067	0.082	0.081	0.072	2.005	0.093	0.800	52	371	760	1076	-3.891	48	712	82	994	0
3	10	14	"aroA"	"STM0978"	12840	41720	100	677	692	384	117	126	108	90	80	0	802	779	312	53	58	45	100	100	0	0.748	0.792	0.734	0.666	2.042	0.882	0.651	80	502	1309	1301	-0.420	560	749	575	726	0
3	11	14	"dam"	"STM3484"	13020	41740	50	253	254	70	117	118	26	91	91	0	734	640	344	60	79	51	100	100	0	0.202	0.236	0.249	0.251	1.634	0.224	0.734	12	98	810	717	-2.309	136	674	137	580	0
3	12	14	"pduW"	"STM2057"	13190	41720	100	181	197	75	113	115	25	78	61	0	1045	1370	922	52	53	10	100	100	0	0.068	0.064	0.067	0.061	1.734	0.063	0.690	80	461	1061	1402	-3.868	68	993	84	1318	0
3	13	14	""	"STM2695"	13350	41720	100	296	295	51	112	112	23	98	98	0	3293	3225	775	52	54	11	100	100	0	0.057	0.058	0.057	0.058	1.291	0.056	0.883	80	426	3425	3356	-4.139	184	3241	183	3173	0
3	14	14	"yajR"	"STM0436"	13530	41710	110	436	554	325	110	112	23	100	100	0	1553	2040	1328	53	55	14	100	100	0	0.217	0.223	0.217	0.222	1.205	0.227	0.954	80	496	1826	2431	-2.202	326	1500	444	1987	0
3	15	14	""	"STM0564"	13710	41720	100	369	425	209	111	114	25	98	96	0	1608	1852	1103	51	51	8	100	100	0	0.166	0.174	0.177	0.175	1.502	0.174	0.926	80	452	1815	2115	-2.593	258	1557	314	1801	0
3	16	14	""	"STM0351"	13880	41710	100	152	163	55	113	116	26	67	37	0	928	1043	519	50	52	8	100	100	0	0.044	0.050	0.044	0.048	1.831	0.053	0.440	80	415	917	1043	-4.493	39	878	50	993	0
3	17	14	"dsrB"	"STM1983"	14050	41720	100	270	282	87	114	118	37	100	95	0	997	1006	399	50	52	12	100	100	0	0.165	0.176	0.173	0.171	1.308	0.178	0.875	80	440	1103	1124	-2.602	156	947	168	956	0
3	18	14	"yeiE"	"STM2201"	14230	41720	100	623	651	272	113	116	39	100	100	0	2279	2314	964	52	54	11	100	100	0	0.229	0.238	0.222	0.233	1.303	0.233	0.864	80	427	2737	2800	-2.127	510	2227	538	2262	0
3	19	14	"EMPTY"	"EMPTY"	14390	41710	100	117	119	23	112	116	29	16	1	0	57	61	24	54	60	58	3	1	0	1.667	1.000	2.125	1.908	3.487	0.205	0.124	80	428	8	14	0.737	5	3	7	7	-75
3	20	14	"EMPTY"	"EMPTY"	14570	41710	100	113	117	27	120	385	3355	0	0	0	56	56	8	53	75	247	0	0	0	-2.333	-1.000	3.000	2.918	3.350	14.186	0.951	80	409	-4	0	Error	-7	3	-3	3	-75
3	21	14	"EMPTY"	"EMPTY"	14740	41710	100	120	134	64	118	145	107	2	2	0	55	56	11	51	52	9	25	13	0	0.500	3.200	2.367	2.481	3.851	0.003	0.003	80	415	6	21	-1.000	2	4	16	5	-75
3	22	14	"EMPTY"	"EMPTY"	14910	41710	100	117	133	90	112	113	24	26	10	0	54	60	36	52	53	8	22	11	0	2.500	2.625	3.857	3.159	3.983	5.003	0.191	80	428	7	29	1.322	5	2	21	8	-75
3	23	14	"EMPTY"	"EMPTY"	15090	41710	100	115	115	27	117	119	30	7	2	0	55	55	11	52	53	9	23	6	0	-0.667	-0.667	2.143	2.349	3.854	65.357	0.002	80	440	1	1	Error	-2	3	-2	3	-75
3	24	14	"EMPTY"	"EMPTY"	15260	41710	100	123	125	26	112	115	30	22	6	0	53	54	7	53	56	34	0	0	0	100000.000	13.000	2.800	2.701	3.012	0.116	0.009	80	473	11	14	16.610	11	0	13	1	-75
4	1	1	"yjiX"	"STM4531"	15820	39450	110	278	305	124	111	114	37	100	98	0	738	830	408	56	58	20	100	100	0	0.245	0.251	0.250	0.243	1.342	0.248	0.769	80	529	849	968	-2.030	167	682	194	774	0
4	2	1	"yhjG"	"STM3610"	15980	39440	110	330	387	208	111	117	83	98	81	0	1026	1227	727	55	60	38	100	100	0	0.226	0.235	0.221	0.226	1.263	0.242	0.921	80	478	1190	1448	-2.149	219	971	276	1172	0
4	3	1	"mtlD"	"STM3686"	16160	39450	120	407	429	171	110	113	23	98	97	0	1268	1328	551	55	59	33	99	98	0	0.245	0.251	0.246	0.249	1.437	0.253	0.909	120	554	1510	1592	-2.030	297	1213	319	1273	0
4	4	1	"ptsN"	"STM3322"	16320	39440	110	242	272	119	111	112	21	100	100	0	547	651	334	55	56	10	100	100	0	0.266	0.270	0.255	0.250	1.374	0.276	0.834	80	454	623	757	-1.909	131	492	161	596	0
4	5	1	"yqjK"	"STM3231"	16500	39440	120	377	388	154	109	112	25	98	97	0	1188	1252	807	54	55	9	100	100	0	0.236	0.233	0.233	0.245	1.484	0.211	0.921	120	575	1402	1477	-2.081	268	1134	279	1198	0
4	6	1	"yggT"	"STM3101"	16670	39430	110	432	449	155	111	115	30	100	100	0	1863	1942	665	55	70	127	100	100	0	0.178	0.179	0.180	0.174	1.240	0.177	0.925	80	495	2129	2225	-2.494	321	1808	338	1887	0
4	7	1	"hscC"	"STM0659"	16850	39450	110	140	144	37	111	114	28	50	17	0	524	603	244	56	72	125	100	97	0	0.062	0.060	0.075	0.069	1.790	0.073	0.348	80	513	497	580	-4.012	29	468	33	547	0
4	8	1	"ubiF"	"STM0671"	17030	39440	110	343	361	105	110	224	1655	0	0	0	1560	1621	616	57	70	233	100	100	0	0.155	0.160	0.156	0.160	1.271	0.154	0.862	80	510	1736	1815	-2.689	233	1503	251	1564	0
4	9	1	"nagA"	"STM0683"	17200	39440	110	301	341	152	110	230	1700	0	0	0	810	944	538	55	69	239	100	96	0	0.253	0.260	0.246	0.251	1.380	0.241	0.788	80	483	946	1120	-1.983	191	755	231	889	0
4	10	1	"ybfM"	"STM0687"	17370	39440	110	248	256	59	109	110	23	100	98	0	1800	1955	692	55	56	10	100	100	0	0.080	0.077	0.076	0.076	1.414	0.071	0.818	80	497	1884	2047	-3.650	139	1745	147	1900	0
4	11	1	"apeE"	"STM0570"	17540	39440	110	167	187	70	107	110	24	95	70	0	250	293	168	55	56	10	100	100	0	0.308	0.336	0.277	0.300	1.662	0.317	0.550	80	483	255	318	-1.700	60	195	80	238	0
4	12	1	"ahpF"	"STM0609"	17710	39440	110	286	315	158	109	110	22	100	100	0	427	517	328	55	56	10	100	100	0	0.476	0.446	0.440	0.435	1.321	0.446	0.850	80	477	549	668	-1.072	177	372	206	462	0
4	13	1	"dlhH"	"STM3967"	17890	39440	120	1024	1185	528	109	110	24	100	99	0	2422	2762	1193	58	59	13	100	100	0	0.387	0.398	0.395	0.388	1.243	0.403	0.968	120	571	3279	3780	-1.369	915	2364	1076	2704	0
4	14	1	"yigM"	"STM3963"	18060	39440	110	718	843	401	111	114	30	100	100	0	2618	2655	735	59	65	40	100	100	0	0.237	0.282	0.271	0.265	1.331	0.275	0.847	80	476	3166	3328	-2.076	607	2559	732	2596	0
4	15	1	"rhtC"	"STM3959"	18230	39440	110	853	974	475	110	115	34	100	100	0	2297	2223	460	57	70	78	100	100	0	0.332	0.399	0.344	0.370	1.414	0.393	0.776	80	490	2983	3030	-1.592	743	2240	864	2166	0
4	16	1	"rarD"	"STM3955"	18410	39440	120	754	828	286	113	121	38	100	100	0	2433	2523	777	62	76	69	100	100	0	0.270	0.291	0.279	0.282	1.269	0.290	0.921	120	547	3012	3176	-1.887	641	2371	715	2461	0
4	17	1	"uvrD"	"STM3951"	18570	39440	110	1361	1484	534	117	132	82	100	100	0	3745	3752	1242	68	113	264	100	100	0	0.338	0.371	0.355	0.369	1.244	0.360	0.926	80	454	4921	5051	-1.564	1244	3677	1367	3684	0
4	18	1	"dapF"	"STM3947"	18750	39440	110	1147	1230	357	111	124	74	100	100	0	2013	2074	547	67	107	254	100	100	0	0.532	0.558	0.566	0.550	1.284	0.518	0.897	80	536	2982	3126	-0.909	1036	1946	1119	2007	0
4	19	1	"fklB"	"STM4397"	18940	39450	100	321	329	83	109	116	40	100	98	0	554	548	174	62	73	81	100	100	0	0.431	0.453	0.456	0.450	1.319	0.436	0.872	80	451	704	706	-1.215	212	492	220	486	0
4	20	1	"ytfK"	"STM4406"	19110	39450	100	234	240	61	109	113	25	98	92	0	311	324	106	60	63	19	100	100	0	0.498	0.496	0.495	0.478	1.401	0.493	0.794	80	441	376	395	-1.006	125	251	131	264	0
4	21	1	""	"STM4417"	19280	39430	70	135	133	28	110	113	26	50	18	0	119	121	20	60	61	15	100	93	0	0.424	0.377	0.623	0.477	2.449	1.009	0.082	32	230	84	84	-1.239	25	59	23	61	0
4	22	1	""	"STM4421"	19460	39460	90	128	125	29	107	110	23	44	17	0	150	167	74	58	59	11	100	100	0	0.228	0.165	0.307	0.251	2.569	0.131	0.063	52	350	113	127	-2.131	21	92	18	109	0
4	23	1	""	"STM4425"	19630	39450	100	170	176	43	107	110	25	85	65	0	657	643	291	57	57	9	100	100	0	0.105	0.118	0.112	0.110	1.736	0.101	0.524	80	440	663	655	-3.252	63	600	69	586	0
4	24	1	""	"STM4430"	19800	39450	100	117	119	29	108	111	44	6	1	0	253	267	82	57	59	23	100	100	0	0.046	0.052	0.106	0.087	2.730	0.049	0.031	80	472	205	221	-4.445	9	196	11	210	0
4	1	2	"sopE2"	"STM1855"	15800	39620	100	207	212	76	111	112	23	91	81	0	919	1122	700	57	59	13	100	100	0	0.111	0.095	0.103	0.094	1.740	0.087	0.702	80	441	958	1166	-3.167	96	862	101	1065	0
4	2	2	""	"STM1731"	15980	39620	110	360	386	122	111	112	24	100	100	0	937	1008	355	56	57	11	100	100	0	0.283	0.289	0.286	0.284	1.313	0.283	0.889	80	432	1130	1227	-1.823	249	881	275	952	0
4	3	2	"otsB"	"STM1929"	16150	39620	110	279	298	92	111	112	23	100	100	0	1987	2127	758	55	57	10	100	100	0	0.087	0.090	0.086	0.088	1.402	0.089	0.846	80	419	2100	2259	-3.524	168	1932	187	2072	0
4	4	2	""	"STM4161"	16330	39620	110	150	148	32	109	112	23	63	43	0	565	569	180	55	56	10	100	100	0	0.080	0.076	0.082	0.075	2.127	0.062	0.230	80	454	551	553	-3.637	41	510	39	514	0
4	5	2	"rsd"	"STM4165"	16500	39620	100	239	263	111	110	113	28	97	93	0	774	920	491	56	56	9	100	100	0	0.180	0.177	0.173	0.163	1.414	0.186	0.863	80	378	847	1017	-2.477	129	718	153	864	0
4	6	2	"hupA"	"STM4170"	16670	39620	110	2289	2386	933	109	113	30	100	100	0	571	585	214	56	63	94	100	98	0	4.233	4.304	4.251	4.297	1.193	4.480	0.942	80	450	2695	2806	2.082	2180	515	2277	529	0
4	7	2	""	"STM3121"	16830	39620	100	258	274	79	110	111	22	100	98	0	1374	1497	506	55	58	16	100	100	0	0.112	0.114	0.104	0.107	1.462	0.102	0.770	80	393	1467	1606	-3.156	148	1319	164	1442	0
4	8	2	"stfG"	"STM0200"	17020	39620	110	143	150	42	112	236	1731	0	0	0	1085	1232	593	57	72	243	100	100	0	0.030	0.032	0.035	0.035	1.752	0.037	0.387	80	466	1059	1213	-5.051	31	1028	38	1175	0
4	9	2	"eutT"	"STM2467"	17190	39610	110	146	169	90	111	246	1806	0	0	0	671	886	748	57	72	254	100	77	0	0.057	0.070	0.076	0.074	2.069	1.151	0.007	80	428	649	887	-4.133	35	614	58	829	0
4	10	2	"lexA"	"STM4237"	17350	39620	110	1981	2273	1107	109	111	23	100	100	0	1044	1199	572	56	57	10	100	100	0	1.895	1.893	1.826	1.885	1.179	1.930	0.931	80	454	2860	3307	0.922	1872	988	2164	1143	0
4	11	2	"prpC"	"STM0369"	17530	39610	110	198	210	67	109	112	26	100	78	0	1898	2043	654	57	60	27	100	100	0	0.048	0.051	0.045	0.045	1.644	0.051	0.590	80	453	1930	2087	-4.371	89	1841	101	1986	0
4	12	2	"ushB"	"STM4064"	17700	39610	110	2463	2565	844	110	117	49	100	100	0	1882	2021	689	57	64	56	100	100	0	1.289	1.250	1.249	1.250	1.104	1.259	0.970	80	453	4178	4419	0.367	2353	1825	2455	1964	0
4	13	2	"ptsJ"	"STM2436"	17880	39620	100	312	334	103	107	113	51	100	97	0	1063	1162	401	56	62	54	100	100	0	0.204	0.205	0.195	0.201	1.389	0.202	0.857	80	403	1212	1333	-2.296	205	1007	227	1106	0
4	14	2	"plsX"	"STM1192"	18050	39620	110	2947	3011	857	109	112	32	100	100	0	1851	1923	589	57	59	28	100	100	0	1.582	1.555	1.551	1.570	1.174	1.543	0.954	80	452	4632	4768	0.662	2838	1794	2902	1866	0
4	15	2	"flgM"	"STM1172"	18230	39620	110	210	226	99	108	111	33	96	82	0	627	648	252	57	60	30	100	100	0	0.179	0.200	0.187	0.179	1.572	0.208	0.666	80	453	672	709	-2.482	102	570	118	591	0
4	16	2	"phsB"	"STM2064"	18400	39620	110	214	241	102	106	106	23	98	96	0	1682	1726	557	57	59	12	100	100	0	0.066	0.081	0.073	0.071	1.568	0.090	0.560	80	413	1733	1804	-3.911	108	1625	135	1669	0
4	17	2	"tnpA_1"	"STM0946"	18570	39620	120	804	951	592	107	110	41	99	98	0	6549	7780	5211	59	74	160	100	100	0	0.107	0.109	0.107	0.109	1.258	0.109	0.959	120	491	7187	8565	-3.219	697	6490	844	7721	0
4	18	2	"orf6"	"PSLT014"	18750	39620	100	1011	1050	337	108	110	37	100	100	0	2851	3130	1252	60	69	67	100	100	0	0.324	0.307	0.313	0.310	1.145	0.295	0.961	80	390	3694	4012	-1.628	903	2791	942	3070	0
4	19	2	"mig-14"	"STM2782"	18920	39620	110	1792	2008	835	110	113	27	100	100	0	1610	1784	706	61	66	22	100	100	0	1.086	1.102	1.075	1.091	1.139	1.106	0.951	80	441	3231	3621	0.119	1682	1549	1898	1723	0
4	20	2	"thiD"	"STM2146"	19100	39610	110	298	320	94	109	113	27	100	100	0	632	693	234	60	63	19	100	100	0	0.330	0.333	0.320	0.327	1.299	0.315	0.861	80	440	761	844	-1.598	189	572	211	633	0
4	21	2	"rfaY"	"STM3716"	19270	39620	110	158	165	43	108	112	24	78	52	0	945	1016	372	56	59	14	100	100	0	0.056	0.059	0.060	0.057	1.751	0.058	0.490	80	467	939	1017	-4.152	50	889	57	960	0
4	22	2	"prgH"	"STM2874"	19450	39620	120	267	337	377	112	114	23	94	88	0	1368	1359	873	55	56	9	99	99	0	0.118	0.173	0.128	0.133	1.686	0.247	0.633	120	517	1468	1529	-3.083	155	1313	225	1304	0
4	23	2	"orgA"	"STM2869"	19630	39620	100	271	295	109	111	115	29	100	96	0	257	297	145	56	57	10	100	100	0	0.796	0.763	0.786	0.785	1.449	0.747	0.807	80	390	361	425	-0.329	160	201	184	241	0
4	24	2	"livH"	"STM3563"	19800	39620	110	175	189	69	109	111	26	85	58	0	955	1043	471	56	57	10	100	100	0	0.073	0.081	0.077	0.072	1.664	0.085	0.513	80	496	965	1067	-3.768	66	899	80	987	0
4	1	3	"hisJ"	"STM2354"	15790	39790	110	399	457	225	112	114	24	100	100	0	1174	1296	511	56	58	13	100	100	0	0.257	0.278	0.262	0.261	1.303	0.299	0.893	80	527	1405	1585	-1.962	287	1118	345	1240	0
4	2	3	"hisI"	"STM2078"	15970	39790	120	3667	4199	2349	111	113	23	100	100	0	1094	1228	617	55	56	11	100	100	0	3.423	3.485	3.431	3.421	1.187	3.614	0.976	120	492	4595	5261	1.775	3556	1039	4088	1173	0
4	3	3	"glyA"	"STM2555"	16140	39790	110	351	463	420	111	113	24	100	100	0	203	270	232	54	55	8	100	100	0	1.611	1.630	1.613	1.540	1.354	1.770	0.949	80	419	389	568	0.688	240	149	352	216	0
4	4	3	"fliD"	"STM1960"	16310	39790	110	255	351	450	111	135	326	11	5	0	1215	1312	615	55	209	2070	7	1	0	0.124	0.191	0.128	0.135	1.844	0.154	0.716	80	454	1304	1497	-3.010	144	1160	240	1257	0
4	5	3	"asrC"	"STM2550"	16490	39790	110	220	223	53	110	134	326	1	0	0	1120	1166	315	55	209	2070	2	0	0	0.103	0.102	0.099	0.095	1.462	0.150	0.922	80	454	1175	1224	-3.275	110	1065	113	1111	0
4	6	3	"moeA"	"STM0846"	16660	39800	110	297	316	108	111	113	25	100	98	0	895	1009	369	56	58	10	100	100	0	0.222	0.215	0.208	0.205	1.324	0.218	0.850	80	440	1025	1158	-2.173	186	839	205	953	0
4	7	3	"cbiN"	"STM2022"	16830	39790	110	143	145	35	111	112	24	57	25	0	692	764	355	57	59	12	100	100	0	0.050	0.048	0.052	0.048	1.815	0.053	0.370	80	453	667	741	-4.311	32	635	34	707	0
4	8	3	"cobU"	"STM2018"	17010	39790	110	185	206	83	109	111	24	98	77	0	1009	1129	643	56	57	11	100	100	0	0.080	0.090	0.088	0.079	1.622	0.096	0.767	80	439	1029	1170	-3.648	76	953	97	1073	0
4	9	3	"uhpA"	"STM3790"	17170	39790	110	360	386	115	109	111	25	100	100	0	1327	1442	454	55	58	23	100	100	0	0.197	0.200	0.195	0.194	1.293	0.204	0.921	80	453	1523	1664	-2.341	251	1272	277	1387	0
4	10	3	"trpD"	"STM1724"	17350	39800	110	138	157	80	109	110	26	51	26	0	538	617	337	55	59	23	100	100	0	0.060	0.085	0.084	0.071	2.217	0.125	0.525	80	453	512	610	-4.058	29	483	48	562	0
4	11	3	"sulA"	"STM1071"	17520	39790	110	935	1008	384	110	112	28	100	100	0	1217	1262	411	56	58	20	100	100	0	0.711	0.745	0.741	0.732	1.167	0.769	0.970	80	467	1986	2104	-0.493	825	1161	898	1206	0
4	12	3	"rfaL"	"STM3713"	17700	39790	110	217	232	62	111	117	46	96	65	0	2290	2434	660	56	62	52	100	100	0	0.047	0.051	0.049	0.047	1.415	0.050	0.753	80	492	2340	2499	-4.397	106	2234	121	2378	0
4	13	3	"bglX"	"STM2166"	17880	39800	100	348	350	118	109	111	24	100	100	0	1698	1831	813	56	58	27	100	100	0	0.146	0.136	0.133	0.134	1.321	0.130	0.878	80	408	1881	2016	-2.780	239	1642	241	1775	0
4	14	3	""	"STM0347"	18050	39790	110	276	276	51	110	113	28	100	100	0	1516	1525	293	56	57	14	100	100	0	0.114	0.113	0.113	0.109	1.328	0.114	0.866	80	439	1626	1635	-3.137	166	1460	166	1469	0
4	15	3	""	"STM1043"	18220	39790	110	291	300	66	108	109	23	100	100	0	1575	1637	426	56	57	11	100	100	0	0.120	0.121	0.122	0.119	1.250	0.118	0.885	80	453	1702	1773	-3.053	183	1519	192	1581	0
4	16	3	""	"PSLT025"	18400	39800	100	246	260	88	106	109	27	100	95	0	869	925	380	56	58	14	100	100	0	0.172	0.177	0.168	0.167	1.378	0.179	0.841	80	408	953	1023	-2.538	140	813	154	869	0
4	17	3	"orf319"	"STM1389"	18570	39800	100	834	879	278	107	108	26	100	100	0	1518	1604	493	56	57	11	100	100	0	0.497	0.499	0.496	0.494	1.140	0.500	0.966	80	378	2189	2320	-1.008	727	1462	772	1548	0
4	18	3	"yfeJ"	"STM2437"	18740	39790	110	237	251	66	106	106	21	100	97	0	1278	1334	405	56	58	10	100	100	0	0.107	0.113	0.108	0.106	1.515	0.109	0.802	80	440	1353	1423	-3.222	131	1222	145	1278	0
4	19	3	""	"PSLT087"	18910	39790	110	209	212	55	106	108	23	97	88	0	2036	2087	649	57	68	85	100	100	0	0.052	0.052	0.053	0.049	1.486	0.053	0.787	80	453	2082	2136	-4.264	103	1979	106	2030	0
4	20	3	"traU"	"PSLT092"	19090	39790	110	210	219	47	108	110	24	100	92	0	1997	2063	577	59	69	84	100	100	0	0.053	0.055	0.053	0.052	1.458	0.052	0.745	80	466	2040	2115	-4.248	102	1938	111	2004	0
4	21	3	"trbE"	"PSLT096"	19260	39790	110	155	158	45	107	113	67	25	3	0	712	761	252	56	57	10	100	100	0	0.073	0.072	0.077	0.068	1.836	0.075	0.455	80	453	704	756	-3.773	48	656	51	705	0
4	22	3	"traH"	"PSLT100"	19440	39800	110	133	143	45	110	119	78	7	5	0	294	333	140	56	57	10	100	100	0	0.097	0.119	0.125	0.107	2.249	0.227	0.038	80	447	261	310	-3.371	23	238	33	277	0
4	23	3	"trbH"	"PSLT105"	19620	39800	100	5641	6336	3075	111	113	25	100	100	0	2253	2396	867	54	56	9	100	100	0	2.515	2.658	2.603	2.600	1.122	2.821	0.962	80	408	7729	8567	1.330	5530	2199	6225	2342	0
4	24	3	"traX"	"PSLT110"	19790	39800	100	390	390	75	107	108	22	100	100	0	1451	1526	367	55	56	12	100	100	0	0.203	0.192	0.190	0.191	1.193	0.185	0.922	80	440	1679	1754	-2.302	283	1396	283	1471	0
4	1	4	""	"STM2717"	15760	39970	50	157	164	42	119	122	26	66	16	0	358	335	80	75	77	24	100	100	0	0.134	0.173	0.148	0.130	2.098	0.350	0.709	12	90	321	305	-2.897	38	283	45	260	0
4	2	4	""	"STM2739"	15970	39970	100	242	255	49	112	112	23	100	100	0	3867	3928	936	54	56	11	100	100	0	0.034	0.037	0.036	0.036	1.373	0.036	0.819	80	434	3943	4017	-4.874	130	3813	143	3874	0
4	3	4	""	"STM1616"	16140	39970	100	244	255	66	111	112	24	97	97	0	1074	1060	311	55	55	12	100	100	0	0.131	0.143	0.144	0.133	1.583	0.141	0.791	80	408	1152	1149	-2.938	133	1019	144	1005	0
4	4	4	"rimL"	"STM1611"	16310	39970	100	356	379	116	111	112	26	100	100	0	1621	1712	473	55	57	17	100	100	0	0.156	0.162	0.152	0.155	1.284	0.161	0.707	80	396	1811	1925	-2.676	245	1566	268	1657	0
4	5	4	"osmB"	"STM1705"	16480	39970	100	279	318	162	111	115	33	100	98	0	335	378	208	55	56	10	100	100	0	0.600	0.641	0.650	0.612	1.327	0.688	0.911	80	388	448	530	-0.737	168	280	207	323	0
4	6	4	"mppA"	"STM1679"	16660	39970	100	1729	1774	574	111	114	27	100	100	0	4044	4288	1478	55	58	17	100	100	0	0.406	0.393	0.393	0.393	1.120	0.384	0.966	80	408	5607	5896	-1.302	1618	3989	1663	4233	0
4	7	4	"rnhB"	"STM0230"	16830	39970	110	476	471	76	112	115	26	100	100	0	1291	1266	224	57	59	15	100	100	0	0.295	0.297	0.300	0.294	1.218	0.292	0.918	80	439	1598	1568	-1.761	364	1234	359	1209	0
4	8	4	"speE"	"STM0166"	17000	39970	110	530	612	240	109	111	25	100	100	0	940	1105	491	55	56	10	100	100	0	0.476	0.479	0.477	0.478	1.224	0.471	0.947	80	452	1306	1553	-1.072	421	885	503	1050	0
4	9	4	"yaeB"	"STM0243"	17180	39970	100	222	226	54	107	110	23	98	92	0	875	918	281	53	54	8	100	100	0	0.140	0.138	0.142	0.129	1.529	0.134	0.780	80	408	937	984	-2.838	115	822	119	865	0
4	10	4	"cobS"	"STM2017"	17350	39970	100	220	229	59	105	108	25	100	96	0	1028	1075	304	54	55	8	100	100	0	0.118	0.121	0.119	0.115	1.438	0.118	0.750	80	384	1089	1145	-3.082	115	974	124	1021	0
4	11	4	"yeeI"	"STM2001"	17520	39970	100	230	253	99	106	109	24	97	91	0	496	625	370	55	55	8	100	100	0	0.281	0.258	0.260	0.249	1.565	0.248	0.854	80	408	565	717	-1.830	124	441	147	570	0
4	12	4	"fixX"	"STM0078"	17690	39970	90	121	126	33	104	109	23	42	15	0	367	416	178	55	56	12	100	100	0	0.054	0.061	0.078	0.068	2.343	0.055	0.140	52	357	329	383	-4.198	17	312	22	361	0
4	13	4	"ubiC"	"STM4233"	17870	39970	100	262	282	69	105	108	24	100	100	0	1656	1673	431	55	56	12	100	100	0	0.098	0.109	0.106	0.106	1.300	0.111	0.867	80	406	1758	1795	-3.350	157	1601	177	1618	0
4	14	4	"yjbJ"	"STM4240"	18040	39970	100	422	465	179	108	109	25	100	100	0	815	874	339	55	57	16	100	100	0	0.413	0.436	0.421	0.429	1.180	0.446	0.934	80	420	1074	1176	-1.275	314	760	357	819	0
4	15	4	"yjcE"	"STM4269"	18220	39970	100	164	179	66	109	111	25	85	56	0	622	699	282	56	57	10	100	100	0	0.097	0.109	0.095	0.088	1.899	0.116	0.393	80	420	621	713	-3.363	55	566	70	643	0
4	16	4	"zur"	"STM4241"	18400	39970	110	505	511	108	108	111	27	100	100	0	1227	1283	282	56	58	13	100	100	0	0.339	0.328	0.334	0.324	1.209	0.322	0.938	80	438	1568	1630	-1.561	397	1171	403	1227	0
4	17	4	"yfcZ"	"STM2390"	18560	39970	110	319	336	86	107	109	26	100	98	0	761	761	206	56	58	13	100	100	0	0.301	0.325	0.326	0.316	1.324	0.325	0.879	80	411	917	934	-1.734	212	705	229	705	0
4	18	4	""	"STM2372"	18730	39970	110	425	451	136	107	107	21	100	100	0	552	569	212	55	57	13	100	100	0	0.640	0.669	0.664	0.690	1.371	0.658	0.920	80	452	815	858	-0.644	318	497	344	514	0
4	19	4	"ylaC"	"STM0471"	18910	39970	110	525	635	381	104	107	25	100	100	0	928	1096	763	56	63	75	100	98	0	0.483	0.511	0.513	0.519	1.232	0.500	0.968	80	480	1293	1571	-1.051	421	872	531	1040	0
4	20	4	"ybaP"	"STM0496"	19090	39970	100	344	393	208	104	107	24	100	98	0	688	769	462	56	58	17	100	100	0	0.380	0.405	0.407	0.393	1.321	0.411	0.935	80	432	872	1002	-1.397	240	632	289	713	0
4	21	4	"ybbS"	"STM0514"	19270	39970	100	176	186	47	107	111	37	90	43	0	1058	1196	475	58	60	15	100	100	0	0.069	0.069	0.067	0.066	1.545	0.067	0.637	80	420	1069	1217	-3.857	69	1000	79	1138	0
4	22	4	"folD"	"STM0542"	19440	39970	110	553	597	162	110	148	321	90	12	0	1730	1810	520	57	82	304	100	100	0	0.265	0.278	0.271	0.275	1.193	0.275	0.884	80	452	2116	2240	-1.917	443	1673	487	1753	0
4	23	4	"ybdG"	"STM0569"	19620	39970	100	583	622	173	107	108	23	100	100	0	2497	2734	902	55	56	9	100	100	0	0.195	0.192	0.198	0.191	1.264	0.189	0.936	80	396	2918	3194	-2.359	476	2442	515	2679	0
4	24	4	"fepB"	"STM0594"	19790	39970	100	771	792	237	106	107	21	100	100	0	1183	1241	389	55	56	11	100	100	0	0.590	0.578	0.571	0.577	1.155	0.577	0.956	80	440	1793	1872	-0.762	665	1128	686	1186	0
4	1	5	"yhgI"	"STM3511"	15790	40150	110	1385	1497	672	111	114	25	100	100	0	1478	1523	614	55	57	13	100	100	0	0.895	0.944	0.912	0.932	1.165	0.970	0.953	80	533	2697	2854	-0.160	1274	1423	1386	1468	0
4	2	5	"yhcK"	"STM3340"	15960	40150	100	463	513	172	112	115	37	100	100	0	1604	1745	644	54	54	9	100	100	0	0.226	0.237	0.230	0.236	1.289	0.234	0.911	80	396	1901	2092	-2.143	351	1550	401	1691	0
4	3	5	"yhcC"	"STM3329"	16130	40150	110	197	200	53	111	115	37	83	60	0	1969	2163	795	55	56	13	100	100	0	0.045	0.042	0.040	0.039	1.587	0.041	0.542	80	439	2000	2197	-4.476	86	1914	89	2108	0
4	4	5	"murA"	"STM3307"	16300	40140	110	1406	1450	367	113	115	26	100	100	0	3303	3341	767	56	60	26	100	100	0	0.398	0.407	0.404	0.405	1.156	0.403	0.959	80	434	4540	4622	-1.328	1293	3247	1337	3285	0
4	5	5	"rbfA"	"STM3285"	16480	40140	120	1369	1300	474	112	115	26	99	98	0	1441	1337	496	55	58	23	99	97	0	0.907	0.927	0.904	0.949	1.365	0.930	0.952	120	479	2643	2470	-0.141	1257	1386	1188	1282	0
4	6	5	"yhbT"	"STM3273"	16650	40150	110	395	405	106	110	114	28	98	98	0	1172	1255	501	54	57	17	100	100	0	0.255	0.246	0.248	0.253	1.328	0.232	0.902	80	419	1403	1496	-1.972	285	1118	295	1201	0
4	7	5	""	"STM3155"	16820	40140	100	300	333	134	109	114	43	97	93	0	601	752	412	55	61	71	100	98	0	0.350	0.321	0.323	0.313	1.453	0.308	0.871	80	408	737	921	-1.515	191	546	224	697	0
4	8	5	"nupG"	"STM3113"	17000	40140	110	346	372	135	107	112	40	100	100	0	2624	2932	1099	56	60	66	100	100	0	0.093	0.092	0.091	0.089	1.267	0.092	0.905	80	452	2807	3141	-3.426	239	2568	265	2876	0
4	9	5	"gshB"	"STM3095"	17170	40140	110	288	300	100	107	110	27	100	97	0	654	712	300	54	55	11	100	100	0	0.302	0.293	0.288	0.285	1.361	0.282	0.828	80	453	781	851	-1.729	181	600	193	658	0
4	10	5	""	"STM3075"	17350	40140	110	147	155	39	109	112	23	66	41	0	827	881	299	54	56	9	100	100	0	0.049	0.056	0.055	0.053	2.047	0.053	0.361	80	452	811	873	-4.346	38	773	46	827	0
4	11	5	"iciA"	"STM3064"	17520	40140	100	222	254	134	106	109	23	98	95	0	788	980	749	55	57	8	100	100	0	0.158	0.160	0.154	0.148	1.481	0.159	0.875	80	396	849	1073	-2.660	116	733	148	925	0
4	12	5	"fldB"	"STM3045"	17690	40150	100	249	292	113	106	109	23	100	97	0	550	681	342	55	56	11	100	100	0	0.289	0.297	0.309	0.287	1.432	0.293	0.865	80	418	638	812	-1.791	143	495	186	626	0
4	13	5	"nadE"	"STM1310"	17870	40140	100	438	469	149	105	109	27	100	100	0	1096	1221	430	54	55	9	100	100	0	0.320	0.312	0.310	0.308	1.276	0.307	0.915	80	408	1375	1531	-1.646	333	1042	364	1167	0
4	14	5	"ydiE"	"STM1346"	18030	40140	90	388	457	207	108	114	35	100	100	0	338	417	213	55	59	22	100	100	0	0.989	0.964	0.967	0.965	1.322	0.979	0.891	52	346	563	711	-0.015	280	283	349	362	0
4	15	5	"lpp"	"STM1377"	18220	40140	110	1525	1555	588	111	116	32	100	100	0	228	236	73	55	59	20	100	100	0	8.173	7.978	8.100	7.844	1.276	8.337	0.932	80	475	1587	1625	3.031	1414	173	1444	181	0
4	16	5	"sodB"	"STM1431"	18390	40150	100	728	784	222	110	114	28	100	100	0	1149	1163	346	57	59	11	100	100	0	0.566	0.609	0.611	0.609	1.181	0.605	0.953	80	396	1710	1780	-0.821	618	1092	674	1106	0
4	17	5	"gst"	"STM1451"	18560	40140	100	1166	1231	385	108	111	23	100	100	0	1489	1592	440	57	58	9	100	100	0	0.739	0.732	0.712	0.725	1.165	0.738	0.946	80	384	2490	2658	-0.437	1058	1432	1123	1535	0
4	18	5	"sodC"	"STM1044"	18730	40140	110	4398	4630	1775	107	114	33	100	100	0	947	1017	376	56	57	9	100	100	0	4.816	4.707	4.740	4.719	1.142	4.833	0.956	80	452	5182	5484	2.268	4291	891	4523	961	0
4	19	5	"yhhV"	"STM3559"	18910	40150	110	370	391	144	106	113	79	100	90	0	458	497	225	56	57	15	100	100	0	0.657	0.646	0.634	0.646	1.283	0.638	0.904	80	466	666	726	-0.607	264	402	285	441	0
4	20	5	"yhhL"	"STM3573"	19090	40150	100	186	199	73	102	110	84	50	6	0	314	403	236	57	59	16	100	100	0	0.327	0.280	0.292	0.262	1.825	0.330	0.207	80	408	341	443	-1.613	84	257	97	346	0
4	21	5	"yhhQ"	"STM3579"	19260	40150	110	368	386	97	107	159	455	6	0	0	1886	1938	544	58	85	310	100	97	0	0.143	0.148	0.149	0.146	1.288	0.189	0.128	80	452	2089	2159	-2.808	261	1828	279	1880	0
4	22	5	"nikR"	"STM3584"	19440	40150	110	191	196	51	111	162	455	0	0	0	228	265	109	57	85	310	17	0	0	0.468	0.409	0.394	0.370	2.028	1.618	0.519	80	454	251	293	-1.096	80	171	85	208	0
4	23	5	""	"STM3595"	19610	40140	100	529	635	291	108	110	22	100	100	0	507	616	328	55	56	9	100	100	0	0.931	0.939	0.917	0.948	1.326	0.923	0.929	80	408	873	1088	-0.103	421	452	527	561	0
4	24	5	""	"STM3600"	19790	40150	100	199	205	42	108	111	23	98	88	0	2143	2144	647	56	57	9	100	100	0	0.044	0.046	0.044	0.045	1.503	0.043	0.688	80	448	2178	2185	-4.519	91	2087	97	2088	0
4	1	6	"slp"	"STM1819"	15780	40320	100	596	640	217	112	113	21	100	100	0	1367	1408	442	54	55	8	100	100	0	0.369	0.390	0.381	0.382	1.194	0.395	0.947	80	445	1797	1882	-1.440	484	1313	528	1354	0
4	2	6	"hemK"	"STM1775"	15950	40320	100	259	274	88	111	114	36	100	92	0	1305	1414	465	54	56	9	100	100	0	0.118	0.120	0.112	0.112	1.421	0.118	0.773	80	418	1399	1523	-3.079	148	1251	163	1360	0
4	3	6	"ychK"	"STM1754"	16130	40320	100	777	789	151	114	137	345	98	40	0	3241	3296	616	55	58	17	100	100	0	0.208	0.208	0.208	0.207	1.125	0.210	0.367	80	408	3849	3916	-2.265	663	3186	675	3241	0
4	4	6	"sdaA"	"STM1826"	16300	40320	100	933	1011	300	113	115	25	100	100	0	3495	3791	1065	56	57	12	100	100	0	0.238	0.240	0.237	0.238	1.140	0.239	0.970	80	396	4259	4633	-2.068	820	3439	898	3735	0
4	5	6	"minC"	"STM1814"	16470	40310	110	1224	1242	277	113	117	29	100	100	0	2350	2314	466	55	57	12	100	100	0	0.484	0.500	0.496	0.498	1.118	0.500	0.978	80	433	3406	3388	-1.047	1111	2295	1129	2259	0
4	6	6	"ycgR"	"STM1798"	16650	40320	110	522	532	121	113	118	32	100	100	0	2339	2355	568	55	57	12	100	100	0	0.179	0.182	0.182	0.181	1.183	0.181	0.943	80	452	2693	2719	-2.481	409	2284	419	2300	0
4	7	6	"yihA"	"STM4001"	16820	40320	100	549	564	154	109	114	43	100	100	0	1262	1363	440	58	63	70	100	100	0	0.365	0.349	0.350	0.349	1.163	0.341	0.960	80	409	1644	1760	-1.452	440	1204	455	1305	0
4	8	6	"oxyR"	"STM4125"	17000	40320	100	1170	1220	425	111	119	49	100	100	0	1182	1229	444	57	62	69	100	98	0	0.941	0.946	0.951	0.950	1.204	0.947	0.967	80	409	2184	2281	-0.087	1059	1125	1109	1172	0
4	9	6	"yneB"	"STM4078"	17170	40320	100	444	469	166	108	113	36	100	100	0	2568	2752	1114	55	56	13	100	100	0	0.134	0.134	0.134	0.132	1.207	0.133	0.923	80	408	2849	3058	-2.903	336	2513	361	2697	0
4	10	6	"pfkA"	"STM4062"	17340	40320	100	2501	2630	681	110	115	34	100	100	0	2341	2426	628	54	56	10	100	100	0	1.045	1.062	1.069	1.062	1.095	1.070	0.984	80	420	4678	4892	0.064	2391	2287	2520	2372	0
4	11	6	"rhaR"	"STM4049"	17520	40320	100	173	178	38	110	113	25	88	65	0	2117	2132	618	55	58	15	100	100	0	0.031	0.033	0.035	0.032	1.647	0.031	0.526	80	409	2125	2145	-5.033	63	2062	68	2077	0
4	12	6	"yihZ"	"STM4028"	17690	40320	100	312	317	92	107	110	23	100	100	0	1028	1039	323	54	56	14	100	100	0	0.210	0.213	0.203	0.206	1.337	0.225	0.573	80	382	1179	1195	-2.248	205	974	210	985	0
4	13	6	"rpsK"	"STM3417"	17850	40320	110	11485	11957	3800	109	116	44	100	100	0	867	893	270	55	56	10	100	100	0	14.010	14.138	14.077	14.219	1.107	14.202	0.982	80	439	12188	12686	3.808	11376	812	11848	838	0
4	14	6	"rplF"	"STM3425"	18030	40320	110	12944	13020	2593	112	120	49	100	100	0	884	886	179	55	56	12	100	100	0	15.479	15.533	15.488	15.591	1.089	15.684	0.981	80	479	13661	13739	3.952	12832	829	12908	831	0
4	15	6	"rplN"	"STM3430"	18210	40320	100	7657	7947	2397	113	118	34	100	100	0	548	584	160	55	56	11	100	100	0	15.302	14.809	14.690	14.836	1.120	14.945	0.974	80	420	8037	8363	3.936	7544	493	7834	529	0
4	16	6	"rpsC"	"STM3434"	18380	40320	100	13238	14563	4287	115	122	40	100	100	0	742	789	237	56	58	13	100	100	0	19.130	19.711	19.604	19.846	1.102	19.669	0.981	80	396	13809	15181	4.258	13123	686	14448	733	0
4	17	6	"rplW"	"STM3438"	18560	40310	110	11044	11461	3710	112	118	38	100	100	0	442	452	122	56	57	9	100	100	0	28.321	28.659	28.713	28.524	1.196	30.089	0.953	80	465	11318	11745	4.824	10932	386	11349	396	0
4	18	6	"ppiA"	"STM3472"	18730	40320	100	1246	1333	523	112	127	63	100	100	0	1720	1714	557	55	56	10	100	100	0	0.681	0.736	0.706	0.751	1.408	0.727	0.879	80	420	2799	2880	-0.554	1134	1665	1221	1659	0
4	19	6	"argI"	"STM4469"	18910	40320	100	224	238	59	112	121	57	93	47	0	1829	1912	577	53	55	10	100	100	0	0.063	0.068	0.068	0.065	1.362	0.071	0.596	80	408	1888	1985	-3.987	112	1776	126	1859	0
4	20	6	"trpS2"	"STM4508"	19080	40320	100	312	324	77	107	114	83	100	73	0	1746	1881	655	55	56	10	100	100	0	0.121	0.119	0.113	0.119	1.293	0.113	0.871	80	408	1896	2043	-3.044	205	1691	217	1826	0
4	21	6	"dnaT"	"STM4544"	19260	40320	100	249	273	104	106	111	34	98	88	0	779	849	368	55	56	14	100	100	0	0.198	0.210	0.199	0.203	1.459	0.215	0.825	80	397	867	961	-2.340	143	724	167	794	0
4	22	6	"lplA"	"STM4576"	19430	40320	110	297	311	82	108	112	33	100	100	0	1549	1713	547	55	56	13	100	100	0	0.127	0.122	0.120	0.119	1.334	1.288	0.035	80	453	1683	1861	-2.983	189	1494	203	1658	0
4	23	6	""	"STM4596"	19610	40320	100	224	241	85	105	107	23	98	91	0	992	1247	684	55	56	10	100	100	0	0.127	0.114	0.115	0.110	1.455	0.111	0.858	80	420	1056	1328	-2.977	119	937	136	1192	0
4	24	6	"rph"	"STM3734"	19780	40320	100	726	822	305	106	109	23	100	100	0	1031	1168	466	55	56	10	100	100	0	0.635	0.643	0.648	0.639	1.163	0.641	0.970	80	440	1596	1829	-0.655	620	976	716	1113	0
4	1	7	"yidF"	"STM3803"	15770	40510	100	191	205	77	111	112	25	95	73	0	944	1036	634	55	58	26	100	100	0	0.090	0.096	0.090	0.086	1.626	0.099	0.724	80	429	969	1075	-3.474	80	889	94	981	0
4	2	7	"ibpA"	"STM3809"	15940	40510	100	1537	1892	1483	110	112	25	100	100	0	583	682	493	54	57	28	100	100	0	2.698	2.838	2.767	2.816	1.169	2.957	0.967	80	405	1956	2410	1.432	1427	529	1782	628	0
4	3	7	"ccmC"	"STM2252"	16120	40500	100	208	244	139	108	132	344	2	2	0	743	1012	851	54	56	17	100	100	0	0.145	0.142	0.134	0.132	1.562	0.240	0.044	80	408	789	1094	-2.785	100	689	136	958	0
4	4	7	"torC"	"STM3823"	16290	40490	110	154	161	42	110	114	30	66	35	0	1569	1955	1175	54	56	17	100	100	0	0.029	0.027	0.028	0.029	1.716	0.026	0.473	80	440	1559	1952	-5.106	44	1515	51	1901	0
4	5	7	"dgoK"	"STM3829"	16460	40490	110	546	565	122	113	118	30	100	100	0	2701	2794	539	54	55	14	100	100	0	0.164	0.165	0.163	0.163	1.159	0.162	0.950	80	466	3080	3192	-2.612	433	2647	452	2740	0
4	6	7	""	"STM3833"	16640	40500	100	174	199	106	115	122	34	68	43	0	521	836	773	53	54	11	100	100	0	0.126	0.107	0.099	0.102	1.957	0.109	0.671	80	395	527	867	-2.988	59	468	84	783	0
4	7	7	""	"STM0098"	16800	40490	110	271	280	73	108	116	95	93	26	0	1871	1905	503	54	58	15	100	100	0	0.090	0.093	0.090	0.090	1.329	0.092	0.345	80	441	1980	2023	-3.479	163	1817	172	1851	0
4	8	7	"ilvI"	"STM0116"	16980	40490	110	549	564	289	114	127	98	97	82	0	2042	2240	1222	56	60	23	100	100	0	0.219	0.206	0.192	0.198	1.589	0.201	0.442	80	468	2421	2634	-2.191	435	1986	450	2184	0
4	9	7	"ftsI"	"STM0122"	17160	40500	100	1874	1749	500	113	121	41	100	100	0	3855	3641	1000	54	57	21	100	100	0	0.463	0.456	0.455	0.451	1.138	0.458	0.978	80	408	5562	5223	-1.110	1761	3801	1636	3587	0
4	10	7	"murC"	"STM0129"	17330	40500	100	726	853	496	112	115	29	100	100	0	1497	1852	1181	54	55	10	100	100	0	0.426	0.412	0.418	0.416	1.173	0.408	0.970	80	396	2057	2539	-1.233	614	1443	741	1798	0
4	11	7	"guaC"	"STM0141"	17500	40490	100	1554	1619	456	110	112	24	100	100	0	2288	2342	628	54	56	15	100	100	0	0.646	0.660	0.652	0.654	1.140	0.666	0.967	80	409	3678	3797	-0.630	1444	2234	1509	2288	0
4	12	7	"aroP"	"STM0150"	17670	40490	90	325	381	211	109	111	23	100	98	0	1019	1324	976	54	56	15	100	100	0	0.224	0.214	0.223	0.218	1.369	0.211	0.922	52	341	1181	1542	-2.159	216	965	272	1270	0
4	13	7	""	"STM1549"	17850	40490	100	601	618	198	106	109	28	100	100	0	1139	1167	363	54	56	11	100	100	0	0.456	0.460	0.456	0.455	1.178	0.464	0.953	80	418	1580	1625	-1.132	495	1085	512	1113	0
4	14	7	""	"STM1554"	18020	40490	110	128	151	102	109	111	29	41	11	0	450	686	881	55	55	9	100	98	0	0.048	0.067	0.056	0.062	3.250	0.043	0.146	80	440	414	673	-4.378	19	395	42	631	0
4	15	7	""	"STM1558"	18190	40490	90	184	218	93	112	113	24	90	71	0	556	851	689	54	59	30	100	100	0	0.143	0.133	0.134	0.122	1.758	0.136	0.511	52	349	574	903	-2.802	72	502	106	797	0
4	16	7	"sfcA"	"STM1566"	18370	40490	110	357	398	240	111	114	27	100	95	0	1026	1290	988	56	60	27	100	100	0	0.254	0.233	0.229	0.229	1.515	0.228	0.888	80	465	1216	1521	-1.979	246	970	287	1234	0
4	17	7	"fdnG"	"STM1570"	18550	40500	100	239	271	144	109	111	26	91	81	0	598	856	634	56	57	12	100	100	0	0.240	0.203	0.198	0.184	1.701	0.207	0.879	80	405	672	962	-2.060	130	542	162	800	0
4	18	7	"narZ"	"STM1577"	18720	40500	100	142	149	47	116	146	131	5	0	0	418	580	415	55	62	102	97	82	0	0.072	0.063	0.081	0.076	1.987	0.062	0.104	80	408	389	558	-3.803	26	363	33	525	0
4	19	7	"yciO"	"STM1720"	18890	40490	90	286	318	131	112	132	65	94	65	0	593	739	464	54	56	10	100	100	0	0.323	0.301	0.321	0.306	1.369	0.280	0.777	52	350	713	891	-1.631	174	539	206	685	0
4	20	7	"yciC"	"STM1734"	19070	40500	100	677	718	220	109	111	27	100	100	0	1505	1617	579	54	55	10	100	100	0	0.391	0.390	0.384	0.389	1.155	0.382	0.963	80	404	2019	2172	-1.353	568	1451	609	1563	0
4	21	7	""	"STM1747"	19240	40490	100	204	206	57	108	109	23	91	81	0	437	469	164	55	55	8	100	100	0	0.251	0.237	0.240	0.208	1.849	0.242	0.724	80	409	478	512	-1.992	96	382	98	414	0
4	22	7	"narI"	"STM1761"	19420	40500	100	226	230	64	109	110	25	100	95	0	956	1011	360	55	57	14	100	100	0	0.130	0.127	0.121	0.121	1.462	0.128	0.793	80	406	1018	1077	-2.945	117	901	121	956	0
4	23	7	"chaB"	"STM1770"	19590	40490	90	131	138	37	105	106	21	61	36	0	231	266	110	55	57	12	100	100	0	0.148	0.156	0.157	0.143	2.308	0.183	0.327	52	333	202	244	-2.759	26	176	33	211	0
4	24	7	""	"STM1785"	19760	40500	100	241	249	72	106	108	21	100	97	0	1773	1931	789	55	57	14	100	100	0	0.079	0.076	0.076	0.072	1.392	0.074	0.859	80	452	1853	2019	-3.670	135	1718	143	1876	0
4	1	8	"nuoN"	"STM2316"	15760	40670	110	534	550	111	111	112	25	100	100	0	2953	3024	640	55	60	29	100	100	0	0.146	0.148	0.150	0.146	1.185	0.145	0.941	80	475	3321	3408	-2.776	423	2898	439	2969	0
4	2	8	"nuoC"	"STM2326"	15930	40670	100	623	678	325	109	111	23	100	100	0	2827	2913	1542	54	57	27	100	100	0	0.185	0.199	0.196	0.197	1.266	0.199	0.956	80	393	3287	3428	-2.432	514	2773	569	2859	0
4	3	8	"yfbS"	"STM2333"	16110	40660	90	190	202	89	106	109	24	84	75	0	862	934	585	54	55	13	100	100	0	0.104	0.109	0.103	0.095	1.729	0.119	0.769	52	348	892	976	-3.266	84	808	96	880	0
4	4	8	"yfcC"	"STM2339"	16290	40670	100	132	158	110	110	113	29	37	18	0	492	815	1186	54	56	18	100	98	0	0.050	0.063	0.066	0.063	2.162	0.080	0.700	80	418	460	809	-4.315	22	438	48	761	0
4	5	8	""	"STM2343"	16460	40670	100	195	231	179	110	114	30	90	72	0	745	858	575	53	55	15	100	100	0	0.123	0.150	0.119	0.115	1.942	0.136	0.319	80	396	777	926	-3.025	85	692	121	805	0
4	6	8	"yfcH"	"STM2350"	16630	40670	100	810	1031	788	111	117	36	100	100	0	2733	3278	2310	53	55	15	100	100	0	0.261	0.285	0.275	0.283	1.276	0.296	0.920	80	384	3379	4145	-1.939	699	2680	920	3225	0
4	7	8	"fdx"	"STM2538"	16800	40670	110	1090	1160	523	108	111	24	100	100	0	1670	1816	814	54	57	18	100	100	0	0.608	0.597	0.591	0.598	1.220	0.597	0.947	80	466	2598	2814	-0.719	982	1616	1052	1762	0
4	8	8	"cadB"	"STM2558"	16980	40670	100	872	939	325	117	133	62	100	100	0	3008	3160	1113	56	59	19	100	100	0	0.256	0.265	0.257	0.262	1.170	0.260	0.950	80	408	3707	3926	-1.967	755	2952	822	3104	0
4	9	8	"yfhG"	"STM2563"	17150	40670	100	479	510	143	118	134	64	100	100	0	1392	1448	416	55	56	17	100	100	0	0.270	0.281	0.279	0.278	1.178	0.267	0.839	80	396	1698	1785	-1.889	361	1337	392	1393	0
4	10	8	""	"STM2570"	17330	40670	100	283	317	113	114	118	47	98	97	0	1604	1922	905	54	55	10	100	100	0	0.109	0.109	0.106	0.105	1.330	0.105	0.735	80	396	1719	2071	-3.197	169	1550	203	1868	0
4	11	8	""	"STM2587"	17500	40670	100	172	188	72	109	116	47	65	26	0	1460	1755	1147	55	57	13	100	100	0	0.045	0.046	0.045	0.043	1.770	0.047	0.692	80	396	1468	1779	-4.479	63	1405	79	1700	0
4	12	8	""	"STM2593"	17670	40660	110	174	185	54	106	109	24	88	67	0	1475	1537	538	55	57	17	100	100	0	0.048	0.053	0.051	0.048	1.688	0.055	0.643	80	467	1488	1561	-4.384	68	1420	79	1482	0
4	13	8	"yhbP"	"STM3270"	17850	40670	100	346	365	83	107	108	23	100	100	0	1648	1672	464	55	56	11	100	100	0	0.150	0.160	0.152	0.158	1.276	0.153	0.879	80	395	1832	1875	-2.737	239	1593	258	1617	0
4	14	8	""	"STM3277"	18010	40660	110	247	250	64	111	112	22	100	96	0	3458	3578	683	56	56	10	100	100	0	0.040	0.039	0.037	0.036	1.534	0.039	0.763	80	440	3538	3661	-4.645	136	3402	139	3522	0
4	15	8	"pnp"	"STM3282"	18190	40670	100	2029	2586	2409	113	115	24	100	100	0	1251	1549	1340	55	57	12	100	100	0	1.602	1.655	1.623	1.634	1.194	1.753	0.950	80	430	3112	3967	0.680	1916	1196	2473	1494	0
4	16	8	"secG"	"STM3293"	18370	40660	110	4717	4763	1399	113	116	26	100	100	0	908	938	254	56	58	13	100	100	0	5.404	5.272	5.273	5.259	1.102	5.404	0.974	80	464	5456	5532	2.434	4604	852	4650	882	0
4	17	8	"yhbE"	"STM3302"	18540	40660	110	2328	2352	488	111	113	24	100	100	0	1964	1949	401	56	57	10	100	100	0	1.162	1.184	1.195	1.183	1.095	1.186	0.975	80	426	4125	4134	0.217	2217	1908	2241	1893	0
4	18	8	"yrbA"	"STM3308"	18710	40670	100	352	367	110	117	133	118	96	48	0	851	870	250	56	63	104	100	100	0	0.296	0.307	0.311	0.297	1.310	0.369	0.594	80	396	1030	1064	-1.758	235	795	250	814	0
4	19	8	""	"STM0718"	18890	40670	100	186	213	214	115	130	97	28	2	0	2261	2187	745	55	57	22	100	100	0	0.032	0.046	0.034	0.035	1.849	0.044	0.128	80	430	2277	2230	-4.957	71	2206	98	2132	0
4	20	8	""	"STM0724"	19070	40660	100	112	136	77	109	110	23	31	17	0	94	97	25	54	55	10	96	78	0	0.075	0.628	0.743	0.691	3.956	3.090	0.243	80	406	43	70	-3.737	3	40	27	43	-50
4	21	8	"sdhD"	"STM0733"	19250	40670	110	570	599	151	109	111	24	100	100	0	1235	1343	401	54	56	17	100	100	0	0.390	0.380	0.373	0.379	1.199	0.374	0.949	80	455	1642	1779	-1.357	461	1181	490	1289	0
4	22	8	"ybgC"	"STM0744"	19420	40660	110	324	351	130	109	111	22	100	100	0	934	1059	464	56	56	10	100	100	0	0.245	0.241	0.238	0.233	1.302	0.240	0.904	80	412	1093	1245	-2.030	215	878	242	1003	0
4	23	8	"ybgF"	"STM0750"	19590	40660	110	1009	1036	229	109	125	265	100	97	0	2025	2020	403	57	80	323	100	100	0	0.457	0.472	0.463	0.469	1.136	0.472	0.961	80	453	2868	2890	-1.129	900	1968	927	1963	0
4	24	8	"aroG"	"STM0760"	19760	40670	100	1125	1174	303	110	126	273	100	98	0	2393	2498	660	58	81	333	100	100	0	0.435	0.436	0.427	0.434	1.170	0.469	0.883	80	428	3350	3504	-1.202	1015	2335	1064	2440	0
4	1	9	""	"STM0868"	15760	40840	90	290	314	107	111	115	28	96	94	0	1826	2087	1066	55	62	33	100	100	0	0.101	0.100	0.098	0.098	1.374	0.096	0.870	52	367	1950	2235	-3.307	179	1771	203	2032	0
4	2	9	"rimK"	"STM0875"	15940	40840	100	338	350	99	113	116	26	100	100	0	1256	1410	579	56	60	28	100	100	0	0.188	0.175	0.170	0.175	1.321	0.167	0.890	80	418	1425	1591	-2.415	225	1200	237	1354	0
4	3	9	"ybjF"	"STM0882"	16110	40840	100	459	516	176	111	112	24	100	100	0	1468	1643	663	55	56	9	100	100	0	0.246	0.255	0.246	0.254	1.293	0.249	0.917	80	418	1761	1993	-2.022	348	1413	405	1588	0
4	4	9	"artP"	"STM0891"	16280	40840	100	1164	1212	291	109	111	23	100	100	0	2760	2761	630	55	56	10	100	100	0	0.390	0.408	0.400	0.408	1.210	0.402	0.962	80	396	3760	3809	-1.358	1055	2705	1103	2706	0
4	5	9	""	"STM0896"	16460	40840	100	125	126	27	109	111	24	33	10	0	1645	1701	524	55	57	18	100	100	0	0.010	0.010	0.020	0.021	1.549	0.010	0.079	80	408	1606	1663	-6.635	16	1590	17	1646	0
4	6	9	""	"STM0901"	16640	40840	100	154	179	80	110	115	32	60	40	0	3144	2995	971	54	57	19	100	100	0	0.014	0.023	0.042	0.040	2.462	0.011	0.060	80	396	3134	3010	-6.134	44	3090	69	2941	0
4	7	9	""	"STM1035"	16800	40840	90	142	154	50	108	110	23	67	30	0	1190	1203	456	56	66	59	100	100	0	0.030	0.040	0.037	0.039	1.987	0.042	0.370	52	338	1168	1193	-5.060	34	1134	46	1147	0
4	8	9	""	"STM1039"	16980	40840	100	165	175	53	113	123	59	41	8	0	1772	1739	438	58	66	54	100	100	0	0.030	0.037	0.035	0.033	1.743	0.037	0.402	80	418	1766	1743	-5.043	52	1714	62	1681	0
4	9	9	"aceK"	"STM4185"	17150	40840	100	213	237	88	116	126	55	83	42	0	1721	2152	1143	55	56	11	100	100	0	0.058	0.058	0.055	0.053	1.570	0.055	0.596	80	408	1763	2218	-4.102	97	1666	121	2097	0
4	10	9	""	"STM4196"	17330	40840	100	202	208	58	113	123	59	78	21	0	3054	3269	1057	54	55	10	100	100	0	0.030	0.030	0.030	0.029	1.504	0.028	0.412	80	396	3089	3310	-5.075	89	3000	95	3215	0
4	11	9	""	"STM4200"	17500	40840	100	234	255	99	112	120	46	85	63	0	2626	3028	1850	55	57	15	100	100	0	0.047	0.048	0.046	0.046	1.551	0.047	0.721	80	396	2693	3116	-4.397	122	2571	143	2973	0
4	12	9	""	"STM4204"	17680	40840	110	671	674	154	108	110	24	100	100	0	6270	6512	1314	55	57	15	100	100	0	0.091	0.088	0.088	0.086	1.271	0.086	0.946	80	453	6778	7023	-3.465	563	6215	566	6457	0
4	13	9	"pduE"	"STM2042"	17850	40840	110	154	155	40	111	117	90	8	1	0	1362	1427	356	53	56	15	100	100	0	0.033	0.032	0.040	0.036	1.698	0.034	0.354	80	425	1352	1418	-4.928	43	1309	44	1374	0
4	14	9	"pduV"	"STM2056"	18020	40840	100	142	151	41	111	119	93	7	1	0	853	840	260	55	57	15	100	100	0	0.039	0.051	0.049	0.051	2.028	0.182	0.088	80	396	829	825	-4.686	31	798	40	785	0
4	15	9	"stfF"	"STM0199"	18190	40840	100	138	143	34	112	114	23	51	30	0	1266	1372	541	55	55	9	100	100	0	0.021	0.024	0.027	0.028	1.840	0.023	0.265	80	382	1237	1348	-5.542	26	1211	31	1317	0
4	16	9	"thiH"	"STM4159"	18360	40840	90	215	224	64	110	113	24	96	88	0	1502	1560	494	56	60	21	100	100	0	0.073	0.076	0.077	0.068	1.624	0.074	0.725	52	341	1551	1618	-3.784	105	1446	114	1504	0
4	17	9	"yojN"	"STM2269"	18530	40840	100	438	457	172	109	111	25	97	97	0	2452	2662	1326	56	59	19	100	100	0	0.137	0.134	0.133	0.134	1.364	0.128	0.936	80	420	2725	2954	-2.864	329	2396	348	2606	0
4	18	9	""	"STM4261"	18710	40840	100	226	247	89	114	120	36	97	85	0	875	975	570	54	54	9	100	100	0	0.136	0.144	0.137	0.141	1.465	0.140	0.819	80	408	933	1054	-2.874	112	821	133	921	0
4	19	9	"traP"	"PSLT082"	18890	40840	100	174	191	65	114	122	40	67	35	0	1166	1439	974	53	54	8	100	100	0	0.054	0.056	0.047	0.055	2.879	0.037	0.156	80	408	1173	1463	-4.213	60	1113	77	1386	0
4	20	9	""	"STM1542"	19070	40840	100	256	302	158	108	111	24	98	90	0	725	834	609	54	54	8	100	100	0	0.221	0.249	0.245	0.244	1.505	0.244	0.887	80	381	819	974	-2.181	148	671	194	780	0
4	21	9	""	"STM4309"	19230	40840	100	217	218	48	109	111	24	95	88	0	4217	4099	1204	55	59	26	100	100	0	0.026	0.027	0.027	0.027	1.462	0.026	0.737	80	369	4270	4153	-5.268	108	4162	109	4044	0
4	22	9	"adi"	"STM4296"	19410	40830	100	117	138	97	110	111	23	28	15	0	107	172	257	55	58	25	77	52	0	0.135	0.239	0.327	0.401	3.683	0.345	0.748	80	408	59	145	-2.893	7	52	28	117	-50
4	23	9	"lpxO"	"STM4286"	19580	40840	110	851	888	280	108	124	263	97	83	0	2381	2371	774	56	72	295	97	97	0	0.320	0.337	0.334	0.348	1.398	0.331	0.936	80	455	3068	3095	-1.646	743	2325	780	2315	0
4	24	9	"nrfC"	"STM4279"	19760	40840	100	160	178	69	110	126	269	1	0	0	731	896	602	57	80	328	95	53	0	0.074	0.081	0.079	0.072	1.886	0.086	0.649	80	440	724	907	-3.753	50	674	68	839	0
4	1	10	"yafB"	"STM0255"	15760	41020	100	303	300	83	110	116	38	96	91	0	918	860	310	55	59	51	98	97	0	0.224	0.236	0.230	0.234	1.419	0.223	0.742	80	428	1056	995	-2.161	193	863	190	805	0
4	2	10	""	"STM0274"	15930	41020	100	143	147	39	113	118	35	43	15	0	566	712	464	55	60	53	100	100	0	0.059	0.052	0.065	0.060	2.218	0.054	0.213	80	394	541	691	-4.090	30	511	34	657	0
4	3	10	""	"STM0282"	16110	41020	100	169	169	39	114	115	24	76	55	0	772	973	533	57	58	10	100	100	0	0.077	0.060	0.061	0.061	1.913	0.056	0.513	80	395	770	971	-3.700	55	715	55	916	0
4	4	10	""	"STM0288"	16280	41010	100	169	178	43	112	113	24	87	60	0	1224	1291	413	55	56	10	100	100	0	0.049	0.053	0.049	0.047	1.903	0.052	0.536	80	396	1226	1302	-4.358	57	1169	66	1236	0
4	5	10	""	"STM0297"	16460	41010	110	134	146	43	111	112	24	50	28	0	720	804	380	53	55	9	100	100	0	0.034	0.047	0.053	0.051	2.056	0.053	0.324	80	438	690	786	-4.858	23	667	35	751	0
4	6	10	"yafJ"	"STM0311"	16630	41010	110	344	349	92	111	113	26	98	97	0	1062	1116	348	52	54	9	100	100	0	0.231	0.224	0.222	0.216	1.469	0.220	0.878	80	453	1243	1302	-2.116	233	1010	238	1064	0
4	7	10	"ycfJ"	"STM1212"	16800	41010	90	375	386	117	106	108	22	100	100	0	502	526	188	53	54	9	100	100	0	0.599	0.592	0.591	0.589	1.285	0.593	0.907	52	356	718	753	-0.739	269	449	280	473	0
4	8	10	"ycfX"	"STM1220"	16980	41010	80	257	271	92	109	113	46	98	75	0	610	625	288	53	54	10	100	100	0	0.266	0.283	0.273	0.277	1.514	0.274	0.581	52	306	705	734	-1.912	148	557	162	572	0
4	9	10	""	"STM1236"	17150	41010	90	161	166	47	114	116	26	75	44	0	413	431	173	53	55	11	100	100	0	0.131	0.138	0.178	0.140	2.438	0.113	0.238	52	340	407	430	-2.937	47	360	52	378	0
4	10	10	""	"STM1253"	17320	41010	100	371	421	244	112	119	35	100	100	0	413	465	292	53	55	10	100	100	0	0.719	0.750	0.730	0.727	1.305	0.782	0.910	80	408	619	721	-0.475	259	360	309	412	0
4	11	10	"yoaG"	"STM1272"	17500	41010	100	226	230	46	113	120	37	95	81	0	711	702	155	53	53	8	100	100	0	0.172	0.180	0.176	0.171	1.444	0.174	0.696	80	396	771	766	-2.542	113	658	117	649	0
4	12	10	""	"STM1276"	17670	41010	100	530	546	137	112	113	22	100	100	0	703	736	226	53	54	10	100	100	0	0.643	0.635	0.632	0.637	1.216	0.627	0.923	80	409	1068	1117	-0.637	418	650	434	683	0
4	13	10	"rstB"	"STM1471"	17840	41010	100	253	258	57	112	118	93	81	21	0	2309	2421	613	53	54	14	100	100	0	0.063	0.062	0.062	0.059	1.467	0.060	0.807	80	396	2397	2514	-4.000	141	2256	146	2368	0
4	14	10	"ydgH"	"STM1478"	18020	41010	100	553	611	274	108	117	93	100	96	0	1137	1250	654	53	54	15	100	100	0	0.411	0.420	0.416	0.424	1.246	0.418	0.838	80	396	1529	1700	-1.284	445	1084	503	1197	0
4	15	10	"ynfM"	"STM1486"	18190	41000	100	214	216	50	108	112	27	95	87	0	896	870	268	52	54	10	100	100	0	0.126	0.132	0.134	0.127	1.575	0.121	0.645	80	394	950	926	-2.993	106	844	108	818	0
4	16	10	""	"STM1493"	18370	41010	100	166	170	40	109	112	29	78	48	0	907	1004	508	54	55	16	100	100	0	0.067	0.064	0.060	0.061	1.935	0.057	0.499	80	408	910	1011	-3.904	57	853	61	950	0
4	17	10	"ynfD"	"STM1500"	18540	41010	100	362	380	109	110	112	25	100	100	0	817	858	282	54	54	10	100	100	0	0.330	0.336	0.329	0.330	1.270	0.332	0.893	80	384	1015	1074	-1.598	252	763	270	804	0
4	18	10	"udg"	"STM2080"	18710	41010	100	415	427	112	113	115	25	100	100	0	1008	1044	309	52	53	9	100	100	0	0.316	0.317	0.313	0.315	1.259	0.312	0.911	80	408	1258	1306	-1.662	302	956	314	992	0
4	19	10	""	"STM2787"	18890	41010	100	188	200	56	114	119	34	81	56	0	870	901	474	52	53	8	100	100	0	0.090	0.101	0.086	0.104	3.125	0.066	0.262	80	396	892	935	-3.467	74	818	86	849	0
4	20	10	"gabT"	"STM2792"	19060	41000	110	283	283	63	109	112	23	98	97	0	1098	1106	238	53	54	10	100	100	0	0.167	0.165	0.159	0.157	1.415	0.162	0.848	80	438	1219	1227	-2.586	174	1045	174	1053	0
4	21	10	"mobA"	"STM3994"	19230	41000	110	246	261	85	110	113	24	98	95	0	1398	1555	542	53	54	12	100	100	0	0.101	0.101	0.093	0.093	1.565	0.098	0.725	80	438	1481	1653	-3.306	136	1345	151	1502	0
4	22	10	""	"STM4014"	19410	41010	100	166	175	47	110	112	24	87	61	0	1228	1260	465	53	53	9	100	100	0	0.048	0.054	0.052	0.049	1.665	0.053	0.580	80	432	1231	1272	-4.391	56	1175	65	1207	0
4	23	10	""	"STM4033"	19580	41000	90	484	493	215	108	110	21	100	100	0	488	496	244	53	55	11	100	100	0	0.864	0.869	0.863	0.874	1.290	0.866	0.927	52	340	811	828	-0.210	376	435	385	443	0
4	24	10	""	"STM4054"	19760	41010	100	129	135	34	108	110	41	27	5	0	545	663	386	54	59	61	100	98	0	0.043	0.044	0.058	0.060	2.239	0.151	0.169	80	462	512	636	-4.547	21	491	27	609	0
4	1	11	""	"STM2943"	15760	41180	100	279	282	44	111	116	36	100	100	0	4861	4843	736	55	57	14	100	100	0	0.035	0.036	0.035	0.035	1.284	0.034	0.836	80	418	4974	4959	-4.838	168	4806	171	4788	0
4	2	11	""	"STM2955"	15930	41180	100	227	258	139	108	111	35	95	81	0	354	438	294	54	58	54	100	100	0	0.397	0.391	0.365	0.362	1.574	0.419	0.867	80	370	419	534	-1.334	119	300	150	384	0
4	3	11	"yqcC"	"STM2965"	16100	41180	100	197	203	46	109	111	25	98	80	0	578	588	152	55	56	13	100	100	0	0.168	0.176	0.171	0.160	1.549	0.182	0.727	80	383	611	627	-2.571	88	523	94	533	0
4	4	11	"fucO"	"STM2973"	16280	41180	100	211	230	80	109	111	23	98	90	0	2492	2766	1030	55	57	10	100	100	0	0.042	0.045	0.042	0.040	1.471	0.047	0.762	80	408	2539	2832	-4.578	102	2437	121	2711	0
4	5	11	"fucK"	"STM2977"	16460	41180	100	135	144	46	112	113	23	50	25	0	355	458	363	54	54	9	100	100	0	0.076	0.079	0.107	0.093	2.039	0.089	0.444	80	397	324	436	-3.710	23	301	32	404	0
4	6	11	"csdA"	"STM2984"	16620	41180	80	171	177	49	113	119	29	76	50	0	319	345	146	52	53	9	100	100	0	0.217	0.218	0.221	0.179	2.317	0.199	0.437	52	285	325	357	-2.203	58	267	64	293	0
4	7	11	"yqhE"	"STM3165"	16800	41180	100	432	442	75	109	113	26	100	100	0	2594	2752	604	52	54	11	100	100	0	0.127	0.123	0.124	0.123	1.217	0.120	0.912	80	430	2865	3033	-2.976	323	2542	333	2700	0
4	8	11	""	"STM3175"	16980	41180	100	169	186	71	110	113	29	83	50	0	632	772	567	53	57	29	100	100	0	0.102	0.106	0.103	0.102	1.732	0.106	0.675	80	409	638	795	-3.295	59	579	76	719	0
4	9	11	"STMF1.5"	"Not LT2a91"	17150	41180	110	306	307	56	113	117	33	100	100	0	176	177	40	54	58	29	100	93	0	1.582	1.577	1.533	1.607	1.420	1.703	0.761	80	454	315	317	0.662	193	122	194	123	0
4	10	11	"yfiO"	"STM2663"	17310	41180	100	1208	1266	288	112	113	25	100	100	0	1580	1621	404	54	55	10	100	100	0	0.718	0.736	0.739	0.738	1.209	0.721	0.950	80	392	2622	2721	-0.478	1096	1526	1154	1567	0
4	11	11	""	"STM2680"	17500	41180	100	342	356	84	113	115	26	100	100	0	2030	2191	656	53	54	9	100	100	0	0.116	0.114	0.111	0.112	1.234	0.111	0.894	80	422	2206	2381	-3.110	229	1977	243	2138	0
4	12	11	""	"STM2690"	17660	41180	70	135	157	79	111	113	23	53	34	0	198	359	417	56	58	14	100	100	0	0.169	0.152	0.210	0.187	2.646	0.156	0.525	32	230	166	349	-2.565	24	142	46	303	0
4	13	11	"ybbN"	"STM0504"	17840	41180	100	436	483	195	109	112	52	100	96	0	867	982	456	53	55	12	100	100	0	0.402	0.403	0.412	0.398	1.289	0.400	0.864	80	428	1141	1303	-1.316	327	814	374	929	0
4	14	11	"allA"	"STM0515"	18020	41180	110	243	248	52	110	110	22	100	100	0	1860	1845	396	53	53	8	100	100	0	0.074	0.077	0.074	0.075	1.314	0.075	0.791	80	439	1940	1930	-3.764	133	1807	138	1792	0
4	15	11	""	"STM0520"	18190	41180	100	157	168	54	111	112	25	76	37	0	955	1187	685	53	55	14	100	100	0	0.051	0.050	0.051	0.050	1.810	0.049	0.497	80	396	948	1191	-4.293	46	902	57	1134	0
4	16	11	"ybbY"	"STM0524"	18360	41180	110	183	198	70	109	111	26	90	68	0	1679	2146	1131	54	55	14	100	100	0	0.046	0.043	0.043	0.039	1.592	0.044	0.666	80	440	1699	2181	-4.457	74	1625	89	2092	0
4	17	11	"ylbE"	"STM0530"	18540	41180	100	155	161	36	110	111	25	73	45	0	1824	1967	580	55	55	10	100	100	0	0.025	0.027	0.027	0.027	1.686	0.026	0.447	80	396	1814	1963	-5.297	45	1769	51	1912	0
4	18	11	"cysS"	"STM0537"	18710	41190	100	513	616	376	109	111	23	100	100	0	1107	1407	924	54	54	9	100	100	0	0.384	0.375	0.393	0.381	1.338	0.381	0.949	80	382	1457	1860	-1.382	404	1053	507	1353	0
4	19	11	"yohJ"	"STM2181"	18880	41180	100	351	357	100	113	115	26	100	100	0	947	904	461	53	54	12	100	100	0	0.266	0.287	0.255	0.333	2.294	0.220	0.645	80	450	1132	1095	-1.909	238	894	244	851	0
4	20	11	"galS"	"STM2191"	19060	41180	90	203	205	60	108	110	21	86	78	0	972	970	363	53	54	9	100	100	0	0.103	0.106	0.094	0.088	1.858	0.101	0.691	52	356	1014	1014	-3.274	95	919	97	917	0
4	21	11	"lysP"	"STM2200"	19240	41180	110	304	370	164	110	113	24	100	100	0	914	1172	730	55	58	18	100	100	0	0.226	0.233	0.222	0.234	1.343	0.224	0.933	80	479	1053	1377	-2.147	194	859	260	1117	0
4	22	11	"yejH"	"STM2223"	19410	41190	100	236	260	112	109	112	24	97	93	0	944	1107	648	53	55	13	100	100	0	0.143	0.143	0.133	0.135	1.494	0.141	0.793	80	395	1018	1205	-2.811	127	891	151	1054	0
4	23	11	""	"STM2231"	19590	41180	100	186	203	57	107	111	28	96	81	0	795	823	290	53	54	9	100	100	0	0.106	0.125	0.122	0.118	1.531	0.125	0.637	80	419	821	866	-3.231	79	742	96	770	0
4	24	11	""	"STM2240"	19760	41190	100	421	466	188	107	110	45	100	100	0	1445	1694	855	53	57	63	100	100	0	0.226	0.219	0.215	0.224	1.375	0.216	0.945	80	428	1706	2000	-2.148	314	1392	359	1641	0
4	1	12	"Ctrl-Nif10ng/ul"	"Ctrl-Nif10ng/ul"	15750	41360	100	110	114	25	112	116	27	15	3	0	54	55	13	54	56	20	7	1	0	100000.000	2.000	2.571	2.447	3.889	2.497	0.024	80	448	-2	3	16.610	-2	0	2	1	-50
4	2	12	"Ctrl-Y410ng/ul"	"Ctrl-Y410ng/ul"	15920	41350	100	108	116	45	108	112	26	17	7	0	58	69	49	53	56	19	17	7	0	0.000	0.500	1.444	1.774	4.385	1.318	0.318	80	418	5	24	Error	0	5	8	16	-50
4	3	12	"Ctrl-FtsQ10ng/ul"	"Ctrl-FtsQ10ng/ul"	16100	41350	100	121	155	94	108	110	24	32	22	0	72	155	201	54	56	21	40	27	0	0.722	0.465	0.750	0.900	3.445	20571.986	0.000	80	418	31	148	-0.469	13	18	47	101	-50
4	4	12	"Ctrl-ssM1354ng/ul"	"Ctrl-ssM1354ng/ul"	16270	41350	100	110	129	68	107	111	30	25	11	0	64	86	90	55	57	22	22	11	0	0.333	0.710	1.359	1.273	3.336	0.794	0.545	80	406	12	53	-1.585	3	9	22	31	-50
4	5	12	"ctrl-buffer"	"ctrl-buffer"	16440	41350	100	118	132	68	111	113	31	18	8	0	60	75	60	54	55	9	42	21	0	1.167	1.000	1.842	1.885	2.986	1.435	0.396	80	409	13	42	0.222	7	6	21	21	-50
4	6	12	"Ctrl-hum b-actin10ng/ul"	"Ctrl-hum b-actin10ng/ul"	16620	41350	100	138	147	39	116	123	35	45	13	0	59	60	10	53	54	8	36	16	0	3.667	4.429	4.267	3.728	3.205	14.093	0.068	80	420	28	38	1.874	22	6	31	7	-50
4	7	12	"Ctrl-Nif50ng/ul"	"Ctrl-Nif50ng/ul"	16790	41350	100	116	122	37	114	121	38	8	3	0	54	61	26	52	54	11	26	12	0	1.000	0.889	1.500	2.142	4.388	3.535	0.221	80	396	4	17	0.000	2	2	8	9	-50
4	8	12	"Ctrl-Y450ng/ul"	"Ctrl-Y450ng/ul"	16960	41350	100	114	123	52	110	114	32	25	8	0	59	74	62	54	58	29	10	7	0	0.800	0.650	2.377	2.244	3.117	1.489	0.621	80	429	9	33	-0.322	4	5	13	20	-50
4	9	12	"Ctrl-FtsQ50ng/ul"	"Ctrl-FtsQ50ng/ul"	17140	41350	70	310	340	150	119	133	69	84	71	0	356	477	357	56	60	17	100	100	0	0.637	0.525	0.486	0.597	2.060	0.459	0.572	32	236	491	642	-0.651	191	300	221	421	0
4	10	12	"Ctrl-ssM13162ng/ul"	"Ctrl-ssM13162ng/ul"	17310	41350	100	115	119	28	108	110	23	26	13	0	62	65	14	54	56	13	35	15	0	0.875	1.000	2.000	1.616	3.314	8.645	0.037	80	420	15	22	-0.193	7	8	11	11	-50
4	11	12	"ctrl-buffer"	"ctrl-buffer"	17490	41350	100	109	128	92	113	117	66	7	6	0	60	77	74	53	54	9	41	21	0	-0.571	0.625	1.500	1.915	3.751	1.412	0.617	80	420	3	39	Error	-4	7	15	24	-50
4	12	12	"Ctrl-hum b-actin100ng/ul"	"Ctrl-hum b-actin100ng/ul"	17670	41360	100	593	634	211	111	118	71	100	100	0	60	61	19	53	56	21	5	1	0	68.857	65.375	39.010	38.285	1.747	45.786	0.050	80	402	489	531	6.106	482	7	523	8	0
4	13	12	"Ctrl-Nif100ng/ul"	"Ctrl-Nif100ng/ul"	17830	41350	100	119	122	28	107	112	54	10	1	0	57	58	11	53	55	10	28	7	0	3.000	3.000	2.279	2.502	2.924	0.016	0.000	80	395	16	20	1.585	12	4	15	5	-50
4	14	12	"Ctrl-Y4100ng/ul"	"Ctrl-Y4100ng/ul"	18010	41350	100	111	117	28	108	110	22	23	10	0	58	61	18	55	55	9	26	10	0	1.000	1.500	2.444	1.997	4.620	84.538	0.000	80	420	6	15	0.000	3	3	9	6	-50
4	15	12	"Ctrl-FtsQ100ng/ul"	"Ctrl-FtsQ100ng/ul"	18190	41350	100	266	431	355	111	118	122	58	33	0	422	855	887	55	56	9	100	100	0	0.422	0.400	0.404	0.394	1.636	0.398	0.968	80	382	522	1120	-1.244	155	367	320	800	0
4	16	12	"Ctrl-ssM13buffer"	"Ctrl-ssM13buffer"	18350	41350	100	113	121	54	111	133	287	0	0	0	62	91	108	56	60	36	7	7	0	0.333	0.286	1.477	1.360	3.551	0.470	0.434	80	394	8	45	-1.585	2	6	10	35	-50
4	17	12	"ctrl-buffer"	"ctrl-buffer"	18530	41350	100	105	117	60	111	132	278	1	0	0	60	82	78	55	58	35	12	7	0	-1.200	0.222	1.045	1.148	2.474	8.310	0.453	80	420	-1	33	Error	-6	5	6	27	-50
4	18	12	"Ctrl-hum b-actin50ng/ul"	"Ctrl-hum b-actin50ng/ul"	18710	41350	100	372	400	164	111	113	23	100	98	0	59	58	9	54	55	12	15	1	0	52.200	72.250	27.567	28.287	1.677	17.011	0.030	80	434	266	293	5.706	261	5	289	4	0
4	19	12	"Ctrl-Nif400ng/ul"	"Ctrl-Nif400ng/ul"	18890	41370	50	198	192	33	116	121	33	83	66	0	62	63	11	55	56	8	41	25	0	11.714	9.500	5.050	7.358	2.228	32.025	0.020	12	104	89	84	3.550	82	7	76	8	0
4	20	12	"Ctrl-Y4400ng/ul"	"Ctrl-Y4400ng/ul"	19050	41350	100	109	118	29	108	111	24	26	12	0	56	57	11	54	56	15	11	1	0	0.500	3.333	1.800	1.998	5.552	175.598	0.000	80	458	3	13	-1.000	1	2	10	3	-50
4	21	12	"Ctrl-FtsQ400ng/ul"	"Ctrl-FtsQ400ng/ul"	19240	41360	100	634	679	285	109	112	24	100	100	0	1373	1493	715	56	60	18	100	100	0	0.399	0.397	0.388	0.395	1.219	0.393	0.959	80	405	1842	2007	-1.327	525	1317	570	1437	0
4	22	12	"Ctrl-ssM13buffer"	"Ctrl-ssM13buffer"	19400	41350	100	108	130	87	109	111	21	21	13	0	64	119	209	56	59	18	25	15	0	-0.125	0.333	0.923	1.079	3.475	0.390	0.678	80	370	7	84	Error	-1	8	21	63	-50
4	23	12	"ctrl-buffer"	"ctrl-buffer"	19570	41350	100	108	109	32	109	110	22	15	3	0	58	75	77	57	57	9	27	15	0	-1.000	0.000	2.050	1.708	3.884	0.415	0.233	80	397	0	18	Error	-1	1	0	18	-50
4	24	12	"Ctrl-hum b-actinbuffer"	"Ctrl-hum b-actinbuffer"	19740	41350	100	114	122	42	106	109	24	26	13	0	66	91	93	56	56	9	51	27	0	0.800	0.457	1.098	1.174	2.924	0.457	0.367	80	416	18	51	-0.322	8	10	16	35	-50
4	1	13	"phoP"	"STM1231"	15760	41550	100	3969	3875	832	109	111	23	100	100	0	1712	1729	408	53	60	64	100	100	0	2.327	2.247	2.231	2.261	1.118	2.249	0.977	80	438	5519	5442	1.218	3860	1659	3766	1676	0
4	2	13	"phoP"	"STM1231"	15930	41540	100	3598	3515	666	112	114	26	100	100	0	1604	1590	304	54	58	42	100	100	0	2.249	2.215	2.205	2.219	1.128	2.236	0.976	80	418	5036	4939	1.169	3486	1550	3403	1536	0
4	3	13	"phoQ"	"STM1230"	16110	41540	100	420	489	297	112	115	27	100	100	0	711	834	498	54	55	17	100	100	0	0.469	0.483	0.450	0.467	1.322	0.516	0.905	80	405	965	1157	-1.093	308	657	377	780	0
4	4	13	"phoQ"	"STM1230"	16280	41540	110	1604	1617	372	111	114	31	100	100	0	3482	3508	850	53	55	12	100	100	0	0.435	0.436	0.435	0.438	1.192	0.429	0.975	80	450	4922	4961	-1.200	1493	3429	1506	3455	0
4	5	13	"phoQ"	"STM1230"	16460	41530	100	754	911	459	112	114	31	100	100	0	1347	1734	913	53	54	11	100	100	0	0.496	0.475	0.477	0.470	1.184	0.479	0.971	80	420	1936	2480	-1.011	642	1294	799	1681	0
4	6	13	"hupA"	"STM4170"	16630	41530	100	3316	3362	992	116	123	41	100	100	0	780	798	227	52	53	8	100	100	0	4.396	4.351	4.343	4.350	1.124	4.399	0.974	80	382	3928	3992	2.136	3200	728	3246	746	0
4	7	13	"sopB"	"STM1091"	16790	41530	100	320	333	97	113	121	52	100	93	0	3480	3956	1552	53	55	13	100	100	0	0.060	0.056	0.056	0.056	1.304	0.055	0.848	80	406	3634	4123	-4.049	207	3427	220	3903	0
4	8	13	"pipC"	"STM0375"	16970	41530	110	255	259	50	109	111	23	100	100	0	1735	1800	478	55	56	11	100	100	0	0.087	0.086	0.082	0.084	1.310	0.079	0.459	80	452	1826	1895	-3.524	146	1680	150	1745	0
4	9	13	"pipC"	"STM0375"	17140	41530	100	197	199	46	109	125	63	73	17	0	991	983	339	55	56	10	100	100	0	0.094	0.097	0.100	0.092	1.697	0.079	0.309	80	416	1024	1018	-3.411	88	936	90	928	0
4	10	13	"ssrB"	"STM1391"	17310	41520	100	702	740	220	108	111	28	100	100	0	1805	1887	558	55	56	20	100	100	0	0.339	0.345	0.336	0.340	1.152	0.345	0.966	80	408	2344	2464	-1.559	594	1750	632	1832	0
4	11	13	"ssrB"	"STM1391"	17490	41530	100	612	646	177	111	111	25	100	100	0	1665	1679	473	54	55	14	100	100	0	0.311	0.329	0.328	0.325	1.177	0.329	0.955	80	446	2112	2160	-1.685	501	1611	535	1625	0
4	12	13	"ssrB"	"STM1391"	17670	41520	110	869	855	185	108	114	71	100	100	0	2335	2341	417	53	55	21	100	100	0	0.333	0.326	0.329	0.320	1.193	0.325	0.920	80	425	3043	3035	-1.584	761	2282	747	2288	0
4	13	13	"lrp"	"STM0959"	17830	41530	110	1891	1873	308	108	110	26	100	100	0	1890	1885	283	53	54	11	100	100	0	0.971	0.963	0.953	0.960	1.101	0.847	0.782	80	451	3620	3597	-0.043	1783	1837	1765	1832	0
4	14	13	"lrp"	"STM0959"	18020	41530	110	1342	1304	277	112	123	140	100	100	0	1364	1345	307	52	54	11	100	100	0	0.938	0.922	0.914	0.922	1.129	0.934	0.891	80	452	2542	2485	-0.093	1230	1312	1192	1293	0
4	15	13	"gyrA"	"STM2272"	18180	41520	110	1514	1868	965	112	123	144	100	100	0	1338	1654	880	53	53	9	100	100	0	1.091	1.097	1.124	1.110	1.138	1.110	0.950	80	427	2687	3357	0.126	1402	1285	1756	1601	0
4	16	13	"gyrA"	"STM2272"	18350	41530	100	3160	3295	909	112	115	32	100	100	0	2907	2995	845	54	55	10	100	100	0	1.068	1.082	1.077	1.084	1.106	1.079	0.979	80	418	5901	6124	0.095	3048	2853	3183	2941	0
4	17	13	"csrA"	"STM2826"	18540	41530	110	1240	1216	292	110	130	261	100	97	0	1114	1087	229	54	57	33	100	100	0	1.066	1.071	1.054	1.062	1.145	1.090	0.962	80	478	2190	2139	0.092	1130	1060	1106	1033	0
4	18	13	"csrA"	"STM2826"	18710	41530	110	643	670	191	109	111	23	100	100	0	591	603	163	53	54	12	100	100	0	0.993	1.020	0.992	1.008	1.193	1.045	0.939	80	439	1072	1111	-0.011	534	538	561	550	0
4	19	13	"yhhP"	"STM3578"	18880	41530	100	259	265	94	110	117	41	93	81	0	650	619	280	54	55	13	100	100	0	0.250	0.274	0.276	0.282	1.711	0.260	0.615	80	411	745	720	-2.000	149	596	155	565	0
4	20	13	"yhhP"	"STM3578"	19050	41530	100	223	235	58	107	113	38	98	80	0	605	603	140	54	55	11	100	100	0	0.211	0.233	0.232	0.218	1.473	0.239	0.787	80	408	667	677	-2.248	116	551	128	549	0
4	21	13	"yhhP"	"STM3578"	19230	41530	100	226	237	59	106	107	23	100	97	0	564	569	140	53	55	9	100	100	0	0.235	0.254	0.247	0.239	1.416	0.252	0.772	80	397	631	647	-2.090	120	511	131	516	0
4	22	13	"topA"	"STM1714"	19400	41530	100	2500	2527	443	106	107	22	100	100	0	4140	4224	842	53	54	9	100	100	0	0.586	0.580	0.582	0.583	1.093	0.572	0.975	80	408	6481	6592	-0.772	2394	4087	2421	4171	0
4	23	13	"topA"	"STM1714"	19580	41530	100	509	565	271	107	108	23	100	100	0	608	686	358	55	56	9	100	100	0	0.727	0.726	0.707	0.724	1.219	0.735	0.958	80	409	955	1089	-0.460	402	553	458	631	0
4	24	13	"fur"	"STM0693"	19750	41520	110	1088	1073	237	107	109	24	100	100	0	1900	1875	428	57	59	12	100	100	0	0.532	0.531	0.530	0.529	1.134	0.526	0.973	80	499	2824	2784	-0.910	981	1843	966	1818	0
4	1	14	""	"STM1553"	15750	41700	90	195	245	137	111	116	53	78	38	0	1221	1420	1248	51	53	14	100	100	0	0.072	0.098	0.090	0.091	1.684	0.091	0.493	52	363	1254	1503	-3.800	84	1170	134	1369	0
4	2	14	""	"STM3783"	15920	41700	90	154	162	45	111	113	23	75	44	0	852	823	288	54	59	46	100	100	0	0.054	0.066	0.056	0.061	1.835	0.065	0.413	52	360	841	820	-4.214	43	798	51	769	0
4	3	14	""	"STM2242"	16100	41700	110	179	182	34	111	113	24	92	76	0	875	829	240	53	56	16	100	100	0	0.083	0.091	0.092	0.088	1.658	0.089	0.566	80	509	890	847	-3.596	68	822	71	776	0
4	4	14	"yfiM"	"STM2653"	16280	41700	110	171	179	42	109	110	24	88	67	0	1041	1077	352	52	52	8	100	100	0	0.063	0.068	0.063	0.063	1.683	0.069	0.571	80	483	1051	1095	-3.996	62	989	70	1025	0
4	5	14	"oxyS"	"STM4124"	16450	41710	110	151	158	37	106	109	24	72	46	0	259	286	100	52	53	9	100	100	0	0.217	0.222	0.232	0.193	2.198	0.215	0.410	80	498	252	286	-2.202	45	207	52	234	0
4	6	14	""	"STM4302"	16620	41700	100	133	137	32	112	118	71	11	0	0	1229	1248	261	53	55	22	100	100	0	0.018	0.021	0.031	0.030	1.684	0.022	0.169	80	440	1197	1220	-5.807	21	1176	25	1195	0
4	7	14	"ssaT"	"STM1421"	16800	41710	100	633	672	203	114	121	77	100	98	0	3654	3835	1328	54	57	23	100	100	0	0.144	0.148	0.147	0.147	1.168	0.143	0.866	80	452	4119	4339	-2.794	519	3600	558	3781	0
4	8	14	"nrdI"	"STM2806"	16970	41700	100	331	451	361	113	117	42	98	98	0	753	965	844	54	56	20	100	100	0	0.312	0.371	0.341	0.349	1.417	0.395	0.944	80	428	917	1249	-1.681	218	699	338	911	0
4	9	14	"sipA"	"STM2882"	17140	41700	100	562	684	279	113	119	34	100	100	0	2927	3192	1422	53	55	19	100	100	0	0.156	0.182	0.180	0.180	1.197	0.179	0.946	80	440	3323	3710	-2.678	449	2874	571	3139	0
4	10	14	"dctA"	"STM3614"	17320	41700	100	552	587	190	111	114	29	100	100	0	2251	2502	1015	54	57	31	100	100	0	0.201	0.194	0.193	0.197	1.244	0.189	0.952	80	458	2638	2924	-2.317	441	2197	476	2448	0
4	11	14	"aroB"	"STM3486"	17470	41700	70	188	272	229	111	111	24	84	59	0	120	247	270	54	55	11	100	96	0	1.167	0.834	0.849	0.740	1.892	0.865	0.868	32	224	143	354	0.222	77	66	161	193	0
4	12	14	"purN"	"STM2500"	17660	41690	90	761	814	433	109	111	24	100	100	0	1659	1738	990	52	54	17	100	100	0	0.406	0.418	0.425	0.419	1.178	0.415	0.965	52	376	2259	2391	-1.301	652	1607	705	1686	0
4	13	14	"yjgG"	"STM4462"	17830	41700	100	132	134	30	110	112	25	45	18	0	540	533	142	50	52	11	100	100	0	0.045	0.050	0.072	0.062	2.007	0.053	0.185	80	452	512	507	-4.477	22	490	24	483	0
4	14	14	""	"STM0437"	18010	41700	100	561	674	269	111	113	25	100	100	0	2059	2676	1333	50	52	9	100	100	0	0.224	0.214	0.216	0.216	1.216	0.208	0.965	80	440	2459	3189	-2.158	450	2009	563	2626	0
4	15	14	""	"STM0565"	18180	41700	100	171	182	44	106	110	22	93	77	0	714	713	163	51	52	9	100	100	0	0.098	0.115	0.101	0.102	1.694	0.110	0.582	80	440	728	738	-3.350	65	663	76	662	0
4	16	14	"res"	"STM0358"	18350	41700	100	240	269	94	108	111	30	100	90	0	1529	1820	900	52	53	9	100	100	0	0.089	0.091	0.088	0.088	1.318	0.091	0.871	80	440	1609	1929	-3.484	132	1477	161	1768	0
4	17	14	""	"STM2003"	18530	41710	100	199	208	49	108	112	31	97	82	0	961	983	307	52	53	12	100	100	0	0.100	0.107	0.100	0.100	1.545	0.103	0.719	80	452	1000	1031	-3.320	91	909	100	931	0
4	18	14	"nfo"	"STM2203"	18700	41700	100	352	417	198	109	111	23	100	100	0	1142	1473	844	52	52	8	100	100	0	0.223	0.217	0.205	0.215	1.271	0.216	0.930	80	428	1333	1729	-2.165	243	1090	308	1421	0
4	19	14	"EMPTY"	"EMPTY"	18870	41700	100	110	111	25	114	123	45	2	0	0	55	56	8	52	52	8	28	7	0	-1.333	-0.750	3.528	3.038	4.951	0.002	0.000	80	428	-1	1	Error	-4	3	-3	4	-75
4	20	14	"EMPTY"	"EMPTY"	19040	41700	100	104	114	62	107	116	43	8	2	0	54	57	16	52	53	8	25	11	0	-1.500	1.400	1.269	1.773	3.441	16.287	0.043	80	428	-1	12	Error	-3	2	7	5	-75
4	21	14	"EMPTY"	"EMPTY"	19210	41700	100	106	109	21	105	107	22	18	3	0	55	56	9	53	54	9	16	6	0	0.500	1.333	1.789	1.653	3.417	86.979	0.001	80	441	3	7	-1.000	1	2	4	3	-75
4	22	14	"EMPTY"	"EMPTY"	19390	41700	100	113	118	53	104	105	22	22	6	0	55	56	12	52	53	8	26	10	0	3.000	3.500	3.000	3.255	2.793	9.387	0.132	80	440	12	18	1.585	9	3	14	4	-75
4	23	14	"EMPTY"	"EMPTY"	19560	41700	100	114	112	25	104	106	22	27	6	0	56	58	10	52	53	8	30	10	0	2.500	1.333	3.000	2.489	3.081	68.765	0.001	80	429	14	14	1.322	10	4	8	6	-75
4	24	14	"EMPTY"	"EMPTY"	19730	41700	100	108	106	22	109	109	22	16	1	0	53	53	9	54	55	11	10	1	0	1.000	3.000	2.500	2.429	3.890	0.016	0.002	80	484	-2	-4	0.000	-1	-1	-3	-1	-75
5	1	1	"yggG"	"STM3077"	2310	43990	130	262	290	145	114	116	25	98	95	0	1010	1194	859	58	60	20	100	100	0	0.155	0.155	0.152	0.143	1.571	0.152	0.864	120	643	1100	1312	-2.685	148	952	176	1136	0
5	2	1	""	"STM1249"	2490	43970	130	506	536	161	112	116	26	100	100	0	908	958	236	59	61	21	100	100	0	0.464	0.472	0.462	0.461	1.206	0.478	0.914	120	564	1243	1323	-1.108	394	849	424	899	0
5	3	1	"csgA"	"STM1144"	2660	43980	130	366	393	166	112	115	26	100	100	0	1529	1641	848	59	60	11	100	100	0	0.173	0.178	0.176	0.173	1.235	0.176	0.929	120	487	1724	1863	-2.533	254	1470	281	1582	0
5	4	1	"malT"	"STM3515"	2830	43980	140	209	232	122	113	116	24	92	84	0	559	675	551	58	59	9	99	98	0	0.192	0.193	0.185	0.182	1.711	0.195	0.838	156	582	597	736	-2.384	96	501	119	617	0
5	5	1	""	"STM0212"	3010	43970	130	311	352	198	113	116	25	99	97	0	709	861	619	58	58	9	100	100	0	0.304	0.298	0.302	0.297	1.431	0.293	0.894	120	527	849	1042	-1.717	198	651	239	803	0
5	6	1	"gltX"	"STM2415"	3180	43970	130	558	600	223	114	116	24	100	100	0	1285	1418	598	57	58	9	100	100	0	0.362	0.357	0.350	0.354	1.194	0.347	0.932	120	502	1672	1847	-1.468	444	1228	486	1361	0
5	7	1	""	"STM0055"	3350	43980	140	184	196	77	114	115	24	85	70	0	721	811	678	57	58	14	99	98	0	0.105	0.109	0.111	0.105	1.824	0.098	0.688	156	558	734	836	-3.246	70	664	82	754	0
5	8	1	"acnA"	"STM1712"	3530	43970	130	259	296	150	114	114	25	99	96	0	774	923	572	59	59	15	100	100	0	0.203	0.211	0.202	0.198	1.391	0.221	0.863	120	505	860	1046	-2.302	145	715	182	864	0
5	9	1	"rfbF"	"STM2092"	3700	43980	140	469	511	225	113	115	25	98	98	0	820	892	506	59	60	10	99	99	0	0.468	0.478	0.473	0.492	1.493	0.443	0.866	156	543	1117	1231	-1.096	356	761	398	833	0
5	10	1	"osmY"	"STM4561"	3870	43980	140	523	555	238	116	116	24	99	97	0	1735	1803	785	58	58	9	100	100	0	0.243	0.252	0.246	0.250	1.366	0.256	0.920	156	492	2084	2184	-2.043	407	1677	439	1745	0
5	11	1	"hflB"	"STM3296"	4040	43970	140	3279	3582	2012	112	114	24	100	100	0	881	960	527	57	58	9	100	98	0	3.843	3.843	3.821	3.944	1.320	3.905	0.955	156	556	3991	4373	1.942	3167	824	3470	903	0
5	12	1	"yheM"	"STM3450"	4220	43970	130	228	236	72	109	111	24	100	93	0	652	681	214	57	57	10	100	100	0	0.200	0.204	0.204	0.188	1.466	0.205	0.786	120	503	714	751	-2.322	119	595	127	624	0
5	13	1	"yifL"	"STM3946"	4390	43970	140	542	648	463	108	113	54	99	98	0	618	636	235	57	57	11	100	100	0	0.774	0.933	0.766	0.849	1.513	1.257	0.618	156	591	995	1119	-0.370	434	561	540	579	0
5	14	1	""	"STM3941"	4560	43970	130	584	658	360	112	116	56	100	100	0	2033	2097	404	56	61	36	100	100	0	0.239	0.268	0.226	0.244	1.493	0.243	0.587	120	528	2449	2587	-2.066	472	1977	546	2041	0
5	15	1	"hemD"	"STM3937"	4740	43970	140	714	729	238	115	115	24	98	98	0	1662	1539	474	56	60	34	99	99	0	0.373	0.414	0.395	0.420	1.455	0.397	0.828	156	612	2205	2097	-1.423	599	1606	614	1483	0
5	16	1	"wecF"	"STM3928"	4910	43970	130	686	673	133	114	114	24	100	100	0	756	850	464	56	57	10	100	100	0	0.817	0.704	0.823	0.744	1.612	0.547	0.617	120	495	1272	1353	-0.291	572	700	559	794	0
5	17	1	"wecD"	"STM3924"	5080	43980	140	594	644	338	110	113	25	100	100	0	1419	1396	432	56	57	11	100	100	0	0.355	0.399	0.362	0.381	1.442	0.421	0.752	156	572	1847	1874	-1.494	484	1363	534	1340	0
5	18	1	"wecB"	"STM3920"	5260	43980	140	960	974	302	112	115	28	100	99	0	2476	2394	712	57	63	25	99	99	0	0.351	0.369	0.355	0.373	1.372	0.358	0.890	156	687	3267	3199	-1.512	848	2419	862	2337	0
5	19	1	""	"STM4431"	5440	43980	50	141	148	38	121	122	28	41	25	0	263	273	54	119	112	38	100	91	0	0.139	0.175	0.336	0.246	2.394	0.294	0.231	12	104	164	181	-2.848	20	144	27	154	0
5	20	1	""	"STM4435"	5610	43980	130	115	124	37	111	114	26	28	9	0	267	296	114	56	60	21	100	99	0	0.019	0.054	0.116	0.099	2.692	0.074	0.061	120	604	215	253	-5.721	4	211	13	240	0
5	21	1	""	"STM4442"	5780	43980	130	122	128	31	111	114	27	30	10	0	381	419	190	56	56	8	100	100	0	0.034	0.047	0.084	0.071	2.136	0.054	0.130	120	511	336	380	-4.885	11	325	17	363	0
5	22	1	"treC"	"STM4453"	5950	43980	120	124	126	31	112	113	25	31	11	0	164	201	146	55	56	10	100	100	0	0.110	0.096	0.195	0.167	2.651	0.090	0.109	120	484	121	160	-3.183	12	109	14	146	0
5	23	1	""	"STM4467"	6130	43970	130	119	121	24	113	114	25	22	9	0	190	228	109	54	55	9	100	100	0	0.044	0.046	0.112	0.112	2.554	0.046	0.027	120	552	142	182	-4.503	6	136	8	174	0
5	24	1	"idnK"	"STM4485"	6300	43980	120	137	142	48	113	115	27	43	18	0	302	405	310	54	55	9	100	100	0	0.097	0.083	0.105	0.098	2.283	0.098	0.360	120	582	272	380	-3.369	24	248	29	351	0
5	1	2	"yjaH"	"STM4171"	2290	44150	130	372	424	180	112	115	27	100	100	0	719	798	350	59	60	12	100	100	0	0.394	0.422	0.420	0.408	1.306	0.433	0.901	120	542	920	1051	-1.344	260	660	312	739	0
5	2	2	"purD"	"STM4175"	2470	44150	130	312	355	165	115	118	27	100	97	0	640	801	437	59	60	18	100	100	0	0.339	0.323	0.329	0.310	1.415	0.332	0.884	120	387	778	982	-1.560	197	581	240	742	0
5	3	2	"livJ"	"STM3567"	2650	44150	130	329	404	290	115	117	25	99	95	0	1092	1436	1173	58	59	13	100	100	0	0.207	0.210	0.208	0.196	1.481	0.223	0.931	120	349	1248	1667	-2.273	214	1034	289	1378	0
5	4	2	"yihS"	"STM4021"	2820	44150	130	122	126	33	112	114	23	31	12	0	442	487	186	57	58	11	100	100	0	0.026	0.033	0.070	0.058	2.127	0.042	0.110	120	354	395	444	-5.267	10	385	14	430	0
5	5	2	"prlC"	"STM3594"	3000	44150	130	218	261	141	114	116	24	96	81	0	392	588	486	56	57	12	100	100	0	0.310	0.276	0.276	0.263	1.760	0.272	0.848	120	366	440	679	-1.692	104	336	147	532	0
5	6	2	"atpB"	"STM3871"	3160	44150	130	917	1084	714	115	116	24	100	100	0	1027	1274	844	57	57	12	100	100	0	0.827	0.796	0.801	0.792	1.192	0.811	0.947	120	329	1772	2186	-0.274	802	970	969	1217	0
5	7	2	"xseA"	"STM2512"	3340	44150	140	244	263	92	113	114	23	98	97	0	981	1001	432	57	58	16	100	99	0	0.142	0.159	0.150	0.152	1.529	0.162	0.803	156	323	1055	1094	-2.818	131	924	150	944	0
5	8	2	"sprB"	"STM2866"	3510	44150	130	353	374	124	113	115	25	100	100	0	2208	2317	775	58	60	17	100	100	0	0.112	0.116	0.113	0.112	1.308	0.117	0.886	120	345	2390	2520	-3.163	240	2150	261	2259	0
5	9	2	"sinR"	"STM0304"	3690	44150	120	418	460	210	116	117	26	100	100	0	2044	2160	1066	59	61	15	100	100	0	0.152	0.164	0.160	0.158	1.253	0.168	0.925	120	337	2287	2445	-2.717	302	1985	344	2101	0
5	10	2	"hilC"	"STM2867"	3860	44150	130	301	331	153	116	121	38	98	94	0	2024	2052	1040	57	60	14	100	100	0	0.094	0.108	0.098	0.100	1.487	0.110	0.792	120	297	2152	2210	-3.410	185	1967	215	1995	0
5	11	2	"bcfB"	"STM0022"	4030	44150	140	205	222	86	113	118	37	89	62	0	1852	2100	1083	57	59	10	100	100	0	0.051	0.053	0.050	0.049	1.644	0.057	0.730	156	331	1887	2152	-4.286	92	1795	109	2043	0
5	12	2	"bcfH"	"STM0028"	4210	44150	120	174	189	71	111	114	24	84	67	0	1462	1600	1011	58	59	11	100	100	0	0.045	0.051	0.047	0.048	1.785	0.049	0.618	120	353	1467	1620	-4.478	63	1404	78	1542	0
5	13	2	"orf5"	"PSLT015"	4380	44150	130	294	313	117	114	115	24	100	100	0	2879	3090	1456	57	60	22	100	100	0	0.064	0.066	0.064	0.063	1.331	0.064	0.865	120	375	3002	3232	-3.971	180	2822	199	3033	0
5	14	2	"srgC"	"PSLT008"	4550	44160	130	505	529	171	116	117	26	100	100	0	4016	4341	1360	57	64	42	100	100	0	0.098	0.096	0.094	0.094	1.224	0.097	0.913	120	401	4348	4697	-3.347	389	3959	413	4284	0
5	15	2	"uvrA"	"STM4254"	4730	44150	130	568	666	302	114	116	25	100	100	0	970	1101	481	57	64	40	100	100	0	0.497	0.529	0.517	0.513	1.263	0.542	0.926	120	398	1367	1596	-1.008	454	913	552	1044	0
5	16	2	""	"STM4260"	4900	44150	130	165	174	45	115	117	25	82	49	0	4257	4548	1359	56	59	16	100	100	0	0.012	0.013	0.015	0.016	1.374	0.014	0.530	120	366	4251	4551	-6.393	50	4201	59	4492	0
5	17	2	""	"STM4261"	5070	44160	120	610	639	245	117	118	25	100	100	0	6552	6800	2065	56	59	17	100	100	0	0.076	0.077	0.075	0.073	1.283	0.081	0.918	120	346	6989	7266	-3.720	493	6496	522	6744	0
5	18	2	""	"STM4261"	5250	44150	130	755	752	200	109	112	25	100	100	0	3849	3918	1047	55	58	17	100	100	0	0.170	0.166	0.163	0.165	1.174	0.162	0.912	120	353	4440	4506	-2.554	646	3794	643	3863	0
5	19	2	"livM"	"STM3562"	5420	44160	120	133	148	61	110	112	25	48	28	0	469	578	412	55	62	25	100	100	0	0.056	0.073	0.075	0.072	2.042	0.097	0.539	120	431	437	561	-4.170	23	414	38	523	0
5	20	2	"mviN"	"STM1170"	5600	44150	120	141	147	40	111	113	26	55	27	0	225	270	137	55	57	13	100	100	0	0.176	0.167	0.188	0.160	2.387	0.170	0.289	120	401	200	251	-2.503	30	170	36	215	0
5	21	2	"citA"	"STM0689"	5770	44150	120	150	166	65	112	116	28	62	35	0	680	866	654	55	56	11	100	100	0	0.061	0.067	0.069	0.065	1.927	0.068	0.507	120	356	663	865	-4.040	38	625	54	811	0
5	22	2	"ssaL"	"STM1412"	5950	44150	130	2465	2787	1477	112	115	27	100	100	0	1617	1749	825	54	55	10	100	100	0	1.505	1.578	1.547	1.562	1.188	1.657	0.934	120	403	3916	4370	0.590	2353	1563	2675	1695	0
5	23	2	"ssaP"	"STM1417"	6130	44150	130	356	397	180	110	112	24	100	100	0	1741	1982	1033	53	54	9	100	100	0	0.146	0.149	0.144	0.144	1.321	0.146	0.871	120	381	1934	2216	-2.779	246	1688	287	1929	0
5	24	2	"fusA"	"STM3446"	6290	44150	130	2238	2496	1079	110	113	26	100	100	0	486	529	213	54	55	15	100	100	0	4.926	5.023	5.067	5.056	1.207	5.145	0.951	120	512	2560	2861	2.300	2128	432	2386	475	0
5	1	3	"moeB"	"STM0845"	2290	44330	130	182	198	67	115	118	27	91	71	0	501	564	278	59	60	12	100	100	0	0.152	0.164	0.159	0.152	1.666	0.166	0.429	120	559	509	588	-2.722	67	442	83	505	0
5	2	3	"carA"	"STM0066"	2470	44320	130	374	435	192	116	117	26	100	100	0	1353	1594	855	59	60	12	100	100	0	0.199	0.208	0.201	0.205	1.224	0.208	0.929	120	402	1552	1854	-2.326	258	1294	319	1535	0
5	3	3	"prfA"	"STM1776"	2640	44320	130	212	229	88	117	117	25	98	86	0	809	907	483	59	59	10	100	100	0	0.127	0.132	0.121	0.120	1.513	0.142	0.813	120	373	845	960	-2.981	95	750	112	848	0
5	4	3	"invC"	"STM2894"	2810	44330	130	197	207	68	116	118	25	90	81	0	711	795	370	58	60	22	100	100	0	0.124	0.123	0.122	0.111	1.778	0.129	0.733	120	395	734	828	-3.011	81	653	91	737	0
5	5	3	"envE"	"STM1242"	2990	44320	130	851	945	392	115	117	25	100	100	0	1446	1598	687	58	62	26	100	100	0	0.530	0.539	0.530	0.535	1.211	0.533	0.952	120	416	2124	2370	-0.915	736	1388	830	1540	0
5	6	3	"eutE"	"STM2463"	3170	44320	120	135	147	55	115	116	24	44	22	0	376	446	302	57	58	12	100	100	0	0.063	0.082	0.109	0.099	2.093	0.108	0.392	120	358	339	421	-3.995	20	319	32	389	0
5	7	3	"rfaK"	"STM3714"	3340	44320	130	203	215	83	116	118	24	97	80	0	1323	1493	804	56	57	9	100	100	0	0.069	0.069	0.069	0.064	1.556	0.074	0.773	120	341	1354	1536	-3.864	87	1267	99	1437	0
5	8	3	"ipk"	"STM1779"	3510	44330	130	385	430	247	116	118	25	100	100	0	626	710	464	57	59	14	100	100	0	0.473	0.481	0.476	0.473	1.259	0.490	0.920	120	354	838	967	-1.081	269	569	314	653	0
5	9	3	"nanH"	"STM0928"	3680	44330	130	140	141	33	117	118	25	46	20	0	1960	2091	599	58	60	17	100	100	0	0.012	0.012	0.024	0.024	1.537	0.012	0.153	120	372	1925	2057	-6.370	23	1902	24	2033	0
5	10	3	"pagC"	"STM1246"	3850	44330	130	4530	5819	4850	117	121	36	100	100	0	326	381	250	57	59	14	100	100	0	16.405	17.599	17.747	17.341	1.244	18.815	0.956	120	364	4682	6026	4.036	4413	269	5702	324	0
5	11	3	"leuC"	"STM0111"	4030	44320	120	305	373	186	114	118	36	100	95	0	803	1069	660	57	59	11	100	100	0	0.256	0.256	0.242	0.249	1.303	0.261	0.932	120	349	937	1271	-1.966	191	746	259	1012	0
5	12	3	"fliL"	"STM1975"	4200	44330	120	158	161	47	112	114	24	70	46	0	636	732	414	58	59	10	100	100	0	0.080	0.073	0.074	0.073	1.923	0.071	0.469	120	347	624	723	-3.651	46	578	49	674	0
5	13	3	"yfeK"	"STM2438"	4370	44330	130	198	208	57	116	115	25	95	81	0	993	1089	346	57	61	21	100	100	0	0.088	0.089	0.082	0.082	1.614	0.093	0.720	120	366	1018	1124	-3.513	82	936	92	1032	0
5	14	3	""	"STM1012"	4550	44330	120	230	243	91	117	117	25	92	87	0	1176	1397	769	58	61	22	100	100	0	0.101	0.094	0.097	0.087	1.574	0.096	0.819	120	361	1231	1465	-3.307	113	1118	126	1339	0
5	15	3	""	"STM1016"	4720	44330	130	166	168	50	113	116	45	55	15	0	1871	2032	794	57	61	18	100	100	0	0.029	0.028	0.032	0.031	1.617	0.029	0.497	120	400	1867	2030	-5.097	53	1814	55	1975	0
5	16	3	"yfbG"	"STM2299"	4900	44330	130	404	411	166	110	112	25	99	98	0	1509	1585	733	57	63	22	100	100	0	0.202	0.197	0.192	0.189	1.331	0.200	0.920	120	421	1746	1829	-2.304	294	1452	301	1528	0
5	17	3	"orf32"	"STM1380"	5070	44330	130	396	412	110	113	114	26	100	100	0	2323	2395	706	57	60	18	100	100	0	0.125	0.128	0.126	0.125	1.190	0.127	0.927	120	396	2549	2637	-3.001	283	2266	299	2338	0
5	18	3	"ybaK"	"STM0495"	5250	44320	130	223	239	80	115	115	25	99	91	0	776	841	403	56	58	16	100	100	0	0.150	0.158	0.155	0.148	1.477	0.161	0.825	120	392	828	909	-2.737	108	720	124	785	0
5	19	3	"finO"	"PSLT111"	5420	44330	130	293	317	121	114	116	25	100	99	0	1105	1190	550	55	57	19	100	100	0	0.170	0.179	0.172	0.173	1.351	0.183	0.887	120	422	1229	1338	-2.552	179	1050	203	1135	0
5	20	3	"holE"	"STM1876"	5600	44330	110	227	233	75	112	116	26	93	82	0	486	506	232	55	56	13	100	100	0	0.267	0.268	0.253	0.257	1.581	0.265	0.777	80	372	546	572	-1.906	115	431	121	451	0
5	21	3	"yebE"	"STM1880"	5770	44320	130	2688	3036	1095	113	117	28	100	100	0	1788	1932	588	56	57	11	100	100	0	1.487	1.558	1.546	1.541	1.112	1.596	0.971	120	416	4307	4799	0.572	2575	1732	2923	1876	0
5	22	3	""	"STM1533"	5950	44330	120	217	232	83	114	117	28	93	85	0	1925	2168	1023	55	56	10	100	100	0	0.055	0.056	0.054	0.051	1.602	0.057	0.787	120	369	1973	2231	-4.182	103	1870	118	2113	0
5	23	3	""	"STM1543"	6120	44330	120	309	321	72	113	114	24	100	100	0	2208	2296	606	54	54	9	100	100	0	0.091	0.093	0.093	0.091	1.295	0.091	0.864	120	350	2350	2450	-3.458	196	2154	208	2242	0
5	24	3	"dpiA"	"STM0626"	6290	44330	130	209	219	54	112	115	24	99	90	0	1800	1874	481	53	55	15	100	100	0	0.056	0.059	0.057	0.054	1.511	0.059	0.728	120	527	1844	1928	-4.171	97	1747	107	1821	0
5	1	4	"ycjF"	"STM1684"	2280	44500	130	663	978	811	115	119	29	100	100	0	472	714	627	58	60	12	100	100	0	1.324	1.316	1.340	1.373	1.255	1.312	0.969	120	571	962	1519	0.405	548	414	863	656	0
5	2	4	"yhcQ"	"STM3365"	2470	44500	120	207	217	74	114	118	34	84	65	0	927	1139	660	58	60	13	100	100	0	0.107	0.095	0.099	0.090	1.717	0.093	0.735	120	387	962	1184	-3.224	93	869	103	1081	0
5	3	4	""	"STM3355"	2640	44500	120	144	146	38	117	118	30	45	11	0	1341	1638	989	59	61	21	100	100	0	0.021	0.018	0.028	0.027	1.726	0.021	0.352	120	360	1309	1608	-5.569	27	1282	29	1579	0
5	4	4	""	"STM3378"	2820	44500	130	335	354	122	116	119	27	98	95	0	2046	2109	741	58	61	27	100	100	0	0.110	0.116	0.109	0.107	1.445	0.118	0.891	120	379	2207	2289	-3.182	219	1988	238	2051	0
5	5	4	"yhcN"	"STM3361"	2980	44500	100	206	213	57	115	117	26	95	77	0	597	610	207	58	63	29	100	100	0	0.169	0.178	0.168	0.163	1.625	0.176	0.675	80	319	630	650	-2.566	91	539	98	552	0
5	6	4	"smpB"	"STM2688"	3160	44500	120	238	261	92	117	118	25	99	93	0	791	1046	560	57	61	20	100	100	0	0.165	0.146	0.143	0.140	1.439	0.145	0.860	120	413	855	1133	-2.601	121	734	144	989	0
5	7	4	"yabF"	"STM0085"	3340	44500	130	153	160	45	116	118	27	63	30	0	627	863	577	56	57	11	100	100	0	0.065	0.055	0.061	0.061	1.934	0.051	0.403	120	386	608	851	-3.948	37	571	44	807	0
5	8	4	"ftsA"	"STM0132"	3500	44500	130	837	923	356	117	120	29	100	100	0	1952	2188	1073	56	58	14	100	100	0	0.380	0.378	0.370	0.391	1.300	0.359	0.953	120	377	2616	2938	-1.397	720	1896	806	2132	0
5	9	4	"aceF"	"STM0153"	3680	44500	120	940	1180	736	116	120	31	100	100	0	1466	1865	1225	56	60	29	100	100	0	0.584	0.588	0.576	0.586	1.259	0.566	0.950	120	343	2234	2873	-0.775	824	1410	1064	1809	0
5	10	4	"yacE"	"STM0140"	3850	44500	120	307	323	130	115	119	29	100	100	0	1299	1408	475	55	58	28	100	100	0	0.154	0.154	0.142	0.144	1.465	0.147	0.673	120	327	1436	1561	-2.696	192	1244	208	1353	0
5	11	4	"asnC"	"STM3876"	4020	44500	130	317	327	120	116	118	26	100	99	0	1726	1807	818	56	58	12	100	100	0	0.120	0.121	0.117	0.116	1.453	0.119	0.874	120	365	1871	1962	-3.055	201	1670	211	1751	0
5	12	4	""	"STM3863"	4200	44500	130	191	194	62	113	116	26	86	65	0	1512	1722	734	55	57	10	100	100	0	0.054	0.049	0.046	0.045	1.623	0.049	0.637	120	358	1535	1748	-4.223	78	1457	81	1667	0
5	13	4	"truA"	"STM2368"	4370	44500	130	824	876	314	118	136	139	100	97	0	2207	2190	711	56	59	20	100	100	0	0.328	0.355	0.337	0.351	1.209	0.360	0.915	120	357	2857	2892	-1.607	706	2151	758	2134	0
5	14	4	"yfcE"	"STM2347"	4540	44500	120	308	341	135	118	138	141	76	23	0	671	798	441	57	61	21	100	100	0	0.309	0.301	0.303	0.296	1.332	0.293	0.790	120	371	804	964	-1.692	190	614	223	741	0
5	15	4	"nuoM"	"STM2317"	4730	44500	130	203	215	85	112	115	46	73	49	0	665	866	619	57	59	15	100	100	0	0.150	0.127	0.138	0.126	1.751	0.126	0.462	120	384	699	912	-2.740	91	608	103	809	0
5	16	4	"menE"	"STM2305"	4880	44520	110	204	256	181	107	108	25	82	68	0	794	1117	1068	59	63	21	100	100	0	0.132	0.141	0.134	0.125	1.703	0.154	0.899	80	343	832	1207	-2.922	97	735	149	1058	0
5	17	4	""	"STM2289"	5070	44500	120	167	195	98	110	119	81	32	9	0	1021	1379	988	58	61	19	100	100	0	0.059	0.064	0.055	0.057	1.823	0.065	0.560	120	408	1020	1406	-4.079	57	963	85	1321	0
5	18	4	"nupC"	"STM2409"	5240	44510	120	441	538	286	117	127	84	99	94	0	1901	2306	1396	55	56	12	100	100	0	0.176	0.187	0.194	0.182	1.345	0.186	0.918	120	371	2170	2672	-2.510	324	1846	421	2251	0
5	19	4	"ybdN"	"STM0605"	5410	44510	130	203	219	75	116	117	25	93	77	0	2188	2369	1151	53	56	19	100	100	0	0.041	0.044	0.042	0.040	1.607	0.046	0.767	120	407	2222	2419	-4.617	87	2135	103	2316	0
5	20	4	"gabP"	"STM2793"	5590	44500	120	151	162	43	113	116	25	69	41	0	688	858	497	53	56	17	100	100	0	0.060	0.061	0.068	0.062	2.004	0.058	0.479	120	417	673	854	-4.063	38	635	49	805	0
5	21	4	"srlE"	"STM2833"	5770	44500	120	151	160	50	113	117	27	62	35	0	524	623	300	54	55	9	100	100	0	0.081	0.083	0.082	0.076	1.995	0.091	0.463	120	396	508	616	-3.629	38	470	47	569	0
5	22	4	"hypB"	"STM2855"	5940	44500	120	316	424	326	114	117	27	100	98	0	447	649	534	53	54	9	100	100	0	0.513	0.520	0.521	0.502	1.431	0.560	0.916	120	355	596	906	-0.964	202	394	310	596	0
5	23	4	"yqaA"	"STM2819"	6110	44500	120	356	406	210	113	113	24	100	99	0	611	747	479	52	53	8	100	100	0	0.435	0.422	0.420	0.419	1.348	0.422	0.940	120	343	802	988	-1.202	243	559	293	695	0
5	24	4	"ygaA"	"STM2839"	6290	44500	120	212	247	149	114	116	25	90	75	0	423	615	522	52	53	8	100	100	0	0.264	0.236	0.223	0.213	1.772	0.254	0.863	120	494	469	696	-1.921	98	371	133	563	0
5	1	5	"yraL"	"STM3263"	2290	44680	120	174	193	92	114	117	28	84	51	0	397	544	494	58	62	28	100	99	0	0.177	0.163	0.157	0.153	2.038	0.165	0.776	120	499	399	565	-2.498	60	339	79	486	0
5	2	5	"tdcB"	"STM3244"	2460	44670	130	313	324	93	112	116	32	100	99	0	2382	2460	825	59	64	31	100	100	0	0.087	0.088	0.087	0.086	1.359	0.085	0.822	120	420	2524	2613	-3.531	201	2323	212	2401	0
5	3	5	"yqjH"	"STM3214"	2640	44670	130	672	688	262	115	127	140	99	89	0	1373	1430	578	59	83	308	100	97	0	0.424	0.418	0.421	0.410	1.282	0.412	0.919	120	397	1871	1944	-1.238	557	1314	573	1371	0
5	4	5	"icc"	"STM3183"	2810	44670	120	504	535	198	112	127	148	99	81	0	1639	1671	635	59	84	324	100	100	0	0.248	0.262	0.258	0.258	1.197	0.281	0.870	120	358	1972	2035	-2.011	392	1580	423	1612	0
5	5	5	"hybA"	"STM3149"	2980	44670	120	219	256	115	114	118	34	98	78	0	1048	1372	980	58	59	11	100	100	0	0.106	0.108	0.112	0.102	1.512	0.105	0.794	120	388	1095	1456	-3.237	105	990	142	1314	0
5	6	5	""	"STM3141"	3160	44670	130	310	321	95	116	118	26	100	100	0	1593	1570	382	59	60	12	100	100	0	0.126	0.136	0.131	0.127	1.367	0.135	0.828	120	438	1728	1716	-2.983	194	1534	205	1511	0
5	7	5	"uup"	"STM1062"	3320	44670	110	198	216	89	114	116	26	93	76	0	361	421	295	58	62	22	100	100	0	0.277	0.281	0.279	0.263	1.690	0.247	0.609	80	369	387	465	-1.851	84	303	102	363	0
5	8	5	"helD"	"STM1075"	3500	44680	120	188	209	101	118	195	1171	0	0	0	537	678	535	59	90	393	65	19	0	0.146	0.147	0.134	0.136	1.726	0.155	0.752	120	409	548	710	-2.772	70	478	91	619	0
5	9	5	"hpaD"	"STM1103"	3680	44670	130	161	172	62	117	200	1199	0	0	0	878	982	454	58	89	402	99	53	0	0.054	0.060	0.057	0.052	1.991	2.579	0.364	120	390	864	979	-4.220	44	820	55	924	0
5	10	5	"agp"	"STM1117"	3850	44670	130	533	597	282	114	118	29	100	100	0	1545	1728	879	57	61	35	100	100	0	0.282	0.289	0.294	0.287	1.288	0.286	0.903	120	387	1907	2154	-1.828	419	1488	483	1671	0
5	11	5	"ymdC"	"STM1148"	4020	44670	120	375	447	247	117	118	26	100	100	0	1674	2089	1315	56	58	24	100	100	0	0.159	0.162	0.162	0.159	1.341	0.168	0.923	120	379	1876	2363	-2.649	258	1618	330	2033	0
5	12	5	"ycfN"	"STM1208"	4190	44670	120	324	338	100	116	118	25	100	99	0	1800	1877	644	56	57	10	100	100	0	0.119	0.122	0.125	0.118	1.295	0.120	0.884	120	376	1952	2043	-3.068	208	1744	222	1821	0
5	13	5	"mopA"	"STM4330"	4360	44680	130	12879	13785	5288	118	136	130	100	100	0	2402	2479	911	56	58	17	100	100	0	5.439	5.641	5.630	5.723	1.222	5.758	0.961	120	407	15107	16090	2.443	12761	2346	13667	2423	0
5	14	5	"rstA"	"STM1475"	4540	44670	130	1262	1292	317	117	135	126	100	100	0	1850	1877	436	57	61	20	100	100	0	0.639	0.646	0.648	0.642	1.143	0.645	0.919	120	441	2938	2995	-0.647	1145	1793	1175	1820	0
5	15	5	"speG"	"STM1502"	4720	44670	130	329	364	160	113	118	46	99	94	0	964	1048	530	57	59	16	100	100	0	0.238	0.253	0.241	0.244	1.339	0.253	0.867	120	406	1123	1242	-2.070	216	907	251	991	0
5	16	5	"smf"	"STM3405"	4890	44680	120	257	303	155	110	113	28	99	92	0	1388	1814	1248	59	63	28	100	100	0	0.111	0.110	0.110	0.106	1.431	0.109	0.859	120	365	1476	1948	-3.176	147	1329	193	1755	0
5	17	5	"rplO"	"STM3421"	5060	44680	130	15009	15534	4491	115	125	84	100	100	0	961	955	251	57	61	25	100	100	0	16.476	17.170	17.240	17.159	1.131	17.624	0.964	120	385	15798	16317	4.042	14894	904	15419	898	0
5	18	5	"yheL"	"STM3449"	5230	44680	120	329	347	154	118	132	88	93	69	0	476	529	315	54	56	12	100	99	0	0.500	0.482	0.468	0.470	1.592	0.473	0.672	120	360	633	704	-1.000	211	422	229	475	0
5	19	5	""	"STM3601"	5410	44680	120	154	163	62	117	125	39	46	15	0	370	493	396	54	56	13	100	100	0	0.117	0.105	0.124	0.106	2.163	0.105	0.363	120	376	353	485	-3.094	37	316	46	439	0
5	20	5	"yhjK"	"STM3615"	5590	44680	130	227	234	62	115	120	32	95	80	0	2018	2204	898	54	56	13	100	100	0	0.057	0.055	0.055	0.053	1.496	0.052	0.703	120	412	2076	2269	-4.132	112	1964	119	2150	0
5	21	5	"yhjS"	"STM3622"	5760	44680	120	262	290	104	111	116	26	99	96	0	1015	1235	614	54	55	13	100	100	0	0.157	0.152	0.147	0.146	1.473	0.146	0.832	120	392	1112	1360	-2.670	151	961	179	1181	0
5	22	5	""	"STM3631"	5940	44680	120	165	177	57	113	116	27	81	45	0	1005	1277	865	54	54	9	100	100	0	0.055	0.052	0.051	0.052	1.654	0.051	0.647	120	377	1003	1287	-4.193	52	951	64	1223	0
5	23	5	"yiaF"	"STM3647"	6110	44670	120	365	405	173	113	114	25	100	100	0	619	720	354	54	55	9	100	100	0	0.446	0.438	0.429	0.433	1.365	0.439	0.882	120	376	817	958	-1.165	252	565	292	666	0
5	24	5	"glyS"	"STM3655"	6280	44680	120	677	779	337	112	114	24	100	100	0	1280	1619	847	53	54	9	100	100	0	0.460	0.426	0.425	0.435	1.286	0.408	0.941	120	500	1792	2233	-1.119	565	1227	667	1566	0
5	1	6	""	"STM1791"	2280	44860	130	174	178	35	112	121	124	5	0	0	1547	1573	358	58	63	39	100	100	0	0.042	0.044	0.044	0.041	1.614	0.042	0.551	120	581	1551	1581	-4.586	62	1489	66	1515	0
5	2	6	""	"STM1787"	2450	44860	130	165	173	46	111	113	23	85	54	0	1903	2125	910	58	62	30	100	100	0	0.029	0.030	0.029	0.030	1.567	0.029	0.568	120	464	1899	2129	-5.095	54	1845	62	2067	0
5	3	6	"yciI"	"STM1738"	2630	44850	130	358	371	104	112	123	130	95	37	0	736	752	219	57	77	286	99	70	0	0.362	0.373	0.369	0.363	1.285	0.377	0.909	120	462	925	954	-1.465	246	679	259	695	0
5	4	6	"yciN"	"STM1715"	2810	44850	130	233	248	92	115	127	138	38	4	0	580	617	258	57	78	302	95	32	0	0.226	0.237	0.230	0.215	1.501	0.347	0.831	120	414	641	693	-2.148	118	523	133	560	0
5	5	6	"kduD"	"STM3017"	2980	44850	120	224	232	59	117	121	36	94	75	0	1494	1585	629	57	58	10	100	100	0	0.074	0.075	0.078	0.072	1.545	0.072	0.745	120	382	1544	1643	-3.747	107	1437	115	1528	0
5	6	6	"ppdB"	"STM2999"	3150	44860	130	178	180	37	118	142	255	0	0	0	1770	1817	586	59	95	588	99	85	0	0.035	0.035	0.038	0.035	1.675	0.031	0.282	120	425	1771	1820	-4.834	60	1711	62	1758	0
5	7	6	"rbn"	"STM4027"	3320	44860	120	256	291	194	116	138	248	20	0	0	1027	1290	713	59	100	579	89	40	0	0.145	0.142	0.127	0.133	1.648	0.262	0.532	120	454	1108	1406	-2.790	140	968	175	1231	0
5	8	6	""	"STM0870"	3500	44850	130	273	325	182	116	184	1093	0	0	0	1076	1476	1167	58	93	369	96	72	0	0.154	0.147	0.142	0.144	1.497	0.147	0.908	120	470	1175	1627	-2.697	157	1018	209	1418	0
5	9	6	"ybhP"	"STM0813"	3670	44850	120	140	142	35	116	196	1184	0	0	0	711	851	451	57	88	397	94	33	0	0.037	0.033	0.047	0.044	1.988	2.745	0.436	120	400	678	820	-4.768	24	654	26	794	0
5	10	6	"ybgR"	"STM0758"	3840	44860	130	208	219	63	113	116	37	88	74	0	2009	2207	1022	56	59	24	100	100	0	0.049	0.049	0.051	0.047	1.698	0.047	0.608	120	448	2048	2257	-4.362	95	1953	106	2151	0
5	11	6	"fldA"	"STM0694"	4020	44860	120	515	662	516	114	116	37	98	98	0	633	890	747	55	59	29	99	99	0	0.694	0.656	0.660	0.643	1.418	0.659	0.871	120	436	979	1383	-0.527	401	578	548	835	0
5	12	6	"gltJ"	"STM0664"	4190	44860	120	257	288	128	116	118	29	95	88	0	1004	1239	758	56	59	23	100	100	0	0.149	0.145	0.144	0.136	1.520	0.146	0.856	120	409	1089	1355	-2.749	141	948	172	1183	0
5	13	6	"yljA"	"STM0944"	4360	44860	120	440	517	272	116	119	29	100	99	0	548	692	414	56	57	11	100	100	0	0.659	0.631	0.628	0.637	1.411	0.633	0.932	120	376	816	1037	-0.603	324	492	401	636	0
5	14	6	"orfB"	"STM0930"	4530	44860	130	645	705	293	116	119	25	100	100	0	952	1093	539	55	59	18	100	100	0	0.590	0.567	0.562	0.585	1.299	0.550	0.944	120	455	1426	1627	-0.762	529	897	589	1038	0
5	15	6	""	"STM4317"	4710	44860	130	362	386	121	116	119	27	100	100	0	857	943	406	56	60	21	100	100	0	0.307	0.304	0.297	0.304	1.268	0.291	0.901	120	452	1047	1157	-1.703	246	801	270	887	0
5	16	6	"amiB"	"STM4358"	4880	44860	130	731	769	247	117	120	29	100	100	0	2730	2773	858	58	65	52	100	100	0	0.230	0.240	0.231	0.237	1.230	0.235	0.912	120	437	3286	3367	-2.122	614	2672	652	2715	0
5	17	6	"hflC"	"STM4364"	5060	44850	120	1786	1973	673	119	121	28	100	100	0	1422	1511	544	56	64	54	100	100	0	1.220	1.274	1.285	1.296	1.265	1.268	0.958	120	409	3033	3309	0.287	1667	1366	1854	1455	0
5	18	6	"yjfH"	"STM4369"	5230	44860	120	397	432	185	118	123	35	100	98	0	1022	1140	637	54	56	19	100	100	0	0.288	0.289	0.292	0.296	1.360	0.281	0.910	120	409	1247	1400	-1.795	279	968	314	1086	0
5	19	6	"kbl"	"STM3709"	5410	44850	120	435	495	209	118	125	39	100	99	0	1723	1999	968	54	57	19	100	100	0	0.190	0.194	0.196	0.193	1.271	0.199	0.644	120	421	1986	2322	-2.396	317	1669	377	1945	0
5	20	6	"gpsA"	"STM3700"	5580	44860	130	554	621	237	116	120	32	100	100	0	1323	1496	643	53	56	17	100	100	0	0.345	0.350	0.346	0.348	1.266	0.345	0.933	120	424	1708	1948	-1.536	438	1270	505	1443	0
5	21	6	""	"STM3657"	5760	44860	120	158	171	70	110	115	26	72	45	0	511	732	633	53	55	13	100	100	0	0.105	0.090	0.088	0.083	1.972	0.089	0.645	120	392	506	740	-3.254	48	458	61	679	0
5	22	6	"dppA"	"STM3630"	5930	44850	120	473	539	234	110	113	27	100	99	0	1851	2112	1079	54	55	10	100	100	0	0.202	0.208	0.210	0.210	1.345	0.203	0.929	120	403	2160	2487	-2.308	363	1797	429	2058	0
5	23	6	"bcsC"	"STM3617"	6110	44860	120	181	195	59	111	113	26	90	66	0	891	1179	725	55	57	13	100	100	0	0.084	0.075	0.075	0.073	1.727	0.069	0.688	120	414	906	1208	-3.578	70	836	84	1124	0
5	24	6	""	"STM3602"	6280	44860	130	193	219	82	111	114	26	93	71	0	1411	1775	1070	54	55	12	100	100	0	0.060	0.063	0.061	0.060	1.530	0.062	0.642	120	563	1439	1829	-4.049	82	1357	108	1721	0
5	1	7	""	"STM3834"	2270	45040	120	207	202	46	112	121	129	19	0	0	1814	1724	603	58	62	33	100	100	0	0.054	0.054	0.052	0.051	1.639	0.052	0.688	120	535	1851	1756	-4.208	95	1756	90	1666	0
5	2	7	"yidC"	"STM3842"	2460	45040	110	1493	1844	1437	112	115	26	100	100	0	2136	2586	1902	58	65	29	100	100	0	0.665	0.685	0.660	0.672	1.285	0.712	0.971	80	392	3459	4260	-0.589	1381	2078	1732	2528	0
5	3	7	""	"STM3845"	2620	45040	120	163	172	56	112	114	25	69	50	0	2060	2105	1223	56	58	14	100	100	0	0.025	0.029	0.031	0.031	1.936	0.031	0.586	120	385	2055	2109	-5.296	51	2004	60	2049	0
5	4	7	"phoU"	"STM3853"	2800	45030	120	478	644	625	115	117	25	99	98	0	801	1042	1042	56	58	11	99	99	0	0.487	0.537	0.509	0.528	1.359	0.571	0.963	120	386	1108	1515	-1.037	363	745	529	986	0
5	5	7	"pstS"	"STM3857"	2970	45030	130	8040	8433	2521	119	120	30	100	100	0	2133	2202	677	58	61	20	100	100	0	3.817	3.878	3.881	3.930	1.193	3.891	0.980	120	424	9996	10458	1.933	7921	2075	8314	2144	0
5	6	7	"atpA"	"STM3867"	3150	45030	130	3989	3963	1183	121	143	252	100	100	0	3073	3011	946	60	103	589	98	92	0	1.284	1.302	1.320	1.320	1.162	1.295	0.981	120	438	6881	6793	0.360	3868	3013	3842	2951	0
5	7	7	"aceE"	"STM0152"	3320	45030	90	554	590	201	120	148	305	80	17	0	511	518	175	59	117	721	7	0	0	0.960	1.024	1.005	1.015	1.176	0.456	0.862	52	292	886	929	-0.059	434	452	470	459	0
5	8	7	""	"STM0159"	3480	45040	110	237	262	117	116	118	30	98	85	0	2290	2503	1591	57	68	53	100	100	0	0.054	0.060	0.058	0.055	1.552	0.061	0.797	80	394	2354	2592	-4.206	121	2233	146	2446	0
5	9	7	"cueO"	"STM0168"	3660	45040	120	462	477	248	116	118	30	98	96	0	3349	3283	2030	58	69	51	100	100	0	0.105	0.112	0.109	0.109	1.396	0.113	0.915	120	437	3637	3586	-3.250	346	3291	361	3225	0
5	10	7	"yadH"	"STM0173"	3840	45040	120	252	296	183	114	117	39	87	70	0	1317	1820	1583	57	62	30	99	99	0	0.110	0.103	0.102	0.100	1.762	0.107	0.880	120	394	1398	1945	-3.191	138	1260	182	1763	0
5	11	7	"stiA"	"STM0177"	4010	45030	110	189	209	87	115	116	39	80	41	0	1643	1876	1168	56	70	54	100	100	0	0.047	0.052	0.048	0.046	1.559	0.058	0.780	80	400	1661	1914	-4.423	74	1587	94	1820	0
5	12	7	"folK"	"STM0183"	4200	45020	80	281	319	169	120	123	32	96	90	0	1296	1573	1118	58	113	209	100	98	0	0.130	0.131	0.132	0.121	1.458	0.133	0.888	52	257	1399	1714	-2.943	161	1238	199	1515	0
5	13	7	""	"STM1585"	4360	45030	120	217	236	98	118	121	32	93	71	0	820	900	568	57	78	142	99	97	0	0.130	0.140	0.138	0.127	1.643	0.148	0.835	120	410	862	961	-2.946	99	763	118	843	0
5	14	7	"srfA"	"STM1593"	4530	45040	110	213	249	157	117	119	27	88	78	0	1592	1952	1967	56	59	19	100	100	0	0.063	0.070	0.067	0.064	1.679	0.072	0.854	80	342	1632	2028	-4.000	96	1536	132	1896	0
5	15	7	"ydcR"	"STM1598"	4700	45040	120	1482	1515	1117	117	120	28	99	98	0	2342	2414	1765	56	60	20	100	98	0	0.597	0.593	0.579	0.579	1.368	0.607	0.975	120	406	3651	3756	-0.744	1365	2286	1398	2358	0
5	16	7	"ydcN"	"STM1605"	4880	45040	120	400	430	243	119	121	27	99	98	0	1571	1608	984	57	61	19	99	99	0	0.186	0.201	0.199	0.194	1.542	0.214	0.921	120	408	1795	1862	-2.430	281	1514	311	1551	0
5	17	7	""	"STM1613"	5060	45040	110	149	165	61	120	120	26	52	32	0	745	903	630	56	61	22	100	100	0	0.042	0.053	0.067	0.055	1.957	0.065	0.530	80	408	718	892	-4.570	29	689	45	847	0
5	18	7	""	"STM1620"	5230	45040	120	374	448	304	119	120	27	96	92	0	2000	2405	2066	55	59	21	99	99	0	0.131	0.140	0.141	0.137	1.623	0.141	0.959	120	458	2200	2679	-2.931	255	1945	329	2350	0
5	19	7	""	"STM1786"	5410	45040	100	146	174	94	112	117	25	62	37	0	1721	2141	2212	53	57	19	100	100	0	0.020	0.030	0.025	0.028	1.732	0.035	0.733	80	344	1702	2150	-5.616	34	1668	62	2088	0
5	20	7	"treA"	"STM1796"	5580	45040	120	522	588	370	111	115	27	99	97	0	2288	2611	1875	52	55	16	99	99	0	0.184	0.186	0.185	0.193	1.524	0.188	0.975	120	377	2647	3036	-2.444	411	2236	477	2559	0
5	21	7	"fadR"	"STM1805"	5750	45040	120	596	639	414	114	118	29	99	99	0	1764	1848	1251	54	57	15	100	100	0	0.282	0.293	0.287	0.286	1.339	0.300	0.938	120	390	2192	2319	-1.827	482	1710	525	1794	0
5	22	7	"ycgL"	"STM1813"	5920	45040	120	338	371	207	117	120	30	100	96	0	919	985	680	56	59	18	100	100	0	0.256	0.273	0.263	0.265	1.342	0.281	0.920	120	511	1084	1183	-1.965	221	863	254	929	0
5	23	7	""	"STM1827"	6110	45030	110	193	248	141	113	115	25	86	68	0	1961	2461	2113	56	60	21	100	100	0	0.042	0.056	0.056	0.054	1.670	0.060	0.879	80	392	1985	2540	-4.574	80	1905	135	2405	0
5	24	7	"manZ"	"STM1832"	6270	45040	120	2067	2086	1206	113	115	25	100	100	0	2014	2002	1201	54	57	19	100	100	0	0.997	1.013	1.026	1.037	1.263	1.009	0.951	120	522	3914	3921	-0.004	1954	1960	1973	1948	0
5	1	8	""	"STM2357"	2270	45210	120	596	632	460	112	115	26	98	95	0	1997	2141	2047	59	60	15	100	100	0	0.250	0.250	0.254	0.257	1.401	0.230	0.960	120	475	2422	2602	-2.001	484	1938	520	2082	0
5	2	8	""	"STM2361"	2430	45220	110	278	337	265	111	114	26	100	96	0	1503	1942	1986	59	68	31	100	100	0	0.116	0.120	0.121	0.122	1.340	0.125	0.939	80	364	1611	2109	-3.112	167	1444	226	1883	0
5	3	8	"dedA"	"STM2367"	2610	45200	120	420	429	192	111	113	25	100	99	0	1518	1601	1152	57	63	26	100	100	0	0.211	0.206	0.213	0.216	1.346	0.183	0.926	120	389	1770	1862	-2.241	309	1461	318	1544	0
5	4	8	""	"STM2376"	2790	45200	120	223	232	70	112	114	25	97	87	0	1782	1753	793	57	57	11	100	100	0	0.064	0.071	0.068	0.066	1.467	0.071	0.810	120	373	1836	1816	-3.958	111	1725	120	1696	0
5	5	8	"yfcL"	"STM2380"	2960	45210	110	189	211	87	112	114	25	93	78	0	648	713	507	59	62	20	100	100	0	0.131	0.151	0.141	0.138	1.763	0.148	0.730	80	370	666	753	-2.935	77	589	99	654	0
5	6	8	"yfcY"	"STM2389"	3140	45210	120	271	293	142	113	116	26	90	86	0	2939	2843	1735	59	64	23	100	100	0	0.055	0.065	0.062	0.061	1.508	0.066	0.835	120	406	3038	2964	-4.188	158	2880	180	2784	0
5	7	8	""	"STM2594"	3310	45210	120	164	193	112	112	115	25	75	51	0	820	1398	1576	57	60	16	100	99	0	0.068	0.060	0.067	0.069	2.124	0.062	0.792	120	399	815	1422	-3.875	52	763	81	1341	0
5	8	8	""	"STM2598"	3490	45200	130	154	165	64	113	114	25	68	40	0	1231	1321	940	57	59	14	100	100	0	0.035	0.041	0.046	0.042	1.721	0.048	0.612	120	428	1215	1316	-4.840	41	1174	52	1264	0
5	9	8	""	"STM2603"	3660	45210	110	200	223	98	113	115	26	88	75	0	2037	2515	1875	59	69	32	100	100	0	0.044	0.045	0.045	0.045	1.711	0.042	0.684	80	344	2065	2566	-4.507	87	1978	110	2456	0
5	10	8	""	"STM2607"	3830	45210	120	142	152	58	112	113	24	58	30	0	660	828	858	59	67	30	100	100	0	0.050	0.052	0.063	0.060	2.111	0.051	0.209	120	360	631	809	-4.324	30	601	40	769	0
5	11	8	""	"STM1028"	4000	45200	120	233	248	93	115	115	25	95	89	0	3071	2964	1297	57	61	26	100	100	0	0.039	0.046	0.041	0.043	1.680	0.047	0.729	120	384	3132	3040	-4.675	118	3014	133	2907	0
5	12	8	""	"STM2617"	4180	45200	120	391	393	164	119	122	29	98	95	0	3606	3332	1610	58	91	161	100	100	0	0.077	0.084	0.081	0.080	1.398	0.085	0.902	120	447	3820	3548	-3.705	272	3548	274	3274	0
5	13	8	"yrbD"	"STM3311"	4340	45210	110	504	591	363	117	118	26	100	100	0	2151	2491	1771	57	66	44	100	100	0	0.185	0.195	0.189	0.196	1.315	0.196	0.959	80	359	2481	2908	-2.436	387	2094	474	2434	0
5	14	8	"yhbN"	"STM3318"	4520	45200	130	759	763	280	114	117	28	100	100	0	2055	2001	757	55	62	40	100	100	0	0.322	0.334	0.329	0.336	1.263	0.330	0.927	120	459	2645	2595	-1.633	645	2000	649	1946	0
5	15	8	""	"STM3333"	4700	45210	100	215	287	253	117	119	28	87	70	0	546	870	1014	55	59	23	100	100	0	0.200	0.209	0.181	0.168	1.860	0.230	0.906	80	340	589	985	-2.325	98	491	170	815	0
5	16	8	"sspA"	"STM3342"	4870	45200	120	1696	1762	578	115	117	26	100	100	0	2646	2725	821	57	60	16	100	100	0	0.611	0.617	0.619	0.613	1.208	0.620	0.953	120	401	4170	4315	-0.712	1581	2589	1647	2668	0
5	17	8	"yhcM"	"STM3346"	5040	45210	100	317	458	511	116	123	95	95	56	0	763	1147	1622	57	61	24	100	100	0	0.285	0.314	0.318	0.309	1.390	0.311	0.968	80	378	907	1432	-1.812	201	706	342	1090	0
5	18	8	""	"STM3356"	5220	45210	110	153	163	51	118	126	90	11	2	0	988	1312	1184	55	61	30	100	100	0	0.038	0.036	0.042	0.043	1.964	0.034	0.373	80	412	968	1302	-4.736	35	933	45	1257	0
5	19	8	""	"STM0761"	5400	45210	120	249	288	209	116	119	31	82	72	0	1307	1682	1623	55	63	33	100	100	0	0.106	0.106	0.108	0.105	1.683	0.113	0.871	120	450	1385	1799	-3.235	133	1252	172	1627	0
5	20	8	""	"STM0765"	5570	45200	120	163	171	50	114	119	32	67	42	0	4665	4400	2067	55	66	66	100	100	0	0.011	0.013	0.016	0.017	1.563	0.012	0.379	120	397	4659	4402	-6.556	49	4610	57	4345	0
5	21	8	"galM"	"STM0773"	5750	45210	100	264	300	164	114	120	29	96	90	0	1248	1402	832	55	58	16	100	100	0	0.126	0.138	0.130	0.123	1.479	0.157	0.212	80	366	1343	1533	-2.992	150	1193	186	1347	0
5	22	8	"modA"	"STM0781"	5910	45210	50	322	393	174	127	129	31	100	100	0	346	399	225	60	69	27	100	100	0	0.682	0.785	0.812	0.774	1.388	0.686	0.809	12	104	481	605	-0.553	195	286	266	339	0
5	23	8	"hutI"	"STM0787"	6090	45210	100	438	511	436	116	119	28	98	97	0	1591	1826	1676	55	61	23	100	100	0	0.210	0.223	0.217	0.211	1.545	0.237	0.921	80	416	1858	2166	-2.254	322	1536	395	1771	0
5	24	8	"hutU"	"STM0790"	6260	45210	110	875	973	560	114	115	24	100	100	0	3568	3768	2106	53	58	20	100	100	0	0.217	0.231	0.217	0.221	1.286	0.237	0.947	80	464	4276	4574	-2.208	761	3515	859	3715	0
5	1	9	""	"STM0902"	2270	45380	120	129	136	39	114	116	26	40	16	0	2634	2756	1603	58	60	19	100	100	0	0.006	0.008	0.017	0.020	1.736	0.009	0.166	120	523	2591	2720	-7.424	15	2576	22	2698	0
5	2	9	""	"STM0906"	2440	45370	110	137	157	62	111	114	25	50	25	0	850	1096	811	59	64	28	100	100	0	0.033	0.044	0.042	0.041	2.060	0.049	0.495	80	380	817	1083	-4.927	26	791	46	1037	0
5	3	9	""	"STM0912"	2610	45380	120	130	133	33	111	114	26	35	15	0	1384	1733	1300	57	60	16	100	100	0	0.014	0.013	0.023	0.026	1.814	0.013	0.219	120	422	1346	1698	-6.126	19	1327	22	1676	0
5	4	9	""	"STM0917"	2790	45370	120	132	137	39	112	119	85	6	0	0	976	1086	601	57	62	92	100	99	0	0.022	0.024	0.035	0.034	1.803	0.028	0.251	120	416	939	1054	-5.522	20	919	25	1029	0
5	5	9	""	"STM0921"	2960	45380	130	142	145	38	113	118	80	8	0	0	2222	2284	452	57	64	89	100	100	0	0.013	0.014	0.024	0.022	1.590	0.014	0.212	120	464	2194	2259	-6.222	29	2165	32	2227	0
5	6	9	""	"STM0925"	3140	45370	100	122	135	50	111	113	24	32	15	0	1110	1735	2021	58	61	20	100	100	0	0.010	0.014	0.034	0.035	2.265	0.013	0.227	80	338	1063	1701	-6.579	11	1052	24	1677	0
5	7	9	""	"STM4205"	3310	45380	120	276	303	149	111	112	24	92	83	0	2300	2479	1879	57	59	11	100	100	0	0.074	0.079	0.080	0.087	1.677	0.076	0.891	120	361	2408	2614	-3.765	165	2243	192	2422	0
5	8	9	""	"STM4209"	3480	45380	120	138	141	32	112	115	27	49	20	0	578	577	91	58	60	15	100	100	0	0.050	0.056	0.069	0.066	2.137	0.050	0.158	120	371	546	548	-4.322	26	520	29	519	0
5	9	9	""	"STM4213"	3650	45380	130	347	351	85	112	116	31	100	99	0	5603	5827	1398	60	66	26	100	100	0	0.042	0.041	0.041	0.040	1.316	0.041	0.877	120	439	5778	6006	-4.560	235	5543	239	5767	0
5	10	9	""	"STM4218"	3830	45380	120	141	149	44	109	113	28	55	28	0	983	1127	572	58	63	24	100	100	0	0.035	0.037	0.049	0.044	1.918	0.042	0.446	120	394	957	1109	-4.853	32	925	40	1069	0
5	11	9	"yjbF"	"STM4223"	4000	45380	120	182	191	55	111	113	25	90	74	0	2412	2307	1019	56	58	14	100	100	0	0.030	0.036	0.035	0.037	1.573	0.036	0.656	120	390	2427	2331	-5.052	71	2356	80	2251	0
5	12	9	"yjbN"	"STM4243"	4170	45380	130	569	585	166	112	114	25	100	100	0	2010	2071	647	57	61	21	100	100	0	0.234	0.235	0.227	0.234	1.269	0.227	0.916	120	438	2410	2487	-2.095	457	1953	473	2014	0
5	13	9	""	"STM1009"	4350	45380	120	235	237	74	113	115	26	94	87	0	5928	6007	2829	58	67	37	100	100	0	0.021	0.021	0.021	0.021	1.420	0.020	0.769	120	427	5992	6073	-5.588	122	5870	124	5949	0
5	14	9	""	"STM1866"	4520	45380	120	1292	1308	461	114	119	36	100	100	0	1480	1515	625	57	74	67	100	100	0	0.828	0.819	0.811	0.852	1.299	0.799	0.936	120	464	2601	2652	-0.273	1178	1423	1194	1458	0
5	15	9	"hisP"	"STM2351"	4690	45370	90	281	330	174	117	119	27	100	98	0	1571	1761	929	58	78	70	100	100	0	0.108	0.125	0.115	0.114	1.326	0.135	0.873	52	315	1677	1916	-3.206	164	1513	213	1703	0
5	16	9	"flgL"	"STM1184"	4870	45380	120	671	689	152	112	116	25	100	100	0	3421	3449	650	58	70	58	100	100	0	0.166	0.170	0.170	0.167	1.218	0.168	0.933	120	480	3922	3968	-2.589	559	3363	577	3391	0
5	17	9	"nrdA"	"STM2277"	5040	45380	110	642	726	486	115	121	88	98	80	0	2625	3063	2322	55	60	23	100	100	0	0.205	0.203	0.213	0.219	1.448	0.197	0.849	80	432	3097	3619	-2.286	527	2570	611	3008	0
5	18	9	"envF"	"STM1240"	5220	45380	110	543	573	275	115	123	83	97	86	0	2431	2350	1293	56	63	33	100	100	0	0.180	0.200	0.205	0.203	1.305	0.195	0.913	80	499	2803	2752	-2.472	428	2375	458	2294	0
5	19	9	"nrfA"	"STM4277"	5410	45370	70	122	138	56	118	121	27	31	21	0	318	430	322	58	74	44	100	100	0	0.015	0.054	0.109	0.103	2.371	0.129	0.451	32	204	264	392	-6.022	4	260	20	372	0
5	20	9	"araH"	"STM1931"	5550	45380	110	215	295	227	116	119	31	95	75	0	1235	2082	2180	57	76	74	100	100	0	0.084	0.088	0.084	0.074	1.725	0.089	0.852	80	418	1277	2204	-3.573	99	1178	179	2025	0
5	21	9	"yecM"	"STM1908"	5740	45380	120	235	268	142	113	117	25	98	89	0	1277	1518	1090	55	70	67	100	100	0	0.100	0.106	0.097	0.096	1.477	0.109	0.855	120	481	1344	1618	-3.324	122	1222	155	1463	0
5	22	9	"yecO"	"STM1905"	5920	45380	120	572	649	317	114	117	26	100	100	0	2299	2739	1416	54	61	27	100	100	0	0.204	0.199	0.200	0.193	1.268	0.201	0.942	120	495	2703	3220	-2.293	458	2245	535	2685	0
5	23	9	""	"STM1669"	6090	45380	120	231	254	86	115	116	24	96	90	0	2734	3292	1522	55	63	42	100	100	0	0.043	0.043	0.043	0.040	1.472	0.044	0.833	120	475	2795	3376	-4.529	116	2679	139	3237	0
5	24	9	"yicM"	"STM3776"	6260	45370	90	305	341	178	115	116	25	100	98	0	2334	2679	1683	55	72	66	100	100	0	0.083	0.086	0.082	0.082	1.301	0.088	0.875	52	353	2469	2850	-3.584	190	2279	226	2624	0
5	1	10	"yafK"	"STM0312"	2260	45560	100	377	429	218	115	116	27	100	100	0	1033	1227	707	59	68	41	100	100	0	0.269	0.269	0.254	0.255	1.447	0.260	0.825	80	415	1236	1482	-1.894	262	974	314	1168	0
5	2	10	"proB"	"STM0321"	2430	45560	110	765	725	270	116	117	25	100	100	0	2073	1888	802	60	66	28	100	100	0	0.322	0.333	0.327	0.336	1.297	0.329	0.955	80	446	2662	2437	-1.633	649	2013	609	1828	0
5	3	10	""	"STM0327"	2610	45550	120	228	248	123	116	117	27	94	84	0	1039	1029	591	58	63	27	100	100	0	0.114	0.136	0.123	0.125	1.757	0.134	0.606	120	478	1093	1103	-3.131	112	981	132	971	0
5	4	10	""	"STM0332"	2790	45550	90	142	144	41	113	121	94	5	0	0	368	418	226	57	69	104	98	90	0	0.093	0.086	0.119	0.091	2.139	0.542	0.647	52	337	340	392	-3.423	29	311	31	361	0
5	5	10	""	"STM1047"	2960	45540	100	126	137	44	117	123	86	6	2	0	376	455	382	57	69	97	97	82	0	0.028	0.050	0.076	0.067	2.408	0.073	0.319	80	396	328	418	-5.147	9	319	20	398	0
5	6	10	"pepN"	"STM1057"	3140	45550	110	245	283	121	113	114	25	100	93	0	470	613	366	58	62	24	100	100	0	0.320	0.306	0.307	0.297	1.517	0.300	0.797	80	427	544	725	-1.642	132	412	170	555	0
5	7	10	"yeaO"	"STM1277"	3310	45550	130	470	479	182	110	113	31	99	99	0	1042	1037	417	59	63	19	100	100	0	0.366	0.377	0.371	0.366	1.281	0.383	0.932	120	440	1343	1347	-1.449	360	983	369	978	0
5	8	10	"mipA"	"STM1286"	3470	45560	120	1155	1169	628	113	118	34	100	98	0	1191	1214	690	59	64	20	100	98	0	0.920	0.914	0.915	0.935	1.500	0.907	0.917	120	406	2174	2211	-0.120	1042	1132	1056	1155	0
5	9	10	"gapA"	"STM1290"	3650	45550	110	1102	1412	1404	114	119	30	100	100	0	330	415	381	57	60	17	100	100	0	3.619	3.626	3.592	3.633	1.300	3.767	0.868	80	407	1261	1656	1.856	988	273	1298	358	0
5	10	10	"topB"	"STM1298"	3830	45550	110	287	378	282	114	119	46	98	91	0	752	985	648	55	59	16	100	100	0	0.248	0.284	0.251	0.242	1.560	0.318	0.783	80	444	870	1194	-2.010	173	697	264	930	0
5	11	10	"astB"	"STM1306"	4000	45550	100	157	173	88	111	114	29	62	38	0	746	1068	1182	56	61	24	100	100	0	0.067	0.061	0.067	0.067	1.978	0.064	0.712	80	388	736	1074	-3.907	46	690	62	1012	0
5	12	10	"celF"	"STM1316"	4180	45550	100	844	808	305	110	113	26	100	100	0	3011	2882	1369	57	64	30	100	100	0	0.248	0.247	0.249	0.261	1.431	0.237	0.949	80	376	3688	3523	-2.009	734	2954	698	2825	0
5	13	10	"rfbX"	"STM2088"	4340	45560	100	445	449	217	112	114	25	98	95	0	3504	3545	2031	57	69	42	100	100	0	0.097	0.097	0.096	0.094	1.490	0.094	0.879	80	366	3780	3825	-3.372	333	3447	337	3488	0
5	14	10	"rfbB"	"STM2097"	4510	45560	110	1590	1539	606	118	121	36	100	100	0	4077	3792	1389	58	79	73	100	100	0	0.366	0.381	0.372	0.378	1.283	0.384	0.963	80	434	5491	5155	-1.449	1472	4019	1421	3734	0
5	15	10	"wcaD"	"STM2112"	4690	45550	110	222	236	102	111	116	34	93	80	0	2078	2186	836	58	76	70	100	100	0	0.055	0.059	0.057	0.055	1.661	0.056	0.555	80	492	2131	2253	-4.186	111	2020	125	2128	0
5	16	10	"wza"	"STM2118"	4870	45550	100	143	151	51	110	113	24	58	32	0	1191	1310	595	56	61	28	100	100	0	0.029	0.033	0.039	0.037	1.784	0.039	0.412	80	370	1168	1295	-5.104	33	1135	41	1254	0
5	17	10	"yegD"	"STM2125"	5040	45560	100	374	401	135	116	118	25	100	100	0	1200	1265	449	55	59	16	100	100	0	0.225	0.236	0.229	0.230	1.282	0.237	0.899	80	408	1403	1495	-2.150	258	1145	285	1210	0
5	18	10	""	"STM2135"	5210	45550	80	131	148	66	114	137	259	1	0	0	346	454	472	56	59	17	100	100	0	0.059	0.085	0.079	0.076	2.168	0.113	0.659	52	286	307	432	-4.092	17	290	34	398	0
5	19	10	""	"STM4057"	5390	45550	120	214	218	77	115	118	28	92	76	0	1220	1151	631	56	60	21	100	100	0	0.085	0.094	0.094	0.092	1.683	0.093	0.727	120	567	1263	1198	-3.556	99	1164	103	1095	0
5	20	10	""	"STM4066"	5560	45550	100	180	201	80	116	118	26	85	62	0	1405	1487	766	56	61	29	100	100	0	0.047	0.059	0.058	0.052	1.810	0.066	0.686	80	398	1413	1516	-4.398	64	1349	85	1431	0
5	21	10	"ydeZ"	"STM4076"	5740	45550	110	188	213	95	114	117	25	86	66	0	1667	2088	1487	56	63	28	100	100	0	0.046	0.049	0.043	0.042	1.691	0.050	0.714	80	455	1685	2131	-4.444	74	1611	99	2032	0
5	22	10	"glpX"	"STM4085"	5910	45560	100	421	458	186	110	114	24	100	100	0	1721	2050	1059	54	63	31	100	100	0	0.187	0.174	0.174	0.174	1.339	0.167	0.874	80	401	1978	2344	-2.422	311	1667	348	1996	0
5	23	10	"menA"	"STM4090"	6090	45550	90	326	404	239	113	115	25	100	100	0	974	1247	935	56	64	26	100	100	0	0.232	0.244	0.235	0.238	1.485	0.226	0.851	52	341	1131	1482	-2.108	213	918	291	1191	0
5	24	10	"metB"	"STM4100"	6240	45580	70	189	188	52	116	119	29	84	56	0	295	321	135	57	60	15	100	96	0	0.307	0.273	0.266	0.260	2.032	0.303	0.747	32	222	311	336	-1.705	73	238	72	264	0
5	1	11	""	"STM2986"	2250	45730	110	258	274	99	115	117	28	100	95	0	2742	3078	1574	59	66	37	100	100	0	0.053	0.053	0.051	0.050	1.407	0.053	0.854	80	501	2826	3178	-4.230	143	2683	159	3019	0
5	2	11	"recD"	"STM2993"	2440	45730	100	210	239	102	117	117	24	87	75	0	1307	1809	1502	59	65	29	100	100	0	0.075	0.070	0.069	0.067	1.671	0.066	0.852	80	386	1341	1872	-3.746	93	1248	122	1750	0
5	3	11	"ygdQ"	"STM3006"	2610	45730	120	494	506	191	117	118	25	99	98	0	2302	2460	1163	57	60	22	100	100	0	0.168	0.162	0.161	0.157	1.376	0.159	0.941	120	451	2622	2792	-2.574	377	2245	389	2403	0
5	4	11	"araE"	"STM3016"	2780	45730	110	175	224	153	115	117	25	83	62	0	1192	2041	2495	58	65	29	100	100	0	0.053	0.055	0.050	0.050	1.729	0.056	0.855	80	445	1194	2092	-4.240	60	1134	109	1983	0
5	5	11	"yohM"	"STM3024"	2960	45730	100	494	536	281	116	116	24	100	97	0	2171	2192	1365	59	67	31	100	100	0	0.179	0.197	0.198	0.197	1.343	0.195	0.902	80	398	2490	2553	-2.482	378	2112	420	2133	0
5	6	11	"stdA"	"STM3029"	3130	45730	120	163	171	49	114	116	25	72	48	0	3039	2748	1675	58	63	22	100	100	0	0.016	0.021	0.025	0.026	1.810	0.021	0.573	120	486	3030	2747	-5.927	49	2981	57	2690	0
5	7	11	""	"STM2691"	3310	45740	110	146	156	64	109	113	32	53	27	0	1072	1384	1150	58	62	18	100	100	0	0.036	0.035	0.042	0.042	1.997	0.038	0.462	80	402	1051	1373	-4.776	37	1014	47	1326	0
5	8	11	""	"STM2698"	3470	45730	110	136	146	52	111	115	32	42	13	0	416	545	485	58	62	18	100	100	0	0.070	0.072	0.091	0.075	2.087	0.078	0.315	80	385	383	522	-3.840	25	358	35	487	0
5	9	11	""	"STM2705"	3650	45730	120	184	190	67	111	116	41	74	44	0	2487	2368	1619	56	60	15	100	100	0	0.030	0.034	0.035	0.036	1.769	0.034	0.699	120	502	2504	2391	-5.058	73	2431	79	2312	0
5	10	11	"yjfY"	"STM4389"	3820	45730	90	185	202	78	114	118	47	71	34	0	583	737	531	57	61	18	100	100	0	0.135	0.129	0.130	0.118	1.952	0.131	0.465	52	335	597	768	-2.889	71	526	88	680	0
5	11	11	"thrL"	"STM0001"	4000	45730	110	193	198	50	112	116	28	93	72	0	236	252	85	55	59	15	100	100	0	0.448	0.437	0.417	0.403	1.736	0.452	0.627	80	465	262	283	-1.160	81	181	86	197	0
5	12	11	""	"STM0270"	4170	45730	110	226	248	106	114	116	27	97	86	0	1932	2120	1106	55	60	26	100	100	0	0.060	0.065	0.061	0.058	1.475	0.071	0.825	80	439	1989	2199	-4.067	112	1877	134	2065	0
5	13	11	""	"STM0538"	4340	45730	100	146	162	62	112	113	25	60	33	0	291	693	799	55	62	25	100	100	0	0.144	0.078	0.114	0.108	2.231	0.067	0.546	80	440	270	688	-2.795	34	236	50	638	0
5	14	11	""	"STM0554"	4520	45730	110	379	381	116	115	116	25	100	98	0	1488	1432	528	55	63	34	100	100	0	0.184	0.193	0.190	0.191	1.262	0.193	0.914	80	440	1697	1643	-2.440	264	1433	266	1377	0
5	15	11	""	"STM0567"	4690	45730	110	233	229	48	111	114	26	96	93	0	1586	1505	468	54	60	28	100	100	0	0.080	0.081	0.082	0.079	1.497	0.080	0.756	80	433	1654	1569	-3.650	122	1532	118	1451	0
5	16	11	""	"STM0575"	4870	45730	120	161	173	77	110	113	25	70	50	0	1182	1478	1325	55	57	16	100	100	0	0.045	0.044	0.049	0.048	1.739	0.047	0.719	120	482	1178	1486	-4.466	51	1127	63	1423	0
5	17	11	""	"STM0580"	5040	45730	110	219	256	150	111	114	24	96	95	0	647	844	736	56	58	14	100	100	0	0.183	0.184	0.179	0.171	1.548	0.186	0.839	80	399	699	933	-2.452	108	591	145	788	0
5	18	11	"ybdZ"	"STM0587"	5220	45730	120	401	418	167	113	128	194	79	13	0	471	485	227	55	57	12	100	100	0	0.692	0.709	0.736	0.722	1.341	1.291	0.323	120	513	704	735	-0.531	288	416	305	430	0
5	19	11	""	"STM2244"	5390	45740	90	167	308	388	117	120	28	69	48	0	237	724	1292	54	55	10	100	100	0	0.273	0.285	0.255	0.227	2.012	0.289	0.921	52	317	233	861	-1.872	50	183	191	670	0
5	20	11	"yegT"	"STM2142"	5560	45740	110	136	150	57	119	120	25	41	20	0	313	504	608	54	55	10	100	100	0	0.066	0.069	0.090	0.088	2.078	0.073	0.422	80	465	276	481	-3.929	17	259	31	450	0
5	21	11	"yehU"	"STM2159"	5730	45740	80	171	273	335	116	118	25	78	57	0	697	1331	2314	55	58	15	100	100	0	0.086	0.123	0.093	0.089	2.088	0.135	0.902	52	298	697	1433	-3.545	55	642	157	1276	0
5	22	11	"yohC"	"STM2169"	5910	45730	110	295	363	223	112	114	25	100	98	0	1880	2308	1582	54	59	23	100	100	0	0.100	0.111	0.106	0.102	1.335	0.119	0.920	80	465	2009	2505	-3.319	183	1826	251	2254	0
5	23	11	"yohI"	"STM2174"	6090	45730	110	325	368	170	113	113	25	100	100	0	2282	2652	1346	54	61	27	100	100	0	0.095	0.098	0.096	0.093	1.293	0.101	0.900	80	466	2440	2853	-3.394	212	2228	255	2598	0
5	24	11	"yfhD"	"STM2567"	6260	45730	100	292	339	243	115	114	24	95	86	0	1247	1617	1783	55	58	19	100	100	0	0.148	0.143	0.136	0.130	1.716	0.136	0.914	80	435	1369	1786	-2.752	177	1192	224	1562	0
5	1	12	"Ctrl-10buffer"	"Ctrl-10buffer"	2250	45900	100	119	125	37	113	116	29	21	12	0	66	82	52	57	58	9	48	31	0	0.667	0.480	0.921	1.151	3.665	1.401	0.182	80	421	15	37	-0.585	6	9	12	25	-50
5	2	12	"Ctrl-Y1buffer"	"Ctrl-Y1buffer"	2430	45900	100	113	121	38	117	119	25	15	8	0	62	87	134	57	58	9	27	18	0	-0.800	0.133	2.087	1.742	4.032	0.364	0.173	80	390	1	34	Error	-4	5	4	30	-50
5	3	12	"Ctrl-Y5buffer"	"Ctrl-Y5buffer"	2600	45900	100	117	125	40	116	117	25	22	13	0	65	93	78	56	58	14	38	26	0	0.111	0.243	0.747	0.948	4.657	0.504	0.238	80	359	10	46	-3.170	1	9	9	37	-50
5	4	12	"Ctrl-FtsLbuffer"	"Ctrl-FtsLbuffer"	2770	45900	100	116	121	30	113	116	31	18	3	0	61	70	41	56	60	38	10	5	0	0.600	0.571	1.444	1.704	3.571	1.366	0.148	80	408	8	22	-0.737	3	5	8	14	-50
5	5	12	"Ctrl-dsM13buffer"	"Ctrl-dsM13buffer"	2950	45900	100	113	118	26	113	116	27	13	5	0	62	67	31	56	66	61	3	1	0	0.000	0.455	1.083	1.218	3.211	2.600	0.114	80	408	6	16	Error	0	6	5	11	-50
5	6	12	"Ctrl-CAB25ng/ul"	"Ctrl-CAB25ng/ul"	3120	45900	100	117	119	28	116	117	26	17	5	0	65	67	12	57	60	24	12	1	0	0.125	0.300	2.146	1.914	3.767	18.293	0.014	80	365	9	13	-3.000	1	8	3	10	-50
5	7	12	"Ctrl-10buffer"	"Ctrl-10buffer"	3290	45900	100	110	113	26	112	115	27	16	2	0	60	73	56	56	57	8	37	21	0	-0.500	0.059	1.536	1.144	3.655	0.524	0.082	80	365	2	18	Error	-2	4	1	17	-50
5	8	12	"Ctrl-Y1buffer"	"Ctrl-Y1buffer"	3470	45900	100	115	128	68	112	116	27	17	8	0	61	105	177	56	57	9	42	22	0	0.600	0.327	1.200	1.255	3.688	0.374	0.566	80	390	8	65	-0.737	3	5	16	49	-50
5	9	12	"Ctrl-Y5buffer"	"Ctrl-Y5buffer"	3640	45900	100	109	118	36	112	118	38	12	5	0	62	73	41	57	58	11	26	15	0	-0.600	0.375	2.500	1.904	3.740	1.537	0.232	80	372	2	22	Error	-3	5	6	16	-50
5	10	12	"Ctrl-FtsLbuffer"	"Ctrl-FtsLbuffer"	3820	45900	100	118	130	64	112	118	32	25	10	0	63	95	138	57	61	28	13	11	0	1.000	0.474	1.833	1.668	4.011	0.455	0.481	80	408	12	56	0.000	6	6	18	38	-50
5	11	12	"Ctrl-dsM13buffer"	"Ctrl-dsM13buffer"	3990	45900	100	118	143	89	110	118	34	27	13	0	59	61	15	55	60	32	6	0	0	2.000	5.500	4.375	3.512	3.872	9.453	0.254	80	396	12	39	1.000	8	4	33	6	-50
5	12	12	"Ctrl-CAB200ng/ul"	"Ctrl-CAB200ng/ul"	4160	45900	100	123	124	28	113	117	27	27	8	0	60	60	9	53	54	9	42	13	0	1.429	1.571	2.214	2.298	4.058	20.332	0.018	80	409	17	18	0.515	10	7	11	7	-50
5	13	12	"Ctrl-10buffer"	"Ctrl-10buffer"	4360	45920	50	454	478	163	117	118	24	100	100	0	112	116	41	56	56	11	83	83	0	6.018	6.017	6.563	6.693	1.874	6.615	0.571	12	104	393	421	2.589	337	56	361	60	0
5	14	12	"Ctrl-Y1buffer"	"Ctrl-Y1buffer"	4510	45900	100	113	125	55	113	115	25	25	8	0	56	85	158	53	55	11	25	11	0	0.000	0.375	1.667	1.871	3.824	0.814	0.642	80	404	3	44	Error	0	3	12	32	-50
5	15	12	"Ctrl-Y5buffer"	"Ctrl-Y5buffer"	4680	45900	100	118	123	30	113	116	26	21	7	0	59	65	29	53	54	8	38	21	0	0.833	0.833	1.667	1.800	3.334	3.471	0.095	80	377	11	22	-0.263	5	6	10	12	-50
5	16	12	"Ctrl-FtsLbuffer"	"Ctrl-FtsLbuffer"	4860	45900	100	120	127	62	112	117	28	16	5	0	59	86	157	54	55	8	38	18	0	1.600	0.469	1.875	1.672	3.243	0.405	0.558	80	371	13	47	0.678	8	5	15	32	-50
5	17	12	"Ctrl-dsM13buffer"	"Ctrl-dsM13buffer"	5030	45900	100	121	126	33	111	114	26	32	10	0	58	72	47	54	54	9	32	16	0	2.500	0.833	3.494	2.369	4.636	1.197	0.122	80	391	14	33	1.322	10	4	15	18	-50
5	18	12	"Ctrl-CAB75ng/ul"	"Ctrl-CAB75ng/ul"	5210	45900	100	113	126	65	108	111	26	26	8	0	64	70	42	54	55	10	48	18	0	0.500	1.125	1.558	1.662	4.102	1.231	0.451	80	389	15	34	-1.000	5	10	18	16	-50
5	19	12	"Ctrl-10buffer"	"Ctrl-10buffer"	5380	45900	100	120	123	34	113	114	25	25	11	0	61	70	39	55	55	8	45	25	0	1.167	0.667	1.718	2.227	3.003	2.009	0.126	80	365	13	25	0.222	7	6	10	15	-50
5	20	12	"Ctrl-Y1buffer"	"Ctrl-Y1buffer"	5550	45900	100	113	131	81	112	115	25	26	10	0	59	103	172	54	55	9	35	20	0	0.200	0.388	1.903	2.200	3.314	0.466	0.668	80	378	6	68	-2.322	1	5	19	49	-50
5	21	12	"Ctrl-Y5buffer"	"Ctrl-Y5buffer"	5730	45900	100	119	122	31	113	117	26	26	6	0	54	59	27	53	54	9	23	10	0	6.000	1.500	1.750	2.200	4.171	4.168	0.080	80	377	7	15	2.585	6	1	9	6	-50
5	22	12	"Ctrl-FtsLbuffer"	"Ctrl-FtsLbuffer"	5900	45900	100	120	121	25	113	116	26	20	6	0	59	67	51	53	55	13	28	10	0	1.167	0.571	1.348	1.449	3.104	0.749	0.035	80	396	13	22	0.222	7	6	8	14	-50
5	23	12	"Ctrl-dsM13buffer"	"Ctrl-dsM13buffer"	6070	45900	100	112	143	147	113	114	26	21	15	0	58	70	46	53	54	9	38	20	0	-0.200	1.765	2.500	2.320	3.519	7.647	0.144	80	378	4	47	Error	-1	5	30	17	-50
5	24	12	"Ctrl-CABbuffer"	"Ctrl-CABbuffer"	6250	45900	100	119	122	33	115	116	26	23	10	0	61	84	93	53	54	9	46	27	0	0.500	0.226	1.091	1.262	4.845	1.012	0.863	80	452	12	38	-1.000	4	8	7	31	-50
5	1	13	"hupA"	"STM4170"	2260	46080	120	1758	1680	861	116	118	25	100	100	0	801	758	416	59	61	43	100	98	0	2.213	2.237	2.277	2.381	1.315	2.207	0.945	120	512	2384	2263	1.146	1642	742	1564	699	0
5	2	13	"hupA"	"STM4170"	2430	46080	120	1336	1500	1013	118	119	25	100	100	0	434	474	307	59	62	50	100	95	0	3.248	3.330	3.314	3.410	1.249	3.363	0.932	120	376	1593	1797	1.700	1218	375	1382	415	0
5	3	13	"hilA"	"STM2876"	2600	46080	130	399	450	262	116	117	26	99	97	0	2785	2933	1899	59	60	15	100	100	0	0.104	0.116	0.113	0.117	1.441	0.120	0.918	120	448	3009	3208	-3.268	283	2726	334	2874	0
5	4	13	"hilA"	"STM2876"	2780	46080	110	1591	1656	651	115	117	32	100	100	0	3645	3527	1317	58	65	42	100	100	0	0.411	0.444	0.448	0.455	1.298	0.444	0.949	80	396	5063	5010	-1.281	1476	3587	1541	3469	0
5	5	13	"hilC"	"STM2867"	2950	46080	110	599	683	312	116	121	33	100	100	0	3022	3202	1273	58	75	73	100	100	0	0.163	0.180	0.169	0.176	1.294	0.188	0.921	80	423	3447	3711	-2.617	483	2964	567	3144	0
5	6	13	"hilC"	"STM2867"	3130	46070	110	532	609	289	116	119	28	100	100	0	2752	2876	1304	59	75	70	100	100	0	0.154	0.175	0.168	0.173	1.285	0.180	0.918	80	413	3109	3310	-2.695	416	2693	493	2817	0
5	7	13	"hns"	"STM1751"	3300	46070	120	2641	2582	1338	115	118	27	100	100	0	1202	1440	952	58	64	37	100	100	0	2.208	1.785	2.030	1.956	1.291	1.663	0.939	120	438	3670	3849	1.143	2526	1144	2467	1382	0
5	8	13	"hns"	"STM1751"	3470	46080	120	1701	1658	773	116	123	62	100	100	0	976	987	518	57	61	24	100	100	0	1.725	1.658	1.712	1.752	1.279	1.622	0.965	120	398	2504	2472	0.786	1585	919	1542	930	0
5	9	13	"hns"	"STM1751"	3650	46080	120	2964	3010	1356	120	128	64	100	100	0	1892	2074	1060	59	63	27	100	100	0	1.552	1.434	1.508	1.498	1.325	1.408	0.916	120	437	4677	4905	0.634	2844	1833	2890	2015	0
5	10	13	"hilD"	"STM2875"	3820	46070	110	1092	1164	580	117	124	41	100	100	0	1975	2057	882	58	66	36	100	100	0	0.509	0.524	0.510	0.519	1.185	0.543	0.947	80	419	2892	3046	-0.975	975	1917	1047	1999	0
5	11	13	"hilD"	"STM2875"	3990	46080	110	616	806	707	110	118	37	100	100	0	1163	1500	1441	57	68	44	100	100	0	0.458	0.482	0.480	0.478	1.253	0.481	0.939	80	435	1612	2139	-1.128	506	1106	696	1443	0
5	12	13	"stpA"	"STM2799"	4170	46070	120	706	1149	1166	110	116	33	100	99	0	557	962	976	54	61	34	100	100	0	1.185	1.144	1.105	1.145	1.329	1.179	0.966	120	444	1099	1947	0.245	596	503	1039	908	0
5	13	13	"csrA"	"STM2826"	4340	46080	120	587	769	452	116	119	27	100	99	0	472	682	465	55	57	17	100	100	0	1.129	1.041	1.059	1.073	1.326	1.011	0.963	120	469	888	1280	0.176	471	417	653	627	0
5	14	13	"dps"	"STM0831"	4520	46070	110	1025	1253	1150	115	118	26	100	100	0	1323	1484	1262	56	61	33	100	100	0	0.718	0.797	0.754	0.777	1.245	0.851	0.935	80	414	2177	2566	-0.477	910	1267	1138	1428	0
5	15	13	"dps"	"STM0831"	4690	46070	120	1184	1233	620	114	117	25	100	100	0	1727	1731	805	55	58	22	100	100	0	0.640	0.668	0.646	0.659	1.211	0.689	0.957	120	432	2742	2795	-0.644	1070	1672	1119	1676	0
5	16	13	"dps"	"STM0831"	4860	46080	120	1656	1510	795	115	117	26	100	100	0	2352	2118	1139	55	58	19	100	100	0	0.671	0.676	0.670	0.666	1.236	0.679	0.978	120	436	3838	3458	-0.576	1541	2297	1395	2063	0
5	17	13	"oxyR"	"STM4125"	5040	46080	120	1039	1118	1136	114	116	25	99	98	0	1100	1125	1091	54	58	19	100	100	0	0.884	0.937	0.883	0.894	1.381	1.000	0.945	120	494	1971	2075	-0.177	925	1046	1004	1071	0
5	18	13	"oxyR"	"STM4125"	5220	46080	100	506	868	1144	109	113	34	100	95	0	507	643	491	56	62	36	100	98	0	0.880	1.293	0.974	1.039	1.597	2.249	0.727	80	372	848	1346	-0.184	397	451	759	587	0
5	19	13	"fur"	"STM0693"	5390	46070	120	1086	1248	1171	111	115	32	100	100	0	1796	1996	1417	56	60	33	100	100	0	0.560	0.586	0.529	0.545	1.327	0.679	0.836	120	443	2715	3077	-0.836	975	1740	1137	1940	0
5	20	13	"fur"	"STM0693"	5560	46080	120	681	911	827	113	115	24	100	100	0	1099	1389	1215	53	54	8	100	100	0	0.543	0.597	0.558	0.576	1.340	0.635	0.936	120	443	1614	2134	-0.881	568	1046	798	1336	0
5	21	13	"envR"	"STM3389"	5740	46070	120	384	496	405	116	117	25	97	95	0	2012	2246	1724	52	55	12	100	100	0	0.137	0.173	0.154	0.158	1.481	0.193	0.874	120	473	2228	2574	-2.871	268	1960	380	2194	0
5	22	13	"envR"	"STM3389"	5920	46080	100	245	263	114	115	118	25	95	90	0	2033	2011	1250	54	56	13	100	100	0	0.066	0.076	0.076	0.080	1.679	0.072	0.759	80	359	2109	2105	-3.928	130	1979	148	1957	0
5	23	13	"envR"	"STM3389"	6080	46070	120	559	638	352	113	116	28	100	100	0	3312	3243	1173	54	55	10	100	100	0	0.137	0.165	0.160	0.155	1.616	0.169	0.761	120	492	3704	3714	-2.869	446	3258	525	3189	0
5	24	13	"arcB"	"STM3328"	6260	46070	80	166	216	162	114	115	26	71	50	0	332	561	796	54	55	9	100	100	0	0.187	0.201	0.180	0.188	2.103	0.190	0.778	52	300	330	609	-2.419	52	278	102	507	0
5	1	14	""	"STM4191"	2260	46240	110	132	137	34	116	118	28	32	13	0	272	284	66	59	60	11	100	100	0	0.075	0.093	0.109	0.114	2.416	0.084	0.074	80	481	229	246	-3.735	16	213	21	225	0
5	2	14	""	"STM4520"	2430	46240	120	140	145	41	115	116	28	41	19	0	374	375	106	59	61	45	99	96	0	0.079	0.095	0.117	0.104	2.309	0.104	0.205	120	466	340	346	-3.655	25	315	30	316	0
5	3	14	""	"STM4239"	2610	46250	120	203	212	52	115	122	108	34	1	0	335	354	135	59	60	17	100	100	0	0.319	0.329	0.326	0.311	1.741	0.324	0.710	120	503	364	392	-1.649	88	276	97	295	0
5	4	14	""	"STM0083"	2790	46240	120	231	248	108	115	117	27	93	85	0	1211	1268	811	57	59	15	100	100	0	0.101	0.110	0.108	0.104	1.626	0.109	0.682	120	472	1270	1344	-3.314	116	1154	133	1211	0
5	5	14	""	"STM0348"	2950	46250	120	195	201	48	114	116	25	95	77	0	901	891	322	57	59	16	100	100	0	0.096	0.104	0.101	0.097	1.678	0.101	0.667	120	503	925	921	-3.381	81	844	87	834	0
5	6	14	""	"STM1007"	3130	46250	120	164	170	47	114	116	24	76	50	0	1351	1211	517	58	61	27	100	100	0	0.039	0.049	0.051	0.048	1.777	0.051	0.535	120	554	1343	1209	-4.693	50	1293	56	1153	0
5	7	14	"purM"	"STM2499"	3300	46250	110	308	500	575	115	117	25	100	100	0	801	1519	2387	57	59	16	100	100	0	0.259	0.263	0.293	0.273	1.445	0.231	0.865	80	436	937	1847	-1.947	193	744	385	1462	0
5	8	14	"adhE"	"STM1749"	3470	46250	120	705	736	380	116	124	61	97	95	0	1526	1559	872	56	60	22	100	100	0	0.401	0.413	0.404	0.404	1.407	0.409	0.904	120	504	2059	2123	-1.319	589	1470	620	1503	0
5	9	14	"envZ"	"STM3501"	3630	46230	110	160	983	2391	116	132	83	38	32	0	268	831	1216	58	63	28	93	86	0	0.210	1.122	0.295	0.386	3.661	2.387	0.612	80	409	254	1640	-2.255	44	210	867	773	0
5	10	14	"katG"	"STM4106"	3820	46250	100	163	264	287	112	119	45	55	23	0	300	802	1419	57	60	24	100	100	0	0.210	0.204	0.198	0.194	2.012	0.190	0.855	80	449	294	897	-2.252	51	243	152	745	0
5	11	14	"traT"	"PSLT103"	3980	46250	110	2069	2592	2656	110	115	30	100	100	0	1880	2452	2538	57	59	15	100	100	0	1.075	1.036	1.031	1.024	1.247	1.071	0.925	80	463	3782	4877	0.104	1959	1823	2482	2395	0
5	12	14	"yjiS"	"STM4521"	4160	46250	130	182	205	128	109	115	34	71	51	0	274	459	379	55	58	18	99	95	0	0.333	0.238	0.224	0.267	2.806	0.225	0.477	120	598	292	500	-1.585	73	219	96	404	0
5	13	14	"yejG"	"STM2220"	4340	46250	130	1364	1229	760	112	115	27	100	100	0	1192	1026	586	54	56	15	100	100	0	1.100	1.149	1.124	1.134	1.315	1.208	0.936	120	578	2390	2089	0.138	1252	1138	1117	972	0
5	14	14	""	"STM2239"	4510	46250	110	365	400	153	113	117	27	100	100	0	2572	2565	868	54	61	32	100	100	0	0.100	0.114	0.105	0.109	1.302	0.119	0.843	80	470	2770	2798	-3.321	252	2518	287	2511	0
5	15	14	"dld"	"STM2167"	4690	46250	120	650	595	288	114	115	24	100	97	0	4098	3654	2015	55	60	30	100	100	0	0.133	0.134	0.133	0.130	1.360	0.134	0.956	120	548	4579	4080	-2.915	536	4043	481	3599	0
5	16	14	"citT"	"STM0618"	4860	46250	110	581	637	355	114	116	24	100	100	0	3163	3469	2034	54	58	19	100	100	0	0.150	0.153	0.150	0.149	1.277	0.154	0.913	80	443	3576	3938	-2.735	467	3109	523	3415	0
5	17	14	""	"STM2504"	5030	46260	110	175	189	75	116	118	24	80	62	0	626	653	311	54	57	19	100	100	0	0.103	0.122	0.103	0.096	2.007	0.141	0.617	80	479	631	672	-3.277	59	572	73	599	0
5	18	14	"EMPTY"	"EMPTY"	5200	46250	100	121	123	21	113	114	24	26	3	0	59	64	19	53	55	14	26	10	0	1.333	0.909	1.500	1.480	3.759	10.505	0.017	80	429	14	21	0.415	8	6	10	11	-75
5	19	14	"EMPTY"	"EMPTY"	5370	46250	100	123	123	24	112	114	24	27	7	0	68	75	28	52	52	8	75	48	0	0.688	0.478	0.809	0.835	4.118	3.741	0.031	80	424	27	34	-0.541	11	16	11	23	-75
5	20	14	"EMPTY"	"EMPTY"	5540	46250	100	122	121	21	114	117	25	21	1	0	57	59	12	51	52	8	40	15	0	1.333	0.875	2.108	1.967	3.131	86.803	0.001	80	423	14	15	0.415	8	6	7	8	-75
5	21	14	"EMPTY"	"EMPTY"	5720	46250	100	119	124	31	117	119	24	25	8	0	60	62	14	52	53	8	48	25	0	0.250	0.700	2.067	2.260	4.563	11.226	0.038	80	436	10	17	-2.000	2	8	7	10	-75
5	22	14	"EMPTY"	"EMPTY"	5890	46250	100	131	130	29	118	122	33	17	3	0	62	65	19	53	54	10	42	25	0	1.444	1.000	1.389	1.775	3.986	10.625	0.026	80	442	22	24	0.531	13	9	12	12	-75
5	23	14	"EMPTY"	"EMPTY"	6070	46250	100	146	160	59	116	119	32	47	25	0	128	177	143	53	54	10	92	90	0	0.400	0.355	0.453	0.511	3.128	0.371	0.385	80	435	105	168	-1.322	30	75	44	124	-75
5	24	14	"EMPTY"	"EMPTY"	6240	46250	100	149	165	69	114	117	27	56	37	0	166	222	197	53	55	11	92	85	0	0.310	0.302	0.340	0.388	3.084	0.288	0.575	80	495	148	220	-1.691	35	113	51	169	-75
6	1	1	"infC"	"STM1334"	6810	43970	120	9051	9489	4452	114	116	28	100	100	0	1089	1073	416	53	55	15	100	99	0	8.626	9.191	8.993	9.025	1.358	9.642	0.963	120	637	9973	10395	3.109	8937	1036	9375	1020	0
6	2	1	"katE"	"STM1318"	6980	43960	110	1503	1779	1154	115	118	32	100	100	0	918	1027	667	53	55	13	100	100	0	1.605	1.708	1.886	1.791	1.557	1.770	0.863	80	457	2253	2638	0.682	1388	865	1664	974	0
6	3	1	"ydgP"	"STM1455"	7160	43970	120	471	609	519	115	116	30	95	95	0	1379	1504	1110	53	54	10	100	98	0	0.268	0.340	0.316	0.311	1.699	0.388	0.898	120	524	1682	1945	-1.897	356	1326	494	1451	0
6	4	1	""	"STM3530"	7320	43970	110	244	291	163	116	116	25	97	90	0	1250	1317	552	52	54	16	100	100	0	0.107	0.138	0.111	0.107	1.899	0.152	0.695	80	458	1326	1440	-3.226	128	1198	175	1265	0
6	5	1	"srfB"	"STM1594"	7510	43960	110	417	529	401	116	118	25	100	100	0	1415	1808	1520	52	55	19	100	100	0	0.221	0.235	0.231	0.228	1.350	0.241	0.918	80	510	1664	2169	-2.179	301	1363	413	1756	0
6	6	1	""	"STM2503"	7680	43950	110	270	310	152	119	130	190	37	5	0	1587	1852	746	53	56	19	100	100	0	0.098	0.106	0.093	0.093	1.553	0.105	0.702	80	491	1685	1990	-3.345	151	1534	191	1799	0
6	7	1	"dcuB"	"STM4301"	7850	43960	110	249	291	167	116	129	195	26	5	0	1928	2539	1787	53	54	15	100	100	0	0.071	0.070	0.068	0.067	1.459	0.076	0.848	80	464	2008	2661	-3.817	133	1875	175	2486	0
6	8	1	"yacL"	"STM0160"	8020	43960	120	361	385	220	113	114	24	97	92	0	1468	1505	923	53	54	10	100	99	0	0.175	0.187	0.182	0.184	1.668	0.200	0.925	120	524	1663	1724	-2.512	248	1415	272	1452	0
6	9	1	"polA"	"STM3999"	8200	43960	110	200	228	122	111	112	24	95	81	0	480	589	445	53	54	8	100	100	0	0.208	0.218	0.206	0.197	1.768	0.213	0.686	80	379	516	653	-2.262	89	427	117	536	0
6	10	1	"rsmC"	"STM4556"	8360	43960	110	216	244	89	113	114	24	100	88	0	376	424	211	53	54	11	100	100	0	0.319	0.353	0.363	0.333	1.510	0.357	0.812	80	458	426	502	-1.649	103	323	131	371	0
6	11	1	"exbD"	"STM3158"	8540	43950	110	1002	1043	491	109	112	24	100	100	0	1586	1562	603	52	53	8	100	100	0	0.582	0.619	0.595	0.597	1.200	0.651	0.953	80	503	2427	2444	-0.781	893	1534	934	1510	0
6	12	1	"hisD"	"STM2072"	8710	43960	110	5227	5973	4218	111	113	24	100	100	0	1355	1465	942	52	52	8	100	100	0	3.926	4.149	4.045	4.091	1.181	4.302	0.981	80	464	6419	7275	1.973	5116	1303	5862	1413	0
6	13	1	""	"STM3944"	8880	43960	120	702	854	602	112	122	144	96	89	0	1909	1904	755	52	54	24	100	99	0	0.318	0.401	0.336	0.344	1.653	0.473	0.701	120	562	2447	2594	-1.654	590	1857	742	1852	0
6	14	1	""	"STM3940"	9060	43960	120	1229	1182	544	113	123	146	97	91	0	5609	5435	2158	53	55	25	100	100	0	0.201	0.199	0.193	0.190	1.482	0.205	0.958	120	550	6672	6451	-2.316	1116	5556	1069	5382	0
6	15	1	"hemX"	"STM3936"	9240	43960	120	957	1042	499	114	115	24	100	100	0	3737	3605	1029	53	54	12	100	100	0	0.229	0.261	0.236	0.255	1.588	0.268	0.811	120	515	4527	4480	-2.128	843	3684	928	3552	0
6	16	1	""	"STM3927"	9410	43960	120	844	857	397	109	113	26	98	97	0	3244	3177	1326	52	54	12	99	98	0	0.230	0.239	0.230	0.245	1.591	0.242	0.919	120	529	3927	3873	-2.119	735	3192	748	3125	0
6	17	1	"rffH"	"STM3923"	9580	43960	110	694	862	561	115	116	25	100	100	0	1328	1430	446	52	54	13	100	100	0	0.454	0.542	0.455	0.481	1.403	0.591	0.768	80	490	1855	2125	-1.140	579	1276	747	1378	0
6	18	1	"wzzE"	"STM3919"	9760	43960	110	1938	2139	695	112	114	25	100	100	0	4312	4811	1445	52	53	11	100	100	0	0.429	0.426	0.428	0.419	1.121	0.423	0.974	80	490	6086	6786	-1.222	1826	4260	2027	4759	0
6	19	1	""	"STM4432"	9940	43960	110	484	503	155	111	114	25	100	100	0	862	1018	604	52	53	10	100	100	0	0.460	0.406	0.448	0.423	1.419	0.348	0.829	80	511	1183	1358	-1.119	373	810	392	966	0
6	20	1	""	"STM4436"	10110	43960	100	342	371	126	111	113	23	100	100	0	1379	1748	949	53	54	11	100	100	0	0.174	0.153	0.153	0.157	1.318	0.137	0.861	80	440	1557	1955	-2.521	231	1326	260	1695	0
6	21	1	""	"STM4445"	10280	43960	100	161	166	46	111	113	26	71	42	0	429	472	204	52	53	8	100	100	0	0.133	0.131	0.138	0.122	2.002	0.129	0.446	80	462	427	475	-2.915	50	377	55	420	0
6	22	1	"treB"	"STM4454"	10460	43960	90	146	160	54	113	115	26	55	23	0	283	370	330	52	53	11	100	100	0	0.143	0.148	0.140	0.129	2.107	0.142	0.538	52	363	264	365	-2.807	33	231	47	318	0
6	23	1	"idnT"	"STM4482"	10630	43970	100	126	128	32	111	112	24	36	6	0	157	221	281	51	52	9	100	97	0	0.142	0.100	0.213	0.194	2.707	0.078	0.226	80	427	121	187	-2.821	15	106	17	170	0
6	24	1	"yjgB"	"STM4486"	10800	43970	100	149	157	45	113	116	26	58	33	0	160	231	186	50	51	8	98	97	0	0.327	0.243	0.292	0.270	2.712	0.209	0.445	80	472	146	225	-1.611	36	110	44	181	0
6	1	2	"zraP"	"STM4172"	6790	44140	110	258	274	87	113	117	29	100	97	0	769	899	429	54	56	28	100	100	0	0.203	0.191	0.178	0.186	1.374	0.183	0.802	80	469	860	1006	-2.302	145	715	161	845	0
6	2	2	"purH"	"STM4176"	6980	44130	110	579	950	1022	114	117	31	98	98	0	1293	2132	2024	54	54	9	100	100	0	0.375	0.402	0.355	0.369	1.727	0.385	0.594	80	449	1704	2914	-1.414	465	1239	836	2078	0
6	3	2	"livK"	"STM3564"	7150	44130	100	199	306	216	114	115	32	87	68	0	518	1273	1446	53	54	9	100	100	0	0.183	0.157	0.159	0.164	1.701	0.146	0.892	80	362	550	1412	-2.452	85	465	192	1220	0
6	4	2	"yihR"	"STM4020"	7320	44130	100	202	230	118	118	118	25	87	66	0	989	1269	1064	53	54	9	100	100	0	0.090	0.092	0.086	0.087	1.783	0.097	0.809	80	379	1020	1328	-3.478	84	936	112	1216	0
6	5	2	"yhiQ"	"STM3593"	7500	44130	100	210	298	198	116	117	24	82	72	0	461	1200	1327	52	54	9	100	100	0	0.230	0.159	0.168	0.164	1.891	0.146	0.885	80	394	503	1330	-2.121	94	409	182	1148	0
6	6	2	"atpE"	"STM3870"	7660	44130	110	1464	1583	638	115	129	198	100	100	0	928	976	376	53	55	16	100	100	0	1.542	1.590	1.577	1.604	1.284	1.622	0.934	80	453	2224	2391	0.625	1349	875	1468	923	0
6	7	2	"ratB"	"STM2514"	7840	44130	110	397	447	183	115	128	197	95	15	0	2176	2257	680	54	55	16	100	100	0	0.133	0.151	0.138	0.143	1.282	0.146	0.295	80	455	2404	2535	-2.912	282	2122	332	2203	0
6	8	2	"invG"	"STM2898"	8000	44130	90	240	267	113	114	115	24	98	92	0	1579	1697	522	53	56	15	100	100	0	0.083	0.093	0.084	0.083	1.646	0.092	0.690	52	282	1652	1797	-3.598	126	1526	153	1644	0
6	9	2	"sitA"	"STM2861"	8150	44110	120	536	1753	2581	116	121	38	96	94	0	212	699	967	53	57	17	96	93	0	2.642	2.534	2.476	2.567	1.599	2.681	0.959	120	382	579	2283	1.401	420	159	1637	646	0
6	10	2	"leuO"	"STM0115"	8310	44120	120	340	349	164	116	120	37	92	86	0	1699	1599	916	55	58	18	100	100	0	0.136	0.151	0.146	0.145	1.627	0.151	0.835	120	472	1868	1777	-2.876	224	1644	233	1544	0
6	11	2	"bcfE"	"STM0025"	8530	44130	110	188	199	67	111	115	27	92	70	0	1532	1647	734	53	56	14	100	100	0	0.052	0.055	0.055	0.051	1.604	0.051	0.635	80	496	1556	1682	-4.264	77	1479	88	1594	0
6	12	2	"dsbA"	"STM3997"	8700	44130	110	576	694	438	110	112	25	100	100	0	1449	1767	1270	52	52	8	100	100	0	0.334	0.341	0.336	0.336	1.214	0.334	0.934	80	453	1863	2299	-1.584	466	1397	584	1715	0
6	13	2	"orf7"	"PSLT012"	8880	44140	110	731	775	238	111	123	167	100	100	0	1694	1741	479	52	54	20	100	100	0	0.378	0.393	0.381	0.388	1.159	0.398	0.948	80	432	2262	2353	-1.405	620	1642	664	1689	0
6	14	2	"ppk"	"STM2501"	9050	44140	110	639	679	263	112	125	167	97	95	0	3984	4236	1453	53	59	37	100	100	0	0.134	0.136	0.134	0.131	1.309	0.136	0.911	80	433	4458	4750	-2.899	527	3931	567	4183	0
6	15	2	""	"STM4257"	9230	44130	110	283	303	90	113	114	24	100	98	0	7238	8018	2284	55	60	32	100	100	0	0.024	0.024	0.023	0.023	1.399	0.024	0.792	80	432	7353	8153	-5.401	170	7183	190	7963	0
6	16	2	""	"STM4261"	9400	44130	110	162	174	54	113	113	25	76	46	0	2666	2774	938	54	56	12	100	100	0	0.019	0.022	0.024	0.024	1.575	0.024	0.519	80	416	2661	2781	-5.736	49	2612	61	2720	0
6	17	2	""	"STM4261"	9570	44140	110	330	344	92	115	116	25	100	100	0	3038	3175	883	53	55	13	100	100	0	0.072	0.073	0.069	0.071	1.297	0.072	0.871	80	448	3200	3351	-3.795	215	2985	229	3122	0
6	18	2	""	"STM4262"	9750	44130	120	573	529	182	114	115	25	97	95	0	10503	9381	3964	52	54	10	100	100	0	0.044	0.044	0.045	0.048	1.622	0.043	0.922	120	495	10910	9744	-4.509	459	10451	415	9329	0
6	19	2	"livG"	"STM3561"	9920	44140	100	160	176	63	110	114	26	78	47	0	860	1000	601	52	54	9	100	100	0	0.062	0.070	0.067	0.061	1.789	0.073	0.629	80	377	858	1014	-4.014	50	808	66	948	0
6	20	2	"flgD"	"STM1176"	10090	44140	110	229	245	87	114	115	25	97	92	0	1785	2085	966	51	53	11	100	100	0	0.066	0.064	0.062	0.058	1.555	0.063	0.773	80	419	1849	2165	-3.914	115	1734	131	2034	0
6	21	2	"brnQ"	"STM0399"	10260	44140	110	295	349	216	112	115	24	98	97	0	426	519	339	52	53	10	100	100	0	0.489	0.507	0.492	0.477	1.415	0.554	0.913	80	451	557	704	-1.031	183	374	237	467	0
6	22	2	"ssaM"	"STM1413"	10440	44130	100	299	364	280	114	116	27	98	96	0	513	642	580	52	53	11	100	100	0	0.401	0.424	0.388	0.400	1.535	0.443	0.879	80	442	646	840	-1.317	185	461	250	590	0
6	23	2	"proY"	"STM0400"	10620	44130	110	235	293	185	112	114	25	96	91	0	927	1243	1061	51	52	8	100	100	0	0.140	0.152	0.138	0.141	1.643	0.157	0.875	80	452	999	1373	-2.832	123	876	181	1192	0
6	24	2	"malM"	"STM4232"	10790	44140	100	232	251	80	116	117	27	97	95	0	1851	1962	859	50	51	8	100	100	0	0.064	0.071	0.068	0.067	1.406	0.071	0.785	80	428	1917	2047	-3.957	116	1801	135	1912	0
6	1	3	"nrdB"	"STM2278"	6790	44310	120	242	260	136	112	116	29	89	83	0	1146	1194	712	53	55	26	98	97	0	0.119	0.130	0.122	0.122	1.800	0.145	0.841	120	567	1223	1289	-3.072	130	1093	148	1141	0
6	2	3	"nrdF"	"STM2808"	6960	44300	110	487	508	136	114	115	25	100	100	0	1670	1739	441	53	54	8	100	100	0	0.231	0.234	0.230	0.230	1.262	0.226	0.916	80	446	1990	2080	-2.116	373	1617	394	1686	0
6	3	3	"sipD"	"STM2883"	7140	44310	110	320	343	101	111	112	24	100	100	0	2453	2519	609	52	54	8	100	100	0	0.087	0.094	0.091	0.090	1.298	0.095	0.884	80	467	2610	2699	-3.522	209	2401	232	2467	0
6	4	3	"invI"	"STM2893"	7310	44300	110	347	375	132	112	114	26	100	100	0	2727	3003	1134	53	54	9	100	100	0	0.088	0.089	0.089	0.086	1.299	0.088	0.890	80	454	2909	3213	-3.508	235	2674	263	2950	0
6	5	3	"msgA"	"STM1241"	7490	44310	110	832	931	517	113	114	23	100	100	0	1482	1588	743	53	54	9	100	100	0	0.503	0.533	0.507	0.519	1.166	0.561	0.955	80	453	2148	2353	-0.991	719	1429	818	1535	0
6	6	3	"eutJ"	"STM2462"	7660	44310	110	255	303	180	116	118	26	97	93	0	987	1135	578	54	54	8	100	100	0	0.149	0.173	0.159	0.145	1.608	0.199	0.803	80	466	1072	1268	-2.747	139	933	187	1081	0
6	7	3	"rfaZ"	"STM3715"	7840	44310	110	258	265	89	114	115	25	98	96	0	3216	3297	1062	54	55	8	100	100	0	0.046	0.047	0.047	0.043	1.477	0.048	0.787	80	477	3306	3394	-4.457	144	3162	151	3243	0
6	8	3	"pncB"	"STM1004"	8020	44310	110	462	542	363	114	114	23	100	100	0	1452	1655	991	54	55	13	100	100	0	0.249	0.267	0.257	0.251	1.269	0.296	0.944	80	430	1746	2029	-2.006	348	1398	428	1601	0
6	9	3	"pepT"	"STM1227"	8180	44310	110	256	368	288	115	119	36	96	88	0	1273	1884	1626	54	56	12	100	100	0	0.116	0.138	0.121	0.117	1.538	0.151	0.910	80	443	1360	2083	-3.112	141	1219	253	1830	0
6	10	3	"hlpA"	"STM0225"	8350	44320	110	826	1114	938	115	116	27	100	100	0	1170	1451	994	54	57	13	100	100	0	0.637	0.715	0.657	0.659	1.252	0.801	0.942	80	452	1827	2396	-0.650	711	1116	999	1397	0
6	11	3	"hemF"	"STM2451"	8530	44310	110	355	380	130	113	116	26	100	100	0	1575	1656	635	53	54	10	100	100	0	0.159	0.167	0.166	0.162	1.227	0.168	0.920	80	447	1764	1870	-2.653	242	1522	267	1603	0
6	12	3	"fliM"	"STM1976"	8700	44310	110	255	263	67	111	112	24	100	98	0	2112	2204	725	53	54	9	100	100	0	0.070	0.071	0.065	0.067	1.397	0.067	0.812	80	466	2203	2303	-3.838	144	2059	152	2151	0
6	13	3	"yfeL"	"STM2439"	8880	44310	110	380	407	114	110	113	43	100	100	0	2414	2541	732	52	54	11	100	100	0	0.114	0.119	0.114	0.117	1.203	0.117	0.861	80	438	2632	2786	-3.129	270	2362	297	2489	0
6	14	3	""	"STM1013"	9050	44310	110	394	418	137	111	115	42	100	100	0	2779	3033	1127	52	56	28	100	100	0	0.104	0.103	0.102	0.100	1.244	0.101	0.889	80	452	3010	3288	-3.268	283	2727	307	2981	0
6	15	3	""	"STM1017"	9230	44310	110	278	299	89	111	113	25	100	100	0	2294	2488	895	54	58	29	100	100	0	0.075	0.077	0.078	0.074	1.368	0.076	0.852	80	466	2407	2622	-3.746	167	2240	188	2434	0
6	16	3	""	"STM2300"	9400	44310	110	586	673	253	114	115	25	100	100	0	3225	3731	1685	54	54	9	100	100	0	0.149	0.152	0.152	0.151	1.178	0.147	0.900	80	466	3643	4236	-2.748	472	3171	559	3677	0
6	17	3	"orf48"	"STM1379"	9580	44320	110	566	569	201	114	116	24	100	100	0	4051	4043	1524	52	54	9	100	100	0	0.113	0.114	0.113	0.112	1.162	0.115	0.958	80	440	4451	4446	-3.145	452	3999	455	3991	0
6	18	3	""	"STM0412"	9740	44310	100	416	454	197	115	117	25	100	100	0	1435	1659	815	52	53	9	100	100	0	0.218	0.211	0.209	0.204	1.270	0.210	0.915	80	400	1684	1946	-2.200	301	1383	339	1607	0
6	19	3	""	"STM0885"	9930	44310	110	259	268	70	112	115	26	100	100	0	1903	2035	578	52	53	10	100	100	0	0.079	0.079	0.077	0.076	1.344	0.077	0.816	80	446	1998	2139	-3.654	147	1851	156	1983	0
6	20	3	"exoX"	"STM1878"	10100	44310	120	1372	1323	533	112	115	26	98	97	0	2608	2533	1077	51	52	8	100	100	0	0.493	0.488	0.494	0.500	1.359	0.483	0.962	120	454	3817	3693	-1.021	1260	2557	1211	2482	0
6	21	3	"yebG"	"STM1882"	10270	44310	100	1318	1601	1279	115	118	25	100	100	0	856	915	523	50	51	7	100	100	0	1.493	1.718	1.543	1.610	1.286	2.062	0.885	80	364	2009	2351	0.578	1203	806	1486	865	0
6	22	3	""	"STM1534"	10440	44320	110	443	563	487	118	118	26	100	100	0	1140	1329	662	52	52	8	100	100	0	0.299	0.348	0.283	0.302	1.408	0.409	0.668	80	465	1413	1722	-1.743	325	1088	445	1277	0
6	23	3	""	"STM0612"	10620	44320	110	298	322	112	116	117	26	100	98	0	2119	2322	769	52	53	9	100	100	0	0.088	0.091	0.086	0.085	1.421	0.092	0.831	80	464	2249	2476	-3.506	182	2067	206	2270	0
6	24	3	"ybdQ"	"STM0614"	10800	44310	110	2193	2215	808	115	116	27	100	100	0	2301	2295	796	52	52	9	100	100	0	0.924	0.936	0.932	0.931	1.123	0.947	0.975	80	495	4327	4343	-0.114	2078	2249	2100	2243	0
6	1	4	"pspC"	"STM1688"	6780	44490	110	2492	2864	1374	113	118	45	100	100	0	632	724	340	53	53	8	100	100	0	4.109	4.100	4.098	4.110	1.219	4.153	0.963	80	492	2958	3422	2.039	2379	579	2751	671	0
6	2	4	"yhcP"	"STM3364"	6960	44490	110	459	656	460	117	119	26	100	100	0	1289	1846	1184	51	52	8	100	100	0	0.276	0.300	0.295	0.284	1.369	0.323	0.911	80	465	1580	2334	-1.856	342	1238	539	1795	0
6	3	4	"yhdV"	"STM3392"	7130	44490	100	244	272	115	115	118	26	100	92	0	530	666	348	52	53	8	100	100	0	0.270	0.256	0.238	0.242	1.400	0.265	0.837	80	418	607	771	-1.890	129	478	157	614	0
6	4	4	"yhdH"	"STM3376"	7320	44480	110	292	362	216	113	117	28	100	100	0	1171	1571	1107	52	53	10	100	100	0	0.160	0.164	0.158	0.158	1.410	0.168	0.879	80	465	1298	1768	-2.644	179	1119	249	1519	0
6	5	4	"pheA"	"STM2667"	7480	44480	110	214	252	104	115	117	27	95	82	0	492	611	368	53	53	8	100	100	0	0.226	0.246	0.229	0.227	1.520	0.248	0.817	80	439	538	695	-2.149	99	439	137	558	0
6	6	4	"yfiH"	"STM2661"	7660	44490	110	1107	1327	717	116	119	26	100	100	0	1737	1979	1117	53	53	8	100	100	0	0.588	0.629	0.640	0.629	1.242	0.623	0.958	80	453	2675	3137	-0.765	991	1684	1211	1926	0
6	7	4	"yabI"	"STM0105"	7830	44490	110	629	687	291	115	118	25	100	100	0	1695	1981	931	53	54	8	100	100	0	0.313	0.297	0.294	0.294	1.181	0.295	0.961	80	419	2156	2500	-1.676	514	1642	572	1928	0
6	8	4	"ftsZ"	"STM0133"	8000	44480	120	2553	2585	1305	114	118	25	100	99	0	2238	2237	1110	53	53	8	100	100	0	1.116	1.131	1.129	1.205	1.481	1.145	0.961	120	490	4624	4655	0.159	2439	2185	2471	2184	0
6	9	4	"caiD"	"STM0070"	8180	44490	100	486	502	178	113	116	23	100	100	0	1089	1312	654	53	54	8	100	100	0	0.360	0.309	0.329	0.316	1.305	0.283	0.899	80	403	1409	1648	-1.474	373	1036	389	1259	0
6	10	4	"hofB"	"STM0143"	8360	44480	110	251	279	105	111	113	25	98	95	0	2205	2523	1205	53	56	17	100	100	0	0.065	0.068	0.064	0.064	1.433	0.068	0.820	80	403	2292	2638	-3.942	140	2152	168	2470	0
6	11	4	"mioC"	"STM3875"	8520	44490	120	1008	964	363	112	113	25	98	98	0	2656	2425	1013	53	56	17	100	100	0	0.344	0.359	0.365	0.367	1.392	0.355	0.965	120	470	3499	3224	-1.539	896	2603	852	2372	0
6	12	4	"glmU"	"STM3862"	8700	44490	100	1063	1145	369	111	113	25	100	100	0	3370	3561	957	55	56	10	100	100	0	0.287	0.295	0.294	0.289	1.230	0.297	0.939	80	414	4267	4540	-1.800	952	3315	1034	3506	0
6	13	4	"cvpA"	"STM2363"	8880	44480	110	1288	1399	548	110	113	27	100	100	0	1878	2023	699	52	54	9	100	100	0	0.645	0.654	0.642	0.633	1.279	0.664	0.961	80	439	3004	3260	-0.632	1178	1826	1289	1971	0
6	14	4	"lrhA"	"STM2330"	9040	44490	100	899	1004	557	110	113	25	100	100	0	931	1016	595	52	53	9	100	100	0	0.898	0.927	0.958	0.962	1.249	0.922	0.944	80	405	1668	1858	-0.156	789	879	894	964	0
6	15	4	"elaA"	"STM2312"	9230	44490	110	651	663	241	111	114	24	100	100	0	2267	2222	874	53	54	10	100	100	0	0.244	0.254	0.252	0.253	1.320	0.251	0.932	80	451	2754	2721	-2.036	540	2214	552	2169	0
6	16	4	"ais"	"STM2296"	9390	44490	110	355	378	138	113	114	23	100	100	0	1483	1610	600	52	53	8	100	100	0	0.169	0.170	0.166	0.163	1.344	0.172	0.879	80	438	1673	1823	-2.564	242	1431	265	1558	0
6	17	4	"glpQ"	"STM2282"	9570	44490	100	767	843	422	113	115	24	100	100	0	2462	2660	1244	52	53	10	100	100	0	0.271	0.280	0.273	0.270	1.213	0.290	0.952	80	396	3064	3338	-1.882	654	2410	730	2608	0
6	18	4	""	"STM2406"	9740	44490	100	386	477	272	114	116	26	100	100	0	1420	2145	1587	52	53	12	100	100	0	0.199	0.173	0.188	0.178	1.337	0.166	0.915	80	396	1640	2456	-2.330	272	1368	363	2093	0
6	19	4	"ybdO"	"STM0606"	9910	44490	100	199	223	98	116	117	26	91	75	0	1020	1589	1327	52	53	11	100	100	0	0.086	0.070	0.075	0.071	1.661	0.066	0.773	80	418	1051	1644	-3.544	83	968	107	1537	0
6	20	4	"ygaE"	"STM2794"	10100	44480	110	295	317	132	115	116	25	95	91	0	1215	1575	973	51	53	27	100	100	0	0.155	0.133	0.137	0.123	1.648	0.129	0.905	80	456	1344	1726	-2.693	180	1164	202	1524	0
6	21	4	"slrB"	"STM2834"	10270	44480	110	157	169	48	113	116	25	72	45	0	623	716	316	51	51	8	100	100	0	0.077	0.084	0.079	0.076	1.985	0.082	0.442	80	439	616	721	-3.700	44	572	56	665	0
6	22	4	"ygaC"	"STM2801"	10440	44490	100	307	381	207	114	116	25	100	100	0	953	1262	780	52	53	8	100	100	0	0.214	0.221	0.212	0.208	1.326	0.232	0.928	80	396	1094	1477	-2.223	193	901	267	1210	0
6	23	4	"yqaB"	"STM2820"	10620	44480	100	1339	1374	406	114	116	26	100	100	0	2257	2277	649	51	52	9	100	100	0	0.555	0.566	0.575	0.559	1.204	0.566	0.958	80	394	3431	3486	-0.849	1225	2206	1260	2226	0
6	24	4	"hypF"	"STM2842"	10790	44480	100	199	209	63	118	119	27	92	70	0	602	698	332	50	51	9	100	100	0	0.147	0.140	0.140	0.124	1.820	0.138	0.682	80	440	633	739	-2.769	81	552	91	648	0
6	1	5	""	"STM3251"	6790	44660	110	291	296	90	114	120	46	100	87	0	3417	3495	1039	51	52	8	100	100	0	0.053	0.053	0.054	0.050	1.402	0.052	0.656	80	469	3543	3626	-4.249	177	3366	182	3444	0
6	2	5	"tdcG"	"STM3240"	6950	44660	100	191	194	54	115	119	27	86	63	0	1011	1257	621	51	52	9	100	100	0	0.079	0.066	0.064	0.060	1.784	0.063	0.636	80	382	1036	1285	-3.659	76	960	79	1206	0
6	3	5	"gcp"	"STM3208"	7130	44660	100	554	596	224	115	120	28	100	100	0	2009	2120	816	51	52	9	100	100	0	0.224	0.232	0.226	0.229	1.300	0.234	0.933	80	396	2397	2550	-2.157	439	1958	481	2069	0
6	4	5	"yqiA"	"STM3182"	7300	44660	110	472	508	158	116	120	34	100	100	0	2272	2411	764	52	54	11	100	100	0	0.160	0.166	0.162	0.162	1.209	0.165	0.919	80	453	2576	2751	-2.641	356	2220	392	2359	0
6	5	5	"hybC"	"STM3147"	7480	44660	100	446	500	212	114	117	25	98	98	0	1880	2191	1010	52	53	9	100	100	0	0.182	0.180	0.184	0.172	1.433	0.182	0.920	80	408	2160	2525	-2.461	332	1828	386	2139	0
6	6	5	"gsp"	"STM3139"	7650	44660	100	197	214	84	114	117	26	90	72	0	671	789	506	51	52	8	100	100	0	0.134	0.136	0.132	0.129	1.716	0.128	0.668	80	396	703	838	-2.901	83	620	100	738	0
6	7	5	"pqiA"	"STM1063"	7820	44660	100	239	261	93	119	121	29	96	88	0	871	998	504	52	52	9	100	100	0	0.147	0.150	0.139	0.141	1.520	0.149	0.792	80	396	939	1088	-2.771	120	819	142	946	0
6	8	5	""	"STM1078"	8000	44660	100	257	280	110	117	121	27	98	92	0	395	428	209	52	52	7	100	100	0	0.408	0.434	0.420	0.408	1.455	0.445	0.823	80	402	483	539	-1.293	140	343	163	376	0
6	9	5	"hpaH"	"STM1105"	8180	44660	100	156	156	38	116	120	27	61	30	0	467	541	247	52	52	8	100	100	0	0.096	0.082	0.091	0.083	2.052	0.079	0.308	80	396	455	529	-3.375	40	415	40	489	0
6	10	5	""	"STM1132"	8350	44660	100	229	228	54	115	118	28	96	88	0	2258	2495	809	52	52	8	100	100	0	0.052	0.046	0.045	0.044	1.427	0.043	0.427	80	408	2320	2556	-4.274	114	2206	113	2443	0
6	11	5	"rluC"	"STM1187"	8520	44660	100	236	275	184	113	115	26	97	93	0	740	944	927	51	51	7	100	100	0	0.179	0.181	0.174	0.173	1.411	0.185	0.909	80	376	812	1055	-2.486	123	689	162	893	0
6	12	5	"ycfW"	"STM1219"	8680	44660	90	282	305	130	112	116	25	100	94	0	941	1128	619	52	55	19	100	100	0	0.191	0.179	0.167	0.170	1.439	0.173	0.819	52	354	1059	1269	-2.387	170	889	193	1076	0
6	13	5	"dnaA"	"STM3838"	8870	44650	90	353	419	197	113	117	26	100	98	0	693	901	527	53	55	16	100	100	0	0.375	0.361	0.374	0.360	1.247	0.336	0.920	52	370	880	1154	-1.415	240	640	306	848	0
6	14	5	""	"STM1484"	9040	44660	110	1425	1540	637	112	115	25	100	100	0	1577	1707	594	53	53	8	100	100	0	0.862	0.863	0.847	0.851	1.130	0.891	0.953	80	466	2837	3082	-0.215	1313	1524	1428	1654	0
6	15	5	"yrdB"	"STM3400"	9220	44660	110	343	354	92	111	116	30	100	100	0	1224	1290	388	52	53	8	100	100	0	0.198	0.196	0.198	0.192	1.246	0.192	0.874	80	453	1404	1481	-2.337	232	1172	243	1238	0
6	16	5	""	"STM3411"	9390	44660	100	320	358	136	111	116	31	100	100	0	487	566	292	51	51	7	100	100	0	0.479	0.480	0.463	0.477	1.324	0.452	0.845	80	378	645	762	-1.061	209	436	247	515	0
6	17	5	"rplR"	"STM3424"	9560	44660	110	6626	7988	3212	110	115	25	100	100	0	411	501	192	52	52	8	100	100	0	18.150	17.546	17.862	17.780	1.135	17.562	0.965	80	427	6875	8327	4.182	6516	359	7878	449	0
6	18	5	"yheO"	"STM3452"	9730	44660	110	523	636	461	113	116	26	100	100	0	1358	1768	1264	52	53	8	100	100	0	0.314	0.305	0.297	0.292	1.259	0.323	0.947	80	453	1716	2239	-1.671	410	1306	523	1716	0
6	19	5	"treF"	"STM3603"	9910	44660	100	238	277	122	113	116	27	98	92	0	761	1054	722	52	54	29	100	100	0	0.176	0.164	0.163	0.157	1.559	0.160	0.876	80	438	834	1166	-2.504	125	709	164	1002	0
6	20	5	"yhjL"	"STM3616"	10100	44660	80	141	156	51	113	116	28	48	26	0	411	472	324	51	55	34	100	98	0	0.078	0.102	0.118	0.105	2.208	0.105	0.445	52	307	388	464	-3.684	28	360	43	421	0
6	21	5	"yhjT"	"STM3623"	10260	44660	100	137	145	41	116	117	26	45	17	0	262	291	127	50	51	7	100	100	0	0.099	0.120	0.124	0.124	2.082	0.145	0.272	80	420	233	270	-3.336	21	212	29	241	0
6	22	5	""	"STM3632"	10440	44660	110	333	362	127	112	116	25	100	100	0	2416	2441	783	51	52	9	100	100	0	0.093	0.105	0.101	0.100	1.290	0.103	0.858	80	439	2586	2640	-3.420	221	2365	250	2390	0
6	23	5	"yiaG"	"STM3648"	10610	44660	110	227	256	116	114	117	25	98	93	0	725	901	632	50	51	9	100	100	0	0.167	0.167	0.161	0.158	1.397	0.165	0.860	80	466	788	993	-2.579	113	675	142	851	0
6	24	5	"yiaH"	"STM3658"	10790	44660	110	269	320	165	117	119	26	100	95	0	1758	1861	925	49	50	9	100	100	0	0.089	0.112	0.098	0.101	1.616	0.120	0.661	80	524	1861	2015	-3.491	152	1709	203	1812	0
6	1	6	""	"STM1790"	6790	44830	110	142	147	43	114	119	27	50	21	0	669	784	394	52	53	9	100	100	0	0.045	0.045	0.055	0.054	1.881	0.042	0.195	80	504	645	765	-4.462	28	617	33	732	0
6	2	6	"ychF"	"STM1784"	6950	44830	110	1419	1434	326	115	118	27	100	100	0	3252	3295	780	52	53	10	100	100	0	0.407	0.407	0.407	0.408	1.137	0.399	0.964	80	460	4504	4562	-1.295	1304	3200	1319	3243	0
6	3	6	"yciA"	"STM1736"	7130	44830	110	765	818	312	116	126	133	100	100	0	1847	1899	426	53	54	10	100	100	0	0.362	0.380	0.366	0.370	1.228	0.391	0.790	80	464	2443	2548	-1.467	649	1794	702	1846	0
6	4	6	"stdC"	"STM3027"	7300	44830	110	263	271	81	116	128	138	56	5	0	2225	2283	616	54	55	11	100	100	0	0.068	0.070	0.064	0.065	1.471	0.064	0.198	80	438	2318	2384	-3.884	147	2171	155	2229	0
6	5	6	"aas"	"STM3010"	7470	44830	100	202	238	131	113	118	26	97	86	0	863	1227	1015	54	54	10	100	100	0	0.110	0.107	0.102	0.103	1.483	0.112	0.851	80	408	898	1298	-3.184	89	809	125	1173	0
6	6	6	"mltA"	"STM2988"	7650	44840	110	752	832	274	115	117	24	100	100	0	4469	4936	1537	52	53	9	100	100	0	0.144	0.147	0.143	0.144	1.145	0.146	0.962	80	480	5054	5601	-2.794	637	4417	717	4884	0
6	7	6	"yihX"	"STM4026"	7830	44830	110	1340	1364	396	119	120	27	100	100	0	2515	2527	637	52	53	9	100	100	0	0.496	0.503	0.514	0.500	1.246	0.495	0.938	80	451	3684	3720	-1.012	1221	2463	1245	2475	0
6	8	6	""	"STM0867"	7990	44830	110	337	388	220	121	123	29	100	98	0	1403	1664	1098	52	52	8	100	100	0	0.160	0.166	0.157	0.161	1.499	0.173	0.907	80	451	1567	1879	-2.645	216	1351	267	1612	0
6	9	6	"ybhN"	"STM0811"	8170	44830	100	250	284	169	119	123	27	97	92	0	1685	2105	1175	52	53	8	100	100	0	0.080	0.080	0.065	0.069	1.680	0.076	0.524	80	426	1764	2218	-3.640	131	1633	165	2053	0
6	10	6	"abrB"	"STM0729"	8340	44840	100	196	204	69	115	120	27	82	68	0	775	993	655	53	53	9	100	100	0	0.112	0.095	0.101	0.092	1.831	0.089	0.699	80	420	803	1029	-3.156	81	722	89	940	0
6	11	6	"citB"	"STM0690"	8520	44840	100	192	206	80	114	116	26	85	66	0	1123	1271	718	52	52	9	100	100	0	0.073	0.075	0.072	0.068	1.873	0.270	0.097	80	409	1149	1311	-3.779	78	1071	92	1219	0
6	12	6	"gltK"	"STM0663"	8690	44840	100	264	303	140	112	115	24	98	96	0	1326	1748	1144	52	53	10	100	100	0	0.119	0.113	0.110	0.108	1.577	0.110	0.884	80	418	1426	1887	-3.067	152	1274	191	1696	0
6	13	6	"ybjZ"	"STM0942"	8860	44840	100	1137	1431	1076	111	113	24	100	100	0	2090	2823	2147	53	54	9	100	100	0	0.504	0.477	0.476	0.477	1.186	0.482	0.966	80	439	3063	4090	-0.989	1026	2037	1320	2770	0
6	14	6	""	"STM0907"	9040	44840	100	298	348	149	112	115	28	100	100	0	1713	1986	1123	52	54	32	100	100	0	0.112	0.122	0.122	0.121	1.377	0.121	0.908	80	420	1847	2170	-3.159	186	1661	236	1934	0
6	15	6	"sugE"	"STM4338"	9210	44840	110	461	500	169	110	114	25	100	100	0	1501	1704	698	52	54	31	100	100	0	0.242	0.236	0.233	0.236	1.319	0.229	0.929	80	446	1800	2042	-2.046	351	1449	390	1652	0
6	16	6	"miaA"	"STM4360"	9390	44840	120	2063	2193	1307	111	115	26	98	98	0	2198	2309	1436	51	52	8	100	100	0	0.909	0.922	0.931	0.950	1.451	0.915	0.980	120	514	4099	4340	-0.137	1952	2147	2082	2258	0
6	17	6	"yjeT"	"STM4365"	9550	44820	90	376	496	335	114	115	24	100	100	0	613	803	660	53	54	14	100	100	0	0.468	0.509	0.508	0.507	1.277	0.479	0.926	52	329	822	1132	-1.096	262	560	382	750	0
6	18	6	"yjfM"	"STM4375"	9730	44840	100	299	307	78	113	116	25	100	98	0	2277	2237	557	52	54	13	100	100	0	0.084	0.089	0.089	0.086	1.380	0.088	0.845	80	453	2411	2379	-3.580	186	2225	194	2185	0
6	19	6	"yibD"	"STM3707"	9920	44840	100	261	283	88	114	118	25	100	97	0	2394	2715	1263	52	52	8	100	100	0	0.063	0.063	0.063	0.062	1.377	0.061	0.864	80	416	2489	2832	-3.994	147	2342	169	2663	0
6	20	6	"yiaJ"	"STM3667"	10080	44840	110	326	352	135	114	117	27	100	97	0	2143	2398	1103	51	52	9	100	100	0	0.101	0.101	0.098	0.097	1.387	0.102	0.881	80	464	2304	2585	-3.303	212	2092	238	2347	0
6	21	6	"glyQ"	"STM3656"	10260	44840	100	377	552	458	115	116	27	100	100	0	644	1141	1103	52	52	8	100	100	0	0.443	0.401	0.399	0.407	1.361	0.395	0.898	80	420	854	1526	-1.176	262	592	437	1089	0
6	22	6	"dppB"	"STM3629"	10430	44830	100	265	284	108	114	120	47	97	82	0	1443	1602	807	51	53	17	100	100	0	0.108	0.110	0.107	0.103	1.470	0.102	0.662	80	418	1543	1721	-3.205	151	1392	170	1551	0
6	23	6	"yhjJ"	"STM3613"	10610	44840	100	262	366	324	115	118	27	97	85	0	1137	1605	1706	51	90	700	58	38	0	0.135	0.162	0.159	0.151	1.590	0.174	0.933	80	408	1233	1805	-2.885	147	1086	251	1554	0
6	24	6	"yhiI"	"STM3587"	10780	44840	100	172	235	181	117	117	26	76	51	0	451	838	943	51	52	9	100	100	0	0.138	0.150	0.127	0.120	2.122	0.169	0.842	80	462	455	905	-2.862	55	400	118	787	0
6	1	7	"rpmH"	"STM3839"	6780	45030	110	1004	1154	701	117	120	34	100	100	0	355	397	237	52	53	9	100	100	0	2.927	3.006	2.961	3.068	1.290	3.046	0.952	80	531	1190	1382	1.550	887	303	1037	345	0
6	2	7	"trmE"	"STM3843"	6960	45020	80	247	282	136	117	117	22	100	96	0	174	218	167	52	53	9	100	100	0	1.066	0.994	1.107	1.091	1.774	0.893	0.839	52	308	252	331	0.092	130	122	165	166	0
6	3	7	""	"STM3846"	7130	45020	100	163	179	63	115	127	143	6	2	0	2644	2643	1256	53	54	10	100	100	0	0.019	0.025	0.026	0.026	1.578	0.027	0.556	80	393	2639	2654	-5.754	48	2591	64	2590	0
6	4	7	"pstB"	"STM3854"	7290	45010	110	1791	1805	398	113	124	136	100	100	0	3687	3669	772	53	54	9	100	100	0	0.462	0.468	0.465	0.467	1.115	0.467	0.982	80	439	5312	5308	-1.115	1678	3634	1692	3616	0
6	5	7	""	"STM3858"	7470	45010	110	772	855	438	115	119	28	100	100	0	3946	4408	2046	53	54	9	100	100	0	0.169	0.170	0.163	0.166	1.162	0.176	0.955	80	467	4550	5095	-2.567	657	3893	740	4355	0
6	6	7	"atpB"	"STM3871"	7640	45020	110	3047	3405	1758	115	118	26	100	100	0	3366	3609	1570	53	54	16	100	100	0	0.885	0.925	0.903	0.897	1.147	0.962	0.976	80	453	6245	6846	-0.176	2932	3313	3290	3556	0
6	7	7	"lpdA"	"STM0154"	7820	45020	100	1012	1506	1712	116	118	25	100	100	0	928	1205	1390	51	52	8	100	100	0	1.022	1.205	1.214	1.230	1.240	1.225	0.981	80	404	1773	2544	0.031	896	877	1390	1154	0
6	8	7	"kdgT"	"STM0161"	7980	45020	110	320	342	137	118	121	27	100	100	0	2428	2665	1084	52	53	10	100	100	0	0.085	0.086	0.084	0.080	1.341	0.088	0.871	80	458	2578	2837	-3.556	202	2376	224	2613	0
6	9	7	"gcd"	"STM0169"	8170	45020	80	286	380	310	115	118	26	100	94	0	885	1252	1262	52	53	8	100	100	0	0.205	0.221	0.205	0.202	1.522	0.226	0.904	52	314	1004	1465	-2.284	171	833	265	1200	0
6	10	7	"stiH"	"STM0174"	8340	45020	100	204	255	162	114	116	26	87	77	0	1328	2024	1889	53	53	9	100	100	0	0.071	0.072	0.068	0.071	1.859	0.073	0.797	80	395	1365	2112	-3.824	90	1275	141	1971	0
6	11	7	"yadI"	"STM0178"	8500	45010	110	208	225	76	117	118	26	98	85	0	1346	1503	700	52	53	11	100	100	0	0.070	0.074	0.072	0.070	1.490	0.077	0.720	80	439	1385	1559	-3.830	91	1294	108	1451	0
6	12	7	"yadB"	"STM0185"	8680	45010	90	317	340	202	118	121	28	100	98	0	1338	1435	1139	52	53	11	100	100	0	0.155	0.161	0.154	0.158	1.387	0.165	0.917	52	340	1485	1605	-2.692	199	1286	222	1383	0
6	13	7	""	"STM1586"	8850	45020	110	1459	1629	980	113	114	24	100	100	0	1562	1706	1058	52	53	8	100	100	0	0.891	0.917	0.929	0.919	1.143	0.920	0.983	80	464	2856	3170	-0.166	1346	1510	1516	1654	0
6	14	7	"srfC"	"STM1595"	9030	45010	90	427	533	425	114	117	28	100	100	0	944	1260	1108	51	54	36	100	100	0	0.351	0.347	0.328	0.334	1.256	0.357	0.929	52	341	1206	1628	-1.512	313	893	419	1209	0
6	15	7	"sifB"	"STM1602"	9200	45020	100	456	548	321	112	114	23	100	100	0	1826	2028	1236	52	53	10	100	100	0	0.194	0.221	0.213	0.210	1.296	0.230	0.957	80	430	2118	2412	-2.367	344	1774	436	1976	0
6	16	7	""	"STM1606"	9380	45010	80	323	512	533	109	113	26	100	94	0	1011	1609	1908	51	52	13	100	100	0	0.223	0.259	0.247	0.239	1.347	0.270	0.976	52	283	1174	1961	-2.165	214	960	403	1558	0
6	17	7	""	"STM1615"	9540	45010	90	225	282	202	111	113	24	98	86	0	1019	1466	1401	51	52	9	100	100	0	0.118	0.121	0.110	0.105	1.590	0.129	0.897	52	372	1082	1586	-3.086	114	968	171	1415	0
6	18	7	""	"STM1621"	9720	45020	100	284	308	130	113	114	24	98	98	0	1878	2085	1153	52	53	9	100	100	0	0.094	0.096	0.092	0.093	1.331	0.098	0.900	80	427	1997	2228	-3.417	171	1826	195	2033	0
6	19	7	""	"STM1792"	9900	45010	90	196	230	151	114	117	23	84	67	0	1567	1922	1991	51	52	9	100	100	0	0.054	0.062	0.059	0.063	1.657	0.067	0.860	52	360	1598	1987	-4.209	82	1516	116	1871	0
6	20	7	"ycgQ"	"STM1800"	10080	45020	100	302	358	172	113	115	24	97	96	0	1894	2061	1305	52	52	9	100	100	0	0.103	0.122	0.118	0.122	1.486	0.121	0.926	80	391	2031	2254	-3.285	189	1842	245	2009	0
6	21	7	"nhaB"	"STM1806"	10240	45020	100	641	646	226	115	118	46	100	100	0	3780	3802	1233	51	52	9	100	100	0	0.141	0.142	0.135	0.138	1.284	0.145	0.799	80	380	4255	4282	-2.826	526	3729	531	3751	0
6	22	7	"rnd"	"STM1817"	10420	45020	100	213	288	297	115	122	60	80	40	0	591	905	1260	50	52	17	100	100	0	0.181	0.202	0.196	0.178	1.709	0.223	0.883	80	411	639	1028	-2.465	98	541	173	855	0
6	23	7	"yoaE"	"STM1828"	10600	45010	100	199	230	106	114	117	27	92	70	0	625	812	575	51	86	673	42	12	0	0.148	0.152	0.155	0.140	1.682	0.036	0.179	80	442	659	877	-2.756	85	574	116	761	0
6	24	7	""	"STM1833"	10780	45020	90	180	196	78	113	115	26	86	63	0	815	1046	806	50	91	725	55	17	0	0.088	0.083	0.084	0.083	1.647	0.080	0.678	52	380	832	1079	-3.513	67	765	83	996	0
6	1	8	""	"STM2358"	6770	45190	110	286	297	77	114	117	33	100	100	0	3094	3134	805	52	53	8	100	100	0	0.057	0.059	0.057	0.056	1.336	0.058	0.768	80	469	3214	3265	-4.145	172	3042	183	3082	0
6	2	8	"dedD"	"STM2364"	6940	45190	100	555	816	851	117	120	34	98	98	0	848	1286	1350	52	53	8	100	100	0	0.550	0.566	0.531	0.555	1.402	0.595	0.917	80	383	1234	1933	-0.862	438	796	699	1234	0
6	3	8	"usg"	"STM2369"	7110	45180	100	1233	1376	865	116	117	25	100	100	0	2052	2284	1479	52	53	10	100	100	0	0.558	0.565	0.578	0.559	1.324	0.562	0.940	80	384	3117	3492	-0.840	1117	2000	1260	2232	0
6	4	8	""	"STM2377"	7290	45180	110	351	444	270	114	117	26	100	98	0	2429	2997	2165	52	53	10	100	100	0	0.100	0.112	0.112	0.110	1.389	0.111	0.889	80	482	2614	3275	-3.326	237	2377	330	2945	0
6	5	8	"yfcM"	"STM2381"	7470	45190	100	200	236	144	115	118	26	81	66	0	844	1149	1008	53	54	9	100	100	0	0.107	0.110	0.105	0.094	1.845	0.118	0.798	80	395	876	1217	-3.218	85	791	121	1096	0
6	6	8	"fadL"	"STM2391"	7640	45190	100	404	507	373	117	120	26	96	95	0	1723	2315	1889	52	54	17	100	100	0	0.172	0.172	0.165	0.162	1.454	0.171	0.834	80	371	1958	2653	-2.542	287	1671	390	2263	0
6	7	8	""	"STM2595"	7810	45190	110	163	182	74	115	116	24	71	48	0	1399	1688	1460	51	52	15	100	100	0	0.036	0.041	0.046	0.044	1.786	0.042	0.657	80	427	1396	1704	-4.812	48	1348	67	1637	0
6	8	8	""	"STM2599"	7980	45180	100	204	276	274	115	117	26	93	73	0	716	1329	1957	52	54	17	100	100	0	0.134	0.126	0.112	0.114	1.616	0.132	0.915	80	370	753	1438	-2.899	89	664	161	1277	0
6	9	8	""	"STM2604"	8150	45190	100	175	188	77	115	117	26	78	53	0	1001	1184	702	52	53	9	100	100	0	0.063	0.064	0.055	0.060	1.797	0.068	0.576	80	408	1009	1205	-3.983	60	949	73	1132	0
6	10	8	""	"STM2608"	8330	45190	100	151	182	109	114	116	25	65	37	0	700	1266	1795	53	53	9	100	100	0	0.057	0.056	0.059	0.064	2.018	0.055	0.772	80	396	684	1281	-4.128	37	647	68	1213	0
6	11	8	""	"STM2613"	8500	45180	100	182	199	72	115	118	25	91	66	0	1581	1873	1073	52	53	8	100	100	0	0.044	0.046	0.044	0.041	1.638	0.048	0.693	80	384	1596	1905	-4.512	67	1529	84	1821	0
6	12	8	""	"STM2618"	8670	45180	100	162	295	708	118	122	31	61	35	0	426	667	860	53	54	11	100	100	0	0.118	0.288	0.110	0.113	2.414	0.538	0.256	80	408	417	791	-3.084	44	373	177	614	0
6	13	8	"yrbE"	"STM3312"	8850	45180	110	934	959	322	113	116	27	100	100	0	3522	3620	1139	53	55	13	100	100	0	0.237	0.237	0.236	0.233	1.178	0.238	0.962	80	438	4290	4413	-2.079	821	3469	846	3567	0
6	14	8	"yhbG"	"STM3319"	9020	45180	110	1059	1148	351	113	116	28	100	100	0	3888	4225	1094	54	55	14	100	100	0	0.247	0.248	0.245	0.244	1.163	0.244	0.940	80	452	4780	5206	-2.019	946	3834	1035	4171	0
6	15	8	""	"STM3334"	9200	45190	110	709	759	331	113	115	26	100	100	0	2824	3082	1313	52	53	10	100	100	0	0.215	0.213	0.212	0.208	1.195	0.215	0.946	80	440	3368	3676	-2.218	596	2772	646	3030	0
6	16	8	""	"STM3343"	9370	45180	110	740	744	188	114	115	24	100	100	0	5491	5461	1439	51	53	12	100	100	0	0.115	0.116	0.116	0.115	1.228	0.113	0.931	80	467	6066	6040	-3.119	626	5440	630	5410	0
6	17	8	"yhcB"	"STM3347"	9550	45190	100	460	684	632	115	118	24	100	100	0	839	1398	1365	52	53	8	100	100	0	0.438	0.423	0.417	0.407	1.306	0.436	0.929	80	405	1132	1915	-1.190	345	787	569	1346	0
6	18	8	""	"STM3358"	9710	45180	110	613	627	161	116	117	24	100	100	0	3437	3467	668	52	52	8	100	100	0	0.147	0.150	0.145	0.146	1.241	0.149	0.921	80	426	3882	3926	-2.768	497	3385	511	3415	0
6	19	8	""	"STM0762"	9890	45190	100	322	333	98	116	117	26	100	97	0	4987	4680	1441	51	52	11	100	100	0	0.042	0.047	0.044	0.044	1.388	0.047	0.855	80	430	5142	4846	-4.583	206	4936	217	4629	0
6	20	8	"dcoA"	"STM0767"	10070	45180	100	198	214	95	115	116	26	85	70	0	2547	2672	1748	51	52	11	100	100	0	0.033	0.038	0.035	0.035	1.700	0.039	0.690	80	383	2579	2720	-4.910	83	2496	99	2621	0
6	21	8	""	"STM0777"	10240	45180	100	392	395	162	114	116	25	100	98	0	4045	3759	1799	51	51	8	100	100	0	0.070	0.076	0.074	0.075	1.393	0.076	0.906	80	351	4272	3989	-3.845	278	3994	281	3708	0
6	22	8	"modB"	"STM0782"	10410	45190	120	595	601	347	113	118	33	96	91	0	2021	1832	1208	52	59	50	97	96	0	0.245	0.274	0.274	0.290	1.858	0.271	0.931	120	505	2451	2268	-2.030	482	1969	488	1780	0
6	23	8	"hutG"	"STM0788"	10600	45180	60	181	221	153	114	116	25	78	56	0	257	429	638	53	54	11	100	100	0	0.328	0.285	0.283	0.236	2.764	0.164	0.386	32	176	271	483	-1.606	67	204	107	376	0
6	24	8	"hutH"	"STM0791"	10770	45190	90	297	328	144	116	119	28	98	96	0	987	1132	650	52	53	13	100	100	0	0.194	0.196	0.198	0.183	1.587	0.188	0.822	52	371	1116	1292	-2.369	181	935	212	1080	0
6	1	9	""	"STM0903"	6770	45360	100	129	130	33	113	116	25	35	10	0	2856	2991	1436	51	51	8	100	100	0	0.006	0.006	0.015	0.019	1.680	0.006	0.103	80	411	2821	2957	-7.454	16	2805	17	2940	0
6	2	9	""	"STM0908"	6930	45350	100	162	179	78	117	118	26	72	42	0	1293	1568	1374	50	51	8	100	100	0	0.036	0.041	0.042	0.039	1.815	0.046	0.742	80	382	1288	1580	-4.788	45	1243	62	1518	0
6	3	9	""	"STM0914"	7110	45350	100	149	178	99	118	119	27	53	28	0	1300	1802	1669	51	52	10	100	100	0	0.025	0.034	0.035	0.036	1.902	0.043	0.639	80	450	1280	1811	-5.332	31	1249	60	1751	0
6	4	9	""	"STM0918"	7290	45350	70	131	135	38	116	120	46	18	6	0	484	536	253	52	56	22	100	100	0	0.035	0.039	0.072	0.063	1.922	0.052	0.387	32	236	447	503	-4.848	15	432	19	484	0
6	5	9	""	"STM0922"	7460	45350	100	140	163	69	113	117	26	51	35	0	2279	2409	1106	51	52	9	100	100	0	0.012	0.021	0.027	0.028	1.697	0.026	0.446	80	407	2255	2408	-6.367	27	2228	50	2358	0
6	6	9	""	"STM0926"	7630	45350	100	176	193	69	115	117	24	82	62	0	1262	1469	1152	50	51	8	100	100	0	0.050	0.055	0.055	0.056	2.075	0.050	0.646	80	415	1273	1497	-4.312	61	1212	78	1419	0
6	7	9	""	"STM4206"	7820	45360	100	194	205	66	116	118	25	93	75	0	1013	1255	682	51	52	15	100	100	0	0.081	0.074	0.075	0.071	1.613	0.076	0.711	80	406	1040	1293	-3.624	78	962	89	1204	0
6	8	9	""	"STM4210"	7990	45350	100	160	189	88	119	119	26	63	47	0	1281	2096	2036	51	51	8	100	100	0	0.033	0.034	0.039	0.040	1.818	0.035	0.677	80	396	1271	2115	-4.907	41	1230	70	2045	0
6	9	9	""	"STM4215"	8160	45360	110	151	166	70	117	119	26	60	27	0	1526	1982	1862	50	51	7	100	100	0	0.023	0.025	0.031	0.029	1.692	0.029	0.618	80	427	1510	1981	-5.440	34	1476	49	1932	0
6	10	9	""	"STM4219"	8330	45360	100	226	239	64	115	118	27	100	91	0	884	938	418	52	52	10	100	100	0	0.133	0.140	0.142	0.137	1.516	0.133	0.783	80	393	943	1010	-2.906	111	832	124	886	0
6	11	9	"yjbG"	"STM4224"	8490	45350	100	175	190	78	115	118	27	83	51	0	930	1240	892	51	52	8	100	100	0	0.068	0.063	0.064	0.063	1.747	0.064	0.618	80	405	939	1264	-3.873	60	879	75	1189	0
6	12	9	"yjbO"	"STM4244"	8680	45350	110	986	1071	578	115	117	29	100	100	0	906	965	479	51	51	8	100	100	0	1.019	1.046	1.042	1.023	1.227	1.087	0.960	80	466	1726	1870	0.027	871	855	956	914	0
6	13	9	"csgC"	"STM1145"	8850	45360	110	284	346	236	115	116	25	100	100	0	1356	1551	976	51	52	9	100	100	0	0.130	0.154	0.143	0.140	1.437	0.174	0.830	80	440	1474	1731	-2.949	169	1305	231	1500	0
6	14	9	"ssaO"	"STM1416"	9020	45350	100	341	363	157	115	118	27	100	98	0	1204	1291	637	50	52	13	100	100	0	0.196	0.200	0.193	0.192	1.362	0.199	0.855	80	396	1380	1489	-2.352	226	1154	248	1241	0
6	15	9	"hisC"	"STM2073"	9190	45360	100	693	1248	1854	113	115	23	98	98	0	247	492	723	51	52	9	98	97	0	2.959	2.574	2.430	2.558	1.600	2.635	0.930	80	406	776	1576	1.565	580	196	1135	441	0
6	16	9	"flgE"	"STM1177"	9380	45360	100	451	449	174	116	118	33	100	98	0	2026	2039	835	51	51	9	100	100	0	0.170	0.168	0.160	0.160	1.440	0.162	0.829	80	404	2310	2321	-2.560	335	1975	333	1988	0
6	17	9	"rnc"	"STM2581"	9540	45360	100	550	683	372	118	121	35	100	100	0	1003	1401	857	50	51	8	100	100	0	0.453	0.418	0.410	0.413	1.296	0.418	0.961	80	382	1385	1916	-1.141	432	953	565	1351	0
6	18	9	"mutS"	"STM2909"	9720	45360	100	202	248	151	115	118	26	92	78	0	418	572	523	50	51	8	100	100	0	0.236	0.255	0.248	0.226	1.885	0.266	0.879	80	420	455	655	-2.081	87	368	133	522	0
6	19	9	"yecS"	"STM1952"	9900	45360	100	234	251	103	117	119	28	92	80	0	1404	1709	823	50	51	11	100	100	0	0.086	0.081	0.075	0.070	1.700	0.084	0.730	80	409	1471	1793	-3.533	117	1354	134	1659	0
6	20	9	"otsB"	"STM1929"	10060	45340	90	157	196	140	118	120	27	63	28	0	587	990	1285	50	60	66	100	100	0	0.073	0.083	0.082	0.069	2.222	0.096	0.816	52	345	576	1018	-3.783	39	537	78	940	0
6	21	9	"yebC"	"STM1899"	10250	45350	110	2319	2339	799	117	119	31	100	100	0	3310	3241	979	51	57	42	100	100	0	0.676	0.697	0.688	0.686	1.147	0.704	0.969	80	479	5461	5412	-0.566	2202	3259	2222	3190	0
6	22	9	"yecN"	"STM1904"	10420	45360	110	447	778	933	120	186	252	63	25	0	977	1772	2345	53	285	845	55	18	0	0.354	0.383	0.365	0.363	1.401	0.353	0.914	80	407	1251	2377	-1.499	327	924	658	1719	-100
6	23	9	"grpE"	"STM2681"	10590	45350	100	2977	3309	1572	114	117	35	100	100	0	1991	2148	976	51	58	64	100	100	0	1.476	1.524	1.540	1.518	1.162	1.548	0.961	80	443	4803	5292	0.561	2863	1940	3195	2097	0
6	24	9	""	"STM3782"	10770	45350	110	817	859	319	117	120	27	100	100	0	6751	6920	1653	52	55	13	100	100	0	0.104	0.108	0.102	0.102	1.321	0.110	0.922	80	499	7399	7610	-3.259	700	6699	742	6868	0
6	1	10	"dinP"	"STM0313"	6760	45530	100	229	249	97	116	118	25	97	91	0	522	556	241	51	52	8	100	100	0	0.240	0.263	0.241	0.238	1.796	0.261	0.642	80	432	584	638	-2.059	113	471	133	505	0
6	2	10	""	"STM0325"	6940	45530	100	172	181	45	116	117	26	83	53	0	776	952	553	52	53	8	100	100	0	0.077	0.072	0.072	0.074	1.820	0.066	0.574	80	432	780	965	-3.692	56	724	65	900	0
6	3	10	""	"STM0329"	7110	45530	80	130	141	53	114	115	24	34	21	0	240	293	193	52	54	11	100	100	0	0.085	0.112	0.171	0.138	2.411	0.161	0.359	52	308	204	268	-3.555	16	188	27	241	0
6	4	10	""	"STM0333"	7290	45530	100	179	188	56	115	118	37	71	43	0	1229	1288	612	54	56	16	100	100	0	0.054	0.059	0.057	0.056	1.869	0.057	0.569	80	438	1239	1307	-4.198	64	1175	73	1234	0
6	5	10	""	"STM1050"	7460	45530	100	210	234	100	113	115	26	88	72	0	2290	2869	1873	52	53	9	100	100	0	0.043	0.043	0.042	0.041	1.591	0.043	0.766	80	408	2335	2938	-4.528	97	2238	121	2817	0
6	6	10	"ycbW"	"STM1059"	7640	45540	100	918	1135	948	114	116	24	100	100	0	1084	1127	786	52	52	8	100	100	0	0.779	0.950	0.884	0.887	1.478	1.074	0.768	80	405	1836	2096	-0.360	804	1032	1021	1075	0
6	7	10	"yeaM"	"STM1279"	7810	45530	100	344	512	784	117	118	25	100	98	0	409	636	991	52	52	8	100	100	0	0.636	0.676	0.624	0.645	1.485	0.744	0.774	80	396	584	979	-0.653	227	357	395	584	0
6	8	10	""	"STM1287"	7980	45530	100	232	240	82	120	121	26	95	80	0	928	923	435	51	52	8	100	100	0	0.128	0.138	0.122	0.127	1.716	0.141	0.743	80	396	989	992	-2.969	112	877	120	872	0
6	9	10	"yeaA"	"STM1291"	8150	45530	100	561	610	390	120	122	26	98	98	0	1159	1254	720	51	51	8	100	100	0	0.398	0.407	0.377	0.390	1.434	0.441	0.903	80	396	1549	1693	-1.329	441	1108	490	1203	0
6	10	10	"astC"	"STM1303"	8320	45540	90	218	245	118	118	122	29	86	76	0	1013	1059	619	52	52	9	100	100	0	0.104	0.126	0.117	0.111	1.734	0.127	0.683	52	340	1061	1134	-3.265	100	961	127	1007	0
6	11	10	"spy"	"STM1308"	8500	45530	100	705	782	393	114	117	28	100	100	0	1543	1683	861	52	53	9	100	100	0	0.396	0.410	0.398	0.404	1.388	0.412	0.928	80	418	2082	2299	-1.335	591	1491	668	1631	0
6	12	10	"celG"	"STM1317"	8670	45530	100	334	405	258	115	117	27	100	100	0	531	674	512	51	52	8	100	100	0	0.456	0.465	0.449	0.449	1.554	0.458	0.834	80	408	699	913	-1.132	219	480	290	623	0
6	13	10	"rfbJ"	"STM2089"	8850	45530	110	427	464	178	117	119	26	100	100	0	1990	2177	951	50	51	9	100	100	0	0.160	0.163	0.159	0.160	1.396	0.159	0.880	80	453	2250	2474	-2.646	310	1940	347	2127	0
6	14	10	"galF"	"STM2098"	9030	45530	100	967	1014	426	119	121	26	100	100	0	3117	3232	1475	50	51	8	100	100	0	0.276	0.281	0.280	0.281	1.264	0.279	0.970	80	408	3915	4077	-1.855	848	3067	895	3182	0
6	15	10	"wcaC"	"STM2113"	9200	45530	110	278	293	74	116	116	25	98	98	0	2516	2455	569	51	51	9	100	100	0	0.066	0.074	0.070	0.071	1.368	0.072	0.804	80	425	2627	2581	-3.928	162	2465	177	2404	0
6	16	10	"yegH"	"STM2119"	9370	45530	110	268	275	90	117	120	34	97	95	0	1072	1177	445	50	51	8	100	100	0	0.148	0.140	0.139	0.131	1.493	0.140	0.732	80	439	1173	1285	-2.759	151	1022	158	1127	0
6	17	10	"yegB"	"STM2129"	9540	45530	100	178	190	73	115	129	146	11	3	0	541	599	336	51	72	380	75	12	0	0.129	0.137	0.132	0.125	1.865	0.263	0.594	80	396	553	623	-2.959	63	490	75	548	0
6	18	10	"yegQ"	"STM2136"	9720	45530	110	377	423	232	116	126	129	93	51	0	1023	1139	727	52	69	338	98	85	0	0.269	0.282	0.267	0.273	1.360	0.273	0.818	80	500	1232	1394	-1.895	261	971	307	1087	0
6	19	10	"cpxR"	"STM4059"	9910	45530	90	335	380	204	118	122	26	100	98	0	627	690	367	51	52	10	100	100	0	0.377	0.410	0.356	0.369	1.665	0.430	0.788	52	336	793	901	-1.408	217	576	262	639	0
6	20	10	""	"STM4068"	10060	45530	110	279	295	87	117	120	26	100	98	0	1212	1266	452	50	57	56	100	100	0	0.139	0.146	0.143	0.141	1.489	0.138	0.708	80	476	1324	1394	-2.843	162	1162	178	1216	0
6	21	10	"yneA"	"STM4077"	10240	45530	90	177	196	92	117	120	30	65	50	0	500	658	457	52	52	9	100	100	0	0.134	0.130	0.122	0.108	1.869	0.153	0.656	52	349	508	685	-2.900	60	448	79	606	0
6	22	10	"glpK"	"STM4086"	10410	45530	100	123	151	119	121	182	245	3	2	0	70	229	636	52	264	824	5	2	0	0.111	0.169	0.458	0.547	4.754	0.283	0.949	80	430	20	207	-3.170	2	18	30	177	-50
6	23	10	"ftsN"	"STM4093"	10590	45530	90	306	386	251	117	119	28	100	98	0	530	717	516	52	53	12	100	100	0	0.395	0.405	0.388	0.378	1.314	0.435	0.938	52	348	667	934	-1.339	189	478	269	665	0
6	24	10	""	"STM4102"	10760	45520	110	283	301	135	117	119	28	93	88	0	2059	2484	1617	52	54	13	100	100	0	0.083	0.076	0.075	0.073	1.491	0.075	0.884	80	523	2173	2616	-3.596	166	2007	184	2432	0
6	1	11	"ygdL"	"STM2987"	6760	45700	100	469	534	262	118	119	25	100	100	0	1858	1921	1157	52	52	8	100	100	0	0.194	0.223	0.226	0.222	1.280	0.219	0.953	80	432	2157	2285	-2.363	351	1806	416	1869	0
6	2	11	"ygdB"	"STM2998"	6940	45710	100	296	301	91	114	123	117	80	23	0	2325	2281	706	53	54	13	100	100	0	0.080	0.084	0.082	0.079	1.389	0.082	0.275	80	407	2454	2415	-3.642	182	2272	187	2228	0
6	3	11	"ygeD"	"STM3009"	7110	45700	90	419	445	190	113	121	125	96	63	0	2045	2398	1244	54	56	15	100	100	0	0.154	0.142	0.141	0.138	1.220	0.139	0.936	52	348	2297	2676	-2.702	306	1991	332	2344	0
6	4	11	"kduI"	"STM3018"	7290	45700	100	278	282	87	113	116	25	97	95	0	3570	3404	1245	55	56	11	100	100	0	0.047	0.050	0.049	0.049	1.341	0.051	0.858	80	407	3680	3518	-4.413	165	3515	169	3349	0
6	5	11	""	"STM3025"	7460	45700	100	435	466	262	114	115	26	97	96	0	3097	3126	2002	53	54	9	100	100	0	0.105	0.115	0.108	0.109	1.377	0.118	0.949	80	384	3365	3425	-3.245	321	3044	352	3073	0
6	6	11	""	"STM3030"	7630	45700	100	820	798	338	113	115	25	100	100	0	4211	4153	1926	52	52	8	100	100	0	0.170	0.167	0.165	0.166	1.187	0.166	0.974	80	383	4866	4786	-2.556	707	4159	685	4101	0
6	7	11	""	"STM2692"	7810	45710	100	245	264	126	116	117	24	92	87	0	844	912	610	51	53	9	100	100	0	0.163	0.172	0.155	0.154	1.729	0.178	0.850	80	396	922	1009	-2.620	129	793	148	861	0
6	8	11	""	"STM2702"	7980	45700	100	153	169	73	116	117	22	63	42	0	1628	1881	1659	51	53	9	100	100	0	0.023	0.029	0.029	0.030	1.736	0.035	0.711	80	384	1614	1883	-5.414	37	1577	53	1830	0
6	9	11	""	"STM2706"	8150	45700	100	225	233	68	114	117	25	96	86	0	4120	4271	1789	51	52	9	100	100	0	0.027	0.028	0.028	0.027	1.437	0.028	0.782	80	396	4180	4339	-5.196	111	4069	119	4220	0
6	10	11	"yjiA"	"STM4530"	8330	45700	100	675	671	155	114	118	28	100	100	0	2215	2174	488	52	52	9	100	100	0	0.259	0.262	0.266	0.259	1.193	0.260	0.954	80	408	2724	2679	-1.947	561	2163	557	2122	0
6	11	11	"cutF"	"STM0241"	8510	45700	100	341	371	131	118	119	27	100	98	0	1110	1096	424	52	52	9	100	100	0	0.211	0.242	0.248	0.234	1.272	0.250	0.914	80	397	1281	1297	-2.246	223	1058	253	1044	0
6	12	11	"yaiY"	"STM0378"	8680	45700	100	440	481	258	119	121	26	100	100	0	1335	1443	820	51	52	9	100	100	0	0.250	0.260	0.253	0.251	1.262	0.270	0.921	80	371	1605	1754	-2.000	321	1284	362	1392	0
6	13	11	"ybcI"	"STM0540"	8840	45700	100	240	272	157	117	120	25	95	87	0	884	1043	849	51	52	10	100	100	0	0.148	0.156	0.154	0.143	1.522	0.164	0.880	80	392	956	1147	-2.760	123	833	155	992	0
6	14	11	""	"STM0556"	9030	45700	100	176	187	53	117	119	26	87	58	0	1479	1483	403	50	51	8	100	100	0	0.041	0.049	0.049	0.045	1.684	0.049	0.523	80	407	1488	1503	-4.598	59	1429	70	1433	0
6	15	11	""	"STM0298"	9200	45700	100	151	155	41	115	117	26	63	28	0	1282	1329	681	50	51	8	100	100	0	0.029	0.031	0.035	0.036	1.820	0.033	0.380	80	385	1268	1319	-5.097	36	1232	40	1279	0
6	16	11	""	"STM0576"	9370	45710	100	156	164	49	116	119	26	57	45	0	1032	1272	835	51	52	10	100	100	0	0.041	0.039	0.040	0.038	1.711	0.043	0.535	80	395	1021	1269	-4.616	40	981	48	1221	0
6	17	11	""	"STM0581"	9550	45700	100	841	895	424	115	127	142	100	92	0	947	1007	508	50	71	374	93	58	0	0.809	0.815	0.826	0.809	1.166	0.816	0.970	80	409	1623	1737	-0.305	726	897	780	957	0
6	18	11	"fepC"	"STM0590"	9720	45710	90	364	508	510	114	116	25	98	96	0	819	1124	1249	51	51	8	100	100	0	0.326	0.367	0.343	0.335	1.368	0.390	0.970	52	330	1018	1467	-1.619	250	768	394	1073	0
6	19	11	"narP"	"STM2246"	9890	45710	110	380	467	270	117	119	25	100	100	0	920	1121	764	50	51	8	100	100	0	0.302	0.327	0.316	0.321	1.274	0.331	0.952	80	452	1133	1421	-1.726	263	870	350	1071	0
6	20	11	"stcA"	"STM2152"	10060	45700	110	220	221	45	118	120	26	100	88	0	2758	2783	482	50	51	8	100	100	0	0.038	0.038	0.038	0.035	1.496	0.038	0.738	80	440	2810	2836	-4.731	102	2708	103	2733	0
6	21	11	"yehW"	"STM2162"	10240	45700	100	240	244	74	116	119	26	96	87	0	794	852	343	50	51	8	100	100	0	0.167	0.160	0.151	0.150	1.533	0.159	0.774	80	420	868	930	-2.585	124	744	128	802	0
6	22	11	"yohD"	"STM2170"	10420	45710	100	226	263	166	116	119	26	93	83	0	1209	1603	1492	50	51	8	100	100	0	0.095	0.095	0.094	0.085	1.519	0.101	0.909	80	396	1269	1700	-3.397	110	1159	147	1553	0
6	23	11	""	"STM2175"	10590	45700	110	332	369	141	117	120	28	100	100	0	2625	2964	1131	50	51	8	100	100	0	0.083	0.086	0.083	0.081	1.368	0.083	0.519	80	455	2790	3166	-3.582	215	2575	252	2914	0
6	24	11	""	"STM2288"	10770	45710	100	188	197	59	116	118	29	81	66	0	818	856	361	50	50	8	100	100	0	0.094	0.100	0.100	0.088	1.775	0.104	0.630	80	450	840	887	-3.415	72	768	81	806	0
6	1	12	"Ctrl-62buffer"	"Ctrl-62buffer"	6750	45870	100	133	137	47	118	119	26	35	10	0	59	86	102	51	52	8	47	32	0	1.875	0.543	2.146	1.736	4.201	0.486	0.356	80	456	23	54	0.907	15	8	19	35	-50
6	2	12	"Ctrl-Y2buffer"	"Ctrl-Y2buffer"	6930	45870	100	120	129	60	114	124	117	2	2	0	66	91	117	53	53	12	52	26	0	0.462	0.395	1.118	1.094	2.971	0.531	0.534	80	405	19	53	-1.115	6	13	15	38	-50
6	3	12	"Ctrl-Y6buffer"	"Ctrl-Y6buffer"	7100	45870	100	121	131	52	113	120	116	3	1	0	62	99	130	53	54	13	40	30	0	0.889	0.391	0.963	1.322	4.961	0.347	0.358	80	418	17	64	-0.170	8	9	18	46	-50
6	4	12	"Ctrl-OmpAbuffer"	"Ctrl-OmpAbuffer"	7270	45870	100	118	126	46	116	118	28	26	8	0	67	118	126	53	55	10	60	38	0	0.143	0.154	0.600	0.811	5.302	0.282	0.266	80	419	16	75	-2.807	2	14	10	65	-50
6	5	12	"ctrl-buffer"	"ctrl-buffer"	7450	45870	100	123	128	28	115	117	27	27	3	0	66	73	31	52	54	10	63	33	0	0.571	0.619	1.083	1.079	3.537	3.877	0.036	80	418	22	34	-0.807	8	14	13	21	-50
6	6	12	"Ctrl-RCA25ng/ul"	"Ctrl-RCA25ng/ul"	7620	45870	100	116	116	21	112	115	25	15	1	0	62	63	13	52	53	9	50	27	0	0.400	0.364	1.600	1.364	3.984	17.782	0.008	80	406	14	15	-1.322	4	10	4	11	-50
6	7	12	"Ctrl-62buffer"	"Ctrl-62buffer"	7790	45870	100	123	123	32	112	116	26	22	10	0	62	75	49	52	53	9	51	31	0	1.100	0.478	1.505	1.229	3.452	1.003	0.067	80	406	21	34	0.138	11	10	11	23	-50
6	8	12	"Ctrl-Y2buffer"	"Ctrl-Y2buffer"	7970	45870	100	123	132	50	114	117	27	23	13	0	62	105	192	52	52	8	53	32	0	0.900	0.340	1.387	1.207	3.996	0.244	0.451	80	418	19	71	-0.152	9	10	18	53	-50
6	9	12	"Ctrl-Y6buffer"	"Ctrl-Y6buffer"	8140	45870	100	121	122	29	115	117	25	21	10	0	60	65	30	52	52	9	38	17	0	0.750	0.538	2.264	1.914	3.232	4.166	0.037	80	418	14	20	-0.415	6	8	7	13	-50
6	10	12	"Ctrl-OmpAbuffer"	"Ctrl-OmpAbuffer"	8320	45870	100	111	120	35	117	120	28	15	7	0	59	78	86	52	53	11	38	22	0	-0.857	0.115	1.226	1.337	3.847	0.394	0.157	80	408	1	29	Error	-6	7	3	26	-50
6	11	12	"ctrl-buffer"	"ctrl-buffer"	8490	45870	100	118	126	55	119	120	28	20	7	0	59	80	123	52	52	9	30	15	0	-0.143	0.250	2.369	2.195	4.142	0.391	0.308	80	397	6	35	Error	-1	7	7	28	-50
6	12	12	"Ctrl-RCA200ng/ul"	"Ctrl-RCA200ng/ul"	8660	45870	100	123	126	29	116	118	25	28	10	0	62	62	11	51	52	9	55	16	0	0.636	0.909	2.000	1.922	4.192	14.409	0.021	80	419	18	21	-0.652	7	11	10	11	-50
6	13	12	"Ctrl-62buffer"	"Ctrl-62buffer"	8840	45870	100	110	118	30	116	117	24	18	8	0	62	72	28	52	55	50	10	2	0	-0.600	0.100	1.384	1.602	4.304	4.605	0.022	80	418	4	22	Error	-6	10	2	20	-50
6	14	12	"Ctrl-Y2buffer"	"Ctrl-Y2buffer"	9010	45870	100	112	115	33	120	122	44	3	2	0	61	75	74	51	56	52	7	3	0	-0.800	-0.208	0.867	0.950	3.715	0.923	0.217	80	407	2	19	Error	-8	10	-5	24	-50
6	15	12	"Ctrl-Y6buffer"	"Ctrl-Y6buffer"	9180	45870	100	121	124	30	114	115	25	20	6	0	59	74	56	51	52	8	47	26	0	0.875	0.435	0.938	1.084	4.529	0.955	0.064	80	409	15	33	-0.193	7	8	10	23	-50
6	16	12	"Ctrl-OmpAbuffer"	"Ctrl-OmpAbuffer"	9360	45870	100	120	131	66	114	117	26	20	11	0	56	93	185	51	52	10	37	17	0	1.200	0.405	2.250	2.285	4.748	0.345	0.569	80	405	11	59	0.263	6	5	17	42	-50
6	17	12	"ctrl-buffer"	"ctrl-buffer"	9530	45870	100	122	128	40	116	119	25	32	10	0	58	72	65	50	51	9	42	27	0	0.750	0.545	2.132	1.874	3.151	0.743	0.194	80	419	14	34	-0.415	6	8	12	22	-50
6	18	12	"Ctrl-RCA75ng/ul"	"Ctrl-RCA75ng/ul"	9710	45870	100	119	123	32	114	117	25	22	11	0	55	57	10	51	51	8	37	11	0	1.250	1.500	3.833	3.711	3.061	106.511	0.001	80	408	9	15	0.322	5	4	9	6	-50
6	19	12	"Ctrl-62buffer"	"Ctrl-62buffer"	9880	45870	100	114	118	28	114	116	26	17	5	0	60	71	52	50	51	7	56	33	0	0.000	0.190	1.312	1.428	4.449	0.730	0.094	80	383	10	25	Error	0	10	4	21	-50
6	20	12	"Ctrl-Y2buffer"	"Ctrl-Y2buffer"	10050	45870	100	116	124	50	118	120	28	12	6	0	56	81	117	50	51	9	33	21	0	-0.333	0.194	1.542	1.636	5.089	0.403	0.298	80	408	4	37	Error	-2	6	6	31	-50
6	21	12	"Ctrl-Y6buffer"	"Ctrl-Y6buffer"	10230	45870	100	116	116	24	119	121	27	10	2	0	59	62	18	50	51	8	50	26	0	-0.333	-0.250	2.716	1.808	4.377	24.862	0.004	80	408	6	9	Error	-3	9	-3	12	-50
6	22	12	"Ctrl-OmpAbuffer"	"Ctrl-OmpAbuffer"	10400	45870	100	119	132	56	117	119	25	25	11	0	57	76	68	50	51	8	40	26	0	0.286	0.577	1.013	1.456	3.944	0.961	0.454	80	384	9	41	-1.807	2	7	15	26	-50
6	23	12	"ctrl-buffer"	"ctrl-buffer"	10570	45870	100	115	130	73	116	119	25	20	8	0	53	72	76	50	51	8	33	23	0	-0.333	0.636	2.523	2.345	4.466	1.163	0.212	80	409	2	36	Error	-1	3	14	22	-50
6	24	12	"Ctrl-RCAbuffer"	"Ctrl-RCAbuffer"	10750	45870	100	110	121	37	115	116	26	21	10	0	59	84	92	49	50	8	57	32	0	-0.500	0.171	0.833	0.949	3.277	0.373	0.221	80	440	5	41	Error	-5	10	6	35	-50
6	1	13	"hupA"	"STM4170"	6760	46070	110	4085	4022	1036	117	118	26	100	100	0	1460	1445	400	51	52	9	100	100	0	2.816	2.801	2.736	2.826	1.159	2.828	0.966	80	511	5377	5299	1.494	3968	1409	3905	1394	0
6	2	13	"hupA"	"STM4170"	6940	46060	110	2966	3025	1525	116	120	54	100	100	0	732	769	338	52	53	18	100	100	0	4.191	4.057	4.013	4.011	1.208	4.261	0.945	80	437	3530	3626	2.067	2850	680	2909	717	0
6	3	13	"hilA"	"STM2876"	7100	46060	110	504	679	733	113	118	55	100	97	0	1161	1554	1210	52	53	18	100	100	0	0.353	0.377	0.354	0.348	1.433	0.461	0.800	80	437	1500	2068	-1.504	391	1109	566	1502	0
6	4	13	"hilA"	"STM2876"	7280	46060	100	511	570	268	112	117	38	100	100	0	3446	3849	1905	53	55	28	100	100	0	0.118	0.121	0.120	0.120	1.271	0.119	0.905	80	390	3792	4254	-3.088	399	3393	458	3796	0
6	5	13	"hilC"	"STM2867"	7450	46060	100	709	722	237	114	118	37	100	100	0	4475	4268	1318	52	55	28	100	100	0	0.135	0.144	0.141	0.141	1.241	0.143	0.922	80	404	5018	4824	-2.894	595	4423	608	4216	0
6	6	13	"hilC"	"STM2867"	7630	46060	110	554	580	229	111	114	24	100	100	0	2588	2674	1096	52	53	13	100	100	0	0.175	0.179	0.178	0.178	1.242	0.179	0.941	80	437	2979	3091	-2.517	443	2536	469	2622	0
6	7	13	"hns"	"STM1751"	7790	46060	110	3416	3260	1000	113	116	28	100	100	0	1231	1205	407	51	53	13	100	100	0	2.799	2.727	2.768	2.784	1.208	2.724	0.970	80	436	4483	4301	1.485	3303	1180	3147	1154	0
6	8	13	"hns"	"STM1751"	7970	46060	110	3971	3841	1388	114	119	30	100	100	0	1404	1346	503	52	52	8	100	100	0	2.853	2.880	2.864	2.918	1.141	2.874	0.981	80	465	5209	5021	1.512	3857	1352	3727	1294	0
6	9	13	"hns"	"STM1751"	8150	46060	110	4115	4232	1846	119	121	27	100	100	0	1272	1361	586	52	53	13	100	100	0	3.275	3.142	3.125	3.115	1.133	3.170	0.981	80	486	5216	5422	1.712	3996	1220	4113	1309	0
6	10	13	"hilD"	"STM2875"	8320	46050	100	1389	1476	690	120	120	25	100	100	0	2042	2123	779	52	52	10	100	100	0	0.638	0.655	0.639	0.633	1.197	0.693	0.955	80	408	3259	3427	-0.649	1269	1990	1356	2071	0
6	11	13	"hilD"	"STM2875"	8500	46050	110	942	1078	665	120	122	26	100	100	0	1508	1662	921	52	52	8	100	100	0	0.565	0.595	0.587	0.565	1.283	0.630	0.958	80	455	2278	2568	-0.825	822	1456	958	1610	0
6	12	13	"stpA"	"STM2799"	8660	46050	90	2113	2200	844	120	123	27	100	100	0	1871	1911	800	51	52	10	100	100	0	1.095	1.118	1.140	1.139	1.158	1.106	0.979	52	330	3813	3940	0.131	1993	1820	2080	1860	0
6	13	13	"csrA"	"STM2826"	8830	46060	110	1459	1450	369	116	119	26	100	100	0	1242	1226	308	51	52	8	100	100	0	1.128	1.135	1.151	1.137	1.174	1.141	0.971	80	465	2534	2509	0.173	1343	1191	1334	1175	0
6	14	13	"dps"	"STM0831"	9010	46060	110	1693	1794	817	116	121	43	100	100	0	2161	2092	882	51	55	49	100	100	0	0.747	0.822	0.807	0.829	1.248	0.839	0.970	80	468	3687	3719	-0.420	1577	2110	1678	2041	0
6	15	13	"dps"	"STM0831"	9190	46050	110	1533	1628	606	117	118	26	100	100	0	2071	2126	680	51	51	8	100	100	0	0.701	0.728	0.712	0.716	1.176	0.745	0.966	80	440	3436	3586	-0.513	1416	2020	1511	2075	0
6	16	13	"dps"	"STM0831"	9350	46060	110	2002	1874	648	115	117	25	100	100	0	2666	2379	770	51	52	8	100	100	0	0.722	0.756	0.750	0.753	1.205	0.765	0.975	80	450	4502	4087	-0.471	1887	2615	1759	2328	0
6	17	13	"oxyR"	"STM4125"	9530	46050	90	1813	1856	722	117	119	24	100	100	0	1892	1914	751	51	52	10	100	100	0	0.921	0.933	0.929	0.934	1.181	0.934	0.977	52	357	3537	3602	-0.118	1696	1841	1739	1863	0
6	18	13	"oxyR"	"STM4125"	9710	46050	100	1819	2183	1513	119	120	25	100	100	0	1947	2193	1398	51	51	9	100	100	0	0.897	0.964	0.961	0.949	1.215	1.008	0.959	80	418	3596	4206	-0.157	1700	1896	2064	2142	0
6	19	13	"fur"	"STM0693"	9880	46050	100	1675	1691	630	116	119	26	100	100	0	2565	2467	869	51	51	11	100	100	0	0.620	0.652	0.639	0.645	1.188	0.659	0.974	80	408	4073	3991	-0.689	1559	2514	1575	2416	0
6	20	13	"fur"	"STM0693"	10060	46050	100	1423	1334	462	114	119	27	100	100	0	2364	2097	727	51	52	12	100	100	0	0.566	0.596	0.588	0.592	1.177	0.597	0.973	80	420	3622	3266	-0.821	1309	2313	1220	2046	0
6	21	13	"envR"	"STM3389"	10240	46050	100	1033	1110	542	117	119	25	100	100	0	3768	3703	1616	50	51	8	100	100	0	0.246	0.272	0.252	0.269	1.312	0.278	0.927	80	409	4634	4646	-2.021	916	3718	993	3653	0
6	22	13	"envR"	"STM3389"	10410	46050	100	886	886	439	122	123	28	100	100	0	3122	2834	1422	50	51	9	100	100	0	0.249	0.274	0.262	0.279	1.321	0.276	0.932	80	397	3836	3548	-2.008	764	3072	764	2784	0
6	23	13	"envR"	"STM3389"	10580	46050	100	696	733	273	120	121	25	100	100	0	3479	3088	1163	51	51	7	100	100	0	0.168	0.202	0.216	0.202	1.627	0.190	0.830	80	408	4004	3650	-2.573	576	3428	613	3037	0
6	24	13	"arcB"	"STM3328"	10750	46040	90	1615	1744	963	116	120	28	100	100	0	2396	2537	1759	50	52	13	100	100	0	0.639	0.655	0.665	0.699	1.282	0.609	0.949	52	363	3845	4115	-0.646	1499	2346	1628	2487	0
6	1	14	""	"STM4316"	6740	46210	80	137	147	44	118	143	356	0	0	0	380	475	333	53	64	146	96	57	0	0.058	0.069	0.084	0.085	2.463	0.078	0.317	52	278	346	451	-4.105	19	327	29	422	0
6	2	14	""	"STM4529"	6930	46220	100	960	992	415	116	135	279	97	86	0	1279	1277	536	52	59	114	100	98	0	0.688	0.715	0.717	0.709	1.184	0.873	0.781	80	458	2071	2101	-0.540	844	1227	876	1225	0
6	3	14	""	"STM4276"	7110	46220	100	233	251	74	114	120	65	91	42	0	837	844	233	51	53	19	100	100	0	0.151	0.173	0.160	0.158	1.626	0.169	0.664	80	427	905	930	-2.724	119	786	137	793	0
6	4	14	""	"STM0560"	7280	46210	100	325	331	98	107	112	37	98	96	0	1605	1609	639	52	55	28	100	100	0	0.140	0.144	0.143	0.141	1.321	0.139	0.916	80	400	1771	1781	-2.833	218	1553	224	1557	0
6	5	14	""	"STM0359"	7450	46220	110	178	187	58	111	115	35	78	45	0	577	582	211	53	56	27	100	100	0	0.128	0.144	0.150	0.132	1.760	0.147	0.563	80	469	591	605	-2.967	67	524	76	529	0
6	6	14	""	"STM1024"	7620	46220	100	161	173	58	114	118	32	67	32	0	323	392	263	53	54	14	100	100	0	0.174	0.174	0.175	0.162	1.909	0.255	0.113	80	415	317	398	-2.522	47	270	59	339	0
6	7	14	"purG"	"STM2565"	7790	46220	100	142	173	99	114	117	31	46	22	0	105	171	207	51	52	9	96	90	0	0.519	0.492	0.483	0.516	2.456	0.474	0.797	80	414	82	179	-0.948	28	54	59	120	-50
6	8	14	"cysM"	"STM2440"	7960	46220	100	122	130	39	118	120	27	17	10	0	74	103	88	52	53	8	76	57	0	0.182	0.235	0.697	0.667	3.804	0.401	0.291	80	439	26	63	-2.459	4	22	12	51	-50
6	9	14	"ompR"	"STM3502"	8130	46220	70	288	498	524	122	124	28	93	93	0	282	566	673	54	56	16	100	100	0	0.728	0.734	0.687	0.626	1.792	0.757	0.920	32	232	394	888	-0.458	166	228	376	512	0
6	10	14	"dnaK"	"STM0012"	8310	46220	100	510	898	1016	118	120	25	100	100	0	187	295	310	52	53	12	97	93	0	2.904	3.210	3.216	3.361	1.569	3.369	0.923	80	472	527	1023	1.538	392	135	780	243	0
6	11	14	"trkA"	"STM3409"	8490	46220	100	312	364	211	121	123	26	98	96	0	2477	2606	1512	52	52	8	100	100	0	0.079	0.095	0.086	0.084	1.525	0.100	0.783	80	440	2616	2797	-3.666	191	2425	243	2554	0
6	12	14	""	"STM4528"	8660	46220	110	1628	1702	573	117	120	27	100	100	0	2147	2207	767	51	52	9	100	100	0	0.721	0.735	0.726	0.736	1.132	0.734	0.978	80	510	3607	3741	-0.472	1511	2096	1585	2156	0
6	13	14	""	"STM2230"	8840	46220	100	624	702	453	115	119	25	100	100	0	1905	2023	1151	50	51	8	100	100	0	0.274	0.298	0.281	0.285	1.202	0.322	0.944	80	439	2364	2560	-1.866	509	1855	587	1973	0
6	14	14	"yegN"	"STM2127"	9010	46210	90	177	212	116	117	118	25	80	61	0	1414	1655	1251	52	55	18	100	100	0	0.044	0.059	0.053	0.050	1.646	0.071	0.784	52	332	1422	1698	-4.505	60	1362	95	1603	0
6	15	14	""	"STM2178"	9180	46220	110	145	148	42	118	121	26	50	28	0	740	924	603	50	52	14	100	100	0	0.039	0.034	0.046	0.046	1.810	0.038	0.259	80	511	717	904	-4.676	27	690	30	874	0
6	16	14	""	"STM2664"	9360	46220	110	284	287	65	118	120	26	100	98	0	1007	1035	297	51	51	8	100	100	0	0.174	0.172	0.167	0.164	1.420	0.165	0.803	80	469	1122	1153	-2.526	166	956	169	984	0
6	17	14	"EMPTY"	"EMPTY"	9520	46220	100	132	135	28	120	123	25	38	12	0	77	81	25	51	52	9	80	62	0	0.462	0.500	0.875	0.886	4.187	3.544	0.036	80	438	38	45	-1.115	12	26	15	30	-75
6	18	14	"EMPTY"	"EMPTY"	9700	46220	100	126	127	30	121	123	25	28	6	0	61	64	19	50	51	8	55	40	0	0.455	0.429	1.818	1.789	3.944	14.226	0.012	80	440	16	20	-1.138	5	11	6	14	-75
6	19	14	"EMPTY"	"EMPTY"	9870	46220	100	118	119	24	121	124	27	8	1	0	55	56	9	50	51	7	36	18	0	-0.600	-0.333	2.629	2.963	3.265	0.008	0.000	80	440	2	4	Error	-3	5	-2	6	-75
6	20	14	"EMPTY"	"EMPTY"	10050	46220	100	114	118	25	121	123	25	11	3	0	54	54	8	50	51	8	26	10	0	-1.750	-0.750	3.000	2.347	4.090	141.639	0.000	80	440	-3	1	Error	-7	4	-3	4	-75
6	21	14	"EMPTY"	"EMPTY"	10220	46220	100	118	122	28	119	121	25	20	6	0	54	56	10	50	51	8	33	6	0	-0.250	0.500	5.000	4.202	3.442	7479.427	0.000	80	429	3	9	Error	-1	4	3	6	-75
6	22	14	"EMPTY"	"EMPTY"	10390	46220	100	117	122	26	120	123	27	15	6	0	53	53	10	50	51	9	28	8	0	-1.000	0.667	3.500	2.595	3.716	12.400	0.030	80	441	0	5	Error	-3	3	2	3	-75
6	23	14	"EMPTY"	"EMPTY"	10570	46220	100	121	122	30	120	123	27	13	6	0	57	58	10	50	51	11	35	7	0	0.143	0.250	2.792	2.342	3.526	31.543	0.007	80	440	8	10	-2.807	1	7	2	8	-75
6	24	14	"EMPTY"	"EMPTY"	10740	46220	100	124	126	25	116	121	26	23	6	0	58	61	17	50	51	12	37	16	0	1.000	0.909	1.300	1.570	3.718	7.051	0.040	80	494	16	21	0.000	8	8	10	11	-75
7	1	1	"yccF"	"STM1074"	11360	43760	120	288	309	121	116	118	34	100	99	0	1371	1473	587	51	54	19	100	100	0	0.130	0.136	0.129	0.127	1.420	0.141	0.771	120	607	1492	1615	-2.940	172	1320	193	1422	0
7	2	1	"ydjN"	"STM1320"	11540	43750	130	333	398	250	118	122	39	100	100	0	837	1041	744	53	56	21	100	100	0	0.274	0.283	0.271	0.266	1.321	0.299	0.893	120	564	999	1268	-1.867	215	784	280	988	0
7	3	1	""	"STM1491"	11700	43760	120	366	414	173	116	120	32	100	100	0	1978	2186	1040	52	53	11	100	100	0	0.130	0.140	0.133	0.135	1.322	0.141	0.898	120	447	2176	2432	-2.946	250	1926	298	2134	0
7	4	1	"yiaC"	"STM3643"	11880	43750	120	277	295	114	115	116	24	100	99	0	1794	1916	742	52	52	10	100	100	0	0.093	0.097	0.093	0.089	1.380	0.104	0.862	120	463	1904	2044	-3.427	162	1742	180	1864	0
7	5	1	"oppA"	"STM1746"	12050	43740	140	637	691	363	116	117	27	96	94	0	1774	1896	1033	52	56	23	96	95	0	0.303	0.312	0.307	0.337	1.654	0.320	0.907	156	677	2243	2419	-1.725	521	1722	575	1844	0
7	6	1	""	"STM2585"	12240	43750	130	2255	2433	897	116	118	26	100	100	0	2674	2803	897	51	52	12	100	100	0	0.815	0.842	0.836	0.829	1.134	0.861	0.969	120	539	4762	5069	-0.294	2139	2623	2317	2752	0
7	7	1	"yecH"	"STM1936"	12400	43750	130	404	465	223	115	118	24	100	100	0	1382	1471	556	52	58	50	100	100	0	0.217	0.247	0.224	0.230	1.291	0.264	0.880	120	519	1619	1769	-2.202	289	1330	350	1419	0
7	8	1	"srlR"	"STM2837"	12580	43750	130	316	362	206	116	119	26	100	100	0	1547	1779	1074	53	60	49	100	100	0	0.134	0.143	0.134	0.135	1.308	0.155	0.918	120	566	1694	1972	-2.901	200	1494	246	1726	0
7	9	1	"kdpA"	"STM0706"	12750	43750	80	151	179	97	119	121	26	61	26	0	249	354	341	54	64	47	100	98	0	0.164	0.200	0.219	0.163	2.368	0.247	0.748	52	281	227	360	-2.607	32	195	60	300	0
7	10	1	"greB"	"STM3503"	12910	43730	80	362	364	160	121	122	27	96	96	0	2249	2069	1180	55	80	62	100	100	0	0.110	0.121	0.118	0.121	1.377	0.123	0.928	52	288	2435	2257	-3.186	241	2194	243	2014	0
7	11	1	""	"STM3156"	13090	43740	130	365	401	185	116	118	26	100	100	0	1040	1181	587	54	63	34	100	100	0	0.253	0.253	0.241	0.245	1.239	0.262	0.905	120	607	1235	1412	-1.985	249	986	285	1127	0
7	12	1	"yaeC"	"STM0245"	13270	43740	130	1189	1275	375	115	119	29	100	100	0	2679	2862	886	55	56	13	100	100	0	0.409	0.413	0.412	0.412	1.110	0.400	0.968	120	555	3698	3967	-1.289	1074	2624	1160	2807	0
7	13	1	"cyaY"	"STM3943"	13440	43750	130	697	837	479	113	119	39	100	100	0	1287	1407	418	54	59	32	100	100	0	0.474	0.535	0.464	0.490	1.317	0.593	0.839	120	564	1817	2077	-1.078	584	1233	724	1353	0
7	14	1	"cyaA"	"STM3939"	13620	43750	130	955	1006	282	117	120	36	100	100	0	2683	2863	916	53	57	31	100	100	0	0.319	0.316	0.319	0.318	1.259	0.295	0.909	120	537	3468	3699	-1.650	838	2630	889	2810	0
7	15	1	"yifK"	"STM3930"	13780	43750	130	1627	1647	340	118	119	26	100	100	0	3097	3352	1093	53	54	13	100	100	0	0.496	0.463	0.476	0.478	1.209	0.437	0.949	120	526	4553	4828	-1.012	1509	3044	1529	3299	0
7	16	1	"wzxE"	"STM3926"	13960	43750	130	823	867	203	116	117	25	100	100	0	4112	4337	1086	53	56	16	100	100	0	0.174	0.175	0.179	0.175	1.218	0.170	0.936	120	534	4766	5035	-2.521	707	4059	751	4284	0
7	17	1	"rffG"	"STM3922"	14130	43750	130	986	1186	658	117	119	29	100	100	0	3503	3696	920	55	58	19	100	100	0	0.252	0.294	0.258	0.274	1.394	0.291	0.711	120	527	4317	4710	-1.988	869	3448	1069	3641	0
7	18	1	"rfe"	"STM3918"	14300	43750	130	2773	2797	361	120	124	33	100	100	0	7046	7131	1117	57	65	37	100	100	0	0.380	0.378	0.382	0.380	1.109	0.369	0.975	120	555	9642	9751	-1.397	2653	6989	2677	7074	0
7	19	1	""	"STM4433"	14480	43750	120	375	386	120	118	122	32	100	99	0	403	540	409	55	63	36	100	100	0	0.739	0.553	0.640	0.625	1.569	0.404	0.760	120	545	605	753	-0.437	257	348	268	485	0
7	20	1	""	"STM4440"	14650	43750	120	151	155	34	116	123	89	4	0	0	174	200	109	52	65	148	32	6	0	0.287	0.264	0.294	0.274	2.398	0.520	0.796	120	587	157	187	-1.801	35	122	39	148	0
7	21	1	""	"STM4447"	14840	43750	70	126	138	44	122	138	137	0	0	0	171	196	91	58	85	235	9	3	0	0.035	0.116	0.266	0.174	3.400	0.179	0.146	32	231	117	154	-4.820	4	113	16	138	0
7	22	1	""	"STM4464"	15000	43760	110	126	138	39	120	121	28	32	11	0	193	249	217	53	55	10	100	100	0	0.043	0.092	0.181	0.142	2.764	0.138	0.076	80	456	146	214	-4.544	6	140	18	196	0
7	23	1	"idnO"	"STM4483"	15150	43750	80	131	140	51	122	123	27	28	13	0	228	301	268	54	60	21	100	100	0	0.052	0.073	0.115	0.109	2.694	0.120	0.316	52	296	183	265	-4.273	9	174	18	247	0
7	24	1	""	"STM4488"	15340	43750	110	144	162	73	117	121	31	46	21	0	332	402	250	55	59	17	100	100	0	0.097	0.130	0.135	0.118	2.315	0.162	0.289	80	556	304	392	-3.359	27	277	45	347	0
7	1	2	"hydH"	"STM4173"	11330	43920	110	272	827	3023	115	118	27	96	91	0	774	1344	2607	51	55	29	100	100	0	0.217	0.551	0.196	0.221	2.119	1.100	0.632	80	451	880	2005	-2.203	157	723	712	1293	0
7	2	2	"yciG"	"STM1728"	11500	43920	90	167	183	72	118	123	38	65	21	0	402	465	285	52	64	40	100	100	0	0.140	0.157	0.155	0.137	1.892	0.189	0.640	52	319	399	478	-2.837	49	350	65	413	0
7	3	2	"yihU"	"STM4023"	11690	43920	120	129	137	43	116	120	34	30	6	0	919	1267	1037	53	58	24	100	100	0	0.015	0.017	0.030	0.030	1.855	0.023	0.285	120	407	879	1235	-6.058	13	866	21	1214	0
7	4	2	"yihP"	"STM4018"	11870	43920	120	195	206	54	113	114	24	95	82	0	2050	2158	821	52	53	9	100	100	0	0.041	0.044	0.044	0.042	1.553	0.041	0.657	120	378	2080	2199	-4.607	82	1998	93	2106	0
7	5	2	"pepB"	"STM2536"	12020	43920	80	279	382	307	113	116	27	98	94	0	650	880	774	54	64	37	100	100	0	0.279	0.326	0.281	0.292	1.484	0.352	0.873	52	251	762	1095	-1.844	166	596	269	826	0
7	6	2	"atpF"	"STM3869"	12200	43920	110	542	986	879	118	120	29	100	100	0	526	952	863	52	59	29	100	100	0	0.895	0.964	0.949	0.941	1.318	0.996	0.941	80	430	898	1768	-0.161	424	474	868	900	0
7	7	2	"sinI"	"STM2516"	12390	43920	130	273	287	68	119	121	27	100	100	0	1949	2122	626	50	57	51	100	100	0	0.081	0.081	0.080	0.078	1.363	0.076	0.815	120	419	2053	2240	-3.624	154	1899	168	2072	0
7	8	2	""	"STM1056"	12560	43920	120	147	151	45	120	121	26	50	18	0	564	617	361	51	56	45	100	99	0	0.053	0.055	0.072	0.066	2.002	0.067	0.371	120	352	540	597	-4.248	27	513	31	566	0
7	9	2	"sitB"	"STM2862"	12730	43920	130	2776	2995	948	117	121	27	100	100	0	1891	2024	620	53	56	17	100	100	0	1.447	1.460	1.466	1.457	1.138	1.466	0.959	120	413	4497	4849	0.533	2659	1838	2878	1971	0
7	10	2	"cytR"	"STM4094"	12900	43920	130	303	331	136	117	119	26	99	97	0	1405	1569	773	55	67	48	99	99	0	0.138	0.141	0.141	0.137	1.425	0.141	0.859	120	488	1536	1728	-2.860	186	1350	214	1514	0
7	11	2	"bcfF"	"STM0026"	13080	43920	120	227	242	74	117	119	25	100	93	0	1339	1443	546	54	60	31	100	100	0	0.086	0.090	0.086	0.084	1.536	0.088	0.754	120	393	1395	1514	-3.546	110	1285	125	1389	0
7	12	2	"gmk"	"STM3740"	13250	43920	120	1053	1126	414	118	122	31	100	100	0	2089	2143	616	55	56	11	100	100	0	0.460	0.483	0.469	0.475	1.208	0.487	0.865	120	367	2969	3096	-1.121	935	2034	1008	2088	0
7	13	2	"srgA"	"PSLT011"	13420	43920	110	663	812	513	115	121	33	100	100	0	1820	2234	1402	53	60	45	100	100	0	0.310	0.320	0.303	0.311	1.189	0.327	0.939	80	387	2315	2878	-1.689	548	1767	697	2181	0
7	14	2	"ppx"	"STM2502"	13600	43930	120	443	466	148	116	121	34	100	100	0	2673	2848	1034	53	61	49	100	100	0	0.125	0.125	0.121	0.124	1.259	0.122	0.901	120	408	2947	3145	-3.002	327	2620	350	2795	0
7	15	2	""	"STM4258"	13770	43930	120	143	154	54	118	118	26	47	22	0	1671	1668	797	53	55	10	100	100	0	0.015	0.022	0.026	0.035	2.917	0.022	0.225	120	344	1643	1651	-6.016	25	1618	36	1615	0
7	16	2	""	"STM4261"	13940	43920	130	403	421	127	113	115	24	99	99	0	3145	3214	1027	54	57	17	100	100	0	0.094	0.097	0.097	0.095	1.290	0.096	0.921	120	374	3381	3468	-3.414	290	3091	308	3160	0
7	17	2	""	"STM4261"	14110	43930	130	240	254	84	113	117	27	100	97	0	1977	2072	787	56	60	20	100	100	0	0.066	0.070	0.067	0.065	1.461	0.071	0.792	120	383	2048	2157	-3.919	127	1921	141	2016	0
7	18	2	"yjcB"	"STM4263"	14290	43920	120	1349	1389	428	118	121	28	100	100	0	873	885	278	56	62	28	100	100	0	1.507	1.533	1.494	1.543	1.189	1.548	0.956	120	399	2048	2100	0.591	1231	817	1271	829	0
7	19	2	"livF"	"STM3560"	14450	43930	80	181	210	116	118	119	26	82	65	0	265	379	335	54	58	20	100	100	0	0.299	0.283	0.290	0.230	2.077	0.315	0.801	52	270	274	417	-1.744	63	211	92	325	0
7	20	2	"fljA"	"STM2770"	14640	43920	110	161	176	59	120	123	36	55	21	0	1835	2094	1060	53	61	47	100	100	0	0.023	0.027	0.028	0.027	1.627	0.032	0.434	80	432	1823	2097	-5.442	41	1782	56	2041	0
7	21	2	"ada"	"STM2265"	14810	43930	110	166	186	70	117	122	32	76	35	0	332	385	234	53	61	45	100	100	0	0.176	0.208	0.195	0.183	1.867	0.220	0.578	80	441	328	401	-2.509	49	279	69	332	0
7	22	2	"ssaV"	"STM1414"	14990	43920	120	239	258	96	116	122	34	96	81	0	566	623	300	52	54	11	99	99	0	0.239	0.249	0.241	0.238	1.604	0.247	0.768	120	465	637	713	-2.063	123	514	142	571	0
7	23	2	"fimC"	"STM0545"	15170	43920	110	137	146	39	122	125	34	26	11	0	1296	1365	536	53	56	16	100	100	0	0.012	0.018	0.036	0.033	1.749	0.020	0.100	80	407	1258	1336	-6.373	15	1243	24	1312	0
7	24	2	"malK"	"STM4230"	15340	43920	120	145	152	40	119	122	29	46	18	0	1151	1223	430	52	53	12	100	100	0	0.024	0.028	0.037	0.035	1.776	0.029	0.200	120	540	1125	1204	-5.402	26	1099	33	1171	0
7	1	3	"era"	"STM2580"	11340	44100	120	577	655	311	117	117	25	100	100	0	1133	1342	701	52	54	24	100	100	0	0.426	0.417	0.423	0.418	1.294	0.416	0.933	120	518	1541	1828	-1.233	460	1081	538	1290	0
7	2	3	"pabB"	"STM1824"	11510	44090	120	287	312	128	117	119	25	99	96	0	588	639	302	52	56	27	100	100	0	0.317	0.332	0.306	0.308	1.596	0.332	0.780	120	437	706	782	-1.657	170	536	195	587	0
7	3	3	"iacP"	"STM2881"	11680	44100	130	275	294	151	116	119	26	99	95	0	768	881	671	51	56	32	100	99	0	0.222	0.214	0.219	0.210	1.530	0.200	0.797	120	457	876	1008	-2.173	159	717	178	830	0
7	4	3	"invJ"	"STM2892"	11860	44100	120	293	319	125	115	117	26	100	100	0	1971	2117	802	52	54	17	100	100	0	0.093	0.099	0.096	0.095	1.384	0.102	0.819	120	407	2097	2269	-3.430	178	1919	204	2065	0
7	5	3	"eutM"	"STM2465"	12030	44100	130	140	146	43	112	115	25	51	24	0	477	597	434	54	59	23	100	100	0	0.066	0.063	0.072	0.072	2.087	0.067	0.414	120	447	451	577	-3.917	28	423	34	543	0
7	6	3	"eutB"	"STM2458"	12210	44100	120	129	135	43	116	118	27	31	13	0	396	502	391	53	54	11	100	100	0	0.038	0.042	0.075	0.072	2.195	0.060	0.254	120	406	356	468	-4.722	13	343	19	449	0
7	7	3	"prsA"	"STM1780"	12380	44100	120	1219	1249	698	117	119	26	100	100	0	962	948	517	53	59	67	100	98	0	1.212	1.265	1.297	1.271	1.308	1.301	0.943	120	412	2011	2027	0.278	1102	909	1132	895	0
7	8	3	"pgtP"	"STM2399"	12560	44100	120	266	283	101	119	120	24	100	97	0	2106	2180	833	53	58	29	100	100	0	0.072	0.077	0.073	0.072	1.448	0.080	0.808	120	421	2200	2291	-3.804	147	2053	164	2127	0
7	9	3	"parE"	"STM3181"	12720	44100	120	324	349	132	115	118	25	100	99	0	1012	1156	562	52	55	28	100	100	0	0.218	0.212	0.218	0.206	1.472	0.201	0.833	120	388	1169	1338	-2.200	209	960	234	1104	0
7	10	3	"mutY"	"STM3110"	12900	44100	120	165	183	82	116	118	25	80	46	0	364	435	315	53	55	27	100	99	0	0.158	0.175	0.181	0.165	1.899	0.189	0.605	120	421	360	449	-2.666	49	311	67	382	0
7	11	3	"gdhA"	"STM1299"	13080	44100	120	335	364	142	119	119	25	100	99	0	792	862	382	54	56	20	100	99	0	0.293	0.303	0.301	0.303	1.477	0.309	0.887	120	402	954	1053	-1.773	216	738	245	808	0
7	12	3	"fliN"	"STM1977"	13250	44090	140	179	187	51	118	121	27	80	57	0	538	624	319	54	62	63	99	96	0	0.126	0.121	0.122	0.115	1.906	0.121	0.650	156	456	545	639	-2.988	61	484	69	570	0
7	13	3	""	"STM2630"	13420	44100	110	136	146	41	116	120	29	45	15	0	707	763	291	54	62	48	100	100	0	0.031	0.042	0.055	0.048	2.045	0.045	0.196	80	415	673	739	-5.029	20	653	30	709	0
7	14	3	""	"STM1014"	13600	44090	110	157	168	57	115	117	27	68	33	0	1626	2122	1390	53	58	30	100	100	0	0.027	0.026	0.031	0.029	1.704	0.024	0.429	80	394	1615	2122	-5.227	42	1573	53	2069	0
7	15	3	""	"STM1018"	13770	44100	120	256	269	95	112	115	26	99	94	0	1888	1946	963	53	59	49	100	100	0	0.078	0.083	0.083	0.080	1.489	0.081	0.831	120	390	1979	2050	-3.672	144	1835	157	1893	0
7	16	3	""	"STM2302"	13940	44100	120	517	549	179	113	115	26	100	100	0	1348	1482	721	53	55	15	100	100	0	0.312	0.305	0.312	0.311	1.275	0.279	0.901	120	396	1699	1865	-1.681	404	1295	436	1429	0
7	17	3	"glnH"	"STM0830"	14120	44100	120	803	838	212	114	118	40	100	100	0	3283	3420	918	53	66	244	100	99	0	0.213	0.215	0.216	0.215	1.177	0.211	0.943	120	392	3919	4091	-2.229	689	3230	724	3367	0
7	18	3	"yajD"	"STM0411"	14290	44100	120	379	418	164	116	119	39	99	99	0	1263	1396	605	53	66	239	98	95	0	0.217	0.225	0.218	0.220	1.402	0.226	0.904	120	407	1473	1645	-2.202	263	1210	302	1343	0
7	19	3	"artM"	"STM0888"	14470	44100	120	527	543	193	119	123	39	100	100	0	2414	2595	996	54	56	16	100	100	0	0.173	0.167	0.163	0.165	1.232	0.166	0.921	120	450	2768	2965	-2.532	408	2360	424	2541	0
7	20	3	"pykA"	"STM1888"	14640	44100	120	1036	1059	293	120	124	40	100	100	0	3536	3763	1136	53	58	39	100	100	0	0.263	0.253	0.250	0.253	1.237	0.245	0.920	120	419	4399	4649	-1.927	916	3483	939	3710	0
7	21	3	"eda"	"STM1884"	14810	44100	120	718	727	195	119	121	26	100	100	0	1467	1483	468	51	57	40	100	100	0	0.423	0.425	0.416	0.429	1.309	0.409	0.907	120	429	2015	2040	-1.241	599	1416	608	1432	0
7	22	3	""	"STM1535"	14990	44100	120	217	235	83	118	123	47	89	51	0	880	991	431	51	52	10	100	100	0	0.119	0.124	0.117	0.110	1.598	0.134	0.781	120	440	928	1057	-3.066	99	829	117	940	0
7	23	3	""	"STM0613"	15170	44100	120	541	553	148	122	126	51	99	99	0	2818	2977	924	52	54	12	100	100	0	0.151	0.147	0.140	0.145	1.329	0.142	0.901	120	431	3185	3356	-2.723	419	2766	431	2925	0
7	24	3	"rna"	"STM0617"	15340	44100	130	2524	2733	994	122	123	29	100	100	0	2710	2893	1053	52	54	13	100	100	0	0.904	0.919	0.918	0.923	1.157	0.920	0.961	120	589	5060	5452	-0.146	2402	2658	2611	2841	0
7	1	4	"pspA"	"STM1690"	11330	44270	120	4673	6008	4522	116	119	28	100	100	0	438	577	426	51	51	8	100	100	0	11.775	11.202	11.695	11.727	1.320	11.138	0.945	120	534	4944	6418	3.558	4557	387	5892	526	0
7	2	4	"yhcO"	"STM3363"	11510	44270	110	317	395	254	113	118	27	100	98	0	359	444	294	52	52	8	100	100	0	0.664	0.719	0.703	0.676	1.328	0.777	0.914	80	412	511	674	-0.590	204	307	282	392	0
7	3	4	"prmA"	"STM3383"	11670	44270	110	309	357	156	116	121	25	100	100	0	1767	1912	969	52	58	37	100	100	0	0.113	0.130	0.127	0.124	1.320	0.130	0.888	80	399	1908	2101	-3.152	193	1715	241	1860	0
7	4	4	"yhcS"	"STM3367"	11850	44270	110	203	243	121	120	122	24	86	68	0	950	1344	1103	53	62	42	100	100	0	0.093	0.095	0.098	0.088	1.737	0.096	0.827	80	412	980	1414	-3.434	83	897	123	1291	0
7	5	4	"yfiR"	"STM2671"	12030	44270	120	430	476	196	119	121	25	99	98	0	1401	1660	758	56	62	25	100	100	0	0.231	0.223	0.218	0.213	1.354	0.226	0.930	120	429	1656	1961	-2.113	311	1345	357	1604	0
7	6	4	"rluD"	"STM2662"	12210	44270	120	2214	2296	712	116	118	25	100	100	0	2751	2798	865	55	59	19	100	100	0	0.778	0.795	0.788	0.798	1.291	0.796	0.962	120	405	4794	4923	-0.362	2098	2696	2180	2743	0
7	7	4	"murF"	"STM0124"	12370	44270	110	834	859	269	117	122	39	100	100	0	3002	3090	888	56	86	172	100	100	0	0.243	0.245	0.241	0.241	1.157	0.239	0.931	80	410	3663	3776	-2.039	717	2946	742	3034	0
7	8	4	"ampD"	"STM0146"	12570	44280	80	275	320	151	119	122	28	96	90	0	786	891	544	54	65	41	100	100	0	0.213	0.240	0.237	0.224	1.388	0.248	0.900	52	285	888	1038	-2.230	156	732	201	837	0
7	9	4	"polB"	"STM0097"	12730	44270	110	260	347	203	116	121	28	97	92	0	879	1445	1244	53	56	29	100	100	0	0.174	0.166	0.174	0.173	1.538	0.158	0.906	80	387	970	1623	-2.520	144	826	231	1392	0
7	10	4	"ppdD"	"STM0144"	12890	44270	110	155	168	55	115	119	27	65	35	0	699	911	643	54	59	31	100	100	0	0.062	0.062	0.065	0.062	1.916	0.060	0.501	80	392	685	910	-4.011	40	645	53	857	0
7	11	4	"gidB"	"STM3873"	13050	44270	90	205	250	141	116	119	25	86	73	0	513	738	620	54	63	32	100	100	0	0.194	0.196	0.174	0.163	1.921	0.202	0.839	52	319	548	818	-2.367	89	459	134	684	0
7	12	4	"yieG"	"STM3851"	13230	44270	110	775	826	233	118	122	34	100	100	0	3114	3277	938	54	75	108	100	100	0	0.215	0.220	0.215	0.219	1.173	0.213	0.945	80	431	3717	3931	-2.220	657	3060	708	3223	0
7	13	4	"purF"	"STM2362"	13410	44270	110	642	703	332	117	121	34	100	100	0	1250	1415	648	53	71	105	100	100	0	0.439	0.430	0.426	0.418	1.253	0.440	0.935	80	435	1722	1948	-1.189	525	1197	586	1362	0
7	14	4	"nuoB"	"STM2327"	13580	44270	110	264	455	420	115	118	27	97	86	0	437	940	1060	52	57	29	100	100	0	0.387	0.383	0.360	0.340	1.507	0.384	0.944	80	453	534	1228	-1.370	149	385	340	888	0
7	15	4	"menB"	"STM2307"	13760	44270	110	633	661	154	115	120	30	100	100	0	2469	2437	592	53	69	107	100	100	0	0.214	0.229	0.225	0.227	1.178	0.222	0.931	80	412	2934	2930	-2.222	518	2416	546	2384	0
7	16	4	"yfaX"	"STM2292"	13930	44270	110	222	252	102	120	123	31	93	82	0	1233	1654	996	53	70	108	100	100	0	0.086	0.082	0.077	0.076	1.582	0.085	0.795	80	409	1282	1733	-3.532	102	1180	132	1601	0
7	17	4	"gyrA"	"STM2272"	14110	44270	110	592	858	608	118	121	41	100	100	0	456	694	541	52	67	238	86	41	0	1.173	1.153	1.151	1.163	1.232	2.228	0.668	80	412	878	1382	0.231	474	404	740	642	0
7	18	4	"yfcG"	"STM2349"	14280	44270	110	364	434	232	116	119	41	100	97	0	1117	1399	833	52	68	243	100	91	0	0.233	0.236	0.226	0.229	1.283	0.227	0.884	80	395	1313	1665	-2.102	248	1065	318	1347	0
7	19	4	"iroB"	"STM2773"	14450	44270	110	665	777	431	116	121	41	100	100	0	751	863	513	53	58	24	100	100	0	0.787	0.816	0.830	0.828	1.203	0.826	0.951	80	428	1247	1471	-0.346	549	698	661	810	0
7	20	4	""	"STM2797"	14640	44270	100	216	237	78	117	125	61	86	41	0	377	430	214	54	58	39	100	98	0	0.307	0.319	0.306	0.305	1.574	0.310	0.656	80	372	422	496	-1.706	99	323	120	376	0
7	21	4	"srlD"	"STM2835"	14800	44270	110	182	203	80	118	139	388	1	0	0	800	971	632	53	64	48	100	100	0	0.086	0.093	0.090	0.083	1.725	0.098	0.669	80	424	811	1003	-3.545	64	747	85	918	0
7	22	4	""	"STM2816"	14990	44260	90	154	180	76	119	134	184	11	0	0	583	999	962	54	67	43	100	100	0	0.066	0.065	0.065	0.059	2.109	0.067	0.614	52	320	564	1006	-3.918	35	529	61	945	0
7	23	4	"csrA"	"STM2826"	15150	44270	110	540	631	313	118	122	46	100	100	0	373	436	235	52	56	20	100	100	0	1.315	1.336	1.341	1.366	1.352	1.403	0.831	80	418	743	897	0.395	422	321	513	384	0
7	24	4	""	"STM2844"	15330	44270	110	165	183	57	118	120	28	82	41	0	1221	1543	897	53	55	13	100	100	0	0.040	0.044	0.045	0.041	1.760	0.044	0.541	80	487	1215	1555	-4.635	47	1168	65	1490	0
7	1	5	"garK"	"STM3247"	11330	44450	120	195	231	149	113	117	27	90	77	0	730	1093	1380	51	52	9	100	100	0	0.121	0.113	0.111	0.115	1.688	0.106	0.708	120	516	761	1160	-3.050	82	679	118	1042	0
7	2	5	"yhaN"	"STM3238"	11500	44450	110	160	181	74	113	116	26	71	41	0	519	726	557	51	52	10	100	100	0	0.100	0.101	0.102	0.092	1.863	0.105	0.665	80	406	515	743	-3.316	47	468	68	675	0
7	3	5	"rfaE"	"STM3200"	11680	44450	120	1278	1280	363	116	120	27	100	100	0	4389	4310	1107	51	53	17	100	100	0	0.268	0.273	0.271	0.271	1.176	0.274	0.957	120	457	5500	5423	-1.900	1162	4338	1164	4259	0
7	4	5	"yqhA"	"STM3153"	11850	44440	110	575	661	419	121	123	26	100	100	0	1218	1366	824	52	57	23	100	100	0	0.389	0.411	0.399	0.400	1.155	0.433	0.956	80	398	1620	1854	-1.361	454	1166	540	1314	0
7	5	5	"hybD"	"STM3146"	12020	44440	110	218	269	150	120	121	27	95	82	0	581	876	708	55	61	24	100	100	0	0.186	0.181	0.174	0.165	1.559	0.190	0.858	80	412	624	970	-2.424	98	526	149	821	0
7	6	5	""	"STM3134"	12200	44450	110	293	329	119	113	115	25	100	100	0	1681	2075	1170	54	59	20	100	100	0	0.111	0.107	0.106	0.104	1.416	0.105	0.847	80	428	1807	2237	-3.176	180	1627	216	2021	0
7	7	5	"ymbA"	"STM1065"	12370	44440	110	374	410	172	114	119	46	100	100	0	1445	1603	714	54	73	143	100	100	0	0.187	0.191	0.193	0.183	1.233	0.198	0.936	80	436	1651	1845	-2.420	260	1391	296	1549	0
7	8	5	"yccX"	"STM1083"	12540	44440	110	244	255	95	120	120	26	97	92	0	573	678	433	53	59	28	100	100	0	0.238	0.216	0.215	0.209	1.453	0.207	0.810	80	438	644	760	-2.068	124	520	135	625	0
7	9	5	"hpaX"	"STM1107"	12720	44450	120	171	178	63	119	121	26	64	50	0	991	1267	1011	52	56	19	100	100	0	0.055	0.049	0.055	0.053	1.827	0.051	0.677	120	486	991	1274	-4.175	52	939	59	1215	0
7	10	5	""	"STM1133"	12890	44440	110	527	535	175	117	121	31	100	100	0	3689	3867	1367	54	74	126	100	100	0	0.113	0.110	0.106	0.108	1.209	0.110	0.943	80	418	4045	4231	-3.148	410	3635	418	3813	0
7	11	5	"yceD"	"STM1190"	13060	44440	110	5061	5343	1614	118	131	71	100	100	0	1006	1042	330	54	76	123	100	100	0	5.192	5.288	5.238	5.322	1.152	5.351	0.933	80	447	5895	6213	2.376	4943	952	5225	988	0
7	12	5	"cobB"	"STM1221"	13240	44450	120	564	743	586	118	129	68	96	94	0	806	1028	768	53	64	81	100	96	0	0.592	0.641	0.599	0.607	1.336	0.684	0.874	120	495	1199	1600	-0.756	446	753	625	975	0
7	13	5	"ydgO"	"STM1456"	13410	44440	110	329	355	160	117	118	27	100	98	0	816	967	599	52	53	12	100	100	0	0.277	0.260	0.264	0.258	1.321	0.258	0.909	80	418	976	1153	-1.850	212	764	238	915	0
7	14	5	""	"STM1492"	13580	44440	110	212	228	86	114	116	25	95	82	0	1082	1237	696	52	55	16	100	100	0	0.095	0.096	0.090	0.089	1.602	0.099	0.764	80	427	1128	1299	-3.394	98	1030	114	1185	0
7	15	5	"aroE"	"STM3401"	13760	44450	120	463	507	216	116	120	28	100	100	0	1768	1947	1030	52	63	86	100	99	0	0.202	0.206	0.200	0.208	1.329	0.203	0.958	120	454	2063	2286	-2.306	347	1716	391	1895	0
7	16	5	"zntR"	"STM3412"	13930	44450	120	465	498	194	119	123	30	98	96	0	1323	1423	662	52	62	88	100	98	0	0.272	0.276	0.274	0.276	1.280	0.273	0.947	120	429	1617	1750	-1.877	346	1271	379	1371	0
7	17	5	"rpsN"	"STM3427"	14110	44450	120	9126	9814	4210	118	120	28	100	100	0	493	542	227	52	53	10	100	100	0	20.426	19.788	20.194	20.099	1.232	19.739	0.976	120	440	9449	10186	4.352	9008	441	9696	490	0
7	18	5	"slyD"	"STM3455"	14280	44450	120	2858	3427	2023	114	118	29	100	100	0	1004	1126	618	52	56	21	100	99	0	2.882	3.085	3.086	3.119	1.249	3.173	0.977	120	451	3696	4387	1.527	2744	952	3313	1074	0
7	19	5	"yhjE"	"STM3609"	14450	44440	110	314	349	174	115	118	31	100	96	0	1491	1661	1027	53	57	23	100	100	0	0.138	0.146	0.142	0.138	1.351	0.148	0.905	80	432	1637	1842	-2.853	199	1438	234	1608	0
7	20	5	"yhjN"	"STM3618"	14630	44440	110	240	268	133	116	139	371	6	0	0	989	1349	1036	54	59	44	100	100	0	0.133	0.117	0.115	0.116	1.665	0.178	0.041	80	467	1059	1447	-2.915	124	935	152	1295	0
7	21	5	"yhjV"	"STM3625"	14810	44440	110	484	512	207	115	140	379	47	5	0	2885	3377	1781	53	63	53	100	100	0	0.130	0.119	0.116	0.120	1.271	0.113	0.165	80	448	3201	3721	-2.940	369	2832	397	3324	0
7	22	5	""	"STM3633"	14990	44450	120	372	397	172	114	124	144	89	31	0	1205	1306	664	54	62	36	100	100	0	0.224	0.226	0.217	0.222	1.465	0.236	0.461	120	504	1409	1535	-2.157	258	1151	283	1252	0
7	23	5	""	"STM3651"	15150	44440	110	1366	1707	1185	114	118	30	100	100	0	1161	1468	968	53	57	22	100	100	0	1.130	1.126	1.125	1.124	1.167	1.164	0.965	80	416	2360	3008	0.176	1252	1108	1593	1415	0
7	24	5	"xylB"	"STM3660"	15330	44450	110	812	828	223	113	117	35	100	100	0	2191	2198	497	54	58	18	100	100	0	0.327	0.333	0.329	0.327	1.208	0.330	0.938	80	524	2836	2859	-1.612	699	2137	715	2144	0
[truncated: 612,716 more chars]
