# Supplementary material for: BABAR: an R package to simplify the normalisation of common reference design microarray-based transcriptomic datasets
Source: BMC Bioinformatics. 2010 Feb 3;11:73. doi: 10.1186/1471-2105-11-73 (PMC2829013; doi:10.1186/1471-2105-11-73)
Supplement: Additional file 3 — Dataset 1. The unprocessed microarray data files from a heterogeneous 'problem' dataset describing the transcriptomic changes for Salmonella internalised within mammalian cells. [file 1471-2105-11-73-S3.ZIP › M12h-79A.gpr]

ATF	1.0
27	43    
"Type=GenePix Results 1.4"
"DateTime=2002/05/15 14:34:23"
"Settings=\\Ifrnnts19\communal3\SOFIA MAY\settings 93B.gps"
"GalFile=\\Ifrnnts19\communal3\Array lists\STPLMar2002 Revised.gal"
"Scanner=GenePix 4000A [48450]"
"Comment="
"PixelSize=10"
"ImageName=635 nm	532 nm"
"FileName=\\Ifrnnts19\communal3\SOFIA MAY\images 79A.tif	\\Ifrnnts19\communal3\SOFIA MAY\images 79A.tif"
"PMTVolts=610	510"
"ScanPower=100	100"
"FocusPosition=0"
"NormalizationFactor:RatioOfMedians=2.95356"
"NormalizationFactor:RatioOfMeans=2.95852"
"NormalizationFactor:MedianOfRatios=2.97186"
"NormalizationFactor:MeanOfRatios=2.9566"
"NormalizationFactor:RegressionRatio=2.86964"
"JpegImage=\\Ifrnnts19\communal3\SOFIA MAY\results 79A.jpg"
"RatioFormulation=W1/W2 (635 nm/532 nm)"
"Barcode="
"ImageOrigin=1960, 14730"
"JpegOrigin=2050, 14850"
"Creator=GenePix Pro 3.0.6.81"
"Temperature=34.09"
"LaserPower=2.5	1.69"
"LaserOnTime=42890	42891"
"Supplier="
"Block"	"Column"	"Row"	"Name"	"ID"	"X"	"Y"	"Dia."	"F635 Median"	"F635 Mean"	"F635 SD"	"B635 Median"	"B635 Mean"	"B635 SD"	"% > B635+1SD"	"% > B635+2SD"	"F635 % Sat."	"F532 Median"	"F532 Mean"	"F532 SD"	"B532 Median"	"B532 Mean"	"B532 SD"	"% > B532+1SD"	"% > B532+2SD"	"F532 % Sat."	"Ratio of Medians"	"Ratio of Means"	"Median of Ratios"	"Mean of Ratios"	"Ratios SD"	"Rgn Ratio"	"Rgn R�"	"F Pixels"	"B Pixels"	"Sum of Medians"	"Sum of Means"	"Log Ratio"	"F635 Median - B635"	"F532 Median - B532"	"F635 Mean - B635"	"F532 Mean - B532"	"Flags"
1	1	1	"yiiD"	"STM4029"	2440	15110	90	248	258	73	98	100	23	100	100	0	474	517	221	40	42	10	100	100	0	0.346	0.335	0.344	0.333	1.454	0.309	0.855	52	395	584	637	-1.533	150	434	160	477	0
1	2	1	"yjiY"	"STM4532"	2620	15100	90	119	126	39	97	99	24	48	25	0	136	146	72	39	41	10	100	98	0	0.227	0.271	0.356	0.315	2.077	0.335	0.317	52	373	119	136	-2.140	22	97	29	107	0
1	3	1	"glpG"	"STM3524"	2790	15100	110	498	495	142	96	98	21	100	100	0	2060	1996	613	40	41	8	100	100	0	0.199	0.204	0.201	0.204	1.288	0.199	0.922	80	499	2422	2355	-2.329	402	2020	399	1956	0
1	4	1	"yhjC"	"STM3607"	2960	15100	110	325	340	80	97	100	23	100	100	0	2204	2118	665	40	41	7	100	100	0	0.105	0.117	0.112	0.119	1.431	0.112	0.874	80	495	2392	2321	-3.247	228	2164	243	2078	0
1	5	1	"dacB"	"STM3300"	3130	15100	100	303	326	123	95	98	22	100	100	0	689	827	432	40	41	5	100	100	0	0.320	0.294	0.291	0.292	1.324	0.279	0.903	80	430	857	1018	-1.642	208	649	231	787	0
1	6	1	"yqjD"	"STM3229"	3300	15090	110	868	840	193	96	99	23	100	100	0	1891	1813	507	41	41	5	100	100	0	0.417	0.420	0.418	0.429	1.242	0.412	0.951	80	512	2622	2516	-1.261	772	1850	744	1772	0
1	7	1	"yfhP"	"STM2544"	3470	15100	110	6278	6126	1328	99	101	23	100	100	0	1319	1267	299	40	41	5	100	100	0	4.831	4.912	4.875	4.967	1.151	4.947	0.971	80	483	7458	7254	2.272	6179	1279	6027	1227	0
1	8	1	""	"STM0660"	3640	15100	100	174	178	39	100	103	27	95	73	0	1221	1161	518	40	40	6	100	100	0	0.063	0.070	0.069	0.074	1.847	0.057	0.446	80	409	1255	1199	-3.996	74	1181	78	1121	0
1	9	1	""	"STM0672"	3810	15100	110	424	440	88	98	102	25	100	100	0	3864	3895	1075	41	45	14	100	100	0	0.085	0.089	0.089	0.089	1.228	0.085	0.930	80	497	4149	4196	-3.552	326	3823	342	3854	0
1	10	1	"nagB"	"STM0684"	3990	15100	100	233	242	61	95	96	20	98	98	0	590	614	206	41	45	15	100	100	0	0.251	0.257	0.262	0.248	1.545	0.247	0.805	80	442	687	720	-1.992	138	549	147	573	0
1	11	1	"ybfN"	"STM0688"	4160	15090	110	225	228	46	94	96	20	100	100	0	1801	1740	452	40	42	8	100	100	0	0.074	0.079	0.079	0.078	1.360	0.076	0.830	80	492	1892	1834	-3.749	131	1761	134	1700	0
1	12	1	"eutH"	"STM2460"	4340	15100	120	807	879	339	93	97	21	100	100	0	5206	5488	1988	41	45	17	100	100	0	0.138	0.144	0.144	0.143	1.243	0.143	0.943	120	542	5879	6233	-2.855	714	5165	786	5447	0
1	13	1	"ubiE"	"STM3970"	4510	15100	120	2410	2263	882	96	101	26	100	99	0	6313	5971	2524	44	53	35	100	100	0	0.369	0.366	0.363	0.372	1.364	0.359	0.983	120	524	8583	8094	-1.438	2314	6269	2167	5927	0
1	14	1	""	"STM3966"	4680	15090	110	1053	1132	374	99	107	47	100	100	0	5730	5620	1460	46	62	86	100	100	0	0.168	0.185	0.178	0.181	1.345	0.176	0.896	80	490	6638	6607	-2.575	954	5684	1033	5574	0
1	15	1	"yigL"	"STM3962"	4860	15090	110	1324	1342	337	105	113	52	100	100	0	4873	4789	861	42	53	82	100	100	0	0.252	0.261	0.255	0.257	1.200	0.258	0.937	80	475	6050	5984	-1.987	1219	4831	1237	4747	0
1	16	1	"recQ"	"STM3958"	5020	15100	120	1284	1261	564	101	107	33	100	98	0	1783	1675	890	40	41	9	99	98	0	0.679	0.709	0.747	0.799	1.720	0.670	0.868	120	533	2926	2795	-0.559	1183	1743	1160	1635	0
1	17	1	"yigG"	"STM3954"	5190	15100	100	756	737	216	94	99	28	100	100	0	3282	3158	785	40	41	10	100	100	0	0.204	0.206	0.190	0.200	1.297	0.214	0.845	80	420	3904	3761	-2.292	662	3242	643	3118	0
1	18	1	"yigB"	"STM3950"	5370	15090	110	903	884	209	94	98	26	100	100	0	2861	2827	539	39	41	9	100	100	0	0.287	0.283	0.280	0.278	1.233	0.288	0.919	80	524	3631	3578	-1.803	809	2822	790	2788	0
1	19	1	"sgaB"	"STM4384"	5550	15100	100	327	313	87	93	94	20	100	100	0	767	771	255	39	39	5	100	100	0	0.321	0.301	0.318	0.290	1.579	0.282	0.802	80	453	962	952	-1.637	234	728	220	732	0
1	20	1	"cycA"	"STM4398"	5720	15100	90	122	124	21	91	92	20	71	36	0	122	125	32	39	39	5	100	100	0	0.373	0.384	0.355	0.358	2.098	0.427	0.267	52	371	114	119	-1.421	31	83	33	86	0
1	21	1	"ytfM"	"STM4409"	5900	15100	80	141	143	30	94	94	21	86	57	0	198	207	72	39	39	5	100	100	0	0.296	0.292	0.336	0.287	2.151	0.266	0.409	52	323	206	217	-1.758	47	159	49	168	0
1	22	1	""	"STM4418"	6070	15090	90	98	105	26	93	95	21	25	11	0	182	181	46	39	39	4	100	100	0	0.035	0.085	0.129	0.109	2.852	0.090	0.053	52	380	148	154	-4.838	5	143	12	142	0
1	23	1	""	"STM4422"	6250	15080	90	108	111	29	92	97	25	36	15	0	164	175	77	40	40	7	100	100	0	0.129	0.141	0.216	0.244	2.943	0.050	0.011	52	379	140	154	-2.954	16	124	19	135	0
1	24	1	"srfJ"	"STM4426"	6410	15090	90	113	116	23	90	92	20	51	32	0	210	210	52	39	39	5	100	100	0	0.135	0.152	0.136	0.149	2.424	0.116	0.105	52	384	194	197	-2.894	23	171	26	171	0
1	1	2	"yaiC"	"STM0385"	2410	15270	90	179	178	41	97	98	24	94	76	0	624	613	192	39	40	6	100	100	0	0.140	0.141	0.142	0.132	1.636	0.131	0.595	52	374	667	655	-2.835	82	585	81	574	0
1	2	2	"mopB"	"STM4329"	2590	15270	100	1910	1932	790	97	97	21	100	100	0	395	404	159	39	40	5	100	100	0	5.093	5.027	4.964	5.112	1.268	5.085	0.966	80	421	2169	2200	2.348	1813	356	1835	365	0
1	3	2	"phoP"	"STM1231"	2760	15270	100	1643	1639	604	95	97	21	100	100	0	697	691	264	40	40	8	100	100	0	2.356	2.372	2.341	2.386	1.240	2.378	0.966	80	399	2205	2195	1.236	1548	657	1544	651	0
1	4	2	"otsA"	"STM1928"	2930	15270	90	363	348	96	96	98	22	100	100	0	717	764	301	39	40	7	100	100	0	0.394	0.348	0.351	0.349	1.312	0.330	0.911	52	345	945	977	-1.344	267	678	252	725	0
1	5	2	"thiF"	"STM4162"	3100	15270	100	163	159	34	94	97	22	88	65	0	1049	1023	379	40	40	6	100	100	0	0.068	0.066	0.069	0.063	1.719	0.062	0.607	80	410	1078	1048	-3.870	69	1009	65	983	0
1	6	2	"hemE"	"STM4167"	3270	15270	90	256	276	91	96	97	20	100	98	0	760	851	396	40	40	5	100	100	0	0.222	0.222	0.217	0.213	1.496	0.211	0.874	52	353	880	991	-2.170	160	720	180	811	0
1	7	2	"bfr"	"STM3443"	3440	15270	100	5550	5878	2018	98	98	21	100	100	0	2019	2101	664	39	40	6	100	100	0	2.754	2.803	2.770	2.787	1.087	2.835	0.980	80	406	7432	7842	1.461	5452	1980	5780	2062	0
1	8	2	"stfA"	"STM0195"	3630	15270	120	196	219	126	96	100	31	80	63	0	638	857	659	41	46	18	100	100	0	0.168	0.151	0.142	0.143	2.228	0.119	0.429	120	476	697	939	-2.578	100	597	123	816	0
1	9	2	"hemL"	"STM0202"	3800	15270	100	339	405	236	96	103	36	98	97	0	605	709	518	47	57	30	100	100	0	0.435	0.467	0.425	0.447	1.597	0.422	0.744	80	351	801	971	-1.199	243	558	309	662	0
1	10	2	"eutD"	"STM2466"	3960	15270	100	117	121	30	94	98	27	40	8	0	547	585	233	43	46	15	100	100	0	0.046	0.050	0.054	0.051	1.819	0.060	0.362	80	406	527	569	-4.454	23	504	27	542	0
1	11	2	"crr"	"STM2433"	4150	15270	110	2171	2186	708	98	115	64	100	100	0	1881	1850	533	44	53	33	100	100	0	1.128	1.156	1.140	1.157	1.155	1.179	0.973	80	451	3910	3894	0.174	2073	1837	2088	1806	0
1	12	2	"prpD"	"STM0370"	4310	15270	100	143	150	39	96	103	45	55	11	0	1048	1150	470	44	49	19	100	100	0	0.047	0.049	0.049	0.050	1.542	0.048	0.538	80	389	1051	1160	-4.417	47	1004	54	1106	0
1	13	2	"spaQ"	"STM2889"	4500	15270	100	168	168	43	96	97	23	90	73	0	1476	1511	448	43	50	25	100	100	0	0.050	0.049	0.049	0.045	1.561	0.048	0.613	80	401	1505	1540	-4.315	72	1433	72	1468	0
1	14	2	"yfeJ"	"STM2437"	4670	15270	110	375	386	71	97	99	23	100	100	0	2982	2836	552	43	52	34	100	100	0	0.095	0.103	0.103	0.102	1.207	0.102	0.925	80	437	3217	3082	-3.402	278	2939	289	2793	0
1	15	2	"fabH"	"STM1193"	4840	15270	100	1504	1639	550	98	104	48	100	100	0	932	1003	351	41	47	77	100	98	0	1.578	1.602	1.629	1.609	1.177	1.608	0.970	80	409	2297	2503	0.658	1406	891	1541	962	0
1	16	2	"flgN"	"STM1171"	5020	15270	100	405	395	109	98	102	29	100	98	0	1755	1562	716	39	40	6	100	100	0	0.179	0.195	0.189	0.219	1.595	0.175	0.882	80	374	2023	1820	-2.483	307	1716	297	1523	0
1	17	2	"phsC"	"STM2063"	5180	15270	100	268	268	79	93	95	22	100	98	0	2459	2581	788	39	40	5	100	100	0	0.072	0.069	0.066	0.066	1.373	0.068	0.857	80	394	2595	2717	-3.790	175	2420	175	2542	0
1	18	2	"pefB"	"PSLT019"	5360	15270	110	220	222	49	94	99	32	98	88	0	2587	2505	700	40	41	10	100	100	0	0.049	0.052	0.050	0.050	1.407	0.049	0.683	80	466	2673	2593	-4.337	126	2547	128	2465	0
1	19	2	""	"PSLT046"	5530	15270	110	6644	6998	2084	93	96	32	100	100	0	2141	2213	549	39	40	5	100	100	0	3.117	3.176	3.169	3.145	1.107	3.250	0.980	80	427	8653	9079	1.640	6551	2102	6905	2174	0
1	20	2	"rlgA"	"PSLT045"	5700	15270	100	3119	3308	1809	94	95	23	100	100	0	1086	1130	584	40	40	5	100	100	0	2.892	2.949	2.887	3.000	1.177	2.985	0.979	80	396	4071	4304	1.532	3025	1046	3214	1090	0
1	21	2	"udp"	"STM3968"	5870	15270	110	643	658	181	91	93	20	100	100	0	1850	1895	541	39	40	5	100	100	0	0.305	0.305	0.299	0.304	1.165	0.301	0.955	80	455	2363	2423	-1.714	552	1811	567	1856	0
1	22	2	"hns"	"STM1751"	6050	15260	100	2203	2189	747	90	92	23	100	100	0	727	740	264	39	40	10	100	100	0	3.071	2.994	3.013	3.043	1.215	2.987	0.977	80	453	2801	2800	1.619	2113	688	2099	701	0
1	23	2	"prgI"	"STM2873"	6230	15260	90	219	230	74	91	94	25	100	98	0	666	739	391	40	41	11	100	100	0	0.204	0.199	0.195	0.199	1.361	0.187	0.838	52	382	754	838	-2.290	128	626	139	699	0
1	24	2	"prfC"	"STM4560"	6410	15260	80	113	125	51	88	91	20	55	34	0	95	119	85	39	40	10	100	96	0	0.446	0.463	0.518	0.487	2.569	0.518	0.516	52	321	81	117	-1.163	25	56	37	80	0
1	1	3	"iclR"	"STM4187"	2400	15450	100	202	201	44	96	97	21	98	96	0	1261	1263	378	40	40	5	100	100	0	0.087	0.086	0.088	0.082	1.473	0.085	0.772	80	450	1327	1328	-3.526	106	1221	105	1223	0
1	2	3	"hisQ"	"STM2353"	2570	15440	100	328	335	65	94	95	20	100	100	0	1799	1762	480	39	40	5	100	100	0	0.133	0.140	0.140	0.142	1.383	0.132	0.885	80	397	1994	1964	-2.911	234	1760	241	1723	0
1	3	3	"rpsP"	"STM2676"	2740	15440	110	647	698	359	93	94	20	100	100	0	154	176	85	40	40	5	100	98	0	4.860	4.449	4.620	4.566	1.329	4.541	0.927	80	454	668	741	2.281	554	114	605	136	0
1	4	3	"ilvH"	"STM0117"	2910	15440	90	247	248	123	97	98	27	90	80	0	832	854	540	40	42	11	100	100	0	0.189	0.186	0.191	0.165	1.708	0.196	0.881	52	367	942	965	-2.401	150	792	151	814	0
1	5	3	"putP"	"STM1125"	3090	15430	90	148	149	37	95	98	27	73	48	0	284	291	93	40	42	11	100	100	0	0.217	0.215	0.235	0.194	2.008	0.221	0.374	52	354	297	305	-2.203	53	244	54	251	0
1	6	3	"hfq"	"STM4361"	3250	15440	90	1435	1748	1713	96	107	82	100	100	0	512	628	604	39	42	18	100	100	0	2.831	2.805	2.719	2.771	1.197	2.799	0.970	52	359	1812	2241	1.501	1339	473	1652	589	0
1	7	3	"cbiK"	"STM2025"	3430	15440	100	144	148	33	95	104	77	15	2	0	1082	1170	316	39	41	17	100	100	0	0.047	0.047	0.044	0.044	1.624	0.048	0.531	80	418	1092	1184	-4.412	49	1043	53	1131	0
1	8	3	"cboQ"	"STM2021"	3600	15440	100	187	192	63	90	93	22	92	80	0	2900	2635	1495	40	43	15	100	100	0	0.034	0.039	0.039	0.039	1.507	0.038	0.815	80	393	2957	2697	-4.882	97	2860	102	2595	0
1	9	3	"umuD"	"STM1998"	3780	15440	100	396	436	187	95	104	43	100	98	0	1578	1642	718	47	59	34	100	100	0	0.197	0.214	0.200	0.209	1.407	0.204	0.772	80	429	1832	1936	-2.347	301	1531	341	1595	0
1	10	3	"uhpB"	"STM3789"	3960	15440	90	148	168	75	99	114	58	40	21	0	214	281	201	47	58	35	100	100	0	0.293	0.295	0.283	0.271	2.601	0.209	0.398	52	357	216	303	-1.769	49	167	69	234	0
1	11	3	"trpC"	"STM1725"	4140	15440	110	259	552	1109	100	121	71	91	53	0	1118	1256	505	46	57	36	100	100	0	0.148	0.374	0.115	0.174	2.793	1.010	0.180	80	464	1231	1662	-2.753	159	1072	452	1210	0
1	12	3	"rpoN"	"STM3320"	4300	15450	110	271	284	69	93	100	46	100	97	0	852	879	274	43	48	18	100	100	0	0.220	0.228	0.216	0.227	1.457	0.211	0.740	80	426	987	1027	-2.184	178	809	191	836	0
1	13	3	"phnW"	"STM0431"	4470	15440	90	202	201	47	88	92	26	94	88	0	1297	1296	403	42	50	43	100	100	0	0.091	0.090	0.087	0.083	1.544	0.080	0.810	52	351	1369	1367	-3.461	114	1255	113	1254	0
1	14	3	""	"STM4141"	4650	15440	100	200	215	67	88	95	46	93	62	0	420	452	199	42	47	36	100	98	0	0.296	0.310	0.292	0.310	1.576	0.296	0.513	80	419	490	537	-1.755	112	378	127	410	0
1	15	3	""	"STM0346"	4820	15440	100	156	161	46	93	98	46	67	21	0	1009	1008	466	40	40	7	100	100	0	0.065	0.070	0.069	0.065	1.791	0.064	0.247	80	409	1032	1036	-3.943	63	969	68	968	0
1	16	3	""	"STM1042"	5000	15450	100	214	211	53	94	97	27	92	88	0	873	952	516	39	40	11	100	100	0	0.144	0.128	0.126	0.144	1.981	0.104	0.642	80	418	954	1030	-2.797	120	834	117	913	0
1	17	3	"sirC"	"STM1774"	5180	15440	90	151	155	30	90	92	21	98	76	0	888	897	307	40	41	12	100	100	0	0.072	0.076	0.073	0.076	1.508	0.071	0.567	52	359	909	922	-3.797	61	848	65	857	0
1	18	3	"orf70"	"STM1388"	5350	15440	90	141	144	42	90	93	22	78	51	0	335	340	103	39	49	87	100	92	0	0.172	0.179	0.170	0.147	2.205	0.169	0.377	52	349	347	355	-2.537	51	296	54	301	0
1	19	3	"traB"	"PSLT081"	5520	15440	110	276	280	56	92	95	23	100	100	0	3469	3454	1005	40	49	76	100	100	0	0.054	0.055	0.054	0.055	1.316	0.051	0.874	80	453	3613	3602	-4.220	184	3429	188	3414	0
1	20	3	"trbI"	"PSLT089"	5690	15440	100	159	167	45	92	94	21	98	77	0	1771	1771	379	41	42	7	100	100	0	0.039	0.043	0.040	0.039	1.573	0.042	0.567	80	396	1797	1805	-4.690	67	1730	75	1730	0
1	21	3	""	"PSLT093"	5870	15440	100	131	141	40	91	93	23	77	45	0	1851	1915	595	40	41	6	100	100	0	0.022	0.027	0.026	0.026	1.698	0.028	0.472	80	408	1851	1925	-5.501	40	1811	50	1875	0
1	22	3	"traF"	"PSLT097"	6030	15440	90	188	189	45	90	93	21	96	90	0	1533	1690	630	39	54	82	100	100	0	0.066	0.060	0.062	0.056	1.585	0.055	0.771	52	364	1592	1750	-3.930	98	1494	99	1651	0
1	23	3	"traG"	"PSLT101"	6220	15440	100	155	160	45	91	93	22	83	68	0	719	814	519	39	48	63	100	98	0	0.094	0.089	0.084	0.086	1.835	0.072	0.531	80	436	744	844	-3.409	64	680	69	775	0
1	24	3	""	"PSLT106"	6390	15440	100	3707	3878	1367	89	90	21	100	100	0	1228	1270	416	39	40	5	100	100	0	3.043	3.078	3.026	3.069	1.164	3.138	0.958	80	437	4807	5020	1.605	3618	1189	3789	1231	0
1	1	4	""	"STM1656"	2390	15610	90	166	170	38	96	98	21	94	76	0	465	525	205	40	40	5	100	100	0	0.165	0.153	0.141	0.144	1.754	0.137	0.587	52	368	495	559	-2.602	70	425	74	485	0
1	2	4	""	"STM2716"	2560	15610	90	112	116	26	94	95	21	40	19	0	367	447	201	40	40	5	100	100	0	0.055	0.054	0.063	0.066	2.404	0.037	0.085	52	370	345	429	-4.183	18	327	22	407	0
1	3	4	""	"STM2722"	2730	15610	90	111	115	31	87	89	20	53	30	0	400	442	172	39	40	9	100	100	0	0.066	0.069	0.066	0.068	2.362	0.054	0.207	52	364	385	431	-3.911	24	361	28	403	0
1	4	4	""	"STM1618"	2900	15610	90	163	169	49	90	91	22	86	76	0	602	716	339	39	42	14	100	100	0	0.130	0.117	0.119	0.111	1.663	0.110	0.711	52	374	636	756	-2.947	73	563	79	677	0
1	5	4	""	"STM1675"	3080	15610	90	153	152	31	91	93	21	90	71	0	397	434	185	39	41	12	100	100	0	0.173	0.154	0.154	0.150	2.016	0.134	0.477	52	396	420	456	-2.530	62	358	61	395	0
1	6	4	""	"STM1664"	3260	15610	90	222	223	64	90	93	38	96	82	0	687	767	239	39	40	10	100	100	0	0.204	0.183	0.172	0.168	1.627	0.182	0.803	52	367	780	861	-2.295	132	648	133	728	0
1	7	4	"pyrH"	"STM0218"	3430	15620	100	524	567	241	91	92	20	100	100	0	542	693	395	39	40	5	100	100	0	0.861	0.728	0.755	0.755	1.362	0.680	0.929	80	420	936	1130	-0.216	433	503	476	654	0
1	8	4	"accA"	"STM0232"	3600	15620	100	882	966	479	95	96	21	100	100	0	841	946	521	39	40	7	100	100	0	0.981	0.960	0.948	0.989	1.336	0.948	0.958	80	408	1589	1778	-0.027	787	802	871	907	0
1	9	4	"panC"	"STM0181"	3780	15620	100	414	407	94	94	95	21	100	100	0	2266	2228	597	40	40	5	100	100	0	0.144	0.143	0.143	0.141	1.295	0.140	0.927	80	432	2546	2501	-2.798	320	2226	313	2188	0
1	10	4	"sbmC"	"STM2061"	3950	15610	90	211	223	60	90	93	20	100	100	0	366	402	135	40	41	6	100	100	0	0.371	0.367	0.357	0.358	1.328	0.384	0.826	52	373	447	495	-1.430	121	326	133	362	0
1	11	4	"yeeO"	"STM2013"	4130	15620	90	153	156	41	91	95	32	73	48	0	583	672	329	41	42	9	100	100	0	0.114	0.103	0.101	0.094	1.953	0.107	0.642	52	363	604	696	-3.128	62	542	65	631	0
1	12	4	"rcsA"	"STM1982"	4290	15610	110	276	271	65	86	90	36	97	96	0	3020	2778	798	41	43	13	100	100	0	0.064	0.068	0.065	0.068	1.360	0.065	0.876	80	465	3169	2922	-3.971	190	2979	185	2737	0
1	13	4	"yjbB"	"STM4189"	4470	15610	90	138	143	40	81	86	38	67	30	0	529	581	237	42	45	24	100	100	0	0.117	0.115	0.115	0.101	1.832	0.114	0.504	52	373	544	601	-3.095	57	487	62	539	0
1	14	4	"ubiA"	"STM4234"	4650	15620	100	113	141	166	85	88	25	50	22	0	317	354	158	41	42	6	100	100	0	0.101	0.179	0.112	0.108	2.795	0.239	0.086	80	430	304	369	-3.301	28	276	56	313	0
1	15	4	""	"STM4242"	4830	15620	100	153	157	41	92	95	31	77	48	0	413	468	250	39	40	7	100	100	0	0.163	0.152	0.150	0.153	1.826	0.145	0.639	80	409	435	494	-2.616	61	374	65	429	0
1	16	4	""	"STM4272"	4990	15600	90	166	168	33	94	99	29	92	71	0	330	343	161	39	40	9	100	100	0	0.247	0.243	0.280	0.272	2.493	0.116	0.189	52	333	363	378	-2.015	72	291	74	304	0
1	17	4	"yjcG"	"STM4273"	5160	15610	90	115	117	26	90	91	21	53	32	0	372	418	126	39	40	10	100	100	0	0.075	0.071	0.081	0.076	2.068	0.073	0.278	52	369	358	406	-3.736	25	333	27	379	0
1	18	4	"sixA"	"STM2387"	5340	15620	100	491	522	224	88	91	20	100	100	0	275	286	125	38	39	8	100	100	0	1.700	1.750	1.791	1.755	1.365	1.786	0.938	80	452	640	682	0.766	403	237	434	248	0
1	19	4	"fes"	"STM0586"	5520	15620	100	336	362	142	90	92	21	98	97	0	245	270	125	39	44	66	91	80	0	1.194	1.177	1.201	1.185	1.432	1.182	0.909	80	408	452	503	0.256	246	206	272	231	0
1	20	4	"maa"	"STM0472"	5690	15610	100	490	583	284	91	92	21	100	100	0	750	879	508	40	41	6	100	100	0	0.562	0.586	0.603	0.589	1.286	0.571	0.954	80	408	1109	1331	-0.831	399	710	492	839	0
1	21	4	"ybbJ"	"STM0500"	5860	15610	90	230	255	82	91	94	22	100	100	0	295	353	155	40	40	5	100	100	0	0.545	0.524	0.514	0.526	1.298	0.519	0.868	52	356	394	477	-0.875	139	255	164	313	0
1	22	4	"allD"	"STM0528"	6040	15620	90	123	131	41	89	92	19	69	44	0	391	417	161	39	41	26	100	100	0	0.097	0.111	0.118	0.105	2.381	0.089	0.271	52	374	386	420	-3.372	34	352	42	378	0
1	23	4	"yfdH"	"STM0558"	6210	15600	90	107	109	28	87	90	21	48	25	0	585	685	304	39	40	10	100	100	0	0.037	0.034	0.057	0.053	1.975	0.029	0.147	52	356	566	668	-4.771	20	546	22	646	0
1	24	4	""	"STM0573"	6390	15600	110	108	111	24	89	90	20	47	23	0	501	514	236	39	40	8	100	100	0	0.041	0.046	0.056	0.057	2.214	0.035	0.122	80	518	481	497	-4.604	19	462	22	475	0
1	1	5	""	"STM3548"	2390	15790	90	102	104	21	97	98	20	23	7	0	246	304	192	40	40	6	100	100	0	0.024	0.027	0.081	0.081	2.302	0.026	0.030	52	388	211	271	-5.365	5	206	7	264	0
1	2	5	"yhgG"	"STM3507"	2560	15800	80	159	159	45	98	98	22	76	63	0	265	298	121	40	41	7	100	100	0	0.271	0.236	0.261	0.213	1.982	0.260	0.654	52	320	286	319	-1.883	61	225	61	258	0
1	3	5	"nanA"	"STM3339"	2740	15790	90	209	212	43	94	94	21	100	96	0	522	577	182	41	41	8	100	100	0	0.239	0.220	0.218	0.215	1.460	0.205	0.758	52	373	596	654	-2.064	115	481	118	536	0
1	4	5	"mtgA"	"STM3326"	2910	15790	100	124	129	39	89	92	21	72	35	0	327	337	171	40	41	7	100	100	0	0.122	0.135	0.129	0.120	1.842	0.138	0.464	80	430	322	337	-3.036	35	287	40	297	0
1	5	5	"yhbZ"	"STM3301"	3080	15800	110	1519	1784	927	94	95	21	100	100	0	651	806	476	39	40	5	100	100	0	2.328	2.203	2.279	2.323	1.260	2.109	0.965	80	449	2037	2457	1.219	1425	612	1690	767	0
1	6	5	"truB"	"STM3284"	3240	15790	110	4085	4335	1411	94	96	25	100	100	0	3361	3454	1079	40	44	16	100	100	0	1.202	1.242	1.221	1.260	1.204	1.241	0.978	80	477	7312	7655	0.265	3991	3321	4241	3414	0
1	7	5	"yqhD"	"STM3164"	3420	15790	90	182	200	61	90	94	25	100	86	0	599	664	298	41	43	15	100	100	0	0.165	0.177	0.179	0.169	1.548	0.172	0.784	52	364	650	733	-2.601	92	558	110	623	0
1	8	5	"yghU"	"STM3140"	3600	15790	100	404	427	139	92	92	20	100	100	0	1523	1634	658	39	40	6	100	100	0	0.210	0.210	0.215	0.210	1.275	0.205	0.939	80	430	1796	1930	-2.250	312	1484	335	1595	0
1	9	5	"mltC"	"STM3112"	3770	15790	90	131	132	30	90	92	19	78	55	0	381	398	138	39	40	5	100	100	0	0.120	0.117	0.130	0.118	2.091	0.105	0.374	52	364	383	401	-3.060	41	342	42	359	0
1	10	5	"yggJ"	"STM3094"	3950	15790	90	152	155	34	90	92	25	88	63	0	401	477	247	40	40	7	100	100	0	0.172	0.149	0.148	0.140	1.979	0.123	0.407	52	396	423	502	-2.542	62	361	65	437	0
1	11	5	""	"STM3073"	4130	15800	80	105	109	31	89	91	20	46	19	0	173	179	70	40	40	6	100	100	0	0.120	0.144	0.173	0.202	3.500	0.091	0.046	52	314	149	159	-3.055	16	133	20	139	0
1	12	5	"ygfA"	"STM3061"	4290	15790	90	270	285	77	85	89	21	100	100	0	441	470	156	40	40	5	100	100	0	0.461	0.465	0.484	0.463	1.264	0.454	0.906	52	372	586	630	-1.116	185	401	200	430	0
1	13	5	"yeaH"	"STM1284"	4470	15790	90	218	229	67	84	87	21	100	100	0	380	402	163	40	41	6	100	100	0	0.394	0.401	0.393	0.397	1.358	0.384	0.864	52	380	474	507	-1.343	134	340	145	362	0
1	14	5	"ydiZ"	"STM1325"	4640	15790	100	145	156	51	88	92	25	85	57	0	708	787	319	41	42	8	100	100	0	0.085	0.091	0.087	0.081	1.717	0.091	0.612	80	420	724	814	-3.549	57	667	68	746	0
1	15	5	"aroH"	"STM1347"	4820	15790	100	289	306	96	90	92	24	100	100	0	935	1096	473	40	41	6	100	100	0	0.222	0.205	0.197	0.205	1.364	0.195	0.880	80	420	1094	1272	-2.169	199	895	216	1056	0
1	16	5	"orf242"	"STM1390"	4990	15790	90	148	158	34	94	99	31	86	46	0	227	248	102	39	40	8	100	100	0	0.287	0.306	0.281	0.279	2.219	0.275	0.406	52	363	242	273	-1.800	54	188	64	209	0
1	17	5	"ydhO"	"STM1432"	5150	15780	90	209	235	83	89	90	23	98	92	0	623	761	363	39	40	7	100	100	0	0.205	0.202	0.205	0.188	1.544	0.184	0.819	52	366	704	868	-2.283	120	584	146	722	0
1	18	5	"ydgR"	"STM1452"	5320	15790	90	473	491	198	91	95	26	100	100	0	420	468	237	40	44	20	100	100	0	1.005	0.935	0.953	0.972	1.392	0.878	0.939	52	366	762	828	0.008	382	380	400	428	0
1	19	5	"ugpC"	"STM3554"	5510	15790	100	162	166	50	90	96	64	56	13	0	1101	1195	506	39	42	17	100	100	0	0.068	0.066	0.063	0.060	1.594	0.066	0.664	80	426	1134	1232	-3.883	72	1062	76	1156	0
1	20	5	"ftsX"	"STM3569"	5680	15790	100	828	838	194	91	92	21	100	100	0	2177	2194	621	40	40	5	100	100	0	0.345	0.347	0.347	0.349	1.156	0.334	0.957	80	420	2874	2901	-1.536	737	2137	747	2154	0
1	21	5	"yhhM"	"STM3574"	5860	15790	100	168	171	50	89	91	20	91	83	0	678	794	355	39	40	5	100	100	0	0.124	0.109	0.101	0.096	1.812	0.104	0.685	80	442	718	837	-3.016	79	639	82	755	0
1	22	5	"yhhS"	"STM3581"	6040	15790	110	480	479	138	87	90	20	98	98	0	2702	2717	829	39	39	5	100	100	0	0.148	0.146	0.143	0.142	1.283	0.144	0.941	80	468	3056	3070	-2.760	393	2663	392	2678	0
1	23	5	"yhhJ"	"STM3585"	6210	15780	90	135	138	40	87	91	22	67	53	0	475	592	311	39	39	6	100	100	0	0.110	0.092	0.079	0.087	2.221	0.065	0.344	52	372	484	604	-3.183	48	436	51	553	0
1	24	5	"gor"	"STM3597"	6380	15780	90	428	472	146	88	90	22	100	100	0	706	789	321	39	42	18	100	100	0	0.510	0.512	0.502	0.519	1.249	0.466	0.922	52	377	1007	1134	-0.972	340	667	384	750	0
1	1	6	""	"STM1836"	2380	15970	100	274	299	113	98	100	23	98	96	0	475	540	263	41	42	7	100	100	0	0.406	0.403	0.408	0.397	1.325	0.400	0.893	80	490	610	700	-1.302	176	434	201	499	0
1	2	6	"ycgN"	"STM1811"	2560	15970	110	566	565	145	94	94	22	100	100	0	1320	1336	443	41	43	8	100	100	0	0.369	0.364	0.358	0.370	1.269	0.354	0.953	80	484	1751	1766	-1.438	472	1279	471	1295	0
1	3	6	"kdsA"	"STM1772"	2730	15970	100	280	332	143	94	95	22	100	100	0	400	502	281	42	43	9	100	100	0	0.520	0.517	0.520	0.524	1.334	0.505	0.914	80	440	544	698	-0.945	186	358	238	460	0
1	4	6	"galU"	"STM1752"	2900	15970	100	1035	1046	234	90	93	23	100	100	0	2621	2598	617	40	41	8	100	100	0	0.366	0.374	0.371	0.374	1.127	0.369	0.975	80	384	3526	3514	-1.450	945	2581	956	2558	0
1	5	6	"yeaB"	"STM1825"	3070	15970	110	195	197	43	91	93	21	98	97	0	699	734	181	40	41	7	100	100	0	0.158	0.153	0.143	0.148	1.379	0.150	0.771	80	428	763	800	-2.664	104	659	106	694	0
1	6	6	""	"STM1808"	3240	15970	110	2407	2533	688	95	97	24	100	100	0	1623	1688	460	40	43	13	100	100	0	1.461	1.479	1.470	1.481	1.094	1.478	0.987	80	462	3895	4086	0.546	2312	1583	2438	1648	0
1	7	6	""	"STM4011"	3420	15980	100	136	146	49	92	94	20	71	53	0	1076	1441	896	40	41	6	100	100	0	0.042	0.039	0.044	0.041	1.703	0.038	0.585	80	409	1080	1455	-4.557	44	1036	54	1401	0
1	8	6	"yihG"	"STM3998"	3590	15970	100	165	171	47	92	93	19	93	82	0	1559	1744	800	40	41	7	100	100	0	0.048	0.046	0.044	0.046	1.610	0.044	0.670	80	416	1592	1783	-4.379	73	1519	79	1704	0
1	9	6	"argC"	"STM4121"	3760	15970	90	250	285	101	91	93	21	100	100	0	616	781	348	39	40	7	100	100	0	0.276	0.261	0.247	0.254	1.343	0.256	0.895	52	375	736	936	-1.860	159	577	194	742	0
1	10	6	"ego"	"STM4074"	3940	15970	90	113	114	27	89	93	26	44	15	0	596	661	316	40	41	8	100	100	0	0.043	0.040	0.053	0.052	2.002	0.032	0.159	52	392	580	646	-4.534	24	556	25	621	0
1	11	6	"cpxP"	"STM4060"	4120	15970	110	1689	1810	745	90	96	48	100	100	0	880	973	407	40	41	14	100	100	0	1.904	1.844	1.854	1.855	1.186	1.855	0.976	80	464	2439	2653	0.929	1599	840	1720	933	0
1	12	6	""	"Not LT2a86"	4280	15970	90	143	148	39	90	95	33	71	38	0	330	396	210	40	42	9	100	100	0	0.183	0.163	0.169	0.159	1.780	0.150	0.366	52	362	343	414	-2.452	53	290	58	356	0
1	13	6	"smg"	"STM3404"	4460	15980	110	381	422	183	93	96	31	100	100	0	659	781	415	40	42	9	100	100	0	0.465	0.444	0.449	0.450	1.230	0.438	0.938	80	494	907	1070	-1.104	288	619	329	741	0
1	14	6	"rpsM"	"STM3418"	4640	15970	110	3389	3742	1951	93	95	24	100	100	0	254	282	133	41	42	8	100	100	0	15.474	15.141	15.287	15.499	1.216	15.152	0.976	80	484	3509	3890	3.952	3296	213	3649	241	0
1	15	6	"rpsH"	"STM3426"	4810	15970	100	4534	4881	2343	90	92	22	100	100	0	289	314	150	40	40	5	100	100	0	17.847	17.485	17.942	18.015	1.180	17.039	0.978	80	425	4693	5065	4.158	4444	249	4791	274	0
1	16	6	"rpsQ"	"STM3431"	4980	15970	110	1701	1812	830	91	94	29	100	100	0	231	253	110	39	40	6	100	100	0	8.385	8.042	8.121	8.200	1.206	7.990	0.975	80	466	1802	1935	3.068	1610	192	1721	214	0
1	17	6	"rplV"	"STM3435"	5150	15970	110	12218	12368	4853	90	110	145	100	100	0	578	591	239	39	41	8	100	100	0	22.501	22.243	22.294	22.587	1.184	22.045	0.982	80	475	12667	12830	4.492	12128	539	12278	552	0
1	18	6	"rplC"	"STM3440"	5320	15970	110	21488	20795	4446	98	123	149	100	100	0	983	940	202	40	42	10	100	100	0	22.683	22.997	23.014	23.106	1.147	23.039	0.986	80	464	22333	21597	4.504	21390	943	20697	900	0
1	19	6	"yjgA"	"STM4437"	5500	15970	100	625	657	214	92	102	72	100	100	0	1081	1155	451	40	40	5	100	100	0	0.512	0.507	0.507	0.513	1.189	0.495	0.904	80	404	1574	1680	-0.966	533	1041	565	1115	0
1	20	6	"holC"	"STM4476"	5680	15970	100	249	260	71	89	91	19	98	98	0	517	541	230	40	40	5	100	100	0	0.335	0.341	0.341	0.349	1.511	0.321	0.890	80	419	637	672	-1.576	160	477	171	501	0
1	21	6	"yjiE"	"STM4511"	5840	15960	90	268	301	124	89	94	36	100	94	0	901	1102	628	39	45	37	100	100	0	0.208	0.199	0.185	0.198	1.385	0.184	0.906	52	353	1041	1275	-2.268	179	862	212	1063	0
1	22	6	"fhuF"	"STM4550"	6020	15960	100	331	345	105	87	90	21	100	100	0	526	551	194	39	44	33	100	100	0	0.501	0.504	0.491	0.500	1.301	0.489	0.910	80	453	731	770	-0.997	244	487	258	512	0
1	23	6	"smp"	"STM4577"	6210	15960	90	129	127	28	96	99	25	55	19	0	362	442	245	39	40	7	100	98	0	0.102	0.077	0.075	0.082	2.341	0.062	0.180	52	379	356	434	-3.291	33	323	31	403	0
1	24	6	"arcA"	"STM4598"	6380	15960	110	871	996	511	91	102	158	98	93	0	560	613	337	39	40	16	100	100	0	1.497	1.577	1.588	1.609	1.210	1.567	0.977	80	526	1301	1479	0.582	780	521	905	574	0
1	1	7	"yicN"	"STM3786"	2330	16150	90	177	186	57	98	100	23	90	69	0	719	912	582	43	44	10	100	100	0	0.117	0.101	0.098	0.101	2.009	0.087	0.601	52	357	755	957	-3.097	79	676	88	869	0
1	2	7	"yidH"	"STM3805"	2510	16150	80	197	222	73	93	94	22	96	92	0	569	685	374	43	44	9	100	100	0	0.198	0.201	0.200	0.198	1.419	0.193	0.834	52	325	630	771	-2.338	104	526	129	642	0
1	3	7	"yidQ"	"STM3810"	2680	16150	60	200	201	68	89	90	21	93	84	0	334	393	208	41	42	9	100	100	0	0.379	0.318	0.319	0.334	1.831	0.279	0.634	32	176	404	464	-1.400	111	293	112	352	0
1	4	7	""	"STM3820"	2870	16130	100	102	102	26	88	90	21	30	13	0	100	176	187	40	41	7	77	67	0	0.233	0.103	0.343	0.355	6.831	0.063	0.090	80	410	74	150	-2.100	14	60	14	136	-50
1	5	7	"torR"	"STM3824"	3030	16140	110	582	612	192	89	91	21	100	100	0	2540	2547	701	40	41	7	100	100	0	0.197	0.209	0.203	0.205	1.204	0.207	0.927	80	424	2993	3030	-2.342	493	2500	523	2507	0
1	6	7	"dgoR"	"STM3830"	3200	16140	90	607	647	211	92	94	22	100	100	0	1763	1821	692	40	42	9	100	100	0	0.299	0.312	0.311	0.312	1.130	0.306	0.972	52	345	2238	2336	-1.742	515	1723	555	1781	0
1	7	7	"pdxA"	"STM0091"	3370	16140	110	680	708	182	92	95	22	100	100	0	2559	2620	617	41	43	9	100	100	0	0.234	0.239	0.237	0.236	1.154	0.238	0.967	80	440	3106	3195	-2.098	588	2518	616	2579	0
1	8	7	""	"STM0099"	3540	16140	100	165	176	57	93	99	109	18	3	0	1093	1268	773	40	41	7	100	100	0	0.068	0.068	0.061	0.064	1.495	0.067	0.785	80	421	1125	1311	-3.870	72	1053	83	1228	0
1	9	7	"yabB"	"STM0119"	3730	16140	90	452	555	334	95	96	22	100	100	0	414	538	384	39	40	6	100	100	0	0.952	0.922	0.951	0.951	1.354	0.900	0.951	52	370	732	959	-0.071	357	375	460	499	0
1	10	7	"murE"	"STM0123"	3890	16150	80	220	245	115	89	92	21	96	88	0	289	380	233	39	40	5	100	100	0	0.524	0.457	0.441	0.452	1.440	0.460	0.893	52	308	381	497	-0.932	131	250	156	341	0
1	11	7	"lpxC"	"STM0134"	4070	16140	100	1317	2198	1875	92	98	52	100	100	0	354	515	429	40	41	14	100	100	0	3.901	4.434	4.480	4.553	1.282	4.452	0.971	80	414	1539	2581	1.964	1225	314	2106	475	0
1	12	7	"hofC"	"STM0142"	4230	16140	90	178	190	60	94	98	26	86	78	0	471	556	291	41	42	7	100	100	0	0.195	0.186	0.183	0.182	1.850	0.153	0.582	52	353	514	611	-2.356	84	430	96	515	0
1	13	7	""	"STM1546"	4410	16140	100	150	157	54	92	92	22	75	58	0	258	349	208	40	41	6	100	100	0	0.266	0.210	0.214	0.194	2.003	0.211	0.650	80	404	276	374	-1.910	58	218	65	309	0
1	14	7	""	"STM1550"	4590	16150	90	312	329	140	89	96	64	96	71	0	560	601	356	41	44	27	100	100	0	0.430	0.429	0.426	0.437	1.431	0.413	0.901	52	368	742	800	-1.219	223	519	240	560	0
1	15	7	""	"STM1555"	4770	16140	60	135	137	27	90	93	26	75	40	0	320	361	184	42	43	9	100	100	0	0.162	0.147	0.140	0.157	2.088	0.109	0.284	32	176	323	366	-2.627	45	278	47	319	0
1	16	7	""	"STM1561"	4940	16140	80	154	157	52	92	99	47	55	28	0	481	607	408	40	42	24	100	98	0	0.141	0.115	0.112	0.119	2.527	0.074	0.140	52	312	503	632	-2.830	62	441	65	567	0
1	17	7	"adhP"	"STM1567"	5110	16140	80	322	367	179	89	90	22	100	96	0	622	744	441	39	41	10	100	100	0	0.400	0.394	0.397	0.378	1.410	0.389	0.930	52	312	816	983	-1.323	233	583	278	705	0
1	18	7	"yddG"	"STM1571"	5290	16130	90	211	224	78	93	97	26	94	80	0	2178	2225	1270	40	51	61	100	100	0	0.055	0.060	0.058	0.058	1.509	0.057	0.841	52	359	2256	2316	-4.179	118	2138	131	2185	0
1	19	7	"topA"	"STM1714"	5470	16130	100	118	146	90	91	95	26	50	28	0	101	159	156	40	41	8	86	75	0	0.443	0.462	0.492	0.521	2.900	0.536	0.773	80	383	88	174	-1.176	27	61	55	119	-50
1	20	7	"trpH"	"STM1721"	5620	16140	100	194	243	116	89	90	20	98	90	0	646	815	543	40	41	6	100	100	0	0.173	0.199	0.193	0.184	1.436	0.199	0.909	80	407	711	929	-2.529	105	606	154	775	0
1	21	7	"cls"	"STM1739"	5820	16140	60	121	124	22	85	88	19	78	43	0	343	446	259	40	43	12	100	100	0	0.119	0.096	0.086	0.098	1.871	0.072	0.310	32	176	339	445	-3.073	36	303	39	406	0
1	22	7	"tdk"	"STM1750"	5980	16140	100	378	388	127	86	90	32	98	97	0	1272	1305	558	39	40	7	100	100	0	0.237	0.239	0.240	0.242	1.271	0.232	0.951	80	439	1525	1568	-2.078	292	1233	302	1266	0
1	23	7	"narX"	"STM1766"	6160	16130	80	216	226	108	90	93	21	80	75	0	639	726	529	40	40	5	100	100	0	0.210	0.198	0.193	0.177	1.609	0.197	0.893	52	314	725	822	-2.249	126	599	136	686	0
1	24	7	"ychM"	"STM1781"	6340	16140	100	173	223	125	90	93	23	90	76	0	576	798	655	39	39	4	100	100	0	0.155	0.175	0.166	0.166	1.699	0.173	0.866	80	454	620	892	-2.694	83	537	133	759	0
1	1	8	""	"STM2303"	2330	16310	90	361	379	128	96	97	22	100	100	0	453	512	245	41	42	7	100	100	0	0.643	0.601	0.603	0.624	1.318	0.580	0.939	52	348	677	754	-0.637	265	412	283	471	0
1	2	8	"nuoL"	"STM2318"	2500	16320	100	790	784	304	94	95	22	100	100	0	3924	3929	1647	42	45	16	100	100	0	0.179	0.178	0.173	0.176	1.171	0.178	0.980	80	395	4578	4577	-2.480	696	3882	690	3887	0
1	3	8	"nuoA"	"STM2328"	2670	16310	110	1291	1280	499	96	98	25	100	100	0	2585	2593	1033	44	51	24	100	100	0	0.470	0.464	0.467	0.460	1.150	0.466	0.979	80	459	3736	3733	-1.088	1195	2541	1184	2549	0
1	4	8	"yfbT"	"STM2334"	2850	16310	100	309	336	142	90	93	24	100	96	0	653	770	368	41	46	21	100	100	0	0.358	0.337	0.321	0.331	1.295	0.339	0.914	80	448	831	975	-1.483	219	612	246	729	0
1	5	8	""	"STM2340"	3020	16300	90	237	247	78	89	91	23	94	92	0	1321	1529	757	41	43	14	100	100	0	0.116	0.106	0.103	0.101	1.571	0.101	0.873	52	341	1428	1646	-3.112	148	1280	158	1488	0
1	6	8	""	"STM2344"	3200	16320	100	191	205	77	89	91	19	96	86	0	664	820	469	40	42	9	100	100	0	0.163	0.149	0.146	0.144	1.540	0.144	0.844	80	416	726	896	-2.613	102	624	116	780	0
1	7	8	""	"STM2528"	3360	16310	90	141	154	38	90	93	22	90	57	0	633	805	466	40	41	8	100	100	0	0.086	0.084	0.085	0.085	1.724	0.076	0.616	52	349	644	829	-3.539	51	593	64	765	0
1	8	8	"nifU"	"STM2542"	3540	16320	100	700	770	437	90	113	269	83	53	0	503	581	390	40	41	8	100	100	0	1.317	1.257	1.278	1.314	1.271	1.206	0.968	80	391	1073	1221	0.398	610	463	680	541	0
1	9	8	"yjdL"	"STM2560"	3700	16320	100	401	430	204	93	114	261	60	16	0	2596	2767	1466	40	41	7	100	100	0	0.121	0.124	0.120	0.121	1.321	0.120	0.216	80	416	2864	3064	-3.053	308	2556	337	2727	0
1	10	8	"yfhK"	"STM2564"	3880	16310	90	325	347	127	90	91	20	100	100	0	1278	1401	734	40	40	8	100	100	0	0.190	0.189	0.192	0.194	1.271	0.180	0.935	52	371	1473	1618	-2.397	235	1238	257	1361	0
1	11	8	""	"STM2575"	4060	16310	100	418	407	93	94	96	24	100	100	0	5259	5411	1434	40	41	8	100	100	0	0.062	0.058	0.058	0.058	1.212	0.057	0.925	80	430	5543	5684	-4.010	324	5219	313	5371	0
1	12	8	""	"STM2590"	4230	16320	110	228	234	96	94	97	22	96	87	0	3627	3414	1526	43	45	11	100	100	0	0.037	0.042	0.037	0.039	1.836	0.037	0.588	80	448	3718	3511	-4.741	134	3584	140	3371	0
1	13	8	"yraO"	"STM3266"	4410	16310	120	1060	1119	549	95	96	23	100	100	0	3518	3473	1741	46	61	41	100	100	0	0.278	0.299	0.295	0.300	1.273	0.300	0.973	120	497	4437	4451	-1.847	965	3472	1024	3427	0
1	14	8	"yhbU"	"STM3274"	4580	16310	100	138	137	32	91	100	76	17	0	0	1852	2117	838	44	62	51	100	100	0	0.026	0.022	0.026	0.027	1.633	0.021	0.275	80	376	1855	2119	-5.266	47	1808	46	2073	0
1	15	8	""	"STM3278"	4750	16310	110	188	193	51	89	96	68	78	22	0	3885	3635	1231	42	44	23	100	100	0	0.026	0.029	0.028	0.028	1.434	0.026	0.226	80	469	3942	3697	-5.279	99	3843	104	3593	0
1	16	8	"yhbC"	"STM3288"	4930	16310	110	2054	2283	1179	92	98	40	100	100	0	1188	1293	671	41	43	20	100	100	0	1.711	1.750	1.734	1.746	1.183	1.759	0.986	80	466	3109	3443	0.774	1962	1147	2191	1252	0
1	17	8	"mrsA"	"STM3294"	5100	16310	110	987	994	435	89	92	24	100	100	0	1773	1760	707	40	40	6	100	100	0	0.518	0.526	0.515	0.509	1.167	0.542	0.973	80	452	2631	2625	-0.948	898	1733	905	1720	0
1	18	8	"rplU"	"STM3304"	5270	16310	110	6218	6766	3572	90	93	24	100	100	0	1536	1570	533	40	48	54	100	100	0	4.096	4.363	4.120	4.195	1.151	4.861	0.951	80	464	7624	8206	2.034	6128	1496	6676	1530	0
1	19	8	"ybgJ"	"STM0712"	5440	16310	100	785	834	345	86	90	23	100	100	0	2254	2228	720	40	41	6	100	100	0	0.316	0.342	0.335	0.329	1.199	0.355	0.950	80	410	2913	2936	-1.663	699	2214	748	2188	0
1	20	8	""	"STM0719"	5600	16310	100	297	304	92	88	90	21	100	100	0	7503	7106	1934	41	43	11	100	100	0	0.028	0.031	0.029	0.029	1.251	0.031	0.902	80	394	7671	7281	-5.158	209	7462	216	7065	0
1	21	8	""	"STM0725"	5780	16310	90	180	191	67	88	89	19	96	90	0	3945	3931	1173	40	45	21	100	100	0	0.024	0.026	0.027	0.025	1.506	0.027	0.677	52	385	3997	3994	-5.408	92	3905	103	3891	0
1	22	8	"sdhA"	"STM0734"	5960	16300	90	1597	1703	788	88	91	24	100	100	0	4179	4443	1942	40	47	24	100	100	0	0.365	0.367	0.355	0.363	1.106	0.374	0.983	52	355	5648	6018	-1.456	1509	4139	1615	4403	0
1	23	8	"tolQ"	"STM0745"	6140	16300	100	658	743	504	89	91	21	100	98	0	1705	1890	1322	39	43	16	100	100	0	0.342	0.353	0.344	0.345	1.234	0.362	0.977	80	430	2235	2505	-1.550	569	1666	654	1851	0
1	24	8	"nadA"	"STM0756"	6320	16300	100	471	460	133	86	91	21	100	98	0	5311	5060	1390	40	42	8	100	100	0	0.073	0.075	0.073	0.072	1.245	0.073	0.931	80	440	5656	5394	-3.775	385	5271	374	5020	0
1	1	9	"yliJ"	"STM0862"	2330	16480	80	275	325	134	94	97	21	96	96	0	496	581	302	43	45	8	100	100	0	0.400	0.429	0.404	0.414	1.459	0.419	0.902	52	303	634	769	-1.324	181	453	231	538	0
1	2	9	""	"STM0869"	2490	16480	100	490	484	135	92	93	19	100	98	0	2770	2879	929	44	49	16	100	100	0	0.146	0.138	0.139	0.136	1.218	0.136	0.956	80	405	3124	3227	-2.776	398	2726	392	2835	0
1	3	9	"potF"	"STM0877"	2670	16480	100	246	296	154	94	95	24	91	87	0	1937	2429	1757	43	48	20	100	100	0	0.080	0.085	0.081	0.082	1.517	0.084	0.928	80	445	2046	2588	-3.639	152	1894	202	2386	0
1	4	9	""	"STM0884"	2830	16470	50	121	123	32	93	101	68	16	0	0	484	515	273	45	56	24	100	100	0	0.064	0.064	0.086	0.079	2.126	0.060	0.036	12	104	467	500	-3.971	28	439	30	470	0
1	5	9	""	"STM0893"	3010	16480	100	150	147	34	94	98	38	68	23	0	5572	5716	1892	42	48	18	100	100	0	0.010	0.009	0.013	0.014	1.344	0.008	0.403	80	470	5586	5727	-6.626	56	5530	53	5674	0
1	6	9	""	"STM0897"	3190	16480	100	94	97	25	92	93	22	22	5	0	1158	1364	926	42	46	14	100	100	0	0.002	0.004	0.028	0.031	2.186	0.002	0.003	80	401	1118	1327	-9.124	2	1116	5	1322	0
1	7	9	""	"STM1032"	3340	16480	70	113	155	103	90	94	23	50	37	0	163	279	329	41	46	17	100	100	0	0.189	0.273	0.234	0.232	2.593	0.260	0.586	32	224	145	303	-2.407	23	122	65	238	0
1	8	9	""	"STM1036"	3530	16480	100	190	204	73	90	93	26	97	83	0	3153	3205	1104	41	45	14	100	100	0	0.032	0.036	0.035	0.032	1.532	0.038	0.775	80	411	3212	3278	-4.960	100	3112	114	3164	0
1	9	9	""	"STM1041"	3700	16490	100	497	552	226	89	90	21	100	100	0	6007	6843	3409	42	45	10	100	100	0	0.068	0.068	0.068	0.070	1.285	0.066	0.949	80	436	6373	7264	-3.870	408	5965	463	6801	0
1	10	9	"metH"	"STM4188"	3890	16490	60	115	122	38	89	91	21	53	15	0	204	348	380	40	41	7	100	100	0	0.159	0.107	0.127	0.129	2.745	0.092	0.557	32	176	190	341	-2.657	26	164	33	308	0
1	11	9	""	"STM4197"	4060	16480	60	108	112	23	89	91	22	43	15	0	570	552	205	41	46	21	100	100	0	0.036	0.045	0.047	0.049	2.220	0.047	0.176	32	176	548	534	-4.799	19	529	23	511	0
1	12	9	""	"STM4201"	4230	16480	90	186	193	50	90	92	21	98	96	0	3167	3100	755	42	46	16	100	100	0	0.031	0.034	0.031	0.031	1.627	0.030	0.629	52	365	3221	3161	-5.025	96	3125	103	3058	0
1	13	9	"mntH"	"STM2408"	4410	16480	80	383	446	221	92	94	22	98	98	0	550	697	423	45	57	34	100	100	0	0.576	0.543	0.547	0.524	1.562	0.531	0.956	52	296	796	1006	-0.795	291	505	354	652	0
1	14	9	"pduN"	"STM2049"	4570	16480	90	115	118	37	92	95	25	46	21	0	502	515	243	45	56	32	100	100	0	0.050	0.055	0.065	0.063	2.132	0.055	0.202	52	340	480	496	-4.312	23	457	26	470	0
1	15	9	""	"STM2636"	4750	16480	100	284	333	161	88	93	36	93	90	0	1312	1665	1020	41	43	11	100	100	0	0.154	0.151	0.150	0.148	1.368	0.145	0.898	80	418	1467	1869	-2.697	196	1271	245	1624	0
1	16	9	"rplI"	"STM4394"	4920	16490	100	1148	1408	837	91	96	37	100	100	0	425	550	362	40	41	7	100	100	0	2.745	2.582	2.619	2.758	1.276	2.485	0.967	80	408	1442	1827	1.457	1057	385	1317	510	0
1	17	9	"sitC"	"STM2863"	5090	16480	90	555	610	314	88	91	22	100	100	0	559	643	414	40	42	10	100	100	0	0.900	0.866	0.883	0.919	1.255	0.813	0.959	52	357	986	1125	-0.152	467	519	522	603	0
1	18	9	"bcfD"	"STM0024"	5270	16480	80	126	125	28	92	95	21	63	36	0	767	824	359	40	42	9	100	100	0	0.047	0.042	0.054	0.051	1.850	0.041	0.370	52	321	761	817	-4.418	34	727	33	784	0
1	19	9	""	"PSLT065"	5460	16480	60	107	112	28	85	86	19	56	21	0	203	244	133	41	44	12	100	100	0	0.136	0.133	0.136	0.133	2.189	0.123	0.290	32	176	184	230	-2.880	22	162	27	203	0
1	20	9	"trbD"	"PSLT083"	5620	16470	80	113	122	39	88	93	59	19	3	0	581	683	490	41	44	16	100	100	0	0.046	0.053	0.062	0.056	2.235	0.054	0.408	52	303	565	676	-4.433	25	540	34	642	0
1	21	9	"yneG"	"STM1526"	5790	16480	90	159	163	35	89	101	118	9	0	0	746	768	275	40	42	9	100	100	0	0.099	0.102	0.106	0.100	1.638	0.095	0.181	52	359	776	802	-3.334	70	706	74	728	0
1	22	9	"dcuS"	"STM4304"	5960	16470	90	184	190	55	87	97	105	44	5	0	1033	1110	456	40	41	9	100	100	0	0.098	0.096	0.096	0.093	1.524	0.093	0.708	52	373	1090	1173	-3.356	97	993	103	1070	0
1	23	9	"yjdE"	"STM4294"	6140	16470	100	84	86	20	90	91	21	11	2	0	47	49	10	39	40	9	43	15	0	-0.750	-0.400	1.500	2.083	3.037	93.554	0.001	80	440	2	6	Error	-6	8	-4	10	-50
1	24	9	""	"STM4307"	6320	16470	80	128	134	34	89	92	21	73	44	0	818	947	462	40	42	9	100	100	0	0.050	0.050	0.051	0.050	1.833	0.045	0.364	52	307	817	952	-4.318	39	778	45	907	0
1	1	10	""	"STM4597"	2310	16660	100	297	290	68	96	97	20	98	96	0	1100	1042	280	43	44	7	100	100	0	0.190	0.194	0.190	0.188	1.363	0.192	0.907	80	458	1258	1193	-2.395	201	1057	194	999	0
1	2	10	""	"STM0257"	2490	16660	80	121	124	28	98	97	19	59	30	0	485	591	312	47	49	10	100	100	0	0.053	0.048	0.061	0.062	2.581	0.042	0.201	52	309	461	570	-4.251	23	438	26	544	0
1	3	10	""	"STM0275"	2660	16660	90	105	108	23	91	93	21	48	11	0	870	880	408	47	51	16	100	100	0	0.017	0.020	0.035	0.036	1.836	0.019	0.105	52	371	837	850	-5.877	14	823	17	833	0
1	4	10	""	"STM0284"	2850	16690	70	117	122	25	93	93	21	56	18	0	340	341	112	59	71	37	96	96	0	0.085	0.103	0.099	0.090	2.349	0.123	0.296	32	206	305	311	-3.549	24	281	29	282	0
1	5	10	""	"STM0292"	3010	16660	100	420	428	149	93	95	22	100	98	0	1737	1887	835	53	60	26	100	100	0	0.194	0.183	0.176	0.183	1.253	0.178	0.952	80	426	2011	2169	-2.365	327	1684	335	1834	0
1	6	10	"safB"	"STM0300"	3180	16650	90	174	172	36	91	95	28	92	76	0	491	527	176	44	47	13	100	100	0	0.186	0.168	0.165	0.160	1.535	0.155	0.656	52	341	530	564	-2.429	83	447	81	483	0
1	7	10	"ycfM"	"STM1207"	3350	16660	90	267	278	81	94	96	26	100	98	0	648	617	242	43	44	8	100	100	0	0.286	0.321	0.325	0.321	1.334	0.316	0.878	52	372	778	758	-1.806	173	605	184	574	0
1	8	10	"ycfS"	"STM1215"	3530	16650	100	102	112	46	93	95	26	30	8	0	82	98	76	45	46	10	86	73	0	0.243	0.358	0.550	0.601	3.299	0.620	0.309	80	430	46	72	-2.040	9	37	19	53	-50
1	9	10	"ycfD"	"STM1229"	3700	16660	80	152	168	70	91	94	22	94	71	0	250	272	158	44	46	9	100	100	0	0.296	0.338	0.280	0.297	1.666	0.337	0.627	52	300	267	305	-1.756	61	206	77	228	0
1	10	10	"icdA"	"STM1238"	3870	16670	70	143	166	61	95	97	24	84	50	0	88	101	43	44	46	11	100	87	0	1.091	1.246	1.215	1.134	1.906	1.684	0.657	32	231	92	128	0.126	48	44	71	57	0
1	11	10	""	"STM1261"	4050	16660	80	129	132	28	91	94	20	73	46	0	400	409	148	42	43	6	100	100	0	0.106	0.112	0.126	0.112	1.753	0.104	0.394	52	304	396	408	-3.236	38	358	41	367	0
1	12	10	""	"STM1273"	4220	16660	100	346	352	64	92	95	24	100	100	0	2383	2433	479	43	44	9	100	100	0	0.109	0.109	0.106	0.108	1.157	0.106	0.934	80	430	2594	2650	-3.204	254	2340	260	2390	0
1	13	10	"ydgA"	"STM1466"	4400	16660	110	1048	1139	416	91	95	25	100	100	0	4027	4205	1389	43	50	47	100	100	0	0.240	0.252	0.252	0.246	1.177	0.254	0.970	80	480	4941	5210	-2.058	957	3984	1048	4162	0
1	14	10	""	"STM1472"	4570	16650	100	134	142	39	90	92	22	85	48	0	483	530	236	42	43	7	100	100	0	0.100	0.107	0.107	0.100	1.741	0.106	0.553	80	420	485	540	-3.325	44	441	52	488	0
1	15	10	""	"STM1481"	4740	16650	80	127	136	35	91	93	21	73	46	0	300	306	122	41	42	6	100	100	0	0.139	0.170	0.170	0.152	1.876	0.177	0.490	52	301	295	310	-2.847	36	259	45	265	0
1	16	10	"ynfL"	"STM1487"	4910	16650	80	244	269	101	94	105	93	80	34	0	1451	1411	642	42	47	27	100	100	0	0.106	0.128	0.124	0.122	1.388	0.142	0.157	52	300	1559	1544	-3.232	150	1409	175	1369	0
1	17	10	""	"STM1494"	5080	16650	90	107	111	28	90	99	72	7	0	0	372	392	137	41	46	15	100	100	0	0.051	0.060	0.073	0.068	1.970	0.070	0.338	52	357	348	372	-4.283	17	331	21	351	0
1	18	10	"ynfC"	"STM1501"	5250	16650	90	247	279	111	90	99	71	88	53	0	1069	1238	640	40	46	22	100	100	0	0.153	0.158	0.148	0.154	1.235	0.157	0.907	52	367	1186	1387	-2.712	157	1029	189	1198	0
1	19	10	""	"STM2780"	5430	16650	110	5020	6264	3214	88	91	23	100	100	0	2622	2822	1383	41	44	18	100	100	0	1.911	2.221	2.216	2.211	1.176	2.264	0.975	80	496	7513	8957	0.934	4932	2581	6176	2781	0
1	20	10	""	"STM2788"	5610	16650	100	196	196	38	87	90	23	100	97	0	434	458	113	41	43	13	100	100	0	0.277	0.261	0.253	0.252	1.425	0.251	0.783	80	430	502	526	-1.850	109	393	109	417	0
1	21	10	"ygaU"	"STM2795"	5790	16650	100	661	638	213	90	98	100	98	96	0	2299	2368	895	40	42	10	100	100	0	0.253	0.235	0.233	0.235	1.341	0.227	0.885	80	408	2830	2876	-1.984	571	2259	548	2328	0
1	22	10	"yihD"	"STM3995"	5960	16660	100	334	352	95	87	96	99	97	76	0	1324	1333	430	41	42	8	100	100	0	0.193	0.205	0.197	0.203	1.223	0.201	0.929	80	414	1530	1557	-2.377	247	1283	265	1292	0
1	23	10	""	"STM4015"	6130	16650	100	193	200	52	88	90	21	100	91	0	2592	2581	750	41	45	20	100	100	0	0.041	0.044	0.043	0.042	1.459	0.044	0.807	80	395	2656	2652	-4.603	105	2551	112	2540	0
1	24	10	"fdhE"	"STM4034"	6310	16640	110	476	539	371	91	93	21	100	95	0	865	908	650	41	44	18	100	98	0	0.467	0.517	0.499	0.522	1.431	0.537	0.947	80	524	1209	1315	-1.098	385	824	448	867	0
1	1	11	""	"STM2940"	2300	16830	100	167	170	43	94	95	22	91	81	0	1145	1066	482	39	41	7	100	100	0	0.066	0.074	0.078	0.074	1.725	0.071	0.672	80	425	1179	1103	-3.921	73	1106	76	1027	0
1	2	11	"ygcB"	"STM2944"	2480	16830	100	232	232	61	95	94	21	98	93	0	5782	5268	2004	42	46	16	100	100	0	0.024	0.026	0.026	0.026	1.364	0.026	0.869	80	409	5877	5363	-5.389	137	5740	137	5226	0
1	3	11	"relA"	"STM2956"	2650	16830	110	691	694	155	95	97	23	100	100	0	1823	1833	491	49	54	22	100	100	0	0.336	0.336	0.339	0.338	1.216	0.326	0.946	80	440	2370	2383	-1.574	596	1774	599	1784	0
1	4	11	"yqcD"	"STM2968"	2820	16820	110	253	269	114	95	98	24	97	96	0	1531	1607	730	64	71	29	100	100	0	0.108	0.113	0.110	0.105	1.405	0.118	0.721	80	459	1625	1717	-3.215	158	1467	174	1543	0
1	5	11	"fucP"	"STM2975"	3010	16830	100	166	167	40	94	96	22	91	73	0	4216	3987	1667	63	67	23	100	100	0	0.017	0.019	0.019	0.020	1.529	0.018	0.619	80	428	4225	3997	-5.850	72	4153	73	3924	0
1	6	11	"fucU"	"STM2978"	3170	16820	110	243	246	65	96	119	100	80	22	0	2188	2081	800	60	79	81	100	100	0	0.069	0.074	0.074	0.074	1.344	0.068	0.407	80	440	2275	2171	-3.856	147	2128	150	2021	0
1	7	11	"exbB"	"STM3159"	3340	16830	110	2042	2036	522	100	122	97	100	100	0	1861	1913	475	66	86	79	100	100	0	1.082	1.048	1.038	1.044	1.093	1.055	0.988	80	466	3737	3783	0.114	1942	1795	1936	1847	0
1	8	11	"ygiR"	"STM3168"	3520	16820	90	149	188	137	97	98	22	76	53	0	168	204	131	70	73	24	98	96	0	0.531	0.679	0.532	0.457	2.389	0.891	0.680	52	350	150	225	-0.914	52	98	91	134	0
1	9	11	"ygiW"	"STM3176"	3690	16830	100	372	374	111	95	97	20	100	100	0	1605	1505	458	60	64	18	100	100	0	0.179	0.193	0.190	0.187	1.263	0.194	0.932	80	408	1822	1724	-2.480	277	1545	279	1445	0
1	10	11	"STMF1.41"	"Not LT2a92"	3860	16830	100	417	415	74	93	94	22	100	100	0	453	438	90	53	58	17	100	100	0	0.810	0.836	0.833	0.839	1.213	0.847	0.923	80	439	724	707	-0.304	324	400	322	385	0
1	11	11	""	"STM2668"	4040	16820	100	375	362	141	90	92	20	98	95	0	2647	2631	1144	51	54	15	100	100	0	0.110	0.105	0.102	0.100	1.295	0.106	0.944	80	450	2881	2852	-3.187	285	2596	272	2580	0
1	12	11	""	"STM2682"	4230	16830	100	338	328	115	92	94	20	98	98	0	1122	1130	481	49	53	19	100	100	0	0.229	0.218	0.211	0.213	1.331	0.216	0.915	80	381	1319	1317	-2.125	246	1073	236	1081	0
1	13	11	""	"STM0497"	4380	16840	110	491	480	154	91	95	23	100	98	0	3374	3208	1146	49	66	64	100	100	0	0.120	0.123	0.121	0.121	1.235	0.122	0.948	80	413	3725	3548	-3.055	400	3325	389	3159	0
1	14	11	"tesA"	"STM0506"	4560	16830	100	275	310	164	91	96	29	100	98	0	1029	1151	643	47	65	61	100	100	0	0.187	0.198	0.193	0.186	1.362	0.210	0.905	80	420	1166	1323	-2.416	184	982	219	1104	0
1	15	11	"allR"	"STM0516"	4740	16830	110	761	760	261	92	97	31	100	100	0	3175	3275	1326	45	50	16	100	100	0	0.214	0.207	0.204	0.209	1.210	0.201	0.963	80	480	3799	3898	-2.226	669	3130	668	3230	0
1	16	11	"allP"	"STM0522"	4910	16820	90	268	273	90	96	102	81	84	53	0	3562	3342	1422	44	53	37	100	100	0	0.049	0.054	0.049	0.050	1.479	0.052	0.791	52	358	3690	3475	-4.354	172	3518	177	3298	0
1	17	11	"glxK"	"STM0525"	5080	16820	100	213	210	40	91	98	67	91	40	0	3099	2974	787	46	53	27	100	100	0	0.040	0.041	0.041	0.040	1.437	0.039	0.776	80	430	3175	3047	-4.645	122	3053	119	2928	0
1	18	11	"ylbF"	"STM0531"	5260	16820	90	146	150	34	87	91	26	92	61	0	1794	1763	432	47	53	22	100	100	0	0.034	0.037	0.035	0.035	1.553	0.037	0.583	52	350	1806	1779	-4.888	59	1747	63	1716	0
1	19	11	"yhgN"	"STM3540"	5430	16820	110	213	214	43	92	96	29	97	93	0	2172	1987	509	49	61	31	100	100	0	0.057	0.063	0.061	0.062	1.418	0.062	0.770	80	474	2244	2060	-4.133	121	2123	122	1938	0
1	20	11	""	"STM2186"	5600	16820	110	345	333	129	90	91	22	96	93	0	3520	3552	1794	43	48	17	100	100	0	0.073	0.069	0.069	0.070	1.395	0.069	0.942	80	440	3732	3752	-3.769	255	3477	243	3509	0
1	21	11	"folE"	"STM2193"	5780	16820	100	428	409	125	90	91	22	100	98	0	1125	1009	389	41	44	11	100	100	0	0.312	0.330	0.328	0.335	1.295	0.322	0.939	80	419	1422	1287	-1.681	338	1084	319	968	0
1	22	11	"yeiH"	"STM2202"	5960	16820	90	137	166	86	85	88	20	88	65	0	482	640	527	41	43	8	100	100	0	0.118	0.135	0.117	0.118	1.718	0.136	0.726	52	339	493	680	-3.084	52	441	81	599	0
1	23	11	""	"STM2225"	6140	16810	110	980	940	214	86	89	21	100	100	0	3269	3168	811	41	46	28	100	100	0	0.277	0.273	0.275	0.279	1.197	0.271	0.979	80	479	4122	3981	-1.852	894	3228	854	3127	0
1	24	11	""	"STM2235"	6320	16810	80	343	330	121	87	90	21	96	96	0	4946	4891	2045	40	49	42	100	100	0	0.052	0.050	0.049	0.050	1.330	0.049	0.904	52	310	5162	5094	-4.260	256	4906	243	4851	0
1	1	12	"Ctrl-1010ng/ul"	"Ctrl-1010ng/ul"	2290	17000	100	100	100	24	90	93	23	26	5	0	42	46	13	38	39	5	46	27	0	2.500	1.250	2.820	2.540	2.976	17.197	0.020	80	435	14	18	1.322	10	4	10	8	-50
1	2	12	"Ctrl-Y110ng/ul"	"Ctrl-Y110ng/ul"	2460	17000	100	89	91	21	93	94	21	13	2	0	41	44	15	39	42	15	8	5	0	-2.000	-0.400	3.167	3.609	3.912	6.949	0.007	80	419	-2	3	Error	-4	2	-2	5	-50
1	3	12	"Ctrl-Y510ng/ul"	"Ctrl-Y510ng/ul"	2640	17000	100	89	88	22	94	95	22	10	2	0	44	45	13	40	44	15	15	6	0	-1.250	-1.200	2.360	1.638	4.160	2.807	0.124	80	418	-1	-1	Error	-5	4	-6	5	-50
1	4	12	"Ctrl-FtsL10ng/ul"	"Ctrl-FtsL10ng/ul"	2810	17000	100	98	120	83	92	94	21	26	13	0	49	95	165	42	48	20	27	17	0	0.857	0.528	1.000	1.063	3.301	0.467	0.626	80	443	13	81	-0.222	6	7	28	53	-50
1	5	12	"Ctrl-dsM1354ng/ul"	"Ctrl-dsM1354ng/ul"	2980	17010	60	354	500	373	95	99	26	100	96	0	51	59	25	43	49	24	21	9	0	32.375	25.313	26.000	23.391	2.104	20.573	0.189	32	176	267	421	5.017	259	8	405	16	0
1	6	12	"Ctrl-CAB10ng/ul"	"Ctrl-CAB10ng/ul"	3160	17000	100	99	98	22	96	98	21	18	5	0	52	59	27	47	53	19	12	8	0	0.600	0.167	1.393	1.468	4.200	0.859	0.065	80	441	8	14	-0.737	3	5	2	12	-50
1	7	12	"Ctrl-1050ng/ul"	"Ctrl-1050ng/ul"	3330	17000	100	87	92	21	93	105	81	0	0	0	49	53	17	50	63	65	3	0	0	6.000	-0.333	1.750	1.815	3.029	2.735	0.088	80	408	-7	2	2.585	-6	-1	-1	3	-50
1	8	12	"Ctrl-Y150ng/ul"	"Ctrl-Y150ng/ul"	3510	17000	100	94	97	37	93	96	40	7	2	0	54	59	17	57	61	21	17	3	0	-0.333	2.000	1.500	1.609	3.720	3.728	0.049	80	430	-2	6	Error	1	-3	4	2	-50
1	9	12	"Ctrl-Y550ng/ul"	"Ctrl-Y550ng/ul"	3680	17000	100	92	93	21	92	93	19	18	5	0	67	69	15	54	57	15	43	18	0	0.000	0.067	1.000	1.026	3.784	10.346	0.005	80	440	13	16	Error	0	13	1	15	-50
1	10	12	"Ctrl-FtsL50ng/ul"	"Ctrl-FtsL50ng/ul"	3870	16990	50	615	668	358	95	95	21	100	100	0	1098	1077	640	61	67	19	100	100	0	0.501	0.564	0.546	0.568	1.400	0.567	0.944	12	104	1557	1589	-0.996	520	1037	573	1016	0
1	11	12	"Ctrl-dsM13162ng/ul"	"Ctrl-dsM13162ng/ul"	4040	17000	70	378	454	277	91	91	20	100	96	0	67	69	16	49	49	7	75	59	0	15.944	18.150	16.472	15.826	1.546	20.669	0.593	32	230	305	383	3.995	287	18	363	20	0
1	12	12	"Ctrl-CAB100ng/ul"	"Ctrl-CAB100ng/ul"	4200	17000	100	89	98	33	90	90	20	22	7	0	50	50	7	47	48	9	15	1	0	-0.333	2.667	2.708	2.914	2.841	168.093	0.000	80	414	2	11	Error	-1	3	8	3	-50
1	13	12	"Ctrl-10100ng/ul"	"Ctrl-10100ng/ul"	4370	17000	100	95	97	24	90	93	22	25	5	0	52	60	27	48	55	32	11	6	0	1.250	0.583	1.375	1.394	3.276	1.750	0.056	80	395	9	19	0.322	5	4	7	12	-50
1	14	12	"Ctrl-Y1100ng/ul"	"Ctrl-Y1100ng/ul"	4550	17000	100	94	182	553	92	96	29	16	5	0	54	58	21	50	56	23	7	2	0	0.500	11.250	2.714	2.759	3.339	34.362	0.234	80	408	6	98	-1.000	2	4	90	8	-50
1	15	12	"Ctrl-Y5100ng/ul"	"Ctrl-Y5100ng/ul"	4720	17000	100	87	91	25	92	96	27	12	1	0	53	55	12	49	53	15	18	6	0	-1.250	-0.167	2.083	1.881	3.515	9.762	0.015	80	425	-1	5	Error	-5	4	-1	6	-50
1	16	12	"Ctrl-FtsL100ng/ul"	"Ctrl-FtsL100ng/ul"	4910	16990	60	187	323	367	96	98	25	87	71	0	253	451	578	51	55	15	100	100	0	0.450	0.567	0.513	0.453	1.781	0.608	0.877	32	176	293	627	-1.150	91	202	227	400	0
1	17	12	"Ctrl-dsM13buffer"	"Ctrl-dsM13buffer"	5070	16990	100	83	93	41	91	93	30	7	3	0	55	66	50	44	47	13	36	20	0	-0.727	0.091	0.737	0.931	2.906	1.428	0.258	80	422	3	24	Error	-8	11	2	22	-50
1	18	12	"Ctrl-CAB50ng/ul"	"Ctrl-CAB50ng/ul"	5240	16990	100	99	98	24	94	114	214	0	0	0	60	90	72	56	68	32	32	22	0	1.250	0.118	1.396	0.915	5.628	0.176	0.087	80	450	9	38	0.322	5	4	4	34	-50
1	19	12	"Ctrl-10400ng/ul"	"Ctrl-10400ng/ul"	5430	17010	90	65535	39792	29927	110	197	689	84	82	55	4277	5499	5524	93	100	39	78	71	0	15.637	7.340	8.771	10.769	2.151	7.155	0.723	52	347	69609	45088	3.967	65425	4184	39682	5406	-100
1	20	12	"Ctrl-Y1400ng/ul"	"Ctrl-Y1400ng/ul"	5590	16990	100	96	100	27	93	124	426	0	0	0	59	62	14	48	63	39	6	0	0	0.273	0.500	1.250	1.152	3.479	7.244	0.031	80	407	14	21	-1.874	3	11	7	14	-50
1	21	12	"Ctrl-Y5400ng/ul"	"Ctrl-Y5400ng/ul"	5760	16990	100	93	90	21	88	94	76	0	0	0	44	45	6	40	41	8	25	3	0	1.250	0.400	2.188	2.099	3.684	12.195	0.050	80	427	9	7	0.322	5	4	2	5	-50
1	22	12	"Ctrl-FtsL400ng/ul"	"Ctrl-FtsL400ng/ul"	5960	16990	100	214	356	366	85	87	22	97	82	0	234	488	623	39	40	7	100	100	0	0.662	0.604	0.590	0.586	1.496	0.587	0.951	80	410	324	720	-0.596	129	195	271	449	0
1	23	12	"Ctrl-dsM13buffer"	"Ctrl-dsM13buffer"	6110	16990	100	83	89	39	82	86	21	17	6	0	41	51	46	39	40	6	25	11	0	0.500	0.583	2.000	2.234	4.756	1.086	0.431	80	382	3	19	-1.000	1	2	7	12	-50
1	24	12	"Ctrl-CABbuffer"	"Ctrl-CABbuffer"	6280	16990	100	92	98	36	86	89	23	27	7	0	40	54	61	39	42	26	7	5	0	6.000	0.800	4.333	3.678	4.253	0.777	0.227	80	466	7	27	2.585	6	1	12	15	-50
1	1	13	"phoP"	"STM1231"	2290	17190	100	2603	2712	1274	96	99	31	100	100	0	1309	1329	646	39	42	18	100	100	0	1.974	2.028	2.015	2.077	1.281	2.036	0.973	80	460	3777	3906	0.981	2507	1270	2616	1290	0
1	2	13	"phoP"	"STM1231"	2470	17190	110	2766	2763	1109	95	98	31	100	100	0	1179	1202	546	40	42	10	100	100	0	2.345	2.296	2.287	2.375	1.241	2.250	0.973	80	464	3810	3830	1.230	2671	1139	2668	1162	0
1	3	13	"phoP"	"STM1231"	2640	17190	100	3329	3389	1100	94	98	32	100	100	0	1503	1544	510	41	43	11	100	100	0	2.213	2.192	2.190	2.204	1.173	2.189	0.982	80	405	4697	4798	1.146	3235	1462	3295	1503	0
1	4	13	"phoQ"	"STM1230"	2810	17180	90	296	389	187	95	100	35	100	100	0	518	696	385	42	47	18	100	100	0	0.422	0.450	0.441	0.435	1.240	0.454	0.945	52	356	677	948	-1.244	201	476	294	654	0
1	5	13	"phoQ"	"STM1230"	2990	17180	100	3346	3467	1011	100	110	98	100	100	0	6586	7014	2021	46	54	26	100	100	0	0.496	0.483	0.487	0.480	1.103	0.478	0.978	80	443	9786	10335	-1.011	3246	6540	3367	6968	0
1	6	13	"hupA"	"STM4170"	3170	17180	100	3240	3198	757	95	103	95	100	100	0	945	925	227	42	47	24	100	100	0	3.483	3.514	3.503	3.535	1.152	3.545	0.975	80	416	4048	3986	1.800	3145	903	3103	883	0
1	7	13	"sopB"	"STM1091"	3330	17180	100	178	182	51	94	95	22	91	76	0	1480	1599	703	40	42	18	100	100	0	0.058	0.056	0.056	0.054	1.523	0.058	0.769	80	382	1524	1647	-4.100	84	1440	88	1559	0
1	8	13	"pipC"	"STM0375"	3500	17180	110	235	240	51	93	96	39	100	92	0	1727	1714	362	41	42	9	100	100	0	0.084	0.088	0.086	0.085	1.389	0.086	0.634	80	466	1828	1820	-3.570	142	1686	147	1673	0
1	9	13	"pipC"	"STM0375"	3680	17180	100	227	230	46	90	93	28	100	96	0	1585	1547	294	41	43	13	100	100	0	0.089	0.093	0.093	0.090	1.349	0.091	0.845	80	421	1681	1646	-3.494	137	1544	140	1506	0
1	10	13	"pipC"	"STM0375"	3860	17180	100	220	219	41	89	93	28	98	97	0	1503	1466	281	41	44	15	100	100	0	0.090	0.091	0.092	0.088	1.387	0.086	0.627	80	442	1593	1555	-3.480	131	1462	130	1425	0
1	11	13	"ssrB"	"STM1391"	4030	17180	100	784	779	184	91	93	20	100	100	0	2141	2150	504	41	42	8	100	100	0	0.330	0.326	0.327	0.323	1.148	0.324	0.973	80	431	2793	2797	-1.599	693	2100	688	2109	0
1	12	13	"ssrB"	"STM1391"	4210	17180	100	900	954	224	91	92	20	100	100	0	2454	2648	658	41	42	9	100	100	0	0.335	0.331	0.334	0.331	1.136	0.326	0.975	80	408	3222	3470	-1.577	809	2413	863	2607	0
1	13	13	"lrp"	"STM0959"	4380	17180	100	1020	1183	473	90	91	19	100	100	0	1063	1255	536	41	42	9	100	100	0	0.910	0.900	0.908	0.897	1.168	0.894	0.981	80	396	1952	2307	-0.136	930	1022	1093	1214	0
1	14	13	"lrp"	"STM0959"	4550	17180	110	1708	1897	533	91	96	32	100	100	0	1788	1980	582	41	46	27	100	100	0	0.926	0.931	0.950	0.935	1.135	0.922	0.975	80	452	3364	3745	-0.112	1617	1747	1806	1939	0
1	15	13	"gyrA"	"STM2272"	4730	17170	110	1857	2050	816	93	99	35	100	100	0	1701	1747	670	41	46	27	100	100	0	1.063	1.147	1.173	1.122	1.243	1.161	0.975	80	439	3424	3663	0.088	1764	1660	1957	1706	0
1	16	13	"gyrA"	"STM2272"	4890	17170	100	3522	3688	2339	94	97	27	98	98	0	3103	3194	1995	41	42	8	100	100	0	1.120	1.140	1.156	1.098	1.380	1.152	0.987	80	416	6490	6747	0.163	3428	3062	3594	3153	0
1	17	13	"gyrA"	"STM2272"	5070	17180	100	4142	4669	1846	89	93	28	100	100	0	3269	3728	1532	40	41	9	100	100	0	1.255	1.242	1.229	1.248	1.116	1.233	0.988	80	430	7282	8268	0.328	4053	3229	4580	3688	0
1	18	13	"csrA"	"STM2826"	5250	17180	100	1003	974	265	91	94	23	100	100	0	986	969	307	43	56	28	100	100	0	0.967	0.954	0.948	0.966	1.156	0.943	0.976	80	402	1855	1809	-0.048	912	943	883	926	0
1	19	13	"crp"	"STM3466"	5410	17170	100	652	708	366	93	146	492	56	22	0	1762	1823	971	51	69	36	100	100	0	0.327	0.347	0.341	0.324	1.369	0.350	0.958	80	385	2270	2387	-1.614	559	1711	615	1772	0
1	20	13	"yhhP"	"STM3578"	5590	17180	100	330	333	81	86	93	76	100	88	0	1080	1062	276	44	47	13	100	100	0	0.236	0.243	0.239	0.239	1.255	0.240	0.928	80	418	1280	1265	-2.086	244	1036	247	1018	0
1	21	13	"yhhP"	"STM3578"	5770	17170	100	311	298	67	88	94	77	96	77	0	879	885	265	40	41	8	100	100	0	0.266	0.249	0.244	0.247	1.247	0.247	0.514	80	410	1062	1055	-1.912	223	839	210	845	0
1	22	13	"topA"	"STM1714"	5940	17170	100	379	430	210	88	90	20	100	100	0	487	607	369	39	40	5	100	100	0	0.650	0.602	0.620	0.605	1.337	0.583	0.952	80	409	739	910	-0.622	291	448	342	568	0
1	23	13	"topA"	"STM1714"	6120	17170	100	3445	3581	1221	85	89	22	100	100	0	4536	5103	1775	40	41	10	100	100	0	0.747	0.690	0.693	0.691	1.087	0.687	0.989	80	432	7856	8559	-0.420	3360	4496	3496	5063	0
1	24	13	"topA"	"STM1714"	6300	17160	90	590	614	327	87	91	22	100	100	0	779	807	557	39	42	12	100	100	0	0.680	0.686	0.710	0.755	1.561	0.635	0.913	52	372	1243	1295	-0.557	503	740	527	768	0
1	1	14	"ydhI"	"STM1443"	2290	17360	100	362	345	72	96	97	23	100	100	0	1644	1505	515	40	43	25	100	100	0	0.166	0.170	0.166	0.177	1.476	0.155	0.857	80	484	1870	1714	-2.592	266	1604	249	1465	0
1	2	14	"STMB2B.139A"	"Not LT2a93"	2470	17360	110	280	282	57	96	98	23	100	100	0	363	349	76	40	44	24	100	100	0	0.570	0.602	0.590	0.596	1.314	0.604	0.847	80	510	507	495	-0.812	184	323	186	309	0
1	3	14	""	"STM3806"	2650	17350	100	145	149	35	96	101	89	13	0	0	1040	1081	377	40	41	5	100	100	0	0.049	0.051	0.053	0.051	1.717	0.051	0.508	80	414	1049	1094	-4.351	49	1000	53	1041	0
1	4	14	"pgtE"	"STM2395"	2810	17360	110	1764	1821	615	94	99	80	100	100	0	2774	2804	1100	40	41	9	100	100	0	0.611	0.625	0.626	0.651	1.307	0.607	0.968	80	510	4404	4491	-0.711	1670	2734	1727	2764	0
1	5	14	""	"STM3911"	2980	17340	90	119	122	25	92	101	100	1	0	0	541	552	195	41	47	26	100	100	0	0.054	0.059	0.059	0.058	2.222	0.052	0.213	52	367	527	541	-4.211	27	500	30	511	0
1	6	14	"ygiY"	"STM3178"	3170	17360	80	111	111	23	92	94	23	40	11	0	388	376	166	39	42	21	100	100	0	0.054	0.056	0.074	0.064	2.346	0.059	0.164	52	312	368	356	-4.199	19	349	19	337	0
1	7	14	""	"STM2880"	3330	17350	110	1123	1046	329	91	93	25	100	100	0	1165	1054	340	39	41	16	100	100	0	0.917	0.941	0.938	0.932	1.214	0.946	0.972	80	498	2158	1970	-0.126	1032	1126	955	1015	0
1	8	14	"ssaU"	"STM1422"	3500	17350	90	133	201	184	88	91	25	78	44	0	394	785	1077	39	40	7	100	100	0	0.127	0.151	0.140	0.122	1.636	0.161	0.892	52	344	400	859	-2.980	45	355	113	746	0
1	9	14	"nrdE"	"STM2807"	3660	17350	100	98	102	32	89	91	20	21	12	0	49	63	46	39	40	6	67	41	0	0.900	0.542	1.100	1.055	3.347	0.849	0.291	80	429	19	37	-0.152	9	10	13	24	-50
1	10	14	"cadA"	"STM2559"	3830	17350	100	91	94	28	91	94	28	18	3	0	54	63	38	39	40	12	56	28	0	0.000	0.125	1.321	1.419	4.516	0.980	0.085	80	430	15	27	Error	0	15	3	24	-50
1	11	14	"thiL"	"STM0419"	4000	17350	100	88	94	33	89	91	19	20	11	0	42	48	22	39	39	5	37	22	0	-0.333	0.556	2.625	2.403	2.988	3.260	0.219	80	460	2	14	Error	-1	3	5	9	-50
1	12	14	"hin"	"STM2772"	4200	17350	100	181	214	122	89	89	19	93	90	0	1259	1491	1055	39	40	6	100	100	0	0.075	0.086	0.079	0.076	1.663	0.091	0.824	80	470	1312	1577	-3.729	92	1220	125	1452	0
1	13	14	""	"STM3166"	4380	17350	100	148	154	38	90	92	21	86	65	0	1200	1282	428	39	39	6	100	100	0	0.050	0.051	0.049	0.049	1.659	0.051	0.575	80	440	1219	1307	-4.323	58	1161	64	1243	0
1	14	14	"yjjY"	"STM4599"	4550	17350	100	751	742	221	86	90	21	100	100	0	766	737	234	39	39	5	100	100	0	0.915	0.940	0.917	0.938	1.205	0.949	0.937	80	428	1392	1354	-0.129	665	727	656	698	0
1	15	14	"ybaN"	"STM0482"	4720	17350	100	199	208	55	90	93	26	98	86	0	782	866	356	40	41	7	100	100	0	0.147	0.143	0.142	0.138	1.442	3.399	0.025	80	440	851	944	-2.767	109	742	118	826	0
1	16	14	""	"STM0571"	4890	17340	110	242	254	92	91	94	27	96	87	0	1539	1902	879	40	41	7	100	100	0	0.101	0.088	0.087	0.080	1.523	0.086	0.842	80	484	1650	2025	-3.311	151	1499	163	1862	0
1	17	14	"yaiU"	"STM0373"	5060	17350	100	545	663	426	89	92	24	100	100	0	1687	2006	928	40	42	11	100	100	0	0.277	0.292	0.273	0.278	1.431	0.277	0.624	80	450	2103	2540	-1.853	456	1647	574	1966	0
1	18	14	""	"STM3653"	5250	17350	110	280	280	70	88	91	28	100	96	0	2633	2678	855	40	42	12	100	100	0	0.074	0.073	0.073	0.072	1.347	0.071	0.863	80	467	2785	2830	-3.755	192	2593	192	2638	0
1	19	14	"EMPTY"	"EMPTY"	5390	17340	100	84	84	18	85	87	20	10	1	0	46	50	17	40	41	7	43	23	0	-0.167	-0.100	2.111	1.774	4.604	32.849	0.001	80	397	5	9	Error	-1	6	-1	10	-75
1	20	14	"EMPTY"	"EMPTY"	5570	17340	100	87	87	20	84	87	20	26	2	0	42	42	5	41	41	6	13	0	0	3.000	3.000	4.000	3.796	3.170	0.001	0.000	80	428	4	4	1.585	3	1	3	1	-75
1	21	14	"EMPTY"	"EMPTY"	5740	17340	100	83	86	17	84	87	23	8	1	0	41	41	6	40	41	5	23	5	0	-1.000	2.000	2.667	2.590	3.697	382.060	0.000	80	442	0	3	Error	-1	1	2	1	-75
1	22	14	"EMPTY"	"EMPTY"	5920	17340	100	84	87	19	87	89	22	12	1	0	40	40	6	39	40	5	23	7	0	-3.000	0.000	2.625	2.397	3.922	243.166	0.000	80	441	-2	1	Error	-3	1	0	1	-75
1	23	14	"EMPTY"	"EMPTY"	6090	17340	100	87	88	24	88	89	21	13	2	0	41	43	9	39	39	5	35	17	0	-0.500	0.000	2.739	2.048	3.741	314.338	0.000	80	430	1	4	Error	-1	2	0	4	-75
1	24	14	"EMPTY"	"EMPTY"	6260	17340	100	87	91	24	86	88	21	16	10	0	40	41	6	40	40	7	16	5	0	100000.000	5.000	2.900	2.869	3.298	69.592	0.002	80	498	1	6	16.610	1	0	5	1	-75
2	1	1	""	"STM0721"	6940	15090	100	155	156	35	92	96	28	87	52	0	3843	3506	1242	40	45	30	100	100	0	0.017	0.018	0.021	0.022	1.598	0.015	0.483	80	472	3866	3530	-5.916	63	3803	64	3466	0
2	2	1	"dnaC"	"STM4543"	7120	15070	110	359	358	123	91	94	22	97	97	0	1749	1748	704	40	45	29	100	100	0	0.157	0.156	0.153	0.155	1.378	0.153	0.905	80	500	1977	1975	-2.673	268	1709	267	1708	0
2	3	1	"gph"	"STM3482"	7280	15080	100	302	314	87	96	99	25	100	100	0	1174	1210	471	40	44	18	100	100	0	0.182	0.186	0.186	0.191	1.449	0.171	0.854	80	416	1340	1388	-2.461	206	1134	218	1170	0
2	4	1	""	"STM3547"	7450	15080	110	408	406	121	94	97	24	100	100	0	6214	6021	2162	41	55	88	100	100	0	0.051	0.052	0.051	0.053	1.247	0.050	0.910	80	478	6487	6292	-4.297	314	6173	312	5980	0
2	5	1	""	"STM3259"	7630	15070	110	173	177	44	95	98	24	93	77	0	2764	2600	838	41	55	87	100	100	0	0.029	0.032	0.034	0.032	1.661	0.031	0.637	80	485	2801	2641	-5.126	78	2723	82	2559	0
2	6	1	"yqjC"	"STM3228"	7790	15070	110	789	789	218	95	99	29	100	100	0	3154	3010	907	41	49	44	100	100	0	0.223	0.234	0.229	0.236	1.273	0.226	0.930	80	508	3807	3663	-2.165	694	3113	694	2969	0
2	7	1	""	"STM2545"	7980	15080	110	1517	1576	379	92	96	29	100	100	0	2170	2158	527	41	49	49	100	100	0	0.669	0.701	0.689	0.702	1.143	0.683	0.951	80	507	3554	3601	-0.579	1425	2129	1484	2117	0
2	8	1	"gltL"	"STM0662"	8150	15080	110	558	577	175	89	91	21	100	100	0	3722	3634	1202	40	43	26	100	100	0	0.127	0.136	0.134	0.136	1.181	0.131	0.935	80	461	4151	4082	-2.973	469	3682	488	3594	0
2	9	1	"asnB"	"STM0680"	8310	15080	100	333	358	126	90	92	21	100	100	0	985	1033	319	40	41	8	100	100	0	0.257	0.270	0.258	0.261	1.228	0.271	0.888	80	414	1188	1261	-1.959	243	945	268	993	0
2	10	1	"nagE"	"STM0685"	8490	15070	110	315	328	100	91	93	21	100	100	0	1067	1201	480	41	44	12	100	100	0	0.218	0.204	0.207	0.204	1.366	0.195	0.875	80	514	1250	1397	-2.195	224	1026	237	1160	0
2	11	1	"barA"	"STM2958"	8660	15070	100	179	184	53	92	93	20	98	86	0	963	929	319	42	45	13	100	100	0	0.094	0.104	0.096	0.097	1.615	0.097	0.571	80	444	1008	979	-3.404	87	921	92	887	0
2	12	1	"eutA"	"STM2459"	8830	15070	110	198	256	182	97	101	31	90	72	0	654	694	258	45	50	21	100	100	0	0.166	0.245	0.154	0.174	2.686	0.235	0.280	80	510	710	808	-2.592	101	609	159	649	0
2	13	1	"yigN"	"STM3969"	9010	15070	110	1204	1203	214	108	117	50	100	100	0	4526	4443	972	53	67	39	100	100	0	0.245	0.249	0.250	0.252	1.268	0.234	0.900	80	511	5569	5485	-2.029	1096	4473	1095	4390	0
2	14	1	"metE"	"STM3965"	9180	15070	110	1248	1254	407	119	128	51	100	100	0	3230	3296	1239	55	64	43	100	100	0	0.356	0.350	0.350	0.352	1.483	0.317	0.788	80	497	4304	4376	-1.492	1129	3175	1135	3241	0
2	15	1	"pldB"	"STM3961"	9350	15070	110	1308	1338	341	116	130	67	100	100	0	2966	3057	765	53	67	52	100	100	0	0.409	0.407	0.413	0.404	1.221	0.423	0.915	80	484	4105	4226	-1.289	1192	2913	1222	3004	0
2	16	1	"pldA"	"STM3957"	9520	15070	110	1245	1317	501	106	132	121	100	100	0	5511	5066	1530	56	113	304	100	100	0	0.209	0.242	0.230	0.242	1.311	0.238	0.890	80	483	6594	6221	-2.260	1139	5455	1211	5010	0
2	17	1	"yigF"	"STM3953"	9690	15070	110	664	783	399	101	121	111	100	100	0	4826	4414	1122	51	116	329	100	100	0	0.118	0.156	0.130	0.147	1.615	0.141	0.653	80	497	5338	5045	-3.084	563	4775	682	4363	0
2	18	1	"xerC"	"STM3949"	9870	15070	110	1390	1396	412	93	102	52	100	100	0	3656	3562	1128	40	60	145	100	100	0	0.359	0.370	0.372	0.375	1.234	0.377	0.906	80	512	4913	4825	-1.479	1297	3616	1303	3522	0
2	19	1	"sgaH"	"STM4386"	10050	15080	100	477	463	157	92	97	45	100	96	0	733	876	374	39	40	10	100	100	0	0.555	0.443	0.444	0.428	1.658	0.389	0.740	80	441	1079	1208	-0.850	385	694	371	837	0
2	20	1	"ytfG"	"STM4401"	10220	15070	100	145	142	33	90	93	21	81	56	0	214	225	57	39	39	6	100	100	0	0.314	0.280	0.278	0.239	2.303	0.262	0.406	80	433	230	238	-1.670	55	175	52	186	0
2	21	1	"ytfP"	"STM4411"	10400	15070	110	440	498	225	95	106	177	96	46	0	871	1006	542	39	39	6	100	100	0	0.415	0.417	0.414	0.420	1.269	0.474	0.424	80	513	1177	1370	-1.270	345	832	403	967	0
2	22	1	""	"STM4419"	10580	15070	100	189	192	39	96	123	200	1	0	0	821	874	312	39	39	6	100	100	0	0.119	0.115	0.108	0.113	1.511	0.089	0.254	80	434	875	931	-3.072	93	782	96	835	0
2	23	1	""	"STM4423"	10750	15070	100	114	116	28	94	104	51	12	1	0	324	355	164	38	40	18	100	100	0	0.070	0.069	0.106	0.104	2.445	0.047	0.085	80	421	306	339	-3.838	20	286	22	317	0
2	24	1	""	"STM4427"	10920	15070	100	113	115	24	91	93	21	50	21	0	179	194	52	39	39	5	100	100	0	0.157	0.155	0.196	0.153	2.429	0.152	0.178	80	453	162	179	-2.670	22	140	24	155	0
2	1	2	"clpP"	"STM0448"	6920	15250	100	931	1150	532	89	94	40	100	100	0	871	1012	468	40	41	10	100	100	0	1.013	1.092	1.076	1.084	1.174	1.100	0.962	80	417	1673	2033	0.019	842	831	1061	972	0
2	2	2	"nrdG"	"STM4451"	7090	15250	110	347	381	129	91	94	24	100	100	0	993	1125	495	41	43	24	100	100	0	0.269	0.268	0.267	0.268	1.272	0.259	0.929	80	423	1208	1374	-1.895	256	952	290	1084	0
2	3	2	"phoQ"	"STM1230"	7260	15250	110	790	847	286	97	100	27	100	100	0	1516	1644	609	40	43	16	100	100	0	0.470	0.468	0.454	0.468	1.237	0.448	0.944	80	441	2169	2354	-1.091	693	1476	750	1604	0
2	4	2	"coaA"	"STM4139"	7440	15240	110	450	460	138	95	98	23	98	98	0	2839	2775	1154	41	47	32	100	100	0	0.127	0.134	0.140	0.134	1.475	0.125	0.889	80	439	3153	3099	-2.979	355	2798	365	2734	0
2	5	2	"thiE"	"STM4163"	7600	15240	110	153	158	42	91	93	22	91	68	0	979	956	347	41	45	29	100	98	0	0.066	0.073	0.075	0.069	1.662	0.071	0.606	80	423	1000	982	-3.919	62	938	67	915	0
2	6	2	"nfi"	"STM4168"	7780	15250	100	389	453	180	92	94	21	100	100	0	1688	2040	894	40	42	9	100	100	0	0.180	0.181	0.175	0.178	1.203	0.177	0.932	80	408	1945	2361	-2.472	297	1648	361	2000	0
2	7	2	"hopD"	"STM3442"	7950	15250	110	1868	1905	737	91	92	21	100	100	0	2351	2405	964	40	41	7	100	100	0	0.769	0.767	0.755	0.771	1.142	0.746	0.952	80	429	4088	4179	-0.379	1777	2311	1814	2365	0
2	8	2	"stfD"	"STM0197"	8120	15250	100	235	247	77	88	90	20	98	97	0	921	908	352	40	42	28	100	100	0	0.167	0.183	0.172	0.174	1.506	0.174	0.822	80	387	1028	1027	-2.583	147	881	159	868	0
2	9	2	"eutP"	"STM2469"	8290	15240	110	158	168	75	92	94	21	86	68	0	1757	1935	1190	40	42	13	100	100	0	0.038	0.040	0.040	0.039	1.583	0.045	0.713	80	404	1783	1971	-4.701	66	1717	76	1895	0
2	10	2	"eutM"	"STM2465"	8450	15250	100	119	130	55	96	98	23	48	21	0	620	709	569	39	42	14	100	100	0	0.040	0.051	0.056	0.053	1.922	0.067	0.536	80	409	604	704	-4.659	23	581	34	670	0
2	11	2	"prpR"	"STM0367"	8630	15250	80	100	115	59	92	93	22	32	21	0	274	468	509	40	42	15	100	100	0	0.034	0.054	0.096	0.083	2.167	0.087	0.540	52	316	242	451	-4.870	8	234	23	428	0
2	12	2	"prpE"	"STM0371"	8820	15250	110	119	133	52	93	94	21	57	37	0	925	1070	820	40	43	15	100	100	0	0.029	0.039	0.041	0.040	1.875	0.042	0.547	80	476	911	1070	-5.089	26	885	40	1030	0
2	13	2	"sodA"	"STM4055"	8990	15250	100	1622	1666	561	97	98	25	100	100	0	1723	1795	619	44	48	18	100	100	0	0.908	0.896	0.899	0.899	1.134	0.902	0.961	80	396	3204	3320	-0.139	1525	1679	1569	1751	0
2	14	2	"sicP"	"STM2879"	9160	15250	110	2219	2187	713	109	126	73	100	100	0	3185	3062	1023	48	71	108	100	100	0	0.673	0.689	0.673	0.695	1.129	0.680	0.965	80	441	5247	5092	-0.572	2110	3137	2078	3014	0
2	15	2	"fabD"	"STM1194"	9330	15240	110	6578	6602	1889	113	143	108	100	100	0	2302	2289	699	48	73	110	100	100	0	2.868	2.896	2.935	2.936	1.205	2.909	0.956	80	455	8719	8730	1.520	6465	2254	6489	2241	0
2	16	2	"nuoH"	"STM2322"	9510	15240	110	1038	1055	309	102	121	108	100	100	0	5198	5229	1716	46	66	136	100	100	0	0.182	0.184	0.182	0.185	1.139	0.177	0.949	80	453	6088	6136	-2.461	936	5152	953	5183	0
2	17	2	"dacD"	"STM2062"	9680	15240	110	523	527	153	96	103	40	100	100	0	2243	2242	710	48	65	118	100	100	0	0.195	0.196	0.195	0.194	1.211	0.192	0.932	80	439	2622	2625	-2.362	427	2195	431	2194	0
2	18	2	"pefC"	"PSLT017"	9850	15240	110	147	161	74	94	100	43	61	18	0	1017	1008	356	46	51	21	100	100	0	0.055	0.070	0.062	0.059	1.971	0.075	0.456	80	454	1024	1029	-4.195	53	971	67	962	0
2	19	2	"yjbA"	"STM4226"	10030	15250	110	565	628	363	92	94	22	100	100	0	1424	1520	931	41	45	25	100	100	0	0.342	0.362	0.349	0.352	1.194	0.369	0.965	80	443	1856	2015	-1.548	473	1383	536	1479	0
2	20	2	"asd"	"STM3539"	10200	15240	100	325	360	153	91	93	21	100	98	0	902	1000	485	39	39	5	100	100	0	0.271	0.280	0.272	0.272	1.276	0.281	0.919	80	397	1097	1230	-1.883	234	863	269	961	0
2	21	2	"stpA"	"STM2799"	10370	15240	110	1721	2199	1832	97	102	31	100	100	0	1337	1678	1286	39	42	15	100	100	0	1.251	1.282	1.237	1.242	1.155	1.343	0.978	80	441	2922	3741	0.323	1624	1298	2102	1639	0
2	22	2	"leuB"	"STM0112"	10550	15240	110	251	269	90	103	130	84	85	43	0	779	820	342	39	43	21	100	100	0	0.200	0.213	0.203	0.206	1.368	0.197	0.389	80	469	888	947	-2.322	148	740	166	781	0
2	23	2	"prgJ"	"STM2872"	10730	15240	110	380	428	226	100	125	84	96	85	0	2057	2228	1314	40	47	35	100	100	0	0.139	0.150	0.143	0.146	1.376	0.141	0.727	80	467	2297	2516	-2.849	280	2017	328	2188	0
2	24	2	"smvA"	"STM1574"	10920	15240	100	183	211	109	92	95	25	93	78	0	331	535	554	40	45	31	100	96	0	0.313	0.240	0.264	0.268	1.719	0.200	0.805	80	427	382	614	-1.677	91	291	119	495	0
2	1	3	"hupB"	"STM0451"	6900	15420	110	2347	2582	1459	90	93	26	100	100	0	1069	1132	542	40	41	8	100	100	0	2.193	2.282	2.200	2.225	1.152	2.412	0.962	80	486	3286	3584	1.133	2257	1029	2492	1092	0
2	2	3	"hisM"	"STM2352"	7070	15410	110	400	493	321	92	141	620	10	3	0	2355	2595	1167	41	46	35	100	100	0	0.133	0.157	0.137	0.141	1.377	0.159	0.709	80	436	2622	2955	-2.909	308	2314	401	2554	0
2	3	3	"rimM"	"STM2675"	7250	15420	110	6665	7492	5011	98	145	615	100	100	0	1815	1999	1151	40	44	34	100	100	0	3.700	3.774	3.612	3.705	1.172	4.074	0.943	80	442	8342	9353	1.887	6567	1775	7394	1959	0
2	4	3	"fruR"	"STM0118"	7410	15420	90	748	1203	1287	94	99	25	100	100	0	704	995	949	41	46	19	100	100	0	0.986	1.162	1.068	1.064	1.315	1.283	0.946	52	342	1317	2063	-0.020	654	663	1109	954	0
2	5	3	"asrA"	"STM2548"	7590	15410	110	185	201	82	92	94	23	95	85	0	1507	1614	749	42	47	17	100	100	0	0.063	0.069	0.062	0.063	1.596	0.070	0.719	80	479	1558	1681	-3.978	93	1465	109	1572	0
2	6	3	"entD"	"STM0584"	7770	15420	100	350	403	188	88	89	19	100	100	0	1509	1745	775	41	44	26	100	100	0	0.178	0.185	0.179	0.178	1.235	0.191	0.908	80	383	1730	2019	-2.486	262	1468	315	1704	0
2	7	3	"cbiL"	"STM2024"	7930	15420	100	148	168	86	90	92	20	93	72	0	880	1082	847	40	40	5	100	100	0	0.069	0.075	0.069	0.066	1.594	0.081	0.778	80	383	898	1120	-3.856	58	840	78	1042	0
2	8	3	"cbiO"	"STM2020"	8100	15420	110	154	165	67	91	93	22	86	68	0	1302	1369	749	40	41	7	100	100	0	0.050	0.056	0.053	0.050	1.731	0.061	0.694	80	440	1325	1403	-4.324	63	1262	74	1329	0
2	9	3	"umuC"	"STM1997"	8280	15420	100	248	265	96	92	91	19	100	100	0	1095	1244	554	41	42	10	100	100	0	0.148	0.144	0.139	0.137	1.354	0.142	0.872	80	420	1210	1376	-2.756	156	1054	173	1203	0
2	10	3	"uhpC"	"STM3788"	8460	15420	110	156	166	52	90	92	20	92	80	0	723	755	291	39	40	6	100	100	0	0.096	0.106	0.103	0.096	1.612	0.109	0.696	80	440	750	792	-3.373	66	684	76	716	0
2	11	3	"trpB"	"STM1726"	8630	15420	100	191	202	79	91	93	21	96	87	0	591	603	348	38	39	5	100	100	0	0.181	0.196	0.183	0.182	1.647	0.190	0.792	80	396	653	676	-2.467	100	553	111	565	0
2	12	3	"rpsL"	"STM3448"	8800	15420	110	3174	3538	1428	92	96	32	100	100	0	836	891	294	39	41	10	100	100	0	3.867	4.045	4.016	4.006	1.104	4.234	0.969	80	452	3879	4298	1.951	3082	797	3446	852	0
2	13	3	"phnR"	"STM0430"	8990	15420	110	902	914	292	93	97	32	100	100	0	1993	2005	649	40	42	10	100	100	0	0.414	0.418	0.413	0.420	1.412	0.416	0.854	80	438	2762	2786	-1.271	809	1953	821	1965	0
2	14	3	""	"STM4157"	9150	15420	100	590	617	167	99	102	30	100	100	0	4767	4771	1485	40	45	39	100	100	0	0.104	0.109	0.106	0.109	1.217	0.105	0.947	80	370	5218	5249	-3.267	491	4727	518	4731	0
2	15	3	""	"STM0345"	9320	15420	100	271	277	68	99	104	41	100	97	0	1607	1673	590	42	48	31	100	100	0	0.110	0.109	0.108	0.110	1.348	0.101	0.813	80	408	1737	1809	-3.186	172	1565	178	1631	0
2	16	3	""	"STM2453"	9500	15420	110	354	361	83	93	95	22	100	100	0	4514	4393	1030	44	49	23	100	100	0	0.058	0.062	0.060	0.060	1.257	0.059	0.905	80	467	4731	4617	-4.098	261	4470	268	4349	0
2	17	3	"ychA"	"STM1773"	9680	15420	110	703	694	171	97	100	29	100	100	0	3721	3769	1129	45	50	21	100	100	0	0.165	0.160	0.160	0.162	1.200	0.154	0.935	80	454	4282	4321	-2.601	606	3676	597	3724	0
2	18	3	"orf408"	"STM1382"	9850	15420	100	280	312	148	94	99	31	100	98	0	2159	2458	1149	46	49	16	100	100	0	0.088	0.090	0.076	0.088	1.648	0.073	0.507	80	382	2299	2630	-3.506	186	2113	218	2412	0
2	19	3	"traR"	"PSLT085"	10010	15420	100	210	213	52	92	98	56	93	53	0	2194	2202	752	43	53	44	100	100	0	0.055	0.056	0.057	0.056	1.424	0.054	0.790	80	383	2269	2280	-4.188	118	2151	121	2159	0
2	20	3	""	"Not LT2a85"	10190	15420	110	186	200	62	92	96	51	87	43	0	1772	1915	724	41	49	39	100	100	0	0.054	0.058	0.055	0.053	1.494	0.058	0.769	80	466	1825	1982	-4.203	94	1731	108	1874	0
2	21	3	"trbC"	"PSLT094"	10370	15410	110	271	267	47	93	98	29	100	100	0	3354	3462	894	41	43	14	100	100	0	0.054	0.051	0.050	0.051	1.287	0.047	0.853	80	439	3491	3595	-4.218	178	3313	174	3421	0
2	22	3	"traQ"	"PSLT098"	10540	15420	110	281	297	82	99	110	49	100	97	0	2400	2526	771	40	46	27	100	100	0	0.077	0.080	0.077	0.077	1.291	0.077	0.811	80	453	2542	2684	-3.697	182	2360	198	2486	0
2	23	3	"traS"	"PSLT102"	10720	15410	110	1611	1823	1031	98	114	61	100	100	0	5000	5743	3311	42	55	64	100	100	0	0.305	0.303	0.301	0.300	1.136	0.300	0.976	80	439	6471	7426	-1.712	1513	4958	1725	5701	0
2	24	3	""	"PSLT107"	10890	15410	110	4344	4595	1638	92	104	55	100	100	0	2055	2034	574	41	51	59	100	100	0	2.111	2.259	2.230	2.228	1.180	2.373	0.946	80	485	6266	6496	1.078	4252	2014	4503	1993	0
2	1	4	""	"STM2736"	6890	15590	100	150	173	81	89	92	23	88	66	0	715	905	473	39	41	9	100	100	0	0.090	0.097	0.086	0.085	1.805	0.102	0.625	80	440	737	950	-3.470	61	676	84	866	0
2	2	4	""	"STM2712"	7060	15590	110	151	161	54	90	92	21	91	68	0	1376	1496	657	41	45	19	100	100	0	0.046	0.049	0.047	0.045	1.672	0.047	0.612	80	416	1396	1526	-4.452	61	1335	71	1455	0
2	3	4	""	"STM1612"	7240	15590	100	266	288	110	93	137	635	0	0	0	2322	2432	1261	41	45	36	100	100	0	0.076	0.082	0.079	0.080	1.289	0.080	0.914	80	408	2454	2586	-3.721	173	2281	195	2391	0
2	4	4	""	"STM1607"	7410	15590	100	396	450	224	91	94	22	100	100	0	1286	1493	880	41	46	17	100	100	0	0.245	0.247	0.248	0.245	1.209	0.247	0.965	80	408	1550	1811	-2.029	305	1245	359	1452	0
2	5	4	"ycjI"	"STM1680"	7580	15590	110	629	627	217	91	94	23	100	100	0	1187	1261	528	42	48	23	100	100	0	0.470	0.440	0.440	0.445	1.175	0.428	0.966	80	452	1683	1755	-1.090	538	1145	536	1219	0
2	6	4	""	"STM1676"	7750	15590	110	733	807	358	92	95	29	100	100	0	2999	2985	1274	40	56	102	100	100	0	0.217	0.243	0.232	0.246	1.360	0.226	0.855	80	440	3600	3660	-2.207	641	2959	715	2945	0
2	7	4	"frr"	"STM0219"	7930	15600	110	1044	1123	356	91	96	31	100	100	0	1353	1464	487	40	55	101	100	100	0	0.726	0.725	0.737	0.718	1.163	0.719	0.961	80	450	2266	2456	-0.462	953	1313	1032	1424	0
2	8	4	"mesJ"	"STM0236"	8100	15590	110	734	845	337	91	94	25	100	100	0	2800	3219	1279	40	44	21	100	100	0	0.233	0.237	0.238	0.236	1.122	0.234	0.968	80	417	3403	3933	-2.102	643	2760	754	3179	0
2	9	4	"pfs"	"STM0207"	8280	15590	100	357	372	99	90	91	21	100	97	0	777	785	250	39	42	20	100	100	0	0.362	0.378	0.382	0.375	1.219	0.371	0.930	80	408	1005	1028	-1.467	267	738	282	746	0
2	10	4	"yeeA"	"STM2060"	8450	15590	100	220	237	80	87	88	19	98	98	0	476	578	292	39	40	7	100	100	0	0.304	0.278	0.277	0.272	1.485	0.268	0.878	80	408	570	689	-1.716	133	437	150	539	0
2	11	4	"vsr"	"STM1991"	8630	15590	110	171	181	47	90	91	20	98	88	0	626	756	334	38	41	18	100	100	0	0.138	0.127	0.121	0.126	1.576	0.114	0.680	80	452	669	809	-2.860	81	588	91	718	0
2	12	4	"fixB"	"STM0076"	8800	15590	110	135	147	43	90	94	31	70	33	0	1050	1387	912	38	42	20	100	100	0	0.044	0.042	0.042	0.041	1.640	0.040	0.649	80	438	1057	1406	-4.491	45	1012	57	1349	0
2	13	4	""	"STM4192"	8970	15590	100	274	294	83	88	91	22	100	100	0	2107	2345	979	40	43	23	100	100	0	0.090	0.089	0.087	0.090	1.302	0.084	0.885	80	397	2253	2511	-3.474	186	2067	206	2305	0
2	14	4	"dgkA"	"STM4236"	9150	15590	110	292	306	87	92	97	29	100	100	0	1466	1594	590	40	44	26	100	100	0	0.140	0.138	0.138	0.136	1.294	0.134	0.874	80	438	1626	1768	-2.834	200	1426	214	1554	0
2	15	4	"tyrB"	"STM4248"	9310	15590	100	326	333	73	96	101	29	100	100	0	1288	1230	413	40	45	22	100	100	0	0.184	0.199	0.195	0.203	1.275	0.181	0.884	80	394	1478	1427	-2.440	230	1248	237	1190	0
2	16	4	"lysC"	"STM4220"	9490	15590	100	311	314	93	92	93	21	100	100	0	972	1101	363	42	47	17	100	100	0	0.235	0.210	0.206	0.206	1.306	0.205	0.861	80	408	1149	1281	-2.086	219	930	222	1059	0
2	17	4	"glk"	"STM2403"	9660	15590	100	513	557	187	95	97	26	100	100	0	1675	1845	781	42	47	18	100	100	0	0.256	0.256	0.257	0.261	1.165	0.247	0.963	80	397	2051	2265	-1.966	418	1633	462	1803	0
2	18	4	"yfcB"	"STM2385"	9840	15590	100	264	306	155	93	96	28	100	100	0	557	628	305	43	47	17	100	100	0	0.333	0.364	0.337	0.347	1.423	0.369	0.609	80	408	685	798	-1.588	171	514	213	585	0
2	19	4	"ybdA"	"STM0593"	10020	15590	100	230	241	74	91	97	55	95	66	0	489	557	240	41	44	20	100	100	0	0.310	0.291	0.282	0.283	1.502	0.277	0.830	80	397	587	666	-1.688	139	448	150	516	0
2	20	4	"ybaM"	"STM0480"	10190	15590	110	186	188	45	91	96	53	77	37	0	571	616	216	41	41	7	100	100	0	0.179	0.169	0.171	0.158	1.519	0.161	0.749	80	439	625	672	-2.480	95	530	97	575	0
2	21	4	"ybbO"	"STM0505"	10370	15580	100	159	165	50	91	95	22	81	68	0	550	644	334	40	41	9	100	100	0	0.133	0.123	0.118	0.107	1.895	0.114	0.664	80	408	578	678	-2.907	68	510	74	604	0
2	22	4	"purK"	"STM0533"	10540	15590	100	303	318	91	96	101	28	100	97	0	488	527	218	40	42	14	100	100	0	0.462	0.456	0.456	0.461	1.264	0.435	0.895	80	396	655	709	-1.114	207	448	222	487	0
2	23	4	"rfbI"	"STM0559"	10720	15580	100	148	153	47	94	100	30	70	42	0	1099	1182	466	40	45	29	100	100	0	0.051	0.052	0.049	0.046	1.915	0.046	0.384	80	408	1113	1201	-4.294	54	1059	59	1142	0
2	24	4	"ybdK"	"STM0583"	10890	15580	100	423	432	108	89	94	42	98	97	0	1497	1554	575	39	42	16	100	100	0	0.229	0.226	0.222	0.232	1.267	0.213	0.927	80	432	1792	1858	-2.126	334	1458	343	1515	0
2	1	5	"yhhY"	"STM3546"	6890	15770	110	298	324	125	87	89	20	100	100	0	963	1117	577	40	43	22	100	100	0	0.229	0.220	0.222	0.223	1.355	0.208	0.899	80	478	1134	1314	-2.129	211	923	237	1077	0
2	2	5	""	"STM0951"	7060	15750	120	164	189	114	90	91	21	87	74	0	729	794	452	41	51	38	95	94	0	0.108	0.131	0.116	0.119	1.960	0.126	0.437	120	527	762	852	-3.217	74	688	99	753	0
2	3	5	"nanK"	"STM3336"	7260	15770	100	219	702	972	89	90	22	93	81	0	808	943	545	42	52	36	100	98	0	0.170	0.680	0.200	0.272	3.004	1.228	0.586	80	390	896	1514	-2.559	130	766	613	901	0
2	4	5	"yrbC"	"STM3310"	7410	15770	100	592	580	154	88	89	23	100	100	0	1779	1652	564	44	47	14	100	100	0	0.290	0.306	0.308	0.317	1.262	0.292	0.949	80	366	2239	2100	-1.783	504	1735	492	1608	0
2	5	5	"greA"	"STM3299"	7570	15770	100	1522	1427	498	90	98	36	100	100	0	1929	1744	677	42	53	45	100	100	0	0.759	0.786	0.776	0.807	1.223	0.760	0.965	80	394	3319	3039	-0.398	1432	1887	1337	1702	0
2	6	5	"rpsO"	"STM3283"	7750	15760	110	3060	2997	995	96	103	43	100	100	0	1041	1000	361	40	50	50	100	100	0	2.961	3.022	3.040	3.085	1.176	3.046	0.965	80	465	3965	3861	1.566	2964	1001	2901	960	0
2	7	5	"yghB"	"STM3162"	7920	15770	100	245	274	92	94	102	39	100	93	0	413	480	218	40	42	17	100	100	0	0.405	0.409	0.397	0.404	1.438	0.396	0.820	80	376	524	620	-1.305	151	373	180	440	0
2	8	5	""	"STM3136"	8100	15770	140	303	397	328	90	99	61	85	68	0	1139	1596	1544	41	71	281	89	75	0	0.194	0.197	0.192	0.197	1.735	0.200	0.939	156	565	1311	1862	-2.366	213	1098	307	1555	0
2	9	5	"yggV"	"STM3103"	8280	15770	110	472	474	144	90	97	68	100	98	0	1491	1580	683	40	75	326	98	92	0	0.263	0.249	0.253	0.259	1.338	0.223	0.919	80	418	1833	1924	-1.925	382	1451	384	1540	0
2	10	5	"sprT"	"STM3092"	8450	15770	100	229	251	74	87	88	20	100	98	0	556	673	309	39	40	8	100	100	0	0.275	0.259	0.256	0.262	1.408	0.242	0.862	80	408	659	798	-1.864	142	517	164	634	0
2	11	5	""	"STM3072"	8620	15770	100	115	117	31	85	88	20	62	33	0	632	694	287	39	42	17	100	100	0	0.051	0.049	0.056	0.054	2.241	0.039	0.236	80	408	623	687	-4.305	30	593	32	655	0
2	12	5	"ygfE"	"STM3060"	8790	15770	110	679	761	292	87	89	21	100	100	0	509	569	255	39	40	11	100	100	0	1.260	1.272	1.301	1.303	1.203	1.237	0.952	80	466	1062	1204	0.333	592	470	674	530	0
2	13	5	"ansA"	"STM1294"	8970	15760	100	162	168	41	87	88	20	95	83	0	493	549	255	39	40	9	100	100	0	0.165	0.159	0.165	0.159	1.633	0.142	0.662	80	430	529	591	-2.598	75	454	81	510	0
2	14	5	"pfkB"	"STM1326"	9150	15770	100	183	227	118	93	97	29	87	70	0	471	701	554	40	42	12	100	100	0	0.209	0.203	0.192	0.179	1.890	0.197	0.853	80	408	521	795	-2.260	90	431	134	661	0
2	15	5	"ydiK"	"STM1364"	9310	15760	90	154	149	37	96	100	25	73	55	0	257	311	170	41	46	21	100	100	0	0.269	0.196	0.192	0.188	2.224	0.224	0.275	52	340	274	323	-1.897	58	216	53	270	0
2	16	5	"cfa"	"STM1427"	9490	15770	100	234	241	63	91	93	20	100	98	0	536	580	253	44	48	19	100	100	0	0.291	0.280	0.295	0.287	1.406	0.264	0.861	80	418	635	686	-1.783	143	492	150	536	0
2	17	5	"ydhM"	"STM1437"	9660	15760	100	228	236	72	92	100	100	67	21	0	846	909	403	42	43	9	100	100	0	0.169	0.166	0.164	0.162	1.570	0.157	0.811	80	396	940	1011	-2.564	136	804	144	867	0
2	18	5	"nth"	"STM1453"	9830	15760	100	196	199	54	90	92	29	95	81	0	628	684	283	42	46	19	100	100	0	0.181	0.170	0.171	0.169	1.544	0.154	0.707	80	396	692	751	-2.467	106	586	109	642	0
2	19	5	"ugpA"	"STM3556"	10000	15760	100	213	217	48	91	96	30	100	92	0	1411	1439	493	42	49	25	100	100	0	0.089	0.090	0.092	0.088	1.487	0.083	0.735	80	409	1491	1523	-3.488	122	1369	126	1397	0
2	20	5	"ftsY"	"STM3571"	10180	15760	100	465	503	156	92	100	36	100	100	0	1091	1243	543	43	49	26	100	100	0	0.356	0.343	0.353	0.351	1.311	0.315	0.909	80	420	1421	1611	-1.490	373	1048	411	1200	0
2	21	5	"zntA"	"STM3576"	10360	15760	100	131	134	33	92	94	22	68	43	0	280	295	107	41	45	19	100	100	0	0.163	0.165	0.184	0.142	2.190	0.167	0.420	80	420	278	296	-2.615	39	239	42	254	0
2	22	5	"yhhT"	"STM3582"	10530	15760	100	155	159	32	92	98	33	87	45	0	1298	1402	507	40	43	16	100	100	0	0.050	0.049	0.048	0.048	1.788	0.041	0.347	80	396	1321	1429	-4.320	63	1258	67	1362	0
2	23	5	"yhiN"	"STM3588"	10710	15760	100	134	133	30	91	95	25	65	37	0	342	364	131	39	42	16	100	100	0	0.142	0.129	0.106	0.112	2.572	0.097	0.199	80	432	346	367	-2.817	43	303	42	325	0
2	24	5	""	"STM3598"	10890	15760	100	167	171	42	88	91	22	92	85	0	287	309	111	39	42	26	100	98	0	0.319	0.307	0.292	0.289	1.789	0.289	0.653	80	429	327	353	-1.650	79	248	83	270	0
2	1	6	"yoaH"	"STM1823"	6880	15940	110	206	215	51	86	91	26	98	96	0	505	491	173	40	42	16	100	100	0	0.258	0.286	0.282	0.288	1.401	0.273	0.707	80	515	585	580	-1.954	120	465	129	451	0
2	2	6	"emtA"	"STM1799"	7060	15950	100	327	328	71	88	90	21	100	100	0	1117	1147	408	40	43	14	100	100	0	0.222	0.217	0.211	0.228	1.537	0.204	0.906	80	425	1316	1347	-2.172	239	1077	240	1107	0
2	3	6	"narH"	"STM1763"	7230	15940	110	423	413	83	84	86	20	100	100	0	4237	4197	1182	42	48	23	100	100	0	0.081	0.079	0.079	0.081	1.216	0.076	0.956	80	452	4534	4484	-3.629	339	4195	329	4155	0
2	4	6	"ychE"	"STM1748"	7410	15950	110	328	337	122	82	84	21	100	100	0	2813	3132	993	42	48	22	100	100	0	0.089	0.083	0.080	0.080	1.282	0.083	0.854	80	398	3017	3345	-3.494	246	2771	255	3090	0
2	5	6	"yoaB"	"STM1822"	7560	15940	110	375	392	115	88	91	25	100	100	0	1261	1287	492	41	53	51	100	100	0	0.235	0.244	0.237	0.247	1.264	0.239	0.937	80	414	1507	1550	-2.088	287	1220	304	1246	0
2	6	6	"dsbB"	"STM1807"	7740	15950	100	415	450	149	93	97	28	100	100	0	880	1010	403	39	50	49	100	100	0	0.383	0.368	0.372	0.367	1.164	0.365	0.961	80	415	1163	1328	-1.385	322	841	357	971	0
2	7	6	""	"STM4010"	7920	15950	100	330	331	71	93	99	31	100	100	0	3704	3452	1273	41	46	24	100	100	0	0.065	0.070	0.066	0.073	1.432	0.062	0.840	80	391	3900	3649	-3.950	237	3663	238	3411	0
2	8	6	"mobB"	"STM3993"	8090	15950	110	375	409	134	93	95	25	100	100	0	1636	1909	831	41	46	24	100	100	0	0.177	0.169	0.161	0.169	1.279	0.163	0.922	80	390	1877	2184	-2.500	282	1595	316	1868	0
2	9	6	"yiiR"	"STM4083"	8260	15940	110	206	211	57	91	92	21	100	93	0	1043	1120	439	40	43	18	100	100	0	0.115	0.111	0.108	0.106	1.630	0.109	0.772	80	431	1118	1200	-3.125	115	1003	120	1080	0
2	10	6	""	"STM4067"	8440	15950	100	179	193	58	88	90	33	95	76	0	621	709	321	39	43	16	100	100	0	0.156	0.157	0.160	0.155	1.441	0.152	0.782	80	403	673	775	-2.677	91	582	105	670	0
2	11	6	"yiiM"	"STM4056"	8610	15950	100	176	187	48	84	89	33	96	77	0	858	1007	468	40	45	25	100	100	0	0.112	0.107	0.102	0.105	1.620	0.090	0.751	80	398	910	1070	-3.152	92	818	103	967	0
2	12	6	"yiiG"	"STM4040"	8790	15950	100	187	191	54	86	88	20	98	91	0	1492	1794	911	40	45	24	100	100	0	0.070	0.060	0.057	0.061	1.831	0.051	0.688	80	407	1553	1859	-3.846	101	1452	105	1754	0
2	13	6	"yhdN"	"STM3413"	8960	15950	110	513	546	192	88	91	24	100	100	0	1300	1508	659	39	46	36	100	100	0	0.337	0.312	0.317	0.316	1.196	0.302	0.962	80	439	1686	1927	-1.569	425	1261	458	1469	0
2	14	6	"secY"	"STM3420"	9140	15940	110	8060	10711	6208	96	117	133	100	100	0	857	1097	608	41	54	64	100	100	0	9.760	10.052	9.929	10.101	1.238	10.250	0.970	80	424	8780	11671	3.287	7964	816	10615	1056	0
2	15	6	"rplE"	"STM3428"	9300	15940	110	17549	16408	5018	99	168	356	100	100	0	1279	1177	378	43	58	66	100	100	0	14.118	14.382	14.514	14.611	1.184	14.470	0.975	80	447	18686	17443	3.819	17450	1236	16309	1134	0
2	16	6	"rpmC"	"STM3432"	9480	15940	110	8340	8741	2858	95	160	347	100	100	0	481	509	173	43	51	32	100	100	0	18.824	18.554	18.592	18.896	1.132	18.466	0.982	80	434	8683	9112	4.235	8245	438	8646	466	0
2	17	6	"rpsS"	"STM3436"	9650	15940	110	10759	11657	4972	96	208	466	98	98	0	612	616	255	42	58	93	96	93	0	18.707	20.141	20.026	20.826	1.211	20.079	0.985	80	433	11233	12135	4.226	10663	570	11561	574	0
2	18	6	"rpsJ"	"STM3441"	9820	15940	110	12479	11695	3472	92	241	534	100	100	0	700	660	193	41	53	42	100	100	0	18.797	18.745	18.580	19.064	1.123	18.606	0.978	80	454	13046	12222	4.232	12387	659	11603	619	0
2	19	6	""	"STM4463"	10000	15940	100	1838	2097	795	94	151	311	100	100	0	893	1103	544	42	50	26	100	100	0	2.049	1.888	1.925	1.990	1.333	1.816	0.922	80	415	2595	3064	1.035	1744	851	2003	1061	0
2	20	6	"pepA"	"STM4477"	10180	15940	100	604	663	253	96	103	38	100	100	0	796	955	475	43	50	23	100	100	0	0.675	0.622	0.625	0.641	1.314	0.586	0.908	80	403	1261	1479	-0.568	508	753	567	912	0
2	21	6	"iadA"	"STM4512"	10340	15940	100	455	496	163	93	96	23	100	100	0	1533	1772	631	41	48	24	100	100	0	0.243	0.233	0.222	0.230	1.251	0.228	0.927	80	394	1854	2134	-2.043	362	1492	403	1731	0
2	22	6	""	"STM4551"	10520	15930	100	269	272	77	91	94	32	96	93	0	1897	1978	708	41	52	39	100	100	0	0.096	0.093	0.090	0.091	1.502	0.088	0.800	80	435	2034	2118	-3.382	178	1856	181	1937	0
2	23	6	"yjjK"	"STM4581"	10700	15930	90	270	295	91	94	97	25	100	100	0	599	653	260	41	56	47	100	100	0	0.315	0.328	0.323	0.323	1.328	0.334	0.891	52	355	734	813	-1.665	176	558	201	612	0
2	24	6	"gltS"	"STM3746"	10880	15930	110	1112	1102	377	91	95	29	100	100	0	1882	1828	748	40	51	42	100	100	0	0.554	0.565	0.569	0.588	1.231	0.552	0.969	80	516	2863	2799	-0.851	1021	1842	1011	1788	0
2	1	7	""	"STM3799"	6840	16120	110	282	304	134	87	91	25	100	95	0	1365	1624	1060	40	42	15	100	100	0	0.147	0.137	0.134	0.138	1.285	0.128	0.910	80	488	1520	1801	-2.764	195	1325	217	1584	0
2	2	7	"yidE"	"STM3807"	7010	16130	110	178	213	134	88	90	22	87	73	0	931	1230	886	40	42	12	100	100	0	0.101	0.105	0.094	0.096	1.774	0.099	0.579	80	421	981	1315	-3.307	90	891	125	1190	0
2	3	7	"yidR"	"STM3811"	7170	16120	100	181	183	52	87	89	20	97	83	0	504	610	337	41	43	13	100	100	0	0.203	0.169	0.164	0.170	1.495	0.154	0.757	80	395	557	665	-2.300	94	463	96	569	0
2	4	7	"torD"	"STM3821"	7350	16110	110	145	151	29	84	86	21	96	80	0	1548	1553	464	40	45	23	100	100	0	0.040	0.044	0.044	0.043	1.661	0.041	0.595	80	426	1569	1580	-4.628	61	1508	67	1513	0
2	5	7	"dgoT"	"STM3827"	7520	16110	110	183	193	65	85	88	22	97	88	0	1444	1599	669	39	49	39	100	100	0	0.070	0.069	0.065	0.067	1.551	0.064	0.655	80	417	1503	1668	-3.842	98	1405	108	1560	0
2	6	7	"yidA"	"STM3831"	7700	16110	110	469	576	307	89	91	21	100	100	0	1431	1933	1158	41	49	38	100	100	0	0.273	0.257	0.258	0.254	1.191	0.258	0.973	80	427	1770	2379	-1.871	380	1390	487	1892	0
2	7	7	"imp"	"STM0093"	7870	16110	100	238	263	95	91	94	25	97	96	0	627	738	415	41	44	14	100	100	0	0.251	0.247	0.268	0.254	1.487	0.227	0.848	80	372	733	869	-1.995	147	586	172	697	0
2	8	7	"yabJ"	"STM0106"	8040	16110	100	324	317	97	92	127	222	51	1	0	1345	1351	529	41	44	13	100	100	0	0.178	0.172	0.169	0.168	1.422	0.168	0.818	80	401	1536	1535	-2.491	232	1304	225	1310	0
2	9	7	"yabC"	"STM0120"	8230	16110	110	725	840	477	94	133	261	90	53	0	773	884	543	40	43	16	100	100	0	0.861	0.884	0.896	0.895	1.217	1.032	0.686	80	446	1364	1590	-0.216	631	733	746	844	0
2	10	7	"murD"	"STM0126"	8390	16120	110	382	445	225	89	98	160	72	46	0	810	992	614	39	42	17	100	100	0	0.380	0.374	0.384	0.379	1.323	0.401	0.491	80	419	1064	1309	-1.396	293	771	356	953	0
2	11	7	"yacA"	"STM0135"	8560	16110	100	598	604	179	86	90	34	100	100	0	959	905	326	39	45	27	100	100	0	0.557	0.598	0.599	0.615	1.255	0.584	0.934	80	379	1432	1384	-0.845	512	920	518	866	0
2	12	7	""	"STM0148"	8730	16110	90	264	254	84	86	89	22	100	98	0	877	1067	558	40	47	27	100	100	0	0.213	0.164	0.174	0.166	1.325	0.156	0.869	52	350	1015	1195	-2.233	178	837	168	1027	0
2	13	7	""	"STM1547"	8910	16110	100	417	444	123	85	87	19	100	100	0	1383	1451	462	40	45	17	100	100	0	0.247	0.254	0.254	0.253	1.282	0.249	0.940	80	389	1675	1770	-2.016	332	1343	359	1411	0
2	14	7	""	"STM1551"	9080	16110	110	717	736	205	88	100	57	100	100	0	1304	1307	446	41	63	97	98	97	0	0.498	0.512	0.510	0.530	1.328	0.493	0.952	80	429	1892	1914	-1.006	629	1263	648	1266	0
2	15	7	""	"STM1556"	9260	16110	110	365	361	74	96	124	202	76	2	0	5550	5438	1698	44	78	119	100	100	0	0.049	0.049	0.049	0.050	1.276	0.046	0.815	80	431	5775	5659	-4.355	269	5506	265	5394	0
2	16	7	""	"STM1562"	9430	16110	110	246	260	82	96	120	209	25	1	0	1496	1747	815	43	62	78	100	100	0	0.103	0.096	0.092	0.094	1.439	0.094	0.840	80	425	1603	1868	-3.276	150	1453	164	1704	0
2	17	7	"fdnI"	"STM1568"	9600	16110	110	576	565	173	92	111	146	98	82	0	2917	2902	1189	41	67	129	100	100	0	0.168	0.165	0.166	0.173	1.314	0.155	0.943	80	419	3360	3334	-2.571	484	2876	473	2861	0
2	18	7	"nmpC"	"STM1572"	9770	16110	110	2422	2566	938	95	172	328	100	100	0	1332	1430	553	42	81	138	100	100	0	1.804	1.780	1.752	1.803	1.208	1.795	0.936	80	429	3617	3859	0.851	2327	1290	2471	1388	0
2	19	7	"sohB"	"STM1716"	9960	16120	120	334	496	397	94	141	236	50	25	0	522	834	800	41	56	59	97	95	0	0.499	0.507	0.513	0.530	1.455	0.507	0.901	120	456	721	1195	-1.003	240	481	402	793	0
2	20	7	"ompW"	"STM1732"	10120	16110	110	358	378	100	90	93	22	100	100	0	1771	1931	657	41	46	24	100	100	0	0.155	0.152	0.148	0.152	1.259	0.148	0.924	80	414	1998	2178	-2.690	268	1730	288	1890	0
2	21	7	"yciU"	"STM1740"	10310	16110	100	282	291	79	90	94	22	100	98	0	915	931	350	41	47	25	100	100	0	0.220	0.226	0.224	0.228	1.322	0.218	0.897	80	379	1066	1091	-2.187	192	874	201	890	0
2	22	7	"ychJ"	"STM1755"	10470	16110	100	294	297	68	87	90	22	100	100	0	1056	1012	339	41	49	30	100	100	0	0.204	0.216	0.211	0.221	1.344	0.200	0.856	80	399	1222	1181	-2.294	207	1015	210	971	0
2	23	7	"ychP"	"STM1768"	10650	16100	100	385	427	143	90	92	24	100	100	0	2082	2264	924	44	55	43	100	100	0	0.145	0.152	0.148	0.152	1.280	0.145	0.916	80	425	2333	2557	-2.788	295	2038	337	2220	0
2	24	7	"ychH"	"STM1782"	10830	16110	110	283	283	87	89	93	27	98	95	0	682	732	331	41	50	36	98	97	0	0.303	0.281	0.282	0.292	1.439	0.271	0.890	80	504	835	885	-1.724	194	641	194	691	0
2	1	8	""	"STM2314"	6820	16290	100	326	342	81	90	91	20	100	100	0	2313	2439	881	40	47	31	100	100	0	0.104	0.105	0.102	0.107	1.383	0.099	0.898	80	400	2509	2651	-3.268	236	2273	252	2399	0
2	2	8	"nuoK"	"STM2319"	6990	16290	100	194	203	69	91	93	20	93	82	0	733	816	397	42	51	36	100	100	0	0.149	0.145	0.138	0.131	1.584	0.149	0.846	80	370	794	886	-2.746	103	691	112	774	0
2	3	8	"yfbQ"	"STM2331"	7170	16290	110	642	638	214	87	89	21	100	100	0	3025	3131	1173	41	47	33	100	100	0	0.186	0.178	0.176	0.178	1.143	0.176	0.976	80	434	3539	3641	-2.427	555	2984	551	3090	0
2	4	8	"yfbU"	"STM2335"	7340	16280	100	397	431	151	86	89	22	100	100	0	696	808	368	40	45	22	100	100	0	0.474	0.449	0.444	0.456	1.275	0.430	0.935	80	378	967	1113	-1.077	311	656	345	768	0
2	5	8	""	"STM2341"	7510	16280	110	373	401	158	89	92	27	100	98	0	1856	1992	984	41	57	58	100	100	0	0.156	0.160	0.159	0.161	1.265	0.157	0.944	80	465	2099	2263	-2.676	284	1815	312	1951	0
2	6	8	""	"STM2346"	7700	16280	110	1034	1035	266	89	93	28	100	100	0	2037	2067	507	40	56	57	100	100	0	0.473	0.467	0.473	0.461	1.154	0.470	0.979	80	437	2942	2973	-1.079	945	1997	946	2027	0
2	7	8	""	"STM2530"	7860	16280	100	156	170	46	88	90	24	95	80	0	299	370	211	39	43	23	100	100	0	0.262	0.248	0.261	0.262	1.976	0.183	0.463	80	382	328	413	-1.935	68	260	82	331	0
2	8	8	"nifS"	"STM2543"	8030	16290	100	1862	2204	1337	91	111	153	100	100	0	889	984	540	40	44	18	100	100	0	2.086	2.238	2.200	2.242	1.168	2.335	0.972	80	383	2620	3057	1.061	1771	849	2113	944	0
2	9	8	"glnB"	"STM2561"	8200	16290	110	646	743	276	93	129	215	100	72	0	1152	1297	508	39	44	25	100	100	0	0.497	0.517	0.510	0.511	1.201	0.509	0.937	80	440	1666	1908	-1.009	553	1113	650	1258	0
2	10	8	""	"STM2566"	8380	16290	100	192	215	101	87	90	25	97	86	0	583	706	541	39	45	26	100	100	0	0.193	0.192	0.190	0.188	1.593	0.175	0.793	80	383	649	795	-2.373	105	544	128	667	0
2	11	8	"gogB"	"STM2584"	8550	16280	100	405	432	121	87	89	19	100	100	0	4910	5411	1842	40	56	73	100	100	0	0.065	0.064	0.064	0.064	1.233	0.061	0.932	80	406	5188	5716	-3.937	318	4870	345	5371	0
2	12	8	""	"STM2591"	8740	16290	110	134	143	60	86	89	20	62	52	0	563	954	792	39	53	69	100	98	0	0.092	0.062	0.064	0.063	1.891	0.062	0.634	80	451	572	972	-3.448	48	524	57	915	0
2	13	8	"yraR"	"STM3268"	8900	16280	100	167	184	73	86	88	19	90	76	0	419	672	515	40	43	17	100	100	0	0.214	0.155	0.147	0.146	1.725	0.138	0.810	80	383	460	730	-2.226	81	379	98	632	0
2	14	8	"yhbV"	"STM3275"	9080	16280	100	144	147	36	84	90	43	66	22	0	2328	2334	839	43	50	43	100	100	0	0.026	0.027	0.028	0.029	1.632	0.026	0.602	80	396	2345	2354	-5.251	60	2285	63	2291	0
2	15	8	"deaD"	"STM3280"	9250	16280	110	9945	9810	3898	88	97	46	100	100	0	3305	3327	1285	46	51	25	100	100	0	3.025	2.963	2.992	2.955	1.155	2.985	0.985	80	425	13116	13003	1.597	9857	3259	9722	3281	0
2	16	8	"argG"	"STM3290"	9420	16280	100	1151	1134	515	89	97	41	100	100	0	1046	1037	514	43	49	27	100	100	0	1.059	1.051	1.069	1.073	1.186	1.036	0.972	80	396	2065	2039	0.082	1062	1003	1045	994	0
2	17	8	"ftsJ"	"STM3297"	9600	16280	110	1177	1342	741	89	95	29	100	100	0	512	594	358	41	50	51	100	97	0	2.310	2.266	2.364	2.341	1.169	2.209	0.977	80	426	1559	1806	1.208	1088	471	1253	553	0
2	18	8	"ispB"	"STM3305"	9760	16280	110	1755	1635	449	92	104	63	100	100	0	4713	4394	1258	42	58	68	100	100	0	0.356	0.355	0.357	0.354	1.118	0.351	0.982	80	438	6334	5895	-1.490	1663	4671	1543	4352	0
2	19	8	"ybgL"	"STM0714"	9950	16280	110	594	567	228	92	97	33	100	100	0	2186	2056	907	41	58	68	100	100	0	0.234	0.236	0.237	0.231	1.213	0.236	0.962	80	402	2647	2490	-2.095	502	2145	475	2015	0
2	20	8	""	"STM0720"	10110	16280	110	182	182	44	88	90	20	96	88	0	5407	5199	1421	41	50	46	100	100	0	0.018	0.018	0.017	0.018	1.355	0.018	0.753	80	424	5460	5252	-5.835	94	5366	94	5158	0
2	21	8	""	"STM0726"	10300	16270	110	221	214	64	86	89	20	95	85	0	7261	6491	2905	42	52	49	100	100	0	0.019	0.020	0.020	0.020	1.409	0.019	0.839	80	465	7354	6577	-5.741	135	7219	128	6449	0
2	22	8	"ybgT"	"STM0742"	10480	16280	110	226	235	73	86	90	24	98	95	0	1184	1268	600	42	48	29	100	100	0	0.123	0.122	0.121	0.124	1.511	0.110	0.778	80	441	1282	1375	-3.028	140	1142	149	1226	0
2	23	8	"tolB"	"STM0748"	10650	16270	110	1210	1212	725	88	95	32	100	100	0	1246	1290	862	42	50	33	100	100	0	0.932	0.901	0.893	0.924	1.305	0.875	0.965	80	426	2326	2372	-0.102	1122	1204	1124	1248	0
2	24	8	"pnuC"	"STM0757"	10820	16270	110	301	310	146	87	91	28	93	87	0	2663	2525	1412	41	46	23	100	100	0	0.082	0.090	0.086	0.086	1.395	0.090	0.888	80	470	2836	2707	-3.615	214	2622	223	2484	0
2	1	9	"dacC"	"STM0863"	6840	16460	110	1647	1537	852	90	91	22	100	100	0	4454	3962	2276	41	44	17	100	100	0	0.353	0.369	0.368	0.373	1.236	0.368	0.964	80	459	5970	5368	-1.503	1557	4413	1447	3921	0
2	2	9	"ybjM"	"STM0871"	6990	16450	100	270	311	143	87	89	22	97	95	0	658	875	542	41	47	23	100	100	0	0.297	0.269	0.267	0.264	1.399	0.261	0.925	80	364	800	1058	-1.753	183	617	224	834	0
2	3	9	"potG"	"STM0878"	7180	16470	120	153	188	90	86	91	32	73	52	0	621	967	822	41	51	41	100	96	0	0.116	0.110	0.110	0.116	1.892	0.101	0.803	120	430	647	1028	-3.114	67	580	102	926	0
2	4	9	"artQ"	"STM0889"	7340	16460	130	278	351	216	88	91	30	93	81	0	1290	1915	1576	39	48	39	99	99	0	0.152	0.140	0.144	0.143	1.467	0.137	0.945	120	450	1441	2139	-2.719	190	1251	263	1876	0
2	5	9	""	"STM0894"	7510	16460	100	127	126	32	89	89	21	65	40	0	1569	1674	613	39	44	30	100	100	0	0.025	0.023	0.022	0.027	2.029	0.020	0.267	80	388	1568	1672	-5.331	38	1530	37	1635	0
2	6	9	""	"STM0898"	7690	16450	110	112	119	35	85	88	25	53	23	0	3113	3050	1631	39	43	25	100	100	0	0.009	0.011	0.017	0.018	1.497	0.010	0.298	80	454	3101	3045	-6.831	27	3074	34	3011	0
2	7	9	""	"STM1033"	7860	16460	100	153	188	98	85	88	20	82	68	0	1007	1577	1343	39	41	12	100	100	0	0.070	0.067	0.066	0.068	1.560	0.064	0.765	80	409	1036	1641	-3.831	68	968	103	1538	0
2	8	9	""	"STM1037"	8020	16450	100	144	151	42	87	89	20	88	62	0	1316	1431	623	39	43	22	100	100	0	0.045	0.046	0.042	0.042	1.643	0.044	0.648	80	386	1334	1456	-4.486	57	1277	64	1392	0
2	9	9	"yjaB"	"STM4181"	8200	16450	100	413	438	140	89	92	25	100	100	0	1884	2088	866	39	47	32	100	100	0	0.176	0.170	0.168	0.172	1.269	0.165	0.941	80	409	2169	2398	-2.510	324	1845	349	2049	0
2	10	9	"yjbD"	"STM4194"	8370	16450	100	155	158	50	86	90	26	81	66	0	597	626	343	39	45	26	100	100	0	0.124	0.123	0.120	0.121	1.606	0.119	0.649	80	395	627	659	-3.016	69	558	72	587	0
2	11	9	""	"STM4198"	8540	16440	90	111	117	36	86	87	19	63	34	0	595	619	305	41	52	33	100	100	0	0.045	0.054	0.066	0.057	1.734	0.061	0.376	52	347	579	609	-4.470	25	554	31	578	0
2	12	9	""	"STM4202"	8720	16450	100	110	114	33	86	88	19	53	33	0	576	561	283	39	47	25	100	98	0	0.045	0.054	0.060	0.052	2.288	0.060	0.372	80	418	561	550	-4.484	24	537	28	522	0
2	13	9	"pduF"	"STM2037"	8900	16450	100	246	263	76	84	86	18	100	100	0	2265	2439	876	40	49	39	100	100	0	0.073	0.075	0.073	0.074	1.342	0.072	0.875	80	408	2387	2578	-3.780	162	2225	179	2399	0
2	14	9	"pduQ"	"STM2052"	9070	16450	100	122	127	31	84	85	20	73	47	0	1065	1087	343	44	53	39	100	100	0	0.037	0.041	0.040	0.041	1.916	0.039	0.422	80	396	1059	1086	-4.748	38	1021	43	1043	0
2	15	9	"sspH2"	"STM2241"	9250	16450	100	339	504	605	87	93	46	100	93	0	426	478	223	50	54	18	100	100	0	0.670	0.974	0.581	0.724	1.937	2.012	0.468	80	397	628	845	-0.577	252	376	417	428	0
2	16	9	"btuF"	"STM0206"	9420	16450	110	482	489	147	86	88	22	100	98	0	2024	2028	738	45	53	33	100	100	0	0.200	0.203	0.206	0.204	1.359	0.198	0.924	80	411	2375	2386	-2.321	396	1979	403	1983	0
2	17	9	"sitD"	"STM2864"	9580	16450	110	713	822	357	86	92	30	100	100	0	1396	1550	732	42	56	50	100	100	0	0.463	0.488	0.474	0.488	1.255	0.477	0.965	80	438	1981	2244	-1.111	627	1354	736	1508	0
2	18	9	"yfjD"	"STM2679"	9770	16450	100	345	363	144	90	97	32	100	100	0	1318	1448	720	41	58	57	100	100	0	0.200	0.194	0.189	0.193	1.371	0.186	0.884	80	404	1532	1680	-2.324	255	1277	273	1407	0
2	19	9	"psiB"	"PSLT069"	9930	16450	100	138	146	44	89	91	21	82	56	0	480	571	278	40	44	17	100	100	0	0.111	0.107	0.116	0.108	1.763	0.107	0.260	80	393	489	588	-3.167	49	440	57	531	0
2	20	9	"traV"	"PSLT084"	10110	16440	90	131	143	58	88	90	20	75	53	0	416	683	728	41	47	26	100	100	0	0.115	0.086	0.088	0.080	2.026	0.074	0.627	52	349	418	697	-3.124	43	375	55	642	0
2	21	9	"himD"	"STM0982"	10290	16450	100	761	824	303	87	89	22	100	100	0	365	403	150	42	46	26	100	100	0	2.087	2.042	2.011	2.049	1.182	2.060	0.951	80	430	997	1098	1.061	674	323	737	361	0
2	22	9	"dcuR"	"STM4303"	10470	16450	100	251	329	289	87	90	21	97	95	0	1332	1534	1306	43	45	11	100	100	0	0.127	0.162	0.148	0.161	2.331	0.175	0.792	80	397	1453	1733	-2.974	164	1289	242	1491	0
2	23	9	"phnA"	"STM4289"	10640	16440	100	239	272	96	86	91	28	100	100	0	774	813	261	42	54	55	100	100	0	0.209	0.241	0.239	0.228	1.446	0.241	0.789	80	384	885	957	-2.258	153	732	186	771	0
2	24	9	"melA"	"STM4298"	10810	16440	110	182	186	54	87	89	23	93	80	0	1591	1922	979	40	53	52	100	100	0	0.061	0.053	0.051	0.051	1.564	0.049	0.709	80	497	1646	1981	-4.029	95	1551	99	1882	0
2	1	10	"lasT"	"STM4600"	6800	16630	100	163	169	41	88	89	22	93	78	0	574	584	215	40	43	12	100	100	0	0.140	0.149	0.145	0.138	1.706	0.143	0.665	80	415	609	625	-2.832	75	534	81	544	0
2	2	10	"dniR"	"STM0260"	6980	16630	100	772	883	460	85	92	34	100	100	0	456	558	316	40	46	22	100	100	0	1.651	1.541	1.544	1.559	1.172	1.518	0.972	80	420	1103	1316	0.724	687	416	798	518	0
2	3	10	""	"STM0277"	7160	16630	100	197	217	70	87	94	36	100	68	0	728	962	555	41	49	26	100	100	0	0.160	0.141	0.144	0.143	1.350	0.130	0.827	80	351	797	1051	-2.643	110	687	130	921	0
2	4	10	""	"STM0286"	7330	16620	110	152	156	36	86	90	31	86	56	0	676	673	279	40	46	26	100	100	0	0.104	0.111	0.111	0.108	1.555	0.100	0.448	80	369	702	703	-3.268	66	636	70	633	0
2	5	10	""	"STM0294"	7500	16630	100	194	203	62	84	86	19	95	91	0	852	961	430	39	43	17	100	100	0	0.135	0.129	0.123	0.124	1.561	0.123	0.731	80	392	923	1041	-2.886	110	813	119	922	0
2	6	10	"yafH"	"STM0309"	7680	16620	90	152	152	31	85	87	19	96	88	0	416	424	134	40	42	13	100	100	0	0.178	0.174	0.173	0.167	1.709	0.166	0.543	52	352	443	451	-2.488	67	376	67	384	0
2	7	10	"nagZ"	"STM1209"	7840	16630	60	114	132	65	92	96	25	46	25	0	188	240	243	41	46	20	93	90	0	0.150	0.201	0.220	0.256	3.403	0.213	0.733	32	176	169	239	-2.740	22	147	40	199	0
2	8	10	"ycfU"	"STM1217"	8020	16610	70	121	120	29	89	89	19	62	34	0	115	116	30	40	44	17	96	96	0	0.427	0.408	0.419	0.345	3.077	0.423	0.209	32	230	107	107	-1.229	32	75	31	76	0
2	9	10	"ycfC"	"STM1233"	8210	16610	50	114	353	636	92	89	19	50	33	0	137	161	81	48	55	27	100	83	0	0.247	2.310	0.272	0.436	7.407	7.049	0.410	12	104	111	374	-2.016	22	89	261	113	0
2	10	10	""	"STM1251"	8370	16630	100	698	771	305	87	94	95	100	98	0	472	524	221	39	41	15	100	100	0	1.411	1.410	1.370	1.418	1.184	1.485	0.906	80	424	1044	1169	0.497	611	433	684	485	0
2	11	10	"aadA"	"STM1264"	8540	16630	100	299	285	118	88	90	22	100	93	0	801	849	397	39	44	22	100	100	0	0.277	0.243	0.232	0.219	1.419	0.239	0.857	80	412	973	1007	-1.853	211	762	197	810	0
2	12	10	"yeaQ"	"STM1274"	8720	16630	100	335	337	99	88	89	20	100	98	0	1087	1094	352	39	43	19	100	100	0	0.236	0.236	0.237	0.228	1.303	0.234	0.914	80	420	1295	1304	-2.085	247	1048	249	1055	0
2	13	10	"fumA"	"STM1468"	8890	16630	100	225	230	55	82	84	20	100	100	0	931	1016	326	40	46	27	100	100	0	0.160	0.152	0.154	0.150	1.360	0.146	0.839	80	396	1034	1124	-2.639	143	891	148	976	0
2	14	10	"ompN"	"STM1473"	9060	16620	110	1295	1587	718	83	85	21	100	100	0	3547	4229	1747	42	53	47	100	100	0	0.346	0.359	0.359	0.350	1.142	0.366	0.982	80	427	4717	5691	-1.532	1212	3505	1504	4187	0
2	15	10	"ydgF"	"STM1482"	9230	16620	110	642	642	164	87	90	26	100	100	0	1920	1884	551	45	59	50	100	100	0	0.296	0.302	0.303	0.304	1.205	0.294	0.955	80	440	2430	2394	-1.756	555	1875	555	1839	0
2	16	10	"ynfK"	"STM1489"	9410	16620	110	597	620	273	87	92	26	100	98	0	2943	3045	1497	44	62	59	100	100	0	0.176	0.178	0.180	0.176	1.176	0.176	0.971	80	453	3409	3534	-2.507	510	2899	533	3001	0
2	17	10	""	"STM1498"	9580	16620	100	139	145	34	88	91	25	86	50	0	598	598	225	41	62	64	100	97	0	0.092	0.102	0.099	0.095	1.801	0.105	0.435	80	406	608	614	-3.449	51	557	57	557	0
2	18	10	"ynfB"	"STM1503"	9770	16630	110	249	306	173	92	96	26	92	83	0	422	613	482	41	47	23	100	100	0	0.412	0.374	0.374	0.381	1.675	0.353	0.903	80	454	538	786	-1.279	157	381	214	572	0
2	19	10	"virK"	"STM2781"	9930	16620	110	3929	4738	2501	89	96	40	100	100	0	1533	1883	1012	40	44	18	100	100	0	2.572	2.523	2.523	2.551	1.177	2.522	0.982	80	411	5333	6492	1.363	3840	1493	4649	1843	0
2	20	10	""	"STM2789"	10100	16620	110	1104	1099	234	89	94	37	100	100	0	1705	1660	399	41	46	18	100	100	0	0.610	0.624	0.618	0.626	1.150	0.612	0.972	80	484	2679	2629	-0.713	1015	1664	1010	1619	0
2	21	10	"yqaE"	"STM2796"	10280	16620	100	293	290	85	87	89	22	100	98	0	900	883	292	41	47	26	100	100	0	0.240	0.241	0.226	0.233	1.426	0.234	0.837	80	396	1065	1045	-2.060	206	859	203	842	0
2	22	10	""	"STM4008"	10450	16620	100	421	437	170	86	90	23	98	96	0	1160	1203	617	40	49	29	100	97	0	0.299	0.302	0.305	0.331	1.564	0.285	0.929	80	397	1455	1514	-1.741	335	1120	351	1163	0
2	23	10	""	"STM4030"	10630	16610	110	1383	1344	542	90	96	37	100	100	0	953	935	383	43	54	35	100	100	0	1.421	1.406	1.417	1.390	1.171	1.422	0.975	80	479	2203	2146	0.507	1293	910	1254	892	0
2	24	10	""	"STM4044"	10810	16610	90	301	304	77	90	96	37	100	100	0	345	364	184	42	48	24	100	100	0	0.696	0.665	0.704	0.712	1.347	0.582	0.816	52	370	514	536	-0.522	211	303	214	322	0
2	1	11	"yghJ"	"STM2941"	6800	16800	100	213	216	57	84	87	22	100	93	0	3150	3150	1174	40	43	17	100	100	0	0.041	0.042	0.043	0.042	1.373	0.040	0.836	80	425	3239	3242	-4.591	129	3110	132	3110	0
2	2	11	""	"STM2950"	6980	16800	100	428	437	166	85	89	25	100	100	0	2824	3214	1463	39	48	33	100	100	0	0.123	0.111	0.111	0.110	1.241	0.108	0.955	80	397	3128	3527	-3.021	343	2785	352	3175	0
2	3	11	"ygcA"	"STM2957"	7150	16790	110	428	453	123	87	89	21	100	100	0	1579	1637	490	40	48	30	100	100	0	0.222	0.229	0.224	0.229	1.309	0.221	0.890	80	426	1880	1963	-2.174	341	1539	366	1597	0
2	4	11	"sdaB"	"STM2971"	7320	16790	100	158	159	49	86	89	20	87	72	0	493	483	267	40	43	15	100	100	0	0.159	0.165	0.163	0.159	1.766	0.155	0.707	80	418	525	516	-2.653	72	453	73	443	0
2	5	11	"fucP"	"STM2975"	7500	16790	110	109	112	22	85	88	20	58	25	0	475	620	356	39	42	14	100	100	0	0.055	0.046	0.043	0.051	2.215	0.030	0.138	80	439	460	608	-4.183	24	436	27	581	0
2	6	11	"fucR"	"STM2979"	7670	16790	110	699	748	276	84	87	20	100	98	0	2596	3112	1258	39	45	25	100	100	0	0.241	0.216	0.215	0.216	1.191	0.212	0.971	80	453	3172	3737	-2.056	615	2557	664	3073	0
2	7	11	""	"STM3160"	7840	16800	110	230	236	65	88	90	23	100	97	0	709	718	342	39	43	23	100	100	0	0.212	0.218	0.223	0.234	1.527	0.197	0.804	80	482	812	827	-2.238	142	670	148	679	0
2	8	11	""	"STM3169"	8020	16780	80	107	114	31	86	87	20	51	32	0	296	312	133	39	43	14	100	100	0	0.082	0.103	0.107	0.099	2.322	0.110	0.300	52	322	278	301	-3.613	21	257	28	273	0
2	9	11	"ygiX"	"STM3177"	8190	16790	110	126	130	34	83	90	86	12	0	0	452	550	218	39	43	18	100	100	0	0.104	0.092	0.087	0.083	1.909	0.086	0.445	80	515	456	558	-3.264	43	413	47	511	0
2	10	11	"clpB"	"STM2660"	8370	16800	100	729	733	271	82	93	96	100	97	0	641	631	243	38	40	13	100	100	0	1.073	1.098	1.106	1.088	1.244	1.100	0.966	80	408	1250	1244	0.102	647	603	651	593	0
2	11	11	"yfiN"	"STM2672"	8540	16790	110	600	680	253	86	87	20	100	100	0	1474	1731	739	38	40	11	100	100	0	0.358	0.351	0.355	0.352	1.197	0.344	0.961	80	438	1950	2287	-1.482	514	1436	594	1693	0
2	12	11	"recN"	"STM2684"	8720	16800	90	186	192	48	85	87	20	98	96	0	262	269	90	39	41	10	100	100	0	0.453	0.465	0.432	0.456	1.585	0.449	0.726	52	332	324	337	-1.143	101	223	107	230	0
2	13	11	"cueR"	"STM0499"	8890	16800	110	379	415	224	83	85	20	100	98	0	737	808	429	40	44	22	100	100	0	0.425	0.432	0.425	0.408	1.337	0.447	0.912	80	440	993	1100	-1.236	296	697	332	768	0
2	14	11	""	"STM0509"	9070	16790	100	296	291	108	83	86	20	97	97	0	1922	1994	915	41	50	36	100	100	0	0.113	0.107	0.108	0.106	1.325	0.104	0.893	80	383	2094	2161	-3.143	213	1881	208	1953	0
2	15	11	"gcl"	"STM0517"	9230	16790	100	106	111	30	87	92	28	40	8	0	551	699	388	41	45	21	98	97	0	0.037	0.036	0.048	0.052	2.142	0.029	0.111	80	392	529	682	-4.746	19	510	24	658	0
2	16	11	"ybbV"	"STM0521"	9420	16800	110	106	110	36	88	96	46	17	5	0	606	703	367	41	46	30	100	98	0	0.032	0.033	0.044	0.049	2.513	0.027	0.101	80	452	583	684	-4.972	18	565	22	662	0
2	17	11	"ylbA"	"STM0526"	9580	16790	100	184	189	57	91	96	33	87	70	0	862	899	393	41	46	20	100	100	0	0.113	0.114	0.111	0.107	1.610	0.106	0.614	80	417	914	956	-3.142	93	821	98	858	0
2	18	11	"purE"	"STM0534"	9750	16790	90	353	347	100	93	97	27	100	100	0	499	514	191	41	48	23	100	100	0	0.568	0.537	0.530	0.537	1.271	0.521	0.903	52	331	718	727	-0.817	260	458	254	473	0
2	19	11	"ygaM"	"STM2802"	9930	16790	110	218	232	71	91	97	37	95	81	0	680	800	405	40	52	38	100	98	0	0.198	0.186	0.188	0.187	1.490	0.176	0.819	80	531	767	901	-2.333	127	640	141	760	0
2	20	11	"yeiA"	"STM2187"	10110	16780	70	159	164	45	87	90	21	87	81	0	558	603	268	41	57	33	100	100	0	0.139	0.137	0.135	0.132	1.623	0.133	0.641	32	231	589	639	-2.844	72	517	77	562	0
2	21	11	""	"STM2196"	10280	16790	100	282	295	96	84	88	21	100	96	0	1325	1483	784	40	52	33	100	100	0	0.154	0.146	0.150	0.158	1.504	0.128	0.872	80	385	1483	1654	-2.698	198	1285	211	1443	0
2	22	11	"bcr"	"STM2221"	10450	16790	100	172	171	38	88	94	50	75	31	0	874	869	437	40	50	35	100	97	0	0.101	0.100	0.102	0.108	1.692	0.082	0.637	80	396	918	912	-3.312	84	834	83	829	0
2	23	11	"yejK"	"STM2226"	10620	16780	90	305	306	80	91	95	27	100	100	0	585	581	178	43	53	28	100	100	0	0.395	0.400	0.390	0.402	1.346	0.347	0.850	52	370	756	753	-1.341	214	542	215	538	0
2	24	11	""	"STM2236"	10810	16790	100	116	119	30	86	89	21	63	28	0	691	766	350	42	48	22	100	100	0	0.046	0.046	0.045	0.057	2.564	0.030	0.165	80	500	679	757	-4.435	30	649	33	724	0
2	1	12	"Ctrl-6210ng/ul"	"Ctrl-6210ng/ul"	6790	16970	100	86	94	36	85	87	21	25	11	0	44	59	56	39	40	9	32	20	0	0.200	0.450	1.735	1.744	3.733	0.732	0.197	80	437	6	29	-2.322	1	5	9	20	-50
2	2	12	"Ctrl-Y210ng/ul"	"Ctrl-Y210ng/ul"	6960	16970	100	87	92	30	86	88	21	20	8	0	42	46	14	39	40	20	7	5	0	0.333	0.857	2.778	2.238	3.691	5.454	0.154	80	409	4	13	-1.585	1	3	6	7	-50
2	3	12	"Ctrl-Y610ng/ul"	"Ctrl-Y610ng/ul"	7140	16970	100	82	86	23	87	89	20	17	6	0	43	45	10	39	39	7	30	11	0	-1.250	-0.167	2.250	3.091	2.865	14.520	0.032	80	446	-1	5	Error	-5	4	-1	6	-50
2	4	12	"Ctrl-OmpA10ng/ul"	"Ctrl-OmpA10ng/ul"	7330	16970	80	588	1007	981	90	92	22	100	98	0	126	232	216	39	40	7	98	90	0	5.724	4.751	5.510	5.325	1.521	4.784	0.928	52	302	585	1110	2.517	498	87	917	193	0
2	5	12	"ctrl-buffer"	"ctrl-buffer"	7480	16970	100	95	109	63	86	90	22	30	13	0	43	63	82	38	39	8	40	13	0	1.800	0.920	2.667	2.500	3.023	0.704	0.460	80	392	14	48	0.848	9	5	23	25	-50
2	6	12	"Ctrl-RCA10ng/ul"	"Ctrl-RCA10ng/ul"	7660	16970	100	85	88	21	83	86	24	16	1	0	41	42	6	38	39	14	5	0	0	0.667	1.250	4.750	4.022	3.894	800.580	0.000	80	420	5	9	-0.585	2	3	5	4	-50
2	7	12	"Ctrl-6250ng/ul"	"Ctrl-6250ng/ul"	7830	16970	100	86	92	32	85	88	23	21	12	0	39	41	8	38	39	6	23	7	0	1.000	2.333	4.500	4.418	3.313	39.587	0.014	80	408	2	10	0.000	1	1	7	3	-50
2	8	12	"Ctrl-Y250ng/ul"	"Ctrl-Y250ng/ul"	8010	16970	100	93	97	38	85	88	21	27	11	0	41	43	11	39	40	10	13	7	0	4.000	3.000	3.875	3.551	2.953	7.592	0.211	80	439	10	16	2.000	8	2	12	4	-50
2	9	12	"Ctrl-Y650ng/ul"	"Ctrl-Y650ng/ul"	8180	16970	100	81	83	24	84	87	22	17	6	0	42	44	9	38	39	6	33	17	0	-0.750	-0.167	2.600	2.289	3.767	20.373	0.020	80	439	1	5	Error	-3	4	-1	6	-50
2	10	12	"Ctrl-OmpA50ng/ul"	"Ctrl-OmpA50ng/ul"	8380	16980	110	1317	3580	4762	82	87	23	100	100	0	223	577	768	38	40	11	100	100	0	6.676	6.490	6.902	6.860	1.275	6.362	0.973	80	431	1420	4037	2.739	1235	185	3498	539	0
2	11	12	"ctrl-buffer"	"ctrl-buffer"	8530	16960	100	117	169	117	82	86	21	62	47	0	48	77	95	39	39	7	53	38	0	3.889	2.289	3.930	3.553	2.480	1.526	0.665	80	371	44	125	1.959	35	9	87	38	-50
2	12	12	"Ctrl-RCA100ng/ul"	"Ctrl-RCA100ng/ul"	8700	16960	100	100	107	35	84	87	21	38	22	0	45	46	9	39	39	5	51	26	0	2.667	3.286	2.817	2.463	2.855	11.053	0.111	80	397	22	30	1.415	16	6	23	7	-50
2	13	12	"Ctrl-62100ng/ul"	"Ctrl-62100ng/ul"	8870	16960	100	90	95	31	84	87	20	31	16	0	42	44	10	38	39	7	32	11	0	1.500	1.833	3.333	3.104	4.412	27.881	0.012	80	406	10	17	0.585	6	4	11	6	-50
2	14	12	"Ctrl-Y2100ng/ul"	"Ctrl-Y2100ng/ul"	9050	16960	100	91	94	22	83	86	24	25	6	0	43	44	9	39	41	16	5	1	0	2.000	2.200	2.532	2.230	3.856	59.993	0.003	80	409	12	16	1.000	8	4	11	5	-50
2	15	12	"Ctrl-Y6100ng/ul"	"Ctrl-Y6100ng/ul"	9220	16960	100	91	96	24	92	98	31	13	1	0	43	45	13	40	42	12	20	8	0	-0.333	0.800	2.400	2.370	2.773	4.324	0.150	80	401	2	9	Error	-1	3	4	5	-50
2	16	12	"Ctrl-OmpA100ng/ul"	"Ctrl-OmpA100ng/ul"	9410	16970	100	3842	6405	5449	96	110	80	100	100	0	646	1034	848	41	45	16	100	100	0	6.192	6.353	6.483	6.399	1.218	6.456	0.971	80	454	4351	7302	2.630	3746	605	6309	993	0
2	17	12	"ctrl-buffer"	"ctrl-buffer"	9580	16960	50	698	823	426	103	112	38	100	100	0	172	214	131	43	44	10	100	100	0	4.612	4.211	4.663	4.689	1.580	4.261	0.891	12	104	724	891	2.206	595	129	720	171	0
2	18	12	"Ctrl-RCA50ng/ul"	"Ctrl-RCA50ng/ul"	9740	16960	100	97	103	28	87	90	23	33	15	0	44	46	11	39	41	9	32	10	0	2.000	2.286	2.428	2.007	4.113	7.543	0.136	80	488	15	23	1.000	10	5	16	7	-50
2	19	12	"Ctrl-62400ng/ul"	"Ctrl-62400ng/ul"	9950	16960	50	136	134	23	84	87	22	83	66	0	52	50	10	40	40	5	66	50	0	4.333	5.000	4.162	4.130	2.099	13.300	0.109	12	104	64	60	2.115	52	12	50	10	0
2	20	12	"Ctrl-Y2400ng/ul"	"Ctrl-Y2400ng/ul"	10110	16960	50	138	143	28	84	87	21	91	83	0	46	49	13	40	41	5	50	33	0	9.000	6.556	4.889	5.013	2.898	13.091	0.165	12	104	60	68	3.170	54	6	59	9	0
2	21	12	"Ctrl-Y6400ng/ul"	"Ctrl-Y6400ng/ul"	10290	16930	90	148	183	95	83	86	21	82	71	0	467	722	592	40	46	28	98	98	0	0.152	0.147	0.136	0.138	2.584	0.133	0.806	52	335	492	782	-2.716	65	427	100	682	0
2	22	12	"Ctrl-OmpA400ng/ul"	"Ctrl-OmpA400ng/ul"	10450	16960	110	6769	8607	5740	89	128	246	100	98	0	1134	1363	862	39	48	45	100	96	0	6.100	6.434	6.292	6.694	1.384	6.630	0.954	80	501	7775	9842	2.609	6680	1095	8518	1324	0
2	23	12	"ctrl-buffer"	"ctrl-buffer"	10640	16960	60	1711	1810	1021	100	109	45	100	100	0	337	343	189	40	42	8	100	100	0	5.424	5.644	5.709	5.952	1.496	5.667	0.957	32	176	1908	2013	2.439	1611	297	1710	303	0
2	24	12	"Ctrl-RCAbuffer"	"Ctrl-RCAbuffer"	10820	16940	50	336	378	200	83	91	38	100	91	0	141	150	69	43	44	10	91	91	0	2.582	2.757	2.750	2.863	1.588	3.093	0.846	12	91	351	402	1.368	253	98	295	107	0
2	1	13	"phoP"	"STM1231"	6820	17160	110	790	1029	883	87	91	25	100	100	0	346	496	429	39	43	20	100	100	0	2.290	2.061	2.048	2.085	1.327	2.078	0.970	80	463	1010	1399	1.195	703	307	942	457	0
2	2	13	"phoP"	"STM1231"	6970	17150	110	1224	1644	1164	89	93	34	100	100	0	674	802	565	39	42	22	100	100	0	1.787	2.038	2.068	2.068	1.278	2.062	0.975	80	407	1770	2318	0.838	1135	635	1555	763	0
2	3	13	"phoP"	"STM1231"	7150	17160	120	1527	2124	1704	88	92	32	99	99	0	705	955	775	39	43	18	100	100	0	2.161	2.223	2.185	2.157	1.335	2.223	0.982	120	481	2105	2952	1.111	1439	666	2036	916	0
2	4	13	"phoQ"	"STM1230"	7310	17150	90	571	667	388	89	92	21	100	100	0	721	850	568	40	43	12	100	100	0	0.708	0.714	0.714	0.748	1.417	0.695	0.924	52	331	1163	1388	-0.499	482	681	578	810	0
2	5	13	"phoQ"	"STM1230"	7500	17150	120	725	904	702	87	89	21	99	98	0	1224	1695	1473	39	42	12	100	100	0	0.538	0.493	0.502	0.512	1.439	0.478	0.960	120	490	1823	2473	-0.893	638	1185	817	1656	0
2	6	13	"hupA"	"STM4170"	7660	17150	110	1704	2098	1155	84	95	57	100	100	0	591	667	377	38	41	17	100	100	0	2.929	3.202	3.241	3.326	1.255	3.189	0.976	80	405	2173	2643	1.551	1620	553	2014	629	0
2	7	13	"sopB"	"STM1091"	7830	17150	100	394	438	163	88	101	58	98	96	0	2003	2177	1063	40	45	25	100	100	0	0.156	0.164	0.171	0.165	1.640	0.138	0.703	80	396	2269	2487	-2.681	306	1963	350	2137	0
2	8	13	"pipC"	"STM0375"	8000	17150	100	311	326	84	85	88	21	100	100	0	1586	1675	385	39	46	28	100	100	0	0.146	0.147	0.139	0.143	1.256	0.146	0.890	80	408	1773	1877	-2.775	226	1547	241	1636	0
2	9	13	"pipC"	"STM0375"	8180	17150	110	180	190	52	83	86	19	100	97	0	888	924	311	39	43	22	100	100	0	0.114	0.121	0.109	0.116	1.493	0.112	0.707	80	468	946	992	-3.130	97	849	107	885	0
2	10	13	"pipC"	"STM0375"	8360	17140	110	247	234	54	83	87	23	98	93	0	1318	1208	357	39	45	25	100	100	0	0.128	0.129	0.129	0.124	1.491	0.127	0.846	80	436	1443	1320	-2.963	164	1279	151	1169	0
2	11	13	"ssrB"	"STM1391"	8530	17140	110	754	749	234	84	87	23	100	100	0	2123	1978	609	39	48	35	100	100	0	0.321	0.343	0.335	0.346	1.313	0.338	0.930	80	450	2754	2604	-1.637	670	2084	665	1939	0
2	12	13	"ssrB"	"STM1391"	8710	17140	110	617	609	210	86	88	22	100	100	0	1803	1667	681	40	47	30	100	100	0	0.301	0.321	0.314	0.338	1.378	0.315	0.952	80	440	2294	2150	-1.731	531	1763	523	1627	0
2	13	13	"lrp"	"STM0959"	8870	17150	110	949	1062	436	85	89	25	100	100	0	1125	1324	638	39	45	21	100	100	0	0.796	0.760	0.787	0.778	1.232	0.730	0.959	80	451	1950	2262	-0.330	864	1086	977	1285	0
2	14	13	"lrp"	"STM0959"	9050	17140	110	1959	1969	545	87	102	69	100	100	0	2185	2168	561	40	55	63	100	100	0	0.873	0.884	0.892	0.875	1.141	0.888	0.980	80	460	4017	4010	-0.196	1872	2145	1882	2128	0
2	15	13	"gyrA"	"STM2272"	9230	17140	120	6501	6062	2685	91	108	68	99	99	0	5450	5040	2211	41	54	58	99	99	0	1.185	1.194	1.197	1.187	1.341	1.203	0.980	120	496	11819	10970	0.245	6410	5409	5971	4999	0
2	16	13	"gyrA"	"STM2272"	9380	17140	90	2486	2470	1094	94	105	45	100	100	0	2242	2234	949	42	49	26	100	100	0	1.087	1.084	1.060	1.061	1.163	1.096	0.984	52	311	4592	4568	0.121	2392	2200	2376	2192	0
2	17	13	"gyrA"	"STM2272"	9570	17140	100	767	913	495	90	96	35	100	100	0	642	799	463	39	44	20	100	100	0	1.123	1.083	1.074	1.090	1.283	1.082	0.972	80	478	1280	1583	0.167	677	603	823	760	0
2	18	13	"csrA"	"STM2826"	9750	17150	110	969	1001	294	88	91	25	100	100	0	1036	1009	332	39	42	16	100	100	0	0.884	0.941	0.942	0.948	1.297	0.931	0.949	80	436	1878	1883	-0.178	881	997	913	970	0
2	19	13	"crp"	"STM3466"	9910	17140	100	618	716	287	86	90	24	100	100	0	1393	1611	744	39	43	18	100	100	0	0.393	0.401	0.398	0.406	1.245	0.390	0.960	80	413	1886	2202	-1.348	532	1354	630	1572	0
2	20	13	"yhhP"	"STM3578"	10090	17140	100	459	452	106	85	86	20	100	100	0	1171	1134	343	39	45	23	100	100	0	0.330	0.335	0.334	0.340	1.326	0.324	0.913	80	436	1506	1462	-1.598	374	1132	367	1095	0
2	21	13	"yhhP"	"STM3578"	10260	17130	90	250	261	64	84	87	20	100	100	0	617	641	195	38	50	32	100	100	0	0.287	0.294	0.288	0.291	1.275	0.286	0.877	52	365	745	780	-1.802	166	579	177	603	0
2	22	13	"topA"	"STM1714"	10440	17150	110	1269	1480	826	86	97	117	100	97	0	1658	2030	1193	39	47	30	100	100	0	0.731	0.700	0.716	0.718	1.364	0.692	0.971	80	456	2802	3385	-0.453	1183	1619	1394	1991	0
2	23	13	"topA"	"STM1714"	10620	17130	100	678	780	351	86	90	25	100	100	0	935	1083	507	39	42	15	100	100	0	0.661	0.665	0.666	0.657	1.279	0.664	0.955	80	436	1488	1738	-0.598	592	896	694	1044	0
2	24	13	"topA"	"STM1714"	10800	17130	100	315	397	247	85	88	25	97	91	0	361	451	291	40	42	9	100	100	0	0.717	0.759	0.736	0.688	1.578	0.796	0.927	80	481	551	723	-0.481	230	321	312	411	0
2	1	14	"malY"	"STM1464"	6790	17320	100	121	120	25	86	88	22	70	31	0	497	466	152	40	44	17	97	97	0	0.077	0.080	0.084	0.077	2.162	0.082	0.365	80	462	492	460	-3.707	35	457	34	426	0
2	2	14	""	"STM1865"	6960	17320	100	212	218	68	85	89	27	97	88	0	470	522	195	41	47	21	100	100	0	0.296	0.277	0.264	0.253	1.650	0.280	0.821	80	437	556	614	-1.756	127	429	133	481	0
2	3	14	"yheU"	"STM3463"	7140	17310	110	198	202	48	86	89	24	98	88	0	691	639	206	40	46	23	100	100	0	0.172	0.194	0.190	0.189	1.488	0.185	0.791	80	458	763	715	-2.539	112	651	116	599	0
2	4	14	""	"STM2507"	7320	17320	100	205	215	75	88	89	21	96	86	0	606	671	345	40	44	21	100	100	0	0.207	0.201	0.195	0.195	1.560	0.201	0.872	80	438	683	758	-2.274	117	566	127	631	0
2	5	14	"ilvY"	"STM3908"	7480	17320	110	230	230	60	85	87	19	98	98	0	482	503	153	39	42	14	100	100	0	0.327	0.313	0.301	0.306	1.333	0.304	0.858	80	451	588	609	-1.611	145	443	145	464	0
2	6	14	""	"STM2906"	7640	17310	90	138	136	25	84	87	23	84	63	0	205	209	62	40	45	18	100	100	0	0.327	0.308	0.314	0.297	1.760	0.307	0.508	52	344	219	221	-1.611	54	165	52	169	0
2	7	14	"ssaR"	"STM1419"	7820	17320	110	1391	1322	327	88	94	28	100	100	0	3212	3067	760	40	45	24	100	100	0	0.411	0.408	0.407	0.406	1.158	0.404	0.973	80	535	4475	4261	-1.284	1303	3172	1234	3027	0
2	8	14	"pykF"	"STM1378"	8000	17310	90	156	242	234	84	88	23	88	59	0	194	354	458	39	44	20	100	98	0	0.465	0.502	0.451	0.430	1.586	0.500	0.937	52	375	227	473	-1.106	72	155	158	315	0
2	9	14	"gyrB"	"STM3835"	8190	17310	90	121	160	135	86	88	19	65	44	0	140	238	284	39	39	6	100	98	0	0.347	0.372	0.373	0.315	2.307	0.439	0.883	52	356	136	273	-1.529	35	101	74	199	0
2	10	14	"serC"	"STM0977"	8350	17320	100	595	596	104	87	88	22	100	100	0	773	771	175	38	42	19	100	100	0	0.691	0.694	0.702	0.700	1.217	0.681	0.940	80	413	1243	1242	-0.533	508	735	509	733	0
2	11	14	"cbiA"	"STM2035"	8500	17310	100	95	100	33	86	89	24	25	10	0	53	64	40	39	43	21	35	11	0	0.643	0.560	0.916	0.976	3.338	0.848	0.465	80	433	23	39	-0.637	9	14	14	25	-50
2	12	14	"hin"	"STM2772"	8700	17310	110	176	186	52	85	87	20	98	90	0	1162	1117	416	39	43	18	100	100	0	0.081	0.094	0.094	0.090	1.422	0.094	0.798	80	520	1214	1179	-3.625	91	1123	101	1078	0
2	13	14	"yfiA"	"STM2665"	8870	17320	100	1522	1537	286	88	91	27	100	100	0	981	985	209	39	45	21	100	100	0	1.522	1.532	1.514	1.540	1.131	1.537	0.970	80	420	2376	2395	0.606	1434	942	1449	946	0
2	14	14	""	"STM0382"	9040	17320	100	199	221	80	88	91	29	96	86	0	1075	1224	605	39	45	29	100	100	0	0.107	0.112	0.111	0.105	1.575	0.108	0.775	80	444	1147	1318	-3.222	111	1036	133	1185	0
2	15	14	"ybbP"	"STM0508"	9220	17320	110	311	339	135	86	90	27	100	98	0	1392	1598	803	40	44	23	100	100	0	0.166	0.162	0.159	0.157	1.328	0.159	0.904	80	492	1577	1811	-2.587	225	1352	253	1558	0
2	16	14	"fepE"	"STM0589"	9390	17310	110	436	530	236	86	91	34	100	98	0	1554	1768	853	40	43	20	100	100	0	0.231	0.257	0.254	0.250	1.209	0.257	0.967	80	508	1864	2172	-2.113	350	1514	444	1728	0
2	17	14	"trpL"	"STM1722"	9560	17310	90	101	101	23	84	85	20	40	17	0	180	177	57	39	41	9	100	98	0	0.121	0.123	0.180	0.182	3.135	0.100	0.069	52	354	158	155	-3.052	17	141	17	138	0
2	18	14	"ivbL"	"STM3797"	9730	17320	100	160	169	53	86	88	22	88	77	0	205	220	87	40	42	11	100	100	0	0.448	0.461	0.440	0.419	1.910	0.504	0.727	80	421	239	263	-1.157	74	165	83	180	0
2	19	14	"EMPTY"	"EMPTY"	9890	17300	100	87	89	22	89	90	22	13	2	0	44	46	10	39	42	13	23	3	0	-0.400	0.000	2.000	2.488	3.065	27.674	0.002	80	408	3	7	Error	-2	5	0	7	-75
2	20	14	"EMPTY"	"EMPTY"	10070	17300	100	87	87	20	85	86	21	15	3	0	41	41	8	38	40	13	3	1	0	0.667	0.667	2.818	2.635	3.561	38.202	0.006	80	428	5	5	-0.585	2	3	2	3	-75
2	21	14	"EMPTY"	"EMPTY"	10240	17300	100	85	87	17	84	86	20	13	2	0	39	40	6	38	42	20	1	0	0	1.000	1.500	3.000	3.263	3.303	197.305	0.000	80	440	2	5	0.000	1	1	3	2	-75
2	22	14	"EMPTY"	"EMPTY"	10410	17300	100	87	89	32	85	89	21	17	2	0	41	41	5	38	39	7	12	3	0	0.667	1.333	2.571	2.636	3.475	12.578	0.137	80	417	5	7	-0.585	2	3	4	3	-75
2	23	14	"EMPTY"	"EMPTY"	10590	17300	100	79	89	57	83	86	20	12	6	0	40	39	5	38	38	5	20	1	0	-2.000	6.000	3.900	3.408	2.866	64.784	0.010	80	439	-2	7	Error	-4	2	6	1	-75
2	24	14	"EMPTY"	"EMPTY"	10760	17300	100	83	84	18	83	85	22	8	1	0	39	40	5	38	39	5	18	6	0	0.000	0.500	3.268	3.283	3.461	21.930	0.022	80	477	1	3	Error	0	1	1	2	-75
3	1	1	"yjiW"	"STM4523"	11420	15090	100	219	215	45	95	98	22	96	95	0	1755	1666	622	40	52	54	100	98	0	0.072	0.074	0.073	0.076	1.681	0.067	0.789	80	469	1839	1746	-3.790	124	1715	120	1626	0
3	2	1	"yjjW"	"STM4565"	11600	15080	110	327	349	129	95	103	75	97	90	0	3393	3429	1420	40	53	54	100	100	0	0.069	0.075	0.074	0.075	1.322	0.071	0.607	80	481	3585	3643	-3.853	232	3353	254	3389	0
3	3	1	"yibL"	"STM3689"	11770	15080	100	382	363	96	92	101	82	93	86	0	2611	2415	919	41	46	27	100	100	0	0.113	0.114	0.112	0.119	1.397	0.107	0.881	80	428	2860	2645	-3.148	290	2570	271	2374	0
3	4	1	"fba"	"STM3068"	11950	15080	110	4441	4442	1405	92	96	30	100	100	0	3003	2927	969	40	44	24	100	100	0	1.468	1.507	1.476	1.538	1.237	1.505	0.962	80	477	7312	7237	0.554	4349	2963	4350	2887	0
3	5	1	"yhaH"	"STM3234"	12120	15070	100	722	724	181	92	94	20	100	100	0	2768	2621	756	40	40	6	100	100	0	0.231	0.245	0.242	0.250	1.299	0.234	0.924	80	422	3358	3213	-2.114	630	2728	632	2581	0
3	6	1	"rpoD"	"STM3211"	12290	15070	100	1095	1196	627	92	94	21	100	100	0	800	856	466	39	40	6	100	100	0	1.318	1.351	1.359	1.388	1.263	1.357	0.949	80	434	1764	1921	0.398	1003	761	1104	817	0
3	7	1	""	"STM2551"	12460	15080	100	410	409	98	94	95	20	100	98	0	1419	1409	356	40	41	7	100	100	0	0.229	0.230	0.225	0.226	1.234	0.223	0.918	80	418	1695	1684	-2.126	316	1379	315	1369	0
3	8	1	"gltI"	"STM0665"	12630	15070	110	1520	1452	387	95	98	28	100	100	0	3146	3016	885	40	44	24	100	100	0	0.459	0.456	0.460	0.462	1.318	0.447	0.953	80	498	4531	4333	-1.124	1425	3106	1357	2976	0
3	9	1	"nagC"	"STM0682"	12800	15080	100	283	298	85	99	103	32	100	100	0	1319	1354	407	41	46	27	100	100	0	0.144	0.152	0.149	0.147	1.259	0.147	0.860	80	428	1462	1512	-2.796	184	1278	199	1313	0
3	10	1	"glnS"	"STM0686"	12980	15070	110	3118	3297	718	101	106	44	100	100	0	12170	12783	3002	41	45	17	100	100	0	0.249	0.251	0.252	0.252	1.116	0.248	0.952	80	512	15146	15938	-2.007	3017	12129	3196	12742	0
3	11	1	"sipD"	"STM2883"	13150	15070	100	422	422	94	102	108	47	100	100	0	3585	3443	922	41	46	23	100	100	0	0.090	0.094	0.092	0.094	1.204	0.091	0.915	80	443	3864	3722	-3.469	320	3544	320	3402	0
3	12	1	"eutC"	"STM2457"	13330	15060	90	143	156	52	109	114	35	48	26	0	640	627	360	41	50	47	98	96	0	0.057	0.080	0.102	0.110	2.941	0.069	0.310	52	364	633	633	-4.139	34	599	47	586	0
3	13	1	"udp"	"STM3968"	13500	15070	110	1373	1342	347	94	98	23	100	100	0	3944	3622	965	42	43	10	100	100	0	0.328	0.349	0.355	0.353	1.306	0.347	0.930	80	510	5181	4828	-1.609	1279	3902	1248	3580	0
3	14	1	"metR"	"STM3964"	13670	15070	110	1185	1209	285	95	99	25	100	100	0	4134	4106	809	41	43	9	100	100	0	0.266	0.274	0.261	0.273	1.258	0.270	0.896	80	497	5183	5179	-1.909	1090	4093	1114	4065	0
3	15	1	"rthB"	"STM3960"	13840	15070	110	1044	1084	367	96	100	26	100	100	0	5136	4911	1164	41	43	14	100	100	0	0.186	0.203	0.193	0.198	1.320	0.200	0.862	80	484	6043	5858	-2.426	948	5095	988	4870	0
3	16	1	"yigI"	"STM3956"	14010	15070	110	1168	1287	625	96	106	59	100	100	0	3660	3598	1085	41	56	107	100	100	0	0.296	0.335	0.301	0.323	1.290	0.333	0.861	80	483	4691	4748	-1.755	1072	3619	1191	3557	0
3	17	1	"corA"	"STM3952"	14180	15070	110	2066	2185	857	99	112	72	100	100	0	5653	5468	1589	40	58	110	100	100	0	0.350	0.384	0.362	0.382	1.274	0.386	0.924	80	510	7580	7514	-1.513	1967	5613	2086	5428	0
3	18	1	"yigA"	"STM3948"	14360	15070	110	1867	2215	995	100	110	58	100	100	0	4442	4585	1408	40	45	38	100	100	0	0.401	0.465	0.433	0.447	1.246	0.477	0.917	80	512	6169	6660	-1.317	1767	4402	2115	4545	0
3	19	1	"priB"	"STM4392"	14540	15070	110	3581	3166	1116	99	104	36	100	100	0	1008	970	356	40	41	9	100	100	0	3.597	3.298	3.368	3.315	1.367	3.355	0.943	80	511	4450	3997	1.847	3482	968	3067	930	0
3	20	1	"ytfJ"	"STM4405"	14710	15070	100	176	180	34	94	96	22	97	91	0	624	623	184	39	39	5	100	100	0	0.140	0.147	0.149	0.149	1.444	0.143	0.724	80	443	667	670	-2.835	82	585	86	584	0
3	21	1	"mpl"	"STM4416"	14890	15080	80	127	125	30	91	92	21	63	34	0	133	132	32	39	39	6	96	96	0	0.383	0.366	0.389	0.362	2.971	0.426	0.260	52	311	130	127	-1.385	36	94	34	93	0
3	22	1	""	"STM4420"	15060	15070	100	107	110	24	91	93	21	37	16	0	130	126	51	38	39	6	97	92	0	0.174	0.216	0.235	0.283	3.681	0.091	0.018	80	432	108	107	-2.524	16	92	19	88	0
3	23	1	""	"STM4424"	15230	15070	100	99	101	27	92	93	21	31	13	0	145	146	41	38	39	6	98	98	0	0.065	0.083	0.166	0.184	2.537	0.090	0.027	80	432	114	117	-3.934	7	107	9	108	0
3	24	1	""	"STM4428"	15410	15070	100	107	109	23	96	97	23	32	6	0	228	238	77	40	45	31	100	98	0	0.059	0.066	0.113	0.108	2.386	0.059	0.060	80	457	199	211	-4.095	11	188	13	198	0
3	1	2	"clpX"	"STM0449"	11400	15250	100	3006	2824	894	91	94	21	100	100	0	1460	1416	535	41	44	25	100	100	0	2.054	1.988	1.956	2.059	1.262	1.938	0.954	80	416	4334	4108	1.039	2915	1419	2733	1375	0
3	2	2	"ptrB"	"STM1879"	11570	15240	100	377	383	117	95	97	23	100	100	0	446	468	169	40	47	40	100	100	0	0.695	0.673	0.656	0.668	1.457	0.666	0.899	80	384	688	716	-0.526	282	406	288	428	0
3	3	2	"yihV"	"STM4024"	11750	15240	110	207	208	46	94	96	31	95	90	0	3584	3359	1109	40	43	20	100	100	0	0.032	0.034	0.033	0.035	1.596	0.031	0.712	80	423	3657	3433	-4.971	113	3544	114	3319	0
3	4	2	"thiG"	"STM4160"	11920	15240	110	285	305	94	89	92	21	100	100	0	3452	3429	1144	41	46	23	100	100	0	0.057	0.064	0.062	0.063	1.321	0.063	0.888	80	424	3607	3604	-4.121	196	3411	216	3388	0
3	5	2	"thiC"	"STM4164"	12090	15240	100	151	151	34	90	92	20	87	70	0	642	674	212	40	44	21	100	100	0	0.101	0.096	0.096	0.087	1.975	0.088	0.515	80	383	663	695	-3.303	61	602	61	634	0
3	6	2	"yjaG"	"STM4169"	12260	15250	100	786	767	218	93	94	21	100	100	0	3305	3152	1079	40	43	16	100	100	0	0.212	0.217	0.219	0.220	1.203	0.208	0.959	80	398	3958	3786	-2.236	693	3265	674	3112	0
3	7	2	""	"STM2701"	12430	15240	110	219	226	57	93	94	20	100	98	0	1651	1868	737	41	44	17	100	100	0	0.078	0.073	0.072	0.072	1.484	0.067	0.753	80	438	1736	1960	-3.676	126	1610	133	1827	0
3	8	2	"stfE"	"STM0198"	12620	15250	110	154	159	48	93	95	25	81	60	0	2538	2479	752	41	44	18	100	100	0	0.024	0.027	0.027	0.030	1.864	0.024	0.480	80	453	2558	2504	-5.355	61	2497	66	2438	0
3	9	2	"eutQ"	"STM2468"	12780	15240	110	178	216	178	94	98	31	97	78	0	2047	2167	872	41	47	33	100	100	0	0.042	0.057	0.045	0.046	1.717	0.060	0.369	80	414	2090	2248	-4.578	84	2006	122	2126	0
3	10	2	"eutN"	"STM2464"	12950	15250	100	139	156	69	94	96	25	75	45	0	1676	2001	1180	41	47	27	100	100	0	0.028	0.032	0.031	0.030	1.712	0.038	0.648	80	410	1680	2022	-5.183	45	1635	62	1960	0
3	11	2	"prpB"	"STM0368"	13130	15240	110	120	127	40	93	97	28	46	15	0	873	991	400	41	44	18	100	100	0	0.032	0.036	0.041	0.039	1.867	0.038	0.319	80	480	859	984	-4.946	27	832	34	950	0
3	12	2	"tus"	"STM1470"	13320	15240	100	213	217	60	99	106	32	97	83	0	1238	1368	878	41	49	43	100	100	0	0.095	0.089	0.095	0.106	2.088	0.065	0.574	80	440	1311	1445	-3.392	114	1197	118	1327	0
3	13	2	"ogt"	"STM1659"	13490	15250	110	1039	1094	392	93	97	22	100	100	0	3753	3836	1451	41	43	9	100	100	0	0.255	0.264	0.261	0.265	1.149	0.258	0.970	80	427	4658	4796	-1.972	946	3712	1001	3795	0
3	14	2	"rpmF"	"STM1191"	13650	15250	100	4285	4190	1166	92	108	78	100	100	0	824	839	272	43	47	18	100	100	0	5.369	5.148	5.263	5.185	1.182	5.228	0.933	80	382	4974	4894	2.425	4193	781	4098	796	0
3	15	2	"fabG"	"STM1195"	13820	15240	110	6951	6560	1746	99	116	86	100	100	0	3918	3642	1031	44	51	30	100	100	0	1.769	1.796	1.837	1.823	1.213	1.820	0.961	80	455	10726	10059	0.823	6852	3874	6461	3598	0
3	16	2	"phsA"	"STM2065"	14000	15240	110	411	412	87	94	106	66	100	98	0	5625	5998	1924	44	56	51	100	100	0	0.057	0.053	0.056	0.054	1.329	0.051	0.863	80	455	5898	6272	-4.138	317	5581	318	5954	0
3	17	2	"dacD"	"STM2062"	14170	15250	110	1123	1098	246	91	97	41	100	100	0	5909	5715	1309	44	52	41	100	100	0	0.176	0.178	0.176	0.177	1.127	0.172	0.958	80	441	6897	6678	-2.507	1032	5865	1007	5671	0
3	18	2	"pefD"	"PSLT016"	14340	15240	100	333	335	82	96	98	23	100	98	0	4692	4438	1337	42	48	33	100	100	0	0.051	0.054	0.055	0.054	1.347	0.055	0.740	80	409	4887	4635	-4.294	237	4650	239	4396	0
3	19	2	"ybjG"	"STM0865"	14520	15250	100	331	353	123	95	98	24	100	100	0	677	716	287	42	47	32	100	100	0	0.372	0.383	0.373	0.379	1.307	0.375	0.898	80	408	871	932	-1.428	236	635	258	674	0
3	20	2	"thiM"	"STM2147"	14690	15240	100	322	358	133	92	99	72	98	87	0	730	818	327	41	43	12	100	100	0	0.334	0.342	0.339	0.331	1.276	0.339	0.693	80	365	919	1043	-1.583	230	689	266	777	0
3	21	2	"thiI"	"STM0425"	14850	15260	120	416	475	345	92	96	41	94	86	0	1446	1598	1166	43	47	17	100	100	0	0.231	0.246	0.235	0.237	1.400	0.263	0.940	120	488	1727	1938	-2.114	324	1403	383	1555	0
3	22	2	"hilD"	"STM2875"	15050	15240	100	1389	1254	589	93	97	24	100	100	0	2565	2300	1238	43	48	19	100	100	0	0.514	0.514	0.518	0.551	1.441	0.499	0.952	80	416	3818	3418	-0.961	1296	2522	1161	2257	0
3	23	2	"prgK"	"STM2871"	15220	15240	100	603	669	280	92	94	22	100	100	0	2746	2960	1128	44	51	29	100	100	0	0.189	0.198	0.192	0.194	1.211	0.198	0.936	80	429	3213	3493	-2.403	511	2702	577	2916	0
3	24	2	"nhoA"	"STM1582"	15420	15250	70	121	136	62	100	101	25	43	25	0	200	283	212	67	88	63	90	50	0	0.158	0.167	0.210	0.202	2.208	0.231	0.510	32	189	154	252	-2.663	21	133	36	216	0
3	1	3	"hsdS"	"STM4524"	11390	15420	110	308	319	82	91	93	21	100	100	0	5315	5542	1535	40	42	8	100	100	0	0.041	0.041	0.040	0.041	1.310	0.040	0.884	80	471	5492	5730	-4.603	217	5275	228	5502	0
3	2	3	"hisF"	"STM2077"	11550	15410	110	4922	5451	1603	93	103	56	100	100	0	2259	2455	751	40	45	24	100	100	0	2.176	2.219	2.200	2.228	1.113	2.194	0.970	80	436	7048	7773	1.122	4829	2219	5358	2415	0
3	3	3	"trmD"	"STM2674"	11730	15410	110	7776	8538	4558	95	109	68	100	100	0	1858	2000	971	40	46	29	100	100	0	4.225	4.308	4.241	4.248	1.125	4.459	0.969	80	455	9499	10403	2.079	7681	1818	8443	1960	0
3	4	3	"fruF"	"STM2206"	11900	15420	100	507	573	256	91	100	49	100	100	0	1258	1379	572	40	44	20	100	100	0	0.342	0.360	0.347	0.354	1.188	0.369	0.942	80	408	1634	1821	-1.550	416	1218	482	1339	0
3	5	3	"asrB"	"STM2549"	12080	15410	100	145	158	61	88	92	20	85	68	0	1314	1305	476	41	43	11	100	100	0	0.045	0.055	0.043	0.046	1.835	0.059	0.589	80	396	1330	1334	-4.481	57	1273	70	1264	0
3	6	3	"sifA"	"STM1224"	12250	15420	100	2448	2853	1135	91	93	22	100	100	0	2276	2625	982	41	43	10	100	100	0	1.055	1.069	1.034	1.061	1.142	1.072	0.962	80	384	4592	5346	0.077	2357	2235	2762	2584	0
3	7	3	"cbiM"	"STM2023"	12420	15410	110	238	244	74	91	93	21	100	98	0	2484	2556	901	41	43	11	100	100	0	0.060	0.061	0.060	0.058	1.366	0.065	0.747	80	466	2590	2668	-4.055	147	2443	153	2515	0
3	8	3	"cbiP"	"STM2019"	12600	15420	100	201	218	78	90	93	21	100	100	0	1697	1828	530	41	43	11	100	100	0	0.067	0.072	0.066	0.066	1.427	0.073	0.767	80	397	1767	1915	-3.899	111	1656	128	1787	0
3	9	3	"samB"	"PSLT054"	12770	15420	100	298	355	187	92	94	22	100	100	0	1089	1255	682	41	42	13	100	100	0	0.197	0.217	0.202	0.203	1.306	0.211	0.862	80	408	1254	1477	-2.347	206	1048	263	1214	0
3	10	3	"uhpT"	"STM3787"	12950	15420	100	152	168	69	90	92	22	92	66	0	1457	1565	555	40	41	8	100	100	0	0.044	0.051	0.043	0.043	1.675	0.055	0.625	80	396	1479	1603	-4.514	62	1417	78	1525	0
3	11	3	"trpA"	"STM1727"	13120	15420	100	200	221	110	89	91	20	98	98	0	542	626	393	40	42	8	100	100	0	0.221	0.225	0.215	0.208	1.513	0.236	0.861	80	402	613	718	-2.177	111	502	132	586	0
3	12	3	"rhaT"	"STM4050"	13300	15420	100	170	173	49	93	97	26	87	68	0	862	971	654	41	43	8	100	100	0	0.094	0.086	0.106	0.111	3.031	0.040	0.184	80	408	898	1010	-3.414	77	821	80	930	0
3	13	3	"glnQ"	"STM0828"	13470	15420	100	823	803	201	89	91	20	100	100	0	3475	3405	930	41	43	9	100	100	0	0.214	0.212	0.213	0.214	1.224	0.207	0.945	80	385	4168	4078	-2.226	734	3434	714	3364	0
3	14	3	""	"STM4158"	13640	15420	100	243	248	59	87	89	27	100	100	0	1038	1084	353	44	46	11	100	100	0	0.157	0.155	0.148	0.155	1.473	0.143	0.791	80	384	1150	1201	-2.672	156	994	161	1040	0
3	15	3	""	"STM1260"	13810	15420	100	839	865	236	87	92	39	100	100	0	6441	6252	1555	46	49	18	100	100	0	0.118	0.125	0.121	0.124	1.137	0.124	0.960	80	396	7147	6984	-3.088	752	6395	778	6206	0
3	16	3	""	"PSLT026"	13980	15420	100	3468	3826	1595	93	97	30	100	100	0	4066	4508	1715	47	55	29	100	100	0	0.840	0.837	0.833	0.833	1.164	0.850	0.950	80	408	7394	8194	-0.252	3375	4019	3733	4461	0
3	17	3	""	"STM4457"	14160	15420	100	1011	960	218	93	98	30	100	100	0	3077	2816	779	44	53	30	100	100	0	0.303	0.313	0.306	0.318	1.180	0.305	0.963	80	408	3951	3639	-1.724	918	3033	867	2772	0
3	18	3	"metJ"	"STM4099"	14340	15420	110	1037	1046	305	95	97	22	100	100	0	2135	2032	656	44	48	25	100	100	0	0.451	0.478	0.468	0.486	1.222	0.467	0.962	80	454	3033	2939	-1.150	942	2091	951	1988	0
3	19	3	""	"Not LT2a84"	14510	15420	110	261	268	58	94	95	21	100	100	0	3307	3127	834	42	45	12	100	100	0	0.051	0.056	0.055	0.056	1.366	0.053	0.833	80	426	3432	3259	-4.289	167	3265	174	3085	0
3	20	3	"traW"	"PSLT091"	14680	15420	100	261	266	51	90	97	69	97	72	0	3049	3157	688	42	44	10	100	100	0	0.057	0.057	0.054	0.055	1.353	0.054	0.854	80	394	3178	3291	-4.136	171	3007	176	3115	0
3	21	3	"traN"	"PSLT095"	14860	15410	110	295	312	92	91	93	21	100	97	0	3103	3361	1045	45	46	10	100	100	0	0.067	0.067	0.066	0.064	1.353	0.066	0.897	80	387	3262	3537	-3.906	204	3058	221	3316	0
3	22	3	"trbB"	"PSLT099"	15030	15420	100	392	389	80	89	93	23	100	100	0	3726	3185	1387	43	46	14	100	100	0	0.082	0.095	0.089	0.109	1.762	0.077	0.809	80	396	3986	3442	-3.603	303	3683	300	3142	0
3	23	3	"traD"	"PSLT104"	15200	15410	100	1260	1371	501	91	94	23	100	100	0	2577	2900	1392	44	48	19	100	100	0	0.462	0.448	0.448	0.462	1.233	0.416	0.929	80	397	3702	4136	-1.116	1169	2533	1280	2856	0
3	24	3	""	"PSLT109"	15380	15410	100	529	545	142	96	98	23	100	100	0	2035	2041	592	55	99	93	100	100	0	0.219	0.226	0.222	0.227	1.188	0.223	0.947	80	460	2413	2435	-2.193	433	1980	449	1986	0
3	1	4	""	"STM2732"	11380	15590	100	98	101	26	89	91	20	27	8	0	993	997	351	39	40	7	100	100	0	0.009	0.013	0.029	0.034	2.654	0.007	0.020	80	440	963	970	-6.728	9	954	12	958	0
3	2	4	""	"STM2710"	11550	15590	100	134	135	27	89	93	31	66	27	0	2781	2692	631	39	41	13	100	100	0	0.016	0.017	0.019	0.021	1.551	0.015	0.390	80	408	2787	2699	-5.929	45	2742	46	2653	0
3	3	4	""	"STM1614"	11720	15590	100	278	278	52	89	93	32	100	100	0	5755	5649	1491	40	46	40	100	100	0	0.033	0.034	0.034	0.034	1.304	0.032	0.901	80	420	5904	5798	-4.918	189	5715	189	5609	0
3	4	4	"tehB"	"STM1608"	11900	15590	100	734	757	240	90	91	20	100	100	0	2605	2548	841	41	46	39	100	100	0	0.251	0.266	0.264	0.267	1.171	0.265	0.966	80	408	3208	3174	-1.993	644	2564	667	2507	0
3	5	4	"tpx"	"STM1682"	12070	15580	110	4353	4258	1108	90	92	21	100	100	0	2430	2392	595	42	43	8	100	100	0	1.785	1.774	1.774	1.762	1.095	1.785	0.988	80	466	6651	6518	0.836	4263	2388	4168	2350	0
3	6	4	""	"STM1677"	12250	15590	100	416	427	104	90	93	23	100	100	0	3598	3546	1153	42	44	12	100	100	0	0.092	0.096	0.097	0.099	1.237	0.092	0.940	80	396	3882	3841	-3.447	326	3556	337	3504	0
3	7	4	"uppS"	"STM0221"	12410	15590	90	784	845	282	94	102	38	100	100	0	1047	1092	389	42	54	46	100	100	0	0.687	0.715	0.713	0.714	1.142	0.698	0.967	52	347	1695	1801	-0.543	690	1005	751	1050	0
3	8	4	"yaeD"	"STM0248"	12590	15590	100	1760	1827	487	94	102	36	100	100	0	4290	4332	1200	42	53	44	100	100	0	0.392	0.404	0.407	0.405	1.092	0.399	0.980	80	418	5914	6023	-1.350	1666	4248	1733	4290	0
3	9	4	"rof"	"STM0237"	12760	15590	100	96	99	28	91	92	21	28	10	0	52	51	8	42	44	18	12	0	0	0.500	0.889	2.286	2.478	3.755	1.381	0.117	80	396	15	17	-1.000	5	10	8	9	-50
3	10	4	"yeeX"	"STM2059"	12940	15590	100	993	1002	318	89	90	19	100	100	0	1143	1194	404	42	43	9	100	100	0	0.821	0.793	0.785	0.797	1.152	0.787	0.974	80	403	2005	2065	-0.284	904	1101	913	1152	0
3	11	4	"sbcB"	"STM2067"	13120	15600	120	203	291	459	90	95	44	78	64	0	721	755	484	42	44	11	97	95	0	0.166	0.282	0.162	0.193	2.566	0.389	0.095	120	496	792	914	-2.587	113	679	201	713	0
3	12	4	"fixC"	"STM0077"	13290	15590	100	199	205	42	95	101	51	95	52	0	2757	3053	1774	42	44	8	100	100	0	0.038	0.037	0.035	0.043	1.863	0.025	0.560	80	377	2819	3121	-4.706	104	2715	110	3011	0
3	13	4	"yjbC"	"STM4193"	13460	15590	100	424	431	92	91	93	20	100	100	0	2946	2973	965	43	45	11	100	100	0	0.115	0.116	0.113	0.120	1.297	0.110	0.942	80	396	3236	3270	-3.124	333	2903	340	2930	0
3	14	4	"dinF"	"STM4238"	13640	15590	100	896	987	393	88	90	22	100	100	0	1155	1348	573	45	48	13	100	100	0	0.728	0.690	0.688	0.690	1.186	0.688	0.968	80	396	1918	2202	-0.458	808	1110	899	1303	0
3	15	4	""	"STM4267"	13810	15590	100	458	467	129	87	90	21	100	100	0	2207	2204	767	46	55	45	100	100	0	0.172	0.176	0.177	0.178	1.206	0.172	0.945	80	406	2532	2538	-2.542	371	2161	380	2158	0
3	16	4	"malE"	"STM4229"	13990	15580	90	114	143	77	89	93	24	51	32	0	417	805	915	50	63	53	98	90	0	0.068	0.072	0.076	0.079	2.156	0.076	0.748	52	338	392	809	-3.876	25	367	54	755	0
3	17	4	"yfdZ"	"STM2402"	14150	15590	110	2122	2176	571	92	94	23	100	100	0	6107	6339	1577	45	53	30	100	100	0	0.335	0.331	0.328	0.330	1.139	0.330	0.986	80	428	8092	8378	-1.578	2030	6062	2084	6294	0
3	18	4	"yfcA"	"STM2382"	14320	15590	100	355	381	145	91	93	21	100	100	0	2303	2301	885	43	50	29	100	100	0	0.117	0.128	0.127	0.128	1.394	0.117	0.777	80	397	2524	2548	-3.098	264	2260	290	2258	0
3	19	4	"ybdB"	"STM0599"	14500	15590	100	368	373	92	88	90	19	100	100	0	1331	1291	377	41	43	16	100	100	0	0.217	0.228	0.223	0.233	1.364	0.220	0.898	80	408	1570	1535	-2.204	280	1290	285	1250	0
3	20	4	"fsr"	"STM0493"	14680	15580	100	126	129	32	89	92	21	72	40	0	485	498	239	40	42	13	100	98	0	0.083	0.087	0.095	0.087	2.048	0.084	0.442	80	406	482	498	-3.588	37	445	40	458	0
3	21	4	"ybbB"	"STM0513"	14860	15580	100	162	169	49	87	90	20	92	82	0	529	615	302	41	41	6	100	100	0	0.154	0.143	0.135	0.142	1.714	0.122	0.630	80	395	563	656	-2.702	75	488	82	574	0
3	22	4	"lpxH"	"STM0535"	15020	15590	100	374	369	124	91	93	23	97	95	0	2979	2497	1317	40	44	29	100	100	0	0.096	0.113	0.111	0.125	1.620	0.102	0.915	80	393	3222	2735	-3.376	283	2939	278	2457	0
3	23	4	""	"STM0563"	15210	15580	100	93	96	29	90	92	21	16	7	0	48	49	9	40	44	29	2	0	0	0.375	0.667	1.575	1.633	3.978	18.844	0.020	80	404	11	15	-1.415	3	8	6	9	-50
3	24	4	"fepD"	"STM0592"	15370	15580	100	448	462	123	91	93	22	100	100	0	1358	1358	464	40	41	13	100	100	0	0.271	0.281	0.285	0.286	1.192	0.271	0.957	80	426	1675	1689	-1.884	357	1318	371	1318	0
3	1	5	"gntT"	"STM3512"	11380	15770	100	777	766	202	89	90	19	100	100	0	5682	5476	1636	41	47	31	100	100	0	0.122	0.125	0.126	0.127	1.213	0.120	0.957	80	427	6329	6112	-3.035	688	5641	677	5435	0
3	2	5	"sspB"	"STM3341"	11540	15770	100	1282	1266	355	89	91	21	100	100	0	3188	3134	981	42	50	34	100	100	0	0.379	0.381	0.383	0.386	1.213	0.368	0.949	80	394	4339	4269	-1.399	1193	3146	1177	3092	0
3	3	5	"yhcH"	"STM3335"	11720	15770	100	321	321	66	90	93	23	100	100	0	2315	2182	659	41	48	33	100	100	0	0.102	0.108	0.107	0.111	1.303	0.101	0.906	80	420	2505	2372	-3.299	231	2274	231	2141	0
3	4	5	"yrbB"	"STM3309"	11900	15770	100	349	348	88	89	92	21	100	100	0	1048	975	305	41	47	31	100	100	0	0.258	0.277	0.270	0.283	1.358	0.266	0.901	80	408	1267	1193	-1.953	260	1007	259	934	0
3	5	5	"folP"	"STM3295"	12070	15770	110	888	911	351	91	95	26	100	100	0	2022	2057	900	42	46	26	100	100	0	0.403	0.407	0.405	0.416	1.236	0.392	0.958	80	453	2777	2835	-1.313	797	1980	820	2015	0
3	6	5	"mtr"	"STM3279"	12240	15760	110	1755	1591	467	93	95	22	100	100	0	12057	10286	3378	42	50	48	100	100	0	0.138	0.146	0.147	0.149	1.188	0.142	0.965	80	441	13677	11742	-2.854	1662	12015	1498	10244	0
3	7	5	"yghA"	"STM3157"	12410	15770	100	827	831	217	93	95	21	100	100	0	2726	2773	800	43	52	49	100	100	0	0.274	0.270	0.271	0.271	1.185	0.265	0.946	80	418	3417	3468	-1.870	734	2683	738	2730	0
3	8	5	""	"STM3129"	12580	15770	100	219	330	656	91	94	22	100	98	0	1611	1620	559	43	46	13	100	100	0	0.082	0.152	0.087	0.093	1.795	0.226	0.169	80	408	1696	1816	-3.615	128	1568	239	1577	0
3	9	5	"yqgF"	"STM3097"	12760	15760	100	460	448	103	93	95	22	100	100	0	2497	2324	659	43	45	13	100	100	0	0.150	0.156	0.157	0.157	1.312	0.148	0.903	80	420	2821	2636	-2.741	367	2454	355	2281	0
3	10	5	"galP"	"STM3091"	12940	15770	100	156	162	50	93	95	22	85	66	0	481	523	251	43	45	10	100	100	0	0.144	0.144	0.136	0.128	2.272	0.129	0.508	80	409	501	549	-2.798	63	438	69	480	0
3	11	5	""	"STM3071"	13100	15760	90	108	112	36	88	95	52	19	5	0	295	311	89	42	45	19	100	100	0	0.079	0.089	0.121	0.128	2.394	0.047	0.053	52	322	273	293	-3.661	20	253	24	269	0
3	12	5	"bglA"	"STM3051"	13280	15770	100	528	545	227	93	100	49	100	97	0	3291	3746	2137	42	46	17	100	100	0	0.134	0.122	0.124	0.136	1.528	0.108	0.869	80	430	3684	4156	-2.901	435	3249	452	3704	0
3	13	5	""	"STM1301"	13460	15760	100	238	236	48	93	94	20	98	97	0	978	957	312	44	45	9	100	100	0	0.155	0.157	0.146	0.159	1.555	0.146	0.796	80	408	1079	1056	-2.687	145	934	143	913	0
3	14	5	""	"STM1328"	13630	15760	100	251	269	74	93	96	25	100	100	0	589	617	240	44	45	9	100	100	0	0.290	0.307	0.299	0.321	1.723	0.289	0.801	80	396	703	749	-1.786	158	545	176	573	0
3	15	5	""	"STM1368"	13800	15760	100	211	220	71	95	105	48	88	66	0	1683	1773	928	47	54	24	100	100	0	0.071	0.072	0.069	0.077	1.742	0.063	0.562	80	396	1752	1851	-3.818	116	1636	125	1726	0
3	16	5	"ydhC"	"STM1428"	13970	15770	100	471	498	153	101	115	60	100	98	0	1457	1497	592	51	60	35	100	98	0	0.263	0.275	0.273	0.288	1.511	0.257	0.891	80	416	1776	1843	-1.926	370	1406	397	1446	0
3	17	5	"slyB"	"STM1445"	14140	15760	100	4241	4108	1093	100	117	68	100	100	0	1266	1224	359	45	52	23	100	100	0	3.391	3.399	3.391	3.478	1.202	3.392	0.965	80	408	5362	5187	1.762	4141	1221	4008	1179	0
3	18	5	"ydgQ"	"STM1454"	14320	15760	100	452	562	460	97	112	66	98	92	0	1771	1854	787	43	50	24	100	100	0	0.205	0.257	0.197	0.229	1.857	0.230	0.373	80	408	2083	2276	-2.283	355	1728	465	1811	0
3	19	5	""	"STM3558"	14490	15760	100	651	651	191	89	95	41	100	100	0	1705	1766	650	41	48	30	100	100	0	0.338	0.326	0.326	0.335	1.275	0.309	0.912	80	408	2226	2287	-1.566	562	1664	562	1725	0
3	20	5	"yhhF"	"STM3572"	14670	15760	100	353	348	104	91	91	21	98	96	0	2137	2168	883	41	44	21	100	100	0	0.125	0.121	0.118	0.119	1.413	0.115	0.907	80	432	2358	2384	-3.000	262	2096	257	2127	0
3	21	5	"yhhP"	"STM3578"	14850	15760	100	253	253	61	91	91	21	98	97	0	688	705	263	40	42	12	100	100	0	0.250	0.244	0.242	0.251	1.477	0.231	0.862	80	420	810	827	-2.000	162	648	162	665	0
3	22	5	"acpT"	"STM3583"	15020	15760	100	274	280	85	91	95	30	97	93	0	847	788	409	40	41	9	100	100	0	0.227	0.253	0.253	0.297	1.777	0.225	0.859	80	396	990	937	-2.141	183	807	189	748	0
3	23	5	"uspB"	"STM3590"	15200	15760	100	339	367	139	88	89	20	100	100	0	637	652	355	39	41	9	100	100	0	0.420	0.455	0.455	0.487	1.427	0.431	0.921	80	408	849	892	-1.252	251	598	279	613	0
3	24	5	""	"STM3599"	15370	15760	100	334	335	80	90	91	21	100	100	0	4040	3902	1478	39	42	21	100	100	0	0.061	0.063	0.062	0.067	1.449	0.058	0.888	80	440	4245	4108	-4.035	244	4001	245	3863	0
3	1	6	"yeaZ"	"STM1820"	11360	15940	110	1060	1036	306	90	93	21	100	100	0	2004	1844	602	41	44	22	100	100	0	0.494	0.525	0.532	0.533	1.214	0.512	0.969	80	513	2933	2749	-1.017	970	1963	946	1803	0
3	2	6	"ymgE"	"STM1797"	11540	15940	100	229	234	53	90	93	23	100	97	0	747	695	280	42	48	23	98	96	0	0.197	0.221	0.210	0.250	2.126	0.210	0.873	80	414	844	797	-2.343	139	705	144	653	0
3	3	6	"narJ"	"STM1762"	11710	15940	100	324	315	60	90	93	22	100	100	0	3177	3024	922	42	50	33	100	100	0	0.075	0.075	0.073	0.080	1.548	0.070	0.896	80	413	3369	3207	-3.744	234	3135	225	2982	0
3	4	6	"manY"	"STM1831"	11890	15940	110	2166	2253	804	91	97	36	100	100	0	2570	2607	928	41	50	40	100	98	0	0.820	0.843	0.850	0.860	1.224	0.849	0.977	80	420	4604	4728	-0.285	2075	2529	2162	2566	0
3	5	6	"minD"	"STM1815"	12050	15940	100	2086	2024	774	94	106	56	100	100	0	3883	3683	1398	42	60	72	100	100	0	0.519	0.530	0.536	0.529	1.145	0.530	0.977	80	388	5833	5571	-0.947	1992	3841	1930	3641	0
3	6	6	"ycgB"	"STM1804"	12230	15940	100	527	512	182	93	101	47	96	95	0	3767	3481	1537	43	60	69	100	98	0	0.117	0.122	0.123	0.124	1.348	0.118	0.943	80	419	4158	3857	-3.101	434	3724	419	3438	0
3	7	6	"glnA"	"STM4007"	12410	15950	110	2580	2499	703	90	92	21	100	100	0	5339	5000	1532	42	48	23	100	100	0	0.470	0.486	0.481	0.492	1.137	0.478	0.982	80	454	7787	7367	-1.089	2490	5297	2409	4958	0
3	8	6	"yijC"	"STM4127"	12580	15940	100	700	771	290	90	92	21	100	100	0	1606	1814	794	42	44	12	100	100	0	0.390	0.384	0.373	0.393	1.224	0.377	0.976	80	414	2174	2453	-1.358	610	1564	681	1772	0
3	9	6	""	"STM4080"	12750	15940	100	475	491	132	89	93	21	100	100	0	2092	2129	729	41	43	9	100	100	0	0.188	0.193	0.193	0.197	1.308	0.188	0.943	80	399	2437	2490	-2.410	386	2051	402	2088	0
3	10	6	"sbp"	"STM4063"	12920	15940	110	604	647	221	91	94	22	98	97	0	3213	3440	1430	42	48	31	100	100	0	0.162	0.164	0.160	0.162	1.272	0.159	0.968	80	436	3684	3954	-2.628	513	3171	556	3398	0
3	11	6	""	"STM4051"	13100	15950	110	177	181	48	89	93	22	96	87	0	3537	3361	1130	44	56	43	100	100	0	0.025	0.028	0.025	0.027	1.691	0.025	0.619	80	433	3581	3409	-5.311	88	3493	92	3317	0
3	12	6	"fdhD"	"STM4038"	13270	15940	100	305	340	145	96	100	28	98	93	0	1447	1567	1065	43	51	30	97	97	0	0.149	0.160	0.163	0.190	1.853	0.142	0.896	80	401	1613	1768	-2.748	209	1404	244	1524	0
3	13	6	"rplQ"	"STM3414"	13450	15940	110	11232	11255	3172	97	105	52	100	100	0	1079	1047	289	45	49	20	100	100	0	10.769	11.136	11.067	11.223	1.132	11.250	0.982	80	409	12169	12160	3.429	11135	1034	11158	1002	0
3	14	6	"rpmD"	"STM3422"	13620	15940	100	8745	7694	3069	100	136	165	100	100	0	583	533	212	45	55	34	97	96	0	16.069	15.561	15.580	16.253	1.287	15.627	0.973	80	365	9183	8082	4.006	8645	538	7594	488	0
3	15	6	"rplX"	"STM3429"	13790	15940	100	8544	8481	2294	106	143	164	100	100	0	713	685	200	51	67	42	98	98	0	12.746	13.210	13.147	13.614	1.218	13.514	0.956	80	371	9100	9009	3.672	8438	662	8375	634	0
3	16	6	"rplP"	"STM3433"	13960	15940	100	21610	21162	7666	110	160	232	100	100	0	951	927	334	51	61	35	100	100	0	23.889	24.032	24.294	24.610	1.170	24.150	0.979	80	371	22400	21928	4.578	21500	900	21052	876	0
3	17	6	"rplB"	"STM3437"	14130	15940	110	33027	29639	11539	123	329	769	100	100	0	1595	1411	574	48	72	81	98	95	0	21.270	21.655	21.623	22.672	1.269	21.665	0.980	80	433	34451	30879	4.411	32904	1547	29516	1363	0
3	18	6	"yheN"	"STM3451"	14310	15940	100	589	572	123	107	304	782	0	0	0	1658	1570	451	45	57	40	100	100	0	0.299	0.305	0.300	0.310	1.177	0.331	0.155	80	396	2095	1990	-1.743	482	1613	465	1525	0
3	19	6	""	"STM4465"	14470	15930	90	170	177	47	93	100	43	78	42	0	2447	2447	944	44	101	243	100	100	0	0.032	0.035	0.034	0.035	1.820	0.030	0.553	52	348	2480	2487	-4.964	77	2403	84	2403	0
3	20	6	"idnR"	"STM4481"	14670	15940	110	288	287	72	90	92	21	100	98	0	4068	3759	1452	42	84	205	100	98	0	0.049	0.053	0.052	0.056	1.557	0.050	0.867	80	462	4224	3914	-4.346	198	4026	197	3717	0
3	21	6	"yjiG"	"STM4513"	14840	15940	100	164	170	40	90	91	21	96	87	0	1032	1095	404	41	49	34	100	100	0	0.075	0.076	0.068	0.075	1.892	0.062	0.513	80	384	1065	1134	-3.743	74	991	80	1054	0
3	22	6	"yjjI"	"STM4566"	15010	15930	100	132	134	35	90	94	29	65	26	0	684	673	353	39	42	16	100	100	0	0.065	0.069	0.076	0.082	2.388	0.049	0.192	80	401	687	678	-3.941	42	645	44	634	0
3	23	6	"sthA"	"STM4594"	15190	15930	100	257	263	80	89	90	21	97	95	0	2915	3170	1551	39	48	51	100	100	0	0.058	0.056	0.056	0.058	1.643	0.052	0.872	80	401	3044	3305	-4.098	168	2876	174	3131	0
3	24	6	""	"STM3736"	15360	15930	100	303	307	86	89	91	21	100	97	0	3691	3725	1543	40	55	68	100	100	0	0.059	0.059	0.058	0.061	1.391	0.057	0.907	80	430	3865	3903	-4.093	214	3651	218	3685	0
3	1	7	"dsdA"	"STM3802"	11320	16120	100	284	284	92	89	90	20	96	95	0	2912	2800	1210	40	43	18	100	100	0	0.068	0.071	0.071	0.069	1.408	0.070	0.918	80	431	3067	2955	-3.881	195	2872	195	2760	0
3	2	7	"ibpB"	"STM3808"	11490	16120	110	4343	4150	1704	94	104	54	100	100	0	751	717	296	41	47	24	100	98	0	5.985	6.000	5.888	6.174	1.235	6.018	0.977	80	443	4959	4732	2.581	4249	710	4056	676	0
3	3	7	"ccmE"	"STM2250"	11660	16110	90	221	236	75	94	103	57	88	57	0	405	482	235	42	44	12	100	100	0	0.350	0.323	0.330	0.327	1.392	0.300	0.667	52	347	490	582	-1.515	127	363	142	440	0
3	4	7	"torA"	"STM3822"	11840	16110	100	194	207	67	92	92	25	98	88	0	3149	3366	1129	41	45	24	100	100	0	0.033	0.035	0.031	0.032	1.607	0.034	0.667	80	412	3210	3440	-4.929	102	3108	115	3325	0
3	5	7	"dgoA"	"STM3828"	12010	16110	100	636	718	283	91	96	35	100	100	0	5078	5390	2253	41	51	45	100	100	0	0.108	0.117	0.117	0.117	1.155	0.117	0.966	80	396	5582	5976	-3.208	545	5037	627	5349	0
3	6	7	""	"STM3832"	12190	16110	100	248	254	72	90	92	20	100	100	0	3939	4127	1185	42	49	33	100	100	0	0.041	0.040	0.038	0.039	1.338	0.038	0.808	80	401	4055	4249	-4.624	158	3897	164	4085	0
3	7	7	"rluA"	"STM0095"	12350	16100	90	399	401	127	89	91	21	100	100	0	1401	1332	479	42	54	32	100	100	0	0.228	0.242	0.226	0.240	1.254	0.240	0.928	52	343	1669	1602	-2.132	310	1359	312	1290	0
3	8	7	"yabK"	"STM0107"	12530	16100	50	144	146	41	89	91	22	91	58	0	312	313	89	57	68	37	100	100	0	0.216	0.223	0.177	0.193	2.261	0.137	0.164	12	104	310	313	-2.213	55	255	57	256	0
3	9	7	"ftsL"	"STM0121"	12710	16110	100	788	789	213	85	87	20	100	100	0	1220	1148	330	41	44	16	100	100	0	0.596	0.636	0.636	0.636	1.213	0.629	0.967	80	428	1882	1811	-0.746	703	1179	704	1107	0
3	10	7	"murG"	"STM0128"	12880	16110	100	428	510	280	85	88	20	100	100	0	872	1069	682	41	43	12	100	100	0	0.413	0.413	0.417	0.414	1.310	0.404	0.961	80	399	1174	1453	-1.277	343	831	425	1028	0
3	11	7	"mutT"	"STM0137"	13060	16100	110	240	234	64	88	91	21	97	95	0	1794	1710	571	44	57	43	100	100	0	0.087	0.088	0.088	0.084	1.557	0.084	0.796	80	410	1902	1812	-3.525	152	1750	146	1666	0
3	12	7	""	"STM0149"	13220	16110	100	135	137	34	95	100	28	65	28	0	1209	1471	707	45	56	44	100	100	0	0.034	0.029	0.028	0.031	1.735	0.026	0.308	80	388	1204	1468	-4.863	40	1164	42	1426	0
3	13	7	""	"STM1548"	13410	16100	110	2219	2247	578	99	104	35	100	100	0	5476	5600	1312	43	53	47	100	100	0	0.390	0.387	0.391	0.382	1.154	0.389	0.976	80	415	7553	7705	-1.358	2120	5433	2148	5557	0
3	14	7	""	"STM1552"	13570	16100	120	423	404	177	94	105	69	85	80	0	3981	3461	1771	44	61	68	94	91	0	0.084	0.091	0.091	0.096	1.777	0.090	0.928	120	432	4266	3727	-3.581	329	3937	310	3417	100
3	15	7	""	"STM1557"	13750	16100	110	209	207	69	91	102	83	62	22	0	2484	2856	1377	47	62	45	100	98	0	0.048	0.041	0.040	0.038	1.551	0.041	0.814	80	382	2555	2925	-4.368	118	2437	116	2809	0
3	16	7	"rpsV"	"STM1565"	13900	16100	100	283	266	100	93	98	34	82	81	0	654	593	326	47	63	44	90	85	0	0.313	0.317	0.320	0.349	1.682	0.309	0.881	80	350	797	719	-1.676	190	607	173	546	100
3	17	7	"fdnH"	"STM1569"	14080	16100	100	524	493	186	99	123	164	87	67	0	2350	2172	1043	46	91	133	91	91	0	0.184	0.185	0.184	0.185	1.609	0.177	0.939	80	391	2729	2520	-2.439	425	2304	394	2126	100
3	18	7	""	"STM1573"	14260	16100	100	427	404	126	99	175	469	5	0	0	1528	1400	533	45	90	134	97	95	0	0.221	0.225	0.216	0.223	1.481	0.223	0.918	80	396	1811	1660	-2.177	328	1483	305	1355	100
3	19	7	"yciL"	"STM1719"	14440	16100	100	1611	1609	499	92	95	25	100	100	0	2267	2271	634	41	64	125	100	100	0	0.682	0.680	0.681	0.670	1.179	0.689	0.972	80	402	3745	3747	-0.551	1519	2226	1517	2230	100
3	20	7	""	"STM1733"	14610	16100	100	377	384	198	93	94	24	96	92	0	1414	1412	786	41	58	53	100	98	0	0.207	0.212	0.201	0.204	1.427	0.218	0.911	80	397	1657	1662	-2.273	284	1373	291	1371	100
3	21	7	""	"STM1741"	14790	16100	100	386	394	80	88	92	20	100	100	0	2610	2656	802	41	55	50	100	100	0	0.116	0.117	0.117	0.119	1.254	0.111	0.924	80	391	2867	2921	-3.108	298	2569	306	2615	100
3	22	7	"purU"	"STM1756"	14970	16100	100	662	697	249	89	94	23	100	98	0	1549	1595	597	39	45	29	100	100	0	0.379	0.391	0.394	0.379	1.308	0.381	0.954	80	405	2083	2164	-1.398	573	1510	608	1556	100
3	23	7	"ychN"	"STM1769"	15150	16100	100	293	292	92	90	97	51	96	81	0	980	857	367	39	44	32	100	100	0	0.216	0.247	0.251	0.251	1.420	0.234	0.880	80	415	1144	1020	-2.213	203	941	202	818	100
3	24	7	"pth"	"STM1783"	15330	16100	100	399	375	127	88	90	22	96	96	0	2173	1986	770	40	43	13	100	100	0	0.146	0.147	0.140	0.139	1.424	0.144	0.917	80	444	2444	2233	-2.778	311	2133	287	1946	100
3	1	8	"yfbK"	"STM2315"	11310	16280	110	400	396	82	88	90	20	100	100	0	4946	4994	1257	41	48	43	100	100	0	0.064	0.062	0.062	0.062	1.229	0.060	0.931	80	469	5217	5261	-3.975	312	4905	308	4953	0
3	2	8	"nuoI"	"STM2321"	11480	16280	110	358	357	99	91	98	47	100	97	0	2218	2170	704	41	56	61	100	100	0	0.123	0.125	0.120	0.123	1.345	0.122	0.905	80	411	2444	2395	-3.027	267	2177	266	2129	0
3	3	8	""	"STM2332"	11650	16280	100	436	432	109	93	95	24	100	100	0	3194	3142	917	41	55	61	100	100	0	0.109	0.109	0.107	0.109	1.225	0.108	0.942	80	408	3496	3440	-3.200	343	3153	339	3101	0
3	4	8	""	"STM2336"	11830	16280	100	728	742	180	89	90	22	100	100	0	1559	1552	418	41	51	48	100	100	0	0.421	0.432	0.426	0.433	1.186	0.423	0.962	80	396	2157	2164	-1.248	639	1518	653	1511	0
3	5	8	""	"STM2342"	11990	16270	90	552	543	160	90	92	25	100	100	0	4327	4151	1577	42	76	126	100	100	0	0.108	0.110	0.110	0.110	1.162	0.107	0.959	52	337	4747	4562	-3.213	462	4285	453	4109	0
3	6	8	"yfcF"	"STM2348"	12180	16280	100	1048	969	270	89	93	24	100	100	0	2927	2721	742	41	72	117	100	100	0	0.332	0.328	0.327	0.325	1.137	0.328	0.979	80	415	3845	3560	-1.589	959	2886	880	2680	0
3	7	8	"sseB"	"STM2535"	12350	16280	100	762	794	258	89	91	21	100	100	0	2737	2836	987	41	52	39	100	100	0	0.250	0.252	0.246	0.253	1.191	0.250	0.969	80	406	3369	3500	-2.002	673	2696	705	2795	0
3	8	8	""	"STM2552"	12520	16280	100	661	699	239	86	87	20	100	100	0	3931	3998	1277	41	51	31	100	100	0	0.148	0.155	0.154	0.151	1.180	0.157	0.967	80	424	4465	4570	-2.758	575	3890	613	3957	0
3	9	8	"yfhA"	"STM2562"	12690	16280	100	412	424	164	84	86	20	100	100	0	1515	1563	555	41	47	27	100	100	0	0.223	0.223	0.207	0.215	1.251	0.227	0.921	80	397	1802	1862	-2.168	328	1474	340	1522	0
3	10	8	"yfhB"	"STM2569"	12870	16280	100	439	465	199	84	86	21	100	100	0	1989	1926	795	40	45	18	100	100	0	0.182	0.202	0.193	0.192	1.239	0.208	0.953	80	408	2304	2267	-2.457	355	1949	381	1886	0
3	11	8	""	"STM2586"	13040	16280	100	541	540	110	88	90	21	100	100	0	5534	5598	1268	42	53	57	100	100	0	0.082	0.081	0.081	0.081	1.157	0.080	0.960	80	408	5945	6008	-3.600	453	5492	452	5556	0
3	12	8	""	"STM2592"	13220	16280	100	294	303	71	95	99	26	100	100	0	3086	3388	1009	42	53	61	100	100	0	0.065	0.062	0.061	0.061	1.286	0.060	0.878	80	368	3243	3554	-3.935	199	3044	208	3346	0
3	13	8	"yhbO"	"STM3269"	13370	16280	100	461	446	192	96	102	29	91	90	0	2401	2090	1113	42	63	81	91	91	0	0.155	0.171	0.170	0.178	1.457	0.167	0.961	80	384	2724	2398	-2.692	365	2359	350	2048	100
3	14	8	"yhbW"	"STM3276"	13550	16280	100	258	252	91	90	92	23	88	86	0	2706	2411	1289	43	70	88	91	87	0	0.063	0.068	0.069	0.076	1.688	0.066	0.886	80	404	2831	2530	-3.987	168	2663	162	2368	100
3	15	8	"nlpI"	"STM3281"	13730	16280	100	7643	7963	2697	87	97	52	100	100	0	4002	4053	1298	43	61	75	100	100	0	1.909	1.964	1.941	1.954	1.081	1.978	0.991	80	408	11515	11886	0.932	7556	3959	7876	4010	100
3	16	8	""	"STM3291"	13900	16270	100	1887	1962	933	89	105	58	97	97	0	5220	5221	2418	42	64	72	97	97	0	0.347	0.362	0.365	0.362	1.459	0.359	0.968	80	396	6976	7052	-1.526	1798	5178	1873	5179	100
3	17	8	"yhbE"	"STM3302"	14080	16270	100	3241	3157	1395	91	107	67	95	95	0	1985	1824	745	42	75	117	93	93	0	1.621	1.721	1.709	1.687	1.445	1.759	0.986	80	408	5093	4848	0.697	3150	1943	3066	1782	100
3	18	8	"nlp"	"STM3306"	14260	16270	100	313	318	109	91	102	62	91	87	0	1512	1434	539	41	51	43	98	98	0	0.151	0.163	0.154	0.157	1.328	0.161	0.891	80	408	1693	1620	-2.728	222	1471	227	1393	100
3	19	8	""	"STM0716"	14440	16270	100	778	788	281	90	92	24	98	98	0	3255	3231	1159	40	43	13	100	100	0	0.214	0.219	0.220	0.211	1.359	0.218	0.963	80	368	3903	3889	-2.224	688	3215	698	3191	100
3	20	8	""	"STM0722"	14590	16270	100	175	186	56	89	91	22	97	90	0	5116	5299	1298	40	54	68	100	100	0	0.017	0.018	0.018	0.019	1.415	0.018	0.679	80	379	5162	5356	-5.883	86	5076	97	5259	100
3	21	8	""	"STM0731"	14780	16270	100	2490	2406	523	88	94	40	100	100	0	3989	3875	888	40	59	79	100	100	0	0.608	0.604	0.616	0.604	1.111	0.600	0.982	80	418	6351	6153	-0.717	2402	3949	2318	3835	100
3	22	8	"ybgE"	"STM0743"	14960	16270	100	478	500	132	92	101	43	100	100	0	1825	1884	534	40	51	53	100	100	0	0.216	0.221	0.215	0.221	1.240	0.214	0.926	80	382	2171	2252	-2.209	386	1785	408	1844	100
3	23	8	"pal"	"STM0749"	15120	16270	100	3946	3752	1467	92	126	139	98	97	0	1799	1706	750	40	58	66	97	96	0	2.191	2.197	2.192	2.369	1.390	2.162	0.963	80	385	5613	5326	1.132	3854	1759	3660	1666	100
3	24	8	"ybgS"	"STM0759"	15300	16270	100	364	376	129	87	116	131	92	56	0	1673	1628	581	39	54	60	100	100	0	0.170	0.182	0.176	0.178	1.294	0.178	0.766	80	442	1911	1878	-2.560	277	1634	289	1589	100
3	1	9	"mdfA"	"STM0866"	11310	16450	100	472	485	174	88	90	20	100	100	0	1804	2049	899	39	43	32	100	100	0	0.218	0.198	0.194	0.197	1.274	0.192	0.951	80	440	2149	2407	-2.200	384	1765	397	2010	0
3	2	9	"ybjC"	"STM0873"	11480	16450	100	268	280	66	87	88	19	100	100	0	1333	1322	337	39	45	31	100	100	0	0.140	0.150	0.145	0.149	1.359	0.146	0.867	80	396	1475	1476	-2.838	181	1294	193	1283	0
3	3	9	"ybjO"	"STM0881"	11650	16450	100	633	628	111	87	89	20	100	100	0	4132	4047	801	40	46	31	100	100	0	0.133	0.135	0.136	0.135	1.167	0.132	0.961	80	384	4638	4548	-2.906	546	4092	541	4007	0
3	4	9	"artI"	"STM0890"	11820	16450	100	1015	1006	291	86	88	21	100	100	0	3222	3245	1069	40	47	33	100	100	0	0.292	0.287	0.282	0.293	1.222	0.279	0.971	80	384	4111	4125	-1.776	929	3182	920	3205	0
3	5	9	""	"STM0895"	11990	16450	100	95	99	30	86	88	21	32	11	0	1855	1799	459	40	51	55	100	100	0	0.005	0.007	0.020	0.022	1.691	0.007	0.048	80	428	1824	1772	-7.656	9	1815	13	1759	0
3	6	9	""	"STM0900"	12180	16450	100	129	130	31	86	89	21	75	50	0	6850	6694	1594	40	45	25	100	100	0	0.006	0.007	0.012	0.014	1.392	0.005	0.324	80	393	6853	6698	-7.307	43	6810	44	6654	0
3	7	9	""	"STM1034"	12340	16450	100	138	160	72	84	86	19	80	67	0	1098	1406	1054	42	45	13	100	100	0	0.051	0.056	0.054	0.052	1.772	0.056	0.743	80	382	1110	1440	-4.290	54	1056	76	1364	0
3	8	9	""	"STM1038"	12510	16450	100	183	194	60	83	85	20	98	95	0	2509	2559	903	41	44	15	100	100	0	0.041	0.044	0.043	0.042	1.420	0.043	0.771	80	396	2568	2629	-4.625	100	2468	111	2518	0
3	9	9	"aceA"	"STM4184"	12690	16450	100	171	182	51	85	88	19	97	92	0	1244	1442	710	39	42	13	100	100	0	0.071	0.069	0.072	0.069	1.518	0.063	0.749	80	418	1291	1500	-3.809	86	1205	97	1403	0
3	10	9	""	"STM4195"	12870	16450	90	128	132	39	84	86	22	75	50	0	417	454	203	39	40	8	100	100	0	0.116	0.116	0.130	0.106	1.988	0.114	0.480	52	340	422	463	-3.103	44	378	48	415	0
3	11	9	""	"STM4199"	13040	16450	100	247	248	60	84	86	19	97	97	0	3240	3337	1225	39	40	10	100	100	0	0.051	0.050	0.049	0.051	1.353	0.047	0.880	80	409	3364	3462	-4.296	163	3201	164	3298	0
3	12	9	""	"STM4203"	13220	16450	100	123	129	29	91	100	32	48	21	0	1085	1033	216	40	41	7	100	100	0	0.031	0.038	0.045	0.041	1.826	0.029	0.159	80	369	1077	1031	-5.029	32	1045	38	993	0
3	13	9	"pduA"	"STM2038"	13370	16450	100	102	105	30	94	99	31	20	6	0	1157	1001	546	40	60	78	88	86	0	0.007	0.011	0.027	0.035	2.518	0.014	0.073	80	355	1125	972	-7.125	8	1117	11	961	100
3	14	9	"pduS"	"STM2053"	13550	16450	100	97	102	21	85	86	21	38	12	0	503	549	325	41	60	76	92	81	0	0.026	0.033	0.057	0.063	2.796	0.026	0.138	80	395	474	525	-5.267	12	462	17	508	100
3	15	9	"stfC"	"STM0196"	13730	16450	100	118	122	29	84	88	31	52	20	0	706	808	450	39	42	16	100	97	0	0.051	0.049	0.052	0.055	2.112	0.044	0.421	80	383	701	807	-4.294	34	667	38	769	100
3	16	9	"eutS"	"STM2470"	13900	16440	100	105	113	25	84	88	24	47	18	0	926	903	330	39	47	45	95	93	0	0.024	0.034	0.037	0.037	2.165	0.032	0.284	80	396	908	893	-5.400	21	887	29	864	100
3	17	9	"pagK"	"STM1867"	14080	16440	100	743	762	290	84	89	40	100	98	0	724	770	342	39	44	24	100	100	0	0.962	0.927	0.930	0.942	1.244	0.910	0.957	80	408	1344	1409	-0.056	659	685	678	731	100
3	18	9	"pefI"	"PSLT013"	14260	16440	100	693	705	228	86	89	23	100	100	0	1436	1425	509	40	43	15	100	100	0	0.435	0.447	0.441	0.465	1.376	0.433	0.950	80	408	2003	2004	-1.202	607	1396	619	1385	100
3	19	9	"traM"	"PSLT073"	14440	16440	100	229	226	63	86	89	22	93	93	0	2798	2601	902	40	42	11	100	100	0	0.052	0.055	0.055	0.054	1.456	0.052	0.840	80	383	2901	2701	-4.270	143	2758	140	2561	100
3	20	9	"traC"	"PSLT088"	14600	16440	100	119	135	56	87	89	19	71	41	0	581	724	517	39	43	35	100	100	0	0.059	0.070	0.073	0.071	1.886	0.079	0.646	80	382	574	733	-4.082	32	542	48	685	100
3	21	9	""	"STM1623"	14780	16440	100	93	99	32	86	89	29	21	7	0	108	116	56	38	41	25	90	70	0	0.100	0.167	0.263	0.247	2.357	0.290	0.170	80	420	77	91	-3.322	7	70	13	78	100
3	22	9	"fumB"	"STM4300"	14960	16440	100	183	184	51	89	91	24	95	82	0	952	1105	608	38	40	15	100	100	0	0.103	0.089	0.093	0.091	1.504	0.082	0.737	80	408	1008	1162	-3.281	94	914	95	1067	100
3	23	9	"phnB"	"STM4288"	15140	16440	110	440	425	123	89	100	75	97	91	0	2749	2449	956	39	45	33	100	100	0	0.130	0.139	0.139	0.145	1.367	0.134	0.932	80	428	3061	2746	-2.949	351	2710	336	2410	100
3	24	9	"nrfD"	"STM4280"	15300	16440	100	132	143	51	81	83	19	83	62	0	962	1073	514	38	41	15	100	100	0	0.055	0.060	0.057	0.055	1.740	0.060	0.586	80	414	975	1097	-4.179	51	924	62	1035	100
3	1	10	"mog"	"STM0008"	11290	16630	100	252	263	88	84	85	21	97	92	0	967	935	386	38	43	25	100	100	0	0.181	0.200	0.199	0.193	1.455	0.199	0.904	80	438	1097	1076	-2.467	168	929	179	897	0
3	2	10	""	"STM0273"	11460	16620	90	115	124	27	87	88	20	69	40	0	869	911	352	40	59	63	100	98	0	0.034	0.042	0.048	0.044	1.824	0.043	0.401	52	349	857	908	-4.888	28	829	37	871	0
3	3	10	""	"STM0278"	11650	16620	100	179	183	41	84	87	20	97	92	0	2077	2022	577	39	54	55	100	100	0	0.047	0.050	0.049	0.048	1.433	0.048	0.768	80	415	2133	2082	-4.423	95	2038	99	1983	0
3	4	10	""	"STM0287"	11820	16620	100	167	172	35	82	84	20	97	95	0	1538	1457	434	39	43	24	100	100	0	0.057	0.063	0.062	0.064	1.551	0.058	0.723	80	372	1584	1508	-4.140	85	1499	90	1418	0
3	5	10	""	"STM0296"	11990	16620	100	132	133	31	84	85	18	85	63	0	1104	1077	333	38	41	13	100	100	0	0.045	0.047	0.048	0.049	1.755	0.042	0.415	80	384	1114	1088	-4.473	48	1066	49	1039	0
3	6	10	"ghmA"	"STM0310"	12160	16620	100	332	334	87	87	87	19	100	100	0	725	740	258	39	41	13	100	100	0	0.357	0.352	0.353	0.351	1.312	0.344	0.925	80	401	931	948	-1.485	245	686	247	701	0
3	7	10	"ndh"	"STM1211"	12350	16620	80	208	220	75	84	86	20	100	98	0	215	222	87	39	41	9	100	100	0	0.705	0.743	0.734	0.746	1.467	0.716	0.779	52	293	300	319	-0.505	124	176	136	183	0
3	8	10	"ycfV"	"STM1218"	12510	16620	100	264	267	63	83	86	20	100	100	0	1096	1057	322	40	44	27	100	100	0	0.171	0.181	0.182	0.181	1.364	0.175	0.885	80	396	1237	1201	-2.545	181	1056	184	1017	0
3	9	10	"ymfB"	"STM1235"	12690	16620	100	139	150	41	84	87	21	92	72	0	611	618	247	39	40	6	100	100	0	0.096	0.114	0.098	0.106	1.711	0.108	0.617	80	397	627	645	-3.379	55	572	66	579	0
3	10	10	""	"STM1252"	12860	16620	100	464	474	150	84	86	20	100	100	0	1408	1502	514	38	40	9	100	100	0	0.277	0.266	0.258	0.263	1.254	0.264	0.951	80	383	1750	1854	-1.850	380	1370	390	1464	0
3	11	10	""	"STM1265"	13020	16620	100	193	184	51	82	82	19	92	85	0	3045	2968	1227	39	56	98	97	96	0	0.037	0.035	0.037	0.036	1.574	0.031	0.743	80	383	3117	3031	-4.759	111	3006	102	2929	100
3	12	10	"yaoF"	"STM1275"	13200	16620	100	553	530	181	89	99	37	98	96	0	721	679	263	39	57	95	96	93	0	0.680	0.689	0.688	0.698	1.364	0.682	0.934	80	409	1146	1081	-0.556	464	682	441	640	100
3	13	10	"fumC"	"STM1469"	13380	16610	100	483	491	235	93	102	37	88	87	0	1550	1504	805	40	46	26	91	91	0	0.258	0.272	0.276	0.270	1.415	0.271	0.950	80	407	1900	1862	-1.953	390	1510	398	1464	100
3	14	10	"ydgI"	"STM1477"	13560	16610	100	212	227	96	83	86	21	95	91	0	639	737	430	40	42	13	98	98	0	0.215	0.207	0.206	0.212	1.565	0.206	0.897	80	381	728	841	-2.215	129	599	144	697	100
3	15	10	""	"STM1485"	13720	16610	100	5872	5365	2121	88	127	183	97	93	0	578	535	205	39	44	23	96	93	0	10.731	10.639	10.532	10.768	1.356	10.747	0.972	80	381	6323	5773	3.424	5784	539	5277	496	100
3	16	10	""	"STM1490"	13900	16610	100	360	414	238	87	124	174	76	35	0	845	1041	699	39	46	28	98	97	0	0.339	0.326	0.319	0.326	1.405	0.317	0.817	80	420	1079	1329	-1.562	273	806	327	1002	100
3	17	10	""	"STM1499"	14080	16610	100	150	149	38	84	88	25	86	67	0	459	470	186	39	43	22	98	96	0	0.157	0.151	0.149	0.149	1.820	0.130	0.515	80	396	486	496	-2.670	66	420	65	431	100
3	18	10	"wzzB"	"STM2079"	14250	16610	100	2019	2149	1309	86	88	22	100	97	0	2400	2937	2143	39	41	10	100	100	0	0.819	0.712	0.726	0.721	1.255	0.650	0.947	80	396	4294	4961	-0.289	1933	2361	2063	2898	100
3	19	10	"nxiA"	"STM2783"	14420	16610	100	943	1040	356	85	87	21	100	100	0	3910	4042	1433	40	46	30	100	100	0	0.222	0.239	0.232	0.236	1.156	0.236	0.976	80	385	4728	4957	-2.173	858	3870	955	4002	100
3	20	10	"ygaF"	"STM2790"	14590	16610	100	164	168	41	86	88	21	93	86	0	961	953	301	39	45	29	100	100	0	0.085	0.090	0.087	0.083	1.610	0.086	0.701	80	406	1000	996	-3.563	78	922	82	914	100
3	21	10	"ygaP"	"STM2798"	14780	16620	100	347	357	163	87	88	19	98	95	0	817	834	480	38	40	8	100	100	0	0.334	0.339	0.340	0.346	1.296	0.332	0.954	80	404	1039	1066	-1.583	260	779	270	796	100
3	22	10	""	"STM4012"	14950	16610	100	136	138	46	90	94	31	65	26	0	1325	1332	594	38	41	17	98	97	0	0.036	0.037	0.035	0.036	1.893	0.059	0.101	80	406	1333	1342	-4.806	46	1287	48	1294	100
3	23	10	""	"STM4031"	15130	16600	90	1144	1177	412	91	99	40	100	100	0	677	702	241	39	43	21	100	100	0	1.650	1.638	1.671	1.619	1.133	1.669	0.968	52	329	1691	1749	0.723	1053	638	1086	663	100
3	24	10	"rhaD"	"STM4045"	15290	16610	100	113	119	48	79	85	27	57	22	0	668	709	352	39	42	17	100	100	0	0.054	0.060	0.063	0.061	1.992	0.061	0.339	80	428	663	710	-4.209	34	629	40	670	100
3	1	11	""	"STM2942"	11290	16790	100	112	113	26	82	84	21	62	28	0	911	1028	520	39	41	13	100	100	0	0.034	0.031	0.034	0.036	1.994	0.025	0.274	80	432	902	1020	-4.861	30	872	31	989	0
3	2	11	"pyrG"	"STM2953"	11470	16790	100	1951	2443	1313	86	88	23	100	100	0	1952	2455	1301	39	46	35	100	100	0	0.975	0.976	0.984	0.958	1.202	0.985	0.978	80	416	3778	4773	-0.037	1865	1913	2357	2416	0
3	3	11	"ygcY"	"STM2961"	11630	16780	90	129	138	44	84	87	23	75	50	0	973	992	521	40	51	37	100	100	0	0.048	0.057	0.050	0.053	1.948	0.045	0.521	52	323	978	1006	-4.374	45	933	54	952	0
3	4	11	"exo"	"STM2972"	11800	16780	100	236	237	54	84	87	24	97	96	0	1764	1705	585	40	55	41	100	100	0	0.088	0.092	0.091	0.093	1.580	0.086	0.838	80	429	1876	1818	-3.504	152	1724	153	1665	0
3	5	11	"fucI"	"STM2976"	11990	16790	100	168	174	53	86	87	19	95	86	0	1466	1683	657	39	50	31	100	100	0	0.057	0.054	0.050	0.048	1.578	0.055	0.740	80	407	1509	1732	-4.121	82	1427	88	1644	0
3	6	11	"ygdI"	"STM2983"	12160	16780	110	486	461	132	84	85	18	100	100	0	1744	1578	527	40	45	20	100	100	0	0.236	0.245	0.245	0.244	1.271	0.243	0.948	80	426	2106	1915	-2.084	402	1704	377	1538	0
3	7	11	"metC"	"STM3161"	12330	16790	100	371	403	146	83	86	28	100	100	0	2958	3345	1401	39	44	21	100	100	0	0.099	0.097	0.096	0.096	1.272	0.096	0.925	80	408	3207	3626	-3.341	288	2919	320	3306	0
3	8	11	""	"STM3170"	12500	16780	90	167	172	52	85	88	21	92	80	0	1167	1373	675	40	68	95	98	96	0	0.073	0.065	0.068	0.068	1.670	0.062	0.740	52	333	1209	1420	-3.781	82	1127	87	1333	0
3	9	11	"STMF1.3"	"Not LT2a90"	12670	16790	100	1301	1329	552	88	94	37	100	100	0	263	260	100	41	63	86	90	66	0	5.464	5.667	5.792	5.854	1.262	5.983	0.809	80	402	1435	1460	2.450	1213	222	1241	219	100
3	10	11	"yfiO"	"STM2663"	12840	16790	100	1543	1413	543	86	100	58	98	96	0	1787	1613	737	39	50	52	92	91	0	0.834	0.843	0.847	0.976	1.601	0.797	0.956	80	405	3205	2901	-0.263	1457	1748	1327	1574	100
3	11	11	"ffh"	"STM2677"	13020	16790	100	1292	1404	640	85	99	56	98	97	0	2398	2443	1316	40	64	76	97	95	0	0.512	0.549	0.545	0.612	1.457	0.516	0.966	80	414	3565	3722	-0.966	1207	2358	1319	2403	100
3	12	11	"yfjG"	"STM2687"	13200	16790	100	828	837	384	92	103	42	98	96	0	1462	1498	832	40	57	57	97	96	0	0.518	0.511	0.503	0.560	1.487	0.489	0.963	80	426	2158	2203	-0.950	736	1422	745	1458	100
3	13	11	"ybbK"	"STM0501"	13390	16790	100	313	319	115	93	100	31	96	91	0	791	837	411	40	47	25	100	100	0	0.293	0.284	0.289	0.291	1.403	0.274	0.899	80	410	971	1023	-1.771	220	751	226	797	100
3	14	11	"sfbB"	"STM0511"	13550	16790	100	135	135	29	85	86	19	86	66	0	723	769	293	40	42	12	100	100	0	0.073	0.069	0.072	0.072	1.670	0.066	0.532	80	384	733	779	-3.772	50	683	50	729	100
3	15	11	"gip"	"STM0518"	13720	16790	100	239	249	67	86	98	102	82	21	0	3159	3104	1219	40	55	59	100	100	0	0.049	0.053	0.051	0.055	1.405	0.050	0.869	80	409	3272	3227	-4.349	153	3119	163	3064	100
3	16	11	"allB"	"STM0523"	13900	16790	100	134	147	48	85	89	38	63	31	0	407	501	290	40	54	59	97	96	0	0.134	0.134	0.128	0.123	1.835	0.132	0.667	80	408	416	523	-2.905	49	367	62	461	100
3	17	11	"allC"	"STM0527"	14070	16780	100	131	132	27	86	94	47	45	7	0	1859	1784	708	40	44	18	100	100	0	0.025	0.026	0.026	0.029	2.140	0.024	0.455	80	418	1864	1790	-5.337	45	1819	46	1744	100
3	18	11	"ppiB"	"STM0536"	14260	16790	110	952	941	417	91	100	48	100	100	0	1932	1846	873	40	44	18	100	100	0	0.455	0.471	0.476	0.477	1.300	0.469	0.970	80	465	2753	2656	-1.136	861	1892	850	1806	100
3	19	11	"slyX"	"STM3454"	14430	16780	110	368	373	152	91	109	93	86	76	0	857	836	411	41	48	28	100	98	0	0.339	0.355	0.350	0.338	1.639	0.348	0.823	80	426	1093	1077	-1.559	277	816	282	795	100
3	20	11	"mglB"	"STM2190"	14590	16780	100	828	809	243	89	103	91	98	96	0	2252	2150	704	40	50	37	100	100	0	0.334	0.341	0.341	0.345	1.387	0.322	0.892	80	416	2951	2830	-1.582	739	2212	720	2110	100
3	21	11	""	"STM2198"	14780	16780	110	419	427	134	88	93	27	98	96	0	3118	3230	1249	39	47	33	100	100	0	0.108	0.106	0.105	0.105	1.373	0.104	0.927	80	450	3410	3530	-3.218	331	3079	339	3191	100
3	22	11	"rsuA"	"STM2222"	14950	16780	100	301	298	114	90	93	23	92	91	0	1865	1880	974	40	45	21	100	100	0	0.116	0.113	0.112	0.113	1.454	0.111	0.910	80	376	2036	2048	-3.113	211	1825	208	1840	100
3	23	11	"yejM"	"STM2228"	15130	16780	100	201	220	78	87	93	34	95	82	0	1257	1276	632	40	45	22	100	100	0	0.094	0.108	0.108	0.106	1.582	0.105	0.829	80	448	1331	1369	-3.416	114	1217	133	1236	100
3	24	11	""	"STM2237"	15290	16780	100	117	118	25	78	81	20	78	45	0	1264	1166	560	40	51	47	98	95	0	0.032	0.036	0.040	0.041	2.095	0.028	0.377	80	445	1263	1166	-4.972	39	1224	40	1126	100
3	1	12	"Ctrl-10810ng/ul"	"Ctrl-10810ng/ul"	11240	16960	100	79	83	25	84	85	20	16	2	0	40	42	10	38	38	5	28	10	0	-2.500	-0.250	2.667	3.052	4.166	17.608	0.017	80	459	-3	3	Error	-5	2	-1	4	-50
3	2	12	"Ctrl-Y310ng/ul"	"Ctrl-Y310ng/ul"	11420	16960	100	81	85	23	82	85	21	16	5	0	40	41	10	38	39	8	11	3	0	-0.500	1.000	4.000	3.164	2.634	4.892	0.057	80	448	1	6	Error	-1	2	3	3	-50
3	3	12	"Ctrl-PolA10ng/ul"	"Ctrl-PolA10ng/ul"	11610	16960	100	84	94	44	82	92	124	3	0	0	42	73	73	38	41	26	23	20	0	0.500	0.343	0.828	0.887	4.351	0.580	0.420	80	490	6	47	-1.000	2	4	12	35	-50
3	4	12	"Ctrl-TufA10ng/ul"	"Ctrl-TufA10ng/ul"	11820	16970	100	368	1471	2572	85	97	135	75	52	0	74	202	309	38	41	25	58	38	0	7.861	8.451	8.472	8.382	1.754	8.713	0.918	80	419	319	1550	2.975	283	36	1386	164	0
3	5	12	"ctrl-buffer"	"ctrl-buffer"	11970	16960	100	88	90	21	85	88	25	15	3	0	40	43	12	38	40	10	18	7	0	1.500	1.000	2.238	2.044	3.962	13.171	0.067	80	392	5	10	0.585	3	2	5	5	-50
3	6	12	"Ctrl-rbc110ng/ul"	"Ctrl-rbc110ng/ul"	12160	16960	100	81	82	16	81	82	18	16	0	0	41	42	7	39	41	13	10	1	0	0.000	0.333	2.714	2.030	4.227	0.010	0.001	80	442	2	4	Error	0	2	1	3	-50
3	7	12	"Ctrl-10850ng/ul"	"Ctrl-10850ng/ul"	12340	16960	100	80	82	21	82	85	28	8	1	0	39	39	7	38	39	8	10	2	0	-2.000	0.000	2.875	2.316	3.217	20.335	0.049	80	430	-1	1	Error	-2	1	0	1	-50
3	8	12	"Ctrl-Y350ng/ul"	"Ctrl-Y350ng/ul"	12530	16960	100	87	94	40	85	87	21	23	8	0	41	41	8	38	44	50	0	0	0	0.667	3.000	2.833	3.119	3.525	35.470	0.016	80	461	5	12	-0.585	2	3	9	3	-50
3	9	12	"Ctrl-PolA50ng/ul"	"Ctrl-PolA50ng/ul"	12710	16960	100	88	92	30	85	87	24	23	7	0	47	109	116	39	41	11	42	38	0	0.375	0.100	0.415	0.627	5.184	0.202	0.324	80	377	11	77	-1.415	3	8	7	70	-50
3	10	12	"Ctrl-TufA50ng/ul"	"Ctrl-TufA50ng/ul"	12850	16970	100	1495	3778	6034	83	88	36	100	98	0	205	472	692	38	43	28	92	77	0	8.455	8.514	8.408	8.596	1.525	8.909	0.948	80	298	1579	4129	3.080	1412	167	3695	434	0
3	11	12	"ctrl-buffer"	"ctrl-buffer"	12970	16960	100	88	107	77	83	89	43	15	7	0	41	43	12	39	46	38	3	0	0	2.500	6.000	5.000	3.890	2.645	2.373	0.464	80	366	7	28	1.322	5	2	24	4	0
3	12	12	"Ctrl-rbc1100ng/ul"	"Ctrl-rbc1100ng/ul"	13150	16960	100	82	85	20	83	87	32	6	1	0	39	38	4	40	47	43	0	0	0	1.000	-1.000	2.917	2.519	3.636	0.017	0.002	80	439	-2	0	0.000	-1	-1	2	-2	0
3	13	12	"Ctrl-108100ng/ul"	"Ctrl-108100ng/ul"	13340	16960	100	87	95	33	85	89	26	20	13	0	40	41	7	40	42	14	2	0	0	100000.000	10.000	3.200	3.269	3.893	0.027	0.007	80	440	2	11	16.610	2	0	10	1	0
3	14	12	"Ctrl-Y3100ng/ul"	"Ctrl-Y3100ng/ul"	13520	16960	100	81	84	21	82	84	19	18	3	0	41	43	9	40	43	14	5	1	0	-1.000	0.667	2.250	1.832	4.174	6.560	0.012	80	420	0	5	Error	-1	1	2	3	0
3	15	12	"Ctrl-PolA100ng/ul"	"Ctrl-PolA100ng/ul"	13700	16960	100	85	92	29	83	86	19	32	16	0	52	124	137	40	43	19	41	32	0	0.167	0.107	0.277	0.630	7.323	0.138	0.230	80	431	14	93	-2.585	2	12	9	84	0
3	16	12	"Ctrl-TufA100ng/ul"	"Ctrl-TufA100ng/ul"	13890	16960	100	2567	7711	10415	85	112	134	100	100	0	317	933	1223	39	43	18	100	98	0	8.928	8.530	8.345	8.432	1.341	8.663	0.967	80	418	2760	8520	3.158	2482	278	7626	894	100
3	17	12	"ctrl-buffer"	"ctrl-buffer"	14070	16960	100	95	189	298	90	120	136	15	7	0	44	63	75	40	44	20	18	10	0	1.250	4.304	4.000	4.240	2.833	4.918	0.726	80	442	9	122	0.322	5	4	99	23	0
3	18	12	"Ctrl-rbc150ng/ul"	"Ctrl-rbc150ng/ul"	14260	16960	100	85	89	25	91	99	45	7	0	0	39	40	6	40	43	13	3	0	0	6.000	100000.000	5.500	3.976	4.203	27.643	0.023	80	420	-7	-2	2.585	-6	-1	-2	0	0
3	19	12	"Ctrl-108400ng/ul"	"Ctrl-108400ng/ul"	14440	16960	100	88	93	26	89	107	93	0	0	0	38	39	8	40	44	17	3	0	0	0.500	-4.000	3.143	3.272	2.968	9.445	0.271	80	432	-3	3	-1.000	-1	-2	4	-1	0
3	20	12	"Ctrl-Y3400ng/ul"	"Ctrl-Y3400ng/ul"	14620	16960	80	91	100	35	87	91	30	25	11	0	39	39	7	39	41	10	7	0	0	100000.000	100000.000	4.000	3.715	3.355	8.504	0.172	52	299	4	13	16.610	4	0	13	0	0
3	21	12	"Ctrl-PolA400ng/ul"	"Ctrl-PolA400ng/ul"	14780	16960	100	111	121	46	87	91	28	41	30	0	230	344	271	39	41	9	100	98	0	0.126	0.111	0.137	0.131	1.948	0.121	0.380	80	378	215	339	-2.992	24	191	34	305	0
3	22	12	"Ctrl-TufA400ng/ul"	"Ctrl-TufA400ng/ul"	14950	16950	120	7410	11308	11263	94	140	202	92	92	0	970	1433	1397	43	55	52	92	91	0	7.892	8.068	7.945	7.318	1.637	8.186	0.971	120	562	8243	12604	2.980	7316	927	11214	1390	0
3	23	12	"ctrl-buffer"	"ctrl-buffer"	15200	16980	60	143	174	76	93	161	306	0	0	0	51	64	35	44	55	57	9	3	0	7.143	4.050	2.500	3.710	3.135	5.659	0.336	32	134	57	101	2.837	50	7	81	20	0
3	24	12	"Ctrl-rbc1buffer"	"Ctrl-rbc1buffer"	15300	16980	100	134	399	627	82	88	30	55	47	0	50	114	185	40	45	30	30	16	0	5.200	4.284	5.397	4.669	2.604	3.768	0.835	80	394	62	391	2.379	52	10	317	74	0
3	1	13	"phoP"	"STM1231"	11280	17150	110	3387	3510	1312	87	104	107	100	100	0	1635	1696	608	40	58	103	100	98	0	2.069	2.067	2.106	2.076	1.247	2.106	0.964	80	498	4895	5079	1.049	3300	1595	3423	1656	0
3	2	13	"phoP"	"STM1231"	11450	17150	100	4042	4082	1172	85	105	88	100	100	0	1886	1791	587	40	50	41	100	98	0	2.144	2.283	2.216	2.351	1.236	2.262	0.964	80	406	5803	5748	1.100	3957	1846	3997	1751	0
3	3	13	"phoQ"	"STM1230"	11630	17150	100	449	480	195	84	100	78	100	92	0	553	603	258	39	50	53	100	98	0	0.710	0.702	0.697	0.693	1.318	0.703	0.945	80	406	879	960	-0.494	365	514	396	564	0
3	4	13	"phoQ"	"STM1230"	11800	17140	100	1084	1195	524	86	89	24	100	100	0	1976	2135	934	39	44	19	100	100	0	0.515	0.529	0.518	0.511	1.285	0.531	0.971	80	385	2935	3205	-0.957	998	1937	1109	2096	0
3	5	13	"phoQ"	"STM1230"	11970	17140	100	1198	1287	490	85	88	23	100	100	0	2219	2326	939	38	46	25	100	100	0	0.510	0.525	0.522	0.522	1.164	0.522	0.979	80	408	3294	3490	-0.971	1113	2181	1202	2288	0
3	6	13	"hupA"	"STM4170"	12150	17140	100	1833	1889	695	80	85	27	100	100	0	699	754	270	39	43	19	100	100	0	2.656	2.530	2.561	2.520	1.247	2.572	0.948	80	408	2413	2524	1.409	1753	660	1809	715	0
3	7	13	"sopB"	"STM1091"	12320	17140	100	376	382	101	79	85	26	100	100	0	2874	3156	1079	38	45	33	100	100	0	0.105	0.097	0.096	0.097	1.325	0.090	0.901	80	382	3133	3421	-3.255	297	2836	303	3118	0
3	8	13	"pipC"	"STM0375"	12480	17140	100	257	262	73	83	86	20	97	96	0	1466	1392	438	39	50	42	100	100	0	0.122	0.132	0.127	0.125	1.400	0.132	0.893	80	401	1601	1532	-3.036	174	1427	179	1353	100
3	9	13	"pipC"	"STM0375"	12660	17140	100	320	318	79	85	88	25	98	93	0	1647	1554	547	40	69	129	100	98	0	0.146	0.154	0.150	0.155	1.313	0.149	0.917	80	449	1842	1747	-2.774	235	1607	233	1514	100
3	10	13	"ssrB"	"STM1391"	12850	17140	100	725	699	223	84	89	30	100	100	0	1967	1908	741	41	70	135	100	100	0	0.333	0.329	0.331	0.336	1.194	0.322	0.969	80	417	2567	2482	-1.587	641	1926	615	1867	100
3	11	13	"ssrB"	"STM1391"	13030	17140	100	824	786	279	84	86	19	100	100	0	2304	2144	819	41	47	36	100	100	0	0.327	0.334	0.342	0.334	1.199	0.329	0.970	80	408	3003	2805	-1.613	740	2263	702	2103	100
3	12	13	"ssrB"	"STM1391"	13190	17140	100	923	893	221	87	92	27	100	100	0	2586	2544	688	41	52	46	100	100	0	0.328	0.322	0.308	0.323	1.254	0.314	0.949	80	398	3381	3309	-1.606	836	2545	806	2503	100
3	13	13	"lrp"	"STM0959"	13370	17140	100	1835	1834	635	89	96	30	100	100	0	2369	2403	846	44	64	56	100	100	0	0.751	0.740	0.740	0.740	1.216	0.734	0.967	80	410	4071	4104	-0.413	1746	2325	1745	2359	100
3	14	13	"lrp"	"STM0959"	13540	17140	100	1800	1670	484	98	114	65	100	100	0	2235	2082	682	63	131	222	100	98	0	0.784	0.779	0.774	0.800	1.216	0.765	0.968	80	422	3874	3591	-0.352	1702	2172	1572	2019	100
3	15	13	"gyrA"	"STM2272"	13710	17140	100	1684	1815	616	101	716	3926	0	0	0	1676	1711	640	57	179	646	92	80	0	0.978	1.036	1.028	1.075	1.275	1.012	0.944	80	383	3202	3368	-0.032	1583	1619	1714	1654	100
3	16	13	"gyrA"	"STM2272"	13880	17130	100	2734	2741	1099	90	437	2444	62	0	0	2459	2389	973	42	124	602	90	88	0	1.094	1.130	1.149	1.115	1.315	1.151	0.947	80	408	5061	4998	0.130	2644	2417	2651	2347	100
3	17	13	"csrA"	"STM2826"	14060	17140	100	916	916	334	84	87	23	100	100	0	1006	995	389	40	45	20	100	100	0	0.861	0.871	0.861	0.880	1.212	0.870	0.957	80	409	1798	1787	-0.215	832	966	832	955	100
3	18	13	"csrA"	"STM2826"	14230	17130	100	752	692	258	86	91	32	95	95	0	899	800	333	42	50	30	95	93	0	0.777	0.799	0.789	0.846	1.378	0.794	0.951	80	398	1523	1364	-0.364	666	857	606	758	100
3	19	13	"yhhP"	"STM3578"	14410	17130	100	302	303	134	83	176	473	2	0	0	828	827	439	44	82	167	92	77	0	0.279	0.281	0.262	0.258	1.529	1.145	0.258	80	398	1003	1003	-1.840	219	784	220	783	100
3	20	13	"yhhP"	"STM3578"	14580	17130	100	433	406	126	80	99	159	87	56	0	1174	1126	378	42	54	68	100	100	0	0.312	0.301	0.293	0.291	1.314	0.300	0.940	80	413	1485	1410	-1.681	353	1132	326	1084	100
3	21	13	"yhhP"	"STM3578"	14760	17130	100	273	264	91	78	84	54	91	76	0	751	704	306	40	46	22	100	100	0	0.274	0.280	0.276	0.274	1.448	0.274	0.650	80	410	906	850	-1.866	195	711	186	664	100
3	22	13	"topA"	"STM1714"	14930	17120	90	989	1050	599	80	87	43	100	98	0	1667	1683	935	41	52	52	100	100	0	0.559	0.591	0.591	0.566	1.334	0.600	0.957	52	341	2535	2612	-0.839	909	1626	970	1642	100
3	23	13	"topA"	"STM1714"	15110	17120	110	678	730	341	89	131	170	88	82	0	1020	1048	495	41	53	49	100	97	0	0.602	0.637	0.617	0.585	1.602	0.645	0.953	80	492	1568	1648	-0.733	589	979	641	1007	100
3	24	13	"fur"	"STM0693"	15280	17120	100	1780	1619	489	84	93	39	100	100	0	2902	2728	723	39	53	52	100	100	0	0.592	0.571	0.570	0.557	1.187	0.577	0.972	80	390	4559	4224	-0.755	1696	2863	1535	2689	100
3	1	14	"ynfA"	"STM1504"	11280	17310	110	131	133	34	85	89	34	58	31	0	1614	1488	483	40	55	81	100	98	0	0.029	0.033	0.033	0.031	1.698	0.034	0.515	80	526	1620	1496	-5.097	46	1574	48	1448	0
3	2	14	""	"STM3654"	11450	17310	110	188	185	36	84	89	40	92	76	0	1998	1909	570	40	64	96	100	100	0	0.053	0.054	0.055	0.054	1.598	0.051	0.740	80	468	2062	1970	-4.235	104	1958	101	1869	0
3	3	14	"yeiP"	"STM2211"	11620	17310	110	758	704	200	83	87	24	100	98	0	4103	3702	1199	39	67	97	100	100	0	0.166	0.170	0.168	0.172	1.297	0.165	0.962	80	469	4739	4284	-2.590	675	4064	621	3663	0
3	4	14	"yfaE"	"STM2279"	11790	17310	100	231	234	55	83	88	27	100	100	0	1063	1007	239	40	66	91	100	100	0	0.145	0.156	0.144	0.153	1.412	0.147	0.760	80	440	1171	1118	-2.789	148	1023	151	967	0
3	5	14	""	"STM4111"	11970	17310	100	158	162	46	83	85	19	96	85	0	859	853	288	40	49	33	100	100	0	0.092	0.097	0.093	0.089	1.699	0.093	0.635	80	452	894	892	-3.449	75	819	79	813	0
3	6	14	""	"STM4140"	12150	17310	100	138	141	37	80	83	22	90	66	0	462	494	211	39	46	27	100	100	0	0.137	0.134	0.131	0.132	1.922	0.113	0.521	80	426	481	516	-2.867	58	423	61	455	0
3	7	14	"ssaS"	"STM1420"	12310	17310	100	345	390	177	81	85	21	100	98	0	1390	1524	614	39	48	34	100	100	0	0.195	0.208	0.198	0.197	1.255	0.216	0.913	80	426	1615	1794	-2.355	264	1351	309	1485	0
3	8	14	"nrdH"	"STM2805"	12490	17310	110	590	822	685	84	88	25	100	100	0	636	758	542	39	47	30	100	100	0	0.848	1.026	0.910	0.941	1.327	1.144	0.863	80	511	1103	1457	-0.239	506	597	738	719	0
3	9	14	"fimI"	"STM0544"	12660	17310	90	129	151	70	84	89	27	65	40	0	599	702	404	40	47	24	100	100	0	0.081	0.101	0.085	0.079	2.227	0.112	0.544	52	362	604	729	-3.635	45	559	67	662	0
3	10	14	"aroA"	"STM0978"	12840	17310	100	288	327	162	84	85	19	98	97	0	942	1018	470	39	43	17	100	100	0	0.226	0.248	0.218	0.234	1.759	0.242	0.744	80	422	1107	1222	-2.146	204	903	243	979	100
3	11	14	"dam"	"STM3484"	12990	17310	100	91	106	55	84	85	18	33	21	0	93	145	172	39	41	10	75	72	0	0.130	0.208	0.320	0.438	3.947	0.263	0.572	80	427	61	128	-2.948	7	54	22	106	100
3	12	14	"pduW"	"STM2057"	13180	17310	100	145	147	40	84	86	20	85	68	0	833	1003	514	40	43	15	100	100	0	0.077	0.065	0.065	0.064	1.736	0.064	0.690	80	462	854	1026	-3.700	61	793	63	963	100
3	13	14	""	"STM2695"	13360	17310	100	355	356	56	97	189	1139	0	0	0	3399	3330	605	58	135	295	100	100	0	0.077	0.079	0.077	0.079	1.276	0.077	0.893	80	481	3599	3531	-3.695	258	3341	259	3272	100
3	14	14	"yajR"	"STM0436"	13590	17350	140	894	22551	28962	122	5786	16576	36	33	25	1412	4062	7173	116	1351	5141	23	11	0	0.596	5.684	4.526	2.476	5.853	4.236	0.441	156	786	2068	26375	-0.747	772	1296	22429	3946	-100
3	15	14	""	"STM0564"	13720	17300	100	11605	28220	29641	118	1471	5600	53	50	31	1746	3517	3214	125	280	774	78	52	0	7.086	8.285	5.817	2.675	4.944	9.955	0.836	80	325	13108	31494	2.825	11487	1621	28102	3392	-100
3	16	14	""	"STM0351"	13880	17310	100	111	117	29	95	870	4716	0	0	0	712	737	317	55	170	666	47	1	0	0.024	0.032	0.038	0.042	2.038	11.450	0.408	80	413	673	704	-5.360	16	657	22	682	0
3	17	14	"dsrB"	"STM1983"	14040	17310	100	215	214	51	85	86	24	98	93	0	1046	952	301	41	49	30	100	98	0	0.129	0.142	0.136	0.143	1.484	0.134	0.765	80	427	1135	1040	-2.951	130	1005	129	911	0
3	18	14	"yeiE"	"STM2201"	14220	17300	100	443	482	217	84	87	27	93	91	0	1867	1908	980	41	59	85	95	91	0	0.197	0.213	0.216	0.231	1.738	0.214	0.965	80	462	2185	2265	-2.347	359	1826	398	1867	0
3	19	14	"EMPTY"	"EMPTY"	14410	17300	100	81	140	387	78	154	436	2	1	0	43	61	86	40	72	154	2	1	0	1.000	2.952	3.000	2.387	4.049	3.194	0.943	80	472	6	83	0.000	3	3	62	21	-75
3	20	14	"EMPTY"	"EMPTY"	14600	17300	100	75	76	21	72	75	19	17	7	0	39	39	8	38	41	14	1	1	0	3.000	4.000	3.000	3.467	4.004	52.871	0.004	80	463	4	5	1.585	3	1	4	1	-75
3	21	14	"EMPTY"	"EMPTY"	14780	17300	100	71	78	48	70	75	50	2	2	0	39	40	8	38	39	7	12	2	0	1.000	4.000	3.083	2.800	3.266	11.450	0.222	80	463	2	10	0.000	1	1	8	2	-75
3	22	14	"EMPTY"	"EMPTY"	14970	17300	100	71	75	18	76	78	22	8	2	0	39	39	5	39	42	16	0	0	0	100000.000	100000.000	2.833	2.379	2.673	10.037	0.067	80	488	-5	-1	16.610	-5	0	-1	0	-75
3	23	14	"EMPTY"	"EMPTY"	15150	17300	100	77	78	18	81	82	18	11	1	0	37	37	6	38	39	6	7	2	0	4.000	3.000	3.071	2.908	2.905	69.182	0.002	80	478	-5	-4	2.000	-4	-1	-3	-1	-75
3	24	14	"EMPTY"	"EMPTY"	15340	17300	100	81	82	20	80	84	26	11	1	0	38	38	5	38	42	26	0	0	0	100000.000	100000.000	3.000	3.263	3.552	25.038	0.023	80	516	1	2	16.610	1	0	2	0	-75
4	1	1	"yjiX"	"STM4531"	15910	15060	110	381	404	129	91	93	21	100	100	0	1577	1695	535	40	41	6	100	100	0	0.189	0.189	0.180	0.186	1.254	0.189	0.905	80	512	1827	1968	-2.406	290	1537	313	1655	0
4	2	1	"yhjG"	"STM3610"	16070	15050	110	325	369	151	93	94	20	100	100	0	1282	1518	649	41	42	10	100	100	0	0.187	0.187	0.176	0.182	1.279	0.182	0.867	80	484	1473	1753	-2.419	232	1241	276	1477	0
4	3	1	"mtlD"	"STM3686"	16250	15050	110	466	530	278	93	94	20	100	100	0	1638	1803	881	42	43	10	100	100	0	0.234	0.248	0.235	0.238	1.332	0.237	0.838	80	499	1969	2198	-2.097	373	1596	437	1761	0
4	4	1	"ptsN"	"STM3322"	16420	15050	110	329	374	198	96	102	30	100	100	0	909	1068	605	40	42	20	100	100	0	0.268	0.270	0.248	0.257	1.372	0.257	0.778	80	498	1102	1306	-1.899	233	869	278	1028	0
4	5	1	"yqjK"	"STM3231"	16600	15040	110	710	786	363	96	102	31	100	100	0	2620	3005	1683	40	42	20	100	100	0	0.238	0.233	0.235	0.235	1.197	0.221	0.927	80	490	3194	3655	-2.071	614	2580	690	2965	0
4	6	1	"yggT"	"STM3101"	16760	15040	110	940	1031	393	92	93	21	100	100	0	5103	5464	1937	40	43	25	100	100	0	0.167	0.173	0.166	0.171	1.125	0.171	0.947	80	489	5911	6363	-2.578	848	5063	939	5424	0
4	7	1	"hscC"	"STM0659"	16940	15050	110	139	142	45	92	94	22	75	52	0	817	904	354	39	42	24	100	100	0	0.060	0.058	0.059	0.053	1.852	0.061	0.508	80	499	825	915	-4.049	47	778	50	865	0
4	8	1	"ubiF"	"STM0671"	17110	15050	110	530	561	175	92	94	22	100	100	0	2714	2941	952	39	40	6	100	100	0	0.164	0.162	0.166	0.160	1.193	0.157	0.937	80	484	3113	3371	-2.611	438	2675	469	2902	0
4	9	1	"nagA"	"STM0683"	17280	15050	110	443	492	231	93	105	57	100	100	0	1462	1667	866	39	41	9	100	100	0	0.246	0.245	0.232	0.240	1.323	0.232	0.853	80	498	1773	2027	-2.024	350	1423	399	1628	0
4	10	1	"ybfM"	"STM0687"	17460	15050	110	280	299	67	94	98	31	100	100	0	2845	2992	857	39	40	7	100	100	0	0.066	0.069	0.067	0.069	1.279	0.068	0.889	80	513	2992	3158	-3.915	186	2806	205	2953	0
4	11	1	"apeE"	"STM0570"	17630	15040	110	150	162	55	92	94	24	92	72	0	361	408	195	39	40	7	100	100	0	0.180	0.190	0.182	0.165	1.733	0.203	0.657	80	490	380	439	-2.473	58	322	70	369	0
4	12	1	"ahpF"	"STM0609"	17800	15040	110	316	364	167	93	96	29	100	100	0	661	704	245	40	41	6	100	100	0	0.359	0.408	0.364	0.380	1.344	0.424	0.814	80	464	844	935	-1.478	223	621	271	664	0
4	13	1	"dlhH"	"STM3967"	17980	15050	120	2402	2735	1279	94	98	29	100	99	0	7075	7556	3329	41	43	13	100	100	0	0.328	0.351	0.337	0.350	1.423	0.352	0.958	120	547	9342	10156	-1.608	2308	7034	2641	7515	0
4	14	1	"yigM"	"STM3963"	18140	15040	110	1685	1855	527	95	99	29	100	100	0	6713	6935	924	41	48	34	100	100	0	0.238	0.255	0.241	0.249	1.218	0.251	0.905	80	452	8262	8654	-2.069	1590	6672	1760	6894	0
4	15	1	"rhtC"	"STM3959"	18310	15040	110	2122	2237	655	95	105	81	100	100	0	6227	6116	845	40	69	221	100	100	0	0.328	0.353	0.328	0.344	1.270	0.349	0.899	80	497	8214	8218	-1.610	2027	6187	2142	6076	0
4	16	1	"rarD"	"STM3955"	18500	15050	120	1696	1720	700	96	105	76	99	98	0	6829	6515	2051	40	76	248	98	98	0	0.236	0.251	0.239	0.244	1.351	0.257	0.930	120	540	8389	8099	-2.085	1600	6789	1624	6475	0
4	17	1	"uvrD"	"STM3951"	18650	15050	110	2562	2919	1014	102	113	66	100	100	0	7328	7784	2368	45	87	263	100	100	0	0.338	0.364	0.352	0.363	1.206	0.356	0.940	80	439	9743	10556	-1.566	2460	7283	2817	7739	0
4	18	1	"dapF"	"STM3947"	18840	15050	120	1821	1808	603	104	112	58	99	98	0	3873	3659	1208	52	85	227	96	95	0	0.449	0.472	0.453	0.488	1.356	0.462	0.927	120	589	5538	5311	-1.154	1717	3821	1704	3607	0
4	19	1	"fklB"	"STM4397"	19020	15050	100	354	379	123	103	104	26	100	100	0	642	723	344	45	50	17	100	100	0	0.420	0.407	0.416	0.413	1.386	0.384	0.886	80	423	848	954	-1.250	251	597	276	678	0
4	20	1	"ytfK"	"STM4406"	19190	15050	100	416	432	160	96	100	29	100	100	0	781	860	361	42	46	15	100	100	0	0.433	0.411	0.408	0.406	1.268	0.407	0.918	80	416	1059	1154	-1.208	320	739	336	818	0
4	21	1	""	"STM4417"	19350	15040	80	198	221	92	96	100	32	88	71	0	143	155	71	41	43	9	100	98	0	1.000	1.096	1.193	1.035	2.382	1.334	0.556	52	304	204	239	0.000	102	102	125	114	0
4	22	1	""	"STM4421"	19550	15050	90	112	115	31	95	97	22	46	26	0	148	155	101	41	43	11	90	82	0	0.159	0.175	0.288	0.341	4.156	0.126	0.080	52	367	124	134	-2.654	17	107	20	114	0
4	23	1	""	"STM4425"	19720	15050	100	190	192	56	87	90	23	97	91	0	1017	1009	425	41	43	9	100	100	0	0.106	0.108	0.103	0.105	1.467	0.103	0.730	80	440	1079	1073	-3.244	103	976	105	968	0
4	24	1	""	"STM4430"	19890	15050	100	101	105	24	85	87	22	37	17	0	296	320	135	41	43	10	100	100	0	0.063	0.072	0.092	0.083	2.363	0.063	0.129	80	446	271	299	-3.994	16	255	20	279	0
4	1	2	"sopE2"	"STM1855"	15880	15220	100	234	237	61	92	93	22	100	98	0	1835	2020	719	43	47	17	100	100	0	0.079	0.073	0.071	0.071	1.364	0.071	0.820	80	442	1934	2122	-3.658	142	1792	145	1977	0
4	2	2	""	"STM1731"	16060	15220	100	336	352	110	91	95	27	100	100	0	1055	1114	366	42	43	13	100	100	0	0.242	0.243	0.235	0.239	1.323	0.242	0.895	80	382	1258	1333	-2.048	245	1013	261	1072	0
4	3	2	"otsB"	"STM1929"	16220	15220	110	387	417	121	92	95	22	100	100	0	3726	3776	1198	41	44	16	100	100	0	0.080	0.087	0.085	0.086	1.241	0.082	0.893	80	428	3980	4060	-3.643	295	3685	325	3735	0
4	4	2	""	"STM4161"	16400	15220	100	131	137	31	91	93	22	82	43	0	1029	1028	276	40	42	14	100	100	0	0.040	0.047	0.045	0.047	1.729	0.043	0.392	80	409	1029	1034	-4.628	40	989	46	988	0
4	5	2	"rsd"	"STM4165"	16570	15220	100	289	298	81	93	98	31	100	98	0	1161	1242	453	39	42	22	100	100	0	0.175	0.170	0.163	0.170	1.379	0.163	0.836	80	398	1318	1408	-2.517	196	1122	205	1203	0
4	6	2	"hupA"	"STM4170"	16740	15220	110	4417	4862	2061	93	96	28	100	100	0	1253	1308	478	40	41	16	100	100	0	3.565	3.761	3.662	3.721	1.175	3.900	0.962	80	453	5537	6037	1.834	4324	1213	4769	1268	0
4	7	2	""	"STM3121"	16910	15220	110	337	342	93	90	93	27	100	100	0	2168	2224	746	39	40	6	100	100	0	0.116	0.115	0.111	0.114	1.236	0.106	0.877	80	442	2376	2437	-3.108	247	2129	252	2185	0
4	8	2	"stfG"	"STM0200"	17090	15220	110	139	150	50	92	96	66	27	8	0	1994	2194	909	40	40	6	100	100	0	0.024	0.027	0.028	0.026	1.607	0.029	0.154	80	454	2001	2212	-5.378	47	1954	58	2154	0
4	9	2	"eutT"	"STM2467"	17260	15220	100	131	160	100	96	101	36	48	21	0	1048	1380	1214	40	43	14	100	100	0	0.035	0.048	0.050	0.045	1.747	0.064	0.712	80	385	1043	1404	-4.848	35	1008	64	1340	0
4	10	2	"lexA"	"STM4237"	17430	15230	100	4216	4614	1728	99	103	30	100	100	0	2192	2427	827	40	42	14	100	100	0	1.913	1.891	1.880	1.880	1.108	1.933	0.965	80	410	6269	6902	0.936	4117	2152	4515	2387	0
4	11	2	"prpC"	"STM0369"	17610	15220	110	229	229	44	94	98	29	100	95	0	3310	3650	1220	41	45	28	100	100	0	0.041	0.037	0.036	0.038	1.431	0.035	0.788	80	448	3404	3744	-4.598	135	3269	135	3609	0
4	12	2	"ushB"	"STM4064"	17790	15220	120	7356	7056	2644	90	94	27	100	100	0	5095	4841	1890	41	45	27	100	100	0	1.438	1.451	1.452	1.478	1.338	1.448	0.973	120	492	12320	11766	0.524	7266	5054	6966	4800	0
4	13	2	"ptsJ"	"STM2436"	17960	15220	100	355	373	101	91	98	32	100	100	0	1698	1707	604	41	42	9	100	100	0	0.159	0.169	0.164	0.170	1.328	0.157	0.886	80	371	1921	1948	-2.650	264	1657	282	1666	0
4	14	2	"plsX"	"STM1192"	18140	15220	110	5462	5427	1345	95	101	34	100	100	0	3230	3223	937	40	43	20	100	100	0	1.682	1.675	1.679	1.693	1.177	1.676	0.957	80	437	8557	8515	0.751	5367	3190	5332	3183	0
4	15	2	"flgM"	"STM1172"	18300	15220	110	355	361	82	94	102	72	98	95	0	1841	1739	383	40	55	151	100	100	0	0.145	0.157	0.149	0.155	1.304	0.150	0.875	80	425	2062	1966	-2.787	261	1801	267	1699	0
4	16	2	"phsB"	"STM2064"	18470	15220	110	411	417	121	94	97	24	100	100	0	4896	4856	1477	41	74	188	100	100	0	0.065	0.067	0.066	0.066	1.259	0.065	0.926	80	421	5172	5138	-3.937	317	4855	323	4815	0
4	17	2	"tnpA_1"	"STM0946"	18640	15220	110	1501	1905	1249	97	105	48	100	100	0	11409	14277	9212	44	98	254	100	100	0	0.124	0.127	0.123	0.125	1.165	0.126	0.953	80	451	12769	16041	-3.017	1404	11365	1808	14233	0
4	18	2	"orf6"	"PSLT014"	18830	15220	100	2476	2459	509	95	100	32	100	100	0	7791	7500	1592	45	72	181	100	100	0	0.307	0.317	0.320	0.318	1.136	0.314	0.971	80	388	10127	9819	-1.702	2381	7746	2364	7455	0
4	19	2	"mig-14"	"STM2782"	19000	15220	110	3203	3609	1526	96	97	24	100	100	0	3181	3495	1278	45	49	16	100	100	0	0.991	1.018	0.996	1.004	1.123	1.047	0.967	80	426	6243	6963	-0.013	3107	3136	3513	3450	0
4	20	2	"thiD"	"STM2146"	19170	15210	110	400	453	179	92	95	22	100	100	0	1048	1262	526	43	46	15	100	100	0	0.306	0.296	0.292	0.292	1.257	0.289	0.894	80	423	1313	1580	-1.706	308	1005	361	1219	0
4	21	2	"rfaY"	"STM3716"	19340	15220	100	205	238	173	90	103	84	81	23	0	2632	2709	621	44	51	29	100	100	0	0.044	0.056	0.046	0.047	1.541	0.053	0.328	80	428	2703	2813	-4.492	115	2588	148	2665	0
4	22	2	"prgH"	"STM2874"	19530	15210	110	314	313	108	89	98	76	87	76	0	1981	1825	899	43	46	13	100	100	0	0.116	0.126	0.120	0.136	1.609	0.114	0.551	80	505	2163	2006	-3.107	225	1938	224	1782	0
4	23	2	"orgA"	"STM2869"	19710	15210	80	222	235	86	82	88	31	98	94	0	305	337	150	45	47	11	100	100	0	0.538	0.524	0.495	0.507	1.365	0.538	0.784	52	285	400	445	-0.893	140	260	153	292	0
4	24	2	"livH"	"STM3563"	19880	15210	110	176	195	74	84	94	43	92	52	0	1310	1463	583	45	53	31	100	100	0	0.073	0.078	0.073	0.071	1.556	0.072	0.670	80	495	1357	1529	-3.781	92	1265	111	1418	0
4	1	3	"hisJ"	"STM2354"	15860	15400	100	517	559	181	95	112	114	100	98	0	1987	1994	645	50	92	88	100	100	0	0.218	0.239	0.233	0.236	1.168	0.239	0.957	80	487	2359	2408	-2.199	422	1937	464	1944	0
4	2	3	"hisI"	"STM2078"	16050	15390	110	5524	6662	2858	95	110	109	100	100	0	1710	2038	845	42	46	24	100	100	0	3.255	3.290	3.198	3.280	1.118	3.357	0.968	80	452	7097	8563	1.703	5429	1668	6567	1996	0
4	3	3	"glyA"	"STM2555"	16210	15390	110	294	397	338	93	95	24	100	100	0	211	279	244	40	42	10	100	100	0	1.175	1.272	1.178	1.185	1.348	1.353	0.941	80	439	372	543	0.233	201	171	304	239	0
4	4	3	"fliD"	"STM1960"	16390	15400	100	249	280	123	90	92	21	100	100	0	1286	1460	728	40	40	5	100	100	0	0.128	0.134	0.128	0.128	1.311	0.137	0.892	80	409	1405	1610	-2.970	159	1246	190	1420	0
4	5	3	"asrC"	"STM2550"	16560	15390	100	237	241	70	89	91	21	100	100	0	1362	1576	611	40	40	5	100	100	0	0.112	0.099	0.094	0.096	1.440	0.092	0.802	80	384	1470	1688	-3.159	148	1322	152	1536	0
4	6	3	"moeA"	"STM0846"	16730	15400	110	290	325	118	90	92	24	100	100	0	1184	1287	500	39	40	6	100	100	0	0.175	0.188	0.180	0.182	1.278	0.188	0.906	80	426	1345	1483	-2.517	200	1145	235	1248	0
4	7	3	"cbiN"	"STM2022"	16900	15390	110	156	170	61	93	94	23	92	75	0	1531	1701	733	40	40	9	100	100	0	0.042	0.046	0.047	0.043	1.543	0.051	0.700	80	454	1554	1738	-4.565	63	1491	77	1661	0
4	8	3	"cobU"	"STM2018"	17080	15400	110	221	243	98	93	97	67	92	46	0	1647	1836	926	40	41	9	100	100	0	0.080	0.084	0.078	0.079	1.381	0.083	0.463	80	453	1735	1946	-3.650	128	1607	150	1796	0
4	9	3	"uhpA"	"STM3790"	17250	15390	110	604	662	181	94	102	69	100	100	0	2520	2714	759	39	40	8	100	100	0	0.206	0.212	0.213	0.211	1.135	0.211	0.953	80	441	2991	3243	-2.282	510	2481	568	2675	0
4	10	3	"trpD"	"STM1724"	17420	15400	110	125	134	48	97	102	32	37	16	0	586	671	327	39	40	6	100	100	0	0.051	0.059	0.061	0.062	1.777	0.068	0.345	80	440	575	669	-4.288	28	547	37	632	0
4	11	3	"sulA"	"STM1071"	17600	15390	110	1926	1980	459	94	102	50	100	100	0	2409	2456	612	40	45	40	100	100	0	0.773	0.781	0.767	0.782	1.118	0.767	0.975	80	453	4201	4302	-0.371	1832	2369	1886	2416	0
4	12	3	"rfaL"	"STM3713"	17770	15390	110	280	285	69	90	95	33	100	97	0	3648	3674	841	40	46	41	100	100	0	0.053	0.054	0.054	0.052	1.263	0.052	0.848	80	445	3798	3829	-4.247	190	3608	195	3634	0
4	13	3	"bglX"	"STM2166"	17960	15400	100	273	292	115	89	92	25	98	95	0	1779	1820	1136	40	43	19	100	100	0	0.106	0.114	0.113	0.124	1.533	0.103	0.877	80	406	1923	1983	-3.240	184	1739	203	1780	0
4	14	3	""	"STM0347"	18120	15390	100	437	452	83	92	97	30	100	100	0	3254	3252	562	40	42	9	100	100	0	0.107	0.112	0.109	0.111	1.173	0.109	0.941	80	384	3559	3572	-3.220	345	3214	360	3212	0
4	15	3	""	"STM1043"	18290	15390	110	706	710	170	92	95	25	100	100	0	4414	4476	1058	39	42	23	100	100	0	0.140	0.139	0.142	0.138	1.180	0.137	0.956	80	453	4989	5055	-2.833	614	4375	618	4437	0
4	16	3	""	"PSLT025"	18470	15400	100	369	383	107	90	92	21	100	100	0	1682	1671	555	41	44	36	100	100	0	0.170	0.180	0.181	0.182	1.271	0.175	0.929	80	396	1920	1923	-2.556	279	1641	293	1630	0
4	17	3	"orf319"	"STM1389"	18640	15400	100	1503	1567	357	95	109	70	100	100	0	2970	2984	680	42	54	105	100	100	0	0.481	0.500	0.502	0.499	1.110	0.492	0.970	80	383	4336	4414	-1.056	1408	2928	1472	2942	0
4	18	3	"yfeJ"	"STM2437"	18810	15390	110	518	517	102	93	103	65	100	98	0	3964	4045	777	43	57	85	100	100	0	0.108	0.106	0.106	0.105	1.185	0.104	0.939	80	441	4346	4426	-3.206	425	3921	424	4002	0
4	19	3	""	"PSLT087"	18980	15390	110	355	364	95	90	93	23	100	100	0	5280	5366	1191	42	65	136	100	100	0	0.051	0.051	0.049	0.050	1.302	0.050	0.880	80	454	5503	5598	-4.305	265	5238	274	5324	0
4	20	3	"traU"	"PSLT092"	19160	15390	110	279	286	74	87	91	22	100	100	0	3937	4054	1228	42	56	112	100	100	0	0.049	0.050	0.049	0.049	1.302	0.047	0.881	80	453	4087	4211	-4.342	192	3895	199	4012	0
4	21	3	"trbE"	"PSLT096"	19330	15390	110	190	204	62	86	91	26	98	91	0	2429	2573	815	43	51	32	100	100	0	0.044	0.047	0.042	0.043	1.577	0.046	0.703	80	440	2490	2648	-4.520	104	2386	118	2530	0
4	22	3	"traH"	"PSLT100"	19510	15400	110	106	114	37	87	96	80	8	1	0	379	357	230	44	49	27	92	85	0	0.057	0.086	0.094	0.102	2.856	0.074	0.160	80	446	354	340	-4.140	19	335	27	313	0
4	23	3	"trbH"	"PSLT105"	19690	15390	120	10938	10563	5830	85	96	45	99	99	0	4292	3930	2014	47	51	14	99	99	0	2.557	2.698	2.612	2.725	1.327	2.782	0.971	120	501	15098	14361	1.354	10853	4245	10478	3883	0
4	24	3	"traX"	"PSLT110"	19860	15390	100	796	795	219	89	105	56	100	100	0	3735	3653	1032	52	59	26	100	100	0	0.192	0.196	0.193	0.197	1.174	0.187	0.899	80	404	4390	4307	-2.381	707	3683	706	3601	0
4	1	4	""	"STM2717"	15820	15560	50	112	112	25	102	115	50	0	0	0	450	465	190	96	134	126	100	66	0	0.028	0.027	0.055	0.050	2.213	0.074	0.162	12	80	364	379	-5.146	10	354	10	369	0
4	2	4	""	"STM2739"	16030	15570	110	401	403	73	94	99	75	100	97	0	5852	5743	1226	42	50	33	100	100	0	0.053	0.054	0.055	0.054	1.180	0.053	0.948	80	511	6117	6010	-4.242	307	5810	309	5701	0
4	3	4	""	"STM1616"	16200	15570	100	289	289	64	92	93	22	100	100	0	1594	1603	448	39	40	8	100	100	0	0.127	0.126	0.124	0.126	1.264	0.123	0.903	80	396	1752	1761	-2.981	197	1555	197	1564	0
4	4	4	"rimL"	"STM1611"	16370	15570	110	427	464	150	90	92	21	100	100	0	2573	2683	893	39	41	9	100	100	0	0.133	0.141	0.138	0.141	1.210	0.142	0.949	80	440	2871	3018	-2.911	337	2534	374	2644	0
4	5	4	"osmB"	"STM1705"	16550	15560	100	359	378	158	91	92	21	100	100	0	547	597	283	39	40	7	100	100	0	0.528	0.514	0.493	0.509	1.250	0.521	0.951	80	420	776	845	-0.923	268	508	287	558	0
4	6	4	"mppA"	"STM1679"	16730	15560	110	2601	2585	537	92	92	21	100	100	0	7110	6853	1477	39	40	7	100	100	0	0.355	0.366	0.373	0.366	1.149	0.365	0.982	80	425	9580	9307	-1.495	2509	7071	2493	6814	0
4	7	4	"rnhB"	"STM0230"	16890	15570	110	986	1018	252	92	93	21	100	100	0	2989	3036	653	39	40	9	100	100	0	0.303	0.309	0.306	0.306	1.100	0.310	0.981	80	452	3844	3923	-1.722	894	2950	926	2997	0
4	8	4	"speE"	"STM0166"	17080	15570	110	597	663	226	90	92	24	100	100	0	1259	1434	551	39	41	9	100	100	0	0.416	0.411	0.414	0.411	1.156	0.407	0.968	80	452	1727	1968	-1.267	507	1220	573	1395	0
4	9	4	"yaeB"	"STM0243"	17250	15570	100	251	259	70	90	93	22	100	100	0	1245	1334	381	38	39	6	100	100	0	0.133	0.130	0.131	0.126	1.361	0.127	0.824	80	396	1368	1465	-2.906	161	1207	169	1296	0
4	10	4	"cobS"	"STM2017"	17420	15570	100	256	266	58	93	97	28	100	100	0	1583	1665	389	37	38	6	100	100	0	0.105	0.106	0.105	0.103	1.254	0.104	0.877	80	396	1709	1801	-3.246	163	1546	173	1628	0
4	11	4	"yeeI"	"STM2001"	17600	15570	100	231	248	75	90	97	47	100	83	0	758	834	343	37	39	9	100	100	0	0.196	0.198	0.203	0.195	1.349	0.193	0.668	80	394	862	955	-2.354	141	721	158	797	0
4	12	4	"fixX"	"STM0078"	17760	15570	100	93	94	26	86	91	43	10	1	0	518	576	245	38	39	9	100	100	0	0.015	0.015	0.039	0.038	1.956	0.021	0.062	80	394	487	546	-6.100	7	480	8	538	0
4	13	4	"ubiC"	"STM4233"	17940	15570	110	387	374	100	85	90	29	100	100	0	2943	2700	1014	38	39	7	100	100	0	0.104	0.109	0.109	0.113	1.299	0.100	0.918	80	454	3207	2951	-3.266	302	2905	289	2662	0
4	14	4	"yjbJ"	"STM4240"	18120	15570	100	676	735	297	88	93	31	100	100	0	1376	1495	572	38	40	7	100	100	0	0.439	0.444	0.433	0.437	1.152	0.450	0.966	80	408	1926	2104	-1.186	588	1338	647	1457	0
4	15	4	"yjcE"	"STM4269"	18290	15570	100	140	142	34	85	88	24	82	60	0	652	685	224	38	39	6	100	100	0	0.090	0.088	0.093	0.081	1.848	0.079	0.470	80	383	669	704	-3.481	55	614	57	647	0
4	16	4	"zur"	"STM4241"	18450	15560	110	1119	1180	283	86	88	20	100	100	0	3036	3160	738	39	42	17	100	100	0	0.345	0.351	0.351	0.350	1.113	0.347	0.979	80	427	4030	4215	-1.537	1033	2997	1094	3121	0
4	17	4	"yfcZ"	"STM2390"	18630	15560	110	693	682	150	94	106	69	100	100	0	2041	1988	398	41	49	35	100	100	0	0.299	0.302	0.299	0.299	1.177	0.295	0.915	80	453	2599	2535	-1.739	599	2000	588	1947	0
4	18	4	""	"STM2372"	18810	15570	100	587	685	372	93	109	103	100	100	0	959	1058	487	40	47	38	100	100	0	0.538	0.582	0.532	0.559	1.217	0.618	0.945	80	409	1413	1610	-0.896	494	919	592	1018	0
4	19	4	"ylaC"	"STM0471"	18980	15570	100	1093	1228	598	91	103	100	100	100	0	2190	2452	1216	39	43	28	100	100	0	0.466	0.471	0.468	0.469	1.108	0.471	0.967	80	396	3153	3550	-1.102	1002	2151	1137	2413	0
4	20	4	"ybaP"	"STM0496"	19150	15560	100	421	481	206	87	90	21	100	100	0	1028	1137	472	40	41	8	100	100	0	0.338	0.359	0.347	0.352	1.190	0.367	0.944	80	418	1322	1491	-1.565	334	988	394	1097	0
4	21	4	"ybbS"	"STM0514"	19340	15560	100	201	210	55	86	90	24	100	97	0	1917	1976	567	41	42	9	100	100	0	0.061	0.064	0.061	0.061	1.359	0.062	0.724	80	392	1991	2059	-4.028	115	1876	124	1935	0
4	22	4	"folD"	"STM0542"	19500	15560	100	896	826	400	87	91	25	100	98	0	2834	2472	1483	42	49	35	100	98	0	0.290	0.304	0.310	0.356	1.569	0.283	0.954	80	414	3601	3169	-1.787	809	2792	739	2430	0
4	23	4	"ybdG"	"STM0569"	19690	15560	110	1031	1006	328	86	89	23	100	100	0	5031	4778	1774	46	52	32	100	100	0	0.190	0.194	0.196	0.197	1.166	0.188	0.967	80	432	5930	5652	-2.399	945	4985	920	4732	0
4	24	4	"fepB"	"STM0594"	19860	15550	110	1268	1324	466	92	99	69	100	100	0	2173	2239	689	52	62	42	100	100	0	0.554	0.563	0.556	0.558	1.253	0.576	0.964	80	489	3297	3419	-0.851	1176	2121	1232	2187	0
4	1	5	"yhgI"	"STM3511"	15860	15740	110	1865	1846	461	91	95	33	100	100	0	1965	1975	440	41	49	41	100	100	0	0.922	0.907	0.896	0.900	1.116	0.910	0.971	80	535	3698	3689	-0.117	1774	1924	1755	1934	0
4	2	5	"yhcK"	"STM3340"	16020	15750	110	458	485	144	91	92	21	100	100	0	1828	1943	628	41	42	8	100	100	0	0.205	0.207	0.202	0.205	1.188	0.203	0.939	80	439	2154	2296	-2.284	367	1787	394	1902	0
4	3	5	"yhcC"	"STM3329"	16200	15740	110	194	194	43	89	91	22	100	97	0	2459	2642	630	39	45	36	100	100	0	0.043	0.040	0.039	0.038	1.431	0.039	0.777	80	452	2525	2708	-4.527	105	2420	105	2603	0
4	4	5	"murA"	"STM3307"	16370	15740	110	2406	2515	463	88	93	28	100	100	0	5416	5676	995	40	49	65	100	100	0	0.431	0.431	0.426	0.430	1.088	0.425	0.975	80	438	7694	8063	-1.214	2318	5376	2427	5636	0
4	5	5	"rbfA"	"STM3285"	16540	15740	110	2616	2626	603	92	105	79	100	100	0	2533	2485	538	40	61	127	100	100	0	1.012	1.036	1.024	1.036	1.143	1.025	0.964	80	452	5017	4979	0.018	2524	2493	2534	2445	0
4	6	5	"yhbT"	"STM3273"	16720	15740	100	486	510	143	91	104	81	100	97	0	1755	1889	585	41	58	119	100	100	0	0.230	0.227	0.223	0.226	1.169	0.224	0.954	80	406	2109	2267	-2.117	395	1714	419	1848	0
4	7	5	""	"STM3155"	16880	15740	100	321	355	178	87	90	24	100	100	0	883	986	542	40	43	13	100	100	0	0.278	0.283	0.274	0.280	1.222	0.288	0.925	80	394	1077	1214	-1.849	234	843	268	946	0
4	8	5	"nupG"	"STM3113"	17060	15740	110	429	473	147	88	90	24	100	100	0	3970	4495	1428	41	45	21	100	100	0	0.087	0.086	0.084	0.085	1.180	0.086	0.946	80	468	4270	4839	-3.526	341	3929	385	4454	0
4	9	5	"gshB"	"STM3095"	17240	15740	100	271	280	94	89	92	21	100	98	0	857	825	337	39	43	21	100	100	0	0.222	0.243	0.242	0.235	1.297	0.239	0.890	80	420	1000	977	-2.168	182	818	191	786	0
4	10	5	""	"STM3075"	17420	15740	110	155	157	38	91	95	25	87	63	0	1267	1304	332	38	39	5	100	100	0	0.052	0.052	0.051	0.048	1.740	0.048	0.500	80	452	1293	1332	-4.263	64	1229	66	1266	0
4	11	5	"iciA"	"STM3064"	17590	15740	110	237	263	93	90	96	38	100	96	0	1105	1254	444	39	39	6	100	100	0	0.138	0.142	0.132	0.136	1.365	0.141	0.719	80	439	1213	1388	-2.858	147	1066	173	1215	0
4	12	5	"fldB"	"STM3045"	17760	15740	100	229	271	135	85	90	39	98	87	0	644	770	449	38	39	6	100	100	0	0.238	0.254	0.240	0.238	1.410	0.262	0.899	80	408	750	918	-2.073	144	606	186	732	0
4	13	5	"nadE"	"STM1310"	17940	15740	100	429	435	128	85	90	41	100	100	0	1350	1267	536	39	39	8	100	100	0	0.262	0.285	0.287	0.301	1.467	0.264	0.916	80	408	1655	1578	-1.930	344	1311	350	1228	0
4	14	5	"ydiE"	"STM1346"	18110	15740	100	541	578	178	86	91	49	100	100	0	656	666	209	39	40	8	100	100	0	0.737	0.785	0.784	0.788	1.256	0.788	0.936	80	408	1072	1119	-0.439	455	617	492	627	0
4	15	5	"lpp"	"STM1377"	18290	15740	100	1850	1904	584	83	87	26	100	100	0	321	337	109	39	39	5	100	100	0	6.266	6.111	6.267	6.214	1.199	6.105	0.962	80	408	2049	2119	2.648	1767	282	1821	298	0
4	16	5	"sodB"	"STM1431"	18460	15740	100	1192	1275	429	87	93	42	100	100	0	1962	2077	670	40	41	14	100	100	0	0.575	0.583	0.575	0.580	1.156	0.587	0.970	80	394	3027	3225	-0.799	1105	1922	1188	2037	0
4	17	5	"gst"	"STM1451"	18620	15740	100	2148	2206	467	95	101	46	100	100	0	2891	2941	631	40	43	19	100	100	0	0.720	0.728	0.715	0.735	1.258	0.717	0.961	80	382	4904	5012	-0.474	2053	2851	2111	2901	0
4	18	5	"sodC"	"STM1044"	18790	15740	100	8588	8922	2847	97	133	189	100	100	0	1993	2005	643	40	48	49	100	100	0	4.348	4.491	4.439	4.530	1.213	4.482	0.973	80	409	10444	10790	2.120	8491	1953	8825	1965	0
4	19	5	"yhhV"	"STM3559"	18970	15740	100	610	662	289	94	134	197	100	88	0	1029	1133	473	41	50	48	100	100	0	0.522	0.520	0.508	0.511	1.196	0.527	0.861	80	430	1504	1660	-0.937	516	988	568	1092	0
4	20	5	"yhhL"	"STM3573"	19160	15740	100	219	220	66	87	90	22	98	91	0	667	723	331	41	42	9	100	100	0	0.211	0.195	0.192	0.189	1.507	0.183	0.797	80	418	758	815	-2.246	132	626	133	682	0
4	21	5	"yhhQ"	"STM3579"	19330	15730	110	785	791	145	90	93	26	100	100	0	4743	4717	838	41	43	12	100	100	0	0.148	0.150	0.153	0.149	1.109	0.147	0.960	80	476	5397	5377	-2.758	695	4702	701	4676	0
4	22	5	"nikR"	"STM3584"	19480	15730	50	192	207	52	102	117	47	91	41	0	286	335	108	44	86	86	100	100	0	0.372	0.361	0.329	0.337	1.534	0.313	0.590	12	104	332	396	-1.427	90	242	105	291	0
4	23	5	""	"STM3595"	19680	15730	100	557	626	277	90	96	29	100	100	0	627	715	409	43	53	41	100	100	0	0.800	0.798	0.815	0.849	1.363	0.752	0.945	80	452	1051	1208	-0.323	467	584	536	672	0
4	24	5	""	"STM3600"	19860	15740	110	273	275	59	91	98	64	97	87	0	4000	3995	1046	45	50	37	100	100	0	0.046	0.047	0.045	0.047	1.337	0.045	0.851	80	509	4137	4134	-4.442	182	3955	184	3950	0
4	1	6	"slp"	"STM1819"	15840	15920	100	888	902	221	88	94	32	100	100	0	2191	2216	483	40	41	9	100	100	0	0.372	0.374	0.376	0.370	1.138	0.371	0.966	80	452	2951	2990	-1.427	800	2151	814	2176	0
4	2	6	"hemK"	"STM1775"	16020	15920	100	291	305	82	91	95	30	100	98	0	1772	1792	501	41	43	13	100	100	0	0.116	0.122	0.118	0.119	1.334	0.119	0.865	80	398	1931	1965	-3.114	200	1731	214	1751	0
4	3	6	"ychK"	"STM1754"	16190	15920	100	1193	1163	242	90	95	27	100	100	0	5183	5023	1090	41	56	94	100	100	0	0.215	0.215	0.216	0.216	1.112	0.213	0.975	80	408	6245	6055	-2.221	1103	5142	1073	4982	0
4	4	6	"sdaA"	"STM1826"	16370	15920	100	1189	1271	353	89	96	33	100	100	0	4599	4752	1296	42	58	97	100	100	0	0.241	0.251	0.248	0.250	1.102	0.249	0.974	80	396	5657	5892	-2.051	1100	4557	1182	4710	0
4	5	6	"minC"	"STM1814"	16540	15910	110	1969	2030	380	89	96	54	100	100	0	3505	3570	669	41	49	90	100	100	0	0.543	0.550	0.546	0.550	1.092	0.541	0.982	80	423	5344	5470	-0.882	1880	3464	1941	3529	0
4	6	6	"ycgR"	"STM1798"	16710	15920	100	869	860	185	89	91	23	100	100	0	4088	3902	923	41	43	12	100	100	0	0.193	0.200	0.196	0.200	1.118	0.195	0.975	80	388	4827	4632	-2.375	780	4047	771	3861	0
4	7	6	"yihA"	"STM4001"	16890	15920	100	620	640	188	89	91	22	100	100	0	1452	1574	498	41	44	19	100	100	0	0.376	0.359	0.360	0.357	1.177	0.356	0.964	80	390	1942	2084	-1.410	531	1411	551	1533	0
4	8	6	"oxyR"	"STM4125"	17060	15920	100	1630	1718	462	91	93	25	100	100	0	1708	1780	532	40	43	15	100	100	0	0.923	0.935	0.927	0.941	1.119	0.929	0.979	80	383	3207	3367	-0.116	1539	1668	1627	1740	0
4	9	6	"yneB"	"STM4078"	17230	15920	100	466	502	164	91	93	22	100	100	0	3113	3270	1213	40	41	8	100	100	0	0.122	0.127	0.126	0.127	1.261	0.126	0.946	80	391	3448	3641	-3.035	375	3073	411	3230	0
4	10	6	"pfkA"	"STM4062"	17410	15920	100	3430	3768	1134	91	96	26	100	100	0	2977	3260	1022	39	40	7	100	100	0	1.136	1.142	1.142	1.145	1.099	1.141	0.983	80	400	6277	6898	0.185	3339	2938	3677	3221	0
4	11	6	"rhaR"	"STM4049"	17580	15920	100	160	165	40	89	97	45	77	30	0	2240	2271	801	39	40	9	100	100	0	0.032	0.034	0.033	0.034	1.559	0.031	0.571	80	388	2272	2308	-4.954	71	2201	76	2232	0
4	12	6	"yihZ"	"STM4028"	17760	15920	100	390	391	85	86	93	46	100	100	0	1666	1658	506	39	40	8	100	100	0	0.187	0.188	0.186	0.191	1.245	0.178	0.896	80	388	1931	1924	-2.420	304	1627	305	1619	0
4	13	6	"rpsK"	"STM3417"	17930	15920	110	17669	16260	6487	88	102	79	100	100	0	1268	1127	469	39	40	9	100	100	0	14.305	14.864	14.776	15.225	1.232	14.810	0.973	80	420	18810	17260	3.838	17581	1229	16172	1088	0
4	14	6	"rplF"	"STM3425"	18110	15920	110	21560	21119	5254	90	107	86	100	100	0	1193	1158	293	39	40	9	100	100	0	18.605	18.793	18.885	18.886	1.105	18.780	0.982	80	427	22624	22148	4.218	21470	1154	21029	1119	0
4	15	6	"rplN"	"STM3430"	18280	15920	100	11924	12017	3208	89	98	51	100	100	0	872	858	201	39	39	5	100	100	0	14.208	14.564	14.490	14.505	1.123	14.769	0.979	80	379	12668	12747	3.829	11835	833	11928	819	0
4	16	6	"rpsC"	"STM3434"	18450	15920	100	22845	23462	6467	95	103	43	100	100	0	1035	1096	306	40	41	8	100	100	0	22.864	22.128	21.954	22.236	1.100	22.117	0.981	80	380	23745	24423	4.515	22750	995	23367	1056	0
4	17	6	"rplW"	"STM3438"	18620	15910	110	22252	22916	6758	100	188	562	100	100	0	776	795	214	41	46	23	100	100	0	30.139	30.260	30.071	30.158	1.119	30.536	0.983	80	447	22887	23570	4.914	22152	735	22816	754	0
4	18	6	"ppiA"	"STM3472"	18800	15920	110	2545	2568	578	101	193	569	100	100	0	4113	4056	739	41	48	35	100	100	0	0.600	0.614	0.606	0.612	1.118	0.602	0.901	80	441	6516	6482	-0.736	2444	4072	2467	4015	0
4	19	6	"argI"	"STM4469"	18970	15920	110	282	304	78	94	99	36	100	100	0	3043	3299	1075	42	44	10	100	100	0	0.063	0.064	0.063	0.063	1.256	0.059	0.764	80	427	3189	3467	-3.997	188	3001	210	3257	0
4	20	6	"trpS2"	"STM4508"	19150	15910	100	427	461	139	90	92	22	100	100	0	2961	3135	1134	42	44	12	100	100	0	0.115	0.120	0.118	0.120	1.220	0.114	0.836	80	399	3256	3464	-3.115	337	2919	371	3093	0
4	21	6	"dnaT"	"STM4544"	19320	15920	100	318	333	90	91	93	21	100	98	0	1422	1449	540	41	43	13	100	100	0	0.164	0.172	0.165	0.173	1.274	0.164	0.924	80	366	1608	1650	-2.605	227	1381	242	1408	0
4	22	6	"lplA"	"STM4576"	19490	15910	100	344	337	120	92	97	28	100	97	0	2165	1938	1033	41	48	30	100	100	0	0.119	0.129	0.130	0.150	1.742	0.120	0.891	80	438	2376	2142	-3.075	252	2124	245	1897	0
4	23	6	""	"STM4596"	19690	15910	110	285	294	108	93	95	22	100	97	0	1497	1648	936	42	46	17	100	100	0	0.132	0.125	0.124	0.126	1.421	0.116	0.884	80	459	1647	1807	-2.922	192	1455	201	1606	0
4	24	6	"rph"	"STM3734"	19840	15900	90	960	1109	437	92	100	38	100	100	0	1482	1777	706	44	55	48	100	100	0	0.604	0.587	0.567	0.582	1.160	0.585	0.973	52	334	2306	2750	-0.728	868	1438	1017	1733	0
4	1	7	"yidF"	"STM3803"	15810	16090	100	180	179	40	88	97	55	78	30	0	1291	1286	425	40	44	21	100	100	0	0.074	0.073	0.074	0.070	1.525	0.070	0.404	80	389	1343	1337	-3.765	92	1251	91	1246	0
4	2	7	"ibpA"	"STM3809"	15970	16090	110	2299	2432	927	87	92	33	100	100	0	869	927	371	41	43	13	100	100	0	2.671	2.647	2.647	2.675	1.143	2.636	0.972	80	397	3040	3231	1.418	2212	828	2345	886	0
4	3	7	"ccmC"	"STM2252"	16140	16090	100	237	281	139	87	90	20	100	100	0	406	504	312	39	41	8	100	100	0	0.409	0.417	0.405	0.409	1.316	0.420	0.924	80	385	517	659	-1.291	150	367	194	465	0
4	4	7	"torC"	"STM3823"	16320	16080	100	131	139	41	89	91	24	77	43	0	2171	2225	1067	41	47	47	100	100	0	0.020	0.023	0.023	0.024	1.571	0.024	0.607	80	396	2172	2234	-5.664	42	2130	50	2184	0
4	5	7	"dgoK"	"STM3829"	16500	16080	110	822	843	187	88	91	24	100	100	0	4489	4578	832	41	44	13	100	100	0	0.165	0.166	0.165	0.165	1.138	0.166	0.963	80	430	5182	5292	-2.599	734	4448	755	4537	0
4	6	7	""	"STM3833"	16670	16080	100	144	164	65	92	91	22	87	60	0	607	786	545	39	40	7	100	100	0	0.092	0.096	0.100	0.087	1.720	0.105	0.785	80	361	620	819	-3.449	52	568	72	747	0
4	7	7	""	"STM0098"	16830	16080	110	395	402	93	89	91	22	100	100	0	3532	3554	815	39	44	33	100	100	0	0.088	0.089	0.087	0.087	1.260	0.087	0.938	80	389	3799	3828	-3.513	306	3493	313	3515	0
4	8	7	"ilvI"	"STM0116"	17000	16080	100	538	640	323	92	92	20	100	100	0	2769	3161	1651	39	42	22	100	100	0	0.163	0.176	0.176	0.175	1.156	0.178	0.965	80	378	3176	3670	-2.614	446	2730	548	3122	0
4	9	7	"ftsI"	"STM0122"	17180	16080	100	2951	2848	806	90	91	21	100	100	0	5971	5796	1512	40	41	9	100	100	0	0.482	0.479	0.477	0.474	1.105	0.480	0.986	80	379	8792	8514	-1.052	2861	5931	2758	5756	0
4	10	7	"murC"	"STM0129"	17350	16080	100	757	882	415	89	92	26	100	100	0	1738	2067	1056	40	42	11	100	100	0	0.393	0.391	0.390	0.394	1.214	0.386	0.970	80	393	2366	2820	-1.346	668	1698	793	2027	0
4	11	7	"guaC"	"STM0141"	17540	16080	110	1711	1794	539	88	92	28	100	100	0	2553	2674	903	38	40	8	100	100	0	0.645	0.647	0.636	0.655	1.223	0.634	0.962	80	414	4138	4342	-0.632	1623	2515	1706	2636	0
4	12	7	"aroP"	"STM0150"	17700	16080	100	278	330	197	86	89	31	100	97	0	983	1290	1035	39	40	8	100	100	0	0.203	0.195	0.193	0.195	1.305	0.190	0.942	80	369	1136	1495	-2.298	192	944	244	1251	0
4	13	7	""	"STM1549"	17880	16070	110	858	917	376	85	89	34	100	100	0	1841	1940	765	39	39	6	100	100	0	0.429	0.438	0.433	0.430	1.161	0.443	0.965	80	419	2575	2733	-1.221	773	1802	832	1901	0
4	14	7	""	"STM1554"	18060	16080	100	109	115	37	83	88	47	20	7	0	667	795	397	38	39	7	100	100	0	0.041	0.042	0.046	0.044	2.276	0.041	0.308	80	384	655	789	-4.596	26	629	32	757	0
4	15	7	""	"STM1558"	18230	16080	100	152	163	51	85	88	25	85	63	0	718	903	531	38	39	6	100	100	0	0.099	0.090	0.085	0.089	1.637	0.086	0.647	80	368	747	943	-3.343	67	680	78	865	0
4	16	7	"sfcA"	"STM1566"	18400	16080	100	271	316	168	88	94	30	98	95	0	1268	1455	935	39	41	11	100	100	0	0.149	0.161	0.158	0.155	1.363	0.164	0.933	80	379	1412	1644	-2.748	183	1229	228	1416	0
4	17	7	"fdnG"	"STM1570"	18570	16070	90	256	328	371	94	98	34	98	94	0	715	982	590	39	45	21	100	100	0	0.240	0.248	0.190	0.197	1.587	0.280	0.387	52	351	838	1177	-2.061	162	676	234	943	0
4	18	7	"narZ"	"STM1577"	18750	16080	90	115	128	36	93	94	28	40	26	0	558	644	298	40	44	19	100	100	0	0.042	0.058	0.066	0.056	2.102	0.059	0.246	52	336	540	639	-4.557	22	518	35	604	0
4	19	7	"yciO"	"STM1720"	18920	16080	100	332	349	116	94	101	43	100	98	0	819	918	360	40	42	9	100	100	0	0.306	0.290	0.289	0.284	1.267	0.283	0.848	80	379	1017	1133	-1.711	238	779	255	878	0
4	20	7	"yciC"	"STM1734"	19090	16080	100	1685	1752	529	91	94	23	100	100	0	3673	3773	1098	41	44	11	100	100	0	0.439	0.445	0.445	0.443	1.088	0.443	0.983	80	391	5226	5393	-1.188	1594	3632	1661	3732	0
4	21	7	""	"STM1747"	19280	16070	100	230	232	61	88	91	21	98	96	0	816	847	276	42	45	16	100	100	0	0.183	0.179	0.178	0.170	1.440	0.179	0.875	80	365	916	949	-2.446	142	774	144	805	0
4	22	7	"narI"	"STM1761"	19440	16070	100	251	260	95	91	93	22	100	98	0	1400	1485	707	41	43	15	100	100	0	0.118	0.117	0.117	0.114	1.386	0.117	0.883	80	358	1519	1613	-3.086	160	1359	169	1444	0
4	23	7	"chaB"	"STM1770"	19610	16060	90	149	159	39	92	95	22	94	65	0	500	502	174	41	45	16	100	100	0	0.124	0.145	0.141	0.141	1.681	0.138	0.527	52	354	516	528	-3.009	57	459	67	461	0
4	24	7	""	"STM1785"	19800	16080	100	336	365	114	90	93	23	100	100	0	3873	3987	1382	43	47	18	100	100	0	0.064	0.070	0.070	0.069	1.266	0.069	0.931	80	464	4076	4219	-3.961	246	3830	275	3944	100
4	1	8	"nuoN"	"STM2316"	15790	16250	110	744	772	217	83	91	51	100	100	0	4180	4204	1128	45	51	26	100	100	0	0.160	0.166	0.164	0.164	1.165	0.164	0.943	80	455	4796	4848	-2.645	661	4135	689	4159	0
4	2	8	"nuoC"	"STM2326"	15960	16250	110	737	958	608	85	89	31	100	98	0	3692	4731	3306	43	50	22	100	100	0	0.179	0.186	0.184	0.183	1.170	0.183	0.980	80	406	4301	5561	-2.485	652	3649	873	4688	0
4	3	8	"yfbS"	"STM2333"	16130	16250	100	151	160	67	84	85	18	87	75	0	673	753	533	39	41	11	100	100	0	0.106	0.106	0.108	0.103	1.632	0.107	0.791	80	393	701	790	-3.242	67	634	76	714	0
4	4	8	"yfcC"	"STM2339"	16310	16240	90	125	137	63	86	87	20	71	46	0	714	892	733	39	41	9	100	100	0	0.058	0.060	0.056	0.054	1.879	0.070	0.620	52	340	714	904	-4.113	39	675	51	853	0
4	5	8	""	"STM2343"	16480	16250	100	206	212	61	85	87	21	100	98	0	1189	1213	339	40	42	11	100	100	0	0.105	0.108	0.105	0.103	1.389	0.107	0.806	80	409	1270	1300	-3.247	121	1149	127	1173	0
4	6	8	"yfcH"	"STM2350"	16660	16250	100	1006	1138	741	90	91	22	100	100	0	3806	4289	1873	39	41	9	100	100	0	0.243	0.247	0.234	0.237	1.190	0.271	0.901	80	396	4683	5298	-2.040	916	3767	1048	4250	0
4	7	8	"fdx"	"STM2538"	16830	16250	100	1475	1560	442	89	91	22	100	100	0	2200	2355	651	39	42	29	100	100	0	0.641	0.635	0.634	0.634	1.133	0.633	0.967	80	396	3547	3787	-0.641	1386	2161	1471	2316	0
4	8	8	"cadB"	"STM2558"	17000	16250	100	1130	1194	335	88	90	21	100	100	0	3970	4166	1139	39	40	6	100	100	0	0.265	0.268	0.264	0.266	1.123	0.264	0.971	80	384	4973	5233	-1.916	1042	3931	1106	4127	0
4	9	8	"yfhG"	"STM2563"	17170	16250	110	572	611	187	89	90	22	100	100	0	1837	1985	592	40	43	25	100	100	0	0.269	0.268	0.267	0.264	1.162	0.271	0.954	80	439	2280	2467	-1.895	483	1797	522	1945	0
4	10	8	""	"STM2570"	17340	16250	100	314	319	131	87	100	90	88	62	0	2161	2239	1071	40	46	36	100	100	0	0.107	0.106	0.106	0.102	1.414	0.105	0.699	80	406	2348	2431	-3.224	227	2121	232	2199	0
4	11	8	""	"STM2587"	17530	16250	100	169	180	55	86	99	91	41	7	0	1938	2003	976	39	44	36	100	100	0	0.044	0.048	0.045	0.047	1.708	0.041	0.180	80	406	1982	2058	-4.516	83	1899	94	1964	0
4	12	8	""	"STM2593"	17700	16250	100	184	192	53	84	86	21	100	90	0	2795	2870	786	39	40	7	100	100	0	0.036	0.038	0.038	0.035	1.515	0.037	0.743	80	384	2856	2939	-4.785	100	2756	108	2831	0
4	13	8	"yhbP"	"STM3270"	17870	16250	100	492	510	108	84	86	24	100	100	0	2798	2911	518	40	42	11	100	100	0	0.148	0.148	0.148	0.147	1.153	0.146	0.944	80	408	3166	3297	-2.757	408	2758	426	2871	0
4	14	8	""	"STM3277"	18050	16250	110	315	325	64	83	85	21	100	100	0	6384	6463	995	39	41	12	100	100	0	0.037	0.038	0.037	0.037	1.223	0.037	0.911	80	425	6577	6666	-4.773	232	6345	242	6424	0
4	15	8	"pnp"	"STM3282"	18210	16250	100	2289	2450	1203	87	90	24	100	100	0	1441	1583	726	38	39	11	100	100	0	1.569	1.529	1.495	1.533	1.198	1.561	0.960	80	383	3605	3908	0.650	2202	1403	2363	1545	0
4	16	8	"secG"	"STM3293"	18390	16250	100	9654	9902	2037	95	103	63	100	100	0	1710	1722	349	39	42	12	100	100	0	5.721	5.827	5.821	5.830	1.099	5.861	0.974	80	408	11230	11490	2.516	9559	1671	9807	1683	0
4	17	8	"yhbE"	"STM3302"	18570	16250	110	5429	5669	1225	94	103	60	100	100	0	4015	4060	720	40	43	17	100	100	0	1.342	1.387	1.364	1.377	1.066	1.401	0.984	80	466	9310	9595	0.425	5335	3975	5575	4020	0
4	18	8	"yrbA"	"STM3308"	18740	16240	110	498	504	162	89	91	22	100	100	0	1440	1485	414	40	42	8	100	100	0	0.292	0.287	0.280	0.278	1.200	0.288	0.943	80	442	1809	1860	-1.775	409	1400	415	1445	0
4	19	8	""	"STM0718"	18910	16250	100	203	207	47	88	90	28	100	91	0	3661	3677	934	40	43	15	100	100	0	0.032	0.033	0.031	0.031	1.497	0.030	0.663	80	406	3736	3756	-4.977	115	3621	119	3637	0
4	20	8	""	"STM0724"	19100	16240	100	90	103	64	90	90	20	22	10	0	67	73	33	39	41	7	81	71	0	0.000	0.382	0.676	0.699	3.486	2.277	0.200	80	380	28	47	Error	0	28	13	34	-50
4	21	8	"sdhD"	"STM0733"	19260	16240	110	1137	1181	275	89	91	21	100	100	0	2774	2849	594	41	44	15	100	100	0	0.383	0.389	0.381	0.386	1.124	0.386	0.971	80	427	3781	3900	-1.383	1048	2733	1092	2808	100
4	22	8	"ybgC"	"STM0744"	19440	16240	100	523	540	123	93	96	23	100	100	0	1912	1937	378	42	49	28	100	100	0	0.230	0.236	0.232	0.233	1.158	0.233	0.940	80	396	2300	2342	-2.121	430	1870	447	1895	100
4	23	8	"ybgF"	"STM0750"	19610	16240	110	1994	1999	420	97	100	26	100	100	0	3650	3705	681	42	53	44	100	100	0	0.526	0.519	0.514	0.517	1.092	0.517	0.975	80	450	5505	5565	-0.927	1897	3608	1902	3663	100
4	24	8	"aroG"	"STM0760"	19780	16240	100	1857	1877	328	92	95	26	100	100	0	4134	4096	791	45	54	39	100	100	0	0.432	0.441	0.439	0.442	1.119	0.430	0.972	80	416	5854	5836	-1.212	1765	4089	1785	4051	100
4	1	9	""	"STM0868"	15800	16420	100	197	280	324	82	86	25	96	86	0	1320	1535	838	41	47	21	100	100	0	0.090	0.133	0.093	0.098	1.779	0.138	0.312	80	423	1394	1692	-3.475	115	1279	198	1494	0
4	2	9	"rimK"	"STM0875"	15960	16420	100	338	335	62	85	89	24	100	100	0	1510	1494	334	40	45	16	100	100	0	0.172	0.172	0.171	0.172	1.239	0.169	0.923	80	382	1723	1704	-2.539	253	1470	250	1454	0
4	3	9	"ybjF"	"STM0882"	16130	16420	100	534	582	187	85	88	21	100	100	0	1808	1958	652	39	39	6	100	100	0	0.254	0.259	0.257	0.257	1.197	0.258	0.953	80	384	2218	2416	-1.978	449	1769	497	1919	0
4	4	9	"artP"	"STM0891"	16300	16420	100	1744	1771	410	88	91	23	100	100	0	4059	4153	908	38	41	19	100	100	0	0.412	0.409	0.408	0.407	1.103	0.408	0.980	80	418	5677	5798	-1.280	1656	4021	1683	4115	0
4	5	9	""	"STM0896"	16480	16420	100	90	94	23	87	89	22	20	7	0	2361	2335	580	38	41	19	100	100	0	0.001	0.003	0.019	0.019	1.671	0.002	0.011	80	396	2326	2304	-9.597	3	2323	7	2297	0
4	6	9	""	"STM0901"	16650	16420	100	102	104	24	86	88	20	41	8	0	4266	4534	1120	39	39	6	100	100	0	0.004	0.004	0.012	0.015	1.414	0.003	0.082	80	384	4243	4513	-8.045	16	4227	18	4495	0
4	7	9	""	"STM1035"	16810	16420	90	130	141	41	91	91	21	73	44	0	1397	1403	481	38	52	79	100	100	0	0.029	0.037	0.032	0.034	1.821	0.039	0.471	52	348	1398	1415	-5.123	39	1359	50	1365	0
4	8	9	""	"STM1039"	17000	16420	100	166	168	38	85	88	21	98	91	0	2395	2365	688	38	49	70	100	100	0	0.034	0.036	0.034	0.035	1.463	0.034	0.695	80	414	2438	2410	-4.863	81	2357	83	2327	0
4	9	9	"aceK"	"STM4185"	17160	16420	90	247	262	85	86	88	20	100	98	0	2643	2907	1410	39	54	86	100	100	0	0.062	0.061	0.064	0.061	1.344	0.059	0.872	52	346	2765	3044	-4.016	161	2604	176	2868	0
4	10	9	""	"STM4196"	17350	16420	100	197	205	61	86	87	21	100	97	0	4064	4209	1171	39	50	75	100	100	0	0.028	0.029	0.028	0.027	1.453	0.028	0.763	80	414	4136	4289	-5.180	111	4025	119	4170	0
4	11	9	""	"STM4200"	17520	16420	100	208	235	97	84	87	25	93	86	0	2800	2924	1823	39	40	6	100	100	0	0.045	0.052	0.053	0.052	1.478	0.050	0.854	80	396	2885	3036	-4.477	124	2761	151	2885	0
4	12	9	""	"STM4204"	17700	16420	100	950	970	138	82	85	25	100	100	0	9904	9891	1448	41	43	12	100	100	0	0.088	0.090	0.090	0.090	1.115	0.089	0.968	80	396	10731	10738	-3.506	868	9863	888	9850	0
4	13	9	"pduE"	"STM2042"	17870	16420	110	129	130	28	83	85	22	80	51	0	2274	2259	451	40	42	13	100	100	0	0.021	0.021	0.023	0.024	1.578	0.022	0.266	80	439	2280	2266	-5.602	46	2234	47	2219	0
4	14	9	"pduV"	"STM2056"	18050	16420	100	118	122	31	85	87	21	61	38	0	1012	986	318	38	40	9	100	100	0	0.034	0.039	0.041	0.039	1.824	0.042	0.399	80	370	1007	985	-4.883	33	974	37	948	0
4	15	9	"stfF"	"STM0199"	18210	16420	100	128	139	55	83	86	21	78	51	0	1785	1785	739	39	40	12	100	100	0	0.026	0.032	0.030	0.032	1.816	0.028	0.354	80	382	1791	1802	-5.278	45	1746	56	1746	0
4	16	9	"thiH"	"STM4159"	18390	16420	100	182	193	69	85	90	38	88	71	0	1424	1486	608	41	42	9	100	100	0	0.070	0.075	0.072	0.072	1.423	0.076	0.753	80	383	1480	1553	-3.834	97	1383	108	1445	0
4	17	9	"yojN"	"STM2269"	18560	16420	100	512	541	177	88	92	27	100	100	0	3263	3572	1288	40	42	10	100	100	0	0.132	0.128	0.126	0.127	1.185	0.127	0.952	80	396	3647	3985	-2.926	424	3223	453	3532	0
4	18	9	""	"STM4261"	18740	16420	100	263	270	76	86	88	22	98	98	0	1309	1298	400	40	42	10	100	100	0	0.139	0.146	0.137	0.143	1.358	0.146	0.875	80	409	1446	1442	-2.842	177	1269	184	1258	0
4	19	9	"traP"	"PSLT082"	18900	16410	90	159	184	105	85	88	22	94	80	0	1827	1889	726	41	50	41	100	100	0	0.041	0.054	0.044	0.047	1.606	0.053	0.471	52	328	1860	1947	-4.593	74	1786	99	1848	0
4	20	9	""	"STM1542"	19080	16410	100	204	248	162	88	89	20	95	87	0	651	844	657	40	47	36	98	98	0	0.190	0.199	0.185	0.183	1.918	0.214	0.891	80	419	727	964	-2.397	116	611	160	804	0
4	21	9	""	"STM4309"	19250	16410	100	226	237	61	88	91	21	100	98	0	5502	6062	1865	39	42	17	100	100	0	0.025	0.025	0.024	0.024	1.380	0.023	0.801	80	406	5601	6172	-5.307	138	5463	149	6023	0
4	22	9	"adi"	"STM4296"	19440	16410	100	89	98	34	93	95	23	20	7	0	91	121	100	39	43	21	95	71	0	-0.077	0.061	0.265	0.280	2.506	0.196	0.175	80	418	48	87	Error	-4	52	5	82	-50
4	23	9	"lpxO"	"STM4286"	19610	16410	100	969	1010	261	95	98	26	100	100	0	2752	2822	774	39	43	26	100	100	0	0.322	0.329	0.327	0.330	1.193	0.322	0.961	80	384	3587	3698	-1.634	874	2713	915	2783	0
4	24	9	"nrfC"	"STM4279"	19780	16410	100	148	153	40	90	91	22	90	68	0	770	851	325	41	44	16	100	100	0	0.080	0.078	0.075	0.074	1.772	0.076	0.572	80	428	787	873	-3.652	58	729	63	810	0
4	1	10	"yafB"	"STM0255"	15770	16600	100	215	219	56	84	86	25	97	90	0	782	804	322	39	40	7	100	100	0	0.176	0.176	0.175	0.173	1.489	0.167	0.804	80	410	874	900	-2.504	131	743	135	765	0
4	2	10	""	"STM0274"	15950	16600	100	114	116	35	84	87	23	58	23	0	533	617	302	38	39	7	100	100	0	0.061	0.055	0.054	0.059	2.607	0.046	0.206	80	407	525	611	-4.044	30	495	32	579	0
4	3	10	""	"STM0282"	16130	16590	110	133	139	33	84	88	21	85	61	0	833	958	392	37	39	6	100	100	0	0.062	0.060	0.061	0.055	1.684	0.056	0.493	80	439	845	976	-4.022	49	796	55	921	0
4	4	10	""	"STM0288"	16300	16590	100	156	158	37	88	90	22	93	72	0	1420	1460	288	37	39	9	100	100	0	0.049	0.049	0.046	0.045	1.602	0.049	0.606	80	384	1451	1493	-4.346	68	1383	70	1423	0
4	5	10	""	"STM0297"	16470	16590	110	121	149	115	86	89	22	66	37	0	998	1073	458	38	38	6	100	100	0	0.036	0.061	0.046	0.047	2.344	0.058	0.200	80	453	995	1098	-4.778	35	960	63	1035	0
4	6	10	"yafJ"	"STM0311"	16650	16590	100	344	338	72	83	87	20	100	100	0	1414	1315	287	38	39	8	100	100	0	0.190	0.200	0.199	0.197	1.230	0.194	0.917	80	434	1637	1532	-2.398	261	1376	255	1277	0
4	7	10	"ycfJ"	"STM1212"	16820	16590	90	280	281	61	85	88	19	100	100	0	378	378	97	38	40	24	100	100	0	0.574	0.576	0.559	0.571	1.320	0.564	0.877	52	350	535	536	-0.802	195	340	196	340	0
4	8	10	"ycfX"	"STM1220"	16990	16580	90	203	203	55	84	86	20	98	94	0	509	531	191	38	40	11	100	100	0	0.253	0.241	0.245	0.229	1.413	0.244	0.826	52	348	590	612	-1.985	119	471	119	493	0
4	9	10	""	"STM1236"	17160	16590	90	128	132	35	87	87	20	78	51	0	509	541	129	38	40	13	100	100	0	0.087	0.089	0.087	0.084	1.908	0.088	0.400	52	357	512	548	-3.522	41	471	45	503	0
4	10	10	""	"STM1253"	17340	16590	100	339	384	200	87	95	101	96	77	0	412	483	287	38	41	14	100	100	0	0.674	0.667	0.665	0.645	1.379	0.794	0.596	80	406	626	742	-0.570	252	374	297	445	0
4	11	10	"yoaG"	"STM1272"	17510	16590	100	242	240	44	82	91	103	88	10	0	1090	1036	243	39	40	10	100	100	0	0.152	0.158	0.162	0.156	1.281	0.150	0.249	80	396	1211	1155	-2.716	160	1051	158	997	0
4	12	10	""	"STM1276"	17690	16590	110	697	707	144	81	85	35	100	100	0	951	986	208	40	41	11	100	100	0	0.676	0.662	0.650	0.661	1.140	0.656	0.962	80	453	1527	1572	-0.565	616	911	626	946	0
4	13	10	"rstB"	"STM1471"	17860	16590	110	198	205	50	82	86	23	100	100	0	1939	1934	507	40	41	9	100	100	0	0.061	0.065	0.065	0.063	1.410	0.062	0.780	80	426	2015	2017	-4.033	116	1899	123	1894	0
4	14	10	"ydgH"	"STM1478"	18030	16580	110	513	588	227	87	89	23	100	100	0	1200	1356	576	39	42	24	100	100	0	0.367	0.380	0.379	0.376	1.191	0.383	0.861	80	441	1587	1818	-1.446	426	1161	501	1317	0
4	15	10	"ynfM"	"STM1486"	18210	16590	100	198	196	39	85	87	23	100	97	0	726	794	299	39	39	5	100	100	0	0.164	0.147	0.145	0.149	1.653	0.123	0.675	80	396	800	866	-2.604	113	687	111	755	0
4	16	10	""	"STM1493"	18380	16580	100	144	142	40	81	84	24	80	62	0	990	1083	588	40	42	13	100	100	0	0.066	0.058	0.064	0.061	1.759	0.053	0.556	80	383	1013	1104	-3.915	63	950	61	1043	0
4	17	10	"ynfD"	"STM1500"	18550	16590	100	437	447	94	84	88	25	100	100	0	1181	1185	300	40	42	13	100	100	0	0.309	0.317	0.310	0.318	1.230	0.300	0.922	80	370	1494	1508	-1.693	353	1141	363	1145	100
4	18	10	"udg"	"STM2080"	18720	16590	100	395	409	85	86	89	22	100	100	0	1126	1162	269	40	42	9	100	100	0	0.285	0.288	0.295	0.287	1.194	0.282	0.932	80	397	1395	1445	-1.813	309	1086	323	1122	100
4	19	10	""	"STM2787"	18900	16590	100	172	166	38	86	89	23	93	75	0	1310	1344	319	39	41	17	100	100	0	0.068	0.061	0.063	0.056	1.653	0.060	0.650	80	404	1357	1385	-3.885	86	1271	80	1305	100
4	20	10	"gabT"	"STM2792"	19070	16590	110	244	243	41	86	88	21	100	98	0	1138	1112	243	39	40	7	100	100	0	0.144	0.146	0.151	0.145	1.334	0.136	0.863	80	452	1257	1230	-2.798	158	1099	157	1073	100
4	21	10	"mobA"	"STM3994"	19250	16580	100	291	298	71	86	88	20	100	100	0	1733	1902	564	39	42	17	100	100	0	0.121	0.114	0.112	0.113	1.239	0.110	0.912	80	396	1899	2075	-3.047	205	1694	212	1863	100
4	22	10	""	"STM4014"	19420	16590	100	141	143	33	88	91	22	86	67	0	1226	1204	426	38	40	13	100	100	0	0.045	0.047	0.048	0.048	1.656	0.045	0.538	80	418	1241	1221	-4.486	53	1188	55	1166	100
4	23	10	""	"STM4033"	19610	16580	100	303	333	152	90	93	23	100	95	0	325	383	186	38	40	12	100	100	0	0.742	0.704	0.709	0.669	1.356	0.727	0.908	80	392	500	588	-0.430	213	287	243	345	0
4	24	10	""	"STM4054"	19770	16580	100	102	109	26	87	89	22	41	20	0	524	582	252	39	40	7	100	100	0	0.031	0.041	0.046	0.048	2.099	0.043	0.211	80	414	500	565	-5.015	15	485	22	543	0
4	1	11	""	"STM2943"	15770	16760	110	280	284	52	87	90	23	100	100	0	5653	5847	1171	39	41	12	100	100	0	0.034	0.034	0.034	0.033	1.224	0.032	0.890	80	477	5807	6005	-4.862	193	5614	197	5808	0
4	2	11	""	"STM2955"	15940	16760	100	208	226	85	83	87	23	98	97	0	434	480	226	38	40	13	100	100	0	0.316	0.324	0.300	0.311	1.503	0.311	0.800	80	395	521	585	-1.664	125	396	143	442	0
4	3	11	"yqcC"	"STM2965"	16120	16760	110	273	277	58	83	86	21	100	100	0	704	714	152	37	39	7	100	100	0	0.285	0.287	0.281	0.281	1.235	0.279	0.891	80	454	857	871	-1.812	190	667	194	677	0
4	4	11	"fucO"	"STM2973"	16290	16760	110	205	217	61	85	87	22	98	97	0	2805	3285	1066	38	39	7	100	100	0	0.043	0.041	0.040	0.039	1.364	0.041	0.863	80	440	2887	3379	-4.527	120	2767	132	3247	0
4	5	11	"fucK"	"STM2977"	16470	16770	100	134	264	330	83	85	21	82	56	0	383	385	158	38	39	11	100	100	0	0.148	0.522	0.179	0.236	3.316	1.177	0.285	80	412	396	528	-2.758	51	345	181	347	0
4	6	11	"csdA"	"STM2984"	16630	16760	70	125	132	37	80	82	18	90	56	0	201	218	71	38	41	12	100	100	0	0.276	0.289	0.264	0.262	1.885	0.274	0.400	32	231	208	232	-1.857	45	163	52	180	0
4	7	11	"yqhE"	"STM3165"	16810	16760	100	431	457	80	83	85	19	100	100	0	2975	3123	567	38	40	9	100	100	0	0.118	0.121	0.121	0.121	1.184	0.114	0.928	80	440	3285	3459	-3.077	348	2937	374	3085	0
4	8	11	""	"STM3175"	16990	16760	100	149	158	56	81	86	39	73	41	0	619	727	310	38	39	8	100	100	0	0.117	0.112	0.110	0.098	1.883	0.104	0.439	80	419	649	766	-3.095	68	581	77	689	0
4	9	11	"STMF1.5"	"Not LT2a91"	17160	16760	110	418	416	83	86	89	37	100	100	0	212	207	44	38	39	10	100	98	0	1.908	1.953	1.922	1.989	1.377	2.016	0.913	80	464	506	499	0.932	332	174	330	169	0
4	10	11	"yfiO"	"STM2663"	17330	16760	110	1326	1319	220	86	89	23	100	100	0	1680	1690	355	39	40	8	100	100	0	0.756	0.747	0.754	0.751	1.143	0.728	0.957	80	440	2881	2884	-0.404	1240	1641	1233	1651	0
4	11	11	""	"STM2680"	17510	16760	100	383	395	99	79	82	22	100	100	0	2438	2499	692	39	40	8	100	100	0	0.127	0.128	0.125	0.127	1.226	0.123	0.923	80	419	2703	2776	-2.980	304	2399	316	2460	0
4	12	11	""	"STM2690"	17690	16760	80	91	124	88	78	82	39	21	15	0	160	319	462	39	40	8	100	100	0	0.107	0.164	0.146	0.129	2.633	2.201	0.040	52	292	134	326	-3.218	13	121	46	280	0
4	13	11	"ybbN"	"STM0504"	17860	16760	100	496	484	135	81	87	39	100	100	0	1083	1067	312	39	40	10	100	100	0	0.398	0.392	0.384	0.387	1.249	0.384	0.925	80	397	1459	1431	-1.331	415	1044	403	1028	0
4	14	11	"allA"	"STM0515"	18030	16760	100	289	291	70	86	89	26	100	100	0	2927	2908	718	39	47	46	100	100	0	0.070	0.071	0.068	0.070	1.347	0.068	0.836	80	397	3091	3074	-3.831	203	2888	205	2869	0
4	15	11	""	"STM0520"	18200	16760	100	130	139	43	86	86	19	81	53	0	799	956	552	39	47	46	100	100	0	0.058	0.058	0.062	0.057	1.856	0.056	0.555	80	408	804	970	-4.110	44	760	53	917	0
4	16	11	"ybbY"	"STM0524"	18380	16760	100	153	171	59	84	85	19	95	80	0	1718	2044	860	39	41	11	100	100	0	0.041	0.043	0.039	0.039	1.573	0.043	0.697	80	409	1748	2092	-4.605	69	1679	87	2005	0
4	17	11	"ylbE"	"STM0530"	18550	16750	110	127	136	34	84	86	22	83	48	0	1844	1928	493	40	42	9	100	100	0	0.024	0.028	0.026	0.027	1.623	0.027	0.539	80	426	1847	1940	-5.391	43	1804	52	1888	0
4	18	11	"cysS"	"STM0537"	18720	16760	100	558	603	204	84	85	21	100	100	0	1262	1481	539	41	43	10	100	100	0	0.388	0.360	0.355	0.357	1.285	0.357	0.944	80	396	1695	1959	-1.365	474	1221	519	1440	0
4	19	11	"yohJ"	"STM2181"	18900	16750	110	409	418	112	86	88	23	100	100	0	1517	1501	495	40	44	18	100	100	0	0.219	0.227	0.221	0.229	1.221	0.220	0.928	80	440	1800	1793	-2.193	323	1477	332	1461	0
4	20	11	"galS"	"STM2191"	19070	16760	100	160	169	46	87	89	21	96	86	0	815	798	329	40	42	19	100	100	0	0.094	0.108	0.105	0.105	1.673	0.099	0.647	80	383	848	840	-3.408	73	775	82	758	0
4	21	11	"lysP"	"STM2200"	19250	16750	100	234	274	113	85	87	20	100	98	0	681	873	484	41	43	15	100	100	0	0.233	0.227	0.210	0.222	1.360	0.220	0.903	80	408	789	1021	-2.103	149	640	189	832	0
4	22	11	"yejH"	"STM2223"	19420	16760	100	209	225	83	86	89	22	96	85	0	943	1011	516	40	42	10	100	100	0	0.136	0.143	0.140	0.134	1.554	0.138	0.837	80	384	1026	1110	-2.876	123	903	139	971	0
4	23	11	""	"STM2231"	19600	16750	100	195	195	43	90	93	22	98	92	0	840	861	294	40	43	14	100	100	0	0.131	0.128	0.130	0.125	1.486	0.118	0.721	80	409	905	926	-2.930	105	800	105	821	0
4	24	11	""	"STM2240"	19780	16750	110	423	442	143	89	91	21	100	100	0	1764	1930	721	42	46	16	100	100	0	0.194	0.187	0.186	0.185	1.254	0.187	0.938	80	500	2056	2241	-2.366	334	1722	353	1888	100
4	1	12	"Ctrl-Nif10ng/ul"	"Ctrl-Nif10ng/ul"	15760	16940	100	81	84	21	83	85	21	11	5	0	37	37	6	39	40	10	1	0	0	1.000	-0.500	3.000	3.100	2.273	39.932	0.009	80	437	-4	-1	0.000	-2	-2	1	-2	-50
4	2	12	"Ctrl-Y410ng/ul"	"Ctrl-Y410ng/ul"	15930	16940	100	79	87	31	80	83	21	17	10	0	39	42	10	38	38	5	28	17	0	-1.000	1.750	2.125	2.036	5.413	15.982	0.049	80	408	0	11	Error	-1	1	7	4	-50
4	3	12	"Ctrl-FtsQ10ng/ul"	"Ctrl-FtsQ10ng/ul"	16100	16940	100	90	134	96	80	81	18	42	35	0	64	169	234	38	38	5	78	71	0	0.385	0.412	0.506	0.619	3.877	0.399	0.852	80	420	36	185	-1.379	10	26	54	131	-50
4	4	12	"Ctrl-ssM1354ng/ul"	"Ctrl-ssM1354ng/ul"	16280	16930	100	80	86	26	80	81	18	27	8	0	42	46	13	38	39	6	42	20	0	0.000	0.750	1.792	1.746	3.400	6.840	0.075	80	408	4	14	Error	0	4	6	8	-50
4	5	12	"ctrl-buffer"	"ctrl-buffer"	16450	16930	100	76	78	25	82	83	21	13	5	0	40	48	41	38	39	10	20	11	0	-3.000	-0.400	3.500	2.752	4.099	0.849	0.131	80	426	-4	6	Error	-6	2	-4	10	-50
4	6	12	"Ctrl-hum b-actin10ng/ul"	"Ctrl-hum b-actin10ng/ul"	16630	16970	50	169	163	40	90	99	37	75	58	0	42	42	6	37	38	5	33	16	0	15.800	14.600	13.000	11.360	2.047	16.248	0.149	12	104	84	78	3.982	79	5	73	5	0
4	7	12	"Ctrl-Nif50ng/ul"	"Ctrl-Nif50ng/ul"	16800	16930	100	78	85	25	83	87	26	12	6	0	38	39	7	38	38	5	22	8	0	100000.000	2.000	4.733	3.801	3.081	22.440	0.028	80	433	-5	3	16.610	-5	0	2	1	-50
4	8	12	"Ctrl-Y450ng/ul"	"Ctrl-Y450ng/ul"	16970	16930	100	85	94	53	81	85	30	17	6	0	40	43	14	38	40	24	5	1	0	2.000	2.600	2.627	2.535	3.187	14.574	0.103	80	435	6	18	1.000	4	2	13	5	-50
4	9	12	"Ctrl-FtsQ50ng/ul"	"Ctrl-FtsQ50ng/ul"	17170	16940	80	204	361	299	84	85	21	96	92	0	303	688	723	37	38	5	100	100	0	0.451	0.425	0.441	0.423	1.507	0.416	0.970	52	290	386	928	-1.148	120	266	277	651	0
4	10	12	"Ctrl-ssM13162ng/ul"	"Ctrl-ssM13162ng/ul"	17320	16930	100	95	116	63	80	82	21	47	31	0	57	72	43	40	43	13	52	37	0	0.882	1.125	1.437	1.443	2.896	1.576	0.598	80	384	32	68	-0.181	15	17	36	32	-50
4	11	12	"ctrl-buffer"	"ctrl-buffer"	17490	16930	100	80	79	26	76	104	343	0	0	0	42	52	40	40	43	12	16	11	0	2.000	0.250	2.433	2.335	3.263	5.617	0.037	80	427	6	15	1.000	4	2	3	12	-50
4	12	12	"Ctrl-hum b-actin100ng/ul"	"Ctrl-hum b-actin100ng/ul"	17690	16930	110	1202	1260	376	78	83	33	100	100	0	44	45	6	39	41	8	31	3	0	224.800	197.000	79.233	77.251	1.167	387.297	0.029	80	447	1129	1188	7.812	1124	5	1182	6	0
4	13	12	"Ctrl-Nif100ng/ul"	"Ctrl-Nif100ng/ul"	17840	16930	100	87	88	19	78	84	35	6	1	0	39	40	6	38	40	13	5	0	0	9.000	5.000	3.250	3.878	2.792	13.054	0.589	80	369	10	12	3.170	9	1	10	2	-50
4	14	12	"Ctrl-Y4100ng/ul"	"Ctrl-Y4100ng/ul"	18010	16930	100	94	93	22	82	87	34	15	0	0	41	42	7	38	39	8	18	6	0	4.000	2.750	4.250	4.585	3.105	23.074	0.050	80	415	15	15	2.000	12	3	11	4	-50
4	15	12	"Ctrl-FtsQ100ng/ul"	"Ctrl-FtsQ100ng/ul"	18200	16930	90	401	701	554	89	90	21	100	98	0	794	1496	1310	38	40	11	100	100	0	0.413	0.420	0.407	0.411	1.415	0.416	0.961	52	338	1068	2070	-1.277	312	756	612	1458	0
4	16	12	"Ctrl-ssM13buffer"	"Ctrl-ssM13buffer"	18360	16930	100	89	111	79	88	89	21	28	16	0	50	97	138	39	42	19	31	23	0	0.091	0.397	0.944	1.179	3.736	0.510	0.569	80	409	12	81	-3.459	1	11	23	58	-50
4	17	12	"ctrl-buffer"	"ctrl-buffer"	18540	16930	100	84	96	49	86	88	22	22	11	0	43	55	52	40	42	10	25	15	0	-0.667	0.667	2.200	2.566	2.692	1.198	0.461	80	420	1	25	Error	-2	3	10	15	-50
4	18	12	"Ctrl-hum b-actin50ng/ul"	"Ctrl-hum b-actin50ng/ul"	18720	16930	100	733	814	303	83	86	23	100	100	0	42	43	6	40	42	9	16	2	0	325.000	243.667	67.583	61.541	1.374	219.722	0.040	80	394	652	734	8.344	650	2	731	3	0
4	19	12	"Ctrl-Nif400ng/ul"	"Ctrl-Nif400ng/ul"	18880	16930	100	96	110	46	84	86	21	41	30	0	41	41	7	40	42	10	7	2	0	12.000	26.000	6.083	4.772	3.303	11.606	0.088	80	394	13	27	3.585	12	1	26	1	-50
4	20	12	"Ctrl-Y4400ng/ul"	"Ctrl-Y4400ng/ul"	19060	16920	100	86	93	31	84	85	21	25	8	0	41	42	8	39	41	13	11	2	0	1.000	3.000	3.500	2.774	3.534	16.817	0.033	80	427	4	12	0.000	2	2	9	3	-50
4	21	12	"Ctrl-FtsQ400ng/ul"	"Ctrl-FtsQ400ng/ul"	19250	16930	110	1006	1200	736	84	88	29	100	100	0	2219	2635	1710	39	40	8	100	100	0	0.423	0.430	0.430	0.431	1.189	0.428	0.985	80	438	3102	3712	-1.241	922	2180	1116	2596	0
4	22	12	"Ctrl-ssM13buffer"	"Ctrl-ssM13buffer"	19400	16920	100	102	147	140	86	88	20	45	32	0	70	175	346	41	43	9	76	65	0	0.552	0.455	0.676	0.600	3.235	0.391	0.826	80	369	45	195	-0.858	16	29	61	134	-50
4	23	12	"ctrl-buffer"	"ctrl-buffer"	19580	16920	100	96	105	40	91	93	22	25	12	0	51	72	74	43	45	11	45	27	0	0.625	0.483	1.212	1.309	4.866	0.556	0.264	80	409	13	43	-0.678	5	8	14	29	-50
4	24	12	"Ctrl-hum b-actinbuffer"	"Ctrl-hum b-actinbuffer"	19750	16920	100	94	111	60	93	95	23	20	13	0	60	99	107	44	49	26	40	22	0	0.063	0.327	0.689	0.851	4.154	0.540	0.560	80	442	17	73	-4.000	1	16	18	55	-50
4	1	13	"phoP"	"STM1231"	15760	17120	110	5022	5092	1834	83	89	45	100	100	0	2284	2305	770	38	42	19	100	100	0	2.199	2.210	2.213	2.171	1.189	2.250	0.975	80	498	7185	7276	1.137	4939	2246	5009	2267	0
4	2	13	"phoP"	"STM1231"	15940	17120	110	4561	4433	990	83	90	47	100	100	0	2114	2029	525	38	42	21	100	100	0	2.157	2.185	2.170	2.228	1.207	2.156	0.975	80	453	6554	6341	1.109	4478	2076	4350	1991	0
4	3	13	"phoQ"	"STM1230"	16110	17120	100	444	508	178	79	80	18	100	100	0	876	967	416	38	39	5	100	100	0	0.436	0.462	0.451	0.464	1.224	0.444	0.914	80	383	1203	1358	-1.199	365	838	429	929	0
4	4	13	"phoQ"	"STM1230"	16280	17110	110	1927	1996	566	79	80	18	100	100	0	3962	4166	1130	38	41	15	100	100	0	0.471	0.464	0.463	0.456	1.269	0.464	0.977	80	439	5772	6045	-1.086	1848	3924	1917	4128	0
4	5	13	"phoQ"	"STM1230"	16450	17110	100	847	947	345	83	86	22	100	100	0	1748	1911	689	39	42	18	100	100	0	0.447	0.462	0.462	0.458	1.192	0.459	0.961	80	420	2473	2736	-1.162	764	1709	864	1872	0
4	6	13	"hupA"	"STM4170"	16630	17110	100	3523	3708	883	83	87	23	100	100	0	1055	1075	251	38	39	8	100	100	0	3.382	3.496	3.504	3.492	1.114	3.546	0.966	80	406	4457	4662	1.758	3440	1017	3625	1037	0
4	7	13	"sopB"	"STM1091"	16800	17110	100	291	311	84	81	87	38	100	100	0	4141	4465	1466	38	40	7	100	100	0	0.051	0.052	0.051	0.051	1.239	0.050	0.900	80	396	4313	4657	-4.288	210	4103	230	4427	0
4	8	13	"pipC"	"STM0375"	16970	17110	100	263	272	51	82	85	21	100	100	0	2180	2221	422	39	41	26	100	100	0	0.085	0.087	0.087	0.085	1.262	0.083	0.870	80	408	2322	2372	-3.564	181	2141	190	2182	0
4	9	13	"pipC"	"STM0375"	17150	17110	100	227	227	52	82	85	20	100	100	0	1563	1576	287	39	40	11	100	100	0	0.095	0.094	0.093	0.090	1.368	0.091	0.812	80	420	1669	1682	-3.394	145	1524	145	1537	0
4	10	13	"ssrB"	"STM1391"	17330	17110	110	903	934	221	81	83	20	100	100	0	2598	2706	587	41	43	13	100	100	0	0.321	0.320	0.310	0.318	1.159	0.318	0.960	80	443	3379	3518	-1.637	822	2557	853	2665	0
4	11	13	"ssrB"	"STM1391"	17500	17110	100	889	899	196	77	105	354	100	66	0	2649	2668	494	41	44	13	100	100	0	0.311	0.313	0.307	0.309	1.151	0.326	0.414	80	398	3420	3449	-1.683	812	2608	822	2627	0
4	12	13	"ssrB"	"STM1391"	17680	17100	110	1171	1114	258	79	102	313	98	88	0	3549	3371	711	41	45	23	100	100	0	0.311	0.311	0.311	0.309	1.298	0.303	0.902	80	440	4600	4365	-1.684	1092	3508	1035	3330	0
4	13	13	"lrp"	"STM0959"	17840	17110	100	2571	2591	540	82	93	100	100	100	0	2946	2851	589	40	50	41	100	100	0	0.857	0.893	0.898	0.893	1.125	0.892	0.969	80	395	5395	5320	-0.223	2489	2906	2509	2811	0
4	14	13	"lrp"	"STM0959"	18020	17100	110	1897	1879	541	82	92	43	100	100	0	2142	2124	578	39	47	37	100	100	0	0.863	0.862	0.869	0.853	1.232	0.867	0.962	80	467	3918	3882	-0.212	1815	2103	1797	2085	0
4	15	13	"gyrA"	"STM2272"	18200	17100	110	1765	1886	614	85	90	31	100	100	0	1597	1740	570	39	44	25	100	100	0	1.078	1.059	1.064	1.057	1.220	1.067	0.957	80	454	3238	3502	0.109	1680	1558	1801	1701	0
4	16	13	"gyrA"	"STM2272"	18360	17110	110	4451	4749	1421	87	92	51	100	100	0	3595	3888	1148	39	43	20	100	100	0	1.227	1.211	1.199	1.212	1.114	1.211	0.970	80	425	7920	8511	0.295	4364	3556	4662	3849	0
4	17	13	"csrA"	"STM2826"	18540	17100	110	1394	1407	286	86	92	50	100	100	0	1453	1456	252	39	42	14	100	100	0	0.925	0.932	0.929	0.927	1.193	0.940	0.958	80	453	2722	2738	-0.112	1308	1414	1321	1417	0
4	18	13	"csrA"	"STM2826"	18710	17110	100	966	933	198	85	89	26	100	100	0	1058	1028	208	40	44	20	100	100	0	0.865	0.858	0.869	0.852	1.237	0.859	0.945	80	396	1899	1836	-0.209	881	1018	848	988	0
4	19	13	"yhhP"	"STM3578"	18880	17100	110	346	336	78	80	86	38	100	97	0	1056	997	225	40	45	23	100	100	0	0.262	0.268	0.257	0.260	1.370	0.261	0.837	80	441	1282	1213	-1.933	266	1016	256	957	0
4	20	13	"yhhP"	"STM3578"	19060	17110	110	277	276	55	81	83	28	100	100	0	915	871	219	39	43	16	100	100	0	0.224	0.234	0.233	0.233	1.291	0.229	0.897	80	463	1072	1027	-2.160	196	876	195	832	0
4	21	13	"yhhP"	"STM3578"	19240	17100	100	289	296	55	85	90	34	100	100	0	934	932	155	39	42	14	100	100	0	0.228	0.236	0.231	0.232	1.253	0.221	0.669	80	398	1099	1104	-2.133	204	895	211	893	0
4	22	13	"topA"	"STM1714"	19410	17100	110	3378	3348	692	88	93	30	100	100	0	4949	5099	991	41	45	24	100	100	0	0.670	0.645	0.648	0.635	1.222	0.647	0.963	80	445	8198	8318	-0.577	3290	4908	3260	5058	0
4	23	13	"topA"	"STM1714"	19590	17100	100	511	525	215	90	94	27	100	97	0	651	678	289	43	48	24	100	100	0	0.692	0.685	0.688	0.675	1.303	0.695	0.937	80	398	1029	1070	-0.530	421	608	435	635	0
4	24	13	"fur"	"STM0693"	19760	17100	110	1490	1493	320	89	94	28	100	100	0	2530	2454	649	43	50	37	100	100	0	0.563	0.582	0.578	0.592	1.212	0.563	0.964	80	486	3888	3815	-0.828	1401	2487	1404	2411	0
4	1	14	""	"STM1553"	15740	17280	100	154	174	73	81	85	31	90	60	0	912	937	540	38	42	16	98	97	0	0.084	0.103	0.099	0.103	1.821	0.106	0.793	80	467	947	992	-3.582	73	874	93	899	0
4	2	14	""	"STM3783"	15930	17290	100	128	142	53	81	83	20	83	58	0	812	761	294	39	43	17	100	100	0	0.061	0.084	0.065	0.072	2.279	0.066	0.325	80	472	820	783	-4.040	47	773	61	722	0
4	3	14	""	"STM2242"	16120	17280	110	165	171	34	79	81	19	100	97	0	1052	1078	287	38	40	12	100	100	0	0.085	0.088	0.083	0.087	1.502	0.082	0.726	80	481	1100	1132	-3.560	86	1014	92	1040	0
4	4	14	"yfiM"	"STM2653"	16280	17280	100	162	167	40	78	80	20	97	95	0	1198	1228	245	39	40	13	100	100	0	0.072	0.075	0.069	0.069	1.662	0.070	0.665	80	414	1243	1278	-3.786	84	1159	89	1189	0
4	5	14	"oxyS"	"STM4124"	16450	17290	110	130	133	28	79	81	20	93	70	0	309	323	97	39	40	12	100	100	0	0.189	0.190	0.198	0.182	1.578	0.183	0.533	80	511	321	338	-2.404	51	270	54	284	0
4	6	14	""	"STM4302"	16630	17280	110	107	109	23	81	83	25	51	15	0	1375	1351	357	39	41	12	100	100	0	0.019	0.021	0.027	0.025	1.784	0.017	0.041	80	482	1362	1340	-5.683	26	1336	28	1312	0
4	7	14	"ssaT"	"STM1421"	16790	17280	100	642	689	226	80	85	40	100	100	0	3860	4163	1462	39	41	10	100	100	0	0.147	0.148	0.147	0.147	1.169	0.144	0.944	80	426	4383	4733	-2.765	562	3821	609	4124	0
4	8	14	"nrdI"	"STM2806"	16970	17280	100	285	432	472	81	85	36	100	100	0	689	1029	1204	38	40	11	100	100	0	0.313	0.354	0.337	0.339	1.391	0.371	0.938	80	440	855	1342	-1.674	204	651	351	991	0
4	9	14	"sipA"	"STM2882"	17140	17280	100	536	584	310	83	87	26	100	100	0	2667	2895	1570	38	41	17	100	100	0	0.172	0.175	0.166	0.172	1.266	0.177	0.947	80	440	3082	3358	-2.537	453	2629	501	2857	0
4	10	14	"dctA"	"STM3614"	17320	17280	100	459	510	167	83	89	52	100	100	0	2116	2291	776	39	43	20	100	100	0	0.181	0.190	0.189	0.187	1.204	0.189	0.954	80	413	2453	2679	-2.466	376	2077	427	2252	0
4	11	14	"aroB"	"STM3486"	17470	17270	100	102	143	135	81	93	169	8	7	0	73	124	178	39	41	20	65	42	0	0.618	0.729	0.725	0.771	3.282	0.749	0.846	80	419	55	147	-0.695	21	34	62	85	-50
4	12	14	"purN"	"STM2500"	17670	17280	100	561	627	199	77	90	160	100	93	0	1357	1492	519	39	42	24	100	100	0	0.367	0.379	0.381	0.379	1.206	0.396	0.631	80	471	1802	2003	-1.445	484	1318	550	1453	0
4	13	14	"yjgG"	"STM4462"	17840	17280	100	99	101	23	78	81	23	46	10	0	627	638	166	39	41	16	100	100	0	0.036	0.038	0.043	0.046	1.806	0.036	0.096	80	428	609	622	-4.807	21	588	23	599	0
4	14	14	""	"STM0437"	18010	17280	100	590	659	240	77	80	21	100	100	0	2510	3011	1290	38	41	16	100	100	0	0.208	0.196	0.193	0.198	1.176	0.191	0.971	80	440	2985	3555	-2.269	513	2472	582	2973	0
4	15	14	""	"STM0565"	18180	17280	100	164	166	36	78	80	21	97	88	0	1073	1014	230	39	44	31	100	100	0	0.083	0.090	0.087	0.084	1.555	0.085	0.614	80	452	1120	1063	-3.588	86	1034	88	975	0
4	16	14	"res"	"STM0358"	18360	17270	110	191	191	59	81	87	48	87	57	0	1400	1449	395	39	43	20	100	100	0	0.081	0.078	0.072	0.070	1.612	0.076	0.397	80	483	1471	1520	-3.629	110	1361	110	1410	0
4	17	14	""	"STM2003"	18530	17280	100	217	226	52	85	88	32	100	98	0	1607	1608	282	40	42	12	100	100	0	0.084	0.090	0.087	0.086	1.344	0.091	0.817	80	452	1699	1709	-3.569	132	1567	141	1568	0
4	18	14	"nfo"	"STM2203"	18710	17280	100	338	369	117	84	86	22	100	100	0	1366	1574	567	39	42	16	100	100	0	0.191	0.186	0.181	0.182	1.282	0.181	0.914	80	413	1581	1820	-2.385	254	1327	285	1535	0
4	19	14	"EMPTY"	"EMPTY"	18860	17270	100	86	95	48	79	83	36	16	2	0	43	56	73	38	39	9	26	16	0	1.400	0.889	2.611	2.695	3.798	1.443	0.205	80	402	12	34	0.485	7	5	16	18	-75
4	20	14	"EMPTY"	"EMPTY"	19030	17270	100	83	83	18	80	82	19	18	1	0	39	40	6	37	38	5	23	7	0	1.500	1.000	2.333	2.995	3.772	0.008	0.001	80	430	5	6	0.585	3	2	3	3	-75
4	21	14	"EMPTY"	"EMPTY"	19210	17270	100	82	82	18	81	85	22	13	1	0	38	39	6	37	38	5	26	11	0	1.000	0.500	3.000	3.181	3.820	0.013	0.002	80	442	2	3	0.000	1	1	1	2	-75
4	22	14	"EMPTY"	"EMPTY"	19380	17270	100	86	87	19	83	88	28	12	0	0	39	39	6	38	40	12	3	0	0	3.000	4.000	5.111	4.523	2.552	36.501	0.009	80	430	4	5	1.585	3	1	4	1	-75
4	23	14	"EMPTY"	"EMPTY"	19550	17260	100	81	84	21	85	89	23	15	3	0	40	41	6	39	41	20	0	0	0	-4.000	-0.500	3.292	3.024	3.645	23.113	0.011	80	430	-3	1	Error	-4	1	-1	2	-75
4	24	14	"EMPTY"	"EMPTY"	19730	17260	100	84	85	18	85	87	19	12	1	0	41	42	10	39	39	6	18	3	0	-0.500	0.000	4.000	3.912	2.911	484.273	0.000	80	471	1	3	Error	-1	2	0	3	-75
5	1	1	"yggG"	"STM3077"	2420	19620	130	294	295	66	86	89	21	100	100	0	1301	1402	403	39	40	7	100	100	0	0.165	0.153	0.151	0.151	1.298	0.146	0.892	120	608	1470	1572	-2.601	208	1262	209	1363	0
5	2	1	""	"STM1249"	2590	19610	130	847	883	249	82	85	21	100	100	0	1734	1728	465	40	41	8	100	100	0	0.452	0.475	0.467	0.472	1.157	0.467	0.964	120	511	2459	2489	-1.147	765	1694	801	1688	0
5	3	1	"csgA"	"STM1144"	2760	19610	130	501	531	168	84	100	99	100	98	0	2151	2290	836	41	49	81	100	100	0	0.198	0.199	0.191	0.197	1.248	0.189	0.913	120	484	2527	2696	-2.339	417	2110	447	2249	0
5	4	1	"malT"	"STM3515"	2930	19610	140	181	191	73	85	100	98	48	3	0	559	577	274	40	48	75	95	95	0	0.185	0.197	0.183	0.197	1.842	0.220	0.326	156	571	615	643	-2.435	96	519	106	537	0
5	5	1	""	"STM0212"	3110	19610	130	245	282	139	82	87	44	98	80	0	519	675	452	40	41	6	100	100	0	0.340	0.315	0.319	0.319	1.410	0.295	0.806	120	489	642	835	-1.555	163	479	200	635	0
5	6	1	"gltX"	"STM2415"	3270	19600	130	514	572	277	82	83	20	100	100	0	1198	1331	620	40	40	5	100	100	0	0.373	0.380	0.375	0.374	1.196	0.388	0.950	120	514	1590	1781	-1.423	432	1158	490	1291	0
5	7	1	""	"STM0055"	3450	19610	130	157	186	172	83	86	20	97	89	0	717	811	458	40	41	6	100	100	0	0.109	0.134	0.104	0.102	1.811	0.126	0.249	120	466	751	874	-3.194	74	677	103	771	0
5	8	1	"acnA"	"STM1712"	3620	19610	140	227	254	142	85	87	20	96	94	0	661	708	318	41	43	13	99	99	0	0.229	0.253	0.220	0.225	1.605	0.244	0.548	156	555	762	836	-2.126	142	620	169	667	0
5	9	1	"rfbF"	"STM2092"	3790	19610	130	556	604	224	84	86	21	100	100	0	1032	1137	477	42	44	15	100	100	0	0.477	0.475	0.481	0.472	1.210	0.470	0.968	120	470	1462	1615	-1.069	472	990	520	1095	0
5	10	1	"osmY"	"STM4561"	3960	19610	140	707	735	250	87	91	34	99	99	0	2520	2520	750	43	47	21	100	100	0	0.250	0.262	0.255	0.259	1.246	0.263	0.937	156	580	3097	3125	-1.998	620	2477	648	2477	0
5	11	1	"hflB"	"STM3296"	4140	19600	130	3246	3640	1356	87	93	36	100	100	0	866	956	348	43	46	21	100	100	0	3.838	3.892	3.871	3.896	1.148	3.980	0.964	120	515	3982	4466	1.941	3159	823	3553	913	0
5	12	1	"yheM"	"STM3450"	4320	19610	130	239	242	47	85	87	21	100	100	0	730	711	172	41	44	12	100	100	0	0.224	0.234	0.225	0.233	1.364	0.223	0.858	120	466	843	827	-2.162	154	689	157	670	0
5	13	1	"yifL"	"STM3946"	4480	19610	140	805	935	512	85	86	19	100	100	0	1092	1104	292	40	41	9	100	100	0	0.684	0.799	0.706	0.759	1.419	0.924	0.747	156	528	1772	1914	-0.547	720	1052	850	1064	0
5	14	1	""	"STM3941"	4660	19610	140	926	943	316	88	93	28	100	100	0	2867	2758	735	40	43	23	100	100	0	0.296	0.315	0.299	0.314	1.431	0.299	0.800	156	523	3665	3573	-1.754	838	2827	855	2718	0
5	15	1	"hemD"	"STM3937"	4830	19610	140	1195	1181	259	90	96	57	100	99	0	2065	2026	416	41	43	22	100	100	0	0.546	0.550	0.546	0.548	1.307	0.537	0.887	156	521	3129	3076	-0.873	1105	2024	1091	1985	0
5	16	1	"wecF"	"STM3928"	5000	19610	140	879	828	276	88	93	56	99	98	0	674	663	204	41	42	8	99	99	0	1.250	1.190	1.245	1.158	1.578	1.234	0.839	156	531	1424	1362	0.321	791	633	740	622	0
5	17	1	"wecD"	"STM3924"	5170	19610	140	992	984	298	85	87	30	100	99	0	1730	1708	485	42	44	8	100	99	0	0.537	0.540	0.522	0.544	1.345	0.532	0.886	156	539	2595	2565	-0.896	907	1688	899	1666	0
5	18	1	"wecB"	"STM3920"	5350	19610	140	1464	1424	380	84	88	37	100	100	0	2856	2712	781	43	44	11	100	100	0	0.491	0.502	0.478	0.507	1.304	0.486	0.903	156	609	4193	4009	-1.027	1380	2813	1340	2669	0
5	19	1	""	"STM4431"	5530	19610	110	103	111	33	80	86	37	26	10	0	134	137	35	41	42	12	100	100	0	0.247	0.323	0.272	0.276	2.316	0.801	0.123	80	396	116	127	-2.016	23	93	31	96	0
5	20	1	""	"STM4435"	5690	19610	130	101	108	53	80	84	25	41	15	0	239	256	97	40	41	5	100	100	0	0.106	0.130	0.140	0.118	2.391	0.134	0.157	120	517	220	244	-3.244	21	199	28	216	0
5	21	1	""	"STM4442"	5870	19600	120	97	102	24	80	82	19	46	18	0	435	461	138	40	41	14	100	100	0	0.043	0.052	0.061	0.056	2.032	0.047	0.191	120	495	412	443	-4.538	17	395	22	421	0
5	22	1	"treC"	"STM4453"	6050	19600	120	89	93	27	81	84	30	19	3	0	131	139	44	40	42	16	100	99	0	0.088	0.121	0.210	0.179	3.014	0.190	0.037	120	487	99	111	-3.508	8	91	12	99	0
5	23	1	""	"STM4467"	6230	19600	130	87	89	24	80	84	30	15	3	0	137	146	40	41	42	10	99	99	0	0.073	0.086	0.181	0.177	2.683	0.122	0.017	120	505	103	114	-3.778	7	96	9	105	0
5	24	1	"idnK"	"STM4485"	6400	19600	120	108	111	34	80	84	27	50	15	0	291	316	108	40	41	8	100	100	0	0.112	0.112	0.125	0.114	2.101	0.102	0.214	120	571	279	307	-3.164	28	251	31	276	0
5	1	2	"yjaH"	"STM4171"	2390	19780	120	464	486	141	90	92	21	100	100	0	748	792	245	40	41	7	100	100	0	0.528	0.527	0.523	0.521	1.217	0.525	0.927	120	462	1082	1148	-0.921	374	708	396	752	0
5	2	2	"purD"	"STM4175"	2560	19780	120	343	350	93	85	89	22	100	100	0	636	700	256	41	43	12	100	100	0	0.434	0.402	0.402	0.407	1.307	0.370	0.889	120	327	853	924	-1.206	258	595	265	659	0
5	3	2	"livJ"	"STM3567"	2740	19780	130	335	354	135	83	86	20	100	100	0	1098	1217	584	41	42	11	100	100	0	0.238	0.230	0.225	0.229	1.260	0.225	0.940	120	347	1309	1447	-2.068	252	1057	271	1176	0
5	4	2	"yihS"	"STM4021"	2910	19780	120	92	94	24	86	87	34	12	1	0	338	389	167	40	41	8	100	100	0	0.020	0.023	0.068	0.067	1.982	0.026	0.018	120	318	304	357	-5.634	6	298	8	349	0
5	5	2	"prlC"	"STM3594"	3080	19780	120	183	197	64	84	87	35	95	72	0	372	455	224	40	41	9	100	100	0	0.298	0.272	0.267	0.263	1.474	0.255	0.680	120	341	431	528	-1.746	99	332	113	415	0
5	6	2	"atpB"	"STM3871"	3260	19780	130	995	1056	419	83	85	22	100	100	0	1021	1111	446	40	42	9	100	100	0	0.930	0.908	0.912	0.903	1.176	0.923	0.954	120	331	1893	2044	-0.105	912	981	973	1071	0
5	7	2	"xseA"	"STM2512"	3420	19780	140	315	320	108	89	90	19	100	98	0	1291	1264	452	42	44	12	100	100	0	0.181	0.189	0.181	0.185	1.403	0.191	0.900	156	306	1475	1453	-2.466	226	1249	231	1222	0
5	8	2	"sprB"	"STM2866"	3590	19780	130	406	422	108	90	90	19	100	100	0	2562	2617	730	44	48	20	100	100	0	0.125	0.129	0.130	0.128	1.203	0.126	0.910	120	325	2834	2905	-2.994	316	2518	332	2573	0
5	9	2	"sinR"	"STM0304"	3770	19780	130	441	474	168	90	90	20	100	100	0	1765	1881	725	43	48	21	100	100	0	0.204	0.209	0.204	0.207	1.180	0.209	0.947	120	356	2073	2222	-2.295	351	1722	384	1838	0
5	10	2	"hilC"	"STM2867"	3940	19790	130	325	341	105	89	93	38	100	99	0	1978	2064	752	43	46	15	100	100	0	0.122	0.125	0.121	0.123	1.257	0.121	0.906	120	341	2171	2273	-3.035	236	1935	252	2021	0
5	11	2	"bcfB"	"STM0022"	4120	19780	140	228	229	60	86	92	40	96	87	0	2309	2390	787	43	47	16	100	100	0	0.063	0.061	0.060	0.060	1.481	0.058	0.724	156	398	2408	2490	-3.996	142	2266	143	2347	0
5	12	2	"bcfH"	"STM0028"	4300	19770	130	147	164	69	85	86	20	90	72	0	1452	1644	909	43	48	20	100	100	0	0.044	0.049	0.047	0.046	1.590	0.055	0.777	120	344	1471	1680	-4.506	62	1409	79	1601	0
5	13	2	"orf5"	"PSLT015"	4470	19780	130	311	325	82	86	86	18	100	100	0	3386	3538	1076	42	47	19	100	100	0	0.067	0.068	0.068	0.068	1.253	0.066	0.908	120	295	3569	3735	-3.894	225	3344	239	3496	0
5	14	2	"srgC"	"PSLT008"	4640	19780	130	615	623	160	86	87	20	100	100	0	4460	4497	1125	42	53	52	100	100	0	0.120	0.121	0.121	0.119	1.203	0.119	0.945	120	295	4947	4992	-3.062	529	4418	537	4455	0
5	15	2	"uvrA"	"STM4254"	4810	19780	130	456	480	176	89	89	21	100	100	0	634	668	265	42	52	49	100	100	0	0.620	0.625	0.625	0.624	1.237	0.625	0.903	120	324	959	1017	-0.690	367	592	391	626	0
5	16	2	""	"STM4260"	4990	19780	130	164	169	33	90	91	23	98	82	0	5097	5079	1190	44	46	15	100	100	0	0.015	0.016	0.017	0.017	1.370	0.015	0.640	120	339	5127	5114	-6.093	74	5053	79	5035	0
5	17	2	""	"STM4261"	5160	19790	120	517	501	194	88	91	35	95	93	0	4775	4446	1921	45	47	14	100	99	0	0.091	0.094	0.094	0.092	1.443	0.092	0.936	120	319	5159	4814	-3.463	429	4730	413	4401	0
5	18	2	""	"STM4261"	5330	19780	130	835	858	258	84	89	43	100	100	0	3888	3968	1305	44	48	35	100	100	0	0.195	0.197	0.198	0.198	1.166	0.190	0.946	120	336	4595	4698	-2.356	751	3844	774	3924	0
5	19	2	"livM"	"STM3562"	5510	19780	130	105	120	55	80	85	34	32	14	0	359	440	316	42	45	33	100	100	0	0.079	0.101	0.092	0.086	2.108	0.108	0.476	120	373	342	438	-3.664	25	317	40	398	0
5	20	2	"mviN"	"STM1170"	5690	19770	120	111	110	25	80	83	18	67	38	0	179	197	78	40	41	5	100	100	0	0.223	0.191	0.233	0.200	2.258	0.180	0.329	120	319	170	187	-2.165	31	139	30	157	0
5	21	2	"citA"	"STM0689"	5850	19780	130	124	132	43	82	83	18	84	55	0	610	730	521	41	42	16	100	100	0	0.074	0.073	0.068	0.067	1.850	0.066	0.593	120	344	611	739	-3.760	42	569	50	689	0
5	22	2	"ssaL"	"STM1412"	6030	19770	130	2692	2896	1020	82	85	23	100	100	0	1606	1693	556	42	44	17	100	100	0	1.669	1.704	1.683	1.697	1.149	1.741	0.955	120	403	4174	4465	0.739	2610	1564	2814	1651	0
5	23	2	"ssaP"	"STM1417"	6210	19770	130	325	348	131	83	93	124	92	45	0	1722	1799	811	42	48	26	100	100	0	0.144	0.151	0.148	0.149	1.264	0.142	0.528	120	380	1922	2022	-2.795	242	1680	265	1757	0
5	24	2	"fusA"	"STM3446"	6370	19770	130	1930	2138	826	82	96	113	100	100	0	345	379	153	41	46	22	100	100	0	6.079	6.083	6.165	6.217	1.224	6.043	0.945	120	496	2152	2394	2.604	1848	304	2056	338	0
5	1	3	"moeB"	"STM0845"	2370	19960	120	171	180	57	90	92	22	96	84	0	553	594	245	40	40	6	100	100	0	0.158	0.162	0.158	0.149	1.588	0.160	0.734	120	488	594	644	-2.663	81	513	90	554	0
5	2	3	"carA"	"STM0066"	2540	19950	130	425	467	172	87	90	24	100	100	0	1521	1751	769	40	43	12	100	100	0	0.228	0.222	0.224	0.221	1.281	0.212	0.906	120	386	1819	2091	-2.131	338	1481	380	1711	0
5	3	3	"prfA"	"STM1776"	2720	19950	130	199	216	71	85	87	21	100	97	0	891	929	296	40	43	12	100	100	0	0.134	0.147	0.138	0.137	1.429	0.151	0.807	120	379	965	1020	-2.900	114	851	131	889	0
5	4	3	"invC"	"STM2894"	2890	19960	130	168	175	47	86	86	20	98	94	0	692	717	237	40	41	8	100	100	0	0.126	0.131	0.127	0.122	1.538	0.133	0.748	120	371	734	766	-2.991	82	652	89	677	0
5	5	3	"envE"	"STM1242"	3070	19950	130	1217	1272	362	87	89	22	100	100	0	2233	2259	674	42	52	38	100	100	0	0.516	0.535	0.540	0.535	1.148	0.528	0.957	120	461	3321	3402	-0.955	1130	2191	1185	2217	0
5	6	3	"eutE"	"STM2463"	3250	19940	110	105	115	42	86	88	21	45	25	0	327	372	197	42	50	28	100	100	0	0.067	0.088	0.098	0.082	2.137	0.104	0.343	80	344	304	359	-3.907	19	285	29	330	0
5	7	3	"rfaK"	"STM3714"	3410	19950	130	153	162	53	85	88	19	94	82	0	1132	1154	357	42	46	17	100	100	0	0.062	0.069	0.065	0.062	1.611	0.070	0.663	120	343	1158	1189	-4.003	68	1090	77	1112	0
5	8	3	"ipk"	"STM1779"	3580	19960	130	337	357	139	86	88	19	100	100	0	489	528	224	43	46	15	100	100	0	0.563	0.559	0.555	0.549	1.245	0.559	0.914	120	375	697	756	-0.829	251	446	271	485	0
5	9	3	"nanH"	"STM0928"	3760	19960	130	110	110	27	87	89	19	54	27	0	1560	1682	594	43	46	14	100	100	0	0.015	0.014	0.025	0.024	1.603	0.011	0.154	120	382	1540	1662	-6.043	23	1517	23	1639	0
5	10	3	"pagC"	"STM1246"	3930	19960	130	4494	5130	2826	87	90	32	100	100	0	299	330	133	43	45	11	100	100	0	17.215	17.571	16.753	17.190	1.183	18.970	0.947	120	371	4663	5330	4.106	4407	256	5043	287	0
5	11	3	"leuC"	"STM0111"	4110	19960	130	223	256	91	85	89	34	100	93	0	535	692	324	42	44	11	100	100	0	0.280	0.263	0.266	0.255	1.299	0.254	0.856	120	374	631	821	-1.837	138	493	171	650	0
5	12	3	"fliL"	"STM1975"	4290	19960	120	123	123	24	84	86	23	70	43	0	609	623	191	42	46	18	100	100	0	0.069	0.067	0.073	0.061	1.911	0.062	0.349	120	352	606	620	-3.862	39	567	39	581	0
5	13	3	"yfeK"	"STM2438"	4460	19960	140	193	207	88	86	88	28	96	89	0	1254	1246	362	42	46	17	100	100	0	0.088	0.100	0.093	0.091	1.547	0.104	0.633	156	350	1319	1325	-3.502	107	1212	121	1204	0
5	14	3	""	"STM1012"	4630	19950	120	183	190	49	86	89	29	96	80	0	1148	1244	427	41	49	42	100	99	0	0.088	0.086	0.084	0.083	1.601	0.080	0.644	120	321	1204	1307	-3.513	97	1107	104	1203	0
5	15	3	""	"STM1016"	4800	19960	130	135	141	34	84	89	32	73	35	0	2048	2076	566	43	54	44	100	100	0	0.025	0.028	0.028	0.026	1.593	0.029	0.610	120	395	2056	2090	-5.297	51	2005	57	2033	0
5	16	3	"yfbG"	"STM2299"	4970	19960	130	298	322	120	85	88	24	100	100	0	1157	1247	437	44	48	20	100	100	0	0.191	0.197	0.186	0.190	1.379	0.192	0.816	120	391	1326	1440	-2.386	213	1113	237	1203	0
5	17	3	"orf32"	"STM1380"	5150	19960	130	452	467	101	85	88	24	100	100	0	2674	2669	588	44	47	15	100	100	0	0.140	0.146	0.141	0.144	1.250	0.137	0.907	120	366	2997	3007	-2.841	367	2630	382	2625	0
5	18	3	"ybaK"	"STM0495"	5330	19950	130	197	200	52	85	93	91	60	9	0	729	802	258	44	49	35	100	100	0	0.164	0.152	0.147	0.146	1.458	0.145	0.731	120	375	797	873	-2.613	112	685	115	758	0
5	19	3	"finO"	"PSLT111"	5500	19950	130	277	273	62	82	91	91	94	57	0	1058	1061	317	43	46	35	100	100	0	0.192	0.188	0.189	0.186	1.298	0.182	0.493	120	376	1210	1209	-2.380	195	1015	191	1018	0
5	20	3	"holE"	"STM1876"	5670	19950	120	160	165	53	82	84	18	92	83	0	355	397	195	41	41	6	100	100	0	0.248	0.233	0.239	0.218	1.747	0.220	0.728	120	322	392	439	-2.009	78	314	83	356	0
5	21	3	"yebE"	"STM1880"	5840	19950	140	3126	3670	3597	83	85	18	100	100	0	2092	2085	651	41	41	5	100	100	0	1.484	1.755	1.542	1.618	1.398	3.658	0.430	156	337	5094	5631	0.569	3043	2051	3587	2044	0
5	22	3	""	"STM1533"	6020	19950	130	182	184	41	86	88	21	98	90	0	1878	1997	752	41	43	8	100	100	0	0.052	0.050	0.052	0.050	1.469	0.046	0.777	120	365	1933	2054	-4.258	96	1837	98	1956	0
5	23	3	""	"STM1543"	6190	19950	120	258	265	72	85	93	122	81	18	0	1830	1889	660	42	48	27	100	100	0	0.097	0.097	0.096	0.096	1.369	0.090	0.318	120	393	1961	2027	-3.370	173	1788	180	1847	0
5	24	3	"dpiA"	"STM0626"	6380	19950	130	196	197	40	81	92	109	53	1	0	1814	1791	434	41	46	23	100	100	0	0.065	0.066	0.066	0.065	1.426	0.058	0.402	120	573	1888	1866	-3.946	115	1773	116	1750	0
5	1	4	"ycjF"	"STM1684"	2360	20130	120	911	1143	805	89	92	22	100	100	0	574	731	593	40	41	7	100	100	0	1.539	1.525	1.532	1.586	1.374	1.464	0.901	120	505	1356	1745	0.622	822	534	1054	691	0
5	2	4	"yhcQ"	"STM3365"	2540	20130	120	181	190	52	90	93	26	96	85	0	859	974	407	40	42	9	100	100	0	0.111	0.107	0.105	0.105	1.569	0.102	0.742	120	386	910	1034	-3.170	91	819	100	934	0
5	3	4	""	"STM3355"	2710	20130	120	122	124	28	88	91	25	65	22	0	1396	1492	573	40	43	15	100	100	0	0.025	0.025	0.027	0.028	1.620	0.022	0.339	120	357	1390	1488	-5.318	34	1356	36	1452	0
5	4	4	""	"STM3378"	2890	20130	140	398	403	121	88	91	23	98	96	0	2153	2122	812	41	46	31	100	100	0	0.147	0.151	0.152	0.150	1.459	0.144	0.897	156	385	2422	2396	-2.768	310	2112	315	2081	0
5	5	4	"yhcN"	"STM3361"	3050	20140	100	195	196	48	90	91	21	98	91	0	527	582	202	41	49	38	100	100	0	0.216	0.196	0.186	0.189	1.547	0.182	0.730	80	316	591	647	-2.211	105	486	106	541	0
5	6	4	"smpB"	"STM2688"	3240	20130	120	228	251	77	88	90	21	100	100	0	790	961	409	41	54	43	100	100	0	0.187	0.177	0.171	0.174	1.408	0.171	0.835	120	412	889	1083	-2.420	140	749	163	920	0
5	7	4	"yabF"	"STM0085"	3400	20130	130	122	130	36	83	86	19	79	50	0	589	697	290	41	44	19	100	100	0	0.071	0.072	0.062	0.066	1.865	0.063	0.425	120	372	587	703	-3.813	39	548	47	656	0
5	8	4	"ftsA"	"STM0132"	3580	20130	120	761	829	333	84	86	19	100	100	0	1553	1661	729	40	42	6	100	100	0	0.447	0.460	0.458	0.464	1.271	0.449	0.925	120	348	2190	2366	-1.160	677	1513	745	1621	0
5	9	4	"aceF"	"STM0153"	3750	20130	120	736	826	332	87	87	20	100	100	0	987	1115	524	41	42	8	100	100	0	0.686	0.688	0.688	0.695	1.286	0.667	0.937	120	350	1595	1813	-0.544	649	946	739	1074	0
5	10	4	"yacE"	"STM0140"	3930	20130	120	256	263	66	86	88	29	100	99	0	1093	1173	387	42	43	9	100	100	0	0.162	0.156	0.157	0.154	1.373	0.152	0.844	120	365	1221	1308	-2.628	170	1051	177	1131	0
5	11	4	"asnC"	"STM3876"	4110	20130	130	302	312	92	85	89	32	100	100	0	1506	1634	564	42	43	10	100	100	0	0.148	0.143	0.143	0.139	1.352	0.135	0.860	120	341	1681	1819	-2.754	217	1464	227	1592	0
5	12	4	""	"STM3863"	4270	20130	120	139	145	34	85	88	25	90	54	0	953	1058	341	41	42	8	100	100	0	0.059	0.059	0.058	0.055	1.594	0.056	0.519	120	322	966	1077	-4.078	54	912	60	1017	0
5	13	4	"truA"	"STM2368"	4450	20130	120	861	913	344	86	90	28	100	100	0	2000	2008	686	41	42	8	100	100	0	0.396	0.420	0.413	0.418	1.198	0.427	0.942	120	311	2734	2794	-1.338	775	1959	827	1967	0
5	14	4	"yfcE"	"STM2347"	4620	20130	120	284	301	76	85	89	36	100	99	0	580	597	186	41	43	9	100	100	0	0.369	0.388	0.395	0.390	1.292	0.377	0.870	120	300	738	772	-1.438	199	539	216	556	0
5	15	4	"nuoM"	"STM2317"	4770	20130	110	133	140	35	83	87	31	75	40	0	403	442	194	43	54	30	98	98	0	0.139	0.143	0.139	0.131	1.889	0.128	0.517	80	322	410	456	-2.848	50	360	57	399	0
5	16	4	"menE"	"STM2305"	4960	20130	130	155	166	61	82	88	31	85	60	0	473	515	225	44	53	27	100	99	0	0.170	0.178	0.166	0.160	1.837	0.170	0.513	120	413	502	555	-2.555	73	429	84	471	0
5	17	4	""	"STM2289"	5140	20120	120	146	150	37	83	87	27	85	61	0	902	985	363	43	45	12	100	100	0	0.073	0.071	0.067	0.066	1.691	0.064	0.588	120	356	922	1009	-3.769	63	859	67	942	0
5	18	4	"nupC"	"STM2409"	5310	20130	120	416	482	227	86	95	93	99	91	0	1438	1781	993	43	46	20	100	100	0	0.237	0.228	0.226	0.232	1.337	0.222	0.929	120	367	1725	2134	-2.080	330	1395	396	1738	0
5	19	4	"ybdN"	"STM0605"	5490	20130	120	179	188	58	85	92	89	54	11	0	2065	2131	838	42	45	19	100	100	0	0.046	0.049	0.046	0.046	1.570	0.045	0.211	120	391	2117	2192	-4.428	94	2023	103	2089	0
5	20	4	"gabP"	"STM2793"	5660	20120	120	114	117	35	80	83	19	70	41	0	579	637	282	41	42	9	100	100	0	0.063	0.062	0.062	0.060	1.848	0.059	0.388	120	359	572	633	-3.984	34	538	37	596	0
5	21	4	"srlE"	"STM2833"	5840	20120	120	117	126	41	82	83	21	75	40	0	459	502	214	41	43	17	100	100	0	0.084	0.095	0.089	0.087	1.973	0.095	0.436	120	349	453	505	-3.578	35	418	44	461	0
5	22	4	"hypB"	"STM2855"	6010	20120	120	268	284	98	83	84	21	99	98	0	382	435	204	41	44	18	100	100	0	0.543	0.510	0.532	0.511	1.455	0.484	0.867	120	355	526	595	-0.882	185	341	201	394	0
5	23	4	"yqaA"	"STM2819"	6190	20120	120	322	328	77	80	83	20	100	100	0	560	569	173	41	46	21	100	100	0	0.466	0.470	0.472	0.476	1.297	0.451	0.900	120	399	761	776	-1.101	242	519	248	528	0
5	24	4	"ygaA"	"STM2839"	6370	20110	110	162	174	64	80	84	43	77	43	0	356	407	252	41	44	16	100	100	0	0.260	0.257	0.260	0.256	1.865	0.215	0.533	80	442	397	460	-1.942	82	315	94	366	0
5	1	5	"yraL"	"STM3263"	2360	20310	120	160	162	45	89	91	20	89	76	0	504	549	258	41	42	7	100	100	0	0.153	0.144	0.144	0.138	1.803	0.135	0.677	120	462	534	581	-2.705	71	463	73	508	0
5	2	5	"tdcB"	"STM3244"	2530	20310	130	408	417	92	91	93	23	100	100	0	3160	3181	820	42	43	11	100	100	0	0.102	0.104	0.101	0.103	1.219	0.099	0.903	120	366	3435	3465	-3.298	317	3118	326	3139	0
5	3	5	"yqjH"	"STM3214"	2710	20300	130	796	790	316	92	95	26	100	100	0	1513	1562	634	42	47	25	100	100	0	0.479	0.459	0.456	0.453	1.244	0.459	0.946	120	349	2175	2218	-1.063	704	1471	698	1520	0
5	4	5	"icc"	"STM3183"	2880	20310	130	576	584	136	89	93	25	100	100	0	1762	1749	403	41	48	27	100	100	0	0.283	0.290	0.287	0.288	1.176	0.284	0.940	120	347	2208	2203	-1.821	487	1721	495	1708	0
5	5	5	"hybA"	"STM3149"	3060	20300	120	200	222	82	87	107	109	52	13	0	987	1210	654	41	67	114	100	100	0	0.119	0.115	0.115	0.109	1.526	0.112	0.837	120	349	1059	1304	-3.066	113	946	135	1169	0
5	6	5	""	"STM3141"	3220	20300	130	335	335	80	89	107	107	97	62	0	1696	1731	449	43	75	118	100	100	0	0.149	0.146	0.146	0.144	1.221	0.146	0.918	120	364	1899	1934	-2.748	246	1653	246	1688	0
5	7	5	"uup"	"STM1062"	3390	20300	120	136	145	46	86	88	20	86	66	0	231	261	120	42	50	43	100	98	0	0.265	0.269	0.285	0.247	1.702	0.274	0.636	120	362	239	278	-1.918	50	189	59	219	0
5	8	5	"helD"	"STM1075"	3570	20300	120	135	141	48	85	86	21	80	59	0	341	378	176	40	42	13	100	100	0	0.166	0.166	0.154	0.151	1.930	0.158	0.475	120	365	351	394	-2.590	50	301	56	338	0
5	9	5	"hpaD"	"STM1103"	3740	20300	120	113	116	31	86	87	20	57	29	0	561	590	215	41	44	14	100	100	0	0.052	0.055	0.063	0.056	1.948	0.058	0.353	120	390	547	579	-4.267	27	520	30	549	0
5	10	5	"agp"	"STM1117"	3930	20300	130	487	525	255	86	87	19	100	100	0	1426	1529	785	42	43	10	100	100	0	0.290	0.295	0.295	0.291	1.189	0.299	0.951	120	414	1785	1926	-1.787	401	1384	439	1487	0
5	11	5	"ymdC"	"STM1148"	4100	20300	120	341	365	146	86	88	20	99	98	0	1578	1742	844	41	43	11	100	100	0	0.166	0.164	0.165	0.163	1.284	0.161	0.935	120	343	1792	1980	-2.592	255	1537	279	1701	0
5	12	5	"ycfN"	"STM1208"	4270	20300	130	277	276	59	86	90	25	100	97	0	1517	1515	384	41	43	14	100	100	0	0.129	0.129	0.127	0.126	1.336	0.126	0.868	120	373	1667	1664	-2.950	191	1476	190	1474	0
5	13	5	"mopA"	"STM4330"	4450	20300	130	10550	11588	3909	84	91	32	100	100	0	1850	1900	565	41	44	17	100	100	0	5.786	6.188	6.135	6.149	1.162	6.246	0.947	120	364	12275	13363	2.532	10466	1809	11504	1859	0
5	14	5	"rstA"	"STM1475"	4620	20300	140	1094	1137	486	83	87	28	100	99	0	1536	1575	613	43	46	16	100	100	0	0.677	0.688	0.690	0.674	1.340	0.703	0.947	156	352	2504	2586	-0.562	1011	1493	1054	1532	0
5	15	5	"speG"	"STM1502"	4800	20300	120	234	242	67	82	84	20	100	99	0	704	749	253	44	50	23	100	100	0	0.230	0.227	0.220	0.222	1.359	0.225	0.865	120	339	812	865	-2.118	152	660	160	705	0
5	16	5	"smf"	"STM3405"	4960	20310	130	198	215	66	82	88	29	97	90	0	883	1042	506	43	47	17	100	100	0	0.138	0.133	0.129	0.132	1.432	0.118	0.769	120	347	956	1132	-2.856	116	840	133	999	0
5	17	5	"rplO"	"STM3421"	5130	20300	130	13524	13990	2866	85	96	48	100	100	0	745	766	151	42	47	26	100	100	0	19.117	19.206	19.108	19.221	1.106	19.583	0.964	120	401	14142	14629	4.257	13439	703	13905	724	0
5	18	5	"yheL"	"STM3449"	5310	20300	120	299	305	82	87	93	37	99	97	0	483	499	162	42	50	37	100	100	0	0.481	0.477	0.483	0.470	1.288	0.471	0.884	120	408	653	675	-1.057	212	441	218	457	0
5	19	5	""	"STM3601"	5470	20300	110	110	115	30	84	85	19	60	32	0	291	374	243	42	46	17	100	100	0	0.104	0.093	0.096	0.097	2.239	0.079	0.340	80	354	275	363	-3.260	26	249	31	332	0
5	20	5	"yhjK"	"STM3615"	5660	20300	120	189	205	65	80	82	18	99	96	0	1674	1940	871	41	44	13	100	100	0	0.067	0.066	0.062	0.063	1.478	0.062	0.798	120	401	1742	2024	-3.905	109	1633	125	1899	0
5	21	5	"yhjS"	"STM3622"	5830	20300	130	223	233	64	81	82	20	99	98	0	893	1007	437	41	44	18	100	100	0	0.167	0.157	0.154	0.158	1.504	0.142	0.842	120	388	994	1118	-2.585	142	852	152	966	0
5	22	5	""	"STM3631"	6010	20300	130	136	141	36	79	81	20	90	70	0	848	992	446	41	45	22	100	100	0	0.071	0.065	0.065	0.064	1.703	0.058	0.587	120	381	864	1013	-3.824	57	807	62	951	0
5	23	5	"yiaF"	"STM3647"	6180	20290	120	314	318	101	79	81	18	100	99	0	560	600	276	41	48	26	100	100	0	0.453	0.428	0.436	0.440	1.328	0.399	0.911	120	379	754	798	-1.143	235	519	239	559	0
5	24	5	"glyS"	"STM3655"	6360	20300	120	592	616	196	81	82	19	100	100	0	1084	1184	489	40	46	24	100	100	0	0.489	0.468	0.474	0.480	1.339	0.442	0.928	120	525	1555	1679	-1.031	511	1044	535	1144	0
5	1	6	""	"STM1791"	2350	20480	140	185	189	59	87	90	21	96	89	0	2357	2302	912	41	42	13	99	99	0	0.042	0.045	0.042	0.043	1.485	0.045	0.767	156	615	2414	2363	-4.563	98	2316	102	2261	0
5	2	6	""	"STM1787"	2530	20480	120	163	174	46	90	92	24	98	79	0	2162	2325	903	42	45	19	100	100	0	0.034	0.037	0.035	0.035	1.470	0.036	0.744	120	354	2193	2367	-4.860	73	2120	84	2283	0
5	3	6	"yciI"	"STM1738"	2700	20480	140	446	434	162	90	94	23	98	96	0	902	880	331	43	49	25	99	98	0	0.414	0.411	0.410	0.397	1.413	0.414	0.923	156	374	1215	1181	-1.271	356	859	344	837	0
5	4	6	"yciN"	"STM1715"	2870	20480	130	247	258	66	91	95	27	100	97	0	708	753	214	43	52	29	100	100	0	0.235	0.235	0.231	0.229	1.332	0.236	0.853	120	355	821	877	-2.092	156	665	167	710	0
5	5	6	"kduD"	"STM3017"	3040	20480	130	222	232	64	93	116	111	63	12	0	1695	1836	665	45	74	117	100	100	0	0.078	0.078	0.077	0.074	1.404	0.076	0.307	120	351	1779	1930	-3.677	129	1650	139	1791	0
5	6	6	"ppdB"	"STM2999"	3210	20480	130	171	204	116	93	120	112	24	12	0	1944	2004	601	48	86	120	100	100	0	0.041	0.057	0.037	0.044	2.200	0.034	0.051	120	400	1974	2067	-4.603	78	1896	111	1956	0
5	7	6	"rbn"	"STM4027"	3390	20480	120	202	210	53	88	94	34	98	86	0	814	903	381	44	59	51	100	100	0	0.148	0.142	0.143	0.143	1.399	0.134	0.834	120	401	884	981	-2.756	114	770	122	859	0
5	8	6	""	"STM0870"	3560	20480	120	213	236	160	85	86	19	98	96	0	708	797	352	41	45	19	100	100	0	0.192	0.200	0.176	0.181	1.524	0.210	0.493	120	362	795	907	-2.382	128	667	151	756	0
5	9	6	"ybhP"	"STM0813"	3730	20480	120	103	106	29	83	85	20	47	24	0	502	553	236	43	46	16	100	99	0	0.044	0.045	0.052	0.053	2.221	0.035	0.146	120	390	479	533	-4.520	20	459	23	510	0
5	10	6	"ybgR"	"STM0758"	3920	20480	130	169	174	43	84	85	19	96	90	0	1715	1730	682	43	46	12	100	100	0	0.051	0.053	0.052	0.053	1.702	0.049	0.703	120	397	1757	1777	-4.298	85	1672	90	1687	0
5	11	6	"fldA"	"STM0694"	4090	20480	120	377	415	163	84	86	20	100	99	0	489	544	254	43	47	19	100	100	0	0.657	0.661	0.655	0.661	1.323	0.649	0.932	120	353	739	832	-0.606	293	446	331	501	0
5	12	6	"gltJ"	"STM0664"	4260	20480	120	193	205	58	84	86	21	100	96	0	749	815	340	42	45	15	100	100	0	0.154	0.157	0.156	0.155	1.373	0.153	0.818	120	345	816	894	-2.697	109	707	121	773	0
5	13	6	"yljA"	"STM0944"	4430	20480	120	355	387	171	80	84	24	98	98	0	449	465	190	43	47	20	98	98	0	0.677	0.727	0.703	0.711	1.339	0.757	0.865	120	374	681	729	-0.562	275	406	307	422	0
5	14	6	"orfB"	"STM0930"	4610	20480	120	372	387	131	79	82	22	100	99	0	552	584	228	44	50	22	100	100	0	0.577	0.570	0.571	0.560	1.268	0.563	0.932	120	359	801	848	-0.794	293	508	308	540	0
5	15	6	""	"STM4317"	4780	20480	120	283	299	78	80	83	20	100	100	0	704	734	229	44	46	14	100	100	0	0.308	0.317	0.320	0.314	1.244	0.311	0.911	120	309	863	909	-1.701	203	660	219	690	0
5	16	6	"amiB"	"STM4358"	4950	20480	140	604	596	235	82	87	29	98	97	0	1833	1888	797	42	44	13	100	99	0	0.291	0.278	0.281	0.274	1.357	0.273	0.943	156	324	2313	2360	-1.779	522	1791	514	1846	0
5	17	6	"hflC"	"STM4364"	5120	20480	130	1486	1621	631	87	102	62	100	99	0	1062	1110	450	42	49	30	100	100	0	1.372	1.436	1.401	1.447	1.267	1.419	0.946	120	372	2419	2602	0.456	1399	1020	1534	1068	0
5	18	6	"yjfH"	"STM4369"	5290	20480	110	336	349	101	90	101	57	100	98	0	736	829	303	42	59	48	100	100	0	0.354	0.329	0.332	0.327	1.255	0.328	0.798	80	408	940	1046	-1.496	246	694	259	787	0
5	19	6	"kbl"	"STM3709"	5480	20470	130	385	412	121	84	86	23	100	100	0	1468	1554	555	43	54	41	100	100	0	0.211	0.217	0.221	0.219	1.285	0.211	0.925	120	467	1726	1839	-2.243	301	1425	328	1511	0
5	20	6	"gpsA"	"STM3700"	5650	20470	130	456	464	139	82	84	21	100	100	0	887	950	368	42	52	43	100	100	0	0.443	0.421	0.417	0.429	1.274	0.403	0.932	120	429	1219	1290	-1.176	374	845	382	908	0
5	21	6	""	"STM3657"	5830	20470	120	119	125	33	82	85	33	59	17	0	532	592	227	41	44	15	100	100	0	0.075	0.078	0.070	0.071	1.881	0.070	0.239	120	347	528	594	-3.730	37	491	43	551	0
5	22	6	"dppA"	"STM3630"	6000	20470	130	411	436	136	82	85	32	100	100	0	1568	1687	636	41	44	21	100	100	0	0.215	0.215	0.210	0.218	1.332	0.206	0.912	120	368	1856	2000	-2.215	329	1527	354	1646	0
5	23	6	"bcsC"	"STM3617"	6170	20470	120	147	151	39	82	82	17	94	78	0	755	825	346	41	49	27	100	99	0	0.091	0.088	0.090	0.083	1.730	0.087	0.727	120	389	779	853	-3.457	65	714	69	784	0
5	24	6	""	"STM3602"	6350	20470	130	167	173	48	80	82	22	94	84	0	1302	1362	585	40	46	28	100	100	0	0.069	0.070	0.072	0.067	1.461	0.068	0.798	120	564	1349	1415	-3.859	87	1262	93	1322	0
5	1	7	""	"STM3834"	2310	20660	130	312	308	94	88	91	24	97	95	0	3760	3577	1194	41	45	25	100	100	0	0.060	0.062	0.060	0.059	1.350	0.062	0.901	120	547	3943	3756	-4.053	224	3719	220	3536	0
5	2	7	"yidC"	"STM3842"	2490	20670	100	1574	1618	728	88	92	27	100	100	0	1980	2040	939	44	55	37	100	100	0	0.768	0.767	0.754	0.771	1.231	0.762	0.935	80	352	3422	3526	-0.382	1486	1936	1530	1996	0
5	3	7	""	"STM3845"	2660	20660	130	157	162	46	91	97	33	75	49	0	2473	2555	1305	44	56	38	100	100	0	0.027	0.028	0.028	0.030	1.674	0.025	0.542	120	385	2495	2582	-5.202	66	2429	71	2511	0
5	4	7	"phoU"	"STM3853"	2830	20650	110	873	911	497	93	113	95	100	100	0	1161	1250	713	45	61	46	100	100	0	0.699	0.679	0.673	0.657	1.325	0.658	0.885	80	333	1896	2023	-0.517	780	1116	818	1205	0
5	5	7	"pstS"	"STM3857"	3010	20650	130	14502	13624	3801	95	113	95	100	100	0	3188	3049	840	46	60	41	100	100	0	4.585	4.505	4.511	4.505	1.126	4.531	0.986	120	403	17549	16532	2.197	14407	3142	13529	3003	0
5	6	7	"atpA"	"STM3867"	3180	20650	130	6167	6169	2141	93	107	56	100	100	0	3858	3756	1281	47	64	56	100	100	0	1.594	1.638	1.626	1.631	1.147	1.650	0.982	120	424	9885	9785	0.672	6074	3811	6076	3709	0
5	7	7	"aceE"	"STM0152"	3350	20660	80	373	425	202	89	93	23	100	100	0	329	369	177	45	54	26	100	100	0	1.000	1.037	1.010	1.031	1.290	1.108	0.896	52	259	568	660	0.000	284	284	336	324	0
5	8	7	""	"STM0159"	3510	20650	120	177	186	83	85	86	19	90	80	0	1437	1635	1201	44	54	29	100	100	0	0.066	0.063	0.066	0.066	1.558	0.063	0.857	120	409	1485	1692	-3.920	92	1393	101	1591	0
5	9	7	"cueO"	"STM0168"	3700	20660	130	538	538	260	83	85	20	100	100	0	3852	3655	2013	45	57	36	100	100	0	0.120	0.126	0.127	0.126	1.272	0.125	0.971	120	445	4262	4065	-3.065	455	3807	455	3610	0
5	10	7	"yadH"	"STM0173"	3870	20650	120	232	259	162	85	87	20	94	83	0	1240	1614	1262	44	49	20	100	100	0	0.123	0.111	0.109	0.103	1.491	0.116	0.914	120	359	1343	1744	-3.024	147	1196	174	1570	0
5	11	7	"stiA"	"STM0177"	4040	20650	120	147	164	67	84	87	21	90	76	0	1528	1555	808	48	64	70	100	99	0	0.043	0.053	0.047	0.048	1.678	0.057	0.737	120	376	1543	1587	-4.554	63	1480	80	1507	0
5	12	7	"folK"	"STM0183"	4230	20640	100	190	197	64	83	86	21	96	90	0	975	968	475	51	73	77	100	97	0	0.116	0.124	0.125	0.123	1.656	0.119	0.780	80	325	1031	1031	-3.110	107	924	114	917	0
5	13	7	""	"STM1585"	4390	20650	120	174	177	59	80	82	23	95	86	0	759	757	283	48	61	39	100	100	0	0.132	0.137	0.134	0.125	1.560	0.141	0.769	120	390	805	806	-2.919	94	711	97	709	0
5	14	7	"srfA"	"STM1593"	4570	20650	110	153	160	59	78	79	20	92	77	0	1241	1302	656	46	51	23	100	100	0	0.063	0.065	0.066	0.060	1.537	0.069	0.762	80	350	1270	1338	-3.994	75	1195	82	1256	0
5	15	7	"ydcR"	"STM1598"	4740	20650	120	1448	1355	723	81	84	20	100	100	0	2347	2053	1090	43	48	21	100	100	0	0.593	0.634	0.631	0.635	1.250	0.639	0.966	120	374	3671	3284	-0.753	1367	2304	1274	2010	0
5	16	7	"ydcN"	"STM1605"	4920	20650	120	379	387	167	83	86	20	100	100	0	1441	1384	651	41	45	14	100	100	0	0.211	0.226	0.224	0.222	1.267	0.229	0.940	120	342	1696	1647	-2.242	296	1400	304	1343	0
5	17	7	""	"STM1613"	5100	20650	120	110	132	119	83	90	46	31	8	0	709	686	304	42	48	20	100	100	0	0.040	0.076	0.058	0.057	2.023	0.114	0.271	120	392	694	693	-4.627	27	667	49	644	0
5	18	7	""	"STM1620"	5260	20650	110	379	407	234	85	91	45	95	88	0	2313	2295	1503	43	64	51	100	100	0	0.130	0.143	0.139	0.140	1.310	0.144	0.939	80	429	2564	2574	-2.949	294	2270	322	2252	0
5	19	7	""	"STM1786"	5440	20630	90	124	135	60	85	86	21	67	40	0	1401	1591	1086	45	83	108	100	100	0	0.029	0.032	0.029	0.029	1.847	0.036	0.588	52	330	1395	1596	-5.120	39	1356	50	1546	0
5	20	7	"treA"	"STM1796"	5600	20650	110	634	622	214	83	86	24	100	100	0	3162	2952	1163	43	66	71	100	100	0	0.177	0.185	0.182	0.186	1.225	0.181	0.956	80	409	3670	3448	-2.501	551	3119	539	2909	0
5	21	7	"fadR"	"STM1805"	5790	20650	130	564	561	231	83	87	32	100	100	0	1765	1703	725	41	55	51	100	100	0	0.279	0.288	0.281	0.283	1.233	0.289	0.951	120	456	2205	2140	-1.842	481	1724	478	1662	0
5	22	7	"ycgL"	"STM1813"	5950	20650	130	317	336	166	84	87	31	100	99	0	890	939	529	40	44	19	100	100	0	0.274	0.280	0.273	0.274	1.325	0.285	0.906	120	399	1083	1151	-1.867	233	850	252	899	0
5	23	7	""	"STM1827"	6120	20640	100	131	146	65	82	84	20	78	60	0	1096	1246	1025	41	50	26	100	100	0	0.046	0.053	0.056	0.052	1.695	0.053	0.716	80	360	1104	1269	-4.428	49	1055	64	1205	0
5	24	7	"manZ"	"STM1832"	6310	20650	130	2153	2145	1129	79	82	23	100	100	0	2036	1964	1026	41	49	28	100	100	0	1.040	1.074	1.069	1.078	1.171	1.082	0.978	120	595	4069	3989	0.056	2074	1995	2066	1923	0
5	1	8	""	"STM2357"	2300	20830	120	832	830	544	88	93	30	100	100	0	2081	2070	1407	41	50	36	100	100	0	0.365	0.366	0.362	0.373	1.239	0.369	0.962	120	464	2784	2771	-1.455	744	2040	742	2029	0
5	2	8	""	"STM2361"	2460	20820	90	273	294	134	90	95	27	100	98	0	1425	1596	888	49	73	51	100	100	0	0.133	0.132	0.126	0.128	1.280	0.134	0.913	52	285	1559	1751	-2.911	183	1376	204	1547	0
5	3	8	"dedA"	"STM2367"	2640	20820	130	504	524	302	91	95	30	100	96	0	1603	1625	1073	47	67	50	99	99	0	0.265	0.274	0.269	0.270	1.307	0.273	0.947	120	428	1969	2011	-1.914	413	1556	433	1578	0
5	4	8	""	"STM2376"	2830	20820	130	226	229	63	91	108	95	80	10	0	2173	2079	751	45	61	47	100	100	0	0.063	0.068	0.067	0.065	1.368	0.064	0.453	120	406	2263	2172	-3.978	135	2128	138	2034	0
5	5	8	"yfcL"	"STM2380"	2990	20820	110	169	197	107	89	105	98	37	5	0	671	731	473	47	61	40	100	100	0	0.128	0.158	0.144	0.141	1.489	0.177	0.494	80	344	704	792	-2.963	80	624	108	684	0
5	6	8	"yfcY"	"STM2389"	3170	20830	120	276	289	136	88	91	28	97	89	0	2842	2654	1387	47	62	41	100	100	0	0.067	0.077	0.075	0.074	1.458	0.080	0.877	120	419	2983	2808	-3.894	188	2795	201	2607	0
5	7	8	""	"STM2594"	3330	20820	90	143	154	47	84	87	21	94	76	0	1224	1343	734	45	57	29	100	100	0	0.050	0.054	0.053	0.053	1.493	0.066	0.756	52	303	1238	1368	-4.321	59	1179	70	1298	0
5	8	8	""	"STM2598"	3510	20830	120	137	143	50	84	86	20	81	60	0	1167	1207	665	48	60	34	100	100	0	0.047	0.051	0.052	0.048	1.755	0.052	0.656	120	414	1172	1218	-4.400	53	1119	59	1159	0
5	9	8	""	"STM2603"	3670	20840	100	128	133	39	85	86	21	72	50	0	1220	1321	664	56	91	84	100	100	0	0.037	0.038	0.039	0.038	1.652	0.040	0.588	80	320	1207	1313	-4.759	43	1164	48	1265	0
5	10	8	""	"STM2607"	3860	20820	110	110	115	32	84	87	20	57	30	0	696	754	335	54	85	71	100	100	0	0.040	0.044	0.047	0.045	1.911	0.048	0.375	80	395	668	731	-4.626	26	642	31	700	0
5	11	8	""	"STM1028"	4040	20820	120	187	198	76	85	88	20	93	84	0	2409	2291	1117	56	68	38	100	100	0	0.043	0.051	0.049	0.048	1.392	0.052	0.836	120	379	2455	2348	-4.528	102	2353	113	2235	0
5	12	8	""	"STM2617"	4210	20830	130	333	346	165	83	86	23	100	96	0	2668	2695	1363	62	82	74	100	100	0	0.096	0.100	0.098	0.095	1.301	0.104	0.940	120	382	2856	2896	-3.382	250	2606	263	2633	0
5	13	8	"yrbD"	"STM3311"	4380	20830	120	258	302	153	81	84	22	99	95	0	939	1180	742	51	66	41	100	100	0	0.199	0.196	0.192	0.192	1.374	0.196	0.938	120	359	1065	1350	-2.327	177	888	221	1129	0
5	14	8	"yhbN"	"STM3318"	4570	20820	130	666	647	267	82	85	24	100	100	0	1659	1529	650	46	51	20	100	100	0	0.362	0.381	0.369	0.378	1.177	0.383	0.970	120	409	2197	2048	-1.466	584	1613	565	1483	0
5	15	8	""	"STM3333"	4720	20820	100	160	212	190	82	84	19	95	83	0	421	594	605	43	45	11	100	100	0	0.206	0.236	0.197	0.191	1.629	0.278	0.893	80	325	456	681	-2.277	78	378	130	551	0
5	16	8	"sspA"	"STM3342"	4910	20820	130	1853	1827	536	82	86	22	100	100	0	2279	2215	635	44	48	15	100	100	0	0.792	0.804	0.802	0.803	1.154	0.806	0.976	120	434	4006	3916	-0.336	1771	2235	1745	2171	0
5	17	8	"yhcM"	"STM3346"	5070	20830	100	271	345	271	82	86	21	100	97	0	573	737	712	44	50	24	100	100	0	0.357	0.380	0.375	0.384	1.374	0.372	0.931	80	347	718	956	-1.485	189	529	263	693	0
5	18	8	""	"STM3356"	5240	20830	90	118	124	32	81	84	27	65	30	0	828	855	423	44	56	32	100	100	0	0.047	0.053	0.056	0.053	1.934	0.048	0.428	52	325	821	854	-4.405	37	784	43	811	0
5	19	8	""	"STM0761"	5420	20820	110	257	272	116	84	85	20	100	97	0	1888	1790	709	47	82	90	100	100	0	0.094	0.108	0.101	0.101	1.460	0.107	0.761	80	531	2014	1931	-3.412	173	1841	188	1743	0
5	20	8	""	"STM0765"	5590	20810	110	135	147	45	84	86	22	86	57	0	4630	4686	1553	44	83	83	100	100	0	0.011	0.014	0.015	0.017	1.469	0.013	0.525	80	428	4637	4705	-6.491	51	4586	63	4642	0
5	21	8	"galM"	"STM0773"	5770	20820	110	225	257	173	82	83	20	100	97	0	1026	1107	593	41	59	65	100	100	0	0.145	0.164	0.143	0.144	1.477	0.170	0.623	80	422	1128	1241	-2.784	143	985	175	1066	0
5	22	8	"modA"	"STM0781"	5960	20810	100	114	120	43	82	83	19	58	40	0	83	98	57	40	43	15	72	51	0	0.744	0.655	0.673	0.750	3.061	0.755	0.534	80	343	75	96	-0.426	32	43	38	58	-50
5	23	8	"hutI"	"STM0787"	6110	20810	90	397	469	416	83	85	22	100	100	0	1478	1555	705	42	64	47	100	100	0	0.219	0.255	0.222	0.227	1.250	0.328	0.781	52	284	1750	1899	-2.193	314	1436	386	1513	0
5	24	8	"hutU"	"STM0790"	6280	20820	120	516	634	442	80	83	21	96	95	0	1700	2184	1678	42	58	39	97	95	0	0.263	0.259	0.259	0.269	1.347	0.258	0.974	120	508	2094	2696	-1.927	436	1658	554	2142	0
5	1	9	""	"STM0902"	2300	20990	120	102	102	23	88	92	26	29	6	0	3057	2939	1607	41	48	28	100	100	0	0.005	0.005	0.016	0.020	2.203	0.004	0.096	120	522	3030	2912	-7.751	14	3016	14	2898	0
5	2	9	""	"STM0906"	2470	20990	110	121	128	38	89	93	32	50	15	0	1011	1089	363	44	72	75	100	100	0	0.033	0.037	0.041	0.040	1.696	0.042	0.406	80	410	999	1084	-4.917	32	967	39	1045	0
5	3	9	""	"STM0912"	2640	20990	120	99	101	27	87	89	23	26	8	0	1230	1292	503	43	57	39	100	100	0	0.010	0.011	0.023	0.025	1.757	0.012	0.082	120	425	1199	1263	-6.628	12	1187	14	1249	0
5	4	9	""	"STM0917"	2820	20990	130	102	107	31	87	90	23	35	17	0	1186	1212	376	43	49	25	100	100	0	0.013	0.017	0.026	0.027	1.805	0.020	0.180	120	478	1158	1189	-6.252	15	1143	20	1169	0
5	5	9	""	"STM0921"	2990	20990	130	115	117	27	86	89	21	55	30	0	2956	2855	506	45	58	36	100	100	0	0.010	0.011	0.016	0.018	1.519	0.009	0.204	120	498	2940	2841	-6.649	29	2911	31	2810	0
5	6	9	""	"STM0925"	3180	20990	100	100	104	28	82	84	19	47	16	0	1048	1566	1415	44	54	31	100	100	0	0.018	0.014	0.027	0.029	1.941	0.011	0.202	80	322	1022	1544	-5.802	18	1004	22	1522	0
5	7	9	""	"STM4205"	3330	21000	120	230	244	133	85	86	19	90	81	0	1890	2186	1671	44	51	24	100	100	0	0.079	0.074	0.073	0.070	1.580	0.074	0.916	120	365	1991	2301	-3.670	145	1846	159	2142	0
5	8	9	""	"STM4209"	3500	21000	130	114	115	25	87	89	22	56	22	0	657	623	116	46	54	27	100	100	0	0.044	0.049	0.058	0.054	2.036	0.040	0.193	120	355	638	605	-4.500	27	611	28	577	0
5	9	9	""	"STM4213"	3680	21000	140	297	306	115	87	91	25	98	92	0	5501	5227	2122	49	79	78	100	100	0	0.039	0.042	0.041	0.041	1.462	0.040	0.806	156	413	5662	5397	-4.698	210	5452	219	5178	0
5	10	9	""	"STM4218"	3850	20990	130	107	114	41	84	87	23	49	20	0	1086	1074	256	52	83	77	100	99	0	0.022	0.029	0.035	0.034	1.852	0.033	0.259	120	456	1057	1052	-5.490	23	1034	30	1022	0
5	11	9	"yjbF"	"STM4223"	4030	20990	130	148	151	39	82	83	19	91	80	0	1883	1917	580	51	62	35	100	100	0	0.036	0.037	0.037	0.036	1.451	0.038	0.686	120	475	1898	1935	-4.795	66	1832	69	1866	0
5	12	9	"yjbN"	"STM4243"	4210	20990	130	334	367	139	79	82	20	100	100	0	1158	1275	506	49	58	27	100	100	0	0.230	0.235	0.231	0.231	1.278	0.238	0.678	120	385	1364	1514	-2.121	255	1109	288	1226	0
5	13	9	""	"STM1009"	4380	20990	120	151	162	53	81	83	21	92	76	0	3494	3844	1308	48	62	41	100	100	0	0.020	0.021	0.021	0.021	1.519	0.021	0.634	120	351	3516	3877	-5.621	70	3446	81	3796	0
5	14	9	""	"STM1866"	4550	20990	130	1217	1289	423	85	88	26	100	100	0	1190	1312	526	45	54	30	100	100	0	0.989	0.950	0.950	0.975	1.207	0.919	0.959	120	390	2277	2471	-0.016	1132	1145	1204	1267	0
5	15	9	"hisP"	"STM2351"	4720	20990	100	204	281	253	82	86	26	95	88	0	1049	1430	1353	45	51	19	100	100	0	0.122	0.144	0.131	0.124	1.520	0.165	0.929	80	356	1126	1584	-3.041	122	1004	199	1385	0
5	16	9	"flgL"	"STM1184"	4900	20990	130	697	698	166	82	87	30	100	100	0	3340	3236	657	46	53	24	100	100	0	0.187	0.193	0.188	0.190	1.193	0.191	0.946	120	471	3909	3806	-2.421	615	3294	616	3190	0
5	17	9	"nrdA"	"STM2277"	5060	20990	110	350	485	319	84	90	35	100	90	0	1604	2062	1534	45	61	41	100	100	0	0.171	0.199	0.199	0.195	1.379	0.199	0.943	80	389	1825	2418	-2.551	266	1559	401	2017	0
5	18	9	"envF"	"STM1240"	5250	20990	120	347	395	239	80	83	22	100	98	0	1458	1583	965	44	61	56	100	100	0	0.189	0.205	0.197	0.195	1.298	0.216	0.943	120	562	1681	1854	-2.405	267	1414	315	1539	0
5	19	9	"nrfA"	"STM4277"	5440	21010	60	93	102	32	79	83	23	34	21	0	233	301	219	62	86	90	68	46	0	0.082	0.096	0.136	0.155	2.525	0.102	0.276	32	149	185	262	-3.610	14	171	23	239	0
5	20	9	"araH"	"STM1931"	5570	20980	110	156	191	124	82	86	27	100	75	0	979	1354	1344	47	110	201	100	100	0	0.079	0.083	0.081	0.079	1.476	0.088	0.862	80	438	1006	1416	-3.655	74	932	109	1307	0
5	21	9	"yecM"	"STM1908"	5760	20990	130	191	217	113	79	83	26	96	90	0	1153	1257	752	44	91	182	99	98	0	0.101	0.114	0.104	0.104	1.491	0.119	0.851	120	514	1221	1351	-3.308	112	1109	138	1213	0
5	22	9	"yecO"	"STM1905"	5940	20980	130	445	547	310	80	83	21	100	100	0	1801	2186	1272	42	48	21	100	100	0	0.208	0.218	0.215	0.213	1.283	0.220	0.953	120	498	2124	2611	-2.269	365	1759	467	2144	0
5	23	9	""	"STM1669"	6120	20980	120	166	184	62	82	84	21	96	85	0	1827	2276	1054	42	55	36	100	100	0	0.047	0.046	0.044	0.043	1.545	0.045	0.783	120	457	1869	2336	-4.409	84	1785	102	2234	0
5	24	9	"yicM"	"STM3776"	6290	20980	110	196	220	140	78	81	18	97	93	0	1464	1570	1210	41	47	22	100	100	0	0.083	0.093	0.092	0.087	1.465	0.099	0.896	80	465	1541	1671	-3.592	118	1423	142	1529	0
5	1	10	"yafK"	"STM0312"	2280	21180	100	293	309	100	87	89	20	100	100	0	746	777	328	41	47	28	100	100	0	0.292	0.302	0.303	0.300	1.351	0.291	0.906	80	380	911	958	-1.775	206	705	222	736	0
5	2	10	"proB"	"STM0321"	2450	21170	110	918	883	388	93	97	32	100	100	0	2164	2063	889	44	69	70	100	100	0	0.389	0.391	0.385	0.390	1.182	0.397	0.962	80	459	2945	2809	-1.362	825	2120	790	2019	0
5	3	10	""	"STM0327"	2640	21170	120	184	199	82	89	96	33	90	66	0	918	941	492	44	68	117	100	97	0	0.109	0.123	0.115	0.112	1.564	0.118	0.708	120	454	969	1007	-3.202	95	874	110	897	0
5	4	10	""	"STM0332"	2810	21170	70	95	96	19	85	89	23	18	6	0	258	256	37	45	50	17	100	100	0	0.047	0.052	0.055	0.061	2.413	0.088	0.165	32	218	223	222	-4.413	10	213	11	211	0
5	5	10	""	"STM1047"	2980	21170	90	93	96	21	88	90	22	28	5	0	251	266	106	42	46	13	100	100	0	0.024	0.036	0.070	0.067	2.577	0.073	0.150	52	334	214	232	-5.385	5	209	8	224	0
5	6	10	"pepN"	"STM1057"	3150	21170	110	153	167	61	84	86	21	92	71	0	273	320	207	44	49	23	100	100	0	0.301	0.301	0.307	0.278	1.809	0.270	0.647	80	398	298	359	-1.731	69	229	83	276	0
5	7	10	"yeaO"	"STM1277"	3320	21170	130	465	480	142	85	86	19	100	100	0	972	1009	357	44	48	18	100	100	0	0.409	0.409	0.411	0.411	1.219	0.395	0.912	120	401	1308	1360	-1.288	380	928	395	965	0
5	8	10	"mipA"	"STM1286"	3490	21160	120	786	823	480	88	91	22	100	99	0	753	800	495	42	48	20	100	100	0	0.982	0.970	0.969	0.954	1.347	0.968	0.903	120	378	1409	1493	-0.027	698	711	735	758	0
5	9	10	"gapA"	"STM1290"	3670	21170	110	727	978	922	89	93	26	100	100	0	237	294	235	42	45	10	100	100	0	3.272	3.528	3.414	3.415	1.276	3.847	0.940	80	345	833	1141	1.710	638	195	889	252	0
5	10	10	"topB"	"STM1298"	3840	21170	110	187	220	138	83	87	23	98	92	0	426	529	376	45	49	19	100	100	0	0.273	0.283	0.269	0.254	1.499	0.314	0.833	80	472	485	621	-1.873	104	381	137	484	0
5	11	10	"astB"	"STM1306"	4050	21170	90	108	115	38	79	80	19	67	32	0	499	560	429	48	52	15	100	100	0	0.064	0.070	0.071	0.072	1.692	0.085	0.630	52	324	480	548	-3.959	29	451	36	512	0
5	12	10	"celF"	"STM1316"	4200	21170	110	525	561	230	80	84	24	100	100	0	1928	1914	780	48	57	30	100	100	0	0.237	0.258	0.250	0.252	1.190	0.261	0.956	80	375	2325	2347	-2.079	445	1880	481	1866	0
5	13	10	"rfbX"	"STM2088"	4360	21170	100	312	351	185	85	88	24	97	92	0	2351	2461	1400	46	68	52	100	100	0	0.098	0.110	0.105	0.103	1.336	0.114	0.922	80	348	2532	2681	-3.344	227	2305	266	2415	0
5	14	10	"rfbB"	"STM2097"	4540	21160	120	1117	1049	525	85	88	23	99	99	0	2563	2409	1175	45	64	50	100	100	0	0.410	0.408	0.409	0.394	1.288	0.415	0.973	120	425	3550	3328	-1.287	1032	2518	964	2364	0
5	15	10	"wcaD"	"STM2112"	4710	21160	110	140	148	46	82	85	22	85	67	0	1339	1290	467	46	58	30	100	100	0	0.045	0.053	0.047	0.048	1.746	0.054	0.592	80	430	1351	1310	-4.479	58	1293	66	1244	0
5	16	10	"wza"	"STM2118"	4890	21160	100	105	109	33	80	83	20	60	27	0	744	827	394	45	56	32	100	100	0	0.036	0.037	0.047	0.046	1.731	0.038	0.336	80	377	724	811	-4.805	25	699	29	782	0
5	17	10	"yegD"	"STM2125"	5060	21170	100	277	298	115	82	86	32	100	100	0	648	686	275	44	55	29	100	100	0	0.323	0.336	0.332	0.328	1.310	0.342	0.856	80	408	799	858	-1.631	195	604	216	642	0
5	18	10	""	"STM2135"	5230	21150	70	94	100	33	82	86	33	15	6	0	233	260	115	47	64	85	100	59	0	0.065	0.085	0.099	0.099	2.168	0.217	0.446	32	224	198	231	-3.954	12	186	18	213	0
5	19	10	""	"STM4057"	5410	21160	120	164	162	39	81	85	37	86	55	0	861	858	328	44	58	73	100	99	0	0.102	0.100	0.091	0.096	1.646	0.091	0.620	120	540	900	895	-3.299	83	817	81	814	0
5	20	10	""	"STM4066"	5580	21160	100	141	144	32	81	84	28	85	56	0	994	997	233	45	69	170	100	98	0	0.063	0.066	0.067	0.059	1.671	0.066	0.612	80	376	1009	1015	-3.983	60	949	63	952	0
5	21	10	"ydeZ"	"STM4076"	5750	21150	110	142	157	66	77	81	21	92	80	0	1233	1505	808	44	60	36	100	100	0	0.055	0.055	0.050	0.052	1.602	0.054	0.510	80	417	1254	1541	-4.193	65	1189	80	1461	0
5	22	10	"glpX"	"STM4085"	5930	21160	100	304	305	78	79	82	22	100	100	0	1281	1339	377	43	57	35	100	100	0	0.182	0.174	0.176	0.171	1.272	0.170	0.888	80	394	1463	1522	-2.460	225	1238	226	1296	0
5	23	10	"menA"	"STM4090"	6110	21150	90	276	304	113	82	84	21	100	100	0	791	874	349	42	54	28	100	100	0	0.259	0.267	0.255	0.257	1.368	0.266	0.883	52	344	943	1054	-1.949	194	749	222	832	0
5	24	10	"metB"	"STM4100"	6280	21160	60	113	116	28	80	83	21	68	43	0	174	183	41	43	46	13	100	100	0	0.252	0.257	0.238	0.213	2.386	0.286	0.506	32	176	164	176	-1.989	33	131	36	140	0
5	1	11	""	"STM2986"	2280	21340	120	231	236	82	87	89	20	96	90	0	2536	2420	1148	41	44	17	100	100	0	0.058	0.063	0.061	0.062	1.551	0.060	0.768	120	532	2639	2528	-4.115	144	2495	149	2379	0
5	2	11	"recD"	"STM2993"	2450	21340	90	168	179	68	90	92	22	84	71	0	1050	1062	565	43	63	45	100	100	0	0.077	0.087	0.089	0.084	1.628	0.094	0.727	52	316	1085	1108	-3.690	78	1007	89	1019	0
5	3	11	"ygdQ"	"STM3006"	2630	21330	130	688	660	199	91	96	25	100	100	0	3198	2984	933	43	65	104	100	100	0	0.189	0.193	0.196	0.189	1.247	0.192	0.944	120	485	3752	3510	-2.402	597	3155	569	2941	0
5	4	11	"araE"	"STM3016"	2800	21330	120	134	148	62	86	90	22	72	52	0	689	844	580	41	53	103	99	95	0	0.074	0.077	0.074	0.070	2.101	0.076	0.595	120	447	696	865	-3.755	48	648	62	803	0
5	5	11	"yohM"	"STM3024"	2980	21340	120	343	379	223	85	89	29	95	89	0	1087	1355	1034	41	45	15	100	100	0	0.247	0.224	0.220	0.221	1.504	0.211	0.919	120	441	1304	1608	-2.019	258	1046	294	1314	0
5	6	11	"stdA"	"STM3029"	3150	21330	130	148	152	47	86	88	28	79	55	0	2870	2513	1161	42	46	16	100	100	0	0.022	0.027	0.026	0.028	1.614	0.026	0.468	120	467	2890	2537	-5.511	62	2828	66	2471	0
5	7	11	""	"STM2691"	3330	21340	110	100	114	62	86	86	19	46	27	0	680	795	609	42	46	17	100	100	0	0.022	0.037	0.041	0.043	2.122	0.038	0.195	80	401	652	781	-5.510	14	638	28	753	0
5	8	11	""	"STM2698"	3500	21340	110	93	105	40	86	87	19	36	17	0	361	411	266	41	45	14	100	100	0	0.022	0.051	0.075	0.068	2.207	0.076	0.311	80	401	327	389	-5.515	7	320	19	370	0
5	9	11	""	"STM2705"	3670	21330	130	166	163	56	86	88	20	88	75	0	2392	2169	1040	42	47	17	100	100	0	0.034	0.036	0.036	0.036	1.585	0.038	0.747	120	495	2430	2204	-4.877	80	2350	77	2127	0
5	10	11	"yjfY"	"STM4389"	3830	21340	90	149	155	48	84	84	18	96	80	0	502	519	240	44	54	24	100	100	0	0.142	0.149	0.159	0.139	1.794	0.158	0.478	52	322	523	546	-2.817	65	458	71	475	0
5	11	11	"thrL"	"STM0001"	4020	21330	110	119	126	36	78	79	19	77	55	0	180	185	57	46	52	18	100	100	0	0.306	0.345	0.339	0.318	1.751	0.403	0.515	80	475	175	187	-1.709	41	134	48	139	0
5	12	11	""	"STM0270"	4200	21340	120	172	174	67	79	82	23	88	75	0	1298	1337	717	45	51	22	100	100	0	0.074	0.074	0.073	0.067	1.779	0.073	0.764	120	452	1346	1387	-3.752	93	1253	95	1292	0
5	13	11	""	"STM0538"	4370	21330	110	107	108	28	82	84	22	52	23	0	305	350	166	43	56	33	100	100	0	0.095	0.085	0.100	0.096	1.892	0.079	0.253	80	386	287	333	-3.390	25	262	26	307	0
5	14	11	""	"STM0554"	4540	21340	120	260	251	96	82	84	22	98	92	0	881	845	428	43	58	41	100	100	0	0.212	0.211	0.204	0.208	1.382	0.209	0.903	120	447	1016	971	-2.235	178	838	169	802	0
5	15	11	""	"STM0567"	4710	21340	110	201	215	79	80	83	20	97	95	0	1257	1261	532	44	56	36	100	100	0	0.100	0.111	0.103	0.103	1.554	0.109	0.787	80	419	1334	1352	-3.326	121	1213	135	1217	0
5	16	11	""	"STM0575"	4890	21330	110	136	140	38	80	83	18	86	76	0	1324	1224	461	44	56	31	100	100	0	0.044	0.051	0.050	0.048	1.681	0.048	0.551	80	440	1336	1240	-4.515	56	1280	60	1180	0
5	17	11	""	"STM0580"	5060	21330	110	153	176	87	81	84	19	100	86	0	482	569	377	44	54	30	100	100	0	0.164	0.181	0.167	0.162	1.509	0.191	0.796	80	392	510	620	-2.605	72	438	95	525	0
5	18	11	"ybdZ"	"STM0587"	5230	21340	120	351	384	221	81	86	36	99	96	0	294	316	174	44	55	58	96	89	0	1.080	1.114	1.097	1.091	1.374	1.201	0.871	120	539	520	575	0.111	270	250	303	272	0
5	19	11	""	"STM2244"	5410	21330	70	122	144	77	81	85	25	81	40	0	177	217	153	45	50	22	100	100	0	0.311	0.366	0.340	0.321	1.788	0.455	0.693	32	224	173	235	-1.687	41	132	63	172	0
5	20	11	"yegT"	"STM2142"	5570	21330	110	91	97	34	79	81	21	40	17	0	225	236	80	42	47	20	100	100	0	0.066	0.093	0.154	0.126	2.418	0.107	0.164	80	479	195	212	-3.931	12	183	18	194	0
5	21	11	"yehU"	"STM2159"	5760	21320	90	121	132	93	79	80	18	73	57	0	481	483	195	41	48	23	100	100	0	0.095	0.120	0.087	0.091	2.373	0.102	0.143	52	356	482	495	-3.389	42	440	53	442	0
5	22	11	"yohC"	"STM2169"	5940	21330	120	193	203	81	79	80	19	91	86	0	1206	1258	620	41	49	22	100	100	0	0.098	0.102	0.094	0.095	1.549	0.100	0.788	120	442	1279	1341	-3.353	114	1165	124	1217	0
5	23	11	"yohI"	"STM2174"	6100	21330	120	223	229	81	81	85	41	94	82	0	1628	1525	632	42	52	26	100	100	0	0.090	0.100	0.098	0.096	1.571	0.098	0.664	120	459	1728	1631	-3.481	142	1586	148	1483	0
5	24	11	"yfhD"	"STM2567"	6280	21330	110	194	204	66	79	81	21	98	92	0	834	847	317	41	48	21	100	100	0	0.145	0.155	0.148	0.147	1.476	0.153	0.775	80	508	908	931	-2.786	115	793	125	806	0
5	1	12	"Ctrl-10buffer"	"Ctrl-10buffer"	2270	21510	100	85	99	59	86	89	23	17	11	0	44	58	49	40	41	9	33	20	0	-0.250	0.722	2.210	1.977	2.937	1.434	0.587	80	405	3	31	Error	-1	4	13	18	-50
5	2	12	"Ctrl-Y1buffer"	"Ctrl-Y1buffer"	2440	21510	100	91	129	161	85	88	20	23	11	0	45	71	106	41	45	21	18	6	0	1.500	1.467	1.817	1.796	3.877	1.672	0.682	80	403	10	74	0.585	6	4	44	30	-50
5	3	12	"Ctrl-Y5buffer"	"Ctrl-Y5buffer"	2620	21510	100	92	134	137	89	92	23	31	17	0	46	67	58	41	44	21	22	15	0	0.600	1.731	1.800	1.833	3.434	2.568	0.769	80	399	8	71	-0.737	3	5	45	26	-50
5	4	12	"Ctrl-FtsLbuffer"	"Ctrl-FtsLbuffer"	2790	21510	100	88	94	34	86	88	20	25	6	0	43	51	30	40	41	9	26	12	0	0.667	0.727	2.379	2.332	3.672	2.356	0.206	80	374	5	19	-0.585	2	3	8	11	-50
5	5	12	"Ctrl-dsM13buffer"	"Ctrl-dsM13buffer"	2960	21510	100	84	87	31	86	88	27	12	5	0	43	48	23	40	41	8	22	12	0	-0.667	0.125	3.000	2.906	3.795	4.840	0.080	80	374	1	9	Error	-2	3	1	8	-50
5	6	12	"Ctrl-CAB25ng/ul"	"Ctrl-CAB25ng/ul"	3140	21510	100	86	89	22	85	87	28	12	1	0	46	48	9	41	43	14	16	3	0	0.200	0.571	1.958	2.068	3.364	15.698	0.015	80	372	6	11	-2.322	1	5	4	7	-50
5	7	12	"Ctrl-10buffer"	"Ctrl-10buffer"	3310	21510	100	83	99	68	87	88	20	22	11	0	45	70	113	41	43	7	31	17	0	-1.000	0.414	2.631	1.868	3.863	0.606	0.641	80	379	0	41	Error	-4	4	12	29	-50
5	8	12	"Ctrl-Y1buffer"	"Ctrl-Y1buffer"	3480	21510	100	79	135	197	85	86	19	25	17	0	46	99	207	41	43	7	40	28	0	-1.200	0.862	3.183	2.896	3.571	0.958	0.839	80	391	-1	108	Error	-6	5	50	58	-50
5	9	12	"Ctrl-Y5buffer"	"Ctrl-Y5buffer"	3660	21510	100	78	91	62	83	85	21	16	7	0	46	58	48	43	44	12	18	12	0	-1.667	0.533	2.125	1.689	4.021	1.565	0.551	80	385	-2	23	Error	-5	3	8	15	-50
5	10	12	"Ctrl-FtsLbuffer"	"Ctrl-FtsLbuffer"	3830	21510	100	92	213	355	81	83	18	38	23	0	48	124	225	44	47	14	25	17	0	2.750	1.650	3.388	3.167	3.256	1.665	0.814	80	377	15	212	1.459	11	4	132	80	-50
5	11	12	"Ctrl-dsM13buffer"	"Ctrl-dsM13buffer"	4000	21510	100	75	89	83	79	81	19	16	7	0	47	59	61	44	47	13	18	7	0	-1.333	0.667	2.044	2.053	4.899	1.613	0.558	80	403	-1	25	Error	-4	3	10	15	-50
5	12	12	"Ctrl-CAB200ng/ul"	"Ctrl-CAB200ng/ul"	4180	21510	100	76	80	20	79	81	20	13	2	0	51	50	8	42	44	10	41	3	0	-0.333	0.125	1.609	1.617	3.507	27.573	0.008	80	359	6	9	Error	-3	9	1	8	-50
5	13	12	"Ctrl-10buffer"	"Ctrl-10buffer"	4350	21510	100	85	130	138	79	81	20	32	20	0	45	85	124	40	43	17	20	15	0	1.200	1.133	2.054	2.160	3.392	1.169	0.755	80	389	11	96	0.263	6	5	51	45	-50
5	14	12	"Ctrl-Y1buffer"	"Ctrl-Y1buffer"	4520	21510	100	76	97	85	80	82	21	18	11	0	43	63	95	40	44	20	11	7	0	-1.333	0.739	2.414	2.151	3.521	0.924	0.635	80	379	-1	40	Error	-4	3	17	23	-50
5	15	12	"Ctrl-Y5buffer"	"Ctrl-Y5buffer"	4700	21500	100	77	86	55	79	81	19	16	5	0	43	51	44	41	44	16	5	5	0	-1.000	0.700	3.183	2.638	3.359	1.859	0.239	80	375	0	17	Error	-2	2	7	10	-50
5	16	12	"Ctrl-FtsLbuffer"	"Ctrl-FtsLbuffer"	4870	21500	100	80	99	81	79	80	17	18	13	0	49	67	93	42	48	22	11	7	0	0.143	0.800	1.197	1.244	4.611	0.876	0.642	80	380	8	45	-2.807	1	7	20	25	-50
5	17	12	"Ctrl-dsM13buffer"	"Ctrl-dsM13buffer"	5040	21500	100	83	145	225	81	82	19	21	16	0	46	103	213	42	47	19	20	12	0	0.500	1.049	1.821	2.086	4.969	1.077	0.783	80	391	6	125	-1.000	2	4	64	61	-50
5	18	12	"Ctrl-CAB75ng/ul"	"Ctrl-CAB75ng/ul"	5220	21500	100	82	99	85	80	82	19	30	13	0	47	48	8	42	44	10	20	6	0	0.400	3.167	3.333	2.792	4.150	27.892	0.028	80	374	7	25	-1.322	2	5	19	6	-50
5	19	12	"Ctrl-10buffer"	"Ctrl-10buffer"	5390	21500	100	82	88	41	80	83	21	26	8	0	47	52	24	42	44	10	23	8	0	0.400	0.800	2.375	2.246	3.352	2.584	0.366	80	401	7	18	-1.322	2	5	8	10	-50
5	20	12	"Ctrl-Y1buffer"	"Ctrl-Y1buffer"	5560	21500	100	79	191	311	81	83	30	25	17	0	47	133	257	41	43	9	35	21	0	-0.333	1.196	2.778	2.725	3.407	1.246	0.883	80	404	4	202	Error	-2	6	110	92	-50
5	21	12	"Ctrl-Y5buffer"	"Ctrl-Y5buffer"	5740	21500	100	83	88	30	81	81	18	22	10	0	41	44	14	40	42	9	6	2	0	2.000	1.750	3.625	3.377	3.298	11.228	0.027	80	414	3	11	1.000	2	1	7	4	-50
5	22	12	"Ctrl-FtsLbuffer"	"Ctrl-FtsLbuffer"	5910	21500	100	77	110	140	79	80	18	25	13	0	44	78	140	40	42	10	32	12	0	-0.500	0.816	2.729	2.314	3.821	1.022	0.501	80	365	2	69	Error	-2	4	31	38	-50
5	23	12	"Ctrl-dsM13buffer"	"Ctrl-dsM13buffer"	6080	21500	100	82	112	132	77	82	45	10	6	0	43	70	122	41	43	13	13	8	0	2.500	1.207	4.000	2.695	4.484	1.497	0.438	80	356	7	64	1.322	5	2	35	29	-50
5	24	12	"Ctrl-CABbuffer"	"Ctrl-CABbuffer"	6260	21500	100	84	133	174	76	78	19	32	21	0	44	132	277	41	42	10	30	20	0	2.667	0.626	2.400	2.270	3.886	0.599	0.751	80	453	11	148	1.415	8	3	57	91	-50
5	1	13	"hupA"	"STM4170"	2270	21700	130	2843	2697	805	87	97	53	100	100	0	994	971	328	40	44	20	100	100	0	2.889	2.803	2.777	2.867	1.237	2.776	0.971	120	587	3710	3541	1.531	2756	954	2610	931	0
5	2	13	"hupA"	"STM4170"	2450	21690	130	2060	2182	1234	89	103	61	100	100	0	613	674	354	42	47	23	100	100	0	3.452	3.312	3.216	3.284	1.217	3.515	0.905	120	451	2542	2725	1.787	1971	571	2093	632	0
5	3	13	"hilA"	"STM2876"	2620	21700	130	497	512	209	90	94	27	100	100	0	3842	3698	1424	43	48	38	100	100	0	0.107	0.115	0.114	0.114	1.269	0.114	0.898	120	427	4206	4077	-3.223	407	3799	422	3655	0
5	4	13	"hilA"	"STM2876"	2800	21690	120	1285	1258	664	87	89	22	100	100	0	2480	2471	1240	41	47	39	100	100	0	0.491	0.482	0.464	0.478	1.288	0.483	0.922	120	397	3637	3601	-1.026	1198	2439	1171	2430	0
5	5	13	"hilC"	"STM2867"	2970	21690	120	544	546	186	86	88	20	100	100	0	3008	2698	1272	41	45	18	100	100	0	0.154	0.173	0.175	0.184	1.328	0.162	0.946	120	397	3425	3117	-2.696	458	2967	460	2657	0
5	6	13	"hilC"	"STM2867"	3150	21680	130	457	463	219	87	88	20	100	97	0	2462	2353	1138	43	48	24	100	100	0	0.153	0.163	0.159	0.159	1.313	0.165	0.932	120	409	2789	2686	-2.709	370	2419	376	2310	0
5	7	13	"hns"	"STM1751"	3310	21690	130	2970	2980	1005	89	94	36	100	100	0	1299	1423	656	43	48	21	100	100	0	2.294	2.095	2.232	2.226	1.278	1.991	0.954	120	403	4137	4271	1.198	2881	1256	2891	1380	0
5	8	13	"hns"	"STM1751"	3480	21690	120	1589	1689	664	88	94	36	100	100	0	879	868	328	44	47	16	100	100	0	1.798	1.943	1.933	1.948	1.194	1.968	0.963	120	442	2336	2425	0.846	1501	835	1601	824	0
5	9	13	"hns"	"STM1751"	3660	21690	130	2957	3085	1508	85	93	39	100	100	0	1633	1723	727	46	51	21	100	100	0	1.810	1.789	1.797	1.818	1.281	1.885	0.930	120	535	4459	4677	0.856	2872	1587	3000	1677	0
5	10	13	"hilD"	"STM2875"	3840	21680	130	925	919	487	85	92	41	100	100	0	1617	1546	719	46	51	22	100	100	0	0.535	0.556	0.530	0.545	1.219	0.581	0.951	120	469	2411	2334	-0.903	840	1571	834	1500	0
5	11	13	"hilD"	"STM2875"	4010	21690	120	428	449	229	83	85	22	100	100	0	737	793	430	45	52	24	100	100	0	0.499	0.489	0.460	0.486	1.316	0.492	0.910	120	393	1037	1114	-1.004	345	692	366	748	0
5	12	13	"stpA"	"STM2799"	4190	21690	140	564	700	470	81	83	21	98	98	0	451	581	435	42	47	18	97	96	0	1.181	1.148	1.168	1.213	1.399	1.117	0.969	156	421	892	1158	0.240	483	409	619	539	0
5	13	13	"csrA"	"STM2826"	4360	21690	120	446	542	266	81	85	21	100	100	0	439	535	286	41	44	13	100	100	0	0.917	0.933	0.916	0.932	1.245	0.928	0.963	120	388	763	955	-0.125	365	398	461	494	0
5	14	13	"dps"	"STM0831"	4530	21680	110	880	852	334	86	92	29	100	100	0	1154	1017	442	42	53	32	100	100	0	0.714	0.786	0.762	0.807	1.314	0.771	0.935	80	393	1906	1741	-0.486	794	1112	766	975	0
5	15	13	"dps"	"STM0831"	4710	21680	130	1099	1132	460	84	89	29	100	100	0	1559	1529	570	42	52	31	100	100	0	0.669	0.705	0.697	0.691	1.180	0.723	0.969	120	483	2532	2535	-0.580	1015	1517	1048	1487	0
5	16	13	"dps"	"STM0831"	4880	21680	130	1294	1200	562	80	82	20	100	100	0	1688	1545	762	41	48	28	100	100	0	0.737	0.745	0.730	0.733	1.294	0.739	0.969	120	451	2861	2624	-0.440	1214	1647	1120	1504	0
5	17	13	"oxyR"	"STM4125"	5040	21680	120	874	913	704	81	83	20	100	98	0	831	867	634	42	48	23	99	97	0	1.005	1.008	1.000	1.027	1.320	1.059	0.944	120	454	1582	1657	0.007	793	789	832	825	0
5	18	13	"oxyR"	"STM4125"	5220	21680	110	520	545	347	85	90	35	100	98	0	447	500	388	42	48	16	100	100	0	1.074	1.004	1.008	1.041	1.429	0.955	0.928	80	415	840	918	0.103	435	405	460	458	0
5	19	13	"fur"	"STM0693"	5390	21680	130	945	944	270	84	91	40	100	100	0	1535	1567	482	42	50	24	100	100	0	0.577	0.564	0.559	0.566	1.179	0.555	0.961	120	501	2354	2385	-0.794	861	1493	860	1525	0
5	20	13	"fur"	"STM0693"	5570	21690	130	633	646	323	81	87	34	100	99	0	910	963	557	43	52	34	100	100	0	0.637	0.614	0.600	0.633	1.315	0.597	0.955	120	493	1419	1485	-0.651	552	867	565	920	0
5	21	13	"envR"	"STM3389"	5750	21680	130	297	346	215	81	84	24	100	95	0	1630	1782	939	43	49	28	100	100	0	0.136	0.152	0.136	0.142	1.523	0.157	0.771	120	472	1803	2004	-2.877	216	1587	265	1739	0
5	22	13	"envR"	"STM3389"	5930	21680	120	141	159	74	78	79	19	85	71	0	739	974	722	42	45	14	100	100	0	0.090	0.087	0.084	0.091	1.900	0.083	0.723	120	399	760	1013	-3.468	63	697	81	932	0
5	23	13	"envR"	"STM3389"	6100	21670	130	435	442	124	79	82	21	100	100	0	2286	2212	421	42	57	61	100	100	0	0.159	0.167	0.164	0.161	1.387	0.164	0.864	120	531	2600	2533	-2.656	356	2244	363	2170	0
5	24	13	"arcB"	"STM3328"	6280	21640	50	139	164	60	86	88	27	91	50	0	352	513	477	52	98	126	100	58	0	0.177	0.169	0.199	0.181	1.546	0.139	0.717	12	98	353	539	-2.501	53	300	78	461	0
5	1	14	""	"STM4191"	2270	21860	130	97	105	35	86	92	40	15	5	0	314	321	104	40	42	15	99	99	0	0.040	0.068	0.095	0.082	2.339	0.084	0.090	120	665	285	300	-4.639	11	274	19	281	0
5	2	14	""	"STM4520"	2450	21870	130	114	119	31	86	94	47	24	4	0	476	505	156	40	44	16	100	100	0	0.064	0.071	0.077	0.066	2.053	0.076	0.285	120	544	464	498	-3.961	28	436	33	465	0
5	3	14	""	"STM4239"	2620	21860	130	200	212	64	86	90	30	98	87	0	334	351	122	40	43	15	100	100	0	0.388	0.405	0.392	0.382	1.410	0.416	0.817	120	489	408	437	-1.367	114	294	126	311	0
5	4	14	""	"STM0083"	2800	21870	140	198	202	71	85	87	20	94	83	0	1178	1091	552	40	42	13	100	100	0	0.099	0.111	0.107	0.107	1.461	0.110	0.846	156	608	1251	1168	-3.332	113	1138	117	1051	0
5	5	14	""	"STM0348"	2970	21860	130	183	191	57	84	87	21	100	96	0	929	918	319	40	43	14	100	100	0	0.111	0.122	0.114	0.117	1.559	0.115	0.698	120	493	988	985	-3.167	99	889	107	878	0
5	6	14	""	"STM1007"	3140	21860	120	127	132	43	86	88	19	73	51	0	1096	1042	399	41	46	21	100	100	0	0.039	0.046	0.047	0.044	1.807	0.049	0.476	120	456	1096	1047	-4.685	41	1055	46	1001	0
5	7	14	"purM"	"STM2499"	3300	21860	120	180	247	263	90	93	29	87	74	0	459	644	919	41	46	20	100	99	0	0.215	0.260	0.225	0.228	1.699	0.271	0.902	120	478	508	760	-2.216	90	418	157	603	0
5	8	14	"adhE"	"STM1749"	3480	21860	110	457	528	243	92	96	28	100	100	0	968	1111	504	42	48	17	100	100	0	0.394	0.408	0.397	0.398	1.243	0.421	0.926	80	458	1291	1505	-1.343	365	926	436	1069	0
5	9	14	"envZ"	"STM3501"	3640	21870	90	125	202	195	88	93	22	69	44	0	223	490	689	46	53	23	100	94	0	0.209	0.257	0.255	0.210	2.340	0.268	0.827	52	359	214	558	-2.258	37	177	114	444	0
5	10	14	"katG"	"STM4106"	3830	21860	110	107	199	232	82	87	31	43	25	0	200	588	1095	45	50	20	100	100	0	0.161	0.215	0.214	0.182	2.255	0.196	0.825	80	507	180	660	-2.632	25	155	117	543	0
5	11	14	"traT"	"PSLT103"	4010	21860	120	981	1221	1198	82	84	21	100	100	0	954	1112	1074	42	45	18	100	100	0	0.986	1.064	1.013	1.057	1.317	1.100	0.929	120	498	1811	2209	-0.021	899	912	1139	1070	0
5	12	14	"yjiS"	"STM4521"	4180	21860	120	203	219	97	81	83	19	97	94	0	751	751	349	39	42	13	100	100	0	0.171	0.194	0.180	0.181	1.430	0.215	0.327	120	457	834	850	-2.545	122	712	138	712	0
5	13	14	"yejG"	"STM2220"	4360	21860	130	1127	1117	441	81	84	22	100	100	0	918	889	327	40	43	13	100	100	0	1.191	1.220	1.207	1.227	1.193	1.250	0.961	120	525	1924	1885	0.253	1046	878	1036	849	0
5	14	14	""	"STM2239"	4530	21860	120	242	242	82	84	88	25	96	92	0	1475	1490	641	41	47	23	100	100	0	0.110	0.109	0.106	0.104	1.395	0.107	0.868	120	521	1592	1607	-3.182	158	1434	158	1449	0
5	15	14	"dld"	"STM2167"	4710	21860	120	541	493	186	83	85	21	100	100	0	3173	2839	1239	40	45	20	100	100	0	0.146	0.146	0.147	0.145	1.268	0.144	0.956	120	504	3591	3209	-2.774	458	3133	410	2799	0
5	16	14	"citT"	"STM0618"	4860	21860	110	402	406	223	83	85	19	98	98	0	2061	2036	1166	40	49	29	100	100	0	0.158	0.162	0.156	0.153	1.391	0.164	0.903	80	437	2340	2319	-2.663	319	2021	323	1996	0
5	17	14	""	"STM2504"	5040	21860	110	119	121	35	84	86	21	66	33	0	372	394	117	41	52	33	100	100	0	0.106	0.105	0.111	0.090	2.285	0.111	0.283	80	463	366	390	-3.241	35	331	37	353	0
5	18	14	"EMPTY"	"EMPTY"	5190	21850	100	82	84	21	83	86	25	8	3	0	46	48	10	42	48	22	6	0	0	-0.250	0.167	1.861	1.973	3.777	4.504	0.030	80	413	3	7	Error	-1	4	1	6	-75
5	19	14	"EMPTY"	"EMPTY"	5370	21850	100	82	83	19	77	84	48	2	0	0	48	48	10	41	45	18	12	1	0	0.714	0.857	1.167	1.307	3.616	15.075	0.016	80	423	12	13	-0.485	5	7	6	7	-75
5	20	14	"EMPTY"	"EMPTY"	5540	21850	100	79	80	19	78	82	24	11	2	0	43	44	9	41	44	16	7	1	0	0.500	0.667	2.250	2.298	2.937	25.178	0.013	80	408	3	5	-1.000	1	2	2	3	-75
5	21	14	"EMPTY"	"EMPTY"	5720	21850	100	82	87	29	78	81	22	16	7	0	47	47	9	42	44	16	8	2	0	0.800	1.800	2.733	2.178	3.364	12.569	0.045	80	419	9	14	-0.322	4	5	9	5	-75
5	22	14	"EMPTY"	"EMPTY"	5890	21840	100	80	81	20	76	78	18	22	8	0	50	54	19	43	44	9	38	17	0	0.571	0.455	1.750	1.450	4.203	5.916	0.025	80	389	11	16	-0.807	4	7	5	11	-75
5	23	14	"EMPTY"	"EMPTY"	6060	21840	100	93	96	24	79	81	19	38	16	0	91	97	56	43	47	17	65	55	0	0.292	0.315	0.427	0.494	3.393	0.335	0.324	80	409	62	71	-1.778	14	48	17	54	-75
5	24	14	"EMPTY"	"EMPTY"	6240	21840	100	100	99	23	79	82	20	53	17	0	134	134	78	44	57	58	60	41	0	0.233	0.222	0.268	0.310	3.529	0.206	0.274	80	522	111	110	-2.100	21	90	20	90	-75
6	1	1	"infC"	"STM1334"	6920	19610	120	10904	10402	4152	83	85	21	100	100	0	1296	1209	447	40	41	5	100	100	0	8.615	8.827	8.745	8.978	1.373	9.068	0.962	120	550	12077	11488	3.107	10821	1256	10319	1169	0
6	2	1	"katE"	"STM1318"	7080	19600	110	1457	2083	1565	81	84	22	100	100	0	684	908	589	40	41	5	100	100	0	2.137	2.306	2.325	2.227	1.448	2.521	0.895	80	429	2020	2870	1.095	1376	644	2002	868	0
6	3	1	"ydgP"	"STM1455"	7260	19590	110	558	667	382	79	81	19	100	100	0	1519	1747	858	40	41	5	100	100	0	0.324	0.344	0.327	0.328	1.275	0.356	0.930	80	479	1958	2295	-1.627	479	1479	588	1707	0
6	4	1	""	"STM3530"	7430	19590	110	233	289	160	83	84	19	100	97	0	1377	1437	478	40	40	5	100	100	0	0.112	0.147	0.131	0.118	1.756	0.160	0.766	80	460	1487	1603	-3.156	150	1337	206	1397	0
6	5	1	"srfB"	"STM1594"	7600	19590	100	360	409	255	81	84	30	100	96	0	1118	1192	703	40	40	5	100	100	0	0.259	0.285	0.275	0.273	1.376	0.298	0.878	80	418	1357	1480	-1.950	279	1078	328	1152	0
6	6	1	""	"STM2503"	7770	19580	110	214	237	87	81	84	29	98	95	0	1480	1595	599	40	40	5	100	100	0	0.092	0.100	0.094	0.095	1.447	0.097	0.816	80	504	1573	1711	-3.437	133	1440	156	1555	0
6	7	1	"dcuB"	"STM4301"	7950	19590	110	213	283	252	81	82	19	98	95	0	2014	2501	1877	40	40	5	100	100	0	0.067	0.082	0.066	0.069	1.494	0.099	0.835	80	440	2106	2663	-3.903	132	1974	202	2461	0
6	8	1	"yacL"	"STM0160"	8120	19590	120	307	321	180	81	83	23	96	90	0	1453	1520	1117	40	41	8	99	99	0	0.160	0.162	0.161	0.162	1.759	0.157	0.933	120	489	1639	1720	-2.644	226	1413	240	1480	0
6	9	1	"polA"	"STM3999"	8290	19590	110	155	168	75	81	84	26	92	66	0	513	583	325	40	40	6	100	100	0	0.156	0.160	0.150	0.147	1.647	0.169	0.708	80	344	547	630	-2.676	74	473	87	543	0
6	10	1	"rsmC"	"STM4556"	8460	19590	120	155	167	58	83	86	28	90	64	0	288	304	140	40	48	42	97	95	0	0.290	0.318	0.300	0.301	1.680	0.321	0.658	120	518	320	348	-1.784	72	248	84	264	0
6	11	1	"exbD"	"STM3158"	8630	19590	110	1083	1158	627	81	83	24	100	100	0	1680	1810	899	39	41	12	100	100	0	0.611	0.608	0.593	0.598	1.231	0.623	0.941	80	440	2643	2848	-0.712	1002	1641	1077	1771	0
6	12	1	"hisD"	"STM2072"	8810	19590	110	5677	6238	3915	80	82	18	100	100	0	1389	1563	1014	40	41	12	100	100	0	4.149	4.043	4.045	4.058	1.147	4.038	0.970	80	449	6946	7681	2.053	5597	1349	6158	1523	0
6	13	1	""	"STM3944"	8980	19590	120	961	1112	721	80	83	18	100	100	0	2283	2254	747	40	41	7	100	100	0	0.393	0.466	0.392	0.417	1.496	0.525	0.781	120	530	3124	3246	-1.348	881	2243	1032	2214	0
6	14	1	""	"STM3940"	9150	19580	110	2148	1980	594	80	82	18	100	100	0	6984	6507	1296	41	42	8	100	100	0	0.298	0.294	0.287	0.282	1.252	0.294	0.948	80	471	9011	8366	-1.747	2068	6943	1900	6466	0
6	15	1	"hemX"	"STM3936"	9330	19590	120	1165	1269	710	79	81	18	100	99	0	3745	3532	1130	41	41	6	100	100	0	0.293	0.341	0.301	0.325	1.392	0.359	0.802	120	519	4790	4681	-1.770	1086	3704	1190	3491	0
6	16	1	""	"STM3927"	9500	19590	120	1172	1177	568	79	81	19	100	100	0	3331	3276	1311	40	41	5	100	100	0	0.332	0.339	0.334	0.340	1.357	0.343	0.896	120	472	4384	4334	-1.590	1093	3291	1098	3236	0
6	17	1	"rffH"	"STM3923"	9670	19590	120	751	911	644	79	81	18	100	100	0	1568	1531	556	40	40	5	100	100	0	0.440	0.558	0.447	0.505	1.468	0.657	0.736	120	476	2200	2323	-1.185	672	1528	832	1491	0
6	18	1	"wzzE"	"STM3919"	9840	19590	120	1802	2083	1031	77	79	17	100	100	0	3789	4015	1915	40	41	7	100	100	0	0.460	0.505	0.486	0.520	1.429	0.506	0.964	120	523	5474	5981	-1.120	1725	3749	2006	3975	0
6	19	1	""	"STM4432"	10020	19590	110	489	482	112	77	80	18	100	100	0	810	871	356	41	42	7	100	100	0	0.536	0.488	0.543	0.504	1.445	0.429	0.790	80	474	1181	1235	-0.900	412	769	405	830	0
6	20	1	""	"STM4436"	10190	19580	110	302	320	99	77	79	18	100	100	0	1373	1522	615	41	42	7	100	100	0	0.169	0.164	0.172	0.165	1.324	0.151	0.878	80	484	1557	1724	-2.566	225	1332	243	1481	0
6	21	1	""	"STM4445"	10370	19580	100	126	126	26	78	80	18	86	65	0	414	437	138	40	40	5	100	100	0	0.128	0.121	0.122	0.114	1.652	0.114	0.532	80	445	422	445	-2.962	48	374	48	397	0
6	22	1	"treB"	"STM4454"	10550	19570	110	102	104	27	78	81	20	55	25	0	208	228	111	39	39	5	100	100	0	0.142	0.138	0.148	0.140	2.054	0.144	0.347	80	504	193	215	-2.816	24	169	26	189	0
6	23	1	"idnT"	"STM4482"	10730	19570	100	94	98	25	77	80	20	45	18	0	184	227	139	39	40	5	100	100	0	0.117	0.112	0.129	0.130	2.506	0.077	0.111	80	418	162	209	-3.092	17	145	21	188	0
6	24	1	"yjgB"	"STM4486"	10900	19570	100	122	131	43	79	81	19	82	53	0	235	244	126	42	43	8	100	100	0	0.223	0.257	0.243	0.242	2.152	0.250	0.538	80	440	236	254	-2.166	43	193	52	202	0
6	1	2	"zraP"	"STM4172"	6890	19750	100	235	251	87	80	83	19	100	100	0	717	824	335	40	41	6	100	100	0	0.229	0.218	0.217	0.215	1.260	0.217	0.891	80	383	832	955	-2.127	155	677	171	784	0
6	2	2	"purH"	"STM4176"	7060	19750	110	442	567	420	79	80	18	100	100	0	916	1280	1016	40	40	5	100	100	0	0.414	0.394	0.383	0.394	1.292	0.394	0.952	80	375	1239	1728	-1.271	363	876	488	1240	0
6	3	2	"livK"	"STM3564"	7240	19750	100	172	300	271	80	81	18	93	83	0	456	1256	1437	40	40	5	100	100	0	0.221	0.181	0.182	0.178	1.769	0.178	0.898	80	385	508	1436	-2.177	92	416	220	1216	0
6	4	2	"yihR"	"STM4020"	7410	19750	100	168	172	52	82	84	33	87	62	0	690	743	293	40	42	15	100	100	0	0.132	0.128	0.118	0.120	1.483	0.128	0.573	80	370	736	793	-2.918	86	650	90	703	0
6	5	2	"yhiQ"	"STM3593"	7570	19750	100	149	190	124	81	83	26	83	56	0	335	646	642	40	41	15	100	100	0	0.231	0.180	0.177	0.166	1.743	0.180	0.891	80	369	363	715	-2.117	68	295	109	606	0
6	6	2	"atpE"	"STM3870"	7750	19760	110	1123	1188	423	80	82	18	100	100	0	708	754	251	40	41	5	100	100	0	1.561	1.552	1.541	1.551	1.149	1.559	0.969	80	435	1711	1822	0.643	1043	668	1108	714	0
6	7	2	"ratB"	"STM2514"	7920	19750	120	289	298	148	81	82	19	97	95	0	1475	1480	688	41	41	5	100	100	0	0.145	0.151	0.144	0.145	1.502	0.157	0.867	120	457	1642	1656	-2.785	208	1434	217	1439	0
6	8	2	"invG"	"STM2898"	8090	19750	90	190	202	68	82	86	24	100	94	0	1194	1275	387	41	43	13	100	100	0	0.094	0.097	0.094	0.090	1.411	0.096	0.759	52	279	1261	1354	-3.416	108	1153	120	1234	0
6	9	2	"sitA"	"STM2861"	8250	19730	130	671	1815	2938	82	89	38	99	99	0	258	730	1075	41	45	18	99	98	0	2.714	2.515	2.396	2.527	1.420	2.715	0.974	120	398	806	2422	1.441	589	217	1733	689	0
6	10	2	"leuO"	"STM0115"	8390	19740	110	322	358	153	88	112	155	88	22	0	1564	1765	715	42	74	100	100	100	0	0.154	0.157	0.146	0.151	1.284	0.162	0.685	80	370	1756	1993	-2.701	234	1522	270	1723	0
6	11	2	"bcfE"	"STM0025"	8620	19750	120	157	164	55	82	86	45	78	35	0	1375	1542	825	40	54	58	98	97	0	0.056	0.055	0.054	0.053	1.717	0.053	0.749	120	515	1410	1584	-4.154	75	1335	82	1502	0
6	12	2	"dsbA"	"STM3997"	8800	19740	110	535	631	409	81	83	19	100	100	0	1444	1663	1033	40	41	6	100	100	0	0.323	0.339	0.325	0.327	1.230	0.347	0.908	80	416	1858	2173	-1.629	454	1404	550	1623	0
6	13	2	"orf7"	"PSLT012"	8970	19750	110	787	825	225	80	82	19	100	100	0	1707	1767	419	40	41	6	100	100	0	0.424	0.431	0.430	0.427	1.131	0.429	0.960	80	398	2374	2472	-1.237	707	1667	745	1727	0
6	14	2	"ppk"	"STM2501"	9150	19760	110	493	528	131	80	85	46	100	100	0	3061	3281	869	40	42	9	100	100	0	0.137	0.138	0.135	0.137	1.192	0.131	0.885	80	422	3434	3689	-2.871	413	3021	448	3241	0
6	15	2	""	"STM4257"	9310	19750	110	223	239	62	79	81	18	100	100	0	6892	7217	1780	41	42	6	100	100	0	0.021	0.022	0.021	0.021	1.289	0.022	0.872	80	392	6995	7336	-5.572	144	6851	160	7176	0
6	16	2	""	"STM4261"	9490	19750	110	148	147	37	79	82	19	95	78	0	2450	2523	563	41	42	13	100	100	0	0.029	0.027	0.027	0.026	1.533	0.026	0.613	80	405	2478	2550	-5.126	69	2409	68	2482	0
6	17	2	""	"STM4261"	9650	19750	110	292	295	94	79	83	26	100	100	0	2705	2720	570	41	42	16	100	100	0	0.080	0.081	0.079	0.077	1.296	0.077	0.813	80	389	2877	2895	-3.645	213	2664	216	2679	0
6	18	2	""	"STM4262"	9830	19750	110	542	523	90	82	84	25	100	100	0	9549	9251	1525	41	44	20	100	100	0	0.048	0.048	0.048	0.047	1.153	0.046	0.953	80	394	9968	9651	-4.369	460	9508	441	9210	0
6	19	2	"livG"	"STM3561"	10000	19760	110	125	135	47	80	82	20	82	56	0	784	815	344	41	43	13	100	100	0	0.061	0.071	0.060	0.060	1.849	0.072	0.538	80	439	788	829	-4.045	45	743	55	774	0
6	20	2	"flgD"	"STM1176"	10180	19740	110	181	195	69	79	79	18	100	98	0	1556	1809	760	41	42	7	100	100	0	0.067	0.066	0.065	0.061	1.471	0.064	0.800	80	436	1617	1884	-3.893	102	1515	116	1768	0
6	21	2	"brnQ"	"STM0399"	10350	19750	100	249	284	145	79	81	22	100	97	0	413	431	224	40	41	6	100	100	0	0.456	0.524	0.507	0.502	1.298	0.553	0.910	80	409	543	596	-1.134	170	373	205	391	0
6	22	2	"ssaM"	"STM1413"	10530	19740	110	253	292	193	77	80	19	100	100	0	472	574	490	39	40	5	100	100	0	0.406	0.402	0.388	0.396	1.263	0.387	0.908	80	480	609	750	-1.299	176	433	215	535	0
6	23	2	"proY"	"STM0400"	10720	19740	110	198	220	80	78	81	18	100	100	0	928	960	441	40	42	8	100	100	0	0.135	0.154	0.149	0.154	1.433	0.147	0.805	80	453	1008	1062	-2.888	120	888	142	920	0
6	24	2	"malM"	"STM4232"	10890	19740	110	183	193	60	80	82	19	100	95	0	1640	1691	500	42	45	10	100	100	0	0.064	0.069	0.063	0.064	1.411	0.069	0.786	80	467	1701	1762	-3.956	103	1598	113	1649	0
6	1	3	"nrdB"	"STM2278"	6870	19930	110	220	250	119	80	83	21	100	98	0	1047	1210	547	41	41	6	100	100	0	0.139	0.145	0.134	0.134	1.455	0.143	0.746	80	525	1146	1339	-2.845	140	1006	170	1169	0
6	2	3	"nrdF"	"STM2808"	7050	19920	110	333	364	94	80	82	19	100	100	0	1189	1287	368	41	41	6	100	100	0	0.220	0.228	0.221	0.227	1.231	0.216	0.899	80	454	1401	1530	-2.182	253	1148	284	1246	0
6	3	3	"sipD"	"STM2883"	7220	19920	110	267	280	60	82	83	18	100	100	0	2026	2083	413	40	41	6	100	100	0	0.093	0.097	0.091	0.095	1.264	0.094	0.893	80	441	2171	2241	-3.424	185	1986	198	2043	0
6	4	3	"invI"	"STM2893"	7390	19930	110	288	307	96	82	85	31	100	100	0	2451	2609	869	40	42	14	100	100	0	0.085	0.088	0.087	0.086	1.225	0.086	0.884	80	455	2617	2794	-3.549	206	2411	225	2569	0
6	5	3	"msgA"	"STM1241"	7570	19920	110	625	688	327	80	84	27	100	100	0	1211	1330	559	40	42	14	100	100	0	0.465	0.471	0.445	0.457	1.225	0.482	0.920	80	440	1716	1898	-1.103	545	1171	608	1290	0
6	6	3	"eutJ"	"STM2462"	7730	19930	110	169	196	118	79	81	19	98	91	0	760	869	415	40	41	7	100	100	0	0.125	0.141	0.120	0.114	1.691	0.162	0.752	80	428	810	946	-3.000	90	720	117	829	0
6	7	3	"rfaZ"	"STM3715"	7910	19920	110	182	195	56	79	81	18	100	98	0	2609	2726	642	41	41	7	100	100	0	0.040	0.043	0.040	0.040	1.407	0.042	0.789	80	445	2671	2801	-4.640	103	2568	116	2685	0
6	8	3	"pncB"	"STM1004"	8080	19930	110	380	468	334	78	80	19	100	100	0	1268	1467	867	40	41	9	100	100	0	0.246	0.273	0.239	0.256	1.299	0.295	0.879	80	465	1530	1817	-2.024	302	1228	390	1427	0
6	9	3	"pepT"	"STM1227"	8260	19920	110	207	268	156	80	85	33	98	93	0	1040	1433	931	40	42	13	100	100	0	0.127	0.135	0.122	0.124	1.429	0.133	0.849	80	459	1127	1581	-2.977	127	1000	188	1393	0
6	10	3	"hlpA"	"STM0225"	8430	19930	110	724	919	651	82	99	135	100	100	0	1064	1262	753	40	55	78	100	100	0	0.627	0.685	0.633	0.650	1.209	0.753	0.882	80	481	1666	2059	-0.674	642	1024	837	1222	0
6	11	3	"hemF"	"STM2451"	8620	19920	110	282	282	80	79	85	48	100	98	0	1202	1281	410	40	40	5	100	100	0	0.175	0.164	0.153	0.161	1.284	0.156	0.676	80	445	1365	1444	-2.517	203	1162	203	1241	0
6	12	3	"fliM"	"STM1976"	8790	19930	110	176	175	52	84	89	48	78	46	0	1201	1295	558	40	40	6	100	100	0	0.079	0.073	0.069	0.069	1.566	0.064	0.349	80	433	1253	1346	-3.658	92	1161	91	1255	0
6	13	3	"yfeL"	"STM2439"	8960	19930	120	311	302	96	82	84	21	96	94	0	2110	1936	785	41	42	9	100	99	0	0.111	0.116	0.114	0.123	1.598	0.113	0.914	120	476	2298	2115	-3.176	229	2069	220	1895	0
6	14	3	""	"STM1013"	9130	19920	110	340	370	134	79	83	47	100	100	0	2566	2733	917	41	42	8	100	100	0	0.103	0.108	0.104	0.105	1.199	0.109	0.845	80	406	2786	2983	-3.274	261	2525	291	2692	0
6	15	3	""	"STM1017"	9300	19920	110	226	246	84	79	83	31	100	96	0	2046	2185	872	41	42	8	100	100	0	0.073	0.078	0.079	0.074	1.323	0.075	0.798	80	436	2152	2311	-3.770	147	2005	167	2144	0
6	16	3	""	"STM2300"	9470	19940	110	487	528	196	79	81	22	100	100	0	2866	3131	1282	41	42	12	100	100	0	0.144	0.145	0.141	0.144	1.186	0.142	0.952	80	453	3233	3539	-2.792	408	2825	449	3090	0
6	17	3	"orf48"	"STM1379"	9650	19930	110	423	461	147	77	81	28	100	100	0	3214	3380	1105	41	42	18	100	100	0	0.109	0.115	0.116	0.113	1.169	0.114	0.949	80	467	3519	3723	-3.197	346	3173	384	3339	0
6	18	3	""	"STM0412"	9830	19920	110	327	360	147	78	80	20	100	100	0	1288	1362	555	40	42	12	100	100	0	0.200	0.213	0.205	0.208	1.289	0.214	0.911	80	454	1497	1604	-2.325	249	1248	282	1322	0
6	19	3	""	"STM0885"	10000	19930	110	186	189	38	79	81	19	100	97	0	1610	1645	372	40	41	5	100	100	0	0.068	0.069	0.065	0.066	1.412	0.064	0.764	80	427	1677	1715	-3.875	107	1570	110	1605	0
6	20	3	"exoX"	"STM1878"	10170	19920	110	1230	1300	283	79	80	18	100	100	0	2492	2660	628	41	42	6	100	100	0	0.470	0.466	0.463	0.467	1.122	0.459	0.961	80	441	3602	3840	-1.090	1151	2451	1221	2619	0
6	21	3	"yebG"	"STM1882"	10340	19930	110	1451	1549	585	78	81	22	100	100	0	857	899	272	41	41	5	100	100	0	1.683	1.714	1.660	1.685	1.208	1.794	0.937	80	451	2189	2329	0.751	1373	816	1471	858	0
6	22	3	""	"STM1534"	10530	19920	110	347	371	141	79	82	22	100	100	0	1103	1173	393	40	41	6	100	100	0	0.252	0.258	0.244	0.250	1.312	0.256	0.874	80	467	1331	1425	-1.988	268	1063	292	1133	0
6	23	3	""	"STM0612"	10700	19910	110	209	234	120	79	82	19	100	100	0	1811	1921	748	40	42	10	100	100	0	0.073	0.082	0.072	0.075	1.397	0.087	0.779	80	422	1901	2036	-3.768	130	1771	155	1881	0
6	24	3	"ybdQ"	"STM0614"	10880	19920	120	1466	1433	566	83	84	18	99	99	0	1718	1733	744	42	44	12	100	99	0	0.825	0.798	0.789	0.813	1.432	0.788	0.968	120	567	3059	3041	-0.277	1383	1676	1350	1691	0
6	1	4	"pspC"	"STM1688"	6860	20110	110	2038	2375	1157	80	84	24	100	100	0	506	558	274	41	41	6	100	100	0	4.211	4.439	4.374	4.585	1.289	4.448	0.946	80	498	2423	2812	2.074	1958	465	2295	517	0
6	2	4	"yhcP"	"STM3364"	7030	20100	100	434	521	256	80	84	33	100	98	0	1106	1324	608	41	41	5	100	100	0	0.332	0.344	0.336	0.330	1.392	0.343	0.868	80	420	1419	1724	-1.589	354	1065	441	1283	0
6	3	4	"yhdV"	"STM3392"	7210	20100	100	185	209	77	81	83	29	98	85	0	431	497	200	40	41	5	100	100	0	0.266	0.280	0.266	0.258	1.454	0.287	0.710	80	408	495	585	-1.911	104	391	128	457	0
6	4	4	"yhdH"	"STM3376"	7380	20100	110	205	245	114	81	84	20	98	97	0	701	960	560	40	40	5	100	100	0	0.188	0.178	0.168	0.168	1.434	0.173	0.849	80	439	785	1084	-2.414	124	661	164	920	0
6	5	4	"pheA"	"STM2667"	7550	20100	100	157	174	61	82	85	21	95	76	0	358	410	195	40	40	5	100	100	0	0.236	0.249	0.248	0.226	1.626	0.251	0.778	80	418	393	462	-2.084	75	318	92	370	0
6	6	4	"yfiH"	"STM2661"	7740	20100	110	983	1083	511	79	83	21	100	100	0	1291	1406	688	40	40	5	100	100	0	0.723	0.735	0.727	0.735	1.283	0.732	0.948	80	439	2155	2370	-0.469	904	1251	1004	1366	0
6	7	4	"yabI"	"STM0105"	7900	20110	100	516	565	201	79	83	19	100	100	0	1221	1369	557	40	41	6	100	100	0	0.370	0.366	0.354	0.363	1.217	0.357	0.944	80	405	1618	1815	-1.434	437	1181	486	1329	0
6	8	4	"ftsZ"	"STM0133"	8080	20100	110	2138	2317	661	77	80	19	100	100	0	1630	1785	506	40	40	5	100	100	0	1.296	1.284	1.297	1.284	1.139	1.283	0.943	80	452	3651	3985	0.374	2061	1590	2240	1745	0
6	9	4	"caiD"	"STM0070"	8250	20100	100	342	360	100	80	85	82	100	95	0	747	833	276	40	41	7	100	100	0	0.371	0.353	0.352	0.355	1.306	0.337	0.592	80	408	969	1073	-1.432	262	707	280	793	0
6	10	4	"hofB"	"STM0143"	8430	20100	110	195	202	57	81	86	77	75	22	0	1484	1676	621	40	43	46	100	100	0	0.079	0.074	0.074	0.071	1.474	0.069	0.249	80	466	1558	1757	-3.663	114	1444	121	1636	0
6	11	4	"mioC"	"STM3875"	8610	20100	110	936	967	284	80	82	22	100	100	0	2272	2321	685	40	40	5	100	100	0	0.384	0.389	0.382	0.388	1.183	0.376	0.918	80	439	3088	3168	-1.383	856	2232	887	2281	0
6	12	4	"glmU"	"STM3862"	8770	20100	110	772	839	264	81	85	25	100	100	0	2380	2459	684	40	41	6	100	100	0	0.295	0.313	0.308	0.310	1.155	0.310	0.925	80	413	3031	3177	-1.760	691	2340	758	2419	0
6	13	4	"cvpA"	"STM2363"	8940	20100	110	1172	1183	245	81	84	24	100	100	0	1423	1445	307	41	42	9	100	100	0	0.789	0.785	0.789	0.786	1.189	0.790	0.938	80	420	2473	2506	-0.341	1091	1382	1102	1404	0
6	14	4	"lrhA"	"STM2330"	9120	20100	100	695	725	171	80	82	20	100	100	0	752	767	182	41	42	9	100	100	0	0.865	0.888	0.910	0.884	1.200	0.889	0.938	80	420	1326	1371	-0.209	615	711	645	726	0
6	15	4	"elaA"	"STM2312"	9300	20100	110	501	522	139	79	82	30	100	100	0	1662	1774	511	41	42	7	100	100	0	0.260	0.256	0.256	0.254	1.238	0.250	0.913	80	452	2043	2176	-1.942	422	1621	443	1733	0
6	16	4	"ais"	"STM2296"	9460	20100	110	261	275	61	78	80	22	100	100	0	1182	1229	306	41	41	5	100	100	0	0.160	0.166	0.169	0.164	1.233	0.160	0.882	80	425	1324	1385	-2.640	183	1141	197	1188	0
6	17	4	"glpQ"	"STM2282"	9640	20100	110	609	644	233	75	77	22	100	100	0	1898	2027	736	40	41	5	100	100	0	0.287	0.286	0.286	0.282	1.227	0.284	0.937	80	440	2392	2556	-1.799	534	1858	569	1987	0
6	18	4	""	"STM2406"	9810	20100	100	278	353	170	74	75	18	100	100	0	1134	1563	924	40	40	5	100	100	0	0.186	0.183	0.178	0.181	1.294	0.177	0.931	80	408	1298	1802	-2.423	204	1094	279	1523	0
6	19	4	"ybdO"	"STM0606"	9990	20100	100	165	173	59	76	77	18	97	88	0	1068	1329	721	40	40	5	100	100	0	0.087	0.075	0.073	0.073	1.540	0.071	0.772	80	396	1117	1386	-3.530	89	1028	97	1289	0
6	20	4	"ygaE"	"STM2794"	10160	20090	110	207	230	94	79	80	19	100	96	0	1008	1094	517	40	41	5	100	100	0	0.132	0.143	0.139	0.134	1.400	0.146	0.857	80	454	1096	1205	-2.919	128	968	151	1054	0
6	21	4	"slrB"	"STM2834"	10340	20090	100	110	118	32	78	80	19	71	46	0	554	587	174	40	40	5	100	100	0	0.062	0.073	0.071	0.064	2.029	0.065	0.354	80	394	546	587	-4.006	32	514	40	547	0
6	22	4	"ygaC"	"STM2801"	10510	20090	110	237	259	101	81	83	21	97	96	0	805	890	379	40	40	5	100	100	0	0.204	0.209	0.199	0.197	1.373	0.212	0.879	80	453	921	1028	-2.294	156	765	178	850	0
6	23	4	"yqaB"	"STM2820"	10700	20080	110	1028	1048	256	81	84	21	100	100	0	1679	1747	434	40	42	8	100	100	0	0.578	0.566	0.563	0.566	1.157	0.560	0.939	80	451	2586	2674	-0.791	947	1639	967	1707	0
6	24	4	"hypF"	"STM2842"	10860	20090	100	152	157	43	81	85	26	90	66	0	523	572	206	41	42	7	100	100	0	0.147	0.143	0.140	0.131	1.758	0.133	0.502	80	410	553	607	-2.763	71	482	76	531	0
6	1	5	""	"STM3251"	6870	20280	100	213	212	50	78	81	19	100	100	0	2461	2442	723	40	41	6	100	100	0	0.056	0.056	0.053	0.054	1.396	0.051	0.770	80	415	2556	2536	-4.165	135	2421	134	2402	0
6	2	5	"tdcG"	"STM3240"	7030	20280	100	137	143	44	80	82	23	91	63	0	802	917	345	41	41	6	100	100	0	0.075	0.072	0.066	0.066	1.583	0.073	0.664	80	394	818	939	-3.739	57	761	63	876	0
6	3	5	"gcp"	"STM3208"	7210	20270	110	374	402	150	77	79	18	100	97	0	1290	1337	452	40	40	6	100	100	0	0.238	0.251	0.237	0.235	1.347	0.257	0.911	80	453	1547	1622	-2.073	297	1250	325	1297	0
6	4	5	"yqiA"	"STM3182"	7380	20280	110	428	449	128	78	80	19	100	100	0	1998	2081	594	40	41	7	100	100	0	0.179	0.182	0.179	0.180	1.213	0.174	0.929	80	453	2308	2412	-2.484	350	1958	371	2041	0
6	5	5	"hybC"	"STM3147"	7560	20270	110	299	324	119	83	83	20	100	100	0	1299	1392	568	40	41	5	100	100	0	0.172	0.178	0.178	0.173	1.287	0.177	0.903	80	454	1475	1593	-2.543	216	1259	241	1352	0
6	6	5	"gsp"	"STM3139"	7730	20270	100	143	146	40	80	83	20	91	77	0	499	533	186	40	40	5	100	100	0	0.137	0.134	0.124	0.120	1.768	0.129	0.619	80	383	522	559	-2.865	63	459	66	493	0
6	7	5	"pqiA"	"STM1063"	7890	20280	110	159	175	61	78	81	18	100	96	0	598	702	411	40	40	5	100	100	0	0.145	0.147	0.144	0.141	1.415	0.126	0.763	80	427	639	759	-2.784	81	558	97	662	0
6	8	5	""	"STM1078"	8070	20280	110	176	190	60	78	81	19	98	95	0	265	289	121	40	40	5	100	100	0	0.436	0.450	0.431	0.446	1.420	0.435	0.821	80	467	323	361	-1.199	98	225	112	249	0
6	9	5	"hpaH"	"STM1105"	8250	20270	100	96	100	24	79	80	18	46	22	0	350	364	120	39	40	5	100	100	0	0.055	0.065	0.086	0.072	2.225	0.065	0.212	80	408	328	346	-4.193	17	311	21	325	0
6	10	5	""	"STM1132"	8420	20280	110	147	152	46	79	81	19	98	81	0	1298	1415	503	40	42	46	100	100	0	0.054	0.053	0.049	0.050	1.612	0.048	0.592	80	453	1326	1448	-4.209	68	1258	73	1375	0
6	11	5	"rluC"	"STM1187"	8600	20270	110	164	182	64	79	82	21	98	92	0	597	685	360	40	40	5	100	100	0	0.153	0.160	0.153	0.152	1.498	0.153	0.777	80	439	642	748	-2.712	85	557	103	645	0
6	12	5	"ycfW"	"STM1219"	8760	20270	110	209	230	86	78	81	22	97	97	0	607	686	328	40	40	4	100	100	0	0.231	0.235	0.236	0.232	1.460	0.222	0.810	80	451	698	798	-2.114	131	567	152	646	0
6	13	5	"dnaA"	"STM3838"	8950	20270	100	293	313	122	78	79	17	100	100	0	582	698	356	40	41	5	100	100	0	0.397	0.357	0.362	0.357	1.334	0.337	0.890	80	414	757	893	-1.334	215	542	235	658	0
6	14	5	""	"STM1484"	9110	20270	110	1187	1275	500	79	81	19	100	100	0	1320	1373	462	40	40	5	100	100	0	0.866	0.897	0.885	0.887	1.181	0.909	0.917	80	439	2388	2529	-0.208	1108	1280	1196	1333	0
6	15	5	"yrdB"	"STM3400"	9290	20280	110	298	296	67	81	82	19	100	100	0	1063	1054	268	40	41	5	100	100	0	0.212	0.212	0.202	0.210	1.272	0.207	0.905	80	453	1240	1229	-2.237	217	1023	215	1014	0
6	16	5	""	"STM3411"	9460	20280	110	231	237	64	82	84	24	100	100	0	504	541	211	40	41	6	100	100	0	0.321	0.309	0.309	0.308	1.324	0.294	0.812	80	440	613	656	-1.639	149	464	155	501	0
6	17	5	"rplR"	"STM3424"	9630	20270	110	6009	6644	2037	79	82	24	100	100	0	390	423	125	41	41	5	100	100	0	16.991	17.186	16.957	17.259	1.111	17.400	0.972	80	454	6279	6947	4.087	5930	349	6565	382	0
6	18	5	"yheO"	"STM3452"	9810	20270	110	424	470	159	77	78	17	100	100	0	1231	1422	570	40	41	5	100	100	0	0.291	0.284	0.292	0.285	1.284	0.278	0.940	80	452	1538	1775	-1.779	347	1191	393	1382	0
6	19	5	"treF"	"STM3603"	9980	20270	100	192	189	55	77	79	39	95	68	0	770	836	352	40	41	5	100	100	0	0.158	0.141	0.142	0.135	1.570	0.131	0.757	80	418	845	908	-2.666	115	730	112	796	0
6	20	5	"yhjL"	"STM3616"	10170	20270	100	97	101	28	79	81	39	23	2	0	259	295	178	41	41	6	100	100	0	0.083	0.087	0.124	0.101	2.313	0.085	0.032	80	430	236	276	-3.598	18	218	22	254	0
6	21	5	"yhjT"	"STM3623"	10340	20270	100	100	102	22	79	80	18	55	23	0	246	268	93	41	44	12	100	100	0	0.102	0.101	0.123	0.102	2.408	0.090	0.194	80	408	226	250	-3.287	21	205	23	227	0
6	22	5	""	"STM3632"	10520	20260	110	285	295	92	81	83	22	100	100	0	1935	2050	662	42	50	20	100	100	0	0.108	0.107	0.106	0.102	1.393	0.105	0.871	80	454	2097	2222	-3.214	204	1893	214	2008	0
6	23	5	"yiaG"	"STM3648"	10690	20260	100	162	170	51	79	83	20	96	90	0	537	607	265	46	51	18	100	100	0	0.169	0.162	0.161	0.148	1.677	0.159	0.803	80	420	574	652	-2.565	83	491	91	561	0
6	24	5	"yiaH"	"STM3658"	10870	20270	100	234	256	89	79	81	19	100	100	0	1874	2016	776	45	51	20	100	100	0	0.085	0.090	0.084	0.086	1.432	0.086	0.766	80	430	1984	2148	-3.561	155	1829	177	1971	0
6	1	6	""	"STM1790"	6850	20450	110	96	99	23	78	82	26	37	8	0	475	514	213	40	42	10	100	100	0	0.041	0.044	0.055	0.056	1.978	0.041	0.104	80	538	453	495	-4.595	18	435	21	474	0
6	2	6	"ychF"	"STM1784"	7040	20450	110	1275	1288	392	81	83	26	100	100	0	2737	2758	766	40	42	10	100	100	0	0.443	0.444	0.441	0.439	1.218	0.442	0.960	80	476	3891	3925	-1.176	1194	2697	1207	2718	0
6	3	6	"yciA"	"STM1736"	7210	20450	110	581	597	134	78	80	17	100	100	0	1344	1318	270	40	41	6	100	100	0	0.386	0.406	0.397	0.401	1.215	0.404	0.944	80	442	1807	1797	-1.374	503	1304	519	1278	0
6	4	6	"stdC"	"STM3027"	7380	20450	110	202	216	67	78	81	20	100	98	0	1658	1744	511	40	41	7	100	100	0	0.077	0.081	0.079	0.077	1.389	0.080	0.825	80	400	1742	1842	-3.706	124	1618	138	1704	0
6	5	6	"aas"	"STM3010"	7540	20450	100	156	157	40	82	83	19	92	80	0	635	767	358	40	41	7	100	100	0	0.124	0.103	0.099	0.097	1.738	0.093	0.665	80	399	669	802	-3.007	74	595	75	727	0
6	6	6	"mltA"	"STM2988"	7720	20450	110	612	673	216	80	82	18	100	100	0	3319	3639	1105	40	41	7	100	100	0	0.162	0.165	0.160	0.162	1.166	0.162	0.956	80	481	3811	4192	-2.624	532	3279	593	3599	0
6	7	6	"yihX"	"STM4026"	7900	20450	100	919	909	214	78	81	19	100	100	0	1622	1605	389	40	40	6	100	100	0	0.532	0.531	0.539	0.524	1.290	0.516	0.937	80	395	2423	2396	-0.912	841	1582	831	1565	0
6	8	6	""	"STM0867"	8060	20450	100	244	259	72	79	80	18	100	98	0	1049	1053	334	40	40	5	100	100	0	0.164	0.178	0.175	0.174	1.315	0.176	0.890	80	387	1174	1193	-2.612	165	1009	180	1013	0
6	9	6	"ybhN"	"STM0811"	8240	20450	100	144	162	62	80	81	18	95	82	0	986	1175	651	39	40	5	100	100	0	0.068	0.072	0.073	0.068	1.567	0.072	0.756	80	444	1011	1218	-3.887	64	947	82	1136	0
6	10	6	"abrB"	"STM0729"	8420	20450	100	124	131	39	78	80	17	82	61	0	512	640	325	39	40	4	100	100	0	0.097	0.088	0.082	0.081	1.715	0.086	0.626	80	402	519	654	-3.362	46	473	53	601	0
6	11	6	"citB"	"STM0690"	8590	20450	100	134	145	65	78	80	17	91	72	0	685	720	318	40	40	5	100	100	0	0.087	0.099	0.085	0.083	1.815	0.100	0.525	80	407	701	747	-3.526	56	645	67	680	0
6	12	6	"gltK"	"STM0663"	8770	20450	110	197	249	282	77	80	19	100	97	0	1011	1153	530	40	40	5	100	100	0	0.124	0.155	0.114	0.124	1.752	0.144	0.221	80	452	1091	1285	-3.016	120	971	172	1113	0
6	13	6	"ybjZ"	"STM0942"	8940	20460	110	517	845	656	77	78	17	100	100	0	931	1581	1350	40	40	5	100	100	0	0.494	0.498	0.493	0.511	1.342	0.490	0.960	80	427	1331	2309	-1.018	440	891	768	1541	0
6	14	6	""	"STM0907"	9110	20450	100	219	240	87	79	81	19	100	98	0	996	1150	531	40	40	5	100	100	0	0.146	0.145	0.149	0.139	1.488	0.141	0.872	80	402	1096	1271	-2.772	140	956	161	1110	0
6	15	6	"sugE"	"STM4338"	9280	20450	100	326	361	139	81	82	20	98	98	0	1098	1198	456	40	41	5	100	100	0	0.232	0.242	0.238	0.228	1.415	0.247	0.933	80	389	1303	1438	-2.110	245	1058	280	1158	0
6	16	6	"miaA"	"STM4360"	9450	20450	110	1706	1881	716	82	82	19	100	100	0	1683	1872	743	41	41	5	100	100	0	0.989	0.983	0.993	0.987	1.130	0.981	0.970	80	471	3266	3630	-0.016	1624	1642	1799	1831	0
6	17	6	"yjeT"	"STM4365"	9640	20450	100	287	316	122	80	83	21	100	100	0	447	522	244	41	41	5	100	100	0	0.510	0.491	0.480	0.489	1.280	0.484	0.920	80	410	613	717	-0.972	207	406	236	481	0
6	18	6	"yjfM"	"STM4375"	9800	20450	110	223	229	63	80	81	18	100	100	0	1551	1596	410	40	41	5	100	100	0	0.095	0.096	0.095	0.092	1.367	0.094	0.816	80	440	1654	1705	-3.401	143	1511	149	1556	0
6	19	6	"yibD"	"STM3707"	9980	20450	110	199	211	63	78	80	17	100	97	0	1834	2009	812	40	41	5	100	100	0	0.067	0.068	0.068	0.065	1.413	0.063	0.823	80	463	1915	2102	-3.890	121	1794	133	1969	0
6	20	6	"yiaJ"	"STM3667"	10160	20450	100	212	228	67	80	82	18	100	100	0	1294	1549	696	42	42	5	100	100	0	0.105	0.098	0.098	0.100	1.438	0.092	0.861	80	408	1384	1655	-3.246	132	1252	148	1507	0
6	21	6	"glyQ"	"STM3656"	10330	20440	110	284	359	193	79	80	19	100	98	0	580	782	467	44	47	12	100	100	0	0.382	0.379	0.376	0.361	1.408	0.385	0.937	80	423	741	1018	-1.387	205	536	280	738	0
6	22	6	"dppB"	"STM3629"	10500	20440	100	189	208	63	81	83	22	98	91	0	1178	1280	536	48	54	19	100	100	0	0.096	0.103	0.098	0.098	1.473	0.095	0.784	80	421	1238	1359	-3.387	108	1130	127	1232	0
6	23	6	"yhjJ"	"STM3613"	10680	20430	90	161	185	73	80	82	19	98	86	0	506	764	530	51	58	26	100	100	0	0.178	0.147	0.145	0.146	1.493	0.144	0.862	52	356	536	818	-2.490	81	455	105	713	0
6	24	6	"yhiI"	"STM3587"	10850	20440	100	129	146	55	77	80	18	85	68	0	327	465	339	45	50	22	97	96	0	0.184	0.164	0.161	0.155	2.206	0.146	0.717	80	447	334	489	-2.439	52	282	69	420	0
6	1	7	"rpmH"	"STM3839"	6820	20640	110	797	779	249	78	80	19	100	100	0	297	302	108	40	40	6	100	100	0	2.798	2.676	2.747	2.727	1.220	2.656	0.952	80	503	976	963	1.484	719	257	701	262	0
6	2	7	"trmE"	"STM3843"	6990	20630	80	204	239	188	80	82	19	100	92	0	136	160	100	40	40	5	100	100	0	1.292	1.325	1.154	1.161	1.993	1.974	0.497	52	298	220	279	0.369	124	96	159	120	0
6	3	7	""	"STM3846"	7160	20630	100	118	127	35	80	80	18	85	53	0	2169	2187	774	40	41	6	100	100	0	0.018	0.022	0.023	0.023	1.617	0.022	0.506	80	381	2167	2194	-5.808	38	2129	47	2147	0
6	4	7	"pstB"	"STM3854"	7330	20630	120	1529	1372	560	79	81	19	100	100	0	2994	2695	1149	41	41	6	100	100	0	0.491	0.487	0.486	0.511	1.481	0.482	0.973	120	440	4403	3947	-1.026	1450	2953	1293	2654	0
6	5	7	""	"STM3858"	7500	20620	110	610	657	238	78	80	19	100	100	0	2915	3184	1244	41	42	12	100	100	0	0.185	0.184	0.182	0.185	1.165	0.181	0.952	80	410	3406	3722	-2.434	532	2874	579	3143	0
6	6	7	"atpB"	"STM3871"	7680	20630	110	2666	2828	1020	80	82	20	100	100	0	2880	3028	965	41	42	12	100	100	0	0.911	0.920	0.914	0.910	1.130	0.928	0.965	80	457	5425	5735	-0.135	2586	2839	2748	2987	0
6	7	7	"lpdA"	"STM0154"	7850	20620	90	939	1055	633	80	85	23	100	100	0	853	941	499	41	43	13	100	100	0	1.058	1.083	1.064	1.059	1.182	1.163	0.941	52	339	1671	1875	0.081	859	812	975	900	0
6	8	7	"kdgT"	"STM0161"	8020	20620	110	220	240	123	79	81	20	98	98	0	1682	1775	801	40	41	9	100	100	0	0.086	0.093	0.087	0.088	1.340	0.098	0.803	80	457	1783	1896	-3.542	141	1642	161	1735	0
6	9	7	"gcd"	"STM0169"	8200	20630	90	189	229	181	79	80	17	92	90	0	567	777	752	40	41	6	100	100	0	0.209	0.204	0.187	0.189	1.670	0.210	0.839	52	355	637	887	-2.260	110	527	150	737	0
6	10	7	"stiH"	"STM0174"	8370	20620	100	148	157	47	78	86	87	38	3	0	1051	1211	640	40	41	14	100	100	0	0.069	0.067	0.070	0.066	1.691	0.062	0.705	80	414	1081	1250	-3.852	70	1011	79	1171	0
6	11	7	"yadI"	"STM0178"	8550	20620	100	141	155	53	77	86	90	21	5	0	1029	1085	448	40	41	14	100	100	0	0.065	0.075	0.070	0.068	1.586	0.072	0.682	80	385	1053	1123	-3.950	64	989	78	1045	0
6	12	7	"yadB"	"STM0185"	8710	20620	100	145	168	76	78	81	19	88	78	0	478	639	396	39	40	5	100	100	0	0.153	0.150	0.132	0.136	1.788	0.148	0.735	80	387	506	690	-2.712	67	439	90	600	0
6	13	7	""	"STM1586"	8890	20620	110	1105	1203	482	78	83	30	100	100	0	1261	1327	504	41	43	20	100	100	0	0.842	0.875	0.872	0.869	1.168	0.886	0.949	80	435	2247	2411	-0.248	1027	1220	1125	1286	0
6	14	7	"srfC"	"STM1595"	9060	20620	100	197	223	102	78	80	18	97	95	0	372	481	336	40	41	5	100	100	0	0.358	0.329	0.332	0.326	1.561	0.294	0.815	80	371	451	586	-1.480	119	332	145	441	0
6	15	7	"sifB"	"STM1602"	9240	20620	100	311	351	141	80	82	18	100	100	0	1395	1520	629	41	42	6	100	100	0	0.171	0.183	0.172	0.179	1.259	0.183	0.901	80	421	1585	1750	-2.551	231	1354	271	1479	0
6	16	7	""	"STM1606"	9420	20630	90	201	289	236	80	81	18	100	94	0	580	923	886	42	42	5	100	100	0	0.225	0.237	0.221	0.220	1.581	0.241	0.867	52	344	659	1090	-2.153	121	538	209	881	0
6	17	7	""	"STM1615"	9580	20610	90	146	151	36	78	81	19	98	88	0	699	776	288	42	45	16	100	100	0	0.104	0.099	0.097	0.097	1.509	0.096	0.642	52	351	725	807	-3.272	68	657	73	734	0
6	18	7	""	"STM1621"	9760	20620	100	188	189	37	79	80	19	98	97	0	1390	1424	305	43	45	13	100	100	0	0.081	0.080	0.078	0.077	1.443	0.076	0.771	80	417	1456	1491	-3.627	109	1347	110	1381	0
6	19	7	""	"STM1792"	9940	20620	100	122	140	67	77	80	24	67	47	0	596	889	792	41	43	8	100	100	0	0.081	0.074	0.079	0.073	1.931	0.073	0.742	80	402	600	911	-3.624	45	555	63	848	0
6	20	7	"ycgQ"	"STM1800"	10110	20620	100	272	281	99	79	82	24	100	97	0	1736	1712	650	42	44	9	100	100	0	0.114	0.121	0.113	0.117	1.400	0.118	0.850	80	403	1887	1872	-3.134	193	1694	202	1670	0
6	21	7	"nhaB"	"STM1806"	10290	20610	110	450	459	161	80	82	19	100	100	0	2775	2916	984	43	44	9	100	100	0	0.135	0.132	0.130	0.127	1.383	0.130	0.907	80	430	3102	3252	-2.884	370	2732	379	2873	0
6	22	7	"rnd"	"STM1817"	10460	20610	100	192	226	157	78	80	20	97	92	0	619	771	581	43	44	10	100	100	0	0.198	0.203	0.183	0.180	1.577	0.218	0.812	80	382	690	876	-2.337	114	576	148	728	0
6	23	7	"yoaE"	"STM1828"	10630	20610	100	159	167	54	77	79	19	96	85	0	567	671	354	47	49	12	100	100	0	0.158	0.144	0.146	0.137	1.617	0.138	0.786	80	456	602	714	-2.665	82	520	90	624	0
6	24	7	""	"STM1833"	10820	20620	110	116	121	38	77	79	19	71	50	0	508	628	404	48	50	11	100	100	0	0.085	0.076	0.080	0.078	1.818	0.073	0.539	80	527	499	624	-3.560	39	460	44	580	0
6	1	8	""	"STM2358"	6810	20800	110	244	256	70	79	80	17	100	100	0	2393	2498	723	39	40	5	100	100	0	0.070	0.072	0.070	0.070	1.303	0.071	0.874	80	447	2519	2636	-3.835	165	2354	177	2459	0
6	2	8	"dedD"	"STM2364"	6980	20800	100	426	504	304	81	82	18	100	100	0	607	789	548	39	40	6	100	100	0	0.607	0.564	0.560	0.583	1.256	0.554	0.960	80	383	913	1173	-0.719	345	568	423	750	0
6	3	8	"usg"	"STM2369"	7150	20790	100	1012	1096	644	81	82	18	100	98	0	1552	1640	972	40	40	6	100	100	0	0.616	0.634	0.633	0.621	1.228	0.641	0.982	80	383	2443	2615	-0.700	931	1512	1015	1600	0
6	4	8	""	"STM2377"	7330	20790	110	303	345	188	79	81	18	100	100	0	1610	2075	1299	40	41	8	100	100	0	0.143	0.131	0.127	0.127	1.229	0.132	0.943	80	433	1794	2301	-2.809	224	1570	266	2035	0
6	5	8	"yfcM"	"STM2381"	7500	20790	110	150	166	72	79	80	18	91	78	0	659	756	463	40	41	11	100	100	0	0.115	0.122	0.109	0.111	1.678	0.123	0.776	80	423	690	803	-3.124	71	619	87	716	0
6	6	8	"fadL"	"STM2391"	7670	20790	100	310	361	202	80	81	18	98	97	0	1288	1445	849	40	41	5	100	100	0	0.184	0.200	0.193	0.188	1.311	0.208	0.940	80	383	1478	1686	-2.440	230	1248	281	1405	0
6	7	8	""	"STM2595"	7850	20790	100	115	128	46	81	84	22	65	36	0	833	1021	730	40	42	12	100	100	0	0.043	0.048	0.048	0.044	1.920	0.047	0.576	80	406	827	1028	-4.544	34	793	47	981	0
6	8	8	""	"STM2599"	8010	20790	110	140	155	56	78	80	19	90	82	0	577	691	349	40	41	6	100	100	0	0.115	0.118	0.119	0.110	1.643	0.119	0.702	80	412	599	728	-3.115	62	537	77	651	0
6	9	8	""	"STM2604"	8180	20800	100	116	120	30	77	78	18	80	55	0	706	706	226	40	41	6	100	100	0	0.059	0.065	0.067	0.064	1.733	0.062	0.426	80	404	705	709	-4.094	39	666	43	666	0
6	10	8	""	"STM2608"	8370	20790	100	102	103	29	78	85	87	2	0	0	459	566	401	40	41	14	100	100	0	0.057	0.048	0.054	0.061	2.239	0.041	0.295	80	406	443	551	-4.126	24	419	25	526	0
6	11	8	""	"STM2613"	8540	20790	100	123	137	54	79	86	89	11	3	0	1002	1051	390	40	41	14	100	100	0	0.046	0.057	0.049	0.049	1.743	0.063	0.083	80	396	1006	1069	-4.450	44	962	58	1011	0
6	12	8	""	"STM2618"	8720	20790	110	110	117	37	79	82	29	51	17	0	349	409	217	40	40	5	100	100	0	0.100	0.103	0.096	0.087	1.970	0.107	0.495	80	427	340	407	-3.317	31	309	38	369	0
6	13	8	"yrbE"	"STM3312"	8880	20800	110	766	756	230	81	84	30	100	100	0	2478	2505	742	41	44	21	100	100	0	0.281	0.274	0.273	0.271	1.129	0.272	0.967	80	407	3122	3139	-1.831	685	2437	675	2464	0
6	14	8	"yhbG"	"STM3319"	9060	20790	120	718	681	201	82	84	19	100	98	0	2604	2450	739	41	43	20	100	100	0	0.248	0.249	0.249	0.246	1.315	0.247	0.965	120	450	3199	3008	-2.011	636	2563	599	2409	0
6	15	8	""	"STM3334"	9230	20790	110	518	579	264	80	81	18	100	100	0	2065	2267	924	41	42	6	100	100	0	0.216	0.224	0.216	0.217	1.192	0.229	0.949	80	406	2462	2725	-2.208	438	2024	499	2226	0
6	16	8	""	"STM3343"	9400	20790	110	494	495	124	80	81	18	100	100	0	3825	3718	971	42	44	15	100	100	0	0.109	0.113	0.111	0.111	1.150	0.112	0.967	80	441	4197	4091	-3.192	414	3783	415	3676	0
6	17	8	"yhcB"	"STM3347"	9580	20790	100	336	442	356	80	81	19	100	100	0	711	934	670	43	47	19	100	100	0	0.383	0.406	0.384	0.382	1.250	0.450	0.903	80	405	924	1253	-1.384	256	668	362	891	0
6	18	8	""	"STM3358"	9750	20790	100	424	442	106	77	79	19	100	100	0	2313	2279	404	44	45	10	100	100	0	0.153	0.163	0.157	0.160	1.195	0.160	0.923	80	384	2616	2600	-2.709	347	2269	365	2235	0
6	19	8	""	"STM0762"	9920	20790	110	240	237	46	77	79	19	100	98	0	3450	3334	825	42	43	10	100	100	0	0.048	0.049	0.049	0.048	1.287	0.046	0.874	80	426	3571	3452	-4.386	163	3408	160	3292	0
6	20	8	"dcoA"	"STM0767"	10090	20780	90	150	156	53	79	81	25	88	67	0	1800	1919	879	43	47	19	100	100	0	0.040	0.041	0.038	0.038	1.585	0.042	0.683	52	340	1828	1953	-4.629	71	1757	77	1876	0
6	21	8	""	"STM0777"	10270	20780	100	284	272	91	79	82	21	97	92	0	2672	2531	1164	43	47	18	100	100	0	0.078	0.078	0.074	0.078	1.431	0.074	0.884	80	402	2834	2681	-3.681	205	2629	193	2488	0
6	22	8	"modB"	"STM0782"	10450	20790	120	567	578	348	80	84	32	98	95	0	1548	1471	887	44	52	52	98	98	0	0.324	0.349	0.343	0.357	1.723	0.358	0.950	120	522	1991	1925	-1.627	487	1504	498	1427	0
6	23	8	"hutG"	"STM0788"	10630	20780	60	112	123	58	79	83	33	50	15	0	194	244	209	52	55	14	100	100	0	0.232	0.229	0.263	0.199	2.456	0.241	0.595	32	176	175	236	-2.105	33	142	44	192	0
6	24	8	"hutH"	"STM0791"	10800	20780	90	200	234	118	79	80	20	100	98	0	626	756	412	50	53	13	100	100	0	0.210	0.220	0.214	0.206	1.395	0.233	0.882	52	363	697	861	-2.251	121	576	155	706	0
6	1	9	""	"STM0903"	6810	20960	110	84	89	21	77	78	18	28	13	0	1700	1909	1216	39	39	5	100	100	0	0.004	0.006	0.018	0.020	1.729	0.006	0.112	80	469	1668	1882	-7.890	7	1661	12	1870	0
6	2	9	""	"STM0908"	6970	20960	100	119	126	44	81	82	19	78	48	0	850	951	696	39	40	6	100	100	0	0.047	0.049	0.056	0.055	1.825	0.050	0.633	80	369	849	957	-4.416	38	811	45	912	0
6	3	9	""	"STM0914"	7140	20960	100	104	115	48	81	81	18	56	35	0	1023	1406	1197	39	40	6	100	100	0	0.023	0.025	0.029	0.030	1.753	0.028	0.530	80	433	1007	1401	-5.419	23	984	34	1367	0
6	4	9	""	"STM0918"	7310	20960	70	89	93	21	80	83	19	28	15	0	279	322	176	41	44	13	100	100	0	0.038	0.046	0.052	0.062	2.221	0.057	0.248	32	236	247	294	-4.725	9	238	13	281	0
6	5	9	""	"STM0922"	7480	20960	100	102	113	45	78	80	19	58	35	0	1455	1539	902	40	41	9	100	100	0	0.017	0.023	0.026	0.026	1.661	0.028	0.529	80	421	1439	1534	-5.882	24	1415	35	1499	0
6	6	9	""	"STM0926"	7660	20960	100	126	127	32	78	79	19	83	66	0	960	969	376	39	40	5	100	100	0	0.052	0.053	0.052	0.051	1.672	0.050	0.550	80	396	969	979	-4.262	48	921	49	930	0
6	7	9	""	"STM4206"	7830	20970	100	140	150	52	79	80	19	91	71	0	775	892	497	39	40	5	100	100	0	0.083	0.083	0.080	0.075	1.635	0.083	0.748	80	408	797	924	-3.593	61	736	71	853	0
6	8	9	""	"STM4210"	8010	20960	100	123	135	57	77	79	18	75	57	0	1450	1788	1263	39	40	5	100	100	0	0.033	0.033	0.033	0.034	1.666	0.034	0.698	80	396	1457	1807	-4.939	46	1411	58	1749	0
6	9	9	""	"STM4215"	8180	20960	100	100	109	40	76	78	17	61	35	0	1033	1172	837	40	40	5	100	100	0	0.024	0.029	0.031	0.030	1.890	0.030	0.468	80	394	1017	1165	-5.371	24	993	33	1132	0
6	10	9	""	"STM4219"	8360	20960	100	150	180	173	76	78	18	98	87	0	679	707	196	39	40	5	100	100	0	0.116	0.156	0.120	0.115	1.786	0.195	0.320	80	408	714	772	-3.112	74	640	104	668	0
6	11	9	"yjbG"	"STM4224"	8530	20960	100	130	134	41	77	78	18	77	68	0	728	823	315	40	40	5	100	100	0	0.077	0.073	0.077	0.068	1.753	0.072	0.585	80	408	741	840	-3.698	53	688	57	783	0
6	12	9	"yjbO"	"STM4244"	8710	20960	100	654	729	365	77	78	17	100	100	0	593	655	334	40	41	4	100	100	0	1.043	1.060	1.082	1.059	1.212	1.070	0.938	80	420	1130	1267	0.061	577	553	652	615	0
6	13	9	"csgC"	"STM1145"	8890	20960	100	197	199	47	78	79	17	100	97	0	955	998	351	40	40	5	100	100	0	0.130	0.126	0.126	0.125	1.405	0.120	0.834	80	382	1034	1079	-2.943	119	915	121	958	0
6	14	9	"ssaO"	"STM1416"	9050	20950	110	234	241	88	79	81	17	97	93	0	855	846	285	40	41	6	100	100	0	0.190	0.201	0.187	0.179	1.718	0.200	0.801	80	390	970	968	-2.395	155	815	162	806	0
6	15	9	"hisC"	"STM2073"	9220	20960	100	524	705	734	79	81	18	98	98	0	231	318	316	40	41	7	98	98	0	2.330	2.252	2.192	2.208	1.590	2.311	0.981	80	396	636	904	1.220	445	191	626	278	0
6	16	9	"flgE"	"STM1177"	9400	20960	100	333	313	99	79	80	19	100	100	0	1527	1496	545	41	42	15	100	100	0	0.171	0.161	0.160	0.156	1.300	0.159	0.920	80	396	1740	1689	-2.549	254	1486	234	1455	0
6	17	9	"rnc"	"STM2581"	9570	20950	110	337	395	181	80	81	18	100	98	0	759	876	456	41	42	8	100	100	0	0.358	0.377	0.382	0.367	1.434	0.378	0.945	80	440	975	1150	-1.482	257	718	315	835	0
6	18	9	"mutS"	"STM2909"	9750	20960	100	143	174	116	79	80	17	97	83	0	371	424	229	42	44	11	100	100	0	0.195	0.249	0.190	0.196	1.804	0.316	0.718	80	396	393	477	-2.362	64	329	95	382	0
6	19	9	"yecS"	"STM1952"	9920	20950	110	162	172	46	78	81	19	97	90	0	1069	1126	470	42	43	8	100	100	0	0.082	0.087	0.086	0.084	1.559	0.081	0.771	80	449	1111	1178	-3.612	84	1027	94	1084	0
6	20	9	"otsB"	"STM1929"	10080	20950	90	109	146	103	79	81	18	73	38	0	399	756	812	43	47	22	100	100	0	0.084	0.094	0.084	0.073	1.930	0.112	0.838	52	356	386	780	-3.569	30	356	67	713	0
6	21	9	"yebC"	"STM1899"	10270	20950	110	1593	1726	585	82	84	20	100	100	0	2363	2491	775	43	47	17	100	100	0	0.651	0.672	0.660	0.665	1.094	0.675	0.976	80	470	3831	4092	-0.619	1511	2320	1644	2448	0
6	22	9	"yecN"	"STM1904"	10450	20970	120	300	508	594	81	101	106	80	50	0	672	1170	1395	47	107	286	81	53	0	0.350	0.380	0.345	0.386	1.641	0.406	0.964	120	449	844	1550	-1.513	219	625	427	1123	0
6	23	9	"grpE"	"STM2681"	10630	20940	110	2146	2259	909	80	82	23	100	100	0	1605	1703	588	51	56	41	100	100	0	1.329	1.319	1.311	1.284	1.187	1.362	0.974	80	454	3620	3831	0.411	2066	1554	2179	1652	0
6	24	9	""	"STM3782"	10800	20950	110	590	629	181	79	81	19	100	100	0	5918	5925	1172	46	49	14	100	100	0	0.087	0.094	0.090	0.091	1.230	0.092	0.922	80	498	6383	6429	-3.522	511	5872	550	5879	0
6	1	10	"dinP"	"STM0313"	6790	21140	100	162	174	52	78	80	18	97	91	0	357	353	112	39	39	5	100	100	0	0.264	0.306	0.296	0.278	1.625	0.311	0.742	80	431	402	410	-1.921	84	318	96	314	0
6	2	10	""	"STM0325"	6970	21140	100	114	117	30	78	79	18	73	48	0	458	558	256	40	41	9	100	100	0	0.086	0.075	0.076	0.069	1.922	0.072	0.455	80	441	454	557	-3.537	36	418	39	518	0
6	3	10	""	"STM0329"	7150	21130	60	92	94	27	75	75	16	50	28	0	189	215	84	39	44	15	100	100	0	0.113	0.108	0.185	0.148	1.864	0.135	0.226	32	176	167	195	-3.141	17	150	19	176	0
6	4	10	""	"STM0333"	7310	21130	100	123	129	39	79	80	18	83	58	0	822	826	356	39	41	7	100	100	0	0.056	0.064	0.061	0.057	1.779	0.065	0.597	80	436	827	837	-4.153	44	783	50	787	0
6	5	10	""	"STM1050"	7490	21130	100	163	164	63	80	81	19	93	83	0	1670	1795	902	39	40	5	100	100	0	0.051	0.048	0.045	0.046	1.414	0.051	0.782	80	408	1714	1840	-4.297	83	1631	84	1756	0
6	6	10	"ycbW"	"STM1059"	7660	21130	100	704	746	417	79	80	18	100	97	0	712	705	397	39	39	5	100	100	0	0.929	1.002	0.974	0.965	1.394	1.019	0.926	80	384	1298	1333	-0.107	625	673	667	666	0
6	7	10	"yeaM"	"STM1279"	7830	21140	100	260	315	316	78	80	17	100	100	0	334	402	368	39	39	4	100	100	0	0.617	0.653	0.596	0.612	1.398	0.764	0.848	80	370	477	600	-0.697	182	295	237	363	0
6	8	10	""	"STM1287"	8000	21130	100	134	144	45	78	79	17	91	76	0	488	515	219	39	39	5	100	100	0	0.125	0.139	0.139	0.131	1.655	0.136	0.667	80	396	505	542	-3.003	56	449	66	476	0
6	9	10	"yeaA"	"STM1291"	8180	21140	100	391	399	149	78	79	18	100	100	0	792	802	341	40	40	6	100	100	0	0.416	0.421	0.424	0.422	1.278	0.410	0.911	80	416	1065	1083	-1.265	313	752	321	762	0
6	10	10	"astC"	"STM1303"	8360	21130	90	147	151	38	78	79	18	98	86	0	647	647	205	40	41	10	100	100	0	0.114	0.120	0.113	0.112	1.589	0.129	0.607	52	350	676	680	-3.137	69	607	73	607	0
6	11	10	"spy"	"STM1308"	8530	21140	100	460	477	211	77	78	18	100	100	0	968	1002	516	40	40	5	100	100	0	0.413	0.416	0.400	0.412	1.313	0.405	0.940	80	406	1311	1362	-1.277	383	928	400	962	0
6	12	10	"celG"	"STM1317"	8710	21140	100	261	293	143	78	80	17	100	100	0	404	442	162	40	40	4	100	100	0	0.503	0.535	0.491	0.494	1.392	0.589	0.825	80	408	547	617	-0.992	183	364	215	402	0
6	13	10	"rfbJ"	"STM2089"	8880	21140	110	278	279	75	78	79	18	100	100	0	1168	1189	416	40	40	5	100	100	0	0.177	0.175	0.170	0.175	1.294	0.168	0.897	80	426	1328	1350	-2.496	200	1128	201	1149	0
6	14	10	"galF"	"STM2098"	9050	21130	100	631	671	302	78	80	19	100	100	0	1960	2055	903	40	41	6	100	100	0	0.288	0.294	0.286	0.289	1.170	0.299	0.966	80	396	2473	2608	-1.796	553	1920	593	2015	0
6	15	10	"wcaC"	"STM2113"	9220	21130	100	177	183	43	77	79	20	98	96	0	1504	1537	387	40	41	8	100	100	0	0.068	0.071	0.070	0.066	1.421	0.069	0.774	80	384	1564	1603	-3.872	100	1464	106	1497	0
6	16	10	"yegH"	"STM2119"	9390	21130	100	155	160	51	77	79	19	93	86	0	706	733	258	40	42	9	100	100	0	0.117	0.120	0.115	0.110	1.581	0.123	0.736	80	396	744	776	-3.094	78	666	83	693	0
6	17	10	"yegB"	"STM2129"	9570	21130	110	113	121	46	79	80	18	71	43	0	320	366	179	41	42	9	100	100	0	0.122	0.129	0.119	0.116	1.939	0.146	0.502	80	452	313	367	-3.037	34	279	42	325	0
6	18	10	"yegQ"	"STM2136"	9740	21130	100	280	279	59	77	80	20	100	100	0	723	727	160	41	41	6	100	100	0	0.298	0.294	0.297	0.291	1.339	0.282	0.847	80	418	885	888	-1.748	203	682	202	686	0
6	19	10	"cpxR"	"STM4059"	9920	21140	90	197	223	110	77	80	22	98	92	0	373	451	313	42	43	6	100	100	0	0.363	0.357	0.349	0.349	1.381	0.339	0.845	52	347	451	555	-1.464	120	331	146	409	0
6	20	10	""	"STM4068"	10090	21130	100	190	197	47	79	80	18	100	100	0	741	762	191	42	44	13	100	100	0	0.159	0.164	0.157	0.159	1.349	0.156	0.773	80	440	810	838	-2.655	111	699	118	720	0
6	21	10	"yneA"	"STM4077"	10270	21120	90	123	143	79	82	84	20	71	50	0	392	479	304	43	44	8	100	100	0	0.117	0.140	0.114	0.113	2.165	0.148	0.474	52	341	390	497	-3.090	41	349	61	436	0
6	22	10	"glpK"	"STM4086"	10440	21120	100	96	104	58	81	104	115	1	1	0	75	104	76	46	113	312	2	0	0	0.517	0.397	0.616	0.655	3.570	0.384	0.905	80	371	44	81	-0.951	15	29	23	58	-50
6	23	10	"ftsN"	"STM4093"	10620	21120	100	198	214	94	80	97	91	77	11	0	405	431	199	47	96	259	82	8	0	0.330	0.349	0.330	0.321	1.524	0.363	0.826	80	406	476	518	-1.601	118	358	134	384	0
6	24	10	""	"STM4102"	10790	21120	100	184	199	99	78	80	19	92	81	0	1487	1631	977	42	44	10	100	100	0	0.073	0.076	0.074	0.071	1.468	0.080	0.834	80	428	1551	1710	-3.769	106	1445	121	1589	0
6	1	11	"ygdL"	"STM2987"	6790	21310	100	329	383	240	79	91	127	82	47	0	1121	1289	735	39	43	53	100	100	0	0.231	0.243	0.230	0.233	1.387	0.240	0.654	80	421	1332	1554	-2.114	250	1082	304	1250	0
6	2	11	"ygdB"	"STM2998"	6960	21310	110	215	216	60	78	82	42	97	83	0	1651	1642	496	40	41	6	100	100	0	0.085	0.086	0.083	0.082	1.365	0.084	0.811	80	440	1748	1740	-3.556	137	1611	138	1602	0
6	3	11	"ygeD"	"STM3009"	7140	21300	100	246	249	85	76	79	18	98	93	0	1314	1349	516	40	41	9	100	100	0	0.133	0.132	0.127	0.124	1.503	0.130	0.857	80	419	1444	1482	-2.906	170	1274	173	1309	0
6	4	11	"kduI"	"STM3018"	7300	21300	110	206	203	67	79	81	18	93	86	0	2533	2394	926	39	43	20	100	100	0	0.051	0.053	0.050	0.048	1.509	0.054	0.846	80	439	2621	2479	-4.296	127	2494	124	2355	0
6	5	11	""	"STM3025"	7480	21310	110	314	338	164	79	80	18	100	98	0	2272	2295	1234	40	43	19	100	100	0	0.105	0.115	0.111	0.111	1.408	0.117	0.930	80	454	2467	2514	-3.248	235	2232	259	2255	0
6	6	11	""	"STM3030"	7650	21300	100	501	524	184	81	105	348	77	6	0	3379	3195	1097	39	40	6	100	100	0	0.126	0.140	0.138	0.136	1.262	0.139	0.539	80	408	3760	3599	-2.991	420	3340	443	3156	0
6	7	11	""	"STM2692"	7830	21300	100	160	168	56	78	104	354	0	0	0	577	614	291	39	40	6	100	100	0	0.152	0.157	0.151	0.151	1.491	8.803	0.006	80	394	620	665	-2.714	82	538	90	575	0
6	8	11	""	"STM2702"	8000	21300	100	109	116	43	79	80	17	61	40	0	1095	1244	927	40	40	5	100	100	0	0.028	0.031	0.034	0.033	1.707	0.033	0.536	80	396	1085	1241	-5.136	30	1055	37	1204	0
6	9	11	""	"STM2706"	8180	21300	110	157	170	58	78	79	18	96	86	0	2741	3127	1578	40	40	5	100	100	0	0.029	0.030	0.030	0.028	1.457	0.030	0.796	80	427	2780	3179	-5.095	79	2701	92	3087	0
6	10	11	"yjiA"	"STM4530"	8350	21310	110	413	440	131	77	79	18	100	100	0	1368	1391	396	39	40	9	100	100	0	0.253	0.268	0.263	0.265	1.178	0.266	0.928	80	452	1665	1715	-1.984	336	1329	363	1352	0
6	11	11	"cutF"	"STM0241"	8530	21300	100	238	247	83	76	78	18	100	98	0	702	731	223	40	40	5	100	100	0	0.245	0.247	0.246	0.233	1.325	0.256	0.888	80	395	824	862	-2.031	162	662	171	691	0
6	12	11	"yaiY"	"STM0378"	8710	21310	110	287	301	113	77	79	19	100	100	0	938	935	363	39	40	5	100	100	0	0.234	0.250	0.239	0.246	1.355	0.249	0.890	80	410	1109	1120	-2.098	210	899	224	896	0
6	13	11	"ybcI"	"STM0540"	8870	21300	100	149	163	63	79	80	19	93	82	0	556	551	219	39	40	6	100	100	0	0.135	0.164	0.147	0.139	1.777	0.174	0.731	80	370	587	596	-2.885	70	517	84	512	0
6	14	11	""	"STM0556"	9050	21300	100	118	120	31	79	80	17	77	57	0	979	990	252	40	40	6	100	100	0	0.042	0.043	0.045	0.039	1.782	0.043	0.474	80	397	978	991	-4.590	39	939	41	950	0
6	15	11	""	"STM0298"	9220	21300	100	100	108	35	77	79	18	57	36	0	857	889	431	40	41	8	100	100	0	0.028	0.037	0.038	0.040	2.212	0.035	0.304	80	397	840	880	-5.151	23	817	31	849	0
6	16	11	""	"STM0576"	9400	21300	110	98	120	124	76	78	18	58	36	0	703	787	320	40	41	6	100	100	0	0.033	0.059	0.044	0.043	2.230	0.066	0.122	80	441	685	791	-4.913	22	663	44	747	0
6	17	11	""	"STM0581"	9570	21300	110	537	542	153	76	80	18	100	100	0	648	657	203	40	41	6	100	100	0	0.758	0.755	0.734	0.753	1.212	0.743	0.940	80	428	1069	1083	-0.399	461	608	466	617	0
6	18	11	"fepC"	"STM0590"	9730	21300	90	276	324	237	79	81	18	100	100	0	656	763	551	42	44	9	100	100	0	0.321	0.340	0.305	0.308	1.329	0.367	0.895	52	338	811	966	-1.640	197	614	245	721	0
6	19	11	"narP"	"STM2246"	9920	21300	100	319	321	108	77	80	18	100	100	0	657	660	281	43	45	11	100	100	0	0.394	0.395	0.391	0.397	1.303	0.374	0.882	80	427	856	861	-1.343	242	614	244	617	0
6	20	11	"stcA"	"STM2152"	10100	21300	110	152	167	102	77	79	17	100	90	0	1674	1675	360	41	42	9	100	100	0	0.046	0.055	0.048	0.045	1.685	0.051	0.369	80	425	1708	1724	-4.444	75	1633	90	1634	0
6	21	11	"yehW"	"STM2162"	10260	21290	110	152	153	33	78	81	23	92	78	0	508	523	186	42	45	38	98	98	0	0.159	0.156	0.151	0.148	1.628	0.162	0.179	80	454	540	556	-2.655	74	466	75	481	0
6	22	11	"yohD"	"STM2170"	10440	21300	100	192	196	75	78	86	68	73	35	0	1088	1144	551	43	48	49	100	100	0	0.109	0.107	0.098	0.099	1.516	0.103	0.739	80	409	1159	1219	-3.196	114	1045	118	1101	0
6	23	11	""	"STM2175"	10610	21290	100	247	267	79	82	86	66	96	72	0	2244	2267	737	45	49	31	100	100	0	0.075	0.083	0.084	0.081	1.334	0.081	0.881	80	408	2364	2407	-3.736	165	2199	185	2222	0
6	24	11	""	"STM2288"	10790	21290	110	123	127	35	79	80	18	82	58	0	694	683	210	42	44	12	100	98	0	0.067	0.075	0.073	0.068	1.820	0.080	0.553	80	498	696	689	-3.889	44	652	48	641	0
6	1	12	"Ctrl-62buffer"	"Ctrl-62buffer"	6770	21480	100	76	110	145	76	80	43	10	7	0	44	68	77	39	40	4	51	43	0	0.000	1.172	1.058	1.110	4.164	2.008	0.794	80	427	5	63	Error	0	5	34	29	-50
6	2	12	"Ctrl-Y2buffer"	"Ctrl-Y2buffer"	6950	21480	100	85	111	102	77	85	81	8	7	0	47	65	57	40	41	7	47	27	0	1.143	1.360	1.844	2.032	2.970	1.930	0.747	80	408	15	59	0.193	8	7	34	25	-50
6	3	12	"Ctrl-Y6buffer"	"Ctrl-Y6buffer"	7120	21480	100	85	114	112	77	79	18	31	15	0	47	70	74	40	40	5	53	46	0	1.143	1.233	1.809	1.667	3.482	1.732	0.546	80	408	15	67	0.193	8	7	37	30	-50
6	4	12	"Ctrl-OmpAbuffer"	"Ctrl-OmpAbuffer"	7290	21480	100	84	99	73	79	81	17	27	13	0	47	68	69	40	41	14	41	25	0	0.714	0.714	0.843	1.142	3.992	1.105	0.652	80	420	12	48	-0.485	5	7	20	28	-50
6	5	12	"ctrl-buffer"	"ctrl-buffer"	7470	21480	100	84	86	21	78	81	21	20	7	0	49	53	18	40	40	5	67	40	0	0.667	0.615	1.125	1.333	4.144	7.006	0.035	80	396	15	21	-0.585	6	9	8	13	-50
6	6	12	"Ctrl-RCA25ng/ul"	"Ctrl-RCA25ng/ul"	7640	21480	100	80	80	17	76	80	20	18	5	0	44	47	11	39	40	5	48	26	0	0.800	0.500	2.000	2.147	4.009	0.008	0.000	80	391	9	12	-0.322	4	5	4	8	-50
6	7	12	"Ctrl-62buffer"	"Ctrl-62buffer"	7810	21480	100	76	85	41	80	81	22	15	5	0	44	56	51	39	40	7	40	18	0	-0.800	0.294	2.167	2.004	3.671	0.985	0.341	80	420	1	22	Error	-4	5	5	17	-50
6	8	12	"Ctrl-Y2buffer"	"Ctrl-Y2buffer"	7990	21470	100	78	92	65	78	80	23	17	7	0	47	66	85	40	41	7	42	20	0	0.000	0.538	1.357	1.354	3.420	0.860	0.592	80	408	7	40	Error	0	7	14	26	-50
6	9	12	"Ctrl-Y6buffer"	"Ctrl-Y6buffer"	8160	21470	100	81	94	65	76	78	18	27	11	0	43	51	43	40	40	5	30	16	0	1.667	1.636	2.667	2.716	3.755	1.777	0.688	80	419	8	29	0.737	5	3	18	11	-50
6	10	12	"Ctrl-OmpAbuffer"	"Ctrl-OmpAbuffer"	8340	21470	100	76	99	101	77	79	18	23	11	0	45	64	83	38	39	5	58	31	0	-0.143	0.846	2.077	1.622	3.144	1.294	0.759	80	395	6	48	Error	-1	7	22	26	-50
6	11	12	"ctrl-buffer"	"ctrl-buffer"	8510	21470	100	81	98	78	77	80	20	26	12	0	45	61	72	39	39	6	46	28	0	0.667	0.955	2.044	2.133	4.140	1.205	0.513	80	407	10	43	-0.585	4	6	21	22	-50
6	12	12	"Ctrl-RCA200ng/ul"	"Ctrl-RCA200ng/ul"	8680	21470	100	80	85	23	77	79	21	27	6	0	45	45	6	40	40	6	40	11	0	0.600	1.600	3.800	3.659	3.913	12.777	0.049	80	398	8	13	-0.737	3	5	8	5	-50
6	13	12	"Ctrl-62buffer"	"Ctrl-62buffer"	8860	21470	100	83	100	62	76	78	18	26	17	0	46	70	94	39	40	6	51	33	0	1.000	0.774	2.000	1.756	3.689	0.653	0.406	80	408	14	55	0.000	7	7	24	31	-50
6	14	12	"Ctrl-Y2buffer"	"Ctrl-Y2buffer"	9030	21470	100	75	89	53	78	79	18	18	10	0	41	61	106	39	40	5	33	21	0	-1.500	0.500	2.019	1.988	3.135	0.410	0.322	80	385	-1	33	Error	-3	2	11	22	-50
6	15	12	"Ctrl-Y6buffer"	"Ctrl-Y6buffer"	9200	21470	100	82	96	61	77	78	18	26	17	0	46	68	90	40	40	5	51	37	0	0.833	0.679	1.606	1.570	3.041	0.668	0.523	80	409	11	47	-0.263	5	6	19	28	-50
6	16	12	"Ctrl-OmpAbuffer"	"Ctrl-OmpAbuffer"	9380	21470	100	77	102	100	76	78	18	27	20	0	47	81	146	40	40	5	58	30	0	0.143	0.634	1.167	1.260	3.766	0.663	0.689	80	409	8	67	-2.807	1	7	26	41	-50
6	17	12	"ctrl-buffer"	"ctrl-buffer"	9550	21470	100	82	105	108	76	78	18	26	17	0	46	88	170	40	40	5	52	32	0	1.000	0.604	1.517	1.601	3.892	0.595	0.633	80	397	12	77	0.000	6	6	29	48	-50
6	18	12	"Ctrl-RCA75ng/ul"	"Ctrl-RCA75ng/ul"	9720	21470	100	81	84	24	80	82	18	18	8	0	45	45	7	41	43	8	25	2	0	0.250	1.000	2.746	2.728	3.390	47.363	0.003	80	420	5	8	-2.000	1	4	4	4	-50
6	19	12	"Ctrl-62buffer"	"Ctrl-62buffer"	9900	21470	100	88	102	54	79	82	22	31	15	0	50	91	139	44	45	8	45	30	0	1.500	0.489	1.464	1.331	3.625	0.325	0.373	80	409	15	70	0.585	9	6	23	47	-50
6	20	12	"Ctrl-Y2buffer"	"Ctrl-Y2buffer"	10070	21470	100	84	102	79	78	79	19	28	11	0	46	86	162	42	43	7	32	17	0	1.500	0.545	3.000	2.126	3.913	0.458	0.627	80	398	10	68	0.585	6	4	24	44	-50
6	21	12	"Ctrl-Y6buffer"	"Ctrl-Y6buffer"	10240	21470	100	76	83	33	77	80	28	10	6	0	48	58	49	42	43	7	41	20	0	-0.167	0.375	1.168	1.230	4.828	0.782	0.265	80	408	5	22	Error	-1	6	6	16	-50
6	22	12	"Ctrl-OmpAbuffer"	"Ctrl-OmpAbuffer"	10420	21470	100	81	95	52	77	88	80	8	5	0	50	63	45	43	46	29	13	8	0	0.571	0.900	1.558	1.431	4.417	3.194	0.172	80	409	11	38	-0.807	4	7	18	20	-50
6	23	12	"ctrl-buffer"	"ctrl-buffer"	10590	21470	100	85	110	101	80	88	74	7	7	0	46	121	279	43	46	30	16	10	0	1.667	0.385	2.200	1.987	4.231	0.498	0.250	80	396	8	108	0.737	5	3	30	78	-50
6	24	12	"Ctrl-RCAbuffer"	"Ctrl-RCAbuffer"	10770	21460	100	83	112	100	76	78	17	30	20	0	48	94	165	42	43	8	41	22	0	1.167	0.692	1.250	1.582	4.003	0.553	0.577	80	453	13	88	0.222	7	6	36	52	-50
6	1	13	"hupA"	"STM4170"	6780	21670	120	2054	2038	888	77	81	19	100	99	0	784	803	388	39	40	5	100	100	0	2.654	2.567	2.585	2.769	1.567	2.534	0.959	120	570	2722	2725	1.408	1977	745	1961	764	0
6	2	13	"hupA"	"STM4170"	6950	21660	100	2213	2253	767	78	84	74	100	100	0	711	698	181	40	41	7	100	100	0	3.182	3.305	3.211	3.271	1.148	3.458	0.956	80	377	2806	2833	1.670	2135	671	2175	658	0
6	3	13	"hilA"	"STM2876"	7120	21660	100	470	496	211	78	80	19	100	98	0	1092	1176	504	40	41	13	100	100	0	0.373	0.368	0.370	0.363	1.657	0.312	0.645	80	395	1444	1554	-1.424	392	1052	418	1136	0
6	4	13	"hilA"	"STM2876"	7300	21660	100	327	360	128	79	81	18	100	100	0	2191	2468	989	40	42	13	100	100	0	0.115	0.116	0.115	0.112	1.360	0.113	0.910	80	394	2399	2709	-3.117	248	2151	281	2428	0
6	5	13	"hilC"	"STM2867"	7470	21650	110	533	540	158	81	82	20	98	98	0	3495	3441	764	40	42	20	100	100	0	0.131	0.135	0.133	0.128	1.385	0.136	0.940	80	434	3907	3860	-2.934	452	3455	459	3401	0
6	6	13	"hilC"	"STM2867"	7650	21660	120	379	378	178	79	82	32	97	92	0	1680	1772	911	40	42	19	100	100	0	0.183	0.173	0.171	0.170	1.464	0.170	0.824	120	437	1940	2031	-2.451	300	1640	299	1732	0
6	7	13	"hns"	"STM1751"	7810	21660	100	2527	2453	736	82	85	35	100	100	0	1114	1109	399	40	41	8	100	100	0	2.277	2.218	2.256	2.296	1.212	2.181	0.963	80	362	3519	3440	1.187	2445	1074	2371	1069	0
6	8	13	"hns"	"STM1751"	7990	21650	110	2270	2272	712	79	82	24	100	100	0	958	973	273	41	41	7	100	100	0	2.389	2.353	2.305	2.335	1.190	2.404	0.965	80	455	3108	3125	1.257	2191	917	2193	932	0
6	9	13	"hns"	"STM1751"	8160	21660	110	2448	2629	1148	78	85	80	100	100	0	959	1039	514	40	41	7	100	100	0	2.579	2.554	2.569	2.600	1.141	2.497	0.962	80	467	3289	3550	1.367	2370	919	2551	999	0
6	10	13	"hilD"	"STM2875"	8340	21650	110	930	949	280	79	85	79	100	100	0	1520	1537	377	39	41	16	100	100	0	0.575	0.581	0.556	0.572	1.288	0.581	0.917	80	466	2332	2368	-0.799	851	1481	870	1498	0
6	11	13	"hilD"	"STM2875"	8520	21660	110	629	642	245	77	80	19	100	100	0	1088	1076	394	39	41	16	100	100	0	0.526	0.545	0.537	0.537	1.250	0.547	0.925	80	452	1601	1602	-0.926	552	1049	565	1037	0
6	12	13	"stpA"	"STM2799"	8690	21650	100	1040	1066	428	77	82	21	100	98	0	942	992	443	40	41	9	100	100	0	1.068	1.039	1.027	1.052	1.295	1.018	0.970	80	396	1865	1941	0.094	963	902	989	952	0
6	13	13	"csrA"	"STM2826"	8860	21650	110	794	792	154	80	82	20	100	100	0	878	856	162	40	41	9	100	100	0	0.852	0.873	0.879	0.869	1.169	0.874	0.956	80	452	1552	1528	-0.231	714	838	712	816	0
6	14	13	"dps"	"STM0831"	9040	21640	110	1114	1085	342	80	81	19	100	100	0	1397	1398	396	40	41	9	100	100	0	0.762	0.740	0.717	0.730	1.264	0.749	0.944	80	454	2391	2363	-0.392	1034	1357	1005	1358	0
6	15	13	"dps"	"STM0831"	9210	21650	110	1059	1093	324	78	80	18	100	100	0	1534	1554	410	40	41	9	100	100	0	0.657	0.670	0.659	0.664	1.157	0.670	0.955	80	439	2475	2529	-0.607	981	1494	1015	1514	0
6	16	13	"dps"	"STM0831"	9380	21650	110	1151	1105	321	76	79	18	100	100	0	1593	1531	389	40	40	5	100	100	0	0.692	0.690	0.678	0.677	1.190	0.698	0.973	80	419	2628	2520	-0.531	1075	1553	1029	1491	0
6	17	13	"oxyR"	"STM4125"	9550	21650	110	939	936	420	78	80	18	100	100	0	949	996	444	40	41	7	100	100	0	0.947	0.897	0.874	0.890	1.220	0.904	0.960	80	435	1770	1814	-0.078	861	909	858	956	0
6	18	13	"oxyR"	"STM4125"	9730	21650	100	1372	1419	685	80	83	27	100	100	0	1410	1475	661	41	44	13	100	100	0	0.944	0.934	0.890	0.915	1.219	0.956	0.957	80	398	2661	2773	-0.084	1292	1369	1339	1434	0
6	19	13	"fur"	"STM0693"	9900	21650	100	1054	1056	293	80	83	28	100	100	0	1703	1683	420	42	44	12	100	100	0	0.586	0.595	0.586	0.587	1.168	0.598	0.956	80	396	2635	2617	-0.770	974	1661	976	1641	0
6	20	13	"fur"	"STM0693"	10080	21650	110	829	813	224	79	80	18	100	100	0	1376	1311	365	42	43	7	100	100	0	0.562	0.578	0.563	0.579	1.158	0.575	0.968	80	433	2084	2003	-0.831	750	1334	734	1269	0
6	21	13	"envR"	"STM3389"	10250	21640	110	626	669	321	79	84	36	100	97	0	2511	2302	832	43	45	15	100	100	0	0.222	0.261	0.239	0.248	1.353	0.271	0.894	80	443	3015	2849	-2.174	547	2468	590	2259	0
6	22	13	"envR"	"STM3389"	10430	21650	100	571	624	369	78	84	44	100	98	0	1769	1704	818	43	45	15	100	100	0	0.286	0.329	0.297	0.317	1.281	0.348	0.898	80	407	2219	2207	-1.808	493	1726	546	1661	0
6	23	13	"envR"	"STM3389"	10610	21630	110	428	433	167	77	84	61	98	93	0	1902	1738	648	41	42	8	100	100	0	0.189	0.210	0.207	0.203	1.624	0.198	0.811	80	444	2212	2053	-2.407	351	1861	356	1697	0
6	24	13	"arcB"	"STM3328"	10770	21630	90	906	972	682	77	83	27	100	100	0	1597	1580	1150	41	51	51	100	100	0	0.533	0.582	0.571	0.585	1.328	0.578	0.951	52	355	2385	2434	-0.908	829	1556	895	1539	0
6	1	14	""	"STM4316"	6770	21820	90	85	93	34	77	80	20	32	21	0	229	297	242	40	41	7	100	100	0	0.042	0.062	0.093	0.083	2.027	0.090	0.340	52	345	197	273	-4.562	8	189	16	257	0
6	2	14	""	"STM4529"	6950	21830	110	636	673	262	78	79	19	100	100	0	817	844	313	40	41	6	100	100	0	0.718	0.740	0.719	0.730	1.204	0.744	0.936	80	519	1335	1399	-0.478	558	777	595	804	0
6	3	14	""	"STM4276"	7130	21820	100	115	140	87	78	81	18	77	50	0	346	383	182	39	41	12	100	100	0	0.121	0.180	0.139	0.131	2.422	0.198	0.394	80	427	344	406	-3.053	37	307	62	344	0
6	4	14	""	"STM0560"	7300	21820	110	227	242	90	80	81	18	100	100	0	1003	1061	323	39	40	6	100	100	0	0.152	0.159	0.146	0.148	1.388	0.160	0.794	80	469	1111	1184	-2.713	147	964	162	1022	0
6	5	14	""	"STM0359"	7470	21830	110	118	126	46	78	81	21	77	43	0	366	378	153	40	42	18	100	100	0	0.123	0.142	0.134	0.117	1.938	0.156	0.489	80	498	366	386	-3.027	40	326	48	338	0
6	6	14	""	"STM1024"	7640	21820	100	103	127	129	76	78	19	66	37	0	185	210	85	39	40	6	100	100	0	0.185	0.298	0.220	0.209	2.361	0.531	0.096	80	366	173	222	-2.435	27	146	51	171	0
6	7	14	"purG"	"STM2565"	7790	21820	100	93	103	42	78	79	20	36	21	0	74	99	94	40	41	6	88	80	0	0.441	0.424	0.657	0.614	2.910	0.412	0.513	80	388	49	84	-1.181	15	34	25	59	-50
6	8	14	"cysM"	"STM2440"	7970	21820	100	78	86	30	80	83	25	16	10	0	53	71	57	40	41	7	65	46	0	-0.154	0.194	0.812	0.851	3.062	0.529	0.213	80	463	11	37	Error	-2	13	6	31	-50
6	9	14	"ompR"	"STM3502"	8150	21820	80	157	263	270	78	87	96	36	21	0	170	290	357	40	40	6	100	100	0	0.608	0.740	0.600	0.617	1.856	0.749	0.893	52	312	209	435	-0.719	79	130	185	250	0
6	10	14	"dnaK"	"STM0012"	8340	21820	100	343	679	836	79	84	79	98	81	0	130	228	252	39	41	16	100	97	0	2.901	3.175	2.801	2.909	1.427	3.349	0.947	80	458	355	789	1.537	264	91	600	189	0
6	11	14	"trkA"	"STM3409"	8510	21820	110	198	238	134	77	79	19	100	97	0	1427	1711	1071	39	40	7	100	100	0	0.087	0.096	0.090	0.089	1.331	0.102	0.880	80	469	1509	1833	-3.520	121	1388	161	1672	0
6	12	14	""	"STM4528"	8680	21820	110	974	991	229	76	80	23	100	100	0	1415	1406	303	40	42	20	100	100	0	0.653	0.670	0.660	0.665	1.167	0.668	0.975	80	497	2273	2281	-0.615	898	1375	915	1366	0
6	13	14	""	"STM2230"	8860	21820	110	353	395	172	77	81	21	100	100	0	1064	1146	486	40	42	19	100	100	0	0.270	0.288	0.278	0.283	1.245	0.283	0.907	80	496	1300	1424	-1.891	276	1024	318	1106	0
6	14	14	"yegN"	"STM2127"	9030	21820	100	136	143	65	80	81	18	83	62	0	781	889	558	40	41	9	100	100	0	0.076	0.074	0.072	0.067	1.783	0.082	0.673	80	452	797	912	-3.726	56	741	63	849	0
6	15	14	""	"STM2178"	9210	21820	110	105	109	39	79	82	22	55	23	0	549	722	482	40	40	5	100	100	0	0.051	0.044	0.048	0.049	1.968	0.045	0.346	80	497	535	712	-4.291	26	509	30	682	0
6	16	14	""	"STM2664"	9380	21810	110	193	210	59	79	81	18	100	100	0	667	691	226	40	40	5	100	100	0	0.182	0.201	0.183	0.193	1.352	0.191	0.802	80	441	741	782	-2.459	114	627	131	651	0
6	17	14	"EMPTY"	"EMPTY"	9530	21810	100	87	90	23	78	83	56	2	1	0	72	69	25	40	42	8	68	63	0	0.281	0.414	0.767	0.720	4.897	34.644	0.007	80	388	41	41	-1.830	9	32	12	29	-75
6	18	14	"EMPTY"	"EMPTY"	9700	21810	100	78	80	18	79	82	24	8	2	0	46	47	7	41	44	13	21	1	0	-0.200	0.167	2.000	1.633	2.653	14.350	0.017	80	430	4	7	Error	-1	5	1	6	-75
6	19	14	"EMPTY"	"EMPTY"	9880	21810	100	81	83	17	79	82	24	10	2	0	43	43	5	41	43	12	2	0	0	1.000	2.000	4.750	4.016	3.206	3.025	0.354	80	428	4	6	0.000	2	2	4	2	-75
6	20	14	"EMPTY"	"EMPTY"	10050	21810	100	79	79	17	79	80	19	11	1	0	42	44	9	41	42	7	15	3	0	0.000	0.000	3.708	3.078	3.863	51.469	0.001	80	418	1	3	Error	0	1	0	3	-75
6	21	14	"EMPTY"	"EMPTY"	10220	21810	100	78	79	18	79	80	17	21	2	0	41	43	9	42	43	8	12	2	0	1.000	0.000	2.417	2.721	3.663	30.679	0.005	80	439	-2	1	0.000	-1	-1	0	1	-75
6	22	14	"EMPTY"	"EMPTY"	10400	21810	100	77	95	93	78	81	28	13	2	0	45	45	7	42	43	13	8	1	0	-0.333	5.667	4.000	3.060	4.441	9.299	0.055	80	430	2	20	Error	-1	3	17	3	-75
6	23	14	"EMPTY"	"EMPTY"	10570	21810	100	82	85	22	76	80	54	2	0	0	43	45	9	41	41	7	30	12	0	3.000	2.250	2.838	2.341	3.471	11.467	0.044	80	441	8	13	1.585	6	2	9	4	-75
6	24	14	"EMPTY"	"EMPTY"	10740	21810	100	77	81	24	77	83	54	2	1	0	44	46	10	41	44	36	1	0	0	0.000	0.800	1.200	1.357	4.133	27.974	0.174	80	496	3	9	Error	0	3	4	5	-75
7	1	1	"yccF"	"STM1074"	11480	19380	130	265	284	93	79	82	20	100	100	0	1746	1723	603	40	44	29	100	100	0	0.109	0.122	0.116	0.121	1.367	0.125	0.569	120	611	1892	1888	-3.197	186	1706	205	1683	0
7	2	1	"ydjN"	"STM1320"	11640	19370	130	308	329	116	79	82	19	99	99	0	904	973	366	40	41	8	100	100	0	0.265	0.268	0.259	0.264	1.342	0.259	0.885	120	510	1093	1183	-1.916	229	864	250	933	0
7	3	1	""	"STM1491"	11820	19370	130	339	386	195	79	81	18	99	99	0	1887	2173	1120	39	41	10	100	100	0	0.141	0.144	0.138	0.141	1.327	0.146	0.918	120	488	2108	2441	-2.829	260	1848	307	2134	0
7	4	1	"yiaC"	"STM3643"	11990	19370	130	244	260	93	80	84	22	100	97	0	1876	1905	673	39	41	10	100	100	0	0.089	0.096	0.094	0.093	1.373	0.097	0.872	120	454	2001	2046	-3.486	164	1837	180	1866	0
7	5	1	"oppA"	"STM1746"	12150	19360	120	634	667	240	81	85	23	100	100	0	1973	2098	693	39	41	8	100	100	0	0.286	0.285	0.275	0.279	1.192	0.284	0.944	120	462	2487	2645	-1.806	553	1934	586	2059	0
7	6	1	""	"STM2585"	12330	19360	130	2202	2274	726	80	83	26	100	100	0	2883	2816	770	39	42	20	100	100	0	0.746	0.790	0.757	0.789	1.200	0.794	0.959	120	539	4966	4971	-0.422	2122	2844	2194	2777	0
7	7	1	"yecH"	"STM1936"	12500	19360	130	378	421	214	79	83	26	99	96	0	1589	1607	558	39	44	38	100	100	0	0.193	0.218	0.196	0.196	1.513	0.229	0.851	120	509	1849	1910	-2.374	299	1550	342	1568	0
7	8	1	"srlR"	"STM2837"	12660	19360	130	277	286	85	78	81	21	98	98	0	1661	1719	601	39	46	55	99	99	0	0.123	0.124	0.121	0.123	1.263	0.120	0.894	120	545	1821	1888	-3.027	199	1622	208	1680	0
7	9	1	"kdpA"	"STM0706"	12840	19370	130	103	109	32	78	81	23	52	20	0	198	225	116	39	45	46	98	98	0	0.157	0.167	0.165	0.155	2.164	0.163	0.436	120	529	184	217	-2.669	25	159	31	186	0
7	10	1	"greB"	"STM3503"	13020	19360	120	130	202	143	77	78	18	74	60	0	270	1165	1311	39	41	16	100	100	0	0.229	0.111	0.111	0.124	2.060	0.105	0.903	120	482	284	1251	-2.124	53	231	125	1126	0
7	11	1	""	"STM3156"	13190	19360	120	358	373	98	79	80	19	100	100	0	1368	1387	344	39	42	17	100	100	0	0.210	0.218	0.213	0.215	1.234	0.215	0.912	120	455	1608	1642	-2.252	279	1329	294	1348	0
7	12	1	"yaeC"	"STM0245"	13360	19360	120	1127	1185	351	81	82	19	100	100	0	3058	3241	966	40	42	8	100	100	0	0.347	0.345	0.341	0.343	1.117	0.341	0.967	120	430	4064	4305	-1.529	1046	3018	1104	3201	0
7	13	1	"cyaY"	"STM3943"	13530	19370	150	878	1057	789	84	98	167	95	93	0	1652	1611	651	42	49	48	95	94	0	0.493	0.620	0.505	0.593	1.641	0.767	0.703	156	606	2404	2542	-1.020	794	1610	973	1569	0
7	14	1	"cyaA"	"STM3939"	13700	19360	130	1327	1363	372	84	103	184	100	100	0	2984	3135	1091	42	49	53	100	100	0	0.423	0.414	0.424	0.421	1.241	0.390	0.912	120	496	4185	4372	-1.243	1243	2942	1279	3093	0
7	15	1	"yifK"	"STM3930"	13870	19360	120	2215	2252	433	84	88	26	100	100	0	3302	3469	1000	40	40	7	100	100	0	0.653	0.632	0.656	0.645	1.302	0.594	0.909	120	452	5393	5597	-0.614	2131	3262	2168	3429	0
7	16	1	"wzxE"	"STM3926"	14040	19360	130	1185	1246	302	84	95	61	100	100	0	4725	4849	1139	40	60	163	100	100	0	0.235	0.242	0.239	0.240	1.222	0.230	0.935	120	527	5786	5971	-2.089	1101	4685	1162	4809	0
7	17	1	"rffG"	"STM3922"	14220	19360	130	1341	1597	916	86	95	60	100	100	0	3627	3728	870	41	63	163	100	100	0	0.350	0.410	0.358	0.380	1.275	0.449	0.829	120	527	4841	5198	-1.515	1255	3586	1511	3687	0
7	18	1	"rfe"	"STM3918"	14390	19360	120	3450	3414	287	86	93	63	100	100	0	7228	7294	1235	42	47	20	100	100	0	0.468	0.459	0.464	0.464	1.154	0.440	0.955	120	488	10550	10580	-1.095	3364	7186	3328	7252	0
7	19	1	""	"STM4433"	14570	19360	120	372	390	113	84	90	61	98	96	0	428	501	251	41	44	13	100	100	0	0.744	0.665	0.754	0.695	1.597	0.574	0.746	120	532	675	766	-0.426	288	387	306	460	0
7	20	1	""	"STM4440"	14740	19350	110	122	120	28	83	151	450	0	0	0	231	252	77	43	69	157	77	8	0	0.207	0.177	0.204	0.184	1.956	3.214	0.613	80	451	227	246	-2.269	39	188	37	209	0
7	21	1	""	"STM4447"	14920	19360	120	100	105	27	79	81	20	51	25	0	129	139	67	40	42	11	98	94	0	0.236	0.263	0.292	0.247	2.782	0.273	0.310	120	519	110	125	-2.083	21	89	26	99	0
7	22	1	""	"STM4464"	15090	19350	110	97	102	23	77	80	19	51	27	0	203	223	100	39	39	6	100	100	0	0.122	0.136	0.151	0.132	2.374	0.115	0.221	80	448	184	209	-3.036	20	164	25	184	0
7	23	1	"idnO"	"STM4483"	15270	19350	110	92	94	21	80	82	19	36	12	0	176	189	58	39	40	7	100	100	0	0.088	0.093	0.142	0.133	2.131	0.080	0.067	80	489	149	164	-3.513	12	137	14	150	0
7	24	1	""	"STM4488"	15440	19350	110	122	126	37	77	80	19	83	60	0	376	436	243	38	40	12	100	100	0	0.133	0.123	0.120	0.114	1.892	0.116	0.553	80	511	383	447	-2.909	45	338	49	398	0
7	1	2	"hydH"	"STM4173"	11420	19530	110	223	237	83	78	81	19	100	98	0	787	890	425	44	52	41	100	100	0	0.195	0.188	0.186	0.186	1.334	0.181	0.806	80	449	888	1005	-2.357	145	743	159	846	0
7	2	2	"yciG"	"STM1728"	11600	19530	110	119	132	39	82	85	21	76	46	0	344	396	175	43	54	47	100	100	0	0.123	0.142	0.137	0.117	2.120	0.139	0.521	80	334	338	403	-3.024	37	301	50	353	0
7	3	2	"yihU"	"STM4023"	11780	19530	120	101	113	65	80	83	19	51	29	0	846	985	551	40	43	11	99	99	0	0.026	0.035	0.035	0.038	2.509	0.033	0.171	120	336	827	978	-5.262	21	806	33	945	0
7	4	2	"yihP"	"STM4018"	11950	19530	120	154	158	40	81	90	106	20	0	0	1830	1979	794	40	44	20	100	100	0	0.041	0.040	0.040	0.039	1.480	0.035	0.112	120	308	1863	2016	-4.616	73	1790	77	1939	0
7	5	2	"pepB"	"STM2536"	12120	19530	120	168	206	117	82	91	101	41	16	0	315	423	302	40	42	10	99	99	0	0.313	0.324	0.302	0.314	1.860	0.328	0.768	120	348	361	507	-1.677	86	275	124	383	0
7	6	2	"atpF"	"STM3869"	12300	19530	110	416	560	407	82	84	24	100	100	0	461	586	387	40	41	8	100	100	0	0.793	0.875	0.801	0.837	1.227	0.947	0.910	80	352	755	1024	-0.334	334	421	478	546	0
7	7	2	"sinI"	"STM2516"	12460	19530	120	221	226	61	78	82	26	98	95	0	1843	1989	711	40	46	43	100	99	0	0.079	0.076	0.075	0.074	1.397	0.071	0.832	120	389	1946	2097	-3.656	143	1803	148	1949	0
7	8	2	""	"STM1056"	12640	19530	110	110	113	32	76	79	18	72	46	0	689	708	305	40	51	55	100	100	0	0.052	0.055	0.051	0.051	1.906	0.051	0.231	80	373	683	705	-4.255	34	649	37	668	0
7	9	2	"sitB"	"STM2862"	12820	19530	120	2847	2861	817	80	84	28	100	100	0	2108	2099	595	40	52	64	100	100	0	1.338	1.351	1.360	1.347	1.173	1.359	0.943	120	374	4835	4840	0.420	2767	2068	2781	2059	0
7	10	2	"cytR"	"STM4094"	12990	19540	120	259	294	151	79	83	28	99	99	0	1520	1610	774	40	42	16	100	100	0	0.122	0.137	0.130	0.130	1.324	0.141	0.834	120	364	1660	1785	-3.040	180	1480	215	1570	0
7	11	2	"bcfF"	"STM0026"	13170	19530	120	186	202	71	79	82	23	96	94	0	1538	1547	503	40	42	18	100	100	0	0.071	0.082	0.075	0.075	1.511	0.082	0.750	120	370	1605	1630	-3.807	107	1498	123	1507	0
7	12	2	"gmk"	"STM3740"	13350	19530	120	1098	1051	272	82	84	24	100	100	0	2342	2225	598	41	44	16	100	100	0	0.442	0.444	0.449	0.442	1.175	0.438	0.958	120	330	3317	3153	-1.179	1016	2301	969	2184	0
7	13	2	"srgA"	"PSLT011"	13520	19530	120	669	711	342	86	91	61	98	96	0	1865	2034	883	42	46	15	100	100	0	0.320	0.314	0.308	0.302	1.222	0.325	0.946	120	322	2406	2617	-1.645	583	1823	625	1992	0
7	14	2	"ppx"	"STM2502"	13700	19540	120	398	406	133	84	90	61	100	97	0	2440	2544	1013	42	47	20	100	100	0	0.131	0.129	0.124	0.131	1.408	0.121	0.821	120	333	2712	2824	-2.933	314	2398	322	2502	0
7	15	2	""	"STM4258"	13860	19530	120	106	114	34	81	83	21	60	23	0	1881	1835	518	41	43	9	100	100	0	0.014	0.018	0.019	0.021	1.777	0.018	0.322	120	347	1865	1827	-6.202	25	1840	33	1794	0
7	16	2	""	"STM4261"	14040	19530	120	408	414	111	84	89	32	100	100	0	3405	3368	907	42	52	118	100	100	0	0.096	0.099	0.099	0.098	1.216	0.097	0.927	120	354	3687	3656	-3.376	324	3363	330	3326	0
7	17	2	""	"STM4261"	14200	19540	120	203	211	59	83	88	33	99	91	0	1794	1832	626	42	50	107	100	100	0	0.068	0.072	0.069	0.069	1.410	0.069	0.826	120	344	1872	1918	-3.868	120	1752	128	1790	0
7	18	2	"yjcB"	"STM4263"	14370	19530	120	1150	1133	355	82	89	69	99	98	0	746	736	229	41	44	13	100	99	0	1.515	1.512	1.529	1.511	1.314	1.537	0.957	120	390	1773	1746	0.599	1068	705	1051	695	0
7	19	2	"livF"	"STM3560"	14550	19540	110	122	133	57	82	88	68	17	3	0	223	265	205	40	43	11	100	100	0	0.219	0.227	0.249	0.213	2.025	0.231	0.598	80	394	223	276	-2.194	40	183	51	225	0
7	20	2	"fljA"	"STM2770"	14720	19520	110	122	139	56	80	83	22	78	46	0	1731	2060	1227	41	82	226	100	100	0	0.025	0.029	0.026	0.026	1.686	0.032	0.653	80	402	1732	2078	-5.330	42	1690	59	2019	0
7	21	2	"ada"	"STM2265"	14900	19530	120	129	138	51	81	83	21	85	56	0	318	365	225	40	79	221	75	12	0	0.173	0.175	0.181	0.163	1.810	0.112	0.428	120	425	326	382	-2.534	48	278	57	325	0
7	22	2	"ssaV"	"STM1414"	15090	19520	120	171	186	72	80	81	18	96	90	0	511	591	286	40	41	7	100	100	0	0.193	0.192	0.181	0.182	1.513	0.192	0.784	120	450	562	657	-2.372	91	471	106	551	0
7	23	2	"fimC"	"STM0545"	15260	19520	110	99	105	35	77	79	18	56	32	0	1315	1374	620	41	46	32	100	100	0	0.017	0.021	0.028	0.026	1.841	0.022	0.343	80	394	1296	1361	-5.856	22	1274	28	1333	0
7	24	2	"malK"	"STM4230"	15440	19520	120	114	117	31	77	80	19	75	46	0	1245	1215	477	39	44	29	100	100	0	0.031	0.034	0.036	0.037	1.798	0.030	0.375	120	543	1243	1216	-5.027	37	1206	40	1176	0
7	1	3	"era"	"STM2580"	11420	19710	120	527	545	230	77	81	19	100	99	0	1149	1193	455	47	52	30	100	100	0	0.408	0.408	0.402	0.395	1.303	0.421	0.937	120	528	1552	1614	-1.292	450	1102	468	1146	0
7	2	3	"pabB"	"STM1824"	11600	19700	120	223	239	89	79	81	19	99	97	0	518	564	243	43	49	33	99	99	0	0.303	0.307	0.304	0.292	1.373	0.310	0.886	120	414	619	681	-1.722	144	475	160	521	0
7	3	3	"iacP"	"STM2881"	11760	19700	130	251	268	158	80	83	18	96	95	0	792	830	526	40	42	11	99	99	0	0.227	0.238	0.238	0.225	1.347	0.252	0.899	120	396	923	978	-2.137	171	752	188	790	0
7	4	3	"invJ"	"STM2892"	11940	19710	120	224	240	85	80	88	97	85	18	0	1619	1663	575	41	43	18	100	100	0	0.091	0.099	0.097	0.095	1.301	0.099	0.396	120	372	1722	1782	-3.454	144	1578	160	1622	0
7	5	3	"eutM"	"STM2465"	12120	19700	120	97	103	29	80	89	96	2	0	0	424	480	255	40	49	59	99	98	0	0.044	0.052	0.061	0.060	1.858	0.060	0.383	120	395	401	463	-4.497	17	384	23	440	0
7	6	3	"eutB"	"STM2458"	12290	19710	120	90	98	35	80	82	23	33	15	0	378	455	275	40	41	9	100	100	0	0.030	0.043	0.076	0.065	2.118	0.063	0.348	120	379	348	433	-5.079	10	338	18	415	0
7	7	3	"prsA"	"STM1780"	12460	19710	120	1149	1218	526	79	81	25	100	100	0	922	939	371	40	48	80	100	99	0	1.213	1.267	1.239	1.268	1.161	1.299	0.972	120	412	1952	2038	0.279	1070	882	1139	899	0
7	8	3	"pgtP"	"STM2399"	12640	19710	120	224	238	79	76	78	18	100	100	0	2159	2155	706	40	45	34	100	100	0	0.070	0.077	0.075	0.075	1.309	0.078	0.874	120	434	2267	2277	-3.840	148	2119	162	2115	0
7	9	3	"parE"	"STM3181"	12810	19710	120	237	258	79	77	81	22	100	99	0	879	993	461	40	47	38	100	100	0	0.191	0.190	0.194	0.190	1.356	0.173	0.881	120	386	999	1134	-2.391	160	839	181	953	0
7	10	3	"mutY"	"STM3110"	12980	19710	120	121	134	55	78	82	22	85	45	0	352	424	269	40	42	13	100	100	0	0.138	0.146	0.133	0.126	1.749	0.157	0.750	120	385	355	440	-2.859	43	312	56	384	0
7	11	3	"gdhA"	"STM1299"	13170	19710	120	301	321	100	79	83	24	100	99	0	868	901	290	40	41	7	100	100	0	0.268	0.281	0.269	0.278	1.299	0.277	0.896	120	388	1050	1103	-1.899	222	828	242	861	0
7	12	3	"fliN"	"STM1977"	13330	19700	130	154	159	46	79	82	23	94	79	0	692	715	277	40	43	15	100	100	0	0.115	0.119	0.111	0.113	1.510	0.114	0.656	120	389	727	755	-3.120	75	652	80	675	0
7	13	3	""	"STM2630"	13510	19710	120	98	101	29	79	87	56	10	2	0	634	664	269	41	45	18	100	100	0	0.032	0.035	0.044	0.043	1.954	0.033	0.189	120	400	612	645	-4.964	19	593	22	623	0
7	14	3	""	"STM1014"	13670	19700	110	124	126	29	81	88	62	23	2	0	1870	2065	776	41	46	26	100	100	0	0.024	0.022	0.022	0.023	1.517	0.018	0.144	80	322	1872	2069	-5.411	43	1829	45	2024	0
7	15	3	""	"STM1018"	13840	19710	120	213	225	71	80	83	20	100	99	0	1827	1958	736	42	46	25	100	100	0	0.075	0.076	0.076	0.073	1.357	0.076	0.868	120	371	1918	2061	-3.746	133	1785	145	1916	0
7	16	3	""	"STM2302"	14020	19710	120	438	464	161	81	83	19	100	100	0	1220	1297	545	42	43	9	100	100	0	0.303	0.305	0.306	0.302	1.234	0.293	0.934	120	387	1535	1638	-1.722	357	1178	383	1255	0
7	17	3	"glnH"	"STM0830"	14200	19710	120	603	635	167	81	83	20	100	100	0	2835	3000	784	41	42	8	100	100	0	0.187	0.187	0.187	0.186	1.148	0.186	0.959	120	372	3316	3513	-2.420	522	2794	554	2959	0
7	18	3	"yajD"	"STM0411"	14380	19710	120	329	325	82	79	82	20	100	100	0	1378	1357	401	41	43	10	100	100	0	0.187	0.187	0.184	0.185	1.306	0.181	0.915	120	372	1587	1562	-2.419	250	1337	246	1316	0
7	19	3	"artM"	"STM0888"	14550	19710	120	430	434	110	81	83	20	100	100	0	2170	2211	583	40	42	10	100	100	0	0.164	0.163	0.158	0.161	1.234	0.159	0.941	120	374	2479	2524	-2.610	349	2130	353	2171	0
7	20	3	"pykA"	"STM1888"	14720	19700	120	884	858	270	82	84	21	99	99	0	3333	3361	973	41	65	190	99	98	0	0.244	0.234	0.233	0.222	1.347	0.236	0.950	120	400	4094	4096	-2.037	802	3292	776	3320	0
7	21	3	"eda"	"STM1884"	14890	19700	120	652	635	176	81	82	19	99	99	0	1469	1447	401	40	60	169	98	98	0	0.400	0.394	0.393	0.386	1.279	0.391	0.944	120	383	2000	1961	-1.323	571	1429	554	1407	0
7	22	3	""	"STM1535"	15070	19710	120	173	186	63	79	81	19	99	94	0	952	953	281	40	41	7	100	100	0	0.103	0.117	0.109	0.109	1.457	0.118	0.740	120	422	1006	1020	-3.278	94	912	107	913	0
7	23	3	""	"STM0613"	15250	19700	120	405	440	126	78	81	20	100	100	0	2518	2601	765	41	46	29	100	100	0	0.132	0.141	0.140	0.140	1.206	0.139	0.939	120	443	2804	2922	-2.921	327	2477	362	2560	0
7	24	3	"rna"	"STM0617"	15430	19700	120	2232	2285	662	78	80	19	100	100	0	2658	2663	777	40	43	26	100	100	0	0.823	0.841	0.837	0.845	1.170	0.837	0.974	120	514	4772	4830	-0.281	2154	2618	2207	2623	0
7	1	4	"pspA"	"STM1690"	11410	19880	120	4319	5037	2667	79	81	19	100	100	0	459	542	269	44	46	9	100	100	0	10.217	9.956	9.901	10.062	1.252	10.155	0.955	120	524	4655	5456	3.353	4240	415	4958	498	0
7	2	4	"yhcO"	"STM3363"	11580	19880	110	277	317	197	80	82	20	100	100	0	375	442	292	41	42	8	100	100	0	0.590	0.591	0.538	0.567	1.309	0.612	0.890	80	405	531	638	-0.762	197	334	237	401	0
7	3	4	"prmA"	"STM3383"	11760	19880	120	232	254	111	80	83	18	100	97	0	1122	1355	773	41	42	9	100	100	0	0.141	0.132	0.126	0.131	1.447	0.130	0.905	120	415	1233	1488	-2.830	152	1081	174	1314	0
7	4	4	"yhcS"	"STM3367"	11930	19880	120	135	149	52	78	81	18	90	75	0	615	728	385	41	42	8	100	100	0	0.099	0.103	0.103	0.095	1.763	0.100	0.705	120	380	631	758	-3.332	57	574	71	687	0
7	5	4	"yfiR"	"STM2671"	12090	19870	110	371	403	211	79	84	29	100	100	0	1258	1454	761	40	59	92	100	100	0	0.240	0.229	0.219	0.222	1.231	0.235	0.930	80	392	1510	1738	-2.060	292	1218	324	1414	0
7	6	4	"rluD"	"STM2662"	12290	19880	120	1796	1803	465	80	85	30	100	100	0	2231	2144	636	40	58	91	100	100	0	0.783	0.819	0.814	0.833	1.287	0.804	0.944	120	410	3907	3827	-0.353	1716	2191	1723	2104	0
7	7	4	"murF"	"STM0124"	12440	19880	110	703	742	223	81	88	42	100	100	0	2789	2881	804	41	68	173	100	100	0	0.226	0.233	0.226	0.229	1.171	0.229	0.951	80	395	3370	3501	-2.143	622	2748	661	2840	0
7	8	4	"ampD"	"STM0146"	12640	19880	110	178	195	92	79	84	37	92	63	0	525	557	399	41	63	156	88	62	0	0.205	0.225	0.236	0.226	1.470	0.214	0.816	80	428	583	632	-2.290	99	484	116	516	0
7	9	4	"polB"	"STM0097"	12800	19880	110	234	278	138	78	81	20	100	98	0	868	1250	834	41	46	24	100	100	0	0.189	0.165	0.161	0.163	1.356	0.151	0.908	80	375	983	1409	-2.406	156	827	200	1209	0
7	10	4	"ppdD"	"STM0144"	12980	19880	120	112	119	33	79	81	18	75	43	0	603	702	416	41	45	26	100	100	0	0.059	0.061	0.064	0.060	1.889	0.058	0.553	120	431	595	701	-4.090	33	562	40	661	0
7	11	4	"gidB"	"STM3873"	13150	19880	110	136	147	49	79	82	21	86	62	0	380	430	232	40	42	10	100	100	0	0.168	0.174	0.175	0.156	1.784	0.174	0.694	80	359	397	458	-2.577	57	340	68	390	0
7	12	4	"yieG"	"STM3851"	13320	19880	120	674	700	230	79	82	20	100	100	0	2901	3005	973	40	42	10	100	100	0	0.208	0.209	0.208	0.208	1.253	0.208	0.952	120	408	3456	3586	-2.266	595	2861	621	2965	0
7	13	4	"purF"	"STM2362"	13490	19880	100	576	626	179	77	81	20	100	100	0	1226	1354	415	41	45	21	100	100	0	0.421	0.418	0.413	0.417	1.186	0.408	0.943	80	321	1684	1862	-1.248	499	1185	549	1313	0
7	14	4	"nuoB"	"STM2327"	13670	19880	120	189	225	146	78	82	20	95	93	0	401	495	417	42	47	25	98	98	0	0.309	0.325	0.328	0.320	1.557	0.328	0.911	120	418	470	600	-1.693	111	359	147	453	0
7	15	4	"menB"	"STM2307"	13850	19880	120	523	522	142	81	83	18	100	99	0	1991	1966	619	42	43	9	100	100	0	0.227	0.229	0.232	0.230	1.233	0.223	0.952	120	369	2391	2365	-2.141	442	1949	441	1924	0
7	16	4	"yfaX"	"STM2292"	14010	19870	110	184	202	74	82	84	19	100	96	0	1316	1609	759	42	46	25	100	100	0	0.080	0.077	0.072	0.073	1.467	0.074	0.795	80	377	1376	1687	-3.643	102	1274	120	1567	0
7	17	4	"gyrA"	"STM2272"	14190	19870	110	576	653	239	82	84	20	100	100	0	497	566	238	41	45	21	100	100	0	1.083	1.088	1.094	1.094	1.180	1.061	0.940	80	374	950	1096	0.115	494	456	571	525	0
7	18	4	"yfcG"	"STM2349"	14360	19880	120	239	274	132	80	83	20	98	97	0	749	960	555	40	41	8	100	100	0	0.224	0.211	0.209	0.206	1.438	0.211	0.898	120	373	868	1114	-2.157	159	709	194	920	0
7	19	4	"iroB"	"STM2773"	14540	19880	120	459	503	220	79	82	20	99	98	0	592	647	297	40	41	8	100	100	0	0.688	0.699	0.692	0.692	1.407	0.701	0.917	120	402	932	1031	-0.539	380	552	424	607	0
7	20	4	""	"STM2797"	14710	19870	100	161	173	50	80	81	19	100	96	0	414	462	148	40	40	6	100	100	0	0.217	0.220	0.214	0.207	1.434	0.225	0.761	80	349	455	515	-2.207	81	374	93	422	0
7	21	4	"srlD"	"STM2835"	14890	19870	120	134	144	51	78	79	18	87	71	0	630	766	420	40	43	23	100	100	0	0.095	0.091	0.092	0.086	1.683	0.091	0.723	120	426	646	792	-3.397	56	590	66	726	0
7	22	4	""	"STM2816"	15060	19870	110	126	143	73	78	81	19	80	56	0	385	508	414	40	42	9	100	100	0	0.139	0.139	0.119	0.126	2.228	0.114	0.449	80	394	393	533	-2.845	48	345	65	468	0
7	23	4	"csrA"	"STM2826"	15250	19870	110	369	399	183	78	81	20	100	100	0	368	414	199	40	42	24	100	100	0	0.887	0.858	0.831	0.858	1.233	0.867	0.925	80	411	619	695	-0.173	291	328	321	374	0
7	24	4	""	"STM2844"	15420	19860	110	122	127	37	78	79	18	82	61	0	1251	1333	426	40	43	24	100	100	0	0.036	0.038	0.039	0.036	1.674	0.039	0.523	80	450	1255	1342	-4.783	44	1211	49	1293	0
7	1	5	"garK"	"STM3247"	11410	20060	120	170	184	76	83	85	19	95	90	0	647	790	548	46	49	13	100	100	0	0.145	0.136	0.133	0.131	1.617	0.125	0.776	120	516	688	845	-2.788	87	601	101	744	0
7	2	5	"yhaN"	"STM3238"	11580	20060	110	134	141	44	80	83	20	83	67	0	407	534	278	44	46	13	100	100	0	0.149	0.124	0.121	0.112	1.812	0.110	0.609	80	406	417	551	-2.749	54	363	61	490	0
7	3	5	"rfaE"	"STM3200"	11770	20060	120	1016	957	286	80	83	19	100	100	0	3515	3168	1095	42	45	12	100	100	0	0.270	0.281	0.279	0.289	1.281	0.269	0.953	120	408	4409	4003	-1.892	936	3473	877	3126	0
7	4	5	"yqhA"	"STM3153"	11930	20050	110	518	529	152	81	87	33	100	100	0	1199	1212	320	42	53	52	100	100	0	0.378	0.383	0.372	0.377	1.217	0.376	0.925	80	362	1594	1618	-1.405	437	1157	448	1170	0
7	5	5	"hybD"	"STM3146"	12100	20050	110	155	176	56	82	88	36	90	50	0	500	560	235	41	57	68	100	100	0	0.159	0.181	0.163	0.164	1.642	0.173	0.694	80	418	532	613	-2.653	73	459	94	519	0
7	6	5	""	"STM3134"	12270	20050	120	223	236	91	80	82	21	100	95	0	1486	1621	774	40	46	22	100	99	0	0.099	0.099	0.098	0.097	1.627	0.098	0.845	120	435	1589	1737	-3.338	143	1446	156	1581	0
7	7	5	"ymbA"	"STM1065"	12450	20060	110	283	294	79	77	82	34	100	100	0	1138	1168	296	41	55	125	100	100	0	0.188	0.193	0.189	0.189	1.223	0.191	0.893	80	411	1303	1344	-2.413	206	1097	217	1127	0
7	8	5	"yccX"	"STM1083"	12620	20050	110	179	195	83	77	78	19	100	98	0	560	609	333	41	43	12	100	100	0	0.197	0.208	0.193	0.195	1.431	0.207	0.830	80	417	621	686	-2.347	102	519	118	568	0
7	9	5	"hpaX"	"STM1107"	12800	20060	120	110	115	29	77	78	19	71	45	0	828	865	438	41	45	18	100	100	0	0.042	0.046	0.046	0.046	1.811	0.044	0.509	120	479	820	862	-4.576	33	787	38	824	0
7	10	5	""	"STM1133"	12970	20050	110	379	386	138	80	84	45	100	97	0	3106	3017	1066	41	58	104	100	100	0	0.098	0.103	0.099	0.100	1.224	0.101	0.858	80	393	3364	3282	-3.358	299	3065	306	2976	0
7	11	5	"yceD"	"STM1190"	13150	20060	120	4328	4359	1617	80	83	21	100	100	0	885	889	326	41	53	87	100	100	0	5.033	5.046	5.028	5.112	1.219	5.168	0.944	120	450	5092	5127	2.331	4248	844	4279	848	0
7	12	5	"cobB"	"STM1221"	13310	20050	110	639	762	342	82	84	20	100	100	0	948	1085	445	40	43	13	100	100	0	0.613	0.651	0.621	0.637	1.213	0.654	0.930	80	376	1465	1725	-0.705	557	908	680	1045	0
7	13	5	"ydgO"	"STM1456"	13490	20050	120	255	262	90	79	82	20	98	95	0	689	784	344	41	44	18	100	99	0	0.272	0.246	0.254	0.245	1.581	0.235	0.860	120	467	824	926	-1.880	176	648	183	743	0
7	14	5	""	"STM1492"	13660	20040	110	181	186	48	80	82	18	100	97	0	933	1013	345	42	46	25	100	100	0	0.113	0.109	0.112	0.105	1.434	0.104	0.769	80	371	992	1077	-3.141	101	891	106	971	0
7	15	5	"aroE"	"STM3401"	13840	20050	120	417	416	141	81	82	17	99	98	0	1655	1620	552	42	47	25	100	100	0	0.208	0.212	0.212	0.208	1.388	0.207	0.856	120	412	1949	1913	-2.263	336	1613	335	1578	0
7	16	5	"zntR"	"STM3412"	14000	20050	110	437	458	141	82	88	35	100	100	0	1359	1397	455	42	61	90	100	100	0	0.270	0.277	0.272	0.275	1.254	0.272	0.911	80	383	1672	1731	-1.891	355	1317	376	1355	0
7	17	5	"rpsN"	"STM3427"	14180	20050	120	9154	9523	2383	83	93	65	100	100	0	499	515	130	41	60	86	100	99	0	19.806	19.916	20.203	20.021	1.177	20.430	0.917	120	466	9529	9914	4.308	9071	458	9440	474	0
7	18	5	"slyD"	"STM3455"	14360	20050	120	2889	2968	1062	81	94	86	100	99	0	1031	1069	357	41	44	19	100	100	0	2.836	2.808	2.851	2.768	1.222	2.865	0.966	120	398	3798	3915	1.504	2808	990	2887	1028	0
7	19	5	"yhjE"	"STM3609"	14520	20050	110	252	281	120	81	93	87	87	48	0	1179	1329	705	41	46	24	100	100	0	0.150	0.155	0.150	0.152	1.328	0.146	0.505	80	387	1309	1488	-2.734	171	1138	200	1288	0
7	20	5	"yhjN"	"STM3618"	14710	20050	110	158	192	218	79	82	20	93	83	0	620	717	351	40	44	16	100	100	0	0.136	0.167	0.124	0.124	1.979	0.177	0.236	80	466	659	790	-2.876	79	580	113	677	0
7	21	5	"yhjV"	"STM3625"	14880	20040	110	266	346	164	79	83	24	100	100	0	1919	2459	1265	40	50	49	100	100	0	0.100	0.110	0.109	0.105	1.270	0.110	0.920	80	433	2066	2686	-3.329	187	1879	267	2419	0
7	22	5	""	"STM3633"	15060	20040	110	318	334	126	82	85	25	100	100	0	1080	1122	442	40	51	49	100	100	0	0.227	0.233	0.235	0.229	1.239	0.226	0.894	80	432	1276	1334	-2.140	236	1040	252	1082	0
7	23	5	""	"STM3651"	15240	20040	120	746	930	514	80	83	22	100	100	0	731	938	564	40	43	18	100	100	0	0.964	0.947	0.944	0.962	1.280	0.925	0.956	120	479	1357	1748	-0.053	666	691	850	898	0
7	24	5	"xylB"	"STM3660"	15410	20040	110	573	560	139	78	81	21	100	100	0	1508	1545	411	40	44	26	100	100	0	0.337	0.320	0.322	0.319	1.209	0.308	0.930	80	468	1963	1987	-1.568	495	1468	482	1505	0
7	1	6	""	"STM1789"	11400	20230	120	115	119	31	84	87	21	65	33	0	1265	1232	413	48	52	14	99	99	0	0.025	0.030	0.034	0.034	1.960	0.030	0.341	120	528	1248	1219	-5.295	31	1217	35	1184	0
7	2	6	"chaA"	"STM1771"	11590	20230	120	878	862	290	84	86	21	99	98	0	2637	2603	891	47	52	15	100	100	0	0.307	0.304	0.308	0.291	1.337	0.303	0.955	120	402	3384	3334	-1.706	794	2590	778	2556	0
7	3	6	"yciE"	"STM1730"	11760	20230	120	266	262	64	80	83	19	98	98	0	1950	1857	535	43	46	12	100	100	0	0.098	0.100	0.100	0.098	1.354	0.098	0.893	120	359	2093	1996	-3.358	186	1907	182	1814	0
7	4	6	""	"STM3020"	11930	20230	120	285	295	100	83	86	33	97	93	0	1935	2117	798	42	53	51	100	100	0	0.107	0.102	0.103	0.096	1.478	0.103	0.896	120	380	2095	2287	-3.228	202	1893	212	2075	0
7	5	6	"thyA"	"STM3001"	12100	20220	110	174	195	67	80	84	31	97	75	0	659	888	476	42	56	67	100	100	0	0.152	0.136	0.131	0.131	1.545	0.133	0.750	80	365	711	961	-2.715	94	617	115	846	0
7	6	6	"gcvA"	"STM2982"	12260	20230	120	851	882	294	79	83	28	99	99	0	2430	2379	791	42	51	54	99	99	0	0.323	0.344	0.345	0.338	1.299	0.338	0.947	120	379	3160	3140	-1.629	772	2388	803	2337	0
7	7	6	"typA"	"STM4009"	12440	20230	120	2230	2227	971	78	82	29	100	98	0	1964	1947	774	42	50	52	99	99	0	1.120	1.128	1.125	1.095	1.501	1.170	0.906	120	395	4074	4054	0.163	2152	1922	2149	1905	0
7	8	6	"pflE"	"STM0844"	12610	20230	120	305	363	221	75	76	20	99	99	0	876	1077	643	41	44	15	100	100	0	0.275	0.278	0.267	0.270	1.349	0.292	0.907	120	449	1065	1324	-1.860	230	835	288	1036	0
7	9	6	"ybhA"	"STM0784"	12790	20230	110	139	185	110	74	75	23	90	70	0	680	983	775	40	43	12	100	100	0	0.102	0.118	0.111	0.103	1.560	0.125	0.876	80	380	705	1054	-3.300	65	640	111	943	0
7	10	6	""	"STM0699"	12960	20230	110	131	148	52	77	82	46	62	26	0	696	922	494	41	58	100	100	100	0	0.082	0.081	0.079	0.076	1.572	0.086	0.397	80	411	709	952	-3.600	54	655	71	881	0
7	11	6	"nagD"	"STM0681"	13140	20240	120	189	195	68	78	80	19	96	89	0	721	789	412	41	49	31	98	97	0	0.163	0.156	0.154	0.159	1.682	0.148	0.829	120	374	791	865	-2.615	111	680	117	748	0
7	12	6	"ybeK"	"STM0661"	13310	20230	110	257	264	64	81	83	20	100	98	0	1449	1435	433	41	49	32	100	100	0	0.125	0.131	0.127	0.130	1.344	0.122	0.855	80	418	1584	1577	-3.000	176	1408	183	1394	0
7	13	6	"ybjY"	"STM0941"	13490	20230	110	645	893	628	81	85	30	100	100	0	1000	1490	1010	41	52	40	100	100	0	0.588	0.560	0.547	0.532	1.251	0.589	0.956	80	401	1523	2261	-0.766	564	959	812	1449	0
7	14	6	""	"STM3038"	13660	20230	120	558	577	171	83	86	28	100	100	0	1458	1484	522	42	53	37	100	100	0	0.335	0.343	0.332	0.350	1.376	0.332	0.927	120	421	1891	1936	-1.576	475	1416	494	1442	0
7	15	6	"yjeM"	"STM4345"	13830	20230	120	545	549	166	83	82	17	100	100	0	4526	4442	1433	42	46	15	100	100	0	0.103	0.106	0.107	0.105	1.293	0.104	0.931	120	386	4946	4866	-3.279	462	4484	466	4400	0
7	16	6	"hflX"	"STM4362"	14010	20230	120	2205	2124	752	82	86	34	100	100	0	2762	2730	889	42	57	80	100	100	0	0.781	0.760	0.754	0.745	1.283	0.768	0.947	120	398	4843	4730	-0.358	2123	2720	2042	2688	0
7	17	6	"purA"	"STM4366"	14170	20220	110	1962	2029	916	84	121	178	100	97	0	1176	1260	550	41	62	93	100	98	0	1.655	1.596	1.605	1.580	1.189	1.613	0.973	80	340	3013	3164	0.727	1878	1135	1945	1219	0
7	18	6	"yjfP"	"STM4380"	14350	20230	120	731	738	198	86	123	177	99	92	0	1538	1500	419	42	70	106	100	99	0	0.431	0.447	0.436	0.448	1.242	0.456	0.841	120	427	2141	2110	-1.214	645	1496	652	1458	0
7	19	6	"grxC"	"STM3702"	14530	20230	120	327	359	135	79	90	84	95	87	0	544	604	275	41	46	23	100	100	0	0.493	0.497	0.484	0.500	1.332	0.477	0.885	120	416	751	843	-1.020	248	503	280	563	0
7	20	6	"ysaA"	"STM3666"	14700	20220	110	174	178	49	78	80	19	100	92	0	584	633	229	41	47	25	100	100	0	0.177	0.169	0.163	0.159	1.438	0.160	0.790	80	405	639	692	-2.500	96	543	100	592	0
7	21	6	"bisC"	"STM3644"	14870	20220	110	158	182	96	80	83	22	91	82	0	520	697	427	41	51	39	100	100	0	0.163	0.155	0.152	0.143	1.712	0.165	0.739	80	454	557	758	-2.618	78	479	102	656	0
7	22	6	"dppD"	"STM3627"	15060	20210	110	180	183	62	80	82	20	88	82	0	1198	1247	695	40	44	16	100	100	0	0.086	0.085	0.084	0.083	1.680	0.080	0.790	80	449	1258	1310	-3.534	100	1158	103	1207	0
7	23	6	"yhjB"	"STM3606"	15230	20210	110	181	189	48	79	81	18	100	97	0	1281	1341	536	41	49	32	100	100	0	0.082	0.085	0.082	0.084	1.479	0.076	0.731	80	424	1342	1410	-3.604	102	1240	110	1300	0
7	24	6	"ftsE"	"STM3570"	15410	20210	110	299	397	245	80	82	21	100	98	0	683	899	627	41	50	37	100	100	0	0.341	0.369	0.368	0.358	1.306	0.370	0.924	80	494	861	1175	-1.552	219	642	317	858	0
[truncated: 591,424 more chars]
