# Supplementary material for: BABAR: an R package to simplify the normalisation of common reference design microarray-based transcriptomic datasets
Source: BMC Bioinformatics. 2010 Feb 3;11:73. doi: 10.1186/1471-2105-11-73 (PMC2829013; doi:10.1186/1471-2105-11-73)
Supplement: Additional file 3 — Dataset 1. The unprocessed microarray data files from a heterogeneous 'problem' dataset describing the transcriptomic changes for Salmonella internalised within mammalian cells. [file 1471-2105-11-73-S3.ZIP › M12h-80B.gpr]

ATF	1.0
27	43    
"Type=GenePix Results 1.4"
"DateTime=2002/05/15 14:22:37"
"Settings=\\Ifrnnts19\communal3\SOFIA MAY\settings 93B.gps"
"GalFile=\\Ifrnnts19\communal3\Array lists\STPLMar2002 Revised.gal"
"Scanner=GenePix 4000A [48450]"
"Comment="
"PixelSize=10"
"ImageName=635 nm	532 nm"
"FileName=\\Ifrnnts19\communal3\SOFIA MAY\images 80B.tif	\\Ifrnnts19\communal3\SOFIA MAY\images 80B.tif"
"PMTVolts=630	600"
"ScanPower=100	100"
"FocusPosition=0"
"NormalizationFactor:RatioOfMedians=3.70295"
"NormalizationFactor:RatioOfMeans=3.67643"
"NormalizationFactor:MedianOfRatios=3.73385"
"NormalizationFactor:MeanOfRatios=3.70331"
"NormalizationFactor:RegressionRatio=3.60181"
"JpegImage=\\Ifrnnts19\communal3\SOFIA MAY\results 80A.jpg"
"RatioFormulation=W1/W2 (635 nm/532 nm)"
"Barcode="
"ImageOrigin=2040, 39080"
"JpegOrigin=2040, 39290"
"Creator=GenePix Pro 3.0.6.81"
"Temperature=33.47"
"LaserPower=2.5	1.67"
"LaserOnTime=42878	42880"
"Supplier="
"Block"	"Column"	"Row"	"Name"	"ID"	"X"	"Y"	"Dia."	"F635 Median"	"F635 Mean"	"F635 SD"	"B635 Median"	"B635 Mean"	"B635 SD"	"% > B635+1SD"	"% > B635+2SD"	"F635 % Sat."	"F532 Median"	"F532 Mean"	"F532 SD"	"B532 Median"	"B532 Mean"	"B532 SD"	"% > B532+1SD"	"% > B532+2SD"	"F532 % Sat."	"Ratio of Medians"	"Ratio of Means"	"Median of Ratios"	"Mean of Ratios"	"Ratios SD"	"Rgn Ratio"	"Rgn R�"	"F Pixels"	"B Pixels"	"Sum of Medians"	"Sum of Means"	"Log Ratio"	"F635 Median - B635"	"F532 Median - B532"	"F635 Mean - B635"	"F532 Mean - B532"	"Flags"
1	1	1	"yiiD"	"STM4029"	2370	39550	90	385	401	120	285	285	40	76	55	0	784	1005	774	146	146	21	100	100	0	0.157	0.135	0.120	0.130	1.912	0.125	0.576	52	348	738	975	-2.674	100	638	116	859	0
1	2	1	"yjiY"	"STM4532"	2510	39530	100	285	284	37	269	271	37	27	6	0	193	215	88	141	142	22	68	58	0	0.308	0.203	0.563	0.430	4.032	0.013	0.000	80	459	68	89	-1.700	16	52	15	74	-50
1	3	1	"glpG"	"STM3524"	2710	39550	100	495	525	149	256	260	48	100	98	0	2912	3126	1426	141	143	22	100	100	0	0.086	0.090	0.082	0.088	1.367	0.089	0.854	80	463	3010	3254	-3.535	239	2771	269	2985	0
1	4	1	"yhjC"	"STM3607"	2880	39550	100	397	402	101	247	252	50	92	75	0	2999	3187	1388	138	141	25	100	100	0	0.052	0.051	0.049	0.048	1.554	0.122	0.057	80	449	3011	3204	-4.253	150	2861	155	3049	0
1	5	1	"dacB"	"STM3300"	3060	39530	90	368	380	67	250	252	35	96	80	0	1191	1318	551	135	137	23	100	100	0	0.112	0.110	0.109	0.108	1.575	0.101	0.670	52	377	1174	1313	-3.162	118	1056	130	1183	0
1	6	1	"yqjD"	"STM3229"	3220	39530	90	652	674	135	239	240	36	100	100	0	2239	2321	599	132	135	26	100	100	0	0.196	0.199	0.199	0.199	1.192	0.193	0.923	52	380	2520	2624	-2.351	413	2107	435	2189	0
1	7	1	"yfhP"	"STM2544"	3400	39540	100	4014	3971	1085	226	227	37	100	100	0	1831	1802	454	132	134	25	100	100	0	2.230	2.243	2.269	2.230	1.145	2.283	0.972	80	452	5487	5415	1.157	3788	1699	3745	1670	0
1	8	1	""	"STM0660"	3570	39540	100	283	288	42	219	222	41	70	32	0	1862	2143	958	129	131	21	100	100	0	0.037	0.034	0.035	0.036	1.818	0.027	0.287	80	429	1797	2083	-4.759	64	1733	69	2014	0
1	9	1	""	"STM0672"	3740	39540	110	450	447	75	216	218	40	98	98	0	6103	5965	1740	127	130	26	100	100	0	0.039	0.040	0.040	0.040	1.319	0.038	0.852	80	498	6210	6069	-4.675	234	5976	231	5838	0
1	10	1	"nagB"	"STM0684"	3910	39530	90	301	307	59	215	219	35	88	59	0	759	928	447	125	127	24	100	100	0	0.136	0.115	0.109	0.103	1.788	0.108	0.569	52	372	720	895	-2.882	86	634	92	803	0
1	11	1	"ybfN"	"STM0688"	4090	39530	100	342	345	79	216	222	92	70	10	0	2426	2482	690	124	128	37	100	100	0	0.055	0.055	0.052	0.050	1.713	0.051	0.195	80	464	2428	2487	-4.191	126	2302	129	2358	0
1	12	1	"eutH"	"STM2460"	4260	39530	110	833	848	193	211	220	101	100	100	0	8463	8521	2501	128	148	157	100	100	0	0.075	0.076	0.076	0.076	1.191	0.071	0.843	80	477	8957	9030	-3.744	622	8335	637	8393	0
1	13	1	"ubiE"	"STM3970"	4430	39530	120	1808	1881	1002	210	215	53	100	99	0	9569	9810	5968	128	146	141	100	100	0	0.169	0.173	0.172	0.178	1.383	0.169	0.972	120	586	11039	11353	-2.563	1598	9441	1671	9682	0
1	14	1	""	"STM3966"	4610	39530	100	782	843	280	205	211	44	100	100	0	9822	10065	3531	129	136	33	100	100	0	0.060	0.064	0.063	0.063	1.237	0.064	0.919	80	434	10270	10574	-4.070	577	9693	638	9936	0
1	15	1	"yigL"	"STM3962"	4780	39530	110	1179	1182	275	202	207	42	100	100	0	7902	8203	1949	126	132	28	100	100	0	0.126	0.121	0.123	0.120	1.202	0.121	0.932	80	497	8753	9057	-2.993	977	7776	980	8077	0
1	16	1	"recQ"	"STM3958"	4950	39530	110	1199	1124	244	198	203	36	100	100	0	3327	3460	1173	120	123	24	100	100	0	0.312	0.277	0.296	0.281	1.426	0.255	0.827	80	484	4208	4266	-1.680	1001	3207	926	3340	0
1	17	1	"yigG"	"STM3954"	5120	39530	100	685	659	164	197	205	86	98	95	0	5047	4930	1498	118	121	18	100	100	0	0.099	0.096	0.093	0.092	1.509	0.090	0.833	80	452	5417	5274	-3.336	488	4929	462	4812	0
1	18	1	"yigB"	"STM3950"	5300	39530	110	844	862	218	194	203	85	100	100	0	4837	4940	1652	119	124	44	100	100	0	0.138	0.139	0.136	0.137	1.309	0.132	0.891	80	512	5368	5489	-2.860	650	4718	668	4821	0
1	19	1	"sgaB"	"STM4384"	5470	39530	90	327	331	64	194	200	59	86	61	0	970	1153	550	118	123	37	100	100	0	0.156	0.132	0.148	0.129	1.741	0.112	0.372	52	386	985	1172	-2.679	133	852	137	1035	0
1	20	1	"cycA"	"STM4398"	5660	39510	90	234	787	2954	196	226	382	5	3	0	251	703	2206	119	134	170	36	13	0	0.288	1.012	0.345	0.345	2.553	1.771	0.928	52	390	170	1175	-1.796	38	132	591	584	0
1	21	1	"ytfM"	"STM4409"	5820	39530	70	233	236	37	195	195	30	56	37	0	338	365	144	117	117	19	100	100	0	0.172	0.165	0.188	0.184	2.304	0.148	0.263	32	236	259	289	-2.540	38	221	41	248	0
1	22	1	""	"STM4418"	5990	39530	90	216	218	36	196	200	37	32	3	0	314	363	145	116	118	18	100	100	0	0.101	0.089	0.160	0.121	3.155	0.064	0.041	52	391	218	269	-3.307	20	198	22	247	0
1	23	1	""	"STM4422"	6160	39540	80	199	197	26	193	196	33	13	0	0	289	331	128	113	115	18	100	100	0	0.034	0.018	0.104	0.093	2.387	0.002	0.000	52	328	182	222	-4.874	6	176	4	218	0
1	24	1	"srfJ"	"STM4426"	6340	39530	80	207	205	35	194	199	50	9	1	0	380	415	163	114	115	22	100	100	0	0.049	0.037	0.089	0.077	2.225	0.069	0.075	52	321	279	312	-4.355	13	266	11	301	0
1	1	2	"yaiC"	"STM0385"	2330	39710	90	326	328	49	283	285	42	50	21	0	655	782	431	141	143	22	100	100	0	0.084	0.070	0.093	0.086	2.196	0.032	0.074	52	392	557	686	-3.579	43	514	45	641	0
1	2	2	"mopB"	"STM4329"	2510	39710	90	1012	1264	725	266	268	35	100	100	0	496	581	316	139	141	23	100	100	0	2.090	2.258	2.194	2.256	1.281	2.355	0.902	52	375	1103	1440	1.063	746	357	998	442	0
1	3	2	"phoP"	"STM1231"	2680	39710	90	942	1086	506	247	248	36	100	100	0	787	927	489	138	139	20	100	100	0	1.071	1.063	1.037	1.099	1.295	1.057	0.950	52	358	1344	1628	0.099	695	649	839	789	0
1	4	2	"otsA"	"STM1928"	2860	39710	80	359	360	72	229	234	47	90	69	0	907	995	378	133	135	21	100	100	0	0.168	0.152	0.149	0.137	1.644	0.149	0.717	52	301	904	993	-2.574	130	774	131	862	0
1	5	2	"thiF"	"STM4162"	3020	39700	90	272	271	39	232	235	33	55	19	0	1627	1643	661	134	135	20	100	100	0	0.027	0.026	0.030	0.031	1.668	0.026	0.238	52	377	1533	1548	-5.222	40	1493	39	1509	0
1	6	2	"hemE"	"STM4167"	3200	39710	90	324	351	101	237	237	32	88	63	0	884	1223	854	130	131	18	100	100	0	0.115	0.104	0.103	0.102	1.616	0.106	0.744	52	374	841	1207	-3.115	87	754	114	1093	0
1	7	2	"bfr"	"STM3443"	3370	39710	100	4001	4302	1861	222	224	34	100	100	0	2940	3083	1263	127	128	19	100	100	0	1.343	1.380	1.381	1.381	1.259	1.413	0.958	80	422	6592	7036	0.426	3779	2813	4080	2956	0
1	8	2	"stfA"	"STM0195"	3550	39710	100	368	379	113	215	218	41	96	85	0	3166	3175	951	126	129	22	100	100	0	0.050	0.054	0.049	0.048	1.588	0.056	0.689	80	397	3193	3213	-4.312	153	3040	164	3049	0
1	9	2	"hemL"	"STM0202"	3720	39710	100	324	380	224	211	214	41	87	70	0	798	1138	1354	125	127	23	100	100	0	0.168	0.167	0.161	0.154	1.662	0.157	0.870	80	385	786	1182	-2.574	113	673	169	1013	0
1	10	2	"eutD"	"STM2466"	3890	39710	100	233	237	42	207	211	34	40	17	0	962	1007	460	123	124	22	100	100	0	0.031	0.034	0.042	0.041	2.124	0.036	0.162	80	419	865	914	-5.012	26	839	30	884	0
1	11	2	"crr"	"STM2433"	4060	39700	90	1584	1717	611	216	220	46	100	100	0	2583	2851	1090	124	126	26	100	100	0	0.556	0.550	0.538	0.551	1.178	0.546	0.947	52	353	3827	4228	-0.846	1368	2459	1501	2727	0
1	12	2	"prpD"	"STM0370"	4240	39710	100	251	260	61	207	211	34	55	31	0	1556	1920	1654	125	127	23	100	100	0	0.031	0.030	0.036	0.034	1.802	0.029	0.414	80	430	1475	1848	-5.023	44	1431	53	1795	0
1	13	2	"spaQ"	"STM2889"	4410	39700	90	267	269	56	203	203	31	69	50	0	1642	1934	968	122	125	20	100	100	0	0.042	0.036	0.044	0.037	1.696	0.040	0.531	52	345	1584	1878	-4.570	64	1520	66	1812	0
1	14	2	"yfeJ"	"STM2437"	4590	39710	100	430	680	1872	204	205	37	96	93	0	4461	4290	1381	121	126	28	100	100	0	0.052	0.114	0.054	0.059	2.081	0.234	0.143	80	430	4566	4645	-4.263	226	4340	476	4169	0
1	15	2	"fabH"	"STM1193"	4760	39700	90	1219	1326	498	200	208	76	100	100	0	1539	1702	751	124	131	66	100	100	0	0.720	0.714	0.724	0.723	1.176	0.698	0.952	52	343	2434	2704	-0.474	1019	1415	1126	1578	0
1	16	2	"flgN"	"STM1171"	4930	39700	100	456	457	82	196	203	70	100	96	0	2874	2848	657	121	126	59	100	100	0	0.094	0.096	0.095	0.095	1.220	0.094	0.697	80	431	3013	2988	-3.404	260	2753	261	2727	0
1	17	2	"phsC"	"STM2063"	5100	39700	90	339	343	62	193	203	96	76	30	0	3573	3815	1172	120	121	20	100	100	0	0.042	0.041	0.041	0.039	1.449	0.038	0.731	52	357	3599	3845	-4.564	146	3453	150	3695	0
1	18	2	"pefB"	"PSLT019"	5280	39700	100	328	333	63	193	201	88	80	22	0	3461	3947	1560	119	122	38	100	100	0	0.040	0.037	0.038	0.037	1.457	0.035	0.720	80	429	3477	3968	-4.630	135	3342	140	3828	0
1	19	2	""	"PSLT046"	5450	39710	100	4861	5533	2048	192	193	30	100	100	0	3513	3827	1393	118	119	18	100	100	0	1.375	1.440	1.435	1.434	1.151	1.450	0.963	80	419	8064	9050	0.460	4669	3395	5341	3709	0
1	20	2	"rlgA"	"PSLT045"	5620	39700	90	2287	2649	1313	191	193	31	100	100	0	1761	2012	937	119	119	19	100	100	0	1.276	1.298	1.286	1.291	1.176	1.310	0.951	52	371	3738	4351	0.352	2096	1642	2458	1893	0
1	21	2	"udp"	"STM3968"	5800	39710	100	670	672	188	194	195	32	98	98	0	3224	3273	989	117	118	19	100	100	0	0.153	0.151	0.152	0.144	1.390	0.151	0.922	80	452	3583	3634	-2.706	476	3107	478	3156	0
1	22	2	"hns"	"STM1751"	5970	39700	90	1885	2097	1166	192	196	36	100	100	0	1237	1350	769	114	115	18	100	100	0	1.508	1.541	1.497	1.533	1.160	1.546	0.950	52	374	2816	3141	0.592	1693	1123	1905	1236	0
1	23	2	"prgI"	"STM2873"	6150	39710	90	272	299	97	191	193	33	86	63	0	933	1240	975	110	112	17	100	100	0	0.098	0.096	0.098	0.089	1.664	0.093	0.739	52	356	904	1238	-3.345	81	823	108	1130	0
1	24	2	"prfC"	"STM4560"	6310	39700	100	205	210	48	193	199	88	6	2	0	166	193	116	112	114	21	70	60	0	0.222	0.210	0.398	0.440	4.176	0.296	0.183	80	464	66	98	-2.170	12	54	17	81	-50
1	1	3	"iclR"	"STM4187"	2310	39890	90	317	324	47	282	286	47	42	15	0	1494	1552	429	143	150	84	100	100	0	0.026	0.030	0.041	0.038	2.186	0.021	0.071	52	388	1386	1451	-5.271	35	1351	42	1409	0
1	2	3	"hisQ"	"STM2353"	2480	39880	90	398	413	77	270	273	42	98	75	0	2353	2378	686	138	144	36	100	100	0	0.058	0.064	0.060	0.058	1.687	0.057	0.634	52	390	2343	2383	-4.113	128	2215	143	2240	0
1	3	3	"rpsP"	"STM2676"	2670	39880	90	459	570	305	251	250	38	100	100	0	244	402	730	134	137	26	98	92	0	1.891	1.190	1.759	1.813	1.601	0.451	0.500	52	387	318	587	0.919	208	110	319	268	0
1	4	3	"ilvH"	"STM0117"	2840	39880	80	297	317	107	232	233	36	65	48	0	942	1129	968	132	133	19	100	100	0	0.080	0.085	0.091	0.094	1.949	0.089	0.632	52	323	875	1082	-3.639	65	810	85	997	0
1	5	3	"putP"	"STM1125"	3010	39880	90	255	268	46	236	238	34	36	17	0	421	455	153	132	133	19	100	100	0	0.066	0.099	0.113	0.101	2.413	0.108	0.169	52	388	308	355	-3.927	19	289	32	323	0
1	6	3	"hfq"	"STM4361"	3190	39880	90	1116	1427	1178	233	234	30	100	100	0	825	1017	901	130	130	19	100	100	0	1.271	1.346	1.277	1.340	1.273	1.340	0.922	52	374	1578	2081	0.345	883	695	1194	887	0
1	7	3	"cbiK"	"STM2025"	3360	39880	90	262	269	56	221	224	34	55	34	0	1759	1888	654	124	125	20	100	100	0	0.025	0.027	0.035	0.033	1.964	0.025	0.206	52	372	1676	1812	-5.318	41	1635	48	1764	0
1	8	3	"cboQ"	"STM2021"	3540	39870	90	273	284	86	217	219	35	61	36	0	2484	2388	782	129	137	39	100	100	0	0.024	0.030	0.033	0.036	1.776	0.026	0.249	52	354	2411	2326	-5.394	56	2355	67	2259	0
1	9	3	"umuD"	"STM1998"	3710	39880	100	389	412	122	207	209	33	98	98	0	2106	2297	1342	126	130	33	100	100	0	0.092	0.094	0.094	0.094	1.379	0.088	0.850	80	420	2162	2376	-3.443	182	1980	205	2171	0
1	10	3	"uhpB"	"STM3789"	3880	39870	90	228	235	41	200	201	37	40	13	0	318	448	438	123	124	24	100	100	0	0.144	0.108	0.155	0.136	2.539	0.078	0.138	52	344	223	360	-2.800	28	195	35	325	0
1	11	3	"trpC"	"STM1725"	4050	39880	100	289	302	68	203	209	45	86	46	0	1790	1897	899	122	123	20	100	100	0	0.052	0.056	0.054	0.054	1.703	0.047	0.426	80	442	1754	1874	-4.278	86	1668	99	1775	0
1	12	3	"rpoN"	"STM3320"	4230	39880	100	308	327	82	202	206	33	93	80	0	1274	1389	711	124	127	37	100	100	0	0.092	0.099	0.091	0.095	1.615	0.097	0.747	80	420	1256	1390	-3.439	106	1150	125	1265	0
1	13	3	"phnW"	"STM0431"	4400	39880	90	280	281	44	202	214	120	17	0	0	2212	2290	718	121	132	75	100	100	0	0.037	0.036	0.039	0.035	1.537	0.038	0.068	52	380	2169	2248	-4.745	78	2091	79	2169	0
1	14	3	""	"STM4141"	4580	39870	90	248	259	56	196	200	35	69	40	0	616	715	378	117	119	21	100	100	0	0.104	0.105	0.103	0.110	1.877	0.095	0.368	52	355	551	661	-3.262	52	499	63	598	0
1	15	3	""	"STM0346"	4740	39870	90	257	266	64	199	202	41	61	32	0	1381	1672	933	120	124	24	100	100	0	0.046	0.043	0.047	0.045	1.794	0.043	0.360	52	380	1319	1619	-4.442	58	1261	67	1552	0
1	16	3	""	"STM1042"	4920	39880	90	278	278	61	194	201	72	59	11	0	1413	1740	1069	118	123	61	100	100	0	0.065	0.052	0.059	0.050	1.903	0.047	0.532	52	382	1379	1706	-3.946	84	1295	84	1622	0
1	17	3	"sirC"	"STM1774"	5100	39880	90	245	243	40	192	194	32	69	32	0	1051	1211	687	116	118	20	100	100	0	0.057	0.047	0.058	0.051	1.923	0.040	0.313	52	381	988	1146	-4.141	53	935	51	1095	0
1	18	3	"orf70"	"STM1388"	5270	39880	80	231	235	45	190	192	30	61	25	0	444	514	275	114	116	17	100	100	0	0.124	0.112	0.120	0.112	2.397	0.106	0.327	52	308	371	445	-3.009	41	330	45	400	0
1	19	3	"traB"	"PSLT081"	5440	39880	100	343	713	2752	191	193	32	100	93	0	6239	6309	1855	118	119	19	100	100	0	0.025	0.084	0.026	0.029	2.176	0.129	0.042	80	430	6273	6713	-5.332	152	6121	522	6191	0
1	20	3	"trbI"	"PSLT089"	5620	39880	100	280	279	43	192	193	31	90	71	0	2980	2975	661	119	119	20	100	100	0	0.031	0.030	0.033	0.032	1.541	0.029	0.535	80	418	2949	2943	-5.023	88	2861	87	2856	0
1	21	3	""	"PSLT093"	5790	39880	100	241	244	42	189	193	36	58	37	0	2545	2865	1267	116	118	22	100	100	0	0.021	0.020	0.022	0.025	1.646	0.018	0.365	80	408	2481	2804	-5.546	52	2429	55	2749	0
1	22	3	"traF"	"PSLT097"	5960	39880	90	275	291	74	187	190	38	88	67	0	2706	3155	1308	113	116	23	100	100	0	0.034	0.034	0.033	0.033	1.480	0.033	0.560	52	380	2681	3146	-4.881	88	2593	104	3042	0
1	23	3	"traG"	"PSLT101"	6140	39880	90	263	272	48	191	192	37	82	46	0	1544	1857	1036	114	115	21	100	100	0	0.050	0.046	0.049	0.048	1.647	0.042	0.514	52	381	1502	1824	-4.312	72	1430	81	1743	0
1	24	3	""	"PSLT106"	6310	39880	90	2813	3156	1248	191	192	32	100	100	0	1852	2081	924	113	114	18	100	100	0	1.508	1.507	1.514	1.525	1.153	1.478	0.956	52	378	4361	4933	0.592	2622	1739	2965	1968	0
1	1	4	""	"STM1656"	2310	40050	70	335	336	51	272	278	49	68	21	0	726	843	397	146	155	51	100	100	0	0.109	0.092	0.103	0.099	2.199	0.075	0.177	32	236	643	761	-3.203	63	580	64	697	0
1	2	4	""	"STM2716"	2490	40060	80	270	277	47	266	265	42	21	9	0	459	532	275	134	136	20	100	100	0	0.012	0.028	0.104	0.097	2.331	0.032	0.026	52	322	329	409	-6.344	4	325	11	398	0
1	3	4	""	"STM2722"	2660	40060	80	275	271	42	252	253	38	30	9	0	614	701	272	131	132	18	100	100	0	0.048	0.033	0.064	0.065	2.071	0.025	0.028	52	322	506	589	-4.392	23	483	19	570	0
1	4	4	""	"STM1618"	2830	40060	90	294	300	41	243	244	35	63	38	0	833	1013	521	131	134	20	100	100	0	0.073	0.065	0.065	0.063	1.703	0.061	0.369	52	390	753	939	-3.783	51	702	57	882	0
1	5	4	""	"STM1675"	3010	40060	80	280	274	42	240	244	54	26	3	0	581	668	309	130	130	21	100	100	0	0.089	0.063	0.097	0.087	2.188	0.064	0.193	52	321	491	572	-3.495	40	451	34	538	0
1	6	4	""	"STM1664"	3180	40050	90	302	306	67	230	232	33	80	53	0	812	1000	530	127	128	18	100	100	0	0.105	0.087	0.092	0.084	1.959	0.087	0.555	52	374	757	949	-3.250	72	685	76	873	0
1	7	4	"pyrH"	"STM0218"	3360	40060	80	472	527	201	223	225	36	98	96	0	874	1037	588	123	125	19	100	100	0	0.332	0.333	0.320	0.330	1.346	0.327	0.914	52	321	1000	1218	-1.593	249	751	304	914	0
1	8	4	"accA"	"STM0232"	3530	40050	90	777	832	292	219	220	33	100	100	0	1481	1689	791	125	129	25	100	100	0	0.412	0.392	0.396	0.397	1.208	0.379	0.941	52	365	1914	2177	-1.281	558	1356	613	1564	0
1	9	4	"panC"	"STM0181"	3700	40050	90	430	445	77	210	212	33	100	100	0	3507	3538	787	122	127	28	100	100	0	0.065	0.069	0.068	0.067	1.334	0.066	0.858	52	367	3605	3651	-3.944	220	3385	235	3416	0
1	10	4	"sbmC"	"STM2061"	3860	40060	70	376	380	102	203	205	40	93	71	0	926	950	387	122	131	38	100	100	0	0.215	0.214	0.229	0.195	1.636	0.210	0.703	32	236	977	1005	-2.216	173	804	177	828	0
1	11	4	"yeeO"	"STM2013"	4060	40050	90	247	265	56	197	201	39	61	30	0	882	1215	922	121	122	19	100	100	0	0.066	0.062	0.070	0.068	1.722	0.053	0.434	52	366	811	1162	-3.928	50	761	68	1094	0
1	12	4	"rcsA"	"STM1982"	4210	40050	90	395	469	455	202	206	41	98	92	0	4683	4713	1058	121	145	137	100	100	0	0.042	0.058	0.038	0.042	1.816	0.050	0.237	52	348	4755	4859	-4.563	193	4562	267	4592	0
1	13	4	"yjbB"	"STM4189"	4390	40060	90	240	240	45	195	213	125	3	0	0	681	934	557	125	152	146	100	96	0	0.081	0.056	0.063	0.061	1.874	0.049	0.195	52	373	601	854	-3.627	45	556	45	809	0
1	14	4	"ubiA"	"STM4234"	4560	40050	90	230	233	46	193	196	32	55	23	0	624	741	350	120	123	26	100	100	0	0.073	0.064	0.085	0.083	2.346	0.051	0.144	52	383	541	661	-3.768	37	504	40	621	0
1	15	4	""	"STM4242"	4740	40060	90	238	242	53	196	199	36	53	23	0	668	713	291	120	121	22	100	100	0	0.077	0.078	0.084	0.083	2.159	0.077	0.453	52	379	590	639	-3.706	42	548	46	593	0
1	16	4	""	"STM4272"	4910	40050	90	216	220	39	191	194	29	44	19	0	656	786	359	118	118	19	100	100	0	0.046	0.043	0.050	0.055	1.935	0.046	0.170	52	375	563	697	-4.428	25	538	29	668	0
1	17	4	"yjcG"	"STM4273"	5090	40050	90	236	235	40	190	193	55	40	5	0	796	896	379	115	117	20	100	100	0	0.068	0.058	0.074	0.062	1.959	0.059	0.055	52	374	727	826	-3.888	46	681	45	781	0
1	18	4	"sixA"	"STM2387"	5260	40050	90	497	563	194	188	195	55	100	100	0	508	585	276	114	116	20	100	100	0	0.784	0.796	0.808	0.828	1.343	0.779	0.849	52	367	703	846	-0.351	309	394	375	471	0
1	19	4	"fes"	"STM0586"	5430	40060	90	384	424	141	189	192	34	98	94	0	447	554	270	116	118	19	100	100	0	0.589	0.537	0.553	0.527	1.481	0.537	0.866	52	366	526	673	-0.763	195	331	235	438	0
1	20	4	"maa"	"STM0472"	5620	40050	100	437	529	309	190	191	33	96	95	0	916	1255	1046	115	116	20	100	100	0	0.308	0.297	0.302	0.304	1.483	0.291	0.929	80	439	1048	1479	-1.697	247	801	339	1140	0
1	21	4	"ybbJ"	"STM0500"	5790	40050	80	301	317	80	189	190	31	94	76	0	462	594	304	114	116	18	100	100	0	0.322	0.267	0.265	0.266	1.464	0.257	0.770	52	306	460	608	-1.636	112	348	128	480	0
1	22	4	"allD"	"STM0528"	5960	40060	90	215	215	37	188	190	34	42	11	0	687	838	416	112	115	22	100	100	0	0.047	0.037	0.060	0.055	2.041	0.038	0.158	52	365	602	753	-4.413	27	575	27	726	0
1	23	4	"yfdH"	"STM0558"	6130	40060	90	212	212	44	188	195	88	5	0	0	933	1369	1028	110	113	25	100	100	0	0.029	0.019	0.044	0.038	1.782	0.018	0.105	52	372	847	1283	-5.100	24	823	24	1259	0
1	24	4	""	"STM0573"	6310	40050	90	219	220	38	187	191	85	9	0	0	813	900	374	110	112	24	100	100	0	0.046	0.042	0.063	0.061	1.802	0.043	0.020	52	393	735	823	-4.457	32	703	33	790	0
1	1	5	""	"STM3548"	2300	40240	70	295	297	39	295	296	40	12	3	0	463	575	309	139	143	26	100	100	0	0.000	0.005	0.060	0.084	2.968	77.870	0.005	32	236	324	438	Error	0	324	2	436	0
1	2	5	"yhgG"	"STM3507"	2470	40230	100	261	264	43	261	264	41	17	6	0	274	318	179	138	140	24	82	68	0	0.000	0.017	0.226	0.221	3.990	0.080	0.056	80	465	136	183	Error	0	136	3	180	-50
1	3	5	"nanA"	"STM3339"	2650	40230	90	322	325	46	249	249	40	82	44	0	785	845	217	134	136	22	100	100	0	0.112	0.107	0.113	0.106	1.872	0.097	0.342	52	379	724	787	-3.157	73	651	76	711	0
1	4	5	"mtgA"	"STM3326"	2830	40230	70	270	283	57	242	241	34	40	21	0	600	727	681	132	136	33	100	100	0	0.060	0.069	0.070	0.067	2.138	0.071	0.394	32	236	496	636	-4.063	28	468	41	595	0
1	5	5	"yhbZ"	"STM3301"	3000	40230	100	991	1318	827	235	238	50	98	98	0	929	1342	924	131	132	22	100	100	0	0.947	0.894	0.877	0.885	1.481	0.894	0.933	80	444	1554	2294	-0.078	756	798	1083	1211	0
1	6	5	"truB"	"STM3284"	3180	40230	100	2563	2632	874	228	232	52	100	100	0	4967	5038	1650	130	133	32	100	100	0	0.483	0.490	0.492	0.484	1.210	0.492	0.978	80	442	7172	7312	-1.051	2335	4837	2404	4908	0
1	7	5	"yqhD"	"STM3164"	3350	40220	80	278	278	51	218	221	37	63	38	0	777	891	410	126	132	36	100	100	0	0.092	0.078	0.091	0.082	1.828	0.075	0.417	52	300	711	825	-3.440	60	651	60	765	0
1	8	5	"yghU"	"STM3140"	3520	40220	100	378	398	107	215	216	31	96	82	0	1997	2293	1210	124	126	23	100	100	0	0.087	0.084	0.084	0.082	1.493	0.081	0.855	80	442	2036	2352	-3.522	163	1873	183	2169	0
1	9	5	"mltC"	"STM3112"	3690	40230	80	233	230	42	206	208	34	34	15	0	547	616	272	121	124	22	100	100	0	0.063	0.048	0.083	0.083	2.004	0.062	0.205	52	321	453	519	-3.980	27	426	24	495	0
1	10	5	"yggJ"	"STM3094"	3870	40230	90	248	247	43	197	201	40	61	25	0	591	670	323	120	122	19	100	100	0	0.108	0.091	0.104	0.090	2.437	0.073	0.258	52	404	522	600	-3.207	51	471	50	550	0
1	11	5	""	"STM3073"	4050	40230	60	215	218	38	193	199	40	37	6	0	363	387	146	121	122	18	100	100	0	0.091	0.094	0.136	0.125	2.778	0.061	0.056	32	176	264	291	-3.459	22	242	25	266	0
1	12	5	"ygfA"	"STM3061"	4220	40220	80	301	357	258	193	197	43	86	65	0	661	722	308	120	131	122	100	92	0	0.200	0.272	0.203	0.215	2.004	0.250	0.200	52	328	649	766	-2.325	108	541	164	602	0
1	13	5	"yeaH"	"STM1284"	4390	40220	80	316	322	72	193	199	50	92	65	0	698	775	346	122	136	128	100	96	0	0.214	0.198	0.199	0.189	1.559	0.187	0.674	52	306	699	782	-2.227	123	576	129	653	0
1	14	5	"ydiZ"	"STM1325"	4550	40220	90	253	259	50	194	200	43	65	30	0	933	1201	630	121	127	38	100	100	0	0.073	0.060	0.063	0.063	1.889	0.051	0.407	52	366	871	1145	-3.783	59	812	65	1080	0
1	15	5	"aroH"	"STM1347"	4730	40220	90	337	367	103	196	198	33	98	96	0	1470	1866	986	118	122	31	100	100	0	0.104	0.098	0.097	0.095	1.506	0.103	0.861	52	379	1493	1919	-3.261	141	1352	171	1748	0
1	16	5	"orf242"	"STM1390"	4920	40220	80	250	262	57	192	192	31	75	38	0	506	629	378	116	120	60	98	96	0	0.149	0.136	0.148	0.137	2.088	0.121	0.534	52	320	448	583	-2.749	58	390	70	513	0
1	17	5	"ydhO"	"STM1432"	5080	40220	90	285	289	75	189	191	30	82	65	0	961	1250	774	115	116	16	100	100	0	0.113	0.088	0.089	0.083	1.601	0.088	0.717	52	357	942	1235	-3.140	96	846	100	1135	0
1	18	5	"ydgR"	"STM1452"	5250	40220	90	505	672	432	189	192	32	100	100	0	798	1174	936	117	118	21	100	100	0	0.464	0.457	0.465	0.462	1.215	0.450	0.959	52	379	997	1540	-1.108	316	681	483	1057	0
1	19	5	"ugpC"	"STM3554"	5440	40220	90	242	264	70	185	186	30	67	48	0	2046	2377	1556	118	118	21	100	100	0	0.030	0.035	0.039	0.035	1.770	0.036	0.653	52	361	1985	2338	-5.080	57	1928	79	2259	0
1	20	5	"ftsX"	"STM3569"	5600	40230	100	655	667	228	182	185	30	100	100	0	3446	3688	1609	116	116	20	100	100	0	0.142	0.136	0.137	0.137	1.439	0.133	0.931	80	420	3803	4057	-2.816	473	3330	485	3572	0
1	21	5	"yhhM"	"STM3574"	5770	40230	90	255	259	51	181	184	31	84	53	0	1050	1281	678	114	115	20	100	100	0	0.079	0.067	0.066	0.066	1.759	0.063	0.548	52	365	1010	1245	-3.661	74	936	78	1167	0
1	22	5	"yhhS"	"STM3581"	5950	40230	100	489	488	160	186	189	32	96	93	0	4588	4989	2278	114	115	20	100	100	0	0.068	0.062	0.060	0.062	1.499	0.061	0.901	80	452	4777	5177	-3.884	303	4474	302	4875	0
1	23	5	"yhhJ"	"STM3585"	6130	40220	90	239	239	48	181	186	42	63	28	0	1001	1227	640	112	113	18	100	100	0	0.065	0.052	0.058	0.058	1.788	0.046	0.202	52	366	947	1173	-3.938	58	889	58	1115	0
1	24	5	"gor"	"STM3597"	6300	40230	90	454	553	239	184	186	43	100	100	0	1314	1663	1005	113	114	19	100	100	0	0.225	0.238	0.236	0.242	1.244	0.217	0.860	52	388	1471	1919	-2.153	270	1201	369	1550	0
1	1	6	""	"STM1836"	2300	40410	80	384	401	82	289	290	40	80	63	0	804	931	481	143	143	21	100	100	0	0.144	0.142	0.143	0.132	1.850	0.141	0.658	52	334	756	900	-2.799	95	661	112	788	0
1	2	6	"ycgN"	"STM1811"	2470	40410	90	513	543	141	263	266	37	100	96	0	1680	1802	598	143	144	26	100	100	0	0.163	0.169	0.169	0.157	1.464	0.161	0.839	52	386	1787	1939	-2.620	250	1537	280	1659	0
1	3	6	"kdsA"	"STM1772"	2650	40400	90	399	409	103	251	252	31	92	86	0	829	896	432	139	141	22	100	100	0	0.214	0.209	0.205	0.200	1.602	0.202	0.745	52	378	838	915	-2.221	148	690	158	757	0
1	4	6	"galU"	"STM1752"	2820	40410	100	778	811	251	242	242	33	100	100	0	3459	3750	1500	137	137	28	100	100	0	0.161	0.157	0.155	0.156	1.376	0.152	0.902	80	442	3858	4182	-2.632	536	3322	569	3613	0
1	5	6	"yeaB"	"STM1825"	2990	40400	90	296	295	40	233	233	36	71	38	0	947	1105	439	132	132	22	100	100	0	0.077	0.064	0.070	0.059	1.892	0.050	0.297	52	358	878	1035	-3.693	63	815	62	973	0
1	6	6	""	"STM1808"	3170	40410	100	1740	1847	583	225	225	36	100	100	0	2274	2401	847	130	130	20	100	100	0	0.707	0.714	0.702	0.717	1.211	0.707	0.960	80	444	3659	3893	-0.501	1515	2144	1622	2271	0
1	7	6	""	"STM4011"	3340	40400	90	241	249	42	220	219	34	40	17	0	1308	2020	1423	130	131	23	100	100	0	0.018	0.015	0.025	0.028	1.893	0.013	0.158	52	373	1199	1919	-5.810	21	1178	29	1890	0
1	8	6	"yihG"	"STM3998"	3510	40400	90	266	269	54	205	210	32	69	48	0	1931	2781	1622	126	129	25	100	100	0	0.034	0.024	0.026	0.029	1.656	0.020	0.392	52	382	1866	2719	-4.887	61	1805	64	2655	0
1	9	6	"argC"	"STM4121"	3690	40400	90	324	349	107	206	206	30	92	80	0	947	1332	910	124	126	21	100	100	0	0.143	0.118	0.118	0.112	1.680	0.112	0.776	52	394	941	1351	-2.802	118	823	143	1208	0
1	10	6	"ego"	"STM4074"	3870	40410	90	219	223	41	200	202	33	34	7	0	844	1081	778	122	124	19	100	100	0	0.026	0.024	0.048	0.049	2.303	0.024	0.134	52	395	741	982	-5.248	19	722	23	959	0
1	11	6	"cpxP"	"STM4060"	4040	40400	90	1252	1673	1034	202	208	61	100	100	0	1299	1773	1181	124	125	24	100	100	0	0.894	0.892	0.901	0.904	1.268	0.877	0.890	52	378	2225	3120	-0.162	1050	1175	1471	1649	0
1	12	6	""	"Not LT2a86"	4210	40410	80	246	261	69	196	199	41	55	25	0	563	743	476	123	123	19	100	100	0	0.114	0.105	0.120	0.108	1.883	0.114	0.612	52	325	490	685	-3.138	50	440	65	620	0
1	13	6	"smg"	"STM3404"	4380	40400	90	460	533	245	194	195	31	100	100	0	1101	1501	1049	122	124	24	100	100	0	0.272	0.246	0.241	0.247	1.275	0.229	0.891	52	384	1245	1718	-1.880	266	979	339	1379	0
1	14	6	"rpsM"	"STM3418"	4560	40400	100	2570	3069	1839	193	196	37	100	100	0	461	527	267	122	124	31	98	97	0	7.012	7.101	7.172	7.167	1.251	7.164	0.965	80	464	2716	3281	2.810	2377	339	2876	405	0
1	15	6	"rpsH"	"STM3426"	4740	40400	100	2668	3245	2137	192	194	33	100	98	0	442	523	291	123	127	35	96	92	0	7.762	7.633	7.444	8.094	1.467	7.679	0.946	80	460	2795	3453	2.956	2476	319	3053	400	0
1	16	6	"rpsQ"	"STM3431"	4900	40400	90	1494	1714	703	189	190	31	100	100	0	488	588	254	120	124	57	100	98	0	3.546	3.259	3.248	3.383	1.257	3.220	0.933	52	365	1673	1993	1.826	1305	368	1525	468	0
1	17	6	"rplV"	"STM3435"	5080	40400	100	8459	8948	3683	190	193	33	100	100	0	957	1046	415	118	120	20	100	100	0	9.856	9.438	9.560	9.534	1.202	9.546	0.953	80	452	9108	9686	3.301	8269	839	8758	928	0
1	18	6	"rplC"	"STM3440"	5250	40400	100	17335	16866	3674	191	194	40	100	100	0	1912	1874	398	117	118	19	100	100	0	9.551	9.491	9.450	9.505	1.160	9.628	0.962	80	430	18939	18432	3.256	17144	1795	16675	1757	0
1	19	6	"yjgA"	"STM4437"	5420	40400	90	664	2430	7342	183	185	32	100	100	0	1583	2647	3027	120	121	20	100	100	0	0.329	0.889	0.250	0.324	2.077	2.182	0.707	52	387	1944	4774	-1.605	481	1463	2247	2527	0
1	20	6	"holC"	"STM4476"	5600	40400	90	312	353	131	180	188	85	71	40	0	825	1103	601	117	119	22	100	100	0	0.186	0.175	0.171	0.153	1.594	0.178	0.832	52	374	840	1159	-2.423	132	708	173	986	0
1	21	6	"yjiE"	"STM4511"	5770	40400	90	355	411	141	184	186	31	100	96	0	1695	2251	1380	115	117	24	100	100	0	0.108	0.106	0.104	0.106	1.352	0.101	0.899	52	378	1751	2363	-3.208	171	1580	227	2136	0
1	22	6	"fhuF"	"STM4550"	5940	40400	90	401	442	182	186	187	32	100	98	0	1027	1290	820	116	119	25	100	100	0	0.236	0.218	0.217	0.211	1.452	0.212	0.871	52	366	1126	1430	-2.083	215	911	256	1174	0
1	23	6	"smp"	"STM4577"	6120	40400	80	227	231	39	179	182	29	71	42	0	768	967	508	117	119	19	100	100	0	0.074	0.061	0.068	0.061	1.963	0.053	0.343	52	334	699	902	-3.762	48	651	52	850	0
1	24	6	"arcA"	"STM4598"	6290	40400	90	715	1006	592	189	193	50	100	100	0	782	1196	855	120	122	23	100	100	0	0.795	0.759	0.787	0.793	1.208	0.730	0.959	52	393	1188	1893	-0.332	526	662	817	1076	0
1	1	7	"yicN"	"STM3786"	2270	40600	60	288	290	45	267	277	99	9	0	0	1023	1205	525	146	158	49	100	100	0	0.024	0.022	0.043	0.045	2.540	0.002	0.000	32	158	898	1082	-5.384	21	877	23	1059	0
1	2	7	"yidH"	"STM3805"	2450	40600	70	326	328	54	248	256	81	43	6	0	1273	1277	644	147	149	30	100	100	0	0.069	0.071	0.074	0.073	1.578	0.068	0.559	32	236	1204	1210	-3.852	78	1126	80	1130	0
1	3	7	"yidQ"	"STM3810"	2620	40600	70	288	293	41	251	253	37	50	18	0	540	624	279	140	141	21	100	100	0	0.093	0.087	0.116	0.111	2.295	0.064	0.121	32	231	437	526	-3.434	37	400	42	484	0
1	4	7	""	"STM3820"	2800	40580	100	246	241	34	234	235	33	23	5	0	220	341	341	138	138	19	76	65	0	0.146	0.034	0.298	0.274	4.545	0.030	0.026	80	431	94	210	-2.773	12	82	7	203	-50
1	5	7	"torR"	"STM3824"	2970	40590	100	557	566	133	225	225	33	100	100	0	4016	4037	1353	132	132	19	100	100	0	0.085	0.087	0.089	0.085	1.267	0.085	0.898	80	428	4216	4246	-3.548	332	3884	341	3905	0
1	6	7	"dgoR"	"STM3830"	3140	40580	80	574	630	223	218	221	34	100	100	0	2658	2822	1363	131	132	19	100	100	0	0.141	0.153	0.157	0.151	1.309	0.149	0.903	52	310	2883	3103	-2.827	356	2527	412	2691	0
1	7	7	"pdxA"	"STM0091"	3320	40590	100	599	607	183	213	215	34	98	97	0	3730	3934	1681	127	128	21	100	100	0	0.107	0.103	0.102	0.099	1.307	0.101	0.920	80	450	3989	4201	-3.223	386	3603	394	3807	0
1	8	7	""	"STM0099"	3490	40580	90	262	271	60	203	203	28	69	51	0	1857	2083	1348	125	127	21	100	100	0	0.034	0.035	0.041	0.037	1.739	0.035	0.587	52	383	1791	2026	-4.876	59	1732	68	1958	0
1	9	7	"yabB"	"STM0119"	3660	40590	70	696	695	341	205	205	30	96	90	0	1114	1240	745	125	126	26	100	100	0	0.496	0.439	0.432	0.417	1.524	0.426	0.876	32	236	1480	1605	-1.010	491	989	490	1115	0
1	10	7	"murE"	"STM0123"	3840	40590	60	280	289	72	195	194	31	78	65	0	539	730	426	121	128	29	100	100	0	0.203	0.154	0.177	0.127	2.386	0.155	0.666	32	176	503	703	-2.298	85	418	94	609	0
1	11	7	"lpxC"	"STM0134"	4020	40570	90	1513	2554	2178	192	201	68	100	100	0	762	1321	1156	123	125	28	100	98	0	2.067	1.972	2.086	2.065	1.473	1.954	0.935	52	384	1960	3560	1.048	1321	639	2362	1198	0
1	12	7	"hofC"	"STM0142"	4180	40570	70	268	311	135	191	192	31	75	59	0	1439	1839	1302	121	126	36	100	100	0	0.058	0.070	0.069	0.067	1.563	0.077	0.737	32	236	1395	1838	-4.097	77	1318	120	1718	0
1	13	7	""	"STM1546"	4350	40570	70	279	300	79	194	198	34	81	59	0	916	1037	576	125	134	44	100	100	0	0.107	0.116	0.114	0.106	1.812	0.113	0.640	32	231	876	1018	-3.218	85	791	106	912	0
1	14	7	""	"STM1550"	4530	40580	80	447	514	344	193	196	40	100	90	0	1159	1406	1453	123	127	32	100	100	0	0.245	0.250	0.252	0.260	1.507	0.230	0.881	52	324	1290	1604	-2.028	254	1036	321	1283	0
1	15	7	""	"STM1555"	4700	40580	50	246	243	58	188	197	37	58	41	0	1014	955	286	137	145	42	100	100	0	0.066	0.067	0.079	0.075	2.187	0.074	0.313	12	104	935	873	-3.918	58	877	55	818	0
1	16	7	""	"STM1561"	4880	40570	60	256	265	80	186	201	130	12	3	0	2177	2621	2179	125	134	52	100	100	0	0.034	0.032	0.035	0.036	2.030	0.029	0.127	32	176	2122	2575	-4.874	70	2052	79	2496	0
1	17	7	"adhP"	"STM1567"	5050	40580	80	425	465	207	189	196	98	80	59	0	1369	1650	1190	122	125	38	100	100	0	0.189	0.181	0.187	0.183	1.671	0.169	0.876	52	323	1483	1804	-2.402	236	1247	276	1528	0
1	18	7	"yddG"	"STM1571"	5230	40570	80	319	322	103	186	189	41	82	65	0	4525	4700	3242	117	121	28	100	100	0	0.030	0.030	0.028	0.032	1.725	0.028	0.769	52	319	4541	4719	-5.051	133	4408	136	4583	0
1	19	7	"topA"	"STM1714"	5390	40590	60	275	326	133	186	185	31	81	62	0	384	655	562	120	122	23	100	100	0	0.337	0.262	0.281	0.285	1.700	0.241	0.846	32	176	353	675	-1.569	89	264	140	535	0
1	20	7	"trpH"	"STM1721"	5570	40580	80	298	333	112	182	196	121	44	15	0	1275	1712	1213	119	120	22	100	100	0	0.100	0.095	0.100	0.096	1.543	0.086	0.331	52	327	1272	1744	-3.317	116	1156	151	1593	0
1	21	7	"cls"	"STM1739"	5750	40570	50	274	284	73	189	190	28	83	75	0	1592	1727	748	132	177	130	100	100	0	0.058	0.060	0.058	0.049	2.103	0.057	0.486	12	104	1545	1690	-4.102	85	1460	95	1595	0
1	22	7	"tdk"	"STM1750"	5920	40580	100	393	421	142	186	186	31	96	93	0	1715	2051	1267	119	124	38	100	100	0	0.130	0.122	0.122	0.127	1.499	0.115	0.656	80	478	1803	2167	-2.947	207	1596	235	1932	0
1	23	7	"narX"	"STM1766"	6090	40570	70	433	442	178	184	185	33	100	84	0	2724	2759	1666	121	128	41	100	100	0	0.096	0.098	0.096	0.100	1.572	0.096	0.863	32	236	2852	2896	-3.386	249	2603	258	2638	0
1	24	7	"ychM"	"STM1781"	6270	40590	80	319	397	306	185	191	95	53	42	0	1542	2256	1707	117	120	27	100	100	0	0.094	0.099	0.079	0.080	2.026	0.088	0.365	52	318	1559	2351	-3.411	134	1425	212	2139	0
1	1	8	""	"STM2303"	2260	40770	60	411	444	133	261	262	40	100	78	0	796	908	496	146	154	39	100	100	0	0.231	0.240	0.232	0.226	1.532	0.235	0.802	32	152	800	945	-2.115	150	650	183	762	0
1	2	8	"nuoL"	"STM2318"	2440	40770	100	611	636	274	245	248	42	91	82	0	5837	6084	3824	142	145	26	100	100	0	0.064	0.066	0.064	0.062	1.353	0.067	0.938	80	441	6061	6333	-3.960	366	5695	391	5942	0
1	3	8	"nuoA"	"STM2328"	2610	40760	100	917	973	417	234	238	40	100	100	0	3536	3827	2150	139	139	20	100	100	0	0.201	0.200	0.205	0.205	1.223	0.195	0.970	80	422	4080	4427	-2.314	683	3397	739	3688	0
1	4	8	"yfbT"	"STM2334"	2790	40750	90	428	482	227	227	231	34	100	100	0	1420	1672	1237	136	137	20	100	100	0	0.157	0.166	0.162	0.163	1.291	0.169	0.912	52	357	1485	1791	-2.675	201	1284	255	1536	0
1	5	8	""	"STM2340"	2960	40750	80	321	349	118	224	226	35	88	63	0	2797	3198	2390	132	132	19	100	100	0	0.036	0.041	0.039	0.039	1.438	0.043	0.810	52	306	2762	3191	-4.780	97	2665	125	3066	0
1	6	8	""	"STM2344"	3140	40760	90	325	331	59	219	220	35	88	71	0	1579	1619	536	129	131	20	100	100	0	0.073	0.075	0.076	0.072	1.533	0.072	0.615	52	382	1556	1602	-3.774	106	1450	112	1490	0
1	7	8	""	"STM2528"	3310	40750	80	253	270	67	212	213	38	53	32	0	1229	1618	1208	124	126	21	100	100	0	0.037	0.039	0.044	0.046	1.864	0.040	0.486	52	312	1146	1552	-4.752	41	1105	58	1494	0
1	8	8	"nifU"	"STM2542"	3490	40760	80	797	895	619	203	199	29	100	100	0	943	1171	934	127	126	18	100	100	0	0.728	0.663	0.670	0.646	1.295	0.659	0.968	52	296	1410	1736	-0.458	594	816	692	1044	0
1	9	8	"yjdL"	"STM2560"	3650	40760	100	449	455	191	199	200	31	93	85	0	5131	5088	3235	125	125	21	100	100	0	0.050	0.052	0.051	0.050	1.408	0.053	0.923	80	434	5256	5219	-4.324	250	5006	256	4963	0
1	10	8	"yfhK"	"STM2564"	3820	40750	70	479	500	228	192	198	85	87	75	0	3592	3515	1627	127	146	98	100	100	0	0.083	0.091	0.081	0.085	1.526	0.087	0.645	32	236	3752	3696	-3.594	287	3465	308	3388	0
1	11	8	""	"STM2575"	4000	40750	100	462	473	144	192	201	75	96	83	0	10075	9508	4577	124	132	57	100	100	0	0.027	0.030	0.030	0.031	1.383	0.029	0.877	80	463	10221	9665	-5.204	270	9951	281	9384	0
1	12	8	""	"STM2590"	4170	40750	100	311	315	69	190	192	31	93	85	0	5701	5581	2800	120	125	32	100	100	0	0.022	0.023	0.023	0.024	1.674	0.021	0.722	80	425	5702	5586	-5.527	121	5581	125	5461	0
1	13	8	"yraO"	"STM3266"	4360	40740	120	958	931	422	189	193	35	97	95	0	5742	5297	2883	124	139	75	98	96	0	0.137	0.143	0.145	0.145	1.406	0.142	0.970	120	544	6387	5915	-2.869	769	5618	742	5173	0
1	14	8	"yhbU"	"STM3274"	4510	40740	90	257	266	49	186	190	33	76	53	0	4756	4546	1991	125	138	55	100	100	0	0.015	0.018	0.022	0.023	1.724	0.016	0.396	52	319	4702	4501	-6.027	71	4631	80	4421	0
1	15	8	""	"STM3278"	4690	40750	100	295	299	60	187	190	34	92	72	0	6784	6516	2476	122	126	29	100	100	0	0.016	0.018	0.018	0.019	1.392	0.018	0.693	80	452	6770	6506	-5.947	108	6662	112	6394	0
1	16	8	"yhbC"	"STM3288"	4860	40750	100	2139	2256	1069	192	195	44	100	100	0	2562	2877	1649	121	126	31	100	100	0	0.798	0.749	0.780	0.787	1.297	0.711	0.914	80	442	4388	4820	-0.326	1947	2441	2064	2756	0
1	17	8	"mrsA"	"STM3294"	5040	40750	100	889	972	653	190	190	36	100	100	0	3351	3862	2928	120	122	20	100	100	0	0.216	0.209	0.204	0.205	1.229	0.213	0.974	80	420	3930	4524	-2.209	699	3231	782	3742	0
1	18	8	"rplU"	"STM3304"	5210	40750	110	5406	5635	3128	188	191	36	100	100	0	3000	3003	1518	123	125	28	100	100	0	1.814	1.891	1.869	1.896	1.174	1.942	0.984	80	478	8095	8327	0.859	5218	2877	5447	2880	0
1	19	8	"ybgJ"	"STM0712"	5390	40760	100	670	765	534	184	188	37	98	97	0	3641	3877	2739	121	123	23	100	100	0	0.138	0.155	0.140	0.141	1.295	0.169	0.957	80	436	4006	4337	-2.857	486	3520	581	3756	0
1	20	8	""	"STM0719"	5560	40750	110	396	399	151	181	186	74	85	73	0	13160	11758	4702	120	123	22	100	100	0	0.016	0.019	0.017	0.018	1.462	0.019	0.522	80	479	13255	11856	-5.922	215	13040	218	11638	0
1	21	8	""	"STM0725"	5730	40750	90	279	299	82	180	183	29	94	84	0	6557	6879	3069	121	130	63	100	100	0	0.015	0.018	0.017	0.019	1.396	0.018	0.690	52	370	6535	6877	-6.023	99	6436	119	6758	0
1	22	8	"sdhA"	"STM0734"	5900	40750	90	977	1088	548	179	183	32	100	100	0	5525	6102	3259	126	129	37	100	100	0	0.148	0.152	0.151	0.145	1.238	0.155	0.970	52	373	6197	6885	-2.758	798	5399	909	5976	0
1	23	8	"tolQ"	"STM0745"	6080	40740	90	879	885	480	181	181	31	100	98	0	5013	4818	3041	125	130	37	100	100	0	0.143	0.150	0.150	0.148	1.276	0.151	0.970	52	375	5586	5397	-2.808	698	4888	704	4693	0
1	24	8	"nadA"	"STM0756"	6260	40750	110	432	462	130	181	182	31	100	100	0	8550	8887	2421	118	121	23	100	100	0	0.030	0.032	0.030	0.031	1.271	0.033	0.856	80	524	8683	9050	-5.070	251	8432	281	8769	0
1	1	9	"yliJ"	"STM0862"	2260	40930	70	448	453	106	269	268	35	100	84	0	1305	1326	613	142	145	29	100	100	0	0.154	0.155	0.157	0.150	1.611	0.156	0.795	32	230	1342	1368	-2.700	179	1163	184	1184	0
1	2	9	""	"STM0869"	2430	40930	90	524	553	137	254	255	37	100	98	0	4842	5038	1608	139	143	26	100	100	0	0.057	0.061	0.059	0.058	1.298	0.060	0.880	52	367	4973	5198	-4.123	270	4703	299	4899	0
1	3	9	"potF"	"STM0877"	2600	40920	90	381	415	134	230	231	39	86	71	0	4085	5143	3662	138	143	35	100	100	0	0.038	0.037	0.039	0.037	1.609	0.035	0.837	52	369	4098	5190	-4.708	151	3947	185	5005	0
1	4	9	""	"STM0884"	2790	40930	100	220	255	263	220	223	37	15	5	0	221	366	329	134	138	37	72	53	0	0.000	0.151	0.250	0.288	5.607	0.248	0.027	80	463	87	267	Error	0	87	35	232	-50
1	5	9	""	"STM0893"	2950	40930	100	264	266	34	212	215	35	72	30	0	9775	9828	3332	131	132	20	100	100	0	0.005	0.006	0.012	0.015	1.596	0.004	0.240	80	426	9696	9751	-7.535	52	9644	54	9697	0
1	6	9	""	"STM0897"	3130	40930	90	232	229	30	210	211	31	38	3	0	3084	3164	1510	127	129	20	100	100	0	0.007	0.006	0.015	0.019	1.661	0.005	0.052	52	366	2979	3056	-7.070	22	2957	19	3037	0
1	7	9	""	"STM1032"	3300	40930	80	217	226	55	206	208	35	26	19	0	293	408	360	125	127	21	100	98	0	0.065	0.071	0.124	0.151	2.693	0.101	0.253	52	322	179	303	-3.933	11	168	20	283	0
1	8	9	""	"STM1036"	3480	40920	100	309	318	71	202	204	34	95	73	0	4899	5088	2434	126	127	22	100	100	0	0.022	0.023	0.024	0.023	1.484	0.023	0.733	80	450	4880	5078	-5.479	107	4773	116	4962	0
1	9	9	""	"STM1041"	3650	40930	100	531	564	216	197	198	31	97	96	0	13358	13743	7149	123	124	20	100	100	0	0.025	0.027	0.027	0.028	1.537	0.027	0.939	80	408	13569	13987	-5.308	334	13235	367	13620	0
1	10	9	"metH"	"STM4188"	3830	40920	100	204	212	35	191	194	48	13	3	0	193	371	372	123	129	58	55	38	0	0.186	0.085	0.162	0.259	5.652	0.049	0.091	80	457	83	269	-2.429	13	70	21	248	-50
1	11	9	""	"STM4197"	4000	40920	60	219	221	36	185	196	70	18	0	0	1025	1274	1016	122	124	21	100	100	0	0.038	0.031	0.043	0.044	2.049	0.017	0.021	32	176	937	1188	-4.731	34	903	36	1152	0
1	12	9	""	"STM4201"	4170	40910	90	294	304	61	188	189	31	92	86	0	5938	5905	1791	121	126	32	100	100	0	0.018	0.020	0.022	0.021	1.420	0.020	0.688	52	364	5923	5900	-5.778	106	5817	116	5784	0
1	13	9	"mntH"	"STM2408"	4350	40910	80	450	515	244	188	192	32	100	88	0	1056	1309	954	119	123	23	100	100	0	0.280	0.275	0.261	0.290	1.570	0.253	0.885	52	316	1199	1517	-1.838	262	937	327	1190	0
1	14	9	"pduN"	"STM2049"	4530	40920	90	216	232	70	186	195	68	21	3	0	1043	1054	478	121	125	29	100	100	0	0.033	0.049	0.053	0.053	2.239	0.048	0.191	52	375	952	979	-4.942	30	922	46	933	0
1	15	9	""	"STM2636"	4690	40920	90	414	486	234	193	198	46	96	78	0	3562	4225	3024	120	165	787	98	78	0	0.064	0.071	0.068	0.068	1.394	0.072	0.875	52	352	3663	4398	-3.961	221	3442	293	4105	0
1	16	9	"rplI"	"STM4394"	4870	40930	100	1026	1475	1074	189	192	45	98	98	0	863	1249	939	120	160	712	52	33	0	1.127	1.139	1.189	1.175	1.361	0.607	0.373	80	431	1580	2415	0.172	837	743	1286	1129	0
1	17	9	"sitC"	"STM2863"	5040	40920	80	675	747	369	187	188	35	98	98	0	1284	1634	1084	119	120	21	100	100	0	0.419	0.370	0.375	0.380	1.360	0.348	0.938	52	301	1653	2075	-1.255	488	1165	560	1515	0
1	18	9	"bcfD"	"STM0024"	5210	40920	90	224	233	46	186	187	33	53	28	0	1558	1738	991	116	120	21	100	100	0	0.026	0.029	0.032	0.035	1.898	0.028	0.362	52	371	1480	1669	-5.246	38	1442	47	1622	0
1	19	9	""	"PSLT065"	5400	40920	70	216	306	311	179	185	31	50	34	0	545	643	423	120	126	29	100	100	0	0.087	0.243	0.107	0.110	3.420	0.184	0.109	32	231	462	650	-3.522	37	425	127	523	0
1	20	9	"trbD"	"PSLT083"	5560	40930	80	221	237	61	177	178	29	73	34	0	1152	1446	1292	116	118	19	100	100	0	0.042	0.045	0.055	0.050	1.881	0.040	0.517	52	311	1080	1390	-4.557	44	1036	60	1330	0
1	21	9	"yneG"	"STM1526"	5730	40920	90	245	257	55	179	181	29	88	57	0	1221	1317	644	117	118	18	100	100	0	0.060	0.065	0.073	0.067	1.811	0.056	0.443	52	366	1170	1278	-4.064	66	1104	78	1200	0
1	22	9	"dcuS"	"STM4304"	5900	40930	90	271	277	71	178	183	33	80	59	0	2127	2252	1187	120	125	36	100	100	0	0.046	0.046	0.048	0.044	1.755	0.046	0.676	52	367	2100	2231	-4.432	93	2007	99	2132	0
1	23	9	"yjdE"	"STM4294"	6080	40910	100	185	190	36	183	184	29	22	10	0	137	146	41	121	125	34	22	8	0	0.125	0.280	1.082	1.220	5.373	2.039	0.007	80	453	18	32	-3.000	2	16	7	25	-50
1	24	9	""	"STM4307"	6250	40920	90	217	224	42	178	181	30	53	32	0	1396	1785	916	117	119	24	100	100	0	0.030	0.028	0.030	0.031	1.660	0.029	0.360	52	363	1318	1714	-5.035	39	1279	46	1668	0
1	1	10	""	"STM4597"	2250	41110	90	393	387	64	271	273	36	94	73	0	1752	1722	469	141	141	22	100	100	0	0.076	0.073	0.076	0.065	1.756	0.071	0.579	52	395	1733	1697	-3.723	122	1611	116	1581	0
1	2	10	""	"STM0257"	2420	41100	70	264	272	42	254	322	758	0	0	0	1366	1357	481	139	161	200	100	96	0	0.008	0.015	0.031	0.034	1.996	5.484	0.039	32	236	1237	1236	-6.939	10	1227	18	1218	0
1	3	10	""	"STM0275"	2600	41110	80	221	227	43	221	224	40	15	5	0	1223	1265	741	136	138	24	100	100	0	0.000	0.005	0.029	0.034	1.918	0.011	0.028	52	327	1087	1135	Error	0	1087	6	1129	0
1	4	10	""	"STM0284"	2800	41110	50	210	213	28	198	202	33	16	8	0	659	643	126	141	179	110	100	100	0	0.023	0.030	0.050	0.058	2.432	0.018	0.012	12	104	530	517	-5.432	12	518	15	502	0
1	5	10	""	"STM0292"	2950	41110	100	448	461	126	206	207	34	100	98	0	2655	3106	1508	131	134	36	100	100	0	0.096	0.086	0.086	0.086	1.318	0.082	0.893	80	426	2766	3230	-3.383	242	2524	255	2975	0
1	6	10	"safB"	"STM0300"	3120	41100	90	267	271	43	209	214	124	9	0	0	799	864	311	127	135	103	100	100	0	0.086	0.084	0.092	0.087	1.759	0.086	0.407	52	357	730	799	-3.534	58	672	62	737	0
1	7	10	"ycfM"	"STM1207"	3300	41100	80	346	347	88	201	204	39	90	80	0	1213	1110	467	127	127	21	100	100	0	0.134	0.149	0.143	0.143	1.433	0.156	0.790	52	329	1231	1129	-2.905	145	1086	146	983	0
1	8	10	"ycfS"	"STM1215"	3460	41110	50	235	242	34	203	209	45	25	8	0	264	315	180	139	141	30	91	58	0	0.256	0.222	0.192	0.232	2.051	0.211	0.261	12	104	157	215	-1.966	32	125	39	176	0
1	9	10	"ycfD"	"STM1229"	3650	41100	80	236	249	60	190	192	30	57	34	0	460	548	320	119	121	18	100	100	0	0.135	0.138	0.146	0.133	2.045	0.143	0.498	52	299	387	488	-2.890	46	341	59	429	0
1	10	10	"icdA"	"STM1238"	3820	41100	100	200	234	187	187	190	33	32	12	0	158	189	192	118	120	20	68	50	0	0.325	0.662	0.685	0.716	4.398	0.971	0.848	80	432	53	118	-1.621	13	40	47	71	-50
1	11	10	""	"STM1261"	3990	41100	80	240	279	171	185	189	38	65	38	0	835	856	421	117	119	20	100	100	0	0.077	0.127	0.105	0.105	2.210	0.123	0.182	52	299	773	833	-3.706	55	718	94	739	0
1	12	10	""	"STM1273"	4170	41100	120	371	387	147	188	190	35	95	85	0	2801	2808	1323	121	138	70	100	100	0	0.068	0.074	0.065	0.068	1.836	0.068	0.593	120	556	2863	2886	-3.872	183	2680	199	2687	0
1	13	10	"ydgA"	"STM1466"	4340	41100	110	1049	1098	407	184	197	123	100	97	0	7746	7823	3515	129	164	100	100	100	0	0.114	0.119	0.116	0.121	1.274	0.116	0.954	80	449	8482	8608	-3.138	865	7617	914	7694	0
1	14	10	""	"STM1472"	4510	41090	90	246	253	50	185	199	136	5	0	0	1345	1359	643	121	126	36	100	100	0	0.050	0.055	0.062	0.055	1.765	0.052	0.377	52	368	1285	1306	-4.327	61	1224	68	1238	0
1	15	10	""	"STM1481"	4680	41080	70	260	266	36	193	196	38	87	37	0	691	729	174	121	126	30	100	100	0	0.118	0.120	0.108	0.108	1.838	0.109	0.402	32	236	637	681	-3.089	67	570	73	608	0
1	16	10	"ynfL"	"STM1487"	4850	41090	90	325	339	89	188	191	38	90	80	0	2935	2747	1327	120	124	41	100	100	0	0.049	0.057	0.059	0.055	1.598	0.056	0.709	52	373	2952	2778	-4.361	137	2815	151	2627	0
1	17	10	""	"STM1494"	5030	41090	80	255	642	1215	184	186	32	76	59	0	1256	1772	1660	118	120	21	100	100	0	0.062	0.277	0.067	0.090	2.848	0.546	0.752	52	322	1209	2112	-4.003	71	1138	458	1654	0
1	18	10	"ynfC"	"STM1501"	5200	41090	90	420	453	150	182	185	30	100	100	0	3080	3618	1920	116	119	25	100	100	0	0.080	0.077	0.078	0.079	1.312	0.074	0.867	52	374	3202	3773	-3.639	238	2964	271	3502	0
1	19	10	""	"STM2780"	5380	41100	100	5451	5380	2899	179	185	32	100	100	0	5297	5203	2890	116	120	24	100	100	0	1.018	1.022	0.992	1.036	1.293	1.016	0.964	80	440	10453	10288	0.025	5272	5181	5201	5087	0
1	20	10	""	"STM2788"	5550	41100	100	308	318	106	179	183	33	98	85	0	976	1062	383	115	117	20	100	100	0	0.150	0.147	0.139	0.133	1.633	0.141	0.559	80	420	990	1086	-2.739	129	861	139	947	0
1	21	10	"ygaU"	"STM2795"	5730	41100	100	749	702	255	182	181	29	96	96	0	5116	4489	2117	116	118	19	100	100	0	0.113	0.119	0.120	0.119	1.278	0.118	0.965	80	418	5567	4893	-3.141	567	5000	520	4373	0
1	22	10	"yihD"	"STM3995"	5900	41100	100	474	479	150	179	180	30	97	96	0	2833	2711	945	119	120	19	100	100	0	0.109	0.116	0.108	0.110	1.340	0.116	0.875	80	420	3009	2892	-3.202	295	2714	300	2592	0
1	23	10	""	"STM4015"	6080	41100	100	299	326	143	179	182	29	92	87	0	5657	6164	2904	120	127	34	100	100	0	0.022	0.024	0.023	0.023	1.508	0.026	0.608	80	418	5657	6191	-5.528	120	5537	147	6044	0
1	24	10	"fdhE"	"STM4034"	6240	41090	90	651	757	351	177	181	31	100	100	0	2271	2747	1648	121	131	48	100	100	0	0.220	0.221	0.217	0.220	1.236	0.211	0.946	52	369	2624	3206	-2.181	474	2150	580	2626	0
1	1	11	""	"STM2940"	2240	41280	90	266	274	50	240	241	43	38	15	0	1606	1879	1169	137	139	22	100	100	0	0.018	0.020	0.035	0.033	1.669	0.021	0.175	52	368	1495	1776	-5.820	26	1469	34	1742	0
1	2	11	"ygcB"	"STM2944"	2420	41280	90	352	356	54	232	236	54	92	63	0	11011	10780	2778	137	140	34	100	100	0	0.011	0.012	0.013	0.013	1.166	0.012	0.692	52	370	10994	10767	-6.502	120	10874	124	10643	0
1	3	11	"relA"	"STM2956"	2590	41280	100	648	720	470	217	229	136	93	86	0	2929	3396	2846	136	139	38	100	100	0	0.154	0.154	0.148	0.152	1.310	0.156	0.940	80	420	3224	3763	-2.696	431	2793	503	3260	0
1	4	11	"yqcD"	"STM2968"	2770	41280	100	321	342	122	209	211	35	88	66	0	2181	2544	1862	134	140	50	100	100	0	0.055	0.055	0.057	0.054	1.595	0.057	0.807	80	444	2159	2543	-4.192	112	2047	133	2410	0
1	5	11	"fucP"	"STM2975"	2950	41280	100	299	298	57	213	214	34	75	62	0	7824	7085	3851	132	136	86	100	100	0	0.011	0.012	0.015	0.016	1.479	0.011	0.575	80	397	7778	7038	-6.483	86	7692	85	6953	0
1	6	11	"fucU"	"STM2978"	3120	41270	100	351	360	81	209	232	232	13	1	0	3893	3837	1897	131	155	186	100	97	0	0.038	0.041	0.039	0.043	1.613	0.038	0.202	80	395	3904	3857	-4.728	142	3762	151	3706	0
1	7	11	"exbB"	"STM3159"	3280	41280	110	1646	1529	500	205	234	303	100	88	0	3435	3197	1188	130	154	187	100	100	0	0.436	0.432	0.437	0.434	1.133	0.440	0.935	80	477	4746	4391	-1.198	1441	3305	1324	3067	0
1	8	11	"ygiR"	"STM3168"	3460	41260	70	261	281	62	202	228	323	0	0	0	298	360	224	127	137	114	81	34	0	0.345	0.339	0.368	0.361	1.743	0.300	0.561	32	236	230	312	-1.535	59	171	79	233	0
1	9	11	"ygiW"	"STM3176"	3640	41270	100	427	426	108	192	195	32	97	92	0	2728	2483	1035	122	123	18	100	100	0	0.090	0.099	0.099	0.099	1.349	0.096	0.883	80	441	2841	2595	-3.471	235	2606	234	2361	0
1	10	11	"STMF1.41"	"Not LT2a92"	3810	41280	110	374	373	88	187	189	30	98	92	0	662	651	238	120	121	20	100	100	0	0.345	0.350	0.335	0.336	1.559	0.342	0.817	80	450	729	717	-1.535	187	542	186	531	0
1	11	11	""	"STM2668"	3980	41270	100	436	462	194	192	196	38	90	87	0	5163	5449	3884	120	122	22	100	100	0	0.048	0.051	0.053	0.052	1.475	0.049	0.916	80	445	5287	5599	-4.369	244	5043	270	5329	0
1	12	11	""	"STM2682"	4160	41280	90	400	413	108	189	193	42	100	98	0	2361	2507	949	118	120	21	100	100	0	0.094	0.094	0.091	0.090	1.321	0.091	0.786	52	315	2454	2613	-3.410	211	2243	224	2389	0
1	13	11	""	"STM0497"	4330	41280	120	501	513	216	183	188	36	91	85	0	5141	5223	3375	130	163	95	99	97	0	0.063	0.065	0.066	0.069	1.622	0.063	0.924	120	469	5329	5423	-3.978	318	5011	330	5093	0
1	14	11	"tesA"	"STM0506"	4510	41270	100	379	428	205	183	188	35	98	97	0	2084	2646	1944	125	140	61	100	100	0	0.100	0.097	0.097	0.093	1.395	0.099	0.923	80	402	2155	2766	-3.321	196	1959	245	2521	0
1	15	11	"allR"	"STM0516"	4680	41270	100	817	771	277	185	195	127	96	85	0	6553	5958	2884	121	125	27	100	100	0	0.098	0.100	0.101	0.102	1.242	0.096	0.759	80	436	7064	6423	-3.347	632	6432	586	5837	0
1	16	11	"allP"	"STM0522"	4850	41270	90	395	431	273	184	187	32	100	90	0	7079	6667	3444	118	120	22	100	100	0	0.030	0.038	0.029	0.034	1.697	0.034	0.399	52	348	7172	6796	-5.044	211	6961	247	6549	0
1	17	11	"glxK"	"STM0525"	5020	41270	100	288	316	169	182	186	37	95	72	0	5709	5522	1325	118	121	24	100	100	0	0.019	0.025	0.021	0.021	1.707	0.024	0.288	80	440	5697	5538	-5.721	106	5591	134	5404	0
1	18	11	"ylbF"	"STM0531"	5200	41270	90	250	263	55	180	183	33	84	53	0	3388	4090	2908	119	120	23	100	100	0	0.021	0.021	0.023	0.022	1.496	0.018	0.531	52	364	3339	4054	-5.545	70	3269	83	3971	0
1	19	11	"yhgN"	"STM3540"	5380	41270	100	327	333	81	181	184	32	98	90	0	3652	3934	2019	116	117	19	100	100	0	0.041	0.040	0.040	0.039	1.526	0.037	0.740	80	419	3682	3970	-4.598	146	3536	152	3818	0
1	20	11	""	"STM2186"	5550	41270	90	447	444	74	185	185	32	100	100	0	8601	8185	2201	116	120	23	100	100	0	0.031	0.032	0.033	0.032	1.270	0.031	0.813	52	348	8747	8328	-5.017	262	8485	259	8069	0
1	21	11	"folE"	"STM2193"	5730	41260	90	492	503	158	181	182	30	100	100	0	1893	2013	1118	115	117	21	100	100	0	0.175	0.170	0.169	0.172	1.241	0.154	0.905	52	357	2089	2220	-2.515	311	1778	322	1898	0
1	22	11	"yeiH"	"STM2202"	5900	41270	80	223	265	136	177	177	31	63	34	0	822	1486	2065	117	120	23	100	100	0	0.065	0.064	0.068	0.065	1.807	0.062	0.814	52	308	751	1457	-3.938	46	705	88	1369	0
1	23	11	""	"STM2225"	6080	41270	100	1064	1044	184	178	184	59	100	100	0	7060	6850	1487	120	124	33	100	100	0	0.128	0.129	0.127	0.129	1.170	0.125	0.950	80	419	7826	7596	-2.970	886	6940	866	6730	0
1	24	11	""	"STM2235"	6250	41270	90	443	465	108	177	182	40	100	100	0	10040	11067	3884	117	119	23	100	100	0	0.027	0.026	0.026	0.026	1.236	0.026	0.912	52	371	10189	11238	-5.221	266	9923	288	10950	0
1	1	12	"Ctrl-1010ng/ul"	"Ctrl-1010ng/ul"	2240	41450	100	258	255	37	241	244	45	15	2	0	148	156	36	138	139	21	38	13	0	1.700	0.778	1.169	1.190	4.602	4.365	0.070	80	451	27	32	0.766	17	10	14	18	-50
1	2	12	"Ctrl-Y110ng/ul"	"Ctrl-Y110ng/ul"	2410	41450	100	239	240	32	224	235	137	0	0	0	152	191	197	136	140	41	23	10	0	0.938	0.291	1.024	1.037	4.385	0.115	0.038	80	430	31	71	-0.093	15	16	16	55	-50
1	3	12	"Ctrl-Y510ng/ul"	"Ctrl-Y510ng/ul"	2590	41450	100	210	210	39	219	229	135	0	0	0	141	149	46	134	137	36	16	7	0	-1.286	-0.600	1.633	1.918	3.656	5.475	0.370	80	426	-2	6	Error	-9	7	-9	15	-50
1	4	12	"Ctrl-FtsL10ng/ul"	"Ctrl-FtsL10ng/ul"	2760	41450	100	198	228	164	212	214	38	12	7	0	139	185	171	131	133	19	37	21	0	-1.750	0.296	1.118	1.186	4.878	0.907	0.103	80	415	-6	70	Error	-14	8	16	54	-50
1	5	12	"Ctrl-dsM1354ng/ul"	"Ctrl-dsM1354ng/ul"	2930	41450	100	235	294	241	210	212	36	41	21	0	134	137	26	129	136	85	1	0	0	5.000	10.500	2.167	2.299	4.229	4.275	0.022	80	409	30	92	2.322	25	5	84	8	-50
1	6	12	"Ctrl-CAB10ng/ul"	"Ctrl-CAB10ng/ul"	3110	41450	100	207	208	33	206	216	114	0	0	0	136	136	21	126	131	59	1	0	0	0.100	0.200	1.000	1.270	4.163	1.889	0.771	80	420	11	12	-3.322	1	10	2	10	-50
1	7	12	"Ctrl-1050ng/ul"	"Ctrl-1050ng/ul"	3280	41450	100	202	207	31	200	207	106	0	0	0	134	136	28	125	132	66	3	0	0	0.222	0.636	1.200	1.318	3.102	1.838	0.791	80	396	11	18	-2.170	2	9	7	11	-50
1	8	12	"Ctrl-Y150ng/ul"	"Ctrl-Y150ng/ul"	3450	41450	100	202	203	39	193	209	236	0	0	0	130	134	30	123	130	84	2	0	0	1.286	0.909	1.786	1.513	3.575	10.735	0.006	80	448	16	21	0.363	9	7	10	11	-50
1	9	12	"Ctrl-Y550ng/ul"	"Ctrl-Y550ng/ul"	3630	41450	100	200	205	40	189	192	34	31	11	0	131	136	31	121	123	18	35	20	0	1.100	1.067	1.818	1.519	5.122	6.883	0.020	80	454	21	31	0.138	11	10	16	15	-50
1	10	12	"Ctrl-FtsL50ng/ul"	"Ctrl-FtsL50ng/ul"	3810	41430	60	252	325	160	191	191	34	68	46	0	280	584	561	122	126	21	100	96	0	0.386	0.290	0.298	0.298	2.077	0.270	0.779	32	170	219	596	-1.373	61	158	134	462	0
1	11	12	"Ctrl-dsM13162ng/ul"	"Ctrl-dsM13162ng/ul"	3970	41430	50	539	568	241	204	209	49	91	91	0	133	132	26	123	127	22	41	8	0	33.500	40.444	14.111	12.486	1.730	16.819	0.108	12	104	345	373	5.066	335	10	364	9	0
1	12	12	"Ctrl-CAB100ng/ul"	"Ctrl-CAB100ng/ul"	4150	41440	100	209	228	89	186	190	40	31	11	0	121	125	29	120	121	17	17	3	0	23.000	8.400	2.711	2.666	3.475	6.010	0.191	80	436	24	47	4.524	23	1	42	5	-50
1	13	12	"Ctrl-10100ng/ul"	"Ctrl-10100ng/ul"	4320	41440	100	206	205	40	184	187	36	35	7	0	134	142	45	117	120	23	35	17	0	1.294	0.840	1.304	1.295	3.252	1.109	0.087	80	362	39	46	0.372	22	17	21	25	-50
1	14	12	"Ctrl-Y1100ng/ul"	"Ctrl-Y1100ng/ul"	4490	41440	100	203	220	72	183	187	40	31	15	0	138	149	40	118	122	24	45	26	0	1.000	1.194	1.188	1.009	3.378	3.258	0.151	80	406	40	68	0.000	20	20	37	31	-50
1	15	12	"Ctrl-Y5100ng/ul"	"Ctrl-Y5100ng/ul"	4670	41440	100	193	259	400	183	191	47	20	11	0	128	146	138	120	123	29	16	5	0	1.250	2.923	2.121	1.404	4.272	3.121	0.788	80	439	18	102	0.322	10	8	76	26	-50
1	16	12	"Ctrl-FtsL100ng/ul"	"Ctrl-FtsL100ng/ul"	4860	41430	90	241	300	153	187	191	39	61	36	0	247	516	541	118	121	25	100	96	0	0.419	0.284	0.357	0.331	1.820	0.266	0.749	52	354	183	511	-1.256	54	129	113	398	0
1	17	12	"Ctrl-dsM13buffer"	"Ctrl-dsM13buffer"	5020	41440	100	184	187	34	184	187	40	10	2	0	125	143	115	117	118	24	23	8	0	0.000	0.115	1.083	1.195	3.967	0.266	0.066	80	396	8	29	Error	0	8	3	26	-50
1	18	12	"Ctrl-CAB50ng/ul"	"Ctrl-CAB50ng/ul"	5190	41440	100	188	191	34	181	181	30	22	2	0	124	123	18	114	114	18	28	6	0	0.700	1.111	1.220	1.243	4.369	11.491	0.009	80	408	17	19	-0.515	7	10	10	9	-50
1	19	12	"Ctrl-10400ng/ul"	"Ctrl-10400ng/ul"	5360	41440	100	211	208	41	180	181	31	48	17	0	119	121	21	114	114	19	25	8	0	6.200	4.000	1.755	2.240	4.583	7.733	0.061	80	409	36	35	2.632	31	5	28	7	-50
1	20	12	"Ctrl-Y1400ng/ul"	"Ctrl-Y1400ng/ul"	5540	41440	100	196	198	34	184	186	33	22	6	0	121	121	20	115	116	19	21	6	0	2.000	2.333	2.000	1.895	4.151	6.806	0.034	80	420	18	20	1.000	12	6	14	6	-50
1	21	12	"Ctrl-Y5400ng/ul"	"Ctrl-Y5400ng/ul"	5710	41440	100	195	198	37	182	186	34	22	11	0	123	123	20	114	116	21	27	6	0	1.444	1.778	1.778	1.673	3.200	10.318	0.018	80	459	22	25	0.531	13	9	16	9	-50
1	22	12	"Ctrl-FtsL400ng/ul"	"Ctrl-FtsL400ng/ul"	5900	41440	80	360	442	255	178	190	131	63	28	0	565	921	826	115	121	55	100	100	0	0.404	0.328	0.323	0.324	2.133	0.315	0.612	52	312	632	1070	-1.306	182	450	264	806	0
1	23	12	"Ctrl-dsM13buffer"	"Ctrl-dsM13buffer"	6060	41440	100	183	181	34	177	190	125	0	0	0	123	136	70	116	120	51	10	3	0	0.857	0.200	1.409	1.060	4.428	0.333	0.022	80	397	13	24	-0.222	6	7	4	20	-50
1	24	12	"Ctrl-CABbuffer"	"Ctrl-CABbuffer"	6230	41440	100	175	180	38	179	182	44	6	2	0	125	148	113	113	114	17	38	16	0	-0.333	0.029	1.083	1.053	4.288	0.198	0.071	80	462	8	36	Error	-4	12	1	35	-50
1	1	13	"phoP"	"STM1231"	2250	41650	100	1952	2230	905	248	248	36	100	98	0	2089	2341	1024	137	139	20	100	100	0	0.873	0.899	0.904	0.885	1.288	0.897	0.979	80	446	3656	4186	-0.196	1704	1952	1982	2204	0
1	2	13	"phoP"	"STM1231"	2420	41640	100	1621	1775	902	225	225	35	100	100	0	1489	1739	980	135	136	19	100	100	0	1.031	0.966	0.979	0.964	1.328	0.951	0.974	80	418	2750	3154	0.044	1396	1354	1550	1604	0
1	3	13	"phoP"	"STM1231"	2590	41640	90	2601	2503	754	220	224	41	100	100	0	2484	2478	773	136	136	23	100	100	0	1.014	0.975	0.972	0.973	1.098	0.972	0.975	52	364	4729	4625	0.020	2381	2348	2283	2342	0
1	4	13	"phoQ"	"STM1230"	2770	41640	90	388	435	140	215	218	39	96	88	0	1118	1280	694	135	135	24	100	100	0	0.176	0.192	0.206	0.188	1.490	0.186	0.843	52	354	1156	1365	-2.506	173	983	220	1145	0
1	5	13	"phoQ"	"STM1230"	2940	41630	100	2495	2493	638	208	209	36	100	100	0	11524	11550	2789	127	130	22	100	100	0	0.201	0.200	0.200	0.198	1.124	0.201	0.978	80	432	13684	13708	-2.317	2287	11397	2285	11423	0
1	6	13	"hupA"	"STM4170"	3120	41630	100	2172	2194	897	204	206	35	98	98	0	1198	1198	489	125	128	21	100	98	0	1.834	1.855	1.830	1.829	1.347	1.868	0.964	80	410	3041	3063	0.875	1968	1073	1990	1073	0
1	7	13	"sopB"	"STM1091"	3280	41630	100	264	277	78	200	202	44	62	36	0	1970	2733	2193	126	127	20	100	100	0	0.035	0.030	0.034	0.032	1.717	0.030	0.513	80	394	1908	2684	-4.849	64	1844	77	2607	0
1	8	13	"pipC"	"STM0375"	3460	41630	100	348	342	58	191	191	31	97	95	0	2707	2644	602	125	126	19	100	100	0	0.061	0.060	0.059	0.059	1.353	0.060	0.778	80	432	2739	2670	-4.040	157	2582	151	2519	0
1	9	13	"pipC"	"STM0375"	3640	41630	100	310	310	59	186	189	42	93	76	0	2359	2267	807	123	124	20	100	100	0	0.055	0.058	0.058	0.057	1.506	0.057	0.756	80	449	2360	2268	-4.173	124	2236	124	2144	0
1	10	13	"pipC"	"STM0375"	3800	41620	90	324	330	76	187	192	46	94	86	0	2384	2336	620	122	129	56	100	100	0	0.061	0.065	0.058	0.062	1.502	0.058	0.505	52	361	2399	2357	-4.045	137	2262	143	2214	0
1	11	13	"ssrB"	"STM1391"	3980	41620	90	834	831	214	181	185	37	100	100	0	4022	4113	1223	123	130	56	100	100	0	0.167	0.163	0.161	0.161	1.145	0.161	0.966	52	371	4552	4640	-2.578	653	3899	650	3990	0
1	12	13	"ssrB"	"STM1391"	4150	41620	100	910	998	461	184	188	37	98	98	0	4860	4923	1802	119	121	24	100	100	0	0.153	0.169	0.161	0.163	1.406	0.170	0.827	80	432	5467	5618	-2.707	726	4741	814	4804	0
1	13	13	"lrp"	"STM0959"	4330	41620	100	970	1140	585	183	184	33	98	98	0	1816	2206	1370	116	117	17	100	100	0	0.463	0.458	0.450	0.475	1.332	0.443	0.973	80	408	2487	3047	-1.111	787	1700	957	2090	0
1	14	13	"lrp"	"STM0959"	4500	41620	100	1654	1744	636	182	183	38	100	100	0	3128	3373	1275	117	119	19	100	100	0	0.489	0.480	0.478	0.474	1.156	0.479	0.973	80	420	4483	4818	-1.032	1472	3011	1562	3256	0
1	15	13	"gyrA"	"STM2272"	4680	41620	100	1366	1534	822	184	187	37	98	97	0	2591	3020	1849	118	120	27	100	100	0	0.478	0.465	0.468	0.487	1.246	0.455	0.983	80	420	3655	4252	-1.065	1182	2473	1350	2902	0
1	16	13	"gyrA"	"STM2272"	4850	41620	100	3125	2970	1701	182	189	41	100	98	0	7050	6435	3903	121	122	29	100	100	0	0.425	0.442	0.441	0.453	1.355	0.437	0.986	80	415	9872	9102	-1.235	2943	6929	2788	6314	0
1	17	13	"gyrA"	"STM2272"	5020	41620	100	3058	3599	1789	181	183	33	100	100	0	6845	7659	3769	120	121	20	100	100	0	0.428	0.453	0.447	0.444	1.226	0.455	0.977	80	420	9602	10957	-1.225	2877	6725	3418	7539	0
1	18	13	"csrA"	"STM2826"	5200	41620	100	943	949	380	179	180	30	100	100	0	1530	1595	708	118	121	20	100	100	0	0.541	0.521	0.528	0.523	1.224	0.521	0.965	80	420	2176	2247	-0.886	764	1412	770	1477	0
1	19	13	"crp"	"STM3466"	5370	41620	100	560	676	335	179	181	33	98	97	0	2167	2855	1917	116	118	20	100	100	0	0.186	0.181	0.183	0.187	1.300	0.177	0.963	80	397	2432	3236	-2.428	381	2051	497	2739	0
1	20	13	"yhhP"	"STM3578"	5540	41620	100	369	382	116	182	184	38	96	90	0	1798	1798	833	114	115	19	100	100	0	0.111	0.119	0.119	0.115	1.363	0.119	0.829	80	409	1871	1884	-3.171	187	1684	200	1684	0
1	21	13	"yhhP"	"STM3578"	5710	41620	90	359	363	81	179	182	37	98	90	0	1935	1752	579	117	120	34	100	100	0	0.099	0.113	0.113	0.111	1.340	0.117	0.792	52	350	1998	1819	-3.336	180	1818	184	1635	0
1	22	13	"topA"	"STM1714"	5880	41630	90	475	489	159	181	183	32	98	98	0	1129	1161	592	117	125	48	98	96	0	0.291	0.295	0.287	0.323	1.685	0.279	0.883	52	358	1306	1352	-1.783	294	1012	308	1044	0
1	23	13	"topA"	"STM1714"	6070	41620	100	3174	3212	1378	181	183	30	100	100	0	11226	10672	4630	111	117	38	100	100	0	0.269	0.287	0.283	0.286	1.176	0.287	0.985	80	426	14108	13592	-1.893	2993	11115	3031	10561	0
1	24	13	"topA"	"STM1714"	6240	41620	80	817	978	741	178	179	28	100	100	0	2137	2781	2540	113	114	16	100	100	0	0.316	0.300	0.296	0.298	1.195	0.293	0.981	52	301	2663	3468	-1.663	639	2024	800	2668	0
1	1	14	"ydhI"	"STM1443"	2240	41810	100	409	418	92	239	238	40	95	87	0	2980	2818	1030	134	136	21	100	100	0	0.060	0.067	0.062	0.065	1.308	0.066	0.794	80	459	3016	2863	-4.065	170	2846	179	2684	0
1	2	14	"STMB2B.139A"	"Not LT2a93"	2410	41810	100	355	368	78	221	222	34	98	85	0	562	586	184	134	136	20	100	100	0	0.313	0.325	0.319	0.304	1.572	0.310	0.698	80	440	562	599	-1.675	134	428	147	452	0
1	3	14	""	"STM3806"	2590	41810	100	267	261	42	218	218	32	58	28	0	1695	1744	781	132	133	20	100	100	0	0.031	0.027	0.029	0.030	1.892	0.027	0.318	80	452	1612	1655	-4.995	49	1563	43	1612	0
1	4	14	"pgtE"	"STM2395"	2760	41800	100	1270	1399	725	216	217	32	100	100	0	3825	4497	2782	130	131	20	100	100	0	0.285	0.271	0.277	0.274	1.277	0.266	0.978	80	450	4749	5550	-1.810	1054	3695	1183	4367	0
1	5	14	""	"STM3911"	2940	41800	90	218	219	34	208	210	32	21	7	0	808	917	310	128	130	20	100	100	0	0.015	0.014	0.030	0.029	1.903	0.012	0.018	52	380	690	800	-6.087	10	680	11	789	0
1	6	14	"ygiY"	"STM3178"	3110	41790	70	235	236	46	205	230	339	0	0	0	953	1044	519	124	179	667	62	15	0	0.036	0.034	0.041	0.040	1.858	0.450	0.729	32	231	859	951	-4.788	30	829	31	920	0
1	7	14	""	"STM2880"	3290	41800	100	974	967	357	195	211	241	92	78	0	1672	1656	700	126	149	466	96	76	0	0.504	0.505	0.503	0.495	1.222	0.502	0.963	80	473	2325	2302	-0.989	779	1546	772	1530	0
1	8	14	"ssaU"	"STM1422"	3460	41800	80	241	307	164	194	197	49	46	25	0	794	1650	2080	124	126	24	100	100	0	0.070	0.074	0.069	0.065	2.063	0.075	0.890	52	311	717	1639	-3.833	47	670	113	1526	0
1	9	14	"nrdE"	"STM2807"	3620	41850	70	346	1928	3055	190	206	89	59	43	0	225	1231	2891	125	136	59	59	46	0	1.560	1.571	2.456	2.080	3.641	1.162	0.675	32	190	256	2844	0.642	156	100	1738	1106	0
1	10	14	"cadA"	"STM2559"	3780	41790	100	192	197	33	182	188	49	15	1	0	150	164	71	121	123	24	55	28	0	0.345	0.349	0.631	0.765	4.985	1.435	0.034	80	475	39	58	-1.536	10	29	15	43	-50
1	11	14	"thiL"	"STM0419"	3960	41790	100	191	201	76	187	191	38	15	7	0	138	149	48	121	123	24	41	18	0	0.235	0.500	0.714	0.806	3.820	9.466	0.119	80	482	21	42	-2.087	4	17	14	28	-50
1	12	14	"hin"	"STM2772"	4150	41790	90	362	416	177	186	189	37	96	90	0	3562	4111	3243	120	122	24	100	100	0	0.051	0.058	0.050	0.055	1.723	0.053	0.185	52	378	3618	4221	-4.290	176	3442	230	3991	0
1	13	14	""	"STM3166"	4330	41790	100	265	268	58	185	185	31	81	60	0	2815	2957	1467	119	119	18	100	100	0	0.030	0.029	0.031	0.030	1.599	0.030	0.627	80	462	2776	2921	-5.075	80	2696	83	2838	0
1	14	14	"yjjY"	"STM4599"	4500	41790	90	877	858	172	183	182	29	100	100	0	1468	1456	291	118	119	19	100	100	0	0.514	0.504	0.500	0.501	1.180	0.505	0.947	52	362	2044	2013	-0.960	694	1350	675	1338	0
1	15	14	"ybaN"	"STM0482"	4670	41790	90	350	347	66	186	187	31	98	92	0	2057	2090	869	117	120	22	100	100	0	0.085	0.082	0.078	0.082	1.480	0.078	0.792	52	362	2104	2134	-3.564	164	1940	161	1973	0
1	16	14	""	"STM0571"	4840	41790	100	322	341	113	185	190	61	82	55	0	3237	3883	2229	119	123	37	100	100	0	0.044	0.041	0.042	0.040	1.481	0.041	0.748	80	452	3255	3920	-4.508	137	3118	156	3764	0
1	17	14	"yaiU"	"STM0373"	5010	41790	90	656	736	424	177	193	129	100	76	0	4153	4978	3568	119	126	49	100	100	0	0.119	0.115	0.116	0.118	1.268	0.112	0.851	52	370	4513	5418	-3.074	479	4034	559	4859	0
1	18	14	""	"STM3653"	5200	41800	100	349	343	77	179	179	30	95	93	0	4924	5395	2210	113	116	26	100	100	0	0.035	0.031	0.033	0.032	1.282	0.031	0.861	80	444	4981	5446	-4.823	170	4811	164	5282	0
1	19	14	"EMPTY"	"EMPTY"	5350	41790	100	179	188	32	180	180	32	18	6	0	136	143	37	115	118	24	43	20	0	-0.048	0.286	1.079	1.076	4.835	3.793	0.011	80	402	20	36	Error	-1	21	8	28	-75
1	20	14	"EMPTY"	"EMPTY"	5520	41790	100	172	169	23	177	178	31	2	0	0	116	116	19	114	116	18	17	3	0	-2.500	-4.000	1.412	1.343	2.878	4.885	0.104	80	429	-3	-6	Error	-5	2	-8	2	-75
1	21	14	"EMPTY"	"EMPTY"	5690	41790	100	184	252	412	177	179	29	23	8	0	115	129	77	114	114	18	23	6	0	7.000	5.000	0.933	1.011	3.384	5.549	0.789	80	452	8	90	2.807	7	1	75	15	-75
1	22	14	"EMPTY"	"EMPTY"	5870	41780	100	197	205	36	183	185	31	32	13	0	115	117	18	113	114	20	18	3	0	7.000	5.500	1.696	1.748	5.187	14.840	0.007	80	428	16	26	2.807	14	2	22	4	-75
1	23	14	"EMPTY"	"EMPTY"	6040	41780	100	185	187	34	180	183	31	22	5	0	119	119	16	109	113	22	23	2	0	0.500	0.700	2.143	1.599	5.485	23.376	0.000	80	418	15	17	-1.000	5	10	7	10	-75
1	24	14	"EMPTY"	"EMPTY"	6210	41780	100	188	189	33	179	180	31	23	5	0	118	123	25	110	114	28	22	7	0	1.125	0.769	1.775	1.744	3.802	0.023	0.001	80	472	17	23	0.170	9	8	10	13	-75
2	1	1	""	"STM0721"	6870	39530	110	273	279	56	189	190	28	87	73	0	6225	6863	3443	113	115	18	100	100	0	0.014	0.013	0.017	0.017	1.501	0.012	0.563	80	526	6196	6840	-6.185	84	6112	90	6750	0
2	2	1	"dnaC"	"STM4543"	7040	39520	110	410	469	196	189	192	36	100	100	0	2947	3738	2252	113	113	19	100	100	0	0.078	0.077	0.076	0.076	1.265	0.077	0.905	80	486	3055	3905	-3.681	221	2834	280	3625	0
2	3	1	"gph"	"STM3482"	7210	39530	100	370	411	164	194	196	40	100	93	0	2293	2555	1497	115	116	21	100	100	0	0.081	0.089	0.085	0.085	1.392	0.092	0.840	80	428	2354	2657	-3.629	176	2178	217	2440	0
2	4	1	""	"STM3547"	7390	39520	110	486	519	151	190	192	32	100	100	0	10811	11885	4603	114	116	23	100	100	0	0.028	0.028	0.027	0.027	1.248	0.028	0.894	80	499	10993	12100	-5.175	296	10697	329	11771	0
2	5	1	""	"STM3259"	7560	39520	100	297	311	73	190	191	31	98	86	0	4649	4876	1510	112	114	23	100	100	0	0.024	0.025	0.024	0.024	1.515	0.027	0.162	80	442	4644	4885	-5.406	107	4537	121	4764	0
2	6	1	"yqjC"	"STM3228"	7730	39520	110	653	741	298	192	195	34	100	100	0	4507	4857	2409	112	114	22	100	100	0	0.105	0.116	0.111	0.115	1.229	0.115	0.947	80	484	4856	5294	-3.253	461	4395	549	4745	0
2	7	1	""	"STM2545"	7900	39520	100	1134	1365	977	190	194	33	100	100	0	3219	3906	3031	112	116	25	100	100	0	0.304	0.310	0.301	0.307	1.208	0.304	0.921	80	441	4051	4969	-1.719	944	3107	1175	3794	0
2	8	1	"gltL"	"STM0662"	8080	39510	110	603	617	142	193	204	128	100	93	0	5960	6225	1985	113	123	130	100	100	0	0.070	0.069	0.069	0.069	1.206	0.066	0.593	80	514	6257	6536	-3.834	410	5847	424	6112	0
2	9	1	"asnB"	"STM0680"	8250	39520	100	385	424	170	194	206	139	77	18	0	1652	1937	1153	113	116	25	100	100	0	0.124	0.126	0.122	0.122	1.298	0.130	0.372	80	430	1730	2054	-3.010	191	1539	230	1824	0
2	10	1	"nagE"	"STM0685"	8420	39510	100	425	444	111	200	201	30	100	100	0	2271	2585	994	111	112	17	100	100	0	0.104	0.099	0.099	0.096	1.296	0.099	0.894	80	434	2385	2718	-3.263	225	2160	244	2474	0
2	11	1	"barA"	"STM2958"	8590	39510	100	279	289	73	197	200	32	83	61	0	1695	1839	956	110	115	38	100	100	0	0.052	0.053	0.052	0.050	1.864	0.052	0.579	80	461	1667	1821	-4.273	82	1585	92	1729	0
2	12	1	"eutA"	"STM2459"	8770	39510	100	235	248	68	200	202	30	55	30	0	1051	1269	852	112	113	17	100	100	0	0.037	0.041	0.053	0.048	2.098	0.044	0.341	80	434	974	1205	-4.746	35	939	48	1157	0
2	13	1	"yigN"	"STM3969"	8940	39510	100	1158	1356	1536	210	213	50	100	100	0	9227	9309	1837	113	118	51	100	100	0	0.104	0.125	0.102	0.108	1.449	0.130	0.332	80	444	10062	10342	-3.265	948	9114	1146	9196	0
2	14	1	"metE"	"STM3965"	9120	39500	110	1297	1263	386	209	213	53	100	100	0	6449	6865	2695	113	119	51	100	100	0	0.172	0.156	0.163	0.158	1.621	0.145	0.810	80	503	7424	7806	-2.542	1088	6336	1054	6752	0
2	15	1	"pldB"	"STM3961"	9280	39510	110	1376	1368	289	203	207	42	100	100	0	6272	6363	1579	112	120	61	100	100	0	0.190	0.186	0.185	0.186	1.236	0.183	0.922	80	484	7333	7416	-2.393	1173	6160	1165	6251	0
2	16	1	"pldA"	"STM3957"	9460	39500	110	1138	1226	324	201	206	43	100	100	0	8690	8982	2469	116	122	60	100	100	0	0.109	0.116	0.114	0.115	1.219	0.116	0.927	80	504	9511	9891	-3.194	937	8574	1025	8866	0
2	17	1	"yigF"	"STM3953"	9630	39510	110	664	725	237	204	206	35	100	100	0	7503	7357	1456	115	117	20	100	100	0	0.062	0.072	0.066	0.068	1.428	0.069	0.779	80	485	7848	7763	-4.005	460	7388	521	7242	0
2	18	1	"xerC"	"STM3949"	9800	39510	110	1379	1463	554	205	208	36	100	100	0	6419	7136	3050	116	121	37	100	100	0	0.186	0.179	0.178	0.178	1.245	0.177	0.913	80	497	7477	8278	-2.425	1174	6303	1258	7020	0
2	19	1	"sgaH"	"STM4386"	9970	39510	90	480	501	126	210	214	37	100	98	0	1207	1651	981	119	127	50	100	100	0	0.248	0.190	0.204	0.203	1.629	0.149	0.739	52	380	1358	1823	-2.011	270	1088	291	1532	0
2	20	1	"ytfG"	"STM4401"	10150	39510	90	259	267	46	211	216	48	50	21	0	437	462	143	114	121	40	100	100	0	0.149	0.161	0.181	0.149	2.433	0.137	0.171	52	388	371	404	-2.750	48	323	56	348	0
2	21	1	"ytfP"	"STM4411"	10330	39510	100	501	520	162	214	219	46	97	96	0	1306	1452	686	109	111	21	100	100	0	0.240	0.228	0.225	0.224	1.356	0.216	0.825	80	456	1484	1649	-2.060	287	1197	306	1343	0
2	22	1	""	"STM4419"	10500	39520	100	306	310	60	216	217	34	83	67	0	1395	1491	677	109	110	16	100	100	0	0.070	0.068	0.068	0.068	1.878	0.064	0.554	80	418	1376	1476	-3.837	90	1286	94	1382	0
2	23	1	""	"STM4423"	10670	39520	100	253	251	45	217	220	31	53	22	0	532	599	293	110	112	17	100	100	0	0.085	0.070	0.097	0.100	2.114	0.052	0.099	80	440	458	523	-3.551	36	422	34	489	0
2	24	1	""	"STM4427"	10840	39510	90	250	255	36	222	224	32	46	21	0	442	481	160	110	111	19	100	100	0	0.084	0.089	0.113	0.104	2.196	0.070	0.099	52	392	360	404	-3.568	28	332	33	371	0
2	1	2	"clpP"	"STM0448"	6840	39690	100	776	999	640	191	193	33	100	100	0	1236	1724	1234	113	114	18	100	100	0	0.521	0.502	0.489	0.494	1.215	0.505	0.966	80	442	1708	2419	-0.941	585	1123	808	1611	0
2	2	2	"nrdG"	"STM4451"	7020	39690	100	394	428	184	191	192	31	98	93	0	1445	1904	1406	113	113	18	100	100	0	0.152	0.132	0.127	0.135	1.452	0.127	0.892	80	398	1535	2028	-2.714	203	1332	237	1791	0
2	3	2	"phoQ"	"STM1230"	7190	39690	100	855	930	377	189	193	37	100	100	0	3209	3472	1746	114	114	18	100	100	0	0.215	0.221	0.224	0.226	1.254	0.214	0.961	80	373	3761	4099	-2.216	666	3095	741	3358	0
2	4	2	"coaA"	"STM4139"	7360	39690	100	461	492	145	189	192	33	100	100	0	5307	5651	2468	111	114	24	100	100	0	0.052	0.055	0.054	0.055	1.386	0.053	0.889	80	410	5468	5843	-4.256	272	5196	303	5540	0
2	5	2	"thiE"	"STM4163"	7530	39690	90	269	277	64	187	189	33	86	59	0	1767	2022	1180	111	115	28	100	100	0	0.050	0.047	0.046	0.045	1.621	0.045	0.605	52	343	1738	2001	-4.336	82	1656	90	1911	0
2	6	2	"nfi"	"STM4168"	7710	39690	100	437	468	168	190	192	34	98	96	0	3374	3513	1895	110	113	23	100	100	0	0.076	0.082	0.084	0.081	1.384	0.082	0.925	80	419	3511	3681	-3.724	247	3264	278	3403	0
2	7	2	"hopD"	"STM3442"	7880	39690	100	1456	1637	665	190	194	33	100	100	0	4224	4665	1882	109	111	18	100	100	0	0.308	0.318	0.307	0.315	1.145	0.321	0.966	80	397	5381	6003	-1.701	1266	4115	1447	4556	0
2	8	2	"stfD"	"STM0197"	8050	39680	90	354	392	153	190	197	58	96	69	0	2234	2482	1308	114	128	158	100	100	0	0.077	0.085	0.078	0.077	1.425	0.090	0.825	52	344	2284	2570	-3.692	164	2120	202	2368	0
2	9	2	"eutP"	"STM2469"	8220	39690	110	250	267	81	193	198	50	60	18	0	2388	2939	2499	111	119	90	100	100	0	0.025	0.026	0.027	0.029	1.589	0.027	0.610	80	455	2334	2902	-5.320	57	2277	74	2828	0
2	10	2	"eutM"	"STM2465"	8390	39680	80	218	236	58	197	199	31	38	21	0	1098	1548	1560	112	121	108	100	100	0	0.021	0.027	0.033	0.036	1.950	0.029	0.414	52	306	1007	1475	-5.553	21	986	39	1436	0
2	11	2	"prpR"	"STM0367"	8550	39680	70	211	241	87	195	198	32	40	28	0	528	1019	1198	112	129	69	100	100	0	0.038	0.051	0.063	0.061	2.062	0.064	0.654	32	236	432	953	-4.700	16	416	46	907	0
2	12	2	"prpE"	"STM0371"	8740	39680	100	236	246	68	197	197	32	52	25	0	1726	2114	1767	111	116	34	100	100	0	0.024	0.024	0.032	0.031	1.843	0.027	0.479	80	450	1654	2052	-5.372	39	1615	49	2003	0
2	13	2	"sodA"	"STM4055"	8920	39690	110	1375	1553	728	200	199	34	100	100	0	2889	3292	1597	113	114	21	100	100	0	0.423	0.426	0.422	0.421	1.166	0.430	0.977	80	454	3951	4532	-1.240	1175	2776	1353	3179	0
2	14	2	"sicP"	"STM2879"	9090	39690	100	1944	2110	660	200	205	48	100	100	0	5159	5437	1722	114	121	54	100	100	0	0.346	0.359	0.359	0.357	1.117	0.352	0.974	80	407	6789	7233	-1.532	1744	5045	1910	5323	0
2	15	2	"fabD"	"STM1194"	9270	39680	110	5054	5141	1953	198	201	40	100	100	0	4137	4199	1530	116	121	32	100	100	0	1.208	1.211	1.219	1.204	1.131	1.222	0.980	80	454	8877	9026	0.272	4856	4021	4943	4083	0
2	16	2	"nuoH"	"STM2322"	9440	39680	110	897	940	279	198	208	105	100	100	0	8001	8755	3182	117	120	27	100	100	0	0.089	0.086	0.086	0.086	1.148	0.083	0.874	80	453	8583	9380	-3.496	699	7884	742	8638	0
2	17	2	"dacD"	"STM2062"	9610	39680	110	506	516	102	204	212	104	100	90	0	3016	3189	866	117	120	26	100	100	0	0.104	0.102	0.100	0.100	1.215	0.096	0.579	80	454	3201	3384	-3.263	302	2899	312	3072	0
2	18	2	"pefC"	"PSLT017"	9790	39680	110	252	267	86	204	205	35	57	27	0	1708	1903	1272	118	122	22	100	100	0	0.030	0.035	0.041	0.036	2.032	0.036	0.370	80	440	1638	1848	-5.050	48	1590	63	1785	0
2	19	2	"yjbA"	"STM4226"	9950	39690	100	577	700	510	208	211	37	100	98	0	2006	2470	2265	120	124	24	100	100	0	0.196	0.209	0.204	0.206	1.339	0.213	0.863	80	406	2255	2842	-2.354	369	1886	492	2350	0
2	20	2	"asd"	"STM3539"	10130	39690	100	424	450	231	211	211	33	95	87	0	1384	1610	1217	117	122	27	100	100	0	0.168	0.160	0.154	0.150	1.541	0.171	0.911	80	419	1480	1732	-2.572	213	1267	239	1493	0
2	21	2	"stpA"	"STM2799"	10300	39690	110	1291	1732	1432	210	212	36	100	100	0	1825	2510	2187	111	114	26	100	100	0	0.631	0.634	0.611	0.624	1.242	0.641	0.972	80	442	2795	3921	-0.665	1081	1714	1522	2399	0
2	22	2	"leuB"	"STM0112"	10470	39680	100	355	392	160	212	213	35	86	77	0	1485	1565	1130	111	112	17	100	100	0	0.104	0.124	0.116	0.115	1.745	0.127	0.863	80	418	1517	1634	-3.264	143	1374	180	1454	0
2	23	2	"prgJ"	"STM2872"	10660	39690	100	420	465	200	215	237	348	10	7	0	2525	3128	2293	114	120	49	100	100	0	0.085	0.083	0.081	0.078	1.475	0.084	0.914	80	418	2616	3264	-3.556	205	2411	250	3014	0
2	24	2	"smvA"	"STM1574"	10830	39690	90	290	307	68	223	251	366	0	0	0	632	772	559	111	118	55	100	100	0	0.129	0.127	0.119	0.118	2.221	2.076	0.039	52	379	588	745	-2.959	67	521	84	661	0
2	1	3	"hupB"	"STM0451"	6820	39870	100	1664	2006	1873	192	194	32	100	100	0	1416	1724	1586	113	113	17	100	100	0	1.130	1.126	1.108	1.113	1.206	1.158	0.982	80	444	2775	3425	0.176	1472	1303	1814	1611	0
2	2	3	"hisM"	"STM2352"	7000	39860	100	405	533	390	190	192	33	100	98	0	3711	4376	2891	113	116	31	100	100	0	0.060	0.080	0.064	0.068	1.494	0.097	0.842	80	419	3813	4606	-4.065	215	3598	343	4263	0
2	3	3	"rimM"	"STM2675"	7170	39860	100	4960	6010	4382	188	191	34	100	100	0	3096	3570	2266	112	113	22	100	100	0	1.599	1.684	1.648	1.640	1.164	1.786	0.982	80	419	7756	9280	0.677	4772	2984	5822	3458	0
2	4	3	"fruR"	"STM0118"	7350	39860	90	698	1384	1756	186	188	32	100	100	0	1277	2042	2327	110	111	23	100	100	0	0.439	0.620	0.549	0.507	1.452	0.705	0.969	52	348	1679	3130	-1.189	512	1167	1198	1932	0
2	5	3	"asrA"	"STM2548"	7520	39860	100	290	298	89	191	193	34	86	66	0	2345	2847	1695	109	111	26	100	100	0	0.044	0.039	0.038	0.038	1.625	0.040	0.698	80	432	2335	2845	-4.497	99	2236	107	2738	0
2	6	3	"entD"	"STM0584"	7700	39870	100	402	452	230	190	193	42	97	92	0	2464	2809	1976	109	128	169	98	97	0	0.090	0.097	0.093	0.092	1.427	0.104	0.912	80	408	2567	2962	-3.474	212	2355	262	2700	0
2	7	3	"cbiL"	"STM2024"	7870	39860	100	250	304	363	191	195	42	63	32	0	1531	2004	1929	112	127	168	100	100	0	0.042	0.060	0.044	0.045	1.862	0.122	0.742	80	396	1478	2005	-4.588	59	1419	113	1892	0
2	8	3	"cbiO"	"STM2020"	8040	39860	100	242	271	145	192	195	34	65	31	0	1887	2279	1917	112	113	19	100	100	0	0.028	0.036	0.035	0.035	2.098	0.033	0.185	80	418	1825	2246	-5.150	50	1775	79	2167	0
2	9	3	"umuC"	"STM1997"	8220	39860	110	307	333	117	193	196	33	88	68	0	1592	2138	1550	109	115	90	100	100	0	0.077	0.069	0.063	0.065	1.758	0.066	0.772	80	452	1597	2169	-3.701	114	1483	140	2029	0
2	10	3	"uhpC"	"STM3788"	8390	39860	100	260	275	76	193	195	32	77	57	0	1460	1613	757	109	116	94	100	100	0	0.050	0.055	0.053	0.049	1.920	0.058	0.584	80	406	1418	1586	-4.334	67	1351	82	1504	0
2	11	3	"trpB"	"STM1726"	8550	39850	90	298	320	115	194	195	29	86	75	0	1132	1310	859	110	116	41	100	100	0	0.102	0.105	0.103	0.092	1.690	0.112	0.808	52	358	1126	1326	-3.297	104	1022	126	1200	0
2	12	3	"rpsL"	"STM3448"	8730	39860	100	2318	2652	2139	197	198	30	100	100	0	1256	1414	1034	110	113	23	100	100	0	1.851	1.883	1.843	1.850	1.252	1.983	0.977	80	430	3267	3759	0.888	2121	1146	2455	1304	0
2	13	3	"phnR"	"STM0430"	8910	39860	110	854	932	377	191	192	33	100	100	0	3285	3467	972	111	114	28	100	100	0	0.209	0.221	0.215	0.209	1.380	0.269	0.653	80	441	3837	4097	-2.259	663	3174	741	3356	0
2	14	3	""	"STM4157"	9080	39850	110	639	676	186	187	191	34	100	98	0	7502	7876	2624	110	112	28	100	100	0	0.061	0.063	0.061	0.063	1.303	0.060	0.896	80	427	7844	8255	-4.032	452	7392	489	7766	0
2	15	3	""	"STM0345"	9250	39860	100	358	375	119	193	196	39	97	90	0	2823	3126	1362	111	119	42	100	100	0	0.061	0.060	0.058	0.055	1.508	0.063	0.820	80	408	2877	3197	-4.039	165	2712	182	3015	0
2	16	3	""	"STM2453"	9430	39860	100	406	427	90	196	200	40	100	100	0	7076	7536	1972	116	122	41	100	100	0	0.030	0.031	0.030	0.030	1.329	0.030	0.809	80	420	7170	7651	-5.051	210	6960	231	7420	0
2	17	3	"ychA"	"STM1773"	9610	39860	100	599	628	164	198	201	36	100	100	0	5876	5915	1896	113	115	21	100	100	0	0.070	0.074	0.072	0.074	1.243	0.072	0.912	80	408	6164	6232	-3.845	401	5763	430	5802	0
2	18	3	"orf408"	"STM1382"	9780	39860	100	347	358	89	199	201	40	93	80	0	3854	4293	2258	113	115	22	100	100	0	0.040	0.038	0.038	0.038	1.619	0.036	0.759	80	408	3889	4339	-4.660	148	3741	159	4180	0
2	19	3	"traR"	"PSLT085"	9950	39860	100	308	322	78	199	202	40	93	65	0	3319	3715	1419	114	116	22	100	100	0	0.034	0.034	0.034	0.032	1.501	0.034	0.617	80	408	3314	3724	-4.878	109	3205	123	3601	0
2	20	3	""	"Not LT2a85"	10130	39860	110	302	315	81	206	208	40	85	61	0	3215	3588	1848	112	114	22	100	100	0	0.031	0.031	0.031	0.030	1.685	0.032	0.644	80	438	3199	3585	-5.014	96	3103	109	3476	0
2	21	3	"trbC"	"PSLT094"	10290	39860	100	338	342	72	207	212	45	93	72	0	5609	5628	1870	112	115	31	100	100	0	0.024	0.024	0.025	0.023	1.462	0.024	0.690	80	394	5628	5651	-5.391	131	5497	135	5516	0
2	22	3	"traQ"	"PSLT098"	10470	39870	110	371	388	119	208	210	35	98	95	0	3855	4280	1957	113	117	33	100	100	0	0.044	0.043	0.042	0.040	1.439	0.045	0.812	80	492	3905	4347	-4.521	163	3742	180	4167	0
2	23	3	"traS"	"PSLT102"	10650	39860	110	1364	1627	858	212	215	36	100	100	0	7928	9492	5673	116	118	26	100	100	0	0.147	0.151	0.149	0.150	1.176	0.145	0.948	80	454	8964	10791	-2.762	1152	7812	1415	9376	0
2	24	3	""	"PSLT107"	10820	39870	110	3417	3730	1616	222	260	424	100	98	0	3256	3397	1414	112	122	86	100	100	0	1.016	1.068	1.069	1.078	1.258	1.084	0.949	80	496	6339	6793	0.023	3195	3144	3508	3285	0
2	1	4	""	"STM2736"	6810	40040	100	256	264	67	187	188	29	76	56	0	1231	1475	827	111	112	16	100	100	0	0.062	0.056	0.057	0.055	1.849	0.057	0.495	80	438	1189	1441	-4.021	69	1120	77	1364	0
2	2	4	""	"STM2712"	6990	40040	90	255	266	41	185	186	29	94	67	0	2414	2661	1010	113	122	51	100	100	0	0.030	0.032	0.032	0.031	1.488	0.031	0.617	52	302	2371	2629	-5.039	70	2301	81	2548	0
2	3	4	""	"STM1612"	7170	40040	100	349	360	99	184	185	30	95	88	0	3614	4054	2411	109	118	49	100	100	0	0.047	0.045	0.045	0.047	1.502	0.041	0.833	80	424	3670	4121	-4.409	165	3505	176	3945	0
2	4	4	""	"STM1607"	7350	40040	100	387	465	222	186	186	30	98	97	0	1643	2354	1813	108	111	21	100	100	0	0.131	0.124	0.121	0.121	1.478	0.122	0.937	80	418	1736	2525	-2.933	201	1535	279	2246	0
2	5	4	"ycjI"	"STM1680"	7520	40040	100	569	621	252	188	188	30	98	96	0	1748	2221	1297	108	110	26	100	100	0	0.232	0.205	0.203	0.209	1.339	0.198	0.949	80	396	2021	2546	-2.106	381	1640	433	2113	0
2	6	4	""	"STM1676"	7690	40040	100	787	808	199	187	199	120	98	97	0	5733	5555	1681	108	117	52	100	100	0	0.107	0.114	0.115	0.114	1.327	0.111	0.950	80	384	6225	6068	-3.229	600	5625	621	5447	0
2	7	4	"frr"	"STM0219"	7860	40040	100	900	995	390	187	197	116	100	100	0	2040	2356	1124	110	117	46	100	100	0	0.369	0.360	0.370	0.367	1.215	0.354	0.925	80	405	2643	3054	-1.437	713	1930	808	2246	0
2	8	4	"mesJ"	"STM0236"	8040	40030	110	735	752	225	189	191	30	100	98	0	5049	5058	1785	110	114	56	100	100	0	0.111	0.114	0.111	0.112	1.301	0.113	0.947	80	414	5485	5511	-3.177	546	4939	563	4948	0
2	9	4	"pfs"	"STM0207"	8210	40030	90	454	459	102	188	191	30	100	100	0	1432	1466	444	105	107	20	100	100	0	0.200	0.199	0.195	0.196	1.249	0.197	0.886	52	341	1593	1632	-2.319	266	1327	271	1361	0
2	10	4	"yeeA"	"STM2060"	8380	40030	100	300	333	122	191	193	31	95	76	0	845	1070	774	109	110	20	100	98	0	0.148	0.148	0.145	0.153	1.756	0.145	0.802	80	420	845	1103	-2.755	109	736	142	961	0
2	11	4	"vsr"	"STM1991"	8560	40030	100	278	286	74	195	195	32	76	58	0	1097	1380	781	107	111	25	100	100	0	0.084	0.071	0.075	0.070	1.874	0.072	0.636	80	430	1073	1364	-3.576	83	990	91	1273	0
2	12	4	"fixB"	"STM0076"	8730	40030	100	242	245	43	197	196	30	66	35	0	1911	2104	929	108	110	20	100	100	0	0.025	0.024	0.031	0.030	1.719	0.024	0.333	80	396	1848	2044	-5.324	45	1803	48	1996	0
2	13	4	""	"STM4192"	8900	40030	100	363	382	90	188	193	32	100	98	0	3151	3813	1845	110	114	23	100	100	0	0.058	0.052	0.052	0.053	1.311	0.050	0.873	80	408	3216	3897	-4.119	175	3041	194	3703	0
2	14	4	"dgkA"	"STM4236"	9080	40030	100	357	369	112	184	187	30	98	90	0	2108	2547	1349	107	109	21	100	100	0	0.086	0.076	0.074	0.076	1.404	0.074	0.797	80	395	2174	2625	-3.532	173	2001	185	2440	0
2	15	4	"tyrB"	"STM4248"	9250	40030	100	403	418	101	190	192	32	100	100	0	2434	2638	1067	106	108	21	100	100	0	0.091	0.090	0.087	0.090	1.400	0.086	0.889	80	396	2541	2760	-3.450	213	2328	228	2532	0
2	16	4	"lysC"	"STM4220"	9420	40030	100	360	430	269	195	196	32	98	97	0	1633	2290	2359	110	113	26	100	100	0	0.108	0.108	0.101	0.104	1.395	0.108	0.919	80	418	1688	2415	-3.206	165	1523	235	2180	0
2	17	4	"glk"	"STM2403"	9600	40030	100	529	591	221	196	200	41	100	100	0	2855	3281	1490	110	115	80	100	100	0	0.121	0.125	0.120	0.123	1.362	0.125	0.911	80	408	3078	3566	-3.043	333	2745	395	3171	0
2	18	4	"yfcB"	"STM2385"	9770	40030	90	376	532	388	201	253	564	15	5	0	1257	2067	2171	110	145	346	100	67	0	0.153	0.169	0.172	0.164	1.480	0.165	0.920	52	342	1322	2288	-2.712	175	1147	331	1957	0
2	19	4	"ybdA"	"STM0593"	9940	40040	100	307	336	114	196	213	289	10	1	0	829	1069	719	110	121	154	97	91	0	0.154	0.146	0.148	0.139	1.824	0.141	0.792	80	430	830	1099	-2.695	111	719	140	959	0
2	20	4	"ybaM"	"STM0480"	10120	40030	90	288	300	68	199	202	39	86	63	0	891	1015	458	108	114	40	100	100	0	0.114	0.111	0.109	0.105	1.585	0.111	0.644	52	358	872	1008	-3.137	89	783	101	907	0
2	21	4	"ybbO"	"STM0505"	10290	40030	90	285	317	150	206	208	42	71	46	0	1055	1530	1450	109	113	28	100	100	0	0.084	0.078	0.068	0.068	1.833	0.085	0.594	52	358	1025	1532	-3.582	79	946	111	1421	0
2	22	4	"purK"	"STM0533"	10460	40040	90	400	433	130	206	209	33	100	98	0	1089	1240	588	110	117	34	100	100	0	0.198	0.201	0.193	0.198	1.365	0.208	0.880	52	357	1173	1357	-2.335	194	979	227	1130	0
2	23	4	"rfbI"	"STM0559"	10640	40030	90	277	290	51	209	213	34	90	48	0	2091	2299	1076	109	114	30	100	100	0	0.034	0.037	0.040	0.037	1.702	0.035	0.489	52	357	2050	2271	-4.865	68	1982	81	2190	0
2	24	4	"ybdK"	"STM0583"	10810	40030	100	476	511	166	212	233	294	40	5	0	2587	2891	1516	107	116	81	100	98	0	0.106	0.107	0.107	0.109	1.467	0.103	0.889	80	449	2744	3083	-3.232	264	2480	299	2784	0
2	1	5	"yhhY"	"STM3546"	6820	40210	110	380	396	171	185	187	39	91	77	0	1816	2031	1294	111	112	17	100	100	0	0.114	0.110	0.105	0.099	1.629	0.111	0.630	80	478	1900	2131	-3.128	195	1705	211	1920	0
2	2	5	""	"STM0951"	7000	40190	150	228	252	117	182	184	30	57	39	0	951	1287	1317	110	117	41	89	84	0	0.055	0.059	0.063	0.089	3.644	0.051	0.359	156	632	887	1247	-4.192	46	841	70	1177	0
2	3	5	"nanK"	"STM3336"	7150	40210	110	303	310	91	181	183	29	88	80	0	2997	2673	1733	109	112	29	100	100	0	0.042	0.050	0.053	0.054	1.586	0.047	0.761	80	399	3010	2693	-4.565	122	2888	129	2564	0
2	4	5	"yrbC"	"STM3310"	7340	40210	100	538	593	297	183	186	35	100	100	0	2555	2863	1694	110	113	24	100	100	0	0.145	0.149	0.144	0.147	1.293	0.149	0.878	80	418	2800	3163	-2.784	355	2445	410	2753	0
2	5	5	"greA"	"STM3299"	7510	40210	100	1194	1239	324	182	183	29	100	100	0	2845	3045	858	108	108	17	100	100	0	0.370	0.360	0.361	0.360	1.153	0.355	0.967	80	384	3749	3994	-1.435	1012	2737	1057	2937	0
2	6	5	"rpsO"	"STM3283"	7680	40210	100	2243	2293	688	182	194	117	100	100	0	1317	1413	451	110	113	32	100	100	0	1.708	1.620	1.632	1.631	1.208	1.628	0.954	80	408	3268	3414	0.772	2061	1207	2111	1303	0
2	7	5	"yghB"	"STM3162"	7860	40210	100	317	375	195	186	201	124	55	25	0	749	1059	987	111	115	35	100	100	0	0.205	0.199	0.194	0.184	1.634	0.189	0.859	80	361	769	1137	-2.284	131	638	189	948	0
2	8	5	""	"STM3136"	8030	40200	140	293	420	292	187	192	46	76	55	0	1279	2749	3451	111	142	397	80	58	0	0.091	0.088	0.085	0.104	2.323	0.081	0.882	156	538	1274	2871	-3.462	106	1168	233	2638	0
2	9	5	"yggV"	"STM3103"	8200	40210	100	415	437	124	188	193	49	97	92	0	2070	2147	770	111	153	460	97	97	0	0.116	0.122	0.121	0.116	1.357	0.108	0.811	80	395	2186	2285	-3.109	227	1959	249	2036	0
2	10	5	"sprT"	"STM3092"	8370	40200	90	339	340	76	191	194	35	94	88	0	1144	1310	600	110	116	32	100	100	0	0.143	0.124	0.137	0.125	1.452	0.110	0.748	52	356	1182	1349	-2.805	148	1034	149	1200	0
2	11	5	""	"STM3072"	8550	40200	90	240	245	47	193	208	165	5	0	0	1523	1736	983	108	115	45	100	100	0	0.033	0.032	0.036	0.038	1.810	0.027	0.268	52	356	1462	1680	-4.912	47	1415	52	1628	0
2	12	5	"ygfE"	"STM3060"	8720	40210	100	558	634	284	192	205	153	93	63	0	723	857	488	108	114	40	100	98	0	0.595	0.590	0.599	0.599	1.356	0.666	0.664	80	420	981	1191	-0.749	366	615	442	749	0
2	13	5	"ansA"	"STM1294"	8890	40200	90	267	309	176	188	213	258	5	3	0	1143	1262	523	108	119	93	100	100	0	0.076	0.105	0.079	0.083	1.981	0.104	0.318	52	349	1114	1275	-3.712	79	1035	121	1154	0
2	14	5	"pfkB"	"STM1326"	9070	40190	100	258	345	178	188	206	232	30	3	0	562	1136	999	110	116	83	98	92	0	0.155	0.153	0.149	0.145	2.084	0.177	0.143	80	427	522	1183	-2.691	70	452	157	1026	0
2	15	5	"ydiK"	"STM1364"	9240	40200	80	251	264	68	190	196	39	67	32	0	697	832	430	110	112	20	100	100	0	0.104	0.102	0.101	0.093	1.996	0.098	0.455	52	302	648	796	-3.266	61	587	74	722	0
2	16	5	"cfa"	"STM1427"	9410	40210	80	323	343	98	194	196	33	94	88	0	880	1011	437	111	117	29	100	100	0	0.168	0.166	0.161	0.151	1.779	0.165	0.634	52	308	898	1049	-2.576	129	769	149	900	0
2	17	5	"ydhM"	"STM1437"	9590	40200	100	311	326	110	194	200	46	81	57	0	1127	1425	986	110	118	81	100	98	0	0.115	0.100	0.100	0.101	1.672	0.099	0.747	80	418	1134	1447	-3.120	117	1017	132	1315	0
2	18	5	"nth"	"STM1453"	9750	40200	90	290	304	72	198	247	553	0	0	0	1095	1317	641	113	151	339	100	84	0	0.094	0.088	0.086	0.084	1.845	0.870	0.284	52	357	1074	1310	-3.416	92	982	106	1204	0
2	19	5	"ugpA"	"STM3556"	9930	40200	90	317	327	85	196	215	317	3	0	0	2843	3091	1409	111	131	175	100	100	0	0.044	0.044	0.043	0.041	1.467	0.075	0.064	52	355	2853	3111	-4.497	121	2732	131	2980	0
2	20	5	"ftsY"	"STM3571"	10110	40210	110	475	536	221	199	216	272	52	16	0	1892	2179	1369	109	127	155	100	97	0	0.155	0.163	0.162	0.164	1.379	0.156	0.884	80	491	2059	2407	-2.692	276	1783	337	2070	0
2	21	5	"zntA"	"STM3576"	10280	40200	90	254	260	54	202	206	46	51	23	0	665	808	523	108	115	52	100	98	0	0.093	0.083	0.087	0.088	2.015	0.074	0.168	52	358	609	758	-3.421	52	557	58	700	0
2	22	5	"yhhT"	"STM3582"	10460	40210	100	274	282	46	202	206	35	82	51	0	2437	2579	1069	109	118	61	100	100	0	0.031	0.032	0.030	0.033	1.755	0.029	0.479	80	430	2400	2550	-5.015	72	2328	80	2470	0
2	23	5	"yhiN"	"STM3588"	10630	40210	100	250	284	293	206	212	73	20	6	0	580	654	319	108	109	20	97	97	0	0.093	0.143	0.100	0.106	2.586	0.178	0.056	80	428	516	624	-3.423	44	472	78	546	0
2	24	5	""	"STM3598"	10810	40210	90	305	314	84	208	214	77	59	23	0	707	814	455	108	109	22	100	100	0	0.162	0.150	0.147	0.149	1.569	0.154	0.229	52	370	696	812	-2.626	97	599	106	706	0
2	1	6	"yoaH"	"STM1823"	6800	40390	100	276	297	88	183	187	48	87	48	0	719	817	458	112	112	18	100	100	0	0.153	0.162	0.160	0.142	1.685	0.160	0.658	80	467	700	819	-2.706	93	607	114	705	0
2	2	6	"emtA"	"STM1799"	6980	40390	100	394	404	106	182	185	46	95	92	0	2037	2168	753	111	113	20	100	100	0	0.110	0.108	0.104	0.105	1.427	0.106	0.839	80	440	2138	2279	-3.183	212	1926	222	2057	0
2	3	6	"narH"	"STM1763"	7160	40390	100	430	445	85	181	186	48	100	100	0	7510	7631	1902	111	114	22	100	100	0	0.034	0.035	0.035	0.034	1.287	0.034	0.867	80	424	7648	7784	-4.893	249	7399	264	7520	0
2	4	6	"ychE"	"STM1748"	7330	40390	100	402	422	128	181	187	53	98	91	0	5961	5988	2566	113	117	31	100	100	0	0.038	0.041	0.039	0.040	1.264	0.042	0.893	80	422	6069	6116	-4.726	221	5848	241	5875	0
2	5	6	"yoaB"	"STM1822"	7510	40380	110	430	452	130	181	184	38	100	98	0	2045	2381	1097	112	115	39	100	100	0	0.129	0.119	0.116	0.120	1.297	0.116	0.905	80	457	2182	2540	-2.957	249	1933	271	2269	0
2	6	6	"dsbB"	"STM1807"	7680	40390	100	411	509	249	182	185	37	100	98	0	1656	2101	1449	111	114	21	100	100	0	0.148	0.164	0.166	0.162	1.231	0.164	0.939	80	398	1774	2317	-2.754	229	1545	327	1990	0
2	7	6	""	"STM4010"	7850	40380	100	391	412	133	183	187	35	97	96	0	6049	6137	2181	114	118	30	100	100	0	0.035	0.038	0.036	0.036	1.488	0.037	0.736	80	410	6143	6252	-4.835	208	5935	229	6023	0
2	8	6	"mobB"	"STM3993"	8020	40380	100	330	386	158	187	190	37	96	87	0	3062	3647	1914	113	117	31	100	100	0	0.048	0.056	0.052	0.052	1.625	0.058	0.753	80	390	3092	3733	-4.366	143	2949	199	3534	0
2	9	6	"yiiR"	"STM4083"	8190	40380	90	306	319	99	189	198	122	44	9	0	2028	2621	1512	114	122	47	100	100	0	0.061	0.052	0.053	0.047	1.802	0.050	0.647	52	343	2031	2637	-4.032	117	1914	130	2507	0
2	10	6	""	"STM4067"	8370	40380	100	285	303	124	189	199	108	36	8	0	1066	1556	1523	110	117	40	100	100	0	0.100	0.079	0.085	0.081	1.731	0.075	0.246	80	452	1052	1560	-3.316	96	956	114	1446	0
2	11	6	"yiiM"	"STM4056"	8550	40380	100	268	272	55	187	191	39	80	53	0	1999	1996	838	108	110	22	100	100	0	0.043	0.045	0.046	0.044	1.581	0.043	0.468	80	423	1972	1973	-4.545	81	1891	85	1888	0
2	12	6	"yiiG"	"STM4040"	8720	40380	100	265	284	70	186	197	147	20	1	0	3060	3372	1735	110	113	32	100	100	0	0.027	0.030	0.026	0.030	1.752	0.026	0.450	80	400	3029	3360	-5.223	79	2950	98	3262	0
2	13	6	"yhdN"	"STM3413"	8890	40380	100	474	497	152	186	191	47	100	98	0	2531	2702	1174	111	112	21	100	100	0	0.119	0.120	0.116	0.118	1.302	0.118	0.859	80	420	2708	2902	-3.071	288	2420	311	2591	0
2	14	6	"secY"	"STM3420"	9070	40380	100	9087	10341	5903	185	200	192	100	100	0	2316	2670	1482	113	117	56	100	100	0	4.041	3.972	3.921	3.963	1.244	4.034	0.963	80	423	11105	12713	2.015	8902	2203	10156	2557	0
2	15	6	"rplE"	"STM3428"	9240	40380	100	11606	12074	2985	190	208	195	100	100	0	2091	2169	562	113	119	54	100	100	0	5.771	5.780	5.827	5.824	1.197	5.826	0.965	80	408	13394	13940	2.529	11416	1978	11884	2056	0
2	16	6	"rpmC"	"STM3432"	9410	40380	100	5966	6514	3602	194	199	47	100	100	0	807	904	455	113	115	22	100	100	0	8.317	7.990	8.005	8.105	1.209	8.022	0.978	80	410	6466	7111	3.056	5772	694	6320	791	0
2	17	6	"rpsS"	"STM3436"	9590	40380	110	8754	9005	2795	193	201	49	100	100	0	1117	1146	322	112	120	118	100	100	0	8.518	8.522	8.462	8.492	1.131	8.665	0.946	80	451	9566	9846	3.091	8561	1005	8812	1034	0
2	18	6	"rpsJ"	"STM3441"	9760	40380	100	9086	9132	1764	195	204	61	100	100	0	1201	1253	255	111	120	124	100	100	0	8.157	7.826	7.899	7.852	1.153	8.063	0.891	80	408	9981	10079	3.028	8891	1090	8937	1142	0
2	19	6	""	"STM4463"	9930	40380	100	1294	1767	1089	196	200	49	100	100	0	1534	1957	1292	109	111	20	100	100	0	0.771	0.850	0.858	0.872	1.288	0.843	0.941	80	394	2523	3419	-0.376	1098	1425	1571	1848	0
2	20	6	"pepA"	"STM4477"	10100	40380	100	561	628	271	200	203	34	100	97	0	1513	1875	1013	110	115	37	100	100	0	0.257	0.242	0.237	0.245	1.509	0.241	0.909	80	410	1764	2193	-1.958	361	1403	428	1765	0
2	21	6	"iadA"	"STM4512"	10280	40380	110	544	595	244	204	207	40	100	98	0	3532	3758	1390	110	112	29	100	100	0	0.099	0.107	0.096	0.100	1.375	0.109	0.806	80	482	3762	4039	-3.331	340	3422	391	3648	0
2	22	6	""	"STM4551"	10440	40380	90	352	365	72	206	211	41	98	84	0	3488	3718	1333	114	144	139	100	100	0	0.043	0.044	0.045	0.042	1.453	0.041	0.777	52	349	3520	3763	-4.530	146	3374	159	3604	0
2	23	6	"yjjK"	"STM4581"	10630	40380	100	423	451	153	206	208	35	97	92	0	1278	1520	880	109	135	128	100	96	0	0.186	0.174	0.175	0.174	1.522	0.155	0.761	80	419	1386	1656	-2.430	217	1169	245	1411	0
2	24	6	"gltS"	"STM3746"	10800	40380	100	1127	1215	408	213	213	35	100	100	0	3754	4140	1622	110	114	32	100	100	0	0.251	0.249	0.249	0.247	1.246	0.244	0.958	80	450	4558	5032	-1.995	914	3644	1002	4030	0
2	1	7	""	"STM3799"	6780	40580	110	323	358	175	181	186	38	78	65	0	2186	3123	2763	115	118	27	100	100	0	0.069	0.059	0.058	0.057	1.822	0.057	0.777	80	500	2213	3185	-3.866	142	2071	177	3008	0
2	2	7	"yidE"	"STM3807"	6960	40580	100	283	333	178	184	186	41	73	56	0	1953	3365	3550	115	120	30	100	100	0	0.054	0.046	0.048	0.049	1.800	0.045	0.747	80	407	1937	3399	-4.215	99	1838	149	3250	0
2	3	7	"yidR"	"STM3811"	7120	40570	100	261	289	102	182	185	39	78	50	0	979	1462	1160	114	119	32	100	100	0	0.091	0.079	0.086	0.079	1.757	0.079	0.791	80	399	944	1455	-3.453	79	865	107	1348	0
2	4	7	"torD"	"STM3821"	7300	40570	110	265	274	57	178	183	49	82	41	0	2979	3085	685	113	115	27	100	100	0	0.030	0.032	0.031	0.032	1.570	0.030	0.325	80	442	2953	3068	-5.042	87	2866	96	2972	0
2	5	7	"dgoT"	"STM3827"	7470	40560	100	297	308	84	181	181	32	91	75	0	2966	3575	1935	113	118	44	100	100	0	0.041	0.037	0.036	0.037	1.469	0.036	0.742	80	412	2969	3589	-4.620	116	2853	127	3462	0
2	6	7	"yidA"	"STM3831"	7650	40560	100	619	736	527	186	192	65	95	85	0	3691	4467	3928	113	139	370	100	95	0	0.121	0.126	0.127	0.120	1.389	0.129	0.966	80	398	4011	4904	-3.047	433	3578	550	4354	0
2	7	7	"imp"	"STM0093"	7810	40560	90	354	419	242	187	193	50	96	78	0	1591	2172	1959	115	121	33	100	100	0	0.113	0.113	0.119	0.114	1.378	0.116	0.928	52	343	1643	2289	-3.144	167	1476	232	2057	0
2	8	7	"yabJ"	"STM0106"	7990	40560	100	370	416	156	190	196	40	100	97	0	2476	2819	1679	115	125	91	100	100	0	0.076	0.084	0.080	0.081	1.351	0.083	0.858	80	420	2541	2930	-3.713	180	2361	226	2704	0
2	9	7	"yabC"	"STM0120"	8160	40550	100	644	911	878	186	205	191	82	57	0	1225	1877	2159	111	116	36	98	98	0	0.411	0.411	0.410	0.445	1.639	0.406	0.953	80	432	1572	2491	-1.282	458	1114	725	1766	0
2	10	7	"murD"	"STM0126"	8350	40560	100	462	539	308	184	188	31	93	90	0	1681	2235	1876	108	110	18	100	98	0	0.177	0.167	0.168	0.173	1.422	0.161	0.935	80	406	1851	2482	-2.500	278	1573	355	2127	0
2	11	7	"yacA"	"STM0135"	8510	40550	100	532	548	192	183	188	33	98	97	0	1475	1535	634	108	110	22	100	100	0	0.255	0.256	0.253	0.248	1.285	0.258	0.916	80	388	1716	1792	-1.970	349	1367	365	1427	0
2	12	7	""	"STM0148"	8680	40550	90	370	397	140	183	189	54	92	76	0	2562	2596	1518	110	116	37	100	100	0	0.076	0.086	0.089	0.085	1.487	0.085	0.872	52	353	2639	2700	-3.713	187	2452	214	2486	0
2	13	7	""	"STM1547"	8860	40550	100	454	477	199	182	185	40	100	93	0	2025	2353	1350	115	121	34	100	100	0	0.142	0.132	0.125	0.125	1.313	0.132	0.909	80	439	2182	2533	-2.812	272	1910	295	2238	0
2	14	7	""	"STM1551"	9030	40550	100	735	774	341	179	185	46	100	100	0	2121	2263	1115	115	119	45	100	100	0	0.277	0.277	0.271	0.273	1.223	0.277	0.928	80	401	2562	2743	-1.851	556	2006	595	2148	0
2	15	7	""	"STM1556"	9210	40550	110	452	468	103	184	200	190	85	11	0	11122	11123	2776	118	129	67	100	100	0	0.024	0.026	0.025	0.025	1.329	0.025	0.851	80	439	11272	11289	-5.360	268	11004	284	11005	0
2	16	7	""	"STM1562"	9380	40550	100	343	393	231	187	191	33	91	80	0	2229	3541	3600	119	127	47	100	100	0	0.074	0.060	0.058	0.058	1.620	0.056	0.766	80	398	2266	3628	-3.758	156	2110	206	3422	0
2	17	7	"fdnI"	"STM1568"	9560	40550	110	629	659	249	191	195	40	100	100	0	5559	5666	2408	116	122	37	100	100	0	0.080	0.084	0.082	0.082	1.266	0.087	0.923	80	442	5881	6018	-3.635	438	5443	468	5550	0
2	18	7	"nmpC"	"STM1572"	9730	40550	110	2161	2408	1432	196	201	40	100	100	0	2610	2933	1712	116	143	144	100	100	0	0.788	0.785	0.774	0.781	1.172	0.798	0.979	80	438	4459	5029	-0.344	1965	2494	2212	2817	0
2	19	7	"sohB"	"STM1716"	9910	40540	110	387	661	520	199	202	39	93	87	0	914	2157	2219	114	133	87	100	100	0	0.235	0.226	0.227	0.207	1.552	0.226	0.926	80	423	988	2505	-2.089	188	800	462	2043	0
2	20	7	"ompW"	"STM1732"	10070	40560	110	423	445	169	194	199	33	98	96	0	3122	3445	2015	112	118	37	100	100	0	0.076	0.075	0.074	0.075	1.305	0.075	0.896	80	429	3239	3584	-3.716	229	3010	251	3333	0
2	21	7	"yciU"	"STM1740"	10250	40560	100	357	379	127	202	203	34	97	90	0	1412	1640	795	113	117	38	100	100	0	0.119	0.116	0.119	0.110	1.460	0.123	0.819	80	396	1454	1704	-3.067	155	1299	177	1527	0
2	22	7	"ychJ"	"STM1755"	10420	40560	100	392	417	131	205	208	40	96	96	0	1883	2059	1017	114	122	51	100	100	0	0.106	0.109	0.107	0.107	1.383	0.119	0.850	80	394	1956	2157	-3.242	187	1769	212	1945	0
2	23	7	"ychP"	"STM1768"	10590	40550	110	497	541	276	209	212	42	98	95	0	4259	5039	3503	112	120	57	100	100	0	0.069	0.067	0.066	0.064	1.353	0.070	0.907	80	446	4435	5259	-3.848	288	4147	332	4927	0
2	24	7	"ychH"	"STM1782"	10770	40560	100	389	399	95	212	215	37	97	88	0	1267	1426	592	112	117	48	100	100	0	0.153	0.142	0.144	0.135	1.462	0.141	0.827	80	420	1332	1501	-2.706	177	1155	187	1314	0
2	1	8	""	"STM2314"	6760	40740	110	415	449	157	181	183	33	100	98	0	4816	5124	2553	115	118	28	100	100	0	0.050	0.054	0.054	0.052	1.343	0.054	0.911	80	463	4935	5277	-4.328	234	4701	268	5009	0
2	2	8	"nuoK"	"STM2319"	6940	40740	90	310	343	152	184	185	32	94	88	0	2063	2442	1840	116	122	38	100	100	0	0.065	0.068	0.066	0.062	1.652	0.073	0.838	52	331	2073	2485	-3.950	126	1947	159	2326	0
2	3	8	"yfbQ"	"STM2331"	7110	40740	100	646	676	312	183	184	31	98	97	0	5715	5740	3111	114	123	43	100	100	0	0.083	0.088	0.086	0.085	1.271	0.089	0.939	80	389	6064	6119	-3.597	463	5601	493	5626	0
2	4	8	"yfbU"	"STM2335"	7290	40730	100	474	610	638	180	182	32	98	97	0	1453	2083	2462	113	119	39	100	100	0	0.219	0.218	0.203	0.208	1.350	0.232	0.871	80	407	1634	2400	-2.188	294	1340	430	1970	0
2	5	8	""	"STM2341"	7470	40730	100	423	879	2606	183	190	96	86	61	0	3374	3791	2721	113	134	370	100	95	0	0.074	0.189	0.074	0.085	2.036	0.283	0.079	80	396	3501	4374	-3.764	240	3261	696	3678	0
2	6	8	""	"STM2346"	7640	40730	100	930	1018	398	188	196	100	100	100	0	3600	3747	1393	115	140	366	100	100	0	0.213	0.229	0.219	0.223	1.191	0.227	0.926	80	406	4227	4462	-2.232	742	3485	830	3632	0
2	7	8	""	"STM2530"	7820	40720	90	258	312	178	186	191	48	69	34	0	857	1267	1281	113	124	100	100	100	0	0.097	0.109	0.098	0.093	1.628	0.124	0.850	52	349	816	1280	-3.369	72	744	126	1154	0
2	8	8	"nifS"	"STM2543"	7990	40730	100	1409	2085	2204	187	197	67	100	100	0	1442	2023	2124	114	124	94	100	98	0	0.920	0.994	0.989	0.979	1.178	1.020	0.984	80	396	2550	3807	-0.120	1222	1328	1898	1909	0
2	9	8	"glnB"	"STM2561"	8160	40730	100	705	751	324	184	207	200	95	61	0	2176	2263	993	112	116	36	100	100	0	0.252	0.264	0.266	0.255	1.283	0.276	0.602	80	396	2585	2718	-1.986	521	2064	567	2151	0
2	10	8	""	"STM2566"	8330	40730	100	260	290	129	185	335	1037	0	0	0	1020	1569	1779	113	164	366	91	70	0	0.083	0.072	0.076	0.075	1.940	0.067	0.582	80	397	982	1561	-3.596	75	907	105	1456	0
2	11	8	"gogB"	"STM2584"	8500	40720	110	455	481	180	184	304	952	1	0	0	8767	9256	4993	108	154	340	100	97	0	0.031	0.032	0.033	0.032	1.425	0.033	0.922	80	461	8930	9445	-4.998	271	8659	297	9148	0
2	12	8	""	"STM2591"	8680	40730	100	223	239	86	182	185	49	43	17	0	920	1850	2099	110	114	25	100	100	0	0.051	0.033	0.051	0.055	2.361	0.032	0.327	80	442	851	1797	-4.304	41	810	57	1740	0
2	13	8	"yraR"	"STM3268"	8850	40740	80	302	306	76	179	184	44	86	69	0	1537	1504	684	114	120	32	100	100	0	0.086	0.091	0.086	0.084	1.746	0.084	0.643	52	293	1546	1517	-3.532	123	1423	127	1390	0
2	14	8	"yhbV"	"STM3275"	9020	40720	100	241	252	61	181	186	40	62	35	0	3612	4222	2014	114	117	23	100	100	0	0.017	0.017	0.019	0.020	1.423	0.018	0.542	80	396	3558	4179	-5.865	60	3498	71	4108	0
2	15	8	"deaD"	"STM3280"	9190	40720	110	8245	7950	3670	184	188	38	100	100	0	7527	6869	3215	115	120	23	100	100	0	1.088	1.150	1.138	1.169	1.159	1.146	0.986	80	441	15473	14520	0.121	8061	7412	7766	6754	0
2	16	8	"argG"	"STM3290"	9370	40720	100	1097	1246	855	189	195	46	100	98	0	2259	2522	2041	117	123	36	100	100	0	0.424	0.440	0.442	0.462	1.318	0.422	0.952	80	420	3050	3462	-1.238	908	2142	1057	2405	0
2	17	8	"ftsJ"	"STM3297"	9550	40720	100	992	1419	1449	190	203	128	98	90	0	693	1157	1186	117	125	48	100	100	0	1.392	1.182	1.221	1.207	1.253	1.219	0.963	80	408	1378	2269	0.478	802	576	1229	1040	0
2	18	8	"ispB"	"STM3305"	9720	40720	100	1402	1351	490	191	202	126	100	97	0	8201	7710	2842	115	121	44	100	100	0	0.150	0.153	0.149	0.151	1.150	0.153	0.918	80	396	9297	8755	-2.739	1211	8086	1160	7595	0
2	19	8	"ybgL"	"STM0714"	9900	40720	110	590	614	325	193	199	39	100	93	0	3952	4111	2648	117	134	83	100	100	0	0.104	0.105	0.103	0.101	1.332	0.109	0.932	80	452	4232	4415	-3.272	397	3835	421	3994	0
2	20	8	""	"STM0720"	10060	40720	100	286	296	67	194	196	32	92	72	0	10203	9166	3726	113	116	26	100	100	0	0.009	0.011	0.014	0.015	1.354	0.011	0.644	80	391	10182	9155	-6.777	92	10090	102	9053	0
2	21	8	""	"STM0726"	10250	40720	110	321	331	99	195	198	33	88	80	0	14429	13087	7136	114	118	28	100	100	0	0.009	0.010	0.012	0.015	1.600	0.011	0.764	80	437	14441	13109	-6.828	126	14315	136	12973	0
2	22	8	"ybgT"	"STM0742"	10410	40720	100	377	389	134	205	206	36	93	80	0	3023	3428	2619	115	117	22	100	100	0	0.059	0.056	0.058	0.058	1.814	0.048	0.741	80	391	3080	3497	-4.080	172	2908	184	3313	0
2	23	8	"tolB"	"STM0748"	10600	40720	100	1093	1484	1241	206	208	38	100	96	0	2483	3375	2993	111	114	23	100	100	0	0.374	0.392	0.386	0.395	1.239	0.399	0.969	80	398	3259	4542	-1.419	887	2372	1278	3264	0
2	24	8	"pnuC"	"STM0757"	10770	40720	120	317	364	166	209	213	43	71	54	0	2432	3953	3946	111	113	22	100	100	0	0.047	0.040	0.044	0.047	1.767	0.040	0.871	120	557	2429	3997	-4.426	108	2321	155	3842	0
2	1	9	"dacC"	"STM0863"	6770	40910	110	1273	1271	708	178	180	30	100	98	0	6509	6547	4244	113	115	18	100	100	0	0.171	0.170	0.168	0.172	1.267	0.166	0.968	80	504	7491	7527	-2.546	1095	6396	1093	6434	0
2	2	9	"ybjM"	"STM0871"	6940	40900	90	512	522	206	182	182	30	100	96	0	2422	2560	1546	113	116	22	100	100	0	0.143	0.139	0.136	0.144	1.464	0.132	0.898	52	346	2639	2787	-2.807	330	2309	340	2447	0
2	3	9	"potG"	"STM0878"	7120	40910	120	234	262	91	181	181	29	63	47	0	763	1695	1716	112	122	62	99	97	0	0.081	0.051	0.061	0.072	2.062	0.049	0.713	120	476	704	1664	-3.619	53	651	81	1583	0
2	4	9	"artQ"	"STM0889"	7280	40910	110	458	578	681	180	183	33	98	93	0	3545	3590	1246	113	126	69	100	100	0	0.081	0.114	0.078	0.085	1.934	0.106	0.191	80	416	3710	3875	-3.626	278	3432	398	3477	0
2	5	9	""	"STM0894"	7460	40900	100	234	249	84	184	191	82	31	6	0	3134	3210	1616	113	119	44	100	100	0	0.017	0.021	0.021	0.024	2.156	0.018	0.251	80	430	3071	3162	-5.917	50	3021	65	3097	0
2	6	9	""	"STM0898"	7650	40900	110	231	227	46	184	191	80	20	1	0	5650	5892	4113	115	119	40	100	100	0	0.008	0.007	0.017	0.020	1.837	0.006	0.229	80	466	5582	5820	-6.880	47	5535	43	5777	0
2	7	9	""	"STM1033"	7820	40900	100	235	261	99	182	185	32	63	43	0	1664	3010	3498	115	120	40	100	100	0	0.034	0.027	0.028	0.033	1.825	0.025	0.665	80	393	1602	2974	-4.869	53	1549	79	2895	0
2	8	9	""	"STM1037"	7980	40900	100	242	258	70	183	200	174	7	0	0	2515	2823	2135	114	120	42	100	100	0	0.025	0.028	0.027	0.029	1.725	0.026	0.277	80	386	2460	2784	-5.347	59	2401	75	2709	0
2	9	9	"yjaB"	"STM4181"	8150	40900	100	355	369	112	184	186	36	93	90	0	3826	4178	2307	110	111	19	100	100	0	0.046	0.045	0.044	0.043	1.520	0.044	0.832	80	412	3887	4253	-4.442	171	3716	185	4068	0
2	10	9	"yjbD"	"STM4194"	8320	40900	90	267	294	114	183	337	1092	0	0	0	1624	1792	1591	113	170	390	100	76	0	0.056	0.066	0.062	0.061	1.780	0.063	0.710	52	348	1595	1790	-4.169	84	1511	111	1679	0
2	11	9	""	"STM4198"	8500	40900	90	222	240	88	183	312	1037	0	0	0	1222	1546	1369	110	159	374	98	63	0	0.035	0.040	0.056	0.050	1.816	0.044	0.487	52	364	1151	1493	-4.834	39	1112	57	1436	0
2	12	9	""	"STM4202"	8670	40900	80	215	220	56	183	188	35	48	19	0	1472	1553	1053	111	114	23	100	100	0	0.024	0.026	0.037	0.038	1.737	0.030	0.359	52	301	1393	1479	-5.410	32	1361	37	1442	0
2	13	9	"pduF"	"STM2037"	8850	40900	100	338	363	135	181	186	66	91	62	0	3909	4418	2288	110	115	30	100	100	0	0.041	0.042	0.038	0.039	1.454	0.044	0.585	80	406	3956	4490	-4.597	157	3799	182	4308	0
2	14	9	"pduQ"	"STM2052"	9020	40890	100	224	223	38	184	185	34	52	18	0	1911	1872	563	112	117	40	100	100	0	0.022	0.022	0.035	0.033	1.756	0.022	0.255	80	408	1839	1799	-5.491	40	1799	39	1760	0
2	15	9	"sspH2"	"STM2241"	9200	40890	100	363	397	150	187	189	37	97	88	0	1218	1410	624	113	115	20	100	100	0	0.159	0.162	0.142	0.144	1.491	0.172	0.803	80	408	1281	1507	-2.650	176	1105	210	1297	0
2	16	9	"btuF"	"STM0206"	9370	40900	100	509	544	172	187	189	32	100	100	0	3606	3826	1667	113	116	31	100	100	0	0.092	0.096	0.095	0.095	1.276	0.092	0.884	80	383	3815	4070	-3.439	322	3493	357	3713	0
2	17	9	"sitD"	"STM2864"	9540	40900	100	784	938	418	188	189	30	100	100	0	2647	3290	1876	111	131	236	97	96	0	0.235	0.236	0.242	0.244	1.273	0.227	0.961	80	408	3132	3929	-2.089	596	2536	750	3179	0
2	18	9	"yfjD"	"STM2679"	9720	40890	100	392	476	383	191	197	50	96	81	0	2169	3058	3297	109	127	238	100	97	0	0.098	0.097	0.090	0.091	1.395	0.106	0.926	80	396	2261	3234	-3.357	201	2060	285	2949	0
2	19	9	"psiB"	"PSLT069"	9890	40900	100	241	246	61	194	198	37	58	30	0	1013	1288	964	110	113	23	100	100	0	0.052	0.044	0.053	0.053	1.735	0.046	0.451	80	408	950	1230	-4.264	47	903	52	1178	0
2	20	9	"traV"	"PSLT084"	10060	40890	90	229	262	109	198	202	61	26	15	0	902	1586	2073	107	112	31	100	100	0	0.039	0.043	0.045	0.046	1.923	0.047	0.367	52	341	826	1543	-4.681	31	795	64	1479	0
2	21	9	"himD"	"STM0982"	10230	40900	100	675	843	605	201	203	58	100	97	0	618	789	665	108	113	32	98	97	0	0.929	0.943	0.966	1.027	1.463	0.928	0.957	80	420	984	1323	-0.106	474	510	642	681	0
2	22	9	"dcuR"	"STM4303"	10410	40900	100	401	483	328	206	205	35	96	92	0	3143	3906	3067	110	113	25	100	100	0	0.064	0.073	0.069	0.065	1.682	0.085	0.853	80	432	3228	4073	-3.959	195	3033	277	3796	0
2	23	9	"phnA"	"STM4289"	10590	40900	100	408	445	175	204	204	35	100	96	0	2161	2291	1264	117	122	32	100	100	0	0.100	0.111	0.106	0.106	1.352	0.116	0.888	80	408	2248	2415	-3.325	204	2044	241	2174	0
2	24	9	"melA"	"STM4298"	10760	40900	100	283	307	105	205	208	45	72	41	0	3180	4144	2292	115	121	33	100	100	0	0.025	0.025	0.026	0.025	1.737	0.026	0.522	80	423	3143	4131	-5.296	78	3065	102	4029	0
2	1	10	"lasT"	"STM4600"	6750	41080	90	248	259	68	183	185	36	69	42	0	1280	1402	617	112	114	19	100	100	0	0.056	0.059	0.053	0.054	1.718	0.065	0.580	52	359	1233	1366	-4.167	65	1168	76	1290	0
2	2	10	"dniR"	"STM0260"	6930	41080	90	958	1095	492	185	187	32	100	100	0	1205	1463	830	114	116	20	100	100	0	0.709	0.675	0.692	0.701	1.241	0.643	0.964	52	380	1864	2259	-0.497	773	1091	910	1349	0
2	3	10	""	"STM0277"	7110	41080	100	328	351	118	183	186	33	88	77	0	1905	2327	1347	111	116	36	100	100	0	0.081	0.076	0.075	0.075	1.539	0.075	0.824	80	387	1939	2384	-3.629	145	1794	168	2216	0
2	4	10	""	"STM0286"	7280	41080	100	246	259	58	183	187	34	81	47	0	1515	1580	828	111	116	30	100	100	0	0.045	0.052	0.053	0.050	1.807	0.048	0.502	80	396	1467	1545	-4.478	63	1404	76	1469	0
2	5	10	""	"STM0294"	7450	41080	100	288	306	108	183	186	34	85	66	0	1422	1798	1211	109	114	29	100	100	0	0.080	0.073	0.071	0.072	1.677	0.076	0.820	80	418	1418	1812	-3.644	105	1313	123	1689	0
2	6	10	"yafH"	"STM0309"	7630	41070	80	223	236	60	179	182	32	61	23	0	731	830	543	109	112	19	100	100	0	0.071	0.079	0.082	0.076	1.918	0.079	0.448	52	310	666	778	-3.821	44	622	57	721	0
2	7	10	"nagZ"	"STM1209"	7800	41060	80	217	227	63	184	188	45	40	11	0	364	465	341	112	119	49	98	90	0	0.131	0.122	0.140	0.142	2.149	0.134	0.250	52	313	285	396	-2.933	33	252	43	353	0
2	8	10	"ycfU"	"STM1217"	7980	41060	60	211	223	60	184	208	243	3	0	0	205	236	113	110	121	56	93	40	0	0.284	0.310	0.426	0.350	2.725	5.949	0.209	32	176	122	165	-1.815	27	95	39	126	0
2	9	10	"ycfC"	"STM1233"	8150	41060	60	197	197	31	184	188	32	25	6	0	333	330	123	109	111	19	96	96	0	0.058	0.059	0.114	0.111	2.595	0.051	0.026	32	176	237	234	-4.107	13	224	13	221	0
2	10	10	""	"STM1251"	8320	41070	100	655	757	390	180	184	40	100	98	0	768	899	575	110	110	19	100	100	0	0.722	0.731	0.732	0.759	1.300	0.700	0.946	80	445	1133	1366	-0.470	475	658	577	789	0
2	11	10	"aadA"	"STM1264"	8500	41070	100	354	361	96	180	185	34	96	86	0	1651	1660	673	109	110	21	100	100	0	0.113	0.117	0.109	0.112	1.558	0.114	0.796	80	408	1716	1732	-3.148	174	1542	181	1551	0
2	12	10	"yeaQ"	"STM1274"	8670	41070	100	426	430	117	184	189	36	100	96	0	1913	2056	877	110	110	18	100	100	0	0.134	0.126	0.123	0.127	1.315	0.123	0.886	80	408	2045	2192	-2.897	242	1803	246	1946	0
2	13	10	"fumA"	"STM1468"	8840	41070	100	285	297	89	186	193	68	71	23	0	1512	1551	755	110	113	24	100	100	0	0.071	0.077	0.065	0.072	1.633	0.078	0.344	80	408	1501	1552	-3.824	99	1402	111	1441	0
2	14	10	"ompN"	"STM1473"	9020	41070	100	516	511	150	182	184	31	100	98	0	7704	7908	3119	113	118	38	100	100	0	0.044	0.042	0.041	0.041	1.256	0.042	0.914	80	408	7925	8124	-4.506	334	7591	329	7795	0
2	15	10	"ydgF"	"STM1482"	9190	41070	100	620	650	183	181	186	36	100	100	0	3523	3614	1206	113	126	80	100	100	0	0.129	0.134	0.129	0.133	1.274	0.130	0.896	80	430	3849	3970	-2.957	439	3410	469	3501	0
2	16	10	"ynfK"	"STM1489"	9380	41060	100	613	610	262	190	191	36	96	86	0	4948	5002	3110	111	122	78	100	100	0	0.087	0.086	0.085	0.088	1.390	0.083	0.917	80	378	5260	5311	-3.515	423	4837	420	4891	0
2	17	10	""	"STM1498"	9530	41070	100	249	268	94	185	187	32	72	50	0	1038	1303	1164	110	116	90	96	93	0	0.069	0.070	0.065	0.067	1.957	0.060	0.339	80	369	992	1276	-3.858	64	928	83	1193	0
2	18	10	"ynfB"	"STM1503"	9710	41060	100	329	413	206	190	195	37	92	73	0	683	1222	1136	109	128	233	78	55	0	0.242	0.200	0.208	0.220	1.583	0.185	0.909	80	418	713	1336	-2.046	139	574	223	1113	0
2	19	10	"virK"	"STM2781"	9880	41070	100	4278	4646	2678	196	200	38	100	100	0	3481	3814	2347	110	116	40	100	100	0	1.211	1.201	1.217	1.247	1.238	1.181	0.987	80	396	7453	8154	0.276	4082	3371	4450	3704	0
2	20	10	""	"STM2789"	10050	41070	100	1113	1131	320	196	201	43	100	100	0	3302	3381	1126	108	112	24	100	100	0	0.287	0.286	0.281	0.287	1.199	0.278	0.958	80	443	4111	4208	-1.800	917	3194	935	3273	0
2	21	10	"yqaE"	"STM2796"	10230	41070	100	409	409	127	199	203	39	97	87	0	1862	1809	728	107	112	37	100	100	0	0.120	0.123	0.122	0.114	1.494	0.127	0.835	80	420	1965	1912	-3.063	210	1755	210	1702	0
2	22	10	""	"STM4008"	10410	41080	100	649	627	176	202	203	34	100	98	0	3343	3383	1327	107	110	20	100	100	0	0.138	0.130	0.133	0.129	1.355	0.123	0.787	80	408	3683	3701	-2.856	447	3236	425	3276	0
2	23	10	""	"STM4030"	10580	41070	100	1413	1637	1114	207	211	45	100	100	0	2020	2177	1562	113	117	28	100	100	0	0.632	0.693	0.689	0.702	1.300	0.697	0.972	80	408	3113	3494	-0.661	1206	1907	1430	2064	0
2	24	10	""	"STM4044"	10750	41060	80	429	503	281	210	212	34	98	90	0	807	972	814	115	121	28	100	100	0	0.316	0.342	0.329	0.327	1.445	0.331	0.918	52	305	911	1150	-1.660	219	692	293	857	0
2	1	11	"yghJ"	"STM2941"	6750	41260	100	306	301	61	180	183	36	92	77	0	5398	5478	2292	112	114	19	100	100	0	0.024	0.023	0.022	0.023	1.510	0.022	0.702	80	431	5412	5487	-5.391	126	5286	121	5366	0
2	2	11	""	"STM2950"	6930	41260	100	489	499	169	184	187	38	100	97	0	6537	6426	3140	112	114	20	100	100	0	0.047	0.050	0.050	0.049	1.281	0.049	0.913	80	405	6730	6629	-4.397	305	6425	315	6314	0
2	3	11	"ygcA"	"STM2957"	7100	41250	100	414	454	156	181	184	36	97	96	0	2328	2620	1407	110	111	17	100	100	0	0.105	0.109	0.107	0.109	1.319	0.103	0.838	80	396	2451	2783	-3.251	233	2218	273	2510	0
2	4	11	"sdaB"	"STM2971"	7270	41250	90	266	293	144	183	189	69	61	15	0	1046	1339	1448	109	113	21	100	100	0	0.089	0.089	0.090	0.082	1.690	0.091	0.796	52	357	1020	1340	-3.497	83	937	110	1230	0
2	5	11	"fucP"	"STM2975"	7460	41250	100	200	207	49	181	186	39	33	12	0	963	1293	914	109	111	19	100	100	0	0.022	0.022	0.038	0.043	2.183	0.021	0.106	80	401	873	1210	-5.490	19	854	26	1184	0
2	6	11	"fucR"	"STM2979"	7620	41250	110	708	714	216	179	182	39	100	100	0	5206	5327	2082	108	110	21	100	100	0	0.104	0.103	0.102	0.103	1.216	0.100	0.953	80	451	5627	5754	-3.269	529	5098	535	5219	0
2	7	11	""	"STM3160"	7800	41250	100	341	594	1548	180	182	39	97	82	0	1813	1899	942	111	113	24	100	100	0	0.095	0.232	0.091	0.102	1.902	0.789	0.278	80	438	1863	2202	-3.402	161	1702	414	1788	0
2	8	11	""	"STM3169"	7970	41230	80	204	211	58	182	183	29	40	17	0	551	672	529	112	113	19	100	100	0	0.050	0.052	0.107	0.100	1.979	0.070	0.351	52	322	461	589	-4.319	22	439	29	560	0
2	9	11	"ygiX"	"STM3177"	8150	41240	100	209	224	68	182	185	40	40	12	0	828	1146	1090	109	110	18	100	100	0	0.038	0.041	0.046	0.046	1.984	0.044	0.323	80	450	746	1079	-4.735	27	719	42	1037	0
2	10	11	"clpB"	"STM2660"	8310	41240	90	632	733	486	182	192	97	100	90	0	1238	1370	971	109	113	30	100	100	0	0.399	0.437	0.420	0.430	1.282	0.459	0.950	52	331	1579	1812	-1.327	450	1129	551	1261	0
2	11	11	"yfiN"	"STM2672"	8490	41240	100	607	661	321	176	187	88	97	82	0	3018	3421	2142	108	111	27	100	100	0	0.148	0.146	0.147	0.143	1.289	0.145	0.967	80	440	3341	3798	-2.755	431	2910	485	3313	0
2	12	11	"recN"	"STM2684"	8670	41240	80	265	308	166	177	179	32	86	69	0	550	777	865	106	108	18	100	100	0	0.198	0.195	0.200	0.188	1.688	0.187	0.902	52	295	532	802	-2.335	88	444	131	671	0
2	13	11	"cueR"	"STM0499"	8840	41250	100	410	466	190	182	181	31	100	97	0	1446	1571	880	109	111	24	100	100	0	0.171	0.194	0.192	0.196	1.471	0.196	0.895	80	395	1565	1746	-2.552	228	1337	284	1462	0
2	14	11	""	"STM0509"	9010	41240	100	355	349	113	184	186	36	87	75	0	3569	3561	2040	112	116	30	100	100	0	0.049	0.048	0.048	0.047	1.432	0.049	0.841	80	396	3628	3614	-4.337	171	3457	165	3449	0
2	15	11	"gcl"	"STM0517"	9180	41240	90	215	224	59	182	187	44	36	13	0	1526	1863	1327	112	115	28	100	100	0	0.023	0.024	0.032	0.034	1.816	0.026	0.256	52	340	1447	1793	-5.421	33	1414	42	1751	0
2	16	11	"ybbV"	"STM0521"	9360	41240	100	216	226	54	188	189	34	42	15	0	1304	1505	776	110	113	28	100	100	0	0.023	0.027	0.037	0.041	2.502	0.017	0.049	80	418	1222	1433	-5.414	28	1194	38	1395	0
2	17	11	"ylbA"	"STM0526"	9530	41240	100	273	297	109	189	191	33	85	61	0	1489	1778	1306	110	111	21	100	100	0	0.061	0.065	0.062	0.062	1.707	0.068	0.778	80	440	1463	1776	-4.037	84	1379	108	1668	0
2	18	11	"purE"	"STM0534"	9710	41250	100	343	380	159	191	194	46	83	67	0	716	840	628	110	112	19	100	100	0	0.251	0.259	0.271	0.260	1.848	0.249	0.756	80	417	758	919	-1.995	152	606	189	730	0
2	19	11	"ygaM"	"STM2802"	9880	41240	90	338	337	70	189	192	34	94	88	0	1573	1727	616	112	117	39	100	100	0	0.102	0.092	0.091	0.088	1.525	0.087	0.643	52	354	1610	1763	-3.294	149	1461	148	1615	0
2	20	11	"yeiA"	"STM2187"	10060	41240	60	217	232	52	195	198	36	34	21	0	935	1290	973	120	135	46	100	100	0	0.027	0.032	0.049	0.051	2.370	0.033	0.333	32	176	837	1207	-5.211	22	815	37	1170	0
2	21	11	""	"STM2196"	10220	41240	90	398	411	121	198	201	39	98	94	0	3913	3831	1692	116	137	70	100	100	0	0.053	0.057	0.057	0.055	1.392	0.058	0.875	52	351	3997	3928	-4.247	200	3797	213	3715	0
2	22	11	"bcr"	"STM2221"	10410	41250	100	281	296	93	198	199	33	80	66	0	2141	2607	2006	106	116	53	100	100	0	0.041	0.039	0.040	0.041	1.550	0.040	0.737	80	393	2118	2599	-4.616	83	2035	98	2501	0
2	23	11	"yejK"	"STM2226"	10580	41240	90	423	468	177	204	211	51	100	98	0	1189	1497	789	107	110	21	100	100	0	0.202	0.190	0.185	0.184	1.321	0.186	0.791	52	358	1301	1654	-2.305	219	1082	264	1390	0
2	24	11	""	"STM2236"	10750	41240	90	230	243	60	208	215	49	32	13	0	1472	1889	1075	109	114	34	100	100	0	0.016	0.020	0.028	0.030	1.822	0.025	0.255	52	396	1385	1815	-5.953	22	1363	35	1780	0
2	1	12	"Ctrl-6210ng/ul"	"Ctrl-6210ng/ul"	6740	41420	100	182	188	42	182	188	61	10	2	0	126	146	62	111	113	20	45	30	0	0.000	0.171	0.947	0.935	3.949	1.117	0.120	80	428	15	41	Error	0	15	6	35	-50
2	2	12	"Ctrl-Y210ng/ul"	"Ctrl-Y210ng/ul"	6920	41420	100	183	183	33	188	189	34	11	1	0	119	130	46	109	111	18	37	18	0	-0.500	-0.238	1.324	1.142	3.904	1.606	0.028	80	395	5	16	Error	-5	10	-5	21	-50
2	3	12	"Ctrl-Y610ng/ul"	"Ctrl-Y610ng/ul"	7090	41420	100	178	181	33	178	180	30	18	6	0	118	125	36	109	111	17	38	15	0	0.000	0.188	0.926	1.167	3.842	5.719	0.010	80	422	9	19	Error	0	9	3	16	-50
2	4	12	"Ctrl-OmpA10ng/ul"	"Ctrl-OmpA10ng/ul"	7280	41420	80	297	559	464	174	183	74	76	46	0	183	299	223	105	108	19	92	75	0	1.577	1.985	1.958	1.848	2.191	2.241	0.829	52	312	201	579	0.657	123	78	385	194	0
2	5	12	"ctrl-buffer"	"ctrl-buffer"	7440	41420	100	179	180	33	174	181	47	8	2	0	116	133	86	109	111	22	27	10	0	0.714	0.250	1.333	1.190	3.345	0.290	0.076	80	397	12	30	-0.485	5	7	6	24	-50
2	6	12	"Ctrl-RCA10ng/ul"	"Ctrl-RCA10ng/ul"	7610	41420	100	185	189	53	179	184	52	7	2	0	119	120	20	110	112	23	26	2	0	0.667	1.000	2.000	1.909	3.748	8.152	0.048	80	397	15	20	-0.585	6	9	10	10	-50
2	7	12	"Ctrl-6250ng/ul"	"Ctrl-6250ng/ul"	7790	41420	100	186	188	34	179	181	34	21	2	0	117	125	28	110	111	28	26	8	0	1.000	0.600	1.229	1.147	3.821	0.121	0.090	80	408	14	24	0.000	7	7	9	15	-50
2	8	12	"Ctrl-Y250ng/ul"	"Ctrl-Y250ng/ul"	7960	41420	100	198	212	73	177	181	32	38	20	0	121	130	34	109	110	19	38	20	0	1.750	1.667	1.980	2.029	2.953	4.639	0.370	80	427	33	56	0.807	21	12	35	21	-50
2	9	12	"Ctrl-Y650ng/ul"	"Ctrl-Y650ng/ul"	8130	41420	100	187	199	77	179	181	29	27	13	0	116	177	239	108	109	20	33	20	0	1.000	0.290	1.365	1.600	4.596	0.237	0.308	80	439	16	89	0.000	8	8	20	69	-50
2	10	12	"Ctrl-OmpA50ng/ul"	"Ctrl-OmpA50ng/ul"	8330	41410	110	745	1841	2386	182	187	85	100	98	0	347	754	944	108	110	24	100	98	0	2.356	2.568	2.547	2.568	1.407	2.580	0.959	80	462	802	2305	1.236	563	239	1659	646	0
2	11	12	"ctrl-buffer"	"ctrl-buffer"	8480	41420	100	203	243	117	179	190	97	22	11	0	128	167	133	110	113	36	33	18	0	1.333	1.123	1.130	1.277	2.923	0.953	0.664	80	381	42	121	0.415	24	18	64	57	-50
2	12	12	"Ctrl-RCA100ng/ul"	"Ctrl-RCA100ng/ul"	8650	41410	100	199	198	34	176	180	33	36	10	0	121	126	29	107	109	19	42	16	0	1.643	1.158	1.265	1.340	4.011	4.224	0.033	80	420	37	41	0.716	23	14	22	19	-50
2	13	12	"Ctrl-62100ng/ul"	"Ctrl-62100ng/ul"	8830	41410	100	192	195	41	179	180	32	31	10	0	114	120	33	110	112	30	18	7	0	3.250	1.600	1.545	1.511	3.663	1.038	0.077	80	405	17	26	1.700	13	4	16	10	-50
2	14	12	"Ctrl-Y2100ng/ul"	"Ctrl-Y2100ng/ul"	9000	41410	100	193	192	33	183	218	597	0	0	0	121	123	33	109	118	121	2	0	0	0.833	0.643	1.078	1.205	3.133	0.532	0.030	80	408	22	23	-0.263	10	12	9	14	-50
2	15	12	"Ctrl-Y6100ng/ul"	"Ctrl-Y6100ng/ul"	9180	41410	100	189	192	33	184	189	46	12	1	0	123	127	27	108	115	44	11	2	0	0.333	0.421	1.056	1.145	3.060	4.448	0.110	80	442	20	27	-1.585	5	15	8	19	-50
2	16	12	"Ctrl-OmpA100ng/ul"	"Ctrl-OmpA100ng/ul"	9370	41410	110	1828	3538	3299	187	191	47	100	100	0	811	1457	1263	109	112	26	100	100	0	2.338	2.486	2.454	2.414	1.271	2.579	0.971	80	491	2343	4699	1.225	1641	702	3351	1348	0
2	17	12	"ctrl-buffer"	"ctrl-buffer"	9520	41430	50	800	822	244	198	203	40	100	100	0	407	459	136	116	118	24	100	100	0	2.069	1.819	1.911	1.831	1.209	1.899	0.897	12	104	893	967	1.049	602	291	624	343	0
2	18	12	"Ctrl-RCA50ng/ul"	"Ctrl-RCA50ng/ul"	9700	41410	100	196	204	44	193	196	47	13	6	0	122	124	26	107	108	17	47	15	0	0.200	0.647	1.779	1.604	3.933	9.545	0.035	80	423	18	28	-2.322	3	15	11	17	-50
2	19	12	"Ctrl-62400ng/ul"	"Ctrl-62400ng/ul"	9870	41410	100	201	206	42	192	197	44	18	5	0	112	131	135	108	110	20	22	7	0	2.250	0.609	1.722	1.947	4.266	0.106	0.007	80	408	13	37	1.170	9	4	14	23	-50
2	20	12	"Ctrl-Y2400ng/ul"	"Ctrl-Y2400ng/ul"	10040	41410	100	196	204	47	194	198	36	22	11	0	114	119	24	110	113	26	17	6	0	0.500	1.111	2.047	1.550	3.947	7.204	0.093	80	466	6	19	-1.000	2	4	10	9	-50
2	21	12	"Ctrl-Y6400ng/ul"	"Ctrl-Y6400ng/ul"	10250	41390	80	263	316	127	196	198	35	67	46	0	1617	2151	1772	110	118	38	100	100	0	0.044	0.059	0.059	0.056	1.918	0.059	0.730	52	287	1574	2161	-4.491	67	1507	120	2041	0
2	22	12	"Ctrl-OmpA400ng/ul"	"Ctrl-OmpA400ng/ul"	10410	41410	120	4406	5585	4027	196	199	38	100	98	0	1979	2284	1572	107	109	22	100	99	0	2.249	2.475	2.445	2.331	1.481	2.535	0.973	120	529	6082	7566	1.169	4210	1872	5389	2177	0
2	23	12	"ctrl-buffer"	"ctrl-buffer"	10580	41410	60	1263	1866	1430	211	217	42	100	100	0	664	865	647	112	113	22	100	100	0	1.906	2.198	2.084	2.235	1.470	2.256	0.937	32	176	1604	2408	0.930	1052	552	1655	753	0
2	24	12	"Ctrl-RCAbuffer"	"Ctrl-RCAbuffer"	10750	41400	50	401	423	94	207	213	58	100	91	0	270	284	94	108	110	19	100	100	0	1.198	1.227	1.374	1.276	1.632	1.288	0.721	12	104	356	392	0.260	194	162	216	176	0
2	1	13	"phoP"	"STM1231"	6760	41610	110	645	1061	925	179	184	55	98	87	0	539	1000	968	111	112	20	100	98	0	1.089	0.992	1.029	1.114	1.457	0.969	0.976	80	511	894	1771	0.123	466	428	882	889	0
2	2	13	"phoP"	"STM1231"	6930	41600	110	863	1374	1242	187	188	32	100	100	0	719	1257	1190	108	111	37	98	98	0	1.106	1.033	1.025	1.023	1.364	1.043	0.971	80	434	1287	2336	0.146	676	611	1187	1149	0
2	3	13	"phoP"	"STM1231"	7100	41610	120	815	1599	1550	182	185	33	97	97	0	721	1478	1426	109	112	38	96	95	0	1.034	1.035	1.012	1.013	1.361	1.067	0.979	120	513	1245	2786	0.049	633	612	1417	1369	0
2	4	13	"phoQ"	"STM1230"	7270	41610	90	757	805	375	176	179	31	100	100	0	1784	1889	1116	108	110	20	100	100	0	0.347	0.353	0.352	0.362	1.260	0.342	0.960	52	339	2257	2410	-1.528	581	1676	629	1781	0
2	5	13	"phoQ"	"STM1230"	7450	41600	100	1140	1302	626	173	179	49	100	98	0	5030	5358	2752	111	114	25	100	100	0	0.197	0.215	0.213	0.215	1.243	0.216	0.973	80	442	5886	6376	-2.347	967	4919	1129	5247	0
2	6	13	"hupA"	"STM4170"	7630	41590	110	1488	1913	1270	178	191	128	100	98	0	889	1130	775	112	115	28	100	100	0	1.686	1.704	1.732	1.762	1.226	1.698	0.964	80	453	2087	2753	0.754	1310	777	1735	1018	0
2	7	13	"sopB"	"STM1091"	7790	41600	100	436	498	203	178	187	129	86	50	0	3555	4028	2630	110	114	40	100	100	0	0.075	0.082	0.091	0.086	1.674	0.093	0.049	80	407	3703	4238	-3.739	258	3445	320	3918	0
2	8	13	"pipC"	"STM0375"	7970	41600	100	378	400	118	179	183	54	97	83	0	2802	2879	955	108	111	29	100	100	0	0.074	0.080	0.078	0.075	1.424	0.083	0.742	80	420	2893	2992	-3.759	199	2694	221	2771	0
2	9	13	"pipC"	"STM0375"	8140	41600	100	256	275	95	180	187	59	60	32	0	1518	1554	864	109	112	23	100	100	0	0.054	0.066	0.059	0.061	1.754	0.069	0.509	80	408	1485	1540	-4.213	76	1409	95	1445	0
2	10	13	"pipC"	"STM0375"	8320	41590	110	327	321	68	178	181	45	88	82	0	2362	2156	724	108	110	22	100	100	0	0.066	0.070	0.072	0.067	1.461	0.071	0.733	80	463	2403	2191	-3.919	149	2254	143	2048	0
2	11	13	"ssrB"	"STM1391"	8490	41600	110	727	717	218	181	182	40	100	100	0	3678	3487	1298	107	111	31	100	100	0	0.153	0.159	0.159	0.160	1.274	0.157	0.947	80	430	4117	3916	-2.709	546	3571	536	3380	0
2	12	13	"ssrB"	"STM1391"	8660	41590	100	652	620	142	177	179	30	98	98	0	3104	2947	821	108	114	35	100	100	0	0.159	0.156	0.155	0.155	1.181	0.155	0.928	80	408	3471	3282	-2.657	475	2996	443	2839	0
2	13	13	"lrp"	"STM0959"	8820	41590	90	996	1145	501	179	185	40	100	100	0	2591	2851	1457	109	117	39	100	100	0	0.329	0.352	0.346	0.356	1.150	0.350	0.977	52	347	3299	3708	-1.603	817	2482	966	2742	0
2	14	13	"lrp"	"STM0959"	9010	41590	100	1807	1832	493	186	223	578	98	87	0	3675	3816	1046	108	127	141	100	100	0	0.454	0.444	0.439	0.442	1.119	0.514	0.596	80	438	5188	5354	-1.138	1621	3567	1646	3708	0
2	15	13	"gyrA"	"STM2272"	9180	41590	100	6341	6247	1316	185	193	63	100	100	0	12597	12517	2602	108	123	94	100	100	0	0.493	0.489	0.493	0.488	1.077	0.486	0.989	80	420	18645	18471	-1.021	6156	12489	6062	12409	0
2	16	13	"gyrA"	"STM2272"	9360	41590	110	1524	1753	1071	185	192	48	100	100	0	2996	3705	2449	109	134	215	100	97	0	0.464	0.436	0.444	0.441	1.211	0.407	0.919	80	453	4226	5164	-1.108	1339	2887	1568	3596	0
2	17	13	"gyrA"	"STM2272"	9530	41590	100	730	891	446	191	198	69	98	97	0	1346	1670	955	107	109	28	100	100	0	0.435	0.448	0.450	0.444	1.292	0.451	0.971	80	435	1778	2263	-1.201	539	1239	700	1563	0
2	18	13	"csrA"	"STM2826"	9710	41590	100	1094	1034	276	191	200	73	100	100	0	1902	1809	556	107	109	30	100	100	0	0.503	0.495	0.491	0.496	1.176	0.489	0.940	80	406	2698	2545	-0.991	903	1795	843	1702	0
2	19	13	"crp"	"STM3466"	9870	41590	100	684	720	366	191	194	40	97	90	0	2600	2799	1813	111	111	23	100	100	0	0.198	0.197	0.188	0.194	1.367	0.195	0.946	80	395	2982	3217	-2.336	493	2489	529	2688	0
2	20	13	"yhhP"	"STM3578"	10050	41590	100	532	563	138	191	197	44	100	98	0	2106	2206	566	108	110	22	100	100	0	0.171	0.177	0.173	0.173	1.256	0.178	0.896	80	396	2339	2470	-2.551	341	1998	372	2098	0
2	21	13	"yhhP"	"STM3578"	10220	41590	100	301	310	81	188	193	36	90	70	0	902	1011	483	107	110	27	100	98	0	0.142	0.135	0.128	0.127	1.705	0.132	0.737	80	424	908	1026	-2.815	113	795	122	904	0
2	22	13	"topA"	"STM1714"	10400	41600	100	1178	1383	750	194	198	38	100	100	0	3365	3934	2292	107	110	24	100	100	0	0.302	0.311	0.306	0.310	1.280	0.314	0.983	80	390	4242	5016	-1.727	984	3258	1189	3827	0
2	23	13	"topA"	"STM1714"	10570	41590	90	941	1054	538	198	202	38	100	100	0	2705	2931	1630	105	110	25	100	100	0	0.286	0.303	0.305	0.300	1.152	0.309	0.977	52	361	3343	3682	-1.807	743	2600	856	2826	0
2	24	13	"topA"	"STM1714"	10750	41590	90	695	825	551	199	204	47	100	96	0	1396	1802	1464	105	108	20	100	100	0	0.384	0.369	0.378	0.366	1.340	0.368	0.958	52	385	1787	2323	-1.380	496	1291	626	1697	0
2	1	14	"malY"	"STM1464"	6740	41780	100	219	218	35	178	180	30	58	30	0	997	988	240	110	111	19	100	100	0	0.046	0.046	0.053	0.049	1.990	0.039	0.108	80	473	928	918	-4.435	41	887	40	878	0
2	2	14	""	"STM1865"	6910	41780	100	259	261	41	179	181	32	88	66	0	887	856	235	109	111	20	100	100	0	0.103	0.110	0.112	0.102	1.612	0.114	0.616	80	452	858	829	-3.282	80	778	82	747	0
2	3	14	"yheU"	"STM3463"	7090	41780	110	292	297	54	179	181	32	96	82	0	1466	1422	329	108	111	25	100	100	0	0.083	0.090	0.086	0.082	1.599	0.091	0.657	80	502	1471	1432	-3.587	113	1358	118	1314	0
2	4	14	""	"STM2507"	7280	41770	100	320	318	87	179	180	31	87	75	0	1358	1354	695	109	111	21	100	100	0	0.113	0.112	0.116	0.110	1.516	0.109	0.776	80	450	1390	1384	-3.147	141	1249	139	1245	0
2	5	14	"ilvY"	"STM3908"	7450	41780	110	297	308	76	176	179	32	95	85	0	1090	1122	400	108	109	17	100	100	0	0.123	0.130	0.122	0.123	1.509	0.134	0.759	80	499	1103	1146	-3.021	121	982	132	1014	0
2	6	14	""	"STM2906"	7610	41770	90	247	274	81	182	186	41	71	40	0	432	525	280	110	112	20	100	100	0	0.202	0.222	0.195	0.192	1.884	0.232	0.490	52	363	387	507	-2.309	65	322	92	415	0
2	7	14	"ssaR"	"STM1419"	7790	41780	110	1443	1514	608	179	183	41	100	100	0	6656	6615	2651	107	112	32	100	100	0	0.193	0.205	0.206	0.202	1.183	0.208	0.976	80	536	7813	7843	-2.373	1264	6549	1335	6508	0
2	8	14	"pykF"	"STM1378"	7960	41770	90	253	348	274	177	182	72	51	23	0	406	893	1154	107	110	29	100	100	0	0.254	0.218	0.216	0.199	2.015	0.226	0.895	52	370	375	957	-1.976	76	299	171	786	0
2	9	14	"gyrB"	"STM3835"	8140	41760	90	222	253	111	182	190	73	30	13	0	312	498	497	108	110	22	100	98	0	0.196	0.182	0.216	0.203	2.133	0.215	0.283	52	360	244	461	-2.350	40	204	71	390	0
2	10	14	"serC"	"STM0977"	8310	41770	100	568	589	232	182	211	305	68	10	0	1347	1386	668	106	173	855	75	12	0	0.311	0.318	0.313	0.310	1.265	0.324	0.937	80	425	1627	1687	-1.685	386	1241	407	1280	0
2	11	14	"cbiA"	"STM2035"	8460	41760	100	182	193	52	180	181	28	22	13	0	133	165	111	105	107	17	60	38	0	0.071	0.217	0.788	0.904	3.811	0.406	0.310	80	421	30	73	-3.807	2	28	13	60	-50
2	12	14	"hin"	"STM2772"	8650	41760	90	255	283	103	181	181	29	84	61	0	2368	2608	1739	108	115	39	100	100	0	0.033	0.041	0.043	0.040	1.547	0.045	0.739	52	378	2334	2602	-4.933	74	2260	102	2500	0
2	13	14	"yfiA"	"STM2665"	8830	41760	110	1865	1877	689	181	183	33	100	100	0	2244	2210	865	108	115	38	100	100	0	0.788	0.807	0.801	0.809	1.201	0.802	0.979	80	523	3820	3798	-0.343	1684	2136	1696	2102	0
2	14	14	""	"STM0382"	9000	41770	100	283	353	242	179	182	35	86	72	0	2006	2744	2838	106	110	23	100	100	0	0.055	0.066	0.059	0.059	1.628	0.075	0.890	80	452	2004	2812	-4.191	104	1900	174	2638	0
2	15	14	"ybbP"	"STM0508"	9180	41770	100	334	411	258	186	188	33	88	82	0	2322	3277	3203	106	111	27	100	100	0	0.067	0.071	0.066	0.066	1.636	0.074	0.894	80	452	2364	3396	-3.904	148	2216	225	3171	0
2	16	14	"fepE"	"STM0589"	9350	41760	100	607	669	356	186	191	45	96	95	0	2991	3779	2590	107	129	213	100	97	0	0.146	0.132	0.131	0.131	1.368	0.131	0.956	80	440	3305	4155	-2.776	421	2884	483	3672	0
2	17	14	"trpL"	"STM1722"	9520	41760	90	205	213	44	189	193	36	32	13	0	358	402	199	105	108	29	100	100	0	0.063	0.081	0.138	0.108	2.404	0.088	0.114	52	363	269	321	-3.983	16	253	24	297	0
2	18	14	"ivbL"	"STM3797"	9700	41770	100	268	279	83	189	198	68	58	15	0	459	508	240	106	109	29	100	100	0	0.224	0.224	0.207	0.197	1.991	0.232	0.487	80	435	432	492	-2.160	79	353	90	402	0
2	19	14	"EMPTY"	"EMPTY"	9850	41760	100	203	202	28	195	199	43	7	1	0	121	128	37	105	106	19	46	25	0	0.500	0.304	0.625	0.641	3.318	2.883	0.016	80	414	24	30	-1.000	8	16	7	23	-75
2	20	14	"EMPTY"	"EMPTY"	10030	41750	100	198	202	46	189	194	42	13	1	0	110	114	22	103	105	19	32	11	0	1.286	1.182	1.450	1.640	3.315	4.680	0.097	80	428	16	24	0.363	9	7	13	11	-75
2	21	14	"EMPTY"	"EMPTY"	10200	41750	100	190	194	39	188	192	36	22	8	0	106	105	18	102	104	26	8	0	0	0.500	2.000	2.167	1.920	3.792	2.464	0.016	80	416	6	9	-1.000	2	4	6	3	-75
2	22	14	"EMPTY"	"EMPTY"	10370	41750	100	205	204	38	194	196	33	25	7	0	108	107	17	103	105	25	12	0	0	2.200	2.500	3.714	2.377	3.904	7.396	0.044	80	417	16	14	1.138	11	5	10	4	-75
2	23	14	"EMPTY"	"EMPTY"	10550	41750	100	207	219	88	194	195	35	32	10	0	104	105	17	103	105	17	21	2	0	13.000	12.500	2.000	2.088	3.871	18.173	0.025	80	438	14	27	3.700	13	1	25	2	-75
2	24	14	"EMPTY"	"EMPTY"	10720	41750	100	192	194	35	190	194	40	11	3	0	106	108	21	102	103	16	31	8	0	0.500	0.667	2.444	2.149	3.992	42.158	0.001	80	475	6	10	-1.000	2	4	4	6	-75
3	1	1	"yjiW"	"STM4523"	11360	39540	100	378	391	97	232	235	45	95	83	0	2878	2867	1221	112	113	20	100	100	0	0.053	0.058	0.057	0.055	1.602	0.055	0.675	80	458	2912	2914	-4.244	146	2766	159	2755	0
3	2	1	"yjjW"	"STM4565"	11540	39520	100	470	487	130	231	300	1218	0	0	0	6285	6783	3111	111	120	126	100	100	0	0.039	0.038	0.038	0.038	1.421	0.040	0.005	80	456	6413	6928	-4.691	239	6174	256	6672	0
3	3	1	"yibL"	"STM3689"	11710	39530	100	507	521	118	234	313	1277	0	0	0	4145	4181	1491	112	121	132	100	100	0	0.068	0.071	0.069	0.070	1.371	0.068	0.794	80	415	4306	4356	-3.885	273	4033	287	4069	0
3	4	1	"fba"	"STM3068"	11880	39520	100	3580	3972	1769	230	237	58	100	100	0	5224	5938	2339	112	114	21	100	100	0	0.655	0.642	0.641	0.632	1.136	0.659	0.969	80	430	8462	9568	-0.610	3350	5112	3742	5826	0
3	5	1	"yhaH"	"STM3234"	12040	39510	90	776	835	254	236	243	53	100	100	0	4346	4571	1601	113	134	153	100	100	0	0.128	0.134	0.133	0.133	1.202	0.128	0.938	52	362	4773	5057	-2.971	540	4233	599	4458	0
3	6	1	"rpoD"	"STM3211"	12220	39510	100	1221	1404	972	243	247	43	100	98	0	1583	1812	1339	115	130	134	100	97	0	0.666	0.684	0.679	0.679	1.241	0.697	0.940	80	474	2446	2858	-0.586	978	1468	1161	1697	0
3	7	1	""	"STM2551"	12390	39510	90	520	570	223	245	248	41	100	100	0	2395	2974	1749	116	118	28	100	100	0	0.121	0.114	0.107	0.110	1.350	0.113	0.868	52	363	2554	3183	-3.051	275	2279	325	2858	0
3	8	1	"gltI"	"STM0665"	12570	39510	100	1495	1560	642	244	260	225	100	98	0	5242	5525	2352	113	124	142	100	100	0	0.244	0.243	0.241	0.242	1.175	0.248	0.854	80	452	6380	6728	-2.036	1251	5129	1316	5412	0
3	9	1	"nagC"	"STM0682"	12740	39510	100	428	455	136	243	260	229	28	3	0	2210	2503	1447	114	124	144	100	97	0	0.088	0.089	0.090	0.089	1.408	0.087	0.821	80	429	2281	2601	-3.502	185	2096	212	2389	0
3	10	1	"glnS"	"STM0686"	12910	39510	110	2828	2963	664	247	251	76	100	100	0	22080	23181	5594	115	118	21	100	100	0	0.118	0.118	0.118	0.118	1.087	0.116	0.978	80	498	24546	25782	-3.089	2581	21965	2716	23066	0
3	11	1	"sipD"	"STM2883"	13090	39510	100	540	551	134	248	255	80	98	92	0	5364	5773	1939	113	116	21	100	100	0	0.056	0.054	0.053	0.052	1.329	0.053	0.878	80	442	5543	5963	-4.169	292	5251	303	5660	0
3	12	1	"eutC"	"STM2457"	13260	39510	100	309	321	79	250	252	38	68	31	0	1256	1509	919	113	114	18	100	100	0	0.052	0.051	0.053	0.051	1.878	0.055	0.492	80	429	1202	1467	-4.276	59	1143	71	1396	0
3	13	1	"udp"	"STM3968"	13430	39510	100	1265	1320	331	250	252	39	100	100	0	6179	6442	1983	112	113	17	100	100	0	0.167	0.169	0.171	0.169	1.182	0.166	0.954	80	429	7082	7400	-2.580	1015	6067	1070	6330	0
3	14	1	"metR"	"STM3964"	13600	39510	100	1086	1091	293	248	250	38	100	100	0	7005	7008	1718	112	115	18	100	100	0	0.122	0.122	0.116	0.120	1.261	0.123	0.925	80	452	7731	7739	-3.040	838	6893	843	6896	0
3	15	1	"rthB"	"STM3960"	13780	39510	100	977	1043	386	246	249	36	100	100	0	7318	8052	2782	113	114	18	100	100	0	0.101	0.100	0.095	0.097	1.227	0.101	0.898	80	441	7936	8736	-3.301	731	7205	797	7939	0
3	16	1	"yigI"	"STM3956"	13950	39500	110	1006	1155	469	249	249	36	100	100	0	5391	5787	2010	112	113	17	100	100	0	0.143	0.160	0.148	0.153	1.248	0.162	0.910	80	491	6036	6581	-2.802	757	5279	906	5675	0
3	17	1	"corA"	"STM3952"	14120	39510	100	1755	1912	656	251	251	36	100	100	0	8876	9612	3504	111	112	18	100	100	0	0.172	0.175	0.174	0.173	1.132	0.175	0.976	80	429	10269	11162	-2.543	1504	8765	1661	9501	0
3	18	1	"yigA"	"STM3948"	14290	39510	100	1444	1681	592	247	249	61	100	100	0	6999	7552	2687	112	116	26	100	100	0	0.174	0.193	0.181	0.190	1.201	0.189	0.941	80	440	8084	8874	-2.524	1197	6887	1434	7440	0
3	19	1	"priB"	"STM4392"	14470	39510	100	1987	2269	1145	250	262	140	100	100	0	1175	1331	670	115	118	32	100	100	0	1.639	1.660	1.650	1.665	1.203	1.701	0.936	80	454	2797	3235	0.713	1737	1060	2019	1216	0
3	20	1	"ytfJ"	"STM4405"	14640	39510	100	309	318	54	257	268	139	7	0	0	689	766	411	117	120	27	100	100	0	0.091	0.094	0.110	0.095	2.017	0.091	0.279	80	415	624	710	-3.459	52	572	61	649	0
3	21	1	"mpl"	"STM4416"	14800	39510	100	257	258	43	253	257	49	12	3	0	192	219	163	117	118	22	81	68	0	0.053	0.049	0.221	0.272	2.884	0.411	0.097	80	436	79	107	-4.229	4	75	5	102	-50
3	22	1	""	"STM4420"	14970	39510	100	253	255	39	255	264	117	1	0	0	189	224	183	114	120	40	73	47	0	-0.027	0.000	0.339	0.340	4.017	0.117	0.041	80	472	73	110	Error	-2	75	0	110	-50
3	23	1	""	"STM4424"	15160	39510	50	274	282	34	248	259	55	25	0	0	339	323	71	125	142	85	91	66	0	0.121	0.172	0.178	0.154	3.041	0.170	0.180	12	104	240	232	-3.041	26	214	34	198	0
3	24	1	""	"STM4428"	15340	39520	90	272	277	45	248	261	139	3	0	0	465	515	189	112	133	289	75	13	0	0.068	0.072	0.131	0.102	2.447	0.060	0.041	52	400	377	432	-3.879	24	353	29	403	0
3	1	2	"clpX"	"STM0449"	11330	39690	100	2498	2666	1257	225	228	36	100	100	0	2833	2958	1356	110	111	18	100	100	0	0.835	0.857	0.839	0.849	1.218	0.871	0.962	80	417	4996	5289	-0.261	2273	2723	2441	2848	0
3	2	2	"ptrB"	"STM1879"	11500	39690	90	501	542	243	225	226	36	100	98	0	1001	1052	518	110	111	17	100	100	0	0.310	0.337	0.333	0.319	1.353	0.354	0.853	52	335	1167	1259	-1.691	276	891	317	942	0
3	3	2	"yihV"	"STM4024"	11680	39690	100	356	361	66	227	230	37	95	83	0	6229	6365	2093	110	111	17	100	100	0	0.021	0.021	0.023	0.022	1.469	0.020	0.655	80	396	6248	6389	-5.568	129	6119	134	6255	0
3	4	2	"thiG"	"STM4160"	11850	39690	110	395	414	113	228	234	51	97	82	0	5002	5405	2427	110	114	27	100	100	0	0.034	0.035	0.033	0.034	1.647	0.034	0.774	80	432	5059	5481	-4.873	167	4892	186	5295	0
3	5	2	"thiC"	"STM4164"	12020	39680	90	298	316	73	231	238	52	67	30	0	1375	1782	1289	112	116	29	100	100	0	0.053	0.051	0.050	0.045	1.859	0.044	0.345	52	360	1330	1755	-4.237	67	1263	85	1670	0
3	6	2	"yjaG"	"STM4169"	12200	39690	100	720	817	335	239	240	41	100	100	0	5535	5769	2289	112	113	19	100	100	0	0.089	0.102	0.090	0.098	1.406	0.098	0.766	80	418	5904	6235	-3.495	481	5423	578	5657	0
3	7	2	""	"STM2701"	12370	39680	110	365	368	84	239	240	36	93	82	0	3208	3921	1901	113	114	21	100	100	0	0.041	0.034	0.032	0.034	1.534	0.033	0.644	80	454	3221	3937	-4.618	126	3095	129	3808	0
3	8	2	"stfE"	"STM0198"	12540	39680	100	321	325	56	238	240	38	80	55	0	4103	4372	2155	111	113	18	100	100	0	0.021	0.020	0.025	0.023	1.481	0.019	0.551	80	410	4075	4348	-5.588	83	3992	87	4261	0
3	9	2	"eutQ"	"STM2468"	12720	39680	100	334	350	75	238	240	36	90	76	0	3253	3679	1967	111	113	17	100	100	0	0.031	0.031	0.032	0.032	1.606	0.029	0.653	80	397	3238	3680	-5.033	96	3142	112	3568	0
3	10	2	"eutN"	"STM2464"	12890	39680	100	323	333	69	238	239	37	85	57	0	2241	2729	2206	112	113	18	100	100	0	0.040	0.036	0.038	0.038	1.650	0.030	0.582	80	397	2214	2712	-4.647	85	2129	95	2617	0
3	11	2	"prpB"	"STM0368"	13060	39680	100	295	307	54	238	241	35	73	41	0	1577	1876	1245	112	113	17	100	100	0	0.039	0.039	0.044	0.042	1.828	0.033	0.445	80	410	1522	1833	-4.684	57	1465	69	1764	0
3	12	2	"tus"	"STM1470"	13240	39680	100	400	450	263	238	240	35	97	95	0	3187	3456	1744	111	112	18	100	100	0	0.053	0.063	0.052	0.053	1.684	0.060	0.383	80	419	3238	3557	-4.247	162	3076	212	3345	0
3	13	2	"ogt"	"STM1659"	13410	39680	100	858	909	298	238	242	38	100	100	0	4917	5187	2095	109	110	18	100	100	0	0.129	0.132	0.131	0.130	1.176	0.131	0.965	80	397	5428	5749	-2.955	620	4808	671	5078	0
3	14	2	"rpmF"	"STM1191"	13580	39690	100	2544	2579	779	242	243	37	100	100	0	1021	1061	395	111	112	17	100	100	0	2.530	2.460	2.515	2.553	1.289	2.426	0.945	80	394	3212	3287	1.339	2302	910	2337	950	0
3	15	2	"fabG"	"STM1195"	13760	39680	100	4486	4476	1009	243	245	38	100	100	0	5397	5372	1225	115	115	18	100	100	0	0.803	0.805	0.803	0.805	1.133	0.805	0.973	80	398	9525	9490	-0.316	4243	5282	4233	5257	0
3	16	2	"phsA"	"STM2065"	13930	39680	100	493	514	112	240	244	38	100	98	0	9098	9627	3273	115	115	20	100	100	0	0.028	0.029	0.028	0.028	1.280	0.028	0.881	80	408	9236	9786	-5.150	253	8983	274	9512	0
3	17	2	"dacD"	"STM2062"	14100	39680	100	932	931	175	242	244	36	100	100	0	7568	7698	1972	111	112	18	100	100	0	0.093	0.091	0.090	0.091	1.215	0.087	0.940	80	409	8147	8276	-3.434	690	7457	689	7587	0
3	18	2	"pefD"	"PSLT016"	14280	39680	100	436	441	86	245	245	38	98	95	0	7027	6851	2076	114	116	26	100	100	0	0.028	0.029	0.028	0.028	1.373	0.029	0.793	80	410	7104	6933	-5.178	191	6913	196	6737	0
3	19	2	"ybjG"	"STM0865"	14440	39680	90	421	465	161	246	247	39	96	96	0	929	1151	697	115	117	24	100	100	0	0.215	0.211	0.222	0.202	1.542	0.207	0.783	52	341	989	1255	-2.218	175	814	219	1036	0
3	20	2	"thiM"	"STM2147"	14620	39680	100	424	450	154	248	260	136	70	12	0	1186	1384	719	127	142	53	100	100	0	0.166	0.161	0.158	0.151	1.451	0.173	0.320	80	420	1235	1459	-2.589	176	1059	202	1257	0
3	21	2	"thiI"	"STM0425"	14790	39700	100	607	699	355	250	253	45	98	96	0	3319	3644	2382	126	138	49	100	100	0	0.112	0.128	0.120	0.122	1.381	0.132	0.914	80	405	3550	3967	-3.161	357	3193	449	3518	0
3	22	2	"hilD"	"STM2875"	14970	39680	100	1040	1243	804	246	250	95	100	100	0	2705	3214	2345	118	121	34	100	100	0	0.307	0.322	0.322	0.314	1.224	0.328	0.975	80	420	3381	4093	-1.704	794	2587	997	3096	0
3	23	2	"prgK"	"STM2871"	15140	39680	90	591	706	376	244	245	40	100	100	0	3263	4220	2961	119	131	59	100	100	0	0.110	0.113	0.109	0.108	1.253	0.115	0.935	52	378	3491	4563	-3.180	347	3144	462	4101	0
3	24	2	"nhoA"	"STM1582"	15320	39690	80	274	286	78	239	246	47	40	13	0	261	388	386	116	125	54	98	76	0	0.241	0.173	0.237	0.233	2.353	0.069	0.212	52	314	180	319	-2.051	35	145	47	272	0
3	1	3	"hsdS"	"STM4524"	11320	39860	100	418	444	164	221	228	77	95	76	0	8322	9008	3873	110	111	21	100	100	0	0.024	0.025	0.024	0.024	1.328	0.027	0.748	80	440	8409	9121	-5.381	197	8212	223	8898	0
3	2	3	"hisF"	"STM2077"	11490	39850	110	3778	4359	1891	221	227	46	100	100	0	3642	4259	1765	110	111	18	100	100	0	1.007	0.997	0.989	0.998	1.154	1.001	0.963	80	467	7089	8287	0.010	3557	3532	4138	4149	0
3	3	3	"trmD"	"STM2674"	11670	39860	100	5964	6486	4508	227	232	43	100	100	0	3296	3560	2187	110	112	19	100	100	0	1.801	1.814	1.780	1.763	1.189	1.913	0.984	80	408	8923	9709	0.849	5737	3186	6259	3450	0
3	4	3	"fruF"	"STM2206"	11840	39860	100	612	700	371	232	235	39	98	97	0	2367	2701	1788	110	114	30	100	100	0	0.168	0.181	0.171	0.173	1.320	0.187	0.889	80	408	2637	3059	-2.570	380	2257	468	2591	0
3	5	3	"asrB"	"STM2549"	12010	39850	90	324	395	342	236	238	50	69	40	0	2578	3256	2299	114	118	29	100	100	0	0.036	0.051	0.035	0.038	1.986	0.054	0.247	52	358	2552	3301	-4.807	88	2464	159	3142	0
3	6	3	"sifA"	"STM1224"	12190	39860	100	2329	2577	1034	239	240	38	100	100	0	4507	4741	1880	111	114	22	100	100	0	0.475	0.505	0.501	0.507	1.229	0.510	0.965	80	406	6486	6968	-1.073	2090	4396	2338	4630	0
3	7	3	"cbiM"	"STM2023"	12360	39860	100	386	400	107	240	242	37	96	78	0	4169	4346	1488	111	111	18	100	100	0	0.036	0.038	0.035	0.034	1.613	0.039	0.690	80	408	4204	4395	-4.797	146	4058	160	4235	0
3	8	3	"cbiP"	"STM2019"	12530	39860	100	341	366	92	238	242	54	88	47	0	2786	3190	1680	110	111	19	100	100	0	0.038	0.042	0.039	0.040	1.617	0.042	0.708	80	408	2779	3208	-4.699	103	2676	128	3080	0
3	9	3	"samB"	"PSLT054"	12710	39850	100	422	445	122	235	239	54	97	83	0	1693	2001	1219	110	112	19	100	100	0	0.118	0.111	0.109	0.111	1.446	0.097	0.689	80	408	1770	2101	-3.082	187	1583	210	1891	0
3	10	3	"uhpT"	"STM3787"	12880	39860	100	316	345	213	233	234	37	81	57	0	2395	2750	1529	108	110	19	100	100	0	0.036	0.042	0.033	0.037	1.869	0.034	0.146	80	396	2370	2754	-4.784	83	2287	112	2642	0
3	11	3	"trpA"	"STM1727"	13040	39850	90	393	447	208	236	236	36	100	84	0	1237	1652	1652	110	111	19	100	100	0	0.139	0.137	0.132	0.131	1.569	0.125	0.842	52	354	1284	1753	-2.844	157	1127	211	1542	0
3	12	3	"rhaT"	"STM4050"	13230	39860	90	284	288	47	233	235	36	59	34	0	2682	2869	1801	110	111	18	100	100	0	0.020	0.020	0.022	0.026	1.698	0.019	0.349	52	363	2623	2814	-5.656	51	2572	55	2759	0
3	13	3	"glnQ"	"STM0828"	13400	39860	100	752	768	237	236	239	39	100	98	0	4967	5183	1919	110	112	19	100	100	0	0.106	0.105	0.105	0.105	1.300	0.105	0.920	80	420	5373	5605	-3.235	516	4857	532	5073	0
3	14	3	""	"STM4158"	13580	39850	100	363	383	109	238	239	36	90	73	0	1288	1392	674	111	111	18	100	100	0	0.106	0.113	0.113	0.104	1.678	0.117	0.727	80	380	1302	1426	-3.235	125	1177	145	1281	0
3	15	3	""	"STM1260"	13740	39850	100	697	749	251	241	241	35	100	100	0	7594	8077	3210	112	113	18	100	100	0	0.061	0.064	0.062	0.062	1.234	0.065	0.945	80	395	7938	8473	-4.036	456	7482	508	7965	0
3	16	3	""	"PSLT026"	13920	39860	100	2086	2396	1383	236	240	40	100	100	0	4020	4841	2857	115	116	24	100	100	0	0.474	0.457	0.457	0.460	1.254	0.457	0.948	80	420	5755	6886	-1.078	1850	3905	2160	4726	0
3	17	3	""	"STM4457"	14100	39860	100	829	853	309	236	240	40	100	96	0	3530	3522	1620	112	113	20	100	100	0	0.173	0.181	0.177	0.185	1.276	0.178	0.951	80	396	4011	4027	-2.527	593	3418	617	3410	0
3	18	3	"metJ"	"STM4099"	14250	39850	90	812	883	394	242	253	74	100	100	0	2293	2498	1214	115	152	243	100	100	0	0.262	0.269	0.259	0.262	1.279	0.283	0.902	52	339	2748	3024	-1.934	570	2178	641	2383	0
3	19	3	""	"Not LT2a84"	14440	39860	100	392	409	94	244	253	69	91	63	0	3718	3725	1507	115	144	215	100	100	0	0.041	0.046	0.044	0.044	1.499	0.046	0.735	80	437	3751	3775	-4.606	148	3603	165	3610	0
3	20	3	"traW"	"PSLT091"	14610	39860	100	394	394	67	242	246	40	97	86	0	4712	4878	1494	130	146	55	100	100	0	0.033	0.032	0.033	0.032	1.521	0.030	0.677	80	420	4734	4900	-4.914	152	4582	152	4748	0
3	21	3	"traN"	"PSLT095"	14790	39860	100	422	427	90	242	245	47	98	87	0	4706	5099	1847	127	141	52	100	100	0	0.039	0.037	0.038	0.035	1.397	0.037	0.781	80	382	4759	5157	-4.669	180	4579	185	4972	0
3	22	3	"trbB"	"PSLT099"	14960	39860	100	444	458	96	235	238	36	100	98	0	4905	5244	1731	116	116	18	100	100	0	0.044	0.043	0.044	0.042	1.365	0.042	0.551	80	408	4998	5351	-4.518	209	4789	223	5128	0
3	23	3	"traD"	"PSLT104"	15140	39860	100	1219	1321	415	238	240	36	100	100	0	4901	5558	2232	115	119	35	100	100	0	0.205	0.199	0.216	0.203	1.304	0.188	0.922	80	406	5767	6526	-2.286	981	4786	1083	5443	0
3	24	3	""	"PSLT109"	15310	39860	100	595	628	162	239	251	158	98	76	0	3215	3421	1258	114	129	142	100	100	0	0.115	0.118	0.116	0.116	1.224	0.117	0.930	80	437	3457	3696	-3.123	356	3101	389	3307	0
3	1	4	""	"STM2732"	11300	40030	90	255	257	43	225	257	337	0	0	0	1659	1816	920	110	118	90	100	100	0	0.019	0.019	0.029	0.032	1.738	0.055	0.008	52	370	1579	1738	-5.690	30	1549	32	1706	0
3	2	4	""	"STM2710"	11480	40040	100	277	281	60	219	225	49	55	16	0	4153	4219	1371	110	113	26	100	100	0	0.014	0.015	0.020	0.020	1.608	0.014	0.216	80	452	4101	4171	-6.123	58	4043	62	4109	0
3	3	4	""	"STM1614"	11660	40040	100	383	389	74	222	227	45	97	85	0	9170	9836	3187	109	111	20	100	100	0	0.018	0.017	0.017	0.018	1.382	0.016	0.691	80	408	9222	9894	-5.815	161	9061	167	9727	0
3	4	4	"tehB"	"STM1608"	11820	40030	90	893	920	297	227	234	41	100	100	0	5044	5217	1753	111	134	143	100	100	0	0.135	0.136	0.134	0.133	1.166	0.133	0.945	52	348	5599	5799	-2.889	666	4933	693	5106	0
3	5	4	"tpx"	"STM1682"	12010	40030	100	3300	3654	1606	226	233	51	100	100	0	3820	3954	1490	114	135	139	100	100	0	0.829	0.893	0.864	0.880	1.133	0.925	0.981	80	450	6780	7268	-0.270	3074	3706	3428	3840	0
3	6	4	""	"STM1677"	12180	40030	100	516	539	121	224	228	35	100	100	0	5893	5910	1656	111	113	22	100	100	0	0.051	0.054	0.052	0.053	1.343	0.053	0.860	80	406	6074	6114	-4.308	292	5782	315	5799	0
3	7	4	"uppS"	"STM0221"	12360	40030	90	927	947	417	234	236	37	100	100	0	1882	2044	1084	111	117	31	100	100	0	0.391	0.369	0.363	0.366	1.203	0.364	0.950	52	351	2464	2646	-1.354	693	1771	713	1933	0
3	8	4	"yaeD"	"STM0248"	12530	40030	100	1076	1133	318	237	236	40	100	100	0	5801	6020	1785	110	114	27	100	100	0	0.147	0.152	0.148	0.152	1.189	0.154	0.967	80	394	6530	6806	-2.762	839	5691	896	5910	0
3	9	4	"rof"	"STM0237"	12690	40030	100	244	247	40	235	238	53	12	2	0	120	126	28	108	110	19	35	17	0	0.750	0.667	1.756	1.660	3.046	3.787	0.077	80	404	21	30	-0.415	9	12	12	18	-50
3	10	4	"yeeX"	"STM2059"	12870	40020	90	992	1074	368	232	234	34	100	100	0	1608	1717	653	108	110	19	100	100	0	0.507	0.523	0.517	0.524	1.164	0.518	0.950	52	356	2260	2451	-0.981	760	1500	842	1609	0
3	11	4	"sbcB"	"STM2067"	13050	40030	100	361	384	135	228	231	40	88	71	0	1409	1712	1218	107	109	19	100	100	0	0.102	0.097	0.099	0.090	1.654	0.098	0.822	80	440	1435	1761	-3.291	133	1302	156	1605	0
3	12	4	"fixC"	"STM0077"	13220	40030	100	342	348	54	230	231	38	93	83	0	7006	7074	2171	110	110	20	100	100	0	0.016	0.017	0.017	0.018	1.433	0.016	0.635	80	396	7008	7082	-5.944	112	6896	118	6964	0
3	13	4	"yjbC"	"STM4193"	13390	40030	100	540	544	124	234	237	47	100	98	0	4314	4547	1544	110	111	18	100	100	0	0.073	0.070	0.068	0.069	1.320	0.067	0.849	80	396	4510	4747	-3.780	306	4204	310	4437	0
3	14	4	"dinF"	"STM4238"	13570	40030	100	879	1055	644	239	239	35	100	100	0	1978	2551	1764	110	110	17	100	100	0	0.343	0.334	0.326	0.332	1.337	0.344	0.970	80	408	2508	3257	-1.545	640	1868	816	2441	0
3	15	4	""	"STM4267"	13740	40030	100	515	534	78	235	238	37	100	100	0	3228	3357	852	109	113	28	100	100	0	0.090	0.092	0.088	0.092	1.298	0.088	0.866	80	408	3399	3547	-3.478	280	3119	299	3248	0
3	16	4	"malE"	"STM4229"	13910	40020	90	270	300	96	230	233	40	46	28	0	581	1551	2355	113	116	32	100	100	0	0.085	0.049	0.075	0.075	2.586	0.038	0.574	52	347	508	1508	-3.548	40	468	70	1438	0
3	17	4	"yfdZ"	"STM2402"	14090	40030	100	1659	1692	451	229	231	40	100	100	0	9193	9583	2822	111	113	20	100	100	0	0.157	0.154	0.153	0.154	1.092	0.154	0.984	80	406	10512	10935	-2.667	1430	9082	1463	9472	0
3	18	4	"yfcA"	"STM2382"	14260	40030	100	427	441	91	230	233	39	100	98	0	3057	3335	1300	111	117	89	100	100	0	0.067	0.065	0.063	0.066	1.439	0.062	0.851	80	406	3143	3435	-3.902	197	2946	211	3224	0
3	19	4	"ybdB"	"STM0599"	14430	40030	100	441	451	120	234	234	38	97	96	0	1824	1878	942	110	111	17	100	100	0	0.121	0.123	0.122	0.126	1.398	0.121	0.861	80	414	1921	1985	-3.050	207	1714	217	1768	0
3	20	4	"fsr"	"STM0493"	14620	40030	80	269	280	51	234	241	46	42	15	0	790	935	653	119	145	86	100	100	0	0.052	0.056	0.062	0.066	2.447	0.065	0.028	52	301	706	862	-4.261	35	671	46	816	0
3	21	4	"ybbB"	"STM0513"	14780	40030	100	304	320	88	234	237	46	67	32	0	765	1109	891	118	140	77	100	97	0	0.108	0.087	0.092	0.091	1.932	0.081	0.421	80	396	717	1077	-3.208	70	647	86	991	0
3	22	4	"lpxH"	"STM0535"	14960	40030	100	481	488	101	233	233	36	100	96	0	4349	4504	1702	110	112	20	100	100	0	0.059	0.058	0.057	0.057	1.376	0.056	0.858	80	395	4487	4649	-4.095	248	4239	255	4394	0
3	23	4	""	"STM0563"	15120	40020	100	248	251	58	236	238	34	30	10	0	116	119	25	110	111	18	28	12	0	2.000	1.667	2.483	2.384	3.230	9.714	0.028	80	383	18	24	1.000	12	6	15	9	-50
3	24	4	"fepD"	"STM0592"	15300	40030	100	538	554	169	235	240	43	98	97	0	2342	2464	1101	114	125	133	98	96	0	0.136	0.136	0.132	0.138	1.407	0.135	0.915	80	452	2531	2669	-2.878	303	2228	319	2350	0
3	1	5	"gntT"	"STM3512"	11300	40210	100	732	726	182	215	224	139	97	90	0	9852	10042	3248	111	114	27	100	100	0	0.053	0.051	0.052	0.051	1.284	0.050	0.912	80	470	10258	10442	-4.236	517	9741	511	9931	0
3	2	5	"sspB"	"STM3341"	11470	40210	90	1203	1297	402	216	218	36	100	100	0	5653	6098	2006	111	114	27	100	100	0	0.178	0.181	0.178	0.179	1.111	0.180	0.946	52	349	6529	7068	-2.489	987	5542	1081	5987	0
3	3	5	"yhcH"	"STM3335"	11650	40210	100	399	406	72	221	223	36	100	97	0	3677	3765	1163	109	109	21	100	100	0	0.050	0.051	0.050	0.049	1.353	0.050	0.802	80	418	3746	3841	-4.325	178	3568	185	3656	0
3	4	5	"yrbB"	"STM3309"	11830	40210	100	434	483	228	228	235	74	100	87	0	1722	1829	765	109	115	49	100	100	0	0.128	0.148	0.129	0.134	1.464	0.148	0.566	80	418	1819	1975	-2.969	206	1613	255	1720	0
3	5	5	"folP"	"STM3295"	11980	40200	90	913	947	316	223	242	107	98	92	0	3826	4167	1717	110	169	367	100	100	0	0.186	0.178	0.184	0.176	1.344	0.178	0.894	52	346	4406	4781	-2.429	690	3716	724	4057	0
3	6	5	"mtr"	"STM3279"	12180	40200	100	1400	1318	333	226	235	71	100	100	0	18245	17072	4929	113	156	311	100	100	0	0.065	0.064	0.064	0.064	1.208	0.063	0.955	80	433	19306	18051	-3.949	1174	18132	1092	16959	0
3	7	5	"yghA"	"STM3157"	12330	40200	90	823	862	258	227	231	48	100	100	0	5020	5194	1747	112	130	142	100	100	0	0.121	0.125	0.119	0.123	1.207	0.124	0.932	52	346	5504	5717	-3.042	596	4908	635	5082	0
3	8	5	""	"STM3129"	12510	40200	90	355	371	95	234	237	51	90	63	0	2635	3377	2670	111	127	136	100	100	0	0.048	0.042	0.043	0.042	1.468	0.036	0.678	52	365	2645	3403	-4.383	121	2524	137	3266	0
3	9	5	"yqgF"	"STM3097"	12690	40200	100	530	558	137	229	231	40	100	98	0	4138	4152	1339	110	113	24	100	100	0	0.075	0.081	0.080	0.080	1.359	0.080	0.866	80	440	4329	4371	-3.742	301	4028	329	4042	0
3	10	5	"galP"	"STM3091"	12870	40200	90	306	330	90	231	236	60	55	28	0	1074	1317	836	108	109	17	100	100	0	0.078	0.082	0.084	0.075	1.808	0.082	0.637	52	373	1041	1308	-3.687	75	966	99	1209	0
3	11	5	""	"STM3071"	13040	40200	90	254	268	70	225	233	65	21	5	0	597	749	667	109	110	19	100	100	0	0.059	0.067	0.065	0.075	2.628	0.042	0.041	52	348	517	683	-4.073	29	488	43	640	0
3	12	5	"bglA"	"STM3051"	13210	40200	100	765	758	195	228	228	39	98	97	0	9097	8882	3037	110	110	20	100	100	0	0.060	0.060	0.059	0.061	1.273	0.059	0.932	80	420	9524	9302	-4.065	537	8987	530	8772	0
3	13	5	""	"STM1301"	13390	40200	100	360	363	70	230	241	128	51	5	0	1499	1570	508	108	110	30	100	100	0	0.093	0.091	0.083	0.085	1.625	0.084	0.437	80	408	1521	1595	-3.420	130	1391	133	1462	0
3	14	5	""	"STM1328"	13560	40200	100	359	385	110	234	249	133	45	11	0	886	1039	617	109	111	31	100	100	0	0.161	0.162	0.148	0.151	1.687	0.157	0.601	80	418	902	1081	-2.636	125	777	151	930	0
3	15	5	""	"STM1368"	13740	40190	90	353	371	100	230	237	62	84	46	0	2885	3374	1732	108	110	21	100	100	0	0.044	0.043	0.041	0.040	1.592	0.042	0.666	52	347	2900	3407	-4.497	123	2777	141	3266	0
3	16	5	"ydhC"	"STM1428"	13900	40200	90	488	505	154	229	233	43	98	94	0	1919	2139	976	109	112	28	100	100	0	0.143	0.136	0.133	0.127	1.451	0.128	0.807	52	364	2069	2306	-2.805	259	1810	276	2030	0
3	17	5	"slyB"	"STM1445"	14080	40200	100	2495	2757	1613	232	236	62	100	100	0	1495	1559	902	111	114	30	100	100	0	1.635	1.744	1.723	1.799	1.473	1.802	0.905	80	418	3647	3973	0.709	2263	1384	2525	1448	0
3	18	5	"ydgQ"	"STM1454"	14250	40200	100	490	508	172	227	232	57	93	90	0	2358	2601	1364	109	111	21	100	100	0	0.117	0.113	0.110	0.110	1.583	0.108	0.757	80	396	2512	2773	-3.096	263	2249	281	2492	0
3	19	5	""	"STM3558"	14430	40200	100	612	617	172	228	231	40	100	100	0	2189	2306	953	110	112	23	100	100	0	0.185	0.177	0.175	0.177	1.270	0.172	0.909	80	408	2463	2585	-2.437	384	2079	389	2196	0
3	20	5	"yhhF"	"STM3572"	14590	40200	90	471	500	180	226	231	36	98	96	0	3438	3562	1400	115	132	111	100	100	0	0.074	0.079	0.071	0.074	1.749	0.069	0.587	52	358	3568	3721	-3.762	245	3323	274	3447	0
3	21	5	"yhhP"	"STM3578"	14780	40200	100	324	340	77	233	237	38	86	65	0	767	835	380	118	134	101	95	92	0	0.140	0.149	0.156	0.144	1.919	0.189	0.162	80	449	740	824	-2.834	91	649	107	717	0
3	22	5	"acpT"	"STM3583"	14950	40200	90	432	458	135	229	233	38	100	100	0	1624	1813	758	108	111	22	100	100	0	0.134	0.134	0.126	0.130	1.355	0.131	0.769	52	349	1719	1934	-2.901	203	1516	229	1705	0
3	23	5	"uspB"	"STM3590"	15130	40200	100	409	492	437	230	254	169	55	22	0	811	1029	688	110	197	760	46	16	0	0.255	0.285	0.221	0.226	1.881	0.236	0.242	80	430	880	1181	-1.969	179	701	262	919	0
3	24	5	""	"STM3599"	15300	40210	100	421	414	68	232	242	118	83	17	0	5472	5496	1835	112	115	21	100	100	0	0.035	0.034	0.034	0.034	1.592	0.031	0.686	80	432	5549	5566	-4.826	189	5360	182	5384	0
3	1	6	"yeaZ"	"STM1820"	11300	40390	100	973	970	230	214	215	34	100	100	0	3424	3355	1055	113	116	24	100	100	0	0.229	0.233	0.234	0.240	1.359	0.227	0.959	80	466	4070	3998	-2.125	759	3311	756	3242	0
3	2	6	"ymgE"	"STM1797"	11460	40380	90	358	378	111	220	221	37	96	88	0	1429	1606	667	111	118	56	100	100	0	0.105	0.106	0.105	0.097	1.512	0.114	0.769	52	364	1456	1653	-3.256	138	1318	158	1495	0
3	3	6	"narJ"	"STM1762"	11650	40380	100	376	386	65	220	222	37	100	98	0	5189	5244	1181	111	115	41	100	100	0	0.031	0.032	0.031	0.031	1.311	0.032	0.760	80	447	5234	5299	-5.025	156	5078	166	5133	0
3	4	6	"manY"	"STM1831"	11810	40380	90	2005	1989	571	224	242	116	100	100	0	4845	4729	1386	113	167	327	100	100	0	0.376	0.382	0.372	0.379	1.139	0.375	0.967	52	349	6513	6381	-1.410	1781	4732	1765	4616	0
3	5	6	"minD"	"STM1815"	12000	40380	100	1721	1861	596	221	241	122	100	100	0	6207	6575	2216	110	155	271	100	100	0	0.246	0.254	0.250	0.253	1.159	0.252	0.972	80	442	7597	8105	-2.023	1500	6097	1640	6465	0
3	6	6	"ycgB"	"STM1804"	12160	40380	90	671	673	173	223	227	47	100	100	0	7086	7408	2462	113	130	87	100	100	0	0.064	0.062	0.062	0.060	1.274	0.062	0.908	52	341	7421	7745	-3.960	448	6973	450	7295	0
3	7	6	"glnA"	"STM4007"	12340	40380	100	1994	2026	401	223	225	37	100	100	0	8216	8565	1900	113	127	89	100	100	0	0.219	0.213	0.217	0.213	1.210	0.210	0.951	80	456	9874	10255	-2.194	1771	8103	1803	8452	0
3	8	6	"yijC"	"STM4127"	12510	40370	90	856	891	286	222	224	35	100	100	0	3590	3508	1191	110	114	48	100	100	0	0.182	0.197	0.188	0.193	1.223	0.194	0.905	52	370	4114	4067	-2.457	634	3480	669	3398	0
3	9	6	""	"STM4080"	12680	40370	90	561	601	206	221	222	35	100	100	0	3725	4058	1885	112	114	21	100	100	0	0.094	0.096	0.097	0.094	1.227	0.097	0.929	52	359	3953	4326	-3.410	340	3613	380	3946	0
3	10	6	"sbp"	"STM4063"	12860	40380	100	671	720	252	229	230	35	100	100	0	5809	6575	2863	111	112	20	100	100	0	0.078	0.076	0.076	0.074	1.308	0.077	0.939	80	441	6140	6955	-3.688	442	5698	491	6464	0
3	11	6	""	"STM4051"	13040	40380	100	304	318	79	225	227	34	85	56	0	4753	5333	3213	111	113	33	100	100	0	0.017	0.018	0.021	0.022	1.637	0.018	0.615	80	425	4721	5315	-5.877	79	4642	93	5222	0
3	12	6	"fdhD"	"STM4038"	13210	40380	100	486	524	200	227	227	36	95	92	0	4303	4308	2462	109	109	19	100	100	0	0.062	0.071	0.071	0.070	1.355	0.072	0.912	80	402	4453	4496	-4.017	259	4194	297	4199	0
3	13	6	"rplQ"	"STM3414"	13380	40380	100	6325	6620	2585	226	236	127	100	100	0	1545	1530	537	107	109	30	100	100	0	4.241	4.493	4.428	4.546	1.256	4.589	0.975	80	381	7537	7817	2.085	6099	1438	6394	1423	0
3	14	6	"rpmD"	"STM3422"	13550	40380	100	4265	4324	1435	226	238	125	100	100	0	693	691	213	109	110	29	100	98	0	6.916	7.041	7.208	7.254	1.289	7.142	0.961	80	395	4623	4680	2.790	4039	584	4098	582	0
3	15	6	"rplX"	"STM3429"	13730	40380	100	4161	4561	2557	232	234	40	100	100	0	726	791	405	109	110	19	98	98	0	6.368	6.348	6.355	6.751	1.444	6.487	0.952	80	418	4546	5011	2.671	3929	617	4329	682	0
3	16	6	"rplP"	"STM3433"	13900	40380	100	13245	13905	5423	230	234	36	100	100	0	1340	1329	507	110	111	18	100	100	0	10.581	11.218	11.136	11.564	1.291	11.231	0.978	80	424	14245	14894	3.403	13015	1230	13675	1219	0
3	17	6	"rplB"	"STM3437"	14070	40370	90	22027	24064	7033	232	308	501	100	100	0	2669	2794	698	113	120	47	100	100	0	8.527	8.889	8.783	8.841	1.076	8.987	0.979	52	350	24351	26513	3.092	21795	2556	23832	2681	0
3	18	6	"yheN"	"STM3451"	14250	40370	100	555	570	126	230	296	459	12	0	0	2416	2378	656	113	120	45	100	100	0	0.141	0.150	0.146	0.147	1.229	0.149	0.848	80	422	2628	2605	-2.825	325	2303	340	2265	0
3	19	6	""	"STM4465"	14410	40370	90	285	301	65	226	227	37	75	38	0	4065	4293	1574	114	138	166	100	100	0	0.015	0.018	0.018	0.020	1.543	0.019	0.422	52	340	4010	4254	-6.065	59	3951	75	4179	0
3	20	6	"idnR"	"STM4481"	14600	40380	100	379	378	79	227	230	44	92	77	0	5595	5503	2142	116	140	147	100	100	0	0.028	0.028	0.027	0.027	1.540	0.027	0.631	80	453	5631	5538	-5.172	152	5479	151	5387	0
3	21	6	"yjiG"	"STM4513"	14760	40380	90	287	307	94	227	229	37	75	38	0	1411	1565	620	120	134	63	100	100	0	0.046	0.055	0.042	0.050	2.061	0.051	0.385	52	349	1351	1525	-4.427	60	1291	80	1445	0
3	22	6	"yjjI"	"STM4566"	14940	40370	90	278	289	56	226	230	40	63	34	0	1430	1582	664	112	122	56	100	100	0	0.039	0.043	0.046	0.047	1.938	0.032	0.206	52	376	1370	1533	-4.664	52	1318	63	1470	0
3	23	6	"sthA"	"STM4594"	15110	40370	90	405	413	113	224	252	186	40	5	0	4779	5356	2199	111	218	830	100	100	0	0.039	0.036	0.033	0.033	1.621	0.054	0.160	52	360	4849	5434	-4.689	181	4668	189	5245	0
3	24	6	""	"STM3736"	15290	40370	90	408	424	100	227	234	61	94	80	0	6011	6569	2047	114	120	37	100	100	0	0.031	0.031	0.029	0.029	1.377	0.030	0.684	52	371	6078	6652	-5.026	181	5897	197	6455	0
3	1	7	"dsdA"	"STM3802"	11260	40570	90	403	413	107	216	215	33	100	96	0	5311	5667	2021	115	131	114	100	100	0	0.036	0.035	0.033	0.034	1.555	0.033	0.699	52	345	5383	5749	-4.796	187	5196	197	5552	0
3	2	7	"ibpB"	"STM3808"	11440	40570	100	3845	3877	1493	214	215	34	100	100	0	1391	1399	508	111	123	101	100	100	0	2.837	2.844	2.841	2.852	1.197	2.890	0.973	80	447	4911	4951	1.504	3631	1280	3663	1288	0
3	3	7	"ccmE"	"STM2250"	11620	40570	80	410	417	106	214	217	33	100	90	0	1187	1243	604	109	109	17	100	100	0	0.182	0.179	0.169	0.177	1.517	0.165	0.799	52	299	1274	1337	-2.459	196	1078	203	1134	0
3	4	7	"torA"	"STM3822"	11790	40560	100	307	320	78	214	217	49	78	38	0	5556	6534	2837	113	122	179	100	100	0	0.017	0.017	0.018	0.018	1.431	0.016	0.563	80	406	5536	6527	-5.871	93	5443	106	6421	0
3	5	7	"dgoA"	"STM3828"	11960	40550	100	765	831	296	214	219	44	100	100	0	11458	11872	4866	111	114	25	100	100	0	0.049	0.052	0.051	0.052	1.414	0.050	0.866	80	401	11898	12378	-4.364	551	11347	617	11761	0
3	6	7	""	"STM3832"	12140	40550	100	344	357	71	217	224	70	88	43	0	6512	7088	2548	110	115	47	100	100	0	0.020	0.020	0.020	0.020	1.333	0.019	0.605	80	408	6529	7118	-5.656	127	6402	140	6978	0
3	7	7	"rluA"	"STM0095"	12300	40550	90	472	533	268	220	221	35	100	100	0	2441	2657	1877	115	118	30	100	100	0	0.108	0.123	0.116	0.117	1.324	0.126	0.898	52	345	2578	2855	-3.206	252	2326	313	2542	0
3	8	7	"yabK"	"STM0107"	12470	40550	60	275	280	59	225	224	35	59	25	0	661	774	535	117	121	28	100	100	0	0.092	0.084	0.096	0.091	2.057	0.084	0.451	32	176	594	712	-3.444	50	544	55	657	0
3	9	7	"ftsL"	"STM0121"	12660	40550	100	732	788	303	221	221	33	100	100	0	1762	1906	895	112	115	24	100	100	0	0.310	0.316	0.321	0.314	1.260	0.316	0.953	80	471	2161	2361	-1.691	511	1650	567	1794	0
3	10	7	"murG"	"STM0128"	12830	40540	90	785	798	370	225	228	35	100	98	0	3369	3518	2337	110	111	18	100	100	0	0.172	0.168	0.171	0.176	1.286	0.160	0.952	52	334	3819	3981	-2.541	560	3259	573	3408	0
3	11	7	"mutT"	"STM0137"	12990	40540	90	353	396	155	226	227	33	94	86	0	2903	3240	1984	110	120	76	100	100	0	0.045	0.054	0.047	0.046	1.777	0.051	0.631	52	346	2920	3300	-4.459	127	2793	170	3130	0
3	12	7	""	"STM0149"	13170	40540	90	266	286	85	223	224	39	51	34	0	2146	3347	3330	109	122	75	100	100	0	0.021	0.019	0.023	0.024	1.718	0.021	0.572	52	367	2080	3301	-5.566	43	2037	63	3238	0
3	13	7	""	"STM1548"	13360	40540	100	1906	1833	319	223	226	37	100	100	0	8301	8111	1401	109	113	22	100	100	0	0.205	0.201	0.204	0.200	1.151	0.200	0.972	80	400	9875	9612	-2.283	1683	8192	1610	8002	0
3	14	7	""	"STM1552"	13520	40540	100	551	572	165	220	225	39	98	98	0	6314	6394	2441	112	112	19	100	100	0	0.053	0.056	0.053	0.053	1.369	0.056	0.894	80	369	6533	6634	-4.228	331	6202	352	6282	0
3	15	7	""	"STM1557"	13690	40540	100	319	333	94	223	227	41	75	60	0	3472	4630	3501	110	112	22	100	100	0	0.029	0.024	0.028	0.029	1.667	0.024	0.677	80	398	3458	4630	-5.130	96	3362	110	4520	0
3	16	7	"rpsV"	"STM1565"	13860	40540	90	382	409	127	227	231	42	98	88	0	867	999	575	111	114	27	100	100	0	0.205	0.205	0.190	0.195	1.445	0.200	0.780	52	352	911	1070	-2.286	155	756	182	888	0
3	17	7	"fdnH"	"STM1569"	14050	40550	100	503	562	252	226	234	95	96	78	0	3446	4036	2511	113	118	27	100	100	0	0.083	0.086	0.083	0.082	1.380	0.088	0.901	80	425	3610	4259	-3.589	277	3333	336	3923	0
3	18	7	""	"STM1573"	14210	40540	90	489	572	265	219	222	32	100	100	0	2306	2776	1812	117	122	31	100	100	0	0.123	0.133	0.125	0.128	1.438	0.121	0.785	52	344	2459	3012	-3.019	270	2189	353	2659	0
3	19	7	"yciL"	"STM1719"	14390	40540	100	1217	1309	576	221	221	34	100	98	0	3833	3880	1784	115	121	71	100	100	0	0.268	0.289	0.287	0.279	1.180	0.295	0.980	80	430	4714	4853	-1.900	996	3718	1088	3765	0
3	20	7	""	"STM1733"	14560	40550	90	430	506	246	226	229	47	100	100	0	2054	2488	1839	118	128	46	100	100	0	0.105	0.118	0.113	0.115	1.347	0.121	0.906	52	345	2140	2650	-3.246	204	1936	280	2370	0
3	21	7	""	"STM1741"	14740	40550	100	450	507	317	227	227	35	100	95	0	3527	3556	1559	118	126	41	100	100	0	0.065	0.081	0.068	0.072	1.583	0.083	0.421	80	405	3632	3718	-3.934	223	3409	280	3438	0
3	22	7	"purU"	"STM1756"	14910	40550	100	598	721	531	222	226	41	100	97	0	2113	2490	2122	116	118	22	100	100	0	0.188	0.210	0.187	0.194	1.387	0.213	0.822	80	408	2373	2873	-2.409	376	1997	499	2374	0
3	23	7	"ychN"	"STM1769"	15080	40540	100	391	418	157	218	223	42	98	95	0	1187	1278	664	115	117	21	100	100	0	0.161	0.172	0.161	0.162	1.415	0.181	0.565	80	410	1245	1363	-2.631	173	1072	200	1163	0
3	24	7	"pth"	"STM1783"	15260	40550	100	421	439	145	222	231	68	92	70	0	2799	2782	1585	117	118	23	100	100	0	0.074	0.081	0.080	0.078	1.427	0.080	0.781	80	464	2881	2882	-3.752	199	2682	217	2665	0
3	1	8	"yfbK"	"STM2315"	11260	40730	100	511	576	385	214	215	39	98	98	0	9505	10283	2406	109	114	51	100	100	0	0.032	0.036	0.030	0.030	1.546	0.034	0.384	80	406	9693	10536	-4.984	297	9396	362	10174	0
3	2	8	"nuoI"	"STM2321"	11430	40730	100	435	443	101	213	215	32	100	98	0	4090	4176	1434	108	109	19	100	100	0	0.056	0.057	0.055	0.055	1.312	0.056	0.871	80	383	4204	4298	-4.165	222	3982	230	4068	0
3	3	8	""	"STM2332"	11610	40730	100	497	500	133	208	212	48	96	92	0	5617	5327	2034	107	109	17	100	100	0	0.052	0.056	0.055	0.056	1.363	0.056	0.904	80	383	5799	5512	-4.253	289	5510	292	5220	0
3	4	8	""	"STM2336"	11780	40720	100	675	718	271	208	214	49	100	100	0	2523	2680	1219	109	111	18	100	100	0	0.193	0.198	0.186	0.195	1.201	0.195	0.887	80	395	2881	3081	-2.370	467	2414	510	2571	0
3	5	8	""	"STM2342"	11960	40720	100	506	541	247	214	221	64	92	82	0	6254	6504	4331	110	112	22	100	100	0	0.048	0.051	0.050	0.050	1.319	0.052	0.934	80	396	6436	6721	-4.395	292	6144	327	6394	0
3	6	8	"yfcF"	"STM2348"	12130	40720	100	944	896	234	211	218	64	100	100	0	4835	4601	1352	109	110	22	100	100	0	0.155	0.152	0.148	0.150	1.199	0.151	0.932	80	384	5459	5177	-2.689	733	4726	685	4492	0
3	7	8	"sseB"	"STM2535"	12300	40720	100	753	775	282	215	217	37	98	98	0	5059	5248	2326	110	112	21	100	100	0	0.109	0.109	0.106	0.106	1.186	0.110	0.966	80	420	5487	5698	-3.201	538	4949	560	5138	0
3	8	8	""	"STM2552"	12480	40720	100	615	642	222	223	222	32	100	100	0	6250	6168	2857	113	114	22	100	100	0	0.064	0.069	0.067	0.069	1.266	0.070	0.937	80	434	6529	6474	-3.969	392	6137	419	6055	0
3	9	8	"yfhA"	"STM2562"	12650	40720	90	590	651	299	221	222	33	100	100	0	3747	4185	2392	113	116	23	100	100	0	0.102	0.106	0.100	0.100	1.318	0.108	0.926	52	341	4003	4502	-3.300	369	3634	430	4072	0
3	10	8	"yfhB"	"STM2569"	12820	40710	90	503	626	332	224	225	34	100	96	0	3392	4324	2874	111	116	36	100	100	0	0.085	0.095	0.090	0.087	1.312	0.102	0.953	52	374	3560	4615	-3.556	279	3281	402	4213	0
3	11	8	""	"STM2586"	13000	40710	100	466	520	220	221	228	103	92	66	0	6499	6862	3122	111	118	48	100	100	0	0.038	0.044	0.040	0.041	1.412	0.045	0.746	80	430	6633	7050	-4.705	245	6388	299	6751	0
3	12	8	""	"STM2592"	13170	40720	100	376	397	113	219	231	108	73	25	0	4774	5292	2533	110	114	37	100	100	0	0.034	0.034	0.033	0.032	1.328	0.035	0.741	80	404	4821	5360	-4.893	157	4664	178	5182	0
3	13	8	"yhbO"	"STM3269"	13340	40710	90	521	561	166	216	222	35	100	100	0	3763	4064	1547	109	112	22	100	100	0	0.083	0.087	0.086	0.085	1.223	0.088	0.925	52	350	3959	4300	-3.583	305	3654	345	3955	0
3	14	8	"yhbW"	"STM3276"	13510	40710	90	400	402	69	219	222	34	100	100	0	5576	5802	1325	113	117	36	100	100	0	0.033	0.032	0.033	0.031	1.386	0.032	0.805	52	348	5644	5872	-4.916	181	5463	183	5689	0
3	15	8	"nlpI"	"STM3281"	13680	40710	90	7216	6957	1914	227	243	134	100	100	0	7681	7381	2028	113	138	146	100	100	0	0.923	0.926	0.917	0.923	1.082	0.920	0.990	52	356	14557	13998	-0.115	6989	7568	6730	7268	0
3	16	8	""	"STM3291"	13850	40710	90	2223	2369	790	222	242	134	100	100	0	11168	11503	3457	111	158	254	100	100	0	0.181	0.188	0.186	0.186	1.099	0.188	0.980	52	374	13058	13539	-2.466	2001	11057	2147	11392	0
3	17	8	"yhbE"	"STM3302"	14040	40710	100	2147	2244	887	222	226	46	100	100	0	2823	2831	1106	112	140	205	100	100	0	0.710	0.744	0.749	0.735	1.145	0.754	0.984	80	413	4636	4741	-0.494	1925	2711	2022	2719	0
3	18	8	"nlp"	"STM3306"	14200	40710	90	401	434	136	217	219	34	100	92	0	2227	2515	1273	115	128	82	100	100	0	0.087	0.090	0.086	0.085	1.395	0.092	0.868	52	356	2296	2617	-3.521	184	2112	217	2400	0
3	19	8	""	"STM0716"	14390	40710	100	724	735	253	217	219	38	97	97	0	4128	4472	1956	114	123	72	100	100	0	0.126	0.119	0.118	0.113	1.322	0.119	0.958	80	426	4521	4876	-2.985	507	4014	518	4358	0
3	20	8	""	"STM0722"	14550	40710	90	307	322	73	219	219	38	84	59	0	6158	6744	1695	119	135	117	100	100	0	0.015	0.016	0.017	0.017	1.386	0.016	0.514	52	338	6127	6728	-6.101	88	6039	103	6625	0
3	21	8	""	"STM0731"	14730	40710	100	1719	1723	626	222	228	67	100	100	0	4864	4870	2134	123	176	371	100	96	0	0.316	0.316	0.320	0.324	1.174	0.306	0.972	80	429	6238	6248	-1.663	1497	4741	1501	4747	0
3	22	8	"ybgE"	"STM0743"	14900	40710	90	540	590	211	218	221	38	100	100	0	2909	3266	1465	119	125	45	100	100	0	0.115	0.118	0.112	0.114	1.258	0.118	0.904	52	346	3112	3519	-3.115	322	2790	372	3147	0
3	23	8	"pal"	"STM0749"	15080	40710	100	2538	2955	1635	212	217	35	100	100	0	2461	2797	1439	112	117	41	100	100	0	0.990	1.022	1.001	1.017	1.174	1.053	0.984	80	430	4675	5428	-0.014	2326	2349	2743	2685	0
3	24	8	"ybgS"	"STM0759"	15250	40710	90	446	512	242	215	228	72	100	82	0	2291	2607	1673	115	118	27	100	100	0	0.106	0.119	0.114	0.112	1.406	0.121	0.914	52	352	2407	2789	-3.236	231	2176	297	2492	0
3	1	9	"mdfA"	"STM0866"	11250	40890	90	623	664	266	212	215	41	100	100	0	4191	4981	2514	107	110	21	100	100	0	0.101	0.093	0.088	0.091	1.303	0.091	0.886	52	350	4495	5326	-3.313	411	4084	452	4874	0
3	2	9	"ybjC"	"STM0873"	11420	40890	90	406	433	121	208	208	31	100	100	0	2783	2939	975	109	117	63	100	100	0	0.074	0.080	0.074	0.075	1.347	0.079	0.815	52	354	2872	3055	-3.755	198	2674	225	2830	0
3	3	9	"ybjO"	"STM0881"	11600	40890	110	648	661	128	207	208	33	100	100	0	6619	6792	1382	107	115	55	100	100	0	0.068	0.068	0.066	0.067	1.224	0.068	0.924	80	477	6953	7139	-3.884	441	6512	454	6685	0
3	4	9	"artI"	"STM0890"	11770	40890	90	1018	1068	278	208	212	49	100	100	0	6441	6828	2172	110	119	61	100	100	0	0.128	0.128	0.128	0.128	1.129	0.126	0.952	52	349	7141	7578	-2.966	810	6331	860	6718	0
3	5	9	""	"STM0895"	11950	40890	100	215	227	69	214	217	37	16	6	0	2828	2854	700	110	116	56	100	100	0	0.000	0.005	0.014	0.019	1.994	0.006	0.019	80	430	2719	2757	Error	1	2718	13	2744	0
3	6	9	""	"STM0900"	12130	40890	100	247	246	40	216	217	35	41	17	0	11939	11682	2359	109	110	17	100	100	0	0.003	0.003	0.012	0.012	1.161	0.002	0.110	80	408	11861	11603	-8.576	31	11830	30	11573	0
3	7	9	""	"STM1034"	12290	40890	90	264	310	120	218	220	35	63	40	0	1628	2834	2957	109	114	34	100	100	0	0.030	0.034	0.035	0.036	1.840	0.033	0.615	52	349	1565	2817	-5.045	46	1519	92	2725	0
3	8	9	""	"STM1038"	12460	40880	90	306	318	83	219	221	35	84	63	0	4049	4458	2253	111	127	91	100	100	0	0.022	0.023	0.024	0.024	1.469	0.024	0.666	52	349	4025	4446	-5.500	87	3938	99	4347	0
3	9	9	"aceA"	"STM4184"	12640	40890	100	286	307	69	222	224	35	73	42	0	2522	3093	1846	108	120	77	100	100	0	0.027	0.028	0.026	0.028	1.681	0.029	0.609	80	452	2478	3070	-5.237	64	2414	85	2985	0
3	10	9	""	"STM4195"	12820	40890	80	259	265	57	219	222	35	51	26	0	781	980	696	107	109	17	100	100	0	0.059	0.053	0.071	0.063	2.129	0.052	0.322	52	315	714	919	-4.075	40	674	46	873	0
3	11	9	""	"STM4199"	12980	40880	90	344	362	89	217	226	107	61	11	0	6013	5607	2226	111	121	72	100	100	0	0.022	0.026	0.027	0.025	1.527	0.026	0.719	52	358	6029	5641	-5.538	127	5902	145	5496	0
3	12	9	""	"STM4203"	13170	40880	100	259	260	50	220	231	105	10	0	0	1767	1884	995	110	118	58	100	100	0	0.024	0.023	0.031	0.032	1.615	0.024	0.263	80	412	1696	1814	-5.409	39	1657	40	1774	0
3	13	9	"pduA"	"STM2038"	13330	40880	90	252	258	46	219	221	33	50	23	0	1732	1896	877	110	119	62	100	100	0	0.020	0.022	0.028	0.028	1.741	0.020	0.193	52	355	1655	1825	-5.619	33	1622	39	1786	0
3	14	9	"pduS"	"STM2053"	13510	40880	100	245	248	47	221	225	95	5	1	0	1674	1648	552	109	119	67	100	100	0	0.015	0.018	0.028	0.029	1.851	0.023	0.021	80	442	1589	1566	-6.027	24	1565	27	1539	0
3	15	9	"stfC"	"STM0196"	13680	40880	90	265	265	32	218	220	37	63	17	0	2339	2311	907	109	111	25	100	100	0	0.021	0.021	0.026	0.026	1.680	0.041	0.355	52	365	2277	2249	-5.568	47	2230	47	2202	0
3	16	9	"eutS"	"STM2470"	13860	40880	90	262	275	76	219	220	34	51	36	0	1692	1854	1100	108	111	32	100	100	0	0.027	0.032	0.038	0.038	1.914	0.032	0.304	52	366	1627	1802	-5.203	43	1584	56	1746	0
3	17	9	"pagK"	"STM1867"	14020	40880	90	678	740	289	221	223	35	100	100	0	955	1041	540	108	111	21	100	100	0	0.540	0.556	0.553	0.559	1.310	0.551	0.942	52	358	1304	1452	-0.890	457	847	519	933	0
3	18	9	"pefI"	"PSLT013"	14210	40890	100	623	648	164	215	218	34	100	98	0	1873	1937	662	110	112	27	100	100	0	0.231	0.237	0.230	0.237	1.364	0.232	0.930	80	437	2171	2260	-2.111	408	1763	433	1827	0
3	19	9	"traM"	"PSLT073"	14370	40880	90	335	339	55	217	218	34	96	86	0	3595	3627	873	113	120	67	100	100	0	0.034	0.035	0.034	0.033	1.527	0.034	0.588	52	339	3600	3636	-4.883	118	3482	122	3514	0
3	20	9	"traC"	"PSLT088"	14550	40880	90	240	276	107	218	219	34	42	26	0	900	1329	1478	113	122	57	100	100	0	0.028	0.048	0.051	0.049	2.114	0.058	0.242	52	387	809	1274	-5.161	22	787	58	1216	0
3	21	9	""	"STM1623"	14730	40880	60	241	246	47	218	220	37	31	12	0	298	390	265	115	120	30	100	100	0	0.126	0.102	0.134	0.131	1.920	0.114	0.233	32	176	206	303	-2.992	23	183	28	275	0
3	22	9	"fumB"	"STM4300"	14900	40890	90	299	314	69	218	220	39	82	51	0	2144	2245	932	117	119	23	100	100	0	0.040	0.045	0.044	0.044	1.596	0.045	0.523	52	390	2108	2224	-4.645	81	2027	96	2128	0
3	23	9	"phnB"	"STM4288"	15080	40890	100	494	510	120	215	218	43	98	97	0	3742	3852	1269	113	114	22	100	100	0	0.077	0.079	0.077	0.077	1.367	0.078	0.879	80	442	3908	4034	-3.701	279	3629	295	3739	0
3	24	9	"nrfD"	"STM4280"	15250	40880	90	259	276	73	216	220	38	53	26	0	1970	2681	2387	112	113	18	100	100	0	0.023	0.023	0.032	0.030	1.688	0.024	0.454	52	370	1901	2629	-5.433	43	1858	60	2569	0
3	1	10	"mog"	"STM0008"	11250	41070	100	365	378	70	206	209	32	100	96	0	2153	2169	762	106	107	20	100	100	0	0.078	0.083	0.085	0.082	1.362	0.080	0.813	80	448	2206	2235	-3.686	159	2047	172	2063	0
3	2	10	""	"STM0273"	11410	41070	90	243	260	63	208	211	35	48	30	0	1739	2170	1370	107	114	52	100	100	0	0.021	0.025	0.028	0.032	1.654	0.027	0.354	52	362	1667	2115	-5.543	35	1632	52	2063	0
3	3	10	""	"STM0278"	11590	41070	90	311	318	73	209	211	33	86	69	0	3918	3942	1186	108	121	65	100	100	0	0.027	0.028	0.027	0.029	1.658	0.026	0.480	52	375	3912	3943	-5.223	102	3810	109	3834	0
3	4	10	""	"STM0287"	11760	41060	90	283	288	49	211	212	33	84	55	0	2923	3013	701	109	132	149	100	100	0	0.026	0.027	0.027	0.027	1.480	0.026	0.513	52	381	2886	2981	-5.288	72	2814	77	2904	0
3	5	10	""	"STM0296"	11940	41070	100	237	247	60	213	217	38	36	11	0	1632	1876	1252	107	122	135	98	96	0	0.016	0.019	0.027	0.026	1.819	0.026	0.358	80	430	1549	1803	-5.990	24	1525	34	1769	0
3	6	10	"ghmA"	"STM0310"	12110	41060	90	414	437	116	215	217	35	100	98	0	1402	1368	537	106	110	26	100	100	0	0.154	0.176	0.171	0.173	1.401	0.161	0.698	52	363	1495	1484	-2.703	199	1296	222	1262	0
3	7	10	"ndh"	"STM1211"	12300	41060	70	355	369	111	215	217	36	93	81	0	527	573	360	111	114	25	100	100	0	0.337	0.333	0.342	0.327	1.586	0.383	0.681	32	236	556	616	-1.571	140	416	154	462	0
3	8	10	"ycfV"	"STM1218"	12460	41050	90	388	400	73	219	221	36	98	98	0	2501	2501	501	109	112	23	100	100	0	0.071	0.076	0.068	0.073	1.346	0.073	0.743	52	383	2561	2573	-3.823	169	2392	181	2392	0
3	9	10	"ymfB"	"STM1235"	12640	41060	90	269	286	67	220	222	35	67	38	0	1240	1498	993	108	111	20	100	100	0	0.043	0.047	0.049	0.049	1.969	0.047	0.491	52	372	1181	1456	-4.530	49	1132	66	1390	0
3	10	10	""	"STM1252"	12810	41060	90	565	583	164	220	225	49	100	98	0	2697	3092	1344	109	111	22	100	100	0	0.133	0.122	0.117	0.121	1.278	0.117	0.861	52	365	2933	3346	-2.907	345	2588	363	2983	0
3	11	10	""	"STM1265"	12990	41060	100	287	290	57	219	222	38	70	43	0	4379	4552	1650	109	112	43	100	100	0	0.016	0.016	0.019	0.020	1.553	0.016	0.462	80	440	4338	4514	-5.973	68	4270	71	4443	0
3	12	10	"yaoF"	"STM1275"	13160	41060	100	616	623	149	217	220	33	100	100	0	1149	1202	407	107	108	18	100	100	0	0.383	0.371	0.374	0.375	1.288	0.361	0.931	80	420	1441	1501	-1.385	399	1042	406	1095	0
3	13	10	"fumC"	"STM1469"	13330	41060	90	641	676	188	215	217	33	100	100	0	3138	3644	1387	108	110	19	100	100	0	0.141	0.130	0.133	0.130	1.236	0.124	0.925	52	373	3456	3997	-2.830	426	3030	461	3536	0
3	14	10	"ydgI"	"STM1477"	13510	41050	90	359	385	109	222	229	105	61	30	0	1621	1938	1080	109	113	42	100	100	0	0.091	0.089	0.090	0.087	1.624	0.089	0.288	52	356	1649	1992	-3.464	137	1512	163	1829	0
3	15	10	""	"STM1485"	13670	41050	90	5115	5170	1479	221	231	96	100	100	0	1023	1034	224	110	112	22	100	100	0	5.360	5.356	5.352	5.332	1.161	5.556	0.938	52	366	5807	5873	2.422	4894	913	4949	924	0
3	16	10	""	"STM1490"	13850	41050	90	439	528	221	220	230	94	88	55	0	1491	2327	1589	109	111	24	100	100	0	0.158	0.139	0.138	0.135	1.347	0.135	0.902	52	389	1601	2526	-2.658	219	1382	308	2218	0
3	17	10	""	"STM1499"	14030	41050	90	282	298	88	219	222	40	69	26	0	1053	1123	396	109	111	21	100	100	0	0.067	0.078	0.074	0.073	1.744	0.087	0.390	52	366	1007	1093	-3.905	63	944	79	1014	0
3	18	10	"wzzB"	"STM2079"	14200	41060	100	1624	1812	854	214	221	48	100	100	0	4080	4515	2340	109	110	28	100	100	0	0.355	0.363	0.359	0.377	1.425	0.359	0.977	80	420	5381	6004	-1.494	1410	3971	1598	4406	0
3	19	10	"nxiA"	"STM2783"	14380	41050	100	1049	1004	427	212	215	39	98	98	0	6831	6294	2685	109	112	38	100	100	0	0.125	0.128	0.120	0.124	1.365	0.129	0.904	80	420	7559	6977	-3.006	837	6722	792	6185	0
3	20	10	"ygaF"	"STM2790"	14540	41050	90	306	310	47	212	214	34	88	67	0	1971	1985	492	108	112	33	100	100	0	0.050	0.052	0.049	0.048	1.648	0.045	0.517	52	363	1957	1975	-4.309	94	1863	98	1877	0
3	21	10	"ygaP"	"STM2798"	14720	41060	90	510	544	142	209	212	44	100	100	0	1736	2015	817	110	115	33	100	100	0	0.185	0.176	0.181	0.177	1.224	0.170	0.900	52	392	1927	2240	-2.433	301	1626	335	1905	0
3	22	10	""	"STM4012"	14910	41070	90	265	270	51	210	219	86	23	1	0	3231	3130	1381	113	120	39	100	100	0	0.018	0.020	0.021	0.023	1.604	0.021	0.087	52	370	3173	3077	-5.825	55	3118	60	3017	0
3	23	10	""	"STM4031"	15070	41060	90	1059	1037	428	215	224	81	100	98	0	986	976	495	114	116	26	100	100	0	0.968	0.954	0.956	0.974	1.280	0.907	0.904	52	356	1716	1684	-0.047	844	872	822	862	0
3	24	10	"rhaD"	"STM4045"	15250	41050	90	247	260	57	220	224	45	36	13	0	1353	1539	919	111	114	19	100	100	0	0.022	0.028	0.036	0.035	1.798	0.034	0.278	52	394	1269	1468	-5.524	27	1242	40	1428	0
3	1	11	""	"STM2942"	11230	41240	90	239	239	41	202	204	32	53	26	0	1712	2310	1291	107	112	42	100	100	0	0.023	0.017	0.028	0.026	1.683	0.016	0.231	52	354	1642	2240	-5.439	37	1605	37	2203	0
3	2	11	"pyrG"	"STM2953"	11410	41240	90	2883	3036	1370	209	218	65	100	100	0	6183	6542	2952	108	125	100	100	100	0	0.440	0.439	0.434	0.442	1.121	0.443	0.979	52	364	8749	9261	-1.184	2674	6075	2827	6434	0
3	3	11	"ygcY"	"STM2961"	11580	41240	90	234	239	44	211	217	61	19	1	0	1927	1825	645	108	122	95	100	100	0	0.013	0.016	0.026	0.027	1.794	0.021	0.238	52	371	1842	1745	-6.305	23	1819	28	1717	0
3	4	11	"exo"	"STM2972"	11770	41250	90	342	365	86	210	209	35	98	94	0	3243	3544	1468	109	115	41	100	100	0	0.042	0.045	0.043	0.043	1.577	0.043	0.687	52	393	3266	3590	-4.569	132	3134	155	3435	0
3	5	11	"fucI"	"STM2976"	11950	41240	100	266	289	80	209	211	38	71	40	0	2444	3109	1945	106	109	24	100	100	0	0.024	0.027	0.031	0.030	1.782	0.029	0.566	80	407	2395	3083	-5.358	57	2338	80	3003	0
3	6	11	"ygdI"	"STM2983"	12110	41230	90	541	566	122	210	212	32	100	100	0	3026	3063	759	108	113	35	100	100	0	0.113	0.120	0.119	0.118	1.252	0.120	0.906	52	348	3249	3311	-3.140	331	2918	356	2955	0
3	7	11	"metC"	"STM3161"	12290	41240	100	465	465	121	208	213	37	100	95	0	6058	6184	2623	109	113	33	100	100	0	0.043	0.042	0.043	0.042	1.266	0.041	0.886	80	462	6206	6332	-4.533	257	5949	257	6075	0
3	8	11	""	"STM3170"	12470	41230	90	296	298	73	214	217	34	75	55	0	2522	2809	1308	109	110	18	100	100	0	0.034	0.031	0.032	0.032	1.661	0.032	0.508	52	376	2495	2784	-4.879	82	2413	84	2700	0
3	9	11	"STMF1.3"	"Not LT2a90"	12640	41240	90	1103	1483	1100	218	220	34	100	100	0	480	611	418	112	111	17	100	100	0	2.405	2.535	2.660	2.536	1.193	2.598	0.961	52	358	1253	1764	1.266	885	368	1265	499	0
3	10	11	"yfiO"	"STM2663"	12810	41240	100	1447	1482	448	216	221	43	100	100	0	3254	3323	1022	111	110	19	100	100	0	0.392	0.394	0.384	0.396	1.274	0.392	0.958	80	430	4374	4478	-1.352	1231	3143	1266	3212	0
3	11	11	"ffh"	"STM2677"	12980	41230	90	1737	1852	709	219	224	41	100	100	0	6302	7078	2928	110	122	66	100	100	0	0.245	0.234	0.232	0.235	1.129	0.233	0.976	52	348	7710	8601	-2.028	1518	6192	1633	6968	0
3	12	11	"yfjG"	"STM2687"	13160	41230	90	1013	1164	651	221	230	107	100	100	0	3340	3909	2436	108	121	65	100	100	0	0.245	0.248	0.242	0.242	1.161	0.252	0.968	52	349	4024	4744	-2.029	792	3232	943	3801	0
3	13	11	"ybbK"	"STM0501"	13320	41230	90	414	442	145	218	222	52	98	94	0	1619	1809	952	109	117	64	100	100	0	0.130	0.132	0.135	0.128	1.317	0.138	0.910	52	357	1706	1924	-2.946	196	1510	224	1700	0
3	14	11	"sfbB"	"STM0511"	13510	41230	100	267	268	55	220	223	50	46	13	0	1437	1603	811	108	116	58	100	100	0	0.035	0.032	0.039	0.037	1.835	0.033	0.169	80	437	1376	1543	-4.822	47	1329	48	1495	0
3	15	11	"gip"	"STM0518"	13680	41230	100	361	375	92	218	220	45	93	83	0	5001	5200	1858	108	111	20	100	100	0	0.029	0.031	0.029	0.029	1.480	0.031	0.651	80	419	5036	5249	-5.097	143	4893	157	5092	0
3	16	11	"allB"	"STM0523"	13850	41230	90	262	304	147	213	217	39	53	34	0	1277	1580	1436	107	109	19	100	100	0	0.042	0.062	0.061	0.058	1.713	0.056	0.502	52	348	1219	1564	-4.578	49	1170	91	1473	0
3	17	11	"allC"	"STM0527"	14020	41230	100	247	251	47	211	216	40	43	13	0	2948	3092	988	106	108	19	100	100	0	0.013	0.013	0.020	0.022	1.621	0.013	0.142	80	430	2878	3026	-6.303	36	2842	40	2986	0
3	18	11	"ppiB"	"STM0536"	14190	41230	90	978	1017	250	209	222	63	100	100	0	3261	3320	849	107	148	249	100	100	0	0.244	0.251	0.245	0.250	1.167	0.243	0.931	52	340	3923	4021	-2.036	769	3154	808	3213	0
3	19	11	"slyX"	"STM3454"	14370	41230	100	491	522	206	208	216	54	96	90	0	1583	1731	932	112	136	197	98	95	0	0.192	0.194	0.191	0.188	1.370	0.197	0.922	80	430	1754	1933	-2.378	283	1471	314	1619	0
3	20	11	"mglB"	"STM2190"	14540	41230	90	755	779	129	209	218	74	100	100	0	3237	3241	585	115	156	312	100	100	0	0.175	0.182	0.177	0.181	1.169	0.187	0.930	52	364	3668	3696	-2.515	546	3122	570	3126	0
3	21	11	""	"STM2198"	14730	41230	100	541	600	190	208	223	129	97	81	0	6030	6973	2809	114	167	459	100	100	0	0.056	0.057	0.056	0.056	1.278	0.057	0.915	80	427	6249	7251	-4.151	333	5916	392	6859	0
3	22	11	"rsuA"	"STM2222"	14900	41240	100	360	392	156	209	213	40	91	80	0	3117	3489	2350	115	117	24	100	100	0	0.050	0.054	0.053	0.050	1.579	0.058	0.849	80	394	3153	3557	-4.313	151	3002	183	3374	0
3	23	11	"yejM"	"STM2228"	15070	41230	90	327	346	105	212	213	33	88	80	0	2439	2679	1417	116	120	30	100	100	0	0.050	0.052	0.054	0.050	1.532	0.071	0.288	52	350	2438	2697	-4.336	115	2323	134	2563	0
3	24	11	""	"STM2237"	15250	41240	100	254	263	52	211	215	40	51	21	0	1881	1956	775	110	114	26	100	100	0	0.024	0.028	0.032	0.033	1.874	0.025	0.226	80	455	1814	1898	-5.364	43	1771	52	1846	0
3	1	12	"Ctrl-10810ng/ul"	"Ctrl-10810ng/ul"	11230	41410	100	198	207	34	200	203	35	17	2	0	118	126	53	106	106	16	41	15	0	-0.167	0.350	1.125	1.522	3.952	2.160	0.021	80	461	10	27	Error	-2	12	7	20	-50
3	2	12	"Ctrl-Y310ng/ul"	"Ctrl-Y310ng/ul"	11410	41410	100	195	201	41	203	206	48	15	0	0	112	126	74	107	108	21	25	11	0	-1.600	-0.105	1.679	1.634	4.178	0.774	0.030	80	430	-3	17	Error	-8	5	-2	19	-50
3	3	12	"Ctrl-PolA10ng/ul"	"Ctrl-PolA10ng/ul"	11580	41410	100	208	211	44	207	209	37	12	5	0	119	138	86	107	107	18	38	22	0	0.083	0.129	0.778	0.806	3.842	0.396	0.071	80	458	13	35	-3.585	1	12	4	31	-50
3	4	12	"Ctrl-TufA10ng/ul"	"Ctrl-TufA10ng/ul"	11770	41420	90	805	1679	1618	206	209	40	100	96	0	273	547	535	106	107	17	100	96	0	3.587	3.340	3.515	3.569	1.648	3.258	0.908	52	355	766	1914	1.843	599	167	1473	441	0
3	5	12	"ctrl-buffer"	"ctrl-buffer"	11930	41410	100	198	209	49	206	214	100	5	1	0	119	165	292	105	107	19	45	13	0	-0.571	0.050	1.667	1.276	4.600	3.172	0.006	80	397	6	63	Error	-8	14	3	60	-50
3	6	12	"Ctrl-rbc110ng/ul"	"Ctrl-rbc110ng/ul"	12100	41410	100	211	212	36	203	212	96	1	0	0	112	116	22	108	108	18	25	12	0	2.000	1.125	1.757	1.391	5.240	0.039	0.003	80	418	12	17	1.000	8	4	9	8	-50
3	7	12	"Ctrl-10850ng/ul"	"Ctrl-10850ng/ul"	12270	41410	100	207	214	40	204	209	36	21	7	0	120	123	25	107	108	17	41	15	0	0.231	0.625	1.022	1.111	4.441	16.150	0.006	80	397	16	26	-2.115	3	13	10	16	-50
3	8	12	"Ctrl-Y350ng/ul"	"Ctrl-Y350ng/ul"	12450	41410	100	211	212	39	205	210	35	20	7	0	114	118	27	106	107	17	32	15	0	0.750	0.583	2.072	1.785	4.131	7.755	0.020	80	431	14	19	-0.415	6	8	7	12	-50
3	9	12	"Ctrl-PolA50ng/ul"	"Ctrl-PolA50ng/ul"	12620	41410	100	218	214	34	207	211	34	17	3	0	112	121	31	107	108	16	35	25	0	2.200	0.500	1.515	1.430	3.129	5.099	0.046	80	439	16	21	1.138	11	5	7	14	-50
3	10	12	"Ctrl-TufA50ng/ul"	"Ctrl-TufA50ng/ul"	12810	41400	90	1223	4273	5587	211	216	39	100	100	0	381	1230	1532	107	107	17	98	98	0	3.693	3.617	3.606	3.565	1.534	3.758	0.928	52	344	1286	5185	1.885	1012	274	4062	1123	0
3	11	12	"ctrl-buffer"	"ctrl-buffer"	12970	41400	100	211	224	96	214	219	43	12	5	0	118	162	272	108	111	31	21	8	0	-0.300	0.185	1.523	1.522	4.516	0.309	0.483	80	418	7	64	Error	-3	10	10	54	-50
3	12	12	"Ctrl-rbc1100ng/ul"	"Ctrl-rbc1100ng/ul"	13140	41400	100	215	216	30	215	222	98	0	0	0	115	115	19	106	108	20	26	6	0	0.000	0.111	1.031	1.055	3.150	9.059	0.264	80	420	9	10	Error	0	9	1	9	-50
3	13	12	"Ctrl-108100ng/ul"	"Ctrl-108100ng/ul"	13320	41400	100	224	221	36	213	220	97	1	0	0	117	121	26	107	109	27	27	10	0	1.100	0.571	1.750	1.741	2.767	9.198	0.011	80	430	21	22	0.138	11	10	8	14	-50
3	14	12	"Ctrl-Y3100ng/ul"	"Ctrl-Y3100ng/ul"	13490	41400	100	216	218	38	214	213	33	23	5	0	111	112	22	107	108	23	15	6	0	0.500	0.800	1.625	1.920	5.945	7.862	0.093	80	397	6	9	-1.000	2	4	4	5	-50
3	15	12	"Ctrl-PolA100ng/ul"	"Ctrl-PolA100ng/ul"	13660	41400	100	212	216	32	214	217	50	7	1	0	122	132	39	106	108	18	47	28	0	-0.125	0.077	0.894	1.057	3.765	6.283	0.031	80	419	14	28	Error	-2	16	2	26	-50
3	16	12	"Ctrl-TufA100ng/ul"	"Ctrl-TufA100ng/ul"	13850	41400	100	2301	6292	8171	213	215	34	100	100	0	610	1679	2128	106	107	16	100	100	0	4.143	3.865	3.967	4.078	1.388	3.894	0.972	80	416	2592	7652	2.051	2088	504	6079	1573	0
3	17	12	"ctrl-buffer"	"ctrl-buffer"	14010	41400	100	228	307	308	212	214	35	35	21	0	128	166	146	107	107	16	53	31	0	0.762	1.610	1.515	1.596	3.373	2.429	0.626	80	382	37	154	-0.392	16	21	95	59	-50
3	18	12	"Ctrl-rbc150ng/ul"	"Ctrl-rbc150ng/ul"	14180	41400	100	214	218	47	214	216	43	15	3	0	119	123	24	105	115	107	0	0	0	0.000	0.222	1.895	1.751	3.586	0.156	0.138	80	420	14	22	Error	0	14	4	18	-50
3	19	12	"Ctrl-108400ng/ul"	"Ctrl-108400ng/ul"	14360	41400	100	218	219	34	209	211	41	20	2	0	116	116	19	107	108	18	31	7	0	1.000	1.111	1.938	1.563	3.355	11.398	0.014	80	408	18	19	0.000	9	9	10	9	-50
3	20	12	"Ctrl-Y3400ng/ul"	"Ctrl-Y3400ng/ul"	14530	41400	100	218	218	35	205	218	127	0	0	0	115	118	29	110	136	374	0	0	0	2.600	1.625	1.472	1.690	3.388	5.662	0.031	80	420	18	21	1.379	13	5	13	8	-50
3	21	12	"Ctrl-PolA400ng/ul"	"Ctrl-PolA400ng/ul"	14710	41400	100	229	235	49	210	218	116	7	0	0	135	140	37	110	130	359	0	0	0	0.760	0.833	1.037	1.029	4.876	0.308	0.901	80	431	44	55	-0.396	19	25	25	30	-50
3	22	12	"Ctrl-TufA400ng/ul"	"Ctrl-TufA400ng/ul"	14900	41400	100	9077	13575	10711	211	217	55	100	100	0	2358	3760	2932	112	113	21	100	100	0	3.947	3.663	3.620	3.625	1.221	3.699	0.974	80	387	11112	17012	1.981	8866	2246	13364	3648	0
3	23	12	"ctrl-buffer"	"ctrl-buffer"	15050	41400	100	226	337	505	211	213	34	41	27	0	131	181	231	113	114	23	43	30	0	0.833	1.853	1.474	1.702	2.894	2.222	0.900	80	402	33	194	-0.263	15	18	126	68	-50
3	24	12	"Ctrl-rbc1buffer"	"Ctrl-rbc1buffer"	15230	41390	100	213	251	140	210	215	47	13	11	0	120	192	259	111	113	23	25	15	0	0.333	0.506	0.823	1.027	3.275	0.511	0.417	80	437	12	122	-1.585	3	9	41	81	-50
3	1	13	"phoP"	"STM1231"	11240	41600	90	2808	2967	822	195	199	33	100	100	0	2728	2934	895	108	108	18	100	100	0	0.997	0.981	0.979	0.986	1.089	0.974	0.979	52	368	5233	5598	-0.004	2613	2620	2772	2826	0
3	2	13	"phoP"	"STM1231"	11420	41600	100	3237	3513	1209	197	199	31	100	100	0	3011	3186	1002	106	107	18	100	100	0	1.046	1.077	1.054	1.065	1.140	1.089	0.978	80	440	5945	6396	0.066	3040	2905	3316	3080	0
3	3	13	"phoQ"	"STM1230"	11590	41600	90	549	601	231	198	203	34	100	100	0	1238	1373	836	104	105	21	100	100	0	0.310	0.318	0.324	0.328	1.245	0.306	0.923	52	338	1485	1672	-1.692	351	1134	403	1269	0
3	4	13	"phoQ"	"STM1230"	11760	41600	100	1088	1169	517	200	205	37	98	98	0	3526	4070	1947	106	107	18	100	100	0	0.260	0.244	0.244	0.238	1.258	0.247	0.973	80	416	4308	4933	-1.945	888	3420	969	3964	0
3	5	13	"phoQ"	"STM1230"	11940	41590	100	1118	1198	622	202	207	36	100	98	0	3818	4230	2410	104	107	18	100	100	0	0.247	0.241	0.238	0.232	1.216	0.245	0.979	80	408	4630	5122	-2.020	916	3714	996	4126	0
3	6	13	"hupA"	"STM4170"	12110	41590	100	1622	1872	1062	204	205	35	100	100	0	1113	1321	722	105	106	17	100	100	0	1.407	1.372	1.413	1.390	1.219	1.416	0.950	80	396	2426	2884	0.492	1418	1008	1668	1216	0
3	7	13	"sopB"	"STM1091"	12280	41580	100	446	468	140	201	204	33	98	96	0	5229	5624	2362	108	109	18	100	100	0	0.048	0.048	0.047	0.047	1.343	0.048	0.868	80	408	5366	5783	-4.386	245	5121	267	5516	0
3	8	13	"pipC"	"STM0375"	12460	41590	100	358	373	86	202	206	34	98	92	0	2399	2360	612	107	108	17	100	100	0	0.068	0.076	0.069	0.071	1.447	0.077	0.772	80	420	2448	2424	-3.877	156	2292	171	2253	0
3	9	13	"pipC"	"STM0375"	12640	41590	100	411	413	105	207	209	37	97	92	0	2558	2541	912	105	107	21	100	100	0	0.083	0.085	0.082	0.080	1.464	0.084	0.579	80	420	2657	2642	-3.588	204	2453	206	2436	0
3	10	13	"ssrB"	"STM1391"	12800	41580	90	667	690	232	213	215	41	100	100	0	2841	3000	1068	109	120	76	100	100	0	0.166	0.165	0.166	0.158	1.229	0.175	0.952	52	354	3186	3368	-2.589	454	2732	477	2891	0
3	11	13	"ssrB"	"STM1391"	12970	41580	90	828	887	308	213	218	50	100	100	0	3787	3879	1329	109	144	166	100	100	0	0.167	0.179	0.174	0.173	1.197	0.187	0.959	52	357	4293	4444	-2.580	615	3678	674	3770	0
3	12	13	"ssrB"	"STM1391"	13150	41580	100	893	903	313	212	216	44	100	98	0	4395	4269	1567	106	127	137	100	100	0	0.159	0.166	0.161	0.161	1.240	0.168	0.948	80	442	4970	4854	-2.655	681	4289	691	4163	0
3	13	13	"lrp"	"STM0959"	13320	41580	90	1789	1825	569	211	212	35	100	100	0	4365	4337	1374	106	112	43	100	100	0	0.371	0.381	0.381	0.378	1.106	0.384	0.984	52	348	5837	5845	-1.432	1578	4259	1614	4231	0
3	14	13	"lrp"	"STM0959"	13500	41580	100	1736	1832	458	210	221	99	100	100	0	3685	3893	958	109	116	46	100	100	0	0.427	0.429	0.429	0.426	1.128	0.430	0.978	80	430	5102	5406	-1.229	1526	3576	1622	3784	0
3	15	13	"gyrA"	"STM2272"	13670	41580	100	1549	1938	1224	206	212	45	100	100	0	3060	3900	2530	107	108	19	100	100	0	0.455	0.457	0.453	0.451	1.159	0.464	0.982	80	408	4296	5525	-1.137	1343	2953	1732	3793	0
3	16	13	"gyrA"	"STM2272"	13840	41580	100	2723	2939	1217	205	208	42	100	100	0	5341	5695	2431	106	107	17	100	100	0	0.481	0.489	0.492	0.492	1.201	0.489	0.984	80	408	7753	8323	-1.056	2518	5235	2734	5589	0
3	17	13	"csrA"	"STM2826"	14020	41580	100	829	835	151	209	221	153	100	98	0	1355	1371	283	108	108	18	100	100	0	0.497	0.496	0.495	0.495	1.194	0.493	0.942	80	432	1867	1889	-1.008	620	1247	626	1263	0
3	18	13	"csrA"	"STM2826"	14200	41580	100	774	792	224	210	221	153	97	92	0	1264	1292	373	107	107	18	100	100	0	0.487	0.491	0.486	0.485	1.177	0.527	0.680	80	417	1721	1767	-1.037	564	1157	582	1185	0
3	19	13	"yhhP"	"STM3578"	14370	41580	100	408	407	80	209	214	54	95	90	0	1265	1271	375	108	109	21	100	100	0	0.172	0.170	0.173	0.162	1.470	0.166	0.680	80	386	1356	1361	-2.540	199	1157	198	1163	0
3	20	13	"yhhP"	"STM3578"	14540	41580	100	473	489	151	201	209	56	98	97	0	1616	1636	385	108	109	20	100	100	0	0.180	0.188	0.177	0.177	1.336	0.191	0.757	80	396	1780	1816	-2.471	272	1508	288	1528	0
3	21	13	"yhhP"	"STM3578"	14720	41580	100	398	394	77	205	209	35	98	95	0	1225	1233	361	108	109	17	100	100	0	0.173	0.168	0.171	0.165	1.348	0.165	0.831	80	395	1310	1314	-2.533	193	1117	189	1125	0
3	22	13	"topA"	"STM1714"	14880	41580	90	1103	1211	485	213	222	81	100	100	0	3174	3317	1366	107	112	25	100	100	0	0.290	0.311	0.309	0.307	1.159	0.314	0.923	52	339	3957	4208	-1.785	890	3067	998	3210	0
3	23	13	"topA"	"STM1714"	15060	41580	90	936	999	390	209	215	70	100	100	0	2324	2505	1124	110	113	25	100	100	0	0.328	0.330	0.333	0.329	1.143	0.329	0.957	52	356	2941	3185	-1.607	727	2214	790	2395	0
3	24	13	"fur"	"STM0693"	15240	41580	100	1458	1487	602	214	218	57	100	100	0	3921	3948	1618	110	112	21	100	100	0	0.326	0.332	0.330	0.329	1.177	0.336	0.969	80	462	5055	5111	-1.615	1244	3811	1273	3838	0
3	1	14	"ynfA"	"STM1504"	11230	41760	110	241	241	43	196	198	31	61	33	0	2753	2765	798	108	109	18	100	100	0	0.017	0.017	0.027	0.025	1.488	0.017	0.255	80	556	2690	2702	-5.877	45	2645	45	2657	0
3	2	14	""	"STM3654"	11410	41770	100	292	301	63	198	197	29	95	73	0	4137	4378	1077	105	107	19	100	100	0	0.023	0.024	0.024	0.023	1.506	0.026	0.643	80	432	4126	4376	-5.423	94	4032	103	4273	0
3	3	14	"yeiP"	"STM2211"	11580	41760	110	760	760	176	198	200	33	100	100	0	7089	6901	1401	106	108	24	100	100	0	0.080	0.083	0.080	0.081	1.268	0.083	0.932	80	499	7545	7357	-3.635	562	6983	562	6795	0
3	4	14	"yfaE"	"STM2279"	11760	41760	100	333	369	134	195	202	37	98	93	0	2251	2489	1145	105	108	24	100	100	0	0.064	0.073	0.069	0.066	1.479	0.075	0.732	80	438	2284	2558	-3.959	138	2146	174	2384	0
3	5	14	""	"STM4111"	11940	41760	100	263	274	67	199	208	72	45	11	0	1753	1862	825	106	108	18	100	100	0	0.039	0.043	0.047	0.044	1.714	0.041	0.150	80	440	1711	1831	-4.686	64	1647	75	1756	0
3	6	14	""	"STM4140"	12110	41760	100	241	409	1004	201	208	71	28	12	0	965	1163	758	103	108	48	100	100	0	0.046	0.196	0.056	0.059	2.502	0.740	0.243	80	428	902	1268	-4.430	40	862	208	1060	0
3	7	14	"ssaS"	"STM1420"	12280	41760	100	420	503	271	202	205	35	100	97	0	2309	3025	2432	106	107	19	100	100	0	0.099	0.103	0.098	0.098	1.385	0.104	0.923	80	452	2421	3220	-3.337	218	2203	301	2919	0
3	8	14	"nrdH"	"STM2805"	12460	41760	100	761	1266	1485	204	206	34	100	100	0	1421	2253	2604	107	108	20	100	100	0	0.424	0.495	0.429	0.443	1.361	0.540	0.960	80	440	1871	3208	-1.238	557	1314	1062	2146	0
3	9	14	"fimI"	"STM0544"	12620	41760	90	257	296	125	202	204	33	71	38	0	1476	2199	2340	106	108	20	100	100	0	0.040	0.045	0.045	0.044	1.864	0.049	0.787	52	361	1425	2187	-4.639	55	1370	94	2093	0
3	10	14	"aroA"	"STM0978"	12800	41750	90	405	438	126	201	202	33	100	100	0	2487	2576	765	104	106	20	100	100	0	0.086	0.096	0.089	0.090	1.346	0.095	0.799	52	356	2587	2709	-3.546	204	2383	237	2472	0
3	11	14	"dam"	"STM3484"	12950	41750	100	216	228	62	208	213	93	7	6	0	175	311	378	106	110	49	58	37	0	0.116	0.098	0.209	0.308	4.728	0.178	0.062	80	458	77	225	-3.109	8	69	20	205	-50
3	12	14	"pduW"	"STM2057"	13140	41750	90	284	297	95	207	213	99	36	9	0	2699	2940	2021	106	114	44	100	100	0	0.030	0.032	0.032	0.034	1.688	0.034	0.605	52	378	2670	2924	-5.074	77	2593	90	2834	0
3	13	14	""	"STM2695"	13320	41750	100	372	377	72	204	206	35	98	95	0	7279	7297	1500	105	112	47	100	100	0	0.023	0.024	0.023	0.023	1.429	0.024	0.711	80	474	7342	7365	-5.416	168	7174	173	7192	0
3	14	14	"yajR"	"STM0436"	13490	41750	90	537	620	323	204	215	105	100	82	0	3488	3958	2364	110	115	44	100	100	0	0.099	0.108	0.101	0.102	1.269	0.111	0.691	52	370	3711	4264	-3.343	333	3378	416	3848	0
3	15	14	""	"STM0564"	13670	41750	90	518	532	188	205	206	36	100	96	0	3916	3858	1833	108	112	35	100	100	0	0.082	0.087	0.087	0.083	1.397	0.088	0.897	52	370	4121	4077	-3.605	313	3808	327	3750	0
3	16	14	""	"STM0351"	13840	41750	100	235	242	44	207	209	38	43	12	0	1449	1596	810	103	104	17	100	100	0	0.021	0.023	0.034	0.033	1.668	0.023	0.169	80	452	1374	1528	-5.587	28	1346	35	1493	0
3	17	14	"dsrB"	"STM1983"	14020	41760	100	337	347	108	209	212	46	91	62	0	1561	1683	882	104	105	17	100	100	0	0.088	0.087	0.086	0.079	1.604	0.091	0.650	80	444	1585	1717	-3.509	128	1457	138	1579	0
3	18	14	"yeiE"	"STM2201"	14190	41760	100	582	585	208	207	220	155	82	55	0	3644	3714	1716	107	113	51	100	100	0	0.106	0.105	0.101	0.101	1.281	0.107	0.933	80	407	3912	3985	-3.238	375	3537	378	3607	0
3	19	14	"EMPTY"	"EMPTY"	14340	41740	100	211	214	35	208	214	40	17	2	0	106	111	22	107	112	51	3	0	0	-3.000	1.500	1.429	1.680	5.166	17.985	0.005	80	402	2	10	Error	3	-1	6	4	-75
3	20	14	"EMPTY"	"EMPTY"	14520	41740	100	218	216	38	208	223	158	0	0	0	112	112	22	108	111	56	2	0	0	2.500	2.000	2.045	2.599	2.910	3.029	0.795	80	428	14	12	1.322	10	4	8	4	-75
3	21	14	"EMPTY"	"EMPTY"	14690	41740	100	210	209	30	207	220	157	0	0	0	109	106	19	107	111	57	0	0	0	1.500	-2.000	1.738	1.588	3.325	3.159	0.781	80	418	5	1	0.585	3	2	2	-1	-75
3	22	14	"EMPTY"	"EMPTY"	14860	41740	100	210	222	57	211	213	35	21	5	0	113	119	45	105	107	18	31	8	0	-0.125	0.786	1.467	1.749	3.570	4.309	0.696	80	438	7	25	Error	-1	8	11	14	-75
3	23	14	"EMPTY"	"EMPTY"	15040	41740	100	230	231	40	212	214	33	30	8	0	106	107	19	106	107	17	17	2	0	100000.000	19.000	1.542	1.894	4.219	12.272	0.016	80	441	18	20	16.610	18	0	19	1	-75
3	24	14	"EMPTY"	"EMPTY"	15210	41740	100	216	219	31	210	215	49	7	0	0	107	107	19	107	109	19	16	1	0	100000.000	100000.000	1.135	1.373	4.107	34.497	0.001	80	462	6	9	16.610	6	0	9	0	-75
4	1	1	"yjiX"	"STM4531"	15830	39520	100	436	640	1450	242	247	51	97	96	0	1391	1639	1066	116	121	46	100	100	0	0.152	0.261	0.145	0.163	1.709	1.001	0.106	80	465	1469	1921	-2.716	194	1275	398	1523	0
4	2	1	"yhjG"	"STM3610"	16000	39500	110	429	475	221	241	273	494	6	2	0	1569	2033	1873	119	132	146	100	100	0	0.130	0.122	0.124	0.116	1.512	0.115	0.787	80	513	1638	2148	-2.947	188	1450	234	1914	0
4	3	1	"mtlD"	"STM3686"	16180	39510	110	521	848	1420	240	276	506	20	7	0	1983	2760	2343	126	137	147	100	100	0	0.151	0.231	0.146	0.156	1.608	0.727	0.320	80	498	2138	3242	-2.724	281	1857	608	2634	0
4	4	1	"ptsN"	"STM3322"	16360	39510	110	387	446	214	244	260	122	68	11	0	892	1289	1316	120	123	36	100	100	0	0.185	0.173	0.179	0.174	1.415	0.164	0.768	80	452	915	1371	-2.433	143	772	202	1169	0
4	5	1	"yqjK"	"STM3231"	16520	39490	110	676	725	194	250	268	172	100	87	0	3489	3625	1604	117	124	68	100	100	0	0.126	0.135	0.137	0.137	1.233	0.128	0.554	80	477	3798	3983	-2.985	426	3372	475	3508	0
4	6	1	"yggT"	"STM3101"	16690	39490	110	754	824	245	253	281	400	88	8	0	5274	5804	2385	115	137	228	100	100	0	0.097	0.100	0.098	0.100	1.189	0.102	0.255	80	502	5660	6260	-3.364	501	5159	571	5689	0
4	7	1	"hscC"	"STM0659"	16870	39500	100	315	322	56	258	259	37	70	30	0	912	1085	628	116	119	26	100	100	0	0.072	0.066	0.076	0.062	2.012	0.061	0.386	80	453	853	1033	-3.804	57	796	64	969	0
4	8	1	"ubiF"	"STM0671"	17050	39500	100	613	649	324	262	270	95	98	90	0	3496	3866	1771	117	123	50	100	100	0	0.104	0.103	0.092	0.095	1.471	0.099	0.434	80	439	3730	4136	-3.267	351	3379	387	3749	0
4	9	1	"nagA"	"STM0683"	17220	39500	100	509	549	203	264	275	98	97	67	0	1722	2119	1424	116	122	49	100	100	0	0.153	0.142	0.142	0.139	1.367	0.139	0.432	80	418	1851	2288	-2.713	245	1606	285	2003	0
4	10	1	"ybfM"	"STM0687"	17390	39500	110	479	488	82	266	270	41	100	100	0	3408	3792	1146	116	118	20	100	100	0	0.065	0.060	0.059	0.060	1.442	0.055	0.737	80	493	3505	3898	-3.950	213	3292	222	3676	0
4	11	1	"apeE"	"STM0570"	17560	39490	90	336	337	66	269	278	72	44	11	0	506	646	438	116	122	67	100	100	0	0.172	0.128	0.142	0.141	1.933	0.106	0.317	52	355	457	598	-2.541	67	390	68	530	0
4	12	1	"ahpF"	"STM0609"	17740	39490	100	489	574	348	287	295	62	100	86	0	879	1038	734	121	138	121	98	98	0	0.266	0.313	0.239	0.278	1.827	0.299	0.172	80	456	960	1204	-1.908	202	758	287	917	0
4	13	1	"dlhH"	"STM3967"	17920	39490	110	1885	2394	928	316	323	71	100	100	0	9164	11778	4949	131	155	127	100	100	0	0.174	0.178	0.178	0.177	1.173	0.179	0.967	80	507	10602	13725	-2.525	1569	9033	2078	11647	0
4	14	1	"yigM"	"STM3963"	18090	39490	110	1440	1492	367	312	324	97	100	100	0	8487	8912	2312	122	131	49	100	100	0	0.135	0.134	0.131	0.132	1.249	0.134	0.922	80	472	9493	9970	-2.891	1128	8365	1180	8790	0
4	15	1	"rhtC"	"STM3959"	18250	39490	100	1581	1595	304	292	298	54	100	100	0	8316	8331	1748	116	131	109	100	100	0	0.157	0.159	0.160	0.158	1.215	0.158	0.940	80	407	9489	9518	-2.669	1289	8200	1303	8215	0
4	16	1	"rarD"	"STM3955"	18420	39480	110	1392	1555	507	289	296	56	100	100	0	8802	9365	2875	120	157	295	100	100	0	0.127	0.137	0.130	0.134	1.194	0.133	0.942	80	490	9785	10511	-2.977	1103	8682	1266	9245	0
4	17	1	"uvrD"	"STM3951"	18600	39490	110	2193	2444	906	299	303	54	100	100	0	12592	13585	5152	124	151	280	100	100	0	0.152	0.159	0.156	0.157	1.180	0.157	0.946	80	491	14362	15606	-2.719	1894	12468	2145	13461	0
4	18	1	"dapF"	"STM3947"	18770	39490	110	1448	1439	284	304	310	62	100	100	0	5353	5359	1267	122	129	73	100	100	0	0.219	0.217	0.215	0.217	1.189	0.211	0.950	80	501	6375	6372	-2.193	1144	5231	1135	5237	0
4	19	1	"fklB"	"STM4397"	18950	39500	80	528	540	116	301	305	42	100	94	0	996	1099	428	122	125	30	100	100	0	0.260	0.245	0.244	0.239	1.430	0.239	0.837	52	317	1101	1216	-1.945	227	874	239	977	0
4	20	1	"ytfK"	"STM4406"	19120	39490	90	449	462	87	310	317	68	88	50	0	593	668	296	119	122	26	100	100	0	0.293	0.277	0.275	0.264	1.531	0.361	0.322	52	346	613	701	-1.770	139	474	152	549	0
4	21	1	""	"STM4417"	19280	39490	100	338	335	45	320	323	51	22	2	0	170	187	93	119	121	22	73	52	0	0.353	0.221	0.867	0.874	4.011	0.672	0.052	80	432	69	83	-1.503	18	51	15	68	-50
4	22	1	""	"STM4421"	19450	39490	100	331	332	45	329	328	41	17	5	0	236	266	192	120	121	19	85	75	0	0.017	0.021	0.224	0.274	5.895	0.108	0.069	80	450	118	149	-5.858	2	116	3	146	-50
4	23	1	""	"STM4425"	19640	39490	80	444	453	79	337	405	946	0	0	0	1546	1664	1221	124	143	251	100	96	0	0.075	0.075	0.073	0.078	1.776	0.071	0.408	52	326	1529	1656	-3.732	107	1422	116	1540	0
4	24	1	""	"STM4430"	19810	39500	80	363	366	44	351	353	45	30	1	0	560	627	247	125	127	23	100	100	0	0.028	0.030	0.084	0.071	2.226	0.027	0.023	52	313	447	517	-5.180	12	435	15	502	0
4	1	2	"sopE2"	"STM1855"	15800	39670	90	330	360	122	238	243	38	82	63	0	2011	2625	2311	116	121	37	100	100	0	0.049	0.049	0.048	0.046	1.741	0.046	0.662	52	360	1987	2631	-4.364	92	1895	122	2509	0
4	2	2	""	"STM1731"	15980	39670	90	446	458	128	236	487	3515	0	0	0	1395	1587	698	117	156	339	100	94	0	0.164	0.151	0.149	0.144	1.355	0.150	0.792	52	357	1488	1692	-2.605	210	1278	222	1470	0
4	3	2	"otsB"	"STM1929"	16160	39670	100	451	455	105	232	239	73	97	80	0	3739	3940	1754	116	119	25	100	100	0	0.060	0.058	0.059	0.058	1.336	0.056	0.831	80	402	3842	4047	-4.048	219	3623	223	3824	0
4	4	2	""	"STM4161"	16350	39690	140	292	872	3052	234	240	70	40	14	0	911	976	1287	116	117	20	81	74	0	0.073	0.742	0.102	0.179	4.883	2.088	0.744	156	518	853	1498	-3.777	58	795	638	860	0
4	5	2	"rsd"	"STM4165"	16500	39670	100	379	594	927	238	247	69	82	51	0	972	1488	1183	117	121	34	100	100	0	0.165	0.260	0.137	0.149	2.057	0.411	0.296	80	342	996	1727	-2.600	141	855	356	1371	0
4	6	2	"hupA"	"STM4170"	16680	39670	100	2095	2361	1232	247	281	436	100	100	0	843	1007	494	114	128	134	100	100	0	2.535	2.367	2.344	2.383	1.174	2.438	0.956	80	422	2577	3007	1.342	1848	729	2114	893	0
4	7	2	""	"STM3121"	16850	39670	100	381	405	83	251	267	149	42	3	0	2234	2541	921	114	121	49	100	100	0	0.061	0.063	0.062	0.060	1.475	0.059	0.129	80	385	2250	2581	-4.027	130	2120	154	2427	0
4	8	2	"stfG"	"STM0200"	17020	39670	100	346	347	58	254	269	149	10	2	0	2313	2695	1747	115	122	41	100	100	0	0.042	0.036	0.038	0.038	1.544	0.030	0.355	80	386	2290	2673	-4.578	92	2198	93	2580	0
4	9	2	"eutT"	"STM2467"	17190	39660	110	336	365	112	261	269	94	36	13	0	1552	2065	1998	115	121	40	100	100	0	0.052	0.053	0.057	0.054	1.772	0.050	0.407	80	433	1512	2054	-4.260	75	1437	104	1950	0
4	10	2	"lexA"	"STM4237"	17370	39670	100	2428	2935	1770	257	263	41	100	100	0	2313	2785	1687	115	118	27	100	100	0	0.988	1.003	0.989	1.005	1.175	1.018	0.954	80	397	4369	5348	-0.018	2171	2198	2678	2670	0
4	11	2	"prpC"	"STM0369"	17540	39660	100	423	433	69	267	273	66	97	66	0	4529	5221	2003	119	127	66	100	100	0	0.035	0.033	0.033	0.032	1.478	0.027	0.455	80	408	4566	5268	-4.821	156	4410	166	5102	0
4	12	2	"ushB"	"STM4064"	17710	39660	100	3598	4046	1239	268	275	47	100	100	0	5361	5967	2018	119	127	68	100	100	0	0.635	0.646	0.641	0.648	1.120	0.635	0.968	80	410	8572	9626	-0.655	3330	5242	3778	5848	0
4	13	2	"ptsJ"	"STM2436"	17880	39660	90	574	612	146	274	284	66	100	96	0	2565	2816	977	120	136	99	100	100	0	0.123	0.125	0.126	0.122	1.347	0.114	0.856	52	354	2745	3034	-3.027	300	2445	338	2696	0
4	14	2	"plsX"	"STM1192"	18060	39670	100	3484	3878	1214	282	288	62	100	100	0	4163	4406	1587	119	133	91	100	100	0	0.792	0.839	0.830	0.845	1.134	0.818	0.957	80	420	7246	7883	-0.337	3202	4044	3596	4287	0
4	15	2	"flgM"	"STM1172"	18230	39660	110	504	513	92	282	286	44	100	95	0	1680	1666	578	117	120	36	100	100	0	0.142	0.149	0.148	0.148	1.438	0.142	0.772	80	437	1785	1780	-2.816	222	1563	231	1549	0
4	16	2	"phsB"	"STM2064"	18400	39660	110	521	515	80	279	284	49	100	96	0	3973	3962	1106	117	148	287	100	100	0	0.063	0.061	0.064	0.060	1.358	0.056	0.805	80	465	4098	4081	-3.994	242	3856	236	3845	0
4	17	2	"tnpA_1"	"STM0946"	18570	39660	110	1195	1436	767	293	295	43	100	100	0	12140	15579	10338	121	144	120	100	100	0	0.075	0.074	0.075	0.074	1.180	0.073	0.955	80	467	12921	16601	-3.736	902	12019	1143	15458	0
4	18	2	"orf6"	"PSLT014"	18760	39660	100	1613	1628	546	297	302	49	100	100	0	7442	7513	3114	121	138	110	100	100	0	0.180	0.180	0.180	0.181	1.205	0.174	0.955	80	405	8637	8723	-2.476	1316	7321	1331	7392	0
4	19	2	"mig-14"	"STM2782"	18920	39670	100	1802	2118	1188	297	302	48	100	100	0	2938	3327	1870	121	125	27	100	100	0	0.534	0.568	0.563	0.561	1.179	0.584	0.968	80	397	4322	5027	-0.904	1505	2817	1821	3206	0
4	20	2	"thiD"	"STM2146"	19100	39660	100	552	594	187	301	310	75	98	91	0	1464	1687	816	120	123	28	100	100	0	0.187	0.187	0.181	0.180	1.363	0.183	0.749	80	420	1595	1860	-2.421	251	1344	293	1567	0
4	21	2	"rfaY"	"STM3716"	19270	39670	100	422	437	89	306	310	62	78	46	0	2189	2493	1260	116	119	22	100	100	0	0.056	0.055	0.050	0.050	1.798	0.050	0.549	80	396	2189	2508	-4.160	116	2073	131	2377	0
4	22	2	"prgH"	"STM2874"	19440	39660	110	550	581	175	318	320	52	96	95	0	2759	2955	1737	118	120	22	100	100	0	0.088	0.093	0.092	0.090	1.445	0.093	0.832	80	488	2873	3100	-3.509	232	2641	263	2837	0
4	23	2	"orgA"	"STM2869"	19630	39670	80	423	455	132	335	424	978	0	0	0	363	425	177	123	147	257	46	13	0	0.367	0.397	0.357	0.351	1.802	3.525	0.729	52	313	328	422	-1.447	88	240	120	302	0
4	24	2	"livH"	"STM3563"	19800	39670	100	461	469	85	343	359	127	42	6	0	2093	2536	1431	125	129	35	100	100	0	0.060	0.052	0.049	0.050	1.646	0.046	0.141	80	444	2086	2537	-4.060	118	1968	126	2411	0
4	1	3	"hisJ"	"STM2354"	15790	39850	100	496	546	212	232	244	106	98	81	0	1940	2405	1415	116	119	27	100	100	0	0.145	0.137	0.135	0.137	1.243	0.136	0.896	80	486	2088	2603	-2.788	264	1824	314	2289	0
4	2	3	"hisI"	"STM2078"	15970	39840	100	3599	4367	2277	235	448	3197	52	13	0	2164	2628	1367	113	142	308	100	100	0	1.640	1.643	1.611	1.640	1.160	4.678	0.431	80	432	5415	6647	0.714	3364	2051	4132	2515	0
4	3	3	"glyA"	"STM2555"	16140	39840	80	402	511	330	231	237	60	94	78	0	350	509	428	114	115	18	100	100	0	0.725	0.709	0.666	0.626	1.902	0.741	0.886	52	308	407	675	-0.465	171	236	280	395	0
4	4	3	"fliD"	"STM1960"	16320	39850	100	340	368	124	237	243	75	66	27	0	1417	1743	1490	116	117	22	100	100	0	0.079	0.081	0.087	0.074	1.697	0.073	0.713	80	359	1404	1758	-3.659	103	1301	131	1627	0
4	5	3	"asrC"	"STM2550"	16490	39840	100	360	374	83	236	244	67	85	45	0	1844	2071	889	114	118	26	100	100	0	0.072	0.071	0.066	0.066	1.612	0.065	0.560	80	376	1854	2095	-3.802	124	1730	138	1957	0
4	6	3	"moeA"	"STM0846"	16650	39840	90	394	429	130	241	248	69	88	55	0	1385	1770	963	114	137	130	100	100	0	0.120	0.114	0.113	0.105	1.564	0.112	0.782	52	341	1424	1844	-3.054	153	1271	188	1656	0
4	7	3	"cbiN"	"STM2022"	16840	39840	100	310	329	90	244	258	121	16	5	0	1211	1398	940	116	135	114	100	100	0	0.060	0.066	0.060	0.056	1.933	0.061	0.215	80	426	1161	1367	-4.052	66	1095	85	1282	0
4	8	3	"cobU"	"STM2018"	17010	39840	100	363	413	271	244	264	133	38	12	0	1741	2110	1551	115	122	48	100	100	0	0.073	0.085	0.066	0.066	1.965	0.075	0.179	80	396	1745	2164	-3.772	119	1626	169	1995	0
4	9	3	"uhpA"	"STM3790"	17190	39840	100	620	637	120	254	259	50	100	100	0	3068	3456	1339	113	118	30	100	100	0	0.124	0.115	0.118	0.116	1.249	0.102	0.845	80	420	3321	3726	-3.013	366	2955	383	3343	0
4	10	3	"trpD"	"STM1724"	17360	39840	100	313	320	58	256	261	42	60	31	0	920	1084	603	114	116	22	100	100	0	0.071	0.066	0.071	0.070	1.957	0.064	0.361	80	384	863	1034	-3.822	57	806	64	970	0
4	11	3	"sulA"	"STM1071"	17530	39840	100	1293	1379	437	263	270	92	100	100	0	2543	2698	889	117	121	33	100	100	0	0.425	0.432	0.421	0.430	1.127	0.436	0.939	80	408	3456	3697	-1.236	1030	2426	1116	2581	0
4	12	3	"rfaL"	"STM3713"	17700	39840	100	423	436	80	266	274	90	96	30	0	3709	4048	1806	118	123	30	100	100	0	0.044	0.043	0.042	0.043	1.394	0.040	0.777	80	420	3748	4100	-4.516	157	3591	170	3930	0
4	13	3	"bglX"	"STM2166"	17880	39840	100	461	472	112	268	272	58	95	80	0	2735	2955	1465	119	128	135	100	100	0	0.074	0.072	0.073	0.074	1.627	0.067	0.667	80	418	2809	3040	-3.761	193	2616	204	2836	0
4	14	3	""	"STM0347"	18050	39840	100	539	544	111	272	279	65	97	92	0	3267	3207	1158	119	128	128	100	100	0	0.085	0.088	0.089	0.087	1.373	0.084	0.816	80	408	3415	3360	-3.560	267	3148	272	3088	0
4	15	3	""	"STM1043"	18230	39840	100	571	588	108	273	280	50	100	100	0	3813	4002	1287	115	119	31	100	100	0	0.081	0.081	0.080	0.081	1.318	0.077	0.829	80	408	3996	4202	-3.633	298	3698	315	3887	0
4	16	3	""	"PSLT025"	18390	39840	90	428	457	180	280	283	41	88	76	0	1084	1472	1368	117	123	32	100	100	0	0.153	0.131	0.139	0.124	1.840	0.122	0.793	52	339	1115	1532	-2.708	148	967	177	1355	0
4	17	3	"orf319"	"STM1389"	18570	39840	100	1154	1233	317	283	286	37	100	100	0	3284	3597	1180	119	124	34	100	100	0	0.275	0.273	0.272	0.273	1.196	0.265	0.952	80	418	4036	4428	-1.861	871	3165	950	3478	0
4	18	3	"yfeJ"	"STM2437"	18740	39840	100	619	991	1238	289	289	40	100	100	0	3798	4400	1728	117	120	26	100	100	0	0.090	0.164	0.088	0.103	1.902	0.241	0.324	80	420	4011	4985	-3.480	330	3681	702	4283	0
4	19	3	""	"PSLT087"	18920	39840	100	537	553	91	293	302	108	97	72	0	5283	5732	2225	119	126	49	100	100	0	0.047	0.046	0.046	0.046	1.329	0.042	0.823	80	408	5408	5873	-4.404	244	5164	260	5613	0
4	20	3	"traU"	"PSLT092"	19090	39840	100	468	479	71	293	304	110	86	28	0	5671	5827	1604	120	127	48	100	100	0	0.032	0.033	0.032	0.032	1.417	0.030	0.663	80	396	5726	5893	-4.987	175	5551	186	5707	0
4	21	3	"trbE"	"PSLT096"	19260	39840	100	440	446	63	303	305	43	97	82	0	2116	2399	1264	118	123	35	100	100	0	0.069	0.063	0.067	0.063	1.597	0.053	0.600	80	418	2135	2424	-3.866	137	1998	143	2281	0
4	22	3	"traH"	"PSLT100"	19440	39840	90	364	368	52	310	313	54	48	15	0	541	738	629	118	121	24	100	100	0	0.128	0.094	0.104	0.108	1.945	0.065	0.256	52	356	477	678	-2.970	54	423	58	620	0
4	23	3	"trbH"	"PSLT105"	19620	39840	110	7325	8774	5611	329	338	75	100	100	0	5191	6112	3214	122	130	43	100	100	0	1.380	1.410	1.353	1.371	1.178	1.521	0.933	80	478	12065	14435	0.465	6996	5069	8445	5990	0
4	24	3	"traX"	"PSLT110"	19790	39840	110	778	802	185	346	354	83	98	97	0	4849	4966	1718	125	129	33	100	100	0	0.091	0.094	0.094	0.092	1.328	0.089	0.847	80	483	5156	5297	-3.451	432	4724	456	4841	0
4	1	4	""	"STM2717"	15780	40020	70	293	310	88	228	233	45	62	28	0	750	731	246	126	140	44	100	100	0	0.104	0.136	0.136	0.136	2.447	0.127	0.208	32	234	689	687	-3.263	65	624	82	605	0
4	2	4	""	"STM2739"	15960	40020	100	350	353	66	227	244	116	53	3	0	6452	6632	1927	114	123	50	100	100	0	0.019	0.019	0.019	0.021	1.435	0.014	0.091	80	452	6461	6644	-5.687	123	6338	126	6518	0
4	3	4	""	"STM1616"	16130	40020	90	392	402	82	233	238	55	96	80	0	1923	2090	833	112	120	48	100	100	0	0.088	0.085	0.085	0.082	1.545	0.082	0.636	52	356	1970	2147	-3.510	159	1811	169	1978	0
4	4	4	"rimL"	"STM1611"	16310	40020	100	471	490	147	235	236	37	100	100	0	2402	2720	1288	111	119	47	100	100	0	0.103	0.098	0.096	0.096	1.352	0.098	0.874	80	418	2527	2864	-3.279	236	2291	255	2609	0
4	5	4	"osmB"	"STM1705"	16480	40020	90	383	437	186	233	236	41	100	90	0	564	699	484	111	114	22	100	100	0	0.331	0.347	0.339	0.329	1.324	0.361	0.885	52	350	603	792	-1.595	150	453	204	588	0
4	6	4	"mppA"	"STM1679"	16660	40010	100	1634	1668	455	234	248	172	100	98	0	7488	7351	2678	113	121	73	100	100	0	0.190	0.198	0.200	0.206	1.278	0.186	0.794	80	430	8775	8672	-2.397	1400	7375	1434	7238	0
4	7	4	"rnhB"	"STM0230"	16830	40020	100	736	745	130	237	241	39	100	100	0	3382	3449	925	114	118	33	100	100	0	0.153	0.152	0.152	0.153	1.180	0.148	0.936	80	408	3767	3843	-2.711	499	3268	508	3335	0
4	8	4	"speE"	"STM0166"	17010	40010	100	565	645	228	241	242	38	98	98	0	1290	1674	884	114	118	30	100	100	0	0.276	0.259	0.264	0.258	1.297	0.252	0.904	80	408	1500	1964	-1.860	324	1176	404	1560	0
4	9	4	"yaeB"	"STM0243"	17180	40010	90	364	385	95	244	248	41	98	75	0	1300	1553	833	112	114	19	100	100	0	0.101	0.098	0.092	0.092	1.588	0.097	0.433	52	332	1308	1582	-3.307	120	1188	141	1441	0
4	10	4	"cobS"	"STM2017"	17350	40010	100	401	408	76	254	258	43	93	82	0	1804	1955	806	113	117	28	100	100	0	0.087	0.084	0.080	0.081	1.578	0.075	0.670	80	430	1838	1996	-3.524	147	1691	154	1842	0
4	11	4	"yeeI"	"STM2001"	17530	40010	90	408	433	123	256	264	64	86	59	0	1063	1170	696	114	126	106	100	100	0	0.160	0.168	0.169	0.158	1.773	0.168	0.759	52	357	1101	1233	-2.642	152	949	177	1056	0
4	12	4	"fixX"	"STM0078"	17700	40010	90	312	325	99	261	269	53	46	19	0	606	710	368	119	129	104	100	100	0	0.105	0.108	0.101	0.103	2.421	0.107	0.129	52	349	538	655	-3.255	51	487	64	591	0
4	13	4	"ubiC"	"STM4233"	17870	40010	100	522	546	164	269	277	70	100	95	0	3276	3556	1103	119	129	124	100	100	0	0.080	0.081	0.077	0.076	1.400	0.081	0.726	80	430	3410	3714	-3.641	253	3157	277	3437	0
4	14	4	"yjbJ"	"STM4240"	18050	40010	90	727	785	234	295	310	77	100	100	0	1589	1708	807	120	128	137	100	100	0	0.294	0.309	0.317	0.311	1.202	0.292	0.895	52	349	1901	2078	-1.766	432	1469	490	1588	0
4	15	4	"yjcE"	"STM4269"	18220	40010	100	334	334	49	288	298	65	36	6	0	752	774	317	116	117	21	100	100	0	0.072	0.070	0.091	0.089	2.185	0.133	0.018	80	408	682	704	-3.789	46	636	46	658	0
4	16	4	"zur"	"STM4241"	18390	40010	100	826	858	222	283	283	51	100	100	0	2827	2970	1144	115	119	26	100	100	0	0.200	0.201	0.205	0.201	1.197	0.197	0.939	80	420	3255	3430	-2.320	543	2712	575	2855	0
4	17	4	"yfcZ"	"STM2390"	18570	40010	100	624	633	126	281	280	41	100	100	0	1763	1812	609	116	117	19	100	100	0	0.208	0.208	0.209	0.206	1.191	0.204	0.920	80	408	1990	2048	-2.264	343	1647	352	1696	0
4	18	4	""	"STM2372"	18740	40010	90	614	748	457	282	284	41	100	100	0	1216	1569	1161	118	121	41	100	100	0	0.302	0.321	0.308	0.303	1.229	0.348	0.943	52	341	1430	1917	-1.726	332	1098	466	1451	0
4	19	4	"ylaC"	"STM0471"	18920	40020	100	854	1002	592	286	295	87	100	97	0	1772	2405	1925	117	123	67	100	100	0	0.343	0.313	0.315	0.322	1.320	0.308	0.951	80	431	2223	3004	-1.543	568	1655	716	2288	0
4	20	4	"ybaP"	"STM0496"	19090	40000	90	594	702	337	290	294	44	100	98	0	1559	1982	1520	117	118	24	100	100	0	0.211	0.221	0.217	0.216	1.295	0.218	0.913	52	348	1746	2277	-2.246	304	1442	412	1865	0
4	21	4	"ybbS"	"STM0514"	19260	40010	90	462	488	113	297	297	37	98	98	0	2520	2840	1317	118	124	40	100	100	0	0.069	0.070	0.069	0.069	1.414	0.065	0.726	52	350	2567	2913	-3.864	165	2402	191	2722	0
4	22	4	"folD"	"STM0542"	19430	40010	100	1008	1052	323	305	307	38	100	100	0	4381	4663	1759	120	125	36	100	100	0	0.165	0.164	0.163	0.164	1.215	0.164	0.948	80	452	4964	5290	-2.600	703	4261	747	4543	0
4	23	4	"ybdG"	"STM0569"	19610	40010	90	934	980	208	324	332	63	100	100	0	5627	6016	1754	126	133	41	100	100	0	0.111	0.111	0.107	0.111	1.195	0.108	0.889	52	357	6111	6546	-3.173	610	5501	656	5890	0
4	24	4	"fepB"	"STM0594"	19790	40010	100	1178	1241	378	343	362	190	98	96	0	2977	3229	1292	126	136	57	100	100	0	0.293	0.289	0.288	0.289	1.170	0.284	0.943	80	449	3686	4001	-1.772	835	2851	898	3103	0
4	1	5	"yhgI"	"STM3511"	15780	40200	100	1349	1459	633	232	232	39	100	100	0	2466	2640	1215	115	119	30	100	100	0	0.475	0.486	0.472	0.481	1.242	0.482	0.914	80	460	3468	3752	-1.074	1117	2351	1227	2525	0
4	2	5	"yhcK"	"STM3340"	15950	40200	100	535	548	158	230	235	55	100	95	0	2520	2633	1227	114	118	34	100	100	0	0.127	0.126	0.122	0.130	1.518	0.121	0.878	80	408	2711	2837	-2.980	305	2406	318	2519	0
4	3	5	"yhcC"	"STM3329"	16130	40190	100	333	344	65	227	231	42	95	71	0	3214	3771	1881	111	116	38	100	100	0	0.034	0.032	0.032	0.032	1.465	0.031	0.707	80	408	3209	3777	-4.872	106	3103	117	3660	0
4	4	5	"murA"	"STM3307"	16300	40190	100	1590	1645	466	228	239	115	100	100	0	7520	7654	2043	112	119	45	100	100	0	0.184	0.188	0.186	0.185	1.208	0.187	0.953	80	408	8770	8959	-2.443	1362	7408	1417	7542	0
4	5	5	"rbfA"	"STM3285"	16480	40190	100	1430	1536	423	231	232	45	100	100	0	2653	2803	818	111	115	35	100	100	0	0.472	0.485	0.479	0.483	1.145	0.481	0.963	80	420	3741	3997	-1.084	1199	2542	1305	2692	0
4	6	5	"yhbT"	"STM3273"	16660	40190	100	481	478	116	233	235	36	97	93	0	1553	1688	762	111	111	18	100	100	0	0.172	0.155	0.153	0.163	1.632	0.146	0.842	80	408	1690	1822	-2.540	248	1442	245	1577	0
4	7	5	""	"STM3155"	16820	40180	90	373	393	108	236	243	45	88	71	0	659	885	554	114	116	25	100	100	0	0.251	0.204	0.206	0.194	1.657	0.190	0.756	52	328	682	928	-1.992	137	545	157	771	0
4	8	5	"nupG"	"STM3113"	17000	40180	100	469	499	143	239	243	40	100	97	0	3811	4745	2595	115	118	30	100	100	0	0.062	0.056	0.056	0.056	1.384	0.052	0.828	80	418	3926	4890	-4.006	230	3696	260	4630	0
4	9	5	"gshB"	"STM3095"	17170	40180	100	396	397	91	245	248	39	87	80	0	1030	1163	597	115	116	22	100	100	0	0.165	0.145	0.154	0.138	1.619	0.131	0.723	80	420	1066	1200	-2.599	151	915	152	1048	0
4	10	5	""	"STM3075"	17340	40180	90	345	355	65	250	256	44	80	57	0	1722	1747	683	116	126	47	100	100	0	0.059	0.064	0.066	0.059	1.661	0.058	0.583	52	349	1701	1736	-4.079	95	1606	105	1631	0
4	11	5	"iciA"	"STM3064"	17520	40190	100	381	424	186	250	272	235	11	3	0	1267	1845	2110	117	134	157	98	96	0	0.114	0.101	0.093	0.102	1.665	0.087	0.797	80	440	1281	1902	-3.134	131	1150	174	1728	0
4	12	5	"fldB"	"STM3045"	17690	40180	90	425	435	135	261	287	262	9	1	0	933	1042	526	118	132	169	100	96	0	0.201	0.188	0.162	0.168	1.828	0.331	0.290	52	357	979	1098	-2.313	164	815	174	924	0
4	13	5	"nadE"	"STM1310"	17860	40180	90	575	615	161	268	308	415	25	1	0	1977	2069	802	117	134	127	100	100	0	0.165	0.178	0.177	0.174	1.256	0.170	0.577	52	364	2167	2299	-2.599	307	1860	347	1952	0
4	14	5	"ydiE"	"STM1346"	18040	40180	80	552	599	198	279	289	57	100	100	0	502	648	351	113	119	34	100	100	0	0.702	0.598	0.606	0.600	1.277	0.590	0.887	52	322	662	855	-0.511	273	389	320	535	0
4	15	5	"lpp"	"STM1377"	18210	40180	90	1259	1328	501	282	288	52	100	100	0	331	372	151	114	115	18	100	100	0	4.502	4.054	4.053	4.214	1.341	4.043	0.902	52	356	1194	1304	2.171	977	217	1046	258	0
4	16	5	"sodB"	"STM1431"	18380	40180	90	921	995	410	279	285	49	100	100	0	1699	2142	1214	116	124	48	100	100	0	0.406	0.353	0.357	0.362	1.207	0.344	0.951	52	356	2225	2742	-1.302	642	1583	716	2026	0
4	17	5	"gst"	"STM1451"	18560	40180	100	1256	1361	470	278	280	48	100	100	0	2679	2854	1097	115	123	46	100	100	0	0.381	0.395	0.387	0.398	1.276	0.393	0.949	80	400	3542	3822	-1.390	978	2564	1083	2739	0
4	18	5	"sodC"	"STM1044"	18730	40180	100	3934	4648	2298	278	279	38	100	100	0	1667	1968	932	115	117	18	100	100	0	2.356	2.358	2.353	2.355	1.147	2.408	0.972	80	408	5208	6223	1.236	3656	1552	4370	1853	0
4	19	5	"yhhV"	"STM3559"	18900	40180	90	674	728	340	282	290	91	98	96	0	1053	1304	948	117	124	66	100	100	0	0.419	0.376	0.385	0.374	1.287	0.366	0.927	52	347	1328	1633	-1.256	392	936	446	1187	0
4	20	5	"yhhL"	"STM3573"	19080	40180	90	400	419	84	288	293	70	80	38	0	753	948	673	120	125	64	100	100	0	0.177	0.158	0.182	0.169	1.623	0.137	0.632	52	373	745	959	-2.499	112	633	131	828	0
4	21	5	"yhhQ"	"STM3579"	19250	40190	100	806	848	212	291	292	39	100	100	0	4926	5300	1788	118	122	32	100	100	0	0.107	0.107	0.106	0.107	1.237	0.105	0.930	80	452	5323	5739	-3.223	515	4808	557	5182	0
4	22	5	"nikR"	"STM3584"	19430	40190	80	398	423	97	302	303	40	78	59	0	438	530	243	117	118	28	100	100	0	0.299	0.293	0.296	0.250	1.830	0.310	0.658	52	309	417	534	-1.741	96	321	121	413	0
4	23	5	""	"STM3595"	19600	40180	90	737	839	300	315	318	48	100	100	0	1066	1380	834	122	124	25	100	100	0	0.447	0.417	0.417	0.430	1.278	0.387	0.871	52	368	1366	1782	-1.162	422	944	524	1258	0
4	24	5	""	"STM3600"	19780	40190	100	515	535	101	340	364	189	43	6	0	4568	5051	2002	126	134	55	100	100	0	0.039	0.040	0.036	0.037	1.432	0.038	0.654	80	466	4617	5120	-4.666	175	4442	195	4925	0
4	1	6	"slp"	"STM1819"	15780	40370	100	736	760	175	224	225	36	100	100	0	2814	2977	856	113	116	27	100	100	0	0.190	0.187	0.182	0.186	1.167	0.183	0.944	80	444	3213	3400	-2.399	512	2701	536	2864	0
4	2	6	"hemK"	"STM1775"	15950	40370	100	375	397	148	226	230	45	93	78	0	2290	2590	1634	113	115	27	100	100	0	0.068	0.069	0.067	0.065	1.463	0.073	0.793	80	410	2326	2648	-3.869	149	2177	171	2477	0
4	3	6	"ychK"	"STM1754"	16130	40360	100	900	915	177	224	237	115	100	100	0	6232	6197	1196	114	115	23	100	100	0	0.110	0.114	0.112	0.112	1.223	0.111	0.923	80	424	6794	6774	-3.178	676	6118	691	6083	0
4	4	6	"sdaA"	"STM1826"	16290	40360	90	988	1002	256	227	243	131	100	98	0	5630	5842	1427	115	151	236	100	100	0	0.138	0.135	0.132	0.132	1.222	0.132	0.825	52	341	6276	6502	-2.857	761	5515	775	5727	0
4	5	6	"minC"	"STM1814"	16470	40360	100	1247	1335	323	229	237	58	100	100	0	3905	4066	978	115	146	216	100	100	0	0.269	0.280	0.270	0.278	1.125	0.280	0.963	80	408	4808	5057	-1.896	1018	3790	1106	3951	0
4	6	6	"ycgR"	"STM1798"	16650	40360	110	679	692	150	231	237	43	100	100	0	4149	4342	1153	113	116	23	100	100	0	0.111	0.109	0.111	0.107	1.262	0.107	0.894	80	429	4484	4690	-3.171	448	4036	461	4229	0
4	7	6	"yihA"	"STM4001"	16820	40360	100	522	548	151	240	256	147	90	45	0	1811	1840	860	115	121	72	100	100	0	0.166	0.179	0.178	0.183	1.459	0.173	0.435	80	408	1978	2033	-2.588	282	1696	308	1725	0
4	8	6	"oxyR"	"STM4125"	16990	40350	90	1399	1445	546	238	257	158	100	100	0	2582	2657	1049	118	126	80	100	100	0	0.471	0.475	0.460	0.469	1.221	0.455	0.854	52	343	3625	3746	-1.086	1161	2464	1207	2539	0
4	9	6	"yneB"	"STM4078"	17160	40350	90	560	579	195	244	256	142	94	51	0	3620	4215	2260	119	126	43	100	100	0	0.090	0.082	0.081	0.080	1.309	0.079	0.451	52	352	3817	4431	-3.470	316	3501	335	4096	0
4	10	6	"pfkA"	"STM4062"	17340	40360	100	2221	2348	765	248	262	141	100	100	0	3754	3920	1481	118	126	43	100	100	0	0.543	0.552	0.564	0.563	1.328	0.538	0.954	80	431	5609	5902	-0.882	1973	3636	2100	3802	0
4	11	6	"rhaR"	"STM4049"	17510	40360	100	341	341	65	250	258	69	63	16	0	2236	2530	1487	117	120	26	100	100	0	0.043	0.038	0.042	0.042	1.711	0.031	0.212	80	383	2210	2504	-4.541	91	2119	91	2413	0
4	12	6	"yihZ"	"STM4028"	17690	40360	100	466	480	120	264	322	458	2	0	0	1803	1877	799	118	140	195	100	100	0	0.120	0.123	0.121	0.119	1.351	0.121	0.743	80	408	1887	1975	-3.060	202	1685	216	1759	0
4	13	6	"rpsK"	"STM3417"	17860	40360	110	8769	9644	3804	269	312	393	100	100	0	1365	1494	543	116	128	118	100	100	0	6.805	6.803	6.877	6.826	1.147	6.954	0.941	80	431	9749	10753	2.767	8500	1249	9375	1378	0
4	14	6	"rplF"	"STM3425"	18030	40360	100	10930	10944	2747	272	274	44	100	100	0	1421	1413	383	115	121	38	100	100	0	8.161	8.222	8.293	8.406	1.230	8.306	0.964	80	425	11964	11970	3.029	10658	1306	10672	1298	0
4	15	6	"rplN"	"STM3430"	18210	40360	100	5309	5496	2218	272	276	42	100	100	0	772	797	315	116	118	21	100	100	0	7.678	7.671	7.671	8.084	1.387	7.688	0.952	80	408	5693	5905	2.941	5037	656	5224	681	0
4	16	6	"rpsC"	"STM3434"	18380	40360	100	9116	10325	3911	272	276	40	100	100	0	933	1086	507	118	118	19	100	100	0	10.852	10.385	10.815	10.879	1.312	10.271	0.897	80	393	9659	11021	3.440	8844	815	10053	968	0
4	17	6	"rplW"	"STM3438"	18560	40360	120	7943	7276	4795	271	273	42	97	94	0	583	562	314	116	118	19	94	90	0	16.428	15.706	15.535	15.195	1.727	6.632	0.330	120	495	8139	7451	4.038	7672	467	7005	446	0
4	18	6	"ppiA"	"STM3472"	18730	40350	110	1548	1637	472	283	289	66	100	100	0	3841	4142	1213	117	119	21	100	100	0	0.340	0.336	0.338	0.333	1.256	0.332	0.907	80	425	4989	5379	-1.558	1265	3724	1354	4025	0
4	19	6	"argI"	"STM4469"	18900	40360	100	502	513	96	284	302	160	77	13	0	3561	4014	1653	118	124	42	100	100	0	0.063	0.059	0.059	0.059	1.439	0.050	0.109	80	424	3661	4125	-3.981	218	3443	229	3896	0
4	20	6	"trpS2"	"STM4508"	19070	40350	90	593	630	131	286	290	45	100	100	0	3867	4333	1740	123	127	35	100	100	0	0.082	0.082	0.078	0.082	1.337	0.077	0.870	52	358	4051	4554	-3.608	307	3744	344	4210	0
4	21	6	"dnaT"	"STM4544"	19250	40360	90	523	570	166	288	293	39	100	100	0	1864	2216	1108	121	125	30	100	100	0	0.135	0.135	0.127	0.131	1.327	0.131	0.863	52	353	1978	2377	-2.891	235	1743	282	2095	0
4	22	6	"lplA"	"STM4576"	19420	40360	100	587	587	123	297	298	37	100	98	0	3564	3612	1257	120	123	28	100	100	0	0.084	0.083	0.083	0.082	1.452	0.081	0.859	80	426	3734	3782	-3.570	290	3444	290	3492	0
4	23	6	""	"STM4596"	19590	40350	90	521	557	127	319	318	39	96	94	0	2076	2527	1302	128	133	36	100	100	0	0.104	0.099	0.106	0.096	1.552	0.093	0.808	52	376	2150	2637	-3.270	202	1948	238	2399	0
4	24	6	"rph"	"STM3734"	19770	40360	90	973	1154	495	347	351	48	100	100	0	2156	2793	1562	130	153	334	100	100	0	0.309	0.303	0.294	0.301	1.256	0.280	0.847	52	381	2652	3470	-1.694	626	2026	807	2663	0
4	1	7	"yidF"	"STM3803"	15740	40540	90	306	323	71	227	228	37	86	53	0	1461	1765	1022	115	119	25	100	100	0	0.059	0.058	0.059	0.054	1.739	0.055	0.536	52	348	1425	1746	-4.091	79	1346	96	1650	0
4	2	7	"ibpA"	"STM3809"	15920	40550	100	1278	1620	1320	223	227	50	100	100	0	865	1109	994	114	123	70	100	98	0	1.405	1.404	1.436	1.436	1.206	1.362	0.973	80	407	1806	2392	0.490	1055	751	1397	995	0
4	3	7	"ccmC"	"STM2252"	16080	40540	90	418	454	214	223	230	48	98	80	0	891	1093	1028	115	126	75	100	100	0	0.251	0.236	0.242	0.240	1.605	0.206	0.822	52	353	971	1209	-1.993	195	776	231	978	0
4	4	7	"torC"	"STM3823"	16260	40530	90	291	326	137	226	232	68	48	15	0	3687	3848	2024	118	134	92	100	100	0	0.018	0.027	0.023	0.025	1.986	0.022	0.093	52	368	3634	3830	-5.779	65	3569	100	3730	0
4	5	7	"dgoK"	"STM3829"	16440	40520	110	668	706	191	233	240	69	100	100	0	5353	5624	1589	117	142	174	100	100	0	0.083	0.086	0.083	0.083	1.237	0.085	0.842	80	442	5671	5980	-3.589	435	5236	473	5507	0
4	6	7	""	"STM3833"	16610	40530	100	287	311	111	235	239	44	56	27	0	819	1209	1245	114	118	22	95	93	0	0.074	0.069	0.058	0.079	2.926	0.054	0.252	80	389	757	1171	-3.761	52	705	76	1095	0
4	7	7	""	"STM0098"	16780	40520	100	438	447	98	240	243	44	97	92	0	3809	3769	1056	114	117	20	100	100	0	0.054	0.057	0.055	0.054	1.404	0.058	0.814	80	381	3893	3862	-4.222	198	3695	207	3655	0
4	8	7	"ilvI"	"STM0116"	16960	40520	100	620	718	519	240	246	63	96	85	0	4176	4897	3622	117	120	38	100	100	0	0.094	0.100	0.093	0.095	1.459	0.100	0.673	80	407	4439	5258	-3.417	380	4059	478	4780	0
4	9	7	"ftsI"	"STM0122"	17130	40520	100	1973	2003	686	245	252	59	100	100	0	8672	8036	2911	117	122	38	100	100	0	0.202	0.222	0.222	0.220	1.162	0.222	0.981	80	410	10283	9677	-2.308	1728	8555	1758	7919	0
4	10	7	"murC"	"STM0129"	17300	40520	90	770	960	599	251	254	45	100	100	0	2786	3721	2788	118	127	40	100	100	0	0.195	0.197	0.181	0.191	1.282	0.194	0.912	52	345	3187	4312	-2.362	519	2668	709	3603	0
4	11	7	"guaC"	"STM0141"	17480	40520	100	1345	1492	631	254	257	41	100	100	0	3551	3889	1959	119	125	37	100	100	0	0.318	0.328	0.330	0.329	1.203	0.321	0.967	80	405	4523	5008	-1.653	1091	3432	1238	3770	0
4	12	7	"aroP"	"STM0150"	17650	40520	100	386	453	173	261	267	61	81	50	0	1445	2050	1655	120	125	55	100	96	0	0.094	0.099	0.098	0.098	1.730	0.098	0.769	80	386	1450	2122	-3.406	125	1325	192	1930	0
4	13	7	""	"STM1549"	17830	40520	100	690	745	350	262	270	93	97	93	0	1504	1757	1186	118	124	55	100	100	0	0.309	0.295	0.295	0.296	1.240	0.288	0.917	80	389	1814	2122	-1.695	428	1386	483	1639	0
4	14	7	""	"STM1554"	17980	40510	70	303	318	68	268	267	46	43	18	0	1087	1445	1529	119	141	84	100	100	0	0.036	0.038	0.043	0.045	2.134	0.037	0.342	32	219	1003	1376	-4.790	35	968	50	1326	0
4	15	7	""	"STM1558"	18160	40510	90	343	374	81	270	272	38	76	46	0	1168	1583	1141	121	129	49	100	100	0	0.070	0.071	0.069	0.072	1.810	0.065	0.595	52	366	1120	1566	-3.842	73	1047	104	1462	0
4	16	7	"sfcA"	"STM1566"	18340	40520	100	393	459	186	272	275	39	87	70	0	1387	1891	1619	121	124	23	100	100	0	0.096	0.106	0.110	0.103	1.826	0.105	0.865	80	413	1387	1957	-3.387	121	1266	187	1770	0
4	17	7	"fdnG"	"STM1570"	18520	40520	90	377	395	99	269	271	39	82	69	0	1063	1363	826	119	123	26	100	100	0	0.114	0.101	0.109	0.096	1.647	0.102	0.682	52	332	1052	1370	-3.128	108	944	126	1244	0
4	18	7	"narZ"	"STM1577"	18700	40510	70	316	320	35	278	282	45	40	9	0	931	960	398	125	135	55	100	100	0	0.047	0.050	0.049	0.046	2.064	0.051	0.211	32	233	844	877	-4.407	38	806	42	835	0
4	19	7	"yciO"	"STM1720"	18860	40520	90	476	529	198	280	300	173	57	15	0	1053	1364	1100	123	128	43	100	100	0	0.211	0.201	0.203	0.202	1.411	0.202	0.331	52	354	1126	1490	-2.246	196	930	249	1241	0
4	20	7	"yciC"	"STM1734"	19050	40520	100	1127	1165	462	283	288	50	100	100	0	3516	3722	1827	123	125	26	100	100	0	0.249	0.245	0.236	0.240	1.212	0.243	0.959	80	426	4237	4481	-2.007	844	3393	882	3599	0
4	21	7	""	"STM1747"	19210	40520	90	425	427	86	291	295	42	92	71	0	788	876	531	123	125	24	100	100	0	0.202	0.181	0.184	0.175	1.484	0.168	0.694	52	335	799	889	-2.311	134	665	136	753	0
4	22	7	"narI"	"STM1761"	19380	40520	90	449	477	142	293	304	144	53	13	0	1732	2162	1930	123	130	43	100	100	0	0.097	0.090	0.087	0.087	1.544	0.077	0.231	52	357	1765	2223	-3.367	156	1609	184	2039	0
4	23	7	"chaB"	"STM1770"	19560	40520	60	385	402	85	312	312	38	71	50	0	587	668	385	128	136	35	100	100	0	0.159	0.167	0.164	0.153	2.066	0.166	0.539	32	176	532	630	-2.653	73	459	90	540	0
4	24	7	""	"STM1785"	19740	40530	90	583	618	140	335	337	44	100	96	0	4960	5717	3026	132	140	46	100	100	0	0.051	0.051	0.050	0.051	1.362	0.053	0.532	52	387	5076	5868	-4.283	248	4828	283	5585	0
4	1	8	"nuoN"	"STM2316"	15740	40710	100	674	713	172	223	224	38	100	100	0	6125	6985	2256	117	120	30	100	100	0	0.075	0.071	0.070	0.071	1.180	0.071	0.955	80	423	6459	7358	-3.736	451	6008	490	6868	0
4	2	8	"nuoC"	"STM2326"	15910	40710	100	703	737	362	223	226	50	98	95	0	5642	5597	3608	116	126	74	100	98	0	0.087	0.094	0.092	0.096	1.385	0.095	0.953	80	383	6006	5995	-3.525	480	5526	514	5481	0
4	3	8	"yfbS"	"STM2333"	16080	40700	80	281	308	89	221	223	33	82	46	0	1274	1474	1053	117	119	23	100	100	0	0.052	0.064	0.058	0.060	1.640	0.070	0.686	52	307	1217	1444	-4.269	60	1157	87	1357	0
4	4	8	"yfcC"	"STM2339"	16260	40690	90	254	280	94	226	230	39	38	17	0	1047	1687	2421	117	118	21	100	100	0	0.030	0.034	0.054	0.048	1.972	0.031	0.430	52	357	958	1624	-5.054	28	930	54	1570	0
4	5	8	""	"STM2343"	16430	40690	100	330	342	85	236	244	69	66	22	0	1164	1413	1037	115	125	109	100	100	0	0.090	0.082	0.076	0.077	1.661	0.074	0.618	80	420	1143	1404	-3.480	94	1049	106	1298	0
4	6	8	"yfcH"	"STM2350"	16610	40700	100	894	1071	944	237	240	37	100	100	0	5553	6456	4952	113	116	19	100	100	0	0.121	0.131	0.115	0.122	1.264	0.154	0.914	80	396	6097	7177	-3.050	657	5440	834	6343	0
4	7	8	"fdx"	"STM2538"	16780	40690	100	1094	1239	597	239	240	38	100	100	0	2763	3199	1757	115	117	22	100	100	0	0.323	0.324	0.327	0.326	1.171	0.325	0.971	80	408	3503	4084	-1.631	855	2648	1000	3084	0
4	8	8	"cadB"	"STM2558"	16960	40690	100	943	992	334	243	244	38	100	100	0	5199	5725	2373	117	117	21	100	100	0	0.138	0.134	0.132	0.132	1.184	0.133	0.957	80	382	5782	6357	-2.860	700	5082	749	5608	0
4	9	8	"yfhG"	"STM2563"	17120	40690	100	632	658	201	246	249	43	97	97	0	2586	2784	1121	116	119	27	100	100	0	0.156	0.154	0.151	0.151	1.275	0.157	0.926	80	382	2856	3080	-2.678	386	2470	412	2668	0
4	10	8	""	"STM2570"	17280	40690	90	542	558	182	251	256	50	100	90	0	5596	5514	2959	119	134	63	100	100	0	0.053	0.057	0.056	0.058	1.311	0.057	0.863	52	364	5768	5702	-4.234	291	5477	307	5395	0
4	11	8	""	"STM2587"	17470	40690	90	345	356	85	256	257	40	76	53	0	1964	2738	2355	117	129	53	100	100	0	0.048	0.038	0.041	0.039	1.701	0.033	0.605	52	362	1936	2721	-4.375	89	1847	100	2621	0
4	12	8	""	"STM2593"	17650	40690	100	368	389	116	258	263	53	82	53	0	2595	2700	1242	119	125	43	100	100	0	0.044	0.051	0.045	0.045	1.729	0.045	0.395	80	406	2586	2712	-4.492	110	2476	131	2581	0
4	13	8	"yhbP"	"STM3270"	17820	40690	100	545	572	108	256	257	39	100	100	0	3286	3338	821	118	119	20	100	100	0	0.091	0.098	0.097	0.096	1.261	0.098	0.886	80	384	3457	3536	-3.454	289	3168	316	3220	0
4	14	8	""	"STM3277"	17990	40680	110	464	482	98	261	262	40	100	98	0	6996	7180	1972	118	125	47	100	100	0	0.030	0.031	0.030	0.030	1.366	0.031	0.763	80	483	7081	7283	-5.082	203	6878	221	7062	0
4	15	8	"pnp"	"STM3282"	18160	40690	90	2286	2861	2613	273	277	42	100	100	0	2776	3344	2971	118	125	37	100	100	0	0.757	0.802	0.771	0.790	1.178	0.840	0.963	52	365	4671	5814	-0.401	2013	2658	2588	3226	0
4	16	8	"secG"	"STM3293"	18340	40690	100	5388	5919	2224	281	284	43	100	100	0	1783	1920	718	120	126	37	100	100	0	3.071	3.132	3.130	3.139	1.108	3.142	0.983	80	418	6770	7438	1.619	5107	1663	5638	1800	0
4	17	8	"yhbE"	"STM3302"	18510	40680	100	2966	3079	862	268	273	41	100	100	0	4230	4266	1185	116	119	19	100	100	0	0.656	0.677	0.679	0.676	1.116	0.675	0.977	80	408	6812	6961	-0.609	2698	4114	2811	4150	0
4	18	8	"yrbA"	"STM3308"	18690	40690	100	551	578	133	272	277	49	100	98	0	1526	1642	594	118	125	41	100	100	0	0.198	0.201	0.195	0.196	1.282	0.198	0.872	80	429	1687	1830	-2.335	279	1408	306	1524	0
4	19	8	""	"STM0718"	18860	40690	100	448	476	103	280	285	44	100	93	0	4827	4789	1975	118	119	19	100	100	0	0.036	0.042	0.040	0.041	1.539	0.038	0.660	80	408	4877	4867	-4.809	168	4709	196	4671	0
4	20	8	""	"STM0724"	19040	40690	100	289	294	54	284	288	45	20	5	0	166	173	50	119	120	22	70	52	0	0.106	0.185	0.552	0.603	4.536	2.428	0.084	80	408	52	64	-3.233	5	47	10	54	-50
4	21	8	"sdhD"	"STM0733"	19210	40690	100	988	1020	270	288	292	48	100	100	0	2931	2964	1087	121	123	26	100	100	0	0.249	0.257	0.259	0.258	1.158	0.250	0.959	80	408	3510	3575	-2.005	700	2810	732	2843	0
4	22	8	"ybgC"	"STM0744"	19390	40690	100	649	720	247	288	300	136	98	90	0	2257	2611	1190	121	124	34	100	100	0	0.169	0.173	0.162	0.168	1.315	0.171	0.876	80	408	2497	2922	-2.565	361	2136	432	2490	0
4	23	8	"ybgF"	"STM0750"	19560	40690	110	1569	1640	412	306	309	45	100	100	0	5258	5357	1420	123	126	27	100	100	0	0.246	0.255	0.252	0.254	1.123	0.255	0.978	80	469	6398	6568	-2.024	1263	5135	1334	5234	0
4	24	8	"aroG"	"STM0760"	19730	40690	90	1591	1654	309	326	331	50	100	100	0	5877	6125	1171	130	147	83	100	100	0	0.220	0.222	0.223	0.220	1.133	0.217	0.965	52	363	7012	7323	-2.184	1265	5747	1328	5995	0
4	1	9	""	"STM0868"	15720	40870	90	327	365	111	223	221	34	98	80	0	2222	2779	1813	117	124	45	100	100	0	0.049	0.053	0.052	0.052	1.479	0.053	0.769	52	345	2209	2804	-4.339	104	2105	142	2662	0
4	2	9	"rimK"	"STM0875"	15910	40880	100	378	405	127	222	225	66	87	55	0	1963	2272	1209	115	126	85	100	98	0	0.084	0.085	0.085	0.085	1.583	0.087	0.835	80	416	2004	2340	-3.566	156	1848	183	2157	0
4	3	9	"ybjF"	"STM0882"	16070	40870	90	586	620	204	221	222	38	100	100	0	2753	3302	1477	116	124	44	100	100	0	0.138	0.125	0.128	0.124	1.269	0.123	0.922	52	348	3002	3585	-2.853	365	2637	399	3186	0
4	4	9	"artP"	"STM0891"	16250	40870	100	1311	1318	273	221	225	39	100	100	0	5382	5501	1173	115	121	37	100	100	0	0.207	0.204	0.205	0.203	1.131	0.202	0.971	80	452	6357	6483	-2.273	1090	5267	1097	5386	0
4	5	9	""	"STM0896"	16430	40870	100	275	283	77	231	236	40	52	18	0	2438	2461	975	114	117	25	100	100	0	0.019	0.022	0.029	0.034	2.186	0.016	0.097	80	432	2368	2399	-5.723	44	2324	52	2347	0
4	6	9	""	"STM0901"	16610	40870	100	282	287	46	235	238	38	63	26	0	5380	5427	2034	113	115	19	100	100	0	0.009	0.010	0.016	0.018	1.649	0.009	0.223	80	396	5314	5366	-6.808	47	5267	52	5314	0
4	7	9	""	"STM1035"	16770	40860	90	299	309	65	236	238	36	67	42	0	1344	1575	988	115	118	23	100	100	0	0.051	0.050	0.046	0.047	1.823	0.050	0.494	52	346	1292	1533	-4.286	63	1229	73	1460	0
4	8	9	""	"STM1039"	16950	40860	100	316	319	52	244	291	755	0	0	0	2575	2517	959	114	119	39	100	100	0	0.029	0.031	0.035	0.033	1.675	0.031	0.423	80	418	2533	2478	-5.095	72	2461	75	2403	0
4	9	9	"aceK"	"STM4185"	17110	40860	90	385	402	96	243	248	40	98	80	0	3631	4611	3144	116	125	46	100	100	0	0.040	0.035	0.035	0.036	1.458	0.032	0.739	52	347	3657	4654	-4.630	142	3515	159	4495	0
4	10	9	""	"STM4196"	17300	40870	100	381	390	77	250	256	45	92	80	0	4983	5333	2715	118	127	53	100	100	0	0.027	0.027	0.028	0.028	1.550	0.026	0.735	80	425	4996	5355	-5.215	131	4865	140	5215	0
4	11	9	""	"STM4200"	17470	40860	100	384	391	105	254	259	48	72	58	0	3546	4681	3305	115	118	20	100	100	0	0.038	0.030	0.031	0.032	1.537	0.028	0.637	80	396	3561	4703	-4.722	130	3431	137	4566	0
4	12	9	""	"STM4204"	17640	40860	100	840	853	165	254	263	64	100	100	0	10752	10743	2703	120	122	25	100	100	0	0.055	0.056	0.056	0.057	1.291	0.054	0.920	80	396	11218	11222	-4.181	586	10632	599	10623	0
4	13	9	"pduE"	"STM2042"	17820	40860	100	336	357	65	256	268	119	30	6	0	2856	3012	796	117	121	40	100	100	0	0.029	0.035	0.032	0.032	1.713	0.034	0.479	80	408	2819	2996	-5.098	80	2739	101	2895	0
4	14	9	"pduV"	"STM2056"	17990	40860	100	344	348	53	261	272	115	23	1	0	1558	1562	517	117	122	40	100	100	0	0.058	0.060	0.059	0.058	1.688	0.055	0.331	80	396	1524	1532	-4.118	83	1441	87	1445	0
4	15	9	"stfF"	"STM0199"	18150	40860	90	359	358	56	271	272	39	80	55	0	2448	2684	1255	118	130	62	100	100	0	0.038	0.034	0.037	0.036	1.660	0.031	0.466	52	347	2418	2653	-4.727	88	2330	87	2566	0
4	16	9	"thiH"	"STM4159"	18330	40860	90	370	386	80	278	281	51	76	42	0	2344	2427	814	119	131	62	100	100	0	0.041	0.047	0.045	0.044	1.636	0.048	0.467	52	364	2317	2416	-4.596	92	2225	108	2308	0
4	17	9	"yojN"	"STM2269"	18510	40860	100	563	581	190	271	278	63	93	81	0	3917	4352	2444	116	121	31	100	100	0	0.077	0.073	0.071	0.070	1.493	0.071	0.816	80	418	4093	4546	-3.702	292	3801	310	4236	0
4	18	9	""	"STM4261"	18680	40860	100	408	427	128	272	284	93	65	18	0	1353	1356	675	120	125	47	100	100	0	0.110	0.125	0.114	0.115	1.791	0.117	0.464	80	408	1369	1391	-3.180	136	1233	155	1236	0
4	19	9	"traP"	"PSLT082"	18860	40860	100	357	375	84	279	284	44	75	43	0	1408	1953	1619	120	122	21	100	100	0	0.061	0.052	0.060	0.058	1.934	0.044	0.515	80	408	1366	1929	-4.046	78	1288	96	1833	0
4	20	9	""	"STM1542"	19030	40860	90	419	474	199	287	287	39	92	75	0	1063	1447	1502	119	120	19	100	100	0	0.140	0.141	0.141	0.142	1.616	0.129	0.817	52	332	1076	1515	-2.838	132	944	187	1328	0
4	21	9	""	"STM4309"	19200	40860	100	482	480	80	288	289	37	97	91	0	7938	8339	3190	121	122	28	100	100	0	0.025	0.023	0.025	0.024	1.368	0.022	0.802	80	420	8011	8410	-5.332	194	7817	192	8218	0
4	22	9	"adi"	"STM4296"	19380	40860	100	311	317	49	297	295	40	23	10	0	193	234	178	120	122	27	77	60	0	0.192	0.175	0.451	0.437	4.180	0.159	0.098	80	408	87	134	-2.382	14	73	20	114	-50
4	23	9	"lpxO"	"STM4286"	19550	40860	100	971	1012	274	303	305	42	100	100	0	3615	3992	1496	120	122	22	100	100	0	0.191	0.183	0.184	0.183	1.173	0.179	0.960	80	418	4163	4581	-2.387	668	3495	709	3872	0
4	24	9	"nrfC"	"STM4279"	19720	40860	90	432	448	108	321	323	41	86	65	0	1502	1824	1465	124	130	34	100	100	0	0.081	0.075	0.073	0.079	1.856	0.067	0.647	52	372	1489	1827	-3.634	111	1378	127	1700	0
4	1	10	"yafB"	"STM0255"	15720	41050	100	342	344	69	219	224	67	78	43	0	1237	1263	575	115	124	82	100	97	0	0.110	0.109	0.112	0.108	1.763	0.099	0.631	80	428	1245	1273	-3.189	123	1122	125	1148	0
4	2	10	""	"STM0274"	15890	41050	100	241	244	39	222	226	71	7	1	0	883	1143	744	113	121	82	97	93	0	0.025	0.021	0.039	0.046	2.325	0.067	0.010	80	419	789	1052	-5.341	19	770	22	1030	0
4	3	10	""	"STM0282"	16080	41050	100	266	272	48	225	225	36	51	26	0	1424	1779	888	114	116	23	100	100	0	0.031	0.028	0.033	0.033	1.875	0.027	0.250	80	440	1351	1712	-4.998	41	1310	47	1665	0
4	4	10	""	"STM0288"	16240	41040	90	292	297	56	224	226	38	75	36	0	1891	2039	807	115	123	59	100	100	0	0.038	0.038	0.043	0.039	1.661	0.036	0.411	52	339	1844	1997	-4.707	68	1776	73	1924	0
4	5	10	""	"STM0297"	16410	41040	90	266	274	55	230	233	40	46	17	0	1244	1285	652	116	133	90	100	100	0	0.032	0.038	0.052	0.048	1.875	0.038	0.189	52	367	1164	1213	-4.970	36	1128	44	1169	0
4	6	10	"yafJ"	"STM0311"	16600	41040	100	448	462	96	235	240	43	97	97	0	1836	1968	779	117	126	68	100	98	0	0.124	0.123	0.125	0.123	1.617	0.114	0.739	80	438	1932	2078	-3.013	213	1719	227	1851	0
4	7	10	"ycfJ"	"STM1212"	16770	41040	90	392	414	123	239	244	50	92	75	0	632	695	434	116	117	22	100	100	0	0.297	0.302	0.299	0.285	1.661	0.284	0.711	52	357	669	754	-1.754	153	516	175	579	0
4	8	10	"ycfX"	"STM1220"	16940	41030	80	338	338	68	245	311	871	0	0	0	927	954	432	117	124	62	100	100	0	0.115	0.111	0.103	0.107	1.686	0.116	0.127	52	315	903	930	-3.123	93	810	93	837	0
4	9	10	""	"STM1236"	17120	41030	90	294	305	83	246	254	63	38	9	0	647	699	293	115	122	50	100	100	0	0.090	0.101	0.112	0.107	2.301	0.099	0.151	52	365	580	643	-3.470	48	532	59	584	0
4	10	10	""	"STM1253"	17290	41030	100	436	495	274	248	256	57	92	71	0	564	693	593	120	123	27	100	100	0	0.423	0.431	0.417	0.407	1.548	0.437	0.746	80	395	632	820	-1.240	188	444	247	573	0
4	11	10	"yoaG"	"STM1272"	17460	41030	100	386	392	73	253	258	50	96	68	0	1181	1208	353	117	120	27	100	100	0	0.125	0.127	0.127	0.122	1.423	0.127	0.614	80	408	1197	1230	-3.000	133	1064	139	1091	0
4	12	10	""	"STM1276"	17640	41030	110	726	748	194	256	264	67	98	97	0	1214	1341	501	118	124	68	100	100	0	0.429	0.402	0.409	0.398	1.271	0.383	0.902	80	478	1566	1715	-1.222	470	1096	492	1223	0
4	13	10	"rstB"	"STM1471"	17810	41040	100	359	361	46	261	273	120	32	0	0	2263	2224	768	119	125	78	100	100	0	0.046	0.048	0.051	0.048	1.903	0.040	0.402	80	408	2242	2205	-4.451	98	2144	100	2105	0
4	14	10	"ydgH"	"STM1478"	17990	41030	100	696	695	246	263	273	116	91	77	0	2043	2011	1122	117	124	49	100	100	0	0.225	0.228	0.218	0.234	1.386	0.221	0.919	80	408	2359	2326	-2.153	433	1926	432	1894	0
4	15	10	"ynfM"	"STM1486"	18160	41030	100	377	404	147	269	273	50	82	52	0	1514	1548	641	117	122	31	98	97	0	0.077	0.094	0.081	0.089	2.354	0.092	0.413	80	420	1505	1566	-3.693	108	1397	135	1431	0
4	16	10	""	"STM1493"	18330	41030	90	372	377	65	277	282	45	80	51	0	1625	2180	1489	118	121	24	100	100	0	0.063	0.048	0.053	0.054	1.611	0.040	0.450	52	348	1602	2162	-3.988	95	1507	100	2062	0
4	17	10	"ynfD"	"STM1500"	18500	41030	100	544	561	193	270	272	40	100	98	0	1629	1665	818	115	118	23	100	100	0	0.181	0.188	0.188	0.179	1.303	0.198	0.898	80	420	1788	1841	-2.466	274	1514	291	1550	0
4	18	10	"udg"	"STM2080"	18680	41040	100	558	580	146	271	278	81	98	90	0	1514	1669	737	119	124	47	100	100	0	0.206	0.199	0.199	0.200	1.431	0.192	0.709	80	420	1682	1859	-2.281	287	1395	309	1550	0
4	19	10	""	"STM2787"	18850	41030	100	396	403	63	279	285	85	76	23	0	1749	1766	547	119	123	45	100	100	0	0.072	0.075	0.073	0.073	1.533	0.075	0.574	80	396	1747	1771	-3.800	117	1630	124	1647	0
4	20	10	"gabT"	"STM2792"	19020	41030	100	462	471	64	278	282	44	98	96	0	2138	2240	600	119	121	20	100	100	0	0.091	0.091	0.091	0.089	1.399	0.089	0.792	80	430	2203	2314	-3.456	184	2019	193	2121	0
4	21	10	"mobA"	"STM3994"	19190	41030	90	481	484	91	287	290	40	100	90	0	2884	3122	1514	121	133	94	100	100	0	0.070	0.066	0.065	0.065	1.506	0.064	0.776	52	348	2957	3198	-3.832	194	2763	197	3001	0
4	22	10	""	"STM4014"	19370	41030	90	391	736	1697	293	297	40	86	63	0	1506	1839	1253	123	133	90	100	100	0	0.071	0.258	0.065	0.083	2.558	0.507	0.072	52	380	1481	2159	-3.819	98	1383	443	1716	0
4	23	10	""	"STM4033"	19550	41040	80	553	606	280	302	304	44	100	96	0	644	735	591	121	123	26	100	100	0	0.480	0.495	0.479	0.506	1.399	0.470	0.893	52	328	774	918	-1.059	251	523	304	614	0
4	24	10	""	"STM4054"	19730	41030	90	376	376	52	318	321	53	53	15	0	1021	1181	772	121	124	24	100	100	0	0.064	0.055	0.068	0.062	2.014	0.044	0.175	52	395	958	1118	-3.956	58	900	58	1060	0
4	1	11	""	"STM2943"	15720	41220	100	394	405	71	217	219	38	100	98	0	8730	9249	1971	113	116	37	100	100	0	0.021	0.021	0.020	0.020	1.365	0.021	0.767	80	437	8794	9324	-5.605	177	8617	188	9136	0
4	2	11	""	"STM2955"	15900	41220	90	321	345	119	218	223	44	86	61	0	666	784	577	110	113	22	100	100	0	0.185	0.188	0.196	0.181	1.867	0.179	0.656	52	341	659	801	-2.432	103	556	127	674	0
4	3	11	"yqcC"	"STM2965"	16060	41220	90	322	339	80	220	227	51	84	50	0	1112	1201	466	114	131	103	100	100	0	0.102	0.109	0.106	0.097	1.618	0.103	0.651	52	339	1100	1206	-3.290	102	998	119	1087	0
4	4	11	"fucO"	"STM2973"	16250	41220	100	332	349	87	226	228	39	85	63	0	4762	5153	2679	114	127	90	100	98	0	0.023	0.024	0.024	0.026	1.709	0.024	0.644	80	436	4754	5162	-5.454	106	4648	123	5039	0
4	5	11	"fucK"	"STM2977"	16430	41220	100	247	256	51	230	231	39	32	10	0	566	706	617	114	115	18	100	100	0	0.038	0.044	0.076	0.067	2.183	0.059	0.349	80	409	469	618	-4.733	17	452	26	592	0
4	6	11	"csdA"	"STM2984"	16590	41210	80	280	290	70	234	238	43	53	13	0	505	694	610	114	115	22	100	100	0	0.118	0.097	0.115	0.094	2.179	0.094	0.398	52	286	437	636	-3.087	46	391	56	580	0
4	7	11	"yqhE"	"STM3165"	16770	41210	100	518	531	112	241	247	64	100	98	0	3955	4304	1184	115	116	23	100	100	0	0.072	0.069	0.067	0.067	1.272	0.067	0.743	80	419	4117	4479	-3.793	277	3840	290	4189	0
4	8	11	""	"STM3175"	16940	41210	100	314	339	130	245	248	63	51	20	0	1145	1509	1767	116	118	22	100	100	0	0.067	0.067	0.064	0.073	2.128	0.064	0.639	80	418	1098	1487	-3.899	69	1029	94	1393	0
4	9	11	"STMF1.5"	"Not LT2a91"	17120	41210	100	440	465	209	247	251	39	100	93	0	332	334	81	116	119	23	100	100	0	0.894	1.000	0.919	0.912	1.460	2.110	0.585	80	443	409	436	-0.162	193	216	218	218	0
4	10	11	"yfiO"	"STM2663"	17290	41210	100	1287	1311	193	253	278	333	100	98	0	2593	2740	558	118	123	53	100	100	0	0.418	0.404	0.407	0.406	1.170	0.398	0.952	80	409	3509	3680	-1.259	1034	2475	1058	2622	0
4	11	11	""	"STM2680"	17470	41210	100	502	533	143	254	258	46	100	100	0	3174	3636	1356	115	117	22	100	100	0	0.081	0.079	0.073	0.077	1.407	0.075	0.756	80	425	3307	3800	-3.625	248	3059	279	3521	0
4	12	11	""	"STM2690"	17630	41210	70	272	319	115	256	265	64	31	18	0	332	917	1443	120	122	25	100	100	0	0.075	0.079	0.120	0.125	2.396	0.066	0.261	32	230	228	860	-3.728	16	212	63	797	0
4	13	11	"ybbN"	"STM0504"	17810	41210	100	605	636	179	260	267	67	100	97	0	1774	1954	939	119	125	71	100	100	0	0.208	0.205	0.203	0.207	1.273	0.194	0.829	80	429	2000	2211	-2.262	345	1655	376	1835	0
4	14	11	"allA"	"STM0515"	17980	41200	90	485	501	97	262	271	73	98	92	0	4587	4580	1489	120	147	173	100	100	0	0.050	0.054	0.054	0.053	1.360	0.053	0.666	52	349	4690	4699	-4.324	223	4467	239	4460	0
4	15	11	""	"STM0520"	18150	41200	90	343	359	74	269	272	41	73	42	0	1648	2217	1641	118	144	169	100	100	0	0.048	0.043	0.041	0.043	1.811	0.039	0.494	52	365	1604	2189	-4.370	74	1530	90	2099	0
4	16	11	"ybbY"	"STM0524"	18330	41210	100	370	392	100	270	273	46	85	60	0	2425	3375	2684	117	120	25	100	100	0	0.043	0.037	0.035	0.039	1.631	0.033	0.645	80	416	2408	3380	-4.529	100	2308	122	3258	0
4	17	11	"ylbE"	"STM0530"	18500	41210	100	345	354	61	260	264	43	78	48	0	2994	3190	1031	116	118	22	100	100	0	0.030	0.031	0.031	0.030	1.659	0.027	0.301	80	395	2963	3168	-5.081	85	2878	94	3074	0
4	18	11	"cysS"	"STM0537"	18670	41210	90	691	797	350	270	273	39	100	100	0	2388	3117	2048	118	126	40	100	100	0	0.185	0.176	0.177	0.179	1.252	0.169	0.922	52	340	2691	3526	-2.431	421	2270	527	2999	0
4	19	11	"yohJ"	"STM2181"	18850	41210	100	526	554	117	280	282	42	100	98	0	1576	1775	842	116	121	35	100	100	0	0.168	0.165	0.168	0.173	1.346	0.155	0.875	80	446	1706	1933	-2.569	246	1460	274	1659	0
4	20	11	"galS"	"STM2191"	19020	41210	80	384	410	118	275	278	39	82	63	0	1747	2010	1621	116	119	24	100	100	0	0.067	0.071	0.070	0.070	1.636	0.062	0.642	52	314	1740	2029	-3.903	109	1631	135	1894	0
4	21	11	"lysP"	"STM2200"	19200	41200	100	438	479	131	280	287	90	80	45	0	981	1467	1071	118	123	35	100	100	0	0.183	0.148	0.147	0.157	1.492	0.132	0.453	80	442	1021	1548	-2.449	158	863	199	1349	0
4	22	11	"yejH"	"STM2223"	19370	41210	90	434	451	154	283	292	97	61	26	0	1931	2333	1589	119	125	42	100	100	0	0.083	0.076	0.069	0.070	1.623	0.080	0.451	52	354	1963	2382	-3.585	151	1812	168	2214	0
4	23	11	""	"STM2231"	19550	41210	90	439	458	102	302	302	41	98	82	0	1250	1497	944	119	125	32	100	100	0	0.121	0.113	0.114	0.112	1.533	0.105	0.716	52	363	1268	1534	-3.045	137	1131	156	1378	0
4	24	11	""	"STM2240"	19730	41210	90	693	765	236	311	330	253	82	32	0	3150	3887	2059	123	131	64	100	100	0	0.126	0.121	0.118	0.122	1.280	0.115	0.913	52	379	3409	4218	-2.986	382	3027	454	3764	0
4	1	12	"Ctrl-Nif10ng/ul"	"Ctrl-Nif10ng/ul"	15710	41390	100	220	245	197	217	229	164	2	1	0	109	120	75	110	118	105	2	2	0	-3.000	2.800	1.335	1.353	4.821	3.524	0.466	80	441	2	38	Error	3	-1	28	10	-50
4	2	12	"Ctrl-Y410ng/ul"	"Ctrl-Y410ng/ul"	15880	41390	100	208	210	36	221	224	44	8	0	0	122	126	31	112	115	31	15	5	0	-1.300	-0.786	1.391	1.589	3.695	11.129	0.009	80	430	-3	3	Error	-13	10	-11	14	-50
4	3	12	"Ctrl-FtsQ10ng/ul"	"Ctrl-FtsQ10ng/ul"	16060	41380	100	225	236	55	217	224	39	21	10	0	132	178	162	113	117	39	27	11	0	0.421	0.292	0.820	0.714	4.075	0.312	0.284	80	427	27	84	-1.248	8	19	19	65	-50
4	4	12	"Ctrl-ssM1354ng/ul"	"Ctrl-ssM1354ng/ul"	16230	41380	100	237	237	38	222	227	35	28	8	0	124	133	50	113	116	20	32	17	0	1.364	0.750	1.118	0.949	3.312	1.227	0.107	80	394	26	35	0.447	15	11	15	20	-50
4	5	12	"ctrl-buffer"	"ctrl-buffer"	16400	41380	100	241	243	40	228	229	35	23	6	0	118	126	35	112	113	19	25	16	0	2.167	1.071	1.297	1.542	5.023	5.869	0.023	80	409	19	29	1.115	13	6	15	14	-50
4	6	12	"Ctrl-hum b-actin10ng/ul"	"Ctrl-hum b-actin10ng/ul"	16580	41380	100	246	247	45	232	233	41	21	3	0	116	119	19	112	113	18	27	8	0	3.500	2.143	2.386	2.705	4.049	9.762	0.029	80	420	18	22	1.807	14	4	15	7	-50
4	7	12	"Ctrl-Nif50ng/ul"	"Ctrl-Nif50ng/ul"	16750	41380	100	245	257	77	236	241	60	13	2	0	120	125	32	111	114	22	27	13	0	1.000	1.500	1.422	1.271	4.068	4.231	0.205	80	409	18	35	0.000	9	9	21	14	-50
4	8	12	"Ctrl-Y450ng/ul"	"Ctrl-Y450ng/ul"	16930	41380	100	242	248	44	241	243	38	22	3	0	110	120	30	113	116	27	23	6	0	-0.333	1.000	2.083	1.565	3.171	98.039	0.000	80	440	-2	14	Error	1	-3	7	7	-50
4	9	12	"Ctrl-FtsQ50ng/ul"	"Ctrl-FtsQ50ng/ul"	17110	41380	60	367	447	167	245	255	52	87	62	0	588	887	654	116	122	40	100	93	0	0.258	0.262	0.275	0.262	1.598	0.249	0.746	32	176	594	973	-1.952	122	472	202	771	0
4	10	12	"Ctrl-ssM13162ng/ul"	"Ctrl-ssM13162ng/ul"	17270	41380	100	272	289	67	251	278	333	0	0	0	129	134	33	117	124	57	7	2	0	1.750	2.235	2.054	1.849	2.468	7.366	0.726	80	413	33	55	0.807	21	12	38	17	-50
4	11	12	"ctrl-buffer"	"ctrl-buffer"	17450	41380	100	268	270	49	256	287	337	0	0	0	124	132	46	116	121	55	7	1	0	1.500	0.875	1.871	2.049	3.231	2.732	0.118	80	419	20	30	0.585	12	8	14	16	-50
4	12	12	"Ctrl-hum b-actin100ng/ul"	"Ctrl-hum b-actin100ng/ul"	17630	41380	90	609	664	198	262	270	93	100	96	0	122	124	20	116	118	28	15	1	0	57.833	50.250	23.150	25.569	2.094	40.860	0.054	52	348	353	410	5.854	347	6	402	8	0
4	13	12	"Ctrl-Nif100ng/ul"	"Ctrl-Nif100ng/ul"	17790	41380	100	291	291	45	263	266	42	36	13	0	123	122	20	117	119	22	16	3	0	4.667	5.600	2.250	2.116	4.118	20.891	0.008	80	397	34	33	2.222	28	6	28	5	-50
4	14	12	"Ctrl-Y4100ng/ul"	"Ctrl-Y4100ng/ul"	17970	41380	100	276	279	49	263	268	53	16	7	0	126	126	20	119	126	73	1	0	0	1.857	2.286	2.438	2.361	4.010	0.611	0.300	80	440	20	23	0.893	13	7	16	7	-50
4	15	12	"Ctrl-FtsQ100ng/ul"	"Ctrl-FtsQ100ng/ul"	18150	41380	80	450	567	256	275	277	42	96	76	0	715	1281	1071	114	118	21	100	100	0	0.291	0.250	0.268	0.243	1.833	0.237	0.919	52	298	776	1459	-1.780	175	601	292	1167	0
4	16	12	"Ctrl-ssM13buffer"	"Ctrl-ssM13buffer"	18310	41370	100	280	288	66	271	272	40	23	8	0	124	158	162	117	118	20	26	13	0	1.286	0.415	1.739	1.381	4.003	0.360	0.264	80	396	16	58	0.363	9	7	17	41	-50
4	17	12	"ctrl-buffer"	"ctrl-buffer"	18490	41370	100	262	270	45	262	267	43	17	5	0	126	144	70	117	118	22	33	15	0	0.000	0.296	1.179	1.325	3.295	0.892	0.110	80	407	9	35	Error	0	9	8	27	-50
4	18	12	"Ctrl-hum b-actin50ng/ul"	"Ctrl-hum b-actin50ng/ul"	18670	41380	100	435	463	133	271	274	40	97	90	0	120	120	19	117	117	19	21	2	0	54.667	64.000	13.333	13.196	2.697	34.879	0.030	80	441	167	195	5.773	164	3	192	3	0
4	19	12	"Ctrl-Nif400ng/ul"	"Ctrl-Nif400ng/ul"	18850	41370	60	413	497	292	282	281	41	90	68	0	125	166	131	118	121	20	43	25	0	18.714	4.479	6.000	5.826	2.714	2.802	0.691	32	176	138	263	4.226	131	7	215	48	0
4	20	12	"Ctrl-Y4400ng/ul"	"Ctrl-Y4400ng/ul"	19010	41390	50	399	400	55	281	283	43	91	75	0	116	119	27	117	117	19	16	8	0	-118.000	59.500	6.526	6.139	2.784	76.470	0.001	12	104	117	121	Error	118	-1	119	2	0
4	21	12	"Ctrl-FtsQ400ng/ul"	"Ctrl-FtsQ400ng/ul"	19200	41380	100	739	816	315	281	312	490	43	12	0	1792	2229	1321	116	124	117	100	100	0	0.273	0.253	0.258	0.255	1.296	0.240	0.841	80	427	2134	2648	-1.872	458	1676	535	2113	0
4	22	12	"Ctrl-ssM13buffer"	"Ctrl-ssM13buffer"	19360	41370	100	304	353	207	287	320	511	5	1	0	135	342	841	118	127	123	10	7	0	1.000	0.295	1.783	1.527	4.444	1.688	0.197	80	393	34	290	0.000	17	17	66	224	-50
4	23	12	"ctrl-buffer"	"ctrl-buffer"	19530	41370	100	303	321	114	299	300	40	20	7	0	128	223	391	116	117	18	38	21	0	0.333	0.206	1.275	1.292	4.134	0.268	0.609	80	407	16	129	-1.585	4	12	22	107	-50
4	24	12	"Ctrl-hum b-actinbuffer"	"Ctrl-hum b-actinbuffer"	19700	41370	100	321	343	99	304	321	235	5	1	0	134	183	174	120	124	55	15	13	0	1.214	0.619	1.489	1.335	2.962	0.687	0.270	80	443	31	102	0.280	17	14	39	63	-50
4	1	13	"phoP"	"STM1231"	15730	41590	100	3281	3380	930	221	224	43	100	100	0	2956	2976	835	112	115	24	100	100	0	1.076	1.103	1.090	1.103	1.132	1.103	0.987	80	441	5904	6023	0.106	3060	2844	3159	2864	0
4	2	13	"phoP"	"STM1231"	15880	41570	90	3699	3634	1121	225	256	210	100	100	0	3031	3076	909	114	139	164	100	100	0	1.191	1.151	1.139	1.143	1.097	1.160	0.981	52	344	6391	6371	0.252	3474	2917	3409	2962	0
4	3	13	"phoQ"	"STM1230"	16070	41580	100	439	481	146	223	251	191	60	16	0	1007	1177	579	114	134	148	97	96	0	0.242	0.243	0.252	0.241	1.426	0.238	0.876	80	418	1109	1321	-2.048	216	893	258	1063	0
4	4	13	"phoQ"	"STM1230"	16240	41570	100	1603	1730	456	225	231	59	100	100	0	6248	6933	2015	114	117	28	100	100	0	0.225	0.221	0.221	0.220	1.123	0.219	0.984	80	418	7512	8324	-2.154	1378	6134	1505	6819	0
4	5	13	"phoQ"	"STM1230"	16420	41570	100	846	979	432	231	233	35	100	100	0	2626	3283	1912	112	115	21	100	100	0	0.245	0.236	0.237	0.238	1.250	0.229	0.966	80	419	3129	3919	-2.031	615	2514	748	3171	0
4	6	13	"hupA"	"STM4170"	16590	41560	100	2497	2510	911	234	236	35	100	100	0	1133	1134	385	112	114	24	100	100	0	2.216	2.227	2.205	2.206	1.150	2.274	0.976	80	394	3284	3298	1.148	2263	1021	2276	1022	0
4	7	13	"sopB"	"STM1091"	16750	41560	100	435	454	111	237	240	33	97	93	0	5562	5848	3023	110	112	23	100	100	0	0.036	0.038	0.036	0.039	1.495	0.035	0.819	80	394	5650	5955	-4.783	198	5452	217	5738	0
4	8	13	"pipC"	"STM0375"	16930	41560	100	382	388	60	243	243	35	98	93	0	2779	2834	819	113	117	33	100	100	0	0.052	0.053	0.055	0.053	1.452	0.051	0.703	80	420	2805	2866	-4.262	139	2666	145	2721	0
4	9	13	"pipC"	"STM0375"	17110	41560	100	370	369	68	247	252	69	78	33	0	1974	2019	543	115	121	40	100	100	0	0.066	0.064	0.066	0.059	1.655	0.061	0.344	80	428	1982	2026	-3.918	123	1859	122	1904	0
4	10	13	"ssrB"	"STM1391"	17280	41550	100	676	706	207	250	249	39	100	98	0	2573	2654	1035	117	120	28	100	100	0	0.173	0.180	0.177	0.173	1.268	0.180	0.926	80	408	2882	2993	-2.527	426	2456	456	2537	0
4	11	13	"ssrB"	"STM1391"	17460	41550	100	775	775	175	250	259	89	100	97	0	2804	2804	813	117	119	28	100	100	0	0.195	0.195	0.194	0.194	1.218	0.192	0.922	80	398	3212	3212	-2.356	525	2687	525	2687	0
4	12	13	"ssrB"	"STM1391"	17630	41550	100	1093	1096	134	255	265	90	100	100	0	4692	4722	560	116	122	43	100	100	0	0.183	0.183	0.182	0.182	1.133	0.181	0.946	80	408	5414	5447	-2.449	838	4576	841	4606	0
4	13	13	"lrp"	"STM0959"	17800	41550	110	1811	1828	457	260	265	51	100	100	0	3242	3262	801	116	124	73	100	100	0	0.496	0.498	0.490	0.494	1.164	0.499	0.970	80	426	4677	4714	-1.011	1551	3126	1568	3146	0
4	14	13	"lrp"	"STM0959"	17970	41550	100	1722	1740	359	264	271	51	100	100	0	3089	3041	732	119	126	76	100	100	0	0.491	0.505	0.508	0.508	1.148	0.498	0.974	80	396	4428	4398	-1.026	1458	2970	1476	2922	0
4	15	13	"gyrA"	"STM2272"	18150	41550	100	1695	1921	885	273	295	306	100	98	0	2823	3302	1638	117	124	62	100	100	0	0.525	0.517	0.524	0.513	1.160	0.519	0.975	80	408	4128	4833	-0.928	1422	2706	1648	3185	0
4	16	13	"gyrA"	"STM2272"	18320	41550	100	3475	4013	1482	262	265	38	100	100	0	6377	7292	2717	118	120	20	100	100	0	0.513	0.523	0.530	0.521	1.128	0.523	0.981	80	408	9472	10925	-0.962	3213	6259	3751	7174	0
4	17	13	"csrA"	"STM2826"	18500	41550	100	1300	1328	261	268	269	38	100	100	0	1932	2009	538	117	122	37	100	100	0	0.569	0.560	0.560	0.564	1.132	0.546	0.972	80	432	2847	2952	-0.815	1032	1815	1060	1892	0
4	18	13	"csrA"	"STM2826"	18680	41550	100	1030	1043	276	273	278	67	100	100	0	1415	1420	461	114	116	24	100	100	0	0.582	0.590	0.589	0.589	1.214	0.589	0.949	80	391	2058	2076	-0.781	757	1301	770	1306	0
4	19	13	"yhhP"	"STM3578"	18840	41550	100	460	479	112	277	285	78	97	72	0	1148	1172	438	116	123	74	100	98	0	0.177	0.191	0.187	0.187	1.455	0.198	0.814	80	391	1215	1258	-2.496	183	1032	202	1056	0
4	20	13	"yhhP"	"STM3578"	19010	41550	100	478	475	77	277	282	50	100	91	0	1278	1263	314	118	119	23	100	100	0	0.173	0.173	0.169	0.167	1.325	0.172	0.790	80	420	1361	1343	-2.529	201	1160	198	1145	0
4	21	13	"yhhP"	"STM3578"	19200	41550	100	537	539	90	282	318	518	1	0	0	1520	1540	410	118	127	124	100	100	0	0.182	0.181	0.181	0.176	1.361	0.175	0.839	80	380	1657	1679	-2.459	255	1402	257	1422	0
4	22	13	"topA"	"STM1714"	19360	41560	100	3114	3154	703	287	318	510	100	97	0	8265	8776	2354	118	128	124	100	100	0	0.347	0.331	0.325	0.333	1.147	0.322	0.972	80	387	10974	11525	-1.527	2827	8147	2867	8658	0
4	23	13	"topA"	"STM1714"	19540	41550	90	806	834	305	295	296	40	100	100	0	1499	1581	983	118	119	25	100	100	0	0.370	0.368	0.385	0.386	1.259	0.344	0.943	52	343	1892	2002	-1.434	511	1381	539	1463	0
4	24	13	"fur"	"STM0693"	19710	41550	100	1492	1467	372	300	301	39	100	100	0	3563	3504	1120	121	122	21	100	100	0	0.346	0.345	0.355	0.350	1.192	0.340	0.975	80	440	4634	4550	-1.530	1192	3442	1167	3383	0
4	1	14	""	"STM1553"	15700	41740	90	297	350	216	216	220	36	78	55	0	1785	1869	952	110	113	25	100	100	0	0.048	0.076	0.063	0.057	1.954	0.109	0.588	52	373	1756	1893	-4.370	81	1675	134	1759	0
4	2	14	""	"STM3783"	15880	41740	90	260	267	53	221	222	35	51	23	0	1228	1298	417	113	117	35	100	100	0	0.035	0.039	0.055	0.045	1.938	0.040	0.249	52	394	1154	1231	-4.837	39	1115	46	1185	0
4	3	14	""	"STM2242"	16070	41730	110	299	301	53	224	228	57	60	20	0	1462	1499	430	113	118	34	100	100	0	0.056	0.056	0.057	0.056	1.705	0.051	0.182	80	491	1424	1463	-4.169	75	1349	77	1386	0
4	4	14	"yfiM"	"STM2653"	16240	41740	100	280	285	48	230	234	60	42	8	0	1962	2031	720	113	116	24	100	100	0	0.027	0.029	0.033	0.031	1.673	0.030	0.139	80	428	1899	1973	-5.209	50	1849	55	1918	0
4	5	14	"oxyS"	"STM4124"	16410	41740	100	271	284	59	233	250	212	3	0	0	499	575	233	117	134	230	97	25	0	0.099	0.111	0.118	0.102	2.104	0.134	0.370	80	440	420	509	-3.330	38	382	51	458	0
4	6	14	""	"STM4302"	16580	41730	90	317	500	487	240	242	44	61	48	0	1905	2118	712	117	126	58	100	100	0	0.043	0.130	0.089	0.075	3.067	0.122	0.184	52	362	1865	2261	-4.537	77	1788	260	2001	0
4	7	14	"ssaT"	"STM1421"	16760	41730	100	644	696	257	242	247	48	100	100	0	5134	5720	2550	112	120	53	100	100	0	0.080	0.081	0.079	0.078	1.292	0.083	0.918	80	450	5424	6062	-3.643	402	5022	454	5608	0
4	8	14	"nrdI"	"STM2806"	16930	41730	100	411	555	466	246	249	40	97	90	0	1196	1905	2436	111	114	20	100	100	0	0.152	0.172	0.161	0.152	1.646	0.180	0.912	80	428	1250	2103	-2.717	165	1085	309	1794	0
4	9	14	"sipA"	"STM2882"	17100	41730	100	675	781	356	246	255	141	98	75	0	5153	5930	3639	112	119	106	100	100	0	0.085	0.092	0.088	0.090	1.381	0.088	0.699	80	428	5470	6353	-3.555	429	5041	535	5818	0
4	10	14	"dctA"	"STM3614"	17270	41730	100	597	642	203	250	259	141	92	73	0	3728	4017	2182	116	124	107	98	97	0	0.096	0.100	0.100	0.104	1.535	0.099	0.620	80	427	3959	4293	-3.380	347	3612	392	3901	0
4	11	14	"aroB"	"STM3486"	17430	41720	100	284	338	174	252	257	44	46	21	0	188	314	403	116	119	25	72	63	0	0.444	0.434	0.516	0.618	4.092	0.418	0.764	80	439	104	284	-1.170	32	72	86	198	-50
4	12	14	"purN"	"STM2500"	17610	41720	90	751	896	467	257	263	45	100	100	0	2966	3409	2333	117	137	106	100	100	0	0.173	0.194	0.192	0.192	1.238	0.192	0.948	52	371	3343	3931	-2.528	494	2849	639	3292	0
4	13	14	"yjgG"	"STM4462"	17790	41720	100	314	344	147	263	267	40	56	32	0	941	944	261	116	132	95	100	100	0	0.062	0.098	0.074	0.077	2.496	0.110	0.210	80	462	876	909	-4.016	51	825	81	828	0
4	14	14	""	"STM0437"	17970	41720	100	701	806	375	269	291	292	77	28	0	3701	4828	3339	119	122	58	100	100	0	0.121	0.114	0.117	0.112	1.396	0.111	0.949	80	452	4014	5246	-3.052	432	3582	537	4709	0
4	15	14	""	"STM0565"	18150	41720	100	389	401	81	267	288	296	2	0	0	1506	1525	459	118	122	59	100	100	0	0.088	0.095	0.091	0.086	1.754	0.152	0.041	80	440	1510	1541	-3.508	122	1388	134	1407	0
4	16	14	"res"	"STM0358"	18320	41720	100	385	403	102	264	267	39	88	72	0	2630	3024	1606	119	121	20	100	100	0	0.048	0.048	0.050	0.045	1.522	0.049	0.738	80	428	2632	3044	-4.375	121	2511	139	2905	0
4	17	14	""	"STM2003"	18480	41720	90	402	427	95	266	273	44	96	84	0	2107	2343	1186	125	147	111	100	100	0	0.069	0.073	0.070	0.069	1.498	0.068	0.725	52	361	2118	2379	-3.865	136	1982	161	2218	0
4	18	14	"nfo"	"STM2203"	18670	41730	100	548	588	225	269	278	71	96	76	0	2104	2789	1794	124	140	101	100	100	0	0.141	0.120	0.118	0.119	1.417	0.116	0.801	80	438	2259	2984	-2.827	279	1980	319	2665	0
4	19	14	"EMPTY"	"EMPTY"	18820	41710	100	275	277	38	270	279	79	2	0	0	116	118	19	123	128	75	0	0	0	-0.714	-1.400	2.056	1.705	3.276	1.630	0.191	80	388	-2	2	Error	5	-7	7	-5	-75
4	20	14	"EMPTY"	"EMPTY"	18990	41710	100	276	280	38	273	277	52	13	1	0	120	120	18	124	129	71	0	0	0	-0.750	-1.750	2.274	2.050	3.572	29.663	0.002	80	428	-1	3	Error	3	-4	7	-4	-75
4	21	14	"EMPTY"	"EMPTY"	19170	41710	100	283	285	43	279	285	45	13	2	0	117	120	22	119	121	21	15	3	0	-2.000	6.000	1.417	1.544	3.384	2.452	0.067	80	430	2	7	Error	4	-2	6	1	-75
4	22	14	"EMPTY"	"EMPTY"	19340	41710	100	277	277	36	280	285	46	10	1	0	119	120	16	117	118	19	11	3	0	-1.500	-1.000	3.250	2.990	3.921	9.575	0.048	80	400	-1	0	Error	-3	2	-3	3	-75
4	23	14	"EMPTY"	"EMPTY"	19510	41710	100	298	294	34	290	291	38	13	2	0	115	118	20	116	117	19	15	5	0	-8.000	2.000	1.393	1.318	4.032	40.783	0.001	80	440	7	6	Error	8	-1	4	2	-75
4	24	14	"EMPTY"	"EMPTY"	19690	41710	100	299	303	38	297	299	39	18	0	0	123	120	19	117	119	24	11	1	0	0.333	2.000	1.296	1.354	4.490	81.906	0.000	80	472	8	9	-1.585	2	6	6	3	-75
5	1	1	"yggG"	"STM3077"	2340	44080	130	394	426	181	210	218	97	88	46	0	2355	3022	2396	134	180	920	98	79	0	0.083	0.075	0.075	0.072	1.478	0.052	0.383	120	612	2405	3104	-3.593	184	2221	216	2888	0
5	2	1	""	"STM1249"	2520	44060	130	1071	1119	400	195	198	36	100	99	0	3553	3759	1488	131	135	26	100	100	0	0.256	0.255	0.253	0.251	1.226	0.253	0.960	120	547	4298	4552	-1.966	876	3422	924	3628	0
5	3	1	"csgA"	"STM1144"	2690	44070	120	596	687	378	194	197	52	100	100	0	3879	5015	3495	130	134	35	100	100	0	0.107	0.101	0.100	0.098	1.240	0.101	0.948	120	433	4151	5378	-3.221	402	3749	493	4885	0
5	4	1	"malT"	"STM3515"	2860	44060	130	309	352	156	195	199	47	87	66	0	1153	1492	1201	125	129	30	100	100	0	0.111	0.115	0.101	0.105	1.696	0.112	0.760	120	516	1142	1524	-3.173	114	1028	157	1367	0
5	5	1	""	"STM0212"	3040	44060	120	351	396	158	186	190	34	97	85	0	1056	1374	882	121	123	20	100	100	0	0.176	0.168	0.158	0.160	1.488	0.161	0.842	120	474	1100	1463	-2.503	165	935	210	1253	0
5	6	1	"gltX"	"STM2415"	3210	44060	130	663	721	303	187	193	69	98	98	0	2759	3172	1643	122	132	171	100	100	0	0.181	0.175	0.172	0.171	1.307	0.174	0.938	120	508	3113	3584	-2.470	476	2637	534	3050	0
5	7	1	""	"STM0055"	3380	44060	130	264	281	118	188	194	69	55	11	0	1275	1825	2256	126	137	171	100	98	0	0.066	0.055	0.059	0.056	1.687	0.050	0.775	120	508	1225	1792	-3.918	76	1149	93	1699	0
5	8	1	"acnA"	"STM1712"	3550	44060	120	352	400	303	188	188	34	97	86	0	1503	1777	1264	123	126	27	100	100	0	0.119	0.128	0.113	0.115	1.583	0.122	0.396	120	470	1544	1866	-3.073	164	1380	212	1654	0
5	9	1	"rfbF"	"STM2092"	3730	44050	130	690	854	588	189	221	379	76	22	0	2072	2772	2231	120	135	145	100	99	0	0.257	0.251	0.246	0.250	1.215	0.257	0.887	120	538	2453	3317	-1.962	501	1952	665	2652	0
5	10	1	"osmY"	"STM4561"	3900	44050	130	909	1033	504	185	201	153	100	99	0	5786	6687	3328	121	129	99	100	100	0	0.128	0.129	0.124	0.127	1.176	0.131	0.865	120	518	6389	7414	-2.968	724	5665	848	6566	0
5	11	1	"hflB"	"STM3296"	4070	44050	120	3582	4267	2247	181	183	33	100	100	0	2128	2438	1137	120	122	22	100	100	0	1.694	1.763	1.731	1.745	1.153	1.838	0.963	120	470	5409	6404	0.760	3401	2008	4086	2318	0
5	12	1	"yheM"	"STM3450"	4240	44050	120	342	357	99	179	180	31	100	96	0	1646	1770	806	121	125	33	100	100	0	0.107	0.108	0.104	0.103	1.510	0.103	0.803	120	502	1688	1827	-3.226	163	1525	178	1649	0
5	13	1	"yifL"	"STM3946"	4420	44050	130	930	1089	511	174	177	30	100	100	0	2829	3085	1013	120	124	27	100	100	0	0.279	0.309	0.279	0.292	1.304	0.318	0.841	120	537	3465	3880	-1.841	756	2709	915	2965	0
5	14	1	""	"STM3941"	4590	44050	130	1114	1119	204	174	176	33	100	100	0	8527	8576	1246	119	122	26	100	100	0	0.112	0.112	0.110	0.110	1.260	0.108	0.919	120	518	9348	9402	-3.161	940	8408	945	8457	0
5	15	1	"hemD"	"STM3937"	4760	44050	130	1266	1228	205	175	180	45	100	100	0	5686	5817	1234	118	125	75	100	100	0	0.196	0.185	0.191	0.185	1.305	0.175	0.892	120	517	6659	6752	-2.352	1091	5568	1053	5699	0
5	16	1	"wecF"	"STM3928"	4930	44050	130	759	743	150	174	180	47	100	100	0	1514	1812	1040	118	125	75	100	100	0	0.419	0.336	0.372	0.356	1.557	0.239	0.636	120	510	1981	2263	-1.255	585	1396	569	1694	0
5	17	1	"wecD"	"STM3924"	5100	44050	130	900	942	256	175	181	52	100	100	0	4774	4907	1790	118	121	26	100	100	0	0.156	0.160	0.157	0.161	1.281	0.145	0.841	120	527	5381	5556	-2.683	725	4656	767	4789	0
5	18	1	"wecB"	"STM3920"	5280	44050	130	1607	1603	286	176	182	51	100	100	0	7915	8068	2179	116	120	27	100	100	0	0.183	0.179	0.184	0.182	1.300	0.165	0.891	120	555	9230	9379	-2.446	1431	7799	1427	7952	0
5	19	1	""	"STM4431"	5450	44050	100	186	195	56	176	186	143	1	1	0	331	378	171	113	116	27	100	100	0	0.046	0.072	0.094	0.101	2.828	0.069	0.037	80	404	228	284	-4.446	10	218	19	265	0
5	20	1	""	"STM4435"	5620	44050	110	188	189	38	173	173	29	33	11	0	530	695	449	115	116	20	100	100	0	0.036	0.028	0.060	0.054	2.146	0.068	0.032	80	478	430	596	-4.790	15	415	16	580	0
5	21	1	""	"STM4442"	5800	44060	120	193	198	37	172	178	84	6	0	0	854	1015	622	113	115	21	99	99	0	0.028	0.029	0.041	0.041	1.971	0.022	0.014	120	520	762	928	-5.141	21	741	26	902	0
5	22	1	"treC"	"STM4453"	5970	44060	100	180	181	34	170	176	65	5	2	0	270	431	708	115	118	22	100	100	0	0.065	0.035	0.111	0.098	2.714	0.025	0.083	80	368	165	327	-3.954	10	155	11	316	0
5	23	1	""	"STM4467"	6150	44060	120	189	192	35	171	173	34	32	11	0	339	381	152	114	116	21	100	98	0	0.080	0.079	0.139	0.127	2.311	0.051	0.037	120	489	243	288	-3.644	18	225	21	267	0
5	24	1	"idnK"	"STM4485"	6320	44060	120	191	200	41	172	174	34	36	14	0	668	750	443	111	114	21	100	99	0	0.034	0.044	0.056	0.053	2.112	0.049	0.239	120	585	576	667	-4.874	19	557	28	639	0
5	1	2	"yjaH"	"STM4171"	2310	44230	120	415	487	228	216	219	42	95	91	0	997	1361	1056	134	138	29	100	100	0	0.231	0.221	0.228	0.219	1.501	0.212	0.906	120	470	1062	1498	-2.117	199	863	271	1227	0
5	2	2	"purD"	"STM4175"	2490	44230	130	384	450	286	204	207	40	95	85	0	1241	1689	1522	135	155	103	98	98	0	0.163	0.158	0.154	0.150	1.418	0.217	0.294	120	379	1286	1800	-2.619	180	1106	246	1554	0
5	3	2	"livJ"	"STM3567"	2680	44220	110	548	596	329	198	203	41	97	95	0	3177	3531	2732	135	158	110	100	100	0	0.115	0.117	0.116	0.115	1.399	0.116	0.944	80	331	3392	3794	-3.120	350	3042	398	3396	0
5	4	2	"yihS"	"STM4021"	2840	44220	120	208	210	34	193	196	40	21	5	0	670	769	446	128	133	34	100	97	0	0.028	0.027	0.051	0.055	2.329	0.022	0.033	120	360	557	658	-5.175	15	542	17	641	0
5	5	2	"prlC"	"STM3594"	3020	44220	110	304	338	119	186	189	35	80	70	0	916	1256	911	126	130	33	100	100	0	0.149	0.135	0.137	0.134	1.591	0.127	0.841	80	335	908	1282	-2.743	118	790	152	1130	0
5	6	2	"atpB"	"STM3871"	3180	44230	120	1031	1186	625	183	189	48	99	99	0	2057	2453	1399	125	126	23	100	100	0	0.439	0.431	0.427	0.428	1.186	0.430	0.961	120	369	2780	3331	-1.188	848	1932	1003	2328	0
5	7	2	"xseA"	"STM2512"	3360	44230	130	468	511	301	183	189	50	99	97	0	3020	3261	1717	124	126	23	100	100	0	0.098	0.105	0.096	0.097	1.365	0.100	0.576	120	359	3181	3465	-3.345	285	2896	328	3137	0
5	8	2	"sprB"	"STM2866"	3530	44230	120	586	626	227	189	195	66	98	96	0	6204	6387	2660	126	139	67	100	100	0	0.065	0.070	0.067	0.068	1.303	0.079	0.120	120	359	6475	6698	-3.936	397	6078	437	6261	0
5	9	2	"sinR"	"STM0304"	3710	44220	120	552	623	383	191	204	110	92	80	0	4044	4450	3693	127	141	80	100	100	0	0.092	0.100	0.098	0.098	1.230	0.100	0.869	120	338	4278	4755	-3.440	361	3917	432	4323	0
5	10	2	"hilC"	"STM2867"	3880	44230	120	442	495	258	184	197	102	88	63	0	4209	4738	3138	124	132	53	100	100	0	0.063	0.067	0.063	0.064	1.490	0.064	0.726	120	337	4343	4925	-3.985	258	4085	311	4614	0
5	11	2	"bcfB"	"STM0022"	4050	44220	120	372	390	97	181	185	33	100	97	0	5915	6624	2549	123	126	22	100	100	0	0.033	0.032	0.032	0.031	1.382	0.031	0.834	120	379	5983	6710	-4.922	191	5792	209	6501	0
5	12	2	"bcfH"	"STM0028"	4220	44220	110	291	324	116	180	183	35	95	77	0	3880	5241	4083	125	135	47	100	100	0	0.030	0.028	0.028	0.028	1.426	0.027	0.833	80	385	3866	5260	-5.080	111	3755	144	5116	0
5	13	2	"orf5"	"PSLT015"	4400	44220	130	434	484	195	175	178	33	100	99	0	8261	9159	5000	124	133	49	100	100	0	0.032	0.034	0.035	0.034	1.319	0.034	0.918	120	410	8396	9344	-4.973	259	8137	309	9035	0
5	14	2	"srgC"	"PSLT008"	4570	44230	130	816	895	304	170	173	28	100	100	0	11925	12831	4324	119	123	36	100	100	0	0.055	0.057	0.056	0.056	1.177	0.057	0.944	120	341	12452	13437	-4.192	646	11806	725	12712	0
5	15	2	"uvrA"	"STM4254"	4740	44220	120	542	611	318	173	173	29	100	99	0	1531	1748	1136	115	119	28	100	100	0	0.261	0.268	0.264	0.263	1.323	0.268	0.949	120	343	1785	2071	-1.940	369	1416	438	1633	0
5	16	2	""	"STM4260"	4920	44220	130	292	293	54	174	174	31	98	85	0	12493	13342	4670	118	123	34	100	100	0	0.010	0.009	0.012	0.012	1.204	0.009	0.696	120	374	12493	13343	-6.712	118	12375	119	13224	0
5	17	2	""	"STM4261"	5090	44220	120	621	639	191	175	176	32	100	100	0	11110	11627	3947	119	122	31	100	100	0	0.041	0.040	0.039	0.040	1.208	0.041	0.925	120	363	11437	11972	-4.623	446	10991	464	11508	0
5	18	2	""	"STM4261"	5270	44220	120	1045	1088	379	176	177	30	100	100	0	9274	9951	3524	118	120	22	100	100	0	0.095	0.093	0.091	0.091	1.192	0.093	0.960	120	362	10025	10745	-3.397	869	9156	912	9833	0
5	19	2	"livM"	"STM3562"	5430	44230	120	203	214	69	171	173	31	50	18	0	682	1044	1351	114	115	19	100	100	0	0.056	0.046	0.066	0.057	1.928	0.045	0.603	120	402	600	973	-4.150	32	568	43	930	0
5	20	2	"mviN"	"STM1170"	5610	44220	110	208	209	45	172	172	30	55	21	0	461	550	348	114	116	22	100	100	0	0.104	0.085	0.104	0.103	1.851	0.086	0.301	80	414	383	473	-3.269	36	347	37	436	0
5	21	2	"citA"	"STM0689"	5780	44230	120	204	218	66	170	176	68	17	5	0	1281	1615	1385	116	120	32	100	100	0	0.029	0.032	0.036	0.037	1.878	0.035	0.223	120	397	1199	1547	-5.099	34	1165	48	1499	0
5	22	2	"ssaL"	"STM1412"	5960	44220	130	2630	3062	2135	168	174	69	100	100	0	3266	3704	2336	113	117	29	100	100	0	0.781	0.806	0.789	0.783	1.154	0.844	0.975	120	387	5615	6485	-0.357	2462	3153	2894	3591	0
5	23	2	"ssaP"	"STM1417"	6130	44230	120	483	540	250	169	170	30	99	99	0	4690	5285	3105	113	115	21	100	100	0	0.069	0.072	0.070	0.070	1.241	0.074	0.945	120	339	4891	5543	-3.866	314	4577	371	5172	0
5	24	2	"fusA"	"STM3446"	6300	44230	120	1880	1994	883	170	173	32	100	100	0	818	876	388	115	117	22	100	100	0	2.432	2.397	2.390	2.413	1.200	2.381	0.970	120	450	2413	2585	1.282	1710	703	1824	761	0
5	1	3	"moeB"	"STM0845"	2300	44410	120	266	293	116	215	219	37	62	36	0	966	1152	918	135	137	21	100	100	0	0.061	0.077	0.066	0.066	2.234	0.069	0.369	120	500	882	1095	-4.026	51	831	78	1017	0
5	2	3	"carA"	"STM0066"	2480	44390	130	478	552	327	206	209	37	100	99	0	3010	3357	2119	135	144	69	100	100	0	0.095	0.107	0.092	0.103	1.526	0.355	0.099	120	410	3147	3568	-3.402	272	2875	346	3222	0
5	3	3	"prfA"	"STM1776"	2650	44400	120	305	323	101	199	204	40	95	70	0	1700	2004	1473	133	152	99	100	100	0	0.068	0.066	0.064	0.063	1.543	0.061	0.696	120	409	1673	1995	-3.886	106	1567	124	1871	0
5	4	3	"invC"	"STM2894"	2830	44400	120	258	280	105	190	192	31	78	55	0	1144	1460	1253	129	131	23	100	100	0	0.067	0.068	0.071	0.066	1.779	0.089	0.758	120	391	1083	1421	-3.900	68	1015	90	1331	0
5	5	3	"envE"	"STM1242"	3000	44400	120	1374	1495	692	184	187	33	100	100	0	4390	4873	2486	128	134	38	100	100	0	0.279	0.276	0.278	0.276	1.178	0.273	0.963	120	445	5452	6056	-1.841	1190	4262	1311	4745	0
5	6	3	"eutE"	"STM2463"	3180	44400	100	216	254	121	186	189	37	42	23	0	824	1057	1022	128	129	23	100	100	0	0.043	0.073	0.072	0.063	2.126	0.091	0.621	80	319	726	997	-4.536	30	696	68	929	0
5	7	3	"rfaK"	"STM3714"	3350	44400	120	280	287	85	185	187	33	91	63	0	2394	2605	1777	124	125	19	100	100	0	0.042	0.041	0.039	0.040	1.633	0.041	0.750	120	371	2365	2583	-4.579	95	2270	102	2481	0
5	8	3	"ipk"	"STM1779"	3510	44400	110	462	510	279	190	206	158	87	30	0	1211	1393	1092	127	137	69	100	100	0	0.251	0.253	0.258	0.251	1.298	0.256	0.628	80	350	1356	1586	-1.995	272	1084	320	1266	0
5	9	3	"nanH"	"STM0928"	3700	44390	130	218	221	43	190	212	171	0	0	0	3550	3808	1495	130	148	112	100	99	0	0.008	0.008	0.018	0.020	1.736	0.005	0.003	120	399	3448	3709	-6.932	28	3420	31	3678	0
5	10	3	"pagC"	"STM1246"	3860	44400	120	3536	4720	5237	183	199	108	100	100	0	524	670	572	127	165	335	67	13	0	8.446	8.355	8.161	8.243	1.326	8.987	0.968	120	338	3750	5080	3.078	3353	397	4537	543	0
5	11	3	"leuC"	"STM0111"	4040	44400	120	359	404	162	180	187	54	96	76	0	1327	1830	1166	123	149	306	100	97	0	0.149	0.131	0.131	0.123	1.478	0.126	0.868	120	378	1383	1931	-2.750	179	1204	224	1707	0
5	12	3	"fliL"	"STM1975"	4210	44400	110	238	248	53	180	183	43	66	33	0	1197	1527	776	120	124	32	100	100	0	0.054	0.048	0.050	0.051	1.695	0.045	0.371	80	378	1135	1475	-4.215	58	1077	68	1407	0
5	13	3	"yfeK"	"STM2438"	4380	44400	130	322	329	73	176	179	40	100	90	0	3345	3394	1175	122	129	42	100	100	0	0.045	0.047	0.046	0.046	1.465	0.044	0.631	120	423	3369	3425	-4.464	146	3223	153	3272	0
5	14	3	""	"STM1012"	4560	44390	120	294	320	148	177	178	32	89	75	0	2254	3010	2526	120	124	33	100	100	0	0.055	0.049	0.047	0.045	1.633	0.053	0.874	120	352	2251	3033	-4.189	117	2134	143	2890	0
5	15	3	""	"STM1016"	4730	44390	130	256	261	56	180	179	32	87	60	0	4971	5286	2306	119	122	32	100	100	0	0.016	0.016	0.017	0.017	1.359	0.015	0.428	120	410	4928	5248	-5.996	76	4852	81	5167	0
5	16	3	"yfbG"	"STM2299"	4910	44400	120	358	407	151	178	178	32	95	94	0	2561	2851	1603	119	123	34	100	99	0	0.074	0.084	0.082	0.080	1.437	0.084	0.885	120	405	2622	2961	-3.762	180	2442	229	2732	0
5	17	3	"orf32"	"STM1380"	5080	44400	120	590	616	136	177	180	34	100	100	0	6395	6609	1846	118	123	30	100	100	0	0.066	0.068	0.068	0.067	1.238	0.066	0.925	120	364	6690	6930	-3.926	413	6277	439	6491	0
5	18	3	"ybaK"	"STM0495"	5250	44400	120	283	298	76	175	195	291	2	0	0	1659	1908	917	116	126	66	100	100	0	0.070	0.069	0.068	0.066	1.467	0.067	0.039	120	387	1651	1915	-3.837	108	1543	123	1792	0
5	19	3	"finO"	"PSLT111"	5430	44400	120	319	344	123	171	190	283	10	2	0	1974	2273	1285	112	116	33	100	100	0	0.079	0.080	0.076	0.077	1.412	0.080	0.840	120	409	2010	2334	-3.653	148	1862	173	2161	0
5	20	3	"holE"	"STM1876"	5600	44400	110	276	303	134	171	171	29	90	78	0	883	1020	575	112	115	27	100	100	0	0.136	0.145	0.129	0.127	1.842	0.128	0.388	80	398	876	1040	-2.876	105	771	132	908	0
5	21	3	"yebE"	"STM1880"	5770	44400	130	3300	3545	1140	170	173	38	100	100	0	4472	4778	1402	114	119	33	100	100	0	0.718	0.724	0.724	0.720	1.131	0.730	0.961	120	452	7488	8039	-0.478	3130	4358	3375	4664	0
5	22	3	""	"STM1533"	5950	44400	120	276	286	84	168	170	32	93	81	0	4097	4510	2310	112	118	30	100	100	0	0.027	0.027	0.027	0.027	1.435	0.028	0.798	120	398	4093	4516	-5.205	108	3985	118	4398	0
5	23	3	""	"STM1543"	6120	44400	120	367	373	82	169	171	32	98	97	0	4430	4661	1627	112	117	29	100	100	0	0.046	0.045	0.045	0.044	1.395	0.044	0.852	120	393	4516	4753	-4.447	198	4318	204	4549	0
5	24	3	"dpiA"	"STM0626"	6300	44400	120	315	320	61	167	169	31	100	94	0	4659	4868	1349	110	112	21	100	100	0	0.033	0.032	0.032	0.031	1.372	0.032	0.799	120	497	4697	4911	-4.942	148	4549	153	4758	0
5	1	4	"ycjF"	"STM1684"	2290	44580	120	624	880	650	215	222	88	97	94	0	786	1208	1067	134	137	23	100	99	0	0.627	0.619	0.620	0.642	1.407	0.611	0.933	120	521	1061	1739	-0.673	409	652	665	1074	0
5	2	4	"yhcQ"	"STM3365"	2470	44580	120	290	308	83	208	209	37	79	54	0	1676	2198	1447	135	137	25	100	100	0	0.053	0.048	0.050	0.050	1.711	0.048	0.677	120	405	1623	2163	-4.232	82	1541	100	2063	0
5	3	4	""	"STM3355"	2640	44580	120	244	264	174	198	202	38	55	25	0	2409	3118	2226	134	134	26	100	100	0	0.020	0.022	0.023	0.026	1.924	0.017	0.093	120	380	2321	3050	-5.628	46	2275	66	2984	0
5	4	4	""	"STM3378"	2820	44570	130	534	575	168	194	197	35	100	100	0	4855	5385	2338	130	132	31	100	100	0	0.072	0.073	0.073	0.073	1.273	0.070	0.923	120	411	5065	5636	-3.797	340	4725	381	5255	0
5	5	4	"yhcN"	"STM3361"	2990	44580	100	292	306	74	186	188	29	97	76	0	1124	1216	609	124	130	36	100	100	0	0.106	0.110	0.111	0.106	1.548	0.107	0.729	80	336	1106	1212	-3.238	106	1000	120	1092	0
5	6	4	"smpB"	"STM2688"	3170	44570	120	332	365	134	184	244	791	0	0	0	1403	1938	1306	124	138	120	99	99	0	0.116	0.100	0.097	0.098	1.600	0.288	0.037	120	409	1427	1995	-3.111	148	1279	181	1814	0
5	7	4	"yabF"	"STM0085"	3340	44580	120	230	240	84	188	252	838	0	0	0	998	1446	1227	124	134	124	99	99	0	0.048	0.039	0.047	0.048	2.099	0.160	0.020	120	364	916	1374	-4.379	42	874	52	1322	0
5	8	4	"ftsA"	"STM0132"	3510	44570	120	977	1054	398	188	202	151	98	95	0	3854	4256	2065	125	131	54	100	100	0	0.212	0.210	0.211	0.217	1.327	0.201	0.955	120	385	4518	4997	-2.241	789	3729	866	4131	0
5	9	4	"aceF"	"STM0153"	3680	44570	120	713	909	561	184	200	148	91	75	0	1921	2621	2004	124	135	88	100	95	0	0.294	0.290	0.294	0.301	1.357	0.279	0.951	120	410	2326	3222	-1.764	529	1797	725	2497	0
5	10	4	"yacE"	"STM0140"	3860	44570	120	370	376	89	180	187	60	96	80	0	2281	2525	1203	123	153	315	100	96	0	0.088	0.082	0.083	0.082	1.472	0.075	0.778	120	377	2348	2598	-3.506	190	2158	196	2402	0
5	11	4	"asnC"	"STM3876"	4040	44570	120	444	476	179	179	184	55	99	93	0	3867	4382	2474	121	153	317	99	99	0	0.071	0.070	0.067	0.070	1.349	0.068	0.882	120	355	4011	4558	-3.821	265	3746	297	4261	0
5	12	4	""	"STM3863"	4200	44570	120	256	253	46	175	179	41	78	48	0	2439	2744	1465	119	123	39	100	100	0	0.035	0.030	0.031	0.033	1.695	0.026	0.577	120	355	2401	2703	-4.840	81	2320	78	2625	0
5	13	4	"truA"	"STM2368"	4380	44570	120	1010	1029	426	177	189	88	99	96	0	4705	4734	2167	121	126	37	100	100	0	0.182	0.185	0.185	0.183	1.228	0.183	0.956	120	374	5417	5465	-2.460	833	4584	852	4613	0
5	14	4	"yfcE"	"STM2347"	4550	44570	120	354	394	182	178	189	84	88	53	0	1138	1405	1009	124	129	38	100	100	0	0.174	0.169	0.170	0.168	1.490	0.170	0.914	120	378	1190	1497	-2.526	176	1014	216	1281	0
5	15	4	"nuoM"	"STM2317"	4720	44570	110	239	247	64	179	179	31	71	48	0	789	1051	585	120	124	28	100	100	0	0.090	0.073	0.080	0.072	1.801	0.072	0.548	80	379	729	999	-3.479	60	669	68	931	0
5	16	4	"menE"	"STM2305"	4890	44570	110	268	308	169	180	180	30	80	66	0	1375	1672	1312	117	121	29	100	100	0	0.070	0.082	0.072	0.075	1.877	0.087	0.626	80	393	1346	1683	-3.837	88	1258	128	1555	0
5	17	4	""	"STM2289"	5080	44570	120	229	243	60	176	181	34	70	36	0	1927	2269	1336	117	120	26	100	100	0	0.029	0.031	0.035	0.033	1.794	0.029	0.481	120	377	1863	2219	-5.094	53	1810	67	2152	0
5	18	4	"nupC"	"STM2409"	5240	44570	110	486	619	336	174	199	311	50	26	0	2640	4068	2930	113	126	73	100	100	0	0.123	0.113	0.113	0.113	1.281	0.106	0.400	80	340	2839	4400	-3.018	312	2527	445	3955	0
5	19	4	"ybdN"	"STM0605"	5420	44580	120	271	280	83	171	189	269	4	0	0	4406	4612	2658	112	122	64	100	100	0	0.023	0.024	0.025	0.025	1.606	0.025	0.756	120	455	4394	4609	-5.424	100	4294	109	4500	0
5	20	4	"gabP"	"STM2793"	5600	44570	110	208	216	53	169	172	29	60	35	0	1048	1460	992	110	113	24	100	100	0	0.042	0.035	0.045	0.040	1.907	0.033	0.400	80	414	977	1397	-4.588	39	938	47	1350	0
5	21	4	"srlE"	"STM2833"	5770	44570	110	207	226	74	170	173	32	55	32	0	1064	1499	1607	110	118	41	100	100	0	0.039	0.040	0.043	0.046	1.854	0.037	0.511	80	399	991	1445	-4.688	37	954	56	1389	0
5	22	4	"hypB"	"STM2855"	5940	44580	120	313	405	308	171	174	40	94	79	0	692	1073	1067	110	117	32	100	98	0	0.244	0.243	0.226	0.232	1.692	0.251	0.809	120	430	724	1197	-2.035	142	582	234	963	0
5	23	4	"yqaA"	"STM2819"	6120	44580	110	405	448	158	174	177	40	100	100	0	1146	1420	767	111	117	33	100	100	0	0.223	0.209	0.214	0.209	1.283	0.205	0.879	80	379	1266	1583	-2.164	231	1035	274	1309	0
5	24	4	"ygaA"	"STM2839"	6290	44580	120	233	280	155	169	175	45	60	37	0	559	1001	1196	110	113	28	95	94	0	0.143	0.125	0.125	0.128	2.731	0.109	0.645	120	512	513	1002	-2.811	64	449	111	891	0
5	1	5	"yraL"	"STM3263"	2300	44760	110	280	306	125	208	213	44	63	37	0	856	1342	1408	134	139	35	100	100	0	0.100	0.081	0.080	0.076	1.868	0.082	0.698	80	419	794	1306	-3.326	72	722	98	1208	0
5	2	5	"tdcB"	"STM3244"	2460	44760	120	495	534	185	203	203	37	99	98	0	6697	7031	3327	134	140	56	100	100	0	0.044	0.048	0.048	0.047	1.231	0.049	0.925	120	381	6855	7228	-4.490	292	6563	331	6897	0
5	3	5	"yqjH"	"STM3214"	2640	44750	120	872	937	406	192	194	34	100	100	0	3567	3695	1822	130	133	27	100	100	0	0.198	0.209	0.210	0.208	1.178	0.211	0.976	120	376	4117	4310	-2.338	680	3437	745	3565	0
5	4	5	"icc"	"STM3183"	2810	44750	120	656	704	311	193	196	33	100	98	0	3750	3963	2105	129	134	35	100	100	0	0.128	0.133	0.133	0.131	1.259	0.134	0.957	120	379	4084	4345	-2.967	463	3621	511	3834	0
5	5	5	"hybA"	"STM3149"	2980	44750	120	286	325	140	192	198	67	64	32	0	1572	2409	2226	126	135	47	100	100	0	0.065	0.058	0.056	0.056	1.742	0.057	0.616	120	399	1540	2416	-3.943	94	1446	133	2283	0
5	6	5	""	"STM3141"	3160	44740	120	422	436	119	186	248	770	0	0	0	3742	3646	1303	126	140	120	100	100	0	0.065	0.071	0.068	0.070	1.368	0.078	0.051	120	434	3852	3770	-3.938	236	3616	250	3520	0
5	7	5	"uup"	"STM1062"	3340	44740	110	230	256	109	185	250	819	0	0	0	455	716	915	124	151	274	70	22	0	0.136	0.120	0.131	0.115	2.017	0.115	0.769	80	382	376	663	-2.879	45	331	71	592	0
5	8	5	"helD"	"STM1075"	3500	44740	110	233	254	116	186	193	69	32	11	0	600	1046	1324	124	133	49	100	100	0	0.099	0.074	0.086	0.081	1.867	0.079	0.746	80	395	523	990	-3.340	47	476	68	922	0
5	9	5	"hpaD"	"STM1103"	3670	44740	110	226	231	44	184	202	168	2	0	0	1145	1256	624	124	130	36	100	100	0	0.041	0.042	0.042	0.044	1.898	0.031	0.038	80	423	1063	1179	-4.603	42	1021	47	1132	0
5	10	5	"agp"	"STM1117"	3860	44740	120	577	660	371	182	191	151	94	65	0	2949	3453	2257	120	125	34	100	100	0	0.140	0.143	0.143	0.139	1.271	0.147	0.737	120	464	3224	3811	-2.840	395	2829	478	3333	0
5	11	5	"ymdC"	"STM1148"	4030	44740	110	433	534	302	182	189	61	100	92	0	3317	4682	3830	123	138	63	100	100	0	0.079	0.077	0.079	0.077	1.255	0.077	0.917	80	390	3445	4911	-3.670	251	3194	352	4559	0
5	12	5	"ycfN"	"STM1208"	4200	44740	120	411	414	99	177	185	57	98	92	0	3652	3732	1302	120	133	62	100	100	0	0.066	0.066	0.064	0.064	1.346	0.062	0.760	120	420	3766	3849	-3.916	234	3532	237	3612	0
5	13	5	"mopA"	"STM4330"	4370	44750	120	11249	12630	6011	178	190	79	100	100	0	4621	4939	2220	121	138	104	100	99	0	2.460	2.584	2.578	2.645	1.241	2.627	0.982	120	432	15571	17270	1.299	11071	4500	12452	4818	0
5	14	5	"rstA"	"STM1475"	4550	44740	120	1764	1831	537	177	189	81	100	100	0	5053	5217	1422	125	131	42	100	100	0	0.322	0.325	0.323	0.321	1.124	0.328	0.980	120	404	6515	6746	-1.635	1587	4928	1654	5092	0
5	15	5	"speG"	"STM1502"	4720	44740	120	431	472	204	176	180	32	98	96	0	2065	2314	1408	121	127	40	100	100	0	0.131	0.135	0.130	0.132	1.353	0.134	0.930	120	418	2199	2489	-2.930	255	1944	296	2193	0
5	16	5	"smf"	"STM3405"	4900	44740	120	320	345	114	179	184	44	91	75	0	2492	3214	2148	118	131	68	100	100	0	0.059	0.054	0.054	0.053	1.413	0.050	0.712	120	434	2515	3262	-4.074	141	2374	166	3096	0
5	17	5	"rplO"	"STM3421"	5070	44740	120	14512	14877	4470	177	186	49	100	100	0	1860	1885	529	118	131	67	100	100	0	8.229	8.319	8.428	8.329	1.126	8.376	0.983	120	406	16077	16467	3.041	14335	1742	14700	1767	0
5	18	5	"yheL"	"STM3449"	5240	44740	120	376	428	270	174	180	39	98	92	0	1059	1272	937	116	130	59	100	100	0	0.214	0.220	0.203	0.202	1.585	0.213	0.654	120	436	1145	1410	-2.223	202	943	254	1156	0
5	19	5	""	"STM3601"	5410	44750	110	206	215	58	168	171	31	57	30	0	671	1026	903	112	118	33	100	100	0	0.068	0.051	0.061	0.056	2.204	0.049	0.418	80	372	597	961	-3.879	38	559	47	914	0
5	20	5	"yhjK"	"STM3615"	5590	44750	120	299	311	91	169	172	29	95	87	0	3813	4270	1917	111	119	38	100	100	0	0.035	0.034	0.033	0.033	1.537	0.032	0.693	120	450	3832	4301	-4.832	130	3702	142	4159	0
5	21	5	"yhjS"	"STM3622"	5750	44750	110	337	343	108	170	171	30	96	90	0	2802	2778	1148	112	124	68	100	100	0	0.062	0.065	0.061	0.060	1.423	0.067	0.814	80	406	2857	2839	-4.010	167	2690	173	2666	0
5	22	5	""	"STM3631"	5940	44750	120	230	240	71	172	175	39	60	36	0	1795	2382	1860	111	122	67	100	100	0	0.034	0.030	0.030	0.032	1.796	0.027	0.485	120	457	1742	2339	-4.860	58	1684	68	2271	0
5	23	5	"yiaF"	"STM3647"	6110	44740	110	412	475	233	173	177	40	100	98	0	1322	1683	1183	114	118	37	100	100	0	0.198	0.192	0.186	0.189	1.296	0.188	0.919	80	397	1447	1871	-2.338	239	1208	302	1569	0
5	24	5	"glyS"	"STM3655"	6290	44750	120	631	736	431	172	173	30	98	95	0	2421	3005	1751	111	118	47	100	100	0	0.199	0.195	0.184	0.180	1.495	0.193	0.790	120	524	2769	3458	-2.331	459	2310	564	2894	0
5	1	6	""	"STM1791"	2280	44930	120	346	353	67	205	213	73	88	46	0	6294	6323	2234	136	149	150	100	100	0	0.023	0.024	0.024	0.024	1.374	0.022	0.587	120	546	6299	6335	-5.449	141	6158	148	6187	0
5	2	6	""	"STM1787"	2460	44930	120	307	315	77	201	200	34	91	76	0	4579	5377	2711	134	139	54	100	100	0	0.024	0.022	0.022	0.023	1.527	0.020	0.649	120	415	4551	5357	-5.390	106	4445	114	5243	0
5	3	6	"yciI"	"STM1738"	2630	44930	120	618	634	157	191	199	75	100	99	0	2173	2270	695	131	142	69	100	100	0	0.209	0.207	0.208	0.205	1.220	0.205	0.869	120	421	2469	2582	-2.258	427	2042	443	2139	0
5	4	6	"yciN"	"STM1715"	2810	44930	120	383	399	128	190	195	41	99	90	0	1366	1570	860	131	138	40	99	99	0	0.156	0.145	0.146	0.147	1.499	0.138	0.852	120	403	1428	1648	-2.678	193	1235	209	1439	0
5	5	6	"kduD"	"STM3017"	2980	44930	120	350	366	104	188	196	73	90	60	0	3241	3728	2262	129	134	42	100	100	0	0.052	0.049	0.051	0.051	1.485	0.045	0.626	120	361	3274	3777	-4.264	162	3112	178	3599	0
5	6	6	"ppdB"	"STM2999"	3150	44930	120	279	283	43	186	195	75	70	10	0	3855	4019	1502	129	134	44	100	100	0	0.025	0.025	0.026	0.025	1.568	0.022	0.615	120	428	3819	3987	-5.324	93	3726	97	3890	0
5	7	6	"rbn"	"STM4027"	3330	44920	110	307	319	84	185	191	56	78	53	0	1456	2099	1198	125	144	227	100	100	0	0.092	0.068	0.069	0.066	1.559	0.065	0.752	80	459	1453	2108	-3.448	122	1331	134	1974	0
5	8	6	""	"STM0870"	3500	44920	110	340	361	117	184	192	57	85	61	0	1651	2108	1286	128	159	232	100	100	0	0.102	0.089	0.083	0.085	1.640	0.083	0.682	80	477	1679	2157	-3.287	156	1523	177	1980	0
5	9	6	"ybhP"	"STM0813"	3680	44920	110	212	218	49	182	195	157	1	0	0	1111	1546	914	122	129	42	100	100	0	0.030	0.025	0.040	0.040	2.063	0.021	0.063	80	430	1019	1460	-5.043	30	989	36	1424	0
5	10	6	"ybgR"	"STM0758"	3850	44930	120	286	297	73	182	211	282	4	0	0	3293	3900	2240	121	140	125	100	99	0	0.033	0.030	0.031	0.032	1.576	0.027	0.268	120	473	3276	3894	-4.931	104	3172	115	3779	0
5	11	6	"fldA"	"STM0694"	4020	44930	110	466	601	395	181	201	254	56	20	0	968	1367	1025	122	140	128	100	100	0	0.337	0.337	0.320	0.323	1.284	0.352	0.950	80	418	1131	1665	-1.570	285	846	420	1245	0
5	12	6	"gltJ"	"STM0664"	4190	44930	100	312	342	109	180	184	39	90	76	0	1571	2116	1297	118	134	66	100	100	0	0.091	0.081	0.081	0.079	1.537	0.077	0.831	80	389	1585	2160	-3.460	132	1453	162	1998	0
5	13	6	"yljA"	"STM0944"	4360	44930	110	496	571	216	177	181	34	100	100	0	957	1203	595	119	139	108	100	100	0	0.381	0.363	0.354	0.362	1.220	0.352	0.903	80	409	1157	1478	-1.393	319	838	394	1084	0
5	14	6	"orfB"	"STM0930"	4550	44920	110	686	762	389	178	190	137	100	82	0	1738	1872	1110	121	134	66	100	100	0	0.314	0.334	0.334	0.329	1.194	0.344	0.820	80	428	2125	2335	-1.670	508	1617	584	1751	0
5	15	6	""	"STM4317"	4720	44930	120	432	460	177	175	180	33	99	95	0	1664	1842	978	118	123	41	100	99	0	0.166	0.165	0.161	0.166	1.344	0.166	0.922	120	370	1803	2009	-2.589	257	1546	285	1724	0
5	16	6	"amiB"	"STM4358"	4880	44930	120	875	952	528	174	183	59	100	100	0	5920	6101	2196	121	140	89	100	100	0	0.121	0.130	0.119	0.126	1.356	0.130	0.702	120	404	6500	6758	-3.048	701	5799	778	5980	0
5	17	6	"hflC"	"STM4364"	5060	44920	110	1922	2121	857	177	187	62	100	100	0	3011	3401	1412	122	148	102	100	100	0	0.604	0.593	0.593	0.591	1.105	0.586	0.980	80	430	4634	5223	-0.727	1745	2889	1944	3279	0
5	18	6	"yjfH"	"STM4369"	5230	44930	110	441	466	125	174	184	75	100	92	0	2033	2152	794	121	155	203	100	100	0	0.140	0.144	0.142	0.142	1.237	0.148	0.867	80	430	2179	2323	-2.840	267	1912	292	2031	0
5	19	6	"kbl"	"STM3709"	5410	44930	120	542	568	170	167	175	77	99	95	0	4153	4341	1576	116	140	192	100	100	0	0.093	0.095	0.093	0.093	1.218	0.096	0.911	120	443	4412	4626	-3.428	375	4037	401	4225	0
5	20	6	"gpsA"	"STM3700"	5580	44930	120	575	635	282	166	170	51	99	99	0	2502	2883	1608	114	120	40	100	100	0	0.171	0.169	0.165	0.171	1.252	0.167	0.933	120	378	2797	3238	-2.546	409	2388	469	2769	0
5	21	6	""	"STM3657"	5760	44930	120	214	222	57	168	169	30	64	40	0	1015	1350	972	112	122	69	99	99	0	0.051	0.044	0.051	0.050	1.809	0.044	0.516	120	398	949	1292	-4.295	46	903	54	1238	0
5	22	6	"dppA"	"STM3630"	5930	44930	120	479	543	235	172	171	31	99	95	0	3506	4069	2397	112	121	54	100	100	0	0.090	0.094	0.091	0.093	1.406	0.092	0.923	120	440	3701	4328	-3.467	307	3394	371	3957	0
5	23	6	"bcsC"	"STM3617"	6110	44920	110	247	259	69	168	168	28	81	61	0	1861	2382	1293	114	121	42	100	100	0	0.045	0.040	0.041	0.038	1.619	0.039	0.678	80	422	1826	2359	-4.467	79	1747	91	2268	0
5	24	6	""	"STM3602"	6280	44930	120	268	286	83	169	170	28	90	80	0	3216	3707	2368	110	116	45	100	100	0	0.032	0.033	0.035	0.035	1.720	0.032	0.794	120	524	3205	3714	-4.971	99	3106	117	3597	0
5	1	7	""	"STM3834"	2260	45120	120	462	451	112	205	212	78	90	81	0	9485	8275	3540	138	142	30	100	100	0	0.027	0.030	0.032	0.031	1.364	0.029	0.697	120	528	9604	8383	-5.185	257	9347	246	8137	0
5	2	7	"yidC"	"STM3842"	2440	45120	110	1347	1873	1667	198	203	71	100	97	0	3804	5392	4938	136	141	38	100	100	0	0.313	0.319	0.314	0.314	1.223	0.327	0.986	80	401	4817	6931	-1.675	1149	3668	1675	5256	0
5	3	7	""	"STM3845"	2600	45110	110	332	337	88	194	202	76	76	43	0	7622	6846	3327	135	148	76	100	100	0	0.018	0.021	0.021	0.022	1.547	0.019	0.301	80	402	7625	6854	-5.762	138	7487	143	6711	0
5	4	7	"phoU"	"STM3853"	2780	45110	110	835	920	582	195	206	81	100	96	0	2490	2748	2086	136	154	84	100	100	0	0.272	0.278	0.278	0.282	1.204	0.271	0.942	80	415	2994	3337	-1.879	640	2354	725	2612	0
5	5	7	"pstS"	"STM3857"	2960	45100	130	16285	14692	5639	198	206	52	100	100	0	8617	7720	2932	136	153	71	100	100	0	1.897	1.911	1.898	1.905	1.134	1.917	0.991	120	455	24568	22078	0.924	16087	8481	14494	7584	0
5	6	7	"atpA"	"STM3867"	3140	45100	120	6882	6259	2385	200	206	47	100	100	0	10793	9934	3712	141	153	55	100	100	0	0.627	0.619	0.622	0.609	1.150	0.622	0.990	120	427	17334	15852	-0.673	6682	10652	6059	9793	0
5	7	7	"aceE"	"STM0152"	3310	45100	80	449	512	274	194	194	34	100	100	0	650	804	579	130	139	38	100	100	0	0.490	0.472	0.485	0.475	1.291	0.472	0.936	52	284	775	992	-1.028	255	520	318	674	0
5	8	7	""	"STM0159"	3470	45110	110	311	354	164	183	188	43	87	75	0	4397	5064	4724	127	144	77	100	100	0	0.030	0.035	0.033	0.033	1.459	0.034	0.865	80	413	4398	5108	-5.060	128	4270	171	4937	0
5	9	7	"cueO"	"STM0168"	3650	45100	120	618	675	368	180	187	55	93	86	0	9106	9526	6983	129	151	104	100	100	0	0.049	0.053	0.054	0.055	1.314	0.052	0.963	120	487	9415	9892	-4.357	438	8977	495	9397	0
5	10	7	"yadH"	"STM0173"	3820	45110	110	417	442	234	181	209	273	38	5	0	5016	5356	4381	127	159	174	100	100	0	0.048	0.050	0.049	0.049	1.364	0.050	0.830	80	378	5125	5490	-4.373	236	4889	261	5229	0
5	11	7	"stiA"	"STM0177"	4000	45090	110	300	334	136	179	199	252	10	5	0	4563	5368	4388	123	150	145	100	100	0	0.027	0.030	0.028	0.030	1.708	0.027	0.078	80	433	4561	5400	-5.197	121	4440	155	5245	0
5	12	7	"folK"	"STM0183"	4180	45090	90	333	413	264	175	178	35	98	88	0	2900	4036	3914	121	138	82	100	100	0	0.057	0.061	0.062	0.056	1.452	0.063	0.929	52	317	2937	4153	-4.137	158	2779	238	3915	0
5	13	7	""	"STM1585"	4350	45090	120	302	327	126	173	183	98	64	26	0	1920	2205	1628	119	124	44	100	100	0	0.072	0.074	0.075	0.073	1.566	0.071	0.846	120	424	1930	2240	-3.803	129	1801	154	2086	0
5	14	7	"srfA"	"STM1593"	4510	45100	110	267	309	158	176	189	145	22	8	0	3078	3894	4276	118	130	64	100	100	0	0.031	0.035	0.031	0.035	1.924	0.033	0.232	80	381	3051	3909	-5.024	91	2960	133	3776	0
5	15	7	"ydcR"	"STM1598"	4690	45090	120	1796	1882	1426	171	178	105	95	89	0	6425	6469	5268	117	125	48	100	100	0	0.258	0.269	0.264	0.269	1.216	0.268	0.980	120	401	7933	8063	-1.957	1625	6308	1711	6352	0
5	16	7	"ydcN"	"STM1605"	4870	45100	120	531	554	352	166	173	53	95	88	0	3612	3682	3016	121	133	64	99	99	0	0.105	0.109	0.110	0.109	1.289	0.111	0.955	120	356	3856	3949	-3.258	365	3491	388	3561	0
5	17	7	""	"STM1613"	5040	45100	110	231	251	82	170	176	52	62	18	0	2056	2288	1550	123	138	71	100	100	0	0.032	0.037	0.039	0.036	1.677	0.039	0.627	80	419	1994	2246	-4.986	61	1933	81	2165	0
5	18	7	""	"STM1620"	5210	45100	110	607	695	471	170	172	36	100	92	0	6532	7741	6805	119	141	122	100	100	0	0.068	0.069	0.068	0.072	1.335	0.068	0.957	80	427	6850	8147	-3.875	437	6413	525	7622	0
5	19	7	""	"STM1786"	5380	45100	110	219	235	68	166	169	33	66	37	0	4445	5122	4324	117	140	130	100	100	0	0.012	0.014	0.017	0.019	1.642	0.013	0.571	80	401	4381	5074	-6.352	53	4328	69	5005	0
5	20	7	"treA"	"STM1796"	5560	45100	120	509	630	457	163	169	50	92	82	0	3863	5747	5245	117	126	55	100	100	0	0.092	0.083	0.081	0.081	1.385	0.084	0.954	120	389	4092	6097	-3.437	346	3746	467	5630	0
5	21	7	"fadR"	"STM1805"	5730	45100	120	665	785	476	164	167	32	100	98	0	4133	4607	3281	114	118	37	100	100	0	0.125	0.138	0.139	0.139	1.327	0.139	0.970	120	386	4520	5114	-3.004	501	4019	621	4493	0
5	22	7	"ycgL"	"STM1813"	5900	45100	110	517	577	269	173	174	33	100	100	0	2743	2977	1696	113	123	57	100	100	0	0.131	0.141	0.138	0.138	1.214	0.144	0.949	80	429	2974	3268	-2.935	344	2630	404	2864	0
5	23	7	""	"STM1827"	6080	45100	100	222	252	140	170	172	30	62	43	0	2120	2726	3226	112	124	55	100	100	0	0.026	0.031	0.031	0.037	1.934	0.038	0.836	80	375	2060	2696	-5.271	52	2008	82	2614	0
5	24	7	"manZ"	"STM1832"	6250	45100	120	2372	2564	1503	169	171	28	100	100	0	4888	5144	3097	110	120	40	100	100	0	0.461	0.476	0.474	0.474	1.172	0.477	0.989	120	519	6981	7429	-1.117	2203	4778	2395	5034	0
5	1	8	""	"STM2357"	2250	45280	110	952	1061	629	215	222	81	100	97	0	4533	5249	4022	138	153	65	100	100	0	0.168	0.166	0.163	0.166	1.250	0.157	0.917	80	455	5132	5957	-2.576	737	4395	846	5111	0
5	2	8	""	"STM2361"	2420	45270	90	384	396	162	202	207	77	88	55	0	3182	3448	2540	135	162	120	100	100	0	0.060	0.059	0.057	0.057	1.697	0.056	0.448	52	328	3229	3507	-4.065	182	3047	194	3313	0
5	3	8	"dedA"	"STM2367"	2600	45270	110	639	736	395	193	196	32	100	100	0	3691	4085	2788	135	151	66	100	100	0	0.125	0.137	0.134	0.137	1.235	0.135	0.940	80	445	4002	4493	-2.995	446	3556	543	3950	0
5	4	8	""	"STM2376"	2770	45270	110	372	395	101	193	197	43	100	98	0	4906	5359	2689	133	145	63	100	100	0	0.038	0.039	0.039	0.038	1.338	0.036	0.769	80	406	4952	5428	-4.737	179	4773	202	5226	0
5	5	8	"yfcL"	"STM2380"	2940	45280	100	280	306	133	197	202	39	78	56	0	1059	1259	1269	138	166	113	100	100	0	0.090	0.097	0.092	0.087	1.830	0.083	0.736	80	372	1004	1230	-3.472	83	921	109	1121	0
5	6	8	"yfcY"	"STM2389"	3120	45270	110	381	421	161	197	203	45	96	92	0	6897	7661	4968	141	160	66	100	100	0	0.027	0.030	0.029	0.029	1.351	0.030	0.895	80	432	6940	7744	-5.198	184	6756	224	7520	0
5	7	8	""	"STM2594"	3290	45270	90	241	263	85	188	191	48	51	30	0	2492	2969	2564	136	149	55	100	100	0	0.022	0.026	0.034	0.032	1.669	0.026	0.376	52	338	2409	2908	-5.474	53	2356	75	2833	0
5	8	8	""	"STM2598"	3470	45270	120	258	270	77	181	186	48	74	34	0	2298	2715	2700	129	137	36	100	100	0	0.036	0.034	0.038	0.037	1.669	0.026	0.460	120	432	2246	2675	-4.816	77	2169	89	2586	0
5	9	8	""	"STM2603"	3640	45280	110	253	287	164	179	196	131	15	6	0	3150	3731	3919	135	160	114	100	100	0	0.025	0.030	0.029	0.029	1.660	0.031	0.221	80	358	3089	3704	-5.348	74	3015	108	3596	0
5	10	8	""	"STM2607"	3820	45270	120	223	254	154	179	193	120	10	5	0	1339	1684	1916	133	162	117	99	98	0	0.036	0.048	0.041	0.046	2.413	0.030	0.079	120	418	1250	1626	-4.777	44	1206	75	1551	0
5	11	8	""	"STM1028"	3990	45270	120	324	351	147	178	179	29	94	85	0	6403	6593	5027	123	142	96	100	100	0	0.023	0.027	0.025	0.027	1.582	0.025	0.766	120	428	6426	6643	-5.427	146	6280	173	6470	0
5	12	8	""	"STM2617"	4160	45260	110	574	598	189	176	178	31	100	100	0	8872	8799	3570	122	151	114	100	100	0	0.045	0.049	0.048	0.048	1.296	0.048	0.912	80	408	9148	9099	-4.458	398	8750	422	8677	0
5	13	8	"yrbD"	"STM3311"	4330	45270	120	438	570	386	174	177	33	98	95	0	2210	3609	3525	120	139	97	100	100	0	0.126	0.113	0.109	0.113	1.499	0.105	0.883	120	411	2354	3885	-2.985	264	2090	396	3489	0
5	14	8	"yhbN"	"STM3318"	4510	45270	120	794	839	625	174	178	33	98	95	0	3894	3896	3285	118	121	30	100	100	0	0.164	0.176	0.175	0.172	1.412	0.179	0.947	120	407	4396	4443	-2.607	620	3776	665	3778	0
5	15	8	""	"STM3333"	4680	45270	100	238	306	232	170	171	32	71	53	0	761	1328	1829	118	121	25	100	100	0	0.106	0.112	0.101	0.096	2.000	0.111	0.783	80	352	711	1346	-3.241	68	643	136	1210	0
5	16	8	"sspA"	"STM3342"	4850	45260	120	2370	2430	1097	170	171	34	100	100	0	6123	6200	2676	121	145	110	100	100	0	0.367	0.372	0.365	0.367	1.241	0.374	0.954	120	428	8202	8339	-1.448	2200	6002	2260	6079	0
5	17	8	"yhcM"	"STM3346"	5020	45260	90	385	586	609	172	175	36	100	100	0	1378	2615	3770	122	136	55	100	100	0	0.170	0.166	0.166	0.167	1.566	0.146	0.816	52	316	1469	2907	-2.560	213	1256	414	2493	0
5	18	8	""	"STM3356"	5200	45270	100	202	209	54	166	169	35	50	16	0	1750	2194	2309	115	130	115	100	98	0	0.022	0.021	0.026	0.031	2.191	0.017	0.374	80	412	1671	2122	-5.505	36	1635	43	2079	0
5	19	8	""	"STM0761"	5380	45270	110	360	405	202	167	169	33	97	92	0	4169	4454	3493	117	142	126	100	100	0	0.048	0.055	0.055	0.056	1.467	0.052	0.821	80	463	4245	4575	-4.392	193	4052	238	4337	0
5	20	8	""	"STM0765"	5560	45260	110	244	246	46	166	169	33	87	56	0	12977	12967	6119	118	139	86	100	100	0	0.006	0.006	0.013	0.015	1.322	0.006	0.529	80	411	12937	12929	-7.365	78	12859	80	12849	0
5	21	8	"galM"	"STM0773"	5730	45270	100	291	326	145	167	169	30	93	87	0	2475	2774	2190	113	125	62	100	100	0	0.052	0.060	0.058	0.058	1.610	0.058	0.819	80	420	2486	2820	-4.252	124	2362	159	2661	0
5	22	8	"modA"	"STM0781"	5920	45270	50	302	347	158	179	181	65	91	50	0	582	678	490	123	127	30	100	100	0	0.268	0.303	0.287	0.295	1.404	0.308	0.831	12	104	582	723	-1.900	123	459	168	555	0
5	23	8	"hutI"	"STM0787"	6070	45260	110	434	437	192	169	172	34	96	86	0	2603	2879	1955	112	124	52	100	100	0	0.106	0.097	0.098	0.094	1.428	0.095	0.918	80	459	2756	3035	-3.233	265	2491	268	2767	0
5	24	8	"hutU"	"STM0790"	6240	45270	100	1131	1139	566	171	179	106	100	97	0	8234	7834	3367	116	133	56	100	100	0	0.118	0.125	0.112	0.119	1.476	0.119	0.694	80	431	9078	8686	-3.080	960	8118	968	7718	0
5	1	9	""	"STM0902"	2240	45460	110	267	266	50	217	220	50	46	5	0	8425	8208	4327	138	149	57	100	100	0	0.006	0.006	0.016	0.020	1.906	0.004	0.152	80	502	8337	8119	-7.373	50	8287	49	8070	0
5	2	9	""	"STM0906"	2420	45450	110	267	322	309	205	207	37	63	43	0	2469	3301	3006	140	170	111	100	100	0	0.027	0.037	0.031	0.035	2.210	0.026	0.101	80	490	2391	3278	-5.231	62	2329	117	3161	0
5	3	9	""	"STM0912"	2590	45450	100	211	220	42	194	196	36	32	12	0	3318	4292	2698	136	149	58	100	100	0	0.005	0.006	0.019	0.021	1.735	0.005	0.115	80	398	3199	4182	-7.548	17	3182	26	4156	0
5	4	9	""	"STM0917"	2770	45450	120	232	234	48	190	193	34	55	25	0	2267	2660	2104	133	136	28	100	100	0	0.020	0.017	0.027	0.027	1.831	0.015	0.337	120	526	2176	2571	-5.667	42	2134	44	2527	0
5	5	9	""	"STM0921"	2940	45450	130	231	237	39	190	192	31	64	29	0	6540	6434	1941	134	159	105	100	100	0	0.006	0.007	0.013	0.014	1.256	0.007	0.308	120	547	6447	6347	-7.288	41	6406	47	6300	0
5	6	9	""	"STM0925"	3120	45430	90	197	199	33	184	186	29	30	11	0	1865	2070	1292	136	178	133	100	100	0	0.008	0.008	0.019	0.021	1.627	0.010	0.148	52	331	1742	1949	-7.055	13	1729	15	1934	0
5	7	9	""	"STM4205"	3290	45450	130	320	383	217	185	187	42	70	55	0	3303	5429	5500	128	146	83	100	99	0	0.043	0.037	0.037	0.040	1.637	0.037	0.904	120	521	3310	5499	-4.556	135	3175	198	5301	0
5	8	9	""	"STM4209"	3460	45440	120	247	246	36	186	189	48	63	15	0	1523	1516	371	132	143	43	100	100	0	0.044	0.043	0.050	0.044	1.699	0.041	0.425	120	434	1452	1444	-4.511	61	1391	60	1384	0
5	9	9	""	"STM4213"	3640	45440	130	468	483	117	180	187	82	99	91	0	15303	15917	5194	133	147	58	100	100	0	0.019	0.019	0.019	0.019	1.294	0.019	0.733	120	433	15458	16087	-5.719	288	15170	303	15784	0
5	10	9	""	"STM4218"	3800	45460	120	243	256	75	180	187	83	33	9	0	2984	3240	2373	129	150	78	100	100	0	0.022	0.024	0.027	0.027	1.603	0.024	0.620	120	404	2918	3187	-5.502	63	2855	76	3111	0
5	11	9	"yjbF"	"STM4223"	3980	45450	120	290	304	102	181	183	33	90	75	0	5757	5642	3176	126	143	69	100	100	0	0.019	0.022	0.022	0.022	1.482	0.023	0.566	120	439	5740	5639	-5.691	109	5631	123	5516	0
5	12	9	"yjbN"	"STM4243"	4150	45450	120	664	680	220	178	180	32	98	98	0	4527	4681	1912	125	154	99	100	100	0	0.110	0.110	0.111	0.108	1.355	0.108	0.939	120	462	4888	5058	-3.179	486	4402	502	4556	0
5	13	9	""	"STM1009"	4330	45440	120	289	304	86	178	178	30	94	78	0	10433	12281	6079	122	154	101	100	100	0	0.011	0.010	0.013	0.014	1.339	0.011	0.779	120	438	10422	12285	-6.537	111	10311	126	12159	0
5	14	9	""	"STM1866"	4500	45440	120	1653	1581	776	174	180	46	100	99	0	3428	3273	1842	117	126	42	100	99	0	0.447	0.446	0.455	0.482	1.308	0.431	0.969	120	399	4790	4563	-1.163	1479	3311	1407	3156	0
5	15	9	"hisP"	"STM2351"	4670	45450	100	306	367	229	171	177	47	87	71	0	2469	2879	2434	120	133	48	100	100	0	0.057	0.071	0.064	0.064	1.762	0.076	0.772	80	371	2484	2955	-4.121	135	2349	196	2759	0
5	16	9	"flgL"	"STM1184"	4850	45450	120	915	885	298	169	171	32	99	98	0	8802	8233	2979	123	158	120	100	100	0	0.086	0.088	0.088	0.086	1.274	0.089	0.970	120	467	9425	8826	-3.540	746	8679	716	8110	0
5	17	9	"nrdA"	"STM2277"	5020	45440	120	352	572	454	171	173	32	86	75	0	2019	4714	4989	120	152	118	100	99	0	0.095	0.087	0.085	0.083	1.541	0.088	0.963	120	486	2080	4995	-3.391	181	1899	401	4594	0
5	18	9	"envF"	"STM1240"	5200	45450	120	436	514	339	168	170	29	95	87	0	3191	3613	3139	118	126	43	100	100	0	0.087	0.099	0.096	0.097	1.491	0.102	0.948	120	530	3341	3841	-3.519	268	3073	346	3495	0
5	19	9	"nrfA"	"STM4277"	5380	45440	80	186	189	45	169	173	33	32	13	0	438	589	523	122	141	62	100	90	0	0.054	0.043	0.102	0.105	2.808	0.049	0.119	52	264	333	487	-4.216	17	316	20	467	0
5	20	9	"araH"	"STM1931"	5530	45450	120	267	354	269	167	169	32	90	75	0	2463	4440	5963	125	153	93	100	98	0	0.043	0.043	0.044	0.044	1.622	0.043	0.934	120	501	2438	4502	-4.547	100	2338	187	4315	0
5	21	9	"yecM"	"STM1908"	5710	45450	110	302	374	224	165	169	30	100	88	0	3101	4158	3890	123	144	79	100	100	0	0.046	0.052	0.047	0.047	1.503	0.054	0.919	80	441	3115	4244	-4.442	137	2978	209	4035	0
5	22	9	"yecO"	"STM1905"	5890	45450	120	655	765	461	169	174	45	99	97	0	4848	5897	3969	118	139	73	100	100	0	0.103	0.103	0.101	0.100	1.230	0.107	0.961	120	546	5216	6375	-3.283	486	4730	596	5779	0
5	23	9	""	"STM1669"	6060	45460	120	265	285	104	171	173	34	82	65	0	4194	5427	3664	120	141	72	100	100	0	0.023	0.021	0.022	0.023	1.606	0.023	0.743	120	530	4168	5421	-5.438	94	4074	114	5307	0
5	24	9	"yicM"	"STM3776"	6240	45460	100	281	316	179	171	178	101	53	13	0	3171	3716	3522	113	126	51	100	100	0	0.036	0.040	0.038	0.038	1.503	0.044	0.845	80	477	3168	3748	-4.797	110	3058	145	3603	0
5	1	10	"yafK"	"STM0312"	2230	45630	90	459	490	249	213	216	36	100	100	0	1826	2018	1094	140	155	65	100	100	0	0.146	0.147	0.136	0.134	1.407	0.159	0.835	52	342	1932	2155	-2.777	246	1686	277	1878	0
5	2	10	"proB"	"STM0321"	2400	45640	100	928	981	563	203	205	34	100	98	0	4469	4790	3211	142	155	49	100	100	0	0.168	0.167	0.169	0.170	1.308	0.168	0.967	80	458	5052	5426	-2.577	725	4327	778	4648	0
5	3	10	""	"STM0327"	2590	45640	120	247	741	1794	198	201	41	51	43	0	624	1545	2322	137	154	77	93	80	0	0.101	0.386	0.086	0.111	2.998	0.687	0.816	120	569	536	1951	-3.313	49	487	543	1408	0
5	4	10	""	"STM0332"	2780	45640	70	210	217	39	188	190	32	31	18	0	749	866	582	134	139	29	100	100	0	0.036	0.040	0.048	0.051	2.044	0.039	0.180	32	236	637	761	-4.805	22	615	29	732	0
5	5	10	""	"STM1047"	2950	45620	80	198	211	42	187	189	31	34	13	0	600	821	917	128	134	34	100	100	0	0.023	0.035	0.038	0.048	2.449	0.030	0.198	52	294	483	717	-5.423	11	472	24	693	0
5	6	10	"pepN"	"STM1057"	3110	45630	100	288	298	79	183	186	29	95	77	0	720	845	518	124	147	91	100	97	0	0.176	0.160	0.168	0.160	1.638	0.143	0.719	80	411	701	836	-2.505	105	596	115	721	0
5	7	10	"yeaO"	"STM1277"	3290	45630	120	629	634	292	182	184	34	97	95	0	2411	2374	1442	125	137	60	98	96	0	0.196	0.201	0.198	0.213	1.584	0.197	0.954	120	468	2733	2701	-2.354	447	2286	452	2249	0
5	8	10	"mipA"	"STM1286"	3450	45630	110	1223	1419	677	187	189	35	100	100	0	2392	2788	1470	128	141	52	100	100	0	0.458	0.463	0.466	0.466	1.177	0.455	0.961	80	425	3300	3892	-1.128	1036	2264	1232	2660	0
5	9	10	"gapA"	"STM1290"	3630	45620	100	1032	1291	1100	182	187	35	100	100	0	682	820	650	127	143	68	98	97	0	1.532	1.600	1.578	1.585	1.294	1.669	0.931	80	415	1405	1802	0.615	850	555	1109	693	0
5	10	10	"topB"	"STM1298"	3810	45620	100	322	400	258	177	182	32	98	91	0	1217	1893	1987	126	131	34	100	100	0	0.133	0.126	0.126	0.120	1.498	0.125	0.922	80	406	1236	1990	-2.912	145	1091	223	1767	0
5	11	10	"astB"	"STM1306"	3990	45630	90	225	249	89	177	182	33	65	42	0	1665	2250	2100	125	131	31	100	100	0	0.031	0.034	0.040	0.038	1.922	0.034	0.616	52	330	1588	2197	-5.004	48	1540	72	2125	0
5	12	10	"celF"	"STM1316"	4150	45630	110	1193	1226	609	175	179	38	100	100	0	8346	7929	4048	123	144	73	100	100	0	0.124	0.135	0.131	0.134	1.198	0.136	0.956	80	415	9241	8857	-3.014	1018	8223	1051	7806	0
5	13	10	"rfbX"	"STM2088"	4320	45640	110	504	526	249	178	180	37	93	88	0	6148	6568	4343	122	155	91	100	100	0	0.054	0.054	0.055	0.057	1.499	0.054	0.908	80	426	6352	6794	-4.208	326	6026	348	6446	0
5	14	10	"rfbB"	"STM2097"	4500	45620	120	1585	1468	930	179	182	44	97	95	0	7235	6439	4480	119	139	70	100	100	0	0.198	0.204	0.204	0.210	1.303	0.204	0.979	120	434	8522	7609	-2.339	1406	7116	1289	6320	0
5	15	10	"wcaD"	"STM2112"	4670	45620	110	274	283	76	171	175	45	85	60	0	3954	4029	2233	120	133	51	100	100	0	0.027	0.029	0.030	0.028	1.451	0.027	0.492	80	404	3937	4021	-5.218	103	3834	112	3909	0
5	16	10	"wza"	"STM2118"	4840	45620	110	204	209	50	166	168	28	61	31	0	2517	2707	1645	121	141	70	100	100	0	0.016	0.017	0.023	0.022	1.539	0.017	0.373	80	418	2434	2629	-5.978	38	2396	43	2586	0
5	17	10	"yegD"	"STM2125"	5020	45630	110	443	458	119	168	205	605	3	0	0	2222	2272	738	123	139	84	100	100	0	0.131	0.135	0.136	0.131	1.238	0.292	0.047	80	462	2374	2439	-2.932	275	2099	290	2149	0
5	18	10	""	"STM2135"	5190	45630	80	200	210	54	169	169	31	48	28	0	561	739	573	121	125	29	100	100	0	0.070	0.066	0.078	0.080	2.181	0.066	0.168	52	284	471	659	-3.827	31	440	41	618	0
5	19	10	""	"STM4057"	5360	45630	110	289	325	136	173	173	31	97	86	0	2949	3304	2220	121	137	64	100	100	0	0.041	0.048	0.044	0.044	1.535	0.049	0.750	80	531	2944	3335	-4.608	116	2828	152	3183	0
5	20	10	""	"STM4066"	5550	45620	110	235	264	142	169	171	30	72	55	0	2471	3343	4078	121	144	73	100	100	0	0.028	0.029	0.030	0.029	1.654	0.032	0.801	80	432	2416	3317	-5.154	66	2350	95	3222	0
5	21	10	"ydeZ"	"STM4076"	5710	45630	110	231	255	107	164	167	30	80	53	0	2698	3642	3678	120	138	60	100	100	0	0.026	0.026	0.028	0.028	1.561	0.025	0.575	80	459	2645	3613	-5.266	67	2578	91	3522	0
5	22	10	"glpX"	"STM4085"	5890	45640	100	417	441	142	165	171	40	98	97	0	3608	3859	1650	119	137	58	100	100	0	0.072	0.074	0.075	0.072	1.366	0.071	0.839	80	382	3741	4016	-3.791	252	3489	276	3740	0
5	23	10	"menA"	"STM4090"	6060	45640	90	334	429	341	173	175	34	100	98	0	1629	2414	2492	129	148	70	100	100	0	0.107	0.112	0.106	0.104	1.343	0.124	0.934	52	338	1661	2541	-3.220	161	1500	256	2285	0
5	24	10	"metB"	"STM4100"	6230	45640	70	228	256	116	171	174	35	75	40	0	537	731	706	118	125	33	100	100	0	0.136	0.139	0.132	0.122	1.992	0.148	0.744	32	236	476	698	-2.878	57	419	85	613	0
5	1	11	""	"STM2986"	2230	45820	120	340	369	157	201	204	48	78	65	0	4603	5133	4290	138	148	56	100	99	0	0.031	0.034	0.034	0.037	1.717	0.033	0.745	120	574	4604	5163	-5.006	139	4465	168	4995	0
5	2	11	"recD"	"STM2993"	2410	45830	90	298	325	110	203	205	30	80	65	0	2518	3207	2607	146	156	41	100	100	0	0.040	0.040	0.039	0.038	1.769	0.038	0.752	52	299	2467	3183	-4.642	95	2372	122	3061	0
5	3	11	"ygdQ"	"STM3006"	2580	45820	120	936	862	424	200	204	49	96	94	0	8215	7260	4516	146	170	94	100	100	0	0.091	0.093	0.091	0.096	1.343	0.092	0.961	120	441	8805	7776	-3.455	736	8069	662	7114	0
5	4	11	"araE"	"STM3016"	2760	45810	110	270	325	171	193	197	45	76	38	0	3140	4344	4775	134	155	85	100	100	0	0.026	0.031	0.027	0.030	1.709	0.031	0.765	80	451	3083	4342	-5.287	77	3006	132	4210	0
5	5	11	"yohM"	"STM3024"	2940	45820	110	500	551	338	186	188	31	95	86	0	3260	3974	3297	128	143	49	100	100	0	0.100	0.095	0.092	0.091	1.432	0.096	0.930	80	416	3446	4211	-3.318	314	3132	365	3846	0
5	6	11	"stdA"	"STM3029"	3100	45810	120	267	275	76	184	185	28	80	65	0	7392	6518	4456	125	140	64	100	98	0	0.011	0.014	0.015	0.018	1.809	0.014	0.751	120	456	7350	6484	-6.452	83	7267	91	6393	0
5	7	11	""	"STM2691"	3280	45810	100	217	219	44	178	182	36	51	15	0	1591	1948	1525	127	137	53	100	100	0	0.027	0.023	0.035	0.033	1.725	0.020	0.250	80	360	1503	1862	-5.230	39	1464	41	1821	0
5	8	11	""	"STM2698"	3450	45810	100	223	230	58	182	183	37	51	21	0	945	1069	914	127	140	53	100	100	0	0.050	0.051	0.062	0.056	2.087	0.043	0.200	80	395	859	990	-4.318	41	818	48	942	0
5	9	11	""	"STM2705"	3630	45800	110	291	314	88	180	180	33	97	85	0	7489	7744	3768	122	137	64	100	100	0	0.015	0.018	0.018	0.018	1.435	0.017	0.582	80	467	7478	7756	-6.052	111	7367	134	7622	0
5	10	11	"yjfY"	"STM4389"	3800	45800	90	277	287	95	175	179	32	84	75	0	1244	1595	1244	125	134	46	100	100	0	0.091	0.076	0.081	0.074	1.721	0.062	0.565	52	341	1221	1582	-3.456	102	1119	112	1470	0
5	11	11	"thrL"	"STM0001"	3970	45800	110	241	264	88	176	180	31	82	53	0	476	549	366	120	126	33	100	100	0	0.183	0.205	0.200	0.201	1.849	0.199	0.635	80	449	421	517	-2.453	65	356	88	429	0
5	12	11	""	"STM0270"	4150	45810	120	329	342	145	175	179	36	85	72	0	4392	4662	3776	117	124	42	100	100	0	0.036	0.037	0.036	0.039	1.613	0.036	0.880	120	464	4429	4712	-4.795	154	4275	167	4545	0
5	13	11	""	"STM0538"	4320	45800	100	213	223	78	172	177	31	57	32	0	622	1056	959	116	126	44	100	100	0	0.081	0.054	0.052	0.061	1.975	0.061	0.537	80	346	547	991	-3.625	41	506	51	940	0
5	14	11	""	"STM0554"	4500	45790	120	375	415	211	174	181	102	67	49	0	2116	2249	1784	118	123	46	100	98	0	0.101	0.113	0.116	0.119	1.510	0.112	0.922	120	457	2199	2372	-3.313	201	1998	241	2131	0
5	15	11	""	"STM0567"	4670	45790	110	307	341	151	168	170	30	93	81	0	3374	3937	2960	116	119	23	100	100	0	0.043	0.045	0.045	0.042	1.416	0.047	0.887	80	418	3397	3994	-4.551	139	3258	173	3821	0
5	16	11	""	"STM0575"	4840	45790	110	257	276	100	167	168	28	88	75	0	3744	4463	3581	116	123	42	100	100	0	0.025	0.025	0.026	0.026	1.570	0.025	0.761	80	452	3718	4456	-5.333	90	3628	109	4347	0
5	17	11	""	"STM0580"	5010	45790	90	249	336	234	169	219	705	5	0	0	1271	2224	2805	121	137	93	100	100	0	0.070	0.079	0.069	0.070	1.642	0.126	0.028	52	340	1230	2270	-3.845	80	1150	167	2103	0
5	18	11	"ybdZ"	"STM0587"	5190	45800	110	596	696	367	167	201	580	13	5	0	978	1094	470	119	130	75	100	100	0	0.499	0.543	0.512	0.520	1.215	0.609	0.816	80	503	1288	1504	-1.002	429	859	529	975	0
5	19	11	""	"STM2244"	5370	45800	70	209	395	410	167	170	28	62	40	0	399	1494	2497	118	120	23	100	100	0	0.149	0.166	0.161	0.138	2.428	0.162	0.952	32	236	323	1604	-2.742	42	281	228	1376	0
5	20	11	"yegT"	"STM2142"	5540	45800	110	184	199	70	166	169	31	32	13	0	579	1067	1573	112	117	26	100	100	0	0.039	0.035	0.062	0.057	2.068	0.038	0.504	80	485	485	988	-4.697	18	467	33	955	0
5	21	11	"yehU"	"STM2159"	5710	45790	70	253	321	254	167	170	31	90	71	0	1593	2526	3488	117	136	60	100	100	0	0.058	0.064	0.056	0.056	1.761	0.061	0.912	32	230	1562	2563	-4.101	86	1476	154	2409	0
5	22	11	"yohC"	"STM2169"	5890	45800	120	284	339	174	168	171	35	89	74	0	3016	3668	3124	116	127	44	100	100	0	0.040	0.048	0.047	0.047	1.656	0.050	0.820	120	471	3016	3723	-4.644	116	2900	171	3552	0
5	23	11	"yohI"	"STM2174"	6060	45800	110	396	415	129	168	172	42	98	97	0	4913	5246	2199	117	129	45	100	100	0	0.048	0.048	0.047	0.046	1.258	0.048	0.841	80	394	5024	5376	-4.395	228	4796	247	5129	0
5	24	11	"yfhD"	"STM2567"	6230	45810	110	305	366	224	170	172	38	90	72	0	2219	2850	2758	114	125	43	100	100	0	0.064	0.072	0.070	0.069	1.450	0.075	0.755	80	486	2240	2932	-3.963	135	2105	196	2736	0
5	1	12	"Ctrl-10buffer"	"Ctrl-10buffer"	2230	45980	100	200	293	407	204	211	112	10	8	0	148	185	162	136	138	23	37	23	0	-0.333	1.816	1.514	1.489	3.696	4.488	0.763	80	388	8	138	Error	-4	12	89	49	-50
5	2	12	"Ctrl-Y1buffer"	"Ctrl-Y1buffer"	2400	45970	100	214	227	66	205	218	83	10	5	0	169	190	83	146	152	37	32	16	0	0.391	0.500	0.647	0.739	3.659	1.629	0.241	80	380	32	66	-1.354	9	23	22	44	-50
5	3	12	"Ctrl-Y5buffer"	"Ctrl-Y5buffer"	2570	45970	100	230	1305	2999	200	208	58	37	28	0	184	644	1279	149	158	61	32	26	0	0.857	2.232	1.192	1.169	3.165	2.433	0.892	80	355	65	1600	-0.222	30	35	1105	495	-50
5	4	12	"Ctrl-FtsLbuffer"	"Ctrl-FtsLbuffer"	2750	45970	100	200	201	33	192	200	76	2	1	0	131	141	42	136	146	65	10	2	0	-1.600	1.800	0.516	0.689	6.646	1.178	0.020	80	403	3	14	Error	8	-5	9	5	-50
5	5	12	"Ctrl-dsM13buffer"	"Ctrl-dsM13buffer"	2920	45970	100	193	193	30	187	189	33	12	3	0	129	133	25	125	127	35	11	2	0	1.500	0.750	1.158	1.257	3.367	64.328	0.000	80	366	10	14	0.585	6	4	6	8	-50
5	6	12	"Ctrl-CAB25ng/ul"	"Ctrl-CAB25ng/ul"	3100	45970	100	196	202	37	185	186	30	35	17	0	140	146	31	124	124	17	48	22	0	0.688	0.773	1.814	1.854	4.808	2.994	0.045	80	357	27	39	-0.541	11	16	17	22	-50
5	7	12	"Ctrl-10buffer"	"Ctrl-10buffer"	3270	45970	100	184	196	67	184	187	39	20	6	0	131	167	177	123	125	25	27	12	0	0.000	0.273	1.667	1.276	3.599	0.315	0.309	80	365	8	56	Error	0	8	12	44	-50
5	8	12	"Ctrl-Y1buffer"	"Ctrl-Y1buffer"	3440	45970	100	179	221	136	182	182	37	25	11	0	137	197	245	122	125	22	37	20	0	-0.200	0.520	1.034	1.057	2.873	0.622	0.515	80	378	12	114	Error	-3	15	39	75	-50
5	9	12	"Ctrl-Y5buffer"	"Ctrl-Y5buffer"	3620	45970	100	192	197	59	175	180	41	21	8	0	135	147	41	119	122	25	41	22	0	1.063	0.786	0.722	0.788	3.457	1.458	0.097	80	390	33	50	0.087	17	16	22	28	-50
5	10	12	"Ctrl-FtsLbuffer"	"Ctrl-FtsLbuffer"	3790	45970	100	184	224	161	175	179	35	26	11	0	135	193	229	119	121	24	38	21	0	0.563	0.662	0.718	1.099	4.074	0.700	0.772	80	377	25	123	-0.830	9	16	49	74	-50
5	11	12	"Ctrl-dsM13buffer"	"Ctrl-dsM13buffer"	3960	45970	100	173	185	62	178	180	35	15	5	0	128	153	138	118	126	51	12	6	0	-0.500	0.200	1.000	1.332	4.128	0.476	0.371	80	408	5	42	Error	-5	10	7	35	-50
5	12	12	"Ctrl-CAB200ng/ul"	"Ctrl-CAB200ng/ul"	4140	45970	100	206	208	39	175	181	45	30	5	0	129	131	23	117	119	25	26	7	0	2.583	2.357	1.705	1.627	2.922	5.837	0.100	80	362	43	47	1.369	31	12	33	14	-50
5	13	12	"Ctrl-10buffer"	"Ctrl-10buffer"	4310	45970	100	187	197	50	176	191	150	2	0	0	128	150	68	115	122	50	22	11	0	0.846	0.600	0.751	0.804	4.214	0.862	0.231	80	393	24	56	-0.241	11	13	21	35	-50
5	14	12	"Ctrl-Y1buffer"	"Ctrl-Y1buffer"	4480	45970	100	174	188	66	171	180	113	3	2	0	123	155	172	115	118	45	13	5	0	0.375	0.425	1.382	1.301	3.870	1.469	0.350	80	373	11	57	-1.415	3	8	17	40	-50
5	15	12	"Ctrl-Y5buffer"	"Ctrl-Y5buffer"	4660	45970	100	169	173	32	167	170	31	21	3	0	121	122	22	114	117	31	10	2	0	0.286	0.750	1.258	1.334	3.786	12.041	0.005	80	388	9	14	-1.807	2	7	6	8	-50
5	16	12	"Ctrl-FtsLbuffer"	"Ctrl-FtsLbuffer"	4830	45970	100	172	174	39	168	171	43	10	3	0	116	130	85	112	115	20	20	10	0	1.000	0.333	1.976	1.794	5.370	0.419	0.153	80	377	8	24	0.000	4	4	6	18	-50
5	17	12	"Ctrl-dsM13buffer"	"Ctrl-dsM13buffer"	5000	45970	100	167	181	75	166	170	44	11	3	0	121	167	233	116	119	27	22	13	0	0.200	0.294	1.105	0.948	4.457	0.339	0.362	80	419	6	66	-2.322	1	5	15	51	-50
5	18	12	"Ctrl-CAB75ng/ul"	"Ctrl-CAB75ng/ul"	5180	45970	100	187	188	35	164	168	35	36	10	0	128	134	34	115	117	23	32	15	0	1.769	1.263	1.414	1.506	2.868	2.410	0.061	80	408	36	43	0.823	23	13	24	19	-50
5	19	12	"Ctrl-10buffer"	"Ctrl-10buffer"	5350	45970	100	174	177	42	165	167	30	28	6	0	126	142	55	112	114	21	41	23	0	0.643	0.400	0.692	0.883	3.824	0.792	0.130	80	403	23	42	-0.637	9	14	12	30	-50
5	20	12	"Ctrl-Y1buffer"	"Ctrl-Y1buffer"	5530	45960	100	166	182	67	163	165	31	22	8	0	126	176	206	110	112	18	42	26	0	0.188	0.288	0.882	0.802	4.740	0.314	0.486	80	378	19	85	-2.415	3	16	19	66	-50
5	21	12	"Ctrl-Y5buffer"	"Ctrl-Y5buffer"	5700	45960	100	172	180	57	165	168	40	21	2	0	114	114	21	111	123	52	2	0	0	2.333	5.000	1.750	1.908	4.036	5.229	0.113	80	421	10	18	1.222	7	3	15	3	-50
5	22	12	"Ctrl-FtsLbuffer"	"Ctrl-FtsLbuffer"	5870	45960	100	173	175	32	168	171	33	22	2	0	122	140	89	109	113	24	26	13	0	0.385	0.226	1.118	1.072	4.204	0.172	0.029	80	386	18	38	-1.379	5	13	7	31	-50
5	23	12	"Ctrl-dsM13buffer"	"Ctrl-dsM13buffer"	6050	45960	100	173	176	31	169	173	38	17	2	0	113	113	19	110	113	24	11	1	0	1.333	2.333	1.771	1.522	3.644	0.153	0.084	80	375	7	10	0.415	4	3	7	3	-50
5	24	12	"Ctrl-CABbuffer"	"Ctrl-CABbuffer"	6220	45960	100	169	169	30	165	169	36	12	1	0	121	184	272	111	114	23	25	12	0	0.400	0.055	1.000	0.853	5.157	2.146	0.067	80	435	14	77	-1.322	4	10	4	73	-50
5	1	13	"hupA"	"STM4170"	2230	46170	120	2823	2709	1579	215	219	40	100	100	0	1809	1843	1097	139	141	26	100	100	0	1.562	1.464	1.431	1.499	1.257	1.466	0.954	120	547	4278	4198	0.643	2608	1670	2494	1704	0
5	2	13	"hupA"	"STM4170"	2400	46160	110	2916	3067	1656	208	221	71	100	100	0	1658	1699	819	144	150	36	100	100	0	1.789	1.839	1.805	1.810	1.191	1.906	0.961	80	404	4222	4414	0.839	2708	1514	2859	1555	0
5	3	13	"hilA"	"STM2876"	2580	46160	120	623	718	402	200	212	79	99	92	0	9177	9898	6219	141	148	40	100	100	0	0.047	0.053	0.051	0.051	1.319	0.055	0.886	120	473	9459	10275	-4.417	423	9036	518	9757	0
5	4	13	"hilA"	"STM2876"	2760	46160	110	1539	1739	1171	195	201	74	100	100	0	8010	7549	3464	133	140	43	100	100	0	0.171	0.208	0.192	0.200	1.275	0.226	0.847	80	388	9221	8960	-2.551	1344	7877	1544	7416	0
5	5	13	"hilC"	"STM2867"	2930	46150	120	701	686	327	190	193	35	99	96	0	6695	6444	4296	130	136	42	100	100	0	0.078	0.079	0.079	0.084	1.325	0.076	0.945	120	446	7076	6810	-3.683	511	6565	496	6314	0
5	6	13	"hilC"	"STM2867"	3110	46150	120	647	651	304	188	190	33	99	95	0	5871	5934	3671	128	133	33	100	100	0	0.080	0.080	0.080	0.082	1.343	0.080	0.951	120	404	6202	6269	-3.645	459	5743	463	5806	0
5	7	13	"hns"	"STM1751"	3270	46150	120	3041	3076	1670	187	189	37	100	100	0	2515	2874	1888	127	132	36	100	100	0	1.195	1.052	1.158	1.125	1.276	0.985	0.950	120	428	5242	5636	0.257	2854	2388	2889	2747	0
5	8	13	"hns"	"STM1751"	3450	46150	120	2356	2363	1259	180	185	37	100	99	0	2404	2467	1455	125	135	46	100	100	0	0.955	0.932	0.967	0.969	1.341	0.908	0.966	120	461	4455	4525	-0.067	2176	2279	2183	2342	0
5	9	13	"hns"	"STM1751"	3620	46150	120	4041	3655	1776	176	184	44	100	100	0	4424	4443	2361	122	128	36	100	100	0	0.898	0.805	0.817	0.832	1.336	0.781	0.934	120	450	8167	7800	-0.155	3865	4302	3479	4321	0
5	10	13	"hilD"	"STM2875"	3800	46140	120	1199	1183	711	179	185	47	100	99	0	4040	3709	2261	121	125	29	100	100	0	0.260	0.280	0.273	0.274	1.239	0.289	0.967	120	458	4939	4592	-1.942	1020	3919	1004	3588	0
5	11	13	"hilD"	"STM2875"	3970	46150	110	781	974	736	180	184	40	100	100	0	2490	3107	2624	122	134	54	100	100	0	0.254	0.266	0.257	0.261	1.187	0.271	0.974	80	412	2969	3779	-1.978	601	2368	794	2985	0
5	12	13	"stpA"	"STM2799"	4150	46140	110	1352	1653	1513	180	191	105	100	97	0	2083	2702	2442	121	135	58	100	100	0	0.597	0.571	0.568	0.567	1.151	0.594	0.975	80	427	3134	4054	-0.743	1172	1962	1473	2581	0
5	13	13	"csrA"	"STM2826"	4310	46150	110	978	986	457	180	196	136	100	95	0	1768	1802	925	118	127	40	100	100	0	0.484	0.479	0.487	0.483	1.180	0.482	0.907	80	384	2448	2490	-1.048	798	1650	806	1684	0
5	14	13	"dps"	"STM0831"	4490	46140	120	727	994	964	174	182	90	93	77	0	1314	2266	2483	117	123	33	100	99	0	0.462	0.382	0.365	0.398	1.474	0.380	0.955	120	409	1750	2969	-1.114	553	1197	820	2149	0
5	15	13	"dps"	"STM0831"	4660	46140	120	1316	1346	737	167	171	34	100	100	0	3701	3581	1866	120	127	44	100	100	0	0.321	0.341	0.336	0.328	1.185	0.354	0.978	120	409	4730	4640	-1.640	1149	3581	1179	3461	0
5	16	13	"dps"	"STM0831"	4840	46140	120	1683	1600	950	167	173	44	99	99	0	4691	4421	2860	120	133	53	100	100	0	0.332	0.333	0.337	0.340	1.259	0.331	0.988	120	477	6087	5734	-1.592	1516	4571	1433	4301	0
5	17	13	"oxyR"	"STM4125"	5020	46140	110	1295	1617	1147	170	175	43	100	100	0	2971	3591	2577	121	134	44	100	100	0	0.395	0.417	0.409	0.416	1.178	0.426	0.977	80	444	3975	4917	-1.341	1125	2850	1447	3470	0
5	18	13	"oxyR"	"STM4125"	5190	46140	90	657	885	990	170	180	65	100	92	0	1209	1741	2167	120	133	47	100	100	0	0.447	0.441	0.424	0.422	1.220	0.449	0.974	52	321	1576	2336	-1.161	487	1089	715	1621	0
5	19	13	"fur"	"STM0693"	5360	46140	120	1335	1367	801	167	170	44	100	100	0	4406	4098	1548	115	117	28	100	100	0	0.272	0.301	0.285	0.290	1.270	0.309	0.736	120	465	5459	5183	-1.877	1168	4291	1200	3983	0
5	20	13	"fur"	"STM0693"	5540	46140	120	721	902	630	164	166	40	100	98	0	1893	2592	2082	114	116	21	100	100	0	0.313	0.298	0.293	0.308	1.246	0.297	0.976	120	454	2336	3216	-1.675	557	1779	738	2478	0
5	21	13	"envR"	"STM3389"	5710	46140	110	421	494	289	165	167	40	96	91	0	5015	5259	2980	113	122	43	100	100	0	0.052	0.064	0.059	0.056	1.487	0.071	0.854	80	422	5158	5475	-4.259	256	4902	329	5146	0
5	22	13	"envR"	"STM3389"	5880	46150	110	302	318	132	165	168	29	90	73	0	3461	3475	2854	112	124	47	100	100	0	0.041	0.045	0.047	0.051	1.679	0.044	0.845	80	429	3486	3516	-4.611	137	3349	153	3363	0
5	23	13	"envR"	"STM3389"	6060	46140	120	630	665	266	168	172	36	100	99	0	8008	7501	2584	117	125	39	100	100	0	0.059	0.067	0.064	0.065	1.338	0.069	0.877	120	525	8353	7881	-4.094	462	7891	497	7384	0
5	24	13	"arcB"	"STM3328"	6240	46140	70	187	245	203	170	170	33	31	18	0	435	1025	2287	119	128	41	96	96	0	0.054	0.083	0.097	0.095	2.228	0.085	0.894	32	229	333	981	-4.216	17	316	75	906	0
5	1	14	""	"STM4191"	2230	46330	110	230	232	37	205	208	38	36	6	0	763	771	168	143	147	32	100	100	0	0.040	0.043	0.071	0.060	1.853	0.043	0.099	80	498	645	655	-4.632	25	620	27	628	0
5	2	14	""	"STM4520"	2410	46330	120	241	252	65	200	207	99	11	3	0	1129	1290	997	144	151	54	100	100	0	0.042	0.045	0.053	0.052	1.912	0.048	0.095	120	519	1026	1198	-4.586	41	985	52	1146	0
5	3	14	""	"STM4239"	2580	46330	120	313	327	84	197	204	99	60	11	0	728	821	414	138	143	53	100	100	0	0.197	0.190	0.190	0.179	1.680	0.201	0.303	120	500	706	813	-2.347	116	590	130	683	0
5	4	14	""	"STM0083"	2760	46320	120	313	322	93	196	197	33	87	76	0	2465	2422	1343	134	138	30	100	100	0	0.050	0.055	0.056	0.053	1.539	0.058	0.793	120	482	2448	2414	-4.316	117	2331	126	2288	0
5	5	14	""	"STM0348"	2930	46330	120	328	342	88	191	192	31	98	91	0	2398	2508	1075	135	145	44	100	100	0	0.061	0.064	0.065	0.060	1.438	0.065	0.821	120	508	2400	2524	-4.046	137	2263	151	2373	0
5	6	14	""	"STM1007"	3110	46320	120	239	246	58	187	189	37	60	31	0	2790	2765	1777	131	145	52	100	100	0	0.020	0.022	0.026	0.027	1.651	0.023	0.430	120	496	2711	2693	-5.676	52	2659	59	2634	0
5	7	14	"purM"	"STM2499"	3280	46330	110	325	505	599	183	191	62	88	55	0	1312	2758	4964	128	139	48	100	100	0	0.120	0.122	0.120	0.113	1.573	0.116	0.917	80	443	1326	2952	-3.060	142	1184	322	2630	0
5	8	14	"adhE"	"STM1749"	3440	46330	110	808	949	665	180	185	45	100	100	0	3664	3934	1840	126	139	51	100	100	0	0.178	0.202	0.184	0.189	1.305	0.212	0.713	80	477	4166	4577	-2.494	628	3538	769	3808	0
5	9	14	"envZ"	"STM3501"	3620	46320	100	207	256	144	180	187	48	35	17	0	446	910	1372	125	135	48	100	96	0	0.084	0.097	0.105	0.102	2.309	0.099	0.792	80	432	348	861	-3.572	27	321	76	785	0
5	10	14	"katG"	"STM4106"	3800	46320	100	208	294	252	178	183	39	45	23	0	570	1513	2773	120	122	22	100	100	0	0.067	0.083	0.091	0.088	2.213	0.088	0.905	80	414	480	1509	-3.907	30	450	116	1393	0
5	11	14	"traT"	"PSLT103"	3970	46320	120	1777	2021	2005	178	183	53	99	96	0	3625	4017	4080	119	122	32	100	100	0	0.456	0.473	0.466	0.455	1.299	0.481	0.982	120	549	5105	5741	-1.133	1599	3506	1843	3898	0
5	12	14	"yjiS"	"STM4521"	4140	46310	110	390	401	118	176	180	37	98	96	0	2235	2334	867	121	129	48	100	100	0	0.101	0.102	0.103	0.095	1.422	0.106	0.863	80	457	2328	2438	-3.304	214	2114	225	2213	0
5	13	14	"yejG"	"STM2220"	4320	46310	120	1678	1568	728	177	183	80	100	99	0	2711	2441	1139	120	128	43	100	100	0	0.579	0.599	0.595	0.595	1.224	0.606	0.965	120	514	4092	3712	-0.788	1501	2591	1391	2321	0
5	14	14	""	"STM2239"	4490	46310	120	378	399	188	173	179	84	76	60	0	4001	4135	2801	117	122	29	100	100	0	0.053	0.056	0.054	0.052	1.522	0.058	0.672	120	466	4089	4244	-4.244	205	3884	226	4018	0
5	15	14	"dld"	"STM2167"	4660	46320	120	703	642	295	167	168	29	98	93	0	8761	7344	4499	117	124	36	100	100	0	0.062	0.066	0.065	0.069	1.450	0.065	0.963	120	513	9180	7702	-4.011	536	8644	475	7227	0
5	16	14	"citT"	"STM0618"	4830	46320	110	570	605	341	170	173	32	100	97	0	5664	6111	4348	119	129	46	100	100	0	0.072	0.073	0.073	0.072	1.301	0.074	0.960	80	471	5945	6427	-3.793	400	5545	435	5992	0
5	17	14	""	"STM2504"	5010	46320	110	229	236	66	173	175	30	67	41	0	1001	1044	466	117	125	40	100	100	0	0.063	0.068	0.076	0.065	1.985	0.076	0.484	80	483	940	990	-3.981	56	884	63	927	0
5	18	14	"EMPTY"	"EMPTY"	5160	46310	100	168	174	26	170	178	57	5	0	0	123	129	31	115	123	39	20	5	0	-0.250	0.286	0.529	0.716	3.736	2.445	0.202	80	427	6	18	Error	-2	8	4	14	-75
5	19	14	"EMPTY"	"EMPTY"	5340	46310	100	183	186	42	167	173	56	13	2	0	129	159	224	114	116	28	31	15	0	1.067	0.422	1.000	0.964	4.823	0.043	0.019	80	423	31	64	0.093	16	15	19	45	-75
5	20	14	"EMPTY"	"EMPTY"	5510	46310	100	165	168	31	164	167	38	15	1	0	118	120	24	110	112	19	30	10	0	0.125	0.400	1.667	1.459	4.095	14.267	0.005	80	411	9	14	-3.000	1	8	4	10	-75
5	21	14	"EMPTY"	"EMPTY"	5680	46310	100	169	173	27	165	167	30	17	3	0	120	123	28	110	112	18	35	18	0	0.400	0.615	0.872	1.016	4.112	24.146	0.001	80	436	14	21	-1.322	4	10	8	13	-75
5	22	14	"EMPTY"	"EMPTY"	5860	46310	100	169	167	28	168	171	32	10	1	0	124	128	26	110	112	19	41	22	0	0.071	-0.056	0.889	0.722	3.480	10.644	0.003	80	428	15	17	-3.807	1	14	-1	18	-75
5	23	14	"EMPTY"	"EMPTY"	6030	46310	100	183	186	37	167	170	30	36	12	0	184	236	139	113	114	21	73	58	0	0.225	0.154	0.238	0.312	3.485	0.125	0.263	80	413	87	142	-2.150	16	71	19	123	-75
5	24	14	"EMPTY"	"EMPTY"	6200	46310	100	186	195	41	172	174	31	28	16	0	205	306	237	114	118	29	76	60	0	0.154	0.120	0.185	0.184	2.959	0.102	0.230	80	495	105	215	-2.700	14	91	23	192	-75
6	1	1	"infC"	"STM1334"	6830	44060	110	12894	14264	6656	175	184	113	100	100	0	3004	3188	1274	112	114	25	100	100	0	4.398	4.580	4.483	4.634	1.246	4.712	0.978	80	510	15611	17165	2.137	12719	2892	14089	3076	0
6	2	1	"katE"	"STM1318"	7010	44040	100	1567	2063	1555	177	189	125	100	100	0	1726	2047	1550	116	123	84	100	100	0	0.863	0.977	1.002	0.979	1.468	0.988	0.922	80	453	3000	3817	-0.212	1390	1610	1886	1931	0
6	3	1	"ydgP"	"STM1455"	7190	44050	110	683	934	694	176	197	281	93	46	0	3672	4851	3743	112	122	86	100	100	0	0.142	0.160	0.151	0.147	1.304	0.169	0.956	80	487	4067	5497	-2.812	507	3560	758	4739	0
6	4	1	""	"STM3530"	7370	44040	100	292	353	178	174	197	293	15	3	0	3232	3593	2082	109	113	36	100	100	0	0.038	0.051	0.045	0.043	1.620	0.067	0.066	80	442	3241	3663	-4.726	118	3123	179	3484	0
6	5	1	"srfB"	"STM1594"	7540	44030	90	620	681	379	178	181	32	100	100	0	3669	3886	2272	106	108	19	100	100	0	0.124	0.133	0.128	0.129	1.268	0.139	0.916	52	355	4005	4283	-3.011	442	3563	503	3780	0
6	6	1	""	"STM2503"	7700	44040	110	321	365	161	176	177	30	100	92	0	3750	4092	2112	106	107	18	100	100	0	0.040	0.047	0.042	0.043	1.720	0.048	0.680	80	501	3789	4175	-4.651	145	3644	189	3986	0
6	7	1	"dcuB"	"STM4301"	7880	44040	100	307	373	221	182	184	33	92	77	0	4315	5881	5181	111	111	19	100	100	0	0.030	0.033	0.031	0.031	1.459	0.037	0.900	80	428	4329	5961	-5.072	125	4204	191	5770	0
6	8	1	"yacL"	"STM0160"	8050	44030	100	547	610	339	183	184	30	98	98	0	4636	4928	3078	108	109	19	100	100	0	0.080	0.089	0.084	0.084	1.196	0.095	0.935	80	398	4892	5247	-3.637	364	4528	427	4820	0
6	9	1	"polA"	"STM3999"	8230	44030	100	268	295	123	178	182	34	91	66	0	1274	1557	1245	106	107	24	100	100	0	0.077	0.081	0.077	0.074	1.633	0.087	0.375	80	339	1258	1568	-3.698	90	1168	117	1451	0
6	10	1	"rsmC"	"STM4556"	8390	44030	100	266	289	90	174	176	31	90	76	0	759	922	529	104	105	22	100	100	0	0.140	0.141	0.137	0.136	1.564	0.142	0.770	80	389	747	933	-2.832	92	655	115	818	0
6	11	1	"exbD"	"STM3158"	8570	44020	110	1326	1455	893	175	176	30	100	100	0	3910	4344	2801	103	104	16	100	100	0	0.302	0.302	0.298	0.304	1.156	0.306	0.984	80	504	4958	5521	-1.726	1151	3807	1280	4241	0
6	12	1	"hisD"	"STM2072"	8740	44030	100	6117	7210	6321	176	179	31	100	100	0	3450	3989	3341	103	106	18	100	100	0	1.775	1.810	1.780	1.780	1.115	1.853	0.995	80	441	9288	10920	0.828	5941	3347	7034	3886	0
6	13	1	""	"STM3944"	8920	44020	110	1223	1488	722	175	179	31	100	100	0	7003	7644	2147	108	111	22	100	100	0	0.152	0.174	0.150	0.158	1.381	0.175	0.862	80	503	7943	8849	-2.718	1048	6895	1313	7536	0
6	14	1	""	"STM3940"	9090	44020	110	1903	1714	528	177	179	31	100	100	0	22663	19813	5859	108	113	32	100	100	0	0.077	0.078	0.077	0.076	1.126	0.078	0.983	80	503	24281	21242	-3.708	1726	22555	1537	19705	0
6	15	1	"hemX"	"STM3936"	9260	44030	110	1404	1465	248	180	182	32	100	100	0	11366	11783	1787	107	109	21	100	100	0	0.109	0.110	0.108	0.109	1.137	0.112	0.964	80	485	12483	12961	-3.201	1224	11259	1285	11676	0
6	16	1	""	"STM3927"	9430	44030	110	1245	1290	279	176	178	29	100	100	0	11553	11609	3411	106	107	21	100	100	0	0.093	0.097	0.093	0.098	1.344	0.093	0.884	80	484	12516	12617	-3.421	1069	11447	1114	11503	0
6	17	1	"rffH"	"STM3923"	9600	44030	110	810	1029	537	176	177	28	100	100	0	4710	5194	1527	105	106	17	100	100	0	0.138	0.168	0.141	0.153	1.369	0.172	0.807	80	498	5239	5942	-2.861	634	4605	853	5089	0
6	18	1	"wzzE"	"STM3919"	9780	44030	100	2477	2900	1050	185	192	55	100	100	0	12479	14276	5271	104	105	18	100	100	0	0.185	0.192	0.190	0.191	1.102	0.190	0.985	80	427	14667	16887	-2.433	2292	12375	2715	14172	0
6	19	1	""	"STM4432"	9950	44030	100	686	702	179	211	221	63	100	100	0	1752	2068	1447	105	106	19	100	100	0	0.288	0.250	0.276	0.275	1.375	0.179	0.781	80	452	2122	2454	-1.794	475	1647	491	1963	0
6	20	1	""	"STM4436"	10130	44030	100	511	546	186	207	218	58	98	98	0	3225	4328	3131	105	105	17	100	100	0	0.097	0.080	0.084	0.088	1.538	0.064	0.832	80	441	3424	4562	-3.359	304	3120	339	4223	0
6	21	1	""	"STM4445"	10300	44030	100	221	230	69	179	187	49	42	11	0	899	1055	771	104	106	17	100	100	0	0.053	0.054	0.074	0.062	2.115	0.060	0.466	80	442	837	1002	-4.242	42	795	51	951	0
6	22	1	"treB"	"STM4454"	10460	44030	90	217	221	55	183	188	45	36	9	0	432	616	723	101	103	17	100	100	0	0.103	0.074	0.110	0.105	2.092	0.058	0.167	52	375	365	553	-3.283	34	331	38	515	0
6	23	1	"idnT"	"STM4482"	10650	44030	90	202	207	37	181	184	32	30	9	0	398	561	622	103	103	17	100	100	0	0.071	0.057	0.074	0.081	2.190	0.041	0.180	52	393	316	484	-3.812	21	295	26	458	0
6	24	1	"yjgB"	"STM4486"	10820	44030	90	222	225	56	180	183	33	55	21	0	499	609	362	101	102	18	100	100	0	0.106	0.089	0.101	0.099	2.068	0.094	0.223	52	377	440	553	-3.244	42	398	45	508	0
6	1	2	"zraP"	"STM4172"	6810	44200	100	316	337	113	177	177	32	96	90	0	1314	1702	1205	114	116	19	100	100	0	0.116	0.101	0.099	0.100	1.541	0.092	0.789	80	413	1339	1748	-3.110	139	1200	160	1588	0
6	2	2	"purH"	"STM4176"	6990	44210	100	466	659	506	178	179	32	100	95	0	2056	3154	3138	111	115	22	100	100	0	0.148	0.158	0.160	0.161	1.354	0.157	0.957	80	396	2233	3524	-2.756	288	1945	481	3043	0
6	3	2	"livK"	"STM3564"	7170	44210	100	253	344	243	178	202	313	15	3	0	901	2257	3190	111	117	40	100	100	0	0.095	0.077	0.079	0.081	1.712	0.073	0.834	80	385	865	2312	-3.397	75	790	166	2146	0
6	4	2	"yihR"	"STM4020"	7340	44200	100	249	261	94	174	198	309	3	0	0	1410	1722	1251	107	112	38	100	100	0	0.058	0.054	0.054	0.056	1.742	0.064	0.023	80	395	1378	1702	-4.119	75	1303	87	1615	0
6	5	2	"yhiQ"	"STM3593"	7510	44200	90	227	335	224	175	177	32	59	46	0	818	2522	3032	106	107	17	100	100	0	0.073	0.066	0.063	0.060	1.846	0.071	0.915	52	351	764	2576	-3.775	52	712	160	2416	0
6	6	2	"atpE"	"STM3870"	7680	44200	90	1235	1663	1221	175	177	34	100	100	0	1474	2047	1550	106	108	20	100	100	0	0.775	0.767	0.768	0.759	1.143	0.771	0.977	52	348	2428	3429	-0.368	1060	1368	1488	1941	0
6	7	2	"ratB"	"STM2514"	7860	44200	100	504	2977	11387	179	182	37	100	98	1	3459	5040	8213	109	111	22	100	100	1	0.097	0.567	0.102	0.125	2.352	1.295	0.786	80	418	3675	7729	-3.366	325	3350	2798	4931	0
6	8	2	"invG"	"STM2898"	8030	44190	90	309	326	88	179	182	31	98	92	0	3152	3460	1106	107	110	19	100	100	0	0.043	0.044	0.042	0.040	1.437	0.043	0.715	52	279	3175	3500	-4.550	130	3045	147	3353	0
6	9	2	"sitA"	"STM2861"	8170	44170	120	442	1753	2982	177	186	48	90	84	0	337	1402	2270	105	114	48	92	85	0	1.142	1.215	1.096	1.124	1.566	1.304	0.965	120	383	497	2873	0.192	265	232	1576	1297	0
6	10	2	"leuO"	"STM0115"	8340	44180	130	374	405	252	178	185	47	79	62	0	2815	3111	2985	107	121	62	100	99	0	0.072	0.076	0.076	0.079	1.644	0.077	0.881	120	479	2904	3231	-3.788	196	2708	227	3004	0
6	11	2	"bcfE"	"STM0025"	8550	44200	100	285	308	122	177	178	30	91	80	0	4194	4585	2334	106	113	48	100	100	0	0.026	0.029	0.028	0.028	1.531	0.029	0.476	80	427	4196	4610	-5.242	108	4088	131	4479	0
6	12	2	"dsbA"	"STM3997"	8720	44200	100	657	831	658	178	178	31	100	100	0	3141	3952	3555	106	107	17	100	100	0	0.158	0.170	0.160	0.163	1.212	0.177	0.977	80	397	3514	4499	-2.664	479	3035	653	3846	0
6	13	2	"orf7"	"PSLT012"	8900	44200	100	965	1037	357	178	180	33	100	100	0	4298	4610	1589	108	109	18	100	100	0	0.188	0.191	0.188	0.189	1.136	0.193	0.972	80	408	4977	5361	-2.413	787	4190	859	4502	0
6	14	2	"ppk"	"STM2501"	9060	44200	90	696	774	223	177	180	36	100	100	0	7773	8505	2634	109	130	131	100	100	0	0.068	0.071	0.068	0.070	1.188	0.066	0.926	52	341	8183	8993	-3.884	519	7664	597	8396	0
6	15	2	""	"STM4257"	9240	44200	100	355	379	85	176	180	34	100	100	0	16958	18422	4484	107	122	121	100	100	0	0.011	0.011	0.013	0.013	1.144	0.011	0.851	80	407	17030	18518	-6.557	179	16851	203	18315	0
6	16	2	""	"STM4261"	9410	44200	110	227	232	47	175	176	31	67	41	0	5628	6156	2100	105	105	17	100	100	0	0.009	0.009	0.014	0.014	1.279	0.010	0.382	80	427	5575	6108	-6.731	52	5523	57	6051	0
6	17	2	""	"STM4261"	9580	44200	100	403	411	93	175	177	30	97	97	0	6313	6655	1994	106	108	21	100	100	0	0.037	0.036	0.036	0.035	1.293	0.036	0.875	80	407	6435	6785	-4.767	228	6207	236	6549	0
6	18	2	""	"STM4262"	9770	44190	110	648	622	142	177	180	30	98	98	0	21744	20903	5952	107	110	24	100	100	0	0.022	0.021	0.021	0.021	1.215	0.021	0.941	80	454	22108	21241	-5.522	471	21637	445	20796	0
6	19	2	"livG"	"STM3561"	9930	44200	90	232	239	68	180	182	32	63	36	0	1778	1967	1083	107	109	20	100	100	0	0.031	0.032	0.039	0.034	1.610	0.038	0.495	52	339	1723	1919	-5.006	52	1671	59	1860	0
6	20	2	"flgD"	"STM1176"	10110	44200	100	283	304	94	189	202	51	81	42	0	3834	4588	2571	104	105	17	100	100	0	0.025	0.026	0.025	0.024	1.515	0.026	0.598	80	419	3824	4599	-5.310	94	3730	115	4484	0
6	21	2	"brnQ"	"STM0399"	10270	44200	90	373	419	175	181	188	40	100	94	0	973	1133	789	107	109	21	100	100	0	0.222	0.232	0.228	0.228	1.282	0.222	0.913	52	349	1058	1264	-2.173	192	866	238	1026	0
6	22	2	"ssaM"	"STM1413"	10450	44200	90	380	530	436	179	181	34	100	98	0	984	1507	1633	106	108	19	100	100	0	0.229	0.251	0.222	0.222	1.710	0.216	0.648	52	381	1079	1752	-2.127	201	878	351	1401	0
6	23	2	"proY"	"STM0400"	10640	44210	100	281	305	119	179	181	32	82	68	0	1699	1856	1270	105	106	19	100	100	0	0.064	0.072	0.072	0.070	1.661	0.076	0.799	80	425	1696	1877	-3.966	102	1594	126	1751	0
6	24	2	"malM"	"STM4232"	10800	44200	100	283	293	76	182	184	31	88	75	0	3799	3843	1669	103	105	18	100	100	0	0.027	0.030	0.030	0.029	1.554	0.031	0.738	80	439	3797	3851	-5.194	101	3696	111	3740	0
6	1	3	"nrdB"	"STM2278"	6800	44380	100	326	365	159	179	182	37	100	92	0	2784	3182	2320	108	111	20	100	100	0	0.055	0.061	0.059	0.058	1.324	0.061	0.866	80	451	2823	3260	-4.186	147	2676	186	3074	0
6	2	3	"nrdF"	"STM2808"	6980	44370	100	513	547	159	185	188	39	100	98	0	2963	3269	1234	109	112	20	100	100	0	0.115	0.115	0.110	0.113	1.288	0.112	0.883	80	406	3182	3522	-3.121	328	2854	362	3160	0
6	3	3	"sipD"	"STM2883"	7150	44380	100	399	416	96	183	184	37	100	98	0	5207	5324	1479	108	109	18	100	100	0	0.042	0.045	0.044	0.043	1.256	0.045	0.880	80	409	5315	5449	-4.561	216	5099	233	5216	0
6	4	3	"invI"	"STM2893"	7330	44380	100	432	453	153	178	181	34	100	98	0	6260	6525	3036	106	108	17	100	100	0	0.041	0.043	0.042	0.041	1.305	0.043	0.897	80	420	6408	6694	-4.599	254	6154	275	6419	0
6	5	3	"msgA"	"STM1241"	7500	44370	100	929	1004	515	177	178	31	100	100	0	3007	3293	1640	106	107	17	100	100	0	0.259	0.259	0.255	0.256	1.282	0.269	0.948	80	418	3653	4014	-1.948	752	2901	827	3187	0
6	6	3	"eutJ"	"STM2462"	7670	44380	100	289	330	186	174	175	31	88	78	0	1857	2144	1456	106	108	18	100	100	0	0.066	0.077	0.066	0.063	1.639	0.092	0.811	80	418	1866	2194	-3.928	115	1751	156	2038	0
6	7	3	"rfaZ"	"STM3715"	7850	44380	110	280	296	92	174	176	33	90	76	0	6502	6690	2973	110	110	19	100	100	0	0.017	0.019	0.019	0.019	1.437	0.020	0.719	80	467	6498	6702	-5.914	106	6392	122	6580	0
6	8	3	"pncB"	"STM1004"	8020	44370	100	499	587	394	173	176	31	97	97	0	2999	3436	2346	107	108	19	100	100	0	0.113	0.124	0.115	0.118	1.422	0.138	0.915	80	430	3218	3743	-3.149	326	2892	414	3329	0
6	9	3	"pepT"	"STM1227"	8200	44370	110	279	345	201	177	182	41	86	62	0	1924	2997	2626	104	108	32	100	100	0	0.056	0.058	0.052	0.051	1.694	0.064	0.856	80	463	1922	3061	-4.157	102	1820	168	2893	0
6	10	3	"hlpA"	"STM0225"	8360	44370	100	792	1081	908	177	177	31	100	100	0	2372	2934	2320	105	108	32	100	100	0	0.271	0.320	0.293	0.303	1.264	0.350	0.959	80	403	2882	3733	-1.882	615	2267	904	2829	0
6	11	3	"hemF"	"STM2451"	8540	44370	110	401	410	143	175	176	33	98	93	0	3185	3391	1524	104	105	17	100	100	0	0.073	0.071	0.073	0.067	1.380	0.074	0.875	80	453	3307	3522	-3.769	226	3081	235	3287	0
6	12	3	"fliM"	"STM1976"	8710	44370	100	269	273	67	176	176	33	85	62	0	2957	3072	1351	105	106	17	100	100	0	0.033	0.033	0.034	0.033	1.615	0.034	0.669	80	408	2945	3064	-4.939	93	2852	97	2967	0
6	13	3	"yfeL"	"STM2439"	8890	44370	110	481	502	128	177	180	40	100	100	0	5603	5755	1576	107	109	18	100	100	0	0.055	0.058	0.056	0.056	1.322	0.057	0.889	80	453	5800	5973	-4.176	304	5496	325	5648	0
6	14	3	""	"STM1013"	9060	44370	110	435	462	160	176	179	33	100	96	0	5772	5854	2697	106	114	91	100	100	0	0.046	0.050	0.048	0.047	1.362	0.050	0.905	80	452	5925	6034	-4.451	259	5666	286	5748	0
6	15	3	""	"STM1017"	9230	44370	110	327	359	129	177	179	30	98	97	0	4899	5609	2721	104	105	16	100	100	0	0.031	0.033	0.030	0.031	1.372	0.035	0.825	80	439	4945	5687	-4.998	150	4795	182	5505	0
6	16	3	""	"STM2300"	9400	44370	110	700	786	327	177	179	32	100	100	0	8519	9534	4604	104	106	17	100	100	0	0.062	0.065	0.064	0.065	1.287	0.065	0.966	80	453	8938	10039	-4.008	523	8415	609	9430	0
6	17	3	"orf48"	"STM1379"	9580	44370	100	574	615	261	179	181	33	100	98	0	8420	8796	4724	104	105	19	100	100	0	0.047	0.050	0.049	0.049	1.301	0.051	0.956	80	396	8711	9128	-4.396	395	8316	436	8692	0
6	18	3	""	"STM0412"	9750	44370	100	414	489	257	176	180	47	98	90	0	2773	3480	2206	105	107	24	100	100	0	0.089	0.093	0.090	0.088	1.414	0.099	0.891	80	420	2906	3688	-3.487	238	2668	313	3375	0
6	19	3	""	"STM0885"	9930	44380	100	304	317	77	172	177	47	97	76	0	4113	4441	1603	103	106	21	100	100	0	0.033	0.033	0.032	0.032	1.382	0.034	0.773	80	418	4142	4483	-4.925	132	4010	145	4338	0
6	20	3	"exoX"	"STM1878"	10100	44380	110	1677	1778	477	174	175	28	100	100	0	6576	6941	1933	103	105	17	100	100	0	0.232	0.235	0.232	0.234	1.116	0.228	0.957	80	439	7976	8442	-2.107	1503	6473	1604	6838	0
6	21	3	"yebG"	"STM1882"	10270	44380	100	1568	1943	1295	178	180	30	100	100	0	1860	2015	1114	107	110	21	100	100	0	0.793	0.925	0.848	0.885	1.303	0.991	0.922	80	430	3143	3673	-0.335	1390	1753	1765	1908	0
6	22	3	""	"STM1534"	10450	44380	100	492	541	267	182	182	32	100	98	0	2762	3011	1551	108	109	18	100	100	0	0.117	0.124	0.118	0.116	1.314	0.134	0.909	80	418	2964	3262	-3.098	310	2654	359	2903	0
6	23	3	""	"STM0612"	10620	44380	100	336	360	107	178	180	31	100	96	0	5083	5502	1955	106	108	19	100	100	0	0.032	0.034	0.031	0.031	1.387	0.034	0.790	80	397	5135	5578	-4.977	158	4977	182	5396	0
6	24	3	"ybdQ"	"STM0614"	10800	44380	110	2442	2558	1046	183	184	32	100	100	0	5918	5993	2234	104	106	19	100	100	0	0.389	0.403	0.403	0.399	1.113	0.410	0.979	80	508	8073	8264	-1.364	2259	5814	2375	5889	0
6	1	4	"pspC"	"STM1688"	6790	44550	100	1862	2431	1562	173	178	35	100	100	0	889	1188	778	106	107	17	100	100	0	2.157	2.087	2.060	2.134	1.235	2.086	0.955	80	445	2472	3340	1.109	1689	783	2258	1082	0
6	2	4	"yhcP"	"STM3364"	6960	44550	90	569	642	269	179	181	32	100	100	0	2724	3112	1576	109	111	19	100	100	0	0.149	0.154	0.152	0.155	1.324	0.149	0.891	52	359	3005	3466	-2.745	390	2615	463	3003	0
6	3	4	"yhdV"	"STM3392"	7140	44560	100	273	294	110	183	187	60	67	33	0	776	1005	716	109	125	195	96	90	0	0.135	0.124	0.118	0.123	1.716	0.107	0.551	80	430	757	1007	-2.890	90	667	111	896	0
6	4	4	"yhdH"	"STM3376"	7320	44560	100	290	346	154	182	184	33	100	81	0	1344	2096	1548	105	106	17	100	100	0	0.087	0.082	0.076	0.080	1.450	0.083	0.807	80	414	1347	2155	-3.520	108	1239	164	1991	0
6	5	4	"pheA"	"STM2667"	7490	44550	90	292	314	112	183	187	40	90	59	0	1034	1104	571	104	106	18	100	100	0	0.117	0.131	0.124	0.120	1.718	0.137	0.510	52	357	1039	1131	-3.093	109	930	131	1000	0
6	6	4	"yfiH"	"STM2661"	7670	44550	100	907	1060	545	178	183	39	100	100	0	2202	2699	1609	105	108	23	100	100	0	0.348	0.340	0.341	0.340	1.215	0.332	0.957	80	418	2826	3476	-1.524	729	2097	882	2594	0
6	7	4	"yabI"	"STM0105"	7840	44560	100	519	629	338	172	175	34	100	98	0	2554	3167	1974	107	107	18	100	100	0	0.142	0.149	0.145	0.145	1.246	0.153	0.931	80	396	2794	3517	-2.818	347	2447	457	3060	0
6	8	4	"ftsZ"	"STM0133"	8010	44550	100	2417	2613	877	176	177	34	100	100	0	4438	4611	1656	106	115	141	100	100	0	0.517	0.541	0.543	0.551	1.209	0.533	0.965	80	396	6573	6942	-0.951	2241	4332	2437	4505	0
6	9	4	"caiD"	"STM0070"	8170	44540	90	405	438	159	178	180	34	100	100	0	1493	1814	893	107	120	152	100	100	0	0.164	0.152	0.150	0.148	1.333	0.144	0.873	52	350	1613	1967	-2.610	227	1386	260	1707	0
6	10	4	"hofB"	"STM0143"	8350	44540	90	292	311	92	174	175	30	100	84	0	3442	4209	2163	107	115	60	100	100	0	0.035	0.033	0.033	0.031	1.471	0.033	0.766	52	372	3453	4239	-4.821	118	3335	137	4102	0
6	11	4	"mioC"	"STM3875"	8540	44550	110	1168	1289	483	171	175	45	100	100	0	5669	6090	2060	104	109	51	100	100	0	0.179	0.187	0.181	0.183	1.132	0.190	0.966	80	462	6562	7104	-2.481	997	5565	1118	5986	0
6	12	4	"glmU"	"STM3862"	8700	44550	100	1033	1116	344	173	185	72	100	100	0	6063	6334	2126	104	129	143	100	100	0	0.144	0.151	0.147	0.151	1.188	0.148	0.944	80	413	6819	7173	-2.793	860	5959	943	6230	0
6	13	4	"cvpA"	"STM2363"	8890	44540	90	1652	1637	343	178	193	78	100	100	0	3662	3635	835	111	144	160	100	100	0	0.415	0.414	0.418	0.413	1.169	0.408	0.954	52	347	5025	4983	-1.268	1474	3551	1459	3524	0
6	14	4	"lrhA"	"STM2330"	9050	44550	100	746	849	420	170	175	32	100	100	0	1346	1615	929	106	110	39	100	100	0	0.465	0.450	0.454	0.457	1.266	0.444	0.959	80	408	1816	2188	-1.106	576	1240	679	1509	0
6	15	4	"elaA"	"STM2312"	9230	44550	100	565	575	198	175	177	32	98	98	0	3086	3387	1652	104	104	16	100	100	0	0.131	0.122	0.125	0.121	1.276	0.117	0.928	80	381	3372	3683	-2.935	390	2982	400	3283	0
6	16	4	"ais"	"STM2296"	9390	44550	100	344	371	134	176	179	37	100	93	0	2173	2418	1127	105	105	16	100	100	0	0.081	0.084	0.081	0.079	1.376	0.088	0.827	80	404	2236	2508	-3.622	168	2068	195	2313	0
6	17	4	"glpQ"	"STM2282"	9580	44540	100	716	856	401	177	181	35	100	100	0	3947	4746	2493	104	106	21	100	100	0	0.140	0.146	0.144	0.144	1.242	0.147	0.950	80	405	4382	5321	-2.834	539	3843	679	4642	0
6	18	4	""	"STM2406"	9740	44550	100	407	549	379	177	182	50	100	96	0	2601	4327	4027	104	106	24	100	100	0	0.092	0.088	0.087	0.089	1.364	0.088	0.920	80	395	2727	4595	-3.440	230	2497	372	4223	0
6	19	4	"ybdO"	"STM0606"	9920	44550	100	245	277	105	173	177	46	77	37	0	1968	2939	2740	103	105	22	100	100	0	0.039	0.037	0.040	0.040	1.795	0.033	0.673	80	396	1937	2940	-4.695	72	1865	104	2836	0
6	20	4	"ygaE"	"STM2794"	10090	44550	100	284	318	117	170	171	30	95	87	0	1616	2256	1533	105	106	18	100	100	0	0.075	0.069	0.068	0.069	1.574	0.066	0.798	80	428	1625	2299	-3.728	114	1511	148	2151	0
6	21	4	"slrB"	"STM2834"	10270	44550	90	203	211	53	176	179	33	42	15	0	1113	1338	789	108	111	22	100	100	0	0.027	0.028	0.034	0.033	1.819	0.032	0.248	52	349	1032	1265	-5.218	27	1005	35	1230	0
6	22	4	"ygaC"	"STM2801"	10440	44550	100	358	409	193	179	181	31	100	97	0	1568	2108	1616	110	112	20	100	100	0	0.123	0.115	0.113	0.111	1.361	0.113	0.900	80	408	1637	2228	-3.026	179	1458	230	1998	0
6	23	4	"yqaB"	"STM2820"	10620	44550	110	1063	1241	555	177	180	32	100	100	0	3616	3804	1724	105	107	18	100	100	0	0.252	0.288	0.281	0.290	1.315	0.286	0.922	80	453	4397	4763	-1.987	886	3511	1064	3699	0
6	24	4	"hypF"	"STM2842"	10790	44540	90	248	262	74	175	182	43	69	38	0	1130	1416	842	103	106	22	100	100	0	0.071	0.066	0.070	0.063	1.793	0.070	0.540	52	360	1100	1400	-3.814	73	1027	87	1313	0
6	1	5	""	"STM3251"	6790	44730	100	298	315	86	178	180	35	98	83	0	5326	5761	2679	106	108	18	100	100	0	0.023	0.024	0.024	0.023	1.430	0.024	0.707	80	452	5340	5792	-5.443	120	5220	137	5655	0
6	2	5	"tdcG"	"STM3240"	6960	44730	100	235	237	55	180	183	59	47	10	0	1618	1940	1011	109	116	68	100	100	0	0.036	0.031	0.036	0.038	2.071	0.029	0.342	80	430	1564	1888	-4.778	55	1509	57	1831	0
6	3	5	"gcp"	"STM3208"	7140	44730	100	422	453	231	181	196	109	78	62	0	2675	2708	1843	114	136	205	100	93	0	0.094	0.105	0.106	0.104	1.477	0.106	0.650	80	390	2802	2866	-3.410	241	2561	272	2594	0
6	4	5	"yqiA"	"STM3182"	7320	44750	140	554	2273	4757	194	1403	4995	12	7	0	4993	6604	8747	116	1803	7173	18	10	0	0.074	0.320	0.082	0.198	4.554	0.615	0.813	156	522	5237	8567	-3.760	360	4877	2079	6488	-100
6	5	5	"hybC"	"STM3147"	7490	44730	100	395	436	176	192	920	3459	0	0	0	2824	3505	2315	109	890	3756	25	3	0	0.075	0.072	0.073	0.070	1.415	0.071	0.885	80	373	2918	3640	-3.741	203	2715	244	3396	0
6	6	5	"gsp"	"STM3139"	7660	44720	90	243	261	81	178	184	47	69	25	0	951	1374	1084	107	109	23	100	100	0	0.077	0.066	0.063	0.061	1.802	0.060	0.427	52	348	909	1350	-3.699	65	844	83	1267	0
6	7	5	"pqiA"	"STM1063"	7830	44720	90	296	313	105	181	188	57	80	50	0	1581	1900	1118	110	112	22	100	100	0	0.078	0.074	0.068	0.065	1.701	0.074	0.689	52	330	1586	1922	-3.677	115	1471	132	1790	0
6	8	5	""	"STM1078"	8000	44720	100	266	287	127	181	183	43	80	48	0	594	690	545	106	114	140	98	91	0	0.174	0.182	0.179	0.161	1.765	0.231	0.273	80	408	573	690	-2.521	85	488	106	584	0
6	9	5	"hpaH"	"STM1105"	8180	44720	100	190	193	40	174	177	32	30	10	0	690	771	374	104	114	138	98	96	0	0.027	0.028	0.049	0.050	2.390	0.035	0.111	80	418	602	686	-5.195	16	586	19	667	0
6	10	5	""	"STM1132"	8350	44720	100	241	248	67	170	175	33	82	52	0	2888	3211	1597	105	106	21	100	100	0	0.026	0.025	0.026	0.026	1.465	0.026	0.578	80	418	2854	3184	-5.293	71	2783	78	3106	0
6	11	5	"rluC"	"STM1187"	8520	44720	100	266	298	158	168	173	46	86	53	0	1297	1717	1641	103	104	21	100	100	0	0.082	0.081	0.075	0.075	1.652	0.086	0.774	80	397	1292	1744	-3.607	98	1194	130	1614	0
6	12	5	"ycfW"	"STM1219"	8690	44720	100	262	292	106	171	173	32	92	72	0	1264	1709	1309	104	104	17	100	100	0	0.078	0.075	0.075	0.072	1.713	0.072	0.774	80	418	1251	1726	-3.672	91	1160	121	1605	0
6	13	5	"dnaA"	"STM3838"	8880	44720	100	338	374	128	171	177	64	87	62	0	1203	1370	743	106	110	34	100	100	0	0.152	0.161	0.163	0.156	1.489	0.155	0.631	80	414	1264	1467	-2.716	167	1097	203	1264	0
6	14	5	""	"STM1484"	9040	44720	100	1227	1369	729	167	176	71	100	100	0	2872	3193	1698	106	107	19	100	100	0	0.383	0.389	0.386	0.386	1.176	0.393	0.959	80	394	3826	4289	-1.384	1060	2766	1202	3087	0
6	15	5	"yrdB"	"STM3400"	9220	44710	100	381	392	104	175	176	31	100	98	0	2497	2683	790	104	105	16	100	100	0	0.086	0.084	0.080	0.081	1.333	0.085	0.831	80	417	2599	2796	-3.538	206	2393	217	2579	0
6	16	5	""	"STM3411"	9400	44720	100	312	342	122	177	179	37	97	87	0	878	1060	727	103	104	16	100	100	0	0.174	0.172	0.173	0.166	1.580	0.161	0.780	80	383	910	1122	-2.521	135	775	165	957	0
6	17	5	"rplR"	"STM3424"	9560	44720	100	5411	6292	2448	176	180	37	100	100	0	803	897	349	103	105	18	100	100	0	7.479	7.703	7.767	7.872	1.178	7.667	0.973	80	382	5935	6910	2.903	5235	700	6116	794	0
6	18	5	"yheO"	"STM3452"	9730	44720	100	518	606	269	176	178	31	100	100	0	2649	3238	1813	105	106	20	100	100	0	0.134	0.137	0.140	0.137	1.303	0.135	0.937	80	408	2886	3563	-2.895	342	2544	430	3133	0
6	19	5	"treF"	"STM3603"	9910	44720	100	273	291	97	176	176	30	91	80	0	1500	1902	1522	104	105	17	100	100	0	0.069	0.064	0.069	0.066	1.633	0.060	0.786	80	430	1493	1913	-3.847	97	1396	115	1798	0
6	20	5	"yhjL"	"STM3616"	10090	44730	90	204	215	61	174	176	31	50	25	0	647	876	824	108	107	17	100	100	0	0.056	0.053	0.069	0.067	2.832	0.045	0.299	52	348	569	809	-4.167	30	539	41	768	0
6	21	5	"yhjT"	"STM3623"	10260	44720	90	200	209	55	176	180	34	40	17	0	688	776	400	109	110	20	100	100	0	0.041	0.049	0.069	0.056	1.979	0.062	0.230	52	374	603	700	-4.592	24	579	33	667	0
6	22	5	""	"STM3632"	10450	44720	100	371	393	122	180	180	30	98	97	0	4090	4652	2067	107	108	18	100	100	0	0.048	0.047	0.045	0.044	1.376	0.048	0.886	80	400	4174	4758	-4.382	191	3983	213	4545	0
6	23	5	"yiaG"	"STM3648"	10610	44720	100	259	279	98	180	182	30	85	65	0	1050	1470	1215	108	109	19	100	100	0	0.084	0.073	0.074	0.073	1.741	0.073	0.756	80	394	1021	1461	-3.576	79	942	99	1362	0
6	24	5	"yiaH"	"STM3658"	10790	44730	100	298	317	105	177	181	37	92	75	0	3001	3574	1936	103	105	20	100	100	0	0.042	0.040	0.037	0.038	1.532	0.039	0.726	80	462	3019	3611	-4.582	121	2898	140	3471	0
6	1	6	""	"STM1790"	6790	44910	100	206	219	91	179	181	35	36	15	0	963	1234	729	109	109	17	100	98	0	0.032	0.036	0.041	0.044	2.440	0.026	0.074	80	454	881	1165	-4.983	27	854	40	1125	0
6	2	6	"ychF"	"STM1784"	6960	44910	100	1600	1664	475	183	184	31	100	100	0	7375	7791	2406	110	115	42	100	100	0	0.195	0.193	0.194	0.192	1.144	0.192	0.971	80	442	8682	9162	-2.358	1417	7265	1481	7681	0
6	3	6	"yciA"	"STM1736"	7140	44910	100	875	892	189	187	189	73	100	98	0	4085	4042	931	115	126	48	100	100	0	0.173	0.180	0.179	0.178	1.161	0.180	0.964	80	410	4658	4632	-2.529	688	3970	705	3927	0
6	4	6	"stdC"	"STM3027"	7300	44890	100	328	349	118	194	2146	6239	0	0	0	4338	4133	2910	117	2841	8967	3	0	0	0.032	0.039	0.033	0.057	4.294	0.596	0.832	80	323	4355	4171	-4.977	134	4221	155	4016	-50
6	5	6	"aas"	"STM3010"	7470	44890	100	288	2577	6034	195	1862	5815	13	8	0	1762	5721	10198	116	2455	8352	16	12	0	0.057	0.425	0.074	0.090	2.903	0.695	0.758	80	377	1739	7987	-4.146	93	1646	2382	5605	-50
6	6	6	"mltA"	"STM2988"	7660	44900	110	854	934	303	179	185	45	100	100	0	9637	10440	3577	112	121	47	100	100	0	0.071	0.073	0.073	0.072	1.135	0.073	0.970	80	480	10200	11083	-3.819	675	9525	755	10328	0
6	7	6	"yihX"	"STM4026"	7830	44890	100	1224	1240	341	179	185	37	100	100	0	4227	4292	1174	111	118	45	100	100	0	0.254	0.254	0.252	0.251	1.194	0.254	0.966	80	420	5161	5242	-1.978	1045	4116	1061	4181	0
6	8	6	""	"STM0867"	8000	44890	100	358	409	160	182	185	35	100	95	0	2561	2802	1404	107	108	18	100	100	0	0.072	0.084	0.080	0.078	1.498	0.085	0.806	80	398	2630	2922	-3.801	176	2454	227	2695	0
6	9	6	"ybhN"	"STM0811"	8170	44890	100	245	278	118	173	177	33	78	58	0	1906	2736	2320	108	109	18	100	100	0	0.040	0.040	0.039	0.038	1.667	0.043	0.783	80	407	1870	2733	-4.642	72	1798	105	2628	0
6	10	6	"abrB"	"STM0729"	8340	44900	100	221	232	67	171	175	30	60	45	0	1062	1424	1043	107	109	19	100	100	0	0.052	0.046	0.053	0.051	1.939	0.044	0.478	80	408	1005	1378	-4.256	50	955	61	1317	0
6	11	6	"citB"	"STM0690"	8510	44890	90	224	235	61	170	173	33	65	36	0	1793	2016	906	106	108	21	100	100	0	0.032	0.034	0.033	0.032	1.643	0.041	0.563	52	342	1741	1975	-4.965	54	1687	65	1910	0
6	12	6	"gltK"	"STM0663"	8690	44900	100	280	331	149	176	177	30	88	76	0	1817	2680	2033	105	106	18	100	100	0	0.061	0.060	0.059	0.057	1.628	0.062	0.811	80	431	1816	2730	-4.041	104	1712	155	2575	0
6	13	6	"ybjZ"	"STM0942"	8870	44890	100	673	1061	937	177	178	30	100	100	0	2311	4010	3830	106	106	16	100	100	0	0.225	0.226	0.221	0.218	1.269	0.234	0.976	80	410	2701	4788	-2.152	496	2205	884	3904	0
6	14	6	""	"STM0907"	9030	44890	90	303	342	134	171	174	45	96	65	0	1873	2782	1852	108	109	23	100	100	0	0.075	0.064	0.062	0.062	1.323	0.060	0.716	52	348	1897	2845	-3.741	132	1765	171	2674	0
6	15	6	"sugE"	"STM4338"	9220	44900	100	478	524	209	173	175	30	100	98	0	2578	2912	1588	104	107	21	100	100	0	0.123	0.125	0.119	0.126	1.253	0.125	0.937	80	414	2779	3159	-3.020	305	2474	351	2808	0
6	16	6	"miaA"	"STM4360"	9380	44890	100	2125	2334	779	177	179	29	100	100	0	4140	4528	1697	102	103	16	100	100	0	0.482	0.487	0.488	0.491	1.123	0.477	0.983	80	416	5986	6583	-1.052	1948	4038	2157	4426	0
6	17	6	"yjeT"	"STM4365"	9570	44890	100	435	539	354	175	177	31	100	97	0	1184	1711	1486	103	104	17	100	100	0	0.241	0.226	0.228	0.223	1.349	0.229	0.957	80	422	1341	1972	-2.056	260	1081	364	1608	0
6	18	6	"yjfM"	"STM4375"	9730	44890	90	331	349	83	174	180	39	100	96	0	4066	4249	1243	106	111	34	100	100	0	0.040	0.042	0.039	0.040	1.350	0.039	0.744	52	342	4117	4318	-4.657	157	3960	175	4143	0
6	19	6	"yibD"	"STM3707"	9910	44900	110	267	297	94	182	222	219	11	1	0	2487	2940	2237	104	110	38	100	100	0	0.036	0.041	0.035	0.044	2.874	0.021	0.008	80	433	2468	2951	-4.809	85	2383	115	2836	0
6	20	6	"yiaJ"	"STM3667"	10080	44890	110	276	317	175	178	220	222	10	2	0	1552	1767	1294	105	109	29	100	100	0	0.068	0.084	0.064	0.091	2.852	0.043	0.022	80	467	1545	1801	-3.884	98	1447	139	1662	0
6	21	6	"glyQ"	"STM3656"	10260	44900	100	391	523	410	178	203	120	66	43	0	540	959	1456	107	108	21	98	97	0	0.492	0.405	0.239	0.513	4.717	0.183	0.252	80	435	646	1197	-1.024	213	433	345	852	0
6	22	6	"dppB"	"STM3629"	10440	44890	110	291	335	160	180	192	91	51	31	0	1535	2032	1734	106	106	17	100	100	0	0.078	0.080	0.052	0.087	4.628	0.037	0.087	80	441	1540	2081	-3.686	111	1429	155	1926	0
6	23	6	"yhjJ"	"STM3613"	10600	44900	110	295	348	179	182	189	53	71	51	0	939	1966	2331	108	108	19	93	90	0	0.136	0.089	0.078	0.131	6.229	0.060	0.397	80	447	944	2024	-2.879	113	831	166	1858	0
6	24	6	"yhiI"	"STM3587"	10780	44890	80	253	294	132	180	181	36	75	51	0	1156	1656	1647	104	108	31	100	100	0	0.069	0.073	0.079	0.073	1.781	0.078	0.836	52	287	1125	1666	-3.849	73	1052	114	1552	0
6	1	7	"rpmH"	"STM3839"	6760	45090	100	799	950	544	172	175	32	100	100	0	629	696	411	107	108	17	100	100	0	1.201	1.321	1.340	1.325	1.221	1.326	0.960	80	450	1149	1367	0.264	627	522	778	589	0
6	2	7	"trmE"	"STM3843"	6940	45090	70	317	357	168	173	176	31	90	84	0	359	441	322	107	108	17	100	100	0	0.571	0.551	0.573	0.493	2.277	0.512	0.811	32	225	396	518	-0.807	144	252	184	334	0
6	3	7	""	"STM3846"	7100	45090	100	205	223	68	177	181	39	43	20	0	4630	5000	3214	112	117	30	100	100	0	0.006	0.009	0.016	0.019	1.893	0.008	0.150	80	403	4546	4934	-7.334	28	4518	46	4888	0
6	4	7	"pstB"	"STM3854"	7270	45080	110	2456	2420	580	178	178	36	100	100	0	10342	10127	2280	110	120	132	100	100	0	0.223	0.224	0.225	0.222	1.094	0.224	0.988	80	456	12510	12259	-2.167	2278	10232	2242	10017	0
6	5	7	""	"STM3858"	7460	45070	110	778	848	470	178	180	35	100	98	0	8188	9290	5695	111	118	59	100	100	0	0.074	0.073	0.070	0.071	1.304	0.075	0.960	80	466	8677	9849	-3.751	600	8077	670	9179	0
6	6	7	"atpB"	"STM3871"	7630	45070	100	3455	3788	1992	179	181	33	100	100	0	8292	8647	4059	111	116	34	100	100	0	0.400	0.423	0.411	0.412	1.139	0.437	0.985	80	398	11457	12145	-1.320	3276	8181	3609	8536	0
6	7	7	"lpdA"	"STM0154"	7800	45070	90	1231	1847	2265	177	181	38	100	100	0	2364	3204	3947	108	109	19	100	100	0	0.467	0.539	0.508	0.515	1.176	0.560	0.985	52	343	3310	4766	-1.098	1054	2256	1670	3096	0
6	8	7	"kdgT"	"STM0161"	7970	45070	100	318	366	187	177	185	73	88	47	0	3906	4705	2957	108	112	31	100	100	0	0.037	0.041	0.038	0.038	1.406	0.047	0.851	80	432	3939	4786	-4.751	141	3798	189	4597	0
6	9	7	"gcd"	"STM0169"	8150	45070	90	288	325	161	174	182	75	67	32	0	1641	1885	1543	109	111	33	100	100	0	0.074	0.085	0.076	0.074	1.784	0.089	0.490	52	358	1646	1927	-3.748	114	1532	151	1776	0
6	10	7	"stiH"	"STM0174"	8330	45070	100	269	285	109	174	176	31	76	62	0	2954	3861	3311	108	109	21	100	100	0	0.033	0.030	0.031	0.033	1.635	0.029	0.790	80	394	2941	3864	-4.905	95	2846	111	3753	0
6	11	7	"yadI"	"STM0178"	8490	45060	100	242	255	84	174	178	36	78	42	0	2339	2706	1855	106	108	22	100	100	0	0.030	0.031	0.033	0.032	1.461	0.033	0.580	80	405	2301	2681	-5.037	68	2233	81	2600	0
6	12	7	"yadB"	"STM0185"	8670	45060	90	324	354	210	175	178	36	92	80	0	2547	3018	3151	105	113	87	100	100	0	0.061	0.061	0.061	0.056	1.650	0.062	0.877	52	341	2591	3092	-4.035	149	2442	179	2913	0
6	13	7	""	"STM1586"	8840	45070	100	1178	1458	1206	174	176	35	100	100	0	2665	3293	2794	107	108	17	100	100	0	0.392	0.403	0.403	0.396	1.196	0.413	0.966	80	422	3562	4470	-1.349	1004	2558	1284	3186	0
6	14	7	"srfC"	"STM1595"	9010	45060	90	341	422	368	173	174	32	96	82	0	1227	1581	1855	107	109	17	100	100	0	0.150	0.169	0.163	0.149	1.623	0.178	0.861	52	340	1288	1723	-2.737	168	1120	249	1474	0
6	15	7	"sifB"	"STM1602"	9190	45060	100	394	519	435	173	175	40	95	92	0	2434	3738	3989	105	108	28	100	100	0	0.095	0.095	0.090	0.087	1.485	0.100	0.926	80	430	2550	3979	-3.398	221	2329	346	3633	0
6	16	7	""	"STM1606"	9370	45070	90	426	559	444	174	176	28	92	76	0	2278	3599	4129	103	104	19	100	100	0	0.116	0.110	0.106	0.099	1.524	0.106	0.941	52	331	2427	3881	-3.110	252	2175	385	3496	0
6	17	7	""	"STM1615"	9530	45070	100	249	282	151	173	176	29	77	65	0	1689	2213	2289	102	102	17	100	100	0	0.048	0.052	0.054	0.051	1.745	0.057	0.822	80	387	1663	2220	-4.384	76	1587	109	2111	0
6	18	7	""	"STM1621"	9700	45070	100	294	328	134	176	189	58	92	52	0	3201	3771	2481	105	106	17	100	100	0	0.038	0.041	0.039	0.039	1.408	0.046	0.879	80	403	3214	3818	-4.714	118	3096	152	3666	0
6	19	7	""	"STM1792"	9880	45060	120	343	380	194	183	224	199	45	13	0	181	974	2691	107	109	23	70	56	0	2.162	0.227	2.132	1.358	10.962	0.018	0.028	120	468	234	1064	1.112	160	74	197	867	0
6	20	7	"ycgQ"	"STM1800"	10060	45080	100	389	437	222	173	196	161	61	32	0	4279	5018	3628	103	106	26	100	100	0	0.052	0.054	0.052	0.050	1.387	0.054	0.589	80	379	4392	5179	-4.273	216	4176	264	4915	0
6	21	7	"nhaB"	"STM1806"	10220	45070	100	513	582	344	174	177	37	98	97	0	6015	6802	4627	106	110	25	100	100	0	0.057	0.061	0.059	0.059	1.236	0.065	0.943	80	388	6248	7104	-4.124	339	5909	408	6696	0
6	22	7	"rnd"	"STM1817"	10400	45070	100	296	329	174	178	180	31	87	72	0	1342	1783	1901	107	111	25	100	100	0	0.096	0.090	0.088	0.084	1.650	0.089	0.898	80	407	1353	1827	-3.388	118	1235	151	1676	0
6	23	7	"yoaE"	"STM1828"	10570	45060	90	245	280	159	179	184	51	59	28	0	1032	1817	2300	104	106	20	100	100	0	0.071	0.059	0.066	0.061	1.807	0.064	0.810	52	355	994	1814	-3.814	66	928	101	1713	0
6	24	7	""	"STM1833"	10760	45060	120	214	252	138	187	214	107	16	10	0	533	995	1236	104	106	26	81	76	0	0.063	0.073	0.090	0.202	11.239	0.019	0.011	120	620	456	956	-3.990	27	429	65	891	0
6	1	8	""	"STM2358"	6750	45250	110	345	352	85	171	175	51	97	85	0	5797	5931	2487	106	109	20	100	100	0	0.031	0.031	0.031	0.031	1.359	0.031	0.305	80	466	5865	6006	-5.032	174	5691	181	5825	0
6	2	8	"dedD"	"STM2364"	6930	45250	100	464	630	732	172	177	55	96	83	0	1370	1879	2422	106	108	18	100	100	0	0.231	0.258	0.252	0.249	1.595	0.277	0.894	80	399	1556	2231	-2.114	292	1264	458	1773	0
6	3	8	"usg"	"STM2369"	7090	45250	100	1077	1287	868	176	181	64	100	97	0	3529	4237	3158	106	108	18	100	100	0	0.263	0.269	0.268	0.266	1.281	0.266	0.956	80	355	4324	5242	-1.926	901	3423	1111	4131	0
6	4	8	""	"STM2377"	7270	45240	110	372	468	300	171	174	39	92	81	0	3543	4990	4412	107	109	19	100	100	0	0.058	0.061	0.059	0.057	1.528	0.063	0.932	80	454	3637	5180	-4.095	201	3436	297	4883	0
6	5	8	"yfcM"	"STM2381"	7440	45240	100	248	313	250	174	178	41	73	46	0	1380	2315	3568	108	110	20	100	100	0	0.058	0.063	0.057	0.062	2.115	0.064	0.842	80	397	1346	2346	-4.103	74	1272	139	2207	0
6	6	8	"fadL"	"STM2391"	7620	45240	100	403	489	311	177	180	34	98	97	0	2851	3751	2821	108	111	33	100	100	0	0.082	0.086	0.077	0.079	1.328	0.093	0.909	80	408	2969	3955	-3.601	226	2743	312	3643	0
6	7	8	""	"STM2595"	7800	45240	100	220	235	76	176	181	52	41	18	0	2158	2609	2288	106	109	23	100	100	0	0.021	0.024	0.026	0.029	1.814	0.025	0.345	80	409	2096	2562	-5.543	44	2052	59	2503	0
6	8	8	""	"STM2599"	7960	45230	90	248	290	180	172	175	35	76	51	0	1438	2183	2655	108	111	24	100	100	0	0.057	0.057	0.052	0.053	1.707	0.062	0.857	52	330	1406	2193	-4.129	76	1330	118	2075	0
6	9	8	""	"STM2604"	8140	45240	100	203	214	68	173	176	30	50	22	0	1559	1945	1544	104	107	23	100	100	0	0.021	0.022	0.031	0.033	1.810	0.026	0.393	80	430	1485	1882	-5.600	30	1455	41	1841	0
6	10	8	""	"STM2608"	8310	45230	90	205	221	76	175	176	31	50	25	0	1561	2247	2649	103	104	18	100	100	0	0.021	0.021	0.029	0.031	1.896	0.023	0.497	52	331	1488	2190	-5.603	30	1458	46	2144	0
6	11	8	""	"STM2613"	8480	45230	100	232	244	63	173	177	36	66	37	0	2272	2615	1772	104	106	21	100	100	0	0.027	0.028	0.032	0.029	1.710	0.028	0.513	80	396	2227	2582	-5.200	59	2168	71	2511	0
6	12	8	""	"STM2618"	8650	45240	100	198	215	77	173	176	37	37	11	0	647	867	956	108	114	81	96	92	0	0.046	0.055	0.064	0.067	2.269	0.059	0.484	80	406	564	801	-4.430	25	539	42	759	0
6	13	8	"yrbE"	"STM3312"	8830	45240	110	985	1073	502	172	176	40	100	100	0	6739	7145	3514	107	110	27	100	100	0	0.123	0.128	0.129	0.126	1.256	0.130	0.965	80	440	7445	7939	-3.028	813	6632	901	7038	0
6	14	8	"yhbG"	"STM3319"	9010	45220	110	1008	1092	368	173	177	41	100	100	0	7155	7744	2545	106	109	23	100	100	0	0.118	0.120	0.119	0.118	1.145	0.122	0.968	80	457	7884	8557	-3.078	835	7049	919	7638	0
6	15	8	""	"STM3334"	9180	45240	110	625	726	373	176	180	40	100	100	0	4977	5421	2940	105	107	27	100	100	0	0.092	0.103	0.097	0.100	1.381	0.105	0.900	80	455	5321	5866	-3.440	449	4872	550	5316	0
6	16	8	""	"STM3343"	9350	45230	110	720	732	176	173	174	31	100	100	0	10918	10613	2522	103	104	18	100	100	0	0.051	0.053	0.051	0.052	1.161	0.053	0.953	80	442	11362	11069	-4.305	547	10815	559	10510	0
6	17	8	"yhcB"	"STM3347"	9520	45230	100	460	608	524	173	176	31	97	97	0	1457	2262	2239	103	104	17	100	100	0	0.212	0.201	0.194	0.196	1.414	0.210	0.891	80	383	1641	2594	-2.238	287	1354	435	2159	0
6	18	8	""	"STM3358"	9700	45240	110	656	659	236	181	201	79	98	92	0	6357	6183	2581	104	105	16	100	100	0	0.076	0.079	0.077	0.077	1.357	0.074	0.825	80	402	6728	6557	-3.719	475	6253	478	6079	0
6	19	8	""	"STM0762"	9870	45250	140	377	396	197	178	206	120	63	38	0	2282	4924	5256	107	107	18	84	78	0	0.091	0.045	0.029	0.133	12.167	0.019	0.174	156	519	2374	5035	-3.450	199	2175	218	4817	0
6	20	8	"dcoA"	"STM0767"	10040	45230	90	243	261	88	172	187	124	23	5	0	4050	4804	3632	104	106	19	100	100	0	0.018	0.019	0.021	0.022	1.540	0.019	0.628	52	312	4017	4789	-5.796	71	3946	89	4700	0
6	21	8	""	"STM0777"	10220	45230	90	493	480	123	173	173	29	100	100	0	8105	7728	2445	104	108	21	100	100	0	0.040	0.040	0.040	0.039	1.249	0.040	0.918	52	320	8321	7931	-4.644	320	8001	307	7624	0
6	22	8	"modB"	"STM0782"	10380	45240	120	641	646	402	177	181	45	91	82	0	3492	3626	2944	108	142	207	96	93	0	0.137	0.133	0.129	0.140	1.747	0.132	0.953	120	557	3848	3987	-2.867	464	3384	469	3518	0
6	23	8	"hutG"	"STM0788"	10570	45240	60	227	266	150	169	173	28	71	50	0	422	779	1038	103	105	19	100	100	0	0.182	0.143	0.115	0.124	2.341	0.129	0.754	32	176	377	773	-2.459	58	319	97	676	0
6	24	8	"hutH"	"STM0791"	10750	45230	80	298	343	161	179	179	29	90	76	0	1491	2072	1627	102	102	16	100	100	0	0.086	0.083	0.080	0.074	1.562	0.089	0.879	52	310	1508	2134	-3.545	119	1389	164	1970	0
6	1	9	""	"STM0903"	6740	45420	100	191	191	37	173	173	32	33	10	0	3303	4422	3751	106	108	17	100	100	0	0.006	0.004	0.026	0.026	1.895	0.003	0.059	80	406	3215	4334	-7.473	18	3197	18	4316	0
6	2	9	""	"STM0908"	6910	45420	100	205	220	78	172	190	201	5	0	0	1897	2218	2318	106	116	118	98	97	0	0.018	0.023	0.032	0.035	2.102	0.027	0.622	80	397	1824	2160	-5.762	33	1791	48	2112	0
6	3	9	""	"STM0914"	7090	45410	110	201	211	59	173	188	181	5	0	0	1895	3068	3438	107	115	107	100	98	0	0.016	0.013	0.026	0.028	2.111	0.012	0.142	80	492	1816	2999	-5.997	28	1788	38	2961	0
6	4	9	""	"STM0918"	7260	45410	70	182	198	50	172	174	30	34	18	0	1005	1842	2188	108	112	23	100	100	0	0.011	0.015	0.033	0.033	1.921	0.016	0.319	32	236	907	1760	-6.487	10	897	26	1734	0
6	5	9	""	"STM0922"	7430	45410	100	184	215	162	175	177	35	28	13	0	2657	3470	3137	106	109	27	100	100	0	0.004	0.012	0.018	0.025	3.197	0.008	0.041	80	442	2560	3404	-8.147	9	2551	40	3364	0
6	6	9	""	"STM0926"	7610	45400	90	232	233	50	172	176	37	71	38	0	2674	2658	1383	106	109	22	100	100	0	0.023	0.024	0.028	0.029	1.729	0.024	0.336	52	347	2628	2613	-5.420	60	2568	61	2552	0
6	7	9	""	"STM4206"	7780	45410	100	239	261	86	175	178	47	65	32	0	1654	2119	1610	105	107	24	100	100	0	0.041	0.043	0.047	0.045	1.631	0.044	0.468	80	431	1613	2100	-4.597	64	1549	86	2014	0
6	8	9	""	"STM4210"	7970	45410	100	218	242	81	174	176	31	60	38	0	2941	4356	3923	104	105	20	100	100	0	0.016	0.016	0.019	0.021	1.666	0.017	0.556	80	414	2881	4320	-6.011	44	2837	68	4252	0
6	9	9	""	"STM4215"	8130	45410	100	199	212	67	168	173	32	48	21	0	2027	2891	3267	105	106	15	100	100	0	0.016	0.016	0.023	0.024	1.643	0.017	0.558	80	382	1953	2830	-5.954	31	1922	44	2786	0
6	10	9	""	"STM4219"	8310	45410	100	243	255	80	169	172	30	87	63	0	1191	1482	1096	104	105	15	100	100	0	0.068	0.062	0.068	0.063	1.662	0.062	0.688	80	430	1161	1464	-3.877	74	1087	86	1378	0
6	11	9	"yjbG"	"STM4224"	8480	45400	100	213	219	50	172	173	30	58	27	0	1727	2035	1405	104	105	22	100	100	0	0.025	0.024	0.029	0.030	2.152	0.020	0.324	80	408	1664	1978	-5.307	41	1623	47	1931	0
6	12	9	"yjbO"	"STM4244"	8660	45400	100	787	919	632	177	177	31	100	100	0	1252	1498	1102	106	108	25	100	100	0	0.532	0.533	0.523	0.522	1.266	0.548	0.961	80	405	1756	2134	-0.910	610	1146	742	1392	0
6	13	9	"csgC"	"STM1145"	8830	45400	100	311	342	164	176	177	33	91	81	0	1996	2574	1722	105	107	21	100	100	0	0.071	0.067	0.061	0.058	1.679	0.076	0.855	80	392	2026	2635	-3.808	135	1891	166	2469	0
6	14	9	"ssaO"	"STM1416"	9000	45400	100	311	363	183	173	176	33	92	88	0	1631	2089	1584	105	107	22	100	100	0	0.090	0.096	0.090	0.088	1.446	0.101	0.882	80	420	1664	2174	-3.467	138	1526	190	1984	0
6	15	9	"hisC"	"STM2073"	9170	45410	90	808	1098	1399	176	180	31	100	100	0	760	975	1265	103	104	16	100	100	0	0.962	1.057	0.986	1.068	1.467	1.096	0.928	52	340	1289	1794	-0.056	632	657	922	872	0
6	16	9	"flgE"	"STM1177"	9350	45410	100	344	367	132	177	179	32	96	87	0	2765	3048	1700	103	105	17	100	100	0	0.063	0.065	0.064	0.060	1.525	0.066	0.880	80	418	2829	3135	-3.995	167	2662	190	2945	0
6	17	9	"rnc"	"STM2581"	9520	45400	100	409	539	387	176	178	34	100	95	0	1316	1952	1816	101	103	17	100	100	0	0.192	0.196	0.191	0.194	1.486	0.201	0.915	80	405	1448	2214	-2.383	233	1215	363	1851	0
6	18	9	"mutS"	"STM2909"	9690	45400	90	258	317	205	177	181	33	84	65	0	904	1314	1480	101	103	16	100	100	0	0.101	0.115	0.104	0.097	1.770	0.125	0.844	52	340	884	1353	-3.309	81	803	140	1213	0
6	19	9	"yecS"	"STM1952"	9870	45410	100	257	274	89	172	177	31	80	62	0	2110	2680	1660	103	104	16	100	100	0	0.042	0.040	0.039	0.036	1.740	0.039	0.601	80	366	2092	2679	-4.561	85	2007	102	2577	0
6	20	9	"otsB"	"STM1929"	10030	45400	90	213	267	145	169	174	30	69	38	0	1181	2370	3014	105	107	18	100	100	0	0.041	0.043	0.047	0.044	1.708	0.044	0.797	52	356	1120	2363	-4.612	44	1076	98	2265	0
6	21	9	"yebC"	"STM1899"	10220	45410	110	1928	2186	974	172	175	40	100	100	0	5751	6188	2559	108	114	54	100	100	0	0.311	0.331	0.323	0.326	1.172	0.336	0.966	80	513	7399	8094	-1.684	1756	5643	2014	6080	0
6	22	9	"yecN"	"STM1904"	10400	45440	110	526	873	962	181	206	181	73	48	0	1983	4301	5195	110	320	1560	60	36	0	0.184	0.165	0.151	0.172	1.696	0.157	0.920	80	419	2218	4883	-2.441	345	1873	692	4191	0
6	23	9	"grpE"	"STM2681"	10570	45400	100	2425	2907	1802	175	179	36	100	100	0	3159	3983	2218	106	118	128	100	100	0	0.737	0.705	0.680	0.685	1.210	0.732	0.948	80	427	5303	6609	-0.440	2250	3053	2732	3877	0
6	24	9	""	"STM3782"	10740	45410	110	878	935	351	177	180	30	100	100	0	14885	15914	4772	105	107	19	100	100	0	0.047	0.048	0.047	0.046	1.248	0.048	0.928	80	509	15481	16567	-4.398	701	14780	758	15809	0
6	1	10	"dinP"	"STM0313"	6740	45590	100	274	284	86	174	175	34	88	72	0	859	902	473	106	107	17	100	100	0	0.133	0.138	0.134	0.127	1.777	0.142	0.714	80	432	853	906	-2.913	100	753	110	796	0
6	2	10	""	"STM0325"	6910	45590	100	213	220	50	172	189	190	1	0	0	863	1386	1117	107	115	114	100	100	0	0.054	0.038	0.046	0.045	1.957	0.033	0.304	80	428	797	1327	-4.205	41	756	48	1279	0
6	3	10	""	"STM0329"	7090	45590	60	180	190	43	175	175	37	15	6	0	436	537	287	108	110	21	100	100	0	0.015	0.035	0.060	0.064	2.240	0.075	0.231	32	176	333	444	-6.036	5	328	15	429	0
6	4	10	""	"STM0333"	7260	45580	100	203	226	90	170	174	33	48	28	0	1604	1848	995	105	108	27	100	100	0	0.022	0.032	0.030	0.033	1.959	0.037	0.264	80	467	1532	1799	-5.505	33	1499	56	1743	0
6	5	10	""	"STM1050"	7440	45590	100	224	228	59	174	176	31	65	37	0	2962	3464	2414	106	107	19	100	100	0	0.018	0.016	0.021	0.023	1.615	0.017	0.495	80	420	2906	3412	-5.836	50	2856	54	3358	0
6	6	10	"ycbW"	"STM1059"	7610	45580	90	1041	1281	705	173	176	29	100	100	0	1889	2201	1223	106	109	20	100	100	0	0.487	0.529	0.520	0.528	1.259	0.533	0.949	52	372	2651	3203	-1.039	868	1783	1108	2095	0
6	7	10	"yeaM"	"STM1279"	7790	45580	90	427	545	620	175	175	29	100	100	0	932	1254	1472	103	104	16	100	100	0	0.304	0.321	0.310	0.284	1.346	0.387	0.955	52	364	1081	1521	-1.718	252	829	370	1151	0
6	8	10	""	"STM1287"	7960	45580	100	230	244	72	176	178	32	68	35	0	1129	1215	643	104	105	16	100	100	0	0.053	0.061	0.062	0.058	1.900	0.068	0.517	80	408	1079	1179	-4.247	54	1025	68	1111	0
6	9	10	"yeaA"	"STM1291"	8130	45580	100	459	525	328	172	174	36	97	95	0	1593	1842	1434	104	105	16	100	100	0	0.193	0.203	0.201	0.194	1.503	0.212	0.945	80	418	1776	2091	-2.375	287	1489	353	1738	0
6	10	10	"astC"	"STM1303"	8310	45580	90	245	278	153	171	176	37	76	48	0	1825	2144	1891	104	104	16	100	100	0	0.043	0.052	0.045	0.045	1.591	0.064	0.797	52	348	1795	2147	-4.540	74	1721	107	2040	0
6	11	10	"spy"	"STM1308"	8480	45580	100	549	620	336	174	176	39	100	97	0	1929	2375	1560	104	105	16	100	100	0	0.205	0.196	0.196	0.187	1.307	0.200	0.959	80	420	2200	2717	-2.283	375	1825	446	2271	0
6	12	10	"celG"	"STM1317"	8660	45590	100	353	407	247	175	177	41	87	77	0	745	1083	1021	104	106	21	100	100	0	0.278	0.237	0.240	0.216	1.646	0.235	0.924	80	418	819	1211	-1.848	178	641	232	979	0
6	13	10	"rfbJ"	"STM2089"	8830	45590	100	379	397	141	177	179	35	97	90	0	2374	2784	1522	103	104	18	100	100	0	0.089	0.082	0.085	0.080	1.476	0.081	0.849	80	418	2473	2901	-3.491	202	2271	220	2681	0
6	14	10	"galF"	"STM2098"	9010	45580	100	1004	979	476	173	180	49	100	98	0	6080	5943	3172	103	106	23	100	100	0	0.139	0.138	0.136	0.135	1.199	0.140	0.971	80	406	6808	6646	-2.847	831	5977	806	5840	0
6	15	10	"wcaC"	"STM2113"	9170	45580	100	302	304	74	172	178	51	87	65	0	4752	4583	1353	105	106	20	100	100	0	0.028	0.029	0.029	0.028	1.408	0.030	0.552	80	406	4777	4610	-5.160	130	4647	132	4478	0
6	16	10	"yegH"	"STM2119"	9350	45580	100	285	337	188	187	234	149	22	10	0	1815	2461	2774	105	106	16	100	100	0	0.057	0.064	0.053	0.060	2.511	0.052	0.241	80	347	1808	2506	-4.125	98	1710	150	2356	-50
6	17	10	"yegB"	"STM2129"	9500	45590	120	215	284	193	188	238	150	18	12	0	290	585	958	104	106	18	80	71	0	0.145	0.200	0.400	0.491	9.601	0.036	0.012	120	479	213	577	-2.784	27	186	96	481	0
6	18	10	"yegQ"	"STM2136"	9700	45580	100	371	427	203	172	175	32	100	98	0	1733	2046	1456	103	104	18	100	100	0	0.122	0.131	0.128	0.127	1.360	0.130	0.905	80	470	1829	2198	-3.034	199	1630	255	1943	0
6	19	10	"cpxR"	"STM4059"	9880	45580	90	367	421	251	170	173	33	96	90	0	1125	1495	1260	103	104	16	100	100	0	0.193	0.180	0.177	0.165	1.440	0.184	0.917	52	339	1219	1643	-2.375	197	1022	251	1392	0
6	20	10	""	"STM4068"	10040	45580	100	293	309	88	173	175	32	95	85	0	1823	2074	950	105	106	17	100	100	0	0.070	0.069	0.068	0.063	1.598	0.069	0.744	80	448	1838	2105	-3.840	120	1718	136	1969	0
6	21	10	"yneA"	"STM4077"	10230	45580	90	202	244	124	175	179	40	36	23	0	871	1405	1714	106	106	17	100	100	0	0.035	0.053	0.045	0.049	2.032	0.063	0.754	52	348	792	1368	-4.824	27	765	69	1299	0
6	22	10	"glpK"	"STM4086"	10390	45570	100	195	227	144	177	200	187	7	3	0	189	505	1152	105	295	1627	6	3	0	0.214	0.125	0.266	0.351	4.722	0.131	0.932	80	378	102	450	-2.222	18	84	50	400	-50
6	23	10	"ftsN"	"STM4093"	10570	45580	90	328	395	209	177	179	30	100	92	0	1037	1434	1080	106	111	34	100	100	0	0.162	0.164	0.162	0.150	1.455	0.175	0.910	52	357	1082	1546	-2.624	151	931	218	1328	0
6	24	10	""	"STM4102"	10740	45580	100	283	326	147	179	181	32	85	68	0	3106	4174	3219	106	109	21	100	100	0	0.035	0.036	0.034	0.035	1.461	0.039	0.853	80	452	3104	4215	-4.850	104	3000	147	4068	0
6	1	11	"ygdL"	"STM2987"	6730	45770	100	501	520	241	171	172	36	100	95	0	3127	3480	2296	105	106	17	100	100	0	0.109	0.103	0.103	0.107	1.425	0.101	0.918	80	449	3352	3724	-3.195	330	3022	349	3375	0
6	2	11	"ygdB"	"STM2998"	6920	45770	100	348	347	108	174	178	35	96	87	0	5040	4969	2230	107	107	18	100	100	0	0.035	0.036	0.035	0.033	1.322	0.038	0.886	80	419	5107	5035	-4.825	174	4933	173	4862	0
6	3	11	"ygeD"	"STM3009"	7090	45770	100	340	376	181	173	176	33	95	90	0	3147	3484	2530	107	108	19	100	100	0	0.055	0.060	0.060	0.057	1.465	0.063	0.900	80	416	3207	3580	-4.186	167	3040	203	3377	0
6	4	11	"kduI"	"STM3018"	7270	45770	100	328	337	124	168	172	34	91	82	0	7430	7136	3611	106	108	19	100	100	0	0.022	0.024	0.023	0.024	1.454	0.026	0.825	80	406	7484	7199	-5.516	160	7324	169	7030	0
6	5	11	""	"STM3025"	7440	45760	100	455	466	238	171	174	31	96	91	0	5709	5679	3820	106	108	18	100	100	0	0.051	0.053	0.051	0.052	1.399	0.055	0.915	80	385	5887	5868	-4.302	284	5603	295	5573	0
6	6	11	""	"STM3030"	7610	45760	100	847	822	285	174	178	58	98	97	0	8527	7926	3101	106	107	17	100	100	0	0.080	0.083	0.081	0.081	1.253	0.082	0.917	80	419	9094	8468	-3.645	673	8421	648	7820	0
6	7	11	""	"STM2692"	7780	45760	90	277	302	112	174	179	63	82	30	0	1524	1910	1315	104	105	18	100	100	0	0.073	0.071	0.071	0.068	1.457	0.069	0.448	52	348	1523	1934	-3.785	103	1420	128	1806	0
6	8	11	""	"STM2702"	7950	45760	100	205	217	76	174	175	31	50	26	0	2134	3032	2869	104	105	16	100	100	0	0.015	0.015	0.023	0.025	1.676	0.018	0.434	80	430	2061	2971	-6.033	31	2030	43	2928	0
6	9	11	""	"STM2706"	8140	45760	100	253	271	89	173	174	31	78	57	0	6029	8266	5647	105	106	17	100	100	0	0.014	0.012	0.015	0.016	1.564	0.012	0.681	80	419	6004	8259	-6.210	80	5924	98	8161	0
6	10	11	"yjiA"	"STM4530"	8310	45760	100	598	629	210	169	171	31	100	100	0	3715	3742	1523	105	106	17	100	100	0	0.119	0.126	0.129	0.125	1.267	0.125	0.947	80	407	4039	4097	-3.073	429	3610	460	3637	0
6	11	11	"cutF"	"STM0241"	8480	45750	100	355	372	140	173	176	39	93	86	0	1876	1928	1039	106	107	17	100	100	0	0.103	0.109	0.105	0.105	1.478	0.111	0.608	80	408	1952	2021	-3.282	182	1770	199	1822	0
6	12	11	"yaiY"	"STM0378"	8660	45760	100	423	477	269	170	172	38	100	96	0	2359	2685	1981	105	107	17	100	100	0	0.112	0.119	0.116	0.113	1.441	0.122	0.916	80	409	2507	2887	-3.155	253	2254	307	2580	0
6	13	11	"ybcI"	"STM0540"	8830	45750	90	274	323	187	169	172	32	96	84	0	1413	1896	1704	104	106	17	100	100	0	0.080	0.086	0.083	0.077	1.476	0.094	0.841	52	340	1414	1946	-3.640	105	1309	154	1792	0
6	14	11	""	"STM0556"	9000	45750	90	220	236	61	172	180	41	63	26	0	2707	2774	818	106	109	24	100	100	0	0.018	0.024	0.026	0.027	1.635	0.025	0.313	52	350	2649	2732	-5.760	48	2601	64	2668	0
6	15	11	""	"STM0298"	9170	45760	100	200	202	44	169	174	39	32	10	0	1829	2051	1362	106	108	23	100	100	0	0.018	0.017	0.027	0.029	2.007	0.015	0.166	80	408	1754	1978	-5.797	31	1723	33	1945	0
6	16	11	""	"STM0576"	9340	45750	100	216	237	93	188	245	160	7	2	0	723	1066	1021	106	107	19	97	97	0	0.045	0.051	0.086	0.110	4.917	127.148	0.001	80	403	645	1009	-4.462	28	617	49	960	-50
6	17	11	""	"STM0581"	9530	45750	110	593	722	397	187	226	134	92	73	0	1111	1449	936	105	106	18	100	100	0	0.404	0.398	0.401	0.388	1.325	0.396	0.824	80	435	1412	1879	-1.309	406	1006	535	1344	0
6	18	11	"fepC"	"STM0590"	9700	45760	80	371	475	425	175	176	31	98	88	0	1375	2018	2547	102	104	17	100	100	0	0.154	0.157	0.145	0.143	1.571	0.161	0.943	52	286	1469	2216	-2.699	196	1273	300	1916	0
6	19	11	"narP"	"STM2246"	9870	45760	100	364	483	326	174	173	30	97	96	0	1205	1662	1616	102	103	17	100	100	0	0.172	0.198	0.203	0.193	1.503	0.197	0.949	80	418	1293	1869	-2.537	190	1103	309	1560	0
6	20	11	"stcA"	"STM2152"	10050	45760	110	265	275	71	176	175	31	93	70	0	5635	5781	1729	105	107	19	100	100	0	0.016	0.017	0.018	0.018	1.400	0.019	0.600	80	437	5619	5775	-5.957	89	5530	99	5676	0
6	21	11	"yehW"	"STM2162"	10210	45750	90	272	277	51	173	174	30	98	75	0	1474	1474	471	107	111	26	100	100	0	0.072	0.076	0.076	0.072	1.546	0.073	0.649	52	341	1466	1471	-3.787	99	1367	104	1367	0
6	22	11	"yohD"	"STM2170"	10390	45760	100	249	284	125	175	177	34	80	52	0	2123	2866	2627	106	110	22	100	100	0	0.037	0.039	0.041	0.039	1.670	0.040	0.426	80	428	2091	2869	-4.769	74	2017	109	2760	0
6	23	11	""	"STM2175"	10570	45760	100	387	412	135	175	179	33	98	98	0	5845	6327	2265	105	108	22	100	100	0	0.037	0.038	0.036	0.036	1.379	0.039	0.811	80	406	5952	6459	-4.759	212	5740	237	6222	0
6	24	11	""	"STM2288"	10740	45760	100	238	251	66	179	181	36	72	35	0	1839	2012	1268	106	110	29	100	100	0	0.034	0.038	0.035	0.034	1.686	0.040	0.595	80	428	1792	1978	-4.876	59	1733	72	1906	0
6	1	12	"Ctrl-62buffer"	"Ctrl-62buffer"	6730	45940	100	165	171	38	170	172	33	16	3	0	121	154	117	106	106	17	42	27	0	-0.333	0.021	1.367	1.228	4.902	0.184	0.074	80	442	10	49	Error	-5	15	1	48	-50
6	2	12	"Ctrl-Y2buffer"	"Ctrl-Y2buffer"	6900	45940	100	176	188	50	175	175	27	27	12	0	124	147	97	106	106	17	50	26	0	0.056	0.317	1.148	1.010	4.331	0.520	0.332	80	407	19	54	-4.170	1	18	13	41	-50
6	3	12	"Ctrl-Y6buffer"	"Ctrl-Y6buffer"	7070	45930	100	168	189	71	173	174	30	22	11	0	126	170	134	107	107	18	50	38	0	-0.263	0.254	0.811	0.878	4.974	0.448	0.372	80	415	14	79	Error	-5	19	16	63	-50
6	4	12	"Ctrl-OmpAbuffer"	"Ctrl-OmpAbuffer"	7250	45930	100	175	178	34	172	174	30	20	5	0	127	173	121	105	107	21	51	38	0	0.136	0.088	0.586	0.511	3.803	0.164	0.098	80	415	25	74	-2.874	3	22	6	68	-50
6	5	12	"ctrl-buffer"	"ctrl-buffer"	7420	45930	100	168	172	31	174	176	30	20	3	0	119	128	47	105	106	17	47	20	0	-0.429	-0.087	2.533	1.627	4.868	2.249	0.001	80	407	8	21	Error	-6	14	-2	23	-50
6	6	12	"Ctrl-RCA25ng/ul"	"Ctrl-RCA25ng/ul"	7590	45930	100	165	170	39	176	176	31	8	5	0	118	121	20	104	105	16	46	21	0	-0.786	-0.353	1.385	1.349	4.404	14.946	0.006	80	420	3	11	Error	-11	14	-6	17	-50
6	7	12	"Ctrl-62buffer"	"Ctrl-62buffer"	7770	45930	100	176	180	35	175	175	36	15	6	0	117	137	107	103	104	16	46	26	0	0.071	0.147	0.675	0.705	4.280	0.199	0.048	80	430	15	39	-3.807	1	14	5	34	-50
6	8	12	"Ctrl-Y2buffer"	"Ctrl-Y2buffer"	7940	45930	100	164	168	31	173	175	35	10	1	0	113	129	68	104	104	17	38	12	0	-1.000	-0.200	1.518	1.411	4.666	0.372	0.045	80	418	0	20	Error	-9	9	-5	25	-50
6	9	12	"Ctrl-Y6buffer"	"Ctrl-Y6buffer"	8120	45930	100	169	171	32	171	173	31	18	3	0	113	126	51	105	107	18	38	15	0	-0.250	0.000	1.075	1.309	4.216	0.698	0.026	80	419	6	21	Error	-2	8	0	21	-50
6	10	12	"Ctrl-OmpAbuffer"	"Ctrl-OmpAbuffer"	8290	45930	100	166	169	32	170	172	32	17	3	0	115	127	70	104	105	17	37	16	0	-0.364	-0.043	1.385	1.235	3.438	0.433	0.045	80	397	7	22	Error	-4	11	-1	23	-50
6	11	12	"ctrl-buffer"	"ctrl-buffer"	8460	45930	100	172	173	32	171	172	29	18	2	0	118	120	35	106	107	16	36	18	0	0.083	0.143	1.293	1.194	4.287	6.523	0.006	80	420	13	16	-3.585	1	12	2	14	-50
6	12	12	"Ctrl-RCA200ng/ul"	"Ctrl-RCA200ng/ul"	8640	45930	100	181	811	5360	171	175	41	16	3	0	117	596	3620	106	108	23	27	8	0	0.909	1.306	1.172	1.272	3.829	1.510	0.960	80	409	21	1130	-0.138	10	11	640	490	-50
6	13	12	"Ctrl-62buffer"	"Ctrl-62buffer"	8810	45930	100	179	190	90	170	172	33	20	2	0	122	134	53	105	107	18	47	26	0	0.529	0.690	0.500	0.645	4.752	14.480	0.004	80	419	26	49	-0.918	9	17	20	29	-50
6	14	12	"Ctrl-Y2buffer"	"Ctrl-Y2buffer"	8980	45930	100	168	174	33	171	175	39	16	0	0	112	120	40	104	105	17	33	16	0	-0.375	0.188	1.355	1.497	3.170	3.130	0.063	80	419	5	19	Error	-3	8	3	16	-50
6	15	12	"Ctrl-Y6buffer"	"Ctrl-Y6buffer"	9160	45930	100	166	166	31	171	173	35	6	2	0	119	138	69	102	104	17	48	25	0	-0.294	-0.139	1.000	1.044	4.925	0.175	0.007	80	408	12	31	Error	-5	17	-5	36	-50
6	16	12	"Ctrl-OmpAbuffer"	"Ctrl-OmpAbuffer"	9330	45920	100	166	172	36	174	177	31	17	6	0	115	134	61	104	105	17	42	26	0	-0.727	-0.067	0.545	0.748	5.265	0.574	0.020	80	396	3	28	Error	-8	11	-2	30	-50
6	17	12	"ctrl-buffer"	"ctrl-buffer"	9500	45920	100	181	180	38	175	176	29	17	6	0	112	141	156	104	105	18	28	16	0	0.750	0.135	1.357	1.204	3.873	0.162	0.109	80	420	14	42	-0.415	6	8	5	37	-50
6	18	12	"Ctrl-RCA75ng/ul"	"Ctrl-RCA75ng/ul"	9680	45920	100	176	179	37	173	176	31	17	7	0	112	112	21	102	104	18	32	8	0	0.300	0.600	1.000	1.249	3.688	9.388	0.016	80	409	13	16	-1.737	3	10	6	10	-50
6	19	12	"Ctrl-62buffer"	"Ctrl-62buffer"	9850	45920	100	169	174	38	172	174	31	22	8	0	110	129	85	102	104	18	35	20	0	-0.375	0.074	1.208	1.493	4.024	0.385	0.120	80	396	5	29	Error	-3	8	2	27	-50
6	20	12	"Ctrl-Y2buffer"	"Ctrl-Y2buffer"	10030	45920	100	167	172	38	173	174	30	16	6	0	112	131	66	106	106	18	37	17	0	-1.000	-0.040	1.125	1.324	3.664	0.584	0.085	80	396	0	24	Error	-6	6	-1	25	-50
6	21	12	"Ctrl-Y6buffer"	"Ctrl-Y6buffer"	10200	45920	100	175	185	60	172	173	31	25	11	0	111	137	92	106	109	23	35	16	0	0.600	0.419	1.085	1.133	3.828	0.704	0.333	80	408	8	44	-0.737	3	5	13	31	-50
6	22	12	"Ctrl-OmpAbuffer"	"Ctrl-OmpAbuffer"	10370	45920	100	173	178	38	174	178	35	18	5	0	120	147	86	105	107	18	46	25	0	-0.067	0.095	0.928	0.961	3.711	0.332	0.110	80	406	14	46	Error	-1	15	4	42	-50
6	23	12	"ctrl-buffer"	"ctrl-buffer"	10550	45920	100	173	176	32	173	175	32	16	3	0	117	133	67	106	108	18	37	17	0	0.000	0.111	0.931	1.013	4.190	0.404	0.035	80	396	11	30	Error	0	11	3	27	-50
6	24	12	"Ctrl-RCAbuffer"	"Ctrl-RCAbuffer"	10720	45920	100	168	175	36	172	174	31	22	7	0	118	141	90	104	107	20	36	18	0	-0.286	0.081	0.696	0.810	5.154	0.159	0.026	80	438	10	40	Error	-4	14	3	37	-50
6	1	13	"hupA"	"STM4170"	6740	46130	110	3551	3404	1053	171	173	30	100	100	0	2552	2465	888	108	112	26	100	100	0	1.383	1.372	1.417	1.407	1.163	1.355	0.975	80	535	5824	5590	0.468	3380	2444	3233	2357	0
6	2	13	"hupA"	"STM4170"	6900	46120	90	3480	3547	1480	173	180	48	100	100	0	1736	1835	662	108	111	24	100	100	0	2.031	1.954	1.927	1.939	1.133	2.008	0.973	52	339	4935	5101	1.022	3307	1628	3374	1727	0
6	3	13	"hilA"	"STM2876"	7080	46130	100	566	688	624	174	180	45	97	97	0	1987	2680	2047	109	111	24	100	100	0	0.209	0.200	0.181	0.182	1.553	0.235	0.845	80	435	2270	3085	-2.260	392	1878	514	2571	0
6	4	13	"hilA"	"STM2876"	7260	46130	100	485	534	252	173	178	80	97	85	0	5102	6174	3253	107	111	28	100	100	0	0.062	0.060	0.058	0.057	1.310	0.062	0.878	80	399	5307	6428	-4.001	312	4995	361	6067	0
6	5	13	"hilC"	"STM2867"	7430	46120	100	763	774	213	173	173	32	100	100	0	9507	8947	2491	106	107	17	100	100	0	0.063	0.068	0.065	0.067	1.213	0.068	0.948	80	404	9991	9442	-3.994	590	9401	601	8841	0
6	6	13	"hilC"	"STM2867"	7610	46120	100	607	638	268	172	172	30	100	100	0	5158	5539	2744	105	107	22	100	100	0	0.086	0.086	0.081	0.083	1.312	0.085	0.904	80	392	5488	5900	-3.538	435	5053	466	5434	0
6	7	13	"hns"	"STM1751"	7770	46120	100	2850	2897	1197	172	175	36	100	100	0	2346	2455	1150	106	112	39	100	100	0	1.196	1.160	1.175	1.192	1.181	1.131	0.977	80	448	4918	5074	0.258	2678	2240	2725	2349	0
6	8	13	"hns"	"STM1751"	7950	46120	110	3339	3244	1255	174	176	34	100	100	0	2601	2447	963	104	105	17	100	100	0	1.268	1.310	1.306	1.313	1.149	1.314	0.986	80	452	5662	5413	0.342	3165	2497	3070	2343	0
6	9	13	"hns"	"STM1751"	8120	46120	100	3264	3582	2342	174	175	32	100	100	0	2186	2469	1528	106	107	18	100	100	0	1.486	1.442	1.413	1.429	1.173	1.482	0.981	80	434	5170	5771	0.571	3090	2080	3408	2363	0
6	10	13	"hilD"	"STM2875"	8300	46110	100	1205	1279	621	172	177	48	100	100	0	3446	3529	1406	105	107	18	100	100	0	0.309	0.323	0.311	0.312	1.187	0.341	0.950	80	409	4374	4531	-1.693	1033	3341	1107	3424	0
6	11	13	"hilD"	"STM2875"	8470	46110	100	801	909	625	176	179	47	100	98	0	2405	2673	2186	107	110	22	100	100	0	0.272	0.286	0.286	0.283	1.242	0.283	0.969	80	408	2923	3299	-1.878	625	2298	733	2566	0
6	12	13	"stpA"	"STM2799"	8640	46100	90	1644	1712	785	177	182	47	100	100	0	2693	2926	1446	105	111	29	100	100	0	0.567	0.544	0.550	0.552	1.203	0.541	0.973	52	332	4055	4356	-0.819	1467	2588	1535	2821	0
6	13	13	"csrA"	"STM2826"	8810	46110	110	1247	1198	330	175	184	60	100	100	0	2318	2212	646	104	106	24	100	100	0	0.484	0.485	0.487	0.483	1.195	0.486	0.976	80	452	3286	3131	-1.046	1072	2214	1023	2108	0
6	14	13	"dps"	"STM0831"	8990	46100	100	1234	1255	664	175	181	56	100	98	0	2822	2942	1668	104	105	17	100	100	0	0.390	0.381	0.373	0.375	1.276	0.382	0.975	80	408	3777	3918	-1.360	1059	2718	1080	2838	0
6	15	13	"dps"	"STM0831"	9170	46110	110	873	944	345	170	172	34	100	100	0	2014	2117	1164	102	104	16	100	100	0	0.368	0.384	0.379	0.439	1.725	0.346	0.906	80	425	2615	2789	-1.443	703	1912	774	2015	0
6	16	13	"dps"	"STM0831"	9330	46100	100	1766	1610	706	169	172	30	100	100	0	4558	4063	1797	104	106	17	100	100	0	0.359	0.364	0.358	0.350	1.276	0.367	0.979	80	395	6051	5400	-1.480	1597	4454	1441	3959	0
6	17	13	"oxyR"	"STM4125"	9510	46110	100	1023	1203	757	172	174	30	100	100	0	2281	2636	1843	105	107	18	100	100	0	0.391	0.407	0.411	0.414	1.267	0.405	0.980	80	418	3027	3562	-1.354	851	2176	1031	2531	0
6	18	13	"oxyR"	"STM4125"	9690	46100	100	1503	1755	1366	175	177	31	100	100	0	3365	3813	3019	105	105	17	100	100	0	0.407	0.426	0.420	0.428	1.260	0.433	0.962	80	410	4588	5288	-1.296	1328	3260	1580	3708	0
6	19	13	"fur"	"STM0693"	9860	46100	100	1551	1520	684	173	175	31	100	100	0	4536	4281	1894	104	105	17	100	100	0	0.311	0.322	0.317	0.319	1.214	0.328	0.978	80	397	5810	5524	-1.685	1378	4432	1347	4177	0
6	20	13	"fur"	"STM0693"	10030	46100	100	1378	1296	590	170	174	32	100	98	0	4076	3733	1785	103	105	17	100	100	0	0.304	0.310	0.309	0.305	1.277	0.308	0.953	80	409	5181	4756	-1.718	1208	3973	1126	3630	0
6	21	13	"envR"	"STM3389"	10210	46100	100	830	870	403	171	174	32	100	98	0	5909	5886	2852	104	104	19	100	100	0	0.114	0.121	0.116	0.120	1.299	0.122	0.944	80	410	6464	6481	-3.139	659	5805	699	5782	0
6	22	13	"envR"	"STM3389"	10370	46100	90	926	941	364	173	176	30	100	100	0	6509	6253	2288	105	109	26	100	100	0	0.118	0.125	0.122	0.123	1.286	0.127	0.941	52	336	7157	6916	-3.088	753	6404	768	6148	0
6	23	13	"envR"	"STM3389"	10560	46100	100	645	672	281	173	175	31	100	97	0	6106	5562	2978	104	107	21	100	100	0	0.079	0.091	0.094	0.093	1.480	0.088	0.910	80	413	6474	5957	-3.669	472	6002	499	5458	0
6	24	13	"arcB"	"STM3328"	10720	46100	90	1267	1438	823	173	175	33	100	100	0	4127	4613	3083	104	107	22	100	100	0	0.272	0.281	0.287	0.287	1.234	0.269	0.954	52	343	5117	5774	-1.879	1094	4023	1265	4509	0
6	1	14	""	"STM4316"	6700	46290	70	196	202	50	171	174	31	40	21	0	704	960	637	114	126	43	100	100	0	0.042	0.037	0.052	0.055	1.961	0.042	0.250	32	218	615	877	-4.561	25	590	31	846	0
6	2	14	""	"STM4529"	6900	46290	100	960	1004	506	175	179	42	100	100	0	2318	2417	1297	108	114	29	100	100	0	0.355	0.359	0.353	0.356	1.261	0.355	0.919	80	496	2995	3138	-1.493	785	2210	829	2309	0
6	3	14	""	"STM4276"	7080	46290	100	275	310	128	176	179	31	90	76	0	1256	1296	528	110	113	22	100	100	0	0.086	0.113	0.092	0.094	1.889	0.124	0.629	80	438	1245	1320	-3.533	99	1146	134	1186	0
6	4	14	""	"STM0560"	7260	46280	110	362	380	116	174	182	86	95	60	0	2901	2964	1057	111	117	50	100	100	0	0.067	0.072	0.070	0.067	1.389	0.075	0.544	80	468	2978	3059	-3.891	188	2790	206	2853	0
6	5	14	""	"STM0359"	7430	46280	100	231	247	72	171	176	79	38	8	0	1079	1184	671	107	111	25	100	100	0	0.062	0.071	0.075	0.062	2.053	0.076	0.616	80	414	1032	1153	-4.018	60	972	76	1077	0
6	6	14	""	"STM1024"	7600	46280	100	190	214	71	174	175	31	45	23	0	492	634	489	106	109	23	100	100	0	0.041	0.076	0.103	0.084	2.551	0.105	0.544	80	444	402	568	-4.592	16	386	40	528	0
6	7	14	"purG"	"STM2565"	7760	46310	50	322	342	127	174	175	32	83	75	0	1139	1000	645	120	141	65	91	91	0	0.145	0.191	0.216	0.178	2.001	0.189	0.797	12	90	1167	1048	-2.783	148	1019	168	880	0
6	8	14	"cysM"	"STM2440"	7930	46280	100	178	182	40	175	176	31	20	8	0	136	176	130	104	107	26	56	31	0	0.094	0.097	0.456	0.466	3.271	0.199	0.148	80	484	35	79	-3.415	3	32	7	72	-50
6	9	14	"ompR"	"STM3502"	8110	46280	60	310	410	285	174	176	31	90	62	0	499	880	863	105	107	20	100	100	0	0.345	0.305	0.290	0.264	1.795	0.311	0.905	32	176	530	1011	-1.535	136	394	236	775	0
6	10	14	"dnaK"	"STM0012"	8280	46270	90	570	968	885	173	176	31	100	100	0	394	693	674	105	107	18	100	98	0	1.374	1.352	1.364	1.402	1.523	1.338	0.949	52	379	686	1383	0.458	397	289	795	588	0
6	11	14	"trkA"	"STM3409"	8470	46280	110	342	395	183	174	177	34	97	87	0	4421	5291	3590	106	109	22	100	100	0	0.039	0.043	0.040	0.039	1.402	0.044	0.903	80	519	4483	5406	-4.683	168	4315	221	5185	0
6	12	14	""	"STM4528"	8640	46270	110	1550	1659	863	178	189	60	100	100	0	3888	3983	2058	106	110	27	100	100	0	0.363	0.382	0.377	0.378	1.185	0.389	0.977	80	497	5154	5358	-1.463	1372	3782	1481	3877	0
6	13	14	""	"STM2230"	8810	46270	100	454	489	166	172	184	69	100	86	0	1998	2168	1202	105	107	23	100	100	0	0.149	0.154	0.147	0.169	1.774	0.134	0.757	80	426	2175	2380	-2.747	282	1893	317	2063	0
6	14	14	"yegN"	"STM2127"	8980	46260	90	217	247	86	171	179	60	42	15	0	1891	2324	1958	105	111	39	100	100	0	0.026	0.034	0.035	0.034	1.723	0.037	0.646	52	360	1832	2295	-5.279	46	1786	76	2219	0
6	15	14	""	"STM2178"	9170	46270	100	187	197	55	169	171	30	36	18	0	951	1513	1578	104	107	29	100	100	0	0.021	0.020	0.036	0.038	2.063	0.025	0.404	80	431	865	1437	-5.556	18	847	28	1409	0
6	16	14	""	"STM2664"	9330	46270	110	290	293	49	172	177	68	86	36	0	1859	1879	550	104	106	21	100	100	0	0.067	0.068	0.066	0.066	1.469	0.065	0.720	80	454	1873	1896	-3.895	118	1755	121	1775	0
6	17	14	"EMPTY"	"EMPTY"	9490	46270	100	185	187	30	173	177	41	21	0	0	166	175	62	104	105	18	77	66	0	0.194	0.197	0.333	0.408	4.883	0.524	0.014	80	402	74	85	-2.369	12	62	14	71	-75
6	18	14	"EMPTY"	"EMPTY"	9660	46270	100	172	178	36	174	176	40	12	5	0	106	114	32	103	104	18	26	15	0	-0.667	0.364	0.845	1.186	4.533	9.774	0.021	80	442	1	15	Error	-2	3	4	11	-75
6	19	14	"EMPTY"	"EMPTY"	9840	46270	100	171	175	28	175	176	28	16	3	0	105	108	20	102	102	16	28	10	0	-1.333	0.000	1.310	1.247	3.832	24.013	0.002	80	441	-1	6	Error	-4	3	0	6	-75
6	20	14	"EMPTY"	"EMPTY"	10010	46270	100	177	177	28	171	173	32	11	5	0	107	107	18	101	102	15	30	8	0	1.000	1.000	1.833	1.443	3.750	132.979	0.000	80	429	12	12	0.000	6	6	6	6	-75
6	21	14	"EMPTY"	"EMPTY"	10180	46270	100	177	181	33	170	173	32	22	3	0	105	104	15	101	101	15	18	6	0	1.750	3.667	1.515	1.578	3.981	10.742	0.022	80	442	11	14	0.807	7	4	11	3	-75
6	22	14	"EMPTY"	"EMPTY"	10360	46260	100	169	176	34	176	178	31	17	6	0	105	106	16	101	102	20	16	1	0	-1.750	0.000	2.071	1.757	2.965	34.518	0.002	80	440	-3	5	Error	-7	4	0	5	-75
6	23	14	"EMPTY"	"EMPTY"	10530	46260	100	177	180	32	177	178	32	17	2	0	104	105	18	102	102	16	20	7	0	0.000	1.000	1.778	1.806	3.892	11.146	0.010	80	418	2	6	Error	0	2	3	3	-75
6	24	14	"EMPTY"	"EMPTY"	10700	46260	100	177	180	30	175	176	33	17	3	0	111	117	42	102	103	17	35	17	0	0.222	0.333	1.480	1.348	3.798	13.572	0.001	80	470	11	20	-2.170	2	9	5	15	-75
7	1	1	"yccF"	"STM1074"	11390	43830	120	408	443	195	182	184	32	99	96	0	3815	4338	2756	103	104	16	100	100	0	0.061	0.062	0.062	0.059	1.366	0.064	0.925	120	597	3938	4496	-4.038	226	3712	261	4235	0
7	2	1	"ydjN"	"STM1320"	11570	43820	120	409	493	358	183	185	32	97	92	0	1879	2494	2402	103	105	16	100	100	0	0.127	0.130	0.126	0.123	1.553	0.137	0.933	120	520	2002	2701	-2.974	226	1776	310	2391	0
7	3	1	""	"STM1491"	11730	43820	110	504	574	279	185	188	32	100	100	0	5135	6126	3621	105	125	124	100	100	0	0.063	0.065	0.063	0.062	1.292	0.066	0.929	80	427	5349	6410	-3.979	319	5030	389	6021	0
7	4	1	"yiaC"	"STM3643"	11910	43820	120	374	405	156	186	189	34	97	95	0	4540	4880	2434	105	122	115	100	100	0	0.042	0.046	0.044	0.043	1.380	0.048	0.849	120	496	4623	4994	-4.560	188	4435	219	4775	0
7	5	1	"oppA"	"STM1746"	12090	43810	120	706	761	317	190	192	36	99	97	0	3904	4113	1812	106	111	34	100	100	0	0.136	0.143	0.138	0.139	1.316	0.145	0.929	120	535	4314	4578	-2.880	516	3798	571	4007	0
7	6	1	""	"STM2585"	12260	43800	110	3069	3451	1350	191	206	85	100	100	0	7032	7838	2485	109	150	255	100	100	0	0.416	0.422	0.411	0.413	1.119	0.426	0.969	80	480	9801	10989	-1.266	2878	6923	3260	7729	0
7	7	1	"yecH"	"STM1936"	12450	43810	120	528	609	323	187	200	83	95	87	0	3653	3941	2351	107	147	263	99	97	0	0.096	0.110	0.107	0.102	1.347	0.116	0.888	120	485	3887	4256	-3.378	341	3546	422	3834	0
7	8	1	"srlR"	"STM2837"	12600	43810	120	432	475	243	192	193	33	98	98	0	3798	4379	3094	101	106	78	100	100	0	0.065	0.066	0.060	0.062	1.409	0.069	0.904	120	458	3937	4561	-3.945	240	3697	283	4278	0
7	9	1	"kdpA"	"STM0706"	12780	43810	120	216	228	62	196	197	32	40	16	0	410	536	509	101	103	17	100	100	0	0.065	0.074	0.109	0.091	2.338	0.090	0.445	120	468	329	467	-3.950	20	309	32	435	0
7	10	1	"greB"	"STM3503"	12950	43810	120	247	326	203	195	197	34	55	44	0	446	2341	3276	105	108	33	98	97	0	0.152	0.059	0.065	0.082	2.194	0.058	0.853	120	483	393	2367	-2.713	52	341	131	2236	0
7	11	1	""	"STM3156"	13120	43800	110	559	651	323	199	199	33	100	100	0	3229	3769	2037	104	112	40	100	100	0	0.115	0.123	0.119	0.118	1.224	0.131	0.924	80	441	3485	4117	-3.118	360	3125	452	3665	0
7	12	1	"yaeC"	"STM0245"	13290	43810	130	1873	1984	758	202	205	50	100	99	0	9838	10190	3884	105	124	129	100	100	0	0.172	0.177	0.174	0.175	1.168	0.177	0.967	120	593	11404	11867	-2.542	1671	9733	1782	10085	0
7	13	1	"cyaY"	"STM3943"	13470	43810	130	1088	1232	504	203	205	42	100	100	0	5016	5347	1672	104	107	27	100	100	0	0.180	0.196	0.184	0.189	1.226	0.203	0.913	120	539	5797	6272	-2.473	885	4912	1029	5243	0
7	14	1	"cyaA"	"STM3939"	13630	43800	120	1744	1764	390	202	209	83	100	99	0	7709	8290	3107	104	107	41	100	100	0	0.203	0.191	0.198	0.200	1.379	0.167	0.873	120	480	9147	9748	-2.302	1542	7605	1562	8186	0
7	15	1	"yifK"	"STM3930"	13810	43810	120	2193	2236	561	200	208	79	100	99	0	7450	8629	4037	104	110	46	100	100	0	0.271	0.239	0.260	0.259	1.357	0.208	0.901	120	481	9339	10561	-1.882	1993	7346	2036	8525	0
7	16	1	"wzxE"	"STM3926"	13980	43800	120	1333	1425	364	205	208	34	100	100	0	14388	15337	4040	106	108	20	100	100	0	0.079	0.080	0.079	0.080	1.200	0.078	0.939	120	472	15410	16451	-3.662	1128	14282	1220	15231	0
7	17	1	"rffG"	"STM3922"	14150	43810	120	1456	1579	467	208	213	38	100	100	0	10804	11395	3273	107	111	28	100	100	0	0.117	0.121	0.120	0.121	1.190	0.119	0.929	120	483	11945	12659	-3.100	1248	10697	1371	11288	0
7	18	1	"rfe"	"STM3918"	14330	43810	130	4525	4472	693	213	217	40	100	100	0	23774	23409	4771	108	111	28	100	100	0	0.182	0.183	0.183	0.184	1.113	0.178	0.978	120	573	27978	27560	-2.456	4312	23666	4259	23301	0
7	19	1	""	"STM4433"	14500	43800	110	539	559	157	216	218	36	100	100	0	1116	1404	983	108	109	19	100	100	0	0.320	0.265	0.317	0.294	1.486	0.209	0.793	80	492	1331	1639	-1.642	323	1008	343	1296	0
7	20	1	""	"STM4440"	14680	43810	110	248	253	47	213	214	35	50	22	0	469	593	354	107	110	36	100	100	0	0.097	0.082	0.099	0.098	2.157	0.078	0.221	80	499	397	526	-3.371	35	362	40	486	0
7	21	1	""	"STM4447"	14850	43810	110	226	234	57	217	219	37	20	5	0	281	437	737	107	108	19	100	100	0	0.052	0.052	0.126	0.110	2.268	0.058	0.245	80	479	183	347	-4.273	9	174	17	330	0
7	22	1	""	"STM4464"	15010	43810	100	237	252	69	217	222	42	28	13	0	472	677	775	108	110	22	100	100	0	0.055	0.062	0.071	0.073	2.333	0.062	0.290	80	413	384	604	-4.186	20	364	35	569	0
7	23	1	"idnO"	"STM4483"	15190	43810	100	230	239	53	217	221	44	25	7	0	391	534	622	107	108	21	100	100	0	0.046	0.052	0.103	0.111	2.455	0.050	0.182	80	440	297	449	-4.449	13	284	22	427	0
7	24	1	""	"STM4488"	15360	43810	100	272	277	64	220	222	34	62	40	0	785	1049	784	107	108	18	100	100	0	0.077	0.061	0.077	0.068	1.900	0.058	0.410	80	464	730	999	-3.705	52	678	57	942	0
7	1	2	"hydH"	"STM4173"	11360	43990	110	286	333	191	180	184	33	91	72	0	1117	1854	2186	103	105	18	100	100	0	0.105	0.087	0.088	0.086	1.581	0.084	0.892	80	437	1120	1904	-3.258	106	1014	153	1751	0
7	2	2	"yciG"	"STM1728"	11530	43990	100	232	238	56	181	183	31	65	36	0	570	727	491	103	107	34	100	100	0	0.109	0.091	0.084	0.090	1.971	0.086	0.484	80	358	518	681	-3.195	51	467	57	624	0
7	3	2	"yihU"	"STM4023"	11710	43990	100	201	205	38	184	185	33	33	7	0	1820	2386	1636	104	113	75	100	100	0	0.010	0.009	0.021	0.022	1.562	0.011	0.160	80	359	1733	2303	-6.657	17	1716	21	2282	0
7	4	2	"yihP"	"STM4018"	11880	43980	120	244	253	49	188	188	35	72	35	0	4041	3970	1547	107	122	106	100	99	0	0.014	0.017	0.018	0.021	1.835	0.015	0.380	120	400	3990	3928	-6.134	56	3934	65	3863	0
7	5	2	"pepB"	"STM2536"	12050	43980	100	288	352	243	189	191	36	86	62	0	755	1261	1657	105	109	24	100	100	0	0.152	0.141	0.137	0.132	1.811	0.142	0.917	80	351	749	1319	-2.715	99	650	163	1156	0
7	6	2	"atpF"	"STM3869"	12230	43980	100	512	682	568	195	198	37	100	100	0	867	1339	1328	106	115	56	100	100	0	0.417	0.395	0.392	0.382	1.245	0.411	0.972	80	396	1078	1720	-1.263	317	761	487	1233	0
7	7	2	"sinI"	"STM2516"	12400	43980	120	339	348	69	194	204	72	93	50	0	4132	4308	1592	107	143	254	100	99	0	0.036	0.037	0.036	0.037	1.399	0.036	0.787	120	419	4170	4355	-4.795	145	4025	154	4201	0
7	8	2	""	"STM1056"	12580	43970	110	232	242	55	192	194	32	58	30	0	1512	1798	1296	104	105	20	100	100	0	0.028	0.030	0.031	0.031	1.724	0.031	0.472	80	333	1448	1744	-5.138	40	1408	50	1694	0
7	9	2	"sitB"	"STM2862"	12750	43980	120	3484	3676	1076	193	194	32	100	100	0	4985	5310	1633	104	105	20	100	100	0	0.674	0.669	0.678	0.672	1.123	0.664	0.984	120	361	8172	8689	-0.569	3291	4881	3483	5206	0
7	10	2	"cytR"	"STM4094"	12920	43980	120	372	399	173	194	196	31	96	95	0	2925	3356	2430	105	106	17	100	100	0	0.063	0.063	0.062	0.061	1.417	0.064	0.787	120	369	2998	3456	-3.986	178	2820	205	3251	0
7	11	2	"bcfF"	"STM0026"	13090	43970	110	315	340	111	195	197	32	93	80	0	3219	3847	1894	107	119	63	100	100	0	0.039	0.039	0.038	0.035	1.546	0.040	0.771	80	380	3232	3885	-4.697	120	3112	145	3740	0
7	12	2	"gmk"	"STM3740"	13260	43970	110	1510	1695	740	199	208	68	100	100	0	5837	6152	2455	107	149	185	100	100	0	0.229	0.247	0.249	0.242	1.126	0.253	0.975	80	394	7041	7541	-2.128	1311	5730	1496	6045	0
7	13	2	"srgA"	"PSLT011"	13450	43980	110	871	1082	594	203	210	67	100	100	0	4748	5772	3447	109	138	174	100	100	0	0.144	0.155	0.151	0.152	1.157	0.158	0.970	80	410	5307	6542	-2.796	668	4639	879	5663	0
7	14	2	"ppx"	"STM2502"	13620	43980	120	499	568	254	203	206	42	97	97	0	4945	5865	3504	107	115	44	100	100	0	0.061	0.063	0.062	0.063	1.452	0.064	0.893	120	422	5134	6123	-4.031	296	4838	365	5758	0
7	15	2	""	"STM4258"	13790	43970	110	239	255	70	201	205	32	58	31	0	4287	4969	2700	106	111	36	100	100	0	0.009	0.011	0.016	0.017	1.456	0.013	0.383	80	361	4219	4917	-6.782	38	4181	54	4863	0
7	16	2	""	"STM4261"	13960	43980	120	535	593	247	201	204	32	100	100	0	7587	8267	3968	105	108	26	100	100	0	0.045	0.048	0.046	0.046	1.289	0.051	0.937	120	370	7816	8554	-4.486	334	7482	392	8162	0
7	17	2	""	"STM4261"	14130	43980	120	367	384	97	208	212	39	96	91	0	4956	5138	2137	108	111	27	100	100	0	0.033	0.035	0.035	0.034	1.361	0.036	0.833	120	375	5007	5206	-4.930	159	4848	176	5030	0
7	18	2	"yjcB"	"STM4263"	14310	43970	110	1704	1901	942	215	219	42	100	100	0	1800	2122	1107	111	115	38	100	100	0	0.882	0.838	0.822	0.835	1.119	0.837	0.977	80	378	3178	3697	-0.182	1489	1689	1686	2011	0
7	19	2	"livF"	"STM3560"	14470	43980	100	251	274	117	215	219	39	47	15	0	466	672	822	111	113	23	98	98	0	0.101	0.105	0.115	0.113	2.135	0.125	0.706	80	372	391	620	-3.302	36	355	59	561	0
7	20	2	"fljA"	"STM2770"	14650	43980	110	284	290	66	215	216	34	71	50	0	4461	5407	3067	112	125	71	100	100	0	0.016	0.014	0.019	0.019	1.399	0.015	0.553	80	443	4418	5370	-5.978	69	4349	75	5295	0
7	21	2	"ada"	"STM2265"	14820	43990	110	267	288	101	220	220	36	58	28	0	762	1019	925	108	118	54	100	100	0	0.072	0.075	0.084	0.076	1.972	0.085	0.579	80	442	701	979	-3.799	47	654	68	911	0
7	22	2	"ssaV"	"STM1414"	15000	43970	110	363	368	110	220	222	39	92	78	0	1338	1460	856	108	110	24	100	100	0	0.116	0.109	0.117	0.110	1.561	0.108	0.721	80	449	1373	1500	-3.105	143	1230	148	1352	0
7	23	2	"fimC"	"STM0545"	15180	43980	110	245	247	46	227	255	99	3	0	0	2940	3111	1490	109	114	36	100	100	0	0.006	0.007	0.019	0.019	1.455	0.000	0.000	80	441	2849	3022	-7.297	18	2831	20	3002	0
7	24	2	"malK"	"STM4230"	15350	43980	110	269	296	123	228	250	89	22	15	0	1002	1417	1241	107	113	29	100	100	0	0.046	0.052	0.085	0.106	4.539	0.001	0.000	80	484	936	1378	-4.448	41	895	68	1310	0
7	1	3	"era"	"STM2580"	11350	44150	110	679	762	387	183	185	31	100	100	0	2688	3043	1558	103	107	23	100	100	0	0.192	0.197	0.186	0.188	1.247	0.205	0.933	80	464	3081	3519	-2.382	496	2585	579	2940	0
7	2	3	"pabB"	"STM1824"	11520	44150	110	311	331	108	182	185	32	95	82	0	1050	1103	415	104	108	33	100	100	0	0.136	0.149	0.132	0.129	1.606	0.146	0.747	80	439	1075	1148	-2.874	129	946	149	999	0
7	3	3	"iacP"	"STM2881"	11700	44150	110	341	374	134	185	186	32	98	96	0	1708	1908	1042	105	111	41	100	100	0	0.097	0.105	0.102	0.099	1.325	0.106	0.856	80	454	1759	1992	-3.361	156	1603	189	1803	0
7	4	3	"invJ"	"STM2892"	11880	44150	110	350	384	137	185	188	35	98	97	0	3808	4237	2093	105	109	28	100	100	0	0.045	0.048	0.044	0.045	1.410	0.047	0.727	80	419	3868	4331	-4.488	165	3703	199	4132	0
7	5	3	"eutM"	"STM2465"	12040	44150	110	223	234	53	188	188	34	50	27	0	1255	1505	1075	105	107	22	100	100	0	0.030	0.033	0.037	0.038	1.956	0.031	0.286	80	422	1185	1446	-5.038	35	1150	46	1400	0
7	6	3	"eutB"	"STM2458"	12220	44160	110	196	208	58	191	191	33	26	15	0	933	1251	991	106	110	36	100	100	0	0.006	0.015	0.040	0.040	1.922	0.028	0.212	80	434	832	1162	-7.370	5	827	17	1145	0
7	7	3	"prsA"	"STM1780"	12400	44150	120	1088	1143	896	194	195	47	100	94	0	1663	1768	1530	106	107	22	100	100	0	0.574	0.571	0.545	0.563	1.234	0.570	0.939	120	417	2451	2611	-0.800	894	1557	949	1662	0
7	8	3	"pgtP"	"STM2399"	12570	44150	120	328	338	112	193	197	48	82	68	0	4163	4230	2541	105	107	22	100	100	0	0.033	0.035	0.034	0.034	1.557	0.036	0.807	120	422	4193	4270	-4.910	135	4058	145	4125	0
7	9	3	"parE"	"STM3181"	12750	44150	120	341	357	113	191	194	35	91	84	0	1573	1885	1233	106	109	25	100	99	0	0.102	0.093	0.089	0.092	1.782	0.083	0.748	120	409	1617	1945	-3.290	150	1467	166	1779	0
7	10	3	"mutY"	"STM3110"	12910	44160	110	250	270	97	193	195	31	76	47	0	828	1099	1068	105	107	22	100	100	0	0.079	0.077	0.082	0.079	1.973	0.075	0.602	80	350	780	1071	-3.665	57	723	77	994	0
7	11	3	"gdhA"	"STM1299"	13080	44150	120	396	417	154	198	198	33	95	89	0	1707	1751	903	105	110	47	100	98	0	0.124	0.133	0.133	0.131	1.426	0.139	0.869	120	445	1800	1865	-3.016	198	1602	219	1646	0
7	12	3	"fliN"	"STM1977"	13260	44140	120	258	271	74	199	202	51	58	21	0	1389	1603	936	106	129	124	100	99	0	0.046	0.048	0.053	0.049	1.765	0.054	0.581	120	468	1342	1569	-4.443	59	1283	72	1497	0
7	13	3	""	"STM2630"	13430	44150	110	219	235	89	203	202	34	30	16	0	1435	1563	810	106	111	32	100	100	0	0.012	0.022	0.034	0.036	1.960	0.024	0.101	80	407	1345	1489	-6.376	16	1329	32	1457	0
7	14	3	""	"STM1014"	13600	44150	100	236	242	48	203	204	32	50	18	0	3184	3916	2206	108	117	47	100	100	0	0.011	0.010	0.019	0.020	1.561	0.011	0.287	80	379	3109	3847	-6.542	33	3076	39	3808	0
7	15	3	""	"STM1018"	13780	44150	110	363	401	142	203	205	32	100	95	0	4121	4790	2692	108	119	52	100	100	0	0.040	0.042	0.041	0.040	1.366	0.044	0.855	80	430	4173	4880	-4.649	160	4013	198	4682	0
7	16	3	""	"STM2302"	13950	44150	120	641	727	397	205	206	32	100	98	0	3205	3695	2611	106	110	27	100	100	0	0.141	0.145	0.143	0.145	1.313	0.144	0.938	120	420	3535	4111	-2.829	436	3099	522	3589	0
7	17	3	"glnH"	"STM0830"	14130	44150	120	941	971	323	206	207	33	99	99	0	7488	7809	2884	106	109	18	100	100	0	0.100	0.099	0.099	0.097	1.281	0.100	0.959	120	400	8117	8468	-3.328	735	7382	765	7703	0
7	18	3	"yajD"	"STM0411"	14290	44150	110	537	581	190	211	214	39	100	100	0	3262	3658	1323	107	118	56	100	100	0	0.103	0.104	0.105	0.100	1.281	0.104	0.871	80	422	3481	3921	-3.275	326	3155	370	3551	0
7	19	3	"artM"	"STM0888"	14480	44150	120	634	653	242	212	215	38	98	95	0	5052	5326	2532	108	117	49	100	100	0	0.085	0.085	0.081	0.083	1.384	0.084	0.922	120	486	5366	5659	-3.550	422	4944	441	5218	0
7	20	3	"pykA"	"STM1888"	14640	44150	110	1173	1216	262	215	217	38	100	100	0	8476	8580	1617	114	139	126	100	100	0	0.115	0.118	0.117	0.117	1.144	0.117	0.949	80	417	9320	9467	-3.126	958	8362	1001	8466	0
7	21	3	"eda"	"STM1884"	14820	44150	110	870	926	324	217	221	38	100	100	0	3802	3733	1082	115	135	120	100	100	0	0.177	0.196	0.189	0.189	1.239	0.199	0.905	80	438	4340	4327	-2.497	653	3687	709	3618	0
7	22	3	""	"STM1535"	14990	44150	110	337	373	131	214	218	35	96	90	0	2633	2858	1300	112	120	45	100	100	0	0.049	0.058	0.053	0.051	1.507	0.062	0.747	80	439	2644	2905	-4.357	123	2521	159	2746	0
7	23	3	""	"STM0613"	15160	44150	110	655	652	199	234	264	97	97	86	0	3715	3970	2339	115	164	350	100	96	0	0.117	0.108	0.092	0.118	2.144	0.074	0.529	80	454	4021	4273	-3.096	421	3600	418	3855	0
7	24	3	"rna"	"STM0617"	15340	44150	110	2536	2893	1342	246	276	110	100	100	0	5889	6381	3001	114	164	342	100	100	0	0.397	0.422	0.418	0.421	1.110	0.422	0.967	80	497	8065	8914	-1.334	2290	5775	2647	6267	0
7	1	4	"pspA"	"STM1690"	11340	44330	120	3873	4878	3850	183	185	31	100	100	0	852	1024	739	104	108	25	100	100	0	4.933	5.103	5.230	5.166	1.315	5.283	0.947	120	579	4438	5615	2.303	3690	748	4695	920	0
7	2	4	"yhcO"	"STM3363"	11510	44330	100	347	383	191	184	187	32	96	92	0	724	884	725	103	105	18	100	100	0	0.262	0.255	0.251	0.244	1.554	0.241	0.820	80	388	784	980	-1.930	163	621	199	781	0
7	3	4	"prmA"	"STM3383"	11680	44330	110	334	359	110	184	185	31	98	91	0	2689	3186	1762	104	135	505	100	97	0	0.058	0.057	0.056	0.055	1.426	0.055	0.849	80	433	2735	3257	-4.107	150	2585	175	3082	0
7	4	4	"yhcS"	"STM3367"	11860	44330	110	247	269	87	183	188	45	68	36	0	1277	1838	1464	106	286	3054	12	1	0	0.055	0.050	0.050	0.049	1.727	0.049	0.639	80	467	1235	1818	-4.194	64	1171	86	1732	0
[truncated: 630,493 more chars]
