# Supplementary material for: BABAR: an R package to simplify the normalisation of common reference design microarray-based transcriptomic datasets
Source: BMC Bioinformatics. 2010 Feb 3;11:73. doi: 10.1186/1471-2105-11-73 (PMC2829013; doi:10.1186/1471-2105-11-73)
Supplement: Additional file 3 — Dataset 1. The unprocessed microarray data files from a heterogeneous 'problem' dataset describing the transcriptomic changes for Salmonella internalised within mammalian cells. [file 1471-2105-11-73-S3.ZIP › E2h-09A.gpr]

ATF	1.0
27	43    
"Type=GenePix Results 1.4"
"DateTime=2003/05/22 07:19:28"
"Settings=U:\From ifrnnts19\hautefor3\Microarrays\Results gridding\12480374B (I5).gps"
"GalFile=\\Fr-netapp1a\hintoncom\Array lists\STPLMar2003.gal"
"Scanner=GenePix 4000A [48450]"
"Comment=HeLa 2h"
"PixelSize=10"
"ImageName=635 nm	532 nm"
"FileName=\\Fr-netapp1a\hintoncom\Isa\220503 Scans\12479909A.tif	\\Fr-netapp1a\hintoncom\Isa\220503 Scans\12479909A.tif"
"PMTVolts=650	580"
"ScanPower=100	100"
"FocusPosition=0"
"NormalizationFactor:RatioOfMedians=2.26636"
"NormalizationFactor:RatioOfMeans=2.24449"
"NormalizationFactor:MedianOfRatios=2.26696"
"NormalizationFactor:MeanOfRatios=2.32084"
"NormalizationFactor:RegressionRatio=2.23413"
"JpegImage=U:\From ifrnnts19\hautefor3\Microarrays\Results gridding\27.05.03\HeLa 2h 12479909A.jpg"
"RatioFormulation=W1/W2 (635 nm/532 nm)"
"Barcode=12479909"
"ImageOrigin=720, 14040"
"JpegOrigin=1270, 14350"
"Creator=GenePix Pro 3.0.6.90"
"Temperature=39.01"
"LaserPower=1.57	1.79"
"LaserOnTime=8820	60250"
"Supplier="
"Block"	"Column"	"Row"	"Name"	"ID"	"X"	"Y"	"Dia."	"F635 Median"	"F635 Mean"	"F635 SD"	"B635 Median"	"B635 Mean"	"B635 SD"	"% > B635+1SD"	"% > B635+2SD"	"F635 % Sat."	"F532 Median"	"F532 Mean"	"F532 SD"	"B532 Median"	"B532 Mean"	"B532 SD"	"% > B532+1SD"	"% > B532+2SD"	"F532 % Sat."	"Ratio of Medians"	"Ratio of Means"	"Median of Ratios"	"Mean of Ratios"	"Ratios SD"	"Rgn Ratio"	"Rgn R�"	"F Pixels"	"B Pixels"	"Sum of Medians"	"Sum of Means"	"Log Ratio"	"F635 Median - B635"	"F532 Median - B532"	"F635 Mean - B635"	"F532 Mean - B532"	"Flags"
1	1	1	"yiiD"	"STM4029"	1460	14740	90	356	390	160	59	66	38	100	98	0	870	942	355	122	123	42	100	100	0	0.397	0.404	0.403	0.391	1.289	0.408	0.894	52	392	1045	1151	-1.333	297	748	331	820	0
1	2	1	"yjiY"	"STM4532"	1640	14740	90	244	325	218	61	67	27	100	98	0	558	728	500	117	119	35	100	100	0	0.415	0.432	0.423	0.405	1.441	0.411	0.880	52	386	624	875	-1.269	183	441	264	611	0
1	3	1	"glpG"	"STM3524"	1820	14740	100	511	538	255	58	62	19	95	95	0	1195	1212	527	112	113	24	100	100	0	0.418	0.436	0.432	0.417	1.679	0.429	0.887	80	476	1536	1580	-1.257	453	1083	480	1100	0
1	4	1	"yhjC"	"STM3607"	2000	14740	100	248	248	83	56	59	17	95	93	0	1532	1561	450	115	115	23	100	100	0	0.135	0.133	0.130	0.122	1.672	0.130	0.848	80	439	1609	1638	-2.884	192	1417	192	1446	0
1	5	1	"dacB"	"STM3300"	2180	14730	130	759	758	103	56	62	39	100	100	0	1795	1822	199	118	122	63	100	100	0	0.419	0.412	0.410	0.409	1.171	0.399	0.922	120	679	2380	2406	-1.254	703	1677	702	1704	0
1	6	1	"yqjD"	"STM3229"	2350	14730	90	396	447	203	56	65	50	100	100	0	597	668	234	119	128	83	100	100	0	0.711	0.712	0.682	0.696	1.311	0.730	0.844	52	370	818	940	-0.491	340	478	391	549	0
1	7	1	"yfhP"	"STM2544"	2530	14730	90	3479	3968	1319	54	66	95	100	100	0	633	679	203	121	120	24	100	100	0	6.689	7.014	7.166	7.064	1.197	7.438	0.886	52	394	3937	4472	2.742	3425	512	3914	558	0
1	8	1	""	"STM0660"	2710	14720	90	238	248	68	54	65	96	92	48	0	1640	1728	400	120	120	25	100	100	0	0.121	0.121	0.116	0.116	1.314	0.118	0.893	52	380	1704	1802	-3.046	184	1520	194	1608	0
1	9	1	""	"STM0672"	2880	14720	90	344	341	79	56	59	18	100	100	0	1496	1549	329	125	124	32	100	100	0	0.210	0.200	0.193	0.196	1.295	0.196	0.893	52	386	1659	1709	-2.251	288	1371	285	1424	0
1	10	1	"nagB"	"STM0684"	3080	14730	100	374	387	89	55	58	20	100	100	0	1682	1675	334	118	119	31	100	100	0	0.204	0.213	0.212	0.213	1.552	0.199	0.841	80	468	1883	1889	-2.294	319	1564	332	1557	0
1	11	1	"ybfN"	"STM0688"	3230	14720	90	93	99	29	54	56	16	86	63	0	506	546	159	122	120	24	100	100	0	0.102	0.106	0.091	0.094	1.742	0.094	0.449	52	369	423	469	-3.300	39	384	45	424	0
1	12	1	"eutH"	"STM2460"	3420	14710	90	399	400	101	55	56	16	100	100	0	1693	1679	236	123	123	21	100	100	0	0.219	0.222	0.218	0.214	1.265	0.228	0.916	52	395	1914	1901	-2.190	344	1570	345	1556	0
1	13	1	"ubiE"	"STM3970"	3610	14730	100	2819	2836	496	55	56	15	100	100	0	2605	2500	420	122	120	23	100	100	0	1.113	1.169	1.120	1.174	1.338	1.176	0.907	80	472	5247	5159	0.155	2764	2483	2781	2378	0
1	14	1	""	"STM3966"	3780	14720	100	2099	2031	476	54	57	16	100	100	0	2961	2964	223	121	121	24	100	100	0	0.720	0.695	0.707	0.655	1.539	0.720	0.900	80	454	4885	4820	-0.474	2045	2840	1977	2843	0
1	15	1	"yigL"	"STM3962"	3970	14720	100	2228	2142	619	54	57	19	100	100	0	2638	2539	408	122	122	23	100	100	0	0.864	0.864	0.895	0.812	1.739	0.882	0.865	80	466	4690	4505	-0.211	2174	2516	2088	2417	0
1	16	1	"recQ"	"STM3958"	4140	14710	90	1305	1382	517	55	59	20	100	100	0	1617	1735	583	125	125	23	100	100	0	0.838	0.824	0.816	0.808	1.242	0.847	0.924	52	362	2742	2937	-0.255	1250	1492	1327	1610	0
1	17	1	"yigG"	"STM3954"	4310	14710	100	1258	1454	655	55	57	14	100	100	0	1214	1194	170	125	124	23	100	100	0	1.105	1.309	1.118	1.226	1.485	1.522	0.730	80	462	2292	2468	0.144	1203	1089	1399	1069	0
1	18	1	"yigB"	"STM3950"	4500	14710	100	2184	2014	775	53	54	14	100	100	0	2236	2103	416	126	124	21	100	100	0	1.010	0.992	1.011	0.859	1.869	1.069	0.870	80	452	4241	3938	0.014	2131	2110	1961	1977	0
1	19	1	"sgaB"	"STM4384"	4670	14700	90	95	98	29	52	53	13	90	67	0	703	757	249	126	125	21	100	100	0	0.075	0.073	0.073	0.065	1.766	0.068	0.557	52	356	620	677	-3.746	43	577	46	631	0
1	20	1	"cycA"	"STM4398"	4830	14710	90	1169	1138	182	55	88	173	100	100	0	2899	2834	316	126	195	390	100	100	0	0.402	0.400	0.401	0.396	1.164	0.404	0.940	52	389	3887	3791	-1.316	1114	2773	1083	2708	0
1	21	1	"ytfM"	"STM4409"	5020	14700	90	757	759	246	54	80	147	100	96	0	1689	1745	475	127	179	338	100	98	0	0.450	0.436	0.438	0.426	1.211	0.439	0.940	52	406	2265	2323	-1.152	703	1562	705	1618	0
1	22	1	""	"STM4418"	5210	14710	100	301	296	107	52	56	20	97	93	0	2453	2587	871	124	124	34	100	100	0	0.107	0.099	0.102	0.095	1.434	0.096	0.886	80	485	2578	2707	-3.225	249	2329	244	2463	0
1	23	1	""	"STM4422"	5380	14700	90	84	84	22	53	55	15	71	50	0	573	570	73	127	126	23	100	100	0	0.070	0.070	0.067	0.064	1.911	0.069	0.333	52	368	477	474	-3.847	31	446	31	443	0
1	24	1	"srfJ"	"STM4426"	5540	14700	90	314	318	74	54	62	46	98	98	0	3317	3293	318	128	206	456	100	100	0	0.082	0.083	0.082	0.082	1.260	0.081	0.856	52	384	3449	3429	-3.617	260	3189	264	3165	0
1	1	2	"yaiC"	"STM0385"	1460	14930	100	306	309	87	57	61	19	97	96	0	977	972	243	91	91	12	100	100	0	0.281	0.286	0.287	0.273	1.470	0.276	0.901	80	470	1135	1133	-1.831	249	886	252	881	0
1	2	2	"mopB"	"STM4329"	1640	14920	90	1544	1847	1085	59	67	45	100	100	0	235	264	105	89	89	13	100	100	0	10.171	10.217	10.003	10.198	1.286	10.632	0.918	52	382	1631	1963	3.346	1485	146	1788	175	0
1	3	2	"phoP"	"STM1231"	1820	14930	100	2740	2706	1202	58	64	42	100	100	0	668	660	266	90	91	12	100	98	0	4.640	4.646	4.721	4.918	1.820	4.776	0.931	80	462	3260	3218	2.214	2682	578	2648	570	0
1	4	2	"otsA"	"STM1928"	1990	14910	90	309	303	77	55	60	21	98	98	0	1409	1359	324	94	100	48	100	100	0	0.193	0.196	0.189	0.193	1.254	0.196	0.918	52	371	1569	1513	-2.372	254	1315	248	1265	0
1	5	2	"thiF"	"STM4162"	2180	14920	100	153	159	63	55	60	31	88	81	0	826	823	303	94	99	43	100	100	0	0.134	0.143	0.138	0.127	1.744	0.142	0.632	80	467	830	833	-2.901	98	732	104	729	0
1	6	2	"hemE"	"STM4167"	2360	14920	90	882	1049	515	54	58	30	100	100	0	889	1008	461	93	93	11	100	100	0	1.040	1.087	0.989	1.073	1.324	1.094	0.925	52	394	1624	1910	0.057	828	796	995	915	0
1	7	2	"bfr"	"STM3443"	2540	14910	90	1029	1084	381	52	54	14	100	100	0	667	715	210	92	92	11	100	100	0	1.699	1.657	1.672	1.619	1.225	1.711	0.948	52	394	1552	1655	0.765	977	575	1032	623	0
1	8	2	"stfA"	"STM0195"	2710	14910	90	116	118	41	54	56	14	88	82	0	451	525	235	91	92	11	100	100	0	0.172	0.147	0.140	0.134	1.880	0.132	0.612	52	395	422	498	-2.538	62	360	64	434	0
1	9	2	"hemL"	"STM0202"	2890	14910	90	285	358	204	54	57	17	100	100	0	281	326	156	91	93	12	100	100	0	1.216	1.294	1.231	1.274	1.339	1.330	0.898	52	402	421	539	0.282	231	190	304	235	0
1	10	2	"eutD"	"STM2466"	3070	14910	90	78	82	29	53	56	17	59	38	0	243	287	111	91	92	11	100	100	0	0.164	0.148	0.154	0.139	2.260	0.145	0.308	52	375	177	225	-2.604	25	152	29	196	0
1	11	2	"crr"	"STM2433"	3250	14920	100	617	693	315	53	55	15	100	100	0	450	477	217	92	94	13	98	96	0	1.575	1.662	1.640	1.821	1.577	1.613	0.950	80	467	922	1025	0.656	564	358	640	385	0
1	12	2	"prpD"	"STM0370"	3430	14910	90	72	74	18	53	56	14	63	30	0	290	293	54	94	95	16	100	100	0	0.097	0.106	0.122	0.110	1.954	0.087	0.238	52	388	215	220	-3.367	19	196	21	199	0
1	13	2	"spaQ"	"STM2889"	3600	14900	90	190	198	50	53	57	15	100	100	0	614	608	79	93	98	22	100	100	0	0.263	0.282	0.271	0.270	1.395	0.262	0.812	52	373	658	660	-1.927	137	521	145	515	0
1	14	2	"yfeJ"	"STM2437"	3790	14900	100	222	224	65	56	59	17	96	95	0	796	767	185	95	98	21	100	100	0	0.237	0.250	0.255	0.261	1.511	0.240	0.817	80	448	867	840	-2.078	166	701	168	672	0
1	15	2	"fabH"	"STM1193"	3960	14900	100	4575	4577	993	57	59	16	100	100	0	1175	1131	304	96	97	14	100	98	0	4.187	4.367	4.193	4.665	1.506	4.373	0.936	80	420	5597	5555	2.066	4518	1079	4520	1035	0
1	16	2	"flgN"	"STM1171"	4140	14900	100	245	246	71	55	57	15	98	97	0	708	684	163	95	98	16	100	100	0	0.310	0.324	0.318	0.316	1.577	0.318	0.870	80	460	803	780	-1.690	190	613	191	589	0
1	17	2	"phsC"	"STM2063"	4320	14900	100	226	221	62	54	56	14	95	95	0	1306	1304	272	94	97	16	100	100	0	0.142	0.138	0.142	0.139	1.310	0.138	0.862	80	430	1384	1377	-2.817	172	1212	167	1210	0
1	18	2	"pefB"	"PSLT019"	4490	14890	100	129	134	42	53	56	15	93	88	0	777	762	190	95	98	16	100	100	0	0.111	0.121	0.117	0.109	1.860	0.113	0.654	80	449	758	748	-3.166	76	682	81	667	0
1	19	2	""	"PSLT046"	4670	14890	90	2911	2832	422	53	62	56	100	100	0	984	983	109	95	99	25	100	100	0	3.215	3.130	3.218	3.109	1.156	3.229	0.956	52	378	3747	3667	1.685	2858	889	2779	888	0
1	20	2	"rlgA"	"PSLT045"	4830	14890	90	1783	2287	1588	55	109	292	100	100	0	314	411	248	95	104	44	100	98	0	7.890	7.063	7.295	7.342	1.314	7.316	0.910	52	387	1947	2548	2.980	1728	219	2232	316	0
1	21	2	"udp"	"STM3968"	5020	14890	90	270	288	92	55	93	255	25	1	0	407	445	118	96	102	39	100	100	0	0.691	0.668	0.669	0.654	1.299	0.675	0.858	52	400	526	582	-0.533	215	311	233	349	0
1	22	2	"hns"	"STM1751"	5200	14890	90	483	851	935	53	57	25	100	100	0	173	254	207	94	96	17	100	96	0	5.443	4.988	5.821	5.604	1.411	4.917	0.890	52	389	509	958	2.444	430	79	798	160	0
1	23	2	"prgI"	"STM2873"	5380	14890	90	392	682	677	53	56	25	100	100	0	175	243	173	95	97	17	98	88	0	4.238	4.250	4.310	4.712	1.516	4.150	0.913	52	378	419	777	2.083	339	80	629	148	0
1	24	2	"prfC"	"STM4560"	5550	14890	100	133	159	73	53	56	18	97	86	0	232	258	114	95	105	153	38	12	0	0.584	0.650	0.631	0.631	2.208	0.579	0.649	80	483	217	269	-0.776	80	137	106	163	0
1	1	3	"iclR"	"STM4187"	1470	15100	90	164	167	46	53	55	13	96	96	0	401	440	109	92	92	11	100	100	0	0.359	0.328	0.303	0.315	1.527	0.319	0.774	52	384	420	462	-1.477	111	309	114	348	0
1	2	3	"hisQ"	"STM2353"	1640	15100	90	377	367	139	54	56	14	96	94	0	799	836	280	91	93	14	100	100	0	0.456	0.420	0.435	0.384	1.804	0.422	0.906	52	394	1031	1058	-1.132	323	708	313	745	0
1	3	3	"rpsP"	"STM2676"	1820	15110	80	541	1135	1548	53	62	52	100	100	0	146	199	160	91	95	25	80	53	0	8.873	10.019	9.506	10.928	1.854	10.474	0.822	52	334	543	1190	3.149	488	55	1082	108	0
1	4	3	"ilvH"	"STM0117"	2000	15100	90	131	138	45	54	63	48	80	25	0	342	360	123	92	93	13	100	100	0	0.308	0.313	0.310	0.298	1.519	0.307	0.700	52	402	327	352	-1.699	77	250	84	268	0
1	5	3	"putP"	"STM1125"	2180	15100	90	158	163	63	53	55	14	100	90	0	361	414	181	91	92	10	100	100	0	0.389	0.341	0.323	0.326	1.695	0.322	0.739	52	388	375	433	-1.363	105	270	110	323	0
1	6	3	"hfq"	"STM4361"	2360	15100	90	280	471	461	54	56	15	100	100	0	151	197	128	91	91	11	98	88	0	3.767	3.934	4.493	4.574	1.829	3.930	0.872	52	380	286	523	1.913	226	60	417	106	0
1	7	3	"cbiK"	"STM2025"	2530	15100	90	100	100	27	52	54	14	90	76	0	454	447	97	93	93	15	100	100	0	0.133	0.136	0.132	0.120	1.887	0.127	0.578	52	400	409	402	-2.911	48	361	48	354	0
1	8	3	"cboQ"	"STM2021"	2730	15100	100	129	132	34	53	55	15	100	96	0	638	637	152	92	93	15	100	100	0	0.139	0.145	0.139	0.136	1.617	0.133	0.697	80	466	622	624	-2.845	76	546	79	545	0
1	9	3	"umuD"	"STM1998"	2890	15090	90	80	87	25	53	55	15	73	44	0	240	284	149	92	92	11	100	100	0	0.182	0.177	0.164	0.162	1.983	0.135	0.379	52	370	175	226	-2.455	27	148	34	192	0
1	10	3	"uhpB"	"STM3789"	3080	15090	100	83	90	36	52	54	16	71	45	0	193	215	87	91	92	12	100	97	0	0.304	0.306	0.318	0.267	2.799	0.262	0.359	80	460	133	162	-1.718	31	102	38	124	0
1	11	3	"trpC"	"STM1725"	3260	15090	100	101	110	35	52	55	15	91	77	0	345	367	123	91	92	12	100	100	0	0.193	0.210	0.211	0.196	1.579	0.202	0.652	80	430	303	334	-2.374	49	254	58	276	0
1	12	3	"rpoN"	"STM3320"	3440	15090	80	108	115	50	52	54	14	82	65	0	176	210	82	93	93	12	100	98	0	0.675	0.538	0.501	0.476	2.210	0.513	0.492	52	320	139	180	-0.568	56	83	63	117	0
1	13	3	"phnW"	"STM0431"	3610	15090	100	370	360	100	52	55	14	100	100	0	1285	1242	274	92	93	12	100	100	0	0.267	0.268	0.271	0.257	1.460	0.262	0.889	80	451	1511	1458	-1.907	318	1193	308	1150	0
1	14	3	""	"STM4141"	3790	15090	100	142	149	54	54	56	16	96	92	0	220	231	63	91	92	11	100	100	0	0.682	0.679	0.700	0.628	1.713	0.695	0.738	80	430	217	235	-0.552	88	129	95	140	0
1	15	3	""	"STM0346"	3960	15080	100	165	164	56	53	56	15	93	93	0	987	941	233	93	94	11	100	100	0	0.125	0.131	0.125	0.128	1.434	0.129	0.756	80	420	1006	959	-2.997	112	894	111	848	0
1	16	3	""	"STM1042"	4140	15090	100	190	199	71	52	54	13	100	100	0	687	690	236	93	94	12	100	100	0	0.232	0.246	0.249	0.237	1.462	0.236	0.839	80	430	732	744	-2.106	138	594	147	597	0
1	17	3	"sirC"	"STM1774"	4310	15080	100	161	158	40	52	55	16	97	96	0	475	472	138	92	92	10	100	100	0	0.285	0.279	0.275	0.274	1.564	0.253	0.775	80	420	492	486	-1.813	109	383	106	380	0
1	18	3	"orf70"	"STM1388"	4480	15080	90	149	171	74	54	56	19	96	92	0	305	332	146	94	97	30	100	100	0	0.450	0.492	0.512	0.464	1.653	0.441	0.745	52	380	306	355	-1.151	95	211	117	238	0
1	19	3	"traB"	"PSLT081"	4680	15080	100	360	374	83	53	57	19	100	100	0	1740	1770	375	93	97	28	100	100	0	0.186	0.191	0.194	0.189	1.248	0.184	0.911	80	487	1954	1998	-2.424	307	1647	321	1677	0
1	20	3	"trbI"	"PSLT089"	4850	15070	90	126	140	45	52	55	17	98	94	0	757	833	230	92	93	12	100	100	0	0.111	0.119	0.111	0.108	1.538	0.122	0.704	52	366	739	829	-3.168	74	665	88	741	0
1	21	3	""	"PSLT093"	5020	15060	90	102	112	33	52	54	17	100	82	0	557	578	214	93	96	24	100	100	0	0.108	0.124	0.108	0.118	1.461	0.116	0.650	52	387	514	545	-3.214	50	464	60	485	0
1	22	3	"traF"	"PSLT097"	5200	15070	90	224	234	57	52	54	16	100	100	0	1508	1524	253	95	105	74	100	100	0	0.122	0.127	0.124	0.123	1.357	0.127	0.877	52	381	1585	1611	-3.038	172	1413	182	1429	0
1	23	3	"traG"	"PSLT101"	5380	15070	100	266	269	110	53	55	16	98	97	0	960	1067	457	93	101	65	100	100	0	0.246	0.222	0.221	0.210	1.524	0.213	0.891	80	452	1080	1190	-2.025	213	867	216	974	0
1	24	3	""	"PSLT106"	5550	15060	90	2975	3305	1418	53	80	193	100	100	0	706	776	281	93	99	45	100	100	0	4.767	4.761	4.761	4.715	1.207	4.987	0.932	52	371	3535	3935	2.253	2922	613	3252	683	0
1	1	4	""	"STM1656"	1460	15290	90	403	394	75	53	56	21	100	100	0	1444	1453	177	92	96	36	100	100	0	0.259	0.251	0.254	0.246	1.209	0.247	0.928	52	406	1702	1702	-1.950	350	1352	341	1361	0
1	2	4	""	"STM2716"	1650	15290	90	90	88	25	54	57	20	71	40	0	343	353	130	91	98	37	100	100	0	0.143	0.130	0.135	0.116	2.275	0.124	0.445	52	400	288	296	-2.807	36	252	34	262	0
1	3	4	""	"STM2722"	1820	15290	90	228	208	91	56	58	17	90	84	0	1266	1233	627	95	106	37	100	98	0	0.147	0.134	0.133	0.122	1.605	0.133	0.826	52	372	1343	1290	-2.767	172	1171	152	1138	100
1	4	4	""	"STM1618"	2010	15290	100	213	228	61	54	57	16	100	100	0	1107	1081	238	92	98	65	100	98	0	0.157	0.176	0.163	0.174	1.477	0.167	0.840	80	444	1174	1163	-2.674	159	1015	174	989	0
1	5	4	""	"STM1675"	2180	15280	90	388	393	80	54	56	14	100	100	0	843	872	148	92	93	16	100	100	0	0.445	0.435	0.429	0.428	1.237	0.432	0.917	52	364	1085	1119	-1.169	334	751	339	780	0
1	6	4	""	"STM1664"	2360	15280	100	447	428	157	55	57	18	96	95	0	939	906	273	91	92	15	100	100	0	0.462	0.458	0.456	0.417	1.703	0.462	0.910	80	452	1240	1188	-1.113	392	848	373	815	0
1	7	4	"pyrH"	"STM0218"	2540	15290	100	2495	2386	800	53	56	19	100	100	0	964	907	320	92	92	11	97	96	0	2.800	2.863	2.820	3.221	1.765	2.854	0.948	80	439	3314	3148	1.486	2442	872	2333	815	0
1	8	4	"accA"	"STM0232"	2720	15280	100	1321	1213	343	53	55	16	100	100	0	968	922	253	92	92	11	100	100	0	1.447	1.398	1.385	1.413	1.390	1.404	0.944	80	432	2144	1990	0.534	1268	876	1160	830	0
1	9	4	"panC"	"STM0181"	2900	15280	100	649	644	125	53	55	14	100	100	0	1291	1257	263	92	92	11	100	100	0	0.497	0.507	0.508	0.515	1.370	0.493	0.936	80	451	1795	1756	-1.008	596	1199	591	1165	0
1	10	4	"sbmC"	"STM2061"	3080	15270	100	130	152	62	53	55	14	97	95	0	324	359	156	91	92	12	100	100	0	0.330	0.369	0.367	0.342	1.791	0.346	0.781	80	442	310	367	-1.597	77	233	99	268	0
1	11	4	"yeeO"	"STM2013"	3260	15270	100	353	347	83	53	54	14	100	100	0	1750	1776	345	93	92	10	100	100	0	0.181	0.175	0.176	0.169	1.385	0.172	0.909	80	430	1957	1977	-2.466	300	1657	294	1683	0
1	12	4	"rcsA"	"STM1982"	3430	15280	100	147	151	46	51	53	14	98	97	0	837	854	175	93	93	12	100	100	0	0.129	0.131	0.131	0.121	1.551	0.128	0.780	80	427	840	861	-2.954	96	744	100	761	0
1	13	4	"yjbB"	"STM4189"	3600	15260	90	256	261	87	52	54	15	100	100	0	1175	1168	331	94	96	19	100	100	0	0.189	0.195	0.198	0.186	1.388	0.198	0.885	52	366	1285	1283	-2.406	204	1081	209	1074	0
1	14	4	"ubiA"	"STM4234"	3790	15270	100	687	689	193	53	55	15	100	100	0	1278	1318	271	94	96	17	100	100	0	0.535	0.520	0.534	0.500	1.411	0.520	0.927	80	451	1818	1860	-0.901	634	1184	636	1224	0
1	15	4	""	"STM4242"	3970	15260	110	440	428	115	53	55	14	97	97	0	2262	2222	265	94	94	11	100	100	0	0.179	0.176	0.182	0.163	1.642	0.180	0.900	80	480	2555	2503	-2.486	387	2168	375	2128	0
1	16	4	""	"STM4272"	4130	15260	90	251	252	78	54	59	29	100	96	0	968	1001	254	94	107	81	100	100	0	0.225	0.218	0.214	0.210	1.351	0.219	0.866	52	346	1071	1105	-2.149	197	874	198	907	0
1	17	4	"yjcG"	"STM4273"	4310	15260	100	437	432	133	53	57	27	100	100	0	1765	1697	385	93	103	71	100	100	0	0.230	0.236	0.232	0.228	1.311	0.236	0.903	80	462	2056	1983	-2.122	384	1672	379	1604	0
1	18	4	"sixA"	"STM2387"	4500	15260	100	875	923	306	53	55	14	100	100	0	471	491	179	92	94	15	100	100	0	2.169	2.180	2.200	2.311	1.433	2.155	0.902	80	463	1201	1269	1.117	822	379	870	399	0
1	19	4	"fes"	"STM0586"	4680	15260	80	232	244	97	51	53	14	100	100	0	168	178	53	92	92	11	100	96	0	2.382	2.244	2.318	2.302	1.441	2.247	0.774	52	309	257	279	1.252	181	76	193	86	0
1	20	4	"maa"	"STM0472"	4850	15250	100	375	392	120	51	54	18	100	100	0	616	637	199	91	92	11	100	100	0	0.617	0.625	0.638	0.624	1.269	0.611	0.929	80	442	849	887	-0.696	324	525	341	546	0
1	21	4	"ybbJ"	"STM0500"	5030	15260	100	691	757	392	49	52	17	100	100	0	385	417	181	92	93	11	100	100	0	2.191	2.178	2.120	2.207	1.383	2.258	0.885	80	446	935	1033	1.132	642	293	708	325	0
1	22	4	"allD"	"STM0528"	5210	15250	100	213	216	80	51	53	13	97	96	0	1000	1056	305	92	93	14	100	100	0	0.178	0.171	0.169	0.152	1.681	0.170	0.854	80	440	1070	1129	-2.487	162	908	165	964	0
1	23	4	"yfdH"	"STM0558"	5370	15240	90	181	188	52	53	56	19	100	100	0	1070	1071	190	95	104	71	100	100	0	0.131	0.138	0.130	0.131	1.418	0.127	0.779	52	353	1103	1111	-2.929	128	975	135	976	0
1	24	4	""	"STM0573"	5570	15250	100	117	123	44	51	55	23	93	70	0	529	572	217	94	101	59	100	97	0	0.152	0.151	0.152	0.140	1.567	0.146	0.739	80	510	501	550	-2.720	66	435	72	478	0
1	1	5	""	"STM1836"	1460	15470	90	429	428	129	55	58	18	100	100	0	1205	1192	278	91	94	24	100	100	0	0.336	0.339	0.348	0.328	1.307	0.334	0.898	52	386	1488	1474	-1.575	374	1114	373	1101	0
1	2	5	"ycgN"	"STM1811"	1640	15470	90	467	478	109	55	60	21	100	100	0	784	798	143	91	96	31	100	100	0	0.595	0.598	0.598	0.592	1.214	0.591	0.902	52	389	1105	1130	-0.750	412	693	423	707	0
1	3	5	"kdsA"	"STM1772"	1820	15460	100	1359	1187	567	58	101	139	91	85	0	936	860	343	97	299	568	78	7	0	1.551	1.480	1.496	1.284	1.935	1.154	0.477	80	452	2140	1892	0.633	1301	839	1129	763	100
1	4	5	"galU"	"STM1752"	2000	15450	100	984	809	457	60	157	222	75	72	0	1311	1460	890	101	487	778	72	41	0	0.764	0.551	0.510	0.533	1.872	0.344	0.578	80	427	2134	2108	-0.389	924	1210	749	1359	-100
1	5	5	"yeaB"	"STM1825"	2180	15450	90	204	194	46	54	57	27	98	92	0	516	497	86	90	94	30	100	100	0	0.352	0.344	0.357	0.326	1.486	0.346	0.824	52	373	576	547	-1.506	150	426	140	407	0
1	6	5	""	"STM1808"	2360	15460	100	282	272	71	54	57	17	100	100	0	605	565	152	89	91	11	100	100	0	0.442	0.458	0.468	0.470	1.600	0.439	0.867	80	442	744	694	-1.178	228	516	218	476	0
1	7	5	""	"STM4011"	2540	15460	100	214	210	58	54	56	13	100	97	0	1197	1162	332	91	92	12	100	100	0	0.145	0.146	0.145	0.147	1.704	0.136	0.831	80	420	1266	1227	-2.789	160	1106	156	1071	0
1	8	5	"yihG"	"STM3998"	2720	15460	100	232	239	73	53	55	14	100	98	0	938	991	291	91	92	12	100	100	0	0.211	0.207	0.204	0.199	1.421	0.201	0.887	80	420	1026	1086	-2.242	179	847	186	900	0
1	9	5	"argC"	"STM4121"	2890	15460	100	1363	1197	394	53	54	13	100	100	0	1046	951	260	91	92	11	100	100	0	1.372	1.330	1.326	1.219	1.726	1.360	0.942	80	408	2265	2004	0.456	1310	955	1144	860	0
1	10	5	"ego"	"STM4074"	3070	15460	100	173	185	60	54	55	14	100	100	0	1013	977	217	91	92	12	100	100	0	0.129	0.148	0.135	0.138	1.540	0.143	0.767	80	430	1041	1017	-2.954	119	922	131	886	0
1	11	5	"cpxP"	"STM4060"	3250	15460	100	1609	1559	296	52	56	20	100	100	0	622	607	105	92	92	11	100	100	0	2.938	2.926	2.989	2.933	1.258	2.979	0.936	80	430	2087	2022	1.555	1557	530	1507	515	0
1	12	5	""	"Not LT2a86"	3430	15450	100	138	174	108	52	56	19	97	91	0	332	408	243	93	93	11	100	100	0	0.360	0.387	0.356	0.366	1.655	0.369	0.768	80	418	325	437	-1.475	86	239	122	315	0
1	13	5	"smg"	"STM3404"	3620	15450	100	742	735	212	53	55	15	100	100	0	727	691	202	92	93	11	100	100	0	1.085	1.139	1.147	1.206	1.538	1.126	0.939	80	450	1324	1281	0.118	689	635	682	599	0
1	14	5	"rpsM"	"STM3418"	3790	15450	100	4119	3962	1151	53	55	16	100	100	0	298	295	86	93	93	11	96	93	0	19.834	19.351	19.067	19.318	1.324	19.175	0.892	80	408	4271	4111	4.310	4066	205	3909	202	0
1	15	5	"rpsH"	"STM3426"	3970	15450	100	7994	7709	2122	53	54	13	100	100	0	298	291	79	93	93	11	98	96	0	38.737	38.667	38.516	37.885	1.290	38.892	0.887	80	418	8146	7854	5.276	7941	205	7656	198	0
1	16	5	"rpsQ"	"STM3431"	4140	15450	100	1804	1755	624	54	55	15	100	100	0	243	237	68	92	94	17	97	96	0	11.589	11.731	12.017	12.731	1.530	11.899	0.861	80	415	1901	1846	3.535	1750	151	1701	145	0
1	17	5	"rplV"	"STM3435"	4310	15450	100	7584	7381	1867	51	57	48	100	100	0	294	288	76	92	92	11	100	98	0	37.292	37.398	37.114	37.843	1.255	37.209	0.902	80	418	7735	7526	5.221	7533	202	7330	196	0
1	18	5	"rplC"	"STM3440"	4490	15440	110	12064	11087	2922	53	68	107	100	100	0	405	411	123	91	92	12	100	100	0	38.252	34.481	36.123	34.953	1.306	34.822	0.900	80	478	12325	11354	5.257	12011	314	11034	320	0
1	19	5	"yjgA"	"STM4437"	4680	15440	100	526	509	136	51	65	103	97	92	0	780	758	188	92	93	12	100	100	0	0.690	0.688	0.692	0.669	1.509	0.676	0.895	80	428	1163	1124	-0.534	475	688	458	666	0
1	20	5	"holC"	"STM4476"	4850	15430	110	285	295	117	49	51	13	97	97	0	391	415	138	91	92	11	100	100	0	0.787	0.759	0.718	0.698	1.586	0.781	0.853	80	467	536	570	-0.346	236	300	246	324	0
1	21	5	"yjiE"	"STM4511"	5030	15430	110	291	300	77	51	52	11	100	100	0	779	801	127	92	93	11	100	100	0	0.349	0.351	0.355	0.338	1.375	0.353	0.877	80	478	927	958	-1.517	240	687	249	709	0
1	22	5	"fhuF"	"STM4550"	5210	15430	90	436	469	119	50	53	16	100	100	0	557	622	161	94	94	12	100	100	0	0.834	0.794	0.791	0.793	1.194	0.758	0.896	52	357	849	947	-0.262	386	463	419	528	0
1	23	5	"smp"	"STM4577"	5380	15420	100	185	184	54	51	54	18	96	93	0	647	620	138	94	94	15	100	100	0	0.242	0.253	0.252	0.238	1.505	0.247	0.837	80	462	687	659	-2.045	134	553	133	526	0
1	24	5	"arcA"	"STM4598"	5570	15430	100	3037	2805	727	50	52	15	100	100	0	683	649	186	93	95	11	100	98	0	5.063	4.955	5.217	5.405	1.582	5.041	0.918	80	462	3577	3311	2.340	2987	590	2755	556	0
1	1	6	""	"STM3548"	1460	15650	100	88	91	25	53	55	13	88	66	0	400	440	146	88	89	11	100	100	0	0.112	0.108	0.116	0.100	1.783	0.106	0.588	80	470	347	390	-3.156	35	312	38	352	0
1	2	6	"yhgG"	"STM3507"	1650	15650	90	122	126	36	53	55	15	98	96	0	229	245	67	89	90	12	100	100	0	0.493	0.468	0.478	0.440	1.610	0.465	0.690	52	380	209	229	-1.021	69	140	73	156	0
1	3	6	"nanA"	"STM3339"	1830	15650	100	193	200	58	53	56	16	100	98	0	957	973	261	90	92	24	100	100	0	0.161	0.166	0.161	0.159	1.463	0.162	0.817	80	452	1007	1030	-2.631	140	867	147	883	0
1	4	6	"mtgA"	"STM3326"	2010	15640	100	239	270	102	56	118	194	43	7	0	548	599	239	95	314	647	15	2	0	0.404	0.425	0.398	0.432	1.421	0.292	0.775	80	430	636	718	-1.308	183	453	214	504	100
1	5	6	"yhbZ"	"STM3301"	2180	15640	100	3787	3591	1307	53	56	14	100	100	0	886	860	282	92	92	11	100	100	0	4.703	4.607	4.748	4.533	1.496	4.708	0.948	80	448	4528	4306	2.234	3734	794	3538	768	0
1	6	6	"truB"	"STM3284"	2370	15640	100	1924	1774	615	53	55	13	100	100	0	815	749	235	90	90	11	100	100	0	2.581	2.612	2.566	2.635	1.422	2.654	0.957	80	442	2596	2380	1.368	1871	725	1721	659	0
1	7	6	"yqhD"	"STM3164"	2550	15640	100	320	316	79	54	55	13	100	100	0	1056	1064	270	90	90	12	100	100	0	0.275	0.269	0.272	0.263	1.376	0.262	0.910	80	408	1232	1236	-1.861	266	966	262	974	0
1	8	6	"yghU"	"STM3140"	2700	15630	90	127	142	64	54	59	31	84	51	0	379	444	228	92	110	85	100	78	0	0.254	0.250	0.251	0.214	1.896	0.238	0.681	52	344	360	440	-1.975	73	287	88	352	0
1	9	6	"mltC"	"STM3112"	2900	15630	110	439	424	131	53	57	27	97	95	0	1281	1256	286	92	104	71	100	100	0	0.325	0.319	0.321	0.297	1.509	0.324	0.917	80	497	1575	1535	-1.623	386	1189	371	1164	0
1	10	6	"yggJ"	"STM3094"	3080	15630	100	391	380	97	52	55	15	100	100	0	929	892	142	91	92	11	100	100	0	0.405	0.409	0.421	0.388	1.419	0.415	0.918	80	420	1177	1129	-1.306	339	838	328	801	0
1	11	6	""	"STM3073"	3260	15630	100	159	164	45	51	54	17	100	98	0	716	737	175	91	92	11	100	100	0	0.173	0.175	0.173	0.167	1.449	0.168	0.797	80	408	733	759	-2.533	108	625	113	646	0
1	12	6	"ygfA"	"STM3061"	3430	15620	100	348	359	129	52	54	14	98	97	0	681	699	232	92	93	11	100	100	0	0.503	0.506	0.498	0.475	1.531	0.500	0.897	80	408	885	914	-0.993	296	589	307	607	0
1	13	6	"yeaH"	"STM1284"	3610	15630	110	986	995	177	54	56	15	100	100	0	1574	1539	367	93	93	11	100	100	0	0.629	0.651	0.640	0.680	1.388	0.623	0.941	80	480	2413	2387	-0.668	932	1481	941	1446	0
1	14	6	"ydiZ"	"STM1325"	3790	15620	100	138	141	51	54	56	16	90	87	0	415	422	145	92	92	11	100	100	0	0.260	0.264	0.261	0.248	1.746	0.256	0.749	80	430	407	417	-1.943	84	323	87	330	0
1	15	6	"aroH"	"STM1347"	3970	15620	100	812	815	150	52	53	14	100	100	0	1313	1305	301	92	92	11	100	100	0	0.622	0.629	0.616	0.652	1.379	0.605	0.938	80	420	1981	1976	-0.684	760	1221	763	1213	0
1	16	6	"orf242"	"STM1390"	4150	15620	100	388	397	113	51	53	13	100	100	0	948	959	246	91	92	12	100	100	0	0.393	0.399	0.397	0.400	1.536	0.393	0.905	80	408	1194	1214	-1.347	337	857	346	868	0
1	17	6	"ydhO"	"STM1432"	4310	15610	90	250	266	74	51	54	17	100	100	0	799	837	227	92	100	54	100	100	0	0.281	0.289	0.286	0.284	1.286	0.283	0.873	52	336	906	960	-1.829	199	707	215	745	0
1	18	6	"ydgR"	"STM1452"	4490	15610	110	1896	1736	595	51	58	63	100	100	0	1011	938	261	91	97	46	100	100	0	2.005	1.989	2.005	1.904	1.382	2.059	0.949	80	478	2765	2532	1.004	1845	920	1685	847	0
1	19	6	"ugpC"	"STM3554"	4670	15610	100	395	412	84	50	52	14	100	100	0	1141	1181	217	91	93	13	100	100	0	0.329	0.332	0.322	0.330	1.192	0.323	0.922	80	430	1395	1452	-1.606	345	1050	362	1090	0
1	20	6	"ftsX"	"STM3569"	4860	15610	100	1201	1140	314	50	51	12	100	100	0	984	958	215	92	93	12	100	100	0	1.290	1.259	1.263	1.226	1.309	1.284	0.952	80	430	2043	1956	0.368	1151	892	1090	866	0
1	21	6	"yhhM"	"STM3574"	5020	15600	90	171	170	51	51	54	19	98	92	0	524	527	111	91	99	44	100	100	0	0.277	0.273	0.265	0.260	1.404	0.270	0.816	52	354	553	555	-1.851	120	433	119	436	0
1	22	6	"yhhS"	"STM3581"	5200	15600	90	289	288	78	51	55	20	100	98	0	776	764	120	93	104	52	100	100	0	0.348	0.353	0.340	0.333	1.360	0.359	0.913	52	382	921	908	-1.521	238	683	237	671	0
1	23	6	"yhhJ"	"STM3585"	5390	15610	110	328	347	85	51	55	19	100	100	0	1168	1222	304	94	98	32	100	100	0	0.258	0.262	0.260	0.261	1.216	0.253	0.911	80	487	1351	1424	-1.955	277	1074	296	1128	0
1	24	6	"gor"	"STM3597"	5560	15600	100	1923	1725	540	50	55	26	100	100	0	1791	1646	409	95	97	26	100	100	0	1.104	1.080	1.089	1.016	1.532	1.099	0.949	80	440	3569	3226	0.143	1873	1696	1675	1551	0
1	1	7	"yicN"	"STM3786"	1470	15830	100	166	167	45	53	54	14	96	96	0	573	578	137	89	90	11	100	100	0	0.233	0.233	0.224	0.214	1.612	0.233	0.831	80	456	597	603	-2.099	113	484	114	489	0
1	2	7	"yidH"	"STM3805"	1650	15830	100	250	261	100	53	55	14	100	100	0	391	428	147	88	89	12	100	100	0	0.650	0.612	0.612	0.595	1.483	0.608	0.876	80	430	500	548	-0.621	197	303	208	340	0
1	3	7	"yidQ"	"STM3810"	1820	15830	100	372	415	187	55	55	13	100	100	0	478	548	238	89	90	11	100	100	0	0.815	0.784	0.830	0.781	1.279	0.778	0.920	80	430	706	819	-0.295	317	389	360	459	0
1	4	7	""	"STM3820"	2010	15820	100	257	252	74	54	56	15	96	93	0	1529	1493	345	90	90	12	100	100	0	0.141	0.141	0.139	0.137	1.338	0.141	0.885	80	430	1642	1601	-2.826	203	1439	198	1403	0
1	5	7	"torR"	"STM3824"	2180	15820	100	705	681	157	54	57	16	100	100	0	1099	1099	134	91	92	12	100	100	0	0.646	0.622	0.648	0.593	1.413	0.632	0.925	80	408	1659	1635	-0.631	651	1008	627	1008	0
1	6	7	"dgoR"	"STM3830"	2360	15820	110	770	734	197	54	55	13	97	97	0	1061	1063	182	90	90	11	100	100	0	0.737	0.699	0.719	0.635	1.837	0.720	0.930	80	480	1687	1653	-0.440	716	971	680	973	0
1	7	7	"pdxA"	"STM0091"	2540	15820	100	997	1001	144	53	54	13	100	100	0	1381	1368	195	90	91	12	100	100	0	0.731	0.742	0.732	0.743	1.147	0.730	0.951	80	420	2235	2226	-0.452	944	1291	948	1278	0
1	8	7	""	"STM0099"	2720	15810	100	89	91	24	52	54	14	87	67	0	345	343	65	92	92	15	100	100	0	0.146	0.155	0.151	0.140	1.732	0.148	0.526	80	443	290	290	-2.774	37	253	39	251	0
1	9	7	"yabB"	"STM0119"	2900	15810	100	859	868	314	53	54	14	100	100	0	674	680	228	91	91	11	100	100	0	1.383	1.384	1.390	1.356	1.371	1.390	0.945	80	420	1389	1404	0.467	806	583	815	589	0
1	10	7	"murE"	"STM0123"	3060	15800	80	533	527	157	53	56	15	100	100	0	684	675	198	90	92	16	100	100	0	0.808	0.810	0.817	0.816	1.279	0.782	0.922	52	300	1074	1059	-0.307	480	594	474	585	0
1	11	7	"lpxC"	"STM0134"	3250	15810	100	7084	6876	2013	53	63	58	100	100	0	750	723	215	93	94	17	100	98	0	10.702	10.830	10.754	11.455	1.469	10.856	0.952	80	439	7688	7453	3.420	7031	657	6823	630	0
1	12	7	"hofC"	"STM0142"	3430	15800	100	125	138	55	52	62	58	65	20	0	400	443	203	91	92	13	100	100	0	0.236	0.244	0.233	0.239	1.465	0.253	0.289	80	442	382	438	-2.082	73	309	86	352	0
1	13	7	""	"STM1546"	3610	15800	90	98	102	29	52	54	14	94	69	0	338	334	93	91	90	10	100	100	0	0.186	0.206	0.189	0.182	1.675	0.200	0.603	52	357	293	293	-2.425	46	247	50	243	0
1	14	7	""	"STM1550"	3790	15810	100	305	303	63	51	53	13	100	100	0	496	485	122	91	91	10	100	100	0	0.627	0.640	0.642	0.659	1.414	0.610	0.892	80	415	659	646	-0.673	254	405	252	394	0
1	15	7	""	"STM1555"	3960	15800	100	107	115	42	50	52	13	95	87	0	478	496	155	91	91	11	100	100	0	0.147	0.160	0.151	0.142	1.670	0.164	0.721	80	420	444	470	-2.763	57	387	65	405	0
1	16	7	""	"STM1561"	4130	15790	90	166	159	37	52	54	15	100	98	0	990	985	221	93	104	68	100	100	0	0.127	0.120	0.116	0.114	1.387	0.116	0.796	52	365	1011	999	-2.976	114	897	107	892	0
1	17	7	"adhP"	"STM1567"	4310	15790	90	382	400	141	51	54	17	100	98	0	1089	1093	298	92	103	64	100	100	0	0.332	0.349	0.350	0.328	1.357	0.353	0.918	52	396	1328	1350	-1.591	331	997	349	1001	0
1	18	7	"yddG"	"STM1571"	4490	15780	90	326	354	170	56	198	296	38	3	0	1071	1109	352	96	241	298	98	90	0	0.277	0.294	0.276	0.271	1.508	0.511	0.635	52	372	1245	1311	-1.852	270	975	298	1013	100
1	19	7	"topA"	"STM1714"	4680	15790	100	1351	1316	458	54	165	267	93	91	0	1184	1140	325	95	210	271	98	92	0	1.191	1.208	1.216	1.124	1.457	1.231	0.950	80	407	2386	2307	0.252	1297	1089	1262	1045	0
1	20	7	"trpH"	"STM1721"	4850	15790	100	538	527	127	50	53	14	100	98	0	988	1030	190	91	92	14	100	100	0	0.544	0.508	0.511	0.488	1.434	0.500	0.925	80	420	1385	1416	-0.878	488	897	477	939	0
1	21	7	"cls"	"STM1739"	5030	15790	100	394	402	132	51	53	16	100	100	0	1316	1315	274	92	93	15	100	100	0	0.280	0.287	0.286	0.269	1.403	0.292	0.908	80	472	1567	1574	-1.835	343	1224	351	1223	0
1	22	7	"tdk"	"STM1750"	5210	15780	110	663	641	193	52	55	21	96	96	0	748	757	209	92	94	21	100	100	0	0.931	0.886	0.919	0.782	1.902	0.896	0.908	80	492	1267	1254	-0.103	611	656	589	665	0
1	23	7	"narX"	"STM1766"	5390	15780	100	497	490	126	52	55	21	98	97	0	1578	1596	218	91	92	12	100	100	0	0.299	0.291	0.291	0.267	1.620	0.293	0.920	80	420	1932	1943	-1.741	445	1487	438	1505	0
1	24	7	"ychM"	"STM1781"	5570	15780	100	777	776	165	52	54	14	100	100	0	1384	1391	215	92	92	11	100	100	0	0.561	0.557	0.556	0.544	1.292	0.562	0.949	80	464	2017	2023	-0.834	725	1292	724	1299	0
1	1	8	""	"STM2303"	1460	16000	90	516	537	191	54	56	20	100	100	0	470	496	175	90	90	14	100	100	0	1.216	1.190	1.189	1.189	1.226	1.206	0.918	52	371	842	889	0.282	462	380	483	406	0
1	2	8	"nuoL"	"STM2318"	1650	16010	100	2595	2277	857	54	58	21	100	100	0	1398	1279	417	91	94	17	100	100	0	1.944	1.871	1.923	1.736	1.671	1.930	0.940	80	429	3848	3411	0.959	2541	1307	2223	1188	0
1	3	8	"nuoA"	"STM2328"	1840	16010	100	482	478	103	54	55	14	100	100	0	665	631	174	89	91	13	98	98	0	0.743	0.782	0.799	0.846	1.699	0.747	0.893	80	405	1004	966	-0.428	428	576	424	542	0
1	4	8	"yfbT"	"STM2334"	2000	16000	100	410	409	113	52	55	14	100	100	0	418	403	125	88	89	11	98	97	0	1.085	1.133	1.136	1.244	1.649	1.097	0.911	80	417	688	672	0.117	358	330	357	315	0
1	5	8	""	"STM2340"	2190	15990	100	175	175	65	52	55	14	96	90	0	686	679	246	90	91	13	100	100	0	0.206	0.209	0.205	0.199	1.395	0.207	0.866	80	441	719	712	-2.277	123	596	123	589	0
1	6	8	""	"STM2344"	2360	15990	90	207	244	127	53	55	15	100	100	0	835	862	120	89	92	29	100	100	0	0.206	0.247	0.205	0.218	1.557	0.253	0.661	52	349	900	964	-2.276	154	746	191	773	0
1	7	8	""	"STM2528"	2540	15990	100	185	177	43	53	55	15	97	95	0	986	972	135	91	94	27	100	100	0	0.147	0.141	0.142	0.135	1.441	0.140	0.845	80	418	1027	1005	-2.761	132	895	124	881	0
1	8	8	"nifU"	"STM2542"	2710	15990	100	983	967	329	52	54	15	100	100	0	525	512	189	92	92	13	98	97	0	2.150	2.179	2.233	2.374	1.563	2.137	0.922	80	430	1364	1335	1.104	931	433	915	420	0
1	9	8	"yjdL"	"STM2560"	2900	15990	100	353	332	96	53	55	17	98	96	0	1269	1173	267	91	91	11	100	100	0	0.255	0.258	0.261	0.238	1.605	0.256	0.908	80	430	1478	1361	-1.973	300	1178	279	1082	0
1	10	8	"yfhK"	"STM2564"	3070	15980	110	308	310	112	52	54	15	96	96	0	663	684	184	90	90	11	100	100	0	0.447	0.434	0.436	0.409	1.554	0.441	0.864	80	491	829	852	-1.162	256	573	258	594	0
1	11	8	""	"STM2575"	3250	15980	100	214	212	72	52	55	15	92	92	0	1251	1202	273	92	92	12	100	100	0	0.140	0.144	0.141	0.136	1.598	0.144	0.818	80	420	1321	1270	-2.839	162	1159	160	1110	0
1	12	8	""	"STM2590"	3430	15980	100	202	240	155	52	54	14	100	100	0	902	924	205	91	92	13	100	100	0	0.185	0.226	0.189	0.199	1.508	0.250	0.654	80	432	961	1021	-2.435	150	811	188	833	0
1	13	8	"yraO"	"STM3266"	3610	15980	100	965	974	235	51	53	14	100	100	0	823	835	223	91	92	11	100	100	0	1.249	1.241	1.238	1.251	1.306	1.232	0.919	80	430	1646	1667	0.320	914	732	923	744	0
1	14	8	"yhbU"	"STM3274"	3780	15970	100	187	180	53	50	52	13	93	93	0	1165	1109	264	91	91	11	100	100	0	0.128	0.128	0.129	0.118	1.484	0.124	0.864	80	423	1211	1148	-2.971	137	1074	130	1018	0
1	15	8	""	"STM3278"	3970	15980	100	159	162	38	51	53	15	100	100	0	912	890	200	92	92	13	100	100	0	0.132	0.139	0.136	0.135	1.449	0.130	0.813	80	418	928	909	-2.925	108	820	111	798	0
1	16	8	"yhbC"	"STM3288"	4140	15980	100	1198	1181	211	52	57	24	100	100	0	449	437	76	91	93	26	100	100	0	3.201	3.263	3.297	3.296	1.232	3.324	0.943	80	439	1504	1475	1.679	1146	358	1129	346	0
1	17	8	"mrsA"	"STM3294"	4320	15980	100	1272	1303	193	52	58	27	100	100	0	1202	1230	175	92	94	16	100	100	0	1.099	1.099	1.088	1.100	1.157	1.094	0.936	80	428	2330	2389	0.136	1220	1110	1251	1138	0
1	18	8	"rplU"	"STM3304"	4490	15960	100	2703	2526	1284	56	207	304	90	87	0	346	385	303	96	233	284	32	6	0	10.588	8.547	10.429	8.741	1.749	8.787	0.263	80	404	2897	2759	3.404	2647	250	2470	289	100
1	19	8	"ybgJ"	"STM0712"	4640	15940	100	741	750	192	66	230	311	96	70	0	757	726	160	102	263	305	95	63	0	1.031	1.096	1.085	1.092	1.277	1.090	0.902	80	419	1330	1308	0.043	675	655	684	624	100
1	20	8	""	"STM0719"	4850	15970	110	187	192	44	52	55	18	100	100	0	1252	1228	201	93	97	26	100	100	0	0.116	0.123	0.122	0.120	1.538	0.115	0.764	80	517	1294	1275	-3.102	135	1159	140	1135	0
1	21	8	""	"STM0725"	5020	15970	70	65	72	27	50	54	19	43	15	0	249	264	72	93	112	87	96	46	0	0.096	0.129	0.135	0.112	2.406	0.139	0.333	32	236	171	193	-3.379	15	156	22	171	0
1	22	8	"sdhA"	"STM0734"	5210	15960	100	1397	1273	451	51	53	16	100	100	0	1294	1253	282	92	101	62	100	100	0	1.120	1.053	1.080	0.937	1.685	1.106	0.946	80	458	2548	2383	0.163	1346	1202	1222	1161	0
1	23	8	"tolQ"	"STM0745"	5380	15960	110	631	643	181	52	56	24	100	100	0	768	783	161	92	94	20	100	100	0	0.857	0.855	0.839	0.833	1.305	0.858	0.906	80	466	1255	1282	-0.223	579	676	591	691	0
1	24	8	"nadA"	"STM0756"	5560	15960	110	332	335	72	51	54	20	100	100	0	1242	1224	315	92	94	19	100	100	0	0.244	0.251	0.248	0.261	1.471	0.232	0.886	80	524	1431	1416	-2.033	281	1150	284	1132	0
1	1	9	"yliJ"	"STM0862"	1470	16180	100	873	840	220	54	56	17	100	100	0	1053	1009	289	91	95	26	100	97	0	0.851	0.856	0.838	0.906	1.709	0.832	0.901	80	467	1781	1704	-0.232	819	962	786	918	0
1	2	9	""	"STM0869"	1650	16180	130	235	231	51	54	57	17	99	98	0	1043	1025	205	93	98	27	99	99	0	0.191	0.190	0.191	0.189	1.490	0.186	0.888	120	580	1131	1109	-2.392	181	950	177	932	0
1	3	9	"potF"	"STM0877"	1830	16180	100	183	181	66	53	54	13	95	95	0	723	685	254	91	94	19	100	100	0	0.206	0.215	0.207	0.202	1.723	0.210	0.852	80	402	762	722	-2.281	130	632	128	594	0
1	4	9	""	"STM0884"	2000	16170	90	279	277	54	54	57	20	100	100	0	1839	1904	258	90	102	73	100	100	0	0.129	0.123	0.123	0.120	1.256	0.118	0.880	52	362	1974	2037	-2.959	225	1749	223	1814	0
1	5	9	""	"STM0893"	2170	16170	90	249	250	56	53	57	21	100	98	0	1613	1611	228	91	112	95	100	100	0	0.129	0.130	0.126	0.125	1.297	0.129	0.875	52	394	1718	1717	-2.957	196	1522	197	1520	0
1	6	9	""	"STM0897"	2370	16170	100	131	129	37	51	54	17	92	88	0	919	869	198	90	99	57	100	100	0	0.097	0.100	0.096	0.089	1.707	0.098	0.745	80	478	909	857	-3.373	80	829	78	779	0
1	7	9	""	"STM1032"	2560	16170	100	187	198	64	52	53	13	100	100	0	960	1053	347	91	92	14	100	100	0	0.155	0.152	0.147	0.146	1.438	0.146	0.855	80	430	1004	1108	-2.686	135	869	146	962	0
1	8	9	""	"STM1036"	2730	16170	100	177	179	61	52	53	15	97	92	0	887	904	341	91	92	14	100	100	0	0.157	0.156	0.161	0.151	1.674	0.152	0.877	80	396	921	940	-2.671	125	796	127	813	0
1	9	9	""	"STM1041"	2900	16170	100	145	151	69	52	53	15	93	90	0	589	675	369	89	90	11	100	100	0	0.186	0.169	0.165	0.162	1.713	0.164	0.855	80	408	593	685	-2.427	93	500	99	586	0
1	10	9	"metH"	"STM4188"	3060	16160	90	266	270	87	50	53	14	100	98	0	856	856	215	90	91	12	100	100	0	0.282	0.287	0.286	0.271	1.403	0.291	0.889	52	369	982	986	-1.826	216	766	220	766	0
1	11	9	""	"STM4197"	3250	16160	100	67	74	30	52	53	15	47	27	0	235	284	182	90	91	12	100	100	0	0.103	0.113	0.123	0.115	2.645	0.117	0.427	80	460	160	216	-3.273	15	145	22	194	0
1	12	9	""	"STM4201"	3430	16160	100	138	135	39	52	54	13	95	92	0	854	815	186	90	91	11	100	100	0	0.113	0.114	0.116	0.109	1.619	0.108	0.705	80	432	850	808	-3.151	86	764	83	725	0
1	13	9	"mntH"	"STM2408"	3610	16160	100	1150	1103	158	51	54	18	100	100	0	1661	1625	328	92	95	39	100	100	0	0.700	0.686	0.680	0.707	1.298	0.666	0.945	80	420	2668	2585	-0.514	1099	1569	1052	1533	0
1	14	9	"pduN"	"STM2049"	3780	16160	90	79	81	25	52	55	18	65	26	0	329	348	139	92	95	42	100	100	0	0.114	0.113	0.126	0.107	1.952	0.109	0.429	52	358	264	285	-3.134	27	237	29	256	0
1	15	9	""	"STM2636"	3960	16150	100	457	448	95	52	55	17	100	100	0	1833	1800	231	93	97	38	100	100	0	0.233	0.232	0.233	0.225	1.339	0.225	0.891	80	430	2145	2103	-2.103	405	1740	396	1707	0
1	16	9	"rplI"	"STM4394"	4140	16160	110	3273	3169	908	51	54	18	100	100	0	433	421	116	91	96	37	100	97	0	9.421	9.448	9.534	9.773	1.278	9.490	0.898	80	467	3564	3448	3.236	3222	342	3118	330	0
1	17	9	"sitC"	"STM2863"	4320	16150	100	1064	1072	222	50	53	15	100	100	0	987	985	200	90	91	11	100	100	0	1.130	1.142	1.122	1.146	1.209	1.140	0.950	80	420	1911	1917	0.177	1014	897	1022	895	0
1	18	9	"bcfD"	"STM0024"	4490	16140	90	103	106	28	49	51	13	96	86	0	619	631	193	90	93	32	100	100	0	0.102	0.105	0.105	0.097	1.742	0.104	0.662	52	372	583	598	-3.292	54	529	57	541	0
1	19	9	""	"PSLT065"	4670	16140	80	58	61	18	49	52	14	34	17	0	176	191	68	89	93	33	94	78	0	0.103	0.118	0.172	0.158	2.738	0.090	0.104	52	334	96	114	-3.273	9	87	12	102	0
1	20	9	"trbD"	"PSLT083"	4860	16130	90	67	72	25	49	51	13	61	32	0	238	274	139	91	91	12	100	100	0	0.122	0.126	0.147	0.130	2.170	0.129	0.399	52	369	165	206	-3.030	18	147	23	183	0
1	21	9	"yneG"	"STM1526"	5030	16140	90	80	86	24	49	51	14	88	57	0	231	249	73	89	91	11	100	100	0	0.218	0.231	0.225	0.206	2.012	0.195	0.369	52	376	173	197	-2.196	31	142	37	160	0
1	22	9	"dcuS"	"STM4304"	5210	16150	100	518	524	78	50	52	13	100	100	0	1759	1717	250	92	96	27	100	100	0	0.281	0.292	0.283	0.293	1.234	0.280	0.926	80	452	2135	2099	-1.833	468	1667	474	1625	0
1	23	9	"yjdE"	"STM4294"	5390	16140	100	552	553	82	51	52	13	100	100	0	1752	1722	180	92	96	29	100	100	0	0.302	0.308	0.310	0.306	1.193	0.301	0.939	80	420	2161	2132	-1.728	501	1660	502	1630	0
1	24	9	""	"STM4307"	5560	16140	100	111	123	53	49	50	12	100	96	0	299	334	160	91	91	13	100	100	0	0.298	0.305	0.282	0.295	1.607	0.280	0.725	80	440	270	317	-1.746	62	208	74	243	0
1	1	10	""	"STM4597"	1480	16370	90	83	91	30	53	54	13	76	57	0	183	210	99	90	90	12	100	100	0	0.323	0.317	0.285	0.293	2.079	0.267	0.430	52	371	123	158	-1.632	30	93	38	120	0
1	2	10	""	"STM0257"	1640	16350	90	181	176	69	53	55	16	92	88	0	726	690	222	90	92	22	100	100	0	0.201	0.205	0.187	0.170	1.959	0.206	0.762	52	352	764	723	-2.313	128	636	123	600	0
1	3	10	""	"STM0275"	1840	16350	80	60	60	16	52	54	12	32	15	0	194	208	83	89	89	13	100	96	0	0.076	0.067	0.105	0.111	2.334	0.056	0.049	52	315	113	127	-3.714	8	105	8	119	0
1	4	10	""	"STM0284"	2010	16360	80	62	65	20	52	55	16	30	15	0	149	158	56	88	89	11	96	92	0	0.164	0.186	0.245	0.218	2.506	0.164	0.118	52	320	71	83	-2.609	10	61	13	70	0
1	5	10	""	"STM0292"	2190	16360	80	75	77	20	52	54	15	69	28	0	209	226	81	87	88	11	100	100	0	0.189	0.180	0.196	0.186	1.954	0.178	0.467	52	320	145	164	-2.407	23	122	25	139	0
1	6	10	"safB"	"STM0300"	2370	16350	100	168	169	44	52	54	14	100	97	0	509	510	86	88	89	11	100	100	0	0.276	0.277	0.279	0.259	1.491	0.270	0.811	80	430	537	539	-1.860	116	421	117	422	0
1	7	10	"ycfM"	"STM1207"	2540	16340	90	293	291	86	53	54	13	100	100	0	339	345	115	88	89	11	100	100	0	0.956	0.926	0.989	0.928	1.303	0.903	0.876	52	357	491	495	-0.065	240	251	238	257	0
1	8	10	"ycfS"	"STM1215"	2730	16340	100	321	373	242	52	54	16	98	95	0	359	398	226	90	91	16	98	98	0	1.000	1.042	1.009	0.961	1.681	1.048	0.770	80	438	538	629	0.000	269	269	321	308	0
1	9	10	"ycfD"	"STM1229"	2910	16350	110	756	768	135	52	54	15	100	100	0	1224	1185	245	90	91	15	100	100	0	0.621	0.654	0.652	0.669	1.349	0.631	0.922	80	455	1838	1811	-0.688	704	1134	716	1095	0
1	10	10	"icdA"	"STM1238"	3070	16350	80	227	247	94	50	52	15	100	100	0	166	179	49	91	91	11	100	96	0	2.360	2.239	2.412	2.330	1.422	2.235	0.825	52	296	252	285	1.239	177	75	197	88	0
1	11	10	""	"STM1261"	3250	16340	90	62	64	17	50	52	16	42	9	0	166	172	32	91	93	16	100	96	0	0.160	0.173	0.184	0.177	2.626	0.136	0.100	52	381	87	95	-2.644	12	75	14	81	0
1	12	10	""	"STM1273"	3440	16340	100	119	122	29	52	54	16	98	90	0	518	518	138	89	91	15	100	100	0	0.156	0.163	0.162	0.155	1.596	0.152	0.710	80	426	496	499	-2.679	67	429	70	429	0
1	13	10	"ydgA"	"STM1466"	3610	16330	100	1200	1114	485	51	52	13	96	93	0	1262	1179	445	91	91	11	100	100	0	0.981	0.977	0.962	0.815	2.188	0.998	0.949	80	418	2320	2151	-0.027	1149	1171	1063	1088	0
1	14	10	""	"STM1472"	3800	16330	100	335	325	95	51	52	11	96	93	0	1535	1461	284	92	92	10	100	100	0	0.197	0.200	0.200	0.171	1.878	0.201	0.907	80	430	1727	1643	-2.345	284	1443	274	1369	0
1	15	10	""	"STM1481"	3970	16330	100	562	543	134	50	52	13	100	100	0	1518	1482	225	90	91	12	100	100	0	0.359	0.354	0.362	0.335	1.534	0.350	0.898	80	420	1940	1885	-1.480	512	1428	493	1392	0
1	16	10	"ynfL"	"STM1487"	4150	16330	100	262	264	88	50	52	12	100	100	0	837	842	250	89	90	11	100	100	0	0.283	0.284	0.274	0.270	1.414	0.282	0.906	80	408	960	967	-1.819	212	748	214	753	0
1	17	10	""	"STM1494"	4320	16330	100	142	143	36	50	52	13	98	96	0	749	729	88	91	91	11	100	100	0	0.140	0.146	0.140	0.133	1.581	0.141	0.735	80	408	750	731	-2.838	92	658	93	638	0
1	18	10	"ynfC"	"STM1501"	4500	16330	100	152	155	43	49	51	12	100	98	0	369	396	118	90	91	12	100	100	0	0.369	0.346	0.342	0.341	1.446	0.330	0.830	80	427	382	412	-1.438	103	279	106	306	0
1	19	10	""	"STM2780"	4670	16320	100	834	842	231	49	52	13	100	100	0	1201	1188	263	90	91	12	100	100	0	0.707	0.722	0.731	0.703	1.341	0.726	0.931	80	450	1896	1891	-0.501	785	1111	793	1098	0
1	20	10	""	"STM2788"	4850	16310	90	138	142	47	49	52	14	100	98	0	400	383	82	92	92	13	100	100	0	0.289	0.320	0.293	0.292	1.572	0.296	0.678	52	382	397	384	-1.791	89	308	93	291	0
1	21	10	"ygaU"	"STM2795"	5030	16320	100	134	133	40	49	51	13	98	92	0	434	437	146	90	91	11	100	100	0	0.247	0.242	0.242	0.234	1.373	0.233	0.827	80	462	429	431	-2.017	85	344	84	347	0
1	22	10	"yihD"	"STM3995"	5210	16320	90	95	98	30	49	50	12	94	80	0	220	221	55	90	90	11	100	100	0	0.354	0.374	0.349	0.332	1.936	0.368	0.580	52	349	176	180	-1.499	46	130	49	131	0
1	23	10	""	"STM4015"	5380	16320	100	217	220	60	49	52	15	100	100	0	1043	1033	245	91	97	33	100	100	0	0.176	0.182	0.185	0.175	1.405	0.173	0.862	80	442	1120	1113	-2.503	168	952	171	942	0
1	24	10	"fdhE"	"STM4034"	5570	16310	110	426	442	154	48	51	15	100	100	0	530	546	151	91	95	31	100	100	0	0.861	0.866	0.860	0.834	1.361	0.897	0.883	80	523	817	849	-0.216	378	439	394	455	0
1	1	11	""	"STM2940"	1470	16530	90	205	208	45	53	55	13	100	100	0	950	959	187	88	90	15	100	100	0	0.176	0.178	0.171	0.174	1.309	0.171	0.863	52	378	1014	1026	-2.504	152	862	155	871	0
1	2	11	"ygcB"	"STM2944"	1660	16530	100	306	296	83	52	54	13	96	96	0	2740	2610	529	89	90	14	100	100	0	0.096	0.097	0.099	0.090	1.491	0.096	0.862	80	459	2905	2765	-3.384	254	2651	244	2521	0
1	3	11	"relA"	"STM2956"	1830	16530	100	353	349	127	51	53	12	100	100	0	309	331	90	88	88	11	100	100	0	1.367	1.226	1.247	1.156	1.549	1.284	0.857	80	430	523	541	0.451	302	221	298	243	0
1	4	11	"yqcD"	"STM2968"	2010	16530	110	124	129	52	51	53	14	90	83	0	306	318	130	88	88	11	100	98	0	0.335	0.339	0.325	0.315	1.759	0.321	0.718	80	480	291	308	-1.578	73	218	78	230	0
1	5	11	"fucP"	"STM2975"	2190	16530	100	150	150	39	51	53	14	100	98	0	1092	1062	199	89	90	12	100	100	0	0.099	0.102	0.101	0.095	1.574	0.095	0.737	80	432	1102	1072	-3.341	99	1003	99	973	0
1	6	11	"fucU"	"STM2978"	2370	16520	100	109	111	33	51	54	13	93	86	0	551	533	154	87	88	12	100	100	0	0.125	0.135	0.129	0.123	1.836	0.131	0.692	80	426	522	506	-3.000	58	464	60	446	0
1	7	11	"exbB"	"STM3159"	2540	16520	110	1115	1027	314	52	54	14	100	100	0	904	840	220	88	89	12	100	100	0	1.303	1.297	1.323	1.218	1.701	1.314	0.927	80	478	1879	1727	0.382	1063	816	975	752	0
1	8	11	"ygiR"	"STM3168"	2720	16520	100	680	694	240	52	55	20	100	100	0	1226	1253	376	89	93	24	100	100	0	0.552	0.552	0.551	0.539	1.255	0.546	0.928	80	432	1765	1806	-0.856	628	1137	642	1164	0
1	9	11	"ygiW"	"STM3176"	2900	16520	100	165	165	52	51	54	20	92	91	0	283	282	73	89	93	25	98	97	0	0.588	0.591	0.597	0.533	1.983	0.588	0.804	80	408	308	307	-0.767	114	194	114	193	0
1	10	11	"STMF1.41"	"Not LT2a92"	3070	16510	100	58	59	16	49	52	17	27	6	0	97	101	17	90	90	11	41	18	0	1.286	0.909	1.194	1.322	3.257	1.545	0.041	80	418	16	21	0.363	9	7	10	11	-50
1	11	11	""	"STM2668"	3260	16520	100	292	286	58	50	53	18	100	100	0	1141	1123	198	90	92	15	100	100	0	0.230	0.228	0.228	0.226	1.300	0.221	0.883	80	428	1293	1269	-2.119	242	1051	236	1033	0
1	12	11	""	"STM2682"	3430	16510	100	71	74	23	51	54	16	57	23	0	143	161	75	88	90	15	95	82	0	0.364	0.315	0.314	0.304	2.832	0.263	0.424	80	418	75	96	-1.459	20	55	23	73	0
1	13	11	""	"STM0497"	3620	16510	100	110	114	46	51	52	13	92	76	0	541	522	207	89	89	11	100	100	0	0.131	0.145	0.140	0.130	2.089	0.139	0.638	80	430	511	496	-2.938	59	452	63	433	0
1	14	11	"tesA"	"STM0506"	3790	16510	100	701	669	145	51	52	12	100	100	0	709	676	151	90	90	10	100	100	0	1.050	1.055	1.069	1.070	1.378	1.046	0.900	80	420	1269	1204	0.071	650	619	618	586	0
1	15	11	"allR"	"STM0516"	3970	16510	100	641	588	188	52	54	14	100	100	0	900	797	299	90	90	11	100	100	0	0.727	0.758	0.741	0.827	1.690	0.717	0.907	80	432	1399	1243	-0.460	589	810	536	707	0
1	16	11	"allP"	"STM0522"	4150	16510	100	230	237	52	49	52	13	100	100	0	1397	1388	237	91	91	11	100	100	0	0.139	0.145	0.143	0.143	1.406	0.134	0.825	80	432	1487	1485	-2.851	181	1306	188	1297	0
1	17	11	"glxK"	"STM0525"	4330	16500	100	246	246	76	49	51	12	100	96	0	1335	1343	259	92	92	12	100	100	0	0.158	0.157	0.152	0.144	1.559	0.158	0.856	80	408	1440	1448	-2.658	197	1243	197	1251	0
1	18	11	"ylbF"	"STM0531"	4490	16490	90	119	119	26	49	50	11	100	94	0	766	766	115	90	91	12	100	100	0	0.104	0.104	0.096	0.096	1.510	0.103	0.706	52	345	746	746	-3.272	70	676	70	676	0
1	19	11	"yhgN"	"STM3540"	4670	16500	90	94	99	27	50	51	12	94	88	0	329	340	100	89	90	11	100	100	0	0.183	0.195	0.191	0.189	1.708	0.186	0.577	52	380	284	300	-2.447	44	240	49	251	0
1	20	11	""	"STM2186"	4860	16500	100	202	201	44	51	52	13	100	100	0	1350	1353	204	91	92	12	100	100	0	0.120	0.119	0.118	0.115	1.377	0.116	0.849	80	457	1410	1412	-3.060	151	1259	150	1262	0
1	21	11	"folE"	"STM2193"	5020	16490	90	160	172	55	49	52	14	100	98	0	293	292	62	90	92	14	100	100	0	0.547	0.609	0.617	0.583	1.377	0.590	0.797	52	354	314	325	-0.871	111	203	123	202	0
1	22	11	"yeiH"	"STM2202"	5220	16500	100	249	251	107	50	51	13	100	100	0	319	333	130	89	90	12	100	98	0	0.865	0.824	0.805	0.839	1.565	0.821	0.916	80	478	429	445	-0.209	199	230	201	244	0
1	23	11	""	"STM2225"	5400	16490	90	164	168	43	49	51	15	100	100	0	401	395	84	89	90	14	100	100	0	0.369	0.389	0.369	0.378	1.400	0.367	0.768	52	358	427	425	-1.440	115	312	119	306	0
1	24	11	""	"STM2235"	5570	16490	100	140	142	55	48	50	13	90	86	0	804	728	274	89	89	11	100	100	0	0.129	0.147	0.142	0.130	1.891	0.145	0.786	80	474	807	733	-2.958	92	715	94	639	0
1	1	12	"phoP"	"STM1231"	1470	16710	100	1182	1159	553	52	54	14	100	100	0	343	333	133	87	88	10	98	98	0	4.414	4.500	4.552	4.828	1.507	4.519	0.940	80	476	1386	1353	2.142	1130	256	1107	246	0
1	2	12	"phoP"	"STM1231"	1660	16720	100	1979	1916	761	51	53	13	100	100	0	498	486	178	87	87	11	97	95	0	4.691	4.674	4.645	5.093	1.660	4.691	0.947	80	428	2339	2264	2.230	1928	411	1865	399	0
1	3	12	"phoP"	"STM1231"	1830	16710	110	3125	2925	938	51	54	18	100	100	0	749	689	235	88	88	12	98	98	0	4.651	4.782	4.720	5.281	1.523	4.739	0.958	80	465	3735	3475	2.217	3074	661	2874	601	0
1	4	12	"phoQ"	"STM1230"	2010	16700	90	467	491	229	52	56	20	100	100	0	373	399	141	88	89	11	100	100	0	1.456	1.412	1.441	1.323	1.324	1.505	0.938	52	358	700	750	0.542	415	285	439	311	0
1	5	12	"phoQ"	"STM1230"	2190	16710	100	2702	2661	224	53	59	44	100	100	0	1657	1623	179	89	93	36	100	100	0	1.689	1.700	1.697	1.709	1.134	1.697	0.955	80	440	4217	4142	0.757	2649	1568	2608	1534	0
1	6	12	"hupA"	"STM4170"	2370	16710	90	1387	1360	367	54	65	56	100	100	0	314	304	82	89	94	39	98	96	0	5.924	6.074	6.167	6.325	1.395	6.018	0.894	52	356	1558	1521	2.567	1333	225	1306	215	0
1	7	12	"sopB"	"STM1091"	2540	16700	100	541	577	274	53	58	29	100	100	0	491	514	220	89	89	12	98	98	0	1.214	1.233	1.240	1.256	1.467	1.243	0.912	80	442	890	949	0.280	488	402	524	425	0
1	8	12	"pipC"	"STM0375"	2730	16700	100	232	229	67	51	52	12	100	98	0	343	341	86	88	89	11	100	100	0	0.710	0.704	0.688	0.689	1.420	0.704	0.886	80	430	436	431	-0.495	181	255	178	253	0
1	9	12	"pipC"	"STM0375"	2900	16690	90	289	297	87	50	52	17	100	100	0	457	447	87	87	91	19	100	100	0	0.646	0.686	0.657	0.665	1.307	0.697	0.859	52	348	609	607	-0.631	239	370	247	360	0
1	10	12	"pipC"	"STM0375"	3080	16690	100	316	298	111	51	54	19	97	93	0	451	430	134	88	90	18	98	98	0	0.730	0.722	0.707	0.684	1.657	0.735	0.906	80	452	628	589	-0.454	265	363	247	342	0
1	11	12	"ssrB"	"STM1391"	3270	16690	100	248	248	72	50	53	15	95	95	0	719	689	149	89	89	10	100	100	0	0.314	0.330	0.336	0.307	1.500	0.333	0.906	80	418	828	798	-1.670	198	630	198	600	0
1	12	12	"ssrB"	"STM1391"	3440	16690	100	252	257	75	50	52	12	100	100	0	761	748	172	88	88	10	100	100	0	0.300	0.314	0.310	0.302	1.475	0.307	0.883	80	420	875	867	-1.736	202	673	207	660	0
1	13	12	"lrp"	"STM0959"	3620	16690	100	469	465	185	50	51	12	100	100	0	279	273	75	87	87	10	100	100	0	2.182	2.231	2.205	2.157	1.480	2.355	0.915	80	408	611	601	1.126	419	192	415	186	0
1	14	12	"lrp"	"STM0959"	3790	16690	110	1411	1367	252	50	52	14	100	100	0	654	629	101	88	89	11	100	100	0	2.405	2.434	2.499	2.440	1.262	2.475	0.945	80	453	1927	1858	1.266	1361	566	1317	541	0
1	15	12	"gyrA"	"STM2272"	3960	16680	90	964	1018	411	51	56	38	100	100	0	571	568	181	89	92	36	100	100	0	1.894	2.019	2.064	1.973	1.251	1.960	0.921	52	348	1395	1446	0.922	913	482	967	479	0
1	16	12	"gyrA"	"STM2272"	4130	16680	90	1110	1206	460	51	55	36	100	100	0	599	619	219	90	92	34	100	100	0	2.081	2.183	2.190	2.204	1.190	2.197	0.953	52	366	1568	1684	1.057	1059	509	1155	529	0
1	17	12	"gyrA"	"STM2272"	4320	16680	100	3351	3074	793	50	52	15	100	100	0	1519	1403	343	91	92	11	100	100	0	2.312	2.305	2.341	2.334	1.315	2.333	0.954	80	469	4729	4336	1.209	3301	1428	3024	1312	0
1	18	12	"csrA"	"STM2826"	4510	16670	90	142	157	67	50	52	13	96	94	0	197	219	80	89	90	11	100	100	0	0.852	0.823	0.798	0.754	1.819	0.818	0.798	52	374	200	237	-0.231	92	108	107	130	0
1	19	12	"crp"	"STM3466"	4670	16670	90	181	180	51	49	51	12	100	100	0	298	314	74	88	88	10	100	100	0	0.629	0.580	0.566	0.564	1.364	0.572	0.820	52	364	342	357	-0.670	132	210	131	226	0
1	20	12	"yhhP"	"STM3578"	4860	16680	100	72	75	22	49	50	11	72	50	0	147	157	39	89	89	11	100	97	0	0.397	0.382	0.360	0.327	2.396	0.361	0.356	80	439	81	94	-1.334	23	58	26	68	0
1	21	12	"yhhP"	"STM3578"	5040	16670	100	90	91	28	49	51	14	86	67	0	200	201	49	88	89	11	100	98	0	0.366	0.372	0.354	0.351	1.645	0.388	0.597	80	470	153	155	-1.450	41	112	42	113	0
1	22	12	"topA"	"STM1714"	5220	16670	80	148	162	63	50	50	11	100	98	0	183	192	52	88	89	11	100	98	0	1.032	1.077	1.085	1.037	1.418	1.116	0.824	52	308	193	216	0.045	98	95	112	104	0
1	23	12	"topA"	"STM1714"	5400	16680	110	2090	2017	406	50	51	13	100	100	0	1796	1694	413	89	89	11	100	100	0	1.195	1.226	1.237	1.272	1.355	1.209	0.954	80	475	3747	3572	0.257	2040	1707	1967	1605	0
1	24	12	"topA"	"STM1714"	5560	16670	80	225	224	70	47	49	12	100	100	0	240	252	65	90	89	10	100	100	0	1.187	1.093	1.085	1.082	1.328	1.090	0.880	52	298	328	339	0.247	178	150	177	162	0
1	1	13	"ctrl-buffer"	"ctrl-buffer"	1470	16890	100	51	52	12	50	52	13	10	3	0	87	89	12	87	87	11	22	8	0	100000.000	1.000	0.913	0.963	3.125	0.251	0.004	80	466	1	4	16.610	1	0	2	2	-50
1	2	13	"ctrl-buffer"	"ctrl-buffer"	1650	16890	100	52	53	12	50	52	13	20	5	0	90	89	10	86	86	11	21	5	0	0.500	1.000	1.293	1.322	3.231	7.690	0.003	80	430	6	6	-1.000	2	4	3	3	-50
1	3	13	"ctrl-buffer"	"ctrl-buffer"	1830	16880	100	49	50	12	50	52	14	12	2	0	87	87	11	86	87	11	12	3	0	-1.000	0.000	1.348	1.297	2.602	17.363	0.001	80	420	0	1	Error	-1	1	0	1	-50
1	4	13	"ctrl-buffer"	"ctrl-buffer"	2010	16880	100	51	52	14	50	51	14	11	6	0	92	92	11	87	88	10	33	8	0	0.200	0.400	1.100	1.190	3.765	0.143	0.009	80	418	6	7	-2.322	1	5	2	5	-50
1	5	13	"ctrl-buffer"	"ctrl-buffer"	2180	16880	100	52	53	13	50	52	13	20	6	0	87	87	12	86	87	10	21	5	0	2.000	3.000	1.382	1.140	2.878	3.316	0.006	80	396	3	4	1.000	2	1	3	1	-50
1	6	13	"ctrl-buffer"	"ctrl-buffer"	2360	16880	100	52	53	13	50	51	17	13	1	0	88	87	13	86	87	10	22	7	0	1.000	3.000	1.056	1.024	3.119	32.098	0.000	80	432	4	4	0.000	2	2	3	1	-50
1	7	13	"ctrl-buffer"	"ctrl-buffer"	2540	16880	100	50	51	11	49	51	12	17	3	0	91	90	11	87	87	10	25	2	0	0.250	0.667	0.929	0.873	3.700	0.021	0.000	80	420	5	5	-2.000	1	4	2	3	-50
1	8	13	"ctrl-buffer"	"ctrl-buffer"	2720	16870	100	51	51	12	51	53	13	12	3	0	89	90	11	88	88	10	20	6	0	0.000	0.000	0.714	0.802	4.385	0.004	0.000	80	420	1	2	Error	0	1	0	2	-50
1	9	13	"ctrl-buffer"	"ctrl-buffer"	2900	16870	100	52	52	13	51	53	15	11	3	0	89	89	11	87	88	12	18	1	0	0.500	0.500	0.625	0.833	4.962	0.067	0.001	80	430	3	3	-1.000	1	2	1	2	-50
1	10	13	"ctrl-buffer"	"ctrl-buffer"	3070	16870	100	51	52	11	51	52	15	10	3	0	88	89	10	87	87	10	20	6	0	0.000	0.500	1.236	1.072	3.531	11.382	0.001	80	408	1	3	Error	0	1	1	2	-50
1	11	13	"ctrl-buffer"	"ctrl-buffer"	3250	16870	100	51	54	14	50	51	13	25	5	0	87	87	11	88	89	11	11	2	0	-1.000	-4.000	1.100	1.405	3.997	0.138	0.003	80	432	0	3	Error	1	-1	4	-1	-50
1	12	13	"ctrl-buffer"	"ctrl-buffer"	3430	16870	100	49	51	11	50	51	11	21	5	0	90	90	10	87	87	10	20	5	0	-0.333	0.333	0.775	0.821	4.447	3.180	0.006	80	420	2	4	Error	-1	3	1	3	-50
1	13	13	"ctrl-buffer"	"ctrl-buffer"	3610	16860	100	48	49	13	49	50	11	13	6	0	88	88	11	86	86	10	16	6	0	-0.500	0.000	1.100	1.179	3.863	2.319	0.004	80	408	1	2	Error	-1	2	0	2	-50
1	14	13	"ctrl-buffer"	"ctrl-buffer"	3780	16860	100	48	50	14	49	51	12	16	7	0	86	87	9	86	87	11	13	0	0	100000.000	1.000	1.461	1.434	2.898	0.097	0.002	80	418	-1	2	16.610	-1	0	1	1	-50
1	15	13	"ctrl-buffer"	"ctrl-buffer"	3960	16860	100	50	52	11	50	51	14	13	1	0	92	91	14	88	89	11	21	5	0	0.000	0.667	0.750	0.841	3.514	0.189	0.004	80	442	4	5	Error	0	4	2	3	-50
1	16	13	"ctrl-buffer"	"ctrl-buffer"	4140	16860	100	50	52	12	49	51	13	21	2	0	92	93	12	89	89	10	26	7	0	0.333	0.750	1.000	0.875	2.975	10.843	0.001	80	430	4	7	-1.585	1	3	3	4	-50
1	17	13	"ctrl-buffer"	"ctrl-buffer"	4320	16860	100	49	49	9	49	51	14	6	0	0	89	91	17	89	90	10	17	12	0	0.000	0.000	0.600	0.625	3.977	2.943	0.006	80	432	0	2	Error	0	0	0	2	-50
1	18	13	"ctrl-buffer"	"ctrl-buffer"	4500	16850	100	47	48	12	49	50	12	11	5	0	89	90	12	88	89	11	17	3	0	-2.000	-0.500	0.804	0.740	3.847	20.160	0.000	80	430	-1	1	Error	-2	1	-1	2	-50
1	19	13	"ctrl-buffer"	"ctrl-buffer"	4670	16850	100	49	52	19	48	50	11	18	8	0	90	89	11	87	88	11	18	1	0	0.333	2.000	1.000	1.144	2.899	5.182	0.010	80	430	4	6	-1.585	1	3	4	2	-50
1	20	13	"ctrl-buffer"	"ctrl-buffer"	4850	16850	100	48	51	19	48	49	10	16	6	0	85	85	10	87	87	11	6	2	0	0.000	-1.500	1.000	1.006	3.521	29.015	0.000	80	414	-2	1	Error	0	-2	3	-2	-50
1	21	13	"ctrl-buffer"	"ctrl-buffer"	5000	16840	60	50	53	17	48	50	11	25	12	0	97	96	11	87	89	13	40	6	0	0.200	0.556	1.175	0.954	4.229	8.153	0.005	32	171	12	14	-2.322	2	10	5	9	0
1	22	13	"ctrl-buffer"	"ctrl-buffer"	5210	16850	100	45	47	11	48	50	11	15	5	0	84	84	10	88	89	11	3	1	0	0.750	0.250	1.063	0.988	4.510	7.597	0.001	80	462	-7	-5	-0.415	-3	-4	-1	-4	-50
1	23	13	"ctrl-buffer"	"ctrl-buffer"	5390	16840	100	46	48	14	48	50	11	15	6	0	90	89	13	88	88	10	21	7	0	-1.000	0.000	1.333	1.470	2.600	0.209	0.004	80	395	0	1	Error	-2	2	0	1	-50
1	24	13	"ctrl-buffer"	"ctrl-buffer"	5560	16840	100	47	48	12	48	50	12	13	3	0	88	89	12	88	88	10	21	3	0	100000.000	0.000	0.806	0.824	3.103	12.255	0.001	80	452	-1	1	16.610	-1	0	0	1	-50
1	1	14	"ydhI"	"STM1443"	1480	17070	90	105	107	27	51	52	12	94	90	0	285	276	66	86	86	11	100	100	0	0.271	0.295	0.263	0.272	1.859	0.266	0.590	52	401	253	246	-1.882	54	199	56	190	0
1	2	14	"STMB2B.139A"	"Not LT2a93"	1660	17070	80	65	67	20	49	51	12	51	25	0	120	128	33	84	84	11	94	80	0	0.444	0.409	0.403	0.343	2.805	0.431	0.307	52	329	52	62	-1.170	16	36	18	44	0
1	3	14	""	"STM3806"	1830	17050	90	78	82	23	49	52	15	75	42	0	263	266	55	86	87	14	100	100	0	0.164	0.183	0.184	0.163	1.862	0.171	0.404	52	364	206	213	-2.610	29	177	33	180	0
1	4	14	"pgtE"	"STM2395"	2000	17050	110	330	332	88	51	53	13	100	100	0	958	959	186	86	88	14	100	100	0	0.320	0.322	0.318	0.305	1.436	0.322	0.900	80	523	1151	1154	-1.644	279	872	281	873	0
1	5	14	""	"STM3911"	2190	17050	100	61	63	18	50	51	13	43	17	0	163	175	64	87	87	11	100	93	0	0.145	0.148	0.192	0.196	2.256	0.130	0.148	80	462	87	101	-2.788	11	76	13	88	0
1	6	14	"ygiY"	"STM3178"	2360	17050	90	182	188	52	50	51	12	100	100	0	887	872	185	88	88	12	100	100	0	0.165	0.176	0.172	0.168	1.373	0.177	0.854	52	370	931	922	-2.598	132	799	138	784	0
1	7	14	""	"STM2880"	2550	17050	110	238	246	93	50	51	13	100	100	0	206	211	58	89	89	11	100	100	0	1.607	1.607	1.681	1.592	1.453	1.709	0.749	80	533	305	318	0.684	188	117	196	122	0
1	8	14	"ssaU"	"STM1422"	2730	17050	100	112	122	57	50	52	12	90	80	0	534	529	239	88	89	10	100	100	0	0.139	0.163	0.144	0.144	1.964	0.156	0.656	80	464	508	513	-2.847	62	446	72	441	0
1	9	14	"nrdE"	"STM2807"	2910	17050	100	235	240	88	51	52	12	97	97	0	738	752	237	88	89	10	100	100	0	0.283	0.285	0.293	0.258	1.838	0.277	0.825	80	452	834	853	-1.821	184	650	189	664	0
1	10	14	"cadA"	"STM2559"	3080	17040	100	106	110	39	50	51	12	92	80	0	523	560	258	88	88	10	100	100	0	0.129	0.127	0.119	0.116	1.739	0.118	0.696	80	450	491	532	-2.958	56	435	60	472	0
1	11	14	"thiL"	"STM0419"	3260	17040	90	280	332	174	47	49	13	100	100	0	359	420	164	88	89	10	100	100	0	0.860	0.858	0.856	0.814	1.355	0.908	0.869	52	362	504	617	-0.218	233	271	285	332	0
1	12	14	"hin"	"STM2772"	3430	17040	100	83	107	85	48	49	11	77	66	0	217	294	268	87	88	11	100	96	0	0.269	0.285	0.285	0.273	2.166	0.288	0.827	80	462	165	266	-1.893	35	130	59	207	0
1	13	14	""	"STM3166"	3620	17040	100	103	108	37	48	49	11	95	87	0	537	521	177	86	87	11	100	100	0	0.122	0.138	0.129	0.129	1.689	0.133	0.686	80	474	506	495	-3.036	55	451	60	435	0
1	14	14	"yjjY"	"STM4599"	3790	17040	90	129	128	40	49	50	13	94	90	0	136	134	23	86	87	10	90	86	0	1.600	1.646	1.626	1.655	1.564	1.825	0.586	52	372	130	127	0.678	80	50	79	48	0
1	15	14	"ybaN"	"STM0482"	3960	17030	90	104	123	66	48	50	13	96	92	0	235	270	145	87	89	11	100	100	0	0.378	0.410	0.448	0.394	1.513	0.411	0.797	52	371	204	258	-1.402	56	148	75	183	0
1	16	14	""	"STM0571"	4140	17030	100	159	156	59	49	50	12	93	86	0	782	747	234	89	89	11	100	100	0	0.159	0.163	0.147	0.141	1.886	0.161	0.791	80	472	803	765	-2.655	110	693	107	658	0
1	17	14	"yaiU"	"STM0373"	4330	17040	110	682	686	87	50	51	12	100	100	0	1585	1533	227	88	89	10	100	100	0	0.422	0.440	0.434	0.444	1.249	0.425	0.939	80	523	2129	2081	-1.244	632	1497	636	1445	0
1	18	14	""	"STM3653"	4500	17030	100	203	212	70	48	50	12	97	97	0	699	693	169	88	89	11	100	100	0	0.254	0.271	0.263	0.245	1.649	0.274	0.867	80	452	766	769	-1.979	155	611	164	605	0
1	19	14	""	"STM2195"	4670	17020	90	65	98	80	47	49	11	61	44	0	146	255	214	89	89	11	100	100	0	0.316	0.307	0.271	0.242	2.454	0.326	0.776	52	363	75	217	-1.663	18	57	51	166	0
1	20	14	"EMPTY"	"EMPTY"	4850	17030	100	48	49	11	48	50	12	13	3	0	88	87	11	87	87	11	16	1	0	0.000	100000.000	0.889	1.034	4.373	6.739	0.002	80	474	1	1	Error	0	1	1	0	-75
1	21	14	"EMPTY"	"EMPTY"	5030	17030	100	48	50	12	48	49	12	10	5	0	90	90	10	87	88	11	17	1	0	0.000	0.667	1.000	1.024	4.157	0.070	0.001	80	493	3	5	Error	0	3	2	3	-75
1	22	14	"EMPTY"	"EMPTY"	5210	17020	100	47	49	12	47	49	12	10	2	0	88	87	10	88	88	10	6	2	0	0.000	-2.000	1.333	1.162	4.529	0.108	0.004	80	452	0	1	Error	0	0	2	-1	-75
1	23	14	"EMPTY"	"EMPTY"	5390	17020	100	46	48	12	49	50	12	12	3	0	90	89	11	88	88	11	13	5	0	-1.500	-1.000	1.111	1.049	4.490	0.037	0.000	80	452	-1	0	Error	-3	2	-1	1	-75
1	24	14	"EMPTY"	"EMPTY"	5560	17020	100	48	49	11	47	49	13	15	1	0	87	87	10	87	88	10	16	2	0	100000.000	100000.000	1.000	1.201	3.885	0.100	0.000	80	484	1	2	16.610	1	0	2	0	-75
2	1	1	""	"STM0721"	5980	14680	80	245	247	64	54	56	15	100	100	0	2183	2217	362	131	133	30	100	100	0	0.093	0.093	0.091	0.089	1.444	0.089	0.792	52	324	2243	2279	-3.425	191	2052	193	2086	0
2	2	1	"dnaC"	"STM4543"	6170	14680	90	523	551	118	54	58	29	100	100	0	1184	1243	285	131	137	39	100	100	0	0.445	0.447	0.432	0.447	1.216	0.458	0.875	52	394	1522	1609	-1.167	469	1053	497	1112	0
2	3	1	"gph"	"STM3482"	6340	14670	90	317	369	158	54	56	15	100	100	0	852	956	325	132	132	19	100	100	0	0.365	0.382	0.371	0.358	1.370	0.385	0.909	52	365	983	1139	-1.453	263	720	315	824	0
2	4	1	""	"STM3547"	6500	14680	80	212	218	78	53	57	20	98	96	0	1995	1978	518	133	166	235	100	100	0	0.085	0.089	0.088	0.084	1.520	0.086	0.808	52	319	2021	2010	-3.550	159	1862	165	1845	0
2	5	1	""	"STM3259"	6690	14670	80	80	89	34	52	56	21	71	28	0	509	574	284	134	148	96	100	100	0	0.075	0.084	0.082	0.075	1.693	0.088	0.503	52	320	403	477	-3.743	28	375	37	440	0
2	6	1	"yqjC"	"STM3228"	6880	14670	90	220	232	80	51	54	16	100	98	0	566	633	206	130	136	44	100	100	0	0.388	0.360	0.349	0.343	1.472	0.353	0.860	52	390	605	684	-1.367	169	436	181	503	0
2	7	1	""	"STM2545"	7040	14670	90	1644	1814	774	52	73	128	100	100	0	1083	1149	330	134	146	85	100	100	0	1.678	1.736	1.686	1.679	1.316	1.830	0.931	52	390	2541	2777	0.746	1592	949	1762	1015	0
2	8	1	"gltL"	"STM0662"	7230	14670	90	170	179	55	53	71	117	46	3	0	1197	1234	343	135	146	82	100	100	0	0.110	0.115	0.113	0.112	1.364	0.113	0.823	52	406	1179	1225	-3.182	117	1062	126	1099	0
2	9	1	"asnB"	"STM0680"	7410	14660	90	1497	1432	256	51	55	19	100	100	0	3372	3312	282	136	138	27	100	100	0	0.447	0.435	0.446	0.424	1.262	0.437	0.941	52	388	4682	4557	-1.162	1446	3236	1381	3176	0
2	10	1	"nagE"	"STM0685"	7590	14660	80	182	193	84	50	53	17	98	96	0	481	545	247	134	136	25	100	100	0	0.380	0.348	0.360	0.337	1.508	0.325	0.849	52	314	479	554	-1.394	132	347	143	411	0
2	11	1	"barA"	"STM2958"	7760	14670	90	214	232	105	50	51	11	100	100	0	1410	1496	583	133	134	17	100	100	0	0.128	0.134	0.127	0.129	1.405	0.134	0.862	52	401	1441	1545	-2.961	164	1277	182	1363	0
2	12	1	"eutA"	"STM2459"	7940	14660	80	99	124	74	50	52	13	94	88	0	573	644	368	135	136	17	100	100	0	0.112	0.145	0.127	0.122	1.962	0.147	0.698	52	306	487	583	-3.160	49	438	74	509	0
2	13	1	"yigN"	"STM3969"	8110	14660	100	2293	2104	725	51	57	54	92	92	0	2283	2084	594	136	142	64	93	93	0	1.044	1.054	1.055	0.966	1.606	1.081	0.922	80	476	4389	4001	0.062	2242	2147	2053	1948	0
2	14	1	"metE"	"STM3965"	8300	14660	110	2510	2428	495	52	63	134	100	100	0	3747	3569	663	137	146	104	98	98	0	0.681	0.692	0.680	0.712	1.815	0.702	0.874	80	540	6068	5808	-0.555	2458	3610	2376	3432	0
2	15	1	"pldB"	"STM3961"	8480	14660	100	2724	2548	755	52	61	138	98	97	0	2415	2301	553	136	142	96	97	97	0	1.172	1.153	1.170	1.119	2.006	1.114	0.781	80	444	4951	4661	0.230	2672	2279	2496	2165	0
2	16	1	"pldA"	"STM3957"	8640	14650	90	2854	2673	581	52	112	369	98	98	0	2330	2261	248	136	188	290	100	100	0	1.277	1.233	1.273	1.185	1.383	1.372	0.896	52	380	4996	4746	0.353	2802	2194	2621	2125	0
2	17	1	"yigF"	"STM3953"	8830	14650	90	846	933	364	52	104	336	96	65	0	823	853	134	139	187	297	100	82	0	1.161	1.234	1.174	1.145	1.521	1.600	0.737	52	406	1478	1595	0.215	794	684	881	714	0
2	18	1	"xerC"	"STM3949"	9020	14650	100	1293	1328	548	52	56	43	98	97	0	1432	1427	418	137	146	145	98	97	0	0.958	0.989	0.983	0.907	1.929	1.091	0.824	80	447	2536	2566	-0.061	1241	1295	1276	1290	0
2	19	1	"sgaH"	"STM4386"	9170	14650	80	202	205	67	50	54	16	100	98	0	1174	1190	374	137	148	66	100	100	0	0.147	0.147	0.150	0.142	1.448	0.142	0.860	52	300	1189	1208	-2.770	152	1037	155	1053	0
2	20	1	"ytfG"	"STM4401"	9370	14640	90	357	367	120	51	54	22	100	98	0	1943	1925	319	138	149	87	100	100	0	0.170	0.177	0.172	0.164	1.416	0.186	0.899	52	395	2111	2103	-2.560	306	1805	316	1787	0
2	21	1	"ytfP"	"STM4411"	9540	14640	90	282	294	127	51	53	13	100	100	0	657	722	245	137	142	44	100	100	0	0.444	0.415	0.416	0.389	1.400	0.429	0.923	52	386	751	828	-1.171	231	520	243	585	0
2	22	1	""	"STM4419"	9720	14640	90	311	305	92	51	53	16	100	98	0	3079	2872	558	139	147	55	100	100	0	0.088	0.093	0.089	0.085	1.586	0.095	0.866	52	379	3200	2987	-3.499	260	2940	254	2733	0
2	23	1	""	"STM4423"	9890	14640	80	141	144	50	52	53	14	96	92	0	1265	1298	342	140	144	35	100	100	0	0.079	0.079	0.076	0.075	1.514	0.077	0.667	52	314	1214	1250	-3.660	89	1125	92	1158	0
2	24	1	""	"STM4427"	10070	14640	90	271	277	78	51	53	14	100	100	0	1453	1546	408	138	138	17	100	100	0	0.167	0.161	0.159	0.154	1.376	0.157	0.864	52	406	1535	1634	-2.579	220	1315	226	1408	0
2	1	2	"clpP"	"STM0448"	5970	14870	100	1529	1488	597	53	55	16	100	100	0	704	685	246	97	102	20	95	95	0	2.432	2.440	2.463	2.488	2.052	2.461	0.943	80	481	2083	2023	1.282	1476	607	1435	588	0
2	2	2	"nrdG"	"STM4451"	6150	14860	80	309	332	125	53	56	14	100	100	0	533	557	174	98	104	20	100	100	0	0.589	0.608	0.599	0.592	1.247	0.611	0.940	52	334	691	738	-0.765	256	435	279	459	0
2	3	2	"phoQ"	"STM1230"	6340	14870	90	1697	1761	670	53	56	15	100	100	0	1059	1093	405	96	102	21	100	100	0	1.707	1.713	1.741	1.742	1.170	1.711	0.968	52	401	2607	2705	0.772	1644	963	1708	997	0
2	4	2	"coaA"	"STM4139"	6510	14860	80	504	537	150	53	55	16	100	100	0	1025	1066	308	98	103	22	100	100	0	0.487	0.500	0.508	0.502	1.288	0.483	0.913	52	328	1378	1452	-1.039	451	927	484	968	0
2	5	2	"thiE"	"STM4163"	6680	14860	80	157	157	50	52	54	14	96	94	0	790	791	224	101	106	21	100	100	0	0.152	0.152	0.158	0.144	1.534	0.142	0.782	52	334	794	795	-2.714	105	689	105	690	0
2	6	2	"nfi"	"STM4168"	6880	14860	80	343	357	148	53	54	16	100	100	0	616	675	238	99	104	20	100	100	0	0.561	0.528	0.536	0.505	1.320	0.533	0.923	52	326	807	880	-0.834	290	517	304	576	0
2	7	2	"hopD"	"STM3442"	7040	14860	80	401	441	162	50	52	13	100	100	0	351	361	116	99	104	19	100	100	0	1.393	1.492	1.456	1.524	1.338	1.482	0.895	52	326	603	653	0.478	351	252	391	262	0
2	8	2	"stfD"	"STM0197"	7230	14860	80	80	86	31	51	52	13	71	50	0	265	352	191	99	103	19	100	100	0	0.175	0.138	0.144	0.135	2.505	0.112	0.484	52	334	195	288	-2.517	29	166	35	253	0
2	9	2	"eutP"	"STM2469"	7400	14850	80	104	110	42	51	53	13	88	80	0	492	549	194	102	108	21	100	100	0	0.136	0.132	0.117	0.106	1.973	0.135	0.693	52	320	443	506	-2.879	53	390	59	447	0
2	10	2	"eutM"	"STM2465"	7570	14850	100	52	58	26	52	53	12	17	7	0	130	165	133	103	108	21	60	32	0	0.000	0.097	0.208	0.266	3.759	0.152	0.417	80	485	27	68	Error	0	27	6	62	100
2	11	2	"prpR"	"STM0367"	7750	14850	70	70	76	23	50	51	12	71	43	0	242	269	80	103	109	26	100	100	0	0.144	0.157	0.149	0.133	2.232	0.138	0.323	32	236	159	192	-2.797	20	139	26	166	0
2	12	2	"prpE"	"STM0371"	7960	14850	70	85	90	25	52	54	15	90	56	0	278	284	47	100	112	40	100	100	0	0.185	0.207	0.196	0.186	1.841	0.165	0.404	32	231	211	222	-2.431	33	178	38	184	0
2	13	2	"sodA"	"STM4055"	8110	14840	90	1340	1400	467	51	53	16	100	100	0	615	637	155	104	109	22	100	100	0	2.523	2.531	2.503	2.483	1.200	2.623	0.944	52	381	1800	1882	1.335	1289	511	1349	533	0
2	14	2	"sicP"	"STM2879"	8290	14840	90	1131	1128	147	52	60	44	100	100	0	552	557	56	106	112	25	100	100	0	2.419	2.386	2.332	2.380	1.143	2.434	0.943	52	387	1525	1527	1.275	1079	446	1076	451	0
2	15	2	"fabD"	"STM1194"	8480	14830	90	5813	5714	2252	54	76	170	100	100	0	996	1050	284	107	119	106	100	100	0	6.478	6.002	6.236	5.338	1.652	6.450	0.951	52	376	6648	6603	2.696	5759	889	5660	943	0
2	16	2	"nuoH"	"STM2322"	8640	14840	80	1013	1065	236	52	57	31	100	100	0	1102	1139	220	105	111	23	100	100	0	0.964	0.980	0.965	0.977	1.154	0.981	0.948	52	327	1958	2047	-0.053	961	997	1013	1034	0
2	17	2	"dacD"	"STM2062"	8830	14840	80	165	162	29	50	53	14	100	100	0	468	465	70	105	110	23	100	100	0	0.317	0.311	0.313	0.307	1.380	0.297	0.801	52	334	478	472	-1.658	115	363	112	360	0
2	18	2	"pefC"	"PSLT017"	9000	14830	80	250	254	78	51	52	12	100	100	0	1224	1278	275	105	112	24	100	100	0	0.178	0.173	0.171	0.165	1.371	0.172	0.868	52	329	1318	1376	-2.491	199	1119	203	1173	0
2	19	2	"yjbA"	"STM4226"	9180	14830	90	213	229	77	49	51	12	100	100	0	448	501	200	108	114	24	100	100	0	0.482	0.458	0.474	0.462	1.359	0.421	0.860	52	389	504	573	-1.052	164	340	180	393	0
2	20	2	"asd"	"STM3539"	9350	14830	80	254	268	70	49	51	11	100	100	0	336	361	87	106	113	23	100	100	0	0.891	0.859	0.826	0.864	1.282	0.843	0.835	52	328	435	474	-0.166	205	230	219	255	0
2	21	2	"stpA"	"STM2799"	9530	14830	100	112	162	177	49	51	12	90	85	0	154	207	186	110	115	23	72	46	0	1.432	1.165	1.426	1.488	2.791	0.977	0.805	80	471	107	210	0.518	63	44	113	97	100
2	22	2	"leuB"	"STM0112"	9710	14820	100	96	96	34	48	51	15	82	67	0	192	205	71	110	116	29	85	68	0	0.585	0.505	0.543	0.526	1.956	0.391	0.498	80	461	130	143	-0.773	48	82	48	95	100
2	23	2	"prgJ"	"STM2872"	9880	14830	90	373	589	555	50	53	18	100	100	0	191	267	193	107	113	23	100	92	0	3.845	3.369	3.826	3.782	1.467	3.186	0.865	52	393	407	699	1.943	323	84	539	160	0
2	24	2	"smvA"	"STM1574"	10080	14820	70	147	197	121	50	61	39	93	62	0	199	252	131	110	120	38	81	65	0	1.090	1.035	1.070	1.175	1.853	0.924	0.597	32	236	186	289	0.124	97	89	147	142	0
2	1	3	"hupB"	"STM0451"	5980	15050	90	486	606	409	53	55	16	100	100	0	264	321	168	93	93	11	100	100	0	2.532	2.425	2.413	2.427	1.462	2.632	0.781	52	387	604	781	1.340	433	171	553	228	0
2	2	3	"hisM"	"STM2352"	6150	15050	80	213	233	76	52	54	14	100	100	0	602	657	202	95	95	12	100	100	0	0.318	0.322	0.310	0.315	1.335	0.309	0.854	52	334	668	743	-1.655	161	507	181	562	0
2	3	3	"rimM"	"STM2675"	6330	15050	90	4405	4854	1854	51	58	27	100	100	0	291	318	96	95	96	12	100	100	0	22.214	21.538	21.541	21.661	1.249	22.554	0.887	52	389	4550	5026	4.473	4354	196	4803	223	0
2	4	3	"fruR"	"STM0118"	6510	15050	80	80	88	32	53	60	29	40	15	0	148	176	80	95	96	15	86	73	0	0.509	0.432	0.416	0.498	2.357	0.339	0.435	52	328	80	116	-0.973	27	53	35	81	0
2	5	3	"asrA"	"STM2548"	6680	15040	80	90	94	32	52	54	15	75	57	0	433	449	88	96	99	19	100	100	0	0.113	0.119	0.107	0.096	2.252	0.112	0.422	52	334	375	395	-3.149	38	337	42	353	0
2	6	3	"entD"	"STM0584"	6860	15040	90	139	142	31	53	56	18	100	98	0	416	415	85	97	108	44	100	100	0	0.270	0.280	0.282	0.271	1.453	0.259	0.674	52	397	405	407	-1.891	86	319	89	318	0
2	7	3	"cbiL"	"STM2024"	7040	15040	80	85	91	26	52	54	17	75	48	0	302	334	129	99	109	43	100	98	0	0.163	0.166	0.164	0.145	2.034	0.153	0.571	52	340	236	274	-2.621	33	203	39	235	0
2	8	3	"cbiO"	"STM2020"	7230	15040	90	77	79	20	50	52	15	69	46	0	334	330	54	96	97	11	100	100	0	0.113	0.124	0.128	0.102	2.335	0.105	0.305	52	395	265	263	-3.140	27	238	29	234	0
2	9	3	"umuC"	"STM1997"	7400	15030	90	71	76	26	50	52	15	61	36	0	215	230	77	95	96	12	100	98	0	0.175	0.193	0.197	0.199	2.283	0.161	0.229	52	401	141	161	-2.515	21	120	26	135	0
2	10	3	"uhpC"	"STM3788"	7580	15020	70	100	103	30	52	54	14	96	81	0	284	285	52	96	96	12	100	100	0	0.255	0.270	0.232	0.242	1.726	0.263	0.429	32	236	236	240	-1.970	48	188	51	189	0
2	11	3	"trpB"	"STM1726"	7760	15040	90	106	114	36	50	51	12	98	96	0	229	241	78	94	95	11	100	100	0	0.415	0.435	0.446	0.419	1.717	0.401	0.697	52	394	191	211	-1.269	56	135	64	147	0
2	12	3	"rpsL"	"STM3448"	7930	15030	90	2138	2250	810	52	58	26	100	100	0	327	347	114	96	96	11	100	100	0	9.030	8.757	9.278	8.950	1.308	8.777	0.880	52	401	2317	2449	3.175	2086	231	2198	251	0
2	13	3	"phnR"	"STM0430"	8110	15030	80	263	275	69	51	57	27	100	100	0	821	875	213	98	100	14	100	100	0	0.293	0.288	0.295	0.285	1.250	0.280	0.894	52	328	935	1001	-1.770	212	723	224	777	0
2	14	3	""	"STM4157"	8290	15020	100	293	275	123	50	52	13	88	87	0	1147	1031	354	97	100	22	93	93	0	0.231	0.241	0.243	0.223	1.837	0.245	0.865	80	480	1293	1159	-2.111	243	1050	225	934	0
2	15	3	""	"STM0345"	8470	15020	90	130	141	59	51	53	15	96	84	0	460	491	106	97	102	35	100	100	0	0.218	0.228	0.203	0.195	1.861	0.235	0.611	52	400	442	484	-2.200	79	363	90	394	0
2	16	3	""	"STM2453"	8670	15030	90	202	211	69	51	56	22	98	96	0	1001	1062	304	98	112	84	100	100	0	0.167	0.166	0.164	0.157	1.569	0.157	0.800	52	386	1054	1124	-2.580	151	903	160	964	0
2	17	3	"ychA"	"STM1773"	8830	15020	90	440	466	99	51	54	17	100	100	0	1076	1112	194	98	101	23	100	100	0	0.398	0.409	0.391	0.406	1.224	0.400	0.906	52	364	1367	1429	-1.330	389	978	415	1014	0
2	18	3	"orf408"	"STM1382"	8990	15020	90	196	200	62	50	53	14	98	98	0	1212	1168	249	99	103	21	100	100	0	0.131	0.140	0.134	0.130	1.538	0.131	0.780	52	386	1259	1219	-2.930	146	1113	150	1069	0
2	19	3	"traR"	"PSLT085"	9200	15010	90	84	96	45	49	51	13	82	65	0	467	522	282	96	100	23	100	100	0	0.094	0.110	0.108	0.095	2.185	0.107	0.562	52	393	406	473	-3.406	35	371	47	426	0
2	20	3	""	"Not LT2a85"	9360	15010	90	128	141	51	50	52	14	98	94	0	686	729	253	97	106	76	100	100	0	0.132	0.144	0.132	0.131	1.577	0.125	0.702	52	372	667	723	-2.917	78	589	91	632	0
2	21	3	"trbC"	"PSLT094"	9530	15010	80	263	270	82	49	52	16	100	100	0	1374	1404	350	100	112	82	100	100	0	0.168	0.169	0.164	0.163	1.337	0.163	0.878	52	328	1488	1525	-2.574	214	1274	221	1304	0
2	22	3	"traQ"	"PSLT098"	9720	15010	90	118	127	43	49	52	18	94	82	0	642	622	135	98	102	23	100	100	0	0.127	0.149	0.125	0.132	1.597	0.153	0.704	52	402	613	602	-2.979	69	544	78	524	0
2	23	3	"traS"	"PSLT102"	9900	15010	90	302	309	62	49	51	18	100	100	0	942	960	163	97	101	24	100	100	0	0.299	0.301	0.295	0.298	1.307	0.290	0.862	52	381	1098	1123	-1.740	253	845	260	863	0
2	24	3	""	"PSLT107"	10060	15000	90	1046	1093	414	50	58	33	100	100	0	492	511	152	99	102	20	100	100	0	2.534	2.532	2.477	2.486	1.337	2.636	0.909	52	398	1389	1455	1.342	996	393	1043	412	0
2	1	4	""	"STM2736"	5980	15230	90	109	117	44	52	53	15	88	82	0	640	678	187	94	95	15	100	100	0	0.104	0.111	0.108	0.103	1.783	0.111	0.623	52	414	603	649	-3.260	57	546	65	584	0
2	2	4	""	"STM2712"	6170	15230	90	259	244	83	52	54	15	94	92	0	777	747	177	97	98	17	100	100	0	0.304	0.295	0.315	0.241	2.068	0.291	0.863	52	402	887	842	-1.716	207	680	192	650	0
2	3	4	""	"STM1612"	6340	15220	90	628	604	179	51	53	13	100	100	0	1529	1558	298	96	99	20	100	100	0	0.403	0.378	0.381	0.341	1.695	0.384	0.936	52	380	2010	2015	-1.312	577	1433	553	1462	0
2	4	4	""	"STM1607"	6510	15220	90	284	273	69	53	54	14	100	100	0	748	743	108	95	101	25	100	100	0	0.354	0.340	0.331	0.317	1.405	0.346	0.903	52	392	884	868	-1.499	231	653	220	648	0
2	5	4	"ycjI"	"STM1680"	6700	15220	90	517	507	175	52	57	32	98	92	0	639	645	157	96	102	32	100	100	0	0.856	0.829	0.846	0.740	1.581	0.870	0.923	52	395	1008	1004	-0.224	465	543	455	549	0
2	6	4	""	"STM1676"	6870	15220	90	325	321	81	50	55	32	100	98	0	1115	1099	127	96	100	30	100	100	0	0.270	0.270	0.270	0.258	1.343	0.269	0.891	52	372	1294	1274	-1.890	275	1019	271	1003	0
2	7	4	"frr"	"STM0219"	7050	15220	90	1138	1163	371	52	77	141	100	98	0	728	749	152	98	113	78	100	100	0	1.724	1.707	1.763	1.620	1.347	1.816	0.930	52	402	1716	1762	0.786	1086	630	1111	651	0
2	8	4	"mesJ"	"STM0236"	7240	15220	90	427	434	103	52	78	144	100	84	0	974	987	288	96	112	80	100	100	0	0.427	0.429	0.428	0.435	1.171	0.414	0.935	52	386	1253	1273	-1.227	375	878	382	891	0
2	9	4	"pfs"	"STM0207"	7400	15220	80	366	367	87	50	52	13	100	100	0	359	368	86	96	97	14	100	100	0	1.202	1.165	1.205	1.176	1.268	1.157	0.874	52	326	579	589	0.265	316	263	317	272	0
2	10	4	"yeeA"	"STM2060"	7580	15210	80	224	225	54	49	52	14	100	100	0	564	563	134	95	97	15	100	100	0	0.373	0.376	0.374	0.371	1.392	0.357	0.869	52	334	644	644	-1.422	175	469	176	468	0
2	11	4	"vsr"	"STM1991"	7750	15210	80	150	162	66	49	53	21	100	92	0	495	553	192	97	102	43	100	100	0	0.254	0.248	0.243	0.230	1.544	0.238	0.747	52	328	499	569	-1.978	101	398	113	456	0
2	12	4	"fixB"	"STM0076"	7950	15220	90	94	96	23	51	52	13	96	75	0	429	432	64	97	98	15	100	100	0	0.130	0.134	0.128	0.118	1.769	0.125	0.555	52	376	375	380	-2.949	43	332	45	335	0
2	13	4	""	"STM4192"	8100	15200	90	185	196	65	52	55	24	98	98	0	789	795	173	98	116	95	100	100	0	0.192	0.207	0.194	0.198	1.337	0.215	0.839	52	376	824	841	-2.377	133	691	144	697	0
2	14	4	"dgkA"	"STM4236"	8290	15210	80	222	227	51	51	53	15	100	100	0	482	492	92	99	108	61	100	100	0	0.446	0.448	0.440	0.443	1.270	0.443	0.887	52	334	554	569	-1.163	171	383	176	393	0
2	15	4	"tyrB"	"STM4248"	8480	15200	90	595	577	200	50	53	21	96	92	0	1294	1277	304	99	103	38	100	100	0	0.456	0.447	0.446	0.397	1.719	0.468	0.940	52	394	1740	1705	-1.133	545	1195	527	1178	0
2	16	4	"lysC"	"STM4220"	8650	15200	90	499	479	134	50	53	20	100	100	0	808	821	151	97	101	38	100	100	0	0.632	0.593	0.614	0.562	1.359	0.603	0.930	52	380	1160	1153	-0.663	449	711	429	724	0
2	17	4	"glk"	"STM2403"	8820	15200	80	326	325	66	52	53	13	100	100	0	993	990	210	97	100	15	100	100	0	0.306	0.306	0.305	0.304	1.208	0.292	0.897	52	334	1170	1166	-1.709	274	896	273	893	0
2	18	4	"yfcB"	"STM2385"	9010	15190	90	1027	1010	307	52	53	15	100	100	0	1059	1110	250	98	101	15	100	100	0	1.015	0.947	0.964	0.884	1.491	0.981	0.938	52	386	1936	1970	0.021	975	961	958	1012	0
2	19	4	"ybdA"	"STM0593"	9170	15200	90	519	514	122	51	55	19	100	100	0	1046	1037	224	98	104	29	100	100	0	0.494	0.493	0.508	0.483	1.274	0.481	0.928	52	392	1416	1402	-1.018	468	948	463	939	0
2	20	4	"ybaM"	"STM0480"	9360	15190	80	103	102	23	51	53	17	96	73	0	244	239	38	98	102	18	100	100	0	0.356	0.362	0.384	0.344	1.638	0.352	0.523	52	340	198	192	-1.489	52	146	51	141	0
2	21	4	"ybbO"	"STM0505"	9550	15190	90	578	561	185	52	59	33	100	100	0	1076	1099	213	100	114	53	100	100	0	0.539	0.510	0.526	0.469	1.492	0.527	0.912	52	387	1502	1508	-0.892	526	976	509	999	0
2	22	4	"purK"	"STM0533"	9710	15190	90	750	755	174	50	55	20	100	100	0	901	947	184	100	110	42	100	100	0	0.874	0.832	0.833	0.821	1.200	0.823	0.935	52	380	1501	1552	-0.194	700	801	705	847	0
2	23	4	"rfbI"	"STM0559"	9890	15190	90	100	106	30	49	52	14	96	84	0	446	454	92	98	101	15	100	100	0	0.147	0.160	0.156	0.146	1.568	0.152	0.618	52	388	399	413	-2.771	51	348	57	356	0
2	24	4	"ybdK"	"STM0583"	10070	15190	90	378	395	124	51	55	29	100	98	0	1168	1247	284	99	114	105	100	100	0	0.306	0.300	0.291	0.286	1.315	0.307	0.921	52	400	1396	1492	-1.709	327	1069	344	1148	0
2	1	5	"yoaH"	"STM1823"	5980	15420	80	96	99	24	50	52	12	98	84	0	239	242	36	94	95	12	100	100	0	0.317	0.331	0.320	0.293	2.031	0.297	0.471	52	320	191	197	-1.656	46	145	49	148	0
2	2	5	"emtA"	"STM1799"	6150	15420	80	294	288	78	50	53	14	100	100	0	662	644	168	96	99	26	100	100	0	0.431	0.434	0.438	0.429	1.387	0.414	0.869	52	328	810	786	-1.214	244	566	238	548	0
2	3	5	"narH"	"STM1763"	6330	15410	80	182	186	56	50	52	13	100	100	0	906	864	201	95	100	26	100	100	0	0.163	0.177	0.162	0.169	1.402	0.169	0.826	52	334	943	905	-2.619	132	811	136	769	0
2	4	5	"ychE"	"STM1748"	6500	15410	90	146	150	47	51	53	14	100	94	0	655	688	215	96	111	53	100	100	0	0.170	0.167	0.172	0.155	1.632	0.158	0.794	52	394	654	691	-2.557	95	559	99	592	0
2	5	5	"yoaB"	"STM1822"	6690	15400	80	133	140	32	51	53	14	100	98	0	357	341	70	95	105	38	98	98	0	0.313	0.362	0.361	0.363	1.585	0.346	0.765	52	334	344	335	-1.676	82	262	89	246	0
2	6	5	"dsbB"	"STM1807"	6870	15390	100	51	54	18	50	51	12	21	8	0	96	91	19	96	96	12	15	1	0	100000.000	-0.800	0.462	0.538	4.448	1.854	0.010	80	471	1	-1	16.610	1	0	4	-5	-75
2	7	5	""	"STM4010"	7050	15400	80	325	320	57	50	52	13	100	100	0	1031	1038	202	97	99	17	100	100	0	0.294	0.287	0.280	0.288	1.335	0.265	0.870	52	334	1209	1211	-1.764	275	934	270	941	0
2	8	5	"mobB"	"STM3993"	7230	15400	90	417	424	131	51	55	24	100	100	0	644	679	163	97	102	30	100	100	0	0.669	0.641	0.689	0.622	1.532	0.618	0.750	52	388	913	955	-0.580	366	547	373	582	0
2	9	5	"yiiR"	"STM4083"	7400	15400	90	297	320	97	51	54	23	100	100	0	601	651	207	96	100	28	100	100	0	0.487	0.485	0.493	0.483	1.279	0.468	0.902	52	380	751	824	-1.038	246	505	269	555	0
2	10	5	""	"STM4067"	7580	15400	90	291	298	115	51	56	37	96	92	0	642	683	208	95	109	89	100	100	0	0.439	0.420	0.416	0.394	1.492	0.422	0.856	52	388	787	835	-1.189	240	547	247	588	0
2	11	5	"yiiM"	"STM4056"	7760	15400	110	257	266	115	51	60	42	91	87	0	615	614	263	98	118	100	93	91	0	0.398	0.417	0.410	0.397	2.068	0.387	0.843	80	480	723	731	-1.328	206	517	215	516	0
2	12	5	"yiiG"	"STM4040"	7930	15410	130	256	239	99	55	71	52	89	75	0	822	893	297	103	153	144	97	95	0	0.280	0.233	0.233	0.200	1.985	0.244	0.744	120	592	920	974	-1.839	201	719	184	790	100
2	13	5	"yhdN"	"STM3413"	8120	15390	80	435	433	109	52	55	17	100	100	0	570	555	107	102	107	46	100	100	0	0.818	0.841	0.877	0.829	1.475	0.826	0.826	52	316	851	834	-0.289	383	468	381	453	0
2	14	5	"secY"	"STM3420"	8300	15390	100	14582	12600	6354	51	62	49	100	100	0	623	558	215	97	99	13	96	95	0	27.625	27.221	27.381	23.816	1.911	28.420	0.955	80	462	15057	13010	4.788	14531	526	12549	461	0
2	15	5	"rplE"	"STM3428"	8490	15390	110	10520	8178	4495	50	67	65	98	98	0	335	301	105	96	97	13	93	88	0	43.808	39.649	39.418	36.361	1.471	42.522	0.918	80	514	10709	8333	5.453	10470	239	8128	205	0
2	16	5	"rpmC"	"STM3432"	8660	15390	90	1348	1308	463	51	70	73	100	100	0	150	149	22	94	95	11	100	94	0	23.161	22.855	23.083	23.108	1.470	25.321	0.689	52	363	1353	1312	4.534	1297	56	1257	55	0
2	17	5	"rpsS"	"STM3436"	8830	15380	90	4282	3889	1307	53	79	106	100	100	0	227	219	30	96	96	11	100	100	0	32.282	31.187	32.932	29.208	1.563	34.130	0.859	52	382	4360	3959	5.013	4229	131	3836	123	0
2	18	5	"rpsJ"	"STM3441"	9010	15380	90	3671	3264	1254	52	92	135	100	100	0	237	235	39	97	99	12	100	100	0	25.850	23.275	25.936	21.132	1.931	27.151	0.780	52	394	3759	3350	4.692	3619	140	3212	138	0
2	19	5	""	"STM4463"	9180	15380	80	99	111	34	52	78	109	9	0	0	523	539	116	98	100	13	100	100	0	0.111	0.134	0.112	0.118	1.806	0.128	0.595	52	328	472	500	-3.177	47	425	59	441	0
2	20	5	"pepA"	"STM4477"	9360	15370	90	1159	1081	309	51	55	19	100	100	0	613	600	108	98	99	14	100	100	0	2.151	2.052	2.111	1.878	1.536	2.182	0.932	52	396	1623	1532	1.105	1108	515	1030	502	0
2	21	5	"iadA"	"STM4512"	9540	15370	90	369	375	113	51	59	30	98	96	0	631	660	128	101	108	52	100	100	0	0.600	0.580	0.574	0.533	1.591	0.587	0.880	52	380	848	883	-0.737	318	530	324	559	0
2	22	5	""	"STM4551"	9710	15370	90	199	196	50	50	53	26	98	94	0	880	880	148	100	108	51	100	100	0	0.191	0.187	0.181	0.171	1.616	0.192	0.867	52	389	929	926	-2.388	149	780	146	780	100
2	23	5	"yjjK"	"STM4581"	9890	15360	90	1565	1579	383	49	58	61	100	100	0	782	793	153	100	105	34	100	100	0	2.223	2.208	2.212	2.181	1.182	2.306	0.931	52	388	2198	2223	1.152	1516	682	1530	693	0
2	24	5	"gltS"	"STM3746"	10070	15360	90	1761	1715	511	51	66	85	100	100	0	772	795	175	99	105	45	100	100	0	2.541	2.391	2.385	2.304	1.300	2.530	0.936	52	394	2383	2360	1.345	1710	673	1664	696	0
2	1	6	"yhhY"	"STM3546"	5970	15590	90	207	200	57	52	52	13	100	94	0	567	561	146	93	95	13	100	100	0	0.327	0.316	0.310	0.297	1.526	0.319	0.880	52	393	629	616	-1.613	155	474	148	468	0
2	2	6	""	"STM0951"	6160	15590	90	215	225	68	51	53	15	100	100	0	653	663	189	94	99	32	100	100	0	0.293	0.306	0.296	0.300	1.361	0.295	0.860	52	396	723	743	-1.769	164	559	174	569	0
2	3	6	"nanK"	"STM3336"	6340	15590	90	203	216	57	50	52	14	100	100	0	820	875	183	94	101	35	100	100	0	0.211	0.213	0.207	0.206	1.342	0.202	0.826	52	396	879	947	-2.246	153	726	166	781	0
2	4	6	"yrbC"	"STM3310"	6520	15580	90	839	831	174	50	52	13	100	100	0	644	655	111	94	98	19	100	100	0	1.435	1.392	1.414	1.388	1.158	1.408	0.946	52	390	1339	1342	0.521	789	550	781	561	0
2	5	6	"greA"	"STM3299"	6700	15580	90	837	797	214	51	54	15	100	100	0	593	578	73	94	95	13	100	100	0	1.575	1.541	1.536	1.454	1.416	1.643	0.928	52	397	1285	1230	0.655	786	499	746	484	0
2	6	6	"rpsO"	"STM3283"	6880	15580	80	510	448	180	51	54	18	98	96	0	311	295	72	95	96	12	100	100	0	2.125	1.985	2.019	1.756	2.058	2.202	0.814	52	326	675	597	1.087	459	216	397	200	0
2	7	6	"yghB"	"STM3162"	7040	15580	90	321	315	93	50	55	22	100	100	0	729	700	161	95	100	31	100	100	0	0.427	0.438	0.423	0.423	1.361	0.422	0.893	52	379	905	870	-1.226	271	634	265	605	0
2	8	6	""	"STM3136"	7240	15580	90	318	337	102	50	54	21	100	100	0	854	867	226	97	105	52	100	100	0	0.354	0.373	0.356	0.371	1.340	0.364	0.890	52	380	1025	1057	-1.498	268	757	287	770	0
2	9	6	"yggV"	"STM3103"	7400	15570	90	228	234	68	51	53	19	98	98	0	365	388	113	96	102	46	100	100	0	0.658	0.627	0.659	0.611	1.426	0.613	0.829	52	378	446	475	-0.604	177	269	183	292	0
2	10	6	"sprT"	"STM3092"	7600	15570	90	210	204	70	49	51	15	92	92	0	620	558	174	97	97	12	92	92	0	0.308	0.336	0.319	0.296	1.639	0.321	0.851	52	374	684	616	-1.700	161	523	155	461	0
2	11	6	""	"STM3072"	7760	15570	80	134	134	34	52	53	18	98	94	0	564	548	137	97	101	21	100	98	0	0.176	0.182	0.181	0.189	1.853	0.156	0.622	52	306	549	533	-2.510	82	467	82	451	0
2	12	6	"ygfE"	"STM3060"	7930	15560	90	162	176	83	56	82	64	73	44	0	289	277	99	110	179	169	53	3	0	0.592	0.719	0.797	0.757	2.462	0.498	0.607	52	325	285	287	-0.756	106	179	120	167	100
2	13	6	"ansA"	"STM1294"	8110	15560	100	56	60	19	53	67	45	2	1	0	124	121	24	104	140	119	0	0	0	0.150	0.412	0.500	0.485	3.552	0.402	0.147	80	480	23	24	-2.737	3	20	7	17	-75
2	14	6	"pfkB"	"STM1326"	8300	15560	80	254	291	116	50	53	17	100	100	0	307	350	163	99	100	15	100	100	0	0.981	0.960	1.055	1.012	1.652	0.995	0.664	52	326	412	492	-0.028	204	208	241	251	0
2	15	6	"ydiK"	"STM1364"	8490	15560	90	687	739	181	49	55	30	100	100	0	1046	1162	306	98	104	51	100	100	0	0.673	0.648	0.648	0.655	1.206	0.625	0.931	52	364	1586	1754	-0.571	638	948	690	1064	0
2	16	6	"cfa"	"STM1427"	8650	15550	90	322	311	67	50	52	13	100	100	0	1062	1075	157	97	99	18	100	100	0	0.282	0.267	0.271	0.259	1.331	0.267	0.899	52	356	1237	1239	-1.827	272	965	261	978	0
2	17	6	"ydhM"	"STM1437"	8820	15550	90	223	224	57	51	53	20	100	98	0	667	725	170	99	103	22	100	100	0	0.303	0.276	0.275	0.266	1.400	0.271	0.863	52	393	740	799	-1.723	172	568	173	626	0
2	18	6	"nth"	"STM1453"	9010	15560	90	236	243	52	51	54	19	100	100	0	676	672	119	98	103	24	100	100	0	0.320	0.334	0.321	0.331	1.261	0.322	0.876	52	378	763	766	-1.644	185	578	192	574	0
2	19	6	"ugpA"	"STM3556"	9170	15550	80	337	352	80	50	56	20	100	100	0	843	867	158	100	109	33	100	100	0	0.386	0.394	0.396	0.388	1.240	0.390	0.916	52	321	1030	1069	-1.372	287	743	302	767	0
2	20	6	"ftsY"	"STM3571"	9360	15550	90	1231	1227	408	50	67	90	100	100	0	1112	1100	242	99	115	77	100	100	0	1.166	1.176	1.201	1.137	1.218	1.232	0.940	52	408	2194	2178	0.221	1181	1013	1177	1001	0
2	21	6	"zntA"	"STM3576"	9540	15540	90	1220	1187	178	50	69	92	100	100	0	1229	1230	103	101	120	88	100	100	0	1.037	1.007	1.009	0.992	1.179	1.004	0.944	52	400	2298	2266	0.053	1170	1128	1137	1129	0
2	22	6	"yhhT"	"STM3582"	9730	15550	90	271	282	73	49	54	23	100	100	0	1239	1336	284	99	108	50	100	100	0	0.195	0.188	0.189	0.184	1.285	0.180	0.893	52	381	1362	1470	-2.360	222	1140	233	1237	0
2	23	6	"yhiN"	"STM3588"	9890	15540	90	419	432	115	49	53	18	100	100	0	1024	1119	254	99	108	37	100	100	0	0.400	0.375	0.386	0.364	1.295	0.371	0.924	52	380	1295	1403	-1.322	370	925	383	1020	0
2	24	6	""	"STM3598"	10070	15540	80	91	95	32	49	53	17	84	59	0	184	202	68	98	106	38	94	55	0	0.488	0.442	0.431	0.423	2.678	0.390	0.558	52	340	128	150	-1.034	42	86	46	104	0
2	1	7	""	"STM3799"	5970	15770	90	310	312	79	50	53	17	98	98	0	1134	1128	230	93	99	44	100	100	0	0.250	0.253	0.252	0.243	1.287	0.258	0.940	52	380	1301	1297	-2.001	260	1041	262	1035	0
2	2	7	"yidE"	"STM3807"	6140	15770	80	176	179	45	50	53	21	100	100	0	400	409	95	94	103	56	100	100	0	0.412	0.410	0.414	0.398	1.357	0.341	0.740	52	334	432	444	-1.280	126	306	129	315	0
2	3	7	"yidR"	"STM3811"	6330	15770	80	188	188	43	49	53	33	100	100	0	329	349	73	94	102	59	100	100	0	0.591	0.545	0.542	0.538	1.339	0.538	0.828	52	334	374	394	-0.758	139	235	139	255	0
2	4	7	"torD"	"STM3821"	6510	15760	90	137	142	38	50	54	31	96	82	0	756	775	113	94	102	54	100	100	0	0.131	0.135	0.127	0.125	1.530	0.129	0.759	52	381	749	773	-2.928	87	662	92	681	0
2	5	7	"dgoT"	"STM3827"	6680	15760	80	152	155	40	50	51	13	100	100	0	731	722	118	96	99	16	100	100	0	0.161	0.168	0.170	0.156	1.440	0.166	0.821	52	329	737	731	-2.638	102	635	105	626	0
2	6	7	"yidA"	"STM3831"	6870	15760	90	306	299	84	50	52	14	100	100	0	718	706	113	96	97	13	100	100	0	0.412	0.408	0.401	0.381	1.410	0.414	0.895	52	387	878	859	-1.281	256	622	249	610	0
2	7	7	"imp"	"STM0093"	7050	15760	100	1540	1452	519	50	55	25	96	95	0	1792	1733	564	95	99	30	100	100	0	0.878	0.856	0.853	0.779	1.888	0.865	0.965	80	452	3187	3040	-0.188	1490	1697	1402	1638	0
2	8	7	"yabJ"	"STM0106"	7220	15750	90	294	303	78	51	57	28	98	98	0	761	796	143	96	106	37	100	100	0	0.365	0.360	0.353	0.345	1.344	0.365	0.924	52	373	908	952	-1.452	243	665	252	700	0
2	9	7	"yabC"	"STM0120"	7410	15750	90	556	534	148	50	59	48	100	96	0	543	547	126	98	106	40	100	100	0	1.137	1.078	1.132	1.037	1.405	1.107	0.892	52	395	951	933	0.185	506	445	484	449	0
2	10	7	"murD"	"STM0126"	7580	15740	90	415	399	117	50	58	49	100	98	0	580	563	115	97	102	37	100	100	0	0.756	0.749	0.702	0.721	1.286	0.765	0.921	52	382	848	815	-0.404	365	483	349	466	0
2	11	7	"yacA"	"STM0135"	7750	15750	80	405	418	119	51	52	14	100	100	0	430	433	122	97	97	12	100	100	0	1.063	1.092	1.111	1.109	1.282	1.069	0.906	52	328	687	703	0.088	354	333	367	336	0
2	12	7	""	"STM0148"	7940	15740	90	152	154	44	51	53	14	100	98	0	668	662	148	100	101	15	100	100	0	0.178	0.183	0.166	0.171	1.509	0.179	0.794	52	408	669	665	-2.492	101	568	103	562	0
2	13	7	""	"STM1547"	8130	15750	90	174	170	46	49	51	13	100	98	0	538	528	114	97	99	16	100	100	0	0.283	0.281	0.287	0.267	1.480	0.271	0.836	52	381	566	552	-1.819	125	441	121	431	0
2	14	7	""	"STM1551"	8290	15750	80	219	217	50	50	52	15	100	100	0	357	348	80	97	102	21	100	100	0	0.650	0.665	0.672	0.677	1.503	0.637	0.820	52	320	429	418	-0.621	169	260	167	251	0
2	15	7	""	"STM1556"	8470	15730	90	180	172	51	49	51	15	92	92	0	984	963	253	98	103	23	100	100	0	0.148	0.142	0.142	0.137	1.425	0.137	0.820	52	397	1017	988	-2.758	131	886	123	865	0
2	16	7	""	"STM1562"	8650	15730	90	107	112	43	49	51	14	92	78	0	459	427	103	96	100	18	100	96	0	0.160	0.190	0.173	0.173	1.588	0.202	0.678	52	396	421	394	-2.646	58	363	63	331	0
2	17	7	"fdnI"	"STM1568"	8830	15740	80	341	344	81	48	50	14	100	100	0	840	835	169	98	99	13	100	100	0	0.395	0.402	0.395	0.396	1.255	0.393	0.926	52	334	1035	1033	-1.341	293	742	296	737	0
2	18	7	"nmpC"	"STM1572"	9010	15730	90	6001	5248	1864	49	94	274	100	100	0	781	730	166	97	104	37	100	98	0	8.702	8.213	8.548	7.741	1.443	8.916	0.934	52	380	6636	5832	3.121	5952	684	5199	633	0
2	19	7	"sohB"	"STM1716"	9180	15730	90	513	512	148	49	93	273	90	21	0	872	852	202	98	104	37	100	100	0	0.599	0.614	0.627	0.597	1.271	0.620	0.901	52	380	1238	1217	-0.738	464	774	463	754	0
2	20	7	"ompW"	"STM1732"	9360	15740	90	291	304	66	49	51	14	100	100	0	638	632	120	98	99	13	100	100	0	0.448	0.478	0.494	0.474	1.227	0.464	0.918	52	389	782	789	-1.158	242	540	255	534	0
2	21	7	"yciU"	"STM1740"	9530	15730	80	123	129	37	48	50	12	100	98	0	369	373	97	98	99	13	100	100	0	0.277	0.295	0.280	0.284	1.415	0.278	0.759	52	328	346	356	-1.853	75	271	81	275	0
2	22	7	"ychJ"	"STM1755"	9710	15720	90	155	156	51	48	50	13	100	100	0	370	392	118	99	101	15	100	100	0	0.395	0.369	0.379	0.356	1.386	0.361	0.822	52	396	378	401	-1.341	107	271	108	293	0
2	23	7	"ychP"	"STM1768"	9890	15720	90	337	330	86	48	51	14	100	100	0	901	903	172	99	104	29	100	100	0	0.360	0.351	0.341	0.342	1.213	0.349	0.921	52	396	1091	1086	-1.473	289	802	282	804	0
2	24	7	"ychH"	"STM1782"	10070	15720	80	104	113	37	49	51	15	100	92	0	296	303	85	96	101	30	100	100	0	0.275	0.309	0.311	0.295	1.490	0.304	0.713	52	340	255	271	-1.862	55	200	64	207	0
2	1	8	""	"STM2314"	5990	15940	90	276	256	93	51	53	13	98	94	0	824	805	197	93	93	12	100	100	0	0.308	0.288	0.274	0.259	1.638	0.297	0.852	52	391	956	917	-1.700	225	731	205	712	0
2	2	8	"nuoK"	"STM2319"	6150	15950	70	277	275	76	51	59	31	100	100	0	341	335	80	95	102	33	93	93	0	0.919	0.933	0.882	0.914	1.471	0.895	0.840	32	236	472	464	-0.122	226	246	224	240	0
2	3	8	"yfbQ"	"STM2331"	6330	15940	90	570	534	189	52	56	23	100	98	0	1034	959	247	96	99	27	100	100	0	0.552	0.559	0.572	0.505	1.596	0.572	0.908	52	400	1456	1345	-0.857	518	938	482	863	0
2	4	8	"yfbU"	"STM2335"	6520	15930	90	366	367	130	51	55	20	98	96	0	475	471	98	95	98	19	100	100	0	0.829	0.840	0.847	0.755	1.632	0.903	0.900	52	395	695	692	-0.271	315	380	316	376	0
2	5	8	""	"STM2341"	6700	15930	90	234	239	117	50	54	19	88	80	0	816	787	346	95	97	17	100	98	0	0.255	0.273	0.269	0.251	1.634	0.275	0.881	52	396	905	881	-1.970	184	721	189	692	0
2	6	8	""	"STM2346"	6880	15930	80	379	383	93	48	51	15	100	100	0	605	608	101	95	95	12	100	100	0	0.649	0.653	0.614	0.637	1.370	0.647	0.881	52	328	841	848	-0.624	331	510	335	513	0
2	7	8	""	"STM2530"	7050	15930	80	73	78	24	48	51	14	75	38	0	308	305	64	93	95	16	100	100	0	0.116	0.142	0.128	0.120	2.062	0.131	0.395	52	314	240	242	-3.104	25	215	30	212	0
2	8	8	"nifS"	"STM2543"	7230	15930	100	4347	3729	1926	50	58	31	100	100	0	763	678	276	95	96	16	93	93	0	6.433	6.310	6.517	6.161	1.975	6.673	0.939	80	462	4965	4262	2.685	4297	668	3679	583	0
2	9	8	"glnB"	"STM2561"	7400	15930	90	279	283	105	51	61	34	98	96	0	423	438	123	97	98	14	100	100	0	0.699	0.680	0.674	0.643	1.454	0.680	0.794	52	386	554	573	-0.516	228	326	232	341	0
2	10	8	""	"STM2566"	7590	15930	90	79	91	49	50	52	15	71	46	0	191	238	153	94	96	13	98	98	0	0.299	0.285	0.283	0.256	2.123	0.229	0.478	52	392	126	185	-1.742	29	97	41	144	0
2	11	8	"gogB"	"STM2584"	7750	15920	90	220	223	90	51	53	14	98	94	0	919	881	171	96	101	22	100	100	0	0.205	0.219	0.208	0.193	1.592	0.231	0.832	52	378	992	957	-2.284	169	823	172	785	0
2	12	8	""	"STM2591"	7940	15920	80	142	137	35	50	52	13	98	96	0	580	565	146	96	100	19	100	100	0	0.190	0.186	0.181	0.174	1.555	0.173	0.749	52	334	576	556	-2.395	92	484	87	469	0
2	13	8	"yraR"	"STM3268"	8110	15920	80	226	231	62	50	51	12	100	100	0	485	513	108	96	96	11	100	100	0	0.452	0.434	0.420	0.425	1.282	0.427	0.877	52	323	565	598	-1.144	176	389	181	417	0
2	14	8	"yhbV"	"STM3275"	8300	15920	90	185	181	42	50	52	14	100	100	0	931	941	205	97	99	15	100	100	0	0.162	0.155	0.156	0.151	1.296	0.148	0.847	52	379	969	975	-2.627	135	834	131	844	0
2	15	8	"deaD"	"STM3280"	8460	15920	90	4743	4026	1732	50	69	102	100	98	0	811	717	264	97	100	22	100	100	0	6.573	6.413	6.593	6.176	1.760	6.579	0.955	52	378	5407	4596	2.717	4693	714	3976	620	0
2	16	8	"argG"	"STM3290"	8640	15910	90	292	290	81	50	69	101	92	75	0	456	448	98	98	101	22	100	100	0	0.676	0.686	0.674	0.643	1.485	0.685	0.862	52	389	600	590	-0.565	242	358	240	350	0
2	17	8	"ftsJ"	"STM3297"	8820	15920	110	1848	1789	459	49	59	35	100	100	0	547	549	94	99	101	18	100	100	0	4.016	3.867	3.917	3.736	1.314	4.038	0.945	80	513	2247	2190	2.006	1799	448	1740	450	0
2	18	8	"ispB"	"STM3305"	9010	15910	90	814	760	193	52	61	37	100	100	0	700	689	110	98	99	15	100	100	0	1.266	1.198	1.236	1.149	1.321	1.233	0.939	52	390	1364	1299	0.340	762	602	708	591	0
2	19	8	"ybgL"	"STM0714"	9180	15900	90	369	361	110	48	50	12	100	98	0	538	533	80	97	98	16	100	100	0	0.728	0.718	0.705	0.660	1.529	0.757	0.907	52	387	762	749	-0.458	321	441	313	436	0
2	20	8	""	"STM0720"	9380	15910	90	124	135	52	49	52	17	98	98	0	919	879	211	99	113	70	100	100	0	0.091	0.110	0.102	0.098	1.663	0.108	0.671	52	364	895	866	-3.451	75	820	86	780	0
2	21	8	""	"STM0726"	9540	15910	100	164	161	58	48	52	16	92	88	0	1199	1065	387	99	109	41	100	98	0	0.105	0.117	0.111	0.119	1.665	0.109	0.773	80	440	1216	1079	-3.245	116	1100	113	966	0
2	22	8	"ybgT"	"STM0742"	9710	15910	80	105	117	45	49	52	15	94	86	0	144	148	38	97	105	34	67	19	0	1.191	1.333	1.244	1.300	1.812	1.116	0.477	52	320	103	119	0.253	56	47	68	51	0
2	23	8	"tolB"	"STM0748"	9880	15900	90	3406	3176	785	51	132	285	100	100	0	1108	1064	166	100	126	95	100	100	0	3.328	3.242	3.351	3.162	1.216	3.396	0.948	52	395	4363	4089	1.735	3355	1008	3125	964	0
2	24	8	"pnuC"	"STM0757"	10070	15900	90	187	197	47	50	116	252	1	0	0	666	660	146	99	121	86	100	100	0	0.242	0.262	0.254	0.260	1.314	0.245	0.642	52	401	704	708	-2.049	137	567	147	561	0
2	1	9	"dacC"	"STM0863"	5980	16120	80	1039	1016	273	49	52	14	100	100	0	986	926	223	92	93	14	100	100	0	1.107	1.159	1.159	1.165	1.232	1.167	0.947	52	326	1884	1801	0.147	990	894	967	834	0
2	2	9	"ybjM"	"STM0871"	6150	16130	90	163	170	47	49	52	14	100	100	0	534	525	140	93	94	12	100	100	0	0.259	0.280	0.267	0.281	1.448	0.259	0.819	52	388	555	553	-1.952	114	441	121	432	0
2	3	9	"potG"	"STM0878"	6330	16120	80	245	253	64	50	53	13	100	100	0	1100	1091	206	96	99	18	100	100	0	0.194	0.204	0.190	0.198	1.321	0.196	0.870	52	340	1199	1198	-2.364	195	1004	203	995	0
2	4	9	"artQ"	"STM0889"	6520	16120	100	662	587	257	49	51	14	95	95	0	780	670	263	94	97	19	95	95	0	0.894	0.934	0.938	0.920	2.212	0.940	0.940	80	488	1299	1114	-0.162	613	686	538	576	0
2	5	9	""	"STM0894"	6700	16120	90	85	88	20	49	52	14	88	65	0	429	426	87	94	98	19	100	100	0	0.107	0.117	0.113	0.106	1.809	0.114	0.558	52	378	371	371	-3.218	36	335	39	332	0
2	6	9	""	"STM0898"	6860	16110	90	129	136	58	49	51	14	98	94	0	982	909	222	96	106	35	100	100	0	0.090	0.107	0.095	0.093	1.737	0.102	0.625	52	381	966	900	-3.469	80	886	87	813	0
2	7	9	""	"STM1033"	7040	16110	90	76	78	19	50	50	11	82	53	0	261	273	66	95	101	33	100	98	0	0.157	0.157	0.144	0.139	2.007	0.150	0.441	52	402	192	206	-2.675	26	166	28	178	0
2	8	9	""	"STM1037"	7230	16110	80	105	110	24	50	51	11	100	100	0	473	504	118	93	96	19	100	100	0	0.145	0.146	0.134	0.140	1.442	0.136	0.697	52	320	435	471	-2.788	55	380	60	411	0
2	9	9	"yjaB"	"STM4181"	7390	16110	90	423	405	120	52	59	31	100	98	0	522	524	107	97	107	40	100	100	0	0.873	0.827	0.813	0.789	1.378	0.842	0.885	52	388	796	780	-0.196	371	425	353	427	0
2	10	9	"yjbD"	"STM4194"	7590	16110	90	85	91	31	51	57	29	57	19	0	267	285	88	96	103	33	100	96	0	0.199	0.212	0.189	0.188	1.983	0.213	0.459	52	379	205	229	-2.330	34	171	40	189	0
2	11	9	""	"STM4198"	7750	16100	90	92	100	33	49	50	12	96	82	0	317	334	111	96	98	17	100	100	0	0.195	0.214	0.187	0.189	1.809	0.208	0.626	52	392	264	289	-2.362	43	221	51	238	0
2	12	9	""	"STM4202"	7940	16100	80	69	76	26	49	50	12	71	48	0	268	266	78	95	97	15	100	100	0	0.116	0.158	0.157	0.150	2.425	0.131	0.251	52	334	193	198	-3.113	20	173	27	171	0
2	13	9	"pduF"	"STM2037"	8120	16090	90	168	165	57	49	51	12	92	92	0	822	818	182	96	99	16	100	100	0	0.164	0.161	0.161	0.157	1.326	0.166	0.823	52	389	845	838	-2.609	119	726	116	722	0
2	14	9	"pduQ"	"STM2052"	8300	16100	90	140	146	38	50	52	13	100	100	0	843	903	193	97	100	17	100	100	0	0.121	0.119	0.114	0.113	1.440	0.112	0.765	52	373	836	902	-3.051	90	746	96	806	0
2	15	9	"sspH2"	"STM2241"	8460	16090	90	579	569	104	51	66	57	100	98	0	1907	1875	153	99	154	192	100	100	0	0.292	0.292	0.293	0.282	1.320	0.289	0.927	52	372	2336	2294	-1.776	528	1808	518	1776	0
2	16	9	"btuF"	"STM0206"	8640	16090	90	628	622	216	51	67	55	98	96	0	751	780	189	100	152	184	100	96	0	0.886	0.840	0.861	0.748	1.731	0.868	0.911	52	396	1228	1251	-0.174	577	651	571	680	0
2	17	9	"sitD"	"STM2864"	8830	16090	100	856	818	310	51	59	30	100	96	0	818	791	262	98	106	33	100	97	0	1.118	1.107	1.124	1.073	1.696	1.121	0.949	80	436	1525	1460	0.161	805	720	767	693	0
2	18	9	"yfjD"	"STM2679"	8990	16090	80	203	240	133	52	58	30	100	94	0	428	516	261	96	104	33	100	100	0	0.455	0.448	0.440	0.422	1.418	0.442	0.814	52	318	483	608	-1.137	151	332	188	420	0
2	19	9	"psiB"	"PSLT069"	9180	16080	90	258	263	62	47	49	11	100	100	0	720	705	98	97	99	13	100	100	0	0.339	0.355	0.339	0.345	1.248	0.353	0.906	52	402	834	824	-1.562	211	623	216	608	0
2	20	9	"traV"	"PSLT084"	9360	16080	90	79	85	24	48	50	14	86	61	0	375	425	146	97	98	13	100	100	0	0.112	0.113	0.109	0.103	1.804	0.102	0.464	52	390	309	365	-3.165	31	278	37	328	0
2	21	9	"himD"	"STM0982"	9540	16090	90	432	419	96	48	52	17	100	100	0	264	257	43	98	98	12	100	100	0	2.313	2.333	2.219	2.340	1.296	2.362	0.887	52	380	550	530	1.210	384	166	371	159	0
2	22	9	"dcuR"	"STM4303"	9710	16090	80	97	104	35	48	51	15	96	80	0	551	580	123	99	101	18	100	100	0	0.108	0.116	0.102	0.103	1.694	0.109	0.557	52	328	501	537	-3.205	49	452	56	481	0
2	23	9	"phnA"	"STM4289"	9890	16080	80	151	158	42	48	49	11	100	100	0	283	288	77	97	100	18	100	100	0	0.554	0.576	0.595	0.568	1.470	0.534	0.768	52	334	289	301	-0.853	103	186	110	191	0
2	24	9	"melA"	"STM4298"	10060	16070	90	137	139	44	49	50	11	98	96	0	643	674	215	98	99	15	100	100	0	0.161	0.156	0.148	0.142	1.558	0.153	0.795	52	388	633	666	-2.631	88	545	90	576	0
2	1	10	"lasT"	"STM4600"	5990	16310	80	126	136	49	48	51	14	98	92	0	303	288	66	90	94	27	98	98	0	0.366	0.444	0.388	0.417	2.081	0.428	0.652	52	320	291	286	-1.449	78	213	88	198	0
2	2	10	"dniR"	"STM0260"	6160	16300	90	3466	3197	998	49	54	20	100	100	0	893	869	157	93	95	24	100	100	0	4.271	4.057	4.107	3.612	1.732	4.366	0.936	52	388	4217	3924	2.095	3417	800	3148	776	0
2	3	10	""	"STM0277"	6350	16300	70	61	59	14	48	51	14	40	6	0	200	201	36	90	91	13	100	100	0	0.118	0.099	0.167	0.137	1.906	0.070	0.064	32	236	123	122	-3.081	13	110	11	111	0
2	4	10	""	"STM0286"	6520	16300	80	129	129	38	48	50	15	96	92	0	384	382	112	92	92	12	100	100	0	0.277	0.279	0.251	0.264	1.507	0.266	0.786	52	334	373	371	-1.850	81	292	81	290	0
2	5	10	""	"STM0294"	6700	16300	80	95	98	27	49	51	16	94	69	0	481	491	120	94	95	13	100	100	0	0.119	0.123	0.129	0.124	1.573	0.116	0.579	52	328	433	446	-3.073	46	387	49	397	0
2	6	10	"yafH"	"STM0309"	6870	16290	80	131	132	31	48	50	13	100	100	0	305	301	37	93	95	13	100	100	0	0.392	0.404	0.421	0.381	1.501	0.407	0.697	52	322	295	292	-1.353	83	212	84	208	0
2	7	10	"nagZ"	"STM1209"	7040	16290	80	829	787	216	49	51	16	100	100	0	937	888	220	95	98	19	100	100	0	0.926	0.931	0.935	0.930	1.337	0.924	0.937	52	334	1622	1531	-0.110	780	842	738	793	0
2	8	10	"ycfU"	"STM1217"	7230	16290	90	259	258	69	48	50	15	100	100	0	455	436	104	94	96	17	100	100	0	0.584	0.614	0.594	0.619	1.380	0.609	0.900	52	396	572	552	-0.775	211	361	210	342	0
2	9	10	"ycfC"	"STM1233"	7400	16280	60	64	66	16	49	51	14	50	12	0	130	138	28	94	94	12	93	68	0	0.417	0.386	0.344	0.399	2.961	0.328	0.204	32	176	51	61	-1.263	15	36	17	44	0
2	10	10	""	"STM1251"	7600	16280	90	458	425	138	49	53	16	100	96	0	643	612	114	96	99	20	100	100	0	0.748	0.729	0.732	0.645	1.696	0.757	0.908	52	395	956	892	-0.419	409	547	376	516	0
2	11	10	"aadA"	"STM1264"	7780	16290	90	134	133	38	49	52	15	98	92	0	583	532	159	94	98	21	100	100	0	0.174	0.192	0.179	0.186	1.539	0.178	0.750	52	371	574	522	-2.524	85	489	84	438	0
2	12	10	"yeaQ"	"STM1274"	7940	16270	90	77	76	19	48	49	11	76	61	0	227	230	55	95	96	13	100	100	0	0.220	0.207	0.204	0.175	2.511	0.181	0.418	52	379	161	163	-2.186	29	132	28	135	0
2	13	10	"fumA"	"STM1468"	8130	16270	90	433	405	162	49	50	13	98	98	0	779	723	185	97	96	12	100	100	0	0.563	0.569	0.586	0.521	1.495	0.594	0.905	52	402	1066	982	-0.829	384	682	356	626	0
2	14	10	"ompN"	"STM1473"	8310	16270	90	243	231	65	50	51	13	96	94	0	876	849	167	95	96	12	100	100	0	0.247	0.240	0.250	0.212	1.707	0.245	0.892	52	366	974	935	-2.017	193	781	181	754	0
2	15	10	"ydgF"	"STM1482"	8470	16270	80	235	240	59	49	51	13	100	100	0	349	335	65	95	96	13	100	100	0	0.732	0.796	0.792	0.790	1.303	0.799	0.891	52	326	440	431	-0.450	186	254	191	240	0
2	16	10	"ynfK"	"STM1489"	8650	16270	80	209	206	41	48	50	13	100	100	0	754	737	115	96	99	16	100	100	0	0.245	0.246	0.245	0.242	1.226	0.245	0.857	52	334	819	799	-2.031	161	658	158	641	0
2	17	10	""	"STM1498"	8820	16270	80	57	59	15	48	50	12	36	17	0	194	198	39	96	98	16	100	96	0	0.092	0.108	0.157	0.125	2.241	0.116	0.161	52	322	107	113	-3.445	9	98	11	102	0
2	18	10	"ynfB"	"STM1503"	9000	16270	90	209	205	59	48	50	13	100	98	0	332	336	52	95	97	15	100	100	0	0.679	0.651	0.647	0.604	1.490	0.688	0.851	52	381	398	398	-0.558	161	237	157	241	0
2	19	10	"virK"	"STM2781"	9170	16260	90	1425	1316	383	49	57	28	100	100	0	762	723	134	98	101	18	100	100	0	2.072	2.027	2.149	1.950	1.312	2.125	0.915	52	401	2040	1892	1.051	1376	664	1267	625	0
2	20	10	""	"STM2789"	9370	16260	90	146	149	32	48	54	22	98	96	0	753	753	100	97	99	15	100	100	0	0.149	0.154	0.150	0.146	1.508	0.142	0.761	52	395	754	757	-2.743	98	656	101	656	0
2	21	10	"yqaE"	"STM2796"	9540	16270	80	53	55	11	46	48	13	25	11	0	168	170	29	98	98	12	98	96	0	0.100	0.125	0.132	0.124	2.808	0.100	0.074	52	320	77	81	-3.322	7	70	9	72	0
2	22	10	""	"STM4008"	9720	16260	90	260	261	67	47	49	13	100	100	0	390	397	80	97	98	13	100	100	0	0.727	0.713	0.705	0.694	1.291	0.715	0.898	52	374	506	514	-0.460	213	293	214	300	0
2	23	10	""	"STM4030"	9890	16260	90	298	296	90	48	51	14	100	100	0	385	379	90	97	100	16	100	100	0	0.868	0.879	0.871	0.850	1.412	0.889	0.900	52	381	538	530	-0.204	250	288	248	282	0
2	24	10	""	"STM4044"	10060	16250	90	120	127	42	49	52	14	100	92	0	582	599	138	98	103	24	100	100	0	0.147	0.156	0.140	0.143	1.533	0.144	0.681	52	396	555	579	-2.769	71	484	78	501	0
2	1	11	"yghJ"	"STM2941"	5990	16470	90	152	149	48	49	50	13	96	90	0	970	1000	249	91	92	12	100	100	0	0.117	0.110	0.105	0.104	1.431	0.112	0.748	52	385	982	1009	-3.093	103	879	100	909	0
2	2	11	""	"STM2950"	6160	16480	80	303	299	65	49	52	14	100	100	0	1061	1066	184	94	98	15	100	100	0	0.263	0.257	0.266	0.251	1.310	0.239	0.878	52	328	1221	1222	-1.929	254	967	250	972	0
2	3	11	"ygcA"	"STM2957"	6330	16470	90	659	624	160	50	53	15	100	100	0	801	790	134	95	97	16	100	100	0	0.863	0.826	0.870	0.787	1.348	0.844	0.918	52	391	1315	1269	-0.213	609	706	574	695	0
2	4	11	"sdaB"	"STM2971"	6520	16480	90	238	242	70	48	51	13	100	100	0	544	555	132	94	95	13	100	100	0	0.422	0.421	0.418	0.412	1.273	0.418	0.859	52	387	640	655	-1.244	190	450	194	461	0
2	5	11	"fucP"	"STM2975"	6690	16470	80	102	104	29	49	51	13	98	84	0	471	485	104	95	97	16	100	100	0	0.141	0.141	0.141	0.124	1.765	0.133	0.669	52	322	429	445	-2.827	53	376	55	390	0
2	6	11	"fucR"	"STM2979"	6860	16460	90	249	238	79	50	52	14	98	94	0	893	847	208	96	102	33	100	100	0	0.250	0.250	0.258	0.231	1.589	0.254	0.871	52	394	996	939	-2.002	199	797	188	751	0
2	7	11	""	"STM3160"	7050	16460	70	64	70	21	49	50	11	68	34	0	170	171	28	94	96	14	100	93	0	0.197	0.273	0.248	0.246	2.544	0.281	0.247	32	236	91	98	-2.341	15	76	21	77	0
2	8	11	""	"STM3169"	7230	16460	90	174	173	45	48	49	11	100	98	0	844	832	125	94	95	13	100	100	0	0.168	0.169	0.162	0.156	1.582	0.165	0.823	52	394	876	863	-2.573	126	750	125	738	0
2	9	11	"ygiX"	"STM3177"	7410	16460	80	130	135	38	48	50	12	98	96	0	486	480	84	96	97	13	100	100	0	0.210	0.227	0.209	0.210	1.506	0.225	0.761	52	340	472	471	-2.250	82	390	87	384	0
2	10	11	"clpB"	"STM2660"	7590	16460	90	5151	5028	1178	51	72	70	100	100	0	1458	1491	193	98	104	28	100	100	0	3.750	3.573	3.685	3.439	1.346	3.824	0.928	52	396	6460	6370	1.907	5100	1360	4977	1393	0
2	11	11	"yfiN"	"STM2672"	7770	16450	90	424	414	135	52	74	68	92	90	0	964	938	189	97	111	41	100	100	0	0.429	0.430	0.431	0.367	1.830	0.445	0.903	52	364	1239	1203	-1.221	372	867	362	841	0
2	12	11	"recN"	"STM2684"	7930	16450	90	736	692	184	50	56	20	100	98	0	1074	1066	219	98	109	38	100	100	0	0.703	0.663	0.678	0.634	1.427	0.670	0.932	52	387	1662	1610	-0.509	686	976	642	968	0
2	13	11	"cueR"	"STM0499"	8130	16450	90	270	256	84	50	50	13	100	98	0	378	366	86	96	97	14	100	98	0	0.780	0.763	0.810	0.730	1.614	0.796	0.857	52	386	502	476	-0.358	220	282	206	270	0
2	14	11	""	"STM0509"	8300	16450	100	217	206	67	49	50	13	93	93	0	1085	1004	353	95	96	15	100	100	0	0.170	0.173	0.175	0.180	1.631	0.168	0.898	80	452	1158	1066	-2.559	168	990	157	909	0
2	15	11	"gcl"	"STM0517"	8470	16450	80	118	123	39	47	49	13	98	94	0	621	606	144	96	98	16	100	100	0	0.135	0.149	0.146	0.140	1.498	0.143	0.742	52	320	596	586	-2.886	71	525	76	510	0
2	16	11	"ybbV"	"STM0521"	8650	16450	90	57	58	15	47	48	11	40	17	0	229	228	42	94	96	12	100	100	0	0.074	0.082	0.111	0.097	2.285	0.079	0.108	52	389	145	145	-3.755	10	135	11	134	0
2	17	11	"ylbA"	"STM0526"	8820	16440	90	197	198	53	48	50	12	98	96	0	903	897	146	97	105	33	100	100	0	0.185	0.188	0.185	0.169	1.711	0.190	0.859	52	381	955	950	-2.435	149	806	150	800	0
2	18	11	"purE"	"STM0534"	9000	16440	80	242	236	43	47	50	12	100	100	0	400	395	83	97	106	34	100	100	0	0.644	0.634	0.634	0.645	1.340	0.608	0.888	52	334	498	487	-0.636	195	303	189	298	0
2	19	11	"ygaM"	"STM2802"	9190	16450	90	99	101	26	47	49	14	94	82	0	339	337	60	95	95	11	100	100	0	0.213	0.223	0.214	0.202	1.803	0.220	0.662	52	392	296	296	-2.230	52	244	54	242	0
2	20	11	"yeiA"	"STM2187"	9370	16440	90	150	155	31	48	50	12	100	100	0	912	934	123	94	99	19	100	100	0	0.125	0.127	0.119	0.125	1.345	0.123	0.782	52	389	920	947	-3.004	102	818	107	840	0
2	21	11	""	"STM2196"	9540	16430	90	227	221	79	46	48	11	98	96	0	787	772	159	96	100	19	100	100	0	0.262	0.259	0.252	0.227	1.736	0.260	0.830	52	379	872	851	-1.933	181	691	175	676	0
2	22	11	"bcr"	"STM2221"	9730	16430	90	254	237	87	47	48	11	96	96	0	831	765	215	96	98	15	98	98	0	0.282	0.284	0.286	0.278	2.195	0.290	0.871	52	385	942	859	-1.828	207	735	190	669	0
2	23	11	"yejK"	"STM2226"	9890	16440	80	207	207	48	47	49	12	100	100	0	342	344	66	97	99	16	100	100	0	0.653	0.648	0.660	0.637	1.316	0.641	0.881	52	327	405	407	-0.615	160	245	160	247	0
2	24	11	""	"STM2236"	10080	16430	80	78	79	17	48	49	11	88	57	0	368	360	46	94	95	11	100	100	0	0.109	0.117	0.112	0.103	1.981	0.107	0.447	52	340	304	297	-3.191	30	274	31	266	0
2	1	12	"phoP"	"STM1231"	5980	16660	90	1961	1893	495	48	52	16	100	100	0	496	456	118	91	91	11	100	100	0	4.723	5.055	5.081	5.290	1.324	4.986	0.928	52	376	2318	2210	2.240	1913	405	1845	365	0
2	2	12	"phoP"	"STM1231"	6150	16660	80	2563	2324	598	51	57	22	100	100	0	583	551	142	92	93	11	100	100	0	5.116	4.952	5.075	5.054	1.250	4.935	0.942	52	321	3003	2732	2.355	2512	491	2273	459	0
2	3	12	"phoP"	"STM1231"	6350	16650	100	2154	1851	939	49	59	32	100	98	0	536	468	186	92	93	13	97	95	0	4.741	4.793	4.800	4.546	1.858	4.968	0.952	80	469	2549	2178	2.245	2105	444	1802	376	0
2	4	12	"phoQ"	"STM1230"	6520	16650	90	888	851	312	48	56	32	100	100	0	558	535	164	91	93	13	100	100	0	1.799	1.809	1.821	1.830	1.281	1.845	0.948	52	356	1307	1247	0.847	840	467	803	444	0
2	5	12	"phoQ"	"STM1230"	6700	16650	90	1210	1160	314	49	51	14	100	100	0	782	766	198	92	93	12	100	100	0	1.683	1.648	1.698	1.633	1.284	1.663	0.938	52	386	1851	1785	0.751	1161	690	1111	674	0
2	6	12	"hupA"	"STM4170"	6900	16650	80	1078	990	358	49	54	21	100	100	0	285	260	82	95	95	12	92	92	0	5.416	5.703	5.631	5.544	1.557	5.888	0.834	52	317	1219	1106	2.437	1029	190	941	165	0
2	7	12	"sopB"	"STM1091"	7060	16630	90	1410	1249	455	49	54	20	100	98	0	1126	1038	247	94	94	12	100	100	0	1.319	1.271	1.296	1.112	1.660	1.351	0.952	52	376	2393	2144	0.399	1361	1032	1200	944	0
2	8	12	"pipC"	"STM0375"	7230	16640	80	228	221	46	49	51	12	100	100	0	313	325	66	94	94	13	100	100	0	0.817	0.745	0.756	0.738	1.381	0.719	0.828	52	328	398	403	-0.291	179	219	172	231	0
2	9	12	"pipC"	"STM0375"	7420	16640	90	215	224	53	49	51	13	100	100	0	345	343	78	94	94	12	100	100	0	0.661	0.703	0.683	0.709	1.324	0.683	0.871	52	378	417	424	-0.597	166	251	175	249	0
2	10	12	"pipC"	"STM0375"	7590	16640	90	239	243	71	49	52	13	100	100	0	365	353	84	96	96	11	100	100	0	0.706	0.755	0.762	0.753	1.343	0.739	0.879	52	378	459	451	-0.502	190	269	194	257	0
2	11	12	"ssrB"	"STM1391"	7780	16630	90	163	161	49	48	50	12	96	94	0	466	462	75	94	95	13	100	100	0	0.309	0.307	0.315	0.266	1.809	0.320	0.822	52	388	487	481	-1.694	115	372	113	368	0
2	12	12	"ssrB"	"STM1391"	7950	16630	90	185	189	51	48	50	11	100	98	0	539	563	85	95	96	12	100	100	0	0.309	0.301	0.299	0.279	1.493	0.297	0.831	52	374	581	609	-1.696	137	444	141	468	0
2	13	12	"lrp"	"STM0959"	8120	16630	90	507	496	132	50	51	12	100	100	0	332	319	56	95	96	12	100	100	0	1.928	1.991	2.087	1.942	1.368	2.100	0.897	52	380	694	670	0.947	457	237	446	224	0
2	14	12	"lrp"	"STM0959"	8300	16630	90	1006	1008	179	51	57	24	100	100	0	471	474	45	96	97	14	100	100	0	2.547	2.532	2.555	2.489	1.246	2.609	0.925	52	372	1330	1335	1.349	955	375	957	378	0
2	15	12	"gyrA"	"STM2272"	8480	16620	90	3037	3011	258	51	75	93	100	100	0	997	1009	62	96	104	37	100	100	0	3.314	3.242	3.300	3.235	1.121	3.264	0.952	52	375	3887	3873	1.729	2986	901	2960	913	0
2	16	12	"gyrA"	"STM2272"	8650	16630	90	553	532	207	50	70	94	100	90	0	320	301	93	93	101	37	98	92	0	2.216	2.317	2.412	2.349	1.312	2.291	0.926	52	373	730	690	1.148	503	227	482	208	0
2	17	12	"gyrA"	"STM2272"	8830	16620	90	483	457	127	47	49	20	100	100	0	282	277	81	94	95	12	94	94	0	2.319	2.240	2.169	2.126	1.281	2.253	0.844	52	394	624	593	1.214	436	188	410	183	0
2	18	12	"csrA"	"STM2826"	9020	16620	90	116	115	27	48	50	12	98	94	0	191	190	40	94	95	10	94	94	0	0.701	0.698	0.667	0.689	1.762	0.644	0.587	52	390	165	163	-0.512	68	97	67	96	0
2	19	12	"crp"	"STM3466"	9190	16610	90	241	233	78	47	48	12	98	94	0	384	396	85	94	94	10	100	100	0	0.669	0.616	0.614	0.538	1.787	0.638	0.902	52	366	484	488	-0.580	194	290	186	302	0
2	20	12	"yhhP"	"STM3578"	9370	16620	80	82	88	35	48	49	11	98	75	0	192	193	38	94	94	11	100	100	0	0.347	0.404	0.345	0.361	1.921	0.396	0.331	52	327	132	139	-1.527	34	98	40	99	0
2	21	12	"yhhP"	"STM3578"	9550	16610	90	93	97	26	46	48	11	100	94	0	215	220	28	95	95	10	100	100	0	0.392	0.408	0.379	0.373	1.508	0.419	0.620	52	382	167	176	-1.352	47	120	51	125	0
2	22	12	"topA"	"STM1714"	9720	16620	90	662	638	181	46	47	10	100	100	0	558	546	125	94	94	11	100	100	0	1.328	1.310	1.318	1.299	1.205	1.322	0.954	52	381	1080	1044	0.409	616	464	592	452	0
2	23	12	"topA"	"STM1714"	9890	16610	70	277	276	75	47	48	11	100	100	0	275	277	56	95	96	11	100	100	0	1.278	1.258	1.239	1.238	1.337	1.286	0.889	32	236	410	411	0.354	230	180	229	182	0
2	24	12	"topA"	"STM1714"	10070	16610	80	170	171	59	47	48	12	98	96	0	192	203	53	93	94	11	100	98	0	1.242	1.127	1.172	1.111	1.480	1.125	0.785	52	326	222	234	0.313	123	99	124	110	0
2	1	13	"ctrl-buffer"	"ctrl-buffer"	5990	16830	100	48	49	12	47	48	11	17	5	0	91	91	11	89	88	10	21	2	0	0.500	1.000	0.750	1.107	3.948	0.083	0.000	80	462	3	4	-1.000	1	2	2	2	-50
2	2	13	"ctrl-buffer"	"ctrl-buffer"	6160	16830	100	44	46	10	48	49	11	15	0	0	89	92	12	88	89	10	23	8	0	-4.000	-0.500	1.367	1.330	3.755	2.507	0.010	80	430	-3	2	Error	-4	1	-2	4	-50
2	3	13	"ctrl-buffer"	"ctrl-buffer"	6340	16830	100	49	50	11	47	48	11	20	6	0	94	93	11	89	89	11	26	2	0	0.400	0.750	0.667	0.855	3.559	0.613	0.001	80	432	7	7	-1.322	2	5	3	4	-50
2	4	13	"ctrl-buffer"	"ctrl-buffer"	6520	16820	100	49	51	13	46	47	11	25	7	0	95	96	12	90	91	11	28	8	0	0.600	0.833	1.000	0.906	3.917	0.373	0.005	80	442	8	11	-0.737	3	5	5	6	-50
2	5	13	"ctrl-buffer"	"ctrl-buffer"	6700	16820	100	48	50	13	47	48	11	20	6	0	92	92	11	90	91	11	21	2	0	0.500	1.500	0.813	0.695	3.066	0.175	0.000	80	431	3	5	-1.000	1	2	3	2	-50
2	6	13	"ctrl-buffer"	"ctrl-buffer"	6870	16820	100	49	49	12	47	48	12	15	2	0	86	88	12	91	91	10	13	3	0	-0.400	-0.667	1.000	0.930	2.977	0.107	0.001	80	442	-3	-1	Error	2	-5	2	-3	-50
2	7	13	"ctrl-buffer"	"ctrl-buffer"	7050	16820	100	47	49	14	47	49	14	16	6	0	91	91	18	91	91	11	20	12	0	0.000	100000.000	0.667	0.831	4.240	1.785	0.005	80	461	0	2	Error	0	0	2	0	-50
2	8	13	"ctrl-buffer"	"ctrl-buffer"	7230	16820	100	46	48	14	47	49	13	15	5	0	94	92	21	92	92	10	27	12	0	-0.500	100000.000	0.583	0.713	4.135	4.036	0.003	80	442	1	1	Error	-1	2	1	0	-50
2	9	13	"ctrl-buffer"	"ctrl-buffer"	7410	16810	100	46	50	14	47	48	12	23	10	0	91	90	16	92	92	10	22	5	0	1.000	-1.500	0.955	0.982	3.337	0.001	0.000	80	430	-2	1	0.000	-1	-1	3	-2	-50
2	10	13	"ctrl-buffer"	"ctrl-buffer"	7580	16810	100	45	48	12	47	48	11	13	8	0	98	95	17	93	93	11	30	6	0	-0.400	0.500	0.769	0.791	2.922	1.833	0.003	80	432	3	3	Error	-2	5	1	2	-50
2	11	13	"ctrl-buffer"	"ctrl-buffer"	7760	16810	100	47	49	11	46	47	11	18	3	0	92	92	11	91	92	11	16	2	0	1.000	3.000	1.000	0.777	3.893	0.246	0.000	80	443	2	4	0.000	1	1	3	1	-50
2	12	13	"ctrl-buffer"	"ctrl-buffer"	7940	16810	100	48	48	11	46	47	12	16	1	0	93	92	15	91	91	11	21	5	0	1.000	2.000	0.657	0.598	2.971	25.270	0.000	80	452	4	3	0.000	2	2	2	1	-50
2	13	13	"ctrl-buffer"	"ctrl-buffer"	8120	16810	100	46	47	10	46	47	12	15	1	0	92	92	16	93	93	10	23	7	0	0.000	-1.000	0.600	0.582	2.912	0.538	0.011	80	430	-1	0	Error	0	-1	1	-1	-50
2	14	13	"ctrl-buffer"	"ctrl-buffer"	8290	16800	100	48	50	11	47	50	23	5	0	0	98	98	12	92	93	11	31	10	0	0.167	0.500	1.000	0.831	3.782	0.933	0.005	80	430	7	9	-2.585	1	6	3	6	-50
2	15	13	"ctrl-buffer"	"ctrl-buffer"	8470	16800	100	45	46	9	47	51	37	0	0	0	99	99	11	92	93	11	28	10	0	-0.286	-0.143	0.652	0.692	4.265	0.006	0.000	80	452	5	6	Error	-2	7	-1	7	-50
2	16	13	"ctrl-buffer"	"ctrl-buffer"	8650	16800	100	45	46	9	47	48	13	5	0	0	97	98	11	92	93	11	28	10	0	-0.400	-0.167	0.762	0.855	3.830	47.308	0.000	80	443	3	5	Error	-2	5	-1	6	-50
2	17	13	"ctrl-buffer"	"ctrl-buffer"	8830	16800	100	48	50	13	47	48	11	18	8	0	96	97	14	92	93	11	28	6	0	0.250	0.600	0.955	0.923	3.681	0.203	0.000	80	453	5	8	-2.000	1	4	3	5	-50
2	18	13	"ctrl-buffer"	"ctrl-buffer"	9000	16800	100	46	47	9	46	47	11	15	0	0	95	97	11	92	93	10	25	8	0	0.000	0.200	0.809	0.784	2.958	1.368	0.009	80	443	3	6	Error	0	3	1	5	-50
2	19	13	"ctrl-buffer"	"ctrl-buffer"	9180	16790	100	46	47	11	45	47	11	13	6	0	92	93	11	92	93	11	16	0	0	100000.000	2.000	0.761	0.766	4.210	0.028	0.000	80	439	1	3	16.610	1	0	2	1	-50
2	20	13	"ctrl-buffer"	"ctrl-buffer"	9360	16790	100	47	48	10	44	46	10	20	5	0	98	97	12	92	92	11	27	6	0	0.500	0.800	0.886	0.904	4.128	0.325	0.005	80	432	9	9	-1.000	3	6	4	5	-50
2	21	13	"ctrl-buffer"	"ctrl-buffer"	9540	16790	100	46	48	10	45	47	11	25	3	0	99	100	12	93	93	11	32	12	0	0.167	0.429	0.893	0.965	3.881	0.537	0.012	80	442	7	10	-2.585	1	6	3	7	-50
2	22	13	"ctrl-buffer"	"ctrl-buffer"	9720	16790	100	47	50	20	45	46	9	27	8	0	96	97	13	94	93	11	27	6	0	1.000	1.667	1.000	1.001	3.444	0.059	0.000	80	420	4	8	0.000	2	2	5	3	-50
2	23	13	"ctrl-buffer"	"ctrl-buffer"	9890	16790	100	41	45	16	45	46	10	11	6	0	97	95	11	93	94	10	16	5	0	-1.000	0.000	1.000	0.831	3.277	0.209	0.004	80	440	0	2	Error	-4	4	0	2	-50
2	24	13	"ctrl-buffer"	"ctrl-buffer"	10070	16780	100	46	48	11	46	47	11	18	3	0	95	95	13	92	93	10	27	7	0	0.000	0.667	0.769	0.891	3.288	0.150	0.000	80	464	3	5	Error	0	3	2	3	-50
2	1	14	"malY"	"STM1464"	6000	17010	90	57	58	12	47	49	11	40	21	0	152	151	26	89	89	11	96	92	0	0.159	0.177	0.185	0.167	2.640	0.167	0.124	52	393	73	73	-2.655	10	63	11	62	0
2	2	14	""	"STM1865"	6170	17010	80	64	65	13	49	50	14	50	13	0	133	136	24	90	90	10	98	88	0	0.349	0.348	0.359	0.332	2.549	0.297	0.069	52	328	58	62	-1.519	15	43	16	46	0
2	3	14	"yheU"	"STM3463"	6350	17000	90	108	111	32	47	48	14	96	86	0	251	243	43	89	90	10	100	100	0	0.377	0.416	0.372	0.364	1.950	0.428	0.676	52	378	223	218	-1.409	61	162	64	154	0
2	4	14	""	"STM2507"	6520	17000	80	109	109	29	46	48	13	96	90	0	290	282	48	91	92	11	100	100	0	0.317	0.330	0.322	0.308	1.796	0.328	0.652	52	328	262	254	-1.659	63	199	63	191	0
2	5	14	"ilvY"	"STM3908"	6720	17000	80	283	282	68	47	49	12	100	100	0	589	547	122	92	95	17	100	100	0	0.475	0.516	0.542	0.528	1.784	0.494	0.816	52	329	733	690	-1.074	236	497	235	455	0
2	6	14	""	"STM2906"	6890	17010	80	79	80	22	47	49	12	86	65	0	172	161	39	93	94	17	86	84	0	0.405	0.485	0.469	0.454	1.979	0.425	0.488	52	328	111	101	-1.304	32	79	33	68	0
2	7	14	"ssaR"	"STM1419"	7060	17000	90	117	120	39	47	49	13	98	92	0	482	518	181	92	93	12	100	100	0	0.179	0.171	0.188	0.158	1.801	0.161	0.698	52	388	460	499	-2.478	70	390	73	426	0
2	8	14	"pykF"	"STM1378"	7240	16990	90	791	829	310	48	51	15	100	100	0	430	448	118	93	94	12	100	100	0	2.205	2.200	2.320	2.102	1.446	2.328	0.903	52	386	1080	1136	1.141	743	337	781	355	0
2	9	14	"gyrB"	"STM3835"	7420	16990	90	526	565	195	48	50	14	100	100	0	602	656	190	94	95	12	100	100	0	0.941	0.920	0.967	0.889	1.418	0.945	0.900	52	401	986	1079	-0.088	478	508	517	562	0
2	10	14	"serC"	"STM0977"	7610	16990	90	689	681	180	47	50	13	100	100	0	580	565	144	93	95	13	100	100	0	1.318	1.343	1.333	1.377	1.390	1.351	0.885	52	396	1129	1106	0.399	642	487	634	472	0
2	11	14	"cbiA"	"STM2035"	7780	16980	90	57	59	16	48	50	12	42	19	0	171	196	74	91	92	12	98	98	0	0.112	0.105	0.177	0.160	2.288	0.109	0.172	52	373	89	116	-3.152	9	80	11	105	0
2	12	14	"hin"	"STM2772"	7950	16990	80	84	85	29	47	48	12	80	63	0	249	240	53	91	93	12	100	100	0	0.234	0.255	0.263	0.214	2.687	0.246	0.436	52	328	195	187	-2.094	37	158	38	149	0
2	13	14	"yfiA"	"STM2665"	8130	16980	90	235	235	75	46	48	12	100	100	0	275	277	52	93	94	13	100	100	0	1.038	1.027	0.974	1.002	1.425	1.113	0.798	52	378	371	373	0.054	189	182	189	184	0
2	14	14	""	"STM0382"	8300	16980	90	171	167	39	48	49	13	100	100	0	930	913	167	95	99	21	100	100	0	0.147	0.145	0.148	0.140	1.345	0.144	0.841	52	379	958	937	-2.763	123	835	119	818	0
2	15	14	"ybbP"	"STM0508"	8470	16980	90	859	792	237	48	52	24	100	100	0	969	890	235	97	103	35	100	100	0	0.930	0.938	0.974	0.924	1.336	0.957	0.909	52	392	1683	1537	-0.105	811	872	744	793	0
2	16	14	"fepE"	"STM0589"	8670	16980	90	283	281	57	47	50	15	100	100	0	932	954	155	97	99	18	100	100	0	0.283	0.273	0.266	0.269	1.254	0.263	0.914	52	408	1071	1091	-1.823	236	835	234	857	0
2	17	14	"trpL"	"STM1722"	8850	16970	50	48	48	7	47	47	11	8	0	0	116	113	13	95	97	13	66	33	0	0.048	0.056	0.242	0.261	1.996	0.277	0.041	12	104	22	19	-4.392	1	21	1	18	0
2	18	14	"ivbL"	"STM3797"	9030	16980	80	46	48	14	44	45	10	25	11	0	121	119	21	94	95	11	76	65	0	0.074	0.160	0.290	0.336	3.969	0.160	0.026	52	312	29	29	-3.755	2	27	4	25	0
2	19	14	"murI"	"STM4131"	9200	16980	120	257	335	241	45	46	11	99	97	0	228	279	134	93	93	11	100	98	0	1.570	1.559	1.491	1.400	1.688	1.703	0.897	120	591	347	476	0.651	212	135	290	186	0
2	20	14	"EMPTY"	"EMPTY"	9360	16970	100	47	47	10	45	47	12	16	1	0	92	93	11	92	93	12	13	3	0	100000.000	2.000	1.000	1.028	3.053	2.046	0.009	80	418	2	3	16.610	2	0	2	1	-75
2	21	14	"EMPTY"	"EMPTY"	9540	16970	100	44	46	12	45	47	12	13	6	0	91	92	9	92	93	11	13	1	0	1.000	100000.000	0.667	0.837	4.091	0.230	0.011	80	464	-2	1	0.000	-1	-1	1	0	-75
2	22	14	"EMPTY"	"EMPTY"	9720	16970	100	45	47	13	45	46	11	15	3	0	92	92	9	92	93	11	11	0	0	0.000	100000.000	1.071	0.938	3.662	0.242	0.005	80	452	0	2	Error	0	0	2	0	-75
2	23	14	"EMPTY"	"EMPTY"	9890	16970	100	48	48	10	45	47	11	16	5	0	95	94	10	93	94	11	12	2	0	1.500	3.000	0.857	0.827	3.543	0.201	0.001	80	452	5	4	0.585	3	2	3	1	-75
2	24	14	"EMPTY"	"EMPTY"	10070	16960	100	46	47	13	45	46	11	11	3	0	94	95	12	93	94	10	20	7	0	1.000	1.000	0.722	0.740	2.473	0.831	0.001	80	496	2	4	0.000	1	1	2	2	-75
3	1	1	"yjiW"	"STM4523"	10460	14610	100	77	85	33	52	55	17	63	37	0	436	493	219	134	134	16	100	100	0	0.083	0.092	0.087	0.089	1.979	0.096	0.477	80	498	327	392	-3.595	25	302	33	359	0
3	2	1	"yjjW"	"STM4565"	10630	14600	80	129	141	54	51	55	21	100	88	0	770	862	375	137	138	17	100	100	0	0.123	0.124	0.123	0.118	1.421	0.115	0.784	52	319	711	815	-3.021	78	633	90	725	0
3	3	1	"yibL"	"STM3689"	10810	14600	90	108	121	44	51	54	16	100	86	0	491	567	269	138	140	17	100	100	0	0.161	0.163	0.163	0.155	1.574	0.147	0.725	52	394	410	499	-2.631	57	353	70	429	0
3	4	1	"fba"	"STM3068"	10990	14600	90	1884	2057	801	54	57	18	100	100	0	1308	1455	546	139	140	17	100	100	0	1.565	1.522	1.530	1.525	1.147	1.520	0.963	52	394	2999	3319	0.647	1830	1169	2003	1316	0
3	5	1	"yhaH"	"STM3234"	11180	14590	100	192	218	119	54	58	19	98	98	0	464	509	255	137	139	21	100	100	0	0.422	0.441	0.420	0.429	1.624	0.434	0.862	80	471	465	536	-1.245	138	327	164	372	0
3	6	1	"rpoD"	"STM3211"	11350	14600	100	2621	3094	1263	53	56	18	100	100	0	1724	1930	727	138	138	17	100	100	0	1.619	1.697	1.675	1.724	1.265	1.720	0.964	80	454	4154	4833	0.695	2568	1586	3041	1792	0
3	7	1	""	"STM2551"	11520	14590	90	739	803	307	53	60	34	100	100	0	1429	1546	523	139	148	77	100	100	0	0.532	0.533	0.535	0.526	1.187	0.529	0.950	52	379	1976	2157	-0.911	686	1290	750	1407	0
3	8	1	"gltI"	"STM0665"	11700	14590	90	335	353	90	53	59	31	100	100	0	1149	1143	210	140	152	83	100	100	0	0.279	0.299	0.293	0.293	1.256	0.296	0.912	52	400	1291	1303	-1.839	282	1009	300	1003	0
3	9	1	"nagC"	"STM0682"	11880	14580	90	219	244	95	54	58	20	100	100	0	803	909	391	141	144	35	100	100	0	0.249	0.247	0.226	0.243	1.384	0.231	0.851	52	394	827	958	-2.004	165	662	190	768	0
3	10	1	"glnS"	"STM0686"	12070	14580	90	802	791	151	53	57	21	100	100	0	1556	1540	187	142	144	25	100	100	0	0.530	0.528	0.532	0.519	1.210	0.523	0.942	52	386	2163	2136	-0.917	749	1414	738	1398	0
3	11	1	"sipD"	"STM2883"	12240	14580	90	2334	2110	627	53	59	22	100	100	0	1655	1540	335	142	144	22	100	100	0	1.508	1.471	1.418	1.437	1.169	1.511	0.960	52	380	3794	3455	0.592	2281	1513	2057	1398	0
3	12	1	"eutC"	"STM2457"	12420	14580	90	171	173	36	52	57	21	100	96	0	1289	1376	314	141	142	17	100	100	0	0.104	0.098	0.097	0.096	1.343	0.096	0.804	52	381	1267	1356	-3.270	119	1148	121	1235	0
3	13	1	"udp"	"STM3968"	12600	14590	100	2760	2788	417	53	58	21	100	100	0	1808	1724	328	140	142	17	100	100	0	1.623	1.727	1.655	1.789	1.382	1.719	0.924	80	474	4375	4319	0.699	2707	1668	2735	1584	0
3	14	1	"metR"	"STM3964"	12780	14580	100	2617	2527	515	56	61	21	100	100	0	1399	1382	104	140	142	18	100	100	0	2.034	1.990	2.038	1.909	1.385	2.128	0.934	80	466	3820	3713	1.024	2561	1259	2471	1242	0
3	15	1	"rthB"	"STM3960"	12960	14580	100	1948	1826	609	56	60	20	100	100	0	1594	1548	272	142	143	17	100	100	0	1.303	1.259	1.286	1.132	1.739	1.329	0.867	80	454	3344	3176	0.382	1892	1452	1770	1406	0
3	16	1	"yigI"	"STM3956"	13130	14580	100	2402	2333	806	55	60	24	100	100	0	1170	1097	280	145	145	18	100	98	0	2.290	2.393	2.366	2.444	1.535	2.561	0.863	80	454	3372	3230	1.195	2347	1025	2278	952	0
3	17	1	"corA"	"STM3952"	13310	14570	100	2267	2024	788	56	59	19	100	100	0	1997	1885	334	143	143	17	100	100	0	1.193	1.130	1.178	1.000	1.590	1.239	0.906	80	461	4065	3710	0.254	2211	1854	1968	1742	0
3	18	1	"yigA"	"STM3948"	13490	14570	100	1111	1243	585	55	60	21	100	98	0	998	1003	247	142	142	17	100	100	0	1.234	1.380	1.240	1.269	1.485	1.542	0.867	80	452	1912	2049	0.303	1056	856	1188	861	0
3	19	1	"priB"	"STM4392"	13660	14570	90	2124	2671	1621	55	62	30	100	100	0	335	371	134	142	143	17	100	100	0	10.720	11.424	11.361	11.433	1.249	11.920	0.939	52	378	2262	2845	3.422	2069	193	2616	229	0
3	20	1	"ytfJ"	"STM4405"	13850	14570	100	227	217	73	55	62	27	93	88	0	739	741	226	143	143	18	100	100	0	0.289	0.271	0.269	0.253	1.509	0.267	0.879	80	462	768	760	-1.793	172	596	162	598	0
3	21	1	"mpl"	"STM4416"	14020	14570	100	1461	1453	145	56	61	22	100	100	0	2055	2011	203	143	142	17	100	100	0	0.735	0.748	0.740	0.749	1.166	0.738	0.952	80	464	3317	3265	-0.445	1405	1912	1397	1868	0
3	22	1	""	"STM4420"	14210	14570	100	226	241	101	55	60	22	97	95	0	1262	1405	492	145	145	17	100	100	0	0.153	0.148	0.142	0.135	1.412	0.152	0.880	80	464	1288	1446	-2.708	171	1117	186	1260	0
3	23	1	""	"STM4424"	14380	14560	100	157	156	47	56	62	25	93	86	0	1751	1676	377	144	144	18	100	100	0	0.063	0.065	0.064	0.063	1.513	0.066	0.753	80	437	1708	1632	-3.992	101	1607	100	1532	0
3	24	1	""	"STM4428"	14540	14560	90	199	199	32	58	63	26	100	98	0	1459	1435	132	144	149	41	100	100	0	0.107	0.109	0.107	0.106	1.308	0.103	0.822	52	355	1456	1432	-3.221	141	1315	141	1291	0
3	1	2	"clpX"	"STM0449"	10460	14800	100	1763	1743	560	49	51	13	100	100	0	568	556	176	113	115	21	97	97	0	3.767	3.824	4.172	4.060	1.572	3.988	0.828	80	477	2169	2137	1.913	1714	455	1694	443	0
3	2	2	"ptrB"	"STM1879"	10640	14780	80	500	510	126	50	52	14	100	100	0	1566	1535	513	117	119	24	100	100	0	0.311	0.324	0.302	0.335	1.353	0.298	0.888	52	335	1899	1878	-1.687	450	1449	460	1418	0
3	3	2	"yihV"	"STM4024"	10820	14780	90	144	163	72	49	51	13	100	100	0	938	1045	522	118	119	24	100	100	0	0.116	0.123	0.124	0.119	1.424	0.118	0.836	52	402	915	1041	-3.110	95	820	114	927	0
3	4	2	"thiG"	"STM4160"	11000	14780	90	107	122	45	49	52	13	100	98	0	664	724	366	117	118	25	100	100	0	0.106	0.120	0.127	0.121	1.527	0.106	0.732	52	408	605	680	-3.237	58	547	73	607	0
3	5	2	"thiC"	"STM4164"	11170	14760	50	104	103	36	55	57	15	83	75	0	505	527	156	138	157	50	100	100	0	0.134	0.123	0.127	0.131	1.364	0.138	0.586	12	104	416	437	-2.905	49	367	48	389	0
3	6	2	"yjaG"	"STM4169"	11350	14780	90	518	512	156	49	52	15	100	100	0	1016	1039	391	119	122	30	100	100	0	0.523	0.503	0.484	0.510	1.446	0.471	0.857	52	400	1366	1383	-0.936	469	897	463	920	0
3	7	2	""	"STM2701"	11540	14780	100	131	138	44	50	53	18	98	90	0	584	621	221	119	121	29	100	100	0	0.174	0.175	0.173	0.168	1.706	0.158	0.729	80	480	546	590	-2.521	81	465	88	502	0
3	8	2	"stfE"	"STM0198"	11710	14780	80	81	84	27	49	51	13	80	57	0	406	440	161	114	116	25	100	100	0	0.110	0.107	0.117	0.108	1.792	0.097	0.397	52	326	324	361	-3.190	32	292	35	326	0
3	9	2	"eutQ"	"STM2468"	11890	14770	80	82	87	24	49	51	12	88	73	0	442	477	173	120	120	24	100	100	0	0.102	0.106	0.104	0.096	2.034	0.092	0.535	52	340	355	395	-3.287	33	322	38	357	0
3	10	2	"eutN"	"STM2464"	12070	14760	50	92	107	53	55	56	18	83	50	0	685	652	249	148	160	48	100	100	0	0.069	0.103	0.092	0.091	1.583	0.112	0.449	12	104	574	556	-3.859	37	537	52	504	0
3	11	2	"prpB"	"STM0368"	12260	14760	50	96	97	27	53	57	17	83	66	0	530	484	137	147	162	48	100	91	0	0.112	0.131	0.136	0.127	1.574	0.127	0.455	12	104	426	381	-3.155	43	383	44	337	0
3	12	2	"tus"	"STM1470"	12440	14770	90	109	115	30	48	50	13	100	98	0	374	381	77	124	123	26	100	100	0	0.244	0.261	0.239	0.248	1.620	0.225	0.593	52	398	311	324	-2.035	61	250	67	257	0
3	13	2	"ogt"	"STM1659"	12600	14760	90	371	383	92	50	52	16	100	100	0	1076	1105	235	125	125	30	100	100	0	0.338	0.340	0.331	0.337	1.274	0.335	0.902	52	370	1272	1313	-1.567	321	951	333	980	0
3	14	2	"rpmF"	"STM1191"	12780	14760	90	779	790	184	51	54	17	100	100	0	298	295	60	123	125	29	100	100	0	4.160	4.297	4.252	4.429	1.327	4.697	0.797	52	386	903	911	2.057	728	175	739	172	0
3	15	2	"fabG"	"STM1195"	12950	14760	90	1993	2038	522	52	67	113	100	100	0	953	970	234	125	130	51	100	100	0	2.344	2.350	2.286	2.366	1.205	2.409	0.936	52	387	2769	2831	1.229	1941	828	1986	845	0
3	16	2	"phsA"	"STM2065"	13140	14760	90	188	192	51	50	65	114	73	3	0	1421	1372	290	122	130	52	100	100	0	0.106	0.114	0.106	0.110	1.406	0.109	0.814	52	385	1437	1392	-3.235	138	1299	142	1250	0
3	17	2	"dacD"	"STM2062"	13300	14760	90	492	489	151	50	54	21	100	98	0	1706	1721	474	127	132	56	100	100	0	0.280	0.275	0.274	0.268	1.279	0.269	0.925	52	380	2021	2033	-1.837	442	1579	439	1594	0
3	18	2	"pefD"	"PSLT016"	13480	14750	90	187	193	54	51	55	21	98	96	0	1645	1709	407	132	138	70	100	100	0	0.090	0.090	0.089	0.085	1.442	0.084	0.840	52	395	1649	1719	-3.476	136	1513	142	1577	0
3	19	2	"ybjG"	"STM0865"	13660	14750	90	167	200	98	50	52	15	100	100	0	380	439	176	125	131	51	100	100	0	0.459	0.478	0.482	0.457	1.396	0.484	0.850	52	394	372	464	-1.124	117	255	150	314	0
3	20	2	"thiM"	"STM2147"	13840	14750	100	64	71	24	50	51	12	53	32	0	183	198	69	123	122	24	86	62	0	0.233	0.280	0.299	0.282	2.383	0.224	0.338	80	478	74	96	-2.100	14	60	21	75	100
3	21	2	"thiI"	"STM0425"	14030	14750	80	115	121	42	49	51	12	100	96	0	353	369	102	125	125	24	100	100	0	0.289	0.295	0.273	0.280	1.535	0.269	0.664	52	328	294	316	-1.788	66	228	72	244	0
3	22	2	"hilD"	"STM2875"	14200	14750	80	568	678	350	50	52	12	100	100	0	460	523	217	129	128	26	100	100	0	1.565	1.594	1.638	1.596	1.211	1.606	0.926	52	322	849	1022	0.646	518	331	628	394	0
3	23	2	"prgK"	"STM2871"	14370	14750	90	458	538	235	48	52	17	100	100	0	337	391	136	129	128	27	100	100	0	1.971	1.870	1.891	1.892	1.269	1.893	0.890	52	381	618	752	0.979	410	208	490	262	0
3	24	2	"nhoA"	"STM1582"	14550	14740	100	69	71	20	49	51	17	55	23	0	234	254	95	129	129	31	83	75	0	0.190	0.176	0.192	0.201	2.420	0.144	0.374	80	494	125	147	-2.392	20	105	22	125	100
3	1	3	"hsdS"	"STM4524"	10470	14970	90	169	177	50	49	51	13	100	100	0	871	883	173	98	99	12	100	100	0	0.155	0.163	0.159	0.155	1.398	0.161	0.820	52	378	893	913	-2.687	120	773	128	785	0
3	2	3	"hisF"	"STM2077"	10640	14970	90	718	704	187	49	51	13	100	100	0	621	617	127	97	98	12	100	100	0	1.277	1.260	1.279	1.241	1.211	1.289	0.955	52	406	1193	1175	0.352	669	524	655	520	0
3	3	3	"trmD"	"STM2674"	10830	14970	90	2545	2887	1226	49	52	22	100	100	0	266	288	74	99	99	11	100	100	0	14.946	15.016	14.723	14.758	1.274	15.837	0.913	52	392	2663	3027	3.902	2496	167	2838	189	0
3	4	3	"fruF"	"STM2206"	11000	14970	80	169	186	76	50	54	22	100	94	0	196	222	74	97	103	50	98	48	0	1.202	1.088	1.077	1.082	1.523	1.070	0.807	52	282	218	261	0.265	119	99	136	125	0
3	5	3	"asrB"	"STM2549"	11170	14970	90	73	76	22	49	52	22	51	17	0	219	254	93	98	105	54	100	71	0	0.198	0.173	0.178	0.153	2.108	0.179	0.541	52	394	145	183	-2.334	24	121	27	156	0
3	6	3	"sifA"	"STM1224"	11350	14970	80	118	122	36	48	50	13	98	98	0	489	479	109	98	99	12	100	100	0	0.179	0.194	0.168	0.175	1.765	0.185	0.671	52	334	461	455	-2.482	70	391	74	381	0
3	7	3	"cbiM"	"STM2023"	11540	14960	90	79	85	25	50	50	13	80	53	0	243	255	55	99	99	11	100	100	0	0.201	0.224	0.204	0.186	2.033	0.233	0.495	52	378	173	191	-2.312	29	144	35	156	0
3	8	3	"cbiP"	"STM2019"	11700	14960	90	73	74	21	49	50	11	71	51	0	199	211	54	99	100	17	100	96	0	0.240	0.223	0.238	0.220	2.309	0.182	0.406	52	380	124	137	-2.059	24	100	25	112	0
3	9	3	"samB"	"PSLT054"	11890	14960	100	87	104	53	49	50	11	92	76	0	250	292	128	99	100	15	100	100	0	0.252	0.285	0.269	0.247	1.920	0.292	0.646	80	456	189	248	-1.990	38	151	55	193	0
3	10	3	"uhpT"	"STM3787"	12060	14950	90	127	138	46	48	51	14	100	94	0	244	270	78	99	100	10	100	100	0	0.545	0.526	0.520	0.500	1.544	0.536	0.779	52	393	224	261	-0.876	79	145	90	171	0
3	11	3	"trpA"	"STM1727"	12250	14950	90	97	106	37	49	51	14	92	82	0	222	248	81	99	100	12	100	100	0	0.390	0.383	0.367	0.334	2.092	0.373	0.672	52	414	171	206	-1.358	48	123	57	149	0
3	12	3	"rhaT"	"STM4050"	12440	14960	90	66	67	16	48	50	14	59	28	0	234	238	37	98	99	12	100	100	0	0.132	0.136	0.151	0.130	2.060	0.132	0.259	52	393	154	159	-2.918	18	136	19	140	0
3	13	3	"glnQ"	"STM0828"	12600	14950	90	314	336	91	49	51	16	100	100	0	763	782	158	99	101	16	100	100	0	0.399	0.420	0.418	0.410	1.220	0.424	0.932	52	385	929	970	-1.325	265	664	287	683	0
3	14	3	""	"STM4158"	12790	14950	90	69	76	29	50	52	14	59	32	0	232	235	42	100	102	16	100	100	0	0.144	0.193	0.198	0.172	2.517	0.183	0.228	52	392	151	161	-2.796	19	132	26	135	0
3	15	3	""	"STM1260"	12960	14950	100	178	179	54	49	51	13	100	98	0	960	949	257	100	101	12	100	100	0	0.150	0.153	0.152	0.148	1.422	0.152	0.878	80	461	989	979	-2.737	129	860	130	849	0
3	16	3	""	"PSLT026"	13130	14950	90	632	636	152	48	54	32	100	100	0	741	709	153	101	105	31	100	100	0	0.913	0.967	0.967	0.963	1.172	0.975	0.954	52	372	1224	1196	-0.132	584	640	588	608	0
3	17	3	""	"STM4457"	13300	14940	90	268	281	69	49	54	31	100	100	0	601	629	133	103	107	31	100	100	0	0.440	0.441	0.442	0.432	1.249	0.436	0.932	52	390	717	758	-1.185	219	498	232	526	0
3	18	3	"metJ"	"STM4099"	13480	14940	90	214	237	83	50	52	15	100	100	0	381	399	105	102	104	14	100	100	0	0.588	0.630	0.594	0.608	1.360	0.640	0.861	52	396	443	484	-0.767	164	279	187	297	0
3	19	3	""	"Not LT2a84"	13660	14940	90	85	86	34	49	51	14	78	59	0	395	437	186	103	105	21	100	100	0	0.123	0.111	0.123	0.103	1.974	0.099	0.440	52	408	328	371	-3.020	36	292	37	334	0
3	20	3	"traW"	"PSLT091"	13840	14940	90	179	189	67	47	49	12	100	100	0	783	799	184	101	103	20	100	100	0	0.194	0.203	0.193	0.191	1.402	0.204	0.844	52	396	814	840	-2.369	132	682	142	698	0
3	21	3	"traN"	"PSLT095"	14030	14930	90	407	389	91	47	50	14	100	100	0	1813	1786	234	101	102	12	100	100	0	0.210	0.203	0.208	0.196	1.240	0.205	0.944	52	401	2072	2027	-2.250	360	1712	342	1685	0
3	22	3	"trbB"	"PSLT099"	14200	14940	90	166	165	39	48	50	13	100	100	0	733	767	162	102	103	11	100	100	0	0.187	0.176	0.163	0.171	1.369	0.168	0.821	52	380	749	782	-2.419	118	631	117	665	0
3	23	3	"traD"	"PSLT104"	14370	14930	90	1582	1499	338	49	58	54	100	100	0	2097	2037	314	104	111	61	100	100	0	0.769	0.750	0.744	0.734	1.158	0.746	0.974	52	373	3526	3383	-0.379	1533	1993	1450	1933	0
3	24	3	""	"PSLT109"	14560	14930	100	356	364	114	48	54	45	100	97	0	829	815	227	102	107	52	100	98	0	0.424	0.443	0.445	0.445	1.356	0.438	0.931	80	511	1035	1029	-1.239	308	727	316	713	0
3	1	4	""	"STM2732"	10480	15160	100	64	66	19	49	50	13	55	21	0	285	291	79	98	98	11	100	100	0	0.080	0.088	0.085	0.087	2.194	0.072	0.161	80	481	202	210	-3.640	15	187	17	193	0
3	2	4	""	"STM2710"	10640	15160	90	152	158	49	50	52	14	100	98	0	803	835	201	98	103	39	100	100	0	0.145	0.147	0.140	0.137	1.383	0.147	0.837	52	376	807	845	-2.789	102	705	108	737	0
3	3	4	""	"STM1614"	10830	15150	100	223	231	64	51	53	17	100	98	0	1197	1204	222	99	103	35	100	100	0	0.157	0.163	0.155	0.154	1.436	0.161	0.852	80	455	1270	1285	-2.674	172	1098	180	1105	0
3	4	4	"tehB"	"STM1608"	11020	15130	150	271	262	99	50	53	21	94	91	0	585	566	191	98	102	43	94	92	0	0.454	0.453	0.444	0.451	1.616	0.448	0.913	156	726	708	680	-1.140	221	487	212	468	0
3	5	4	"tpx"	"STM1682"	11180	15150	90	701	705	115	50	56	34	100	100	0	502	510	79	100	105	44	100	100	0	1.619	1.598	1.594	1.599	1.189	1.584	0.942	52	334	1053	1065	0.695	651	402	655	410	0
3	6	4	""	"STM1677"	11360	15140	90	272	272	51	50	53	27	100	100	0	1072	1105	206	99	101	21	100	100	0	0.228	0.221	0.222	0.218	1.229	0.221	0.913	52	389	1195	1228	-2.132	222	973	222	1006	0
3	7	4	"uppS"	"STM0221"	11550	15150	100	412	408	124	49	50	13	100	100	0	372	376	96	98	100	16	98	98	0	1.325	1.291	1.300	1.333	1.555	1.298	0.911	80	458	637	637	0.406	363	274	359	278	0
3	8	4	"yaeD"	"STM0248"	11710	15140	90	1720	1685	378	49	69	125	100	100	0	721	720	147	99	106	48	100	100	0	2.686	2.634	2.721	2.632	1.182	2.733	0.933	52	363	2293	2257	1.426	1671	622	1636	621	0
3	9	4	"rof"	"STM0237"	11890	15130	100	48	50	16	50	66	111	0	0	0	104	107	16	99	104	44	3	0	0	-0.400	0.000	0.941	1.225	5.398	1.881	0.000	80	458	3	8	Error	-2	5	0	8	-75
3	10	4	"yeeX"	"STM2059"	12080	15140	100	276	290	96	50	52	15	100	98	0	397	389	110	98	99	11	98	98	0	0.756	0.825	0.795	0.843	1.389	0.817	0.889	80	460	525	531	-0.404	226	299	240	291	0
3	11	4	"sbcB"	"STM2067"	12250	15140	100	176	178	63	49	50	12	98	97	0	477	478	131	98	98	11	100	100	0	0.335	0.339	0.315	0.315	1.464	0.339	0.850	80	448	506	509	-1.577	127	379	129	380	0
3	12	4	"fixC"	"STM0077"	12420	15140	90	146	155	55	49	53	17	100	98	0	899	910	186	101	118	98	100	100	0	0.122	0.131	0.127	0.122	1.475	0.124	0.716	52	375	895	915	-3.040	97	798	106	809	0
3	13	4	"yjbC"	"STM4193"	12610	15130	100	351	338	102	49	52	16	97	95	0	985	982	224	100	114	87	100	98	0	0.341	0.328	0.327	0.295	1.680	0.330	0.918	80	471	1187	1171	-1.551	302	885	289	882	0
3	14	4	"dinF"	"STM4238"	12790	15140	100	1855	1821	584	50	52	13	100	100	0	1103	1072	333	101	101	12	100	98	0	1.801	1.824	1.852	1.947	1.530	1.830	0.956	80	460	2807	2742	0.849	1805	1002	1771	971	0
3	15	4	""	"STM4267"	12960	15130	90	180	183	33	50	52	14	100	100	0	479	481	75	100	104	26	100	100	0	0.343	0.349	0.343	0.345	1.250	0.334	0.850	52	364	509	514	-1.544	130	379	133	381	0
3	16	4	"malE"	"STM4229"	13140	15130	100	203	203	41	49	51	13	100	100	0	1436	1392	245	102	104	24	100	100	0	0.115	0.119	0.119	0.119	1.348	0.114	0.872	80	462	1488	1444	-3.115	154	1334	154	1290	0
3	17	4	"yfdZ"	"STM2402"	13320	15130	100	716	692	144	49	51	13	100	100	0	1316	1226	260	103	103	12	100	100	0	0.550	0.573	0.577	0.579	1.253	0.565	0.953	80	462	1880	1766	-0.863	667	1213	643	1123	0
3	18	4	"yfcA"	"STM2382"	13500	15120	100	225	229	84	49	51	16	100	96	0	648	625	184	101	103	13	100	100	0	0.322	0.344	0.342	0.326	1.515	0.345	0.885	80	481	723	704	-1.636	176	547	180	524	0
3	19	4	"ybdB"	"STM0599"	13690	15130	90	292	314	123	49	52	17	100	100	0	318	325	86	101	102	13	100	100	0	1.120	1.183	1.173	1.133	1.422	1.243	0.854	52	387	460	489	0.163	243	217	265	224	0
3	20	4	"fsr"	"STM0493"	13860	15120	100	437	421	126	48	50	12	100	100	0	1232	1180	248	102	102	12	100	100	0	0.344	0.346	0.350	0.329	1.359	0.348	0.925	80	441	1519	1451	-1.538	389	1130	373	1078	0
3	21	4	"ybbB"	"STM0513"	14020	15120	90	339	346	78	48	54	28	100	100	0	765	790	149	102	113	66	100	100	0	0.439	0.433	0.431	0.425	1.250	0.427	0.930	52	360	954	986	-1.188	291	663	298	688	0
3	22	4	"lpxH"	"STM0535"	14200	15110	90	304	312	66	49	53	25	100	100	0	650	680	127	103	111	57	100	100	0	0.466	0.456	0.464	0.450	1.244	0.440	0.913	52	381	802	840	-1.101	255	547	263	577	0
3	23	4	""	"STM0563"	14380	15100	100	48	49	11	47	51	26	2	0	0	109	111	17	103	104	20	13	5	0	0.167	0.250	1.143	0.978	3.181	0.376	0.007	80	452	7	10	-2.585	1	6	2	8	-50
3	24	4	"fepD"	"STM0592"	14550	15120	90	490	523	142	49	56	39	100	100	0	740	786	180	102	112	61	100	100	0	0.691	0.693	0.680	0.683	1.212	0.694	0.938	52	379	1079	1158	-0.533	441	638	474	684	0
3	1	5	"yeaZ"	"STM1820"	10470	15340	90	961	972	259	50	53	18	100	100	0	704	709	143	97	98	12	100	100	0	1.501	1.507	1.502	1.482	1.186	1.540	0.955	52	388	1518	1534	0.586	911	607	922	612	0
3	2	5	"ymgE"	"STM1797"	10650	15340	90	107	109	34	49	52	17	94	80	0	308	331	119	98	98	12	100	100	0	0.276	0.258	0.243	0.248	1.464	0.246	0.730	52	388	268	293	-1.856	58	210	60	233	0
3	3	5	"narJ"	"STM1762"	10830	15330	90	119	125	46	50	51	11	94	90	0	635	650	132	97	98	12	100	100	0	0.128	0.136	0.126	0.122	1.599	0.140	0.702	52	381	607	628	-2.963	69	538	75	553	0
3	4	5	"manY"	"STM1831"	11010	15340	100	959	961	237	50	51	13	100	100	0	737	721	143	96	97	12	100	100	0	1.418	1.458	1.453	1.425	1.303	1.488	0.949	80	449	1550	1536	0.504	909	641	911	625	0
3	5	5	"minD"	"STM1815"	11190	15320	90	852	818	183	49	51	15	100	100	0	815	818	108	98	99	12	100	100	0	1.120	1.068	1.057	1.033	1.287	1.103	0.946	52	375	1520	1489	0.163	803	717	769	720	0
3	6	5	"ycgB"	"STM1804"	11360	15320	90	228	222	61	49	51	15	100	98	0	1184	1134	194	98	100	16	100	100	0	0.165	0.167	0.173	0.154	1.460	0.167	0.882	52	388	1265	1209	-2.601	179	1086	173	1036	0
3	7	5	"glnA"	"STM4007"	11550	15330	100	960	901	291	48	50	14	100	100	0	851	793	219	98	100	16	100	100	0	1.211	1.227	1.243	1.189	1.452	1.243	0.950	80	451	1665	1548	0.276	912	753	853	695	0
3	8	5	"yijC"	"STM4127"	11720	15320	90	399	408	125	48	51	15	100	100	0	575	579	121	98	99	12	100	100	0	0.736	0.748	0.739	0.717	1.302	0.775	0.922	52	372	828	841	-0.443	351	477	360	481	0
3	9	5	""	"STM4080"	11890	15320	90	177	190	64	48	50	14	100	98	0	515	542	129	99	100	11	100	100	0	0.310	0.321	0.321	0.299	1.451	0.326	0.865	52	388	545	585	-1.689	129	416	142	443	0
3	10	5	"sbp"	"STM4063"	12080	15330	100	250	252	75	49	51	14	98	96	0	793	761	191	99	99	11	100	100	0	0.290	0.307	0.305	0.293	1.449	0.304	0.909	80	449	895	865	-1.788	201	694	203	662	0
3	11	5	""	"STM4051"	12250	15320	90	98	101	34	48	48	11	96	80	0	505	517	129	100	100	14	100	100	0	0.123	0.127	0.115	0.105	2.055	0.116	0.575	52	365	455	470	-3.018	50	405	53	417	0
3	12	5	"fdhD"	"STM4038"	12440	15320	100	168	180	74	48	50	12	98	97	0	448	460	232	101	104	33	98	97	0	0.346	0.368	0.385	0.369	1.569	0.330	0.839	80	449	467	491	-1.532	120	347	132	359	0
3	13	5	"rplQ"	"STM3414"	12620	15320	100	2830	2595	780	49	52	22	100	100	0	293	292	71	100	101	12	97	96	0	14.409	13.260	13.763	13.720	1.417	13.768	0.877	80	462	2974	2738	3.849	2781	193	2546	192	0
3	14	5	"rpmD"	"STM3422"	12800	15320	90	2251	2190	467	49	54	24	100	100	0	146	151	24	101	101	12	100	90	0	48.933	42.820	47.264	44.948	1.509	43.737	0.638	52	359	2247	2191	5.613	2202	45	2141	50	0
3	15	5	"rplX"	"STM3429"	12970	15310	90	3154	2958	665	49	53	22	100	100	0	208	219	43	100	101	12	100	100	0	28.750	24.445	25.924	25.227	1.326	25.935	0.854	52	366	3213	3028	4.845	3105	108	2909	119	0
3	16	5	"rplP"	"STM3433"	13130	15310	90	6925	7069	2757	49	90	274	100	100	0	226	236	60	100	102	14	100	100	0	54.571	51.618	51.720	51.861	1.234	52.263	0.918	52	366	7002	7156	5.770	6876	126	7020	136	0
3	17	5	"rplB"	"STM3437"	13310	15310	90	11497	11254	1915	49	125	400	100	100	0	362	373	58	101	103	16	100	100	0	43.862	41.195	41.334	41.346	1.182	42.047	0.945	52	382	11709	11477	5.455	11448	261	11205	272	0
3	18	5	"yheN"	"STM3451"	13490	15310	80	228	238	81	49	87	308	3	0	0	302	318	72	101	103	17	100	100	0	0.891	0.871	0.839	0.848	1.324	0.911	0.847	52	334	380	406	-0.167	179	201	189	217	0
3	19	5	""	"STM4465"	13670	15310	80	164	169	38	48	50	13	100	100	0	845	848	130	103	104	15	100	100	0	0.156	0.162	0.170	0.157	1.299	0.157	0.870	52	326	858	866	-2.677	116	742	121	745	0
3	20	5	"idnR"	"STM4481"	13860	15310	110	106	109	29	49	53	19	96	80	0	522	509	77	103	125	94	100	100	0	0.136	0.148	0.138	0.134	1.559	0.139	0.704	80	475	476	466	-2.878	57	419	60	406	0
3	21	5	"yjiG"	"STM4513"	14020	15290	100	85	95	45	50	59	28	57	32	0	283	388	226	106	169	148	60	45	0	0.198	0.160	0.163	0.174	2.757	0.152	0.756	80	429	212	327	-2.338	35	177	45	282	-100
3	22	5	"yjjI"	"STM4566"	14210	15300	100	169	169	48	49	54	20	93	92	0	879	837	174	105	133	103	100	98	0	0.155	0.164	0.160	0.147	1.677	0.159	0.832	80	461	894	852	-2.689	120	774	120	732	100
3	23	5	"sthA"	"STM4594"	14390	15290	100	129	128	38	48	50	12	93	92	0	693	668	181	102	103	12	100	100	0	0.137	0.141	0.127	0.133	1.657	0.134	0.752	80	440	672	646	-2.867	81	591	80	566	0
3	24	5	""	"STM3736"	14550	15290	90	148	156	41	49	51	14	98	98	0	699	695	132	103	107	29	100	100	0	0.166	0.181	0.163	0.169	1.463	0.179	0.786	52	362	695	699	-2.590	99	596	107	592	0
3	1	6	"gntT"	"STM3512"	10480	15520	100	215	218	86	48	51	14	98	95	0	716	670	225	96	96	11	100	100	0	0.269	0.296	0.292	0.280	1.461	0.299	0.899	80	474	787	744	-1.892	167	620	170	574	0
3	2	6	"sspB"	"STM3341"	10650	15510	90	555	525	117	48	50	14	100	100	0	366	361	53	95	96	10	100	100	0	1.871	1.793	1.782	1.759	1.268	1.907	0.914	52	372	778	743	0.904	507	271	477	266	0
3	3	6	"yhcH"	"STM3335"	10830	15510	90	113	116	29	48	49	12	100	90	0	505	504	81	95	98	16	100	100	0	0.159	0.166	0.162	0.151	1.546	0.169	0.764	52	396	475	477	-2.657	65	410	68	409	0
3	4	6	"yrbB"	"STM3309"	11010	15500	90	173	181	54	48	49	11	100	100	0	275	276	44	97	99	16	100	100	0	0.702	0.743	0.726	0.716	1.407	0.783	0.808	52	369	303	312	-0.510	125	178	133	179	0
3	5	6	"folP"	"STM3295"	11190	15510	100	751	695	276	49	50	12	100	100	0	789	706	232	97	98	12	100	100	0	1.014	1.061	1.069	0.999	1.566	1.080	0.947	80	480	1394	1255	0.021	702	692	646	609	0
3	6	6	"mtr"	"STM3279"	11370	15500	90	448	440	99	47	49	11	100	100	0	981	990	183	98	98	11	100	100	0	0.454	0.441	0.442	0.427	1.324	0.439	0.937	52	388	1284	1285	-1.139	401	883	393	892	0
3	7	6	"yghA"	"STM3157"	11550	15510	100	1002	933	302	47	49	13	100	100	0	723	662	182	97	98	11	100	100	0	1.526	1.568	1.564	1.545	1.508	1.591	0.944	80	442	1581	1451	0.609	955	626	886	565	0
3	8	6	""	"STM3129"	11720	15500	90	138	144	46	48	51	15	100	98	0	802	768	178	98	101	23	100	100	0	0.128	0.143	0.131	0.131	1.572	0.138	0.746	52	378	794	766	-2.968	90	704	96	670	0
3	9	6	"yqgF"	"STM3097"	11890	15500	90	162	168	42	49	50	12	100	100	0	374	384	85	99	103	25	100	100	0	0.411	0.418	0.404	0.410	1.380	0.402	0.766	52	380	388	404	-1.283	113	275	119	285	0
3	10	6	"galP"	"STM3091"	12070	15500	100	152	159	49	49	50	12	97	96	0	548	535	173	99	100	15	100	100	0	0.229	0.252	0.237	0.257	1.517	0.234	0.800	80	449	552	546	-2.124	103	449	110	436	0
3	11	6	""	"STM3071"	12260	15490	90	89	92	28	48	49	13	94	73	0	286	296	70	99	99	13	100	100	0	0.219	0.223	0.213	0.197	1.678	0.224	0.608	52	381	228	241	-2.189	41	187	44	197	0
3	12	6	"bglA"	"STM3051"	12440	15490	100	222	216	64	48	50	13	96	93	0	897	830	257	99	100	14	100	100	0	0.218	0.230	0.227	0.221	1.630	0.221	0.901	80	459	972	899	-2.197	174	798	168	731	0
3	13	6	""	"STM1301"	12620	15500	90	127	133	39	48	50	12	100	96	0	312	321	64	100	100	12	100	100	0	0.373	0.385	0.368	0.356	1.566	0.363	0.715	52	359	291	306	-1.424	79	212	85	221	0
3	14	6	""	"STM1328"	12780	15480	90	2219	2316	606	49	70	140	100	100	0	877	909	187	100	108	61	100	100	0	2.793	2.802	2.876	2.766	1.216	2.864	0.935	52	372	2947	3076	1.482	2170	777	2267	809	0
3	15	6	""	"STM1368"	12960	15480	90	408	406	74	50	66	122	100	96	0	1277	1324	190	102	112	67	100	100	0	0.305	0.291	0.294	0.288	1.168	0.281	0.919	52	389	1533	1578	-1.715	358	1175	356	1222	0
3	16	6	"ydhC"	"STM1428"	13140	15480	90	212	221	46	48	52	39	100	100	0	820	820	95	100	105	34	100	100	0	0.228	0.240	0.238	0.235	1.269	0.233	0.867	52	390	884	893	-2.134	164	720	173	720	0
3	17	6	"slyB"	"STM1445"	13320	15480	90	1643	1740	417	47	51	41	100	100	0	339	341	74	101	102	14	100	100	0	6.706	7.054	7.070	7.136	1.190	7.076	0.914	52	381	1834	1933	2.745	1596	238	1693	240	0
3	18	6	"ydgQ"	"STM1454"	13490	15480	90	233	242	60	47	49	16	100	100	0	583	582	129	100	103	27	100	100	0	0.385	0.405	0.407	0.400	1.288	0.399	0.913	52	386	669	677	-1.377	186	483	195	482	0
3	19	6	""	"STM3558"	13670	15470	90	326	335	102	47	52	22	100	98	0	414	427	85	103	108	33	100	100	0	0.897	0.889	0.863	0.859	1.288	0.903	0.893	52	379	590	612	-0.157	279	311	288	324	0
3	20	6	"yhhF"	"STM3572"	13850	15480	100	335	320	109	49	52	19	100	97	0	565	550	164	101	105	25	100	100	0	0.616	0.604	0.597	0.586	1.506	0.598	0.908	80	459	750	720	-0.698	286	464	271	449	0
3	21	6	"yhhP"	"STM3578"	14040	15470	90	100	107	33	48	52	19	92	73	0	231	244	59	102	123	87	92	11	0	0.403	0.415	0.391	0.380	1.771	0.393	0.588	52	382	181	201	-1.311	52	129	59	142	0
3	22	6	"acpT"	"STM3583"	14210	15470	90	305	331	104	47	48	12	100	100	0	471	509	138	102	104	15	100	100	0	0.699	0.698	0.657	0.683	1.290	0.680	0.903	52	356	627	691	-0.516	258	369	284	407	0
3	23	6	"uspB"	"STM3590"	14380	15470	90	205	234	107	48	50	15	100	100	0	276	311	111	102	105	19	100	100	0	0.902	0.890	0.884	0.874	1.291	0.904	0.887	52	381	331	395	-0.148	157	174	186	209	0
3	24	6	""	"STM3599"	14570	15470	100	155	165	57	48	51	14	98	93	0	856	849	289	102	103	18	100	100	0	0.142	0.157	0.146	0.148	1.477	0.151	0.845	80	493	861	864	-2.817	107	754	117	747	0
3	1	7	"dsdA"	"STM3802"	10480	15700	100	291	280	85	49	52	35	97	95	0	945	920	260	97	98	14	100	100	0	0.285	0.281	0.285	0.278	1.381	0.275	0.932	80	452	1090	1054	-1.809	242	848	231	823	0
3	2	7	"ibpB"	"STM3808"	10650	15700	100	4046	3964	1416	49	52	35	100	100	0	318	327	88	96	97	14	100	98	0	18.005	16.948	17.179	16.573	1.411	17.417	0.930	80	448	4219	4146	4.170	3997	222	3915	231	0
3	3	7	"ccmE"	"STM2250"	10820	15690	90	280	292	84	48	49	12	100	100	0	508	516	98	96	96	13	100	100	0	0.563	0.581	0.581	0.569	1.241	0.595	0.904	52	380	644	664	-0.829	232	412	244	420	0
3	4	7	"torA"	"STM3822"	11020	15690	90	154	157	45	47	49	13	100	100	0	835	799	165	97	97	13	100	100	0	0.145	0.157	0.149	0.150	1.407	0.158	0.765	52	376	845	812	-2.786	107	738	110	702	0
3	5	7	"dgoA"	"STM3828"	11180	15700	110	118	122	27	47	49	12	98	98	0	425	431	96	97	97	12	100	100	0	0.216	0.225	0.214	0.216	1.453	0.206	0.748	80	480	399	409	-2.208	71	328	75	334	0
3	6	7	""	"STM3832"	11360	15690	90	169	177	44	48	50	12	100	100	0	933	918	94	99	99	12	100	100	0	0.145	0.158	0.147	0.152	1.328	0.157	0.845	52	380	955	948	-2.785	121	834	129	819	0
3	7	7	"rluA"	"STM0095"	11540	15690	100	390	392	106	48	50	13	100	100	0	616	617	149	99	99	12	100	100	0	0.662	0.664	0.668	0.668	1.380	0.654	0.938	80	452	859	862	-0.596	342	517	344	518	0
3	8	7	"yabK"	"STM0107"	11720	15690	90	59	64	16	48	50	13	46	21	0	144	149	30	97	98	11	100	92	0	0.234	0.308	0.331	0.263	2.656	0.234	0.119	52	371	58	68	-2.095	11	47	16	52	0
3	9	7	"ftsL"	"STM0121"	11890	15680	90	231	234	71	47	49	13	100	100	0	342	348	114	97	98	14	100	100	0	0.751	0.745	0.740	0.750	1.351	0.711	0.892	52	382	429	438	-0.413	184	245	187	251	0
3	10	7	"murG"	"STM0128"	12070	15670	90	512	562	180	48	49	12	100	100	0	359	392	113	99	100	14	100	100	0	1.785	1.754	1.794	1.756	1.232	1.762	0.923	52	379	724	807	0.836	464	260	514	293	0
3	11	7	"mutT"	"STM0137"	12260	15670	90	168	173	64	46	48	12	100	98	0	483	479	105	99	99	12	100	100	0	0.318	0.334	0.321	0.299	1.662	0.338	0.767	52	395	506	507	-1.654	122	384	127	380	0
3	12	7	""	"STM0149"	12430	15680	90	100	105	35	47	49	13	94	82	0	493	495	161	99	102	30	100	100	0	0.135	0.146	0.135	0.138	1.650	0.152	0.666	52	381	447	454	-2.894	53	394	58	396	0
3	13	7	""	"STM1548"	12610	15670	90	193	189	41	48	49	13	100	100	0	748	746	93	101	103	29	100	100	0	0.224	0.219	0.215	0.210	1.337	0.219	0.865	52	373	792	786	-2.158	145	647	141	645	0
3	14	7	""	"STM1552"	12780	15670	90	176	181	45	47	50	14	100	98	0	955	973	156	101	106	35	100	100	0	0.151	0.154	0.148	0.146	1.359	0.149	0.843	52	386	983	1006	-2.727	129	854	134	872	0
3	15	7	""	"STM1557"	12960	15660	90	144	143	28	47	49	13	100	98	0	717	735	136	101	107	30	100	100	0	0.157	0.151	0.143	0.146	1.331	0.141	0.833	52	395	713	730	-2.667	97	616	96	634	0
3	16	7	"rpsV"	"STM1565"	13160	15660	90	61	63	17	48	50	15	40	19	0	165	168	56	98	99	12	92	80	0	0.194	0.214	0.241	0.211	2.645	0.222	0.182	52	389	80	85	-2.366	13	67	15	70	0
3	17	7	"fdnH"	"STM1569"	13320	15660	90	461	450	80	47	49	12	100	100	0	750	782	117	99	99	12	100	100	0	0.636	0.590	0.591	0.586	1.179	0.588	0.949	52	386	1065	1086	-0.653	414	651	403	683	0
3	18	7	""	"STM1573"	13510	15670	90	329	348	148	47	48	12	100	100	0	410	412	142	99	99	13	100	100	0	0.907	0.962	0.969	0.948	1.257	0.971	0.931	52	385	593	614	-0.141	282	311	301	313	0
3	19	7	"yciL"	"STM1719"	13670	15660	90	1076	1077	331	49	53	31	100	100	0	548	551	139	99	101	18	100	100	0	2.287	2.274	2.292	2.268	1.159	2.283	0.958	52	378	1476	1480	1.194	1027	449	1028	452	0
3	20	7	""	"STM1733"	13850	15660	90	128	129	40	47	52	31	92	67	0	346	359	88	101	103	18	100	100	0	0.331	0.318	0.313	0.294	1.578	0.307	0.748	52	373	326	340	-1.597	81	245	82	258	0
3	21	7	""	"STM1741"	14030	15660	100	169	172	44	46	48	14	100	97	0	690	691	124	100	102	14	100	100	0	0.208	0.213	0.217	0.201	1.486	0.209	0.825	80	461	713	717	-2.262	123	590	126	591	0
3	22	7	"purU"	"STM1756"	14210	15650	100	273	270	77	46	49	14	98	98	0	506	502	109	100	101	13	100	100	0	0.559	0.557	0.557	0.524	1.459	0.559	0.921	80	452	633	626	-0.839	227	406	224	402	0
3	23	7	"ychN"	"STM1769"	14380	15650	90	113	116	28	48	49	12	100	96	0	311	322	69	100	101	13	100	100	0	0.308	0.306	0.295	0.290	1.587	0.308	0.715	52	379	276	290	-1.699	65	211	68	222	0
3	24	7	"pth"	"STM1783"	14570	15640	90	169	169	32	48	50	12	100	100	0	451	468	86	101	102	13	100	100	0	0.346	0.330	0.330	0.325	1.327	0.315	0.820	52	393	471	488	-1.532	121	350	121	367	0
3	1	8	"yfbK"	"STM2315"	10470	15870	90	228	228	63	48	50	12	100	100	0	1195	1159	188	97	98	13	100	100	0	0.164	0.169	0.158	0.162	1.328	0.170	0.857	52	355	1278	1242	-2.609	180	1098	180	1062	0
3	2	8	"nuoI"	"STM2321"	10640	15880	90	559	555	126	49	53	21	100	100	0	606	600	101	98	101	18	100	100	0	1.004	1.008	0.987	0.994	1.157	1.041	0.943	52	372	1018	1008	0.006	510	508	506	502	0
3	3	8	""	"STM2332"	10840	15870	100	202	204	49	47	51	19	100	100	0	711	695	109	97	99	17	100	100	0	0.252	0.263	0.269	0.252	1.432	0.257	0.857	80	457	769	755	-1.986	155	614	157	598	0
3	4	8	""	"STM2336"	11000	15860	90	280	282	54	46	49	15	100	100	0	439	447	73	96	99	18	100	100	0	0.682	0.672	0.667	0.668	1.224	0.661	0.913	52	370	577	587	-0.552	234	343	236	351	0
3	5	8	""	"STM2342"	11190	15860	90	173	184	43	48	50	13	100	100	0	781	759	114	97	99	17	100	100	0	0.183	0.205	0.197	0.197	1.284	0.205	0.878	52	376	809	798	-2.452	125	684	136	662	0
3	6	8	"yfcF"	"STM2348"	11370	15860	90	258	256	43	48	50	12	100	100	0	721	730	82	98	98	12	100	100	0	0.337	0.329	0.335	0.323	1.222	0.316	0.905	52	381	833	840	-1.569	210	623	208	632	0
3	7	8	"sseB"	"STM2535"	11550	15860	90	343	352	76	48	50	14	100	100	0	697	725	131	99	99	12	100	100	0	0.493	0.486	0.494	0.480	1.203	0.488	0.932	52	366	893	930	-1.019	295	598	304	626	0
3	8	8	""	"STM2552"	11720	15850	90	218	225	51	49	51	13	100	100	0	668	699	124	100	100	12	100	100	0	0.298	0.294	0.282	0.287	1.269	0.290	0.879	52	373	737	775	-1.749	169	568	176	599	0
3	9	8	"yfhA"	"STM2562"	11900	15850	90	480	478	113	47	49	13	100	100	0	797	841	166	100	101	12	100	100	0	0.621	0.582	0.601	0.571	1.252	0.578	0.921	52	381	1130	1172	-0.687	433	697	431	741	0
3	10	8	"yfhB"	"STM2569"	12080	15850	100	91	102	54	47	47	11	88	78	0	209	260	166	97	98	12	100	100	0	0.393	0.337	0.349	0.327	1.772	0.316	0.836	80	462	156	218	-1.348	44	112	55	163	0
3	11	8	""	"STM2586"	12250	15850	90	173	179	39	47	48	11	100	100	0	934	935	131	99	100	14	100	100	0	0.151	0.158	0.156	0.153	1.307	0.154	0.865	52	372	961	968	-2.728	126	835	132	836	0
3	12	8	""	"STM2592"	12430	15850	80	157	165	44	47	48	11	100	100	0	646	644	129	99	101	14	100	100	0	0.201	0.217	0.209	0.208	1.313	0.212	0.858	52	334	657	663	-2.314	110	547	118	545	0
3	13	8	"yhbO"	"STM3269"	12610	15840	90	151	158	55	46	48	12	98	94	0	460	477	114	101	100	12	100	100	0	0.292	0.298	0.292	0.278	1.486	0.293	0.809	52	386	464	488	-1.774	105	359	112	376	0
3	14	8	"yhbW"	"STM3276"	12780	15840	90	134	131	37	48	51	15	98	92	0	587	567	134	100	102	26	100	100	0	0.177	0.178	0.166	0.163	1.472	0.174	0.742	52	386	573	550	-2.502	86	487	83	467	0
3	15	8	"nlpI"	"STM3281"	12970	15840	100	1694	1524	522	49	53	23	95	93	0	717	643	192	101	105	29	93	93	0	2.670	2.721	2.684	2.588	1.437	2.770	0.957	80	330	2261	2017	1.417	1645	616	1475	542	100
3	16	8	""	"STM3291"	13130	15840	90	202	201	69	50	56	26	98	90	0	870	832	184	104	128	124	100	100	0	0.198	0.207	0.203	0.189	1.508	0.198	0.798	52	319	918	879	-2.333	152	766	151	728	0
3	17	8	"yhbE"	"STM3302"	13320	15840	90	450	465	140	48	51	14	100	100	0	359	364	78	101	107	39	100	100	0	1.558	1.586	1.560	1.562	1.222	1.633	0.932	52	402	660	680	0.640	402	258	417	263	0
3	18	8	"nlp"	"STM3306"	13500	15840	90	146	148	42	47	50	13	100	96	0	357	360	92	99	100	12	100	100	0	0.384	0.387	0.381	0.361	1.587	0.368	0.754	52	382	357	362	-1.382	99	258	101	261	0
3	19	8	""	"STM0716"	13670	15830	90	266	260	53	47	49	14	100	98	0	707	691	121	99	102	21	100	100	0	0.360	0.360	0.355	0.353	1.281	0.354	0.907	52	387	827	805	-1.473	219	608	213	592	0
3	20	8	""	"STM0722"	13860	15830	90	106	103	30	47	49	12	92	88	0	551	558	88	101	105	22	100	100	0	0.131	0.123	0.124	0.111	1.764	0.115	0.676	52	371	509	513	-2.931	59	450	56	457	0
3	21	8	""	"STM0731"	14030	15840	100	468	452	123	48	50	13	100	98	0	391	381	82	101	103	16	100	100	0	1.448	1.443	1.447	1.399	1.347	1.462	0.926	80	442	710	684	0.534	420	290	404	280	0
3	22	8	"ybgE"	"STM0743"	14210	15830	90	202	225	66	48	50	15	100	100	0	304	310	67	101	102	13	100	100	0	0.759	0.847	0.863	0.836	1.267	0.861	0.877	52	373	357	386	-0.399	154	203	177	209	0
3	23	8	"pal"	"STM0749"	14390	15830	100	856	866	234	47	48	12	100	100	0	359	370	85	99	100	12	100	100	0	3.112	3.022	2.982	3.076	1.263	3.049	0.954	80	440	1069	1090	1.638	809	260	819	271	0
3	24	8	"ybgS"	"STM0759"	14550	15820	90	105	108	31	48	50	13	98	88	0	404	410	91	99	103	22	100	100	0	0.187	0.193	0.173	0.180	1.505	0.201	0.693	52	377	362	371	-2.420	57	305	60	311	0
3	1	9	"mdfA"	"STM0866"	10480	16040	100	488	472	106	47	49	12	100	98	0	1144	1130	133	97	97	11	100	100	0	0.421	0.411	0.423	0.381	1.621	0.414	0.920	80	470	1488	1458	-1.247	441	1047	425	1033	0
3	2	9	"ybjC"	"STM0873"	10650	16050	100	104	122	60	47	50	15	90	78	0	319	354	151	97	96	11	98	97	0	0.257	0.292	0.261	0.250	1.787	0.301	0.775	80	448	279	332	-1.962	57	222	75	257	0
3	3	9	"ybjO"	"STM0881"	10840	16050	100	211	199	60	47	48	13	96	95	0	676	646	168	96	96	12	100	100	0	0.283	0.276	0.277	0.265	1.501	0.273	0.879	80	442	744	702	-1.822	164	580	152	550	0
3	4	9	"artI"	"STM0890"	11010	16040	90	743	714	147	47	50	15	100	100	0	695	711	128	96	98	13	100	100	0	1.162	1.085	1.151	1.060	1.375	1.108	0.899	52	372	1295	1282	0.217	696	599	667	615	0
3	5	9	""	"STM0895"	11180	16040	90	71	74	20	47	50	15	69	42	0	368	364	47	98	99	15	100	100	0	0.089	0.102	0.099	0.090	1.981	0.105	0.436	52	388	294	293	-3.492	24	270	27	266	0
3	6	9	""	"STM0900"	11370	16040	100	65	68	20	47	48	13	60	35	0	320	323	102	97	97	13	100	100	0	0.081	0.093	0.098	0.091	2.040	0.097	0.370	80	470	241	247	-3.631	18	223	21	226	0
3	7	9	""	"STM1034"	11540	16030	90	58	66	28	46	47	12	46	19	0	175	247	176	96	97	11	100	98	0	0.152	0.132	0.176	0.146	2.071	0.132	0.483	52	373	91	171	-2.719	12	79	20	151	0
3	8	9	""	"STM1038"	11730	16040	100	150	146	42	47	48	11	95	93	0	693	668	163	99	99	11	100	100	0	0.173	0.174	0.175	0.166	1.608	0.170	0.827	80	470	697	668	-2.528	103	594	99	569	0
3	9	9	"aceA"	"STM4184"	11910	16040	100	333	325	77	47	49	12	100	100	0	954	915	140	99	100	12	100	100	0	0.335	0.341	0.339	0.330	1.417	0.338	0.902	80	461	1141	1094	-1.580	286	855	278	816	0
3	10	9	""	"STM4195"	12080	16030	90	63	70	28	47	48	11	65	32	0	153	183	79	97	98	12	100	98	0	0.286	0.267	0.259	0.253	2.345	0.249	0.402	52	356	72	109	-1.807	16	56	23	86	0
3	11	9	""	"STM4199"	12250	16030	100	130	139	50	46	48	11	97	93	0	541	550	151	96	98	13	100	100	0	0.189	0.205	0.188	0.184	1.615	0.206	0.803	80	471	529	547	-2.405	84	445	93	454	0
3	12	9	""	"STM4203"	12430	16030	90	65	66	12	47	48	11	71	36	0	286	294	80	98	98	13	100	100	0	0.096	0.097	0.103	0.091	2.001	0.092	0.389	52	388	206	215	-3.385	18	188	19	196	0
3	13	9	"pduA"	"STM2038"	12620	16030	90	61	61	13	47	48	11	55	21	0	275	278	37	98	98	11	100	100	0	0.079	0.078	0.088	0.081	1.965	0.066	0.133	52	393	191	194	-3.660	14	177	14	180	0
3	14	9	"pduS"	"STM2053"	12790	16030	90	85	92	29	48	50	13	86	73	0	484	483	90	99	99	12	100	100	0	0.096	0.115	0.099	0.097	1.978	0.104	0.468	52	338	422	428	-3.379	37	385	44	384	0
3	15	9	"stfC"	"STM0196"	13000	16010	220	179	182	43	48	52	20	98	98	0	914	911	160	101	111	69	98	98	0	0.161	0.165	0.161	0.163	1.510	0.159	0.834	392	1630	944	944	-2.634	131	813	134	810	100
3	16	9	"eutS"	"STM2470"	13140	16010	100	73	114	79	46	49	17	55	47	0	182	543	491	102	119	123	46	43	0	0.338	0.154	0.169	0.230	2.563	0.116	0.788	80	292	107	509	-1.567	27	80	68	441	-50
3	17	9	"pagK"	"STM1867"	13310	16020	80	62	64	17	46	47	11	59	30	0	151	160	50	99	99	12	96	88	0	0.308	0.295	0.321	0.291	2.335	0.240	0.345	52	327	68	79	-1.700	16	52	18	61	0
3	18	9	"pefI"	"PSLT013"	13510	16020	90	93	96	25	46	48	12	96	84	0	316	318	60	98	99	13	100	100	0	0.216	0.227	0.220	0.200	1.689	0.221	0.630	52	387	265	270	-2.214	47	218	50	220	0
3	19	9	"traM"	"PSLT073"	13670	16010	90	90	91	22	46	48	13	94	82	0	516	522	63	100	101	15	100	100	0	0.106	0.107	0.105	0.098	1.626	0.098	0.573	52	380	460	467	-3.241	44	416	45	422	0
3	20	9	"traC"	"PSLT088"	13860	16010	100	318	313	103	47	49	15	98	96	0	1734	1708	519	100	102	15	100	100	0	0.166	0.165	0.162	0.152	1.577	0.164	0.914	80	458	1905	1874	-2.592	271	1634	266	1608	0
3	21	9	""	"STM1623"	14020	16010	90	215	220	57	47	52	24	98	98	0	877	861	178	102	114	70	100	100	0	0.217	0.228	0.223	0.220	1.347	0.226	0.858	52	360	943	932	-2.206	168	775	173	759	0
3	22	9	"fumB"	"STM4300"	14220	16020	100	186	188	47	47	51	21	98	98	0	743	696	189	102	110	61	98	96	0	0.217	0.237	0.237	0.237	1.518	0.225	0.867	80	453	780	735	-2.205	139	641	141	594	0
3	23	9	"phnB"	"STM4288"	14390	16010	100	202	203	50	46	47	11	100	100	0	453	446	84	101	100	11	100	100	0	0.443	0.455	0.449	0.442	1.335	0.449	0.881	80	408	508	502	-1.174	156	352	157	345	0
3	24	9	"nrfD"	"STM4280"	14550	16000	90	83	109	66	46	48	14	92	63	0	247	357	276	100	102	18	100	100	0	0.252	0.245	0.231	0.229	1.808	0.223	0.780	52	370	184	320	-1.990	37	147	63	257	0
3	1	10	"mog"	"STM0008"	10480	16230	90	165	161	39	46	49	13	98	96	0	507	517	105	96	96	11	100	100	0	0.290	0.273	0.278	0.256	1.516	0.276	0.826	52	387	530	536	-1.788	119	411	115	421	0
3	2	10	""	"STM0273"	10650	16240	90	69	69	17	47	48	12	67	42	0	251	251	63	95	96	10	100	100	0	0.141	0.141	0.150	0.132	2.221	0.135	0.330	52	375	178	178	-2.826	22	156	22	156	0
3	3	10	""	"STM0278"	10830	16220	90	68	72	17	46	47	11	86	48	0	363	372	66	96	97	15	100	100	0	0.082	0.094	0.085	0.085	1.757	0.098	0.466	52	381	289	302	-3.601	22	267	26	276	0
3	4	10	""	"STM0287"	11010	16220	90	86	87	30	46	48	13	82	69	0	397	391	111	96	97	15	100	100	0	0.133	0.139	0.124	0.117	1.878	0.128	0.520	52	396	341	336	-2.912	40	301	41	295	0
3	5	10	""	"STM0296"	11190	16220	90	64	65	14	45	47	12	61	38	0	233	238	60	96	96	11	100	100	0	0.139	0.141	0.137	0.117	2.284	0.115	0.272	52	380	156	162	-2.850	19	137	20	142	0
3	6	10	"ghmA"	"STM0310"	11360	16220	90	83	85	19	45	46	12	94	80	0	192	196	36	96	96	11	100	100	0	0.396	0.400	0.378	0.376	1.767	0.348	0.440	52	379	134	140	-1.337	38	96	40	100	0
3	7	10	"ndh"	"STM1211"	11550	16210	90	1617	1551	327	47	48	11	100	100	0	584	591	93	96	96	12	100	100	0	3.217	3.038	3.179	2.995	1.235	3.172	0.937	52	394	2058	1999	1.686	1570	488	1504	495	0
3	8	10	"ycfV"	"STM1218"	11720	16210	90	326	325	70	47	49	13	100	100	0	549	554	97	98	98	13	100	100	0	0.619	0.610	0.601	0.604	1.201	0.595	0.925	52	371	730	734	-0.693	279	451	278	456	0
3	9	10	"ymfB"	"STM1235"	11910	16220	90	66	66	20	47	48	13	59	25	0	171	183	41	97	97	13	100	100	0	0.257	0.221	0.232	0.198	2.267	0.235	0.352	52	389	93	105	-1.962	19	74	19	86	0
3	10	10	""	"STM1252"	12080	16210	90	272	264	52	46	48	12	100	100	0	851	857	130	96	97	14	100	100	0	0.299	0.286	0.282	0.282	1.249	0.278	0.905	52	389	981	979	-1.740	226	755	218	761	0
3	11	10	""	"STM1265"	12260	16220	90	86	86	21	47	49	14	86	71	0	427	418	62	98	99	15	100	100	0	0.119	0.122	0.130	0.111	1.903	0.118	0.525	52	386	368	359	-3.077	39	329	39	320	0
3	12	10	"yaoF"	"STM1275"	12450	16200	90	73	74	19	46	47	11	78	57	0	162	165	21	97	98	13	100	100	0	0.415	0.412	0.426	0.345	2.218	0.439	0.371	52	373	92	96	-1.267	27	65	28	68	0
3	13	10	"fumC"	"STM1469"	12610	16200	90	322	323	43	47	49	13	100	100	0	943	938	85	100	103	25	100	100	0	0.326	0.329	0.331	0.327	1.164	0.318	0.917	52	373	1118	1114	-1.616	275	843	276	838	0
3	14	10	"ydgI"	"STM1477"	12790	16200	90	455	457	73	48	51	18	100	100	0	1139	1132	138	100	110	59	100	100	0	0.392	0.396	0.401	0.394	1.144	0.396	0.943	52	386	1446	1441	-1.352	407	1039	409	1032	0
3	15	10	""	"STM1485"	12970	16190	70	111	109	20	50	51	14	100	93	0	327	332	40	101	105	26	100	100	0	0.270	0.255	0.256	0.244	1.451	0.237	0.643	32	189	287	290	-1.889	61	226	59	231	0
3	16	10	""	"STM1490"	13140	16200	90	138	133	38	46	48	11	100	100	0	540	535	130	99	102	19	100	100	0	0.209	0.200	0.199	0.192	1.419	0.194	0.787	52	363	533	523	-2.261	92	441	87	436	0
3	17	10	""	"STM1499"	13310	16200	90	209	212	58	47	48	12	100	100	0	963	923	186	99	103	36	100	100	0	0.188	0.200	0.197	0.192	1.335	0.187	0.873	52	381	1026	989	-2.415	162	864	165	824	0
3	18	10	"wzzB"	"STM2079"	13490	16200	90	751	733	135	47	55	42	100	100	0	724	718	113	101	114	64	100	100	0	1.130	1.112	1.104	1.106	1.191	1.078	0.936	52	390	1327	1303	0.176	704	623	686	617	0
3	19	10	"nxiA"	"STM2783"	13670	16190	90	235	247	56	47	53	38	100	100	0	610	618	80	100	110	54	100	100	0	0.369	0.386	0.378	0.377	1.310	0.376	0.861	52	408	698	718	-1.440	188	510	200	518	0
3	20	10	"ygaF"	"STM2790"	13860	16190	90	138	139	26	46	48	12	100	100	0	615	616	83	100	101	18	100	100	0	0.179	0.180	0.187	0.176	1.375	0.176	0.823	52	386	607	609	-2.485	92	515	93	516	0
3	21	10	"ygaP"	"STM2798"	14030	16190	90	222	215	50	47	48	13	100	100	0	351	360	75	100	101	13	100	100	0	0.697	0.646	0.662	0.638	1.335	0.623	0.851	52	372	426	428	-0.520	175	251	168	260	0
3	22	10	""	"STM4012"	14220	16190	100	107	109	33	46	48	13	91	90	0	691	686	138	100	101	13	100	100	0	0.103	0.108	0.099	0.097	1.686	0.105	0.700	80	438	652	649	-3.276	61	591	63	586	0
3	23	10	""	"STM4031"	14390	16180	90	158	161	48	46	47	11	100	100	0	228	236	44	100	100	12	100	100	0	0.875	0.846	0.771	0.803	1.562	0.841	0.741	52	356	240	251	-0.193	112	128	115	136	0
3	24	10	"rhaD"	"STM4045"	14570	16180	100	93	100	37	46	47	11	96	82	0	418	447	166	100	101	13	100	100	0	0.148	0.156	0.151	0.144	1.596	0.164	0.799	80	495	365	401	-2.758	47	318	54	347	0
3	1	11	""	"STM2942"	10480	16400	90	85	88	19	47	48	13	94	82	0	508	505	64	95	95	12	100	100	0	0.092	0.100	0.095	0.093	1.665	0.100	0.652	52	394	451	451	-3.442	38	413	41	410	0
3	2	11	"pyrG"	"STM2953"	10670	16410	100	3064	3000	379	47	49	13	100	100	0	1045	1050	96	97	97	11	100	100	0	3.182	3.099	3.156	3.076	1.205	3.166	0.941	80	427	3965	3906	1.670	3017	948	2953	953	0
3	3	11	"ygcY"	"STM2961"	10820	16400	90	192	202	60	48	50	14	100	100	0	692	715	213	97	99	22	100	100	0	0.242	0.249	0.244	0.243	1.368	0.240	0.882	52	360	739	772	-2.047	144	595	154	618	0
3	4	11	"exo"	"STM2972"	11000	16400	90	215	228	69	46	47	14	100	96	0	624	627	134	96	102	30	100	100	0	0.320	0.343	0.320	0.324	1.518	0.324	0.840	52	389	697	713	-1.644	169	528	182	531	0
3	5	11	"fucI"	"STM2976"	11190	16400	100	174	173	51	46	48	13	97	93	0	965	924	231	96	117	380	95	72	0	0.147	0.153	0.153	0.144	1.558	0.059	0.328	80	470	997	955	-2.763	128	869	127	828	0
3	6	11	"ygdI"	"STM2983"	11360	16390	90	89	94	27	47	48	11	96	86	0	234	237	31	95	119	424	0	0	0	0.302	0.331	0.300	0.287	1.751	0.311	0.547	52	378	181	189	-1.727	42	139	47	142	0
3	7	11	"metC"	"STM3161"	11540	16390	90	239	247	70	47	48	12	98	98	0	874	841	160	97	98	21	100	100	0	0.247	0.269	0.264	0.259	1.393	0.273	0.879	52	389	969	944	-2.017	192	777	200	744	0
3	8	11	""	"STM3170"	11730	16390	100	96	101	36	46	47	12	90	82	0	446	441	145	97	98	19	100	100	0	0.143	0.160	0.145	0.141	1.813	0.161	0.723	80	480	399	399	-2.803	50	349	55	344	0
3	9	11	"STMF1.3"	"Not LT2a90"	11910	16390	60	111	149	115	46	46	10	100	90	0	110	123	36	98	98	12	46	25	0	5.417	4.120	4.111	4.170	2.080	4.137	0.537	32	176	77	128	2.437	65	12	103	25	0
3	10	11	"yfiO"	"STM2663"	12080	16390	90	599	596	136	46	47	12	100	100	0	445	455	68	98	98	12	100	100	0	1.594	1.541	1.558	1.520	1.211	1.603	0.940	52	394	900	907	0.672	553	347	550	357	0
3	11	11	"ffh"	"STM2677"	12260	16390	100	1126	1108	235	46	49	16	100	100	0	641	627	114	97	98	13	100	100	0	1.985	2.004	1.992	2.017	1.254	2.044	0.942	80	430	1624	1592	0.989	1080	544	1062	530	0
3	12	11	"yfjG"	"STM2687"	12440	16380	100	272	262	90	45	48	15	97	95	0	337	316	80	97	97	13	100	100	0	0.946	0.991	0.971	0.943	1.666	0.993	0.863	80	452	467	436	-0.080	227	240	217	219	0
3	13	11	"ybbK"	"STM0501"	12610	16380	90	601	592	157	46	50	20	100	100	0	624	595	119	99	101	21	100	100	0	1.057	1.101	1.105	1.075	1.268	1.125	0.950	52	365	1080	1042	0.080	555	525	546	496	0
3	14	11	"sfbB"	"STM0511"	12790	16380	100	270	262	68	46	49	18	100	96	0	816	787	183	99	101	21	100	100	0	0.312	0.314	0.313	0.302	1.497	0.309	0.911	80	399	941	904	-1.678	224	717	216	688	100
3	15	11	"gip"	"STM0518"	12930	16370	110	107	107	24	48	52	19	98	78	0	578	576	57	101	119	87	100	100	0	0.124	0.124	0.121	0.116	1.503	0.123	0.672	80	514	536	534	-3.015	59	477	59	475	0
3	16	11	"allB"	"STM0523"	13150	16370	90	169	163	41	46	48	12	100	98	0	806	783	126	100	102	17	100	100	0	0.174	0.171	0.169	0.162	1.351	0.176	0.860	52	387	829	800	-2.521	123	706	117	683	0
3	17	11	"allC"	"STM0527"	13320	16370	90	71	73	17	45	47	11	84	59	0	324	321	35	98	98	12	100	100	0	0.115	0.126	0.118	0.110	1.954	0.116	0.422	52	373	252	251	-3.120	26	226	28	223	0
3	18	11	"ppiB"	"STM0536"	13500	16370	90	536	530	69	46	47	14	100	100	0	426	422	43	99	100	12	100	100	0	1.498	1.498	1.477	1.496	1.180	1.506	0.936	52	395	817	807	0.583	490	327	484	323	0
3	19	11	"slyX"	"STM3454"	13690	16380	80	76	79	20	45	47	12	86	65	0	167	164	27	98	99	13	98	92	0	0.449	0.515	0.513	0.482	2.058	0.436	0.435	52	327	100	100	-1.154	31	69	34	66	0
3	20	11	"mglB"	"STM2190"	13870	16370	90	94	99	31	45	48	12	96	84	0	416	415	79	99	99	12	100	100	0	0.155	0.171	0.143	0.149	1.756	0.165	0.627	52	373	366	370	-2.694	49	317	54	316	0
3	21	11	""	"STM2198"	14040	16360	100	313	307	92	46	48	13	100	98	0	1037	991	198	100	100	12	100	100	0	0.285	0.293	0.294	0.273	1.479	0.295	0.921	80	452	1204	1152	-1.811	267	937	261	891	0
3	22	11	"rsuA"	"STM2222"	14220	16360	90	188	188	46	46	48	11	100	100	0	516	517	74	102	102	13	100	100	0	0.343	0.342	0.319	0.330	1.398	0.330	0.826	52	364	556	557	-1.544	142	414	142	415	0
3	23	11	"yejM"	"STM2228"	14390	16360	90	204	201	45	46	47	10	100	100	0	623	599	113	102	102	13	100	100	0	0.303	0.312	0.312	0.303	1.245	0.318	0.894	52	394	679	652	-1.721	158	521	155	497	0
3	24	11	""	"STM2237"	14570	16360	90	64	66	17	45	47	11	67	34	0	237	246	59	100	100	12	100	100	0	0.139	0.144	0.146	0.133	2.061	0.116	0.264	52	386	156	167	-2.850	19	137	21	146	0
3	1	12	"phoP"	"STM1231"	10470	16580	90	1777	1793	480	47	52	37	100	100	0	423	428	80	94	94	13	100	100	0	5.258	5.228	5.222	5.149	1.180	5.374	0.957	52	380	2059	2080	2.395	1730	329	1746	334	0
3	2	12	"phoP"	"STM1231"	10650	16590	100	1744	1705	644	46	51	35	100	100	0	413	398	122	94	95	12	98	98	0	5.323	5.457	5.474	5.840	1.515	5.546	0.952	80	449	2017	1963	2.412	1698	319	1659	304	0
3	3	12	"phoQ"	"STM1230"	10840	16580	90	223	228	59	46	49	14	100	100	0	207	204	35	94	94	11	100	100	0	1.566	1.655	1.569	1.660	1.390	1.695	0.749	52	382	290	292	0.647	177	113	182	110	0
3	4	12	"phoQ"	"STM1230"	11010	16570	90	651	652	158	44	46	12	100	100	0	463	453	76	96	96	14	100	100	0	1.654	1.703	1.687	1.676	1.263	1.756	0.942	52	374	974	965	0.726	607	367	608	357	0
3	5	12	"phoQ"	"STM1230"	11190	16580	90	358	389	120	46	49	12	100	100	0	266	289	124	94	94	10	100	100	0	1.814	1.759	1.867	1.908	1.397	1.597	0.811	52	378	484	538	0.859	312	172	343	195	0
3	6	12	"hupA"	"STM4170"	11390	16580	90	807	800	178	46	48	11	100	100	0	217	216	52	93	94	11	100	100	0	6.137	6.130	6.244	6.518	1.368	6.063	0.852	52	367	885	877	2.618	761	124	754	123	0
3	7	12	"sopB"	"STM1091"	11550	16570	110	1746	1692	298	47	49	14	100	100	0	1187	1112	271	97	97	13	100	98	0	1.559	1.621	1.602	1.774	1.579	1.585	0.952	80	480	2789	2660	0.640	1699	1090	1645	1015	0
3	8	12	"pipC"	"STM0375"	11730	16570	100	189	187	62	46	48	14	98	96	0	270	271	57	96	97	13	100	100	0	0.822	0.806	0.789	0.746	1.584	0.839	0.838	80	442	317	316	-0.283	143	174	141	175	0
3	9	12	"pipC"	"STM0375"	11910	16560	90	206	207	54	46	47	11	100	100	0	323	324	51	96	97	11	100	100	0	0.705	0.706	0.733	0.679	1.404	0.721	0.835	52	390	387	389	-0.505	160	227	161	228	0
3	10	12	"ssrB"	"STM1391"	12130	16600	150	121	117	36	46	48	13	90	87	0	317	297	82	99	101	18	92	91	0	0.344	0.359	0.345	0.340	1.831	0.352	0.770	156	693	293	269	-1.539	75	218	71	198	0
3	11	12	"ssrB"	"STM1391"	12270	16560	100	110	111	32	45	47	13	93	87	0	323	302	69	96	97	16	100	100	0	0.286	0.320	0.334	0.299	1.794	0.339	0.660	80	338	292	272	-1.804	65	227	66	206	0
3	12	12	"ssrB"	"STM1391"	12440	16560	90	153	161	41	46	47	11	100	100	0	421	443	102	96	97	12	100	100	0	0.329	0.331	0.319	0.320	1.427	0.308	0.765	52	356	432	462	-1.603	107	325	115	347	0
3	13	12	"lrp"	"STM0959"	12620	16560	100	660	634	186	45	47	12	100	100	0	329	319	69	96	97	12	100	97	0	2.639	2.641	2.670	2.671	1.502	2.724	0.922	80	452	848	812	1.400	615	233	589	223	0
3	14	12	"lrp"	"STM0959"	12800	16560	100	799	779	219	45	47	11	100	100	0	392	378	73	97	97	11	100	100	0	2.556	2.612	2.679	2.493	1.499	2.709	0.930	80	420	1049	1015	1.354	754	295	734	281	0
3	15	12	"gyrA"	"STM2272"	12970	16550	90	806	785	206	46	47	13	100	100	0	396	402	85	99	99	14	100	100	0	2.559	2.439	2.433	2.413	1.232	2.510	0.930	52	362	1057	1042	1.356	760	297	739	303	0
3	16	12	"gyrA"	"STM2272"	13150	16560	110	1530	1545	442	47	49	16	100	100	0	636	635	161	98	99	12	100	100	0	2.757	2.790	2.795	2.814	1.169	2.813	0.966	80	487	2021	2035	1.463	1483	538	1498	537	0
3	17	12	"csrA"	"STM2826"	13320	16550	100	86	92	42	46	48	14	87	73	0	139	149	50	96	97	12	95	80	0	0.930	0.868	0.865	0.883	2.099	0.825	0.604	80	440	83	99	-0.104	40	43	46	53	0
3	18	12	"csrA"	"STM2826"	13500	16550	80	112	120	39	45	46	11	100	98	0	182	190	42	97	97	11	100	100	0	0.788	0.806	0.788	0.778	1.518	0.842	0.741	52	328	152	168	-0.343	67	85	75	93	0
3	19	12	"yhhP"	"STM3578"	13680	16540	90	80	78	20	46	47	12	80	61	0	180	184	22	97	98	12	100	100	0	0.410	0.368	0.367	0.313	2.098	0.366	0.424	52	365	117	119	-1.288	34	83	32	87	0
3	20	12	"yhhP"	"STM3578"	13860	16550	100	69	73	26	46	47	11	73	50	0	156	160	35	97	97	12	96	91	0	0.390	0.429	0.399	0.396	2.299	0.424	0.357	80	450	82	90	-1.359	23	59	27	63	0
3	21	12	"yhhP"	"STM3578"	14040	16540	90	85	86	18	45	47	12	96	82	0	189	195	38	98	98	12	100	100	0	0.440	0.423	0.438	0.422	1.635	0.367	0.493	52	374	131	138	-1.186	40	91	41	97	0
3	22	12	"topA"	"STM1714"	14220	16540	90	620	599	173	45	47	11	100	100	0	526	512	101	99	99	12	100	100	0	1.347	1.341	1.319	1.297	1.266	1.394	0.944	52	382	1002	967	0.429	575	427	554	413	0
3	23	12	"topA"	"STM1714"	14390	16550	80	163	167	50	46	47	11	100	100	0	201	204	44	100	101	12	100	100	0	1.158	1.163	1.170	1.167	1.494	1.174	0.769	52	314	218	225	0.212	117	101	121	104	0
3	24	12	"fur"	"STM0693"	14570	16540	100	366	343	118	46	47	11	100	100	0	368	350	84	100	100	11	100	100	0	1.194	1.188	1.212	1.151	1.390	1.228	0.937	80	472	588	547	0.256	320	268	297	250	0
3	1	13	"ctrl-buffer"	"ctrl-buffer"	10480	16760	100	44	45	10	46	48	14	7	1	0	99	100	11	92	92	10	40	12	0	-0.286	-0.125	1.125	0.946	3.863	1.452	0.002	80	466	5	7	Error	-2	7	-1	8	-50
3	2	13	"ctrl-buffer"	"ctrl-buffer"	10660	16760	100	45	46	11	45	46	12	13	3	0	96	97	11	92	93	10	33	10	0	0.000	0.200	1.000	0.868	3.999	0.654	0.003	80	430	4	6	Error	0	4	1	5	-50
3	3	13	"ctrl-buffer"	"ctrl-buffer"	10840	16760	100	48	48	11	45	47	11	17	8	0	94	93	11	93	93	11	13	1	0	3.000	100000.000	1.000	0.999	2.654	1.971	0.001	80	430	4	3	1.585	3	1	3	0	-50
3	4	13	"ctrl-buffer"	"ctrl-buffer"	11010	16750	100	45	47	11	46	47	12	11	2	0	95	96	11	94	94	11	16	6	0	-1.000	0.500	0.769	0.684	3.288	0.044	0.000	80	441	0	3	Error	-1	1	1	2	-50
3	5	13	"ctrl-buffer"	"ctrl-buffer"	11190	16750	100	47	47	10	44	46	12	16	0	0	94	95	14	94	94	10	23	8	0	100000.000	3.000	0.850	0.802	3.718	0.055	0.000	80	432	3	4	16.610	3	0	3	1	-50
3	6	13	"ctrl-buffer"	"ctrl-buffer"	11370	16750	100	45	46	11	44	46	13	15	2	0	96	99	12	93	94	11	33	12	0	0.333	0.333	0.785	0.811	3.810	8.529	0.004	80	442	4	8	-1.585	1	3	2	6	-50
3	7	13	"ctrl-buffer"	"ctrl-buffer"	11550	16750	100	47	47	10	45	46	10	21	3	0	97	95	11	94	95	11	13	0	0	0.667	2.000	1.250	1.205	2.899	3.492	0.006	80	408	5	3	-0.585	2	3	2	1	-50
3	8	13	"ctrl-buffer"	"ctrl-buffer"	11720	16750	100	45	46	11	45	46	11	16	2	0	98	98	12	95	96	11	23	5	0	0.000	0.333	0.867	0.780	3.314	1.087	0.002	80	409	3	4	Error	0	3	1	3	-50
3	9	13	"ctrl-buffer"	"ctrl-buffer"	11900	16740	100	45	46	10	45	46	10	13	5	0	101	102	13	94	94	10	40	15	0	0.000	0.125	0.844	0.800	3.254	0.398	0.010	80	452	7	9	Error	0	7	1	8	-50
3	10	13	"ctrl-buffer"	"ctrl-buffer"	12080	16740	100	45	47	10	47	49	15	7	1	0	104	104	12	99	104	22	7	0	0	-0.400	0.000	1.000	0.833	2.888	0.157	0.005	80	353	3	5	Error	-2	5	0	5	-50
3	11	13	"ctrl-buffer"	"ctrl-buffer"	12260	16740	100	46	45	8	47	49	14	2	0	0	101	101	13	100	105	21	7	0	0	-1.000	-2.000	0.588	0.656	4.005	0.502	0.201	80	384	0	-1	Error	-1	1	-2	1	-100
3	12	13	"ctrl-buffer"	"ctrl-buffer"	12440	16740	100	44	45	10	45	47	11	15	2	0	100	98	12	96	96	11	16	3	0	-0.250	0.000	0.955	0.788	3.311	1.602	0.006	80	418	3	2	Error	-1	4	0	2	-50
3	13	13	"ctrl-buffer"	"ctrl-buffer"	12610	16740	100	44	48	18	45	46	10	18	7	0	97	99	15	96	96	11	23	7	0	-1.000	1.000	1.174	1.153	3.325	0.409	0.006	80	408	0	6	Error	-1	1	3	3	-50
3	14	13	"ctrl-buffer"	"ctrl-buffer"	12790	16730	100	46	46	12	44	46	11	16	6	0	96	98	14	96	97	11	23	3	0	100000.000	1.000	1.000	0.808	2.780	0.392	0.013	80	420	2	4	16.610	2	0	2	2	-50
3	15	13	"ctrl-buffer"	"ctrl-buffer"	12970	16730	100	46	48	14	44	46	11	21	8	0	102	103	12	98	98	11	32	6	0	0.500	0.800	0.737	0.738	4.112	0.563	0.005	80	442	6	9	-1.000	2	4	4	5	-50
3	16	13	"ctrl-buffer"	"ctrl-buffer"	13150	16730	100	47	48	11	45	47	15	15	1	0	104	105	13	98	98	11	33	16	0	0.333	0.429	0.571	0.688	4.060	2.539	0.023	80	418	8	10	-1.585	2	6	3	7	-50
3	17	13	"ctrl-buffer"	"ctrl-buffer"	13320	16730	100	44	46	10	45	46	11	15	3	0	100	101	10	97	98	12	17	5	0	-0.333	0.250	1.222	0.947	3.024	0.250	0.008	80	420	2	5	Error	-1	3	1	4	-50
3	18	13	"ctrl-buffer"	"ctrl-buffer"	13500	16730	100	44	45	11	45	45	9	17	6	0	96	97	11	97	97	11	13	1	0	1.000	0.000	0.809	0.879	3.133	0.379	0.003	80	442	-2	0	0.000	-1	-1	0	0	-50
3	19	13	"ctrl-buffer"	"ctrl-buffer"	13680	16720	100	46	47	11	44	46	11	17	8	0	100	101	13	97	97	11	22	7	0	0.667	0.750	0.600	0.670	3.821	8.847	0.001	80	464	5	7	-0.585	2	3	3	4	-50
3	20	13	"ctrl-buffer"	"ctrl-buffer"	13860	16720	100	46	47	9	45	47	11	13	5	0	104	103	13	96	96	11	37	11	0	0.125	0.286	0.538	0.626	3.780	3.283	0.006	80	408	9	9	-3.000	1	8	2	7	-50
3	21	13	"ctrl-buffer"	"ctrl-buffer"	14030	16720	100	46	47	12	45	46	12	16	3	0	107	107	14	96	97	12	46	16	0	0.091	0.182	0.667	0.701	3.750	21.518	0.000	80	430	12	13	-3.459	1	11	2	11	-50
3	22	13	"ctrl-buffer"	"ctrl-buffer"	14210	16720	100	44	45	10	45	47	12	12	2	0	101	101	13	97	97	12	27	7	0	-0.250	0.000	1.250	0.976	3.435	0.187	0.003	80	442	3	4	Error	-1	4	0	4	-50
3	23	13	"ctrl-buffer"	"ctrl-buffer"	14390	16720	100	45	49	24	45	46	11	16	5	0	97	99	15	97	98	12	20	5	0	0.000	2.000	0.817	0.793	3.300	1.743	0.079	80	420	0	6	Error	0	0	4	2	-50
3	24	13	"ctrl-buffer"	"ctrl-buffer"	14570	16710	100	46	47	13	44	46	13	16	2	0	102	102	13	97	98	12	30	3	0	0.400	0.600	0.949	0.904	3.656	9.756	0.001	80	452	7	8	-1.322	2	5	3	5	-50
3	1	14	"ynfA"	"STM1504"	10480	16930	90	89	91	23	44	46	11	92	84	0	339	329	50	92	92	11	100	100	0	0.182	0.198	0.184	0.174	1.751	0.185	0.609	52	398	292	284	-2.457	45	247	47	237	0
3	2	14	""	"STM3654"	10670	16940	90	86	86	25	45	46	11	84	76	0	238	234	52	91	93	11	100	100	0	0.279	0.287	0.276	0.251	2.070	0.249	0.493	52	394	188	184	-1.842	41	147	41	143	0
3	3	14	"yeiP"	"STM2211"	10840	16930	90	178	181	33	45	46	11	100	100	0	568	571	72	94	95	15	100	100	0	0.281	0.285	0.287	0.279	1.282	0.272	0.858	52	385	607	613	-1.833	133	474	136	477	0
3	4	14	"yfaE"	"STM2279"	11030	16930	90	103	101	28	46	47	12	94	88	0	163	166	30	94	95	15	94	90	0	0.826	0.764	0.731	0.775	1.692	0.765	0.581	52	376	126	127	-0.276	57	69	55	72	0
3	5	14	""	"STM4111"	11190	16930	100	44	46	9	44	46	11	12	2	0	93	96	14	94	94	10	22	11	0	0.000	1.000	0.732	0.678	2.966	30.073	0.000	80	470	-1	4	Error	0	-1	2	2	-50
3	6	14	""	"STM4140"	11380	16930	80	56	55	13	44	46	13	38	9	0	124	125	27	94	94	11	86	59	0	0.400	0.355	0.365	0.334	3.208	0.276	0.143	52	328	42	42	-1.322	12	30	11	31	0
3	7	14	"ssaS"	"STM1420"	11560	16920	100	52	57	20	44	46	10	43	25	0	145	170	83	93	94	10	95	90	0	0.154	0.169	0.200	0.201	2.945	0.132	0.224	80	472	60	90	-2.700	8	52	13	77	0
3	8	14	"nrdH"	"STM2805"	11740	16910	90	57	84	66	45	47	11	50	40	0	128	186	135	94	95	11	86	75	0	0.353	0.424	0.385	0.433	3.483	0.423	0.651	52	363	46	131	-1.503	12	34	39	92	0
3	9	14	"fimI"	"STM0544"	11910	16920	80	64	72	27	45	46	11	71	46	0	170	221	138	95	96	11	100	100	0	0.253	0.214	0.227	0.241	2.126	0.172	0.522	52	328	94	153	-1.981	19	75	27	126	0
3	10	14	"aroA"	"STM0978"	12090	16910	90	285	300	84	46	48	13	100	100	0	530	559	116	98	100	13	100	100	0	0.553	0.551	0.546	0.537	1.218	0.559	0.933	52	386	671	715	-0.854	239	432	254	461	0
3	11	14	"dam"	"STM3484"	12270	16910	90	63	75	39	45	47	11	55	40	0	160	201	105	97	99	14	100	94	0	0.286	0.288	0.263	0.245	2.243	0.297	0.631	52	370	81	134	-1.807	18	63	30	104	0
3	12	14	"pduW"	"STM2057"	12440	16910	100	82	88	28	45	47	12	91	75	0	364	408	177	95	96	11	100	100	0	0.138	0.137	0.137	0.130	1.586	0.133	0.727	80	452	306	356	-2.862	37	269	43	313	0
3	13	14	""	"STM2695"	12620	16910	100	167	170	44	45	47	12	100	98	0	734	717	154	97	96	11	100	100	0	0.192	0.202	0.201	0.194	1.464	0.196	0.862	80	452	759	745	-2.384	122	637	125	620	0
3	14	14	"yajR"	"STM0436"	12800	16910	100	291	275	119	45	47	12	98	96	0	516	459	170	97	98	11	100	98	0	0.587	0.635	0.609	0.638	1.734	0.634	0.904	80	464	665	592	-0.768	246	419	230	362	0
3	15	14	""	"STM0564"	12970	16900	90	227	231	70	46	47	11	98	98	0	852	862	130	99	99	13	100	100	0	0.240	0.242	0.234	0.221	1.513	0.243	0.870	52	370	934	948	-2.057	181	753	185	763	0
3	16	14	""	"STM0351"	13150	16910	90	72	74	19	44	46	13	78	51	0	324	324	56	98	98	12	100	100	0	0.124	0.133	0.133	0.117	1.846	0.126	0.360	52	394	254	256	-3.013	28	226	30	226	0
3	17	14	"dsrB"	"STM1983"	13330	16900	90	71	74	20	45	46	11	80	59	0	222	222	28	96	97	11	100	100	0	0.206	0.230	0.223	0.204	1.855	0.223	0.385	52	378	152	155	-2.277	26	126	29	126	0
3	18	14	"yeiE"	"STM2201"	13500	16900	90	383	396	80	45	46	10	100	100	0	507	519	74	99	100	13	100	100	0	0.828	0.836	0.830	0.829	1.173	0.846	0.929	52	384	746	771	-0.272	338	408	351	420	0
3	19	14	"recB"	"STM2994"	13700	16900	70	56	54	12	45	46	12	28	9	0	136	145	44	99	99	12	71	62	0	0.297	0.196	0.213	0.286	4.126	0.105	0.049	32	230	48	55	-1.750	11	37	9	46	0
3	20	14	"EMPTY"	"EMPTY"	13860	16900	100	43	45	9	44	45	11	13	0	0	98	98	10	96	97	12	10	5	0	-0.500	0.500	1.000	0.962	3.148	0.138	0.001	80	468	1	3	Error	-1	2	1	2	-75
3	21	14	"EMPTY"	"EMPTY"	14040	16900	100	47	47	12	43	45	11	23	6	0	96	97	13	96	97	11	18	3	0	100000.000	4.000	1.100	1.227	4.388	104.690	0.001	80	452	4	5	16.610	4	0	4	1	-75
3	22	14	"EMPTY"	"EMPTY"	14210	16900	100	44	45	10	45	46	13	8	1	0	95	96	11	96	97	11	16	1	0	1.000	0.000	1.000	0.818	3.262	1.125	0.002	80	452	-2	0	0.000	-1	-1	0	0	-75
3	23	14	"EMPTY"	"EMPTY"	14390	16890	100	44	46	10	45	46	12	12	5	0	95	96	11	97	97	12	16	1	0	0.500	-1.000	0.733	0.703	3.165	10.462	0.001	80	452	-3	0	-1.000	-1	-2	1	-1	-75
3	24	14	"EMPTY"	"EMPTY"	14570	16890	100	43	47	16	44	46	14	17	3	0	96	96	10	97	97	11	8	0	0	1.000	-3.000	1.000	0.946	3.809	0.057	0.001	80	496	-2	2	0.000	-1	-1	3	-1	-75
4	1	1	"yjiX"	"STM4531"	14990	14590	90	85	95	32	51	55	23	76	30	0	293	287	60	142	143	17	96	96	0	0.225	0.303	0.263	0.262	1.886	0.290	0.434	52	387	185	189	-2.151	34	151	44	145	0
4	2	1	"yhjG"	"STM3610"	15150	14580	80	123	150	84	50	56	25	96	76	0	347	387	165	142	150	83	94	69	0	0.356	0.408	0.386	0.382	1.625	0.384	0.873	52	307	278	345	-1.490	73	205	100	245	0
4	3	1	"mtlD"	"STM3686"	15330	14580	100	333	355	101	53	58	23	100	100	0	1111	1184	293	143	150	68	100	100	0	0.289	0.290	0.286	0.284	1.318	0.288	0.909	80	465	1248	1343	-1.790	280	968	302	1041	0
4	4	1	"ptsN"	"STM3322"	15500	14580	100	169	180	63	51	57	22	97	95	0	453	474	142	143	144	18	100	100	0	0.381	0.390	0.382	0.378	1.490	0.376	0.825	80	458	428	460	-1.393	118	310	129	331	0
4	5	1	"yqjK"	"STM3231"	15680	14570	90	115	120	53	53	57	18	96	78	0	342	369	156	144	145	18	98	98	0	0.313	0.298	0.317	0.273	1.663	0.291	0.720	52	371	260	292	-1.675	62	198	67	225	0
4	6	1	"yggT"	"STM3101"	15860	14580	100	330	332	116	55	59	22	98	97	0	586	572	172	144	145	18	98	98	0	0.622	0.647	0.642	0.644	1.451	0.635	0.862	80	466	717	705	-0.685	275	442	277	428	0
4	7	1	"hscC"	"STM0659"	16040	14570	110	170	177	38	57	61	21	100	98	0	1875	1860	153	145	153	82	100	100	0	0.065	0.070	0.067	0.067	1.368	0.069	0.763	80	542	1843	1835	-3.936	113	1730	120	1715	0
4	8	1	"ubiF"	"STM0671"	16220	14570	100	413	428	135	57	62	23	100	98	0	993	1006	254	145	154	87	100	100	0	0.420	0.431	0.432	0.421	1.347	0.431	0.913	80	477	1204	1232	-1.252	356	848	371	861	0
4	9	1	"nagA"	"STM0683"	16400	14570	110	462	459	97	55	61	22	100	100	0	1541	1466	256	143	143	17	100	100	0	0.291	0.305	0.303	0.302	1.189	0.305	0.941	80	536	1805	1727	-1.780	407	1398	404	1323	0
4	10	1	"ybfM"	"STM0687"	16570	14570	90	79	83	19	53	59	23	61	19	0	402	442	167	143	144	18	100	100	0	0.100	0.100	0.088	0.092	1.718	0.082	0.245	52	381	285	329	-3.316	26	259	30	299	0
4	11	1	"apeE"	"STM0570"	16750	14560	90	119	115	34	55	61	25	90	55	0	371	378	82	144	144	18	100	100	0	0.282	0.256	0.269	0.244	1.799	0.244	0.490	52	384	291	294	-1.827	64	227	60	234	0
4	12	1	"ahpF"	"STM0609"	16920	14560	100	550	546	225	56	65	42	98	98	0	1127	1087	378	146	146	21	100	100	0	0.504	0.521	0.513	0.503	1.387	0.523	0.939	80	462	1475	1431	-0.990	494	981	490	941	0
4	13	1	"dlhH"	"STM3967"	17110	14570	110	1468	1517	196	58	66	42	100	100	0	1389	1386	164	148	150	27	100	100	0	1.136	1.179	1.159	1.185	1.251	1.211	0.926	80	496	2651	2697	0.184	1410	1241	1459	1238	0
4	14	1	"yigM"	"STM3963"	17270	14560	110	1724	1725	215	60	107	253	100	100	0	1370	1357	155	150	188	207	100	100	0	1.364	1.379	1.342	1.382	1.192	1.395	0.930	80	501	2884	2872	0.448	1664	1220	1665	1207	0
4	15	1	"rhtC"	"STM3959"	17460	14560	100	1894	1708	599	59	109	264	100	95	0	1259	1193	236	149	191	216	100	97	0	1.653	1.580	1.640	1.491	1.419	1.684	0.882	80	454	2945	2693	0.725	1835	1110	1649	1044	0
4	16	1	"rarD"	"STM3955"	17630	14550	110	1398	1418	176	59	93	186	100	100	0	1233	1219	119	146	175	163	100	100	0	1.232	1.267	1.218	1.265	1.187	1.294	0.932	80	515	2426	2432	0.301	1339	1087	1359	1073	0
4	17	1	"uvrD"	"STM3951"	17810	14550	100	453	489	223	58	96	198	92	50	0	440	466	167	144	176	172	86	35	0	1.334	1.339	1.263	1.356	1.554	1.292	0.762	80	462	691	753	0.416	395	296	431	322	0
4	18	1	"dapF"	"STM3947"	18000	14550	100	886	1083	617	57	63	34	100	100	0	765	832	204	146	146	19	100	100	0	1.339	1.496	1.363	1.375	1.375	1.777	0.842	80	440	1448	1712	0.421	829	619	1026	686	0
4	19	1	"fklB"	"STM4397"	18170	14550	100	233	250	70	56	62	22	100	100	0	619	655	176	145	147	19	100	100	0	0.373	0.380	0.378	0.376	1.360	0.370	0.849	80	443	651	704	-1.421	177	474	194	510	0
4	20	1	"ytfK"	"STM4406"	18340	14550	90	277	277	64	56	60	20	100	100	0	251	255	30	145	145	18	100	100	0	2.085	2.009	2.003	2.003	1.381	2.230	0.745	52	376	327	331	1.060	221	106	221	110	0
4	21	1	""	"STM4417"	18520	14540	90	132	131	36	56	61	22	96	78	0	487	471	84	146	146	27	100	100	0	0.223	0.231	0.222	0.208	1.752	0.207	0.569	52	400	417	400	-2.166	76	341	75	325	0
4	22	1	""	"STM4421"	18710	14550	100	234	233	78	57	62	25	98	95	0	1482	1529	474	146	148	27	100	100	0	0.132	0.127	0.117	0.119	1.418	0.126	0.828	80	463	1513	1559	-2.916	177	1336	176	1383	0
4	23	1	""	"STM4425"	18880	14540	100	155	159	49	56	60	20	98	96	0	1020	1050	286	142	144	19	100	100	0	0.113	0.113	0.107	0.107	1.555	0.108	0.677	80	429	977	1011	-3.149	99	878	103	908	0
4	24	1	""	"STM4430"	19040	14540	90	125	130	36	55	61	23	96	80	0	953	958	215	146	150	30	100	100	0	0.087	0.092	0.089	0.085	1.577	0.085	0.507	52	367	877	887	-3.527	70	807	75	812	0
4	1	2	"sopE2"	"STM1855"	14960	14770	100	189	203	53	50	51	14	100	100	0	789	771	204	123	124	27	100	100	0	0.209	0.236	0.237	0.235	1.458	0.220	0.800	80	479	805	801	-2.260	139	666	153	648	0
4	2	2	""	"STM1731"	15140	14750	80	115	121	44	50	53	17	92	86	0	437	468	157	132	129	27	100	100	0	0.213	0.211	0.201	0.189	1.613	0.205	0.666	52	323	370	407	-2.230	65	305	71	336	0
4	3	2	"otsB"	"STM1929"	15310	14760	90	130	136	48	47	50	13	100	98	0	751	843	317	127	127	27	100	100	0	0.133	0.124	0.122	0.117	1.639	0.119	0.711	52	395	707	805	-2.910	83	624	89	716	0
4	4	2	""	"STM4161"	15500	14740	60	56	65	31	46	48	15	31	21	0	238	261	59	138	141	31	96	93	0	0.100	0.154	0.139	0.128	3.285	0.117	0.155	32	176	110	142	-3.322	10	100	19	123	0
4	5	2	"rsd"	"STM4165"	15670	14750	90	141	148	42	48	50	14	100	98	0	661	673	176	131	131	28	100	100	0	0.175	0.185	0.180	0.176	1.443	0.178	0.846	52	404	623	642	-2.511	93	530	100	542	0
4	6	2	"hupA"	"STM4170"	15850	14750	90	929	942	379	50	54	20	100	100	0	362	370	81	132	130	28	100	100	0	3.822	3.748	3.768	3.633	1.320	4.135	0.852	52	388	1109	1130	1.934	879	230	892	238	0
4	7	2	""	"STM3121"	16020	14750	70	73	73	19	48	50	13	68	43	0	323	365	98	135	132	28	100	100	0	0.133	0.109	0.104	0.094	2.191	0.104	0.391	32	236	213	255	-2.911	25	188	25	230	0
4	8	2	"stfG"	"STM0200"	16210	14750	60	64	67	19	51	51	13	50	21	0	303	348	109	136	132	25	100	100	0	0.078	0.075	0.101	0.094	1.774	0.087	0.312	32	176	180	228	-3.683	13	167	16	212	0
4	9	2	"eutT"	"STM2467"	16380	14730	50	66	68	16	52	55	16	41	8	0	377	371	87	153	172	52	100	91	0	0.063	0.073	0.079	0.060	2.906	0.100	0.266	12	104	238	234	-4.000	14	224	16	218	0
4	10	2	"lexA"	"STM4237"	16560	14750	80	444	545	291	49	52	15	100	100	0	262	292	107	133	130	27	100	98	0	3.062	3.119	3.152	3.228	1.300	2.989	0.874	52	334	524	655	1.614	395	129	496	159	0
4	11	2	"prpC"	"STM0369"	16740	14750	80	85	87	20	50	52	15	86	63	0	557	554	127	130	129	26	100	100	0	0.082	0.087	0.092	0.082	1.852	0.081	0.502	52	334	462	461	-3.609	35	427	37	424	0
4	12	2	"ushB"	"STM4064"	16930	14750	100	915	909	137	48	51	13	100	100	0	618	622	114	128	128	26	100	100	0	1.769	1.743	1.738	1.789	1.290	1.707	0.941	80	448	1357	1355	0.823	867	490	861	494	0
4	13	2	"ptsJ"	"STM2436"	17100	14740	100	353	343	103	50	52	13	100	100	0	1309	1316	320	132	132	27	100	100	0	0.257	0.247	0.246	0.239	1.277	0.248	0.944	80	418	1480	1477	-1.958	303	1177	293	1184	0
4	14	2	"plsX"	"STM1192"	17280	14740	100	2697	2548	920	50	63	138	100	100	0	1191	1138	370	135	140	91	100	98	0	2.507	2.491	2.496	2.502	1.145	2.498	0.984	80	453	3703	3501	1.326	2647	1056	2498	1003	0
4	15	2	"flgM"	"STM1172"	17460	14730	90	135	131	32	47	50	14	100	96	0	504	503	82	139	137	28	100	100	0	0.241	0.231	0.225	0.217	1.474	0.217	0.758	52	357	453	448	-2.052	88	365	84	364	0
4	16	2	"phsB"	"STM2064"	17620	14730	90	156	159	35	48	50	14	100	100	0	1043	1042	191	138	139	36	100	100	0	0.119	0.123	0.125	0.119	1.343	0.118	0.816	52	379	1013	1015	-3.067	108	905	111	904	0
4	17	2	"tnpA_1"	"STM0946"	17810	14740	100	355	367	90	50	52	14	100	100	0	2670	2650	497	134	140	52	100	100	0	0.120	0.126	0.121	0.124	1.204	0.125	0.943	80	461	2841	2833	-3.056	305	2536	317	2516	0
4	18	2	"orf6"	"PSLT014"	17990	14730	100	382	369	101	47	51	17	100	100	0	2269	2169	499	134	140	51	100	100	0	0.157	0.158	0.158	0.155	1.225	0.156	0.939	80	430	2470	2357	-2.672	335	2135	322	2035	0
4	19	2	"mig-14"	"STM2782"	18160	14730	100	393	410	140	47	51	18	100	100	0	605	590	162	134	135	33	100	100	0	0.735	0.796	0.773	0.790	1.272	0.796	0.921	80	440	817	819	-0.445	346	471	363	456	0
4	20	2	"thiD"	"STM2146"	18340	14720	90	114	124	40	48	51	15	100	92	0	317	351	92	140	138	27	100	100	0	0.373	0.360	0.341	0.340	1.518	0.336	0.763	52	387	243	287	-1.423	66	177	76	211	0
4	21	2	"rfaY"	"STM3716"	18520	14730	70	64	68	19	48	49	13	59	31	0	357	357	42	146	142	30	100	100	0	0.076	0.095	0.086	0.078	2.529	0.077	0.133	32	236	227	231	-3.721	16	211	20	211	0
4	22	2	"prgH"	"STM2874"	18690	14720	90	599	616	180	49	53	17	100	100	0	776	788	150	142	140	29	100	100	0	0.868	0.878	0.871	0.867	1.168	0.893	0.946	52	381	1184	1213	-0.205	550	634	567	646	0
4	23	2	"orgA"	"STM2869"	18860	14720	90	243	262	84	48	52	18	100	100	0	404	428	104	138	137	26	100	100	0	0.733	0.738	0.739	0.730	1.255	0.710	0.857	52	382	461	504	-0.448	195	266	214	290	0
4	24	2	"livH"	"STM3563"	19050	14720	100	104	106	30	49	50	14	96	83	0	328	348	114	136	134	25	100	100	0	0.286	0.269	0.262	0.271	1.606	0.244	0.669	80	492	247	269	-1.804	55	192	57	212	0
4	1	3	"hisJ"	"STM2354"	14970	14950	100	185	196	79	46	49	13	100	98	0	294	306	111	100	101	12	100	100	0	0.716	0.728	0.722	0.736	1.498	0.697	0.845	80	464	333	356	-0.481	139	194	150	206	0
4	2	3	"hisI"	"STM2078"	15140	14940	90	247	276	121	48	50	13	100	100	0	305	345	129	102	103	12	100	100	0	0.980	0.938	0.925	0.922	1.349	0.943	0.924	52	392	402	471	-0.029	199	203	228	243	0
4	3	3	"glyA"	"STM2555"	15330	14950	80	150	161	69	47	49	12	100	100	0	156	165	49	101	101	12	94	90	0	1.873	1.781	1.815	1.998	1.986	1.657	0.793	52	329	158	178	0.905	103	55	114	64	0
4	4	3	"fliD"	"STM1960"	15500	14940	80	96	101	39	48	49	12	92	73	0	166	181	55	99	100	11	100	92	0	0.716	0.646	0.608	0.614	1.802	0.661	0.645	52	314	115	135	-0.481	48	67	53	82	0
4	5	3	"asrC"	"STM2550"	15660	14940	80	67	74	24	47	49	11	71	46	0	178	194	58	99	100	12	98	96	0	0.253	0.284	0.284	0.235	2.738	0.276	0.415	52	326	99	122	-1.982	20	79	27	95	0
4	6	3	"moeA"	"STM0846"	15850	14930	70	121	123	31	49	50	12	100	96	0	224	250	72	101	102	14	100	100	0	0.585	0.497	0.508	0.500	1.558	0.455	0.721	32	236	195	223	-0.773	72	123	74	149	0
4	7	3	"cbiN"	"STM2022"	16030	14930	80	58	60	18	47	49	18	36	9	0	141	154	47	100	101	11	100	88	0	0.268	0.241	0.333	0.340	2.545	0.287	0.069	52	334	52	67	-1.898	11	41	13	54	0
4	8	3	"cobU"	"STM2018"	16210	14940	100	71	75	20	48	50	17	65	35	0	174	184	49	101	102	12	97	97	0	0.315	0.325	0.319	0.305	2.398	0.292	0.391	80	458	96	110	-1.666	23	73	27	83	0
4	9	3	"uhpA"	"STM3790"	16390	14930	100	121	121	38	49	49	12	95	91	0	263	263	55	101	104	21	100	97	0	0.444	0.444	0.416	0.417	1.468	0.461	0.733	80	474	234	234	-1.170	72	162	72	162	0
4	10	3	"trpD"	"STM1724"	16560	14920	80	72	72	22	48	49	13	67	40	0	161	173	48	101	101	12	96	86	0	0.400	0.333	0.275	0.307	3.220	0.227	0.190	52	321	84	96	-1.322	24	60	24	72	0
4	11	3	"sulA"	"STM1071"	16750	14930	100	203	210	93	49	51	17	98	92	0	265	268	77	102	102	12	100	98	0	0.945	0.970	0.938	0.886	1.736	1.037	0.827	80	449	317	327	-0.082	154	163	161	166	0
4	12	3	"rfaL"	"STM3713"	16920	14930	100	118	121	35	48	50	16	98	88	0	529	503	132	102	103	13	100	100	0	0.164	0.182	0.185	0.174	1.527	0.178	0.687	80	440	497	474	-2.609	70	427	73	401	0
4	13	3	"bglX"	"STM2166"	17100	14920	90	252	259	100	47	49	14	100	100	0	650	634	148	104	105	12	100	100	0	0.375	0.400	0.384	0.378	1.260	0.416	0.897	52	357	751	742	-1.413	205	546	212	530	0
4	14	3	""	"STM0347"	17260	14920	90	84	90	22	47	49	12	96	82	0	460	453	77	104	108	25	100	100	0	0.104	0.123	0.111	0.109	1.691	0.124	0.449	52	375	393	392	-3.266	37	356	43	349	0
4	15	3	""	"STM1043"	17450	14920	100	128	134	49	46	49	13	97	97	0	519	515	135	107	110	23	100	100	0	0.199	0.216	0.202	0.199	1.538	0.209	0.748	80	489	494	496	-2.329	82	412	88	408	0
4	16	3	""	"PSLT025"	17630	14920	90	91	96	28	47	50	14	90	76	0	258	263	67	106	106	15	100	100	0	0.289	0.312	0.286	0.275	1.911	0.288	0.574	52	371	196	206	-1.788	44	152	49	157	0
4	17	3	"orf319"	"STM1389"	17800	14920	100	603	590	195	49	50	12	100	100	0	591	587	173	105	106	23	100	100	0	1.140	1.122	1.112	1.131	1.212	1.124	0.953	80	432	1040	1023	0.189	554	486	541	482	0
4	18	3	"yfeJ"	"STM2437"	17980	14920	100	140	140	43	49	52	16	100	96	0	420	418	91	105	107	17	100	98	0	0.289	0.291	0.279	0.280	1.527	0.279	0.731	80	452	406	404	-1.791	91	315	91	313	0
4	19	3	""	"PSLT087"	18170	14920	100	94	103	34	48	51	17	93	76	0	510	511	124	105	107	16	100	100	0	0.114	0.135	0.123	0.123	1.594	0.139	0.649	80	440	451	461	-3.138	46	405	55	406	0
4	20	3	"traU"	"PSLT092"	18340	14910	100	257	248	62	49	51	13	100	98	0	1201	1177	240	107	109	17	100	100	0	0.190	0.186	0.181	0.179	1.304	0.183	0.916	80	456	1302	1269	-2.395	208	1094	199	1070	0
4	21	3	"trbE"	"PSLT096"	18530	14910	90	79	81	18	49	50	16	86	44	0	266	268	69	106	108	16	100	100	0	0.188	0.198	0.191	0.199	1.922	0.173	0.326	52	371	190	194	-2.415	30	160	32	162	0
4	22	3	"traH"	"PSLT100"	18690	14910	90	353	358	61	48	52	18	100	100	0	1563	1608	169	106	113	37	100	100	0	0.209	0.206	0.208	0.204	1.175	0.205	0.945	52	371	1762	1812	-2.256	305	1457	310	1502	0
4	23	3	"trbH"	"PSLT105"	18870	14910	100	3928	3773	1139	49	60	37	100	100	0	1064	1031	284	107	115	36	100	98	0	4.053	4.030	4.035	4.074	1.157	4.041	0.984	80	449	4836	4648	2.019	3879	957	3724	924	0
4	24	3	"traX"	"PSLT110"	19050	14900	100	475	482	125	49	57	35	100	100	0	825	842	201	105	108	18	100	100	0	0.592	0.588	0.577	0.583	1.188	0.581	0.950	80	474	1146	1170	-0.757	426	720	433	737	0
4	1	4	""	"STM2717"	14970	15130	100	51	56	18	48	49	13	26	10	0	157	160	32	102	102	11	95	88	0	0.055	0.138	0.208	0.199	3.065	0.162	0.102	80	462	58	66	-4.196	3	55	8	58	0
4	2	4	""	"STM2739"	15140	15130	100	229	227	76	48	50	14	97	95	0	1176	1092	292	105	108	48	100	100	0	0.169	0.181	0.180	0.172	1.452	0.178	0.861	80	448	1252	1166	-2.565	181	1071	179	987	0
4	3	4	""	"STM1616"	15310	15120	90	154	160	36	46	50	18	100	98	0	398	398	67	104	110	57	100	100	0	0.367	0.388	0.373	0.378	1.343	0.363	0.795	52	366	402	408	-1.445	108	294	114	294	0
4	4	4	"rimL"	"STM1611"	15490	15120	100	134	142	51	47	50	15	97	95	0	414	407	114	104	106	23	100	98	0	0.281	0.314	0.285	0.297	1.453	0.304	0.771	80	480	397	398	-1.833	87	310	95	303	0
4	5	4	"osmB"	"STM1705"	15680	15120	90	141	144	33	46	48	13	98	98	0	177	180	28	104	105	15	100	96	0	1.301	1.289	1.382	1.290	1.620	1.240	0.637	52	382	168	174	0.380	95	73	98	76	0
4	6	4	"mppA"	"STM1679"	15860	15120	100	316	310	71	48	50	16	100	100	0	925	871	192	103	104	13	100	100	0	0.326	0.341	0.344	0.341	1.282	0.334	0.929	80	470	1090	1030	-1.617	268	822	262	768	0
4	7	4	"rnhB"	"STM0230"	16040	15120	100	179	179	55	48	50	16	98	96	0	394	381	98	101	103	12	100	100	0	0.447	0.468	0.461	0.449	1.403	0.474	0.888	80	439	424	411	-1.161	131	293	131	280	0
4	8	4	"speE"	"STM0166"	16210	15110	100	211	213	64	48	50	14	100	97	0	261	267	60	103	103	11	100	100	0	1.032	1.006	0.983	0.971	1.438	1.000	0.855	80	418	321	329	0.045	163	158	165	164	0
4	9	4	"yaeB"	"STM0243"	16390	15120	100	212	214	68	48	49	12	100	96	0	379	389	119	102	102	12	100	98	0	0.592	0.578	0.590	0.569	1.451	0.556	0.866	80	442	441	453	-0.756	164	277	166	287	0
4	10	4	"cobS"	"STM2017"	16570	15110	100	138	149	54	48	50	15	100	96	0	384	397	105	102	102	16	100	100	0	0.319	0.342	0.337	0.322	1.491	0.339	0.782	80	461	372	396	-1.648	90	282	101	295	0
4	11	4	"yeeI"	"STM2001"	16750	15110	100	86	91	27	47	50	14	90	73	0	274	266	44	102	104	21	100	98	0	0.227	0.268	0.229	0.234	1.894	0.260	0.601	80	431	211	208	-2.141	39	172	44	164	0
4	12	4	"fixX"	"STM0078"	16910	15110	90	56	59	17	48	49	13	28	13	0	162	169	32	102	104	23	92	78	0	0.133	0.164	0.191	0.178	2.499	0.141	0.109	52	356	68	78	-2.907	8	60	11	67	0
4	13	4	"ubiC"	"STM4233"	17100	15100	100	149	153	38	46	48	14	100	97	0	448	452	78	103	104	15	100	100	0	0.299	0.307	0.287	0.293	1.458	0.296	0.782	80	471	448	456	-1.744	103	345	107	349	0
4	14	4	"yjbJ"	"STM4240"	17280	15110	100	90	94	24	46	49	16	95	70	0	204	203	32	101	102	13	100	98	0	0.427	0.471	0.427	0.437	1.831	0.448	0.501	80	452	147	150	-1.227	44	103	48	102	0
4	15	4	"yjcE"	"STM4269"	17450	15100	90	288	294	77	47	51	17	100	100	0	740	720	147	104	105	17	100	100	0	0.379	0.401	0.397	0.391	1.238	0.396	0.930	52	372	877	863	-1.400	241	636	247	616	0
4	16	4	"zur"	"STM4241"	17640	15100	100	296	286	89	48	51	15	100	98	0	459	450	92	104	105	16	100	100	0	0.699	0.688	0.685	0.650	1.443	0.710	0.919	80	448	603	584	-0.517	248	355	238	346	0
4	17	4	"yfcZ"	"STM2390"	17800	15090	90	87	92	24	47	49	12	94	82	0	268	260	40	105	106	14	100	100	0	0.245	0.290	0.266	0.265	1.866	0.262	0.493	52	360	203	200	-2.027	40	163	45	155	0
4	18	4	""	"STM2372"	17980	15090	90	511	551	182	50	53	20	100	100	0	557	602	170	106	108	20	100	100	0	1.022	1.010	1.002	1.003	1.181	1.007	0.946	52	380	912	997	0.032	461	451	501	496	0
4	19	4	"ylaC"	"STM0471"	18170	15100	100	128	141	65	48	51	18	91	85	0	265	293	120	105	107	19	98	98	0	0.500	0.495	0.486	0.489	1.542	0.480	0.785	80	451	240	281	-1.000	80	160	93	188	0
4	20	4	"ybaP"	"STM0496"	18340	15080	90	347	324	68	49	51	13	100	100	0	513	498	77	107	107	13	100	100	0	0.734	0.703	0.713	0.693	1.206	0.702	0.919	52	349	704	666	-0.446	298	406	275	391	0
4	21	4	"ybbS"	"STM0514"	18510	15080	110	193	199	41	48	50	14	100	100	0	764	778	107	107	110	19	100	100	0	0.221	0.225	0.222	0.220	1.318	0.217	0.850	80	515	802	822	-2.180	145	657	151	671	0
4	22	4	"folD"	"STM0542"	18700	15090	100	274	268	66	48	50	12	100	100	0	454	441	78	105	110	23	100	100	0	0.648	0.655	0.636	0.641	1.295	0.664	0.902	80	462	575	556	-0.627	226	349	220	336	0
4	23	4	"ybdG"	"STM0569"	18880	15080	100	521	505	133	48	52	24	100	97	0	1017	997	227	105	105	14	100	98	0	0.519	0.512	0.515	0.501	1.295	0.510	0.944	80	420	1385	1349	-0.947	473	912	457	892	0
4	24	4	"fepB"	"STM0594"	19060	15090	100	193	210	91	47	50	14	97	95	0	376	397	127	102	102	13	100	100	0	0.533	0.553	0.516	0.504	1.558	0.568	0.859	80	474	420	458	-0.908	146	274	163	295	0
4	1	5	"slp"	"STM1819"	14960	15310	90	357	351	95	49	51	15	100	100	0	481	469	75	102	103	14	100	100	0	0.813	0.823	0.804	0.795	1.310	0.843	0.889	52	379	687	669	-0.299	308	379	302	367	0
4	2	5	"hemK"	"STM1775"	15130	15310	90	247	253	69	50	52	15	100	100	0	393	407	72	105	106	15	100	100	0	0.684	0.672	0.655	0.650	1.331	0.676	0.889	52	373	485	505	-0.548	197	288	203	302	0
4	3	5	"ychK"	"STM1754"	15310	15300	90	349	355	93	50	52	17	100	100	0	816	792	151	106	109	30	100	100	0	0.421	0.445	0.449	0.433	1.235	0.447	0.936	52	396	1009	991	-1.248	299	710	305	686	0
4	4	5	"sdaA"	"STM1826"	15500	15310	100	648	621	137	49	53	19	100	100	0	803	779	163	105	110	31	100	100	0	0.858	0.849	0.851	0.856	1.195	0.844	0.958	80	449	1297	1246	-0.221	599	698	572	674	0
4	5	5	"minC"	"STM1814"	15670	15290	90	352	332	87	50	54	19	100	100	0	550	537	107	105	109	22	100	100	0	0.679	0.653	0.642	0.633	1.285	0.662	0.912	52	380	747	714	-0.559	302	445	282	432	0
4	6	5	"ycgR"	"STM1798"	15850	15290	90	318	319	71	49	52	15	100	100	0	702	707	123	105	107	18	100	100	0	0.451	0.449	0.442	0.441	1.192	0.446	0.941	52	380	866	872	-1.150	269	597	270	602	0
4	7	5	"yihA"	"STM4001"	16040	15300	100	210	211	60	48	50	15	100	100	0	449	435	104	102	103	13	100	98	0	0.467	0.489	0.485	0.488	1.404	0.481	0.894	80	439	509	496	-1.099	162	347	163	333	0
4	8	5	"oxyR"	"STM4125"	16210	15300	100	2119	2004	759	48	52	17	100	100	0	402	389	112	102	102	12	100	100	0	6.903	6.815	6.901	6.939	1.290	7.065	0.955	80	418	2371	2243	2.787	2071	300	1956	287	0
4	9	5	"yneB"	"STM4078"	16390	15300	100	139	143	42	48	51	16	97	93	0	685	655	172	102	104	13	100	100	0	0.156	0.172	0.171	0.163	1.533	0.165	0.773	80	420	674	648	-2.680	91	583	95	553	0
4	10	5	"pfkA"	"STM4062"	16570	15300	100	1132	1050	332	47	51	18	100	100	0	648	611	167	104	104	12	100	100	0	1.994	1.978	1.983	1.969	1.264	1.976	0.976	80	418	1629	1510	0.996	1085	544	1003	507	0
4	11	5	"rhaR"	"STM4049"	16730	15290	90	139	146	44	49	52	19	98	94	0	654	659	127	106	110	28	100	100	0	0.164	0.175	0.173	0.159	1.574	0.168	0.740	52	357	638	650	-2.606	90	548	97	553	0
4	12	5	"yihZ"	"STM4028"	16920	15290	100	103	107	28	48	49	13	98	87	0	241	233	45	105	109	27	97	90	0	0.404	0.461	0.485	0.443	1.848	0.438	0.648	80	458	191	187	-1.306	55	136	59	128	0
4	13	5	"rpsK"	"STM3417"	17110	15290	100	4561	4361	1315	48	56	34	100	100	0	213	207	40	103	104	16	97	91	0	41.027	41.471	40.329	41.140	1.325	41.622	0.865	80	452	4623	4417	5.359	4513	110	4313	104	0
4	14	5	"rplF"	"STM3425"	17290	15290	100	8395	7644	3199	48	65	49	100	100	0	256	244	64	101	102	12	96	95	0	53.852	53.119	51.993	51.233	1.267	53.289	0.936	80	420	8502	7739	5.751	8347	155	7596	143	0
4	15	5	"rplN"	"STM3430"	17460	15290	110	3559	3376	1454	48	62	43	100	98	0	192	196	47	101	102	11	97	93	0	38.582	35.032	35.670	33.931	1.499	35.611	0.875	80	475	3602	3423	5.270	3511	91	3328	95	0
4	16	5	"rpsC"	"STM3434"	17630	15280	110	7828	7371	2269	49	82	102	100	100	0	293	290	58	103	103	12	100	100	0	40.942	39.155	40.048	38.065	1.315	39.866	0.945	80	479	7969	7509	5.356	7779	190	7322	187	0
4	17	5	"rplW"	"STM3438"	17820	15290	110	2567	2352	1188	49	82	103	100	97	0	163	163	36	103	103	13	85	83	0	41.967	38.383	40.283	39.230	1.332	38.055	0.804	80	484	2578	2363	5.391	2518	60	2303	60	0
4	18	5	"ppiA"	"STM3472"	17990	15280	100	468	470	114	50	59	37	100	100	0	494	485	95	103	106	17	100	100	0	1.069	1.099	1.076	1.096	1.196	1.105	0.922	80	427	809	802	0.096	418	391	420	382	0
4	19	5	"argI"	"STM4469"	18160	15270	90	554	554	145	49	52	16	100	100	0	468	450	81	105	108	16	100	100	0	1.391	1.464	1.486	1.431	1.190	1.530	0.948	52	357	868	850	0.476	505	363	505	345	0
4	20	5	"trpS2"	"STM4508"	18350	15270	100	152	152	40	49	51	13	98	96	0	571	551	116	105	107	15	100	100	0	0.221	0.231	0.219	0.218	1.392	0.230	0.836	80	467	569	549	-2.178	103	466	103	446	0
4	21	5	"dnaT"	"STM4544"	18510	15270	90	166	174	49	47	50	15	100	100	0	335	345	74	107	109	20	100	100	0	0.522	0.534	0.532	0.518	1.305	0.546	0.861	52	361	347	365	-0.938	119	228	127	238	0
4	22	5	"lplA"	"STM4576"	18700	15270	90	217	225	50	48	50	14	100	100	0	586	573	72	104	105	17	100	100	0	0.351	0.377	0.346	0.367	1.304	0.374	0.870	52	379	651	646	-1.512	169	482	177	469	0
4	23	5	""	"STM4596"	18880	15260	100	128	134	45	49	51	13	96	88	0	573	539	138	104	105	15	100	100	0	0.168	0.195	0.186	0.172	1.624	0.199	0.776	80	430	548	520	-2.570	79	469	85	435	0
4	24	5	"rph"	"STM3734"	19040	15260	90	478	459	127	50	53	18	100	100	0	383	384	82	101	104	17	100	100	0	1.518	1.445	1.432	1.435	1.197	1.469	0.948	52	355	710	692	0.602	428	282	409	283	0
4	1	6	"yhgI"	"STM3511"	14960	15480	90	640	613	127	49	50	13	100	100	0	481	480	81	101	103	13	100	100	0	1.555	1.488	1.557	1.479	1.240	1.525	0.921	52	386	971	943	0.637	591	380	564	379	0
4	2	6	"yhcK"	"STM3340"	15130	15480	90	301	298	73	50	52	15	100	100	0	524	517	98	103	106	18	100	100	0	0.596	0.599	0.589	0.587	1.248	0.602	0.903	52	386	672	662	-0.746	251	421	248	414	0
4	3	6	"yhcC"	"STM3329"	15320	15480	90	162	171	48	49	51	14	100	100	0	594	595	99	105	108	20	100	100	0	0.231	0.249	0.246	0.238	1.366	0.244	0.795	52	395	602	612	-2.114	113	489	122	490	0
4	4	6	"murA"	"STM3307"	15490	15470	90	1031	1032	251	48	53	25	100	100	0	514	496	114	103	106	20	100	100	0	2.392	2.504	2.537	2.542	1.247	2.500	0.945	52	369	1394	1377	1.258	983	411	984	393	0
4	5	6	"rbfA"	"STM3285"	15680	15480	80	451	466	86	49	52	15	100	100	0	304	307	48	104	104	13	100	100	0	2.010	2.054	2.044	2.072	1.278	2.113	0.881	52	334	602	620	1.007	402	200	417	203	0
4	6	6	"yhbT"	"STM3273"	15860	15470	90	241	249	60	50	51	14	100	100	0	485	485	77	102	103	13	100	100	0	0.499	0.520	0.491	0.505	1.263	0.515	0.893	52	389	574	582	-1.004	191	383	199	383	0
4	7	6	""	"STM3155"	16040	15480	100	128	133	36	48	51	14	98	96	0	265	263	47	102	103	13	100	100	0	0.491	0.528	0.509	0.498	1.554	0.544	0.740	80	442	243	246	-1.027	80	163	85	161	0
4	8	6	"nupG"	"STM3113"	16220	15470	100	260	241	78	48	50	14	96	93	0	1052	978	261	103	107	18	100	100	0	0.223	0.221	0.220	0.199	1.569	0.221	0.913	80	408	1161	1068	-2.162	212	949	193	875	0
4	9	6	"gshB"	"STM3095"	16390	15470	100	467	452	125	47	49	13	100	100	0	614	607	134	103	106	15	100	100	0	0.822	0.804	0.792	0.785	1.239	0.813	0.946	80	408	931	909	-0.283	420	511	405	504	0
4	10	6	""	"STM3075"	16560	15460	90	114	124	44	46	49	13	98	92	0	409	434	113	102	105	16	100	100	0	0.221	0.235	0.233	0.213	1.533	0.240	0.772	52	354	375	410	-2.175	68	307	78	332	0
4	11	6	"iciA"	"STM3064"	16740	15460	90	99	97	22	46	48	16	92	80	0	283	283	45	103	105	19	100	100	0	0.294	0.283	0.264	0.251	2.006	0.259	0.629	52	389	233	231	-1.764	53	180	51	180	0
4	12	6	"fldB"	"STM3045"	16930	15460	100	528	531	157	47	50	18	98	98	0	498	514	112	104	105	16	100	100	0	1.221	1.180	1.194	1.161	1.267	1.205	0.921	80	448	875	894	0.288	481	394	484	410	0
4	13	6	"nadE"	"STM1310"	17100	15460	90	284	288	63	47	51	16	100	100	0	639	662	127	107	107	15	100	100	0	0.445	0.434	0.434	0.428	1.232	0.415	0.905	52	364	769	796	-1.167	237	532	241	555	0
4	14	6	"ydiE"	"STM1346"	17280	15460	90	272	287	94	47	53	37	100	100	0	185	194	52	104	107	20	96	92	0	2.778	2.667	2.799	2.870	1.448	2.525	0.808	52	380	306	330	1.474	225	81	240	90	0
4	15	6	"lpp"	"STM1377"	17460	15460	90	229	216	55	47	55	38	100	92	0	151	154	23	102	105	19	94	67	0	3.714	3.250	3.221	3.408	1.582	3.521	0.640	52	356	231	221	1.893	182	49	169	52	0
4	16	6	"sodB"	"STM1431"	17620	15450	90	757	750	145	49	54	28	100	100	0	494	493	75	103	106	20	100	100	0	1.811	1.797	1.838	1.789	1.191	1.796	0.937	52	358	1099	1091	0.857	708	391	701	390	0
4	17	6	"gst"	"STM1451"	17810	15450	100	574	549	162	49	53	25	100	100	0	429	410	102	102	105	19	100	100	0	1.606	1.623	1.651	1.611	1.403	1.642	0.932	80	425	852	808	0.683	525	327	500	308	0
4	18	6	"sodC"	"STM1044"	17990	15450	100	291	299	91	48	50	14	100	100	0	403	390	100	103	104	14	100	100	0	0.810	0.875	0.867	0.873	1.318	0.876	0.919	80	418	543	538	-0.304	243	300	251	287	0
4	19	6	"yhhV"	"STM3559"	18150	15440	90	113	116	30	49	51	15	100	96	0	183	183	27	106	107	14	98	98	0	0.831	0.870	0.902	0.855	1.647	0.752	0.550	52	370	141	144	-0.267	64	77	67	77	0
4	20	6	"yhhL"	"STM3573"	18350	15450	90	91	93	24	47	49	15	90	73	0	218	220	39	104	104	12	98	96	0	0.386	0.397	0.368	0.367	1.630	0.386	0.550	52	380	158	162	-1.373	44	114	46	116	0
4	21	6	"yhhQ"	"STM3579"	18530	15440	100	165	173	56	47	49	13	98	98	0	570	567	152	102	102	13	100	100	0	0.252	0.271	0.260	0.255	1.434	0.265	0.853	80	452	586	591	-1.988	118	468	126	465	0
4	22	6	"nikR"	"STM3584"	18700	15440	90	140	158	60	46	49	13	100	100	0	290	315	103	103	103	12	100	100	0	0.503	0.528	0.514	0.515	1.488	0.486	0.724	52	348	281	324	-0.992	94	187	112	212	0
4	23	6	""	"STM3595"	18870	15440	100	652	653	169	48	54	23	100	100	0	678	696	159	103	109	26	100	100	0	1.050	1.020	1.003	1.013	1.216	1.022	0.951	80	452	1179	1198	0.071	604	575	605	593	0
4	24	6	""	"STM3600"	19060	15440	100	110	116	39	49	55	22	87	71	0	603	577	143	104	111	30	100	100	0	0.122	0.142	0.125	0.122	1.760	0.139	0.592	80	485	560	540	-3.032	61	499	67	473	0
4	1	7	"yidF"	"STM3803"	14960	15670	100	120	121	41	46	48	12	95	88	0	438	440	136	102	102	13	100	100	0	0.220	0.222	0.207	0.200	1.605	0.211	0.762	80	450	410	413	-2.183	74	336	75	338	0
4	2	7	"ibpA"	"STM3809"	15130	15670	100	1778	1891	828	48	54	23	100	100	0	283	289	92	100	102	13	98	97	0	9.454	9.751	9.738	10.091	1.309	9.831	0.945	80	438	1913	2032	3.241	1730	183	1843	189	0
4	3	7	"ccmC"	"STM2252"	15310	15670	100	262	269	95	49	55	22	98	95	0	326	303	72	101	101	12	97	96	0	0.947	1.089	1.090	1.067	1.607	1.116	0.814	80	439	438	422	-0.079	213	225	220	202	0
4	4	7	"torC"	"STM3823"	15490	15660	100	100	104	33	47	49	12	96	86	0	487	468	145	101	101	11	100	100	0	0.137	0.155	0.153	0.152	1.644	0.151	0.713	80	438	439	424	-2.865	53	386	57	367	0
4	5	7	"dgoK"	"STM3829"	15670	15660	100	340	335	88	46	49	13	100	100	0	695	672	162	102	104	14	100	100	0	0.496	0.507	0.514	0.513	1.258	0.498	0.935	80	442	887	859	-1.012	294	593	289	570	0
4	6	7	""	"STM3833"	15850	15660	100	120	126	41	47	49	12	97	93	0	411	393	108	102	104	14	100	100	0	0.236	0.271	0.264	0.257	1.565	0.269	0.794	80	449	382	370	-2.082	73	309	79	291	0
4	7	7	""	"STM0098"	16040	15660	100	95	97	24	47	49	12	95	86	0	447	436	87	103	105	16	100	100	0	0.140	0.150	0.156	0.138	1.764	0.141	0.647	80	400	392	383	-2.841	48	344	50	333	0
4	8	7	"ilvI"	"STM0116"	16210	15650	110	533	521	73	49	60	38	100	100	0	1317	1298	164	106	139	105	100	100	0	0.400	0.396	0.399	0.396	1.165	0.388	0.960	80	478	1695	1664	-1.323	484	1211	472	1192	0
4	9	7	"ftsI"	"STM0122"	16400	15650	100	625	553	231	49	60	40	98	97	0	775	723	247	105	138	108	98	91	0	0.860	0.816	0.835	0.790	1.355	0.830	0.929	80	452	1246	1122	-0.218	576	670	504	618	0
4	10	7	"murC"	"STM0129"	16570	15640	80	385	414	116	48	51	17	100	100	0	431	459	97	102	103	13	100	100	0	1.024	1.025	1.078	1.012	1.227	1.052	0.926	52	315	666	723	0.035	337	329	366	357	0
4	11	7	"guaC"	"STM0141"	16740	15640	90	966	966	224	47	49	14	100	100	0	642	640	130	102	102	12	100	100	0	1.702	1.708	1.714	1.709	1.163	1.709	0.963	52	380	1459	1457	0.767	919	540	919	538	0
4	12	7	"aroP"	"STM0150"	16920	15640	90	418	425	131	48	50	13	100	100	0	469	467	123	102	103	12	100	100	0	1.008	1.033	1.065	1.037	1.257	1.034	0.935	52	381	737	742	0.012	370	367	377	365	0
4	13	7	""	"STM1549"	17100	15640	90	314	321	53	49	51	13	100	100	0	488	497	74	103	105	15	100	100	0	0.688	0.690	0.706	0.686	1.209	0.697	0.906	52	381	650	666	-0.539	265	385	272	394	0
4	14	7	""	"STM1554"	17270	15640	90	103	106	28	48	50	15	94	80	0	557	536	123	104	107	16	100	100	0	0.121	0.134	0.137	0.120	1.832	0.124	0.548	52	380	508	490	-3.042	55	453	58	432	0
4	15	7	""	"STM1558"	17460	15640	110	317	313	56	48	55	27	100	100	0	1340	1307	205	104	132	115	100	98	0	0.218	0.220	0.230	0.219	1.241	0.218	0.920	80	500	1505	1468	-2.200	269	1236	265	1203	0
4	16	7	"sfcA"	"STM1566"	17640	15630	100	672	676	62	52	88	124	100	100	0	1020	1031	66	107	185	221	100	100	0	0.679	0.675	0.664	0.674	1.124	0.669	0.941	80	443	1533	1548	-0.558	620	913	624	924	0
4	17	7	"fdnG"	"STM1570"	17810	15620	90	190	171	72	48	86	135	53	0	0	316	290	100	102	162	213	50	0	0	0.664	0.654	0.658	0.614	1.591	0.621	0.909	52	364	356	311	-0.592	142	214	123	188	100
4	18	7	"narZ"	"STM1577"	17990	15630	80	56	59	17	45	47	11	48	30	0	152	161	28	99	100	11	100	98	0	0.208	0.226	0.256	0.255	2.137	0.213	0.175	52	322	64	76	-2.268	11	53	14	62	0
4	19	7	"yciO"	"STM1720"	18170	15630	100	232	238	80	48	49	12	100	100	0	292	295	70	104	104	12	100	100	0	0.979	0.995	0.956	0.970	1.339	1.010	0.883	80	438	372	381	-0.031	184	188	190	191	0
4	20	7	"yciC"	"STM1734"	18340	15630	100	302	293	76	47	49	14	100	100	0	458	435	99	102	103	13	100	100	0	0.716	0.739	0.741	0.725	1.273	0.735	0.939	80	428	611	579	-0.481	255	356	246	333	0
4	21	7	""	"STM1747"	18520	15620	90	81	85	25	48	49	11	88	69	0	248	257	49	102	102	13	100	100	0	0.226	0.239	0.209	0.230	1.766	0.219	0.455	52	374	179	192	-2.145	33	146	37	155	0
4	22	7	"narI"	"STM1761"	18700	15620	100	103	105	31	46	48	13	98	87	0	347	351	81	103	104	13	100	100	0	0.234	0.238	0.223	0.219	1.488	0.239	0.755	80	472	301	307	-2.098	57	244	59	248	0
4	23	7	"chaB"	"STM1770"	18880	15620	90	60	67	19	46	48	15	46	21	0	161	176	60	101	102	13	98	88	0	0.233	0.280	0.296	0.266	2.155	0.227	0.217	52	365	74	96	-2.100	14	60	21	75	0
4	24	7	""	"STM1785"	19060	15620	100	187	196	50	46	48	14	100	100	0	919	912	138	102	109	32	100	100	0	0.173	0.185	0.174	0.178	1.361	0.183	0.822	80	462	958	960	-2.535	141	817	150	810	0
4	1	8	"nuoN"	"STM2316"	14970	15840	100	706	649	230	48	49	13	100	100	0	639	600	172	101	102	12	100	100	0	1.223	1.204	1.180	1.180	1.357	1.231	0.961	80	452	1196	1100	0.290	658	538	601	499	0
4	2	8	"nuoC"	"STM2326"	15140	15840	90	530	519	147	48	50	16	100	100	0	539	531	113	99	100	13	100	100	0	1.095	1.090	1.080	1.069	1.223	1.111	0.941	52	348	922	903	0.132	482	440	471	432	0
4	3	8	"yfbS"	"STM2333"	15320	15840	100	108	109	31	47	48	11	98	91	0	308	306	75	100	100	12	100	100	0	0.293	0.301	0.279	0.285	1.650	0.285	0.725	80	430	269	268	-1.770	61	208	62	206	0
4	4	8	"yfcC"	"STM2339"	15500	15830	100	79	86	26	46	47	11	95	76	0	297	296	60	101	101	11	100	100	0	0.168	0.205	0.183	0.186	1.780	0.198	0.536	80	440	229	235	-2.570	33	196	40	195	0
4	5	8	""	"STM2343"	15680	15830	90	68	73	28	47	48	11	78	44	0	267	258	56	101	102	13	96	96	0	0.127	0.166	0.127	0.145	2.107	0.173	0.322	52	356	187	183	-2.983	21	166	26	157	0
4	6	8	"yfcH"	"STM2350"	15860	15830	100	255	246	73	46	48	13	98	96	0	636	622	151	102	103	13	100	100	0	0.391	0.385	0.380	0.364	1.400	0.381	0.913	80	418	743	720	-1.353	209	534	200	520	0
4	7	8	"fdx"	"STM2538"	16030	15820	100	254	237	105	48	61	50	86	80	0	304	281	90	106	132	104	78	42	0	1.040	1.080	1.095	1.111	1.520	0.944	0.795	80	311	404	364	0.057	206	198	189	175	100
4	8	8	"cadB"	"STM2558"	16170	15850	150	355	324	126	48	58	41	89	85	0	791	699	264	105	129	95	89	85	0	0.448	0.465	0.473	0.505	1.732	0.456	0.942	156	683	993	870	-1.160	307	686	276	594	100
4	9	8	"yfhG"	"STM2563"	16390	15830	90	372	371	71	48	49	12	100	100	0	451	456	80	104	104	13	100	100	0	0.934	0.918	0.918	0.914	1.221	0.885	0.915	52	381	671	675	-0.099	324	347	323	352	0
4	10	8	""	"STM2570"	16570	15820	100	131	135	35	47	49	14	97	93	0	416	408	81	103	103	13	100	100	0	0.268	0.289	0.281	0.273	1.570	0.280	0.765	80	450	397	393	-1.898	84	313	88	305	0
4	11	8	""	"STM2587"	16740	15820	100	110	119	30	47	49	14	98	93	0	639	586	159	103	104	13	100	100	0	0.118	0.149	0.147	0.145	1.498	0.142	0.777	80	440	599	555	-3.089	63	536	72	483	0
4	12	8	""	"STM2593"	16920	15810	90	104	112	37	47	50	16	96	84	0	488	462	108	104	108	27	100	100	0	0.148	0.182	0.152	0.165	1.654	0.173	0.646	52	373	441	423	-2.752	57	384	65	358	0
4	13	8	"yhbP"	"STM3270"	17090	15810	90	188	196	47	48	51	16	100	100	0	469	471	82	105	110	29	100	100	0	0.385	0.404	0.395	0.394	1.296	0.394	0.870	52	381	504	514	-1.379	140	364	148	366	0
4	14	8	""	"STM3277"	17270	15810	90	119	125	34	49	51	14	98	92	0	664	673	86	107	111	30	100	100	0	0.126	0.134	0.125	0.122	1.601	0.138	0.708	52	388	627	642	-2.992	70	557	76	566	0
4	15	8	"pnp"	"STM3282"	17460	15810	110	3863	3669	886	49	69	74	100	97	0	1132	1090	206	107	120	56	100	97	0	3.721	3.683	3.717	3.512	1.275	3.737	0.973	80	474	4839	4603	1.896	3814	1025	3620	983	0
4	16	8	"secG"	"STM3293"	17630	15810	110	849	835	240	51	79	78	100	100	0	349	336	71	108	118	43	100	98	0	3.311	3.439	3.441	3.430	1.163	3.406	0.941	80	466	1039	1012	1.727	798	241	784	228	0
4	17	8	"yhbE"	"STM3302"	17810	15810	100	684	657	146	50	63	37	100	100	0	485	473	74	107	110	19	100	100	0	1.677	1.658	1.670	1.635	1.171	1.680	0.951	80	450	1012	973	0.746	634	378	607	366	0
4	18	8	"yrbA"	"STM3308"	17990	15810	100	180	183	51	48	53	21	100	97	0	233	225	40	105	107	15	100	100	0	1.031	1.125	1.144	1.097	1.377	1.176	0.788	80	430	260	255	0.044	132	128	135	120	0
4	19	8	""	"STM0718"	18170	15800	100	119	135	60	48	49	12	97	93	0	527	530	88	105	106	14	100	100	0	0.168	0.205	0.161	0.169	1.879	0.205	0.551	80	408	493	512	-2.571	71	422	87	425	0
4	20	8	""	"STM0724"	18340	15800	100	48	49	11	47	49	13	15	2	0	113	119	27	101	103	15	41	16	0	0.083	0.111	0.625	0.532	4.068	0.055	0.004	80	428	13	20	-3.585	1	12	2	18	-100
4	21	8	"sdhD"	"STM0733"	18530	15810	100	181	179	52	48	51	15	100	98	0	350	344	83	102	103	15	100	100	0	0.536	0.541	0.509	0.533	1.337	0.533	0.857	80	437	381	373	-0.899	133	248	131	242	0
4	22	8	"ybgC"	"STM0744"	18690	15800	90	167	175	49	50	53	15	100	100	0	356	363	67	106	109	19	100	100	0	0.468	0.486	0.461	0.464	1.375	0.489	0.812	52	363	367	382	-1.095	117	250	125	257	0
4	23	8	"ybgF"	"STM0750"	18880	15800	100	578	571	155	48	53	22	100	100	0	479	492	104	103	108	21	100	100	0	1.410	1.344	1.324	1.324	1.206	1.372	0.949	80	448	906	912	0.495	530	376	523	389	0
4	24	8	"aroG"	"STM0760"	19050	15790	100	407	391	113	48	53	22	100	100	0	603	578	134	102	107	21	100	100	0	0.717	0.721	0.698	0.707	1.200	0.726	0.949	80	450	860	819	-0.481	359	501	343	476	0
4	1	9	""	"STM0868"	14960	16010	90	211	211	33	49	50	13	100	100	0	827	832	59	102	106	24	100	100	0	0.223	0.222	0.223	0.218	1.246	0.217	0.890	52	385	887	892	-2.162	162	725	162	730	0
4	2	9	"rimK"	"STM0875"	15140	16020	100	250	247	64	48	50	15	100	100	0	548	540	113	101	105	22	100	100	0	0.452	0.453	0.448	0.442	1.314	0.449	0.910	80	462	649	638	-1.146	202	447	199	439	0
4	3	9	"ybjF"	"STM0882"	15320	16010	90	271	264	56	47	49	13	100	100	0	553	545	73	100	101	12	100	100	0	0.494	0.488	0.475	0.477	1.215	0.490	0.926	52	365	677	662	-1.016	224	453	217	445	0
4	4	9	"artP"	"STM0891"	15490	16010	90	558	545	100	47	52	23	100	100	0	551	540	68	102	105	21	100	100	0	1.138	1.137	1.126	1.126	1.225	1.116	0.937	52	381	960	936	0.187	511	449	498	438	0
4	5	9	""	"STM0896"	15680	16010	100	69	72	20	47	52	22	48	13	0	371	373	82	103	107	21	100	98	0	0.082	0.093	0.089	0.082	1.977	0.087	0.340	80	458	290	295	-3.607	22	268	25	270	0
4	6	9	""	"STM0901"	15850	16010	100	93	92	24	46	48	13	96	72	0	607	584	182	103	106	16	100	98	0	0.093	0.096	0.090	0.095	2.088	0.084	0.535	80	420	551	527	-3.423	47	504	46	481	0
4	7	9	""	"STM1035"	16030	16000	100	73	79	26	47	57	44	23	2	0	295	319	100	104	124	89	96	61	0	0.136	0.149	0.147	0.129	2.036	0.163	0.406	80	430	217	247	-2.877	26	191	32	215	100
4	8	9	""	"STM1039"	16220	16000	90	94	98	26	46	49	20	94	63	0	398	401	83	104	109	43	100	100	0	0.163	0.175	0.160	0.165	1.654	0.162	0.580	52	320	342	349	-2.615	48	294	52	297	0
4	9	9	"aceK"	"STM4185"	16380	16000	90	200	200	56	47	49	12	100	98	0	934	900	151	103	105	17	100	100	0	0.184	0.192	0.189	0.181	1.384	0.193	0.875	52	373	984	950	-2.441	153	831	153	797	0
4	10	9	""	"STM4196"	16560	16000	90	75	80	24	47	49	12	82	55	0	491	504	119	104	110	24	100	100	0	0.072	0.083	0.071	0.068	1.975	0.082	0.512	52	381	415	433	-3.789	28	387	33	400	0
4	11	9	""	"STM4200"	16740	16000	100	185	194	54	48	50	15	100	100	0	740	747	186	105	112	32	100	100	0	0.216	0.227	0.218	0.224	1.359	0.224	0.889	80	471	772	788	-2.213	137	635	146	642	0
4	12	9	""	"STM4204"	16930	16000	100	107	113	42	47	50	14	91	81	0	626	571	198	103	107	30	98	98	0	0.115	0.141	0.129	0.128	1.663	0.142	0.732	80	449	583	534	-3.124	60	523	66	468	0
4	13	9	"pduE"	"STM2042"	17100	15990	90	85	94	43	46	48	12	92	84	0	423	415	64	103	104	16	100	100	0	0.122	0.154	0.132	0.127	1.877	0.134	0.373	52	364	359	360	-3.037	39	320	48	312	0
4	14	9	"pduV"	"STM2056"	17270	15990	90	75	80	24	45	47	12	86	63	0	400	396	69	104	105	18	100	100	0	0.101	0.120	0.098	0.099	1.821	0.119	0.536	52	380	326	327	-3.303	30	296	35	292	0
4	15	9	"stfF"	"STM0199"	17450	15990	110	90	93	26	46	52	34	62	21	0	445	437	84	104	107	19	100	100	0	0.129	0.141	0.137	0.129	1.676	0.135	0.502	80	504	385	380	-2.954	44	341	47	333	0
4	16	9	"thiH"	"STM4159"	17640	15990	100	206	209	56	48	50	19	96	93	0	788	788	154	107	110	20	100	100	0	0.232	0.236	0.237	0.222	1.397	0.239	0.863	80	442	839	842	-2.108	158	681	161	681	0
4	17	9	"yojN"	"STM2269"	17820	15990	100	396	397	81	48	55	27	100	100	0	1191	1180	227	105	124	72	100	100	0	0.320	0.325	0.327	0.325	1.209	0.324	0.929	80	417	1434	1424	-1.642	348	1086	349	1075	0
4	18	9	""	"STM4261"	17980	15980	100	226	230	145	49	56	30	90	87	0	235	238	94	105	121	72	77	41	0	1.362	1.361	1.350	1.322	1.579	1.050	0.547	80	406	307	314	0.445	177	130	181	133	100
4	19	9	"traP"	"PSLT082"	18160	15980	100	114	118	34	47	49	13	98	93	0	591	592	186	105	106	13	100	100	0	0.138	0.146	0.147	0.140	1.540	0.138	0.798	80	452	553	558	-2.859	67	486	71	487	0
4	20	9	""	"STM1542"	18340	15980	80	99	100	29	46	49	14	96	80	0	436	428	81	102	104	16	100	100	0	0.159	0.166	0.166	0.143	1.936	0.159	0.618	52	322	387	380	-2.656	53	334	54	326	0
4	21	9	""	"STM4309"	18530	15980	100	203	202	59	48	50	14	97	97	0	1164	1130	227	103	107	24	100	100	0	0.146	0.150	0.143	0.141	1.387	0.148	0.864	80	436	1216	1181	-2.775	155	1061	154	1027	0
4	22	9	"adi"	"STM4296"	18690	15980	90	210	218	69	48	50	14	100	98	0	864	835	210	103	112	30	100	100	0	0.213	0.232	0.226	0.223	1.370	0.229	0.866	52	364	923	902	-2.232	162	761	170	732	0
4	23	9	"lpxO"	"STM4286"	18880	15980	100	227	229	54	48	51	16	100	100	0	723	701	160	104	108	24	100	100	0	0.289	0.303	0.294	0.304	1.319	0.293	0.908	80	444	798	778	-1.790	179	619	181	597	0
4	24	9	"nrfC"	"STM4279"	19040	15980	100	80	94	60	47	51	16	73	51	0	221	269	168	102	104	18	100	98	0	0.277	0.281	0.254	0.241	1.981	0.292	0.643	80	437	152	214	-1.850	33	119	47	167	0
4	1	10	"yafB"	"STM0255"	14960	16200	90	467	463	95	48	51	16	100	100	0	558	569	88	100	102	18	100	100	0	0.915	0.885	0.893	0.876	1.173	0.894	0.921	52	400	877	884	-0.128	419	458	415	469	0
4	2	10	""	"STM0274"	15150	16200	100	142	141	44	46	49	15	95	92	0	816	734	219	101	103	17	100	100	0	0.134	0.150	0.159	0.148	1.588	0.143	0.794	80	450	811	728	-2.897	96	715	95	633	0
4	3	10	""	"STM0282"	15320	16190	90	124	124	31	47	48	14	96	92	0	451	446	93	100	101	13	100	100	0	0.219	0.223	0.204	0.209	1.497	0.223	0.787	52	380	428	423	-2.189	77	351	77	346	0
4	4	10	""	"STM0288"	15500	16190	90	70	71	21	45	46	11	76	57	0	280	282	44	100	101	14	100	100	0	0.139	0.143	0.153	0.118	2.654	0.121	0.261	52	380	205	208	-2.848	25	180	26	182	0
4	5	10	""	"STM0297"	15670	16190	90	53	56	17	46	47	11	34	19	0	170	175	27	100	101	12	100	98	0	0.100	0.133	0.158	0.133	2.621	0.154	0.123	52	373	77	85	-3.322	7	70	10	75	0
4	6	10	"yafJ"	"STM0311"	15850	16180	90	118	114	21	45	46	11	100	98	0	240	239	34	102	102	12	100	100	0	0.529	0.504	0.480	0.486	1.476	0.498	0.734	52	373	211	206	-0.919	73	138	69	137	0
4	7	10	"ycfJ"	"STM1212"	16030	16180	90	138	138	32	46	47	12	100	100	0	198	205	34	100	101	13	100	100	0	0.939	0.876	0.873	0.867	1.428	0.888	0.744	52	381	190	197	-0.091	92	98	92	105	0
4	8	10	"ycfX"	"STM1220"	16210	16180	90	412	404	70	47	49	13	100	100	0	596	589	82	103	104	14	100	100	0	0.740	0.735	0.716	0.729	1.230	0.726	0.927	52	389	858	843	-0.434	365	493	357	486	0
4	9	10	""	"STM1236"	16390	16180	90	58	60	15	47	48	12	42	21	0	166	163	18	100	101	14	100	94	0	0.167	0.206	0.231	0.179	3.167	0.220	0.089	52	380	77	76	-2.585	11	66	13	63	0
4	10	10	""	"STM1253"	16570	16180	90	153	153	41	46	47	11	100	100	0	256	249	41	100	100	12	100	100	0	0.686	0.718	0.714	0.690	1.368	0.720	0.811	52	388	263	256	-0.544	107	156	107	149	0
4	11	10	"yoaG"	"STM1272"	16750	16190	90	58	57	14	48	49	12	28	7	0	165	164	25	99	100	12	100	94	0	0.152	0.138	0.188	0.177	2.432	0.138	0.063	52	355	76	74	-2.722	10	66	9	65	0
4	12	10	""	"STM1276"	16920	16170	100	147	146	44	46	47	11	100	97	0	175	172	26	100	100	12	100	95	0	1.347	1.389	1.327	1.334	1.577	1.487	0.696	80	430	176	172	0.429	101	75	100	72	0
4	13	10	"rstB"	"STM1471"	17100	16160	90	150	157	52	47	50	13	98	96	0	778	757	118	101	102	14	100	100	0	0.152	0.168	0.155	0.156	1.498	0.161	0.741	52	387	780	766	-2.717	103	677	110	656	0
4	14	10	"ydgH"	"STM1478"	17280	16170	90	537	534	84	49	51	15	100	100	0	583	577	86	101	103	17	100	100	0	1.012	1.019	1.001	1.021	1.180	1.016	0.946	52	388	970	961	0.018	488	482	485	476	0
4	15	10	"ynfM"	"STM1486"	17460	16170	100	160	157	47	48	49	13	100	96	0	690	652	169	103	105	17	100	100	0	0.191	0.199	0.195	0.192	1.588	0.196	0.816	80	442	699	658	-2.390	112	587	109	549	0
4	16	10	""	"STM1493"	17640	16170	100	166	175	41	48	49	13	100	100	0	720	716	136	103	108	21	100	100	0	0.191	0.207	0.208	0.204	1.334	0.206	0.888	80	432	735	740	-2.386	118	617	127	613	0
4	17	10	"ynfD"	"STM1500"	17810	16170	80	189	194	52	48	50	15	100	100	0	257	261	65	103	108	21	100	100	0	0.916	0.924	0.935	0.929	1.335	0.885	0.829	52	306	295	304	-0.127	141	154	146	158	0
4	18	10	"udg"	"STM2080"	18000	16170	100	287	281	65	50	53	17	100	100	0	696	658	119	109	112	23	100	100	0	0.404	0.421	0.420	0.412	1.191	0.422	0.939	80	438	824	780	-1.308	237	587	231	549	0
4	19	10	""	"STM2787"	18160	16160	80	72	83	31	47	51	17	75	34	0	235	234	24	105	112	25	100	100	0	0.192	0.279	0.212	0.222	2.184	0.300	0.342	52	312	155	165	-2.379	25	130	36	129	0
4	20	10	"gabT"	"STM2792"	18340	16150	90	166	173	42	46	48	13	100	100	0	740	734	111	102	104	16	100	100	0	0.188	0.201	0.194	0.194	1.291	0.197	0.859	52	388	758	759	-2.411	120	638	127	632	0
4	21	10	"mobA"	"STM3994"	18520	16160	90	255	276	84	49	51	13	100	100	0	463	461	70	104	106	18	100	100	0	0.574	0.636	0.610	0.612	1.307	0.660	0.866	52	382	565	584	-0.801	206	359	227	357	0
4	22	10	""	"STM4014"	18710	16160	100	82	84	22	46	48	12	86	68	0	442	432	68	102	106	19	100	100	0	0.106	0.115	0.113	0.097	1.958	0.114	0.496	80	473	376	368	-3.239	36	340	38	330	0
4	23	10	""	"STM4033"	18880	16160	70	77	77	16	46	49	14	84	65	0	144	143	15	102	106	19	93	56	0	0.738	0.756	0.767	0.691	2.180	0.837	0.265	32	236	73	72	-0.438	31	42	31	41	0
4	24	10	""	"STM4054"	19060	16150	100	108	113	35	47	49	13	95	90	0	475	473	138	100	101	13	100	100	0	0.163	0.177	0.180	0.166	1.523	0.177	0.764	80	474	436	439	-2.620	61	375	66	373	0
4	1	11	""	"STM2943"	14960	16370	90	91	96	27	47	47	11	96	84	0	528	514	119	100	103	17	100	100	0	0.103	0.118	0.107	0.106	1.679	0.117	0.667	52	393	472	463	-3.282	44	428	49	414	0
4	2	11	""	"STM2955"	15150	16370	90	85	83	19	45	47	11	94	73	0	208	213	35	99	101	17	100	100	0	0.367	0.333	0.354	0.289	2.053	0.301	0.473	52	363	149	152	-1.446	40	109	38	114	0
4	3	11	"yqcC"	"STM2965"	15310	16370	90	90	99	34	45	47	12	98	92	0	162	171	46	98	99	11	100	94	0	0.703	0.740	0.765	0.743	1.581	0.756	0.662	52	373	109	127	-0.508	45	64	54	73	0
4	4	11	"fucO"	"STM2973"	15500	16370	100	146	143	47	47	48	13	95	90	0	746	692	236	101	102	12	100	100	0	0.153	0.162	0.156	0.153	1.631	0.156	0.802	80	460	744	687	-2.704	99	645	96	591	0
4	5	11	"fucK"	"STM2977"	15670	16360	90	99	101	21	46	47	11	100	98	0	450	463	77	101	102	14	100	100	0	0.152	0.152	0.139	0.142	1.486	0.143	0.572	52	378	402	417	-2.719	53	349	55	362	0
4	6	11	"csdA"	"STM2984"	15860	16360	100	162	162	48	45	46	10	100	96	0	402	383	82	101	102	14	100	100	0	0.389	0.415	0.407	0.386	1.539	0.416	0.864	80	480	418	399	-1.363	117	301	117	282	0
4	7	11	"yqhE"	"STM3165"	16040	16360	100	213	212	59	46	48	12	97	97	0	648	641	132	101	101	13	100	100	0	0.305	0.307	0.301	0.301	1.303	0.305	0.899	80	442	714	706	-1.712	167	547	166	540	0
4	8	11	""	"STM3175"	16220	16360	100	276	267	79	46	48	14	100	100	0	485	450	105	103	103	13	100	98	0	0.602	0.637	0.616	0.637	1.457	0.640	0.896	80	430	612	568	-0.732	230	382	221	347	0
4	9	11	"STMF1.5"	"Not LT2a91"	16390	16350	100	49	51	11	47	48	11	22	8	0	110	116	24	100	101	12	45	17	0	0.200	0.250	0.688	0.764	3.720	0.174	0.024	80	430	12	20	-2.322	2	10	4	16	-75
4	10	11	"yfiO"	"STM2663"	16570	16360	100	414	419	119	47	49	12	100	100	0	362	359	79	98	99	12	100	100	0	1.390	1.425	1.409	1.400	1.250	1.450	0.945	80	442	631	633	0.475	367	264	372	261	0
4	11	11	""	"STM2680"	16750	16350	100	121	131	56	47	49	13	91	90	0	313	322	96	101	102	13	100	100	0	0.349	0.380	0.353	0.330	1.802	0.388	0.695	80	430	286	305	-1.518	74	212	84	221	0
4	12	11	""	"STM2690"	16930	16350	100	191	191	71	46	47	12	100	97	0	624	595	164	101	102	13	100	100	0	0.277	0.294	0.284	0.273	1.432	0.299	0.869	80	442	668	639	-1.851	145	523	145	494	0
4	13	11	"ybbN"	"STM0504"	17110	16350	90	406	403	81	46	48	12	100	100	0	484	481	71	101	102	12	100	100	0	0.940	0.939	0.973	0.932	1.212	0.942	0.942	52	386	743	737	-0.089	360	383	357	380	0
4	14	11	"allA"	"STM0515"	17290	16350	90	113	108	31	46	48	13	96	80	0	417	417	43	100	101	12	100	100	0	0.211	0.196	0.197	0.171	1.735	0.195	0.606	52	381	384	379	-2.242	67	317	62	317	0
4	15	11	""	"STM0520"	17460	16340	90	101	106	38	46	47	12	94	78	0	530	530	79	101	101	13	100	100	0	0.128	0.140	0.130	0.115	1.911	0.144	0.641	52	365	484	489	-2.963	55	429	60	429	0
4	16	11	"ybbY"	"STM0524"	17640	16340	90	155	156	31	47	49	10	100	100	0	830	822	71	105	107	16	100	100	0	0.149	0.152	0.152	0.146	1.346	0.144	0.844	52	268	833	826	-2.747	108	725	109	717	100
4	17	11	"ylbE"	"STM0530"	17810	16340	100	95	96	28	47	49	18	86	67	0	514	505	134	105	108	22	100	100	0	0.117	0.123	0.113	0.111	1.790	0.119	0.627	80	410	457	449	-3.091	48	409	49	400	0
4	18	11	"cysS"	"STM0537"	17980	16330	90	1318	1267	240	49	57	45	100	100	0	823	805	121	108	113	36	100	100	0	1.775	1.747	1.754	1.728	1.192	1.743	0.962	52	367	1984	1915	0.828	1269	715	1218	697	0
4	19	11	"yohJ"	"STM2181"	18170	16340	90	87	104	74	48	53	29	55	26	0	251	257	60	103	107	32	100	100	0	0.264	0.364	0.282	0.236	2.553	0.529	0.495	52	395	187	210	-1.924	39	148	56	154	0
4	20	11	"galS"	"STM2191"	18350	16330	90	94	232	505	46	48	12	100	92	0	513	676	726	100	100	12	100	100	0	0.116	0.323	0.127	0.153	2.007	0.539	0.674	52	380	461	762	-3.105	48	413	186	576	0
4	21	11	"lysP"	"STM2200"	18510	16330	90	554	544	128	47	54	33	100	100	0	1016	978	220	104	115	67	100	100	0	0.556	0.569	0.556	0.570	1.186	0.561	0.962	52	381	1419	1371	-0.847	507	912	497	874	0
4	22	11	"yejH"	"STM2223"	18700	16330	90	301	295	64	49	54	29	100	100	0	873	869	123	105	115	64	100	100	0	0.328	0.322	0.323	0.313	1.261	0.322	0.929	52	371	1020	1010	-1.608	252	768	246	764	0
4	23	11	""	"STM2231"	18880	16330	100	47	48	14	46	49	15	12	1	0	105	107	22	101	102	14	31	11	0	0.250	0.333	0.898	0.885	4.319	0.307	0.007	80	474	5	8	-2.000	1	4	2	6	-75
4	24	11	""	"STM2240"	19060	16320	90	202	206	49	46	49	14	100	98	0	555	540	74	100	101	12	100	100	0	0.343	0.364	0.344	0.346	1.355	0.362	0.882	52	379	611	600	-1.544	156	455	160	440	0
4	1	12	"phoP"	"STM1231"	14970	16550	100	1245	1151	382	47	48	12	100	100	0	319	306	75	98	99	12	100	100	0	5.421	5.308	5.499	5.341	1.341	5.410	0.942	80	450	1419	1312	2.439	1198	221	1104	208	0
4	2	12	"phoP"	"STM1231"	15140	16550	100	1958	1816	581	49	54	21	100	100	0	436	413	95	99	100	12	100	98	0	5.665	5.627	5.535	5.510	1.441	5.831	0.944	80	418	2246	2081	2.502	1909	337	1767	314	0
4	3	12	"phoQ"	"STM1230"	15320	16550	110	398	401	108	46	51	21	100	100	0	295	296	54	101	101	12	100	100	0	1.814	1.821	1.824	1.803	1.258	1.837	0.905	80	490	546	550	0.860	352	194	355	195	0
4	4	12	"phoQ"	"STM1230"	15500	16540	90	979	922	260	48	52	24	100	100	0	643	622	104	103	105	17	100	100	0	1.724	1.684	1.711	1.627	1.239	1.753	0.935	52	371	1471	1393	0.786	931	540	874	519	0
4	5	12	"phoQ"	"STM1230"	15690	16550	80	390	401	120	46	48	12	100	100	0	299	313	72	99	100	12	100	100	0	1.720	1.659	1.615	1.655	1.260	1.676	0.916	52	328	544	569	0.782	344	200	355	214	0
4	6	12	"hupA"	"STM4170"	15880	16550	90	795	811	247	46	50	16	100	100	0	227	220	53	100	100	12	92	90	0	5.898	6.375	6.187	6.142	1.375	6.400	0.843	52	365	876	885	2.560	749	127	765	120	0
4	7	12	"sopB"	"STM1091"	16030	16530	90	1431	1390	245	50	60	59	100	100	0	978	967	173	101	109	44	100	100	0	1.575	1.547	1.529	1.554	1.175	1.553	0.944	52	347	2258	2206	0.655	1381	877	1340	866	0
4	8	12	"pipC"	"STM0375"	16220	16540	100	160	167	48	48	55	53	93	56	0	279	280	44	101	106	40	100	100	0	0.629	0.665	0.637	0.625	1.595	0.686	0.754	80	449	290	298	-0.668	112	178	119	179	0
4	9	12	"pipC"	"STM0375"	16400	16530	90	187	200	48	47	49	13	100	100	0	285	291	39	101	101	13	100	100	0	0.761	0.805	0.782	0.781	1.335	0.811	0.811	52	375	324	343	-0.394	140	184	153	190	0
4	10	12	"ssrB"	"STM1391"	16580	16530	90	131	135	33	48	49	13	100	98	0	378	376	43	101	100	12	100	100	0	0.300	0.316	0.308	0.297	1.539	0.302	0.719	52	366	360	362	-1.739	83	277	87	275	0
4	11	12	"ssrB"	"STM1391"	16750	16530	90	131	134	32	46	48	14	100	100	0	352	352	53	102	103	14	100	100	0	0.340	0.352	0.343	0.340	1.482	0.346	0.737	52	373	335	338	-1.556	85	250	88	250	0
4	12	12	"ssrB"	"STM1391"	16940	16530	100	168	161	44	45	48	15	95	93	0	387	380	55	101	103	14	100	100	0	0.430	0.416	0.415	0.387	1.666	0.410	0.774	80	427	409	395	-1.217	123	286	116	279	0
4	13	12	"lrp"	"STM0959"	17110	16530	100	752	699	175	46	49	14	100	100	0	347	336	66	101	101	13	98	98	0	2.870	2.779	2.868	2.850	1.276	2.821	0.931	80	418	952	888	1.521	706	246	653	235	0
4	14	12	"lrp"	"STM0959"	17290	16530	100	721	705	183	47	52	18	100	100	0	348	344	54	101	102	13	100	100	0	2.729	2.708	2.798	2.653	1.325	2.848	0.911	80	418	921	901	1.448	674	247	658	243	0
4	15	12	"gyrA"	"STM2272"	17450	16520	80	387	366	145	46	52	19	100	98	0	240	227	68	102	103	14	90	90	0	2.471	2.560	2.511	2.967	2.070	2.449	0.891	52	230	479	445	1.305	341	138	320	125	100
4	16	12	"gyrA"	"STM2272"	17630	16520	230	1491	1527	440	47	58	82	99	99	0	595	612	106	103	109	36	100	100	0	2.935	2.908	2.911	2.871	1.218	3.080	0.938	392	1419	1936	1989	1.553	1444	492	1480	509	100
4	17	12	"csrA"	"STM2826"	17810	16520	100	55	77	126	46	63	119	3	3	0	114	133	82	104	111	41	6	5	0	0.900	1.069	0.721	0.804	3.207	2.631	0.630	80	322	19	60	-0.152	9	10	31	29	-50
4	18	12	"csrA"	"STM2826"	17990	16520	90	113	121	36	47	49	12	98	96	0	182	190	39	104	104	11	100	100	0	0.846	0.860	0.868	0.850	1.700	0.804	0.626	52	384	144	160	-0.241	66	78	74	86	0
4	19	12	"yhhP"	"STM3578"	18180	16510	90	73	74	17	47	48	13	73	44	0	168	174	29	101	102	12	100	100	0	0.388	0.370	0.361	0.296	2.671	0.304	0.224	52	380	93	100	-1.366	26	67	27	73	0
4	20	12	"yhhP"	"STM3578"	18350	16510	90	76	75	15	46	48	12	86	61	0	174	178	26	99	100	12	100	98	0	0.400	0.367	0.360	0.343	2.088	0.316	0.328	52	387	105	108	-1.322	30	75	29	79	0
4	21	12	"yhhP"	"STM3578"	18540	16510	80	77	82	21	44	47	13	94	73	0	183	187	20	100	100	12	100	100	0	0.398	0.437	0.391	0.374	1.951	0.419	0.485	52	321	116	125	-1.331	33	83	38	87	0
4	22	12	"topA"	"STM1714"	18710	16510	100	1625	1447	459	48	51	16	98	98	0	1128	1032	245	101	103	14	100	100	0	1.536	1.503	1.519	1.374	1.502	1.555	0.958	80	430	2604	2330	0.619	1577	1027	1399	931	0
4	23	12	"topA"	"STM1714"	18880	16510	90	160	165	47	47	50	16	100	100	0	196	197	35	99	100	15	100	98	0	1.165	1.204	1.163	1.182	1.413	1.282	0.758	52	348	210	216	0.220	113	97	118	98	0
4	24	12	"fur"	"STM0693"	19060	16510	100	378	369	111	47	49	15	100	100	0	393	375	87	100	100	11	100	100	0	1.130	1.171	1.164	1.182	1.474	1.187	0.891	80	480	624	597	0.176	331	293	322	275	0
4	1	13	"ctrl-buffer"	"ctrl-buffer"	14960	16720	100	45	45	9	44	46	11	13	0	0	99	100	12	97	97	11	22	5	0	0.500	0.333	1.000	1.014	2.820	0.698	0.003	80	454	3	4	-1.000	1	2	1	3	-50
4	2	13	"ctrl-buffer"	"ctrl-buffer"	15140	16720	100	44	45	12	46	48	15	7	2	0	100	102	15	97	98	11	27	8	0	-0.667	-0.200	0.485	0.696	4.360	33.396	0.000	80	430	1	4	Error	-2	3	-1	5	-50
4	3	13	"ctrl-buffer"	"ctrl-buffer"	15320	16720	100	45	46	10	46	48	15	10	0	0	102	101	12	99	99	12	21	3	0	-0.333	0.000	1.031	1.250	2.648	1.740	0.014	80	430	2	2	Error	-1	3	0	2	-50
4	4	13	"ctrl-buffer"	"ctrl-buffer"	15500	16720	100	44	46	11	45	47	18	6	1	0	108	107	13	98	98	12	42	8	0	-0.100	0.111	0.551	0.591	2.798	2.949	0.004	80	430	9	10	Error	-1	10	1	9	-50
4	5	13	"ctrl-buffer"	"ctrl-buffer"	15670	16720	100	45	48	14	45	46	11	18	11	0	99	100	12	98	99	12	18	3	0	0.000	1.500	0.923	0.739	4.352	1.596	0.002	80	434	1	5	Error	0	1	3	2	-50
4	6	13	"ctrl-buffer"	"ctrl-buffer"	15850	16720	100	43	45	12	44	46	13	18	3	0	98	99	12	99	99	12	15	2	0	1.000	100000.000	1.244	0.983	3.439	0.069	0.001	80	444	-2	1	0.000	-1	-1	1	0	-50
4	7	13	"ctrl-buffer"	"ctrl-buffer"	16030	16710	100	46	48	11	45	47	17	8	1	0	100	103	12	99	100	12	27	5	0	1.000	0.750	0.667	0.761	3.167	0.424	0.002	80	442	2	7	0.000	1	1	3	4	-50
4	8	13	"ctrl-buffer"	"ctrl-buffer"	16210	16710	100	44	45	10	45	47	11	7	2	0	101	102	12	99	98	11	22	3	0	-0.500	0.000	0.761	0.901	3.327	0.830	0.005	80	431	1	3	Error	-1	2	0	3	-50
4	9	13	"ctrl-buffer"	"ctrl-buffer"	16390	16710	100	47	48	12	45	48	12	18	5	0	102	103	13	98	98	11	23	5	0	0.500	0.600	0.900	0.807	3.470	0.180	0.001	80	440	6	8	-1.000	2	4	3	5	-50
4	10	13	"ctrl-buffer"	"ctrl-buffer"	16560	16710	100	48	48	11	45	48	13	15	2	0	97	97	14	98	98	11	17	6	0	-3.000	-3.000	0.778	0.884	3.267	0.099	0.000	80	431	2	2	Error	3	-1	3	-1	-50
4	11	13	"ctrl-buffer"	"ctrl-buffer"	16740	16710	100	46	47	12	45	47	14	15	3	0	100	100	14	98	99	13	16	5	0	0.500	1.000	0.619	0.686	4.143	0.295	0.006	80	442	3	4	-1.000	1	2	2	2	-50
4	12	13	"ctrl-buffer"	"ctrl-buffer"	16920	16700	100	45	47	12	44	46	15	7	1	0	103	103	12	98	99	12	25	5	0	0.200	0.600	0.864	0.809	3.082	0.810	0.006	80	431	6	8	-2.322	1	5	3	5	-50
4	13	13	"ctrl-buffer"	"ctrl-buffer"	17100	16700	100	45	46	10	45	46	12	12	2	0	104	104	12	97	98	11	35	7	0	0.000	0.143	0.750	0.912	3.093	0.264	0.001	80	420	7	8	Error	0	7	1	7	-50
4	14	13	"ctrl-buffer"	"ctrl-buffer"	17280	16700	100	45	47	14	45	47	13	16	5	0	99	100	13	98	99	12	17	8	0	0.000	1.000	0.857	0.952	3.032	0.284	0.001	80	408	1	4	Error	0	1	2	2	-50
4	15	13	"ctrl-buffer"	"ctrl-buffer"	17450	16700	100	45	46	11	45	47	12	13	3	0	105	106	14	100	101	12	30	7	0	0.000	0.167	0.750	0.700	3.306	0.007	0.000	80	418	5	7	Error	0	5	1	6	-50
4	16	13	"ctrl-buffer"	"ctrl-buffer"	17630	16700	100	47	49	15	47	50	23	7	2	0	108	107	13	101	103	15	21	3	0	0.000	0.333	1.000	0.986	4.175	0.200	0.010	80	324	7	8	Error	0	7	2	6	-50
4	17	13	"ctrl-buffer"	"ctrl-buffer"	17810	16690	100	47	47	10	46	59	106	0	0	0	99	100	14	101	106	35	2	0	0	-0.500	-1.000	0.725	0.798	3.512	0.095	0.002	80	400	-1	0	Error	1	-2	1	-1	-50
4	18	13	"ctrl-buffer"	"ctrl-buffer"	17990	16690	100	46	47	13	45	47	12	13	5	0	104	104	12	101	102	12	26	3	0	0.333	0.667	0.583	0.625	3.516	0.096	0.000	80	442	4	5	-1.585	1	3	2	3	-50
4	19	13	"ctrl-buffer"	"ctrl-buffer"	18170	16690	100	46	47	12	46	47	13	11	3	0	105	105	12	100	101	11	26	3	0	0.000	0.200	0.900	0.905	4.556	0.073	0.000	80	430	5	6	Error	0	5	1	5	-50
4	20	13	"ctrl-buffer"	"ctrl-buffer"	18340	16690	100	46	47	12	45	48	13	17	3	0	101	101	15	98	99	12	27	6	0	0.333	0.667	1.000	0.845	3.115	0.353	0.002	80	430	4	5	-1.585	1	3	2	3	-50
4	21	13	"ctrl-buffer"	"ctrl-buffer"	18520	16690	100	47	47	11	45	47	13	13	3	0	104	104	14	97	98	12	28	8	0	0.286	0.286	0.585	0.734	3.979	0.133	0.001	80	443	9	9	-1.807	2	7	2	7	-50
4	22	13	"ctrl-buffer"	"ctrl-buffer"	18700	16680	100	46	48	13	46	49	15	15	3	0	99	100	12	98	99	12	20	3	0	0.000	1.000	0.727	0.991	4.430	0.074	0.001	80	420	1	4	Error	0	1	2	2	-50
4	23	13	"ctrl-buffer"	"ctrl-buffer"	18880	16680	100	47	48	13	44	47	14	15	5	0	101	101	14	98	98	11	25	7	0	1.000	1.333	0.938	0.959	3.902	5.286	0.001	80	432	6	7	0.000	3	3	4	3	-50
4	24	13	"ctrl-buffer"	"ctrl-buffer"	19060	16680	100	45	46	10	45	47	12	11	3	0	103	103	15	98	98	12	25	6	0	0.000	0.200	0.786	0.665	3.275	0.011	0.000	80	452	5	6	Error	0	5	1	5	-50
4	1	14	""	"STM1553"	14960	16900	90	94	98	25	44	45	11	100	92	0	409	422	67	98	100	15	100	100	0	0.161	0.167	0.156	0.153	1.648	0.150	0.633	52	406	361	378	-2.637	50	311	54	324	0
4	2	14	""	"STM3783"	15150	16900	90	52	54	15	44	46	13	32	13	0	184	186	34	97	98	14	100	96	0	0.092	0.112	0.147	0.146	2.196	0.105	0.101	52	401	95	99	-3.443	8	87	10	89	0
4	3	14	""	"STM2242"	15330	16900	90	76	80	22	44	47	14	90	55	0	251	258	50	98	98	12	100	100	0	0.209	0.225	0.188	0.197	1.981	0.202	0.472	52	388	185	196	-2.257	32	153	36	160	0
4	4	14	"yfiM"	"STM2653"	15500	16890	90	79	81	24	43	45	13	86	71	0	249	254	50	99	99	12	100	100	0	0.240	0.245	0.256	0.232	1.805	0.245	0.511	52	385	186	193	-2.059	36	150	38	155	0
4	5	14	"oxyS"	"STM4124"	15690	16890	60	55	58	12	44	47	16	28	9	0	129	143	47	100	100	12	75	59	0	0.379	0.326	0.360	0.346	2.626	0.156	0.094	32	176	40	57	-1.399	11	29	14	43	0
4	6	14	""	"STM4302"	15860	16900	90	51	57	21	44	45	12	42	19	0	211	219	54	99	99	12	100	100	0	0.063	0.108	0.115	0.103	2.633	0.132	0.227	52	390	119	133	-4.000	7	112	13	120	0
4	7	14	"ssaT"	"STM1421"	16040	16890	100	71	81	34	45	46	11	78	55	0	312	379	235	99	100	12	100	100	0	0.122	0.129	0.129	0.118	2.024	0.118	0.628	80	492	239	316	-3.034	26	213	36	280	0
4	8	14	"nrdI"	"STM2806"	16230	16890	90	75	81	22	44	45	9	98	82	0	182	208	76	99	101	13	100	100	0	0.373	0.339	0.331	0.343	1.585	0.286	0.596	52	388	114	146	-1.421	31	83	37	109	0
4	9	14	"sipA"	"STM2882"	16400	16890	90	809	860	202	45	48	14	100	100	0	442	469	91	100	101	12	100	100	0	2.234	2.209	2.187	2.205	1.154	2.229	0.952	52	380	1106	1184	1.160	764	342	815	369	0
4	10	14	"dctA"	"STM3614"	16570	16880	90	189	192	47	47	50	16	100	100	0	771	746	138	103	106	26	100	100	0	0.213	0.226	0.223	0.220	1.366	0.212	0.850	52	385	810	788	-2.234	142	668	145	643	0
4	11	14	"aroB"	"STM3486"	16760	16880	80	188	223	107	46	48	14	100	98	0	150	164	42	100	101	14	100	86	0	2.840	2.766	2.645	2.830	1.651	2.869	0.780	52	314	192	241	1.506	142	50	177	64	0
4	12	14	"purN"	"STM2500"	16920	16880	90	124	146	76	45	46	11	100	96	0	286	321	128	100	101	13	100	100	0	0.425	0.457	0.416	0.417	1.435	0.488	0.862	52	378	265	322	-1.235	79	186	101	221	0
4	13	14	"yjgG"	"STM4462"	17110	16880	100	49	51	14	44	46	12	20	6	0	140	151	44	100	100	13	95	80	0	0.125	0.137	0.200	0.188	3.030	0.066	0.020	80	482	45	58	-3.000	5	40	7	51	0
4	14	14	""	"STM0437"	17290	16880	100	199	199	48	45	47	13	100	98	0	839	831	118	100	102	15	100	100	0	0.208	0.211	0.210	0.203	1.410	0.205	0.851	80	464	893	885	-2.263	154	739	154	731	0
4	15	14	""	"STM0565"	17460	16880	90	65	66	20	44	46	11	67	48	0	212	222	45	101	103	16	100	100	0	0.189	0.182	0.188	0.170	2.327	0.172	0.284	52	372	132	143	-2.402	21	111	22	121	0
4	16	14	"res"	"STM0358"	17630	16870	90	210	214	56	46	48	14	100	98	0	1030	950	211	101	104	21	100	100	0	0.177	0.198	0.194	0.192	1.282	0.197	0.894	52	379	1093	1017	-2.502	164	929	168	849	0
4	17	14	""	"STM2003"	17810	16870	90	64	68	20	45	48	14	65	28	0	290	293	47	102	105	21	100	100	0	0.101	0.120	0.111	0.110	2.239	0.103	0.219	52	386	207	214	-3.307	19	188	23	191	0
4	18	14	"nfo"	"STM2203"	17980	16870	90	215	218	47	46	48	14	100	100	0	458	456	75	104	106	20	100	100	0	0.477	0.489	0.474	0.481	1.259	0.479	0.897	52	387	523	524	-1.067	169	354	172	352	0
4	19	14	"EMPTY"	"EMPTY"	18170	16870	100	44	45	11	46	48	15	5	2	0	95	95	11	100	102	18	2	1	0	0.400	0.200	0.857	0.913	3.007	370.160	0.000	80	470	-7	-6	-1.322	-2	-5	-1	-5	-75
4	20	14	"EMPTY"	"EMPTY"	18340	16870	100	45	47	13	43	46	13	16	10	0	98	98	12	96	97	12	18	3	0	1.000	2.000	0.962	0.966	3.172	0.212	0.004	80	452	4	6	0.000	2	2	4	2	-75
4	21	14	"EMPTY"	"EMPTY"	18520	16870	100	46	46	10	44	46	11	13	3	0	98	98	11	97	97	12	12	2	0	2.000	2.000	0.739	0.798	3.487	0.809	0.004	80	464	3	3	1.000	2	1	2	1	-75
4	22	14	"EMPTY"	"EMPTY"	18700	16860	100	43	44	10	45	47	13	10	1	0	97	99	11	97	97	11	16	3	0	100000.000	-0.500	0.750	0.829	3.399	0.324	0.002	80	464	-2	1	16.610	-2	0	-1	2	-75
4	23	14	"EMPTY"	"EMPTY"	18880	16860	100	44	45	11	44	46	11	15	2	0	94	95	12	97	98	11	13	3	0	0.000	-0.500	0.778	0.626	3.114	0.540	0.006	80	464	-3	-1	Error	0	-3	1	-2	-75
4	24	14	"EMPTY"	"EMPTY"	19060	16860	100	45	46	11	43	45	10	25	10	0	95	96	12	97	98	12	11	2	0	-1.000	-3.000	0.778	0.911	3.255	179.931	0.000	80	496	0	2	Error	2	-2	3	-1	-75
5	1	1	"yggG"	"STM3077"	1540	19260	130	403	430	113	50	52	26	100	100	0	611	654	178	89	91	18	100	100	0	0.676	0.673	0.669	0.682	1.351	0.638	0.858	120	690	875	945	-0.564	353	522	380	565	0
5	2	1	""	"STM1249"	1710	19250	140	157	163	44	50	53	18	99	98	0	386	403	100	90	91	17	100	100	0	0.361	0.361	0.346	0.346	1.479	0.344	0.798	156	751	403	426	-1.468	107	296	113	313	0
5	3	1	"csgA"	"STM1144"	1890	19240	90	139	145	67	50	51	14	94	90	0	386	421	146	89	92	23	100	100	0	0.300	0.286	0.280	0.262	1.726	0.287	0.701	52	371	386	427	-1.739	89	297	95	332	0
5	4	1	"malT"	"STM3515"	2070	19250	90	362	383	86	50	52	13	100	100	0	1345	1425	242	90	92	22	100	100	0	0.249	0.249	0.256	0.246	1.248	0.229	0.829	52	404	1567	1668	-2.008	312	1255	333	1335	0
5	5	1	""	"STM0212"	2250	19240	80	127	144	83	49	50	12	98	96	0	257	286	161	90	90	11	100	100	0	0.467	0.485	0.438	0.450	1.859	0.378	0.418	52	309	245	291	-1.098	78	167	95	196	0
5	6	1	"gltX"	"STM2415"	2420	19240	100	428	475	200	50	52	15	100	100	0	455	477	178	88	89	12	100	100	0	1.030	1.093	1.065	1.074	1.305	1.107	0.877	80	485	745	814	0.043	378	367	425	389	0
5	7	1	""	"STM0055"	2600	19240	80	89	96	37	49	53	18	80	61	0	269	296	138	90	90	12	100	100	0	0.223	0.228	0.214	0.201	2.015	0.194	0.472	52	320	219	253	-2.162	40	179	47	206	0
5	8	1	"acnA"	"STM1712"	2770	19230	90	749	722	238	51	56	31	98	98	0	1321	1309	301	90	96	47	100	100	0	0.567	0.550	0.567	0.499	1.617	0.549	0.911	52	393	1929	1890	-0.819	698	1231	671	1219	0
5	9	1	"rfbF"	"STM2092"	2950	19230	90	265	263	105	48	54	29	98	96	0	395	402	111	89	96	47	100	100	0	0.709	0.687	0.672	0.621	1.709	0.702	0.830	52	394	523	528	-0.496	217	306	215	313	0
5	10	1	"osmY"	"STM4561"	3130	19230	90	180	197	62	48	52	17	100	100	0	526	577	160	90	98	40	100	100	0	0.303	0.306	0.290	0.298	1.349	0.300	0.824	52	386	568	636	-1.724	132	436	149	487	0
5	11	1	"hflB"	"STM3296"	3300	19230	90	11160	10276	2892	50	195	952	100	100	0	1024	979	209	91	108	80	100	100	0	11.908	11.516	11.775	11.372	1.219	12.863	0.869	52	398	12043	11114	3.574	11110	933	10226	888	0
5	12	1	"yheM"	"STM3450"	3490	19230	90	119	130	42	48	154	760	0	0	0	225	242	67	89	99	71	100	44	0	0.522	0.536	0.529	0.514	1.577	0.521	0.689	52	390	207	235	-0.938	71	136	82	153	0
5	13	1	"yifL"	"STM3946"	3650	19230	90	310	381	279	50	64	64	100	92	0	256	262	55	90	96	33	100	98	0	1.566	1.924	1.693	1.682	1.731	3.096	0.543	52	385	426	503	0.647	260	166	331	172	0
5	14	1	""	"STM3941"	3850	19230	100	566	640	292	49	58	47	98	98	0	563	547	130	90	95	29	96	95	0	1.093	1.293	1.180	1.271	2.302	1.479	0.690	80	482	990	1048	0.128	517	473	591	457	0
5	15	1	"hemD"	"STM3937"	4030	19230	100	2147	2000	452	49	52	16	100	100	0	628	604	138	88	90	14	98	95	0	3.885	3.781	3.867	4.021	1.568	3.846	0.873	80	461	2638	2467	1.958	2098	540	1951	516	0
5	16	1	"wecF"	"STM3928"	4200	19220	80	104	117	42	49	53	21	88	67	0	203	215	71	89	91	15	100	100	0	0.482	0.540	0.540	0.471	2.292	0.527	0.259	52	313	169	194	-1.052	55	114	68	126	0
5	17	1	"wecD"	"STM3924"	4380	19220	100	384	500	265	48	50	17	100	100	0	431	430	111	89	89	11	98	95	0	0.982	1.326	1.087	1.289	1.989	1.640	0.701	80	486	678	793	-0.026	336	342	452	341	0
5	18	1	"wecB"	"STM3920"	4570	19220	100	1286	1243	298	48	49	11	100	100	0	785	755	142	90	90	12	100	100	0	1.781	1.797	1.787	1.719	1.836	1.909	0.850	80	468	1933	1860	0.833	1238	695	1195	665	0
5	19	1	""	"STM4431"	4740	19220	80	94	104	33	47	49	11	96	84	0	502	583	243	89	92	17	100	100	0	0.114	0.115	0.112	0.106	1.776	0.106	0.714	52	306	460	551	-3.135	47	413	57	494	0
5	20	1	""	"STM4435"	4910	19210	90	128	135	46	47	49	14	98	96	0	653	696	170	90	98	55	100	100	0	0.144	0.145	0.145	0.137	1.460	0.129	0.710	52	387	644	694	-2.797	81	563	88	606	0
5	21	1	""	"STM4442"	5090	19210	80	60	63	15	46	48	15	40	19	0	190	213	57	88	95	52	98	48	0	0.137	0.136	0.123	0.136	2.239	0.098	0.099	52	318	116	142	-2.865	14	102	17	125	0
5	22	1	"treC"	"STM4453"	5260	19210	100	44	46	11	46	47	13	12	1	0	89	89	11	87	88	12	17	5	0	-1.000	0.000	0.931	0.944	3.621	0.134	0.001	80	466	0	2	Error	-2	2	0	2	-50
5	23	1	""	"STM4467"	5440	19210	100	48	49	11	45	47	11	17	7	0	100	102	16	87	88	11	56	30	0	0.231	0.267	0.667	0.612	3.006	0.349	0.032	80	454	16	19	-2.115	3	13	4	15	-50
5	24	1	"idnK"	"STM4485"	5610	19210	100	47	47	9	45	46	10	11	2	0	86	85	11	87	88	10	8	1	0	-2.000	-1.000	1.000	1.218	3.739	2.444	0.001	80	486	1	0	Error	2	-1	2	-2	-50
5	1	2	"yjaH"	"STM4171"	1520	19430	90	582	589	198	49	56	43	98	98	0	575	598	131	90	92	25	100	100	0	1.099	1.063	1.099	0.966	1.713	1.100	0.861	52	372	1018	1048	0.136	533	485	540	508	0
5	2	2	"purD"	"STM4175"	1700	19420	90	617	644	347	51	57	39	94	94	0	589	617	210	91	95	29	100	100	0	1.137	1.127	1.101	0.985	1.775	1.260	0.805	52	360	1064	1119	0.185	566	498	593	526	0
5	3	2	"livJ"	"STM3567"	1880	19430	80	124	135	71	50	53	21	88	78	0	256	292	166	89	91	22	100	100	0	0.443	0.419	0.449	0.402	1.753	0.393	0.773	52	340	241	288	-1.174	74	167	85	203	0
5	4	2	"yihS"	"STM4021"	2070	19420	70	60	74	48	50	52	13	40	18	0	178	299	326	90	96	35	100	68	0	0.114	0.115	0.119	0.130	2.300	0.103	0.447	32	236	98	233	-3.138	10	88	24	209	0
5	5	2	"prlC"	"STM3594"	2240	19420	90	226	234	96	49	52	14	96	96	0	364	365	103	90	93	28	100	100	0	0.646	0.673	0.683	0.597	1.713	0.694	0.819	52	410	451	460	-0.630	177	274	185	275	0
5	6	2	"atpB"	"STM3871"	2430	19430	90	1236	1311	533	49	54	29	100	100	0	551	560	178	89	91	16	100	100	0	2.569	2.679	2.786	2.702	1.437	2.888	0.854	52	397	1649	1733	1.361	1187	462	1262	471	0
5	7	2	"xseA"	"STM2512"	2600	19420	80	207	215	56	48	54	31	100	100	0	372	388	107	89	91	17	100	100	0	0.562	0.559	0.560	0.562	1.433	0.515	0.783	52	328	442	466	-0.832	159	283	167	299	0
5	8	2	"sprB"	"STM2866"	2770	19420	90	724	717	202	49	52	14	100	100	0	614	630	134	88	89	11	100	100	0	1.283	1.232	1.280	1.174	1.443	1.274	0.901	52	386	1201	1210	0.360	675	526	668	542	0
5	9	2	"sinR"	"STM0304"	2950	19420	100	47	51	11	48	50	12	23	5	0	84	85	12	87	88	11	11	1	0	0.333	-1.500	0.835	0.890	3.510	0.419	0.001	80	460	-4	1	-1.585	-1	-3	3	-2	-50
5	10	2	"hilC"	"STM2867"	3130	19420	100	536	473	189	48	51	15	96	92	0	551	500	186	90	90	12	93	93	0	1.059	1.037	0.984	1.040	2.411	1.028	0.885	80	468	949	835	0.082	488	461	425	410	0
5	11	2	"bcfB"	"STM0022"	3320	19420	90	100	101	23	49	51	13	96	92	0	550	561	126	90	91	13	100	100	0	0.111	0.110	0.106	0.103	1.631	0.104	0.661	52	404	511	523	-3.173	51	460	52	471	0
5	12	2	"bcfH"	"STM0028"	3500	19420	90	53	56	19	48	50	12	34	15	0	158	172	51	89	90	12	100	100	0	0.072	0.096	0.150	0.136	2.627	0.105	0.094	52	380	74	91	-3.787	5	69	8	83	0
5	13	2	"orf5"	"PSLT015"	3660	19400	90	199	192	51	49	54	36	92	92	0	1209	1234	254	90	101	64	100	100	0	0.134	0.125	0.128	0.116	1.593	0.124	0.817	52	380	1269	1287	-2.899	150	1119	143	1144	0
5	14	2	"srgC"	"PSLT008"	3840	19400	90	189	188	55	49	52	16	98	94	0	1270	1320	243	91	103	63	100	100	0	0.119	0.113	0.116	0.103	1.633	0.111	0.793	52	386	1319	1368	-3.074	140	1179	139	1229	0
5	15	2	"uvrA"	"STM4254"	4020	19400	90	202	200	56	48	50	14	100	100	0	327	350	74	90	93	18	100	100	0	0.650	0.585	0.579	0.566	1.424	0.588	0.828	52	370	391	412	-0.622	154	237	152	260	0
5	16	2	""	"STM4260"	4180	19400	90	212	210	57	48	51	16	98	98	0	761	775	163	91	102	59	100	100	0	0.245	0.237	0.237	0.230	1.322	0.221	0.831	52	393	834	846	-2.030	164	670	162	684	0
5	17	2	""	"STM4261"	4380	19400	90	1211	1191	407	49	52	22	100	100	0	1165	1133	225	92	94	20	100	100	0	1.083	1.097	1.110	1.012	1.507	1.178	0.921	52	384	2235	2183	0.115	1162	1073	1142	1041	0
5	18	2	""	"STM4261"	4540	19390	90	483	457	99	49	59	51	98	98	0	1072	1086	119	92	119	139	100	100	0	0.443	0.410	0.423	0.390	1.499	0.399	0.860	52	373	1414	1402	-1.175	434	980	408	994	0
5	19	2	"livM"	"STM3562"	4730	19390	90	144	180	107	48	57	47	88	51	0	313	437	281	91	121	144	96	25	0	0.432	0.382	0.369	0.341	1.926	0.348	0.824	52	393	318	478	-1.209	96	222	132	346	0
5	20	2	"mviN"	"STM1170"	4900	19390	90	82	83	20	46	50	26	71	23	0	201	220	53	88	97	74	94	26	0	0.319	0.280	0.290	0.256	1.916	0.259	0.514	52	400	149	169	-1.650	36	113	37	132	0
5	21	2	"citA"	"STM0689"	5090	19400	90	61	63	15	45	46	12	61	28	0	212	238	71	89	89	11	100	100	0	0.130	0.121	0.124	0.129	1.972	0.100	0.199	52	394	139	167	-2.943	16	123	18	149	0
5	22	2	"ssaL"	"STM1412"	5260	19390	90	94	98	25	45	46	10	98	94	0	259	303	120	87	89	12	100	100	0	0.285	0.245	0.258	0.237	1.752	0.202	0.614	52	387	221	269	-1.812	49	172	53	216	0
5	23	2	"ssaP"	"STM1417"	5440	19390	90	93	97	26	45	47	11	98	84	0	337	393	152	89	90	14	100	100	0	0.194	0.171	0.166	0.162	1.719	0.138	0.564	52	380	296	356	-2.369	48	248	52	304	0
5	24	2	"fusA"	"STM3446"	5610	19390	90	932	993	283	45	51	28	100	100	0	130	138	36	89	90	14	90	76	0	21.634	19.347	22.141	21.234	1.835	21.944	0.471	52	378	928	997	4.435	887	41	948	49	0
5	1	3	"moeB"	"STM0845"	1540	19620	80	134	171	98	48	51	16	100	96	0	294	361	196	89	91	24	100	100	0	0.420	0.452	0.423	0.418	1.604	0.420	0.754	52	318	291	395	-1.253	86	205	123	272	0
5	2	3	"carA"	"STM0066"	1690	19610	90	381	398	154	50	54	22	100	98	0	470	492	194	90	93	27	100	100	0	0.871	0.866	0.858	0.868	1.387	0.898	0.872	52	388	711	750	-0.199	331	380	348	402	0
5	3	3	"prfA"	"STM1776"	1880	19620	90	105	108	29	50	52	17	96	78	0	215	236	77	89	89	14	100	98	0	0.437	0.395	0.405	0.393	1.751	0.364	0.677	52	392	181	205	-1.196	55	126	58	147	0
5	4	3	"invC"	"STM2894"	2060	19610	90	246	254	86	49	51	15	100	98	0	253	265	59	87	88	11	100	100	0	1.187	1.152	1.202	1.098	1.503	1.235	0.808	52	395	363	383	0.247	197	166	205	178	0
5	5	3	"envE"	"STM1242"	2240	19610	90	494	552	149	51	55	31	100	100	0	567	643	181	88	92	36	100	100	0	0.925	0.903	0.922	0.908	1.195	0.870	0.907	52	408	922	1056	-0.113	443	479	501	555	0
5	6	3	"eutE"	"STM2463"	2420	19600	70	56	58	12	50	52	13	25	9	0	131	145	33	88	88	10	100	96	0	0.140	0.140	0.160	0.150	3.383	0.086	0.025	32	236	49	65	-2.841	6	43	8	57	0
5	7	3	"rfaK"	"STM3714"	2590	19600	90	109	109	31	49	53	22	94	65	0	415	452	105	88	101	80	100	100	0	0.183	0.165	0.158	0.148	1.737	0.174	0.657	52	398	387	424	-2.446	60	327	60	364	0
5	8	3	"ipk"	"STM1779"	2770	19600	90	103	109	30	48	52	21	98	76	0	167	177	39	87	101	81	48	5	0	0.688	0.678	0.648	0.672	1.815	0.594	0.546	52	381	135	151	-0.541	55	80	61	90	0
5	9	3	"nanH"	"STM0928"	2950	19600	100	59	62	16	48	49	11	46	27	0	240	243	54	87	87	11	100	100	0	0.072	0.090	0.108	0.104	2.356	0.082	0.174	80	452	164	170	-3.798	11	153	14	156	0
5	10	3	"pagC"	"STM1246"	3120	19590	90	385	449	248	49	53	23	100	100	0	215	237	86	89	90	13	100	100	0	2.667	2.703	2.666	2.719	1.457	3.052	0.787	52	370	462	548	1.415	336	126	400	148	0
5	11	3	"leuC"	"STM0111"	3310	19590	70	84	92	23	47	50	14	96	78	0	180	177	31	88	89	12	100	100	0	0.402	0.506	0.495	0.476	1.628	0.502	0.446	32	236	129	134	-1.314	37	92	45	89	0
5	12	3	"fliL"	"STM1975"	3490	19590	90	100	106	27	48	50	13	96	90	0	390	388	75	90	90	12	100	100	0	0.173	0.195	0.183	0.182	1.575	0.189	0.638	52	387	352	356	-2.528	52	300	58	298	0
5	13	3	"yfeK"	"STM2438"	3660	19590	90	91	93	24	49	50	12	92	82	0	375	390	80	91	91	13	100	100	0	0.148	0.147	0.141	0.139	1.621	0.138	0.590	52	379	326	343	-2.757	42	284	44	299	0
5	14	3	""	"STM1012"	3830	19590	90	94	95	26	49	50	12	88	80	0	447	451	61	90	91	12	100	100	0	0.126	0.127	0.119	0.115	1.828	0.138	0.636	52	401	402	407	-2.988	45	357	46	361	0
5	15	3	""	"STM1016"	4030	19590	90	91	95	22	47	48	12	98	88	0	516	498	91	89	90	13	100	100	0	0.103	0.117	0.108	0.107	1.595	0.110	0.630	52	393	471	457	-3.279	44	427	48	409	0
5	16	3	"yfbG"	"STM2299"	4190	19590	90	574	583	132	48	50	14	100	100	0	671	711	133	90	92	17	100	100	0	0.905	0.862	0.867	0.852	1.203	0.874	0.914	52	385	1107	1156	-0.143	526	581	535	621	0
5	17	3	"orf32"	"STM1380"	4380	19590	90	202	198	41	47	49	13	100	100	0	677	679	117	90	92	17	100	100	0	0.264	0.256	0.258	0.250	1.281	0.242	0.877	52	385	742	740	-1.921	155	587	151	589	0
5	18	3	"ybaK"	"STM0495"	4550	19580	100	49	49	14	46	49	19	10	2	0	90	92	13	88	90	32	2	0	0	1.500	0.750	1.125	1.194	2.948	0.689	0.005	80	451	5	7	0.585	3	2	3	4	-75
5	19	3	"finO"	"PSLT111"	4720	19580	90	204	237	91	47	51	19	100	100	0	740	817	331	89	99	43	100	100	0	0.241	0.261	0.252	0.256	1.354	0.255	0.834	52	392	808	918	-2.052	157	651	190	728	0
5	20	3	"holE"	"STM1876"	4910	19580	90	67	68	21	47	50	18	53	11	0	168	179	50	89	97	39	94	50	0	0.253	0.233	0.217	0.220	2.343	0.199	0.254	52	394	99	111	-1.982	20	79	21	90	0
5	21	3	"yebE"	"STM1880"	5080	19570	90	830	834	257	48	65	98	98	98	0	421	431	94	90	98	47	100	100	0	2.363	2.305	2.329	2.227	1.448	2.384	0.891	52	388	1113	1127	1.240	782	331	786	341	0
5	22	3	""	"STM1533"	5270	19580	90	147	151	38	47	63	98	50	1	0	536	570	136	89	96	47	100	100	0	0.224	0.216	0.221	0.209	1.414	0.209	0.770	52	386	547	585	-2.160	100	447	104	481	0
5	23	3	""	"STM1543"	5430	19570	90	103	110	36	45	47	11	98	96	0	666	682	152	89	91	18	100	100	0	0.101	0.110	0.103	0.102	1.493	0.115	0.753	52	373	635	658	-3.314	58	577	65	593	0
5	24	3	"dpiA"	"STM0626"	5610	19560	90	103	108	26	46	47	10	98	94	0	431	440	58	91	93	18	100	100	0	0.168	0.178	0.161	0.161	1.588	0.168	0.728	52	400	397	411	-2.577	57	340	62	349	0
5	1	4	"ycjF"	"STM1684"	1520	19800	90	755	683	204	51	59	33	100	100	0	887	785	230	90	96	31	100	100	0	0.883	0.909	0.920	0.933	1.488	0.890	0.861	52	395	1501	1327	-0.179	704	797	632	695	0
5	2	4	"yhcQ"	"STM3365"	1700	19800	90	225	222	65	53	59	33	96	88	0	840	793	177	92	101	38	100	100	0	0.230	0.241	0.240	0.224	1.582	0.230	0.791	52	402	920	870	-2.121	172	748	169	701	0
5	3	4	""	"STM3355"	1890	19790	100	142	147	48	50	53	16	93	91	0	932	915	267	90	93	25	100	100	0	0.109	0.118	0.107	0.109	1.725	0.112	0.714	80	461	934	922	-3.194	92	842	97	825	0
5	4	4	""	"STM3378"	2070	19790	100	241	239	72	48	51	14	97	96	0	594	569	166	89	91	22	100	98	0	0.382	0.398	0.404	0.386	2.039	0.378	0.827	80	452	698	671	-1.388	193	505	191	480	0
5	5	4	"yhcN"	"STM3361"	2240	19790	80	70	72	16	48	51	13	75	40	0	216	217	35	90	93	24	100	98	0	0.175	0.189	0.202	0.164	2.333	0.156	0.307	52	320	148	151	-2.518	22	126	24	127	0
5	6	4	"smpB"	"STM2688"	2420	19780	90	371	346	94	49	51	13	100	98	0	631	602	89	89	91	13	100	100	0	0.594	0.579	0.606	0.533	1.651	0.587	0.858	52	408	864	810	-0.751	322	542	297	513	0
5	7	4	"yabF"	"STM0085"	2600	19780	90	119	117	25	50	52	14	96	94	0	435	442	89	88	90	14	100	100	0	0.199	0.189	0.185	0.182	1.456	0.181	0.681	52	388	416	421	-2.330	69	347	67	354	0
5	8	4	"ftsA"	"STM0132"	2780	19780	100	1005	922	317	50	53	25	96	95	0	685	665	195	89	92	25	100	100	0	1.602	1.514	1.508	1.316	2.247	1.554	0.912	80	462	1551	1448	0.680	955	596	872	576	0
5	9	4	"aceF"	"STM0153"	2960	19790	100	2004	1860	658	50	55	27	100	100	0	952	943	346	90	93	25	93	93	0	2.267	2.122	2.162	2.406	1.861	2.125	0.939	80	452	2816	2663	1.181	1954	862	1810	853	0
5	10	4	"yacE"	"STM0140"	3130	19770	90	212	214	43	49	53	20	100	100	0	674	691	72	91	99	35	100	100	0	0.280	0.275	0.278	0.266	1.325	0.273	0.840	52	387	746	765	-1.839	163	583	165	600	0
5	11	4	"asnC"	"STM3876"	3310	19770	90	264	259	76	50	52	15	98	94	0	525	520	64	88	95	34	100	100	0	0.490	0.484	0.537	0.453	1.643	0.493	0.839	52	401	651	641	-1.030	214	437	209	432	0
5	12	4	""	"STM3863"	3490	19780	100	185	175	56	49	51	12	95	91	0	589	558	182	89	90	13	100	98	0	0.272	0.269	0.268	0.258	1.842	0.258	0.850	80	460	636	595	-1.878	136	500	126	469	0
5	13	4	"truA"	"STM2368"	3670	19770	100	353	337	101	48	50	12	100	100	0	427	424	118	88	89	13	100	98	0	0.900	0.860	0.900	0.863	1.802	0.843	0.861	80	462	644	625	-0.152	305	339	289	336	0
5	14	4	"yfcE"	"STM2347"	3850	19770	90	307	302	94	49	51	14	100	100	0	391	405	82	88	90	14	100	100	0	0.851	0.798	0.795	0.747	1.509	0.869	0.852	52	373	561	570	-0.232	258	303	253	317	0
5	15	4	"nuoM"	"STM2317"	4010	19770	90	559	529	192	48	57	45	98	96	0	779	715	258	90	103	69	98	96	0	0.742	0.770	0.774	0.800	1.536	0.744	0.917	52	381	1200	1106	-0.431	511	689	481	625	0
5	16	4	"menE"	"STM2305"	4200	19770	100	626	615	140	48	55	41	100	100	0	998	953	232	91	102	63	98	98	0	0.637	0.658	0.669	0.675	1.513	0.639	0.906	80	470	1485	1429	-0.650	578	907	567	862	0
5	17	4	""	"STM2289"	4370	19760	90	137	145	47	47	50	16	98	96	0	549	570	115	91	100	52	100	100	0	0.197	0.205	0.193	0.183	1.696	0.205	0.813	52	373	548	577	-2.347	90	458	98	479	0
5	18	4	"nupC"	"STM2409"	4560	19760	100	249	251	65	47	49	14	96	95	0	779	761	187	91	96	46	100	100	0	0.294	0.304	0.302	0.291	1.729	0.296	0.891	80	460	890	874	-1.768	202	688	204	670	0
5	19	4	"ybdN"	"STM0605"	4730	19760	90	106	113	31	47	49	13	100	94	0	613	623	102	89	101	70	100	100	0	0.113	0.124	0.115	0.111	1.643	0.116	0.701	52	379	583	600	-3.151	59	524	66	534	0
5	20	4	"gabP"	"STM2793"	4900	19750	90	153	149	33	48	51	17	100	98	0	1151	1145	159	91	123	120	100	100	0	0.099	0.096	0.098	0.092	1.428	0.094	0.795	52	388	1165	1155	-3.336	105	1060	101	1054	0
5	21	4	"srlE"	"STM2833"	5090	19760	100	157	158	48	47	50	16	96	95	0	568	557	158	91	110	92	98	96	0	0.231	0.238	0.234	0.234	1.489	0.238	0.858	80	468	587	577	-2.116	110	477	111	466	0
5	22	4	"hypB"	"STM2855"	5250	19750	90	309	313	110	45	48	17	100	98	0	370	391	113	91	93	20	100	100	0	0.946	0.893	0.867	0.861	1.410	0.898	0.885	52	370	543	568	-0.080	264	279	268	300	0
5	23	4	"yqaA"	"STM2819"	5440	19750	100	179	177	51	46	47	13	98	97	0	240	238	67	90	92	18	97	97	0	0.887	0.885	0.926	0.889	1.728	0.827	0.805	80	460	283	279	-0.174	133	150	131	148	0
5	24	4	"ygaA"	"STM2839"	5620	19760	100	221	229	84	46	47	11	100	100	0	249	264	79	88	89	11	100	98	0	1.087	1.040	1.109	1.027	1.598	1.040	0.819	80	478	336	359	0.120	175	161	183	176	0
5	1	5	""	"STM1791"	1530	19980	90	141	145	37	50	52	15	100	96	0	873	860	143	88	92	21	100	100	0	0.116	0.123	0.123	0.115	1.552	0.122	0.653	52	402	876	867	-3.109	91	785	95	772	0
5	2	5	""	"STM1787"	1710	19980	90	141	138	37	50	52	14	96	92	0	976	943	181	90	93	22	100	100	0	0.103	0.103	0.099	0.094	1.604	0.107	0.792	52	389	977	941	-3.283	91	886	88	853	0
5	3	5	"yciI"	"STM1738"	1890	19970	90	102	105	31	50	53	14	90	82	0	276	253	70	89	91	15	96	96	0	0.278	0.335	0.310	0.319	2.003	0.296	0.569	52	388	239	219	-1.846	52	187	55	164	0
5	4	5	"yciN"	"STM1715"	2070	19970	90	86	87	24	49	51	13	84	65	0	185	183	37	89	90	15	96	96	0	0.385	0.404	0.392	0.372	2.097	0.369	0.449	52	381	133	132	-1.376	37	96	38	94	0
5	5	5	"kduD"	"STM3017"	2250	19960	90	124	118	39	49	51	12	88	84	0	498	485	148	89	90	12	100	100	0	0.183	0.174	0.163	0.161	1.717	0.168	0.709	52	395	484	465	-2.447	75	409	69	396	0
5	6	5	"ppdB"	"STM2999"	2440	19970	90	101	104	25	48	50	11	96	88	0	488	483	152	89	90	14	100	100	0	0.133	0.142	0.140	0.138	1.891	0.133	0.677	52	392	452	450	-2.912	53	399	56	394	0
5	7	5	"rbn"	"STM4027"	2600	19960	90	238	220	62	47	52	25	98	92	0	546	540	116	90	100	59	100	100	0	0.419	0.384	0.387	0.353	1.620	0.376	0.855	52	380	647	623	-1.255	191	456	173	450	0
5	8	5	""	"STM0870"	2780	19960	90	146	143	46	48	52	24	92	86	0	552	540	117	89	99	59	100	100	0	0.212	0.211	0.211	0.201	1.434	0.219	0.823	52	380	561	546	-2.240	98	463	95	451	0
5	9	5	"ybhP"	"STM0813"	2960	19970	90	81	81	19	48	50	13	90	65	0	393	410	84	90	91	13	100	100	0	0.109	0.103	0.105	0.103	1.514	0.099	0.480	52	344	336	353	-3.199	33	303	33	320	0
5	10	5	"ybgR"	"STM0758"	3130	19960	90	145	140	37	48	49	11	94	92	0	540	552	130	90	92	13	100	100	0	0.216	0.199	0.205	0.203	1.426	0.196	0.799	52	314	547	554	-2.214	97	450	92	462	0
5	11	5	"fldA"	"STM0694"	3300	19960	90	655	652	162	50	56	24	100	100	0	429	429	74	91	94	18	100	100	0	1.790	1.781	1.825	1.740	1.406	1.896	0.864	52	387	943	940	0.840	605	338	602	338	0
5	12	5	"gltJ"	"STM0664"	3480	19950	90	128	132	43	51	56	21	96	80	0	365	379	120	91	95	20	100	100	0	0.281	0.281	0.286	0.263	1.715	0.275	0.654	52	386	351	369	-1.831	77	274	81	288	0
5	13	5	"yljA"	"STM0944"	3670	19950	90	231	226	62	49	57	69	96	73	0	262	261	51	88	97	69	98	78	0	1.046	1.023	1.064	0.987	1.737	1.570	0.442	52	394	356	350	0.065	182	174	177	173	0
5	14	5	"orfB"	"STM0930"	3850	19950	90	157	151	48	49	57	70	69	25	0	270	246	78	88	97	71	82	69	0	0.593	0.646	0.578	0.694	2.849	0.614	0.661	52	380	290	260	-0.753	108	182	102	158	0
5	15	5	""	"STM4317"	4020	19950	90	284	287	78	49	51	13	100	100	0	232	235	43	89	91	14	100	100	0	1.643	1.630	1.652	1.616	1.471	1.726	0.806	52	372	378	384	0.717	235	143	238	146	0
5	16	5	"amiB"	"STM4358"	4190	19950	90	401	394	115	48	51	15	100	100	0	558	541	124	90	92	16	100	100	0	0.754	0.767	0.754	0.751	1.375	0.764	0.905	52	365	821	797	-0.407	353	468	346	451	0
5	17	5	"hflC"	"STM4364"	4370	19950	100	2583	2433	896	47	52	21	100	98	0	607	582	164	91	93	15	100	100	0	4.915	4.859	4.973	4.309	2.040	5.113	0.935	80	458	3052	2877	2.297	2536	516	2386	491	0
5	18	5	"yjfH"	"STM4369"	4550	19940	90	175	168	44	46	51	20	96	94	0	366	366	76	91	93	12	100	100	0	0.469	0.444	0.459	0.429	1.479	0.431	0.792	52	388	404	397	-1.092	129	275	122	275	0
5	19	5	"kbl"	"STM3709"	4740	19950	90	292	298	63	46	50	20	100	100	0	466	445	102	90	93	23	100	100	0	0.654	0.710	0.718	0.729	1.454	0.676	0.822	52	377	622	607	-0.612	246	376	252	355	0
5	20	5	"gpsA"	"STM3700"	4900	19940	90	598	615	104	47	58	59	100	100	0	373	384	68	90	96	33	100	100	0	1.947	1.932	1.971	1.949	1.220	2.051	0.838	52	384	834	862	0.961	551	283	568	294	0
5	21	5	""	"STM3657"	5100	19940	80	64	66	14	47	52	39	9	0	0	193	196	31	90	92	22	100	98	0	0.165	0.179	0.163	0.143	2.405	0.151	0.272	52	307	120	125	-2.599	17	103	19	106	0
5	22	5	"dppA"	"STM3630"	5260	19940	80	238	246	69	46	51	30	100	100	0	466	472	119	90	97	49	100	100	0	0.511	0.524	0.507	0.518	1.295	0.524	0.817	52	313	568	582	-0.970	192	376	200	382	0
5	23	5	"bcsC"	"STM3617"	5440	19920	90	124	125	38	46	51	28	92	71	0	453	449	101	90	99	48	100	100	0	0.215	0.220	0.221	0.196	1.688	0.222	0.717	52	374	441	438	-2.218	78	363	79	359	0
5	24	5	""	"STM3602"	5620	19930	100	94	91	26	46	48	13	88	77	0	435	415	110	90	93	22	100	98	0	0.139	0.138	0.153	0.133	1.811	0.126	0.559	80	462	393	370	-2.845	48	345	45	325	0
5	1	6	"yraL"	"STM3263"	1530	20160	90	237	255	59	51	52	12	100	100	0	702	675	141	89	89	11	100	100	0	0.303	0.348	0.343	0.347	1.309	0.332	0.869	52	395	799	790	-1.721	186	613	204	586	0
5	2	6	"tdcB"	"STM3244"	1700	20150	80	183	184	42	51	53	13	100	100	0	809	790	87	89	92	24	100	100	0	0.183	0.190	0.188	0.180	1.446	0.182	0.764	52	328	852	834	-2.447	132	720	133	701	0
5	3	6	"yqjH"	"STM3214"	1880	20150	90	769	757	189	51	61	47	100	98	0	721	723	122	89	98	44	100	100	0	1.136	1.114	1.159	1.075	1.416	1.153	0.869	52	396	1350	1340	0.184	718	632	706	634	0
5	4	6	"icc"	"STM3183"	2060	20140	90	513	496	95	52	60	43	100	100	0	630	620	78	89	97	41	100	100	0	0.852	0.836	0.847	0.824	1.252	0.849	0.899	52	395	1002	975	-0.231	461	541	444	531	0
5	5	6	"hybA"	"STM3149"	2250	20140	90	171	166	56	49	52	17	90	88	0	650	645	210	89	94	31	100	100	0	0.217	0.210	0.211	0.191	1.946	0.203	0.740	52	408	683	673	-2.201	122	561	117	556	0
5	6	6	""	"STM3141"	2440	20150	90	122	122	31	49	50	12	98	96	0	470	417	139	89	96	41	92	90	0	0.192	0.223	0.235	0.229	2.132	0.191	0.688	52	380	454	401	-2.384	73	381	73	328	0
5	7	6	"uup"	"STM1062"	2600	20140	90	345	344	93	50	53	22	100	98	0	839	829	154	90	101	56	100	100	0	0.394	0.398	0.394	0.380	1.399	0.402	0.877	52	372	1044	1033	-1.344	295	749	294	739	0
5	8	6	"helD"	"STM1075"	2780	20140	100	482	461	171	49	54	26	95	92	0	1140	1052	359	90	104	71	100	98	0	0.412	0.428	0.433	0.390	1.987	0.415	0.899	80	440	1483	1374	-1.278	433	1050	412	962	0
5	9	6	"hpaD"	"STM1103"	2950	20130	100	128	123	39	49	52	22	87	78	0	674	630	182	90	99	64	92	92	0	0.135	0.137	0.136	0.141	1.932	0.141	0.718	80	346	663	614	-2.886	79	584	74	540	100
5	10	6	"agp"	"STM1117"	3110	20120	160	169	175	51	48	50	12	99	98	0	676	681	173	89	90	15	100	100	0	0.206	0.215	0.212	0.205	1.370	0.212	0.876	208	820	708	719	-2.278	121	587	127	592	0
5	11	6	"ymdC"	"STM1148"	3310	20130	90	126	126	24	47	49	14	100	96	0	369	367	55	88	89	12	100	100	0	0.281	0.283	0.280	0.273	1.402	0.283	0.793	52	371	360	358	-1.831	79	281	79	279	0
5	12	6	"ycfN"	"STM1208"	3490	20130	80	171	179	45	48	53	26	98	98	0	304	328	91	89	98	58	100	98	0	0.572	0.548	0.556	0.542	1.464	0.469	0.763	52	340	338	370	-0.806	123	215	131	239	0
5	13	6	"mopA"	"STM4330"	3680	20140	100	16392	14849	4422	49	62	66	100	100	0	845	754	227	89	96	50	93	93	0	21.618	22.256	22.508	23.225	1.401	22.443	0.941	80	470	17099	15465	4.434	16343	756	14800	665	0
5	14	6	"rstA"	"STM1475"	3850	20120	90	319	306	85	49	63	71	92	90	0	542	537	95	88	93	27	100	100	0	0.595	0.572	0.566	0.521	1.805	0.560	0.807	52	371	724	706	-0.750	270	454	257	449	0
5	15	6	"speG"	"STM1502"	4020	20120	90	311	311	62	49	55	32	100	100	0	449	451	63	91	101	54	100	100	0	0.732	0.728	0.740	0.715	1.304	0.698	0.881	52	373	620	622	-0.450	262	358	262	360	0
5	16	6	"smf"	"STM3405"	4190	20120	90	282	285	74	48	56	38	98	98	0	829	842	145	93	115	109	100	100	0	0.318	0.316	0.319	0.301	1.469	0.309	0.890	52	373	970	986	-1.653	234	736	237	749	0
5	17	6	"rplO"	"STM3421"	4380	20120	110	6283	5584	1923	47	58	45	100	100	0	206	913	2690	90	102	85	75	20	0	53.759	6.728	49.304	30.604	3.931	5.370	0.057	80	513	6352	6360	5.748	6236	116	5537	823	0
5	18	6	"yheL"	"STM3449"	4560	20120	90	155	157	29	46	57	47	98	69	0	213	210	25	89	90	15	100	100	0	0.879	0.917	0.933	0.905	1.404	0.953	0.698	52	364	233	232	-0.186	109	124	111	121	0
5	19	6	""	"STM3601"	4720	20110	90	113	116	25	47	48	15	100	100	0	559	564	88	91	97	28	100	100	0	0.141	0.146	0.142	0.140	1.427	0.142	0.684	52	371	534	542	-2.826	66	468	69	473	0
5	20	6	"yhjK"	"STM3615"	4900	20110	90	209	203	69	47	51	21	94	88	0	910	886	262	93	112	87	100	100	0	0.198	0.197	0.197	0.183	1.599	0.199	0.854	52	388	979	949	-2.334	162	817	156	793	0
5	21	6	"yhjS"	"STM3622"	5090	20110	100	211	216	41	47	50	20	100	98	0	890	894	112	92	111	87	100	100	0	0.206	0.211	0.208	0.205	1.385	0.204	0.846	80	460	962	971	-2.283	164	798	169	802	0
5	22	6	""	"STM3631"	5270	20110	100	170	167	45	46	48	15	95	93	0	908	876	160	92	102	50	100	100	0	0.152	0.154	0.161	0.152	1.380	0.152	0.829	80	430	940	905	-2.718	124	816	121	784	0
5	23	6	"yiaF"	"STM3647"	5440	20110	100	276	280	82	46	48	14	97	96	0	343	339	85	92	96	22	100	97	0	0.916	0.947	0.962	0.911	1.946	0.945	0.849	80	448	481	481	-0.126	230	251	234	247	0
5	24	6	"glyS"	"STM3655"	5630	20110	100	1776	1611	489	47	51	21	100	100	0	893	807	247	90	93	19	98	97	0	2.153	2.181	2.182	2.308	1.948	2.239	0.891	80	466	2532	2281	1.106	1729	803	1564	717	0
5	1	7	""	"STM3834"	1540	20340	90	185	184	41	51	53	17	100	100	0	889	882	134	88	91	24	100	100	0	0.167	0.168	0.159	0.162	1.453	0.156	0.739	52	360	935	927	-2.580	134	801	133	794	0
5	2	7	"yidC"	"STM3842"	1690	20330	90	692	673	188	51	56	46	98	98	0	346	353	53	86	90	24	100	100	0	2.465	2.330	2.472	2.160	1.692	2.783	0.785	52	377	901	889	1.302	641	260	622	267	0
5	3	7	""	"STM3845"	1880	20330	90	132	141	44	50	55	44	88	46	0	814	815	100	88	95	35	100	100	0	0.113	0.125	0.120	0.114	1.730	0.118	0.651	52	386	808	818	-3.146	82	726	91	727	0
5	4	7	"phoU"	"STM3853"	2060	20330	100	841	776	275	51	59	58	95	93	0	542	511	183	89	97	43	93	93	0	1.744	1.718	1.752	1.683	2.811	1.750	0.866	80	448	1243	1147	0.802	790	453	725	422	0
5	5	7	"pstS"	"STM3857"	2240	20330	100	9437	8131	3104	51	79	101	100	98	0	781	688	241	88	93	33	93	92	0	13.544	13.467	13.813	14.058	1.673	13.975	0.916	80	440	10079	8680	3.760	9386	693	8080	600	0
5	6	7	"atpA"	"STM3867"	2420	20330	100	5056	4406	1688	52	89	102	98	98	0	944	848	294	90	94	18	93	93	0	5.859	5.744	5.843	5.308	2.057	5.907	0.918	80	453	5858	5112	2.551	5004	854	4354	758	0
5	7	7	"aceE"	"STM0152"	2610	20330	100	5203	4817	1692	51	97	183	100	100	0	1495	1386	483	90	101	57	95	95	0	3.667	3.677	3.767	3.627	1.365	3.744	0.936	80	465	6557	6062	1.875	5152	1405	4766	1296	0
5	8	7	""	"STM0159"	2780	20310	90	118	121	38	49	87	198	0	0	0	543	538	107	91	104	63	100	100	0	0.153	0.161	0.151	0.148	1.664	0.309	0.115	52	357	521	519	-2.712	69	452	72	447	0
5	9	7	"cueO"	"STM0168"	2960	20320	90	171	174	50	47	49	11	100	100	0	473	460	144	90	92	14	100	100	0	0.324	0.343	0.321	0.345	1.540	0.323	0.832	52	382	507	497	-1.627	124	383	127	370	0
5	10	7	"yadH"	"STM0173"	3130	20310	90	147	154	39	48	50	12	100	100	0	537	540	96	88	88	10	100	100	0	0.220	0.235	0.235	0.226	1.407	0.224	0.803	52	353	548	558	-2.181	99	449	106	452	0
5	11	7	"stiA"	"STM0177"	3310	20310	80	76	78	19	48	49	10	82	63	0	320	322	77	88	88	11	100	100	0	0.121	0.128	0.123	0.114	2.280	0.099	0.337	52	335	260	264	-3.051	28	232	30	234	0
5	12	7	"folK"	"STM0183"	3500	20310	90	170	175	62	49	52	20	100	98	0	361	370	92	89	95	43	100	100	0	0.445	0.448	0.439	0.429	1.387	0.452	0.817	52	379	393	407	-1.169	121	272	126	281	0
5	13	7	""	"STM1585"	3660	20310	80	71	76	22	48	53	22	51	17	0	191	206	88	89	99	50	90	57	0	0.225	0.239	0.214	0.217	2.256	0.176	0.326	52	308	125	145	-2.149	23	102	28	117	0
5	14	7	"srfA"	"STM1593"	3840	20310	80	83	85	26	47	49	12	78	73	0	327	341	92	89	92	19	100	100	0	0.151	0.151	0.167	0.133	2.134	0.143	0.601	52	321	274	290	-2.725	36	238	38	252	0
5	15	7	"ydcR"	"STM1598"	4000	20300	90	215	226	103	48	51	23	100	98	0	370	411	168	91	97	43	100	100	0	0.599	0.556	0.556	0.535	1.526	0.493	0.726	52	382	446	498	-0.740	167	279	178	320	0
5	16	7	"ydcN"	"STM1605"	4200	20290	90	116	114	33	46	49	16	92	90	0	402	375	86	90	92	17	98	98	0	0.224	0.239	0.245	0.259	2.313	0.232	0.719	52	395	382	353	-2.156	70	312	68	285	0
5	17	7	""	"STM1613"	4380	20300	90	60	61	15	45	47	14	50	17	0	221	208	36	89	90	13	100	96	0	0.114	0.134	0.165	0.151	2.584	0.113	0.191	52	380	147	135	-3.138	15	132	16	119	0
5	18	7	""	"STM1620"	4560	20290	90	148	140	45	46	48	11	90	90	0	641	593	195	89	92	22	98	96	0	0.185	0.187	0.185	0.168	2.034	0.176	0.746	52	394	654	598	-2.436	102	552	94	504	0
5	19	7	""	"STM1786"	4750	20300	90	116	117	29	46	48	14	98	94	0	622	607	133	90	96	35	100	100	0	0.132	0.137	0.140	0.129	1.575	0.131	0.720	52	377	602	588	-2.926	70	532	71	517	0
5	20	7	"treA"	"STM1796"	4910	20290	90	346	334	91	47	50	16	100	96	0	1005	986	145	92	98	33	100	100	0	0.327	0.321	0.332	0.288	1.690	0.323	0.883	52	365	1212	1181	-1.610	299	913	287	894	0
5	21	7	"fadR"	"STM1805"	5080	20290	90	223	224	45	47	50	15	100	100	0	462	464	54	93	99	32	100	100	0	0.477	0.477	0.490	0.461	1.390	0.449	0.834	52	380	545	548	-1.068	176	369	177	371	0
5	22	7	"ycgL"	"STM1813"	5270	20290	90	82	84	19	46	48	15	92	59	0	195	196	32	92	96	29	100	92	0	0.350	0.365	0.356	0.350	1.679	0.313	0.464	52	379	139	142	-1.517	36	103	38	104	0
5	23	7	""	"STM1827"	5440	20280	90	156	153	45	46	48	14	96	96	0	824	850	154	93	105	56	100	100	0	0.150	0.141	0.137	0.126	1.712	0.128	0.745	52	373	841	864	-2.732	110	731	107	757	0
5	24	7	"manZ"	"STM1832"	5620	20280	90	364	354	81	46	48	13	100	100	0	523	521	65	90	102	50	100	100	0	0.734	0.715	0.736	0.691	1.377	0.715	0.864	52	378	751	739	-0.445	318	433	308	431	0
5	1	8	""	"STM2357"	1530	20500	90	185	190	70	50	52	16	96	90	0	404	424	211	86	87	11	94	94	0	0.425	0.414	0.412	0.441	2.302	0.352	0.776	52	379	453	478	-1.236	135	318	140	338	0
5	2	8	""	"STM2361"	1710	20510	90	132	137	36	50	52	15	100	100	0	624	635	100	86	88	14	100	100	0	0.152	0.158	0.157	0.147	1.520	0.153	0.735	52	382	620	636	-2.714	82	538	87	549	0
5	3	8	"dedA"	"STM2367"	1880	20500	90	308	289	84	50	52	15	98	96	0	509	504	86	88	89	14	100	100	0	0.613	0.575	0.571	0.535	1.561	0.593	0.870	52	373	679	655	-0.706	258	421	239	416	0
5	4	8	""	"STM2376"	2060	20490	90	139	140	40	50	52	13	96	92	0	633	597	129	89	93	20	100	100	0	0.164	0.177	0.193	0.168	1.748	0.162	0.728	52	376	633	598	-2.612	89	544	90	508	0
5	5	8	"yfcL"	"STM2380"	2260	20490	80	97	99	30	50	52	18	84	67	0	266	251	70	88	90	16	96	92	0	0.264	0.301	0.277	0.279	2.152	0.282	0.628	52	313	225	212	-1.921	47	178	49	163	0
5	6	8	"yfcY"	"STM2389"	2430	20500	90	201	197	42	49	50	14	100	100	0	823	780	146	88	95	45	100	100	0	0.207	0.214	0.218	0.208	1.392	0.203	0.843	52	374	887	840	-2.274	152	735	148	692	0
5	7	8	""	"STM2594"	2610	20490	70	100	96	22	48	51	13	100	78	0	417	459	149	90	91	18	100	100	0	0.159	0.130	0.123	0.126	1.556	0.120	0.615	32	230	379	417	-2.653	52	327	48	369	0
5	8	8	""	"STM2598"	2780	20480	90	82	85	21	48	49	12	88	69	0	452	427	87	90	91	14	100	100	0	0.094	0.110	0.118	0.100	1.805	0.102	0.492	52	389	396	374	-3.412	34	362	37	337	0
5	9	8	""	"STM2603"	2950	20490	90	89	91	24	47	49	12	90	76	0	375	381	114	88	90	11	100	100	0	0.146	0.150	0.153	0.140	1.799	0.133	0.526	52	380	329	337	-2.773	42	287	44	293	0
5	10	8	""	"STM2607"	3140	20480	90	60	62	16	48	49	12	48	25	0	173	178	50	87	89	12	100	100	0	0.140	0.154	0.184	0.153	2.597	0.166	0.193	52	375	98	105	-2.841	12	86	14	91	0
5	11	8	""	"STM1028"	3290	20480	90	91	97	30	47	48	12	92	82	0	407	421	101	90	94	25	100	100	0	0.139	0.151	0.140	0.134	1.845	0.144	0.633	52	363	361	381	-2.849	44	317	50	331	0
5	12	8	""	"STM2617"	3490	20480	80	96	99	26	47	48	11	94	90	0	669	606	166	89	92	14	100	100	0	0.084	0.101	0.098	0.093	1.900	0.093	0.629	52	328	629	569	-3.565	49	580	52	517	0
5	13	8	"yrbD"	"STM3311"	3660	20480	90	379	371	73	48	49	12	100	100	0	570	558	98	90	93	14	100	100	0	0.690	0.690	0.709	0.689	1.401	0.665	0.835	52	373	811	791	-0.536	331	480	323	468	0
5	14	8	"yhbN"	"STM3318"	3840	20480	90	437	427	76	48	50	13	100	100	0	403	397	62	89	90	12	100	100	0	1.239	1.231	1.317	1.233	1.411	1.236	0.836	52	388	703	687	0.309	389	314	379	308	0
5	15	8	""	"STM3333"	4030	20480	100	296	289	81	48	50	13	96	95	0	850	874	169	90	94	20	100	100	0	0.326	0.307	0.308	0.298	1.543	0.306	0.864	80	450	1008	1025	-1.616	248	760	241	784	0
5	16	8	"sspA"	"STM3342"	4190	20470	90	747	708	223	49	58	29	100	98	0	407	425	91	90	97	24	100	100	0	2.202	1.967	2.076	1.840	1.600	2.166	0.850	52	370	1015	994	1.139	698	317	659	335	0
5	17	8	"yhcM"	"STM3346"	4380	20480	100	374	380	80	49	65	54	100	98	0	693	703	180	91	112	89	96	93	0	0.540	0.541	0.537	0.583	1.903	0.498	0.842	80	459	927	943	-0.889	325	602	331	612	0
5	18	8	""	"STM3356"	4560	20470	80	70	72	17	46	60	58	5	0	0	309	322	84	89	114	104	96	57	0	0.109	0.112	0.114	0.109	1.586	0.107	0.405	52	322	244	259	-3.196	24	220	26	233	0
5	19	8	""	"STM0761"	4730	20460	90	83	83	23	46	46	10	82	78	0	459	449	116	90	93	16	100	100	0	0.100	0.103	0.116	0.101	2.096	0.097	0.510	52	381	406	396	-3.318	37	369	37	359	0
5	20	8	""	"STM0765"	4920	20460	90	95	98	31	46	47	12	90	82	0	767	722	191	91	96	21	100	100	0	0.072	0.082	0.083	0.074	1.865	0.078	0.641	52	379	725	683	-3.786	49	676	52	631	0
5	21	8	"galM"	"STM0773"	5090	20470	100	387	374	104	47	50	14	95	95	0	602	584	129	92	97	22	100	100	0	0.667	0.665	0.664	0.668	1.387	0.669	0.895	80	442	850	819	-0.585	340	510	327	492	0
5	22	8	"modA"	"STM0781"	5270	20470	100	359	350	103	47	51	16	100	98	0	475	467	125	91	96	20	96	95	0	0.813	0.806	0.804	0.818	2.142	0.787	0.838	80	452	696	679	-0.300	312	384	303	376	0
5	23	8	"hutI"	"STM0787"	5450	20470	100	396	389	134	47	50	17	100	100	0	604	584	184	92	97	34	95	93	0	0.682	0.695	0.697	0.720	1.678	0.672	0.883	80	439	861	834	-0.553	349	512	342	492	0
5	24	8	"hutU"	"STM0790"	5620	20450	90	146	139	44	45	48	14	94	90	0	451	448	104	90	92	20	100	100	0	0.280	0.263	0.247	0.242	1.589	0.261	0.830	52	380	462	452	-1.838	101	361	94	358	0
5	1	9	""	"STM0902"	1540	20680	100	133	136	47	49	51	13	91	88	0	1176	1073	394	86	86	12	100	100	0	0.077	0.088	0.088	0.090	1.723	0.083	0.740	80	493	1174	1074	-3.698	84	1090	87	987	0
5	2	9	""	"STM0906"	1710	20680	90	81	84	25	49	50	11	88	61	0	308	315	82	87	88	12	100	100	0	0.145	0.154	0.161	0.144	1.755	0.158	0.585	52	356	253	263	-2.788	32	221	35	228	0
5	3	9	""	"STM0912"	1880	20680	100	165	163	57	49	51	14	95	90	0	1582	1428	592	88	89	13	100	100	0	0.078	0.085	0.089	0.089	2.014	0.079	0.814	80	471	1610	1454	-3.687	116	1494	114	1340	0
5	4	9	""	"STM0917"	2070	20670	90	74	81	26	50	51	11	73	61	0	418	438	145	89	90	13	100	100	0	0.073	0.089	0.091	0.076	2.115	0.089	0.488	52	386	353	380	-3.777	24	329	31	349	0
5	5	9	""	"STM0921"	2230	20670	90	77	81	19	51	52	14	80	46	0	523	529	89	89	92	19	100	100	0	0.060	0.068	0.067	0.065	1.770	0.064	0.412	52	388	460	470	-4.061	26	434	30	440	0
5	6	9	""	"STM0925"	2420	20660	70	59	61	13	50	51	13	37	9	0	180	194	45	89	98	49	87	46	0	0.099	0.105	0.114	0.104	2.627	0.088	0.090	32	236	100	116	-3.338	9	91	11	105	0
5	7	9	""	"STM4205"	2590	20660	90	176	172	46	48	51	13	98	98	0	936	932	188	89	103	63	100	100	0	0.151	0.147	0.146	0.142	1.604	0.134	0.752	52	412	975	967	-2.726	128	847	124	843	0
5	8	9	""	"STM4209"	2780	20670	80	65	65	16	49	50	12	61	32	0	202	204	33	92	102	56	92	46	0	0.145	0.143	0.155	0.145	2.760	0.119	0.173	52	320	126	128	-2.781	16	110	16	112	0
5	9	9	""	"STM4213"	2950	20670	100	261	250	66	48	50	12	95	93	0	1193	1103	269	90	98	33	100	100	0	0.193	0.199	0.202	0.193	1.745	0.194	0.892	80	452	1316	1215	-2.373	213	1103	202	1013	0
5	10	9	""	"STM4218"	3130	20670	90	67	68	17	49	50	13	63	25	0	256	282	106	91	100	36	100	98	0	0.109	0.099	0.114	0.108	1.855	0.091	0.302	52	371	183	210	-3.196	18	165	19	191	0
5	11	9	"yjbF"	"STM4223"	3300	20660	100	109	121	56	48	49	12	93	86	0	318	366	217	88	90	18	100	98	0	0.265	0.263	0.279	0.261	1.745	0.230	0.700	80	462	291	351	-1.915	61	230	73	278	0
5	12	9	"yjbN"	"STM4243"	3480	20660	90	128	129	31	48	50	12	98	92	0	286	288	57	88	90	17	100	100	0	0.404	0.405	0.410	0.379	1.532	0.387	0.740	52	381	278	281	-1.307	80	198	81	200	0
5	13	9	""	"STM1009"	3670	20660	100	250	242	82	47	49	12	97	93	0	2052	1852	666	88	90	16	100	100	0	0.103	0.111	0.106	0.111	1.723	0.106	0.885	80	460	2167	1959	-3.274	203	1964	195	1764	100
5	14	9	""	"STM1866"	3840	20660	80	60	62	14	45	47	11	63	28	0	147	148	22	89	91	18	98	84	0	0.259	0.288	0.258	0.245	2.553	0.256	0.267	52	315	73	76	-1.951	15	58	17	59	0
5	15	9	"hisP"	"STM2351"	4010	20650	90	191	195	51	47	49	13	98	98	0	622	644	127	90	94	20	100	100	0	0.271	0.267	0.266	0.252	1.511	0.264	0.830	52	367	676	702	-1.885	144	532	148	554	0
5	16	9	"flgL"	"STM1184"	4190	20650	90	346	346	88	48	50	16	98	98	0	591	589	84	91	96	20	100	100	0	0.596	0.598	0.617	0.556	1.595	0.612	0.866	52	388	798	796	-0.747	298	500	298	498	0
5	17	9	"nrdA"	"STM2277"	4370	20650	100	1348	1186	426	49	52	19	96	95	0	998	918	284	90	93	17	100	100	0	1.431	1.373	1.407	1.306	1.949	1.407	0.943	80	450	2207	1965	0.517	1299	908	1137	828	0
5	18	9	"envF"	"STM1240"	4550	20640	90	119	117	27	47	51	18	94	90	0	454	465	75	91	94	16	100	100	0	0.198	0.187	0.188	0.177	1.742	0.177	0.656	52	372	435	444	-2.334	72	363	70	374	0
5	19	9	"nrfA"	"STM4277"	4710	20640	90	119	118	36	48	51	15	94	86	0	712	751	236	93	114	84	100	98	0	0.115	0.106	0.113	0.104	1.529	0.102	0.780	52	387	690	728	-3.124	71	619	70	658	0
5	20	9	"araH"	"STM1931"	4910	20640	90	70	80	36	45	47	11	82	55	0	198	253	133	90	98	33	100	96	0	0.231	0.215	0.185	0.181	2.029	0.217	0.650	52	403	133	198	-2.111	25	108	35	163	0
5	21	9	"yecM"	"STM1908"	5090	20640	90	95	99	32	46	46	10	92	84	0	340	361	88	90	90	12	100	100	0	0.196	0.196	0.180	0.163	1.927	0.195	0.647	52	380	299	324	-2.351	49	250	53	271	0
5	22	9	"yecO"	"STM1905"	5270	20650	90	177	181	40	46	47	11	100	100	0	410	413	77	90	92	12	100	100	0	0.409	0.418	0.427	0.408	1.378	0.396	0.813	52	374	451	458	-1.289	131	320	135	323	0
5	23	9	""	"STM1669"	5450	20640	100	162	162	44	47	49	15	95	95	0	932	925	141	90	104	72	100	100	0	0.137	0.138	0.140	0.139	1.322	0.136	0.807	80	416	957	950	-2.872	115	842	115	835	0
5	24	9	"yicM"	"STM3776"	5600	20630	90	238	244	74	49	54	22	98	96	0	607	633	125	93	116	86	100	100	0	0.368	0.361	0.380	0.343	1.474	0.357	0.821	52	367	703	735	-1.443	189	514	195	540	0
5	1	10	"yafK"	"STM0312"	1530	20870	80	137	142	36	50	52	17	100	96	0	417	414	71	86	86	11	100	100	0	0.263	0.280	0.279	0.266	1.571	0.273	0.719	52	320	418	420	-1.928	87	331	92	328	0
5	2	10	"proB"	"STM0321"	1710	20870	100	937	875	287	50	53	16	100	100	0	938	843	287	87	89	14	97	95	0	1.042	1.091	1.072	1.205	1.848	1.078	0.924	80	470	1738	1581	0.060	887	851	825	756	0
5	3	10	""	"STM0327"	1890	20860	80	62	65	20	49	53	18	36	7	0	184	188	39	88	92	24	100	90	0	0.135	0.160	0.157	0.152	2.543	0.114	0.097	52	322	109	116	-2.885	13	96	16	100	0
5	4	10	""	"STM0332"	2060	20860	80	104	110	26	48	50	13	98	98	0	604	603	100	89	91	22	100	100	0	0.109	0.121	0.115	0.110	1.588	0.117	0.704	52	328	571	576	-3.201	56	515	62	514	0
5	5	10	""	"STM1047"	2230	20850	90	199	196	51	50	51	12	96	94	0	750	747	119	89	91	19	100	100	0	0.225	0.222	0.227	0.206	1.595	0.224	0.830	52	381	810	804	-2.149	149	661	146	658	0
5	6	10	"pepN"	"STM1057"	2400	20850	90	378	382	90	51	55	28	100	100	0	581	581	118	89	97	50	100	100	0	0.665	0.673	0.674	0.665	1.375	0.665	0.878	52	395	819	823	-0.589	327	492	331	492	0
5	7	10	"yeaO"	"STM1277"	2600	20850	80	159	157	41	47	50	18	100	100	0	178	180	41	86	88	25	100	90	0	1.217	1.170	1.226	1.189	1.846	1.210	0.529	52	334	204	204	0.284	112	92	110	94	0
5	8	10	"mipA"	"STM1286"	2780	20850	100	1688	1478	542	48	53	31	100	100	0	577	524	172	87	88	15	93	93	0	3.347	3.272	3.312	3.381	1.768	3.349	0.931	80	440	2130	1867	1.743	1640	490	1430	437	0
5	9	10	"gapA"	"STM1290"	2960	20850	100	1957	1779	605	49	70	110	97	93	0	511	470	143	88	93	30	95	93	0	4.511	4.529	4.638	4.388	2.095	4.648	0.907	80	432	2331	2112	2.173	1908	423	1730	382	0
5	10	10	"topB"	"STM1298"	3140	20850	100	449	445	118	49	67	106	97	91	0	878	870	253	89	99	45	93	93	0	0.507	0.507	0.517	0.569	2.226	0.482	0.738	80	440	1189	1177	-0.980	400	789	396	781	0
5	11	10	"astB"	"STM1306"	3310	20850	100	146	142	44	48	52	19	93	91	0	811	760	245	89	97	40	97	97	0	0.136	0.140	0.144	0.152	1.827	0.135	0.765	80	404	820	765	-2.881	98	722	94	671	100
5	12	10	"celF"	"STM1316"	3490	20840	100	385	373	85	50	52	16	100	98	0	921	851	240	90	95	23	96	95	0	0.403	0.424	0.425	0.473	1.884	0.398	0.892	80	452	1166	1084	-1.311	335	831	323	761	0
5	13	10	"rfbX"	"STM2088"	3670	20830	90	110	112	31	47	50	16	92	84	0	543	505	124	90	95	25	96	96	0	0.139	0.157	0.155	0.155	2.409	0.153	0.639	52	379	516	480	-2.846	63	453	65	415	0
5	14	10	"rfbB"	"STM2097"	3860	20840	100	398	379	117	46	48	11	100	100	0	751	721	226	89	90	14	100	100	0	0.532	0.527	0.532	0.537	1.789	0.503	0.872	80	437	1014	965	-0.911	352	662	333	632	0
5	15	10	"wcaD"	"STM2112"	4020	20830	100	115	116	33	46	48	12	95	91	0	813	812	175	88	91	16	100	100	0	0.095	0.097	0.099	0.094	1.524	0.095	0.733	80	427	794	794	-3.393	69	725	70	724	0
5	16	10	"wza"	"STM2118"	4190	20830	80	113	115	28	46	47	11	98	96	0	623	616	129	90	92	14	100	100	0	0.126	0.131	0.127	0.122	1.538	0.125	0.760	52	326	600	595	-2.992	67	533	69	526	0
5	17	10	"yegD"	"STM2125"	4370	20830	90	142	136	33	46	48	11	96	96	0	483	475	78	89	90	13	100	100	0	0.244	0.233	0.238	0.214	1.573	0.233	0.812	52	364	490	476	-2.037	96	394	90	386	0
5	18	10	""	"STM2135"	4530	20830	90	155	157	53	46	48	13	94	90	0	947	871	252	94	104	41	100	100	0	0.128	0.143	0.135	0.130	1.595	0.138	0.811	52	388	962	888	-2.968	109	853	111	777	0
5	19	10	""	"STM4057"	4720	20820	90	81	86	39	46	48	12	86	67	0	200	222	117	94	102	35	98	84	0	0.330	0.313	0.305	0.281	2.093	0.272	0.681	52	400	141	168	-1.599	35	106	40	128	0
5	20	10	""	"STM4066"	4890	20820	90	155	150	41	46	48	16	96	90	0	570	549	79	90	99	45	100	100	0	0.227	0.227	0.225	0.204	1.677	0.228	0.786	52	397	589	563	-2.139	109	480	104	459	0
5	21	10	"ydeZ"	"STM4076"	5100	20830	100	89	91	28	46	47	14	85	71	0	494	460	146	89	95	38	97	95	0	0.106	0.121	0.119	0.125	2.386	0.111	0.590	80	459	448	416	-3.236	43	405	45	371	0
5	22	10	"glpX"	"STM4085"	5260	20820	90	225	220	47	46	47	12	100	98	0	445	461	78	90	92	16	100	100	0	0.504	0.469	0.484	0.450	1.464	0.471	0.852	52	356	534	545	-0.988	179	355	174	371	0
5	23	10	"menA"	"STM4090"	5440	20820	90	267	274	62	47	49	13	100	100	0	342	347	58	89	91	15	100	100	0	0.870	0.880	0.900	0.864	1.302	0.888	0.879	52	374	473	485	-0.202	220	253	227	258	0
5	24	10	"metB"	"STM4100"	5620	20820	100	868	857	222	47	53	26	100	100	0	570	576	153	89	93	23	98	96	0	1.707	1.663	1.679	1.796	1.764	1.679	0.900	80	494	1302	1297	0.771	821	481	810	487	0
5	1	11	""	"STM2986"	1540	21040	90	140	143	37	50	52	17	100	98	0	720	720	161	86	86	12	100	100	0	0.142	0.147	0.133	0.142	1.474	0.137	0.729	52	379	724	727	-2.816	90	634	93	634	0
5	2	11	"recD"	"STM2993"	1710	21040	90	266	261	74	49	51	13	100	100	0	962	952	171	87	88	11	100	100	0	0.248	0.245	0.251	0.232	1.531	0.238	0.824	52	364	1092	1077	-2.012	217	875	212	865	0
5	3	11	"ygdQ"	"STM3006"	1890	21040	90	206	208	42	48	50	12	100	100	0	593	577	87	87	90	21	100	100	0	0.312	0.327	0.317	0.322	1.348	0.309	0.828	52	386	664	650	-1.679	158	506	160	490	0
5	4	11	"araE"	"STM3016"	2080	21040	90	177	184	45	51	51	12	100	100	0	1081	1039	201	88	89	15	100	100	0	0.127	0.140	0.128	0.136	1.426	0.133	0.756	52	381	1119	1084	-2.978	126	993	133	951	0
5	5	11	"yohM"	"STM3024"	2240	21030	90	537	545	149	50	52	15	100	100	0	729	720	140	88	91	17	100	100	0	0.760	0.783	0.762	0.754	1.364	0.805	0.908	52	386	1128	1127	-0.396	487	641	495	632	0
5	6	11	"stdA"	"STM3029"	2430	21020	90	116	114	34	50	52	16	90	80	0	633	611	133	89	91	17	100	100	0	0.121	0.123	0.120	0.117	1.622	0.119	0.708	52	396	610	586	-3.043	66	544	64	522	0
5	7	11	""	"STM2691"	2600	21030	90	104	108	27	47	49	12	100	92	0	492	494	104	87	87	12	100	100	0	0.141	0.150	0.149	0.138	1.581	0.141	0.682	52	357	462	468	-2.829	57	405	61	407	0
5	8	11	""	"STM2698"	2770	21020	100	50	52	13	47	48	12	25	7	0	99	97	16	86	86	10	55	27	0	0.231	0.455	0.737	0.666	3.058	0.321	0.016	80	448	16	16	-2.115	3	13	5	11	-75
5	9	11	""	"STM2705"	2960	21020	90	83	84	18	46	49	12	94	78	0	406	398	101	86	87	11	100	100	0	0.116	0.122	0.118	0.115	1.729	0.116	0.492	52	380	357	350	-3.112	37	320	38	312	0
5	10	11	"yjfY"	"STM4389"	3140	21030	90	87	93	24	46	48	11	96	88	0	207	213	39	89	89	11	100	100	0	0.347	0.379	0.357	0.338	1.724	0.340	0.564	52	357	159	171	-1.525	41	118	47	124	0
5	11	11	"thrL"	"STM0001"	3310	21010	100	48	49	12	46	47	11	17	5	0	95	97	16	87	88	11	40	16	0	0.250	0.300	0.657	0.790	3.953	0.387	0.021	80	426	10	13	-2.000	2	8	3	10	-75
5	12	11	""	"STM0270"	3490	21010	90	145	149	47	46	47	11	100	98	0	501	504	81	87	87	11	100	100	0	0.239	0.247	0.234	0.224	1.539	0.248	0.790	52	378	513	520	-2.064	99	414	103	417	0
5	13	11	""	"STM0538"	3670	21010	70	63	61	15	45	47	10	62	37	0	233	225	43	86	87	14	100	100	0	0.122	0.115	0.132	0.100	2.783	0.111	0.214	32	236	165	155	-3.030	18	147	16	139	0
5	14	11	""	"STM0554"	3850	21010	90	54	57	14	46	46	10	38	15	0	195	186	36	86	87	11	98	96	0	0.073	0.110	0.103	0.117	2.332	0.100	0.126	52	370	117	111	-3.768	8	109	11	100	0
5	15	11	""	"STM0567"	4020	21010	80	98	100	27	44	46	10	96	94	0	240	243	50	87	88	12	100	100	0	0.353	0.359	0.353	0.325	1.762	0.341	0.700	52	322	207	212	-1.503	54	153	56	156	0
5	16	11	""	"STM0575"	4210	21010	90	85	88	24	45	46	10	88	82	0	421	419	71	86	88	13	100	100	0	0.119	0.129	0.115	0.104	2.022	0.127	0.640	52	380	375	376	-3.066	40	335	43	333	0
5	17	11	""	"STM0580"	4370	21000	90	129	129	31	46	47	10	98	98	0	325	328	52	89	90	13	100	100	0	0.352	0.347	0.322	0.334	1.358	0.355	0.799	52	378	319	322	-1.508	83	236	83	239	0
5	18	11	"ybdZ"	"STM0587"	4550	20990	70	71	77	26	46	47	11	78	56	0	123	126	20	89	89	12	93	71	0	0.735	0.838	0.827	0.815	2.031	1.022	0.323	32	236	59	68	-0.444	25	34	31	37	0
5	19	11	""	"STM2244"	4740	21000	60	51	56	24	44	46	11	31	12	0	129	149	76	86	88	11	93	84	0	0.163	0.190	0.182	0.188	3.283	0.200	0.333	32	176	50	75	-2.619	7	43	12	63	0
5	20	11	"yegT"	"STM2142"	4920	21000	80	54	54	12	45	46	11	42	13	0	204	205	45	87	87	11	100	96	0	0.077	0.076	0.101	0.120	2.114	0.068	0.087	52	328	126	127	-3.700	9	117	9	118	0
5	21	11	"yehU"	"STM2159"	5090	20990	90	129	131	44	45	45	9	96	94	0	450	417	131	87	88	11	98	96	0	0.231	0.261	0.228	0.278	2.634	0.249	0.709	52	363	447	416	-2.112	84	363	86	330	0
5	22	11	"yohC"	"STM2169"	5270	20990	80	58	63	17	45	46	9	63	42	0	269	255	70	88	88	11	94	92	0	0.072	0.108	0.096	0.092	2.131	0.098	0.299	52	328	194	185	-3.799	13	181	18	167	0
5	23	11	"yohI"	"STM2174"	5450	21000	100	131	131	48	46	47	12	90	86	0	406	379	119	88	88	12	97	97	0	0.267	0.292	0.306	0.288	1.906	0.282	0.724	80	452	403	376	-1.903	85	318	85	291	0
5	24	11	"yfhD"	"STM2567"	5620	20990	90	139	136	39	45	46	11	98	94	0	588	566	111	88	89	12	100	100	0	0.188	0.190	0.196	0.177	1.572	0.189	0.811	52	362	594	569	-2.411	94	500	91	478	0
5	1	12	"hupA"	"STM4170"	1540	21220	100	927	883	353	50	54	34	100	100	0	265	250	84	84	85	11	95	92	0	4.845	5.018	5.036	5.324	1.941	5.180	0.856	80	450	1058	999	2.277	877	181	833	166	0
5	2	12	"hupA"	"STM4170"	1710	21220	100	603	593	232	50	56	35	98	97	0	176	175	42	86	86	12	96	92	0	6.144	6.101	6.149	6.122	2.071	6.557	0.773	80	418	643	632	2.619	553	90	543	89	0
5	3	12	"hilA"	"STM2876"	1890	21210	100	730	670	239	51	58	26	98	97	0	1009	963	300	86	96	39	100	100	0	0.736	0.706	0.731	0.643	1.948	0.700	0.873	80	432	1602	1496	-0.443	679	923	619	877	0
5	4	12	"hilA"	"STM2876"	2060	21210	80	219	225	87	50	57	27	92	90	0	332	337	104	87	98	41	100	94	0	0.690	0.700	0.653	0.631	2.153	0.705	0.773	52	307	414	425	-0.536	169	245	175	250	0
5	5	12	"hilC"	"STM2867"	2240	21210	90	514	474	177	48	50	12	100	98	0	571	540	131	87	88	11	100	100	0	0.963	0.940	1.031	0.851	2.009	0.985	0.763	52	386	950	879	-0.055	466	484	426	453	0
5	6	12	"hilC"	"STM2867"	2430	21210	90	576	533	176	48	51	15	100	100	0	608	590	123	89	89	13	100	100	0	1.017	0.968	0.986	0.911	1.530	1.023	0.859	52	376	1047	986	0.025	528	519	485	501	100
5	7	12	"hns"	"STM1751"	2600	21200	100	1047	925	411	48	51	15	97	97	0	295	277	93	87	88	13	96	92	0	4.803	4.616	4.656	4.607	1.822	4.990	0.823	80	432	1207	1067	2.264	999	208	877	190	0
5	8	12	"hns"	"STM1751"	2770	21200	90	760	869	493	49	53	20	100	100	0	278	291	111	86	87	11	100	100	0	3.703	4.000	4.252	3.947	1.439	4.470	0.826	52	370	903	1025	1.889	711	192	820	205	0
5	9	12	"hns"	"STM1751"	2960	21200	90	1217	1239	226	50	54	18	100	100	0	329	330	68	87	88	11	100	100	0	4.822	4.893	4.859	4.999	1.314	5.040	0.873	52	386	1409	1432	2.270	1167	242	1189	243	0
5	10	12	"hilD"	"STM2875"	3140	21190	90	805	754	214	49	54	18	98	98	0	419	426	78	89	90	12	100	100	0	2.291	2.092	2.179	1.937	1.791	2.244	0.876	52	373	1086	1042	1.196	756	330	705	337	0
5	11	12	"hilD"	"STM2875"	3320	21190	90	678	681	193	48	58	46	100	100	0	383	389	98	88	93	30	100	100	0	2.136	2.103	2.163	2.087	1.364	2.202	0.846	52	382	925	934	1.095	630	295	633	301	0
5	12	12	"stpA"	"STM2799"	3500	21190	90	225	239	86	47	56	45	96	94	0	282	278	42	87	91	30	100	100	0	0.913	1.005	0.921	0.938	1.471	1.117	0.798	52	382	373	383	-0.132	178	195	192	191	0
5	13	12	"csrA"	"STM2826"	3680	21190	100	65	68	22	45	47	11	66	43	0	118	122	24	85	86	11	85	67	0	0.606	0.622	0.621	0.629	3.015	0.590	0.178	80	440	53	60	-0.722	20	33	23	37	0
5	14	12	"dps"	"STM0831"	3850	21190	100	128	125	39	45	46	10	96	91	0	251	250	56	85	86	10	100	100	0	0.500	0.485	0.467	0.445	1.692	0.491	0.775	80	418	249	245	-1.000	83	166	80	165	0
5	15	12	"dps"	"STM0831"	4020	21180	90	195	196	45	46	48	11	98	98	0	373	382	66	87	87	11	100	100	0	0.521	0.508	0.514	0.476	1.635	0.502	0.861	52	364	435	445	-0.941	149	286	150	295	0
5	16	12	"dps"	"STM0831"	4200	21180	90	156	153	44	46	47	10	98	98	0	322	317	60	88	88	11	100	100	0	0.470	0.467	0.451	0.437	1.661	0.476	0.812	52	373	344	336	-1.089	110	234	107	229	0
5	17	12	"oxyR"	"STM4125"	4370	21180	80	206	248	185	44	45	9	98	98	0	123	136	40	86	86	10	100	90	0	4.378	4.080	4.726	3.879	2.534	6.786	0.363	52	328	199	254	2.130	162	37	204	50	0
5	18	12	"oxyR"	"STM4125"	4560	21190	90	621	643	255	46	46	11	100	100	0	197	196	51	85	86	11	98	92	0	5.134	5.378	5.699	5.577	1.631	5.972	0.743	52	375	687	708	2.360	575	112	597	111	0
5	19	12	"fur"	"STM0693"	4740	21180	100	247	228	89	45	46	11	96	92	0	283	257	75	87	87	11	98	96	0	1.031	1.076	1.063	0.940	2.572	1.111	0.713	80	450	398	353	0.044	202	196	183	170	0
5	20	12	"fur"	"STM0693"	4920	21180	100	209	206	72	46	48	11	96	93	0	257	265	63	87	87	11	100	100	0	0.959	0.899	0.931	0.817	2.002	0.938	0.780	80	430	333	338	-0.061	163	170	160	178	0
5	21	12	"envR"	"STM3389"	5090	21170	90	63	66	19	45	47	11	59	46	0	294	304	68	89	90	14	100	100	0	0.088	0.098	0.101	0.098	2.218	0.092	0.277	52	373	223	236	-3.510	18	205	21	215	0
5	22	12	"envR"	"STM3389"	5270	21170	90	68	77	49	45	47	11	78	51	0	321	325	71	89	90	17	100	100	0	0.099	0.136	0.106	0.103	2.198	0.131	0.253	52	389	255	268	-3.334	23	232	32	236	0
5	23	12	"envR"	"STM3389"	5450	21170	90	63	64	18	44	46	11	65	34	0	344	317	105	89	91	17	88	88	0	0.075	0.088	0.077	0.075	2.002	0.076	0.239	52	348	274	248	-3.746	19	255	20	228	0
5	24	12	"arcB"	"STM3328"	5620	21170	100	59	63	19	43	45	12	65	32	0	149	156	47	88	89	12	90	87	0	0.262	0.294	0.364	0.353	2.663	0.238	0.245	80	462	77	88	-1.931	16	61	20	68	0
5	1	13	"ctrl-10-10ng/ul"	"ctrl-10-10ng/ul"	1530	21390	100	47	50	11	48	101	632	0	0	0	84	84	11	86	181	916	0	0	0	0.500	-1.000	0.667	0.880	3.435	4.774	0.003	80	464	-3	0	-1.000	-1	-2	2	-2	-50
5	2	13	"ctrl-108-10ng/ul"	"ctrl-108-10ng/ul"	1710	21390	100	47	48	11	49	169	954	0	0	0	83	83	12	86	236	1105	0	0	0	0.667	0.333	0.826	0.895	3.037	15.535	0.000	80	408	-5	-4	-0.585	-2	-3	-1	-3	-50
5	3	13	"ctrl-Y1-10ng/ul"	"ctrl-Y1-10ng/ul"	1890	21390	100	47	48	12	48	51	15	10	1	0	87	88	12	84	85	15	15	1	0	-0.333	0.000	0.786	0.775	3.655	0.173	0.004	80	441	2	4	Error	-1	3	0	4	-50
5	4	13	"ctrl-Y3-10ng/ul"	"ctrl-Y3-10ng/ul"	2060	21380	100	48	48	11	48	50	13	15	1	0	91	92	15	85	85	10	35	20	0	0.000	0.000	0.714	0.758	3.394	16.674	0.000	80	420	6	7	Error	0	6	0	7	-50
5	5	13	"ctrl-Y5-10ng/ul"	"ctrl-Y5-10ng/ul"	2240	21380	100	48	49	11	48	49	12	12	2	0	87	85	11	85	85	10	21	1	0	0.000	100000.000	0.667	0.722	3.492	0.191	0.000	80	442	2	1	Error	0	2	1	0	-50
5	6	13	"EMPTY"	"EMPTY"	2420	21380	100	46	47	12	46	48	13	11	5	0	88	86	10	86	86	11	10	1	0	0.000	100000.000	1.250	1.005	4.424	8.732	0.001	80	442	2	1	Error	0	2	1	0	-75
5	7	13	"ctrl-10-50ng/ul"	"ctrl-10-50ng/ul"	2600	21380	100	46	47	12	46	47	11	16	6	0	86	86	9	86	86	11	13	0	0	0.000	100000.000	1.375	1.109	3.613	0.425	0.002	80	408	0	1	Error	0	0	1	0	-50
5	8	13	"ctrl-108-50ng/ul"	"ctrl-108-50ng/ul"	2770	21380	100	48	50	12	45	47	13	21	3	0	83	84	11	87	86	11	10	1	0	-0.750	-1.667	0.792	0.702	5.192	1.855	0.003	80	430	-1	2	Error	3	-4	5	-3	-50
5	9	13	"ctrl-Y1-50ng/ul"	"ctrl-Y1-50ng/ul"	2950	21370	100	48	48	9	47	48	11	15	1	0	85	85	11	86	86	10	13	2	0	-1.000	-1.000	0.667	0.733	2.827	0.831	0.002	80	432	0	0	Error	1	-1	1	-1	-50
5	10	13	"ctrl-Y3-50ng/ul"	"ctrl-Y3-50ng/ul"	3130	21370	100	45	47	13	47	48	11	15	6	0	87	86	8	86	86	11	7	0	0	-2.000	0.000	1.200	1.278	2.882	0.318	0.003	80	442	-1	0	Error	-2	1	0	0	-50
5	11	13	"ctrl-Y5-50ng/ul"	"ctrl-Y5-50ng/ul"	3310	21370	100	44	45	10	45	46	11	13	2	0	85	86	11	85	85	10	22	3	0	100000.000	0.000	1.000	0.836	3.317	0.027	0.000	80	430	-1	1	16.610	-1	0	0	1	-50
5	12	13	"EMPTY"	"EMPTY"	3480	21370	100	47	48	11	46	47	10	18	7	0	86	86	11	85	85	10	16	7	0	1.000	2.000	1.154	1.038	3.665	0.558	0.001	80	431	2	3	0.000	1	1	2	1	-75
5	13	13	"ctrl-10-100ng/ul"	"ctrl-10-100ng/ul"	3660	21360	100	46	47	11	45	47	11	17	5	0	85	85	11	85	86	10	16	5	0	100000.000	100000.000	0.780	0.923	3.616	4.423	0.000	80	421	1	2	16.610	1	0	2	0	-50
5	14	13	"ctrl-108-100ng/ul"	"ctrl-108-100ng/ul"	3840	21360	100	45	46	9	45	46	9	20	3	0	84	85	10	85	85	10	13	3	0	0.000	100000.000	1.686	1.322	3.993	2.231	0.004	80	420	-1	1	Error	0	-1	1	0	-50
5	15	13	"ctrl-Y1-100ng/ul"	"ctrl-Y1-100ng/ul"	4020	21360	100	45	46	8	46	47	11	8	1	0	85	85	9	85	86	11	7	1	0	100000.000	0.000	1.333	1.039	3.953	0.016	0.000	80	442	-1	0	16.610	-1	0	0	0	-50
5	16	13	"ctrl-Y3-100ng/ul"	"ctrl-Y3-100ng/ul"	4200	21360	100	45	47	11	45	46	11	13	5	0	87	88	11	86	87	11	15	7	0	0.000	1.000	1.094	0.992	3.402	10.532	0.000	80	430	1	4	Error	0	1	2	2	-50
5	17	13	"ctrl-Y5-100ng/ul"	"ctrl-Y5-100ng/ul"	4370	21360	100	45	45	9	44	45	10	7	2	0	85	86	11	86	86	10	16	1	0	-1.000	100000.000	0.625	0.643	3.725	0.411	0.002	80	430	0	1	Error	1	-1	1	0	-50
5	18	13	"EMPTY"	"EMPTY"	4550	21350	100	44	44	10	45	46	10	10	5	0	83	84	12	85	86	11	13	1	0	0.500	1.000	0.625	0.586	2.429	0.298	0.008	80	420	-3	-2	-1.000	-1	-2	-1	-1	-75
5	19	13	"ctrl-10-400ng/ul"	"ctrl-10-400ng/ul"	4730	21350	100	46	46	11	45	45	10	15	5	0	88	88	10	86	86	10	17	3	0	0.500	0.500	0.938	0.880	3.892	0.578	0.004	80	420	3	3	-1.000	1	2	1	2	-50
5	20	13	"ctrl-108-400ng/ul"	"ctrl-108-400ng/ul"	4910	21350	100	44	44	8	45	46	10	8	1	0	88	88	11	85	86	11	20	5	0	-0.333	-0.333	0.571	0.566	3.255	3.349	0.005	80	408	2	2	Error	-1	3	-1	3	-50
5	21	13	"ctrl-Y1-400ng/ul"	"ctrl-Y1-400ng/ul"	5080	21350	100	45	44	8	44	46	11	5	0	0	88	86	11	85	87	11	13	1	0	0.333	0.000	0.857	0.763	3.436	3.420	0.001	80	430	4	1	-1.585	1	3	0	1	-50
5	22	13	"ctrl-Y3-400ng/ul"	"ctrl-Y3-400ng/ul"	5260	21350	100	42	45	11	43	45	11	17	6	0	85	86	11	85	86	11	18	2	0	100000.000	2.000	1.036	0.840	4.418	2.465	0.002	80	430	-1	3	16.610	-1	0	2	1	-50
5	23	13	"ctrl-Y5-400ng/ul"	"ctrl-Y5-400ng/ul"	5440	21340	100	43	45	11	43	45	11	17	5	0	85	85	13	86	87	11	18	1	0	0.000	-2.000	0.889	0.837	3.751	3.747	0.000	80	432	-1	1	Error	0	-1	2	-1	-50
5	24	13	"EMPTY"	"EMPTY"	5620	21340	100	43	44	11	43	44	12	10	3	0	85	87	10	86	87	10	18	1	0	0.000	1.000	0.750	0.798	3.812	0.184	0.006	80	452	-1	2	Error	0	-1	1	1	-75
5	1	14	""	"STM4191"	1530	21570	60	52	54	14	47	49	12	31	6	0	113	107	19	87	88	13	65	43	0	0.192	0.350	0.433	0.424	2.879	0.226	0.030	32	170	31	27	-2.379	5	26	7	20	0
5	2	14	""	"STM4520"	1720	21560	100	50	51	11	48	146	862	0	0	0	119	123	30	86	208	999	0	0	0	0.061	0.081	0.250	0.223	2.623	1.032	0.749	80	501	35	40	-4.044	2	33	3	37	0
5	3	14	""	"STM4239"	1900	21570	60	51	50	13	49	49	12	18	6	0	94	96	16	83	84	10	50	34	0	0.182	0.077	0.696	0.696	4.239	1.478	0.000	32	176	13	14	-2.459	2	11	1	13	0
5	4	14	""	"STM0083"	2080	21560	100	55	58	14	46	48	12	43	21	0	148	149	32	84	85	10	100	93	0	0.141	0.185	0.221	0.202	2.410	0.182	0.123	80	485	73	77	-2.830	9	64	12	65	0
5	5	14	""	"STM0348"	2250	21560	80	62	62	14	47	48	12	57	26	0	201	201	38	85	86	11	100	100	0	0.129	0.129	0.156	0.123	2.421	0.116	0.218	52	320	131	131	-2.951	15	116	15	116	0
5	6	14	""	"STM1007"	2430	21560	90	69	70	18	46	48	11	76	50	0	313	293	72	86	87	12	100	98	0	0.101	0.116	0.107	0.107	2.090	0.102	0.330	52	379	250	231	-3.303	23	227	24	207	0
5	7	14	"purM"	"STM2499"	2600	21550	100	156	202	162	47	48	10	95	92	0	256	304	183	86	87	13	100	98	0	0.641	0.711	0.660	0.647	1.883	0.777	0.740	80	462	279	373	-0.641	109	170	155	218	0
5	8	14	"adhE"	"STM1749"	2790	21560	100	530	533	118	47	49	12	100	100	0	863	834	248	87	88	14	98	98	0	0.622	0.651	0.644	0.729	1.784	0.615	0.921	80	449	1259	1233	-0.684	483	776	486	747	0
5	9	14	"envZ"	"STM3501"	2950	21550	100	53	55	14	46	48	11	36	18	0	97	101	22	87	88	13	41	17	0	0.700	0.643	0.586	0.800	3.640	0.371	0.088	80	458	17	23	-0.515	7	10	9	14	-50
5	10	14	"katG"	"STM4106"	3140	21540	90	98	110	43	45	50	24	82	55	0	258	294	108	86	98	79	96	61	0	0.308	0.313	0.295	0.287	1.572	0.277	0.745	52	386	225	273	-1.698	53	172	65	208	0
5	11	14	"traT"	"PSLT103"	3320	21540	90	128	199	186	46	50	24	92	82	0	153	207	145	86	98	81	36	19	0	1.224	1.264	1.213	1.110	1.843	1.280	0.822	52	370	149	274	0.291	82	67	153	121	0
5	12	14	"yjiS"	"STM4521"	3480	21540	90	53	53	12	46	48	11	32	13	0	148	150	29	86	87	11	100	100	0	0.113	0.109	0.160	0.182	2.388	0.104	0.070	52	370	69	71	-3.147	7	62	7	64	0
5	13	14	"yejG"	"STM2220"	3670	21540	100	507	491	171	47	48	13	97	97	0	239	244	44	85	87	11	100	100	0	2.987	2.792	2.875	2.560	1.807	3.055	0.894	80	482	614	603	1.579	460	154	444	159	0
5	14	14	""	"STM2239"	3850	21540	100	71	72	23	45	47	11	77	55	0	342	333	79	86	86	10	100	100	0	0.102	0.109	0.107	0.097	2.175	0.105	0.408	80	464	282	274	-3.300	26	256	27	247	0
5	15	14	"dld"	"STM2167"	4020	21530	90	191	191	56	45	47	10	96	96	0	624	614	128	88	88	11	100	100	0	0.272	0.278	0.272	0.254	1.730	0.278	0.866	52	370	682	672	-1.876	146	536	146	526	0
5	16	14	"citT"	"STM0618"	4200	21530	90	110	113	31	45	47	10	94	94	0	302	300	85	87	88	12	100	100	0	0.302	0.319	0.333	0.308	2.052	0.305	0.685	52	378	280	281	-1.726	65	215	68	213	0
5	17	14	""	"STM2504"	4370	21530	90	49	49	11	43	45	10	30	7	0	109	111	22	87	87	11	73	50	0	0.273	0.250	0.400	0.469	3.107	0.073	0.010	52	370	28	30	-1.874	6	22	6	24	0
5	18	14	"spaO"	"STM2891"	4550	21530	100	47	50	16	43	45	11	28	11	0	99	103	22	86	87	13	46	20	0	0.308	0.412	0.655	0.659	3.057	0.467	0.115	80	474	17	24	-1.700	4	13	7	17	-50
5	19	14	"EMPTY"	"EMPTY"	4730	21530	100	43	45	11	44	45	11	16	6	0	87	86	10	85	87	12	11	2	0	-0.500	1.000	1.143	1.179	3.647	0.881	0.040	80	464	1	2	Error	-1	2	1	1	-75
5	20	14	"EMPTY"	"EMPTY"	4910	21530	100	42	42	9	45	45	9	8	2	0	85	85	9	84	85	10	17	1	0	-3.000	-3.000	1.000	1.022	2.768	1.903	0.007	80	452	-2	-2	Error	-3	1	-3	1	-75
5	21	14	"EMPTY"	"EMPTY"	5080	21530	100	41	42	9	44	44	10	11	3	0	86	88	9	85	86	10	18	6	0	-3.000	-0.667	0.857	0.975	3.693	0.762	0.005	80	452	-2	1	Error	-3	1	-2	3	-75
5	22	14	"EMPTY"	"EMPTY"	5260	21520	100	43	44	11	43	44	11	15	3	0	89	88	10	86	86	10	16	0	0	0.000	0.500	1.000	0.908	3.656	74.238	0.000	80	452	3	3	Error	0	3	1	2	-75
5	23	14	"EMPTY"	"EMPTY"	5440	21520	100	40	43	10	43	47	55	0	0	0	85	86	12	87	90	60	0	0	0	1.500	0.000	0.917	1.002	3.650	1.212	0.001	80	464	-5	-1	0.585	-3	-2	0	-1	-75
5	24	14	"EMPTY"	"EMPTY"	5620	21520	100	48	48	10	43	45	10	23	6	0	86	86	8	85	86	11	10	0	0	5.000	5.000	1.618	1.184	3.568	1.738	0.001	80	496	6	6	2.322	5	1	5	1	-75
6	1	1	"infC"	"STM1334"	6040	19200	100	1200	1276	598	46	48	14	100	100	0	208	208	54	89	90	11	97	92	0	9.697	10.336	10.373	10.687	1.484	11.175	0.868	80	473	1273	1349	3.278	1154	119	1230	119	0
6	2	1	"katE"	"STM1318"	6200	19190	100	246	255	80	47	49	16	96	95	0	1041	1097	272	92	96	28	100	100	0	0.210	0.207	0.211	0.189	1.773	0.202	0.856	80	431	1148	1213	-2.254	199	949	208	1005	0
6	3	1	"ydgP"	"STM1455"	6380	19190	100	113	121	44	46	48	13	98	92	0	297	306	80	92	96	27	100	98	0	0.327	0.350	0.327	0.330	1.545	0.358	0.729	80	466	272	289	-1.613	67	205	75	214	0
6	4	1	""	"STM3530"	6560	19190	100	51	52	11	45	47	12	23	3	0	166	171	39	90	91	11	97	97	0	0.079	0.086	0.111	0.102	2.305	0.084	0.096	80	456	82	88	-3.663	6	76	7	81	0
6	5	1	"srfB"	"STM1594"	6730	19180	90	182	215	123	47	51	19	98	98	0	490	492	181	92	102	53	100	98	0	0.339	0.420	0.362	0.372	1.618	0.400	0.693	52	368	533	568	-1.560	135	398	168	400	0
6	6	1	""	"STM2503"	6920	19190	100	102	105	28	47	49	17	96	75	0	626	637	198	91	100	46	100	98	0	0.103	0.106	0.102	0.100	1.667	0.100	0.734	80	493	590	604	-3.282	55	535	58	546	0
6	7	1	"dcuB"	"STM4301"	7100	19180	100	154	153	39	46	47	11	95	93	0	641	637	130	91	92	14	100	100	0	0.196	0.196	0.189	0.179	1.704	0.196	0.836	80	466	658	653	-2.348	108	550	107	546	100
6	8	1	"yacL"	"STM0160"	7270	19170	90	104	112	47	45	47	12	94	84	0	226	259	95	92	93	14	100	100	0	0.440	0.401	0.389	0.354	1.889	0.390	0.706	52	372	193	234	-1.183	59	134	67	167	0
6	9	1	"polA"	"STM3999"	7460	19180	100	482	473	87	45	47	11	100	100	0	1118	1123	139	93	95	17	100	100	0	0.426	0.416	0.403	0.407	1.385	0.401	0.899	80	496	1462	1458	-1.230	437	1025	428	1030	0
6	10	1	"rsmC"	"STM4556"	7640	19180	80	89	97	42	44	46	12	92	80	0	168	190	75	92	94	20	100	98	0	0.592	0.541	0.500	0.502	1.997	0.453	0.480	52	310	121	151	-0.756	45	76	53	98	0
6	11	1	"exbD"	"STM3158"	7810	19180	100	161	179	70	45	47	12	100	100	0	197	205	56	90	91	11	100	98	0	1.084	1.165	1.108	1.160	1.478	1.194	0.798	80	462	223	249	0.117	116	107	134	115	0
6	12	1	"hisD"	"STM2072"	7980	19170	100	378	355	121	44	47	13	100	98	0	343	348	94	91	92	12	100	100	0	1.325	1.210	1.217	1.153	1.573	1.242	0.901	80	454	586	568	0.406	334	252	311	257	0
6	13	1	""	"STM3944"	8160	19180	100	353	389	202	44	53	51	100	93	0	254	256	73	92	96	26	100	95	0	1.907	2.104	1.925	1.984	1.974	2.793	0.560	80	440	471	509	0.932	309	162	345	164	0
6	14	1	""	"STM3940"	8330	19170	100	1102	1053	479	45	59	61	100	100	0	439	429	96	93	102	40	98	97	0	3.055	3.000	3.064	2.806	1.669	3.498	0.785	80	462	1403	1344	1.611	1057	346	1008	336	0
6	15	1	"hemX"	"STM3936"	8530	19170	110	1671	1655	322	46	63	91	100	100	0	582	576	76	95	105	52	100	100	0	3.337	3.345	3.428	3.294	1.356	3.357	0.897	80	530	2112	2090	1.738	1625	487	1609	481	0
6	16	1	""	"STM3927"	8700	19170	110	504	631	352	45	58	89	100	100	0	396	388	85	93	100	45	95	93	0	1.515	1.986	1.621	1.920	2.024	2.532	0.705	80	491	762	881	0.599	459	303	586	295	0
6	17	1	"rffH"	"STM3923"	8880	19160	120	240	277	180	44	46	12	93	93	0	171	170	44	91	92	12	90	89	0	2.450	2.949	2.493	2.495	1.756	3.772	0.718	120	562	276	312	1.293	196	80	233	79	0
6	18	1	"wzzE"	"STM3919"	9050	19160	120	998	972	559	44	50	40	91	88	0	431	384	141	91	93	20	93	86	0	2.806	3.167	3.352	2.803	1.964	3.542	0.851	120	551	1294	1221	1.488	954	340	928	293	0
6	19	1	""	"STM4432"	9230	19160	100	96	103	35	44	51	45	58	15	0	355	377	93	92	96	22	100	100	0	0.198	0.207	0.204	0.185	1.628	0.245	0.300	80	438	315	344	-2.338	52	263	59	285	0
6	20	1	""	"STM4436"	9400	19170	90	57	61	20	43	44	10	55	32	0	146	161	67	93	93	13	98	86	0	0.264	0.265	0.251	0.237	2.941	0.165	0.181	52	365	67	86	-1.921	14	53	18	68	0
6	21	1	""	"STM4445"	9570	19150	90	100	107	27	44	46	12	98	94	0	323	337	76	94	98	23	100	100	0	0.245	0.259	0.251	0.240	1.645	0.239	0.709	52	394	285	306	-2.032	56	229	63	243	0
6	22	1	"treB"	"STM4454"	9770	19160	100	132	138	37	43	45	11	100	100	0	578	555	103	96	100	21	100	100	0	0.185	0.207	0.201	0.196	1.477	0.199	0.775	80	467	571	554	-2.437	89	482	95	459	0
6	23	1	"idnT"	"STM4482"	9940	19150	100	95	100	32	44	45	10	97	92	0	454	482	116	96	97	14	100	100	0	0.142	0.145	0.130	0.127	1.689	0.144	0.709	80	451	409	442	-2.811	51	358	56	386	0
6	24	1	"yjgB"	"STM4486"	10100	19150	90	126	136	43	45	47	14	100	100	0	370	385	103	97	100	25	100	100	0	0.297	0.316	0.307	0.307	1.339	0.314	0.826	52	367	354	379	-1.753	81	273	91	288	0
6	1	2	"zraP"	"STM4172"	6010	19370	90	159	175	59	46	50	28	100	100	0	251	276	76	88	92	36	100	100	0	0.693	0.686	0.686	0.672	1.386	0.727	0.788	52	361	276	317	-0.529	113	163	129	188	0
6	2	2	"purH"	"STM4176"	6190	19370	100	458	520	299	46	50	26	98	96	0	463	479	241	91	94	33	97	95	0	1.108	1.222	1.200	1.212	1.980	1.239	0.896	80	462	784	862	0.147	412	372	474	388	0
6	3	2	"livK"	"STM3564"	6370	19370	90	291	311	109	45	47	12	100	100	0	526	566	168	92	93	14	100	100	0	0.567	0.561	0.582	0.551	1.306	0.550	0.893	52	387	680	740	-0.819	246	434	266	474	0
6	4	2	"yihR"	"STM4020"	6560	19360	90	70	68	20	44	45	11	73	55	0	190	218	94	91	92	13	100	100	0	0.263	0.189	0.282	0.217	2.160	0.116	0.195	52	384	125	151	-1.929	26	99	24	127	0
6	5	2	"yhiQ"	"STM3593"	6730	19360	90	124	133	52	45	46	11	98	96	0	240	257	83	91	91	11	100	100	0	0.530	0.530	0.527	0.492	1.692	0.533	0.737	52	394	228	254	-0.915	79	149	88	166	0
6	6	2	"atpE"	"STM3870"	6910	19370	90	460	471	125	47	60	77	100	98	0	201	213	52	92	96	25	100	98	0	3.789	3.504	3.761	3.620	1.394	3.739	0.793	52	389	522	545	1.922	413	109	424	121	0
6	7	2	"ratB"	"STM2514"	7090	19360	90	86	86	24	47	60	77	3	0	0	298	302	85	91	95	25	100	96	0	0.188	0.185	0.182	0.171	1.890	0.173	0.567	52	389	246	250	-2.408	39	207	39	211	0
6	8	2	"invG"	"STM2898"	7270	19370	80	149	151	33	45	46	10	100	100	0	227	232	47	91	91	11	100	100	0	0.765	0.752	0.731	0.763	1.478	0.709	0.761	52	328	240	247	-0.387	104	136	106	141	0
6	9	2	"sitA"	"STM2861"	7440	19360	90	400	377	119	45	47	14	100	100	0	228	229	53	92	93	12	100	100	0	2.610	2.423	2.458	2.422	1.458	2.456	0.887	52	376	491	469	1.384	355	136	332	137	0
6	10	2	"leuO"	"STM0115"	7630	19360	100	63	67	23	44	46	13	68	35	0	256	252	57	91	92	12	98	97	0	0.115	0.143	0.133	0.138	2.195	0.133	0.326	80	480	184	184	-3.118	19	165	23	161	0
6	11	2	"bcfE"	"STM0025"	7810	19360	90	65	70	23	44	44	10	76	50	0	271	280	64	91	92	11	100	100	0	0.117	0.138	0.145	0.132	1.915	0.125	0.354	52	378	201	215	-3.100	21	180	26	189	0
6	12	2	"dsbA"	"STM3997"	7990	19360	100	215	217	54	44	45	10	100	100	0	193	199	50	92	93	11	100	97	0	1.693	1.617	1.589	1.715	1.589	1.580	0.750	80	440	272	280	0.760	171	101	173	107	0
6	13	2	"orf7"	"PSLT012"	8160	19350	100	80	83	20	44	46	12	95	76	0	247	245	44	92	93	12	100	100	0	0.232	0.255	0.231	0.231	1.749	0.244	0.627	80	418	191	192	-2.106	36	155	39	153	0
6	14	2	"ppk"	"STM2501"	8340	19350	100	195	191	53	43	45	16	98	97	0	660	640	162	92	94	14	100	100	0	0.268	0.270	0.273	0.269	1.464	0.256	0.853	80	443	720	696	-1.902	152	568	148	548	0
6	15	2	""	"STM4257"	8510	19340	90	153	156	36	46	47	12	100	100	0	548	549	81	95	101	25	100	100	0	0.236	0.242	0.226	0.233	1.392	0.232	0.768	52	358	560	564	-2.082	107	453	110	454	0
6	16	2	""	"STM4261"	8690	19350	100	87	89	24	46	47	12	90	78	0	266	268	46	95	100	23	100	100	0	0.240	0.249	0.234	0.213	2.048	0.232	0.502	80	452	212	216	-2.060	41	171	43	173	0
6	17	2	""	"STM4261"	8870	19350	100	232	218	58	44	45	11	100	98	0	339	330	70	93	93	12	100	100	0	0.764	0.734	0.745	0.711	1.498	0.730	0.876	80	416	434	411	-0.388	188	246	174	237	0
6	18	2	""	"STM4262"	9040	19340	100	135	138	38	44	45	12	98	95	0	472	456	87	93	94	13	100	100	0	0.240	0.259	0.256	0.244	1.638	0.251	0.794	80	423	470	457	-2.058	91	379	94	363	0
6	19	2	"livG"	"STM3561"	9220	19330	90	67	70	21	44	45	10	75	55	0	190	213	69	95	95	14	100	100	0	0.242	0.220	0.221	0.179	2.561	0.198	0.438	52	357	118	144	-2.046	23	95	26	118	0
6	20	2	"flgD"	"STM1176"	9380	19330	90	82	86	27	44	46	12	90	75	0	216	230	73	92	94	17	100	100	0	0.306	0.304	0.342	0.279	1.935	0.300	0.667	52	372	162	180	-1.706	38	124	42	138	0
6	21	2	"brnQ"	"STM0399"	9580	19340	100	158	166	58	44	46	12	100	98	0	183	196	56	93	95	16	98	97	0	1.267	1.184	1.217	1.218	1.690	1.130	0.788	80	465	204	225	0.341	114	90	122	103	0
6	22	2	"ssaM"	"STM1413"	9750	19330	100	46	47	13	43	44	10	25	7	0	104	110	29	93	93	10	51	26	0	0.273	0.235	0.667	0.749	3.457	0.298	0.069	80	437	14	21	-1.874	3	11	4	17	-50
6	23	2	"proY"	"STM0400"	9930	19340	90	81	82	21	43	43	10	94	82	0	170	173	37	92	93	10	100	100	0	0.487	0.481	0.500	0.446	1.655	0.458	0.604	52	375	116	120	-1.037	38	78	39	81	0
6	24	2	"malM"	"STM4232"	10110	19330	100	60	60	14	44	45	11	62	30	0	208	209	30	94	95	13	100	100	0	0.140	0.139	0.146	0.145	2.004	0.126	0.234	80	484	130	131	-2.833	16	114	16	115	0
6	1	3	"nrdB"	"STM2278"	6020	19560	100	294	292	97	46	48	11	100	100	0	358	346	105	89	89	11	96	96	0	0.922	0.957	0.928	1.022	1.897	0.941	0.899	80	495	517	503	-0.117	248	269	246	257	0
6	2	3	"nrdF"	"STM2808"	6200	19550	90	126	128	34	47	48	12	98	96	0	475	487	86	91	92	11	100	100	0	0.206	0.205	0.207	0.184	1.657	0.204	0.764	52	375	463	477	-2.281	79	384	81	396	0
6	3	3	"sipD"	"STM2883"	6380	19560	100	629	584	189	46	48	12	100	100	0	407	396	104	93	93	11	100	98	0	1.857	1.776	1.795	1.793	1.444	1.802	0.940	80	449	897	841	0.893	583	314	538	303	0
6	4	3	"invI"	"STM2893"	6550	19550	90	155	164	40	46	48	13	100	100	0	347	356	77	93	94	16	100	100	0	0.429	0.449	0.434	0.437	1.367	0.434	0.797	52	379	363	381	-1.221	109	254	118	263	0
6	5	3	"msgA"	"STM1241"	6730	19550	90	123	143	69	46	47	12	100	100	0	179	192	47	91	93	15	100	100	0	0.875	0.960	0.905	0.888	1.552	1.117	0.712	52	402	165	198	-0.193	77	88	97	101	0
6	6	3	"eutJ"	"STM2462"	6910	19550	90	65	67	13	45	47	11	80	40	0	194	213	61	91	91	11	100	100	0	0.194	0.180	0.181	0.172	1.756	0.151	0.292	52	388	123	144	-2.365	20	103	22	122	0
6	7	3	"rfaZ"	"STM3715"	7100	19550	100	77	84	29	45	46	11	87	70	0	376	370	77	92	94	15	100	100	0	0.113	0.140	0.137	0.128	1.946	0.138	0.486	80	457	316	317	-3.150	32	284	39	278	0
6	8	3	"pncB"	"STM1004"	7270	19550	100	106	106	25	44	46	11	100	97	0	172	176	37	91	93	16	96	96	0	0.765	0.729	0.704	0.711	1.560	0.679	0.612	80	418	143	147	-0.386	62	81	62	85	0
6	9	3	"pepT"	"STM1227"	7450	19540	100	60	65	21	45	46	11	56	32	0	165	198	93	92	92	11	100	100	0	0.205	0.189	0.189	0.186	2.233	0.164	0.380	80	470	88	126	-2.283	15	73	20	106	0
6	10	3	"hlpA"	"STM0225"	7640	19540	90	146	179	105	45	47	11	100	100	0	157	178	77	93	92	11	100	98	0	1.578	1.576	1.697	1.690	1.643	1.538	0.711	52	376	165	219	0.658	101	64	134	85	0
6	11	3	"hemF"	"STM2451"	7800	19540	70	71	71	18	46	48	12	78	53	0	180	184	30	94	95	14	100	100	0	0.291	0.278	0.291	0.289	1.836	0.216	0.294	32	236	111	115	-1.782	25	86	25	90	0
6	12	3	"fliM"	"STM1976"	7980	19530	90	116	118	30	45	46	10	98	96	0	432	448	78	92	94	15	100	100	0	0.209	0.205	0.189	0.185	1.719	0.195	0.710	52	378	411	429	-2.260	71	340	73	356	0
6	13	3	"yfeL"	"STM2439"	8150	19530	90	73	77	20	45	46	10	90	63	0	278	278	37	93	96	17	100	100	0	0.151	0.173	0.162	0.140	2.164	0.178	0.521	52	366	213	217	-2.724	28	185	32	185	0
6	14	3	""	"STM1013"	8320	19530	90	85	90	27	44	46	12	92	80	0	292	310	97	94	97	23	100	100	0	0.207	0.213	0.203	0.194	1.728	0.199	0.656	52	383	239	262	-2.272	41	198	46	216	0
6	15	3	""	"STM1017"	8510	19530	100	65	67	17	44	46	12	72	38	0	275	266	51	93	96	19	98	98	0	0.115	0.133	0.132	0.118	1.995	0.122	0.361	80	478	203	196	-3.115	21	182	23	173	0
6	16	3	""	"STM2300"	8700	19540	100	423	420	105	45	46	12	100	100	0	421	425	113	94	95	13	98	98	0	1.156	1.133	1.101	1.227	1.621	1.105	0.921	80	428	705	706	0.209	378	327	375	331	0
6	17	3	"orf48"	"STM1379"	8870	19530	100	105	106	34	44	45	12	93	88	0	407	397	100	93	94	13	100	100	0	0.194	0.204	0.191	0.187	1.812	0.199	0.699	80	408	375	366	-2.364	61	314	62	304	0
6	18	3	""	"STM0412"	9040	19520	90	77	77	20	43	45	12	82	73	0	209	216	39	94	94	13	100	100	0	0.296	0.279	0.300	0.240	2.080	0.266	0.488	52	365	149	156	-1.758	34	115	34	122	0
6	19	3	""	"STM0885"	9230	19520	100	60	64	18	43	44	10	71	42	0	225	231	57	93	94	13	98	98	0	0.129	0.152	0.130	0.126	2.144	0.128	0.301	80	457	149	159	-2.957	17	132	21	138	0
6	20	3	"exoX"	"STM1878"	9400	19520	100	285	279	70	43	45	11	100	98	0	357	361	57	93	94	13	100	100	0	0.917	0.881	0.900	0.842	1.492	0.896	0.890	80	440	506	504	-0.126	242	264	236	268	0
6	21	3	"yebG"	"STM1882"	9580	19520	100	259	273	101	45	47	13	100	100	0	167	171	43	94	95	13	95	93	0	2.932	2.961	2.931	3.076	1.435	2.865	0.812	80	432	287	305	1.552	214	73	228	77	0
6	22	3	""	"STM1534"	9750	19520	90	84	87	22	44	47	13	98	78	0	237	241	27	94	95	13	100	100	0	0.280	0.293	0.264	0.263	1.651	0.259	0.492	52	366	183	190	-1.838	40	143	43	147	0
6	23	3	""	"STM0612"	9920	19510	90	73	74	18	44	45	10	80	67	0	282	284	40	95	98	19	100	100	0	0.155	0.159	0.174	0.149	1.751	0.141	0.486	52	375	216	219	-2.689	29	187	30	189	0
6	24	3	"ybdQ"	"STM0614"	10110	19510	100	234	241	51	45	47	12	100	100	0	212	214	36	94	96	17	98	98	0	1.602	1.633	1.603	1.677	1.449	1.673	0.821	80	501	307	316	0.680	189	118	196	120	0
6	1	4	"pspC"	"STM1688"	6010	19740	90	959	947	145	46	66	82	100	100	0	208	206	24	90	92	16	100	100	0	7.737	7.767	7.708	7.810	1.243	7.943	0.865	52	369	1031	1017	2.952	913	118	901	116	0
6	2	4	"yhcP"	"STM3364"	6200	19740	100	191	189	49	48	61	71	91	50	0	991	980	153	92	98	25	100	100	0	0.159	0.159	0.157	0.150	1.556	0.146	0.583	80	478	1042	1029	-2.652	143	899	141	888	0
6	3	4	"yhdV"	"STM3392"	6380	19730	100	84	89	33	45	47	12	87	71	0	173	179	50	92	97	24	98	90	0	0.481	0.506	0.495	0.457	2.080	0.446	0.382	80	430	120	131	-1.054	39	81	44	87	0
6	4	4	"yhdH"	"STM3376"	6560	19730	100	150	148	38	45	47	13	100	98	0	365	360	54	92	94	22	100	100	0	0.385	0.384	0.370	0.370	1.451	0.378	0.776	80	462	378	371	-1.379	105	273	103	268	0
6	5	4	"pheA"	"STM2667"	6740	19730	90	95	98	24	46	47	13	96	86	0	208	214	42	90	94	27	100	100	0	0.415	0.419	0.409	0.391	1.581	0.401	0.690	52	365	167	176	-1.268	49	118	52	124	0
6	6	4	"yfiH"	"STM2661"	6910	19730	100	434	423	140	45	47	12	100	100	0	324	330	94	90	92	17	98	97	0	1.662	1.575	1.599	1.598	1.383	1.586	0.908	80	452	623	618	0.733	389	234	378	240	0
6	7	4	"yabI"	"STM0105"	7100	19730	100	191	203	70	46	48	12	100	100	0	273	283	69	93	94	14	100	100	0	0.806	0.826	0.845	0.801	1.328	0.849	0.874	80	430	325	347	-0.312	145	180	157	190	0
6	8	4	"ftsZ"	"STM0133"	7270	19720	110	2742	2525	749	47	58	41	100	100	0	582	554	112	92	95	15	100	100	0	5.500	5.364	5.442	5.013	1.453	5.625	0.952	80	465	3185	2940	2.459	2695	490	2478	462	0
6	9	4	"caiD"	"STM0070"	7450	19730	100	80	82	23	46	58	42	32	3	0	369	377	94	94	97	17	98	97	0	0.124	0.127	0.114	0.117	2.035	0.088	0.069	80	442	309	319	-3.016	34	275	36	283	0
6	10	4	"hofB"	"STM0143"	7630	19720	100	101	102	24	45	46	10	98	91	0	590	593	148	94	98	20	100	100	0	0.113	0.114	0.112	0.109	1.617	0.107	0.706	80	452	552	556	-3.147	56	496	57	499	0
6	11	4	"mioC"	"STM3875"	7810	19720	100	220	223	41	44	46	11	100	100	0	305	310	46	93	95	17	100	100	0	0.830	0.825	0.816	0.818	1.317	0.817	0.855	80	441	388	396	-0.268	176	212	179	217	0
6	12	4	"glmU"	"STM3862"	7980	19720	100	640	610	194	45	48	20	100	100	0	476	464	100	93	95	19	100	100	0	1.554	1.523	1.534	1.459	1.397	1.590	0.926	80	438	978	936	0.636	595	383	565	371	0
6	13	4	"cvpA"	"STM2363"	8160	19710	100	168	173	36	46	49	20	100	98	0	254	259	36	93	96	21	100	100	0	0.758	0.765	0.753	0.748	1.400	0.772	0.781	80	452	283	293	-0.400	122	161	127	166	0
6	14	4	"lrhA"	"STM2330"	8340	19720	100	1125	1138	298	46	50	18	100	100	0	433	430	106	93	95	17	100	100	0	3.174	3.240	3.257	3.356	1.352	3.270	0.926	80	452	1419	1429	1.666	1079	340	1092	337	0
6	15	4	"elaA"	"STM2312"	8520	19710	100	96	100	28	44	48	17	90	76	0	276	277	41	91	93	12	100	100	0	0.281	0.301	0.276	0.259	1.835	0.298	0.572	80	420	237	242	-1.831	52	185	56	186	0
6	16	4	"ais"	"STM2296"	8690	19710	100	139	142	31	44	45	10	100	100	0	361	358	68	92	93	12	100	100	0	0.353	0.368	0.363	0.365	1.463	0.349	0.809	80	418	364	364	-1.502	95	269	98	266	0
6	17	4	"glpQ"	"STM2282"	8870	19700	100	196	197	56	44	46	11	98	95	0	449	451	74	95	97	18	100	100	0	0.429	0.430	0.436	0.392	1.595	0.436	0.854	80	438	506	509	-1.220	152	354	153	356	0
6	18	4	""	"STM2406"	9050	19700	100	121	125	35	44	46	11	96	96	0	445	452	76	95	99	21	100	100	0	0.220	0.227	0.220	0.200	1.801	0.222	0.765	80	440	427	438	-2.184	77	350	81	357	0
6	19	4	"ybdO"	"STM0606"	9220	19700	100	72	75	20	44	46	10	85	66	0	322	325	52	93	98	21	100	100	0	0.122	0.134	0.121	0.120	1.860	0.120	0.444	80	430	257	263	-3.032	28	229	31	232	0
6	20	4	"ygaE"	"STM2794"	9390	19690	90	81	87	27	44	46	13	90	76	0	268	272	41	95	100	22	100	100	0	0.214	0.243	0.209	0.198	2.064	0.259	0.549	52	364	210	220	-2.225	37	173	43	177	0
6	21	4	"slrB"	"STM2834"	9580	19700	110	52	56	16	44	46	12	38	16	0	149	157	35	93	95	17	96	88	0	0.143	0.188	0.214	0.173	2.927	0.177	0.126	80	502	64	76	-2.807	8	56	12	64	0
6	22	4	"ygaC"	"STM2801"	9760	19700	100	69	71	18	43	45	11	83	55	0	183	201	77	94	95	13	98	98	0	0.292	0.262	0.264	0.253	2.047	0.215	0.478	80	430	115	135	-1.775	26	89	28	107	0
6	23	4	"yqaB"	"STM2820"	9930	19690	100	345	336	94	45	46	12	100	100	0	262	261	45	93	95	14	100	100	0	1.775	1.732	1.728	1.669	1.433	1.850	0.893	80	449	469	459	0.828	300	169	291	168	0
6	24	4	"hypF"	"STM2842"	10120	19700	90	96	96	24	44	46	11	96	90	0	266	268	49	93	94	11	100	100	0	0.301	0.297	0.299	0.267	1.686	0.300	0.727	52	386	225	227	-1.734	52	173	52	175	0
6	1	5	""	"STM1790"	6030	19920	100	62	62	14	44	48	28	23	0	0	274	264	50	89	90	12	100	100	0	0.097	0.103	0.116	0.096	2.133	0.091	0.271	80	463	203	193	-3.361	18	185	18	175	0
6	2	5	"ychF"	"STM1784"	6190	19920	90	864	822	189	46	53	40	100	100	0	538	544	93	91	95	24	100	100	0	1.830	1.713	1.725	1.686	1.254	1.765	0.927	52	362	1265	1229	0.872	818	447	776	453	0
6	3	5	"yciA"	"STM1736"	6380	19910	90	109	109	23	46	51	29	94	57	0	243	242	34	90	93	20	100	100	0	0.412	0.414	0.404	0.393	1.550	0.379	0.658	52	386	216	215	-1.280	63	153	63	152	0
6	4	5	"stdC"	"STM3027"	6550	19910	90	89	89	19	44	46	12	96	88	0	394	413	64	93	96	22	100	100	0	0.150	0.141	0.143	0.134	1.633	0.129	0.637	52	373	346	365	-2.742	45	301	45	320	0
6	5	5	"aas"	"STM3010"	6730	19900	90	214	204	57	43	45	12	100	98	0	688	665	132	93	98	29	100	100	0	0.287	0.281	0.277	0.266	1.368	0.289	0.891	52	395	766	733	-1.799	171	595	161	572	0
6	6	5	"mltA"	"STM2988"	6910	19900	90	225	219	47	44	47	13	100	98	0	474	473	69	94	97	26	100	100	0	0.476	0.462	0.476	0.445	1.385	0.452	0.880	52	380	561	554	-1.070	181	380	175	379	0
6	7	5	"yihX"	"STM4026"	7100	19910	100	362	346	95	46	50	24	100	100	0	327	321	80	92	95	26	97	93	0	1.345	1.310	1.263	1.356	1.486	1.282	0.893	80	451	551	529	0.427	316	235	300	229	0
6	8	5	""	"STM0867"	7270	19900	90	97	96	21	45	50	26	90	48	0	369	375	50	92	96	28	100	100	0	0.188	0.180	0.166	0.166	1.644	0.174	0.441	52	365	329	334	-2.413	52	277	51	283	0
6	9	5	"ybhN"	"STM0811"	7450	19910	100	96	98	23	45	47	11	96	88	0	482	457	88	92	98	36	100	100	0	0.131	0.145	0.134	0.137	1.714	0.140	0.699	80	430	441	418	-2.935	51	390	53	365	0
6	10	5	"abrB"	"STM0729"	7630	19910	100	117	123	36	45	47	14	97	95	0	416	414	98	93	103	43	100	98	0	0.223	0.243	0.239	0.235	1.565	0.231	0.749	80	418	395	399	-2.165	72	323	78	321	0
6	11	5	"citB"	"STM0690"	7800	19900	100	64	61	14	44	46	14	55	18	0	254	253	62	93	97	28	100	96	0	0.124	0.106	0.134	0.104	2.252	0.111	0.265	80	408	181	177	-3.009	20	161	17	160	0
6	12	5	"gltK"	"STM0663"	7960	19890	90	89	95	30	45	48	16	90	69	0	284	319	120	94	103	43	100	100	0	0.232	0.222	0.220	0.204	1.694	0.202	0.648	52	356	234	275	-2.110	44	190	50	225	0
6	13	5	"ybjZ"	"STM0942"	8170	19900	100	1025	1012	385	45	47	14	100	100	0	489	460	151	93	99	34	95	92	0	2.475	2.635	2.751	2.904	1.664	2.676	0.932	80	462	1376	1334	1.307	980	396	967	367	0
6	14	5	""	"STM0907"	8330	19890	90	134	138	35	45	47	12	100	100	0	387	378	53	91	94	21	100	100	0	0.301	0.324	0.299	0.304	1.447	0.312	0.800	52	348	385	380	-1.734	89	296	93	287	0
6	15	5	"sugE"	"STM4338"	8520	19890	100	77	77	19	43	45	11	91	68	0	213	209	37	92	94	18	100	98	0	0.281	0.291	0.297	0.270	1.809	0.273	0.554	80	438	155	151	-1.831	34	121	34	117	0
6	16	5	"miaA"	"STM4360"	8680	19890	90	996	997	231	44	52	41	100	100	0	310	317	57	91	93	15	100	100	0	4.347	4.217	4.237	4.212	1.234	4.328	0.926	52	365	1171	1179	2.120	952	219	953	226	0
6	17	5	"yjeT"	"STM4365"	8870	19900	100	73	72	19	44	51	38	28	2	0	128	132	26	90	91	14	87	67	0	0.763	0.667	0.750	0.708	2.438	0.595	0.292	80	443	67	70	-0.390	29	38	28	42	0
6	18	5	"yjfM"	"STM4375"	9040	19880	90	71	72	18	43	44	10	90	59	0	272	280	46	92	95	17	100	100	0	0.156	0.154	0.148	0.141	1.730	0.148	0.509	52	359	208	217	-2.684	28	180	29	188	0
6	19	5	"yibD"	"STM3707"	9210	19880	90	89	88	27	44	46	12	92	71	0	384	375	68	94	99	33	100	100	0	0.155	0.157	0.144	0.137	1.687	0.155	0.635	52	365	335	325	-2.688	45	290	44	281	0
6	20	5	"yiaJ"	"STM3667"	9400	19880	100	135	133	34	44	46	12	97	93	0	331	328	54	94	98	28	100	100	0	0.384	0.380	0.410	0.350	1.696	0.384	0.795	80	469	328	323	-1.381	91	237	89	234	0
6	21	5	"glyQ"	"STM3656"	9580	19880	100	313	304	65	44	45	11	100	100	0	246	243	50	94	95	11	100	98	0	1.770	1.745	1.756	1.812	1.378	1.724	0.891	80	442	421	409	0.824	269	152	260	149	0
6	22	5	"dppB"	"STM3629"	9770	19880	100	117	119	30	43	45	11	96	95	0	360	353	68	93	94	13	100	100	0	0.277	0.292	0.278	0.263	1.719	0.288	0.790	80	430	341	336	-1.851	74	267	76	260	0
6	23	5	"yhjJ"	"STM3613"	9940	19860	90	171	177	49	44	46	12	100	100	0	381	385	83	94	95	13	100	100	0	0.443	0.457	0.450	0.443	1.289	0.457	0.846	52	349	414	424	-1.176	127	287	133	291	0
6	24	5	"yhiI"	"STM3587"	10110	19870	100	134	141	53	44	45	11	97	97	0	240	250	71	93	94	11	100	100	0	0.612	0.618	0.605	0.577	1.596	0.628	0.829	80	464	237	254	-0.708	90	147	97	157	0
6	1	6	""	"STM3251"	6010	20090	90	92	92	21	45	46	11	96	86	0	389	377	78	89	92	23	100	100	0	0.157	0.163	0.157	0.146	1.748	0.147	0.664	52	373	347	335	-2.674	47	300	47	288	0
6	2	6	"tdcG"	"STM3240"	6200	20090	90	106	106	22	45	46	24	98	73	0	351	345	60	91	93	22	100	100	0	0.235	0.240	0.228	0.233	1.361	0.233	0.764	52	387	321	315	-2.092	61	260	61	254	0
6	3	6	"gcp"	"STM3208"	6370	20090	90	156	164	41	45	47	17	100	100	0	307	300	47	90	93	24	100	100	0	0.512	0.567	0.549	0.547	1.366	0.603	0.850	52	388	328	329	-0.967	111	217	119	210	0
6	4	6	"yqiA"	"STM3182"	6550	20080	90	156	160	29	45	49	18	100	100	0	339	340	31	92	98	28	100	100	0	0.449	0.464	0.444	0.451	1.314	0.456	0.836	52	394	358	363	-1.154	111	247	115	248	0
6	5	6	"hybC"	"STM3147"	6740	20090	80	117	125	43	46	48	14	100	94	0	335	338	95	92	99	37	100	100	0	0.292	0.321	0.314	0.299	1.417	0.316	0.821	52	329	314	325	-1.775	71	243	79	246	0
6	6	6	"gsp"	"STM3139"	6910	20080	90	242	231	68	46	50	21	96	96	0	683	672	159	92	105	52	100	100	0	0.332	0.319	0.326	0.296	1.493	0.323	0.857	52	389	787	765	-1.592	196	591	185	580	0
6	7	6	"pqiA"	"STM1063"	7100	20090	100	79	80	18	45	48	15	87	55	0	269	277	84	92	99	40	97	93	0	0.192	0.189	0.188	0.179	2.019	0.113	0.368	80	461	211	220	-2.380	34	177	35	185	0
6	8	6	""	"STM1078"	7280	20080	90	74	79	22	44	46	12	86	67	0	182	188	34	90	92	17	100	100	0	0.326	0.357	0.322	0.319	1.771	0.292	0.397	52	367	122	133	-1.617	30	92	35	98	0
6	9	6	"hpaH"	"STM1105"	7450	20080	100	82	84	23	45	46	12	90	71	0	356	369	75	92	97	36	100	100	0	0.140	0.141	0.134	0.125	1.873	0.131	0.507	80	430	301	316	-2.835	37	264	39	277	0
6	10	6	""	"STM1132"	7630	20070	90	72	76	25	44	45	10	90	65	0	390	395	163	92	101	42	100	100	0	0.094	0.106	0.100	0.094	1.837	0.119	0.645	52	355	326	335	-3.412	28	298	32	303	0
6	11	6	"rluC"	"STM1187"	7800	20070	90	155	159	29	45	47	13	100	100	0	384	393	59	93	98	27	100	100	0	0.378	0.380	0.379	0.375	1.291	0.370	0.807	52	372	401	414	-1.404	110	291	114	300	0
6	12	6	"ycfW"	"STM1219"	7990	20070	100	261	258	62	45	48	14	100	100	0	499	487	95	92	98	31	100	100	0	0.531	0.539	0.546	0.533	1.369	0.530	0.894	80	472	623	608	-0.914	216	407	213	395	0
6	13	6	"dnaA"	"STM3838"	8160	20070	90	123	126	32	46	50	21	98	90	0	214	220	42	92	98	36	100	94	0	0.631	0.625	0.631	0.590	1.638	0.597	0.732	52	356	199	208	-0.664	77	122	80	128	0
6	14	6	""	"STM1484"	8350	20070	100	308	294	100	44	48	18	100	96	0	330	319	84	92	96	28	97	95	0	1.109	1.101	1.083	1.091	1.633	1.116	0.895	80	471	502	477	0.150	264	238	250	227	0
6	15	6	"yrdB"	"STM3400"	8520	20060	90	174	177	44	45	47	13	100	100	0	236	235	20	93	94	13	100	100	0	0.902	0.930	0.916	0.889	1.415	0.961	0.780	52	359	272	274	-0.149	129	143	132	142	0
6	16	6	""	"STM3411"	8690	20060	70	68	69	15	43	46	13	84	43	0	136	134	18	93	95	18	87	59	0	0.581	0.634	0.620	0.654	2.638	0.550	0.292	32	236	68	67	-0.782	25	43	26	41	0
6	17	6	"rplR"	"STM3424"	8870	20060	100	1092	1002	351	43	48	16	100	100	0	132	132	18	90	92	15	93	76	0	24.976	22.833	24.149	22.725	1.809	25.425	0.612	80	436	1091	1001	4.642	1049	42	959	42	0
6	18	6	"yheO"	"STM3452"	9050	20060	100	138	137	39	43	48	17	96	95	0	290	284	52	91	94	18	100	98	0	0.477	0.487	0.494	0.452	1.809	0.470	0.735	80	430	294	287	-1.067	95	199	94	193	0
6	19	6	"treF"	"STM3603"	9220	20050	100	159	155	43	44	46	12	96	96	0	449	460	91	93	97	24	100	100	0	0.323	0.302	0.293	0.278	1.558	0.302	0.842	80	430	471	478	-1.630	115	356	111	367	0
6	20	6	"yhjL"	"STM3616"	9390	20050	90	72	78	22	44	46	10	94	71	0	214	225	46	92	97	22	100	100	0	0.230	0.256	0.235	0.227	1.631	0.252	0.610	52	370	150	167	-2.123	28	122	34	133	0
6	21	6	"yhjT"	"STM3623"	9580	20050	80	49	50	12	44	45	11	34	7	0	127	131	23	93	94	13	88	71	0	0.147	0.158	0.318	0.266	3.099	0.116	0.026	52	314	39	44	-2.766	5	34	6	38	0
6	22	6	""	"STM3632"	9760	20050	100	136	132	36	44	45	11	95	95	0	443	427	79	94	96	16	100	100	0	0.264	0.264	0.251	0.254	1.386	0.262	0.821	80	430	441	421	-1.924	92	349	88	333	0
6	23	6	"yiaG"	"STM3648"	9940	20050	100	63	69	22	43	46	15	66	27	0	155	162	34	95	96	16	97	92	0	0.333	0.388	0.313	0.320	2.295	0.334	0.320	80	450	80	93	-1.585	20	60	26	67	0
6	24	6	"yiaH"	"STM3658"	10120	20050	100	107	106	26	43	46	14	97	92	0	430	441	108	95	97	17	100	98	0	0.191	0.182	0.178	0.173	1.831	0.170	0.711	80	452	399	409	-2.388	64	335	63	346	0
6	1	7	"rpmH"	"STM3839"	6020	20280	100	154	172	102	44	46	12	97	91	0	120	131	55	88	89	12	87	67	0	3.438	2.977	3.260	3.099	2.265	2.524	0.628	80	463	142	171	1.781	110	32	128	43	0
6	2	7	"trmE"	"STM3843"	6190	20270	90	212	209	41	45	48	18	100	100	0	484	500	85	92	100	39	100	100	0	0.426	0.402	0.400	0.397	1.289	0.375	0.847	52	380	559	572	-1.231	167	392	164	408	0
6	3	7	""	"STM3846"	6370	20270	90	61	63	17	46	48	17	42	13	0	302	304	40	92	100	39	100	100	0	0.071	0.080	0.097	0.077	2.203	0.083	0.244	52	381	225	229	-3.807	15	210	17	212	0
6	4	7	"pstB"	"STM3854"	6550	20270	100	810	716	278	45	47	14	100	100	0	458	416	138	90	92	13	97	96	0	2.079	2.058	2.088	2.187	1.965	2.112	0.911	80	448	1133	997	1.056	765	368	671	326	0
6	5	7	""	"STM3858"	6720	20260	90	216	210	60	45	48	14	100	98	0	513	480	114	90	91	12	100	100	0	0.404	0.423	0.432	0.408	1.470	0.412	0.874	52	368	594	555	-1.307	171	423	165	390	0
6	6	7	"atpB"	"STM3871"	6910	20270	100	413	416	102	46	48	14	100	100	0	241	237	51	89	90	11	97	96	0	2.414	2.500	2.507	2.707	1.713	2.591	0.828	80	457	519	518	1.272	367	152	370	148	0
6	7	7	"lpdA"	"STM0154"	7080	20260	90	1062	1040	226	48	52	21	100	100	0	238	240	45	89	90	12	100	100	0	6.805	6.570	6.877	6.660	1.287	6.884	0.864	52	358	1163	1143	2.767	1014	149	992	151	0
6	8	7	"kdgT"	"STM0161"	7260	20250	90	76	75	17	47	51	18	69	28	0	273	275	31	91	93	15	100	100	0	0.159	0.152	0.152	0.150	1.734	0.153	0.405	52	390	211	212	-2.650	29	182	28	184	0
6	9	7	"gcd"	"STM0169"	7450	20260	100	491	469	113	46	47	11	100	100	0	824	783	186	94	96	16	100	100	0	0.610	0.614	0.633	0.630	1.483	0.598	0.919	80	470	1175	1112	-0.714	445	730	423	689	0
6	10	7	"stiH"	"STM0174"	7640	20250	80	84	89	36	46	50	25	69	34	0	267	315	125	94	114	115	90	26	0	0.220	0.195	0.195	0.173	1.919	0.199	0.716	52	320	211	264	-2.187	38	173	43	221	0
6	11	7	"yadI"	"STM0178"	7800	20250	90	72	74	21	44	49	24	59	17	0	257	261	35	93	109	107	100	7	0	0.171	0.179	0.177	0.164	2.029	0.151	0.520	52	370	192	198	-2.550	28	164	30	168	0
6	12	7	"yadB"	"STM0185"	7990	20250	90	110	106	25	43	44	10	98	94	0	210	209	38	92	92	11	100	98	0	0.568	0.538	0.541	0.520	1.784	0.514	0.635	52	370	185	180	-0.817	67	118	63	117	0
6	13	7	""	"STM1586"	8160	20250	100	476	466	128	45	48	17	97	95	0	418	418	78	92	94	16	100	100	0	1.322	1.291	1.313	1.147	1.957	1.327	0.896	80	452	757	747	0.403	431	326	421	326	0
6	14	7	"srfC"	"STM1595"	8340	20250	80	125	128	32	44	47	20	100	96	0	235	243	53	92	94	18	100	100	0	0.566	0.556	0.558	0.550	1.322	0.542	0.823	52	301	224	235	-0.820	81	143	84	151	0
6	15	7	"sifB"	"STM1602"	8510	20240	100	73	77	21	43	46	13	85	57	0	343	351	58	93	100	31	100	100	0	0.120	0.132	0.108	0.119	1.760	0.127	0.462	80	452	280	292	-3.059	30	250	34	258	0
6	16	7	""	"STM1606"	8700	20240	100	216	209	38	44	47	12	100	100	0	444	432	71	94	103	32	100	100	0	0.491	0.488	0.477	0.487	1.368	0.469	0.851	80	451	522	503	-1.025	172	350	165	338	0
6	17	7	""	"STM1615"	8860	20240	90	78	84	24	44	46	12	88	69	0	304	311	41	93	95	15	100	100	0	0.161	0.183	0.180	0.158	1.871	0.167	0.479	52	355	245	258	-2.634	34	211	40	218	0
6	18	7	""	"STM1621"	9040	20230	90	65	66	16	42	45	12	75	48	0	306	310	37	94	96	15	100	100	0	0.108	0.111	0.112	0.109	1.882	0.105	0.351	52	380	235	240	-3.204	23	212	24	216	0
6	19	7	""	"STM1792"	9220	20230	90	111	111	25	45	47	12	98	96	0	586	571	69	97	107	51	100	100	0	0.135	0.139	0.129	0.128	1.644	0.131	0.705	52	381	555	540	-2.889	66	489	66	474	0
6	20	7	"ycgQ"	"STM1800"	9400	20230	90	90	94	24	44	45	11	100	92	0	284	298	58	95	104	48	100	100	0	0.243	0.246	0.235	0.229	1.642	0.227	0.583	52	373	235	253	-2.039	46	189	50	203	0
6	21	7	"nhaB"	"STM1806"	9570	20230	100	187	182	48	44	45	11	97	95	0	498	494	94	95	97	15	100	100	0	0.355	0.346	0.357	0.325	1.602	0.340	0.846	80	452	546	537	-1.495	143	403	138	399	0
6	22	7	"rnd"	"STM1817"	9750	20220	90	104	100	19	45	47	13	94	90	0	251	257	53	96	99	19	100	98	0	0.381	0.342	0.367	0.325	1.686	0.314	0.655	52	365	214	216	-1.393	59	155	55	161	0
6	23	7	"yoaE"	"STM1828"	9920	20220	90	151	150	45	43	47	15	98	96	0	280	289	68	94	97	21	100	100	0	0.581	0.549	0.549	0.538	1.451	0.531	0.778	52	379	294	302	-0.784	108	186	107	195	0
6	24	7	""	"STM1833"	10110	20220	100	49	52	18	43	46	16	21	5	0	145	146	30	91	94	17	95	72	0	0.111	0.164	0.200	0.226	2.648	0.148	0.044	80	480	60	64	-3.170	6	54	9	55	0
6	1	8	""	"STM2358"	6010	20440	90	100	100	32	45	47	11	90	80	0	506	490	112	90	97	38	100	100	0	0.132	0.138	0.134	0.124	1.982	0.124	0.630	52	350	471	455	-2.919	55	416	55	400	0
6	2	8	"dedD"	"STM2364"	6190	20450	90	682	688	184	46	49	14	100	100	0	309	305	45	93	97	35	100	100	0	2.944	3.028	2.894	3.005	1.262	3.179	0.896	52	388	852	854	1.558	636	216	642	212	0
6	3	8	"usg"	"STM2369"	6380	20450	100	715	681	153	47	50	16	100	100	0	468	451	107	92	92	12	100	97	0	1.777	1.766	1.835	1.873	1.576	1.767	0.903	80	448	1044	993	0.829	668	376	634	359	0
6	4	8	""	"STM2377"	6550	20430	90	114	109	23	46	49	14	98	94	0	425	436	60	93	98	20	100	100	0	0.205	0.184	0.172	0.170	1.542	0.182	0.687	52	367	400	406	-2.288	68	332	63	343	0
6	5	8	"yfcM"	"STM2381"	6740	20430	90	104	101	32	45	46	10	96	86	0	261	260	42	92	95	17	100	100	0	0.349	0.333	0.343	0.292	1.804	0.348	0.659	52	396	228	224	-1.518	59	169	56	168	0
6	6	8	"fadL"	"STM2391"	6920	20430	90	180	171	51	44	45	10	98	96	0	466	455	93	89	90	10	100	100	0	0.361	0.347	0.319	0.305	1.827	0.350	0.830	52	354	513	493	-1.471	136	377	127	366	0
6	7	8	""	"STM2595"	7090	20430	90	63	67	18	45	47	14	57	25	0	238	245	42	90	91	12	100	100	0	0.122	0.142	0.127	0.132	2.027	0.129	0.308	52	373	166	177	-3.040	18	148	22	155	0
6	8	8	""	"STM2599"	7270	20430	80	62	63	14	44	46	11	69	38	0	172	180	41	91	91	12	100	96	0	0.222	0.213	0.230	0.196	2.430	0.181	0.281	52	334	99	108	-2.170	18	81	19	89	0
6	9	8	""	"STM2604"	7450	20430	90	59	64	23	44	44	9	65	44	0	227	235	48	92	91	12	100	100	0	0.111	0.140	0.141	0.123	2.372	0.155	0.325	52	365	150	163	-3.170	15	135	20	143	0
6	10	8	""	"STM2608"	7630	20430	100	131	133	28	45	46	10	100	100	0	774	756	131	92	100	32	100	100	0	0.126	0.133	0.129	0.129	1.400	0.126	0.801	80	440	768	752	-2.987	86	682	88	664	0
6	11	8	""	"STM2613"	7800	20420	100	71	71	18	43	45	11	78	56	0	280	281	67	93	101	32	97	96	0	0.150	0.149	0.158	0.141	1.976	0.143	0.480	80	449	215	216	-2.740	28	187	28	188	100
6	12	8	""	"STM2618"	7990	20420	90	49	51	11	42	43	9	36	19	0	136	147	40	92	92	10	100	94	0	0.159	0.164	0.183	0.184	3.094	0.083	0.044	52	372	51	64	-2.652	7	44	9	55	0
6	13	8	"yrbE"	"STM3312"	8150	20420	90	346	339	79	45	46	13	100	100	0	311	315	49	92	92	12	100	100	0	1.374	1.318	1.316	1.301	1.348	1.343	0.869	52	357	520	517	0.459	301	219	294	223	0
6	14	8	"yhbG"	"STM3319"	8340	20420	100	264	263	72	45	46	13	95	95	0	334	329	65	92	92	11	100	100	0	0.905	0.920	0.902	0.847	2.064	0.933	0.841	80	450	461	455	-0.144	219	242	218	237	0
6	15	8	""	"STM3334"	8520	20420	100	227	217	70	44	46	12	95	93	0	417	403	93	93	94	13	100	100	0	0.565	0.558	0.569	0.498	1.948	0.561	0.881	80	420	507	483	-0.824	183	324	173	310	0
6	16	8	""	"STM3343"	8690	20420	100	181	182	46	45	48	15	100	100	0	321	313	64	94	98	21	98	96	0	0.599	0.626	0.624	0.643	1.718	0.598	0.794	80	420	363	356	-0.739	136	227	137	219	0
6	17	8	"yhcB"	"STM3347"	8860	20410	90	121	127	47	47	50	16	96	90	0	198	211	61	96	100	22	100	94	0	0.725	0.696	0.714	0.652	1.758	0.701	0.705	52	372	176	195	-0.463	74	102	80	115	0
6	18	8	""	"STM3358"	9040	20410	90	84	87	21	46	48	13	92	76	0	260	263	33	95	97	15	100	100	0	0.230	0.244	0.229	0.214	1.795	0.229	0.523	52	402	203	209	-2.118	38	165	41	168	0
6	19	8	""	"STM0762"	9230	20410	100	74	76	17	43	45	11	88	76	0	347	349	54	96	102	26	100	100	0	0.124	0.130	0.132	0.117	1.902	0.122	0.528	80	460	282	286	-3.017	31	251	33	253	0
6	20	8	"dcoA"	"STM0767"	9410	20410	100	148	151	42	45	46	10	96	96	0	870	833	184	96	101	23	100	100	0	0.133	0.144	0.137	0.138	1.573	0.141	0.811	80	418	877	843	-2.910	103	774	106	737	0
6	21	8	""	"STM0777"	9580	20410	100	75	76	19	44	46	11	87	68	0	320	327	49	96	101	22	100	100	0	0.138	0.139	0.139	0.133	1.761	0.131	0.498	80	420	255	263	-2.853	31	224	32	231	0
6	22	8	"modB"	"STM0782"	9760	20410	100	189	189	55	44	45	12	98	98	0	296	295	68	94	100	22	96	95	0	0.718	0.721	0.739	0.754	2.050	0.721	0.803	80	469	347	346	-0.478	145	202	145	201	0
6	23	8	"hutG"	"STM0788"	9950	20410	90	81	83	23	43	45	12	88	76	0	185	194	39	92	95	16	100	98	0	0.409	0.392	0.380	0.333	2.245	0.306	0.450	52	379	131	142	-1.291	38	93	40	102	0
6	24	8	"hutH"	"STM0791"	10120	20400	90	70	73	19	44	45	11	86	57	0	223	223	43	91	93	11	100	100	0	0.197	0.220	0.199	0.188	2.059	0.192	0.384	52	380	158	161	-2.344	26	132	29	132	0
6	1	9	""	"STM0903"	6030	20620	100	85	86	20	44	45	10	93	87	0	578	582	96	90	92	20	100	100	0	0.084	0.085	0.086	0.082	1.665	0.079	0.603	80	482	529	534	-3.573	41	488	42	492	0
6	2	9	""	"STM0908"	6190	20620	90	74	77	20	44	46	10	94	71	0	338	327	66	90	92	16	100	100	0	0.121	0.139	0.129	0.124	1.704	0.130	0.524	52	362	278	270	-3.047	30	248	33	237	0
6	3	9	""	"STM0914"	6380	20620	100	61	64	17	44	46	12	66	37	0	325	332	59	91	92	14	100	100	0	0.073	0.083	0.091	0.081	2.173	0.075	0.282	80	458	251	261	-3.783	17	234	20	241	0
6	4	9	""	"STM0918"	6560	20620	80	47	52	18	43	45	11	26	9	0	181	185	35	89	89	11	100	100	0	0.043	0.094	0.105	0.099	2.568	0.107	0.101	52	314	96	105	-4.524	4	92	9	96	0
6	5	9	""	"STM0922"	6730	20620	100	72	74	18	44	45	10	86	72	0	412	404	89	90	93	18	100	100	0	0.087	0.096	0.094	0.092	1.906	0.081	0.444	80	461	350	344	-3.524	28	322	30	314	0
6	6	9	""	"STM0926"	6920	20610	100	242	233	60	45	47	13	96	95	0	1381	1334	255	93	104	34	100	100	0	0.153	0.151	0.147	0.143	1.450	0.151	0.911	80	450	1485	1429	-2.709	197	1288	188	1241	0
6	7	9	""	"STM4206"	7090	20610	110	59	58	15	45	47	12	52	18	0	197	197	42	92	100	31	95	87	0	0.133	0.124	0.168	0.134	2.356	0.137	0.349	80	490	119	118	-2.907	14	105	13	105	0
6	8	9	""	"STM4210"	7280	20610	100	81	84	28	44	45	10	91	82	0	383	372	67	91	93	14	100	100	0	0.127	0.142	0.138	0.132	1.795	0.135	0.506	80	426	329	321	-2.980	37	292	40	281	0
6	9	9	""	"STM4215"	7440	20610	100	66	68	17	43	44	10	81	52	0	258	269	57	93	93	14	100	100	0	0.139	0.142	0.140	0.124	2.065	0.134	0.403	80	435	188	201	-2.843	23	165	25	176	0
6	10	9	""	"STM4219"	7630	20600	90	59	60	14	45	45	11	55	23	0	175	175	24	93	93	12	100	100	0	0.171	0.183	0.176	0.167	2.347	0.197	0.233	52	354	96	97	-2.550	14	82	15	82	0
6	11	9	"yjbG"	"STM4224"	7780	20600	90	79	84	23	45	47	12	88	69	0	271	277	51	95	100	30	100	100	0	0.193	0.214	0.198	0.178	1.999	0.201	0.554	52	372	210	221	-2.372	34	176	39	182	0
6	12	9	"yjbO"	"STM4244"	7980	20600	90	87	89	22	43	45	11	96	82	0	171	172	26	93	95	16	100	96	0	0.564	0.582	0.546	0.538	1.984	0.529	0.509	52	387	122	125	-0.826	44	78	46	79	0
6	13	9	"csgC"	"STM1145"	8160	20600	100	57	58	12	44	45	11	55	23	0	210	205	31	92	94	14	98	98	0	0.110	0.124	0.135	0.127	2.277	0.108	0.150	80	462	131	127	-3.182	13	118	14	113	0
6	14	9	"ssaO"	"STM1416"	8340	20590	90	65	69	20	44	45	11	73	48	0	229	241	54	94	95	14	100	100	0	0.156	0.170	0.176	0.139	2.343	0.162	0.368	52	366	156	172	-2.684	21	135	25	147	0
6	15	9	"hisC"	"STM2073"	8520	20600	100	337	354	68	45	49	18	100	100	0	358	361	79	95	98	18	97	97	0	1.110	1.162	1.128	1.246	1.612	1.116	0.885	80	442	555	575	0.151	292	263	309	266	0
6	16	9	"flgE"	"STM1177"	8700	20600	100	181	185	36	46	51	19	100	100	0	413	402	62	96	102	24	100	100	0	0.426	0.454	0.455	0.452	1.411	0.434	0.812	80	396	452	445	-1.232	135	317	139	306	0
6	17	9	"rnc"	"STM2581"	8850	20590	90	142	148	41	46	49	17	100	100	0	212	219	43	94	101	26	100	98	0	0.814	0.816	0.783	0.800	1.420	0.811	0.704	52	365	214	227	-0.298	96	118	102	125	0
6	18	9	"mutS"	"STM2909"	9030	20590	70	63	65	12	45	47	14	65	21	0	132	135	16	91	93	15	100	78	0	0.439	0.455	0.428	0.380	2.405	0.405	0.314	32	236	59	64	-1.188	18	41	20	44	0
6	19	9	"yecS"	"STM1952"	9220	20580	90	95	98	25	42	44	10	100	98	0	257	261	30	90	91	11	100	100	0	0.317	0.327	0.302	0.306	1.514	0.320	0.685	52	378	220	227	-1.656	53	167	56	171	0
6	20	9	"otsB"	"STM1929"	9410	20580	100	76	80	24	44	45	11	86	71	0	295	305	72	94	95	14	100	98	0	0.159	0.171	0.167	0.160	1.951	0.171	0.490	80	438	233	247	-2.651	32	201	36	211	0
6	21	9	"yebC"	"STM1899"	9590	20590	100	644	621	129	44	47	14	100	100	0	297	295	61	94	95	14	100	98	0	2.956	2.871	2.972	2.991	1.500	2.944	0.868	80	420	803	778	1.563	600	203	577	201	0
6	22	9	"yecN"	"STM1904"	9760	20590	100	65	72	27	44	46	14	63	40	0	155	167	56	93	94	12	97	93	0	0.339	0.378	0.367	0.348	2.117	0.380	0.420	80	408	83	102	-1.562	21	62	28	74	0
6	23	9	"grpE"	"STM2681"	9940	20580	100	594	560	160	44	50	22	98	97	0	262	267	51	92	94	14	100	100	0	3.235	2.949	3.043	2.826	1.548	3.107	0.875	80	443	720	691	1.694	550	170	516	175	0
6	24	9	""	"STM3782"	10120	20580	100	79	87	35	45	51	22	76	33	0	361	355	87	94	98	17	100	100	0	0.127	0.161	0.139	0.144	1.886	0.139	0.270	80	474	301	303	-2.973	34	267	42	261	0
6	1	10	"dinP"	"STM0313"	6020	20810	80	102	106	32	44	46	16	96	84	0	314	305	63	89	94	36	100	100	0	0.258	0.287	0.278	0.259	1.823	0.274	0.694	52	320	283	278	-1.956	58	225	62	216	0
6	2	10	""	"STM0325"	6200	20800	80	69	70	20	44	46	16	65	32	0	267	267	57	88	92	36	100	100	0	0.140	0.145	0.145	0.122	2.433	0.133	0.365	52	334	204	205	-2.840	25	179	26	179	0
6	3	10	""	"STM0329"	6390	20800	80	62	60	13	44	46	11	59	30	0	190	193	38	88	90	26	100	88	0	0.176	0.152	0.159	0.154	2.244	0.124	0.190	52	320	120	121	-2.503	18	102	16	105	0
6	4	10	""	"STM0333"	6560	20800	100	96	100	25	44	45	11	98	96	0	511	515	82	89	91	24	100	100	0	0.123	0.131	0.128	0.121	1.600	0.132	0.720	80	442	474	482	-3.021	52	422	56	426	0
6	5	10	""	"STM1050"	6740	20800	100	86	90	33	44	46	13	90	80	0	484	461	104	92	93	15	100	100	0	0.107	0.125	0.116	0.114	1.866	0.120	0.547	80	451	434	415	-3.222	42	392	46	369	0
6	6	10	"ycbW"	"STM1059"	6930	20790	90	158	163	34	45	48	15	100	100	0	162	161	21	91	92	14	98	98	0	1.592	1.686	1.558	1.718	1.481	1.727	0.701	52	367	184	188	0.670	113	71	118	70	0
6	7	10	"yeaM"	"STM1279"	7100	20790	100	287	271	74	45	47	12	98	98	0	416	410	79	90	92	20	100	100	0	0.742	0.706	0.746	0.683	1.422	0.709	0.880	80	432	568	546	-0.430	242	326	226	320	0
6	8	10	""	"STM1287"	7270	20780	90	111	111	35	44	46	11	98	92	0	457	444	78	91	92	13	100	100	0	0.183	0.190	0.175	0.165	1.700	0.182	0.678	52	357	433	420	-2.450	67	366	67	353	0
6	9	10	"yeaA"	"STM1291"	7450	20790	100	128	127	34	45	46	10	95	92	0	226	216	36	91	93	30	100	93	0	0.615	0.656	0.610	0.600	1.841	0.553	0.577	80	442	218	207	-0.702	83	135	82	125	0
6	10	10	"astC"	"STM1303"	7630	20790	100	97	95	20	44	45	11	98	95	0	432	430	97	93	95	30	100	100	0	0.156	0.151	0.150	0.147	1.657	0.133	0.618	80	450	392	388	-2.677	53	339	51	337	0
6	11	10	"spy"	"STM1308"	7810	20790	100	110	116	30	45	46	11	96	95	0	248	248	39	93	94	15	100	100	0	0.419	0.458	0.444	0.424	1.691	0.457	0.720	80	453	220	226	-1.254	65	155	71	155	0
6	12	10	"celG"	"STM1317"	7990	20780	100	111	113	28	45	47	12	98	93	0	262	261	37	91	92	13	100	100	0	0.386	0.400	0.386	0.371	1.667	0.385	0.691	80	430	237	238	-1.373	66	171	68	170	0
6	13	10	"rfbJ"	"STM2089"	8150	20770	90	86	89	24	44	46	12	90	80	0	275	271	46	92	95	16	100	100	0	0.230	0.251	0.251	0.219	1.802	0.239	0.610	52	361	225	224	-2.123	42	183	45	179	0
6	14	10	"galF"	"STM2098"	8350	20780	100	160	164	45	43	45	10	98	98	0	325	313	55	92	93	14	100	100	0	0.502	0.548	0.545	0.527	1.668	0.543	0.810	80	475	350	342	-0.994	117	233	121	221	0
6	15	10	"wcaC"	"STM2113"	8510	20770	90	88	88	24	44	44	9	96	86	0	358	364	59	92	94	17	100	100	0	0.165	0.162	0.155	0.137	1.944	0.159	0.663	52	347	310	316	-2.596	44	266	44	272	0
6	16	10	"yegH"	"STM2119"	8700	20770	100	183	177	50	44	45	10	93	93	0	488	487	81	94	95	17	100	100	0	0.353	0.338	0.349	0.318	1.567	0.346	0.879	80	436	533	526	-1.503	139	394	133	393	0
6	17	10	"yegB"	"STM2129"	8860	20770	90	102	104	23	44	45	11	100	98	0	442	459	61	94	95	14	100	100	0	0.167	0.164	0.157	0.154	1.545	0.150	0.700	52	362	406	425	-2.585	58	348	60	365	0
6	18	10	"yegQ"	"STM2136"	9040	20770	100	245	235	54	44	47	15	98	97	0	405	402	60	93	98	21	100	100	0	0.644	0.618	0.615	0.589	1.514	0.618	0.869	80	463	513	500	-0.634	201	312	191	309	0
6	19	10	"cpxR"	"STM4059"	9220	20760	100	73	78	30	43	46	14	78	50	0	114	117	21	91	95	20	55	17	0	1.304	1.346	1.365	1.253	2.986	0.965	0.267	80	462	53	61	0.383	30	23	35	26	-75
6	20	10	""	"STM4068"	9410	20760	100	100	103	28	43	44	12	100	95	0	250	246	34	92	93	11	100	100	0	0.361	0.390	0.368	0.359	1.585	0.392	0.698	80	452	215	214	-1.471	57	158	60	154	0
6	21	10	"yneA"	"STM4077"	9590	20770	100	77	79	21	43	44	11	90	71	0	327	337	95	93	94	12	100	100	0	0.145	0.148	0.138	0.134	2.012	0.130	0.496	80	420	268	280	-2.783	34	234	36	244	0
6	22	10	"glpK"	"STM4086"	9760	20760	100	43	45	11	43	44	10	15	5	0	95	96	13	93	94	12	21	5	0	0.000	0.667	0.512	0.750	3.250	0.133	0.004	80	406	2	5	Error	0	2	2	3	-75
6	23	10	"ftsN"	"STM4093"	9920	20760	90	124	138	53	44	47	16	100	98	0	218	228	56	92	95	22	100	100	0	0.635	0.691	0.664	0.656	1.409	0.731	0.793	52	364	206	230	-0.655	80	126	94	136	0
6	24	10	""	"STM4102"	10120	20760	100	77	81	22	44	46	14	91	60	0	311	307	45	94	98	21	100	100	0	0.152	0.174	0.162	0.151	1.799	0.172	0.562	80	500	250	250	-2.717	33	217	37	213	0
6	1	11	"ygdL"	"STM2987"	6040	20980	100	247	242	73	45	46	11	97	97	0	410	395	91	88	89	11	100	100	0	0.627	0.642	0.645	0.604	1.820	0.631	0.817	80	440	524	504	-0.673	202	322	197	307	0
6	2	11	"ygdB"	"STM2998"	6210	20980	100	98	98	25	45	47	15	93	80	0	298	289	52	89	90	11	100	100	0	0.254	0.265	0.268	0.250	1.694	0.265	0.716	80	398	262	253	-1.979	53	209	53	200	0
6	3	11	"ygeD"	"STM3009"	6390	20980	90	141	145	34	46	47	11	100	100	0	341	336	77	88	89	11	100	100	0	0.375	0.399	0.411	0.394	1.399	0.377	0.797	52	373	348	347	-1.413	95	253	99	248	0
6	4	11	"kduI"	"STM3018"	6570	20980	100	83	87	24	43	45	12	92	75	0	381	373	73	88	90	13	100	100	0	0.137	0.154	0.143	0.142	1.967	0.140	0.545	80	430	333	329	-2.873	40	293	44	285	0
6	5	11	""	"STM3025"	6730	20970	90	132	135	31	45	47	13	100	100	0	385	387	47	93	96	20	100	100	0	0.298	0.306	0.293	0.290	1.456	0.301	0.811	52	354	379	384	-1.747	87	292	90	294	0
6	6	11	""	"STM3030"	6910	20960	90	84	89	28	46	48	13	92	63	0	390	385	61	93	97	23	100	100	0	0.128	0.147	0.142	0.124	1.904	0.140	0.516	52	396	335	335	-2.966	38	297	43	292	0
6	7	11	""	"STM2692"	7100	20970	100	186	179	47	45	47	13	100	95	0	497	480	107	91	96	24	100	100	0	0.347	0.344	0.349	0.328	1.630	0.335	0.847	80	451	547	523	-1.526	141	406	134	389	0
6	8	11	""	"STM2702"	7270	20960	90	65	68	19	44	45	12	76	40	0	308	310	40	91	94	16	100	100	0	0.097	0.110	0.104	0.096	2.039	0.098	0.304	52	380	238	243	-3.369	21	217	24	219	0
6	9	11	""	"STM2706"	7450	20960	90	78	80	21	44	46	10	90	75	0	472	477	78	92	95	17	100	100	0	0.089	0.094	0.090	0.084	1.851	0.088	0.509	52	380	414	421	-3.482	34	380	36	385	0
6	10	11	"yjiA"	"STM4530"	7640	20970	100	230	223	70	44	45	12	100	98	0	346	329	84	91	93	15	100	100	0	0.729	0.752	0.747	0.741	1.643	0.754	0.870	80	427	441	417	-0.455	186	255	179	238	0
6	11	11	"cutF"	"STM0241"	7790	20960	80	57	58	12	44	46	12	50	25	0	131	132	15	92	93	12	100	82	0	0.333	0.350	0.400	0.325	3.069	0.227	0.078	52	296	52	54	-1.585	13	39	14	40	0
6	12	11	"yaiY"	"STM0378"	7990	20950	90	59	60	14	43	45	11	63	36	0	171	171	24	89	90	11	100	100	0	0.195	0.207	0.240	0.181	2.728	0.190	0.249	52	379	98	99	-2.358	16	82	17	82	0
6	13	11	"ybcI"	"STM0540"	8170	20960	100	83	82	23	43	44	11	86	77	0	269	263	50	89	90	11	100	98	0	0.222	0.224	0.217	0.200	2.073	0.217	0.560	80	460	220	213	-2.170	40	180	39	174	0
6	14	11	""	"STM0556"	8350	20960	90	48	49	10	43	44	10	32	9	0	157	157	24	90	91	11	100	100	0	0.075	0.090	0.155	0.134	2.343	0.069	0.029	52	358	72	73	-3.744	5	67	6	67	0
6	15	11	""	"STM0298"	8520	20950	100	51	53	11	43	43	9	47	16	0	179	175	25	90	91	11	100	100	0	0.090	0.118	0.133	0.117	2.285	0.120	0.157	80	452	97	95	-3.476	8	89	10	85	0
6	16	11	""	"STM0576"	8700	20950	80	56	58	13	43	44	10	55	25	0	198	199	26	92	92	11	100	100	0	0.123	0.140	0.124	0.135	2.265	0.107	0.168	52	308	119	122	-3.027	13	106	15	107	0
6	17	11	""	"STM0581"	8860	20950	90	115	114	28	43	45	12	100	92	0	179	181	24	93	94	15	100	98	0	0.837	0.807	0.784	0.771	1.495	0.780	0.688	52	380	158	159	-0.256	72	86	71	88	0
6	18	11	"fepC"	"STM0590"	9050	20950	100	164	165	40	43	45	13	100	100	0	298	293	43	93	95	15	100	98	0	0.590	0.610	0.590	0.596	1.421	0.591	0.803	80	461	326	322	-0.761	121	205	122	200	0
6	19	11	"narP"	"STM2246"	9230	20950	100	132	132	34	43	44	10	97	97	0	257	251	46	91	91	11	100	100	0	0.536	0.556	0.562	0.528	1.692	0.545	0.778	80	430	255	249	-0.899	89	166	89	160	0
6	20	11	"stcA"	"STM2152"	9400	20940	90	57	59	14	43	44	11	57	26	0	232	234	25	93	96	16	100	100	0	0.101	0.113	0.116	0.105	1.990	0.095	0.202	52	379	153	157	-3.312	14	139	16	141	0
6	21	11	"yehW"	"STM2162"	9590	20940	80	168	173	42	43	44	11	100	100	0	200	200	29	93	94	12	100	100	0	1.168	1.215	1.212	1.201	1.363	1.263	0.775	52	314	232	237	0.224	125	107	130	107	0
6	22	11	"yohD"	"STM2170"	9760	20940	90	97	100	29	43	45	10	96	96	0	267	267	29	94	94	12	100	100	0	0.312	0.329	0.321	0.288	1.782	0.306	0.634	52	365	227	230	-1.680	54	173	57	173	0
6	23	11	""	"STM2175"	9940	20940	100	169	163	39	43	46	12	96	95	0	415	426	88	95	98	18	100	100	0	0.394	0.363	0.375	0.325	1.952	0.346	0.825	80	463	446	451	-1.345	126	320	120	331	0
6	24	11	""	"STM2288"	10120	20940	90	43	45	11	43	45	14	13	1	0	140	146	23	92	97	17	100	82	0	0.000	0.037	0.162	0.166	2.263	0.052	0.012	52	378	48	56	Error	0	48	2	54	0
6	1	12	"hupA"	"STM4170"	6030	21160	100	446	448	124	46	48	16	100	100	0	212	207	44	87	88	10	98	98	0	3.200	3.350	3.467	3.447	1.512	3.486	0.846	80	415	525	522	1.678	400	125	402	120	0
6	2	12	"hupA"	"STM4170"	6180	21140	130	372	356	128	48	51	19	97	95	0	158	157	27	89	90	11	97	91	0	4.696	4.529	4.558	4.356	1.905	5.077	0.737	120	575	393	376	2.231	324	69	308	68	0
6	3	12	"hilA"	"STM2876"	6380	21150	90	224	214	56	47	49	17	100	98	0	307	315	63	89	90	11	100	100	0	0.812	0.739	0.735	0.713	1.448	0.746	0.849	52	395	395	393	-0.301	177	218	167	226	0
6	4	12	"hilA"	"STM2876"	6560	21150	90	288	284	80	45	46	11	100	100	0	422	417	82	89	90	11	100	100	0	0.730	0.729	0.706	0.709	1.287	0.732	0.903	52	380	576	567	-0.455	243	333	239	328	0
6	5	12	"hilC"	"STM2867"	6740	21150	90	284	284	67	46	49	21	100	98	0	320	326	51	91	92	13	100	100	0	1.039	1.013	1.024	0.977	1.437	1.044	0.811	52	386	467	473	0.056	238	229	238	235	0
6	6	12	"hilC"	"STM2867"	6950	21160	90	255	231	71	46	47	14	100	100	0	303	288	55	90	91	12	100	100	0	0.981	0.934	0.965	0.898	1.477	0.988	0.820	52	349	422	383	-0.027	209	213	185	198	0
6	7	12	"hns"	"STM1751"	7090	21140	90	520	532	116	45	50	27	100	100	0	191	190	21	91	92	12	100	100	0	4.750	4.919	4.860	4.886	1.368	5.228	0.807	52	345	575	586	2.248	475	100	487	99	0
6	8	12	"hns"	"STM1751"	7280	21150	100	374	373	102	45	50	24	100	100	0	169	169	29	90	92	12	97	96	0	4.165	4.152	4.537	4.314	1.709	4.504	0.737	80	502	408	407	2.058	329	79	328	79	0
6	9	12	"hns"	"STM1751"	7460	21140	90	596	620	125	47	60	69	100	100	0	217	218	30	92	94	13	100	100	0	4.392	4.548	4.434	4.585	1.306	4.937	0.824	52	381	674	699	2.135	549	125	573	126	0
6	10	12	"hilD"	"STM2875"	7630	21140	90	341	367	123	49	74	96	100	92	0	222	218	35	94	96	16	96	96	0	2.281	2.565	2.437	2.679	1.785	4.240	0.475	52	356	420	442	1.190	292	128	318	124	0
6	11	12	"hilD"	"STM2875"	7810	21140	90	348	390	148	49	62	59	100	100	0	219	221	36	93	95	15	100	100	0	2.373	2.664	2.331	2.559	1.482	3.444	0.590	52	381	425	469	1.247	299	126	341	128	0
6	12	12	"stpA"	"STM2799"	8000	21140	110	154	162	64	46	70	102	57	10	0	204	202	44	91	92	12	100	96	0	0.956	1.045	1.065	0.937	2.347	4.163	0.179	80	485	221	227	-0.065	108	113	116	111	0
6	13	12	"csrA"	"STM2826"	8160	21130	100	74	75	23	46	92	138	0	0	0	126	127	24	90	90	11	83	67	0	0.778	0.784	0.727	0.793	2.135	59.142	0.009	80	395	64	66	-0.363	28	36	29	37	-100
6	14	12	"dps"	"STM0831"	8330	21130	90	86	93	28	44	46	12	98	78	0	171	173	22	91	93	16	100	100	0	0.525	0.598	0.519	0.515	1.942	0.576	0.503	52	386	122	131	-0.930	42	80	49	82	0
6	15	12	"dps"	"STM0831"	8530	21130	100	84	85	24	43	44	11	91	80	0	177	177	29	89	92	15	100	97	0	0.466	0.477	0.457	0.439	1.879	0.470	0.574	80	476	129	130	-1.102	41	88	42	88	0
6	16	12	"dps"	"STM0831"	8700	21120	90	107	106	27	41	44	10	98	90	0	219	217	26	89	90	11	100	100	0	0.508	0.508	0.534	0.453	1.794	0.482	0.673	52	358	196	193	-0.978	66	130	65	128	0
6	17	12	"oxyR"	"STM4125"	8870	21130	80	418	404	141	44	46	13	100	100	0	178	184	51	89	90	10	100	100	0	4.202	3.789	4.266	3.823	1.824	4.055	0.700	52	320	463	455	2.071	374	89	360	95	0
6	18	12	"oxyR"	"STM4125"	9070	21130	90	794	761	232	44	46	12	100	100	0	227	226	50	89	90	10	100	100	0	5.435	5.234	5.333	5.261	1.311	5.455	0.898	52	355	888	854	2.442	750	138	717	137	0
6	19	12	"fur"	"STM0693"	9230	21120	100	131	130	35	44	45	11	97	93	0	174	175	25	90	91	11	100	97	0	1.036	1.012	1.060	0.958	1.852	1.118	0.641	80	418	171	171	0.051	87	84	86	85	0
6	20	12	"fur"	"STM0693"	9400	21120	90	127	131	32	45	47	16	100	96	0	182	185	30	95	98	17	100	100	0	0.943	0.956	0.972	0.934	1.541	1.029	0.678	52	381	169	176	-0.085	82	87	86	90	0
6	21	12	"envR"	"STM3389"	9590	21120	100	54	55	16	43	46	16	27	6	0	178	181	33	95	98	16	98	95	0	0.133	0.140	0.162	0.150	2.619	0.125	0.113	80	460	94	98	-2.916	11	83	12	86	0
6	22	12	"envR"	"STM3389"	9770	21120	100	50	51	14	41	43	9	48	17	0	174	176	29	94	94	12	100	98	0	0.112	0.122	0.164	0.136	2.334	0.109	0.111	80	418	89	92	-3.152	9	80	10	82	0
6	23	12	"envR"	"STM3389"	9940	21120	100	55	56	12	41	43	10	63	28	0	205	206	33	94	94	12	100	98	0	0.126	0.134	0.163	0.138	2.278	0.092	0.158	80	418	125	127	-2.987	14	111	15	112	0
6	24	12	"arcB"	"STM3328"	10120	21110	80	64	69	19	41	43	10	84	59	0	181	189	47	93	94	13	100	98	0	0.261	0.292	0.294	0.253	2.101	0.265	0.511	52	322	111	124	-1.936	23	88	28	96	0
6	1	13	"ctrl-PolA-10ng/ul"	"ctrl-PolA-10ng/ul"	6030	21340	80	45	48	12	44	45	10	23	7	0	131	130	13	88	89	10	100	94	0	0.023	0.095	0.235	0.199	2.743	0.070	0.010	52	330	44	46	-5.426	1	43	4	42	0
6	2	13	"ctrl-FtsL-10ng/ul"	"ctrl-FtsL-10ng/ul"	6220	21330	60	57	61	18	44	47	14	46	25	0	135	137	14	90	91	11	100	100	0	0.289	0.362	0.298	0.290	3.033	0.351	0.089	32	176	58	64	-1.791	13	45	17	47	0
6	3	13	"ctrl-TufA-10ng/ul"	"ctrl-TufA-10ng/ul"	6390	21340	90	1672	1561	694	43	45	9	100	100	0	170	166	34	91	91	11	98	92	0	20.620	20.240	22.392	20.372	1.495	21.809	0.793	52	397	1708	1593	4.366	1629	79	1518	75	0
6	4	13	"EMPTY"	"EMPTY"	6570	21330	90	879	871	233	45	46	10	100	100	0	108	110	13	91	91	10	78	40	0	49.059	43.474	34.643	37.835	1.578	55.152	0.277	52	372	851	845	5.616	834	17	826	19	100
6	5	13	"EMPTY"	"EMPTY"	6740	21320	100	45	45	10	44	47	20	3	0	0	87	87	12	90	90	11	12	2	0	-0.333	-0.333	0.615	0.756	3.554	0.059	0.000	80	445	-2	-2	Error	1	-3	1	-3	-75
6	6	13	"EMPTY"	"EMPTY"	6920	21320	100	42	51	29	43	46	17	15	12	0	89	89	12	89	89	10	17	5	0	100000.000	100000.000	0.908	0.993	4.158	0.015	0.001	80	451	-1	8	16.610	-1	0	8	0	-75
6	7	13	"ctrl-PolA-50ng/ul"	"ctrl-PolA-50ng/ul"	7110	21320	80	48	61	58	43	57	109	1	1	0	126	130	21	91	92	11	92	76	0	0.143	0.462	0.372	0.382	4.449	87.483	0.010	52	334	40	57	-2.807	5	35	18	39	0
6	8	13	"ctrl-FtsL-50ng/ul"	"ctrl-FtsL-50ng/ul"	7340	21310	50	73	955	1350	46	68	83	33	33	0	113	111	19	95	97	15	58	25	0	1.500	56.813	1.200	1.728	6.062	99.755	0.108	12	99	45	925	0.585	27	18	909	16	0
6	9	13	"ctrl-TufA-50ng/ul"	"ctrl-TufA-50ng/ul"	7460	21320	90	4004	3888	981	44	54	80	100	100	0	210	205	32	92	93	12	100	100	0	33.559	34.018	34.368	34.456	1.407	36.721	0.829	52	353	4078	3957	5.069	3960	118	3844	113	0
6	10	13	"EMPTY"	"EMPTY"	7630	21310	100	1039	919	536	45	59	90	81	80	0	105	107	15	93	93	12	45	23	0	82.833	62.429	29.125	22.091	3.536	76.177	0.214	80	432	1006	888	6.372	994	12	874	14	100
6	11	13	"EMPTY"	"EMPTY"	7810	21310	100	43	42	8	45	54	64	0	0	0	90	89	10	90	90	11	11	0	0	100000.000	3.000	0.667	0.809	3.273	1.575	0.014	80	420	-2	-4	16.610	-2	0	-3	-1	-75
6	12	13	"EMPTY"	"EMPTY"	7980	21310	100	39	41	10	43	44	11	6	1	0	87	88	9	89	89	10	11	1	0	2.000	2.000	0.899	0.898	2.897	0.234	0.001	80	409	-6	-3	1.000	-4	-2	-2	-1	-75
6	13	13	"ctrl-PolA-100ng/ul"	"ctrl-PolA-100ng/ul"	8160	21310	100	49	53	17	44	83	121	0	0	0	103	103	15	90	90	11	53	18	0	0.385	0.692	0.793	0.696	4.204	53.048	0.018	80	464	18	22	-1.379	5	13	9	13	-50
6	14	13	"ctrl-FtsL-100ng/ul"	"ctrl-FtsL-100ng/ul"	8360	21320	70	123	118	33	43	48	28	87	68	0	138	134	25	92	91	10	90	78	0	1.739	1.786	1.804	1.849	2.557	2.026	0.396	32	236	126	117	0.798	80	46	75	42	0
6	15	13	"ctrl-TufA-100ng/ul"	"ctrl-TufA-100ng/ul"	8530	21320	90	3983	4296	1852	43	45	11	100	100	0	220	222	61	91	92	11	98	96	0	30.543	32.466	33.534	31.279	1.551	35.990	0.758	52	347	4069	4384	4.933	3940	129	4253	131	100
6	16	13	"EMPTY"	"EMPTY"	8690	21300	100	70	120	100	42	44	12	60	52	0	122	121	27	89	90	11	71	57	0	0.848	2.438	2.122	1.699	3.076	4.094	0.428	80	441	61	110	-0.237	28	33	78	32	-75
6	17	13	"EMPTY"	"EMPTY"	8870	21300	100	43	44	11	42	43	11	21	3	0	89	90	12	89	90	11	17	5	0	100000.000	2.000	0.667	0.702	3.413	7.701	0.000	80	432	1	3	16.610	1	0	2	1	-75
6	18	13	"EMPTY"	"EMPTY"	9050	21300	100	42	43	8	41	43	11	13	1	0	89	88	9	89	90	10	8	1	0	100000.000	-2.000	0.829	0.782	2.426	3.102	0.002	80	450	1	1	16.610	1	0	2	-1	-75
6	19	13	"ctrl-PolA-400ng/ul"	"ctrl-PolA-400ng/ul"	9240	21300	80	94	93	37	42	44	10	76	75	0	121	125	26	93	93	11	82	63	0	1.857	1.594	1.740	1.610	3.084	1.886	0.309	52	321	80	83	0.893	52	28	51	32	0
6	20	13	"ctrl-FtsL-400ng/ul"	"ctrl-FtsL-400ng/ul"	9420	21300	80	347	359	144	42	44	14	100	100	0	211	207	44	95	96	11	98	98	0	2.629	2.830	2.850	2.855	1.502	3.228	0.839	52	321	421	429	1.395	305	116	317	112	0
6	21	13	"ctrl-TufA-400ng/ul"	"ctrl-TufA-400ng/ul"	9590	21290	90	8503	7145	2854	43	54	105	100	98	0	318	308	71	97	97	12	100	100	0	38.281	33.659	34.309	28.756	1.972	37.136	0.863	52	350	8681	7313	5.259	8460	221	7102	211	100
6	22	13	"EMPTY"	"EMPTY"	9760	21290	100	141	274	280	41	50	96	50	35	0	119	121	25	94	94	12	68	50	0	4.000	8.630	6.071	4.753	3.357	12.113	0.512	80	420	125	260	2.000	100	25	233	27	-75
6	23	13	"EMPTY"	"EMPTY"	9940	21290	100	40	42	10	41	42	9	16	8	0	90	89	12	92	92	11	10	0	0	0.500	-0.333	0.636	0.785	4.020	0.497	0.002	80	420	-3	-2	-1.000	-1	-2	1	-3	-75
6	24	13	"EMPTY"	"EMPTY"	10120	21290	100	43	44	11	41	42	10	21	2	0	91	89	11	91	91	11	6	1	0	100000.000	-1.500	0.611	0.650	2.548	0.232	0.001	80	474	2	1	16.610	2	0	3	-2	-75
6	1	14	""	"STM4316"	6030	21500	60	47	49	9	44	45	11	25	3	0	111	120	29	90	92	13	81	31	0	0.143	0.167	0.433	0.381	3.827	0.165	0.052	32	176	24	35	-2.807	3	21	5	30	0
6	2	14	""	"STM4529"	6210	21510	90	157	152	48	43	45	13	100	100	0	165	164	28	87	88	11	100	100	0	1.462	1.416	1.427	1.355	1.554	1.511	0.704	52	420	192	186	0.547	114	78	109	77	0
6	3	14	""	"STM4276"	6400	21510	80	51	52	11	42	44	11	40	13	0	118	113	22	88	88	11	84	71	0	0.300	0.400	0.457	0.403	3.673	0.097	0.011	52	328	39	35	-1.737	9	30	10	25	0
6	4	14	""	"STM0560"	6570	21500	80	63	60	12	43	45	12	67	34	0	187	183	26	90	90	12	100	98	0	0.206	0.183	0.220	0.185	1.956	0.177	0.348	52	328	117	110	-2.278	20	97	17	93	0
6	5	14	""	"STM0359"	6750	21490	60	49	49	11	44	44	10	18	9	0	121	123	19	91	92	13	81	56	0	0.167	0.156	0.315	0.303	2.486	0.094	0.027	32	176	35	37	-2.585	5	30	5	32	0
6	6	14	""	"STM1024"	6920	21500	90	54	54	12	44	44	9	50	17	0	124	126	17	91	91	12	94	71	0	0.303	0.286	0.392	0.343	2.631	0.227	0.094	52	388	43	45	-1.722	10	33	10	35	0
6	7	14	"purG"	"STM2565"	7100	21500	100	133	135	33	43	44	10	100	100	0	239	246	63	89	89	11	100	97	0	0.600	0.586	0.573	0.610	1.723	0.539	0.725	80	510	240	249	-0.737	90	150	92	157	-100
6	8	14	"cysM"	"STM2440"	7300	21500	90	74	85	33	43	45	11	88	71	0	176	212	79	89	90	10	100	100	0	0.356	0.341	0.331	0.307	1.762	0.321	0.610	52	398	118	165	-1.489	31	87	42	123	100
6	9	14	"ompR"	"STM3502"	7460	21500	90	158	174	78	42	44	9	100	100	0	155	164	42	90	91	11	100	100	0	1.785	1.784	1.723	1.776	1.485	1.838	0.774	52	379	181	206	0.836	116	65	132	74	100
6	10	14	"dnaK"	"STM0012"	7640	21490	100	733	814	516	43	48	42	100	98	0	165	173	50	90	90	11	97	92	0	9.200	9.289	9.570	8.928	1.669	10.356	0.846	80	484	765	854	3.202	690	75	771	83	0
6	11	14	"trkA"	"STM3409"	7820	21480	90	150	155	50	44	46	12	100	96	0	343	360	82	91	91	12	100	100	0	0.421	0.413	0.418	0.381	1.638	0.427	0.791	52	372	358	380	-1.249	106	252	111	269	0
6	12	14	""	"STM4528"	8000	21490	100	189	183	65	43	45	11	96	92	0	171	179	43	90	91	12	97	96	0	1.802	1.573	1.506	1.296	2.447	1.699	0.677	80	474	227	229	0.850	146	81	140	89	0
6	13	14	""	"STM2230"	8180	21490	100	140	137	35	43	44	11	98	98	0	312	307	54	89	90	12	100	100	0	0.435	0.431	0.442	0.405	1.765	0.408	0.744	80	464	320	312	-1.201	97	223	94	218	0
6	14	14	"yegN"	"STM2127"	8350	21480	90	101	100	30	43	45	11	94	86	0	507	493	86	91	92	13	100	100	0	0.139	0.142	0.134	0.127	1.712	0.136	0.638	52	373	474	459	-2.842	58	416	57	402	0
6	15	14	""	"STM2178"	8530	21480	100	70	72	21	43	44	11	81	56	0	323	315	67	91	93	12	100	100	0	0.116	0.129	0.130	0.115	1.900	0.134	0.536	80	462	259	253	-3.103	27	232	29	224	0
6	16	14	""	"STM2664"	8700	21480	80	53	56	12	43	44	11	46	23	0	128	127	14	91	92	12	98	76	0	0.270	0.361	0.463	0.378	2.739	0.304	0.082	52	306	47	49	-1.888	10	37	13	36	0
6	17	14	"sinH"	"STM2517"	8870	21480	100	42	42	9	42	42	9	11	2	0	98	101	18	89	90	13	40	16	0	0.000	0.000	0.469	0.517	4.148	0.009	0.000	80	464	9	12	Error	0	9	0	12	-50
6	18	14	"flhA"	"STM1913"	9050	21480	110	52	57	22	42	43	11	45	30	0	148	173	81	89	92	19	95	76	0	0.169	0.179	0.209	0.189	2.460	0.167	0.410	80	524	69	99	-2.561	10	59	15	84	0
6	19	14	"EMPTY"	"EMPTY"	9230	21470	100	44	45	9	43	44	11	17	1	0	88	89	12	90	92	19	2	0	0	-0.500	-2.000	0.708	0.839	3.313	0.172	0.033	80	464	-1	1	Error	1	-2	2	-1	-75
6	20	14	"EMPTY"	"EMPTY"	9410	21470	100	40	41	10	42	43	11	7	3	0	89	90	11	90	91	10	13	5	0	2.000	100000.000	0.750	1.134	3.401	0.587	0.004	80	452	-3	-1	1.000	-2	-1	-1	0	-75
6	21	14	"EMPTY"	"EMPTY"	9580	21470	100	42	43	9	41	43	11	15	0	0	91	92	11	92	93	11	18	0	0	-1.000	100000.000	0.769	0.716	3.340	0.136	0.002	80	462	0	2	Error	1	-1	2	0	-75
6	22	14	"EMPTY"	"EMPTY"	9760	21470	100	40	42	11	41	43	10	17	6	0	88	88	9	91	92	10	6	1	0	0.333	-0.333	1.125	1.127	3.523	1.430	0.006	80	464	-4	-2	-1.585	-1	-3	1	-3	-75
6	23	14	"EMPTY"	"EMPTY"	9940	21470	100	42	43	11	42	43	10	11	2	0	90	91	10	90	91	10	17	5	0	0.000	1.000	1.167	1.148	3.896	0.139	0.001	80	464	0	2	Error	0	0	1	1	-75
6	24	14	"EMPTY"	"EMPTY"	10120	21470	100	43	44	11	43	43	9	15	6	0	93	92	10	90	90	11	16	1	0	0.000	0.500	0.882	0.857	2.802	2.132	0.002	80	496	3	3	Error	0	3	1	2	-75
7	1	1	"yccF"	"STM1074"	10520	19140	100	72	74	23	43	44	10	85	65	0	223	232	69	93	94	14	98	98	0	0.223	0.223	0.229	0.218	1.908	0.214	0.547	80	496	159	170	-2.164	29	130	31	139	0
7	2	1	"ydjN"	"STM1320"	10690	19130	90	116	149	104	43	44	10	100	100	0	191	225	108	93	95	15	100	100	0	0.745	0.803	0.810	0.755	1.556	0.858	0.775	52	362	171	238	-0.425	73	98	106	132	0
7	3	1	""	"STM1491"	10870	19130	100	72	77	30	42	44	11	86	57	0	230	241	106	93	94	11	100	100	0	0.219	0.236	0.232	0.211	2.188	0.210	0.579	80	464	167	183	-2.191	30	137	35	148	0
7	4	1	"yiaC"	"STM3643"	11030	19130	90	63	63	15	43	45	12	73	36	0	194	206	73	95	96	16	100	100	0	0.202	0.180	0.213	0.185	2.073	0.138	0.341	52	367	119	131	-2.307	20	99	20	111	0
7	5	1	"oppA"	"STM1746"	11240	19120	100	136	140	45	42	44	10	96	95	0	402	406	123	96	97	14	98	98	0	0.307	0.316	0.333	0.294	1.623	0.290	0.759	80	494	400	408	-1.703	94	306	98	310	0
7	6	1	""	"STM2585"	11420	19130	100	80	82	20	43	44	10	96	85	0	242	242	46	95	95	11	98	98	0	0.252	0.265	0.255	0.243	1.715	0.261	0.611	80	454	184	186	-1.990	37	147	39	147	0
7	7	1	"yecH"	"STM1936"	11580	19120	90	61	66	19	44	45	11	75	38	0	198	222	83	96	97	13	100	100	0	0.167	0.175	0.180	0.160	2.318	0.135	0.325	52	368	119	148	-2.585	17	102	22	126	0
7	8	1	"srlR"	"STM2837"	11770	19120	100	80	84	35	44	45	11	91	71	0	229	237	63	96	97	12	100	98	0	0.271	0.284	0.270	0.248	2.011	0.278	0.480	80	484	169	181	-1.885	36	133	40	141	0
7	9	1	"kdpA"	"STM0706"	11940	19120	100	102	105	28	44	45	13	98	92	0	492	527	111	96	97	11	100	100	0	0.146	0.142	0.141	0.132	1.581	0.133	0.698	80	464	454	492	-2.771	58	396	61	431	0
7	10	1	"greB"	"STM3503"	12130	19120	100	88	91	26	44	45	11	92	85	0	273	287	78	95	96	12	100	100	0	0.247	0.245	0.226	0.218	1.915	0.226	0.598	80	464	222	239	-2.016	44	178	47	192	0
7	11	1	""	"STM3156"	12290	19110	90	119	129	52	45	48	21	98	88	0	213	229	64	96	99	28	100	100	0	0.632	0.632	0.626	0.594	1.561	0.686	0.673	52	354	191	217	-0.661	74	117	84	133	0
7	12	1	"yaeC"	"STM0245"	12470	19110	100	177	188	73	44	47	19	100	98	0	315	335	94	97	99	26	100	100	0	0.610	0.605	0.592	0.577	1.417	0.626	0.827	80	450	351	382	-0.713	133	218	144	238	0
7	13	1	"cyaY"	"STM3943"	12640	19120	100	298	366	215	45	49	23	100	100	0	213	216	50	96	98	13	97	97	0	2.162	2.675	2.140	2.397	1.897	3.996	0.608	80	440	370	441	1.113	253	117	321	120	0
7	14	1	"cyaA"	"STM3939"	12820	19110	110	1283	1238	378	45	54	37	100	100	0	819	811	140	99	102	29	100	100	0	1.719	1.676	1.666	1.596	1.385	1.731	0.887	80	528	1958	1905	0.782	1238	720	1193	712	0
7	15	1	"yifK"	"STM3930"	13010	19110	100	1365	1358	574	45	55	38	100	100	0	647	613	131	100	103	31	100	100	0	2.413	2.559	2.400	2.348	1.468	2.887	0.876	80	448	1867	1826	1.271	1320	547	1313	513	0
7	16	1	"wzxE"	"STM3926"	13190	19110	120	1100	1011	349	44	49	20	96	92	0	493	459	124	98	99	16	94	94	0	2.673	2.679	2.620	2.351	2.172	2.735	0.902	120	551	1451	1328	1.419	1056	395	967	361	0
7	17	1	"rffG"	"STM3922"	13360	19100	120	979	1244	653	43	47	16	100	98	0	418	426	111	98	99	15	98	97	0	2.925	3.662	3.264	3.385	1.742	4.363	0.837	120	565	1256	1529	1.548	936	320	1201	328	0
7	18	1	"rfe"	"STM3918"	13550	19110	110	963	974	144	44	50	41	100	100	0	515	506	54	98	101	21	100	100	0	2.204	2.279	2.187	2.279	1.250	2.315	0.883	80	500	1336	1338	1.140	919	417	930	408	0
7	19	1	""	"STM4433"	13710	19100	90	56	59	11	43	50	46	0	0	0	212	227	67	97	100	24	100	100	0	0.113	0.123	0.127	0.112	2.370	0.655	0.126	52	374	128	146	-3.145	13	115	16	130	0
7	20	1	""	"STM4440"	13890	19100	90	59	62	17	44	45	11	55	32	0	205	219	56	98	98	12	100	100	0	0.140	0.149	0.142	0.127	2.647	0.110	0.184	52	379	122	139	-2.835	15	107	18	121	0
7	21	1	""	"STM4447"	14070	19100	100	71	75	19	43	45	11	88	70	0	266	287	99	98	99	12	100	100	0	0.167	0.169	0.164	0.158	1.755	0.153	0.565	80	476	196	221	-2.585	28	168	32	189	0
7	22	1	""	"STM4464"	14250	19100	100	170	168	35	44	46	12	100	98	0	1129	1112	102	99	102	18	100	100	0	0.122	0.122	0.122	0.117	1.367	0.116	0.815	80	466	1156	1137	-3.031	126	1030	124	1013	0
7	23	1	"idnO"	"STM4483"	14420	19090	90	108	108	24	43	45	11	100	98	0	716	658	181	103	111	35	100	98	0	0.106	0.117	0.112	0.118	1.604	0.106	0.687	52	359	678	620	-3.237	65	613	65	555	0
7	24	1	""	"STM4488"	14600	19100	100	53	57	16	44	45	11	46	21	0	210	212	48	100	105	29	98	91	0	0.082	0.116	0.129	0.128	2.587	0.108	0.129	80	486	119	125	-3.611	9	110	13	112	0
7	1	2	"hydH"	"STM4173"	10510	19320	100	271	270	75	44	45	11	98	96	0	499	496	95	94	94	11	100	100	0	0.560	0.562	0.544	0.517	1.705	0.568	0.892	80	466	632	628	-0.835	227	405	226	402	0
7	2	2	"yciG"	"STM1728"	10690	19310	100	49	53	14	43	45	11	42	20	0	136	140	28	94	94	11	95	83	0	0.143	0.217	0.344	0.269	3.370	0.216	0.139	80	470	48	56	-2.807	6	42	10	46	0
7	3	2	"yihU"	"STM4023"	10860	19310	90	71	76	23	42	44	11	82	59	0	312	341	107	95	96	10	100	100	0	0.134	0.138	0.129	0.112	1.913	0.129	0.555	52	373	246	280	-2.904	29	217	34	246	0
7	4	2	"yihP"	"STM4018"	11040	19300	90	65	71	27	42	44	10	76	57	0	298	319	120	93	94	11	100	100	0	0.112	0.128	0.116	0.104	1.969	0.133	0.547	52	395	228	255	-3.156	23	205	29	226	0
7	5	2	"pepB"	"STM2536"	11220	19310	80	154	159	53	42	44	9	100	100	0	218	222	67	93	94	11	100	100	0	0.896	0.907	0.923	0.912	1.485	0.854	0.812	52	340	237	246	-0.158	112	125	117	129	0
7	6	2	"atpF"	"STM3869"	11410	19320	100	423	436	140	44	45	11	100	100	0	200	203	57	94	95	11	95	93	0	3.575	3.596	3.737	4.059	1.855	3.686	0.766	80	461	485	501	1.838	379	106	392	109	0
7	7	2	"sinI"	"STM2516"	11580	19300	90	65	72	24	44	45	11	78	48	0	240	239	36	93	95	11	100	100	0	0.143	0.192	0.154	0.145	2.394	0.187	0.358	52	387	168	174	-2.807	21	147	28	146	0
7	8	2	""	"STM1056"	11760	19290	50	57	59	13	45	46	14	33	16	0	167	194	82	101	102	16	91	66	0	0.182	0.151	0.229	0.273	4.025	0.109	0.124	12	104	78	107	-2.459	12	66	14	93	0
7	9	2	"sitB"	"STM2862"	11930	19300	90	268	266	69	43	45	11	100	100	0	249	256	50	96	97	11	100	100	0	1.471	1.394	1.379	1.379	1.297	1.454	0.855	52	401	378	383	0.556	225	153	223	160	0
7	10	2	"cytR"	"STM4094"	12120	19300	90	87	90	26	42	43	10	100	90	0	230	245	47	96	96	11	100	100	0	0.336	0.322	0.315	0.298	1.570	0.324	0.682	52	379	179	197	-1.574	45	134	48	149	0
7	11	2	"bcfF"	"STM0026"	12290	19300	90	61	65	17	42	44	10	76	48	0	236	241	49	96	96	11	100	100	0	0.136	0.159	0.154	0.136	2.004	0.140	0.354	52	394	159	168	-2.881	19	140	23	145	0
7	12	2	"gmk"	"STM3740"	12480	19300	100	258	255	47	44	46	12	100	100	0	320	328	40	97	98	14	100	100	0	0.960	0.913	0.928	0.900	1.319	0.922	0.860	80	435	437	442	-0.059	214	223	211	231	0
7	13	2	"srgA"	"PSLT011"	12640	19290	100	296	289	102	45	48	15	93	93	0	565	555	138	97	98	15	100	100	0	0.536	0.533	0.526	0.483	1.634	0.546	0.919	80	405	719	702	-0.899	251	468	244	458	0
7	14	2	"ppx"	"STM2502"	12830	19290	100	152	150	47	44	47	17	95	93	0	452	438	127	98	100	25	100	100	0	0.305	0.312	0.305	0.303	1.465	0.308	0.875	80	434	462	446	-1.713	108	354	106	340	0
7	15	2	""	"STM4258"	13000	19290	100	65	67	20	44	45	11	73	46	0	210	207	32	97	98	12	100	100	0	0.186	0.209	0.204	0.187	2.074	0.199	0.337	80	420	134	133	-2.428	21	113	23	110	0
7	16	2	""	"STM4261"	13180	19290	100	484	469	121	44	44	11	100	100	0	384	373	70	96	98	12	100	100	0	1.528	1.534	1.522	1.499	1.341	1.580	0.924	80	425	728	702	0.611	440	288	425	277	0
7	17	2	""	"STM4261"	13360	19290	100	127	127	30	45	47	14	97	96	0	286	291	42	97	98	12	100	100	0	0.434	0.423	0.408	0.394	1.536	0.412	0.715	80	416	271	276	-1.205	82	189	82	194	0
7	18	2	"yjcB"	"STM4263"	13530	19290	100	622	614	178	45	48	16	100	100	0	155	155	32	98	99	12	96	88	0	10.123	9.982	10.200	10.594	1.533	9.890	0.677	80	451	634	626	3.340	577	57	569	57	0
7	19	2	"livF"	"STM3560"	13710	19280	70	56	56	12	43	45	13	46	18	0	144	158	37	97	99	12	100	90	0	0.277	0.213	0.236	0.271	2.053	0.153	0.100	32	236	60	74	-1.854	13	47	13	61	0
7	20	2	"fljA"	"STM2770"	13880	19280	100	57	61	17	43	45	10	60	40	0	219	244	97	97	98	12	100	100	0	0.115	0.122	0.136	0.116	2.239	0.106	0.340	80	464	136	165	-3.123	14	122	18	147	0
7	21	2	"ada"	"STM2265"	14060	19280	90	94	96	22	43	45	11	100	90	0	228	246	61	97	97	11	100	100	0	0.389	0.356	0.388	0.342	1.570	0.325	0.662	52	387	182	202	-1.361	51	131	53	149	0
7	22	2	"ssaV"	"STM1414"	14250	19280	90	58	58	11	44	45	11	57	19	0	209	214	36	99	99	12	100	100	0	0.127	0.122	0.135	0.118	2.065	0.102	0.194	52	387	124	129	-2.974	14	110	14	115	0
7	23	2	"fimC"	"STM0545"	14420	19270	90	54	56	13	43	44	9	53	36	0	206	233	84	99	100	13	100	100	0	0.103	0.097	0.091	0.097	2.564	0.070	0.160	52	373	118	147	-3.282	11	107	13	134	0
7	24	2	"malK"	"STM4230"	14590	19270	110	50	52	13	43	44	10	42	16	0	174	197	73	97	98	12	100	98	0	0.091	0.090	0.138	0.116	2.630	0.070	0.098	80	511	84	109	-3.459	7	77	9	100	0
7	1	3	"era"	"STM2580"	10520	19500	90	168	170	44	43	45	11	100	100	0	257	258	46	93	93	11	100	100	0	0.762	0.770	0.775	0.753	1.340	0.766	0.846	52	401	289	292	-0.392	125	164	127	165	0
7	2	3	"pabB"	"STM1824"	10700	19500	60	58	60	17	44	45	11	59	31	0	120	130	33	91	92	11	87	56	0	0.483	0.410	0.500	0.495	2.890	0.387	0.234	32	176	43	55	-1.051	14	29	16	39	0
7	3	3	"iacP"	"STM2881"	10870	19500	100	99	106	41	42	44	11	96	91	0	136	140	30	93	94	11	96	83	0	1.326	1.362	1.318	1.367	1.889	1.420	0.562	80	463	100	111	0.407	57	43	64	47	0
7	4	3	"invJ"	"STM2892"	11040	19500	90	116	120	26	42	45	12	100	98	0	247	242	50	93	95	12	100	100	0	0.481	0.523	0.527	0.527	1.356	0.494	0.792	52	385	228	227	-1.057	74	154	78	149	0
7	5	3	"eutM"	"STM2465"	11230	19490	70	53	55	19	43	43	9	50	31	0	134	144	41	93	94	11	96	84	0	0.244	0.235	0.277	0.294	1.950	0.252	0.222	32	236	51	63	-2.036	10	41	12	51	0
7	6	3	"eutB"	"STM2458"	11390	19490	80	51	54	14	43	44	10	40	23	0	141	154	47	93	94	10	96	90	0	0.167	0.180	0.235	0.232	2.746	0.152	0.174	52	324	56	72	-2.585	8	48	11	61	0
7	7	3	"prsA"	"STM1780"	11590	19490	110	464	545	238	44	49	27	100	100	0	226	243	73	94	95	14	100	100	0	3.182	3.362	3.351	3.389	1.333	3.442	0.901	80	518	552	650	1.670	420	132	501	149	0
7	8	3	"pgtP"	"STM2399"	11760	19490	100	78	78	20	43	49	28	62	11	0	299	299	71	94	97	15	100	100	0	0.171	0.171	0.189	0.168	1.822	0.166	0.269	80	472	240	240	-2.550	35	205	35	205	0
7	9	3	"parE"	"STM3181"	11940	19480	90	63	65	15	43	44	10	80	48	0	126	133	31	95	95	10	84	69	0	0.645	0.579	0.567	0.633	2.880	0.410	0.201	52	381	51	60	-0.632	20	31	22	38	0
7	10	3	"mutY"	"STM3110"	12120	19480	100	73	75	23	42	43	10	78	67	0	174	176	45	95	96	10	97	95	0	0.392	0.407	0.387	0.369	2.284	0.361	0.429	80	462	110	114	-1.350	31	79	33	81	0
7	11	3	"gdhA"	"STM1299"	12300	19480	90	92	94	21	44	45	10	100	92	0	190	195	33	96	96	11	100	100	0	0.511	0.505	0.502	0.485	1.552	0.488	0.658	52	365	142	149	-0.970	48	94	50	99	0
7	12	3	"fliN"	"STM1977"	12470	19480	100	69	69	18	43	44	11	77	56	0	204	205	50	97	97	12	100	97	0	0.243	0.241	0.231	0.221	2.052	0.205	0.390	80	430	133	134	-2.041	26	107	26	108	0
7	13	3	""	"STM2630"	12640	19470	100	47	49	14	44	45	11	20	7	0	112	117	28	97	97	12	52	36	0	0.200	0.250	0.396	0.494	3.792	0.070	0.007	80	345	18	25	-2.322	3	15	5	20	-100
7	14	3	""	"STM1014"	12780	19490	140	84	90	28	45	48	19	85	51	0	514	495	122	100	106	35	96	94	0	0.094	0.114	0.103	0.107	1.992	0.103	0.567	156	673	453	440	-3.408	39	414	45	395	0
7	15	3	""	"STM1018"	13010	19470	100	61	66	24	45	46	11	60	43	0	214	211	41	99	105	33	95	85	0	0.139	0.188	0.230	0.186	3.258	0.170	0.243	80	457	131	133	-2.845	16	115	21	112	0
7	16	3	""	"STM2302"	13180	19480	100	233	231	72	43	45	11	100	100	0	234	232	36	95	97	11	100	100	0	1.367	1.372	1.338	1.314	1.428	1.484	0.837	80	430	329	325	0.451	190	139	188	137	0
7	17	3	"glnH"	"STM0830"	13360	19470	100	151	154	45	44	46	12	96	95	0	363	358	54	97	98	12	100	100	0	0.402	0.421	0.406	0.376	1.751	0.427	0.824	80	420	373	371	-1.314	107	266	110	261	0
7	18	3	"yajD"	"STM0411"	13520	19470	90	80	83	21	43	45	11	96	75	0	228	234	55	99	101	17	100	100	0	0.287	0.296	0.274	0.269	1.809	0.295	0.553	52	363	166	175	-1.802	37	129	40	135	0
7	19	3	"artM"	"STM0888"	13720	19470	100	142	151	52	43	45	11	100	100	0	263	275	66	99	101	15	100	100	0	0.604	0.614	0.592	0.587	1.454	0.613	0.783	80	486	263	284	-0.728	99	164	108	176	0
7	20	3	"pykA"	"STM1888"	13900	19460	110	386	369	97	43	45	11	98	97	0	561	542	98	99	100	13	100	100	0	0.742	0.736	0.745	0.669	1.884	0.751	0.911	80	466	805	769	-0.430	343	462	326	443	0
7	21	3	"eda"	"STM1884"	14060	19460	90	328	328	93	43	50	37	100	100	0	239	248	54	100	102	22	100	100	0	2.050	1.926	1.937	1.919	1.228	1.885	0.879	52	376	424	433	1.036	285	139	285	148	0
7	22	3	""	"STM1535"	14250	19460	90	77	78	20	45	50	36	40	5	0	199	199	23	99	101	22	100	100	0	0.320	0.330	0.330	0.290	1.895	0.342	0.510	52	379	132	133	-1.644	32	100	33	100	0
7	23	3	""	"STM0613"	14420	19460	100	179	182	39	43	45	10	100	100	0	386	377	68	97	98	12	100	100	0	0.471	0.496	0.486	0.492	1.352	0.484	0.901	80	450	425	419	-1.087	136	289	139	280	0
7	24	3	"rna"	"STM0617"	14600	19450	100	471	464	140	43	45	11	100	100	0	388	386	79	97	98	12	100	100	0	1.471	1.457	1.474	1.373	1.439	1.508	0.922	80	482	719	710	0.557	428	291	421	289	0
7	1	4	"pspA"	"STM1690"	10520	19690	100	2169	2005	550	44	47	15	100	100	0	257	246	48	93	94	10	100	100	0	12.957	12.817	13.161	13.324	1.462	13.247	0.902	80	470	2289	2114	3.696	2125	164	1961	153	0
7	2	4	"yhcO"	"STM3363"	10690	19690	100	51	52	11	44	47	15	26	3	0	145	146	25	93	94	12	97	87	0	0.135	0.151	0.225	0.195	2.747	0.077	0.008	80	458	59	61	-2.893	7	52	8	53	0
7	3	4	"prmA"	"STM3383"	10870	19680	100	186	189	38	43	44	11	100	100	0	330	333	51	94	95	12	100	100	0	0.606	0.611	0.616	0.601	1.321	0.592	0.856	80	430	379	385	-0.723	143	236	146	239	0
7	4	4	"yhcS"	"STM3367"	11030	19670	90	88	91	21	44	46	11	100	92	0	276	274	42	96	98	20	100	100	0	0.244	0.264	0.265	0.249	1.573	0.261	0.556	52	369	224	225	-2.032	44	180	47	178	0
7	5	4	"yfiR"	"STM2671"	11230	19680	100	97	102	25	44	45	11	98	97	0	263	265	45	96	98	18	98	98	0	0.317	0.343	0.319	0.334	1.797	0.323	0.607	80	474	220	227	-1.656	53	167	58	169	0
7	6	4	"rluD"	"STM2662"	11390	19670	90	970	941	203	46	55	60	100	100	0	345	337	55	97	99	19	100	100	0	3.726	3.729	3.851	3.706	1.209	3.777	0.928	52	376	1172	1135	1.898	924	248	895	240	0
7	7	4	"murF"	"STM0124"	11590	19670	100	278	277	96	44	52	52	95	87	0	420	432	123	96	98	18	100	100	0	0.722	0.693	0.696	0.657	1.576	0.693	0.875	80	478	558	569	-0.469	234	324	233	336	0
7	8	4	"ampD"	"STM0146"	11770	19670	90	85	86	19	43	45	11	96	86	0	187	191	39	96	97	12	100	100	0	0.462	0.453	0.411	0.455	1.648	0.435	0.577	52	365	133	138	-1.115	42	91	43	95	0
7	9	4	"polB"	"STM0097"	11940	19670	100	171	178	46	43	44	11	100	98	0	657	663	124	96	97	12	100	100	0	0.228	0.238	0.238	0.228	1.332	0.235	0.888	80	461	689	702	-2.132	128	561	135	567	0
7	10	4	"ppdD"	"STM0144"	12120	19660	100	64	65	16	43	44	10	72	51	0	259	262	35	97	98	12	100	100	0	0.130	0.133	0.132	0.116	2.158	0.118	0.343	80	439	183	187	-2.948	21	162	22	165	0
7	11	4	"gidB"	"STM3873"	12290	19660	100	170	164	49	44	46	11	98	93	0	341	348	64	97	98	12	100	100	0	0.516	0.478	0.463	0.435	1.607	0.485	0.838	80	440	370	371	-0.953	126	244	120	251	0
7	12	4	"yieG"	"STM3851"	12470	19670	100	377	372	69	45	49	17	100	100	0	611	609	113	99	103	18	100	100	0	0.648	0.641	0.649	0.651	1.308	0.622	0.939	80	430	844	837	-0.625	332	512	327	510	0
7	13	4	"purF"	"STM2362"	12650	19660	100	246	246	38	46	49	17	100	100	0	528	529	91	99	102	19	100	100	0	0.466	0.465	0.458	0.468	1.239	0.439	0.897	80	423	629	630	-1.101	200	429	200	430	0
7	14	4	"nuoB"	"STM2327"	12820	19660	90	362	372	74	46	53	33	100	100	0	289	295	41	99	103	25	100	100	0	1.663	1.663	1.623	1.655	1.228	1.715	0.885	52	336	506	522	0.734	316	190	326	196	0
7	15	4	"menB"	"STM2307"	13010	19660	100	317	313	70	46	50	28	100	100	0	422	415	75	98	101	21	100	100	0	0.836	0.842	0.839	0.841	1.240	0.831	0.929	80	448	595	584	-0.258	271	324	267	317	0
7	16	4	"yfaX"	"STM2292"	13170	19650	90	77	84	38	45	46	12	84	63	0	374	372	61	99	102	23	100	100	0	0.116	0.143	0.116	0.111	2.108	0.118	0.316	52	354	307	312	-3.103	32	275	39	273	0
7	17	4	"gyrA"	"STM2272"	13360	19650	110	1722	1641	464	46	49	16	100	100	0	670	675	128	99	101	20	100	100	0	2.935	2.769	2.811	2.619	1.345	2.882	0.963	80	514	2247	2171	1.553	1676	571	1595	576	0
7	18	4	"yfcG"	"STM2349"	13540	19650	100	102	107	30	45	48	16	98	87	0	356	350	62	98	99	13	100	100	0	0.221	0.246	0.229	0.227	1.561	0.234	0.663	80	439	315	314	-2.178	57	258	62	252	0
7	19	4	"iroB"	"STM2773"	13710	19650	110	857	826	188	44	49	22	100	100	0	537	521	68	99	101	17	100	100	0	1.856	1.853	1.897	1.771	1.340	1.917	0.952	80	428	1251	1204	0.892	813	438	782	422	0
7	20	4	""	"STM2797"	13870	19650	120	58	60	19	44	48	21	30	7	0	143	146	34	99	101	16	79	65	0	0.318	0.340	0.333	0.379	3.314	0.701	0.199	120	535	58	63	-1.652	14	44	16	47	0
7	21	4	"srlD"	"STM2835"	14070	19650	100	116	123	37	43	45	11	100	100	0	371	386	95	98	101	17	100	100	0	0.267	0.278	0.286	0.265	1.394	0.268	0.807	80	447	346	368	-1.903	73	273	80	288	0
7	22	4	""	"STM2816"	14240	19640	100	104	103	30	44	45	12	93	88	0	334	340	74	99	101	17	100	98	0	0.255	0.245	0.240	0.240	1.513	0.232	0.702	80	440	295	300	-1.970	60	235	59	241	0
7	23	4	"csrA"	"STM2826"	14420	19640	100	79	81	20	43	44	11	93	73	0	142	146	23	99	99	11	98	91	0	0.837	0.809	0.783	0.759	2.206	0.710	0.363	80	442	79	85	-0.256	36	43	38	47	0
7	24	4	""	"STM2844"	14600	19640	90	88	88	20	46	50	16	90	61	0	400	408	55	99	100	13	100	100	0	0.140	0.136	0.134	0.121	1.727	0.122	0.467	52	386	343	351	-2.841	42	301	42	309	0
7	1	5	""	"STM1789"	10520	19870	100	61	66	22	44	44	9	67	45	0	279	270	61	94	94	11	100	100	0	0.092	0.125	0.104	0.103	2.143	0.121	0.344	80	452	202	198	-3.444	17	185	22	176	0
7	2	5	"chaA"	"STM1771"	10680	19870	90	814	849	152	47	54	46	100	100	0	429	426	51	96	98	20	100	100	0	2.303	2.430	2.527	2.415	1.146	2.539	0.943	52	347	1100	1132	1.204	767	333	802	330	0
7	3	5	"yciE"	"STM1730"	10860	19860	90	85	91	28	46	52	39	48	13	0	247	246	32	96	99	20	100	100	0	0.258	0.300	0.286	0.248	2.026	0.328	0.601	52	374	190	195	-1.953	39	151	45	150	0
7	4	5	""	"STM3020"	11040	19860	100	91	93	27	44	46	11	92	87	0	288	292	55	97	98	16	100	100	0	0.246	0.251	0.246	0.222	1.712	0.252	0.642	80	459	238	244	-2.023	47	191	49	195	0
7	5	5	"thyA"	"STM3001"	11220	19850	90	117	120	25	44	46	11	100	100	0	285	284	33	97	99	15	100	100	0	0.388	0.406	0.387	0.393	1.377	0.405	0.780	52	373	261	263	-1.365	73	188	76	187	0
7	6	5	"gcvA"	"STM2982"	11400	19850	90	187	184	48	45	46	11	100	100	0	350	353	56	97	98	14	100	100	0	0.561	0.543	0.557	0.518	1.379	0.549	0.838	52	390	395	395	-0.833	142	253	139	256	0
7	7	5	"typA"	"STM4009"	11580	19860	100	1419	1331	455	45	46	12	100	100	0	400	378	113	95	96	11	96	93	0	4.505	4.544	4.575	4.936	1.561	4.527	0.954	80	462	1679	1569	2.172	1374	305	1286	283	0
7	8	5	"pflE"	"STM0844"	11760	19850	90	91	93	25	44	46	12	98	82	0	315	319	44	96	96	11	100	100	0	0.215	0.220	0.206	0.195	1.814	0.218	0.581	52	373	266	272	-2.220	47	219	49	223	0
7	9	5	"ybhA"	"STM0784"	11920	19850	90	143	150	44	44	47	14	100	100	0	375	400	98	98	101	26	100	100	0	0.357	0.351	0.351	0.335	1.520	0.314	0.738	52	374	376	408	-1.484	99	277	106	302	0
7	10	5	""	"STM0699"	12110	19850	90	66	64	15	43	46	12	63	42	0	216	218	38	97	100	23	100	98	0	0.193	0.174	0.188	0.154	2.316	0.168	0.360	52	386	142	142	-2.371	23	119	21	121	0
7	11	5	"nagD"	"STM0681"	12290	19850	100	97	101	26	44	46	13	96	90	0	277	274	54	97	98	13	100	100	0	0.294	0.322	0.309	0.307	1.478	0.308	0.688	80	440	233	234	-1.764	53	180	57	177	0
7	12	5	"ybeK"	"STM0661"	12470	19840	100	68	76	31	44	46	12	76	47	0	204	233	92	97	98	12	100	100	0	0.224	0.235	0.219	0.191	2.258	0.237	0.584	80	430	131	168	-2.157	24	107	32	136	0
7	13	5	"ybjY"	"STM0941"	12660	19840	100	1452	1353	401	45	47	12	100	100	0	414	401	87	96	97	11	100	100	0	4.425	4.289	4.330	4.150	1.347	4.438	0.958	80	430	1725	1613	2.146	1407	318	1308	305	0
7	14	5	""	"STM3038"	12830	19840	100	204	200	47	45	48	15	100	100	0	333	335	51	96	97	12	100	100	0	0.671	0.649	0.662	0.626	1.358	0.646	0.865	80	440	396	394	-0.576	159	237	155	239	0
7	15	5	"yjeM"	"STM4345"	13020	19840	100	112	113	31	44	45	11	95	93	0	522	493	120	97	98	12	98	98	0	0.160	0.174	0.176	0.179	1.771	0.174	0.803	80	404	493	465	-2.644	68	425	69	396	0
7	16	5	"hflX"	"STM4362"	13180	19840	100	1166	1084	289	45	47	14	100	100	0	384	375	60	98	99	13	100	100	0	3.920	3.751	3.799	3.656	1.356	3.943	0.936	80	413	1407	1316	1.971	1121	286	1039	277	0
7	17	5	"purA"	"STM4366"	13360	19840	100	657	643	167	47	50	17	100	100	0	340	334	70	98	98	11	100	100	0	2.521	2.525	2.477	2.545	1.253	2.569	0.936	80	399	852	832	1.334	610	242	596	236	0
7	18	5	"yjfP"	"STM4380"	13530	19850	120	206	200	51	46	51	24	97	95	0	327	320	70	97	98	11	96	95	0	0.696	0.691	0.679	0.716	1.472	0.687	0.885	120	511	390	377	-0.524	160	230	154	223	0
7	19	5	"grxC"	"STM3702"	13710	19830	90	174	173	40	44	45	11	100	100	0	197	199	33	99	99	12	100	100	0	1.327	1.290	1.374	1.297	1.544	1.335	0.731	52	347	228	229	0.408	130	98	129	100	0
7	20	5	"ysaA"	"STM3666"	13890	19830	100	96	99	29	44	45	11	97	88	0	220	221	45	99	99	12	100	100	0	0.430	0.451	0.413	0.416	1.733	0.429	0.645	80	414	173	177	-1.218	52	121	55	122	0
7	21	5	"bisC"	"STM3644"	14070	19830	100	159	167	38	44	45	13	100	100	0	339	339	55	98	99	12	100	100	0	0.477	0.510	0.487	0.503	1.336	0.502	0.834	80	420	356	364	-1.067	115	241	123	241	0
7	22	5	"dppD"	"STM3627"	14250	19830	100	163	164	41	45	46	13	100	100	0	398	390	79	98	98	12	100	100	0	0.393	0.408	0.400	0.396	1.348	0.402	0.855	80	430	418	411	-1.346	118	300	119	292	0
7	23	5	"yhjB"	"STM3606"	14420	19810	90	65	68	22	45	46	13	67	28	0	321	311	45	98	99	12	100	100	0	0.090	0.108	0.094	0.103	1.981	0.123	0.354	52	358	243	236	-3.479	20	223	23	213	0
7	24	5	"ftsE"	"STM3570"	14600	19820	100	467	452	133	49	52	18	100	100	0	316	313	64	99	100	13	100	100	0	1.926	1.883	1.916	1.872	1.299	1.930	0.926	80	484	635	617	0.946	418	217	403	214	0
7	1	6	"garK"	"STM3247"	10500	20040	90	115	116	36	43	44	11	98	94	0	337	347	66	93	94	12	100	100	0	0.295	0.287	0.273	0.258	1.696	0.297	0.718	52	379	316	327	-1.761	72	244	73	254	0
7	2	6	"yhaN"	"STM3238"	10690	20040	100	464	450	117	44	47	24	100	100	0	457	442	88	95	96	13	100	100	0	1.160	1.170	1.204	1.161	1.425	1.189	0.911	80	450	782	753	0.214	420	362	406	347	0
7	3	6	"rfaE"	"STM3200"	10870	20040	100	159	163	49	43	45	11	98	97	0	255	251	47	94	94	11	100	100	0	0.720	0.764	0.723	0.717	1.531	0.791	0.830	80	453	277	277	-0.473	116	161	120	157	0
7	4	6	"yqhA"	"STM3153"	11050	20030	100	142	140	35	45	46	12	98	98	0	247	242	42	95	96	12	100	100	0	0.638	0.646	0.640	0.623	1.447	0.652	0.828	80	440	249	242	-0.648	97	152	95	147	0
7	5	6	"hybD"	"STM3146"	11230	20030	90	104	106	31	43	44	10	100	94	0	238	236	24	95	96	12	100	100	0	0.427	0.447	0.406	0.403	1.565	0.444	0.667	52	394	204	204	-1.229	61	143	63	141	0
7	6	6	""	"STM3134"	11420	20030	90	79	77	22	44	45	10	84	67	0	299	293	60	94	95	11	100	100	0	0.171	0.166	0.178	0.165	1.680	0.161	0.502	52	388	240	232	-2.550	35	205	33	199	0
7	7	6	"ymbA"	"STM1065"	11580	20030	90	86	88	25	46	46	11	88	76	0	270	267	33	95	97	17	100	100	0	0.229	0.244	0.237	0.207	2.038	0.237	0.592	52	356	215	214	-2.129	40	175	42	172	0
7	8	6	"yccX"	"STM1083"	11760	20030	90	77	80	20	43	45	12	92	75	0	179	174	35	95	98	19	94	88	0	0.405	0.468	0.432	0.437	1.816	0.405	0.437	52	381	118	116	-1.305	34	84	37	79	0
7	9	6	"hpaX"	"STM1107"	11940	20030	100	83	89	28	43	46	13	92	70	0	379	363	96	98	99	19	100	98	0	0.142	0.174	0.165	0.164	1.676	0.166	0.656	80	453	321	311	-2.812	40	281	46	265	0
7	10	6	""	"STM1133"	12110	20020	90	86	91	29	43	45	11	96	88	0	450	435	72	97	100	20	100	100	0	0.122	0.142	0.125	0.126	1.842	0.139	0.560	52	356	396	386	-3.037	43	353	48	338	0
7	11	6	"yceD"	"STM1190"	12300	20020	110	1370	1325	349	45	56	48	100	100	0	218	221	30	97	100	19	100	100	0	10.950	10.323	10.513	9.725	1.580	10.824	0.887	80	501	1446	1404	3.453	1325	121	1280	124	0
7	12	6	"cobB"	"STM1221"	12480	20020	100	273	280	59	46	60	52	100	100	0	369	367	61	97	99	16	100	100	0	0.835	0.867	0.877	0.866	1.310	0.909	0.708	80	432	499	504	-0.261	227	272	234	270	0
7	13	6	"ydgO"	"STM1456"	12660	20020	100	197	197	59	44	46	13	96	96	0	453	444	94	96	97	15	100	100	0	0.429	0.440	0.447	0.402	1.605	0.444	0.890	80	430	510	501	-1.222	153	357	153	348	0
7	14	6	""	"STM1492"	12820	20010	90	97	99	25	43	45	11	96	96	0	305	299	43	97	98	14	100	100	0	0.260	0.277	0.260	0.254	1.569	0.252	0.618	52	354	262	258	-1.946	54	208	56	202	0
7	15	6	"aroE"	"STM3401"	13010	20010	100	347	345	114	43	45	12	98	98	0	390	384	74	96	98	14	100	100	0	1.034	1.049	1.076	0.960	1.561	1.100	0.910	80	436	598	590	0.048	304	294	302	288	0
7	16	6	"zntR"	"STM3412"	13180	20010	100	193	184	41	44	46	12	100	98	0	261	259	37	98	98	11	100	100	0	0.914	0.870	0.930	0.848	1.377	0.880	0.850	80	408	312	301	-0.130	149	163	140	161	0
7	17	6	"rpsN"	"STM3427"	13360	20010	100	1840	1750	357	45	57	37	100	100	0	156	156	22	99	99	11	97	97	0	31.491	29.912	30.734	31.044	1.383	29.971	0.772	80	430	1852	1762	4.977	1795	57	1705	57	0
7	18	6	"slyD"	"STM3455"	13540	20010	100	682	659	165	47	59	39	100	100	0	309	302	47	100	100	11	100	100	0	3.038	3.030	3.059	2.993	1.255	3.101	0.926	80	384	844	814	1.603	635	209	612	202	0
7	19	6	"yhjE"	"STM3609"	13710	20000	100	170	170	43	46	48	12	100	97	0	515	511	80	100	102	15	100	100	0	0.299	0.302	0.286	0.283	1.473	0.297	0.840	80	430	539	535	-1.743	124	415	124	411	0
7	20	6	"yhjN"	"STM3618"	13890	20000	100	232	222	73	45	46	12	96	93	0	624	601	169	99	102	16	100	100	0	0.356	0.353	0.357	0.339	1.406	0.358	0.924	80	430	712	679	-1.489	187	525	177	502	0
7	21	6	"yhjV"	"STM3625"	14070	20000	100	120	126	35	45	46	11	97	95	0	516	530	72	99	101	15	100	100	0	0.180	0.188	0.188	0.171	1.683	0.186	0.739	80	438	492	512	-2.475	75	417	81	431	0
7	22	6	""	"STM3633"	14250	20000	100	151	153	47	44	46	12	96	95	0	391	396	92	101	102	15	100	100	0	0.369	0.369	0.336	0.336	1.612	0.365	0.839	80	376	397	404	-1.438	107	290	109	295	0
7	23	6	""	"STM3651"	14420	20000	100	315	320	62	47	52	21	100	100	0	267	270	38	99	103	17	100	100	0	1.595	1.596	1.590	1.607	1.275	1.663	0.890	80	448	436	444	0.674	268	168	273	171	0
7	24	6	"xylB"	"STM3660"	14600	19990	90	230	236	67	49	54	23	100	98	0	460	482	117	103	106	20	100	100	0	0.507	0.493	0.469	0.477	1.321	0.474	0.873	52	379	538	566	-0.980	181	357	187	379	0
7	1	7	"rnpA"	"STM3840"	10510	20230	100	575	561	119	44	46	13	100	100	0	202	201	31	93	94	11	98	97	0	4.872	4.787	4.650	4.994	1.527	4.992	0.856	80	451	640	625	2.284	531	109	517	108	0
7	2	7	""	"STM3844"	10680	20220	100	87	93	34	43	45	13	90	81	0	244	241	34	94	95	12	100	100	0	0.293	0.340	0.318	0.288	1.976	0.335	0.489	80	420	194	197	-1.769	44	150	50	147	0
7	3	7	"yidZ"	"STM3848"	10850	20220	90	87	113	73	42	44	11	96	94	0	258	308	144	95	96	17	100	100	0	0.276	0.333	0.284	0.275	1.792	0.351	0.714	52	374	208	284	-1.857	45	163	71	213	0
7	4	7	"pstA"	"STM3855"	11050	20220	100	662	617	185	44	46	11	100	100	0	405	379	93	95	96	16	100	97	0	1.994	2.018	1.963	2.099	1.524	2.044	0.928	80	456	928	857	0.995	618	310	573	284	0
7	5	7	""	"STM3859"	11220	20210	90	103	110	27	44	46	11	100	100	0	364	353	48	95	96	11	100	100	0	0.219	0.256	0.234	0.243	1.490	0.242	0.677	52	366	328	324	-2.189	59	269	66	258	0
7	6	7	"atpI"	"STM3872"	11400	20220	100	325	322	96	46	48	13	100	100	0	246	237	50	96	97	12	96	95	0	1.860	1.957	1.987	2.065	1.823	2.027	0.843	80	450	429	417	0.895	279	150	276	141	0
7	7	7	"yacH"	"STM0157"	11580	20210	100	153	152	47	46	48	13	95	95	0	483	476	89	97	99	14	100	100	0	0.277	0.280	0.276	0.265	1.500	0.282	0.803	80	442	493	485	-1.851	107	386	106	379	0
7	8	7	""	"STM0163"	11750	20200	90	81	82	21	44	45	11	88	76	0	227	233	45	96	99	15	100	100	0	0.282	0.277	0.245	0.250	1.774	0.262	0.576	52	371	168	175	-1.824	37	131	38	137	0
7	9	7	"yadF"	"STM0171"	11940	20200	90	268	259	64	45	46	11	100	98	0	319	322	41	97	97	12	100	100	0	1.005	0.951	0.977	0.895	1.478	0.959	0.884	52	370	445	439	0.006	223	222	214	225	0
7	10	7	"stiC"	"STM0175"	12110	20190	100	43	46	14	43	45	12	18	6	0	118	124	23	96	97	13	78	43	0	0.000	0.107	0.400	0.293	3.385	0.128	0.020	80	452	22	31	Error	0	22	3	28	-50
7	11	7	"panD"	"STM0180"	12290	20200	90	108	113	30	43	44	10	98	98	0	211	209	22	96	97	11	100	100	0	0.565	0.619	0.577	0.570	1.647	0.616	0.678	52	376	180	183	-0.823	65	115	70	113	0
7	12	7	"sfsA"	"STM0187"	12470	20190	90	134	142	41	44	46	11	100	100	0	275	274	44	97	97	12	100	100	0	0.506	0.554	0.554	0.518	1.417	0.577	0.778	52	386	268	275	-0.984	90	178	98	177	0
7	13	7	"yncD"	"STM1587"	12660	20200	90	77	86	23	43	44	12	96	78	0	301	305	75	94	95	12	100	100	0	0.164	0.204	0.170	0.183	1.719	0.185	0.557	52	362	241	254	-2.606	34	207	43	211	0
7	14	7	"ydcX"	"STM1596"	12830	20200	100	61	65	24	43	44	10	66	41	0	175	175	28	96	97	13	98	97	0	0.228	0.278	0.230	0.223	2.747	0.280	0.284	80	449	97	101	-2.134	18	79	22	79	0
7	15	7	"yncJ"	"STM1603"	13010	20190	90	53	51	10	43	45	11	44	3	0	144	146	26	98	98	13	98	82	0	0.217	0.167	0.301	0.236	2.514	0.127	0.056	52	373	56	56	-2.202	10	46	8	48	0
7	16	7	"tehA"	"STM1609"	13190	20180	90	142	135	39	42	44	11	98	94	0	355	338	67	96	97	11	100	100	0	0.386	0.384	0.384	0.351	1.754	0.394	0.800	52	365	359	335	-1.373	100	259	93	242	0
7	17	7	""	"STM1617"	13350	20190	90	79	80	18	44	46	10	98	75	0	295	307	54	97	99	15	100	100	0	0.177	0.171	0.176	0.154	1.684	0.159	0.591	52	372	233	246	-2.500	35	198	36	210	0
7	18	7	"ydcG"	"STM1622"	13540	20190	90	91	91	25	43	44	9	92	92	0	200	204	55	98	99	15	96	94	0	0.471	0.453	0.420	0.443	1.847	0.387	0.595	52	387	150	154	-1.087	48	102	48	106	0
7	19	7	""	"STM1793"	13710	20180	90	184	190	44	44	48	20	98	98	0	561	547	71	101	108	45	100	100	0	0.304	0.327	0.314	0.315	1.316	0.322	0.876	52	367	600	592	-1.716	140	460	146	446	0
7	20	7	"ycgO"	"STM1801"	13890	20190	100	218	219	59	45	48	19	100	100	0	630	633	153	100	107	42	98	98	0	0.326	0.326	0.326	0.328	1.408	0.317	0.883	80	450	703	707	-1.615	173	530	174	533	0
7	21	7	""	"STM1809"	14070	20190	90	54	59	18	43	45	11	48	28	0	149	153	31	99	99	13	96	92	0	0.220	0.296	0.314	0.289	2.625	0.280	0.207	52	355	61	70	-2.184	11	50	16	54	0
7	22	7	"fadD"	"STM1818"	14250	20170	120	223	207	82	44	46	12	95	94	0	531	469	165	100	103	17	98	97	0	0.415	0.442	0.458	0.424	1.621	0.431	0.858	120	538	610	532	-1.268	179	431	163	369	0
7	23	7	""	"STM1829"	14430	20180	110	68	72	19	45	47	13	81	40	0	189	185	29	98	100	16	98	96	0	0.253	0.310	0.295	0.286	2.150	0.288	0.342	80	435	114	114	-1.984	23	91	27	87	0
7	24	7	"yebN"	"STM1834"	14590	20170	90	200	196	48	47	49	20	100	100	0	335	334	68	97	100	24	100	100	0	0.643	0.629	0.636	0.620	1.276	0.621	0.864	52	369	391	386	-0.637	153	238	149	237	0
7	1	8	""	"STM2359"	10510	20390	90	101	103	30	44	45	11	98	88	0	470	441	105	93	95	13	100	100	0	0.151	0.170	0.152	0.157	1.949	0.158	0.620	52	362	434	407	-2.726	57	377	59	348	0
7	2	8	"folC"	"STM2365"	10690	20400	100	306	558	2002	43	44	10	100	98	0	319	331	157	96	97	13	100	100	0	1.179	2.191	1.228	1.227	1.820	12.346	0.410	80	442	486	750	0.238	263	223	515	235	0
7	3	8	"pdxB"	"STM2370"	10870	20400	100	868	841	208	44	46	12	100	100	0	438	417	99	96	97	13	97	95	0	2.409	2.483	2.548	2.656	1.613	2.505	0.919	80	419	1166	1118	1.269	824	342	797	321	0
7	4	8	"fabB"	"STM2378"	11040	20390	100	727	702	217	45	47	13	100	100	0	272	267	69	94	95	12	96	93	0	3.831	3.798	3.825	4.023	1.485	3.837	0.900	80	440	860	830	1.938	682	178	657	173	0
7	5	8	"mepA"	"STM2383"	11230	20380	90	281	288	77	45	47	13	100	100	0	342	348	53	95	95	10	100	100	0	0.955	0.960	0.937	0.932	1.286	1.029	0.897	52	390	483	496	-0.066	236	247	243	253	0
7	6	8	"vacJ"	"STM2392"	11410	20380	90	376	368	90	45	46	11	100	100	0	331	336	52	97	97	12	100	100	0	1.415	1.351	1.378	1.302	1.423	1.404	0.890	52	355	565	562	0.500	331	234	323	239	0
7	7	8	""	"STM2596"	11580	20380	90	62	62	16	44	45	11	65	38	0	227	232	39	97	98	12	100	100	0	0.138	0.133	0.157	0.138	2.146	0.124	0.233	52	357	148	153	-2.852	18	130	18	135	0
7	8	8	""	"STM2600"	11750	20370	90	89	91	23	45	46	14	94	76	0	317	325	55	97	98	14	100	100	0	0.200	0.202	0.189	0.183	1.722	0.204	0.615	52	382	264	274	-2.322	44	220	46	228	0
7	9	8	""	"STM2605"	11930	20380	90	86	88	28	44	46	13	84	63	0	355	366	95	98	99	15	100	100	0	0.163	0.164	0.170	0.135	2.076	0.151	0.514	52	380	299	312	-2.613	42	257	44	268	0
7	10	8	""	"STM2609"	12110	20370	90	61	59	12	44	46	13	55	15	0	237	257	70	97	99	15	100	100	0	0.121	0.094	0.105	0.093	2.137	0.066	0.121	52	372	157	175	-3.042	17	140	15	160	0
7	11	8	""	"STM2614"	12270	20370	90	97	100	28	45	48	15	94	73	0	408	402	83	100	109	44	100	100	0	0.169	0.182	0.175	0.159	1.766	0.169	0.659	52	374	360	357	-2.566	52	308	55	302	0
7	12	8	""	"STM1021"	12470	20370	90	112	108	24	44	46	12	100	94	0	410	417	64	100	102	20	100	100	0	0.219	0.202	0.204	0.189	1.471	0.201	0.751	52	394	378	381	-2.189	68	310	64	317	0
7	13	8	"yrbF"	"STM3313"	12650	20370	100	316	330	92	44	46	12	100	98	0	452	451	81	98	99	15	100	100	0	0.768	0.810	0.773	0.781	1.452	0.827	0.890	80	442	626	639	-0.380	272	354	286	353	0
7	14	8	"yhbL"	"STM3327"	12830	20370	100	316	307	78	44	46	12	100	98	0	331	332	60	99	99	13	100	100	0	1.172	1.129	1.118	1.091	1.517	1.144	0.900	80	420	504	496	0.229	272	232	263	233	0
7	15	8	"nanE"	"STM3337"	13010	20370	100	114	117	37	44	45	11	97	96	0	408	391	95	97	98	13	100	100	0	0.225	0.248	0.237	0.240	1.625	0.244	0.733	80	416	381	367	-2.151	70	311	73	294	0
7	16	8	"rpsI"	"STM3344"	13170	20370	100	2206	2313	698	46	84	109	100	100	0	163	170	34	98	99	12	98	97	0	33.231	31.486	31.975	33.329	1.426	31.787	0.773	80	436	2225	2339	5.054	2160	65	2267	72	0
7	17	8	""	"STM3350"	13360	20370	100	154	163	65	46	84	108	50	6	0	358	347	69	99	100	13	100	98	0	0.417	0.472	0.478	0.427	1.844	1.000	0.086	80	446	367	365	-1.262	108	259	117	248	0
7	18	8	"yhcR"	"STM3366"	13550	20370	90	55	57	19	44	46	10	51	28	0	155	160	24	98	99	13	100	96	0	0.193	0.210	0.255	0.245	2.800	0.171	0.087	52	364	68	75	-2.373	11	57	13	62	0
7	19	8	""	"STM0763"	13720	20360	100	80	84	22	44	46	15	87	62	0	308	304	50	98	102	23	100	98	0	0.171	0.194	0.186	0.171	2.010	0.181	0.479	80	442	246	246	-2.544	36	210	40	206	0
7	20	8	""	"STM0769"	13900	20360	100	94	95	25	45	46	12	95	88	0	318	315	65	99	101	17	100	100	0	0.224	0.231	0.223	0.209	1.675	0.221	0.668	80	408	268	266	-2.160	49	219	50	216	0
7	21	8	"modF"	"STM0778"	14070	20360	100	285	280	59	47	50	18	100	100	0	566	564	67	98	108	34	100	100	0	0.509	0.500	0.498	0.482	1.298	0.501	0.907	80	420	706	699	-0.976	238	468	233	466	0
7	22	8	"ybhE"	"STM0785"	14250	20360	100	490	489	97	47	51	18	100	100	0	500	495	106	101	110	33	98	98	0	1.110	1.122	1.115	1.161	1.362	1.113	0.923	80	428	842	836	0.151	443	399	442	394	0
7	23	8	"hutC"	"STM0789"	14430	20350	100	179	174	48	46	48	14	97	95	0	342	343	64	101	103	17	100	100	0	0.552	0.529	0.534	0.509	1.404	0.533	0.836	80	420	374	370	-0.858	133	241	128	242	0
7	24	8	"ybhB"	"STM0792"	14600	20340	90	121	125	28	44	46	14	100	98	0	252	253	26	99	100	14	100	100	0	0.503	0.526	0.510	0.505	1.437	0.510	0.752	52	371	230	235	-0.991	77	153	81	154	0
7	1	9	""	"STM0904"	10520	20570	100	48	50	11	42	44	10	32	12	0	203	206	32	92	93	11	100	100	0	0.054	0.070	0.079	0.080	2.413	0.048	0.042	80	472	117	122	-4.209	6	111	8	114	0
7	2	9	""	"STM0909"	10680	20570	90	67	71	15	43	45	11	94	57	0	317	327	55	96	99	24	100	100	0	0.109	0.121	0.117	0.112	1.644	0.122	0.527	52	355	245	259	-3.203	24	221	28	231	0
7	3	9	""	"STM0915"	10870	20570	100	55	56	16	43	44	11	51	17	0	237	240	60	97	98	21	100	98	0	0.086	0.091	0.104	0.094	2.307	0.093	0.215	80	442	152	156	-3.544	12	140	13	143	0
7	4	9	""	"STM0919"	11030	20560	70	49	51	16	42	43	9	28	12	0	181	199	54	97	100	19	100	100	0	0.083	0.088	0.081	0.086	2.410	0.151	0.394	32	231	91	111	-3.585	7	84	9	102	0
7	5	9	""	"STM0923"	11210	20560	90	56	59	15	43	45	12	50	25	0	247	244	33	96	98	19	100	100	0	0.086	0.108	0.102	0.101	2.242	0.084	0.183	52	404	164	164	-3.538	13	151	16	148	0
7	6	9	""	"STM0927"	11400	20560	100	85	86	26	43	45	12	92	76	0	470	474	62	96	98	15	100	100	0	0.112	0.114	0.108	0.103	1.858	0.108	0.525	80	470	416	421	-3.155	42	374	43	378	0
7	7	9	""	"STM4207"	11580	20550	90	90	88	21	44	45	10	96	80	0	280	290	46	97	98	12	100	100	0	0.251	0.228	0.237	0.204	1.723	0.223	0.625	52	387	229	237	-1.992	46	183	44	193	0
7	8	9	""	"STM4211"	11770	20560	100	153	152	38	45	52	31	97	92	0	516	509	53	98	122	102	100	100	0	0.258	0.260	0.256	0.251	1.407	0.261	0.810	80	446	526	518	-1.952	108	418	107	411	0
7	9	9	""	"STM4216"	11930	20550	100	45	47	14	44	51	32	2	1	0	114	125	56	97	122	104	3	3	0	0.059	0.107	0.316	0.404	3.501	0.257	0.756	80	428	18	31	-4.087	1	17	3	28	-75
7	10	9	"pgi"	"STM4221"	12120	20560	100	470	471	64	45	53	32	100	100	0	530	520	58	98	109	39	100	100	0	0.984	1.009	1.000	1.010	1.216	1.005	0.910	80	449	857	848	-0.024	425	432	426	422	0
7	11	9	"yjbH"	"STM4225"	12290	20550	110	66	72	25	45	53	30	32	7	0	218	229	60	97	108	40	100	90	0	0.174	0.205	0.193	0.186	2.140	0.427	0.546	80	513	142	159	-2.527	21	121	27	132	100
7	12	9	"qor"	"STM4245"	12480	20550	80	72	72	21	43	44	10	75	67	0	205	209	44	95	95	11	100	100	0	0.264	0.254	0.234	0.234	1.986	0.246	0.414	52	313	139	143	-1.923	29	110	29	114	0
7	13	9	"cspC"	"STM1837"	12640	20550	110	118	123	29	44	45	11	100	98	0	155	156	22	95	96	13	100	98	0	1.233	1.295	1.272	1.273	1.516	1.277	0.668	80	480	134	140	0.303	74	60	79	61	0
7	14	9	"flk"	"STM2371"	12830	20550	100	258	264	51	45	47	12	100	100	0	421	430	73	97	99	14	100	100	0	0.657	0.658	0.652	0.657	1.256	0.646	0.875	80	452	537	552	-0.605	213	324	219	333	0
7	15	9	"hisH"	"STM2075"	13000	20540	90	274	263	51	46	49	15	100	100	0	322	324	41	100	103	18	100	100	0	1.027	0.969	0.917	0.959	1.256	0.947	0.877	52	358	450	441	0.038	228	222	217	224	0
7	16	9	"argT"	"STM2355"	13180	20540	90	100	105	29	46	49	16	98	84	0	356	367	58	100	104	22	100	100	0	0.211	0.221	0.199	0.201	1.521	0.216	0.669	52	379	310	326	-2.245	54	256	59	267	0
7	17	9	"pabB"	"STM1824"	13380	20530	110	174	178	51	45	48	19	100	100	0	361	374	57	99	102	23	100	100	0	0.492	0.484	0.475	0.463	1.315	0.491	0.848	80	497	391	408	-1.022	129	262	133	275	0
7	18	9	"fimD"	"STM0546"	13540	20530	90	84	88	38	44	46	12	92	67	0	356	351	88	97	98	12	100	100	0	0.154	0.173	0.157	0.142	1.874	0.162	0.441	52	338	299	298	-2.695	40	259	44	254	0
7	19	9	"yecC"	"STM1951"	13700	20530	90	114	115	27	44	47	14	100	96	0	363	357	58	99	104	36	100	100	0	0.265	0.275	0.273	0.264	1.471	0.262	0.742	52	358	334	329	-1.915	70	264	71	258	0
7	20	9	"cheB"	"STM1917"	13880	20530	90	123	128	27	46	49	17	100	98	0	393	395	84	100	112	52	100	96	0	0.263	0.278	0.274	0.275	1.400	0.271	0.825	52	375	370	377	-1.928	77	293	82	295	0
[truncated: 558,522 more chars]
