# Supplementary material for: BABAR: an R package to simplify the normalisation of common reference design microarray-based transcriptomic datasets
Source: BMC Bioinformatics. 2010 Feb 3;11:73. doi: 10.1186/1471-2105-11-73 (PMC2829013; doi:10.1186/1471-2105-11-73)
Supplement: Additional file 3 — Dataset 1. The unprocessed microarray data files from a heterogeneous 'problem' dataset describing the transcriptomic changes for Salmonella internalised within mammalian cells. [file 1471-2105-11-73-S3.ZIP › E2h-09B.gpr]

ATF	1.0
27	43    
"Type=GenePix Results 1.4"
"DateTime=2003/05/22 07:23:41"
"Settings=U:\From ifrnnts19\hautefor3\Microarrays\Results gridding\27.05.03\HeLa 2h 12479909A.gps"
"GalFile=\\Fr-netapp1a\hintoncom\Array lists\STPLMar2003.gal"
"Scanner=GenePix 4000A [48450]"
"Comment=HeLa 2h"
"PixelSize=10"
"ImageName=635 nm	532 nm"
"FileName=\\Fr-netapp1a\hintoncom\Isa\220503 Scans\12479909B.tif	\\Fr-netapp1a\hintoncom\Isa\220503 Scans\12479909B.tif"
"PMTVolts=600	550"
"ScanPower=100	100"
"FocusPosition=0"
"NormalizationFactor:RatioOfMedians=2.33974"
"NormalizationFactor:RatioOfMeans=2.31806"
"NormalizationFactor:MedianOfRatios=2.35219"
"NormalizationFactor:MeanOfRatios=2.37188"
"NormalizationFactor:RegressionRatio=2.2926"
"JpegImage=U:\From ifrnnts19\hautefor3\Microarrays\Results gridding\27.05.03\HeLa 2h 12479909B.jpg"
"RatioFormulation=W1/W2 (635 nm/532 nm)"
"Barcode=12479909"
"ImageOrigin=960, 41920"
"JpegOrigin=1470, 42320"
"Creator=GenePix Pro 3.0.6.90"
"Temperature=39.03"
"LaserPower=1.58	1.78"
"LaserOnTime=8823	60254"
"Supplier="
"Block"	"Column"	"Row"	"Name"	"ID"	"X"	"Y"	"Dia."	"F635 Median"	"F635 Mean"	"F635 SD"	"B635 Median"	"B635 Mean"	"B635 SD"	"% > B635+1SD"	"% > B635+2SD"	"F635 % Sat."	"F532 Median"	"F532 Mean"	"F532 SD"	"B532 Median"	"B532 Mean"	"B532 SD"	"% > B532+1SD"	"% > B532+2SD"	"F532 % Sat."	"Ratio of Medians"	"Ratio of Means"	"Median of Ratios"	"Mean of Ratios"	"Ratios SD"	"Rgn Ratio"	"Rgn R�"	"F Pixels"	"B Pixels"	"Sum of Medians"	"Sum of Means"	"Log Ratio"	"F635 Median - B635"	"F532 Median - B532"	"F635 Mean - B635"	"F532 Mean - B532"	"Flags"
1	1	1	"yiiD"	"STM4029"	1670	42720	90	317	358	155	50	53	17	100	100	0	571	625	247	85	85	11	100	100	0	0.549	0.570	0.552	0.555	1.281	0.563	0.884	52	408	753	848	-0.864	267	486	308	540	0
1	2	1	"yjiY"	"STM4532"	1850	42710	90	207	269	196	49	51	13	100	100	0	356	458	327	86	86	10	100	100	0	0.585	0.591	0.564	0.565	1.401	0.587	0.887	52	393	428	592	-0.773	158	270	220	372	0
1	3	1	"glpG"	"STM3524"	2030	42720	100	375	395	191	49	50	13	100	100	0	651	686	272	85	86	11	100	100	0	0.576	0.576	0.568	0.532	1.410	0.599	0.951	80	476	892	947	-0.796	326	566	346	601	0
1	4	1	"yhjC"	"STM3607"	2210	42730	110	196	211	68	49	51	13	98	98	0	854	903	304	87	87	12	100	100	0	0.192	0.199	0.190	0.194	1.467	0.189	0.858	80	475	914	978	-2.383	147	767	162	816	0
1	5	1	"dacB"	"STM3300"	2390	42720	140	631	635	124	49	51	14	100	100	0	1102	1112	192	87	87	11	100	100	0	0.573	0.572	0.576	0.566	1.265	0.563	0.942	156	780	1597	1611	-0.802	582	1015	586	1025	0
1	6	1	"yqjD"	"STM3229"	2560	42720	90	339	362	128	48	51	14	100	100	0	366	398	118	86	87	11	100	100	0	1.039	1.006	0.985	0.995	1.265	1.024	0.920	52	366	571	626	0.056	291	280	314	312	0
1	7	1	"yfhP"	"STM2544"	2740	42710	90	2761	3561	2340	51	54	22	100	100	0	370	426	188	85	86	13	100	100	0	9.509	10.293	9.868	9.788	1.221	10.915	0.957	52	402	2995	3851	3.249	2710	285	3510	341	0
1	8	1	""	"STM0660"	2920	42700	90	202	203	62	50	53	20	100	100	0	921	986	286	86	87	13	100	100	0	0.182	0.170	0.169	0.162	1.341	0.168	0.896	52	392	987	1053	-2.458	152	835	153	900	0
1	9	1	""	"STM0672"	3090	42700	90	225	236	72	49	52	13	100	100	0	801	808	203	87	89	21	100	100	0	0.246	0.259	0.263	0.249	1.305	0.257	0.914	52	392	890	908	-2.020	176	714	187	721	0
1	10	1	"nagB"	"STM0684"	3280	42710	100	297	317	68	51	53	14	100	100	0	935	969	171	86	88	20	100	100	0	0.290	0.301	0.291	0.298	1.226	0.296	0.897	80	485	1095	1149	-1.787	246	849	266	883	0
1	11	1	"ybfN"	"STM0688"	3440	42700	90	84	84	22	50	51	14	84	55	0	279	300	96	85	86	15	100	100	0	0.175	0.158	0.153	0.145	1.771	0.144	0.496	52	374	228	249	-2.512	34	194	34	215	0
1	12	1	"eutH"	"STM2460"	3630	42710	100	283	272	86	50	51	14	100	98	0	840	803	241	86	87	14	100	100	0	0.309	0.310	0.307	0.305	1.402	0.305	0.925	80	483	987	939	-1.694	233	754	222	717	0
1	13	1	"ubiE"	"STM3970"	3810	42710	100	2337	2359	432	51	53	14	100	100	0	1487	1437	211	86	87	11	100	100	0	1.632	1.708	1.663	1.703	1.219	1.749	0.932	80	440	3687	3659	0.706	2286	1401	2308	1351	0
1	14	1	""	"STM3966"	3980	42700	100	2039	1997	467	51	52	13	100	100	0	1751	1721	187	87	87	11	100	100	0	1.195	1.191	1.249	1.162	1.322	1.228	0.908	80	454	3652	3580	0.257	1988	1664	1946	1634	0
1	15	1	"yigL"	"STM3962"	4170	42700	100	1694	1642	455	52	80	151	100	100	0	1398	1397	142	88	127	207	100	100	0	1.253	1.215	1.226	1.151	1.494	1.212	0.842	80	460	2952	2899	0.326	1642	1310	1590	1309	0
1	16	1	"recQ"	"STM3958"	4340	42700	100	1015	1018	419	50	79	153	100	97	0	802	802	365	87	126	209	92	82	0	1.350	1.354	1.373	1.569	2.003	1.197	0.847	80	452	1680	1683	0.433	965	715	968	715	0
1	17	1	"yigG"	"STM3954"	4520	42690	110	943	946	393	50	52	14	100	98	0	713	701	119	87	87	11	100	100	0	1.427	1.459	1.291	1.253	1.823	1.650	0.827	80	528	1519	1510	0.512	893	626	896	614	0
1	18	1	"yigB"	"STM3950"	4700	42700	110	1581	1540	564	51	53	14	100	100	0	1209	1162	360	87	87	11	100	100	0	1.364	1.385	1.371	1.395	1.497	1.420	0.903	80	513	2652	2564	0.447	1530	1122	1489	1075	0
1	19	1	"sgaB"	"STM4384"	4860	42690	90	83	92	31	50	53	16	78	50	0	396	412	107	86	89	21	100	100	0	0.106	0.129	0.106	0.108	2.017	0.107	0.385	52	369	343	368	-3.232	33	310	42	326	0
1	20	1	"cycA"	"STM4398"	5050	42700	100	998	981	108	51	53	14	100	100	0	1698	1662	185	88	89	19	100	100	0	0.588	0.591	0.588	0.592	1.134	0.582	0.959	80	483	2557	2504	-0.766	947	1610	930	1574	0
1	21	1	"ytfM"	"STM4409"	5230	42690	100	426	481	263	51	53	14	100	100	0	702	785	389	88	88	11	100	100	0	0.611	0.617	0.609	0.592	1.274	0.626	0.953	80	474	989	1127	-0.711	375	614	430	697	0
1	22	1	""	"STM4418"	5410	42690	100	238	241	95	51	53	14	95	93	0	1422	1471	497	87	87	11	100	100	0	0.140	0.137	0.131	0.125	1.551	0.138	0.882	80	462	1522	1574	-2.836	187	1335	190	1384	0
1	23	1	""	"STM4422"	5570	42680	90	69	73	20	51	53	14	55	30	0	286	306	102	86	87	14	100	100	0	0.090	0.100	0.084	0.086	2.198	0.083	0.217	52	368	218	242	-3.474	18	200	22	220	0
1	24	1	"srfJ"	"STM4426"	5760	42690	100	278	280	58	51	53	14	100	100	0	2083	2065	138	86	88	13	100	100	0	0.114	0.116	0.116	0.112	1.307	0.113	0.874	80	515	2224	2208	-3.137	227	1997	229	1979	0
1	1	2	"yaiC"	"STM0385"	1670	42910	100	245	240	72	49	51	14	97	95	0	854	835	214	86	86	10	100	100	0	0.255	0.255	0.249	0.234	1.563	0.254	0.911	80	492	964	940	-1.970	196	768	191	749	0
1	2	2	"mopB"	"STM4329"	1850	42900	90	1570	1608	704	49	51	15	100	100	0	240	254	68	85	86	11	100	100	0	9.813	9.225	8.864	9.061	1.257	10.028	0.902	52	385	1676	1728	3.295	1521	155	1559	169	0
1	3	2	"phoP"	"STM1231"	2020	42910	100	2024	2041	1114	49	51	16	100	100	0	566	552	230	85	86	10	100	98	0	4.106	4.266	4.229	4.276	1.439	4.539	0.944	80	452	2456	2459	2.038	1975	481	1992	467	0
1	4	2	"otsA"	"STM1928"	2200	42900	100	210	214	80	49	51	13	100	100	0	1059	1003	352	87	87	11	100	100	0	0.166	0.180	0.175	0.174	1.447	0.179	0.891	80	430	1133	1081	-2.594	161	972	165	916	0
1	5	2	"thiF"	"STM4162"	2380	42900	100	127	131	48	50	51	13	96	92	0	658	663	216	87	87	10	100	100	0	0.135	0.141	0.125	0.125	1.610	0.145	0.793	80	410	648	657	-2.891	77	571	81	576	0
1	6	2	"hemE"	"STM4167"	2560	42910	90	511	650	447	49	50	14	100	100	0	572	703	414	85	86	11	100	100	0	0.949	0.972	0.914	0.927	1.294	1.029	0.910	52	381	949	1219	-0.076	462	487	601	618	0
1	7	2	"bfr"	"STM3443"	2740	42900	100	792	790	366	49	51	13	100	100	0	558	545	209	85	85	11	100	100	0	1.571	1.611	1.588	1.606	1.382	1.660	0.940	80	470	1216	1201	0.652	743	473	741	460	0
1	8	2	"stfA"	"STM0195"	2910	42900	90	91	96	28	48	50	13	96	78	0	378	411	115	85	85	11	100	100	0	0.147	0.147	0.140	0.130	1.796	0.135	0.553	52	370	336	374	-2.768	43	293	48	326	0
1	9	2	"hemL"	"STM0202"	3090	42890	90	237	259	121	48	49	12	100	100	0	219	239	81	85	85	11	100	100	0	1.410	1.370	1.327	1.326	1.338	1.379	0.883	52	414	323	365	0.496	189	134	211	154	0
1	10	2	"eutD"	"STM2466"	3280	42900	90	63	65	18	48	49	12	63	23	0	218	243	91	85	85	9	100	100	0	0.113	0.108	0.116	0.120	2.337	0.088	0.200	52	370	148	175	-3.148	15	133	17	158	0
1	11	2	"crr"	"STM2433"	3450	42900	100	529	556	233	48	49	12	100	100	0	380	401	170	84	85	10	100	100	0	1.625	1.603	1.608	1.682	1.428	1.563	0.928	80	446	777	825	0.700	481	296	508	317	0
1	12	2	"prpD"	"STM0370"	3630	42890	100	67	68	19	48	50	14	57	23	0	235	244	54	84	85	10	100	100	0	0.126	0.125	0.131	0.126	1.984	0.113	0.235	80	442	170	180	-2.990	19	151	20	160	0
1	13	2	"spaQ"	"STM2889"	3810	42880	100	157	154	42	49	51	14	97	95	0	519	510	103	85	86	11	100	100	0	0.249	0.247	0.234	0.227	1.558	0.243	0.800	80	430	542	530	-2.007	108	434	105	425	0
1	14	2	"yfeJ"	"STM2437"	3980	42870	90	191	195	41	50	52	14	100	100	0	666	683	99	87	87	11	100	100	0	0.244	0.243	0.242	0.234	1.286	0.240	0.869	52	354	720	741	-2.038	141	579	145	596	0
1	15	2	"fabH"	"STM1193"	4150	42880	100	3865	3693	1179	50	53	15	100	100	0	998	959	258	87	87	10	100	100	0	4.188	4.178	4.218	4.124	1.444	4.289	0.961	80	442	4726	4515	2.066	3815	911	3643	872	0
1	16	2	"flgN"	"STM1171"	4330	42880	100	206	213	61	49	51	13	100	100	0	603	572	131	85	86	11	100	100	0	0.303	0.337	0.321	0.326	1.455	0.333	0.881	80	442	675	651	-1.722	157	518	164	487	0
1	17	2	"phsC"	"STM2063"	4510	42880	100	197	195	52	50	51	13	100	98	0	1118	1093	284	86	86	11	100	100	0	0.142	0.144	0.148	0.142	1.533	0.137	0.852	80	442	1179	1152	-2.812	147	1032	145	1007	0
1	18	2	"pefB"	"PSLT019"	4680	42870	90	114	120	29	50	53	17	98	94	0	716	729	125	87	92	44	100	100	0	0.102	0.109	0.104	0.101	1.549	0.109	0.689	52	365	693	712	-3.297	64	629	70	642	0
1	19	2	""	"PSLT046"	4870	42870	100	2222	2148	788	49	52	15	100	100	0	806	771	256	87	91	39	100	100	0	3.022	3.069	3.091	3.022	1.386	3.104	0.970	80	470	2892	2783	1.596	2173	719	2099	684	0
1	20	2	"rlgA"	"PSLT045"	5040	42870	90	1504	1850	1219	50	69	143	100	100	0	283	336	182	88	90	30	100	100	0	7.456	7.258	7.215	7.395	1.258	6.816	0.952	52	357	1649	2048	2.898	1454	195	1800	248	0
1	21	2	"udp"	"STM3968"	5220	42880	100	227	235	75	50	65	128	78	13	0	334	352	114	87	89	27	98	98	0	0.717	0.698	0.713	0.712	1.442	0.673	0.872	80	450	424	450	-0.481	177	247	185	265	0
1	22	2	"hns"	"STM1751"	5400	42870	90	462	640	470	50	52	13	100	100	0	171	211	121	85	85	10	100	98	0	4.791	4.683	4.955	5.125	1.372	4.491	0.890	52	374	498	716	2.260	412	86	590	126	0
1	23	2	"prgI"	"STM2873"	5580	42860	90	302	518	557	50	52	14	100	100	0	155	209	139	86	85	10	100	100	0	3.652	3.805	4.080	3.852	1.482	4.070	0.922	52	389	321	591	1.869	252	69	468	123	0
1	24	2	"prfC"	"STM4560"	5760	42870	100	126	137	50	49	52	15	100	96	0	185	213	83	86	86	11	100	100	0	0.778	0.693	0.721	0.723	1.776	0.569	0.575	80	474	176	215	-0.363	77	99	88	127	0
1	1	3	"iclR"	"STM4187"	1670	43080	90	124	135	42	48	50	13	100	98	0	347	368	74	87	87	10	100	100	0	0.292	0.310	0.284	0.285	1.514	0.304	0.762	52	386	336	368	-1.774	76	260	87	281	0
1	2	3	"hisQ"	"STM2353"	1850	43090	90	269	269	80	49	51	13	100	100	0	618	650	213	84	85	10	100	100	0	0.412	0.389	0.385	0.387	1.237	0.384	0.920	52	386	754	786	-1.279	220	534	220	566	0
1	3	3	"rpsP"	"STM2676"	2010	43090	90	354	620	761	49	51	16	100	100	0	118	146	97	84	85	11	90	73	0	8.971	9.210	8.737	9.751	1.621	8.698	0.860	52	357	339	633	3.165	305	34	571	62	0
1	4	3	"ilvH"	"STM0117"	2190	43080	90	124	135	50	49	50	13	98	96	0	329	371	162	85	85	11	100	100	0	0.307	0.301	0.286	0.291	1.535	0.282	0.693	52	388	319	372	-1.702	75	244	86	286	0
1	5	3	"putP"	"STM1125"	2390	43070	90	133	137	49	47	49	13	94	90	0	299	338	152	85	86	11	100	100	0	0.402	0.356	0.324	0.350	1.748	0.302	0.669	52	370	300	343	-1.315	86	214	90	253	0
1	6	3	"hfq"	"STM4361"	2550	43080	90	223	347	329	48	50	13	100	100	0	127	158	93	85	86	10	92	84	0	4.167	4.096	4.477	4.763	1.954	3.962	0.841	52	365	217	372	2.059	175	42	299	73	0
1	7	3	"cbiK"	"STM2025"	2730	43080	80	78	80	20	48	51	16	80	42	0	375	391	111	86	86	12	100	100	0	0.104	0.105	0.102	0.099	1.780	0.100	0.539	52	321	319	337	-3.268	30	289	32	305	0
1	8	3	"cboQ"	"STM2021"	2920	43070	100	109	109	34	47	49	13	97	87	0	530	536	92	86	86	11	100	100	0	0.140	0.138	0.136	0.124	1.656	0.140	0.681	80	461	506	512	-2.840	62	444	62	450	0
1	9	3	"umuD"	"STM1998"	3100	43080	90	69	70	17	47	48	12	76	36	0	236	258	107	85	85	10	100	100	0	0.146	0.133	0.157	0.136	1.903	0.105	0.263	52	380	173	196	-2.779	22	151	23	173	0
1	10	3	"uhpB"	"STM3789"	3280	43060	90	67	78	34	47	49	13	71	44	0	160	184	71	84	85	10	100	98	0	0.263	0.310	0.266	0.258	2.348	0.291	0.378	52	365	96	131	-1.926	20	76	31	100	0
1	11	3	"trpC"	"STM1725"	3450	43070	100	94	97	22	48	50	14	97	83	0	283	298	72	86	87	12	100	100	0	0.234	0.231	0.231	0.218	1.587	0.211	0.662	80	426	243	261	-2.098	46	197	49	212	0
1	12	3	"rpoN"	"STM3320"	3640	43070	90	94	112	61	47	50	14	100	73	0	154	209	136	86	86	12	100	92	0	0.691	0.528	0.613	0.619	1.816	0.457	0.764	52	357	115	188	-0.533	47	68	65	123	0
1	13	3	"phnW"	"STM0431"	3800	43070	100	277	278	88	48	50	13	100	100	0	1033	972	298	86	86	10	100	100	0	0.242	0.260	0.260	0.262	1.375	0.254	0.925	80	440	1176	1116	-2.048	229	947	230	886	0
1	14	3	""	"STM4141"	3980	43060	90	131	135	45	47	50	13	98	98	0	214	221	60	85	86	10	100	100	0	0.651	0.647	0.663	0.613	1.633	0.616	0.690	52	387	213	224	-0.619	84	129	88	136	0
1	15	3	""	"STM0346"	4150	43060	90	135	152	53	49	51	13	100	100	0	865	865	122	86	88	21	100	100	0	0.110	0.132	0.118	0.117	1.704	0.120	0.662	52	373	865	882	-3.179	86	779	103	779	0
1	16	3	""	"STM1042"	4330	43060	90	159	173	66	49	51	12	100	98	0	639	664	232	85	88	23	100	100	0	0.199	0.214	0.213	0.200	1.436	0.216	0.872	52	380	664	703	-2.332	110	554	124	579	0
1	17	3	"sirC"	"STM1774"	4510	43050	90	133	139	41	49	50	11	100	100	0	397	442	130	87	88	12	100	100	0	0.271	0.254	0.244	0.240	1.483	0.245	0.790	52	372	394	445	-1.884	84	310	90	355	0
1	18	3	"orf70"	"STM1388"	4680	43050	90	133	142	46	48	51	14	100	100	0	289	308	102	86	86	12	100	100	0	0.419	0.423	0.393	0.406	1.381	0.392	0.795	52	381	288	316	-1.256	85	203	94	222	0
1	19	3	"traB"	"PSLT081"	4870	43060	100	297	299	65	49	51	13	100	100	0	1556	1510	338	86	86	11	100	100	0	0.169	0.176	0.178	0.176	1.258	0.168	0.915	80	471	1718	1674	-2.567	248	1470	250	1424	0
1	20	3	"trbI"	"PSLT089"	5040	43050	90	103	116	49	49	51	12	96	86	0	669	694	234	86	88	17	100	100	0	0.093	0.110	0.099	0.093	1.702	0.119	0.751	52	373	637	675	-3.432	54	583	67	608	0
1	21	3	""	"PSLT093"	5220	43040	90	105	114	45	51	52	12	98	94	0	541	574	189	85	87	16	100	100	0	0.118	0.129	0.105	0.113	1.650	0.129	0.663	52	363	510	552	-3.078	54	456	63	489	0
1	22	3	"traF"	"PSLT097"	5400	43050	100	192	194	61	50	52	13	100	97	0	1292	1242	339	86	86	11	100	100	0	0.118	0.125	0.122	0.115	1.462	0.124	0.878	80	440	1348	1300	-3.086	142	1206	144	1156	0
1	23	3	"traG"	"PSLT101"	5570	43040	90	181	181	53	50	51	12	100	100	0	768	739	204	87	88	17	100	100	0	0.192	0.201	0.197	0.193	1.350	0.199	0.811	52	372	812	783	-2.378	131	681	131	652	0
1	24	3	""	"PSLT106"	5740	43040	90	2703	2947	1209	49	77	202	100	100	0	678	737	283	88	94	53	100	98	0	4.498	4.465	4.490	4.553	1.321	4.585	0.952	52	379	3244	3547	2.169	2654	590	2898	649	0
1	1	4	""	"STM1656"	1660	43260	90	293	291	45	48	50	13	100	100	0	1237	1240	153	87	87	15	100	100	0	0.213	0.211	0.212	0.208	1.185	0.203	0.912	52	402	1395	1396	-2.231	245	1150	243	1153	0
1	2	4	""	"STM2716"	1840	43270	90	67	68	14	47	50	14	67	26	0	284	290	37	87	88	16	100	100	0	0.102	0.103	0.105	0.095	1.981	0.101	0.331	52	389	217	224	-3.300	20	197	21	203	0
1	3	4	""	"STM2722"	2020	43260	100	55	58	17	49	55	24	16	3	0	148	192	121	88	136	172	20	3	0	0.100	0.087	0.144	0.190	3.082	0.118	0.426	80	442	66	113	-3.322	6	60	9	104	-50
1	4	4	""	"STM1618"	2200	43260	100	164	160	44	48	49	13	96	95	0	898	875	212	86	86	11	100	100	0	0.143	0.142	0.141	0.136	1.461	0.137	0.833	80	430	928	901	-2.807	116	812	112	789	0
1	5	4	""	"STM1675"	2380	43260	100	268	262	79	48	49	12	98	97	0	636	598	174	85	85	10	100	100	0	0.399	0.417	0.412	0.393	1.719	0.411	0.927	80	451	771	727	-1.325	220	551	214	513	0
1	6	4	""	"STM1664"	2550	43250	90	340	354	73	48	49	12	100	100	0	775	783	136	86	86	12	100	100	0	0.424	0.439	0.440	0.436	1.197	0.439	0.919	52	372	981	1003	-1.239	292	689	306	697	0
1	7	4	"pyrH"	"STM0218"	2740	43250	100	1950	1908	633	48	50	14	100	100	0	820	797	249	87	87	11	100	100	0	2.595	2.620	2.648	2.721	1.369	2.638	0.957	80	460	2635	2570	1.376	1902	733	1860	710	0
1	8	4	"accA"	"STM0232"	2920	43250	100	876	837	281	48	49	14	100	100	0	732	684	202	86	86	10	100	100	0	1.282	1.319	1.350	1.330	1.314	1.334	0.962	80	430	1474	1387	0.358	828	646	789	598	0
1	9	4	"panC"	"STM0181"	3090	43250	100	476	460	138	48	50	14	100	100	0	949	935	207	86	86	10	100	100	0	0.496	0.485	0.487	0.449	1.468	0.487	0.931	80	440	1291	1261	-1.012	428	863	412	849	0
1	10	4	"sbmC"	"STM2061"	3270	43240	90	113	126	62	46	49	12	100	86	0	264	327	153	85	85	10	100	100	0	0.374	0.331	0.311	0.301	1.635	0.320	0.772	52	381	246	322	-1.418	67	179	80	242	0
1	11	4	"yeeO"	"STM2013"	3450	43240	100	244	234	72	48	50	13	97	96	0	1419	1368	286	84	85	11	100	100	0	0.147	0.145	0.141	0.134	1.470	0.145	0.883	80	428	1531	1470	-2.768	196	1335	186	1284	0
1	12	4	"rcsA"	"STM1982"	3620	43250	100	107	116	36	47	50	14	97	93	0	716	725	213	86	86	11	100	100	0	0.095	0.108	0.094	0.098	1.625	0.103	0.717	80	419	690	708	-3.392	60	630	69	639	0
1	13	4	"yjbB"	"STM4189"	3790	43240	90	173	181	58	48	51	14	100	100	0	848	840	293	87	90	20	100	100	0	0.164	0.177	0.178	0.174	1.465	0.168	0.851	52	358	886	886	-2.606	125	761	133	753	0
1	14	4	"ubiA"	"STM4234"	3970	43240	90	585	594	138	48	54	34	100	100	0	1139	1148	245	88	99	71	100	100	0	0.511	0.515	0.532	0.513	1.212	0.510	0.944	52	389	1588	1606	-0.969	537	1051	546	1060	0
1	15	4	""	"STM4242"	4160	43240	100	313	314	69	49	52	29	100	100	0	1796	1761	210	88	95	61	100	100	0	0.155	0.158	0.157	0.153	1.281	0.157	0.900	80	448	1972	1938	-2.694	264	1708	265	1673	0
1	16	4	""	"STM4272"	4330	43240	100	197	198	65	49	50	12	100	97	0	789	771	223	87	87	11	100	100	0	0.211	0.218	0.205	0.208	1.465	0.216	0.889	80	430	850	833	-2.246	148	702	149	684	0
1	17	4	"yjcG"	"STM4273"	4510	43240	100	354	350	84	49	63	220	82	6	0	1536	1474	411	87	94	86	100	98	0	0.210	0.217	0.215	0.223	1.342	0.288	0.299	80	450	1754	1688	-2.248	305	1449	301	1387	0
1	18	4	"sixA"	"STM2387"	4690	43230	100	704	759	286	48	63	220	100	91	0	402	410	116	86	92	86	98	96	0	2.076	2.194	2.191	2.181	1.265	2.265	0.930	80	452	972	1035	1.054	656	316	711	324	0
1	19	4	"fes"	"STM0586"	4860	43240	80	177	187	54	49	51	13	100	100	0	149	151	36	84	85	11	98	96	0	1.969	2.060	2.000	2.197	1.644	2.042	0.737	52	310	193	205	0.978	128	65	138	67	0
1	20	4	"maa"	"STM0472"	5030	43220	90	334	353	121	50	53	24	100	100	0	580	620	195	87	91	29	100	100	0	0.576	0.568	0.565	0.556	1.282	0.565	0.914	52	389	777	836	-0.796	284	493	303	533	0
1	21	4	"ybbJ"	"STM0500"	5220	43230	100	575	616	358	49	53	24	100	97	0	314	343	156	86	89	27	100	96	0	2.307	2.206	2.210	2.174	1.455	2.311	0.915	80	469	754	824	1.206	526	228	567	257	0
1	22	4	"allD"	"STM0528"	5400	43220	100	155	162	57	49	52	14	92	92	0	858	856	269	86	87	11	100	100	0	0.137	0.147	0.135	0.134	1.564	0.145	0.828	80	430	878	883	-2.865	106	772	113	770	0
1	23	4	"yfdH"	"STM0558"	5580	43230	100	143	146	44	48	50	13	100	98	0	912	888	243	87	88	12	100	100	0	0.115	0.122	0.123	0.116	1.536	0.118	0.805	80	451	920	899	-3.118	95	825	98	801	0
1	24	4	""	"STM0573"	5750	43220	90	99	107	36	48	50	13	96	80	0	481	527	166	87	88	11	100	100	0	0.129	0.134	0.120	0.116	1.836	0.133	0.601	52	379	445	499	-2.950	51	394	59	440	0
1	1	5	""	"STM1836"	1660	43440	90	339	326	94	49	50	14	100	100	0	987	1006	235	85	86	11	100	100	0	0.322	0.301	0.297	0.290	1.264	0.302	0.933	52	395	1192	1198	-1.637	290	902	277	921	0
1	2	5	"ycgN"	"STM1811"	1830	43450	90	358	349	88	48	50	15	100	100	0	637	633	141	85	87	20	100	100	0	0.562	0.549	0.534	0.534	1.283	0.549	0.936	52	382	862	849	-0.832	310	552	301	548	0
1	3	5	"kdsA"	"STM1772"	2020	43440	100	1057	988	281	51	85	99	98	97	0	779	728	211	93	329	508	78	2	0	1.466	1.476	1.526	1.496	1.457	0.748	0.227	80	451	1692	1572	0.552	1006	686	937	635	100
1	4	5	"galU"	"STM1752"	2200	43430	100	774	676	325	53	106	134	82	80	0	984	981	533	93	439	620	77	23	0	0.809	0.702	0.783	0.636	1.874	0.339	0.470	80	430	1612	1511	-0.305	721	891	623	888	-100
1	5	5	"yeaB"	"STM1825"	2380	43430	90	171	174	51	48	48	12	100	100	0	418	436	116	84	85	10	100	100	0	0.368	0.358	0.348	0.350	1.314	0.358	0.870	52	370	457	478	-1.441	123	334	126	352	0
1	6	5	""	"STM1808"	2550	43430	90	204	212	49	49	50	13	100	100	0	513	506	104	85	86	12	100	100	0	0.362	0.387	0.384	0.378	1.251	0.378	0.905	52	394	583	584	-1.465	155	428	163	421	0
1	7	5	""	"STM4011"	2730	43430	90	157	163	32	48	49	13	100	100	0	998	1039	177	85	86	12	100	100	0	0.119	0.121	0.115	0.117	1.294	0.121	0.860	52	389	1022	1069	-3.066	109	913	115	954	0
1	8	5	"yihG"	"STM3998"	2910	43430	90	191	190	47	47	49	12	100	100	0	824	863	188	85	86	12	100	100	0	0.195	0.184	0.182	0.179	1.285	0.181	0.889	52	374	883	921	-2.360	144	739	143	778	0
1	9	5	"argC"	"STM4121"	3090	43440	100	984	928	246	46	48	11	100	100	0	800	760	177	86	86	12	100	100	0	1.314	1.309	1.320	1.304	1.228	1.313	0.968	80	440	1652	1556	0.394	938	714	882	674	0
1	10	5	"ego"	"STM4074"	3270	43430	100	114	116	34	47	48	10	95	90	0	730	726	193	85	85	11	100	100	0	0.104	0.108	0.106	0.099	1.589	0.106	0.770	80	450	712	710	-3.267	67	645	69	641	0
1	11	5	"cpxP"	"STM4060"	3450	43430	100	1306	1266	367	48	49	11	100	100	0	502	506	116	84	85	11	100	100	0	3.010	2.886	2.948	2.847	1.222	2.965	0.959	80	442	1676	1640	1.590	1258	418	1218	422	0
1	12	5	""	"Not LT2a86"	3630	43420	100	101	115	55	47	49	15	93	82	0	242	290	142	85	85	10	100	100	0	0.344	0.332	0.309	0.313	1.560	0.336	0.797	80	420	211	273	-1.540	54	157	68	205	0
1	13	5	"smg"	"STM3404"	3810	43420	100	537	510	172	47	49	15	100	100	0	548	515	140	86	86	12	100	100	0	1.061	1.079	1.099	1.033	1.408	1.095	0.944	80	431	952	892	0.085	490	462	463	429	0
1	14	5	"rpsM"	"STM3418"	3980	43420	100	3288	3183	1089	48	50	19	100	100	0	255	251	64	87	87	25	98	96	0	19.286	19.116	19.132	19.642	1.371	19.120	0.929	80	430	3408	3299	4.269	3240	168	3135	164	0
1	15	5	"rpsH"	"STM3426"	4150	43410	90	7108	7012	1701	48	73	178	100	100	0	275	284	57	88	87	11	100	100	0	37.754	35.531	35.906	35.671	1.176	35.986	0.944	52	364	7247	7160	5.239	7060	187	6964	196	0
1	16	5	"rpsQ"	"STM3431"	4340	43420	100	1421	1364	542	47	68	162	100	97	0	206	211	65	87	87	11	100	97	0	11.546	10.621	11.157	11.165	1.382	10.449	0.904	80	439	1493	1441	3.529	1374	119	1317	124	0
1	17	5	"rplV"	"STM3435"	4520	43420	100	6628	6198	1630	47	48	11	100	100	0	265	267	68	85	85	10	98	98	0	36.561	33.797	35.167	34.440	1.281	33.587	0.933	80	420	6761	6333	5.192	6581	180	6151	182	0
1	18	5	"rplC"	"STM3440"	4690	43420	100	10167	9458	2714	47	49	11	100	100	0	358	360	116	85	85	10	100	100	0	37.070	34.222	35.435	35.814	1.256	33.626	0.930	80	430	10393	9686	5.212	10120	273	9411	275	0
1	19	5	"yjgA"	"STM4437"	4860	43410	90	449	454	113	48	50	14	100	100	0	693	695	124	87	88	14	100	100	0	0.662	0.668	0.656	0.652	1.225	0.661	0.934	52	364	1007	1014	-0.596	401	606	406	608	0
1	20	5	"holC"	"STM4476"	5040	43410	90	254	274	84	48	51	14	100	100	0	358	369	110	86	87	13	100	100	0	0.757	0.799	0.801	0.794	1.299	0.784	0.833	52	394	478	509	-0.401	206	272	226	283	0
1	21	5	"yjiE"	"STM4511"	5220	43410	100	250	251	62	48	51	15	100	100	0	676	664	119	86	86	11	100	100	0	0.342	0.351	0.346	0.343	1.315	0.349	0.877	80	430	792	781	-1.546	202	590	203	578	0
1	22	5	"fhuF"	"STM4550"	5400	43410	100	328	322	69	48	50	12	100	100	0	471	455	85	87	88	10	100	100	0	0.729	0.745	0.703	0.751	1.350	0.734	0.927	80	430	664	642	-0.456	280	384	274	368	0
1	23	5	"smp"	"STM4577"	5570	43400	90	150	157	47	48	49	12	100	100	0	552	543	111	88	91	25	100	100	0	0.220	0.240	0.232	0.226	1.425	0.227	0.798	52	357	566	564	-2.186	102	464	109	455	0
1	24	5	"arcA"	"STM4598"	5760	43400	100	2660	2447	687	48	56	91	100	100	0	599	581	151	89	110	267	91	40	0	5.122	4.876	5.008	4.925	1.249	4.944	0.960	80	492	3122	2891	2.357	2612	510	2399	492	0
1	1	6	""	"STM3548"	1670	43630	100	68	72	24	49	49	12	71	35	0	379	399	132	84	84	10	100	100	0	0.064	0.073	0.072	0.072	1.959	0.071	0.344	80	483	314	338	-3.957	19	295	23	315	0
1	2	6	"yhgG"	"STM3507"	1840	43620	90	95	105	34	48	49	12	100	90	0	184	194	61	83	84	11	100	100	0	0.465	0.514	0.500	0.489	1.515	0.501	0.759	52	366	148	168	-1.104	47	101	57	111	0
1	3	6	"nanA"	"STM3339"	2010	43610	90	136	126	37	49	51	16	98	92	0	702	690	161	86	92	49	100	100	0	0.141	0.127	0.129	0.120	1.466	0.141	0.811	52	379	703	681	-2.824	87	616	77	604	0
1	4	6	"mtgA"	"STM3326"	2200	43610	100	180	189	79	50	87	125	56	10	0	444	458	151	88	276	506	13	0	0	0.365	0.376	0.383	0.359	1.443	0.186	0.589	80	469	486	509	-1.453	130	356	139	370	100
1	5	6	"yhbZ"	"STM3301"	2370	43620	90	2943	3106	971	46	52	39	100	100	0	781	774	196	83	84	15	100	100	0	4.150	4.428	4.457	4.381	1.109	4.450	0.981	52	379	3595	3751	2.053	2897	698	3060	691	0
1	6	6	"truB"	"STM3284"	2550	43620	80	1416	1392	435	49	56	44	100	100	0	626	608	158	86	88	19	100	100	0	2.531	2.573	2.570	2.552	1.160	2.614	0.964	52	334	1907	1865	1.340	1367	540	1343	522	0
1	7	6	"yqhD"	"STM3164"	2730	43610	90	233	243	64	47	49	20	100	100	0	809	807	118	85	87	16	100	100	0	0.257	0.271	0.253	0.263	1.254	0.276	0.900	52	396	910	918	-1.961	186	724	196	722	0
1	8	6	"yghU"	"STM3140"	2910	43600	90	102	114	54	46	48	13	96	78	0	285	332	182	86	87	12	100	100	0	0.281	0.276	0.271	0.259	1.647	0.259	0.754	52	381	255	314	-1.829	56	199	68	246	0
1	9	6	"mltC"	"STM3112"	3090	43610	100	320	316	76	46	47	11	100	100	0	986	947	202	85	85	11	100	100	0	0.304	0.313	0.306	0.306	1.239	0.310	0.952	80	440	1175	1132	-1.717	274	901	270	862	0
1	10	6	"yggJ"	"STM3094"	3270	43610	100	281	278	84	47	47	11	100	98	0	673	672	160	85	85	10	100	100	0	0.398	0.394	0.398	0.371	1.397	0.403	0.948	80	432	822	818	-1.329	234	588	231	587	0
1	11	6	""	"STM3073"	3440	43600	90	106	109	29	48	49	13	96	92	0	530	545	121	85	90	32	100	100	0	0.130	0.133	0.127	0.120	1.694	0.133	0.739	52	364	503	521	-2.940	58	445	61	460	0
1	12	6	"ygfA"	"STM3061"	3630	43600	100	256	276	106	48	49	12	100	98	0	526	559	189	85	89	29	100	100	0	0.472	0.481	0.471	0.456	1.411	0.484	0.919	80	448	649	702	-1.084	208	441	228	474	0
1	13	6	"yeaH"	"STM1284"	3800	43600	100	746	759	173	46	48	14	100	100	0	1165	1210	259	86	85	11	100	100	0	0.649	0.634	0.630	0.634	1.155	0.627	0.971	80	449	1779	1837	-0.624	700	1079	713	1124	0
1	14	6	"ydiZ"	"STM1325"	3980	43590	90	119	122	34	47	49	13	100	96	0	347	360	95	85	86	10	100	100	0	0.275	0.273	0.259	0.258	1.545	0.254	0.764	52	366	334	350	-1.863	72	262	75	275	0
1	15	6	"aroH"	"STM1347"	4160	43600	100	633	619	108	46	52	74	100	100	0	1021	981	232	85	86	10	100	100	0	0.627	0.640	0.630	0.677	1.426	0.619	0.953	80	461	1523	1469	-0.673	587	936	573	896	0
1	16	6	"orf242"	"STM1390"	4340	43590	100	290	282	71	47	50	13	100	96	0	746	740	137	85	85	11	100	100	0	0.368	0.359	0.355	0.337	1.426	0.360	0.937	80	420	904	890	-1.444	243	661	235	655	0
1	17	6	"ydhO"	"STM1432"	4510	43590	90	198	215	63	47	49	12	100	100	0	710	766	205	85	86	10	100	100	0	0.242	0.247	0.238	0.241	1.278	0.244	0.899	52	356	776	849	-2.049	151	625	168	681	0
1	18	6	"ydgR"	"STM1452"	4680	43590	90	1634	1504	432	48	54	45	100	100	0	861	804	208	85	88	24	100	100	0	2.044	2.025	2.049	2.032	1.165	2.053	0.969	52	356	2362	2175	1.031	1586	776	1456	719	0
1	19	6	"ugpC"	"STM3554"	4860	43590	100	322	319	77	47	53	41	100	100	0	917	930	264	87	90	22	100	100	0	0.331	0.323	0.318	0.328	1.294	0.311	0.942	80	440	1105	1115	-1.594	275	830	272	843	0
1	20	6	"ftsX"	"STM3569"	5030	43590	90	984	982	306	49	54	37	100	100	0	856	835	232	88	91	34	100	100	0	1.217	1.249	1.230	1.236	1.139	1.268	0.972	52	370	1703	1680	0.284	935	768	933	747	0
1	21	6	"yhhM"	"STM3574"	5230	43580	100	135	140	44	48	52	33	88	75	0	456	427	105	88	91	31	98	98	0	0.236	0.271	0.268	0.258	1.609	0.267	0.765	80	445	455	431	-2.081	87	368	92	339	0
1	22	6	"yhhS"	"STM3581"	5400	43580	100	219	226	84	47	48	12	100	98	0	594	603	223	87	87	10	100	100	0	0.339	0.347	0.352	0.334	1.403	0.337	0.895	80	418	679	695	-1.560	172	507	179	516	0
1	23	6	"yhhJ"	"STM3585"	5580	43580	110	272	279	85	48	110	590	0	0	0	1066	1086	248	89	195	942	58	0	0	0.229	0.232	0.225	0.220	1.315	0.603	0.912	80	492	1201	1228	-2.125	224	977	231	997	0
1	24	6	"gor"	"STM3597"	5760	43580	100	1633	1557	353	49	116	607	95	83	0	1578	1483	310	88	200	970	87	0	0	1.063	1.081	1.079	1.077	1.206	0.786	0.897	80	464	3074	2903	0.088	1584	1490	1508	1395	0
1	1	7	"yicN"	"STM3786"	1670	43810	100	118	122	35	46	48	13	98	93	0	447	449	122	84	84	10	100	100	0	0.198	0.208	0.197	0.197	1.437	0.204	0.798	80	462	435	441	-2.334	72	363	76	365	0
1	2	7	"yidH"	"STM3805"	1830	43800	90	209	210	72	47	47	12	100	100	0	357	383	141	84	84	11	100	100	0	0.593	0.545	0.521	0.545	1.360	0.522	0.848	52	370	435	462	-0.753	162	273	163	299	0
1	3	7	"yidQ"	"STM3810"	2020	43810	100	270	277	106	47	48	12	100	100	0	413	432	136	84	84	11	100	100	0	0.678	0.661	0.649	0.639	1.325	0.678	0.920	80	477	552	578	-0.561	223	329	230	348	0
1	4	7	""	"STM3820"	2190	43800	90	164	168	39	46	48	12	100	100	0	1168	1161	144	85	86	18	100	100	0	0.109	0.113	0.112	0.108	1.403	0.109	0.803	52	365	1201	1198	-3.198	118	1083	122	1076	0
1	5	7	"torR"	"STM3824"	2360	43790	90	515	508	85	48	50	16	100	100	0	852	855	104	85	88	28	100	100	0	0.609	0.597	0.590	0.591	1.159	0.599	0.959	52	382	1234	1230	-0.716	467	767	460	770	0
1	6	7	"dgoR"	"STM3830"	2550	43800	100	539	519	126	47	50	16	100	100	0	776	738	172	85	87	23	100	100	0	0.712	0.723	0.734	0.732	1.302	0.712	0.953	80	461	1183	1125	-0.490	492	691	472	653	0
1	7	7	"pdxA"	"STM0091"	2730	43800	100	706	700	120	46	48	12	100	100	0	1031	994	187	85	85	10	100	100	0	0.698	0.719	0.716	0.733	1.240	0.704	0.963	80	438	1606	1563	-0.519	660	946	654	909	0
1	8	7	""	"STM0099"	2910	43790	100	71	74	18	46	48	13	78	48	0	291	291	72	85	85	10	100	100	0	0.121	0.136	0.134	0.132	1.764	0.123	0.449	80	460	231	234	-3.043	25	206	28	206	0
1	9	7	"yabB"	"STM0119"	3080	43790	90	644	645	147	47	49	14	100	100	0	531	536	106	84	85	11	100	100	0	1.336	1.323	1.313	1.309	1.176	1.341	0.957	52	379	1044	1050	0.417	597	447	598	452	0
1	10	7	"murE"	"STM0123"	3270	43780	90	392	384	116	46	48	12	100	100	0	477	480	114	86	86	11	100	100	0	0.885	0.858	0.877	0.839	1.255	0.866	0.940	52	371	737	732	-0.176	346	391	338	394	0
1	11	7	"lpxC"	"STM0134"	3450	43790	100	5725	5509	1621	47	49	14	100	100	0	617	613	166	85	86	13	100	100	0	10.673	10.345	10.355	10.354	1.168	10.387	0.979	80	449	6210	5990	3.416	5678	532	5462	528	0
1	12	7	"hofC"	"STM0142"	3620	43780	90	104	111	37	47	49	12	98	90	0	362	401	156	85	86	11	100	100	0	0.206	0.203	0.198	0.190	1.498	0.197	0.792	52	366	334	380	-2.281	57	277	64	316	0
1	13	7	""	"STM1546"	3790	43790	90	81	88	36	47	48	12	84	65	0	235	249	79	85	85	11	100	100	0	0.227	0.250	0.210	0.203	2.256	0.255	0.525	52	388	184	205	-2.141	34	150	41	164	0
1	14	7	""	"STM1550"	3980	43770	90	249	257	63	46	47	11	100	100	0	487	482	76	85	85	10	100	100	0	0.505	0.531	0.547	0.514	1.301	0.540	0.910	52	394	605	608	-0.986	203	402	211	397	0
1	15	7	""	"STM1555"	4150	43770	90	87	88	20	45	47	12	96	80	0	401	394	71	84	86	11	100	100	0	0.132	0.139	0.141	0.126	1.592	0.152	0.685	52	378	359	353	-2.916	42	317	43	310	0
1	16	7	""	"STM1561"	4340	43760	90	121	129	35	46	49	14	98	98	0	827	846	141	84	86	13	100	100	0	0.101	0.109	0.097	0.100	1.553	0.104	0.727	52	385	818	845	-3.308	75	743	83	762	0
1	17	7	"adhP"	"STM1567"	4510	43770	80	326	337	77	47	49	14	100	100	0	900	929	188	86	86	11	100	100	0	0.343	0.344	0.335	0.342	1.177	0.341	0.926	52	320	1093	1133	-1.545	279	814	290	843	0
1	18	7	"yddG"	"STM1571"	4680	43770	100	217	209	77	50	137	216	16	0	0	907	810	318	89	166	212	86	80	0	0.204	0.221	0.209	0.220	1.709	0.284	0.579	80	442	985	880	-2.292	167	818	159	721	100
1	19	7	"topA"	"STM1714"	4860	43760	100	1229	1140	478	52	179	254	92	83	0	1094	996	338	94	205	243	95	86	0	1.177	1.206	1.213	1.160	1.263	1.204	0.914	80	395	2177	1990	0.235	1177	1000	1088	902	100
1	20	7	"trpH"	"STM1721"	5040	43760	100	414	397	100	47	49	14	100	100	0	808	798	161	87	87	11	100	100	0	0.509	0.492	0.492	0.468	1.339	0.494	0.961	80	442	1088	1061	-0.974	367	721	350	711	0
1	21	7	"cls"	"STM1739"	5210	43760	90	326	320	56	47	49	13	100	100	0	1179	1172	118	87	89	21	100	100	0	0.255	0.252	0.245	0.248	1.172	0.255	0.937	52	380	1371	1358	-1.969	279	1092	273	1085	0
1	22	7	"tdk"	"STM1750"	5390	43760	90	620	612	143	47	55	42	100	100	0	729	746	181	88	95	44	100	100	0	0.894	0.859	0.844	0.856	1.179	0.856	0.951	52	389	1214	1223	-0.162	573	641	565	658	0
1	23	7	"narX"	"STM1766"	5580	43760	100	384	360	108	47	53	38	96	92	0	1328	1294	296	88	92	38	100	100	0	0.272	0.260	0.267	0.246	1.312	0.263	0.948	80	450	1577	1519	-1.880	337	1240	313	1206	0
1	24	7	"ychM"	"STM1781"	5760	43760	100	655	659	145	46	48	11	100	100	0	1214	1193	244	87	87	10	100	100	0	0.540	0.554	0.547	0.555	1.243	0.551	0.966	80	464	1736	1719	-0.888	609	1127	613	1106	0
1	1	8	""	"STM2303"	1670	43990	90	366	405	123	48	48	11	100	100	0	393	419	121	84	84	11	100	100	0	1.029	1.066	1.037	1.075	1.197	1.063	0.926	52	372	627	692	0.041	318	309	357	335	0
1	2	8	"nuoL"	"STM2318"	1840	43990	100	1936	1667	590	46	47	12	100	100	0	1065	939	336	84	85	14	98	96	0	1.927	1.896	1.901	2.108	1.574	1.883	0.970	80	420	2871	2476	0.946	1890	981	1621	855	0
1	3	8	"nuoA"	"STM2328"	2010	43980	90	334	341	68	47	49	15	100	100	0	499	501	81	84	85	13	100	100	0	0.692	0.705	0.699	0.700	1.201	0.691	0.924	52	364	702	711	-0.532	287	415	294	417	0
1	4	8	"yfbT"	"STM2334"	2190	43970	90	330	331	69	47	48	12	100	100	0	354	355	58	83	84	12	100	100	0	1.044	1.044	1.016	1.036	1.224	1.053	0.911	52	388	554	556	0.063	283	271	284	272	0
1	5	8	""	"STM2340"	2370	43970	90	143	147	42	46	48	11	100	100	0	560	562	148	83	84	11	100	100	0	0.203	0.211	0.205	0.202	1.478	0.204	0.818	52	396	574	580	-2.298	97	477	101	479	0
1	6	8	""	"STM2344"	2560	43980	100	112	114	32	46	48	11	96	93	0	577	551	154	84	85	12	100	100	0	0.134	0.146	0.142	0.142	1.632	0.139	0.763	80	451	559	535	-2.901	66	493	68	467	0
1	7	8	""	"STM2528"	2730	43960	90	120	127	26	47	48	12	100	100	0	719	717	65	85	85	13	100	100	0	0.115	0.127	0.123	0.120	1.404	0.125	0.816	52	355	707	712	-3.119	73	634	80	632	0
1	8	8	"nifU"	"STM2542"	2910	43970	90	761	779	215	47	49	14	100	100	0	424	447	112	84	84	12	100	100	0	2.100	2.017	2.028	2.017	1.187	2.048	0.938	52	388	1054	1095	1.070	714	340	732	363	0
1	9	8	"yjdL"	"STM2560"	3090	43970	90	256	249	47	46	48	14	100	100	0	997	981	127	83	84	11	100	100	0	0.230	0.226	0.227	0.222	1.237	0.222	0.902	52	389	1124	1101	-2.122	210	914	203	898	0
1	10	8	"yfhK"	"STM2564"	3270	43960	110	222	218	59	46	47	11	97	95	0	504	502	117	84	84	11	100	100	0	0.419	0.411	0.408	0.380	1.520	0.401	0.899	80	516	596	590	-1.255	176	420	172	418	0
1	11	8	""	"STM2575"	3450	43960	100	136	138	41	47	48	11	98	96	0	946	907	189	85	85	10	100	100	0	0.103	0.111	0.106	0.102	1.497	0.110	0.800	80	430	950	913	-3.274	89	861	91	822	0
1	12	8	""	"STM2590"	3620	43960	90	138	142	32	47	49	12	100	100	0	722	740	137	85	86	13	100	100	0	0.143	0.145	0.137	0.140	1.382	0.142	0.826	52	380	728	750	-2.807	91	637	95	655	0
1	13	8	"yraO"	"STM3266"	3800	43960	90	783	771	139	47	49	12	100	100	0	664	667	93	86	87	14	100	100	0	1.273	1.246	1.237	1.238	1.126	1.251	0.965	52	373	1314	1305	0.349	736	578	724	581	0
1	14	8	"yhbU"	"STM3274"	3980	43960	100	134	131	33	46	48	12	97	92	0	888	832	213	85	86	11	100	100	0	0.110	0.114	0.110	0.108	1.479	0.110	0.838	80	470	891	832	-3.190	88	803	85	747	0
1	15	8	""	"STM3278"	4150	43950	90	115	117	35	46	48	13	94	92	0	811	785	133	85	88	26	100	100	0	0.095	0.101	0.101	0.095	1.514	0.100	0.775	52	373	795	771	-3.395	69	726	71	700	0
1	16	8	"yhbC"	"STM3288"	4330	43960	100	1010	1018	268	46	48	12	100	100	0	400	393	108	85	87	23	98	96	0	3.060	3.156	3.132	3.461	1.626	3.126	0.952	80	468	1279	1280	1.614	964	315	972	308	0
1	17	8	"mrsA"	"STM3294"	4510	43960	100	979	963	178	45	46	11	100	100	0	969	937	222	86	87	11	100	100	0	1.058	1.079	1.081	1.139	1.405	1.052	0.955	80	438	1817	1769	0.081	934	883	918	851	0
1	18	8	"rplU"	"STM3304"	4690	43950	100	2521	2316	774	48	102	187	100	100	0	292	300	79	89	127	132	86	25	0	12.182	10.749	10.938	10.758	1.281	10.988	0.921	80	420	2676	2479	3.607	2473	203	2268	211	100
1	19	8	"ybgJ"	"STM0712"	4850	43920	100	573	570	109	51	153	234	96	73	0	582	566	110	92	176	188	97	85	0	1.065	1.095	1.082	1.109	1.213	1.202	0.894	80	438	1012	993	0.091	522	490	519	474	100
1	20	8	""	"STM0719"	5050	43950	100	130	132	32	45	48	12	100	100	0	1122	1100	147	86	87	11	100	100	0	0.082	0.086	0.081	0.082	1.449	0.083	0.763	80	451	1121	1101	-3.607	85	1036	87	1014	0
1	21	8	""	"STM0725"	5210	43950	80	53	58	19	44	45	9	48	30	0	177	193	60	85	86	10	100	100	0	0.098	0.130	0.126	0.124	2.831	0.103	0.164	52	318	101	122	-3.354	9	92	14	108	0
1	22	8	"sdhA"	"STM0734"	5400	43950	100	1110	1014	279	46	47	15	100	100	0	1029	972	263	86	87	11	100	100	0	1.128	1.093	1.131	1.116	1.265	1.089	0.967	80	469	2007	1854	0.174	1064	943	968	886	0
1	23	8	"tolQ"	"STM0745"	5580	43940	100	518	508	152	46	47	10	100	98	0	645	641	131	85	86	10	100	100	0	0.843	0.831	0.850	0.784	1.442	0.855	0.941	80	420	1032	1018	-0.247	472	560	462	556	0
1	24	8	"nadA"	"STM0756"	5750	43940	100	243	245	58	46	47	10	100	100	0	1056	1035	281	85	85	10	100	100	0	0.203	0.209	0.211	0.213	1.317	0.204	0.933	80	452	1168	1149	-2.301	197	971	199	950	0
1	1	9	"yliJ"	"STM0862"	1650	44160	90	613	624	153	48	53	34	100	100	0	818	830	162	87	96	51	100	100	0	0.773	0.775	0.783	0.765	1.176	0.776	0.936	52	370	1296	1319	-0.372	565	731	576	743	0
1	2	9	""	"STM0869"	1830	44160	120	159	158	38	46	51	29	97	94	0	754	730	156	86	94	43	98	97	0	0.169	0.174	0.175	0.173	1.397	0.163	0.750	120	555	781	756	-2.564	113	668	112	644	0
1	3	9	"potF"	"STM0877"	2020	44160	90	144	144	34	47	48	12	100	100	0	643	633	111	85	85	12	100	100	0	0.174	0.177	0.166	0.169	1.399	0.173	0.771	52	380	655	645	-2.524	97	558	97	548	0
1	4	9	""	"STM0884"	2200	44160	100	160	159	38	46	47	11	98	97	0	1374	1315	317	83	84	10	100	100	0	0.088	0.092	0.088	0.090	1.374	0.088	0.849	80	461	1405	1345	-3.501	114	1291	113	1232	0
1	5	9	""	"STM0893"	2380	44160	100	126	125	34	46	47	11	97	93	0	1154	1058	252	84	84	10	100	100	0	0.075	0.081	0.078	0.078	1.423	0.082	0.840	80	461	1150	1053	-3.741	80	1070	79	974	0
1	6	9	""	"STM0897"	2560	44160	100	81	84	21	47	48	12	90	72	0	701	677	136	85	85	10	100	100	0	0.055	0.063	0.061	0.057	1.778	0.059	0.552	80	432	650	629	-4.179	34	616	37	592	0
1	7	9	""	"STM1032"	2740	44150	100	137	142	51	46	48	12	97	95	0	723	767	259	84	85	11	100	100	0	0.142	0.141	0.137	0.127	1.632	0.141	0.837	80	461	730	779	-2.812	91	639	96	683	0
1	8	9	""	"STM1036"	2910	44150	90	132	132	30	47	49	15	98	96	0	770	815	181	83	84	13	100	100	0	0.124	0.116	0.119	0.114	1.370	0.110	0.807	52	365	772	817	-3.015	85	687	85	732	0
1	9	9	""	"STM1041"	3080	44150	90	108	111	32	45	47	15	96	88	0	567	564	168	84	85	14	100	100	0	0.130	0.138	0.128	0.127	1.543	0.136	0.774	52	381	546	546	-2.939	63	483	66	480	0
1	10	9	"metH"	"STM4188"	3270	44150	100	157	155	50	44	46	12	97	96	0	506	494	161	84	85	14	100	98	0	0.268	0.271	0.262	0.263	1.803	0.262	0.861	80	489	535	521	-1.901	113	422	111	410	0
1	11	9	""	"STM4197"	3460	44140	90	55	58	22	44	46	10	50	19	0	199	250	152	83	84	14	100	100	0	0.095	0.084	0.115	0.100	1.895	0.092	0.357	52	373	127	181	-3.399	11	116	14	167	0
1	12	9	""	"STM4201"	3620	44140	90	107	111	28	46	47	11	98	96	0	686	700	143	83	84	12	100	100	0	0.101	0.105	0.103	0.097	1.474	0.102	0.764	52	364	664	682	-3.305	61	603	65	617	0
1	13	9	"mntH"	"STM2408"	3800	44140	100	896	834	243	45	47	10	100	100	0	1357	1291	288	85	86	12	100	100	0	0.669	0.654	0.664	0.611	1.453	0.663	0.955	80	462	2123	1995	-0.580	851	1272	789	1206	0
1	14	9	"pduN"	"STM2049"	3980	44140	90	61	65	17	46	47	10	69	28	0	250	259	79	84	84	10	100	100	0	0.090	0.109	0.096	0.095	1.958	0.100	0.309	52	364	181	194	-3.468	15	166	19	175	0
1	15	9	""	"STM2636"	4160	44140	100	319	319	53	46	48	12	100	100	0	1505	1476	277	85	86	13	100	100	0	0.192	0.196	0.197	0.201	1.395	0.187	0.922	80	437	1693	1664	-2.379	273	1420	273	1391	0
1	16	9	"rplI"	"STM4394"	4330	44140	110	2574	2468	740	46	48	12	100	100	0	370	360	78	85	85	10	100	100	0	8.870	8.807	8.994	8.779	1.275	9.048	0.948	80	466	2813	2697	3.149	2528	285	2422	275	0
1	17	9	"sitC"	"STM2863"	4510	44130	100	864	842	280	46	47	11	100	100	0	834	799	221	85	85	10	100	100	0	1.092	1.115	1.098	1.085	1.295	1.130	0.967	80	430	1567	1510	0.127	818	749	796	714	0
1	18	9	"bcfD"	"STM0024"	4690	44130	90	87	99	33	45	46	11	96	86	0	510	539	171	85	86	10	100	100	0	0.099	0.119	0.101	0.106	1.751	0.112	0.633	52	372	467	508	-3.339	42	425	54	454	0
1	19	9	""	"PSLT065"	4870	44130	90	50	52	12	46	48	14	21	7	0	147	157	44	83	84	11	100	96	0	0.063	0.081	0.164	0.147	2.247	0.078	0.046	52	394	68	80	-4.000	4	64	6	74	0
1	20	9	"trbD"	"PSLT083"	5050	44120	90	63	66	19	45	47	12	69	23	0	221	254	118	85	85	10	100	100	0	0.132	0.124	0.134	0.126	1.942	0.119	0.411	52	380	154	190	-2.918	18	136	21	169	0
1	21	9	"yneG"	"STM1526"	5230	44130	90	62	67	17	45	46	12	71	38	0	200	209	72	83	84	10	100	100	0	0.145	0.175	0.164	0.154	2.018	0.158	0.378	52	375	134	148	-2.783	17	117	22	126	0
1	22	9	"dcuS"	"STM4304"	5400	44130	110	421	417	65	45	46	11	100	100	0	1439	1389	259	86	86	11	100	100	0	0.278	0.285	0.277	0.291	1.258	0.272	0.939	80	492	1729	1675	-1.847	376	1353	372	1303	0
1	23	9	"yjdE"	"STM4294"	5580	44120	100	453	448	70	45	47	10	100	100	0	1519	1493	150	85	86	11	100	100	0	0.285	0.286	0.291	0.283	1.158	0.284	0.958	80	432	1842	1811	-1.813	408	1434	403	1408	0
1	24	9	""	"STM4307"	5760	44120	100	85	92	35	45	46	10	97	78	0	249	263	104	84	85	10	100	100	0	0.242	0.263	0.279	0.243	1.926	0.248	0.626	80	452	205	226	-2.044	40	165	47	179	0
1	1	10	""	"STM4597"	1660	44340	90	62	66	22	45	46	10	65	46	0	150	174	73	84	86	22	100	84	0	0.258	0.233	0.246	0.219	2.398	0.222	0.468	52	402	83	111	-1.957	17	66	21	90	0
1	2	10	""	"STM0257"	1840	44330	80	115	114	37	45	46	10	96	92	0	503	490	143	84	85	11	100	100	0	0.167	0.170	0.167	0.154	1.683	0.168	0.782	52	316	489	475	-2.582	70	419	69	406	0
1	3	10	""	"STM0275"	2020	44340	80	50	52	16	45	47	12	28	11	0	175	201	82	83	83	10	100	100	0	0.054	0.059	0.101	0.098	2.588	0.052	0.081	52	328	97	125	-4.202	5	92	7	118	0
1	4	10	""	"STM0284"	2200	44340	100	47	49	13	45	46	11	22	8	0	127	133	32	83	83	10	98	90	0	0.045	0.080	0.179	0.174	2.830	0.078	0.024	80	442	46	54	-4.459	2	44	4	50	0
1	5	10	""	"STM0292"	2370	44340	90	58	60	14	45	46	10	59	28	0	166	176	57	85	85	11	100	100	0	0.160	0.165	0.164	0.171	2.592	0.123	0.182	52	365	94	106	-2.639	13	81	15	91	0
1	6	10	"safB"	"STM0300"	2550	44330	90	112	114	29	45	46	11	98	96	0	409	401	65	84	84	13	100	100	0	0.206	0.218	0.212	0.200	1.610	0.222	0.754	52	373	392	386	-2.278	67	325	69	317	0
1	7	10	"ycfM"	"STM1207"	2730	44330	90	198	203	54	45	46	12	100	100	0	270	275	74	84	85	13	100	100	0	0.823	0.827	0.847	0.833	1.302	0.820	0.850	52	382	339	349	-0.282	153	186	158	191	0
1	8	10	"ycfS"	"STM1215"	2920	44330	100	149	179	118	45	46	11	98	97	0	193	213	113	84	84	10	96	96	0	0.954	1.039	0.997	1.033	1.591	1.036	0.853	80	448	213	263	-0.068	104	109	134	129	0
1	9	10	"ycfD"	"STM1229"	3090	44330	100	521	526	105	45	46	10	100	100	0	856	851	164	84	83	10	100	100	0	0.617	0.627	0.612	0.630	1.248	0.614	0.940	80	450	1248	1248	-0.698	476	772	481	767	0
1	10	10	"icdA"	"STM1238"	3270	44330	90	212	250	97	45	46	10	100	100	0	163	183	62	84	84	10	100	100	0	2.114	2.071	2.292	2.191	1.508	2.020	0.794	52	378	246	304	1.080	167	79	205	99	0
1	11	10	""	"STM1261"	3450	44330	100	53	55	12	44	46	10	46	15	0	139	145	33	83	84	12	100	96	0	0.161	0.177	0.198	0.189	2.474	0.115	0.066	80	449	65	73	-2.637	9	56	11	62	0
1	12	10	""	"STM1273"	3620	44310	90	93	101	31	45	46	10	96	92	0	479	489	98	83	84	13	100	100	0	0.121	0.138	0.115	0.123	1.725	0.141	0.668	52	385	444	462	-3.044	48	396	56	406	0
1	13	10	"ydgA"	"STM1466"	3810	44310	90	1067	971	257	45	46	11	100	100	0	1097	1093	214	84	85	12	100	100	0	1.009	0.918	0.917	0.884	1.264	0.941	0.963	52	370	2035	1935	0.013	1022	1013	926	1009	0
1	14	10	""	"STM1472"	3980	44320	100	228	224	55	47	47	10	100	100	0	1143	1089	230	83	84	11	100	100	0	0.171	0.176	0.175	0.170	1.475	0.172	0.888	80	442	1241	1183	-2.550	181	1060	177	1006	0
1	15	10	""	"STM1481"	4160	44310	100	380	378	69	46	47	11	100	100	0	1215	1183	203	84	85	11	100	100	0	0.295	0.302	0.299	0.300	1.321	0.294	0.923	80	440	1465	1431	-1.760	334	1131	332	1099	0
1	16	10	"ynfL"	"STM1487"	4340	44310	90	210	215	74	45	46	10	100	98	0	705	716	191	84	84	10	100	100	0	0.266	0.269	0.261	0.251	1.361	0.270	0.907	52	356	786	802	-1.912	165	621	170	632	0
1	17	10	""	"STM1494"	4510	44310	100	101	102	26	45	46	11	97	93	0	585	565	114	85	85	10	100	100	0	0.112	0.119	0.115	0.115	1.545	0.116	0.711	80	432	556	537	-3.158	56	500	57	480	0
1	18	10	"ynfC"	"STM1501"	4690	44310	100	115	119	34	45	46	11	97	95	0	311	325	89	84	85	10	100	100	0	0.308	0.307	0.309	0.288	1.531	0.300	0.801	80	442	297	315	-1.697	70	227	74	241	0
1	19	10	""	"STM2780"	4870	44310	100	641	630	210	46	48	14	100	100	0	1042	992	294	83	84	10	100	100	0	0.620	0.642	0.649	0.642	1.534	0.644	0.940	80	442	1554	1493	-0.689	595	959	584	909	0
1	20	10	""	"STM2788"	5040	44300	90	109	114	29	46	46	10	100	96	0	318	323	63	85	85	10	100	100	0	0.270	0.286	0.285	0.266	1.533	0.287	0.761	52	365	296	306	-1.887	63	233	68	238	0
1	21	10	"ygaU"	"STM2795"	5210	44300	90	122	122	33	46	47	12	94	94	0	454	445	127	85	86	16	100	100	0	0.206	0.211	0.210	0.196	1.620	0.200	0.766	52	388	445	436	-2.280	76	369	76	360	0
1	22	10	"yihD"	"STM3995"	5400	44310	90	78	78	17	45	46	11	90	71	0	191	195	33	85	86	15	100	100	0	0.311	0.300	0.272	0.273	1.865	0.290	0.439	52	370	139	143	-1.684	33	106	33	110	0
1	23	10	""	"STM4015"	5570	44300	100	174	167	45	46	46	10	100	100	0	966	958	191	85	85	10	100	100	0	0.145	0.139	0.139	0.131	1.363	0.137	0.866	80	452	1009	994	-2.783	128	881	121	873	0
1	24	10	"fdhE"	"STM4034"	5760	44290	100	346	349	134	45	46	10	100	100	0	418	450	132	84	84	11	100	100	0	0.901	0.831	0.842	0.769	1.483	0.861	0.931	80	472	635	670	-0.150	301	334	304	366	0
1	1	11	""	"STM2940"	1660	44520	90	140	136	32	46	47	12	100	96	0	662	649	135	84	84	11	100	100	0	0.163	0.159	0.157	0.151	1.409	0.156	0.810	52	386	672	655	-2.620	94	578	90	565	0
1	2	11	"ygcB"	"STM2944"	1850	44520	100	156	157	41	46	47	12	98	95	0	1891	1783	354	85	85	10	100	100	0	0.061	0.065	0.064	0.061	1.448	0.064	0.839	80	457	1916	1809	-4.037	110	1806	111	1698	0
1	3	11	"relA"	"STM2956"	2020	44520	100	225	232	79	45	46	11	100	100	0	234	230	57	84	84	10	100	98	0	1.200	1.281	1.267	1.283	1.375	1.307	0.889	80	406	330	333	0.263	180	150	187	146	0
1	4	11	"yqcD"	"STM2968"	2180	44510	90	96	99	26	45	47	12	100	86	0	267	270	50	82	85	17	100	100	0	0.276	0.287	0.279	0.260	1.589	0.274	0.675	52	367	236	242	-1.859	51	185	54	188	0
1	5	11	"fucP"	"STM2975"	2370	44510	90	97	94	21	46	47	11	98	92	0	864	826	169	85	90	41	100	100	0	0.065	0.065	0.069	0.062	1.532	0.064	0.713	52	401	830	789	-3.933	51	779	48	741	0
1	6	11	"fucU"	"STM2978"	2560	44500	90	69	72	18	44	46	10	90	63	0	403	399	66	83	87	36	100	100	0	0.078	0.089	0.083	0.082	1.769	0.090	0.494	52	394	345	344	-3.678	25	320	28	316	0
1	7	11	"exbB"	"STM3159"	2740	44510	100	795	731	179	45	46	11	100	100	0	625	605	117	83	84	11	100	100	0	1.384	1.314	1.355	1.305	1.284	1.339	0.951	80	452	1292	1208	0.469	750	542	686	522	0
1	8	11	"ygiR"	"STM3168"	2920	44510	100	505	515	164	45	47	10	100	100	0	921	930	286	85	85	10	100	100	0	0.550	0.556	0.551	0.560	1.229	0.551	0.948	80	432	1296	1315	-0.862	460	836	470	845	0
1	9	11	"ygiW"	"STM3176"	3090	44510	90	126	128	28	45	45	10	100	100	0	238	237	42	83	84	10	100	100	0	0.523	0.539	0.521	0.531	1.377	0.527	0.811	52	366	236	237	-0.936	81	155	83	154	0
1	10	11	"STMF1.41"	"Not LT2a92"	3250	44510	50	64	62	8	46	48	11	75	16	0	99	98	15	86	88	15	41	8	0	1.385	1.333	1.135	1.252	3.059	0.149	0.014	12	104	31	28	0.469	18	13	16	12	0
1	11	11	""	"STM2668"	3450	44500	100	190	189	40	45	46	11	100	100	0	863	853	159	84	84	11	100	100	0	0.186	0.187	0.184	0.185	1.214	0.184	0.922	80	458	924	913	-2.426	145	779	144	769	0
1	12	11	""	"STM2682"	3640	44500	90	62	66	20	46	47	11	67	30	0	136	153	63	82	83	11	100	96	0	0.296	0.282	0.291	0.266	2.065	0.270	0.459	52	386	70	91	-1.755	16	54	20	71	0
1	13	11	""	"STM0497"	3800	44490	90	94	94	27	46	47	13	88	82	0	547	531	111	83	83	10	100	100	0	0.103	0.107	0.105	0.095	1.737	0.110	0.701	52	386	512	496	-3.273	48	464	48	448	0
1	14	11	"tesA"	"STM0506"	3980	44490	90	561	549	126	46	47	12	100	100	0	584	574	92	83	84	12	100	100	0	1.028	1.024	0.997	1.005	1.202	1.037	0.943	52	372	1016	994	0.040	515	501	503	491	0
1	15	11	"allR"	"STM0516"	4150	44490	90	566	542	120	45	46	11	100	100	0	778	771	112	83	85	12	100	100	0	0.750	0.722	0.730	0.705	1.217	0.729	0.948	52	381	1216	1185	-0.416	521	695	497	688	0
1	16	11	"allP"	"STM0522"	4330	44490	90	155	161	36	44	47	14	100	100	0	1176	1177	142	84	94	81	100	100	0	0.102	0.107	0.103	0.103	1.384	0.102	0.835	52	396	1203	1210	-3.298	111	1092	117	1093	0
1	17	11	"glxK"	"STM0525"	4520	44490	100	175	175	44	44	46	13	100	98	0	1067	1075	214	85	93	76	100	100	0	0.133	0.132	0.132	0.126	1.361	0.131	0.887	80	438	1113	1121	-2.906	131	982	131	990	0
1	18	11	"ylbF"	"STM0531"	4680	44480	90	92	92	22	44	46	11	94	84	0	598	595	124	83	86	21	100	100	0	0.093	0.094	0.091	0.086	1.537	0.089	0.684	52	366	563	560	-3.423	48	515	48	512	0
1	19	11	"yhgN"	"STM3540"	4870	44480	90	68	68	14	46	46	11	78	46	0	274	270	52	83	85	17	100	100	0	0.115	0.118	0.115	0.109	1.832	0.127	0.443	52	378	213	209	-3.118	22	191	22	187	0
1	20	11	""	"STM2186"	5050	44480	100	129	132	38	46	46	10	95	92	0	1089	1062	214	85	85	10	100	100	0	0.083	0.088	0.083	0.079	1.627	0.088	0.808	80	462	1087	1063	-3.597	83	1004	86	977	0
1	21	11	"folE"	"STM2193"	5220	44480	90	138	141	42	45	46	10	100	100	0	255	267	77	84	85	11	100	100	0	0.544	0.525	0.513	0.513	1.388	0.520	0.849	52	380	264	279	-0.879	93	171	96	183	0
1	22	11	"yeiH"	"STM2202"	5400	44480	90	245	248	79	45	46	10	100	100	0	323	323	69	84	85	10	100	100	0	0.837	0.849	0.853	0.813	1.319	0.877	0.915	52	388	439	442	-0.257	200	239	203	239	0
1	23	11	""	"STM2225"	5580	44480	90	128	130	35	46	47	10	100	98	0	341	348	68	84	85	11	100	100	0	0.319	0.318	0.301	0.298	1.524	0.315	0.748	52	373	339	348	-1.648	82	257	84	264	0
1	24	11	""	"STM2235"	5760	44480	100	118	119	41	46	47	10	98	90	0	718	653	229	82	83	10	100	100	0	0.113	0.128	0.121	0.118	1.520	0.128	0.804	80	494	708	644	-3.143	72	636	73	571	0
1	1	12	"phoP"	"STM1231"	1660	44690	100	793	776	406	45	46	11	100	100	0	249	256	87	85	85	11	100	97	0	4.561	4.275	4.257	4.236	1.355	4.480	0.925	80	466	912	902	2.189	748	164	731	171	0
1	2	12	"phoP"	"STM1231"	1840	44690	90	1487	1438	454	45	47	12	100	100	0	407	410	93	84	85	10	100	100	0	4.464	4.273	4.403	4.176	1.201	4.424	0.964	52	356	1765	1719	2.158	1442	323	1393	326	0
1	3	12	"phoP"	"STM1231"	2020	44690	100	1956	1873	593	45	47	11	100	100	0	513	492	129	82	82	10	100	100	0	4.434	4.459	4.479	4.418	1.230	4.530	0.971	80	440	2342	2238	2.149	1911	431	1828	410	0
1	4	12	"phoQ"	"STM1230"	2200	44700	80	286	276	93	45	46	10	100	100	0	245	248	66	82	82	10	100	100	0	1.479	1.392	1.407	1.395	1.288	1.421	0.922	52	321	404	397	0.564	241	163	231	166	0
1	5	12	"phoQ"	"STM1230"	2390	44700	100	1647	1639	166	45	46	10	100	100	0	1083	1064	147	85	85	12	100	100	0	1.605	1.628	1.641	1.646	1.165	1.622	0.960	80	434	2600	2573	0.683	1602	998	1594	979	0
1	6	12	"hupA"	"STM4170"	2560	44700	100	804	738	296	44	46	10	100	98	0	221	215	54	83	84	11	98	97	0	5.507	5.258	5.373	5.124	1.597	5.456	0.915	80	409	898	826	2.461	760	138	694	132	0
1	7	12	"sopB"	"STM1091"	2730	44690	100	340	364	170	44	45	11	100	100	0	367	379	154	82	83	11	100	100	0	1.039	1.077	1.038	1.110	1.309	1.086	0.957	80	408	581	617	0.055	296	285	320	297	0
1	8	12	"pipC"	"STM0375"	2910	44690	100	137	141	46	44	46	11	97	95	0	254	253	66	83	83	10	100	100	0	0.544	0.571	0.565	0.543	1.497	0.578	0.835	80	430	264	267	-0.879	93	171	97	170	0
1	9	12	"pipC"	"STM0375"	3090	44680	90	212	220	65	44	46	11	100	100	0	354	359	62	83	83	11	100	100	0	0.620	0.638	0.626	0.612	1.314	0.640	0.878	52	366	439	452	-0.690	168	271	176	276	0
1	10	12	"pipC"	"STM0375"	3270	44680	100	187	186	59	45	47	10	97	97	0	348	333	91	84	84	12	100	100	0	0.538	0.566	0.539	0.531	1.491	0.560	0.899	80	453	406	390	-0.895	142	264	141	249	0
1	11	12	"ssrB"	"STM1391"	3450	44670	100	140	143	45	45	47	11	98	97	0	531	494	133	84	84	10	100	100	0	0.213	0.239	0.246	0.228	1.454	0.236	0.845	80	430	542	508	-2.234	95	447	98	410	0
1	12	12	"ssrB"	"STM1391"	3630	44680	90	186	192	47	46	47	11	100	100	0	618	629	79	82	83	11	100	100	0	0.261	0.267	0.259	0.257	1.308	0.255	0.858	52	373	676	693	-1.937	140	536	146	547	0
1	13	12	"lrp"	"STM0959"	3810	44680	90	381	388	84	46	46	12	100	100	0	249	248	41	83	83	11	100	100	0	2.018	2.073	2.030	2.079	1.225	2.148	0.911	52	378	501	507	1.013	335	166	342	165	0
1	14	12	"lrp"	"STM0959"	3990	44680	100	1016	966	235	45	46	10	100	100	0	513	484	92	83	84	11	100	100	0	2.258	2.297	2.318	2.272	1.214	2.363	0.955	80	438	1401	1322	1.175	971	430	921	401	0
1	15	12	"gyrA"	"STM2272"	4150	44670	80	743	771	366	45	47	13	100	100	0	420	440	194	83	84	13	100	100	0	2.071	2.034	2.056	2.090	1.246	2.003	0.946	52	312	1035	1083	1.050	698	337	726	357	0
1	16	12	"gyrA"	"STM2272"	4330	44670	90	839	873	297	44	46	13	100	100	0	461	466	127	84	84	11	100	100	0	2.109	2.170	2.144	2.156	1.173	2.205	0.960	52	380	1172	1211	1.076	795	377	829	382	0
1	17	12	"gyrA"	"STM2272"	4520	44670	100	2522	2316	512	44	47	12	100	100	0	1075	1008	207	83	83	10	100	100	0	2.498	2.456	2.483	2.472	1.194	2.478	0.971	80	438	3470	3197	1.321	2478	992	2272	925	0
1	18	12	"csrA"	"STM2826"	4690	44670	90	117	131	53	44	46	11	100	100	0	183	199	73	83	83	10	100	100	0	0.730	0.750	0.769	0.743	1.499	0.704	0.797	52	363	173	203	-0.454	73	100	87	116	0
1	19	12	"crp"	"STM3466"	4860	44660	90	149	148	43	45	46	10	100	100	0	270	277	56	82	83	11	100	100	0	0.553	0.528	0.525	0.509	1.469	0.563	0.775	52	387	292	298	-0.854	104	188	103	195	0
1	20	12	"yhhP"	"STM3578"	5060	44660	90	63	66	17	44	46	11	75	38	0	148	154	38	84	84	11	100	100	0	0.297	0.314	0.320	0.289	2.182	0.256	0.269	52	373	83	92	-1.752	19	64	22	70	0
1	21	12	"yhhP"	"STM3578"	5220	44660	80	82	85	21	45	47	11	98	82	0	191	194	29	83	83	10	100	100	0	0.343	0.360	0.346	0.318	1.947	0.371	0.590	52	312	145	151	-1.545	37	108	40	111	0
1	22	12	"topA"	"STM1714"	5400	44660	90	137	133	45	45	47	11	96	90	0	151	163	39	84	84	10	98	98	0	1.373	1.114	1.103	1.029	1.793	1.134	0.748	52	372	159	167	0.457	92	67	88	79	0
1	23	12	"topA"	"STM1714"	5580	44660	100	1718	1575	476	45	46	11	100	98	0	1472	1366	321	84	84	10	100	100	0	1.205	1.193	1.219	1.086	1.604	1.223	0.971	80	440	3061	2812	0.269	1673	1388	1530	1282	0
1	24	12	"topA"	"STM1714"	5750	44660	80	169	177	59	46	47	12	100	100	0	197	210	56	82	84	10	100	100	0	1.070	1.023	0.991	1.017	1.359	1.041	0.870	52	306	238	259	0.097	123	115	131	128	0
1	1	13	"ctrl-buffer"	"ctrl-buffer"	1660	44870	100	44	45	10	43	44	10	21	7	0	88	88	11	81	82	10	30	13	0	0.143	0.286	1.182	0.925	4.174	0.242	0.002	80	466	8	9	-2.807	1	7	2	7	-50
1	2	13	"ctrl-buffer"	"ctrl-buffer"	1840	44870	100	44	44	10	44	46	11	13	1	0	86	86	11	82	82	10	22	6	0	0.000	0.000	0.700	0.816	3.563	0.154	0.000	80	461	4	4	Error	0	4	0	4	-50
1	3	13	"ctrl-buffer"	"ctrl-buffer"	2020	44870	100	43	45	14	44	46	10	12	3	0	82	83	11	82	82	12	12	2	0	100000.000	1.000	0.850	0.859	2.886	2.649	0.007	80	431	-1	2	16.610	-1	0	1	1	-50
1	4	13	"ctrl-buffer"	"ctrl-buffer"	2190	44870	100	43	45	10	44	45	10	22	6	0	81	82	12	82	82	10	15	5	0	1.000	100000.000	1.125	0.986	4.203	2.780	0.000	80	395	-2	1	0.000	-1	-1	1	0	-50
1	5	13	"ctrl-buffer"	"ctrl-buffer"	2370	44860	100	44	45	10	44	45	11	17	1	0	85	85	11	82	82	10	18	6	0	0.000	0.333	1.000	1.085	3.138	0.018	0.000	80	418	3	4	Error	0	3	1	3	-50
1	6	13	"ctrl-buffer"	"ctrl-buffer"	2550	44860	100	43	45	11	44	46	12	15	6	0	82	83	10	82	83	11	17	3	0	100000.000	1.000	1.225	1.232	3.526	0.164	0.001	80	417	-1	2	16.610	-1	0	1	1	-50
1	7	13	"ctrl-buffer"	"ctrl-buffer"	2730	44860	100	42	45	11	45	46	11	8	3	0	86	87	12	82	83	10	28	5	0	-0.750	0.000	0.786	0.752	3.034	0.911	0.066	80	420	1	5	Error	-3	4	0	5	-50
1	8	13	"ctrl-buffer"	"ctrl-buffer"	2910	44860	100	43	44	10	44	45	11	13	1	0	86	86	10	82	83	10	25	5	0	-0.250	0.000	0.721	0.729	2.851	12.273	0.001	80	418	3	4	Error	-1	4	0	4	-50
1	9	13	"ctrl-buffer"	"ctrl-buffer"	3080	44860	100	48	49	11	44	46	12	21	2	0	86	88	13	82	82	11	27	8	0	1.000	0.833	0.889	0.951	3.625	2.437	0.006	80	430	8	11	0.000	4	4	5	6	-50
1	10	13	"ctrl-buffer"	"ctrl-buffer"	3260	44850	100	44	45	11	45	46	10	16	5	0	86	85	11	83	83	11	18	3	0	-0.333	0.000	1.143	1.126	2.463	0.034	0.000	80	430	2	2	Error	-1	3	0	2	-50
1	11	13	"ctrl-buffer"	"ctrl-buffer"	3440	44850	100	43	46	14	45	46	10	17	3	0	85	86	12	83	83	10	18	8	0	-1.000	0.333	1.388	1.178	4.418	0.473	0.001	80	442	0	4	Error	-2	2	1	3	-50
1	12	13	"ctrl-buffer"	"ctrl-buffer"	3620	44850	100	42	43	9	44	45	10	10	1	0	84	85	11	82	82	10	27	6	0	-1.000	-0.333	1.000	1.027	3.286	0.745	0.019	80	432	0	2	Error	-2	2	-1	3	-50
1	13	13	"ctrl-buffer"	"ctrl-buffer"	3800	44850	100	44	46	11	43	44	11	17	7	0	87	89	15	82	82	10	35	12	0	0.200	0.429	0.688	0.672	2.841	0.378	0.006	80	420	6	10	-2.322	1	5	3	7	-50
1	14	13	"ctrl-buffer"	"ctrl-buffer"	3970	44850	100	44	45	11	44	45	10	12	5	0	83	84	11	81	82	10	23	7	0	0.000	0.333	0.733	0.831	2.751	0.589	0.002	80	419	2	4	Error	0	2	1	3	-50
1	15	13	"ctrl-buffer"	"ctrl-buffer"	4150	44850	100	46	47	9	44	46	12	12	2	0	84	86	15	81	83	12	21	6	0	0.667	0.600	0.594	0.725	3.651	0.691	0.013	80	442	5	8	-0.585	2	3	3	5	-50
1	16	13	"ctrl-buffer"	"ctrl-buffer"	4330	44840	100	45	46	12	45	46	11	16	3	0	84	86	10	83	84	12	20	2	0	0.000	0.333	0.722	0.882	3.235	0.307	0.005	80	442	1	4	Error	0	1	1	3	-50
1	17	13	"ctrl-buffer"	"ctrl-buffer"	4510	44840	100	46	45	10	43	46	11	13	2	0	83	86	16	82	82	10	23	7	0	3.000	0.500	1.000	0.799	2.952	28.971	0.000	80	420	4	6	1.585	3	1	2	4	-50
1	18	13	"ctrl-buffer"	"ctrl-buffer"	4690	44840	100	43	44	10	43	44	10	17	3	0	88	88	11	82	82	10	32	10	0	0.000	0.167	1.000	0.894	3.407	8.899	0.000	80	420	6	7	Error	0	6	1	6	-50
1	19	13	"ctrl-buffer"	"ctrl-buffer"	4860	44840	100	44	46	9	44	45	10	16	3	0	84	84	11	83	83	9	21	7	0	0.000	2.000	1.000	0.942	3.671	0.750	0.004	80	430	1	3	Error	0	1	2	1	-50
1	20	13	"ctrl-buffer"	"ctrl-buffer"	5040	44840	100	44	45	10	44	45	10	15	3	0	83	83	11	83	83	10	20	5	0	0.000	100000.000	0.962	1.009	2.608	0.244	0.002	80	443	0	1	Error	0	0	1	0	-50
1	21	13	"ctrl-buffer"	"ctrl-buffer"	5220	44830	100	46	45	10	44	45	10	16	2	0	85	86	13	82	82	10	23	5	0	0.667	0.250	0.840	0.929	3.661	0.055	0.000	80	432	5	5	-0.585	2	3	1	4	-50
1	22	13	"ctrl-buffer"	"ctrl-buffer"	5400	44830	100	45	46	12	43	44	10	18	5	0	83	85	12	82	82	10	17	7	0	2.000	1.000	0.524	0.709	3.399	0.207	0.002	80	432	3	6	1.000	2	1	3	3	-50
1	23	13	"ctrl-buffer"	"ctrl-buffer"	5580	44830	100	44	46	12	44	45	11	12	5	0	83	84	10	83	83	10	17	1	0	0.000	2.000	0.700	0.660	3.604	1.811	0.003	80	408	0	3	Error	0	0	2	1	-50
1	24	13	"ctrl-buffer"	"ctrl-buffer"	5750	44830	100	44	45	8	44	45	11	13	1	0	87	87	12	82	83	10	23	10	0	0.000	0.200	0.909	0.852	2.787	0.703	0.006	80	452	5	6	Error	0	5	1	5	-50
1	1	14	"ydhI"	"STM1443"	1670	45050	90	73	78	19	44	46	12	94	65	0	239	238	49	81	82	11	100	100	0	0.184	0.217	0.216	0.200	1.608	0.193	0.394	52	401	187	191	-2.446	29	158	34	157	0
1	2	14	"STMB2B.139A"	"Not LT2a93"	1850	45060	80	55	56	14	44	46	12	46	15	0	104	107	17	81	82	10	82	53	0	0.478	0.462	0.600	0.562	2.759	0.446	0.161	52	340	34	38	-1.064	11	23	12	26	0
1	3	14	""	"STM3806"	2040	45050	90	75	81	26	44	45	11	86	67	0	255	291	104	82	83	11	100	100	0	0.179	0.177	0.169	0.162	1.807	0.167	0.600	52	377	204	246	-2.480	31	173	37	209	0
1	4	14	"pgtE"	"STM2395"	2200	45030	100	205	200	60	43	44	9	98	98	0	695	679	160	83	83	10	100	100	0	0.265	0.263	0.264	0.247	1.398	0.269	0.919	80	438	774	753	-1.918	162	612	157	596	0
1	5	14	""	"STM3911"	2380	45040	90	52	54	15	43	45	9	46	23	0	156	159	41	82	83	16	98	92	0	0.122	0.143	0.206	0.170	2.738	0.104	0.104	52	388	83	88	-3.040	9	74	11	77	0
1	6	14	"ygiY"	"STM3178"	2560	45040	90	101	105	33	42	43	9	98	94	0	594	574	100	81	82	10	100	100	0	0.115	0.128	0.117	0.115	1.547	0.128	0.725	52	387	572	556	-3.120	59	513	63	493	0
1	7	14	""	"STM2880"	2740	45040	100	168	164	52	43	45	11	100	98	0	170	173	29	81	82	10	100	98	0	1.404	1.315	1.366	1.249	1.602	1.456	0.744	80	474	214	213	0.490	125	89	121	92	0
1	8	14	"ssaU"	"STM1422"	2910	45040	80	76	84	28	44	46	12	86	65	0	433	481	165	82	83	10	100	100	0	0.091	0.100	0.096	0.084	1.918	0.097	0.590	52	320	383	439	-3.455	32	351	40	399	0
1	9	14	"nrdE"	"STM2807"	3100	45040	100	162	171	55	44	45	13	100	98	0	552	593	178	82	83	10	100	100	0	0.251	0.249	0.237	0.242	1.372	0.245	0.882	80	482	588	638	-1.994	118	470	127	511	0
1	10	14	"cadA"	"STM2559"	3270	45030	90	81	85	27	45	45	10	90	73	0	431	470	138	82	83	10	100	100	0	0.103	0.103	0.105	0.096	1.686	0.101	0.601	52	379	385	428	-3.277	36	349	40	388	0
1	11	14	"thiL"	"STM0419"	3450	45030	90	204	227	93	44	45	10	100	100	0	270	311	118	82	83	10	100	100	0	0.851	0.799	0.775	0.785	1.366	0.781	0.883	52	401	348	412	-0.233	160	188	183	229	0
1	12	14	"hin"	"STM2772"	3640	45020	90	73	92	62	43	44	10	73	65	0	198	320	310	83	83	10	100	98	0	0.261	0.207	0.228	0.199	2.247	0.191	0.826	52	385	145	286	-1.939	30	115	49	237	0
1	13	14	""	"STM3166"	3810	45020	90	81	82	22	42	43	10	96	84	0	436	448	110	82	82	11	100	100	0	0.110	0.109	0.102	0.100	1.633	0.106	0.602	52	371	393	406	-3.182	39	354	40	366	0
1	14	14	"yjjY"	"STM4599"	3980	45030	80	97	104	30	43	44	10	96	96	0	133	135	24	81	82	10	98	96	0	1.038	1.130	1.060	1.031	1.858	1.221	0.569	52	322	106	115	0.054	54	52	61	54	0
1	15	14	"ybaN"	"STM0482"	4160	45030	100	74	80	31	44	46	12	85	61	0	186	188	60	81	82	11	97	96	0	0.286	0.336	0.314	0.320	1.863	0.354	0.585	80	474	135	143	-1.807	30	105	36	107	0
1	16	14	""	"STM0571"	4340	45030	100	108	110	34	44	46	12	95	91	0	601	584	189	83	83	10	100	100	0	0.124	0.132	0.126	0.122	1.643	0.126	0.761	80	474	582	567	-3.017	64	518	66	501	0
1	17	14	"yaiU"	"STM0373"	4520	45020	100	444	442	88	44	45	10	100	100	0	1250	1240	143	83	83	10	100	100	0	0.343	0.344	0.347	0.335	1.256	0.343	0.936	80	452	1567	1555	-1.545	400	1167	398	1157	0
1	18	14	""	"STM3653"	4690	45020	100	144	147	40	43	44	10	98	97	0	600	579	138	82	82	10	100	100	0	0.195	0.209	0.210	0.198	1.469	0.206	0.878	80	452	619	601	-2.359	101	518	104	497	0
1	19	14	""	"STM2195"	4870	45020	100	60	77	52	44	45	9	63	43	0	130	198	187	83	83	10	93	90	0	0.340	0.287	0.328	0.323	2.383	0.265	0.834	80	452	63	148	-1.555	16	47	33	115	0
1	20	14	"EMPTY"	"EMPTY"	5040	45020	100	42	43	10	44	45	10	8	2	0	85	84	10	82	82	10	17	2	0	-0.667	-0.500	0.958	0.917	2.857	4.813	0.000	80	452	1	1	Error	-2	3	-1	2	-75
1	21	14	"EMPTY"	"EMPTY"	5220	45010	100	43	43	9	44	45	11	6	3	0	84	84	10	82	83	11	13	2	0	-0.500	-0.500	0.883	0.750	3.342	1.223	0.002	80	464	1	1	Error	-1	2	-1	2	-75
1	22	14	"EMPTY"	"EMPTY"	5400	45010	100	46	45	10	44	45	10	15	3	0	85	84	9	82	82	10	17	1	0	0.667	0.500	1.000	1.106	3.541	0.548	0.001	80	464	5	3	-0.585	2	3	1	2	-75
1	23	14	"EMPTY"	"EMPTY"	5580	45010	100	44	45	8	44	45	10	15	1	0	81	81	11	82	82	10	16	0	0	0.000	-1.000	0.750	0.732	3.254	0.254	0.006	80	452	-1	0	Error	0	-1	1	-1	-75
1	24	14	"EMPTY"	"EMPTY"	5750	45010	100	42	45	10	44	45	10	13	5	0	82	82	11	82	82	10	20	3	0	100000.000	100000.000	0.643	0.733	3.027	0.026	0.000	80	484	-2	1	16.610	-2	0	1	0	-75
2	1	1	""	"STM0721"	6190	42660	90	204	221	58	51	53	15	100	100	0	1447	1533	268	88	88	10	100	100	0	0.113	0.118	0.112	0.113	1.325	0.115	0.843	52	401	1512	1615	-3.151	153	1359	170	1445	0
2	2	1	"dnaC"	"STM4543"	6360	42650	90	504	595	297	51	53	15	100	100	0	749	848	322	89	89	11	100	100	0	0.686	0.717	0.689	0.687	1.224	0.761	0.947	52	387	1113	1303	-0.543	453	660	544	759	0
2	3	1	"gph"	"STM3482"	6540	42650	90	293	334	159	50	53	14	100	100	0	583	664	243	88	88	11	100	100	0	0.491	0.493	0.467	0.468	1.335	0.519	0.916	52	400	738	860	-1.026	243	495	284	576	0
2	4	1	""	"STM3547"	6720	42650	90	206	205	51	50	53	14	100	100	0	1342	1412	263	86	87	11	100	100	0	0.124	0.117	0.116	0.111	1.392	0.111	0.849	52	400	1412	1481	-3.009	156	1256	155	1326	0
2	5	1	""	"STM3259"	6910	42640	90	91	100	37	50	54	16	94	71	0	404	444	186	86	86	11	100	100	0	0.129	0.140	0.147	0.126	1.611	0.140	0.677	52	382	359	408	-2.955	41	318	50	358	0
2	6	1	"yqjC"	"STM3228"	7070	42650	90	210	233	115	50	53	15	100	98	0	378	413	192	86	86	10	100	100	0	0.548	0.560	0.527	0.540	1.338	0.556	0.890	52	392	452	510	-0.868	160	292	183	327	0
2	7	1	""	"STM2545"	7260	42640	90	1648	1845	731	51	53	14	100	100	0	755	814	225	88	88	10	100	100	0	2.394	2.471	2.378	2.412	1.170	2.604	0.952	52	406	2264	2520	1.260	1597	667	1794	726	0
2	8	1	"gltL"	"STM0662"	7440	42640	90	180	191	57	53	55	15	100	100	0	831	884	231	88	89	10	100	100	0	0.171	0.173	0.172	0.165	1.355	0.170	0.826	52	392	870	934	-2.549	127	743	138	796	0
2	9	1	"asnB"	"STM0680"	7620	42640	100	1382	1292	321	52	54	15	100	100	0	2158	1992	507	87	88	10	100	100	0	0.642	0.651	0.657	0.671	1.443	0.642	0.966	80	495	3401	3145	-0.639	1330	2071	1240	1905	0
2	10	1	"nagE"	"STM0685"	7800	42640	80	178	209	144	52	54	14	100	100	0	328	364	171	87	87	10	100	100	0	0.523	0.567	0.531	0.528	1.397	0.660	0.878	52	316	367	434	-0.936	126	241	157	277	0
2	11	1	"barA"	"STM2958"	7960	42640	80	233	258	122	49	52	14	100	100	0	1066	1054	346	87	87	9	100	100	0	0.188	0.216	0.193	0.203	1.336	0.227	0.872	52	326	1163	1176	-2.412	184	979	209	967	0
2	12	1	"eutA"	"STM2459"	8150	42630	90	102	120	71	51	54	16	94	78	0	414	465	310	87	88	10	98	98	0	0.156	0.183	0.167	0.164	1.568	0.187	0.768	52	398	378	447	-2.681	51	327	69	378	0
2	13	1	"yigN"	"STM3969"	8320	42630	90	2609	2534	405	51	55	20	100	100	0	1677	1659	169	89	89	10	100	100	0	1.611	1.582	1.593	1.568	1.164	1.621	0.960	52	386	4146	4053	0.688	2558	1588	2483	1570	0
2	14	1	"metE"	"STM3965"	8500	42630	90	2797	2777	284	53	56	20	100	100	0	2788	2783	106	90	91	11	100	100	0	1.017	1.012	1.026	1.007	1.114	1.077	0.954	52	386	5442	5417	0.024	2744	2698	2724	2693	0
2	15	1	"pldB"	"STM3961"	8680	42630	100	2787	2642	800	52	57	28	100	98	0	1815	1683	428	90	90	14	100	100	0	1.586	1.626	1.635	1.571	1.482	1.657	0.928	80	491	4460	4183	0.665	2735	1725	2590	1593	0
2	16	1	"pldA"	"STM3957"	8860	42620	90	2950	2946	478	53	58	31	100	100	0	1640	1636	157	90	90	15	100	100	0	1.869	1.871	1.938	1.855	1.176	1.944	0.954	52	385	4447	4439	0.902	2897	1550	2893	1546	0
2	17	1	"yigF"	"STM3953"	9030	42620	90	824	903	407	52	54	15	100	100	0	638	638	88	88	89	11	100	100	0	1.404	1.547	1.373	1.397	1.608	2.168	0.748	52	392	1322	1401	0.489	772	550	851	550	0
2	18	1	"xerC"	"STM3949"	9210	42620	90	1592	1658	530	52	55	18	100	100	0	1161	1230	250	90	90	11	100	100	0	1.438	1.409	1.341	1.361	1.287	1.546	0.908	52	400	2611	2746	0.524	1540	1071	1606	1140	0
2	19	1	"sgaH"	"STM4386"	9390	42620	90	237	256	81	51	55	18	100	100	0	921	993	258	88	89	10	100	100	0	0.223	0.227	0.212	0.218	1.367	0.218	0.853	52	394	1019	1110	-2.163	186	833	205	905	0
2	20	1	"ytfG"	"STM4401"	9570	42620	90	411	421	111	52	54	16	100	100	0	1498	1480	177	90	90	10	100	100	0	0.255	0.265	0.252	0.253	1.342	0.265	0.917	52	393	1767	1759	-1.972	359	1408	369	1390	0
2	21	1	"ytfP"	"STM4411"	9740	42620	80	376	382	113	50	53	14	100	100	0	570	588	145	89	89	11	100	100	0	0.678	0.665	0.686	0.652	1.305	0.657	0.926	52	328	807	831	-0.561	326	481	332	499	0
2	22	1	""	"STM4419"	9920	42620	100	385	377	110	51	54	15	96	95	0	2349	2227	584	88	89	11	100	100	0	0.148	0.152	0.150	0.138	1.668	0.149	0.920	80	494	2595	2465	-2.759	334	2261	326	2139	0
2	23	1	""	"STM4423"	10100	42610	90	179	179	62	51	54	16	100	96	0	1095	1055	265	90	90	10	100	100	0	0.127	0.133	0.123	0.121	1.594	0.132	0.787	52	386	1133	1093	-2.973	128	1005	128	965	0
2	24	1	""	"STM4427"	10270	42620	90	304	324	87	52	54	15	100	100	0	1154	1219	324	89	89	11	100	100	0	0.237	0.241	0.238	0.237	1.253	0.235	0.913	52	401	1317	1402	-2.079	252	1065	272	1130	0
2	1	2	"clpP"	"STM0448"	6180	42840	90	1532	1611	412	50	53	14	100	100	0	716	775	191	86	87	10	100	100	0	2.352	2.266	2.312	2.269	1.129	2.284	0.971	52	408	2112	2250	1.234	1482	630	1561	689	0
2	2	2	"nrdG"	"STM4451"	6370	42830	90	273	284	106	51	53	14	98	98	0	489	517	157	87	88	11	100	100	0	0.552	0.542	0.539	0.507	1.465	0.552	0.928	52	408	624	663	-0.857	222	402	233	430	0
2	3	2	"phoQ"	"STM1230"	6550	42840	90	1551	1677	635	53	54	14	100	100	0	1027	1078	366	88	88	10	100	100	0	1.595	1.640	1.658	1.634	1.137	1.653	0.974	52	388	2437	2614	0.674	1498	939	1624	990	0
2	4	2	"coaA"	"STM4139"	6720	42830	80	441	471	140	52	55	14	100	100	0	1012	1028	239	87	88	10	100	100	0	0.421	0.445	0.456	0.432	1.269	0.445	0.936	52	328	1314	1360	-1.250	389	925	419	941	0
2	5	2	"thiE"	"STM4163"	6890	42830	80	156	152	44	51	54	16	98	94	0	743	764	241	88	89	11	100	100	0	0.160	0.149	0.150	0.143	1.432	0.143	0.779	52	334	760	777	-2.641	105	655	101	676	0
2	6	2	"nfi"	"STM4168"	7080	42830	90	340	362	133	50	53	15	100	100	0	630	682	231	86	87	11	100	100	0	0.533	0.523	0.515	0.509	1.264	0.521	0.939	52	403	834	908	-0.908	290	544	312	596	0
2	7	2	"hopD"	"STM3442"	7260	42830	80	433	506	243	49	52	15	100	100	0	351	406	197	86	87	9	100	100	0	1.449	1.428	1.444	1.466	1.267	1.380	0.927	52	334	649	777	0.535	384	265	457	320	0
2	8	2	"stfD"	"STM0197"	7430	42830	80	82	92	39	50	53	14	73	55	0	280	352	224	86	86	10	100	100	0	0.165	0.158	0.142	0.135	2.300	0.126	0.470	52	328	226	308	-2.600	32	194	42	266	0
2	9	2	"eutP"	"STM2469"	7610	42830	90	112	123	52	52	53	16	96	86	0	519	568	218	87	88	11	100	100	0	0.139	0.148	0.138	0.134	1.669	0.153	0.673	52	395	492	552	-2.848	60	432	71	481	0
2	10	2	"eutM"	"STM2465"	7800	42830	90	60	67	28	50	52	14	40	25	0	144	225	217	87	87	11	100	94	0	0.175	0.123	0.216	0.214	2.907	0.091	0.264	52	394	67	155	-2.511	10	57	17	138	100
2	11	2	"prpR"	"STM0367"	7970	42820	90	68	78	25	50	52	12	69	44	0	246	267	88	86	86	10	100	100	0	0.112	0.155	0.153	0.142	1.989	0.149	0.315	52	381	178	209	-3.152	18	160	28	181	0
2	12	2	"prpE"	"STM0371"	8140	42820	90	79	82	22	51	53	14	75	48	0	270	280	62	87	87	10	100	100	0	0.153	0.161	0.148	0.143	2.044	0.142	0.348	52	394	211	224	-2.708	28	183	31	193	0
2	13	2	"sodA"	"STM4055"	8320	42810	90	1543	1484	318	51	53	15	100	100	0	717	720	105	88	88	11	100	100	0	2.372	2.267	2.259	2.237	1.145	2.343	0.961	52	402	2121	2065	1.246	1492	629	1433	632	0
2	14	2	"sicP"	"STM2879"	8500	42810	90	1324	1324	152	51	54	19	100	100	0	624	628	61	88	89	10	100	100	0	2.375	2.357	2.393	2.356	1.103	2.400	0.967	52	388	1809	1813	1.248	1273	536	1273	540	0
2	15	2	"fabD"	"STM1194"	8670	42810	90	5964	5939	1317	51	55	22	100	100	0	1101	1110	194	90	90	11	100	100	0	5.849	5.773	5.718	5.732	1.127	5.896	0.964	52	381	6924	6908	2.548	5913	1011	5888	1020	0
2	16	2	"nuoH"	"STM2322"	8850	42810	90	1087	1128	235	50	55	21	100	100	0	1248	1278	179	88	89	11	100	100	0	0.894	0.906	0.907	0.895	1.139	0.920	0.963	52	402	2197	2268	-0.162	1037	1160	1078	1190	0
2	17	2	"dacD"	"STM2062"	9030	42810	80	188	192	44	52	53	13	100	100	0	538	544	85	89	89	10	100	100	0	0.303	0.308	0.296	0.298	1.328	0.301	0.849	52	340	585	595	-1.723	136	449	140	455	0
2	18	2	"pefC"	"PSLT017"	9210	42810	90	271	288	104	51	53	14	100	100	0	1384	1401	321	88	88	10	100	100	0	0.170	0.181	0.176	0.172	1.329	0.185	0.880	52	402	1516	1550	-2.558	220	1296	237	1313	0
2	19	2	"yjbA"	"STM4226"	9390	42800	90	214	230	80	49	51	12	100	100	0	484	521	176	87	87	10	100	100	0	0.416	0.417	0.414	0.404	1.367	0.413	0.882	52	396	562	615	-1.267	165	397	181	434	0
2	20	2	"asd"	"STM3539"	9570	42800	90	251	291	128	50	53	15	100	100	0	362	402	135	88	88	10	100	100	0	0.734	0.768	0.745	0.741	1.319	0.781	0.870	52	389	475	555	-0.447	201	274	241	314	0
2	21	2	"stpA"	"STM2799"	9740	42810	80	158	223	216	50	51	11	100	100	0	197	268	195	89	89	10	100	100	0	1.000	0.966	0.929	0.927	1.411	1.046	0.919	52	328	216	352	0.000	108	108	173	179	100
2	22	2	"leuB"	"STM0112"	9920	42800	90	101	104	26	51	52	14	98	88	0	228	232	54	88	88	10	100	100	0	0.357	0.368	0.347	0.350	1.706	0.364	0.572	52	380	190	197	-1.485	50	140	53	144	100
2	23	2	"prgJ"	"STM2872"	10090	42800	80	518	772	669	51	53	14	100	100	0	232	322	240	89	89	11	100	100	0	3.266	3.094	3.292	3.263	1.294	3.019	0.924	52	328	610	954	1.707	467	143	721	233	0
2	24	2	"smvA"	"STM1574"	10280	42800	90	177	188	68	51	53	13	100	100	0	226	245	87	88	88	11	100	100	0	0.913	0.873	0.855	0.873	1.477	0.912	0.737	52	401	264	294	-0.131	126	138	137	157	0
2	1	3	"hupB"	"STM0451"	6180	43020	80	454	587	420	50	53	13	100	100	0	271	316	192	84	84	10	100	100	0	2.160	2.315	2.262	2.361	1.343	2.298	0.945	52	332	591	769	1.111	404	187	537	232	0
2	2	3	"hisM"	"STM2352"	6360	43020	80	186	205	67	49	52	14	100	100	0	554	635	231	85	86	11	100	100	0	0.292	0.284	0.281	0.280	1.274	0.275	0.909	52	334	606	706	-1.775	137	469	156	550	0
2	3	3	"rimM"	"STM2675"	6540	43020	100	4105	3852	1869	50	53	14	100	100	0	282	276	108	87	87	10	97	95	0	20.795	20.116	20.616	21.084	1.415	19.870	0.947	80	456	4250	3991	4.378	4055	195	3802	189	0
2	4	3	"fruR"	"STM0118"	6700	43020	60	86	94	31	50	53	19	84	46	0	145	163	57	87	88	13	93	93	0	0.621	0.579	0.592	0.656	2.263	0.538	0.621	32	176	94	120	-0.688	36	58	44	76	0
2	5	3	"asrA"	"STM2548"	6890	43010	80	92	94	31	51	53	15	82	63	0	409	421	82	86	87	12	100	100	0	0.127	0.128	0.124	0.110	1.935	0.121	0.499	52	334	364	378	-2.978	41	323	43	335	0
2	6	3	"entD"	"STM0584"	7060	43010	90	125	134	37	52	58	21	100	92	0	377	389	100	88	99	43	100	100	0	0.253	0.272	0.255	0.264	1.450	0.270	0.673	52	388	362	383	-1.985	73	289	82	301	0
2	7	3	"cbiL"	"STM2024"	7260	43010	80	79	80	21	52	55	16	61	28	0	288	321	104	89	93	24	100	100	0	0.136	0.121	0.119	0.108	1.960	0.105	0.386	52	334	226	260	-2.882	27	199	28	232	0
2	8	3	"cbiO"	"STM2020"	7430	43000	90	82	81	19	51	53	14	75	57	0	313	332	79	87	87	10	100	100	0	0.137	0.122	0.119	0.117	1.829	0.110	0.365	52	373	257	275	-2.866	31	226	30	245	0
2	9	3	"umuC"	"STM1997"	7600	43000	90	68	69	18	50	52	17	50	15	0	192	210	76	86	87	10	100	98	0	0.170	0.153	0.172	0.184	2.132	0.169	0.271	52	393	124	143	-2.558	18	106	19	124	0
2	10	3	"uhpC"	"STM3788"	7790	43000	80	89	96	32	49	52	15	86	59	0	251	257	56	86	87	10	100	100	0	0.242	0.275	0.233	0.238	1.876	0.271	0.544	52	334	205	218	-2.044	40	165	47	171	0
2	11	3	"trpB"	"STM1726"	7970	43000	80	108	118	35	51	53	14	100	88	0	235	258	79	87	86	10	100	100	0	0.385	0.392	0.380	0.369	1.512	0.367	0.738	52	334	205	238	-1.377	57	148	67	171	0
2	12	3	"rpsL"	"STM3448"	8140	43000	80	2353	2430	528	51	54	15	100	100	0	362	376	75	88	88	10	100	100	0	8.401	8.260	8.230	8.299	1.165	8.184	0.951	52	334	2576	2667	3.071	2302	274	2379	288	0
2	13	3	"phnR"	"STM0430"	8320	43000	80	299	310	73	50	53	15	100	100	0	929	965	158	88	88	11	100	100	0	0.296	0.296	0.291	0.289	1.232	0.291	0.922	52	334	1090	1137	-1.756	249	841	260	877	0
2	14	3	""	"STM4157"	8500	42990	90	380	380	84	50	52	14	100	100	0	1379	1395	160	88	89	11	100	100	0	0.256	0.252	0.247	0.245	1.310	0.253	0.905	52	394	1621	1637	-1.968	330	1291	330	1307	0
2	15	3	""	"STM0345"	8670	42990	90	174	184	94	49	51	16	96	94	0	543	559	133	88	89	11	100	100	0	0.275	0.287	0.243	0.226	2.059	0.303	0.658	52	394	580	606	-1.864	125	455	135	471	0
2	16	3	""	"STM2453"	8860	42990	90	258	263	67	50	54	22	100	100	0	1205	1238	252	89	90	14	100	100	0	0.186	0.185	0.182	0.181	1.306	0.181	0.865	52	402	1324	1362	-2.424	208	1116	213	1149	0
2	17	3	"ychA"	"STM1773"	9040	42990	90	521	516	101	50	53	19	100	100	0	1318	1290	211	89	90	14	100	100	0	0.383	0.388	0.373	0.384	1.152	0.382	0.951	52	388	1700	1667	-1.384	471	1229	466	1201	0
2	18	3	"orf408"	"STM1382"	9210	42990	90	241	248	71	50	52	13	100	100	0	1414	1421	182	88	88	10	100	100	0	0.144	0.149	0.141	0.140	1.381	0.146	0.858	52	381	1517	1531	-2.795	191	1326	198	1333	0
2	19	3	"traR"	"PSLT085"	9390	42980	90	93	115	77	50	52	13	94	73	0	496	599	371	88	88	10	100	100	0	0.105	0.127	0.110	0.103	1.881	0.150	0.786	52	394	451	576	-3.246	43	408	65	511	0
2	20	3	""	"Not LT2a85"	9560	42980	90	152	156	47	50	53	18	96	94	0	779	796	251	88	88	11	100	100	0	0.148	0.150	0.145	0.142	1.384	0.145	0.809	52	388	793	814	-2.760	102	691	106	708	0
2	21	3	"trbC"	"PSLT094"	9740	42980	80	291	299	63	51	53	16	100	100	0	1658	1687	269	89	89	10	100	100	0	0.153	0.155	0.154	0.152	1.212	0.153	0.918	52	334	1809	1846	-2.709	240	1569	248	1598	0
2	22	3	"traQ"	"PSLT098"	9920	42980	90	159	167	49	50	52	14	100	98	0	755	780	152	88	89	11	100	100	0	0.163	0.169	0.159	0.158	1.409	0.171	0.840	52	388	776	809	-2.613	109	667	117	692	0
2	23	3	"traS"	"PSLT102"	10100	42970	90	444	451	98	50	52	14	100	100	0	1257	1265	141	89	89	11	100	100	0	0.337	0.341	0.335	0.332	1.277	0.344	0.914	52	387	1562	1577	-1.568	394	1168	401	1176	0
2	24	3	""	"PSLT107"	10270	42970	90	1225	1283	437	50	52	13	100	100	0	618	635	174	87	87	11	100	100	0	2.213	2.250	2.221	2.229	1.120	2.313	0.967	52	393	1706	1781	1.146	1175	531	1233	548	0
2	1	4	""	"STM2736"	6180	43200	80	123	130	46	48	51	15	98	88	0	705	720	142	86	86	10	100	100	0	0.121	0.129	0.115	0.113	1.696	0.122	0.659	52	332	694	716	-3.045	75	619	82	634	0
2	2	4	""	"STM2712"	6360	43200	90	247	245	42	49	52	15	100	100	0	745	760	111	87	88	11	100	100	0	0.301	0.291	0.285	0.288	1.256	0.277	0.898	52	396	856	869	-1.733	198	658	196	673	0
2	3	4	""	"STM1612"	6540	43190	90	549	546	115	50	52	14	100	100	0	1460	1471	172	88	88	10	100	100	0	0.364	0.359	0.356	0.349	1.245	0.361	0.951	52	372	1871	1879	-1.459	499	1372	496	1383	0
2	4	4	""	"STM1607"	6710	43190	90	269	270	65	48	51	15	100	100	0	786	760	140	88	88	11	100	100	0	0.317	0.330	0.328	0.323	1.237	0.324	0.922	52	390	919	894	-1.659	221	698	222	672	0
2	5	4	"ycjI"	"STM1680"	6890	43190	80	512	527	152	49	51	13	100	100	0	666	666	172	86	87	11	100	100	0	0.798	0.824	0.842	0.814	1.223	0.824	0.948	52	334	1043	1058	-0.325	463	580	478	580	0
2	6	4	""	"STM1676"	7070	43180	90	310	308	86	51	53	13	100	98	0	1140	1097	193	87	88	12	100	100	0	0.246	0.254	0.244	0.238	1.421	0.252	0.905	52	381	1312	1267	-2.023	259	1053	257	1010	0
2	7	4	"frr"	"STM0219"	7250	43190	90	1118	1155	228	50	51	13	100	100	0	758	754	154	86	86	10	100	100	0	1.589	1.654	1.674	1.664	1.143	1.654	0.966	52	388	1740	1773	0.668	1068	672	1105	668	0
2	8	4	"mesJ"	"STM0236"	7430	43180	90	425	440	118	50	52	17	100	100	0	1066	1083	211	86	87	10	100	100	0	0.383	0.391	0.387	0.382	1.228	0.397	0.937	52	396	1355	1387	-1.386	375	980	390	997	0
2	9	4	"pfs"	"STM0207"	7610	43190	90	439	457	119	49	51	14	100	100	0	432	440	90	87	87	15	100	100	0	1.130	1.156	1.136	1.142	1.164	1.162	0.945	52	394	735	761	0.177	390	345	408	353	0
2	10	4	"yeeA"	"STM2060"	7790	43180	90	216	214	53	49	51	14	100	100	0	603	603	107	86	86	10	100	100	0	0.323	0.319	0.319	0.310	1.270	0.322	0.877	52	396	684	682	-1.630	167	517	165	517	0
2	11	4	"vsr"	"STM1991"	7970	43180	90	197	211	90	50	52	13	100	100	0	643	695	202	86	86	10	100	100	0	0.264	0.264	0.262	0.245	1.415	0.275	0.843	52	388	704	770	-1.922	147	557	161	609	0
2	12	4	"fixB"	"STM0076"	8140	43180	90	89	98	39	50	51	13	92	69	0	444	464	121	88	88	11	100	100	0	0.110	0.128	0.110	0.101	1.872	0.140	0.591	52	372	395	424	-3.190	39	356	48	376	0
2	13	4	""	"STM4192"	8320	43170	90	243	246	67	49	52	15	100	100	0	983	993	116	88	88	12	100	100	0	0.217	0.218	0.212	0.205	1.405	0.215	0.844	52	394	1089	1102	-2.206	194	895	197	905	0
2	14	4	"dgkA"	"STM4236"	8510	43180	90	273	276	58	50	52	14	100	100	0	576	562	107	89	89	11	100	100	0	0.458	0.478	0.469	0.476	1.263	0.461	0.897	52	376	710	699	-1.127	223	487	226	473	0
2	15	4	"tyrB"	"STM4248"	8670	43170	90	697	688	145	50	52	14	100	100	0	1498	1500	200	89	89	11	100	100	0	0.459	0.452	0.447	0.440	1.244	0.455	0.952	52	380	2056	2049	-1.123	647	1409	638	1411	0
2	16	4	"lysC"	"STM4220"	8850	43170	80	489	490	128	50	52	16	100	100	0	942	914	157	88	89	10	100	100	0	0.514	0.533	0.527	0.516	1.283	0.539	0.938	52	340	1293	1266	-0.960	439	854	440	826	0
2	17	4	"glk"	"STM2403"	9030	43170	90	393	386	80	49	52	14	100	100	0	1194	1166	193	88	88	10	100	100	0	0.311	0.313	0.314	0.309	1.211	0.303	0.924	52	389	1450	1415	-1.685	344	1106	337	1078	0
2	18	4	"yfcB"	"STM2385"	9200	43160	90	1051	1036	280	50	52	14	100	100	0	1178	1186	272	89	89	11	100	100	0	0.919	0.899	0.893	0.878	1.225	0.932	0.960	52	382	2090	2083	-0.122	1001	1089	986	1097	0
2	19	4	"ybdA"	"STM0593"	9380	43170	90	583	580	101	50	53	15	100	100	0	1171	1188	157	89	89	11	100	100	0	0.493	0.482	0.492	0.479	1.195	0.476	0.943	52	395	1615	1629	-1.021	533	1082	530	1099	0
2	20	4	"ybaM"	"STM0480"	9560	43160	80	116	123	42	51	55	19	92	82	0	264	271	53	89	90	11	100	100	0	0.371	0.396	0.336	0.329	1.863	0.432	0.640	52	340	240	254	-1.429	65	175	72	182	0
2	21	4	"ybbO"	"STM0505"	9750	43160	90	656	690	119	49	52	17	100	100	0	1283	1319	202	89	90	11	100	100	0	0.508	0.521	0.516	0.519	1.153	0.506	0.953	52	395	1801	1871	-0.976	607	1194	641	1230	0
2	22	4	"purK"	"STM0533"	9920	43150	90	815	821	187	48	50	12	100	100	0	1042	1066	178	89	90	10	100	100	0	0.805	0.791	0.807	0.778	1.195	0.802	0.948	52	374	1720	1750	-0.313	767	953	773	977	0
2	23	4	"rfbI"	"STM0559"	10090	43160	90	139	132	37	49	51	14	98	90	0	533	544	140	88	89	11	100	100	0	0.202	0.182	0.188	0.168	1.551	0.178	0.793	52	393	535	539	-2.306	90	445	83	456	0
2	24	4	"ybdK"	"STM0583"	10280	43160	90	477	484	104	50	52	14	100	100	0	1406	1465	302	88	89	11	100	100	0	0.324	0.315	0.314	0.313	1.202	0.307	0.947	52	407	1745	1811	-1.626	427	1318	434	1377	0
2	1	5	"yoaH"	"STM1823"	6180	43380	90	90	95	28	48	50	14	92	80	0	231	240	65	85	85	11	100	100	0	0.288	0.303	0.274	0.274	1.668	0.281	0.532	52	402	188	202	-1.798	42	146	47	155	0
2	2	5	"emtA"	"STM1799"	6360	43380	90	296	286	59	47	49	14	100	100	0	681	668	114	86	86	11	100	100	0	0.418	0.411	0.409	0.404	1.188	0.409	0.944	52	388	844	821	-1.257	249	595	239	582	0
2	3	5	"narH"	"STM1763"	6540	43370	90	189	200	63	49	50	11	100	100	0	966	944	198	87	87	10	100	100	0	0.159	0.176	0.172	0.166	1.354	0.179	0.866	52	396	1019	1008	-2.650	140	879	151	857	0
2	4	5	"ychE"	"STM1748"	6720	43370	90	162	162	38	48	51	13	100	100	0	820	833	181	86	87	11	100	100	0	0.155	0.153	0.154	0.149	1.301	0.150	0.839	52	381	848	861	-2.687	114	734	114	747	0
2	5	5	"yoaB"	"STM1822"	6890	43360	90	148	153	45	48	50	13	100	100	0	359	351	64	85	87	11	100	100	0	0.365	0.395	0.388	0.379	1.370	0.395	0.771	52	379	374	371	-1.454	100	274	105	266	0
2	6	5	"dsbB"	"STM1807"	7070	43360	100	51	51	10	49	51	12	17	2	0	86	88	10	88	89	10	17	5	0	-1.000	100000.000	1.545	1.200	3.856	0.510	0.000	80	480	0	2	Error	2	-2	2	0	-75
2	7	5	""	"STM4010"	7250	43360	90	291	300	59	49	50	11	100	100	0	1055	1075	147	88	88	11	100	100	0	0.250	0.254	0.245	0.250	1.220	0.252	0.909	52	380	1209	1238	-1.999	242	967	251	987	0
2	8	5	"mobB"	"STM3993"	7430	43360	90	497	537	163	49	51	12	100	100	0	755	811	216	87	88	11	100	100	0	0.671	0.674	0.686	0.663	1.205	0.685	0.939	52	396	1116	1212	-0.576	448	668	488	724	0
2	9	5	"yiiR"	"STM4083"	7610	43360	90	318	320	102	49	50	12	100	100	0	659	677	142	88	89	15	100	100	0	0.471	0.460	0.452	0.430	1.431	0.474	0.921	52	388	840	860	-1.086	269	571	271	589	0
2	10	5	""	"STM4067"	7790	43360	90	318	324	82	48	50	14	100	100	0	698	730	130	86	86	10	100	100	0	0.441	0.429	0.417	0.418	1.240	0.432	0.923	52	380	882	920	-1.181	270	612	276	644	0
2	11	5	"yiiM"	"STM4056"	7960	43360	90	326	331	88	51	68	59	100	100	0	703	775	234	88	138	172	100	100	0	0.447	0.408	0.406	0.407	1.260	0.392	0.902	52	373	890	967	-1.161	275	615	280	687	0
2	12	5	"yiiG"	"STM4040"	8140	43350	100	164	194	105	56	96	85	67	32	0	891	933	419	94	226	255	90	86	0	0.136	0.164	0.152	0.152	1.684	0.209	0.706	80	462	905	977	-2.884	108	797	138	839	100
2	13	5	"yhdN"	"STM3413"	8320	43350	90	536	536	100	51	52	14	100	100	0	683	665	102	88	88	11	100	100	0	0.815	0.841	0.858	0.836	1.234	0.836	0.929	52	373	1080	1062	-0.295	485	595	485	577	0
2	14	5	"secY"	"STM3420"	8500	43350	100	16380	13462	5824	51	53	16	100	100	0	699	613	221	89	89	10	97	97	0	26.769	25.594	25.784	24.837	1.402	25.998	0.979	80	452	16939	13935	4.742	16329	610	13411	524	0
2	15	5	"rplE"	"STM3428"	8670	43350	90	12090	11203	2471	51	61	100	100	100	0	364	365	59	88	89	11	100	100	0	43.620	40.260	40.613	39.963	1.211	40.984	0.941	52	378	12315	11429	5.447	12039	276	11152	277	0
2	16	5	"rpmC"	"STM3432"	8860	43350	90	1642	1573	387	50	59	98	100	100	0	158	161	25	88	88	10	100	100	0	22.743	20.863	21.778	21.444	1.363	21.761	0.819	52	395	1662	1596	4.507	1592	70	1523	73	0
2	17	5	"rpsS"	"STM3436"	9040	43350	90	5263	4949	1170	49	52	18	100	100	0	248	247	36	88	88	10	100	100	0	32.588	30.818	30.570	30.755	1.209	31.922	0.931	52	382	5374	5059	5.026	5214	160	4900	159	0
2	18	5	"rpsJ"	"STM3441"	9210	43340	90	4264	3987	1068	47	49	12	100	100	0	271	271	38	87	88	10	100	100	0	22.918	21.413	22.318	20.732	1.423	23.213	0.898	52	389	4401	4124	4.518	4217	184	3940	184	0
2	19	5	""	"STM4463"	9390	43340	90	135	131	31	48	50	13	96	94	0	627	644	93	87	88	10	100	100	0	0.161	0.149	0.158	0.134	1.692	0.148	0.791	52	381	627	640	-2.634	87	540	83	557	0
2	20	5	"pepA"	"STM4477"	9560	43340	90	1278	1257	220	48	51	16	100	100	0	675	682	121	88	88	10	100	100	0	2.095	2.035	2.043	2.039	1.144	2.025	0.964	52	388	1817	1803	1.067	1230	587	1209	594	0
2	21	5	"iadA"	"STM4512"	9740	43340	90	417	437	126	48	51	16	100	100	0	734	776	186	88	88	11	100	100	0	0.571	0.565	0.560	0.557	1.198	0.565	0.941	52	388	1015	1077	-0.808	369	646	389	688	0
2	22	5	""	"STM4551"	9920	43330	90	249	249	75	49	51	16	100	98	0	1054	1050	212	90	90	11	100	100	0	0.207	0.208	0.193	0.195	1.363	0.213	0.883	52	388	1164	1160	-2.269	200	964	200	960	100
2	23	5	"yjjK"	"STM4581"	10090	43330	90	1830	1882	593	49	51	14	100	100	0	950	985	262	88	89	11	100	100	0	2.066	2.043	2.020	2.027	1.142	2.072	0.966	52	380	2643	2730	1.047	1781	862	1833	897	0
2	24	5	"gltS"	"STM3746"	10270	43330	90	2007	2048	447	47	49	11	100	100	0	924	951	188	87	88	10	100	100	0	2.342	2.316	2.316	2.313	1.109	2.341	0.974	52	395	2797	2865	1.228	1960	837	2001	864	0
2	1	6	"yhhY"	"STM3546"	6180	43560	80	189	193	38	47	49	13	100	100	0	575	572	121	85	86	11	100	100	0	0.290	0.300	0.293	0.298	1.269	0.287	0.886	52	332	632	633	-1.787	142	490	146	487	0
2	2	6	""	"STM0951"	6360	43550	90	195	206	66	47	49	15	100	98	0	678	688	199	86	87	11	100	100	0	0.250	0.264	0.243	0.253	1.320	0.265	0.890	52	394	740	761	-2.000	148	592	159	602	0
2	3	6	"nanK"	"STM3336"	6540	43550	90	184	184	51	48	49	13	100	100	0	805	844	213	87	87	10	100	100	0	0.189	0.180	0.179	0.173	1.329	0.178	0.856	52	402	854	893	-2.400	136	718	136	757	0
2	4	6	"yrbC"	"STM3310"	6720	43540	90	824	798	219	49	51	15	100	100	0	664	653	114	86	87	15	100	100	0	1.341	1.321	1.322	1.287	1.173	1.358	0.962	52	387	1353	1316	0.423	775	578	749	567	0
2	5	6	"greA"	"STM3299"	6890	43550	80	816	824	181	48	49	12	100	100	0	590	582	114	86	87	16	100	100	0	1.524	1.565	1.545	1.555	1.161	1.564	0.962	52	334	1272	1272	0.608	768	504	776	496	0
2	6	6	"rpsO"	"STM3283"	7070	43550	80	549	525	124	48	50	12	100	100	0	331	322	64	87	87	10	100	100	0	2.053	2.030	2.024	2.038	1.193	2.006	0.946	52	340	745	712	1.038	501	244	477	235	0
2	7	6	"yghB"	"STM3162"	7260	43540	90	337	336	113	49	50	12	100	98	0	764	804	252	87	88	11	100	100	0	0.425	0.400	0.398	0.370	1.487	0.404	0.948	52	394	965	1004	-1.233	288	677	287	717	0
2	8	6	""	"STM3136"	7430	43540	90	336	360	114	48	49	12	100	100	0	928	978	269	87	87	11	100	100	0	0.342	0.350	0.349	0.344	1.224	0.348	0.934	52	380	1129	1203	-1.546	288	841	312	891	0
2	9	6	"yggV"	"STM3103"	7600	43540	90	270	269	66	48	49	11	100	100	0	418	419	91	87	87	10	100	100	0	0.671	0.666	0.674	0.662	1.287	0.652	0.918	52	388	553	553	-0.576	222	331	221	332	0
2	10	6	"sprT"	"STM3092"	7790	43540	100	201	189	66	48	50	12	98	92	0	595	540	172	85	86	11	97	97	0	0.300	0.310	0.313	0.304	1.617	0.311	0.899	80	470	663	596	-1.737	153	510	141	455	0
2	11	6	""	"STM3072"	7960	43530	90	144	137	37	49	52	19	96	90	0	622	612	117	88	92	41	100	100	0	0.178	0.168	0.167	0.149	1.663	0.169	0.795	52	378	629	612	-2.491	95	534	88	524	0
2	12	6	"ygfE"	"STM3060"	8140	43530	90	264	269	80	54	90	82	100	75	0	339	347	74	95	211	241	51	0	0	0.861	0.853	0.815	0.833	1.289	0.448	0.614	52	372	454	467	-0.216	210	244	215	252	100
2	13	6	"ansA"	"STM1294"	8310	43530	100	52	56	17	49	54	27	12	1	0	110	111	20	90	99	57	2	0	0	0.150	0.333	0.600	0.467	2.629	0.542	0.108	80	479	23	28	-2.737	3	20	7	21	-75
2	14	6	"pfkB"	"STM1326"	8500	43530	80	284	294	98	48	50	16	100	100	0	298	307	79	88	88	11	100	100	0	1.124	1.123	1.087	1.106	1.310	1.149	0.901	52	328	446	465	0.168	236	210	246	219	0
2	15	6	"ydiK"	"STM1364"	8670	43520	90	663	677	150	49	51	18	100	100	0	1081	1118	193	88	88	11	100	100	0	0.618	0.610	0.621	0.596	1.246	0.600	0.956	52	387	1607	1658	-0.694	614	993	628	1030	0
2	16	6	"cfa"	"STM1427"	8850	43520	90	352	360	92	48	51	18	100	100	0	1216	1257	239	88	88	10	100	100	0	0.270	0.267	0.258	0.260	1.256	0.263	0.919	52	389	1432	1481	-1.892	304	1128	312	1169	0
2	17	6	"ydhM"	"STM1437"	9030	43520	90	258	268	75	49	51	13	100	100	0	794	837	159	89	89	10	100	100	0	0.296	0.293	0.280	0.283	1.298	0.288	0.900	52	387	914	967	-1.754	209	705	219	748	0
2	18	6	"nth"	"STM1453"	9200	43520	80	263	273	69	47	49	13	100	100	0	796	799	151	89	89	10	100	100	0	0.306	0.318	0.309	0.309	1.271	0.310	0.906	52	334	923	936	-1.711	216	707	226	710	0
2	19	6	"ugpA"	"STM3556"	9390	43520	90	369	391	90	48	50	14	100	100	0	948	999	176	88	89	10	100	100	0	0.373	0.377	0.382	0.371	1.180	0.372	0.939	52	394	1181	1254	-1.422	321	860	343	911	0
2	20	6	"ftsY"	"STM3571"	9560	43520	90	1413	1487	398	48	50	13	100	100	0	1285	1314	293	88	89	11	100	100	0	1.140	1.174	1.184	1.157	1.191	1.186	0.973	52	388	2562	2665	0.189	1365	1197	1439	1226	0
2	21	6	"zntA"	"STM3576"	9740	43510	90	1230	1231	148	49	51	13	100	100	0	1342	1346	90	89	90	11	100	100	0	0.943	0.940	0.942	0.935	1.123	0.951	0.964	52	394	2434	2439	-0.085	1181	1253	1182	1257	0
2	22	6	"yhhT"	"STM3582"	9920	43510	90	312	302	56	49	51	14	100	100	0	1475	1550	236	91	91	11	100	100	0	0.190	0.173	0.173	0.171	1.236	0.169	0.919	52	388	1647	1712	-2.396	263	1384	253	1459	0
2	23	6	"yhiN"	"STM3588"	10090	43510	90	480	510	155	49	51	14	100	100	0	1183	1284	302	89	90	11	100	100	0	0.394	0.386	0.388	0.374	1.239	0.387	0.937	52	394	1525	1656	-1.344	431	1094	461	1195	0
2	24	6	""	"STM3598"	10270	43510	80	89	106	59	48	49	13	92	73	0	187	207	79	87	88	12	100	100	0	0.410	0.483	0.378	0.398	1.981	0.550	0.559	52	340	141	178	-1.286	41	100	58	120	0
2	1	7	""	"STM3799"	6170	43740	90	286	288	66	47	49	13	100	98	0	1086	1067	188	86	86	12	100	100	0	0.239	0.246	0.241	0.237	1.290	0.243	0.918	52	393	1239	1222	-2.065	239	1000	241	981	0
2	2	7	"yidE"	"STM3807"	6360	43740	90	164	173	62	47	48	11	100	100	0	401	431	142	86	86	11	100	100	0	0.371	0.365	0.362	0.351	1.359	0.367	0.861	52	400	432	471	-1.429	117	315	126	345	0
2	3	7	"yidR"	"STM3811"	6530	43740	90	139	147	35	47	48	12	100	100	0	309	314	68	85	86	11	100	100	0	0.411	0.437	0.460	0.428	1.351	0.435	0.842	52	387	316	329	-1.284	92	224	100	229	0
2	4	7	"torD"	"STM3821"	6710	43730	90	143	145	41	47	49	13	100	98	0	722	748	120	86	86	10	100	100	0	0.151	0.148	0.145	0.136	1.506	0.140	0.741	52	386	732	760	-2.728	96	636	98	662	0
2	5	7	"dgoT"	"STM3827"	6880	43730	90	147	148	40	47	50	13	100	100	0	695	694	96	84	84	11	100	100	0	0.164	0.166	0.157	0.156	1.413	0.157	0.778	52	382	711	711	-2.611	100	611	101	610	0
2	6	7	"yidA"	"STM3831"	7060	43730	80	314	307	73	47	49	13	100	100	0	720	723	158	86	86	11	100	100	0	0.421	0.408	0.419	0.401	1.289	0.395	0.914	52	340	901	897	-1.248	267	634	260	637	0
2	7	7	"imp"	"STM0093"	7250	43720	90	1545	1478	397	48	50	14	100	100	0	1842	1858	323	89	90	12	100	100	0	0.854	0.808	0.822	0.763	1.355	0.826	0.970	52	400	3250	3199	-0.228	1497	1753	1430	1769	0
2	8	7	"yabJ"	"STM0106"	7420	43720	90	290	290	74	47	49	13	100	100	0	764	781	183	89	89	14	100	100	0	0.360	0.351	0.360	0.346	1.205	0.349	0.947	52	394	918	935	-1.474	243	675	243	692	0
2	9	7	"yabC"	"STM0120"	7610	43720	90	601	574	179	46	48	13	100	100	0	551	543	133	87	88	13	100	100	0	1.196	1.158	1.142	1.130	1.195	1.179	0.957	52	400	1019	984	0.258	555	464	528	456	0
2	10	7	"murD"	"STM0126"	7780	43720	80	413	406	97	46	48	14	100	100	0	564	543	109	87	88	11	100	100	0	0.769	0.789	0.802	0.786	1.209	0.782	0.946	52	322	844	816	-0.378	367	477	360	456	0
2	11	7	"yacA"	"STM0135"	7960	43720	80	419	438	123	47	48	12	100	100	0	467	489	82	87	87	10	100	100	0	0.979	0.973	0.952	0.947	1.224	1.001	0.931	52	334	752	793	-0.031	372	380	391	402	0
2	12	7	""	"STM0148"	8140	43710	90	132	146	53	46	48	13	100	94	0	755	775	235	87	87	10	100	100	0	0.129	0.145	0.131	0.133	1.479	0.146	0.826	52	402	754	788	-2.957	86	668	100	688	0
2	13	7	""	"STM1547"	8320	43720	90	177	183	39	48	49	12	100	100	0	598	607	83	87	87	10	100	100	0	0.252	0.260	0.243	0.255	1.319	0.260	0.851	52	381	640	655	-1.986	129	511	135	520	0
2	14	7	""	"STM1551"	8490	43710	90	222	222	67	48	49	13	100	100	0	381	380	70	88	88	11	100	100	0	0.594	0.596	0.577	0.568	1.292	0.615	0.890	52	381	467	466	-0.752	174	293	174	292	0
2	15	7	""	"STM1556"	8660	43710	80	174	182	46	48	50	15	100	98	0	1139	1130	223	88	88	11	100	100	0	0.120	0.129	0.128	0.123	1.327	0.125	0.873	52	334	1177	1176	-3.060	126	1051	134	1042	0
2	16	7	""	"STM1562"	8850	43700	80	137	138	41	49	50	13	98	96	0	548	531	88	87	87	10	100	100	0	0.191	0.200	0.197	0.180	1.605	0.198	0.769	52	334	549	533	-2.389	88	461	89	444	0
2	17	7	"fdnI"	"STM1568"	9020	43710	80	349	358	96	49	51	13	100	100	0	920	928	205	87	87	10	100	100	0	0.360	0.367	0.358	0.360	1.222	0.366	0.943	52	328	1133	1150	-1.473	300	833	309	841	0
2	18	7	"nmpC"	"STM1572"	9200	43710	90	6676	6615	1016	49	50	12	100	100	0	891	878	143	87	88	11	100	100	0	8.243	8.301	8.292	8.359	1.124	8.210	0.973	52	395	7431	7357	3.043	6627	804	6566	791	0
2	19	7	"sohB"	"STM1716"	9380	43700	90	627	649	185	48	50	15	100	100	0	1001	1027	214	87	88	10	100	100	0	0.633	0.639	0.638	0.624	1.199	0.645	0.964	52	388	1493	1541	-0.659	579	914	601	940	0
2	20	7	"ompW"	"STM1732"	9550	43700	90	324	326	68	46	48	14	100	100	0	761	747	145	87	88	10	100	100	0	0.412	0.424	0.419	0.422	1.175	0.421	0.942	52	381	952	940	-1.278	278	674	280	660	0
2	21	7	"yciU"	"STM1740"	9730	43700	80	134	141	36	47	49	13	100	100	0	403	429	113	87	87	11	100	100	0	0.275	0.275	0.262	0.270	1.313	0.263	0.830	52	334	403	436	-1.861	87	316	94	342	0
2	22	7	"ychJ"	"STM1755"	9910	43690	90	167	180	61	47	49	12	100	100	0	423	454	132	87	88	11	100	100	0	0.357	0.362	0.356	0.347	1.345	0.359	0.872	52	402	456	500	-1.485	120	336	133	367	0
2	23	7	"ychP"	"STM1768"	10090	43700	90	381	398	88	46	49	12	100	100	0	1048	1030	224	87	88	10	100	100	0	0.349	0.373	0.365	0.374	1.278	0.361	0.931	52	387	1296	1295	-1.520	335	961	352	943	0
2	24	7	"ychH"	"STM1782"	10260	43690	90	111	120	39	46	48	13	98	94	0	306	330	118	87	88	10	100	100	0	0.297	0.305	0.295	0.286	1.598	0.291	0.758	52	396	284	317	-1.752	65	219	74	243	0
2	1	8	""	"STM2314"	6180	43910	90	267	259	60	46	47	12	100	100	0	860	827	166	85	85	10	100	100	0	0.285	0.287	0.278	0.282	1.178	0.288	0.949	52	394	996	955	-1.810	221	775	213	742	0
2	2	8	"nuoK"	"STM2319"	6350	43920	80	238	240	67	46	48	13	100	100	0	315	310	61	86	85	10	100	100	0	0.838	0.866	0.855	0.852	1.276	0.912	0.887	52	334	421	418	-0.254	192	229	194	224	0
2	3	8	"yfbQ"	"STM2331"	6540	43910	90	596	560	150	46	48	11	100	100	0	1033	980	192	86	86	11	100	100	0	0.581	0.575	0.581	0.548	1.288	0.586	0.965	52	388	1497	1408	-0.784	550	947	514	894	0
2	4	8	"yfbU"	"STM2335"	6710	43900	90	400	408	117	47	48	11	100	100	0	495	497	97	84	84	10	100	100	0	0.859	0.874	0.860	0.850	1.206	0.887	0.949	52	393	764	774	-0.219	353	411	361	413	0
2	5	8	""	"STM2341"	6900	43900	90	273	273	76	48	49	12	100	100	0	880	892	226	85	85	10	100	100	0	0.283	0.279	0.281	0.267	1.341	0.278	0.923	52	402	1020	1032	-1.821	225	795	225	807	0
2	6	8	""	"STM2346"	7080	43910	90	373	368	74	47	48	11	100	100	0	619	595	116	85	86	10	100	100	0	0.610	0.629	0.620	0.632	1.217	0.615	0.943	52	389	860	831	-0.712	326	534	321	510	0
2	7	8	""	"STM2530"	7250	43910	80	70	76	28	46	48	13	76	46	0	304	304	55	86	86	11	100	100	0	0.110	0.138	0.121	0.106	2.130	0.126	0.339	52	328	242	248	-3.183	24	218	30	218	0
2	8	8	"nifS"	"STM2543"	7420	43900	90	4507	4416	940	46	49	17	100	100	0	798	806	130	86	87	10	100	100	0	6.265	6.069	6.102	5.987	1.168	6.254	0.975	52	395	5173	5090	2.647	4461	712	4370	720	0
2	9	8	"glnB"	"STM2561"	7610	43910	90	293	309	88	46	49	16	100	100	0	477	490	112	88	87	10	100	100	0	0.635	0.654	0.634	0.645	1.240	0.651	0.915	52	402	636	665	-0.655	247	389	263	402	0
2	10	8	""	"STM2566"	7790	43890	90	72	81	36	47	49	13	71	46	0	184	242	173	88	88	11	100	100	0	0.260	0.221	0.217	0.227	1.892	0.187	0.599	52	388	121	188	-1.941	25	96	34	154	0
2	11	8	"gogB"	"STM2584"	7960	43890	90	247	242	61	47	49	14	100	98	0	1024	1009	144	87	89	29	100	100	0	0.213	0.211	0.208	0.200	1.352	0.215	0.907	52	380	1137	1117	-2.228	200	937	195	922	0
2	12	8	""	"STM2591"	8140	43900	80	140	143	31	46	47	10	100	100	0	622	609	116	87	87	11	100	100	0	0.176	0.186	0.195	0.181	1.326	0.181	0.860	52	340	629	619	-2.509	94	535	97	522	0
2	13	8	"yraR"	"STM3268"	8320	43890	90	242	243	58	48	49	13	100	100	0	567	561	120	87	87	10	100	100	0	0.404	0.411	0.404	0.406	1.231	0.405	0.911	52	388	674	669	-1.307	194	480	195	474	0
2	14	8	"yhbV"	"STM3275"	8500	43890	90	170	178	39	48	50	14	100	100	0	942	958	170	90	90	10	100	100	0	0.143	0.150	0.145	0.147	1.305	0.145	0.836	52	388	974	998	-2.804	122	852	130	868	0
2	15	8	"deaD"	"STM3280"	8670	43890	80	5005	4980	903	48	50	14	100	100	0	924	1118	907	90	89	11	100	100	0	5.944	4.798	6.182	5.458	1.539	4.696	0.490	52	322	5791	5960	2.571	4957	834	4932	1028	0
2	16	8	"argG"	"STM3290"	8840	43890	80	310	311	76	48	50	12	100	100	0	500	494	107	88	88	10	100	100	0	0.636	0.648	0.648	0.643	1.202	0.645	0.944	52	322	674	669	-0.653	262	412	263	406	0
2	17	8	"ftsJ"	"STM3297"	9020	43890	110	1998	1905	533	47	49	14	100	100	0	612	594	131	88	88	10	100	98	0	3.723	3.672	3.691	3.611	1.253	3.754	0.970	80	526	2475	2364	1.897	1951	524	1858	506	0
2	18	8	"ispB"	"STM3305"	9210	43880	90	900	847	192	47	49	14	100	100	0	762	759	121	86	87	10	100	100	0	1.262	1.189	1.215	1.170	1.154	1.214	0.967	52	389	1529	1473	0.336	853	676	800	673	0
2	19	8	"ybgL"	"STM0714"	9390	43880	90	424	428	97	46	49	14	100	100	0	592	607	127	88	87	10	100	100	0	0.750	0.736	0.723	0.731	1.199	0.728	0.952	52	372	882	901	-0.415	378	504	382	519	0
2	20	8	""	"STM0720"	9560	43880	100	138	137	41	46	48	12	96	96	0	1040	954	289	88	89	10	100	100	0	0.097	0.105	0.103	0.103	1.709	0.096	0.740	80	452	1044	957	-3.371	92	952	91	866	0
2	21	8	""	"STM0726"	9740	43880	100	173	172	62	46	48	13	97	97	0	1370	1254	376	87	87	10	100	100	0	0.099	0.108	0.101	0.105	1.489	0.106	0.813	80	452	1410	1293	-3.337	127	1283	126	1167	0
2	22	8	"ybgT"	"STM0742"	9910	43880	80	125	145	126	46	48	13	98	90	0	137	155	80	87	87	10	100	88	0	1.580	1.456	1.523	1.453	1.773	1.594	0.807	52	326	129	167	0.660	79	50	99	68	0
2	23	8	"tolB"	"STM0748"	10090	43870	90	3867	3774	531	47	49	14	100	100	0	1288	1266	129	87	88	11	100	100	0	3.181	3.161	3.150	3.147	1.090	3.173	0.974	52	394	5021	4906	1.669	3820	1201	3727	1179	0
2	24	8	"pnuC"	"STM0757"	10280	43870	90	212	213	55	47	50	14	100	100	0	776	776	168	87	87	11	100	100	0	0.239	0.241	0.226	0.234	1.277	0.234	0.896	52	402	854	855	-2.062	165	689	166	689	0
2	1	9	"dacC"	"STM0863"	6180	44100	90	903	890	225	45	47	12	100	100	0	893	848	208	85	84	10	100	100	0	1.062	1.107	1.092	1.124	1.169	1.093	0.971	52	408	1666	1608	0.087	858	808	845	763	0
2	2	9	"ybjM"	"STM0871"	6360	44100	90	164	164	32	46	47	12	100	100	0	536	549	106	85	85	11	100	100	0	0.262	0.254	0.254	0.250	1.294	0.244	0.873	52	396	569	582	-1.934	118	451	118	464	0
2	3	9	"potG"	"STM0878"	6540	44090	90	204	212	48	46	47	11	100	100	0	1021	1047	135	85	86	11	100	100	0	0.169	0.173	0.166	0.169	1.245	0.173	0.891	52	402	1094	1128	-2.567	158	936	166	962	0
2	4	9	"artQ"	"STM0889"	6720	44090	90	710	694	127	45	47	10	100	100	0	792	808	109	84	85	10	100	100	0	0.939	0.896	0.912	0.884	1.167	0.906	0.963	52	394	1373	1373	-0.090	665	708	649	724	0
2	5	9	""	"STM0894"	6890	44090	80	84	95	29	46	47	11	100	84	0	485	480	65	83	84	10	100	100	0	0.095	0.123	0.105	0.105	1.748	0.119	0.536	52	334	440	446	-3.403	38	402	49	397	0
2	6	9	""	"STM0898"	7080	44090	90	117	122	35	48	49	12	98	94	0	1060	1067	100	85	85	10	100	100	0	0.071	0.075	0.070	0.069	1.596	0.072	0.669	52	395	1044	1056	-3.821	69	975	74	982	0
2	7	9	""	"STM1033"	7260	44090	90	67	68	20	46	48	12	63	42	0	260	261	67	86	86	10	100	100	0	0.121	0.126	0.145	0.118	2.396	0.123	0.344	52	382	195	197	-3.051	21	174	22	175	0
2	8	9	""	"STM1037"	7430	44080	90	96	106	31	44	46	11	98	92	0	526	540	132	86	87	11	100	100	0	0.118	0.137	0.125	0.123	1.654	0.131	0.739	52	381	492	516	-3.081	52	440	62	454	0
2	9	9	"yjaB"	"STM4181"	7600	44080	90	472	481	115	45	47	11	100	100	0	591	614	117	87	87	11	100	100	0	0.847	0.827	0.836	0.813	1.285	0.815	0.922	52	387	931	963	-0.239	427	504	436	527	0
2	10	9	"yjbD"	"STM4194"	7790	44080	80	78	85	26	45	47	11	94	69	0	279	299	104	85	85	10	100	100	0	0.170	0.187	0.170	0.167	1.746	0.171	0.497	52	328	227	254	-2.556	33	194	40	214	0
2	11	9	""	"STM4198"	7960	44070	90	91	98	29	46	48	14	96	78	0	308	321	99	86	87	29	100	100	0	0.203	0.221	0.204	0.203	1.608	0.216	0.724	52	395	267	287	-2.303	45	222	52	235	0
2	12	9	""	"STM4202"	8140	44080	80	69	71	20	48	48	12	73	36	0	254	262	68	86	86	11	100	100	0	0.125	0.131	0.128	0.112	2.197	0.132	0.405	52	334	189	199	-3.000	21	168	23	176	0
2	13	9	"pduF"	"STM2037"	8320	44070	90	141	145	38	47	49	14	100	100	0	849	848	151	88	88	11	100	100	0	0.124	0.129	0.127	0.123	1.450	0.127	0.785	52	388	855	858	-3.017	94	761	98	760	0
2	14	9	"pduQ"	"STM2052"	8490	44070	90	131	135	27	48	50	14	100	100	0	845	861	148	91	91	10	100	100	0	0.110	0.113	0.107	0.110	1.346	0.109	0.753	52	388	837	857	-3.183	83	754	87	770	0
2	15	9	"sspH2"	"STM2241"	8670	44060	90	595	596	86	48	50	15	100	100	0	2072	2038	193	90	91	13	100	100	0	0.276	0.281	0.277	0.279	1.151	0.277	0.947	52	381	2529	2496	-1.857	547	1982	548	1948	0
2	16	9	"btuF"	"STM0206"	8850	44070	100	611	570	221	47	49	15	98	98	0	768	716	264	89	89	12	98	97	0	0.831	0.834	0.832	0.834	1.529	0.829	0.954	80	452	1243	1150	-0.268	564	679	523	627	0
2	17	9	"sitD"	"STM2864"	9020	44060	90	975	1031	321	47	49	14	100	100	0	991	1031	252	87	89	15	100	100	0	1.027	1.042	1.023	1.021	1.170	1.061	0.967	52	376	1832	1928	0.038	928	904	984	944	0
2	18	9	"yfjD"	"STM2679"	9210	44060	90	215	243	104	46	48	14	100	100	0	477	556	216	87	88	15	100	100	0	0.433	0.420	0.423	0.411	1.299	0.422	0.912	52	402	559	666	-1.206	169	390	197	469	0
2	19	9	"psiB"	"PSLT069"	9390	44050	90	292	284	75	45	47	12	100	98	0	824	804	158	86	87	11	100	100	0	0.335	0.333	0.325	0.318	1.305	0.336	0.935	52	388	985	957	-1.579	247	738	239	718	0
2	20	9	"traV"	"PSLT084"	9570	44060	90	88	99	35	45	47	13	94	80	0	402	470	211	87	88	10	100	100	0	0.137	0.141	0.128	0.127	1.705	0.128	0.663	52	382	358	437	-2.873	43	315	54	383	0
2	21	9	"himD"	"STM0982"	9750	44060	90	497	507	179	44	45	10	100	100	0	309	298	59	87	87	10	100	100	0	2.041	2.194	2.081	2.128	1.278	2.339	0.898	52	365	675	674	1.029	453	222	463	211	0
2	22	9	"dcuR"	"STM4303"	9910	44060	90	110	115	32	45	46	11	100	98	0	643	650	91	87	88	11	100	100	0	0.117	0.124	0.110	0.114	1.545	0.118	0.721	52	372	621	633	-3.097	65	556	70	563	0
2	23	9	"phnA"	"STM4289"	10090	44050	80	169	182	50	46	47	13	100	100	0	319	331	90	86	86	10	100	100	0	0.528	0.555	0.562	0.554	1.274	0.543	0.866	52	340	356	381	-0.922	123	233	136	245	0
2	24	9	"melA"	"STM4298"	10270	44040	90	143	141	34	45	47	12	100	98	0	693	695	156	86	86	10	100	100	0	0.161	0.158	0.156	0.152	1.286	0.158	0.825	52	395	705	705	-2.631	98	607	96	609	0
2	1	10	"lasT"	"STM4600"	6180	44280	90	104	111	31	44	46	12	98	94	0	291	289	53	85	86	11	100	100	0	0.291	0.328	0.331	0.316	1.500	0.316	0.672	52	394	266	271	-1.780	60	206	67	204	0
2	2	10	"dniR"	"STM0260"	6360	44280	90	3265	3166	459	44	46	11	100	100	0	820	798	145	85	85	11	100	100	0	4.382	4.379	4.339	4.431	1.142	4.364	0.957	52	394	3956	3835	2.132	3221	735	3122	713	0
2	3	10	""	"STM0277"	6540	44270	70	56	55	12	45	46	10	53	12	0	207	210	40	84	84	10	100	100	0	0.089	0.079	0.093	0.095	2.201	0.061	0.076	32	236	134	136	-3.483	11	123	10	126	0
2	4	10	""	"STM0286"	6720	44270	80	115	119	36	46	47	13	96	92	0	355	357	74	86	86	14	100	100	0	0.257	0.269	0.258	0.248	1.632	0.272	0.743	52	328	338	344	-1.963	69	269	73	271	0
2	5	10	""	"STM0294"	6890	44270	80	79	85	28	45	47	12	84	71	0	455	468	127	85	85	11	100	100	0	0.092	0.104	0.091	0.093	1.882	0.095	0.509	52	328	404	423	-3.444	34	370	40	383	0
2	6	10	"yafH"	"STM0309"	7070	44260	90	101	105	29	46	48	12	98	90	0	236	237	35	84	84	10	100	100	0	0.362	0.386	0.356	0.356	1.693	0.378	0.647	52	389	207	212	-1.467	55	152	59	153	0
2	7	10	"nagZ"	"STM1209"	7250	44260	90	800	785	119	48	50	13	100	100	0	902	916	99	85	85	10	100	100	0	0.920	0.887	0.883	0.880	1.174	0.887	0.938	52	389	1569	1568	-0.120	752	817	737	831	0
2	8	10	"ycfU"	"STM1217"	7430	44260	80	254	266	57	48	49	13	100	100	0	448	456	96	84	85	9	100	100	0	0.566	0.586	0.584	0.586	1.188	0.575	0.909	52	340	570	590	-0.821	206	364	218	372	0
2	9	10	"ycfC"	"STM1233"	7610	44260	80	59	65	19	45	47	13	51	30	0	117	133	51	85	85	10	94	78	0	0.438	0.417	0.481	0.447	3.099	0.335	0.299	52	334	46	68	-1.193	14	32	20	48	0
2	10	10	""	"STM1251"	7790	44260	100	468	428	165	44	46	16	100	93	0	706	630	207	86	86	10	98	96	0	0.684	0.706	0.715	0.735	2.056	0.715	0.922	80	472	1044	928	-0.548	424	620	384	544	0
2	11	10	"aadA"	"STM1264"	7970	44260	90	138	139	35	46	47	11	100	98	0	612	600	102	86	87	10	100	100	0	0.175	0.181	0.188	0.170	1.450	0.177	0.790	52	387	618	607	-2.515	92	526	93	514	0
2	12	10	"yeaQ"	"STM1274"	8150	44250	90	75	74	17	46	47	11	84	59	0	245	246	62	86	86	11	100	100	0	0.182	0.175	0.180	0.153	1.986	0.177	0.419	52	374	188	188	-2.455	29	159	28	160	0
2	13	10	"fumA"	"STM1468"	8320	44250	90	470	451	97	46	47	12	100	100	0	767	726	170	88	88	10	100	100	0	0.624	0.635	0.618	0.648	1.282	0.618	0.927	52	380	1103	1043	-0.679	424	679	405	638	0
2	14	10	"ompN"	"STM1473"	8490	44250	90	246	238	57	47	48	11	100	100	0	908	880	188	90	91	11	100	100	0	0.243	0.242	0.246	0.235	1.362	0.235	0.901	52	380	1017	981	-2.039	199	818	191	790	0
2	15	10	"ydgF"	"STM1482"	8670	44240	90	280	284	67	46	48	13	100	100	0	399	401	63	90	91	11	100	100	0	0.757	0.765	0.771	0.748	1.263	0.775	0.899	52	388	543	549	-0.401	234	309	238	311	0
2	16	10	"ynfK"	"STM1489"	8840	44240	90	217	213	56	46	48	16	98	98	0	823	782	177	89	90	12	100	100	0	0.233	0.241	0.231	0.230	1.435	0.240	0.889	52	379	905	860	-2.102	171	734	167	693	0
2	17	10	""	"STM1498"	9020	44240	70	55	61	15	46	47	11	37	28	0	217	212	37	88	89	13	100	100	0	0.070	0.121	0.090	0.117	2.203	0.088	0.115	32	236	138	139	-3.841	9	129	15	124	0
2	18	10	"ynfB"	"STM1503"	9200	44240	90	237	237	51	45	48	17	100	100	0	379	372	55	88	88	12	100	100	0	0.660	0.676	0.680	0.662	1.330	0.672	0.898	52	401	483	476	-0.600	192	291	192	284	0
2	19	10	"virK"	"STM2781"	9390	44230	90	1580	1533	430	46	51	43	100	100	0	907	866	181	88	88	12	100	100	0	1.873	1.911	1.906	1.854	1.187	1.980	0.968	52	400	2353	2265	0.905	1534	819	1487	778	0
2	20	10	""	"STM2789"	9560	44230	90	153	158	42	45	47	11	100	100	0	839	850	127	86	87	10	100	100	0	0.143	0.148	0.140	0.141	1.410	0.150	0.812	52	387	861	877	-2.802	108	753	113	764	0
2	21	10	"yqaE"	"STM2796"	9750	44230	90	62	64	17	46	48	13	55	30	0	184	187	37	87	87	10	100	100	0	0.165	0.180	0.202	0.169	2.319	0.164	0.261	52	371	113	118	-2.600	16	97	18	100	0
2	22	10	""	"STM4008"	9910	44230	90	281	285	78	45	46	12	100	100	0	472	452	82	88	88	11	100	100	0	0.615	0.659	0.644	0.636	1.278	0.676	0.918	52	373	620	604	-0.702	236	384	240	364	0
2	23	10	""	"STM4030"	10090	44230	90	400	382	105	46	47	11	100	100	0	490	469	97	87	88	11	100	100	0	0.878	0.880	0.897	0.864	1.186	0.900	0.948	52	389	757	718	-0.187	354	403	336	382	0
2	24	10	""	"STM4044"	10260	44220	90	122	125	34	45	46	10	100	100	0	650	652	137	86	88	18	100	100	0	0.137	0.141	0.138	0.133	1.414	0.137	0.810	52	401	641	646	-2.873	77	564	80	566	0
2	1	11	"yghJ"	"STM2941"	6180	44450	90	128	134	28	45	47	12	100	100	0	925	917	159	84	85	10	100	100	0	0.099	0.107	0.103	0.103	1.466	0.099	0.753	52	386	924	922	-3.341	83	841	89	833	0
2	2	11	""	"STM2950"	6360	44450	90	254	249	42	44	46	11	100	100	0	971	993	158	86	86	11	100	100	0	0.237	0.226	0.231	0.224	1.177	0.216	0.923	52	380	1095	1112	-2.075	210	885	205	907	0
2	3	11	"ygcA"	"STM2957"	6540	44450	90	608	600	75	44	45	10	100	100	0	716	726	82	86	86	10	100	100	0	0.895	0.869	0.878	0.867	1.141	0.846	0.947	52	395	1194	1196	-0.160	564	630	556	640	0
2	4	11	"sdaB"	"STM2971"	6720	44440	90	229	217	62	44	46	13	98	98	0	549	541	125	84	85	10	100	100	0	0.398	0.379	0.396	0.351	1.485	0.379	0.893	52	380	650	630	-1.330	185	465	173	457	0
2	5	11	"fucP"	"STM2975"	6890	44440	90	103	159	305	46	49	37	67	30	0	486	502	174	84	85	15	100	100	0	0.142	0.270	0.144	0.147	2.047	0.581	0.304	52	392	459	531	-2.818	57	402	113	418	0
2	6	11	"fucR"	"STM2979"	7080	44440	90	249	250	31	46	49	13	100	100	0	911	910	57	85	85	10	100	100	0	0.246	0.247	0.248	0.245	1.170	0.241	0.918	52	402	1029	1029	-2.025	203	826	204	825	0
2	7	11	""	"STM3160"	7260	44440	80	66	69	17	48	51	14	61	26	0	193	201	40	84	84	10	100	100	0	0.165	0.179	0.184	0.171	2.002	0.174	0.250	52	328	127	138	-2.598	18	109	21	117	0
2	8	11	""	"STM3169"	7430	44440	90	147	151	32	48	51	14	100	100	0	897	884	162	85	85	10	100	100	0	0.122	0.129	0.126	0.125	1.336	0.122	0.811	52	381	911	902	-3.036	99	812	103	799	0
2	9	11	"ygiX"	"STM3177"	7610	44440	90	134	138	27	45	47	11	100	100	0	510	501	65	85	85	10	100	100	0	0.209	0.224	0.218	0.217	1.393	0.208	0.797	52	380	514	509	-2.256	89	425	93	416	0
2	10	11	"clpB"	"STM2660"	7780	44440	90	4974	4848	666	46	51	33	100	100	0	1438	1414	217	87	90	37	100	100	0	3.648	3.619	3.642	3.635	1.115	3.661	0.954	52	374	6279	6129	1.867	4928	1351	4802	1327	0
2	11	11	"yfiN"	"STM2672"	7960	44430	90	434	446	107	46	49	29	100	100	0	974	974	133	87	91	37	100	100	0	0.437	0.451	0.445	0.440	1.278	0.435	0.895	52	389	1275	1287	-1.193	388	887	400	887	0
2	12	11	"recN"	"STM2684"	8140	44420	90	694	680	181	45	46	11	100	100	0	1027	1070	188	88	89	14	100	100	0	0.691	0.647	0.648	0.617	1.376	0.652	0.928	52	395	1588	1617	-0.533	649	939	635	982	0
2	13	11	"cueR"	"STM0499"	8320	44430	90	277	279	39	45	46	13	100	100	0	388	391	67	89	89	11	100	100	0	0.776	0.775	0.763	0.783	1.244	0.741	0.900	52	381	531	536	-0.366	232	299	234	302	0
2	14	11	""	"STM0509"	8490	44420	90	210	212	49	47	49	13	100	100	0	1167	1168	192	90	91	13	100	100	0	0.151	0.153	0.153	0.149	1.247	0.155	0.899	52	381	1240	1243	-2.724	163	1077	165	1078	0
2	15	11	"gcl"	"STM0517"	8670	44420	80	105	111	38	46	48	14	100	84	0	639	625	136	90	91	13	100	100	0	0.107	0.121	0.112	0.107	1.562	0.117	0.622	52	334	608	600	-3.218	59	549	65	535	0
2	16	11	"ybbV"	"STM0521"	8860	44420	90	61	62	19	45	46	10	57	40	0	255	255	48	87	88	11	100	100	0	0.095	0.101	0.106	0.096	2.488	0.086	0.174	52	387	184	185	-3.392	16	168	17	168	0
2	17	11	"ylbA"	"STM0526"	9030	44420	100	195	190	61	45	46	10	98	97	0	994	886	293	88	89	10	100	100	0	0.166	0.182	0.180	0.184	1.539	0.174	0.890	80	473	1056	943	-2.595	150	906	145	798	0
2	18	11	"purE"	"STM0534"	9210	44410	90	229	231	72	44	46	11	100	100	0	428	428	90	88	88	10	100	100	0	0.544	0.550	0.532	0.532	1.256	0.564	0.914	52	375	525	527	-0.878	185	340	187	340	0
2	19	11	"ygaM"	"STM2802"	9380	44420	80	105	111	29	44	46	11	100	98	0	400	395	60	87	88	10	100	100	0	0.195	0.218	0.188	0.203	1.512	0.212	0.738	52	328	374	375	-2.359	61	313	67	308	0
2	20	11	"yeiA"	"STM2187"	9560	44410	90	154	157	29	44	46	11	100	100	0	946	985	132	88	87	10	100	100	0	0.128	0.126	0.122	0.124	1.258	0.126	0.885	52	388	968	1010	-2.963	110	858	113	897	0
2	21	11	""	"STM2196"	9740	44410	100	225	213	75	45	48	14	98	95	0	831	721	261	87	87	12	100	100	0	0.242	0.265	0.248	0.263	1.628	0.256	0.901	80	470	924	802	-2.047	180	744	168	634	0
2	22	11	"bcr"	"STM2221"	9930	44410	90	288	273	72	45	47	13	100	100	0	942	901	139	87	88	12	100	100	0	0.284	0.280	0.271	0.269	1.308	0.282	0.907	52	382	1098	1042	-1.815	243	855	228	814	0
2	23	11	"yejK"	"STM2226"	10090	44410	80	252	257	64	45	46	11	100	100	0	379	388	71	87	88	10	100	100	0	0.709	0.704	0.684	0.694	1.252	0.687	0.891	52	326	499	513	-0.496	207	292	212	301	0
2	24	11	""	"STM2236"	10280	44410	90	75	80	25	43	44	10	90	80	0	441	432	84	86	86	10	100	100	0	0.090	0.107	0.101	0.094	1.705	0.107	0.607	52	407	387	383	-3.472	32	355	37	346	0
2	1	12	"phoP"	"STM1231"	6180	44620	90	1912	1834	383	45	47	11	100	100	0	472	460	62	83	84	10	100	100	0	4.799	4.745	4.799	4.672	1.169	4.876	0.966	52	386	2256	2166	2.263	1867	389	1789	377	0
2	2	12	"phoP"	"STM1231"	6360	44620	90	2421	2318	524	45	45	10	100	100	0	567	560	78	86	85	11	100	100	0	4.940	4.795	4.800	4.676	1.212	4.965	0.966	52	372	2857	2747	2.304	2376	481	2273	474	0
2	3	12	"phoP"	"STM1231"	6530	44620	90	2368	2251	598	45	47	14	100	100	0	558	551	112	85	85	10	100	100	0	4.911	4.734	4.737	4.646	1.199	4.815	0.971	52	380	2796	2672	2.296	2323	473	2206	466	0
2	4	12	"phoQ"	"STM1230"	6720	44620	80	827	825	261	46	48	16	100	100	0	532	537	144	85	86	10	100	100	0	1.747	1.723	1.759	1.701	1.250	1.762	0.941	52	328	1228	1231	0.805	781	447	779	452	0
2	5	12	"phoQ"	"STM1230"	6890	44630	80	1127	1073	322	47	52	42	100	100	0	738	708	183	86	87	15	100	100	0	1.656	1.650	1.660	1.639	1.242	1.678	0.962	52	312	1732	1648	0.728	1080	652	1026	622	0
2	6	12	"hupA"	"STM4170"	7080	44620	90	1217	1188	299	46	47	12	100	100	0	325	320	58	85	86	10	100	100	0	4.879	4.860	4.982	4.842	1.303	5.067	0.923	52	379	1411	1377	2.287	1171	240	1142	235	0
2	7	12	"sopB"	"STM1091"	7250	44610	90	1483	1401	342	46	49	13	100	100	0	1246	1182	184	86	86	10	100	100	0	1.239	1.236	1.245	1.207	1.170	1.274	0.968	52	380	2597	2451	0.309	1437	1160	1355	1096	0
2	8	12	"pipC"	"STM0375"	7440	44610	90	207	218	57	47	49	13	98	98	0	376	358	49	85	85	10	100	100	0	0.550	0.626	0.634	0.586	1.550	0.646	0.881	52	381	451	444	-0.863	160	291	171	273	0
2	9	12	"pipC"	"STM0375"	7610	44610	80	259	254	60	45	76	443	0	0	0	385	380	61	86	106	306	44	0	0	0.716	0.711	0.705	0.696	1.350	1.408	0.964	52	322	513	503	-0.483	214	299	209	294	0
2	10	12	"pipC"	"STM0375"	7790	44610	80	272	266	50	46	77	443	0	0	0	416	419	56	87	107	306	67	0	0	0.687	0.663	0.667	0.655	1.234	0.664	0.900	52	322	555	552	-0.542	226	329	220	332	0
2	11	12	"ssrB"	"STM1391"	7960	44610	90	167	170	40	44	46	10	100	100	0	555	553	62	87	86	10	100	100	0	0.263	0.270	0.272	0.257	1.368	0.263	0.845	52	378	591	592	-1.928	123	468	126	466	0
2	12	12	"ssrB"	"STM1391"	8150	44610	90	180	187	44	44	45	10	100	100	0	580	599	98	87	87	10	100	100	0	0.276	0.279	0.264	0.270	1.324	0.274	0.879	52	386	629	655	-1.858	136	493	143	512	0
2	13	12	"lrp"	"STM0959"	8320	44600	90	630	616	174	45	47	12	100	100	0	375	377	89	88	89	11	100	100	0	2.038	1.976	2.039	1.929	1.291	2.030	0.935	52	374	872	860	1.027	585	287	571	289	0
2	14	12	"lrp"	"STM0959"	8500	44600	90	1150	1131	183	44	46	12	100	100	0	538	545	78	88	89	11	100	100	0	2.458	2.379	2.434	2.373	1.146	2.438	0.954	52	373	1556	1544	1.297	1106	450	1087	457	0
2	15	12	"gyrA"	"STM2272"	8660	44590	90	3146	2982	605	46	74	197	100	100	0	1045	1003	146	88	95	54	100	100	0	3.239	3.209	3.253	3.156	1.191	3.267	0.969	52	379	4057	3851	1.696	3100	957	2936	915	0
2	16	12	"gyrA"	"STM2272"	8850	44600	90	679	716	245	46	65	176	100	92	0	403	384	112	87	93	52	100	94	0	2.003	2.256	2.295	2.301	1.221	2.252	0.941	52	386	949	967	1.002	633	316	670	297	0
2	17	12	"gyrA"	"STM2272"	9030	44600	90	418	411	110	44	45	10	100	100	0	254	255	46	88	88	10	100	100	0	2.253	2.198	2.213	2.172	1.264	2.258	0.921	52	372	540	534	1.172	374	166	367	167	0
2	18	12	"csrA"	"STM2826"	9210	44590	90	127	129	45	45	46	13	98	94	0	211	221	36	89	88	10	100	100	0	0.672	0.636	0.635	0.573	1.718	0.682	0.671	52	381	204	216	-0.573	82	122	84	132	0
2	19	12	"crp"	"STM3466"	9380	44590	90	242	247	66	45	46	13	100	100	0	449	437	95	88	88	10	100	100	0	0.546	0.579	0.568	0.565	1.227	0.585	0.928	52	378	558	551	-0.874	197	361	202	349	0
2	20	12	"yhhP"	"STM3578"	9570	44590	90	91	97	24	45	46	11	100	92	0	218	220	38	87	87	10	100	100	0	0.351	0.391	0.373	0.363	1.572	0.378	0.633	52	389	177	185	-1.510	46	131	52	133	0
2	21	12	"yhhP"	"STM3578"	9740	44580	90	93	101	26	45	47	13	96	90	0	236	242	45	86	86	10	100	100	0	0.320	0.359	0.329	0.318	1.794	0.341	0.641	52	359	198	212	-1.644	48	150	56	156	0
2	22	12	"topA"	"STM1714"	9910	44590	90	625	608	210	44	45	11	100	100	0	618	560	167	88	87	11	100	100	0	1.096	1.195	1.220	1.184	1.225	1.208	0.962	52	374	1111	1036	0.133	581	530	564	472	0
2	23	12	"topA"	"STM1714"	10090	44590	80	240	234	76	44	46	12	100	100	0	256	256	71	86	86	10	100	100	0	1.153	1.118	1.086	1.121	1.247	1.114	0.935	52	326	366	360	0.205	196	170	190	170	0
2	24	12	"topA"	"STM1714"	10270	44580	80	149	153	49	44	45	11	100	100	0	191	196	44	86	86	10	100	100	0	1.000	0.991	1.014	0.963	1.385	1.037	0.847	52	328	210	219	0.000	105	105	109	110	0
2	1	13	"ctrl-buffer"	"ctrl-buffer"	6180	44800	100	45	47	12	44	46	11	22	6	0	88	89	14	83	84	10	30	8	0	0.200	0.500	0.708	0.616	3.993	0.711	0.001	80	466	6	9	-2.322	1	5	3	6	-50
2	2	13	"ctrl-buffer"	"ctrl-buffer"	6360	44800	100	46	45	9	44	45	10	12	2	0	87	87	10	84	85	10	22	3	0	0.667	0.333	0.917	0.795	3.415	4.441	0.000	80	442	5	4	-0.585	2	3	1	3	-50
2	3	13	"ctrl-buffer"	"ctrl-buffer"	6540	44800	100	45	48	20	44	46	10	18	6	0	89	90	11	84	84	10	30	7	0	0.200	0.667	1.550	1.287	3.728	0.062	0.001	80	440	6	10	-2.322	1	5	4	6	-50
2	4	13	"ctrl-buffer"	"ctrl-buffer"	6710	44800	100	44	46	13	45	46	11	16	7	0	93	93	10	86	86	10	37	10	0	-0.143	0.143	0.900	1.250	3.735	0.619	0.010	80	430	6	8	Error	-1	7	1	7	-50
2	5	13	"ctrl-buffer"	"ctrl-buffer"	6890	44790	100	46	48	12	45	48	12	20	5	0	89	89	9	87	87	10	13	3	0	0.500	1.500	1.000	1.138	3.393	144.657	0.000	80	431	3	5	-1.000	1	2	3	2	-50
2	6	13	"ctrl-buffer"	"ctrl-buffer"	7070	44790	100	42	44	11	46	47	12	12	1	0	82	83	11	86	86	10	10	1	0	1.000	0.667	1.250	1.057	3.517	1.562	0.000	80	442	-8	-5	0.000	-4	-4	-2	-3	-50
2	7	13	"ctrl-buffer"	"ctrl-buffer"	7250	44790	100	45	80	214	45	47	12	21	8	0	89	106	93	85	85	10	35	23	0	0.000	1.667	0.771	0.912	3.574	2.321	0.925	80	430	4	56	Error	0	4	35	21	-50
2	8	13	"ctrl-buffer"	"ctrl-buffer"	7420	44790	100	44	47	15	43	46	11	23	8	0	91	94	18	84	85	10	45	25	0	0.143	0.400	0.555	0.625	3.314	0.396	0.013	80	441	8	14	-2.807	1	7	4	10	-50
2	9	13	"ctrl-buffer"	"ctrl-buffer"	7600	44790	100	46	46	11	43	45	10	17	7	0	90	89	12	85	85	10	31	7	0	0.600	0.750	0.750	0.726	2.384	0.951	0.022	80	452	8	7	-0.737	3	5	3	4	-50
2	10	13	"ctrl-buffer"	"ctrl-buffer"	7780	44790	100	43	43	8	45	46	13	7	0	0	92	91	13	85	85	10	31	11	0	-0.286	-0.333	0.611	0.482	3.336	0.595	0.003	80	442	5	4	Error	-2	7	-2	6	-50
2	11	13	"ctrl-buffer"	"ctrl-buffer"	7960	44780	100	44	46	12	45	46	11	12	8	0	86	88	9	84	85	10	18	3	0	-0.500	0.250	1.667	1.376	3.666	0.892	0.004	80	430	1	5	Error	-1	2	1	4	-50
2	12	13	"ctrl-buffer"	"ctrl-buffer"	8130	44780	100	43	45	10	44	46	11	12	3	0	87	88	12	84	85	10	25	8	0	-0.333	0.250	0.536	0.720	3.711	556.279	0.000	80	431	2	5	Error	-1	3	1	4	-50
2	13	13	"ctrl-buffer"	"ctrl-buffer"	8310	44780	100	43	45	10	44	45	11	18	3	0	88	89	11	86	86	10	22	3	0	-0.500	0.333	1.293	1.320	2.851	0.528	0.001	80	442	1	4	Error	-1	2	1	3	-50
2	14	13	"ctrl-buffer"	"ctrl-buffer"	8490	44780	100	43	44	9	44	45	10	12	3	0	92	93	12	88	88	11	28	7	0	-0.250	0.000	0.914	0.870	3.491	0.061	0.001	80	442	3	5	Error	-1	4	0	5	-50
2	15	13	"ctrl-buffer"	"ctrl-buffer"	8670	44780	100	46	48	13	44	47	44	1	0	0	95	97	13	87	88	12	40	12	0	0.250	0.400	1.127	0.994	3.674	0.168	0.002	80	439	10	14	-2.000	2	8	4	10	-50
2	16	13	"ctrl-buffer"	"ctrl-buffer"	8840	44770	100	44	44	8	43	45	11	10	2	0	92	93	11	86	87	11	31	5	0	0.167	0.143	0.750	0.708	3.148	0.136	0.003	80	431	7	8	-2.585	1	6	1	7	-50
2	17	13	"ctrl-buffer"	"ctrl-buffer"	9020	44770	100	45	46	10	44	45	11	18	2	0	88	90	15	87	87	11	18	5	0	1.000	0.667	0.929	0.799	3.342	0.135	0.002	80	432	2	5	0.000	1	1	2	3	-50
2	18	13	"ctrl-buffer"	"ctrl-buffer"	9200	44770	100	46	46	10	44	46	11	13	2	0	91	91	10	88	88	10	23	6	0	0.667	0.667	0.833	0.904	3.229	2.103	0.015	80	442	5	5	-0.585	2	3	2	3	-50
2	19	13	"ctrl-buffer"	"ctrl-buffer"	9380	44770	100	44	46	10	44	46	11	13	2	0	88	87	12	88	88	10	16	2	0	0.000	-2.000	0.883	0.701	3.851	0.155	0.000	80	449	0	1	Error	0	0	2	-1	-50
2	20	13	"ctrl-buffer"	"ctrl-buffer"	9550	44770	100	43	45	9	43	45	11	13	3	0	90	92	13	86	87	10	28	11	0	0.000	0.333	1.183	1.006	3.000	0.297	0.002	80	431	4	8	Error	0	4	2	6	-50
2	21	13	"ctrl-buffer"	"ctrl-buffer"	9730	44760	100	43	45	11	45	46	11	10	3	0	93	93	10	85	86	10	37	11	0	-0.250	0.000	0.737	0.784	3.717	6.695	0.000	80	442	6	8	Error	-2	8	0	8	-50
2	22	13	"ctrl-buffer"	"ctrl-buffer"	9910	44760	100	43	44	11	44	45	10	12	2	0	85	88	12	86	86	10	20	6	0	1.000	0.000	1.000	0.783	3.457	2.854	0.004	80	432	-2	2	0.000	-1	-1	0	2	-50
2	23	13	"ctrl-buffer"	"ctrl-buffer"	10090	44760	100	44	45	10	43	45	12	15	2	0	89	90	12	87	87	10	18	7	0	0.500	0.667	1.000	0.934	3.913	0.238	0.005	80	432	3	5	-1.000	1	2	2	3	-50
2	24	13	"ctrl-buffer"	"ctrl-buffer"	10270	44760	100	43	44	9	43	45	12	8	1	0	91	94	13	85	86	11	36	11	0	0.000	0.111	0.770	0.633	3.074	12.601	0.001	80	474	6	10	Error	0	6	1	9	-50
2	1	14	"malY"	"STM1464"	6190	44980	100	57	58	14	45	46	11	51	18	0	152	149	36	82	82	10	92	88	0	0.171	0.194	0.224	0.236	3.309	0.151	0.123	80	484	82	80	-2.544	12	70	13	67	0
2	2	14	""	"STM1865"	6360	44980	100	58	60	18	45	46	10	56	30	0	126	129	30	82	83	10	90	81	0	0.295	0.319	0.335	0.309	2.371	0.346	0.298	80	462	57	62	-1.759	13	44	15	47	0
2	3	14	"yheU"	"STM3463"	6540	44980	80	104	109	27	45	46	10	100	98	0	250	244	41	84	84	10	100	100	0	0.355	0.400	0.369	0.375	1.575	0.395	0.716	52	328	225	224	-1.492	59	166	64	160	0
2	4	14	""	"STM2507"	6720	44970	90	105	104	23	45	46	10	100	96	0	311	294	64	84	84	10	100	100	0	0.264	0.281	0.283	0.269	1.544	0.284	0.773	52	392	287	269	-1.920	60	227	59	210	0
2	5	14	"ilvY"	"STM3908"	6910	44970	90	257	250	66	46	48	14	100	100	0	535	523	93	85	86	13	100	100	0	0.469	0.466	0.478	0.442	1.344	0.474	0.911	52	394	661	642	-1.093	211	450	204	438	0
2	6	14	""	"STM2906"	7080	44970	90	80	82	20	46	47	12	86	73	0	174	176	26	85	86	13	100	100	0	0.382	0.396	0.358	0.347	1.885	0.375	0.458	52	379	123	127	-1.388	34	89	36	91	0
2	7	14	"ssaR"	"STM1419"	7260	44970	100	94	108	44	45	46	11	98	91	0	437	470	247	84	85	10	100	100	0	0.139	0.163	0.157	0.160	1.586	0.154	0.770	80	474	402	449	-2.849	49	353	63	386	0
2	8	14	"pykF"	"STM1378"	7430	44970	90	743	869	374	43	45	14	100	100	0	419	482	177	85	85	10	100	100	0	2.096	2.081	2.127	2.070	1.225	2.121	0.944	52	379	1034	1223	1.068	700	334	826	397	0
2	9	14	"gyrB"	"STM3835"	7610	44970	80	493	583	227	45	47	16	100	100	0	554	623	208	85	86	12	100	100	0	0.955	1.000	0.980	0.991	1.162	1.001	0.948	52	334	917	1076	-0.066	448	469	538	538	0
2	10	14	"serC"	"STM0977"	7790	44960	90	715	725	155	45	47	14	100	100	0	594	619	116	84	85	10	100	100	0	1.314	1.271	1.262	1.264	1.180	1.293	0.951	52	386	1180	1215	0.394	670	510	680	535	0
2	11	14	"cbiA"	"STM2035"	7970	44960	80	58	59	14	45	45	10	53	26	0	166	173	43	84	84	10	100	98	0	0.159	0.157	0.152	0.163	1.902	0.139	0.239	52	334	95	103	-2.657	13	82	14	89	0
2	12	14	"hin"	"STM2772"	8150	44960	90	85	96	38	44	45	10	96	80	0	275	305	166	85	85	11	100	100	0	0.216	0.236	0.227	0.225	1.735	0.213	0.735	52	389	231	272	-2.212	41	190	52	220	0
2	13	14	"yfiA"	"STM2665"	8320	44950	90	255	257	106	44	45	10	100	100	0	293	303	86	85	85	11	100	100	0	1.014	0.977	0.942	0.937	1.383	0.985	0.866	52	379	419	431	0.021	211	208	213	218	0
2	14	14	""	"STM0382"	8500	44950	90	154	157	40	45	45	10	98	98	0	920	939	157	87	87	11	100	100	0	0.131	0.131	0.133	0.128	1.341	0.134	0.854	52	378	942	964	-2.934	109	833	112	852	0
2	15	14	"ybbP"	"STM0508"	8670	44950	90	949	912	214	44	45	9	100	100	0	1007	1009	201	87	87	11	100	100	0	0.984	0.941	0.937	0.923	1.216	0.941	0.962	52	378	1825	1790	-0.024	905	920	868	922	0
2	16	14	"fepE"	"STM0589"	8860	44960	100	265	259	82	43	44	10	98	98	0	1020	943	306	87	87	10	100	100	0	0.238	0.252	0.251	0.249	1.542	0.245	0.922	80	469	1155	1072	-2.071	222	933	216	856	0
2	17	14	"trpL"	"STM1722"	9020	44950	100	47	46	9	43	44	11	21	2	0	99	101	17	86	86	10	61	30	0	0.308	0.200	0.646	0.631	3.642	0.130	0.011	80	449	17	18	-1.700	4	13	3	15	-50
2	18	14	"ivbL"	"STM3797"	9210	44950	100	46	50	12	43	46	19	13	2	0	123	130	27	88	89	12	92	80	0	0.086	0.167	0.221	0.222	3.859	0.080	0.013	80	404	38	49	-3.544	3	35	7	42	0
2	19	14	"murI"	"STM4131"	9360	44990	140	124	146	105	44	47	23	66	60	0	155	155	64	87	88	16	67	60	0	1.176	1.500	1.362	1.263	2.399	1.778	0.716	156	792	148	170	0.234	80	68	102	68	0
2	20	14	"EMPTY"	"EMPTY"	9550	44950	100	42	44	12	44	47	25	2	1	0	85	86	10	87	89	18	5	0	0	1.000	0.000	0.800	0.791	3.233	0.554	0.000	80	452	-4	-1	0.000	-2	-2	0	-1	-75
2	21	14	"EMPTY"	"EMPTY"	9730	44940	100	44	46	12	44	45	10	16	5	0	85	83	9	86	86	10	7	0	0	0.000	-0.667	1.071	1.169	2.919	2.142	0.003	80	464	-1	-1	Error	0	-1	2	-3	-75
2	22	14	"EMPTY"	"EMPTY"	9910	44940	100	45	46	10	43	44	9	20	10	0	84	86	10	85	86	10	16	5	0	-2.000	3.000	1.000	1.144	4.066	0.810	0.000	80	464	1	4	Error	2	-1	3	1	-75
2	23	14	"EMPTY"	"EMPTY"	10090	44940	100	41	43	11	44	46	19	8	0	0	87	86	10	85	88	27	1	0	0	-1.500	-1.000	1.143	1.252	2.878	0.914	0.001	80	452	-1	0	Error	-3	2	-1	1	-75
2	24	14	"EMPTY"	"EMPTY"	10260	44940	100	44	45	10	44	46	15	5	2	0	83	85	8	85	87	15	2	0	0	0.000	100000.000	1.000	0.974	3.446	0.350	0.011	80	484	-2	1	Error	0	-2	1	0	-75
3	1	1	"yjiW"	"STM4523"	10660	42590	100	95	106	39	51	53	16	88	66	0	353	395	158	86	87	10	100	100	0	0.165	0.178	0.157	0.162	1.863	0.173	0.609	80	506	311	364	-2.601	44	267	55	309	0
3	2	1	"yjjW"	"STM4565"	10830	42580	90	176	193	81	50	52	17	100	100	0	631	728	313	88	89	12	100	100	0	0.232	0.223	0.220	0.215	1.395	0.217	0.842	52	378	669	783	-2.108	126	543	143	640	0
3	3	1	"yibL"	"STM3689"	11010	42580	90	132	155	78	50	53	15	98	96	0	392	467	274	89	90	13	100	100	0	0.271	0.278	0.272	0.248	1.810	0.254	0.771	52	394	385	483	-1.886	82	303	105	378	0
3	4	1	"fba"	"STM3068"	11190	42580	90	2160	2406	865	52	57	31	100	100	0	1105	1168	366	90	93	23	100	100	0	2.077	2.184	2.154	2.176	1.119	2.219	0.972	52	386	3123	3432	1.054	2108	1015	2354	1078	0
3	5	1	"yhaH"	"STM3234"	11370	42570	90	221	261	114	51	56	32	100	100	0	383	428	140	91	92	23	100	100	0	0.582	0.623	0.597	0.603	1.279	0.635	0.878	52	384	462	547	-0.780	170	292	210	337	0
3	6	1	"rpoD"	"STM3211"	11550	42580	100	2900	3329	1201	52	54	16	100	100	0	1370	1507	457	89	89	11	100	100	0	2.223	2.311	2.318	2.267	1.227	2.378	0.971	80	486	4129	4695	1.153	2848	1281	3277	1418	0
3	7	1	""	"STM2551"	11730	42570	90	853	960	341	52	56	21	100	100	0	1182	1309	401	91	93	19	100	100	0	0.734	0.745	0.722	0.735	1.136	0.750	0.970	52	379	1892	2126	-0.446	801	1091	908	1218	0
3	8	1	"gltI"	"STM0665"	11910	42570	100	377	398	129	51	55	20	100	100	0	892	898	201	90	92	17	100	100	0	0.406	0.429	0.435	0.410	1.356	0.438	0.925	80	476	1128	1155	-1.299	326	802	347	808	0
3	9	1	"nagC"	"STM0682"	12090	42570	100	236	282	148	50	53	16	100	100	0	612	651	296	90	90	11	100	100	0	0.356	0.414	0.392	0.395	1.328	0.424	0.918	80	466	708	793	-1.489	186	522	232	561	0
3	10	1	"glnS"	"STM0686"	12270	42570	100	913	898	164	50	54	16	100	100	0	1229	1213	177	91	91	11	100	100	0	0.758	0.756	0.749	0.747	1.188	0.751	0.961	80	454	2001	1970	-0.399	863	1138	848	1122	0
3	11	1	"sipD"	"STM2883"	12440	42570	100	1992	2209	730	50	52	15	100	100	0	990	1110	304	91	91	11	100	100	0	2.160	2.119	2.094	2.087	1.174	2.162	0.977	80	454	2841	3178	1.111	1942	899	2159	1019	0
3	12	1	"eutC"	"STM2457"	12610	42560	90	220	219	63	51	53	16	100	96	0	1031	1126	319	91	96	34	100	100	0	0.180	0.162	0.155	0.153	1.453	0.160	0.850	52	378	1109	1203	-2.476	169	940	168	1035	0
3	13	1	"udp"	"STM3968"	12800	42570	100	3047	3034	428	50	53	15	100	100	0	1344	1321	141	91	95	31	100	100	0	2.392	2.426	2.400	2.421	1.162	2.477	0.953	80	459	4250	4214	1.258	2997	1253	2984	1230	0
3	14	1	"metR"	"STM3964"	12970	42560	110	2838	2803	419	49	52	13	100	100	0	1105	1093	117	90	91	11	100	100	0	2.748	2.746	2.757	2.723	1.170	2.846	0.960	80	527	3804	3757	1.458	2789	1015	2754	1003	0
3	15	1	"rthB"	"STM3960"	13160	42560	100	1575	1540	441	50	52	14	100	100	0	1313	1298	138	91	92	11	100	100	0	1.248	1.234	1.244	1.180	1.361	1.304	0.885	80	454	2747	2697	0.320	1525	1222	1490	1207	0
3	16	1	"yigI"	"STM3956"	13330	42560	100	2735	2665	545	50	53	16	100	100	0	966	940	143	92	92	11	100	100	0	3.072	3.084	3.023	3.047	1.281	3.228	0.930	80	444	3559	3463	1.619	2685	874	2615	848	0
3	17	1	"corA"	"STM3952"	13510	42560	100	1974	1787	589	51	53	15	100	100	0	1533	1438	315	92	92	11	100	100	0	1.334	1.290	1.261	1.239	1.295	1.342	0.932	80	456	3364	3082	0.416	1923	1441	1736	1346	0
3	18	1	"yigA"	"STM3948"	13690	42560	100	1331	1549	741	50	53	16	100	100	0	804	846	230	91	91	11	100	100	0	1.797	1.985	1.799	1.912	1.269	2.249	0.912	80	444	1994	2254	0.845	1281	713	1499	755	0
3	19	1	"priB"	"STM4392"	13860	42560	100	2374	2660	1642	49	51	13	100	100	0	238	254	108	90	90	11	98	96	0	15.709	15.921	15.314	16.445	1.292	16.086	0.943	80	452	2473	2775	3.974	2325	148	2611	164	0
3	20	1	"ytfJ"	"STM4405"	14040	42560	100	286	293	96	49	51	14	100	100	0	598	608	160	91	91	11	100	100	0	0.467	0.472	0.459	0.457	1.295	0.471	0.911	80	464	744	761	-1.097	237	507	244	517	0
3	21	1	"mpl"	"STM4416"	14220	42550	100	1450	1454	155	50	52	15	100	100	0	1472	1465	90	92	92	11	100	100	0	1.014	1.023	1.022	1.018	1.109	1.029	0.978	80	466	2780	2777	0.021	1400	1380	1404	1373	0
3	22	1	""	"STM4420"	14400	42550	100	280	300	98	48	50	13	100	100	0	996	1101	311	93	93	11	100	100	0	0.257	0.250	0.246	0.241	1.340	0.244	0.899	80	455	1135	1260	-1.961	232	903	252	1008	0
3	23	1	""	"STM4424"	14570	42540	100	203	209	67	49	50	12	98	98	0	1415	1361	242	91	92	11	100	100	0	0.116	0.126	0.126	0.113	1.652	0.127	0.821	80	440	1478	1430	-3.104	154	1324	160	1270	0
3	24	1	""	"STM4428"	14750	42550	100	204	204	39	48	50	15	100	100	0	950	941	84	92	92	10	100	100	0	0.182	0.184	0.182	0.179	1.274	0.179	0.891	80	498	1014	1005	-2.459	156	858	156	849	0
3	1	2	"clpX"	"STM0449"	10650	42780	100	1904	1940	687	51	54	24	100	100	0	525	527	172	87	87	10	97	97	0	4.231	4.293	4.306	4.523	1.278	4.257	0.963	80	474	2291	2329	2.081	1853	438	1889	440	0
3	2	2	"ptrB"	"STM1879"	10840	42760	90	638	651	193	50	53	15	100	100	0	1375	1409	339	90	90	11	100	100	0	0.458	0.456	0.448	0.447	1.171	0.457	0.958	52	395	1873	1920	-1.128	588	1285	601	1319	0
3	3	2	"yihV"	"STM4024"	11010	42760	90	187	205	84	51	53	15	100	98	0	800	918	380	89	90	12	100	100	0	0.191	0.186	0.180	0.175	1.455	0.178	0.827	52	380	847	983	-2.386	136	711	154	829	0
3	4	2	"thiG"	"STM4160"	11190	42760	100	123	141	67	49	53	17	97	91	0	514	569	263	88	89	11	100	100	0	0.174	0.191	0.172	0.177	1.617	0.190	0.786	80	481	500	573	-2.525	74	426	92	481	0
3	5	2	"thiC"	"STM4164"	11370	42760	90	88	98	32	50	53	20	80	44	0	248	288	113	89	89	11	100	100	0	0.239	0.241	0.241	0.202	2.156	0.206	0.481	52	378	197	247	-2.065	38	159	48	199	0
3	6	2	"yjaG"	"STM4169"	11540	42760	90	702	704	199	50	54	18	100	100	0	924	952	258	89	90	18	100	100	0	0.781	0.758	0.763	0.755	1.222	0.750	0.950	52	381	1487	1517	-0.357	652	835	654	863	0
3	7	2	""	"STM2701"	11730	42760	110	152	158	46	50	53	18	100	98	0	507	537	121	89	92	18	100	100	0	0.244	0.241	0.224	0.227	1.498	0.234	0.785	80	524	520	556	-2.035	102	418	108	448	0
3	8	2	"stfE"	"STM0198"	11910	42760	100	84	88	32	49	52	16	81	57	0	336	348	117	89	90	14	100	100	0	0.142	0.151	0.147	0.130	2.113	0.149	0.508	80	442	282	298	-2.819	35	247	39	259	0
3	9	2	"eutQ"	"STM2468"	12080	42750	90	97	106	48	49	52	16	90	67	0	336	425	209	90	90	11	100	100	0	0.195	0.170	0.162	0.146	1.781	0.170	0.667	52	373	294	392	-2.358	48	246	57	335	0
3	10	2	"eutN"	"STM2464"	12260	42750	90	83	95	49	50	53	16	76	50	0	240	315	209	90	90	12	100	100	0	0.220	0.200	0.203	0.174	1.988	0.189	0.641	52	373	183	270	-2.184	33	150	45	225	0
3	11	2	"prpB"	"STM0368"	12430	42750	90	84	90	37	50	53	16	76	51	0	208	230	69	90	91	11	100	100	0	0.288	0.286	0.264	0.236	2.625	0.233	0.284	52	374	152	180	-1.795	34	118	40	140	0
3	12	2	"tus"	"STM1470"	12620	42750	100	117	122	46	51	53	17	92	80	0	300	304	78	90	91	16	100	100	0	0.314	0.332	0.325	0.305	1.631	0.345	0.711	80	469	276	285	-1.670	66	210	71	214	0
3	13	2	"ogt"	"STM1659"	12800	42740	100	451	442	146	51	53	19	98	98	0	867	852	214	90	91	11	100	100	0	0.515	0.513	0.495	0.485	1.342	0.522	0.921	80	430	1177	1153	-0.958	400	777	391	762	0
3	14	2	"rpmF"	"STM1191"	12970	42740	90	1072	1080	226	49	51	14	100	100	0	238	244	39	89	90	10	100	100	0	6.866	6.652	6.703	6.705	1.159	6.748	0.935	52	364	1172	1186	2.779	1023	149	1031	155	0
3	15	2	"fabG"	"STM1195"	13150	42740	100	2362	2344	501	49	51	12	100	100	0	773	772	151	90	91	11	100	100	0	3.387	3.365	3.449	3.365	1.195	3.418	0.963	80	442	2996	2977	1.760	2313	683	2295	682	0
3	16	2	"phsA"	"STM2065"	13330	42740	100	201	196	69	50	51	13	98	93	0	1014	962	315	92	91	11	100	100	0	0.164	0.168	0.157	0.157	1.467	0.167	0.872	80	442	1073	1016	-2.610	151	922	146	870	0
3	17	2	"dacD"	"STM2062"	13510	42740	100	650	604	183	50	52	14	100	100	0	1420	1424	349	91	92	11	100	100	0	0.451	0.416	0.412	0.400	1.318	0.419	0.947	80	420	1929	1887	-1.147	600	1329	554	1333	0
3	18	2	"pefD"	"PSLT016"	13680	42740	100	228	252	94	50	52	14	100	100	0	1288	1255	377	90	90	11	100	100	0	0.149	0.173	0.172	0.169	1.470	0.171	0.847	80	420	1376	1367	-2.751	178	1198	202	1165	0
3	19	2	"ybjG"	"STM0865"	13860	42740	100	184	200	81	48	49	12	100	100	0	277	297	125	88	89	11	100	100	0	0.720	0.727	0.752	0.723	1.489	0.685	0.848	80	442	325	361	-0.475	136	189	152	209	0
3	20	2	"thiM"	"STM2147"	14040	42730	80	68	76	23	48	50	14	63	44	0	132	145	45	90	90	11	92	84	0	0.476	0.509	0.513	0.528	3.190	0.412	0.304	52	307	62	83	-1.070	20	42	28	55	100
3	21	2	"thiI"	"STM0425"	14210	42740	100	125	132	49	48	50	14	100	91	0	237	260	86	90	91	11	100	100	0	0.524	0.494	0.470	0.474	1.565	0.480	0.789	80	430	224	254	-0.933	77	147	84	170	0
3	22	2	"hilD"	"STM2875"	14380	42730	90	655	808	621	47	50	17	100	100	0	331	394	209	90	91	14	100	100	0	2.523	2.503	2.485	2.461	1.237	2.736	0.931	52	374	849	1065	1.335	608	241	761	304	0
3	23	2	"prgK"	"STM2871"	14570	42730	100	526	598	272	48	51	17	100	100	0	249	286	120	91	92	13	100	100	0	3.025	2.821	2.794	2.912	1.321	2.729	0.910	80	460	636	745	1.597	478	158	550	195	0
3	24	2	"nhoA"	"STM1582"	14740	42730	90	74	77	25	46	49	15	65	42	0	174	188	58	92	92	11	100	96	0	0.341	0.323	0.299	0.271	2.388	0.273	0.480	52	363	110	127	-1.550	28	82	31	96	100
3	1	3	"hsdS"	"STM4524"	10660	42950	100	205	217	93	49	51	24	97	93	0	941	926	306	88	88	10	100	100	0	0.183	0.200	0.196	0.182	1.559	0.205	0.874	80	452	1009	1006	-2.451	156	853	168	838	0
3	2	3	"hisF"	"STM2077"	10830	42950	90	874	876	172	51	54	26	100	100	0	739	755	151	90	90	10	100	100	0	1.268	1.241	1.215	1.244	1.120	1.228	0.974	52	378	1472	1490	0.343	823	649	825	665	0
3	3	3	"trmD"	"STM2674"	11010	42950	100	2458	2541	1219	50	52	13	100	100	0	262	259	92	88	88	10	98	96	0	13.839	14.567	14.551	15.457	1.423	14.550	0.925	80	460	2582	2662	3.791	2408	174	2491	171	0
3	4	3	"fruF"	"STM2206"	11180	42950	80	156	181	72	48	50	11	100	100	0	200	223	72	88	89	10	100	100	0	0.964	0.985	1.037	0.975	1.415	0.976	0.828	52	268	220	268	-0.052	108	112	133	135	0
3	5	3	"asrB"	"STM2549"	11370	42940	100	71	81	39	48	51	18	61	28	0	213	229	73	88	88	11	100	98	0	0.184	0.234	0.182	0.188	2.463	0.231	0.336	80	464	148	174	-2.442	23	125	33	141	0
3	6	3	"sifA"	"STM1224"	11540	42940	90	143	151	54	49	51	13	100	98	0	592	576	121	89	89	11	100	100	0	0.187	0.209	0.183	0.192	1.569	0.200	0.742	52	373	597	589	-2.420	94	503	102	487	0
3	7	3	"cbiM"	"STM2023"	11720	42930	90	86	92	28	48	50	13	94	71	0	258	282	87	89	90	12	100	100	0	0.225	0.228	0.201	0.206	1.687	0.208	0.504	52	380	207	237	-2.153	38	169	44	193	0
3	8	3	"cbiP"	"STM2019"	11900	42930	90	79	81	24	47	50	14	82	59	0	200	203	58	88	89	11	100	98	0	0.286	0.296	0.286	0.281	1.729	0.234	0.515	52	373	144	149	-1.807	32	112	34	115	0
3	9	3	"samB"	"PSLT054"	12080	42940	100	107	135	89	49	51	15	95	80	0	276	363	292	88	89	10	100	100	0	0.309	0.313	0.295	0.294	1.645	0.289	0.804	80	448	246	361	-1.697	58	188	86	275	0
3	10	3	"uhpT"	"STM3787"	12260	42930	100	136	147	53	48	51	14	100	98	0	244	271	92	88	89	11	100	100	0	0.564	0.541	0.531	0.534	1.518	0.529	0.833	80	442	244	282	-0.826	88	156	99	183	0
3	11	3	"trpA"	"STM1727"	12440	42930	100	91	108	45	49	51	14	92	77	0	221	246	87	89	89	11	100	98	0	0.318	0.376	0.336	0.331	1.824	0.381	0.646	80	442	174	216	-1.652	42	132	59	157	0
3	12	3	"rhaT"	"STM4050"	12620	42930	100	69	73	21	49	51	14	57	35	0	234	245	66	90	90	11	100	100	0	0.139	0.155	0.152	0.138	2.331	0.143	0.331	80	430	164	179	-2.848	20	144	24	155	0
3	13	3	"glnQ"	"STM0828"	12790	42930	100	369	383	152	48	51	18	100	98	0	903	872	315	91	91	11	100	100	0	0.395	0.429	0.427	0.423	1.377	0.426	0.930	80	418	1133	1116	-1.339	321	812	335	781	0
3	14	3	""	"STM4158"	12970	42930	100	79	83	23	49	51	13	83	57	0	259	257	62	90	91	11	100	100	0	0.178	0.204	0.188	0.180	2.023	0.188	0.437	80	450	199	201	-2.494	30	169	34	167	0
3	15	3	""	"STM1260"	13150	42920	100	219	223	72	49	50	13	100	98	0	1203	1210	278	90	91	11	100	100	0	0.153	0.155	0.152	0.145	1.466	0.155	0.857	80	442	1283	1294	-2.711	170	1113	174	1120	0
3	16	3	""	"PSLT026"	13330	42930	100	771	769	194	49	50	13	100	100	0	875	833	198	90	91	11	100	100	0	0.920	0.969	0.971	0.976	1.249	0.970	0.952	80	418	1507	1463	-0.121	722	785	720	743	0
3	17	3	""	"STM4457"	13500	42920	100	323	336	92	49	50	13	100	100	0	719	699	161	89	90	10	100	100	0	0.435	0.470	0.467	0.463	1.295	0.467	0.916	80	420	904	897	-1.201	274	630	287	610	0
3	18	3	"metJ"	"STM4099"	13680	42920	100	244	262	97	48	49	12	100	100	0	403	425	148	89	90	11	100	100	0	0.624	0.637	0.628	0.626	1.313	0.627	0.909	80	432	510	550	-0.680	196	314	214	336	0
3	19	3	""	"Not LT2a84"	13860	42920	100	89	104	55	48	49	13	90	81	0	446	477	231	89	89	11	100	98	0	0.115	0.144	0.125	0.119	1.896	0.153	0.664	80	432	398	444	-3.122	41	357	56	388	0
3	20	3	"traW"	"PSLT091"	14030	42910	90	203	218	70	49	50	14	100	100	0	917	935	215	89	91	21	100	100	0	0.186	0.200	0.196	0.191	1.352	0.203	0.824	52	365	982	1015	-2.427	154	828	169	846	0
3	21	3	"traN"	"PSLT095"	14210	42910	100	404	400	126	48	50	13	100	100	0	1987	1858	476	91	93	20	100	100	0	0.188	0.199	0.197	0.193	1.316	0.199	0.935	80	430	2252	2119	-2.413	356	1896	352	1767	0
3	22	3	"trbB"	"PSLT099"	14380	42910	90	194	196	63	49	51	15	98	98	0	855	853	244	91	96	37	100	100	0	0.190	0.193	0.189	0.182	1.557	0.182	0.809	52	372	909	909	-2.398	145	764	147	762	0
3	23	3	"traD"	"PSLT104"	14570	42910	100	1546	1458	412	48	50	13	100	100	0	2231	2066	496	91	95	33	100	100	0	0.700	0.714	0.719	0.704	1.198	0.718	0.973	80	438	3638	3385	-0.515	1498	2140	1410	1975	0
3	24	3	""	"PSLT109"	14750	42900	100	397	404	119	47	49	14	100	100	0	905	918	218	91	91	11	100	100	0	0.430	0.432	0.420	0.421	1.246	0.434	0.942	80	474	1164	1184	-1.218	350	814	357	827	0
3	1	4	""	"STM2732"	10660	43130	100	74	81	32	49	51	13	71	48	0	352	358	106	88	88	11	100	100	0	0.095	0.119	0.112	0.100	2.219	0.117	0.391	80	463	289	302	-3.401	25	264	32	270	0
3	2	4	""	"STM2710"	10820	43130	90	199	203	70	50	53	15	100	98	0	1012	1057	313	88	93	38	100	100	0	0.161	0.158	0.150	0.147	1.464	0.150	0.799	52	370	1073	1122	-2.633	149	924	153	969	0
3	3	4	""	"STM1614"	11010	43130	100	274	272	60	51	53	16	100	100	0	1399	1392	291	88	92	35	100	100	0	0.170	0.169	0.168	0.168	1.288	0.165	0.914	80	448	1534	1525	-2.556	223	1311	221	1304	0
3	4	4	"tehB"	"STM1608"	11210	43100	140	333	336	126	50	51	14	98	95	0	778	748	259	88	88	11	98	97	0	0.410	0.433	0.426	0.441	1.410	0.435	0.936	156	653	973	946	-1.286	283	690	286	660	0
3	5	4	"tpx"	"STM1682"	11360	43120	90	846	840	148	49	52	17	100	100	0	618	621	94	90	91	15	100	100	0	1.509	1.490	1.464	1.487	1.138	1.517	0.960	52	312	1325	1322	0.594	797	528	791	531	0
3	6	4	""	"STM1677"	11550	43120	100	333	328	101	50	53	16	100	98	0	1225	1201	318	89	90	14	100	100	0	0.249	0.250	0.246	0.242	1.260	0.251	0.943	80	460	1419	1390	-2.005	283	1136	278	1112	0
3	7	4	"uppS"	"STM0221"	11730	43120	100	530	512	148	49	52	14	100	100	0	445	447	119	89	89	11	100	100	0	1.351	1.293	1.307	1.290	1.308	1.295	0.916	80	439	837	821	0.434	481	356	463	358	0
3	8	4	"yaeD"	"STM0248"	11890	43110	90	2330	2245	583	49	71	136	100	100	0	894	869	192	89	97	51	100	100	0	2.834	2.815	2.788	2.810	1.163	2.845	0.966	52	362	3086	2976	1.503	2281	805	2196	780	0
3	9	4	"rof"	"STM0237"	12070	43110	100	50	52	12	49	67	122	0	0	0	97	102	17	89	95	46	5	0	0	0.125	0.231	0.700	0.819	5.075	0.644	0.005	80	450	9	16	-3.000	1	8	3	13	-75
3	10	4	"yeeX"	"STM2059"	12260	43110	100	368	374	124	48	49	13	100	100	0	486	487	120	89	89	11	100	100	0	0.806	0.819	0.811	0.800	1.264	0.839	0.919	80	452	717	724	-0.311	320	397	326	398	0
3	11	4	"sbcB"	"STM2067"	12440	43110	100	197	209	63	49	50	12	98	98	0	546	552	134	90	90	10	100	100	0	0.325	0.346	0.324	0.330	1.471	0.346	0.873	80	432	604	622	-1.623	148	456	160	462	0
3	12	4	"fixC"	"STM0077"	12610	43110	90	194	198	58	49	50	13	100	100	0	1156	1195	173	90	91	11	100	100	0	0.136	0.135	0.122	0.127	1.412	0.130	0.810	52	358	1211	1254	-2.878	145	1066	149	1105	0
3	13	4	"yjbC"	"STM4193"	12790	43100	100	404	396	108	48	50	13	98	97	0	1175	1184	276	91	92	12	100	100	0	0.328	0.318	0.322	0.298	1.429	0.316	0.949	80	430	1440	1441	-1.606	356	1084	348	1093	0
3	14	4	"dinF"	"STM4238"	12970	43110	100	2200	2259	655	48	50	13	100	100	0	1288	1334	331	92	92	11	100	100	0	1.799	1.780	1.769	1.745	1.196	1.807	0.981	80	420	3348	3453	0.847	2152	1196	2211	1242	0
3	15	4	""	"STM4267"	13140	43100	90	229	233	54	47	50	13	100	100	0	595	591	73	91	92	11	100	100	0	0.361	0.372	0.353	0.361	1.301	0.369	0.879	52	366	686	686	-1.469	182	504	186	500	0
3	16	4	"malE"	"STM4229"	13330	43100	100	244	245	52	48	51	15	100	100	0	1667	1648	152	91	92	11	100	100	0	0.124	0.127	0.120	0.122	1.321	0.124	0.903	80	426	1772	1754	-3.007	196	1576	197	1557	0
3	17	4	"yfdZ"	"STM2402"	13500	43100	100	862	837	146	49	50	14	100	100	0	1493	1439	230	91	90	10	100	100	0	0.580	0.585	0.587	0.584	1.143	0.581	0.972	80	420	2215	2136	-0.786	813	1402	788	1348	0
3	18	4	"yfcA"	"STM2382"	13670	43090	90	314	323	100	49	52	19	100	100	0	836	848	263	90	97	42	100	100	0	0.355	0.361	0.349	0.362	1.206	0.355	0.937	52	364	1011	1032	-1.493	265	746	274	758	0
3	19	4	"ybdB"	"STM0599"	13860	43100	100	306	330	175	47	51	19	100	100	0	333	342	126	90	95	37	98	96	0	1.066	1.123	1.098	1.127	1.535	1.210	0.916	80	451	502	535	0.092	259	243	283	252	0
3	20	4	"fsr"	"STM0493"	14040	43090	100	532	513	131	49	49	12	100	100	0	1463	1364	288	90	92	16	100	100	0	0.352	0.364	0.360	0.356	1.319	0.363	0.952	80	452	1856	1738	-1.507	483	1373	464	1274	0
3	21	4	"ybbB"	"STM0513"	14220	43090	100	370	383	108	48	49	12	100	100	0	863	864	174	91	91	10	100	100	0	0.417	0.433	0.425	0.418	1.308	0.440	0.937	80	408	1094	1108	-1.262	322	772	335	773	0
3	22	4	"lpxH"	"STM0535"	14380	43080	90	327	333	88	48	50	16	100	100	0	707	747	170	92	96	29	100	100	0	0.454	0.435	0.425	0.428	1.238	0.428	0.928	52	354	894	940	-1.140	279	615	285	655	0
3	23	4	""	"STM0563"	14560	43080	100	47	48	11	46	48	15	11	3	0	99	100	18	90	94	26	12	2	0	0.111	0.200	0.556	0.637	3.953	0.190	0.005	80	450	10	12	-3.170	1	9	2	10	-50
3	24	4	"fepD"	"STM0592"	14750	43090	100	522	511	151	46	47	12	100	100	0	802	802	191	91	92	11	100	100	0	0.669	0.654	0.649	0.638	1.255	0.663	0.959	80	472	1187	1176	-0.579	476	711	465	711	0
3	1	5	"yeaZ"	"STM1820"	10640	43310	90	1167	1127	387	48	55	40	100	100	0	859	827	228	86	91	35	100	100	0	1.448	1.456	1.456	1.430	1.210	1.462	0.962	52	394	1892	1820	0.534	1119	773	1079	741	0
3	2	5	"ymgE"	"STM1797"	10830	43310	90	118	130	44	48	55	35	90	48	0	370	380	109	87	89	33	100	100	0	0.247	0.280	0.256	0.263	1.569	0.275	0.641	52	394	353	375	-2.015	70	283	82	293	0
3	3	5	"narJ"	"STM1762"	11010	43300	90	131	137	32	48	50	12	100	98	0	798	820	161	86	87	11	100	100	0	0.117	0.121	0.120	0.116	1.369	0.122	0.807	52	373	795	823	-3.101	83	712	89	734	0
3	4	5	"manY"	"STM1831"	11190	43310	100	1132	1126	237	49	50	13	100	100	0	887	864	176	86	87	11	100	100	0	1.352	1.384	1.353	1.391	1.174	1.386	0.968	80	438	1884	1855	0.435	1083	801	1077	778	0
3	5	5	"minD"	"STM1815"	11370	43300	100	966	933	258	49	50	12	100	100	0	932	896	250	88	89	10	100	100	0	1.086	1.094	1.094	1.128	1.307	1.087	0.962	80	442	1761	1692	0.120	917	844	884	808	0
3	6	5	"ycgB"	"STM1804"	11540	43290	90	319	316	62	49	50	12	100	100	0	1474	1455	224	89	90	13	100	100	0	0.195	0.195	0.193	0.192	1.205	0.191	0.932	52	364	1655	1633	-2.359	270	1385	267	1366	0
3	7	5	"glnA"	"STM4007"	11730	43300	100	1108	1069	367	48	49	13	100	100	0	1013	952	293	89	90	12	100	100	0	1.147	1.183	1.196	1.174	1.232	1.192	0.972	80	451	1984	1884	0.198	1060	924	1021	863	0
3	8	5	"yijC"	"STM4127"	11900	43290	90	535	553	124	48	50	12	100	100	0	674	712	162	90	90	10	100	100	0	0.834	0.812	0.803	0.811	1.215	0.798	0.936	52	365	1071	1127	-0.262	487	584	505	622	0
3	9	5	""	"STM4080"	12080	43300	100	193	211	85	48	50	12	98	98	0	570	571	140	89	89	11	100	100	0	0.301	0.338	0.323	0.306	1.487	0.355	0.859	80	452	626	645	-1.730	145	481	163	482	0
3	10	5	"sbp"	"STM4063"	12260	43300	100	331	333	100	48	49	11	100	100	0	1023	967	287	88	88	10	100	100	0	0.303	0.324	0.323	0.330	1.363	0.317	0.933	80	430	1218	1164	-1.724	283	935	285	879	0
3	11	5	""	"STM4051"	12440	43290	100	102	117	51	47	48	11	96	86	0	589	590	192	89	90	11	100	100	0	0.110	0.140	0.118	0.116	1.772	0.139	0.656	80	432	555	571	-3.184	55	500	70	501	0
3	12	5	"fdhD"	"STM4038"	12610	43280	90	219	256	109	48	50	14	100	100	0	549	662	318	91	93	16	100	100	0	0.373	0.364	0.365	0.365	1.297	0.351	0.920	52	372	629	779	-1.421	171	458	208	571	0
3	13	5	"rplQ"	"STM3414"	12800	43280	100	3440	3193	720	47	49	12	100	100	0	340	346	78	91	92	14	100	100	0	13.627	12.337	13.208	12.353	1.339	12.816	0.882	80	448	3642	3401	3.768	3393	249	3146	255	0
3	14	5	"rpmD"	"STM3422"	12970	43280	100	2263	2367	934	46	49	12	100	100	0	150	152	30	91	91	11	97	92	0	37.576	38.049	38.724	39.177	1.413	39.411	0.798	80	418	2276	2382	5.232	2217	59	2321	61	0
3	15	5	"rplX"	"STM3429"	13150	43280	110	3269	3166	1173	48	49	12	100	100	0	214	214	55	90	90	11	100	100	0	25.976	25.145	25.183	25.513	1.262	25.236	0.917	80	478	3345	3242	4.699	3221	124	3118	124	0
3	16	5	"rplP"	"STM3433"	13320	43280	100	7499	7195	2973	48	49	13	100	100	0	230	232	67	90	90	10	98	98	0	53.221	50.331	51.184	49.704	1.319	50.043	0.934	80	420	7591	7289	5.734	7451	140	7147	142	0
3	17	5	"rplB"	"STM3437"	13500	43280	100	12789	11970	3927	47	50	15	100	100	0	399	378	104	90	91	11	100	98	0	41.236	41.399	41.851	42.090	1.254	41.557	0.963	80	432	13051	12211	5.366	12742	309	11923	288	0
3	18	5	"yheN"	"STM3451"	13680	43280	100	244	257	91	47	50	15	98	98	0	340	329	98	89	91	19	98	97	0	0.785	0.875	0.866	0.861	1.279	0.880	0.909	80	439	448	450	-0.349	197	251	210	240	0
3	19	5	""	"STM4465"	13850	43270	90	176	187	51	47	49	15	100	100	0	959	943	122	91	92	13	100	100	0	0.149	0.164	0.161	0.156	1.418	0.155	0.779	52	363	997	992	-2.750	129	868	140	852	0
3	20	5	"idnR"	"STM4481"	14050	43280	100	117	117	37	48	52	20	93	82	0	610	582	147	92	116	103	95	93	0	0.133	0.141	0.125	0.132	1.557	0.133	0.636	80	433	587	559	-2.908	69	518	69	490	0
3	21	5	"yjiG"	"STM4513"	14210	43260	100	91	103	50	51	63	34	53	36	0	283	389	237	96	201	207	45	37	0	0.214	0.177	0.165	0.168	2.449	0.161	0.769	80	406	227	345	-2.225	40	187	52	293	-100
3	22	5	"yjjI"	"STM4566"	14390	43270	100	187	189	47	47	56	29	100	96	0	983	949	202	92	156	170	100	96	0	0.157	0.166	0.160	0.161	1.406	0.161	0.851	80	451	1031	999	-2.670	140	891	142	857	100
3	23	5	"sthA"	"STM4594"	14560	43260	90	143	152	40	45	47	13	100	100	0	856	851	111	91	91	12	100	100	0	0.128	0.141	0.131	0.132	1.465	0.142	0.768	52	364	863	867	-2.965	98	765	107	760	0
3	24	5	""	"STM3736"	14740	43260	100	158	159	48	45	47	13	98	93	0	757	703	188	91	92	12	100	100	0	0.170	0.186	0.179	0.178	1.381	0.184	0.874	80	472	779	726	-2.559	113	666	114	612	0
3	1	6	"gntT"	"STM3512"	10650	43490	90	308	314	69	46	49	16	100	100	0	959	949	162	87	87	11	100	100	0	0.300	0.311	0.310	0.306	1.201	0.307	0.911	52	394	1134	1130	-1.735	262	872	268	862	0
3	2	6	"sspB"	"STM3341"	10830	43490	100	634	630	227	47	49	15	100	100	0	398	392	134	85	86	12	100	100	0	1.875	1.899	1.946	1.977	1.300	1.880	0.945	80	462	900	890	0.907	587	313	583	307	0
3	3	6	"yhcH"	"STM3335"	11010	43480	90	146	149	35	47	49	14	100	100	0	590	592	83	85	87	12	100	100	0	0.196	0.201	0.199	0.192	1.405	0.196	0.782	52	389	604	609	-2.351	99	505	102	507	0
3	4	6	"yrbB"	"STM3309"	11190	43470	90	230	236	54	48	49	12	100	100	0	329	327	53	87	88	11	100	100	0	0.752	0.783	0.719	0.770	1.327	0.786	0.866	52	369	424	428	-0.411	182	242	188	240	0
3	5	6	"folP"	"STM3295"	11370	43480	100	896	852	268	48	49	12	100	100	0	966	885	253	88	89	10	100	100	0	0.966	1.009	1.020	0.997	1.210	1.015	0.967	80	452	1726	1601	-0.050	848	878	804	797	0
3	6	6	"mtr"	"STM3279"	11550	43480	100	538	503	178	48	49	12	100	100	0	1153	1051	354	88	89	11	100	100	0	0.460	0.472	0.472	0.459	1.334	0.467	0.940	80	439	1555	1418	-1.120	490	1065	455	963	0
3	7	6	"yghA"	"STM3157"	11720	43480	100	1194	1112	346	47	50	13	100	100	0	874	805	217	88	89	11	100	100	0	1.459	1.485	1.478	1.489	1.303	1.503	0.965	80	420	1933	1782	0.545	1147	786	1065	717	0
3	8	6	""	"STM3129"	11900	43470	100	164	162	63	47	49	13	95	95	0	921	854	270	89	89	10	100	100	0	0.141	0.150	0.139	0.143	1.525	0.149	0.806	80	461	949	880	-2.830	117	832	115	765	0
3	9	6	"yqgF"	"STM3097"	12070	43470	90	197	214	76	47	48	12	100	100	0	461	468	120	89	89	13	100	100	0	0.403	0.441	0.418	0.425	1.323	0.452	0.871	52	364	522	546	-1.310	150	372	167	379	0
3	10	6	"galP"	"STM3091"	12260	43470	100	171	179	57	46	48	12	98	98	0	643	646	152	89	89	12	100	100	0	0.226	0.239	0.222	0.223	1.433	0.236	0.844	80	448	679	690	-2.148	125	554	133	557	0
3	11	6	""	"STM3071"	12440	43470	100	98	102	32	47	48	13	95	81	0	319	339	103	89	89	11	100	100	0	0.222	0.220	0.239	0.209	1.826	0.218	0.673	80	432	281	305	-2.173	51	230	55	250	0
3	12	6	"bglA"	"STM3051"	12610	43460	90	298	303	64	46	48	15	100	100	0	1127	1167	150	90	91	12	100	100	0	0.243	0.239	0.242	0.233	1.261	0.237	0.919	52	386	1289	1334	-2.041	252	1037	257	1077	0
3	13	6	""	"STM1301"	12790	43460	90	137	142	38	46	47	11	100	100	0	368	371	58	90	91	12	100	100	0	0.327	0.342	0.326	0.326	1.347	0.348	0.808	52	381	369	377	-1.611	91	278	96	281	0
3	14	6	""	"STM1328"	12960	43460	90	2581	2766	648	46	57	71	100	100	0	1029	1125	241	90	96	44	100	100	0	2.700	2.628	2.636	2.624	1.122	2.664	0.971	52	381	3474	3755	1.433	2535	939	2720	1035	0
3	15	6	""	"STM1368"	13150	43460	100	434	426	98	45	54	65	100	98	0	1447	1469	309	89	93	40	100	100	0	0.286	0.276	0.271	0.274	1.190	0.272	0.955	80	461	1747	1761	-1.804	389	1358	381	1380	0
3	16	6	"ydhC"	"STM1428"	13320	43450	90	248	256	55	45	47	12	100	100	0	946	963	148	90	91	13	100	100	0	0.237	0.242	0.236	0.237	1.229	0.236	0.927	52	364	1059	1084	-2.076	203	856	211	873	0
3	17	6	"slyB"	"STM1445"	13500	43450	90	1961	2090	662	47	49	17	100	100	0	390	412	111	91	91	13	100	100	0	6.401	6.364	6.409	6.376	1.134	6.337	0.966	52	372	2213	2364	2.678	1914	299	2043	321	0
3	18	6	"ydgQ"	"STM1454"	13680	43450	100	262	265	89	46	48	17	100	96	0	660	656	158	90	90	12	100	100	0	0.379	0.387	0.382	0.359	1.382	0.390	0.917	80	440	786	785	-1.400	216	570	219	566	0
3	19	6	""	"STM3558"	13860	43450	100	362	374	109	46	47	12	100	100	0	475	470	109	90	90	11	100	100	0	0.821	0.863	0.825	0.853	1.256	0.876	0.944	80	440	701	708	-0.285	316	385	328	380	0
3	20	6	"yhhF"	"STM3572"	14030	43450	100	343	343	130	47	47	12	100	98	0	643	634	178	89	90	11	100	100	0	0.534	0.543	0.544	0.508	1.317	0.561	0.946	80	429	850	841	-0.904	296	554	296	545	0
3	21	6	"yhhP"	"STM3578"	14210	43440	90	99	101	26	46	52	24	88	61	0	233	227	40	90	129	134	55	0	0	0.371	0.401	0.382	0.370	1.625	0.399	0.668	52	373	196	192	-1.432	53	143	55	137	0
3	22	6	"acpT"	"STM3583"	14380	43440	90	313	323	78	46	50	18	100	100	0	495	500	98	91	112	88	100	98	0	0.661	0.677	0.677	0.668	1.251	0.678	0.936	52	372	671	686	-0.598	267	404	277	409	0
3	23	6	"uspB"	"STM3590"	14570	43450	100	216	245	119	46	47	14	100	100	0	287	309	121	91	92	18	100	100	0	0.867	0.913	0.928	0.882	1.415	0.923	0.867	80	470	366	417	-0.205	170	196	199	218	0
3	24	6	""	"STM3599"	14740	43440	90	195	208	51	46	46	10	100	100	0	1129	1148	206	92	92	11	100	100	0	0.144	0.153	0.147	0.150	1.354	0.146	0.861	52	370	1186	1218	-2.799	149	1037	162	1056	0
3	1	7	"dsdA"	"STM3802"	10640	43670	90	340	352	94	47	50	15	100	100	0	1113	1150	245	88	90	21	100	100	0	0.286	0.287	0.275	0.281	1.212	0.288	0.936	52	379	1318	1367	-1.807	293	1025	305	1062	0
3	2	7	"ibpB"	"STM3808"	10820	43670	100	4822	4848	1531	46	48	12	100	100	0	376	377	94	87	89	20	100	100	0	16.526	16.559	16.428	16.573	1.149	16.715	0.970	80	452	5065	5092	4.047	4776	289	4802	290	0
3	3	7	"ccmE"	"STM2250"	11010	43670	100	292	299	108	46	48	11	98	98	0	550	538	183	86	87	11	100	100	0	0.530	0.560	0.552	0.553	1.389	0.553	0.912	80	460	710	705	-0.915	246	464	253	452	0
3	4	7	"torA"	"STM3822"	11180	43660	90	203	196	52	46	47	11	100	100	0	940	905	165	86	88	12	100	100	0	0.184	0.183	0.179	0.175	1.336	0.180	0.867	52	371	1011	969	-2.443	157	854	150	819	0
3	5	7	"dgoA"	"STM3828"	11360	43670	100	139	141	44	47	49	12	96	96	0	501	480	117	88	89	11	100	98	0	0.223	0.240	0.226	0.220	1.492	0.237	0.803	80	440	505	486	-2.166	92	413	94	392	0
3	6	7	""	"STM3832"	11540	43660	100	192	193	72	46	48	12	97	97	0	1036	953	273	89	89	11	100	100	0	0.154	0.170	0.161	0.154	1.480	0.170	0.860	80	432	1093	1011	-2.697	146	947	147	864	0
3	7	7	"rluA"	"STM0095"	11720	43660	100	451	457	101	46	48	15	100	100	0	729	746	137	88	89	11	100	100	0	0.632	0.625	0.626	0.618	1.197	0.621	0.954	80	432	1046	1069	-0.662	405	641	411	658	0
3	8	7	"yabK"	"STM0107"	11890	43660	90	63	66	26	46	50	17	48	21	0	136	138	27	89	90	11	100	86	0	0.362	0.408	0.475	0.431	2.817	0.348	0.081	52	378	64	69	-1.467	17	47	20	49	0
3	9	7	"ftsL"	"STM0121"	12080	43650	90	323	340	94	47	48	13	100	100	0	430	445	116	88	89	11	100	100	0	0.807	0.821	0.803	0.821	1.261	0.811	0.933	52	402	618	650	-0.309	276	342	293	357	0
3	10	7	"murG"	"STM0128"	12260	43650	90	576	601	155	47	47	11	100	100	0	384	415	94	87	89	10	100	100	0	1.781	1.689	1.737	1.686	1.171	1.677	0.956	52	372	826	882	0.833	529	297	554	328	0
3	11	7	"mutT"	"STM0137"	12440	43650	100	192	196	83	46	48	13	96	96	0	543	525	200	87	89	10	100	100	0	0.320	0.342	0.327	0.322	1.556	0.349	0.915	80	442	602	588	-1.643	146	456	150	438	0
3	12	7	""	"STM0149"	12610	43650	90	119	126	43	46	48	14	96	92	0	601	588	123	88	89	11	100	100	0	0.142	0.160	0.147	0.139	1.749	0.158	0.691	52	371	586	580	-2.813	73	513	80	500	0
3	13	7	""	"STM1548"	12790	43650	100	230	230	58	46	47	12	100	100	0	863	840	167	90	91	12	100	100	0	0.238	0.245	0.239	0.242	1.410	0.237	0.861	80	460	957	934	-2.071	184	773	184	750	0
3	14	7	""	"STM1552"	12970	43650	100	206	204	57	47	48	14	100	100	0	1148	1162	200	90	91	15	100	100	0	0.150	0.146	0.138	0.140	1.391	0.145	0.827	80	427	1217	1229	-2.734	159	1058	157	1072	0
3	15	7	""	"STM1557"	13130	43640	90	134	142	50	46	48	12	100	100	0	843	806	145	91	95	30	100	100	0	0.117	0.134	0.117	0.122	1.531	0.129	0.728	52	354	840	811	-3.095	88	752	96	715	0
3	16	7	"rpsV"	"STM1565"	13330	43630	90	62	67	21	45	46	11	69	38	0	169	179	57	90	90	11	100	96	0	0.215	0.247	0.253	0.228	2.142	0.254	0.419	52	386	96	111	-2.216	17	79	22	89	0
3	17	7	"fdnH"	"STM1569"	13500	43640	100	489	477	144	44	46	11	100	100	0	804	781	221	89	89	10	100	100	0	0.622	0.626	0.607	0.621	1.195	0.621	0.967	80	450	1160	1125	-0.684	445	715	433	692	0
3	18	7	""	"STM1573"	13670	43630	90	373	397	150	45	47	12	100	100	0	460	492	153	89	89	11	100	100	0	0.884	0.873	0.864	0.855	1.198	0.886	0.959	52	373	699	755	-0.178	328	371	352	403	0
3	19	7	"yciL"	"STM1719"	13850	43630	90	1227	1267	360	44	47	14	100	100	0	625	637	148	89	90	11	100	100	0	2.207	2.232	2.211	2.221	1.130	2.241	0.977	52	382	1719	1771	1.142	1183	536	1223	548	0
3	20	7	""	"STM1733"	14030	43630	90	134	148	53	45	46	13	100	100	0	371	386	102	88	89	11	100	100	0	0.314	0.346	0.303	0.330	1.455	0.331	0.761	52	373	372	401	-1.669	89	283	103	298	0
3	21	7	""	"STM1741"	14210	43630	100	189	192	46	44	46	12	100	98	0	784	788	147	89	90	11	100	100	0	0.209	0.212	0.206	0.204	1.302	0.209	0.907	80	460	840	847	-2.261	145	695	148	699	0
3	22	7	"purU"	"STM1756"	14390	43630	100	301	303	101	44	46	11	100	98	0	564	561	164	88	89	12	100	100	0	0.540	0.548	0.535	0.537	1.259	0.552	0.941	80	451	733	732	-0.889	257	476	259	473	0
3	23	7	"ychN"	"STM1769"	14560	43620	90	120	119	22	44	46	12	100	100	0	328	336	39	89	90	11	100	100	0	0.318	0.304	0.303	0.295	1.408	0.288	0.756	52	356	315	322	-1.653	76	239	75	247	0
3	24	7	"pth"	"STM1783"	14740	43620	100	175	179	64	45	47	12	98	98	0	475	476	125	92	92	10	100	100	0	0.339	0.349	0.337	0.327	1.443	0.353	0.864	80	484	513	518	-1.559	130	383	134	384	0
3	1	8	"yfbK"	"STM2315"	10650	43840	90	257	255	57	46	48	10	100	100	0	1367	1356	265	87	88	10	100	100	0	0.165	0.165	0.158	0.161	1.246	0.160	0.912	52	381	1491	1478	-2.601	211	1280	209	1269	0
3	2	8	"nuoI"	"STM2321"	10830	43850	100	626	572	167	46	48	14	100	100	0	686	637	161	88	88	11	100	100	0	0.970	0.958	0.955	0.942	1.256	0.961	0.966	80	430	1178	1075	-0.044	580	598	526	549	0
3	3	8	""	"STM2332"	11000	43850	110	247	245	62	45	48	15	100	100	0	820	805	153	87	87	10	100	100	0	0.276	0.279	0.274	0.270	1.326	0.269	0.888	80	478	935	918	-1.859	202	733	200	718	0
3	4	8	""	"STM2336"	11180	43830	90	319	328	72	45	47	14	100	100	0	517	515	65	87	88	12	100	100	0	0.637	0.661	0.639	0.649	1.261	0.666	0.903	52	388	704	711	-0.650	274	430	283	428	0
3	5	8	""	"STM2342"	11360	43830	90	210	211	64	47	48	12	98	98	0	922	857	175	88	91	18	100	100	0	0.195	0.213	0.205	0.197	1.534	0.211	0.877	52	376	997	933	-2.355	163	834	164	769	0
3	6	8	"yfcF"	"STM2348"	11550	43840	100	244	234	68	46	48	13	98	97	0	782	732	192	89	91	17	100	100	0	0.286	0.292	0.294	0.285	1.291	0.289	0.923	80	451	891	831	-1.807	198	693	188	643	0
3	7	8	"sseB"	"STM2535"	11730	43840	100	360	345	128	46	48	15	100	97	0	765	726	234	89	89	10	100	100	0	0.464	0.469	0.449	0.447	1.290	0.471	0.940	80	420	990	936	-1.106	314	676	299	637	0
3	8	8	""	"STM2552"	11890	43830	90	235	246	60	46	48	11	100	100	0	759	785	179	88	90	19	100	100	0	0.282	0.287	0.280	0.284	1.254	0.277	0.923	52	362	860	897	-1.828	189	671	200	697	0
3	9	8	"yfhA"	"STM2562"	12080	43840	100	489	487	151	45	48	13	100	100	0	843	855	254	88	90	17	100	100	0	0.588	0.576	0.562	0.575	1.225	0.569	0.952	80	469	1199	1209	-0.766	444	755	442	767	0
3	10	8	"yfhB"	"STM2569"	12260	43830	100	88	103	60	46	47	13	91	75	0	202	254	154	88	89	10	100	98	0	0.368	0.343	0.341	0.312	1.870	0.357	0.843	80	442	156	223	-1.441	42	114	57	166	0
3	11	8	""	"STM2586"	12430	43820	90	219	227	59	46	47	14	100	100	0	1159	1140	187	88	89	12	100	100	0	0.162	0.172	0.170	0.165	1.322	0.168	0.873	52	364	1244	1233	-2.630	173	1071	181	1052	0
3	12	8	""	"STM2592"	12620	43830	100	162	160	54	46	47	14	97	92	0	706	636	213	88	89	11	100	98	0	0.188	0.208	0.200	0.200	1.441	0.206	0.869	80	449	734	662	-2.413	116	618	114	548	0
3	13	8	"yhbO"	"STM3269"	12790	43830	100	178	170	41	46	46	11	100	98	0	529	502	120	88	88	11	100	100	0	0.299	0.300	0.304	0.301	1.347	0.295	0.892	80	408	573	538	-1.740	132	441	124	414	0
3	14	8	"yhbW"	"STM3276"	12960	43820	100	151	152	42	46	47	12	100	98	0	679	646	162	90	90	11	100	100	0	0.178	0.191	0.177	0.188	1.671	0.174	0.747	80	418	694	662	-2.488	105	589	106	556	0
3	15	8	"nlpI"	"STM3281"	13140	43810	100	2007	1875	566	47	49	13	97	95	0	830	781	206	92	93	19	97	93	0	2.656	2.653	2.661	2.496	1.476	2.690	0.976	80	334	2698	2517	1.409	1960	738	1828	689	100
3	16	8	""	"STM3291"	13320	43820	100	239	235	66	46	50	26	100	97	0	1055	988	231	91	107	137	100	98	0	0.200	0.211	0.209	0.204	1.408	0.205	0.882	80	381	1157	1086	-2.320	193	964	189	897	0
3	17	8	"yhbE"	"STM3302"	13500	43820	100	531	531	171	44	45	10	100	100	0	389	381	107	89	89	10	100	100	0	1.623	1.668	1.632	1.710	1.293	1.676	0.949	80	432	787	779	0.699	487	300	487	292	0
3	18	8	"nlp"	"STM3306"	13670	43810	90	147	153	34	45	46	10	100	100	0	359	370	79	89	90	11	100	100	0	0.378	0.384	0.384	0.380	1.404	0.361	0.806	52	380	372	389	-1.404	102	270	108	281	0
3	19	8	""	"STM0716"	13860	43810	100	278	275	87	45	46	11	100	100	0	783	749	178	88	89	12	100	100	0	0.335	0.348	0.339	0.332	1.291	0.352	0.927	80	460	928	891	-1.577	233	695	230	661	0
3	20	8	""	"STM0722"	14040	43810	100	101	106	35	45	46	11	96	90	0	633	619	129	89	89	10	100	100	0	0.103	0.115	0.106	0.101	1.722	0.114	0.676	80	430	600	591	-3.280	56	544	61	530	0
3	21	8	""	"STM0731"	14210	43810	100	582	566	141	44	46	12	100	100	0	465	456	87	90	90	11	100	100	0	1.435	1.426	1.419	1.411	1.234	1.448	0.947	80	420	913	888	0.521	538	375	522	366	0
3	22	8	"ybgE"	"STM0743"	14390	43810	100	229	232	84	43	44	10	100	100	0	290	294	82	90	90	11	100	100	0	0.930	0.926	0.906	0.912	1.309	0.938	0.922	80	420	386	393	-0.105	186	200	189	204	0
3	23	8	"pal"	"STM0749"	14560	43810	100	955	960	246	43	44	10	100	100	0	398	398	83	89	90	11	100	100	0	2.951	2.968	2.974	2.987	1.199	3.016	0.959	80	426	1221	1226	1.561	912	309	917	309	0
3	24	8	"ybgS"	"STM0759"	14740	43800	100	103	119	56	45	46	11	95	93	0	441	423	107	89	90	11	100	100	0	0.165	0.222	0.168	0.189	2.016	0.215	0.531	80	464	410	408	-2.601	58	352	74	334	0
3	1	9	"mdfA"	"STM0866"	10660	44020	100	555	547	116	45	47	10	100	100	0	1313	1273	153	88	89	10	100	100	0	0.416	0.424	0.421	0.410	1.265	0.428	0.946	80	472	1735	1687	-1.264	510	1225	502	1185	0
3	2	9	"ybjC"	"STM0873"	10820	44020	90	157	170	61	45	47	12	100	100	0	486	501	154	88	88	13	100	100	0	0.281	0.303	0.288	0.289	1.391	0.291	0.820	52	354	510	538	-1.829	112	398	125	413	0
3	3	9	"ybjO"	"STM0881"	11000	44020	90	248	250	37	45	47	12	100	100	0	824	812	88	87	90	21	100	100	0	0.275	0.283	0.287	0.281	1.160	0.274	0.939	52	380	940	930	-1.860	203	737	205	725	0
3	4	9	"artI"	"STM0890"	11190	44030	100	809	758	200	45	46	13	100	100	0	774	724	183	87	89	18	100	100	0	1.112	1.119	1.119	1.148	1.257	1.116	0.971	80	477	1451	1350	0.153	764	687	713	637	0
3	5	9	""	"STM0895"	11360	44020	90	78	82	25	46	47	10	90	73	0	418	433	80	87	87	11	100	100	0	0.097	0.104	0.101	0.089	1.929	0.103	0.509	52	386	363	382	-3.371	32	331	36	346	0
3	6	9	""	"STM0900"	11550	44020	100	65	66	18	46	47	11	67	40	0	355	343	96	87	88	11	100	100	0	0.071	0.078	0.077	0.072	1.985	0.091	0.320	80	450	287	276	-3.818	19	268	20	256	0
3	7	9	""	"STM1034"	11720	44010	90	61	76	45	45	46	10	61	42	0	197	312	235	88	89	11	100	98	0	0.147	0.138	0.125	0.121	2.329	0.151	0.671	52	364	125	255	-2.768	16	109	31	224	0
3	8	9	""	"STM1038"	11900	44010	90	181	191	53	46	47	11	100	100	0	817	859	171	89	90	12	100	100	0	0.185	0.188	0.183	0.180	1.327	0.183	0.865	52	380	863	915	-2.431	135	728	145	770	0
3	9	9	"aceA"	"STM4184"	12070	44010	90	371	373	45	46	48	12	100	100	0	1103	1105	65	90	92	17	100	100	0	0.321	0.322	0.325	0.320	1.150	0.315	0.946	52	364	1338	1342	-1.640	325	1013	327	1015	0
3	10	9	""	"STM4195"	12250	44010	100	60	62	17	45	46	11	57	33	0	146	159	58	89	90	16	92	80	0	0.263	0.243	0.328	0.297	2.455	0.198	0.306	80	452	72	87	-1.926	15	57	17	70	0
3	11	9	""	"STM4199"	12440	44010	100	134	142	48	45	47	14	98	96	0	635	643	179	88	89	11	100	100	0	0.163	0.175	0.173	0.165	1.426	0.174	0.824	80	449	636	652	-2.620	89	547	97	555	0
3	12	9	""	"STM4203"	12610	44010	100	65	70	22	45	47	13	65	38	0	290	285	70	88	89	11	100	100	0	0.099	0.127	0.115	0.111	2.260	0.126	0.417	80	430	222	222	-3.336	20	202	25	197	0
3	13	9	"pduA"	"STM2038"	12790	44000	90	65	71	21	45	46	10	80	48	0	308	307	48	88	89	11	100	100	0	0.091	0.119	0.097	0.100	2.164	0.108	0.339	52	357	240	245	-3.459	20	220	26	219	0
3	14	9	"pduS"	"STM2053"	12960	44000	90	87	90	24	45	46	11	90	84	0	523	511	115	90	94	34	100	100	0	0.097	0.107	0.101	0.091	1.835	0.106	0.683	52	360	475	466	-3.366	42	433	45	421	0
3	15	9	"stfC"	"STM0196"	13180	43980	210	212	218	43	45	48	19	100	100	0	1163	1171	135	91	100	81	100	100	0	0.156	0.160	0.153	0.156	1.263	0.155	0.888	316	1433	1239	1253	-2.682	167	1072	173	1080	100
3	16	9	"eutS"	"STM2470"	13320	43990	100	52	98	81	44	49	28	37	28	0	124	502	580	91	112	154	37	33	0	0.242	0.131	0.159	0.199	2.313	0.165	0.816	80	301	41	465	-2.044	8	33	54	411	-50
3	17	9	"pagK"	"STM1867"	13510	44000	100	54	58	17	44	45	10	48	31	0	143	145	37	88	89	11	93	91	0	0.182	0.246	0.277	0.227	2.979	0.253	0.259	80	430	65	71	-2.459	10	55	14	57	0
3	18	9	"pefI"	"PSLT013"	13670	43990	90	122	129	43	44	46	10	100	98	0	385	388	107	88	89	11	100	100	0	0.263	0.283	0.274	0.262	1.526	0.277	0.807	52	355	375	385	-1.929	78	297	85	300	0
3	19	9	"traM"	"PSLT073"	13850	43990	100	92	96	29	44	46	11	96	86	0	606	572	140	89	90	11	100	100	0	0.093	0.108	0.096	0.094	1.884	0.102	0.647	80	452	565	535	-3.429	48	517	52	483	0
3	20	9	"traC"	"PSLT088"	14040	43990	100	308	313	103	44	46	10	100	100	0	1810	1787	549	89	90	11	100	100	0	0.153	0.158	0.149	0.153	1.289	0.157	0.934	80	430	1985	1967	-2.705	264	1721	269	1698	0
3	21	9	""	"STM1623"	14210	43990	100	226	230	50	45	47	12	100	100	0	947	923	171	89	89	11	100	100	0	0.211	0.222	0.213	0.221	1.318	0.214	0.895	80	420	1039	1019	-2.245	181	858	185	834	0
3	22	9	"fumB"	"STM4300"	14390	43990	100	181	184	57	43	45	11	97	97	0	782	743	227	89	89	11	100	100	0	0.199	0.216	0.212	0.207	1.585	0.209	0.895	80	420	831	795	-2.328	138	693	141	654	0
3	23	9	"phnB"	"STM4288"	14560	43980	100	240	229	64	43	44	10	100	98	0	524	498	116	89	90	11	100	100	0	0.453	0.455	0.443	0.438	1.278	0.452	0.916	80	427	632	595	-1.143	197	435	186	409	0
3	24	9	"nrfD"	"STM4280"	14740	43980	100	85	100	55	44	45	17	86	56	0	248	329	222	90	90	11	100	100	0	0.259	0.234	0.230	0.215	1.722	0.229	0.701	80	464	199	295	-1.946	41	158	56	239	0
3	1	10	"mog"	"STM0008"	10650	44210	100	188	188	58	45	46	11	97	97	0	582	549	134	87	87	10	100	100	0	0.289	0.310	0.299	0.284	1.513	0.308	0.886	80	476	638	605	-1.791	143	495	143	462	0
3	2	10	""	"STM0273"	10830	44200	90	65	69	19	44	46	12	73	38	0	269	271	63	86	87	10	100	100	0	0.115	0.135	0.127	0.102	2.377	0.129	0.385	52	381	204	210	-3.123	21	183	25	185	0
3	3	10	""	"STM0278"	11000	44200	90	79	85	30	45	46	11	84	69	0	467	449	69	87	89	17	100	100	0	0.089	0.110	0.090	0.088	2.063	0.125	0.448	52	381	414	402	-3.482	34	380	40	362	0
3	4	10	""	"STM0287"	11180	44200	90	86	86	23	44	46	10	98	84	0	461	459	94	86	88	17	100	100	0	0.112	0.113	0.105	0.099	1.816	0.107	0.605	52	373	417	415	-3.158	42	375	42	373	0
3	5	10	""	"STM0296"	11360	44200	90	62	66	20	45	46	10	75	34	0	238	253	86	86	86	11	100	100	0	0.112	0.126	0.127	0.122	1.954	0.122	0.393	52	389	169	188	-3.160	17	152	21	167	0
3	6	10	"ghmA"	"STM0310"	11550	44200	100	83	88	27	45	47	12	96	75	0	178	183	40	87	87	10	100	98	0	0.418	0.448	0.390	0.409	1.914	0.457	0.567	80	438	129	139	-1.260	38	91	43	96	0
3	7	10	"ndh"	"STM1211"	11720	44190	90	1707	1672	265	45	47	11	100	100	0	636	649	107	87	88	11	100	100	0	3.027	2.895	2.951	2.900	1.181	2.977	0.945	52	364	2211	2189	1.598	1662	549	1627	562	0
3	8	10	"ycfV"	"STM1218"	11900	44190	100	336	319	100	45	47	12	100	98	0	596	576	157	87	89	11	100	100	0	0.572	0.560	0.556	0.543	1.373	0.558	0.939	80	462	800	763	-0.807	291	509	274	489	0
3	9	10	"ymfB"	"STM1235"	12080	44190	90	64	69	22	45	47	13	63	38	0	165	179	52	88	89	11	100	100	0	0.247	0.264	0.239	0.217	2.275	0.262	0.331	52	386	96	115	-2.019	19	77	24	91	0
3	10	10	""	"STM1252"	12260	44190	100	273	270	80	44	46	12	100	98	0	968	888	223	87	88	11	100	100	0	0.260	0.282	0.276	0.273	1.389	0.280	0.912	80	452	1110	1027	-1.944	229	881	226	801	0
3	11	10	""	"STM1265"	12440	44190	100	72	79	28	44	46	12	81	58	0	461	432	114	88	89	10	100	100	0	0.075	0.102	0.085	0.084	2.077	0.101	0.505	80	432	401	379	-3.736	28	373	35	344	0
3	12	10	"yaoF"	"STM1275"	12610	44180	90	69	75	22	44	46	11	88	55	0	151	155	29	88	89	10	100	100	0	0.397	0.463	0.408	0.401	2.091	0.445	0.443	52	348	88	98	-1.333	25	63	31	67	0
3	13	10	"fumC"	"STM1469"	12790	44180	100	353	340	81	44	46	10	100	100	0	1049	989	232	89	89	10	100	100	0	0.322	0.329	0.324	0.329	1.183	0.323	0.959	80	452	1269	1196	-1.635	309	960	296	900	0
3	14	10	"ydgI"	"STM1477"	12960	44180	90	541	537	84	45	48	21	100	100	0	1369	1294	188	91	94	22	100	100	0	0.388	0.409	0.418	0.408	1.128	0.405	0.960	52	373	1774	1695	-1.365	496	1278	492	1203	0
3	15	10	""	"STM1485"	13140	44170	90	113	117	36	44	47	20	100	80	0	360	356	66	92	97	44	100	100	0	0.257	0.277	0.271	0.255	1.604	0.273	0.711	52	333	337	337	-1.958	69	268	73	264	0
3	16	10	""	"STM1490"	13320	44170	90	127	132	39	44	45	12	100	98	0	555	548	104	91	91	13	100	100	0	0.179	0.193	0.188	0.179	1.497	0.191	0.744	52	379	547	545	-2.483	83	464	88	457	0
3	17	10	""	"STM1499"	13500	44170	90	216	217	47	44	45	11	100	100	0	1090	1078	139	88	89	11	100	100	0	0.172	0.175	0.165	0.170	1.282	0.170	0.875	52	372	1174	1163	-2.542	172	1002	173	990	0
3	18	10	"wzzB"	"STM2079"	13680	44170	100	780	744	196	44	45	12	100	100	0	831	792	156	89	90	11	100	100	0	0.992	0.996	0.962	0.949	1.307	1.014	0.953	80	452	1478	1403	-0.012	736	742	700	703	0
3	19	10	"nxiA"	"STM2783"	13860	44170	100	244	239	66	43	45	10	100	100	0	685	649	162	89	89	11	100	100	0	0.337	0.350	0.348	0.347	1.340	0.345	0.920	80	442	797	756	-1.568	201	596	196	560	0
3	20	10	"ygaF"	"STM2790"	14030	44160	90	150	151	38	43	45	11	100	100	0	681	675	112	88	89	11	100	100	0	0.180	0.184	0.183	0.177	1.361	0.175	0.810	52	364	700	695	-2.470	107	593	108	587	0
3	21	10	"ygaP"	"STM2798"	14210	44160	90	246	260	67	43	45	11	100	100	0	405	415	88	89	89	11	100	100	0	0.642	0.666	0.655	0.656	1.250	0.654	0.888	52	373	519	543	-0.638	203	316	217	326	0
3	22	10	""	"STM4012"	14390	44170	100	109	113	34	43	44	11	97	93	0	779	759	209	90	90	10	100	100	0	0.096	0.105	0.099	0.100	1.655	0.100	0.740	80	452	755	739	-3.384	66	689	70	669	0
3	23	10	""	"STM4031"	14570	44170	90	170	171	53	44	44	10	100	100	0	258	249	49	89	90	10	100	100	0	0.746	0.794	0.770	0.757	1.519	0.818	0.759	52	374	295	287	-0.424	126	169	127	160	0
3	24	10	"rhaD"	"STM4045"	14750	44160	100	92	100	37	43	45	16	90	75	0	426	451	156	90	90	10	100	100	0	0.146	0.158	0.138	0.134	1.781	0.153	0.711	80	484	385	418	-2.778	49	336	57	361	0
3	1	11	""	"STM2942"	10640	44380	90	90	97	33	44	46	10	98	90	0	583	573	116	87	89	17	100	100	0	0.093	0.109	0.098	0.096	1.628	0.106	0.641	52	377	542	539	-3.431	46	496	53	486	0
3	2	11	"pyrG"	"STM2953"	10840	44390	100	3449	3356	531	44	46	12	100	100	0	1206	1158	250	88	89	16	100	98	0	3.046	3.095	3.060	3.302	1.475	3.049	0.967	80	453	4523	4382	1.607	3405	1118	3312	1070	0
3	3	11	"ygcY"	"STM2961"	11010	44380	100	191	197	57	45	46	11	100	100	0	737	723	170	88	88	11	100	100	0	0.225	0.239	0.233	0.229	1.411	0.234	0.856	80	430	795	787	-2.152	146	649	152	635	0
3	4	11	"exo"	"STM2972"	11190	44380	100	220	230	84	45	46	10	100	97	0	687	682	158	86	87	10	100	100	0	0.291	0.310	0.304	0.281	1.592	0.318	0.870	80	442	776	781	-1.780	175	601	185	596	0
3	5	11	"fucI"	"STM2976"	11370	44380	100	199	190	55	44	46	10	100	98	0	1093	1024	276	87	87	10	100	100	0	0.154	0.156	0.151	0.152	1.398	0.151	0.898	80	430	1161	1083	-2.698	155	1006	146	937	0
3	6	11	"ygdI"	"STM2983"	11540	44370	100	92	97	38	44	45	11	91	78	0	261	251	58	87	87	10	100	100	0	0.276	0.323	0.283	0.259	2.031	0.333	0.628	80	418	222	217	-1.858	48	174	53	164	0
3	7	11	"metC"	"STM3161"	11720	44370	100	286	272	95	45	46	11	98	98	0	971	921	255	87	87	10	100	100	0	0.273	0.272	0.273	0.259	1.353	0.279	0.940	80	442	1125	1061	-1.875	241	884	227	834	0
3	8	11	""	"STM3170"	11900	44370	100	112	115	40	45	46	12	95	88	0	551	558	197	86	88	10	100	100	0	0.144	0.148	0.137	0.131	1.816	0.146	0.779	80	460	532	542	-2.795	67	465	70	472	0
3	9	11	"STMF1.3"	"Not LT2a90"	12090	44370	70	91	114	69	45	46	11	87	84	0	106	113	29	89	89	10	71	34	0	2.706	2.875	4.000	2.963	2.311	2.836	0.543	32	236	63	93	1.436	46	17	69	24	0
3	10	11	"yfiO"	"STM2663"	12250	44370	90	696	710	185	43	45	13	100	100	0	523	527	90	87	88	12	100	100	0	1.498	1.516	1.521	1.483	1.236	1.571	0.946	52	378	1089	1107	0.583	653	436	667	440	0
3	11	11	"ffh"	"STM2677"	12430	44360	90	1378	1385	224	44	50	36	100	100	0	770	778	100	87	90	21	100	100	0	1.953	1.941	1.942	1.935	1.122	1.992	0.967	52	365	2017	2032	0.966	1334	683	1341	691	0
3	12	11	"yfjG"	"STM2687"	12610	44360	100	306	303	126	43	47	32	98	96	0	397	380	127	88	90	18	98	97	0	0.851	0.890	0.866	0.887	1.385	0.913	0.942	80	452	572	552	-0.233	263	309	260	292	0
3	13	11	"ybbK"	"STM0501"	12790	44360	100	661	596	208	43	45	10	100	100	0	677	611	179	87	88	10	100	100	0	1.047	1.055	1.079	1.028	1.311	1.071	0.971	80	432	1208	1077	0.067	618	590	553	524	0
3	14	11	"sfbB"	"STM0511"	12970	44360	100	301	305	69	44	46	13	100	100	0	944	946	187	89	90	12	100	100	0	0.301	0.305	0.306	0.304	1.283	0.297	0.916	80	389	1112	1118	-1.734	257	855	261	857	100
3	15	11	"gip"	"STM0518"	13110	44350	110	134	418	1194	44	47	15	100	97	0	725	2034	6130	92	105	82	100	100	0	0.142	0.193	0.135	0.145	1.787	0.171	0.756	80	491	723	2316	-2.814	90	633	374	1942	0
3	16	11	"allB"	"STM0523"	13320	44350	90	166	172	41	42	45	12	100	100	0	920	894	134	90	93	28	100	100	0	0.149	0.162	0.160	0.156	1.313	0.163	0.855	52	387	954	934	-2.743	124	830	130	804	0
3	17	11	"allC"	"STM0527"	13490	44350	90	67	70	18	43	44	10	86	63	0	318	314	48	88	90	12	100	100	0	0.104	0.119	0.109	0.114	1.689	0.126	0.462	52	382	254	253	-3.261	24	230	27	226	0
3	18	11	"ppiB"	"STM0536"	13670	44340	90	634	601	117	43	44	11	100	100	0	483	477	53	89	90	12	100	100	0	1.500	1.438	1.448	1.413	1.197	1.469	0.957	52	380	985	946	0.585	591	394	558	388	0
3	19	11	"slyX"	"STM3454"	13850	44350	90	75	78	21	42	44	10	90	76	0	156	156	21	88	88	10	100	100	0	0.485	0.529	0.477	0.459	1.980	0.518	0.431	52	382	101	104	-1.043	33	68	36	68	0
3	20	11	"mglB"	"STM2190"	14030	44340	90	95	102	28	43	44	10	98	94	0	481	489	84	90	90	11	100	100	0	0.133	0.148	0.133	0.131	1.657	0.136	0.645	52	388	443	458	-2.911	52	391	59	399	0
3	21	11	""	"STM2198"	14200	44340	90	353	348	76	44	45	10	100	100	0	1215	1210	160	91	92	13	100	100	0	0.275	0.272	0.272	0.264	1.221	0.269	0.933	52	388	1433	1423	-1.863	309	1124	304	1119	0
3	22	11	"rsuA"	"STM2222"	14390	44340	90	211	218	43	43	44	11	100	100	0	616	627	110	91	91	12	100	100	0	0.320	0.326	0.325	0.324	1.279	0.314	0.871	52	378	693	711	-1.644	168	525	175	536	0
3	23	11	"yejM"	"STM2228"	14560	44340	90	213	218	55	42	44	10	100	100	0	669	645	99	90	90	10	100	100	0	0.295	0.317	0.312	0.309	1.233	0.324	0.902	52	387	750	731	-1.760	171	579	176	555	0
3	24	11	""	"STM2237"	14750	44340	90	62	64	18	44	45	10	73	34	0	241	239	27	90	90	10	100	100	0	0.119	0.134	0.137	0.137	1.882	0.124	0.270	52	384	169	169	-3.068	18	151	20	149	0
3	1	12	"phoP"	"STM1231"	10650	44550	90	2356	2384	451	44	48	16	100	100	0	527	548	92	87	87	12	100	100	0	5.255	5.076	5.054	5.079	1.110	5.107	0.973	52	380	2752	2801	2.394	2312	440	2340	461	0
3	2	12	"phoP"	"STM1231"	10830	44560	100	2221	2171	663	45	47	15	100	100	0	533	517	132	87	87	10	100	100	0	4.879	4.944	4.980	4.960	1.194	5.017	0.971	80	418	2622	2556	2.287	2176	446	2126	430	0
3	3	12	"phoQ"	"STM1230"	11000	44550	90	235	246	63	44	46	12	100	100	0	206	208	32	88	88	11	100	100	0	1.619	1.683	1.645	1.670	1.338	1.760	0.846	52	362	309	322	0.695	191	118	202	120	0
3	4	12	"phoQ"	"STM1230"	11190	44550	90	711	712	174	44	46	11	100	100	0	480	502	93	86	87	10	100	100	0	1.693	1.606	1.633	1.592	1.148	1.650	0.961	52	379	1061	1084	0.759	667	394	668	416	0
3	5	12	"phoQ"	"STM1230"	11370	44550	90	383	421	188	44	46	11	100	100	0	279	314	128	87	87	10	100	100	0	1.766	1.661	1.644	1.662	1.253	1.646	0.935	52	365	531	604	0.820	339	192	377	227	0
3	6	12	"hupA"	"STM4170"	11540	44550	90	940	977	399	44	45	14	100	100	0	244	251	80	86	86	11	100	100	0	5.671	5.655	5.594	5.768	1.238	5.619	0.946	52	364	1054	1098	2.504	896	158	933	165	0
3	7	12	"sopB"	"STM1091"	11730	44550	110	2101	1991	352	44	46	12	100	100	0	1440	1392	238	87	87	10	100	100	0	1.520	1.492	1.503	1.500	1.203	1.491	0.968	80	489	3410	3252	0.604	2057	1353	1947	1305	0
3	8	12	"pipC"	"STM0375"	11900	44540	90	267	311	147	43	45	10	100	100	0	410	426	100	87	87	10	100	100	0	0.693	0.791	0.771	0.737	1.317	0.853	0.890	52	357	547	607	-0.528	224	323	268	339	0
3	9	12	"pipC"	"STM0375"	12090	44540	100	248	236	71	44	46	13	100	97	0	379	371	82	88	88	10	100	100	0	0.701	0.678	0.681	0.645	1.419	0.687	0.906	80	472	495	475	-0.512	204	291	192	283	0
3	10	12	"ssrB"	"STM1391"	12280	44550	100	146	150	46	43	45	11	97	97	0	430	415	89	88	90	14	97	97	0	0.301	0.327	0.323	0.317	1.428	0.316	0.791	80	419	445	434	-1.731	103	342	107	327	0
3	11	12	"ssrB"	"STM1391"	12440	44540	100	147	149	47	43	45	11	100	95	0	466	448	106	89	90	13	100	100	0	0.276	0.295	0.281	0.275	1.510	0.290	0.826	80	417	481	465	-1.858	104	377	106	359	0
3	12	12	"ssrB"	"STM1391"	12620	44540	100	163	164	49	44	45	11	100	96	0	544	525	171	89	89	10	100	100	0	0.262	0.275	0.266	0.275	1.449	0.266	0.884	80	420	574	556	-1.935	119	455	120	436	0
3	13	12	"lrp"	"STM0959"	12800	44540	100	860	791	271	44	45	10	100	100	0	400	389	106	88	88	10	100	100	0	2.615	2.482	2.515	2.476	1.272	2.539	0.952	80	409	1128	1048	1.387	816	312	747	301	0
3	14	12	"lrp"	"STM0959"	12970	44540	100	1061	1033	215	43	44	10	100	100	0	477	470	77	87	88	11	100	100	0	2.610	2.585	2.620	2.576	1.185	2.629	0.962	80	408	1408	1373	1.384	1018	390	990	383	0
3	15	12	"gyrA"	"STM2272"	13140	44530	90	897	869	228	46	47	13	100	100	0	423	431	116	88	89	11	100	100	0	2.540	2.399	2.512	2.445	1.172	2.353	0.954	52	367	1186	1166	1.345	851	335	823	343	0
3	16	12	"gyrA"	"STM2272"	13330	44530	100	1559	1487	550	44	46	13	100	100	0	669	649	186	88	89	11	100	100	0	2.608	2.572	2.554	2.492	1.196	2.659	0.972	80	460	2096	2004	1.383	1515	581	1443	561	0
3	17	12	"csrA"	"STM2826"	13510	44530	100	84	97	55	43	44	11	91	81	0	149	164	71	89	90	11	98	96	0	0.683	0.720	0.624	0.612	1.916	0.726	0.782	80	420	101	129	-0.549	41	60	54	75	0
3	18	12	"csrA"	"STM2826"	13680	44530	100	121	129	43	43	43	9	100	96	0	192	200	60	88	89	10	98	96	0	0.750	0.768	0.749	0.779	1.517	0.740	0.857	80	437	182	198	-0.415	78	104	86	112	0
3	19	12	"yhhP"	"STM3578"	13860	44520	90	83	89	26	43	45	10	96	90	0	200	200	30	88	88	10	100	100	0	0.357	0.411	0.373	0.369	1.771	0.401	0.572	52	375	152	158	-1.485	40	112	46	112	0
3	20	12	"yhhP"	"STM3578"	14040	44520	90	80	84	23	43	44	12	92	75	0	194	200	49	89	89	10	100	100	0	0.352	0.369	0.375	0.343	1.699	0.361	0.606	52	389	142	152	-1.505	37	105	41	111	0
3	21	12	"yhhP"	"STM3578"	14220	44510	90	86	91	28	42	43	9	96	90	0	212	218	56	90	90	11	100	100	0	0.361	0.383	0.391	0.355	1.640	0.373	0.745	52	383	166	177	-1.471	44	122	49	128	0
3	22	12	"topA"	"STM1714"	14390	44520	90	643	625	137	42	44	10	100	100	0	561	539	114	89	89	11	100	100	0	1.273	1.296	1.294	1.302	1.157	1.287	0.969	52	373	1073	1033	0.349	601	472	583	450	0
3	23	12	"topA"	"STM1714"	14570	44520	80	156	164	48	42	44	10	100	100	0	179	194	48	88	89	11	100	100	0	1.253	1.151	1.149	1.165	1.411	1.121	0.802	52	321	205	228	0.325	114	91	122	106	0
3	24	12	"fur"	"STM0693"	14750	44510	100	437	406	135	43	44	10	98	98	0	431	422	105	89	89	10	100	100	0	1.152	1.090	1.085	1.023	1.389	1.111	0.945	80	474	736	696	0.204	394	342	363	333	0
3	1	13	"ctrl-buffer"	"ctrl-buffer"	10650	44730	100	42	43	10	44	46	13	6	2	0	88	90	14	85	85	10	27	6	0	-0.667	-0.200	0.652	0.686	3.103	0.858	0.010	80	476	1	4	Error	-2	3	-1	5	-50
3	2	13	"ctrl-buffer"	"ctrl-buffer"	10830	44730	100	46	47	11	42	44	10	23	8	0	91	91	10	86	86	10	27	6	0	0.800	1.000	0.750	0.698	3.702	1.125	0.003	80	427	9	10	-0.322	4	5	5	5	-50
3	3	13	"ctrl-buffer"	"ctrl-buffer"	11000	44730	100	43	44	9	43	44	11	11	1	0	86	86	11	86	86	10	17	5	0	0.000	100000.000	0.778	0.802	3.102	2.649	0.003	80	440	0	1	Error	0	0	1	0	-50
3	4	13	"ctrl-buffer"	"ctrl-buffer"	11180	44730	100	45	45	9	43	44	11	11	1	0	83	85	11	86	86	10	18	6	0	-0.667	-2.000	0.620	0.771	3.114	0.025	0.001	80	442	-1	1	Error	2	-3	2	-1	-50
3	5	13	"ctrl-buffer"	"ctrl-buffer"	11360	44730	100	46	48	12	44	45	10	22	8	0	93	93	15	87	87	11	27	11	0	0.333	0.667	0.777	0.897	2.801	0.068	0.000	80	442	8	10	-1.585	2	6	4	6	-50
3	6	13	"ctrl-buffer"	"ctrl-buffer"	11540	44720	100	44	44	9	44	45	12	8	1	0	90	90	12	86	87	10	22	8	0	0.000	0.000	0.750	0.699	4.860	16.348	0.000	80	450	4	4	Error	0	4	0	4	-50
3	7	13	"ctrl-buffer"	"ctrl-buffer"	11720	44720	100	44	46	10	43	44	9	25	8	0	90	92	15	86	86	11	35	7	0	0.250	0.500	0.785	0.664	3.470	0.132	0.002	80	408	5	9	-2.000	1	4	3	6	-50
3	8	13	"ctrl-buffer"	"ctrl-buffer"	11890	44720	100	43	44	15	43	45	11	10	2	0	90	91	14	86	87	10	27	5	0	0.000	0.200	0.845	0.958	4.517	1.318	0.010	80	430	4	6	Error	0	4	1	5	-50
3	9	13	"ctrl-buffer"	"ctrl-buffer"	12070	44720	100	45	47	12	44	46	12	17	3	0	94	94	13	88	88	10	33	13	0	0.167	0.500	0.840	0.847	3.358	2.268	0.004	80	443	7	9	-2.585	1	6	3	6	-50
3	10	13	"ctrl-buffer"	"ctrl-buffer"	12250	44720	100	45	46	10	47	53	27	2	0	0	100	100	12	91	118	92	0	0	0	-0.222	-0.111	0.556	0.597	3.478	0.272	0.534	80	378	7	8	Error	-2	9	-1	9	-50
3	11	13	"ctrl-buffer"	"ctrl-buffer"	12430	44720	100	44	45	11	46	52	25	2	0	0	94	93	14	92	116	86	0	0	0	-1.000	-1.000	0.800	1.020	4.534	0.258	0.015	80	417	0	0	Error	-2	2	-1	1	-100
3	12	13	"ctrl-buffer"	"ctrl-buffer"	12610	44710	100	42	44	12	43	44	12	15	3	0	95	94	14	89	89	10	35	15	0	-0.167	0.200	0.533	0.773	3.579	7.226	0.000	80	408	5	6	Error	-1	6	1	5	-50
3	13	13	"ctrl-buffer"	"ctrl-buffer"	12780	44710	100	40	42	10	43	45	11	13	2	0	93	94	15	88	89	10	31	8	0	-0.600	-0.167	1.031	1.157	3.207	0.574	0.016	80	409	2	5	Error	-3	5	-1	6	-50
3	14	13	"ctrl-buffer"	"ctrl-buffer"	12960	44710	100	44	45	12	42	44	11	18	6	0	91	93	15	87	88	11	18	10	0	0.500	0.500	1.000	0.873	3.701	0.233	0.010	80	430	6	9	-1.000	2	4	3	6	-50
3	15	13	"ctrl-buffer"	"ctrl-buffer"	13140	44710	100	42	45	12	44	46	13	12	5	0	95	95	13	87	88	11	42	11	0	-0.250	0.125	1.072	0.858	3.694	5.702	0.004	80	442	6	9	Error	-2	8	1	8	-50
3	16	13	"ctrl-buffer"	"ctrl-buffer"	13320	44710	100	44	45	9	44	45	12	16	2	0	96	97	16	87	88	10	45	22	0	0.000	0.100	0.383	0.433	3.170	0.109	0.005	80	430	9	11	Error	0	9	1	10	-50
3	17	13	"ctrl-buffer"	"ctrl-buffer"	13490	44700	100	44	47	17	43	44	12	17	5	0	93	94	14	87	87	10	36	17	0	0.167	0.571	0.833	0.906	2.723	2.409	0.009	80	419	7	11	-2.585	1	6	4	7	-50
3	18	13	"ctrl-buffer"	"ctrl-buffer"	13670	44700	100	44	48	11	42	43	10	32	8	0	88	89	12	87	87	10	25	8	0	2.000	3.000	0.940	0.744	3.122	56.799	0.000	80	420	3	8	1.000	2	1	6	2	-50
3	19	13	"ctrl-buffer"	"ctrl-buffer"	13850	44700	100	40	44	11	43	44	10	13	3	0	90	90	11	87	88	10	28	6	0	-1.000	0.333	1.183	1.242	3.106	1.698	0.007	80	442	0	4	Error	-3	3	1	3	-50
3	20	13	"ctrl-buffer"	"ctrl-buffer"	14030	44700	100	46	46	9	43	44	11	18	0	0	95	96	13	87	88	11	37	11	0	0.375	0.333	0.833	0.816	3.471	3.735	0.004	80	442	11	12	-1.415	3	8	3	9	-50
3	21	13	"ctrl-buffer"	"ctrl-buffer"	14210	44700	100	43	45	11	42	43	11	17	5	0	99	100	11	87	88	11	52	18	0	0.083	0.231	0.571	0.477	3.601	0.031	0.000	80	427	13	16	-3.585	1	12	3	13	-50
3	22	13	"ctrl-buffer"	"ctrl-buffer"	14380	44690	100	42	44	10	42	42	9	18	8	0	92	92	12	88	88	11	27	6	0	0.000	0.500	0.556	0.530	3.407	0.277	0.004	80	420	4	6	Error	0	4	2	4	-50
3	23	13	"ctrl-buffer"	"ctrl-buffer"	14560	44690	100	44	45	10	43	44	11	15	5	0	90	92	14	87	87	11	26	11	0	0.333	0.400	0.810	0.833	3.280	0.331	0.005	80	432	4	7	-1.585	1	3	2	5	-50
3	24	13	"ctrl-buffer"	"ctrl-buffer"	14740	44690	100	40	41	11	42	44	10	11	1	0	92	92	13	87	88	11	22	8	0	-0.400	-0.200	0.864	0.753	3.411	13.735	0.000	80	464	3	4	Error	-2	5	-1	5	-50
3	1	14	"ynfA"	"STM1504"	10650	44910	90	90	89	18	44	45	10	100	94	0	386	376	65	85	85	11	100	100	0	0.153	0.155	0.142	0.147	1.528	0.156	0.662	52	406	347	336	-2.710	46	301	45	291	0
3	2	14	""	"STM3654"	10840	44920	90	98	106	46	43	44	9	94	86	0	277	279	77	85	86	11	100	98	0	0.286	0.325	0.292	0.282	1.886	0.296	0.585	52	401	247	257	-1.804	55	192	63	194	0
3	3	14	"yeiP"	"STM2211"	11010	44910	90	193	199	42	43	44	11	100	100	0	693	679	111	85	88	22	100	100	0	0.247	0.263	0.268	0.258	1.268	0.256	0.902	52	388	758	750	-2.019	150	608	156	594	0
3	4	14	"yfaE"	"STM2279"	11190	44900	90	106	111	33	44	44	10	98	92	0	182	180	24	86	88	17	100	100	0	0.646	0.713	0.674	0.637	1.639	0.769	0.703	52	370	158	161	-0.631	62	96	67	94	0
3	5	14	""	"STM4111"	11360	44910	100	43	45	9	43	45	10	17	3	0	92	90	10	85	86	11	28	3	0	0.000	0.400	0.833	0.940	3.028	2.764	0.002	80	474	7	7	Error	0	7	2	5	-50
3	6	14	""	"STM4140"	11540	44910	90	60	65	33	43	45	11	63	36	0	119	122	20	86	86	11	94	73	0	0.515	0.611	0.602	0.449	3.469	1.047	0.233	52	387	50	58	-0.957	17	33	22	36	0
3	7	14	"ssaS"	"STM1420"	11720	44900	100	52	56	18	43	43	10	46	23	0	147	176	116	86	86	10	96	90	0	0.148	0.144	0.197	0.169	2.728	0.118	0.373	80	493	70	103	-2.761	9	61	13	90	0
3	8	14	"nrdH"	"STM2805"	11910	44890	90	57	77	53	43	44	9	57	36	0	124	194	152	87	87	10	86	76	0	0.378	0.318	0.330	0.355	3.190	0.317	0.773	52	387	51	141	-1.402	14	37	34	107	0
3	9	14	"fimI"	"STM0544"	12090	44900	90	55	61	27	43	44	10	61	28	0	161	190	106	88	88	10	98	98	0	0.164	0.176	0.172	0.174	2.480	0.191	0.462	52	379	85	120	-2.605	12	73	18	102	0
3	10	14	"aroA"	"STM0978"	12270	44880	120	242	233	130	45	50	24	83	79	0	536	480	256	90	109	80	78	76	0	0.442	0.482	0.505	0.535	1.922	0.448	0.867	120	547	643	578	-1.179	197	446	188	390	0
3	11	14	"dam"	"STM3484"	12430	44890	100	57	68	35	43	49	25	28	13	0	133	165	106	90	109	83	17	12	0	0.326	0.333	0.389	0.394	2.701	0.302	0.694	80	416	57	100	-1.619	14	43	25	75	-50
3	12	14	"pduW"	"STM2057"	12620	44890	100	84	92	33	43	44	11	93	78	0	390	417	165	89	89	10	100	100	0	0.136	0.149	0.143	0.130	1.828	0.140	0.676	80	474	342	377	-2.876	41	301	49	328	0
3	13	14	""	"STM2695"	12800	44890	100	182	182	53	44	45	11	100	100	0	869	836	196	88	89	11	100	100	0	0.177	0.184	0.182	0.179	1.437	0.183	0.873	80	464	919	886	-2.501	138	781	138	748	0
3	14	14	"yajR"	"STM0436"	12970	44890	90	371	362	86	45	45	11	100	100	0	622	607	119	89	89	11	100	100	0	0.612	0.612	0.618	0.606	1.193	0.614	0.956	52	371	859	835	-0.709	326	533	317	518	0
3	15	14	""	"STM0564"	13150	44890	100	229	227	62	43	45	11	100	100	0	918	900	220	89	89	10	100	100	0	0.224	0.227	0.229	0.220	1.278	0.224	0.936	80	474	1015	995	-2.156	186	829	184	811	0
3	16	14	""	"STM0351"	13320	44890	90	67	76	26	43	45	11	80	57	0	315	313	75	88	88	11	100	100	0	0.106	0.147	0.133	0.128	1.938	0.137	0.473	52	378	251	258	-3.242	24	227	33	225	0
3	17	14	"dsrB"	"STM1983"	13500	44880	90	73	79	23	42	44	12	86	67	0	239	254	70	87	87	10	100	100	0	0.204	0.222	0.191	0.189	1.946	0.196	0.428	52	387	183	204	-2.294	31	152	37	167	0
3	18	14	"yeiE"	"STM2201"	13680	44880	100	410	401	114	41	42	10	100	98	0	556	541	123	87	88	11	100	100	0	0.787	0.793	0.766	0.776	1.273	0.799	0.940	80	462	838	814	-0.346	369	469	360	454	0
3	19	14	"recB"	"STM2994"	13850	44880	100	49	49	12	41	42	9	40	12	0	101	122	53	87	88	11	55	35	0	0.571	0.229	0.500	0.496	3.424	0.141	0.150	80	452	22	43	-0.807	8	14	8	35	-50
3	20	14	"EMPTY"	"EMPTY"	14030	44880	100	42	42	8	42	43	10	10	1	0	84	86	11	86	87	11	13	3	0	0.000	0.000	0.853	0.736	3.858	8.847	0.002	80	464	-2	0	Error	0	-2	0	0	-75
3	21	14	"EMPTY"	"EMPTY"	14210	44870	100	42	43	11	43	43	10	11	3	0	88	88	11	86	87	11	17	3	0	-0.500	0.000	0.818	0.777	3.194	0.563	0.001	80	440	1	2	Error	-1	2	0	2	-75
3	22	14	"EMPTY"	"EMPTY"	14380	44870	100	42	45	11	42	43	10	26	7	0	87	88	12	87	87	11	21	6	0	0.000	3.000	0.722	0.838	3.312	0.088	0.001	80	452	0	4	Error	0	0	3	1	-75
3	23	14	"EMPTY"	"EMPTY"	14560	44870	100	43	45	12	43	44	10	15	7	0	90	89	9	87	88	11	16	0	0	0.000	1.000	0.735	1.028	3.293	3.566	0.001	80	464	3	4	Error	0	3	2	2	-75
3	24	14	"EMPTY"	"EMPTY"	14740	44870	100	43	44	11	43	45	11	18	3	0	88	90	11	88	88	11	17	5	0	0.000	0.500	1.250	1.131	3.969	0.419	0.000	80	496	0	3	Error	0	0	1	2	-75
4	1	1	"yjiX"	"STM4531"	15170	42560	90	100	126	82	48	50	16	94	69	0	206	245	126	90	91	11	100	100	0	0.448	0.503	0.437	0.419	1.833	0.504	0.672	52	408	168	233	-1.158	52	116	78	155	0
4	2	1	"yhjG"	"STM3610"	15350	42550	90	135	161	93	48	50	15	100	90	0	276	326	210	92	93	12	100	100	0	0.473	0.483	0.461	0.467	1.543	0.432	0.794	52	387	271	347	-1.081	87	184	113	234	0
4	3	1	"mtlD"	"STM3686"	15530	42560	100	376	408	126	46	48	12	100	100	0	811	854	243	93	93	11	100	100	0	0.460	0.476	0.476	0.476	1.279	0.467	0.935	80	476	1048	1123	-1.122	330	718	362	761	0
4	4	1	"ptsN"	"STM3322"	15710	42560	100	171	196	83	46	48	13	100	100	0	304	327	115	91	91	10	100	100	0	0.587	0.636	0.597	0.616	1.436	0.641	0.861	80	466	338	386	-0.769	125	213	150	236	0
4	5	1	"yqjK"	"STM3231"	15890	42550	100	114	130	63	45	47	12	97	95	0	228	254	103	90	91	11	100	100	0	0.500	0.518	0.499	0.471	1.616	0.524	0.795	80	458	207	249	-1.000	69	138	85	164	0
4	6	1	"yggT"	"STM3101"	16070	42560	100	336	366	175	45	47	12	100	100	0	402	439	194	91	92	11	100	100	0	0.936	0.922	0.920	0.917	1.322	0.917	0.940	80	464	602	669	-0.096	291	311	321	348	0
4	7	1	"hscC"	"STM0659"	16250	42550	100	156	159	36	45	46	11	100	100	0	1107	1094	73	91	91	11	100	100	0	0.109	0.114	0.108	0.109	1.368	0.111	0.831	80	466	1127	1117	-3.194	111	1016	114	1003	0
4	8	1	"ubiF"	"STM0671"	16430	42550	100	392	387	107	44	46	13	100	100	0	650	632	141	92	92	15	100	100	0	0.624	0.635	0.644	0.628	1.245	0.639	0.939	80	454	906	883	-0.681	348	558	343	540	0
4	9	1	"nagA"	"STM0683"	16600	42540	110	439	436	66	43	45	13	100	100	0	969	954	122	92	93	19	100	100	0	0.452	0.456	0.452	0.454	1.181	0.450	0.956	80	537	1273	1255	-1.147	396	877	393	862	0
4	10	1	"ybfM"	"STM0687"	16790	42550	90	74	80	34	44	46	11	76	61	0	263	279	77	90	91	11	100	100	0	0.173	0.190	0.151	0.144	2.424	0.181	0.401	52	379	203	225	-2.528	30	173	36	189	0
4	11	1	"apeE"	"STM0570"	16950	42540	90	108	111	36	45	45	10	96	86	0	256	263	67	90	90	11	100	100	0	0.380	0.382	0.361	0.346	1.660	0.396	0.760	52	370	229	239	-1.398	63	166	66	173	0
4	12	1	"ahpF"	"STM0609"	17120	42540	90	544	541	217	44	48	23	100	100	0	693	711	233	91	96	33	100	100	0	0.831	0.802	0.784	0.780	1.174	0.796	0.958	52	379	1102	1117	-0.268	500	602	497	620	0
4	13	1	"dlhH"	"STM3967"	17310	42540	100	1547	1576	202	44	47	20	100	100	0	791	785	62	92	95	28	100	100	0	2.150	2.211	2.213	2.201	1.153	2.248	0.962	80	474	2202	2225	1.104	1503	699	1532	693	0
4	14	1	"yigM"	"STM3963"	17490	42530	110	1662	1640	234	44	45	11	100	100	0	783	782	66	91	92	11	100	100	0	2.338	2.310	2.339	2.290	1.153	2.422	0.963	80	528	2310	2287	1.225	1618	692	1596	691	0
4	15	1	"rhtC"	"STM3959"	17670	42540	100	1583	1453	475	44	45	12	100	100	0	672	660	96	92	92	11	100	100	0	2.653	2.481	2.484	2.342	1.394	2.733	0.879	80	437	2119	1977	1.408	1539	580	1409	568	0
4	16	1	"rarD"	"STM3955"	17840	42530	110	1515	1494	244	44	45	11	100	100	0	722	710	70	91	92	11	100	100	0	2.331	2.342	2.365	2.318	1.158	2.400	0.968	80	515	2102	2069	1.221	1471	631	1450	619	0
4	17	1	"uvrD"	"STM3951"	18010	42530	90	423	467	176	43	46	13	100	100	0	289	299	88	92	93	12	100	100	0	1.929	2.048	2.000	2.058	1.247	2.085	0.912	52	371	577	631	0.948	380	197	424	207	0
4	18	1	"dapF"	"STM3947"	18200	42530	100	668	767	303	43	45	13	100	100	0	435	448	88	92	92	11	100	100	0	1.822	2.034	1.972	1.961	1.348	2.267	0.878	80	462	968	1080	0.866	625	343	724	356	0
4	19	1	"fklB"	"STM4397"	18370	42530	100	199	207	68	43	44	12	100	100	0	362	394	144	91	92	11	100	100	0	0.576	0.541	0.563	0.550	1.313	0.510	0.890	80	454	427	467	-0.797	156	271	164	303	0
4	20	1	"ytfK"	"STM4406"	18550	42530	90	229	253	98	42	44	11	100	100	0	154	160	36	90	91	11	100	98	0	2.922	3.014	3.036	3.102	1.462	3.153	0.774	52	386	251	281	1.547	187	64	211	70	0
4	21	1	""	"STM4417"	18730	42520	90	104	123	60	42	43	11	100	96	0	269	313	143	91	90	10	100	100	0	0.348	0.365	0.341	0.330	1.440	0.377	0.855	52	393	240	303	-1.522	62	178	81	222	0
4	22	1	""	"STM4421"	18910	42530	100	170	166	44	42	43	10	100	100	0	812	760	165	91	91	10	100	100	0	0.178	0.185	0.178	0.180	1.406	0.181	0.877	80	474	849	793	-2.494	128	721	124	669	0
4	23	1	""	"STM4425"	19090	42520	100	111	113	34	42	44	11	97	96	0	554	560	163	91	91	11	100	100	0	0.149	0.151	0.142	0.143	1.560	0.149	0.788	80	466	532	540	-2.746	69	463	71	469	0
4	24	1	""	"STM4430"	19270	42520	100	91	92	29	41	43	12	90	85	0	486	468	113	92	91	11	100	100	0	0.127	0.136	0.121	0.119	1.801	0.126	0.581	80	480	444	427	-2.978	50	394	51	376	0
4	1	2	"sopE2"	"STM1855"	15170	42750	100	243	249	71	47	49	16	100	100	0	638	645	153	90	91	11	100	100	0	0.358	0.364	0.351	0.357	1.437	0.352	0.850	80	492	744	757	-1.483	196	548	202	555	0
4	2	2	""	"STM1731"	15360	42740	100	120	133	73	46	48	12	90	83	0	297	327	181	90	91	11	100	98	0	0.357	0.367	0.346	0.326	2.061	0.352	0.798	80	472	281	324	-1.484	74	207	87	237	0
4	3	2	"otsB"	"STM1929"	15530	42740	90	128	148	64	45	47	13	100	100	0	538	595	208	91	91	11	100	100	0	0.186	0.204	0.193	0.191	1.386	0.210	0.830	52	384	530	607	-2.429	83	447	103	504	0
4	4	2	""	"STM4161"	15720	42740	90	58	65	27	45	46	11	63	28	0	164	178	53	91	91	10	100	100	0	0.178	0.230	0.226	0.214	2.341	0.227	0.271	52	380	86	107	-2.489	13	73	20	87	0
4	5	2	"rsd"	"STM4165"	15880	42730	90	158	166	45	44	46	12	100	100	0	493	505	149	90	91	11	100	100	0	0.283	0.294	0.301	0.287	1.405	0.277	0.816	52	366	517	537	-1.822	114	403	122	415	0
4	6	2	"hupA"	"STM4170"	16060	42740	100	869	912	335	44	46	13	100	100	0	236	238	69	90	91	12	98	98	0	5.651	5.865	6.158	6.222	1.477	5.912	0.888	80	452	971	1016	2.498	825	146	868	148	0
4	7	2	""	"STM3121"	16240	42730	80	62	62	15	43	45	12	61	36	0	193	210	64	90	90	11	100	100	0	0.184	0.158	0.164	0.138	2.740	0.118	0.231	52	328	122	139	-2.439	19	103	19	120	0
4	8	2	"stfG"	"STM0200"	16420	42730	90	55	57	13	44	45	11	48	17	0	189	208	75	89	90	11	100	100	0	0.110	0.109	0.129	0.119	1.966	0.105	0.254	52	365	111	132	-3.184	11	100	13	119	0
4	9	2	"eutT"	"STM2467"	16600	42730	100	55	59	18	44	45	11	48	27	0	156	166	50	91	91	17	97	90	0	0.169	0.200	0.203	0.192	3.313	0.157	0.157	80	452	76	90	-2.563	11	65	15	75	0
4	10	2	"lexA"	"STM4237"	16780	42730	100	374	420	225	43	44	11	100	100	0	159	171	70	91	91	17	96	85	0	4.868	4.713	4.991	5.295	1.538	4.318	0.812	80	430	399	457	2.283	331	68	377	80	0
4	11	2	"prpC"	"STM0369"	16950	42720	90	76	84	31	43	44	10	90	76	0	371	380	101	92	92	11	100	100	0	0.118	0.142	0.128	0.129	1.943	0.135	0.505	52	364	312	329	-3.080	33	279	41	288	0
4	12	2	"ushB"	"STM4064"	17130	42720	110	759	764	163	43	45	15	100	100	0	358	366	62	91	93	19	100	100	0	2.682	2.622	2.651	2.613	1.232	2.663	0.933	80	504	983	996	1.423	716	267	721	275	0
4	13	2	"ptsJ"	"STM2436"	17310	42720	100	285	284	67	43	45	12	100	100	0	769	741	145	92	92	11	100	100	0	0.357	0.371	0.362	0.367	1.206	0.367	0.936	80	442	919	890	-1.484	242	677	241	649	0
4	14	2	"plsX"	"STM1192"	17490	42720	100	2274	2227	608	43	44	11	100	100	0	703	690	159	91	92	11	100	100	0	3.645	3.646	3.633	3.634	1.162	3.709	0.970	80	430	2843	2783	1.866	2231	612	2184	599	0
4	15	2	"flgM"	"STM1172"	17660	42710	100	109	111	37	43	44	10	100	95	0	275	276	68	92	92	11	100	100	0	0.361	0.370	0.331	0.348	1.633	0.350	0.686	80	418	249	252	-1.471	66	183	68	184	0
4	16	2	"phsB"	"STM2064"	17840	42720	100	124	128	42	44	45	11	98	96	0	567	549	138	92	92	11	100	100	0	0.168	0.184	0.176	0.174	1.478	0.177	0.722	80	452	555	541	-2.570	80	475	84	457	0
4	17	2	"tnpA_1"	"STM0946"	18020	42710	110	283	285	72	42	44	12	100	100	0	1545	1547	256	92	93	11	100	100	0	0.166	0.167	0.164	0.162	1.307	0.166	0.903	80	492	1694	1698	-2.592	241	1453	243	1455	0
4	18	2	"orf6"	"PSLT014"	18200	42710	100	318	315	79	42	44	13	100	100	0	1338	1313	244	92	93	11	100	100	0	0.222	0.224	0.220	0.218	1.234	0.222	0.931	80	420	1522	1494	-2.175	276	1246	273	1221	0
4	19	2	"mig-14"	"STM2782"	18370	42710	100	336	344	107	42	43	12	100	100	0	349	365	85	92	92	11	100	100	0	1.144	1.106	1.106	1.086	1.315	1.118	0.915	80	430	551	575	0.194	294	257	302	273	0
4	20	2	"thiD"	"STM2146"	18550	42700	90	99	100	23	42	43	10	100	96	0	191	209	58	90	91	11	100	100	0	0.564	0.487	0.500	0.488	1.720	0.421	0.673	52	381	158	177	-0.825	57	101	58	119	0
4	21	2	"rfaY"	"STM3716"	18730	42710	90	53	58	17	42	43	10	50	32	0	206	204	30	89	89	11	100	100	0	0.094	0.139	0.133	0.130	2.204	0.135	0.163	52	394	128	131	-3.411	11	117	16	115	0
4	22	2	"prgH"	"STM2874"	18910	42710	100	444	444	163	42	43	9	100	100	0	437	424	100	91	90	11	100	100	0	1.162	1.207	1.188	1.178	1.240	1.269	0.905	80	442	748	735	0.216	402	346	402	333	0
4	23	2	"orgA"	"STM2869"	19080	42700	90	187	196	60	42	44	12	100	100	0	235	251	56	92	92	11	100	100	0	1.014	0.969	0.926	0.965	1.296	0.975	0.868	52	373	288	313	0.020	145	143	154	159	0
4	24	2	"livH"	"STM3563"	19270	42700	100	75	79	24	42	43	11	93	70	0	187	195	56	90	90	11	98	98	0	0.340	0.352	0.337	0.343	1.809	0.321	0.583	80	474	130	142	-1.556	33	97	37	105	0
4	1	3	"hisJ"	"STM2354"	15170	42920	90	205	205	50	46	47	12	100	100	0	306	326	72	91	91	11	100	100	0	0.740	0.677	0.627	0.670	1.359	0.647	0.840	52	378	374	394	-0.435	159	215	159	235	0
4	2	3	"hisI"	"STM2078"	15340	42920	90	236	263	97	45	47	12	100	100	0	293	323	104	90	91	11	100	100	0	0.941	0.936	0.950	0.940	1.333	0.951	0.881	52	381	394	451	-0.088	191	203	218	233	0
4	3	3	"glyA"	"STM2555"	15530	42920	70	148	172	68	45	47	11	100	100	0	144	159	49	90	90	10	100	87	0	1.907	1.841	1.893	2.098	1.776	1.661	0.802	32	236	157	196	0.932	103	54	127	69	0
4	4	3	"fliD"	"STM1960"	15700	42920	80	76	82	24	44	45	10	88	80	0	151	162	51	90	90	11	98	90	0	0.525	0.528	0.535	0.519	1.966	0.430	0.559	52	334	93	110	-0.931	32	61	38	72	0
4	5	3	"asrC"	"STM2550"	15880	42910	90	67	70	22	44	45	11	75	51	0	155	176	60	91	91	11	100	98	0	0.359	0.306	0.294	0.301	2.018	0.268	0.433	52	396	87	111	-1.476	23	64	26	85	0
4	6	3	"moeA"	"STM0846"	16060	42910	90	92	104	40	44	45	10	98	88	0	190	218	85	90	91	11	100	100	0	0.480	0.469	0.384	0.444	1.683	0.429	0.673	52	378	148	188	-1.059	48	100	60	128	0
4	7	3	"cbiN"	"STM2022"	16250	42910	70	53	54	13	44	44	10	46	18	0	142	159	59	90	90	12	93	87	0	0.173	0.145	0.203	0.198	2.087	0.134	0.184	32	236	61	79	-2.531	9	52	10	69	0
4	8	3	"cobU"	"STM2018"	16420	42900	110	67	69	18	44	45	12	72	46	0	160	174	57	89	89	11	100	97	0	0.324	0.294	0.339	0.292	2.122	0.261	0.377	80	508	94	110	-1.626	23	71	25	85	0
4	9	3	"uhpA"	"STM3790"	16600	42910	100	98	104	28	43	44	11	98	96	0	254	260	61	90	89	11	100	100	0	0.335	0.359	0.350	0.355	1.425	0.349	0.739	80	432	219	231	-1.576	55	164	61	170	0
4	10	3	"trpD"	"STM1724"	16780	42900	100	51	53	14	44	44	11	31	15	0	139	145	38	89	89	11	91	87	0	0.140	0.161	0.188	0.171	2.826	0.145	0.101	80	396	57	65	-2.837	7	50	9	56	0
4	11	3	"sulA"	"STM1071"	16950	42900	100	172	177	66	42	44	12	98	98	0	242	239	59	90	89	11	98	98	0	0.855	0.906	0.883	0.878	1.496	0.930	0.827	80	430	282	284	-0.226	130	152	135	149	0
4	12	3	"rfaL"	"STM3713"	17130	42900	100	104	114	41	43	45	12	97	93	0	489	480	95	91	91	11	100	100	0	0.153	0.183	0.159	0.159	1.741	0.184	0.660	80	432	459	460	-2.706	61	398	71	389	0
4	13	3	"bglX"	"STM2166"	17300	42900	90	215	224	62	45	46	13	100	100	0	586	569	141	92	92	15	100	100	0	0.344	0.375	0.363	0.372	1.249	0.365	0.895	52	357	664	656	-1.539	170	494	179	477	0
4	14	3	""	"STM0347"	17490	42900	100	82	94	40	42	44	11	92	76	0	411	414	96	91	91	13	100	100	0	0.125	0.161	0.148	0.134	2.021	0.156	0.536	80	450	360	375	-3.000	40	320	52	323	0
4	15	3	""	"STM1043"	17660	42890	90	132	136	48	42	43	10	100	100	0	496	528	133	91	92	11	100	100	0	0.222	0.215	0.194	0.201	1.445	0.205	0.754	52	372	495	531	-2.170	90	405	94	437	0
4	16	3	""	"PSLT025"	17840	42900	90	80	88	35	43	44	10	86	75	0	252	276	122	91	91	12	100	100	0	0.230	0.243	0.224	0.211	1.925	0.221	0.557	52	365	198	230	-2.121	37	161	45	185	0
4	17	3	"orf319"	"STM1389"	18020	42890	100	523	506	161	42	44	11	100	100	0	543	527	128	91	91	11	100	100	0	1.064	1.064	1.037	1.036	1.244	1.089	0.953	80	430	933	900	0.090	481	452	464	436	0
4	18	3	"yfeJ"	"STM2437"	18190	42890	100	118	121	38	42	44	11	100	95	0	367	367	83	90	90	11	100	100	0	0.274	0.285	0.270	0.263	1.559	0.281	0.778	80	440	353	356	-1.866	76	277	79	277	0
4	19	3	""	"PSLT087"	18380	42890	110	88	94	29	42	43	10	98	88	0	474	503	158	92	91	11	100	100	0	0.120	0.127	0.112	0.114	1.577	0.123	0.679	80	492	428	463	-3.054	46	382	52	411	0
4	20	3	"traU"	"PSLT092"	18560	42890	100	224	220	58	41	43	11	100	98	0	1117	1085	230	92	92	11	100	100	0	0.179	0.180	0.177	0.173	1.346	0.177	0.901	80	451	1208	1172	-2.486	183	1025	179	993	0
4	21	3	"trbE"	"PSLT096"	18730	42890	90	69	73	25	42	43	10	84	63	0	247	257	85	89	90	11	100	100	0	0.171	0.185	0.163	0.159	2.031	0.180	0.525	52	346	185	199	-2.549	27	158	31	168	0
4	22	3	"traH"	"PSLT100"	18910	42890	100	265	263	64	42	44	10	100	100	0	1264	1239	209	90	91	11	100	100	0	0.190	0.192	0.194	0.186	1.290	0.193	0.910	80	418	1397	1370	-2.396	223	1174	221	1149	0
4	23	3	"trbH"	"PSLT105"	19070	42880	90	3264	3272	511	42	62	133	100	100	0	900	908	136	93	99	52	100	100	0	3.993	3.963	3.989	3.973	1.092	3.952	0.973	52	363	4029	4045	1.997	3222	807	3230	815	0
4	24	3	"traX"	"PSLT110"	19260	42880	100	368	369	105	43	56	113	95	86	0	689	674	140	91	96	44	100	100	0	0.543	0.559	0.558	0.546	1.242	0.564	0.950	80	482	923	909	-0.880	325	598	326	583	0
4	1	4	""	"STM2717"	15160	43100	90	54	56	15	45	47	11	44	23	0	164	169	44	90	91	12	100	100	0	0.122	0.139	0.193	0.155	2.601	0.140	0.153	52	387	83	90	-3.040	9	74	11	79	0
4	2	4	""	"STM2739"	15350	43100	100	248	251	81	45	47	15	98	97	0	1280	1231	320	90	91	12	100	100	0	0.171	0.181	0.174	0.170	1.598	0.178	0.877	80	460	1393	1347	-2.551	203	1190	206	1141	0
4	3	4	""	"STM1616"	15530	43100	100	159	167	51	44	46	13	100	100	0	414	416	100	90	90	11	100	100	0	0.355	0.377	0.364	0.362	1.406	0.372	0.849	80	440	439	449	-1.494	115	324	123	326	0
4	4	4	"rimL"	"STM1611"	15710	43100	100	137	148	48	44	45	13	100	100	0	445	432	102	89	89	11	100	100	0	0.261	0.303	0.288	0.282	1.457	0.303	0.800	80	442	449	447	-1.937	93	356	104	343	0
4	5	4	"osmB"	"STM1705"	15880	43090	90	157	171	77	44	47	15	100	100	0	191	200	49	91	91	11	100	100	0	1.130	1.165	1.107	1.121	1.606	1.103	0.661	52	364	213	236	0.176	113	100	127	109	0
4	6	4	"mppA"	"STM1679"	16060	43090	100	323	323	90	43	44	10	100	100	0	948	942	231	90	92	10	100	100	0	0.326	0.329	0.318	0.320	1.281	0.326	0.948	80	452	1138	1132	-1.616	280	858	280	852	0
4	7	4	"rnhB"	"STM0230"	16240	43090	100	181	182	60	44	44	11	100	100	0	366	359	83	90	91	11	100	100	0	0.496	0.513	0.486	0.487	1.405	0.523	0.865	80	453	413	407	-1.010	137	276	138	269	0
4	8	4	"speE"	"STM0166"	16420	43090	100	204	206	69	43	44	11	100	100	0	256	261	67	89	90	11	100	100	0	0.964	0.948	0.983	0.937	1.328	0.960	0.880	80	442	328	335	-0.053	161	167	163	172	0
4	9	4	"yaeB"	"STM0243"	16600	43090	100	211	215	63	42	43	10	100	100	0	386	386	86	90	91	11	100	100	0	0.571	0.584	0.557	0.569	1.317	0.585	0.902	80	421	465	469	-0.809	169	296	173	296	0
4	10	4	"cobS"	"STM2017"	16770	43070	110	150	158	54	42	44	11	100	98	0	394	404	112	90	90	11	100	100	0	0.355	0.369	0.358	0.358	1.416	0.360	0.839	80	477	412	430	-1.493	108	304	116	314	0
4	11	4	"yeeI"	"STM2001"	16950	43080	100	78	82	24	42	43	12	95	70	0	247	252	55	89	89	10	100	100	0	0.228	0.245	0.220	0.218	1.699	0.235	0.544	80	442	194	203	-2.134	36	158	40	163	0
4	12	4	"fixX"	"STM0078"	17130	43080	100	50	50	12	43	44	13	22	6	0	137	144	39	91	91	10	97	90	0	0.152	0.132	0.221	0.214	2.729	0.095	0.053	80	432	53	60	-2.716	7	46	7	53	0
4	13	4	"ubiC"	"STM4233"	17310	43070	110	138	141	39	43	44	11	100	100	0	408	408	71	90	90	12	100	100	0	0.299	0.308	0.288	0.295	1.429	0.308	0.769	80	480	413	416	-1.743	95	318	98	318	0
4	14	4	"yjbJ"	"STM4240"	17490	43080	100	82	90	38	42	43	10	96	86	0	179	188	51	88	89	11	100	100	0	0.440	0.480	0.448	0.439	1.782	0.517	0.653	80	408	131	148	-1.186	40	91	48	100	0
4	15	4	"yjcE"	"STM4269"	17660	43080	100	261	253	88	42	43	11	100	100	0	660	612	186	90	90	11	100	100	0	0.384	0.404	0.396	0.396	1.344	0.405	0.923	80	426	789	733	-1.380	219	570	211	522	0
4	16	4	"zur"	"STM4241"	17840	43070	100	252	253	56	42	43	10	100	100	0	401	406	86	90	90	11	100	100	0	0.675	0.668	0.678	0.667	1.274	0.656	0.914	80	442	521	527	-0.567	210	311	211	316	0
4	17	4	"yfcZ"	"STM2390"	18020	43060	90	81	88	33	41	42	9	98	84	0	234	247	78	90	90	12	100	100	0	0.278	0.299	0.287	0.259	2.078	0.269	0.592	52	366	184	204	-1.848	40	144	47	157	0
4	18	4	""	"STM2372"	18190	43070	90	412	425	99	42	44	12	100	100	0	464	492	102	91	92	14	100	100	0	0.992	0.955	0.973	0.955	1.183	0.968	0.947	52	366	743	784	-0.012	370	373	383	401	0
4	19	4	"ylaC"	"STM0471"	18370	43070	100	112	122	56	42	43	11	98	93	0	243	267	107	90	91	14	100	100	0	0.458	0.452	0.453	0.416	1.593	0.453	0.828	80	442	223	257	-1.128	70	153	80	177	0
4	20	4	"ybaP"	"STM0496"	18540	43060	90	288	295	85	42	45	15	100	100	0	469	461	105	92	95	25	100	100	0	0.653	0.686	0.662	0.676	1.258	0.677	0.924	52	351	623	622	-0.616	246	377	253	369	0
4	21	4	"ybbS"	"STM0514"	18720	43050	110	147	152	35	42	45	14	100	100	0	620	618	100	91	95	29	100	100	0	0.198	0.209	0.197	0.201	1.360	0.201	0.829	80	504	634	637	-2.333	105	529	110	527	0
4	22	4	"folD"	"STM0542"	18910	43060	100	233	242	74	42	44	12	100	100	0	384	385	79	90	92	21	100	100	0	0.650	0.678	0.666	0.656	1.344	0.688	0.866	80	418	485	495	-0.622	191	294	200	295	0
4	23	4	"ybdG"	"STM0569"	19080	43060	100	423	417	85	42	45	29	100	100	0	796	786	139	92	93	16	100	100	0	0.541	0.540	0.550	0.538	1.200	0.529	0.949	80	430	1085	1069	-0.886	381	704	375	694	0
4	24	4	"fepB"	"STM0594"	19260	43060	100	173	184	61	42	43	13	100	100	0	351	355	89	91	91	11	100	100	0	0.504	0.538	0.517	0.520	1.331	0.547	0.889	80	464	391	406	-0.989	131	260	142	264	0
4	1	5	"slp"	"STM1819"	15170	43280	100	353	357	118	44	46	13	100	100	0	492	476	112	90	90	11	100	100	0	0.769	0.811	0.793	0.775	1.308	0.833	0.943	80	474	711	699	-0.380	309	402	313	386	0
4	2	5	"hemK"	"STM1775"	15350	43280	100	270	259	83	44	47	16	98	98	0	425	423	117	90	91	11	100	98	0	0.675	0.646	0.666	0.624	1.410	0.651	0.950	80	420	561	548	-0.568	226	335	215	333	0
4	3	5	"ychK"	"STM1754"	15520	43270	100	381	360	105	44	46	13	100	100	0	841	792	217	90	91	12	100	100	0	0.449	0.450	0.455	0.445	1.341	0.447	0.947	80	418	1088	1018	-1.156	337	751	316	702	0
4	4	5	"sdaA"	"STM1826"	15700	43280	100	600	609	112	44	45	11	100	100	0	793	778	143	88	89	11	100	100	0	0.789	0.819	0.805	0.824	1.178	0.811	0.958	80	420	1261	1255	-0.343	556	705	565	690	0
4	5	5	"minC"	"STM1814"	15880	43270	100	335	327	106	43	45	11	100	100	0	542	504	145	90	90	10	100	100	0	0.646	0.686	0.698	0.688	1.305	0.677	0.931	80	452	744	698	-0.630	292	452	284	414	0
4	6	5	"ycgR"	"STM1798"	16060	43270	100	308	294	87	43	44	10	100	100	0	680	644	169	90	91	11	100	100	0	0.449	0.453	0.450	0.450	1.309	0.447	0.924	80	442	855	805	-1.155	265	590	251	554	0
4	7	5	"yihA"	"STM4001"	16240	43270	100	205	209	55	43	44	11	100	100	0	468	466	107	90	90	11	100	100	0	0.429	0.441	0.438	0.435	1.296	0.434	0.897	80	432	540	542	-1.222	162	378	166	376	0
4	8	5	"oxyR"	"STM4125"	16420	43270	100	2107	2031	495	42	44	10	100	100	0	408	390	75	89	90	11	100	100	0	6.473	6.608	6.675	6.614	1.172	6.740	0.962	80	432	2384	2290	2.695	2065	319	1989	301	0
4	9	5	"yneB"	"STM4078"	16600	43270	100	133	134	42	43	44	11	98	97	0	673	647	130	91	91	11	100	100	0	0.155	0.164	0.159	0.148	1.560	0.166	0.821	80	420	672	647	-2.693	90	582	91	556	0
4	10	5	"pfkA"	"STM4062"	16780	43270	100	1092	1065	288	43	44	10	100	100	0	622	611	130	90	91	11	100	100	0	1.972	1.962	2.018	1.939	1.200	1.995	0.972	80	439	1581	1543	0.980	1049	532	1022	521	0
4	11	5	"rhaR"	"STM4049"	16940	43260	90	141	144	42	43	44	10	100	100	0	634	631	144	90	96	38	100	100	0	0.180	0.187	0.179	0.178	1.517	0.166	0.761	52	357	642	642	-2.473	98	544	101	541	0
4	12	5	"yihZ"	"STM4028"	17130	43260	110	93	101	34	43	44	11	100	92	0	206	219	74	91	95	32	100	92	0	0.435	0.453	0.448	0.439	1.469	0.438	0.742	80	502	165	186	-1.202	50	115	58	128	0
4	13	5	"rpsK"	"STM3417"	17310	43250	110	4662	4703	1724	43	44	10	100	100	0	210	218	47	91	91	11	100	100	0	38.815	36.693	38.001	36.712	1.249	37.848	0.924	80	478	4738	4787	5.279	4619	119	4660	127	0
4	14	5	"rplF"	"STM3425"	17480	43250	100	8459	7973	2101	43	44	10	100	100	0	252	250	48	91	90	11	100	100	0	52.273	49.874	49.697	50.199	1.205	50.868	0.934	80	418	8577	8089	5.708	8416	161	7930	159	0
4	15	5	"rplN"	"STM3430"	17660	43250	100	3746	3699	1817	42	43	10	100	100	0	185	193	58	91	91	11	98	95	0	39.404	35.853	37.059	37.113	1.482	36.761	0.869	80	430	3798	3759	5.300	3704	94	3657	102	0
4	16	5	"rpsC"	"STM3434"	17840	43250	100	7739	7491	1608	44	45	11	100	100	0	286	282	51	91	91	11	100	100	0	39.462	38.990	39.720	39.469	1.189	39.148	0.945	80	432	7890	7638	5.302	7695	195	7447	191	0
4	17	5	"rplW"	"STM3438"	18020	43250	100	2355	2523	1235	42	43	10	100	100	0	152	160	48	90	91	11	98	95	0	37.306	35.443	36.125	36.841	1.465	35.158	0.775	80	450	2375	2551	5.221	2313	62	2481	70	0
4	18	5	"ppiA"	"STM3472"	18200	43250	100	453	432	90	42	43	10	100	100	0	451	455	87	91	91	11	100	100	0	1.142	1.071	1.081	1.068	1.218	1.066	0.936	80	430	771	754	0.191	411	360	390	364	0
4	19	5	"argI"	"STM4469"	18370	43250	100	499	471	163	41	42	10	100	100	0	409	383	106	90	91	11	100	100	0	1.436	1.468	1.490	1.452	1.273	1.493	0.941	80	408	777	723	0.522	458	319	430	293	0
4	20	5	"trpS2"	"STM4508"	18550	43240	100	146	151	43	42	43	12	100	100	0	527	535	80	91	91	14	100	100	0	0.239	0.245	0.228	0.233	1.375	0.244	0.810	80	442	540	553	-2.068	104	436	109	444	0
4	21	5	"dnaT"	"STM4544"	18730	43240	100	146	151	45	42	44	10	100	100	0	283	298	83	92	92	15	100	100	0	0.545	0.529	0.518	0.522	1.363	0.503	0.823	80	442	295	315	-0.877	104	191	109	206	0
4	22	5	"lplA"	"STM4576"	18910	43240	100	154	157	51	43	45	16	98	95	0	455	449	119	91	91	11	100	100	0	0.305	0.318	0.300	0.300	1.424	0.317	0.864	80	420	475	472	-1.713	111	364	114	358	0
4	23	5	""	"STM4596"	19070	43230	90	115	120	47	43	45	11	98	98	0	542	531	130	92	97	34	100	100	0	0.160	0.175	0.167	0.155	1.714	0.171	0.707	52	361	522	516	-2.644	72	450	77	439	0
4	24	5	"rph"	"STM3734"	19260	43230	90	367	379	105	42	44	10	100	100	0	337	332	57	93	96	28	100	100	0	1.332	1.410	1.371	1.383	1.284	1.443	0.901	52	392	569	576	0.414	325	244	337	239	0
4	1	6	"yhgI"	"STM3511"	15170	43460	100	608	605	193	43	45	10	100	100	0	504	491	121	89	89	11	100	100	0	1.361	1.398	1.401	1.363	1.200	1.426	0.967	80	474	980	964	0.445	565	415	562	402	0
4	2	6	"yhcK"	"STM3340"	15350	43460	100	274	276	96	43	45	10	100	100	0	516	498	142	89	90	11	100	100	0	0.541	0.570	0.564	0.556	1.310	0.578	0.939	80	432	658	642	-0.886	231	427	233	409	0
4	3	6	"yhcC"	"STM3329"	15530	43460	100	144	149	48	44	45	11	100	98	0	572	560	143	90	90	11	100	100	0	0.207	0.223	0.208	0.209	1.393	0.222	0.836	80	430	582	575	-2.269	100	482	105	470	0
4	4	6	"murA"	"STM3307"	15700	43450	100	978	926	330	43	45	11	100	100	0	468	444	132	89	89	11	100	100	0	2.467	2.487	2.438	2.469	1.246	2.499	0.970	80	428	1314	1238	1.303	935	379	883	355	0
4	5	6	"rbfA"	"STM3285"	15880	43450	90	455	485	148	43	44	10	100	100	0	315	323	63	90	91	12	100	100	0	1.831	1.897	1.843	1.881	1.242	1.967	0.923	52	380	637	675	0.873	412	225	442	233	0
4	6	6	"yhbT"	"STM3273"	16060	43450	90	236	236	47	44	45	11	100	100	0	494	490	59	92	93	12	100	100	0	0.478	0.482	0.485	0.475	1.217	0.483	0.919	52	380	594	590	-1.066	192	402	192	398	0
4	7	6	""	"STM3155"	16240	43450	100	128	141	67	43	44	11	100	97	0	278	297	122	91	92	11	100	100	0	0.455	0.476	0.475	0.455	1.494	0.494	0.890	80	442	272	304	-1.138	85	187	98	206	0
4	8	6	"nupG"	"STM3113"	16420	43450	100	232	228	60	43	45	12	100	98	0	1039	997	230	91	92	11	100	100	0	0.199	0.204	0.199	0.201	1.282	0.199	0.907	80	420	1137	1091	-2.327	189	948	185	906	0
4	9	6	"gshB"	"STM3095"	16590	43440	110	494	479	125	43	45	13	100	100	0	658	640	145	91	91	10	100	100	0	0.795	0.794	0.787	0.785	1.199	0.792	0.964	80	466	1018	985	-0.330	451	567	436	549	0
4	10	6	""	"STM3075"	16760	43440	90	107	112	33	44	46	14	100	90	0	399	412	105	91	95	29	100	100	0	0.205	0.212	0.204	0.203	1.586	0.199	0.686	52	364	371	389	-2.290	63	308	68	321	0
4	11	6	"iciA"	"STM3064"	16960	43440	100	81	88	34	42	44	12	91	75	0	250	249	53	92	95	29	100	95	0	0.247	0.293	0.275	0.249	1.776	0.309	0.664	80	468	197	203	-2.018	39	158	46	157	0
4	12	6	"fldB"	"STM3045"	17130	43440	100	521	529	138	42	44	10	100	100	0	500	515	101	91	91	11	100	100	0	1.171	1.149	1.137	1.130	1.195	1.161	0.958	80	420	888	911	0.228	479	409	487	424	0
4	13	6	"nadE"	"STM1310"	17310	43440	100	239	241	61	42	43	10	100	100	0	558	553	116	90	91	11	100	100	0	0.421	0.430	0.424	0.424	1.286	0.427	0.916	80	442	665	662	-1.248	197	468	199	463	0
4	14	6	"ydiE"	"STM1346"	17480	43430	90	216	248	110	42	43	10	100	100	0	173	178	46	91	91	11	100	92	0	2.122	2.368	2.421	2.498	1.549	2.455	0.811	52	378	256	293	1.085	174	82	206	87	0
4	15	6	"lpp"	"STM1377"	17660	43430	90	168	177	69	42	43	10	100	100	0	130	140	28	91	91	11	100	84	0	3.231	2.755	2.860	2.874	1.654	3.124	0.667	52	372	165	184	1.692	126	39	135	49	0
4	16	6	"sodB"	"STM1431"	17840	43430	100	676	649	174	42	44	13	100	100	0	454	446	90	91	91	10	100	100	0	1.747	1.710	1.725	1.692	1.198	1.743	0.963	80	430	997	962	0.805	634	363	607	355	0
4	17	6	"gst"	"STM1451"	18020	43430	100	541	541	172	42	43	11	100	100	0	406	396	100	90	90	11	100	100	0	1.579	1.631	1.653	1.619	1.201	1.648	0.963	80	430	815	805	0.659	499	316	499	306	0
4	18	6	"sodC"	"STM1044"	18190	43430	100	288	287	109	41	43	11	100	100	0	378	359	100	90	90	12	98	98	0	0.858	0.914	0.884	0.881	1.297	0.935	0.920	80	430	535	515	-0.222	247	288	246	269	0
4	19	6	"yhhV"	"STM3559"	18370	43420	100	92	107	72	41	43	10	98	91	0	160	178	88	90	91	11	100	97	0	0.729	0.750	0.741	0.711	1.691	0.764	0.758	80	430	121	154	-0.457	51	70	66	88	0
4	20	6	"yhhL"	"STM3573"	18550	43420	100	71	75	19	41	43	11	91	66	0	192	193	39	91	91	11	100	98	0	0.297	0.333	0.291	0.292	1.869	0.289	0.555	80	442	131	136	-1.751	30	101	34	102	0
4	21	6	"yhhQ"	"STM3579"	18740	43420	100	133	134	35	41	44	16	98	97	0	493	502	110	90	90	11	100	100	0	0.228	0.226	0.228	0.214	1.408	0.219	0.842	80	430	495	505	-2.131	92	403	93	412	0
4	22	6	"nikR"	"STM3584"	18900	43410	90	120	121	36	42	45	16	96	94	0	269	269	53	91	92	13	100	100	0	0.438	0.444	0.444	0.413	1.517	0.449	0.727	52	354	256	257	-1.190	78	178	79	178	0
4	23	6	""	"STM3595"	19090	43420	100	489	509	115	43	45	13	100	100	0	564	577	96	92	94	18	100	100	0	0.945	0.961	0.966	0.949	1.185	0.981	0.959	80	459	918	951	-0.082	446	472	466	485	0
4	24	6	""	"STM3600"	19260	43420	100	96	103	33	42	44	12	96	91	0	522	533	146	92	93	11	100	100	0	0.126	0.138	0.121	0.123	1.661	0.134	0.704	80	470	484	502	-2.993	54	430	61	441	0
4	1	7	"yidF"	"STM3803"	15170	43650	100	134	138	41	44	45	10	100	97	0	487	490	130	88	89	11	100	100	0	0.226	0.234	0.213	0.221	1.459	0.225	0.819	80	462	489	496	-2.148	90	399	94	402	0
4	2	7	"ibpA"	"STM3809"	15340	43640	100	2057	2121	817	43	45	11	100	100	0	307	311	91	88	89	10	100	100	0	9.196	9.318	9.349	9.373	1.165	9.359	0.970	80	430	2233	2301	3.201	2014	219	2078	223	0
4	3	7	"ccmC"	"STM2252"	15520	43640	100	333	348	139	44	45	11	100	100	0	317	319	60	88	89	10	100	100	0	1.262	1.316	1.248	1.221	1.520	1.507	0.818	80	432	518	535	0.336	289	229	304	231	0
4	4	7	"torC"	"STM3823"	15700	43640	100	101	105	34	43	45	11	97	92	0	492	489	132	91	91	11	100	100	0	0.145	0.156	0.147	0.147	1.652	0.147	0.687	80	442	459	460	-2.789	58	401	62	398	0
4	5	7	"dgoK"	"STM3829"	15870	43630	90	395	395	57	43	45	12	100	100	0	697	720	100	91	91	11	100	100	0	0.581	0.560	0.572	0.559	1.195	0.555	0.943	52	380	958	981	-0.784	352	606	352	629	0
4	6	7	""	"STM3833"	16050	43630	90	131	141	45	43	44	11	100	98	0	429	440	73	90	91	11	100	100	0	0.260	0.280	0.258	0.255	1.578	0.273	0.778	52	388	427	448	-1.946	88	339	98	350	0
4	7	7	""	"STM0098"	16230	43630	100	89	94	29	42	44	12	97	88	0	444	442	68	91	92	11	100	100	0	0.133	0.148	0.136	0.129	1.824	0.138	0.582	80	462	400	403	-2.909	47	353	52	351	0
4	8	7	"ilvI"	"STM0116"	16420	43630	100	532	532	93	43	45	13	100	100	0	1370	1349	155	92	92	13	100	100	0	0.383	0.389	0.391	0.385	1.181	0.384	0.956	80	454	1767	1746	-1.386	489	1278	489	1257	0
4	9	7	"ftsI"	"STM0122"	16600	43630	100	629	582	217	42	44	13	100	100	0	825	764	229	91	91	11	100	100	0	0.800	0.802	0.787	0.776	1.177	0.820	0.976	80	430	1321	1213	-0.322	587	734	540	673	0
4	10	7	"murC"	"STM0129"	16770	43620	100	324	314	135	42	43	11	100	98	0	383	367	130	92	92	12	100	100	0	0.969	0.989	1.002	0.973	1.318	0.996	0.957	80	430	573	547	-0.045	282	291	272	275	0
4	11	7	"guaC"	"STM0141"	16940	43620	90	925	888	219	42	43	9	100	100	0	585	588	138	90	91	12	100	100	0	1.784	1.699	1.684	1.699	1.144	1.674	0.973	52	367	1378	1344	0.835	883	495	846	498	0
4	12	7	"aroP"	"STM0150"	17130	43620	100	331	324	119	42	42	10	100	100	0	415	402	125	91	92	12	100	100	0	0.892	0.907	0.890	0.896	1.229	0.909	0.960	80	448	613	593	-0.165	289	324	282	311	0
4	13	7	""	"STM1549"	17300	43620	100	287	286	74	42	42	9	100	100	0	474	465	96	91	91	11	100	100	0	0.640	0.652	0.654	0.644	1.251	0.657	0.940	80	420	628	618	-0.645	245	383	244	374	0
4	14	7	""	"STM1554"	17470	43620	90	80	91	38	42	43	11	92	76	0	512	495	111	91	92	15	100	100	0	0.090	0.121	0.105	0.094	2.317	0.125	0.397	52	370	459	453	-3.470	38	421	49	404	0
4	15	7	""	"STM1558"	17660	43610	110	287	285	52	42	43	11	100	100	0	1308	1265	163	93	94	13	100	100	0	0.202	0.207	0.203	0.204	1.210	0.209	0.915	80	501	1460	1415	-2.310	245	1215	243	1172	0
4	16	7	"sfcA"	"STM1566"	17830	43600	110	638	634	75	42	44	14	100	100	0	998	982	95	92	93	11	100	100	0	0.658	0.665	0.668	0.664	1.130	0.665	0.969	80	478	1502	1482	-0.604	596	906	592	890	0
4	17	7	"fdnG"	"STM1570"	18010	43610	90	173	179	47	42	43	11	100	100	0	285	289	51	91	92	11	100	100	0	0.675	0.692	0.682	0.676	1.303	0.713	0.879	52	374	325	335	-0.566	131	194	137	198	100
4	18	7	"narZ"	"STM1577"	18190	43610	90	51	52	10	41	43	11	44	13	0	150	157	30	90	90	11	100	98	0	0.167	0.164	0.203	0.159	2.676	0.141	0.094	52	374	70	78	-2.585	10	60	11	67	0
4	19	7	"yciO"	"STM1720"	18360	43600	90	261	272	96	41	44	15	100	100	0	289	304	77	91	93	17	100	100	0	1.111	1.085	1.062	1.061	1.247	1.104	0.903	52	374	418	444	0.152	220	198	231	213	0
4	20	7	"yciC"	"STM1734"	18540	43600	100	261	264	69	41	44	13	100	100	0	414	415	85	91	92	16	100	100	0	0.681	0.688	0.670	0.681	1.241	0.690	0.935	80	430	543	547	-0.554	220	323	223	324	0
4	21	7	""	"STM1747"	18720	43600	100	61	68	25	41	43	10	77	48	0	195	208	71	89	90	11	100	100	0	0.189	0.227	0.202	0.174	2.381	0.220	0.476	80	432	126	146	-2.406	20	106	27	119	0
4	22	7	"narI"	"STM1761"	18900	43600	100	91	94	27	41	43	12	95	85	0	296	305	88	90	91	12	100	100	0	0.243	0.247	0.259	0.229	1.643	0.232	0.721	80	460	256	268	-2.043	50	206	53	215	0
4	23	7	"chaB"	"STM1770"	19090	43600	100	55	57	18	41	43	11	57	17	0	141	155	65	92	92	11	97	92	0	0.286	0.254	0.297	0.261	2.758	0.211	0.370	80	430	63	79	-1.807	14	49	16	63	0
4	24	7	""	"STM1785"	19260	43600	100	148	151	43	43	44	11	100	100	0	778	756	121	92	93	11	100	100	0	0.153	0.163	0.160	0.154	1.444	0.161	0.799	80	440	791	772	-2.708	105	686	108	664	0
4	1	8	"nuoN"	"STM2316"	15160	43820	90	843	843	175	44	45	10	100	100	0	746	739	129	90	91	12	100	100	0	1.218	1.231	1.204	1.224	1.158	1.230	0.970	52	371	1455	1448	0.284	799	656	799	649	0
4	2	8	"nuoC"	"STM2326"	15340	43820	90	546	531	141	43	45	11	100	100	0	536	527	126	90	92	13	100	100	0	1.128	1.117	1.113	1.111	1.232	1.100	0.962	52	372	949	925	0.174	503	446	488	437	0
4	3	8	"yfbS"	"STM2333"	15520	43820	100	101	106	27	44	45	10	98	97	0	301	295	68	90	91	12	100	100	0	0.270	0.302	0.308	0.299	1.590	0.287	0.714	80	442	268	267	-1.888	57	211	62	205	0
4	4	8	"yfcC"	"STM2339"	15690	43810	90	88	91	33	44	45	11	98	82	0	296	298	73	91	91	12	100	100	0	0.215	0.227	0.212	0.203	1.745	0.206	0.512	52	376	249	254	-2.220	44	205	47	207	0
4	5	8	""	"STM2343"	15880	43810	90	68	70	19	43	45	12	76	50	0	268	280	71	90	90	12	100	100	0	0.140	0.142	0.140	0.130	1.939	0.139	0.391	52	386	203	217	-2.832	25	178	27	190	0
4	6	8	"yfcH"	"STM2350"	16050	43810	90	251	251	55	43	45	12	100	100	0	624	648	107	91	94	24	100	100	0	0.390	0.373	0.368	0.367	1.274	0.372	0.914	52	381	741	765	-1.358	208	533	208	557	0
4	7	8	"fdx"	"STM2538"	16230	43810	90	281	276	61	44	59	56	100	98	0	329	333	65	92	125	115	98	59	0	1.000	0.963	0.943	0.966	1.299	0.912	0.873	52	305	474	473	0.000	237	237	232	241	100
4	8	8	"cadB"	"STM2558"	16380	43840	150	326	286	133	43	52	42	82	80	0	776	658	295	92	110	89	82	80	0	0.414	0.429	0.427	0.462	1.739	0.432	0.946	156	735	967	809	-1.273	283	684	243	566	100
4	9	8	"yfhG"	"STM2563"	16600	43810	100	322	309	89	43	44	13	100	100	0	424	408	88	90	91	15	100	100	0	0.835	0.836	0.830	0.818	1.241	0.852	0.944	80	452	613	584	-0.260	279	334	266	318	0
4	10	8	""	"STM2570"	16780	43800	100	121	123	46	42	43	12	97	97	0	353	357	88	90	90	10	100	100	0	0.300	0.303	0.290	0.282	1.470	0.304	0.746	80	420	342	348	-1.735	79	263	81	267	0
4	11	8	""	"STM2587"	16950	43800	100	113	125	45	42	43	8	98	98	0	628	601	159	90	90	11	100	100	0	0.132	0.162	0.151	0.151	1.507	0.159	0.764	80	430	609	594	-2.922	71	538	83	511	0
4	12	8	""	"STM2593"	17120	43800	90	91	96	28	42	44	10	100	92	0	483	493	124	90	92	18	100	100	0	0.125	0.134	0.132	0.122	1.586	0.131	0.729	52	358	442	457	-3.004	49	393	54	403	0
4	13	8	"yhbP"	"STM3270"	17300	43800	100	152	159	56	41	43	10	100	100	0	433	411	99	90	92	17	100	98	0	0.324	0.368	0.373	0.355	1.432	0.373	0.864	80	442	454	439	-1.628	111	343	118	321	0
4	14	8	""	"STM3277"	17480	43790	100	111	130	117	43	44	11	100	98	0	617	657	372	90	91	11	100	100	0	0.129	0.153	0.132	0.133	1.507	0.204	0.789	80	442	595	654	-2.954	68	527	87	567	0
4	15	8	"pnp"	"STM3282"	17660	43790	110	3412	3433	233	44	46	14	100	100	0	1045	1044	81	92	93	11	100	100	0	3.534	3.560	3.562	3.566	1.087	3.560	0.984	80	466	4321	4341	1.821	3368	953	3389	952	0
4	16	8	"secG"	"STM3293"	17830	43790	100	825	791	231	44	45	12	100	100	0	328	320	75	92	92	11	100	100	0	3.309	3.276	3.344	3.291	1.205	3.323	0.950	80	440	1017	975	1.727	781	236	747	228	0
4	17	8	"yhbE"	"STM3302"	18010	43790	100	657	649	120	42	43	11	100	100	0	447	446	78	90	91	11	100	100	0	1.723	1.705	1.687	1.714	1.214	1.706	0.953	80	452	972	963	0.785	615	357	607	356	0
4	18	8	"yrbA"	"STM3308"	18200	43790	100	192	196	94	42	43	9	98	98	0	225	230	80	89	90	11	98	98	0	1.103	1.092	1.034	1.054	1.449	1.124	0.899	80	440	286	295	0.141	150	136	154	141	0
4	19	8	""	"STM0718"	18360	43780	90	101	106	23	42	44	12	100	98	0	485	484	58	91	94	25	100	100	0	0.150	0.163	0.156	0.155	1.488	0.162	0.706	52	363	453	457	-2.739	59	394	64	393	0
4	20	8	""	"STM0724"	18550	43770	100	44	46	10	42	43	14	16	1	0	98	105	29	90	92	18	27	7	0	0.250	0.267	0.571	0.660	3.648	0.345	0.014	80	449	10	19	-2.000	2	8	4	15	-100
4	21	8	"sdhD"	"STM0733"	18730	43780	100	176	182	49	42	44	16	100	100	0	329	332	56	89	90	11	100	100	0	0.558	0.576	0.574	0.553	1.356	0.581	0.865	80	432	374	383	-0.841	134	240	140	243	0
4	22	8	"ybgC"	"STM0744"	18910	43780	100	138	141	48	41	43	13	98	95	0	298	295	59	90	90	12	100	100	0	0.466	0.488	0.443	0.450	1.453	0.495	0.795	80	420	305	305	-1.101	97	208	100	205	0
4	23	8	"ybgF"	"STM0750"	19080	43780	100	510	495	98	42	44	12	100	100	0	444	453	73	93	93	11	100	100	0	1.333	1.258	1.229	1.253	1.198	1.275	0.950	80	408	819	813	0.415	468	351	453	360	0
4	24	8	"aroG"	"STM0760"	19260	43770	100	346	337	83	42	43	10	100	100	0	529	515	95	92	93	10	100	100	0	0.696	0.697	0.716	0.689	1.210	0.706	0.952	80	452	741	718	-0.524	304	437	295	423	0
4	1	9	""	"STM0868"	15170	44000	100	203	203	38	43	45	11	100	100	0	832	809	128	89	90	11	100	100	0	0.215	0.222	0.216	0.221	1.307	0.213	0.892	80	462	903	880	-2.215	160	743	160	720	0
4	2	9	"rimK"	"STM0875"	15340	44000	100	251	247	69	43	44	11	100	100	0	584	571	166	90	91	11	98	98	0	0.421	0.424	0.420	0.437	1.443	0.412	0.928	80	440	702	685	-1.248	208	494	204	481	0
4	3	9	"ybjF"	"STM0882"	15520	43990	90	278	276	70	41	43	8	100	100	0	553	546	112	89	90	12	100	100	0	0.511	0.514	0.519	0.508	1.276	0.503	0.899	52	359	701	692	-0.969	237	464	235	457	0
4	4	9	"artP"	"STM0891"	15690	44000	90	554	537	117	43	46	20	100	100	0	546	532	98	89	93	25	100	100	0	1.118	1.115	1.143	1.113	1.177	1.123	0.959	52	388	968	937	0.161	511	457	494	443	0
4	5	9	""	"STM0896"	15880	43990	100	81	83	26	44	46	18	81	50	0	423	421	80	89	91	23	100	100	0	0.111	0.117	0.111	0.108	1.713	0.119	0.573	80	480	371	371	-3.174	37	334	39	332	0
4	6	9	""	"STM0901"	16060	43990	100	87	92	34	44	44	10	96	82	0	665	658	142	89	90	13	100	100	0	0.075	0.084	0.075	0.073	1.730	0.087	0.581	80	442	619	617	-3.744	43	576	48	569	0
4	7	9	""	"STM1035"	16240	43980	100	67	72	22	44	58	53	8	2	0	310	333	115	91	121	114	93	41	0	0.105	0.116	0.111	0.101	1.958	0.231	0.589	80	422	242	270	-3.251	23	219	28	242	100
4	8	9	""	"STM1039"	16430	43990	90	82	92	37	42	44	19	82	50	0	396	423	147	91	95	41	100	100	0	0.131	0.151	0.137	0.125	1.751	0.162	0.723	52	304	345	382	-2.931	40	305	50	332	0
4	9	9	"aceK"	"STM4185"	16600	43990	100	189	184	66	41	43	10	98	97	0	886	818	216	89	89	11	100	100	0	0.186	0.196	0.192	0.178	1.565	0.195	0.860	80	420	945	872	-2.429	148	797	143	729	0
4	10	9	""	"STM4196"	16770	43980	100	82	88	39	42	43	12	82	65	0	486	483	128	88	89	12	100	100	0	0.101	0.116	0.098	0.092	2.104	0.115	0.525	80	420	438	441	-3.315	40	398	46	395	0
4	11	9	""	"STM4200"	16950	43980	100	174	181	57	42	43	10	100	100	0	699	745	161	90	90	11	100	100	0	0.217	0.212	0.199	0.204	1.358	0.209	0.827	80	451	741	794	-2.206	132	609	139	655	0
4	12	9	""	"STM4204"	17130	43980	100	106	112	39	41	43	9	97	96	0	628	599	167	90	90	11	100	100	0	0.121	0.139	0.130	0.126	1.673	0.137	0.766	80	430	603	580	-3.049	65	538	71	509	0
4	13	9	"pduE"	"STM2042"	17310	43980	100	70	76	32	41	42	9	86	66	0	376	369	65	90	90	11	100	100	0	0.101	0.125	0.109	0.101	2.008	0.126	0.417	80	420	315	314	-3.302	29	286	35	279	0
4	14	9	"pduV"	"STM2056"	17480	43970	90	77	80	28	43	44	11	82	65	0	364	372	63	90	91	11	100	100	0	0.124	0.131	0.112	0.106	2.141	0.127	0.447	52	357	308	319	-3.011	34	274	37	282	0
4	15	9	"stfF"	"STM0199"	17660	43970	110	105	119	42	44	47	15	100	88	0	417	412	95	91	92	12	100	100	0	0.187	0.234	0.193	0.209	1.712	0.206	0.518	80	478	387	396	-2.418	61	326	75	321	0
4	16	9	"thiH"	"STM4159"	17840	43980	100	187	193	55	44	47	16	100	98	0	730	716	136	92	92	11	100	100	0	0.224	0.239	0.223	0.229	1.435	0.226	0.807	80	416	781	773	-2.158	143	638	149	624	0
4	17	9	"yojN"	"STM2269"	18020	43970	110	362	370	63	41	43	12	100	100	0	1115	1129	104	91	91	11	100	100	0	0.313	0.317	0.314	0.313	1.226	0.317	0.923	80	468	1345	1367	-1.674	321	1024	329	1038	0
4	18	9	""	"STM4261"	18180	43960	90	216	269	171	42	42	10	100	100	0	234	268	118	90	91	10	100	100	0	1.208	1.275	1.210	1.224	1.320	1.323	0.913	52	348	318	405	0.273	174	144	227	178	100
4	19	9	"traP"	"PSLT082"	18370	43960	100	102	111	41	42	43	10	100	98	0	585	593	187	90	91	18	100	100	0	0.121	0.137	0.123	0.126	1.584	0.135	0.746	80	460	555	572	-3.044	60	495	69	503	0
4	20	9	""	"STM1542"	18550	43960	100	68	72	22	41	43	10	85	63	0	336	341	109	89	90	11	100	100	0	0.109	0.123	0.117	0.107	1.876	0.115	0.572	80	430	274	283	-3.193	27	247	31	252	0
4	21	9	""	"STM4309"	18730	43960	100	162	173	45	41	43	10	100	100	0	1066	1045	126	90	90	12	100	100	0	0.124	0.138	0.132	0.132	1.376	0.136	0.848	80	420	1097	1087	-3.012	121	976	132	955	0
4	22	9	"adi"	"STM4296"	18900	43960	100	177	179	53	41	43	11	100	100	0	719	691	180	90	91	12	100	100	0	0.216	0.230	0.233	0.223	1.342	0.226	0.884	80	420	765	739	-2.209	136	629	138	601	0
4	23	9	"lpxO"	"STM4286"	19080	43950	110	209	204	44	41	44	13	100	100	0	653	646	108	92	92	11	100	100	0	0.299	0.294	0.292	0.289	1.288	0.286	0.888	80	478	729	717	-1.740	168	561	163	554	0
4	24	9	"nrfC"	"STM4279"	19260	43950	110	67	77	38	42	44	13	66	45	0	194	239	155	91	91	10	100	100	0	0.243	0.236	0.235	0.210	2.022	0.226	0.672	80	524	128	183	-2.043	25	103	35	148	0
4	1	10	"yafB"	"STM0255"	15170	44180	100	506	518	127	43	44	11	100	100	0	605	615	102	91	91	11	100	100	0	0.901	0.906	0.893	0.889	1.271	0.920	0.916	80	464	977	999	-0.151	463	514	475	524	0
4	2	10	""	"STM0274"	15340	44170	90	169	172	43	44	45	11	100	100	0	931	914	114	90	91	11	100	100	0	0.149	0.155	0.154	0.148	1.440	0.146	0.797	52	357	966	952	-2.750	125	841	128	824	0
4	3	10	""	"STM0282"	15530	44170	100	110	112	38	43	44	11	97	91	0	388	383	109	89	90	12	100	100	0	0.224	0.235	0.211	0.218	1.520	0.230	0.766	80	460	366	363	-2.158	67	299	69	294	0
4	4	10	""	"STM0288"	15700	44170	90	66	71	30	42	43	11	78	53	0	283	282	52	91	91	10	100	100	0	0.125	0.152	0.149	0.123	2.376	0.158	0.347	52	358	216	220	-3.000	24	192	29	191	0
4	5	10	""	"STM0297"	15870	44180	80	51	54	16	42	44	11	40	17	0	164	165	24	90	90	12	100	100	0	0.122	0.160	0.179	0.158	2.532	0.148	0.124	52	321	83	87	-3.040	9	74	12	75	0
4	6	10	"yafJ"	"STM0311"	16060	44170	100	96	97	26	42	44	10	93	91	0	218	217	39	89	89	12	100	100	0	0.419	0.430	0.419	0.396	1.629	0.421	0.709	80	461	183	183	-1.256	54	129	55	128	0
4	7	10	"ycfJ"	"STM1212"	16240	44160	90	129	136	43	42	43	10	100	98	0	209	216	49	90	90	10	100	100	0	0.731	0.746	0.754	0.719	1.473	0.740	0.806	52	365	206	220	-0.452	87	119	94	126	0
4	8	10	"ycfX"	"STM1220"	16420	44160	100	389	372	106	41	43	10	100	100	0	557	533	134	90	90	10	100	100	0	0.745	0.747	0.750	0.743	1.377	0.743	0.941	80	442	815	774	-0.424	348	467	331	443	0
4	9	10	""	"STM1236"	16590	44160	80	59	59	13	41	43	11	65	42	0	153	153	21	90	90	11	100	100	0	0.286	0.286	0.335	0.264	2.177	0.248	0.249	52	293	81	81	-1.807	18	63	18	63	0
4	10	10	""	"STM1253"	16770	44160	100	128	128	45	41	43	11	96	92	0	220	227	64	89	89	11	98	98	0	0.664	0.630	0.624	0.589	1.820	0.625	0.802	80	461	218	225	-0.590	87	131	87	138	0
4	11	10	"yoaG"	"STM1272"	16960	44170	90	55	54	11	42	44	11	53	13	0	154	155	20	88	88	11	100	100	0	0.197	0.179	0.198	0.164	2.585	0.147	0.122	52	365	79	79	-2.344	13	66	12	67	0
4	12	10	""	"STM1276"	17130	44150	100	128	129	42	41	42	9	98	97	0	153	158	29	89	90	11	98	97	0	1.359	1.275	1.215	1.240	1.670	1.396	0.736	80	420	151	157	0.443	87	64	88	69	0
4	13	10	"rstB"	"STM1471"	17310	44150	100	132	130	35	42	43	11	98	98	0	749	694	177	89	90	11	100	100	0	0.136	0.145	0.140	0.140	1.404	0.143	0.856	80	420	750	693	-2.874	90	660	88	605	0
4	14	10	"ydgH"	"STM1478"	17490	44150	100	488	462	154	42	43	11	100	98	0	528	503	133	90	91	11	100	100	0	1.018	1.017	0.999	0.978	1.345	1.039	0.955	80	440	884	833	0.026	446	438	420	413	0
4	15	10	"ynfM"	"STM1486"	17660	44140	100	133	139	46	43	44	11	96	96	0	689	640	178	89	90	12	100	100	0	0.150	0.174	0.166	0.160	1.603	0.169	0.781	80	418	690	647	-2.737	90	600	96	551	0
4	16	10	""	"STM1493"	17840	44140	100	162	163	38	42	43	11	100	100	0	653	664	66	89	90	10	100	100	0	0.213	0.210	0.204	0.202	1.344	0.212	0.863	80	416	684	696	-2.233	120	564	121	575	0
4	17	10	"ynfD"	"STM1500"	18020	44150	100	171	172	64	41	42	11	100	100	0	228	222	57	90	90	10	100	98	0	0.942	0.992	0.986	0.983	1.398	1.006	0.868	80	420	268	263	-0.086	130	138	131	132	0
4	18	10	"udg"	"STM2080"	18190	44140	100	292	298	61	42	43	10	100	100	0	730	719	77	90	90	10	100	100	0	0.391	0.407	0.396	0.398	1.264	0.403	0.910	80	430	890	885	-1.356	250	640	256	629	0
4	19	10	""	"STM2787"	18370	44140	100	61	64	23	42	43	9	68	51	0	215	215	55	90	90	11	100	97	0	0.152	0.176	0.149	0.155	2.096	0.191	0.409	80	442	144	147	-2.718	19	125	22	125	0
4	20	10	"gabT"	"STM2792"	18550	44130	100	141	136	40	42	43	10	97	93	0	614	588	122	89	90	11	100	100	0	0.189	0.188	0.192	0.174	1.504	0.189	0.828	80	439	624	593	-2.407	99	525	94	499	0
4	21	10	"mobA"	"STM3994"	18730	44140	100	250	243	70	41	42	9	100	100	0	407	394	81	90	90	11	100	100	0	0.659	0.664	0.670	0.642	1.320	0.677	0.913	80	420	526	506	-0.601	209	317	202	304	0
4	22	10	""	"STM4014"	18910	44140	100	76	84	35	41	43	10	97	75	0	428	431	53	90	91	11	100	100	0	0.104	0.126	0.103	0.102	1.939	0.118	0.434	80	442	373	384	-3.272	35	338	43	341	0
4	23	10	""	"STM4033"	19090	44130	90	59	63	19	41	43	13	61	34	0	133	141	32	90	91	11	100	92	0	0.419	0.431	0.410	0.395	2.102	0.431	0.408	52	359	61	73	-1.256	18	43	22	51	0
4	24	10	""	"STM4054"	19260	44130	100	91	98	40	40	42	13	93	83	0	413	429	116	91	92	11	100	100	0	0.158	0.172	0.154	0.147	1.801	0.171	0.591	80	464	373	396	-2.658	51	322	58	338	0
4	1	11	""	"STM2943"	15160	44350	90	100	103	32	43	45	12	98	92	0	616	608	163	89	91	14	100	100	0	0.108	0.116	0.106	0.105	1.658	0.113	0.706	52	371	584	579	-3.209	57	527	60	519	0
4	2	11	""	"STM2955"	15350	44350	100	83	89	31	44	45	12	91	71	0	204	217	73	89	91	13	100	100	0	0.339	0.352	0.333	0.313	1.857	0.346	0.638	80	470	154	173	-1.560	39	115	45	128	0
4	3	11	"yqcC"	"STM2965"	15530	44340	90	92	104	46	43	45	11	98	86	0	164	173	46	88	89	11	100	98	0	0.645	0.718	0.660	0.640	1.724	0.788	0.645	52	357	125	146	-0.633	49	76	61	85	0
4	4	11	"fucO"	"STM2973"	15700	44350	100	134	131	43	43	44	11	97	95	0	822	733	206	91	91	11	100	100	0	0.124	0.137	0.137	0.128	1.518	0.139	0.836	80	442	822	730	-3.006	91	731	88	642	0
4	5	11	"fucK"	"STM2977"	15880	44350	100	86	88	22	43	43	11	93	88	0	403	402	91	89	89	10	100	100	0	0.137	0.144	0.135	0.135	1.652	0.140	0.680	80	442	357	358	-2.868	43	314	45	313	0
4	6	11	"csdA"	"STM2984"	16050	44340	90	179	187	49	43	44	12	100	100	0	424	443	89	90	91	15	100	100	0	0.407	0.408	0.405	0.397	1.290	0.406	0.864	52	364	470	497	-1.296	136	334	144	353	0
4	7	11	"yqhE"	"STM3165"	16240	44340	100	213	208	55	42	43	10	100	98	0	680	673	131	91	92	14	100	100	0	0.290	0.285	0.282	0.268	1.385	0.286	0.925	80	460	760	748	-1.784	171	589	166	582	0
4	8	11	""	"STM3175"	16420	44340	100	283	284	73	41	43	10	100	100	0	485	478	104	90	90	10	100	100	0	0.613	0.626	0.633	0.621	1.288	0.621	0.923	80	420	637	631	-0.707	242	395	243	388	0
4	9	11	"STMF1.5"	"Not LT2a91"	16590	44330	100	49	50	11	40	42	10	46	21	0	103	107	25	89	90	11	58	25	0	0.643	0.556	0.862	0.766	3.549	0.194	0.047	80	420	23	28	-0.637	9	14	10	18	-75
4	10	11	"yfiO"	"STM2663"	16770	44340	100	449	451	147	42	43	10	100	100	0	379	380	83	90	90	11	100	100	0	1.408	1.410	1.335	1.365	1.240	1.465	0.937	80	430	696	699	0.494	407	289	409	290	0
4	11	11	""	"STM2680"	16950	44330	90	110	115	41	42	43	10	100	98	0	311	322	106	90	90	11	100	100	0	0.308	0.315	0.297	0.296	1.584	0.307	0.681	52	357	289	305	-1.700	68	221	73	232	0
4	12	11	""	"STM2690"	17130	44330	100	188	186	49	42	43	10	100	98	0	611	594	105	90	91	12	100	100	0	0.280	0.286	0.275	0.273	1.428	0.286	0.879	80	442	667	648	-1.835	146	521	144	504	0
4	13	11	"ybbN"	"STM0504"	17310	44330	100	347	339	90	41	43	11	100	100	0	429	416	104	90	90	11	100	100	0	0.903	0.914	0.908	0.912	1.311	0.900	0.934	80	432	645	624	-0.148	306	339	298	326	0
4	14	11	"allA"	"STM0515"	17480	44330	90	99	102	28	41	43	10	98	92	0	394	400	59	90	90	11	100	100	0	0.191	0.197	0.179	0.174	1.852	0.193	0.649	52	366	362	371	-2.390	58	304	61	310	0
4	15	11	""	"STM0520"	17660	44320	90	93	96	29	42	44	10	92	88	0	535	520	81	89	89	11	100	100	0	0.114	0.125	0.114	0.110	1.876	0.123	0.680	52	379	497	485	-3.128	51	446	54	431	0
4	16	11	"ybbY"	"STM0524"	17830	44320	90	138	147	34	43	45	10	100	100	0	820	808	79	92	93	15	100	100	0	0.130	0.145	0.136	0.139	1.347	0.143	0.751	52	299	823	820	-2.938	95	728	104	716	100
4	17	11	"ylbE"	"STM0530"	18010	44320	90	94	94	25	42	43	10	96	92	0	544	540	88	92	94	15	100	100	0	0.115	0.116	0.113	0.106	1.644	0.115	0.704	52	364	504	500	-3.120	52	452	52	448	0
4	18	11	"cysS"	"STM0537"	18190	44320	100	1234	1160	271	41	43	11	100	100	0	810	779	146	90	91	12	100	100	0	1.657	1.624	1.629	1.610	1.171	1.644	0.969	80	462	1913	1808	0.729	1193	720	1119	689	0
4	19	11	"yohJ"	"STM2181"	18370	44320	90	77	82	28	42	44	10	82	73	0	240	244	58	89	89	10	100	100	0	0.232	0.258	0.268	0.202	2.591	0.233	0.449	52	364	186	195	-2.109	35	151	40	155	0
4	20	11	"galS"	"STM2191"	18540	44320	90	101	101	31	41	43	10	98	92	0	501	486	109	90	91	18	100	100	0	0.146	0.152	0.145	0.134	1.619	0.151	0.715	52	373	471	456	-2.776	60	411	60	396	0
4	21	11	"lysP"	"STM2200"	18720	44310	110	501	473	139	41	43	11	100	98	0	931	872	200	91	92	17	100	100	0	0.548	0.553	0.542	0.529	1.328	0.558	0.962	80	503	1300	1213	-0.869	460	840	432	781	0
4	22	11	"yejH"	"STM2223"	18900	44310	90	254	256	61	42	43	11	100	100	0	785	768	81	93	94	14	100	100	0	0.306	0.317	0.318	0.307	1.282	0.308	0.899	52	357	904	889	-1.707	212	692	214	675	0
4	23	11	""	"STM2231"	19080	44310	100	42	44	10	42	43	11	17	3	0	99	106	26	92	93	14	33	17	0	0.000	0.143	0.554	0.649	3.390	0.116	0.010	80	462	7	16	Error	0	7	2	14	-75
4	24	11	""	"STM2240"	19260	44310	100	174	179	47	41	43	11	100	98	0	492	475	107	91	92	11	100	100	0	0.332	0.359	0.361	0.353	1.314	0.353	0.892	80	464	534	522	-1.592	133	401	138	384	0
4	1	12	"phoP"	"STM1231"	15170	44530	100	1453	1343	432	42	44	13	100	100	0	359	347	85	89	90	12	100	100	0	5.226	5.043	5.027	4.999	1.238	5.112	0.961	80	474	1681	1559	2.386	1411	270	1301	258	0
4	2	12	"phoP"	"STM1231"	15350	44530	100	2306	2241	594	42	44	11	100	100	0	494	489	112	89	90	11	100	100	0	5.590	5.497	5.566	5.523	1.196	5.539	0.973	80	408	2669	2599	2.483	2264	405	2199	400	0
4	3	12	"phoQ"	"STM1230"	15520	44530	100	360	367	112	43	44	11	100	100	0	289	293	54	90	90	11	100	100	0	1.593	1.596	1.551	1.551	1.259	1.666	0.921	80	427	516	527	0.672	317	199	324	203	0
4	4	12	"phoQ"	"STM1230"	15690	44520	90	1079	1056	260	43	51	49	100	100	0	711	716	199	91	96	39	100	100	0	1.671	1.621	1.645	1.654	1.159	1.600	0.971	52	363	1656	1638	0.741	1036	620	1013	625	0
4	5	12	"phoQ"	"STM1230"	15880	44530	80	406	405	91	42	43	11	100	100	0	297	317	95	90	90	12	100	100	0	1.758	1.599	1.605	1.674	1.316	1.513	0.879	52	320	571	590	0.814	364	207	363	227	0
4	6	12	"hupA"	"STM4170"	16060	44520	90	830	853	304	41	43	12	100	100	0	243	248	72	89	89	10	100	100	0	5.123	5.107	5.398	5.273	1.220	5.064	0.927	52	381	943	971	2.357	789	154	812	159	0
4	7	12	"sopB"	"STM1091"	16240	44520	100	1379	1335	311	41	42	10	100	100	0	1019	971	209	90	90	11	100	100	0	1.440	1.469	1.490	1.473	1.156	1.472	0.978	80	430	2267	2175	0.526	1338	929	1294	881	0
4	8	12	"pipC"	"STM0375"	16420	44520	100	191	196	55	42	43	10	100	100	0	311	308	72	89	90	10	100	100	0	0.671	0.703	0.666	0.686	1.361	0.695	0.869	80	420	371	373	-0.575	149	222	154	219	0
4	9	12	"pipC"	"STM0375"	16600	44510	100	193	194	48	41	42	10	100	100	0	311	301	60	88	89	10	100	100	0	0.682	0.718	0.680	0.710	1.343	0.717	0.873	80	432	375	366	-0.553	152	223	153	213	0
4	10	12	"ssrB"	"STM1391"	16780	44510	100	133	139	53	42	43	11	98	95	0	366	356	77	90	90	11	100	100	0	0.330	0.365	0.312	0.317	1.643	0.375	0.772	80	420	367	363	-1.601	91	276	97	266	0
4	11	12	"ssrB"	"STM1391"	16950	44500	90	138	152	51	42	44	10	100	100	0	395	393	55	89	91	12	100	100	0	0.314	0.362	0.351	0.337	1.495	0.366	0.722	52	365	402	414	-1.672	96	306	110	304	0
4	12	12	"ssrB"	"STM1391"	17130	44510	100	164	166	40	42	44	11	98	98	0	435	421	56	90	91	13	100	100	0	0.354	0.375	0.367	0.355	1.441	0.364	0.848	80	430	467	455	-1.500	122	345	124	331	0
4	13	12	"lrp"	"STM0959"	17310	44510	100	763	729	141	41	43	10	100	100	0	355	351	58	90	90	11	100	100	0	2.725	2.636	2.655	2.651	1.176	2.651	0.956	80	420	987	949	1.446	722	265	688	261	0
4	14	12	"lrp"	"STM0959"	17490	44510	100	796	782	124	42	43	10	100	100	0	377	374	47	90	89	11	100	100	0	2.627	2.606	2.682	2.607	1.175	2.642	0.950	80	430	1041	1024	1.394	754	287	740	284	0
4	15	12	"gyrA"	"STM2272"	17660	44500	80	459	489	292	42	43	10	100	100	0	261	385	568	88	88	11	100	100	0	2.410	1.505	2.401	2.167	1.533	0.719	0.670	52	241	590	744	1.269	417	173	447	297	100
4	16	12	"gyrA"	"STM2272"	17830	44500	210	1673	1668	197	42	47	45	100	100	0	639	636	77	90	92	22	100	100	0	2.971	2.978	2.970	2.986	1.119	2.960	0.964	316	1351	2180	2172	1.571	1631	549	1626	546	100
4	17	12	"csrA"	"STM2826"	18010	44500	100	84	98	49	42	44	10	87	82	0	125	132	39	91	91	12	82	55	0	1.235	1.366	1.496	1.446	2.275	1.402	0.588	80	362	76	97	0.305	42	34	56	41	-50
4	18	12	"csrA"	"STM2826"	18190	44500	90	124	131	43	40	42	11	100	100	0	194	201	41	90	90	11	100	100	0	0.808	0.820	0.727	0.789	1.581	0.817	0.701	52	364	188	202	-0.308	84	104	91	111	0
4	19	12	"yhhP"	"STM3578"	18370	44490	90	67	68	20	40	42	10	86	63	0	158	167	56	88	89	10	100	100	0	0.386	0.354	0.333	0.325	1.984	0.305	0.487	52	372	97	107	-1.374	27	70	28	79	0
4	20	12	"yhhP"	"STM3578"	18540	44490	90	71	79	25	41	43	12	88	67	0	169	178	37	91	91	11	100	100	0	0.385	0.437	0.339	0.365	2.162	0.368	0.415	52	378	108	125	-1.379	30	78	38	87	0
4	21	12	"yhhP"	"STM3578"	18730	44490	90	80	81	20	41	43	11	96	80	0	185	189	36	90	91	11	100	100	0	0.411	0.404	0.388	0.368	1.836	0.382	0.575	52	380	134	139	-1.284	39	95	40	99	0
4	22	12	"topA"	"STM1714"	18910	44490	100	1402	1327	297	41	42	9	100	100	0	982	943	160	92	92	12	100	100	0	1.529	1.511	1.535	1.491	1.171	1.540	0.970	80	462	2251	2137	0.613	1361	890	1286	851	0
4	23	12	"topA"	"STM1714"	19090	44490	80	135	140	43	41	42	10	100	100	0	183	184	38	93	93	10	100	100	0	1.044	1.088	1.082	1.085	1.567	1.111	0.783	52	301	184	190	0.063	94	90	99	91	0
4	24	12	"fur"	"STM0693"	19260	44490	100	364	357	97	42	44	14	100	100	0	384	367	81	92	91	11	98	98	0	1.103	1.145	1.135	1.176	1.468	1.149	0.932	80	452	614	590	0.141	322	292	315	275	0
4	1	13	"ctrl-buffer"	"ctrl-buffer"	15160	44710	100	44	45	11	42	44	13	21	2	0	93	93	13	87	88	11	23	6	0	0.333	0.500	0.955	0.917	3.622	0.185	0.001	80	456	8	9	-1.585	2	6	3	6	-50
4	2	13	"ctrl-buffer"	"ctrl-buffer"	15340	44700	100	42	43	10	42	43	10	17	3	0	90	91	11	87	88	11	25	5	0	0.000	0.250	1.313	1.067	3.352	0.000	0.000	80	439	3	5	Error	0	3	1	4	-50
4	3	13	"ctrl-buffer"	"ctrl-buffer"	15520	44700	100	43	45	15	42	43	10	25	8	0	92	92	10	89	89	11	18	5	0	0.333	1.000	1.353	1.473	3.288	3.424	0.004	80	430	4	6	-1.585	1	3	3	3	-50
4	4	13	"ctrl-buffer"	"ctrl-buffer"	15700	44700	100	42	44	10	42	44	17	7	0	0	101	100	11	90	90	14	36	5	0	0.000	0.200	0.444	0.664	4.053	26.351	0.000	80	442	11	12	Error	0	11	2	10	-50
4	5	13	"ctrl-buffer"	"ctrl-buffer"	15880	44700	100	43	44	10	42	44	12	13	3	0	91	91	12	89	89	11	26	3	0	0.500	1.000	0.531	0.665	3.500	2.878	0.006	80	420	3	4	-1.000	1	2	2	2	-50
4	6	13	"ctrl-buffer"	"ctrl-buffer"	16050	44700	100	44	45	11	41	43	13	20	2	0	88	89	12	89	89	10	20	6	0	-3.000	100000.000	0.762	0.968	3.399	6.657	0.007	80	430	2	4	Error	3	-1	4	0	-50
4	7	13	"ctrl-buffer"	"ctrl-buffer"	16230	44690	100	42	43	9	42	43	11	13	1	0	91	93	11	89	89	11	23	8	0	0.000	0.250	1.000	0.987	3.040	0.478	0.008	80	431	2	5	Error	0	2	1	4	-50
4	8	13	"ctrl-buffer"	"ctrl-buffer"	16410	44690	100	41	42	8	42	43	10	10	0	0	93	92	11	89	90	11	18	5	0	-0.250	0.000	0.750	0.681	3.507	3.501	0.010	80	440	3	3	Error	-1	4	0	3	-50
4	9	13	"ctrl-buffer"	"ctrl-buffer"	16590	44690	100	41	43	12	41	43	11	15	5	0	92	93	12	88	89	11	32	6	0	0.000	0.400	1.171	0.993	3.055	6.007	0.005	80	432	4	7	Error	0	4	2	5	-50
4	10	13	"ctrl-buffer"	"ctrl-buffer"	16770	44690	100	42	45	11	41	43	11	25	7	0	98	98	10	88	88	10	48	10	0	0.100	0.400	0.676	0.686	3.971	3.981	0.000	80	420	11	14	-3.322	1	10	4	10	-50
4	11	13	"ctrl-buffer"	"ctrl-buffer"	16940	44690	100	41	43	15	41	43	11	17	2	0	89	88	11	89	89	11	11	1	0	0.000	-2.000	0.764	0.862	3.634	0.088	0.002	80	439	0	1	Error	0	0	2	-1	-50
4	12	13	"ctrl-buffer"	"ctrl-buffer"	17120	44680	100	41	42	8	42	43	11	5	1	0	89	89	12	89	89	12	12	2	0	100000.000	0.000	0.701	0.642	3.116	17.855	0.001	80	431	-1	0	16.610	-1	0	0	0	-50
4	13	13	"ctrl-buffer"	"ctrl-buffer"	17300	44680	100	41	44	14	42	43	9	20	6	0	94	95	11	90	90	11	25	5	0	-0.250	0.400	1.100	1.106	3.518	13.555	0.000	80	420	3	7	Error	-1	4	2	5	-50
4	14	13	"ctrl-buffer"	"ctrl-buffer"	17480	44680	100	43	42	10	41	43	10	18	2	0	93	93	12	89	90	11	28	7	0	0.500	0.250	0.545	0.580	2.639	0.212	0.002	80	408	6	5	-1.000	2	4	1	4	-50
4	15	13	"ctrl-buffer"	"ctrl-buffer"	17650	44680	100	42	44	11	42	43	11	10	2	0	94	94	11	88	89	11	26	8	0	0.000	0.333	0.630	0.642	3.063	0.061	0.000	80	430	6	8	Error	0	6	2	6	-50
4	16	13	"ctrl-buffer"	"ctrl-buffer"	17830	44680	100	43	44	10	41	43	11	18	3	0	96	97	12	91	91	11	32	5	0	0.400	0.500	0.875	0.889	3.373	5.580	0.002	80	342	7	9	-1.322	2	5	3	6	-50
4	17	13	"ctrl-buffer"	"ctrl-buffer"	18010	44680	100	42	44	11	40	41	10	15	7	0	94	93	13	88	89	12	26	5	0	0.333	0.800	1.100	0.837	3.253	0.150	0.006	80	422	8	9	-1.585	2	6	4	5	-50
4	18	13	"ctrl-buffer"	"ctrl-buffer"	18190	44670	100	41	44	12	41	42	10	25	5	0	93	94	10	88	89	12	28	6	0	0.000	0.500	0.923	0.939	3.948	13.832	0.000	80	442	5	9	Error	0	5	3	6	-50
4	19	13	"ctrl-buffer"	"ctrl-buffer"	18370	44670	100	39	40	11	41	42	11	12	1	0	91	91	11	88	89	11	23	3	0	-0.667	-0.333	0.618	0.645	3.118	0.590	0.010	80	430	1	2	Error	-2	3	-1	3	-50
4	20	13	"ctrl-buffer"	"ctrl-buffer"	18540	44670	100	42	44	11	41	43	12	11	3	0	91	92	12	89	89	10	23	7	0	0.500	1.000	0.571	0.549	2.649	1.069	0.001	80	430	3	6	-1.000	1	2	3	3	-50
4	21	13	"ctrl-buffer"	"ctrl-buffer"	18720	44670	100	41	42	10	40	42	10	17	2	0	99	98	11	88	89	11	48	11	0	0.091	0.200	0.800	0.647	3.102	7.622	0.001	80	442	12	12	-3.459	1	11	2	10	-50
4	22	13	"ctrl-buffer"	"ctrl-buffer"	18900	44670	100	41	42	11	40	41	9	18	3	0	93	94	12	91	91	12	18	7	0	0.500	0.667	0.900	0.672	3.994	0.054	0.000	80	420	3	5	-1.000	1	2	2	3	-50
4	23	13	"ctrl-buffer"	"ctrl-buffer"	19080	44660	100	41	42	7	41	43	11	8	0	0	98	97	15	91	92	11	30	8	0	0.000	0.167	0.417	0.496	3.235	12.321	0.001	80	432	7	7	Error	0	7	1	6	-50
4	24	13	"ctrl-buffer"	"ctrl-buffer"	19260	44660	100	41	43	12	43	44	13	11	3	0	94	93	11	89	90	11	25	5	0	-0.400	0.000	0.929	1.020	2.551	29.665	0.000	80	452	3	4	Error	-2	5	0	4	-50
4	1	14	""	"STM1553"	15170	44880	90	103	105	29	42	43	10	98	96	0	484	481	79	89	90	12	100	100	0	0.154	0.161	0.159	0.145	1.668	0.157	0.723	52	392	456	455	-2.695	61	395	63	392	0
4	2	14	""	"STM3783"	15350	44890	90	51	55	22	42	43	11	42	25	0	180	184	44	87	88	11	100	100	0	0.097	0.134	0.182	0.162	2.299	0.111	0.102	52	395	102	110	-3.369	9	93	13	97	0
4	3	14	""	"STM2242"	15520	44880	90	62	69	25	43	44	12	73	38	0	269	267	65	89	90	11	100	100	0	0.106	0.146	0.125	0.106	2.496	0.142	0.339	52	387	199	204	-3.244	19	180	26	178	0
4	4	14	"yfiM"	"STM2653"	15710	44880	100	79	85	33	42	43	11	87	72	0	239	242	58	89	89	11	100	100	0	0.247	0.281	0.247	0.246	1.945	0.286	0.540	80	482	187	196	-2.019	37	150	43	153	0
4	5	14	"oxyS"	"STM4124"	15880	44870	90	51	55	16	42	44	10	42	26	0	112	128	59	89	89	10	84	51	0	0.391	0.333	0.500	0.455	3.300	0.190	0.185	52	370	32	52	-1.354	9	23	13	39	0
4	6	14	""	"STM4302"	16070	44880	100	48	54	18	42	43	10	41	20	0	191	198	51	88	88	11	100	98	0	0.058	0.109	0.126	0.107	2.634	0.121	0.209	80	483	109	122	-4.102	6	103	12	110	0
4	7	14	"ssaT"	"STM1421"	16250	44880	110	72	86	43	42	43	11	83	61	0	314	390	250	88	89	11	100	98	0	0.133	0.146	0.131	0.119	2.137	0.140	0.692	80	548	256	346	-2.913	30	226	44	302	0
4	8	14	"nrdI"	"STM2806"	16430	44880	90	64	79	47	41	43	11	80	50	0	170	220	132	88	89	10	100	100	0	0.280	0.288	0.269	0.262	1.906	0.303	0.762	52	379	105	170	-1.834	23	82	38	132	0
4	9	14	"sipA"	"STM2882"	16600	44870	100	699	770	318	42	43	10	100	100	0	424	443	146	89	89	11	100	100	0	1.961	2.056	2.038	2.033	1.181	2.084	0.966	80	464	992	1082	0.972	657	335	728	354	0
4	10	14	"dctA"	"STM3614"	16780	44870	100	162	164	40	41	42	10	100	100	0	743	710	149	88	89	11	100	100	0	0.185	0.198	0.193	0.194	1.328	0.191	0.882	80	464	776	745	-2.436	121	655	123	622	0
4	11	14	"aroB"	"STM3486"	16950	44860	90	187	212	87	41	42	11	100	100	0	137	156	47	90	90	11	100	94	0	3.106	2.591	2.748	2.837	1.556	2.490	0.778	52	370	193	237	1.635	146	47	171	66	0
4	12	14	"purN"	"STM2500"	17140	44870	100	116	129	59	42	48	97	26	5	0	265	295	128	90	90	13	100	100	0	0.423	0.424	0.417	0.381	1.706	0.421	0.853	80	494	249	292	-1.242	74	175	87	205	0
4	13	14	"yjgG"	"STM4462"	17320	44860	100	46	46	9	42	43	10	17	3	0	138	144	37	90	90	11	98	86	0	0.083	0.074	0.139	0.137	2.626	0.032	0.008	80	452	52	58	-3.585	4	48	4	54	0
4	14	14	""	"STM0437"	17490	44860	100	191	198	46	41	42	10	100	100	0	834	843	90	90	91	11	100	100	0	0.202	0.208	0.205	0.202	1.354	0.205	0.854	80	452	894	910	-2.310	150	744	157	753	0
4	15	14	""	"STM0565"	17660	44860	90	54	63	31	41	42	10	57	32	0	199	212	58	89	90	11	100	100	0	0.118	0.179	0.130	0.123	2.683	0.173	0.250	52	371	123	145	-3.081	13	110	22	123	0
4	16	14	"res"	"STM0358"	17840	44860	100	195	199	62	40	41	9	100	100	0	982	899	238	89	90	11	100	100	0	0.174	0.196	0.191	0.192	1.293	0.195	0.903	80	474	1048	969	-2.526	155	893	159	810	0
4	17	14	""	"STM2003"	18020	44860	100	61	69	28	40	42	10	80	57	0	258	257	56	88	89	11	100	98	0	0.124	0.172	0.152	0.149	2.000	0.183	0.438	80	464	191	198	-3.017	21	170	29	169	0
4	18	14	"nfo"	"STM2203"	18200	44860	100	197	192	54	40	41	9	100	100	0	453	434	87	88	89	11	100	100	0	0.430	0.439	0.432	0.424	1.292	0.444	0.909	80	462	522	498	-1.217	157	365	152	346	0
4	19	14	"EMPTY"	"EMPTY"	18370	44850	100	40	43	13	41	42	10	16	7	0	88	87	9	89	88	11	8	1	0	1.000	-1.000	0.875	1.077	4.392	2.474	0.003	80	440	-2	0	0.000	-1	-1	2	-2	-75
4	20	14	"EMPTY"	"EMPTY"	18540	44850	100	42	44	11	41	42	10	22	7	0	89	91	12	89	89	11	22	5	0	100000.000	1.500	0.757	0.652	3.538	0.437	0.008	80	452	1	5	16.610	1	0	3	2	-75
4	21	14	"EMPTY"	"EMPTY"	18720	44850	100	42	42	10	40	42	10	17	5	0	91	91	12	89	89	11	22	5	0	1.000	1.000	1.100	0.942	3.433	0.161	0.000	80	464	4	4	0.000	2	2	2	2	-75
4	22	14	"EMPTY"	"EMPTY"	18900	44840	100	40	41	8	40	41	9	13	5	0	90	89	11	90	90	11	12	2	0	0.000	-1.000	0.636	0.633	3.638	0.092	0.001	80	452	0	0	Error	0	0	1	-1	-75
4	23	14	"EMPTY"	"EMPTY"	19080	44840	100	44	46	23	41	43	11	15	5	0	88	89	12	90	91	11	13	3	0	-1.500	-5.000	0.646	0.822	5.136	6.834	0.004	80	464	1	4	Error	3	-2	5	-1	-75
4	24	14	"EMPTY"	"EMPTY"	19260	44840	100	42	43	9	41	42	10	13	5	0	90	90	12	90	90	11	21	2	0	100000.000	100000.000	0.600	0.528	2.870	12.875	0.001	80	496	1	2	16.610	1	0	2	0	-75
5	1	1	"yggG"	"STM3077"	1750	47240	120	231	252	82	42	43	12	100	100	0	434	467	125	85	86	10	100	100	0	0.542	0.550	0.536	0.542	1.365	0.550	0.911	120	626	538	592	-0.885	189	349	210	382	0
5	2	1	""	"STM1249"	1920	47240	140	108	113	36	42	43	11	100	98	0	315	328	95	86	86	10	100	100	0	0.288	0.293	0.284	0.286	1.561	0.285	0.792	156	749	295	313	-1.795	66	229	71	242	0
5	3	1	"csgA"	"STM1144"	2090	47230	80	100	104	36	44	44	10	98	92	0	312	328	109	86	87	11	100	100	0	0.248	0.248	0.247	0.223	1.712	0.239	0.771	52	297	282	302	-2.013	56	226	60	242	0
5	4	1	"malT"	"STM3515"	2270	47230	90	216	220	48	43	45	11	100	98	0	927	968	164	86	86	12	100	100	0	0.206	0.201	0.204	0.194	1.331	0.200	0.870	52	408	1014	1059	-2.281	173	841	177	882	0
5	5	1	""	"STM0212"	2460	47230	80	98	112	57	41	43	9	100	100	0	210	246	139	84	85	11	100	100	0	0.452	0.438	0.463	0.441	1.589	0.385	0.762	52	313	183	233	-1.144	57	126	71	162	0
5	6	1	"gltX"	"STM2415"	2630	47230	100	277	306	123	43	44	10	100	100	0	338	357	145	84	84	11	100	100	0	0.921	0.963	0.960	0.996	1.265	0.936	0.948	80	484	488	536	-0.118	234	254	263	273	0
5	7	1	""	"STM0055"	2810	47220	90	67	77	47	43	44	10	75	59	0	220	254	151	84	85	11	100	100	0	0.176	0.200	0.177	0.168	2.114	0.238	0.680	52	401	160	204	-2.503	24	136	34	170	0
5	8	1	"acnA"	"STM1712"	3000	47220	90	542	562	111	42	44	11	100	100	0	1022	1068	194	84	84	11	100	100	0	0.533	0.528	0.524	0.528	1.144	0.520	0.960	52	400	1438	1504	-0.908	500	938	520	984	0
5	9	1	"rfbF"	"STM2092"	3170	47220	90	186	201	86	42	44	10	100	100	0	338	363	125	83	84	10	100	100	0	0.565	0.568	0.572	0.560	1.430	0.576	0.875	52	387	399	439	-0.824	144	255	159	280	0
5	10	1	"osmY"	"STM4561"	3350	47210	90	134	143	44	43	44	11	100	100	0	431	465	106	84	84	10	100	100	0	0.262	0.262	0.252	0.247	1.405	0.260	0.842	52	384	438	481	-1.931	91	347	100	381	0
5	11	1	"hflB"	"STM3296"	3510	47210	90	5933	6699	1804	43	49	49	100	100	0	689	729	160	84	86	13	100	100	0	9.736	10.319	10.513	10.266	1.131	10.957	0.965	52	390	6495	7301	3.283	5890	605	6656	645	0
5	12	1	"yheM"	"STM3450"	3700	47210	80	94	100	34	42	43	10	100	94	0	201	213	56	84	84	10	100	100	0	0.444	0.450	0.423	0.418	1.584	0.454	0.748	52	326	169	187	-1.170	52	117	58	129	0
5	13	1	"yifL"	"STM3946"	3880	47210	100	295	331	127	42	43	9	100	100	0	260	259	60	84	85	10	100	100	0	1.438	1.651	1.528	1.604	1.578	1.820	0.805	80	454	429	464	0.524	253	176	289	175	0
5	14	1	""	"STM3941"	4040	47210	90	661	696	305	42	48	38	100	100	0	519	521	72	84	87	24	100	100	0	1.423	1.497	1.361	1.369	1.556	1.947	0.757	52	376	1054	1091	0.509	619	435	654	437	0
5	15	1	"hemD"	"STM3937"	4230	47200	90	1901	1847	281	43	48	39	100	100	0	547	547	43	86	88	23	100	100	0	4.030	3.913	3.840	3.868	1.200	4.017	0.949	52	400	2319	2265	2.011	1858	461	1804	461	0
5	16	1	"wecF"	"STM3928"	4410	47200	90	120	133	52	41	43	15	100	96	0	192	212	103	85	86	11	100	100	0	0.738	0.724	0.683	0.707	1.850	0.659	0.373	52	386	186	219	-0.438	79	107	92	127	0
5	17	1	"wecD"	"STM3924"	4580	47200	90	519	572	194	41	43	12	100	100	0	425	436	54	85	85	11	100	100	0	1.406	1.513	1.387	1.437	1.363	1.800	0.833	52	392	818	882	0.491	478	340	531	351	0
5	18	1	"wecB"	"STM3920"	4770	47200	100	1335	1258	284	43	45	12	100	100	0	753	714	147	84	85	11	100	100	0	1.931	1.929	1.948	1.953	1.319	1.954	0.959	80	474	1961	1845	0.950	1292	669	1215	630	0
5	19	1	""	"STM4431"	4940	47200	80	71	78	23	43	44	10	90	71	0	370	444	216	83	84	10	100	100	0	0.098	0.097	0.089	0.085	1.997	0.082	0.573	52	312	315	396	-3.358	28	287	35	361	0
5	20	1	""	"STM4435"	5110	47200	90	107	114	29	44	45	9	100	100	0	712	734	112	85	85	12	100	100	0	0.100	0.108	0.106	0.100	1.431	0.104	0.767	52	400	690	719	-3.315	63	627	70	649	0
5	21	1	""	"STM4442"	5300	47200	80	60	64	23	42	43	11	63	32	0	200	225	93	82	83	11	100	100	0	0.153	0.154	0.161	0.143	2.089	0.149	0.453	52	327	136	165	-2.713	18	118	22	143	0
5	22	1	"treC"	"STM4453"	5470	47190	100	41	43	12	43	45	11	17	2	0	83	84	11	83	83	10	18	3	0	100000.000	0.000	1.000	1.033	2.795	3.231	0.003	80	462	-2	1	16.610	-2	0	0	1	-50
5	23	1	""	"STM4467"	5640	47190	100	45	45	10	42	43	9	21	7	0	91	96	22	82	83	11	38	25	0	0.333	0.214	0.448	0.516	3.152	0.189	0.028	80	454	12	17	-1.585	3	9	3	14	-50
5	24	1	"idnK"	"STM4485"	5820	47190	100	43	45	11	42	44	10	21	6	0	82	82	9	83	83	10	11	0	0	-1.000	-3.000	1.333	1.216	4.403	4.962	0.002	80	506	0	2	Error	1	-1	3	-1	-50
5	1	2	"yjaH"	"STM4171"	1730	47420	80	373	390	119	42	44	11	100	100	0	422	461	120	85	86	11	100	100	0	0.982	0.926	0.900	0.921	1.211	0.930	0.929	52	313	668	724	-0.026	331	337	348	376	0
5	2	2	"purD"	"STM4175"	1910	47410	80	343	384	180	42	43	10	100	100	0	389	423	168	86	86	11	100	100	0	0.993	1.015	1.018	1.003	1.299	1.027	0.945	52	305	604	679	-0.010	301	303	342	337	0
5	3	2	"livJ"	"STM3567"	2100	47410	80	86	102	64	43	44	10	94	82	0	204	240	140	84	84	10	100	100	0	0.358	0.378	0.346	0.350	1.580	0.400	0.816	52	340	163	215	-1.481	43	120	59	156	0
5	4	2	"yihS"	"STM4021"	2280	47410	80	50	52	13	42	44	9	44	26	0	151	196	136	83	84	11	98	94	0	0.118	0.088	0.119	0.122	2.343	0.068	0.279	52	334	76	123	-3.087	8	68	10	113	0
5	5	2	"prlC"	"STM3594"	2450	47400	90	152	163	75	42	43	9	98	98	0	268	306	145	85	85	11	100	100	0	0.601	0.548	0.538	0.548	1.317	0.523	0.918	52	382	293	342	-0.734	110	183	121	221	0
5	6	2	"atpB"	"STM3871"	2630	47410	90	982	963	412	41	43	10	100	100	0	476	500	159	83	84	10	100	100	0	2.394	2.211	2.187	2.132	1.293	2.325	0.943	52	390	1334	1339	1.260	941	393	922	417	0
5	7	2	"xseA"	"STM2512"	2810	47400	90	152	158	44	42	43	10	100	100	0	307	323	85	84	84	10	100	100	0	0.493	0.485	0.484	0.478	1.368	0.477	0.874	52	396	333	355	-1.020	110	223	116	239	0
5	8	2	"sprB"	"STM2866"	2990	47400	90	552	529	145	42	43	10	100	100	0	550	548	93	84	84	10	100	100	0	1.094	1.050	1.066	0.999	1.335	1.088	0.944	52	372	976	951	0.130	510	466	487	464	0
5	9	2	"sinR"	"STM0304"	3160	47400	100	42	43	10	42	43	11	8	2	0	83	84	11	83	84	11	17	3	0	0.000	1.000	0.941	0.931	2.915	0.183	0.001	80	452	0	2	Error	0	0	1	1	-50
5	10	2	"hilC"	"STM2867"	3340	47400	80	412	416	68	44	45	11	100	100	0	522	531	94	83	84	11	100	100	0	0.838	0.830	0.842	0.834	1.180	0.821	0.926	52	328	807	820	-0.255	368	439	372	448	0
5	11	2	"bcfB"	"STM0022"	3520	47400	80	80	85	22	43	44	11	98	78	0	516	523	104	83	84	11	100	100	0	0.085	0.095	0.090	0.085	1.622	0.098	0.691	52	340	470	482	-3.549	37	433	42	440	0
5	12	2	"bcfH"	"STM0028"	3700	47400	80	48	49	15	42	43	9	38	11	0	142	151	39	83	84	11	98	94	0	0.102	0.103	0.198	0.168	2.857	0.110	0.115	52	329	65	75	-3.298	6	59	7	68	0
5	13	2	"orf5"	"PSLT015"	3870	47380	90	149	152	35	43	44	9	100	98	0	1067	1086	174	85	86	10	100	100	0	0.108	0.109	0.105	0.104	1.415	0.108	0.876	52	386	1088	1110	-3.212	106	982	109	1001	0
5	14	2	"srgC"	"PSLT008"	4060	47380	90	131	136	43	42	44	11	96	96	0	1085	1088	171	85	85	11	100	100	0	0.089	0.094	0.093	0.085	1.594	0.094	0.776	52	394	1089	1097	-3.490	89	1000	94	1003	0
5	15	2	"uvrA"	"STM4254"	4230	47380	90	155	164	62	41	43	10	98	98	0	277	298	84	84	84	10	100	100	0	0.591	0.575	0.535	0.556	1.437	0.571	0.812	52	380	307	337	-0.760	114	193	123	214	0
5	16	2	""	"STM4260"	4400	47380	90	169	172	44	43	44	10	98	98	0	743	742	65	85	85	10	100	100	0	0.191	0.196	0.190	0.189	1.478	0.196	0.824	52	400	784	786	-2.385	126	658	129	657	0
5	17	2	""	"STM4261"	4590	47390	90	1093	1115	230	42	44	11	100	100	0	1116	1082	232	84	85	11	100	100	0	1.018	1.075	1.063	1.084	1.190	1.064	0.963	52	385	2083	2071	0.026	1051	1032	1073	998	0
5	18	2	""	"STM4261"	4760	47380	100	404	388	101	42	44	11	100	100	0	1011	987	196	85	85	11	100	100	0	0.391	0.384	0.391	0.368	1.385	0.379	0.923	80	432	1288	1248	-1.355	362	926	346	902	0
5	19	2	"livM"	"STM3562"	4930	47380	90	133	153	61	43	44	11	100	100	0	326	402	173	84	84	10	100	100	0	0.372	0.346	0.330	0.336	1.368	0.329	0.870	52	386	332	428	-1.427	90	242	110	318	0
5	20	2	"mviN"	"STM1170"	5120	47380	90	74	76	23	43	44	11	84	63	0	200	209	61	83	83	10	100	100	0	0.265	0.262	0.254	0.221	2.101	0.268	0.600	52	402	148	159	-1.916	31	117	33	126	0
5	21	2	"citA"	"STM0689"	5300	47380	90	56	64	26	41	43	10	65	44	0	217	299	216	83	83	10	100	100	0	0.112	0.106	0.119	0.113	2.148	0.092	0.508	52	381	149	239	-3.159	15	134	23	216	0
5	22	2	"ssaL"	"STM1412"	5470	47380	80	95	98	31	42	43	10	98	90	0	314	364	155	83	83	10	100	100	0	0.229	0.199	0.201	0.190	1.577	0.181	0.748	52	328	284	337	-2.124	53	231	56	281	0
5	23	2	"ssaP"	"STM1417"	5650	47370	90	90	92	31	42	43	9	88	82	0	420	468	173	84	84	10	100	100	0	0.143	0.130	0.131	0.111	2.000	0.125	0.696	52	382	384	434	-2.807	48	336	50	384	0
5	24	2	"fusA"	"STM3446"	5820	47380	80	819	853	278	43	44	10	100	100	0	132	136	25	84	84	10	100	94	0	16.167	15.577	16.590	16.188	1.476	16.117	0.693	52	320	824	862	4.015	776	48	810	52	0
5	1	3	"moeB"	"STM0845"	1740	47590	90	104	119	57	43	44	11	96	92	0	232	280	144	84	84	11	100	100	0	0.412	0.388	0.384	0.352	1.631	0.377	0.867	52	387	209	272	-1.279	61	148	76	196	0
5	2	3	"carA"	"STM0066"	1910	47590	90	319	397	215	43	43	10	100	100	0	438	530	243	84	85	11	100	100	0	0.780	0.794	0.785	0.768	1.278	0.818	0.938	52	394	630	800	-0.359	276	354	354	446	0
5	3	3	"prfA"	"STM1776"	2090	47590	80	79	84	29	42	43	10	84	76	0	172	195	72	84	84	10	100	98	0	0.420	0.378	0.328	0.369	2.040	0.324	0.559	52	340	125	153	-1.250	37	88	42	111	0
5	4	3	"invC"	"STM2894"	2270	47600	90	175	178	49	41	42	10	100	100	0	225	228	64	83	83	10	100	100	0	0.944	0.945	0.945	0.975	1.422	0.892	0.884	52	380	276	282	-0.084	134	142	137	145	0
5	5	3	"envE"	"STM1242"	2440	47580	90	341	374	124	41	43	10	100	100	0	524	566	173	84	84	11	100	100	0	0.682	0.691	0.699	0.685	1.240	0.689	0.937	52	396	740	815	-0.553	300	440	333	482	0
5	6	3	"eutE"	"STM2463"	2620	47570	50	44	47	12	41	43	10	41	16	0	142	141	29	87	88	13	100	83	0	0.055	0.111	0.273	0.194	3.689	0.079	0.015	12	104	58	60	-4.196	3	55	6	54	0
5	7	3	"rfaK"	"STM3714"	2800	47580	80	79	87	28	41	42	10	96	86	0	331	392	166	85	85	10	100	100	0	0.154	0.150	0.139	0.138	1.719	0.134	0.677	52	340	284	353	-2.695	38	246	46	307	0
5	8	3	"ipk"	"STM1779"	2990	47570	90	80	85	25	42	43	10	94	82	0	148	158	38	85	85	10	100	100	0	0.603	0.589	0.584	0.550	2.131	0.557	0.582	52	378	101	116	-0.729	38	63	43	73	0
5	9	3	"nanH"	"STM0928"	3150	47570	90	52	52	14	41	43	11	48	11	0	221	225	55	85	85	11	100	100	0	0.081	0.079	0.089	0.096	2.098	0.062	0.099	52	370	147	151	-3.628	11	136	11	140	0
5	10	3	"pagC"	"STM1246"	3330	47570	90	315	387	247	41	44	14	100	100	0	208	242	112	85	87	14	100	100	0	2.228	2.204	2.279	2.220	1.317	2.292	0.865	52	388	397	503	1.156	274	123	346	157	0
5	11	3	"leuC"	"STM0111"	3520	47570	70	76	78	18	41	43	12	93	68	0	158	166	30	84	85	10	100	100	0	0.473	0.451	0.421	0.414	1.799	0.405	0.473	32	236	109	119	-1.080	35	74	37	82	0
5	12	3	"fliL"	"STM1975"	3700	47570	90	82	87	24	41	42	9	96	90	0	340	342	70	83	84	10	100	100	0	0.160	0.178	0.173	0.159	1.600	0.175	0.668	52	392	298	305	-2.648	41	257	46	259	0
5	13	3	"yfeK"	"STM2438"	3870	47570	90	71	75	20	42	43	10	94	71	0	349	349	56	84	84	11	100	100	0	0.109	0.125	0.118	0.109	1.813	0.129	0.641	52	387	294	298	-3.192	29	265	33	265	0
5	14	3	""	"STM1012"	4050	47570	80	82	83	19	42	44	11	98	88	0	442	458	88	83	84	10	100	100	0	0.111	0.109	0.113	0.100	1.611	0.099	0.562	52	340	399	416	-3.166	40	359	41	375	0
5	15	3	""	"STM1016"	4230	47560	90	75	79	18	42	43	10	98	84	0	510	508	107	83	84	11	100	100	0	0.077	0.087	0.079	0.080	1.555	0.086	0.619	52	395	460	462	-3.694	33	427	37	425	0
5	16	3	"yfbG"	"STM2299"	4400	47570	90	442	462	110	42	42	9	100	100	0	602	626	110	84	85	11	100	100	0	0.772	0.775	0.771	0.767	1.175	0.770	0.942	52	387	918	962	-0.373	400	518	420	542	0
5	17	3	"orf32"	"STM1380"	4580	47560	90	168	170	34	42	42	9	100	100	0	662	659	80	84	85	12	100	100	0	0.218	0.223	0.216	0.218	1.263	0.219	0.887	52	373	704	703	-2.198	126	578	128	575	0
5	18	3	"ybaK"	"STM0495"	4750	47560	100	42	45	10	42	43	10	21	6	0	88	90	18	85	84	11	25	10	0	0.000	0.600	0.727	0.759	3.506	0.239	0.009	80	442	3	8	Error	0	3	3	5	-75
5	19	3	"finO"	"PSLT111"	4930	47560	90	203	210	77	42	43	11	100	100	0	716	753	296	85	88	29	100	100	0	0.255	0.251	0.250	0.245	1.347	0.241	0.912	52	394	792	836	-1.971	161	631	168	668	0
5	20	3	"holE"	"STM1876"	5130	47560	90	61	63	20	42	43	10	67	38	0	191	203	66	83	84	11	100	100	0	0.176	0.175	0.173	0.151	2.251	0.171	0.405	52	380	127	141	-2.507	19	108	21	120	0
5	21	3	"yebE"	"STM1880"	5290	47550	90	867	870	162	42	44	11	100	100	0	476	481	70	84	85	11	100	100	0	2.105	2.086	2.103	2.075	1.158	2.131	0.953	52	373	1217	1225	1.074	825	392	828	397	0
5	22	3	""	"STM1533"	5470	47550	90	142	155	54	43	44	10	98	98	0	610	636	146	84	85	11	100	100	0	0.188	0.203	0.191	0.185	1.508	0.210	0.857	52	372	625	664	-2.410	99	526	112	552	0
5	23	3	""	"STM1543"	5640	47550	80	117	121	34	42	43	10	100	100	0	756	766	157	84	85	11	100	100	0	0.112	0.116	0.108	0.110	1.500	0.111	0.749	52	334	747	761	-3.163	75	672	79	682	0
5	24	3	"dpiA"	"STM0626"	5820	47540	90	106	106	22	41	43	9	100	98	0	468	476	88	83	83	10	100	100	0	0.169	0.165	0.169	0.157	1.457	0.158	0.796	52	386	450	458	-2.566	65	385	65	393	0
5	1	4	"ycjF"	"STM1684"	1740	47770	90	485	486	91	42	44	13	100	100	0	616	631	105	83	84	11	100	100	0	0.831	0.810	0.810	0.804	1.199	0.804	0.952	52	408	976	992	-0.267	443	533	444	548	0
5	2	4	"yhcQ"	"STM3365"	1920	47780	90	154	156	31	41	43	9	100	100	0	622	635	111	84	85	11	100	100	0	0.210	0.209	0.212	0.205	1.266	0.200	0.872	52	395	651	666	-2.251	113	538	115	551	0
5	3	4	""	"STM3355"	2090	47770	90	90	95	24	42	44	10	100	92	0	734	759	119	85	85	11	100	100	0	0.074	0.079	0.075	0.071	1.529	0.077	0.693	52	389	697	727	-3.757	48	649	53	674	0
5	4	4	""	"STM3378"	2270	47760	90	168	169	44	42	43	10	100	100	0	488	504	104	84	84	10	100	100	0	0.312	0.302	0.311	0.291	1.389	0.299	0.832	52	386	530	547	-1.681	126	404	127	420	0
5	5	4	"yhcN"	"STM3361"	2450	47760	90	58	57	12	41	42	10	73	32	0	189	190	31	84	84	11	100	100	0	0.162	0.151	0.176	0.139	2.335	0.136	0.259	52	396	122	122	-2.627	17	105	16	106	0
5	6	4	"smpB"	"STM2688"	2630	47760	90	282	284	46	42	43	11	100	100	0	527	526	64	83	84	10	100	100	0	0.541	0.546	0.542	0.541	1.195	0.545	0.931	52	402	684	685	-0.888	240	444	242	443	0
5	7	4	"yabF"	"STM0085"	2810	47760	90	101	102	24	42	44	12	98	96	0	390	397	78	85	85	10	100	100	0	0.193	0.192	0.199	0.183	1.469	0.191	0.730	52	388	364	372	-2.370	59	305	60	312	0
5	8	4	"ftsA"	"STM0132"	2990	47760	100	810	734	295	42	43	10	100	100	0	604	587	215	85	85	10	100	100	0	1.480	1.378	1.433	1.358	1.447	1.384	0.954	80	458	1287	1194	0.565	768	519	692	502	0
5	9	4	"aceF"	"STM0153"	3150	47760	90	1530	1396	334	42	45	18	100	100	0	771	774	215	85	87	19	100	100	0	2.169	1.965	2.010	2.003	1.293	1.953	0.949	52	376	2174	2043	1.117	1488	686	1354	689	0
5	10	4	"yacE"	"STM0140"	3340	47750	100	148	144	36	40	43	16	96	93	0	511	475	120	86	86	17	100	98	0	0.254	0.267	0.273	0.252	1.701	0.256	0.882	80	489	533	493	-1.976	108	425	104	389	0
5	11	4	"asnC"	"STM3876"	3520	47750	90	194	196	38	40	42	11	100	100	0	452	454	56	84	84	13	100	100	0	0.418	0.422	0.417	0.414	1.259	0.415	0.898	52	400	522	526	-1.257	154	368	156	370	0
5	12	4	""	"STM3863"	3710	47760	90	154	158	43	41	42	10	100	100	0	620	632	156	85	86	14	100	100	0	0.211	0.214	0.212	0.209	1.360	0.204	0.842	52	376	648	664	-2.243	113	535	117	547	0
5	13	4	"truA"	"STM2368"	3880	47750	100	285	286	112	41	42	9	100	98	0	388	384	129	85	85	11	100	100	0	0.805	0.819	0.811	0.808	1.464	0.821	0.937	80	452	547	544	-0.312	244	303	245	299	0
5	14	4	"yfcE"	"STM2347"	4050	47750	90	260	267	69	41	42	10	100	100	0	362	367	58	84	84	10	100	100	0	0.788	0.799	0.783	0.776	1.287	0.805	0.907	52	372	497	509	-0.344	219	278	226	283	0
5	15	4	"nuoM"	"STM2317"	4230	47750	90	528	545	127	42	43	10	100	100	0	748	762	137	84	84	11	100	100	0	0.732	0.742	0.745	0.735	1.177	0.746	0.945	52	395	1150	1181	-0.450	486	664	503	678	0
5	16	4	"menE"	"STM2305"	4400	47740	90	522	530	78	42	44	15	100	100	0	887	885	91	84	86	17	100	100	0	0.598	0.609	0.611	0.605	1.161	0.614	0.950	52	381	1283	1289	-0.742	480	803	488	801	0
5	17	4	""	"STM2289"	4580	47740	90	128	138	35	42	43	13	100	100	0	591	625	117	85	86	16	100	100	0	0.170	0.178	0.168	0.172	1.302	0.173	0.852	52	396	592	636	-2.557	86	506	96	540	0
5	18	4	"nupC"	"STM2409"	4760	47730	90	246	246	53	41	43	13	100	100	0	782	797	130	86	88	31	100	100	0	0.295	0.288	0.283	0.284	1.203	0.284	0.926	52	379	901	916	-1.763	205	696	205	711	0
5	19	4	"ybdN"	"STM0605"	4930	47740	90	96	105	35	41	43	12	98	90	0	715	721	171	85	88	30	100	100	0	0.087	0.101	0.101	0.089	1.600	0.103	0.788	52	389	685	700	-3.518	55	630	64	636	0
5	20	4	"gabP"	"STM2793"	5110	47730	90	128	133	42	43	44	10	100	100	0	1175	1175	92	85	87	23	100	100	0	0.078	0.083	0.077	0.077	1.388	0.083	0.781	52	390	1175	1180	-3.681	85	1090	90	1090	0
5	21	4	"srlE"	"STM2833"	5290	47730	90	144	153	41	42	44	10	100	98	0	598	646	156	86	88	23	100	100	0	0.199	0.198	0.198	0.190	1.332	0.193	0.875	52	402	614	671	-2.328	102	512	111	560	0
5	22	4	"hypB"	"STM2855"	5470	47720	90	309	334	119	42	43	9	100	100	0	431	458	127	84	85	11	100	100	0	0.769	0.781	0.753	0.768	1.198	0.795	0.928	52	387	614	666	-0.378	267	347	292	374	0
5	23	4	"yqaA"	"STM2819"	5640	47730	90	193	202	65	42	44	11	100	100	0	259	269	64	84	85	10	100	100	0	0.863	0.865	0.831	0.853	1.322	0.849	0.846	52	374	326	345	-0.213	151	175	160	185	0
5	24	4	"ygaA"	"STM2839"	5820	47730	100	182	201	91	42	43	11	100	98	0	231	247	89	83	84	10	100	97	0	0.946	0.970	0.943	0.955	1.432	0.994	0.885	80	492	288	323	-0.080	140	148	159	164	0
5	1	5	""	"STM1791"	1730	47960	80	100	106	24	42	43	10	100	100	0	599	596	107	82	83	10	100	100	0	0.112	0.125	0.115	0.119	1.391	0.124	0.770	52	332	575	578	-3.156	58	517	64	514	0
5	2	5	""	"STM1787"	1910	47960	80	90	93	18	42	43	9	100	100	0	680	680	135	83	83	10	100	100	0	0.080	0.085	0.082	0.083	1.395	0.084	0.783	52	334	645	648	-3.637	48	597	51	597	0
5	3	5	"yciI"	"STM1738"	2090	47950	80	88	88	23	42	43	10	96	86	0	248	254	59	84	84	10	100	100	0	0.280	0.271	0.246	0.243	1.841	0.250	0.654	52	334	210	216	-1.834	46	164	46	170	0
5	4	5	"yciN"	"STM1715"	2270	47950	90	63	68	26	41	42	8	78	63	0	174	191	75	82	83	10	100	100	0	0.239	0.248	0.279	0.237	2.086	0.247	0.540	52	401	114	136	-2.064	22	92	27	109	0
5	5	5	"kduD"	"STM3017"	2460	47940	90	100	102	23	41	42	9	100	98	0	515	502	72	84	84	10	100	100	0	0.137	0.146	0.144	0.140	1.383	0.145	0.768	52	387	490	479	-2.869	59	431	61	418	0
5	6	5	"ppdB"	"STM2999"	2620	47940	80	79	82	16	42	42	8	98	90	0	487	470	99	83	84	10	100	100	0	0.092	0.103	0.099	0.095	1.649	0.099	0.675	52	326	441	427	-3.449	37	404	40	387	0
5	7	5	"rbn"	"STM4027"	2800	47940	90	168	170	36	43	44	10	100	100	0	501	505	102	83	84	10	100	100	0	0.299	0.301	0.301	0.297	1.254	0.293	0.901	52	396	543	549	-1.742	125	418	127	422	0
5	8	5	""	"STM0870"	2980	47940	80	108	109	21	41	42	9	100	98	0	465	460	86	84	84	10	100	100	0	0.176	0.181	0.180	0.174	1.401	0.173	0.833	52	328	448	444	-2.508	67	381	68	376	0
5	9	5	"ybhP"	"STM0813"	3160	47940	90	62	66	15	41	43	10	86	55	0	346	353	62	84	84	10	100	100	0	0.080	0.093	0.085	0.080	1.755	0.094	0.509	52	387	283	294	-3.641	21	262	25	269	0
5	10	5	"ybgR"	"STM0758"	3340	47940	90	115	120	33	41	43	10	100	100	0	502	528	101	84	84	10	100	100	0	0.177	0.178	0.171	0.168	1.451	0.179	0.820	52	323	492	523	-2.498	74	418	79	444	0
5	11	5	"fldA"	"STM0694"	3520	47930	90	638	667	212	41	42	9	100	100	0	442	469	126	84	84	11	100	100	0	1.668	1.626	1.623	1.598	1.231	1.655	0.950	52	380	955	1011	0.738	597	358	626	385	0
5	12	5	"gltJ"	"STM0664"	3700	47930	100	98	109	50	41	42	10	96	92	0	311	329	148	84	85	11	100	100	0	0.251	0.278	0.261	0.256	1.728	0.278	0.807	80	452	284	313	-1.994	57	227	68	245	0
5	13	5	"yljA"	"STM0944"	3880	47930	90	202	210	45	41	42	9	100	100	0	278	285	46	85	85	10	100	100	0	0.834	0.845	0.839	0.838	1.310	0.845	0.890	52	366	354	369	-0.262	161	193	169	200	0
5	14	5	"orfB"	"STM0930"	4050	47920	90	156	168	42	41	42	9	100	100	0	297	300	58	83	84	11	100	100	0	0.537	0.585	0.562	0.573	1.262	0.585	0.895	52	387	329	344	-0.896	115	214	127	217	0
5	15	5	""	"STM4317"	4240	47930	90	263	268	62	42	43	9	100	100	0	246	244	36	84	84	10	100	100	0	1.364	1.413	1.391	1.388	1.260	1.445	0.897	52	378	383	386	0.448	221	162	226	160	0
5	16	5	"amiB"	"STM4358"	4400	47920	90	339	344	110	41	43	11	100	100	0	499	485	136	83	84	10	100	100	0	0.716	0.754	0.730	0.741	1.284	0.741	0.930	52	380	714	705	-0.481	298	416	303	402	0
5	17	5	"hflC"	"STM4364"	4580	47920	90	2578	2560	361	40	42	10	100	100	0	636	638	85	85	86	11	100	100	0	4.606	4.557	4.664	4.560	1.121	4.573	0.962	52	396	3089	3073	2.204	2538	551	2520	553	0
5	18	5	"yjfH"	"STM4369"	4760	47920	90	168	189	64	41	42	10	100	100	0	371	434	193	85	86	10	100	100	0	0.444	0.424	0.409	0.433	1.305	0.388	0.889	52	394	413	497	-1.171	127	286	148	349	0
5	19	5	"kbl"	"STM3709"	4940	47920	90	296	309	78	41	42	10	100	100	0	472	493	92	84	85	10	100	100	0	0.657	0.655	0.653	0.644	1.213	0.659	0.937	52	389	643	677	-0.606	255	388	268	409	0
5	20	5	"gpsA"	"STM3700"	5120	47910	90	610	702	292	43	43	10	100	100	0	394	441	139	85	85	10	100	100	0	1.835	1.851	1.858	1.823	1.219	1.935	0.916	52	389	876	1015	0.876	567	309	659	356	0
5	21	5	""	"STM3657"	5290	47920	90	64	67	17	40	42	9	90	65	0	201	218	64	85	85	10	100	100	0	0.207	0.203	0.183	0.172	2.047	0.175	0.453	52	379	140	160	-2.273	24	116	27	133	0
5	22	5	"dppA"	"STM3630"	5470	47910	90	226	220	61	40	42	9	100	100	0	466	459	113	83	84	10	100	100	0	0.486	0.479	0.468	0.464	1.283	0.472	0.940	52	386	569	556	-1.042	186	383	180	376	0
5	23	5	"bcsC"	"STM3617"	5650	47910	100	98	105	38	42	43	11	92	87	0	417	400	140	84	85	10	100	98	0	0.168	0.199	0.198	0.189	1.625	0.200	0.811	80	450	389	379	-2.572	56	333	63	316	0
5	24	5	""	"STM3602"	5820	47910	100	87	89	25	42	42	9	97	88	0	486	463	145	85	85	11	98	96	0	0.112	0.124	0.113	0.125	1.755	0.119	0.726	80	452	446	425	-3.156	45	401	47	378	0
5	1	6	"yraL"	"STM3263"	1740	48140	90	165	173	42	42	42	10	100	100	0	509	537	126	83	83	10	100	100	0	0.289	0.289	0.282	0.284	1.296	0.281	0.894	52	395	549	585	-1.792	123	426	131	454	0
5	2	6	"tdcB"	"STM3244"	1910	48130	80	126	127	29	42	43	9	100	100	0	652	678	118	84	84	10	100	100	0	0.148	0.143	0.143	0.135	1.406	0.137	0.839	52	328	652	679	-2.757	84	568	85	594	0
5	3	6	"yqjH"	"STM3214"	2100	48130	100	481	425	157	41	42	9	98	96	0	514	464	147	83	84	10	100	100	0	1.021	1.008	1.004	0.933	1.657	1.014	0.946	80	459	871	765	0.030	440	431	384	381	0
5	4	6	"icc"	"STM3183"	2260	48120	80	324	327	82	42	43	11	100	100	0	443	439	100	83	84	12	100	100	0	0.783	0.801	0.801	0.803	1.276	0.797	0.929	52	312	642	641	-0.352	282	360	285	356	0
5	5	6	"hybA"	"STM3149"	2440	48120	90	125	131	46	42	43	11	100	94	0	508	522	147	84	85	11	100	100	0	0.196	0.203	0.190	0.188	1.473	0.202	0.804	52	403	507	527	-2.353	83	424	89	438	0
5	6	6	""	"STM3141"	2630	48130	90	98	99	22	41	42	8	100	100	0	388	404	94	84	84	10	100	100	0	0.188	0.181	0.191	0.176	1.391	0.170	0.785	52	394	361	378	-2.415	57	304	58	320	0
5	7	6	"uup"	"STM1062"	2800	48120	90	264	265	66	42	43	10	100	100	0	657	672	150	85	85	11	100	100	0	0.388	0.380	0.381	0.375	1.230	0.374	0.933	52	381	794	810	-1.365	222	572	223	587	0
5	8	6	"helD"	"STM1075"	2990	48120	100	361	345	111	41	42	10	100	100	0	901	825	259	84	84	11	100	100	0	0.392	0.410	0.410	0.418	1.441	0.403	0.943	80	448	1137	1045	-1.352	320	817	304	741	0
5	9	6	"hpaD"	"STM1103"	3150	48110	90	96	99	23	42	43	9	98	98	0	585	604	110	84	85	15	100	100	0	0.108	0.110	0.103	0.100	1.600	0.107	0.774	52	310	555	577	-3.214	54	501	57	520	100
5	10	6	"agp"	"STM1117"	3320	48100	160	116	118	33	42	43	9	99	96	0	525	522	128	84	84	12	100	100	0	0.168	0.174	0.162	0.161	1.408	0.173	0.853	208	872	515	514	-2.575	74	441	76	438	0
5	11	6	"ymdC"	"STM1148"	3520	48110	100	95	95	25	41	42	10	95	90	0	297	297	81	84	85	10	98	98	0	0.254	0.254	0.246	0.250	1.774	0.244	0.759	80	450	267	267	-1.980	54	213	54	213	0
5	12	6	"ycfN"	"STM1208"	3700	48100	90	147	155	48	41	43	10	100	98	0	301	323	94	84	84	10	100	100	0	0.488	0.477	0.490	0.460	1.432	0.452	0.861	52	363	323	353	-1.034	106	217	114	239	0
5	13	6	"mopA"	"STM4330"	3870	48110	100	14405	12714	3927	42	43	10	100	100	0	769	702	191	85	85	10	100	98	0	20.999	20.538	20.626	19.889	1.387	20.993	0.963	80	462	15047	13289	4.392	14363	684	12672	617	0
5	14	6	"rstA"	"STM1475"	4050	48100	90	249	250	55	42	43	9	100	100	0	509	512	68	84	85	12	100	100	0	0.487	0.486	0.468	0.473	1.229	0.495	0.926	52	401	632	636	-1.038	207	425	208	428	0
5	15	6	"speG"	"STM1502"	4240	48100	90	278	282	52	41	42	10	100	100	0	445	444	61	84	85	11	100	100	0	0.657	0.669	0.656	0.664	1.226	0.661	0.914	52	380	598	601	-0.607	237	361	241	360	0
5	16	6	"smf"	"STM3405"	4400	48100	90	240	257	73	41	42	10	100	100	0	820	838	128	84	85	11	100	100	0	0.270	0.286	0.259	0.277	1.274	0.286	0.886	52	372	935	970	-1.887	199	736	216	754	0
5	17	6	"rplO"	"STM3421"	4580	48100	90	6813	6643	1099	41	43	14	100	100	0	218	218	25	84	85	10	100	100	0	50.537	49.269	51.553	49.552	1.161	50.586	0.935	52	396	6906	6736	5.659	6772	134	6602	134	0
5	18	6	"yheL"	"STM3449"	4760	48090	90	158	158	50	42	44	14	100	96	0	231	236	55	82	84	10	100	100	0	0.779	0.753	0.739	0.715	1.429	0.767	0.846	52	386	265	270	-0.361	116	149	116	154	0
5	19	6	""	"STM3601"	4930	48090	90	106	111	32	41	42	11	100	96	0	567	586	134	85	86	15	100	100	0	0.135	0.140	0.137	0.130	1.497	0.139	0.820	52	381	547	571	-2.891	65	482	70	501	0
5	20	6	"yhjK"	"STM3615"	5110	48090	90	216	218	41	41	42	11	100	100	0	1035	989	158	86	88	16	100	100	0	0.184	0.196	0.190	0.193	1.220	0.190	0.909	52	396	1124	1080	-2.439	175	949	177	903	0
5	21	6	"yhjS"	"STM3622"	5300	48090	100	211	211	42	41	41	9	100	100	0	939	911	145	85	86	12	100	100	0	0.199	0.206	0.201	0.204	1.354	0.201	0.907	80	449	1024	996	-2.329	170	854	170	826	0
5	22	6	""	"STM3631"	5470	48090	100	156	156	37	41	42	10	100	98	0	1010	960	181	85	85	10	100	100	0	0.124	0.131	0.133	0.125	1.341	0.131	0.882	80	440	1040	990	-3.008	115	925	115	875	0
5	23	6	"yiaF"	"STM3647"	5640	48090	90	335	344	83	43	45	13	100	100	0	392	410	84	85	87	13	100	100	0	0.951	0.926	0.914	0.918	1.219	0.921	0.926	52	357	599	626	-0.072	292	307	301	325	0
5	24	6	"glyS"	"STM3655"	5820	48090	100	1911	1689	504	41	44	12	100	100	0	987	901	232	86	87	13	100	100	0	2.075	2.022	2.038	1.998	1.269	2.063	0.970	80	474	2771	2463	1.053	1870	901	1648	815	0
5	1	7	""	"STM3834"	1730	48320	80	95	97	29	41	42	10	100	94	0	562	579	74	83	84	10	100	100	0	0.113	0.113	0.102	0.101	1.607	0.109	0.677	52	320	533	552	-3.149	54	479	56	496	0
5	2	7	"yidC"	"STM3842"	1900	48310	90	396	393	72	41	43	10	100	100	0	260	264	40	83	83	10	100	100	0	2.006	1.945	1.991	1.943	1.287	2.033	0.894	52	389	532	533	1.004	355	177	352	181	0
5	3	7	""	"STM3845"	2080	48310	90	67	72	23	39	42	10	86	69	0	555	551	63	83	83	10	100	100	0	0.059	0.071	0.064	0.064	1.890	0.068	0.482	52	390	500	501	-4.075	28	472	33	468	0
5	4	7	"phoU"	"STM3853"	2260	48310	90	577	588	113	42	43	9	100	100	0	415	418	69	83	84	11	100	100	0	1.611	1.630	1.605	1.630	1.165	1.635	0.939	52	386	867	881	0.688	535	332	546	335	0
5	5	7	"pstS"	"STM3857"	2440	48300	90	7482	7300	1037	42	43	10	100	100	0	641	650	75	83	84	10	100	100	0	13.333	12.801	13.063	12.739	1.164	13.207	0.958	52	396	7998	7825	3.737	7440	558	7258	567	0
5	6	7	"atpA"	"STM3867"	2620	48300	90	3343	3333	488	42	42	8	100	100	0	688	685	73	84	85	11	100	100	0	5.465	5.476	5.633	5.433	1.219	5.657	0.953	52	381	3905	3892	2.450	3301	604	3291	601	0
5	7	7	"aceE"	"STM0152"	2800	48300	100	3790	3604	1146	42	43	10	100	100	0	1166	1113	294	85	85	11	100	100	0	3.467	3.465	3.480	3.068	1.858	3.557	0.963	80	472	4829	4590	1.794	3748	1081	3562	1028	0
5	8	7	""	"STM0159"	2980	48290	90	85	89	26	41	43	9	100	94	0	460	468	81	84	84	10	100	100	0	0.117	0.125	0.119	0.110	1.611	0.121	0.671	52	373	420	432	-3.095	44	376	48	384	0
5	9	7	"cueO"	"STM0168"	3160	48300	90	131	132	49	42	42	9	100	100	0	379	385	116	83	83	10	100	100	0	0.301	0.298	0.275	0.284	1.417	0.303	0.827	52	395	385	392	-1.734	89	296	90	302	0
5	10	7	"yadH"	"STM0173"	3330	48290	80	114	121	32	42	43	10	100	100	0	457	470	138	82	82	10	100	100	0	0.192	0.204	0.198	0.202	1.403	0.191	0.803	52	310	447	467	-2.381	72	375	79	388	0
5	11	7	"stiA"	"STM0177"	3520	48300	90	70	73	21	41	42	10	88	73	0	299	327	125	83	83	11	100	100	0	0.134	0.131	0.125	0.114	2.118	0.110	0.496	52	386	245	276	-2.897	29	216	32	244	0
5	12	7	"folK"	"STM0183"	3700	48290	80	132	139	35	40	42	10	100	100	0	347	368	100	82	83	10	100	100	0	0.347	0.346	0.327	0.343	1.290	0.332	0.876	52	334	357	385	-1.526	92	265	99	286	0
5	13	7	""	"STM1585"	3870	48290	80	64	68	27	40	42	11	73	53	0	205	236	106	82	83	10	100	100	0	0.195	0.182	0.204	0.163	2.172	0.182	0.585	52	322	147	182	-2.358	24	123	28	154	0
5	14	7	"srfA"	"STM1593"	4040	48290	80	77	79	20	41	42	10	90	78	0	373	372	101	84	85	10	100	100	0	0.125	0.132	0.122	0.121	2.021	0.125	0.612	52	322	325	326	-3.005	36	289	38	288	0
5	15	7	"ydcR"	"STM1598"	4210	48280	90	162	183	81	41	43	13	100	100	0	292	361	171	85	87	20	100	100	0	0.585	0.514	0.558	0.513	1.513	0.474	0.790	52	391	328	418	-0.775	121	207	142	276	0
5	16	7	"ydcN"	"STM1605"	4400	48270	90	114	114	27	41	43	13	100	96	0	400	412	72	84	86	19	100	100	0	0.231	0.223	0.221	0.211	1.429	0.222	0.815	52	400	389	401	-2.114	73	316	73	328	0
5	17	7	""	"STM1613"	4580	48280	80	54	57	15	41	42	9	59	36	0	214	216	29	84	85	10	100	100	0	0.100	0.121	0.121	0.106	2.341	0.126	0.322	52	328	143	148	-3.322	13	130	16	132	0
5	18	7	""	"STM1620"	4750	48280	90	150	152	33	41	43	9	100	100	0	730	744	137	84	85	10	100	100	0	0.169	0.168	0.157	0.163	1.342	0.164	0.859	52	393	755	771	-2.567	109	646	111	660	0
5	19	7	""	"STM1786"	4940	48270	90	101	106	27	41	42	9	98	94	0	663	652	113	86	86	11	100	100	0	0.104	0.115	0.107	0.106	1.487	0.114	0.755	52	378	637	631	-3.266	60	577	65	566	0
5	20	7	"treA"	"STM1796"	5100	48270	90	283	274	55	41	43	10	100	100	0	915	919	137	86	88	21	100	100	0	0.292	0.280	0.274	0.274	1.237	0.269	0.920	52	380	1071	1066	-1.776	242	829	233	833	0
5	21	7	"fadR"	"STM1805"	5280	48270	90	239	249	59	41	42	11	100	100	0	568	586	99	86	88	20	100	100	0	0.411	0.416	0.411	0.406	1.215	0.415	0.927	52	396	680	708	-1.284	198	482	208	500	0
5	22	7	"ycgL"	"STM1813"	5480	48270	90	79	90	35	41	43	10	96	84	0	225	240	90	85	85	11	100	100	0	0.271	0.316	0.282	0.279	1.875	0.294	0.606	52	380	178	204	-1.881	38	140	49	155	0
5	23	7	""	"STM1827"	5640	48260	90	145	141	42	43	50	29	96	82	0	885	919	190	85	87	15	100	100	0	0.127	0.118	0.119	0.112	1.415	0.114	0.768	52	378	902	932	-2.971	102	800	98	834	0
5	24	7	"manZ"	"STM1832"	5830	48260	90	409	401	106	42	43	10	100	100	0	610	607	96	85	86	11	100	100	0	0.699	0.688	0.712	0.654	1.324	0.707	0.945	52	392	892	881	-0.517	367	525	359	522	0
5	1	8	""	"STM2357"	1740	48490	80	140	141	40	42	42	9	100	100	0	387	379	88	85	85	10	100	100	0	0.325	0.337	0.351	0.324	1.431	0.330	0.831	52	314	400	393	-1.624	98	302	99	294	0
5	2	8	""	"STM2361"	1900	48490	90	78	80	21	40	42	9	94	82	0	455	436	103	83	84	12	100	100	0	0.102	0.113	0.110	0.106	1.646	0.113	0.650	52	365	410	393	-3.291	38	372	40	353	0
5	3	8	"dedA"	"STM2367"	2070	48490	90	175	179	48	41	43	13	100	100	0	380	380	78	84	87	20	100	100	0	0.453	0.466	0.468	0.455	1.269	0.461	0.887	52	387	430	434	-1.143	134	296	138	296	0
5	4	8	""	"STM2376"	2260	48470	90	89	91	25	43	44	12	94	82	0	523	517	120	84	86	19	100	100	0	0.105	0.111	0.111	0.105	1.562	0.108	0.720	52	398	485	481	-3.255	46	439	48	433	0
5	5	8	"yfcL"	"STM2380"	2450	48480	80	83	85	19	41	42	10	100	92	0	234	242	57	83	83	10	100	100	0	0.278	0.277	0.266	0.264	1.581	0.237	0.533	52	328	193	203	-1.846	42	151	44	159	0
5	6	8	"yfcY"	"STM2389"	2620	48480	80	120	123	32	40	41	9	100	98	0	636	631	172	83	84	11	100	100	0	0.145	0.151	0.147	0.147	1.435	0.141	0.819	52	334	633	631	-2.789	80	553	83	548	0
5	7	8	""	"STM2594"	2810	48480	80	79	84	26	40	42	11	90	76	0	419	410	97	85	85	11	100	100	0	0.117	0.135	0.121	0.115	1.877	0.129	0.631	52	323	373	369	-3.098	39	334	44	325	0
5	8	8	""	"STM2598"	2980	48470	90	76	76	22	41	42	11	84	73	0	403	419	94	86	86	12	100	100	0	0.110	0.105	0.102	0.090	2.032	0.104	0.549	52	382	352	368	-3.179	35	317	35	333	0
5	9	8	""	"STM2603"	3150	48480	90	64	67	17	40	41	9	84	65	0	320	332	85	84	85	10	100	100	0	0.102	0.109	0.110	0.100	1.867	0.105	0.536	52	379	260	275	-3.298	24	236	27	248	0
5	10	8	""	"STM2607"	3350	48470	90	48	52	16	40	42	9	44	26	0	157	178	70	83	83	11	100	100	0	0.108	0.126	0.171	0.156	2.346	0.096	0.161	52	380	82	107	-3.209	8	74	12	95	0
5	11	8	""	"STM1028"	3510	48460	90	86	89	32	41	42	9	98	88	0	460	484	163	82	83	10	100	100	0	0.119	0.119	0.114	0.105	1.713	0.116	0.646	52	364	423	450	-3.070	45	378	48	402	0
5	12	8	""	"STM2617"	3690	48470	90	95	94	22	41	43	9	98	98	0	664	643	112	83	84	11	100	100	0	0.093	0.095	0.096	0.088	1.509	0.093	0.720	52	395	635	613	-3.428	54	581	53	560	0
5	13	8	"yrbD"	"STM3311"	3880	48470	90	317	322	53	41	43	11	100	100	0	542	557	75	83	84	11	100	100	0	0.601	0.593	0.594	0.588	1.218	0.584	0.932	52	380	735	755	-0.734	276	459	281	474	0
5	14	8	"yhbN"	"STM3318"	4040	48460	80	388	401	94	40	42	10	100	100	0	394	395	74	83	83	11	100	100	0	1.119	1.157	1.120	1.150	1.234	1.147	0.924	52	321	659	673	0.162	348	311	361	312	0
5	15	8	""	"STM3333"	4230	48460	100	252	244	64	41	42	11	98	98	0	807	792	157	84	84	12	100	100	0	0.292	0.287	0.291	0.276	1.464	0.284	0.905	80	449	934	911	-1.777	211	723	203	708	0
5	16	8	"sspA"	"STM3342"	4390	48460	90	749	748	163	41	43	12	100	100	0	463	463	91	83	84	12	100	100	0	1.863	1.861	1.901	1.859	1.173	1.873	0.942	52	370	1088	1087	0.898	708	380	707	380	0
5	17	8	"yhcM"	"STM3346"	4570	48450	90	335	338	76	41	44	14	100	100	0	702	737	123	84	86	17	100	100	0	0.476	0.455	0.467	0.447	1.237	0.449	0.917	52	395	912	950	-1.072	294	618	297	653	0
5	18	8	""	"STM3356"	4760	48450	90	62	64	16	42	43	9	82	61	0	328	332	84	85	86	14	100	100	0	0.082	0.089	0.099	0.091	1.683	0.087	0.464	52	395	263	269	-3.603	20	243	22	247	0
5	19	8	""	"STM0761"	4940	48440	90	83	88	25	42	43	10	98	88	0	527	531	98	84	85	10	100	100	0	0.093	0.103	0.096	0.090	1.679	0.097	0.594	52	382	484	493	-3.434	41	443	46	447	0
5	20	8	""	"STM0765"	5110	48450	90	104	110	34	42	44	12	100	94	0	898	910	101	84	85	10	100	100	0	0.076	0.082	0.077	0.074	1.625	0.081	0.681	52	381	876	894	-3.715	62	814	68	826	0
5	21	8	"galM"	"STM0773"	5280	48450	90	396	398	74	42	45	15	100	100	0	639	628	102	85	88	23	100	100	0	0.639	0.656	0.666	0.654	1.217	0.636	0.941	52	389	908	899	-0.646	354	554	356	543	0
5	22	8	"modA"	"STM0781"	5460	48450	90	403	407	86	42	45	14	100	100	0	524	541	106	86	89	24	100	100	0	0.824	0.802	0.788	0.802	1.192	0.801	0.939	52	390	799	820	-0.279	361	438	365	455	0
5	23	8	"hutI"	"STM0787"	5650	48450	100	430	397	137	43	50	29	97	92	0	699	663	177	85	88	15	100	100	0	0.630	0.612	0.630	0.560	1.533	0.613	0.913	80	457	1001	932	-0.666	387	614	354	578	0
5	24	8	"hutU"	"STM0790"	5820	48440	80	148	149	33	41	43	12	100	100	0	497	510	103	84	84	10	100	100	0	0.259	0.254	0.258	0.248	1.314	0.244	0.821	52	321	520	534	-1.949	107	413	108	426	0
5	1	9	""	"STM0902"	1730	48660	90	84	87	23	40	42	10	100	92	0	896	903	157	84	84	11	100	100	0	0.054	0.057	0.053	0.052	1.543	0.053	0.675	52	401	856	866	-4.206	44	812	47	819	0
5	2	9	""	"STM0906"	1910	48660	90	64	65	19	41	42	9	78	59	0	273	298	118	85	86	11	100	100	0	0.122	0.113	0.110	0.099	2.104	0.102	0.478	52	381	211	237	-3.031	23	188	24	213	0
5	3	9	""	"STM0912"	2080	48660	90	94	100	32	42	43	10	100	98	0	1099	1067	219	87	88	15	100	100	0	0.051	0.059	0.053	0.055	1.538	0.057	0.692	52	381	1064	1038	-4.283	52	1012	58	980	0
5	4	9	""	"STM0917"	2260	48660	90	54	58	14	41	43	10	59	34	0	309	330	95	83	84	14	100	100	0	0.058	0.069	0.066	0.058	2.087	0.066	0.312	52	402	239	264	-4.120	13	226	17	247	0
5	5	9	""	"STM0921"	2450	48660	100	56	57	15	40	41	10	63	36	0	384	393	131	83	83	10	100	100	0	0.053	0.055	0.055	0.061	1.833	0.049	0.271	80	470	317	327	-4.234	16	301	17	310	0
5	6	9	""	"STM0925"	2630	48660	80	45	46	10	39	41	9	42	15	0	133	160	85	84	84	11	96	90	0	0.122	0.092	0.156	0.155	2.985	0.064	0.123	52	316	55	83	-3.030	6	49	7	76	0
5	7	9	""	"STM4205"	2790	48650	90	114	113	23	41	42	10	100	100	0	807	808	168	84	85	21	100	100	0	0.101	0.099	0.098	0.097	1.324	0.094	0.826	52	380	796	796	-3.308	73	723	72	724	0
5	8	9	""	"STM4209"	2980	48650	90	78	77	25	42	43	11	82	63	0	178	181	31	86	88	21	100	96	0	0.391	0.368	0.297	0.310	2.311	0.283	0.223	52	394	128	130	-1.354	36	92	35	95	0
5	9	9	""	"STM4213"	3160	48650	100	172	164	46	41	42	9	97	93	0	937	882	191	84	84	11	100	100	0	0.154	0.154	0.155	0.142	1.525	0.153	0.886	80	452	984	921	-2.703	131	853	123	798	0
5	10	9	""	"STM4218"	3340	48650	100	53	54	13	40	42	10	56	28	0	204	220	86	83	83	11	98	98	0	0.107	0.102	0.120	0.107	2.493	0.074	0.229	80	430	134	151	-3.218	13	121	14	137	0
5	11	9	"yjbF"	"STM4223"	3510	48650	100	83	88	37	40	41	10	88	76	0	249	273	133	82	82	10	100	100	0	0.257	0.251	0.250	0.225	2.000	0.228	0.709	80	438	210	239	-1.957	43	167	48	191	0
5	12	9	"yjbN"	"STM4243"	3680	48640	90	102	101	25	40	42	9	100	100	0	240	247	52	83	83	10	100	100	0	0.395	0.372	0.357	0.359	1.602	0.341	0.711	52	366	219	225	-1.340	62	157	61	164	0
5	13	9	""	"STM1009"	3860	48640	90	199	199	38	41	42	10	100	100	0	1845	1756	328	84	87	27	100	100	0	0.090	0.094	0.092	0.094	1.235	0.091	0.914	52	390	1919	1830	-3.478	158	1761	158	1672	100
5	14	9	""	"STM1866"	4050	48640	80	54	57	14	40	41	10	57	34	0	146	147	26	83	83	11	98	98	0	0.222	0.266	0.243	0.223	2.529	0.251	0.210	52	334	77	81	-2.170	14	63	17	64	0
5	15	9	"hisP"	"STM2351"	4220	48630	90	163	172	38	40	41	10	100	100	0	591	611	98	83	84	11	100	100	0	0.242	0.250	0.243	0.244	1.281	0.241	0.863	52	373	631	660	-2.046	123	508	132	528	0
5	16	9	"flgL"	"STM1184"	4410	48640	100	326	299	105	40	41	12	98	97	0	548	511	139	83	84	11	100	100	0	0.615	0.605	0.615	0.565	1.525	0.614	0.923	80	450	751	687	-0.701	286	465	259	428	0
5	17	9	"nrdA"	"STM2277"	4570	48630	90	1255	1174	225	40	43	17	100	100	0	1014	968	178	83	86	17	100	100	0	1.305	1.281	1.251	1.284	1.159	1.261	0.963	52	376	2146	2019	0.384	1215	931	1134	885	0
5	18	9	"envF"	"STM1240"	4750	48630	90	113	119	26	41	43	14	100	100	0	488	481	63	85	86	17	100	100	0	0.179	0.197	0.187	0.189	1.394	0.185	0.809	52	389	475	474	-2.485	72	403	78	396	0
5	19	9	"nrfA"	"STM4277"	4920	48620	90	110	111	26	42	43	10	100	98	0	757	766	179	85	89	34	100	100	0	0.101	0.101	0.097	0.097	1.385	0.096	0.817	52	402	740	750	-3.305	68	672	69	681	0
5	20	9	"araH"	"STM1931"	5110	48630	90	68	75	28	42	44	13	76	46	0	199	262	163	85	87	24	100	100	0	0.228	0.186	0.186	0.177	1.985	0.161	0.541	52	401	140	210	-2.132	26	114	33	177	0
5	21	9	"yecM"	"STM1908"	5300	48630	90	91	95	22	42	46	15	96	94	0	387	396	80	84	85	11	100	100	0	0.162	0.170	0.169	0.156	1.678	0.170	0.729	52	371	352	365	-2.628	49	303	53	312	0
5	22	9	"yecO"	"STM1905"	5470	48630	100	171	171	61	41	43	12	98	96	0	422	422	118	85	85	10	100	100	0	0.386	0.386	0.385	0.369	1.538	0.386	0.862	80	418	467	467	-1.374	130	337	130	337	0
5	23	9	""	"STM1669"	5640	48620	100	174	175	47	42	45	17	98	96	0	1141	1109	201	85	86	10	100	100	0	0.125	0.130	0.126	0.123	1.562	0.124	0.822	80	408	1188	1157	-3.000	132	1056	133	1024	0
5	24	9	"yicM"	"STM3776"	5820	48620	100	259	255	73	41	43	12	100	100	0	731	683	179	84	84	10	100	100	0	0.337	0.357	0.350	0.355	1.490	0.350	0.915	80	474	865	813	-1.569	218	647	214	599	0
5	1	10	"yafK"	"STM0312"	1730	48850	80	88	90	21	41	42	10	100	90	0	322	318	65	84	84	10	100	100	0	0.197	0.209	0.205	0.196	1.481	0.199	0.687	52	320	285	283	-2.340	47	238	49	234	0
5	2	10	"proB"	"STM0321"	1900	48840	90	591	589	111	43	44	19	100	100	0	637	644	128	85	87	19	100	100	0	0.993	0.977	1.023	0.982	1.178	0.961	0.952	52	395	1100	1105	-0.010	548	552	546	559	0
5	3	10	""	"STM0327"	2090	48840	80	51	52	12	41	42	10	46	17	0	175	193	90	87	87	11	100	100	0	0.114	0.104	0.131	0.110	2.452	0.071	0.148	52	340	98	117	-3.138	10	88	11	106	0
5	4	10	""	"STM0332"	2270	48840	90	73	75	19	41	41	9	94	80	0	469	471	93	83	84	11	100	100	0	0.083	0.088	0.079	0.079	1.649	0.085	0.602	52	389	418	422	-3.592	32	386	34	388	0
5	5	10	""	"STM1047"	2440	48830	90	123	129	29	41	43	10	100	100	0	563	563	51	84	84	10	100	100	0	0.171	0.184	0.183	0.174	1.414	0.176	0.794	52	371	561	567	-2.546	82	479	88	479	0
5	6	10	"pepN"	"STM1057"	2610	48830	90	257	255	52	41	43	10	100	100	0	444	441	84	83	84	15	100	100	0	0.598	0.598	0.603	0.593	1.273	0.576	0.890	52	388	577	572	-0.741	216	361	214	358	0
5	7	10	"yeaO"	"STM1277"	2800	48830	80	124	148	104	40	41	9	100	100	0	157	181	75	84	84	10	100	100	0	1.151	1.113	1.060	1.062	1.701	1.328	0.559	52	340	157	205	0.202	84	73	108	97	0
5	8	10	"mipA"	"STM1286"	2980	48830	90	1438	1425	186	40	41	9	100	100	0	547	539	61	84	84	11	100	100	0	3.019	3.044	3.034	3.050	1.115	3.018	0.958	52	372	1861	1840	1.594	1398	463	1385	455	0
5	9	10	"gapA"	"STM1290"	3150	48830	90	1637	1585	289	41	43	16	100	100	0	451	447	70	85	86	14	100	100	0	4.361	4.265	4.288	4.279	1.175	4.291	0.948	52	381	1962	1906	2.125	1596	366	1544	362	0
5	10	10	"topB"	"STM1298"	3330	48820	90	331	330	56	40	45	22	100	100	0	684	692	98	84	90	41	100	100	0	0.485	0.477	0.482	0.474	1.174	0.475	0.932	52	386	891	898	-1.044	291	600	290	608	0
5	11	10	"astB"	"STM1306"	3520	48830	100	110	109	28	40	43	19	93	86	0	643	621	130	83	88	39	100	100	0	0.125	0.128	0.120	0.119	1.706	0.122	0.769	80	427	630	607	-3.000	70	560	69	538	100
5	12	10	"celF"	"STM1316"	3690	48820	100	306	287	88	39	41	10	100	97	0	799	725	236	82	83	10	100	97	0	0.372	0.386	0.403	0.414	1.420	0.373	0.944	80	459	984	891	-1.425	267	717	248	643	0
5	13	10	"rfbX"	"STM2088"	3880	48810	90	94	97	33	40	42	10	96	88	0	492	483	76	83	84	12	100	100	0	0.132	0.142	0.130	0.124	1.791	0.144	0.649	52	389	463	457	-2.921	54	409	57	400	0
5	14	10	"rfbB"	"STM2097"	4050	48820	90	326	337	47	41	42	11	100	100	0	730	735	65	83	84	11	100	100	0	0.440	0.454	0.457	0.451	1.149	0.453	0.937	52	382	932	948	-1.183	285	647	296	652	0
5	15	10	"wcaD"	"STM2112"	4220	48810	90	107	114	30	40	41	9	100	100	0	852	854	62	83	83	11	100	100	0	0.087	0.096	0.092	0.088	1.540	0.085	0.708	52	387	836	845	-3.521	67	769	74	771	0
5	16	10	"wza"	"STM2118"	4390	48810	90	98	101	30	40	41	10	98	96	0	585	583	118	83	84	12	100	100	0	0.116	0.122	0.126	0.110	1.541	0.122	0.748	52	379	560	561	-3.114	58	502	61	500	0
5	17	10	"yegD"	"STM2125"	4590	48820	90	114	117	34	40	41	10	98	98	0	444	428	93	84	85	11	100	100	0	0.206	0.224	0.226	0.215	1.439	0.222	0.799	52	385	434	421	-2.282	74	360	77	344	0
5	18	10	""	"STM2135"	4750	48810	90	154	157	32	41	43	10	100	100	0	981	976	140	84	85	15	100	100	0	0.126	0.130	0.124	0.127	1.247	0.126	0.884	52	380	1010	1008	-2.989	113	897	116	892	0
5	19	10	""	"STM4057"	4930	48810	80	73	84	42	43	45	13	82	50	0	208	237	127	85	86	16	100	98	0	0.244	0.270	0.223	0.227	2.068	0.271	0.712	52	326	153	193	-2.036	30	123	41	152	0
5	20	10	""	"STM4066"	5100	48810	100	154	153	40	41	43	12	98	98	0	601	594	149	85	85	10	100	100	0	0.219	0.220	0.215	0.213	1.348	0.215	0.884	80	452	629	621	-2.191	113	516	112	509	0
5	21	10	"ydeZ"	"STM4076"	5290	48800	100	96	117	93	43	46	17	91	71	0	583	568	149	85	86	10	100	100	0	0.106	0.153	0.107	0.118	2.502	0.123	0.200	80	452	551	557	-3.232	53	498	74	483	0
5	22	10	"glpX"	"STM4085"	5470	48800	100	221	269	247	44	68	107	81	30	0	454	439	143	89	89	11	98	96	0	0.485	0.643	0.488	0.496	1.919	1.005	0.305	80	429	542	575	-1.044	177	365	225	350	0
5	23	10	"menA"	"STM4090"	5640	48800	100	278	280	110	56	92	121	82	43	0	347	338	108	87	87	11	97	95	0	0.854	0.892	0.883	0.887	1.334	0.935	0.762	80	430	482	475	-0.228	222	260	224	251	0
5	24	10	"metB"	"STM4100"	5820	48800	100	960	944	277	47	69	73	100	100	0	674	653	182	85	86	11	100	100	0	1.550	1.579	1.577	1.633	1.345	1.575	0.954	80	464	1502	1465	0.632	913	589	897	568	0
5	1	11	""	"STM2986"	1730	49020	90	88	89	23	41	42	10	98	90	0	563	567	124	83	83	10	100	100	0	0.098	0.099	0.089	0.091	1.598	0.091	0.651	52	386	527	532	-3.352	47	480	48	484	0
5	2	11	"recD"	"STM2993"	1910	49020	90	171	170	47	42	44	21	100	92	0	670	674	138	83	85	20	100	100	0	0.220	0.217	0.210	0.204	1.364	0.217	0.894	52	396	716	719	-2.186	129	587	128	591	0
5	3	11	"ygdQ"	"STM3006"	2090	49020	80	128	131	25	41	42	10	100	100	0	470	460	58	84	84	11	100	100	0	0.225	0.239	0.233	0.234	1.281	0.229	0.827	52	320	473	466	-2.150	87	386	90	376	0
5	4	11	"araE"	"STM3016"	2260	49020	90	108	112	25	40	41	9	100	100	0	721	722	152	82	84	14	100	100	0	0.106	0.112	0.112	0.110	1.344	0.111	0.820	52	387	707	712	-3.232	68	639	72	640	0
5	5	11	"yohM"	"STM3024"	2450	49020	90	431	438	74	40	42	10	100	100	0	660	657	88	83	84	13	100	100	0	0.678	0.693	0.701	0.690	1.188	0.682	0.931	52	393	968	972	-0.561	391	577	398	574	0
5	6	11	"stdA"	"STM3029"	2620	49010	90	72	76	18	41	42	10	94	80	0	480	485	57	82	83	10	100	100	0	0.078	0.087	0.079	0.080	1.697	0.083	0.517	52	389	429	438	-3.682	31	398	35	403	0
5	7	11	""	"STM2691"	2800	49010	90	70	74	27	40	41	9	82	71	0	419	407	81	83	83	10	100	100	0	0.089	0.105	0.107	0.096	1.860	0.114	0.563	52	372	366	358	-3.485	30	336	34	324	0
5	8	11	""	"STM2698"	2970	49000	100	43	53	86	39	40	8	32	13	0	95	99	18	83	83	10	53	36	0	0.333	0.875	0.565	0.526	3.392	0.010	0.001	80	461	16	30	-1.585	4	12	14	16	-75
5	9	11	""	"STM2705"	3160	49010	80	75	77	18	41	42	9	92	84	0	417	413	93	84	83	10	100	100	0	0.102	0.109	0.096	0.098	1.890	0.096	0.547	52	334	367	365	-3.292	34	333	36	329	0
5	10	11	"yjfY"	"STM4389"	3340	49020	90	75	79	23	40	41	9	92	84	0	217	211	43	81	82	10	100	100	0	0.257	0.300	0.302	0.265	1.937	0.290	0.597	52	361	171	169	-1.958	35	136	39	130	0
5	11	11	"thrL"	"STM0001"	3510	49000	100	42	44	9	40	42	11	16	6	0	94	96	16	82	83	11	51	23	0	0.167	0.286	0.437	0.442	4.161	0.076	0.001	80	430	14	18	-2.585	2	12	4	14	-75
5	12	11	""	"STM0270"	3690	49000	80	120	124	29	42	43	11	100	100	0	433	439	72	83	83	11	100	100	0	0.223	0.230	0.227	0.221	1.345	0.232	0.824	52	322	428	438	-2.166	78	350	82	356	0
5	13	11	""	"STM0538"	3870	49000	80	53	54	14	40	41	10	55	30	0	201	207	37	82	82	10	100	100	0	0.109	0.112	0.129	0.113	2.386	0.101	0.178	52	334	132	139	-3.194	13	119	14	125	0
5	14	11	""	"STM0554"	4050	49000	80	53	53	12	40	42	11	51	21	0	204	203	24	82	83	10	100	100	0	0.107	0.107	0.134	0.117	1.982	0.104	0.232	52	320	135	134	-3.230	13	122	13	121	0
5	15	11	""	"STM0567"	4220	49000	80	91	96	30	41	42	10	94	92	0	241	244	54	83	84	11	100	100	0	0.316	0.342	0.344	0.320	1.675	0.325	0.606	52	320	208	216	-1.660	50	158	55	161	0
5	16	11	""	"STM0575"	4400	48990	90	79	81	21	40	41	11	92	84	0	443	427	77	84	84	11	100	100	0	0.109	0.120	0.122	0.114	1.650	0.115	0.611	52	388	398	384	-3.202	39	359	41	343	0
5	17	11	""	"STM0580"	4580	48990	90	123	126	27	40	41	10	100	100	0	342	349	53	84	84	11	100	100	0	0.322	0.325	0.324	0.313	1.352	0.318	0.824	52	391	341	351	-1.636	83	258	86	265	0
5	18	11	"ybdZ"	"STM0587"	4760	48990	90	76	73	17	40	42	10	86	71	0	119	120	16	82	83	10	94	88	0	0.973	0.868	0.887	0.801	2.215	0.828	0.340	52	402	73	71	-0.040	36	37	33	38	0
5	19	11	""	"STM2244"	4940	48990	70	56	59	15	46	50	17	31	9	0	141	146	32	84	84	10	100	96	0	0.175	0.210	0.244	0.199	2.740	0.078	0.007	32	236	67	75	-2.511	10	57	13	62	0
5	20	11	"yegT"	"STM2142"	5110	48980	90	58	59	17	50	54	19	23	7	0	236	235	46	84	85	10	100	100	0	0.053	0.060	0.090	0.083	2.362	0.026	0.006	52	367	160	160	-4.248	8	152	9	151	0
5	21	11	"yehU"	"STM2159"	5280	48980	80	140	139	39	43	47	17	96	94	0	533	517	132	88	88	11	100	100	0	0.218	0.224	0.218	0.210	1.447	0.217	0.827	52	328	542	525	-2.198	97	445	96	429	0
5	22	11	"yohC"	"STM2169"	5460	48980	70	80	669	1528	45	48	16	81	59	0	396	1971	4194	94	95	15	100	100	0	0.116	0.332	0.113	0.112	2.823	0.347	0.892	32	236	337	2501	-3.109	35	302	624	1877	0
5	23	11	"yohI"	"STM2174"	5640	48980	90	144	142	42	47	66	82	59	5	0	502	506	106	87	87	11	100	100	0	0.234	0.227	0.219	0.213	1.433	0.219	0.675	52	387	512	514	-2.097	97	415	95	419	0
5	24	11	"yfhD"	"STM2567"	5820	48970	90	162	159	56	46	68	73	76	13	0	703	660	141	86	86	11	100	100	0	0.188	0.197	0.193	0.187	1.397	0.184	0.545	52	386	733	687	-2.411	116	617	113	574	0
5	1	12	"hupA"	"STM4170"	1730	49190	90	649	643	115	41	43	10	100	100	0	243	245	32	82	82	10	100	100	0	3.776	3.693	3.685	3.689	1.207	3.903	0.916	52	392	769	765	1.917	608	161	602	163	0
5	2	12	"hupA"	"STM4170"	1920	49200	90	459	468	131	41	42	9	100	100	0	173	177	37	83	84	10	100	100	0	4.644	4.543	4.677	4.657	1.310	4.661	0.868	52	371	508	521	2.216	418	90	427	94	0
5	3	12	"hilA"	"STM2876"	2090	49190	100	446	427	115	40	41	9	100	100	0	761	771	170	83	83	10	100	100	0	0.599	0.563	0.575	0.535	1.390	0.562	0.940	80	442	1084	1075	-0.740	406	678	387	688	0
5	4	12	"hilA"	"STM2876"	2270	49190	90	148	148	38	40	40	9	100	100	0	296	295	62	84	83	11	100	100	0	0.509	0.512	0.500	0.495	1.333	0.502	0.864	52	374	320	319	-0.973	108	212	108	211	0
5	5	12	"hilC"	"STM2867"	2450	49190	90	316	313	69	40	42	9	100	100	0	422	423	64	84	84	11	100	100	0	0.817	0.805	0.805	0.785	1.240	0.813	0.929	52	372	614	612	-0.292	276	338	273	339	0
5	6	12	"hilC"	"STM2867"	2630	49190	90	367	380	76	41	42	10	100	100	0	490	498	65	82	83	10	100	100	0	0.799	0.815	0.796	0.802	1.225	0.823	0.935	52	373	734	755	-0.324	326	408	339	416	100
5	7	12	"hns"	"STM1751"	2800	49180	90	808	798	161	39	40	8	100	100	0	267	269	39	83	83	10	100	100	0	4.179	4.081	4.155	4.082	1.215	4.221	0.923	52	358	953	945	2.063	769	184	759	186	0
5	8	12	"hns"	"STM1751"	2960	49180	90	518	564	242	41	50	53	100	100	0	225	241	94	83	86	19	100	100	0	3.359	3.310	3.592	3.426	1.405	3.348	0.833	52	372	619	681	1.748	477	142	523	158	0
5	9	12	"hns"	"STM1751"	3160	49180	90	922	971	263	41	42	11	100	100	0	302	310	64	83	84	11	100	100	0	4.023	4.097	4.128	4.106	1.204	4.210	0.935	52	387	1100	1157	2.008	881	219	930	227	0
5	10	12	"hilD"	"STM2875"	3340	49170	90	582	585	101	41	41	10	100	100	0	374	378	62	83	83	10	100	100	0	1.859	1.844	1.812	1.848	1.225	1.874	0.928	52	355	832	839	0.895	541	291	544	295	0
5	11	12	"hilD"	"STM2875"	3510	49170	90	518	521	138	41	42	10	100	100	0	358	360	73	83	83	10	100	100	0	1.735	1.733	1.743	1.725	1.215	1.768	0.936	52	370	752	757	0.795	477	275	480	277	0
5	12	12	"stpA"	"STM2799"	3700	49170	90	179	188	60	40	40	8	100	100	0	248	256	72	81	82	9	100	100	0	0.832	0.846	0.859	0.836	1.333	0.839	0.870	52	373	306	323	-0.265	139	167	148	175	0
5	13	12	"csrA"	"STM2826"	3870	49180	100	59	60	17	40	40	8	72	57	0	119	121	25	82	82	10	88	80	0	0.514	0.513	0.551	0.465	2.770	0.481	0.371	80	430	56	59	-0.962	19	37	20	39	0
5	14	12	"dps"	"STM0831"	4050	49170	100	100	100	25	40	41	9	98	96	0	232	225	38	83	83	9	100	100	0	0.403	0.423	0.416	0.397	1.611	0.419	0.785	80	432	209	202	-1.312	60	149	60	142	0
5	15	12	"dps"	"STM0831"	4220	49160	90	171	173	42	40	41	9	100	100	0	338	341	64	83	84	10	100	100	0	0.514	0.516	0.528	0.505	1.265	0.512	0.914	52	356	386	391	-0.961	131	255	133	258	0
5	16	12	"dps"	"STM0831"	4400	49160	90	158	157	40	40	41	14	100	98	0	337	333	58	84	85	15	100	100	0	0.466	0.470	0.458	0.454	1.303	0.474	0.874	52	387	371	366	-1.100	118	253	117	249	0
5	17	12	"oxyR"	"STM4125"	4580	49160	70	226	261	127	40	42	11	100	100	0	129	154	63	84	84	11	96	93	0	4.133	3.157	4.047	3.825	1.901	2.965	0.685	32	236	231	291	2.047	186	45	221	70	0
5	18	12	"oxyR"	"STM4125"	4760	49170	90	606	633	230	41	42	10	100	100	0	193	202	68	83	84	11	100	98	0	5.136	4.975	5.318	5.394	1.438	4.822	0.873	52	379	675	711	2.361	565	110	592	119	0
5	19	12	"fur"	"STM0693"	4930	49160	90	269	272	46	42	46	15	100	100	0	324	325	40	83	83	10	100	100	0	0.942	0.950	0.934	0.941	1.224	0.946	0.915	52	383	468	472	-0.086	227	241	230	242	0
5	20	12	"fur"	"STM0693"	5120	49160	100	230	234	53	49	54	20	100	98	0	288	274	63	85	85	10	100	97	0	0.892	0.979	0.988	1.041	1.536	0.932	0.842	80	458	384	374	-0.165	181	203	185	189	0
5	21	12	"envR"	"STM3389"	5300	49160	90	60	63	17	43	48	19	48	15	0	313	321	65	88	88	11	100	100	0	0.076	0.086	0.084	0.086	2.088	0.061	0.062	52	358	242	253	-3.726	17	225	20	233	0
5	22	12	"envR"	"STM3389"	5470	49160	100	62	64	20	40	42	10	73	55	0	351	342	77	88	89	12	98	98	0	0.084	0.094	0.097	0.091	2.030	0.092	0.443	80	451	285	278	-3.579	22	263	24	254	0
5	23	12	"envR"	"STM3389"	5650	49150	90	66	69	22	40	41	9	80	71	0	418	419	64	84	85	11	100	100	0	0.078	0.087	0.087	0.080	1.906	0.081	0.454	52	367	360	364	-3.683	26	334	29	335	0
5	24	12	"arcB"	"STM3328"	5820	49150	80	64	67	19	41	43	10	82	57	0	164	169	37	84	85	10	100	100	0	0.287	0.306	0.294	0.265	2.124	0.300	0.503	52	328	103	111	-1.798	23	80	26	85	0
5	1	13	"ctrl-10-10ng/ul"	"ctrl-10-10ng/ul"	1730	49370	100	42	43	10	40	41	9	22	5	0	83	83	9	81	81	10	21	2	0	1.000	1.500	1.333	1.186	2.966	5.690	0.001	80	464	4	5	0.000	2	2	3	2	-50
5	2	13	"ctrl-108-10ng/ul"	"ctrl-108-10ng/ul"	1900	49370	100	40	44	14	40	41	9	18	10	0	84	84	11	81	82	10	21	7	0	0.000	1.333	0.748	0.970	3.525	0.130	0.000	80	431	3	7	Error	0	3	4	3	-50
5	3	13	"ctrl-Y1-10ng/ul"	"ctrl-Y1-10ng/ul"	2080	49370	100	39	40	7	39	40	9	15	0	0	85	87	13	82	83	11	22	8	0	0.000	0.200	0.844	0.854	4.008	9.231	0.001	80	432	3	6	Error	0	3	1	5	-50
5	4	13	"ctrl-Y3-10ng/ul"	"ctrl-Y3-10ng/ul"	2260	49370	100	39	41	9	39	40	9	22	5	0	93	94	14	83	83	10	45	25	0	0.000	0.182	0.474	0.672	4.399	0.056	0.002	80	452	10	13	Error	0	10	2	11	-50
5	5	13	"ctrl-Y5-10ng/ul"	"ctrl-Y5-10ng/ul"	2440	49360	100	40	40	8	41	42	10	7	0	0	87	86	11	83	83	10	21	8	0	-0.250	-0.333	0.708	0.591	3.678	2.665	0.015	80	442	3	2	Error	-1	4	-1	3	-50
5	6	13	"EMPTY"	"EMPTY"	2620	49360	100	41	41	8	41	42	9	12	1	0	83	84	10	83	83	10	13	5	0	0.000	0.000	0.750	0.814	3.479	0.279	0.002	80	438	0	1	Error	0	0	0	1	-75
5	7	13	"ctrl-10-50ng/ul"	"ctrl-10-50ng/ul"	2790	49360	100	42	41	9	39	41	8	25	8	0	86	85	12	82	82	11	15	5	0	0.750	0.667	0.944	0.879	3.077	37.464	0.000	80	430	7	5	-0.415	3	4	2	3	-50
5	8	13	"ctrl-108-50ng/ul"	"ctrl-108-50ng/ul"	2970	49360	100	41	41	8	39	42	26	0	0	0	85	84	11	82	83	12	17	0	0	0.667	1.000	0.800	0.802	2.827	0.118	0.008	80	442	5	4	-0.585	2	3	2	2	-50
5	9	13	"ctrl-Y1-50ng/ul"	"ctrl-Y1-50ng/ul"	3150	49360	100	40	40	10	40	41	8	16	6	0	82	83	12	81	82	10	22	7	0	0.000	0.000	0.697	0.764	4.161	0.109	0.001	80	455	1	2	Error	0	1	0	2	-50
5	10	13	"ctrl-Y3-50ng/ul"	"ctrl-Y3-50ng/ul"	3330	49350	100	41	41	8	40	41	10	10	0	0	85	83	11	82	82	10	20	3	0	0.333	1.000	0.667	0.767	3.232	0.488	0.013	80	460	4	2	-1.585	1	3	1	1	-50
5	11	13	"ctrl-Y5-50ng/ul"	"ctrl-Y5-50ng/ul"	3510	49350	100	42	42	9	41	42	9	16	3	0	83	82	10	82	82	10	13	5	0	1.000	100000.000	0.889	0.948	3.988	7.865	0.000	80	449	2	1	0.000	1	1	1	0	-50
5	12	13	"EMPTY"	"EMPTY"	3680	49350	100	39	39	9	40	41	9	11	1	0	81	82	9	81	82	10	15	1	0	100000.000	-1.000	0.950	0.890	3.191	1.165	0.004	80	441	-1	0	16.610	-1	0	-1	1	-75
5	13	13	"ctrl-10-100ng/ul"	"ctrl-10-100ng/ul"	3860	49350	100	40	45	28	40	42	11	15	5	0	87	94	47	82	82	11	31	6	0	0.000	0.417	0.613	0.706	3.239	0.543	0.452	80	420	5	17	Error	0	5	5	12	-50
5	14	13	"ctrl-108-100ng/ul"	"ctrl-108-100ng/ul"	4040	49350	100	40	42	10	39	41	10	21	5	0	84	85	11	82	82	10	20	6	0	0.500	1.000	1.200	0.872	3.740	0.086	0.000	80	432	3	6	-1.000	1	2	3	3	-50
5	15	13	"ctrl-Y1-100ng/ul"	"ctrl-Y1-100ng/ul"	4220	49340	100	37	38	7	39	40	9	5	2	0	79	79	9	84	83	10	7	0	0	0.400	0.200	0.800	0.720	2.774	0.391	0.011	80	440	-7	-6	-1.322	-2	-5	-1	-5	-50
5	16	13	"ctrl-Y3-100ng/ul"	"ctrl-Y3-100ng/ul"	4390	49340	100	42	42	9	39	41	14	11	0	0	83	83	10	83	84	14	11	0	0	100000.000	100000.000	0.830	0.932	3.409	0.947	0.394	80	449	3	3	16.610	3	0	3	0	-50
5	17	13	"ctrl-Y5-100ng/ul"	"ctrl-Y5-100ng/ul"	4570	49340	100	43	44	9	40	42	11	18	3	0	85	86	10	83	83	12	20	1	0	1.500	1.333	0.900	1.082	2.718	0.155	0.002	80	466	5	7	0.585	3	2	4	3	-50
5	18	13	"EMPTY"	"EMPTY"	4750	49340	100	41	42	10	41	42	10	17	3	0	87	86	10	83	83	11	21	1	0	0.000	0.333	0.845	0.891	2.636	0.236	0.004	80	432	4	4	Error	0	4	1	3	-75
5	19	13	"ctrl-10-400ng/ul"	"ctrl-10-400ng/ul"	4930	49340	100	38	40	9	40	41	10	13	2	0	86	87	12	83	83	10	26	7	0	-0.667	0.000	1.059	0.831	3.717	4.321	0.006	80	442	1	4	Error	-2	3	0	4	-50
5	20	13	"ctrl-108-400ng/ul"	"ctrl-108-400ng/ul"	5110	49330	100	38	41	17	40	41	10	13	5	0	83	85	12	84	84	10	20	7	0	2.000	1.000	0.929	0.874	3.324	3.297	0.007	80	408	-3	2	1.000	-2	-1	1	1	-50
5	21	13	"ctrl-Y1-400ng/ul"	"ctrl-Y1-400ng/ul"	5280	49330	100	42	42	8	41	42	11	11	1	0	83	84	10	84	84	9	15	5	0	-1.000	100000.000	0.875	0.944	3.173	0.371	0.018	80	420	0	1	Error	1	-1	1	0	-50
5	22	13	"ctrl-Y3-400ng/ul"	"ctrl-Y3-400ng/ul"	5460	49330	100	39	40	11	39	41	10	8	1	0	87	88	11	84	85	10	31	5	0	0.000	0.250	0.767	0.866	3.801	0.389	0.000	80	420	3	5	Error	0	3	1	4	-50
5	23	13	"ctrl-Y5-400ng/ul"	"ctrl-Y5-400ng/ul"	5640	49330	100	41	41	9	39	41	10	15	2	0	85	86	10	84	84	10	18	3	0	2.000	1.000	0.683	0.817	3.318	0.215	0.002	80	442	3	4	1.000	2	1	2	2	-50
5	24	13	"EMPTY"	"EMPTY"	5820	49330	100	39	41	8	39	41	10	12	2	0	84	86	13	84	84	10	20	8	0	0.000	1.000	0.690	0.580	2.166	0.123	0.002	80	474	0	4	Error	0	0	2	2	-75
5	1	14	""	"STM4191"	1740	49560	100	42	43	11	40	41	10	21	5	0	108	110	15	82	83	11	91	61	0	0.077	0.107	0.358	0.328	2.749	0.028	0.001	80	516	28	31	-3.700	2	26	3	28	0
5	2	14	""	"STM4520"	1920	49550	90	45	47	13	41	42	9	28	15	0	127	127	24	82	82	10	92	84	0	0.089	0.133	0.209	0.215	3.041	0.129	0.050	52	363	49	51	-3.492	4	45	6	45	0
5	3	14	""	"STM4239"	2080	49550	100	42	44	9	40	40	9	27	3	0	94	94	16	81	82	10	56	25	0	0.154	0.308	0.423	0.413	2.950	0.205	0.028	80	470	15	17	-2.700	2	13	4	13	-50
5	4	14	""	"STM0083"	2270	49550	90	51	52	14	39	40	9	55	28	0	158	158	23	82	82	10	100	100	0	0.158	0.171	0.232	0.172	2.893	0.099	0.073	52	395	88	89	-2.663	12	76	13	76	0
5	5	14	""	"STM0348"	2450	49540	90	48	52	18	41	41	9	38	19	0	186	188	31	81	82	9	100	100	0	0.067	0.103	0.114	0.121	2.444	0.096	0.116	52	388	112	118	-3.907	7	105	11	107	0
5	6	14	""	"STM1007"	2620	49550	90	59	62	14	39	40	10	82	48	0	307	301	59	82	83	9	100	100	0	0.089	0.105	0.094	0.093	1.813	0.100	0.389	52	388	245	242	-3.492	20	225	23	219	0
5	7	14	"purM"	"STM2499"	2800	49540	100	119	140	68	39	41	10	100	100	0	227	266	124	83	83	10	100	100	0	0.556	0.552	0.506	0.549	1.414	0.529	0.879	80	474	224	284	-0.848	80	144	101	183	0
5	8	14	"adhE"	"STM1749"	2980	49540	100	374	360	103	40	41	9	97	97	0	666	656	163	82	82	10	100	100	0	0.572	0.557	0.558	0.521	1.643	0.557	0.949	80	485	918	894	-0.806	334	584	320	574	0
5	9	14	"envZ"	"STM3501"	3160	49530	60	48	51	14	39	40	8	53	25	0	114	116	27	82	82	10	81	71	0	0.281	0.353	0.389	0.338	2.084	0.290	0.144	32	176	41	46	-1.830	9	32	12	34	0
5	10	14	"katG"	"STM4106"	3330	49540	90	83	90	27	42	44	13	90	78	0	231	245	80	82	82	11	100	100	0	0.275	0.294	0.282	0.271	1.914	0.236	0.439	52	410	190	211	-1.862	41	149	48	163	0
5	11	14	"traT"	"PSLT103"	3520	49540	90	117	165	128	40	41	9	100	100	0	166	208	112	82	82	10	100	100	0	0.917	0.992	0.969	0.918	1.500	1.078	0.892	52	401	161	251	-0.126	77	84	125	126	0
5	12	14	"yjiS"	"STM4521"	3690	49530	90	44	48	14	39	40	9	42	21	0	151	160	48	81	82	11	100	100	0	0.071	0.114	0.141	0.125	2.581	0.120	0.163	52	388	75	88	-3.807	5	70	9	79	0
5	13	14	"yejG"	"STM2220"	3870	49520	90	478	474	85	40	45	37	100	100	0	259	257	31	82	92	135	90	0	0	2.475	2.480	2.468	2.464	1.207	2.577	0.911	52	386	615	609	1.307	438	177	434	175	0
5	14	14	""	"STM2239"	4050	49520	90	60	62	15	39	44	37	17	0	0	363	366	65	83	94	136	98	53	0	0.075	0.081	0.077	0.075	1.822	0.095	0.683	52	378	301	306	-3.737	21	280	23	283	0
5	15	14	"dld"	"STM2167"	4220	49520	90	152	156	50	39	40	9	100	98	0	598	576	135	83	83	10	100	100	0	0.219	0.237	0.230	0.221	1.369	0.246	0.876	52	386	628	610	-2.188	113	515	117	493	0
5	16	14	"citT"	"STM0618"	4400	49530	90	96	101	23	39	40	12	100	100	0	301	311	65	84	84	10	100	100	0	0.263	0.273	0.252	0.268	1.442	0.257	0.771	52	408	274	289	-1.929	57	217	62	227	0
5	17	14	""	"STM2504"	4580	49510	60	38	41	10	39	41	15	12	0	0	106	113	27	84	86	11	84	50	0	-0.045	0.069	0.314	0.347	2.168	0.152	0.092	32	176	21	31	Error	-1	22	2	29	0
5	18	14	"spaO"	"STM2891"	4750	49520	100	45	45	11	40	41	8	36	17	0	98	101	18	83	83	11	60	26	0	0.333	0.278	0.690	0.664	2.571	0.220	0.039	80	477	20	23	-1.585	5	15	5	18	-50
5	19	14	"EMPTY"	"EMPTY"	4930	49520	100	40	42	16	40	41	9	15	5	0	84	85	10	84	84	10	13	2	0	0.000	2.000	1.000	1.347	3.402	7.639	0.000	80	464	0	3	Error	0	0	2	1	-75
5	20	14	"EMPTY"	"EMPTY"	5110	49510	100	39	40	8	40	42	9	15	2	0	84	83	10	84	84	10	11	1	0	100000.000	0.000	1.056	1.059	2.998	0.057	0.000	80	452	-1	-1	16.610	-1	0	0	-1	-75
5	21	14	"EMPTY"	"EMPTY"	5280	49510	100	40	40	8	39	40	9	11	2	0	86	86	11	83	84	10	23	3	0	0.333	0.333	0.683	0.706	2.958	0.072	0.000	80	452	4	4	-1.585	1	3	1	3	-75
5	22	14	"EMPTY"	"EMPTY"	5460	49510	100	40	42	11	39	41	11	17	6	0	82	84	10	83	84	9	21	6	0	-1.000	3.000	1.000	0.870	3.129	0.699	0.003	80	464	0	4	Error	1	-1	3	1	-75
5	23	14	"EMPTY"	"EMPTY"	5640	49510	100	40	42	13	40	42	13	11	6	0	82	84	9	83	84	9	21	5	0	0.000	2.000	1.429	1.248	3.727	0.087	0.002	80	464	-1	3	Error	0	-1	2	1	-75
5	24	14	"EMPTY"	"EMPTY"	5820	49510	100	40	41	16	40	41	12	10	3	0	86	86	10	84	85	10	22	1	0	0.000	0.500	0.714	0.920	3.430	4.348	0.005	80	496	2	3	Error	0	2	1	2	-75
6	1	1	"infC"	"STM1334"	6240	47180	100	1352	1422	784	42	44	11	100	100	0	233	239	89	83	84	10	97	97	0	8.733	8.846	8.938	9.196	1.309	9.052	0.947	80	496	1460	1536	3.127	1310	150	1380	156	0
6	2	1	"katE"	"STM1318"	6410	47170	90	256	274	74	44	49	32	100	100	0	1181	1252	244	86	110	155	100	100	0	0.194	0.197	0.187	0.192	1.227	0.194	0.919	52	386	1307	1396	-2.369	212	1095	230	1166	0
6	3	1	"ydgP"	"STM1455"	6590	47170	90	119	128	43	44	49	31	98	65	0	347	364	116	87	108	141	98	34	0	0.288	0.303	0.295	0.291	1.439	0.305	0.846	52	408	335	361	-1.794	75	260	84	277	0
6	4	1	""	"STM3530"	6780	47170	90	49	53	15	43	44	13	26	11	0	189	204	63	85	86	18	100	100	0	0.058	0.084	0.101	0.099	2.486	0.075	0.114	52	400	110	129	-4.115	6	104	10	119	0
6	5	1	"srfB"	"STM1594"	6960	47170	100	158	189	146	42	44	10	98	97	0	497	515	230	84	84	10	100	100	0	0.281	0.341	0.300	0.305	1.480	0.405	0.802	80	466	529	578	-1.832	116	413	147	431	0
6	6	1	""	"STM2503"	7140	47170	100	113	115	35	43	44	10	96	95	0	770	775	239	86	86	10	100	100	0	0.102	0.104	0.103	0.097	1.567	0.100	0.782	80	466	754	761	-3.289	70	684	72	689	0
6	7	1	"dcuB"	"STM4301"	7310	47160	90	194	197	45	44	46	15	100	100	0	884	902	181	88	95	57	100	100	0	0.188	0.188	0.188	0.183	1.306	0.180	0.893	52	392	946	967	-2.408	150	796	153	814	100
6	8	1	"yacL"	"STM0160"	7490	47160	90	101	112	44	44	46	14	100	94	0	264	301	133	87	94	54	100	100	0	0.322	0.318	0.297	0.305	1.455	0.300	0.796	52	408	234	282	-1.635	57	177	68	214	0
6	9	1	"polA"	"STM3999"	7680	47160	100	566	563	81	44	44	10	100	100	0	1464	1412	200	86	87	11	100	100	0	0.379	0.391	0.394	0.392	1.208	0.387	0.961	80	484	1900	1845	-1.400	522	1378	519	1326	0
6	10	1	"rsmC"	"STM4556"	7850	47160	80	76	95	62	44	45	12	94	65	0	159	187	92	85	85	10	100	100	0	0.432	0.500	0.421	0.399	2.053	0.582	0.776	52	312	106	153	-1.209	32	74	51	102	0
6	11	1	"exbD"	"STM3158"	8030	47160	100	193	214	93	43	44	11	100	100	0	234	246	76	85	85	10	100	100	0	1.007	1.062	1.055	1.038	1.407	1.094	0.875	80	476	299	332	0.010	150	149	171	161	0
6	12	1	"hisD"	"STM2072"	8200	47150	90	462	455	112	44	46	17	100	100	0	420	445	103	87	88	16	100	100	0	1.255	1.148	1.132	1.142	1.174	1.126	0.951	52	378	751	769	0.328	418	333	411	358	0
6	13	1	""	"STM3944"	8390	47160	110	394	424	167	43	45	15	100	100	0	356	376	108	87	88	15	100	98	0	1.305	1.318	1.234	1.320	1.667	1.494	0.783	80	534	620	670	0.384	351	269	381	289	0
6	14	1	""	"STM3940"	8560	47150	100	1017	1086	407	43	44	10	100	100	0	723	735	139	86	87	11	100	100	0	1.529	1.607	1.532	1.534	1.348	1.755	0.867	80	444	1611	1692	0.613	974	637	1043	649	0
6	15	1	"hemX"	"STM3936"	8740	47150	100	2013	2015	357	44	45	11	100	100	0	890	887	85	87	88	11	100	100	0	2.452	2.464	2.448	2.436	1.202	2.508	0.937	80	444	2772	2771	1.294	1969	803	1971	800	0
6	16	1	""	"STM3927"	8910	47150	100	584	692	351	44	45	11	100	100	0	537	535	95	88	88	11	100	100	0	1.203	1.450	1.162	1.362	1.595	1.788	0.743	80	444	989	1095	0.266	540	449	648	447	0
6	17	1	"rffH"	"STM3923"	9090	47150	100	328	369	139	43	45	12	100	100	0	227	237	53	86	86	10	100	100	0	2.021	2.159	2.032	2.116	1.375	2.321	0.875	80	456	426	477	1.015	285	141	326	151	0
6	18	1	"wzzE"	"STM3919"	9270	47140	110	1581	1491	447	43	45	14	100	100	0	782	758	126	87	87	10	100	100	0	2.213	2.158	2.122	2.071	1.329	2.270	0.919	80	528	2233	2119	1.146	1538	695	1448	671	0
6	19	1	""	"STM4432"	9450	47140	100	123	134	55	44	45	13	98	95	0	544	583	155	87	87	10	100	100	0	0.173	0.181	0.164	0.159	1.649	0.186	0.744	80	475	536	586	-2.532	79	457	90	496	0
6	20	1	""	"STM4436"	9630	47150	90	54	62	31	43	46	24	25	7	0	153	176	84	88	89	20	100	86	0	0.169	0.216	0.190	0.176	2.977	0.267	0.502	52	363	76	107	-2.563	11	65	19	88	0
6	21	1	""	"STM4445"	9800	47140	100	105	114	42	43	45	11	97	95	0	438	440	147	90	89	10	100	100	0	0.178	0.203	0.195	0.198	1.441	0.201	0.782	80	466	410	421	-2.489	62	348	71	350	0
6	22	1	"treB"	"STM4454"	9980	47140	100	207	207	51	43	46	13	100	100	0	931	890	157	90	90	10	100	100	0	0.195	0.205	0.195	0.200	1.291	0.200	0.894	80	444	1005	964	-2.358	164	841	164	800	0
6	23	1	"idnT"	"STM4482"	10160	47130	100	124	131	40	44	46	13	98	93	0	646	644	156	88	89	14	100	100	0	0.143	0.156	0.144	0.144	1.548	0.153	0.805	80	460	638	643	-2.802	80	558	87	556	0
6	24	1	"yjgB"	"STM4486"	10340	47140	100	165	170	60	43	44	11	100	97	0	521	523	173	86	87	10	100	100	0	0.280	0.291	0.285	0.278	1.388	0.293	0.896	80	480	557	564	-1.834	122	435	127	437	0
6	1	2	"zraP"	"STM4172"	6240	47360	100	171	168	50	42	43	10	98	96	0	268	273	58	84	84	10	100	100	0	0.701	0.667	0.675	0.609	1.646	0.659	0.850	80	474	313	315	-0.512	129	184	126	189	0
6	2	2	"purH"	"STM4176"	6420	47350	90	620	688	287	42	45	14	100	100	0	531	602	257	85	87	13	100	100	0	1.296	1.250	1.274	1.256	1.212	1.220	0.943	52	389	1024	1163	0.374	578	446	646	517	0
6	3	2	"livK"	"STM3564"	6600	47350	90	300	311	109	43	45	13	100	100	0	559	616	196	86	87	12	100	100	0	0.543	0.506	0.519	0.495	1.289	0.504	0.911	52	396	730	798	-0.880	257	473	268	530	0
6	4	2	"yihR"	"STM4020"	6780	47350	80	66	67	20	42	43	10	82	59	0	232	251	98	85	85	11	100	100	0	0.163	0.151	0.168	0.142	2.056	0.142	0.517	52	334	171	191	-2.615	24	147	25	166	0
6	5	2	"yhiQ"	"STM3593"	6950	47340	90	122	160	182	43	44	10	98	94	0	240	288	233	86	87	13	100	100	0	0.513	0.579	0.523	0.460	1.770	0.665	0.842	52	379	233	319	-0.963	79	154	117	202	0
6	6	2	"atpE"	"STM3870"	7130	47350	90	699	736	249	43	44	11	100	100	0	260	283	77	87	88	12	100	100	0	3.792	3.536	3.655	3.564	1.185	3.517	0.942	52	387	829	889	1.923	656	173	693	196	0
6	7	2	"ratB"	"STM2514"	7320	47350	90	90	96	28	42	45	13	98	84	0	372	362	83	87	87	11	100	100	0	0.168	0.196	0.180	0.178	1.512	0.194	0.677	52	401	333	329	-2.570	48	285	54	275	0
6	8	2	"invG"	"STM2898"	7500	47350	90	146	153	47	43	45	13	100	96	0	234	245	60	86	87	10	100	100	0	0.696	0.692	0.713	0.674	1.448	0.696	0.822	52	379	251	269	-0.523	103	148	110	159	0
6	9	2	"sitA"	"STM2861"	7670	47340	90	413	415	124	43	45	11	100	100	0	262	269	62	85	86	10	100	100	0	2.090	2.022	2.034	2.008	1.215	2.080	0.937	52	366	547	556	1.064	370	177	372	184	0
6	10	2	"leuO"	"STM0115"	7840	47340	90	70	77	26	43	45	12	82	55	0	295	313	70	85	87	18	100	100	0	0.129	0.149	0.135	0.119	2.134	0.130	0.375	52	380	237	262	-2.959	27	210	34	228	0
6	11	2	"bcfE"	"STM0025"	8020	47340	90	68	70	19	43	44	11	73	53	0	358	367	86	85	87	19	100	100	0	0.092	0.096	0.092	0.082	1.996	0.105	0.533	52	381	298	309	-3.449	25	273	27	282	0
6	12	2	"dsbA"	"STM3997"	8200	47340	100	256	265	81	44	45	11	100	100	0	227	234	58	84	85	12	100	100	0	1.483	1.473	1.461	1.482	1.383	1.482	0.864	80	460	355	371	0.568	212	143	221	150	0
6	13	2	"orf7"	"PSLT012"	8370	47330	90	103	113	36	43	45	12	100	98	0	361	361	47	85	87	17	100	100	0	0.217	0.254	0.244	0.233	1.555	0.251	0.688	52	357	336	346	-2.202	60	276	70	276	0
6	14	2	"ppk"	"STM2501"	8550	47330	100	231	230	83	44	45	11	97	96	0	922	888	272	86	88	17	100	100	0	0.224	0.232	0.221	0.217	1.578	0.235	0.899	80	452	1023	988	-2.160	187	836	186	802	0
6	15	2	""	"STM4257"	8730	47330	100	215	215	60	44	45	11	100	100	0	872	848	185	87	88	12	100	100	0	0.218	0.225	0.216	0.219	1.503	0.214	0.842	80	432	956	932	-2.199	171	785	171	761	0
6	16	2	""	"STM4261"	8910	47330	100	147	149	46	43	45	12	100	97	0	479	467	76	86	87	15	100	100	0	0.265	0.278	0.267	0.256	1.512	0.273	0.779	80	443	497	487	-1.918	104	393	106	381	0
6	17	2	""	"STM4261"	9090	47330	100	368	354	99	43	45	12	100	100	0	549	530	149	86	87	10	100	100	0	0.702	0.700	0.688	0.708	1.308	0.687	0.945	80	432	788	755	-0.511	325	463	311	444	0
6	18	2	""	"STM4262"	9260	47320	90	203	214	49	43	46	17	100	100	0	817	833	86	88	93	39	100	100	0	0.219	0.230	0.222	0.222	1.276	0.225	0.888	52	373	889	916	-2.188	160	729	171	745	0
6	19	2	"livG"	"STM3561"	9440	47320	90	71	77	28	44	46	14	80	48	0	222	244	88	87	91	38	100	100	0	0.200	0.210	0.196	0.192	2.003	0.185	0.470	52	381	162	190	-2.322	27	135	33	157	0
6	20	2	"flgD"	"STM1176"	9620	47320	100	94	98	28	44	45	11	98	88	0	255	277	94	87	88	11	100	100	0	0.298	0.284	0.275	0.270	1.736	0.271	0.713	80	442	218	244	-1.748	50	168	54	190	0
6	21	2	"brnQ"	"STM0399"	9790	47320	90	161	167	49	42	46	20	100	98	0	216	218	41	89	91	17	100	100	0	0.937	0.969	0.924	0.938	1.434	1.065	0.837	52	359	246	254	-0.094	119	127	125	129	0
6	22	2	"ssaM"	"STM1413"	9970	47310	100	47	51	15	43	47	20	16	6	0	111	120	40	89	90	16	60	27	0	0.182	0.258	0.288	0.375	4.029	0.237	0.110	80	467	26	39	-2.459	4	22	8	31	-50
6	23	2	"proY"	"STM0400"	10160	47320	90	82	85	22	43	45	12	94	78	0	165	179	46	87	88	15	100	96	0	0.500	0.457	0.463	0.444	1.768	0.411	0.588	52	374	117	134	-1.000	39	78	42	92	0
6	24	2	"malM"	"STM4232"	10330	47320	100	59	61	14	42	45	12	61	35	0	230	236	51	85	87	14	100	100	0	0.117	0.126	0.126	0.111	2.214	0.105	0.277	80	452	162	170	-3.092	17	145	19	151	0
6	1	3	"nrdB"	"STM2278"	6230	47530	90	317	317	75	42	45	16	100	100	0	387	404	83	85	87	17	100	100	0	0.911	0.862	0.836	0.859	1.179	0.853	0.915	52	386	577	594	-0.135	275	302	275	319	0
6	2	3	"nrdF"	"STM2808"	6420	47540	100	116	119	38	43	45	15	95	88	0	526	488	146	86	88	16	100	100	0	0.166	0.189	0.187	0.175	1.706	0.189	0.804	80	469	513	478	-2.592	73	440	76	402	0
6	3	3	"sipD"	"STM2883"	6590	47530	90	737	724	170	42	44	13	100	100	0	514	507	102	87	88	13	100	100	0	1.628	1.624	1.611	1.607	1.181	1.634	0.962	52	380	1122	1102	0.703	695	427	682	420	0
6	4	3	"invI"	"STM2893"	6770	47530	90	192	204	58	42	44	13	100	100	0	442	467	102	86	87	14	100	100	0	0.421	0.425	0.414	0.415	1.258	0.424	0.905	52	381	506	543	-1.247	150	356	162	381	0
6	5	3	"msgA"	"STM1241"	6940	47530	90	138	158	73	41	43	11	100	100	0	214	236	90	85	87	13	100	100	0	0.752	0.775	0.759	0.762	1.416	0.744	0.824	52	394	226	268	-0.411	97	129	117	151	0
6	6	3	"eutJ"	"STM2462"	7130	47530	100	56	62	24	42	44	11	60	36	0	192	203	75	87	87	12	98	97	0	0.133	0.172	0.158	0.155	2.795	0.160	0.326	80	470	119	136	-2.907	14	105	20	116	0
6	7	3	"rfaZ"	"STM3715"	7310	47520	90	111	118	34	42	44	11	100	100	0	553	572	84	86	88	14	100	100	0	0.148	0.156	0.147	0.145	1.503	0.150	0.660	52	374	536	562	-2.759	69	467	76	486	0
6	8	3	"pncB"	"STM1004"	7490	47520	100	107	111	28	43	45	13	100	93	0	184	184	32	85	86	13	100	100	0	0.646	0.687	0.683	0.652	1.653	0.646	0.631	80	442	163	167	-0.629	64	99	68	99	0
6	9	3	"pepT"	"STM1227"	7670	47520	100	65	69	22	43	45	11	72	46	0	183	213	93	85	85	10	100	100	0	0.224	0.203	0.204	0.182	2.241	0.177	0.458	80	452	120	154	-2.155	22	98	26	128	0
6	10	3	"hlpA"	"STM0225"	7840	47510	90	142	180	104	43	45	12	100	100	0	160	204	111	86	85	10	100	98	0	1.338	1.161	1.186	1.247	1.436	1.078	0.900	52	378	173	255	0.420	99	74	137	118	0
6	11	3	"hemF"	"STM2451"	8030	47520	90	73	75	19	43	44	11	82	69	0	190	202	80	85	85	10	100	100	0	0.286	0.274	0.277	0.235	2.535	0.182	0.370	52	378	135	149	-1.807	30	105	32	117	0
6	12	3	"fliM"	"STM1976"	8190	47510	90	149	150	32	43	45	11	100	100	0	606	608	99	86	89	30	100	100	0	0.204	0.205	0.200	0.199	1.300	0.211	0.817	52	364	626	629	-2.294	106	520	107	522	0
6	13	3	"yfeL"	"STM2439"	8370	47510	90	109	114	28	43	45	12	100	98	0	424	421	45	86	92	36	100	100	0	0.195	0.212	0.205	0.197	1.516	0.201	0.777	52	381	404	406	-2.356	66	338	71	335	0
6	14	3	""	"STM1013"	8540	47510	90	107	113	34	43	45	12	96	94	0	474	461	90	87	95	41	100	100	0	0.165	0.187	0.172	0.168	1.593	0.182	0.791	52	382	451	444	-2.596	64	387	70	374	0
6	15	3	""	"STM1017"	8730	47510	100	88	90	25	43	45	11	97	87	0	440	443	128	87	91	33	100	100	0	0.127	0.132	0.126	0.123	1.544	0.130	0.736	80	438	398	403	-2.972	45	353	47	356	0
6	16	3	""	"STM2300"	8890	47510	90	672	637	190	44	62	91	98	92	0	645	659	184	86	104	92	100	98	0	1.123	1.035	1.067	1.013	1.260	1.031	0.961	52	364	1187	1166	0.168	628	559	593	573	0
6	17	3	"orf48"	"STM1379"	9080	47500	90	136	145	38	43	58	80	63	11	0	641	644	109	87	102	82	100	100	0	0.168	0.183	0.175	0.175	1.313	0.182	0.854	52	386	647	659	-2.575	93	554	102	557	0
6	18	3	""	"STM0412"	9260	47500	90	99	103	27	43	46	14	100	92	0	309	321	62	88	89	19	100	100	0	0.253	0.258	0.256	0.244	1.431	0.247	0.620	52	381	277	293	-1.981	56	221	60	233	0
6	19	3	""	"STM0885"	9430	47500	90	73	77	22	44	46	14	80	51	0	316	322	98	87	92	30	100	100	0	0.127	0.140	0.131	0.122	1.761	0.162	0.667	52	381	258	268	-2.981	29	229	33	235	0
6	20	3	"exoX"	"STM1878"	9620	47500	100	467	465	126	43	45	12	100	100	0	614	600	121	88	91	27	100	100	0	0.806	0.824	0.831	0.801	1.203	0.827	0.960	80	450	950	934	-0.311	424	526	422	512	0
6	21	3	"yebG"	"STM1882"	9800	47500	100	457	503	217	43	45	12	100	100	0	255	260	69	88	89	11	100	100	0	2.479	2.674	2.609	2.630	1.237	2.811	0.915	80	452	581	632	1.310	414	167	460	172	0
6	22	3	""	"STM1534"	9970	47500	90	134	135	31	44	47	14	100	100	0	390	402	72	89	90	18	100	100	0	0.299	0.291	0.275	0.281	1.357	0.284	0.817	52	365	391	404	-1.742	90	301	91	313	0
6	23	3	""	"STM0612"	10140	47490	90	101	105	27	44	48	16	100	88	0	480	494	103	88	94	34	100	100	0	0.145	0.150	0.140	0.141	1.521	0.144	0.703	52	383	449	467	-2.782	57	392	61	406	0
6	24	3	"ybdQ"	"STM0614"	10330	47490	100	479	466	81	44	47	14	100	100	0	352	349	51	87	90	28	100	100	0	1.642	1.611	1.596	1.613	1.166	1.617	0.946	80	480	700	684	0.715	435	265	422	262	0
6	1	4	"pspC"	"STM1688"	6240	47720	100	1279	1210	345	42	44	13	100	100	0	265	258	51	86	87	11	100	98	0	6.911	6.791	6.859	6.839	1.244	6.914	0.955	80	483	1416	1340	2.789	1237	179	1168	172	0
6	2	4	"yhcP"	"STM3364"	6420	47720	100	198	201	37	43	43	9	100	100	0	1183	1151	177	87	87	11	100	100	0	0.141	0.148	0.143	0.147	1.271	0.146	0.907	80	431	1251	1222	-2.822	155	1096	158	1064	0
6	3	4	"yhdV"	"STM3392"	6580	47710	90	87	87	24	43	44	13	92	71	0	185	193	37	85	87	17	100	100	0	0.440	0.407	0.398	0.376	1.774	0.432	0.583	52	376	144	152	-1.184	44	100	44	108	0
6	4	4	"yhdH"	"STM3376"	6780	47710	100	157	165	46	42	44	14	100	98	0	449	448	109	86	87	14	100	100	0	0.317	0.340	0.338	0.332	1.358	0.338	0.884	80	479	478	485	-1.658	115	363	123	362	0
6	5	4	"pheA"	"STM2667"	6950	47710	80	100	101	30	41	42	9	100	92	0	224	228	59	86	87	10	100	100	0	0.428	0.423	0.429	0.398	1.502	0.408	0.761	52	314	197	202	-1.226	59	138	60	142	0
6	6	4	"yfiH"	"STM2661"	7130	47710	100	528	515	179	43	44	10	98	98	0	424	415	128	87	87	10	98	98	0	1.439	1.439	1.444	1.458	1.252	1.432	0.959	80	442	822	800	0.525	485	337	472	328	0
6	7	4	"yabI"	"STM0105"	7300	47700	90	273	296	103	43	46	20	100	100	0	399	410	128	87	90	23	100	100	0	0.737	0.783	0.770	0.780	1.218	0.800	0.936	52	380	542	576	-0.440	230	312	253	323	0
6	8	4	"ftsZ"	"STM0133"	7490	47700	100	3952	3691	845	42	46	18	100	100	0	795	773	136	86	89	21	100	100	0	5.515	5.311	5.337	5.244	1.146	5.410	0.982	80	460	4619	4336	2.463	3910	709	3649	687	0
6	9	4	"caiD"	"STM0070"	7660	47700	90	106	106	30	43	46	14	98	88	0	544	568	105	85	87	18	100	100	0	0.137	0.130	0.131	0.118	1.713	0.118	0.577	52	373	522	546	-2.865	63	459	63	483	0
6	10	4	"hofB"	"STM0143"	7840	47690	90	134	133	31	43	44	10	100	100	0	830	877	142	87	89	22	100	100	0	0.122	0.114	0.110	0.108	1.423	0.111	0.789	52	402	834	880	-3.029	91	743	90	790	0
6	11	4	"mioC"	"STM3875"	8030	47700	100	361	358	63	43	58	297	66	0	0	470	475	73	86	121	613	2	0	0	0.828	0.810	0.814	0.806	1.249	0.813	0.933	80	449	702	704	-0.272	318	384	315	389	0
6	12	4	"glmU"	"STM3862"	8200	47700	100	881	853	290	43	45	12	100	100	0	690	670	194	85	86	12	100	100	0	1.385	1.385	1.381	1.344	1.216	1.408	0.971	80	427	1443	1395	0.470	838	605	810	585	0
6	13	4	"cvpA"	"STM2363"	8380	47690	100	274	274	62	43	46	18	100	100	0	405	404	54	85	86	12	100	100	0	0.722	0.724	0.741	0.705	1.247	0.742	0.916	80	442	551	550	-0.470	231	320	231	319	0
6	14	4	"lrhA"	"STM2330"	8560	47700	100	1796	1814	509	43	45	17	100	100	0	738	722	196	87	88	12	100	100	0	2.693	2.789	2.786	2.879	1.228	2.789	0.980	80	428	2404	2406	1.429	1753	651	1771	635	0
6	15	4	"elaA"	"STM2312"	8730	47690	100	152	149	37	43	44	10	100	95	0	450	431	80	86	87	10	100	100	0	0.299	0.307	0.299	0.289	1.454	0.305	0.855	80	420	473	451	-1.740	109	364	106	345	0
6	16	4	"ais"	"STM2296"	8910	47690	100	232	227	54	43	47	34	98	96	0	652	626	117	86	89	34	100	100	0	0.334	0.341	0.344	0.329	1.385	0.337	0.918	80	431	755	724	-1.582	189	566	184	540	0
6	17	4	"glpQ"	"STM2282"	9080	47690	100	317	308	84	43	45	14	98	97	0	770	751	208	87	87	10	100	100	0	0.401	0.399	0.414	0.408	1.271	0.386	0.945	80	459	957	929	-1.318	274	683	265	664	0
6	18	4	""	"STM2406"	9270	47680	100	194	198	40	43	45	14	100	100	0	760	781	117	87	87	10	100	100	0	0.224	0.223	0.216	0.218	1.251	0.217	0.900	80	440	824	849	-2.156	151	673	155	694	0
6	19	4	"ybdO"	"STM0606"	9440	47680	100	106	113	43	43	45	12	96	88	0	630	616	91	86	87	11	100	100	0	0.116	0.132	0.116	0.114	1.781	0.127	0.610	80	430	607	600	-3.110	63	544	70	530	0
6	20	4	"ygaE"	"STM2794"	9620	47680	100	120	125	32	43	45	11	100	98	0	440	436	81	88	88	12	100	100	0	0.219	0.236	0.228	0.227	1.406	0.233	0.822	80	450	429	430	-2.193	77	352	82	348	0
6	21	4	"slrB"	"STM2834"	9810	47680	90	62	64	17	43	45	12	63	32	0	214	210	32	88	89	12	100	100	0	0.151	0.172	0.164	0.165	1.922	0.154	0.300	52	374	145	143	-2.729	19	126	21	122	0
6	22	4	"ygaC"	"STM2801"	9970	47670	90	103	113	43	44	47	13	98	94	0	302	316	100	88	88	11	100	100	0	0.276	0.303	0.285	0.283	1.516	0.302	0.731	52	378	273	297	-1.859	59	214	69	228	0
6	23	4	"yqaB"	"STM2820"	10150	47670	90	752	723	167	45	48	14	100	100	0	477	475	74	90	90	11	100	100	0	1.827	1.761	1.790	1.735	1.181	1.772	0.953	52	402	1094	1063	0.869	707	387	678	385	0
6	24	4	"hypF"	"STM2842"	10330	47670	90	108	119	42	45	47	13	96	92	0	324	323	75	87	87	10	100	100	0	0.266	0.314	0.287	0.278	1.901	0.314	0.699	52	394	300	310	-1.911	63	237	74	236	0
6	1	5	""	"STM1790"	6240	47900	100	62	63	13	41	43	11	78	47	0	319	304	69	85	85	10	100	100	0	0.090	0.100	0.098	0.090	1.775	0.092	0.452	80	452	255	241	-3.478	21	234	22	219	0
6	2	5	"ychF"	"STM1784"	6400	47900	90	964	925	279	43	49	43	100	100	0	636	618	163	86	91	36	100	100	0	1.675	1.658	1.676	1.662	1.180	1.654	0.967	52	364	1471	1414	0.744	921	550	882	532	0
6	3	5	"yciA"	"STM1736"	6590	47890	90	134	134	27	42	48	40	98	63	0	280	292	53	85	89	34	100	100	0	0.472	0.444	0.439	0.434	1.356	0.429	0.845	52	394	287	299	-1.084	92	195	92	207	0
6	4	5	"stdC"	"STM3027"	6760	47890	90	90	94	25	42	44	13	96	86	0	492	517	117	86	91	35	100	100	0	0.118	0.121	0.113	0.110	1.566	0.122	0.712	52	375	454	483	-3.080	48	406	52	431	0
6	5	5	"aas"	"STM3010"	6940	47880	90	229	228	76	43	44	12	100	100	0	791	737	179	86	93	41	100	100	0	0.264	0.284	0.276	0.268	1.342	0.289	0.927	52	395	891	836	-1.922	186	705	185	651	0
6	6	5	"mltA"	"STM2988"	7120	47880	90	250	249	60	43	46	14	100	100	0	591	585	100	87	93	37	100	100	0	0.411	0.414	0.420	0.403	1.206	0.415	0.942	52	380	711	704	-1.284	207	504	206	498	0
6	7	5	"yihX"	"STM4026"	7300	47880	90	521	528	133	42	45	15	100	100	0	473	483	99	87	89	21	100	100	0	1.241	1.227	1.234	1.217	1.196	1.235	0.956	52	396	865	882	0.311	479	386	486	396	0
6	8	5	""	"STM0867"	7480	47880	90	107	112	30	42	44	12	100	100	0	494	503	87	87	89	16	100	100	0	0.160	0.168	0.162	0.158	1.428	0.174	0.791	52	381	472	486	-2.647	65	407	70	416	0
6	9	5	"ybhN"	"STM0811"	7650	47880	90	119	118	38	44	47	15	98	90	0	677	651	148	86	98	64	100	100	0	0.127	0.131	0.125	0.116	1.612	0.129	0.798	52	388	666	639	-2.978	75	591	74	565	0
6	10	5	"abrB"	"STM0729"	7840	47880	90	163	163	34	43	46	13	100	100	0	639	649	99	88	96	53	100	100	0	0.218	0.214	0.208	0.209	1.278	0.211	0.874	52	392	671	681	-2.199	120	551	120	561	0
6	11	5	"citB"	"STM0690"	8020	47880	100	68	69	19	42	59	299	0	0	0	298	305	80	87	121	618	0	0	0	0.123	0.124	0.122	0.105	2.345	0.476	0.967	80	442	237	245	-3.021	26	211	27	218	0
6	12	5	"gltK"	"STM0663"	8200	47870	100	123	129	46	42	44	11	97	97	0	433	455	159	84	85	10	100	100	0	0.232	0.235	0.232	0.228	1.444	0.226	0.796	80	420	430	458	-2.107	81	349	87	371	0
6	13	5	"ybjZ"	"STM0942"	8380	47870	100	1465	1361	503	42	44	11	100	100	0	669	640	191	85	86	10	100	100	0	2.437	2.377	2.391	2.319	1.226	2.424	0.978	80	442	2007	1874	1.285	1423	584	1319	555	0
6	14	5	""	"STM0907"	8550	47860	90	172	181	51	42	43	10	100	100	0	620	617	126	86	88	15	100	100	0	0.243	0.262	0.247	0.252	1.275	0.257	0.867	52	354	664	670	-2.038	130	534	139	531	0
6	15	5	"sugE"	"STM4338"	8730	47860	90	104	109	28	42	43	10	100	98	0	322	322	49	86	88	14	100	100	0	0.263	0.284	0.272	0.265	1.551	0.277	0.740	52	373	298	303	-1.928	62	236	67	236	0
6	16	5	"miaA"	"STM4360"	8910	47870	100	1507	1432	492	43	45	13	100	100	0	462	445	121	87	88	11	100	100	0	3.904	3.880	3.935	3.912	1.203	3.956	0.967	80	481	1839	1747	1.965	1464	375	1389	358	0
6	17	5	"yjeT"	"STM4365"	9100	47870	90	93	97	23	44	46	14	96	88	0	166	172	35	86	87	10	100	100	0	0.613	0.616	0.605	0.602	1.616	0.606	0.542	52	368	129	139	-0.707	49	80	53	86	0
6	18	5	"yjfM"	"STM4375"	9270	47860	100	91	97	39	43	45	14	93	80	0	444	444	119	86	87	10	100	100	0	0.134	0.151	0.137	0.128	1.665	0.157	0.685	80	420	406	412	-2.899	48	358	54	358	0
6	19	5	"yibD"	"STM3707"	9440	47860	100	134	136	43	43	46	14	96	91	0	668	641	154	86	87	11	100	100	0	0.156	0.168	0.156	0.156	1.489	0.164	0.805	80	420	673	648	-2.677	91	582	93	555	0
6	20	5	"yiaJ"	"STM3667"	9620	47860	100	200	207	64	44	46	12	100	100	0	537	538	138	88	87	10	100	100	0	0.347	0.362	0.348	0.357	1.374	0.358	0.888	80	442	605	613	-1.525	156	449	163	450	0
6	21	5	"glyQ"	"STM3656"	9790	47860	80	509	504	119	45	47	16	100	100	0	413	411	69	88	88	10	100	100	0	1.428	1.421	1.442	1.398	1.201	1.463	0.948	52	320	789	782	0.514	464	325	459	323	0
6	22	5	"dppB"	"STM3629"	9970	47850	70	232	223	60	47	49	15	100	100	0	754	750	111	91	93	12	100	100	0	0.279	0.267	0.265	0.253	1.328	0.265	0.891	32	236	848	835	-1.841	185	663	176	659	0
6	23	5	"yhjJ"	"STM3613"	10150	47850	70	257	268	78	46	49	17	100	100	0	632	622	141	95	96	12	100	100	0	0.393	0.421	0.413	0.412	1.198	0.429	0.921	32	236	748	749	-1.348	211	537	222	527	0
6	24	5	"yhiI"	"STM3587"	10330	47850	80	194	209	74	46	49	18	100	100	0	330	357	106	88	89	11	100	100	0	0.612	0.606	0.579	0.588	1.295	0.594	0.858	52	340	390	432	-0.709	148	242	163	269	0
6	1	6	""	"STM3251"	6240	48080	100	91	94	35	41	42	10	91	87	0	451	450	155	86	86	10	100	100	0	0.137	0.146	0.139	0.134	1.700	0.148	0.762	80	484	415	417	-2.868	50	365	53	364	0
6	2	6	"tdcG"	"STM3240"	6420	48070	90	102	102	31	41	42	9	98	92	0	357	357	70	84	85	11	100	100	0	0.223	0.223	0.200	0.197	1.646	0.224	0.751	52	377	334	334	-2.162	61	273	61	273	0
6	3	6	"gcp"	"STM3208"	6590	48070	90	174	174	31	41	44	13	100	100	0	339	343	59	85	88	17	100	100	0	0.524	0.516	0.514	0.512	1.245	0.525	0.885	52	394	387	391	-0.933	133	254	133	258	0
6	4	6	"yqiA"	"STM3182"	6770	48060	90	191	195	45	43	47	18	100	100	0	444	458	72	89	96	27	100	100	0	0.417	0.412	0.408	0.402	1.278	0.406	0.902	52	401	503	521	-1.262	148	355	152	369	0
6	5	6	"hybC"	"STM3147"	6960	48070	90	115	122	50	41	43	10	100	96	0	343	379	157	86	86	13	100	100	0	0.288	0.276	0.275	0.258	1.390	0.275	0.865	52	386	331	374	-1.796	74	257	81	293	0
6	6	6	"gsp"	"STM3139"	7130	48070	100	280	264	96	42	43	10	98	97	0	884	809	267	86	86	11	100	100	0	0.298	0.307	0.295	0.292	1.423	0.309	0.952	80	451	1036	945	-1.745	238	798	222	723	0
6	7	6	"pqiA"	"STM1063"	7300	48060	90	84	92	28	41	42	9	100	96	0	324	349	118	86	88	15	100	100	0	0.181	0.194	0.180	0.184	1.530	0.195	0.718	52	386	281	314	-2.469	43	238	51	263	0
6	8	6	""	"STM1078"	7490	48060	80	93	92	21	42	43	10	96	90	0	223	235	49	88	89	11	100	100	0	0.378	0.340	0.335	0.321	1.687	0.308	0.645	52	328	186	197	-1.404	51	135	50	147	0
6	9	6	"hpaH"	"STM1105"	7670	48060	100	91	96	33	44	45	12	95	87	0	508	510	117	89	91	35	100	100	0	0.112	0.124	0.117	0.112	1.670	0.129	0.657	80	441	466	473	-3.156	47	419	52	421	0
6	10	6	""	"STM1132"	7840	48060	100	77	82	28	42	44	11	87	70	0	447	470	220	87	87	11	100	100	0	0.097	0.104	0.092	0.090	1.984	0.094	0.612	80	440	395	423	-3.363	35	360	40	383	0
6	11	6	"rluC"	"STM1187"	8030	48060	100	231	368	748	41	42	10	100	100	0	544	849	1747	86	86	12	100	100	0	0.415	0.429	0.406	0.415	1.403	0.420	0.947	80	430	648	1090	-1.269	190	458	327	763	0
6	12	6	"ycfW"	"STM1219"	8200	48050	100	365	359	113	41	43	10	100	100	0	711	700	203	85	86	10	100	100	0	0.518	0.517	0.516	0.512	1.347	0.511	0.932	80	430	950	933	-0.950	324	626	318	615	0
6	13	6	"dnaA"	"STM3838"	8370	48050	90	137	150	49	44	45	10	100	100	0	259	271	58	86	86	10	100	100	0	0.538	0.573	0.546	0.547	1.486	0.584	0.751	52	373	266	291	-0.895	93	173	106	185	0
6	14	6	""	"STM1484"	8550	48040	90	500	483	144	42	44	12	100	100	0	503	498	110	86	88	13	100	100	0	1.098	1.070	1.065	1.035	1.250	1.076	0.948	52	402	875	853	0.135	458	417	441	412	0
6	15	6	"yrdB"	"STM3400"	8730	48040	90	308	315	74	44	52	90	100	92	0	354	359	49	87	113	322	15	0	0	0.989	0.996	0.988	0.978	1.253	1.029	0.885	52	402	531	543	-0.016	264	267	271	272	0
6	16	6	""	"STM3411"	8920	48050	70	82	91	33	44	45	11	93	81	0	152	155	30	87	88	13	100	96	0	0.585	0.691	0.636	0.648	1.819	0.720	0.469	32	236	103	115	-0.774	38	65	47	68	0
6	17	6	"rplR"	"STM3424"	9080	48040	90	1889	1886	445	42	49	40	100	100	0	167	168	24	85	86	11	100	100	0	22.524	22.217	23.115	22.382	1.267	22.540	0.873	52	385	1929	1927	4.493	1847	82	1844	83	0
6	18	6	"yheO"	"STM3452"	9270	48040	100	243	237	75	43	48	36	97	95	0	502	484	108	87	87	11	100	100	0	0.482	0.489	0.482	0.465	1.362	0.494	0.901	80	449	615	591	-1.053	200	415	194	397	0
6	19	6	"treF"	"STM3603"	9440	48040	100	226	232	54	44	45	12	100	100	0	728	734	162	87	88	11	100	100	0	0.284	0.291	0.290	0.288	1.226	0.284	0.928	80	430	823	835	-1.816	182	641	188	647	0
6	20	6	"yhjL"	"STM3616"	9620	48040	90	77	79	20	44	46	16	80	51	0	245	249	44	87	88	10	100	100	0	0.209	0.216	0.218	0.199	1.786	0.224	0.523	52	380	191	197	-2.259	33	158	35	162	0
6	21	6	"yhjT"	"STM3623"	9800	48030	80	52	56	18	45	48	14	26	17	0	145	152	38	89	90	11	98	96	0	0.125	0.175	0.179	0.185	2.633	0.169	0.110	52	334	63	74	-3.000	7	56	11	63	0
6	22	6	""	"STM3632"	9980	48040	80	224	216	66	46	47	13	100	100	0	691	680	177	98	98	12	100	100	0	0.300	0.292	0.310	0.285	1.352	0.290	0.891	52	328	771	752	-1.736	178	593	170	582	0
6	23	6	"yiaG"	"STM3648"	10150	48040	80	102	106	44	46	49	16	92	73	0	262	275	108	97	97	12	100	100	0	0.339	0.337	0.344	0.313	1.794	0.319	0.634	52	328	221	238	-1.559	56	165	60	178	0
6	24	6	"yiaH"	"STM3658"	10330	48030	80	171	174	48	48	51	14	100	100	0	934	906	194	90	91	11	100	100	0	0.146	0.154	0.148	0.149	1.368	0.150	0.845	52	340	967	942	-2.779	123	844	126	816	0
6	1	7	"rpmH"	"STM3839"	6240	48260	90	216	232	109	42	43	10	100	100	0	138	149	52	86	86	11	96	94	0	3.346	3.016	3.174	3.303	1.666	2.694	0.815	52	361	226	253	1.743	174	52	190	63	0
6	2	7	"trmE"	"STM3843"	6390	48250	90	226	221	55	42	48	29	100	98	0	560	570	101	85	97	71	100	100	0	0.387	0.369	0.364	0.356	1.291	0.367	0.905	52	379	659	664	-1.368	184	475	179	485	0
6	3	7	""	"STM3846"	6580	48260	90	55	55	14	44	52	29	11	0	0	363	358	73	85	95	62	100	98	0	0.040	0.040	0.055	0.055	2.009	0.039	0.115	52	392	289	284	-4.660	11	278	11	273	0
6	4	7	"pstB"	"STM3854"	6760	48250	90	1353	1346	277	49	59	32	100	100	0	594	581	116	89	95	22	100	100	0	2.582	2.636	2.603	2.665	1.251	2.583	0.911	52	386	1809	1789	1.369	1304	505	1297	492	0
6	5	7	""	"STM3858"	6940	48240	90	226	217	82	44	47	18	94	92	0	582	551	129	85	85	12	100	100	0	0.366	0.371	0.375	0.325	1.653	0.388	0.867	52	390	679	639	-1.449	182	497	173	466	0
6	6	7	"atpB"	"STM3871"	7120	48240	90	534	538	129	42	44	16	100	100	0	285	288	49	86	86	12	100	100	0	2.472	2.455	2.579	2.454	1.231	2.536	0.901	52	373	691	698	1.306	492	199	496	202	0
6	7	7	"lpdA"	"STM0154"	7300	48250	100	1008	1012	376	42	43	14	100	100	0	256	254	75	86	87	12	97	96	0	5.682	5.774	5.848	6.007	1.377	5.829	0.910	80	470	1136	1138	2.506	966	170	970	168	0
6	8	7	"kdgT"	"STM0161"	7490	48240	100	78	82	23	42	43	10	92	86	0	289	293	82	87	88	11	100	100	0	0.178	0.194	0.195	0.179	1.755	0.181	0.607	80	473	238	246	-2.488	36	202	40	206	0
6	9	7	"gcd"	"STM0169"	7670	48240	100	608	571	182	43	43	10	100	97	0	1012	991	243	88	88	11	100	100	0	0.611	0.585	0.591	0.526	1.636	0.591	0.951	80	442	1489	1431	-0.710	565	924	528	903	0
6	10	7	"stiH"	"STM0174"	7840	48230	80	81	85	24	41	42	10	94	88	0	327	329	62	87	87	11	100	100	0	0.167	0.182	0.176	0.161	1.881	0.171	0.629	52	307	280	286	-2.585	40	240	44	242	0
6	11	7	"yadI"	"STM0178"	8020	48230	90	85	88	28	40	42	9	92	88	0	385	396	71	84	85	12	100	100	0	0.150	0.154	0.155	0.132	1.887	0.142	0.631	52	364	346	360	-2.742	45	301	48	312	0
6	12	7	"yadB"	"STM0185"	8190	48230	90	103	112	41	41	42	9	100	96	0	215	232	61	85	85	11	100	100	0	0.477	0.483	0.455	0.439	1.610	0.479	0.705	52	374	192	218	-1.068	62	130	71	147	0
6	13	7	""	"STM1586"	8370	48230	90	770	836	192	44	46	15	100	100	0	667	710	120	85	86	12	100	100	0	1.247	1.267	1.225	1.254	1.141	1.277	0.946	52	396	1308	1417	0.319	726	582	792	625	0
6	14	7	"srfC"	"STM1595"	8550	48230	90	114	117	24	44	46	15	100	98	0	260	270	58	87	88	11	100	100	0	0.405	0.399	0.397	0.392	1.331	0.382	0.792	52	387	243	256	-1.305	70	173	73	183	0
6	15	7	"sifB"	"STM1602"	8730	48230	100	127	127	28	43	51	84	47	0	0	652	667	103	88	110	301	97	33	0	0.149	0.145	0.141	0.138	1.450	0.138	0.715	80	460	648	663	-2.747	84	564	84	579	0
6	16	7	""	"STM1606"	8910	48220	100	344	340	66	43	47	33	100	100	0	757	739	95	87	98	194	100	97	0	0.449	0.456	0.462	0.446	1.295	0.450	0.924	80	455	971	949	-1.154	301	670	297	652	0
6	17	7	""	"STM1615"	9080	48220	90	126	131	42	42	45	12	100	100	0	538	530	88	85	86	10	100	100	0	0.185	0.200	0.179	0.183	1.502	0.189	0.722	52	372	537	534	-2.431	84	453	89	445	0
6	18	7	""	"STM1621"	9250	48220	90	107	116	42	42	45	11	100	100	0	579	569	70	87	89	17	100	100	0	0.132	0.154	0.133	0.137	1.593	0.143	0.649	52	375	557	556	-2.920	65	492	74	482	0
6	19	7	""	"STM1792"	9440	48220	100	154	156	43	43	46	31	97	91	0	913	911	180	88	90	20	100	100	0	0.135	0.137	0.137	0.133	1.475	0.131	0.820	80	460	936	936	-2.894	111	825	113	823	0
6	20	7	"ycgQ"	"STM1800"	9620	48220	90	136	142	41	44	48	36	100	71	0	496	514	104	87	88	17	100	100	0	0.225	0.230	0.229	0.218	1.390	0.238	0.492	52	365	501	525	-2.152	92	409	98	427	0
6	21	7	"nhaB"	"STM1806"	9790	48210	90	326	331	64	46	48	13	100	100	0	952	982	133	88	89	11	100	100	0	0.324	0.319	0.330	0.314	1.219	0.319	0.911	52	389	1144	1179	-1.626	280	864	285	894	0
6	22	7	"rnd"	"STM1817"	9970	48210	80	136	140	39	46	49	13	100	100	0	344	360	103	91	92	11	100	100	0	0.356	0.349	0.344	0.336	1.405	0.322	0.794	52	334	343	363	-1.491	90	253	94	269	0
6	23	7	"yoaE"	"STM1828"	10150	48210	80	191	195	70	45	49	16	98	94	0	374	381	105	91	91	11	100	98	0	0.516	0.517	0.524	0.487	1.672	0.510	0.803	52	334	429	440	-0.955	146	283	150	290	0
6	24	7	""	"STM1833"	10330	48210	80	60	66	23	45	48	15	48	21	0	169	177	66	89	89	10	100	100	0	0.188	0.239	0.208	0.212	2.800	0.196	0.119	52	334	95	109	-2.415	15	80	21	88	0
6	1	8	""	"STM2358"	6230	48430	90	96	96	21	41	42	9	100	98	0	609	616	108	86	86	14	100	100	0	0.105	0.104	0.105	0.098	1.531	0.105	0.690	52	387	578	585	-3.249	55	523	55	530	0
6	2	8	"dedD"	"STM2364"	6410	48430	90	781	788	243	41	44	15	100	100	0	355	362	84	86	86	14	100	100	0	2.751	2.707	2.723	2.686	1.189	2.742	0.943	52	382	1009	1023	1.460	740	269	747	276	0
6	3	8	"usg"	"STM2369"	6590	48430	100	852	797	240	41	44	15	100	100	0	556	538	129	87	87	11	100	100	0	1.729	1.676	1.686	1.589	1.445	1.710	0.952	80	442	1280	1207	0.790	811	469	756	451	0
6	4	8	""	"STM2377"	6770	48420	100	134	140	42	42	44	12	98	97	0	579	558	113	86	86	11	100	100	0	0.187	0.208	0.198	0.197	1.497	0.202	0.790	80	450	585	570	-2.422	92	493	98	472	0
6	5	8	"yfcM"	"STM2381"	6940	48420	90	116	116	35	43	46	14	98	86	0	292	296	61	84	84	11	100	100	0	0.351	0.344	0.308	0.315	1.538	0.333	0.716	52	380	281	285	-1.511	73	208	73	212	0
6	6	8	"fadL"	"STM2391"	7120	48420	90	191	198	57	44	46	14	100	100	0	579	574	124	86	87	12	100	100	0	0.298	0.316	0.311	0.308	1.309	0.316	0.881	52	389	640	642	-1.746	147	493	154	488	0
6	7	8	""	"STM2595"	7300	48420	90	70	74	21	42	44	10	90	69	0	331	330	75	87	87	16	100	100	0	0.115	0.132	0.139	0.129	1.706	0.124	0.546	52	378	272	275	-3.123	28	244	32	243	0
6	8	8	""	"STM2599"	7480	48420	70	66	68	15	42	44	13	78	40	0	200	202	44	86	87	11	100	100	0	0.211	0.224	0.228	0.216	1.771	0.177	0.241	32	236	138	142	-2.248	24	114	26	116	0
6	9	8	""	"STM2604"	7660	48420	90	67	73	23	42	43	10	82	63	0	300	307	66	86	87	10	100	100	0	0.117	0.140	0.126	0.113	1.951	0.140	0.534	52	380	239	252	-3.098	25	214	31	221	0
6	10	8	""	"STM2608"	7840	48410	100	165	166	44	42	43	10	98	96	0	1234	1211	253	87	87	11	100	100	0	0.107	0.110	0.108	0.103	1.446	0.109	0.891	80	462	1270	1248	-3.221	123	1147	124	1124	0
6	11	8	""	"STM2613"	8020	48410	100	77	83	32	41	42	9	91	76	0	371	384	93	85	86	11	100	100	0	0.126	0.140	0.123	0.118	1.948	0.140	0.566	80	442	322	341	-2.990	36	286	42	299	100
6	12	8	""	"STM2618"	8200	48410	100	48	53	38	41	42	9	40	12	0	153	160	48	85	86	11	100	96	0	0.103	0.160	0.148	0.153	2.543	0.370	0.355	80	452	75	87	-3.280	7	68	12	75	0
6	13	8	"yrbE"	"STM3312"	8370	48410	90	508	508	93	43	44	11	100	100	0	434	462	97	85	86	11	100	100	0	1.332	1.233	1.225	1.243	1.219	1.229	0.921	52	366	814	842	0.414	465	349	465	377	0
6	14	8	"yhbG"	"STM3319"	8540	48400	90	492	487	84	42	46	21	100	100	0	542	537	68	88	90	27	100	100	0	0.991	0.991	1.001	0.983	1.163	0.994	0.948	52	382	904	894	-0.013	450	454	445	449	0
6	15	8	""	"STM3334"	8720	48400	90	374	365	83	42	47	25	100	100	0	710	707	116	88	94	38	100	100	0	0.534	0.522	0.527	0.512	1.216	0.522	0.943	52	373	954	942	-0.906	332	622	323	619	0
6	16	8	""	"STM3343"	8900	48400	90	325	335	63	42	46	19	100	100	0	619	631	79	88	93	34	100	100	0	0.533	0.540	0.528	0.531	1.273	0.531	0.898	52	381	814	836	-0.908	283	531	293	543	0
6	17	8	"yhcB"	"STM3347"	9070	48400	90	163	194	86	41	46	20	100	100	0	285	328	128	87	93	32	100	100	0	0.616	0.635	0.615	0.628	1.331	0.650	0.839	52	382	320	394	-0.699	122	198	153	241	0
6	18	8	""	"STM3358"	9260	48400	100	131	135	35	42	46	18	98	96	0	469	451	91	88	91	25	100	100	0	0.234	0.256	0.246	0.248	1.470	0.239	0.795	80	488	470	456	-2.098	89	381	93	363	0
6	19	8	""	"STM0762"	9430	48390	90	127	137	51	44	45	13	98	98	0	738	748	93	88	97	62	100	100	0	0.128	0.141	0.127	0.125	1.665	0.138	0.705	52	364	733	753	-2.969	83	650	93	660	0
6	20	8	"dcoA"	"STM0767"	9620	48390	100	186	191	72	44	45	14	93	92	0	1180	1153	342	88	95	54	95	93	0	0.130	0.138	0.133	0.136	1.483	0.139	0.841	80	450	1234	1212	-2.943	142	1092	147	1065	0
6	21	8	""	"STM0777"	9790	48390	90	120	125	28	46	47	14	100	100	0	711	721	80	90	92	23	100	100	0	0.119	0.125	0.125	0.120	1.372	0.125	0.740	52	372	695	710	-3.069	74	621	79	631	0
6	22	8	"modB"	"STM0782"	9970	48400	90	346	356	102	44	47	14	100	100	0	565	555	118	89	91	22	100	100	0	0.634	0.670	0.652	0.660	1.234	0.667	0.927	52	387	778	778	-0.656	302	476	312	466	0
6	23	8	"hutG"	"STM0788"	10140	48390	80	92	95	26	45	47	15	92	78	0	214	231	63	89	89	10	100	100	0	0.376	0.352	0.310	0.320	1.784	0.348	0.602	52	328	172	192	-1.411	47	125	50	142	0
6	24	8	"hutH"	"STM0791"	10330	48380	90	90	92	26	44	46	14	88	73	0	278	278	61	87	87	10	100	100	0	0.241	0.251	0.257	0.216	1.861	0.246	0.594	52	401	237	239	-2.054	46	191	48	191	0
6	1	9	""	"STM0903"	6230	48600	90	79	83	22	44	46	13	90	75	0	706	711	118	85	90	41	100	100	0	0.056	0.062	0.060	0.056	1.799	0.059	0.500	52	400	656	665	-4.149	35	621	39	626	0
6	2	9	""	"STM0908"	6420	48610	100	68	70	19	43	46	16	73	36	0	350	349	113	84	89	39	97	96	0	0.094	0.102	0.100	0.097	2.101	0.097	0.450	80	459	291	292	-3.411	25	266	27	265	0
6	3	9	""	"STM0914"	6580	48600	90	63	63	16	40	42	12	69	50	0	407	414	94	85	90	36	100	100	0	0.071	0.070	0.072	0.067	1.782	0.065	0.406	52	360	345	352	-3.807	23	322	23	329	0
6	4	9	""	"STM0918"	6770	48610	80	46	48	11	41	42	9	40	17	0	169	186	48	85	84	10	100	100	0	0.060	0.069	0.136	0.117	2.303	0.055	0.052	52	328	89	108	-4.070	5	84	7	101	0
6	5	9	""	"STM0922"	6940	48600	90	77	79	20	41	43	10	94	80	0	541	562	105	86	92	44	100	100	0	0.079	0.080	0.080	0.073	1.693	0.078	0.621	52	389	491	514	-3.660	36	455	38	476	0
6	6	9	""	"STM0926"	7130	48600	100	283	272	66	42	44	11	100	97	0	1683	1587	291	86	91	38	100	100	0	0.151	0.153	0.149	0.144	1.373	0.153	0.938	80	460	1838	1731	-2.728	241	1597	230	1501	0
6	7	9	""	"STM4206"	7300	48590	90	65	69	22	41	43	10	78	57	0	266	280	56	85	86	12	100	100	0	0.133	0.144	0.136	0.125	2.173	0.119	0.390	52	372	205	223	-2.915	24	181	28	195	0
6	8	9	""	"STM4210"	7490	48600	100	98	98	26	41	42	11	97	93	0	486	509	113	86	88	13	100	100	0	0.142	0.135	0.125	0.124	1.744	0.125	0.670	80	460	457	480	-2.811	57	400	57	423	0
6	9	9	""	"STM4215"	7660	48600	110	78	78	20	41	42	10	93	80	0	396	409	89	86	87	11	100	100	0	0.119	0.115	0.110	0.101	1.883	0.109	0.624	80	478	347	360	-3.067	37	310	37	323	0
6	10	9	""	"STM4219"	7830	48590	90	63	64	19	41	43	9	75	59	0	226	229	55	85	87	16	100	100	0	0.156	0.160	0.150	0.139	2.160	0.147	0.443	52	367	163	167	-2.680	22	141	23	144	0
6	11	9	"yjbG"	"STM4224"	8020	48590	100	89	94	28	41	42	9	96	93	0	382	381	82	86	87	13	100	100	0	0.162	0.180	0.163	0.172	1.465	0.177	0.721	80	460	344	348	-2.624	48	296	53	295	0
6	12	9	"yjbO"	"STM4244"	8190	48590	90	117	128	42	42	43	10	100	98	0	214	221	42	86	87	10	100	100	0	0.586	0.637	0.578	0.591	1.418	0.625	0.781	52	357	203	221	-0.771	75	128	86	135	0
6	13	9	"csgC"	"STM1145"	8380	48590	100	73	75	21	43	44	11	81	66	0	368	359	54	86	87	11	100	100	0	0.106	0.117	0.119	0.103	1.931	0.114	0.461	80	448	312	305	-3.233	30	282	32	273	0
6	14	9	"ssaO"	"STM1416"	8550	48580	90	90	91	29	42	44	11	92	80	0	379	390	82	88	88	10	100	100	0	0.165	0.162	0.148	0.132	2.083	0.161	0.600	52	372	339	351	-2.600	48	291	49	302	0
6	15	9	"hisC"	"STM2073"	8730	48580	100	603	617	170	43	44	11	100	98	0	567	602	133	87	88	11	100	100	0	1.167	1.115	1.141	1.059	1.441	1.133	0.947	80	452	1040	1089	0.222	560	480	574	515	0
6	16	9	"flgE"	"STM1177"	8910	48590	110	338	327	58	42	44	11	100	100	0	797	769	138	88	89	11	100	100	0	0.417	0.419	0.421	0.424	1.251	0.410	0.940	80	488	1005	966	-1.260	296	709	285	681	0
6	17	9	"rnc"	"STM2581"	9090	48580	100	214	214	64	41	43	12	100	98	0	311	312	56	87	88	13	100	100	0	0.772	0.769	0.755	0.735	1.332	0.792	0.905	80	447	397	398	-0.373	173	224	173	225	0
6	18	9	"mutS"	"STM2909"	9250	48590	70	63	350	1542	42	44	10	75	53	0	132	824	3055	89	91	14	96	75	0	0.488	0.419	0.447	0.388	2.484	0.492	0.926	32	231	64	1043	-1.034	21	43	308	735	0
6	19	9	"yecS"	"STM1952"	9430	48570	90	124	131	33	43	44	9	100	100	0	393	394	66	88	89	11	100	100	0	0.266	0.288	0.276	0.274	1.439	0.273	0.789	52	394	386	394	-1.913	81	305	88	306	0
6	20	9	"otsB"	"STM1929"	9620	48570	100	107	110	35	43	45	11	98	92	0	502	539	152	89	89	10	100	100	0	0.155	0.149	0.144	0.137	1.520	0.146	0.767	80	438	477	517	-2.690	64	413	67	450	0
6	21	9	"yebC"	"STM1899"	9790	48570	100	1383	1254	382	44	46	12	100	100	0	576	539	122	90	90	10	100	100	0	2.755	2.695	2.746	2.542	1.360	2.764	0.971	80	440	1825	1659	1.462	1339	486	1210	449	0
6	22	9	"yecN"	"STM1904"	9970	48570	90	102	111	47	45	46	13	94	88	0	247	262	85	88	89	10	100	100	0	0.358	0.379	0.343	0.332	1.967	0.396	0.713	52	356	216	240	-1.480	57	159	66	174	0
6	23	9	"grpE"	"STM2681"	10150	48570	100	1345	1311	402	43	44	12	100	100	0	551	531	137	89	89	10	100	100	0	2.818	2.869	2.876	2.931	1.261	2.922	0.965	80	440	1764	1710	1.495	1302	462	1268	442	0
6	24	9	""	"STM3782"	10310	48560	90	124	134	41	44	47	16	100	96	0	765	771	167	88	104	91	100	100	0	0.118	0.132	0.122	0.122	1.459	0.129	0.811	52	371	757	773	-3.081	80	677	90	683	0
6	1	10	"dinP"	"STM0313"	6240	48790	90	116	120	47	42	44	12	100	96	0	377	402	156	85	86	10	100	100	0	0.253	0.246	0.243	0.232	1.444	0.240	0.795	52	392	366	395	-1.980	74	292	78	317	0
6	2	10	""	"STM0325"	6410	48790	90	61	64	18	41	43	14	63	23	0	255	261	54	84	84	10	100	100	0	0.117	0.130	0.123	0.113	1.945	0.114	0.213	52	374	191	200	-3.096	20	171	23	177	0
6	3	10	""	"STM0329"	6590	48780	90	52	56	18	40	41	9	61	28	0	182	225	110	84	85	10	100	100	0	0.122	0.113	0.120	0.112	2.155	0.114	0.429	52	389	110	157	-3.030	12	98	16	141	0
6	4	10	""	"STM0333"	6770	48790	100	111	113	33	41	42	9	98	98	0	718	682	155	84	85	11	100	100	0	0.110	0.120	0.116	0.116	1.560	0.118	0.745	80	452	704	670	-3.179	70	634	72	598	0
6	5	10	""	"STM1050"	6940	48780	90	104	107	27	41	42	9	100	98	0	686	669	109	84	88	27	100	100	0	0.105	0.113	0.110	0.106	1.531	0.109	0.767	52	373	665	651	-3.256	63	602	66	585	0
6	6	10	"ycbW"	"STM1059"	7130	48780	100	165	160	41	42	43	10	100	98	0	170	170	26	86	88	24	98	93	0	1.464	1.405	1.411	1.372	1.414	1.432	0.820	80	450	207	202	0.550	123	84	118	84	0
6	7	10	"yeaM"	"STM1279"	7300	48770	90	385	387	90	42	44	14	100	100	0	581	583	98	85	88	21	100	100	0	0.692	0.693	0.677	0.679	1.221	0.696	0.931	52	380	839	843	-0.532	343	496	345	498	0
6	8	10	""	"STM1287"	7480	48770	90	125	129	37	40	43	13	98	96	0	625	614	119	86	89	20	100	100	0	0.158	0.169	0.160	0.157	1.578	0.164	0.790	52	380	624	617	-2.665	85	539	89	528	0
6	9	10	"yeaA"	"STM1291"	7660	48770	90	185	184	42	41	42	9	100	100	0	324	328	41	86	88	14	100	100	0	0.605	0.591	0.578	0.575	1.346	0.612	0.862	52	373	382	385	-0.725	144	238	143	242	0
6	10	10	"astC"	"STM1303"	7850	48770	100	105	112	34	42	43	9	98	96	0	610	625	133	87	88	14	100	100	0	0.120	0.130	0.114	0.117	1.599	0.128	0.750	80	459	586	608	-3.053	63	523	70	538	0
6	11	10	"spy"	"STM1308"	8010	48770	90	168	168	39	43	45	14	100	100	0	347	355	60	86	91	33	100	100	0	0.479	0.465	0.458	0.453	1.374	0.442	0.856	52	355	386	394	-1.062	125	261	125	269	0
6	12	10	"celG"	"STM1317"	8200	48760	100	162	162	39	42	43	13	97	96	0	390	393	77	87	91	29	100	98	0	0.396	0.392	0.364	0.367	1.492	0.382	0.861	80	461	423	426	-1.336	120	303	120	306	0
6	13	10	"rfbJ"	"STM2089"	8380	48760	100	111	110	35	42	42	10	95	90	0	409	393	114	85	86	10	100	100	0	0.213	0.221	0.203	0.201	1.651	0.223	0.814	80	430	393	376	-2.231	69	324	68	308	0
6	14	10	"galF"	"STM2098"	8550	48760	90	255	253	55	43	45	13	100	100	0	523	527	76	86	88	15	100	100	0	0.485	0.476	0.472	0.464	1.284	0.470	0.907	52	373	649	651	-1.044	212	437	210	441	0
6	15	10	"wcaC"	"STM2113"	8720	48750	90	106	104	30	42	43	11	96	88	0	574	552	124	86	91	28	100	100	0	0.131	0.133	0.130	0.120	1.616	0.130	0.756	52	373	552	528	-2.931	64	488	62	466	0
6	16	10	"yegH"	"STM2119"	8910	48760	100	287	281	57	41	43	11	100	100	0	877	842	161	87	90	24	100	100	0	0.311	0.318	0.315	0.317	1.275	0.311	0.934	80	449	1036	995	-1.683	246	790	240	755	0
6	17	10	"yegB"	"STM2129"	9090	48760	100	149	152	34	41	43	10	100	98	0	750	720	106	87	88	10	100	100	0	0.163	0.175	0.167	0.168	1.332	0.172	0.872	80	420	771	744	-2.618	108	663	111	633	0
6	18	10	"yegQ"	"STM2136"	9260	48760	100	426	435	84	43	44	11	100	100	0	752	750	137	90	91	13	100	100	0	0.579	0.594	0.593	0.596	1.192	0.580	0.947	80	421	1045	1052	-0.789	383	662	392	660	0
6	19	10	"cpxR"	"STM4059"	9430	48750	100	64	69	24	42	43	10	77	53	0	111	116	32	87	89	13	71	45	0	0.917	0.931	0.866	0.908	2.676	0.845	0.407	80	450	46	56	-0.126	22	24	27	29	-75
6	20	10	""	"STM4068"	9620	48750	100	162	163	41	41	43	11	100	100	0	438	427	75	88	88	10	100	100	0	0.346	0.360	0.358	0.348	1.387	0.354	0.850	80	442	471	461	-1.532	121	350	122	339	0
6	21	10	"yneA"	"STM4077"	9800	48750	100	116	119	36	42	43	10	100	98	0	657	645	123	89	88	10	100	100	0	0.130	0.138	0.135	0.128	1.573	0.135	0.739	80	430	642	633	-2.940	74	568	77	556	0
6	22	10	"glpK"	"STM4086"	9970	48740	100	43	45	11	42	43	10	23	7	0	93	93	16	88	88	10	28	10	0	0.200	0.600	0.600	0.713	4.196	0.017	0.000	80	430	6	8	-2.322	1	5	3	5	-75
6	23	10	"ftsN"	"STM4093"	10150	48750	100	171	178	46	42	43	12	100	100	0	307	313	64	87	87	10	100	100	0	0.586	0.602	0.590	0.591	1.348	0.595	0.855	80	432	349	362	-0.770	129	220	136	226	0
6	24	10	""	"STM4102"	10330	48740	100	122	128	35	43	44	12	100	97	0	648	638	97	87	90	40	100	100	0	0.141	0.154	0.139	0.143	1.479	0.152	0.797	80	485	640	636	-2.828	79	561	85	551	0
6	1	11	"ygdL"	"STM2987"	6240	48970	100	311	307	81	43	46	14	100	100	0	541	525	120	85	86	10	100	100	0	0.588	0.600	0.581	0.592	1.336	0.601	0.937	80	481	724	704	-0.767	268	456	264	440	0
6	2	11	"ygdB"	"STM2998"	6420	48960	90	108	107	21	41	42	10	100	100	0	405	395	55	85	85	11	100	100	0	0.209	0.213	0.210	0.207	1.334	0.206	0.777	52	346	387	376	-2.256	67	320	66	310	0
6	3	11	"ygeD"	"STM3009"	6590	48960	90	150	148	33	40	41	9	100	100	0	379	373	75	83	84	10	100	100	0	0.372	0.372	0.357	0.361	1.290	0.377	0.875	52	380	406	398	-1.428	110	296	108	290	0
6	4	11	"kduI"	"STM3018"	6760	48960	90	93	90	23	40	41	11	100	82	0	543	557	94	84	91	46	100	100	0	0.115	0.106	0.104	0.095	1.640	0.108	0.686	52	372	512	523	-3.114	53	459	50	473	0
6	5	11	""	"STM3025"	6950	48960	100	159	153	44	41	43	12	98	97	0	476	456	100	86	91	41	100	100	0	0.303	0.303	0.312	0.289	1.385	0.303	0.879	80	470	508	482	-1.725	118	390	112	370	0
6	6	11	""	"STM3030"	7120	48950	90	104	104	27	41	42	11	98	96	0	595	583	80	85	88	20	100	100	0	0.124	0.127	0.123	0.114	1.690	0.124	0.725	52	370	573	561	-3.017	63	510	63	498	0
6	7	11	""	"STM2692"	7300	48950	90	218	221	55	42	43	11	100	100	0	672	684	136	86	90	23	100	100	0	0.300	0.299	0.296	0.292	1.253	0.312	0.922	52	396	762	777	-1.735	176	586	179	598	0
6	8	11	""	"STM2702"	7480	48950	90	71	75	24	40	42	11	90	71	0	470	473	53	86	88	17	100	100	0	0.081	0.090	0.081	0.080	1.699	0.089	0.480	52	396	415	422	-3.631	31	384	35	387	0
6	9	11	""	"STM2706"	7670	48950	100	94	99	37	40	41	10	92	91	0	713	650	182	86	86	13	100	100	0	0.086	0.105	0.095	0.096	1.740	0.103	0.672	80	460	681	623	-3.537	54	627	59	564	0
6	10	11	"yjiA"	"STM4530"	7840	48950	90	356	340	105	42	42	10	100	100	0	503	517	106	86	87	11	100	100	0	0.753	0.691	0.712	0.654	1.340	0.719	0.939	52	359	731	729	-0.409	314	417	298	431	0
6	11	11	"cutF"	"STM0241"	8010	48940	90	57	60	17	42	43	11	67	30	0	140	138	19	86	87	12	100	94	0	0.278	0.346	0.321	0.332	2.102	0.337	0.242	52	381	69	70	-1.848	15	54	18	52	0
6	12	11	"yaiY"	"STM0378"	8200	48940	90	62	64	14	41	42	10	78	53	0	207	210	39	86	87	11	100	100	0	0.174	0.185	0.163	0.158	2.177	0.166	0.362	52	386	142	147	-2.527	21	121	23	124	0
6	13	11	"ybcI"	"STM0540"	8370	48940	90	112	118	30	41	42	10	100	98	0	438	432	67	86	87	11	100	100	0	0.202	0.223	0.192	0.209	1.427	0.219	0.771	52	379	423	423	-2.310	71	352	77	346	0
6	14	11	""	"STM0556"	8560	48940	80	61	72	38	44	49	19	38	25	0	208	202	35	88	88	10	100	100	0	0.142	0.246	0.170	0.180	3.034	0.172	0.045	52	334	137	142	-2.819	17	120	28	114	0
6	15	11	""	"STM0298"	8730	48930	90	77	100	55	43	46	17	67	50	0	271	274	42	86	87	10	100	100	0	0.184	0.303	0.212	0.207	2.652	0.318	0.349	52	382	219	245	-2.444	34	185	57	188	0
6	16	11	""	"STM0576"	8900	48940	80	62	67	18	41	42	10	78	50	0	262	257	37	86	87	10	100	100	0	0.119	0.152	0.122	0.124	2.061	0.135	0.389	52	322	197	197	-3.067	21	176	26	171	0
6	17	11	""	"STM0581"	9090	48940	100	164	162	50	41	42	9	100	100	0	270	263	57	87	88	10	100	100	0	0.672	0.688	0.684	0.652	1.363	0.699	0.880	80	438	306	297	-0.573	123	183	121	176	0
6	18	11	"fepC"	"STM0590"	9260	48940	100	260	266	54	41	42	10	100	100	0	505	505	88	87	88	10	100	100	0	0.524	0.538	0.524	0.538	1.264	0.531	0.920	80	430	637	643	-0.933	219	418	225	418	0
6	19	11	"narP"	"STM2246"	9440	48930	90	254	254	49	41	43	11	100	100	0	458	472	61	88	89	12	100	100	0	0.576	0.555	0.547	0.547	1.232	0.559	0.911	52	366	583	597	-0.797	213	370	213	384	0
6	20	11	"stcA"	"STM2152"	9620	48930	100	86	88	23	42	44	11	98	82	0	442	420	85	86	87	11	100	100	0	0.124	0.138	0.130	0.129	1.738	0.128	0.594	80	442	400	380	-3.016	44	356	46	334	0
6	21	11	"yehW"	"STM2162"	9790	48930	80	236	228	47	41	42	9	100	100	0	263	266	41	89	89	10	100	100	0	1.121	1.056	1.066	1.048	1.257	1.054	0.918	52	307	369	364	0.164	195	174	187	177	0
6	22	11	"yohD"	"STM2170"	9970	48920	90	146	145	34	42	44	13	100	98	0	514	507	75	89	90	13	100	100	0	0.245	0.246	0.250	0.235	1.356	0.253	0.851	52	381	529	521	-2.031	104	425	103	418	0
6	23	11	""	"STM2175"	10150	48930	100	297	290	67	42	44	12	100	100	0	778	760	164	88	89	13	100	100	0	0.370	0.369	0.364	0.367	1.222	0.366	0.934	80	452	945	920	-1.436	255	690	248	672	0
6	24	11	""	"STM2288"	10330	48920	80	53	53	13	41	43	11	55	15	0	189	185	28	85	86	9	100	100	0	0.115	0.120	0.146	0.138	2.211	0.074	0.055	52	328	116	112	-3.115	12	104	12	100	0
6	1	12	"hupA"	"STM4170"	6230	49140	90	682	684	145	42	46	15	100	100	0	250	255	55	86	86	11	100	100	0	3.902	3.799	3.745	3.892	1.262	3.851	0.906	52	363	804	811	1.964	640	164	642	169	0
6	2	12	"hupA"	"STM4170"	6400	49130	120	550	509	206	41	43	14	95	95	0	189	183	40	87	87	11	95	92	0	4.990	4.875	4.940	4.284	2.141	5.102	0.889	120	604	611	564	2.319	509	102	468	96	0
6	3	12	"hilA"	"STM2876"	6600	49140	90	223	230	83	40	42	11	100	100	0	394	392	85	85	85	10	100	100	0	0.592	0.619	0.591	0.596	1.272	0.640	0.899	52	388	492	497	-0.756	183	309	190	307	0
6	4	12	"hilA"	"STM2876"	6770	49140	80	347	350	110	40	41	10	100	100	0	544	520	105	85	85	10	100	100	0	0.669	0.713	0.698	0.695	1.276	0.729	0.901	52	334	766	745	-0.580	307	459	310	435	0
6	5	12	"hilC"	"STM2867"	6950	49140	90	402	409	70	40	42	10	100	100	0	444	455	63	87	87	11	100	100	0	1.014	1.003	1.013	1.001	1.190	1.009	0.939	52	372	719	737	0.020	362	357	369	368	0
6	6	12	"hilC"	"STM2867"	7130	49140	80	310	305	66	40	41	11	100	100	0	403	397	73	86	86	11	100	100	0	0.852	0.852	0.857	0.849	1.176	0.847	0.936	52	321	587	576	-0.232	270	317	265	311	0
6	7	12	"hns"	"STM1751"	7300	49130	90	951	929	223	40	44	19	100	100	0	272	282	51	85	86	11	100	100	0	4.872	4.513	4.505	4.487	1.230	4.670	0.926	52	389	1098	1086	2.284	911	187	889	197	0
6	8	12	"hns"	"STM1751"	7480	49130	90	743	782	156	42	47	30	100	100	0	256	253	32	85	86	13	100	100	0	4.099	4.405	4.443	4.393	1.215	4.511	0.921	52	380	872	908	2.035	701	171	740	168	0
6	9	12	"hns"	"STM1751"	7660	49120	90	1000	1040	382	41	51	51	100	100	0	284	299	81	86	88	16	100	100	0	4.843	4.690	4.914	4.630	1.226	4.743	0.950	52	386	1157	1212	2.276	959	198	999	213	0
6	10	12	"hilD"	"STM2875"	7850	49120	90	643	645	145	42	47	39	100	100	0	377	378	52	86	87	14	100	100	0	2.065	2.065	1.999	2.032	1.196	2.122	0.948	52	371	892	895	1.046	601	291	603	292	0
6	11	12	"hilD"	"STM2875"	8030	49120	100	598	574	194	41	42	11	100	100	0	365	358	93	86	86	11	100	100	0	1.996	1.960	1.931	1.940	1.286	2.006	0.947	80	463	836	805	0.997	557	279	533	272	0
6	12	12	"stpA"	"STM2799"	8210	49120	90	255	250	69	41	53	58	98	94	0	303	308	62	87	87	10	100	100	0	0.991	0.946	0.971	0.927	1.261	0.947	0.835	52	356	430	430	-0.013	214	216	209	221	0
6	13	12	"csrA"	"STM2826"	8370	49120	100	88	91	35	43	81	149	1	0	0	162	160	41	87	88	11	93	88	0	0.600	0.658	0.676	0.603	1.761	9.771	0.064	80	418	120	121	-0.737	45	75	48	73	-100
6	14	12	"dps"	"STM0831"	8540	49120	90	149	147	40	42	47	36	92	80	0	304	293	55	88	92	24	100	100	0	0.495	0.512	0.483	0.491	1.395	0.515	0.842	52	383	323	310	-1.013	107	216	105	205	0
6	15	12	"dps"	"STM0831"	8720	49110	90	173	179	48	42	45	14	100	100	0	329	336	60	89	94	27	100	100	0	0.546	0.555	0.530	0.536	1.343	0.560	0.872	52	402	371	384	-0.873	131	240	137	247	0
6	16	12	"dps"	"STM0831"	8900	49110	90	202	196	46	42	44	14	100	100	0	379	371	68	87	91	22	100	100	0	0.548	0.542	0.538	0.524	1.399	0.542	0.868	52	381	452	438	-0.868	160	292	154	284	0
6	17	12	"oxyR"	"STM4125"	9080	49110	90	654	648	203	41	45	19	100	100	0	214	232	90	88	90	17	100	98	0	4.865	4.215	4.743	4.664	1.406	4.086	0.814	52	372	739	751	2.282	613	126	607	144	0
6	18	12	"oxyR"	"STM4125"	9260	49110	90	1208	1259	526	41	45	20	100	100	0	299	311	85	87	88	11	100	100	0	5.505	5.438	5.312	5.396	1.135	5.604	0.965	52	364	1379	1442	2.461	1167	212	1218	224	0
6	19	12	"fur"	"STM0693"	9440	49100	90	291	290	61	42	44	14	100	100	0	339	340	49	88	89	13	100	100	0	0.992	0.984	0.982	0.967	1.223	1.030	0.926	52	387	500	500	-0.012	249	251	248	252	0
6	20	12	"fur"	"STM0693"	9620	49110	100	291	293	69	43	44	12	100	100	0	353	341	60	88	89	13	100	100	0	0.936	0.988	0.953	0.989	1.264	0.984	0.922	80	442	513	503	-0.096	248	265	250	253	0
6	21	12	"envR"	"STM3389"	9800	49100	100	67	69	19	41	43	10	90	61	0	364	363	69	89	89	10	100	100	0	0.095	0.102	0.088	0.090	1.911	0.092	0.433	80	442	301	302	-3.403	26	275	28	274	0
6	22	12	"envR"	"STM3389"	9970	49100	90	62	67	24	42	44	11	73	46	0	361	375	65	88	91	21	100	100	0	0.073	0.087	0.082	0.072	2.145	0.083	0.314	52	372	293	312	-3.771	20	273	25	287	0
6	23	12	"envR"	"STM3389"	10150	49100	90	72	75	23	42	43	11	90	61	0	423	433	62	88	92	23	100	100	0	0.090	0.096	0.088	0.087	1.825	0.090	0.425	52	364	365	378	-3.481	30	335	33	345	0
6	24	12	"arcB"	"STM3328"	10330	49100	80	75	80	20	41	42	10	98	80	0	203	209	59	86	87	14	100	100	0	0.291	0.317	0.302	0.304	1.514	0.297	0.648	52	327	151	162	-1.783	34	117	39	123	0
6	1	13	"ctrl-PolA-10ng/ul"	"ctrl-PolA-10ng/ul"	6240	49330	80	47	48	12	39	41	9	36	11	0	128	129	15	86	87	11	98	90	0	0.190	0.209	0.256	0.216	3.102	0.143	0.053	52	334	50	52	-2.392	8	42	9	43	0
6	2	13	"ctrl-FtsL-10ng/ul"	"ctrl-FtsL-10ng/ul"	6420	49320	70	52	51	9	40	43	12	46	3	0	128	132	17	88	88	11	100	93	0	0.300	0.250	0.262	0.253	2.122	0.226	0.120	32	236	52	55	-1.737	12	40	11	44	0
6	3	13	"ctrl-TufA-10ng/ul"	"ctrl-TufA-10ng/ul"	6590	49320	80	2103	1833	958	41	43	14	100	100	0	173	172	44	86	86	11	98	88	0	23.701	20.837	20.098	18.971	1.541	22.342	0.845	52	334	2149	1878	4.567	2062	87	1792	86	0
6	4	13	"EMPTY"	"EMPTY"	6780	49320	90	807	779	194	41	42	10	100	100	0	109	108	13	86	86	10	78	53	0	33.304	33.545	29.452	29.722	1.772	41.435	0.272	52	360	789	760	5.058	766	23	738	22	100
6	5	13	"EMPTY"	"EMPTY"	6940	49310	100	37	39	7	41	41	9	6	0	0	89	87	11	85	85	10	18	6	0	-1.000	-1.000	0.688	0.669	2.916	16.290	0.001	80	431	0	0	Error	-4	4	-2	2	-75
6	6	13	"EMPTY"	"EMPTY"	7120	49310	100	39	40	8	41	41	9	13	1	0	83	84	11	86	86	10	12	5	0	0.667	0.500	1.000	0.874	2.941	0.188	0.005	80	450	-5	-3	-0.585	-2	-3	-1	-2	-75
6	7	13	"ctrl-PolA-50ng/ul"	"ctrl-PolA-50ng/ul"	7310	49310	80	52	51	11	40	41	9	55	13	0	125	128	18	89	88	10	100	84	0	0.333	0.282	0.395	0.335	2.307	0.205	0.069	52	314	48	50	-1.585	12	36	11	39	0
6	8	13	"ctrl-FtsL-50ng/ul"	"ctrl-FtsL-50ng/ul"	7480	49300	100	42	42	9	41	43	14	8	0	0	89	89	12	87	87	11	25	3	0	0.500	0.500	0.639	0.723	3.073	0.068	0.001	80	460	3	3	-1.000	1	2	1	2	-50
6	9	13	"ctrl-TufA-50ng/ul"	"ctrl-TufA-50ng/ul"	7670	49300	90	7308	6531	2195	40	49	86	100	100	0	313	298	63	88	88	11	100	100	0	32.302	30.910	30.959	29.851	1.261	32.181	0.951	52	396	7493	6701	5.014	7268	225	6491	210	0
6	10	13	"EMPTY"	"EMPTY"	7860	49290	110	1256	1247	547	40	50	82	97	95	0	102	101	16	87	87	11	56	30	0	81.067	86.214	51.595	45.926	2.036	91.367	0.218	80	473	1231	1221	6.341	1216	15	1207	14	100
6	11	13	"EMPTY"	"EMPTY"	8010	49300	100	41	42	10	39	44	31	1	0	0	86	86	10	86	87	10	12	2	0	100000.000	100000.000	1.000	1.155	3.754	79.041	0.001	80	393	2	3	16.610	2	0	3	0	-75
6	12	13	"EMPTY"	"EMPTY"	8190	49300	100	42	43	10	42	63	177	0	0	0	86	87	10	88	101	199	0	0	0	0.000	-1.000	1.000	1.139	3.998	0.852	0.995	80	443	-2	0	Error	0	-2	1	-1	-75
6	13	13	"ctrl-PolA-100ng/ul"	"ctrl-PolA-100ng/ul"	8370	49290	100	47	49	11	44	84	156	0	0	0	103	104	13	89	90	12	52	20	0	0.214	0.333	0.609	0.585	3.388	62.609	0.041	80	448	17	20	-2.222	3	14	5	15	-50
6	14	13	"ctrl-FtsL-100ng/ul"	"ctrl-FtsL-100ng/ul"	8560	49290	70	130	131	40	42	55	90	50	3	0	177	171	24	90	90	11	100	96	0	1.011	1.099	1.005	1.024	1.666	1.629	0.427	32	236	175	170	0.016	88	87	89	81	0
6	15	13	"ctrl-TufA-100ng/ul"	"ctrl-TufA-100ng/ul"	8730	49300	90	9028	9671	3512	41	45	35	100	100	0	365	372	104	89	90	11	100	100	0	32.562	34.028	33.644	33.984	1.193	34.383	0.954	52	389	9263	9913	5.025	8987	276	9630	283	100
6	16	13	"EMPTY"	"EMPTY"	8910	49280	90	514	594	423	41	41	9	94	94	0	142	146	27	88	88	10	94	92	0	8.759	9.534	8.527	7.292	2.168	12.842	0.667	52	380	527	611	3.131	473	54	553	58	100
6	17	13	"EMPTY"	"EMPTY"	9080	49290	100	40	42	11	40	42	10	15	5	0	87	86	10	86	87	11	10	1	0	0.000	100000.000	0.536	0.657	3.324	9.263	0.000	80	442	1	2	Error	0	1	2	0	-75
6	18	13	"EMPTY"	"EMPTY"	9260	49280	100	40	43	13	40	42	12	17	5	0	86	86	11	88	87	10	13	2	0	0.000	-1.500	0.714	0.828	2.655	0.840	0.037	80	462	-2	1	Error	0	-2	3	-2	-75
6	19	13	"ctrl-PolA-400ng/ul"	"ctrl-PolA-400ng/ul"	9440	49280	70	102	106	28	42	43	10	100	93	0	135	139	22	91	91	10	100	100	0	1.364	1.333	1.190	1.315	2.032	1.531	0.451	32	236	104	112	0.447	60	44	64	48	0
6	20	13	"ctrl-FtsL-400ng/ul"	"ctrl-FtsL-400ng/ul"	9620	49280	80	367	368	141	41	44	16	100	100	0	251	253	50	92	92	11	100	100	0	2.050	2.031	1.980	1.930	1.454	2.309	0.846	52	320	485	488	1.036	326	159	327	161	0
6	21	13	"ctrl-TufA-400ng/ul"	"ctrl-TufA-400ng/ul"	9800	49280	80	21431	19166	6820	42	45	17	100	100	0	723	640	198	91	91	11	100	98	0	33.843	34.834	34.346	35.234	1.325	35.350	0.972	52	314	22021	19673	5.081	21389	632	19124	549	100
6	22	13	"EMPTY"	"EMPTY"	9970	49280	100	360	592	602	41	42	10	87	83	0	133	137	34	88	89	10	88	78	0	7.089	11.245	8.867	6.276	3.163	16.079	0.725	80	430	364	600	2.826	319	45	551	49	-75
6	23	13	"EMPTY"	"EMPTY"	10150	49270	100	42	44	21	41	42	10	11	2	0	85	86	11	87	88	11	12	2	0	-0.500	-3.000	0.769	0.921	2.980	41.796	0.000	80	420	-1	2	Error	1	-2	3	-1	-75
6	24	13	"EMPTY"	"EMPTY"	10320	49270	100	39	40	9	41	43	10	12	1	0	87	86	8	86	86	10	10	0	0	-2.000	100000.000	1.000	0.798	3.915	0.128	0.000	80	452	-1	-1	Error	-2	1	-1	0	-75
6	1	14	""	"STM4316"	6250	49500	80	44	46	12	39	40	9	32	11	0	118	118	24	85	85	11	86	67	0	0.152	0.212	0.300	0.275	3.506	0.104	0.028	52	320	38	40	-2.722	5	33	7	33	0
6	2	14	""	"STM4529"	6420	49500	100	161	160	54	39	41	9	100	100	0	169	174	40	85	85	11	100	97	0	1.452	1.360	1.329	1.362	1.433	1.361	0.860	80	494	206	210	0.538	122	84	121	89	0
6	3	14	""	"STM4276"	6600	49490	90	46	47	11	39	40	11	34	5	0	122	122	15	85	85	10	98	88	0	0.189	0.216	0.279	0.269	2.763	0.160	0.028	52	380	44	45	-2.402	7	37	8	37	0
6	4	14	""	"STM0560"	6780	49490	100	60	61	17	40	41	10	73	43	0	233	223	47	85	86	10	100	100	0	0.135	0.152	0.149	0.129	2.372	0.146	0.339	80	484	168	159	-2.888	20	148	21	138	0
6	5	14	""	"STM0359"	6960	49490	90	46	45	12	41	42	10	21	7	0	124	125	16	85	85	10	96	86	0	0.128	0.100	0.183	0.191	2.458	0.097	0.015	52	380	44	44	-2.963	5	39	4	40	0
6	6	14	""	"STM1024"	7140	49490	100	50	52	15	39	41	9	52	30	0	128	132	29	86	86	10	93	81	0	0.262	0.283	0.320	0.329	3.036	0.220	0.175	80	449	53	59	-1.933	11	42	13	46	0
6	7	14	"purG"	"STM2565"	7300	49480	100	115	118	44	40	41	10	97	93	0	216	232	75	87	87	11	100	98	0	0.581	0.538	0.534	0.506	1.501	0.529	0.845	80	457	204	223	-0.782	75	129	78	145	-100
6	8	14	"cysM"	"STM2440"	7490	49480	90	81	89	34	40	42	10	90	90	0	197	226	82	86	86	11	100	100	0	0.369	0.350	0.329	0.323	1.828	0.344	0.734	52	395	152	189	-1.437	41	111	49	140	100
6	9	14	"ompR"	"STM3502"	7670	49480	90	159	187	93	40	41	9	100	100	0	158	175	54	85	86	10	100	100	0	1.630	1.633	1.627	1.621	1.329	1.676	0.906	52	394	192	237	0.705	119	73	147	90	100
6	10	14	"dnaK"	"STM0012"	7850	49480	100	718	784	459	39	41	10	100	100	0	160	169	54	85	86	10	95	90	0	9.053	8.869	8.814	8.648	1.473	9.129	0.890	80	484	754	829	3.178	679	75	745	84	0
6	11	14	"trkA"	"STM3409"	8020	49470	90	188	215	91	40	41	11	100	100	0	424	466	163	86	86	11	100	100	0	0.438	0.461	0.453	0.447	1.354	0.471	0.920	52	363	486	555	-1.191	148	338	175	380	0
6	12	14	""	"STM4528"	8200	49480	100	315	326	115	40	52	164	90	27	0	262	266	67	87	99	193	33	1	0	1.571	1.598	1.571	1.586	1.285	1.649	0.900	80	474	450	465	0.652	275	175	286	179	0
6	13	14	""	"STM2230"	8380	49470	100	186	189	44	40	41	9	100	100	0	566	565	80	88	87	10	100	100	0	0.305	0.312	0.301	0.302	1.311	0.310	0.905	80	474	624	626	-1.711	146	478	149	477	0
6	14	14	"yegN"	"STM2127"	8560	49470	90	105	105	26	41	42	10	100	98	0	634	628	98	89	89	10	100	100	0	0.117	0.119	0.112	0.111	1.519	0.119	0.748	52	384	609	603	-3.090	64	545	64	539	0
6	15	14	""	"STM2178"	8730	49470	100	95	94	27	41	42	9	98	92	0	496	498	132	88	89	11	100	100	0	0.132	0.129	0.132	0.119	1.618	0.129	0.746	80	464	462	463	-2.918	54	408	53	410	0
6	16	14	""	"STM2664"	8910	49480	100	75	83	35	41	42	9	91	81	0	157	161	31	87	88	10	98	97	0	0.486	0.568	0.523	0.460	2.454	0.635	0.524	80	510	104	116	-1.042	34	70	42	74	0
6	17	14	"sinH"	"STM2517"	9100	49460	80	46	73	87	42	43	11	28	17	0	106	109	19	87	87	10	71	42	0	0.211	1.409	0.733	0.833	3.012	5.209	0.270	52	306	23	53	-2.248	4	19	31	22	0
6	18	14	"flhA"	"STM1913"	9260	49470	110	54	62	30	41	42	11	56	22	0	164	214	140	87	87	10	98	97	0	0.169	0.165	0.184	0.160	2.494	0.173	0.549	80	511	90	148	-2.566	13	77	21	127	0
6	19	14	"EMPTY"	"EMPTY"	9430	49460	100	40	42	14	42	43	12	10	3	0	87	88	11	88	88	10	16	3	0	2.000	0.000	0.650	0.595	3.252	0.021	0.000	80	473	-3	0	1.000	-2	-1	0	0	-75
6	20	14	"EMPTY"	"EMPTY"	9610	49460	100	40	42	8	42	43	10	7	2	0	90	90	10	87	88	11	21	3	0	-0.667	0.000	1.000	1.139	3.831	7.360	0.007	80	474	1	3	Error	-2	3	0	3	-75
6	21	14	"EMPTY"	"EMPTY"	9790	49460	100	39	40	10	41	42	9	11	5	0	86	87	10	88	89	11	10	1	0	1.000	1.000	0.625	0.585	2.965	32.043	0.000	80	474	-4	-2	0.000	-2	-2	-1	-1	-75
6	22	14	"EMPTY"	"EMPTY"	9970	49450	100	41	42	9	41	43	11	12	1	0	85	85	10	88	88	10	10	0	0	0.000	-0.333	0.667	0.708	2.896	1.229	0.003	80	440	-3	-2	Error	0	-3	1	-3	-75
6	23	14	"EMPTY"	"EMPTY"	10140	49450	100	42	44	10	40	41	11	22	5	0	86	86	10	86	87	10	16	2	0	100000.000	100000.000	1.200	1.081	3.382	0.552	0.017	80	452	2	4	16.610	2	0	4	0	-75
6	24	14	"EMPTY"	"EMPTY"	10320	49450	100	41	42	10	41	42	10	12	5	0	85	85	10	85	86	10	18	3	0	0.000	100000.000	0.568	0.735	3.190	2.165	0.001	80	496	0	1	Error	0	0	1	0	-75
7	1	1	"yccF"	"STM1074"	10740	47120	100	93	99	33	43	45	13	93	83	0	321	339	126	86	87	11	100	100	0	0.213	0.221	0.213	0.192	1.782	0.210	0.738	80	498	285	309	-2.233	50	235	56	253	0
7	2	1	"ydjN"	"STM1320"	10910	47110	90	127	193	199	42	44	11	100	96	0	218	286	220	86	87	11	100	100	0	0.644	0.755	0.688	0.651	1.502	0.839	0.910	52	378	217	351	-0.635	85	132	151	200	0
7	3	1	""	"STM1491"	11090	47110	90	81	95	49	43	45	11	100	94	0	300	337	158	87	87	11	100	100	0	0.178	0.208	0.187	0.192	1.454	0.228	0.778	52	387	251	302	-2.487	38	213	52	250	0
7	4	1	"yiaC"	"STM3643"	11270	47120	100	72	75	24	41	44	13	80	55	0	256	270	87	88	88	11	100	100	0	0.185	0.187	0.165	0.163	1.950	0.166	0.482	80	466	199	216	-2.438	31	168	34	182	0
7	5	1	"oppA"	"STM1746"	11450	47110	100	191	197	63	43	44	12	100	100	0	629	638	185	88	89	10	100	100	0	0.274	0.280	0.279	0.272	1.303	0.275	0.892	80	458	689	704	-1.870	148	541	154	550	0
7	6	1	""	"STM2585"	11630	47110	100	108	112	35	43	44	13	96	90	0	360	360	87	88	89	11	100	100	0	0.239	0.254	0.235	0.234	1.573	0.250	0.746	80	466	337	341	-2.065	65	272	69	272	0
7	7	1	"yecH"	"STM1936"	11810	47110	100	75	81	29	43	45	13	88	63	0	265	286	95	88	89	11	100	100	0	0.181	0.192	0.178	0.173	1.890	0.180	0.540	80	456	209	236	-2.468	32	177	38	198	0
7	8	1	"srlR"	"STM2837"	11990	47110	100	102	110	56	42	44	11	95	88	0	300	315	142	88	88	11	100	100	0	0.283	0.300	0.292	0.273	1.817	0.302	0.696	80	454	272	295	-1.821	60	212	68	227	0
7	9	1	"kdpA"	"STM0706"	12160	47100	110	138	144	42	42	44	10	100	100	0	684	749	172	89	90	10	100	100	0	0.161	0.155	0.142	0.147	1.412	0.149	0.813	80	515	691	762	-2.632	96	595	102	660	0
7	10	1	"greB"	"STM3503"	12340	47100	100	129	137	47	42	44	12	100	98	0	414	442	130	89	90	10	100	100	0	0.268	0.269	0.254	0.248	1.539	0.257	0.781	80	447	412	448	-1.901	87	325	95	353	0
7	11	1	""	"STM3156"	12510	47100	100	156	170	71	41	43	10	100	100	0	288	304	92	89	90	10	100	100	0	0.578	0.600	0.560	0.575	1.381	0.630	0.834	80	462	314	344	-0.791	115	199	129	215	0
7	12	1	"yaeC"	"STM0245"	12690	47100	100	279	304	114	42	44	11	100	100	0	453	478	145	90	90	11	100	100	0	0.653	0.675	0.634	0.652	1.401	0.676	0.888	80	466	600	650	-0.615	237	363	262	388	0
7	13	1	"cyaY"	"STM3943"	12870	47100	100	358	413	171	42	45	13	100	100	0	292	305	73	90	90	11	100	100	0	1.564	1.726	1.458	1.629	1.565	2.033	0.748	80	456	518	586	0.646	316	202	371	215	0
7	14	1	"cyaA"	"STM3939"	13050	47100	100	1529	1565	370	42	44	13	100	100	0	1221	1238	123	90	90	11	100	100	0	1.315	1.327	1.291	1.294	1.270	1.378	0.915	80	456	2618	2671	0.395	1487	1131	1523	1148	0
7	15	1	"yifK"	"STM3930"	13230	47100	100	1516	1622	580	43	43	10	100	100	0	924	866	218	90	91	10	100	100	0	1.766	2.035	1.960	2.006	1.346	2.175	0.898	80	449	2307	2355	0.821	1473	834	1579	776	0
7	16	1	"wzxE"	"STM3926"	13400	47090	110	1557	1576	176	43	45	11	100	100	0	762	757	55	91	91	10	100	100	0	2.256	2.302	2.315	2.296	1.156	2.341	0.957	80	483	2185	2199	1.174	1514	671	1533	666	0
7	17	1	"rffG"	"STM3922"	13580	47090	120	1239	1364	667	43	45	13	100	99	0	620	616	200	90	90	11	100	98	0	2.257	2.511	2.452	2.340	1.486	2.757	0.928	120	603	1726	1847	1.174	1196	530	1321	526	0
7	18	1	"rfe"	"STM3918"	13760	47090	100	1329	1338	188	43	45	15	100	100	0	806	803	50	90	90	10	100	100	0	1.796	1.816	1.785	1.802	1.169	1.849	0.950	80	438	2002	2008	0.845	1286	716	1295	713	0
7	19	1	""	"STM4433"	13930	47080	90	61	69	29	43	46	13	55	30	0	236	255	115	89	89	11	100	100	0	0.122	0.157	0.149	0.133	2.303	0.137	0.253	52	377	165	192	-3.030	18	147	26	166	0
7	20	1	""	"STM4440"	14110	47090	100	66	70	24	43	45	12	73	46	0	241	258	80	89	89	11	100	100	0	0.151	0.160	0.169	0.146	2.072	0.144	0.403	80	471	175	196	-2.724	23	152	27	169	0
7	21	1	""	"STM4447"	14290	47090	100	83	92	40	43	45	12	95	75	0	317	343	132	89	90	11	100	100	0	0.175	0.193	0.174	0.169	1.809	0.193	0.636	80	474	268	303	-2.511	40	228	49	254	0
7	22	1	""	"STM4464"	14470	47090	110	233	238	50	42	44	12	100	100	0	1501	1494	105	92	93	11	100	100	0	0.136	0.140	0.136	0.136	1.256	0.138	0.891	80	524	1600	1598	-2.883	191	1409	196	1402	0
7	23	1	"idnO"	"STM4483"	14650	47080	100	122	127	35	42	44	11	100	98	0	870	796	213	94	94	11	100	100	0	0.103	0.121	0.121	0.117	1.535	0.114	0.788	80	454	856	787	-3.278	80	776	85	702	0
7	24	1	""	"STM4488"	14810	47080	90	61	63	15	42	44	11	71	40	0	256	268	59	92	94	16	100	100	0	0.116	0.119	0.122	0.111	2.117	0.098	0.254	52	366	183	197	-3.110	19	164	21	176	0
7	1	2	"hydH"	"STM4173"	10730	47310	100	407	401	99	44	45	13	100	100	0	763	757	154	87	87	11	100	100	0	0.537	0.533	0.536	0.528	1.203	0.530	0.952	80	474	1039	1027	-0.897	363	676	357	670	0
7	2	2	"yciG"	"STM1728"	10910	47300	100	51	54	19	43	44	12	28	13	0	157	171	63	88	88	11	97	95	0	0.116	0.133	0.144	0.131	2.616	0.152	0.238	80	470	77	94	-3.109	8	69	11	83	0
7	3	2	"yihU"	"STM4023"	11090	47300	100	78	79	21	42	44	13	90	63	0	397	414	173	88	88	11	100	100	0	0.117	0.113	0.121	0.109	1.966	0.094	0.576	80	460	345	363	-3.102	36	309	37	326	0
7	4	2	"yihP"	"STM4018"	11260	47290	90	67	78	27	43	44	11	80	53	0	337	380	153	87	87	10	100	100	0	0.096	0.119	0.103	0.098	1.976	0.113	0.567	52	370	274	328	-3.381	24	250	35	293	0
7	5	2	"pepB"	"STM2536"	11440	47290	90	150	182	83	42	44	12	100	100	0	223	249	85	86	88	10	100	100	0	0.788	0.859	0.811	0.831	1.368	0.889	0.867	52	382	245	303	-0.343	108	137	140	163	0
7	6	2	"atpF"	"STM3869"	11620	47300	100	738	705	256	42	45	14	100	100	0	283	277	78	88	88	11	100	100	0	3.569	3.508	3.504	3.522	1.283	3.541	0.939	80	452	891	852	1.836	696	195	663	189	0
7	7	2	"sinI"	"STM2516"	11800	47290	100	65	67	23	43	45	13	72	42	0	266	265	75	88	89	11	100	100	0	0.124	0.136	0.134	0.132	1.974	0.132	0.298	80	431	200	201	-3.016	22	178	24	177	0
7	8	2	""	"STM1056"	11980	47290	90	51	52	13	43	44	10	38	21	0	135	150	57	88	88	11	100	98	0	0.170	0.145	0.207	0.164	2.668	0.118	0.142	52	365	55	71	-2.555	8	47	9	62	0
7	9	2	"sitB"	"STM2862"	12160	47290	100	313	321	109	42	43	9	100	100	0	291	292	86	88	89	11	100	100	0	1.335	1.368	1.354	1.398	1.300	1.354	0.932	80	452	474	483	0.417	271	203	279	204	0
7	10	2	"cytR"	"STM4094"	12340	47290	100	86	91	25	41	44	12	97	85	0	250	260	69	88	88	10	100	100	0	0.278	0.291	0.276	0.275	1.687	0.273	0.612	80	430	207	222	-1.848	45	162	50	172	0
7	11	2	"bcfF"	"STM0026"	12510	47290	90	77	77	18	42	44	12	90	76	0	321	335	71	88	88	9	100	100	0	0.150	0.142	0.150	0.130	1.737	0.129	0.479	52	356	268	282	-2.735	35	233	35	247	0
7	12	2	"gmk"	"STM3740"	12690	47290	100	454	460	88	42	44	11	100	100	0	519	520	77	89	90	11	100	100	0	0.958	0.970	0.958	0.968	1.197	0.975	0.932	80	428	842	849	-0.062	412	430	418	431	0
7	13	2	"srgA"	"PSLT011"	12860	47280	100	479	460	111	42	44	11	100	100	0	896	867	201	90	90	11	100	100	0	0.542	0.538	0.535	0.539	1.227	0.528	0.949	80	420	1243	1195	-0.883	437	806	418	777	0
7	14	2	"ppx"	"STM2502"	13040	47280	100	202	206	67	43	44	12	98	98	0	641	621	181	91	91	11	100	100	0	0.289	0.308	0.297	0.297	1.404	0.304	0.903	80	416	709	693	-1.790	159	550	163	530	0
7	15	2	""	"STM4258"	13220	47280	100	97	107	39	42	43	10	97	93	0	329	320	65	89	90	11	100	100	0	0.229	0.281	0.241	0.250	1.812	0.277	0.643	80	420	295	296	-2.126	55	240	65	231	0
7	16	2	""	"STM4261"	13390	47270	100	728	729	218	44	45	10	100	100	0	565	552	114	89	90	11	100	100	0	1.437	1.479	1.464	1.441	1.215	1.526	0.946	80	430	1160	1148	0.523	684	476	685	463	0
7	17	2	""	"STM4261"	13570	47280	100	184	185	49	43	44	12	98	98	0	452	431	90	90	90	10	98	98	0	0.390	0.416	0.408	0.410	1.554	0.416	0.870	80	416	503	483	-1.360	141	362	142	341	0
7	18	2	"yjcB"	"STM4263"	13750	47270	100	1025	1014	254	43	44	11	100	100	0	183	186	35	89	89	11	100	100	0	10.447	10.010	10.237	10.384	1.346	10.264	0.852	80	453	1076	1068	3.385	982	94	971	97	0
7	19	2	"livF"	"STM3560"	13930	47260	70	53	56	13	43	44	10	50	31	0	138	151	41	90	91	11	100	81	0	0.208	0.213	0.259	0.272	2.374	0.182	0.167	32	236	58	74	-2.263	10	48	13	61	0
7	20	2	"fljA"	"STM2770"	14100	47260	90	82	88	30	42	44	11	90	80	0	297	359	151	90	92	17	100	100	0	0.193	0.171	0.166	0.155	1.909	0.143	0.567	52	382	247	315	-2.372	40	207	46	269	0
7	21	2	"ada"	"STM2265"	14280	47270	90	97	104	33	43	44	11	98	94	0	234	257	73	89	91	18	100	100	0	0.372	0.363	0.332	0.339	1.703	0.337	0.654	52	382	199	229	-1.425	54	145	61	168	0
7	22	2	"ssaV"	"STM1414"	14460	47260	90	61	61	14	42	44	12	69	28	0	226	226	43	91	92	12	100	100	0	0.141	0.141	0.150	0.134	1.961	0.123	0.231	52	380	154	154	-2.829	19	135	19	135	0
7	23	2	"fimC"	"STM0545"	14640	47260	90	59	59	16	44	45	12	55	25	0	228	254	90	90	91	11	100	100	0	0.109	0.091	0.125	0.094	2.326	0.081	0.193	52	365	153	179	-3.202	15	138	15	164	0
7	24	2	"malK"	"STM4230"	14810	47260	110	55	56	14	42	43	10	55	30	0	166	193	84	90	91	12	98	98	0	0.171	0.136	0.170	0.161	2.405	0.089	0.254	80	536	89	117	-2.547	13	76	14	103	0
7	1	3	"era"	"STM2580"	10730	47480	90	225	234	61	43	45	12	100	100	0	341	353	77	87	87	10	100	100	0	0.717	0.718	0.717	0.712	1.258	0.720	0.879	52	392	436	457	-0.481	182	254	191	266	0
7	2	3	"pabB"	"STM1824"	10910	47480	70	59	57	13	43	44	11	62	18	0	137	142	29	87	87	11	100	90	0	0.320	0.255	0.288	0.279	2.616	0.251	0.178	32	236	66	69	-1.644	16	50	14	55	0
7	3	3	"iacP"	"STM2881"	11080	47480	90	184	199	103	43	45	12	100	100	0	192	210	81	87	88	11	100	100	0	1.343	1.268	1.225	1.251	1.410	1.315	0.852	52	389	246	279	0.425	141	105	156	123	0
7	4	3	"invJ"	"STM2892"	11270	47480	90	158	163	55	43	44	13	100	98	0	296	313	93	89	89	11	100	100	0	0.556	0.536	0.537	0.524	1.437	0.528	0.871	52	394	322	344	-0.848	115	207	120	224	0
7	5	3	"eutM"	"STM2465"	11440	47470	80	49	50	10	42	44	12	26	5	0	130	143	60	87	87	11	98	88	0	0.163	0.143	0.203	0.226	2.666	0.090	0.098	52	328	50	64	-2.619	7	43	8	56	0
7	6	3	"eutB"	"STM2458"	11610	47470	80	51	52	13	43	45	14	26	7	0	137	152	46	87	87	11	98	94	0	0.160	0.138	0.166	0.171	3.429	0.113	0.073	52	315	58	74	-2.644	8	50	9	65	0
7	7	3	"prsA"	"STM1780"	11820	47460	110	602	719	358	44	47	18	100	100	0	258	301	109	88	88	11	100	100	0	3.282	3.169	3.137	3.114	1.202	3.219	0.953	80	506	728	888	1.715	558	170	675	213	0
7	8	3	"pgtP"	"STM2399"	11980	47460	90	86	90	23	42	45	14	98	86	0	415	417	62	87	88	11	100	100	0	0.134	0.145	0.138	0.134	1.506	0.145	0.633	52	346	372	378	-2.898	44	328	48	330	0
7	9	3	"parE"	"STM3181"	12150	47470	110	63	63	15	41	43	10	76	56	0	123	128	32	88	89	11	87	67	0	0.629	0.550	0.613	0.608	2.505	0.373	0.289	80	480	57	62	-0.670	22	35	22	40	0
7	10	3	"mutY"	"STM3110"	12330	47460	100	73	79	25	41	43	11	88	67	0	184	190	53	88	88	10	98	97	0	0.333	0.373	0.350	0.357	1.994	0.353	0.594	80	420	128	140	-1.585	32	96	38	102	0
7	11	3	"gdhA"	"STM1299"	12510	47460	100	91	95	24	42	43	10	97	95	0	193	196	33	90	90	10	100	100	0	0.476	0.500	0.487	0.462	1.714	0.498	0.705	80	432	152	159	-1.072	49	103	53	106	0
7	12	3	"fliN"	"STM1977"	12690	47460	100	82	81	22	43	44	9	90	80	0	274	283	78	90	90	11	100	100	0	0.212	0.197	0.204	0.173	1.900	0.187	0.663	80	418	223	231	-2.238	39	184	38	193	0
7	13	3	""	"STM2630"	12860	47460	100	45	48	14	43	47	18	13	2	0	121	129	38	91	122	142	2	0	0	0.067	0.132	0.279	0.230	3.385	0.101	0.492	80	374	32	43	-3.907	2	30	5	38	-100
7	14	3	""	"STM1014"	13020	47460	130	125	129	37	44	48	22	96	90	0	1025	1023	178	91	112	116	99	99	0	0.087	0.091	0.090	0.084	1.528	0.090	0.734	120	585	1015	1017	-3.527	81	934	85	932	0
7	15	3	""	"STM1018"	13220	47460	100	81	90	29	44	45	10	95	81	0	366	363	64	89	90	11	100	100	0	0.134	0.168	0.140	0.138	1.895	0.167	0.596	80	440	314	320	-2.904	37	277	46	274	0
7	16	3	""	"STM2302"	13400	47460	100	350	359	97	43	44	10	100	100	0	335	329	59	89	90	10	100	100	0	1.248	1.317	1.286	1.308	1.266	1.350	0.923	80	430	553	556	0.320	307	246	316	240	0
7	17	3	"glnH"	"STM0830"	13570	47450	100	241	241	45	43	45	12	100	100	0	571	569	83	90	91	11	100	100	0	0.412	0.413	0.411	0.409	1.230	0.402	0.920	80	408	679	677	-1.281	198	481	198	479	0
7	18	3	"yajD"	"STM0411"	13750	47450	100	109	119	51	43	44	10	100	96	0	299	325	121	89	89	11	100	100	0	0.314	0.322	0.317	0.295	1.516	0.327	0.816	80	432	276	312	-1.670	66	210	76	236	0
7	19	3	"artM"	"STM0888"	13930	47450	100	191	207	83	43	44	12	100	100	0	348	365	102	90	91	11	100	100	0	0.574	0.596	0.604	0.577	1.305	0.620	0.888	80	460	406	439	-0.802	148	258	164	275	0
7	20	3	"pykA"	"STM1888"	14110	47450	110	581	564	95	43	44	12	100	100	0	837	800	129	91	92	11	100	100	0	0.721	0.735	0.726	0.735	1.158	0.729	0.965	80	502	1284	1230	-0.472	538	746	521	709	0
7	21	3	"eda"	"STM1884"	14290	47450	100	429	442	136	43	44	9	100	100	0	323	317	84	91	91	10	100	98	0	1.664	1.765	1.761	1.803	1.251	1.763	0.948	80	442	618	625	0.734	386	232	399	226	0
7	22	3	""	"STM1535"	14460	47440	90	101	104	32	42	43	11	100	96	0	235	241	45	91	91	10	100	100	0	0.410	0.413	0.382	0.376	1.672	0.407	0.627	52	364	203	212	-1.287	59	144	62	150	0
7	23	3	""	"STM0613"	14640	47440	100	238	244	65	42	44	10	100	100	0	512	522	98	90	90	10	100	100	0	0.464	0.468	0.463	0.453	1.302	0.474	0.928	80	462	618	634	-1.106	196	422	202	432	0
7	24	3	"rna"	"STM0617"	14820	47440	100	686	671	211	42	44	11	100	100	0	544	524	125	91	91	11	100	100	0	1.422	1.453	1.468	1.433	1.189	1.480	0.961	80	464	1097	1062	0.508	644	453	629	433	0
7	1	4	"pspA"	"STM1690"	10730	47670	100	3817	3614	984	43	44	12	100	100	0	413	391	88	88	89	10	98	98	0	11.612	11.785	12.015	12.156	1.283	11.852	0.968	80	482	4099	3874	3.538	3774	325	3571	303	0
7	2	4	"yhcO"	"STM3363"	10910	47670	100	57	59	16	42	44	10	63	35	0	193	198	54	88	88	10	100	100	0	0.143	0.155	0.176	0.144	2.405	0.147	0.297	80	448	120	127	-2.807	15	105	17	110	0
7	3	4	"prmA"	"STM3383"	11080	47660	100	298	299	66	43	45	12	100	100	0	583	570	102	88	87	10	100	100	0	0.515	0.531	0.527	0.525	1.270	0.528	0.894	80	440	750	738	-0.957	255	495	256	482	0
7	4	4	"yhcS"	"STM3367"	11260	47660	100	130	131	39	43	45	14	100	96	0	405	407	87	87	88	10	100	100	0	0.274	0.275	0.256	0.261	1.528	0.258	0.707	80	442	405	408	-1.870	87	318	88	320	0
7	5	4	"yfiR"	"STM2671"	11440	47660	100	152	158	45	43	45	12	100	97	0	490	467	95	88	88	10	100	100	0	0.271	0.303	0.285	0.291	1.377	0.294	0.825	80	438	511	494	-1.883	109	402	115	379	0
7	6	4	"rluD"	"STM2662"	11620	47650	100	1397	1384	395	43	45	12	100	100	0	519	515	109	88	88	11	100	100	0	3.142	3.141	3.206	3.082	1.163	3.218	0.973	80	452	1785	1768	1.651	1354	431	1341	427	0
7	7	4	"murF"	"STM0124"	11800	47650	110	470	467	115	43	45	16	100	100	0	696	706	164	89	88	10	100	100	0	0.703	0.687	0.682	0.679	1.214	0.686	0.961	80	504	1034	1041	-0.507	427	607	424	617	0
7	8	4	"ampD"	"STM0146"	11970	47640	90	107	109	30	42	44	11	100	98	0	218	228	61	89	89	11	100	100	0	0.504	0.482	0.473	0.473	1.628	0.458	0.756	52	379	194	206	-0.989	65	129	67	139	0
7	9	4	"polB"	"STM0097"	12150	47650	100	243	254	62	43	44	12	100	100	0	1010	1022	176	90	90	11	100	100	0	0.217	0.226	0.223	0.220	1.271	0.224	0.909	80	452	1120	1143	-2.202	200	920	211	932	0
7	10	4	"ppdD"	"STM0144"	12330	47640	100	83	85	23	43	45	11	95	81	0	427	416	69	89	89	10	100	100	0	0.118	0.128	0.115	0.113	1.711	0.125	0.600	80	450	378	369	-3.079	40	338	42	327	0
7	11	4	"gidB"	"STM3873"	12510	47640	100	264	267	66	43	44	10	100	100	0	553	560	83	92	91	10	100	100	0	0.479	0.479	0.456	0.464	1.265	0.481	0.924	80	442	682	692	-1.061	221	461	224	468	0
7	12	4	"yieG"	"STM3851"	12690	47650	100	633	622	112	43	45	11	100	100	0	1030	1052	178	90	90	10	100	100	0	0.628	0.602	0.595	0.600	1.150	0.595	0.967	80	430	1530	1541	-0.672	590	940	579	962	0
7	13	4	"purF"	"STM2362"	12860	47640	100	360	370	69	43	45	12	100	100	0	813	814	151	90	96	49	100	100	0	0.438	0.452	0.440	0.454	1.213	0.442	0.941	80	420	1040	1051	-1.190	317	723	327	724	0
7	14	4	"nuoB"	"STM2327"	13030	47640	90	664	669	146	44	52	42	100	100	0	486	493	80	91	98	40	100	100	0	1.570	1.555	1.469	1.545	1.224	1.551	0.941	52	355	1015	1027	0.650	620	395	625	402	0
7	15	4	"menB"	"STM2307"	13220	47640	100	500	494	106	44	49	37	100	100	0	665	658	97	89	93	31	100	100	0	0.792	0.791	0.799	0.778	1.190	0.801	0.958	80	450	1032	1019	-0.337	456	576	450	569	0
7	16	4	"yfaX"	"STM2292"	13400	47640	100	90	93	28	43	44	10	97	87	0	558	544	107	89	90	10	100	100	0	0.100	0.110	0.100	0.098	1.585	0.108	0.660	80	420	516	505	-3.319	47	469	50	455	0
7	17	4	"gyrA"	"STM2272"	13570	47630	100	2401	2282	512	44	45	11	100	100	0	940	917	173	90	91	11	100	100	0	2.773	2.706	2.695	2.679	1.140	2.725	0.974	80	440	3207	3065	1.471	2357	850	2238	827	0
7	18	4	"yfcG"	"STM2349"	13760	47630	100	148	154	47	43	44	11	98	98	0	543	523	100	89	90	11	100	100	0	0.231	0.256	0.246	0.238	1.454	0.257	0.823	80	438	559	545	-2.112	105	454	111	434	0
7	19	4	"iroB"	"STM2773"	13930	47630	110	1476	1457	198	42	44	12	100	100	0	859	852	75	90	91	11	100	100	0	1.865	1.857	1.859	1.846	1.124	1.887	0.974	80	466	2203	2177	0.899	1434	769	1415	762	0
7	20	4	""	"STM2797"	14100	47620	90	73	77	25	43	45	10	86	71	0	195	201	36	91	92	12	100	100	0	0.288	0.309	0.294	0.272	1.981	0.282	0.383	52	364	134	144	-1.794	30	104	34	110	0
7	21	4	"srlD"	"STM2835"	14290	47630	110	170	179	58	43	44	11	100	98	0	549	573	168	91	91	11	100	100	0	0.277	0.282	0.263	0.270	1.334	0.285	0.899	80	489	585	618	-1.851	127	458	136	482	0
7	22	4	""	"STM2816"	14460	47620	100	133	146	60	42	44	13	100	98	0	464	467	116	91	90	10	100	100	0	0.244	0.277	0.259	0.252	1.509	0.280	0.755	80	440	464	480	-2.035	91	373	104	376	0
7	23	4	"csrA"	"STM2826"	14630	47620	90	93	101	33	42	43	11	98	94	0	166	171	32	90	91	12	100	98	0	0.671	0.728	0.655	0.679	1.653	0.782	0.619	52	366	127	140	-0.576	51	76	59	81	0
7	24	4	""	"STM2844"	14820	47620	100	103	106	32	42	44	12	96	91	0	546	529	135	90	91	12	100	100	0	0.134	0.146	0.142	0.135	1.572	0.144	0.747	80	482	517	503	-2.902	61	456	64	439	0
7	1	5	""	"STM1789"	10720	47850	100	86	88	26	43	47	23	77	46	0	483	452	118	88	89	11	100	100	0	0.109	0.124	0.126	0.105	1.866	0.122	0.648	80	456	438	409	-3.199	43	395	45	364	0
7	2	5	"chaA"	"STM1771"	10900	47850	100	1523	1450	376	43	45	12	100	100	0	743	719	134	88	89	12	100	100	0	2.260	2.230	2.240	2.182	1.169	2.288	0.974	80	442	2135	2038	1.176	1480	655	1407	631	0
7	3	5	"yciE"	"STM1730"	11080	47840	90	128	141	40	42	44	11	100	100	0	455	450	57	87	87	10	100	100	0	0.234	0.273	0.251	0.254	1.438	0.255	0.770	52	366	454	462	-2.097	86	368	99	363	0
7	4	5	""	"STM3020"	11260	47840	110	135	146	47	43	44	11	100	100	0	530	533	113	86	87	10	100	100	0	0.207	0.230	0.222	0.218	1.441	0.229	0.802	80	492	536	550	-2.271	92	444	103	447	0
7	5	5	"thyA"	"STM3001"	11440	47830	100	187	187	48	44	45	11	100	98	0	461	452	93	87	89	10	100	100	0	0.382	0.392	0.391	0.377	1.315	0.390	0.895	80	430	517	508	-1.387	143	374	143	365	0
7	6	5	"gcvA"	"STM2982"	11610	47830	90	283	281	68	43	45	11	100	100	0	592	590	98	89	90	13	100	100	0	0.477	0.475	0.482	0.464	1.244	0.473	0.930	52	366	743	739	-1.068	240	503	238	501	0
7	7	5	"typA"	"STM4009"	11790	47840	100	1962	1920	643	44	46	12	100	100	0	558	550	161	88	89	13	100	100	0	4.081	4.061	4.050	4.083	1.219	4.090	0.973	80	462	2388	2338	2.029	1918	470	1876	462	0
7	8	5	"pflE"	"STM0844"	11970	47830	90	136	136	34	42	44	11	100	100	0	477	479	58	88	89	11	100	100	0	0.242	0.240	0.237	0.228	1.459	0.234	0.761	52	380	483	485	-2.049	94	389	94	391	0
7	9	5	"ybhA"	"STM0784"	12140	47830	90	219	226	58	43	44	13	100	100	0	652	661	127	90	92	19	100	100	0	0.313	0.320	0.311	0.312	1.292	0.314	0.885	52	374	738	754	-1.675	176	562	183	571	0
7	10	5	""	"STM0699"	12330	47840	100	80	83	24	43	45	12	91	75	0	326	334	85	89	90	17	100	100	0	0.156	0.163	0.161	0.146	1.823	0.157	0.598	80	457	274	285	-2.679	37	237	40	245	0
7	11	5	"nagD"	"STM0681"	12510	47830	100	134	140	36	42	45	12	100	96	0	421	424	88	89	89	11	100	100	0	0.277	0.293	0.287	0.278	1.362	0.287	0.864	80	430	424	433	-1.851	92	332	98	335	0
7	12	5	"ybeK"	"STM0661"	12680	47830	110	77	86	44	42	44	12	87	67	0	239	277	130	90	90	11	100	100	0	0.235	0.235	0.205	0.194	1.962	0.252	0.708	80	465	184	231	-2.090	35	149	44	187	0
7	13	5	"ybjY"	"STM0941"	12870	47820	100	2396	2228	697	44	45	12	100	100	0	642	615	160	90	90	11	100	100	0	4.261	4.160	4.164	4.181	1.174	4.231	0.979	80	430	2904	2709	2.091	2352	552	2184	525	0
7	14	5	""	"STM3038"	13040	47820	100	334	328	79	44	45	13	100	98	0	546	533	109	89	90	12	100	100	0	0.635	0.640	0.653	0.624	1.232	0.642	0.944	80	430	747	728	-0.656	290	457	284	444	0
7	15	5	"yjeM"	"STM4345"	13220	47820	100	171	175	48	42	44	11	100	98	0	881	843	187	89	90	11	100	100	0	0.163	0.176	0.166	0.172	1.360	0.169	0.861	80	432	921	887	-2.618	129	792	133	754	0
7	16	5	"hflX"	"STM4362"	13400	47820	100	1842	1740	408	43	44	11	100	100	0	586	563	118	89	89	11	100	100	0	3.620	3.580	3.581	3.631	1.177	3.634	0.969	80	432	2296	2171	1.856	1799	497	1697	474	0
7	17	5	"purA"	"STM4366"	13580	47820	100	937	935	267	43	44	12	100	100	0	465	463	107	89	89	10	100	100	0	2.378	2.385	2.355	2.380	1.164	2.420	0.970	80	399	1270	1266	1.250	894	376	892	374	0
7	18	5	"yjfP"	"STM4380"	13750	47830	120	306	297	78	42	45	13	100	100	0	476	462	88	90	91	11	100	100	0	0.684	0.685	0.681	0.670	1.275	0.691	0.935	120	505	650	627	-0.548	264	386	255	372	0
7	19	5	"grxC"	"STM3702"	13930	47810	100	244	240	58	42	43	12	100	100	0	250	248	46	91	92	11	100	100	0	1.270	1.261	1.240	1.247	1.293	1.265	0.892	80	416	361	355	0.345	202	159	198	157	0
7	20	5	"ysaA"	"STM3666"	14110	47810	100	115	121	46	42	43	10	100	98	0	258	261	76	90	90	11	100	100	0	0.435	0.462	0.420	0.441	1.536	0.468	0.807	80	451	241	250	-1.202	73	168	79	171	0
7	21	5	"bisC"	"STM3644"	14290	47810	100	192	191	38	43	45	11	100	100	0	391	396	67	91	91	11	100	100	0	0.497	0.485	0.485	0.478	1.301	0.482	0.912	80	420	449	453	-1.010	149	300	148	305	0
7	22	5	"dppD"	"STM3627"	14470	47810	100	208	213	74	42	44	12	100	100	0	527	517	143	90	91	11	100	100	0	0.380	0.400	0.382	0.388	1.362	0.402	0.908	80	430	603	598	-1.396	166	437	171	427	0
7	23	5	"yhjB"	"STM3606"	14640	47800	100	82	87	29	42	43	11	91	82	0	426	431	99	90	90	11	100	100	0	0.119	0.132	0.118	0.113	1.887	0.125	0.574	80	440	376	386	-3.070	40	336	45	341	0
7	24	5	"ftsE"	"STM3570"	14820	47800	100	656	649	235	43	44	11	100	100	0	423	419	111	89	90	10	100	100	0	1.835	1.836	1.834	1.781	1.265	1.910	0.960	80	474	947	936	0.876	613	334	606	330	0
7	1	6	"garK"	"STM3247"	10730	48030	100	143	158	59	43	47	22	100	91	0	486	482	125	88	88	11	100	100	0	0.251	0.292	0.273	0.272	1.388	0.296	0.733	80	463	498	509	-1.993	100	398	115	394	0
7	2	6	"yhaN"	"STM3238"	10890	48020	90	664	656	116	44	49	30	100	100	0	829	796	129	89	96	45	100	100	0	0.838	0.866	0.875	0.867	1.196	0.859	0.957	52	360	1360	1319	-0.255	620	740	612	707	0
7	3	6	"rfaE"	"STM3200"	11090	48020	100	191	190	52	43	47	26	98	96	0	338	324	65	88	92	39	98	98	0	0.592	0.623	0.621	0.600	1.321	0.633	0.880	80	467	398	383	-0.756	148	250	147	236	0
7	4	6	"yqhA"	"STM3153"	11250	48010	90	255	258	80	43	46	15	100	100	0	434	435	88	87	90	26	100	100	0	0.611	0.618	0.596	0.595	1.319	0.603	0.903	52	354	559	563	-0.711	212	347	215	348	0
7	5	6	"hybD"	"STM3146"	11440	48020	100	165	163	42	43	46	15	100	97	0	375	371	77	87	90	24	100	100	0	0.424	0.423	0.413	0.410	1.338	0.420	0.879	80	461	410	404	-1.239	122	288	120	284	0
7	6	6	""	"STM3134"	11620	48020	100	82	89	34	42	45	13	87	70	0	345	344	111	88	88	11	100	100	0	0.156	0.184	0.179	0.164	1.963	0.177	0.551	80	451	297	303	-2.684	40	257	47	256	0
7	7	6	"ymbA"	"STM1065"	11800	48020	100	128	127	29	44	46	12	100	98	0	459	432	85	88	88	11	100	100	0	0.226	0.241	0.233	0.234	1.375	0.238	0.849	80	432	455	427	-2.143	84	371	83	344	0
7	8	6	"yccX"	"STM1083"	11980	48010	100	115	119	36	42	44	11	98	98	0	264	257	44	89	89	10	100	100	0	0.417	0.458	0.445	0.428	1.567	0.446	0.724	80	430	248	245	-1.261	73	175	77	168	0
7	9	6	"hpaX"	"STM1107"	12150	48010	100	105	110	38	42	43	11	91	87	0	576	560	166	89	90	10	100	100	0	0.129	0.144	0.139	0.125	1.775	0.147	0.794	80	430	550	539	-2.950	63	487	68	471	0
7	10	6	""	"STM1133"	12330	48010	100	125	133	39	42	44	12	100	98	0	790	755	190	89	89	11	100	100	0	0.118	0.137	0.123	0.132	1.433	0.132	0.819	80	408	784	757	-3.078	83	701	91	666	0
7	11	6	"yceD"	"STM1190"	12510	48010	100	2741	2703	520	42	44	12	100	100	0	353	348	62	89	89	11	100	100	0	10.223	10.274	10.227	10.440	1.186	10.283	0.959	80	432	2963	2920	3.354	2699	264	2661	259	0
7	12	6	"cobB"	"STM1221"	12690	48000	100	475	482	127	41	44	12	100	100	0	614	614	120	90	91	11	100	100	0	0.828	0.842	0.846	0.824	1.207	0.856	0.961	80	430	958	965	-0.272	434	524	441	524	0
7	13	6	"ydgO"	"STM1456"	12870	48000	100	333	324	101	43	45	12	100	97	0	716	695	174	90	90	10	100	100	0	0.463	0.464	0.459	0.444	1.337	0.464	0.924	80	430	916	886	-1.110	290	626	281	605	0
7	14	6	""	"STM1492"	13040	48000	100	116	120	37	44	45	11	97	93	0	448	430	108	89	89	10	100	100	0	0.201	0.223	0.216	0.214	1.457	0.220	0.786	80	420	431	417	-2.318	72	359	76	341	0
7	15	6	"aroE"	"STM3401"	13220	48000	100	652	657	228	43	45	11	100	100	0	647	609	163	89	89	10	100	98	0	1.091	1.181	1.141	1.173	1.289	1.214	0.949	80	432	1167	1134	0.126	609	558	614	520	0
7	16	6	"zntR"	"STM3412"	13390	47990	90	343	361	70	44	45	12	100	100	0	430	432	49	89	91	15	100	100	0	0.877	0.924	0.896	0.912	1.202	0.929	0.920	52	348	640	660	-0.190	299	341	317	343	0
7	17	6	"rpsN"	"STM3427"	13570	47990	110	3174	2880	930	43	45	14	100	100	0	180	181	37	89	90	14	98	97	0	34.407	30.837	30.556	30.458	1.446	31.786	0.876	80	491	3222	2929	5.105	3131	91	2837	92	0
7	18	6	"slyD"	"STM3455"	13750	47990	100	1162	1100	298	43	45	12	100	100	0	469	444	98	91	91	11	100	100	0	2.960	2.994	2.998	2.977	1.236	3.034	0.962	80	396	1497	1410	1.566	1119	378	1057	353	0
7	19	6	"yhjE"	"STM3609"	13930	47990	100	238	239	53	42	45	12	100	100	0	714	743	139	91	92	11	100	100	0	0.315	0.302	0.302	0.298	1.220	0.296	0.921	80	432	819	849	-1.668	196	623	197	652	0
7	20	6	"yhjN"	"STM3618"	14110	47990	100	314	317	116	43	45	14	98	98	0	865	833	231	90	91	11	100	100	0	0.350	0.369	0.370	0.347	1.459	0.380	0.945	80	432	1046	1017	-1.516	271	775	274	743	0
7	21	6	"yhjV"	"STM3625"	14290	47980	100	165	161	43	43	45	11	100	97	0	814	798	148	91	91	10	100	100	0	0.169	0.167	0.163	0.157	1.425	0.165	0.855	80	408	845	825	-2.567	122	723	118	707	0
7	22	6	""	"STM3633"	14450	47980	90	201	213	64	43	46	18	100	100	0	548	550	132	92	97	33	100	100	0	0.346	0.371	0.350	0.363	1.401	0.350	0.822	52	339	614	628	-1.529	158	456	170	458	0
7	23	6	""	"STM3651"	14640	47990	110	549	552	127	43	45	17	100	100	0	425	416	82	91	95	28	100	100	0	1.515	1.566	1.570	1.572	1.190	1.568	0.955	80	500	840	834	0.599	506	334	509	325	0
7	24	6	"xylB"	"STM3660"	14810	47980	90	282	297	77	42	45	12	100	100	0	645	639	134	91	93	16	100	100	0	0.433	0.465	0.467	0.458	1.204	0.456	0.925	52	371	794	803	-1.207	240	554	255	548	0
7	1	7	"rnpA"	"STM3840"	10710	48210	90	1266	1287	247	44	53	56	100	100	0	365	367	70	88	91	19	100	100	0	4.412	4.455	4.608	4.493	1.185	4.523	0.918	52	360	1499	1522	2.141	1222	277	1243	279	0
7	2	7	""	"STM3844"	10890	48200	90	149	149	34	44	50	49	98	59	0	489	507	72	89	92	18	100	100	0	0.262	0.251	0.251	0.242	1.397	0.238	0.799	52	396	505	523	-1.930	105	400	105	418	0
7	3	7	"yidZ"	"STM3848"	11070	48200	90	120	142	67	43	45	10	100	100	0	345	405	168	88	89	13	100	100	0	0.300	0.312	0.285	0.285	1.527	0.299	0.767	52	375	334	416	-1.739	77	257	99	317	0
7	4	7	"pstA"	"STM3855"	11250	48200	100	1200	1088	382	43	45	11	100	100	0	699	630	200	87	88	12	100	100	0	1.891	1.924	1.902	1.898	1.430	1.947	0.951	80	448	1769	1588	0.919	1157	612	1045	543	0
7	5	7	""	"STM3859"	11430	48200	100	146	152	38	43	45	11	100	100	0	647	620	132	87	87	11	100	100	0	0.184	0.205	0.198	0.202	1.467	0.194	0.784	80	420	663	642	-2.443	103	560	109	533	0
7	6	7	"atpI"	"STM3872"	11610	48200	100	771	736	161	43	45	13	100	100	0	462	453	99	88	89	11	100	100	0	1.947	1.899	1.959	1.937	1.250	1.891	0.934	80	432	1102	1058	0.961	728	374	693	365	0
7	7	7	"yacH"	"STM0157"	11790	48200	100	246	248	56	42	44	12	100	100	0	883	832	197	90	90	11	100	100	0	0.257	0.278	0.272	0.287	1.452	0.265	0.892	80	430	997	948	-1.959	204	793	206	742	0
7	8	7	""	"STM0163"	11980	48190	100	85	86	22	42	44	10	95	91	0	267	270	73	89	89	11	98	98	0	0.242	0.243	0.235	0.239	1.799	0.207	0.553	80	430	221	225	-2.049	43	178	44	181	0
7	9	7	"yadF"	"STM0171"	12150	48190	100	486	454	158	42	44	12	100	100	0	585	549	142	89	90	11	100	100	0	0.895	0.896	0.890	0.852	1.449	0.918	0.917	80	408	940	872	-0.160	444	496	412	460	0
7	10	7	"stiC"	"STM0175"	12320	48180	100	45	48	12	41	43	11	35	12	0	117	120	29	90	90	11	71	56	0	0.148	0.233	0.321	0.355	4.373	0.116	0.029	80	418	31	37	-2.755	4	27	7	30	-50
7	11	7	"panD"	"STM0180"	12500	48180	90	196	198	44	44	45	10	100	100	0	317	313	40	90	90	11	100	100	0	0.670	0.691	0.660	0.673	1.333	0.681	0.849	52	365	379	377	-0.579	152	227	154	223	0
7	12	7	"sfsA"	"STM0187"	12680	48180	90	239	244	52	43	44	10	100	100	0	421	429	90	89	90	11	100	100	0	0.590	0.591	0.551	0.590	1.307	0.560	0.863	52	382	528	541	-0.760	196	332	201	340	0
7	13	7	"yncD"	"STM1587"	12860	48180	90	83	87	22	42	44	11	98	86	0	362	374	105	89	90	11	100	100	0	0.150	0.158	0.141	0.150	1.605	0.140	0.588	52	373	314	330	-2.735	41	273	45	285	0
7	14	7	"ydcX"	"STM1596"	13040	48180	100	93	89	26	43	44	11	90	76	0	264	264	60	88	89	11	100	100	0	0.284	0.261	0.258	0.241	1.733	0.261	0.693	80	442	226	222	-1.816	50	176	46	176	0
7	15	7	"yncJ"	"STM1603"	13220	48180	100	51	54	16	43	45	13	37	13	0	150	157	44	89	89	10	98	97	0	0.131	0.162	0.221	0.190	3.106	0.133	0.116	80	432	69	79	-2.931	8	61	11	68	0
7	16	7	"tehA"	"STM1609"	13390	48160	90	220	228	54	43	46	15	100	100	0	552	534	93	90	90	10	100	100	0	0.383	0.417	0.402	0.410	1.265	0.405	0.888	52	366	639	629	-1.384	177	462	185	444	0
7	17	7	""	"STM1617"	13560	48170	90	108	114	36	42	45	14	100	98	0	457	473	103	90	93	24	100	100	0	0.180	0.188	0.178	0.176	1.516	0.162	0.667	52	375	433	455	-2.475	66	367	72	383	0
7	18	7	"ydcG"	"STM1622"	13740	48170	90	105	109	28	43	45	12	100	94	0	236	236	49	89	92	24	100	100	0	0.422	0.449	0.449	0.426	1.403	0.440	0.744	52	390	209	213	-1.245	62	147	66	147	0
7	19	7	""	"STM1793"	13930	48170	100	237	243	55	43	45	12	100	100	0	835	817	118	90	91	11	100	100	0	0.260	0.275	0.274	0.268	1.296	0.270	0.898	80	426	939	927	-1.941	194	745	200	727	0
7	20	7	"ycgO"	"STM1801"	14090	48160	90	314	313	67	43	46	18	100	100	0	989	991	191	92	102	68	100	100	0	0.302	0.300	0.297	0.298	1.215	0.288	0.925	52	355	1168	1169	-1.727	271	897	270	899	0
7	21	7	""	"STM1809"	14280	48160	100	66	70	22	44	46	18	55	21	0	157	163	42	91	98	59	58	5	0	0.333	0.361	0.333	0.313	2.592	0.341	0.248	80	448	88	98	-1.585	22	66	26	72	0
7	22	7	"fadD"	"STM1818"	14450	48150	110	352	353	91	43	46	16	100	100	0	785	762	149	91	94	25	100	100	0	0.445	0.462	0.443	0.453	1.294	0.449	0.921	80	491	1003	981	-1.167	309	694	310	671	0
7	23	7	""	"STM1829"	14640	48160	100	87	89	22	42	44	12	98	87	0	252	244	51	91	93	20	100	100	0	0.280	0.307	0.292	0.290	1.587	0.297	0.686	80	430	206	200	-1.839	45	161	47	153	0
7	24	7	"yebN"	"STM1834"	14810	48150	90	309	312	63	42	44	12	100	100	0	464	483	80	92	93	14	100	100	0	0.718	0.691	0.688	0.685	1.193	0.671	0.905	52	378	639	661	-0.478	267	372	270	391	0
7	1	8	""	"STM2359"	10720	48380	100	163	159	52	43	47	24	93	87	0	865	771	271	87	87	13	98	98	0	0.154	0.170	0.173	0.166	1.685	0.162	0.867	80	466	898	800	-2.697	120	778	116	684	0
7	2	8	"folC"	"STM2365"	10900	48380	90	640	652	164	43	45	12	100	100	0	601	612	116	88	88	11	100	100	0	1.164	1.162	1.158	1.145	1.167	1.178	0.958	52	372	1110	1133	0.219	597	513	609	524	0
7	3	8	"pdxB"	"STM2370"	11080	48380	100	1588	1512	370	43	45	11	100	100	0	796	773	143	87	88	11	100	100	0	2.179	2.141	2.153	2.093	1.239	2.186	0.970	80	440	2254	2155	1.124	1545	709	1469	686	0
7	4	8	"fabB"	"STM2378"	11250	48370	100	1074	1011	367	43	45	11	100	100	0	383	364	96	87	88	10	100	100	0	3.483	3.495	3.471	3.270	1.471	3.618	0.955	80	436	1327	1245	1.800	1031	296	968	277	0
7	5	8	"mepA"	"STM2383"	11440	48370	100	466	504	230	43	45	12	100	100	0	576	575	169	87	87	10	100	100	0	0.865	0.945	0.893	0.877	1.355	1.009	0.922	80	430	912	949	-0.209	423	489	461	488	0
7	6	8	"vacJ"	"STM2392"	11610	48370	90	730	741	164	42	44	13	100	100	0	608	629	125	89	89	11	100	100	0	1.326	1.294	1.249	1.289	1.160	1.290	0.955	52	356	1207	1239	0.407	688	519	699	540	0
7	7	8	""	"STM2596"	11800	48370	100	77	80	25	41	43	13	87	73	0	382	388	103	90	90	11	100	100	0	0.123	0.131	0.125	0.117	1.933	0.115	0.471	80	426	328	337	-3.020	36	292	39	298	0
7	8	8	""	"STM2600"	11970	48370	100	141	139	33	43	45	13	98	97	0	621	595	126	88	88	11	100	100	0	0.184	0.189	0.186	0.186	1.350	0.183	0.840	80	420	631	603	-2.443	98	533	96	507	0
7	9	8	""	"STM2605"	12150	48370	100	107	114	45	42	43	11	92	88	0	514	519	159	88	89	11	100	100	0	0.153	0.167	0.164	0.145	1.877	0.170	0.763	80	407	491	503	-2.712	65	426	72	431	0
7	10	8	""	"STM2609"	12330	48360	100	78	78	23	41	43	11	86	67	0	353	346	100	89	90	10	100	100	0	0.140	0.144	0.137	0.124	2.283	0.127	0.519	80	432	301	294	-2.835	37	264	37	257	0
7	11	8	""	"STM2614"	12510	48360	100	140	146	57	42	43	10	97	96	0	641	615	215	90	90	10	100	100	0	0.178	0.198	0.192	0.183	1.683	0.193	0.788	80	442	649	629	-2.491	98	551	104	525	0
7	12	8	""	"STM1021"	12690	48360	100	169	166	62	43	44	12	95	91	0	677	615	178	89	90	11	100	100	0	0.214	0.234	0.214	0.205	1.610	0.236	0.860	80	440	714	649	-2.222	126	588	123	526	0
7	13	8	"yrbF"	"STM3313"	12860	48360	100	468	477	147	42	45	28	100	100	0	628	619	160	88	90	19	100	100	0	0.789	0.819	0.829	0.807	1.338	0.821	0.934	80	430	966	966	-0.342	426	540	435	531	0
7	14	8	"yhbL"	"STM3327"	13030	48350	90	590	571	122	43	48	32	100	100	0	543	529	152	90	93	27	100	96	0	1.208	1.203	1.162	1.303	1.505	1.140	0.897	52	364	1000	967	0.272	547	453	528	439	0
7	15	8	"nanE"	"STM3337"	13210	48350	90	149	152	46	43	47	17	98	96	0	591	564	138	91	93	21	100	100	0	0.212	0.230	0.229	0.232	1.398	0.222	0.832	52	357	606	582	-2.238	106	500	109	473	0
7	16	8	"rpsI"	"STM3344"	13380	48350	110	3895	3673	1845	43	46	16	100	100	0	213	211	64	89	90	14	97	90	0	31.065	29.754	30.312	27.106	1.659	30.330	0.913	80	515	3976	3752	4.957	3852	124	3630	122	0
7	17	8	""	"STM3350"	13570	48350	100	263	264	103	43	45	16	98	97	0	595	576	127	88	90	19	100	100	0	0.434	0.453	0.418	0.409	1.528	0.469	0.849	80	458	727	709	-1.204	220	507	221	488	0
7	18	8	"yhcR"	"STM3366"	13760	48350	80	62	65	24	43	44	11	63	42	0	196	202	62	88	88	11	100	100	0	0.176	0.193	0.188	0.190	1.935	0.222	0.467	52	313	127	136	-2.507	19	108	22	114	0
7	19	8	""	"STM0763"	13920	48340	100	113	120	42	42	44	12	97	93	0	481	469	113	90	91	11	100	100	0	0.182	0.206	0.195	0.191	1.754	0.182	0.620	80	418	462	457	-2.461	71	391	78	379	0
7	20	8	""	"STM0769"	14100	48340	90	132	136	36	44	46	14	100	100	0	458	479	92	91	92	12	100	100	0	0.240	0.237	0.239	0.226	1.428	0.224	0.754	52	374	455	480	-2.060	88	367	92	388	0
7	21	8	"modF"	"STM0778"	14280	48350	100	445	440	66	43	45	15	100	100	0	883	864	126	91	92	13	100	100	0	0.508	0.514	0.506	0.517	1.216	0.500	0.950	80	440	1194	1170	-0.978	402	792	397	773	0
7	22	8	"ybhE"	"STM0785"	14460	48340	100	734	727	211	44	45	11	100	100	0	733	734	159	91	91	12	100	100	0	1.075	1.062	1.079	0.994	1.452	1.083	0.963	80	430	1332	1326	0.104	690	642	683	643	0
7	23	8	"hutC"	"STM0789"	14630	48340	100	253	257	68	43	43	10	100	100	0	476	480	104	89	89	11	100	100	0	0.543	0.547	0.537	0.538	1.229	0.539	0.921	80	418	597	605	-0.882	210	387	214	391	0
7	24	8	"ybhB"	"STM0792"	14810	48330	90	162	163	45	42	43	11	100	100	0	334	328	55	89	89	10	100	100	0	0.490	0.506	0.500	0.488	1.351	0.500	0.832	52	388	365	360	-1.030	120	245	121	239	0
7	1	9	""	"STM0904"	10710	48550	90	67	74	29	43	45	13	73	40	0	382	396	89	87	94	42	100	100	0	0.081	0.100	0.089	0.081	2.197	0.114	0.418	52	367	319	340	-3.620	24	295	31	309	0
7	2	9	""	"STM0909"	10900	48560	100	108	113	33	44	46	12	97	93	0	656	655	131	89	94	37	100	98	0	0.113	0.122	0.115	0.112	1.504	0.123	0.779	80	471	631	635	-3.147	64	567	69	566	0
7	3	9	""	"STM0915"	11070	48550	90	70	79	27	44	45	13	80	48	0	425	431	120	88	90	16	100	100	0	0.077	0.102	0.096	0.086	2.189	0.085	0.401	52	358	363	378	-3.696	26	337	35	343	0
7	4	9	""	"STM0919"	11250	48560	90	61	72	43	41	43	12	63	40	0	233	338	281	88	89	14	100	100	0	0.138	0.124	0.131	0.122	2.252	0.126	0.673	52	388	165	281	-2.858	20	145	31	250	0
7	5	9	""	"STM0923"	11440	48550	100	69	70	21	41	44	11	76	62	0	350	383	128	88	89	12	100	100	0	0.107	0.098	0.095	0.080	2.250	0.085	0.420	80	439	290	324	-3.226	28	262	29	295	0
7	6	9	""	"STM0927"	11610	48550	100	150	162	52	42	44	12	100	100	0	917	917	116	90	90	12	100	100	0	0.131	0.145	0.133	0.134	1.516	0.142	0.771	80	430	935	947	-2.937	108	827	120	827	0
7	7	9	""	"STM4207"	11780	48540	90	111	121	40	43	45	12	100	96	0	451	468	103	89	93	24	100	100	0	0.188	0.206	0.194	0.190	1.408	0.218	0.754	52	371	430	457	-2.412	68	362	78	379	0
7	8	9	""	"STM4211"	11980	48550	100	265	271	50	43	45	14	100	100	0	1053	1048	74	89	91	22	100	100	0	0.230	0.238	0.226	0.232	1.255	0.231	0.895	80	422	1186	1187	-2.118	222	964	228	959	0
7	9	9	""	"STM4216"	12140	48530	100	63	66	21	43	45	11	67	47	0	258	241	87	90	90	11	90	86	0	0.119	0.152	0.150	0.162	2.822	0.141	0.450	80	403	188	174	-3.070	20	168	23	151	-75
7	10	9	"pgi"	"STM4221"	12330	48540	110	1023	1013	149	43	44	11	100	100	0	1152	1148	93	90	90	11	100	100	0	0.923	0.917	0.911	0.907	1.155	0.925	0.964	80	478	2042	2028	-0.116	980	1062	970	1058	0
7	11	9	"yjbH"	"STM4225"	12500	48540	100	79	87	36	43	44	12	95	76	0	252	270	68	89	90	11	100	100	0	0.221	0.243	0.212	0.200	1.874	0.240	0.499	80	430	199	225	-2.179	36	163	44	181	100
7	12	9	"qor"	"STM4245"	12680	48540	90	72	75	22	43	44	12	84	59	0	236	237	53	89	90	10	100	100	0	0.197	0.216	0.186	0.186	1.993	0.223	0.507	52	357	176	180	-2.342	29	147	32	148	0
7	13	9	"cspC"	"STM1837"	12860	48540	110	217	218	46	44	45	12	100	100	0	225	227	27	88	90	10	100	100	0	1.263	1.252	1.239	1.231	1.319	1.310	0.859	80	479	310	313	0.337	173	137	174	139	0
7	14	9	"flk"	"STM2371"	13040	48540	100	444	451	92	43	45	12	100	100	0	679	695	110	90	91	13	100	100	0	0.681	0.674	0.655	0.666	1.194	0.673	0.944	80	451	990	1013	-0.555	401	589	408	605	0
7	15	9	"hisH"	"STM2075"	13220	48530	100	450	454	97	44	45	11	100	100	0	517	528	80	90	91	12	100	100	0	0.951	0.936	0.947	0.926	1.224	0.948	0.936	80	430	833	848	-0.073	406	427	410	438	0
7	16	9	"argT"	"STM2355"	13400	48530	100	146	154	51	43	46	16	100	98	0	597	598	103	90	90	13	100	100	0	0.203	0.219	0.199	0.202	1.500	0.214	0.759	80	420	610	619	-2.299	103	507	111	508	0
7	17	9	"pabB"	"STM1824"	13580	48520	110	256	261	66	44	46	18	100	98	0	553	565	94	91	96	32	100	100	0	0.459	0.458	0.460	0.442	1.297	0.455	0.911	80	477	674	691	-1.124	212	462	217	474	0
7	18	9	"fimD"	"STM0546"	13740	48520	90	78	95	44	43	46	17	80	51	0	403	398	124	89	95	37	100	100	0	0.111	0.168	0.126	0.136	1.942	0.169	0.528	52	356	349	361	-3.165	35	314	52	309	0
7	19	9	"yecC"	"STM1951"	13920	48520	100	160	160	45	42	44	12	100	96	0	535	527	99	90	91	12	100	100	0	0.265	0.270	0.266	0.251	1.495	0.268	0.856	80	452	563	555	-1.915	118	445	118	437	0
7	20	9	"cheB"	"STM1917"	14110	48520	100	168	177	58	43	45	13	100	100	0	503	534	118	89	90	11	100	100	0	0.302	0.301	0.292	0.287	1.406	0.304	0.847	80	428	539	579	-1.728	125	414	134	445	0
7	21	9	"argS"	"STM1909"	14280	48520	100	702	774	187	42	44	12	100	100	0	702	754	156	90	91	11	100	100	0	1.078	1.102	1.091	1.099	1.128	1.101	0.967	80	408	1272	1396	0.109	660	612	732	664	0
7	22	9	"yecE"	"STM1903"	14460	48520	100	97	115	61	43	44	11	95	91	0	281	335	159	91	91	11	100	100	0	0.284	0.295	0.278	0.267	1.583	0.316	0.818	80	420	244	316	-1.815	54	190	72	244	0
[truncated: 556,149 more chars]
