# Supplementary material for: BABAR: an R package to simplify the normalisation of common reference design microarray-based transcriptomic datasets
Source: BMC Bioinformatics. 2010 Feb 3;11:73. doi: 10.1186/1471-2105-11-73 (PMC2829013; doi:10.1186/1471-2105-11-73)
Supplement: Additional file 3 — Dataset 1. The unprocessed microarray data files from a heterogeneous 'problem' dataset describing the transcriptomic changes for Salmonella internalised within mammalian cells. [file 1471-2105-11-73-S3.ZIP › E2h-86A.gpr]

ATF	1.0
27	43    
"Type=GenePix Results 1.4"
"DateTime=2003/03/19 04:21:12"
"Settings=\\Fr-netapp1a\hintoncom\Isa & Sabine\Sabine\12479786A.gps"
"GalFile=\\Fr-netapp1a\hintoncom\Array lists\STPLMar2003.gal"
"Scanner=GenePix 4000A [48450]"
"Comment="
"PixelSize=10"
"ImageName=635 nm	532 nm"
"FileName=\\Fr-netapp1a\hintoncom\Isa & Sabine\Isa\12479786A.tif	\\Fr-netapp1a\hintoncom\Isa & Sabine\Isa\12479786A.tif"
"PMTVolts=600	550"
"ScanPower=100	100"
"FocusPosition=0"
"NormalizationFactor:RatioOfMedians=3.57345"
"NormalizationFactor:RatioOfMeans=3.548"
"NormalizationFactor:MedianOfRatios=3.50854"
"NormalizationFactor:MeanOfRatios=3.50325"
"NormalizationFactor:RegressionRatio=3.55467"
"JpegImage=\\Fr-netapp1a\hintoncom\Isa & Sabine\Isa\12479786A.jpg"
"RatioFormulation=W1/W2 (635 nm/532 nm)"
"Barcode=12479786"
"ImageOrigin=960, 13720"
"JpegOrigin=1840, 14120"
"Creator=GenePix Pro 3.0.6.90"
"Temperature=34.55"
"LaserPower=1.68	1.83"
"LaserOnTime=4283	55713"
"Supplier="
"Block"	"Column"	"Row"	"Name"	"ID"	"X"	"Y"	"Dia."	"F635 Median"	"F635 Mean"	"F635 SD"	"B635 Median"	"B635 Mean"	"B635 SD"	"% > B635+1SD"	"% > B635+2SD"	"F635 % Sat."	"F532 Median"	"F532 Mean"	"F532 SD"	"B532 Median"	"B532 Mean"	"B532 SD"	"% > B532+1SD"	"% > B532+2SD"	"F532 % Sat."	"Ratio of Medians"	"Ratio of Means"	"Median of Ratios"	"Mean of Ratios"	"Ratios SD"	"Rgn Ratio"	"Rgn R�"	"F Pixels"	"B Pixels"	"Sum of Medians"	"Sum of Means"	"Log Ratio"	"F635 Median - B635"	"F532 Median - B532"	"F635 Mean - B635"	"F532 Mean - B532"	"Flags"
1	1	1	"yiiD"	"STM4029"	2030	14410	100	1544	1621	895	53	55	13	100	100	0	11877	11989	6252	90	100	43	100	100	0	0.126	0.132	0.130	0.131	1.212	0.134	0.981	80	444	13278	13467	-2.983	1491	11787	1568	11899	0
1	2	1	"yjiY"	"STM4532"	2220	14410	140	1076	1391	788	56	88	245	99	93	0	9130	11614	6119	100	163	234	100	100	0	0.113	0.116	0.114	0.113	1.170	0.119	0.976	156	748	10050	12849	-3.146	1020	9030	1335	11514	0
1	3	1	"glpG"	"STM3524"	2390	14410	110	1969	2258	944	58	67	35	100	100	0	13887	15559	5838	120	205	255	100	100	0	0.139	0.142	0.141	0.138	1.169	0.144	0.983	80	440	15678	17639	-2.849	1911	13767	2200	15439	0
1	4	1	"yhjC"	"STM3607"	2570	14410	120	554	546	311	55	63	38	93	87	0	15767	15674	9082	99	220	622	95	93	0	0.032	0.032	0.031	0.031	1.336	0.032	0.951	120	533	16167	16066	-4.973	499	15668	491	15575	0
1	5	1	"dacB"	"STM3300"	2750	14400	140	2656	2779	789	53	58	30	100	100	0	22559	24247	6647	86	160	521	100	99	0	0.116	0.113	0.113	0.111	1.124	0.112	0.985	156	751	25076	26887	-3.110	2603	22473	2726	24161	0
1	6	1	"yqjD"	"STM3229"	2920	14400	90	970	1219	840	55	67	55	100	100	0	3836	4736	3424	87	106	104	100	100	0	0.244	0.250	0.252	0.249	1.149	0.244	0.975	52	354	4664	5813	-2.035	915	3749	1164	4649	0
1	7	1	"yfhP"	"STM2544"	3110	14400	100	9539	11581	7618	56	66	50	100	100	0	4936	5694	2983	88	103	90	100	100	0	1.956	2.056	1.969	1.979	1.135	2.222	0.969	80	482	14331	17131	0.968	9483	4848	11525	5606	0
1	8	1	""	"STM0660"	3290	14390	100	439	479	255	54	55	12	98	97	0	18307	18740	8800	85	93	57	100	100	0	0.021	0.023	0.022	0.022	1.191	0.024	0.955	80	466	18607	19080	-5.565	385	18222	425	18655	0
1	9	1	""	"STM0672"	3470	14390	100	474	476	182	54	54	12	98	97	0	13257	13169	5908	85	100	82	98	98	0	0.032	0.032	0.033	0.033	1.352	0.032	0.971	80	466	13592	13506	-4.971	420	13172	422	13084	0
1	10	1	"nagB"	"STM0684"	3650	14400	110	1443	1468	242	54	55	13	100	100	0	18829	19507	3445	90	107	69	100	100	0	0.074	0.073	0.073	0.073	1.112	0.071	0.976	80	510	20128	20831	-3.754	1389	18739	1414	19417	0
1	11	1	"ybfN"	"STM0688"	3820	14400	100	136	145	69	53	54	13	97	93	0	4067	4449	2992	89	96	31	100	100	0	0.021	0.021	0.022	0.021	1.318	0.021	0.904	80	452	4061	4452	-5.583	83	3978	92	4360	0
1	12	1	"eutH"	"STM2460"	3990	14390	90	571	581	197	56	60	28	100	100	0	18137	17420	5346	99	244	983	100	100	0	0.029	0.030	0.029	0.030	1.226	0.030	0.960	52	378	18553	17846	-5.130	515	18038	525	17321	0
1	13	1	"ubiE"	"STM3970"	4180	14400	100	4108	4187	485	54	57	26	100	100	0	24260	24438	3263	86	201	884	100	100	0	0.168	0.170	0.170	0.170	1.107	0.167	0.980	80	471	28228	28485	-2.576	4054	24174	4133	24352	0
1	14	1	""	"STM3966"	4360	14400	100	1452	1462	137	54	56	12	100	100	0	31291	31099	2498	87	94	28	100	100	0	0.045	0.045	0.045	0.045	1.093	0.045	0.979	80	440	32602	32420	-4.480	1398	31204	1408	31012	0
1	15	1	"yigL"	"STM3962"	4530	14400	100	2674	2569	614	56	58	15	100	100	0	25919	24268	4875	87	102	52	100	100	0	0.101	0.104	0.104	0.102	1.215	0.101	0.959	80	450	28450	26694	-3.303	2618	25832	2513	24181	0
1	16	1	"recQ"	"STM3958"	4710	14390	90	1848	2308	1237	58	63	34	100	100	0	18401	20722	8420	89	119	142	100	100	0	0.098	0.109	0.103	0.105	1.166	0.114	0.960	52	395	20102	22883	-3.355	1790	18312	2250	20633	0
1	17	1	"yigG"	"STM3954"	4900	14400	100	812	891	437	56	60	29	100	100	0	16768	16610	4488	89	113	126	100	100	0	0.045	0.051	0.044	0.047	1.332	0.053	0.889	80	471	17435	17356	-4.464	756	16679	835	16521	0
1	18	1	"yigB"	"STM3950"	5070	14400	100	1968	1932	405	55	56	12	100	100	0	21877	21320	3211	89	94	24	100	100	0	0.088	0.088	0.088	0.087	1.143	0.088	0.971	80	450	23701	23108	-3.510	1913	21788	1877	21231	0
1	19	1	"sgaB"	"STM4384"	5250	14390	90	157	173	83	53	55	12	100	100	0	5344	6611	3986	84	93	29	100	100	0	0.020	0.018	0.019	0.018	1.315	0.018	0.869	52	371	5364	6647	-5.660	104	5260	120	6527	0
1	20	1	"cycA"	"STM4398"	5420	14400	100	5414	5316	765	55	56	12	100	100	0	40566	39110	5679	83	89	26	100	100	0	0.132	0.135	0.134	0.135	1.087	0.134	0.987	80	452	45842	44288	-2.917	5359	40483	5261	39027	0
1	21	1	"ytfM"	"STM4409"	5600	14390	100	1955	2003	775	54	55	11	100	100	0	15465	15804	5776	81	84	19	100	100	0	0.124	0.124	0.124	0.122	1.129	0.125	0.986	80	456	17285	17672	-3.017	1901	15384	1949	15723	0
1	22	1	""	"STM4418"	5780	14390	100	861	777	247	54	55	11	100	100	0	29940	27844	8705	80	83	16	100	100	0	0.027	0.026	0.026	0.026	1.146	0.026	0.986	80	444	30667	28487	-5.210	807	29860	723	27764	0
1	23	1	""	"STM4422"	5940	14380	90	105	107	25	54	56	12	96	96	0	4468	4853	2054	80	156	516	100	100	0	0.012	0.011	0.014	0.014	1.214	0.011	0.785	52	368	4439	4826	-6.427	51	4388	53	4773	0
1	24	1	"srfJ"	"STM4426"	6130	14390	100	514	503	89	53	54	12	100	100	0	35618	34602	5127	81	138	441	100	100	0	0.013	0.013	0.013	0.013	1.107	0.013	0.971	80	507	35998	34971	-6.268	461	35537	450	34521	0
1	1	2	"yaiC"	"STM0385"	2040	14580	100	626	643	218	55	57	14	100	100	0	12422	12741	3857	95	109	46	100	100	0	0.046	0.046	0.046	0.045	1.169	0.047	0.972	80	444	12898	13234	-4.432	571	12327	588	12646	0
1	2	2	"mopB"	"STM4329"	2210	14570	90	5265	5585	2505	62	125	364	100	100	0	2631	2776	1311	107	173	245	100	100	0	2.061	2.069	2.143	2.104	1.210	2.081	0.960	52	330	7727	8192	1.044	5203	2524	5523	2669	0
1	3	2	"phoP"	"STM1231"	2400	14570	90	10214	12714	5875	66	121	333	100	100	0	8077	9690	3721	124	212	313	100	100	0	1.276	1.322	1.284	1.290	1.088	1.359	0.987	52	375	18101	22214	0.352	10148	7953	12648	9566	0
1	4	2	"otsA"	"STM1928"	2570	14560	90	1172	1159	392	57	67	48	100	98	0	26517	26116	8225	106	314	1030	100	100	0	0.042	0.042	0.042	0.041	1.158	0.042	0.978	52	339	27526	27112	-4.566	1115	26411	1102	26010	0
1	5	2	"thiF"	"STM4162"	2750	14570	90	248	283	97	55	63	47	100	100	0	11666	13080	4594	91	243	913	100	100	0	0.017	0.018	0.017	0.017	1.204	0.017	0.938	52	354	11768	13217	-5.906	193	11575	228	12989	0
1	6	2	"hemE"	"STM4167"	2940	14580	100	923	1077	764	56	59	26	100	100	0	7615	8657	5740	86	97	83	100	100	0	0.115	0.119	0.115	0.111	1.278	0.123	0.980	80	450	8396	9592	-3.118	867	7529	1021	8571	0
1	7	2	"bfr"	"STM3443"	3100	14570	90	3385	4349	2514	56	85	210	100	100	0	5306	6755	3899	87	136	335	100	100	0	0.638	0.644	0.635	0.646	1.156	0.642	0.979	52	353	8548	10961	-0.649	3329	5219	4293	6668	0
1	8	2	"stfA"	"STM0195"	3290	14570	90	131	159	69	54	76	189	19	0	0	5761	7015	2979	87	125	299	100	100	0	0.014	0.015	0.015	0.015	1.295	0.016	0.870	52	386	5751	7033	-6.203	77	5674	105	6928	0
1	9	2	"hemL"	"STM0202"	3460	14570	90	508	530	170	54	55	13	100	100	0	3266	3227	870	83	94	63	100	100	0	0.143	0.151	0.147	0.148	1.169	0.154	0.964	52	374	3637	3620	-2.810	454	3183	476	3144	0
1	10	2	"eutD"	"STM2466"	3640	14570	90	82	92	42	52	54	13	76	55	0	2476	3173	1851	82	93	65	100	100	0	0.013	0.013	0.016	0.016	1.363	0.014	0.627	52	365	2424	3131	-6.318	30	2394	40	3091	0
1	11	2	"crr"	"STM2433"	3810	14570	90	2896	4029	3131	53	63	77	100	100	0	5598	7208	4638	82	104	144	100	100	0	0.515	0.558	0.527	0.534	1.137	0.586	0.960	52	373	8359	11102	-0.956	2843	5516	3976	7126	0
1	12	2	"prpD"	"STM0370"	3990	14570	90	100	108	44	54	64	74	17	1	0	4407	4657	2500	83	224	819	100	94	0	0.011	0.012	0.013	0.014	1.315	0.015	0.805	52	390	4370	4628	-6.555	46	4324	54	4574	0
1	13	2	"spaQ"	"STM2889"	4180	14570	100	542	576	239	54	56	16	100	100	0	4924	5280	2316	85	191	754	100	98	0	0.101	0.100	0.101	0.099	1.188	0.100	0.967	80	438	5327	5717	-3.310	488	4839	522	5195	0
1	14	2	"yfeJ"	"STM2437"	4360	14570	100	436	434	152	54	55	11	100	100	0	11343	11419	3886	85	86	14	100	100	0	0.034	0.034	0.033	0.032	1.205	0.034	0.963	80	430	11640	11714	-4.881	382	11258	380	11334	0
1	15	2	"fabH"	"STM1193"	4540	14570	100	13156	12399	3139	54	55	12	100	100	0	18380	17959	4149	87	89	18	100	100	0	0.716	0.691	0.691	0.684	1.099	0.694	0.988	80	418	31395	30217	-0.482	13102	18293	12345	17872	0
1	16	2	"flgN"	"STM1171"	4700	14570	90	739	806	307	55	61	42	100	100	0	8533	8702	2875	84	147	449	100	100	0	0.081	0.087	0.085	0.085	1.138	0.087	0.972	52	377	9133	9369	-3.627	684	8449	751	8618	0
1	17	2	"phsC"	"STM2063"	4890	14570	90	542	540	90	57	63	39	100	100	0	21984	22079	3090	88	217	760	100	100	0	0.022	0.022	0.022	0.022	1.126	0.022	0.973	52	378	22381	22474	-5.497	485	21896	483	21991	0
1	18	2	"pefB"	"PSLT019"	5080	14570	100	175	188	71	55	57	18	97	95	0	8878	9926	4284	89	157	588	100	100	0	0.014	0.014	0.014	0.014	1.184	0.014	0.920	80	426	8909	9970	-6.195	120	8789	133	9837	0
1	19	2	""	"PSLT046"	5250	14570	100	11079	11504	5534	58	60	16	100	100	0	12243	12281	4613	88	90	17	100	100	0	0.907	0.939	0.906	0.898	1.165	0.985	0.976	80	430	23176	23639	-0.141	11021	12155	11446	12193	0
1	20	2	"rlgA"	"PSLT045"	5420	14560	90	3042	3650	1519	58	67	67	100	100	0	3801	4487	1727	83	95	91	100	100	0	0.803	0.816	0.804	0.809	1.142	0.837	0.966	52	346	6702	7996	-0.317	2984	3718	3592	4404	0
1	21	2	"udp"	"STM3968"	5590	14560	90	597	666	318	55	64	63	100	100	0	5920	6965	3135	80	125	325	100	100	0	0.093	0.089	0.083	0.086	1.213	0.089	0.948	52	372	6382	7496	-3.430	542	5840	611	6885	0
1	22	2	"hns"	"STM1751"	5780	14570	100	1842	2790	3357	56	58	22	100	100	0	1931	2630	2634	79	110	287	100	96	0	0.964	1.072	0.992	1.010	1.189	1.199	0.943	80	451	3638	5285	-0.052	1786	1852	2734	2551	0
1	23	2	"prgI"	"STM2873"	5950	14560	90	1165	1779	1580	55	59	25	100	100	0	1617	2182	1690	77	83	35	100	100	0	0.721	0.819	0.764	0.777	1.220	0.862	0.945	52	366	2650	3829	-0.472	1110	1540	1724	2105	0
1	24	2	"prfC"	"STM4560"	6130	14570	100	577	697	417	53	56	24	100	100	0	3709	4371	2508	78	84	39	100	100	0	0.144	0.150	0.146	0.148	1.217	0.150	0.943	80	449	4155	4937	-2.793	524	3631	644	4293	0
1	1	3	"iclR"	"STM4187"	2040	14750	90	326	405	207	52	53	12	100	100	0	5441	7043	3670	93	113	106	100	100	0	0.051	0.051	0.052	0.049	1.209	0.048	0.946	52	370	5622	7303	-4.287	274	5348	353	6950	0
1	2	3	"hisQ"	"STM2353"	2220	14750	90	1367	1406	480	55	58	15	100	100	0	10632	11838	3609	92	114	133	100	100	0	0.124	0.115	0.114	0.113	1.153	0.113	0.970	52	396	11852	13097	-3.006	1312	10540	1351	11746	0
1	3	3	"rpsP"	"STM2676"	2400	14760	90	1973	3052	2466	56	59	17	100	100	0	900	1197	860	91	103	99	100	98	0	2.370	2.709	2.589	2.709	1.270	2.814	0.964	52	365	2726	4102	1.245	1917	809	2996	1106	0
1	4	3	"ilvH"	"STM0117"	2580	14760	100	272	289	118	53	54	12	98	98	0	3215	3337	1580	89	91	16	100	100	0	0.070	0.073	0.068	0.071	1.397	0.070	0.914	80	456	3345	3484	-3.835	219	3126	236	3248	0
1	5	3	"putP"	"STM1125"	2760	14760	100	317	326	98	52	54	12	100	98	0	4854	4734	1518	90	95	27	100	100	0	0.056	0.059	0.058	0.059	1.302	0.058	0.940	80	439	5029	4918	-4.168	265	4764	274	4644	0
1	6	3	"hfq"	"STM4361"	2930	14750	90	1307	2078	1981	56	62	37	100	100	0	1128	1623	1370	92	102	52	100	100	0	1.208	1.321	1.263	1.276	1.195	1.382	0.969	52	349	2287	3553	0.272	1251	1036	2022	1531	0
1	7	3	"cbiK"	"STM2025"	3110	14750	100	144	153	53	56	61	39	88	62	0	6757	6348	2674	89	96	53	100	100	0	0.013	0.015	0.016	0.017	1.366	0.015	0.821	80	462	6756	6356	-6.244	88	6668	97	6259	0
1	8	3	"cboQ"	"STM2021"	3300	14760	100	207	211	55	55	57	17	100	98	0	8063	8431	2251	91	137	205	100	100	0	0.019	0.019	0.019	0.019	1.225	0.019	0.906	80	437	8124	8496	-5.713	152	7972	156	8340	0
1	9	3	"umuD"	"STM1998"	3470	14750	100	142	146	45	55	56	12	98	97	0	3246	3223	1114	87	113	83	100	100	0	0.028	0.029	0.028	0.028	1.307	0.029	0.842	80	440	3246	3227	-5.182	87	3159	91	3136	0
1	10	3	"uhpB"	"STM3789"	3650	14740	90	109	151	122	52	53	11	100	94	0	1337	2516	3170	81	86	29	100	100	0	0.045	0.041	0.038	0.039	1.479	0.035	0.835	52	382	1313	2534	-4.462	57	1256	99	2435	0
1	11	3	"trpC"	"STM1725"	3830	14750	90	275	306	114	53	54	12	100	100	0	4308	5064	1744	82	93	85	100	100	0	0.053	0.051	0.048	0.049	1.276	0.048	0.905	52	382	4448	5235	-4.251	222	4226	253	4982	0
1	12	3	"rpoN"	"STM3320"	4010	14750	100	230	246	98	53	54	13	100	100	0	1584	1753	797	83	105	194	100	98	0	0.118	0.116	0.113	0.114	1.373	0.109	0.881	80	463	1678	1863	-3.084	177	1501	193	1670	0
1	13	3	"phnW"	"STM0431"	4190	14750	100	399	433	170	54	55	12	100	100	0	14874	15880	5748	82	85	16	100	100	0	0.023	0.024	0.024	0.023	1.217	0.024	0.956	80	432	15137	16177	-5.422	345	14792	379	15798	0
1	14	3	""	"STM4141"	4370	14760	100	390	395	128	54	54	11	100	100	0	1866	1770	542	82	84	15	100	100	0	0.188	0.202	0.198	0.201	1.298	0.198	0.914	80	430	2120	2029	-2.409	336	1784	341	1688	0
1	15	3	""	"STM0346"	4540	14750	90	241	261	64	52	53	11	100	100	0	11096	12367	3399	85	102	131	100	100	0	0.017	0.017	0.017	0.017	1.181	0.017	0.934	52	358	11200	12491	-5.864	189	11011	209	12282	0
1	16	3	""	"STM1042"	4720	14760	100	244	252	65	53	55	16	100	98	0	6524	6511	1647	80	101	180	100	100	0	0.030	0.031	0.030	0.031	1.238	0.030	0.911	80	438	6635	6630	-5.076	191	6444	199	6431	0
1	17	3	"sirC"	"STM1774"	4890	14750	100	419	451	176	55	55	13	100	100	0	4827	5257	2238	83	100	234	100	100	0	0.077	0.077	0.076	0.076	1.166	0.076	0.971	80	430	5108	5570	-3.704	364	4744	396	5174	0
1	18	3	"orf70"	"STM1388"	5070	14750	100	280	296	101	55	58	15	100	100	0	3221	3260	1250	87	98	35	100	100	0	0.072	0.076	0.073	0.075	1.283	0.073	0.924	80	420	3359	3414	-3.800	225	3134	241	3173	0
1	19	3	"traB"	"PSLT081"	5250	14750	100	356	358	64	57	61	16	100	100	0	25005	24898	4893	91	97	28	100	100	0	0.012	0.012	0.013	0.013	1.152	0.012	0.937	80	432	25213	25108	-6.381	299	24914	301	24807	0
1	20	3	"trbI"	"PSLT089"	5430	14750	100	111	121	45	54	58	27	86	55	0	6156	7021	3663	81	85	28	100	100	0	0.009	0.010	0.013	0.013	1.189	0.010	0.820	80	427	6132	7007	-6.736	57	6075	67	6940	0
1	21	3	""	"PSLT093"	5590	14740	90	131	139	35	54	55	12	100	98	0	7969	8036	2397	80	120	264	100	100	0	0.010	0.011	0.013	0.014	1.323	0.010	0.773	52	370	7966	8041	-6.679	77	7889	85	7956	0
1	22	3	"traF"	"PSLT097"	5780	14750	100	283	306	108	55	55	12	100	100	0	18607	20196	7879	80	110	241	100	100	0	0.012	0.012	0.013	0.013	1.171	0.012	0.953	80	439	18755	20367	-6.344	228	18527	251	20116	0
1	23	3	"traG"	"PSLT101"	5960	14740	100	374	453	283	55	56	14	100	100	0	13446	16976	11538	77	80	22	100	100	0	0.024	0.024	0.023	0.023	1.221	0.023	0.920	80	442	13688	17297	-5.389	319	13369	398	16899	0
1	24	3	""	"PSLT106"	6140	14730	100	4539	4939	1856	53	55	12	100	100	0	6054	6410	2069	77	78	11	100	100	0	0.751	0.772	0.752	0.759	1.161	0.788	0.963	80	449	10463	11219	-0.414	4486	5977	4886	6333	0
1	1	4	""	"STM1656"	2040	14930	100	872	906	387	52	54	12	100	100	0	16550	17471	7091	89	101	48	100	100	0	0.050	0.049	0.050	0.048	1.254	0.050	0.974	80	476	17281	18236	-4.327	820	16461	854	17382	0
1	2	4	""	"STM2716"	2210	14930	90	83	86	26	56	57	13	67	50	0	3036	3427	2237	93	124	228	100	100	0	0.009	0.009	0.014	0.014	1.309	0.009	0.614	52	352	2970	3364	-6.768	27	2943	30	3334	0
1	3	4	""	"STM2722"	2390	14940	150	62	62	13	56	59	19	16	0	0	705	707	294	98	181	506	60	10	0	0.010	0.010	0.026	0.026	1.819	0.017	0.139	156	642	613	615	-6.661	6	607	6	609	0
1	4	4	""	"STM1618"	2580	14930	100	343	364	130	53	55	12	100	97	0	13090	13850	4833	98	102	27	100	100	0	0.022	0.023	0.023	0.022	1.205	0.023	0.954	80	381	13282	14063	-5.485	290	12992	311	13752	0
1	5	4	""	"STM1675"	2760	14930	100	503	534	270	53	54	12	100	98	0	9739	10225	5259	99	105	27	100	100	0	0.047	0.048	0.046	0.047	1.317	0.048	0.973	80	430	10090	10607	-4.421	450	9640	481	10126	0
1	6	4	""	"STM1664"	2940	14930	100	622	668	264	55	56	13	100	100	0	10372	10892	4274	100	107	29	100	100	0	0.055	0.057	0.057	0.056	1.206	0.057	0.968	80	442	10839	11405	-4.179	567	10272	613	10792	0
1	7	4	"pyrH"	"STM0218"	3120	14930	100	5501	6242	2195	56	57	13	100	100	0	10762	12102	3854	96	99	22	100	100	0	0.511	0.515	0.508	0.511	1.114	0.518	0.978	80	420	16111	18192	-0.970	5445	10666	6186	12006	0
1	8	4	"accA"	"STM0232"	3290	14930	100	3197	3071	1184	56	58	18	100	100	0	10211	9678	3159	99	154	213	100	100	0	0.311	0.315	0.312	0.308	1.145	0.322	0.979	80	418	13253	12594	-1.687	3141	10112	3015	9579	0
1	9	4	"panC"	"STM0181"	3480	14930	110	1390	1437	487	55	59	17	100	100	0	17710	18000	6207	95	153	206	100	100	0	0.076	0.077	0.077	0.078	1.179	0.076	0.981	80	478	18950	19287	-3.722	1335	17615	1382	17905	0
1	10	4	"sbmC"	"STM2061"	3650	14930	100	301	372	226	53	54	11	100	98	0	3374	4365	2929	82	86	23	100	100	0	0.075	0.074	0.074	0.074	1.325	0.073	0.938	80	426	3540	4602	-3.731	248	3292	319	4283	0
1	11	4	"yeeO"	"STM2013"	3820	14930	100	655	682	244	54	55	11	100	100	0	21891	23194	8295	83	87	24	100	100	0	0.028	0.027	0.027	0.027	1.160	0.027	0.979	80	430	22409	23739	-5.181	601	21808	628	23111	0
1	12	4	"rcsA"	"STM1982"	4000	14940	100	257	288	105	55	55	12	100	100	0	10977	11844	4788	83	85	17	100	100	0	0.019	0.020	0.020	0.020	1.255	0.020	0.936	80	430	11096	11994	-5.753	202	10894	233	11761	0
1	13	4	"yjbB"	"STM4189"	4180	14930	100	447	540	370	53	54	12	100	100	0	12702	14352	9488	80	83	15	100	100	0	0.031	0.034	0.033	0.033	1.226	0.035	0.957	80	432	13016	14759	-5.002	394	12622	487	14272	0
1	14	4	"ubiA"	"STM4234"	4360	14930	100	1486	1449	556	54	55	12	100	100	0	17641	17492	6024	80	83	16	100	100	0	0.082	0.080	0.080	0.078	1.208	0.081	0.982	80	408	18993	18807	-3.616	1432	17561	1395	17412	0
1	15	4	""	"STM4242"	4530	14930	100	1022	965	236	53	55	12	100	100	0	38621	35834	8811	82	91	102	100	100	0	0.025	0.026	0.026	0.026	1.169	0.025	0.979	80	440	39508	36664	-5.314	969	38539	912	35752	0
1	16	4	""	"STM4272"	4720	14930	100	281	291	96	55	55	11	100	100	0	12075	12340	4116	80	88	99	100	100	0	0.019	0.019	0.019	0.019	1.231	0.020	0.950	80	430	12221	12496	-5.730	226	11995	236	12260	0
1	17	4	"yjcG"	"STM4273"	4900	14930	100	470	471	130	55	56	12	100	100	0	23122	23771	6962	80	82	12	100	100	0	0.018	0.018	0.017	0.017	1.138	0.017	0.972	80	432	23457	24107	-5.795	415	23042	416	23691	0
1	18	4	"sixA"	"STM2387"	5080	14920	100	2443	2699	1190	56	59	17	100	100	0	5591	5997	2673	82	90	36	100	100	0	0.433	0.447	0.442	0.445	1.182	0.442	0.978	80	430	7896	8558	-1.207	2387	5509	2643	5915	0
1	19	4	"fes"	"STM0586"	5250	14920	90	456	464	191	54	58	17	100	100	0	1712	1836	888	81	91	39	100	100	0	0.246	0.234	0.231	0.233	1.174	0.225	0.948	52	356	2033	2165	-2.020	402	1631	410	1755	0
1	20	4	"maa"	"STM0472"	5430	14920	100	1282	1325	506	53	53	11	100	100	0	7560	7665	2471	77	79	13	100	100	0	0.164	0.168	0.163	0.164	1.167	0.170	0.967	80	418	8712	8860	-2.606	1229	7483	1272	7588	0
1	21	4	"ybbJ"	"STM0500"	5600	14930	100	626	630	190	53	53	11	100	100	0	3547	3583	1096	79	91	52	100	100	0	0.165	0.165	0.165	0.165	1.202	0.163	0.961	80	439	4041	4081	-2.597	573	3468	577	3504	0
1	22	4	"allD"	"STM0528"	5780	14920	100	214	217	66	52	53	11	100	100	0	13123	13696	4742	82	88	30	100	100	0	0.012	0.012	0.012	0.013	1.159	0.012	0.931	80	420	13203	13779	-6.331	162	13041	165	13614	0
1	23	4	"yfdH"	"STM0558"	5960	14920	100	266	277	102	52	53	12	100	100	0	16344	16561	5921	81	85	22	100	100	0	0.013	0.014	0.014	0.014	1.203	0.014	0.940	80	432	16477	16705	-6.248	214	16263	225	16480	0
1	24	4	""	"STM0573"	6140	14920	100	131	130	32	53	55	12	98	97	0	6073	5968	1823	78	79	14	100	100	0	0.013	0.013	0.014	0.014	1.258	0.013	0.838	80	474	6073	5967	-6.264	78	5995	77	5890	0
1	1	5	""	"STM1836"	2040	15110	90	1457	1462	283	53	55	13	100	100	0	17960	18132	3404	88	102	110	100	100	0	0.079	0.078	0.078	0.078	1.091	0.078	0.986	52	386	19276	19453	-3.670	1404	17872	1409	18044	0
1	2	5	"ycgN"	"STM1811"	2230	15120	100	890	866	218	56	57	14	100	100	0	8969	8672	1969	103	117	103	100	100	0	0.094	0.095	0.094	0.093	1.195	0.095	0.982	80	459	9700	9379	-3.410	834	8866	810	8569	0
1	3	5	"kdsA"	"STM1772"	2400	15110	100	3043	3270	1433	60	63	24	100	100	0	13424	13937	5445	112	256	716	100	100	0	0.224	0.232	0.234	0.230	1.196	0.234	0.956	80	275	16295	17035	-2.158	2983	13312	3210	13825	100
1	4	5	"galU"	"STM1752"	2560	15140	190	296	1235	1395	54	57	16	92	90	0	17519	17391	10870	100	143	373	89	88	0	0.014	0.068	0.106	0.071	3.488	0.069	0.519	256	1068	17661	18472	-6.170	242	17419	1181	17291	0
1	5	5	"yeaB"	"STM1825"	2770	15110	90	393	401	73	53	54	11	100	100	0	6813	6843	1120	99	99	15	100	100	0	0.051	0.052	0.051	0.051	1.154	0.051	0.961	52	346	7054	7092	-4.304	340	6714	348	6744	0
1	6	5	""	"STM1808"	2930	15100	90	508	536	183	53	55	13	100	100	0	7288	7759	2773	102	112	82	100	100	0	0.063	0.063	0.063	0.062	1.135	0.063	0.977	52	364	7641	8140	-3.981	455	7186	483	7657	0
1	7	5	""	"STM4011"	3110	15100	90	541	561	143	56	60	31	100	100	0	16279	18088	4760	105	210	779	100	100	0	0.030	0.028	0.028	0.028	1.154	0.028	0.972	52	380	16659	18488	-5.060	485	16174	505	17983	0
1	8	5	"yihG"	"STM3998"	3290	15100	90	787	878	310	56	65	45	100	100	0	13504	15045	4677	104	268	921	100	100	0	0.055	0.055	0.054	0.053	1.181	0.055	0.973	52	373	14131	15763	-4.196	731	13400	822	14941	0
1	9	5	"argC"	"STM4121"	3470	15110	100	3506	3573	1382	58	62	33	100	100	0	12630	12701	4359	97	157	460	100	100	0	0.275	0.279	0.276	0.272	1.189	0.282	0.987	80	442	15981	16119	-1.862	3448	12533	3515	12604	0
1	10	5	"ego"	"STM4074"	3650	15110	100	239	257	88	55	56	12	100	100	0	12432	13614	4902	82	85	16	100	100	0	0.015	0.015	0.015	0.015	1.239	0.015	0.940	80	432	12534	13734	-6.069	184	12350	202	13532	0
1	11	5	"cpxP"	"STM4060"	3830	15110	100	2920	3677	2067	55	57	34	100	100	0	6049	7103	3382	80	81	12	100	100	0	0.480	0.516	0.499	0.500	1.138	0.537	0.983	80	420	8834	10645	-1.059	2865	5969	3622	7023	0
1	12	5	""	"Not LT2a86"	4010	15110	100	230	259	114	54	56	33	100	98	0	3536	4020	2028	78	79	12	100	100	0	0.051	0.052	0.052	0.052	1.297	0.051	0.844	80	420	3634	4147	-4.296	176	3458	205	3942	0
1	13	5	"smg"	"STM3404"	4190	15110	100	1719	1834	735	54	56	13	100	100	0	7689	7771	2778	79	80	13	100	100	0	0.219	0.231	0.226	0.230	1.138	0.235	0.983	80	420	9275	9472	-2.192	1665	7610	1780	7692	0
1	14	5	"rpsM"	"STM3418"	4370	15110	100	11639	11382	4234	56	61	23	100	100	0	1562	1518	554	77	78	10	100	100	0	7.800	7.860	7.767	7.968	1.174	7.860	0.987	80	432	13068	12767	2.963	11583	1485	11326	1441	0
1	15	5	"rpsH"	"STM3426"	4550	15110	100	15603	15487	3558	56	62	27	100	100	0	1668	1635	346	78	79	11	100	100	0	9.778	9.911	9.982	9.896	1.123	9.981	0.986	80	420	17137	16988	3.290	15547	1590	15431	1557	0
1	16	5	"rpsQ"	"STM3431"	4720	15100	90	6094	6445	1621	56	65	53	100	100	0	1720	1802	397	78	80	17	100	100	0	3.677	3.706	3.654	3.690	1.084	3.774	0.986	52	357	7680	8113	1.879	6038	1642	6389	1724	0
1	17	5	"rplV"	"STM3435"	4900	15110	100	15672	15454	3498	56	63	46	100	100	0	1592	1558	323	79	80	16	100	100	0	10.321	10.411	10.374	10.422	1.112	10.509	0.985	80	430	17129	16877	3.368	15616	1513	15398	1479	0
1	18	5	"rplC"	"STM3440"	5080	15110	100	31082	31543	9709	56	59	16	100	100	0	2750	2798	655	81	84	18	100	100	0	11.625	11.589	11.488	11.334	1.153	11.992	0.980	80	430	33695	34204	3.539	31026	2669	31487	2717	0
1	19	5	"yjgA"	"STM4437"	5250	15100	90	1331	1471	478	56	58	18	100	100	0	8427	9254	2280	80	85	38	100	100	0	0.153	0.154	0.151	0.151	1.106	0.157	0.980	52	365	9622	10589	-2.711	1275	8347	1415	9174	0
1	20	5	"holC"	"STM4476"	5430	15100	100	572	580	162	54	55	14	100	100	0	3896	3920	983	77	81	34	100	100	0	0.136	0.137	0.135	0.133	1.256	0.135	0.952	80	442	4337	4369	-2.882	518	3819	526	3843	0
1	21	5	"yjiE"	"STM4511"	5610	15110	100	406	404	89	54	55	12	100	100	0	9586	9280	2184	76	79	21	100	100	0	0.037	0.038	0.038	0.039	1.247	0.038	0.956	80	408	9862	9554	-4.756	352	9510	350	9204	0
1	22	5	"fhuF"	"STM4550"	5780	15100	100	936	1030	422	54	55	12	100	100	0	7222	7866	3062	79	84	23	100	100	0	0.123	0.125	0.124	0.123	1.138	0.126	0.984	80	430	8025	8763	-3.018	882	7143	976	7787	0
1	23	5	"smp"	"STM4577"	5960	15090	90	287	328	129	56	57	13	100	100	0	7520	8637	3384	83	103	132	100	100	0	0.031	0.032	0.031	0.031	1.154	0.032	0.961	52	366	7668	8826	-5.009	231	7437	272	8554	0
1	24	5	"arcA"	"STM4598"	6140	15100	100	4720	5685	2893	56	61	26	100	100	0	8420	9468	4121	80	101	122	100	100	0	0.559	0.600	0.579	0.595	1.147	0.617	0.976	80	474	13004	15017	-0.838	4664	8340	5629	9388	0
1	1	6	""	"STM3548"	2040	15300	100	160	161	47	53	54	12	100	98	0	6907	6986	2544	86	87	14	100	100	0	0.016	0.016	0.015	0.016	1.327	0.016	0.882	80	484	6928	7008	-5.994	107	6821	108	6900	0
1	2	6	"yhgG"	"STM3507"	2220	15290	90	215	258	166	54	55	12	100	100	0	1981	2531	1805	94	104	60	100	100	0	0.085	0.084	0.081	0.080	1.231	0.085	0.952	52	365	2048	2641	-3.551	161	1887	204	2437	0
1	3	6	"nanA"	"STM3339"	2410	15290	100	465	501	184	55	57	14	100	100	0	11817	12647	3830	98	107	55	100	100	0	0.035	0.036	0.035	0.034	1.237	0.036	0.957	80	402	12129	12995	-4.837	410	11719	446	12549	0
1	4	6	"mtgA"	"STM3326"	2580	15280	100	457	478	223	54	55	12	98	98	0	6131	6398	2635	92	95	21	100	100	0	0.067	0.067	0.068	0.064	1.328	0.071	0.955	80	318	6442	6730	-3.905	403	6039	424	6306	-50
1	5	6	"yhbZ"	"STM3301"	2770	15290	100	5210	5195	1810	54	54	12	100	100	0	12354	11898	3756	95	97	20	100	100	0	0.421	0.436	0.426	0.438	1.181	0.439	0.982	80	439	17415	16944	-1.250	5156	12259	5141	11803	0
1	6	6	"truB"	"STM3284"	2940	15290	100	4402	4268	1837	55	56	12	100	100	0	10711	10155	4056	98	104	29	100	100	0	0.410	0.419	0.414	0.411	1.203	0.422	0.986	80	439	14960	14270	-1.288	4347	10613	4213	10057	0
1	7	6	"yqhD"	"STM3164"	3120	15290	100	610	664	221	54	56	13	100	100	0	14877	15703	5019	100	109	55	100	100	0	0.038	0.039	0.039	0.039	1.139	0.039	0.977	80	451	15333	16213	-4.732	556	14777	610	15603	0
1	8	6	"yghU"	"STM3140"	3300	15290	100	202	264	186	56	59	16	100	98	0	3774	4961	3847	108	123	126	100	100	0	0.040	0.043	0.042	0.041	1.283	0.045	0.959	80	451	3812	5061	-4.650	146	3666	208	4853	0
1	9	6	"mltC"	"STM3112"	3480	15290	100	979	1122	462	58	60	14	100	100	0	16787	19096	7128	103	111	35	100	100	0	0.055	0.056	0.055	0.055	1.134	0.057	0.980	80	420	17605	20057	-4.179	921	16684	1064	18993	0
1	10	6	"yggJ"	"STM3094"	3650	15290	100	846	887	320	55	55	11	100	100	0	10736	11151	4017	84	91	28	100	100	0	0.074	0.075	0.075	0.075	1.138	0.075	0.984	80	420	11443	11899	-3.751	791	10652	832	11067	0
1	11	6	""	"STM3073"	3830	15280	100	310	329	115	54	55	12	100	100	0	9065	9903	3252	80	80	13	100	100	0	0.028	0.028	0.028	0.027	1.227	0.028	0.948	80	430	9241	10098	-5.133	256	8985	275	9823	0
1	12	6	"ygfA"	"STM3061"	4010	15290	100	709	799	323	52	54	11	100	100	0	7660	8589	3647	78	79	12	100	100	0	0.087	0.088	0.086	0.088	1.199	0.087	0.972	80	432	8239	9258	-3.529	657	7582	747	8511	0
1	13	6	"yeaH"	"STM1284"	4190	15280	110	2911	3161	1265	52	53	11	100	100	0	19870	21800	7751	79	82	22	100	100	0	0.144	0.143	0.143	0.137	1.198	0.145	0.988	80	488	22650	24830	-2.791	2859	19791	3109	21721	0
1	14	6	"ydiZ"	"STM1325"	4370	15290	100	265	301	154	53	54	11	100	100	0	3763	4319	2212	79	85	32	100	100	0	0.058	0.058	0.057	0.057	1.250	0.060	0.948	80	442	3896	4488	-4.119	212	3684	248	4240	0
1	15	6	"aroH"	"STM1347"	4550	15280	100	1430	1574	572	53	55	15	100	100	0	19048	20687	6386	78	84	28	100	100	0	0.073	0.074	0.073	0.071	1.178	0.075	0.983	80	418	20347	22130	-3.784	1377	18970	1521	20609	0
1	16	6	"orf242"	"STM1390"	4720	15290	100	714	783	295	53	54	12	100	100	0	11315	12325	4625	79	81	15	100	100	0	0.059	0.060	0.059	0.060	1.215	0.059	0.978	80	438	11897	12976	-4.087	661	11236	730	12246	0
1	17	6	"ydhO"	"STM1432"	4900	15280	100	809	822	322	54	55	11	100	100	0	10261	10405	4009	80	83	21	100	100	0	0.074	0.074	0.072	0.071	1.240	0.075	0.978	80	430	10936	11093	-3.753	755	10181	768	10325	0
1	18	6	"ydgR"	"STM1452"	5080	15280	100	5315	5496	2159	56	57	12	100	100	0	16470	16278	5360	83	87	22	100	100	0	0.321	0.336	0.331	0.315	1.260	0.343	0.984	80	430	21646	21635	-1.640	5259	16387	5440	16195	0
1	19	6	"ugpC"	"STM3554"	5260	15280	100	997	1069	329	55	56	13	100	100	0	14775	15778	4217	80	82	18	100	100	0	0.064	0.065	0.064	0.064	1.126	0.065	0.980	80	440	15637	16712	-3.963	942	14695	1014	15698	0
1	20	6	"ftsX"	"STM3569"	5430	15280	100	2235	2187	789	54	55	13	100	100	0	13036	12598	4203	77	78	18	100	100	0	0.168	0.170	0.169	0.165	1.202	0.171	0.985	80	430	15140	14654	-2.571	2181	12959	2133	12521	0
1	21	6	"yhhM"	"STM3574"	5610	15280	100	312	340	121	55	56	12	100	100	0	5199	5700	2151	76	77	18	100	100	0	0.050	0.051	0.052	0.049	1.247	0.051	0.964	80	408	5380	5909	-4.317	257	5123	285	5624	0
1	22	6	"yhhS"	"STM3581"	5780	15280	100	847	880	348	55	56	12	100	100	0	12932	13456	5165	76	77	14	100	100	0	0.062	0.062	0.062	0.061	1.116	0.062	0.984	80	420	13648	14205	-4.021	792	12856	825	13380	0
1	23	6	"yhhJ"	"STM3585"	5960	15280	100	537	616	260	56	57	13	100	100	0	18823	21160	7813	80	82	17	100	100	0	0.026	0.027	0.026	0.026	1.154	0.027	0.972	80	438	19224	21640	-5.284	481	18743	560	21080	0
1	24	6	"gor"	"STM3597"	6140	15280	100	4752	4408	1268	54	56	15	100	100	0	28983	26379	7398	78	81	17	100	100	0	0.163	0.166	0.165	0.167	1.127	0.164	0.986	80	452	33603	30655	-2.621	4698	28905	4354	26301	0
1	1	7	"yicN"	"STM3786"	2040	15480	100	384	412	159	53	53	12	100	100	0	6323	6701	2829	80	81	12	100	100	0	0.053	0.054	0.054	0.054	1.147	0.054	0.963	80	444	6574	6980	-4.237	331	6243	359	6621	0
1	2	7	"yidH"	"STM3805"	2220	15470	100	509	514	166	53	54	11	100	100	0	4011	4109	1409	85	87	16	100	100	0	0.116	0.115	0.115	0.111	1.249	0.112	0.954	80	452	4382	4485	-3.106	456	3926	461	4024	0
1	3	7	"yidQ"	"STM3810"	2400	15470	90	570	669	368	54	56	17	100	100	0	4212	5089	2679	88	105	125	100	100	0	0.125	0.123	0.120	0.120	1.197	0.125	0.955	52	374	4640	5616	-2.999	516	4124	615	5001	0
1	4	7	""	"STM3820"	2590	15470	100	283	291	108	53	55	16	97	95	0	18418	19055	7024	85	101	116	100	100	0	0.013	0.013	0.013	0.013	1.173	0.013	0.938	80	436	18563	19208	-6.317	230	18333	238	18970	0
1	5	7	"torR"	"STM3824"	2750	15460	90	857	881	191	54	62	53	100	100	0	10382	10669	1819	85	221	941	100	100	0	0.078	0.078	0.076	0.077	1.139	0.077	0.972	52	349	11100	11411	-3.681	803	10297	827	10584	0
1	6	7	"dgoR"	"STM3830"	2940	15470	100	743	758	162	54	61	48	100	100	0	11204	11151	1943	87	194	841	100	100	0	0.062	0.064	0.062	0.063	1.143	0.063	0.972	80	439	11806	11768	-4.012	689	11117	704	11064	0
1	7	7	"pdxA"	"STM0091"	3120	15470	100	2382	2440	566	53	55	12	100	100	0	14409	14781	2886	88	94	28	100	100	0	0.163	0.162	0.164	0.161	1.121	0.163	0.979	80	420	16650	17080	-2.620	2329	14321	2387	14693	0
1	8	7	""	"STM0099"	3300	15470	100	175	178	41	55	56	13	100	100	0	5002	4758	1127	92	103	38	100	100	0	0.024	0.026	0.026	0.026	1.346	0.026	0.864	80	432	5030	4789	-5.355	120	4910	123	4666	0
1	9	7	"yabB"	"STM0119"	3480	15470	100	1838	2028	910	55	56	13	100	100	0	7380	7817	3106	91	99	30	100	100	0	0.245	0.255	0.252	0.251	1.148	0.260	0.975	80	432	9072	9699	-2.031	1783	7289	1973	7726	0
1	10	7	"murE"	"STM0123"	3650	15460	90	1274	1260	223	56	60	19	100	100	0	8760	8574	1376	85	89	20	100	100	0	0.140	0.142	0.140	0.141	1.122	0.140	0.977	52	350	9893	9693	-2.832	1218	8675	1204	8489	0
1	11	7	"lpxC"	"STM0134"	3830	15470	100	14184	14349	5301	56	59	18	100	100	0	9212	9254	3269	81	83	19	100	100	0	1.547	1.558	1.554	1.566	1.182	1.565	0.985	80	440	23259	23466	0.630	14128	9131	14293	9173	0
1	12	7	"hofC"	"STM0142"	4010	15470	100	191	191	51	53	54	11	97	93	0	5348	5047	1684	77	78	11	100	100	0	0.026	0.028	0.027	0.028	1.310	0.027	0.921	80	420	5409	5108	-5.255	138	5271	138	4970	0
1	13	7	""	"STM1546"	4180	15470	90	250	261	59	52	53	11	100	100	0	6335	6699	1924	78	87	87	100	100	0	0.032	0.032	0.031	0.032	1.293	0.030	0.926	52	364	6455	6830	-4.982	198	6257	209	6621	0
1	14	7	""	"STM1550"	4360	15470	90	863	880	139	53	59	45	100	100	0	4928	4925	725	78	125	299	100	100	0	0.167	0.171	0.167	0.170	1.111	0.169	0.970	52	373	5660	5674	-2.582	810	4850	827	4847	0
1	15	7	""	"STM1555"	4540	15460	90	211	210	35	53	58	40	100	100	0	7538	7538	1191	79	113	257	100	100	0	0.021	0.021	0.021	0.021	1.201	0.021	0.930	52	389	7617	7616	-5.561	158	7459	157	7459	0
1	16	7	""	"STM1561"	4720	15460	90	268	282	68	54	55	12	100	100	0	13585	15704	4504	83	107	186	100	100	0	0.016	0.015	0.014	0.015	1.173	0.014	0.947	52	372	13716	15849	-5.979	214	13502	228	15621	0
1	17	7	"adhP"	"STM1567"	4890	15460	90	1125	1111	198	54	57	22	100	100	0	13215	12912	2206	83	143	385	100	100	0	0.082	0.082	0.081	0.082	1.134	0.081	0.978	52	374	14203	13886	-3.616	1071	13132	1057	12829	0
1	18	7	"yddG"	"STM1571"	5070	15460	90	797	779	145	55	58	23	100	100	0	13801	13727	2560	83	156	435	100	100	0	0.054	0.053	0.052	0.053	1.102	0.053	0.978	52	382	14460	14368	-4.209	742	13718	724	13644	0
1	19	7	"topA"	"STM1714"	5260	15470	100	2296	2282	641	55	56	13	100	100	0	15119	14939	4175	78	109	263	100	100	0	0.149	0.150	0.148	0.151	1.153	0.149	0.985	80	437	17282	17088	-2.747	2241	15041	2227	14861	0
1	20	7	"trpH"	"STM1721"	5430	15470	100	1245	1319	463	54	54	12	100	100	0	14895	15306	5116	76	77	10	100	100	0	0.080	0.083	0.084	0.084	1.175	0.083	0.982	80	418	16010	16495	-3.637	1191	14819	1265	15230	0
1	21	7	"cls"	"STM1739"	5610	15460	100	818	791	196	53	55	12	100	100	0	18642	18043	3785	75	77	19	100	100	0	0.041	0.041	0.041	0.040	1.166	0.041	0.977	80	432	19332	18706	-4.601	765	18567	738	17968	0
1	22	7	"tdk"	"STM1750"	5790	15460	100	995	1150	618	55	56	13	100	100	0	8894	9997	4911	75	76	12	100	100	0	0.107	0.110	0.109	0.108	1.143	0.113	0.967	80	420	9759	11017	-3.230	940	8819	1095	9922	0
1	23	7	"narX"	"STM1766"	5970	15450	100	1196	1161	350	56	57	13	100	100	0	27509	26430	6711	76	77	12	100	100	0	0.042	0.042	0.042	0.040	1.243	0.042	0.976	80	418	28573	27459	-4.589	1140	27433	1105	26354	0
1	24	7	"ychM"	"STM1781"	6140	15450	100	1801	1699	498	55	56	12	100	100	0	20185	18982	5040	76	77	12	100	100	0	0.087	0.087	0.087	0.085	1.216	0.087	0.981	80	428	21855	20550	-3.526	1746	20109	1644	18906	0
1	1	8	""	"STM2303"	2050	15650	100	1207	1264	394	53	53	12	100	100	0	4593	4643	1356	79	78	11	100	100	0	0.256	0.265	0.265	0.264	1.118	0.266	0.983	80	432	5668	5775	-1.968	1154	4514	1211	4564	0
1	2	8	"nuoL"	"STM2318"	2230	15650	100	3363	3018	973	53	53	11	100	100	0	17124	15177	4585	80	95	120	100	100	0	0.194	0.196	0.195	0.191	1.186	0.197	0.985	80	400	20354	18062	-2.364	3310	17044	2965	15097	0
1	3	8	"nuoA"	"STM2328"	2410	15650	100	2073	2006	436	54	54	12	100	100	0	6215	6009	1159	79	83	49	100	100	0	0.329	0.329	0.330	0.326	1.147	0.330	0.982	80	430	8155	7882	-1.604	2019	6136	1952	5930	0
1	4	8	"yfbT"	"STM2334"	2590	15640	100	827	819	221	52	53	11	100	100	0	4637	4478	1095	79	79	10	100	100	0	0.170	0.174	0.174	0.169	1.312	0.173	0.954	80	430	5333	5166	-2.556	775	4558	767	4399	0
1	5	8	""	"STM2340"	2770	15640	100	337	315	102	53	55	24	97	96	0	8888	8194	2713	81	107	384	100	100	0	0.032	0.032	0.032	0.032	1.232	0.032	0.958	80	453	9091	8375	-4.955	284	8807	262	8113	0
1	6	8	""	"STM2344"	2950	15640	100	285	274	69	53	54	12	98	97	0	7136	6891	1772	84	87	37	100	100	0	0.033	0.032	0.033	0.031	1.243	0.032	0.960	80	408	7284	7028	-4.926	232	7052	221	6807	0
1	7	8	""	"STM2528"	3120	15640	100	276	263	78	53	54	13	97	97	0	14435	12908	4213	81	83	16	100	100	0	0.016	0.016	0.016	0.016	1.228	0.016	0.944	80	418	14577	13037	-6.008	223	14354	210	12827	0
1	8	8	"nifU"	"STM2542"	3300	15640	90	3103	3175	737	53	55	20	100	100	0	4473	4563	1004	80	83	20	100	100	0	0.694	0.696	0.689	0.696	1.088	0.700	0.985	52	358	7443	7605	-0.526	3050	4393	3122	4483	0
1	9	8	"yjdL"	"STM2560"	3480	15650	100	583	529	156	53	55	19	100	100	0	15773	13875	4582	81	86	23	100	100	0	0.034	0.035	0.035	0.035	1.156	0.034	0.974	80	430	16222	14270	-4.888	530	15692	476	13794	0
1	10	8	"yfhK"	"STM2564"	3660	15640	100	506	521	127	54	56	13	100	100	0	9182	9301	2045	81	83	14	100	100	0	0.050	0.051	0.051	0.050	1.180	0.050	0.947	80	430	9553	9687	-4.332	452	9101	467	9220	0
1	11	8	""	"STM2575"	3830	15640	100	339	331	50	54	55	12	100	100	0	14064	13496	2327	78	79	11	100	100	0	0.020	0.021	0.021	0.021	1.264	0.020	0.945	80	418	14271	13695	-5.617	285	13986	277	13418	0
1	12	8	""	"STM2590"	4020	15640	100	169	167	44	53	54	12	97	96	0	10558	10289	3226	80	85	23	100	100	0	0.011	0.011	0.012	0.012	1.154	0.011	0.899	80	418	10594	10323	-6.497	116	10478	114	10209	0
1	13	8	"yraO"	"STM3266"	4190	15640	100	1369	1343	323	54	55	16	100	100	0	8215	8060	1635	81	87	33	100	100	0	0.162	0.162	0.162	0.158	1.245	0.162	0.978	80	420	9449	9268	-2.629	1315	8134	1289	7979	0
1	14	8	"yhbU"	"STM3274"	4370	15640	100	275	271	65	53	56	24	98	96	0	14692	13826	3502	77	86	118	100	100	0	0.015	0.016	0.016	0.016	1.191	0.016	0.934	80	442	14837	13967	-6.041	222	14615	218	13749	0
1	15	8	""	"STM3278"	4550	15650	100	278	276	63	53	54	12	100	100	0	9190	8722	1842	79	84	25	100	100	0	0.025	0.026	0.025	0.025	1.243	0.025	0.933	80	427	9336	8866	-5.340	225	9111	223	8643	0
1	16	8	"yhbC"	"STM3288"	4720	15650	100	3247	3153	804	55	56	11	100	100	0	5156	4919	1281	84	89	19	100	100	0	0.629	0.641	0.636	0.647	1.109	0.636	0.985	80	426	8264	7933	-0.668	3192	5072	3098	4835	0
1	17	8	"mrsA"	"STM3294"	4900	15640	100	4160	4167	780	55	57	12	100	100	0	19877	20165	3829	81	83	22	100	100	0	0.207	0.205	0.206	0.205	1.104	0.202	0.983	80	442	23901	24196	-2.270	4105	19796	4112	20084	0
1	18	8	"rplU"	"STM3304"	5080	15640	100	5577	5399	1790	54	56	12	100	100	0	2651	2567	694	78	86	116	100	100	0	2.147	2.147	2.118	2.098	1.216	2.215	0.974	80	442	8096	7834	1.102	5523	2573	5345	2489	0
1	19	8	"ybgJ"	"STM0712"	5250	15630	90	1179	1281	361	55	59	35	100	100	0	9693	10722	2989	78	121	293	100	100	0	0.117	0.115	0.113	0.115	1.103	0.112	0.975	52	347	10739	11870	-3.097	1124	9615	1226	10644	0
1	20	8	""	"STM0719"	5430	15640	100	247	254	48	55	58	32	100	100	0	18079	18720	2880	77	111	267	100	100	0	0.011	0.011	0.011	0.012	1.120	0.011	0.935	80	418	18194	18842	-6.551	192	18002	199	18643	0
1	21	8	""	"STM0725"	5610	15640	100	131	134	36	54	55	12	97	92	0	7457	7273	2646	74	75	11	100	100	0	0.010	0.011	0.012	0.013	1.193	0.011	0.866	80	420	7460	7279	-6.583	77	7383	80	7199	0
1	22	8	"sdhA"	"STM0734"	5790	15630	100	1752	1626	508	54	56	13	100	100	0	17056	15565	4542	74	75	12	100	100	0	0.100	0.101	0.101	0.097	1.332	0.102	0.982	80	418	18680	17063	-3.322	1698	16982	1572	15491	0
1	23	8	"tolQ"	"STM0745"	5960	15640	100	1807	1780	365	53	55	12	100	100	0	10281	9913	1876	75	76	12	100	100	0	0.172	0.176	0.173	0.174	1.121	0.173	0.977	80	418	11960	11565	-2.541	1754	10206	1727	9838	0
1	24	8	"nadA"	"STM0756"	6140	15620	100	734	737	267	55	56	12	100	100	0	17333	17060	5948	76	77	13	100	100	0	0.039	0.040	0.040	0.040	1.219	0.040	0.971	80	462	17936	17666	-4.668	679	17257	682	16984	0
1	1	9	"yliJ"	"STM0862"	2060	15820	100	1247	1403	635	54	58	21	100	100	0	10516	11796	4817	80	201	349	100	98	0	0.114	0.115	0.114	0.112	1.176	0.118	0.984	80	430	11629	13065	-3.129	1193	10436	1349	11716	0
1	2	9	""	"STM0869"	2230	15820	130	404	407	115	53	57	19	99	99	0	10044	10327	2681	79	188	327	100	99	0	0.035	0.035	0.035	0.034	1.187	0.035	0.968	120	564	10316	10602	-4.827	351	9965	354	10248	0
1	3	9	"potF"	"STM0877"	2410	15820	100	522	500	168	53	53	11	98	97	0	11773	10518	3783	77	100	139	100	100	0	0.040	0.043	0.043	0.042	1.284	0.043	0.974	80	412	12165	10888	-4.640	469	11696	447	10441	0
1	4	9	""	"STM0884"	2580	15820	90	413	407	80	54	56	22	100	100	0	18858	17858	3366	79	193	876	100	100	0	0.019	0.020	0.019	0.020	1.178	0.020	0.962	52	373	19138	18132	-5.709	359	18779	353	17779	0
1	5	9	""	"STM0893"	2760	15820	90	355	350	44	53	56	22	100	100	0	17378	17423	1858	79	252	1018	100	100	0	0.017	0.017	0.018	0.017	1.175	0.017	0.945	52	389	17601	17641	-5.840	302	17299	297	17344	0
1	6	9	""	"STM0897"	2940	15810	90	116	120	25	52	53	13	98	96	0	7270	7159	1229	81	204	682	100	100	0	0.009	0.010	0.012	0.013	1.268	0.009	0.774	52	380	7253	7146	-6.812	64	7189	68	7078	0
1	7	9	""	"STM1032"	3130	15820	100	267	287	84	52	53	14	100	100	0	14008	15066	3954	81	149	504	100	100	0	0.015	0.016	0.016	0.016	1.184	0.016	0.943	80	451	14142	15220	-6.017	215	13927	235	14985	0
1	8	9	""	"STM1036"	3310	15820	100	179	197	76	52	53	15	100	100	0	9033	10159	4455	80	83	18	100	100	0	0.014	0.014	0.014	0.015	1.212	0.015	0.931	80	430	9080	10224	-6.139	127	8953	145	10079	0
1	9	9	""	"STM1041"	3480	15820	100	345	335	131	52	54	12	100	100	0	14137	14003	5739	81	85	20	100	100	0	0.021	0.020	0.020	0.020	1.201	0.020	0.964	80	408	14349	14205	-5.584	293	14056	283	13922	0
1	10	9	"metH"	"STM4188"	3660	15820	100	371	352	102	53	54	12	100	100	0	9102	8882	3161	78	79	12	100	100	0	0.035	0.034	0.033	0.034	1.250	0.033	0.968	80	430	9342	9103	-4.827	318	9024	299	8804	0
1	11	9	""	"STM4197"	3830	15820	100	71	78	28	51	53	11	70	46	0	2233	2565	2068	77	78	13	100	100	0	0.009	0.011	0.014	0.016	1.574	0.011	0.598	80	430	2176	2515	-6.752	20	2156	27	2488	0
1	12	9	""	"STM4201"	4020	15820	100	147	160	46	53	55	11	100	100	0	9249	9567	2160	81	84	18	100	100	0	0.010	0.011	0.013	0.013	1.205	0.011	0.866	80	430	9262	9593	-6.608	94	9168	107	9486	0
1	13	9	"mntH"	"STM2408"	4190	15820	100	2389	2238	579	55	57	12	100	100	0	27153	25692	5933	83	86	20	100	100	0	0.086	0.085	0.085	0.083	1.182	0.085	0.987	80	430	29404	27792	-3.536	2334	27070	2183	25609	0
1	14	9	"pduN"	"STM2049"	4370	15820	90	86	86	19	52	54	11	86	75	0	2142	2151	411	77	85	40	100	100	0	0.016	0.016	0.018	0.019	1.498	0.014	0.465	52	364	2099	2108	-5.924	34	2065	34	2074	0
1	15	9	""	"STM2636"	4550	15820	100	1210	1190	193	56	57	12	100	100	0	29738	29411	4057	77	83	37	100	100	0	0.039	0.039	0.039	0.038	1.092	0.038	0.985	80	430	30815	30468	-4.684	1154	29661	1134	29334	0
1	16	9	"rplI"	"STM4394"	4730	15820	100	6297	6121	1115	56	58	12	100	100	0	3148	3014	558	77	79	12	100	100	0	2.032	2.065	2.045	2.073	1.130	2.074	0.984	80	408	9312	9002	1.023	6241	3071	6065	2937	0
1	17	9	"sitC"	"STM2863"	4900	15820	100	4373	4770	1818	56	57	14	100	100	0	12288	13361	4698	76	78	13	100	100	0	0.354	0.355	0.356	0.351	1.108	0.358	0.989	80	430	16529	17999	-1.500	4317	12212	4714	13285	0
1	18	9	"bcfD"	"STM0024"	5080	15810	90	180	172	34	53	54	14	100	98	0	10808	10194	1958	76	94	140	100	100	0	0.012	0.012	0.012	0.013	1.184	0.012	0.879	52	365	10859	10237	-6.401	127	10732	119	10118	0
1	19	9	""	"PSLT065"	5250	15810	90	66	68	19	53	54	12	51	26	0	1121	1236	437	76	97	123	100	100	0	0.012	0.013	0.020	0.020	1.558	0.015	0.326	52	388	1058	1175	-6.329	13	1045	15	1160	0
1	20	9	"trbD"	"PSLT083"	5440	15810	100	80	86	25	54	54	11	80	62	0	2415	2570	1399	75	83	56	100	100	0	0.011	0.013	0.017	0.018	1.557	0.012	0.551	80	436	2366	2527	-6.492	26	2340	32	2495	0
1	21	9	"yneG"	"STM1526"	5610	15810	100	124	124	43	55	55	13	95	85	0	2626	2561	920	75	77	15	100	100	0	0.027	0.028	0.026	0.026	1.408	0.029	0.778	80	396	2620	2555	-5.208	69	2551	69	2486	0
1	22	9	"dcuS"	"STM4304"	5780	15820	100	1240	1183	220	55	56	12	100	100	0	30788	30443	5601	75	79	19	100	100	0	0.039	0.037	0.037	0.037	1.144	0.037	0.981	80	418	31898	31496	-4.696	1185	30713	1128	30368	0
1	23	9	"yjdE"	"STM4294"	5960	15810	100	970	976	128	54	55	12	100	100	0	30428	30222	3705	74	77	16	100	100	0	0.030	0.031	0.030	0.031	1.106	0.030	0.982	80	420	31270	31070	-5.050	916	30354	922	30148	0
1	24	9	""	"STM4307"	6130	15800	90	145	159	53	54	57	17	100	96	0	4407	4372	1200	74	141	472	100	100	0	0.021	0.024	0.024	0.024	1.363	0.024	0.846	52	379	4424	4403	-5.573	91	4333	105	4298	0
1	1	10	""	"STM4597"	2060	16010	100	167	195	143	52	54	14	97	93	0	1742	2174	1902	76	131	201	100	100	0	0.069	0.068	0.067	0.063	1.398	0.070	0.943	80	450	1781	2241	-3.857	115	1666	143	2098	0
1	2	10	""	"STM0257"	2230	16010	100	723	664	259	52	55	15	98	98	0	11373	10134	4302	76	133	238	98	97	0	0.059	0.061	0.061	0.063	1.241	0.060	0.972	80	404	11968	10670	-4.073	671	11297	612	10058	0
1	3	10	""	"STM0275"	2400	16000	90	92	93	18	51	52	11	98	90	0	3479	3389	1069	75	93	133	100	100	0	0.012	0.013	0.013	0.015	1.297	0.013	0.743	52	372	3445	3356	-6.375	41	3404	42	3314	0
1	4	10	""	"STM0284"	2590	16000	90	65	69	16	51	53	11	55	32	0	1229	1259	419	76	90	126	100	100	0	0.012	0.015	0.020	0.022	1.562	0.015	0.292	52	386	1167	1201	-6.364	14	1153	18	1183	0
1	5	10	""	"STM0292"	2760	16000	90	222	229	80	52	53	11	100	100	0	4109	4252	1535	77	79	19	100	100	0	0.042	0.042	0.042	0.041	1.227	0.043	0.948	52	381	4202	4352	-4.568	170	4032	177	4175	0
1	6	10	"safB"	"STM0300"	2950	16000	100	246	246	67	53	55	29	98	95	0	6022	6004	1945	78	93	208	100	100	0	0.032	0.033	0.032	0.032	1.214	0.032	0.948	80	457	6137	6119	-4.945	193	5944	193	5926	0
1	7	10	"ycfM"	"STM1207"	3120	16000	100	757	910	796	53	55	31	100	100	0	4671	5578	4875	81	88	33	100	100	0	0.153	0.156	0.154	0.156	1.190	0.158	0.981	80	430	5294	6354	-2.705	704	4590	857	5497	0
1	8	10	"ycfS"	"STM1215"	3310	16000	100	603	693	372	52	53	12	100	100	0	4473	5101	2645	77	79	13	100	100	0	0.125	0.128	0.127	0.126	1.179	0.130	0.982	80	442	4947	5665	-2.996	551	4396	641	5024	0
1	9	10	"ycfD"	"STM1229"	3490	16000	100	2272	2325	604	54	55	12	100	100	0	17576	18633	4341	78	83	23	100	100	0	0.127	0.122	0.122	0.121	1.127	0.123	0.989	80	420	19716	20826	-2.980	2218	17498	2271	18555	0
1	10	10	"icdA"	"STM1238"	3650	16000	90	1013	1160	512	54	59	44	100	100	0	2167	2367	1007	77	90	87	100	100	0	0.459	0.483	0.463	0.481	1.176	0.482	0.980	52	356	3049	3396	-1.124	959	2090	1106	2290	0
1	11	10	""	"STM1261"	3840	16000	100	84	91	34	52	55	24	61	27	0	1051	1168	498	77	83	52	100	100	0	0.033	0.036	0.035	0.034	1.861	0.034	0.494	80	450	1006	1130	-4.928	32	974	39	1091	0
1	12	10	""	"STM1273"	4020	16000	100	245	252	45	53	54	11	100	100	0	7308	7144	1169	78	80	13	100	100	0	0.027	0.028	0.028	0.028	1.184	0.028	0.948	80	432	7422	7265	-5.235	192	7230	199	7066	0
1	13	10	"ydgA"	"STM1466"	4190	15990	90	3487	3455	624	54	56	14	100	100	0	17980	17364	2879	80	88	54	100	100	0	0.192	0.197	0.197	0.196	1.058	0.194	0.990	52	357	21333	20685	-2.382	3433	17900	3401	17284	0
1	14	10	""	"STM1472"	4370	16000	100	480	475	123	53	55	15	100	100	0	19919	19053	4762	77	83	49	100	100	0	0.022	0.022	0.022	0.022	1.155	0.022	0.975	80	440	20269	19398	-5.538	427	19842	422	18976	0
1	15	10	""	"STM1481"	4550	16000	100	1203	1197	269	53	55	12	100	100	0	16542	15925	3704	76	77	15	100	100	0	0.070	0.072	0.072	0.073	1.118	0.071	0.985	80	432	17616	16993	-3.840	1150	16466	1144	15849	0
1	16	10	"ynfL"	"STM1487"	4730	16000	100	356	356	92	54	55	12	100	100	0	9790	9236	2242	75	76	12	100	100	0	0.031	0.033	0.033	0.033	1.174	0.033	0.965	80	420	10017	9463	-5.008	302	9715	302	9161	0
1	17	10	""	"STM1494"	4900	16000	100	228	225	42	54	55	14	100	100	0	9895	9455	1599	75	76	12	100	100	0	0.018	0.018	0.018	0.018	1.237	0.018	0.926	80	420	9994	9551	-5.819	174	9820	171	9380	0
1	18	10	"ynfC"	"STM1501"	5080	16000	100	511	513	116	53	55	14	100	100	0	6271	6093	1486	74	75	12	100	100	0	0.074	0.076	0.077	0.076	1.152	0.076	0.975	80	450	6655	6479	-3.758	458	6197	460	6019	0
1	19	10	""	"STM2780"	5250	15990	90	2668	2713	253	54	60	49	100	100	0	12385	12363	1119	75	108	244	100	100	0	0.212	0.216	0.213	0.216	1.079	0.215	0.987	52	386	14924	14947	-2.235	2614	12310	2659	12288	0
1	20	10	""	"STM2788"	5440	15990	90	231	246	51	53	58	40	100	100	0	6609	6326	1462	75	99	209	100	100	0	0.027	0.031	0.031	0.031	1.232	0.031	0.938	52	371	6712	6444	-5.198	178	6534	193	6251	0
1	21	10	"ygaU"	"STM2795"	5610	15990	100	257	260	79	53	53	12	98	97	0	4851	4724	1601	74	74	10	100	100	0	0.043	0.045	0.044	0.044	1.225	0.044	0.952	80	442	4981	4857	-4.549	204	4777	207	4650	0
1	22	10	"yihD"	"STM3995"	5790	15990	100	252	261	93	54	55	12	100	98	0	1882	1907	736	74	75	13	100	100	0	0.110	0.113	0.111	0.109	1.298	0.112	0.940	80	420	2006	2040	-3.191	198	1808	207	1833	0
1	23	10	""	"STM4015"	5970	15990	100	320	313	58	53	55	12	100	100	0	13972	13737	2286	72	75	13	100	100	0	0.019	0.019	0.019	0.019	1.180	0.019	0.956	80	420	14167	13925	-5.702	267	13900	260	13665	0
1	24	10	"fdhE"	"STM4034"	6140	15990	110	1099	1100	261	53	54	12	100	100	0	6909	7055	1769	72	78	95	100	100	0	0.153	0.150	0.149	0.150	1.122	0.148	0.983	80	519	7883	8030	-2.708	1046	6837	1047	6983	0
1	1	11	""	"STM2940"	2060	16180	100	216	210	59	51	53	11	98	98	0	9155	8501	2798	75	78	16	100	100	0	0.018	0.019	0.019	0.019	1.266	0.018	0.925	80	440	9245	8585	-5.782	165	9080	159	8426	0
1	2	11	"ygcB"	"STM2944"	2240	16180	100	436	419	95	52	54	12	100	100	0	37170	34840	7533	76	78	17	100	100	0	0.010	0.011	0.011	0.011	1.102	0.010	0.962	80	408	37478	35131	-6.594	384	37094	367	34764	0
1	3	11	"relA"	"STM2956"	2410	16180	100	565	573	237	51	53	12	100	100	0	3397	3488	1536	74	76	18	100	100	0	0.155	0.153	0.152	0.153	1.171	0.150	0.966	80	430	3837	3936	-2.693	514	3323	522	3414	0
1	4	11	"yqcD"	"STM2968"	2590	16180	100	271	295	110	52	53	11	100	100	0	3639	3738	1549	75	76	12	100	100	0	0.061	0.066	0.066	0.066	1.178	0.066	0.959	80	442	3783	3906	-4.024	219	3564	243	3663	0
1	5	11	"fucP"	"STM2975"	2770	16180	100	174	176	31	51	52	11	100	100	0	12151	11816	1701	75	76	11	100	100	0	0.010	0.011	0.012	0.012	1.153	0.011	0.904	80	442	12199	11866	-6.617	123	12076	125	11741	0
1	6	11	"fucU"	"STM2978"	2950	16180	100	148	157	39	52	53	11	100	100	0	5117	4963	1135	77	79	12	100	100	0	0.019	0.021	0.021	0.021	1.332	0.021	0.874	80	442	5136	4991	-5.714	96	5040	105	4886	0
1	7	11	"exbB"	"STM3159"	3130	16180	100	3085	3185	1110	54	57	31	100	100	0	8683	8728	2810	79	85	35	100	100	0	0.352	0.362	0.355	0.363	1.123	0.364	0.983	80	420	11635	11780	-1.505	3031	8604	3131	8649	0
1	8	11	"ygiR"	"STM3168"	3300	16180	100	1700	1639	390	52	54	12	100	100	0	25013	23053	5414	75	77	12	100	100	0	0.066	0.069	0.070	0.069	1.116	0.068	0.984	80	430	26586	24565	-3.920	1648	24938	1587	22978	0
1	9	11	"ygiW"	"STM3176"	3480	16170	90	520	536	175	53	55	12	100	100	0	3133	3125	975	77	79	15	100	100	0	0.153	0.158	0.159	0.157	1.159	0.157	0.961	52	358	3523	3531	-2.710	467	3056	483	3048	0
1	10	11	"STMF1.41"	"Not LT2a92"	3660	16180	100	216	254	133	52	55	35	97	85	0	245	281	120	74	78	60	95	71	0	0.959	0.976	0.990	0.918	1.411	1.023	0.927	80	428	335	409	-0.060	164	171	202	207	0
1	11	11	""	"STM2668"	3830	16180	100	697	687	143	51	53	12	100	100	0	13124	12693	2581	74	76	13	100	100	0	0.050	0.050	0.049	0.051	1.143	0.050	0.971	80	418	13696	13255	-4.336	646	13050	636	12619	0
1	12	11	""	"STM2682"	4020	16180	100	142	152	55	52	53	11	97	97	0	1074	1083	381	75	76	13	100	100	0	0.090	0.099	0.094	0.093	1.515	0.100	0.831	80	430	1089	1108	-3.472	90	999	100	1008	0
1	13	11	""	"STM0497"	4190	16170	90	237	247	45	53	54	12	100	100	0	9805	9826	1131	75	79	37	100	100	0	0.019	0.020	0.020	0.019	1.212	0.019	0.934	52	365	9914	9945	-5.725	184	9730	194	9751	0
1	14	11	"tesA"	"STM0506"	4370	16170	100	1109	1143	420	53	55	13	100	100	0	8792	8572	2644	76	79	35	100	100	0	0.121	0.128	0.123	0.126	1.341	0.126	0.896	80	440	9772	9586	-3.045	1056	8716	1090	8496	0
1	15	11	"allR"	"STM0516"	4550	16180	100	1378	1297	265	53	55	12	100	100	0	12149	11529	2139	76	76	13	100	100	0	0.110	0.109	0.107	0.107	1.149	0.108	0.981	80	420	13398	12697	-3.188	1325	12073	1244	11453	0
1	16	11	"allP"	"STM0522"	4720	16180	100	254	265	61	53	54	12	100	100	0	19948	20492	4376	75	76	11	100	100	0	0.010	0.010	0.011	0.012	1.118	0.010	0.941	80	430	20074	20629	-6.627	201	19873	212	20417	0
1	17	11	"glxK"	"STM0525"	4900	16170	90	335	368	113	54	55	15	100	100	0	16646	18899	5192	75	116	363	100	100	0	0.017	0.017	0.017	0.016	1.185	0.017	0.953	52	365	16852	19138	-5.882	281	16571	314	18824	0
1	18	11	"ylbF"	"STM0531"	5070	16170	90	150	160	33	54	56	14	100	100	0	8745	8803	1786	75	131	346	100	100	0	0.011	0.012	0.013	0.013	1.225	0.011	0.852	52	372	8766	8834	-6.497	96	8670	106	8728	0
1	19	11	"yhgN"	"STM3540"	5250	16170	90	202	203	36	53	54	12	100	100	0	4531	4434	804	75	99	188	100	100	0	0.033	0.034	0.035	0.034	1.244	0.034	0.919	52	380	4605	4509	-4.902	149	4456	150	4359	0
1	20	11	""	"STM2186"	5430	16170	100	268	276	60	53	54	12	100	100	0	17415	18190	4048	73	76	18	100	100	0	0.012	0.012	0.013	0.013	1.153	0.012	0.938	80	452	17557	18340	-6.334	215	17342	223	18117	0
1	21	11	"folE"	"STM2193"	5600	16170	90	582	671	395	53	55	15	100	100	0	4642	5262	2902	74	83	75	100	100	0	0.116	0.119	0.119	0.117	1.156	0.121	0.966	52	366	5097	5806	-3.110	529	4568	618	5188	0
1	22	11	"yeiH"	"STM2202"	5780	16160	90	558	565	205	53	55	16	100	100	0	7006	7031	2564	75	92	107	100	100	0	0.073	0.074	0.071	0.072	1.174	0.073	0.975	52	372	7436	7468	-3.779	505	6931	512	6956	0
1	23	11	""	"STM2225"	5950	16160	90	788	745	192	55	60	35	100	100	0	6399	6047	1598	75	123	307	100	100	0	0.116	0.116	0.114	0.115	1.170	0.116	0.966	52	380	7057	6662	-3.109	733	6324	690	5972	0
1	24	11	""	"STM2235"	6150	16160	100	281	280	85	53	57	30	97	96	0	12477	11820	3959	72	103	256	100	100	0	0.018	0.019	0.019	0.019	1.239	0.019	0.947	80	488	12633	11975	-5.766	228	12405	227	11748	0
1	1	12	"phoP"	"STM1231"	2050	16350	100	4475	4245	1429	52	52	11	100	100	0	3948	3845	1265	74	75	10	100	100	0	1.142	1.112	1.101	1.110	1.213	1.115	0.982	80	444	8297	7964	0.191	4423	3874	4193	3771	0
1	2	12	"phoP"	"STM1231"	2230	16360	100	6256	5818	1662	52	53	12	100	100	0	5369	5016	1321	73	74	10	100	100	0	1.171	1.166	1.179	1.159	1.168	1.175	0.978	80	420	11500	10709	0.228	6204	5296	5766	4943	0
1	3	12	"phoP"	"STM1231"	2410	16360	100	6178	6140	2118	52	54	12	100	100	0	5293	5241	2289	73	73	9	100	100	0	1.174	1.178	1.183	1.202	1.160	1.129	0.964	80	420	11346	11256	0.231	6126	5220	6088	5168	0
1	4	12	"phoQ"	"STM1230"	2580	16350	90	1570	1463	458	54	59	35	100	100	0	4130	3836	1280	75	89	97	100	100	0	0.374	0.375	0.376	0.379	1.179	0.369	0.978	52	357	5571	5170	-1.419	1516	4055	1409	3761	0
1	5	12	"phoQ"	"STM1230"	2770	16360	110	10212	10106	1099	52	56	31	100	100	0	22970	22941	1514	76	86	83	100	100	0	0.444	0.440	0.447	0.438	1.088	0.438	0.983	80	489	33054	32919	-1.172	10160	22894	10054	22865	0
1	6	12	"hupA"	"STM4170"	2940	16360	90	3272	3313	491	51	55	22	100	100	0	2144	2174	359	75	76	14	100	100	0	1.557	1.554	1.542	1.561	1.124	1.556	0.972	52	350	5290	5361	0.639	3221	2069	3262	2099	0
1	7	12	"sopB"	"STM1091"	3110	16350	90	3503	3234	1147	53	60	37	100	100	0	8828	7951	3084	77	90	92	100	100	0	0.394	0.404	0.402	0.414	1.213	0.395	0.986	52	367	12201	11055	-1.343	3450	8751	3181	7874	0
1	8	12	"pipC"	"STM0375"	3300	16360	100	796	813	222	53	58	30	100	100	0	1890	1899	559	75	87	84	100	100	0	0.409	0.417	0.416	0.420	1.141	0.408	0.978	80	439	2558	2584	-1.289	743	1815	760	1824	0
1	9	12	"pipC"	"STM0375"	3480	16350	100	1289	1351	602	52	53	11	100	100	0	3053	3192	1325	73	74	11	100	100	0	0.415	0.416	0.414	0.415	1.213	0.417	0.959	80	470	4217	4418	-1.268	1237	2980	1299	3119	0
1	10	12	"pipC"	"STM0375"	3660	16350	100	1383	1361	315	52	53	12	100	100	0	3284	3283	658	71	72	10	100	100	0	0.414	0.408	0.406	0.403	1.162	0.408	0.974	80	408	4544	4521	-1.271	1331	3213	1309	3212	0
1	11	12	"ssrB"	"STM1391"	3830	16350	100	628	637	200	53	54	11	100	98	0	6277	6168	1702	73	76	18	100	100	0	0.093	0.096	0.093	0.093	1.261	0.096	0.959	80	447	6779	6679	-3.432	575	6204	584	6095	0
1	12	12	"ssrB"	"STM1391"	4020	16350	100	702	715	207	53	54	11	100	100	0	7335	7434	1774	74	77	18	100	100	0	0.089	0.090	0.088	0.088	1.154	0.091	0.973	80	430	7910	8022	-3.484	649	7261	662	7360	0
1	13	12	"lrp"	"STM0959"	4200	16350	100	1724	1565	615	53	54	11	100	100	0	3361	3228	1177	73	75	28	100	100	0	0.508	0.479	0.472	0.463	1.213	0.484	0.982	80	462	4959	4667	-0.976	1671	3288	1512	3155	0
1	14	12	"lrp"	"STM0959"	4370	16360	100	3186	3195	667	53	54	12	100	100	0	6192	6331	1134	72	73	9	100	100	0	0.512	0.502	0.507	0.498	1.114	0.503	0.982	80	405	9253	9401	-0.966	3133	6120	3142	6259	0
1	15	12	"gyrA"	"STM2272"	4540	16350	90	2308	2441	710	54	54	12	100	100	0	7746	7831	2219	74	78	32	100	100	0	0.294	0.308	0.304	0.308	1.107	0.306	0.985	52	348	9926	10144	-1.767	2254	7672	2387	7757	0
1	16	12	"gyrA"	"STM2272"	4720	16350	90	2993	2839	791	54	57	15	100	100	0	9677	9227	2669	74	80	40	100	100	0	0.306	0.304	0.302	0.304	1.167	0.302	0.983	52	357	12542	11938	-1.708	2939	9603	2785	9153	0
1	17	12	"gyrA"	"STM2272"	4900	16360	100	6829	6974	2230	55	56	13	100	100	0	20221	19680	6001	73	75	25	100	100	0	0.336	0.353	0.353	0.355	1.119	0.351	0.984	80	444	26922	26526	-1.573	6774	20148	6919	19607	0
1	18	12	"csrA"	"STM2826"	5080	16350	90	651	705	215	52	54	11	100	100	0	1993	2186	844	72	73	11	100	100	0	0.312	0.309	0.307	0.312	1.161	0.294	0.947	52	357	2520	2767	-1.681	599	1921	653	2114	0
1	19	12	"crp"	"STM3466"	5250	16350	100	844	774	273	52	53	12	100	100	0	3978	3735	1375	72	73	16	100	100	0	0.203	0.197	0.199	0.196	1.282	0.195	0.976	80	475	4698	4385	-2.302	792	3906	722	3663	0
1	20	12	"yhhP"	"STM3578"	5440	16350	100	131	137	44	54	54	12	98	93	0	1143	1145	365	72	73	10	100	100	0	0.072	0.077	0.074	0.072	1.451	0.079	0.830	80	418	1148	1156	-3.798	77	1071	83	1073	0
1	21	12	"yhhP"	"STM3578"	5610	16350	100	212	216	64	54	55	12	100	97	0	2268	2283	759	73	74	12	100	100	0	0.072	0.073	0.073	0.073	1.300	0.073	0.926	80	428	2353	2372	-3.796	158	2195	162	2210	0
1	22	12	"topA"	"STM1714"	5790	16340	90	356	369	131	54	55	12	100	100	0	2287	2374	951	72	74	12	100	100	0	0.136	0.137	0.138	0.135	1.212	0.134	0.955	52	374	2517	2617	-2.875	302	2215	315	2302	0
1	23	12	"topA"	"STM1714"	5970	16350	100	3561	3679	1556	54	55	13	100	100	0	22383	22767	7994	72	77	71	100	100	0	0.157	0.160	0.161	0.155	1.170	0.164	0.982	80	450	25818	26320	-2.669	3507	22311	3625	22695	0
1	24	12	"topA"	"STM1714"	6140	16340	90	468	487	155	52	54	12	100	100	0	3098	3252	1032	71	72	10	100	100	0	0.137	0.137	0.138	0.135	1.171	0.136	0.964	52	371	3443	3616	-2.863	416	3027	435	3181	0
1	1	13	"ctrl-buffer"	"ctrl-buffer"	2050	16530	100	54	56	11	51	52	11	30	7	0	82	81	13	73	73	10	40	17	0	0.333	0.625	0.882	0.771	3.366	0.442	0.001	80	466	12	13	-1.585	3	9	5	8	-50
1	2	13	"ctrl-buffer"	"ctrl-buffer"	2230	16530	100	53	54	11	51	52	11	25	5	0	77	78	12	72	73	9	31	13	0	0.400	0.500	1.300	1.095	3.298	4.845	0.002	80	439	7	9	-1.322	2	5	3	6	-50
1	3	13	"ctrl-buffer"	"ctrl-buffer"	2410	16530	100	52	53	12	51	52	12	17	5	0	76	76	9	71	72	10	26	3	0	0.200	0.400	1.571	1.324	3.433	0.032	0.000	80	430	6	7	-2.322	1	5	2	5	-50
1	4	13	"ctrl-buffer"	"ctrl-buffer"	2590	16530	100	49	50	10	52	53	17	1	0	0	80	80	11	71	73	25	5	0	0	-0.333	-0.222	0.833	0.763	3.561	0.181	0.022	80	430	6	7	Error	-3	9	-2	9	-50
1	5	13	"ctrl-buffer"	"ctrl-buffer"	2760	16530	100	53	53	13	52	53	12	17	5	0	76	80	20	73	74	11	28	11	0	0.333	0.143	1.000	0.861	3.674	0.182	0.005	80	408	4	8	-1.585	1	3	1	7	-50
1	6	13	"ctrl-buffer"	"ctrl-buffer"	2940	16530	100	54	54	10	52	53	17	8	0	0	74	76	8	73	74	11	15	1	0	2.000	0.667	1.275	1.383	3.594	7.417	0.003	80	432	3	5	1.000	2	1	2	3	-50
1	7	13	"ctrl-buffer"	"ctrl-buffer"	3120	16530	100	53	54	10	51	53	12	11	1	0	76	78	14	73	75	12	32	8	0	0.667	0.600	0.769	0.657	3.596	19.537	0.000	80	442	5	8	-0.585	2	3	3	5	-50
1	8	13	"ctrl-buffer"	"ctrl-buffer"	3300	16530	100	52	52	11	52	52	12	13	3	0	79	84	19	73	74	12	38	18	0	0.000	0.000	0.652	0.722	4.268	0.214	0.006	80	462	6	11	Error	0	6	0	11	-50
1	9	13	"ctrl-buffer"	"ctrl-buffer"	3490	16530	50	68	67	11	52	53	12	66	16	0	104	103	17	75	75	11	83	58	0	0.552	0.536	0.586	0.447	4.307	0.463	0.096	12	104	45	43	-0.858	16	29	15	28	0
1	10	13	"ctrl-buffer"	"ctrl-buffer"	3650	16530	100	52	54	11	53	54	11	21	5	0	81	84	17	71	72	9	52	27	0	-0.100	0.077	0.455	0.624	3.506	0.285	0.012	80	478	9	14	Error	-1	10	1	13	-50
1	11	13	"ctrl-buffer"	"ctrl-buffer"	3860	16530	50	60	61	11	51	53	11	50	16	0	127	131	19	71	71	10	100	100	0	0.161	0.167	0.165	0.136	3.304	0.154	0.070	12	104	65	70	-2.637	9	56	10	60	0
1	12	13	"ctrl-buffer"	"ctrl-buffer"	4010	16530	100	57	57	12	52	52	11	22	8	0	80	84	17	72	72	10	45	26	0	0.625	0.417	0.917	0.828	4.323	0.298	0.004	80	470	13	17	-0.678	5	8	5	12	-50
1	13	13	"ctrl-buffer"	"ctrl-buffer"	4210	16550	70	61	63	13	52	53	11	43	15	0	104	107	23	72	73	10	84	71	0	0.281	0.314	0.333	0.368	3.087	0.318	0.119	32	223	41	46	-1.830	9	32	11	35	0
1	14	13	"ctrl-buffer"	"ctrl-buffer"	4360	16520	100	58	59	13	52	54	13	26	8	0	77	78	11	70	71	9	41	12	0	0.857	0.875	1.188	1.036	3.753	7.649	0.005	80	422	13	15	-0.222	6	7	7	8	-50
1	15	13	"ctrl-buffer"	"ctrl-buffer"	4540	16520	100	50	52	11	53	54	12	11	1	0	78	80	13	70	71	14	30	5	0	-0.375	-0.100	1.397	0.996	4.156	2.150	0.001	80	442	5	9	Error	-3	8	-1	10	-50
1	16	13	"ctrl-buffer"	"ctrl-buffer"	4720	16520	100	53	53	10	53	54	13	13	0	0	77	78	14	72	74	24	6	1	0	0.000	0.000	0.952	0.712	3.898	0.090	0.000	80	442	5	6	Error	0	5	0	6	-50
1	17	13	"ctrl-buffer"	"ctrl-buffer"	4900	16520	100	56	56	12	52	53	12	20	3	0	77	80	14	71	71	10	32	17	0	0.667	0.444	0.714	0.910	3.847	1.301	0.020	80	416	10	13	-0.585	4	6	4	9	-50
1	18	13	"ctrl-buffer"	"ctrl-buffer"	5080	16520	100	58	58	12	51	53	12	32	7	0	80	86	52	71	72	11	41	15	0	0.778	0.467	0.727	0.702	4.223	0.082	0.028	80	474	16	22	-0.363	7	9	7	15	-50
1	19	13	"ctrl-buffer"	"ctrl-buffer"	5280	16530	60	60	62	13	50	52	12	37	15	0	105	115	37	70	71	10	87	68	0	0.286	0.267	0.327	0.278	3.508	0.128	0.048	32	171	45	57	-1.807	10	35	12	45	0
1	20	13	"ctrl-buffer"	"ctrl-buffer"	5430	16520	100	56	55	11	54	54	11	18	1	0	79	80	14	71	72	10	37	16	0	0.250	0.111	0.933	0.767	3.048	0.454	0.007	80	414	10	10	-2.000	2	8	1	9	-50
1	21	13	"ctrl-buffer"	"ctrl-buffer"	5610	16520	100	49	52	12	54	55	11	12	5	0	80	80	12	71	72	10	38	13	0	-0.556	-0.222	1.308	1.421	3.955	0.496	0.003	80	420	4	7	Error	-5	9	-2	9	-50
1	22	13	"ctrl-buffer"	"ctrl-buffer"	5790	16520	100	55	57	13	54	55	13	17	6	0	75	77	11	71	71	9	33	16	0	0.250	0.500	1.163	1.227	4.865	13.977	0.001	80	430	5	9	-2.000	1	4	3	6	-50
1	23	13	"ctrl-buffer"	"ctrl-buffer"	5960	16520	100	52	53	11	55	56	13	6	2	0	82	84	18	72	72	9	52	28	0	-0.300	-0.167	0.674	0.686	3.279	15.554	0.001	80	408	7	10	Error	-3	10	-2	12	-50
1	24	13	"ctrl-buffer"	"ctrl-buffer"	6140	16520	100	52	52	11	53	54	12	6	2	0	75	77	15	69	71	10	36	15	0	-0.167	-0.125	0.703	0.876	3.987	1.506	0.000	80	474	5	7	Error	-1	6	-1	8	-50
1	1	14	"ydhI"	"STM1443"	2040	16710	90	241	238	94	52	54	14	100	98	0	2394	2228	942	73	87	108	100	100	0	0.081	0.086	0.082	0.084	1.321	0.088	0.932	52	393	2510	2341	-3.618	189	2321	186	2155	0
1	2	14	"STMB2B.139A"	"Not LT2a93"	2220	16720	80	135	130	34	52	54	14	94	88	0	583	585	198	71	87	113	98	92	0	0.162	0.152	0.147	0.144	1.396	0.147	0.836	52	340	595	592	-2.625	83	512	78	514	0
1	3	14	""	"STM3806"	2410	16710	90	201	258	157	52	53	12	100	100	0	2972	3842	2524	72	85	64	100	100	0	0.051	0.055	0.051	0.052	1.330	0.056	0.906	52	384	3049	3976	-4.283	149	2900	206	3770	0
1	4	14	"pgtE"	"STM2395"	2580	16710	100	841	883	275	52	54	14	100	100	0	9451	9735	2377	72	86	64	100	100	0	0.084	0.086	0.083	0.084	1.141	0.087	0.964	80	464	10168	10494	-3.571	789	9379	831	9663	0
1	5	14	""	"STM3911"	2760	16710	100	82	83	22	52	53	13	75	53	0	1090	1154	517	72	75	27	100	98	0	0.029	0.029	0.030	0.030	1.791	0.028	0.567	80	474	1048	1113	-5.085	30	1018	31	1082	0
1	6	14	"ygiY"	"STM3178"	2950	16710	100	274	262	83	52	53	12	100	100	0	9582	8538	3045	74	74	10	100	100	0	0.023	0.025	0.024	0.025	1.359	0.024	0.927	80	462	9730	8674	-5.421	222	9508	210	8464	0
1	7	14	""	"STM2880"	3120	16710	100	1292	1389	782	51	53	12	100	100	0	1863	1975	1090	74	75	13	100	100	0	0.694	0.704	0.699	0.697	1.135	0.706	0.984	80	462	3030	3239	-0.528	1241	1789	1338	1901	0
1	8	14	"ssaU"	"STM1422"	3300	16710	90	225	295	200	50	52	12	100	100	0	5771	7695	5879	75	78	25	100	100	0	0.031	0.032	0.032	0.031	1.321	0.032	0.924	52	378	5871	7865	-5.025	175	5696	245	7620	0
1	9	14	"nrdE"	"STM2807"	3480	16710	100	809	805	248	52	53	12	100	100	0	13623	13062	3934	73	76	22	100	100	0	0.056	0.058	0.056	0.058	1.242	0.057	0.964	80	502	14307	13742	-4.162	757	13550	753	12989	0
1	10	14	"cadA"	"STM2559"	3660	16710	100	207	212	83	52	54	11	97	96	0	8624	8532	3816	72	74	16	100	100	0	0.018	0.019	0.018	0.019	1.346	0.019	0.927	80	464	8707	8620	-5.786	155	8552	160	8460	0
1	11	14	"thiL"	"STM0419"	3830	16700	90	848	865	206	53	54	12	100	100	0	4681	4904	1017	71	75	25	100	100	0	0.172	0.168	0.165	0.167	1.129	0.167	0.970	52	385	5405	5645	-2.536	795	4610	812	4833	0
1	12	14	"hin"	"STM2772"	4010	16710	100	106	116	51	52	53	12	91	82	0	1829	1902	1248	71	73	19	100	100	0	0.031	0.035	0.033	0.034	1.446	0.035	0.834	80	474	1812	1895	-5.025	54	1758	64	1831	0
1	13	14	""	"STM3166"	4190	16710	100	186	196	56	51	52	12	100	100	0	7292	7315	1803	72	75	20	100	100	0	0.019	0.020	0.020	0.019	1.246	0.020	0.914	80	469	7355	7388	-5.741	135	7220	145	7243	0
1	14	14	"yjjY"	"STM4599"	4360	16710	90	375	431	192	51	55	22	100	100	0	649	719	326	72	78	38	100	100	0	0.562	0.587	0.579	0.587	1.252	0.591	0.945	52	378	901	1027	-0.833	324	577	380	647	0
1	15	14	"ybaN"	"STM0482"	4540	16710	100	279	280	82	52	54	20	100	98	0	2617	2563	829	71	74	30	100	100	0	0.089	0.091	0.091	0.090	1.303	0.090	0.944	80	484	2773	2720	-3.487	227	2546	228	2492	0
1	16	14	""	"STM0571"	4720	16710	100	287	274	70	53	54	12	100	100	0	12330	11382	3491	71	72	9	100	100	0	0.019	0.020	0.019	0.020	1.235	0.019	0.949	80	474	12493	11532	-5.711	234	12259	221	11311	0
1	17	14	"yaiU"	"STM0373"	4900	16710	100	1630	1714	577	53	54	12	100	100	0	27085	27580	7285	71	72	10	100	100	0	0.058	0.060	0.058	0.059	1.154	0.061	0.966	80	474	28591	29170	-4.098	1577	27014	1661	27509	0
1	18	14	""	"STM3653"	5070	16700	90	294	306	60	52	54	17	100	100	0	5355	5330	952	73	91	143	100	100	0	0.046	0.048	0.047	0.048	1.222	0.048	0.924	52	379	5524	5511	-4.448	242	5282	254	5257	0
1	19	14	""	"STM2195"	5250	16700	90	126	148	68	52	54	17	96	86	0	1253	1486	763	71	88	137	100	100	0	0.063	0.068	0.066	0.063	1.437	0.070	0.855	52	397	1256	1511	-3.998	74	1182	96	1415	0
1	20	14	"EMPTY"	"EMPTY"	5430	16700	100	50	53	13	53	54	12	13	3	0	72	72	10	70	71	9	26	8	0	-1.500	0.000	0.867	0.981	3.258	8.057	0.003	80	474	-1	2	Error	-3	2	0	2	-75
1	21	14	"EMPTY"	"EMPTY"	5610	16700	100	55	55	11	54	55	12	11	1	0	72	72	9	71	71	9	18	3	0	1.000	1.000	1.600	1.283	3.770	0.085	0.001	80	464	2	2	0.000	1	1	1	1	-75
1	22	14	"EMPTY"	"EMPTY"	5790	16700	100	52	54	12	53	54	12	16	5	0	72	72	8	71	72	9	18	0	0	-1.000	1.000	1.000	1.187	4.089	49.042	0.000	80	464	0	2	Error	-1	1	1	1	-75
1	23	14	"EMPTY"	"EMPTY"	5970	16700	100	52	53	10	52	53	11	18	1	0	73	73	8	71	71	9	21	3	0	0.000	0.500	1.500	1.699	3.314	19.139	0.001	80	452	2	3	Error	0	2	1	2	-75
1	24	14	"EMPTY"	"EMPTY"	6140	16700	100	52	53	11	52	53	11	16	7	0	74	73	9	70	70	9	23	5	0	0.000	0.333	1.200	1.166	3.321	2.799	0.021	80	484	4	4	Error	0	4	1	3	-75
2	1	1	""	"STM0721"	6550	14370	90	273	288	86	54	55	14	100	100	0	26729	27812	9259	82	94	83	100	100	0	0.008	0.008	0.010	0.011	1.036	0.008	0.954	52	381	26866	27964	-6.927	219	26647	234	27730	0
2	2	1	"dnaC"	"STM4543"	6730	14380	110	1314	1358	605	54	60	26	97	96	0	13717	13869	5764	81	139	235	97	95	0	0.092	0.095	0.094	0.094	1.162	0.095	0.979	80	525	14896	15092	-3.436	1260	13636	1304	13788	0
2	3	1	"gph"	"STM3482"	6900	14380	90	1305	1388	602	54	59	30	100	100	0	9914	10536	4833	79	122	262	100	100	0	0.127	0.128	0.126	0.128	1.202	0.124	0.976	52	379	11086	11791	-2.975	1251	9835	1334	10457	0
2	4	1	""	"STM3547"	7100	14380	90	434	446	71	53	55	24	100	100	0	26878	28279	4200	79	86	38	100	100	0	0.014	0.014	0.014	0.014	1.098	0.014	0.949	52	376	27180	28593	-6.136	381	26799	393	28200	0
2	5	1	""	"STM3259"	7260	14370	80	146	176	91	53	54	12	100	100	0	5156	6580	4036	78	82	31	100	100	0	0.018	0.019	0.018	0.019	1.305	0.019	0.908	52	327	5171	6625	-5.771	93	5078	123	6502	0
2	6	1	"yqjC"	"STM3228"	7440	14370	90	911	1094	728	56	58	14	100	100	0	4733	5770	3828	79	88	45	100	100	0	0.184	0.182	0.178	0.181	1.212	0.181	0.966	52	402	5509	6729	-2.444	855	4654	1038	5691	0
2	7	1	""	"STM2545"	7630	14380	110	3490	3650	1934	55	57	18	98	98	0	12402	12458	6286	80	103	97	100	98	0	0.279	0.290	0.283	0.287	1.232	0.291	0.982	80	546	15757	15973	-1.843	3435	12322	3595	12378	0
2	8	1	"gltL"	"STM0662"	7810	14360	90	453	478	148	54	55	12	100	100	0	14268	15279	4946	80	106	102	100	100	0	0.028	0.028	0.028	0.028	1.157	0.028	0.973	52	386	14587	15623	-5.152	399	14188	424	15199	0
2	9	1	"asnB"	"STM0680"	7980	14360	90	4196	4021	678	55	67	106	100	100	0	44216	41700	8246	83	237	1420	100	100	0	0.094	0.095	0.095	0.096	1.105	0.093	0.985	52	398	48274	45583	-3.414	4141	44133	3966	41617	0
2	10	1	"nagE"	"STM0685"	8170	14370	90	481	623	527	55	66	102	100	98	0	6750	8716	7148	79	206	1372	100	98	0	0.064	0.066	0.065	0.064	1.172	0.068	0.955	52	394	7097	9205	-3.969	426	6671	568	8637	0
2	11	1	"barA"	"STM2958"	8340	14360	90	751	734	211	55	56	12	100	100	0	25130	24118	6764	78	80	13	100	100	0	0.028	0.028	0.028	0.028	1.191	0.028	0.978	52	393	25748	24719	-5.170	696	25052	679	24040	0
2	12	1	"eutA"	"STM2459"	8520	14360	90	133	161	78	56	57	11	100	98	0	7284	9578	6344	78	81	15	100	100	0	0.011	0.011	0.012	0.013	1.186	0.011	0.912	52	387	7283	9605	-6.548	77	7206	105	9500	0
2	13	1	"yigN"	"STM3969"	8700	14370	100	2447	2262	599	56	58	12	100	100	0	36755	33054	9601	78	79	14	100	100	0	0.065	0.067	0.067	0.069	1.185	0.066	0.984	80	474	39068	35182	-3.939	2391	36677	2206	32976	0
2	14	1	"metE"	"STM3965"	8880	14370	100	3462	3214	884	56	57	14	100	100	0	49325	45233	12555	80	81	18	100	100	0	0.069	0.070	0.070	0.071	1.189	0.070	0.986	80	464	52651	48311	-3.854	3406	49245	3158	45153	0
2	15	1	"pldB"	"STM3961"	9050	14360	90	4209	4255	682	58	62	40	100	100	0	30866	30750	4159	82	124	407	100	100	0	0.135	0.137	0.136	0.136	1.097	0.130	0.968	52	378	34935	34865	-2.891	4151	30784	4197	30668	0
2	16	1	"pldA"	"STM3957"	9230	14360	90	3544	3592	315	58	63	42	100	100	0	29292	29154	2459	85	139	430	100	100	0	0.119	0.122	0.120	0.122	1.080	0.118	0.978	52	402	32693	32603	-3.067	3486	29207	3534	29069	0
2	17	1	"yigF"	"STM3953"	9410	14360	90	373	583	524	56	59	23	100	100	0	10117	11628	4267	82	105	176	100	100	0	0.032	0.046	0.034	0.036	1.531	0.052	0.735	52	402	10352	12073	-4.984	317	10035	527	11546	0
2	18	1	"xerC"	"STM3949"	9590	14360	90	2684	2740	630	57	60	17	100	100	0	23553	23110	3317	85	103	99	100	100	0	0.112	0.117	0.112	0.115	1.176	0.113	0.956	52	402	26095	25708	-3.159	2627	23468	2683	23025	0
2	19	1	"sgaH"	"STM4386"	9770	14360	90	624	648	183	56	57	15	100	100	0	16295	17209	5149	80	98	95	100	100	0	0.035	0.035	0.034	0.034	1.144	0.034	0.966	52	394	16783	17721	-4.835	568	16215	592	17129	0
2	20	1	"ytfG"	"STM4401"	9940	14360	90	2332	2261	410	57	58	13	100	100	0	26913	26730	4183	82	91	43	100	100	0	0.085	0.083	0.082	0.082	1.151	0.081	0.968	52	386	29106	28852	-3.560	2275	26831	2204	26648	0
2	21	1	"ytfP"	"STM4411"	10110	14360	90	1021	1259	698	54	58	18	100	100	0	6493	7941	4253	79	97	116	100	100	0	0.151	0.153	0.152	0.153	1.173	0.154	0.980	52	394	7381	9067	-2.730	967	6414	1205	7862	0
2	22	1	""	"STM4419"	10300	14360	100	823	771	206	56	58	16	100	100	0	43396	40655	10576	77	89	103	100	100	0	0.018	0.018	0.018	0.017	1.161	0.018	0.976	80	492	44086	41293	-5.820	767	43319	715	40578	0
2	23	1	""	"STM4423"	10470	14360	80	187	197	58	54	55	12	100	100	0	13614	14484	4250	79	89	109	100	100	0	0.010	0.010	0.012	0.012	1.182	0.010	0.920	52	326	13668	14548	-6.669	133	13535	143	14405	0
2	24	1	""	"STM4427"	10650	14360	90	516	516	97	55	57	13	100	100	0	22255	22833	4408	78	89	102	100	100	0	0.021	0.020	0.020	0.020	1.138	0.020	0.970	52	401	22638	23216	-5.588	461	22177	461	22755	0
2	1	2	"clpP"	"STM0448"	6550	14550	90	5344	7143	4107	57	63	65	100	100	0	9020	11313	5914	82	101	120	100	100	0	0.592	0.631	0.601	0.615	1.117	0.635	0.986	52	382	14225	18317	-0.758	5287	8938	7086	11231	0
2	2	2	"nrdG"	"STM4451"	6750	14540	90	476	589	280	56	64	33	100	100	0	7951	10007	4742	86	153	266	100	100	0	0.053	0.054	0.053	0.052	1.149	0.054	0.981	52	377	8285	10454	-4.227	420	7865	533	9921	0
2	3	2	"phoQ"	"STM1230"	6930	14540	90	7626	9130	5305	58	62	26	100	100	0	18828	20640	9840	83	101	73	100	100	0	0.404	0.441	0.416	0.417	1.143	0.458	0.982	52	375	26313	29629	-1.309	7568	18745	9072	20557	0
2	4	2	"coaA"	"STM4139"	7100	14540	80	2376	2656	733	54	56	12	100	100	0	18737	21174	7197	81	84	17	100	100	0	0.124	0.123	0.127	0.125	1.117	0.120	0.978	52	320	20978	23695	-3.006	2322	18656	2602	21093	0
2	5	2	"thiE"	"STM4163"	7280	14550	90	292	298	103	54	56	12	100	100	0	13449	13991	4728	78	80	14	100	100	0	0.018	0.018	0.017	0.017	1.202	0.017	0.957	52	381	13609	14157	-5.812	238	13371	244	13913	0
2	6	2	"nfi"	"STM4168"	7450	14550	80	1063	1176	566	55	56	14	100	100	0	10521	11614	5620	77	87	49	100	100	0	0.097	0.097	0.095	0.097	1.160	0.096	0.984	52	328	11452	12658	-3.373	1008	10444	1121	11537	0
2	7	2	"hopD"	"STM3442"	7630	14540	90	1584	1748	738	55	57	19	100	100	0	4158	4765	1981	80	94	63	100	100	0	0.375	0.361	0.363	0.360	1.156	0.353	0.958	52	376	5607	6378	-1.415	1529	4078	1693	4685	0
2	8	2	"stfD"	"STM0197"	7830	14550	90	111	125	43	54	55	12	100	94	0	4064	4753	2360	78	85	41	100	100	0	0.014	0.015	0.016	0.016	1.372	0.015	0.782	52	394	4043	4746	-6.128	57	3986	71	4675	0
2	9	2	"eutP"	"STM2469"	8000	14550	90	162	167	51	54	55	12	100	98	0	6757	7314	2110	77	80	20	100	100	0	0.016	0.016	0.017	0.016	1.239	0.016	0.871	52	362	6788	7350	-5.951	108	6680	113	7237	0
2	10	2	"eutM"	"STM2465"	8160	14540	90	69	83	45	54	55	12	57	30	0	1328	1988	2091	76	77	13	100	100	0	0.012	0.015	0.019	0.019	1.460	0.017	0.659	52	373	1267	1941	-6.383	15	1252	29	1912	0
2	11	2	"prpR"	"STM0367"	8350	14550	90	117	133	52	54	55	12	98	94	0	4121	4982	2264	76	77	13	100	100	0	0.016	0.016	0.016	0.016	1.276	0.017	0.873	52	400	4108	4985	-6.005	63	4045	79	4906	0
2	12	2	"prpE"	"STM0371"	8530	14540	90	136	141	41	57	60	26	98	80	0	5308	5523	1913	76	80	19	100	100	0	0.015	0.015	0.016	0.016	1.295	0.016	0.833	52	389	5311	5531	-6.049	79	5232	84	5447	0
2	13	2	"sodA"	"STM4055"	8710	14540	90	4850	5023	1239	59	63	27	100	100	0	8127	8665	2191	77	83	24	100	100	0	0.595	0.578	0.578	0.579	1.088	0.578	0.990	52	364	12841	13552	-0.749	4791	8050	4964	8588	0
2	14	2	"sicP"	"STM2879"	8870	14540	90	4059	4312	1656	60	73	90	100	100	0	6440	6572	2522	81	106	188	100	100	0	0.629	0.655	0.648	0.658	1.101	0.641	0.981	52	364	10358	10743	-0.669	3999	6359	4252	6491	0
2	15	2	"fabD"	"STM1194"	9050	14530	90	19188	18818	2689	63	79	91	100	100	0	17725	17340	2724	88	116	181	100	100	0	1.084	1.087	1.084	1.092	1.080	1.065	0.988	52	400	36762	36007	0.117	19125	17637	18755	17252	0
2	16	2	"nuoH"	"STM2322"	9240	14540	90	5044	5244	1350	58	63	31	100	100	0	21061	21907	4707	86	94	37	100	100	0	0.238	0.238	0.235	0.235	1.104	0.238	0.986	52	394	25961	27007	-2.073	4986	20975	5186	21821	0
2	17	2	"dacD"	"STM2062"	9410	14540	90	544	617	230	56	57	12	100	100	0	7776	8818	3157	80	85	24	100	100	0	0.063	0.064	0.063	0.063	1.141	0.064	0.978	52	380	8184	9299	-3.979	488	7696	561	8738	0
2	18	2	"pefC"	"PSLT017"	9590	14540	90	354	442	243	55	56	12	100	100	0	23362	28791	13841	77	80	18	100	100	7	0.013	0.013	0.013	0.013	1.141	0.014	0.957	52	396	23584	29101	-6.283	299	23285	387	28714	0
2	19	2	"yjbA"	"STM4226"	9770	14540	90	894	1066	455	56	57	12	100	100	0	6705	7923	3051	75	75	10	100	100	0	0.126	0.129	0.125	0.126	1.141	0.128	0.970	52	389	7468	8858	-2.984	838	6630	1010	7848	0
2	20	2	"asd"	"STM3539"	9950	14540	90	891	1021	475	55	57	12	100	100	0	5614	6198	2252	74	75	10	100	100	0	0.151	0.158	0.151	0.154	1.128	0.162	0.967	52	380	6376	7090	-2.728	836	5540	966	6124	0
2	21	2	"stpA"	"STM2799"	10120	14540	90	1090	1838	1920	54	55	12	100	100	0	2284	3530	3341	74	74	10	100	100	0	0.469	0.516	0.484	0.494	1.156	0.542	0.973	52	380	3246	5240	-1.093	1036	2210	1784	3456	0
2	22	2	"leuB"	"STM0112"	10300	14540	90	270	298	101	54	57	19	100	100	0	3407	4063	1487	75	76	12	100	100	0	0.065	0.061	0.060	0.060	1.198	0.059	0.931	52	394	3548	4232	-3.947	216	3332	244	3988	0
2	23	2	"prgJ"	"STM2872"	10490	14540	90	2151	3875	3758	56	58	19	100	100	0	3111	5046	4395	75	75	12	100	100	0	0.690	0.768	0.738	0.735	1.140	0.809	0.986	52	380	5131	8790	-0.535	2095	3036	3819	4971	0
2	24	2	"smvA"	"STM1574"	10660	14530	90	449	506	186	55	56	12	100	100	0	3649	4007	1655	75	77	11	100	100	0	0.110	0.115	0.116	0.115	1.206	0.109	0.954	52	381	3968	4383	-3.181	394	3574	451	3932	0
2	1	3	"hupB"	"STM0451"	6570	14720	90	1947	2211	863	55	56	12	100	100	0	2577	2873	1141	81	84	22	100	100	0	0.758	0.772	0.755	0.770	1.241	0.762	0.917	52	380	4388	4948	-0.400	1892	2496	2156	2792	0
2	2	3	"hisM"	"STM2352"	6740	14720	90	997	1128	465	54	54	12	100	100	0	10026	11526	4586	81	87	42	100	100	0	0.095	0.094	0.093	0.093	1.198	0.092	0.945	52	381	10888	12519	-3.399	943	9945	1074	11445	0
2	3	3	"rimM"	"STM2675"	6920	14730	100	8938	9582	5255	56	58	22	100	100	0	3124	3055	1576	78	101	186	96	92	0	2.916	3.200	3.139	3.355	1.434	3.285	0.967	80	489	11928	12503	1.544	8882	3046	9526	2977	0
2	4	3	"fruR"	"STM0118"	7110	14730	70	411	565	539	56	60	27	100	96	0	4761	6782	6684	79	112	259	100	100	0	0.076	0.076	0.075	0.073	1.394	0.077	0.838	32	236	5037	7212	-3.721	355	4682	509	6703	0
2	5	3	"asrA"	"STM2548"	7280	14720	90	201	215	62	52	54	11	100	100	0	6636	7304	2095	79	79	12	100	100	0	0.023	0.023	0.022	0.022	1.208	0.021	0.897	52	375	6706	7388	-5.460	149	6557	163	7225	0
2	6	3	"entD"	"STM0584"	7450	14720	90	360	423	166	53	54	11	100	100	0	4669	5570	2253	78	79	16	100	100	0	0.067	0.067	0.067	0.066	1.239	0.065	0.910	52	381	4898	5862	-3.902	307	4591	370	5492	0
2	7	3	"cbiL"	"STM2024"	7630	14720	80	128	136	44	53	55	12	100	98	0	3867	4505	1652	78	81	29	100	100	0	0.020	0.019	0.018	0.019	1.413	0.017	0.797	52	340	3864	4510	-5.659	75	3789	83	4427	0
2	8	3	"cbiO"	"STM2020"	7810	14720	90	175	184	45	54	55	13	100	100	0	6341	6665	1394	76	80	44	100	100	0	0.019	0.020	0.019	0.019	1.302	0.020	0.817	52	383	6386	6719	-5.694	121	6265	130	6589	0
2	9	3	"umuC"	"STM1997"	7990	14710	90	110	130	65	54	55	12	94	88	0	1978	2423	1307	76	80	44	100	100	0	0.029	0.032	0.029	0.030	1.758	0.029	0.668	52	392	1958	2423	-5.086	56	1902	76	2347	0
2	10	3	"uhpC"	"STM3788"	8180	14710	90	230	313	251	53	54	12	100	100	0	5091	7176	6562	75	77	18	100	100	0	0.035	0.037	0.037	0.036	1.395	0.035	0.878	52	389	5193	7361	-4.825	177	5016	260	7101	0
2	11	3	"trpB"	"STM1726"	8350	14720	90	322	394	265	55	55	11	100	100	0	3948	4851	2742	75	76	11	100	100	0	0.069	0.071	0.066	0.066	1.275	0.071	0.841	52	367	4140	5115	-3.859	267	3873	339	4776	0
2	12	3	"rpsL"	"STM3448"	8520	14710	90	8802	9741	3236	58	60	26	100	100	0	3984	4243	1208	80	84	36	100	100	0	2.240	2.326	2.268	2.299	1.108	2.355	0.973	52	388	12648	13846	1.163	8744	3904	9683	4163	0
2	13	3	"phnR"	"STM0430"	8700	14720	90	539	642	269	58	60	26	100	100	0	11856	13665	5528	85	106	132	100	100	0	0.041	0.043	0.041	0.042	1.186	0.043	0.957	52	388	12252	14164	-4.613	481	11771	584	13580	0
2	14	3	""	"STM4157"	8880	14720	90	895	983	300	57	59	15	100	100	0	20992	24100	8555	82	119	162	100	100	0	0.040	0.039	0.039	0.039	1.153	0.037	0.947	52	381	21748	24944	-4.641	838	20910	926	24018	0
2	15	3	""	"STM0345"	9050	14720	90	299	300	73	56	61	26	100	100	0	10010	9805	2834	82	107	186	100	100	0	0.024	0.025	0.024	0.025	1.278	0.024	0.921	52	386	10171	9967	-5.352	243	9928	244	9723	0
2	16	3	""	"STM2453"	9230	14720	90	445	476	145	55	56	12	100	100	0	18842	20592	6041	80	122	284	100	100	0	0.021	0.021	0.020	0.020	1.175	0.020	0.951	52	389	19152	20933	-5.588	390	18762	421	20512	0
2	17	3	"ychA"	"STM1773"	9410	14720	100	2104	2074	994	55	57	12	100	100	0	16732	16041	7401	79	101	205	100	98	0	0.123	0.126	0.124	0.126	1.206	0.126	0.964	80	462	18702	17981	-3.023	2049	16653	2019	15962	0
2	18	3	"orf408"	"STM1382"	9590	14720	90	340	366	88	55	56	12	100	100	0	19766	22015	5474	78	81	22	100	100	0	0.014	0.014	0.014	0.014	1.172	0.014	0.945	52	386	19973	22248	-6.110	285	19688	311	21937	0
2	19	3	"traR"	"PSLT085"	9780	14710	90	133	145	62	56	56	12	98	96	0	6040	6596	2489	75	78	22	100	100	0	0.013	0.014	0.015	0.015	1.276	0.014	0.765	52	380	6042	6610	-6.276	77	5965	89	6521	0
2	20	3	""	"Not LT2a85"	9950	14710	90	150	170	70	54	55	12	100	100	0	9518	11422	5517	75	76	12	100	100	0	0.010	0.010	0.012	0.012	1.177	0.010	0.873	52	364	9539	11463	-6.620	96	9443	116	11347	0
2	21	3	"trbC"	"PSLT094"	10120	14710	90	273	301	107	54	55	13	100	100	0	19980	22501	7638	76	78	22	100	100	0	0.011	0.011	0.012	0.012	1.114	0.011	0.935	52	386	20123	22672	-6.506	219	19904	247	22425	0
2	22	3	"traQ"	"PSLT098"	10310	14720	90	179	186	52	53	55	13	100	100	0	7192	8348	3028	76	79	23	100	100	0	0.018	0.016	0.016	0.017	1.263	0.016	0.881	52	370	7242	8405	-5.820	126	7116	133	8272	0
2	23	3	"traS"	"PSLT102"	10480	14710	100	1718	1574	577	56	56	12	100	100	0	17251	15377	5413	76	77	11	100	100	0	0.097	0.099	0.098	0.097	1.309	0.099	0.964	80	442	18837	16819	-3.369	1662	17175	1518	15301	0
2	24	3	""	"PSLT107"	10650	14700	90	3078	3618	1947	55	59	32	100	100	0	4442	5155	2707	77	85	78	100	100	0	0.693	0.702	0.699	0.706	1.124	0.695	0.978	52	385	7388	8641	-0.530	3023	4365	3563	5078	0
2	1	4	""	"STM2736"	6570	14900	100	134	149	65	53	54	12	90	86	0	8206	8801	5479	78	81	20	100	100	0	0.010	0.011	0.012	0.013	1.317	0.011	0.912	80	484	8209	8819	-6.649	81	8128	96	8723	0
2	2	4	""	"STM2712"	6740	14900	90	390	437	147	53	54	13	100	100	0	9808	11282	4631	80	85	25	100	100	0	0.035	0.034	0.034	0.034	1.215	0.033	0.944	52	378	10065	11586	-4.851	337	9728	384	11202	0
2	3	4	""	"STM1612"	6910	14900	90	657	657	191	56	57	15	100	100	0	23253	23845	7363	81	109	184	100	100	0	0.026	0.025	0.025	0.025	1.222	0.025	0.967	52	379	23773	24365	-5.269	601	23172	601	23764	0
2	4	4	""	"STM1607"	7110	14900	100	594	601	271	53	55	13	100	100	0	9906	10009	4773	79	97	159	100	98	0	0.055	0.055	0.054	0.056	1.309	0.055	0.969	80	490	10368	10478	-4.183	541	9827	548	9930	0
2	5	4	"ycjI"	"STM1680"	7290	14890	90	1416	1549	549	54	56	14	100	100	0	10669	11804	3696	79	94	169	100	100	0	0.129	0.128	0.126	0.126	1.112	0.129	0.982	52	382	11952	13220	-2.959	1362	10590	1495	11725	0
2	6	4	""	"STM1676"	7470	14900	90	942	1008	294	55	62	67	100	100	0	16369	17261	4795	79	108	231	100	100	0	0.054	0.055	0.056	0.055	1.147	0.055	0.977	52	382	17177	18135	-4.199	887	16290	953	17182	0
2	7	4	"frr"	"STM0219"	7650	14900	90	4450	5458	2634	55	61	67	100	100	0	8550	10127	4442	79	95	160	100	100	0	0.519	0.538	0.526	0.533	1.197	0.543	0.981	52	383	12866	15451	-0.947	4395	8471	5403	10048	0
2	8	4	"mesJ"	"STM0236"	7820	14890	90	1194	1232	394	55	57	16	100	100	0	17470	18281	5223	79	83	37	100	100	0	0.065	0.065	0.065	0.063	1.140	0.065	0.975	52	382	18530	19379	-3.933	1139	17391	1177	18202	0
2	9	4	"pfs"	"STM0207"	8000	14900	90	1027	1175	520	53	55	15	100	100	0	5955	6472	2530	75	80	30	100	100	0	0.166	0.175	0.170	0.172	1.117	0.174	0.967	52	395	6854	7519	-2.594	974	5880	1122	6397	0
2	10	4	"yeeA"	"STM2060"	8170	14890	90	654	653	138	55	55	12	100	100	0	9943	9923	2258	76	78	16	100	100	0	0.061	0.061	0.060	0.061	1.131	0.060	0.974	52	381	10466	10445	-4.042	599	9867	598	9847	0
2	11	4	"vsr"	"STM1991"	8340	14890	90	298	357	160	56	56	12	100	100	0	6323	7768	3879	78	81	26	100	100	0	0.039	0.039	0.039	0.039	1.185	0.039	0.957	52	387	6487	7991	-4.690	242	6245	301	7690	0
2	12	4	"fixB"	"STM0076"	8530	14900	90	134	149	70	55	56	13	100	100	0	6917	7385	1761	83	88	27	100	100	0	0.012	0.013	0.013	0.014	1.396	0.013	0.630	52	367	6913	7396	-6.435	79	6834	94	7302	0
2	13	4	""	"STM4192"	8700	14890	90	652	853	441	55	56	13	100	100	0	11741	14924	6610	86	100	47	100	100	0	0.051	0.054	0.052	0.052	1.147	0.055	0.969	52	387	12252	15636	-4.287	597	11655	798	14838	0
2	14	4	"dgkA"	"STM4236"	8890	14890	90	816	894	293	54	57	14	100	100	0	6424	7066	2382	81	101	94	100	100	0	0.120	0.120	0.120	0.120	1.113	0.119	0.973	52	379	7105	7825	-3.057	762	6343	840	6985	0
2	15	4	"tyrB"	"STM4248"	9050	14890	90	1838	1989	693	56	57	13	100	100	0	23469	24759	7687	81	85	47	100	100	0	0.076	0.078	0.077	0.077	1.110	0.078	0.980	52	379	25170	26611	-3.714	1782	23388	1933	24678	0
2	16	4	"lysC"	"STM4220"	9250	14900	90	1212	1332	466	55	57	12	100	100	0	15411	16479	5200	78	81	29	100	100	0	0.075	0.078	0.075	0.077	1.143	0.077	0.969	52	380	16490	17678	-3.728	1157	15333	1277	16401	0
2	17	4	"glk"	"STM2403"	9410	14890	90	815	862	264	55	57	13	100	100	0	16137	17013	4861	77	80	28	100	100	0	0.047	0.048	0.048	0.047	1.121	0.047	0.974	52	364	16820	17743	-4.401	760	16060	807	16936	0
2	18	4	"yfcB"	"STM2385"	9590	14890	90	2096	2426	900	57	58	13	100	100	0	16649	18917	6505	77	85	48	100	100	0	0.123	0.126	0.124	0.125	1.101	0.125	0.984	52	380	18611	21209	-3.023	2039	16572	2369	18840	0
2	19	4	"ybdA"	"STM0593"	9770	14890	100	1700	1548	778	55	56	13	96	92	0	22418	19648	9510	75	79	38	96	93	0	0.074	0.076	0.077	0.082	1.555	0.077	0.974	80	472	23988	21066	-3.764	1645	22343	1493	19573	0
2	20	4	"ybaM"	"STM0480"	9950	14880	90	230	239	83	55	55	12	100	98	0	2475	2584	965	74	76	11	100	100	0	0.073	0.073	0.071	0.071	1.345	0.071	0.915	52	380	2576	2694	-3.778	175	2401	184	2510	0
2	21	4	"ybbO"	"STM0505"	10120	14890	90	1763	1722	446	56	57	12	100	100	0	23153	22846	5602	75	85	103	100	100	0	0.074	0.073	0.073	0.073	1.106	0.072	0.982	52	395	24785	24437	-3.757	1707	23078	1666	22771	0
2	22	4	"purK"	"STM0533"	10310	14880	90	1296	1372	410	56	57	12	100	100	0	15987	16288	4185	78	89	52	100	100	0	0.078	0.081	0.080	0.079	1.132	0.081	0.982	52	385	17149	17526	-3.681	1240	15909	1316	16210	0
2	23	4	"rfbI"	"STM0559"	10480	14890	90	194	208	69	58	59	16	100	100	0	6921	7622	2775	89	129	189	100	100	0	0.020	0.020	0.020	0.020	1.276	0.020	0.915	52	365	6968	7683	-5.651	136	6832	150	7533	0
2	24	4	"ybdK"	"STM0583"	10650	14890	90	1331	1543	501	59	61	16	100	100	0	22859	25425	8033	81	123	192	100	100	0	0.056	0.059	0.058	0.058	1.130	0.058	0.979	52	392	24050	26828	-4.162	1272	22778	1484	25344	0
2	1	5	"yoaH"	"STM1823"	6570	15080	90	220	233	58	53	54	11	100	100	0	1963	2067	613	75	76	11	100	100	0	0.088	0.090	0.090	0.089	1.238	0.088	0.917	52	387	2055	2172	-3.499	167	1888	180	1992	0
2	2	5	"emtA"	"STM1799"	6740	15090	90	680	698	205	55	56	13	100	100	0	9823	10108	3044	77	82	21	100	100	0	0.064	0.064	0.064	0.064	1.146	0.064	0.982	52	394	10371	10674	-3.963	625	9746	643	10031	0
2	3	5	"narH"	"STM1763"	6930	15080	90	299	314	67	55	56	12	100	100	0	17999	18717	3028	77	79	15	100	100	0	0.014	0.014	0.014	0.014	1.144	0.014	0.948	52	395	18166	18899	-6.199	244	17922	259	18640	0
2	4	5	"ychE"	"STM1748"	7100	15080	90	532	570	197	54	56	13	100	100	0	12482	13806	4594	79	84	59	100	100	0	0.039	0.038	0.037	0.037	1.167	0.038	0.965	52	379	12881	14243	-4.698	478	12403	516	13727	0
2	5	5	"yoaB"	"STM1822"	7290	15070	90	545	585	249	54	56	13	100	100	0	4866	5450	2086	77	81	59	100	100	0	0.103	0.099	0.097	0.096	1.164	0.101	0.968	52	382	5280	5904	-3.286	491	4789	531	5373	0
2	6	5	"dsbB"	"STM1807"	7450	15070	100	56	60	15	55	56	12	28	10	0	90	106	52	76	78	14	48	31	0	0.071	0.167	0.513	0.508	5.103	0.075	0.020	80	449	15	35	-3.807	1	14	5	30	-50
2	7	5	""	"STM4010"	7640	15070	90	843	922	256	55	56	13	100	100	0	14979	17271	4977	78	81	15	100	100	0	0.053	0.050	0.050	0.050	1.125	0.050	0.969	52	389	15689	18060	-4.241	788	14901	867	17193	0
2	8	5	"mobB"	"STM3993"	7820	15070	90	1418	1821	783	54	55	11	100	100	0	8391	10691	4767	78	81	19	100	100	0	0.164	0.166	0.164	0.166	1.138	0.164	0.967	52	396	9677	12380	-2.608	1364	8313	1767	10613	0
2	9	5	"yiiR"	"STM4083"	8000	15080	90	561	655	269	53	54	12	100	100	0	7964	9401	3824	78	81	18	100	100	0	0.064	0.065	0.064	0.064	1.155	0.065	0.971	52	389	8394	9925	-3.956	508	7886	602	9323	0
2	10	5	""	"STM4067"	8170	15070	90	612	728	289	55	56	12	100	100	0	10876	13115	5190	78	80	15	100	100	0	0.052	0.052	0.050	0.051	1.138	0.051	0.974	52	389	11355	13710	-4.277	557	10798	673	13037	0
2	11	5	"yiiM"	"STM4056"	8350	15070	90	750	915	410	54	56	12	100	100	0	9687	11612	5099	78	80	13	100	100	0	0.072	0.075	0.073	0.074	1.136	0.075	0.973	52	320	10305	12395	-3.787	696	9609	861	11534	0
2	12	5	"yiiG"	"STM4040"	8520	15100	180	743	614	412	55	58	18	80	78	0	10981	10454	8216	82	108	152	81	79	0	0.063	0.054	0.075	0.071	2.688	0.045	0.747	256	1029	11587	10931	-3.986	688	10899	559	10372	0
2	13	5	"yhdN"	"STM3413"	8710	15070	90	1630	1750	401	56	61	32	100	100	0	6406	6864	1768	86	90	22	100	100	0	0.249	0.250	0.249	0.251	1.123	0.244	0.971	52	291	7894	8472	-2.005	1574	6320	1694	6778	0
2	14	5	"secY"	"STM3420"	8890	15070	90	53299	55019	6259	61	72	51	100	100	17	7348	7965	1394	84	88	21	100	100	0	7.329	6.973	7.060	7.022	1.102	6.988	0.975	52	396	60502	62839	2.874	53238	7264	54958	7881	0
2	15	5	"rplE"	"STM3428"	9070	15070	90	27397	25659	8728	60	69	46	100	100	0	2891	2667	764	81	82	14	100	100	0	9.728	9.899	9.779	9.767	1.139	10.064	0.980	52	381	30147	28185	3.282	27337	2810	25599	2586	0
2	16	5	"rpmC"	"STM3432"	9240	15070	90	5794	6049	2225	57	62	26	100	100	0	787	819	252	77	78	10	100	100	0	8.080	8.075	7.899	8.056	1.117	8.190	0.972	52	373	6447	6734	3.014	5737	710	5992	742	0
2	17	5	"rpsS"	"STM3436"	9420	15070	90	11991	12719	3601	60	67	29	100	100	0	1523	1553	407	76	77	11	100	100	0	8.245	8.571	8.442	8.562	1.103	8.654	0.980	52	380	13378	14136	3.044	11931	1447	12659	1477	0
2	18	5	"rpsJ"	"STM3441"	9590	15070	90	12276	13517	6147	59	71	86	100	100	0	1919	2031	893	77	78	13	100	100	0	6.632	6.887	6.757	6.940	1.147	6.937	0.976	52	388	14059	15412	2.730	12217	1842	13458	1954	0
2	19	5	""	"STM4463"	9770	15070	80	188	202	66	56	65	90	86	17	0	6945	7785	2282	75	76	13	100	100	0	0.019	0.019	0.018	0.018	1.257	0.019	0.912	52	328	7002	7856	-5.702	132	6870	146	7710	0
2	20	5	"pepA"	"STM4477"	9960	15070	90	2043	2259	832	55	62	77	100	100	0	10186	11244	3426	75	88	156	100	100	0	0.197	0.197	0.196	0.194	1.143	0.199	0.970	52	400	12099	13373	-2.347	1988	10111	2204	11169	0
2	21	5	"iadA"	"STM4512"	10130	15070	90	598	692	261	57	57	12	100	100	0	12253	13875	5116	76	77	15	100	100	0	0.044	0.046	0.046	0.045	1.152	0.046	0.966	52	381	12718	14434	-4.492	541	12177	635	13799	0
2	22	5	""	"STM4551"	10310	15070	90	598	700	237	56	57	12	100	100	0	15941	18992	6119	77	79	16	100	100	0	0.034	0.034	0.033	0.034	1.141	0.034	0.967	52	395	16406	19559	-4.871	542	15864	644	18915	0
2	23	5	"yjjK"	"STM4581"	10480	15060	90	2943	4046	2331	58	62	33	100	100	0	12796	16444	8042	84	94	44	100	100	0	0.227	0.244	0.231	0.236	1.140	0.248	0.968	52	373	15597	20348	-2.140	2885	12712	3988	16360	0
2	24	5	"gltS"	"STM3746"	10650	15060	90	4892	6170	3183	58	64	44	100	100	0	14287	16969	7704	81	98	79	100	100	0	0.340	0.362	0.349	0.357	1.155	0.365	0.974	52	392	19040	23000	-1.555	4834	14206	6112	16888	0
2	1	6	"yhhY"	"STM3546"	6570	15260	90	311	344	121	53	54	12	100	100	0	7969	8617	2734	77	79	16	100	100	0	0.033	0.034	0.033	0.033	1.217	0.035	0.960	52	403	8150	8831	-4.935	258	7892	291	8540	0
2	2	6	""	"STM0951"	6750	15260	90	421	421	118	56	57	12	100	100	0	11776	11983	2818	80	85	23	100	100	0	0.031	0.031	0.030	0.030	1.205	0.031	0.957	52	382	12061	12268	-5.002	365	11696	365	11903	0
2	3	6	"nanK"	"STM3336"	6920	15260	90	313	359	144	55	57	13	100	100	0	11453	13192	5765	78	91	99	100	100	0	0.023	0.023	0.023	0.023	1.144	0.023	0.967	52	388	11633	13418	-5.462	258	11375	304	13114	0
2	4	6	"yrbC"	"STM3310"	7100	15250	90	1542	1764	818	54	56	17	100	100	0	9122	9871	4106	79	98	137	100	100	0	0.165	0.175	0.171	0.174	1.138	0.176	0.977	52	400	10531	11502	-2.603	1488	9043	1710	9792	0
2	5	6	"greA"	"STM3299"	7300	15260	90	2466	2744	1083	55	57	14	100	100	0	8014	8725	3053	78	81	32	100	100	0	0.304	0.311	0.302	0.308	1.113	0.315	0.985	52	395	10347	11336	-1.719	2411	7936	2689	8647	0
2	6	6	"rpsO"	"STM3283"	7470	15250	90	3028	3260	1235	55	57	12	100	100	0	3513	3750	1140	77	80	18	100	100	0	0.865	0.873	0.861	0.857	1.157	0.902	0.976	52	381	6409	6878	-0.209	2973	3436	3205	3673	0
2	7	6	"yghB"	"STM3162"	7640	15250	90	1410	1472	546	54	56	12	100	100	0	12300	14009	4871	78	82	23	100	100	0	0.111	0.102	0.101	0.100	1.105	0.102	0.986	52	388	13578	15349	-3.172	1356	12222	1418	13931	0
2	8	6	""	"STM3136"	7820	15250	90	742	794	318	55	55	12	100	100	0	17584	19174	6970	76	80	22	100	100	0	0.039	0.039	0.038	0.038	1.157	0.039	0.976	52	389	18195	19837	-4.672	687	17508	739	19098	0
2	9	6	"yggV"	"STM3103"	7990	15260	90	818	903	334	54	55	12	100	100	0	6891	7502	2656	78	82	42	100	100	0	0.112	0.114	0.112	0.113	1.119	0.114	0.978	52	388	7577	8273	-3.157	764	6813	849	7424	0
2	10	6	"sprT"	"STM3092"	8180	15250	90	363	406	153	54	56	13	100	100	0	7202	8373	3015	80	84	42	100	100	0	0.043	0.042	0.040	0.041	1.190	0.043	0.959	52	378	7431	8645	-4.527	309	7122	352	8293	0
2	11	6	""	"STM3072"	8340	15250	80	370	419	141	55	56	12	100	100	0	9548	10979	4492	80	85	38	100	100	0	0.033	0.033	0.033	0.034	1.196	0.032	0.957	52	326	9783	11263	-4.910	315	9468	364	10899	0
2	12	6	"ygfE"	"STM3060"	8540	15260	90	898	1109	602	57	64	29	100	100	0	3890	4646	2541	84	174	295	100	100	0	0.221	0.231	0.229	0.231	1.143	0.230	0.975	52	246	4647	5614	-2.178	841	3806	1052	4562	0
2	13	6	"ansA"	"STM1294"	8710	15240	160	86	92	42	56	62	29	50	22	0	530	560	467	83	116	176	73	64	0	0.067	0.075	0.083	0.101	3.288	0.080	0.783	208	742	477	513	-3.897	30	447	36	477	0
2	14	6	"pfkB"	"STM1326"	8880	15250	90	832	1162	960	59	61	16	100	100	0	6076	7875	6295	85	94	34	100	100	0	0.129	0.142	0.140	0.139	1.138	0.145	0.984	52	343	6764	8893	-2.954	773	5991	1103	7790	0
2	15	6	"ydiK"	"STM1364"	9070	15240	90	1824	1923	710	56	58	12	100	100	0	22245	23648	7350	81	91	43	100	100	0	0.080	0.079	0.079	0.075	1.219	0.080	0.984	52	384	23932	25434	-3.648	1768	22164	1867	23567	0
2	16	6	"cfa"	"STM1427"	9240	15250	100	1251	1346	851	55	57	12	100	98	0	16722	17221	10153	78	94	77	100	100	0	0.072	0.075	0.074	0.075	1.388	0.078	0.985	80	452	17840	18434	-3.799	1196	16644	1291	17143	0
2	17	6	"ydhM"	"STM1437"	9420	15240	90	831	894	383	57	60	25	100	100	0	12938	14199	6134	77	95	83	100	100	0	0.060	0.059	0.059	0.057	1.210	0.059	0.975	52	380	13635	14959	-4.055	774	12861	837	14122	0
2	18	6	"nth"	"STM1453"	9590	15250	90	792	937	441	56	60	23	100	100	0	10466	12076	5420	80	86	39	100	100	0	0.071	0.073	0.072	0.073	1.111	0.074	0.980	52	395	11122	12877	-3.819	736	10386	881	11996	0
2	19	6	"ugpA"	"STM3556"	9780	15240	90	1674	1804	509	55	56	12	100	100	0	14187	15360	4062	76	83	47	100	100	0	0.115	0.114	0.115	0.113	1.122	0.115	0.978	52	394	15730	17033	-3.124	1619	14111	1749	15284	0
2	20	6	"ftsY"	"STM3571"	9950	15250	90	3169	4091	1772	54	55	12	100	100	0	17819	21786	7757	75	77	15	100	100	0	0.176	0.186	0.179	0.181	1.098	0.190	0.983	52	382	20859	25748	-2.510	3115	17744	4037	21711	0
2	21	6	"zntA"	"STM3576"	10120	15240	90	2985	2857	487	56	59	21	100	100	0	37073	35436	6427	78	118	302	100	100	0	0.079	0.079	0.079	0.079	1.166	0.078	0.979	52	394	39924	38159	-3.659	2929	36995	2801	35358	0
2	22	6	"yhhT"	"STM3582"	10310	15250	90	695	714	92	56	59	17	100	100	0	29566	29638	3253	77	100	203	100	100	0	0.022	0.022	0.022	0.022	1.092	0.022	0.975	52	379	30128	30219	-5.528	639	29489	658	29561	0
2	23	6	"yhiN"	"STM3588"	10480	15250	100	1660	1537	715	57	59	30	98	95	0	22718	21913	9958	76	79	29	100	100	0	0.071	0.068	0.067	0.067	1.391	0.068	0.984	80	460	24245	23317	-3.820	1603	22642	1480	21837	0
2	24	6	""	"STM3598"	10660	15250	80	249	326	186	57	57	12	98	98	0	2696	3581	2369	77	78	13	100	100	0	0.073	0.077	0.075	0.072	1.401	0.076	0.957	52	328	2811	3773	-3.770	192	2619	269	3504	0
2	1	7	""	"STM3799"	6550	15440	90	603	615	202	53	56	20	100	100	0	18348	18348	5903	76	136	525	100	100	0	0.030	0.031	0.031	0.030	1.245	0.030	0.969	52	378	18822	18834	-5.054	550	18272	562	18272	0
2	2	7	"yidE"	"STM3807"	6730	15440	90	630	709	301	53	56	21	100	100	0	8016	9036	3822	77	143	517	100	100	0	0.073	0.073	0.073	0.072	1.241	0.071	0.947	52	404	8516	9615	-3.782	577	7939	656	8959	0
2	3	7	"yidR"	"STM3811"	6930	15440	90	466	496	163	53	54	11	100	100	0	6101	6647	2620	78	83	27	100	100	0	0.069	0.067	0.069	0.067	1.172	0.066	0.956	52	394	6436	7012	-3.866	413	6023	443	6569	0
2	4	7	"torD"	"STM3821"	7100	15440	90	207	221	53	54	55	12	100	100	0	10846	11203	2757	78	89	91	100	100	0	0.014	0.015	0.015	0.015	1.215	0.015	0.929	52	386	10921	11292	-6.137	153	10768	167	11125	0
2	5	7	"dgoT"	"STM3827"	7280	15430	90	248	244	54	56	57	13	100	98	0	13048	13446	2816	78	89	87	100	100	0	0.015	0.014	0.014	0.014	1.217	0.014	0.926	52	391	13162	13556	-6.078	192	12970	188	13368	0
2	6	7	"yidA"	"STM3831"	7460	15440	80	1134	1179	225	54	55	11	100	100	0	11678	12397	2014	77	82	29	100	100	0	0.093	0.091	0.091	0.091	1.098	0.090	0.977	52	328	12681	13445	-3.425	1080	11601	1125	12320	0
2	7	7	"imp"	"STM0093"	7630	15430	90	6614	6809	1467	56	57	17	100	100	0	37635	38228	7281	79	85	33	100	100	0	0.175	0.177	0.179	0.175	1.088	0.174	0.985	52	396	44114	44902	-2.518	6558	37556	6753	38149	0
2	8	7	"yabJ"	"STM0106"	7820	15430	90	479	511	102	55	57	16	100	100	0	10178	10611	1578	78	82	25	100	100	0	0.042	0.043	0.042	0.043	1.120	0.043	0.965	52	402	10524	10989	-4.574	424	10100	456	10533	0
2	9	7	"yabC"	"STM0120"	8000	15430	90	1909	1961	466	54	56	12	100	100	0	8237	8411	1625	77	79	17	100	100	0	0.227	0.229	0.227	0.226	1.086	0.231	0.984	52	395	10015	10241	-2.137	1855	8160	1907	8334	0
2	10	7	"murD"	"STM0126"	8180	15420	90	1436	1709	1012	53	54	12	100	100	0	9534	11088	5997	77	78	16	100	100	0	0.146	0.150	0.145	0.145	1.142	0.154	0.982	52	378	10840	12667	-2.774	1383	9457	1656	11011	0
2	11	7	"yacA"	"STM0135"	8340	15430	80	1565	1946	1120	54	55	16	100	100	0	5998	7251	3948	77	79	18	100	100	0	0.255	0.264	0.257	0.261	1.121	0.267	0.986	52	321	7432	9066	-1.970	1511	5921	1892	7174	0
2	12	7	""	"STM0148"	8530	15430	80	362	398	139	53	55	13	100	100	0	13664	15264	5053	78	80	14	100	100	0	0.023	0.023	0.022	0.022	1.158	0.023	0.961	52	334	13895	15531	-5.458	309	13586	345	15186	0
2	13	7	""	"STM1547"	8710	15430	90	451	501	210	53	55	13	100	100	0	9390	10262	3770	79	83	21	100	100	0	0.043	0.044	0.043	0.042	1.177	0.045	0.966	52	366	9709	10631	-4.548	398	9311	448	10183	0
2	14	7	""	"STM1551"	8890	15430	90	708	801	355	56	58	13	100	100	0	3455	3677	1266	80	83	20	100	100	0	0.193	0.207	0.198	0.200	1.168	0.214	0.964	52	388	4027	4342	-2.372	652	3375	745	3597	0
2	15	7	""	"STM1556"	9060	15430	90	359	373	58	56	56	13	100	100	0	21745	22158	3131	80	82	16	100	100	0	0.014	0.014	0.014	0.014	1.116	0.014	0.962	52	394	21968	22395	-6.160	303	21665	317	22078	0
2	16	7	""	"STM1562"	9240	15420	90	218	247	113	57	57	13	100	100	0	5754	6765	3270	78	82	18	100	100	0	0.028	0.028	0.028	0.027	1.250	0.029	0.946	52	379	5837	6877	-5.140	161	5676	190	6687	0
2	17	7	"fdnI"	"STM1568"	9410	15430	90	722	751	284	58	60	24	100	100	0	12127	12138	4729	77	102	230	100	100	0	0.055	0.057	0.056	0.058	1.265	0.056	0.968	52	388	12714	12754	-4.182	664	12050	693	12061	0
2	18	7	"nmpC"	"STM1572"	9590	15430	90	16268	17907	6137	57	67	108	100	100	0	11879	12371	3479	77	105	235	100	100	0	1.374	1.452	1.392	1.433	1.130	1.466	0.974	52	389	28013	30144	0.458	16211	11802	17850	12294	0
2	19	7	"sohB"	"STM1716"	9770	15430	90	2180	2368	685	57	65	107	100	100	0	16747	18133	4583	74	81	53	100	100	0	0.127	0.128	0.129	0.127	1.108	0.128	0.982	52	394	18796	20370	-2.973	2123	16673	2311	18059	0
2	20	7	"ompW"	"STM1732"	9950	15430	90	666	722	226	55	56	14	100	100	0	9829	10683	3186	74	76	19	100	100	0	0.063	0.063	0.062	0.062	1.107	0.063	0.981	52	381	10366	11276	-3.997	611	9755	667	10609	0
2	21	7	"yciU"	"STM1740"	10120	15430	90	406	465	213	55	56	12	100	100	0	4659	5452	2770	75	77	20	100	100	0	0.077	0.076	0.077	0.076	1.176	0.075	0.961	52	386	4935	5787	-3.707	351	4584	410	5377	0
2	22	7	"ychJ"	"STM1755"	10300	15420	90	814	945	508	57	58	14	100	100	0	7039	8152	4364	75	82	55	100	100	0	0.109	0.110	0.108	0.108	1.129	0.109	0.970	52	401	7721	8965	-3.202	757	6964	888	8077	0
2	23	7	"ychP"	"STM1768"	10490	15420	90	1305	1422	456	55	57	14	100	100	0	17341	19064	5460	74	78	39	100	100	0	0.072	0.072	0.071	0.071	1.083	0.072	0.985	52	378	18517	20357	-3.788	1250	17267	1367	18990	0
2	24	7	"ychH"	"STM1782"	10660	15420	90	316	388	278	55	56	12	100	100	0	3505	4546	3507	75	75	10	100	100	0	0.076	0.074	0.073	0.073	1.202	0.075	0.962	52	378	3691	4804	-3.716	261	3430	333	4471	0
2	1	8	""	"STM2314"	6580	15610	90	688	652	161	54	55	12	100	100	0	15395	14586	3085	75	76	11	100	100	0	0.041	0.041	0.041	0.040	1.203	0.041	0.963	52	390	15954	15109	-4.595	634	15320	598	14511	0
2	2	8	"nuoK"	"STM2319"	6750	15620	80	775	839	204	54	55	12	100	100	0	3634	3791	840	73	74	10	100	100	0	0.202	0.211	0.213	0.210	1.119	0.210	0.970	52	328	4282	4503	-2.304	721	3561	785	3718	0
2	3	8	"yfbQ"	"STM2331"	6930	15620	90	2527	2457	368	53	54	12	100	100	0	16722	16048	2464	74	75	11	100	100	0	0.149	0.150	0.148	0.151	1.076	0.148	0.982	52	382	19122	18378	-2.750	2474	16648	2404	15974	0
2	4	8	"yfbU"	"STM2335"	7100	15610	90	1070	1049	228	53	55	14	100	100	0	5814	5756	1250	74	78	33	100	100	0	0.177	0.175	0.177	0.175	1.176	0.172	0.974	52	387	6757	6678	-2.497	1017	5740	996	5682	0
2	5	8	""	"STM2341"	7300	15610	90	524	562	156	53	55	12	100	100	0	13966	14981	3182	73	74	11	100	100	0	0.034	0.034	0.033	0.034	1.173	0.034	0.958	52	388	14364	15417	-4.882	471	13893	509	14908	0
2	6	8	""	"STM2346"	7460	15610	80	1528	1783	1041	53	54	12	100	100	0	8244	9124	4019	74	75	11	100	100	0	0.181	0.191	0.183	0.185	1.140	0.200	0.957	52	314	9645	10780	-2.470	1475	8170	1730	9050	0
2	7	8	""	"STM2530"	7650	15610	90	144	303	529	56	64	110	32	13	0	7382	7290	999	74	77	18	100	100	0	0.012	0.034	0.014	0.021	2.453	0.040	0.208	52	403	7396	7463	-6.376	88	7308	247	7216	0
2	8	8	"nifS"	"STM2543"	7830	15610	90	13574	13592	2571	54	64	113	100	100	0	13424	13238	1830	74	76	18	100	100	0	1.013	1.028	1.035	1.018	1.202	1.038	0.966	52	381	26870	26702	0.018	13520	13350	13538	13164	0
2	9	8	"glnB"	"STM2561"	8000	15620	90	606	805	464	53	55	12	100	100	0	4809	6043	3341	74	77	20	100	100	0	0.117	0.126	0.122	0.123	1.159	0.126	0.964	52	385	5288	6721	-3.098	553	4735	752	5969	0
2	10	8	""	"STM2566"	8190	15610	90	107	124	58	55	56	13	98	88	0	1677	2139	1364	74	77	21	100	100	0	0.032	0.033	0.032	0.031	1.431	0.035	0.853	52	385	1655	2134	-4.946	52	1603	69	2065	0
2	11	8	"gogB"	"STM2584"	8350	15600	90	716	772	255	53	55	13	100	100	0	21178	22691	6958	75	77	13	100	100	0	0.031	0.032	0.030	0.031	1.137	0.032	0.935	52	373	21766	23335	-4.992	663	21103	719	22616	0
2	12	8	""	"STM2591"	8530	15610	80	191	202	44	54	56	13	100	100	0	9847	9995	2309	75	77	14	100	100	0	0.014	0.015	0.015	0.015	1.219	0.014	0.911	52	334	9909	10068	-6.156	137	9772	148	9920	0
2	13	8	"yraR"	"STM3268"	8720	15610	90	527	546	147	54	55	14	100	100	0	6988	7016	1375	78	81	20	100	100	0	0.068	0.071	0.069	0.069	1.218	0.071	0.953	52	378	7383	7430	-3.869	473	6910	492	6938	0
2	14	8	"yhbV"	"STM3275"	8880	15610	80	309	317	79	54	55	12	100	100	0	15093	14886	4904	78	86	63	100	100	0	0.017	0.018	0.018	0.018	1.257	0.017	0.943	52	326	15270	15071	-5.880	255	15015	263	14808	0
2	15	8	"deaD"	"STM3280"	9060	15610	80	12068	11713	2241	56	57	16	100	100	0	16918	16010	3125	76	83	64	100	100	0	0.713	0.732	0.721	0.732	1.116	0.714	0.976	52	334	28854	27591	-0.488	12012	16842	11657	15934	0
2	16	8	"argG"	"STM3290"	9240	15610	80	1649	1825	594	57	58	15	100	100	0	10724	11723	3961	74	77	17	100	100	0	0.149	0.152	0.149	0.152	1.123	0.149	0.967	52	328	12242	13417	-2.742	1592	10650	1768	11649	0
2	17	8	"ftsJ"	"STM3297"	9420	15610	100	7781	8360	3331	56	57	12	100	100	0	8286	8484	2854	76	77	13	100	100	0	0.941	0.988	0.966	0.976	1.206	1.011	0.971	80	462	15935	16712	-0.088	7725	8210	8304	8408	0
2	18	8	"ispB"	"STM3305"	9600	15600	90	2550	2547	430	56	57	13	100	100	0	14503	14372	2115	75	76	13	100	100	0	0.173	0.174	0.177	0.173	1.110	0.172	0.971	52	374	16922	16788	-2.532	2494	14428	2491	14297	0
2	19	8	"ybgL"	"STM0714"	9770	15600	90	541	603	258	56	57	12	100	100	0	8781	9703	3917	75	82	82	100	100	0	0.056	0.057	0.055	0.056	1.200	0.057	0.950	52	365	9191	10175	-4.166	485	8706	547	9628	0
2	20	8	""	"STM0720"	9940	15600	90	179	178	45	55	57	13	100	98	0	17252	16241	4131	75	134	502	100	100	0	0.007	0.008	0.013	0.013	1.158	0.007	0.878	52	382	17301	16289	-7.114	124	17177	123	16166	0
2	21	8	""	"STM0726"	10120	15600	90	361	357	91	55	56	12	98	98	0	25799	26246	7194	76	167	607	100	100	0	0.012	0.012	0.012	0.012	1.161	0.011	0.947	52	389	26029	26472	-6.393	306	25723	302	26170	0
2	22	8	"ybgT"	"STM0742"	10300	15610	90	432	501	304	56	57	12	100	100	0	1258	1443	916	76	111	346	100	86	0	0.318	0.326	0.320	0.323	1.214	0.324	0.967	52	395	1558	1812	-1.652	376	1182	445	1367	0
2	23	8	"tolB"	"STM0748"	10480	15600	90	11944	11363	1782	56	59	18	100	100	0	23756	23374	3291	76	83	61	100	100	0	0.502	0.485	0.486	0.482	1.098	0.475	0.978	52	396	35568	34605	-0.994	11888	23680	11307	23298	0
2	24	8	"pnuC"	"STM0757"	10660	15590	90	453	490	156	56	58	15	100	100	0	10971	12142	3634	75	87	105	100	100	0	0.036	0.036	0.035	0.035	1.215	0.036	0.962	52	394	11293	12501	-4.779	397	10896	434	12067	0
2	1	9	"dacC"	"STM0863"	6580	15790	90	2102	2055	380	53	54	12	100	100	0	15241	14691	2548	74	76	12	100	100	0	0.135	0.137	0.136	0.137	1.107	0.136	0.989	52	408	17216	16619	-2.888	2049	15167	2002	14617	0
2	2	9	"ybjM"	"STM0871"	6760	15790	90	382	403	100	53	55	13	100	100	0	6026	6349	1496	73	74	10	100	100	0	0.055	0.056	0.056	0.055	1.142	0.056	0.972	52	365	6282	6626	-4.177	329	5953	350	6276	0
2	3	9	"potG"	"STM0878"	6920	15790	90	608	572	165	54	57	22	100	100	0	18088	16367	4811	74	129	514	100	100	0	0.031	0.032	0.032	0.031	1.212	0.032	0.979	52	379	18568	16811	-5.023	554	18014	518	16293	0
2	4	9	"artQ"	"STM0889"	7110	15790	80	2280	2324	327	54	54	12	100	100	0	12763	12690	1442	74	75	11	100	100	0	0.175	0.180	0.179	0.179	1.084	0.179	0.987	52	334	14915	14886	-2.511	2226	12689	2270	12616	0
2	5	9	""	"STM0894"	7280	15790	90	129	133	35	54	54	12	100	98	0	4443	4497	771	74	76	21	100	100	0	0.017	0.018	0.017	0.018	1.345	0.018	0.786	52	395	4444	4502	-5.864	75	4369	79	4423	0
2	6	9	""	"STM0898"	7470	15780	90	163	172	49	54	55	12	100	100	0	12775	13957	3435	74	77	21	100	100	0	0.009	0.008	0.011	0.011	1.084	0.008	0.886	52	401	12810	14001	-6.864	109	12701	118	13883	0
2	7	9	""	"STM1033"	7650	15790	90	161	164	41	54	55	11	100	100	0	5465	5630	1346	73	75	13	100	100	0	0.020	0.020	0.019	0.019	1.301	0.019	0.857	52	389	5499	5667	-5.655	107	5392	110	5557	0
2	8	9	""	"STM1037"	7830	15780	90	163	176	75	55	56	13	98	96	0	6449	7523	3689	73	74	13	100	100	0	0.017	0.016	0.016	0.017	1.259	0.017	0.908	52	380	6484	7571	-5.884	108	6376	121	7450	0
2	9	9	"yjaB"	"STM4181"	8000	15780	90	1324	1399	355	54	55	12	100	100	0	7170	7401	1447	74	75	11	100	100	0	0.179	0.184	0.177	0.181	1.140	0.184	0.973	52	378	8366	8672	-2.482	1270	7096	1345	7327	0
2	10	9	"yjbD"	"STM4194"	8180	15780	90	240	270	120	54	55	13	100	100	0	3126	3505	1434	73	75	17	100	100	0	0.061	0.063	0.061	0.060	1.264	0.065	0.928	52	379	3239	3648	-4.037	186	3053	216	3432	0
2	11	9	""	"STM4198"	8340	15780	90	130	145	54	53	55	14	100	96	0	4370	5462	3025	73	84	93	100	100	0	0.018	0.017	0.017	0.017	1.290	0.016	0.896	52	386	4374	5481	-5.802	77	4297	92	5389	0
2	12	9	""	"STM4202"	8540	15780	90	121	129	42	56	57	13	96	88	0	5165	5191	2014	74	78	36	100	100	0	0.013	0.014	0.016	0.016	1.294	0.014	0.788	52	395	5156	5190	-6.291	65	5091	73	5117	0
2	13	9	"pduF"	"STM2037"	8720	15780	90	414	419	104	55	56	13	100	100	0	17204	17616	4434	76	81	38	100	100	0	0.021	0.021	0.020	0.021	1.132	0.021	0.974	52	388	17487	17904	-5.576	359	17128	364	17540	0
2	14	9	"pduQ"	"STM2052"	8900	15790	90	226	232	59	55	56	12	100	100	0	16845	18043	3980	76	78	18	100	100	0	0.010	0.010	0.011	0.011	1.083	0.010	0.936	52	381	16940	18144	-6.616	171	16769	177	17967	0
2	15	9	"sspH2"	"STM2241"	9060	15780	90	2178	2139	284	56	62	52	100	100	0	45041	44264	4835	78	143	574	100	100	0	0.047	0.047	0.047	0.047	1.069	0.047	0.990	52	372	47085	46269	-4.405	2122	44963	2083	44186	0
2	16	9	"btuF"	"STM0206"	9240	15780	90	1164	1287	442	57	66	54	100	100	0	12734	13850	4207	78	161	570	100	100	0	0.087	0.089	0.087	0.088	1.091	0.090	0.988	52	380	13763	15002	-3.515	1107	12656	1230	13772	0
2	17	9	"sitD"	"STM2864"	9410	15780	90	3750	4986	2784	57	69	92	100	100	0	13789	17182	8136	76	121	268	100	100	0	0.269	0.288	0.273	0.279	1.094	0.297	0.988	52	384	17406	22035	-1.893	3693	13713	4929	17106	0
2	18	9	"yfjD"	"STM2679"	9600	15780	90	535	617	258	55	63	80	100	100	0	5589	6500	2544	75	99	244	100	100	0	0.087	0.087	0.086	0.086	1.123	0.087	0.972	52	394	5994	6987	-3.522	480	5514	562	6425	0
2	19	9	"psiB"	"PSLT069"	9780	15780	100	186	192	83	56	56	12	97	93	0	8668	8723	4330	74	76	14	100	100	0	0.015	0.016	0.016	0.016	1.272	0.017	0.936	80	472	8724	8785	-6.047	130	8594	136	8649	0
2	20	9	"traV"	"PSLT084"	9960	15780	90	132	142	38	57	59	13	100	98	0	5799	5944	946	73	76	15	100	100	0	0.013	0.014	0.014	0.015	1.375	0.014	0.747	52	381	5801	5956	-6.254	75	5726	85	5871	0
2	21	9	"himD"	"STM0982"	10140	15780	90	2084	2346	1062	56	58	13	100	100	0	3264	3577	1394	74	76	16	100	100	0	0.636	0.654	0.650	0.644	1.075	0.669	0.990	52	389	5218	5793	-0.653	2028	3190	2290	3503	0
2	22	9	"dcuR"	"STM4303"	10310	15780	90	240	284	127	56	58	12	100	100	0	11037	13107	5670	74	77	21	100	100	0	0.017	0.017	0.017	0.017	1.223	0.018	0.954	52	381	11147	13261	-5.897	184	10963	228	13033	0
2	23	9	"phnA"	"STM4289"	10490	15780	90	723	841	291	57	57	12	100	100	0	4049	4452	1330	73	75	20	100	100	0	0.168	0.179	0.175	0.176	1.116	0.182	0.982	52	389	4642	5163	-2.578	666	3976	784	4379	0
2	24	9	"melA"	"STM4298"	10660	15770	90	218	229	52	55	57	13	100	100	0	12096	12641	3722	73	78	38	100	100	0	0.014	0.014	0.014	0.014	1.163	0.013	0.943	52	395	12186	12742	-6.205	163	12023	174	12568	0
2	1	10	"lasT"	"STM4600"	6570	15980	80	503	493	145	53	55	13	100	100	0	5631	5505	1791	73	74	21	100	100	0	0.081	0.081	0.082	0.082	1.154	0.079	0.975	52	327	6008	5872	-3.627	450	5558	440	5432	0
2	2	10	"dniR"	"STM0260"	6760	15970	100	11523	10017	4853	54	55	12	100	100	0	14010	11994	5330	73	75	18	100	100	0	0.823	0.836	0.826	0.808	1.232	0.851	0.987	80	471	25406	21884	-0.281	11469	13937	9963	11921	0
2	3	10	""	"STM0277"	6930	15970	90	105	108	27	54	55	11	98	90	0	3299	3606	1433	74	73	9	100	100	0	0.016	0.015	0.016	0.018	1.425	0.014	0.686	52	373	3276	3586	-5.983	51	3225	54	3532	0
2	4	10	""	"STM0286"	7110	15970	90	160	159	35	53	54	12	98	98	0	5741	5549	1112	73	74	10	100	100	0	0.019	0.019	0.018	0.019	1.271	0.019	0.873	52	396	5775	5582	-5.727	107	5668	106	5476	0
2	5	10	""	"STM0294"	7290	15970	80	140	143	29	54	54	12	100	100	0	5504	5540	725	72	73	10	100	100	0	0.016	0.016	0.016	0.016	1.268	0.016	0.842	52	328	5518	5557	-5.981	86	5432	89	5468	0
2	6	10	"yafH"	"STM0309"	7460	15970	80	267	291	82	55	55	12	100	100	0	4941	5472	1869	72	80	66	100	100	0	0.044	0.044	0.044	0.043	1.188	0.042	0.958	52	328	5081	5636	-4.521	212	4869	236	5400	0
2	7	10	"nagZ"	"STM1209"	7640	15960	90	1439	1606	614	55	56	12	100	100	0	13831	15210	5097	73	81	66	100	100	0	0.101	0.102	0.101	0.101	1.105	0.103	0.986	52	389	15142	16688	-3.313	1384	13758	1551	15137	0
2	8	10	"ycfU"	"STM1217"	7820	15960	80	920	912	193	53	55	12	100	100	0	8278	8300	1783	72	75	31	100	100	0	0.106	0.104	0.103	0.104	1.119	0.103	0.983	52	340	9073	9087	-3.243	867	8206	859	8228	0
2	9	10	"ycfC"	"STM1233"	8000	15970	80	122	134	45	53	53	11	98	96	0	733	764	336	73	74	13	100	100	0	0.105	0.117	0.119	0.114	1.363	0.115	0.870	52	334	729	772	-3.258	69	660	81	691	0
2	10	10	""	"STM1251"	8190	15970	90	1735	1917	624	54	55	12	100	100	0	7519	8302	2392	73	75	21	100	100	0	0.226	0.226	0.225	0.224	1.089	0.228	0.990	52	386	9127	10092	-2.147	1681	7446	1863	8229	0
2	11	10	"aadA"	"STM1264"	8350	15960	90	361	360	98	54	55	12	100	100	0	9888	10073	2641	73	74	11	100	100	0	0.031	0.031	0.031	0.030	1.144	0.030	0.966	52	380	10122	10306	-4.999	307	9815	306	10000	0
2	12	10	"yeaQ"	"STM1274"	8530	15960	80	198	217	59	55	55	11	100	100	0	2743	2920	725	73	75	19	100	100	0	0.054	0.057	0.055	0.055	1.239	0.057	0.914	52	334	2813	3009	-4.223	143	2670	162	2847	0
2	13	10	"fumA"	"STM1468"	8710	15960	80	1055	1026	214	53	54	11	100	100	0	15730	14962	2851	71	75	30	100	100	0	0.064	0.065	0.064	0.065	1.124	0.065	0.981	52	340	16661	15864	-3.966	1002	15659	973	14891	0
2	14	10	"ompN"	"STM1473"	8900	15970	90	1382	1365	220	56	57	12	100	100	0	17012	17459	3315	72	77	45	100	100	0	0.078	0.075	0.077	0.075	1.124	0.075	0.977	52	370	18266	18696	-3.675	1326	16940	1309	17387	0
2	15	10	"ydgF"	"STM1482"	9060	15960	80	1091	1044	255	55	56	13	100	100	0	4798	4471	1030	74	80	54	100	100	0	0.219	0.225	0.222	0.224	1.132	0.223	0.981	52	327	5760	5386	-2.189	1036	4724	989	4397	0
2	16	10	"ynfK"	"STM1489"	9240	15960	90	509	511	114	56	58	15	100	100	0	11642	11407	2496	73	89	85	100	100	0	0.039	0.040	0.040	0.040	1.135	0.040	0.977	52	396	12022	11789	-4.675	453	11569	455	11334	0
2	17	10	""	"STM1498"	9420	15970	80	118	159	158	56	57	13	98	96	0	4367	4470	1501	73	80	71	100	100	0	0.014	0.023	0.016	0.019	1.814	0.023	0.290	52	334	4356	4500	-6.114	62	4294	103	4397	0
2	18	10	"ynfB"	"STM1503"	9600	15960	90	1006	1002	145	55	56	13	100	100	0	4937	4977	653	73	74	11	100	100	0	0.196	0.193	0.192	0.193	1.084	0.192	0.987	52	388	5815	5851	-2.355	951	4864	947	4904	0
2	19	10	"virK"	"STM2781"	9770	15960	90	8252	8376	2197	57	64	64	100	100	0	9229	9222	1995	74	87	140	100	100	0	0.895	0.909	0.901	0.901	1.070	0.920	0.988	52	387	17350	17467	-0.160	8195	9155	8319	9148	0
2	20	10	""	"STM2789"	9960	15950	90	307	320	83	55	62	62	98	98	0	15284	15462	3857	73	85	138	100	100	0	0.017	0.017	0.017	0.017	1.173	0.017	0.953	52	395	15463	15654	-5.916	252	15211	265	15389	0
2	21	10	"yqaE"	"STM2796"	10140	15960	90	121	131	61	55	56	13	96	86	0	1811	1709	443	71	73	20	100	100	0	0.038	0.046	0.040	0.040	1.570	0.049	0.652	52	396	1806	1714	-4.720	66	1740	76	1638	0
2	22	10	""	"STM4008"	10320	15960	90	1241	1247	256	55	57	14	100	100	0	6360	6246	1103	71	73	20	100	100	0	0.189	0.193	0.192	0.192	1.090	0.194	0.984	52	373	7475	7367	-2.407	1186	6289	1192	6175	0
2	23	10	""	"STM4030"	10480	15960	90	1484	1674	661	55	56	13	100	100	0	5920	6287	1898	72	75	32	100	100	0	0.244	0.260	0.252	0.256	1.103	0.262	0.974	52	373	7277	7834	-2.033	1429	5848	1619	6215	0
2	24	10	""	"STM4044"	10660	15950	90	303	307	72	54	56	13	100	100	0	13027	13246	2843	72	79	52	100	100	0	0.019	0.019	0.019	0.019	1.200	0.019	0.950	52	402	13204	13427	-5.701	249	12955	253	13174	0
2	1	11	"yghJ"	"STM2941"	6590	16150	90	323	320	85	53	55	14	100	100	0	17837	16542	4174	74	89	147	100	100	0	0.015	0.016	0.016	0.016	1.172	0.016	0.948	52	373	18033	16735	-6.040	270	17763	267	16468	0
2	2	11	""	"STM2950"	6750	16150	90	589	617	197	54	56	15	100	100	0	14831	15610	4816	74	93	146	100	100	0	0.036	0.036	0.036	0.036	1.174	0.036	0.969	52	379	15292	16099	-4.786	535	14757	563	15536	0
2	3	11	"ygcA"	"STM2957"	6940	16140	90	1960	2127	687	55	56	15	100	100	0	14378	15278	4306	75	96	147	100	100	0	0.133	0.136	0.135	0.134	1.114	0.137	0.982	52	388	16208	17275	-2.908	1905	14303	2072	15203	0
2	4	11	"sdaB"	"STM2971"	7110	16150	80	638	644	130	54	55	11	100	100	0	10316	10181	1897	75	77	15	100	100	0	0.057	0.058	0.058	0.058	1.134	0.058	0.969	52	328	10825	10696	-4.132	584	10241	590	10106	0
2	5	11	"fucP"	"STM2975"	7300	16140	90	141	141	34	54	55	12	98	98	0	6478	6801	1687	73	77	30	100	100	0	0.014	0.013	0.014	0.014	1.201	0.013	0.850	52	385	6492	6815	-6.202	87	6405	87	6728	0
2	6	11	"fucR"	"STM2979"	7460	16140	90	601	634	136	55	55	11	100	100	0	12610	13123	2484	71	75	38	100	100	0	0.044	0.044	0.044	0.044	1.118	0.043	0.968	52	384	13085	13631	-4.521	546	12539	579	13052	0
2	7	11	""	"STM3160"	7650	16140	90	206	205	58	54	55	12	100	100	0	1960	1912	624	73	79	51	100	100	0	0.081	0.082	0.078	0.081	1.276	0.081	0.911	52	394	2039	1990	-3.634	152	1887	151	1839	0
2	8	11	""	"STM3169"	7830	16140	90	286	310	106	54	56	12	100	100	0	13928	14964	5302	72	74	14	100	100	0	0.017	0.017	0.018	0.017	1.170	0.017	0.958	52	388	14088	15148	-5.900	232	13856	256	14892	0
2	9	11	"ygiX"	"STM3177"	8000	16140	90	280	292	64	55	56	12	100	100	0	7562	7759	1379	73	74	11	100	100	0	0.030	0.031	0.030	0.030	1.218	0.030	0.931	52	372	7714	7923	-5.057	225	7489	237	7686	0
2	10	11	"clpB"	"STM2660"	8170	16140	90	15337	15376	3315	55	59	18	100	100	0	30582	30308	6466	74	87	99	100	100	0	0.501	0.507	0.510	0.509	1.089	0.501	0.989	52	389	45790	45555	-0.997	15282	30508	15321	30234	0
2	11	11	"yfiN"	"STM2672"	8360	16140	90	2052	2059	243	56	58	17	100	100	0	18038	18258	2279	75	87	99	100	100	0	0.111	0.110	0.110	0.110	1.094	0.110	0.981	52	386	19959	20186	-3.170	1996	17963	2003	18183	0
2	12	11	"recN"	"STM2684"	8530	16140	100	1963	1674	687	54	55	11	100	98	0	19739	16229	6853	72	73	10	100	100	0	0.097	0.100	0.100	0.100	1.353	0.099	0.980	80	462	21576	17777	-3.365	1909	19667	1620	16157	0
2	13	11	"cueR"	"STM0499"	8710	16140	90	680	757	298	54	55	11	100	100	0	5169	5699	2103	72	73	11	100	100	0	0.123	0.125	0.121	0.124	1.150	0.126	0.968	52	388	5723	6330	-3.025	626	5097	703	5627	0
2	14	11	""	"STM0509"	8900	16140	100	615	562	217	55	56	11	100	97	0	18909	17195	6905	72	73	11	100	100	0	0.030	0.030	0.030	0.029	1.260	0.030	0.980	80	460	19397	17630	-5.072	560	18837	507	17123	0
2	15	11	"gcl"	"STM0517"	9070	16140	90	275	273	69	55	56	12	100	100	0	13618	14043	3458	73	73	10	100	100	0	0.016	0.016	0.016	0.016	1.176	0.016	0.945	52	372	13765	14188	-5.944	220	13545	218	13970	0
2	16	11	"ybbV"	"STM0521"	9250	16140	90	94	100	23	54	56	13	94	84	0	3782	3949	1053	72	73	11	100	100	0	0.011	0.012	0.013	0.014	1.310	0.011	0.648	52	388	3750	3923	-6.535	40	3710	46	3877	0
2	17	11	"ylbA"	"STM0526"	9420	16140	90	502	510	86	55	56	12	100	100	0	13948	13964	2554	73	78	47	100	100	0	0.032	0.033	0.032	0.033	1.145	0.032	0.968	52	380	14322	14346	-4.956	447	13875	455	13891	0
2	18	11	"purE"	"STM0534"	9600	16140	80	482	488	97	56	57	13	100	100	0	5612	5785	921	73	78	49	100	100	0	0.077	0.076	0.076	0.075	1.147	0.076	0.964	52	334	5965	6144	-3.701	426	5539	432	5712	0
2	19	11	"ygaM"	"STM2802"	9770	16140	80	262	281	99	55	57	12	100	100	0	4242	4562	1759	72	74	14	100	100	0	0.050	0.050	0.050	0.050	1.215	0.050	0.948	52	328	4377	4716	-4.332	207	4170	226	4490	0
2	20	11	"yeiA"	"STM2187"	9940	16130	90	396	395	118	56	58	21	98	98	0	21010	20998	6007	74	215	1218	100	100	0	0.016	0.016	0.017	0.016	1.192	0.016	0.961	52	402	21276	21263	-5.944	340	20936	339	20924	0
2	21	11	""	"STM2196"	10140	16140	90	599	639	131	54	56	12	100	100	0	16717	17331	3246	73	78	52	100	100	0	0.033	0.034	0.034	0.034	1.114	0.034	0.974	52	388	17189	17843	-4.933	545	16644	585	17258	0
2	22	11	"bcr"	"STM2221"	10310	16130	90	1181	1212	268	55	56	12	100	100	0	16934	17077	3656	72	74	15	100	100	0	0.067	0.068	0.068	0.068	1.098	0.067	0.983	52	382	17988	18162	-3.904	1126	16862	1157	17005	0
2	23	11	"yejK"	"STM2226"	10490	16130	90	1426	1476	412	55	55	12	100	100	0	9863	10149	2696	72	73	15	100	100	0	0.140	0.141	0.140	0.141	1.083	0.141	0.981	52	387	11162	11498	-2.836	1371	9791	1421	10077	0
2	24	11	""	"STM2236"	10660	16130	90	164	166	32	54	55	11	100	100	0	7086	7027	1806	71	75	55	100	100	0	0.016	0.016	0.016	0.016	1.254	0.016	0.895	52	394	7125	7068	-5.995	110	7015	112	6956	0
2	1	12	"phoP"	"STM1231"	6580	16320	90	6386	6532	1846	55	61	53	100	100	0	5367	5457	1196	71	73	15	100	100	0	1.195	1.203	1.195	1.179	1.121	1.227	0.980	52	388	11627	11863	0.258	6331	5296	6477	5386	0
2	2	12	"phoP"	"STM1231"	6760	16330	90	7174	7934	2386	56	61	54	100	100	0	5984	6408	1426	73	74	15	100	100	0	1.204	1.244	1.221	1.224	1.118	1.273	0.976	52	373	13029	14213	0.268	7118	5911	7878	6335	0
2	3	12	"phoP"	"STM1231"	6930	16320	90	6967	7162	1245	57	57	13	100	100	0	5773	5813	810	72	74	13	100	100	0	1.212	1.238	1.219	1.231	1.082	1.236	0.979	52	381	12611	12846	0.277	6910	5701	7105	5741	0
2	4	12	"phoQ"	"STM1230"	7110	16320	90	3357	3336	624	56	57	13	100	100	0	8260	7985	1569	72	74	14	100	100	0	0.403	0.415	0.407	0.416	1.138	0.409	0.980	52	373	11489	11193	-1.311	3301	8188	3280	7913	0
2	5	12	"phoQ"	"STM1230"	7280	16330	90	5323	5217	2101	54	57	24	100	100	0	13376	12496	4832	72	86	160	100	100	0	0.396	0.416	0.407	0.418	1.229	0.407	0.979	52	379	18573	17587	-1.336	5269	13304	5163	12424	0
2	6	12	"hupA"	"STM4170"	7460	16330	80	3751	4707	3265	54	58	25	100	100	0	2451	2849	1442	72	87	174	100	100	0	1.554	1.676	1.583	1.612	1.136	1.868	0.948	52	318	6076	7430	0.636	3697	2379	4653	2777	0
2	7	12	"sopB"	"STM1091"	7650	16310	90	7269	7160	1869	54	57	17	100	100	0	16753	16646	3543	74	76	37	100	100	0	0.433	0.429	0.430	0.420	1.141	0.431	0.982	52	387	23894	23678	-1.209	7215	16679	7106	16572	0
2	8	12	"pipC"	"STM0375"	7830	16320	90	1176	1269	372	53	55	13	100	100	0	2707	2963	972	73	74	11	100	100	0	0.426	0.421	0.427	0.421	1.118	0.414	0.974	52	372	3757	4106	-1.230	1123	2634	1216	2890	0
2	9	12	"pipC"	"STM0375"	8000	16320	80	1262	1473	511	55	56	13	100	100	0	2945	3339	1078	72	73	9	100	100	0	0.420	0.434	0.430	0.431	1.098	0.434	0.979	52	320	4080	4685	-1.251	1207	2873	1418	3267	0
2	10	12	"pipC"	"STM0375"	8190	16320	90	1439	1598	646	54	56	16	100	100	0	3287	3708	1262	73	74	12	100	100	0	0.431	0.425	0.426	0.415	1.166	0.435	0.979	52	372	4599	5179	-1.214	1385	3214	1544	3635	0
2	11	12	"ssrB"	"STM1391"	8350	16320	80	776	853	257	54	56	12	100	100	0	7550	8375	2329	74	74	11	100	100	0	0.097	0.096	0.094	0.095	1.143	0.096	0.973	52	326	8198	9100	-3.372	722	7476	799	8301	0
2	12	12	"ssrB"	"STM1391"	8530	16320	80	780	850	240	53	55	11	100	100	0	7856	8277	2226	71	73	18	100	100	0	0.093	0.097	0.096	0.097	1.151	0.095	0.973	52	320	8512	9003	-3.421	727	7785	797	8206	0
2	13	12	"lrp"	"STM0959"	8710	16320	80	2461	2636	1063	57	58	12	100	100	0	5034	5191	1889	72	75	19	100	100	0	0.484	0.504	0.502	0.503	1.122	0.507	0.982	52	326	7366	7698	-1.045	2404	4962	2579	5119	0
2	14	12	"lrp"	"STM0959"	8890	16320	90	3351	3873	1461	55	57	12	100	100	0	6263	7076	2275	72	74	13	100	100	0	0.532	0.545	0.530	0.537	1.094	0.550	0.981	52	365	9487	10822	-0.909	3296	6191	3818	7004	0
2	15	12	"gyrA"	"STM2272"	9070	16320	100	12745	11655	2901	55	56	12	100	100	0	29399	27284	6825	72	72	10	100	100	0	0.433	0.426	0.427	0.436	1.207	0.424	0.984	80	480	42017	38812	-1.209	12690	29327	11600	27212	0
2	16	12	"gyrA"	"STM2272"	9240	16320	90	2696	2825	933	54	55	12	100	100	0	8810	8958	2928	71	71	11	100	100	0	0.302	0.312	0.308	0.313	1.154	0.308	0.983	52	386	11381	11658	-1.726	2642	8739	2771	8887	0
2	17	12	"gyrA"	"STM2272"	9420	16320	80	1227	1217	364	55	56	12	100	100	0	4111	4017	1241	71	72	11	100	100	0	0.290	0.294	0.291	0.296	1.140	0.291	0.978	52	326	5212	5108	-1.785	1172	4040	1162	3946	0
2	18	12	"csrA"	"STM2826"	9600	16320	90	767	814	243	54	55	13	100	100	0	2272	2492	812	72	72	9	100	100	0	0.324	0.314	0.315	0.314	1.105	0.310	0.976	52	372	2913	3180	-1.626	713	2200	760	2420	0
2	19	12	"crp"	"STM3466"	9770	16320	80	1303	1287	255	54	55	13	100	100	0	6672	6480	1381	71	71	10	100	100	0	0.189	0.192	0.189	0.193	1.167	0.188	0.976	52	320	7850	7642	-2.402	1249	6601	1233	6409	0
2	20	12	"yhhP"	"STM3578"	9950	16320	80	200	209	66	55	56	12	100	100	0	1950	2160	819	72	73	10	100	100	0	0.077	0.074	0.073	0.073	1.238	0.072	0.917	52	326	2023	2242	-3.695	145	1878	154	2088	0
2	21	12	"yhhP"	"STM3578"	10130	16310	90	252	262	80	54	55	12	100	100	0	2781	2978	914	71	72	10	100	100	0	0.073	0.072	0.071	0.070	1.226	0.071	0.923	52	374	2908	3115	-3.775	198	2710	208	2907	0
2	22	12	"topA"	"STM1714"	10310	16320	100	1689	1526	611	56	56	12	100	100	0	11531	10109	4164	70	71	10	100	100	0	0.142	0.146	0.146	0.147	1.213	0.145	0.978	80	466	13094	11509	-2.811	1633	11461	1470	10039	0
2	23	12	"topA"	"STM1714"	10500	16320	90	684	670	206	54	55	12	100	100	0	4323	4280	1217	70	71	11	100	100	0	0.148	0.146	0.147	0.144	1.195	0.147	0.975	52	380	4883	4826	-2.755	630	4253	616	4210	0
2	24	12	"topA"	"STM1714"	10670	16310	90	504	521	179	53	55	12	100	100	0	3200	3250	1005	69	70	10	100	100	0	0.144	0.147	0.142	0.144	1.172	0.147	0.958	52	379	3582	3649	-2.795	451	3131	468	3181	0
2	1	13	"ctrl-buffer"	"ctrl-buffer"	6570	16500	100	53	53	13	52	53	11	18	6	0	78	79	15	70	70	9	43	18	0	0.125	0.111	0.901	0.959	4.007	1.118	0.003	80	476	9	10	-3.000	1	8	1	9	-50
2	2	13	"ctrl-buffer"	"ctrl-buffer"	6750	16500	100	52	51	11	54	54	11	12	0	0	75	75	11	70	70	9	31	11	0	-0.400	-0.600	1.000	0.942	2.742	0.220	0.009	80	442	3	2	Error	-2	5	-3	5	-50
2	3	13	"ctrl-buffer"	"ctrl-buffer"	6930	16500	100	52	55	11	53	54	12	20	3	0	72	76	17	70	70	10	27	13	0	-0.500	0.333	0.871	0.926	3.583	0.575	0.005	80	452	1	8	Error	-1	2	2	6	-50
2	4	13	"ctrl-buffer"	"ctrl-buffer"	7110	16500	100	55	56	13	53	54	12	27	3	0	78	78	10	69	70	11	38	8	0	0.222	0.333	0.854	0.961	2.286	5.737	0.003	80	452	11	12	-2.170	2	9	3	9	-50
2	5	13	"ctrl-buffer"	"ctrl-buffer"	7290	16500	100	56	56	10	54	55	12	15	2	0	77	78	11	70	71	10	43	8	0	0.286	0.250	0.739	0.873	3.692	1.476	0.014	80	430	9	10	-1.807	2	7	2	8	-50
2	6	13	"ctrl-buffer"	"ctrl-buffer"	7460	16490	100	53	55	11	54	55	12	16	1	0	72	72	9	70	71	10	15	2	0	-0.500	0.500	1.571	1.640	2.847	11.618	0.003	80	427	1	3	Error	-1	2	1	2	-50
2	7	13	"ctrl-buffer"	"ctrl-buffer"	7640	16490	100	53	54	13	54	55	13	15	2	0	70	72	13	70	71	10	22	7	0	100000.000	0.000	0.889	0.936	3.000	19.329	0.001	80	452	-1	2	16.610	-1	0	0	2	-50
2	8	13	"ctrl-buffer"	"ctrl-buffer"	7820	16490	100	54	55	12	53	55	12	15	6	0	75	75	12	71	72	10	21	7	0	0.250	0.500	0.793	0.999	3.440	1.849	0.017	80	442	5	6	-2.000	1	4	2	4	-50
2	9	13	"ctrl-buffer"	"ctrl-buffer"	8000	16490	100	54	57	15	52	54	13	23	8	0	76	77	12	70	71	9	36	15	0	0.333	0.714	1.000	1.083	4.645	6.380	0.006	80	438	8	12	-1.585	2	6	5	7	-50
2	10	13	"ctrl-buffer"	"ctrl-buffer"	8170	16490	100	53	55	12	52	53	12	16	5	0	79	83	35	71	71	9	43	17	0	0.125	0.250	0.775	0.649	3.440	0.036	0.002	80	450	9	15	-3.000	1	8	3	12	-50
2	11	13	"ctrl-buffer"	"ctrl-buffer"	8350	16490	60	57	57	11	52	54	12	21	3	0	90	94	15	72	73	9	81	46	0	0.278	0.227	0.583	0.628	2.356	0.107	0.002	32	176	23	27	-1.848	5	18	5	22	0
2	12	13	"ctrl-buffer"	"ctrl-buffer"	8530	16490	100	52	54	11	53	54	12	12	6	0	78	78	15	69	70	9	47	20	0	-0.111	0.111	0.750	0.839	2.959	1.014	0.005	80	471	8	10	Error	-1	9	1	9	-50
2	13	13	"ctrl-buffer"	"ctrl-buffer"	8710	16490	100	56	56	13	54	55	13	13	5	0	80	94	65	69	69	9	55	37	0	0.182	0.080	0.546	0.592	5.587	0.043	0.012	80	430	13	27	-2.459	2	11	2	25	-50
2	14	13	"ctrl-buffer"	"ctrl-buffer"	8880	16490	100	54	58	15	54	55	12	26	10	0	78	106	105	69	70	9	48	30	0	0.000	0.108	0.714	0.602	4.591	0.067	0.075	80	459	9	41	Error	0	9	4	37	-50
2	15	13	"ctrl-buffer"	"ctrl-buffer"	9070	16510	60	57	60	13	54	55	12	25	9	0	108	112	33	70	70	9	90	84	0	0.079	0.143	0.243	0.259	3.825	0.058	0.016	32	176	41	48	-3.663	3	38	6	42	0
2	16	13	"ctrl-buffer"	"ctrl-buffer"	9220	16500	50	60	62	11	53	55	14	16	8	0	91	102	36	73	78	34	25	8	0	0.389	0.310	0.368	0.296	3.624	0.123	0.178	12	104	25	38	-1.363	7	18	9	29	0
2	17	13	"ctrl-buffer"	"ctrl-buffer"	9420	16490	100	54	55	13	54	55	12	13	6	0	75	82	35	70	70	10	31	12	0	0.000	0.083	0.823	0.879	3.877	0.189	0.037	80	482	5	13	Error	0	5	1	12	-50
2	18	13	"ctrl-buffer"	"ctrl-buffer"	9600	16490	100	53	54	12	53	54	12	16	5	0	74	77	15	69	70	9	33	20	0	0.000	0.125	0.667	0.827	3.370	2.775	0.005	80	430	5	9	Error	0	5	1	8	-50
2	19	13	"ctrl-buffer"	"ctrl-buffer"	9770	16490	100	52	54	12	53	55	12	13	6	0	75	75	10	69	69	9	35	12	0	-0.167	0.167	1.000	1.075	3.073	3857.809	0.000	80	430	5	7	Error	-1	6	1	6	-50
2	20	13	"ctrl-buffer"	"ctrl-buffer"	9950	16490	100	55	55	12	54	54	12	15	3	0	71	73	16	69	69	9	25	8	0	0.500	0.250	1.000	1.010	3.640	15.469	0.000	80	432	3	5	-1.000	1	2	1	4	-50
2	21	13	"ctrl-buffer"	"ctrl-buffer"	10130	16490	100	56	58	14	53	54	12	28	15	0	74	75	9	69	69	9	35	11	0	0.600	0.833	1.000	1.227	3.570	7.782	0.005	80	430	8	11	-0.737	3	5	5	6	-50
2	22	13	"ctrl-buffer"	"ctrl-buffer"	10310	16490	100	54	55	12	53	54	12	20	3	0	72	74	11	68	69	10	35	7	0	0.250	0.333	0.857	1.013	3.223	4.267	0.003	80	396	5	8	-2.000	1	4	2	6	-50
2	23	13	"ctrl-buffer"	"ctrl-buffer"	10480	16490	100	55	57	14	52	54	12	26	13	0	76	76	15	68	69	9	38	16	0	0.375	0.625	1.155	1.006	4.090	2.626	0.008	80	408	11	13	-1.415	3	8	5	8	-50
2	24	13	"ctrl-buffer"	"ctrl-buffer"	10660	16480	100	55	58	15	52	54	12	36	6	0	75	77	15	69	70	10	35	12	0	0.500	0.750	1.250	0.986	3.885	1.549	0.085	80	464	9	14	-1.000	3	6	6	8	-50
2	1	14	"malY"	"STM1464"	6570	16680	90	99	100	20	51	52	11	98	94	0	1004	1015	197	70	70	10	100	100	0	0.051	0.052	0.052	0.048	1.533	0.051	0.689	52	392	982	994	-4.282	48	934	49	945	0
2	2	14	""	"STM1865"	6750	16680	90	132	134	39	53	54	11	100	92	0	1137	1136	427	70	70	10	100	100	0	0.074	0.076	0.071	0.070	1.483	0.076	0.840	52	394	1146	1147	-3.756	79	1067	81	1066	0
2	3	14	"yheU"	"STM3463"	6930	16680	90	226	235	59	52	53	12	100	100	0	2153	2198	455	70	70	10	100	100	0	0.084	0.086	0.085	0.084	1.282	0.085	0.905	52	386	2257	2311	-3.582	174	2083	183	2128	0
2	4	14	""	"STM2507"	7100	16680	90	200	212	70	52	53	12	100	100	0	2439	2581	997	71	73	25	100	100	0	0.063	0.064	0.065	0.062	1.254	0.063	0.942	52	387	2516	2670	-4.000	148	2368	160	2510	0
2	5	14	"ilvY"	"STM3908"	7280	16680	90	526	508	172	55	69	67	100	96	0	8308	8339	2802	74	307	1152	100	98	0	0.057	0.055	0.055	0.054	1.193	0.054	0.973	52	401	8705	8718	-4.128	471	8234	453	8265	0
2	6	14	""	"STM2906"	7470	16680	90	209	230	84	55	67	62	98	76	0	1191	1350	477	72	266	1073	61	7	0	0.138	0.137	0.133	0.133	1.272	0.135	0.908	52	400	1273	1453	-2.861	154	1119	175	1278	0
2	7	14	"ssaR"	"STM1419"	7650	16680	100	378	391	185	53	55	12	100	98	0	6179	6292	3101	70	71	10	100	100	0	0.053	0.054	0.054	0.053	1.274	0.055	0.956	80	484	6434	6560	-4.232	325	6109	338	6222	0
2	8	14	"pykF"	"STM1378"	7820	16670	90	3402	3985	1958	53	55	16	100	100	0	7476	8271	3192	71	72	17	100	100	0	0.452	0.480	0.465	0.462	1.155	0.495	0.975	52	378	10754	12132	-1.145	3349	7405	3932	8200	0
2	9	14	"gyrB"	"STM3835"	8000	16680	90	2508	2589	581	54	55	17	100	100	0	15697	16123	2996	71	73	13	100	100	0	0.157	0.158	0.160	0.157	1.104	0.157	0.981	52	402	18080	18587	-2.671	2454	15626	2535	16052	0
2	10	14	"serC"	"STM0977"	8180	16670	90	2245	2183	606	54	55	13	100	100	0	9352	8944	2115	70	71	11	100	100	0	0.236	0.240	0.236	0.233	1.186	0.241	0.980	52	387	11473	11003	-2.083	2191	9282	2129	8874	0
2	11	14	"cbiA"	"STM2035"	8350	16670	90	88	92	30	54	55	13	78	51	0	2255	2322	898	70	70	10	100	100	0	0.016	0.017	0.018	0.019	1.544	0.017	0.579	52	406	2219	2290	-6.006	34	2185	38	2252	0
2	12	14	"hin"	"STM2772"	8540	16680	90	175	211	116	54	55	12	100	100	0	3467	4626	3415	70	70	10	100	100	0	0.036	0.034	0.035	0.034	1.282	0.034	0.952	52	401	3518	4713	-4.811	121	3397	157	4556	0
2	13	14	"yfiA"	"STM2665"	8710	16670	90	724	836	467	52	54	13	100	100	0	2982	3298	1445	69	70	11	100	100	0	0.231	0.243	0.230	0.232	1.155	0.241	0.937	52	387	3585	4013	-2.116	672	2913	784	3229	0
2	14	14	""	"STM0382"	8900	16680	100	610	557	214	54	55	13	98	97	0	18932	16702	6486	70	73	15	100	100	0	0.029	0.030	0.030	0.030	1.245	0.030	0.978	80	482	19418	17135	-5.084	556	18862	503	16632	0
2	15	14	"ybbP"	"STM0508"	9060	16670	90	1731	1869	743	53	55	13	100	100	0	19208	20036	6275	71	76	28	100	100	0	0.088	0.091	0.089	0.087	1.178	0.092	0.980	52	371	20815	21781	-3.512	1678	19137	1816	19965	0
2	16	14	"fepE"	"STM0589"	9240	16670	90	923	1025	352	54	55	15	100	100	0	17018	19172	5910	71	77	39	100	100	0	0.051	0.051	0.051	0.050	1.128	0.051	0.982	52	408	17816	20072	-4.286	869	16947	971	19101	0
2	17	14	"trpL"	"STM1722"	9420	16680	90	62	69	32	54	56	13	32	15	0	136	186	153	70	73	30	100	61	0	0.121	0.129	0.206	0.173	2.402	0.152	0.453	52	402	74	131	-3.044	8	66	15	116	0
2	18	14	"ivbL"	"STM3797"	9600	16670	90	80	120	150	53	54	11	75	57	0	566	841	826	71	71	9	100	100	0	0.055	0.087	0.054	0.054	1.822	0.135	0.806	52	386	522	837	-4.196	27	495	67	770	0
2	19	14	"murI"	"STM4131"	9770	16670	90	695	778	312	54	55	12	100	100	0	3247	3866	1632	70	71	14	100	100	0	0.202	0.191	0.190	0.190	1.156	0.191	0.965	52	378	3818	4520	-2.309	641	3177	724	3796	0
2	20	14	"EMPTY"	"EMPTY"	9950	16670	100	55	56	12	54	55	12	18	5	0	69	70	8	69	70	13	11	0	0	100000.000	2.000	1.500	1.594	3.870	0.126	0.006	80	474	1	3	16.610	1	0	2	1	-75
2	21	14	"EMPTY"	"EMPTY"	10130	16660	100	50	52	13	54	54	12	12	6	0	71	70	8	68	69	9	18	1	0	-1.333	-1.000	2.000	2.272	3.511	0.012	0.000	80	452	-1	0	Error	-4	3	-2	2	-75
2	22	14	"EMPTY"	"EMPTY"	10310	16660	100	55	57	13	54	55	12	20	11	0	69	70	10	69	70	10	13	5	0	100000.000	3.000	1.000	1.303	3.012	0.178	0.012	80	440	1	4	16.610	1	0	3	1	-75
2	23	14	"EMPTY"	"EMPTY"	10480	16660	100	56	58	13	53	54	11	33	7	0	69	70	9	69	70	10	15	2	0	100000.000	5.000	1.214	1.468	2.843	109.564	0.000	80	440	3	6	16.610	3	0	5	1	-75
2	24	14	"EMPTY"	"EMPTY"	10660	16660	100	54	54	11	53	55	12	15	5	0	68	69	10	68	69	9	15	6	0	100000.000	1.000	1.000	0.849	3.767	7.898	0.001	80	496	1	2	16.610	1	0	1	1	-75
3	1	1	"yjiW"	"STM4523"	11020	14350	140	135	162	100	57	58	12	99	97	0	4181	5481	4189	82	111	99	100	99	0	0.019	0.019	0.019	0.019	1.382	0.021	0.905	156	871	4177	5504	-5.716	78	4099	105	5399	0
3	2	1	"yjjW"	"STM4565"	11190	14340	90	288	334	148	57	57	12	100	100	0	11271	13213	7006	77	101	199	100	100	0	0.021	0.021	0.021	0.021	1.233	0.021	0.956	52	361	11425	13413	-5.599	231	11194	277	13136	0
3	3	1	"yibL"	"STM3689"	11380	14340	90	314	406	281	57	59	15	100	100	0	4811	6026	4324	78	100	184	100	100	0	0.054	0.059	0.056	0.057	1.198	0.059	0.954	52	392	4990	6297	-4.203	257	4733	349	5948	0
3	4	1	"fba"	"STM3068"	11550	14340	90	11475	11483	3602	60	80	148	100	100	0	18882	18807	5921	79	133	420	100	100	0	0.607	0.610	0.601	0.611	1.103	0.604	0.990	52	384	30218	30151	-0.720	11415	18803	11423	18728	0
3	5	1	"yhaH"	"STM3234"	11740	14330	90	603	753	525	58	72	129	100	98	0	4715	5858	3752	79	117	340	100	100	0	0.118	0.120	0.116	0.116	1.156	0.124	0.958	52	393	5181	6474	-3.089	545	4636	695	5779	0
3	6	1	"rpoD"	"STM3211"	11910	14340	100	12287	10766	4596	58	61	15	100	100	0	26310	22947	9788	77	94	66	100	100	0	0.466	0.468	0.465	0.469	1.177	0.466	0.989	80	474	38462	33578	-1.101	12229	26233	10708	22870	0
3	7	1	""	"STM2551"	12100	14340	100	1280	1177	509	57	58	13	100	100	0	19325	17893	7618	78	93	65	100	100	0	0.064	0.063	0.063	0.063	1.195	0.063	0.983	80	462	20470	18935	-3.976	1223	19247	1120	17815	0
3	8	1	"gltI"	"STM0665"	12280	14330	100	1317	1250	473	57	58	13	100	100	0	16122	15371	5385	78	82	23	100	100	0	0.079	0.078	0.077	0.077	1.158	0.079	0.982	80	474	17304	16486	-3.671	1260	16044	1193	15293	0
3	9	1	"nagC"	"STM0682"	12450	14330	90	914	942	316	57	58	14	100	100	0	13533	14109	4798	78	99	155	100	100	0	0.064	0.063	0.062	0.063	1.137	0.062	0.980	52	379	14312	14916	-3.973	857	13455	885	14031	0
3	10	1	"glnS"	"STM0686"	12640	14330	100	4537	4530	1656	58	59	13	100	100	0	26606	25328	7890	76	93	137	100	100	0	0.169	0.177	0.176	0.173	1.151	0.180	0.985	80	456	31009	29724	-2.566	4479	26530	4472	25252	0
3	11	1	"sipD"	"STM2883"	12800	14330	110	13639	12729	4898	58	59	13	100	100	0	20127	18316	6948	76	84	33	100	100	0	0.677	0.695	0.696	0.692	1.142	0.694	0.992	80	530	33632	30911	-0.562	13581	20051	12671	18240	0
3	12	1	"eutC"	"STM2457"	13000	14330	100	275	276	114	60	61	13	100	96	0	18662	17560	8052	77	85	32	100	100	0	0.012	0.012	0.013	0.013	1.191	0.012	0.948	80	470	18800	17699	-6.434	215	18585	216	17483	0
3	13	1	"udp"	"STM3968"	13170	14340	110	2766	2659	597	60	61	13	100	100	0	26988	25905	4993	77	81	18	100	100	0	0.101	0.101	0.101	0.099	1.167	0.101	0.982	80	483	29617	28427	-3.314	2706	26911	2599	25828	0
3	14	1	"metR"	"STM3964"	13350	14330	110	3005	2961	633	61	62	14	100	100	0	24310	23214	5228	79	88	33	100	100	0	0.121	0.125	0.124	0.128	1.161	0.124	0.982	80	524	27175	26035	-3.041	2944	24231	2900	23135	0
3	15	1	"rthB"	"STM3960"	13530	14330	100	1955	1839	516	61	62	15	100	100	0	27169	25530	4840	82	91	36	100	100	0	0.070	0.070	0.071	0.068	1.211	0.071	0.960	80	440	28981	27226	-3.838	1894	27087	1778	25448	0
3	16	1	"yigI"	"STM3956"	13700	14330	100	1346	1330	301	60	61	14	100	100	0	18334	17649	2858	80	93	39	100	100	0	0.070	0.072	0.071	0.071	1.191	0.072	0.953	80	450	19540	18839	-3.827	1286	18254	1270	17569	0
3	17	1	"corA"	"STM3952"	13870	14330	110	3664	3500	947	61	63	16	100	100	0	32870	30176	7818	79	92	42	100	100	0	0.110	0.114	0.112	0.115	1.229	0.112	0.973	80	522	36394	33536	-3.186	3603	32791	3439	30097	0
3	18	1	"yigA"	"STM3948"	14060	14330	100	2273	2501	920	59	60	15	100	100	0	15888	16098	3813	75	79	27	100	100	0	0.140	0.152	0.144	0.148	1.165	0.156	0.959	80	462	18027	18465	-2.836	2214	15813	2442	16023	0
3	19	1	"priB"	"STM4392"	14220	14330	90	8008	10921	9375	59	118	405	100	100	0	2243	2885	2183	74	96	137	100	100	0	3.665	3.864	3.762	3.771	1.142	4.063	0.969	52	369	10118	13673	1.874	7949	2169	10862	2811	0
3	20	1	"ytfJ"	"STM4405"	14410	14330	100	680	676	252	58	101	351	90	28	0	12927	12634	5008	77	94	117	100	100	0	0.048	0.049	0.048	0.049	1.171	0.049	0.977	80	482	13472	13175	-4.369	622	12850	618	12557	0
3	21	1	"mpl"	"STM4416"	14590	14330	100	5791	5545	1009	58	59	12	100	100	0	39130	37809	5268	79	83	20	100	100	0	0.147	0.145	0.146	0.143	1.173	0.146	0.984	80	464	44784	43217	-2.768	5733	39051	5487	37730	0
3	22	1	""	"STM4420"	14770	14330	100	570	537	164	58	59	13	100	100	0	24341	23027	6804	79	85	23	100	100	0	0.021	0.021	0.021	0.021	1.157	0.021	0.975	80	452	24774	23427	-5.566	512	24262	479	22948	0
3	23	1	""	"STM4424"	14940	14320	110	311	292	86	58	63	62	95	85	0	26732	24914	8122	82	88	26	100	100	0	0.009	0.009	0.011	0.012	1.196	0.009	0.645	80	515	26903	25066	-6.719	253	26650	234	24832	0
3	24	1	""	"STM4428"	15120	14330	100	431	409	92	57	59	13	100	100	0	28414	26865	5249	79	82	18	100	100	0	0.013	0.013	0.013	0.013	1.155	0.013	0.959	80	496	28709	27138	-6.243	374	28335	352	26786	0
3	1	2	"clpX"	"STM0449"	11030	14520	100	5563	6474	3405	58	59	13	100	100	0	6598	7635	3709	78	82	23	100	100	0	0.844	0.849	0.838	0.838	1.092	0.867	0.988	80	416	12025	13973	-0.244	5505	6520	6416	7557	0
3	2	2	"ptrB"	"STM1879"	11220	14510	90	1522	1893	858	58	59	12	100	100	0	20292	25017	10693	75	77	13	100	100	0	0.072	0.074	0.074	0.073	1.096	0.075	0.989	52	368	21681	26777	-3.788	1464	20217	1835	24942	0
3	3	2	"yihV"	"STM4024"	11380	14510	90	268	318	142	56	57	12	100	100	0	11495	14307	7779	76	102	216	100	100	0	0.019	0.018	0.019	0.018	1.170	0.018	0.962	52	372	11631	14493	-5.751	212	11419	262	14231	0
3	4	2	"thiG"	"STM4160"	11560	14500	90	227	290	151	56	59	41	100	94	0	8508	11469	6812	77	109	223	100	100	0	0.020	0.021	0.020	0.020	1.199	0.021	0.959	52	392	8602	11626	-5.624	171	8431	234	11392	0
3	5	2	"thiC"	"STM4164"	11760	14510	90	124	152	97	56	57	12	96	90	0	3495	4461	3374	76	77	11	100	100	0	0.020	0.022	0.021	0.020	1.338	0.024	0.869	52	380	3487	4481	-5.652	68	3419	96	4385	0
3	6	2	"yjaG"	"STM4169"	11920	14510	90	1580	1919	913	58	59	15	100	100	0	11571	13774	6290	76	84	53	100	100	0	0.132	0.136	0.135	0.135	1.076	0.136	0.991	52	356	13017	15559	-2.917	1522	11495	1861	13698	0
3	7	2	""	"STM2701"	12110	14510	110	185	198	66	57	59	15	100	100	0	7868	8878	3347	76	95	112	100	100	0	0.016	0.016	0.016	0.016	1.249	0.016	0.899	80	489	7920	8943	-5.928	128	7792	141	8802	0
3	8	2	"stfE"	"STM0198"	12280	14510	90	114	129	47	58	68	50	59	21	0	4180	4910	2065	76	90	105	100	100	0	0.014	0.015	0.016	0.016	1.381	0.014	0.598	52	357	4160	4905	-6.195	56	4104	71	4834	0
3	9	2	"eutQ"	"STM2468"	12460	14510	100	108	154	204	55	70	145	11	3	0	3812	3894	1811	77	91	151	98	97	0	0.014	0.026	0.019	0.022	2.148	0.073	0.064	80	440	3788	3916	-6.139	53	3735	99	3817	0
3	10	2	"eutN"	"STM2464"	12630	14510	100	85	97	45	57	58	14	77	50	0	2474	2855	2117	74	74	9	100	100	0	0.012	0.014	0.016	0.017	1.562	0.015	0.640	80	420	2428	2821	-6.421	28	2400	40	2781	0
3	11	2	"prpB"	"STM0368"	12800	14510	90	100	137	102	59	60	13	88	78	0	2311	3375	2974	74	77	23	100	100	0	0.018	0.024	0.021	0.022	1.468	0.028	0.855	52	371	2278	3379	-5.770	41	2237	78	3301	0
3	12	2	"tus"	"STM1470"	13000	14510	100	251	272	107	59	60	13	100	100	0	3905	4455	2076	76	82	34	100	100	0	0.050	0.049	0.047	0.048	1.276	0.047	0.923	80	434	4021	4592	-4.318	192	3829	213	4379	0
3	13	2	"ogt"	"STM1659"	13170	14500	100	901	1019	460	60	62	17	100	100	0	9725	10670	4700	76	78	19	100	100	0	0.087	0.091	0.089	0.090	1.119	0.091	0.986	80	404	10490	11553	-3.520	841	9649	959	10594	0
3	14	2	"rpmF"	"STM1191"	13340	14500	90	3524	4262	2570	61	72	84	100	100	0	1725	2100	1248	78	85	46	100	100	0	2.103	2.078	2.056	2.084	1.116	2.056	0.972	52	364	5110	6223	1.072	3463	1647	4201	2022	0
3	15	2	"fabG"	"STM1195"	13530	14500	100	10832	10932	4417	61	70	77	100	100	0	11160	10921	3832	81	88	44	100	100	0	0.972	1.003	1.000	0.988	1.128	1.026	0.989	80	436	21850	21711	-0.041	10771	11079	10871	10840	0
3	16	2	"phsA"	"STM2065"	13690	14510	90	378	413	142	60	63	16	100	100	0	16696	17711	6076	80	133	439	100	100	0	0.019	0.020	0.020	0.020	1.197	0.020	0.953	52	357	16934	17984	-5.707	318	16616	353	17631	0
3	17	2	"dacD"	"STM2062"	13880	14510	100	1444	1449	554	59	61	15	100	100	0	20491	20407	7368	81	129	392	100	100	0	0.068	0.068	0.067	0.068	1.196	0.069	0.988	80	450	21795	21716	-3.881	1385	20410	1390	20326	0
3	18	2	"pefD"	"PSLT016"	14050	14500	90	322	359	149	59	60	14	100	100	0	17227	21410	10224	77	162	673	100	100	0	0.015	0.014	0.015	0.014	1.149	0.014	0.962	52	364	17413	21633	-6.027	263	17150	300	21333	0
3	19	2	"ybjG"	"STM0865"	14230	14500	90	581	823	687	58	63	64	100	100	0	2920	4108	3113	75	155	655	100	100	0	0.184	0.190	0.178	0.180	1.175	0.197	0.962	52	382	3368	4798	-2.444	523	2845	765	4033	0
3	20	2	"thiM"	"STM2147"	14410	14500	90	99	132	93	55	57	12	94	82	0	947	1357	1100	74	77	20	100	100	0	0.050	0.060	0.048	0.050	1.554	0.069	0.878	52	373	917	1360	-4.310	44	873	77	1283	0
3	21	2	"thiI"	"STM0425"	14590	14510	100	476	586	451	57	58	13	100	100	0	4179	4927	3764	75	77	15	100	100	0	0.102	0.109	0.108	0.107	1.231	0.112	0.973	80	418	4523	5381	-3.292	419	4104	529	4852	0
3	22	2	"hilD"	"STM2875"	14760	14510	100	2804	3645	3850	58	60	13	100	100	0	3382	4240	4053	76	80	20	100	100	0	0.831	0.861	0.828	0.845	1.202	0.909	0.977	80	430	6052	7751	-0.268	2746	3306	3587	4164	0
3	23	2	"prgK"	"STM2871"	14940	14500	90	2214	2940	2071	59	67	59	100	100	0	3511	4388	2884	82	103	114	100	100	0	0.628	0.669	0.655	0.659	1.138	0.668	0.960	52	366	5584	7187	-0.670	2155	3429	2881	4306	0
3	24	2	"nhoA"	"STM1582"	15110	14500	90	206	242	119	59	68	61	98	67	0	2360	2937	1816	78	131	334	100	100	0	0.064	0.064	0.059	0.063	1.332	0.064	0.919	52	363	2429	3042	-3.956	147	2282	183	2859	0
3	1	3	"hsdS"	"STM4524"	11040	14690	100	478	472	195	55	56	12	98	98	0	14462	14090	5963	75	75	10	100	100	0	0.029	0.030	0.030	0.030	1.289	0.030	0.965	80	440	14810	14432	-5.088	423	14387	417	14015	0
3	2	3	"hisF"	"STM2077"	11210	14690	100	1845	2005	1232	57	58	13	100	100	0	8591	8957	5186	73	74	10	100	100	0	0.210	0.219	0.213	0.217	1.322	0.223	0.985	80	430	10306	10832	-2.252	1788	8518	1948	8884	0
3	3	3	"trmD"	"STM2674"	11380	14690	90	6413	6801	2152	56	74	162	100	100	0	2442	2490	698	74	83	62	100	100	0	2.685	2.792	2.738	2.781	1.130	2.803	0.966	52	373	8725	9161	1.425	6357	2368	6745	2416	0
3	4	3	"fruF"	"STM2206"	11560	14690	90	534	718	572	57	76	167	100	88	0	2311	3105	2285	76	95	142	100	100	0	0.213	0.218	0.207	0.208	1.170	0.230	0.973	52	348	2712	3690	-2.228	477	2235	661	3029	0
3	5	3	"asrB"	"STM2549"	11750	14690	100	108	117	59	56	59	28	75	43	0	2513	2703	1530	74	77	23	100	100	0	0.021	0.023	0.023	0.024	1.552	0.027	0.795	80	446	2491	2690	-5.552	52	2439	61	2629	0
3	6	3	"sifA"	"STM1224"	11920	14690	100	395	400	174	56	58	13	100	97	0	6938	6777	3239	74	75	15	100	100	0	0.049	0.051	0.051	0.052	1.380	0.051	0.963	80	440	7203	7047	-4.340	339	6864	344	6703	0
3	7	3	"cbiM"	"STM2023"	12100	14680	90	136	147	45	55	57	13	100	100	0	3624	4160	1665	74	80	48	100	100	0	0.023	0.023	0.022	0.022	1.322	0.021	0.855	52	373	3631	4178	-5.454	81	3550	92	4086	0
3	8	3	"cbiP"	"STM2019"	12290	14690	100	135	151	76	55	57	13	96	90	0	2718	3363	2292	74	79	41	100	100	0	0.030	0.029	0.028	0.028	1.495	0.028	0.792	80	437	2724	3385	-5.047	80	2644	96	3289	0
3	9	3	"samB"	"PSLT054"	12450	14680	90	196	280	241	55	59	29	98	94	0	3563	5474	6049	75	196	841	100	92	0	0.040	0.042	0.042	0.040	1.369	0.039	0.931	52	355	3629	5624	-4.629	141	3488	225	5399	0
3	10	3	"uhpT"	"STM3787"	12630	14680	90	566	738	497	57	62	35	100	100	0	3401	4228	2431	75	197	799	100	100	0	0.153	0.164	0.154	0.155	1.245	0.170	0.950	52	373	3835	4834	-2.708	509	3326	681	4153	0
3	11	3	"trpA"	"STM1727"	12810	14680	90	228	400	466	56	59	24	100	100	0	2362	4312	5217	74	108	212	100	100	0	0.075	0.081	0.077	0.074	1.276	0.085	0.964	52	381	2460	4582	-3.734	172	2288	344	4238	0
3	12	3	"rhaT"	"STM4050"	13000	14680	100	109	126	79	57	58	14	90	76	0	3280	4218	3292	74	84	97	100	98	0	0.016	0.017	0.016	0.017	1.460	0.019	0.848	80	448	3258	4213	-5.946	52	3206	69	4144	0
3	13	3	"glnQ"	"STM0828"	13180	14690	100	810	836	351	58	59	13	98	98	0	10710	10587	4249	74	75	11	100	100	0	0.071	0.074	0.074	0.073	1.248	0.074	0.973	80	418	11388	11291	-3.822	752	10636	778	10513	0
3	14	3	""	"STM4158"	13350	14690	100	158	178	92	57	58	13	100	96	0	3071	3633	2311	74	75	14	100	100	0	0.034	0.034	0.032	0.032	1.321	0.035	0.933	80	427	3098	3680	-4.891	101	2997	121	3559	0
3	15	3	""	"STM1260"	13530	14690	100	508	534	198	57	59	14	100	97	0	19005	19888	7056	74	78	23	100	100	0	0.024	0.024	0.024	0.024	1.186	0.024	0.964	80	442	19382	20291	-5.391	451	18931	477	19814	0
3	16	3	""	"PSLT026"	13710	14690	100	2932	3218	1698	58	60	13	100	100	0	10080	10513	4697	76	81	84	100	100	0	0.287	0.303	0.294	0.302	1.358	0.313	0.970	80	419	12878	13597	-1.799	2874	10004	3160	10437	0
3	17	3	""	"STM4457"	13870	14680	90	1375	1512	474	58	65	49	100	100	0	8056	9073	2727	77	135	436	100	100	0	0.165	0.162	0.161	0.161	1.108	0.161	0.972	52	347	9296	10450	-2.599	1317	7979	1454	8996	0
3	18	3	"metJ"	"STM4099"	14050	14680	90	729	797	303	60	67	51	100	100	0	5532	6268	2437	78	157	465	100	100	0	0.123	0.119	0.117	0.119	1.159	0.118	0.968	52	389	6123	6927	-3.027	669	5454	737	6190	0
3	19	3	""	"Not LT2a84"	14240	14680	100	156	159	51	58	61	24	100	86	0	7839	7698	2652	75	101	229	100	100	0	0.013	0.013	0.014	0.014	1.223	0.013	0.873	80	458	7862	7724	-6.308	98	7764	101	7623	0
3	20	3	"traW"	"PSLT091"	14400	14680	90	204	213	64	57	58	13	100	100	0	12844	13253	4861	75	174	688	100	100	0	0.012	0.012	0.012	0.013	1.188	0.012	0.920	52	354	12916	13334	-6.441	147	12769	156	13178	0
3	21	3	"traN"	"PSLT095"	14590	14680	100	459	439	138	57	59	14	100	100	0	29439	26517	8074	74	151	614	100	100	0	0.014	0.014	0.015	0.015	1.295	0.014	0.962	80	438	29767	26825	-6.191	402	29365	382	26443	0
3	22	3	"trbB"	"PSLT099"	14760	14680	90	239	282	122	58	60	15	100	100	0	11281	13210	6298	74	163	608	100	100	0	0.016	0.017	0.017	0.017	1.251	0.017	0.918	52	357	11388	13360	-5.952	181	11207	224	13136	0
3	23	3	"traD"	"PSLT104"	14950	14680	100	2837	2775	1100	59	61	15	98	98	0	34365	33208	11936	75	142	527	100	100	1	0.081	0.082	0.082	0.078	1.397	0.083	0.981	80	448	37068	35849	-3.626	2778	34290	2716	33133	0
3	24	3	""	"PSLT109"	15130	14670	100	465	502	215	57	58	14	100	100	0	11941	12743	5045	74	86	156	100	100	0	0.034	0.035	0.034	0.034	1.230	0.036	0.963	80	474	12275	13114	-4.862	408	11867	445	12669	0
3	1	4	""	"STM2732"	11030	14860	90	84	86	26	54	55	12	76	51	0	3222	3758	1762	78	81	19	100	100	0	0.010	0.009	0.013	0.013	1.211	0.008	0.521	52	371	3174	3712	-6.711	30	3144	32	3680	0
3	2	4	""	"STM2710"	11210	14870	100	132	152	69	55	57	18	96	92	0	9505	10314	6051	75	80	21	100	100	0	0.008	0.009	0.012	0.013	1.256	0.010	0.898	80	452	9507	10336	-6.936	77	9430	97	10239	0
3	3	4	""	"STM1614"	11390	14870	100	366	393	184	56	58	20	100	96	0	23775	24076	10774	76	89	64	100	100	0	0.013	0.014	0.014	0.014	1.227	0.014	0.958	80	440	24009	24337	-6.256	310	23699	337	24000	0
3	4	4	"tehB"	"STM1608"	11580	14840	120	675	787	368	57	59	14	100	100	0	8895	9946	3917	75	90	112	100	100	0	0.070	0.074	0.072	0.071	1.205	0.077	0.970	120	542	9438	10601	-3.835	618	8820	730	9871	0
3	5	4	"tpx"	"STM1682"	11740	14860	90	4743	5205	1987	57	89	234	100	100	0	6449	6982	2372	75	133	400	100	100	0	0.735	0.745	0.723	0.739	1.113	0.740	0.984	52	333	11060	12055	-0.444	4686	6374	5148	6907	0
3	6	4	""	"STM1677"	11920	14860	90	528	564	170	57	86	224	98	59	0	16089	17625	4794	77	153	463	100	100	0	0.029	0.029	0.029	0.028	1.138	0.029	0.973	52	364	16483	18055	-5.087	471	16012	507	17548	0
3	7	4	"uppS"	"STM0221"	12090	14860	90	1950	2027	790	57	79	149	100	100	0	5826	5846	2114	75	166	527	100	100	0	0.329	0.341	0.337	0.339	1.161	0.342	0.981	52	382	7644	7741	-1.603	1893	5751	1970	5771	0
3	8	4	"yaeD"	"STM0248"	12280	14860	100	2839	2828	1193	57	75	136	100	97	0	9967	9982	4307	75	131	423	100	100	0	0.281	0.280	0.280	0.279	1.152	0.277	0.986	80	456	12674	12678	-1.830	2782	9892	2771	9907	0
3	9	4	"rof"	"STM0237"	12470	14860	80	60	75	53	56	57	12	26	19	0	120	215	309	75	77	13	88	80	0	0.089	0.136	0.194	0.189	2.841	0.160	0.759	52	320	49	159	-3.492	4	45	19	140	0
3	10	4	"yeeX"	"STM2059"	12640	14860	100	1255	1296	604	58	59	14	100	100	0	4570	4718	2060	75	85	52	100	100	0	0.266	0.267	0.260	0.262	1.194	0.268	0.969	80	440	5692	5881	-1.909	1197	4495	1238	4643	0
3	11	4	"sbcB"	"STM2067"	12810	14860	100	570	628	236	56	57	12	100	100	0	8184	8160	2697	74	78	37	100	100	0	0.063	0.071	0.069	0.070	1.167	0.072	0.965	80	430	8624	8658	-3.980	514	8110	572	8086	0
3	12	4	"fixC"	"STM0077"	12990	14870	100	253	270	90	58	59	14	100	98	0	18313	18330	6878	74	78	38	100	100	0	0.011	0.012	0.012	0.013	1.197	0.012	0.945	80	430	18434	18468	-6.547	195	18239	212	18256	0
3	13	4	"yjbC"	"STM4193"	13170	14860	100	1133	1222	614	59	60	13	100	100	0	17357	17962	8185	76	79	16	100	100	0	0.062	0.065	0.063	0.063	1.206	0.067	0.982	80	420	18355	19049	-4.008	1074	17281	1163	17886	0
3	14	4	"dinF"	"STM4238"	13350	14860	100	4664	4889	2226	59	60	13	100	100	0	21736	22412	9394	77	79	14	100	100	0	0.213	0.216	0.214	0.213	1.143	0.219	0.988	80	408	26264	27165	-2.234	4605	21659	4830	22335	0
3	15	4	""	"STM4267"	13510	14860	90	425	455	130	59	62	22	100	100	0	9571	9963	3411	78	141	486	100	100	0	0.039	0.040	0.041	0.040	1.160	0.039	0.969	52	355	9859	10281	-4.697	366	9493	396	9885	0
3	16	4	"malE"	"STM4229"	13710	14860	100	612	586	137	58	62	21	100	100	0	38995	36165	9502	79	129	440	100	100	0	0.014	0.015	0.015	0.015	1.217	0.014	0.975	80	434	39470	36614	-6.134	554	38916	528	36086	0
3	17	4	"yfdZ"	"STM2402"	13880	14860	100	3455	3120	1019	59	61	13	100	100	0	34572	30061	9388	79	86	125	100	100	0	0.098	0.102	0.102	0.101	1.163	0.102	0.990	80	440	37889	33043	-3.344	3396	34493	3061	29982	0
3	18	4	"yfcA"	"STM2382"	14060	14850	90	926	1041	342	59	62	21	100	100	0	14250	15306	4735	79	114	261	100	100	0	0.061	0.064	0.064	0.064	1.112	0.064	0.983	52	375	15038	16209	-4.031	867	14171	982	15227	0
3	19	4	"ybdB"	"STM0599"	14230	14860	90	654	707	252	59	63	23	100	100	0	4015	4337	1557	78	117	264	100	100	0	0.151	0.152	0.149	0.152	1.140	0.151	0.973	52	367	4532	4907	-2.726	595	3937	648	4259	0
3	20	4	"fsr"	"STM0493"	14410	14850	100	1228	1137	356	57	59	15	100	100	0	31805	28504	9826	77	108	295	100	100	0	0.037	0.038	0.038	0.039	1.194	0.037	0.987	80	462	32899	29507	-4.760	1171	31728	1080	28427	0
3	21	4	"ybbB"	"STM0513"	14590	14860	100	891	1074	610	57	59	14	100	100	0	17148	18970	9116	74	115	296	100	100	0	0.049	0.054	0.052	0.051	1.211	0.056	0.974	80	472	17908	19913	-4.356	834	17074	1017	18896	0
3	22	4	"lpxH"	"STM0535"	14770	14850	90	892	1032	378	57	60	14	100	100	0	12051	13503	4350	74	100	212	100	100	0	0.070	0.073	0.071	0.071	1.088	0.073	0.982	52	358	12812	14404	-3.842	835	11977	975	13429	0
3	23	4	""	"STM0563"	14940	14850	100	58	70	58	59	60	13	20	8	0	95	288	871	74	90	137	7	7	0	-0.048	0.051	0.500	0.554	4.022	0.063	0.797	80	420	20	225	Error	-1	21	11	214	-50
3	24	4	"fepD"	"STM0592"	15120	14860	100	1551	1482	607	58	59	12	100	100	0	18758	17541	6877	73	74	13	100	100	0	0.080	0.082	0.081	0.079	1.196	0.082	0.982	80	462	20178	18892	-3.646	1493	18685	1424	17468	0
3	1	5	"yeaZ"	"STM1820"	11040	15050	100	1847	1851	894	56	57	12	100	100	0	9355	8757	3771	75	76	11	100	100	0	0.193	0.207	0.203	0.202	1.166	0.212	0.980	80	471	11071	10477	-2.373	1791	9280	1795	8682	0
3	2	5	"ymgE"	"STM1797"	11200	15050	90	173	222	179	56	58	14	100	100	0	3236	3993	3755	76	102	175	100	100	0	0.037	0.042	0.041	0.040	1.317	0.043	0.906	52	357	3277	4083	-4.755	117	3160	166	3917	0
3	3	5	"narJ"	"STM1762"	11380	15040	90	214	237	82	58	59	13	100	100	0	10580	12291	5549	76	158	497	100	100	0	0.015	0.015	0.014	0.015	1.218	0.014	0.939	52	387	10660	12394	-6.073	156	10504	179	12215	0
3	4	5	"manY"	"STM1831"	11570	15040	90	1870	1981	372	58	62	28	100	100	0	10306	10615	1904	76	151	480	100	100	0	0.177	0.182	0.176	0.182	1.119	0.180	0.969	52	394	12042	12462	-2.497	1812	10230	1923	10539	0
3	5	5	"minD"	"STM1815"	11760	15040	100	3833	3690	1565	56	62	46	100	100	0	13625	13180	4638	75	105	206	100	100	0	0.279	0.277	0.275	0.266	1.181	0.284	0.981	80	460	17327	16739	-1.843	3777	13550	3634	13105	0
3	6	5	"ycgB"	"STM1804"	11920	15030	90	635	628	144	56	60	29	100	100	0	20168	19963	4997	75	106	198	100	100	0	0.029	0.029	0.028	0.029	1.122	0.028	0.975	52	363	20672	20460	-5.117	579	20093	572	19888	0
3	7	5	"glnA"	"STM4007"	12110	15040	100	2430	2697	1636	57	61	36	100	100	0	12875	13837	7399	75	102	200	100	100	0	0.185	0.192	0.187	0.187	1.171	0.198	0.975	80	462	15173	16402	-2.431	2373	12800	2640	13762	0
3	8	5	"yijC"	"STM4127"	12290	15040	100	1219	1311	625	58	59	12	100	100	0	7087	7483	3396	75	77	15	100	100	0	0.166	0.169	0.167	0.167	1.161	0.170	0.973	80	430	8173	8661	-2.594	1161	7012	1253	7408	0
3	9	5	""	"STM4080"	12460	15040	100	651	708	311	56	57	12	100	100	0	7936	8495	3801	75	78	16	100	100	0	0.076	0.077	0.076	0.077	1.216	0.077	0.962	80	440	8456	9072	-3.724	595	7861	652	8420	0
3	10	5	"sbp"	"STM4063"	12630	15040	90	1181	1276	363	58	61	22	100	100	0	13249	14582	4449	78	135	369	100	100	0	0.085	0.084	0.083	0.084	1.116	0.082	0.977	52	366	14294	15722	-3.552	1123	13171	1218	14504	0
3	11	5	""	"STM4051"	12820	15040	100	169	175	73	58	61	19	95	90	0	8083	8938	5424	75	114	329	100	100	0	0.014	0.013	0.014	0.014	1.233	0.013	0.914	80	450	8119	8980	-6.173	111	8008	117	8863	0
3	12	5	"fdhD"	"STM4038"	12990	15030	90	680	994	814	62	65	22	100	100	0	8722	12208	9344	77	120	300	100	100	0	0.071	0.077	0.072	0.073	1.196	0.080	0.972	52	354	9263	13063	-3.806	618	8645	932	12131	0
3	13	5	"rplQ"	"STM3414"	13180	15040	100	8801	9986	6484	63	66	21	100	100	0	2364	2654	1466	75	110	270	100	98	0	3.817	3.848	3.753	3.754	1.168	4.091	0.967	80	439	11027	12502	1.933	8738	2289	9923	2579	0
3	14	5	"rpmD"	"STM3422"	13340	15030	90	6615	6576	2120	65	107	280	100	100	0	807	797	295	78	87	65	100	100	0	8.985	9.056	9.538	9.304	1.167	8.854	0.950	52	355	7279	7230	3.168	6550	729	6511	719	0
3	15	5	"rplX"	"STM3429"	13530	15040	100	10338	10098	4192	62	291	2833	96	88	0	1051	1022	413	79	187	1476	8	0	0	10.572	10.643	10.614	10.826	1.172	10.626	0.970	80	450	11248	10979	3.402	10276	972	10036	943	0
3	16	5	"rplP"	"STM3433"	13700	15030	90	14596	14468	4053	61	108	347	100	100	0	1457	1436	378	75	82	47	100	100	0	10.517	10.586	10.399	10.636	1.103	10.501	0.979	52	364	15917	15768	3.395	14535	1382	14407	1361	0
3	17	5	"rplB"	"STM3437"	13890	15040	100	27750	28665	12472	60	97	312	100	100	1	3009	3010	1083	77	83	44	100	100	0	9.444	9.753	9.593	9.453	1.167	10.156	0.979	80	451	30622	31538	3.239	27690	2932	28605	2933	0
3	18	5	"yheN"	"STM3451"	14070	15040	100	908	876	340	59	60	13	100	100	0	4281	4086	1432	76	78	21	100	100	0	0.202	0.204	0.207	0.196	1.245	0.206	0.966	80	439	5054	4827	-2.308	849	4205	817	4010	0
3	19	5	""	"STM4465"	14230	15030	90	336	360	104	59	62	15	100	100	0	13575	13865	4274	81	142	381	100	100	0	0.021	0.022	0.022	0.022	1.190	0.021	0.960	52	368	13771	14085	-5.606	277	13494	301	13784	0
3	20	5	"idnR"	"STM4481"	14430	15040	80	339	327	64	64	94	86	100	92	0	11902	11428	2210	83	1495	3677	100	90	0	0.023	0.023	0.023	0.023	1.191	0.022	0.943	52	335	12094	11608	-5.426	275	11819	263	11345	0
3	21	5	"yjiG"	"STM4513"	14640	15070	110	334	374	181	64	103	95	88	82	0	11700	12870	6530	79	1984	4069	90	86	0	0.023	0.024	0.023	0.024	1.551	0.025	0.958	80	438	11891	13101	-5.428	270	11621	310	12791	0
3	22	5	"yjjI"	"STM4566"	14770	15030	100	449	458	185	59	69	46	93	92	0	19245	18772	8096	75	492	1962	92	92	0	0.020	0.021	0.021	0.022	1.345	0.021	0.959	80	395	19560	19096	-5.619	390	19170	399	18697	-50
3	23	5	"sthA"	"STM4594"	14950	15030	100	306	316	116	58	59	13	100	98	0	10997	10921	4709	74	75	11	100	100	0	0.023	0.024	0.023	0.024	1.226	0.023	0.953	80	432	11171	11105	-5.461	248	10923	258	10847	0
3	24	5	""	"STM3736"	15120	15020	90	481	557	239	59	60	13	100	100	0	13859	15494	6250	73	92	150	100	100	0	0.031	0.032	0.032	0.032	1.158	0.033	0.964	52	360	14208	15919	-5.030	422	13786	498	15421	0
3	1	6	"gntT"	"STM3512"	11040	15230	100	497	531	232	55	56	12	100	100	0	13153	13219	5892	74	75	12	100	100	0	0.034	0.036	0.036	0.036	1.245	0.036	0.964	80	464	13521	13621	-4.887	442	13079	476	13145	0
3	2	6	"sspB"	"STM3341"	11220	15230	100	2482	2436	1071	55	57	16	100	100	0	5068	4896	2177	73	78	60	100	100	0	0.486	0.494	0.496	0.502	1.188	0.489	0.974	80	443	7422	7204	-1.041	2427	4995	2381	4823	0
3	3	6	"yhcH"	"STM3335"	11400	15230	100	242	243	76	56	57	12	100	100	0	6561	6488	2246	74	78	68	100	100	0	0.029	0.029	0.030	0.029	1.325	0.029	0.927	80	452	6673	6601	-5.124	186	6487	187	6414	0
3	4	6	"yrbB"	"STM3309"	11570	15210	90	571	640	394	57	59	14	100	100	0	3008	3415	2094	74	85	82	100	100	0	0.175	0.174	0.172	0.172	1.179	0.172	0.943	52	372	3448	3924	-2.513	514	2934	583	3341	0
3	5	6	"folP"	"STM3295"	11740	15220	90	2184	2280	884	59	70	75	100	100	0	11643	11939	5116	78	171	635	100	100	0	0.184	0.187	0.184	0.195	1.300	0.181	0.976	52	382	13690	14082	-2.444	2125	11565	2221	11861	0
3	6	6	"mtr"	"STM3279"	11940	15220	100	1206	1176	532	58	68	70	98	96	0	15966	15321	6890	77	149	574	100	100	0	0.072	0.073	0.074	0.072	1.214	0.073	0.977	80	466	17037	16362	-3.791	1148	15889	1118	15244	0
3	7	6	"yghA"	"STM3157"	12110	15220	100	1370	1358	534	57	58	12	100	100	0	11140	10736	4301	75	78	17	100	100	0	0.119	0.122	0.120	0.123	1.163	0.121	0.981	80	420	12378	11962	-3.075	1313	11065	1301	10661	0
3	8	6	""	"STM3129"	12280	15220	90	334	349	99	57	58	13	100	100	0	16836	17021	4307	75	117	355	100	100	0	0.017	0.017	0.017	0.017	1.202	0.018	0.954	52	366	17038	17238	-5.919	277	16761	292	16946	0
3	9	6	"yqgF"	"STM3097"	12460	15220	90	435	477	193	57	58	13	100	100	0	5526	6016	2536	77	123	356	100	100	0	0.069	0.071	0.070	0.070	1.159	0.069	0.957	52	372	5827	6359	-3.850	378	5449	420	5939	0
3	10	6	"galP"	"STM3091"	12640	15220	100	449	469	205	56	58	13	100	100	0	9602	9883	4388	74	83	72	100	100	0	0.041	0.042	0.042	0.041	1.224	0.042	0.961	80	440	9921	10222	-4.600	393	9528	413	9809	0
3	11	6	""	"STM3071"	12800	15210	90	232	276	143	58	61	20	100	100	0	4895	5808	3618	75	157	523	100	100	0	0.036	0.038	0.037	0.038	1.405	0.036	0.892	52	362	4994	5951	-4.792	174	4820	218	5733	0
3	12	6	"bglA"	"STM3051"	13000	15220	100	836	852	356	59	61	19	100	100	0	16553	16690	6752	76	134	444	100	100	0	0.047	0.048	0.048	0.047	1.170	0.048	0.975	80	487	17254	17407	-4.406	777	16477	793	16614	0
3	13	6	""	"STM1301"	13180	15210	90	346	398	197	61	65	27	100	100	0	4069	4719	2369	76	81	25	100	100	0	0.071	0.073	0.070	0.070	1.227	0.073	0.938	52	366	4278	4980	-3.808	285	3993	337	4643	0
3	14	6	""	"STM1328"	13360	15220	100	12458	14180	8483	62	68	36	100	100	0	12751	13629	6276	79	88	42	100	100	0	0.978	1.042	0.986	0.975	1.211	1.123	0.965	80	450	25068	27668	-0.032	12396	12672	14118	13550	0
3	15	6	""	"STM1368"	13530	15210	100	1228	1207	424	59	271	2930	0	0	0	30667	29901	10733	77	191	1530	98	95	0	0.038	0.038	0.038	0.038	1.251	0.059	0.053	80	418	31759	30972	-4.710	1169	30590	1148	29824	0
3	16	6	"ydhC"	"STM1428"	13700	15210	90	651	694	241	59	304	3135	0	0	0	14539	15671	5450	76	253	1693	100	100	0	0.041	0.041	0.040	0.041	1.118	0.041	0.980	52	365	15055	16230	-4.611	592	14463	635	15595	0
3	17	6	"slyB"	"STM1445"	13870	15210	90	7060	8290	4981	60	88	208	100	100	0	3326	3667	2060	76	147	463	100	98	0	2.154	2.292	2.188	2.295	1.187	2.274	0.948	52	379	10250	11821	1.107	7000	3250	8230	3591	0
3	18	6	"ydgQ"	"STM1454"	14060	15210	90	1052	1128	313	58	81	200	100	100	0	11486	12265	3346	76	105	190	100	100	0	0.087	0.088	0.088	0.087	1.114	0.086	0.972	52	378	12404	13259	-3.521	994	11410	1070	12189	0
3	19	6	""	"STM3558"	14230	15210	90	826	1037	698	60	66	43	100	100	0	4989	6163	4273	80	141	385	100	100	0	0.156	0.161	0.161	0.162	1.189	0.158	0.980	52	388	5675	7060	-2.680	766	4909	977	6083	0
3	20	6	"yhhF"	"STM3572"	14410	15210	90	753	823	231	59	66	43	100	100	0	9370	10336	3019	78	159	431	100	100	0	0.075	0.074	0.074	0.075	1.121	0.073	0.977	52	396	9986	11022	-3.743	694	9292	764	10258	0
3	21	6	"yhhP"	"STM3578"	14600	15210	90	303	331	125	59	62	25	100	100	0	3233	3613	1678	75	195	1030	100	98	0	0.077	0.077	0.077	0.077	1.191	0.076	0.958	52	342	3402	3810	-3.694	244	3158	272	3538	0
3	22	6	"acpT"	"STM3583"	14760	15210	90	778	836	368	59	69	47	100	100	0	9534	9865	4282	78	522	1897	100	90	0	0.076	0.079	0.078	0.079	1.193	0.078	0.972	52	357	10175	10564	-3.717	719	9456	777	9787	0
3	23	6	"uspB"	"STM3590"	14950	15210	100	1083	1303	900	57	61	21	100	100	0	4682	5510	3717	75	116	336	100	98	0	0.223	0.229	0.227	0.228	1.210	0.229	0.956	80	450	5633	6681	-2.167	1026	4607	1246	5435	0
3	24	6	""	"STM3599"	15130	15210	100	558	559	223	57	59	13	98	97	0	24586	23756	10742	73	76	32	100	100	0	0.020	0.021	0.021	0.022	1.217	0.021	0.978	80	483	25014	24185	-5.613	501	24513	502	23683	0
3	1	7	"dsdA"	"STM3802"	11020	15400	90	677	664	209	58	61	22	100	100	0	19087	19400	5753	76	143	538	100	100	0	0.033	0.031	0.032	0.031	1.199	0.032	0.982	52	360	19630	19930	-4.941	619	19011	606	19324	0
3	2	7	"ibpB"	"STM3808"	11200	15400	90	9085	10943	4909	58	89	266	100	100	0	2956	3429	1384	74	141	524	100	100	0	3.132	3.244	3.222	3.206	1.108	3.298	0.987	52	381	11909	14240	1.647	9027	2882	10885	3355	0
3	3	7	"ccmE"	"STM2250"	11390	15400	90	415	425	158	55	74	200	82	44	0	5062	5394	1764	74	82	67	100	100	0	0.072	0.070	0.065	0.066	1.436	0.066	0.860	52	378	5348	5690	-3.792	360	4988	370	5320	0
3	4	7	"torA"	"STM3822"	11570	15400	90	283	282	78	57	57	12	100	100	0	14663	14110	3820	74	85	92	100	100	0	0.015	0.016	0.015	0.016	1.289	0.016	0.892	52	386	14815	14261	-6.012	226	14589	225	14036	0
3	5	7	"dgoA"	"STM3828"	11750	15400	100	261	276	102	57	59	18	100	98	0	8190	8055	2778	74	96	126	100	100	0	0.025	0.027	0.028	0.027	1.265	0.028	0.942	80	452	8320	8200	-5.314	204	8116	219	7981	0
3	6	7	""	"STM3832"	11930	15400	100	317	302	107	56	57	12	100	96	0	15492	13501	5212	75	79	27	100	100	0	0.017	0.018	0.018	0.018	1.221	0.018	0.962	80	420	15678	13672	-5.884	261	15417	246	13426	0
3	7	7	"rluA"	"STM0095"	12100	15400	100	823	798	311	56	57	12	100	98	0	10642	10192	4177	76	80	26	100	100	0	0.073	0.073	0.074	0.074	1.251	0.073	0.982	80	439	11333	10858	-3.784	767	10566	742	10116	0
3	8	7	"yabK"	"STM0107"	12290	15390	90	99	122	88	55	57	12	92	80	0	1134	1281	626	74	78	28	100	100	0	0.042	0.056	0.040	0.040	1.761	0.067	0.646	52	381	1104	1274	-4.590	44	1060	67	1207	0
3	9	7	"ftsL"	"STM0121"	12460	15390	90	818	1035	737	57	58	13	100	100	0	4658	5889	4114	75	84	40	100	100	0	0.166	0.168	0.167	0.166	1.180	0.170	0.987	52	380	5344	6792	-2.590	761	4583	978	5814	0
3	10	7	"murG"	"STM0128"	12640	15390	90	1143	1371	705	56	57	13	100	100	0	5670	6705	3460	74	80	37	100	100	0	0.194	0.198	0.197	0.197	1.136	0.197	0.979	52	372	6683	7946	-2.364	1087	5596	1315	6631	0
3	11	7	"mutT"	"STM0137"	12820	15390	90	435	474	151	56	57	13	100	100	0	7440	8027	2589	73	76	12	100	100	0	0.051	0.053	0.051	0.052	1.160	0.053	0.964	52	390	7746	8372	-4.281	379	7367	418	7954	0
3	12	7	""	"STM0149"	13000	15390	90	295	305	63	56	57	12	100	100	0	10270	10166	1883	76	78	17	100	100	0	0.023	0.025	0.024	0.024	1.240	0.024	0.923	52	373	10433	10339	-5.415	239	10194	249	10090	0
3	13	7	""	"STM1548"	13180	15400	100	971	956	357	57	58	12	100	100	0	15856	15103	5314	78	83	21	100	100	0	0.058	0.060	0.059	0.058	1.251	0.060	0.982	80	448	16692	15924	-4.110	914	15778	899	15025	0
3	14	7	""	"STM1552"	13360	15400	100	503	504	180	59	61	13	100	98	0	16418	16459	5811	83	85	19	100	100	0	0.027	0.027	0.027	0.027	1.233	0.027	0.973	80	408	16779	16821	-5.201	444	16335	445	16376	0
3	15	7	""	"STM1557"	13520	15390	90	282	296	88	60	63	19	100	100	0	14361	15087	4705	80	206	912	100	100	0	0.016	0.016	0.015	0.015	1.188	0.016	0.952	52	353	14503	15243	-6.007	222	14281	236	15007	0
3	16	7	"rpsV"	"STM1565"	13710	15380	90	162	191	151	57	59	18	100	88	0	1357	1906	1802	74	167	822	69	42	0	0.082	0.073	0.070	0.068	1.429	0.076	0.906	52	394	1388	1966	-3.611	105	1283	134	1832	0
3	17	7	"fdnH"	"STM1569"	13880	15390	90	904	1028	437	57	60	26	100	100	0	12468	14152	5961	74	111	310	100	100	0	0.068	0.069	0.068	0.068	1.158	0.068	0.976	52	388	13241	15049	-3.871	847	12394	971	14078	0
3	18	7	""	"STM1573"	14070	15390	90	877	925	279	57	60	25	100	100	0	5828	6181	1893	78	110	306	100	100	0	0.143	0.142	0.142	0.141	1.096	0.142	0.979	52	387	6570	6971	-2.810	820	5750	868	6103	0
3	19	7	"yciL"	"STM1719"	14240	15390	90	2119	2346	796	58	59	14	100	100	0	9620	10344	2965	77	80	22	100	100	0	0.216	0.223	0.220	0.220	1.116	0.224	0.982	52	372	11604	12555	-2.211	2061	9543	2288	10267	0
3	20	7	""	"STM1733"	14410	15390	90	313	345	132	57	59	15	100	100	0	4755	5287	2221	79	103	168	100	100	0	0.055	0.055	0.055	0.055	1.202	0.055	0.963	52	380	4932	5496	-4.191	256	4676	288	5208	0
3	21	7	""	"STM1741"	14590	15390	90	821	858	213	58	60	16	100	100	0	17282	18930	4692	75	111	219	100	100	0	0.044	0.042	0.042	0.042	1.093	0.042	0.981	52	389	17970	19655	-4.495	763	17207	800	18855	0
3	22	7	"purU"	"STM1756"	14770	15380	90	1749	1813	323	57	61	25	100	100	0	11618	11801	1699	73	108	218	100	100	0	0.147	0.150	0.148	0.149	1.097	0.149	0.978	52	389	13237	13484	-2.770	1692	11545	1756	11728	0
3	23	7	"ychN"	"STM1769"	14960	15390	100	477	470	169	57	61	24	100	100	0	4737	4502	1536	72	91	154	100	100	0	0.090	0.093	0.092	0.091	1.196	0.094	0.969	80	439	5085	4843	-3.473	420	4665	413	4430	0
3	24	7	"pth"	"STM1783"	15120	15380	90	644	672	244	56	60	26	100	100	0	8002	8466	3005	72	118	331	100	100	0	0.074	0.073	0.073	0.072	1.229	0.073	0.976	52	353	8518	9010	-3.753	588	7930	616	8394	0
3	1	8	"yfbK"	"STM2315"	11030	15570	90	584	531	168	58	60	16	100	98	0	21317	19201	6412	77	145	514	100	100	0	0.025	0.025	0.025	0.025	1.226	0.024	0.965	52	394	21766	19597	-5.336	526	21240	473	19124	0
3	2	8	"nuoI"	"STM2321"	11220	15570	90	1675	1863	741	58	60	19	100	100	0	9074	9909	3309	75	130	485	100	100	0	0.180	0.184	0.181	0.181	1.101	0.186	0.970	52	380	10616	11639	-2.476	1617	8999	1805	9834	0
3	3	8	""	"STM2332"	11390	15580	100	647	642	139	55	56	12	100	100	0	10714	10424	2339	72	74	14	100	100	0	0.056	0.057	0.056	0.057	1.207	0.056	0.969	80	440	11234	10939	-4.168	592	10642	587	10352	0
3	4	8	""	"STM2336"	11570	15570	90	1147	1272	451	55	57	15	100	100	0	6316	7137	2430	74	80	55	100	100	0	0.175	0.172	0.169	0.171	1.129	0.172	0.968	52	381	7334	8280	-2.515	1092	6242	1217	7063	0
3	5	8	""	"STM2342"	11750	15570	90	492	517	170	57	59	16	100	100	0	14409	14786	4379	75	101	118	100	100	0	0.030	0.031	0.031	0.031	1.185	0.031	0.959	52	380	14769	15171	-5.042	435	14334	460	14711	0
3	6	8	"yfcF"	"STM2348"	11930	15570	80	1092	1197	327	56	57	13	100	100	0	10663	11732	3170	75	84	81	100	100	0	0.098	0.098	0.096	0.097	1.104	0.096	0.971	52	320	11624	12798	-3.353	1036	10588	1141	11657	0
3	7	8	"sseB"	"STM2535"	12110	15570	90	1088	1258	601	58	58	13	100	100	0	12088	13510	5376	75	78	22	100	100	0	0.086	0.089	0.088	0.087	1.123	0.091	0.965	52	364	13043	14635	-3.544	1030	12013	1200	13435	0
3	8	8	""	"STM2552"	12280	15570	90	563	588	143	56	57	14	100	100	0	11330	11770	2923	77	95	135	100	100	0	0.045	0.045	0.045	0.045	1.139	0.045	0.965	52	388	11760	12225	-4.472	507	11253	532	11693	0
3	9	8	"yfhA"	"STM2562"	12460	15570	90	1099	1162	501	57	64	42	100	100	0	14604	14755	5463	76	157	535	100	100	0	0.072	0.075	0.073	0.072	1.286	0.076	0.970	52	389	15570	15784	-3.801	1042	14528	1105	14679	0
3	10	8	"yfhB"	"STM2569"	12640	15560	90	324	383	197	57	62	41	100	100	0	3737	4699	2572	76	142	490	100	100	0	0.073	0.071	0.068	0.069	1.246	0.069	0.915	52	380	3928	4949	-3.777	267	3661	326	4623	0
3	11	8	""	"STM2586"	12810	15560	90	493	526	150	57	59	14	100	100	0	15954	16889	4548	77	99	123	100	100	0	0.027	0.028	0.028	0.028	1.172	0.028	0.964	52	387	16313	17281	-5.186	436	15877	469	16812	0
3	12	8	""	"STM2592"	13000	15570	90	276	279	52	58	59	12	100	100	0	10825	10957	1314	76	84	70	100	100	0	0.020	0.020	0.020	0.020	1.220	0.020	0.915	52	386	10967	11102	-5.624	218	10749	221	10881	0
3	13	8	"yhbO"	"STM3269"	13180	15570	100	320	315	99	58	59	14	100	100	0	6717	6206	2264	79	84	23	100	100	0	0.039	0.042	0.042	0.042	1.201	0.041	0.959	80	430	6900	6384	-4.663	262	6638	257	6127	0
3	14	8	"yhbW"	"STM3276"	13350	15560	90	412	431	145	60	61	14	100	100	0	14710	15782	5118	90	137	340	100	100	0	0.024	0.024	0.024	0.023	1.215	0.024	0.960	52	344	14972	16063	-5.376	352	14620	371	15692	0
3	15	8	"nlpI"	"STM3281"	13520	15560	100	13293	10934	6381	70	280	617	83	81	0	33605	23206	14850	99	6873	11558	68	61	0	0.395	0.470	0.463	0.539	1.720	0.325	0.573	80	442	46729	33971	-1.341	13223	33506	10864	23107	100
3	16	8	""	"STM3291"	13700	15570	90	1047	1084	255	65	222	574	98	23	0	16972	17223	3862	82	5072	10073	100	9	0	0.058	0.059	0.059	0.059	1.140	0.044	0.738	52	379	17872	18160	-4.104	982	16890	1019	17141	0
3	17	8	"yhbE"	"STM3302"	13890	15570	100	1524	1595	816	56	60	24	100	100	0	3548	3601	1811	75	108	280	100	98	0	0.423	0.436	0.436	0.439	1.190	0.436	0.976	80	460	4941	5065	-1.242	1468	3473	1539	3526	0
3	18	8	"nlp"	"STM3306"	14060	15560	90	369	411	166	56	59	14	100	100	0	4354	4833	2023	76	85	68	100	100	0	0.073	0.075	0.072	0.074	1.234	0.074	0.922	52	373	4591	5112	-3.773	313	4278	355	4757	0
3	19	8	""	"STM0716"	14240	15560	90	712	709	157	57	60	20	100	100	0	11291	11083	2109	77	113	234	100	100	0	0.058	0.059	0.058	0.059	1.204	0.058	0.956	52	380	11869	11658	-4.098	655	11214	652	11006	0
3	20	8	""	"STM0722"	14410	15560	90	188	193	56	58	60	19	100	98	0	13085	13849	3532	79	154	444	100	100	0	0.010	0.010	0.011	0.012	1.102	0.010	0.890	52	373	13136	13905	-6.645	130	13006	135	13770	0
3	21	8	""	"STM0731"	14600	15570	100	2380	2392	701	56	58	14	100	100	0	6464	6315	1684	73	115	350	100	100	0	0.364	0.374	0.368	0.372	1.153	0.374	0.973	80	461	8715	8578	-1.459	2324	6391	2336	6242	0
3	22	8	"ybgE"	"STM0743"	14780	15570	100	634	612	198	56	58	14	100	100	0	3745	3520	1193	71	75	63	100	100	0	0.157	0.161	0.162	0.158	1.257	0.159	0.966	80	439	4252	4005	-2.668	578	3674	556	3449	0
3	23	8	"pal"	"STM0749"	14950	15570	100	5955	6694	3692	56	58	14	100	100	0	6383	6912	3080	73	78	24	100	100	0	0.935	0.971	0.924	0.946	1.153	1.023	0.971	80	420	12209	13477	-0.097	5899	6310	6638	6839	0
3	24	8	"ybgS"	"STM0759"	15130	15560	100	223	232	98	55	57	14	100	98	0	5119	5324	2984	72	80	84	100	100	0	0.033	0.034	0.035	0.034	1.354	0.032	0.928	80	474	5215	5429	-4.909	168	5047	177	5252	0
3	1	9	"mdfA"	"STM0866"	11050	15760	100	1761	1638	406	56	58	12	100	100	0	27484	25930	6215	76	82	74	100	100	0	0.062	0.061	0.061	0.061	1.091	0.061	0.990	80	484	29113	27436	-4.007	1705	27408	1582	25854	0
3	2	9	"ybjC"	"STM0873"	11220	15750	90	296	339	142	57	57	13	100	100	0	4878	5539	2423	74	77	21	100	100	0	0.050	0.052	0.050	0.051	1.187	0.052	0.965	52	372	5043	5747	-4.329	239	4804	282	5465	0
3	3	9	"ybjO"	"STM0881"	11400	15750	100	550	590	283	56	57	12	100	100	0	11081	11177	4835	71	74	20	100	100	0	0.045	0.048	0.048	0.047	1.198	0.050	0.975	80	440	11504	11640	-4.478	494	11010	534	11106	0
3	4	9	"artI"	"STM0890"	11570	15750	90	2482	2472	390	57	61	31	100	100	0	11042	10757	1870	73	91	138	100	100	0	0.221	0.226	0.223	0.227	1.099	0.221	0.989	52	380	13394	13099	-2.177	2425	10969	2415	10684	0
3	5	9	""	"STM0895"	11750	15750	90	133	132	28	56	59	29	98	69	0	5423	5490	830	73	92	137	100	100	0	0.014	0.014	0.015	0.015	1.242	0.014	0.797	52	402	5427	5493	-6.119	77	5350	76	5417	0
3	6	9	""	"STM0900"	11940	15740	90	145	163	74	57	57	12	96	86	0	7245	7019	1699	73	77	41	100	100	0	0.012	0.015	0.017	0.019	1.607	0.016	0.631	52	387	7260	7052	-6.349	88	7172	106	6946	0
3	7	9	""	"STM1034"	12110	15740	90	91	102	44	58	58	13	82	55	0	1930	2428	2059	75	77	16	100	100	0	0.018	0.019	0.018	0.019	1.449	0.019	0.742	52	373	1888	2397	-5.813	33	1855	44	2353	0
3	8	9	""	"STM1038"	12280	15750	90	281	311	122	56	58	14	100	100	0	13620	15572	6041	79	112	250	100	100	0	0.017	0.016	0.016	0.016	1.223	0.017	0.949	52	373	13766	15748	-5.911	225	13541	255	15493	0
3	9	9	"aceA"	"STM4184"	12470	15750	100	966	892	259	57	59	14	100	100	0	29752	26567	7702	76	105	231	100	100	0	0.031	0.032	0.031	0.031	1.194	0.031	0.972	80	460	30585	27326	-5.029	909	29676	835	26491	0
3	10	9	""	"STM4195"	12640	15740	90	96	119	83	56	58	14	90	69	0	1331	1977	2316	74	78	23	100	100	0	0.032	0.033	0.032	0.030	1.534	0.032	0.908	52	372	1297	1966	-4.974	40	1257	63	1903	0
3	11	9	""	"STM4199"	12810	15740	90	221	278	140	57	58	13	100	100	0	8390	10947	6165	77	121	335	100	100	0	0.020	0.020	0.020	0.020	1.201	0.020	0.942	52	394	8477	11091	-5.664	164	8313	221	10870	0
3	12	9	""	"STM4203"	13000	15740	90	89	98	32	56	57	12	92	65	0	3503	4106	1871	77	111	320	100	100	0	0.010	0.010	0.014	0.014	1.238	0.011	0.670	52	394	3459	4071	-6.698	33	3426	42	4029	0
3	13	9	"pduA"	"STM2038"	13180	15740	90	88	92	27	57	58	15	69	50	0	3827	3794	663	77	79	19	100	100	0	0.008	0.009	0.016	0.016	1.334	0.009	0.388	52	378	3781	3752	-6.918	31	3750	35	3717	0
3	14	9	"pduS"	"STM2053"	13370	15750	90	159	173	54	60	69	61	92	38	0	8247	8299	2487	84	680	3585	100	67	0	0.012	0.014	0.014	0.015	1.222	0.014	0.863	52	364	8262	8328	-6.366	99	8163	113	8215	0
3	15	9	"stfC"	"STM0196"	13520	15740	100	526	529	85	434	373	528	0	0	0	25405	26144	3126	21901	13760	12514	0	0	0	0.026	0.022	0.026	0.030	2.014	0.019	0.885	80	408	3596	4338	-5.251	92	3504	95	4243	-50
3	16	9	"eutS"	"STM2470"	13700	15740	100	201	285	225	75	235	227	48	16	0	9319	12808	12016	101	9284	11664	48	36	0	0.014	0.017	0.017	0.022	3.275	0.019	0.957	80	442	9344	12917	-6.193	126	9218	210	12707	-50
3	17	9	"pagK"	"STM1867"	13880	15740	90	189	199	59	57	59	13	100	100	0	1875	1908	593	76	86	73	100	100	0	0.073	0.078	0.076	0.075	1.297	0.076	0.896	52	372	1931	1974	-3.769	132	1799	142	1832	0
3	18	9	"pefI"	"PSLT013"	14060	15740	90	283	275	64	58	59	13	100	100	0	4671	4499	1173	75	90	97	100	100	0	0.049	0.049	0.048	0.049	1.227	0.047	0.932	52	389	4821	4641	-4.352	225	4596	217	4424	0
3	19	9	"traM"	"PSLT073"	14240	15740	90	174	174	32	57	58	14	100	100	0	9447	9323	1216	75	106	210	100	100	0	0.012	0.013	0.013	0.014	1.202	0.012	0.872	52	388	9489	9365	-6.324	117	9372	117	9248	0
3	20	9	"traC"	"PSLT088"	14420	15740	100	540	572	269	57	59	13	100	100	0	40308	39261	18388	78	99	193	100	100	8	0.012	0.013	0.013	0.014	1.217	0.013	0.967	80	452	40713	39698	-6.380	483	40230	515	39183	0
3	21	9	""	"STM1623"	14590	15740	90	844	881	237	56	59	18	100	100	0	23534	25161	6494	76	155	659	100	100	0	0.034	0.033	0.032	0.033	1.113	0.032	0.981	52	364	24246	25910	-4.896	788	23458	825	25085	0
3	22	9	"fumB"	"STM4300"	14780	15750	100	437	448	200	56	59	18	100	100	0	15290	14938	6438	71	139	609	100	100	0	0.025	0.026	0.026	0.025	1.245	0.027	0.965	80	427	15600	15259	-5.320	381	15219	392	14867	0
3	23	9	"phnB"	"STM4288"	14940	15740	90	539	540	115	57	60	21	100	100	0	8914	8889	2165	71	112	319	100	100	0	0.055	0.055	0.055	0.055	1.149	0.054	0.976	52	354	9325	9301	-4.197	482	8843	483	8818	0
3	24	9	"nrfD"	"STM4280"	15130	15740	100	143	151	42	56	58	19	98	97	0	5163	5339	1826	71	100	270	100	100	0	0.017	0.018	0.018	0.019	1.324	0.017	0.845	80	482	5179	5363	-5.871	87	5092	95	5268	0
3	1	10	"mog"	"STM0008"	11040	15930	90	754	803	238	57	58	14	100	100	0	8180	8783	2833	75	90	97	100	100	0	0.086	0.086	0.086	0.086	1.105	0.085	0.986	52	386	8802	9454	-3.540	697	8105	746	8708	0
3	2	10	""	"STM0273"	11220	15930	90	117	122	28	56	57	14	100	94	0	4146	4222	926	74	83	85	100	100	0	0.015	0.016	0.016	0.017	1.344	0.016	0.750	52	388	4133	4214	-6.061	61	4072	66	4148	0
3	3	10	""	"STM0278"	11390	15930	90	125	130	28	54	56	11	100	98	0	6058	5923	1217	73	97	166	100	100	0	0.012	0.013	0.014	0.014	1.235	0.013	0.827	52	374	6056	5926	-6.397	71	5985	76	5850	0
3	4	10	""	"STM0287"	11570	15930	90	129	140	45	56	57	13	100	96	0	5258	5652	2774	74	103	177	100	100	0	0.014	0.015	0.015	0.016	1.338	0.014	0.852	52	395	5257	5662	-6.150	73	5184	84	5578	0
3	5	10	""	"STM0296"	11760	15930	90	104	105	24	54	56	13	96	84	0	3237	3180	777	72	78	56	100	100	0	0.016	0.016	0.017	0.017	1.378	0.016	0.687	52	386	3215	3159	-5.984	50	3165	51	3108	0
3	6	10	"ghmA"	"STM0310"	11940	15930	100	337	344	129	54	55	12	100	98	0	2174	2232	927	71	72	10	100	100	0	0.135	0.134	0.132	0.133	1.230	0.133	0.962	80	448	2386	2451	-2.894	283	2103	290	2161	0
3	7	10	"ndh"	"STM1211"	12110	15930	100	2688	2477	1289	56	56	13	100	100	0	8336	7300	3583	73	74	12	100	100	0	0.319	0.335	0.334	0.335	1.217	0.340	0.988	80	438	10895	9648	-1.651	2632	8263	2421	7227	0
3	8	10	"ycfV"	"STM1218"	12290	15920	100	737	745	381	56	57	13	100	100	0	8853	8490	4582	73	76	53	100	100	0	0.078	0.082	0.082	0.082	1.171	0.082	0.989	80	452	9461	9106	-3.688	681	8780	689	8417	0
3	9	10	"ymfB"	"STM1235"	12470	15920	90	239	235	58	56	57	12	100	100	0	2891	2796	798	72	72	10	100	100	0	0.065	0.066	0.064	0.065	1.219	0.065	0.932	52	364	3002	2903	-3.945	183	2819	179	2724	0
3	10	10	""	"STM1252"	12640	15920	90	1131	1207	416	56	58	17	100	100	0	13463	14680	5520	73	91	158	100	100	0	0.080	0.079	0.079	0.079	1.093	0.077	0.988	52	380	14465	15758	-3.639	1075	13390	1151	14607	0
3	11	10	""	"STM1265"	12810	15920	90	187	190	36	57	59	16	100	100	0	7403	7301	1386	73	108	213	100	100	0	0.018	0.018	0.018	0.018	1.248	0.018	0.894	52	381	7460	7361	-5.817	130	7330	133	7228	0
3	12	10	"yaoF"	"STM1275"	12990	15920	90	189	197	46	57	60	21	98	98	0	1177	1228	347	74	110	248	100	96	0	0.120	0.121	0.120	0.117	1.332	0.117	0.924	52	389	1235	1294	-3.063	132	1103	140	1154	0
3	13	10	"fumC"	"STM1469"	13180	15920	100	1224	1191	359	57	60	21	100	100	0	24121	23689	6770	75	92	179	100	100	0	0.049	0.048	0.047	0.048	1.110	0.048	0.988	80	470	25213	24748	-4.365	1167	24046	1134	23614	0
3	14	10	"ydgI"	"STM1477"	13360	15930	100	1425	1389	428	58	59	12	100	100	0	22937	22493	6588	76	78	14	100	100	0	0.060	0.059	0.060	0.058	1.166	0.060	0.990	80	453	24228	23748	-4.064	1367	22861	1331	22417	0
3	15	10	""	"STM1485"	13540	15910	90	384	379	52	61	124	160	98	51	0	3786	3716	638	78	3623	8661	0	0	0	0.087	0.087	0.088	0.088	1.124	0.021	0.542	52	374	4031	3956	-3.521	323	3708	318	3638	0
3	16	10	""	"STM1490"	13720	15920	100	269	278	124	59	77	88	85	70	0	9502	9291	4313	74	1010	4511	85	58	0	0.022	0.024	0.024	0.023	1.259	0.024	0.943	80	440	9638	9436	-5.488	210	9428	219	9217	0
3	17	10	""	"STM1499"	13890	15930	100	401	384	135	59	60	13	100	97	0	17950	16206	5791	72	73	19	100	100	0	0.019	0.020	0.020	0.020	1.242	0.020	0.965	80	439	18220	16459	-5.708	342	17878	325	16134	0
3	18	10	"wzzB"	"STM2079"	14070	15920	100	4198	3932	979	56	58	13	100	100	0	15646	14555	3313	73	73	21	100	100	0	0.266	0.268	0.266	0.267	1.086	0.268	0.991	80	442	19715	18358	-1.911	4142	15573	3876	14482	0
3	19	10	"nxiA"	"STM2783"	14240	15920	90	1107	1115	136	56	58	15	100	100	0	12535	12462	1504	73	84	94	100	100	0	0.084	0.085	0.085	0.085	1.095	0.085	0.984	52	380	13513	13448	-3.568	1051	12462	1059	12389	0
3	20	10	"ygaF"	"STM2790"	14420	15910	90	239	242	59	57	59	15	100	100	0	10537	10808	2903	72	85	95	100	100	0	0.017	0.017	0.017	0.017	1.221	0.017	0.928	52	380	10647	10921	-5.845	182	10465	185	10736	0
3	21	10	"ygaP"	"STM2798"	14600	15920	90	659	679	122	56	57	13	100	100	0	5825	5967	994	73	77	37	100	100	0	0.105	0.106	0.107	0.105	1.106	0.105	0.983	52	380	6355	6517	-3.254	603	5752	623	5894	0
3	22	10	""	"STM4012"	14780	15920	100	384	401	147	56	57	13	100	100	0	17008	17095	6633	71	72	11	100	100	0	0.019	0.020	0.020	0.020	1.174	0.020	0.968	80	430	17265	17369	-5.690	328	16937	345	17024	0
3	23	10	""	"STM4031"	14950	15920	90	853	858	232	57	59	14	100	100	0	3495	3542	912	71	73	16	100	100	0	0.232	0.231	0.229	0.230	1.120	0.226	0.975	52	364	4220	4272	-2.105	796	3424	801	3471	0
3	24	10	"rhaD"	"STM4045"	15130	15920	100	147	162	65	56	58	13	98	98	0	6790	7414	3615	71	72	15	100	100	0	0.014	0.014	0.014	0.015	1.261	0.015	0.895	80	474	6810	7449	-6.206	91	6719	106	7343	0
3	1	11	""	"STM2942"	11030	16110	90	169	174	51	56	57	13	98	96	0	8241	8563	3132	73	100	230	100	100	0	0.014	0.014	0.014	0.014	1.195	0.014	0.913	52	387	8281	8608	-6.176	113	8168	118	8490	0
3	2	11	"pyrG"	"STM2953"	11210	16110	90	13324	12100	2960	58	467	1967	98	96	0	22019	20493	4805	77	905	3726	100	94	0	0.605	0.590	0.593	0.586	1.176	0.580	0.983	52	389	35208	32458	-0.726	13266	21942	12042	20416	0
3	3	11	"ygcY"	"STM2961"	11400	16110	100	353	392	171	55	381	1767	0	0	0	10342	11430	5958	76	714	3313	95	86	0	0.029	0.030	0.030	0.030	1.222	0.029	0.965	80	460	10564	11691	-5.106	298	10266	337	11354	0
3	4	11	"exo"	"STM2972"	11580	16110	100	444	488	206	55	57	13	100	100	0	10640	9765	3080	75	78	21	100	100	0	0.037	0.045	0.042	0.042	1.354	0.045	0.889	80	452	10954	10123	-4.763	389	10565	433	9690	0
3	5	11	"fucI"	"STM2976"	11760	16100	90	288	294	54	56	57	13	100	100	0	20161	19555	2786	74	76	16	100	100	0	0.012	0.012	0.012	0.012	1.150	0.012	0.943	52	379	20319	19719	-6.436	232	20087	238	19481	0
3	6	11	"ygdI"	"STM2983"	11930	16100	90	262	271	93	56	57	12	100	100	0	2597	2654	693	74	76	18	100	100	0	0.082	0.083	0.081	0.080	1.209	0.084	0.913	52	378	2729	2795	-3.614	206	2523	215	2580	0
3	7	11	"metC"	"STM3161"	12110	16100	90	874	932	254	56	57	13	100	100	0	17841	18945	4978	76	82	81	100	100	0	0.046	0.046	0.045	0.046	1.107	0.046	0.981	52	365	18583	19745	-4.441	818	17765	876	18869	0
3	8	11	""	"STM3170"	12290	16110	100	173	173	63	56	57	13	97	95	0	6625	6202	2909	72	78	73	100	100	0	0.018	0.019	0.019	0.020	1.422	0.019	0.892	80	452	6670	6247	-5.808	117	6553	117	6130	0
3	9	11	"STMF1.3"	"Not LT2a90"	12460	16100	80	585	614	299	56	57	13	100	100	0	422	487	382	72	72	11	100	100	0	1.511	1.345	1.606	1.504	1.342	1.085	0.842	52	321	879	973	0.596	529	350	558	415	0
3	10	11	"yfiO"	"STM2663"	12640	16100	90	2584	2867	931	57	59	20	100	100	0	7772	8432	2238	73	80	71	100	100	0	0.328	0.336	0.330	0.332	1.098	0.338	0.983	52	390	10226	11169	-1.607	2527	7699	2810	8359	0
3	11	11	"ffh"	"STM2677"	12820	16100	100	4573	4862	2535	57	59	19	100	100	0	14519	14859	6855	72	82	104	100	100	0	0.313	0.325	0.318	0.323	1.125	0.332	0.979	80	452	18963	19592	-1.678	4516	14447	4805	14787	0
3	12	11	"yfjG"	"STM2687"	13000	16100	100	1119	1081	457	56	58	12	100	100	0	5291	4924	2084	71	73	10	100	100	0	0.204	0.211	0.209	0.212	1.198	0.211	0.982	80	442	6283	5878	-2.296	1063	5220	1025	4853	0
3	13	11	"ybbK"	"STM0501"	13170	16100	90	1291	1422	547	58	65	52	100	100	0	10919	11061	3760	73	133	517	100	100	0	0.114	0.124	0.119	0.123	1.220	0.124	0.979	52	366	12079	12352	-3.137	1233	10846	1364	10988	0
3	14	11	"sfbB"	"STM0511"	13350	16100	90	792	847	253	57	65	53	100	100	0	17443	19012	5338	77	186	728	100	100	0	0.042	0.042	0.041	0.041	1.114	0.041	0.980	52	380	18101	19725	-4.562	735	17366	790	18935	0
3	15	11	"gip"	"STM0518"	13530	16100	90	273	280	67	58	59	19	100	100	0	13315	14364	3454	75	137	530	100	100	0	0.016	0.016	0.016	0.015	1.206	0.015	0.938	52	402	13455	14511	-5.944	215	13240	222	14289	0
3	16	11	"allB"	"STM0523"	13710	16100	90	315	312	64	58	58	13	100	100	0	15175	14962	2607	71	86	140	100	100	0	0.017	0.017	0.017	0.017	1.188	0.017	0.946	52	389	15361	15145	-5.877	257	15104	254	14891	0
3	17	11	"allC"	"STM0527"	13890	16100	90	175	182	48	58	59	13	100	100	0	7328	7344	1294	72	75	29	100	100	0	0.016	0.017	0.018	0.017	1.293	0.017	0.834	52	372	7373	7396	-5.955	117	7256	124	7272	0
3	18	11	"ppiB"	"STM0536"	14070	16100	100	1534	1491	607	56	58	13	100	100	0	7355	7035	2831	72	73	17	100	100	0	0.203	0.206	0.207	0.206	1.177	0.206	0.986	80	452	8761	8398	-2.301	1478	7283	1435	6963	0
3	19	11	"slyX"	"STM3454"	14240	16100	90	413	430	118	57	58	12	100	100	0	2174	2182	592	71	72	11	100	100	0	0.169	0.177	0.176	0.175	1.192	0.176	0.960	52	372	2459	2484	-2.562	356	2103	373	2111	0
3	20	11	"mglB"	"STM2190"	14420	16090	90	279	283	57	56	58	13	100	100	0	9521	9531	1793	69	71	12	100	100	0	0.024	0.024	0.024	0.024	1.197	0.023	0.936	52	395	9675	9689	-5.406	223	9452	227	9462	0
3	21	11	""	"STM2198"	14600	16100	100	875	838	249	55	57	13	100	100	0	22678	21247	6254	71	72	13	100	100	0	0.036	0.037	0.037	0.037	1.177	0.037	0.981	80	462	23427	21959	-4.785	820	22607	783	21176	0
3	22	11	"rsuA"	"STM2222"	14780	16090	90	636	731	255	56	58	14	100	100	0	10284	11306	3584	72	74	18	100	100	0	0.057	0.060	0.058	0.059	1.107	0.061	0.980	52	365	10792	11909	-4.138	580	10212	675	11234	0
3	23	11	"yejM"	"STM2228"	14950	16090	90	1003	1005	295	56	58	14	100	100	0	13167	13076	3779	72	76	48	100	100	0	0.072	0.073	0.073	0.073	1.120	0.073	0.980	52	386	14042	13953	-3.790	947	13095	949	13004	0
3	24	11	""	"STM2237"	15130	16090	90	130	133	44	54	56	13	100	96	0	4882	4766	1950	72	74	22	100	100	0	0.016	0.017	0.017	0.017	1.309	0.017	0.836	52	386	4886	4773	-5.984	76	4810	79	4694	0
3	1	12	"phoP"	"STM1231"	11040	16290	100	6603	6208	2419	58	60	17	100	100	0	5645	5110	1895	73	75	31	100	100	0	1.175	1.221	1.197	1.266	1.344	1.230	0.985	80	454	12117	11187	0.232	6545	5572	6150	5037	0
3	2	12	"phoP"	"STM1231"	11220	16290	100	6227	6464	3042	56	88	467	100	100	0	5086	5168	2248	73	148	1093	98	88	0	1.231	1.258	1.244	1.244	1.169	1.279	0.987	80	430	11184	11503	0.300	6171	5013	6408	5095	0
3	3	12	"phoQ"	"STM1230"	11390	16280	90	1211	1156	231	55	58	19	100	100	0	3098	2988	538	73	78	46	100	100	0	0.382	0.378	0.377	0.374	1.163	0.383	0.977	52	357	4181	4016	-1.388	1156	3025	1101	2915	0
3	4	12	"phoQ"	"STM1230"	11570	16280	90	2600	2670	1029	57	63	36	100	100	0	6737	6599	2333	77	93	91	100	100	0	0.382	0.401	0.397	0.396	1.105	0.402	0.984	52	372	9203	9135	-1.389	2543	6660	2613	6522	0
3	5	12	"phoQ"	"STM1230"	11750	16290	90	1798	2087	1065	59	64	34	100	100	0	4393	5093	2536	73	86	82	100	100	0	0.403	0.404	0.401	0.404	1.130	0.402	0.978	52	386	6059	7048	-1.313	1739	4320	2028	5020	0
3	6	12	"hupA"	"STM4170"	11930	16290	80	3355	4274	2688	58	61	18	100	100	0	2056	2511	1348	73	79	24	100	100	0	1.663	1.729	1.685	1.695	1.096	1.821	0.977	52	312	5280	6654	0.733	3297	1983	4216	2438	0
3	7	12	"sopB"	"STM1091"	12110	16280	100	11393	10435	2517	58	60	14	100	100	0	23524	22041	4671	77	81	19	100	100	0	0.483	0.472	0.472	0.469	1.132	0.474	0.989	80	440	34782	32341	-1.049	11335	23447	10377	21964	0
3	8	12	"pipC"	"STM0375"	12280	16280	90	1406	1482	535	58	71	95	100	100	0	3132	3371	1205	75	112	254	100	100	0	0.441	0.432	0.429	0.430	1.132	0.421	0.910	52	348	4405	4720	-1.181	1348	3057	1424	3296	0
3	9	12	"pipC"	"STM0375"	12470	16280	100	1420	1467	668	58	66	78	100	100	0	3249	3206	1387	74	99	199	100	98	0	0.429	0.450	0.444	0.451	1.149	0.454	0.984	80	456	4537	4541	-1.221	1362	3175	1409	3132	0
3	10	12	"ssrB"	"STM1391"	12670	16300	120	550	545	290	59	66	29	90	90	0	5540	5320	2956	75	164	303	90	87	0	0.090	0.093	0.091	0.097	1.860	0.093	0.973	120	488	5956	5731	-3.476	491	5465	486	5245	0
3	11	12	"ssrB"	"STM1391"	12820	16280	100	498	555	274	57	60	19	100	98	0	4967	5370	2428	73	107	179	100	100	0	0.090	0.094	0.091	0.090	1.220	0.097	0.972	80	371	5335	5795	-3.472	441	4894	498	5297	0
3	12	12	"ssrB"	"STM1391"	13010	16280	100	525	579	329	57	57	13	100	98	0	5381	5580	3019	71	72	12	100	100	0	0.088	0.095	0.093	0.092	1.203	0.098	0.978	80	418	5778	6031	-3.504	468	5310	522	5509	0
3	13	12	"lrp"	"STM0959"	13180	16280	100	2914	2877	1132	59	60	13	100	100	0	5637	5536	2055	70	71	12	100	100	0	0.513	0.516	0.512	0.513	1.131	0.519	0.989	80	418	8422	8284	-0.963	2855	5567	2818	5466	0
3	14	12	"lrp"	"STM0959"	13350	16280	90	3076	3689	1270	59	68	81	100	100	0	5927	6824	2017	72	92	155	100	100	0	0.515	0.538	0.535	0.531	1.083	0.543	0.986	52	364	8872	10382	-0.957	3017	5855	3630	6752	0
3	15	12	"gyrA"	"STM2272"	13530	16280	90	2716	3273	2037	57	66	79	100	100	0	9090	10057	4876	73	91	147	100	100	0	0.295	0.322	0.303	0.309	1.120	0.341	0.972	52	372	11676	13200	-1.762	2659	9017	3216	9984	0
3	16	12	"gyrA"	"STM2272"	13700	16280	90	5123	4922	1487	58	64	56	100	100	0	15555	14528	3855	71	103	245	100	100	0	0.327	0.336	0.335	0.332	1.126	0.336	0.986	52	372	20549	19321	-1.612	5065	15484	4864	14457	0
3	17	12	"csrA"	"STM2826"	13880	16280	90	546	740	556	57	65	56	100	100	0	1618	2078	1367	70	100	241	100	100	0	0.316	0.340	0.332	0.327	1.177	0.361	0.962	52	380	2037	2691	-1.662	489	1548	683	2008	0
3	18	12	"csrA"	"STM2826"	14060	16280	90	700	710	169	55	58	18	100	100	0	2018	2027	418	70	78	47	100	100	0	0.331	0.335	0.327	0.332	1.130	0.338	0.974	52	365	2593	2612	-1.595	645	1948	655	1957	0
3	19	12	"yhhP"	"STM3578"	14240	16280	100	202	199	63	55	57	16	97	96	0	1968	1847	683	69	74	35	100	100	0	0.077	0.081	0.080	0.079	1.271	0.080	0.927	80	440	2046	1922	-3.691	147	1899	144	1778	0
3	20	12	"yhhP"	"STM3578"	14410	16280	90	173	178	44	56	57	14	100	100	0	1641	1634	510	69	78	66	100	100	0	0.074	0.078	0.076	0.077	1.239	0.076	0.912	52	376	1689	1687	-3.748	117	1572	122	1565	0
3	21	12	"yhhP"	"STM3578"	14600	16270	90	242	240	57	55	57	14	100	100	0	2408	2520	567	69	78	65	100	100	0	0.080	0.075	0.077	0.074	1.214	0.076	0.943	52	370	2526	2636	-3.645	187	2339	185	2451	0
3	22	12	"topA"	"STM1714"	14780	16270	90	1510	1458	358	56	57	13	100	100	0	10120	9653	2447	69	70	10	100	100	0	0.145	0.146	0.148	0.147	1.105	0.146	0.987	52	373	11505	10986	-2.789	1454	10051	1402	9584	0
3	23	12	"topA"	"STM1714"	14950	16280	90	416	490	263	56	56	13	100	100	0	2623	2818	1353	70	72	20	100	100	0	0.141	0.158	0.151	0.154	1.181	0.161	0.953	52	369	2913	3182	-2.826	360	2553	434	2748	0
3	24	12	"fur"	"STM0693"	15130	16270	90	1311	1477	474	55	57	13	100	100	0	6699	7152	1809	69	73	24	100	100	0	0.189	0.201	0.197	0.198	1.115	0.201	0.974	52	386	7886	8505	-2.400	1256	6630	1422	7083	0
3	1	13	"ctrl-buffer"	"ctrl-buffer"	11040	16460	100	55	55	11	54	56	13	11	1	0	73	76	16	69	70	10	26	13	0	0.250	0.143	1.000	0.968	3.594	0.305	0.002	80	454	5	8	-2.000	1	4	1	7	-50
3	2	13	"ctrl-buffer"	"ctrl-buffer"	11220	16460	100	56	57	13	55	56	12	21	3	0	82	83	12	70	70	9	56	31	0	0.083	0.154	0.750	0.716	3.677	2.033	0.011	80	430	13	15	-3.585	1	12	2	13	-50
3	3	13	"ctrl-buffer"	"ctrl-buffer"	11400	16460	100	55	56	12	55	56	12	13	5	0	76	77	15	69	70	16	18	2	0	0.000	0.125	1.000	0.853	3.173	1.370	0.036	80	440	7	9	Error	0	7	1	8	-50
3	4	13	"ctrl-buffer"	"ctrl-buffer"	11570	16460	100	57	58	12	54	55	12	23	5	0	73	75	11	70	70	11	25	5	0	1.000	0.800	1.000	1.023	3.746	8.776	0.001	80	413	6	9	0.000	3	3	4	5	-50
3	5	13	"ctrl-buffer"	"ctrl-buffer"	11750	16460	100	56	57	13	54	56	12	25	5	0	77	80	20	70	70	11	30	10	0	0.286	0.300	1.174	1.062	3.868	0.709	0.014	80	420	9	13	-1.807	2	7	3	10	-50
3	6	13	"ctrl-buffer"	"ctrl-buffer"	11930	16450	100	58	61	14	56	58	28	8	0	0	81	82	19	71	72	14	40	5	0	0.200	0.455	0.611	0.661	4.117	2.644	0.403	80	446	12	16	-2.322	2	10	5	11	-50
3	7	13	"ctrl-buffer"	"ctrl-buffer"	12110	16450	100	60	60	15	56	58	29	7	0	0	83	85	15	70	72	16	35	11	0	0.308	0.267	0.858	0.873	3.439	0.855	0.037	80	418	17	19	-1.700	4	13	4	15	-50
3	8	13	"ctrl-buffer"	"ctrl-buffer"	12280	16450	100	56	57	14	57	62	61	0	0	0	76	78	16	70	85	175	0	0	0	-0.167	0.000	0.667	0.880	3.392	1.406	0.039	80	430	5	8	Error	-1	6	0	8	-50
3	9	13	"ctrl-buffer"	"ctrl-buffer"	12460	16450	100	54	56	15	55	57	13	17	6	0	80	81	15	69	71	10	51	18	0	-0.091	0.083	0.694	0.758	3.940	17.695	0.000	80	439	10	13	Error	-1	11	1	12	-50
3	10	13	"ctrl-buffer"	"ctrl-buffer"	12640	16450	100	55	56	11	63	155	210	0	0	0	87	89	18	81	1112	2157	0	0	0	-1.333	-0.875	0.667	0.586	5.239	0.086	0.947	80	394	-2	1	Error	-8	6	-7	8	-50
3	11	13	"ctrl-buffer"	"ctrl-buffer"	12820	16450	100	54	56	14	61	119	160	0	0	0	82	83	16	75	777	1764	0	0	0	-1.000	-0.625	1.286	1.265	4.435	0.099	0.810	80	418	0	3	Error	-7	7	-5	8	-50
3	12	13	"ctrl-buffer"	"ctrl-buffer"	13000	16450	100	56	56	11	55	56	13	12	2	0	83	84	15	71	71	10	51	30	0	0.083	0.077	0.566	0.541	3.391	0.400	0.001	80	418	13	14	-3.585	1	12	1	13	-50
3	13	13	"ctrl-buffer"	"ctrl-buffer"	13170	16450	100	57	58	15	56	57	12	23	6	0	79	79	17	68	69	10	50	15	0	0.091	0.182	0.974	1.116	3.711	1.427	0.013	80	419	12	13	-3.459	1	11	2	11	-50
3	14	13	"ctrl-buffer"	"ctrl-buffer"	13350	16450	100	58	59	14	55	58	32	5	0	0	79	80	17	70	75	78	1	0	0	0.333	0.400	1.036	0.958	3.540	0.648	0.032	80	452	12	14	-1.585	3	9	4	10	-50
3	15	13	"ctrl-buffer"	"ctrl-buffer"	13530	16450	100	54	56	12	56	57	13	11	5	0	73	73	11	71	70	9	22	10	0	-1.000	0.000	1.143	1.039	3.668	0.039	0.000	80	442	0	2	Error	-2	2	0	2	-50
3	16	13	"ctrl-buffer"	"ctrl-buffer"	13710	16450	100	54	57	16	56	58	20	11	6	0	79	78	10	69	73	67	0	0	0	-0.200	0.111	1.000	1.042	3.184	125.589	0.000	80	438	8	10	Error	-2	10	1	9	-50
3	17	13	"ctrl-buffer"	"ctrl-buffer"	13880	16450	100	55	57	13	55	57	13	20	5	0	79	80	13	69	69	11	47	15	0	0.000	0.182	1.100	1.019	3.416	2.224	0.023	80	430	10	13	Error	0	10	2	11	-50
3	18	13	"ctrl-buffer"	"ctrl-buffer"	14060	16450	100	58	58	13	55	57	15	11	5	0	74	75	13	69	71	25	2	1	0	0.600	0.500	0.917	1.087	2.864	2.754	0.022	80	442	8	9	-0.737	3	5	3	6	-50
3	19	13	"ctrl-buffer"	"ctrl-buffer"	14240	16450	100	54	56	12	54	56	13	17	5	0	76	76	11	69	69	9	42	15	0	0.000	0.286	0.778	0.924	4.076	90.235	0.000	80	420	7	9	Error	0	7	2	7	-50
3	20	13	"ctrl-buffer"	"ctrl-buffer"	14420	16450	100	55	57	13	55	56	12	23	6	0	72	76	15	68	69	15	27	10	0	0.000	0.250	1.444	1.297	4.005	6.445	0.001	80	420	4	10	Error	0	4	2	8	-50
3	21	13	"ctrl-buffer"	"ctrl-buffer"	14600	16440	100	52	54	10	55	55	12	12	1	0	75	77	12	67	68	9	42	22	0	-0.375	-0.100	0.652	0.855	2.988	9.195	0.000	80	420	5	9	Error	-3	8	-1	10	-50
3	22	13	"ctrl-buffer"	"ctrl-buffer"	14770	16440	100	53	54	13	55	56	12	12	5	0	74	75	14	67	68	10	37	11	0	-0.286	-0.125	0.750	0.812	2.890	4.152	0.002	80	420	5	7	Error	-2	7	-1	8	-50
3	23	13	"ctrl-buffer"	"ctrl-buffer"	14950	16440	100	56	58	14	56	57	12	18	8	0	72	73	10	68	69	10	25	3	0	0.000	0.400	1.155	0.941	3.038	8.128	0.008	80	420	4	7	Error	0	4	2	5	-50
3	24	13	"ctrl-buffer"	"ctrl-buffer"	15130	16440	100	55	56	13	55	56	13	20	5	0	72	72	13	68	69	14	15	2	0	0.000	0.250	1.061	1.216	3.296	16.406	0.000	80	464	4	5	Error	0	4	1	4	-50
3	1	14	"ynfA"	"STM1504"	11040	16640	90	157	163	32	53	54	11	100	100	0	4714	4576	723	70	70	10	100	100	0	0.022	0.024	0.023	0.024	1.280	0.024	0.886	52	393	4748	4616	-5.481	104	4644	110	4506	0
3	2	14	""	"STM3654"	11220	16650	100	178	184	63	55	55	12	100	97	0	3076	3101	1109	71	73	15	100	100	0	0.041	0.043	0.042	0.040	1.288	0.043	0.913	80	476	3128	3159	-4.611	123	3005	129	3030	0
3	3	14	"yeiP"	"STM2211"	11400	16650	100	888	851	366	56	57	12	100	100	0	10502	9985	4105	72	77	22	100	100	0	0.080	0.080	0.080	0.080	1.187	0.081	0.984	80	449	11262	10708	-3.648	832	10430	795	9913	0
3	4	14	"yfaE"	"STM2279"	11580	16640	120	345	353	108	54	56	13	99	99	0	1915	1964	651	70	73	18	100	100	0	0.158	0.158	0.157	0.156	1.227	0.156	0.965	120	587	2136	2193	-2.665	291	1845	299	1894	0
3	5	14	""	"STM4111"	11750	16630	100	56	58	14	53	55	13	21	7	0	77	80	26	71	72	11	30	10	0	0.500	0.556	1.000	1.018	3.520	0.399	0.042	80	432	9	14	-1.000	3	6	5	9	-50
3	6	14	""	"STM4140"	11930	16650	80	140	142	43	55	56	13	98	94	0	827	836	275	72	73	10	100	100	0	0.113	0.114	0.107	0.107	1.492	0.114	0.790	52	321	840	851	-3.151	85	755	87	764	0
3	7	14	"ssaS"	"STM1420"	12110	16640	100	90	118	99	55	56	12	85	65	0	998	1653	2256	70	70	9	100	100	0	0.038	0.040	0.039	0.039	1.617	0.041	0.916	80	494	963	1646	-4.729	35	928	63	1583	0
3	8	14	"nrdH"	"STM2805"	12290	16630	90	116	139	68	55	56	11	98	98	0	774	1035	602	69	70	9	100	100	0	0.087	0.087	0.079	0.078	1.486	0.088	0.839	52	388	766	1050	-3.531	61	705	84	966	0
3	9	14	"fimI"	"STM0544"	12470	16640	90	131	191	158	55	56	12	98	98	0	1725	3000	3263	70	71	10	100	100	0	0.046	0.046	0.045	0.044	1.434	0.046	0.925	52	402	1731	3066	-4.445	76	1655	136	2930	0
3	10	14	"aroA"	"STM0978"	12650	16640	90	1472	1535	404	60	134	204	100	100	0	10300	10783	2518	74	895	2100	100	100	0	0.138	0.138	0.136	0.136	1.095	0.133	0.964	52	395	11638	12184	-2.856	1412	10226	1475	10709	0
3	11	14	"dam"	"STM3484"	12820	16630	90	187	206	73	57	102	157	30	5	0	1387	1620	663	73	573	1609	34	3	0	0.099	0.096	0.098	0.093	1.286	0.093	0.907	52	387	1444	1696	-3.337	130	1314	149	1547	0
3	12	14	"pduW"	"STM2057"	13000	16630	90	211	211	47	57	57	12	100	100	0	8392	8545	2377	71	76	25	100	100	0	0.019	0.018	0.018	0.018	1.346	0.018	0.891	52	394	8475	8628	-5.756	154	8321	154	8474	0
3	13	14	""	"STM2695"	13190	16640	100	495	518	196	57	58	12	100	100	0	12658	13250	5401	71	76	31	100	100	0	0.035	0.035	0.035	0.035	1.190	0.035	0.972	80	496	13025	13640	-4.845	438	12587	461	13179	0
3	14	14	"yajR"	"STM0436"	13370	16640	90	913	927	209	55	56	12	100	100	0	10245	10187	1982	70	73	27	100	100	0	0.084	0.086	0.084	0.085	1.102	0.086	0.979	52	369	11033	10989	-3.568	858	10175	872	10117	0
3	15	14	""	"STM0564"	13520	16630	90	529	558	196	56	58	16	100	100	0	17234	17328	6311	70	136	546	100	100	0	0.028	0.029	0.029	0.029	1.239	0.028	0.968	52	375	17637	17760	-5.181	473	17164	502	17258	0
3	16	14	""	"STM0351"	13710	16640	90	127	127	24	56	58	16	98	96	0	5749	5555	1000	69	111	450	100	100	0	0.013	0.013	0.015	0.014	1.266	0.013	0.782	52	408	5751	5557	-6.322	71	5680	71	5486	0
3	17	14	"dsrB"	"STM1983"	13890	16630	90	141	156	48	55	56	13	100	96	0	2341	2287	633	69	69	10	100	100	0	0.038	0.046	0.043	0.043	1.392	0.046	0.856	52	388	2358	2319	-4.723	86	2272	101	2218	0
3	18	14	"yeiE"	"STM2201"	14070	16640	100	1112	1068	325	56	57	13	100	98	0	8770	8195	2362	70	70	10	100	100	0	0.121	0.125	0.123	0.119	1.297	0.125	0.974	80	464	9756	9137	-3.042	1056	8700	1012	8125	0
3	19	14	"recB"	"STM2994"	14240	16630	100	61	68	21	56	56	12	38	26	0	348	441	295	69	69	9	100	100	0	0.018	0.032	0.050	0.050	2.343	0.037	0.257	80	452	284	384	-5.802	5	279	12	372	0
3	20	14	"EMPTY"	"EMPTY"	14420	16620	100	56	57	14	55	56	12	15	7	0	68	69	9	68	68	10	18	2	0	100000.000	2.000	1.450	1.521	2.990	0.170	0.007	80	452	1	3	16.610	1	0	2	1	-75
3	21	14	"EMPTY"	"EMPTY"	14600	16620	100	54	55	13	55	56	12	15	5	0	67	67	9	68	69	10	8	1	0	1.000	0.000	1.750	1.631	3.946	0.011	0.000	80	452	-2	-1	0.000	-1	-1	0	-1	-75
3	22	14	"EMPTY"	"EMPTY"	14770	16620	100	53	55	12	53	54	12	17	5	0	68	68	8	67	68	10	8	2	0	0.000	2.000	1.500	1.448	3.118	7.350	0.005	80	452	1	3	Error	0	1	2	1	-75
3	23	14	"EMPTY"	"EMPTY"	14950	16620	100	52	53	11	54	54	12	12	1	0	68	69	9	68	68	9	20	5	0	100000.000	-1.000	1.182	1.211	2.972	25.608	0.000	80	464	-2	0	16.610	-2	0	-1	1	-75
3	24	14	"EMPTY"	"EMPTY"	15130	16620	100	51	53	11	54	55	13	10	2	0	65	67	9	68	68	10	11	1	0	1.000	1.000	1.200	1.155	3.527	0.026	0.000	80	496	-6	-2	0.000	-3	-3	-1	-1	-75
4	1	1	"yjiX"	"STM4531"	15540	14360	100	264	321	239	57	58	13	100	100	0	2450	2787	2355	79	81	15	100	100	0	0.087	0.097	0.097	0.096	1.307	0.099	0.974	80	462	2578	2972	-3.518	207	2371	264	2708	0
4	2	1	"yhjG"	"STM3610"	15710	14350	90	668	1093	1410	57	58	14	100	100	0	5816	9029	10972	83	96	137	100	100	0	0.107	0.116	0.105	0.109	1.181	0.118	0.956	52	379	6344	9982	-3.230	611	5733	1036	8946	0
4	3	1	"mtlD"	"STM3686"	15900	14360	100	1114	1138	394	58	59	13	100	100	0	18885	19331	6473	81	96	125	100	100	0	0.056	0.056	0.056	0.055	1.222	0.056	0.978	80	471	19860	20330	-4.154	1056	18804	1080	19250	0
4	4	1	"ptsN"	"STM3322"	16080	14360	100	826	960	616	56	57	13	100	100	0	6258	6746	3876	75	79	18	100	100	0	0.125	0.136	0.133	0.132	1.214	0.141	0.974	80	440	6953	7575	-3.005	770	6183	904	6671	0
4	5	1	"yqjK"	"STM3231"	16240	14350	90	352	452	335	55	60	25	100	100	0	2870	3926	3759	76	107	206	100	100	0	0.106	0.103	0.108	0.110	1.261	0.094	0.958	52	376	3091	4247	-3.234	297	2794	397	3850	0
4	6	1	"yggT"	"STM3101"	16430	14350	90	1393	1662	928	59	61	22	100	100	0	8733	10040	5226	81	119	185	100	100	0	0.154	0.161	0.159	0.158	1.125	0.162	0.969	52	407	9986	11562	-2.697	1334	8652	1603	9959	0
4	7	1	"hscC"	"STM0659"	16630	14360	110	564	538	123	57	59	13	100	100	0	40574	38285	7282	81	106	108	100	100	0	0.013	0.013	0.013	0.013	1.117	0.013	0.967	80	531	41000	38685	-6.320	507	40493	481	38204	0
4	8	1	"ubiF"	"STM0671"	16800	14350	100	1147	1117	460	58	60	13	100	100	0	14744	15667	6233	82	94	52	100	100	0	0.074	0.068	0.069	0.065	1.318	0.068	0.968	80	420	15751	16644	-3.751	1089	14662	1059	15585	0
4	9	1	"nagA"	"STM0683"	16970	14350	120	2424	2011	1048	57	58	13	96	96	0	25138	20911	11113	79	89	47	100	100	0	0.094	0.094	0.096	0.096	1.413	0.093	0.985	120	602	27426	22786	-3.404	2367	25059	1954	20832	0
4	10	1	"ybfM"	"STM0687"	17160	14350	100	192	202	102	56	57	13	96	91	0	5880	5849	3418	75	76	11	100	100	0	0.023	0.025	0.025	0.024	1.355	0.026	0.922	80	434	5941	5920	-5.416	136	5805	146	5774	0
4	11	1	"apeE"	"STM0570"	17320	14350	100	261	301	206	56	57	13	98	95	0	3328	3960	3168	76	78	18	100	100	0	0.063	0.063	0.061	0.060	1.349	0.063	0.964	80	448	3457	4129	-3.988	205	3252	245	3884	0
4	12	1	"ahpF"	"STM0609"	17510	14340	110	1616	1662	705	58	60	13	100	100	0	19077	18371	7554	82	87	23	100	100	0	0.082	0.088	0.088	0.090	1.264	0.088	0.983	80	523	20553	19893	-3.608	1558	18995	1604	18289	0
4	13	1	"dlhH"	"STM3967"	17680	14350	100	2116	2112	225	59	61	13	100	100	0	27884	27287	2571	89	96	30	100	100	0	0.074	0.075	0.075	0.075	1.109	0.075	0.969	80	440	29852	29251	-3.756	2057	27795	2053	27198	0
4	14	1	"yigM"	"STM3963"	17860	14350	100	2743	2728	231	60	61	14	100	100	0	28895	28883	1523	88	94	30	100	100	0	0.093	0.093	0.093	0.092	1.067	0.091	0.981	80	452	31490	31463	-3.425	2683	28807	2668	28795	0
4	15	1	"rhtC"	"STM3959"	18040	14340	110	1805	1708	457	61	62	14	100	100	0	23435	21563	5534	86	99	57	100	100	0	0.075	0.077	0.076	0.078	1.233	0.076	0.967	80	510	25093	23124	-3.743	1744	23349	1647	21477	0
4	16	1	"rarD"	"STM3955"	18210	14340	110	1872	1827	231	59	61	14	100	100	0	28326	26644	5213	81	109	151	100	100	0	0.064	0.067	0.065	0.068	1.216	0.065	0.975	80	534	30058	28331	-3.962	1813	28245	1768	26563	0
4	17	1	"uvrD"	"STM3951"	18390	14340	90	784	1103	683	61	63	17	100	100	0	6754	8098	4131	82	107	174	100	100	0	0.108	0.130	0.116	0.122	1.363	0.131	0.906	52	387	7395	9058	-3.206	723	6672	1042	8016	0
4	18	1	"dapF"	"STM3947"	18580	14340	100	1611	1769	648	60	62	16	100	100	0	13052	13352	3861	78	87	57	100	100	0	0.120	0.129	0.124	0.127	1.187	0.130	0.958	80	450	14525	14983	-3.064	1551	12974	1709	13274	0
4	19	1	"fklB"	"STM4397"	18750	14350	100	1844	1989	974	57	58	13	100	100	0	9117	9977	4627	73	77	19	100	100	0	0.198	0.195	0.194	0.188	1.228	0.196	0.973	80	428	10831	11836	-2.339	1787	9044	1932	9904	0
4	20	1	"ytfK"	"STM4406"	18910	14340	90	881	973	463	57	61	29	100	100	0	1575	1759	1046	71	82	74	100	100	0	0.548	0.543	0.553	0.566	1.202	0.506	0.958	52	361	2328	2604	-0.868	824	1504	916	1688	0
4	21	1	""	"STM4417"	19100	14340	100	582	602	271	57	60	26	100	98	0	4939	4971	2273	72	81	63	100	100	0	0.108	0.111	0.110	0.109	1.303	0.112	0.969	80	462	5392	5444	-3.213	525	4867	545	4899	0
4	22	1	""	"STM4421"	19270	14340	110	617	554	176	56	57	11	100	98	0	33324	28880	10744	72	83	70	100	100	0	0.017	0.017	0.017	0.018	1.283	0.017	0.970	80	522	33813	29306	-5.889	561	33252	498	28808	0
4	23	1	""	"STM4425"	19460	14340	100	448	449	141	55	56	11	100	100	0	19302	20161	7193	71	86	76	100	100	0	0.020	0.020	0.019	0.020	1.184	0.019	0.969	80	454	19624	20484	-5.613	393	19231	394	20090	0
4	24	1	""	"STM4430"	19640	14340	100	260	258	79	57	58	13	100	100	0	17699	17433	6762	70	74	19	100	100	0	0.012	0.012	0.012	0.013	1.215	0.011	0.946	80	488	17832	17564	-6.440	203	17629	201	17363	0
4	1	2	"sopE2"	"STM1855"	15540	14530	100	1204	1403	751	58	60	14	100	100	0	9659	10921	5736	76	80	20	100	100	0	0.120	0.124	0.122	0.125	1.174	0.124	0.974	80	440	10729	12190	-3.064	1146	9583	1345	10845	0
4	2	2	""	"STM1731"	15720	14520	90	339	390	220	56	58	16	100	100	0	5788	6844	4569	76	108	226	100	100	0	0.050	0.049	0.051	0.050	1.187	0.048	0.970	52	382	5995	7102	-4.335	283	5712	334	6768	0
4	3	2	"otsB"	"STM1929"	15900	14520	90	497	543	241	57	59	15	100	100	0	13990	15225	7010	75	108	217	100	100	0	0.032	0.032	0.032	0.032	1.119	0.032	0.980	52	370	14355	15636	-4.983	440	13915	486	15150	0
4	4	2	""	"STM4161"	16080	14520	90	83	94	45	55	56	13	75	51	0	1484	1979	1793	73	77	30	100	100	0	0.020	0.020	0.023	0.021	1.495	0.022	0.724	52	370	1439	1945	-5.655	28	1411	39	1906	0
4	5	2	"rsd"	"STM4165"	16260	14520	90	498	587	283	56	58	14	100	100	0	8528	10133	5183	73	85	85	100	100	0	0.052	0.053	0.052	0.053	1.122	0.053	0.983	52	383	8897	10591	-4.258	442	8455	531	10060	0
4	6	2	"hupA"	"STM4170"	16440	14530	100	3485	3917	2118	59	59	13	100	100	0	2190	2519	1706	75	84	60	100	100	0	1.620	1.579	1.642	1.672	1.267	1.427	0.892	80	440	5541	6302	0.696	3426	2115	3858	2444	0
4	7	2	""	"STM3121"	16610	14520	90	152	185	106	59	60	13	100	98	0	2923	4018	2697	77	90	64	100	100	0	0.033	0.032	0.032	0.030	1.318	0.033	0.904	52	349	2939	4067	-4.936	93	2846	126	3941	0
4	8	2	"stfG"	"STM0200"	16790	14520	90	99	107	32	58	59	13	92	67	0	2003	2364	1186	77	98	113	100	100	0	0.021	0.021	0.019	0.020	1.485	0.020	0.671	52	373	1967	2336	-5.554	41	1926	49	2287	0
4	9	2	"eutT"	"STM2467"	16970	14520	90	94	102	34	56	58	13	90	65	0	2210	2612	996	77	94	103	100	100	0	0.018	0.018	0.021	0.021	1.563	0.016	0.516	52	351	2171	2581	-5.811	38	2133	46	2535	0
4	10	2	"lexA"	"STM4237"	17140	14520	90	1217	1989	2113	58	65	49	100	100	0	1649	2549	2462	75	89	84	100	100	0	0.736	0.781	0.730	0.740	1.185	0.816	0.979	52	359	2733	4405	-0.442	1159	1574	1931	2474	0
4	11	2	"prpC"	"STM0369"	17310	14520	90	167	165	55	57	63	48	84	51	0	6130	6036	2528	77	125	277	100	100	0	0.018	0.018	0.019	0.020	1.516	0.016	0.761	52	373	6163	6067	-5.782	110	6053	108	5959	0
4	12	2	"ushB"	"STM4064"	17510	14520	100	2452	2499	499	58	58	12	100	100	0	7293	7413	1666	78	108	234	100	100	0	0.332	0.333	0.332	0.334	1.151	0.321	0.946	80	446	9609	9776	-1.592	2394	7215	2441	7335	0
4	13	2	"ptsJ"	"STM2436"	17680	14510	90	1182	1197	289	60	61	13	100	100	0	24972	25136	5144	83	101	142	100	100	0	0.045	0.045	0.045	0.045	1.127	0.045	0.970	52	354	26011	26190	-4.471	1122	24889	1137	25053	0
4	14	2	"plsX"	"STM1192"	17870	14520	100	6728	7451	3694	58	61	14	100	100	0	14612	15899	6960	83	100	130	100	100	0	0.459	0.467	0.458	0.445	1.227	0.479	0.985	80	427	21199	23209	-1.123	6670	14529	7393	15816	0
4	15	2	"flgM"	"STM1172"	18030	14510	90	353	381	134	59	60	13	100	100	0	3530	3914	1595	83	95	82	100	100	0	0.085	0.084	0.085	0.084	1.199	0.082	0.958	52	355	3741	4153	-3.551	294	3447	322	3831	0
4	16	2	"phsB"	"STM2064"	18210	14520	90	292	342	144	58	59	13	100	100	0	11119	13407	5137	79	124	277	100	100	0	0.021	0.021	0.020	0.020	1.181	0.022	0.954	52	381	11274	13612	-5.560	234	11040	284	13328	0
4	17	2	"tnpA_1"	"STM0946"	18400	14520	100	1073	1234	527	59	60	13	100	100	0	22386	25583	10105	83	111	225	100	100	0	0.045	0.046	0.045	0.045	1.174	0.047	0.978	80	448	23317	26675	-4.459	1014	22303	1175	25500	0
4	18	2	"orf6"	"PSLT014"	18570	14510	100	1280	1449	659	59	61	14	100	100	0	22969	25083	11051	81	85	21	100	100	0	0.053	0.056	0.054	0.056	1.197	0.055	0.976	80	418	24109	26392	-4.228	1221	22888	1390	25002	0
4	19	2	"mig-14"	"STM2782"	18750	14520	100	3170	3192	898	57	58	13	100	100	0	5619	5736	1495	76	79	17	100	100	0	0.562	0.554	0.550	0.543	1.190	0.555	0.970	80	408	8656	8795	-0.832	3113	5543	3135	5660	0
4	20	2	"thiD"	"STM2146"	18930	14510	100	206	252	175	56	59	17	100	100	0	3426	4260	2728	78	86	48	100	100	0	0.045	0.047	0.043	0.044	1.295	0.051	0.893	80	420	3498	4378	-4.480	150	3348	196	4182	0
4	21	2	"rfaY"	"STM3716"	19100	14520	100	236	235	71	56	57	12	100	98	0	3598	3554	1247	80	80	15	100	100	0	0.051	0.052	0.052	0.050	1.283	0.051	0.936	80	408	3698	3653	-4.289	180	3518	179	3474	0
4	22	2	"prgH"	"STM2874"	19280	14520	100	2622	2886	1682	56	58	12	100	100	0	7434	8069	4631	74	77	16	100	100	0	0.349	0.354	0.351	0.346	1.168	0.353	0.981	80	420	9926	10825	-1.520	2566	7360	2830	7995	0
4	23	2	"orgA"	"STM2869"	19460	14510	100	1671	1737	665	57	59	14	100	100	0	3998	4163	1590	71	74	18	100	100	0	0.411	0.411	0.399	0.419	1.273	0.404	0.952	80	420	5541	5772	-1.283	1614	3927	1680	4092	0
4	24	2	"livH"	"STM3563"	19640	14520	100	238	243	72	57	58	14	100	98	0	3475	3599	1280	70	75	47	100	100	0	0.053	0.053	0.052	0.052	1.339	0.051	0.852	80	452	3586	3715	-4.234	181	3405	186	3529	0
4	1	3	"hisJ"	"STM2354"	15540	14700	90	864	1289	1145	57	60	18	100	100	0	4949	6873	5701	73	87	113	100	100	0	0.166	0.181	0.175	0.177	1.225	0.186	0.975	52	378	5683	8032	-2.595	807	4876	1232	6800	0
4	2	3	"hisI"	"STM2078"	15720	14700	90	927	1274	912	56	60	24	100	100	0	4190	5598	3679	73	104	160	100	100	0	0.212	0.220	0.214	0.218	1.253	0.225	0.966	52	395	4988	6743	-2.241	871	4117	1218	5525	0
4	3	3	"glyA"	"STM2555"	15910	14700	90	421	520	381	56	58	19	100	100	0	1327	1632	1142	71	82	104	100	100	0	0.291	0.297	0.280	0.290	1.393	0.287	0.823	52	386	1621	2025	-1.783	365	1256	464	1561	0
4	4	3	"fliD"	"STM1960"	16080	14700	90	219	269	162	55	56	13	100	100	0	2027	2102	799	70	72	17	100	100	0	0.084	0.105	0.092	0.093	1.467	0.110	0.773	52	381	2121	2246	-3.577	164	1957	214	2032	0
4	5	3	"asrC"	"STM2550"	16260	14700	90	107	141	106	57	58	14	96	73	0	1811	2637	2511	71	73	20	100	100	0	0.029	0.033	0.026	0.028	1.577	0.035	0.811	52	380	1790	2650	-5.121	50	1740	84	2566	0
4	6	3	"moeA"	"STM0846"	16440	14700	100	222	286	205	56	57	13	100	98	0	2744	3098	2039	74	78	24	100	100	0	0.062	0.076	0.069	0.070	1.428	0.082	0.905	80	440	2836	3254	-4.008	166	2670	230	3024	0
4	7	3	"cbiN"	"STM2022"	16630	14700	100	74	81	30	56	58	13	58	38	0	1130	1149	497	74	76	16	100	100	0	0.017	0.023	0.027	0.028	1.795	0.024	0.353	80	441	1074	1100	-5.874	18	1056	25	1075	0
4	8	3	"cobU"	"STM2018"	16800	14700	100	129	134	50	55	57	13	97	93	0	2137	2113	703	72	75	33	100	100	0	0.036	0.039	0.037	0.036	1.513	0.038	0.719	80	430	2139	2120	-4.802	74	2065	79	2041	0
4	9	3	"uhpA"	"STM3790"	16980	14700	100	283	303	106	56	57	11	100	100	0	4234	4301	1338	71	73	14	100	100	0	0.055	0.058	0.058	0.057	1.248	0.059	0.930	80	430	4390	4477	-4.197	227	4163	247	4230	0
4	10	3	"trpD"	"STM1724"	17160	14700	100	117	133	61	57	58	15	97	86	0	1648	2002	1145	70	74	24	100	100	0	0.038	0.039	0.038	0.037	1.573	0.041	0.820	80	431	1638	2008	-4.717	60	1578	76	1932	0
4	11	3	"sulA"	"STM1071"	17340	14700	100	978	933	267	56	57	12	100	100	0	5071	4841	1391	71	81	108	100	100	0	0.184	0.184	0.187	0.181	1.241	0.182	0.960	80	420	5922	5647	-2.439	922	5000	877	4770	0
4	12	3	"rfaL"	"STM3713"	17510	14690	100	655	711	315	57	57	13	100	100	0	8888	9529	4333	72	74	11	100	100	0	0.068	0.069	0.067	0.069	1.229	0.068	0.947	80	418	9414	10111	-3.882	598	8816	654	9457	0
4	13	3	"bglX"	"STM2166"	17690	14700	100	743	823	490	58	59	13	100	100	0	11362	12070	6024	75	78	32	100	100	0	0.061	0.064	0.061	0.062	1.213	0.067	0.946	80	439	11972	12760	-4.042	685	11287	765	11995	0
4	14	3	""	"STM0347"	17870	14700	100	247	255	62	57	58	13	100	100	0	8352	8488	2032	76	78	15	100	100	0	0.023	0.024	0.024	0.023	1.214	0.024	0.936	80	432	8466	8610	-5.445	190	8276	198	8412	0
4	15	3	""	"STM1043"	18050	14700	100	430	431	145	56	58	13	100	100	0	9023	8965	2763	77	81	31	100	100	0	0.042	0.042	0.041	0.040	1.266	0.042	0.950	80	428	9320	9263	-4.580	374	8946	375	8888	0
4	16	3	""	"PSLT025"	18220	14700	100	229	259	135	56	58	13	100	100	0	2883	3335	2039	75	82	108	100	100	0	0.062	0.062	0.065	0.063	1.367	0.061	0.923	80	430	2981	3463	-4.021	173	2808	203	3260	0
4	17	3	"orf319"	"STM1389"	18400	14700	100	1202	1236	480	58	59	13	100	100	0	11081	11281	4127	79	82	19	100	100	0	0.104	0.105	0.107	0.103	1.195	0.106	0.975	80	420	12146	12380	-3.266	1144	11002	1178	11202	0
4	18	3	"yfeJ"	"STM2437"	18580	14700	100	318	348	123	58	59	13	100	100	0	7617	8390	3332	80	83	19	100	100	0	0.034	0.035	0.034	0.035	1.184	0.034	0.943	80	430	7797	8600	-4.857	260	7537	290	8310	0
4	19	3	""	"PSLT087"	18760	14690	110	179	190	61	56	57	12	100	100	0	10332	10491	3199	76	79	18	100	100	0	0.012	0.013	0.013	0.013	1.249	0.013	0.878	80	453	10379	10549	-6.382	123	10256	134	10415	0
4	20	3	"traU"	"PSLT092"	18930	14690	100	339	370	151	58	72	236	71	6	0	26051	27386	8381	83	108	193	100	100	0	0.011	0.011	0.011	0.012	1.292	0.013	0.031	80	420	26249	27615	-6.530	281	25968	312	27303	0
4	21	3	"trbE"	"PSLT096"	19110	14690	100	101	105	27	57	73	250	0	0	0	3532	3385	1112	87	112	203	100	100	0	0.013	0.015	0.015	0.017	1.398	0.014	0.611	80	376	3489	3346	-6.291	44	3445	48	3298	0
4	22	3	"traH"	"PSLT100"	19280	14690	110	571	601	242	59	62	18	100	100	0	31746	32643	13040	79	86	28	100	100	0	0.016	0.017	0.017	0.017	1.350	0.016	0.957	80	439	32179	33106	-5.951	512	31667	542	32564	0
4	23	3	"trbH"	"PSLT105"	19460	14690	100	8330	9476	3736	59	63	18	100	100	0	13599	14452	4326	77	86	33	100	100	0	0.612	0.655	0.643	0.636	1.200	0.675	0.967	80	442	21793	23792	-0.709	8271	13522	9417	14375	0
4	24	3	"traX"	"PSLT110"	19650	14690	100	521	542	205	56	57	13	98	98	0	14260	14654	5288	74	81	49	100	100	0	0.033	0.033	0.033	0.032	1.294	0.034	0.962	80	462	14651	15066	-4.931	465	14186	486	14580	0
4	1	4	""	"STM2717"	15540	14880	90	73	71	17	56	57	13	55	25	0	1435	1542	725	72	76	22	100	100	0	0.012	0.010	0.017	0.018	1.467	0.011	0.227	52	388	1380	1485	-6.325	17	1363	15	1470	0
4	2	4	""	"STM2739"	15730	14880	100	524	550	151	56	57	13	100	100	0	22524	22889	7157	74	83	57	100	100	0	0.021	0.022	0.022	0.022	1.171	0.021	0.972	80	470	22918	23309	-5.584	468	22450	494	22815	0
4	3	4	""	"STM1616"	15910	14880	100	194	200	61	56	58	13	100	100	0	5042	5084	1897	72	73	11	100	100	0	0.028	0.029	0.029	0.028	1.289	0.028	0.914	80	442	5108	5156	-5.171	138	4970	144	5012	0
4	4	4	"rimL"	"STM1611"	16090	14880	100	304	324	145	58	59	14	100	100	0	7027	7424	3059	72	73	11	100	100	0	0.035	0.036	0.035	0.035	1.240	0.037	0.937	80	442	7201	7618	-4.821	246	6955	266	7352	0
4	5	4	"osmB"	"STM1705"	16260	14870	90	439	457	151	59	61	15	100	100	0	1605	1809	997	74	94	108	100	100	0	0.248	0.229	0.253	0.244	1.287	0.194	0.895	52	365	1911	2133	-2.010	380	1531	398	1735	0
4	6	4	"mppA"	"STM1679"	16440	14880	100	1903	1934	708	57	59	15	100	100	0	22609	23302	8591	75	94	101	100	100	0	0.082	0.081	0.081	0.081	1.167	0.080	0.983	80	430	24380	25104	-3.610	1846	22534	1877	23227	0
4	7	4	"rnhB"	"STM0230"	16620	14880	100	929	981	476	57	58	13	100	100	0	7139	7257	3400	73	74	11	100	100	0	0.123	0.129	0.127	0.126	1.219	0.130	0.978	80	420	7938	8108	-3.018	872	7066	924	7184	0
4	8	4	"speE"	"STM0166"	16800	14880	100	1078	1077	406	57	57	13	100	100	0	5316	5231	1848	72	74	11	100	100	0	0.195	0.198	0.196	0.192	1.234	0.199	0.975	80	432	6265	6179	-2.361	1021	5244	1020	5159	0
4	9	4	"yaeB"	"STM0243"	16980	14870	100	813	856	299	55	57	13	100	100	0	6482	6992	2691	73	74	11	100	100	0	0.118	0.116	0.116	0.117	1.166	0.113	0.971	80	420	7167	7720	-3.080	758	6409	801	6919	0
4	10	4	"cobS"	"STM2017"	17160	14870	100	448	461	141	56	58	14	100	100	0	7865	8184	2695	72	74	13	100	100	0	0.050	0.050	0.050	0.049	1.198	0.049	0.968	80	418	8185	8517	-4.313	392	7793	405	8112	0
4	11	4	"yeeI"	"STM2001"	17330	14870	100	202	213	79	55	57	13	100	98	0	4973	5297	2369	72	74	12	100	100	0	0.030	0.030	0.030	0.030	1.308	0.030	0.929	80	408	5048	5383	-5.059	147	4901	158	5225	0
4	12	4	"fixX"	"STM0078"	17510	14880	100	70	77	25	57	58	13	48	32	0	1095	1266	881	72	77	25	100	100	0	0.013	0.017	0.021	0.025	1.651	0.017	0.402	80	417	1036	1214	-6.298	13	1023	20	1194	0
4	13	4	"ubiC"	"STM4233"	17690	14870	100	663	697	231	57	60	29	100	100	0	7781	8329	2856	73	74	11	100	100	0	0.079	0.078	0.078	0.077	1.157	0.076	0.969	80	420	8314	8896	-3.669	606	7708	640	8256	0
4	14	4	"yjbJ"	"STM4240"	17860	14870	90	366	379	125	57	59	19	100	100	0	2677	2891	1304	74	93	139	100	100	0	0.119	0.114	0.113	0.116	1.210	0.107	0.942	52	340	2912	3139	-3.074	309	2603	322	2817	0
4	15	4	"yjcE"	"STM4269"	18040	14870	100	838	879	368	57	59	18	100	100	0	14488	14237	5798	73	88	123	100	100	0	0.054	0.058	0.058	0.059	1.224	0.058	0.964	80	440	15196	14986	-4.206	781	14415	822	14164	0
4	16	4	"zur"	"STM4241"	18230	14880	100	912	942	365	55	57	13	100	100	0	8032	8198	2925	72	72	10	100	100	0	0.108	0.109	0.108	0.107	1.173	0.110	0.972	80	418	8817	9013	-3.215	857	7960	887	8126	0
4	17	4	"yfcZ"	"STM2390"	18400	14870	100	318	315	81	57	58	12	100	100	0	3733	3521	1012	72	74	11	100	100	0	0.071	0.075	0.072	0.074	1.263	0.074	0.954	80	408	3922	3707	-3.810	261	3661	258	3449	0
4	18	4	""	"STM2372"	18580	14870	100	1376	1501	688	57	58	13	100	100	0	11159	11599	4843	75	76	13	100	100	0	0.119	0.125	0.122	0.124	1.189	0.126	0.969	80	408	12403	12968	-3.071	1319	11084	1444	11524	0
4	19	4	"ylaC"	"STM0471"	18750	14870	100	732	749	204	56	57	13	100	100	0	3944	3817	1054	74	75	13	100	100	0	0.175	0.185	0.181	0.187	1.185	0.183	0.972	80	420	4546	4436	-2.517	676	3870	693	3743	0
4	20	4	"ybaP"	"STM0496"	18920	14860	90	820	882	284	57	63	34	100	100	0	9918	10614	2996	76	152	559	100	100	0	0.078	0.078	0.078	0.077	1.131	0.077	0.968	52	356	10605	11363	-3.689	763	9842	825	10538	0
4	21	4	"ybbS"	"STM0514"	19110	14860	120	438	466	228	58	62	29	95	94	0	15477	16776	9368	77	128	452	99	97	0	0.025	0.024	0.025	0.025	1.322	0.024	0.968	120	547	15780	17107	-5.341	380	15400	408	16699	0
4	22	4	"folD"	"STM0542"	19290	14860	100	968	992	255	59	59	13	100	100	0	9508	9457	2482	76	79	16	100	100	0	0.096	0.099	0.098	0.100	1.189	0.097	0.963	80	412	10341	10314	-3.375	909	9432	933	9381	0
4	23	4	"ybdG"	"STM0569"	19470	14870	100	1940	2111	793	57	59	12	100	100	0	23020	24504	7284	76	78	14	100	100	0	0.082	0.084	0.081	0.081	1.209	0.086	0.975	80	408	24827	26482	-3.607	1883	22944	2054	24428	0
4	24	4	"fepB"	"STM0594"	19640	14870	100	923	1030	416	56	58	13	100	100	0	9609	10096	4230	73	74	11	100	100	0	0.091	0.097	0.097	0.098	1.184	0.096	0.970	80	440	10403	10997	-3.459	867	9536	974	10023	0
4	1	5	"slp"	"STM1819"	15560	15060	100	1049	1041	431	56	58	13	100	100	0	9027	8776	3316	71	72	12	100	100	0	0.111	0.113	0.113	0.110	1.202	0.114	0.977	80	475	9949	9690	-3.173	993	8956	985	8705	0
4	2	5	"hemK"	"STM1775"	15730	15060	90	706	715	124	58	59	13	100	100	0	7715	7800	1608	73	79	45	100	100	0	0.085	0.085	0.086	0.085	1.127	0.083	0.965	52	365	8290	8384	-3.560	648	7642	657	7727	0
4	3	5	"ychK"	"STM1754"	15910	15050	90	1739	1876	470	59	59	13	100	100	0	15376	16563	3971	74	79	25	100	100	0	0.110	0.110	0.109	0.110	1.091	0.108	0.975	52	373	16982	18306	-3.187	1680	15302	1817	16489	0
4	4	5	"sdaA"	"STM1826"	16090	15060	100	2123	2198	697	58	59	14	100	100	0	18539	18630	4813	71	74	20	100	100	0	0.112	0.115	0.112	0.113	1.155	0.116	0.974	80	430	20533	20699	-3.161	2065	18468	2140	18559	0
4	5	5	"minC"	"STM1814"	16260	15050	90	2086	2362	879	58	66	57	100	100	0	10599	11540	4170	72	111	290	100	100	0	0.193	0.201	0.195	0.201	1.153	0.196	0.968	52	372	12555	13772	-2.376	2028	10527	2304	11468	0
4	6	5	"ycgR"	"STM1798"	16440	15050	100	745	763	318	57	64	53	100	97	0	11958	11887	4549	73	105	267	100	100	0	0.058	0.060	0.060	0.058	1.181	0.061	0.972	80	440	12573	12520	-4.111	688	11885	706	11814	0
4	7	5	"yihA"	"STM4001"	16630	15050	100	881	950	386	57	59	14	100	100	0	8346	8797	3610	70	72	12	100	100	0	0.100	0.102	0.101	0.102	1.146	0.102	0.971	80	440	9100	9620	-3.328	824	8276	893	8727	0
4	8	5	"oxyR"	"STM4125"	16800	15050	90	5437	6136	2270	57	69	129	100	100	0	7911	8741	2972	73	88	144	100	100	0	0.686	0.701	0.682	0.696	1.125	0.684	0.967	52	348	13218	14747	-0.543	5380	7838	6079	8668	0
4	9	5	"yneB"	"STM4078"	16980	15050	100	539	587	233	57	66	114	98	93	0	12988	14044	5715	73	84	127	100	100	0	0.037	0.038	0.037	0.038	1.158	0.038	0.969	80	452	13397	14501	-4.744	482	12915	530	13971	0
4	10	5	"pfkA"	"STM4062"	17150	15050	90	4874	5572	2218	57	65	57	100	100	0	11466	12412	4201	73	89	112	100	100	0	0.423	0.447	0.434	0.441	1.129	0.447	0.968	52	373	16210	17854	-1.242	4817	11393	5515	12339	0
4	11	5	"rhaR"	"STM4049"	17340	15050	100	189	196	53	57	62	51	96	73	0	11265	11104	3198	73	85	99	100	100	0	0.012	0.013	0.013	0.014	1.229	0.012	0.893	80	450	11324	11170	-6.406	132	11192	139	11031	0
4	12	5	"yihZ"	"STM4028"	17520	15040	100	462	526	266	58	59	13	100	100	0	3434	3935	2209	72	77	26	100	100	0	0.120	0.121	0.119	0.121	1.203	0.119	0.949	80	417	3766	4331	-3.057	404	3362	468	3863	0
4	13	5	"rpsK"	"STM3417"	17700	15050	100	10738	11534	5677	58	62	29	100	100	0	1309	1409	614	72	73	11	100	100	0	8.634	8.583	8.580	8.447	1.152	8.960	0.956	80	420	11917	12813	3.110	10680	1237	11476	1337	0
4	14	5	"rplF"	"STM3425"	17870	15040	100	20422	20864	7915	58	62	30	100	100	0	1937	1953	741	71	74	34	100	100	0	10.913	11.055	11.112	11.196	1.176	11.117	0.975	80	420	22230	22688	3.448	20364	1866	20806	1882	0
4	15	5	"rplN"	"STM3430"	18050	15050	100	11102	10665	2955	57	60	17	100	100	0	1132	1120	302	71	71	10	100	100	0	10.410	10.112	10.285	10.197	1.135	10.194	0.981	80	432	12106	11657	3.380	11045	1061	10608	1049	0
4	16	5	"rpsC"	"STM3434"	18230	15050	100	25193	25988	10365	58	60	17	100	100	0	2767	2824	932	70	70	9	100	100	0	9.320	9.415	9.286	9.208	1.153	9.813	0.970	80	408	27832	28684	3.220	25135	2697	25930	2754	0
4	17	5	"rplW"	"STM3438"	18400	15050	100	11422	11438	3933	57	58	12	100	100	0	905	917	295	70	70	9	100	100	0	13.611	13.437	13.482	13.351	1.165	13.591	0.974	80	408	12200	12228	3.767	11365	835	11381	847	0
4	18	5	"ppiA"	"STM3472"	18580	15050	100	1983	2110	842	57	58	13	100	100	0	10297	10511	3415	69	70	10	100	100	0	0.188	0.197	0.194	0.189	1.196	0.200	0.970	80	432	12154	12495	-2.409	1926	10228	2053	10442	0
4	19	5	"argI"	"STM4469"	18750	15040	90	2410	2430	587	56	58	16	100	100	0	9431	9275	2631	69	81	125	100	100	0	0.251	0.258	0.258	0.262	1.154	0.247	0.971	52	350	11716	11580	-1.992	2354	9362	2374	9206	0
4	20	5	"trpS2"	"STM4508"	18930	15050	100	464	460	147	57	59	18	96	93	0	12114	11585	3607	69	83	129	100	100	0	0.034	0.035	0.035	0.034	1.267	0.035	0.955	80	461	12452	11919	-4.887	407	12045	403	11516	0
4	21	5	"dnaT"	"STM4544"	19110	15050	100	440	471	214	56	58	14	98	98	0	5403	5736	2638	70	71	11	100	100	0	0.072	0.073	0.072	0.070	1.323	0.073	0.953	80	416	5717	6081	-3.796	384	5333	415	5666	0
4	22	5	"lplA"	"STM4576"	19280	15040	90	521	579	210	56	57	13	100	100	0	10874	11931	4227	71	91	149	100	100	0	0.043	0.044	0.044	0.044	1.197	0.043	0.943	52	366	11268	12383	-4.538	465	10803	523	11860	0
4	23	5	""	"STM4596"	19470	15040	100	525	523	182	55	57	12	100	100	0	10859	11266	4190	73	87	121	100	100	0	0.044	0.042	0.042	0.041	1.212	0.041	0.962	80	426	11256	11661	-4.520	470	10786	468	11193	0
4	24	5	"rph"	"STM3734"	19640	15040	100	1051	981	344	56	57	13	100	100	0	6340	6145	2277	73	74	12	100	100	0	0.159	0.152	0.155	0.152	1.255	0.150	0.972	80	440	7262	6997	-2.655	995	6267	925	6072	0
4	1	6	"yhgI"	"STM3511"	15560	15240	100	2073	2254	1331	57	58	13	100	100	0	7744	7789	3704	71	72	11	100	100	0	0.263	0.285	0.279	0.273	1.148	0.302	0.975	80	464	9689	9915	-1.928	2016	7673	2197	7718	0
4	2	6	"yhcK"	"STM3340"	15740	15240	100	1194	1211	472	56	58	14	100	100	0	9422	9659	3964	70	73	39	100	100	0	0.122	0.120	0.120	0.120	1.126	0.120	0.984	80	442	10490	10744	-3.039	1138	9352	1155	9589	0
4	3	6	"yhcC"	"STM3329"	15920	15240	100	382	369	110	56	57	13	100	100	0	11121	10583	2990	71	72	11	100	100	0	0.030	0.030	0.030	0.029	1.243	0.030	0.945	80	451	11376	10825	-5.083	326	11050	313	10512	0
4	4	6	"murA"	"STM3307"	16100	15230	100	2209	2271	1051	57	58	13	100	100	0	8577	8523	3643	70	72	11	100	100	0	0.253	0.262	0.262	0.256	1.145	0.266	0.983	80	431	10659	10667	-1.983	2152	8507	2214	8453	0
4	5	6	"rbfA"	"STM3285"	16270	15230	90	2177	2439	893	57	58	13	100	100	0	5522	6229	2189	72	75	24	100	100	0	0.389	0.387	0.378	0.385	1.152	0.383	0.961	52	364	7570	8539	-1.362	2120	5450	2382	6157	0
4	6	6	"yhbT"	"STM3273"	16450	15230	100	970	1051	438	56	58	14	100	100	0	9704	9930	4016	72	74	21	100	100	0	0.095	0.101	0.099	0.101	1.163	0.101	0.976	80	452	10546	10853	-3.398	914	9632	995	9858	0
4	7	6	""	"STM3155"	16620	15230	90	720	771	274	57	60	30	100	100	0	4404	4683	1777	72	89	111	100	100	0	0.153	0.155	0.154	0.155	1.105	0.149	0.971	52	357	4995	5325	-2.708	663	4332	714	4611	0
4	8	6	"nupG"	"STM3113"	16800	15230	100	686	710	314	58	59	16	98	97	0	20827	20284	8732	73	86	97	100	100	0	0.030	0.032	0.032	0.032	1.245	0.032	0.970	80	440	21382	20863	-5.046	628	20754	652	20211	0
4	9	6	"gshB"	"STM3095"	16980	15240	100	1193	1227	487	56	57	12	100	100	0	11931	12017	4485	73	74	13	100	100	0	0.096	0.098	0.096	0.097	1.127	0.099	0.981	80	430	12995	13115	-3.383	1137	11858	1171	11944	0
4	10	6	""	"STM3075"	17150	15230	90	408	466	167	56	58	16	100	100	0	7812	9196	3847	73	117	318	100	100	0	0.045	0.045	0.044	0.045	1.203	0.043	0.948	52	358	8091	9533	-4.458	352	7739	410	9123	0
4	11	6	"iciA"	"STM3064"	17320	15220	90	361	379	128	56	59	19	100	100	0	4884	5084	1469	72	144	388	100	100	0	0.063	0.064	0.063	0.064	1.178	0.057	0.890	52	374	5117	5335	-3.980	305	4812	323	5012	0
4	12	6	"fldB"	"STM3045"	17510	15230	100	1393	1543	641	58	59	16	100	100	0	9120	9930	4116	73	102	217	100	100	0	0.148	0.151	0.149	0.150	1.135	0.150	0.986	80	461	10382	11342	-2.761	1335	9047	1485	9857	0
4	13	6	"nadE"	"STM1310"	17690	15230	100	938	1059	549	55	57	12	100	100	0	12499	13256	5817	72	74	15	100	100	0	0.071	0.076	0.073	0.072	1.202	0.079	0.970	80	432	13310	14188	-3.815	883	12427	1004	13184	0
4	14	6	"ydiE"	"STM1346"	17870	15220	100	533	583	240	56	57	13	100	100	0	1717	1863	912	70	70	9	100	100	0	0.290	0.294	0.298	0.299	1.203	0.281	0.955	80	442	2124	2320	-1.788	477	1647	527	1793	0
4	15	6	"lpp"	"STM1377"	18040	15220	90	1835	1867	502	56	63	42	100	100	0	1314	1317	390	71	77	48	100	100	0	1.431	1.453	1.446	1.467	1.198	1.419	0.945	52	357	3022	3057	0.517	1779	1243	1811	1246	0
4	16	6	"sodB"	"STM1431"	18230	15230	100	2450	2519	931	56	62	39	100	100	0	7615	7757	2484	70	77	45	100	100	0	0.317	0.320	0.317	0.312	1.136	0.325	0.981	80	427	9939	10150	-1.656	2394	7545	2463	7687	0
4	17	6	"gst"	"STM1451"	18400	15220	100	2274	2359	1059	55	56	12	100	100	0	7947	8158	3502	69	70	10	100	100	0	0.282	0.285	0.277	0.283	1.158	0.284	0.965	80	418	10097	10393	-1.828	2219	7878	2304	8089	0
4	18	6	"sodC"	"STM1044"	18570	15220	90	2103	2146	506	55	61	41	100	100	0	8391	8239	1869	68	103	261	100	100	0	0.246	0.256	0.255	0.256	1.103	0.249	0.979	52	364	10371	10262	-2.023	2048	8323	2091	8171	0
4	19	6	"yhhV"	"STM3559"	18760	15220	100	322	347	158	57	61	36	100	98	0	1633	1741	862	69	93	221	100	98	0	0.169	0.173	0.172	0.172	1.243	0.173	0.955	80	460	1829	1962	-2.561	265	1564	290	1672	0
4	20	6	"yhhL"	"STM3573"	18930	15220	90	293	293	76	56	57	13	100	100	0	3007	3053	804	69	72	29	100	100	0	0.081	0.079	0.080	0.079	1.229	0.078	0.937	52	349	3175	3221	-3.632	237	2938	237	2984	0
4	21	6	"yhhQ"	"STM3579"	19110	15220	100	572	606	227	56	57	12	100	100	0	10443	10961	4389	69	72	26	100	100	0	0.050	0.050	0.049	0.050	1.211	0.050	0.961	80	440	10890	11442	-4.329	516	10374	550	10892	0
4	22	6	"nikR"	"STM3584"	19290	15220	100	278	316	122	56	57	13	100	100	0	3964	4236	1803	68	72	67	100	100	0	0.057	0.062	0.062	0.062	1.237	0.062	0.943	80	442	4118	4428	-4.133	222	3896	260	4168	0
4	23	6	""	"STM3595"	19470	15220	100	2867	3207	1119	56	57	13	100	100	0	18077	19829	5876	67	68	10	100	100	0	0.156	0.159	0.158	0.157	1.128	0.161	0.975	80	432	20821	22913	-2.680	2811	18010	3151	19762	0
4	24	6	""	"STM3600"	19650	15220	100	377	376	126	56	57	12	100	100	0	16719	17085	6808	67	68	9	100	100	0	0.019	0.019	0.019	0.019	1.188	0.018	0.967	80	452	16973	17338	-5.697	321	16652	320	17018	0
4	1	7	"yidF"	"STM3803"	15550	15420	100	428	435	168	56	57	12	98	98	0	6488	6587	2382	70	71	10	100	100	0	0.058	0.058	0.058	0.056	1.251	0.059	0.967	80	444	6790	6896	-4.109	372	6418	379	6517	0
4	2	7	"ibpA"	"STM3809"	15720	15410	90	6350	7635	4046	58	89	238	100	100	0	2773	3347	1765	71	91	144	100	100	0	2.329	2.313	2.311	2.320	1.109	2.311	0.978	52	359	8994	10853	1.219	6292	2702	7577	3276	0
4	3	7	"ccmC"	"STM2252"	15900	15410	90	776	971	739	55	86	228	98	92	0	4518	4822	2152	71	104	191	100	100	0	0.162	0.193	0.161	0.175	1.337	0.218	0.905	52	381	5168	5667	-2.625	721	4447	916	4751	0
4	4	7	"torC"	"STM3823"	16080	15410	90	256	257	68	56	59	19	98	98	0	11902	11240	3000	73	157	539	100	100	0	0.017	0.018	0.018	0.018	1.226	0.018	0.937	52	374	12029	11368	-5.886	200	11829	201	11167	0
4	5	7	"dgoK"	"STM3829"	16270	15410	100	743	748	265	56	60	19	100	100	0	14304	13984	4391	74	127	443	100	100	0	0.048	0.050	0.049	0.048	1.232	0.050	0.962	80	460	14917	14602	-4.372	687	14230	692	13910	0
4	6	7	""	"STM3833"	16440	15410	90	315	322	60	57	60	19	100	100	0	8884	8834	1270	76	91	98	100	100	0	0.029	0.030	0.030	0.030	1.224	0.030	0.933	52	349	9066	9023	-5.093	258	8808	265	8758	0
4	7	7	""	"STM0098"	16620	15410	100	268	283	90	56	59	26	100	100	0	10449	10827	3429	73	91	96	100	100	0	0.020	0.021	0.021	0.021	1.221	0.021	0.885	80	452	10588	10981	-5.613	212	10376	227	10754	0
4	8	7	"ilvI"	"STM0116"	16800	15400	110	2842	2765	392	58	59	13	100	100	0	40535	39657	4470	73	79	32	100	100	0	0.069	0.068	0.069	0.068	1.089	0.067	0.984	80	478	43246	42291	-3.861	2784	40462	2707	39584	0
4	9	7	"ftsI"	"STM0122"	16980	15400	90	2168	2388	663	57	59	14	100	100	0	22527	23668	5224	73	79	45	100	100	0	0.094	0.099	0.096	0.098	1.094	0.099	0.983	52	362	24565	25926	-3.411	2111	22454	2331	23595	0
4	10	7	"murC"	"STM0129"	17170	15400	100	1207	1090	495	55	57	14	100	98	0	6824	6182	2837	72	82	113	100	98	0	0.171	0.169	0.168	0.165	1.475	0.169	0.979	80	438	7904	7145	-2.551	1152	6752	1035	6110	0
4	11	7	"guaC"	"STM0141"	17330	15400	90	2464	2480	383	55	56	12	100	100	0	11275	11142	1511	71	72	14	100	100	0	0.215	0.219	0.218	0.219	1.076	0.217	0.986	52	362	13613	13496	-2.218	2409	11204	2425	11071	0
4	12	7	"aroP"	"STM0150"	17510	15400	90	1200	1191	309	56	58	14	100	100	0	10185	10161	2769	74	84	71	100	100	0	0.113	0.113	0.111	0.113	1.118	0.111	0.980	52	373	11255	11222	-3.144	1144	10111	1135	10087	0
4	13	7	""	"STM1549"	17690	15400	90	915	1054	430	56	58	16	100	100	0	7397	8066	2506	75	87	78	100	100	0	0.117	0.125	0.119	0.122	1.131	0.127	0.962	52	365	8181	8989	-3.092	859	7322	998	7991	0
4	14	7	""	"STM1554"	17860	15400	90	362	339	93	56	59	16	100	100	0	13646	12580	3567	76	122	305	100	100	0	0.023	0.023	0.023	0.022	1.222	0.022	0.948	52	373	13876	12787	-5.471	306	13570	283	12504	0
4	15	7	""	"STM1558"	18050	15400	110	1294	1222	272	57	61	27	100	100	0	48484	45487	10898	75	111	260	100	100	0	0.026	0.026	0.026	0.026	1.222	0.025	0.983	80	514	49646	46577	-5.290	1237	48409	1165	45412	0
4	16	7	"sfcA"	"STM1566"	18230	15400	100	4575	4590	1470	57	58	12	100	100	0	40468	39752	4245	73	77	19	100	100	0	0.112	0.114	0.111	0.110	1.262	0.115	0.893	80	420	44913	44212	-3.160	4518	40395	4533	39679	0
4	17	7	"fdnG"	"STM1570"	18400	15400	90	586	588	164	55	56	12	100	100	0	5366	5605	1773	70	72	12	100	100	0	0.100	0.096	0.098	0.097	1.142	0.094	0.971	52	365	5827	6068	-3.318	531	5296	533	5535	0
4	18	7	"narZ"	"STM1577"	18580	15400	90	83	98	55	55	57	12	80	61	0	1809	1890	605	70	71	12	100	100	0	0.016	0.024	0.021	0.023	1.724	0.027	0.455	52	372	1767	1863	-5.957	28	1739	43	1820	0
4	19	7	"yciO"	"STM1720"	18760	15400	100	990	1021	313	55	56	12	100	100	0	5950	6090	1799	69	70	11	100	100	0	0.159	0.160	0.161	0.158	1.186	0.160	0.979	80	430	6816	6987	-2.653	935	5881	966	6021	0
4	20	7	"yciC"	"STM1734"	18940	15400	100	2162	2152	744	55	56	12	100	100	0	10368	10194	3261	68	70	15	100	100	0	0.205	0.207	0.207	0.209	1.306	0.208	0.977	80	430	12407	12223	-2.289	2107	10300	2097	10126	0
4	21	7	""	"STM1747"	19100	15400	90	302	626	1632	55	57	16	100	100	0	3464	3414	623	68	97	195	100	100	0	0.073	0.171	0.076	0.085	2.023	0.194	0.079	52	357	3643	3917	-3.781	247	3396	571	3346	0
4	22	7	"narI"	"STM1761"	19290	15400	100	174	176	43	56	58	16	98	96	0	6483	6534	1603	67	88	170	100	100	0	0.018	0.019	0.018	0.018	1.295	0.018	0.873	80	450	6534	6587	-5.765	118	6416	120	6467	0
4	23	7	"chaB"	"STM1770"	19470	15400	100	139	144	46	56	57	13	93	90	0	1260	1289	579	67	67	10	100	100	0	0.070	0.072	0.071	0.069	1.505	0.067	0.784	80	432	1276	1310	-3.845	83	1193	88	1222	0
4	24	7	""	"STM1785"	19650	15390	100	693	695	166	56	56	12	100	100	0	22427	21978	6131	66	67	10	100	100	0	0.028	0.029	0.029	0.030	1.314	0.028	0.966	80	452	22998	22551	-5.134	637	22361	639	21912	0
4	1	8	"nuoN"	"STM2316"	15550	15580	90	2589	2581	649	57	59	22	100	100	0	16170	15242	3560	71	94	196	100	100	0	0.157	0.166	0.164	0.167	1.158	0.162	0.974	52	374	18631	17695	-2.669	2532	16099	2524	15171	0
4	2	8	"nuoC"	"STM2326"	15740	15580	90	2315	2175	534	56	60	50	100	100	0	10432	9985	2630	70	90	180	100	100	0	0.218	0.214	0.213	0.215	1.118	0.209	0.977	52	389	12621	12034	-2.198	2259	10362	2119	9915	0
4	3	8	"yfbS"	"STM2333"	15910	15590	90	488	489	90	56	57	13	100	100	0	6443	6470	1238	71	74	32	100	100	0	0.068	0.068	0.066	0.068	1.150	0.066	0.962	52	366	6804	6832	-3.883	432	6372	433	6399	0
4	4	8	"yfcC"	"STM2339"	16090	15580	100	286	299	119	56	57	13	100	100	0	5285	5448	2071	71	91	260	100	98	0	0.044	0.045	0.044	0.045	1.312	0.046	0.921	80	462	5444	5620	-4.503	230	5214	243	5377	0
4	5	8	""	"STM2343"	16270	15580	90	208	235	77	57	59	18	100	100	0	4057	4169	924	73	79	39	100	100	0	0.038	0.043	0.040	0.042	1.309	0.042	0.864	52	364	4135	4274	-4.722	151	3984	178	4096	0
4	6	8	"yfcH"	"STM2350"	16450	15580	100	754	770	257	56	59	18	100	100	0	16076	15956	5255	75	83	56	100	100	0	0.044	0.045	0.045	0.045	1.196	0.045	0.976	80	442	16699	16595	-4.519	698	16001	714	15881	0
4	7	8	"fdx"	"STM2538"	16620	15580	90	1513	1623	523	54	61	41	100	100	0	5011	5169	1542	73	96	183	100	100	0	0.295	0.308	0.302	0.307	1.168	0.299	0.965	52	358	6397	6665	-1.759	1459	4938	1569	5096	0
4	8	8	"cadB"	"STM2558"	16810	15580	100	532	513	160	57	61	32	100	100	0	17410	16710	5153	71	89	155	100	100	0	0.027	0.027	0.027	0.027	1.170	0.028	0.973	80	450	17814	17095	-5.190	475	17339	456	16639	0
4	9	8	"yfhG"	"STM2563"	16980	15580	90	774	926	429	56	59	16	100	100	0	8431	9835	4005	71	89	155	100	100	0	0.086	0.089	0.086	0.087	1.141	0.090	0.966	52	372	9078	10634	-3.541	718	8360	870	9764	0
4	10	8	""	"STM2570"	17160	15570	90	338	344	73	55	57	15	100	100	0	7725	7938	1576	72	89	152	100	100	0	0.037	0.037	0.037	0.036	1.189	0.036	0.931	52	372	7936	8155	-4.757	283	7653	289	7866	0
4	11	8	""	"STM2587"	17330	15570	90	356	358	50	56	57	12	100	100	0	15442	15168	1953	71	82	75	100	100	0	0.020	0.020	0.019	0.020	1.143	0.020	0.951	52	380	15671	15399	-5.679	300	15371	302	15097	0
4	12	8	""	"STM2593"	17520	15580	100	161	182	75	56	57	12	100	97	0	6735	6995	3062	71	81	69	100	100	0	0.016	0.018	0.018	0.018	1.354	0.018	0.867	80	461	6769	7050	-5.988	105	6664	126	6924	0
4	13	8	"yhbP"	"STM3270"	17700	15580	100	363	357	105	56	58	12	100	100	0	6621	6162	1659	71	74	19	100	100	0	0.047	0.049	0.050	0.048	1.300	0.049	0.945	80	430	6857	6392	-4.415	307	6550	301	6091	0
4	14	8	""	"STM3277"	17860	15570	90	364	365	105	58	62	24	100	98	0	13758	13450	3746	74	240	1083	100	100	0	0.022	0.023	0.023	0.023	1.204	0.022	0.948	52	362	13990	13683	-5.483	306	13684	307	13376	0
4	15	8	"pnp"	"STM3282"	18050	15580	100	26319	26335	1643	60	63	22	100	100	0	34511	34740	1789	74	207	972	100	100	0	0.763	0.758	0.763	0.757	1.058	0.753	0.975	80	451	60696	60941	-0.391	26259	34437	26275	34666	0
4	16	8	"secG"	"STM3293"	18230	15580	100	4144	4072	1166	57	70	100	100	100	0	4948	4950	1481	71	79	51	100	100	0	0.838	0.823	0.835	0.828	1.162	0.816	0.976	80	420	8964	8894	-0.255	4087	4877	4015	4879	0
4	17	8	"yhbE"	"STM3302"	18410	15580	100	3617	3520	1454	57	69	99	100	98	0	10860	10357	3872	70	77	50	100	100	0	0.330	0.337	0.337	0.321	1.247	0.341	0.982	80	430	14350	13750	-1.600	3560	10790	3463	10287	0
4	18	8	"yrbA"	"STM3308"	18580	15570	100	674	660	236	56	56	13	100	100	0	3053	3009	1205	70	70	11	100	100	0	0.207	0.206	0.206	0.211	1.293	0.199	0.958	80	440	3601	3543	-2.271	618	2983	604	2939	0
4	19	8	""	"STM0718"	18770	15570	100	291	325	146	56	57	13	100	100	0	14732	15234	5522	68	70	11	100	100	0	0.016	0.018	0.017	0.017	1.296	0.018	0.905	80	430	14899	15435	-5.963	235	14664	269	15166	0
4	20	8	""	"STM0724"	18940	15570	90	67	78	56	54	56	13	50	13	0	238	424	646	68	69	11	100	100	0	0.076	0.067	0.075	0.068	2.169	0.074	0.727	52	349	183	380	-3.709	13	170	24	356	0
4	21	8	"sdhD"	"STM0733"	19120	15580	100	920	899	327	56	57	13	100	100	0	5734	5726	1839	68	73	66	100	100	0	0.152	0.149	0.150	0.143	1.230	0.151	0.974	80	429	6530	6501	-2.713	864	5666	843	5658	0
4	22	8	"ybgC"	"STM0744"	19280	15570	90	748	725	126	57	63	40	100	100	0	4941	4805	964	68	114	303	100	100	0	0.142	0.141	0.142	0.141	1.140	0.139	0.972	52	354	5564	5405	-2.818	691	4873	668	4737	0
4	23	8	"ybgF"	"STM0750"	19470	15580	100	3131	3231	1362	56	62	37	100	100	0	11050	11363	4381	68	105	272	100	100	0	0.280	0.281	0.282	0.272	1.217	0.283	0.969	80	439	14057	14470	-1.836	3075	10982	3175	11295	0
4	24	8	"aroG"	"STM0760"	19650	15570	100	1531	1474	462	55	57	13	100	100	0	12851	12288	3298	66	67	10	100	100	0	0.115	0.116	0.114	0.112	1.285	0.116	0.962	80	464	14261	13641	-3.115	1476	12785	1419	12222	0
4	1	9	""	"STM0868"	15550	15760	90	1314	1274	161	57	61	36	100	100	0	28754	28079	4360	72	199	981	100	100	0	0.044	0.043	0.043	0.044	1.087	0.042	0.988	52	394	29939	29224	-4.512	1257	28682	1217	28007	0
4	2	9	"rimK"	"STM0875"	15730	15760	90	804	849	199	56	62	38	100	100	0	12250	12729	2437	71	224	950	100	100	0	0.061	0.063	0.062	0.062	1.120	0.062	0.978	52	389	12927	13451	-4.025	748	12179	793	12658	0
4	3	9	"ybjF"	"STM0882"	15920	15760	100	681	649	197	56	60	22	100	100	0	11373	10589	3436	71	108	318	100	100	0	0.055	0.056	0.057	0.057	1.199	0.056	0.975	80	448	11927	11111	-4.177	625	11302	593	10518	0
4	4	9	"artP"	"STM0891"	16080	15760	90	2784	2615	747	56	81	159	100	100	0	11124	10013	3030	71	174	670	100	100	0	0.247	0.257	0.257	0.262	1.205	0.251	0.982	52	363	13781	12501	-2.019	2728	11053	2559	9942	0
4	5	9	""	"STM0896"	16260	15760	90	144	152	40	57	78	148	7	0	0	8013	8233	1555	71	210	720	100	100	0	0.011	0.012	0.013	0.013	1.213	0.012	0.846	52	402	8029	8257	-6.512	87	7942	95	8162	0
4	6	9	""	"STM0901"	16460	15760	100	129	132	46	57	58	14	93	88	0	12234	11448	3604	71	112	332	100	100	0	0.006	0.007	0.011	0.011	1.121	0.007	0.790	80	458	12235	11452	-7.400	72	12163	75	11377	0
4	7	9	""	"STM1035"	16640	15760	100	119	149	97	55	58	26	91	63	0	4377	5504	5046	71	77	92	100	100	0	0.015	0.017	0.017	0.017	1.358	0.017	0.890	80	431	4370	5527	-6.072	64	4306	94	5433	0
4	8	9	""	"STM1039"	16810	15760	100	145	159	64	56	57	12	100	98	0	5773	6043	3170	70	71	10	100	100	0	0.016	0.017	0.017	0.017	1.322	0.017	0.887	80	396	5792	6076	-6.002	89	5703	103	5973	0
4	9	9	"aceK"	"STM4185"	16980	15760	100	537	540	210	56	58	13	100	100	0	20487	19921	7174	70	72	19	100	100	0	0.024	0.024	0.024	0.024	1.204	0.025	0.969	80	440	20898	20335	-5.408	481	20417	484	19851	0
4	10	9	""	"STM4196"	17170	15760	100	185	203	97	55	57	13	98	98	0	10413	12070	7234	69	71	13	100	100	0	0.013	0.012	0.013	0.013	1.166	0.012	0.926	80	449	10474	12149	-6.314	130	10344	148	12001	0
4	11	9	""	"STM4200"	17340	15760	100	380	369	98	56	58	12	100	100	0	15603	15120	4021	71	78	46	100	100	0	0.021	0.021	0.020	0.020	1.189	0.021	0.957	80	439	15856	15362	-5.583	324	15532	313	15049	0
4	12	9	""	"STM4204"	17510	15750	90	365	386	102	58	60	17	100	100	0	12859	12921	3777	73	149	515	100	100	0	0.024	0.026	0.025	0.026	1.241	0.025	0.956	52	357	13093	13176	-5.380	307	12786	328	12848	0
4	13	9	"pduE"	"STM2042"	17690	15750	90	127	133	36	57	59	16	100	94	0	7658	8101	1675	72	138	485	100	100	0	0.009	0.009	0.013	0.013	1.192	0.009	0.759	52	373	7656	8105	-6.760	70	7586	76	8029	0
4	14	9	"pduV"	"STM2056"	17870	15750	90	118	134	48	55	56	12	100	100	0	5290	5565	1737	71	84	86	100	100	0	0.012	0.014	0.014	0.015	1.358	0.014	0.740	52	389	5282	5573	-6.372	63	5219	79	5494	0
4	15	9	"stfF"	"STM0199"	18050	15760	100	197	194	54	56	57	13	97	95	0	7539	7329	2338	72	79	69	100	100	0	0.019	0.019	0.018	0.019	1.297	0.020	0.553	80	430	7608	7395	-5.727	141	7467	138	7257	0
4	16	9	"thiH"	"STM4159"	18230	15750	100	710	700	144	56	69	101	100	100	0	24239	22676	5263	71	78	49	100	100	0	0.027	0.028	0.028	0.029	1.222	0.028	0.974	80	408	24822	23249	-5.208	654	24168	644	22605	0
4	17	9	"yojN"	"STM2269"	18400	15760	100	3060	2846	953	57	65	76	100	98	0	43106	40531	12026	71	77	44	100	100	0	0.070	0.069	0.069	0.066	1.200	0.069	0.987	80	430	46038	43249	-3.841	3003	43035	2789	40460	0
4	18	9	""	"STM4261"	18580	15750	90	401	501	337	57	58	13	100	100	0	3468	4049	2696	70	73	32	100	100	0	0.101	0.112	0.104	0.108	1.240	0.112	0.951	52	381	3742	4423	-3.304	344	3398	444	3979	0
4	19	9	"traP"	"PSLT082"	18770	15750	100	174	173	49	58	58	13	97	97	0	10547	10179	3205	69	72	28	100	100	0	0.011	0.011	0.013	0.013	1.260	0.012	0.897	80	450	10594	10225	-6.497	116	10478	115	10110	0
4	20	9	""	"STM1542"	18940	15740	90	310	309	70	56	56	12	100	100	0	8419	7947	2063	69	71	19	100	100	0	0.030	0.032	0.032	0.032	1.213	0.031	0.940	52	348	8604	8131	-5.039	254	8350	253	7878	0
4	21	9	""	"STM4309"	19110	15750	100	587	567	120	57	57	12	100	100	0	31232	28675	7065	68	70	12	100	100	0	0.017	0.018	0.018	0.018	1.270	0.018	0.969	80	420	31694	29117	-5.878	530	31164	510	28607	0
4	22	9	"adi"	"STM4296"	19280	15750	90	483	503	109	56	57	14	100	100	0	19484	19170	3708	69	118	369	100	100	0	0.022	0.023	0.022	0.023	1.173	0.023	0.959	52	373	19842	19548	-5.507	427	19415	447	19101	0
4	23	9	"lpxO"	"STM4286"	19470	15750	100	1032	1001	225	56	58	15	100	100	0	15035	14166	2947	68	103	314	100	100	0	0.065	0.067	0.066	0.067	1.158	0.067	0.974	80	438	15943	15043	-3.939	976	14967	945	14098	0
4	24	9	"nrfC"	"STM4279"	19650	15750	110	120	130	50	55	57	12	96	92	0	3381	3746	1546	66	67	10	100	100	0	0.020	0.020	0.020	0.020	1.410	0.020	0.776	80	524	3380	3755	-5.672	65	3315	75	3680	0
4	1	10	"yafB"	"STM0255"	15560	15950	100	1824	1914	795	54	57	17	100	100	0	11800	12127	4801	70	91	403	100	100	0	0.151	0.154	0.152	0.150	1.196	0.154	0.978	80	471	13500	13917	-2.728	1770	11730	1860	12057	0
4	2	10	""	"STM0274"	15740	15940	100	304	302	108	56	57	13	100	98	0	18078	17017	5869	70	75	107	100	100	0	0.014	0.015	0.014	0.014	1.180	0.015	0.948	80	442	18256	17193	-6.182	248	18008	246	16947	0
4	3	10	""	"STM0282"	15910	15940	90	202	201	42	56	57	12	100	98	0	8150	7909	1761	69	74	47	100	100	0	0.018	0.018	0.018	0.019	1.308	0.019	0.860	52	358	8227	7985	-5.790	146	8081	145	7840	0
4	4	10	""	"STM0288"	16080	15940	90	112	110	21	56	58	15	96	86	0	4333	4185	923	70	111	246	100	100	0	0.013	0.013	0.014	0.015	1.338	0.014	0.698	52	382	4319	4169	-6.250	56	4263	54	4115	0
4	5	10	""	"STM0297"	16260	15940	90	87	93	26	55	57	14	80	53	0	1956	2001	625	68	110	239	100	100	0	0.017	0.020	0.020	0.021	1.457	0.021	0.605	52	389	1920	1971	-5.883	32	1888	38	1933	0
4	6	10	"yafJ"	"STM0311"	16450	15940	100	341	329	91	56	57	14	100	100	0	3599	3372	931	69	78	78	100	100	0	0.081	0.083	0.082	0.081	1.225	0.083	0.958	80	450	3815	3576	-3.631	285	3530	273	3303	0
4	7	10	"ycfJ"	"STM1212"	16630	15940	100	482	490	251	54	56	13	100	100	0	2552	2679	1481	69	70	14	100	100	0	0.172	0.167	0.169	0.167	1.228	0.165	0.970	80	432	2911	3046	-2.536	428	2483	436	2610	0
4	8	10	"ycfX"	"STM1220"	16810	15930	100	1501	1607	766	54	56	12	100	100	0	11750	12226	5320	69	70	10	100	100	0	0.124	0.128	0.124	0.128	1.145	0.130	0.982	80	430	13128	13710	-3.013	1447	11681	1553	12157	0
4	9	10	""	"STM1236"	16990	15940	100	155	157	62	55	57	14	98	92	0	1543	1569	742	69	68	10	100	100	0	0.068	0.068	0.068	0.064	1.369	0.069	0.889	80	408	1574	1602	-3.882	100	1474	102	1500	0
4	10	10	""	"STM1253"	17160	15940	100	896	837	320	54	55	12	100	100	0	3164	3028	1191	69	68	9	100	100	0	0.272	0.265	0.267	0.261	1.182	0.264	0.984	80	408	3937	3742	-1.878	842	3095	783	2959	0
4	11	10	"yoaG"	"STM1272"	17330	15930	90	109	309	713	53	55	12	92	84	0	1518	1464	435	70	73	27	100	100	0	0.039	0.184	0.039	0.055	3.521	0.219	0.086	52	356	1504	1650	-4.692	56	1448	256	1394	0
4	12	10	""	"STM1276"	17520	15930	100	277	281	91	55	57	13	100	98	0	1514	1514	488	69	78	134	100	98	0	0.154	0.156	0.152	0.152	1.309	0.157	0.929	80	460	1667	1671	-2.702	222	1445	226	1445	0
4	13	10	"rstB"	"STM1471"	17700	15930	100	470	448	159	55	57	14	98	97	0	15952	14761	5294	70	71	16	100	100	0	0.026	0.027	0.027	0.026	1.254	0.027	0.972	80	442	16297	15084	-5.258	415	15882	393	14691	0
4	14	10	"ydgH"	"STM1478"	17880	15940	100	2125	2246	1195	55	56	13	100	100	0	11262	11371	5129	69	72	43	100	100	0	0.185	0.194	0.190	0.184	1.223	0.203	0.975	80	439	13263	13493	-2.435	2070	11193	2191	11302	0
4	15	10	"ynfM"	"STM1486"	18060	15930	100	577	567	216	55	57	14	98	97	0	16686	16422	5927	69	70	13	100	100	0	0.031	0.031	0.031	0.031	1.156	0.032	0.979	80	418	17139	16865	-4.992	522	16617	512	16353	0
4	16	10	""	"STM1493"	18230	15930	100	383	399	95	56	57	13	100	100	0	17556	17993	4164	70	70	11	100	100	0	0.019	0.019	0.019	0.019	1.148	0.019	0.969	80	430	17813	18266	-5.741	327	17486	343	17923	0
4	17	10	"ynfD"	"STM1500"	18410	15940	100	386	370	126	57	58	13	100	98	0	3053	2917	980	68	69	11	100	100	0	0.110	0.110	0.112	0.103	1.456	0.110	0.950	80	408	3314	3162	-3.182	329	2985	313	2849	0
4	18	10	"udg"	"STM2080"	18580	15940	100	3031	2839	821	55	57	13	100	100	0	17612	16659	4232	68	69	10	100	100	0	0.170	0.168	0.168	0.158	1.301	0.169	0.985	80	426	20520	19375	-2.560	2976	17544	2784	16591	0
4	19	10	""	"STM2787"	18760	15930	100	136	137	39	55	57	12	98	96	0	3253	3128	946	68	68	10	100	100	0	0.025	0.027	0.026	0.026	1.466	0.026	0.815	80	432	3266	3142	-5.297	81	3185	82	3060	0
4	20	10	"gabT"	"STM2792"	18940	15920	100	363	363	113	56	57	12	100	100	0	15386	14344	4613	68	68	11	100	100	0	0.020	0.022	0.021	0.022	1.343	0.021	0.956	80	442	15625	14583	-5.641	307	15318	307	14276	0
4	21	10	"mobA"	"STM3994"	19120	15930	100	1075	1031	271	56	57	12	100	100	0	8085	7645	1804	66	68	10	100	100	0	0.127	0.129	0.129	0.127	1.181	0.129	0.974	80	420	9038	8554	-2.976	1019	8019	975	7579	0
4	22	10	""	"STM4014"	19290	15930	100	199	212	54	55	57	13	100	100	0	9769	10219	2771	66	74	135	100	100	0	0.015	0.015	0.015	0.015	1.250	0.015	0.904	80	430	9847	10310	-6.074	144	9703	157	10153	0
4	23	10	""	"STM4033"	19470	15930	100	143	150	39	55	56	13	100	100	0	697	687	249	66	67	10	100	100	0	0.139	0.153	0.162	0.154	1.499	0.137	0.759	80	442	719	716	-2.842	88	631	95	621	0
4	24	10	""	"STM4054"	19650	15930	100	295	290	73	55	56	12	100	100	0	7978	7896	2021	65	67	12	100	100	0	0.030	0.030	0.030	0.029	1.230	0.030	0.944	80	464	8153	8066	-5.043	240	7913	235	7831	0
4	1	11	""	"STM2943"	15560	16120	100	205	206	69	55	56	12	98	97	0	11387	11042	4713	69	70	10	100	100	0	0.013	0.014	0.014	0.015	1.341	0.013	0.929	80	452	11468	11124	-6.238	150	11318	151	10973	0
4	2	11	""	"STM2955"	15740	16120	100	307	327	157	55	56	13	100	100	0	2637	2790	1508	70	70	10	100	100	0	0.098	0.100	0.101	0.101	1.257	0.099	0.952	80	432	2819	2992	-3.349	252	2567	272	2720	0
4	3	11	"yqcC"	"STM2965"	15920	16120	100	209	224	113	55	56	14	100	100	0	1401	1549	907	69	69	13	100	100	0	0.116	0.114	0.115	0.110	1.330	0.114	0.926	80	442	1486	1649	-3.113	154	1332	169	1480	0
4	4	11	"fucO"	"STM2973"	16100	16120	100	322	301	100	54	56	13	98	98	0	15996	14221	4692	69	79	136	100	100	0	0.017	0.017	0.018	0.018	1.213	0.017	0.949	80	431	16195	14399	-5.893	268	15927	247	14152	0
4	5	11	"fucK"	"STM2977"	16270	16120	100	208	202	55	56	57	12	97	95	0	8441	8089	2366	68	70	16	100	100	0	0.018	0.018	0.018	0.019	1.280	0.018	0.915	80	440	8525	8167	-5.784	152	8373	146	8021	0
4	6	11	"csdA"	"STM2984"	16440	16110	90	477	486	77	56	60	26	100	100	0	7363	7559	1472	70	132	421	100	100	0	0.058	0.057	0.058	0.058	1.127	0.056	0.953	52	364	7714	7919	-4.115	421	7293	430	7489	0
4	7	11	"yqhE"	"STM3165"	16620	16110	90	621	640	155	56	63	37	100	100	0	15366	15306	3210	70	244	954	100	100	0	0.037	0.038	0.037	0.038	1.189	0.038	0.969	52	373	15861	15820	-4.759	565	15296	584	15236	0
4	8	11	""	"STM3175"	16810	16120	100	592	604	213	54	59	29	100	98	0	9481	9126	2823	69	174	811	100	100	0	0.057	0.061	0.059	0.059	1.243	0.062	0.972	80	449	9950	9607	-4.129	538	9412	550	9057	0
4	9	11	"STMF1.5"	"Not LT2a91"	16980	16110	100	126	132	52	54	55	12	98	85	0	205	273	346	68	69	10	98	98	0	0.526	0.380	0.532	0.451	1.816	0.151	0.444	80	408	209	283	-0.928	72	137	78	205	0
4	10	11	"yfiO"	"STM2663"	17160	16110	100	2019	1986	523	53	55	12	100	100	0	6594	6260	1804	68	69	10	100	100	0	0.301	0.312	0.309	0.318	1.148	0.306	0.984	80	408	8492	8125	-1.731	1966	6526	1933	6192	0
4	11	11	""	"STM2680"	17330	16110	100	491	463	123	53	55	12	100	100	0	5607	5241	1458	69	70	14	100	100	0	0.079	0.079	0.079	0.079	1.197	0.077	0.959	80	440	5976	5582	-3.660	438	5538	410	5172	0
4	12	11	""	"STM2690"	17520	16110	100	414	414	129	55	56	12	98	97	0	12113	11674	3460	68	69	10	100	100	0	0.030	0.031	0.030	0.030	1.227	0.031	0.960	80	442	12404	11965	-5.068	359	12045	359	11606	0
4	13	11	"ybbN"	"STM0504"	17700	16110	100	1160	1212	527	56	57	13	100	100	0	10013	9837	3828	69	69	10	100	100	0	0.111	0.118	0.114	0.116	1.202	0.120	0.966	80	432	11048	10924	-3.171	1104	9944	1156	9768	0
4	14	11	"allA"	"STM0515"	17880	16110	100	328	329	206	56	57	13	98	97	0	7916	7547	2677	69	70	10	100	100	0	0.035	0.037	0.034	0.034	1.375	0.037	0.663	80	420	8119	7751	-4.850	272	7847	273	7478	0
4	15	11	""	"STM0520"	18050	16110	90	222	225	29	56	57	14	100	100	0	13412	13318	1543	70	72	16	100	100	0	0.012	0.013	0.013	0.013	1.179	0.012	0.905	52	357	13508	13417	-6.329	166	13342	169	13248	0
4	16	11	"ybbY"	"STM0524"	18220	16110	90	289	289	51	56	57	13	100	100	0	18312	17400	3034	72	126	394	100	100	0	0.013	0.013	0.013	0.014	1.211	0.013	0.934	52	318	18473	17561	-6.291	233	18240	233	17328	0
4	17	11	"ylbE"	"STM0530"	18410	16110	100	189	183	50	66	72	30	93	87	0	11972	11138	4092	73	103	271	100	100	0	0.010	0.011	0.012	0.012	1.213	0.009	0.691	80	435	12022	11182	-6.596	123	11899	117	11065	0
4	18	11	"cysS"	"STM0537"	18590	16110	100	3425	3193	1141	59	65	25	100	100	0	21015	19546	5878	72	73	14	100	100	0	0.161	0.161	0.162	0.154	1.249	0.163	0.979	80	418	24309	22608	-2.637	3366	20943	3134	19474	0
4	19	11	"yohJ"	"STM2181"	18760	16110	100	246	279	171	59	70	37	97	82	0	4109	4134	2274	71	72	13	100	100	0	0.046	0.054	0.050	0.049	1.377	0.057	0.857	80	420	4225	4283	-4.433	187	4038	220	4063	0
4	20	11	"galS"	"STM2191"	18940	16100	100	313	327	147	59	65	26	98	97	0	12557	11301	3906	69	71	12	100	100	0	0.020	0.024	0.022	0.024	1.531	0.024	0.825	80	432	12742	11500	-5.620	254	12488	268	11232	0
4	21	11	"lysP"	"STM2200"	19120	16110	100	2985	2881	934	56	57	13	100	100	0	20201	19521	5406	68	69	10	100	100	0	0.145	0.145	0.145	0.140	1.202	0.147	0.982	80	432	23062	22278	-2.781	2929	20133	2825	19453	0
4	22	11	"yejH"	"STM2223"	19290	16100	90	1074	1106	216	55	56	12	100	100	0	19652	20120	3154	67	77	95	100	100	0	0.052	0.052	0.053	0.052	1.132	0.051	0.967	52	364	20604	21104	-4.265	1019	19585	1051	20053	0
4	23	11	""	"STM2231"	19470	16110	90	62	68	21	55	56	13	34	15	0	247	377	369	67	74	89	96	51	0	0.039	0.042	0.059	0.060	2.198	0.041	0.302	52	374	187	323	-4.684	7	180	13	310	0
4	24	11	""	"STM2240"	19640	16100	90	581	624	227	55	58	24	100	100	0	14491	15064	5255	66	145	651	100	100	0	0.036	0.038	0.037	0.038	1.164	0.037	0.964	52	379	14951	15567	-4.777	526	14425	569	14998	0
4	1	12	"phoP"	"STM1231"	15550	16290	90	7583	7558	2122	56	76	173	100	100	0	6124	6125	1619	70	90	150	100	100	0	1.243	1.239	1.222	1.239	1.096	1.232	0.985	52	371	13581	13557	0.314	7527	6054	7502	6055	0
4	2	12	"phoP"	"STM1231"	15740	16300	100	8320	8362	3415	56	73	159	100	100	0	6727	6521	2067	70	87	138	100	100	0	1.241	1.288	1.250	1.241	1.194	1.343	0.976	80	439	14921	14757	0.312	8264	6657	8306	6451	0
4	3	12	"phoQ"	"STM1230"	15920	16300	110	2045	2037	487	55	56	12	100	100	0	4954	4808	1027	69	70	16	100	100	0	0.407	0.418	0.405	0.416	1.162	0.417	0.971	80	467	6875	6721	-1.296	1990	4885	1982	4739	0
4	4	12	"phoQ"	"STM1230"	16090	16290	90	4875	5456	1871	55	67	112	100	100	0	12521	13060	4206	70	111	295	100	100	0	0.387	0.416	0.402	0.416	1.109	0.412	0.985	52	356	17271	18391	-1.369	4820	12451	5401	12990	0
4	5	12	"phoQ"	"STM1230"	16270	16300	90	1990	2040	531	58	69	107	100	100	0	4813	4811	1310	68	100	259	100	100	0	0.407	0.418	0.412	0.420	1.122	0.410	0.981	52	386	6677	6725	-1.296	1932	4745	1982	4743	0
4	6	12	"hupA"	"STM4170"	16450	16300	100	3615	3445	2273	56	58	14	100	100	0	2409	2232	1243	69	79	186	100	96	0	1.521	1.567	1.536	1.533	1.281	1.663	0.974	80	449	5899	5552	0.605	3559	2340	3389	2163	0
4	7	12	"sopB"	"STM1091"	16630	16290	100	7468	7614	3231	57	58	15	100	100	0	17547	16901	5897	68	87	341	100	100	0	0.424	0.449	0.439	0.437	1.195	0.462	0.984	80	430	24890	24390	-1.238	7411	17479	7557	16833	0
4	8	12	"pipC"	"STM0375"	16810	16300	100	1557	1573	604	55	56	13	100	100	0	3340	3373	1253	68	68	9	100	100	0	0.459	0.459	0.453	0.460	1.177	0.459	0.981	80	407	4774	4823	-1.123	1502	3272	1518	3305	0
4	9	12	"pipC"	"STM0375"	16990	16290	100	1614	1760	871	54	56	12	100	100	0	3493	3787	1682	67	68	9	100	100	0	0.455	0.459	0.459	0.454	1.155	0.468	0.974	80	408	4986	5426	-1.135	1560	3426	1706	3720	0
4	10	12	"ssrB"	"STM1391"	17160	16290	100	702	751	323	54	55	11	100	100	0	7244	7311	3125	67	68	10	100	100	0	0.090	0.096	0.095	0.097	1.188	0.096	0.979	80	408	7825	7941	-3.469	648	7177	697	7244	0
4	11	12	"ssrB"	"STM1391"	17340	16290	100	705	733	248	55	56	12	100	100	0	7202	7193	2244	68	69	10	100	100	0	0.091	0.095	0.094	0.095	1.195	0.096	0.973	80	420	7784	7803	-3.456	650	7134	678	7125	0
4	12	12	"ssrB"	"STM1391"	17520	16290	100	922	924	280	56	57	13	100	100	0	9058	8926	2100	68	68	9	100	100	0	0.096	0.098	0.097	0.095	1.192	0.100	0.976	80	420	9856	9726	-3.376	866	8990	868	8858	0
4	13	12	"lrp"	"STM0959"	17700	16290	100	3507	3286	907	55	57	12	100	100	0	6657	6288	1553	69	69	9	100	100	0	0.524	0.520	0.521	0.504	1.250	0.524	0.988	80	408	10040	9450	-0.932	3452	6588	3231	6219	0
4	14	12	"lrp"	"STM0959"	17870	16290	100	3596	3537	677	55	56	12	100	100	0	6565	6401	1268	69	70	10	100	100	0	0.545	0.550	0.554	0.552	1.106	0.544	0.982	80	418	10037	9814	-0.875	3541	6496	3482	6332	0
4	15	12	"gyrA"	"STM2272"	18050	16280	90	1760	1815	480	57	59	13	100	100	0	5892	5956	1736	72	74	17	100	100	0	0.293	0.299	0.301	0.301	1.097	0.292	0.986	52	310	7523	7642	-1.773	1703	5820	1758	5884	0
4	16	12	"gyrA"	"STM2272"	18230	16290	180	12594	12580	2139	58	62	22	100	100	0	30994	31259	4123	70	89	226	100	100	0	0.405	0.401	0.405	0.399	1.092	0.404	0.988	256	984	43460	43711	-1.303	12536	30924	12522	31189	0
4	17	12	"csrA"	"STM2826"	18410	16290	100	844	828	266	66	74	32	100	100	0	2395	2362	688	72	74	14	100	100	0	0.335	0.333	0.338	0.324	1.230	0.336	0.972	80	346	3101	3052	-1.578	778	2323	762	2290	0
4	18	12	"csrA"	"STM2826"	18590	16300	100	771	772	264	59	61	17	100	100	0	2216	2161	692	70	72	13	100	100	0	0.332	0.341	0.343	0.330	1.245	0.345	0.972	80	405	2858	2804	-1.592	712	2146	713	2091	0
4	19	12	"yhhP"	"STM3578"	18760	16290	110	231	225	58	66	87	54	92	83	0	2140	2132	640	72	77	20	100	100	0	0.080	0.077	0.075	0.073	1.444	0.062	0.474	80	453	2233	2219	-3.648	165	2068	159	2060	100
4	20	12	"yhhP"	"STM3578"	18940	16280	100	207	204	76	66	87	55	87	68	0	2129	1891	833	72	76	19	97	93	0	0.069	0.076	0.074	0.081	1.770	0.067	0.614	80	420	2198	1957	-3.867	141	2057	138	1819	-50
4	21	12	"yhhP"	"STM3578"	19110	16280	90	242	267	78	55	57	13	100	100	0	2513	2880	1043	68	71	24	100	100	0	0.076	0.075	0.074	0.075	1.183	0.074	0.937	52	348	2632	3024	-3.709	187	2445	212	2812	0
4	22	12	"topA"	"STM1714"	19300	16290	100	4478	4409	1848	56	57	12	100	100	0	27857	27382	9426	66	71	36	100	100	0	0.159	0.159	0.156	0.149	1.311	0.164	0.985	80	455	32213	31669	-2.652	4422	27791	4353	27316	0
4	23	12	"topA"	"STM1714"	19480	16280	90	428	450	137	55	56	12	100	100	0	2550	2551	823	66	67	14	100	100	0	0.150	0.159	0.157	0.158	1.228	0.156	0.962	52	350	2857	2880	-2.735	373	2484	395	2485	0
4	24	12	"fur"	"STM0693"	19640	16280	90	1394	1516	344	54	58	22	100	100	0	6926	7288	1361	65	84	140	100	100	0	0.195	0.202	0.200	0.201	1.099	0.201	0.975	52	370	8201	8685	-2.356	1340	6861	1462	7223	0
4	1	13	"ctrl-buffer"	"ctrl-buffer"	15560	16470	100	56	57	13	54	56	30	3	1	0	74	77	17	67	71	71	1	0	0	0.286	0.300	0.605	0.750	3.624	0.446	0.280	80	472	9	13	-1.807	2	7	3	10	-50
4	2	13	"ctrl-buffer"	"ctrl-buffer"	15730	16470	100	62	60	16	54	56	12	32	7	0	74	77	16	67	67	11	38	11	0	1.143	0.600	1.437	1.231	3.662	1.009	0.039	80	418	15	16	0.193	8	7	6	10	-50
4	3	13	"ctrl-buffer"	"ctrl-buffer"	15910	16470	100	58	60	12	56	56	13	16	7	0	74	78	16	67	68	13	38	15	0	0.286	0.364	0.633	0.776	3.932	1.380	0.009	80	430	9	15	-1.807	2	7	4	11	-50
4	4	13	"ctrl-buffer"	"ctrl-buffer"	16090	16470	100	56	61	25	54	56	16	22	12	0	81	87	34	68	73	106	2	1	0	0.154	0.368	0.667	0.759	2.632	0.645	0.249	80	470	15	26	-2.700	2	13	7	19	-50
4	5	13	"ctrl-buffer"	"ctrl-buffer"	16280	16480	70	64	65	21	57	58	13	31	12	0	157	207	241	68	70	13	100	87	0	0.079	0.058	0.129	0.114	2.844	0.060	0.232	32	236	96	147	-3.668	7	89	8	139	0
4	6	13	"ctrl-buffer"	"ctrl-buffer"	16450	16470	100	55	56	12	55	56	12	18	2	0	80	85	22	68	68	11	50	30	0	0.000	0.059	0.900	0.858	3.482	0.103	0.004	80	431	12	18	Error	0	12	1	17	-50
4	7	13	"ctrl-buffer"	"ctrl-buffer"	16620	16460	100	56	57	12	54	56	12	16	7	0	75	82	30	67	68	12	38	17	0	0.250	0.200	1.019	0.844	3.807	0.080	0.007	80	418	10	18	-2.000	2	8	3	15	-50
4	8	13	"ctrl-buffer"	"ctrl-buffer"	16800	16460	100	52	55	14	54	55	13	17	6	0	73	73	12	67	68	11	23	10	0	-0.333	0.167	1.145	1.232	2.846	0.021	0.000	80	417	4	7	Error	-2	6	1	6	-50
4	9	13	"ctrl-buffer"	"ctrl-buffer"	16980	16460	100	56	56	12	55	56	13	12	3	0	72	73	11	66	67	11	25	3	0	0.167	0.143	1.167	0.979	3.140	3.330	0.010	80	438	7	8	-2.585	1	6	1	7	-50
4	10	13	"ctrl-buffer"	"ctrl-buffer"	17160	16460	100	58	59	12	55	56	13	18	5	0	72	73	10	65	66	11	33	8	0	0.429	0.500	0.833	0.812	3.647	1.845	0.000	80	430	10	12	-1.222	3	7	4	8	-50
4	11	13	"ctrl-buffer"	"ctrl-buffer"	17340	16460	100	55	58	14	54	56	12	21	10	0	71	70	10	65	66	9	33	7	0	0.167	0.800	1.500	1.218	3.536	0.017	0.000	80	418	7	9	-2.585	1	6	4	5	-50
4	12	13	"ctrl-buffer"	"ctrl-buffer"	17510	16460	100	55	55	13	55	56	13	15	3	0	71	72	12	66	67	9	32	8	0	0.000	0.000	1.400	1.243	3.205	0.118	0.003	80	418	5	6	Error	0	5	0	6	-50
4	13	13	"ctrl-buffer"	"ctrl-buffer"	17690	16460	100	56	64	55	54	56	13	22	6	0	70	73	13	67	67	9	32	13	0	0.667	1.667	1.656	1.528	5.246	11.451	0.060	80	430	5	16	-0.585	2	3	10	6	-50
4	14	13	"ctrl-buffer"	"ctrl-buffer"	17870	16460	100	53	55	11	54	56	13	13	3	0	70	71	10	66	67	9	26	11	0	-0.250	0.200	1.200	1.188	2.531	13.705	0.002	80	430	3	6	Error	-1	4	1	5	-50
4	15	13	"ctrl-buffer"	"ctrl-buffer"	18050	16460	100	57	58	12	55	56	12	20	3	0	74	74	12	67	68	12	23	5	0	0.286	0.429	0.840	0.983	3.602	0.695	0.063	80	444	9	10	-1.807	2	7	3	7	-50
4	16	13	"ctrl-buffer"	"ctrl-buffer"	18230	16460	100	55	59	14	55	56	13	20	6	0	75	76	17	66	67	10	41	12	0	0.000	0.400	0.958	0.807	4.000	0.789	0.014	80	342	9	14	Error	0	9	4	10	-50
4	17	13	"ctrl-buffer"	"ctrl-buffer"	18400	16460	100	57	59	18	55	57	13	16	5	0	70	79	55	66	67	10	30	7	0	0.500	0.308	1.500	1.169	3.928	0.275	0.224	80	402	6	17	-1.000	2	4	4	13	-50
4	18	13	"ctrl-buffer"	"ctrl-buffer"	18580	16460	100	56	57	13	55	56	12	18	7	0	70	70	10	66	66	10	27	2	0	0.250	0.500	1.091	1.261	3.368	31.339	0.000	80	417	5	6	-2.000	1	4	2	4	-50
4	19	13	"ctrl-buffer"	"ctrl-buffer"	18760	16460	100	55	55	12	56	58	15	7	1	0	71	72	13	65	66	11	22	8	0	-0.167	-0.143	1.095	1.090	3.645	0.538	0.005	80	408	5	6	Error	-1	6	-1	7	-50
4	20	13	"ctrl-buffer"	"ctrl-buffer"	18940	16450	100	55	55	10	56	58	15	5	0	0	71	71	9	65	67	11	26	2	0	-0.167	-0.167	1.200	1.157	3.380	5.941	0.001	80	420	5	5	Error	-1	6	-1	6	-50
4	21	13	"ctrl-buffer"	"ctrl-buffer"	19120	16450	100	57	58	12	53	55	12	22	8	0	74	73	12	65	66	14	27	5	0	0.444	0.625	0.958	0.915	3.952	9.249	0.001	80	420	13	13	-1.170	4	9	5	8	-50
4	22	13	"ctrl-buffer"	"ctrl-buffer"	19290	16450	100	56	56	12	53	55	12	21	3	0	70	71	11	64	65	9	36	15	0	0.500	0.429	0.875	0.974	2.962	4.564	0.005	80	395	9	10	-1.000	3	6	3	7	-50
4	23	13	"ctrl-buffer"	"ctrl-buffer"	19470	16450	100	55	57	14	53	54	11	23	8	0	71	73	16	64	65	13	23	5	0	0.286	0.444	1.125	1.066	3.191	1.207	0.036	80	432	9	13	-1.807	2	7	4	9	-50
4	24	13	"ctrl-buffer"	"ctrl-buffer"	19650	16450	100	59	59	13	54	55	15	18	2	0	68	70	15	62	69	83	1	0	0	0.833	0.625	0.895	0.931	4.389	2289.657	0.000	80	464	11	13	-0.263	5	6	5	8	-50
4	1	14	""	"STM1553"	15560	16660	100	244	254	88	53	54	13	100	98	0	9853	9885	3688	67	69	9	100	100	0	0.020	0.020	0.020	0.020	1.188	0.021	0.957	80	486	9977	10019	-5.679	191	9786	201	9818	0
4	2	14	""	"STM3783"	15730	16660	100	96	98	29	54	55	12	83	76	0	2022	2145	1024	66	67	10	100	100	0	0.021	0.021	0.022	0.023	1.387	0.021	0.697	80	464	1998	2123	-5.541	42	1956	44	2079	0
4	3	14	""	"STM2242"	15910	16650	90	162	175	77	54	55	13	100	100	0	3811	4084	1981	68	71	25	100	100	0	0.029	0.030	0.027	0.029	1.342	0.030	0.876	52	379	3851	4137	-5.115	108	3743	121	4016	0
4	4	14	"yfiM"	"STM2653"	16090	16650	100	253	252	80	53	55	12	98	97	0	3108	2995	1033	67	70	22	100	100	0	0.066	0.068	0.067	0.066	1.302	0.067	0.935	80	484	3241	3127	-3.926	200	3041	199	2928	0
4	5	14	"oxyS"	"STM4124"	16270	16650	90	88	87	25	56	57	13	73	53	0	478	486	164	67	68	9	100	100	0	0.078	0.074	0.075	0.069	1.901	0.072	0.471	52	389	443	450	-3.683	32	411	31	419	0
4	6	14	""	"STM4302"	16450	16660	100	84	85	23	55	56	12	76	53	0	2530	2310	1072	67	68	10	100	100	0	0.012	0.013	0.016	0.017	1.483	0.014	0.551	80	476	2492	2273	-6.408	29	2463	30	2243	0
4	7	14	"ssaT"	"STM1421"	16630	16650	100	194	201	57	54	55	12	100	98	0	4959	4805	1708	67	69	11	100	100	0	0.029	0.031	0.031	0.031	1.303	0.030	0.901	80	474	5032	4885	-5.127	140	4892	147	4738	0
4	8	14	"nrdI"	"STM2806"	16810	16650	100	126	146	71	54	55	14	97	93	0	1138	1297	738	67	69	13	100	100	0	0.067	0.075	0.072	0.069	1.503	0.078	0.855	80	474	1143	1322	-3.895	72	1071	92	1230	0
4	9	14	"sipA"	"STM2882"	16980	16650	90	5134	5455	2123	57	59	22	100	100	0	7271	7692	3223	67	70	25	100	100	0	0.705	0.708	0.695	0.715	1.162	0.690	0.975	52	386	12281	13023	-0.505	5077	7204	5398	7625	0
4	10	14	"dctA"	"STM3614"	17170	16650	100	563	534	201	55	58	20	100	97	0	17794	16757	6368	67	69	22	100	100	0	0.029	0.029	0.028	0.028	1.188	0.029	0.977	80	492	18235	17169	-5.125	508	17727	479	16690	0
4	11	14	"aroB"	"STM3486"	17340	16640	90	446	496	169	54	64	131	100	96	0	961	1009	293	67	81	173	100	100	0	0.438	0.469	0.450	0.463	1.190	0.468	0.939	52	371	1286	1384	-1.189	392	894	442	942	0
4	12	14	"purN"	"STM2500"	17520	16650	100	331	357	182	55	73	183	83	20	0	3550	3850	2135	68	112	625	97	95	0	0.079	0.080	0.080	0.077	1.313	0.085	0.422	80	484	3758	4084	-3.657	276	3482	302	3782	0
4	13	14	"yjgG"	"STM4462"	17700	16650	100	73	72	16	55	56	13	60	22	0	907	862	257	67	68	11	100	100	0	0.021	0.021	0.025	0.027	1.636	0.024	0.319	80	466	858	812	-5.544	18	840	17	795	0
4	14	14	""	"STM0437"	17880	16650	100	1228	1285	379	55	56	12	100	100	0	24390	24609	5922	67	68	12	100	100	0	0.048	0.050	0.050	0.049	1.150	0.051	0.979	80	466	25496	25772	-4.374	1173	24323	1230	24542	0
4	15	14	""	"STM0565"	18050	16640	90	109	111	31	55	56	12	92	88	0	2412	2479	518	66	67	10	100	100	0	0.023	0.023	0.025	0.023	1.506	0.023	0.662	52	371	2400	2469	-5.441	54	2346	56	2413	0
4	16	14	"res"	"STM0358"	18230	16650	100	821	743	266	54	56	15	100	98	0	18821	16816	6035	68	68	11	100	100	0	0.041	0.041	0.041	0.039	1.287	0.041	0.981	80	476	19520	17437	-4.612	767	18753	689	16748	0
4	17	14	""	"STM2003"	18400	16640	90	141	149	38	54	57	16	100	100	0	4334	4639	1436	67	73	49	100	100	0	0.020	0.021	0.020	0.020	1.399	0.020	0.816	52	370	4354	4667	-5.616	87	4267	95	4572	0
4	18	14	"nfo"	"STM2203"	18570	16640	90	178	263	222	55	56	13	100	100	0	1603	2656	2723	66	79	76	100	100	0	0.080	0.080	0.077	0.080	1.329	0.077	0.916	52	387	1660	2798	-3.643	123	1537	208	2590	0
4	19	14	"EMPTY"	"EMPTY"	18760	16630	100	56	58	14	54	55	12	23	8	0	66	66	10	65	70	53	0	0	0	2.000	4.000	1.560	1.677	3.690	4.476	0.016	80	471	3	5	1.000	2	1	4	1	-75
4	20	14	"EMPTY"	"EMPTY"	18940	16630	100	56	58	11	53	54	12	17	6	0	67	68	9	64	65	9	26	3	0	1.000	1.250	1.000	1.114	3.822	47.369	0.000	80	464	6	9	0.000	3	3	5	4	-75
4	21	14	"EMPTY"	"EMPTY"	19120	16630	100	53	55	13	53	54	13	17	5	0	65	65	8	64	65	9	18	2	0	0.000	2.000	1.364	1.403	3.506	20.350	0.001	80	464	1	3	Error	0	1	2	1	-75
4	22	14	"EMPTY"	"EMPTY"	19300	16630	100	53	55	11	54	55	12	16	2	0	61	63	9	64	64	8	16	6	0	0.333	-1.000	1.021	0.800	3.828	5.921	0.012	80	452	-4	0	-1.585	-1	-3	1	-1	-75
4	23	14	"EMPTY"	"EMPTY"	19470	16630	100	52	55	12	53	55	12	15	5	0	62	64	9	64	64	9	12	2	0	0.500	100000.000	0.917	1.075	3.449	24.175	0.001	80	452	-3	2	-1.000	-1	-2	2	0	-75
4	24	14	"EMPTY"	"EMPTY"	19650	16630	100	54	56	11	54	55	12	17	2	0	62	62	9	63	63	9	18	0	0	0.000	-2.000	1.500	1.373	3.379	0.058	0.001	80	496	-1	1	Error	0	-1	2	-1	-75
5	1	1	"yggG"	"STM3077"	2060	18930	150	539	648	267	53	54	12	100	100	0	4660	5611	2326	77	80	19	100	100	0	0.106	0.108	0.106	0.107	1.156	0.106	0.963	156	889	5069	6129	-3.237	486	4583	595	5534	0
5	2	1	""	"STM1249"	2240	18920	150	293	302	54	53	54	12	100	100	0	1787	1822	302	78	84	30	100	100	0	0.140	0.143	0.142	0.142	1.181	0.141	0.944	156	663	1949	1993	-2.832	240	1709	249	1744	0
5	3	1	"csgA"	"STM1144"	2420	18920	150	323	364	143	54	56	15	100	100	0	4377	5256	2168	81	92	42	100	100	0	0.063	0.060	0.059	0.059	1.216	0.059	0.930	156	740	4565	5485	-3.997	269	4296	310	5175	0
5	4	1	"malT"	"STM3515"	2600	18920	100	1041	1043	401	53	56	16	98	97	0	19741	20440	8356	80	92	44	100	100	0	0.050	0.049	0.048	0.050	1.369	0.047	0.948	80	431	20649	21350	-4.315	988	19661	990	20360	0
5	5	1	""	"STM0212"	2790	18920	110	581	630	329	54	55	15	100	100	0	4251	4454	2256	79	91	64	100	98	0	0.126	0.132	0.126	0.132	1.309	0.132	0.952	80	524	4699	4951	-2.985	527	4172	576	4375	0
5	6	1	"gltX"	"STM2415"	2960	18910	110	1109	1202	510	54	56	15	100	100	0	5562	6108	2474	80	121	324	100	100	0	0.192	0.190	0.189	0.186	1.156	0.191	0.981	80	554	6537	7176	-2.377	1055	5482	1148	6028	0
5	7	1	""	"STM0055"	3160	18920	90	227	320	278	53	55	14	100	98	0	6256	9999	11401	77	119	385	100	98	0	0.028	0.027	0.028	0.028	1.312	0.024	0.963	52	376	6353	10189	-5.150	174	6179	267	9922	0
5	8	1	"acnA"	"STM1712"	3320	18910	90	1287	1300	187	53	53	11	100	100	0	18337	18755	2606	75	76	11	100	100	0	0.068	0.067	0.067	0.067	1.072	0.065	0.976	52	386	19496	19927	-3.887	1234	18262	1247	18680	0
5	9	1	"rfbF"	"STM2092"	3500	18910	80	1206	1352	723	52	53	11	100	100	0	4506	5125	2619	76	85	73	100	100	0	0.260	0.257	0.252	0.254	1.137	0.260	0.984	52	321	5584	6349	-1.941	1154	4430	1300	5049	0
5	10	1	"osmY"	"STM4561"	3680	18910	100	492	497	239	54	58	26	96	95	0	5594	5569	2665	75	83	62	98	97	0	0.079	0.081	0.080	0.083	1.747	0.080	0.955	80	462	5957	5937	-3.655	438	5519	443	5494	0
5	11	1	"hflB"	"STM3296"	3850	18910	100	19885	20202	5824	54	58	26	100	100	0	11710	11892	3790	75	77	16	100	100	0	1.704	1.705	1.700	1.803	1.319	1.704	0.976	80	470	31466	31965	0.769	19831	11635	20148	11817	0
5	12	1	"yheM"	"STM3450"	4040	18910	90	459	524	207	53	54	12	100	100	0	2166	2565	1100	73	74	11	100	100	0	0.194	0.189	0.183	0.188	1.202	0.184	0.951	52	378	2499	2963	-2.366	406	2093	471	2492	0
5	13	1	"yifL"	"STM3946"	4200	18910	90	361	557	561	55	57	17	100	100	0	1833	2046	907	74	81	60	100	100	0	0.174	0.255	0.181	0.206	1.467	0.312	0.763	52	370	2065	2474	-2.523	306	1759	502	1972	0
5	14	1	""	"STM3941"	4390	18910	100	393	455	289	54	56	16	100	100	0	5233	4871	1681	73	79	54	100	98	0	0.066	0.084	0.069	0.081	1.712	0.087	0.739	80	470	5499	5199	-3.928	339	5160	401	4798	0
5	15	1	"hemD"	"STM3937"	4560	18900	90	1682	1675	328	54	59	37	100	100	0	9599	9436	1112	75	108	291	100	100	0	0.171	0.173	0.171	0.170	1.173	0.170	0.964	52	385	11152	10982	-2.548	1628	9524	1621	9361	0
5	16	1	"wecF"	"STM3928"	4750	18900	90	442	495	215	53	57	28	100	100	0	3573	4084	2369	73	96	257	100	100	0	0.111	0.110	0.108	0.110	1.468	0.096	0.827	52	400	3889	4453	-3.170	389	3500	442	4011	0
5	17	1	"wecD"	"STM3924"	4920	18900	90	753	781	201	54	55	12	100	100	0	6282	6212	1054	74	75	17	100	100	0	0.113	0.118	0.113	0.116	1.172	0.126	0.926	52	394	6907	6865	-3.151	699	6208	727	6138	0
5	18	1	"wecB"	"STM3920"	5100	18900	90	1696	1695	174	55	57	17	100	100	0	12795	12802	909	74	87	134	100	100	0	0.129	0.129	0.129	0.128	1.096	0.127	0.979	52	394	14362	14368	-2.955	1641	12721	1640	12728	0
5	19	1	""	"STM4431"	5280	18910	80	122	133	48	53	56	18	98	90	0	5863	7318	4021	73	89	150	100	100	0	0.012	0.011	0.013	0.013	1.204	0.011	0.861	52	298	5859	7325	-6.391	69	5790	80	7245	0
5	20	1	""	"STM4435"	5460	18910	160	211	209	56	52	54	12	100	100	0	7257	6757	2013	72	75	38	100	100	0	0.022	0.023	0.023	0.023	1.243	0.023	0.926	208	1063	7344	6842	-5.498	159	7185	157	6685	0
5	21	1	""	"STM4442"	5630	18900	90	81	88	27	54	54	12	90	53	0	1995	2440	1352	74	75	13	100	100	0	0.014	0.014	0.017	0.016	1.407	0.015	0.631	52	336	1948	2400	-6.153	27	1921	34	2366	0
5	22	1	"treC"	"STM4453"	5810	18890	100	53	54	13	54	54	12	12	5	0	73	74	9	72	73	11	17	2	0	-1.000	0.000	1.000	1.173	3.434	4.208	0.007	80	480	0	2	Error	-1	1	0	2	-50
5	23	1	""	"STM4467"	5990	18900	90	60	62	15	52	52	12	30	15	0	518	595	350	69	70	9	100	100	0	0.018	0.019	0.026	0.031	1.850	0.019	0.143	52	388	457	536	-5.811	8	449	10	526	0
5	24	1	"idnK"	"STM4485"	6170	18890	100	55	55	12	52	53	11	22	5	0	78	81	14	72	74	13	27	7	0	0.500	0.333	0.929	0.880	3.636	0.487	0.021	80	503	9	12	-1.000	3	6	3	9	-50
5	1	2	"yjaH"	"STM4171"	2070	19090	90	993	1049	286	53	54	13	100	100	0	4585	5041	1349	76	78	15	100	100	0	0.208	0.201	0.204	0.199	1.165	0.202	0.970	52	323	5449	5961	-2.262	940	4509	996	4965	0
5	2	2	"purD"	"STM4175"	2260	19080	120	651	643	255	55	56	12	99	98	0	5789	5742	2291	85	92	29	100	100	0	0.104	0.104	0.104	0.100	1.365	0.104	0.967	120	418	6300	6245	-3.259	596	5704	588	5657	0
5	3	2	"livJ"	"STM3567"	2440	19090	90	467	578	386	53	54	12	100	100	0	4797	6312	4467	82	87	26	100	100	0	0.088	0.084	0.084	0.085	1.158	0.084	0.958	52	337	5129	6755	-3.510	414	4715	525	6230	0
5	4	2	"yihS"	"STM4021"	2620	19080	90	75	81	25	53	54	12	71	46	0	1759	2365	1453	77	82	40	100	100	0	0.013	0.012	0.016	0.016	1.360	0.013	0.536	52	377	1704	2316	-6.257	22	1682	28	2288	0
5	5	2	"prlC"	"STM3594"	2810	19090	90	682	729	365	57	59	17	100	100	0	5553	5900	2877	85	104	83	100	100	0	0.114	0.116	0.113	0.113	1.133	0.118	0.986	52	365	6093	6487	-3.129	625	5468	672	5815	0
5	6	2	"atpB"	"STM3871"	2970	19090	80	3561	3976	1729	55	57	13	100	100	0	4692	5248	2031	77	81	23	100	100	0	0.760	0.758	0.755	0.732	1.207	0.772	0.983	52	314	8121	9092	-0.397	3506	4615	3921	5171	0
5	7	2	"xseA"	"STM2512"	3150	19080	90	255	299	166	54	56	12	100	100	0	2382	3064	1906	74	75	11	100	100	0	0.087	0.082	0.082	0.080	1.253	0.081	0.945	52	372	2509	3235	-3.521	201	2308	245	2990	0
5	8	2	"sprB"	"STM2866"	3330	19090	80	2446	2855	1044	53	55	11	100	100	0	5284	6015	2091	75	75	11	100	100	0	0.459	0.472	0.471	0.468	1.102	0.471	0.985	52	328	7602	8742	-1.122	2393	5209	2802	5940	0
5	9	2	"sinR"	"STM0304"	3510	19080	110	421	448	134	53	55	12	100	100	0	4704	4921	1126	74	74	12	100	100	0	0.079	0.081	0.080	0.080	1.209	0.082	0.956	80	490	4998	5242	-3.653	368	4630	395	4847	0
5	10	2	"hilC"	"STM2867"	3680	19080	90	2435	2744	845	52	54	12	100	100	0	5228	5926	1742	73	74	11	100	100	0	0.462	0.460	0.452	0.458	1.121	0.460	0.970	52	320	7538	8545	-1.113	2383	5155	2692	5853	0
5	11	2	"bcfB"	"STM0022"	3860	19080	90	158	159	32	52	53	12	100	100	0	5094	5363	905	72	73	10	100	100	0	0.021	0.020	0.020	0.019	1.275	0.020	0.881	52	380	5128	5398	-5.566	106	5022	107	5291	0
5	12	2	"bcfH"	"STM0028"	4040	19080	90	90	98	34	52	53	12	90	78	0	2303	2748	1405	73	79	37	100	100	0	0.017	0.017	0.018	0.019	1.391	0.019	0.773	52	373	2268	2721	-5.875	38	2230	46	2675	0
5	13	2	"orf5"	"PSLT015"	4210	19070	90	221	236	70	53	55	13	100	98	0	8773	9737	2832	75	104	212	100	100	0	0.019	0.019	0.018	0.019	1.190	0.019	0.931	52	385	8866	9845	-5.694	168	8698	183	9662	0
5	14	2	"srgC"	"PSLT008"	4400	19070	90	266	285	100	53	55	12	98	96	0	11671	12429	3763	74	87	108	100	100	0	0.018	0.019	0.019	0.018	1.207	0.019	0.933	52	374	11810	12587	-5.767	213	11597	232	12355	0
5	15	2	"uvrA"	"STM4254"	4570	19070	90	655	677	229	54	56	19	100	100	0	6688	6988	2167	75	80	80	100	100	0	0.091	0.090	0.088	0.088	1.155	0.091	0.975	52	387	7214	7536	-3.460	601	6613	623	6913	0
5	16	2	""	"STM4260"	4750	19080	90	575	593	115	54	55	12	100	100	0	9443	9911	1732	73	75	12	100	100	0	0.056	0.055	0.056	0.054	1.145	0.055	0.975	52	402	9891	10377	-4.169	521	9370	539	9838	0
5	17	2	""	"STM4261"	4930	19080	90	1402	1553	560	54	55	12	100	100	0	15333	16950	4964	72	73	10	100	100	0	0.088	0.089	0.087	0.087	1.108	0.090	0.977	52	389	16609	18377	-3.501	1348	15261	1499	16878	0
5	18	2	""	"STM4261"	5100	19070	90	1020	1004	139	55	57	21	100	100	0	12719	13027	1492	74	106	273	100	100	0	0.076	0.073	0.073	0.073	1.130	0.072	0.975	52	380	13610	13902	-3.712	965	12645	949	12953	0
5	19	2	"livM"	"STM3562"	5270	19080	90	288	284	58	53	56	21	100	100	0	5024	5002	932	73	111	278	100	100	0	0.047	0.047	0.047	0.046	1.199	0.047	0.945	52	382	5186	5160	-4.397	235	4951	231	4929	0
5	20	2	"mviN"	"STM1170"	5460	19070	90	318	314	71	53	54	12	100	100	0	4169	4088	1065	73	81	65	100	100	0	0.065	0.065	0.066	0.064	1.217	0.064	0.948	52	326	4361	4276	-3.950	265	4096	261	4015	0
5	21	2	"citA"	"STM0689"	5640	19080	90	127	133	40	53	54	12	100	94	0	3753	4072	1109	72	73	13	100	100	0	0.020	0.020	0.021	0.020	1.365	0.020	0.801	52	380	3755	4080	-5.636	74	3681	80	4000	0
5	22	2	"ssaL"	"STM1412"	5810	19080	90	470	655	463	52	53	12	100	100	0	3638	5009	3497	71	73	20	100	100	0	0.117	0.122	0.121	0.118	1.176	0.124	0.960	52	394	3985	5541	-3.093	418	3567	603	4938	0
5	23	2	"ssaP"	"STM1417"	6000	19080	90	163	179	74	52	53	13	100	100	0	2828	3371	1737	69	72	20	100	100	0	0.040	0.038	0.036	0.037	1.303	0.037	0.900	52	379	2870	3429	-4.636	111	2759	127	3302	0
5	24	2	"fusA"	"STM3446"	6160	19080	90	6146	6201	2260	55	63	71	100	100	0	1400	1456	485	71	75	31	100	100	0	4.583	4.438	4.441	4.440	1.169	4.554	0.946	52	380	7420	7531	2.196	6091	1329	6146	1385	0
5	1	3	"moeB"	"STM0845"	2080	19260	90	233	259	107	53	54	12	100	100	0	3215	3769	1360	75	76	12	100	100	0	0.057	0.056	0.054	0.052	1.341	0.057	0.918	52	366	3320	3900	-4.125	180	3140	206	3694	0
5	2	3	"carA"	"STM0066"	2260	19270	140	738	946	591	54	55	12	100	100	0	3872	4616	2594	78	86	39	100	100	0	0.180	0.197	0.191	0.193	1.227	0.204	0.966	156	655	4478	5430	-2.472	684	3794	892	4538	0
5	3	3	"prfA"	"STM1776"	2430	19270	90	278	344	198	54	55	12	100	100	0	2248	3072	2071	77	84	27	100	100	0	0.103	0.097	0.094	0.095	1.328	0.093	0.923	52	352	2395	3285	-3.277	224	2171	290	2995	0
5	4	3	"invC"	"STM2894"	2620	19260	90	993	1049	534	53	54	12	100	100	0	3856	3977	1600	75	77	13	100	100	0	0.249	0.255	0.242	0.235	1.332	0.265	0.955	52	386	4721	4898	-2.008	940	3781	996	3902	0
5	5	3	"envE"	"STM1242"	2790	19270	100	895	1076	617	53	54	12	100	100	0	3301	3845	2107	80	85	22	100	100	0	0.261	0.272	0.265	0.272	1.173	0.274	0.978	80	453	4063	4788	-1.936	842	3221	1023	3765	0
5	6	3	"eutE"	"STM2463"	2970	19260	90	66	68	21	53	55	12	50	23	0	704	835	406	74	75	12	100	100	0	0.021	0.020	0.022	0.024	1.923	0.015	0.127	52	373	643	776	-5.599	13	630	15	761	0
5	7	3	"rfaK"	"STM3714"	3150	19260	100	262	278	144	53	54	13	98	96	0	4552	4942	2783	73	74	10	100	100	0	0.047	0.046	0.046	0.045	1.374	0.047	0.952	80	462	4688	5094	-4.422	209	4479	225	4869	0
5	8	3	"ipk"	"STM1779"	3330	19260	90	436	508	208	53	55	13	100	100	0	2365	2715	1131	74	74	11	100	100	0	0.167	0.172	0.172	0.170	1.219	0.170	0.928	52	365	2674	3096	-2.581	383	2291	455	2641	0
5	9	3	"nanH"	"STM0928"	3510	19260	100	97	98	23	54	55	12	92	82	0	3824	3800	1121	73	74	11	100	100	0	0.011	0.012	0.015	0.015	1.329	0.011	0.625	80	390	3794	3771	-6.447	43	3751	44	3727	0
5	10	3	"pagC"	"STM1246"	3690	19260	160	2226	2211	749	53	54	14	100	100	0	1541	1580	520	74	86	144	100	100	0	1.481	1.433	1.454	1.410	1.252	1.447	0.961	208	783	3640	3664	0.567	2173	1467	2158	1506	0
5	11	3	"leuC"	"STM0111"	3870	19260	80	175	210	86	51	52	11	100	100	0	2201	2505	1237	71	72	11	100	100	0	0.058	0.065	0.064	0.065	1.286	0.065	0.940	52	292	2254	2593	-4.102	124	2130	159	2434	0
5	12	3	"fliL"	"STM1975"	4040	19250	90	164	174	47	51	52	11	100	100	0	3339	3571	871	72	72	10	100	100	0	0.035	0.035	0.034	0.034	1.328	0.035	0.867	52	387	3380	3622	-4.854	113	3267	123	3499	0
5	13	3	"yfeK"	"STM2438"	4220	19260	90	130	137	33	53	53	11	100	100	0	2573	2775	740	72	72	10	100	100	0	0.031	0.031	0.031	0.030	1.346	0.031	0.854	52	386	2578	2787	-5.022	77	2501	84	2703	0
5	14	3	""	"STM1012"	4400	19260	90	209	218	45	53	54	12	100	100	0	5057	5358	1025	72	73	10	100	100	0	0.031	0.031	0.030	0.031	1.214	0.031	0.925	52	394	5141	5451	-4.998	156	4985	165	5286	0
5	15	3	""	"STM1016"	4570	19260	80	126	129	29	55	56	12	100	100	0	4632	4806	1039	75	75	11	100	100	0	0.016	0.016	0.017	0.016	1.339	0.016	0.778	52	328	4628	4805	-6.004	71	4557	74	4731	0
5	16	3	"yfbG"	"STM2299"	4760	19270	90	2392	2405	378	54	57	29	100	100	0	8495	8596	1364	73	77	34	100	100	0	0.278	0.276	0.279	0.276	1.139	0.271	0.971	52	376	10760	10874	-1.849	2338	8422	2351	8523	0
5	17	3	"orf32"	"STM1380"	4920	19260	90	357	372	111	53	55	12	100	100	0	6434	6759	1592	73	75	29	100	100	0	0.048	0.048	0.045	0.046	1.197	0.047	0.944	52	378	6665	7005	-4.387	304	6361	319	6686	0
5	18	3	"ybaK"	"STM0495"	5110	19260	80	96	150	103	54	55	12	76	69	0	1130	1915	1846	72	72	10	90	86	0	0.040	0.052	0.054	0.073	3.336	0.053	0.932	52	326	1100	1939	-4.655	42	1058	96	1843	0
5	19	3	"finO"	"PSLT111"	5290	19250	90	342	363	115	53	54	12	100	100	0	7278	7750	2319	71	72	11	100	100	0	0.040	0.040	0.040	0.039	1.245	0.041	0.953	52	382	7496	7989	-4.640	289	7207	310	7679	0
5	20	3	"holE"	"STM1876"	5460	19250	90	122	131	49	53	55	13	96	92	0	1103	1326	712	73	73	11	100	100	0	0.067	0.062	0.059	0.060	1.469	0.059	0.827	52	380	1099	1331	-3.900	69	1030	78	1253	0
5	21	3	"yebE"	"STM1880"	5640	19250	90	1666	1733	459	54	56	12	100	100	0	4692	4916	1164	71	72	12	100	100	0	0.349	0.347	0.350	0.341	1.153	0.350	0.971	52	381	6233	6524	-1.519	1612	4621	1679	4845	0
5	22	3	""	"STM1533"	5810	19260	90	315	382	174	53	54	12	100	100	0	6860	8554	3791	71	73	15	100	100	0	0.039	0.039	0.038	0.038	1.187	0.039	0.953	52	373	7051	8812	-4.696	262	6789	329	8483	0
5	23	3	""	"STM1543"	5990	19250	90	256	280	81	55	56	13	100	100	0	8147	9155	2698	75	78	21	100	100	0	0.025	0.025	0.024	0.024	1.214	0.025	0.939	52	395	8273	9305	-5.328	201	8072	225	9080	0
5	24	3	"dpiA"	"STM0626"	6180	19250	90	187	198	60	55	56	15	100	100	0	5128	5661	1443	73	77	18	100	100	0	0.026	0.026	0.026	0.024	1.280	0.026	0.889	52	403	5187	5731	-5.259	132	5055	143	5588	0
5	1	4	"ycjF"	"STM1684"	2080	19440	90	1349	1432	474	53	54	12	100	100	0	7709	8176	2138	76	76	11	100	100	0	0.170	0.170	0.172	0.163	1.235	0.173	0.975	52	394	8929	9479	-2.558	1296	7633	1379	8100	0
5	2	4	"yhcQ"	"STM3365"	2250	19440	90	238	255	77	54	55	11	98	98	0	6915	7553	2470	77	83	46	100	100	0	0.027	0.027	0.026	0.027	1.213	0.026	0.928	52	352	7022	7677	-5.216	184	6838	201	7476	0
5	3	4	""	"STM3355"	2430	19440	90	169	174	48	55	56	12	98	98	0	8212	8812	2220	77	94	70	100	100	0	0.014	0.014	0.014	0.014	1.224	0.014	0.879	52	388	8249	8854	-6.157	114	8135	119	8735	0
5	4	4	""	"STM3378"	2610	19440	90	449	467	115	54	55	12	100	100	0	4638	4964	1159	75	85	48	100	100	0	0.087	0.084	0.084	0.083	1.161	0.083	0.954	52	402	4958	5302	-3.530	395	4563	413	4889	0
5	5	4	"yhcN"	"STM3361"	2800	19440	90	140	151	38	53	54	12	100	100	0	1688	1907	718	77	82	24	100	100	0	0.054	0.054	0.053	0.053	1.342	0.049	0.829	52	362	1698	1928	-4.211	87	1611	98	1830	0
5	6	4	"smpB"	"STM2688"	2960	19440	90	418	448	172	53	55	14	100	100	0	4086	4362	1880	78	102	166	100	100	0	0.091	0.092	0.090	0.093	1.305	0.089	0.962	52	372	4373	4679	-3.457	365	4008	395	4284	0
5	7	4	"yabF"	"STM0085"	3150	19440	100	115	115	37	53	58	19	86	68	0	3272	3081	1352	78	107	157	97	95	0	0.019	0.021	0.021	0.022	1.521	0.020	0.743	80	446	3256	3065	-5.687	62	3194	62	3003	0
5	8	4	"ftsA"	"STM0132"	3320	19430	90	2061	2176	867	58	72	63	100	98	0	7713	7986	3013	82	135	257	100	100	0	0.262	0.268	0.263	0.263	1.244	0.264	0.972	52	379	9634	10022	-1.930	2003	7631	2118	7904	0
5	9	4	"aceF"	"STM0153"	3510	19440	100	4874	5022	2592	55	64	58	100	100	0	8213	8100	3850	78	110	235	98	98	0	0.592	0.619	0.617	0.622	1.390	0.630	0.982	80	451	12954	12989	-0.755	4819	8135	4967	8022	0
5	10	4	"yacE"	"STM0140"	3680	19430	90	404	401	78	53	56	17	100	100	0	5108	5073	1055	75	105	223	100	100	0	0.070	0.070	0.068	0.069	1.297	0.065	0.940	52	321	5384	5346	-3.842	351	5033	348	4998	0
5	11	4	"asnC"	"STM3876"	3860	19430	90	325	361	109	52	54	15	100	100	0	3640	4051	1186	73	98	204	100	100	0	0.077	0.078	0.078	0.076	1.137	0.077	0.952	52	382	3840	4287	-3.708	273	3567	309	3978	0
5	12	4	""	"STM3863"	4030	19440	90	363	381	123	53	55	14	100	100	0	4841	5148	1705	72	88	141	100	100	0	0.065	0.065	0.065	0.063	1.246	0.063	0.950	52	380	5079	5404	-3.943	310	4769	328	5076	0
5	13	4	"truA"	"STM2368"	4220	19430	100	802	780	249	53	55	18	100	98	0	4165	4022	1292	72	90	140	100	100	0	0.183	0.184	0.188	0.180	1.292	0.183	0.969	80	480	4842	4677	-2.450	749	4093	727	3950	0
5	14	4	"yfcE"	"STM2347"	4410	19440	90	664	673	221	54	56	18	100	100	0	3838	4002	1206	72	80	71	100	100	0	0.162	0.158	0.156	0.155	1.175	0.159	0.964	52	362	4376	4549	-2.626	610	3766	619	3930	0
5	15	4	"nuoM"	"STM2317"	4570	19440	100	1497	1466	724	54	55	12	100	100	0	8772	8156	3956	74	75	11	100	100	0	0.166	0.175	0.173	0.174	1.355	0.175	0.979	80	451	10141	9494	-2.592	1443	8698	1412	8082	0
5	16	4	"menE"	"STM2305"	4760	19440	100	988	899	275	55	56	12	100	100	0	14108	12492	3794	74	75	10	100	100	0	0.066	0.068	0.068	0.068	1.207	0.068	0.974	80	430	14967	13262	-3.911	933	14034	844	12418	0
5	17	4	""	"STM2289"	4920	19430	90	185	193	42	54	55	13	100	100	0	6317	6687	1863	73	82	91	100	100	0	0.021	0.021	0.021	0.021	1.269	0.020	0.906	52	362	6375	6753	-5.575	131	6244	139	6614	0
5	18	4	"nupC"	"STM2409"	5110	19430	100	704	733	200	54	55	12	100	100	0	7559	7773	2134	72	81	82	100	100	0	0.087	0.088	0.087	0.087	1.220	0.087	0.968	80	470	8137	8380	-3.526	650	7487	679	7701	0
5	19	4	"ybdN"	"STM0605"	5290	19430	90	202	209	67	54	55	12	100	98	0	7595	8205	2468	72	75	22	100	100	0	0.020	0.019	0.018	0.018	1.287	0.019	0.896	52	372	7671	8288	-5.668	148	7523	155	8133	0
5	20	4	"gabP"	"STM2793"	5460	19430	100	217	210	46	54	55	12	100	97	0	13648	12745	3059	72	73	11	100	100	0	0.012	0.012	0.013	0.013	1.240	0.012	0.920	80	462	13739	12829	-6.380	163	13576	156	12673	0
5	21	4	"srlE"	"STM2833"	5640	19430	90	266	280	79	54	56	12	100	100	0	6667	7726	2743	73	76	19	100	100	0	0.032	0.030	0.030	0.029	1.189	0.029	0.940	52	380	6806	7879	-4.959	212	6594	226	7653	0
5	22	4	"hypB"	"STM2855"	5820	19430	100	610	587	189	54	55	12	100	100	0	5317	5150	1851	73	75	17	100	100	0	0.106	0.105	0.105	0.106	1.270	0.103	0.967	80	452	5800	5610	-3.238	556	5244	533	5077	0
5	23	4	"yqaA"	"STM2819"	5990	19430	90	766	824	266	54	56	20	100	100	0	2763	3013	947	73	82	64	100	100	0	0.265	0.262	0.264	0.261	1.168	0.256	0.966	52	372	3402	3710	-1.918	712	2690	770	2940	0
5	24	4	"ygaA"	"STM2839"	6160	19430	90	404	425	124	54	57	20	100	100	0	4309	4444	1011	72	95	159	100	100	0	0.083	0.085	0.081	0.082	1.215	0.085	0.941	52	389	4587	4743	-3.598	350	4237	371	4372	0
5	1	5	""	"STM1791"	2080	19620	90	145	147	40	54	54	12	100	100	0	6106	6557	1521	74	75	12	100	100	0	0.015	0.014	0.015	0.015	1.225	0.014	0.853	52	408	6123	6576	-6.051	91	6032	93	6483	0
5	2	5	""	"STM1787"	2260	19630	90	176	177	34	54	55	12	100	100	0	10274	10528	1748	77	78	15	100	100	0	0.012	0.012	0.012	0.012	1.150	0.012	0.896	52	388	10319	10574	-6.385	122	10197	123	10451	0
5	3	5	"yciI"	"STM1738"	2430	19620	80	230	240	73	54	56	12	100	100	0	1756	1844	566	76	79	27	100	100	0	0.105	0.105	0.104	0.103	1.238	0.103	0.939	52	334	1856	1954	-3.255	176	1680	186	1768	0
5	4	5	"yciN"	"STM1715"	2610	19620	90	161	173	50	55	56	14	100	100	0	1256	1341	466	75	85	59	100	100	0	0.090	0.093	0.091	0.090	1.308	0.092	0.897	52	395	1287	1384	-3.478	106	1181	118	1266	0
5	5	5	"kduD"	"STM3017"	2800	19610	90	160	166	39	56	57	13	98	98	0	5152	5127	1216	77	90	60	100	100	0	0.020	0.022	0.023	0.022	1.308	0.022	0.844	52	384	5179	5160	-5.609	104	5075	110	5050	0
5	6	5	"ppdB"	"STM2999"	2960	19610	90	132	137	38	54	55	13	98	96	0	4317	4320	1459	84	111	127	100	100	0	0.018	0.020	0.021	0.020	1.324	0.019	0.842	52	371	4311	4319	-5.762	78	4233	83	4236	0
5	7	5	"rbn"	"STM4027"	3150	19630	120	344	380	309	55	57	15	77	70	0	2944	3264	2941	85	114	114	80	73	0	0.101	0.102	0.103	0.113	1.903	0.103	0.979	120	571	3148	3504	-3.306	289	2859	325	3179	0
5	8	5	""	"STM0870"	3330	19620	90	352	376	92	55	57	15	100	100	0	7439	7876	2260	84	93	34	100	100	0	0.040	0.041	0.042	0.041	1.145	0.040	0.968	52	384	7652	8113	-4.630	297	7355	321	7792	0
5	9	5	"ybhP"	"STM0813"	3510	19610	90	101	101	22	54	57	18	92	73	0	4235	4297	947	85	94	41	100	100	0	0.011	0.011	0.012	0.014	1.318	0.011	0.643	52	378	4197	4259	-6.464	47	4150	47	4212	0
5	10	5	"ybgR"	"STM0758"	3680	19610	90	223	219	50	52	55	20	100	98	0	5963	5836	1197	79	87	62	100	100	0	0.029	0.029	0.029	0.028	1.282	0.029	0.927	52	394	6055	5924	-5.105	171	5884	167	5757	0
5	11	5	"fldA"	"STM0694"	3860	19610	90	1059	1107	307	52	54	13	100	100	0	3386	3563	828	73	79	39	100	100	0	0.304	0.302	0.299	0.298	1.134	0.299	0.964	52	396	4320	4545	-1.718	1007	3313	1055	3490	0
5	12	5	"gltJ"	"STM0664"	4050	19610	100	221	231	83	54	55	14	100	98	0	3846	4183	1659	72	74	26	100	100	0	0.044	0.043	0.043	0.042	1.363	0.043	0.929	80	460	3941	4288	-4.498	167	3774	177	4111	0
5	13	5	"yljA"	"STM0944"	4220	19610	90	541	559	118	54	54	12	100	100	0	1799	1856	357	73	73	9	100	100	0	0.282	0.283	0.281	0.281	1.133	0.284	0.963	52	378	2213	2288	-1.825	487	1726	505	1783	0
5	14	5	"orfB"	"STM0930"	4410	19610	90	452	452	77	54	55	12	100	100	0	2813	2747	461	71	72	11	100	100	0	0.145	0.149	0.149	0.148	1.125	0.148	0.972	52	394	3140	3074	-2.784	398	2742	398	2676	0
5	15	5	""	"STM4317"	4590	19620	90	678	662	106	54	55	12	100	100	0	1904	1888	265	71	72	11	100	100	0	0.340	0.335	0.332	0.333	1.115	0.335	0.971	52	377	2457	2425	-1.555	624	1833	608	1817	0
5	16	5	"amiB"	"STM4358"	4760	19610	90	876	859	194	54	56	13	100	100	0	6598	6500	1092	71	72	10	100	100	0	0.126	0.125	0.125	0.123	1.146	0.125	0.973	52	357	7349	7234	-2.989	822	6527	805	6429	0
5	17	5	"hflC"	"STM4364"	4930	19620	100	3798	3666	1130	54	56	14	100	100	0	4868	4606	1403	71	72	11	100	100	0	0.780	0.796	0.801	0.816	1.355	0.793	0.975	80	449	8541	8147	-0.358	3744	4797	3612	4535	0
5	18	5	"yjfH"	"STM4369"	5110	19610	90	422	494	242	54	55	11	100	100	0	3618	4297	2033	73	76	18	100	100	0	0.104	0.104	0.103	0.101	1.160	0.106	0.970	52	373	3913	4664	-3.268	368	3545	440	4224	0
5	19	5	"kbl"	"STM3709"	5280	19610	90	705	720	162	54	56	15	100	100	0	5814	5927	1237	75	83	33	100	100	0	0.113	0.114	0.112	0.113	1.118	0.114	0.975	52	387	6390	6518	-3.140	651	5739	666	5852	0
5	20	5	"gpsA"	"STM3700"	5470	19610	90	1291	1405	441	55	57	15	100	100	0	4411	4845	1495	75	83	35	100	100	0	0.285	0.283	0.287	0.281	1.132	0.281	0.969	52	395	5572	6120	-1.811	1236	4336	1350	4770	0
5	21	5	""	"STM3657"	5650	19610	90	103	106	26	55	56	12	96	86	0	1531	1426	341	78	83	22	100	100	0	0.033	0.038	0.040	0.036	1.597	0.039	0.712	52	373	1501	1399	-4.920	48	1453	51	1348	0
5	22	5	"dppA"	"STM3630"	5820	19620	100	746	727	299	56	57	14	100	100	0	5815	5553	2307	75	78	17	100	100	0	0.120	0.122	0.121	0.123	1.350	0.122	0.979	80	442	6430	6149	-3.056	690	5740	671	5478	0
5	23	5	"bcsC"	"STM3617"	5990	19610	90	213	240	92	53	54	11	100	100	0	5238	5600	1737	72	81	77	100	100	0	0.031	0.034	0.033	0.032	1.279	0.034	0.909	52	380	5326	5715	-5.013	160	5166	187	5528	0
5	24	5	""	"STM3602"	6180	19610	100	154	157	46	54	55	16	95	91	0	4503	4186	1302	70	85	136	100	98	0	0.023	0.025	0.024	0.024	1.359	0.025	0.877	80	503	4533	4219	-5.470	100	4433	103	4116	0
5	1	6	"yraL"	"STM3263"	2090	19810	90	306	334	135	52	53	12	100	100	0	5111	5736	2097	71	72	9	100	100	0	0.050	0.050	0.049	0.048	1.276	0.050	0.918	52	401	5294	5947	-4.311	254	5040	282	5665	0
5	2	6	"tdcB"	"STM3244"	2270	19810	100	192	198	76	52	54	12	97	95	0	5763	5633	2580	73	74	12	100	100	0	0.025	0.026	0.026	0.027	1.411	0.026	0.912	80	452	5830	5706	-5.345	140	5690	146	5560	0
5	3	6	"yqjH"	"STM3214"	2440	19800	90	1174	1169	225	52	54	14	100	100	0	5114	5090	737	74	76	19	100	100	0	0.223	0.223	0.227	0.220	1.197	0.218	0.933	52	386	6162	6133	-2.167	1122	5040	1117	5016	0
5	4	6	"icc"	"STM3183"	2620	19790	90	766	786	228	54	56	15	100	100	0	4863	5010	1278	75	81	39	100	100	0	0.149	0.148	0.147	0.147	1.141	0.146	0.954	52	395	5500	5667	-2.749	712	4788	732	4935	0
5	5	6	"hybA"	"STM3149"	2800	19800	90	195	218	59	54	55	13	100	100	0	5689	6365	1771	75	85	43	100	100	0	0.025	0.026	0.026	0.025	1.271	0.026	0.892	52	402	5755	6454	-5.315	141	5614	164	6290	0
5	6	6	""	"STM3141"	2980	19800	90	169	195	93	53	55	12	100	100	0	3731	4373	1686	81	86	23	100	100	0	0.032	0.033	0.030	0.030	1.396	0.034	0.837	52	394	3766	4434	-4.976	116	3650	142	4292	0
5	7	6	"uup"	"STM1062"	3160	19800	100	766	785	335	54	56	13	98	97	0	8132	8170	3521	81	92	51	100	100	0	0.088	0.090	0.090	0.086	1.368	0.090	0.966	80	410	8763	8820	-3.499	712	8051	731	8089	0
5	8	6	"helD"	"STM1075"	3320	19800	90	821	907	337	53	60	45	100	100	0	11299	12513	4389	83	190	763	100	100	0	0.068	0.069	0.068	0.067	1.278	0.067	0.961	52	364	11984	13284	-3.868	768	11216	854	12430	0
5	9	6	"hpaD"	"STM1103"	3500	19800	90	130	137	35	54	61	41	86	44	0	5866	6296	1839	88	205	722	100	98	0	0.013	0.013	0.014	0.015	1.365	0.013	0.812	52	401	5854	6291	-6.248	76	5778	83	6208	0
5	10	6	"agp"	"STM1117"	3710	19820	60	67	73	28	54	57	22	25	18	0	253	503	675	80	81	13	84	81	0	0.075	0.045	0.071	0.116	4.476	0.032	0.423	32	176	186	442	-3.734	13	173	19	423	0
5	11	6	"ymdC"	"STM1148"	3860	19790	90	370	393	106	53	55	13	100	100	0	6394	6597	1670	76	77	12	100	100	0	0.050	0.052	0.051	0.052	1.230	0.051	0.919	52	392	6635	6861	-4.317	317	6318	340	6521	0
5	12	6	"ycfN"	"STM1208"	4040	19790	90	305	370	204	54	55	13	100	100	0	3251	4007	2290	74	76	17	100	100	0	0.079	0.080	0.079	0.079	1.227	0.079	0.931	52	387	3428	4249	-3.662	251	3177	316	3933	0
5	13	6	"mopA"	"STM4330"	4210	19790	90	32063	30344	5810	56	112	464	100	100	0	8215	7844	1479	74	88	104	100	100	0	3.932	3.898	3.952	3.914	1.129	3.942	0.966	52	400	40148	38058	1.975	32007	8141	30288	7770	0
5	14	6	"rstA"	"STM1475"	4400	19790	90	911	954	169	54	90	368	100	90	0	4686	4943	767	73	83	81	100	100	0	0.186	0.185	0.180	0.184	1.098	0.180	0.961	52	400	5470	5770	-2.428	857	4613	900	4870	0
5	15	6	"speG"	"STM1502"	4570	19790	90	574	597	131	54	56	17	100	100	0	3490	3651	783	71	82	77	100	100	0	0.152	0.152	0.151	0.151	1.168	0.149	0.943	52	388	3939	4123	-2.717	520	3419	543	3580	0
5	16	6	"smf"	"STM3405"	4760	19790	90	558	585	132	55	58	18	100	100	0	7162	7788	2091	71	79	73	100	100	0	0.071	0.069	0.070	0.069	1.173	0.066	0.937	52	386	7594	8247	-3.817	503	7091	530	7717	0
5	17	6	"rplO"	"STM3421"	4930	19790	100	10600	9355	3542	57	58	14	100	100	0	1088	981	351	72	72	11	98	98	0	10.377	10.229	10.404	10.697	1.401	10.421	0.958	80	440	11559	10207	3.375	10543	1016	9298	909	0
5	18	6	"yheL"	"STM3449"	5110	19790	90	521	548	133	55	56	12	100	100	0	1408	1524	456	73	77	18	100	100	0	0.349	0.340	0.345	0.343	1.187	0.324	0.936	52	380	1801	1944	-1.518	466	1335	493	1451	0
5	19	6	""	"STM3601"	5290	19790	100	184	191	52	56	58	14	100	98	0	5084	5162	1802	81	95	67	100	100	0	0.026	0.027	0.026	0.027	1.359	0.026	0.911	80	462	5131	5216	-5.289	128	5003	135	5081	0
5	20	6	"yhjK"	"STM3615"	5470	19800	100	519	491	161	56	56	12	100	100	0	13184	12248	4067	78	86	33	100	100	0	0.035	0.036	0.036	0.035	1.259	0.035	0.959	80	438	13569	12605	-4.823	463	13106	435	12170	0
5	21	6	"yhjS"	"STM3622"	5640	19790	100	444	425	84	55	56	12	100	100	0	10047	9613	1879	79	89	37	100	100	0	0.039	0.039	0.038	0.039	1.213	0.038	0.941	80	440	10357	9904	-4.679	389	9968	370	9534	0
5	22	6	""	"STM3631"	5820	19800	100	252	248	61	56	58	14	100	97	0	9864	9329	2439	77	84	31	100	100	0	0.020	0.021	0.021	0.021	1.296	0.020	0.900	80	442	9983	9444	-5.642	196	9787	192	9252	0
5	23	6	"yiaF"	"STM3647"	6000	19790	90	1186	1324	446	54	55	14	100	100	0	4195	4622	1344	73	76	24	100	100	0	0.275	0.279	0.278	0.276	1.141	0.276	0.954	52	374	5254	5819	-1.864	1132	4122	1270	4549	0
5	24	6	"glyS"	"STM3655"	6170	19790	90	4171	4054	633	55	68	103	100	100	0	14413	13896	2228	70	113	332	100	100	0	0.287	0.289	0.289	0.290	1.107	0.282	0.965	52	387	18459	17825	-1.801	4116	14343	3999	13826	0
5	1	7	""	"STM3834"	2070	19990	90	192	195	42	51	53	13	100	100	0	5152	4948	1094	71	89	155	100	100	0	0.028	0.030	0.028	0.029	1.330	0.028	0.873	52	389	5222	5021	-5.171	141	5081	144	4877	0
5	2	7	"yidC"	"STM3842"	2260	19990	100	1764	1688	626	52	54	12	100	100	0	3611	3451	1353	73	86	144	100	100	0	0.484	0.484	0.478	0.488	1.356	0.468	0.945	80	448	5250	5014	-1.047	1712	3538	1636	3378	0
5	3	7	""	"STM3845"	2440	19990	90	165	172	34	52	54	11	100	100	0	5103	5025	558	73	74	14	100	100	0	0.022	0.024	0.023	0.024	1.311	0.023	0.847	52	387	5143	5072	-5.476	113	5030	120	4952	0
5	4	7	"phoU"	"STM3853"	2620	19990	90	1065	1105	252	54	55	12	100	100	0	3762	4047	978	73	75	15	100	100	0	0.274	0.264	0.267	0.264	1.157	0.257	0.947	52	386	4700	5025	-1.867	1011	3689	1051	3974	0
5	5	7	"pstS"	"STM3857"	2800	19980	90	10919	11138	1931	56	58	17	100	100	0	4865	4968	686	77	77	14	100	100	0	2.269	2.266	2.252	2.251	1.095	2.286	0.967	52	396	15651	15973	1.182	10863	4788	11082	4891	0
5	6	7	"atpA"	"STM3867"	2980	19980	90	10511	10346	1546	58	61	18	100	100	0	7506	7597	1067	83	87	22	100	100	0	1.408	1.369	1.379	1.366	1.080	1.363	0.967	52	372	17876	17802	0.494	10453	7423	10288	7514	0
5	7	7	"aceE"	"STM0152"	3140	19980	90	9468	9637	2376	56	88	253	100	100	0	11999	12048	2661	76	148	595	100	100	0	0.789	0.800	0.788	0.793	1.197	0.795	0.961	52	381	21335	21553	-0.341	9412	11923	9581	11972	0
5	8	7	""	"STM0159"	3340	19980	100	189	186	53	53	79	221	5	0	0	4333	4325	1682	74	156	686	98	95	0	0.032	0.031	0.032	0.032	1.391	0.030	0.902	80	469	4395	4384	-4.969	136	4259	133	4251	0
5	9	7	"cueO"	"STM0168"	3510	19970	90	275	286	107	53	54	12	100	98	0	5478	5923	2147	74	85	153	100	100	0	0.041	0.040	0.038	0.039	1.242	0.040	0.926	52	373	5626	6082	-4.605	222	5404	233	5849	0
5	10	7	"yadH"	"STM0173"	3690	19970	90	320	347	100	53	54	19	100	100	0	4602	4879	1299	74	75	12	100	100	0	0.059	0.061	0.061	0.060	1.182	0.060	0.924	52	377	4795	5099	-4.084	267	4528	294	4805	0
5	11	7	"stiA"	"STM0177"	3860	19980	80	109	117	38	52	53	12	100	94	0	3097	3095	820	73	74	11	100	100	0	0.019	0.022	0.020	0.021	1.451	0.021	0.696	52	321	3081	3087	-5.729	57	3024	65	3022	0
5	12	7	"folK"	"STM0183"	4040	19980	80	222	238	68	53	54	11	100	100	0	2388	2571	880	72	75	27	100	100	0	0.073	0.074	0.074	0.074	1.202	0.071	0.924	52	334	2485	2684	-3.777	169	2316	185	2499	0
5	13	7	""	"STM1585"	4220	19980	80	123	125	33	54	55	12	98	92	0	1158	1253	369	73	76	27	100	100	0	0.064	0.060	0.059	0.056	1.445	0.056	0.778	52	334	1154	1251	-3.975	69	1085	71	1180	0
5	14	7	"srfA"	"STM1593"	4410	19980	90	191	193	47	55	56	12	100	100	0	5556	5551	1414	75	80	30	100	100	0	0.025	0.025	0.024	0.025	1.338	0.025	0.887	52	385	5617	5614	-5.333	136	5481	138	5476	0
5	15	7	"ydcR"	"STM1598"	4580	19980	100	647	711	295	53	54	12	100	100	0	5248	5762	2587	71	73	14	100	100	0	0.115	0.116	0.116	0.116	1.340	0.111	0.933	80	449	5771	6349	-3.124	594	5177	658	5691	0
5	16	7	"ydcN"	"STM1605"	4760	19970	90	208	213	44	52	53	12	100	100	0	3152	3193	390	70	70	10	100	100	0	0.051	0.052	0.051	0.050	1.258	0.050	0.909	52	389	3238	3284	-4.304	156	3082	161	3123	0
5	17	7	""	"STM1613"	4940	19970	90	80	82	16	53	55	12	82	61	0	1441	1413	297	72	72	11	100	100	0	0.020	0.022	0.024	0.023	1.532	0.020	0.477	52	373	1396	1370	-5.664	27	1369	29	1341	0
5	18	7	""	"STM1620"	5110	19970	90	177	177	50	54	55	12	98	96	0	5580	5700	1206	72	82	84	100	100	0	0.022	0.022	0.022	0.022	1.281	0.022	0.868	52	372	5631	5751	-5.485	123	5508	123	5628	0
5	19	7	""	"STM1786"	5280	19970	90	129	131	36	56	57	14	94	90	0	5817	5651	1376	79	120	189	100	100	0	0.013	0.013	0.015	0.015	1.324	0.013	0.739	52	374	5811	5647	-6.297	73	5738	75	5572	0
5	20	7	"treA"	"STM1796"	5460	19970	90	536	524	132	55	56	14	100	100	0	10347	10426	1886	75	127	329	100	100	0	0.047	0.045	0.046	0.044	1.288	0.044	0.939	52	366	10753	10820	-4.417	481	10272	469	10351	0
5	21	7	"fadR"	"STM1805"	5640	19980	100	446	428	118	53	55	14	100	100	0	3845	3561	1148	75	105	259	97	97	0	0.104	0.108	0.107	0.114	1.568	0.103	0.948	80	452	4163	3861	-3.262	393	3770	375	3486	0
5	22	7	"ycgL"	"STM1813"	5810	19970	90	305	306	60	55	57	16	100	100	0	1637	1643	348	71	82	75	100	100	0	0.160	0.160	0.156	0.160	1.295	0.152	0.926	52	376	1816	1823	-2.647	250	1566	251	1572	0
5	23	7	""	"STM1827"	6010	19970	100	247	245	70	54	56	16	98	96	0	9976	9436	3057	71	81	69	100	100	0	0.019	0.020	0.020	0.020	1.326	0.020	0.916	80	466	10098	9556	-5.681	193	9905	191	9365	0
5	24	7	"manZ"	"STM1832"	6170	19970	90	762	757	108	55	56	14	100	100	0	4031	4007	479	70	76	52	100	100	0	0.178	0.178	0.179	0.178	1.198	0.177	0.956	52	369	4668	4639	-2.486	707	3961	702	3937	0
5	1	8	""	"STM2357"	2090	20160	80	531	518	101	51	54	14	100	100	0	6394	6346	1230	72	73	13	100	100	0	0.076	0.074	0.072	0.074	1.192	0.072	0.944	52	321	6802	6741	-3.719	480	6322	467	6274	0
5	2	8	""	"STM2361"	2270	20160	100	188	180	51	52	57	34	93	90	0	5617	5399	1330	74	94	161	100	100	0	0.025	0.024	0.024	0.024	1.372	0.024	0.870	80	450	5679	5453	-5.349	136	5543	128	5325	0
5	3	8	"dedA"	"STM2367"	2450	20160	90	508	489	80	52	59	38	100	100	0	3052	2983	394	73	98	178	100	100	0	0.153	0.150	0.155	0.149	1.207	0.147	0.949	52	367	3435	3347	-2.708	456	2979	437	2910	0
5	4	8	""	"STM2376"	2620	20150	90	147	152	38	53	54	12	100	98	0	2805	2780	493	72	74	33	100	100	0	0.034	0.037	0.036	0.034	1.486	0.034	0.782	52	379	2827	2807	-4.862	94	2733	99	2708	0
5	5	8	"yfcL"	"STM2380"	2810	20160	90	132	133	25	53	54	12	100	98	0	1140	1170	207	74	76	16	100	100	0	0.074	0.073	0.069	0.070	1.411	0.071	0.792	52	388	1145	1176	-3.754	79	1066	80	1096	0
5	6	8	"yfcY"	"STM2389"	2980	20150	90	211	212	51	53	55	12	100	98	0	6186	6550	1863	76	80	21	100	100	0	0.026	0.025	0.024	0.024	1.223	0.024	0.923	52	381	6268	6633	-5.273	158	6110	159	6474	0
5	7	8	""	"STM2594"	3160	20160	80	226	219	54	52	53	11	100	100	0	8356	7898	2383	74	76	16	100	100	0	0.021	0.021	0.021	0.021	1.250	0.020	0.928	52	328	8456	7991	-5.573	174	8282	167	7824	0
5	8	8	""	"STM2598"	3330	20150	90	97	103	31	52	53	12	96	84	0	2423	2481	418	72	73	18	100	100	0	0.019	0.021	0.019	0.021	1.524	0.021	0.630	52	373	2396	2460	-5.707	45	2351	51	2409	0
5	9	8	""	"STM2603"	3510	20150	90	112	112	26	53	54	12	98	90	0	3438	3450	692	72	81	67	100	100	0	0.018	0.017	0.018	0.018	1.324	0.017	0.754	52	388	3425	3437	-5.834	59	3366	59	3378	0
5	10	8	""	"STM2607"	3690	20150	80	68	70	18	51	53	12	63	38	0	1043	1039	166	70	77	56	100	100	0	0.017	0.020	0.025	0.025	1.639	0.020	0.353	52	327	990	988	-5.839	17	973	19	969	0
5	11	8	""	"STM1028"	3850	20140	90	111	111	27	52	53	13	98	86	0	3202	3045	841	71	110	269	100	100	0	0.019	0.020	0.021	0.020	1.365	0.018	0.709	52	371	3190	3033	-5.730	59	3131	59	2974	0
5	12	8	""	"STM2617"	4040	20150	90	127	129	28	52	53	12	98	98	0	4942	4653	1213	69	111	262	100	100	0	0.015	0.017	0.017	0.017	1.406	0.015	0.792	52	393	4948	4661	-6.022	75	4873	77	4584	0
5	13	8	"yrbD"	"STM3311"	4230	20150	90	508	512	60	53	55	16	100	100	0	3129	3185	243	70	83	109	100	100	0	0.149	0.147	0.147	0.146	1.122	0.145	0.963	52	393	3514	3574	-2.749	455	3059	459	3115	0
5	14	8	"yhbN"	"STM3318"	4420	20150	90	574	592	150	54	56	17	100	100	0	3098	3250	672	72	75	23	100	100	0	0.172	0.169	0.171	0.166	1.174	0.172	0.962	52	369	3546	3716	-2.541	520	3026	538	3178	0
5	15	8	""	"STM3333"	4580	20150	100	372	380	114	54	55	13	100	97	0	6691	6442	1897	72	74	14	100	100	0	0.048	0.051	0.051	0.049	1.306	0.051	0.945	80	418	6937	6696	-4.380	318	6619	326	6370	0
5	16	8	"sspA"	"STM3342"	4760	20150	90	1866	1813	390	52	54	13	100	100	0	2928	2806	476	70	71	12	100	100	0	0.635	0.644	0.649	0.632	1.174	0.642	0.971	52	372	4672	4497	-0.656	1814	2858	1761	2736	0
5	17	8	"yhcM"	"STM3346"	4940	20150	100	652	666	209	53	54	12	100	100	0	5251	5501	1683	70	72	14	100	100	0	0.116	0.113	0.113	0.111	1.195	0.112	0.967	80	452	5780	6044	-3.113	599	5181	613	5431	0
5	18	8	""	"STM3356"	5110	20140	90	115	114	25	53	54	12	100	94	0	3994	3781	1100	69	71	12	100	100	0	0.016	0.016	0.016	0.017	1.382	0.015	0.692	52	372	3987	3773	-5.984	62	3925	61	3712	0
5	19	8	""	"STM0761"	5290	20140	90	129	134	28	53	53	12	100	100	0	2812	2890	429	73	81	34	100	100	0	0.028	0.029	0.027	0.027	1.363	0.028	0.814	52	389	2815	2898	-5.172	76	2739	81	2817	0
5	20	8	""	"STM0765"	5470	20140	90	105	108	21	53	54	13	100	92	0	5699	5651	880	73	83	155	100	100	0	0.009	0.010	0.012	0.012	1.129	0.009	0.716	52	382	5678	5633	-6.757	52	5626	55	5578	0
5	21	8	"galM"	"STM0773"	5640	20150	90	699	715	114	54	56	13	100	100	0	7609	7776	1279	75	80	30	100	100	0	0.086	0.086	0.085	0.086	1.104	0.084	0.969	52	372	8179	8362	-3.546	645	7534	661	7701	0
5	22	8	"modA"	"STM0781"	5830	20160	90	777	816	141	53	55	13	100	100	0	4539	4804	728	70	74	24	100	100	0	0.162	0.161	0.159	0.160	1.114	0.157	0.962	52	384	5193	5497	-2.626	724	4469	763	4734	0
5	23	8	"hutI"	"STM0787"	6000	20160	100	465	446	164	53	54	12	100	100	0	6271	6150	1881	70	71	13	100	100	0	0.066	0.065	0.065	0.061	1.365	0.066	0.954	80	441	6613	6473	-3.912	412	6201	393	6080	0
5	24	8	"hutU"	"STM0790"	6180	20140	90	184	195	38	53	54	12	100	100	0	5994	5750	1314	69	70	12	100	100	0	0.022	0.025	0.024	0.025	1.280	0.024	0.903	52	389	6056	5823	-5.499	131	5925	142	5681	0
5	1	9	""	"STM0902"	2100	20340	90	97	97	19	54	55	12	90	82	0	6096	6307	897	70	73	28	100	100	0	0.007	0.007	0.011	0.011	1.060	0.006	0.615	52	394	6069	6280	-7.131	43	6026	43	6237	0
5	2	9	""	"STM0906"	2270	20340	90	83	90	20	52	53	12	96	73	0	1903	1787	390	70	71	10	100	100	0	0.017	0.022	0.022	0.022	1.466	0.021	0.554	52	365	1864	1755	-5.886	31	1833	38	1717	0
5	3	9	""	"STM0912"	2440	20330	90	131	132	21	53	55	18	100	96	0	9045	9322	1245	73	82	100	100	100	0	0.009	0.009	0.011	0.012	1.138	0.008	0.838	52	388	9050	9328	-6.846	78	8972	79	9249	0
5	4	9	""	"STM0917"	2630	20330	90	73	75	15	52	53	12	71	42	0	1888	1847	408	69	74	37	100	100	0	0.012	0.013	0.017	0.017	1.393	0.011	0.314	52	386	1840	1801	-6.437	21	1819	23	1778	0
5	5	9	""	"STM0921"	2800	20340	100	72	76	20	52	53	12	76	37	0	3433	3231	1047	71	73	12	100	100	0	0.006	0.008	0.013	0.015	1.528	0.007	0.398	80	461	3382	3184	-7.393	20	3362	24	3160	0
5	6	9	""	"STM0925"	2990	20330	80	83	84	21	53	55	12	76	55	0	3232	3068	942	74	75	11	100	100	0	0.009	0.010	0.015	0.016	1.329	0.010	0.514	52	320	3188	3025	-6.718	30	3158	31	2994	0
5	7	9	""	"STM4205"	3150	20330	90	186	185	40	54	55	14	100	100	0	4510	4579	956	77	101	192	100	100	0	0.030	0.029	0.029	0.029	1.284	0.029	0.902	52	373	4565	4633	-5.070	132	4433	131	4502	0
5	8	9	""	"STM4209"	3330	20330	90	64	65	16	51	54	14	44	13	0	851	833	142	73	99	191	100	98	0	0.017	0.018	0.027	0.028	1.761	0.012	0.103	52	380	791	774	-5.903	13	778	14	760	0
5	9	9	""	"STM4213"	3510	20330	100	300	293	84	52	53	11	100	100	0	9247	8447	2327	74	86	46	100	100	0	0.027	0.029	0.029	0.029	1.313	0.029	0.946	80	470	9421	8614	-5.209	248	9173	241	8373	0
5	10	9	""	"STM4218"	3700	20330	90	71	73	18	53	54	11	61	40	0	1278	1409	474	71	73	14	100	100	0	0.015	0.015	0.021	0.021	1.480	0.015	0.342	52	372	1225	1358	-6.067	18	1207	20	1338	0
5	11	9	"yjbF"	"STM4223"	3870	20330	100	107	110	30	53	53	11	98	88	0	2476	2451	971	70	73	40	100	100	0	0.022	0.024	0.024	0.025	1.570	0.023	0.745	80	462	2460	2438	-5.478	54	2406	57	2381	0
5	12	9	"yjbN"	"STM4243"	4050	20320	90	285	280	86	52	53	12	100	100	0	3123	3087	882	69	72	17	100	100	0	0.076	0.076	0.076	0.073	1.224	0.077	0.942	52	367	3287	3246	-3.712	233	3054	228	3018	0
5	13	9	""	"STM1009"	4230	20330	100	334	316	114	53	54	12	97	97	0	19824	18200	6478	70	72	16	100	100	0	0.014	0.015	0.015	0.016	1.470	0.015	0.947	80	462	20035	18393	-6.135	281	19754	263	18130	0
5	14	9	""	"STM1866"	4410	20330	80	182	185	45	52	53	13	100	100	0	1620	1667	426	71	72	12	100	100	0	0.084	0.083	0.082	0.082	1.285	0.082	0.895	52	322	1679	1729	-3.575	130	1549	133	1596	0
5	15	9	"hisP"	"STM2351"	4590	20330	100	326	336	121	53	54	12	98	96	0	4056	4015	1387	71	73	14	100	100	0	0.069	0.072	0.073	0.069	1.358	0.072	0.948	80	430	4258	4227	-3.868	273	3985	283	3944	0
5	16	9	"flgL"	"STM1184"	4760	20320	90	412	425	97	53	54	12	100	100	0	5214	5407	979	69	71	23	100	100	0	0.070	0.070	0.069	0.068	1.163	0.070	0.958	52	356	5504	5710	-3.841	359	5145	372	5338	0
5	17	9	"nrdA"	"STM2277"	4930	20330	100	3441	3068	1030	53	54	12	100	100	0	10394	9098	3223	68	71	21	100	98	0	0.328	0.334	0.333	0.351	1.355	0.329	0.979	80	452	13714	12045	-1.608	3388	10326	3015	9030	0
5	18	9	"envF"	"STM1240"	5120	20330	100	222	220	63	52	54	13	98	97	0	3246	3146	985	70	72	13	100	100	0	0.054	0.055	0.055	0.056	1.254	0.054	0.934	80	449	3346	3244	-4.224	170	3176	168	3076	0
5	19	9	"nrfA"	"STM4277"	5280	20320	90	142	148	43	52	53	15	98	98	0	6514	6498	1721	72	179	735	100	100	0	0.014	0.015	0.015	0.015	1.328	0.015	0.831	52	376	6532	6522	-6.161	90	6442	96	6426	0
5	20	9	"araH"	"STM1931"	5470	20320	90	93	105	38	52	53	13	96	88	0	1560	1736	635	70	136	596	100	84	0	0.028	0.032	0.030	0.030	1.399	0.032	0.681	52	395	1531	1719	-5.184	41	1490	53	1666	0
5	21	9	"yecM"	"STM1908"	5650	20320	90	200	197	40	53	54	12	100	100	0	2935	2929	675	72	75	23	100	100	0	0.051	0.050	0.050	0.050	1.265	0.050	0.915	52	389	3010	3001	-4.284	147	2863	144	2857	0
5	22	9	"yecO"	"STM1905"	5830	20330	90	406	414	60	54	55	13	100	100	0	3986	3962	573	70	72	22	100	100	0	0.090	0.092	0.090	0.092	1.174	0.089	0.953	52	366	4268	4252	-3.476	352	3916	360	3892	0
5	23	9	""	"STM1669"	5990	20320	90	221	223	34	54	56	14	100	100	0	10505	10379	1122	70	107	313	100	100	0	0.016	0.016	0.016	0.016	1.233	0.016	0.908	52	354	10602	10478	-5.965	167	10435	169	10309	0
5	24	9	"yicM"	"STM3776"	6170	20320	90	339	341	55	53	56	16	100	100	0	5517	5410	716	69	111	277	100	100	0	0.052	0.054	0.053	0.053	1.147	0.054	0.949	52	402	5734	5629	-4.252	286	5448	288	5341	0
5	1	10	"yafK"	"STM0312"	2090	20520	80	255	280	64	52	55	13	100	100	0	2856	2979	749	69	69	9	100	100	0	0.073	0.078	0.079	0.078	1.212	0.076	0.940	52	326	2990	3138	-3.779	203	2787	228	2910	0
5	2	10	"proB"	"STM0321"	2270	20510	90	755	786	189	51	53	12	100	100	0	4730	5159	1179	71	72	16	100	100	0	0.151	0.144	0.146	0.143	1.139	0.143	0.966	52	388	5363	5823	-2.726	704	4659	735	5088	0
5	3	10	""	"STM0327"	2450	20510	90	75	77	17	52	53	12	73	46	0	1155	1240	501	70	71	13	100	100	0	0.021	0.021	0.023	0.025	1.584	0.020	0.411	52	396	1108	1195	-5.560	23	1085	25	1170	0
5	4	10	""	"STM0332"	2630	20510	90	111	111	24	51	52	12	98	88	0	3805	3664	854	69	70	9	100	100	0	0.016	0.017	0.017	0.018	1.374	0.016	0.767	52	380	3796	3655	-5.960	60	3736	60	3595	0
5	5	10	""	"STM1047"	2790	20510	90	125	129	35	52	53	12	100	98	0	3814	3819	1018	71	114	288	100	100	0	0.020	0.021	0.021	0.020	1.408	0.020	0.813	52	371	3816	3825	-5.680	73	3743	77	3748	0
5	6	10	"pepN"	"STM1057"	2990	20510	100	793	743	219	52	53	13	100	100	0	6160	5730	1493	71	101	245	100	100	0	0.122	0.122	0.120	0.117	1.288	0.122	0.960	80	468	6830	6350	-3.039	741	6089	691	5659	0
5	7	10	"yeaO"	"STM1277"	3160	20510	90	236	235	39	53	54	12	100	100	0	1377	1327	230	72	72	11	100	100	0	0.140	0.145	0.142	0.144	1.226	0.141	0.920	52	373	1488	1437	-2.834	183	1305	182	1255	0
5	8	10	"mipA"	"STM1286"	3330	20500	90	1636	1570	423	52	59	51	100	100	0	3044	3057	863	71	86	96	100	100	0	0.533	0.508	0.510	0.504	1.171	0.499	0.973	52	387	4557	4504	-0.908	1584	2973	1518	2986	0
5	9	10	"gapA"	"STM1290"	3520	20510	100	5120	4730	1616	53	58	47	100	100	0	3123	2893	899	74	94	97	100	100	0	1.662	1.659	1.653	1.567	1.414	1.703	0.965	80	451	8116	7496	0.733	5067	3049	4677	2819	0
5	10	10	"topB"	"STM1298"	3700	20510	100	710	704	226	54	54	11	100	100	0	7566	7270	2342	69	70	9	100	100	0	0.088	0.090	0.089	0.089	1.267	0.090	0.964	80	430	8153	7851	-3.515	656	7497	650	7201	0
5	11	10	"astB"	"STM1306"	3860	20500	90	157	154	30	54	54	11	100	100	0	5398	5256	893	68	76	66	100	100	0	0.019	0.019	0.020	0.019	1.288	0.019	0.861	52	360	5433	5288	-5.693	103	5330	100	5188	0
5	12	10	"celF"	"STM1316"	4050	20500	100	360	348	75	51	52	11	100	98	0	5183	4951	1074	69	73	47	100	100	0	0.060	0.061	0.061	0.061	1.249	0.060	0.949	80	470	5423	5179	-4.049	309	5114	297	4882	0
5	13	10	"rfbX"	"STM2088"	4220	20500	90	274	268	36	52	54	12	100	100	0	4293	4190	637	70	76	60	100	100	0	0.053	0.052	0.053	0.053	1.163	0.052	0.939	52	364	4445	4336	-4.250	222	4223	216	4120	0
5	14	10	"rfbB"	"STM2097"	4410	20510	100	734	719	216	53	54	13	100	100	0	4344	4207	1108	69	75	54	100	100	0	0.159	0.161	0.160	0.154	1.311	0.162	0.965	80	449	4956	4804	-2.650	681	4275	666	4138	0
5	15	10	"wcaD"	"STM2112"	4580	20500	100	129	131	33	54	54	12	97	93	0	4423	4244	1040	69	69	10	100	100	0	0.017	0.018	0.019	0.019	1.314	0.019	0.806	80	418	4429	4252	-5.859	75	4354	77	4175	0
5	16	10	"wza"	"STM2118"	4750	20500	90	111	111	26	53	55	12	100	92	0	4305	4082	917	69	92	192	100	100	0	0.014	0.014	0.015	0.016	1.339	0.015	0.731	52	386	4294	4071	-6.191	58	4236	58	4013	0
5	17	10	"yegD"	"STM2125"	4930	20510	90	186	190	40	54	55	13	100	100	0	4203	4080	581	68	92	191	100	100	0	0.032	0.034	0.032	0.032	1.326	0.033	0.893	52	381	4267	4148	-4.969	132	4135	136	4012	0
5	18	10	""	"STM2135"	5110	20500	90	174	175	35	53	55	13	100	100	0	7911	7458	1556	69	80	85	100	100	0	0.015	0.017	0.016	0.017	1.372	0.016	0.870	52	372	7963	7511	-6.018	121	7842	122	7389	0
5	19	10	""	"STM4057"	5280	20500	90	137	142	39	52	53	12	100	96	0	1145	1274	417	69	86	94	100	100	0	0.079	0.075	0.071	0.071	1.426	0.072	0.846	52	380	1161	1295	-3.662	85	1076	90	1205	0
5	20	10	""	"STM4066"	5460	20500	100	156	152	35	53	54	13	97	96	0	3452	3296	737	69	78	59	100	100	0	0.030	0.031	0.030	0.030	1.352	0.030	0.837	80	472	3486	3326	-5.038	103	3383	99	3227	0
5	21	10	"ydeZ"	"STM4076"	5640	20500	90	126	124	24	52	53	12	100	98	0	3808	3760	503	68	78	80	100	100	0	0.020	0.020	0.020	0.019	1.393	0.018	0.769	52	380	3814	3764	-5.659	74	3740	72	3692	0
5	22	10	"glpX"	"STM4085"	5810	20500	90	309	308	47	54	55	15	100	100	0	4102	3914	719	69	98	178	100	100	0	0.063	0.066	0.065	0.067	1.247	0.065	0.932	52	376	4288	4099	-3.983	255	4033	254	3845	0
5	23	10	"menA"	"STM4090"	5990	20500	90	432	447	150	55	58	19	100	100	0	3393	3565	1375	69	103	200	100	100	0	0.113	0.112	0.112	0.113	1.230	0.108	0.936	52	389	3701	3888	-3.140	377	3324	392	3496	0
5	24	10	"metB"	"STM4100"	6170	20500	90	768	761	100	54	56	19	100	100	0	4715	4683	599	68	91	146	100	100	0	0.154	0.153	0.154	0.154	1.119	0.149	0.967	52	395	5361	5322	-2.702	714	4647	707	4615	0
5	1	11	""	"STM2986"	2090	20690	90	128	132	28	52	54	13	100	100	0	3351	3412	426	69	69	10	100	100	0	0.023	0.024	0.023	0.023	1.373	0.024	0.781	52	386	3358	3423	-5.432	76	3282	80	3343	0
5	2	11	"recD"	"STM2993"	2270	20690	90	283	288	54	52	53	12	100	100	0	6002	5874	1168	70	71	11	100	100	0	0.039	0.041	0.039	0.041	1.241	0.040	0.950	52	380	6163	6040	-4.683	231	5932	236	5804	0
5	3	11	"ygdQ"	"STM3006"	2440	20690	80	283	280	55	52	53	12	100	100	0	2878	2784	481	70	77	50	100	100	0	0.082	0.084	0.082	0.083	1.251	0.081	0.929	52	328	3039	2942	-3.604	231	2808	228	2714	0
5	4	11	"araE"	"STM3016"	2620	20690	90	192	184	36	52	53	13	98	98	0	5715	5662	947	69	79	62	100	100	0	0.025	0.024	0.024	0.023	1.260	0.023	0.912	52	395	5786	5725	-5.334	140	5646	132	5593	0
5	5	11	"yohM"	"STM3024"	2810	20690	90	295	301	43	51	52	12	100	100	0	3436	3500	381	69	75	43	100	100	0	0.072	0.073	0.072	0.072	1.171	0.072	0.948	52	396	3611	3681	-3.787	244	3367	250	3431	0
5	6	11	"stdA"	"STM3029"	2980	20680	90	94	96	21	50	53	19	90	65	0	3178	3177	409	70	72	19	100	100	0	0.014	0.015	0.015	0.016	1.366	0.013	0.568	52	379	3152	3153	-6.142	44	3108	46	3107	0
5	7	11	""	"STM2691"	3170	20690	90	139	142	29	52	53	11	100	100	0	5443	5237	871	70	70	11	100	100	0	0.016	0.017	0.017	0.017	1.328	0.017	0.821	52	378	5460	5257	-5.949	87	5373	90	5167	0
5	8	11	""	"STM2698"	3340	20690	80	64	63	14	51	52	11	55	21	0	383	369	129	70	70	9	100	100	0	0.042	0.040	0.059	0.058	2.155	0.031	0.114	52	328	326	311	-4.590	13	313	12	299	0
5	9	11	""	"STM2705"	3520	20680	90	103	103	19	50	52	12	98	94	0	2901	2906	579	71	71	10	100	100	0	0.019	0.019	0.020	0.019	1.364	0.018	0.710	52	380	2883	2888	-5.739	53	2830	53	2835	0
5	10	11	"yjfY"	"STM4389"	3700	20680	90	139	144	40	52	53	11	100	92	0	1140	1090	273	68	69	9	100	100	0	0.081	0.090	0.089	0.082	1.540	0.091	0.824	52	364	1159	1114	-3.623	87	1072	92	1022	0
5	11	11	"thrL"	"STM0001"	3860	20690	90	69	69	17	53	53	11	59	32	0	114	118	35	68	69	10	96	86	0	0.348	0.320	0.430	0.349	2.819	0.304	0.200	52	378	62	66	-1.524	16	46	16	50	0
5	12	11	""	"STM0270"	4040	20680	90	116	113	21	52	53	11	100	98	0	2675	2631	377	69	71	32	100	100	0	0.025	0.024	0.024	0.023	1.418	0.023	0.756	52	395	2670	2623	-5.348	64	2606	61	2562	0
5	13	11	""	"STM0538"	4230	20680	90	124	123	28	52	53	12	98	94	0	2577	2534	481	69	72	32	100	100	0	0.029	0.029	0.027	0.028	1.411	0.028	0.794	52	386	2580	2536	-5.122	72	2508	71	2465	0
5	14	11	""	"STM0554"	4400	20680	90	91	93	20	52	53	12	96	78	0	1530	1489	357	67	68	10	100	100	0	0.027	0.029	0.029	0.027	1.549	0.028	0.609	52	372	1502	1463	-5.229	39	1463	41	1422	0
5	15	11	""	"STM0567"	4580	20680	90	206	210	54	54	54	12	100	100	0	3041	2940	821	68	70	14	100	100	0	0.051	0.054	0.055	0.054	1.370	0.054	0.905	52	386	3125	3028	-4.290	152	2973	156	2872	0
5	16	11	""	"STM0575"	4770	20690	90	93	95	23	53	53	12	90	80	0	2842	2776	370	70	71	15	100	100	0	0.014	0.016	0.016	0.018	1.495	0.015	0.550	52	394	2812	2748	-6.115	40	2772	42	2706	0
5	17	11	""	"STM0580"	4940	20680	90	202	199	30	53	53	11	100	100	0	2300	2289	230	70	72	12	100	100	0	0.067	0.066	0.064	0.065	1.219	0.066	0.920	52	374	2379	2365	-3.904	149	2230	146	2219	0
5	18	11	"ybdZ"	"STM0587"	5110	20680	90	181	182	47	53	55	19	100	98	0	669	656	162	68	74	98	100	100	0	0.213	0.219	0.213	0.210	1.374	0.218	0.892	52	388	729	717	-2.231	128	601	129	588	0
5	19	11	""	"STM2244"	5290	20680	90	113	120	32	53	55	18	96	84	0	1557	1560	456	68	75	98	100	100	0	0.040	0.045	0.046	0.042	1.494	0.044	0.749	52	389	1549	1559	-4.633	60	1489	67	1492	0
5	20	11	"yegT"	"STM2142"	5470	20680	90	97	98	19	54	54	12	94	82	0	3610	3364	763	68	69	10	100	100	0	0.012	0.013	0.015	0.015	1.277	0.013	0.646	52	373	3585	3340	-6.364	43	3542	44	3296	0
5	21	11	"yehU"	"STM2159"	5640	20680	90	273	271	63	54	55	12	100	100	0	5313	5010	1200	67	71	33	100	100	0	0.042	0.044	0.044	0.043	1.225	0.044	0.942	52	386	5465	5160	-4.582	219	5246	217	4943	0
5	22	11	"yohC"	"STM2169"	5830	20670	90	120	118	23	53	54	11	100	94	0	2770	2670	584	67	71	42	100	100	0	0.025	0.025	0.025	0.025	1.403	0.024	0.756	52	380	2770	2668	-5.334	67	2703	65	2603	0
5	23	11	"yohI"	"STM2174"	6000	20680	100	181	180	55	52	54	12	98	96	0	3402	3123	1020	67	69	36	100	100	0	0.039	0.042	0.041	0.041	1.340	0.041	0.899	80	452	3464	3184	-4.692	129	3335	128	3056	0
5	24	11	"yfhD"	"STM2567"	6180	20670	90	235	238	46	53	54	12	100	100	0	5834	5851	814	67	69	14	100	100	0	0.032	0.032	0.030	0.031	1.197	0.032	0.928	52	394	5949	5969	-4.986	182	5767	185	5784	0
5	1	12	"hupA"	"STM4170"	2090	20870	100	1224	1143	333	51	52	11	100	100	0	1220	1108	391	69	69	9	100	100	0	1.019	1.051	1.032	1.120	1.353	1.019	0.975	80	454	2324	2131	0.027	1173	1151	1092	1039	0
5	2	12	"hupA"	"STM4170"	2270	20870	100	779	793	271	52	53	11	100	100	0	494	502	163	69	70	10	100	100	0	1.711	1.711	1.701	1.703	1.314	1.725	0.948	80	430	1152	1174	0.774	727	425	741	433	0
5	3	12	"hilA"	"STM2876"	2450	20870	100	804	862	272	52	53	11	100	100	0	3912	4175	1191	69	70	9	100	100	0	0.196	0.197	0.198	0.196	1.176	0.197	0.965	80	440	4595	4916	-2.353	752	3843	810	4106	0
5	4	12	"hilA"	"STM2876"	2630	20860	90	394	380	101	52	53	13	100	100	0	1853	1794	436	69	69	10	100	100	0	0.192	0.190	0.187	0.187	1.206	0.191	0.954	52	375	2126	2053	-2.383	342	1784	328	1725	0
5	5	12	"hilC"	"STM2867"	2810	20870	90	896	903	181	51	52	13	100	100	0	1966	1970	345	69	69	10	100	100	0	0.445	0.448	0.447	0.445	1.133	0.444	0.971	52	364	2742	2753	-1.167	845	1897	852	1901	0
5	6	12	"hilC"	"STM2867"	2980	20870	100	831	788	271	53	54	19	100	98	0	1876	1730	600	70	72	17	100	100	0	0.431	0.443	0.432	0.440	1.241	0.440	0.974	80	438	2584	2395	-1.215	778	1806	735	1660	0
5	7	12	"hns"	"STM1751"	3160	20860	100	907	840	266	52	54	14	100	100	0	838	801	267	68	69	11	100	98	0	1.110	1.075	1.071	1.114	1.468	1.067	0.964	80	432	1625	1521	0.151	855	770	788	733	0
5	8	12	"hns"	"STM1751"	3340	20870	100	505	521	149	50	52	13	100	100	0	693	661	224	69	70	11	100	100	0	0.729	0.796	0.799	0.818	1.264	0.765	0.929	80	430	1079	1063	-0.456	455	624	471	592	0
5	9	12	"hns"	"STM1751"	3510	20860	90	916	881	225	50	52	13	100	100	0	808	788	200	71	71	11	100	100	0	1.175	1.159	1.154	1.167	1.211	1.162	0.956	52	372	1603	1548	0.233	866	737	831	717	0
5	10	12	"hilD"	"STM2875"	3690	20860	90	875	909	221	54	55	14	100	100	0	1052	1061	211	72	73	12	100	100	0	0.838	0.865	0.846	0.859	1.138	0.867	0.958	52	380	1801	1844	-0.255	821	980	855	989	0
5	11	12	"hilD"	"STM2875"	3860	20860	90	667	748	296	52	54	13	100	100	0	791	875	328	68	70	11	100	100	0	0.851	0.862	0.836	0.860	1.197	0.855	0.955	52	379	1338	1503	-0.233	615	723	696	807	0
5	12	12	"stpA"	"STM2799"	4050	20860	90	602	628	106	52	53	12	100	100	0	1211	1241	179	67	68	10	100	100	0	0.481	0.491	0.494	0.488	1.125	0.488	0.957	52	387	1694	1750	-1.057	550	1144	576	1174	0
5	13	12	"csrA"	"STM2826"	4230	20860	100	195	202	82	52	53	12	96	92	0	483	518	230	67	68	9	100	98	0	0.344	0.333	0.335	0.326	1.373	0.329	0.933	80	440	559	601	-1.541	143	416	150	451	0
5	14	12	"dps"	"STM0831"	4390	20860	90	144	140	31	52	54	14	100	96	0	880	901	239	68	76	57	100	100	0	0.113	0.106	0.110	0.103	1.276	0.105	0.880	52	354	904	921	-3.142	92	812	88	833	0
5	15	12	"dps"	"STM0831"	4580	20860	100	153	150	41	52	54	13	97	96	0	938	950	324	68	74	49	97	96	0	0.116	0.111	0.115	0.112	1.461	0.110	0.888	80	458	971	980	-3.107	101	870	98	882	0
5	16	12	"dps"	"STM0831"	4760	20860	90	171	170	27	51	53	12	100	100	0	1119	1168	178	69	68	9	100	100	0	0.114	0.108	0.107	0.107	1.247	0.105	0.875	52	357	1170	1218	-3.129	120	1050	119	1099	0
5	17	12	"oxyR"	"STM4125"	4930	20860	90	492	629	419	52	52	12	100	100	0	670	886	601	70	71	11	100	100	0	0.733	0.707	0.727	0.713	1.186	0.698	0.955	52	378	1040	1393	-0.447	440	600	577	816	0
5	18	12	"oxyR"	"STM4125"	5120	20860	90	1026	996	343	52	52	12	100	100	0	1364	1385	407	68	71	21	100	100	0	0.752	0.717	0.704	0.686	1.297	0.729	0.960	52	386	2270	2261	-0.412	974	1296	944	1317	0
5	19	12	"fur"	"STM0693"	5300	20850	90	283	273	72	52	53	11	100	98	0	1141	1135	238	68	70	21	100	100	0	0.215	0.207	0.194	0.196	1.345	0.201	0.921	52	366	1304	1288	-2.216	231	1073	221	1067	0
5	20	12	"fur"	"STM0693"	5470	20860	100	220	216	52	52	53	11	98	98	0	893	878	217	67	68	10	100	100	0	0.203	0.202	0.203	0.205	1.295	0.199	0.926	80	430	994	975	-2.298	168	826	164	811	0
5	21	12	"envR"	"STM3389"	5640	20850	90	86	89	26	53	55	13	75	69	0	1390	1419	302	69	70	13	100	100	0	0.025	0.027	0.033	0.031	1.520	0.025	0.422	52	364	1354	1386	-5.323	33	1321	36	1350	0
5	22	12	"envR"	"STM3389"	5830	20860	100	89	93	26	52	53	12	88	67	0	1157	1127	274	68	68	12	100	100	0	0.034	0.039	0.037	0.037	1.876	0.035	0.488	80	457	1126	1100	-4.879	37	1089	41	1059	0
5	23	12	"envR"	"STM3389"	6010	20860	100	70	72	19	51	53	12	61	37	0	1330	1254	378	68	69	14	100	100	0	0.015	0.018	0.023	0.024	1.795	0.015	0.265	80	430	1281	1207	-6.054	19	1262	21	1186	0
5	24	12	"arcB"	"STM3328"	6190	20860	90	166	176	56	53	53	12	100	98	0	2135	2129	661	68	70	16	100	100	0	0.055	0.060	0.058	0.057	1.318	0.059	0.863	52	384	2180	2184	-4.193	113	2067	123	2061	0
5	1	13	"ctrl-10-10ng/ul"	"ctrl-10-10ng/ul"	2090	21040	100	50	51	10	51	52	11	13	2	0	72	72	11	68	68	9	28	10	0	-0.250	0.000	1.000	0.970	3.250	2.977	0.008	80	463	3	4	Error	-1	4	0	4	-50
5	2	13	"ctrl-108-10ng/ul"	"ctrl-108-10ng/ul"	2270	21040	100	50	50	11	52	53	11	12	2	0	66	68	10	68	68	9	18	3	0	1.000	100000.000	1.000	1.054	3.466	0.076	0.001	80	438	-4	-2	0.000	-2	-2	-2	0	-50
5	3	13	"ctrl-Y1-10ng/ul"	"ctrl-Y1-10ng/ul"	2450	21040	100	52	52	12	52	52	11	16	5	0	70	71	13	68	68	9	26	10	0	0.000	0.000	1.188	1.249	3.487	0.454	0.068	80	418	2	3	Error	0	2	0	3	-50
5	4	13	"ctrl-Y3-10ng/ul"	"ctrl-Y3-10ng/ul"	2620	21040	100	53	54	12	51	52	11	20	6	0	73	78	17	67	68	9	41	26	0	0.333	0.273	0.667	0.663	3.039	0.364	0.008	80	440	8	14	-1.585	2	6	3	11	-50
5	5	13	"ctrl-Y5-10ng/ul"	"ctrl-Y5-10ng/ul"	2800	21040	100	49	51	12	53	55	16	10	0	0	69	71	10	68	69	10	20	6	0	-4.000	-0.667	1.000	1.563	3.624	0.045	0.001	80	442	-3	1	Error	-4	1	-2	3	-50
5	6	13	"EMPTY"	"EMPTY"	2980	21040	100	86	103	53	54	57	17	67	48	0	71	73	13	69	70	11	26	11	0	16.000	12.250	2.180	3.651	4.185	83.144	0.001	80	430	34	53	4.000	32	2	49	4	-75
5	7	13	"ctrl-10-50ng/ul"	"ctrl-10-50ng/ul"	3160	21040	100	49	51	10	50	52	13	11	0	0	67	68	10	67	68	9	20	6	0	100000.000	1.000	0.889	0.888	3.389	74.994	0.000	80	420	-1	2	16.610	-1	0	1	1	-50
5	8	13	"ctrl-108-50ng/ul"	"ctrl-108-50ng/ul"	3330	21040	100	50	52	12	50	51	12	17	3	0	68	68	9	68	68	9	17	1	0	0.000	100000.000	1.200	1.067	3.903	5.005	0.007	80	408	0	2	Error	0	0	2	0	-50
5	9	13	"ctrl-Y1-50ng/ul"	"ctrl-Y1-50ng/ul"	3510	21040	100	51	51	12	51	52	12	20	2	0	69	70	10	69	69	11	12	2	0	0.000	0.000	1.472	1.299	2.628	5.118	0.006	80	452	0	1	Error	0	0	0	1	-50
5	10	13	"ctrl-Y3-50ng/ul"	"ctrl-Y3-50ng/ul"	3690	21040	100	52	55	14	52	53	12	23	11	0	72	76	14	70	70	12	23	11	0	0.000	0.500	1.222	1.146	4.302	0.739	0.043	80	452	2	9	Error	0	2	3	6	-50
5	11	13	"ctrl-Y5-50ng/ul"	"ctrl-Y5-50ng/ul"	3870	21040	100	52	53	11	50	52	12	21	2	0	66	66	8	67	67	9	10	0	0	-2.000	-3.000	1.500	1.339	3.030	88.182	0.000	80	430	1	2	Error	2	-1	3	-1	-50
5	12	13	"EMPTY"	"EMPTY"	4040	21040	100	54	54	13	50	51	12	26	6	0	66	65	10	66	67	10	10	2	0	100000.000	-4.000	1.000	1.101	3.309	14.189	0.001	80	430	4	3	16.610	4	0	4	-1	-75
5	13	13	"ctrl-10-100ng/ul"	"ctrl-10-100ng/ul"	4220	21040	100	50	51	12	51	53	12	10	3	0	65	66	8	67	68	9	12	1	0	0.500	0.000	1.125	0.887	3.727	13.311	0.004	80	432	-3	-1	-1.000	-1	-2	0	-1	-50
5	14	13	"ctrl-108-100ng/ul"	"ctrl-108-100ng/ul"	4400	21030	100	52	54	12	51	53	13	23	1	0	69	69	10	67	70	41	0	0	0	0.500	1.500	1.187	1.116	3.205	0.136	0.005	80	442	3	5	-1.000	1	2	3	2	-50
5	15	13	"ctrl-Y1-100ng/ul"	"ctrl-Y1-100ng/ul"	4580	21030	100	52	52	10	52	53	13	10	2	0	68	69	10	66	67	10	20	5	0	0.000	0.000	0.577	0.738	3.261	134.626	0.000	80	430	2	3	Error	0	2	0	3	-50
5	16	13	"ctrl-Y3-100ng/ul"	"ctrl-Y3-100ng/ul"	4760	21030	100	51	52	13	51	53	12	15	3	0	66	66	8	67	67	9	8	1	0	0.000	-1.000	2.056	1.689	2.700	20.822	0.001	80	430	-1	0	Error	0	-1	1	-1	-50
5	17	13	"ctrl-Y5-100ng/ul"	"ctrl-Y5-100ng/ul"	4930	21030	100	53	53	12	51	52	12	22	2	0	69	69	14	67	69	10	13	2	0	1.000	1.000	1.500	1.190	3.671	12.510	0.001	80	430	4	4	0.000	2	2	2	2	-50
5	18	13	"EMPTY"	"EMPTY"	5110	21030	100	49	50	11	51	51	12	12	2	0	75	77	12	71	72	12	25	6	0	-0.500	-0.167	0.929	1.045	4.002	0.522	0.011	80	442	2	5	Error	-2	4	-1	6	-75
5	19	13	"ctrl-10-400ng/ul"	"ctrl-10-400ng/ul"	5290	21030	100	47	50	12	51	51	11	8	5	0	68	68	10	69	70	11	10	0	0	4.000	1.000	1.000	1.163	3.199	2.590	0.012	80	442	-5	-2	2.000	-4	-1	-1	-1	-50
5	20	13	"ctrl-108-400ng/ul"	"ctrl-108-400ng/ul"	5470	21030	100	46	49	12	51	53	11	12	5	0	66	67	10	68	67	9	13	5	0	2.500	2.000	1.226	1.256	3.201	33.805	0.000	80	408	-7	-3	1.322	-5	-2	-2	-1	-50
5	21	13	"ctrl-Y1-400ng/ul"	"ctrl-Y1-400ng/ul"	5640	21030	100	51	51	11	53	54	12	8	2	0	68	68	10	66	67	10	13	2	0	-1.000	-1.000	1.769	1.587	3.236	7.095	0.002	80	430	0	0	Error	-2	2	-2	2	-50
5	22	13	"ctrl-Y3-400ng/ul"	"ctrl-Y3-400ng/ul"	5820	21030	100	50	52	13	52	53	12	17	3	0	68	68	8	66	66	9	16	2	0	-1.000	0.000	1.600	1.738	2.687	11.395	0.002	80	420	0	2	Error	-2	2	0	2	-50
5	23	13	"ctrl-Y5-400ng/ul"	"ctrl-Y5-400ng/ul"	6000	21030	100	53	54	12	52	53	12	17	2	0	70	70	9	67	67	9	23	5	0	0.333	0.667	2.000	1.592	3.044	0.281	0.011	80	420	4	5	-1.585	1	3	2	3	-50
5	24	13	"EMPTY"	"EMPTY"	6180	21030	100	52	54	13	52	53	12	16	5	0	67	67	10	67	67	10	10	3	0	0.000	100000.000	1.467	1.942	3.237	6.392	0.008	80	464	0	2	Error	0	0	2	0	-75
5	1	14	""	"STM4191"	2080	21230	90	56	57	14	50	51	11	30	7	0	294	293	117	68	68	10	100	100	0	0.027	0.031	0.054	0.061	2.153	0.017	0.025	52	406	232	232	-5.235	6	226	7	225	0
5	2	14	""	"STM4520"	2270	21230	90	55	56	11	51	52	12	25	3	0	439	410	125	68	68	10	100	100	0	0.011	0.015	0.031	0.031	1.935	0.017	0.050	52	400	375	347	-6.535	4	371	5	342	0
5	3	14	""	"STM4239"	2450	21230	100	66	69	18	50	51	12	58	31	0	190	215	91	68	68	9	100	98	0	0.131	0.129	0.163	0.131	2.604	0.108	0.277	80	484	138	166	-2.931	16	122	19	147	0
5	4	14	""	"STM0083"	2620	21220	90	85	85	22	51	52	11	84	65	0	978	1025	270	67	69	10	100	100	0	0.037	0.035	0.034	0.034	1.690	0.035	0.535	52	378	945	992	-4.744	34	911	34	958	0
5	5	14	""	"STM0348"	2810	21230	100	64	65	13	51	53	11	52	26	0	587	558	159	67	68	11	100	100	0	0.025	0.029	0.034	0.033	1.939	0.025	0.185	80	481	533	505	-5.322	13	520	14	491	0
5	6	14	""	"STM1007"	2980	21230	100	72	74	17	52	54	13	61	35	0	1047	1001	361	69	70	12	98	98	0	0.020	0.024	0.026	0.029	1.800	0.021	0.334	80	462	998	954	-5.612	20	978	22	932	0
5	7	14	"purM"	"STM2499"	3160	21220	100	250	272	101	52	53	12	100	100	0	1686	1858	812	67	68	10	100	100	0	0.122	0.123	0.121	0.121	1.305	0.121	0.936	80	464	1817	2011	-3.032	198	1619	220	1791	0
5	8	14	"adhE"	"STM1749"	3340	21220	100	892	904	273	51	52	12	100	100	0	5332	5536	1570	67	69	15	100	100	0	0.160	0.156	0.155	0.153	1.239	0.155	0.963	80	474	6106	6322	-2.646	841	5265	853	5469	0
5	9	14	"envZ"	"STM3501"	3520	21220	90	88	95	33	51	52	12	90	67	0	417	479	227	68	68	10	100	100	0	0.106	0.107	0.110	0.094	1.836	0.108	0.682	52	379	386	455	-3.238	37	349	44	411	0
5	10	14	"katG"	"STM4106"	3690	21220	90	151	149	32	52	53	11	100	98	0	2773	2698	674	67	68	10	100	100	0	0.037	0.037	0.036	0.036	1.412	0.036	0.855	52	386	2805	2728	-4.773	99	2706	97	2631	0
5	11	14	"traT"	"PSLT103"	3870	21210	90	355	470	295	51	53	12	100	100	0	1266	1659	920	66	67	9	100	100	0	0.253	0.263	0.256	0.245	1.271	0.273	0.946	52	379	1504	2012	-1.981	304	1200	419	1593	0
5	12	14	"yjiS"	"STM4521"	4050	21220	100	68	69	18	51	53	12	61	28	0	401	420	193	66	67	9	100	100	0	0.051	0.051	0.059	0.059	2.036	0.040	0.233	80	474	352	372	-4.301	17	335	18	354	0
5	13	14	"yejG"	"STM2220"	4230	21220	100	444	438	86	50	52	11	100	100	0	752	722	153	67	67	9	100	100	0	0.575	0.592	0.574	0.595	1.280	0.578	0.944	80	464	1079	1043	-0.798	394	685	388	655	0
5	14	14	""	"STM2239"	4410	21220	100	77	78	21	50	51	12	75	58	0	1028	963	236	67	68	9	100	100	0	0.028	0.031	0.033	0.033	1.703	0.030	0.393	80	462	988	924	-5.154	27	961	28	896	0
5	15	14	"dld"	"STM2167"	4580	21220	100	223	218	55	50	51	11	100	100	0	3972	3786	1126	67	68	10	100	100	0	0.044	0.045	0.045	0.046	1.403	0.044	0.927	80	462	4078	3887	-4.496	173	3905	168	3719	0
5	16	14	"citT"	"STM0618"	4760	21220	100	154	175	105	53	53	12	100	96	0	2174	2439	1766	67	68	9	100	100	0	0.048	0.051	0.051	0.048	1.395	0.053	0.909	80	474	2208	2494	-4.383	101	2107	122	2372	0
5	17	14	""	"STM2504"	4940	21220	100	52	56	17	50	51	11	23	12	0	200	209	69	68	69	9	98	98	0	0.015	0.043	0.084	0.080	2.932	0.046	0.058	80	462	134	147	-6.044	2	132	6	141	0
5	18	14	"spaO"	"STM2891"	5110	21220	100	90	111	61	49	50	11	86	72	0	364	542	457	70	72	12	100	100	0	0.139	0.131	0.127	0.131	1.919	0.122	0.791	80	462	335	534	-2.842	41	294	62	472	0
5	19	14	"EMPTY"	"EMPTY"	5290	21210	100	47	50	13	50	51	11	18	5	0	69	69	10	69	71	12	15	0	0	100000.000	0.000	1.330	1.261	3.035	0.595	0.001	80	464	-3	0	16.610	-3	0	0	0	-75
5	20	14	"EMPTY"	"EMPTY"	5470	21210	100	50	61	85	51	53	12	18	5	0	67	97	190	67	67	9	18	7	0	100000.000	0.333	1.098	1.089	3.176	0.418	0.765	80	452	-1	40	16.610	-1	0	10	30	-75
5	21	14	"EMPTY"	"EMPTY"	5640	21210	100	53	54	12	52	53	12	17	7	0	66	67	9	66	67	9	13	3	0	100000.000	2.000	2.000	1.835	3.298	8.028	0.006	80	452	1	3	16.610	1	0	2	1	-75
5	22	14	"EMPTY"	"EMPTY"	5820	21210	100	52	54	13	51	53	12	23	7	0	62	63	8	66	67	9	7	1	0	-0.250	-1.000	1.000	1.245	4.245	0.064	0.003	80	464	-3	0	Error	1	-4	3	-3	-75
5	23	14	"EMPTY"	"EMPTY"	6000	21210	100	52	53	12	51	53	12	13	6	0	68	66	9	65	66	9	17	1	0	0.333	2.000	0.909	1.125	3.499	407.938	0.000	80	464	4	3	-1.585	1	3	2	1	-75
5	24	14	"EMPTY"	"EMPTY"	6180	21210	100	51	52	12	51	53	12	16	3	0	64	64	7	64	65	9	10	0	0	0.000	100000.000	1.550	1.576	2.365	0.052	0.001	80	496	0	1	Error	0	0	1	0	-75
6	1	1	"infC"	"STM1334"	6570	18900	100	6502	6962	3030	53	54	12	100	100	0	2051	2192	891	72	75	43	100	100	0	3.259	3.259	3.203	3.281	1.159	3.302	0.985	80	473	8428	9029	1.704	6449	1979	6909	2120	0
6	2	1	"katE"	"STM1318"	6760	18900	100	645	664	184	53	55	13	100	100	0	17405	18379	5672	72	77	46	100	100	0	0.034	0.033	0.033	0.034	1.138	0.033	0.965	80	450	17925	18918	-4.872	592	17333	611	18307	0
6	3	1	"ydgP"	"STM1455"	6930	18900	100	434	428	187	54	55	13	100	100	0	4493	4546	1902	71	72	11	100	100	0	0.086	0.084	0.081	0.081	1.199	0.085	0.964	80	450	4802	4849	-3.541	380	4422	374	4475	0
6	4	1	""	"STM3530"	7120	18900	100	71	75	24	54	55	12	60	37	0	1541	1578	609	71	72	12	100	100	0	0.012	0.014	0.019	0.020	1.527	0.015	0.326	80	448	1487	1528	-6.434	17	1470	21	1507	0
6	5	1	"srfB"	"STM1594"	7300	18890	100	755	732	294	54	55	12	100	100	0	13225	12353	4298	71	73	13	100	100	0	0.053	0.055	0.054	0.053	1.218	0.056	0.965	80	452	13855	12960	-4.230	701	13154	678	12282	0
6	6	1	""	"STM2503"	7460	18890	90	291	287	80	54	56	15	100	100	0	14524	13814	4392	74	154	561	100	100	0	0.016	0.017	0.016	0.017	1.233	0.016	0.938	52	370	14687	13973	-5.930	237	14450	233	13740	0
6	7	1	"dcuB"	"STM4301"	7650	18890	100	242	227	57	52	54	14	98	96	0	10870	10128	2726	73	127	464	100	98	0	0.018	0.017	0.018	0.017	1.205	0.017	0.939	80	492	10987	10230	-5.828	190	10797	175	10055	0
6	8	1	"yacL"	"STM0160"	7830	18880	90	214	254	154	52	54	12	100	100	0	2692	3368	2164	72	76	26	100	100	0	0.062	0.061	0.060	0.059	1.296	0.062	0.919	52	388	2782	3498	-4.016	162	2620	202	3296	0
6	9	1	"polA"	"STM3999"	8010	18890	110	1603	1613	228	53	55	12	100	100	0	18915	19188	2911	72	75	22	100	100	0	0.082	0.082	0.081	0.082	1.088	0.080	0.982	80	536	20393	20676	-3.604	1550	18843	1560	19116	0
6	10	1	"rsmC"	"STM4556"	8190	18890	100	254	250	98	54	56	13	100	98	0	2577	2351	891	72	74	14	100	100	0	0.080	0.086	0.083	0.082	1.286	0.087	0.912	80	452	2705	2475	-3.647	200	2505	196	2279	0
6	11	1	"exbD"	"STM3158"	8360	18890	100	695	770	311	55	57	13	100	100	0	3140	3348	1276	70	71	10	100	100	0	0.208	0.218	0.212	0.217	1.152	0.219	0.976	80	462	3710	3993	-2.262	640	3070	715	3278	0
6	12	1	"hisD"	"STM2072"	8550	18890	100	1904	1891	820	55	57	14	100	100	0	8567	7914	3114	71	73	12	100	100	0	0.218	0.234	0.231	0.232	1.158	0.237	0.978	80	450	10345	9679	-2.200	1849	8496	1836	7843	0
6	13	1	""	"STM3944"	8720	18890	100	458	535	217	57	59	15	100	100	0	4647	4823	1028	76	84	32	100	100	0	0.088	0.101	0.096	0.094	1.321	0.103	0.891	80	440	4972	5225	-3.511	401	4571	478	4747	0
6	14	1	""	"STM3940"	8900	18890	100	754	827	387	58	59	16	100	100	0	7063	7005	1729	79	92	44	100	100	0	0.100	0.111	0.100	0.102	1.411	0.114	0.857	80	452	7680	7695	-3.327	696	6984	769	6926	0
6	15	1	"hemX"	"STM3936"	9080	18880	110	2188	2114	426	56	57	13	100	100	0	13268	12763	2041	77	81	24	100	100	0	0.162	0.162	0.161	0.159	1.142	0.160	0.979	80	524	15323	14744	-2.629	2132	13191	2058	12686	0
6	16	1	""	"STM3927"	9260	18880	100	804	937	500	56	58	13	100	100	0	9769	10461	2454	78	86	30	100	100	0	0.077	0.085	0.075	0.078	1.295	0.091	0.863	80	452	10439	11264	-3.696	748	9691	881	10383	0
6	17	1	"rffH"	"STM3923"	9430	18880	100	375	550	472	58	59	14	100	100	0	1854	2127	965	76	96	74	100	100	0	0.178	0.240	0.202	0.205	1.428	0.286	0.823	80	452	2095	2543	-2.488	317	1778	492	2051	0
6	18	1	"wzzE"	"STM3919"	9610	18880	110	1738	1670	290	55	57	16	100	100	0	11206	10560	1876	72	79	51	100	100	0	0.151	0.154	0.152	0.154	1.127	0.151	0.980	80	524	12817	12103	-2.726	1683	11134	1615	10488	0
6	19	1	""	"STM4432"	9780	18880	90	206	207	39	55	58	19	100	100	0	9082	9622	2027	72	184	740	100	100	0	0.017	0.016	0.016	0.016	1.213	0.016	0.912	52	371	9161	9702	-5.899	151	9010	152	9550	0
6	20	1	""	"STM4436"	9950	18880	90	119	123	39	54	57	16	96	80	0	1912	1911	714	77	190	699	94	73	0	0.035	0.038	0.036	0.035	1.322	0.037	0.808	52	387	1900	1903	-4.819	65	1835	69	1834	0
6	21	1	""	"STM4445"	10140	18880	100	167	167	46	54	56	13	100	97	0	5563	5568	1763	75	93	120	100	100	0	0.021	0.021	0.020	0.020	1.283	0.020	0.900	80	482	5601	5606	-5.602	113	5488	113	5493	0
6	22	1	"treB"	"STM4454"	10320	18880	100	355	346	61	55	56	12	100	100	0	14382	13933	2409	77	79	18	100	100	0	0.021	0.021	0.021	0.021	1.182	0.021	0.954	80	464	14605	14147	-5.575	300	14305	291	13856	0
6	23	1	"idnT"	"STM4482"	10500	18880	100	278	279	67	55	56	13	100	100	0	12323	11978	3037	75	76	16	100	100	0	0.018	0.019	0.018	0.019	1.223	0.019	0.938	80	464	12471	12127	-5.779	223	12248	224	11903	0
6	24	1	"yjgB"	"STM4486"	10680	18880	100	300	315	106	53	54	13	100	100	0	8538	8385	2564	71	71	11	100	100	0	0.029	0.032	0.031	0.030	1.199	0.032	0.958	80	496	8714	8576	-5.099	247	8467	262	8314	0
6	1	2	"zraP"	"STM4172"	6590	19070	100	276	288	103	53	54	16	98	97	0	2623	2850	1191	69	71	23	100	100	0	0.087	0.085	0.086	0.085	1.217	0.083	0.960	80	453	2777	3016	-3.518	223	2554	235	2781	0
6	2	2	"purH"	"STM4176"	6760	19060	90	1303	1363	447	54	61	47	100	100	0	9429	9627	3252	71	113	321	100	100	0	0.133	0.137	0.137	0.137	1.138	0.136	0.977	52	354	10607	10865	-2.905	1249	9358	1309	9556	0
6	3	2	"livK"	"STM3564"	6940	19060	90	631	663	199	55	61	46	100	100	0	7787	7888	2248	72	123	327	100	100	0	0.075	0.078	0.076	0.077	1.142	0.078	0.980	52	362	8291	8424	-3.744	576	7715	608	7816	0
6	4	2	"yihR"	"STM4020"	7120	19060	100	128	140	66	55	56	13	95	90	0	3645	3879	2637	70	79	82	100	100	0	0.020	0.022	0.023	0.022	1.365	0.023	0.914	80	426	3648	3894	-5.614	73	3575	85	3809	0
6	5	2	"yhiQ"	"STM3593"	7290	19060	90	289	294	94	55	58	22	100	100	0	3681	3577	1132	70	111	270	100	100	0	0.065	0.068	0.067	0.067	1.211	0.069	0.968	52	364	3845	3746	-3.948	234	3611	239	3507	0
6	6	2	"atpE"	"STM3870"	7480	19070	100	1627	1708	683	53	57	21	100	100	0	1308	1382	555	71	122	345	96	90	0	1.272	1.262	1.253	1.275	1.188	1.258	0.983	80	450	2811	2966	0.348	1574	1237	1655	1311	0
6	7	2	"ratB"	"STM2514"	7650	19060	90	162	159	37	54	54	12	100	100	0	5468	5346	1470	70	87	134	100	100	0	0.020	0.020	0.020	0.019	1.310	0.020	0.878	52	363	5506	5381	-5.643	108	5398	105	5276	0
6	8	2	"invG"	"STM2898"	7840	19060	90	735	704	207	54	54	12	100	100	0	3440	3119	926	71	84	127	100	100	0	0.202	0.213	0.213	0.213	1.143	0.215	0.974	52	386	4050	3698	-2.307	681	3369	650	3048	0
6	9	2	"sitA"	"STM2861"	8010	19060	90	1418	1514	494	53	56	22	100	100	0	3334	3519	1010	71	78	47	100	100	0	0.418	0.424	0.424	0.417	1.141	0.427	0.980	52	356	4628	4909	-1.257	1365	3263	1461	3448	0
6	10	2	"leuO"	"STM0115"	8180	19060	90	138	189	186	54	58	17	98	92	0	3966	5106	3678	70	123	350	100	100	0	0.022	0.027	0.021	0.022	1.451	0.033	0.824	52	365	3980	5171	-5.535	84	3896	135	5036	0
6	11	2	"bcfE"	"STM0025"	8360	19060	90	126	187	138	58	63	24	92	75	0	3890	3861	980	72	122	337	100	100	0	0.018	0.034	0.019	0.026	2.238	0.031	0.358	52	374	3886	3918	-5.811	68	3818	129	3789	0
6	12	2	"dsbA"	"STM3997"	8550	19060	100	756	834	327	55	57	14	100	100	0	2434	2766	1268	74	89	62	100	100	0	0.297	0.289	0.299	0.291	1.178	0.280	0.951	80	414	3061	3471	-1.751	701	2360	779	2692	0
6	13	2	"orf7"	"PSLT012"	8710	19050	90	200	222	91	62	72	40	96	86	0	3547	3856	1399	88	155	360	100	100	0	0.040	0.042	0.039	0.039	1.317	0.045	0.906	52	351	3597	3928	-4.648	138	3459	160	3768	0
6	14	2	"ppk"	"STM2501"	8910	19060	100	852	916	372	64	80	49	100	98	0	14652	15378	5902	90	144	306	100	98	0	0.054	0.056	0.055	0.056	1.193	0.055	0.963	80	434	15350	16140	-4.208	788	14562	852	15288	0
6	15	2	""	"STM4257"	9070	19050	90	690	754	198	58	68	65	100	100	0	10982	11734	2743	81	262	1145	100	100	0	0.058	0.060	0.059	0.059	1.146	0.060	0.974	52	354	11533	12349	-4.108	632	10901	696	11653	0
6	16	2	""	"STM4261"	9260	19060	100	242	248	71	58	66	58	93	90	0	3126	3144	822	82	227	1016	95	92	0	0.060	0.062	0.060	0.058	1.381	0.063	0.930	80	451	3228	3252	-4.048	184	3044	190	3062	0
6	17	2	""	"STM4261"	9440	19060	100	414	416	116	56	57	13	100	100	0	5286	5244	1520	77	95	75	100	100	0	0.069	0.070	0.069	0.069	1.177	0.070	0.973	80	432	5567	5527	-3.863	358	5209	360	5167	0
6	18	2	""	"STM4262"	9610	19050	90	400	413	82	56	58	17	100	100	0	10753	11396	1872	72	128	400	100	100	0	0.032	0.032	0.032	0.031	1.156	0.031	0.967	52	357	11025	11681	-4.956	344	10681	357	11324	0
6	19	2	"livG"	"STM3561"	9790	19060	100	158	163	48	54	57	17	100	97	0	3001	3093	1113	70	124	412	100	98	0	0.035	0.036	0.036	0.035	1.370	0.036	0.894	80	452	3035	3132	-4.817	104	2931	109	3023	0
6	20	2	"flgD"	"STM1176"	9960	19050	90	188	197	54	54	57	15	100	100	0	2765	3038	656	72	104	214	100	100	0	0.050	0.048	0.045	0.046	1.290	0.050	0.877	52	366	2827	3109	-4.329	134	2693	143	2966	0
6	21	2	"brnQ"	"STM0399"	10150	19060	100	834	822	248	54	56	14	100	100	0	2941	2918	821	72	96	195	100	100	0	0.272	0.270	0.272	0.267	1.177	0.269	0.966	80	439	3649	3614	-1.879	780	2869	768	2846	0
6	22	2	"ssaM"	"STM1413"	10320	19050	90	88	106	69	56	57	13	76	57	0	589	848	944	73	73	13	100	100	0	0.062	0.065	0.064	0.061	1.818	0.066	0.812	52	356	548	825	-4.011	32	516	50	775	0
6	23	2	"proY"	"STM0400"	10490	19050	90	341	351	107	55	57	14	100	100	0	2667	2715	813	72	82	65	100	100	0	0.110	0.112	0.112	0.109	1.191	0.112	0.964	52	365	2881	2939	-3.182	286	2595	296	2643	0
6	24	2	"malM"	"STM4232"	10680	19060	100	124	130	33	54	56	14	97	97	0	3442	3355	1013	71	79	58	100	100	0	0.021	0.023	0.022	0.022	1.407	0.022	0.810	80	471	3441	3360	-5.590	70	3371	76	3284	0
6	1	3	"nrdB"	"STM2278"	6570	19240	90	1204	1198	445	53	76	129	100	96	0	5083	4782	1770	69	176	622	100	92	0	0.230	0.243	0.239	0.243	1.202	0.238	0.978	52	367	6165	5858	-2.123	1151	5014	1145	4713	0
6	2	3	"nrdF"	"STM2808"	6760	19240	90	425	429	100	53	71	115	100	94	0	5888	6080	1521	72	170	577	100	100	0	0.064	0.063	0.062	0.062	1.217	0.061	0.942	52	394	6188	6384	-3.967	372	5816	376	6008	0
6	3	3	"sipD"	"STM2883"	6940	19240	90	3035	3672	1610	55	58	21	100	100	0	4575	5492	2048	71	94	170	100	100	0	0.662	0.667	0.661	0.651	1.158	0.682	0.980	52	381	7484	9038	-0.596	2980	4504	3617	5421	0
6	4	3	"invI"	"STM2893"	7110	19240	90	595	591	159	55	63	46	100	100	0	2935	2911	779	70	113	262	100	100	0	0.188	0.189	0.186	0.188	1.251	0.188	0.966	52	375	3405	3377	-2.408	540	2865	536	2841	0
6	5	3	"msgA"	"STM1241"	7290	19240	90	307	318	85	55	62	44	100	100	0	1499	1526	394	70	116	267	100	100	0	0.176	0.181	0.177	0.178	1.230	0.178	0.953	52	389	1681	1719	-2.504	252	1429	263	1456	0
6	6	3	"eutJ"	"STM2462"	7480	19240	100	87	91	27	54	56	17	78	46	0	2750	2924	1303	70	81	89	100	100	0	0.012	0.013	0.015	0.015	1.364	0.013	0.611	80	438	2713	2891	-6.344	33	2680	37	2854	0
6	7	3	"rfaZ"	"STM3715"	7660	19240	100	249	269	79	54	55	12	100	100	0	4791	5034	1397	70	72	18	100	100	0	0.041	0.043	0.041	0.043	1.232	0.043	0.931	80	442	4916	5179	-4.598	195	4721	215	4964	0
6	8	3	"pncB"	"STM1004"	7840	19240	100	283	310	93	53	54	12	100	100	0	2584	2798	894	71	72	12	100	100	0	0.092	0.094	0.094	0.094	1.220	0.092	0.927	80	442	2743	2984	-3.450	230	2513	257	2727	0
6	9	3	"pepT"	"STM1227"	8010	19230	90	164	195	108	52	56	22	100	100	0	2538	3246	2554	71	106	240	100	100	0	0.045	0.045	0.045	0.045	1.267	0.044	0.859	52	365	2579	3318	-4.461	112	2467	143	3175	0
6	10	3	"hlpA"	"STM0225"	8190	19230	90	919	1006	362	55	60	31	100	100	0	1898	2043	695	70	107	232	100	100	0	0.473	0.482	0.490	0.471	1.257	0.483	0.946	52	382	2692	2924	-1.081	864	1828	951	1973	0
6	11	3	"hemF"	"STM2451"	8380	19240	100	215	321	350	61	77	55	90	67	0	3006	3109	1785	74	96	89	100	100	0	0.053	0.086	0.056	0.064	1.676	0.111	0.701	80	438	3086	3295	-4.251	154	2932	260	3035	0
6	12	3	"fliM"	"STM1976"	8550	19230	100	250	254	80	66	98	76	93	71	0	7520	7286	2417	82	101	64	100	100	0	0.025	0.026	0.025	0.025	1.277	0.026	0.885	80	418	7622	7392	-5.337	184	7438	188	7204	0
6	13	3	"yfeL"	"STM2439"	8730	19240	100	226	238	62	75	96	57	100	77	0	3992	4096	1177	91	108	122	100	100	0	0.039	0.041	0.040	0.040	1.422	0.038	0.737	80	440	4052	4168	-4.691	151	3901	163	4005	0
6	14	3	""	"STM1013"	8910	19240	100	241	249	71	67	84	49	98	92	0	4400	4439	1248	79	86	25	100	100	0	0.040	0.042	0.040	0.041	1.266	0.037	0.650	80	408	4495	4542	-4.634	174	4321	182	4360	0
6	15	3	""	"STM1017"	9080	19240	100	133	139	32	56	58	28	98	78	0	3630	3533	821	70	90	379	100	97	0	0.022	0.024	0.023	0.024	1.510	0.022	0.778	80	427	3637	3546	-5.531	77	3560	83	3463	0
6	16	3	""	"STM2300"	9260	19240	100	1473	1461	477	56	57	13	100	100	0	6257	6206	1782	74	76	14	100	100	0	0.229	0.229	0.230	0.220	1.245	0.231	0.980	80	420	7600	7537	-2.125	1417	6183	1405	6132	0
6	17	3	"orf48"	"STM1379"	9440	19240	100	318	308	67	54	55	12	100	100	0	7896	7417	2054	73	74	12	100	100	0	0.034	0.035	0.034	0.035	1.275	0.033	0.931	80	408	8087	7598	-4.889	264	7823	254	7344	0
6	18	3	""	"STM0412"	9610	19240	100	204	212	63	53	55	12	100	100	0	2881	2929	972	72	72	11	100	100	0	0.054	0.056	0.055	0.055	1.265	0.055	0.929	80	436	2960	3016	-4.217	151	2809	159	2857	0
6	19	3	""	"STM0885"	9790	19230	90	154	159	35	54	56	16	100	100	0	3131	3267	865	73	116	315	100	100	0	0.033	0.033	0.033	0.032	1.315	0.033	0.883	52	357	3158	3299	-4.935	100	3058	105	3194	0
6	20	3	"exoX"	"STM1878"	9970	19230	100	604	669	291	54	57	16	100	100	0	5657	6106	2229	72	109	287	100	100	0	0.098	0.102	0.099	0.098	1.210	0.105	0.967	80	440	6135	6649	-3.344	550	5585	615	6034	0
6	21	3	"yebG"	"STM1882"	10140	19230	100	727	799	275	53	55	13	100	100	0	1682	1823	642	72	72	11	100	100	0	0.419	0.426	0.427	0.428	1.199	0.421	0.967	80	418	2284	2497	-1.256	674	1610	746	1751	0
6	22	3	""	"STM1534"	10320	19230	90	198	207	51	54	57	20	100	100	0	3439	3720	896	72	92	154	100	100	0	0.043	0.042	0.042	0.041	1.262	0.042	0.905	52	364	3511	3801	-4.547	144	3367	153	3648	0
6	23	3	""	"STM0612"	10500	19230	100	146	152	47	54	55	14	100	98	0	3968	4132	1263	72	89	139	100	100	0	0.024	0.024	0.023	0.023	1.317	0.025	0.862	80	452	3988	4158	-5.404	92	3896	98	4060	0
6	24	3	"ybdQ"	"STM0614"	10670	19220	90	963	1030	276	56	73	105	100	100	0	2954	3143	711	74	133	351	100	100	0	0.315	0.317	0.312	0.313	1.148	0.319	0.972	52	360	3787	4043	-1.667	907	2880	974	3069	0
6	1	4	"pspC"	"STM1688"	6590	19420	100	2853	2845	676	55	58	45	100	100	0	1627	1628	388	70	85	213	100	100	0	1.797	1.791	1.808	1.797	1.130	1.801	0.978	80	463	4355	4348	0.846	2798	1557	2790	1558	0
6	2	4	"yhcP"	"STM3364"	6760	19420	100	446	426	85	55	56	12	100	100	0	15947	15127	3279	72	74	22	100	100	0	0.025	0.025	0.025	0.025	1.177	0.024	0.966	80	450	16266	15426	-5.343	391	15875	371	15055	0
6	3	4	"yhdV"	"STM3392"	6950	19420	100	185	198	77	55	56	15	97	96	0	1134	1266	647	71	74	23	100	100	0	0.122	0.120	0.121	0.116	1.446	0.114	0.882	80	452	1193	1338	-3.032	130	1063	143	1195	0
6	4	4	"yhdH"	"STM3376"	7130	19420	100	319	336	109	54	57	19	100	100	0	4507	4905	1763	71	77	82	100	100	0	0.060	0.058	0.059	0.058	1.193	0.057	0.950	80	443	4701	5116	-4.065	265	4436	282	4834	0
6	5	4	"pheA"	"STM2667"	7300	19410	90	449	438	125	56	57	14	100	100	0	3464	3421	1128	72	87	120	100	100	0	0.116	0.114	0.114	0.115	1.202	0.109	0.953	52	359	3785	3731	-3.110	393	3392	382	3349	0
6	6	4	"yfiH"	"STM2661"	7480	19420	100	1412	1533	600	54	56	15	100	100	0	4471	4644	1874	72	83	108	100	100	0	0.309	0.323	0.325	0.328	1.174	0.319	0.980	80	440	5757	6051	-1.696	1358	4399	1479	4572	0
6	7	4	"yabI"	"STM0105"	7660	19410	90	419	470	141	54	56	14	100	100	0	3817	4185	1234	74	81	56	100	100	0	0.098	0.101	0.099	0.100	1.174	0.099	0.947	52	359	4108	4527	-3.358	365	3743	416	4111	0
6	8	4	"ftsZ"	"STM0133"	7840	19420	100	6628	5952	1752	55	57	14	100	100	0	8391	7901	2264	74	82	53	100	100	0	0.790	0.753	0.756	0.759	1.138	0.752	0.983	80	442	14890	13724	-0.340	6573	8317	5897	7827	0
6	9	4	"caiD"	"STM0070"	8020	19410	100	123	126	41	54	56	13	96	90	0	4652	4826	1610	72	82	100	100	100	0	0.015	0.015	0.016	0.016	1.293	0.015	0.781	80	452	4649	4826	-6.053	69	4580	72	4754	0
6	10	4	"hofB"	"STM0143"	8200	19410	100	190	196	47	55	58	18	100	100	0	9526	9793	2575	70	78	56	100	100	0	0.014	0.015	0.015	0.015	1.197	0.014	0.915	80	441	9591	9864	-6.130	135	9456	141	9723	0
6	11	4	"mioC"	"STM3875"	8370	19410	110	637	721	480	59	80	72	100	100	0	3519	3641	927	72	77	22	100	100	0	0.168	0.185	0.167	0.171	1.256	0.204	0.786	80	465	4025	4231	-2.576	578	3447	662	3569	0
6	12	4	"glmU"	"STM3862"	8550	19420	100	1930	2065	757	72	114	88	100	100	0	7799	7862	2574	77	87	33	100	100	0	0.241	0.256	0.252	0.254	1.151	0.251	0.959	80	430	9580	9778	-2.055	1858	7722	1993	7785	0
6	13	4	"cvpA"	"STM2363"	8730	19410	100	690	722	181	76	101	62	100	100	0	3002	3068	632	81	89	29	100	100	0	0.210	0.216	0.212	0.215	1.222	0.205	0.892	80	420	3535	3633	-2.250	614	2921	646	2987	0
6	14	4	"lrhA"	"STM2330"	8910	19410	100	4759	4639	1600	62	74	41	100	100	0	7717	7577	2293	76	80	21	100	100	0	0.615	0.610	0.605	0.585	1.225	0.616	0.983	80	408	12338	12078	-0.702	4697	7641	4577	7501	0
6	15	4	"elaA"	"STM2312"	9080	19410	100	248	253	76	55	56	12	100	100	0	3373	3341	1015	71	72	11	100	100	0	0.058	0.061	0.058	0.059	1.230	0.060	0.933	80	408	3495	3468	-4.097	193	3302	198	3270	0
6	16	4	"ais"	"STM2296"	9260	19410	100	492	523	179	54	56	13	100	100	0	3949	4062	1346	73	77	25	100	100	0	0.113	0.118	0.114	0.116	1.211	0.116	0.958	80	420	4314	4458	-3.146	438	3876	469	3989	0
6	17	4	"glpQ"	"STM2282"	9440	19410	100	629	676	206	54	56	12	100	100	0	7497	7877	2187	75	87	41	100	100	0	0.077	0.080	0.080	0.079	1.156	0.080	0.969	80	420	7997	8424	-3.690	575	7422	622	7802	0
6	18	4	""	"STM2406"	9620	19410	100	282	293	72	53	55	12	100	100	0	6476	6985	1951	76	85	36	100	100	0	0.036	0.035	0.034	0.035	1.192	0.034	0.954	80	408	6629	7149	-4.805	229	6400	240	6909	0
6	19	4	"ybdO"	"STM0606"	9790	19410	100	190	191	32	54	56	12	100	100	0	6163	6254	904	74	81	86	100	100	0	0.022	0.022	0.022	0.022	1.229	0.021	0.904	80	430	6225	6317	-5.485	136	6089	137	6180	0
6	20	4	"ygaE"	"STM2794"	9960	19400	90	196	204	45	55	58	17	100	100	0	4170	4291	921	73	117	291	100	100	0	0.034	0.035	0.033	0.035	1.401	0.033	0.841	52	364	4238	4367	-4.861	141	4097	149	4218	0
6	21	4	"slrB"	"STM2834"	10150	19410	100	97	102	30	54	57	16	93	66	0	1935	2192	1154	75	111	262	100	100	0	0.023	0.023	0.024	0.023	1.482	0.021	0.701	80	451	1903	2165	-5.435	43	1860	48	2117	0
6	22	4	"ygaC"	"STM2801"	10330	19400	100	198	208	72	54	57	19	98	95	0	2246	2376	899	79	91	79	100	100	0	0.066	0.067	0.066	0.064	1.316	0.067	0.892	80	432	2311	2451	-3.912	144	2167	154	2297	0
6	23	4	"yqaB"	"STM2820"	10510	19410	100	1105	1166	331	55	57	13	100	100	0	3810	3973	1067	79	86	29	100	100	0	0.281	0.285	0.282	0.283	1.106	0.284	0.978	80	408	4781	5005	-1.829	1050	3731	1111	3894	0
6	24	4	"hypF"	"STM2842"	10680	19410	100	164	167	50	56	59	39	93	73	0	4174	3873	1432	80	90	106	100	100	0	0.026	0.029	0.029	0.029	1.342	0.029	0.891	80	459	4202	3904	-5.244	108	4094	111	3793	0
6	1	5	""	"STM1790"	6590	19600	100	80	84	24	55	56	13	77	46	0	2465	2356	591	69	70	10	100	100	0	0.010	0.013	0.016	0.017	1.439	0.013	0.413	80	462	2421	2316	-6.583	25	2396	29	2287	0
6	2	5	"ychF"	"STM1784"	6770	19610	100	1538	1515	517	54	55	12	100	100	0	6032	5825	1898	70	71	11	100	100	0	0.249	0.254	0.251	0.256	1.163	0.254	0.983	80	430	7446	7216	-2.006	1484	5962	1461	5755	0
6	3	5	"yciA"	"STM1736"	6940	19590	90	339	341	54	55	58	19	100	100	0	2436	2403	295	70	86	111	100	100	0	0.120	0.123	0.120	0.121	1.169	0.121	0.951	52	365	2650	2619	-3.058	284	2366	286	2333	0
6	4	5	"stdC"	"STM3027"	7130	19600	100	120	145	79	55	63	33	95	43	0	4199	4099	881	71	84	101	100	100	0	0.016	0.022	0.017	0.020	1.852	0.016	0.166	80	439	4193	4118	-5.989	65	4128	90	4028	0
6	5	5	"aas"	"STM3010"	7310	19590	100	443	441	132	54	55	12	100	100	0	9470	8981	2818	69	71	17	100	100	0	0.041	0.043	0.043	0.043	1.151	0.043	0.974	80	440	9790	9299	-4.595	389	9401	387	8912	0
6	6	5	"mltA"	"STM2988"	7480	19590	100	567	541	155	54	54	12	100	100	0	5669	5385	1427	70	71	10	100	100	0	0.092	0.092	0.091	0.090	1.157	0.092	0.967	80	428	6112	5802	-3.448	513	5599	487	5315	0
6	7	5	"yihX"	"STM4026"	7670	19590	100	729	711	199	55	57	27	100	100	0	3470	3403	917	71	73	17	100	100	0	0.198	0.197	0.201	0.194	1.180	0.198	0.975	80	450	4073	3988	-2.334	674	3399	656	3332	0
6	8	5	""	"STM0867"	7830	19590	90	237	252	73	56	61	34	100	98	0	4619	4699	1203	71	142	427	100	100	0	0.040	0.042	0.040	0.041	1.237	0.042	0.890	52	354	4729	4824	-4.651	181	4548	196	4628	0
6	9	5	"ybhN"	"STM0811"	8010	19590	90	161	160	34	56	61	21	100	100	0	6135	6347	1210	71	161	465	100	100	0	0.017	0.017	0.017	0.017	1.225	0.016	0.863	52	382	6169	6380	-5.852	105	6064	104	6276	0
6	10	5	"abrB"	"STM0729"	8180	19590	90	252	274	93	54	60	27	100	100	0	5865	6260	2235	71	207	664	100	100	0	0.034	0.036	0.035	0.035	1.216	0.036	0.948	52	388	5992	6409	-4.871	198	5794	220	6189	0
6	11	5	"citB"	"STM0690"	8370	19590	90	118	126	33	55	58	23	96	86	0	4434	4644	1172	72	169	561	100	100	0	0.014	0.016	0.015	0.015	1.265	0.016	0.812	52	386	4425	4643	-6.113	63	4362	71	4572	0
6	12	5	"gltK"	"STM0663"	8560	19590	100	186	188	34	56	57	13	100	100	0	4338	4259	777	70	85	132	100	100	0	0.030	0.032	0.032	0.031	1.273	0.031	0.903	80	438	4398	4321	-5.037	130	4268	132	4189	0
6	13	5	"ybjZ"	"STM0942"	8740	19590	100	2639	2640	1069	57	59	15	100	100	0	7583	7486	2682	70	71	12	100	100	0	0.344	0.348	0.343	0.337	1.175	0.354	0.979	80	420	10095	9999	-1.541	2582	7513	2583	7416	0
6	14	5	""	"STM0907"	8900	19580	90	285	293	75	55	57	16	100	100	0	5765	5888	1256	70	119	348	100	100	0	0.040	0.041	0.041	0.039	1.254	0.041	0.941	52	354	5925	6056	-4.630	230	5695	238	5818	0
6	15	5	"sugE"	"STM4338"	9090	19590	100	144	141	34	55	57	16	98	93	0	1932	1830	442	69	107	309	98	95	0	0.048	0.049	0.049	0.047	1.382	0.049	0.852	80	451	1952	1847	-4.388	89	1863	86	1761	0
6	16	5	"miaA"	"STM4360"	9270	19590	100	3204	3099	680	56	57	14	100	100	0	4735	4656	995	69	70	12	100	100	0	0.675	0.663	0.664	0.663	1.100	0.663	0.986	80	420	7814	7630	-0.568	3148	4666	3043	4587	0
6	17	5	"yjeT"	"STM4365"	9440	19590	110	179	176	46	55	57	13	98	96	0	814	847	282	72	78	33	100	100	0	0.167	0.156	0.153	0.151	1.451	0.150	0.879	80	464	866	896	-2.581	124	742	121	775	0
6	18	5	"yjfM"	"STM4375"	9630	19590	100	133	135	33	54	56	13	100	97	0	3944	3948	882	73	80	29	100	100	0	0.020	0.021	0.020	0.020	1.319	0.021	0.823	80	430	3950	3956	-5.615	79	3871	81	3875	0
6	19	5	"yibD"	"STM3707"	9790	19580	90	274	280	61	55	57	13	100	100	0	6436	6600	1181	72	95	162	100	100	0	0.034	0.034	0.033	0.034	1.215	0.034	0.933	52	338	6583	6753	-4.861	219	6364	225	6528	0
6	20	5	"yiaJ"	"STM3667"	9960	19580	90	265	283	65	55	60	27	100	100	0	4221	4373	657	72	180	593	100	100	0	0.051	0.053	0.054	0.052	1.207	0.054	0.917	52	388	4359	4529	-4.304	210	4149	228	4301	0
6	21	5	"glyQ"	"STM3656"	10150	19590	100	956	942	211	54	59	25	100	100	0	3507	3448	753	78	157	538	100	98	0	0.263	0.264	0.259	0.264	1.119	0.260	0.973	80	451	4331	4258	-1.927	902	3429	888	3370	0
6	22	5	"dppB"	"STM3629"	10330	19580	110	330	325	97	54	56	13	100	98	0	6030	5703	1698	83	88	25	100	100	0	0.046	0.048	0.048	0.047	1.220	0.048	0.956	80	480	6223	5891	-4.429	276	5947	271	5620	0
6	23	5	"yhjJ"	"STM3613"	10510	19580	100	569	648	318	54	56	13	100	100	0	6513	7230	3364	75	83	29	100	100	0	0.080	0.083	0.082	0.081	1.166	0.085	0.978	80	418	6953	7749	-3.644	515	6438	594	7155	0
6	24	5	"yhiI"	"STM3587"	10680	19580	100	317	339	110	54	56	13	100	100	0	3772	3907	1093	74	83	33	100	100	0	0.071	0.074	0.072	0.072	1.210	0.076	0.943	80	450	3961	4118	-3.814	263	3698	285	3833	0
6	1	6	""	"STM3251"	6590	19780	100	186	198	73	54	55	13	98	96	0	4699	5240	2209	68	69	9	100	100	0	0.029	0.028	0.028	0.027	1.351	0.028	0.920	80	476	4763	5316	-5.133	132	4631	144	5172	0
6	2	6	"tdcG"	"STM3240"	6780	19780	100	173	166	46	54	56	12	98	97	0	4932	4561	1696	69	70	10	100	100	0	0.024	0.025	0.025	0.025	1.432	0.024	0.865	80	418	4982	4604	-5.353	119	4863	112	4492	0
6	3	6	"gcp"	"STM3208"	6950	19780	100	425	437	96	54	56	14	100	100	0	3975	3895	915	69	71	43	100	100	0	0.095	0.100	0.098	0.100	1.231	0.097	0.946	80	449	4277	4209	-3.396	371	3906	383	3826	0
6	4	6	"yqiA"	"STM3182"	7130	19770	100	336	354	99	55	61	31	100	100	0	3070	3128	758	70	72	13	100	100	0	0.094	0.098	0.095	0.096	1.215	0.094	0.888	80	449	3281	3357	-3.416	281	3000	299	3058	0
6	5	6	"hybC"	"STM3147"	7310	19770	90	294	306	83	55	55	12	100	100	0	5703	6068	1881	71	75	26	100	100	0	0.042	0.042	0.041	0.041	1.189	0.042	0.938	52	374	5871	6248	-4.559	239	5632	251	5997	0
6	6	6	"gsp"	"STM3139"	7490	19780	100	596	606	240	54	55	12	100	100	0	9402	9406	3678	71	75	24	100	100	0	0.058	0.059	0.058	0.060	1.360	0.059	0.970	80	452	9873	9887	-4.106	542	9331	552	9335	0
6	7	6	"pqiA"	"STM1063"	7660	19770	90	279	325	137	55	57	17	100	100	0	3959	5027	2170	71	107	247	100	100	0	0.058	0.054	0.055	0.053	1.195	0.055	0.951	52	373	4112	5226	-4.117	224	3888	270	4956	0
6	8	6	""	"STM1078"	7840	19770	90	238	246	63	59	63	31	100	100	0	2194	2268	739	73	106	221	100	100	0	0.084	0.085	0.087	0.085	1.199	0.085	0.932	52	389	2300	2382	-3.567	179	2121	187	2195	0
6	9	6	"hpaH"	"STM1105"	8030	19780	100	109	133	74	64	70	24	81	42	0	4494	4759	1593	77	90	97	100	100	0	0.010	0.015	0.014	0.017	1.566	0.014	0.387	80	447	4462	4751	-6.617	45	4417	69	4682	0
6	10	6	""	"STM1132"	8190	19770	90	149	160	55	63	72	29	100	86	0	5485	5475	1242	76	99	158	100	100	0	0.016	0.018	0.015	0.017	1.617	0.015	0.546	52	355	5495	5496	-5.975	86	5409	97	5399	0
6	11	6	"rluC"	"STM1187"	8370	19770	100	575	619	165	60	64	21	100	100	0	6228	6314	1679	74	95	149	100	100	0	0.084	0.090	0.086	0.090	1.213	0.087	0.958	80	452	6669	6799	-3.579	515	6154	559	6240	0
6	12	6	"ycfW"	"STM1219"	8550	19770	100	781	827	260	59	61	16	100	100	0	6071	6417	2029	73	75	14	100	100	0	0.120	0.121	0.120	0.120	1.198	0.119	0.965	80	442	6720	7112	-3.054	722	5998	768	6344	0
6	13	6	"dnaA"	"STM3838"	8740	19770	100	590	625	298	56	59	42	100	96	0	3798	3957	2056	71	72	14	100	100	0	0.143	0.146	0.142	0.149	1.390	0.142	0.948	80	430	4261	4455	-2.803	534	3727	569	3886	0
6	14	6	""	"STM1484"	8910	19770	100	568	600	234	54	56	13	100	100	0	4763	4817	1762	71	83	115	100	100	0	0.110	0.115	0.111	0.114	1.294	0.116	0.964	80	449	5206	5292	-3.190	514	4692	546	4746	0
6	15	6	"yrdB"	"STM3400"	9080	19760	90	305	318	70	54	57	26	100	100	0	1571	1585	269	73	97	126	100	100	0	0.168	0.175	0.166	0.172	1.202	0.176	0.918	52	364	1749	1776	-2.577	251	1498	264	1512	0
6	16	6	""	"STM3411"	9270	19770	100	212	213	71	56	60	26	100	92	0	993	951	362	72	95	120	98	97	0	0.169	0.179	0.179	0.177	1.403	0.174	0.902	80	427	1077	1036	-2.562	156	921	157	879	0
6	17	6	"rplR"	"STM3424"	9440	19760	100	5693	5623	2128	55	57	13	100	100	0	705	684	229	71	72	11	100	100	0	8.893	9.083	9.083	8.852	1.238	9.236	0.976	80	418	6272	6181	3.153	5638	634	5568	613	0
6	18	6	"yheO"	"STM3452"	9620	19770	100	798	780	174	55	57	13	100	100	0	4646	4326	1049	74	76	16	100	100	0	0.163	0.171	0.167	0.173	1.256	0.167	0.962	80	420	5315	4977	-2.621	743	4572	725	4252	0
6	19	6	"treF"	"STM3603"	9790	19760	100	395	409	127	55	56	13	100	100	0	8606	8890	2580	73	88	130	100	100	0	0.040	0.040	0.039	0.039	1.202	0.040	0.962	80	441	8873	9171	-4.649	340	8533	354	8817	0
6	20	6	"yhjL"	"STM3616"	9970	19770	100	160	166	38	55	57	15	100	100	0	3745	3802	958	72	95	232	100	100	0	0.029	0.030	0.028	0.029	1.313	0.029	0.873	80	451	3778	3841	-5.128	105	3673	111	3730	0
6	21	6	"yhjT"	"STM3623"	10140	19760	90	72	74	15	55	56	13	55	28	0	648	657	180	75	91	81	100	100	0	0.030	0.033	0.037	0.033	1.795	0.021	0.209	52	356	590	601	-5.075	17	573	19	582	0
6	22	6	""	"STM3632"	10320	19760	100	268	253	67	55	56	12	97	97	0	9230	8587	2533	78	92	84	100	100	0	0.023	0.023	0.023	0.023	1.309	0.023	0.950	80	452	9365	8707	-5.425	213	9152	198	8509	0
6	23	6	"yiaG"	"STM3648"	10510	19770	100	188	193	58	54	55	12	100	100	0	1754	1823	633	71	78	49	100	100	0	0.080	0.079	0.076	0.078	1.252	0.079	0.920	80	440	1817	1891	-3.651	134	1683	139	1752	0
6	24	6	"yiaH"	"STM3658"	10690	19770	110	267	257	76	54	55	12	100	97	0	7672	7674	2661	71	75	22	100	100	0	0.028	0.027	0.027	0.027	1.273	0.026	0.943	80	522	7814	7806	-5.157	213	7601	203	7603	0
6	1	7	"rpmH"	"STM3839"	6580	19960	90	590	611	196	54	58	22	100	100	0	493	524	170	69	71	14	100	100	0	1.264	1.224	1.267	1.229	1.223	1.220	0.932	52	372	960	1012	0.338	536	424	557	455	0
6	2	7	"trmE"	"STM3843"	6760	19960	100	407	451	155	55	57	21	100	100	0	6080	6620	2203	71	77	37	100	100	0	0.059	0.060	0.059	0.060	1.222	0.061	0.959	80	452	6361	6945	-4.093	352	6009	396	6549	0
6	3	7	""	"STM3846"	6940	19960	90	112	112	28	54	56	12	94	82	0	4286	4113	1048	70	83	84	100	100	0	0.014	0.014	0.016	0.016	1.304	0.014	0.754	52	375	4274	4101	-6.184	58	4216	58	4043	0
6	4	7	"pstB"	"STM3854"	7120	19960	90	1271	1291	318	55	61	41	100	100	0	4290	4421	1023	69	101	164	100	100	0	0.288	0.284	0.282	0.282	1.117	0.281	0.977	52	374	5437	5588	-1.795	1216	4221	1236	4352	0
6	5	7	""	"STM3858"	7290	19950	90	435	420	142	56	62	40	98	94	0	6087	5627	1727	71	109	193	100	100	0	0.063	0.066	0.064	0.062	1.273	0.069	0.950	52	391	6395	5920	-3.989	379	6016	364	5556	0
6	6	7	"atpB"	"STM3871"	7490	19960	100	1943	2003	497	55	57	15	100	100	0	2666	2673	632	73	89	130	100	100	0	0.728	0.749	0.759	0.752	1.142	0.742	0.962	80	434	4481	4548	-0.458	1888	2593	1948	2600	0
6	7	7	"lpdA"	"STM0154"	7650	19950	90	3745	3647	1718	56	84	201	100	100	0	3445	3650	1940	69	93	172	100	100	0	1.093	1.003	1.011	0.971	1.339	0.999	0.933	52	370	7065	7172	0.128	3689	3376	3591	3581	0
6	8	7	"kdgT"	"STM0161"	7850	19950	100	135	141	39	57	77	172	2	0	0	3027	3022	793	71	90	144	100	100	0	0.026	0.028	0.027	0.027	1.345	0.028	0.825	80	478	3034	3035	-5.244	78	2956	84	2951	0
6	9	7	"gcd"	"STM0169"	8030	19950	100	913	972	297	59	64	22	100	100	0	11583	12264	3559	75	78	19	100	100	0	0.074	0.075	0.075	0.075	1.144	0.074	0.966	80	420	12362	13102	-3.752	854	11508	913	12189	0
6	10	7	"stiH"	"STM0174"	8200	19940	90	191	238	152	61	66	23	100	92	0	4240	5155	2577	74	80	48	100	100	0	0.031	0.035	0.029	0.029	1.559	0.036	0.722	52	358	4296	5258	-5.002	130	4166	177	5081	0
6	11	7	"yadI"	"STM0178"	8380	19950	100	123	130	43	58	59	13	95	90	0	2450	2562	853	74	78	22	100	100	0	0.027	0.029	0.028	0.027	1.508	0.030	0.802	80	440	2441	2560	-5.192	65	2376	72	2488	0
6	12	7	"yadB"	"STM0185"	8560	19940	90	308	316	72	56	57	14	100	100	0	2796	2799	603	72	74	25	100	100	0	0.093	0.095	0.093	0.094	1.187	0.095	0.945	52	357	2976	2987	-3.434	252	2724	260	2727	0
6	13	7	""	"STM1586"	8730	19950	100	2176	2113	578	55	58	42	100	100	0	6347	6300	1492	72	76	27	100	100	0	0.338	0.330	0.333	0.321	1.288	0.330	0.958	80	432	8396	8286	-1.565	2121	6275	2058	6228	0
6	14	7	"srfC"	"STM1595"	8900	19950	90	245	258	145	55	57	15	98	98	0	4307	4296	2042	77	114	176	100	100	0	0.045	0.048	0.045	0.045	1.285	0.055	0.848	52	365	4420	4422	-4.477	190	4230	203	4219	0
6	15	7	"sifB"	"STM1602"	9090	19950	100	251	259	50	55	57	17	100	100	0	5297	5449	821	84	122	158	100	100	0	0.038	0.038	0.037	0.037	1.189	0.037	0.934	80	457	5409	5569	-4.733	196	5213	204	5365	0
6	16	7	""	"STM1606"	9260	19940	100	511	505	136	54	56	13	100	100	0	7685	7628	1800	78	93	59	100	100	0	0.060	0.060	0.058	0.058	1.245	0.060	0.964	80	428	8064	8001	-4.057	457	7607	451	7550	0
6	17	7	""	"STM1615"	9450	19950	100	155	155	34	55	56	12	100	98	0	4587	4385	1167	76	83	44	100	100	0	0.022	0.023	0.023	0.023	1.296	0.023	0.877	80	440	4611	4409	-5.495	100	4511	100	4309	0
6	18	7	""	"STM1621"	9630	19950	100	111	113	23	54	55	12	100	95	0	3275	3171	606	74	77	14	100	100	0	0.018	0.019	0.019	0.019	1.368	0.018	0.736	80	420	3258	3156	-5.811	57	3201	59	3097	0
6	19	7	""	"STM1792"	9810	19950	100	406	395	97	54	55	12	100	100	0	10674	10380	3065	73	77	22	100	100	0	0.033	0.033	0.034	0.033	1.244	0.032	0.961	80	419	10953	10648	-4.912	352	10601	341	10307	0
6	20	7	"ycgQ"	"STM1800"	9980	19950	100	238	234	51	54	55	13	100	100	0	4754	4650	967	73	74	13	100	100	0	0.039	0.039	0.039	0.038	1.241	0.038	0.932	80	396	4865	4757	-4.669	184	4681	180	4577	0
6	21	7	"nhaB"	"STM1806"	10150	19950	100	889	877	150	54	55	12	100	100	0	9345	9298	1633	76	82	25	100	100	0	0.090	0.089	0.089	0.090	1.120	0.088	0.976	80	439	10104	10045	-3.473	835	9269	823	9222	0
6	22	7	"rnd"	"STM1817"	10330	19940	100	304	298	84	55	55	12	98	98	0	3869	3957	1207	76	80	21	100	100	0	0.066	0.063	0.062	0.061	1.333	0.060	0.935	80	432	4042	4124	-3.929	249	3793	243	3881	0
6	23	7	"yoaE"	"STM1828"	10510	19940	100	398	396	99	55	55	12	100	100	0	4784	4781	1153	74	77	16	100	100	0	0.073	0.072	0.071	0.071	1.214	0.072	0.960	80	430	5053	5048	-3.779	343	4710	341	4707	0
6	24	7	""	"STM1833"	10690	19940	100	129	130	37	54	55	12	97	91	0	1569	1554	600	72	73	13	100	100	0	0.050	0.051	0.049	0.049	1.565	0.049	0.786	80	452	1572	1558	-4.319	75	1497	76	1482	0
6	1	8	""	"STM2358"	6590	20130	90	141	144	35	54	56	15	100	100	0	5226	5115	882	68	101	252	100	100	0	0.017	0.018	0.018	0.018	1.331	0.017	0.809	52	372	5245	5137	-5.890	87	5158	90	5047	0
6	2	8	"dedD"	"STM2364"	6760	20130	90	815	744	213	54	67	75	100	98	0	2756	2510	664	71	155	390	100	100	0	0.283	0.283	0.283	0.277	1.229	0.280	0.962	52	372	3446	3129	-1.819	761	2685	690	2439	0
6	3	8	"usg"	"STM2369"	6960	20140	110	1139	1132	228	54	64	65	100	100	0	4113	4160	678	69	111	267	100	100	0	0.268	0.264	0.266	0.262	1.114	0.263	0.976	80	511	5129	5169	-1.898	1085	4044	1078	4091	0
6	4	8	""	"STM2377"	7140	20130	100	200	201	42	55	57	21	100	100	0	3010	3011	595	69	77	86	100	100	0	0.049	0.050	0.050	0.049	1.286	0.049	0.908	80	432	3086	3088	-4.342	145	2941	146	2942	0
6	5	8	"yfcM"	"STM2381"	7320	20130	100	242	235	59	56	57	14	98	97	0	2430	2295	671	71	83	111	100	100	0	0.079	0.080	0.078	0.079	1.461	0.079	0.920	80	432	2545	2403	-3.665	186	2359	179	2224	0
6	6	8	"fadL"	"STM2391"	7490	20130	100	601	578	200	55	56	12	100	100	0	6214	5670	1983	73	76	15	100	100	0	0.089	0.093	0.092	0.096	1.385	0.093	0.967	80	396	6687	6120	-3.492	546	6141	523	5597	0
6	7	8	""	"STM2595"	7670	20130	100	80	83	22	54	59	60	6	0	0	1742	1693	513	71	79	96	100	100	0	0.016	0.018	0.021	0.022	1.431	0.018	0.481	80	453	1697	1651	-6.006	26	1671	29	1622	0
6	8	8	""	"STM2599"	7850	20130	90	220	227	51	54	55	12	100	100	0	3561	3451	1092	68	69	10	100	100	0	0.048	0.051	0.049	0.051	1.392	0.047	0.855	52	364	3659	3556	-4.395	166	3493	173	3383	0
6	9	8	""	"STM2604"	8030	20130	100	88	104	72	55	56	12	88	65	0	1700	1639	438	68	71	28	100	100	0	0.020	0.031	0.023	0.025	1.892	0.035	0.335	80	419	1665	1620	-5.628	33	1632	49	1571	0
6	10	8	""	"STM2608"	8200	20120	100	213	208	53	56	57	14	100	97	0	9432	8761	2428	69	71	17	100	100	0	0.017	0.017	0.017	0.017	1.294	0.017	0.919	80	418	9520	8844	-5.898	157	9363	152	8692	0
6	11	8	""	"STM2613"	8370	20120	100	93	99	27	56	57	13	93	73	0	2602	2588	757	72	75	20	100	100	0	0.015	0.017	0.017	0.018	1.454	0.017	0.626	80	426	2567	2559	-6.095	37	2530	43	2516	0
6	12	8	""	"STM2618"	8560	20120	90	67	69	14	53	54	13	53	21	0	824	874	353	69	71	14	100	100	0	0.019	0.020	0.025	0.025	1.668	0.016	0.180	52	380	769	821	-5.753	14	755	16	805	0
6	13	8	"yrbE"	"STM3312"	8720	20120	90	639	649	198	54	61	41	100	100	0	3537	3678	1105	72	114	260	100	100	0	0.169	0.165	0.167	0.163	1.158	0.166	0.972	52	358	4050	4201	-2.566	585	3465	595	3606	0
6	14	8	"yhbG"	"STM3319"	8900	20120	90	643	669	179	54	68	70	100	100	0	3739	3785	845	73	172	466	100	100	0	0.161	0.166	0.163	0.163	1.199	0.166	0.970	52	388	4255	4327	-2.638	589	3666	615	3712	0
6	15	8	""	"STM3334"	9090	20130	100	523	513	146	54	63	57	100	97	0	6384	6079	1843	72	132	388	97	97	0	0.074	0.076	0.077	0.079	1.336	0.075	0.968	80	439	6781	6466	-3.750	469	6312	459	6007	0
6	16	8	""	"STM3343"	9270	20130	100	387	388	67	55	56	13	100	100	0	3782	3711	603	73	76	21	100	100	0	0.090	0.092	0.093	0.091	1.233	0.090	0.938	80	430	4041	3971	-3.482	332	3709	333	3638	0
6	17	8	"yhcB"	"STM3347"	9450	20120	100	346	358	124	57	58	13	100	100	0	1392	1492	532	80	87	26	100	100	0	0.220	0.213	0.212	0.211	1.177	0.214	0.958	80	420	1601	1713	-2.183	289	1312	301	1412	0
6	18	8	""	"STM3358"	9630	20120	100	281	293	75	55	56	12	100	100	0	3314	3375	796	74	76	16	100	100	0	0.070	0.072	0.071	0.071	1.204	0.072	0.953	80	420	3466	3539	-3.842	226	3240	238	3301	0
6	19	8	""	"STM0762"	9810	20120	100	140	139	27	54	55	11	100	100	0	4300	4224	545	70	78	48	100	100	0	0.020	0.020	0.020	0.020	1.325	0.020	0.829	80	394	4316	4239	-5.620	86	4230	85	4154	0
6	20	8	"dcoA"	"STM0767"	9970	20120	100	291	289	91	53	54	11	98	98	0	19076	19492	6523	70	78	48	100	100	0	0.013	0.012	0.013	0.013	1.199	0.012	0.959	80	392	19244	19658	-6.319	238	19006	236	19422	0
6	21	8	""	"STM0777"	10150	20120	90	181	183	33	54	55	13	100	100	0	5391	5676	672	75	105	207	100	100	0	0.024	0.023	0.023	0.022	1.275	0.022	0.874	52	357	5443	5730	-5.387	127	5316	129	5601	0
6	22	8	"modB"	"STM0782"	10330	20120	100	910	951	346	53	54	12	100	100	0	3624	3617	1220	72	95	186	100	100	0	0.241	0.253	0.251	0.248	1.161	0.254	0.975	80	442	4409	4443	-2.051	857	3552	898	3545	0
6	23	8	"hutG"	"STM0788"	10500	20120	90	170	178	47	54	56	14	100	100	0	2401	2367	395	71	101	225	100	100	0	0.050	0.054	0.053	0.051	1.327	0.054	0.869	52	366	2446	2420	-4.328	116	2330	124	2296	0
6	24	8	"hutH"	"STM0791"	10680	20110	90	164	184	70	55	57	14	100	100	0	3414	3823	1220	72	106	215	100	100	0	0.033	0.034	0.031	0.032	1.279	0.035	0.877	52	379	3451	3880	-4.938	109	3342	129	3751	0
6	1	9	""	"STM0903"	6600	20310	100	84	184	493	53	54	12	90	67	0	4655	4529	930	68	70	40	100	100	0	0.007	0.029	0.013	0.022	3.440	0.034	0.058	80	474	4618	4592	-7.209	31	4587	131	4461	0
6	2	9	""	"STM0908"	6780	20310	100	107	107	25	53	57	40	77	12	0	2767	2633	760	71	84	153	100	100	0	0.020	0.021	0.020	0.022	1.464	0.020	0.689	80	443	2750	2616	-5.642	54	2696	54	2562	0
6	3	9	""	"STM0914"	6950	20300	90	73	76	19	54	55	12	71	34	0	2343	2660	697	73	88	94	100	100	0	0.008	0.009	0.014	0.014	1.218	0.008	0.353	52	354	2289	2609	-6.901	19	2270	22	2587	0
6	4	9	""	"STM0918"	7140	20310	100	69	71	17	55	56	13	51	22	0	2320	2187	782	73	93	97	100	100	0	0.006	0.008	0.019	0.023	1.723	0.005	0.113	80	439	2261	2130	-7.326	14	2247	16	2114	0
6	5	9	""	"STM0922"	7310	20310	100	96	104	31	54	55	13	93	76	0	4322	4428	954	74	94	88	100	100	0	0.010	0.011	0.015	0.015	1.427	0.011	0.583	80	420	4290	4404	-6.660	42	4248	50	4354	0
6	6	9	""	"STM0926"	7490	20300	100	566	533	148	54	55	11	100	98	0	26298	23989	6283	72	85	73	100	100	0	0.020	0.020	0.020	0.020	1.157	0.020	0.970	80	430	26738	24396	-5.679	512	26226	479	23917	0
6	7	9	""	"STM4206"	7660	20300	90	88	96	39	55	57	13	86	65	0	1555	1713	485	74	93	115	100	100	0	0.022	0.025	0.022	0.024	1.625	0.027	0.533	52	364	1514	1680	-5.488	33	1481	41	1639	0
6	8	9	""	"STM4210"	7850	20310	100	114	117	23	54	56	13	100	96	0	4125	4121	925	70	88	109	100	100	0	0.015	0.016	0.017	0.017	1.353	0.015	0.764	80	424	4115	4114	-6.079	60	4055	63	4051	0
6	9	9	""	"STM4215"	8010	20300	110	81	86	25	55	56	12	78	51	0	1770	1964	572	68	73	32	100	100	0	0.015	0.016	0.020	0.020	1.454	0.017	0.492	80	475	1728	1927	-6.033	26	1702	31	1896	0
6	10	9	""	"STM4219"	8210	20300	100	88	87	18	55	55	12	83	71	0	926	901	197	68	70	19	100	100	0	0.038	0.038	0.040	0.037	1.589	0.038	0.542	80	438	891	865	-4.700	33	858	32	833	0
6	11	9	"yjbG"	"STM4224"	8380	20300	100	120	121	24	53	54	12	100	97	0	2920	2980	566	68	68	10	100	100	0	0.023	0.023	0.023	0.023	1.360	0.023	0.779	80	420	2919	2980	-5.412	67	2852	68	2912	0
6	12	9	"yjbO"	"STM4244"	8550	20300	90	188	190	38	53	56	17	100	100	0	966	972	205	68	79	76	100	100	0	0.150	0.152	0.154	0.150	1.242	0.145	0.902	52	374	1033	1041	-2.734	135	898	137	904	0
6	13	9	"csgC"	"STM1145"	8740	20300	100	78	80	18	54	57	24	50	10	0	1565	1568	308	69	87	146	100	100	0	0.016	0.017	0.022	0.020	1.535	0.016	0.363	80	449	1520	1525	-5.962	24	1496	26	1499	0
6	14	9	"ssaO"	"STM1416"	8900	20300	90	114	118	28	54	56	16	100	86	0	1464	1534	508	69	118	250	100	100	0	0.043	0.044	0.044	0.042	1.409	0.040	0.785	52	364	1455	1529	-4.539	60	1395	64	1465	0
6	15	9	"hisC"	"STM2073"	9090	20300	100	1494	1609	488	55	57	16	100	100	0	5193	5620	1434	69	109	226	100	100	0	0.281	0.280	0.279	0.275	1.144	0.280	0.971	80	426	6563	7105	-1.832	1439	5124	1554	5551	0
6	16	9	"flgE"	"STM1177"	9270	20300	100	480	471	60	54	54	12	100	100	0	6683	6656	753	71	71	11	100	100	0	0.064	0.063	0.064	0.063	1.110	0.063	0.974	80	408	7038	7002	-3.956	426	6612	417	6585	0
6	17	9	"rnc"	"STM2581"	9440	20300	100	581	565	131	55	56	13	100	100	0	3215	3052	683	73	76	17	100	100	0	0.167	0.171	0.169	0.169	1.137	0.169	0.970	80	430	3668	3489	-2.579	526	3142	510	2979	0
6	18	9	"mutS"	"STM2909"	9630	20300	100	138	144	43	54	55	12	98	96	0	1207	1256	468	69	71	11	100	100	0	0.074	0.076	0.074	0.072	1.454	0.074	0.854	80	442	1222	1277	-3.760	84	1138	90	1187	0
6	19	9	"yecS"	"STM1952"	9800	20290	90	231	229	42	56	56	12	100	100	0	3224	3227	561	69	75	47	100	100	0	0.055	0.055	0.056	0.054	1.221	0.053	0.921	52	356	3330	3331	-4.172	175	3155	173	3158	0
6	20	9	"otsB"	"STM1929"	9980	20290	100	168	176	49	54	56	12	100	97	0	3757	3946	1584	69	74	43	100	100	0	0.031	0.031	0.030	0.032	1.288	0.030	0.893	80	430	3802	3999	-5.016	114	3688	122	3877	0
6	21	9	"yebC"	"STM1899"	10160	20300	100	1690	1724	445	54	56	13	100	100	0	3996	3978	1022	73	84	108	100	100	0	0.417	0.428	0.421	0.430	1.141	0.425	0.973	80	430	5559	5575	-1.262	1636	3923	1670	3905	0
6	22	9	"yecN"	"STM1904"	10330	20300	100	208	211	59	53	54	11	100	100	0	1359	1388	504	71	74	18	100	100	0	0.120	0.120	0.122	0.121	1.297	0.114	0.918	80	434	1443	1475	-3.055	155	1288	158	1317	0
6	23	9	"grpE"	"STM2681"	10510	20300	100	1560	1801	867	53	55	13	100	100	0	3425	3713	1486	69	75	76	100	100	0	0.449	0.480	0.459	0.473	1.164	0.493	0.961	80	442	4863	5392	-1.155	1507	3356	1748	3644	0
6	24	9	""	"STM3782"	10690	20290	110	189	205	58	55	57	13	100	98	0	7009	7377	2269	70	77	69	100	100	0	0.019	0.021	0.021	0.020	1.211	0.021	0.931	80	536	7073	7457	-5.694	134	6939	150	7307	0
6	1	10	"dinP"	"STM0313"	6600	20490	100	221	227	73	53	54	12	100	98	0	3014	2814	1058	68	69	10	100	100	0	0.057	0.063	0.064	0.062	1.266	0.063	0.946	80	470	3114	2920	-4.132	168	2946	174	2746	0
6	2	10	""	"STM0325"	6780	20480	90	123	129	28	53	55	12	100	96	0	3407	3233	920	69	70	12	100	100	0	0.021	0.024	0.024	0.024	1.378	0.022	0.769	52	373	3408	3240	-5.575	70	3338	76	3164	0
6	3	10	""	"STM0329"	6960	20480	90	95	97	20	54	55	12	96	82	0	2519	2494	478	73	77	20	100	100	0	0.017	0.018	0.019	0.019	1.476	0.017	0.607	52	381	2487	2464	-5.899	41	2446	43	2421	0
6	4	10	""	"STM0333"	7140	20490	100	129	134	25	54	55	12	100	98	0	3898	3889	678	71	75	26	100	100	0	0.020	0.021	0.020	0.020	1.286	0.021	0.842	80	442	3902	3898	-5.673	75	3827	80	3818	0
6	5	10	""	"STM1050"	7320	20490	100	129	133	32	53	55	12	98	96	0	4439	4213	983	69	71	14	100	100	0	0.017	0.019	0.019	0.020	1.407	0.018	0.784	80	420	4446	4224	-5.845	76	4370	80	4144	0
6	6	10	"ycbW"	"STM1059"	7500	20490	100	485	488	132	53	54	12	100	100	0	1069	1088	359	69	70	11	100	100	0	0.432	0.427	0.420	0.435	1.297	0.417	0.940	80	418	1432	1454	-1.211	432	1000	435	1019	0
6	7	10	"yeaM"	"STM1279"	7660	20480	90	370	375	54	54	57	22	100	100	0	3581	3651	505	70	104	245	100	100	0	0.090	0.090	0.089	0.089	1.125	0.087	0.961	52	363	3827	3902	-3.474	316	3511	321	3581	0
6	8	10	""	"STM1287"	7840	20470	90	209	219	56	54	57	20	100	100	0	4437	4617	1234	68	117	267	100	100	0	0.035	0.036	0.036	0.036	1.229	0.036	0.926	52	370	4524	4714	-4.817	155	4369	165	4549	0
6	9	10	"yeaA"	"STM1291"	8020	20480	90	309	303	49	56	58	17	100	100	0	1604	1639	228	69	97	156	100	100	0	0.165	0.157	0.156	0.156	1.184	0.157	0.941	52	374	1788	1817	-2.601	253	1535	247	1570	0
6	10	10	"astC"	"STM1303"	8200	20480	100	155	156	38	55	56	16	98	95	0	4552	4586	1404	68	77	66	100	100	0	0.022	0.022	0.023	0.022	1.303	0.022	0.896	80	442	4584	4619	-5.487	100	4484	101	4518	0
6	11	10	"spy"	"STM1308"	8380	20480	100	186	185	39	52	54	12	100	98	0	2175	2173	466	67	69	14	100	100	0	0.064	0.063	0.063	0.061	1.354	0.062	0.890	80	442	2242	2239	-3.976	134	2108	133	2106	0
6	12	10	"celG"	"STM1317"	8570	20480	100	270	261	51	52	55	14	100	100	0	2964	2829	601	68	70	24	100	100	0	0.075	0.076	0.076	0.076	1.260	0.075	0.939	80	441	3114	2970	-3.732	218	2896	209	2761	0
6	13	10	"rfbJ"	"STM2089"	8730	20470	90	348	349	61	53	55	15	100	100	0	3118	3172	598	68	86	132	100	100	0	0.097	0.095	0.097	0.095	1.141	0.094	0.962	52	354	3345	3400	-3.370	295	3050	296	3104	0
6	14	10	"galF"	"STM2098"	8920	20480	100	473	450	124	55	56	15	98	98	0	3304	3259	845	68	89	148	98	98	0	0.129	0.124	0.121	0.120	1.235	0.124	0.959	80	462	3654	3586	-2.953	418	3236	395	3191	0
6	15	10	"wcaC"	"STM2113"	9100	20470	100	125	123	29	55	56	13	95	92	0	4349	4071	1128	68	69	11	100	100	0	0.016	0.017	0.018	0.017	1.354	0.017	0.774	80	418	4351	4071	-5.934	70	4281	68	4003	0
6	16	10	"yegH"	"STM2119"	9270	20480	100	441	440	115	55	55	13	100	98	0	7405	7348	1970	69	69	10	100	100	0	0.053	0.053	0.052	0.052	1.225	0.052	0.963	80	408	7722	7664	-4.248	386	7336	385	7279	0
6	17	10	"yegB"	"STM2129"	9440	20480	100	162	159	41	54	54	11	97	93	0	5260	4842	1360	68	69	11	100	100	0	0.021	0.022	0.022	0.022	1.374	0.022	0.878	80	420	5300	4879	-5.587	108	5192	105	4774	0
6	18	10	"yegQ"	"STM2136"	9620	20480	100	437	437	78	53	54	12	100	100	0	5439	5303	956	67	68	11	100	100	0	0.071	0.073	0.073	0.073	1.179	0.072	0.960	80	442	5756	5620	-3.806	384	5372	384	5236	0
6	19	10	"cpxR"	"STM4059"	9800	20470	90	171	187	66	54	54	12	100	98	0	579	653	298	68	70	16	100	100	0	0.229	0.227	0.220	0.226	1.335	0.218	0.898	52	381	628	718	-2.127	117	511	133	585	0
6	20	10	""	"STM4068"	9980	20470	110	191	584	1594	54	56	12	100	100	0	2878	3611	3520	68	70	16	100	100	0	0.049	0.150	0.050	0.057	1.933	0.362	0.768	80	480	2947	4073	-4.358	137	2810	530	3543	0
6	21	10	"yneA"	"STM4077"	10140	20470	90	155	173	62	55	59	17	100	92	0	4590	4735	1704	72	203	635	100	96	0	0.022	0.025	0.024	0.023	1.348	0.025	0.852	52	361	4618	4781	-5.498	100	4518	118	4663	0
6	22	10	"glpK"	"STM4086"	10350	20470	60	70	70	13	54	56	12	65	31	0	285	286	74	74	76	15	100	100	0	0.076	0.075	0.092	0.079	2.158	0.065	0.190	32	176	227	228	-3.721	16	211	16	212	0
6	23	10	"ftsN"	"STM4093"	10510	20480	100	420	451	156	54	56	13	100	100	0	2713	2921	1078	69	71	13	100	100	0	0.138	0.139	0.139	0.139	1.190	0.136	0.964	80	424	3010	3249	-2.853	366	2644	397	2852	0
6	24	10	""	"STM4102"	10690	20470	100	167	160	31	54	56	12	97	97	0	4636	4388	950	69	70	13	100	100	0	0.025	0.025	0.025	0.024	1.301	0.025	0.893	80	464	4680	4425	-5.337	113	4567	106	4319	0
6	1	11	"ygdL"	"STM2987"	6600	20670	100	375	381	110	54	56	17	100	97	0	2893	2961	912	67	69	11	100	100	0	0.114	0.113	0.112	0.113	1.181	0.112	0.960	80	441	3147	3221	-3.138	321	2826	327	2894	0
6	2	11	"ygdB"	"STM2998"	6780	20670	100	115	119	34	55	58	17	96	86	0	1535	1538	434	67	69	12	100	100	0	0.041	0.044	0.041	0.042	1.456	0.043	0.708	80	406	1528	1535	-4.613	60	1468	64	1471	0
6	3	11	"ygeD"	"STM3009"	6960	20660	100	296	279	92	54	56	14	97	96	0	3239	3003	1040	69	70	11	100	100	0	0.076	0.077	0.076	0.074	1.294	0.076	0.943	80	452	3412	3159	-3.711	242	3170	225	2934	0
6	4	11	"kduI"	"STM3018"	7140	20670	100	118	118	28	52	54	13	98	93	0	3352	3325	847	69	70	10	100	100	0	0.020	0.020	0.021	0.021	1.371	0.020	0.789	80	420	3349	3322	-5.636	66	3283	66	3256	0
6	5	11	""	"STM3025"	7320	20660	100	151	151	34	51	53	12	98	96	0	2687	2597	577	68	69	10	100	100	0	0.038	0.040	0.038	0.038	1.334	0.039	0.867	80	418	2719	2629	-4.711	100	2619	100	2529	0
6	6	11	""	"STM3030"	7490	20660	100	141	139	28	53	54	13	98	98	0	2397	2364	374	68	69	11	100	100	0	0.038	0.037	0.039	0.037	1.418	0.037	0.814	80	418	2417	2382	-4.726	88	2329	86	2296	0
6	7	11	""	"STM2692"	7670	20660	100	217	226	62	54	55	14	98	98	0	4050	4085	1226	67	70	37	100	100	0	0.041	0.043	0.041	0.043	1.288	0.042	0.912	80	442	4146	4190	-4.611	163	3983	172	4018	0
6	8	11	""	"STM2702"	7850	20660	100	79	78	17	53	55	13	76	47	0	2127	2097	448	66	70	60	100	100	0	0.013	0.012	0.016	0.017	1.428	0.012	0.378	80	451	2087	2056	-6.309	26	2061	25	2031	0
6	9	11	""	"STM2706"	8030	20660	100	112	113	27	54	55	14	96	87	0	3959	3882	875	67	69	15	100	100	0	0.015	0.015	0.016	0.016	1.317	0.015	0.729	80	442	3950	3874	-6.068	58	3892	59	3815	0
6	10	11	"yjiA"	"STM4530"	8210	20660	100	377	362	97	55	55	12	100	98	0	3295	3163	839	67	69	11	100	100	0	0.100	0.099	0.100	0.097	1.240	0.098	0.957	80	432	3550	3403	-3.326	322	3228	307	3096	0
6	11	11	"cutF"	"STM0241"	8380	20650	90	135	136	31	55	55	12	100	100	0	627	649	160	66	67	11	100	100	0	0.143	0.139	0.134	0.134	1.358	0.128	0.823	52	356	641	664	-2.810	80	561	81	583	0
6	12	11	"yaiY"	"STM0378"	8550	20650	90	113	117	28	53	54	13	100	94	0	1059	1067	213	65	69	24	100	100	0	0.060	0.064	0.059	0.059	1.423	0.066	0.736	52	373	1054	1066	-4.050	60	994	64	1002	0
6	13	11	"ybcI"	"STM0540"	8730	20650	90	146	153	41	53	55	13	100	100	0	2266	2415	590	67	86	130	100	100	0	0.042	0.043	0.042	0.041	1.377	0.042	0.854	52	396	2292	2448	-4.563	93	2199	100	2348	0
6	14	11	""	"STM0556"	8910	20650	90	74	79	24	54	56	14	69	28	0	1202	1167	276	68	86	126	100	100	0	0.018	0.023	0.023	0.024	1.795	0.023	0.356	52	373	1154	1124	-5.825	20	1134	25	1099	0
6	15	11	""	"STM0298"	9090	20660	100	84	134	167	54	55	13	77	55	0	1218	1331	400	66	70	23	100	100	0	0.026	0.063	0.028	0.041	3.088	0.050	0.095	80	452	1182	1345	-5.263	30	1152	80	1265	0
6	16	11	""	"STM0576"	9270	20660	100	76	79	20	55	57	13	63	43	0	1773	1728	505	66	67	10	100	100	0	0.012	0.014	0.019	0.019	1.472	0.014	0.342	80	432	1728	1686	-6.345	21	1707	24	1662	0
6	17	11	""	"STM0581"	9450	20660	100	371	362	74	55	56	12	100	100	0	1516	1474	316	66	67	10	100	100	0	0.218	0.218	0.222	0.217	1.151	0.216	0.968	80	432	1766	1715	-2.198	316	1450	307	1408	0
6	18	11	"fepC"	"STM0590"	9630	20660	100	306	318	81	53	54	13	100	100	0	3345	3569	834	66	67	10	100	100	0	0.077	0.076	0.076	0.074	1.205	0.076	0.956	80	431	3532	3768	-3.696	253	3279	265	3503	0
6	19	11	"narP"	"STM2246"	9790	20650	90	317	323	55	54	58	25	100	100	0	2954	2982	434	69	109	264	100	100	0	0.091	0.092	0.090	0.092	1.169	0.090	0.945	52	370	3148	3182	-3.455	263	2885	269	2913	0
6	20	11	"stcA"	"STM2152"	9980	20650	100	98	98	20	54	57	21	83	51	0	2397	2411	608	69	96	211	100	100	0	0.019	0.019	0.021	0.021	1.371	0.018	0.648	80	460	2372	2386	-5.725	44	2328	44	2342	0
6	21	11	"yehW"	"STM2162"	10150	20650	90	300	295	47	53	55	13	100	100	0	2481	2514	532	68	73	39	100	100	0	0.102	0.099	0.100	0.099	1.194	0.098	0.940	52	365	2660	2688	-3.288	247	2413	242	2446	0
6	22	11	"yohD"	"STM2170"	10330	20650	100	128	136	36	54	55	13	98	96	0	2618	2665	759	70	76	30	100	100	0	0.029	0.032	0.030	0.031	1.360	0.031	0.801	80	464	2622	2677	-5.106	74	2548	82	2595	0
6	23	11	""	"STM2175"	10510	20650	100	203	208	64	53	55	13	98	98	0	5045	5122	1381	68	70	14	100	100	0	0.030	0.031	0.031	0.030	1.258	0.031	0.911	80	430	5127	5209	-5.052	150	4977	155	5054	0
6	24	11	""	"STM2288"	10690	20650	100	80	80	16	53	55	12	80	53	0	979	1042	402	66	67	10	100	100	0	0.030	0.028	0.030	0.030	1.707	0.024	0.428	80	474	940	1003	-5.080	27	913	27	976	0
6	1	12	"hupA"	"STM4170"	6600	20840	100	1142	1100	329	52	56	17	100	100	0	1461	1395	467	67	68	12	100	100	0	0.782	0.789	0.787	0.792	1.201	0.772	0.968	80	416	2484	2376	-0.355	1090	1394	1048	1328	0
6	2	12	"hupA"	"STM4170"	6760	20830	130	641	593	194	56	59	18	97	97	0	416	392	115	69	70	12	98	96	0	1.686	1.663	1.680	1.642	1.330	1.691	0.950	120	580	932	860	0.754	585	347	537	323	0
6	3	12	"hilA"	"STM2876"	6950	20840	90	560	554	98	56	61	27	100	100	0	2567	2564	491	71	86	115	100	100	0	0.202	0.200	0.198	0.200	1.136	0.194	0.964	52	381	3000	2991	-2.308	504	2496	498	2493	0
6	4	12	"hilA"	"STM2876"	7140	20840	100	587	562	153	54	57	24	100	100	0	2916	2715	746	69	81	108	100	100	0	0.187	0.192	0.191	0.188	1.261	0.189	0.965	80	426	3380	3154	-2.417	533	2847	508	2646	0
6	5	12	"hilC"	"STM2867"	7320	20850	100	846	850	292	53	54	12	100	100	0	1881	1909	617	67	67	10	100	100	0	0.437	0.433	0.437	0.420	1.345	0.433	0.969	80	417	2607	2639	-1.194	793	1814	797	1842	0
6	6	12	"hilC"	"STM2867"	7490	20840	90	702	712	168	52	54	11	100	100	0	1502	1524	325	66	68	11	100	100	0	0.453	0.453	0.449	0.448	1.210	0.444	0.949	52	349	2086	2118	-1.144	650	1436	660	1458	0
6	7	12	"hns"	"STM1751"	7660	20830	90	795	859	186	55	59	29	100	100	0	754	785	141	67	71	29	100	100	0	1.077	1.120	1.116	1.113	1.125	1.122	0.961	52	379	1427	1522	0.107	740	687	804	718	0
6	8	12	"hns"	"STM1751"	7850	20840	100	486	519	163	58	62	27	100	100	0	469	494	157	67	70	26	100	100	0	1.065	1.080	1.087	1.068	1.240	1.093	0.935	80	464	830	888	0.090	428	402	461	427	0
6	9	12	"hns"	"STM1751"	8030	20840	100	852	828	218	55	56	14	100	100	0	806	779	212	65	66	9	100	100	0	1.076	1.083	1.083	1.098	1.193	1.076	0.954	80	430	1538	1487	0.105	797	741	773	714	0
6	10	12	"hilD"	"STM2875"	8200	20840	100	770	814	313	54	55	12	100	100	0	950	969	329	66	67	10	100	100	0	0.810	0.842	0.850	0.833	1.184	0.855	0.966	80	408	1600	1663	-0.304	716	884	760	903	0
6	11	12	"hilD"	"STM2875"	8380	20840	100	709	678	143	54	55	12	100	100	0	853	837	190	66	67	9	100	100	0	0.832	0.809	0.818	0.818	1.212	0.800	0.955	80	438	1442	1395	-0.265	655	787	624	771	0
6	12	12	"stpA"	"STM2799"	8550	20830	90	602	608	129	53	60	46	100	100	0	1153	1135	253	66	79	89	100	100	0	0.505	0.519	0.513	0.524	1.239	0.505	0.957	52	372	1636	1624	-0.985	549	1087	555	1069	0
6	13	12	"csrA"	"STM2826"	8730	20830	90	261	253	62	53	59	42	100	96	0	623	626	173	66	78	85	100	100	0	0.373	0.357	0.355	0.356	1.235	0.353	0.940	52	395	765	760	-1.421	208	557	200	560	0
6	14	12	"dps"	"STM0831"	8910	20840	100	149	152	42	54	56	15	97	96	0	933	967	271	66	69	21	100	100	0	0.110	0.109	0.108	0.102	1.376	0.107	0.850	80	470	962	999	-3.190	95	867	98	901	0
6	15	12	"dps"	"STM0831"	9080	20830	90	149	166	59	60	63	20	100	92	0	997	1062	348	69	80	76	100	100	0	0.096	0.107	0.103	0.098	1.396	0.107	0.800	52	370	1017	1099	-3.382	89	928	106	993	0
6	16	12	"dps"	"STM0831"	9260	20830	90	160	175	57	57	60	17	98	98	0	1075	1190	399	67	89	109	100	100	0	0.102	0.105	0.102	0.098	1.366	0.104	0.879	52	372	1111	1241	-3.291	103	1008	118	1123	0
6	17	12	"oxyR"	"STM4125"	9440	20830	90	932	1068	524	56	60	29	100	100	0	1259	1438	714	67	81	87	100	100	0	0.735	0.738	0.738	0.743	1.215	0.729	0.966	52	357	2068	2383	-0.444	876	1192	1012	1371	0
6	18	12	"oxyR"	"STM4125"	9610	20840	90	1034	1071	337	55	66	62	100	100	0	1346	1443	501	67	84	94	100	100	0	0.765	0.738	0.730	0.759	1.244	0.719	0.965	52	357	2258	2392	-0.386	979	1279	1016	1376	0
6	19	12	"fur"	"STM0693"	9790	20830	90	293	311	73	54	60	49	100	100	0	1288	1330	240	67	82	90	100	100	0	0.196	0.203	0.193	0.199	1.187	0.205	0.937	52	402	1460	1520	-2.353	239	1221	257	1263	0
6	20	12	"fur"	"STM0693"	9980	20840	100	262	268	89	54	56	14	100	100	0	1053	1087	296	68	72	40	100	100	0	0.211	0.210	0.208	0.202	1.270	0.209	0.913	80	461	1193	1233	-2.244	208	985	214	1019	0
6	21	12	"envR"	"STM3389"	10160	20830	100	86	88	26	53	55	13	81	58	0	1703	1693	339	68	69	14	100	100	0	0.020	0.022	0.025	0.024	1.533	0.021	0.449	80	440	1668	1660	-5.631	33	1635	35	1625	0
6	22	12	"envR"	"STM3389"	10330	20830	100	79	81	18	53	55	12	83	55	0	1302	1353	380	69	70	12	100	100	0	0.021	0.022	0.024	0.023	1.545	0.021	0.464	80	418	1259	1312	-5.568	26	1233	28	1284	0
6	23	12	"envR"	"STM3389"	10510	20830	90	92	91	26	52	55	13	84	63	0	1699	1809	458	69	78	63	100	100	0	0.025	0.022	0.021	0.023	1.603	0.020	0.506	52	356	1670	1779	-5.349	40	1630	39	1740	0
6	24	12	"arcB"	"STM3328"	10680	20830	90	187	197	69	55	56	13	100	100	0	2371	2536	1208	68	77	60	100	100	0	0.057	0.058	0.057	0.057	1.240	0.055	0.904	52	371	2435	2610	-4.125	132	2303	142	2468	0
6	1	13	"ctrl-PolA-10ng/ul"	"ctrl-PolA-10ng/ul"	6600	21030	80	62	63	15	51	53	11	44	26	0	175	190	50	68	68	10	100	100	0	0.103	0.098	0.146	0.114	2.494	0.081	0.124	52	318	118	134	-3.282	11	107	12	122	0
6	2	13	"ctrl-FtsL-10ng/ul"	"ctrl-FtsL-10ng/ul"	6780	21030	80	87	93	31	53	54	13	80	59	0	301	326	155	68	69	14	100	98	0	0.146	0.155	0.134	0.132	2.140	0.146	0.606	52	334	267	298	-2.777	34	233	40	258	0
6	3	13	"ctrl-TufA-10ng/ul"	"ctrl-TufA-10ng/ul"	6960	21020	90	2538	2669	1605	53	55	14	100	100	0	650	658	348	69	70	12	100	100	0	4.277	4.441	4.396	4.285	1.234	4.547	0.976	52	380	3066	3205	2.097	2485	581	2616	589	0
6	4	13	"EMPTY"	"EMPTY"	7130	21010	100	589	542	381	53	54	12	90	85	0	122	125	50	67	68	11	86	73	0	9.745	8.431	8.375	6.643	3.012	11.310	0.400	80	430	591	547	3.285	536	55	489	58	-75
6	5	13	"EMPTY"	"EMPTY"	7310	21010	100	55	56	13	54	55	12	20	3	0	64	66	9	67	67	9	11	3	0	-0.333	-2.000	2.000	1.734	2.995	15.020	0.001	80	417	-2	1	Error	1	-3	2	-1	-75
6	6	13	"EMPTY"	"EMPTY"	7490	21010	100	53	54	12	53	54	12	18	3	0	69	68	9	67	68	10	16	1	0	0.000	1.000	1.444	1.323	2.902	0.003	0.000	80	461	2	2	Error	0	2	1	1	-75
6	7	13	"ctrl-PolA-50ng/ul"	"ctrl-PolA-50ng/ul"	7670	21020	80	84	86	20	53	55	13	78	59	0	322	357	136	67	67	9	100	100	0	0.122	0.114	0.120	0.110	1.729	0.111	0.605	52	320	286	323	-3.040	31	255	33	290	0
6	8	13	"ctrl-FtsL-50ng/ul"	"ctrl-FtsL-50ng/ul"	7860	21010	60	75	114	71	59	63	19	46	46	0	74	87	32	66	67	10	46	40	0	2.000	2.619	2.833	2.570	2.127	3.295	0.560	32	176	24	76	1.000	16	8	55	21	0
6	9	13	"ctrl-TufA-50ng/ul"	"ctrl-TufA-50ng/ul"	8030	21020	80	8405	8794	4171	58	61	18	100	100	0	1890	1896	792	67	68	10	100	100	0	4.579	4.776	4.714	4.729	1.180	4.923	0.983	52	315	10170	10565	2.195	8347	1823	8736	1829	0
6	10	13	"EMPTY"	"EMPTY"	8200	21010	100	861	998	987	54	54	13	93	87	0	105	108	31	65	66	10	83	68	0	20.175	21.953	17.274	13.149	2.857	31.187	0.676	80	420	847	987	4.334	807	40	944	43	-75
6	11	13	"EMPTY"	"EMPTY"	8380	21010	100	51	52	13	53	54	13	13	3	0	66	66	10	65	66	10	17	2	0	-2.000	-1.000	1.134	1.353	3.086	8.839	0.006	80	408	-1	0	Error	-2	1	-1	1	-75
6	12	13	"EMPTY"	"EMPTY"	8550	21010	100	51	51	11	53	55	21	3	0	0	64	64	9	65	67	24	1	0	0	2.000	2.000	1.550	1.278	3.581	0.002	0.000	80	468	-3	-3	1.000	-2	-1	-2	-1	-75
6	13	13	"ctrl-PolA-100ng/ul"	"ctrl-PolA-100ng/ul"	8730	21010	50	110	113	31	51	52	11	100	91	0	508	547	201	68	69	9	100	100	0	0.134	0.129	0.117	0.121	1.594	0.114	0.668	12	104	499	541	-2.899	59	440	62	479	0
6	14	13	"ctrl-FtsL-100ng/ul"	"ctrl-FtsL-100ng/ul"	8910	21020	80	331	333	175	53	54	13	100	94	0	1149	1167	609	67	68	10	100	100	0	0.257	0.255	0.248	0.243	1.472	0.259	0.950	52	328	1360	1380	-1.961	278	1082	280	1100	0
6	15	13	"ctrl-TufA-100ng/ul"	"ctrl-TufA-100ng/ul"	9090	21020	90	7101	7679	2901	60	62	17	100	100	0	1755	1805	584	69	69	11	100	100	0	4.176	4.389	4.355	4.341	1.153	4.498	0.983	52	370	8727	9355	2.062	7041	1686	7619	1736	0
6	16	13	"EMPTY"	"EMPTY"	9260	21010	100	62	83	57	55	57	14	38	25	0	81	146	139	66	67	24	33	25	0	0.467	0.350	0.445	0.551	3.242	0.380	0.755	80	442	22	108	-1.100	7	15	28	80	-75
6	17	13	"EMPTY"	"EMPTY"	9440	21000	100	54	54	11	54	56	23	2	0	0	66	67	8	65	67	21	1	0	0	0.000	0.000	1.233	1.052	4.215	0.208	0.015	80	458	1	2	Error	0	1	0	2	-75
6	18	13	"EMPTY"	"EMPTY"	9620	21000	100	53	54	14	54	56	28	2	0	0	67	67	9	65	68	25	0	0	0	-0.500	0.000	1.607	1.571	3.377	0.103	0.003	80	451	1	2	Error	-1	2	0	2	-75
6	19	13	"ctrl-PolA-400ng/ul"	"ctrl-PolA-400ng/ul"	9800	21010	70	315	296	85	54	55	12	100	100	0	1158	1178	239	67	68	10	100	100	0	0.239	0.218	0.218	0.203	1.540	0.210	0.869	32	236	1352	1353	-2.064	261	1091	242	1111	0
6	20	13	"ctrl-FtsL-400ng/ul"	"ctrl-FtsL-400ng/ul"	9980	21010	80	1697	1574	703	58	60	16	100	100	0	5685	5300	2028	67	68	9	100	100	0	0.292	0.290	0.285	0.274	1.251	0.296	0.976	52	306	7257	6749	-1.777	1639	5618	1516	5233	0
6	21	13	"ctrl-TufA-400ng/ul"	"ctrl-TufA-400ng/ul"	10150	21010	80	8893	8228	2760	60	62	17	100	100	0	2586	2346	837	68	69	10	100	100	0	3.508	3.586	3.507	3.682	1.267	3.575	0.979	52	308	11351	10446	1.811	8833	2518	8168	2278	0
6	22	13	"EMPTY"	"EMPTY"	10330	21000	100	235	1049	1290	54	56	13	62	55	0	107	375	377	67	68	9	73	58	0	4.525	3.231	2.891	2.354	2.192	3.476	0.924	80	430	221	1303	2.178	181	40	995	308	-75
6	23	13	"EMPTY"	"EMPTY"	10510	21000	100	52	52	10	54	55	12	6	1	0	66	67	9	66	69	31	0	0	0	100000.000	-2.000	1.000	0.970	3.518	8.719	0.004	80	432	-2	-1	16.610	-2	0	-2	1	-75
6	24	13	"EMPTY"	"EMPTY"	10690	21000	100	52	53	10	54	56	13	10	0	0	64	65	9	66	67	10	11	0	0	1.000	1.000	1.000	0.964	3.181	8.986	0.007	80	464	-4	-2	0.000	-2	-2	-1	-1	-75
6	1	14	""	"STM4316"	6600	21200	100	95	100	25	50	52	12	93	87	0	303	302	84	66	68	12	100	100	0	0.190	0.212	0.194	0.195	1.577	0.200	0.683	80	488	282	286	-2.397	45	237	50	236	0
6	2	14	""	"STM4529"	6770	21200	90	218	221	43	52	53	14	100	100	0	671	666	178	66	70	22	100	100	0	0.274	0.282	0.282	0.284	1.189	0.268	0.927	52	379	771	769	-1.866	166	605	169	600	0
6	3	14	""	"STM4276"	6950	21200	90	62	62	11	52	53	13	34	1	0	273	285	67	67	70	18	100	100	0	0.049	0.046	0.067	0.061	1.984	0.031	0.066	52	402	216	228	-4.365	10	206	10	218	0
6	4	14	""	"STM0560"	7130	21190	90	73	74	14	51	53	12	76	38	0	598	587	110	67	69	19	100	100	0	0.041	0.044	0.047	0.043	1.657	0.043	0.418	52	394	553	543	-4.593	22	531	23	520	0
6	5	14	""	"STM0359"	7320	21200	100	58	60	15	53	54	12	25	11	0	230	248	94	67	69	17	100	97	0	0.031	0.039	0.060	0.057	2.408	0.052	0.122	80	481	168	188	-5.027	5	163	7	181	0
6	6	14	""	"STM1024"	7480	21200	90	70	73	22	53	54	12	63	32	0	297	343	164	71	79	34	100	100	0	0.075	0.074	0.089	0.082	2.179	0.068	0.340	52	376	243	292	-3.733	17	226	20	272	0
6	7	14	"purG"	"STM2565"	7670	21190	110	267	300	140	53	54	12	98	96	0	3222	3549	1798	68	75	34	100	100	0	0.068	0.071	0.070	0.067	1.395	0.068	0.894	80	546	3368	3728	-3.881	214	3154	247	3481	0
6	8	14	"cysM"	"STM2440"	7840	21190	90	158	168	54	51	53	14	100	100	0	1231	1408	678	65	72	61	100	100	0	0.092	0.087	0.090	0.088	1.389	0.081	0.874	52	398	1273	1460	-3.446	107	1166	117	1343	0
6	9	14	"ompR"	"STM3502"	8030	21190	90	366	394	132	53	55	14	100	100	0	1097	1144	323	66	72	59	100	100	0	0.304	0.316	0.309	0.308	1.215	0.318	0.943	52	384	1344	1419	-1.720	313	1031	341	1078	0
6	10	14	"dnaK"	"STM0012"	8200	21190	100	2004	2469	1984	52	54	13	100	100	0	1390	1812	1441	67	68	10	100	100	0	1.475	1.385	1.409	1.387	1.284	1.389	0.958	80	464	3275	4162	0.561	1952	1323	2417	1745	0
6	11	14	"trkA"	"STM3409"	8380	21190	100	239	260	91	52	53	12	100	100	0	2450	2624	1019	67	67	10	100	100	0	0.078	0.081	0.078	0.080	1.304	0.080	0.922	80	464	2570	2765	-3.672	187	2383	208	2557	0
6	12	14	""	"STM4528"	8550	21190	90	252	273	79	53	56	24	100	100	0	790	857	223	65	75	76	100	100	0	0.274	0.278	0.276	0.273	1.271	0.255	0.894	52	378	924	1012	-1.865	199	725	220	792	0
6	13	14	""	"STM2230"	8740	21190	100	193	199	70	52	55	21	97	93	0	1363	1412	335	66	73	65	100	100	0	0.109	0.109	0.105	0.098	1.505	0.111	0.855	80	510	1438	1493	-3.201	141	1297	147	1346	0
6	14	14	"yegN"	"STM2127"	8910	21190	90	162	165	49	52	53	13	100	94	0	6589	6488	1896	67	101	286	100	100	0	0.017	0.018	0.017	0.017	1.308	0.017	0.860	52	370	6632	6534	-5.890	110	6522	113	6421	0
6	15	14	""	"STM2178"	9090	21190	100	91	95	32	52	54	13	83	62	0	2982	3194	1075	67	93	253	100	100	0	0.013	0.014	0.017	0.017	1.314	0.014	0.590	80	474	2954	3170	-6.224	39	2915	43	3127	0
6	16	14	""	"STM2664"	9270	21190	100	85	86	20	53	54	12	83	60	0	497	493	130	65	66	9	100	100	0	0.074	0.077	0.073	0.068	1.777	0.078	0.546	80	464	464	461	-3.755	32	432	33	428	0
6	17	14	"sinH"	"STM2517"	9440	21200	90	56	61	19	52	53	12	28	15	0	105	156	94	65	65	9	94	92	0	0.100	0.099	0.183	0.173	2.379	0.122	0.203	52	385	44	100	-3.322	4	40	9	91	0
6	18	14	"flhA"	"STM1913"	9620	21190	100	85	94	37	53	54	12	81	62	0	1295	1659	1104	65	65	9	100	100	0	0.026	0.026	0.029	0.028	1.620	0.020	0.532	80	484	1262	1635	-5.264	32	1230	41	1594	0
6	19	14	"EMPTY"	"EMPTY"	9800	21180	100	55	55	12	53	54	13	18	1	0	67	67	9	64	65	8	26	8	0	0.667	0.667	1.464	1.175	3.165	0.027	0.000	80	476	5	5	-0.585	2	3	2	3	-75
6	20	14	"EMPTY"	"EMPTY"	9980	21180	100	51	53	12	54	55	12	11	3	0	65	66	10	64	65	9	16	6	0	-3.000	-0.500	1.170	1.339	3.127	9.792	0.003	80	452	-2	1	Error	-3	1	-1	2	-75
6	21	14	"EMPTY"	"EMPTY"	10150	21180	100	51	53	11	55	57	14	7	0	0	69	68	9	66	67	10	17	2	0	-1.333	-1.000	1.421	1.551	3.332	15.281	0.002	80	452	-1	0	Error	-4	3	-2	2	-75
6	22	14	"EMPTY"	"EMPTY"	10330	21180	100	53	53	10	55	57	14	6	0	0	64	65	9	66	67	9	13	2	0	1.000	2.000	1.108	1.002	3.329	10.757	0.002	80	464	-4	-3	0.000	-2	-2	-2	-1	-75
6	23	14	"EMPTY"	"EMPTY"	10510	21180	100	53	54	13	54	55	13	15	5	0	64	64	9	65	65	9	11	1	0	1.000	0.000	1.658	1.520	4.027	11.957	0.004	80	464	-2	-1	0.000	-1	-1	0	-1	-75
6	24	14	"EMPTY"	"EMPTY"	10690	21180	100	52	55	13	54	55	14	15	2	0	63	63	9	65	66	9	8	1	0	1.000	-0.500	1.400	1.398	3.395	68.495	0.000	80	496	-4	-1	0.000	-2	-2	1	-2	-75
7	1	1	"yccF"	"STM1074"	11060	18870	100	244	260	93	54	54	12	100	100	0	3245	3268	1181	71	72	13	100	100	0	0.060	0.064	0.064	0.063	1.270	0.065	0.943	80	462	3364	3403	-4.062	190	3174	206	3197	0
7	2	1	"ydjN"	"STM1320"	11230	18860	90	670	873	658	53	55	14	100	100	0	3910	4808	3361	72	82	50	100	100	0	0.161	0.173	0.168	0.166	1.151	0.180	0.979	52	373	4455	5556	-2.637	617	3838	820	4736	0
7	3	1	""	"STM1491"	11420	18870	100	182	197	87	52	55	14	98	97	0	4766	4895	2628	72	89	69	100	100	0	0.028	0.030	0.029	0.029	1.321	0.030	0.923	80	471	4824	4968	-5.174	130	4694	145	4823	0
7	4	1	"yiaC"	"STM3643"	11600	18870	100	148	173	89	53	55	16	96	92	0	3607	3904	2268	75	111	133	100	100	0	0.027	0.031	0.030	0.029	1.342	0.033	0.920	80	439	3627	3949	-5.216	95	3532	120	3829	0
7	5	1	"oppA"	"STM1746"	11780	18860	110	962	991	395	55	58	17	100	100	0	11491	11295	4041	76	114	150	100	100	0	0.079	0.083	0.082	0.082	1.187	0.085	0.983	80	511	12322	12155	-3.654	907	11415	936	11219	0
7	6	1	""	"STM2585"	11960	18860	100	408	438	185	55	57	15	100	98	0	4674	4747	1886	75	93	106	100	100	0	0.077	0.082	0.082	0.080	1.230	0.084	0.965	80	464	4952	5055	-3.704	353	4599	383	4672	0
7	7	1	"yecH"	"STM1936"	12140	18870	100	152	157	50	57	58	13	100	97	0	2902	2977	1264	76	81	24	100	100	0	0.034	0.034	0.034	0.034	1.394	0.035	0.894	80	452	2921	3001	-4.895	95	2826	100	2901	0
7	8	1	"srlR"	"STM2837"	12320	18860	110	291	299	110	56	59	16	98	97	0	5587	5675	2440	80	207	485	98	96	0	0.043	0.043	0.043	0.043	1.335	0.043	0.948	80	511	5742	5838	-4.551	235	5507	243	5595	0
7	9	1	"kdpA"	"STM0706"	12490	18850	110	309	299	94	57	60	17	95	93	0	15309	14627	5285	84	237	497	98	96	0	0.017	0.017	0.016	0.017	1.190	0.016	0.954	80	491	15477	14785	-5.917	252	15225	242	14543	0
7	10	1	"greB"	"STM3503"	12670	18850	120	302	281	162	59	63	19	85	80	0	4939	4190	2896	83	144	139	85	85	0	0.050	0.054	0.055	0.061	1.638	0.054	0.964	120	589	5099	4329	-4.321	243	4856	222	4107	0
7	11	1	""	"STM3156"	12850	18850	100	456	514	296	64	72	29	97	96	0	3173	3490	1839	90	179	157	97	97	0	0.127	0.132	0.127	0.129	1.209	0.140	0.968	80	420	3475	3850	-2.975	392	3083	450	3400	-50
7	12	1	"yaeC"	"STM0245"	13030	18850	120	1256	1187	818	60	65	24	89	87	0	6724	5926	4072	78	117	102	90	85	0	0.180	0.193	0.194	0.196	1.662	0.195	0.990	120	590	7842	6975	-2.474	1196	6646	1127	5848	0
7	13	1	"cyaY"	"STM3943"	13210	18860	100	406	505	340	62	64	18	100	100	0	3528	3816	1147	79	93	49	100	100	0	0.100	0.119	0.100	0.105	1.366	0.135	0.810	80	435	3793	4180	-3.326	344	3449	443	3737	0
7	14	1	"cyaA"	"STM3939"	13390	18860	110	3483	3243	945	61	62	15	100	100	0	24732	23081	5692	79	94	75	100	100	0	0.139	0.138	0.139	0.136	1.157	0.139	0.988	80	499	28075	26184	-2.849	3422	24653	3182	23002	0
7	15	1	"yifK"	"STM3930"	13560	18850	110	3051	2804	892	58	60	15	100	100	0	17946	16449	5021	74	82	31	100	100	0	0.167	0.168	0.168	0.166	1.127	0.167	0.991	80	498	20865	19121	-2.578	2993	17872	2746	16375	0
7	16	1	"wzxE"	"STM3926"	13740	18850	100	1255	1267	101	60	61	14	100	100	0	16012	16019	730	75	78	17	100	100	0	0.075	0.076	0.074	0.076	1.089	0.075	0.975	80	464	17132	17151	-3.737	1195	15937	1207	15944	0
7	17	1	"rffG"	"STM3922"	13920	18850	110	2465	2465	223	61	63	16	100	100	0	15195	15197	726	80	88	29	100	100	0	0.159	0.159	0.159	0.158	1.092	0.158	0.980	80	524	17519	17521	-2.652	2404	15115	2404	15117	0
7	18	1	"rfe"	"STM3918"	14100	18850	100	2222	2224	176	61	62	16	100	100	0	14796	14793	785	82	89	29	100	100	0	0.147	0.147	0.148	0.147	1.077	0.146	0.984	80	464	16875	16874	-2.767	2161	14714	2163	14711	0
7	19	1	""	"STM4433"	14270	18850	90	121	124	27	55	57	14	100	92	0	4040	4252	1257	80	95	93	100	100	0	0.017	0.017	0.017	0.016	1.308	0.016	0.761	52	371	4026	4241	-5.907	66	3960	69	4172	0
7	20	1	""	"STM4440"	14450	18860	110	107	109	30	55	57	16	95	76	0	3023	3262	1407	78	93	81	100	100	0	0.018	0.017	0.017	0.018	1.356	0.017	0.692	80	508	2997	3238	-5.824	52	2945	54	3184	0
7	21	1	""	"STM4447"	14630	18850	100	148	164	58	56	59	26	97	90	0	5481	6112	2570	79	91	34	100	100	0	0.017	0.018	0.017	0.017	1.280	0.018	0.868	80	452	5494	6141	-5.876	92	5402	108	6033	0
7	22	1	""	"STM4464"	14800	18850	110	540	538	95	57	59	24	100	100	0	24288	23839	3141	79	94	52	100	100	0	0.020	0.020	0.020	0.020	1.203	0.019	0.907	80	522	24692	24241	-5.647	483	24209	481	23760	0
7	23	1	"idnO"	"STM4483"	14990	18850	100	467	447	160	55	57	18	100	97	0	13472	11826	3804	76	86	49	100	100	0	0.031	0.033	0.032	0.032	1.280	0.034	0.963	80	462	13808	12142	-5.023	412	13396	392	11750	0
7	24	1	""	"STM4488"	15160	18850	100	105	121	47	54	56	15	98	82	0	3347	3990	2234	71	74	18	100	100	0	0.016	0.017	0.018	0.018	1.314	0.017	0.813	80	472	3327	3986	-6.005	51	3276	67	3919	0
7	1	2	"hydH"	"STM4173"	11070	19040	100	771	807	250	54	55	12	100	100	0	10158	10156	3093	76	88	35	100	100	0	0.071	0.075	0.074	0.075	1.146	0.075	0.978	80	442	10799	10833	-3.814	717	10082	753	10080	0
7	2	2	"yciG"	"STM1728"	11260	19030	100	75	81	26	55	56	13	61	33	0	1149	1334	786	78	91	45	100	100	0	0.019	0.021	0.021	0.022	1.550	0.023	0.604	80	442	1091	1282	-5.743	20	1071	26	1256	0
7	3	2	"yihU"	"STM4023"	11430	19040	110	129	134	48	53	54	12	92	88	0	6629	6870	3362	77	84	32	100	100	0	0.012	0.012	0.013	0.013	1.233	0.012	0.851	80	440	6628	6874	-6.430	76	6552	81	6793	0
7	4	2	"yihP"	"STM4018"	11610	19030	100	128	137	48	54	55	12	100	92	0	5901	6178	2787	80	90	51	100	100	0	0.013	0.014	0.014	0.014	1.263	0.014	0.875	80	407	5895	6181	-6.298	74	5821	83	6098	0
7	5	2	"pepB"	"STM2536"	11790	19030	100	544	574	254	56	58	15	100	100	0	4090	3993	1722	79	91	78	100	100	0	0.122	0.132	0.133	0.127	1.224	0.134	0.976	80	430	4499	4432	-3.039	488	4011	518	3914	0
7	6	2	"atpF"	"STM3869"	11970	19040	100	3432	3170	1425	56	57	13	100	100	0	2967	2710	1112	77	80	16	100	100	0	1.168	1.183	1.169	1.163	1.209	1.206	0.982	80	420	6266	5747	0.224	3376	2890	3114	2633	0
7	7	2	"sinI"	"STM2516"	12140	19030	80	133	160	75	56	58	16	100	96	0	5098	5669	2123	83	90	30	100	100	0	0.015	0.019	0.017	0.018	1.452	0.019	0.748	52	305	5092	5690	-6.025	77	5015	104	5586	0
7	8	2	""	"STM1056"	12330	19030	80	112	123	56	59	61	15	90	78	0	1268	1433	836	93	156	265	100	92	0	0.045	0.048	0.048	0.043	1.750	0.051	0.762	52	313	1228	1404	-4.471	53	1175	64	1340	0
7	9	2	"sitB"	"STM2862"	12500	19030	100	1659	1651	765	60	62	15	100	100	0	4248	4056	1676	92	150	187	100	97	0	0.385	0.401	0.395	0.392	1.216	0.411	0.972	80	432	5755	5555	-1.378	1599	4156	1591	3964	0
7	10	2	"cytR"	"STM4094"	12680	19030	100	288	339	217	60	64	19	100	100	0	3944	4507	2429	85	129	109	100	100	0	0.059	0.063	0.059	0.059	1.216	0.070	0.934	80	391	4087	4701	-4.081	228	3859	279	4422	0
7	11	2	"bcfF"	"STM0026"	12850	19030	100	111	116	38	63	69	26	76	40	0	3503	3601	1207	92	151	123	100	100	0	0.014	0.015	0.016	0.017	1.443	0.015	0.477	80	430	3459	3562	-6.151	48	3411	53	3509	0
7	12	2	"gmk"	"STM3740"	13040	19030	100	2129	2278	632	61	63	16	100	100	0	6806	7012	1544	99	129	72	100	100	0	0.308	0.321	0.315	0.317	1.101	0.326	0.982	80	401	8775	9130	-1.697	2068	6707	2217	6913	0
7	13	2	"srgA"	"PSLT011"	13200	19020	90	454	488	141	64	67	22	100	100	0	10157	11313	2807	101	206	543	100	100	0	0.039	0.038	0.037	0.037	1.148	0.038	0.964	52	337	10446	11636	-4.688	390	10056	424	11212	0
7	14	2	"ppx"	"STM2502"	13380	19020	90	639	726	261	65	70	32	100	100	0	12077	13881	4501	112	263	697	100	100	0	0.048	0.048	0.047	0.047	1.141	0.048	0.973	52	340	12539	14430	-4.382	574	11965	661	13769	0
7	15	2	""	"STM4258"	13570	19020	100	189	212	80	61	64	24	100	98	0	2986	3363	1352	83	147	406	100	100	0	0.044	0.046	0.045	0.044	1.242	0.048	0.919	80	436	3031	3431	-4.503	128	2903	151	3280	0
7	16	2	""	"STM4261"	13740	19030	100	622	677	210	61	62	14	100	100	0	6949	7154	1920	82	92	29	100	100	0	0.082	0.087	0.084	0.086	1.158	0.088	0.965	80	430	7428	7688	-3.614	561	6867	616	7072	0
7	17	2	""	"STM4261"	13930	19030	100	345	362	120	65	66	16	100	100	0	4272	4393	1273	88	92	21	100	100	0	0.067	0.069	0.068	0.067	1.201	0.071	0.955	80	418	4464	4602	-3.901	280	4184	297	4305	0
7	18	2	"yjcB"	"STM4263"	14090	19020	90	1222	1326	436	63	73	68	100	100	0	1663	1782	653	82	100	108	100	100	0	0.733	0.743	0.752	0.748	1.113	0.721	0.977	52	354	2740	2963	-0.448	1159	1581	1263	1700	0
7	19	2	"livF"	"STM3560"	14270	19020	90	105	124	60	55	64	64	32	15	0	1260	1668	1067	79	94	103	100	100	0	0.042	0.043	0.044	0.038	1.613	0.046	0.822	52	373	1231	1658	-4.562	50	1181	69	1589	0
7	20	2	"fljA"	"STM2770"	14450	19020	100	151	156	46	55	56	13	98	95	0	3854	3922	1279	78	84	21	100	100	0	0.025	0.026	0.025	0.025	1.346	0.026	0.846	80	416	3872	3945	-5.298	96	3776	101	3844	0
7	21	2	"ada"	"STM2265"	14630	19030	100	258	291	112	55	57	14	100	100	0	4080	4484	1820	81	88	26	100	100	0	0.051	0.054	0.052	0.053	1.192	0.054	0.948	80	420	4202	4639	-4.300	203	3999	236	4403	0
7	22	2	"ssaV"	"STM1414"	14800	19020	90	192	194	43	56	58	18	100	100	0	3576	3558	888	79	92	65	100	100	0	0.039	0.040	0.038	0.039	1.241	0.038	0.839	52	364	3633	3617	-4.684	136	3497	138	3479	0
7	23	2	"fimC"	"STM0545"	14980	19020	90	138	146	39	55	56	13	100	98	0	3746	3622	844	75	93	103	100	100	0	0.023	0.026	0.025	0.024	1.411	0.024	0.794	52	365	3754	3638	-5.467	83	3671	91	3547	0
7	24	2	"malK"	"STM4230"	15160	19020	110	84	94	42	55	57	16	67	46	0	2468	2920	1615	75	86	83	100	100	0	0.012	0.014	0.019	0.018	1.388	0.013	0.519	80	509	2422	2884	-6.367	29	2393	39	2845	0
7	1	3	"era"	"STM2580"	11080	19210	100	705	774	428	53	56	27	98	97	0	4467	4533	2246	73	79	27	100	100	0	0.148	0.162	0.155	0.155	1.288	0.167	0.967	80	462	5046	5181	-2.753	652	4394	721	4460	0
7	2	3	"pabB"	"STM1824"	11260	19210	90	136	158	63	52	54	11	100	100	0	1209	1373	662	74	76	12	100	100	0	0.074	0.082	0.079	0.079	1.299	0.082	0.901	52	358	1219	1405	-3.756	84	1135	106	1299	0
7	3	3	"iacP"	"STM2881"	11430	19210	100	774	870	537	51	52	11	100	100	0	1625	1818	1104	76	79	21	100	100	0	0.467	0.470	0.465	0.465	1.222	0.468	0.959	80	408	2272	2561	-1.099	723	1549	819	1742	0
7	4	3	"invJ"	"STM2892"	11610	19210	100	701	750	424	54	55	13	100	100	0	4381	4560	2527	77	80	19	100	100	0	0.150	0.155	0.153	0.154	1.264	0.156	0.958	80	430	4951	5179	-2.734	647	4304	696	4483	0
7	5	3	"eutM"	"STM2465"	11790	19210	90	79	81	24	57	58	14	63	26	0	1234	1287	408	76	80	21	100	100	0	0.019	0.020	0.024	0.025	1.607	0.020	0.340	52	357	1180	1235	-5.718	22	1158	24	1211	0
7	6	3	"eutB"	"STM2458"	11960	19200	80	74	86	38	56	57	14	67	26	0	1734	1997	1419	75	77	12	100	100	0	0.011	0.016	0.019	0.020	1.499	0.018	0.598	52	312	1677	1952	-6.526	18	1659	30	1922	0
7	7	3	"prsA"	"STM1780"	12160	19200	60	152	1670	5097	52	83	265	37	25	0	132	464	932	88	103	90	37	28	0	2.273	4.303	1.872	1.777	3.533	5.572	0.904	32	176	144	1994	1.184	100	44	1618	376	0
7	8	3	"pgtP"	"STM2399"	12320	19210	90	248	234	83	57	69	176	61	1	0	7158	6340	2665	86	92	47	100	100	0	0.027	0.028	0.028	0.028	1.385	0.027	0.782	52	377	7263	6431	-5.210	191	7072	177	6254	0
7	9	3	"parE"	"STM3181"	12490	19200	90	104	141	118	58	60	15	84	69	0	510	834	869	80	94	105	98	92	0	0.107	0.110	0.110	0.095	1.883	0.121	0.840	52	366	476	837	-3.225	46	430	83	754	0
7	10	3	"mutY"	"STM3110"	12680	19200	100	239	267	146	56	59	14	96	96	0	2737	2949	1340	77	89	89	100	100	0	0.069	0.073	0.068	0.066	1.459	0.078	0.890	80	438	2843	3083	-3.862	183	2660	211	2872	0
7	11	3	"gdhA"	"STM1299"	12850	19200	90	293	304	96	57	61	18	100	100	0	2967	2916	825	81	103	136	100	100	0	0.082	0.087	0.086	0.084	1.241	0.087	0.938	52	348	3122	3082	-3.612	236	2886	247	2835	0
7	12	3	"fliN"	"STM1977"	13030	19200	100	150	158	70	57	59	16	96	93	0	3101	3207	1484	94	131	132	100	97	0	0.031	0.032	0.031	0.030	1.346	0.035	0.873	80	440	3100	3214	-5.015	93	3007	101	3113	0
7	13	3	""	"STM2630"	13210	19200	100	79	86	39	60	62	18	50	21	0	1053	1392	1394	129	267	759	57	22	0	0.021	0.021	0.025	0.028	2.127	0.019	0.655	80	349	943	1289	-5.604	19	924	26	1263	-50
7	14	3	""	"STM1014"	13370	19210	160	219	192	81	60	64	25	79	75	0	13572	11042	6379	94	232	701	82	79	0	0.012	0.012	0.013	0.019	3.327	0.012	0.933	208	754	13637	11080	-6.405	159	13478	132	10948	0
7	15	3	""	"STM1018"	13570	19210	100	188	192	47	58	59	13	100	100	0	3717	3635	1033	79	89	34	100	100	0	0.036	0.038	0.038	0.037	1.338	0.037	0.896	80	410	3768	3690	-4.807	130	3638	134	3556	0
7	16	3	""	"STM2302"	13750	19210	100	573	583	125	57	58	13	100	100	0	2552	2553	459	84	93	31	100	100	0	0.209	0.213	0.212	0.211	1.141	0.213	0.972	80	408	2984	2995	-2.258	516	2468	526	2469	0
7	17	3	"glnH"	"STM0830"	13920	19200	100	737	752	186	58	59	13	100	100	0	7183	7176	1491	88	94	24	100	100	0	0.096	0.098	0.097	0.097	1.102	0.099	0.978	80	408	7774	7782	-3.385	679	7095	694	7088	0
7	18	3	"yajD"	"STM0411"	14100	19210	100	310	356	176	58	60	20	100	100	0	2860	3144	1516	85	95	37	100	100	0	0.091	0.097	0.097	0.096	1.216	0.101	0.952	80	439	3027	3357	-3.461	252	2775	298	3059	0
7	19	3	"artM"	"STM0888"	14280	19200	100	963	1018	335	57	58	13	100	100	0	5965	6204	2017	80	87	27	100	100	0	0.154	0.157	0.154	0.156	1.124	0.156	0.970	80	442	6791	7085	-2.699	906	5885	961	6124	0
7	20	3	"pykA"	"STM1888"	14460	19200	100	2078	2147	605	57	58	14	100	100	0	16650	17283	4230	79	82	17	100	100	0	0.122	0.121	0.121	0.120	1.113	0.122	0.986	80	408	18592	19294	-3.036	2021	16571	2090	17204	0
7	21	3	"eda"	"STM1884"	14630	19200	100	964	1043	348	56	57	14	100	100	0	3563	3822	996	76	77	13	100	100	0	0.260	0.263	0.250	0.258	1.224	0.262	0.922	80	408	4395	4733	-1.941	908	3487	987	3746	0
7	22	3	""	"STM1535"	14800	19200	90	187	206	80	57	61	29	100	100	0	2351	2482	621	76	94	93	100	100	0	0.057	0.062	0.055	0.058	1.368	0.059	0.766	52	365	2405	2555	-4.129	130	2275	149	2406	0
7	23	3	""	"STM0613"	14990	19200	100	478	549	219	57	61	26	100	100	0	7174	7944	2820	80	93	78	100	100	0	0.059	0.063	0.060	0.061	1.175	0.064	0.961	80	460	7515	8356	-4.075	421	7094	492	7864	0
7	24	3	"rna"	"STM0617"	15170	19190	100	2226	2513	1004	55	57	14	100	100	0	8013	8798	2926	73	75	13	100	100	0	0.273	0.282	0.273	0.276	1.124	0.287	0.978	80	462	10111	11183	-1.871	2171	7940	2458	8725	0
7	1	4	"pspA"	"STM1690"	11060	19380	90	7809	8443	2747	54	131	515	100	100	0	3804	3880	1099	83	133	305	100	100	0	2.084	2.209	2.168	2.197	1.138	2.202	0.978	52	367	11476	12186	1.059	7755	3721	8389	3797	0
7	2	4	"yhcO"	"STM3363"	11240	19380	90	97	96	26	55	122	484	0	0	0	1743	1754	609	86	155	312	100	100	0	0.025	0.025	0.026	0.026	1.616	0.023	0.583	52	390	1699	1709	-5.302	42	1657	41	1668	0
7	3	4	"prmA"	"STM3383"	11430	19380	110	688	682	242	55	59	23	97	95	0	7171	7119	2345	89	138	188	100	98	0	0.089	0.089	0.089	0.083	1.356	0.090	0.972	80	468	7715	7657	-3.484	633	7082	627	7030	0
7	4	4	"yhcS"	"STM3367"	11610	19380	110	206	214	68	54	56	13	98	98	0	5278	5484	2014	82	86	21	100	100	0	0.029	0.030	0.029	0.029	1.230	0.029	0.937	80	466	5348	5562	-5.095	152	5196	160	5402	0
7	5	4	"yfiR"	"STM2671"	11790	19380	100	429	423	154	56	58	14	100	98	0	5146	4789	1762	79	82	17	100	100	0	0.074	0.078	0.079	0.079	1.449	0.078	0.959	80	432	5440	5077	-3.764	373	5067	367	4710	0
7	6	4	"rluD"	"STM2662"	11960	19380	90	2238	2302	749	58	59	13	100	100	0	6205	6249	1912	78	81	31	100	100	0	0.356	0.364	0.353	0.359	1.134	0.363	0.979	52	372	8307	8415	-1.491	2180	6127	2244	6171	0
7	7	4	"murF"	"STM0124"	12140	19380	90	1375	1347	669	57	58	16	100	100	0	11098	10257	4773	83	88	33	100	100	0	0.120	0.127	0.121	0.121	1.388	0.125	0.948	52	400	12333	11464	-3.063	1318	11015	1290	10174	0
7	8	4	"ampD"	"STM0146"	12330	19380	90	231	258	126	57	58	14	100	98	0	2467	2864	1549	84	93	58	100	100	0	0.073	0.072	0.069	0.069	1.271	0.074	0.951	52	379	2557	2981	-3.776	174	2383	201	2780	0
7	9	4	"polB"	"STM0097"	12500	19380	100	495	477	196	58	61	15	93	93	0	17416	15280	6572	87	116	91	100	100	0	0.025	0.028	0.027	0.028	1.265	0.028	0.969	80	452	17766	15612	-5.309	437	17329	419	15193	0
7	10	4	"ppdD"	"STM0144"	12690	19380	110	126	132	41	59	62	16	98	88	0	4247	4441	1338	89	130	97	100	100	0	0.016	0.017	0.017	0.018	1.327	0.017	0.688	80	465	4225	4425	-5.956	67	4158	73	4352	0
7	11	4	"gidB"	"STM3873"	12850	19380	100	777	810	262	62	65	17	100	100	0	7065	7168	2247	94	138	109	100	100	0	0.103	0.106	0.105	0.106	1.169	0.106	0.975	80	426	7686	7822	-3.285	715	6971	748	7074	0
7	12	4	"yieG"	"STM3851"	13040	19390	100	1638	1591	415	60	63	14	100	100	0	15857	15903	3529	109	133	70	100	100	0	0.100	0.097	0.097	0.095	1.136	0.097	0.982	80	415	17326	17325	-3.319	1578	15748	1531	15794	0
7	13	4	"purF"	"STM2362"	13210	19370	110	1246	1297	400	62	64	16	100	100	0	13200	13535	3560	106	212	665	100	100	0	0.090	0.092	0.091	0.090	1.144	0.093	0.981	80	437	14278	14664	-3.467	1184	13094	1235	13429	0
7	14	4	"nuoB"	"STM2327"	13390	19380	100	1970	1969	611	59	60	13	100	100	0	6703	6497	2061	82	122	292	100	100	0	0.289	0.298	0.297	0.298	1.169	0.292	0.976	80	353	8532	8325	-1.793	1911	6621	1910	6415	0
7	15	4	"menB"	"STM2307"	13570	19380	100	788	797	223	57	58	13	100	100	0	8158	8154	1986	75	77	14	100	100	0	0.090	0.092	0.092	0.090	1.166	0.092	0.978	80	420	8814	8819	-3.467	731	8083	740	8079	0
7	16	4	"yfaX"	"STM2292"	13750	19380	100	160	175	51	58	59	22	100	96	0	7335	7682	2382	79	84	46	100	100	0	0.014	0.015	0.015	0.015	1.269	0.016	0.902	80	420	7358	7720	-6.153	102	7256	117	7603	0
[truncated: 616,723 more chars]
