# Supplementary material for: BABAR: an R package to simplify the normalisation of common reference design microarray-based transcriptomic datasets
Source: BMC Bioinformatics. 2010 Feb 3;11:73. doi: 10.1186/1471-2105-11-73 (PMC2829013; doi:10.1186/1471-2105-11-73)
Supplement: Additional file 3 — Dataset 1. The unprocessed microarray data files from a heterogeneous 'problem' dataset describing the transcriptomic changes for Salmonella internalised within mammalian cells. [file 1471-2105-11-73-S3.ZIP › E2h-86B.gpr]

ATF	1.0
27	43    
"Type=GenePix Results 1.4"
"DateTime=2003/03/19 04:28:57"
"Settings=\\Fr-netapp1a\hintoncom\Isa & Sabine\Sabine\12479786B.gps"
"GalFile=\\Fr-netapp1a\hintoncom\Array lists\STPLMar2003.gal"
"Scanner=GenePix 4000A [48450]"
"Comment="
"PixelSize=10"
"ImageName=635 nm	532 nm"
"FileName=\\Fr-netapp1a\hintoncom\Isa & Sabine\Isa\12479786B.tif	\\Fr-netapp1a\hintoncom\Isa & Sabine\Isa\12479786B.tif"
"PMTVolts=600	550"
"ScanPower=100	100"
"FocusPosition=0"
"NormalizationFactor:RatioOfMedians=3.50971"
"NormalizationFactor:RatioOfMeans=3.49505"
"NormalizationFactor:MedianOfRatios=3.4809"
"NormalizationFactor:MeanOfRatios=3.49654"
"NormalizationFactor:RegressionRatio=3.50483"
"JpegImage=\\Fr-netapp1a\hintoncom\Isa & Sabine\Isa\12479786B.jpg"
"RatioFormulation=W1/W2 (635 nm/532 nm)"
"Barcode=12479786"
"ImageOrigin=1400, 41520"
"JpegOrigin=1850, 42080"
"Creator=GenePix Pro 3.0.6.90"
"Temperature=34.96"
"LaserPower=1.66	1.84"
"LaserOnTime=4291	55721"
"Supplier="
"Block"	"Column"	"Row"	"Name"	"ID"	"X"	"Y"	"Dia."	"F635 Median"	"F635 Mean"	"F635 SD"	"B635 Median"	"B635 Mean"	"B635 SD"	"% > B635+1SD"	"% > B635+2SD"	"F635 % Sat."	"F532 Median"	"F532 Mean"	"F532 SD"	"B532 Median"	"B532 Mean"	"B532 SD"	"% > B532+1SD"	"% > B532+2SD"	"F532 % Sat."	"Ratio of Medians"	"Ratio of Means"	"Median of Ratios"	"Mean of Ratios"	"Ratios SD"	"Rgn Ratio"	"Rgn R�"	"F Pixels"	"B Pixels"	"Sum of Medians"	"Sum of Means"	"Log Ratio"	"F635 Median - B635"	"F532 Median - B532"	"F635 Mean - B635"	"F532 Mean - B532"	"Flags"
1	1	1	"yiiD"	"STM4029"	2030	42360	90	1605	1647	470	52	64	85	100	100	0	12365	12750	3490	79	170	705	100	100	0	0.126	0.126	0.125	0.126	1.120	0.124	0.982	52	348	13839	14266	-2.984	1553	12286	1595	12671	0
1	2	1	"yjiY"	"STM4532"	2220	42360	140	1179	1565	913	54	64	65	100	100	0	10946	13710	7359	79	141	487	100	100	0	0.104	0.111	0.109	0.108	1.173	0.113	0.960	156	775	11992	15142	-3.272	1125	10867	1511	13631	0
1	3	1	"glpG"	"STM3524"	2390	42360	110	1687	1842	674	57	63	24	100	100	0	12078	13350	4819	95	214	262	100	100	0	0.136	0.135	0.135	0.136	1.231	0.133	0.951	80	472	13613	15040	-2.878	1630	11983	1785	13255	0
1	4	1	"yhjC"	"STM3607"	2580	42360	100	516	554	166	61	69	36	100	100	0	16070	17677	5429	152	324	394	100	100	0	0.029	0.028	0.028	0.028	1.189	0.028	0.949	80	397	16373	18018	-5.129	455	15918	493	17525	0
1	5	1	"dacB"	"STM3300"	2760	42360	160	2246	2213	977	55	61	29	97	96	0	20314	20024	8861	80	146	240	97	95	0	0.108	0.108	0.108	0.109	1.334	0.108	0.982	208	944	22425	22102	-3.207	2191	20234	2158	19944	0
1	6	1	"yqjD"	"STM3229"	2930	42350	90	1069	1221	552	56	67	61	100	100	0	4273	4754	1942	80	91	50	100	100	0	0.242	0.249	0.247	0.246	1.126	0.251	0.975	52	343	5206	5839	-2.049	1013	4193	1165	4674	0
1	7	1	"yfhP"	"STM2544"	3120	42350	100	9235	10165	5832	54	61	52	100	100	0	5004	5406	2750	76	84	44	100	98	0	1.863	1.897	1.897	1.929	1.190	1.987	0.967	80	482	14109	15441	0.898	9181	4928	10111	5330	0
1	8	1	""	"STM0660"	3290	42340	90	444	472	178	53	54	12	100	100	0	19053	19302	6858	77	84	35	100	100	0	0.021	0.022	0.021	0.022	1.140	0.022	0.968	52	384	19367	19644	-5.601	391	18976	419	19225	0
1	9	1	""	"STM0672"	3470	42340	90	452	473	159	53	53	11	100	100	0	12519	13395	4765	75	81	27	100	100	0	0.032	0.032	0.031	0.031	1.139	0.031	0.970	52	387	12843	13740	-4.963	399	12444	420	13320	0
1	10	1	"nagB"	"STM0684"	3650	42350	100	1087	1116	234	52	54	14	100	100	0	15385	15792	3191	77	81	22	100	100	0	0.068	0.068	0.068	0.068	1.180	0.067	0.964	80	495	16343	16779	-3.887	1035	15308	1064	15715	0
1	11	1	"ybfN"	"STM0688"	3830	42340	90	146	161	83	52	53	12	98	98	0	4628	5296	3607	74	76	17	100	100	0	0.021	0.021	0.021	0.020	1.305	0.021	0.914	52	380	4648	5331	-5.598	94	4554	109	5222	0
1	12	1	"eutH"	"STM2460"	4010	42350	100	466	459	191	52	53	11	100	98	0	15382	13905	5469	73	75	14	100	100	0	0.027	0.029	0.029	0.029	1.284	0.030	0.959	80	474	15723	14239	-5.209	414	15309	407	13832	0
1	13	1	"ubiE"	"STM3970"	4180	42350	90	3363	3378	246	55	72	131	100	100	0	18575	19619	2693	78	190	857	100	100	0	0.179	0.170	0.173	0.171	1.111	0.160	0.970	52	379	21805	22864	-2.483	3308	18497	3323	19541	0
1	14	1	""	"STM3966"	4370	42360	100	1157	1154	339	57	70	117	100	98	0	25830	25692	4747	81	173	769	100	100	0	0.043	0.043	0.042	0.042	1.255	0.044	0.948	80	471	26849	26708	-4.549	1100	25749	1097	25611	0
1	15	1	"yigL"	"STM3962"	4550	42350	100	1976	1960	565	55	56	12	100	100	0	21539	20688	5122	77	82	21	100	100	0	0.090	0.092	0.092	0.090	1.246	0.092	0.958	80	440	23383	22516	-3.482	1921	21462	1905	20611	0
1	16	1	"recQ"	"STM3958"	4720	42340	100	1486	1578	577	54	55	12	100	100	0	14774	14184	5298	73	74	12	100	100	0	0.097	0.108	0.104	0.111	1.279	0.105	0.944	80	454	16133	15635	-3.360	1432	14701	1524	14111	0
1	17	1	"yigG"	"STM3954"	4890	42340	90	679	796	333	56	60	30	100	100	0	14202	14006	1992	77	157	561	100	100	0	0.044	0.053	0.048	0.050	1.343	0.052	0.845	52	372	14748	14669	-4.503	623	14125	740	13929	0
1	18	1	"yigB"	"STM3950"	5080	42350	100	1344	1394	384	54	58	28	100	100	0	17029	17489	3564	77	143	506	100	100	0	0.076	0.077	0.074	0.075	1.191	0.077	0.956	80	459	18242	18752	-3.716	1290	16952	1340	17412	0
1	19	1	"sgaB"	"STM4384"	5240	42350	90	145	162	75	54	56	15	98	96	0	4900	5389	2848	81	175	519	100	98	0	0.019	0.020	0.020	0.020	1.428	0.020	0.865	52	353	4910	5416	-5.727	91	4819	108	5308	0
1	20	1	"cycA"	"STM4398"	5420	42350	100	3857	3640	1037	56	59	16	100	100	0	29868	27500	7689	81	156	450	100	100	0	0.128	0.131	0.131	0.130	1.272	0.129	0.980	80	473	33588	31003	-2.970	3801	29787	3584	27419	0
1	21	1	"ytfM"	"STM4409"	5600	42330	90	1892	2159	760	54	58	30	100	100	0	15001	16366	5256	74	109	237	100	100	0	0.123	0.129	0.128	0.128	1.112	0.128	0.984	52	370	16765	18397	-3.022	1838	14927	2105	16292	0
1	22	1	""	"STM4418"	5780	42350	100	749	689	249	55	58	27	98	95	0	26729	24884	9368	74	140	326	100	100	0	0.026	0.026	0.026	0.025	1.203	0.025	0.978	80	463	27349	25444	-5.263	694	26655	634	24810	0
1	23	1	""	"STM4422"	5960	42340	100	93	95	24	53	54	12	93	76	0	4327	4093	1422	76	95	54	100	100	0	0.009	0.010	0.014	0.016	1.758	0.010	0.614	80	466	4291	4059	-6.732	40	4251	42	4017	0
1	24	1	"srfJ"	"STM4426"	6140	42340	110	427	403	104	53	54	12	96	95	0	29425	27685	7893	77	92	47	100	98	0	0.013	0.013	0.013	0.014	1.352	0.012	0.968	80	560	29722	27958	-6.294	374	29348	350	27608	0
1	1	2	"yaiC"	"STM0385"	2050	42530	90	622	642	126	52	55	17	100	100	0	12646	13192	2960	76	104	216	100	100	0	0.045	0.045	0.046	0.045	1.120	0.044	0.975	52	381	13140	13706	-4.463	570	12570	590	13116	0
1	2	2	"mopB"	"STM4329"	2230	42520	90	4433	5226	2565	57	65	45	100	100	0	2273	2761	1489	79	100	126	100	100	0	1.995	1.927	1.937	1.980	1.197	1.882	0.974	52	339	6570	7851	0.996	4376	2194	5169	2682	0
1	3	2	"phoP"	"STM1231"	2410	42530	100	7961	8361	3917	58	66	42	100	100	0	7266	7188	3205	85	165	202	100	98	0	1.101	1.169	1.164	1.167	1.299	1.185	0.985	80	441	15084	15406	0.138	7903	7181	8303	7103	0
1	4	2	"otsA"	"STM1928"	2590	42520	100	867	843	299	60	69	36	100	100	0	21340	20331	7171	94	254	353	100	100	0	0.038	0.039	0.038	0.039	1.309	0.039	0.975	80	407	22053	21020	-4.718	807	21246	783	20237	0
1	5	2	"thiF"	"STM4162"	2770	42530	100	207	213	80	57	65	33	92	90	0	9497	9690	4230	82	155	262	100	100	0	0.016	0.016	0.016	0.017	1.233	0.016	0.802	80	352	9565	9764	-5.972	150	9415	156	9608	0
1	6	2	"hemE"	"STM4167"	2930	42530	90	1186	1348	671	56	61	33	100	100	0	10169	11162	5177	79	114	232	100	100	0	0.112	0.117	0.117	0.115	1.283	0.118	0.984	52	376	11220	12375	-3.159	1130	10090	1292	11083	0
1	7	2	"bfr"	"STM3443"	3120	42520	90	3352	3465	807	55	62	52	100	100	0	5290	5429	1523	76	104	216	100	100	0	0.632	0.637	0.641	0.649	1.162	0.619	0.972	52	392	8511	8763	-0.661	3297	5214	3410	5353	0
1	8	2	"stfA"	"STM0195"	3310	42530	90	133	150	50	53	56	24	100	94	0	5773	6449	1872	76	82	32	100	100	0	0.014	0.015	0.015	0.015	1.290	0.015	0.838	52	393	5777	6470	-6.154	80	5697	97	6373	0
1	9	2	"hemL"	"STM0202"	3480	42520	90	527	528	131	52	53	11	100	100	0	3437	3363	842	77	84	47	100	100	0	0.141	0.145	0.145	0.146	1.196	0.142	0.955	52	388	3835	3762	-2.822	475	3360	476	3286	0
1	10	2	"eutD"	"STM2466"	3670	42530	90	87	89	24	53	55	14	75	57	0	2768	3097	1355	77	87	49	100	100	0	0.013	0.012	0.017	0.018	1.520	0.010	0.475	52	363	2725	3056	-6.306	34	2691	36	3020	0
1	11	2	"crr"	"STM2433"	3830	42530	100	2574	3009	2317	52	54	14	100	100	0	5159	5664	3535	73	76	19	100	100	0	0.496	0.529	0.500	0.491	1.399	0.570	0.965	80	448	7608	8548	-1.012	2522	5086	2957	5591	0
1	12	2	"prpD"	"STM0370"	4010	42520	90	106	108	27	54	55	12	100	96	0	4595	4630	1067	73	94	211	100	100	0	0.011	0.012	0.014	0.015	1.312	0.011	0.630	52	374	4574	4611	-6.442	52	4522	54	4557	0
1	13	2	"spaQ"	"STM2889"	4190	42520	90	498	529	105	57	59	26	100	100	0	4797	5090	841	79	125	470	100	100	0	0.093	0.094	0.094	0.093	1.167	0.093	0.947	52	374	5159	5483	-3.419	441	4718	472	5011	0
1	14	2	"yfeJ"	"STM2437"	4360	42520	90	377	395	97	58	61	18	100	100	0	10260	10382	2628	92	155	362	100	100	0	0.031	0.033	0.033	0.033	1.194	0.032	0.948	52	362	10487	10627	-4.994	319	10168	337	10290	0
1	15	2	"fabH"	"STM1193"	4550	42520	100	10055	9373	2999	59	61	16	100	100	0	14864	14360	4134	83	129	315	100	100	0	0.676	0.652	0.664	0.621	1.332	0.657	0.976	80	448	24777	23591	-0.564	9996	14781	9314	14277	0
1	16	2	"flgN"	"STM1171"	4720	42520	90	686	744	188	55	57	13	100	100	0	7606	8023	1896	79	89	66	100	100	0	0.084	0.087	0.085	0.086	1.127	0.085	0.969	52	372	8158	8633	-3.576	631	7527	689	7944	0
1	17	2	"phsC"	"STM2063"	4910	42520	100	411	397	117	55	57	20	98	98	0	17099	16328	4660	77	99	229	100	100	0	0.021	0.021	0.021	0.021	1.191	0.021	0.958	80	449	17378	16593	-5.579	356	17022	342	16251	0
1	18	2	"pefB"	"PSLT019"	5080	42520	100	157	161	45	54	54	10	97	93	0	8448	8734	2944	74	75	13	100	100	0	0.012	0.012	0.012	0.013	1.245	0.012	0.879	80	418	8477	8767	-6.345	103	8374	107	8660	0
1	19	2	""	"PSLT046"	5260	42520	100	9625	10199	5414	54	56	12	100	100	0	11186	11365	4792	76	98	220	100	100	0	0.861	0.899	0.858	0.903	1.336	0.947	0.964	80	442	20681	21434	-0.215	9571	11110	10145	11289	0
1	20	2	"rlgA"	"PSLT045"	5430	42510	90	2754	3332	1504	56	62	53	100	100	0	3395	4177	1750	76	91	63	100	100	0	0.813	0.799	0.783	0.795	1.207	0.764	0.944	52	347	6017	7377	-0.299	2698	3319	3276	4101	0
1	21	2	"udp"	"STM3968"	5610	42520	100	466	546	281	54	59	46	98	97	0	5130	5688	2697	73	85	73	100	100	0	0.081	0.088	0.081	0.083	1.375	0.088	0.924	80	471	5469	6107	-3.618	412	5057	492	5615	0
1	22	2	"hns"	"STM1751"	5790	42520	100	1880	2383	2056	54	56	14	100	100	0	1871	2251	1626	71	119	265	100	95	0	1.014	1.068	1.001	0.994	1.411	1.169	0.925	80	420	3626	4509	0.021	1826	1800	2329	2180	0
1	23	2	"prgI"	"STM2873"	5960	42520	90	1084	1430	902	54	58	33	100	100	0	1455	1809	1026	71	76	43	100	100	0	0.744	0.792	0.742	0.767	1.260	0.808	0.918	52	366	2414	3114	-0.426	1030	1384	1376	1738	0
1	24	2	"prfC"	"STM4560"	6150	42520	100	618	721	382	56	59	30	100	100	0	3663	4692	2997	78	95	55	100	100	0	0.157	0.144	0.151	0.148	1.510	0.122	0.790	80	470	4147	5279	-2.673	562	3585	665	4614	0
1	1	3	"iclR"	"STM4187"	2060	42710	100	309	421	274	50	52	11	100	100	0	5954	8037	5398	73	77	78	100	100	0	0.044	0.047	0.045	0.045	1.272	0.047	0.967	80	460	6140	8335	-4.505	259	5881	371	7964	0
1	2	3	"hisQ"	"STM2353"	2220	42710	90	968	1003	375	52	57	31	100	98	0	8949	9134	3350	74	114	306	100	100	0	0.103	0.105	0.102	0.103	1.311	0.104	0.971	52	383	9791	10011	-3.276	916	8875	951	9060	0
1	3	3	"rpsP"	"STM2676"	2410	42710	80	1838	3591	4953	51	52	11	100	100	0	915	1583	1904	74	77	19	100	100	0	2.125	2.346	2.218	2.227	1.262	2.554	0.967	52	310	2628	5049	1.087	1787	841	3540	1509	0
1	4	3	"ilvH"	"STM0117"	2600	42710	100	329	321	99	51	52	11	100	98	0	4189	4204	1578	75	76	12	100	100	0	0.068	0.065	0.066	0.064	1.350	0.063	0.936	80	448	4392	4399	-3.887	278	4114	270	4129	0
1	5	3	"putP"	"STM1125"	2770	42710	100	355	326	103	51	53	12	100	98	0	5160	4788	1784	78	79	12	100	100	0	0.060	0.058	0.058	0.058	1.312	0.057	0.947	80	420	5386	4985	-4.063	304	5082	275	4710	0
1	6	3	"hfq"	"STM4361"	2940	42710	90	1301	2721	3988	54	55	15	100	100	0	1129	2234	3195	76	78	15	100	100	0	1.184	1.236	1.191	1.208	1.154	1.246	0.984	52	373	2300	4825	0.244	1247	1053	2667	2158	0
1	7	3	"cbiK"	"STM2025"	3120	42700	90	140	147	41	54	56	15	100	100	0	6949	7287	1680	74	92	158	100	100	0	0.013	0.013	0.013	0.014	1.201	0.013	0.836	52	389	6961	7306	-6.321	86	6875	93	7213	0
1	8	3	"cboQ"	"STM2021"	3310	42710	100	187	186	38	53	54	12	100	100	0	7833	7759	1371	73	88	145	100	100	0	0.017	0.017	0.017	0.018	1.280	0.017	0.888	80	461	7894	7819	-5.856	134	7760	133	7686	0
1	9	3	"umuD"	"STM1998"	3490	42700	100	130	143	77	51	52	12	98	98	0	2906	3487	2541	73	74	12	100	100	0	0.028	0.027	0.028	0.027	1.324	0.027	0.872	80	452	2912	3506	-5.164	79	2833	92	3414	0
1	10	3	"uhpB"	"STM3789"	3660	42700	90	116	131	68	51	52	12	100	100	0	1503	1997	1730	71	78	62	100	100	0	0.045	0.042	0.042	0.041	1.420	0.037	0.854	52	373	1497	2006	-4.461	65	1432	80	1926	0
1	11	3	"trpC"	"STM1725"	3850	42710	100	272	286	95	52	53	12	100	100	0	4510	5055	1731	70	76	57	100	100	0	0.050	0.047	0.046	0.045	1.302	0.046	0.918	80	439	4660	5219	-4.335	220	4440	234	4985	0
1	12	3	"rpoN"	"STM3320"	4030	42710	100	221	239	111	53	54	12	100	100	0	1647	1794	843	73	76	21	100	100	0	0.107	0.108	0.106	0.103	1.434	0.106	0.869	80	440	1742	1907	-3.228	168	1574	186	1721	0
1	13	3	"phnW"	"STM0431"	4200	42700	100	361	395	150	54	55	11	100	100	0	13665	14460	5076	80	84	21	100	100	0	0.023	0.024	0.023	0.023	1.211	0.024	0.964	80	430	13892	14721	-5.468	307	13585	341	14380	0
1	14	3	""	"STM4141"	4370	42700	90	390	437	185	54	59	25	100	100	0	1973	2110	837	83	105	131	100	100	0	0.178	0.189	0.189	0.184	1.301	0.187	0.928	52	380	2226	2410	-2.492	336	1890	383	2027	0
1	15	3	""	"STM0346"	4550	42700	90	209	217	40	55	58	24	100	100	0	9917	10172	1634	76	114	258	100	100	0	0.016	0.016	0.016	0.016	1.186	0.016	0.913	52	381	9995	10258	-5.998	154	9841	162	10096	0
1	16	3	""	"STM1042"	4730	42710	100	215	220	50	54	55	11	100	100	0	5951	5767	1627	74	97	212	100	100	0	0.027	0.029	0.029	0.029	1.278	0.028	0.926	80	449	6038	5859	-5.190	161	5877	166	5693	0
1	17	3	"sirC"	"STM1774"	4900	42700	100	376	383	120	53	53	11	100	100	0	4583	4464	1249	73	74	11	100	100	0	0.072	0.075	0.074	0.074	1.241	0.076	0.954	80	420	4833	4721	-3.804	323	4510	330	4391	0
1	18	3	"orf70"	"STM1388"	5080	42710	100	248	254	99	54	54	10	98	95	0	2759	2768	1118	73	74	11	100	100	0	0.072	0.074	0.071	0.069	1.462	0.075	0.927	80	440	2880	2895	-3.791	194	2686	200	2695	0
1	19	3	"traB"	"PSLT081"	5270	42710	100	276	282	76	54	55	11	100	98	0	22339	21312	4752	74	77	19	100	100	0	0.010	0.011	0.012	0.012	1.171	0.011	0.916	80	440	22487	21466	-6.648	222	22265	228	21238	0
1	20	3	"trbI"	"PSLT089"	5440	42700	100	102	107	42	54	55	16	92	63	0	5774	6276	2987	73	76	25	100	100	0	0.008	0.009	0.012	0.013	1.220	0.009	0.753	80	427	5749	6256	-6.892	48	5701	53	6203	0
1	21	3	""	"PSLT093"	5600	42700	90	121	126	31	54	55	13	100	94	0	8014	7683	2617	73	129	373	100	100	0	0.008	0.009	0.012	0.012	1.221	0.009	0.809	52	364	8008	7682	-6.889	67	7941	72	7610	0
1	22	3	"traF"	"PSLT097"	5800	42700	100	242	262	88	53	55	12	100	98	0	17178	17717	6255	71	115	335	100	100	0	0.011	0.012	0.012	0.013	1.195	0.012	0.936	80	446	17296	17855	-6.500	189	17107	209	17646	0
1	23	3	"traG"	"PSLT101"	5980	42700	100	356	439	262	54	56	15	100	100	0	12765	15941	9584	71	74	19	100	100	0	0.024	0.024	0.024	0.024	1.219	0.024	0.943	80	431	12996	16255	-5.393	302	12694	385	15870	0
1	24	3	""	"PSLT106"	6150	42690	100	4409	4350	1375	54	55	12	100	100	0	5929	5699	1433	71	72	11	100	100	0	0.743	0.763	0.747	0.725	1.351	0.777	0.962	80	450	10213	9924	-0.428	4355	5858	4296	5628	0
1	1	4	""	"STM1656"	2060	42890	100	756	770	288	50	51	11	100	100	0	15907	16092	6068	73	75	12	100	100	0	0.045	0.045	0.044	0.045	1.281	0.044	0.961	80	466	16540	16739	-4.487	706	15834	720	16019	0
1	2	4	""	"STM2716"	2240	42890	90	86	88	20	51	52	11	90	76	0	3345	3373	1150	75	75	13	100	100	0	0.011	0.011	0.015	0.015	1.340	0.010	0.548	52	314	3305	3335	-6.546	35	3270	37	3298	0
1	3	4	""	"STM2722"	2400	42900	170	59	59	13	52	67	57	0	0	0	715	881	523	78	1322	5058	0	0	0	0.011	0.009	0.023	0.028	2.619	0.009	0.661	208	897	644	810	-6.508	7	637	7	803	0
1	4	4	""	"STM1618"	2600	42890	100	312	316	104	51	52	12	100	100	0	12494	12309	4039	81	83	17	100	100	0	0.021	0.022	0.021	0.021	1.294	0.021	0.942	80	400	12674	12493	-5.572	261	12413	265	12228	0
1	5	4	""	"STM1675"	2770	42880	90	495	533	164	52	54	17	100	100	0	10250	10820	3474	84	130	338	100	100	0	0.044	0.045	0.045	0.045	1.218	0.043	0.955	52	365	10609	11217	-4.520	443	10166	481	10736	0
1	6	4	""	"STM1664"	2950	42880	90	651	717	197	53	55	17	100	100	0	10886	12050	3169	80	126	332	100	100	0	0.055	0.055	0.055	0.055	1.157	0.054	0.944	52	381	11404	12634	-4.176	598	10806	664	11970	0
1	7	4	"pyrH"	"STM0218"	3130	42880	100	4809	5234	2013	52	53	12	100	100	0	10021	10420	3800	75	82	59	100	100	0	0.478	0.501	0.489	0.505	1.206	0.497	0.962	80	452	14703	15527	-1.064	4757	9946	5182	10345	0
1	8	4	"accA"	"STM0232"	3300	42880	90	3089	3129	872	53	69	136	100	100	0	10230	9900	2821	75	147	531	100	100	0	0.299	0.313	0.303	0.316	1.171	0.301	0.970	52	357	13191	12901	-1.742	3036	10155	3076	9825	0
1	9	4	"panC"	"STM0181"	3490	42890	100	1096	1163	472	53	66	120	97	96	0	14691	15437	5418	77	138	468	100	100	0	0.071	0.072	0.072	0.069	1.210	0.073	0.966	80	461	15657	16470	-3.809	1043	14614	1110	15360	0
1	10	4	"sbmC"	"STM2061"	3660	42880	90	302	310	78	52	54	14	100	100	0	3628	3838	1307	74	96	145	100	100	0	0.070	0.069	0.068	0.069	1.196	0.065	0.933	52	380	3804	4022	-3.829	250	3554	258	3764	0
1	11	4	"yeeO"	"STM2013"	3850	42880	100	563	569	175	54	58	18	100	100	0	20937	20502	6292	76	116	155	100	100	0	0.024	0.025	0.025	0.026	1.331	0.025	0.951	80	426	21370	20941	-5.357	509	20861	515	20426	0
1	12	4	"rcsA"	"STM1982"	4020	42890	100	218	225	50	55	57	15	100	100	0	9852	10109	2427	74	98	79	100	100	0	0.017	0.017	0.016	0.017	1.234	0.017	0.911	80	408	9941	10205	-5.907	163	9778	170	10035	0
1	13	4	"yjbB"	"STM4189"	4200	42880	100	401	444	248	53	54	14	100	100	0	10994	11839	6583	76	83	59	100	100	0	0.032	0.033	0.031	0.033	1.313	0.033	0.934	80	442	11266	12154	-4.971	348	10918	391	11763	0
1	14	4	"ubiA"	"STM4234"	4380	42880	90	1323	1439	370	54	58	21	100	100	0	15907	17269	4069	81	118	229	100	100	0	0.080	0.081	0.081	0.080	1.093	0.079	0.967	52	365	17095	18573	-3.641	1269	15826	1385	17188	0
1	15	4	""	"STM4242"	4560	42890	100	739	738	149	53	56	19	100	100	0	30372	30035	5323	77	109	217	100	100	0	0.023	0.023	0.023	0.023	1.176	0.023	0.957	80	449	30981	30643	-5.465	686	30295	685	29958	0
1	16	4	""	"STM4272"	4730	42880	90	272	287	64	54	55	13	100	100	0	11705	12308	2763	73	113	321	100	100	0	0.019	0.019	0.018	0.019	1.226	0.018	0.906	52	349	11850	12468	-5.738	218	11632	233	12235	0
1	17	4	"yjcG"	"STM4273"	4910	42880	100	411	409	131	55	56	13	100	100	0	21599	20766	7367	76	109	282	100	100	0	0.017	0.017	0.018	0.017	1.226	0.017	0.956	80	452	21879	21044	-5.918	356	21523	354	20690	0
1	18	4	"sixA"	"STM2387"	5090	42880	100	2183	2370	982	55	56	12	100	100	0	4862	5406	2207	74	77	16	100	100	0	0.444	0.434	0.435	0.433	1.181	0.424	0.947	80	408	6916	7647	-1.170	2128	4788	2315	5332	0
1	19	4	"fes"	"STM0586"	5260	42880	90	408	452	200	53	55	11	100	100	0	1522	1681	994	73	77	29	100	100	0	0.245	0.248	0.258	0.258	1.307	0.221	0.909	52	348	1804	2007	-2.029	355	1449	399	1608	0
1	20	4	"maa"	"STM0472"	5440	42870	90	1243	1324	307	53	56	20	100	100	0	7572	7940	1561	74	120	231	100	100	0	0.159	0.162	0.156	0.161	1.142	0.158	0.956	52	373	8688	9137	-2.656	1190	7498	1271	7866	0
1	21	4	"ybbJ"	"STM0500"	5630	42880	100	558	561	224	54	57	19	100	100	0	3383	3316	1408	75	142	282	100	98	0	0.152	0.156	0.159	0.158	1.195	0.156	0.961	80	439	3812	3748	-2.714	504	3308	507	3241	0
1	22	4	"allD"	"STM0528"	5800	42870	100	189	200	68	56	63	70	93	43	0	11754	12106	4406	81	130	151	100	100	0	0.011	0.012	0.012	0.013	1.358	0.011	0.388	80	418	11806	12169	-6.456	133	11673	144	12025	0
1	23	4	"yfdH"	"STM0558"	5980	42880	100	233	231	60	56	58	15	98	97	0	13903	13496	3945	76	102	75	100	100	0	0.013	0.013	0.013	0.014	1.223	0.013	0.912	80	420	14004	13595	-6.288	177	13827	175	13420	0
1	24	4	""	"STM0573"	6160	42880	100	120	125	34	53	54	13	97	95	0	5563	5700	1537	70	71	13	100	100	0	0.012	0.013	0.014	0.014	1.292	0.013	0.796	80	462	5560	5702	-6.357	67	5493	72	5630	0
1	1	5	""	"STM1836"	2060	43060	90	1326	1370	274	51	53	11	100	100	0	17758	17868	3416	76	81	20	100	100	0	0.072	0.074	0.074	0.074	1.073	0.074	0.989	52	372	18957	19111	-3.794	1275	17682	1319	17792	0
1	2	5	"ycgN"	"STM1811"	2230	43070	90	854	847	130	52	57	37	100	100	0	9087	8879	1520	78	117	332	100	100	0	0.089	0.090	0.089	0.091	1.120	0.088	0.983	52	391	9811	9596	-3.490	802	9009	795	8801	0
1	3	5	"kdsA"	"STM1772"	2420	43060	100	2780	2577	801	58	97	90	100	100	0	13007	13586	6641	85	4396	8872	85	11	0	0.211	0.187	0.208	0.194	1.269	0.076	0.356	80	369	15644	16020	-2.247	2722	12922	2519	13501	-50
1	4	5	"galU"	"STM1752"	2590	43060	100	2693	2497	838	61	99	83	100	98	0	16999	19720	8062	101	4957	8998	95	38	0	0.156	0.124	0.161	0.123	1.707	0.049	0.233	80	443	19530	22055	-2.683	2632	16898	2436	19619	-50
1	5	5	"yeaB"	"STM1825"	2790	43060	90	407	414	115	52	54	20	100	100	0	7790	7630	2193	89	90	18	100	100	0	0.046	0.048	0.048	0.048	1.170	0.048	0.973	52	387	8056	7903	-4.439	355	7701	362	7541	0
1	6	5	""	"STM1808"	2950	43060	90	512	521	114	53	55	23	100	100	0	7933	7915	1621	80	99	157	100	100	0	0.058	0.060	0.059	0.059	1.132	0.060	0.965	52	380	8312	8303	-4.097	459	7853	468	7835	0
1	7	5	""	"STM4011"	3130	43050	90	440	456	125	53	58	27	100	100	0	14963	15502	4008	77	202	845	100	100	0	0.026	0.026	0.026	0.026	1.143	0.026	0.973	52	379	15273	15828	-5.265	387	14886	403	15425	0
1	8	5	"yihG"	"STM3998"	3310	43060	100	662	677	264	53	57	24	100	98	0	11889	12124	4900	74	163	748	100	98	0	0.052	0.052	0.051	0.052	1.208	0.052	0.973	80	472	12424	12674	-4.278	609	11815	624	12050	0
1	9	5	"argC"	"STM4121"	3490	43060	90	3040	3550	1309	54	59	49	100	100	0	11399	12912	4071	77	102	205	100	100	0	0.264	0.272	0.266	0.268	1.072	0.273	0.989	52	364	14308	16331	-1.923	2986	11322	3496	12835	0
1	10	5	"ego"	"STM4074"	3660	43060	90	237	248	77	54	60	49	100	94	0	13301	14333	4986	76	238	997	100	100	0	0.014	0.014	0.013	0.014	1.160	0.014	0.950	52	382	13408	14451	-6.175	183	13225	194	14257	0
1	11	5	"cpxP"	"STM4060"	3850	43060	100	2793	3194	1345	56	59	18	100	100	0	5795	6322	2105	78	202	823	100	100	0	0.479	0.503	0.486	0.493	1.119	0.520	0.980	80	450	8454	9382	-1.063	2737	5717	3138	6244	0
1	12	5	""	"Not LT2a86"	4020	43050	90	232	240	70	55	59	24	100	100	0	3550	3628	1270	73	137	440	100	100	0	0.051	0.052	0.051	0.052	1.278	0.049	0.920	52	360	3654	3740	-4.296	177	3477	185	3555	0
1	13	5	"smg"	"STM3404"	4200	43050	90	1742	1714	482	55	71	100	100	100	0	7826	7485	1909	74	179	609	100	100	0	0.218	0.224	0.222	0.222	1.113	0.224	0.991	52	381	9439	9070	-2.200	1687	7752	1659	7411	0
1	14	5	"rpsM"	"STM3418"	4390	43050	100	11224	10897	2661	57	73	94	100	100	0	1562	1490	354	76	142	433	100	92	0	7.515	7.666	7.709	7.693	1.084	7.690	0.992	80	460	12653	12254	2.910	11167	1486	10840	1414	0
1	15	5	"rpsH"	"STM3426"	4560	43050	90	17440	17377	2724	56	75	141	100	100	0	1842	1820	294	75	81	27	100	100	0	9.838	9.926	9.959	9.951	1.060	9.877	0.990	52	340	19151	19066	3.298	17384	1767	17321	1745	0
1	16	5	"rpsQ"	"STM3431"	4740	43060	100	5533	5356	1692	55	68	122	100	100	0	1588	1546	436	71	73	20	100	100	0	3.611	3.594	3.655	3.559	1.152	3.649	0.988	80	428	6995	6776	1.852	5478	1517	5301	1475	0
1	17	5	"rplV"	"STM3435"	4900	43060	90	16760	16423	4360	56	271	1308	100	100	0	1758	1717	412	71	94	134	100	100	0	9.902	9.943	9.869	9.891	1.129	10.029	0.988	52	363	18391	18013	3.308	16704	1687	16367	1646	0
1	18	5	"rplC"	"STM3440"	5100	43050	100	27808	28195	11415	55	210	1130	98	97	0	2685	2595	934	72	88	114	97	95	0	10.621	11.153	11.046	11.647	1.288	11.384	0.984	80	444	30366	30663	3.409	27753	2613	28140	2523	0
1	19	5	"yjgA"	"STM4437"	5270	43050	100	1116	1114	339	54	55	11	100	100	0	7544	7156	2025	70	73	20	100	100	0	0.142	0.150	0.148	0.150	1.168	0.150	0.980	80	430	8536	8146	-2.815	1062	7474	1060	7086	0
1	20	5	"holC"	"STM4476"	5450	43050	100	501	511	137	54	55	12	100	100	0	3396	3482	1095	70	73	33	100	100	0	0.134	0.134	0.134	0.135	1.169	0.130	0.970	80	452	3773	3869	-2.895	447	3326	457	3412	0
1	21	5	"yjiE"	"STM4511"	5630	43050	100	390	382	80	53	55	13	100	100	0	8881	8562	2049	71	79	41	100	100	0	0.038	0.039	0.039	0.039	1.197	0.038	0.957	80	430	9147	8820	-4.708	337	8810	329	8491	0
1	22	5	"fhuF"	"STM4550"	5810	43060	100	874	951	383	57	64	68	98	98	0	6752	7387	2754	80	111	129	100	100	0	0.122	0.122	0.122	0.118	1.206	0.125	0.985	80	442	7489	8201	-3.030	817	6672	894	7307	0
1	23	5	"smp"	"STM4577"	5990	43050	100	255	274	108	59	60	15	97	96	0	6271	6591	2482	78	100	67	100	100	0	0.032	0.033	0.032	0.031	1.260	0.034	0.947	80	418	6389	6728	-4.982	196	6193	215	6513	0
1	24	5	"arcA"	"STM4598"	6150	43040	90	4366	5278	2378	58	82	185	100	100	0	7986	8845	3166	74	120	340	100	100	0	0.544	0.595	0.568	0.583	1.116	0.606	0.979	52	356	12220	13991	-0.877	4308	7912	5220	8771	0
1	1	6	""	"STM3548"	2080	43250	100	158	161	55	51	52	11	100	97	0	6996	7358	2944	76	79	17	100	100	0	0.015	0.015	0.016	0.016	1.248	0.015	0.916	80	494	7027	7392	-6.015	107	6920	110	7282	0
1	2	6	"yhgG"	"STM3507"	2260	43250	90	213	234	76	51	53	11	100	100	0	2377	2462	946	76	77	13	100	100	0	0.070	0.077	0.075	0.076	1.222	0.075	0.949	52	375	2463	2569	-3.828	162	2301	183	2386	0
1	3	6	"nanA"	"STM3339"	2430	43250	100	435	441	132	54	63	40	98	97	0	11941	11923	3609	81	1136	4350	96	87	0	0.032	0.033	0.032	0.032	1.185	0.032	0.966	80	442	12241	12229	-4.960	381	11860	387	11842	0
1	4	6	"mtgA"	"STM3326"	2600	43240	90	475	487	90	56	73	56	100	100	0	6729	6728	973	91	2329	6239	61	0	0	0.063	0.065	0.064	0.064	1.164	0.031	0.453	52	380	7057	7068	-3.986	419	6638	431	6637	0
1	5	6	"yhbZ"	"STM3301"	2800	43250	100	5272	5259	3273	53	54	13	100	100	0	13120	12261	6712	86	97	116	100	100	0	0.400	0.428	0.413	0.413	1.236	0.443	0.980	80	465	18253	17381	-1.320	5219	13034	5206	12175	0
1	6	6	"truB"	"STM3284"	2960	43240	90	4363	4631	1410	55	63	59	100	100	0	10914	11258	3282	84	109	192	100	100	0	0.398	0.410	0.405	0.409	1.090	0.401	0.987	52	371	15138	15750	-1.330	4308	10830	4576	11174	0
1	7	6	"yqhD"	"STM3164"	3140	43240	90	577	644	228	54	62	58	100	100	0	14095	15480	5053	76	156	482	100	100	0	0.037	0.038	0.038	0.038	1.119	0.038	0.974	52	394	14542	15994	-4.744	523	14019	590	15404	0
1	8	6	"yghU"	"STM3140"	3310	43240	90	257	333	216	53	57	22	100	98	0	4722	6893	5330	73	194	597	100	98	0	0.044	0.041	0.041	0.041	1.229	0.039	0.971	52	380	4853	7100	-4.510	204	4649	280	6820	0
1	9	6	"mltC"	"STM3112"	3500	43250	100	767	830	311	54	56	18	100	100	0	13793	14529	5003	73	130	369	100	100	0	0.052	0.054	0.053	0.053	1.118	0.054	0.983	80	470	14433	15232	-4.266	713	13720	776	14456	0
1	10	6	"yggJ"	"STM3094"	3680	43240	100	767	787	255	54	55	13	100	100	0	9741	9970	3015	72	117	572	100	100	0	0.074	0.074	0.074	0.073	1.137	0.075	0.985	80	431	10382	10631	-3.761	713	9669	733	9898	0
1	11	6	""	"STM3073"	3850	43240	100	257	268	81	53	54	12	100	100	0	7850	8489	3282	72	73	11	100	100	0	0.026	0.026	0.026	0.025	1.210	0.025	0.946	80	441	7982	8632	-5.253	204	7778	215	8417	0
1	12	6	"ygfA"	"STM3061"	4030	43240	90	687	811	333	54	55	13	100	100	0	7620	9074	3681	72	86	97	100	100	0	0.084	0.084	0.083	0.083	1.120	0.084	0.979	52	394	8181	9759	-3.576	633	7548	757	9002	0
1	13	6	"yeaH"	"STM1284"	4220	43240	100	2467	2687	1086	53	55	17	100	100	0	17862	19597	7236	72	85	102	100	100	0	0.136	0.135	0.135	0.130	1.175	0.136	0.988	80	480	20204	22159	-2.882	2414	17790	2634	19525	0
1	14	6	"ydiZ"	"STM1325"	4390	43230	90	267	307	136	55	58	16	100	100	0	4140	4893	2165	73	78	42	100	100	0	0.052	0.052	0.053	0.051	1.166	0.053	0.955	52	370	4279	5072	-4.262	212	4067	252	4820	0
1	15	6	"aroH"	"STM1347"	4570	43230	100	1204	1282	493	56	62	83	100	98	0	16958	17281	6074	72	77	39	100	100	0	0.068	0.071	0.071	0.071	1.163	0.072	0.983	80	462	18034	18435	-3.879	1148	16886	1226	17209	0
1	16	6	"orf242"	"STM1390"	4750	43230	100	597	678	313	53	54	11	100	100	0	9686	10844	4541	70	70	10	100	100	0	0.057	0.058	0.057	0.057	1.190	0.059	0.979	80	420	10160	11399	-4.144	544	9616	625	10774	0
1	17	6	"ydhO"	"STM1432"	4920	43230	90	786	796	208	54	60	98	100	100	0	10609	10553	2755	70	81	86	100	100	0	0.069	0.071	0.071	0.070	1.083	0.070	0.984	52	367	11271	11225	-3.848	732	10539	742	10483	0
1	18	6	"ydgR"	"STM1452"	5100	43240	100	4640	4977	1857	53	54	13	100	100	0	14633	14761	4440	71	78	75	100	100	0	0.315	0.335	0.324	0.329	1.126	0.342	0.982	80	452	19149	19614	-1.667	4587	14562	4924	14690	0
1	19	6	"ugpC"	"STM3554"	5280	43240	100	850	860	283	53	55	12	100	100	0	12904	13372	3983	71	71	11	100	100	0	0.062	0.061	0.061	0.058	1.190	0.061	0.983	80	430	13630	14108	-4.009	797	12833	807	13301	0
1	20	6	"ftsX"	"STM3569"	5450	43240	100	1933	1864	712	54	55	12	100	100	0	11778	10826	3875	70	70	10	100	100	0	0.160	0.168	0.165	0.166	1.204	0.168	0.981	80	440	13587	12566	-2.639	1879	11708	1810	10756	0
1	21	6	"yhhM"	"STM3574"	5630	43230	90	320	329	68	52	54	13	100	100	0	5389	5671	1200	72	76	31	100	100	0	0.050	0.049	0.050	0.049	1.139	0.049	0.959	52	380	5585	5876	-4.310	268	5317	277	5599	0
1	22	6	"yhhS"	"STM3581"	5810	43240	100	726	739	266	54	55	13	100	100	0	11516	11722	4145	72	76	30	100	100	0	0.059	0.059	0.058	0.058	1.105	0.059	0.986	80	442	12116	12335	-4.090	672	11444	685	11650	0
1	23	6	"yhhJ"	"STM3585"	5990	43240	100	440	486	185	55	56	12	100	100	0	15879	17480	6105	72	74	15	100	100	0	0.024	0.025	0.025	0.024	1.195	0.025	0.967	80	442	16192	17839	-5.360	385	15807	431	17408	0
1	24	6	"gor"	"STM3597"	6170	43240	100	4602	4225	1251	55	57	13	100	100	0	27447	25504	6749	72	74	13	100	100	0	0.166	0.164	0.166	0.157	1.209	0.165	0.989	80	479	31922	29602	-2.590	4547	27375	4170	25432	0
1	1	7	"yicN"	"STM3786"	2080	43430	100	356	362	102	51	52	11	100	100	0	6218	6323	1842	73	73	9	100	100	0	0.050	0.050	0.049	0.050	1.234	0.049	0.959	80	452	6450	6561	-4.333	305	6145	311	6250	0
1	2	7	"yidH"	"STM3805"	2240	43430	90	493	514	133	52	55	24	100	100	0	4251	4562	1483	76	110	242	100	100	0	0.106	0.103	0.104	0.104	1.151	0.100	0.963	52	371	4616	4948	-3.243	441	4175	462	4486	0
1	3	7	"yidQ"	"STM3810"	2440	43430	100	585	590	151	52	55	22	100	100	0	4429	4501	1105	78	106	217	100	100	0	0.123	0.122	0.122	0.121	1.174	0.121	0.972	80	458	4884	4961	-3.029	533	4351	538	4423	0
1	4	7	""	"STM3820"	2620	43430	100	257	257	76	52	52	11	100	100	0	17694	17695	5201	78	81	33	100	100	0	0.012	0.012	0.012	0.013	1.175	0.012	0.947	80	428	17821	17822	-6.425	205	17616	205	17617	0
1	5	7	"torR"	"STM3824"	2780	43420	90	813	824	126	50	55	29	100	100	0	10722	10563	1346	78	141	475	100	100	0	0.072	0.074	0.072	0.073	1.127	0.072	0.973	52	355	11407	11259	-3.802	763	10644	774	10485	0
1	6	7	"dgoR"	"STM3830"	2980	43430	100	724	703	158	53	57	25	100	100	0	11103	10587	2046	79	122	373	100	100	0	0.061	0.062	0.062	0.061	1.195	0.062	0.976	80	466	11695	11158	-4.038	671	11024	650	10508	0
1	7	7	"pdxA"	"STM0091"	3150	43430	100	2144	2026	542	52	53	11	100	100	0	13376	12699	3037	74	80	89	100	100	0	0.157	0.156	0.157	0.151	1.233	0.156	0.982	80	439	15394	14599	-2.669	2092	13302	1974	12625	0
1	8	7	""	"STM0099"	3320	43420	90	183	187	43	52	54	12	100	100	0	5159	5209	955	75	112	281	100	100	0	0.026	0.026	0.026	0.025	1.317	0.026	0.880	52	374	5215	5269	-5.278	131	5084	135	5134	0
1	9	7	"yabB"	"STM0119"	3500	43420	90	1778	2021	765	54	57	29	100	100	0	7114	7911	2594	75	118	271	100	100	0	0.245	0.251	0.247	0.247	1.110	0.252	0.982	52	386	8763	9803	-2.030	1724	7039	1967	7836	0
1	10	7	"murE"	"STM0123"	3690	43410	90	1168	1147	271	54	58	27	100	100	0	7973	7781	1945	73	83	101	100	100	0	0.141	0.142	0.144	0.142	1.114	0.139	0.982	52	386	9014	8801	-2.826	1114	7900	1093	7708	0
1	11	7	"lpxC"	"STM0134"	3870	43420	90	13494	15576	5174	53	58	33	100	100	0	8955	9885	2588	72	77	57	100	100	0	1.513	1.582	1.542	1.558	1.081	1.596	0.982	52	366	22324	25336	0.598	13441	8883	15523	9813	0
1	12	7	"hofC"	"STM0142"	4040	43420	90	195	194	36	54	58	29	100	100	0	5479	5367	1311	72	75	29	100	100	0	0.026	0.026	0.026	0.027	1.326	0.025	0.905	52	380	5548	5435	-5.261	141	5407	140	5295	0
1	13	7	""	"STM1546"	4220	43420	90	231	230	64	54	54	11	100	100	0	5625	5490	1542	71	74	21	100	100	0	0.032	0.032	0.032	0.032	1.220	0.032	0.936	52	373	5731	5595	-4.972	177	5554	176	5419	0
1	14	7	""	"STM1550"	4390	43420	90	824	848	168	55	59	31	100	100	0	4495	4807	1063	72	97	181	100	100	0	0.174	0.167	0.169	0.168	1.097	0.167	0.983	52	387	5192	5528	-2.524	769	4423	793	4735	0
1	15	7	""	"STM1555"	4570	43410	90	199	195	34	55	59	29	100	100	0	6627	6783	1278	71	114	255	100	100	0	0.022	0.021	0.020	0.021	1.255	0.020	0.909	52	380	6700	6852	-5.509	144	6556	140	6712	0
1	16	7	""	"STM1561"	4750	43410	100	205	211	64	54	55	12	100	98	0	12071	11574	3492	70	90	175	100	100	0	0.013	0.014	0.014	0.014	1.208	0.014	0.922	80	462	12152	11661	-6.312	151	12001	157	11504	0
1	17	7	"adhP"	"STM1567"	4930	43410	90	1038	995	175	54	55	12	100	100	0	11882	11561	2161	71	71	12	100	100	0	0.083	0.082	0.081	0.082	1.106	0.080	0.981	52	388	12795	12431	-3.585	984	11811	941	11490	0
1	18	7	"yddG"	"STM1571"	5110	43410	90	668	652	122	54	55	12	100	100	0	12518	12127	2123	71	73	18	100	100	0	0.049	0.050	0.049	0.049	1.136	0.049	0.971	52	372	13061	12654	-4.341	614	12447	598	12056	0
1	19	7	"topA"	"STM1714"	5280	43410	90	2217	2258	555	55	70	103	100	100	0	15592	15078	3311	72	186	840	100	100	0	0.139	0.147	0.146	0.146	1.111	0.147	0.984	52	358	17682	17209	-2.844	2162	15520	2203	15006	0
1	20	7	"trpH"	"STM1721"	5460	43420	100	982	1042	437	55	68	95	96	93	0	12278	12734	4683	70	167	779	98	98	0	0.076	0.078	0.076	0.074	1.294	0.080	0.981	80	418	13135	13651	-3.719	927	12208	987	12664	0
1	21	7	"cls"	"STM1739"	5620	43420	90	768	724	183	56	67	71	100	100	0	16858	16152	3701	71	374	1795	100	100	0	0.042	0.042	0.041	0.041	1.121	0.041	0.982	52	375	17499	16749	-4.559	712	16787	668	16081	0
1	22	7	"tdk"	"STM1750"	5810	43410	90	937	1061	565	55	69	75	100	100	0	8192	9371	4426	73	335	1590	100	100	0	0.109	0.108	0.105	0.106	1.091	0.112	0.980	52	386	9001	10304	-3.202	882	8119	1006	9298	0
1	23	7	"narX"	"STM1766"	5990	43410	90	1038	1128	263	55	64	52	100	100	0	23997	25574	4342	72	202	749	100	100	0	0.041	0.042	0.041	0.042	1.113	0.042	0.977	52	373	24908	26575	-4.605	983	23925	1073	25502	0
1	24	7	"ychM"	"STM1781"	6170	43400	90	1613	1667	236	56	62	33	100	100	0	18481	19045	2536	72	142	525	100	100	0	0.085	0.085	0.085	0.085	1.074	0.084	0.983	52	369	19966	20584	-3.564	1557	18409	1611	18973	0
1	1	8	""	"STM2303"	2080	43600	90	1337	1412	324	52	54	21	100	100	0	5175	5289	1146	74	90	134	100	100	0	0.252	0.261	0.260	0.260	1.100	0.257	0.983	52	372	6386	6575	-1.989	1285	5101	1360	5215	0
1	2	8	"nuoL"	"STM2318"	2260	43610	100	3203	2786	1021	52	55	23	100	100	0	16835	14422	5061	77	116	217	100	100	0	0.188	0.191	0.189	0.187	1.291	0.190	0.980	80	405	19909	17079	-2.411	3151	16758	2734	14345	0
1	3	8	"nuoA"	"STM2328"	2430	43600	90	2119	2095	275	53	61	59	100	100	0	6574	6498	987	76	108	279	100	100	0	0.318	0.318	0.316	0.319	1.100	0.311	0.982	52	364	8564	8464	-1.653	2066	6498	2042	6422	0
1	4	8	"yfbT"	"STM2334"	2620	43600	100	892	849	268	53	58	52	100	100	0	4986	4834	1607	75	100	237	100	100	0	0.171	0.167	0.165	0.169	1.206	0.166	0.981	80	448	5750	5555	-2.549	839	4911	796	4759	0
1	5	8	""	"STM2340"	2800	43600	100	331	331	144	52	53	16	98	98	0	9220	8806	3744	73	94	288	100	100	0	0.031	0.032	0.031	0.031	1.237	0.032	0.946	80	443	9426	9012	-5.035	279	9147	279	8733	0
1	6	8	""	"STM2344"	2970	43600	90	291	291	43	53	54	11	100	100	0	7590	7564	550	75	85	116	100	100	0	0.032	0.032	0.031	0.031	1.176	0.031	0.953	52	357	7753	7727	-4.981	238	7515	238	7489	0
1	7	8	""	"STM2528"	3160	43610	100	238	231	66	53	54	11	98	97	0	12606	11676	3230	73	81	105	100	100	0	0.015	0.015	0.015	0.015	1.198	0.015	0.929	80	439	12718	11781	-6.082	185	12533	178	11603	0
1	8	8	"nifU"	"STM2542"	3340	43600	100	2773	2855	1010	52	53	11	100	100	0	4341	4307	1430	74	88	200	100	100	0	0.638	0.662	0.655	0.654	1.189	0.665	0.978	80	431	6988	7036	-0.649	2721	4267	2803	4233	0
1	9	8	"yjdL"	"STM2560"	3500	43600	90	542	520	131	53	58	38	100	100	0	15221	13671	4196	72	265	1318	100	98	0	0.032	0.034	0.034	0.035	1.235	0.033	0.967	52	363	15638	14066	-4.953	489	15149	467	13599	0
1	10	8	"yfhK"	"STM2564"	3690	43600	100	451	460	147	53	58	33	100	100	0	8623	8285	2377	72	211	1143	100	100	0	0.047	0.050	0.048	0.049	1.198	0.050	0.961	80	468	8949	8620	-4.425	398	8551	407	8213	0
1	11	8	""	"STM2575"	3870	43590	100	304	303	59	52	55	25	98	98	0	13295	12590	2489	71	81	94	100	100	0	0.019	0.020	0.020	0.020	1.222	0.020	0.944	80	452	13476	12770	-5.714	252	13224	251	12519	0
1	12	8	""	"STM2590"	4040	43590	90	158	161	31	52	54	13	100	100	0	9874	9878	1570	71	111	340	100	100	0	0.011	0.011	0.012	0.012	1.167	0.010	0.873	52	364	9909	9916	-6.531	106	9803	109	9807	0
1	13	8	"yraO"	"STM3266"	4210	43590	90	1303	1268	177	53	64	80	100	100	0	7997	7751	1173	71	187	682	100	100	0	0.158	0.158	0.157	0.159	1.109	0.156	0.980	52	382	9176	8895	-2.665	1250	7926	1215	7680	0
1	14	8	"yhbU"	"STM3274"	4400	43600	100	237	229	53	54	64	73	95	78	0	13471	12321	3348	70	141	554	100	98	0	0.014	0.014	0.014	0.015	1.288	0.014	0.932	80	461	13584	12426	-6.194	183	13401	175	12251	0
1	15	8	""	"STM3278"	4570	43590	90	234	238	34	54	55	14	100	100	0	8601	8545	762	70	97	255	100	100	0	0.021	0.022	0.021	0.021	1.179	0.022	0.939	52	365	8711	8659	-5.567	180	8531	184	8475	0
1	16	8	"yhbC"	"STM3288"	4740	43590	90	3165	3149	600	55	86	220	100	100	0	5087	4930	1104	71	156	486	100	100	0	0.620	0.637	0.627	0.645	1.120	0.624	0.988	52	380	8126	7953	-0.690	3110	5016	3094	4859	0
1	17	8	"mrsA"	"STM3294"	4930	43590	90	3390	3613	575	55	78	183	100	100	0	17061	18203	2982	71	134	400	100	100	0	0.196	0.196	0.196	0.196	1.064	0.192	0.985	52	386	20325	21690	-2.349	3335	16990	3558	18132	0
1	18	8	"rplU"	"STM3304"	5100	43590	90	5458	5590	970	56	71	112	100	100	0	2714	2713	612	71	100	222	100	100	0	2.044	2.095	2.102	2.122	1.140	2.068	0.975	52	380	8045	8176	1.031	5402	2643	5534	2642	0
1	19	8	"ybgJ"	"STM0712"	5290	43590	100	891	907	308	54	65	101	100	98	0	7589	8009	2407	71	93	302	100	100	0	0.111	0.107	0.109	0.104	1.219	0.109	0.978	80	448	8355	8791	-3.167	837	7518	853	7938	0
1	20	8	""	"STM0719"	5460	43590	100	203	224	82	53	54	12	100	98	0	15426	15239	3686	69	70	10	100	100	0	0.010	0.011	0.013	0.014	1.271	0.011	0.837	80	408	15507	15341	-6.678	150	15357	171	15170	0
1	21	8	""	"STM0725"	5630	43590	90	138	142	35	53	55	18	98	96	0	8064	8264	2451	70	118	558	100	100	0	0.011	0.011	0.012	0.013	1.357	0.010	0.789	52	366	8079	8283	-6.555	85	7994	89	8194	0
1	22	8	"sdhA"	"STM0734"	5820	43600	100	1540	1452	395	54	55	13	100	100	0	15408	14256	3287	70	91	185	100	100	0	0.097	0.099	0.097	0.096	1.182	0.099	0.979	80	458	16824	15584	-3.368	1486	15338	1398	14186	0
1	23	8	"tolQ"	"STM0745"	6000	43590	100	1622	1592	386	54	56	22	100	100	0	9156	8993	2122	69	82	204	100	100	0	0.173	0.172	0.172	0.173	1.166	0.171	0.977	80	442	10655	10462	-2.535	1568	9087	1538	8924	0
1	24	8	"nadA"	"STM0756"	6180	43580	100	618	649	171	56	57	13	100	100	0	15411	15850	3887	69	70	13	100	100	0	0.037	0.038	0.037	0.037	1.196	0.037	0.967	80	474	15904	16374	-4.771	562	15342	593	15781	0
1	1	9	"yliJ"	"STM0862"	2090	43780	100	1153	1259	460	54	57	18	100	100	0	10464	11242	3822	77	190	330	100	100	0	0.106	0.108	0.105	0.107	1.150	0.109	0.976	80	436	11486	12370	-3.241	1099	10387	1205	11165	0
1	2	9	""	"STM0869"	2260	43780	150	346	324	111	54	58	20	94	91	0	9681	8487	3295	78	170	297	95	94	0	0.030	0.032	0.032	0.035	1.677	0.032	0.959	156	687	9895	8679	-5.039	292	9603	270	8409	0
1	3	9	"potF"	"STM0877"	2440	43780	90	554	551	116	55	56	17	100	100	0	12644	12433	3102	77	117	241	100	100	0	0.040	0.040	0.039	0.040	1.209	0.039	0.961	52	366	13066	12852	-4.654	499	12567	496	12356	0
1	4	9	""	"STM0884"	2620	43780	90	393	387	51	52	55	18	100	100	0	18760	18495	1557	76	115	240	100	100	0	0.018	0.018	0.018	0.018	1.138	0.018	0.956	52	380	19025	18754	-5.776	341	18684	335	18419	0
1	5	9	""	"STM0893"	2800	43780	100	312	302	70	52	53	11	100	100	0	16649	15491	3768	74	87	106	100	100	0	0.016	0.016	0.016	0.016	1.241	0.016	0.946	80	452	16835	15667	-5.994	260	16575	250	15417	0
1	6	9	""	"STM0897"	2980	43780	100	113	111	24	53	53	13	95	91	0	7194	6699	1500	74	77	22	100	100	0	0.008	0.009	0.011	0.012	1.216	0.009	0.744	80	452	7180	6683	-6.891	60	7120	58	6625	0
1	7	9	""	"STM1032"	3160	43780	100	245	240	57	53	54	13	98	98	0	13610	13130	3024	73	76	22	100	100	0	0.014	0.014	0.014	0.015	1.276	0.014	0.915	80	430	13729	13244	-6.140	192	13537	187	13057	0
1	8	9	""	"STM1036"	3340	43780	100	158	165	55	52	53	11	98	96	0	8427	8903	3365	70	72	10	100	100	0	0.013	0.013	0.013	0.013	1.207	0.013	0.922	80	420	8463	8946	-6.301	106	8357	113	8833	0
1	9	9	""	"STM1041"	3510	43780	100	307	307	137	53	54	13	98	98	0	13674	13084	6479	69	81	229	100	100	0	0.019	0.020	0.020	0.020	1.359	0.019	0.946	80	440	13859	13269	-5.743	254	13605	254	13015	0
1	10	9	"metH"	"STM4188"	3690	43770	90	383	397	82	53	54	11	100	100	0	10519	10789	2653	71	80	83	100	100	0	0.032	0.032	0.032	0.032	1.179	0.031	0.959	52	379	10778	11062	-4.985	330	10448	344	10718	0
1	11	9	""	"STM4197"	3890	43780	90	70	70	15	52	54	12	61	30	0	2056	1953	560	71	128	304	100	98	0	0.009	0.010	0.014	0.016	1.555	0.009	0.340	52	371	2003	1900	-6.785	18	1985	18	1882	0
1	12	9	""	"STM4201"	4050	43780	100	139	140	34	52	54	12	98	95	0	8407	8422	1757	69	75	90	100	100	0	0.010	0.011	0.012	0.012	1.172	0.010	0.848	80	439	8425	8441	-6.583	87	8338	88	8353	0
1	13	9	"mntH"	"STM2408"	4230	43780	100	1773	1787	457	54	56	31	100	100	0	20802	21609	4102	69	83	237	100	100	0	0.083	0.080	0.081	0.078	1.193	0.081	0.977	80	452	22452	23273	-3.592	1719	20733	1733	21540	0
1	14	9	"pduN"	"STM2049"	4410	43780	100	80	83	25	54	55	13	75	48	0	2067	1953	627	70	71	11	100	100	0	0.013	0.015	0.017	0.019	1.609	0.014	0.360	80	420	2023	1912	-6.263	26	1997	29	1883	0
1	15	9	""	"STM2636"	4580	43770	100	976	952	280	53	54	12	100	100	0	24766	25274	6360	69	72	27	100	100	0	0.037	0.036	0.036	0.034	1.246	0.036	0.977	80	430	25620	26104	-4.742	923	24697	899	25205	0
1	16	9	"rplI"	"STM4394"	4750	43760	90	6229	6297	1193	54	77	161	100	100	0	3170	3083	598	70	91	207	100	100	0	1.992	2.072	2.042	2.084	1.108	2.065	0.981	52	372	9275	9256	0.994	6175	3100	6243	3013	0
1	17	9	"sitC"	"STM2863"	4930	43770	100	3633	4004	1618	55	70	122	100	100	0	10662	11356	4218	69	81	93	100	100	0	0.338	0.350	0.341	0.354	1.212	0.352	0.979	80	452	14171	15236	-1.566	3578	10593	3949	11287	0
1	18	9	"bcfD"	"STM0024"	5100	43760	90	158	153	34	55	56	12	100	96	0	9692	8944	2328	70	108	317	100	100	0	0.011	0.011	0.013	0.013	1.248	0.011	0.856	52	373	9725	8972	-6.546	103	9622	98	8874	0
1	19	9	""	"PSLT065"	5290	43770	100	66	69	16	52	55	13	50	22	0	1134	1124	377	69	101	289	97	88	0	0.013	0.016	0.021	0.023	1.655	0.013	0.159	80	451	1079	1072	-6.249	14	1065	17	1055	0
1	20	9	"trbD"	"PSLT083"	5470	43770	100	79	82	21	54	55	12	70	50	0	2336	2621	1442	68	69	9	100	100	0	0.011	0.011	0.016	0.018	1.514	0.009	0.471	80	420	2293	2581	-6.503	25	2268	28	2553	0
1	21	9	"yneG"	"STM1526"	5640	43770	100	108	109	29	53	55	12	96	85	0	2391	2278	869	67	69	18	100	100	0	0.024	0.025	0.025	0.025	1.437	0.025	0.761	80	430	2379	2267	-5.401	55	2324	56	2211	0
1	22	9	"dcuS"	"STM4304"	5820	43770	100	977	985	200	54	55	12	100	100	0	25999	27132	4630	70	71	11	100	100	0	0.036	0.034	0.035	0.034	1.121	0.034	0.977	80	420	26852	27993	-4.812	923	25929	931	27062	0
1	23	9	"yjdE"	"STM4294"	6000	43770	100	802	799	139	55	56	13	100	100	0	26418	26109	3789	69	70	10	100	100	0	0.028	0.029	0.029	0.028	1.114	0.029	0.979	80	432	27096	26784	-5.140	747	26349	744	26040	0
1	24	9	""	"STM4307"	6180	43760	100	138	145	41	54	55	12	98	98	0	4374	4395	1376	67	68	10	100	100	0	0.020	0.021	0.019	0.020	1.391	0.020	0.796	80	474	4391	4419	-5.680	84	4307	91	4328	0
1	1	10	""	"STM4597"	2080	43960	90	196	234	132	53	55	13	100	98	0	2163	2597	1603	74	121	196	100	100	0	0.068	0.072	0.073	0.068	1.384	0.072	0.905	52	395	2232	2704	-3.869	143	2089	181	2523	0
1	2	10	""	"STM0257"	2270	43970	100	627	599	266	54	55	13	97	96	0	11039	10286	4590	75	117	187	100	98	0	0.052	0.053	0.053	0.049	1.400	0.053	0.950	80	422	11537	10756	-4.258	573	10964	545	10211	0
1	3	10	""	"STM0275"	2440	43960	90	108	107	29	54	55	12	92	80	0	4301	4326	1622	73	77	29	100	100	0	0.013	0.012	0.014	0.015	1.500	0.012	0.661	52	372	4282	4306	-6.291	54	4228	53	4253	0
1	4	10	""	"STM0284"	2620	43960	90	62	65	16	52	53	12	44	17	0	1102	1232	436	75	80	31	100	100	0	0.010	0.011	0.020	0.021	1.570	0.012	0.204	52	397	1037	1170	-6.682	10	1027	13	1157	0
1	5	10	""	"STM0292"	2800	43960	90	207	224	93	52	52	11	100	100	0	4112	4435	2043	73	74	11	100	100	0	0.038	0.039	0.040	0.039	1.297	0.039	0.890	52	388	4194	4534	-4.704	155	4039	172	4362	0
1	6	10	"safB"	"STM0300"	2980	43960	90	230	233	46	52	53	16	100	100	0	5699	5601	1069	72	76	24	100	100	0	0.032	0.033	0.032	0.032	1.208	0.031	0.908	52	387	5805	5710	-4.982	178	5627	181	5529	0
1	7	10	"ycfM"	"STM1207"	3170	43960	90	775	947	607	54	55	17	100	100	0	4906	6135	3837	73	77	26	100	100	0	0.149	0.147	0.144	0.144	1.174	0.149	0.968	52	373	5554	6955	-2.745	721	4833	893	6062	0
1	8	10	"ycfS"	"STM1215"	3330	43950	90	573	571	88	53	54	14	100	100	0	4414	4381	789	72	83	71	100	100	0	0.120	0.120	0.118	0.121	1.163	0.117	0.962	52	357	4862	4827	-3.062	520	4342	518	4309	0
1	9	10	"ycfD"	"STM1229"	3510	43960	100	1830	1913	545	54	55	14	100	100	0	15244	16190	4574	70	78	64	100	100	0	0.117	0.115	0.115	0.115	1.199	0.114	0.974	80	452	16950	17979	-3.095	1776	15174	1859	16120	0
1	10	10	"icdA"	"STM1238"	3690	43950	90	1001	1106	461	54	56	14	100	100	0	2109	2290	940	69	72	16	100	100	0	0.464	0.474	0.470	0.474	1.221	0.469	0.962	52	388	2987	3273	-1.107	947	2040	1052	2221	0
1	11	10	""	"STM1261"	3870	43960	100	80	82	23	53	55	13	71	51	0	945	1073	593	71	73	20	100	100	0	0.031	0.029	0.034	0.032	1.758	0.024	0.411	80	441	901	1031	-5.017	27	874	29	1002	0
1	12	10	""	"STM1273"	4050	43960	100	232	223	52	54	54	12	98	97	0	6706	6721	1388	70	71	10	100	100	0	0.027	0.025	0.026	0.025	1.250	0.025	0.906	80	432	6814	6820	-5.220	178	6636	169	6651	0
1	13	10	"ydgA"	"STM1466"	4220	43950	90	3134	3107	557	55	59	44	100	100	0	16157	15728	3034	71	96	231	100	100	0	0.191	0.195	0.193	0.197	1.134	0.189	0.974	52	364	19165	18709	-2.385	3079	16086	3052	15657	0
1	14	10	""	"STM1472"	4400	43950	90	422	422	53	55	59	36	100	100	0	18085	17826	2329	70	123	342	100	100	0	0.020	0.021	0.020	0.021	1.190	0.020	0.952	52	372	18382	18123	-5.617	367	18015	367	17756	0
1	15	10	""	"STM1481"	4580	43950	100	989	949	261	53	55	13	100	100	0	14656	13362	3988	70	99	260	96	95	0	0.064	0.067	0.066	0.074	1.528	0.066	0.965	80	452	15522	14188	-3.962	936	14586	896	13292	0
1	16	10	"ynfL"	"STM1487"	4760	43960	100	333	323	101	52	55	12	98	98	0	8811	8491	2615	69	70	10	100	100	0	0.032	0.032	0.033	0.031	1.238	0.032	0.958	80	434	9023	8693	-4.959	281	8742	271	8422	0
1	17	10	""	"STM1494"	4930	43950	100	203	203	37	53	54	12	100	100	0	8913	8335	1906	69	69	9	100	100	0	0.017	0.018	0.017	0.019	1.320	0.017	0.909	80	440	8994	8416	-5.882	150	8844	150	8266	0
1	18	10	"ynfC"	"STM1501"	5120	43950	100	476	461	103	53	54	12	100	100	0	5708	5601	1430	69	70	33	100	100	0	0.075	0.074	0.074	0.074	1.162	0.072	0.961	80	450	6062	5940	-3.737	423	5639	408	5532	0
1	19	10	""	"STM2780"	5290	43950	100	2143	2145	504	53	54	12	100	100	0	10426	10163	2442	68	68	9	100	100	0	0.202	0.207	0.204	0.209	1.216	0.204	0.966	80	430	12448	12187	-2.309	2090	10358	2092	10095	0
1	20	10	""	"STM2788"	5460	43940	90	221	229	56	54	54	11	100	100	0	5913	5873	1762	69	76	56	100	100	0	0.029	0.030	0.030	0.030	1.235	0.029	0.935	52	364	6011	5979	-5.129	167	5844	175	5804	0
1	21	10	"ygaU"	"STM2795"	5650	43950	100	251	244	70	54	56	13	100	100	0	4593	4485	1521	67	74	51	100	100	0	0.044	0.043	0.043	0.043	1.266	0.042	0.937	80	451	4723	4608	-4.522	197	4526	190	4418	0
1	22	10	"yihD"	"STM3995"	5820	43940	90	253	263	67	55	56	12	100	100	0	2083	2075	643	68	72	32	100	100	0	0.098	0.104	0.103	0.104	1.330	0.099	0.880	52	357	2213	2215	-3.347	198	2015	208	2007	0
1	23	10	""	"STM4015"	6000	43950	100	274	275	77	54	55	12	98	98	0	12281	12544	3104	68	71	30	100	100	0	0.018	0.018	0.017	0.017	1.247	0.018	0.937	80	442	12433	12697	-5.795	220	12213	221	12476	0
1	24	10	"fdhE"	"STM4034"	6180	43950	100	949	936	226	52	53	11	100	100	0	6572	6395	1546	68	68	10	100	100	0	0.138	0.140	0.138	0.139	1.152	0.138	0.962	80	474	7401	7211	-2.858	897	6504	884	6327	0
1	1	11	""	"STM2940"	2080	44140	90	208	207	41	53	54	11	100	100	0	9637	9308	1888	72	83	98	100	100	0	0.016	0.017	0.016	0.017	1.289	0.017	0.899	52	385	9720	9390	-5.947	155	9565	154	9236	0
1	2	11	"ygcB"	"STM2944"	2270	44140	100	376	363	75	54	54	13	100	100	0	33064	31744	6406	73	84	94	100	100	0	0.010	0.010	0.011	0.011	1.122	0.010	0.949	80	426	33313	31980	-6.679	322	32991	309	31671	0
1	3	11	"relA"	"STM2956"	2440	44140	100	544	568	231	54	54	12	100	100	0	3477	3689	1613	73	75	14	100	100	0	0.144	0.142	0.144	0.142	1.188	0.141	0.972	80	418	3894	4130	-2.796	490	3404	514	3616	0
1	4	11	"yqcD"	"STM2968"	2600	44140	90	277	288	93	52	58	33	98	94	0	4400	4128	1391	76	168	431	100	100	0	0.052	0.058	0.058	0.056	1.373	0.059	0.933	52	371	4549	4288	-4.264	225	4324	236	4052	0
1	5	11	"fucP"	"STM2975"	2800	44140	90	172	175	30	52	54	19	100	100	0	12444	12422	1048	74	103	195	100	100	0	0.010	0.010	0.012	0.012	1.166	0.010	0.881	52	387	12490	12471	-6.688	120	12370	123	12348	0
1	6	11	"fucU"	"STM2978"	2970	44130	90	137	143	29	51	53	12	100	100	0	5300	5164	757	72	94	147	100	100	0	0.016	0.018	0.018	0.018	1.265	0.018	0.834	52	382	5314	5184	-5.926	86	5228	92	5092	0
1	7	11	"exbB"	"STM3159"	3150	44130	90	2999	3097	602	52	56	27	100	100	0	8629	8745	1351	73	94	121	100	100	0	0.344	0.351	0.353	0.349	1.112	0.347	0.970	52	390	11503	11717	-1.538	2947	8556	3045	8672	0
1	8	11	"ygiR"	"STM3168"	3340	44140	100	1582	1426	540	53	56	26	100	100	0	22113	19644	7359	74	82	54	100	100	0	0.069	0.070	0.070	0.069	1.164	0.070	0.974	80	470	23568	20943	-3.849	1529	22039	1373	19570	0
1	9	11	"ygiW"	"STM3176"	3510	44130	90	455	472	129	53	54	12	100	100	0	3023	3014	745	71	72	13	100	100	0	0.136	0.142	0.143	0.140	1.160	0.144	0.955	52	350	3354	3362	-2.876	402	2952	419	2943	0
1	10	11	"STMF1.41"	"Not LT2a92"	3680	44140	90	326	368	157	52	54	12	100	100	0	386	386	146	69	71	13	100	100	0	0.864	0.997	1.033	0.965	1.598	1.008	0.819	52	369	591	633	-0.210	274	317	316	317	0
1	11	11	""	"STM2668"	3870	44130	100	590	575	125	53	54	12	100	100	0	11956	11339	2418	71	74	23	100	100	0	0.045	0.046	0.047	0.046	1.244	0.046	0.954	80	457	12422	11790	-4.468	537	11885	522	11268	0
1	12	11	""	"STM2682"	4060	44130	90	160	158	34	52	53	12	100	100	0	1133	1116	300	71	74	24	100	100	0	0.102	0.101	0.102	0.101	1.314	0.096	0.858	52	365	1170	1151	-3.298	108	1062	106	1045	0
1	13	11	""	"STM0497"	4220	44130	90	234	246	68	53	55	12	100	100	0	9569	9845	1302	70	72	16	100	100	0	0.019	0.020	0.019	0.019	1.276	0.020	0.891	52	380	9680	9968	-5.714	181	9499	193	9775	0
1	14	11	"tesA"	"STM0506"	4400	44130	90	1095	1157	215	53	56	17	100	100	0	8810	9069	1256	69	74	31	100	100	0	0.119	0.123	0.121	0.122	1.097	0.122	0.967	52	389	9783	10104	-3.068	1042	8741	1104	9000	0
1	15	11	"allR"	"STM0516"	4580	44140	100	1278	1177	306	53	55	16	100	100	0	11324	10346	2859	69	73	28	100	100	0	0.109	0.109	0.108	0.110	1.290	0.108	0.970	80	428	12480	11401	-3.200	1225	11255	1124	10277	0
1	16	11	"allP"	"STM0522"	4750	44130	100	207	214	56	54	55	12	100	100	0	17488	17502	4449	70	71	13	100	100	0	0.009	0.009	0.012	0.012	1.180	0.009	0.917	80	428	17571	17592	-6.831	153	17418	160	17432	0
1	17	11	"glxK"	"STM0525"	4940	44140	100	263	263	80	55	56	12	98	97	0	14347	14050	4059	69	70	10	100	100	0	0.015	0.015	0.015	0.015	1.181	0.015	0.942	80	429	14486	14189	-6.101	208	14278	208	13981	0
1	18	11	"ylbF"	"STM0531"	5100	44120	90	141	141	25	54	55	13	98	98	0	8478	7990	1528	69	110	302	100	100	0	0.010	0.011	0.012	0.012	1.149	0.011	0.849	52	356	8496	8008	-6.595	87	8409	87	7921	0
1	19	11	"yhgN"	"STM3540"	5280	44130	90	182	184	38	53	55	13	100	100	0	4285	4295	921	68	111	285	100	100	0	0.031	0.031	0.031	0.030	1.259	0.030	0.911	52	381	4346	4358	-5.031	129	4217	131	4227	0
1	20	11	""	"STM2186"	5470	44130	100	229	231	61	54	56	13	97	97	0	15477	15272	3808	68	76	74	100	100	0	0.011	0.012	0.012	0.013	1.176	0.011	0.921	80	469	15584	15381	-6.460	175	15409	177	15204	0
1	21	11	"folE"	"STM2193"	5640	44120	90	516	516	135	56	56	12	100	100	0	4206	4010	1015	68	70	10	100	100	0	0.111	0.117	0.114	0.116	1.158	0.114	0.961	52	364	4598	4402	-3.169	460	4138	460	3942	0
1	22	11	"yeiH"	"STM2202"	5820	44120	90	560	782	1896	55	56	12	100	100	0	6884	6449	2622	68	69	13	100	100	0	0.074	0.114	0.072	0.077	1.617	0.160	0.070	52	389	7321	7108	-3.755	505	6816	727	6381	0
1	23	11	""	"STM2225"	6000	44130	100	626	609	177	54	54	12	100	100	0	5362	5041	1614	67	68	12	100	100	0	0.108	0.112	0.112	0.112	1.184	0.110	0.974	80	442	5867	5529	-3.211	572	5295	555	4974	0
1	24	11	""	"STM2235"	6170	44120	90	294	282	56	53	54	15	100	100	0	13041	12744	2884	68	108	309	100	100	0	0.019	0.018	0.018	0.018	1.253	0.018	0.921	52	370	13214	12905	-5.750	241	12973	229	12676	0
1	1	12	"phoP"	"STM1231"	2090	44310	100	4910	4698	1649	52	53	11	100	100	0	4740	4388	1525	70	72	40	100	100	0	1.040	1.076	1.062	1.090	1.161	1.076	0.979	80	447	9528	8964	0.057	4858	4670	4646	4318	0
1	2	12	"phoP"	"STM1231"	2250	44310	90	6133	5916	1504	53	92	271	100	100	0	5734	5383	1546	73	121	342	100	100	0	1.074	1.104	1.080	1.129	1.172	1.080	0.983	52	355	11741	11173	0.103	6080	5661	5863	5310	0
1	3	12	"phoP"	"STM1231"	2440	44310	90	6169	6174	1275	53	90	250	100	100	0	5811	5571	1218	73	127	343	100	100	0	1.066	1.113	1.109	1.120	1.118	1.100	0.986	52	378	11854	11619	0.092	6116	5738	6121	5498	0
1	4	12	"phoQ"	"STM1230"	2620	44310	90	1827	1727	496	57	65	73	100	100	0	5056	4783	1503	70	95	173	100	100	0	0.355	0.354	0.361	0.357	1.094	0.347	0.980	52	375	6756	6383	-1.494	1770	4986	1670	4713	0
1	5	12	"phoQ"	"STM1230"	2800	44320	100	8613	8477	822	55	56	13	100	100	0	19929	19688	1693	71	73	22	100	100	0	0.431	0.429	0.431	0.429	1.080	0.426	0.990	80	440	28416	28039	-1.214	8558	19858	8422	19617	0
1	6	12	"hupA"	"STM4170"	2980	44320	100	3326	2948	1062	52	53	12	100	100	0	2253	1997	740	70	74	74	100	100	0	1.500	1.503	1.505	1.518	1.239	1.495	0.982	80	439	5457	4823	0.585	3274	2183	2896	1927	0
1	7	12	"sopB"	"STM1091"	3150	44310	90	3166	3061	964	53	55	12	100	100	0	8410	7872	2692	70	74	23	100	100	0	0.373	0.386	0.387	0.390	1.189	0.377	0.984	52	373	11453	10810	-1.422	3113	8340	3008	7802	0
1	8	12	"pipC"	"STM0375"	3330	44310	90	980	982	176	54	57	24	100	100	0	2373	2417	463	72	84	91	100	100	0	0.402	0.396	0.394	0.396	1.118	0.392	0.978	52	364	3227	3273	-1.313	926	2301	928	2345	0
1	9	12	"pipC"	"STM0375"	3520	44310	100	1224	1257	447	52	55	21	100	100	0	3137	3091	1023	70	78	81	100	100	0	0.382	0.399	0.395	0.399	1.138	0.401	0.978	80	436	4239	4226	-1.388	1172	3067	1205	3021	0
1	10	12	"pipC"	"STM0375"	3690	44300	100	1159	1193	361	52	54	13	100	100	0	2830	2822	892	69	70	11	100	100	0	0.401	0.414	0.413	0.419	1.149	0.408	0.977	80	408	3868	3894	-1.319	1107	2761	1141	2753	0
1	11	12	"ssrB"	"STM1391"	3870	44310	100	631	619	149	53	53	12	100	100	0	6525	6381	1611	68	69	11	100	100	0	0.090	0.090	0.089	0.090	1.152	0.089	0.975	80	455	7035	6879	-3.482	578	6457	566	6313	0
1	12	12	"ssrB"	"STM1391"	4040	44310	90	669	746	211	53	54	13	100	100	0	6755	7554	1913	69	83	133	100	100	0	0.092	0.093	0.091	0.092	1.115	0.092	0.973	52	371	7302	8178	-3.440	616	6686	693	7485	0
1	13	12	"lrp"	"STM0959"	4230	44310	90	2004	1956	374	55	56	13	100	100	0	4204	4060	788	71	85	128	100	100	0	0.472	0.477	0.479	0.477	1.067	0.474	0.988	52	378	6082	5890	-1.084	1949	4133	1901	3989	0
1	14	12	"lrp"	"STM0959"	4400	44310	90	2894	3020	491	53	58	38	100	100	0	5742	5889	768	69	88	153	100	100	0	0.501	0.510	0.504	0.508	1.077	0.503	0.984	52	372	8514	8787	-0.998	2841	5673	2967	5820	0
1	15	12	"gyrA"	"STM2272"	4580	44300	90	2377	2381	679	52	55	21	100	100	0	7937	7966	2278	69	82	114	100	100	0	0.296	0.295	0.289	0.295	1.128	0.292	0.979	52	355	10193	10226	-1.759	2325	7868	2329	7897	0
1	16	12	"gyrA"	"STM2272"	4750	44310	90	2985	2907	710	53	56	15	100	100	0	9871	9323	2239	69	78	50	100	100	0	0.299	0.308	0.307	0.309	1.094	0.305	0.987	52	357	12734	12108	-1.741	2932	9802	2854	9254	0
1	17	12	"gyrA"	"STM2272"	4930	44310	100	6005	5922	1507	54	56	15	100	100	0	16905	16648	3649	68	73	42	100	100	0	0.353	0.354	0.356	0.350	1.110	0.354	0.986	80	459	22788	22448	-1.500	5951	16837	5868	16580	0
1	18	12	"csrA"	"STM2826"	5110	44310	100	625	622	156	54	55	13	100	100	0	1872	1850	527	67	73	98	100	100	0	0.316	0.319	0.317	0.323	1.201	0.310	0.967	80	439	2376	2351	-1.660	571	1805	568	1783	0
1	19	12	"crp"	"STM3466"	5280	44300	90	850	852	161	53	55	14	100	100	0	4677	4386	1007	66	72	50	100	100	0	0.173	0.185	0.187	0.187	1.144	0.181	0.977	52	371	5408	5119	-2.532	797	4611	799	4320	0
1	20	12	"yhhP"	"STM3578"	5470	44300	90	143	155	53	53	55	14	100	100	0	1282	1368	451	67	72	49	100	100	0	0.074	0.078	0.075	0.074	1.390	0.077	0.834	52	370	1305	1403	-3.755	90	1215	102	1301	0
1	21	12	"yhhP"	"STM3578"	5640	44300	90	225	229	54	54	55	12	100	100	0	2470	2457	568	67	70	29	100	100	0	0.071	0.073	0.071	0.072	1.250	0.071	0.919	52	381	2574	2565	-3.813	171	2403	175	2390	0
1	22	12	"topA"	"STM1714"	5820	44300	90	355	355	123	54	55	12	100	100	0	2173	2212	878	67	71	29	100	100	0	0.143	0.140	0.139	0.140	1.209	0.138	0.962	52	382	2407	2446	-2.807	301	2106	301	2145	0
1	23	12	"topA"	"STM1714"	6000	44310	100	2974	3207	1469	53	55	12	100	100	0	19739	19990	7293	67	68	12	100	100	0	0.148	0.158	0.154	0.151	1.157	0.164	0.976	80	416	22593	23077	-2.752	2921	19672	3154	19923	0
1	24	12	"topA"	"STM1714"	6170	44300	90	427	420	146	54	55	11	100	100	0	2738	2607	901	66	68	18	100	100	0	0.140	0.144	0.141	0.141	1.194	0.143	0.959	52	370	3045	2907	-2.841	373	2672	366	2541	0
1	1	13	"ctrl-buffer"	"ctrl-buffer"	2090	44490	100	49	49	12	52	53	14	10	0	0	72	75	18	69	72	36	2	2	0	-1.000	-0.500	1.238	1.145	4.220	0.460	0.010	80	456	0	3	Error	-3	3	-3	6	-50
1	2	13	"ctrl-buffer"	"ctrl-buffer"	2270	44490	100	53	52	11	52	59	98	0	0	0	75	78	16	69	76	107	0	0	0	0.167	0.000	1.000	0.705	3.421	0.390	0.005	80	450	7	9	-2.585	1	6	0	9	-50
1	3	13	"ctrl-buffer"	"ctrl-buffer"	2440	44490	100	49	51	11	51	52	12	13	1	0	79	83	19	69	69	10	48	23	0	-0.200	0.000	0.571	0.608	3.593	0.164	0.003	80	440	8	14	Error	-2	10	0	14	-50
1	4	13	"ctrl-buffer"	"ctrl-buffer"	2620	44490	100	55	56	12	51	53	12	22	8	0	77	78	12	68	69	10	42	16	0	0.444	0.500	1.000	0.844	2.568	0.318	0.003	80	430	13	15	-1.170	4	9	5	10	-50
1	5	13	"ctrl-buffer"	"ctrl-buffer"	2800	44490	100	54	55	13	52	53	12	21	3	0	77	82	21	69	69	9	45	25	0	0.250	0.231	0.597	0.585	4.222	0.300	0.022	80	420	10	16	-2.000	2	8	3	13	-50
1	6	13	"ctrl-buffer"	"ctrl-buffer"	2980	44490	100	51	52	11	51	52	11	13	5	0	71	71	9	69	69	10	13	3	0	0.000	0.500	1.111	1.160	3.329	12.063	0.000	80	430	2	3	Error	0	2	1	2	-50
1	7	13	"ctrl-buffer"	"ctrl-buffer"	3160	44490	100	51	51	9	51	54	28	0	0	0	75	76	15	68	71	38	1	1	0	0.000	0.000	1.000	1.130	2.409	3.309	0.013	80	430	7	8	Error	0	7	0	8	-50
1	8	13	"ctrl-buffer"	"ctrl-buffer"	3330	44480	100	53	54	11	53	54	17	8	0	0	75	78	22	68	72	53	2	1	0	0.000	0.100	0.563	0.590	3.971	0.027	0.000	80	440	7	11	Error	0	7	1	10	-50
1	9	13	"ctrl-buffer"	"ctrl-buffer"	3510	44480	100	54	53	11	53	53	12	15	1	0	75	78	13	68	68	9	43	25	0	0.143	0.000	0.750	0.675	3.120	0.568	0.002	80	420	8	10	-2.807	1	7	0	10	-50
1	10	13	"ctrl-buffer"	"ctrl-buffer"	3690	44480	100	53	53	12	52	53	12	17	3	0	72	74	12	68	69	14	21	2	0	0.250	0.167	1.333	1.101	3.430	0.185	0.004	80	474	5	7	-2.000	1	4	1	6	-50
1	11	13	"ctrl-buffer"	"ctrl-buffer"	3890	44480	50	69	72	22	53	53	11	58	33	0	144	139	40	70	71	12	91	83	0	0.216	0.275	0.256	0.270	2.898	0.253	0.176	12	104	90	88	-2.209	16	74	19	69	0
1	12	13	"ctrl-buffer"	"ctrl-buffer"	4050	44480	100	56	57	13	52	53	12	25	7	0	83	85	28	67	70	31	16	5	0	0.250	0.278	0.533	0.694	3.351	0.125	0.012	80	444	20	23	-2.000	4	16	5	18	-50
1	13	13	"ctrl-buffer"	"ctrl-buffer"	4220	44480	100	58	65	36	54	55	12	30	13	0	91	104	66	67	68	10	72	53	0	0.167	0.297	0.556	0.488	2.952	0.482	0.496	80	420	28	48	-2.585	4	24	11	37	-50
1	14	13	"ctrl-buffer"	"ctrl-buffer"	4400	44480	100	55	57	13	53	56	32	1	0	0	73	75	16	67	74	98	0	0	0	0.333	0.500	0.864	0.887	3.249	0.723	0.195	80	442	8	12	-1.585	2	6	4	8	-50
1	15	13	"ctrl-buffer"	"ctrl-buffer"	4580	44480	100	56	57	16	52	53	11	26	13	0	78	83	24	67	68	13	43	18	0	0.364	0.313	0.725	0.825	3.695	0.485	0.151	80	442	15	21	-1.459	4	11	5	16	-50
1	16	13	"ctrl-buffer"	"ctrl-buffer"	4760	44480	100	59	61	19	53	56	26	7	5	0	76	79	20	67	69	25	11	5	0	0.667	0.667	0.936	1.002	2.877	0.961	0.195	80	464	15	20	-0.585	6	9	8	12	-50
1	17	13	"ctrl-buffer"	"ctrl-buffer"	4960	44500	70	66	72	26	54	58	36	12	6	0	94	92	24	67	71	32	34	3	0	0.444	0.720	0.663	0.768	3.562	0.976	0.281	32	221	39	43	-1.170	12	27	18	25	0
1	18	13	"ctrl-buffer"	"ctrl-buffer"	5110	44480	100	55	58	20	54	61	89	0	0	0	72	78	28	65	71	61	5	1	0	0.143	0.308	1.556	1.280	4.393	1.506	0.823	80	415	8	17	-2.807	1	7	4	13	-50
1	19	13	"ctrl-buffer"	"ctrl-buffer"	5290	44480	100	53	56	13	52	59	87	0	0	0	79	90	52	66	71	59	8	3	0	0.077	0.167	0.922	0.682	4.587	1.441	0.730	80	442	14	28	-3.700	1	13	4	24	-50
1	20	13	"ctrl-buffer"	"ctrl-buffer"	5470	44480	100	54	54	12	52	53	12	18	3	0	72	74	12	67	67	10	33	13	0	0.400	0.286	1.000	1.200	3.903	9.295	0.000	80	430	7	9	-1.322	2	5	2	7	-50
1	21	13	"ctrl-buffer"	"ctrl-buffer"	5650	44480	100	55	54	11	53	55	11	16	2	0	79	79	13	66	66	11	52	23	0	0.154	0.077	0.660	0.593	3.335	0.942	0.000	80	430	15	14	-2.700	2	13	1	13	-50
1	22	13	"ctrl-buffer"	"ctrl-buffer"	5830	44480	100	57	57	15	53	55	11	26	13	0	70	71	12	66	66	10	28	10	0	1.000	0.800	1.459	1.234	3.084	10.924	0.001	80	418	8	9	0.000	4	4	4	5	-50
1	23	13	"ctrl-buffer"	"ctrl-buffer"	6000	44470	100	53	55	13	53	54	11	16	6	0	76	78	19	66	66	9	51	27	0	0.000	0.167	0.571	0.571	2.874	0.120	0.001	80	394	10	14	Error	0	10	2	12	-50
1	24	13	"ctrl-buffer"	"ctrl-buffer"	6180	44470	100	57	57	12	53	55	12	20	5	0	71	71	9	65	65	9	40	7	0	0.667	0.667	1.200	1.110	3.407	149.660	0.000	80	464	10	10	-0.585	4	6	4	6	-50
1	1	14	"ydhI"	"STM1443"	2090	44670	100	234	237	75	52	52	14	100	100	0	2257	2265	825	70	72	35	100	100	0	0.083	0.084	0.085	0.083	1.241	0.084	0.946	80	488	2369	2380	-3.587	182	2187	185	2195	0
1	2	14	"STMB2B.139A"	"Not LT2a93"	2260	44680	90	116	116	32	52	53	12	98	88	0	547	565	200	69	70	9	100	100	0	0.134	0.129	0.131	0.120	1.503	0.133	0.832	52	386	542	560	-2.901	64	478	64	496	0
1	3	14	""	"STM3806"	2440	44670	90	199	193	50	52	54	16	100	98	0	2967	2900	858	69	89	112	100	100	0	0.051	0.050	0.049	0.048	1.327	0.050	0.873	52	378	3045	2972	-4.301	147	2898	141	2831	0
1	4	14	"pgtE"	"STM2395"	2610	44660	110	769	812	233	53	56	23	100	100	0	9387	9312	2319	70	114	278	100	100	0	0.077	0.082	0.080	0.081	1.131	0.082	0.979	80	523	10033	10001	-3.702	716	9317	759	9242	0
1	5	14	""	"STM3911"	2800	44670	100	84	84	22	53	56	23	66	21	0	1139	1154	520	69	100	276	95	80	0	0.029	0.029	0.030	0.032	1.673	0.028	0.558	80	474	1101	1116	-5.109	31	1070	31	1085	0
1	6	14	"ygiY"	"STM3178"	2970	44670	90	294	289	65	53	54	12	100	100	0	10967	10374	2393	69	76	68	100	100	0	0.022	0.023	0.022	0.023	1.165	0.023	0.962	52	372	11139	10541	-5.499	241	10898	236	10305	0
1	7	14	""	"STM2880"	3140	44660	90	1260	1283	518	53	79	143	100	100	0	1810	1870	723	69	116	228	100	98	0	0.693	0.683	0.685	0.682	1.167	0.671	0.978	52	386	2948	3031	-0.528	1207	1741	1230	1801	0
1	8	14	"ssaU"	"STM1422"	3350	44670	90	191	201	74	53	55	12	100	100	0	4519	5169	2856	69	74	38	100	100	0	0.031	0.029	0.029	0.030	1.505	0.027	0.892	52	393	4588	5248	-5.011	138	4450	148	5100	0
1	9	14	"nrdE"	"STM2807"	3520	44660	100	751	891	522	54	54	12	100	100	0	13373	14768	8316	68	69	9	100	100	0	0.052	0.057	0.054	0.056	1.305	0.058	0.957	80	452	14002	15537	-4.255	697	13305	837	14700	0
1	10	14	"cadA"	"STM2559"	3680	44660	90	223	216	73	53	54	12	98	94	0	9639	9357	3464	69	97	198	100	100	0	0.018	0.018	0.017	0.017	1.289	0.017	0.918	52	369	9740	9451	-5.815	170	9570	163	9288	0
1	11	14	"thiL"	"STM0419"	3870	44660	100	712	655	236	54	54	12	100	100	0	4144	3822	1423	69	87	156	100	100	0	0.161	0.160	0.157	0.161	1.252	0.159	0.970	80	510	4733	4354	-2.631	658	4075	601	3753	0
1	12	14	"hin"	"STM2772"	4040	44660	90	120	143	72	51	53	12	100	100	0	1971	2486	1619	68	70	23	100	100	0	0.036	0.038	0.038	0.036	1.435	0.037	0.837	52	379	1972	2510	-4.786	69	1903	92	2418	0
1	13	14	""	"STM3166"	4220	44650	90	186	222	119	53	55	12	100	100	0	8045	9230	5064	68	86	140	100	100	0	0.017	0.018	0.018	0.018	1.281	0.019	0.907	52	386	8110	9331	-5.906	133	7977	169	9162	0
1	14	14	"yjjY"	"STM4599"	4400	44660	90	474	505	215	54	56	12	100	100	0	800	820	333	67	80	121	100	96	0	0.573	0.599	0.587	0.588	1.178	0.588	0.962	52	386	1153	1204	-0.803	420	733	451	753	0
1	15	14	"ybaN"	"STM0482"	4580	44660	100	258	250	74	53	54	12	100	98	0	2489	2304	832	68	69	12	100	100	0	0.085	0.088	0.086	0.088	1.243	0.086	0.956	80	474	2626	2433	-3.562	205	2421	197	2236	0
1	16	14	""	"STM0571"	4760	44660	100	275	262	72	53	54	11	100	100	0	12558	11293	3422	67	68	9	100	100	0	0.018	0.019	0.018	0.019	1.199	0.018	0.951	80	464	12713	11435	-5.814	222	12491	209	11226	0
1	17	14	"yaiU"	"STM0373"	4940	44660	100	1473	1516	461	54	54	11	100	100	0	24363	25391	6037	67	68	10	100	100	0	0.058	0.058	0.058	0.057	1.145	0.059	0.977	80	457	25715	26786	-4.098	1419	24296	1462	25324	0
1	18	14	""	"STM3653"	5110	44660	100	285	272	59	54	54	12	100	98	0	4920	4742	1034	66	67	9	100	100	0	0.048	0.047	0.047	0.046	1.234	0.046	0.932	80	452	5085	4894	-4.393	231	4854	218	4676	0
1	19	14	""	"STM2195"	5290	44660	100	122	137	65	53	54	12	93	80	0	1333	1329	892	66	67	9	100	100	0	0.054	0.067	0.064	0.064	1.631	0.064	0.844	80	464	1336	1347	-4.199	69	1267	84	1263	0
1	20	14	"EMPTY"	"EMPTY"	5470	44650	100	53	53	11	52	54	12	17	0	0	67	67	8	66	67	9	17	2	0	1.000	1.000	1.800	1.539	3.112	0.022	0.000	80	452	2	2	0.000	1	1	1	1	-75
1	21	14	"EMPTY"	"EMPTY"	5650	44650	100	50	50	10	52	54	11	10	2	0	64	66	9	66	66	9	17	1	0	1.000	100000.000	1.083	1.200	3.238	4.104	0.010	80	452	-4	-2	0.000	-2	-2	-2	0	-75
1	22	14	"EMPTY"	"EMPTY"	5830	44650	100	57	56	11	52	53	11	30	3	0	68	68	9	66	67	9	21	5	0	2.500	2.000	1.182	1.237	3.187	0.051	0.000	80	452	7	6	1.322	5	2	4	2	-75
1	23	14	"EMPTY"	"EMPTY"	6010	44650	100	54	55	11	52	53	11	16	6	0	66	65	8	67	67	9	7	0	0	-2.000	-1.500	1.000	1.041	3.875	18.908	0.001	80	464	1	1	Error	2	-1	3	-2	-75
1	24	14	"EMPTY"	"EMPTY"	6190	44650	100	52	52	11	52	54	11	12	7	0	67	66	8	65	66	9	8	1	0	0.000	0.000	1.500	1.570	2.804	38.154	0.000	80	496	2	1	Error	0	2	0	1	-75
2	1	1	""	"STM0721"	6550	42330	100	220	216	86	56	59	18	92	88	0	21211	19126	9942	95	138	127	100	100	0	0.008	0.008	0.015	0.019	1.983	0.008	0.934	80	456	21280	19191	-7.008	164	21116	160	19031	0
2	2	1	"dnaC"	"STM4543"	6750	42330	100	1213	1189	474	56	60	20	98	98	0	12638	12665	5053	82	131	141	100	100	0	0.092	0.090	0.090	0.091	1.368	0.089	0.966	80	458	13713	13716	-3.440	1157	12556	1133	12583	0
2	3	1	"gph"	"STM3482"	6920	42330	100	1108	1124	521	57	59	19	98	98	0	8844	8541	3791	76	102	90	98	98	0	0.120	0.126	0.124	0.127	1.324	0.127	0.975	80	452	9819	9532	-3.060	1051	8768	1067	8465	0
2	4	1	""	"STM3547"	7100	42330	100	364	347	103	53	54	12	100	100	0	23362	21582	7656	74	79	24	100	100	0	0.013	0.014	0.014	0.014	1.216	0.013	0.958	80	462	23599	21802	-6.227	311	23288	294	21508	0
2	5	1	""	"STM3259"	7280	42320	90	146	187	110	55	55	12	100	98	0	5307	7210	4623	72	78	24	100	100	0	0.017	0.018	0.017	0.018	1.305	0.019	0.886	52	381	5326	7270	-5.846	91	5235	132	7138	0
2	6	1	"yqjC"	"STM3228"	7450	42320	90	875	1043	525	57	59	15	100	100	0	4944	5895	3089	71	82	44	100	100	0	0.168	0.169	0.171	0.171	1.172	0.166	0.966	52	395	5691	6810	-2.575	818	4873	986	5824	0
2	7	1	""	"STM2545"	7640	42320	100	3212	3383	1484	55	58	17	100	100	0	11624	11881	5053	71	90	133	98	98	0	0.273	0.282	0.279	0.297	1.351	0.281	0.978	80	510	14710	15138	-1.872	3157	11553	3328	11810	0
2	8	1	"gltL"	"STM0662"	7830	42320	90	401	411	167	54	56	15	100	100	0	13761	14089	4957	71	89	146	100	100	0	0.025	0.025	0.025	0.025	1.201	0.026	0.948	52	386	14037	14375	-5.302	347	13690	357	14018	0
2	9	1	"asnB"	"STM0680"	8000	42320	100	3335	3080	838	57	57	12	100	100	0	35951	33292	8752	69	72	16	100	100	0	0.091	0.091	0.091	0.086	1.335	0.090	0.973	80	474	39160	36246	-3.452	3278	35882	3023	33223	0
2	10	1	"nagE"	"STM0685"	8170	42320	80	460	552	425	56	57	12	100	100	0	6810	8150	6106	70	81	98	100	100	0	0.060	0.061	0.060	0.060	1.221	0.062	0.906	52	320	7144	8576	-4.060	404	6740	496	8080	0
2	11	1	"barA"	"STM2958"	8340	42320	90	682	691	255	56	57	13	100	100	0	23163	22326	8792	71	117	424	100	100	0	0.027	0.029	0.028	0.029	1.323	0.028	0.963	52	400	23718	22890	-5.205	626	23092	635	22255	0
2	12	1	"eutA"	"STM2459"	8530	42320	80	137	164	80	58	59	13	100	98	0	7314	8166	3535	72	74	19	100	100	0	0.011	0.013	0.013	0.014	1.243	0.015	0.845	52	329	7321	8200	-6.518	79	7242	106	8094	0
2	13	1	"yigN"	"STM3969"	8710	42320	100	1988	1950	436	59	60	13	100	100	0	31828	30087	7394	75	76	15	100	100	0	0.061	0.063	0.062	0.065	1.243	0.062	0.968	80	474	33682	31903	-4.041	1929	31753	1891	30012	0
2	14	1	"metE"	"STM3965"	8880	42320	90	3000	3014	315	63	65	20	100	100	0	42329	42551	3090	78	131	600	100	100	0	0.070	0.069	0.069	0.069	1.074	0.069	0.972	52	379	45188	45424	-3.847	2937	42251	2951	42473	0
2	15	1	"pldB"	"STM3961"	9070	42320	100	3868	3703	1057	62	64	19	100	100	0	28710	27158	5964	82	130	539	100	100	0	0.133	0.134	0.137	0.129	1.394	0.134	0.950	80	470	32434	30717	-2.911	3806	28628	3641	27076	0
2	16	1	"pldA"	"STM3957"	9240	42310	90	2847	2897	344	62	62	14	100	100	0	25530	25110	2222	80	90	45	100	100	0	0.109	0.113	0.112	0.113	1.087	0.111	0.961	52	386	28235	27865	-3.192	2785	25450	2835	25030	0
2	17	1	"yigF"	"STM3953"	9420	42310	90	359	601	557	57	59	13	100	100	0	9670	11222	3981	73	79	37	100	100	0	0.031	0.049	0.033	0.037	1.599	0.055	0.695	52	394	9899	11693	-4.990	302	9597	544	11149	0
2	18	1	"xerC"	"STM3949"	9600	42310	100	2309	2174	701	57	58	13	98	98	0	21444	19938	6794	70	73	16	100	100	0	0.105	0.107	0.106	0.118	1.526	0.104	0.963	80	466	23626	21985	-3.247	2252	21374	2117	19868	0
2	19	1	"sgaH"	"STM4386"	9780	42320	100	467	506	261	57	59	13	100	98	0	13352	13991	8091	78	100	89	100	100	0	0.031	0.032	0.033	0.033	1.492	0.031	0.953	80	452	13684	14362	-5.017	410	13274	449	13913	0
2	20	1	"ytfG"	"STM4401"	9950	42320	110	1943	1782	671	57	59	14	100	98	0	21951	20677	7351	74	95	85	100	100	0	0.086	0.084	0.084	0.077	1.481	0.083	0.955	80	498	23763	22328	-3.536	1886	21877	1725	20603	0
2	21	1	"ytfP"	"STM4411"	10120	42310	90	973	1167	547	57	59	15	100	100	0	6318	7260	3333	73	92	125	100	100	0	0.147	0.154	0.149	0.154	1.196	0.151	0.969	52	386	7161	8297	-2.769	916	6245	1110	7187	0
2	22	1	""	"STM4419"	10310	42310	100	719	682	180	57	62	64	98	96	0	38522	36263	10150	73	95	126	100	100	0	0.017	0.017	0.017	0.018	1.312	0.017	0.960	80	494	39111	36815	-5.860	662	38449	625	36190	0
2	23	1	""	"STM4423"	10490	42310	90	166	181	45	57	62	71	96	26	0	12763	14255	3466	71	79	44	100	100	0	0.009	0.009	0.011	0.011	1.077	0.009	0.880	52	386	12801	14308	-6.863	109	12692	124	14184	0
2	24	1	""	"STM4427"	10660	42310	90	494	512	110	57	58	13	100	100	0	21402	21775	4855	72	79	29	100	100	0	0.020	0.021	0.021	0.021	1.177	0.020	0.948	52	400	21767	22158	-5.609	437	21330	455	21703	0
2	1	2	"clpP"	"STM0448"	6570	42500	90	5362	6397	3035	65	87	81	100	100	0	8861	10472	4817	131	184	152	100	100	0	0.607	0.612	0.593	0.623	1.306	0.602	0.946	52	385	14027	16673	-0.721	5297	8730	6332	10341	0
2	2	2	"nrdG"	"STM4451"	6760	42490	90	511	553	206	59	62	15	100	100	0	8110	9191	3411	99	122	66	100	100	0	0.056	0.054	0.053	0.053	1.184	0.053	0.952	52	360	8463	9586	-4.148	452	8011	494	9092	0
2	3	2	"phoQ"	"STM1230"	6920	42500	90	7083	7250	2963	60	69	67	100	100	0	16347	16613	7121	83	144	392	100	98	0	0.432	0.435	0.426	0.460	1.402	0.421	0.973	52	364	23287	23720	-1.212	7023	16264	7190	16530	0
2	4	2	"coaA"	"STM4139"	7110	42490	90	2055	2158	566	56	64	64	100	100	0	16838	18282	5831	77	127	377	100	100	0	0.119	0.115	0.117	0.118	1.141	0.109	0.958	52	388	18760	20307	-3.068	1999	16761	2102	18205	0
2	5	2	"thiE"	"STM4163"	7300	42490	90	257	264	63	54	55	11	100	100	0	12527	12756	3230	72	76	19	100	100	0	0.016	0.017	0.017	0.017	1.249	0.016	0.928	52	395	12658	12894	-5.939	203	12455	210	12684	0
2	6	2	"nfi"	"STM4168"	7470	42500	90	936	1085	391	55	56	12	100	100	0	9403	11044	3851	70	70	11	100	100	0	0.094	0.094	0.094	0.093	1.151	0.093	0.967	52	382	10214	12004	-3.405	881	9333	1030	10974	0
2	7	2	"hopD"	"STM3442"	7640	42500	80	1398	1516	473	54	56	12	100	100	0	4090	4444	1619	70	72	21	100	100	0	0.334	0.334	0.328	0.339	1.222	0.315	0.922	52	323	5364	5836	-1.581	1344	4020	1462	4374	0
2	8	2	"stfD"	"STM0197"	7830	42500	90	105	120	46	54	55	12	96	92	0	4308	4825	2113	69	72	19	100	100	0	0.012	0.014	0.014	0.015	1.397	0.014	0.700	52	394	4290	4822	-6.377	51	4239	66	4756	0
2	9	2	"eutP"	"STM2469"	8000	42500	90	140	148	41	54	56	12	100	100	0	6084	6766	2102	69	70	10	100	100	0	0.014	0.014	0.014	0.015	1.309	0.013	0.810	52	372	6101	6791	-6.128	86	6015	94	6697	0
2	10	2	"eutM"	"STM2465"	8180	42500	80	67	85	49	55	55	12	50	28	0	1316	2249	2580	69	70	11	100	100	0	0.010	0.014	0.021	0.020	1.492	0.016	0.713	52	328	1259	2210	-6.699	12	1247	30	2180	0
2	11	2	"prpR"	"STM0367"	8350	42500	80	122	137	65	54	55	11	100	100	0	4252	4930	2469	72	77	38	100	100	0	0.016	0.017	0.018	0.018	1.402	0.017	0.731	52	334	4248	4941	-5.942	68	4180	83	4858	0
2	12	2	"prpE"	"STM0371"	8550	42490	90	120	126	31	57	59	17	98	86	0	4350	4697	1752	71	80	76	100	100	0	0.015	0.015	0.015	0.016	1.416	0.015	0.719	52	388	4342	4695	-6.086	63	4279	69	4626	0
2	13	2	"sodA"	"STM4055"	8720	42490	90	4308	4581	768	58	60	17	100	100	0	7601	7938	1327	74	76	18	100	100	0	0.565	0.575	0.564	0.576	1.108	0.561	0.958	52	364	11777	12387	-0.825	4250	7527	4523	7864	0
2	14	2	"sicP"	"STM2879"	8890	42490	90	3669	4094	1095	62	66	29	100	100	0	5857	6280	1553	78	89	82	100	100	0	0.624	0.650	0.629	0.649	1.123	0.634	0.961	52	373	9386	10234	-0.680	3607	5779	4032	6202	0
2	15	2	"fabD"	"STM1194"	9070	42490	100	17189	15444	5828	66	74	39	100	100	0	16357	14673	5540	92	107	81	100	98	0	1.053	1.055	1.063	1.067	1.741	1.051	0.960	80	450	33388	29959	0.074	17123	16265	15378	14581	0
2	16	2	"nuoH"	"STM2322"	9250	42490	90	4709	4714	1009	59	61	15	100	100	0	18675	19093	4027	83	89	25	100	100	0	0.250	0.245	0.245	0.245	1.122	0.237	0.966	52	394	23242	23665	-1.999	4650	18592	4655	19010	0
2	17	2	"dacD"	"STM2062"	9430	42490	90	480	548	195	57	58	13	100	100	0	7181	7894	2885	74	87	46	100	100	0	0.060	0.063	0.061	0.063	1.202	0.061	0.938	52	396	7530	8311	-4.071	423	7107	491	7820	0
2	18	2	"pefC"	"PSLT017"	9610	42480	90	314	360	130	58	60	13	100	100	0	22691	25731	10952	70	82	48	100	100	0	0.011	0.012	0.012	0.012	1.233	0.011	0.933	52	379	22877	25963	-6.465	256	22621	302	25661	0
2	19	2	"yjbA"	"STM4226"	9780	42490	90	797	1142	883	58	59	12	100	100	0	6024	8232	5733	69	69	10	100	100	0	0.124	0.133	0.123	0.127	1.250	0.132	0.890	52	373	6694	9247	-3.010	739	5955	1084	8163	0
2	20	2	"asd"	"STM3539"	9960	42480	90	861	1022	700	57	57	11	100	100	0	4995	5923	3335	69	69	9	100	100	0	0.163	0.165	0.153	0.160	1.247	0.176	0.888	52	363	5730	6819	-2.615	804	4926	965	5854	0
2	21	2	"stpA"	"STM2799"	10130	42490	90	1033	2500	3474	57	58	13	100	100	0	2171	4399	5469	68	70	22	100	100	0	0.464	0.564	0.491	0.516	1.366	0.596	0.900	52	388	3079	6774	-1.107	976	2103	2443	4331	0
2	22	2	"leuB"	"STM0112"	10320	42490	90	272	323	133	58	65	68	100	94	0	4029	4442	1715	69	73	31	100	100	0	0.054	0.061	0.059	0.058	1.282	0.060	0.890	52	395	4174	4638	-4.210	214	3960	265	4373	0
2	23	2	"prgJ"	"STM2872"	10500	42490	90	2091	3957	4358	58	67	83	100	100	0	2978	5122	4999	69	72	33	100	100	0	0.699	0.772	0.709	0.717	1.393	0.816	0.880	52	380	4942	8952	-0.517	2033	2909	3899	5053	0
2	24	2	"smvA"	"STM1574"	10670	42490	90	478	551	247	56	58	14	100	100	0	4283	4998	2265	69	74	24	100	100	0	0.100	0.100	0.098	0.100	1.287	0.093	0.845	52	387	4636	5424	-3.320	422	4214	495	4929	0
2	1	3	"hupB"	"STM0451"	6570	42680	90	1862	2049	818	58	67	37	100	100	0	2506	2748	1222	80	102	67	100	100	0	0.744	0.746	0.752	0.767	1.384	0.726	0.934	52	392	4230	4659	-0.427	1804	2426	1991	2668	0
2	2	3	"hisM"	"STM2352"	6760	42680	100	747	809	394	56	58	19	100	98	0	8259	8375	3928	77	87	33	100	100	0	0.084	0.091	0.088	0.087	1.641	0.091	0.949	80	478	8873	9051	-3.566	691	8182	753	8298	0
2	3	3	"rimM"	"STM2675"	6940	42680	100	9098	9478	4496	57	59	14	100	100	0	3073	3094	1407	75	81	22	100	100	0	3.016	3.121	3.049	3.243	1.475	3.183	0.965	80	453	12039	12440	1.592	9041	2998	9421	3019	0
2	4	3	"fruR"	"STM0118"	7110	42680	90	247	414	356	56	58	13	100	100	0	2644	4187	3414	72	80	29	100	100	0	0.074	0.087	0.081	0.077	1.417	0.088	0.889	52	379	2763	4473	-3.751	191	2572	358	4115	0
2	5	3	"asrA"	"STM2548"	7290	42680	90	186	202	56	54	56	12	100	100	0	7018	7315	1870	71	72	12	100	100	0	0.019	0.020	0.019	0.020	1.360	0.019	0.865	52	387	7079	7392	-5.718	132	6947	148	7244	0
2	6	3	"entD"	"STM0584"	7460	42680	80	347	445	298	55	56	13	100	100	0	4780	5920	3606	69	76	46	100	100	0	0.062	0.067	0.060	0.063	1.261	0.069	0.914	52	329	5003	6241	-4.012	292	4711	390	5851	0
2	7	3	"cbiL"	"STM2024"	7660	42670	90	109	118	38	51	53	12	100	96	0	3619	3918	1230	69	75	46	100	100	0	0.016	0.017	0.019	0.018	1.337	0.016	0.751	52	396	3608	3916	-5.936	58	3550	67	3849	0
2	8	3	"cbiO"	"STM2020"	7840	42680	90	161	169	36	54	56	12	100	100	0	5517	5865	1056	68	72	38	100	100	0	0.020	0.020	0.020	0.019	1.285	0.018	0.858	52	380	5556	5912	-5.670	107	5449	115	5797	0
2	9	3	"umuC"	"STM1997"	8000	42670	90	114	134	64	53	55	12	98	84	0	2034	2390	1451	68	73	56	100	100	0	0.031	0.035	0.030	0.033	1.585	0.023	0.608	52	384	2027	2403	-5.010	61	1966	81	2322	0
2	10	3	"uhpC"	"STM3788"	8190	42670	90	207	203	34	54	55	12	100	100	0	4460	4478	890	68	75	62	100	100	0	0.035	0.034	0.033	0.034	1.325	0.032	0.871	52	401	4545	4559	-4.843	153	4392	149	4410	0
2	11	3	"trpB"	"STM1726"	8380	42680	90	284	632	998	56	59	16	100	100	0	3553	4821	3157	69	73	33	100	100	0	0.065	0.121	0.065	0.076	1.650	0.172	0.687	52	381	3712	5328	-3.934	228	3484	576	4752	0
2	12	3	"rpsL"	"STM3448"	8540	42670	90	9638	10688	3688	59	63	25	100	100	0	4328	4617	1436	71	76	24	100	100	0	2.250	2.338	2.276	2.345	1.189	2.351	0.961	52	380	13836	15175	1.170	9579	4257	10629	4546	0
2	13	3	"phnR"	"STM0430"	8720	42670	90	521	635	279	58	60	22	100	100	0	11171	13621	5585	75	84	38	100	100	0	0.042	0.043	0.041	0.041	1.178	0.043	0.964	52	389	11559	14123	-4.583	463	11096	577	13546	0
2	14	3	""	"STM4157"	8900	42670	90	712	760	144	58	61	15	100	100	0	18692	20050	4129	76	85	38	100	100	0	0.035	0.035	0.034	0.035	1.126	0.034	0.963	52	396	19270	20676	-4.831	654	18616	702	19974	0
2	15	3	""	"STM0345"	9080	42670	90	253	259	47	61	66	27	100	100	0	8112	8283	1886	76	87	35	100	100	0	0.024	0.024	0.023	0.024	1.293	0.022	0.890	52	382	8228	8405	-5.387	192	8036	198	8207	0
2	16	3	""	"STM2453"	9250	42680	90	393	418	96	58	60	14	100	100	0	17335	18318	3996	80	99	55	100	100	0	0.019	0.020	0.020	0.020	1.198	0.019	0.934	52	381	17590	18598	-5.687	335	17255	360	18238	0
2	17	3	"ychA"	"STM1773"	9420	42670	90	1998	2237	714	58	60	15	100	100	0	15288	16992	5276	76	103	91	100	100	0	0.128	0.129	0.126	0.129	1.149	0.125	0.973	52	389	17152	19095	-2.971	1940	15212	2179	16916	0
2	18	3	"orf408"	"STM1382"	9600	42670	90	288	293	45	56	57	13	100	100	0	17707	18683	3551	70	84	79	100	100	0	0.013	0.013	0.013	0.013	1.157	0.012	0.934	52	396	17869	18850	-6.248	232	17637	237	18613	0
2	19	3	"traR"	"PSLT085"	9780	42670	90	119	126	46	55	56	12	100	94	0	5704	6168	2391	70	76	52	100	100	0	0.011	0.012	0.013	0.014	1.287	0.012	0.758	52	388	5698	6169	-6.460	64	5634	71	6098	0
2	20	3	""	"Not LT2a85"	9960	42670	100	132	136	50	55	56	12	93	88	0	8044	8246	4320	70	75	48	100	100	0	0.010	0.010	0.012	0.014	1.506	0.010	0.803	80	460	8051	8257	-6.694	77	7974	81	8176	0
2	21	3	"trbC"	"PSLT094"	10140	42670	100	234	231	91	57	58	12	96	93	0	16920	16328	7674	71	72	13	100	100	0	0.011	0.011	0.012	0.014	1.664	0.011	0.924	80	442	17026	16431	-6.573	177	16849	174	16257	0
2	22	3	"traQ"	"PSLT098"	10310	42670	90	163	176	60	56	58	13	100	100	0	6737	7151	3088	73	102	157	100	100	0	0.016	0.017	0.016	0.017	1.362	0.016	0.864	52	373	6771	7198	-5.961	107	6664	120	7078	0
2	23	3	"traS"	"PSLT102"	10500	42670	100	1488	1357	451	54	56	12	100	100	0	14703	13146	4725	70	84	137	100	100	0	0.098	0.100	0.099	0.096	1.707	0.096	0.940	80	448	16067	14379	-3.351	1434	14633	1303	13076	0
2	24	3	""	"PSLT107"	10660	42660	90	2627	3131	1669	56	72	132	100	100	0	3854	4564	2602	70	98	238	100	100	0	0.679	0.684	0.678	0.715	1.348	0.661	0.929	52	370	6355	7569	-0.558	2571	3784	3075	4494	0
2	1	4	""	"STM2736"	6590	42860	90	150	156	41	53	54	12	100	100	0	9015	9915	3087	77	80	21	100	100	0	0.011	0.010	0.013	0.013	1.171	0.010	0.834	52	387	9035	9941	-6.526	97	8938	103	9838	0
2	2	4	""	"STM2712"	6760	42860	90	408	420	123	56	56	12	100	100	0	9252	10158	3162	74	78	27	100	100	0	0.038	0.036	0.037	0.036	1.243	0.034	0.913	52	365	9530	10448	-4.705	352	9178	364	10084	0
2	3	4	""	"STM1612"	6930	42860	90	559	567	143	55	56	14	100	100	0	19653	19921	6363	76	168	844	100	100	0	0.026	0.026	0.026	0.027	1.274	0.024	0.939	52	372	20081	20357	-5.280	504	19577	512	19845	0
2	4	4	""	"STM1607"	7120	42850	90	589	606	121	55	57	13	100	100	0	9894	10101	1922	79	166	823	100	100	0	0.054	0.055	0.054	0.055	1.155	0.053	0.946	52	388	10349	10573	-4.200	534	9815	551	10022	0
2	5	4	"ycjI"	"STM1680"	7300	42850	90	1318	1408	401	56	57	12	100	100	0	10126	10764	2731	78	87	33	100	100	0	0.126	0.127	0.124	0.126	1.123	0.124	0.961	52	382	11310	12038	-2.993	1262	10048	1352	10686	0
2	6	4	""	"STM1676"	7480	42850	90	836	884	225	58	61	24	100	100	0	14661	15224	3479	75	83	31	100	100	0	0.053	0.055	0.054	0.055	1.164	0.053	0.944	52	386	15364	15975	-4.229	778	14586	826	15149	0
2	7	4	"frr"	"STM0219"	7660	42850	90	4089	4827	1821	56	63	44	100	100	0	8012	9260	2966	75	98	177	100	100	0	0.508	0.519	0.506	0.513	1.152	0.519	0.959	52	394	11970	13956	-0.977	4033	7937	4771	9185	0
2	8	4	"mesJ"	"STM0236"	7850	42860	90	1025	1027	385	57	75	102	98	94	0	15676	16149	4306	74	137	323	100	100	0	0.062	0.060	0.061	0.057	1.350	0.062	0.941	52	386	16570	17045	-4.011	968	15602	970	16075	0
2	9	4	"pfs"	"STM0207"	8030	42860	90	748	794	400	57	71	96	92	90	0	4601	4860	2080	74	120	277	100	100	0	0.153	0.154	0.153	0.143	1.375	0.163	0.917	52	379	5218	5523	-2.712	691	4527	737	4786	0
2	10	4	"yeeA"	"STM2060"	8190	42850	90	542	556	105	57	58	13	100	100	0	8962	8685	1785	74	81	27	100	100	0	0.055	0.058	0.057	0.058	1.200	0.054	0.917	52	380	9373	9110	-4.196	485	8888	499	8611	0
2	11	4	"vsr"	"STM1991"	8370	42850	90	267	329	144	56	57	12	100	100	0	5907	7204	3062	79	87	30	100	100	0	0.036	0.038	0.038	0.037	1.276	0.038	0.912	52	381	6039	7398	-4.788	211	5828	273	7125	0
2	12	4	"fixB"	"STM0076"	8550	42850	90	147	155	48	54	56	14	100	98	0	6921	7839	2776	75	80	33	100	100	0	0.014	0.013	0.014	0.014	1.251	0.012	0.801	52	380	6939	7865	-6.202	93	6846	101	7764	0
2	13	4	""	"STM4192"	8730	42840	90	546	671	291	57	58	15	100	100	0	10617	12316	4995	74	81	38	100	100	0	0.046	0.050	0.048	0.050	1.217	0.050	0.949	52	389	11032	12856	-4.430	489	10543	614	12242	0
2	14	4	"dgkA"	"STM4236"	8910	42850	90	730	810	232	59	61	16	100	100	0	5912	6451	1524	75	78	17	100	100	0	0.115	0.118	0.118	0.116	1.118	0.118	0.957	52	372	6508	7127	-3.121	671	5837	751	6376	0
2	15	4	"tyrB"	"STM4248"	9080	42850	90	1844	1905	599	60	62	18	100	100	0	21544	22886	6331	72	76	17	100	100	0	0.083	0.081	0.081	0.081	1.190	0.079	0.957	52	381	23256	24659	-3.589	1784	21472	1845	22814	0
2	16	4	"lysC"	"STM4220"	9260	42850	90	1092	1224	401	57	58	12	100	100	0	13736	14920	4345	71	75	17	100	100	0	0.076	0.079	0.075	0.078	1.161	0.077	0.947	52	373	14700	16016	-3.723	1035	13665	1167	14849	0
2	17	4	"glk"	"STM2403"	9430	42850	90	756	824	196	58	59	12	100	100	0	14871	15804	3837	73	77	22	100	100	0	0.047	0.049	0.048	0.049	1.121	0.047	0.952	52	381	15496	16497	-4.406	698	14798	766	15731	0
2	18	4	"yfcB"	"STM2385"	9620	42850	100	1665	1730	891	58	60	24	97	97	0	13778	13881	6381	73	76	20	100	100	0	0.117	0.121	0.123	0.114	1.521	0.123	0.958	80	461	15312	15480	-3.092	1607	13705	1672	13808	0
2	19	4	"ybdA"	"STM0593"	9790	42850	90	1584	1649	340	56	58	13	100	100	0	20094	20886	3880	73	77	23	100	100	0	0.076	0.077	0.077	0.076	1.104	0.074	0.950	52	378	21549	22406	-3.712	1528	20021	1593	20813	0
2	20	4	"ybaM"	"STM0480"	9980	42840	90	195	198	53	55	57	12	100	100	0	2199	2101	573	75	81	29	100	100	0	0.066	0.071	0.070	0.068	1.295	0.070	0.905	52	363	2264	2169	-3.923	140	2124	143	2026	0
2	21	4	"ybbO"	"STM0505"	10150	42850	110	1299	1277	577	58	62	21	98	98	0	17599	17141	7521	79	146	240	100	95	0	0.071	0.071	0.074	0.073	1.428	0.071	0.956	80	466	18761	18281	-3.819	1241	17520	1219	17062	0
2	22	4	"purK"	"STM0533"	10320	42840	90	1279	1271	270	56	57	13	100	100	0	14218	14407	2811	76	91	53	100	100	0	0.086	0.085	0.084	0.084	1.118	0.081	0.949	52	372	15365	15546	-3.531	1223	14142	1215	14331	0
2	23	4	"rfbI"	"STM0559"	10510	42840	90	182	184	39	55	56	12	100	100	0	6742	6779	1552	74	77	16	100	100	0	0.019	0.019	0.019	0.019	1.310	0.019	0.860	52	363	6795	6834	-5.714	127	6668	129	6705	0
2	24	4	"ybdK"	"STM0583"	10680	42850	100	1128	1187	602	56	57	13	98	97	0	19882	20443	9658	72	78	26	100	100	0	0.054	0.056	0.054	0.051	1.601	0.056	0.940	80	458	20882	21502	-4.208	1072	19810	1131	20371	0
2	1	5	"yoaH"	"STM1823"	6590	43030	90	225	227	38	55	56	11	100	100	0	1973	2006	367	82	88	25	100	100	0	0.090	0.089	0.090	0.089	1.185	0.087	0.943	52	393	2061	2096	-3.476	170	1891	172	1924	0
2	2	5	"emtA"	"STM1799"	6770	43040	100	576	549	225	56	56	11	100	97	0	8099	7498	3003	74	78	20	100	100	0	0.065	0.066	0.065	0.064	1.357	0.067	0.977	80	452	8545	7917	-3.948	520	8025	493	7424	0
2	3	5	"narH"	"STM1763"	6950	43030	100	232	221	64	55	56	12	100	96	0	15481	13436	4811	72	77	69	100	100	0	0.011	0.012	0.013	0.014	1.321	0.012	0.931	80	442	15586	13530	-6.444	177	15409	166	13364	0
2	4	5	"ychE"	"STM1748"	7130	43030	100	422	408	148	55	56	11	100	98	0	10967	10281	3480	73	76	15	100	100	0	0.034	0.035	0.035	0.033	1.247	0.035	0.967	80	452	11261	10561	-4.892	367	10894	353	10208	0
2	5	5	"yoaB"	"STM1822"	7310	43020	90	510	532	133	56	56	11	100	100	0	4760	5074	1520	73	76	15	100	100	0	0.097	0.095	0.098	0.096	1.131	0.092	0.975	52	390	5141	5477	-3.368	454	4687	476	5001	0
2	6	5	"dsbB"	"STM1807"	7470	43000	50	90	93	18	59	62	15	83	50	0	275	281	103	81	88	28	100	100	0	0.160	0.170	0.172	0.168	2.028	0.118	0.537	12	104	225	234	-2.646	31	194	34	200	0
2	7	5	""	"STM4010"	7660	43020	90	670	712	178	59	60	14	100	100	0	13383	14519	4046	86	100	40	100	100	0	0.046	0.045	0.046	0.045	1.143	0.045	0.978	52	393	13908	15086	-4.444	611	13297	653	14433	0
2	8	5	"mobB"	"STM3993"	7840	43030	100	1165	1250	620	58	59	13	100	100	0	7064	7804	3506	87	98	39	100	100	0	0.159	0.154	0.153	0.150	1.333	0.157	0.964	80	452	8084	8909	-2.656	1107	6977	1192	7717	0
2	9	5	"yiiR"	"STM4083"	8020	43030	90	498	615	298	58	59	13	100	100	0	7517	8875	3777	83	92	37	100	100	0	0.059	0.063	0.062	0.061	1.139	0.066	0.974	52	373	7874	9349	-4.079	440	7434	557	8792	0
2	10	5	""	"STM4067"	8190	43030	90	578	661	215	58	59	13	100	100	0	10450	11602	3726	83	90	32	100	100	0	0.050	0.052	0.052	0.052	1.175	0.052	0.968	52	373	10887	12122	-4.317	520	10367	603	11519	0
2	11	5	"yiiM"	"STM4056"	8370	43030	100	623	625	246	59	105	167	95	86	0	8170	8206	3472	89	700	2206	95	85	0	0.070	0.070	0.071	0.070	1.198	0.069	0.978	80	440	8645	8683	-3.841	564	8081	566	8117	0
2	12	5	"yiiG"	"STM4040"	8540	43020	100	315	544	433	65	212	278	48	36	0	14595	17569	11925	86	2190	3800	83	81	0	0.017	0.027	0.026	0.024	1.627	0.031	0.655	80	438	14759	17962	-5.859	250	14509	479	17483	-50
2	13	5	"yhdN"	"STM3413"	8730	43020	90	1354	1404	324	61	66	23	100	100	0	5993	6210	1730	73	85	82	100	100	0	0.218	0.219	0.219	0.221	1.143	0.214	0.973	52	344	7213	7480	-2.195	1293	5920	1343	6137	0
2	14	5	"secY"	"STM3420"	8910	43020	100	45626	42729	17321	63	73	33	100	100	13	6792	6244	2458	71	73	20	100	100	0	6.779	6.912	6.989	7.273	1.332	6.973	0.986	80	450	52284	48839	2.761	45563	6721	42666	6173	0
2	15	5	"rplE"	"STM3428"	9090	43030	100	25287	26054	12361	61	69	32	100	100	0	2777	2821	1103	72	78	25	100	100	0	9.326	9.455	9.254	8.810	1.341	9.916	0.976	80	430	27931	28742	3.221	25226	2705	25993	2749	0
2	16	5	"rpmC"	"STM3432"	9260	43020	90	5481	5659	1481	58	62	20	100	100	0	770	793	210	69	70	10	100	100	0	7.736	7.736	7.702	7.819	1.134	7.668	0.983	52	372	6124	6325	2.952	5423	701	5601	724	0
2	17	5	"rpsS"	"STM3436"	9440	43020	90	11138	11507	2472	60	63	21	100	100	0	1393	1424	339	69	69	11	100	100	0	8.367	8.448	8.360	8.605	1.159	8.376	0.985	52	381	12402	12802	3.065	11078	1324	11447	1355	0
2	18	5	"rpsJ"	"STM3441"	9610	43020	90	10944	11319	3673	59	85	212	100	100	0	1692	1711	588	69	74	41	100	100	0	6.707	6.857	6.812	7.024	1.174	6.700	0.983	52	372	12508	12902	2.746	10885	1623	11260	1642	0
2	19	5	""	"STM4463"	9790	43020	90	168	177	42	56	81	210	5	0	0	6440	6672	1288	71	77	40	100	100	0	0.018	0.018	0.018	0.018	1.246	0.018	0.879	52	381	6481	6722	-5.829	112	6369	121	6601	0
2	20	5	"pepA"	"STM4477"	9980	43020	100	1910	1872	632	57	61	19	100	100	0	9767	9145	3019	76	134	226	100	100	0	0.191	0.200	0.198	0.198	1.324	0.199	0.971	80	458	11544	10884	-2.387	1853	9691	1815	9069	0
2	21	5	"iadA"	"STM4512"	10150	43020	110	525	576	252	60	64	21	100	98	0	10410	10956	4889	88	170	249	100	100	0	0.045	0.047	0.047	0.047	1.223	0.047	0.964	80	452	10787	11384	-4.472	465	10322	516	10868	0
2	22	5	""	"STM4551"	10330	43020	100	502	517	198	58	58	12	100	98	0	14274	14277	5474	79	86	29	100	100	0	0.031	0.032	0.032	0.032	1.275	0.033	0.972	80	452	14639	14657	-4.999	444	14195	459	14198	0
2	23	5	"yjjK"	"STM4581"	10500	43010	90	2982	3134	976	57	59	15	100	100	0	12712	13238	4006	77	90	104	100	100	0	0.231	0.234	0.228	0.239	1.220	0.228	0.969	52	371	15560	16238	-2.111	2925	12635	3077	13161	0
2	24	5	"gltS"	"STM3746"	10680	43010	100	4113	4525	2312	57	59	15	100	100	0	12033	12616	6095	77	91	95	100	97	0	0.339	0.356	0.347	0.381	1.416	0.359	0.978	80	468	16012	17007	-1.560	4056	11956	4468	12539	0
2	1	6	"yhhY"	"STM3546"	6610	43220	90	287	305	99	54	55	12	100	100	0	7390	7819	2311	78	86	78	100	100	0	0.032	0.032	0.033	0.031	1.265	0.033	0.946	52	392	7545	7992	-4.972	233	7312	251	7741	0
2	2	6	""	"STM0951"	6770	43210	90	362	363	99	55	56	12	100	100	0	11575	10913	3206	76	81	28	100	100	0	0.027	0.028	0.028	0.029	1.205	0.027	0.952	52	364	11806	11145	-5.227	307	11499	308	10837	0
2	3	6	"nanK"	"STM3336"	6950	43210	90	282	300	73	54	56	12	100	100	0	10302	11196	3085	74	82	31	100	100	0	0.022	0.022	0.023	0.022	1.151	0.022	0.967	52	394	10456	11368	-5.487	228	10228	246	11122	0
2	4	6	"yrbC"	"STM3310"	7140	43200	90	1469	1614	364	56	58	14	100	100	0	8802	9180	1821	73	79	27	100	100	0	0.162	0.171	0.170	0.170	1.089	0.170	0.986	52	392	10142	10665	-2.627	1413	8729	1558	9107	0
2	5	6	"greA"	"STM3299"	7320	43210	90	2220	2581	839	57	58	13	100	100	0	7324	8249	2102	73	76	19	100	100	0	0.298	0.309	0.303	0.304	1.093	0.315	0.982	52	378	9414	10700	-1.745	2163	7251	2524	8176	0
2	6	6	"rpsO"	"STM3283"	7480	43210	80	3124	3020	635	57	63	58	100	100	0	3466	3459	751	76	86	49	100	100	0	0.905	0.876	0.878	0.879	1.116	0.876	0.983	52	326	6457	6346	-0.144	3067	3390	2963	3383	0
2	7	6	"yghB"	"STM3162"	7660	43210	90	1169	1298	567	59	66	56	100	100	0	11144	11968	4633	93	132	182	100	100	0	0.100	0.104	0.102	0.102	1.132	0.106	0.978	52	402	12161	13114	-3.316	1110	11051	1239	11875	0
2	8	6	""	"STM3136"	7850	43210	100	574	609	318	58	61	23	97	96	0	14305	14861	7464	91	119	168	100	100	0	0.036	0.037	0.036	0.037	1.365	0.038	0.969	80	450	14730	15321	-4.784	516	14214	551	14770	0
2	9	6	"yggV"	"STM3103"	8020	43210	90	771	906	367	57	59	13	100	100	0	6354	7389	2804	89	110	66	100	100	0	0.114	0.116	0.113	0.115	1.138	0.117	0.975	52	372	6979	8149	-3.133	714	6265	849	7300	0
2	10	6	"sprT"	"STM3092"	8200	43210	100	289	309	137	57	58	13	96	96	0	6299	6452	3150	81	98	58	100	100	0	0.037	0.040	0.039	0.039	1.420	0.040	0.955	80	462	6450	6623	-4.744	232	6218	252	6371	0
2	11	6	""	"STM3072"	8380	43200	90	315	331	95	57	63	46	100	98	0	8787	9473	3281	76	135	461	100	100	0	0.030	0.029	0.029	0.029	1.203	0.028	0.938	52	358	8969	9671	-5.077	258	8711	274	9397	0
2	12	6	"ygfE"	"STM3060"	8550	43200	100	745	827	510	66	216	278	85	73	0	3249	3677	2337	78	2233	3793	31	6	0	0.214	0.211	0.217	0.210	1.424	0.096	0.613	80	407	3850	4360	-2.223	679	3171	761	3599	-50
2	13	6	"ansA"	"STM1294"	8740	43200	160	90	96	39	58	113	178	0	0	0	515	599	448	72	824	2452	0	0	0	0.072	0.072	0.077	0.091	2.686	0.070	0.953	208	814	475	565	-3.791	32	443	38	527	0
2	14	6	"pfkB"	"STM1326"	8910	43200	90	702	912	525	54	55	12	100	100	0	5136	6548	3712	70	78	34	100	100	0	0.128	0.132	0.131	0.131	1.156	0.133	0.978	52	320	5714	7336	-2.967	648	5066	858	6478	0
2	15	6	"ydiK"	"STM1364"	9090	43200	100	1587	1513	687	57	58	13	100	100	0	19200	18685	7903	73	84	39	100	100	0	0.080	0.078	0.079	0.076	1.308	0.079	0.984	80	440	20657	20068	-3.644	1530	19127	1456	18612	0
2	16	6	"cfa"	"STM1427"	9260	43200	90	1240	1344	430	57	59	14	100	100	0	16551	18053	5313	74	99	113	100	100	0	0.072	0.072	0.071	0.071	1.125	0.071	0.978	52	374	17660	19266	-3.800	1183	16477	1287	17979	0
2	17	6	"ydhM"	"STM1437"	9440	43200	90	828	913	304	57	58	13	100	100	0	13520	14231	4512	74	104	127	100	100	0	0.057	0.060	0.060	0.060	1.114	0.060	0.979	52	397	14217	15013	-4.124	771	13446	856	14157	0
2	18	6	"nth"	"STM1453"	9620	43200	90	737	812	243	57	58	11	100	100	0	9794	10716	3225	70	73	14	100	100	0	0.070	0.071	0.070	0.071	1.171	0.070	0.974	52	388	10404	11401	-3.838	680	9724	755	10646	0
2	19	6	"ugpA"	"STM3556"	9800	43200	100	1568	1506	510	56	58	12	100	100	0	12836	12481	4221	70	72	13	100	100	0	0.118	0.117	0.116	0.115	1.328	0.116	0.982	80	472	14278	13861	-3.078	1512	12766	1450	12411	0
2	20	6	"ftsY"	"STM3571"	9980	43200	90	3126	3736	1407	58	60	15	100	100	0	17888	19567	6298	76	93	64	100	100	0	0.172	0.189	0.180	0.186	1.124	0.189	0.980	52	372	20880	23169	-2.537	3068	17812	3678	19491	0
2	21	6	"zntA"	"STM3576"	10160	43200	100	2412	2210	639	58	59	12	100	100	0	30210	27816	7319	80	90	35	100	100	0	0.078	0.078	0.077	0.073	1.357	0.078	0.985	80	452	32484	29888	-3.678	2354	30130	2152	27736	0
2	22	6	"yhhT"	"STM3582"	10330	43200	90	646	654	89	57	58	12	100	100	0	27814	27869	3736	82	99	48	100	100	0	0.021	0.021	0.021	0.021	1.128	0.021	0.969	52	365	28321	28384	-5.557	589	27732	597	27787	0
2	23	6	"yhiN"	"STM3588"	10510	43200	90	1777	1786	431	57	58	12	100	100	0	23882	25085	5758	83	97	46	100	100	0	0.072	0.069	0.068	0.069	1.108	0.068	0.978	52	401	25519	26731	-3.790	1720	23799	1729	25002	0
2	24	6	""	"STM3598"	10700	43200	90	224	291	191	58	59	13	98	98	0	2634	3509	2836	73	79	26	100	100	0	0.065	0.068	0.067	0.066	1.431	0.065	0.941	52	402	2727	3669	-3.947	166	2561	233	3436	0
2	1	7	""	"STM3799"	6610	43400	90	542	544	112	55	56	13	100	100	0	16296	16574	2614	73	92	167	100	100	0	0.030	0.030	0.030	0.029	1.184	0.029	0.962	52	387	16710	16990	-5.058	487	16223	489	16501	0
2	2	7	"yidE"	"STM3807"	6780	43390	90	568	618	143	54	55	12	100	100	0	7808	8357	2196	72	74	15	100	100	0	0.066	0.068	0.071	0.068	1.179	0.064	0.956	52	389	8250	8849	-3.912	514	7736	564	8285	0
2	3	7	"yidR"	"STM3811"	6960	43390	90	413	416	72	54	55	12	100	100	0	5641	5776	879	73	75	14	100	100	0	0.064	0.063	0.061	0.063	1.169	0.060	0.948	52	388	5927	6065	-3.955	359	5568	362	5703	0
2	4	7	"torD"	"STM3821"	7130	43390	90	188	203	53	54	56	13	100	100	0	9679	9858	2593	78	94	84	100	100	0	0.014	0.015	0.015	0.016	1.231	0.015	0.907	52	393	9735	9929	-6.163	134	9601	149	9780	0
2	5	7	"dgoT"	"STM3827"	7320	43380	90	231	234	35	55	57	14	100	100	0	12789	12524	2201	72	87	85	100	100	0	0.014	0.014	0.014	0.014	1.193	0.014	0.928	52	387	12893	12631	-6.175	176	12717	179	12452	0
2	6	7	"yidA"	"STM3831"	7490	43390	90	1061	1035	239	58	60	15	100	100	0	11150	10926	2498	77	87	38	100	100	0	0.091	0.090	0.091	0.091	1.159	0.089	0.979	52	382	12076	11826	-3.465	1003	11073	977	10849	0
2	7	7	"imp"	"STM0093"	7660	43390	90	6405	5991	1463	60	80	172	100	100	0	35408	34473	7644	97	207	805	100	100	0	0.180	0.173	0.172	0.170	1.140	0.171	0.983	52	394	41656	40307	-2.476	6345	35311	5931	34376	0
2	8	7	"yabJ"	"STM0106"	7860	43380	90	453	462	75	57	58	14	100	100	0	9451	9379	1665	79	97	64	100	100	0	0.042	0.044	0.042	0.044	1.163	0.042	0.965	52	379	9768	9705	-4.565	396	9372	405	9300	0
2	9	7	"yabC"	"STM0120"	8030	43390	80	1814	1844	411	56	58	13	100	100	0	8079	7995	1526	75	81	23	100	100	0	0.220	0.226	0.222	0.225	1.116	0.226	0.976	52	328	9762	9708	-2.187	1758	8004	1788	7920	0
2	10	7	"murD"	"STM0126"	8210	43380	90	1289	1510	609	56	58	13	100	100	0	8668	9801	3881	72	75	17	100	100	0	0.143	0.149	0.149	0.150	1.148	0.148	0.980	52	386	9829	11183	-2.801	1233	8596	1454	9729	0
2	11	7	"yacA"	"STM0135"	8400	43380	90	1595	1741	570	54	56	13	100	100	0	5928	6551	2199	73	77	20	100	100	0	0.263	0.260	0.257	0.261	1.120	0.255	0.981	52	396	7396	8165	-1.926	1541	5855	1687	6478	0
2	12	7	""	"STM0148"	8570	43380	90	318	350	95	56	57	12	100	100	0	12340	13433	4076	69	76	29	100	100	0	0.021	0.022	0.021	0.022	1.183	0.022	0.961	52	388	12533	13658	-5.550	262	12271	294	13364	0
2	13	7	""	"STM1547"	8750	43380	90	382	420	132	55	57	13	100	100	0	8402	8775	2448	69	73	28	100	100	0	0.039	0.042	0.042	0.041	1.240	0.042	0.955	52	337	8660	9071	-4.671	327	8333	365	8706	0
2	14	7	""	"STM1551"	8920	43390	100	654	619	209	54	55	12	100	100	0	3117	2861	995	69	69	10	100	100	0	0.197	0.202	0.203	0.201	1.470	0.200	0.963	80	451	3648	3357	-2.345	600	3048	565	2792	0
2	15	7	""	"STM1556"	9090	43380	90	297	296	44	57	57	12	100	100	0	18386	17661	3134	69	82	135	100	100	0	0.013	0.014	0.013	0.014	1.209	0.013	0.945	52	372	18557	17831	-6.254	240	18317	239	17592	0
2	16	7	""	"STM1562"	9280	43380	100	197	193	66	56	58	12	92	92	0	4981	4663	1790	70	86	120	100	100	0	0.029	0.030	0.029	0.030	1.382	0.030	0.894	80	481	5052	4730	-5.122	141	4911	137	4593	0
2	17	7	"fdnI"	"STM1568"	9460	43380	90	637	687	195	56	57	12	100	100	0	10646	11538	3297	69	71	15	100	100	0	0.055	0.055	0.053	0.055	1.134	0.054	0.973	52	373	11158	12100	-4.186	581	10577	631	11469	0
2	18	7	"nmpC"	"STM1572"	9620	43380	90	15699	15277	4815	60	92	236	100	100	0	10652	10460	3002	68	88	181	100	100	0	1.478	1.464	1.413	1.453	1.203	1.445	0.970	52	373	26223	25609	0.563	15639	10584	15217	10392	0
2	19	7	"sohB"	"STM1716"	9800	43380	90	1870	1983	709	60	89	234	100	100	0	14858	15402	5007	72	118	311	100	100	0	0.122	0.125	0.125	0.123	1.175	0.125	0.980	52	382	16596	17253	-3.030	1810	14786	1923	15330	0
2	20	7	"ompW"	"STM1732"	9980	43380	90	581	635	187	58	62	28	100	100	0	8991	9159	2275	73	115	260	100	100	0	0.059	0.064	0.061	0.063	1.184	0.063	0.966	52	389	9441	9663	-4.092	523	8918	577	9086	0
2	21	7	"yciU"	"STM1740"	10160	43380	90	374	446	218	57	59	12	100	100	0	4032	4902	2684	73	77	20	100	100	0	0.080	0.081	0.082	0.081	1.189	0.078	0.956	52	380	4276	5218	-3.643	317	3959	389	4829	0
2	22	7	"ychJ"	"STM1755"	10340	43370	90	716	814	329	57	57	12	100	100	0	6075	7061	3365	76	96	55	100	100	0	0.110	0.108	0.108	0.111	1.207	0.104	0.960	52	395	6658	7742	-3.186	659	5999	757	6985	0
2	23	7	"ychP"	"STM1768"	10520	43370	90	1127	1229	309	57	59	13	100	100	0	15341	15806	3263	79	96	50	100	100	0	0.070	0.075	0.072	0.074	1.129	0.073	0.974	52	381	16332	16899	-3.834	1070	15262	1172	15727	0
2	24	7	"ychH"	"STM1782"	10690	43370	90	303	302	72	56	58	13	100	100	0	3367	3353	897	68	73	25	100	100	0	0.075	0.075	0.076	0.075	1.220	0.071	0.918	52	380	3546	3531	-3.739	247	3299	246	3285	0
2	1	8	""	"STM2314"	6610	43570	80	623	623	95	53	55	12	100	100	0	13938	13730	2232	70	70	10	100	100	0	0.041	0.042	0.041	0.042	1.210	0.041	0.962	52	328	14438	14230	-4.605	570	13868	570	13660	0
2	2	8	"nuoK"	"STM2319"	6780	43570	90	738	793	235	54	55	12	100	100	0	3289	3542	949	69	69	11	100	100	0	0.212	0.213	0.206	0.211	1.125	0.212	0.968	52	381	3904	4212	-2.235	684	3220	739	3473	0
2	3	8	"yfbQ"	"STM2331"	6960	43580	100	2060	1766	770	55	56	13	93	92	0	14023	11830	4902	69	70	11	95	95	0	0.144	0.145	0.147	0.148	1.549	0.146	0.980	80	459	15959	13472	-2.799	2005	13954	1711	11761	0
2	4	8	"yfbU"	"STM2335"	7140	43560	90	974	977	108	53	55	12	100	100	0	5565	5671	597	73	76	22	100	100	0	0.168	0.165	0.164	0.165	1.108	0.162	0.971	52	383	6413	6522	-2.576	921	5492	924	5598	0
2	5	8	""	"STM2341"	7320	43560	90	455	488	124	56	59	30	100	100	0	12180	13397	3232	70	78	72	100	100	0	0.033	0.032	0.032	0.032	1.121	0.032	0.968	52	408	12509	13759	-4.924	399	12110	432	13327	0
2	6	8	""	"STM2346"	7510	43570	90	1333	1342	325	57	60	31	100	100	0	7388	7340	1262	74	89	82	100	100	0	0.174	0.177	0.175	0.173	1.179	0.179	0.967	52	380	8590	8551	-2.519	1276	7314	1285	7266	0
2	7	8	""	"STM2530"	7670	43570	90	145	173	107	57	59	14	100	98	0	6948	6594	1607	78	98	71	100	100	0	0.013	0.018	0.014	0.017	1.722	0.016	0.462	52	372	6958	6632	-6.287	88	6870	116	6516	0
2	8	8	"nifS"	"STM2543"	7850	43560	90	13083	12504	2693	57	68	122	100	100	0	12348	11823	2232	71	89	137	100	100	0	1.061	1.059	1.067	1.061	1.214	1.038	0.969	52	402	25303	24199	0.085	13026	12277	12447	11752	0
2	9	8	"glnB"	"STM2561"	8040	43560	90	605	641	193	56	66	124	100	100	0	4636	4778	1448	69	80	108	100	100	0	0.120	0.124	0.121	0.124	1.191	0.123	0.964	52	387	5116	5294	-3.056	549	4567	585	4709	0
2	10	8	""	"STM2566"	8210	43560	90	106	116	32	54	55	12	98	96	0	1672	1832	656	68	69	11	100	100	0	0.032	0.035	0.037	0.033	1.485	0.034	0.753	52	380	1656	1826	-4.947	52	1604	62	1764	0
2	11	8	"gogB"	"STM2584"	8380	43560	90	581	550	115	54	57	19	100	100	0	17858	16773	3544	69	118	481	100	100	0	0.030	0.030	0.030	0.030	1.178	0.029	0.960	52	388	18316	17200	-5.077	527	17789	496	16704	0
2	12	8	""	"STM2591"	8580	43570	90	171	176	49	56	57	21	98	96	0	9331	9249	1854	68	73	36	100	100	0	0.012	0.013	0.013	0.014	1.225	0.013	0.777	52	375	9378	9301	-6.332	115	9263	120	9181	0
2	13	8	"yraR"	"STM3268"	8730	43560	90	460	447	104	56	59	18	100	100	0	6014	5884	1472	69	90	185	100	100	0	0.068	0.067	0.066	0.066	1.340	0.067	0.962	52	378	6349	6206	-3.879	404	5945	391	5815	0
2	14	8	"yhbV"	"STM3275"	8920	43560	90	331	312	75	57	59	17	100	100	0	16533	16113	4215	70	89	180	100	100	0	0.017	0.016	0.015	0.016	1.187	0.016	0.707	52	378	16737	16298	-5.909	274	16463	255	16043	0
2	15	8	"deaD"	"STM3280"	9090	43560	90	11130	10659	2877	57	82	246	100	100	0	15327	14154	3308	69	103	337	100	100	0	0.726	0.753	0.732	0.743	1.204	0.742	0.966	52	381	26331	24687	-0.463	11073	15258	10602	14085	0
2	16	8	"argG"	"STM3290"	9270	43560	90	1340	1355	225	57	82	249	100	100	0	9287	9175	1485	69	109	346	100	100	0	0.139	0.143	0.140	0.142	1.134	0.141	0.958	52	375	10501	10404	-2.845	1283	9218	1298	9106	0
2	17	8	"ftsJ"	"STM3297"	9450	43570	100	6764	7366	3288	57	59	20	100	100	0	7295	7473	2698	68	75	62	100	100	0	0.928	0.987	0.939	0.966	1.177	1.019	0.968	80	449	13934	14714	-0.108	6707	7227	7309	7405	0
2	18	8	"ispB"	"STM3305"	9630	43560	100	2049	1801	778	61	67	25	100	97	0	12315	10548	4444	68	74	56	100	98	0	0.162	0.166	0.166	0.164	1.542	0.166	0.978	80	461	14235	12220	-2.623	1988	12247	1740	10480	0
2	19	8	"ybgL"	"STM0714"	9820	43550	90	499	517	148	59	60	14	100	100	0	7948	7814	2070	70	79	68	100	100	0	0.056	0.059	0.057	0.059	1.249	0.057	0.944	52	375	8318	8202	-4.162	440	7878	458	7744	0
2	20	8	""	"STM0720"	9990	43550	90	165	180	63	54	56	12	100	100	0	15704	16553	4969	70	73	30	100	100	0	0.007	0.008	0.011	0.011	1.100	0.008	0.868	52	365	15745	16609	-7.138	111	15634	126	16483	0
2	21	8	""	"STM0726"	10160	43560	100	290	270	78	55	57	11	98	97	0	23726	21475	6688	72	74	14	100	100	0	0.010	0.010	0.011	0.013	1.595	0.010	0.926	80	452	23889	21618	-6.653	235	23654	215	21403	0
2	22	8	"ybgT"	"STM0742"	10340	43560	90	366	362	87	58	58	12	100	100	0	1026	1022	295	71	73	13	100	100	0	0.323	0.320	0.320	0.322	1.266	0.306	0.907	52	379	1263	1255	-1.633	308	955	304	951	0
2	23	8	"tolB"	"STM0748"	10520	43560	100	10250	9309	2910	58	59	13	100	100	0	20522	19101	4780	71	73	14	100	100	0	0.498	0.486	0.491	0.449	1.505	0.493	0.973	80	460	30643	28281	-1.005	10192	20451	9251	19030	0
2	24	8	"pnuC"	"STM0757"	10700	43550	100	359	351	129	55	57	13	97	95	0	9311	8728	3096	68	68	9	100	100	0	0.033	0.034	0.034	0.033	1.271	0.034	0.951	80	474	9547	8956	-4.926	304	9243	296	8660	0
2	1	9	"dacC"	"STM0863"	6600	43750	80	1942	1862	377	54	56	20	100	100	0	13514	13300	2599	68	82	140	100	100	0	0.140	0.137	0.138	0.136	1.142	0.133	0.968	52	332	15334	15040	-2.832	1888	13446	1808	13232	0
2	2	9	"ybjM"	"STM0871"	6780	43750	90	341	360	103	54	56	19	100	100	0	5364	5624	1568	69	85	140	100	100	0	0.054	0.055	0.053	0.054	1.209	0.054	0.948	52	389	5582	5861	-4.206	287	5295	306	5555	0
2	3	9	"potG"	"STM0878"	6970	43750	100	522	527	273	54	56	14	100	98	0	15278	14542	6254	68	74	54	100	100	0	0.031	0.033	0.031	0.032	1.381	0.034	0.952	80	458	15678	14947	-5.022	468	15210	473	14474	0
2	4	9	"artQ"	"STM0889"	7150	43740	90	2005	1961	386	54	56	14	100	100	0	10971	10897	2003	69	72	24	100	100	0	0.179	0.176	0.175	0.175	1.107	0.172	0.976	52	395	12853	12735	-2.482	1951	10902	1907	10828	0
2	5	9	""	"STM0894"	7330	43750	90	120	124	30	54	55	12	100	98	0	4401	4566	805	69	73	21	100	100	0	0.015	0.016	0.015	0.016	1.372	0.015	0.715	52	395	4398	4567	-6.036	66	4332	70	4497	0
2	6	9	""	"STM0898"	7500	43740	90	146	154	34	54	55	12	100	100	0	11242	11816	2424	69	75	28	100	100	0	0.008	0.009	0.012	0.013	1.229	0.008	0.852	52	374	11265	11847	-6.924	92	11173	100	11747	0
2	7	9	""	"STM1033"	7670	43740	90	204	223	78	54	55	11	100	100	0	6972	8452	4300	71	80	43	100	100	0	0.022	0.020	0.019	0.021	1.475	0.019	0.881	52	386	7051	8550	-5.524	150	6901	169	8381	0
2	8	9	""	"STM1037"	7860	43740	90	143	166	66	54	56	11	100	100	0	5923	6820	2643	71	79	39	100	100	0	0.015	0.017	0.015	0.016	1.313	0.017	0.853	52	394	5941	6861	-6.039	89	5852	112	6749	0
2	9	9	"yjaB"	"STM4181"	8030	43740	90	1044	1080	263	55	56	12	100	100	0	6209	6643	1376	69	70	13	100	100	0	0.161	0.156	0.152	0.154	1.184	0.153	0.938	52	400	7129	7599	-2.634	989	6140	1025	6574	0
2	10	9	"yjbD"	"STM4194"	8220	43740	90	235	279	132	53	55	12	100	100	0	2957	3616	1628	67	69	12	100	100	0	0.063	0.064	0.062	0.061	1.263	0.064	0.893	52	386	3072	3775	-3.989	182	2890	226	3549	0
2	11	9	""	"STM4198"	8390	43740	100	109	120	42	54	55	12	97	95	0	4084	4468	2312	66	67	12	100	100	0	0.014	0.015	0.016	0.016	1.466	0.015	0.826	80	462	4073	4468	-6.191	55	4018	66	4402	0
2	12	9	""	"STM4202"	8570	43740	90	115	123	34	55	55	12	100	100	0	4831	4952	1456	68	70	13	100	100	0	0.013	0.014	0.014	0.015	1.361	0.013	0.703	52	381	4823	4952	-6.311	60	4763	68	4884	0
2	13	9	"pduF"	"STM2037"	8750	43740	90	380	382	66	55	56	12	100	100	0	14749	15311	2219	68	70	13	100	100	0	0.022	0.021	0.021	0.021	1.124	0.021	0.957	52	389	15006	15570	-5.497	325	14681	327	15243	0
2	14	9	"pduQ"	"STM2052"	8920	43740	90	199	207	52	56	57	12	100	100	0	14890	15221	3817	71	86	140	100	100	0	0.010	0.010	0.011	0.012	1.278	0.010	0.889	52	388	14962	15301	-6.695	143	14819	151	15150	0
2	15	9	"sspH2"	"STM2241"	9100	43730	90	2001	2008	182	57	59	13	100	100	0	41022	41127	4504	71	97	171	100	100	0	0.047	0.048	0.047	0.048	1.080	0.046	0.959	52	382	42895	43007	-4.397	1944	40951	1951	41056	0
2	16	9	"btuF"	"STM0206"	9280	43740	100	1000	1007	396	58	59	13	100	98	0	11203	11194	4089	68	78	92	100	100	0	0.085	0.085	0.084	0.080	1.513	0.086	0.965	80	462	12077	12075	-3.563	942	11135	949	11126	0
2	17	9	"sitD"	"STM2864"	9460	43740	100	3221	3983	2359	57	58	13	100	100	0	12018	14151	6786	68	71	15	100	100	0	0.265	0.279	0.270	0.257	1.382	0.292	0.963	80	440	15114	18009	-1.917	3164	11950	3926	14083	0
2	18	9	"yfjD"	"STM2679"	9640	43730	90	463	476	113	57	57	12	100	100	0	4966	5215	1659	68	70	15	100	100	0	0.083	0.081	0.082	0.082	1.190	0.078	0.930	52	357	5304	5566	-3.593	406	4898	419	5147	0
2	19	9	"psiB"	"PSLT069"	9810	43730	100	167	179	55	58	58	12	97	97	0	7592	7413	2576	70	73	20	98	98	0	0.014	0.016	0.017	0.018	1.491	0.016	0.853	80	452	7631	7464	-6.109	109	7522	121	7343	0
2	20	9	"traV"	"PSLT084"	9980	43730	90	115	118	28	56	57	12	100	96	0	4659	4601	1150	73	78	38	100	100	0	0.013	0.014	0.015	0.017	1.483	0.012	0.624	52	379	4645	4590	-6.280	59	4586	62	4528	0
2	21	9	"himD"	"STM0982"	10170	43730	90	1770	1784	257	55	56	11	100	100	0	2748	2706	431	71	77	38	100	100	0	0.641	0.656	0.645	0.658	1.099	0.650	0.968	52	385	4392	4364	-0.642	1715	2677	1729	2635	0
2	22	9	"dcuR"	"STM4303"	10350	43740	100	201	233	118	56	58	12	95	93	0	8806	10047	6209	69	72	14	100	100	0	0.017	0.018	0.018	0.018	1.336	0.018	0.944	80	452	8882	10155	-5.913	145	8737	177	9978	0
2	23	9	"phnA"	"STM4289"	10520	43730	90	679	693	127	56	59	13	100	100	0	3536	3663	784	70	72	13	100	100	0	0.180	0.177	0.176	0.178	1.236	0.168	0.916	52	356	4089	4230	-2.476	623	3466	637	3593	0
2	24	9	"melA"	"STM4298"	10700	43730	100	185	202	79	56	58	12	98	97	0	11223	11539	4975	67	67	10	100	100	0	0.012	0.013	0.013	0.014	1.308	0.013	0.884	80	484	11285	11618	-6.434	129	11156	146	11472	0
2	1	10	"lasT"	"STM4600"	6610	43930	90	483	487	96	53	54	12	100	100	0	5809	5700	1285	66	67	9	100	100	0	0.075	0.077	0.077	0.077	1.189	0.074	0.950	52	386	6173	6068	-3.739	430	5743	434	5634	0
2	2	10	"dniR"	"STM0260"	6790	43930	100	10222	9236	4122	54	55	12	100	100	0	12406	10975	4290	67	68	10	100	100	0	0.824	0.842	0.848	0.888	1.824	0.861	0.961	80	462	22507	20090	-0.279	10168	12339	9182	10908	0
2	3	10	""	"STM0277"	6970	43930	90	109	107	21	53	54	12	98	90	0	3957	3781	1016	68	68	10	100	100	0	0.014	0.015	0.017	0.018	1.433	0.012	0.596	52	364	3945	3767	-6.118	56	3889	54	3713	0
2	4	10	""	"STM0286"	7140	43930	90	156	158	28	52	54	12	100	100	0	5514	5276	1095	68	70	16	100	100	0	0.019	0.020	0.020	0.020	1.253	0.020	0.890	52	392	5550	5314	-5.711	104	5446	106	5208	0
2	5	10	""	"STM0294"	7330	43930	90	143	138	28	53	55	12	100	96	0	5665	5678	734	67	72	32	100	100	0	0.016	0.015	0.016	0.016	1.250	0.014	0.817	52	402	5688	5696	-5.959	90	5598	85	5611	0
2	6	10	"yafH"	"STM0309"	7510	43920	90	266	275	72	54	56	13	100	100	0	4965	5326	1638	67	72	41	100	100	0	0.043	0.042	0.040	0.042	1.399	0.039	0.840	52	389	5110	5480	-4.530	212	4898	221	5259	0
2	7	10	"nagZ"	"STM1209"	7680	43920	90	1296	1425	413	54	55	12	100	100	0	12638	13866	3797	68	71	20	100	100	0	0.099	0.099	0.098	0.099	1.118	0.096	0.957	52	388	13812	15169	-3.339	1242	12570	1371	13798	0
2	8	10	"ycfU"	"STM1217"	7860	43920	90	937	938	155	53	55	12	100	100	0	8621	8451	1504	67	70	19	100	100	0	0.103	0.106	0.105	0.106	1.165	0.102	0.950	52	389	9438	9269	-3.274	884	8554	885	8384	0
2	9	10	"ycfC"	"STM1233"	8030	43930	90	131	142	54	55	56	12	100	96	0	730	811	438	69	70	14	100	100	0	0.115	0.117	0.114	0.112	1.490	0.110	0.816	52	379	737	829	-3.121	76	661	87	742	0
2	10	10	""	"STM1251"	8210	43920	90	1604	1749	517	56	58	14	100	100	0	7122	7430	2095	69	79	80	100	100	0	0.219	0.230	0.229	0.232	1.220	0.226	0.969	52	394	8601	9054	-2.188	1548	7053	1693	7361	0
2	11	10	"aadA"	"STM1264"	8400	43920	90	310	307	46	55	56	13	100	100	0	9171	9060	1601	67	76	82	100	100	0	0.028	0.028	0.028	0.028	1.142	0.027	0.945	52	387	9359	9245	-5.158	255	9104	252	8993	0
2	12	10	"yeaQ"	"STM1274"	8570	43920	90	178	189	49	55	55	12	100	100	0	2456	2689	1006	68	69	10	100	100	0	0.052	0.051	0.050	0.051	1.305	0.047	0.844	52	372	2511	2755	-4.279	123	2388	134	2621	0
2	13	10	"fumA"	"STM1468"	8740	43920	90	974	925	204	54	56	14	100	100	0	14314	13249	3191	67	87	251	100	100	0	0.065	0.066	0.066	0.066	1.155	0.063	0.965	52	387	15167	14053	-3.953	920	14247	871	13182	0
2	14	10	"ompN"	"STM1473"	8930	43920	90	1220	1233	151	56	58	15	100	100	0	15437	15629	2184	69	87	248	100	100	0	0.076	0.076	0.076	0.076	1.140	0.073	0.960	52	394	16532	16737	-3.723	1164	15368	1177	15560	0
2	15	10	"ydgF"	"STM1482"	9110	43910	90	1001	1002	146	55	57	13	100	100	0	4519	4336	935	67	69	11	100	100	0	0.212	0.222	0.220	0.227	1.213	0.212	0.954	52	386	5398	5216	-2.235	946	4452	947	4269	0
2	16	10	"ynfK"	"STM1489"	9270	43920	90	445	458	93	55	57	13	100	100	0	10146	10207	2292	66	85	195	100	100	0	0.039	0.040	0.039	0.040	1.169	0.038	0.946	52	379	10470	10544	-4.692	390	10080	403	10141	0
2	17	10	""	"STM1498"	9460	43920	90	111	127	84	55	57	14	90	84	0	4130	4186	1058	68	84	192	100	100	0	0.014	0.017	0.015	0.017	1.672	0.017	0.367	52	370	4118	4190	-6.181	56	4062	72	4118	0
2	18	10	"ynfB"	"STM1503"	9630	43920	100	886	804	274	57	63	81	96	91	0	4326	3849	1407	68	72	33	100	100	0	0.195	0.198	0.200	0.201	1.624	0.192	0.949	80	461	5087	4528	-2.361	829	4258	747	3781	0
2	19	10	"virK"	"STM2781"	9810	43910	90	7877	7768	1030	58	66	90	100	100	0	8653	8300	1349	70	77	43	100	100	0	0.911	0.937	0.932	0.944	1.107	0.921	0.970	52	379	16402	15940	-0.134	7819	8583	7710	8230	0
2	20	10	""	"STM2789"	9990	43910	100	256	249	86	55	57	15	95	93	0	12730	11478	3967	70	72	25	100	100	0	0.016	0.017	0.017	0.018	1.296	0.017	0.920	80	472	12861	11602	-5.977	201	12660	194	11408	0
2	21	10	"yqaE"	"STM2796"	10170	43920	90	109	111	19	53	55	14	100	96	0	1533	1524	360	66	68	12	100	100	0	0.038	0.040	0.040	0.039	1.392	0.039	0.743	52	388	1523	1516	-4.711	56	1467	58	1458	0
2	22	10	""	"STM4008"	10350	43910	90	1114	1096	177	54	57	16	100	100	0	5767	5519	1239	67	68	16	100	100	0	0.186	0.191	0.189	0.195	1.179	0.182	0.956	52	372	6760	6494	-2.427	1060	5700	1042	5452	0
2	23	10	""	"STM4030"	10520	43910	90	1292	1340	185	54	56	13	100	100	0	5052	5108	893	67	68	10	100	100	0	0.248	0.255	0.252	0.257	1.150	0.243	0.951	52	380	6223	6327	-2.010	1238	4985	1286	5041	0
2	24	10	""	"STM4044"	10690	43910	90	253	262	43	57	58	13	100	100	0	11793	11154	2180	67	111	465	100	100	0	0.017	0.018	0.018	0.019	1.324	0.017	0.882	52	388	11922	11292	-5.903	196	11726	205	11087	0
2	1	11	"yghJ"	"STM2941"	6610	44110	100	250	240	79	55	56	13	98	96	0	14100	12995	4893	69	86	184	100	98	0	0.014	0.014	0.014	0.015	1.327	0.014	0.941	80	492	14226	13111	-6.169	195	14031	185	12926	0
2	2	11	""	"STM2950"	6800	44100	90	499	535	168	55	56	13	100	100	0	12777	13903	4865	70	95	214	100	100	0	0.035	0.035	0.035	0.035	1.193	0.033	0.947	52	373	13151	14313	-4.839	444	12707	480	13833	0
2	3	11	"ygcA"	"STM2957"	6970	44100	90	1786	1781	391	53	54	13	100	100	0	12975	12906	2862	68	73	40	100	100	0	0.134	0.135	0.134	0.136	1.165	0.131	0.967	52	356	14640	14566	-2.897	1733	12907	1728	12838	0
2	4	11	"sdaB"	"STM2971"	7140	44110	100	539	482	207	53	55	12	95	93	0	8658	7684	3407	68	94	236	92	91	0	0.057	0.056	0.057	0.056	1.391	0.057	0.962	80	468	9076	8045	-4.144	486	8590	429	7616	0
2	5	11	"fucP"	"STM2975"	7340	44110	90	127	130	29	56	57	12	100	100	0	5977	5938	1300	68	100	265	100	100	0	0.012	0.013	0.015	0.015	1.278	0.012	0.730	52	369	5980	5944	-6.379	71	5909	74	5870	0
2	6	11	"fucR"	"STM2979"	7490	44100	90	537	570	175	55	59	22	100	100	0	11511	12250	3131	67	97	314	100	100	0	0.042	0.042	0.042	0.041	1.173	0.042	0.953	52	371	11926	12698	-4.569	482	11444	515	12183	0
2	7	11	""	"STM3160"	7670	44100	90	184	184	48	55	59	22	100	94	0	1742	1794	536	68	96	304	100	100	0	0.077	0.075	0.073	0.072	1.376	0.060	0.816	52	395	1803	1855	-3.698	129	1674	129	1726	0
2	8	11	""	"STM3169"	7860	44100	90	258	258	39	54	56	12	100	100	0	12606	12540	2127	68	70	15	100	100	0	0.016	0.016	0.016	0.016	1.248	0.016	0.918	52	394	12742	12676	-5.942	204	12538	204	12472	0
2	9	11	"ygiX"	"STM3177"	8040	44100	100	239	225	76	59	66	31	95	88	0	6538	5675	2479	71	88	59	100	100	0	0.028	0.030	0.029	0.032	1.572	0.029	0.903	80	430	6647	5770	-5.167	180	6467	166	5604	0
2	10	11	"clpB"	"STM2660"	8210	44100	100	12721	11717	4567	59	66	31	100	98	0	25473	24564	9124	70	87	59	97	96	0	0.498	0.476	0.482	0.519	1.607	0.478	0.980	80	428	38065	36152	-1.004	12662	25403	11658	24494	0
2	11	11	"yfiN"	"STM2672"	8390	44100	90	1668	1676	246	57	58	13	100	100	0	15803	16209	2240	68	72	38	100	100	0	0.102	0.100	0.099	0.100	1.090	0.100	0.969	52	372	17346	17760	-3.288	1611	15735	1619	16141	0
2	12	11	"recN"	"STM2684"	8570	44100	100	1788	1670	517	57	58	13	100	100	0	18140	16461	5009	70	74	36	100	100	0	0.096	0.098	0.098	0.101	1.468	0.097	0.963	80	472	19801	18004	-3.384	1731	18070	1613	16391	0
2	13	11	"cueR"	"STM0499"	8750	44090	90	630	739	326	55	56	12	100	100	0	4656	5408	2198	69	75	54	100	100	0	0.125	0.128	0.126	0.127	1.199	0.127	0.941	52	382	5162	6023	-2.996	575	4587	684	5339	0
2	14	11	""	"STM0509"	8930	44090	90	555	577	113	56	58	12	100	100	0	16940	18239	3565	69	79	95	100	100	0	0.030	0.029	0.029	0.029	1.120	0.028	0.961	52	381	17370	18691	-5.079	499	16871	521	18170	0
2	15	11	"gcl"	"STM0517"	9100	44100	90	262	255	54	56	58	12	100	100	0	13701	13436	2267	68	69	10	100	100	0	0.015	0.015	0.015	0.015	1.272	0.015	0.894	52	371	13839	13567	-6.048	206	13633	199	13368	0
2	16	11	"ybbV"	"STM0521"	9270	44100	80	87	90	20	54	55	12	94	69	0	3362	3596	879	68	73	58	100	100	0	0.010	0.010	0.013	0.014	1.407	0.010	0.561	52	334	3327	3564	-6.641	33	3294	36	3528	0
2	17	11	"ylbA"	"STM0526"	9460	44100	100	407	425	162	55	56	12	100	100	0	11688	11672	4470	68	74	51	100	100	0	0.030	0.032	0.031	0.032	1.452	0.032	0.946	80	460	11972	11974	-5.045	352	11620	370	11604	0
2	18	11	"purE"	"STM0534"	9630	44090	90	434	468	151	56	57	13	100	100	0	5131	5369	1537	68	71	30	100	100	0	0.075	0.078	0.076	0.077	1.260	0.077	0.936	52	370	5441	5713	-3.744	378	5063	412	5301	0
2	19	11	"ygaM"	"STM2802"	9820	44100	90	267	269	65	55	58	13	100	100	0	4228	4284	961	67	70	29	100	100	0	0.051	0.051	0.050	0.050	1.217	0.050	0.933	52	386	4373	4431	-4.295	212	4161	214	4217	0
2	20	11	"yeiA"	"STM2187"	9980	44090	90	345	355	66	56	58	15	100	100	0	18360	19492	3915	70	92	222	100	100	0	0.016	0.015	0.015	0.015	1.159	0.015	0.944	52	373	18579	19721	-5.984	289	18290	299	19422	0
2	21	11	""	"STM2196"	10160	44090	90	524	542	118	55	57	14	100	100	0	14719	15285	2978	69	92	220	100	100	0	0.032	0.032	0.032	0.032	1.181	0.031	0.953	52	382	15119	15703	-4.965	469	14650	487	15216	0
2	22	11	"bcr"	"STM2221"	10340	44090	90	1028	1010	201	56	58	13	100	100	0	14661	14508	2805	68	81	131	100	100	0	0.067	0.066	0.066	0.066	1.185	0.065	0.964	52	402	15565	15394	-3.908	972	14593	954	14440	0
2	23	11	"yejK"	"STM2226"	10530	44090	90	1240	1181	234	57	58	13	100	100	0	8454	7911	1903	68	84	141	100	100	0	0.141	0.143	0.143	0.145	1.189	0.136	0.959	52	402	9569	8967	-2.826	1183	8386	1124	7843	0
2	24	11	""	"STM2236"	10710	44090	90	158	160	34	54	56	13	100	100	0	6898	7271	1606	66	68	22	100	100	0	0.015	0.015	0.015	0.015	1.253	0.014	0.864	52	403	6936	7311	-6.038	104	6832	106	7205	0
2	1	12	"phoP"	"STM1231"	6620	44280	90	5962	6463	1764	55	58	17	100	100	0	5056	5418	1170	67	68	11	100	100	0	1.184	1.198	1.167	1.184	1.090	1.216	0.981	52	376	10896	11759	0.244	5907	4989	6408	5351	0
2	2	12	"phoP"	"STM1231"	6780	44280	90	6225	6855	1821	55	57	18	100	100	0	5204	5416	1216	68	71	30	100	100	0	1.201	1.272	1.238	1.268	1.127	1.264	0.979	52	371	11306	12148	0.265	6170	5136	6800	5348	0
2	3	12	"phoP"	"STM1231"	6970	44270	90	5938	5962	1103	54	57	18	100	100	0	4895	4784	884	66	69	29	100	100	0	1.218	1.252	1.234	1.263	1.135	1.234	0.981	52	393	10713	10626	0.285	5884	4829	5908	4718	0
2	4	12	"phoQ"	"STM1230"	7140	44280	90	3173	3266	494	53	55	12	100	100	0	8055	7796	1252	67	69	27	100	100	0	0.391	0.416	0.408	0.417	1.101	0.409	0.984	52	371	11108	10942	-1.356	3120	7988	3213	7729	0
2	5	12	"phoQ"	"STM1230"	7330	44280	90	4670	4922	1432	55	57	13	100	100	0	11680	12016	2962	68	69	26	100	100	0	0.397	0.407	0.401	0.404	1.089	0.407	0.983	52	381	16227	16815	-1.331	4615	11612	4867	11948	0
2	6	12	"hupA"	"STM4170"	7500	44280	90	3897	4680	2458	56	57	12	100	100	0	2486	2897	1286	68	68	10	100	100	0	1.589	1.634	1.576	1.621	1.141	1.692	0.973	52	364	6259	7453	0.668	3841	2418	4624	2829	0
2	7	12	"sopB"	"STM1091"	7680	44280	100	6490	5613	2104	55	56	12	100	100	0	15502	13211	4974	67	68	10	100	100	0	0.417	0.423	0.422	0.418	1.366	0.420	0.985	80	440	21870	18702	-1.262	6435	15435	5558	13144	0
2	8	12	"pipC"	"STM0375"	7850	44280	90	1071	1142	250	54	59	31	100	100	0	2484	2587	596	68	79	91	100	100	0	0.421	0.432	0.434	0.434	1.109	0.423	0.978	52	386	3433	3607	-1.248	1017	2416	1088	2519	0
2	9	12	"pipC"	"STM0375"	8030	44270	90	1161	1299	430	58	65	34	100	100	0	2758	2914	936	71	89	101	100	100	0	0.410	0.437	0.437	0.439	1.168	0.429	0.977	52	386	3790	4084	-1.285	1103	2687	1241	2843	0
2	10	12	"pipC"	"STM0375"	8210	44260	90	1220	1355	403	58	66	32	100	100	0	2804	3109	918	73	92	70	100	100	0	0.425	0.427	0.417	0.428	1.138	0.422	0.975	52	376	3893	4333	-1.233	1162	2731	1297	3036	0
2	11	12	"ssrB"	"STM1391"	8390	44270	90	639	703	180	56	58	14	100	100	0	6566	7107	1834	69	77	33	100	100	0	0.090	0.092	0.090	0.092	1.163	0.090	0.975	52	396	7080	7685	-3.478	583	6497	647	7038	0
2	12	12	"ssrB"	"STM1391"	8580	44280	90	699	763	193	56	57	13	100	100	0	6930	7475	1561	73	77	35	100	100	0	0.094	0.096	0.095	0.094	1.111	0.096	0.979	52	372	7500	8109	-3.415	643	6857	707	7402	0
2	13	12	"lrp"	"STM0959"	8750	44270	90	2264	2299	286	56	57	12	100	100	0	4549	4633	585	68	70	11	100	100	0	0.493	0.491	0.495	0.492	1.074	0.487	0.986	52	395	6689	6808	-1.021	2208	4481	2243	4565	0
2	14	12	"lrp"	"STM0959"	8930	44270	90	2892	3242	1077	56	58	14	100	100	0	5499	5882	1663	68	69	11	100	100	0	0.522	0.548	0.532	0.546	1.135	0.544	0.973	52	394	8267	9000	-0.937	2836	5431	3186	5814	0
2	15	12	"gyrA"	"STM2272"	9110	44270	100	11570	11013	2098	56	58	14	100	100	0	26726	26011	2916	67	68	12	100	100	0	0.432	0.422	0.433	0.413	1.204	0.427	0.981	80	440	38173	36901	-1.211	11514	26659	10957	25944	0
2	16	12	"gyrA"	"STM2272"	9290	44280	90	2396	2431	764	56	57	14	100	100	0	8246	7992	2091	67	67	13	100	100	0	0.286	0.300	0.294	0.294	1.125	0.306	0.982	52	357	10519	10300	-1.805	2340	8179	2375	7925	0
2	17	12	"gyrA"	"STM2272"	9460	44270	90	1147	1163	296	56	57	11	100	100	0	3627	3740	1010	67	70	16	100	100	0	0.306	0.301	0.301	0.303	1.138	0.298	0.978	52	349	4651	4780	-1.706	1091	3560	1107	3673	0
2	18	12	"csrA"	"STM2826"	9630	44270	90	717	755	182	55	56	13	100	100	0	2016	2183	562	66	67	10	100	100	0	0.339	0.331	0.330	0.332	1.153	0.319	0.962	52	364	2612	2817	-1.559	662	1950	700	2117	0
2	19	12	"crp"	"STM3466"	9800	44270	90	1165	1125	251	55	57	14	100	100	0	5929	5669	1558	66	72	55	100	100	0	0.189	0.191	0.191	0.195	1.170	0.183	0.979	52	367	6973	6673	-2.401	1110	5863	1070	5603	0
2	20	12	"yhhP"	"STM3578"	9980	44270	90	190	189	34	56	57	14	100	100	0	1690	1678	323	67	80	81	100	100	0	0.083	0.083	0.080	0.082	1.281	0.080	0.905	52	386	1757	1744	-3.598	134	1623	133	1611	0
2	21	12	"yhhP"	"STM3578"	10170	44260	90	246	878	2544	55	56	12	100	100	0	2708	2888	953	66	73	61	100	100	0	0.072	0.292	0.082	0.102	2.397	0.851	0.109	52	380	2833	3645	-3.790	191	2642	823	2822	0
2	22	12	"topA"	"STM1714"	10340	44270	90	1672	1701	366	55	56	11	100	100	0	11364	11113	2475	64	66	12	100	100	0	0.143	0.149	0.148	0.150	1.146	0.145	0.976	52	373	12917	12695	-2.805	1617	11300	1646	11049	0
2	23	12	"topA"	"STM1714"	10520	44270	80	633	639	154	55	55	12	100	100	0	4198	4107	1102	64	66	12	100	100	0	0.140	0.144	0.144	0.145	1.174	0.142	0.965	52	327	4712	4627	-2.838	578	4134	584	4043	0
2	24	12	"topA"	"STM1714"	10700	44270	90	448	459	140	55	56	12	100	100	0	2842	2881	928	65	65	8	100	100	0	0.142	0.143	0.143	0.143	1.175	0.142	0.962	52	386	3170	3220	-2.821	393	2777	404	2816	0
2	1	13	"ctrl-buffer"	"ctrl-buffer"	6600	44480	50	71	69	20	52	53	11	58	25	0	87	87	14	69	71	16	58	16	0	1.056	0.944	1.000	1.179	2.392	0.651	0.812	12	90	37	35	0.078	19	18	17	18	0
2	2	13	"ctrl-buffer"	"ctrl-buffer"	6790	44450	100	60	70	37	55	55	12	38	20	0	77	98	60	65	66	11	51	35	0	0.417	0.455	0.684	0.722	2.809	0.497	0.352	80	496	17	48	-1.263	5	12	15	33	-50
2	3	13	"ctrl-buffer"	"ctrl-buffer"	6960	44450	50	68	75	17	55	56	13	50	25	0	102	100	26	66	68	10	83	66	0	0.361	0.588	0.673	0.486	3.507	0.308	0.321	12	104	49	54	-1.469	13	36	20	34	0
2	4	13	"ctrl-buffer"	"ctrl-buffer"	7140	44450	90	63	67	17	53	54	12	42	23	0	96	100	27	66	66	10	82	57	0	0.333	0.412	0.532	0.534	3.454	0.342	0.285	52	400	40	48	-1.585	10	30	14	34	0
2	5	13	"ctrl-buffer"	"ctrl-buffer"	7330	44440	60	98	115	63	54	56	14	78	62	0	128	146	98	66	68	15	84	68	0	0.710	0.762	0.957	0.840	2.367	0.633	0.603	32	176	106	141	-0.495	44	62	61	80	0
2	6	13	"ctrl-buffer"	"ctrl-buffer"	7500	44450	100	54	56	19	53	55	12	18	5	0	70	79	69	66	67	10	18	8	0	0.250	0.231	1.050	1.077	3.391	0.181	0.177	80	455	5	16	-2.000	1	4	3	13	-50
2	7	13	"ctrl-buffer"	"ctrl-buffer"	7680	44450	100	54	61	53	53	55	11	16	7	0	68	96	200	66	67	10	15	10	0	0.500	0.267	1.021	0.880	3.275	0.263	0.845	80	435	3	38	-1.000	1	2	8	30	-50
2	8	13	"ctrl-buffer"	"ctrl-buffer"	7840	44460	50	70	73	22	58	59	16	41	16	0	144	144	38	68	76	47	75	25	0	0.158	0.197	0.248	0.255	2.088	0.256	0.508	12	104	88	91	-2.663	12	76	15	76	0
2	9	13	"ctrl-buffer"	"ctrl-buffer"	8030	44470	60	67	67	15	53	55	12	56	21	0	113	122	57	65	66	9	75	62	0	0.292	0.246	0.283	0.294	3.714	0.105	0.402	32	176	62	71	-1.778	14	48	14	57	0
2	10	13	"ctrl-buffer"	"ctrl-buffer"	8210	44450	80	62	69	24	54	56	12	40	26	0	101	137	148	66	68	10	90	75	0	0.229	0.211	0.331	0.359	2.431	0.146	0.376	52	334	43	86	-2.129	8	35	15	71	0
2	11	13	"ctrl-buffer"	"ctrl-buffer"	8390	44440	60	54	59	18	54	55	11	18	12	0	107	128	99	66	68	18	65	50	0	0.000	0.081	0.306	0.264	4.878	0.121	0.246	32	176	41	67	Error	0	41	5	62	0
2	12	13	"ctrl-buffer"	"ctrl-buffer"	8570	44450	100	53	56	12	55	55	13	15	3	0	78	86	42	67	70	23	23	7	0	-0.182	0.053	0.673	0.631	3.361	0.036	0.004	80	492	9	20	Error	-2	11	1	19	-50
2	13	13	"ctrl-buffer"	"ctrl-buffer"	8750	44480	50	65	71	20	54	59	39	16	0	0	105	100	31	67	82	103	0	0	0	0.289	0.515	0.672	0.864	3.720	0.320	0.717	12	104	49	50	-1.788	11	38	17	33	0
2	14	13	"ctrl-buffer"	"ctrl-buffer"	8930	44450	50	65	70	18	53	56	13	41	25	0	100	103	23	65	65	10	91	75	0	0.343	0.447	0.250	0.364	2.336	0.518	0.279	12	104	47	55	-1.544	12	35	17	38	0
2	15	13	"ctrl-buffer"	"ctrl-buffer"	9100	44440	100	57	58	13	55	55	11	25	11	0	75	80	23	64	65	9	52	33	0	0.182	0.188	0.625	0.775	4.542	0.157	0.007	80	452	13	19	-2.459	2	11	3	16	-50
2	16	13	"ctrl-buffer"	"ctrl-buffer"	9280	44440	100	58	59	13	55	57	18	13	3	0	80	87	39	66	67	16	38	18	0	0.214	0.190	0.500	0.586	3.908	0.341	0.111	80	420	17	25	-2.222	3	14	4	21	-50
2	17	13	"ctrl-buffer"	"ctrl-buffer"	9460	44440	100	54	56	10	54	57	17	7	0	0	69	70	11	64	66	16	13	3	0	0.000	0.333	1.500	1.373	2.606	1.324	0.082	80	451	5	8	Error	0	5	2	6	-50
2	18	13	"ctrl-buffer"	"ctrl-buffer"	9640	44440	100	56	56	10	55	61	99	0	0	0	67	74	33	64	65	15	17	7	0	0.333	0.100	1.327	1.026	4.586	0.099	0.010	80	442	4	11	-1.585	1	3	1	10	-50
2	19	13	"ctrl-buffer"	"ctrl-buffer"	9820	44440	100	58	58	14	54	55	12	21	5	0	68	73	22	64	65	18	13	6	0	1.000	0.444	0.714	0.851	3.426	0.257	0.005	80	430	8	13	0.000	4	4	4	9	-50
2	20	13	"ctrl-buffer"	"ctrl-buffer"	9990	44440	100	54	55	13	54	55	12	13	3	0	68	69	9	64	65	12	17	3	0	0.000	0.200	0.947	1.076	3.344	0.227	0.004	80	420	4	6	Error	0	4	1	5	-50
2	21	13	"ctrl-buffer"	"ctrl-buffer"	10170	44440	100	54	54	11	53	55	13	13	2	0	70	71	10	64	65	9	36	12	0	0.167	0.143	0.933	1.034	3.595	133.811	0.000	80	442	7	8	-2.585	1	6	1	7	-50
2	22	13	"ctrl-buffer"	"ctrl-buffer"	10350	44440	100	52	54	13	54	56	13	15	3	0	68	70	16	64	64	10	31	6	0	-0.500	0.000	1.000	0.943	3.695	2.537	0.010	80	432	2	6	Error	-2	4	0	6	-50
2	23	13	"ctrl-buffer"	"ctrl-buffer"	10530	44440	100	59	57	12	54	55	12	18	3	0	68	69	18	63	63	9	27	3	0	1.000	0.500	1.536	1.378	2.399	0.886	0.013	80	432	10	9	0.000	5	5	3	6	-50
2	24	13	"ctrl-buffer"	"ctrl-buffer"	10710	44440	100	53	56	13	53	55	13	20	7	0	70	70	10	62	63	9	45	15	0	0.000	0.375	0.944	1.027	4.029	4.918	0.010	80	464	8	11	Error	0	8	3	8	-50
2	1	14	"malY"	"STM1464"	6600	44630	90	98	103	25	53	54	11	100	94	0	930	922	209	66	68	21	100	100	0	0.052	0.058	0.053	0.055	1.532	0.055	0.647	52	390	909	906	-4.263	45	864	50	856	0
2	2	14	""	"STM1865"	6790	44630	90	146	146	46	54	55	13	98	92	0	1120	1213	543	66	68	20	100	100	0	0.087	0.080	0.077	0.079	1.374	0.076	0.861	52	400	1146	1239	-3.518	92	1054	92	1147	0
2	3	14	"yheU"	"STM3463"	6970	44630	90	230	231	51	53	54	12	100	100	0	2069	2079	473	66	68	12	100	100	0	0.088	0.088	0.090	0.087	1.201	0.086	0.927	52	400	2180	2191	-3.500	177	2003	178	2013	0
2	4	14	""	"STM2507"	7140	44630	90	213	213	39	54	55	12	100	100	0	2578	2589	488	68	69	13	100	100	0	0.063	0.063	0.064	0.062	1.184	0.062	0.939	52	400	2669	2680	-3.981	159	2510	159	2521	0
2	5	14	"ilvY"	"STM3908"	7330	44630	90	464	486	109	55	58	22	100	100	0	7885	7962	1722	70	140	460	100	100	0	0.052	0.055	0.054	0.054	1.144	0.053	0.965	52	414	8224	8323	-4.256	409	7815	431	7892	0
2	6	14	""	"STM2906"	7510	44630	90	215	230	85	52	56	23	100	100	0	1281	1353	566	73	144	477	98	76	0	0.135	0.139	0.140	0.138	1.239	0.134	0.908	52	379	1371	1458	-2.890	163	1208	178	1280	0
2	7	14	"ssaR"	"STM1419"	7680	44630	100	376	374	144	53	54	12	100	98	0	6038	5998	2507	68	68	9	100	100	0	0.054	0.054	0.054	0.054	1.338	0.053	0.951	80	464	6293	6251	-4.208	323	5970	321	5930	0
2	8	14	"pykF"	"STM1378"	7850	44630	90	3012	3456	1473	54	64	79	100	100	0	7025	7268	3043	67	92	213	100	100	0	0.425	0.472	0.472	0.480	1.226	0.472	0.952	52	392	9916	10603	-1.234	2958	6958	3402	7201	0
2	9	14	"gyrB"	"STM3835"	8040	44630	100	2106	1924	761	55	63	71	98	93	0	13799	12356	4745	65	86	192	100	100	0	0.149	0.152	0.148	0.142	1.503	0.151	0.967	80	486	15785	14160	-2.743	2051	13734	1869	12291	0
2	10	14	"serC"	"STM0977"	8220	44630	100	2096	2118	1015	54	56	13	100	100	0	9080	8777	3858	65	65	9	100	100	0	0.227	0.237	0.233	0.228	1.385	0.239	0.972	80	484	11057	10776	-2.142	2042	9015	2064	8712	0
2	11	14	"cbiA"	"STM2035"	8400	44630	90	85	89	22	53	54	12	86	71	0	2188	2375	918	65	66	12	100	100	0	0.015	0.016	0.019	0.018	1.456	0.014	0.509	52	400	2155	2346	-6.052	32	2123	36	2310	0
2	12	14	"hin"	"STM2772"	8580	44630	90	165	247	195	54	55	13	100	100	0	3289	5666	5433	66	68	16	100	100	0	0.034	0.034	0.037	0.033	1.362	0.035	0.944	52	388	3334	5793	-4.860	111	3223	193	5600	0
2	13	14	"yfiA"	"STM2665"	8750	44620	90	708	752	194	54	55	13	100	100	0	3020	3158	788	65	67	18	100	100	0	0.221	0.226	0.226	0.225	1.130	0.221	0.968	52	376	3609	3791	-2.176	654	2955	698	3093	0
2	14	14	""	"STM0382"	8930	44630	100	520	505	150	55	57	13	98	97	0	16794	15776	4529	66	75	92	100	100	0	0.028	0.029	0.029	0.029	1.176	0.029	0.967	80	512	17193	16160	-5.169	465	16728	450	15710	0
2	15	14	"ybbP"	"STM0508"	9110	44620	90	1607	1826	671	56	58	13	100	100	0	17212	19228	6327	67	78	107	100	100	0	0.090	0.092	0.091	0.091	1.131	0.091	0.975	52	372	18696	20931	-3.467	1551	17145	1770	19161	0
2	16	14	"fepE"	"STM0589"	9280	44620	100	763	795	262	54	56	16	98	98	0	15191	14952	5419	66	68	14	100	100	0	0.047	0.050	0.049	0.052	1.359	0.048	0.967	80	483	15834	15627	-4.415	709	15125	741	14886	0
2	17	14	"trpL"	"STM1722"	9470	44630	80	62	66	19	54	57	15	38	9	0	150	161	54	64	66	15	100	96	0	0.093	0.124	0.122	0.130	2.686	0.121	0.150	52	327	94	109	-3.426	8	86	12	97	0
2	18	14	"ivbL"	"STM3797"	9630	44620	90	75	77	23	54	61	107	0	0	0	468	527	218	64	67	18	100	100	0	0.052	0.050	0.051	0.052	1.746	0.100	0.014	52	379	425	486	-4.266	21	404	23	463	0
2	19	14	"murI"	"STM4131"	9810	44620	90	565	692	381	53	60	105	100	100	0	2635	3506	2417	64	67	20	100	100	0	0.199	0.186	0.188	0.189	1.219	0.172	0.941	52	395	3083	4081	-2.328	512	2571	639	3442	0
2	20	14	"EMPTY"	"EMPTY"	10000	44620	100	54	54	14	54	55	12	16	7	0	65	65	8	63	64	13	6	0	0	0.000	0.000	1.619	1.281	3.941	0.117	0.010	80	470	2	2	Error	0	2	0	2	-75
2	21	14	"EMPTY"	"EMPTY"	10170	44620	100	55	56	16	54	55	12	15	5	0	63	62	8	64	65	10	6	0	0	-1.000	-1.000	1.500	1.797	3.214	0.058	0.004	80	452	0	0	Error	1	-1	2	-2	-75
2	22	14	"EMPTY"	"EMPTY"	10350	44620	100	54	53	10	55	56	12	10	1	0	65	65	9	65	65	9	13	2	0	100000.000	100000.000	1.464	1.223	3.343	0.146	0.006	80	464	-1	-2	16.610	-1	0	-2	0	-75
2	23	14	"EMPTY"	"EMPTY"	10530	44620	100	56	58	14	54	55	11	23	8	0	66	67	10	64	64	9	22	7	0	1.000	1.333	1.402	1.475	3.517	6.199	0.009	80	464	4	7	0.000	2	2	4	3	-75
2	24	14	"EMPTY"	"EMPTY"	10710	44620	100	56	57	13	53	54	11	30	10	0	65	67	10	63	64	9	25	8	0	1.500	1.000	1.556	1.623	3.216	4.484	0.022	80	496	5	8	0.585	3	2	4	4	-75
3	1	1	"yjiW"	"STM4523"	11030	42300	140	137	175	81	56	58	13	100	98	0	3922	6152	3720	77	90	36	100	100	0	0.021	0.020	0.020	0.020	1.284	0.019	0.908	156	856	3926	6194	-5.569	81	3845	119	6075	0
3	2	1	"yjjW"	"STM4565"	11210	42290	90	296	324	115	56	57	13	100	100	0	10911	13041	5619	73	82	60	100	100	0	0.022	0.021	0.020	0.021	1.188	0.020	0.950	52	358	11078	13236	-5.497	240	10838	268	12968	0
3	3	1	"yibL"	"STM3689"	11390	42290	90	327	396	217	58	58	13	100	100	0	4647	5867	3823	72	78	56	100	100	0	0.059	0.058	0.058	0.058	1.249	0.055	0.921	52	380	4844	6133	-4.088	269	4575	338	5795	0
3	4	1	"fba"	"STM3068"	11570	42300	100	9373	9826	4959	59	60	13	100	100	0	15913	16174	7600	71	74	19	100	100	0	0.588	0.607	0.590	0.574	1.366	0.613	0.978	80	449	25156	25870	-0.766	9314	15842	9767	16103	0
3	5	1	"yhaH"	"STM3234"	11750	42290	100	528	593	349	60	63	21	100	100	0	4031	4475	2683	72	80	39	100	100	0	0.118	0.121	0.120	0.120	1.357	0.121	0.953	80	441	4427	4936	-3.081	468	3959	533	4403	0
3	6	1	"rpoD"	"STM3211"	11920	42290	100	12383	11365	4452	62	68	31	100	100	0	26092	23351	9946	72	88	66	100	100	0	0.474	0.486	0.480	0.528	1.461	0.468	0.966	80	462	38341	34582	-1.079	12321	26020	11303	23279	0
3	7	1	""	"STM2551"	12110	42290	100	1136	1226	642	60	60	13	98	96	0	17377	18087	8323	71	76	26	100	100	0	0.062	0.065	0.063	0.061	1.426	0.066	0.966	80	474	18382	19182	-4.008	1076	17306	1166	18016	0
3	8	1	"gltI"	"STM0665"	12290	42280	100	1145	1213	479	58	59	13	100	100	0	14359	14673	4764	70	73	22	100	100	0	0.076	0.079	0.077	0.078	1.198	0.080	0.957	80	456	15376	15758	-3.716	1087	14289	1155	14603	0
3	9	1	"nagC"	"STM0682"	12470	42280	100	756	860	493	58	59	12	100	100	0	12107	12707	7092	69	69	11	100	100	0	0.058	0.063	0.061	0.064	1.286	0.064	0.959	80	466	12736	13440	-4.108	698	12038	802	12638	0
3	10	1	"glnS"	"STM0686"	12640	42280	90	5434	5158	961	59	67	67	100	100	0	27708	26293	4263	69	186	874	100	100	0	0.194	0.194	0.195	0.194	1.102	0.187	0.973	52	379	33014	31323	-2.362	5375	27639	5099	26224	0
3	11	1	"sipD"	"STM2883"	12820	42290	100	11509	11204	4040	61	67	60	100	100	0	16324	16421	5382	71	163	775	97	97	0	0.704	0.682	0.685	0.651	1.430	0.688	0.980	80	484	27701	27493	-0.506	11448	16253	11143	16350	0
3	12	1	"eutC"	"STM2457"	13010	42280	100	241	240	90	60	60	13	98	95	0	15696	15404	6344	71	75	22	100	100	0	0.012	0.012	0.013	0.013	1.336	0.012	0.935	80	454	15806	15513	-6.432	181	15625	180	15333	0
3	13	1	"udp"	"STM3968"	13180	42290	100	2560	2498	427	59	61	13	100	100	0	21616	21199	3036	69	71	12	100	100	0	0.116	0.115	0.116	0.115	1.208	0.113	0.959	80	440	24048	23569	-3.107	2501	21547	2439	21130	0
3	14	1	"metR"	"STM3964"	13360	42290	100	2779	2807	442	59	60	13	100	100	0	21435	21711	1968	71	73	14	100	100	0	0.127	0.127	0.129	0.125	1.175	0.127	0.963	80	452	24084	24388	-2.974	2720	21364	2748	21640	0
3	15	1	"rthB"	"STM3960"	13540	42280	110	1859	1823	543	59	60	13	100	100	0	24071	22977	4365	71	74	15	100	100	0	0.075	0.077	0.075	0.075	1.265	0.075	0.918	80	511	25800	24670	-3.737	1800	24000	1764	22906	0
3	16	1	"yigI"	"STM3956"	13720	42280	100	1195	1165	345	59	60	14	100	100	0	15181	14848	2104	72	78	26	100	100	0	0.075	0.075	0.074	0.071	1.303	0.076	0.921	80	444	16245	15882	-3.733	1136	15109	1106	14776	0
3	17	1	"corA"	"STM3952"	13890	42280	100	3676	3516	606	61	62	14	100	100	0	29423	28492	3333	71	79	28	100	100	0	0.123	0.122	0.123	0.120	1.168	0.119	0.951	80	444	32967	31876	-3.021	3615	29352	3455	28421	0
3	18	1	"yigA"	"STM3948"	14070	42280	100	1962	2437	1543	59	61	14	100	100	0	13727	14561	4769	68	70	11	100	100	0	0.139	0.164	0.140	0.150	1.248	0.181	0.883	80	444	15562	16871	-2.844	1903	13659	2378	14493	0
3	19	1	"priB"	"STM4392"	14250	42280	100	7145	8310	5243	59	60	14	100	100	0	1878	2097	1205	68	68	10	100	100	0	3.915	4.067	3.938	4.253	1.383	4.267	0.941	80	456	8896	10280	1.969	7086	1810	8251	2029	0
3	20	1	"ytfJ"	"STM4405"	14430	42280	100	594	600	241	58	60	14	100	100	0	10981	11282	4743	69	70	12	100	100	0	0.049	0.048	0.048	0.048	1.212	0.048	0.960	80	432	11448	11755	-4.348	536	10912	542	11213	0
3	21	1	"mpl"	"STM4416"	14600	42270	110	5028	4943	580	60	61	13	100	100	0	31941	30956	5940	68	70	12	100	100	0	0.156	0.158	0.155	0.162	1.267	0.150	0.955	80	515	36841	35771	-2.682	4968	31873	4883	30888	0
3	22	1	""	"STM4420"	14780	42280	100	534	501	154	60	60	13	100	100	0	23189	21826	6025	69	72	16	100	100	0	0.021	0.020	0.021	0.020	1.199	0.020	0.958	80	444	23594	22198	-5.608	474	23120	441	21757	0
3	23	1	""	"STM4424"	14960	42270	100	299	290	78	59	60	12	100	98	0	26346	24515	6985	68	71	16	100	100	0	0.009	0.009	0.011	0.012	1.150	0.009	0.941	80	442	26518	24678	-6.775	240	26278	231	24447	0
3	24	1	""	"STM4428"	15140	42280	100	417	393	89	60	60	13	100	100	0	25971	25128	3921	68	69	11	100	100	0	0.014	0.013	0.014	0.014	1.131	0.013	0.939	80	488	26260	25393	-6.181	357	25903	333	25060	0
3	1	2	"clpX"	"STM0449"	11050	42470	100	5951	6344	2100	60	62	15	100	100	0	7120	7742	2311	109	118	47	100	100	0	0.840	0.823	0.841	0.811	1.265	0.833	0.936	80	411	12902	13917	-0.251	5891	7011	6284	7633	0
3	2	2	"ptrB"	"STM1879"	11230	42460	100	1317	1367	697	57	59	18	100	100	0	18538	18541	9034	72	81	59	100	100	0	0.068	0.071	0.069	0.067	1.443	0.071	0.968	80	442	19726	19779	-3.873	1260	18466	1310	18469	0
3	3	2	"yihV"	"STM4024"	11410	42460	100	219	229	95	56	58	13	98	96	0	10302	10748	5406	71	78	29	100	100	0	0.016	0.016	0.017	0.018	1.425	0.016	0.921	80	420	10394	10850	-5.972	163	10231	173	10677	0
3	4	2	"thiG"	"STM4160"	11580	42460	100	200	209	88	57	58	12	97	92	0	7446	7899	4115	69	72	16	100	100	0	0.019	0.019	0.019	0.020	1.389	0.019	0.916	80	415	7520	7982	-5.689	143	7377	152	7830	0
3	5	2	"thiC"	"STM4164"	11770	42460	100	130	139	70	60	67	32	83	56	0	3367	3419	1790	71	87	66	100	100	0	0.021	0.024	0.022	0.024	1.509	0.023	0.617	80	429	3366	3427	-5.557	70	3296	79	3348	0
3	6	2	"yjaG"	"STM4169"	11940	42470	100	1292	1394	695	60	67	33	100	98	0	9726	10119	4316	72	91	72	100	100	0	0.128	0.133	0.129	0.123	1.493	0.135	0.952	80	430	10886	11381	-2.970	1232	9654	1334	10047	0
3	7	2	""	"STM2701"	12130	42470	110	179	190	49	58	59	12	100	100	0	7696	8417	3162	70	73	25	100	100	0	0.016	0.016	0.015	0.016	1.345	0.015	0.848	80	466	7747	8479	-5.978	121	7626	132	8347	0
3	8	2	"stfE"	"STM0198"	12300	42460	100	101	110	39	57	58	11	90	82	0	3544	3761	1457	70	73	22	100	100	0	0.013	0.014	0.017	0.018	1.569	0.015	0.653	80	420	3518	3744	-6.303	44	3474	53	3691	0
3	9	2	"eutQ"	"STM2468"	12470	42460	90	105	115	41	57	58	13	96	80	0	3456	4066	1726	70	73	29	100	100	0	0.014	0.015	0.016	0.016	1.369	0.015	0.703	52	365	3434	4054	-6.140	48	3386	58	3996	0
3	10	2	"eutN"	"STM2464"	12650	42460	90	84	109	67	57	58	12	84	55	0	2343	4051	4233	67	71	28	100	100	0	0.012	0.013	0.016	0.017	1.445	0.013	0.735	52	388	2303	4036	-6.397	27	2276	52	3984	0
3	11	2	"prpB"	"STM0368"	12830	42460	90	102	138	105	59	61	14	96	78	0	2256	3379	3398	70	73	18	100	100	0	0.020	0.024	0.020	0.022	1.535	0.026	0.822	52	373	2229	3388	-5.668	43	2186	79	3309	0
3	12	2	"tus"	"STM1470"	13020	42460	100	246	268	104	61	62	13	100	100	0	4076	4455	1989	73	79	26	100	100	0	0.046	0.047	0.047	0.046	1.510	0.043	0.775	80	438	4188	4589	-4.435	185	4003	207	4382	0
3	13	2	"ogt"	"STM1659"	13190	42460	100	735	853	407	60	61	13	100	100	0	8120	9041	3878	72	75	15	100	100	0	0.084	0.088	0.087	0.081	1.478	0.090	0.956	80	408	8723	9762	-3.576	675	8048	793	8969	0
3	14	2	"rpmF"	"STM1191"	13360	42450	90	3086	3383	984	61	69	52	100	100	0	1508	1659	564	73	85	71	100	100	0	2.108	2.095	2.156	2.132	1.169	2.080	0.940	52	354	4460	4908	1.076	3025	1435	3322	1586	0
3	15	2	"fabG"	"STM1195"	13550	42450	100	9512	9875	3654	62	69	47	100	100	0	9856	9728	3294	76	85	62	100	100	0	0.966	1.017	1.024	1.027	1.363	1.030	0.968	80	436	19230	19465	-0.050	9450	9780	9813	9652	0
3	16	2	"phsA"	"STM2065"	13720	42460	100	346	336	103	59	61	13	100	98	0	15172	14485	4357	71	73	17	100	100	0	0.019	0.019	0.019	0.019	1.252	0.019	0.937	80	430	15388	14691	-5.717	287	15101	277	14414	0
3	17	2	"dacD"	"STM2062"	13900	42460	100	1193	1316	565	60	61	14	100	100	0	16621	17714	6504	70	76	25	100	100	0	0.068	0.071	0.072	0.068	1.334	0.072	0.963	80	432	17684	18900	-3.869	1133	16551	1256	17644	0
3	18	2	"pefD"	"PSLT016"	14080	42450	100	220	252	107	58	60	13	100	100	0	13867	15495	6666	67	68	10	100	100	0	0.012	0.013	0.013	0.014	1.268	0.013	0.909	80	418	13962	15622	-6.413	162	13800	194	15428	0
3	19	2	"ybjG"	"STM0865"	14250	42460	100	543	754	819	57	59	13	100	100	0	2569	3340	2983	66	67	10	100	100	0	0.194	0.213	0.195	0.195	1.308	0.236	0.899	80	420	2989	3971	-2.365	486	2503	697	3274	0
3	20	2	"thiM"	"STM2147"	14430	42450	100	92	118	86	58	59	14	87	58	0	845	1233	1445	67	67	9	100	100	0	0.044	0.051	0.048	0.048	1.707	0.053	0.833	80	420	812	1226	-4.516	34	778	60	1166	0
3	21	2	"thiI"	"STM0425"	14610	42460	100	508	657	569	58	60	14	98	98	0	3977	5179	4293	67	68	10	100	100	0	0.115	0.117	0.115	0.108	1.482	0.120	0.920	80	430	4360	5711	-3.119	450	3910	599	5112	0
3	22	2	"hilD"	"STM2875"	14790	42450	100	2593	2902	1512	57	59	12	100	100	0	2967	3278	1720	67	68	9	100	100	0	0.874	0.886	0.858	0.902	1.401	0.882	0.950	80	418	5436	6056	-0.193	2536	2900	2845	3211	0
3	23	2	"prgK"	"STM2871"	14960	42450	100	2183	2992	2910	58	59	13	100	100	0	3125	4031	3723	66	67	10	100	100	0	0.695	0.740	0.720	0.734	1.300	0.756	0.949	80	420	5184	6899	-0.526	2125	3059	2934	3965	0
3	24	2	"nhoA"	"STM1582"	15140	42460	100	227	270	199	58	59	13	98	97	0	2459	2869	1829	66	66	10	100	100	0	0.071	0.076	0.075	0.071	1.618	0.074	0.670	80	452	2562	3015	-3.824	169	2393	212	2803	0
3	1	3	"hsdS"	"STM4524"	11040	42640	90	448	486	164	59	62	19	100	100	0	13829	14407	5686	78	169	634	100	100	0	0.028	0.030	0.028	0.030	1.266	0.028	0.940	52	369	14140	14756	-5.144	389	13751	427	14329	0
3	2	3	"hisF"	"STM2077"	11220	42640	90	1934	2393	1393	58	64	47	100	100	0	8711	10363	5858	68	175	657	100	100	0	0.217	0.227	0.217	0.230	1.226	0.224	0.968	52	389	10519	12630	-2.204	1876	8643	2335	10295	0
3	3	3	"trmD"	"STM2674"	11410	42640	100	6269	7765	5781	56	61	41	100	100	0	2430	2774	1845	67	95	221	93	93	0	2.629	2.848	2.718	3.036	1.477	3.026	0.946	80	450	8576	10416	1.395	6213	2363	7709	2707	0
3	4	3	"fruF"	"STM2206"	11580	42640	90	547	741	442	58	71	72	100	100	0	2598	3216	1630	67	216	937	100	90	0	0.193	0.217	0.207	0.207	1.235	0.197	0.854	52	331	3020	3832	-2.372	489	2531	683	3149	0
3	5	3	"asrB"	"STM2549"	11760	42640	90	117	126	42	58	60	13	98	86	0	2813	3012	1191	67	74	52	100	100	0	0.021	0.023	0.023	0.022	1.546	0.025	0.626	52	375	2805	3013	-5.540	59	2746	68	2945	0
3	6	3	"sifA"	"STM1224"	11930	42640	90	395	471	255	59	60	14	100	100	0	7090	8183	4699	70	95	188	100	100	0	0.048	0.051	0.048	0.050	1.261	0.049	0.916	52	372	7356	8525	-4.385	336	7020	412	8113	0
3	7	3	"cbiM"	"STM2023"	12130	42640	100	128	131	42	56	57	14	96	91	0	3442	3636	1208	68	87	170	100	100	0	0.021	0.021	0.021	0.021	1.420	0.021	0.747	80	446	3446	3643	-5.550	72	3374	75	3568	0
3	8	3	"cbiP"	"STM2019"	12310	42640	100	137	154	59	56	57	12	100	96	0	3059	3466	1822	67	68	9	100	100	0	0.027	0.029	0.030	0.030	1.533	0.026	0.717	80	420	3073	3497	-5.207	81	2992	98	3399	0
3	9	3	"samB"	"PSLT054"	12480	42640	100	219	227	83	57	58	13	100	98	0	4477	4822	2243	67	68	11	100	100	0	0.037	0.036	0.038	0.037	1.505	0.033	0.789	80	418	4572	4925	-4.767	162	4410	170	4755	0
3	10	3	"uhpT"	"STM3787"	12650	42630	90	596	782	545	57	59	20	100	100	0	3351	4259	2442	67	90	167	100	100	0	0.164	0.173	0.162	0.165	1.309	0.179	0.917	52	373	3823	4917	-2.607	539	3284	725	4192	0
3	11	3	"trpA"	"STM1727"	12840	42640	100	222	308	304	58	61	19	100	100	0	2289	3136	3417	68	87	150	100	100	0	0.074	0.081	0.071	0.076	1.441	0.081	0.889	80	461	2385	3318	-3.759	164	2221	250	3068	0
3	12	3	"rhaT"	"STM4050"	13020	42640	100	98	114	57	60	60	12	92	76	0	3346	3948	2254	71	74	15	100	100	0	0.012	0.014	0.016	0.016	1.306	0.016	0.730	80	420	3313	3931	-6.429	38	3275	54	3877	0
3	13	3	"glnQ"	"STM0828"	13190	42640	100	745	767	297	59	60	12	100	100	0	9401	9278	3512	72	75	16	100	100	0	0.074	0.077	0.075	0.075	1.401	0.076	0.936	80	408	10015	9914	-3.765	686	9329	708	9206	0
3	14	3	""	"STM4158"	13370	42640	100	134	156	157	60	63	17	93	85	0	2444	2658	1015	70	72	24	100	100	0	0.031	0.037	0.029	0.030	1.692	0.041	0.322	80	451	2448	2684	-5.004	74	2374	96	2588	0
3	15	3	""	"STM1260"	13550	42640	100	444	461	149	60	62	16	100	100	0	16420	17409	5713	70	71	14	100	100	0	0.023	0.023	0.023	0.023	1.202	0.023	0.958	80	442	16734	17740	-5.412	384	16350	401	17339	0
3	16	3	""	"PSLT026"	13730	42650	100	2758	2760	1332	58	59	13	100	100	0	8626	8637	3197	67	68	15	100	100	0	0.315	0.315	0.310	0.283	1.506	0.328	0.956	80	418	11259	11272	-1.664	2700	8559	2702	8570	0
3	17	3	""	"STM4457"	13900	42640	100	1238	1307	527	59	60	14	100	100	0	7254	7616	2486	67	67	10	100	100	0	0.164	0.165	0.162	0.156	1.331	0.169	0.953	80	420	8366	8797	-2.608	1179	7187	1248	7549	0
3	18	3	"metJ"	"STM4099"	14080	42640	100	574	561	171	58	60	14	100	98	0	4148	4065	1029	66	67	9	100	100	0	0.126	0.126	0.125	0.118	1.416	0.127	0.938	80	430	4598	4502	-2.984	516	4082	503	3999	0
3	19	3	""	"Not LT2a84"	14260	42640	100	142	141	40	57	58	13	96	93	0	6650	6803	1692	67	68	10	100	100	0	0.013	0.012	0.015	0.015	1.244	0.012	0.772	80	432	6668	6820	-6.275	85	6583	84	6736	0
3	20	3	"traW"	"PSLT091"	14440	42630	100	174	182	56	58	59	13	100	98	0	9753	9640	3676	67	67	10	100	100	0	0.012	0.013	0.014	0.015	1.327	0.013	0.893	80	420	9802	9697	-6.384	116	9686	124	9573	0
3	21	3	"traN"	"PSLT095"	14610	42630	100	429	424	133	59	60	14	100	98	0	26259	24167	8658	67	67	10	100	100	0	0.014	0.015	0.015	0.016	1.402	0.015	0.930	80	418	26562	24465	-6.145	370	26192	365	24100	0
3	22	3	"trbB"	"PSLT099"	14790	42630	90	239	268	95	59	60	13	100	100	0	9858	11584	4029	66	73	41	100	100	0	0.018	0.018	0.018	0.018	1.216	0.018	0.909	52	365	9972	11727	-5.766	180	9792	209	11518	0
3	23	3	"traD"	"PSLT104"	14970	42630	100	2598	2635	928	58	59	13	100	100	0	32004	31445	10199	68	72	39	100	100	0	0.080	0.082	0.081	0.081	1.390	0.081	0.952	80	430	34476	33954	-3.652	2540	31936	2577	31377	0
3	24	3	""	"PSLT109"	15140	42620	90	424	519	202	58	59	13	100	100	0	10790	13019	5129	67	78	94	100	100	0	0.034	0.036	0.034	0.035	1.220	0.035	0.929	52	360	11089	13413	-4.873	366	10723	461	12952	0
3	1	4	""	"STM2732"	11060	42820	100	73	77	20	57	58	12	61	28	0	2699	2522	594	70	84	199	100	100	0	0.006	0.008	0.016	0.017	1.401	0.008	0.259	80	467	2645	2472	-7.360	16	2629	20	2452	0
3	2	4	""	"STM2710"	11230	42820	90	128	147	57	58	59	13	100	98	0	9031	9756	2807	70	92	185	100	100	0	0.008	0.009	0.013	0.015	1.349	0.009	0.720	52	365	9031	9775	-7.000	70	8961	89	9686	0
3	3	4	""	"STM1614"	11410	42820	110	346	332	103	57	59	12	100	100	0	22189	20520	7160	72	91	162	100	100	0	0.013	0.013	0.014	0.014	1.379	0.013	0.947	80	475	22406	20723	-6.258	289	22117	275	20448	0
3	4	4	"tehB"	"STM1608"	11600	42800	120	614	680	285	61	68	57	100	99	0	7776	8520	2808	75	170	735	100	100	0	0.072	0.073	0.071	0.070	1.232	0.075	0.937	120	541	8254	9064	-3.800	553	7701	619	8445	0
3	5	4	"tpx"	"STM1682"	11780	42820	100	4220	4266	2072	59	60	14	98	98	0	5813	5845	2490	76	82	29	100	100	0	0.725	0.729	0.721	0.641	1.840	0.747	0.968	80	403	9898	9976	-0.463	4161	5737	4207	5769	0
3	6	4	""	"STM1677"	11950	42820	100	462	460	218	59	59	13	97	93	0	14486	13303	6017	76	80	41	100	100	0	0.028	0.030	0.031	0.031	1.305	0.031	0.952	80	419	14813	13628	-5.160	403	14410	401	13227	0
3	7	4	"uppS"	"STM0221"	12130	42820	100	1740	1778	817	57	59	13	100	100	0	5169	5378	2568	73	76	15	100	100	0	0.330	0.324	0.331	0.306	1.478	0.319	0.967	80	420	6779	7026	-1.598	1683	5096	1721	5305	0
3	8	4	"yaeD"	"STM0248"	12310	42820	100	2260	2348	867	57	59	13	100	100	0	8665	8915	3108	69	72	14	100	100	0	0.256	0.259	0.259	0.251	1.315	0.258	0.968	80	408	10799	11137	-1.964	2203	8596	2291	8846	0
3	9	4	"rof"	"STM0237"	12480	42810	100	62	72	40	57	59	12	31	16	0	92	137	182	68	69	12	75	47	0	0.208	0.217	0.478	0.486	3.517	0.202	0.641	80	428	29	84	-2.263	5	24	15	69	-50
3	10	4	"yeeX"	"STM2059"	12670	42820	100	1155	1152	389	59	61	14	100	100	0	3899	4042	1321	70	76	74	100	100	0	0.286	0.275	0.279	0.259	1.479	0.272	0.952	80	450	4925	5065	-1.805	1096	3829	1093	3972	0
3	11	4	"sbcB"	"STM2067"	12840	42820	100	548	584	208	59	60	13	100	100	0	7380	7564	2244	71	74	15	100	100	0	0.067	0.070	0.067	0.067	1.339	0.071	0.935	80	408	7798	8018	-3.902	489	7309	525	7493	0
3	12	4	"fixC"	"STM0077"	13020	42820	100	234	238	62	60	61	13	100	98	0	16282	16117	3565	75	80	20	100	100	0	0.011	0.011	0.012	0.012	1.191	0.011	0.916	80	420	16381	16220	-6.541	174	16207	178	16042	0
3	13	4	"yjbC"	"STM4193"	13200	42810	100	984	1069	374	61	62	13	100	100	0	14970	15764	4416	74	80	21	100	100	0	0.062	0.064	0.063	0.062	1.262	0.065	0.961	80	408	15819	16698	-4.012	923	14896	1008	15690	0
3	14	4	"dinF"	"STM4238"	13380	42820	100	4579	4735	2169	58	60	13	100	100	0	20078	21263	8038	69	71	12	100	100	0	0.226	0.221	0.223	0.200	1.545	0.227	0.977	80	395	24530	25871	-2.146	4521	20009	4677	21194	0
3	15	4	""	"STM4267"	13550	42820	100	359	351	107	58	60	12	100	98	0	7743	7466	2447	69	72	17	100	100	0	0.039	0.040	0.039	0.040	1.367	0.039	0.941	80	418	7975	7690	-4.672	301	7674	293	7397	0
3	16	4	"malE"	"STM4229"	13740	42820	100	521	483	141	59	60	12	97	95	0	32152	30318	7047	69	72	17	100	100	0	0.014	0.014	0.015	0.015	1.110	0.014	0.951	80	392	32545	30673	-6.118	462	32083	424	30249	0
3	17	4	"yfdZ"	"STM2402"	13900	42820	100	3164	2805	966	58	59	13	100	100	0	28687	25757	7728	68	69	12	100	100	0	0.109	0.107	0.109	0.105	1.448	0.107	0.971	80	405	31725	28436	-3.204	3106	28619	2747	25689	0
3	18	4	"yfcA"	"STM2382"	14090	42810	100	802	825	298	58	59	13	100	100	0	11132	11590	4831	67	69	12	100	100	0	0.067	0.067	0.065	0.069	1.364	0.064	0.963	80	418	11809	12290	-3.895	744	11065	767	11523	0
3	19	4	"ybdB"	"STM0599"	14250	42810	90	593	606	167	58	62	26	100	100	0	3779	3690	1059	68	96	188	100	100	0	0.144	0.151	0.150	0.150	1.183	0.150	0.951	52	339	4246	4170	-2.794	535	3711	548	3622	0
3	20	4	"fsr"	"STM0493"	14440	42810	100	1047	1043	295	58	62	22	100	100	0	28619	27333	7352	71	99	159	100	100	0	0.035	0.036	0.035	0.035	1.268	0.036	0.966	80	462	29537	28247	-4.851	989	28548	985	27262	0
3	21	4	"ybbB"	"STM0513"	14620	42810	100	864	989	421	58	59	12	100	100	0	15631	17000	7113	68	72	24	100	100	0	0.052	0.055	0.052	0.056	1.289	0.055	0.962	80	428	16369	17863	-4.271	806	15563	931	16932	0
3	22	4	"lpxH"	"STM0535"	14800	42810	100	802	814	294	56	58	13	100	100	0	10373	10517	3529	67	68	10	100	100	0	0.072	0.073	0.073	0.071	1.311	0.072	0.953	80	418	11052	11208	-3.788	746	10306	758	10450	0
3	23	4	""	"STM0563"	14970	42800	100	58	73	66	57	58	13	25	8	0	83	189	448	68	68	10	61	32	0	0.067	0.132	0.375	0.412	3.740	0.125	0.649	80	408	16	137	-3.907	1	15	16	121	-50
3	24	4	"fepD"	"STM0592"	15150	42810	100	1632	1532	519	57	58	13	100	100	0	17820	17648	5937	69	70	23	100	100	0	0.089	0.084	0.085	0.082	1.340	0.083	0.963	80	471	19326	19054	-3.494	1575	17751	1475	17579	0
3	1	5	"yeaZ"	"STM1820"	11070	43000	100	1773	1714	663	57	58	13	100	100	0	8624	8098	2772	70	73	17	100	100	0	0.201	0.206	0.203	0.200	1.165	0.210	0.984	80	452	10270	9685	-2.318	1716	8554	1657	8028	0
3	2	5	"ymgE"	"STM1797"	11240	43000	100	182	223	160	58	60	13	100	100	0	2734	2835	689	72	78	101	100	100	0	0.047	0.060	0.047	0.050	1.685	0.063	0.513	80	430	2786	2928	-4.424	124	2662	165	2763	0
3	3	5	"narJ"	"STM1762"	11420	42990	100	172	197	75	58	59	12	100	100	0	9106	10586	5068	73	77	15	100	100	0	0.013	0.013	0.013	0.014	1.260	0.013	0.920	80	430	9147	10652	-6.308	114	9033	139	10513	0
3	4	5	"manY"	"STM1831"	11600	42990	100	1672	1743	370	61	62	14	100	100	0	9231	9526	1996	78	84	28	100	100	0	0.176	0.178	0.176	0.178	1.133	0.176	0.971	80	428	10764	11130	-2.506	1611	9153	1682	9448	0
3	5	5	"minD"	"STM1815"	11780	42990	100	3417	3613	1558	61	63	16	100	100	0	11952	12352	4499	79	89	35	100	100	0	0.283	0.289	0.283	0.280	1.196	0.296	0.980	80	420	15229	15825	-1.823	3356	11873	3552	12273	0
3	6	5	"ycgB"	"STM1804"	11950	42980	90	561	608	141	60	61	13	100	100	0	18965	19976	4611	77	93	110	100	100	0	0.027	0.028	0.027	0.027	1.131	0.028	0.918	52	360	19389	20447	-5.237	501	18888	548	19899	0
3	7	5	"glnA"	"STM4007"	12140	42990	100	2349	2334	579	60	61	13	100	100	0	12424	12165	2550	74	86	99	100	100	0	0.185	0.188	0.188	0.186	1.171	0.188	0.974	80	437	14639	14365	-2.432	2289	12350	2274	12091	0
3	8	5	"yijC"	"STM4127"	12310	42990	100	1113	1181	411	59	60	13	100	100	0	6440	6737	2489	71	74	15	100	100	0	0.165	0.168	0.168	0.170	1.214	0.166	0.979	80	408	7423	7788	-2.595	1054	6369	1122	6666	0
3	9	5	""	"STM4080"	12490	43000	100	567	588	184	58	59	12	100	100	0	7357	7278	2186	70	72	14	100	100	0	0.070	0.074	0.072	0.072	1.197	0.073	0.966	80	442	7796	7738	-3.840	509	7287	530	7208	0
3	10	5	"sbp"	"STM4063"	12670	43000	100	938	986	331	59	61	13	100	100	0	11719	11962	3673	73	77	19	100	100	0	0.075	0.078	0.076	0.075	1.268	0.078	0.965	80	420	12525	12816	-3.728	879	11646	927	11889	0
3	11	5	""	"STM4051"	12850	42990	100	149	155	38	58	59	12	100	100	0	7043	7031	2029	73	76	14	100	100	0	0.013	0.014	0.014	0.015	1.276	0.013	0.845	80	420	7061	7055	-6.259	91	6970	97	6958	0
3	12	5	"fdhD"	"STM4038"	13030	42990	100	527	606	427	60	62	14	98	98	0	7004	8065	5614	75	79	21	100	100	0	0.067	0.068	0.066	0.063	1.326	0.070	0.970	80	420	7396	8536	-3.891	467	6929	546	7990	0
3	13	5	"rplQ"	"STM3414"	13210	42980	100	7922	9345	5606	60	62	14	100	100	0	2179	2426	1432	72	78	24	100	100	0	3.731	3.944	3.837	4.112	1.332	4.042	0.944	80	430	9969	11639	1.900	7862	2107	9285	2354	0
3	14	5	"rpmD"	"STM3422"	13390	42980	100	5762	5579	2133	59	60	12	100	100	0	635	655	263	68	69	9	100	100	0	10.058	9.404	9.404	10.005	1.321	9.261	0.971	80	395	6270	6107	3.330	5703	567	5520	587	0
3	15	5	"rplX"	"STM3429"	13560	42990	100	9750	9714	1924	60	61	12	100	100	0	958	942	186	68	70	25	100	100	0	10.888	11.046	11.003	11.078	1.117	11.113	0.978	80	396	10580	10528	3.445	9690	890	9654	874	0
3	16	5	"rplP"	"STM3433"	13740	42990	100	12630	12347	2688	61	61	13	100	100	0	1278	1237	233	68	71	67	100	100	0	10.388	10.510	10.542	10.454	1.137	10.718	0.973	80	420	13779	13455	3.377	12569	1210	12286	1169	0
3	17	5	"rplB"	"STM3437"	13920	42990	100	27135	26077	5268	60	60	14	100	100	0	2843	2756	576	67	68	9	100	100	0	9.753	9.675	9.661	9.723	1.174	9.804	0.967	80	421	29851	28706	3.286	27075	2776	26017	2689	0
3	18	5	"yheN"	"STM3451"	14100	42990	100	749	775	269	58	59	12	100	100	0	3729	3724	1080	68	68	9	100	100	0	0.189	0.196	0.188	0.188	1.268	0.199	0.956	80	420	4352	4373	-2.405	691	3661	717	3656	0
3	19	5	""	"STM4465"	14270	42980	110	293	292	73	58	61	14	100	100	0	11688	11320	3628	68	100	141	100	100	0	0.020	0.021	0.021	0.021	1.355	0.020	0.945	80	491	11855	11486	-5.628	235	11620	234	11252	0
3	20	5	"idnR"	"STM4481"	14470	43000	100	246	234	73	58	60	14	100	93	0	8696	8035	2881	69	125	475	97	93	0	0.022	0.022	0.023	0.024	1.579	0.021	0.903	80	390	8815	8142	-5.520	188	8627	176	7966	0
3	21	5	"yjiG"	"STM4513"	14630	43010	150	256	244	110	58	69	42	89	75	0	9398	8000	4395	70	503	1710	91	76	0	0.021	0.023	0.024	0.026	1.861	0.023	0.915	156	604	9526	8116	-5.558	198	9328	186	7930	0
3	22	5	"yjjI"	"STM4566"	14800	42980	100	419	429	137	59	74	51	98	97	0	17719	18065	6063	71	735	2079	100	96	0	0.020	0.021	0.021	0.021	1.232	0.020	0.960	80	377	18008	18364	-5.615	360	17648	370	17994	0
3	23	5	"sthA"	"STM4594"	14980	42980	100	283	271	82	57	58	12	97	97	0	9575	9756	3437	70	71	14	100	100	0	0.024	0.022	0.022	0.022	1.258	0.021	0.913	80	432	9731	9900	-5.394	226	9505	214	9686	0
3	24	5	""	"STM3736"	15150	42970	90	427	476	149	58	59	13	100	100	0	12229	13740	4580	69	84	121	100	100	0	0.030	0.031	0.030	0.030	1.134	0.030	0.962	52	360	12529	14089	-5.042	369	12160	418	13671	0
3	1	6	"gntT"	"STM3512"	11070	43180	100	491	487	166	57	58	12	100	100	0	12820	12557	4395	70	75	20	100	100	0	0.034	0.034	0.034	0.034	1.202	0.034	0.972	80	461	13184	12917	-4.877	434	12750	430	12487	0
3	2	6	"sspB"	"STM3341"	11250	43180	100	2230	2149	735	57	59	13	100	100	0	4444	4326	1322	69	70	12	100	100	0	0.497	0.491	0.490	0.464	1.305	0.497	0.983	80	420	6548	6349	-1.010	2173	4375	2092	4257	0
3	3	6	"yhcH"	"STM3335"	11430	43180	100	213	218	70	57	58	12	98	93	0	6049	6008	1875	70	71	12	100	100	0	0.026	0.027	0.026	0.026	1.293	0.028	0.921	80	442	6135	6099	-5.260	156	5979	161	5938	0
3	4	6	"yrbB"	"STM3309"	11600	43160	90	519	543	126	59	61	20	100	100	0	3019	3035	687	72	82	79	100	100	0	0.156	0.163	0.163	0.163	1.161	0.164	0.959	52	371	3407	3447	-2.680	460	2947	484	2963	0
3	5	6	"folP"	"STM3295"	11790	43170	100	1843	1862	733	60	62	20	100	100	0	10554	10429	4393	73	88	77	100	100	0	0.170	0.174	0.175	0.176	1.257	0.171	0.982	80	449	12264	12158	-2.555	1783	10481	1802	10356	0
3	6	6	"mtr"	"STM3279"	11950	43170	90	1135	1156	340	60	63	31	100	100	0	15495	15681	4820	72	123	380	100	100	0	0.070	0.070	0.071	0.071	1.214	0.070	0.978	52	376	16498	16705	-3.843	1075	15423	1096	15609	0
3	7	6	"yghA"	"STM3157"	12130	43170	90	1398	1498	471	59	69	59	100	100	0	11119	11754	3896	73	178	596	100	100	0	0.121	0.123	0.121	0.124	1.168	0.120	0.976	52	383	12385	13120	-3.044	1339	11046	1439	11681	0
3	8	6	""	"STM3129"	12320	43170	100	317	311	95	57	64	48	98	95	0	15154	14313	4529	73	121	426	100	100	0	0.017	0.018	0.018	0.018	1.329	0.018	0.949	80	450	15341	14494	-5.858	260	15081	254	14240	0
3	9	6	"yqgF"	"STM3097"	12490	43170	90	408	411	82	57	58	12	100	100	0	4981	5030	1056	73	78	32	100	100	0	0.072	0.071	0.072	0.071	1.132	0.070	0.969	52	349	5259	5311	-3.806	351	4908	354	4957	0
3	10	6	"galP"	"STM3091"	12670	43170	100	409	442	162	59	60	13	100	100	0	9567	9744	3305	76	84	34	100	100	0	0.037	0.040	0.039	0.039	1.273	0.040	0.952	80	430	9841	10051	-4.761	350	9491	383	9668	0
3	11	6	""	"STM3071"	12850	43170	100	175	199	95	59	61	13	100	98	0	3861	4433	2197	79	85	24	100	100	0	0.031	0.032	0.030	0.030	1.416	0.033	0.868	80	432	3898	4494	-5.027	116	3782	140	4354	0
3	12	6	"bglA"	"STM3051"	13030	43170	100	813	808	322	61	63	15	100	98	0	16556	15862	6121	79	88	38	100	100	0	0.046	0.047	0.047	0.047	1.363	0.047	0.967	80	442	17229	16530	-4.454	752	16477	747	15783	0
3	13	6	""	"STM1301"	13220	43170	100	287	337	244	61	65	28	97	92	0	3483	3145	1602	75	86	45	100	100	0	0.066	0.090	0.075	0.089	1.728	0.090	0.652	80	427	3634	3346	-3.915	226	3408	276	3070	0
3	14	6	""	"STM1328"	13380	43160	110	11635	12310	5790	60	64	27	100	100	0	11245	11507	5374	71	95	94	98	97	0	1.036	1.071	1.057	1.181	1.551	1.072	0.976	80	465	22749	23686	0.051	11575	11174	12250	11436	0
3	15	6	""	"STM1368"	13560	43160	110	1144	1153	343	59	76	266	97	90	0	28511	28301	9245	70	98	145	100	100	0	0.038	0.039	0.038	0.040	1.325	0.038	0.959	80	478	29526	29325	-4.712	1085	28441	1094	28231	0
3	16	6	"ydhC"	"STM1428"	13730	43160	90	583	619	202	59	83	305	94	26	0	13216	14517	4944	70	161	600	100	100	0	0.040	0.039	0.039	0.039	1.175	0.037	0.324	52	365	13670	15007	-4.649	524	13146	560	14447	0
3	17	6	"slyB"	"STM1445"	13910	43160	90	6930	8267	3884	58	65	37	100	100	0	2957	3462	1542	68	139	546	100	100	0	2.379	2.419	2.422	2.407	1.127	2.435	0.972	52	373	9761	11603	1.250	6872	2889	8209	3394	0
3	18	6	"ydgQ"	"STM1454"	14090	43170	100	855	863	371	58	62	32	96	93	0	9358	9322	3692	67	69	23	100	100	0	0.086	0.087	0.088	0.081	1.425	0.088	0.973	80	442	10088	10060	-3.543	797	9291	805	9255	0
3	19	6	""	"STM3558"	14270	43160	100	719	764	326	58	59	13	100	100	0	4279	4396	2033	67	67	10	100	100	0	0.157	0.163	0.162	0.166	1.368	0.160	0.967	80	442	4873	5035	-2.672	661	4212	706	4329	0
3	20	6	"yhhF"	"STM3572"	14450	43170	100	619	628	217	58	59	12	100	100	0	7837	7885	2190	68	70	20	100	100	0	0.072	0.073	0.072	0.068	1.406	0.074	0.958	80	421	8330	8387	-3.792	561	7769	570	7817	0
3	21	6	"yhhP"	"STM3578"	14630	43160	100	228	220	58	58	67	40	92	92	0	2132	2034	598	69	454	1623	75	1	0	0.082	0.082	0.082	0.080	1.396	0.081	0.904	80	358	2233	2127	-3.601	170	2063	162	1965	0
3	22	6	"acpT"	"STM3583"	14810	43160	100	632	639	255	58	69	44	100	100	0	7180	7451	3242	69	551	1766	93	92	0	0.081	0.079	0.077	0.082	1.377	0.078	0.968	80	418	7685	7963	-3.631	574	7111	581	7382	0
3	23	6	"uspB"	"STM3590"	14980	43160	100	1098	1249	675	57	58	12	100	100	0	4143	4752	2886	71	75	19	100	100	0	0.256	0.255	0.248	0.271	1.492	0.243	0.958	80	420	5113	5873	-1.968	1041	4072	1192	4681	0
3	24	6	""	"STM3599"	15160	43160	100	577	553	221	58	59	12	96	93	0	25409	24142	10214	70	76	79	100	100	0	0.020	0.021	0.021	0.021	1.232	0.020	0.971	80	471	25858	24567	-5.609	519	25339	495	24072	0
3	1	7	"dsdA"	"STM3802"	11070	43360	100	576	559	215	58	59	13	98	97	0	15657	15278	5945	69	70	13	100	100	0	0.033	0.033	0.033	0.032	1.247	0.033	0.980	80	444	16106	15710	-4.911	518	15588	501	15209	0
3	2	7	"ibpB"	"STM3808"	11250	43350	100	8353	8274	1709	57	58	12	100	100	0	2727	2582	651	67	67	10	100	100	0	3.119	3.267	3.232	3.388	1.253	3.240	0.979	80	420	10956	10732	1.641	8296	2660	8217	2515	0
3	3	7	"ccmE"	"STM2250"	11420	43350	90	408	405	149	57	58	13	100	100	0	4551	4542	878	67	80	90	100	100	0	0.078	0.078	0.073	0.072	1.628	0.072	0.782	52	357	4835	4823	-3.675	351	4484	348	4475	0
3	4	7	"torA"	"STM3822"	11610	43360	100	244	241	82	57	60	16	97	93	0	12661	12157	4590	71	88	99	100	100	0	0.015	0.015	0.016	0.015	1.250	0.015	0.929	80	453	12777	12270	-6.073	187	12590	184	12086	0
3	5	7	"dgoA"	"STM3828"	11780	43360	110	247	253	72	57	59	16	98	98	0	7359	7429	2347	71	83	68	100	100	0	0.026	0.027	0.027	0.026	1.250	0.026	0.920	80	478	7478	7554	-5.261	190	7288	196	7358	0
3	6	7	""	"STM3832"	11960	43350	90	310	326	132	58	60	14	100	100	0	15104	14301	3581	70	106	278	100	100	0	0.017	0.019	0.018	0.018	1.373	0.018	0.794	52	382	15286	14499	-5.899	252	15034	268	14231	0
3	7	7	"rluA"	"STM0095"	12150	43350	100	773	746	202	58	61	25	100	100	0	9491	9269	2042	72	111	307	100	100	0	0.076	0.075	0.074	0.073	1.263	0.075	0.962	80	461	10134	9885	-3.720	715	9419	688	9197	0
3	8	7	"yabK"	"STM0107"	12330	43350	100	85	97	41	58	58	13	76	51	0	1182	1167	502	72	74	15	100	100	0	0.024	0.036	0.036	0.035	1.892	0.035	0.461	80	420	1137	1134	-5.361	27	1110	39	1095	0
3	9	7	"ftsL"	"STM0121"	12500	43350	100	673	685	346	57	58	12	100	93	0	3817	3878	2050	71	75	23	100	100	0	0.164	0.165	0.162	0.155	1.631	0.163	0.961	80	440	4362	4435	-2.604	616	3746	628	3807	0
3	10	7	"murG"	"STM0128"	12680	43340	90	1117	1128	238	59	59	12	100	100	0	5375	5272	1058	73	74	14	100	100	0	0.200	0.206	0.204	0.205	1.132	0.200	0.975	52	366	6360	6268	-2.325	1058	5302	1069	5199	0
3	11	7	"mutT"	"STM0137"	12870	43350	100	308	303	105	59	60	13	96	96	0	5298	5010	1718	73	75	15	100	100	0	0.048	0.049	0.048	0.048	1.326	0.050	0.923	80	439	5474	5181	-4.391	249	5225	244	4937	0
3	12	7	""	"STM0149"	13040	43340	90	286	280	64	58	60	13	100	100	0	10233	9602	2292	71	75	17	100	100	0	0.022	0.023	0.023	0.023	1.246	0.023	0.930	52	357	10390	9753	-5.478	228	10162	222	9531	0
3	13	7	""	"STM1548"	13220	43350	100	894	844	261	57	59	14	100	100	0	14134	13152	3499	72	80	29	100	100	0	0.060	0.060	0.060	0.057	1.419	0.060	0.958	80	430	14899	13867	-4.070	837	14062	787	13080	0
3	14	7	""	"STM1552"	13400	43350	100	447	448	150	59	60	13	98	98	0	14526	14900	4518	70	80	74	100	100	0	0.027	0.026	0.026	0.026	1.238	0.027	0.955	80	443	14844	15219	-5.219	388	14456	389	14830	0
3	15	7	""	"STM1557"	13570	43340	90	268	272	45	58	59	13	100	100	0	13373	13771	2829	68	74	36	100	100	0	0.016	0.016	0.016	0.016	1.178	0.015	0.931	52	357	13515	13917	-5.985	210	13305	214	13703	0
3	16	7	"rpsV"	"STM1565"	13750	43340	90	142	150	51	59	59	13	100	92	0	1542	1416	574	66	71	34	100	100	0	0.056	0.067	0.067	0.062	1.401	0.069	0.843	52	381	1559	1441	-4.152	83	1476	91	1350	0
3	17	7	"fdnH"	"STM1569"	13920	43340	90	800	894	307	58	60	17	100	100	0	11303	11778	4195	67	101	268	100	100	0	0.066	0.071	0.070	0.072	1.191	0.069	0.967	52	381	11978	12547	-3.921	742	11236	836	11711	0
3	18	7	""	"STM1573"	14100	43340	90	701	708	122	57	60	18	100	100	0	4601	4641	905	67	98	262	100	100	0	0.142	0.142	0.143	0.143	1.130	0.139	0.968	52	373	5178	5225	-2.816	644	4534	651	4574	0
3	19	7	"yciL"	"STM1719"	14280	43340	90	2135	2234	378	57	59	14	100	100	0	9200	9445	1500	67	68	14	100	100	0	0.228	0.232	0.225	0.232	1.114	0.226	0.970	52	373	11211	11555	-2.136	2078	9133	2177	9378	0
3	20	7	""	"STM1733"	14450	43340	90	289	291	42	57	59	13	100	100	0	3923	3895	518	67	78	82	100	100	0	0.060	0.061	0.061	0.061	1.206	0.058	0.918	52	357	4088	4062	-4.055	232	3856	234	3828	0
3	21	7	""	"STM1741"	14630	43340	100	616	638	205	57	58	12	100	100	0	14226	13861	4855	66	75	73	100	100	0	0.039	0.042	0.041	0.043	1.316	0.041	0.962	80	452	14719	14376	-4.663	559	14160	581	13795	0
3	22	7	"purU"	"STM1756"	14820	43340	100	1545	1536	612	58	59	13	100	97	0	9677	9821	3279	65	66	9	100	100	0	0.155	0.151	0.150	0.138	1.506	0.154	0.964	80	430	11099	11234	-2.692	1487	9612	1478	9756	0
3	23	7	"ychN"	"STM1769"	14990	43340	100	434	420	136	58	58	13	97	97	0	4001	3946	1218	65	66	11	100	100	0	0.096	0.093	0.094	0.090	1.297	0.094	0.952	80	420	4312	4243	-3.388	376	3936	362	3881	0
3	24	7	"pth"	"STM1783"	15170	43330	100	520	544	180	58	58	12	100	100	0	6701	7031	2580	66	67	11	100	100	0	0.070	0.070	0.070	0.070	1.227	0.069	0.967	80	452	7097	7451	-3.844	462	6635	486	6965	0
3	1	8	"yfbK"	"STM2315"	11080	43530	100	379	355	157	58	59	13	98	97	0	15914	13325	6594	70	71	13	100	100	0	0.020	0.022	0.022	0.023	1.400	0.022	0.941	80	452	16165	13552	-5.625	321	15844	297	13255	0
3	2	8	"nuoI"	"STM2321"	11260	43530	100	1333	1397	594	57	59	13	100	100	0	7432	7518	3009	68	68	10	100	100	0	0.173	0.180	0.179	0.182	1.313	0.181	0.976	80	420	8640	8790	-2.529	1276	7364	1340	7450	0
3	3	8	""	"STM2332"	11430	43530	100	550	578	131	57	58	13	100	100	0	9247	9519	2165	67	69	36	100	100	0	0.054	0.055	0.054	0.055	1.168	0.054	0.970	80	430	9673	9973	-4.219	493	9180	521	9452	0
3	4	8	""	"STM2336"	11600	43520	90	961	1139	673	58	67	61	100	100	0	5434	6332	3477	69	119	352	100	100	0	0.168	0.173	0.167	0.170	1.154	0.174	0.950	52	361	6268	7344	-2.571	903	5365	1081	6263	0
3	5	8	""	"STM2342"	11800	43530	100	436	400	138	57	67	60	92	88	0	13297	11706	4135	70	117	309	100	97	0	0.029	0.029	0.029	0.029	1.316	0.029	0.924	80	435	13606	11979	-5.125	379	13227	343	11636	0
3	6	8	"yfcF"	"STM2348"	11970	43530	100	884	930	478	57	60	27	98	97	0	8706	8771	3902	69	73	32	100	100	0	0.096	0.100	0.098	0.093	1.390	0.103	0.963	80	430	9464	9575	-3.385	827	8637	873	8702	0
3	7	8	"sseB"	"STM2535"	12150	43530	100	890	872	330	57	59	14	100	100	0	9874	9330	2916	73	76	19	100	100	0	0.085	0.088	0.087	0.083	1.390	0.090	0.962	80	432	10634	10072	-3.557	833	9801	815	9257	0
3	8	8	""	"STM2552"	12330	43530	100	455	460	163	57	58	12	97	97	0	9314	9236	2955	83	96	39	100	100	0	0.043	0.044	0.044	0.041	1.369	0.045	0.965	80	420	9629	9556	-4.536	398	9231	403	9153	0
3	9	8	"yfhA"	"STM2562"	12510	43530	100	1038	1208	737	58	59	13	100	100	0	12619	14625	7718	76	95	55	100	100	0	0.078	0.079	0.077	0.073	1.399	0.083	0.968	80	420	13523	15699	-3.678	980	12543	1150	14549	0
3	10	8	"yfhB"	"STM2569"	12690	43520	100	271	290	116	58	59	13	100	100	0	3221	3413	1498	70	71	12	100	100	0	0.068	0.069	0.067	0.070	1.422	0.067	0.866	80	452	3364	3575	-3.887	213	3151	232	3343	0
3	11	8	""	"STM2586"	12870	43520	100	413	409	149	59	60	13	98	98	0	13059	12661	4569	72	73	14	100	100	0	0.027	0.028	0.028	0.028	1.278	0.028	0.944	80	420	13341	12939	-5.197	354	12987	350	12589	0
3	12	8	""	"STM2592"	13040	43520	90	248	258	62	57	59	13	100	100	0	9764	9788	1164	70	71	13	100	100	0	0.020	0.021	0.020	0.020	1.252	0.020	0.901	52	372	9885	9919	-5.665	191	9694	201	9718	0
3	13	8	"yhbO"	"STM3269"	13220	43520	100	298	304	93	56	58	13	100	98	0	6128	6201	1959	71	73	13	100	100	0	0.040	0.040	0.041	0.040	1.284	0.040	0.938	80	428	6299	6378	-4.646	242	6057	248	6130	0
3	14	8	"yhbW"	"STM3276"	13380	43520	90	351	360	129	61	63	23	100	98	0	13062	13688	4772	76	164	636	100	100	0	0.022	0.022	0.022	0.021	1.187	0.022	0.954	52	356	13276	13911	-5.485	290	12986	299	13612	0
3	15	8	"nlpI"	"STM3281"	13570	43510	100	12276	10923	3759	65	133	151	93	93	0	14338	12606	4463	79	3686	7825	86	10	0	0.856	0.867	0.884	0.983	1.588	0.606	0.488	80	451	26470	23385	-0.224	12211	14259	10858	12527	100
3	16	8	""	"STM3291"	13750	43520	100	838	787	211	59	93	109	100	97	0	14499	14063	3780	69	1813	5821	96	80	0	0.054	0.052	0.052	0.051	1.261	0.051	0.960	80	430	15209	14722	-4.211	779	14430	728	13994	0
3	17	8	"yhbE"	"STM3302"	13930	43520	100	1408	1374	314	57	59	13	100	100	0	3166	3039	647	66	70	66	100	100	0	0.436	0.443	0.443	0.441	1.220	0.440	0.964	80	442	4451	4290	-1.198	1351	3100	1317	2973	0
3	18	8	"nlp"	"STM3306"	14110	43520	100	284	286	95	59	60	13	98	97	0	3501	3317	1081	65	66	10	100	100	0	0.065	0.070	0.070	0.067	1.326	0.071	0.938	80	430	3661	3479	-3.933	225	3436	227	3252	0
3	19	8	""	"STM0716"	14280	43520	100	569	559	262	58	59	13	97	96	0	8916	8593	3364	65	66	9	100	100	0	0.058	0.059	0.058	0.054	1.425	0.061	0.947	80	418	9362	9029	-4.114	511	8851	501	8528	0
3	20	8	""	"STM0722"	14460	43520	100	161	166	52	57	58	12	97	92	0	10561	10665	3311	67	67	14	100	100	0	0.010	0.010	0.012	0.012	1.169	0.010	0.876	80	418	10598	10707	-6.657	104	10494	109	10598	0
3	21	8	""	"STM0731"	14630	43520	100	2155	1988	618	58	58	12	100	100	0	5598	5236	1473	65	67	10	100	100	0	0.379	0.373	0.381	0.360	1.346	0.374	0.952	80	420	7630	7101	-1.400	2097	5533	1930	5171	0
3	22	8	"ybgE"	"STM0743"	14810	43520	100	537	525	227	58	59	13	100	98	0	3045	2872	966	65	66	9	100	100	0	0.161	0.166	0.159	0.153	1.443	0.172	0.923	80	432	3459	3274	-2.637	479	2980	467	2807	0
3	23	8	"pal"	"STM0749"	14990	43520	100	5623	5994	2361	58	59	13	100	100	0	5429	5870	2004	65	65	10	100	100	0	1.037	1.023	1.021	0.987	1.254	1.046	0.967	80	420	10929	11741	0.053	5565	5364	5936	5805	0
3	24	8	"ybgS"	"STM0759"	15170	43510	100	201	208	68	57	57	12	97	95	0	4481	4678	2147	65	66	10	100	100	0	0.033	0.033	0.033	0.033	1.268	0.032	0.923	80	464	4560	4764	-4.939	144	4416	151	4613	0
3	1	9	"mdfA"	"STM0866"	11090	43710	100	1613	1528	361	57	58	12	100	100	0	25262	24824	3886	68	69	11	100	100	0	0.062	0.059	0.061	0.058	1.201	0.060	0.953	80	452	26750	26227	-4.017	1556	25194	1471	24756	0
3	2	9	"ybjC"	"STM0873"	11260	43710	100	234	267	112	56	57	12	100	100	0	3645	4090	1633	67	68	11	100	100	0	0.050	0.052	0.050	0.050	1.410	0.053	0.897	80	420	3756	4234	-4.329	178	3578	211	4023	0
3	3	9	"ybjO"	"STM0881"	11440	43710	100	465	505	249	55	57	22	98	98	0	9312	9638	4301	68	77	140	100	100	0	0.044	0.047	0.046	0.045	1.370	0.047	0.916	80	432	9654	10020	-4.495	410	9244	450	9570	0
3	4	9	"artI"	"STM0890"	11620	43710	100	2206	2149	827	55	57	15	100	100	0	9668	9358	2458	67	72	106	100	100	0	0.224	0.225	0.222	0.209	1.465	0.232	0.948	80	452	11752	11385	-2.158	2151	9601	2094	9291	0
3	5	9	""	"STM0895"	11800	43710	100	109	112	36	56	58	12	90	78	0	4460	4205	1140	68	68	9	100	100	0	0.012	0.014	0.015	0.016	1.366	0.014	0.655	80	432	4445	4193	-6.373	53	4392	56	4137	0
3	6	9	""	"STM0900"	11970	43700	90	141	159	71	55	57	12	100	98	0	7201	6884	1350	68	75	72	100	100	0	0.012	0.015	0.021	0.021	1.587	0.012	0.446	52	356	7219	6920	-6.374	86	7133	104	6816	0
3	7	9	""	"STM1034"	12140	43700	90	93	115	64	56	57	12	86	69	0	1768	2763	3716	68	83	89	100	100	0	0.022	0.022	0.027	0.027	1.691	0.013	0.459	52	366	1737	2754	-5.522	37	1700	59	2695	0
3	8	9	""	"STM1038"	12330	43700	110	233	249	92	57	59	14	100	98	0	11801	12114	5365	77	97	65	100	100	0	0.015	0.016	0.016	0.017	1.575	0.016	0.923	80	500	11900	12229	-6.058	176	11724	192	12037	0
3	9	9	"aceA"	"STM4184"	12510	43700	100	787	775	185	58	60	13	100	100	0	25636	25452	5654	76	92	52	100	100	0	0.029	0.028	0.028	0.028	1.255	0.028	0.949	80	440	26289	26093	-5.132	729	25560	717	25376	0
3	10	9	""	"STM4195"	12690	43700	90	102	113	40	58	59	13	92	80	0	1427	1657	787	72	75	16	100	100	0	0.032	0.035	0.030	0.032	1.697	0.033	0.642	52	372	1399	1640	-4.945	44	1355	55	1585	0
3	11	9	""	"STM4199"	12870	43700	100	218	231	85	58	59	13	100	100	0	7571	8517	3646	70	72	14	100	100	0	0.021	0.020	0.021	0.021	1.248	0.020	0.907	80	452	7661	8620	-5.551	160	7501	173	8447	0
3	12	9	""	"STM4203"	13040	43700	90	93	92	18	58	58	12	84	71	0	3136	3369	886	70	71	17	100	100	0	0.011	0.010	0.013	0.014	1.246	0.010	0.489	52	365	3101	3333	-6.453	35	3066	34	3299	0
3	13	9	"pduA"	"STM2038"	13210	43700	90	83	85	16	57	58	12	82	57	0	3071	3095	776	71	86	133	100	100	0	0.009	0.009	0.013	0.014	1.308	0.009	0.472	52	380	3026	3052	-6.850	26	3000	28	3024	0
3	14	9	"pduS"	"STM2053"	13400	43700	90	159	156	23	59	68	47	100	61	0	7660	7583	1129	77	463	2277	100	100	0	0.013	0.013	0.014	0.014	1.228	0.012	0.750	52	377	7683	7603	-6.245	100	7583	97	7506	0
3	15	9	"stfC"	"STM0196"	13560	43690	100	440	449	53	100	239	191	100	27	0	20908	21015	1415	1553	9770	10280	100	20	0	0.018	0.018	0.018	0.018	1.151	0.018	0.874	80	431	19695	19811	-5.831	340	19355	349	19462	-50
3	16	9	"eutS"	"STM2470"	13740	43690	100	66	140	150	68	171	175	20	12	0	196	5725	9636	79	6210	9514	22	20	0	-0.017	0.013	0.020	0.037	3.077	0.017	0.948	80	440	115	5718	Error	-2	117	72	5646	-50
3	17	9	"pagK"	"STM1867"	13930	43700	100	186	183	62	57	59	13	92	91	0	1536	1552	622	67	73	38	100	98	0	0.088	0.085	0.087	0.077	1.700	0.082	0.845	80	442	1598	1611	-3.509	129	1469	126	1485	0
3	18	9	"pefI"	"PSLT013"	14100	43690	90	246	248	40	57	58	12	100	100	0	3667	3539	669	67	74	56	100	100	0	0.052	0.055	0.054	0.055	1.246	0.052	0.915	52	364	3789	3663	-4.252	189	3600	191	3472	0
3	19	9	"traM"	"PSLT073"	14290	43690	100	160	158	35	57	58	12	98	96	0	7315	7159	2051	66	71	51	100	100	0	0.014	0.014	0.015	0.016	1.428	0.014	0.847	80	436	7352	7194	-6.137	103	7249	101	7093	0
3	20	9	"traC"	"PSLT088"	14460	43690	100	489	461	154	57	58	12	100	100	0	36493	30897	12632	67	69	11	100	100	0	0.012	0.013	0.013	0.015	1.582	0.012	0.924	80	408	36858	31234	-6.398	432	36426	404	30830	0
3	21	9	""	"STM1623"	14630	43690	90	813	851	176	58	60	14	100	100	0	22289	23903	5164	68	128	495	100	100	0	0.034	0.033	0.033	0.033	1.126	0.032	0.953	52	357	22976	24628	-4.879	755	22221	793	23835	0
3	22	9	"fumB"	"STM4300"	14810	43700	100	450	428	130	57	58	13	100	98	0	14829	13559	4569	67	114	446	100	100	0	0.027	0.027	0.027	0.028	1.401	0.027	0.933	80	442	15155	13863	-5.231	393	14762	371	13492	0
3	23	9	"phnB"	"STM4288"	14990	43690	100	414	419	107	58	58	12	100	100	0	6961	6724	2236	66	66	10	100	100	0	0.052	0.054	0.053	0.057	1.407	0.051	0.926	80	430	7251	7019	-4.276	356	6895	361	6658	0
3	24	9	"nrfD"	"STM4280"	15170	43690	100	137	150	53	57	58	13	97	95	0	5031	5508	2367	66	67	9	100	100	0	0.016	0.017	0.018	0.018	1.443	0.015	0.685	80	464	5045	5535	-5.956	80	4965	93	5442	0
3	1	10	"mog"	"STM0008"	11090	43890	100	571	597	259	56	56	12	100	100	0	6671	6772	3006	65	66	9	100	100	0	0.078	0.081	0.080	0.081	1.399	0.080	0.949	80	452	7121	7248	-3.681	515	6606	541	6707	0
3	2	10	""	"STM0273"	11260	43890	100	104	103	27	56	60	48	48	1	0	3380	3193	1397	66	70	44	100	100	0	0.014	0.015	0.018	0.018	1.457	0.014	0.036	80	420	3362	3174	-6.109	48	3314	47	3127	0
3	3	10	""	"STM0278"	11440	43890	100	124	124	33	56	60	51	71	12	0	5203	4894	1426	66	80	148	100	100	0	0.013	0.014	0.016	0.016	1.343	0.014	0.583	80	420	5205	4896	-6.239	68	5137	68	4828	0
3	4	10	""	"STM0287"	11620	43890	100	116	119	31	54	58	23	93	75	0	4339	4131	1070	66	79	144	100	100	0	0.015	0.016	0.017	0.018	1.393	0.015	0.662	80	420	4335	4130	-6.107	62	4273	65	4065	0
3	5	10	""	"STM0296"	11790	43880	90	88	92	20	56	57	14	88	55	0	2275	2306	490	67	70	35	100	100	0	0.014	0.016	0.018	0.019	1.483	0.016	0.538	52	364	2240	2275	-6.109	32	2208	36	2239	0
3	6	10	"ghmA"	"STM0310"	11970	43880	90	353	349	81	55	57	13	100	100	0	2192	2190	575	68	73	44	100	100	0	0.140	0.139	0.136	0.138	1.352	0.123	0.812	52	388	2422	2416	-2.833	298	2124	294	2122	0
3	7	10	"ndh"	"STM1211"	12160	43880	100	2702	2569	950	56	57	12	100	100	0	7892	7330	2679	68	74	35	100	100	0	0.338	0.346	0.340	0.349	1.484	0.340	0.951	80	449	10470	9775	-1.564	2646	7824	2513	7262	0
3	8	10	"ycfV"	"STM1218"	12320	43880	90	704	721	203	57	61	27	100	100	0	7995	8024	2040	68	109	345	100	100	0	0.082	0.083	0.082	0.083	1.171	0.082	0.946	52	356	8574	8620	-3.615	647	7927	664	7956	0
3	9	10	"ymfB"	"STM1235"	12500	43880	90	184	188	41	58	61	25	100	98	0	2132	2047	518	67	108	334	100	100	0	0.061	0.066	0.063	0.065	1.287	0.061	0.872	52	382	2191	2110	-4.035	126	2065	130	1980	0
3	10	10	""	"STM1252"	12680	43880	90	946	1030	307	58	59	13	100	100	0	11660	12890	3436	69	92	191	100	100	0	0.077	0.076	0.076	0.075	1.140	0.075	0.961	52	396	12479	13793	-3.706	888	11591	972	12821	0
3	11	10	""	"STM1265"	12860	43880	90	168	172	33	57	59	14	100	100	0	6877	6984	1281	68	90	197	100	100	0	0.016	0.017	0.016	0.017	1.285	0.016	0.852	52	381	6920	7031	-5.939	111	6809	115	6916	0
3	12	10	"yaoF"	"STM1275"	13050	43880	100	174	172	55	56	57	11	95	91	0	998	1050	406	68	71	41	98	98	0	0.127	0.118	0.120	0.118	1.520	0.112	0.803	80	448	1048	1098	-2.978	118	930	116	982	0
3	13	10	"fumC"	"STM1469"	13220	43880	100	1212	1153	441	58	58	11	100	98	0	23734	22457	7301	68	70	16	100	100	0	0.049	0.049	0.050	0.049	1.279	0.050	0.970	80	430	24820	23484	-4.358	1154	23666	1095	22389	0
3	14	10	"ydgI"	"STM1477"	13390	43880	90	1356	1410	361	58	61	23	100	100	0	22267	23143	6081	70	129	568	100	100	0	0.058	0.059	0.059	0.059	1.128	0.057	0.955	52	379	23495	24425	-4.096	1298	22197	1352	23073	0
3	15	10	""	"STM1485"	13580	43870	90	349	350	52	61	103	120	100	78	0	3505	3447	530	77	2637	6660	0	0	0	0.084	0.086	0.085	0.086	1.167	0.025	0.407	52	380	3716	3659	-3.573	288	3428	289	3370	0
3	16	10	""	"STM1490"	13750	43880	100	263	248	81	59	68	57	88	82	0	9406	8318	3270	69	668	3515	88	71	0	0.022	0.023	0.023	0.023	1.380	0.022	0.912	80	442	9541	8438	-5.516	204	9337	189	8249	0
3	17	10	""	"STM1499"	13930	43880	100	377	375	125	56	58	13	100	97	0	17138	15895	5122	66	66	10	100	100	0	0.019	0.020	0.020	0.020	1.290	0.020	0.927	80	432	17393	16148	-5.733	321	17072	319	15829	0
3	18	10	"wzzB"	"STM2079"	14110	43880	100	3608	3366	1116	56	58	13	100	100	0	13379	12504	3102	66	66	11	100	100	0	0.267	0.266	0.271	0.241	1.613	0.268	0.949	80	451	16865	15748	-1.906	3552	13313	3310	12438	0
3	19	10	"nxiA"	"STM2783"	14280	43870	90	927	947	122	57	58	13	100	100	0	10643	10578	1320	66	73	64	100	100	0	0.082	0.085	0.083	0.085	1.183	0.080	0.941	52	371	11447	11402	-3.604	870	10577	890	10512	0
3	20	10	"ygaF"	"STM2790"	14460	43870	100	202	194	57	59	60	13	95	93	0	9354	8426	2774	66	72	58	100	100	0	0.015	0.016	0.016	0.017	1.338	0.016	0.885	80	452	9431	8495	-6.021	143	9288	135	8360	0
3	21	10	"ygaP"	"STM2798"	14640	43870	90	610	610	84	58	59	13	100	100	0	4996	4902	606	66	67	12	100	100	0	0.112	0.114	0.113	0.114	1.162	0.110	0.946	52	373	5482	5388	-3.159	552	4930	552	4836	0
3	22	10	""	"STM4012"	14820	43880	100	327	331	114	55	57	13	97	95	0	14958	15210	5269	65	66	11	100	100	0	0.018	0.018	0.018	0.019	1.231	0.018	0.918	80	418	15165	15421	-5.775	272	14893	276	15145	0
3	23	10	""	"STM4031"	14990	43880	100	685	659	241	56	57	12	97	96	0	2701	2587	898	64	65	9	100	100	0	0.239	0.239	0.241	0.231	1.457	0.224	0.890	80	430	3266	3126	-2.068	629	2637	603	2523	0
3	24	10	"rhaD"	"STM4045"	15170	43870	100	143	157	59	58	59	13	97	97	0	6201	7468	3868	65	65	9	100	100	0	0.014	0.013	0.014	0.015	1.253	0.013	0.830	80	464	6221	7502	-6.174	85	6136	99	7403	0
3	1	11	""	"STM2942"	11080	44060	90	147	157	54	55	56	11	100	100	0	7460	8091	2706	67	68	11	100	100	0	0.012	0.013	0.013	0.013	1.220	0.013	0.879	52	379	7485	8126	-6.328	92	7393	102	8024	0
3	2	11	"pyrG"	"STM2953"	11270	44070	100	12310	11340	2997	56	58	13	100	100	0	20333	19491	4368	67	69	15	100	100	0	0.605	0.581	0.595	0.547	1.328	0.582	0.973	80	427	32520	30708	-0.726	12254	20266	11284	19424	0
3	3	11	"ygcY"	"STM2961"	11440	44060	100	378	373	99	58	59	13	100	100	0	11306	10526	3316	67	72	28	100	100	0	0.028	0.030	0.030	0.031	1.399	0.029	0.927	80	408	11559	10774	-5.134	320	11239	315	10459	0
3	4	11	"exo"	"STM2972"	11620	44060	100	434	445	132	57	59	13	100	100	0	9808	9365	2741	68	71	26	100	100	0	0.039	0.042	0.039	0.042	1.406	0.040	0.900	80	420	10117	9685	-4.691	377	9740	388	9297	0
3	5	11	"fucI"	"STM2976"	11800	44070	100	272	279	122	56	57	13	98	96	0	18086	17498	6345	66	67	13	100	100	0	0.012	0.013	0.013	0.013	1.209	0.013	0.882	80	439	18236	17655	-6.382	216	18020	223	17432	0
3	6	11	"ygdI"	"STM2983"	11970	44060	100	222	218	73	57	58	14	95	93	0	2222	2058	786	67	67	10	100	100	0	0.077	0.081	0.080	0.079	1.476	0.081	0.927	80	440	2320	2152	-3.707	165	2155	161	1991	0
3	7	11	"metC"	"STM3161"	12150	44060	100	715	682	262	57	59	14	98	96	0	15489	14286	5191	69	72	19	100	100	0	0.043	0.044	0.045	0.042	1.378	0.044	0.966	80	432	16078	14842	-4.551	658	15420	625	14217	0
3	8	11	""	"STM3170"	12330	44060	100	146	158	58	56	57	12	96	93	0	5776	5666	2205	66	67	11	100	100	0	0.016	0.018	0.017	0.019	1.434	0.018	0.832	80	452	5800	5702	-5.987	90	5710	102	5600	0
3	9	11	"STMF1.3"	"Not LT2a90"	12510	44050	90	496	472	158	56	57	12	100	100	0	325	376	260	66	67	9	100	100	0	1.699	1.342	1.531	1.497	1.480	1.107	0.671	52	375	699	726	0.765	440	259	416	310	0
3	10	11	"yfiO"	"STM2663"	12680	44060	90	2258	2368	466	59	62	25	100	100	0	6769	6674	1039	71	93	150	100	100	0	0.328	0.350	0.337	0.348	1.183	0.337	0.944	52	377	8897	8912	-1.607	2199	6698	2309	6603	0
3	11	11	"ffh"	"STM2677"	12860	44060	100	4157	3862	1212	57	60	23	100	100	0	13337	12071	3386	70	81	124	100	100	0	0.309	0.317	0.322	0.306	1.418	0.316	0.963	80	452	17367	15806	-1.694	4100	13267	3805	12001	0
3	12	11	"yfjG"	"STM2687"	13040	44060	100	1054	1012	381	57	58	12	100	98	0	4554	4314	1611	68	68	10	100	100	0	0.222	0.225	0.225	0.211	1.586	0.220	0.939	80	432	5483	5201	-2.170	997	4486	955	4246	0
3	13	11	"ybbK"	"STM0501"	13210	44050	90	1325	1380	377	58	60	21	100	100	0	9923	10060	2889	68	98	291	100	100	0	0.129	0.132	0.129	0.135	1.312	0.126	0.957	52	357	11122	11314	-2.959	1267	9855	1322	9992	0
3	14	11	"sfbB"	"STM0511"	13400	44060	100	709	687	252	56	58	20	96	93	0	15840	15552	5518	68	93	256	98	98	0	0.041	0.041	0.041	0.040	1.239	0.041	0.965	80	461	16425	16115	-4.594	653	15772	631	15484	0
3	15	11	"gip"	"STM0518"	13580	44060	100	227	225	64	57	58	13	97	95	0	11338	10963	2877	69	71	13	100	100	0	0.015	0.015	0.016	0.016	1.255	0.015	0.886	80	438	11439	11062	-6.051	170	11269	168	10894	0
3	16	11	"allB"	"STM0523"	13750	44050	90	298	301	35	57	58	13	100	100	0	13986	13618	1949	67	69	13	100	100	0	0.017	0.018	0.018	0.018	1.227	0.018	0.926	52	357	14160	13795	-5.852	241	13919	244	13551	0
3	17	11	"allC"	"STM0527"	13930	44060	100	167	165	44	57	58	13	96	93	0	6851	5993	2053	66	67	12	100	100	0	0.016	0.018	0.017	0.019	1.409	0.018	0.863	80	430	6895	6035	-5.947	110	6785	108	5927	0
3	18	11	"ppiB"	"STM0536"	14100	44050	90	1516	1533	358	57	58	13	100	100	0	6690	6886	1788	67	70	39	100	100	0	0.220	0.216	0.219	0.218	1.126	0.209	0.967	52	370	8082	8295	-2.183	1459	6623	1476	6819	0
3	19	11	"slyX"	"STM3454"	14290	44060	90	386	381	105	57	58	13	100	100	0	2001	1857	455	67	72	38	100	100	0	0.170	0.181	0.171	0.176	1.191	0.183	0.942	52	376	2263	2114	-2.555	329	1934	324	1790	0
3	20	11	"mglB"	"STM2190"	14460	44050	100	240	224	73	57	58	12	96	95	0	8138	7007	2977	66	67	10	100	100	0	0.023	0.024	0.025	0.026	1.484	0.023	0.920	80	432	8255	7108	-5.463	183	8072	167	6941	0
3	21	11	""	"STM2198"	14640	44050	100	721	725	192	57	58	12	100	100	0	19376	18726	5529	66	67	10	100	100	0	0.034	0.036	0.035	0.036	1.376	0.035	0.948	80	442	19974	19328	-4.862	664	19310	668	18660	0
3	22	11	"rsuA"	"STM2222"	14820	44050	100	526	566	238	56	57	12	100	100	0	8116	8525	3666	65	66	10	100	100	0	0.058	0.060	0.059	0.059	1.370	0.060	0.949	80	420	8521	8970	-4.098	470	8051	510	8460	0
3	23	11	"yejM"	"STM2228"	14990	44050	90	976	994	136	56	58	13	100	100	0	12312	12230	1848	65	71	61	100	100	0	0.075	0.077	0.076	0.077	1.112	0.075	0.964	52	364	13167	13103	-3.735	920	12247	938	12165	0
3	24	11	""	"STM2237"	15170	44040	90	114	117	27	57	59	13	100	90	0	3856	3923	852	65	72	62	100	100	0	0.015	0.016	0.018	0.017	1.336	0.015	0.712	52	386	3848	3918	-6.055	57	3791	60	3858	0
3	1	12	"phoP"	"STM1231"	11090	44240	100	5892	5588	2147	54	56	13	100	100	0	4858	4541	1528	66	67	12	100	100	0	1.218	1.237	1.212	1.212	1.234	1.265	0.976	80	445	10630	10009	0.285	5838	4792	5534	4475	0
3	2	12	"phoP"	"STM1231"	11260	44240	100	5803	5802	2150	56	57	12	100	100	0	4729	4477	1467	66	67	11	100	100	0	1.232	1.303	1.265	1.322	1.221	1.328	0.978	80	406	10410	10157	0.302	5747	4663	5746	4411	0
3	3	12	"phoQ"	"STM1230"	11440	44230	90	1211	1221	222	58	59	13	100	100	0	2950	2918	582	67	69	13	100	100	0	0.400	0.408	0.404	0.409	1.138	0.406	0.962	52	366	4036	4014	-1.322	1153	2883	1163	2851	0
3	4	12	"phoQ"	"STM1230"	11620	44230	90	2654	2520	568	57	59	13	100	100	0	6407	6111	1506	65	66	9	100	100	0	0.409	0.407	0.407	0.411	1.157	0.395	0.971	52	379	8939	8509	-1.288	2597	6342	2463	6046	0
3	5	12	"phoQ"	"STM1230"	11790	44240	80	1735	1753	447	56	59	13	100	100	0	4178	4288	1284	66	70	27	100	100	0	0.408	0.402	0.403	0.406	1.156	0.385	0.956	52	308	5791	5919	-1.292	1679	4112	1697	4222	0
3	6	12	"hupA"	"STM4170"	11970	44240	90	3237	3673	1350	58	60	15	100	100	0	1855	2047	753	67	70	25	100	100	0	1.778	1.826	1.768	1.841	1.176	1.812	0.966	52	364	4967	5595	0.830	3179	1788	3615	1980	0
3	7	12	"sopB"	"STM1091"	12150	44240	110	10842	9893	2745	57	59	14	100	100	0	21479	20250	4523	67	67	10	100	100	0	0.504	0.487	0.493	0.466	1.253	0.490	0.980	80	525	32197	30019	-0.989	10785	21412	9836	20183	0
3	8	12	"pipC"	"STM0375"	12330	44240	100	1206	1270	381	57	58	13	100	100	0	2657	2788	826	67	66	9	100	100	0	0.444	0.446	0.446	0.448	1.175	0.437	0.955	80	420	3739	3934	-1.173	1149	2590	1213	2721	0
3	9	12	"pipC"	"STM0375"	12500	44230	90	1338	1497	450	56	62	37	100	100	0	2958	3173	917	66	81	125	100	100	0	0.443	0.464	0.447	0.463	1.164	0.453	0.960	52	379	4174	4548	-1.174	1282	2892	1441	3107	0
3	10	12	"ssrB"	"STM1391"	12720	44250	120	450	419	214	60	66	34	85	81	0	4281	3784	2041	69	128	181	88	85	0	0.093	0.097	0.097	0.103	1.631	0.098	0.965	120	537	4602	4074	-3.433	390	4212	359	3715	0
3	11	12	"ssrB"	"STM1391"	12860	44230	90	476	513	135	57	58	13	100	100	0	4441	4782	1250	69	81	77	100	100	0	0.096	0.097	0.093	0.096	1.170	0.094	0.951	52	304	4791	5169	-3.383	419	4372	456	4713	0
3	12	12	"ssrB"	"STM1391"	13040	44230	90	578	652	197	57	57	12	100	100	0	5418	6032	1657	67	68	19	100	100	0	0.097	0.100	0.097	0.099	1.161	0.098	0.953	52	364	5872	6560	-3.360	521	5351	595	5965	0
3	13	12	"lrp"	"STM0959"	13220	44230	100	2660	2538	764	56	57	13	100	100	0	5036	4719	1221	68	69	12	100	100	0	0.524	0.534	0.529	0.525	1.295	0.533	0.951	80	473	7572	7133	-0.932	2604	4968	2482	4651	0
3	14	12	"lrp"	"STM0959"	13400	44240	100	2950	2943	1077	55	56	12	100	100	0	5468	5371	1527	68	69	11	100	100	0	0.536	0.545	0.543	0.510	1.320	0.559	0.964	80	406	8295	8191	-0.899	2895	5400	2888	5303	0
3	15	12	"gyrA"	"STM2272"	13580	44230	100	2396	2392	1376	57	57	12	100	100	0	7616	7011	3607	65	66	9	100	100	0	0.310	0.336	0.325	0.317	1.349	0.344	0.968	80	408	9890	9281	-1.691	2339	7551	2335	6946	0
3	16	12	"gyrA"	"STM2272"	13750	44230	90	5060	4903	1087	57	58	13	100	100	0	14436	13782	3404	64	65	9	100	100	0	0.348	0.353	0.349	0.359	1.171	0.341	0.972	52	356	19375	18564	-1.522	5003	14372	4846	13718	0
3	17	12	"csrA"	"STM2826"	13930	44230	100	473	632	710	56	58	12	100	100	0	1266	1709	2107	64	65	10	100	100	0	0.347	0.350	0.343	0.350	1.387	0.328	0.912	80	418	1619	2221	-1.527	417	1202	576	1645	0
3	18	12	"csrA"	"STM2826"	14100	44230	90	625	634	94	55	57	11	100	100	0	1687	1707	246	64	66	12	100	100	0	0.351	0.352	0.345	0.352	1.142	0.341	0.959	52	356	2193	2222	-1.510	570	1623	579	1643	0
3	19	12	"yhhP"	"STM3578"	14280	44230	100	169	166	48	56	58	12	97	97	0	1487	1409	473	65	67	13	100	100	0	0.079	0.082	0.085	0.080	1.566	0.081	0.882	80	430	1535	1454	-3.654	113	1422	110	1344	0
3	20	12	"yhhP"	"STM3578"	14460	44230	100	157	152	45	57	58	12	96	91	0	1320	1240	474	65	66	10	100	100	0	0.080	0.081	0.079	0.078	1.523	0.077	0.836	80	420	1355	1270	-3.650	100	1255	95	1175	0
3	21	12	"yhhP"	"STM3578"	14630	44220	90	209	216	34	56	57	12	100	100	0	2019	2071	463	63	67	29	100	100	0	0.078	0.080	0.081	0.080	1.268	0.077	0.913	52	357	2109	2168	-3.676	153	1956	160	2008	0
3	22	12	"topA"	"STM1714"	14820	44230	100	1434	1328	533	57	58	13	100	100	0	9123	8217	3335	64	67	26	100	100	0	0.152	0.156	0.153	0.155	1.306	0.154	0.965	80	439	10436	9424	-2.718	1377	9059	1271	8153	0
3	23	12	"topA"	"STM1714"	14990	44230	90	507	520	162	57	58	13	100	100	0	2898	2947	963	64	65	10	100	100	0	0.159	0.161	0.158	0.160	1.178	0.156	0.958	52	357	3284	3346	-2.655	450	2834	463	2883	0
3	24	12	"fur"	"STM0693"	15160	44220	90	1203	1299	396	57	59	17	100	100	0	5618	5915	1973	65	78	105	100	100	0	0.206	0.212	0.213	0.215	1.188	0.202	0.955	52	388	6699	7092	-2.277	1146	5553	1242	5850	0
3	1	13	"ctrl-buffer"	"ctrl-buffer"	11090	44410	100	55	57	13	54	56	13	21	5	0	74	84	48	66	67	17	21	10	0	0.125	0.167	0.750	0.711	3.135	0.112	0.037	80	454	9	21	-3.000	1	8	3	18	-50
3	2	13	"ctrl-buffer"	"ctrl-buffer"	11270	44410	100	58	60	18	54	55	12	26	8	0	75	78	21	65	67	17	32	6	0	0.400	0.462	0.700	0.713	2.768	0.541	0.116	80	420	14	19	-1.322	4	10	6	13	-50
3	3	13	"ctrl-buffer"	"ctrl-buffer"	11450	44410	100	61	63	18	57	57	13	25	8	0	75	79	23	66	67	15	30	12	0	0.444	0.462	0.732	0.767	3.178	0.695	0.117	80	474	13	19	-1.170	4	9	6	13	-50
3	4	13	"ctrl-buffer"	"ctrl-buffer"	11640	44440	50	82	88	38	56	59	19	66	33	0	114	113	33	65	71	30	66	50	0	0.531	0.667	0.771	0.824	2.376	0.512	0.282	12	104	75	80	-0.914	26	49	32	48	0
3	5	13	"ctrl-buffer"	"ctrl-buffer"	11800	44410	100	57	74	49	57	59	14	25	18	0	77	112	109	64	66	21	36	18	0	0.000	0.354	0.598	0.574	3.445	0.394	0.625	80	463	13	65	Error	0	13	17	48	-50
3	6	13	"ctrl-buffer"	"ctrl-buffer"	11980	44410	100	62	67	34	57	58	12	30	11	0	73	88	78	65	66	12	40	20	0	0.625	0.435	0.660	0.811	3.650	0.390	0.530	80	447	13	33	-0.678	5	8	10	23	-50
3	7	13	"ctrl-buffer"	"ctrl-buffer"	12140	44430	70	63	73	33	56	57	13	28	18	0	97	109	72	64	65	14	90	68	0	0.212	0.378	0.442	0.497	3.766	0.330	0.296	32	228	40	62	-2.237	7	33	17	45	0
3	8	13	"ctrl-buffer"	"ctrl-buffer"	12330	44410	100	60	61	14	57	58	13	22	7	0	71	77	30	63	64	10	43	18	0	0.375	0.286	1.083	0.969	3.771	0.215	0.026	80	448	11	18	-1.415	3	8	4	14	-50
3	9	13	"ctrl-buffer"	"ctrl-buffer"	12510	44410	100	54	55	13	55	56	13	13	3	0	74	77	22	63	64	22	17	3	0	-0.091	0.000	0.603	0.770	4.877	0.158	0.001	80	452	10	14	Error	-1	11	0	14	-50
3	10	13	"ctrl-buffer"	"ctrl-buffer"	12690	44410	100	57	60	14	60	117	154	0	0	0	90	107	73	68	693	1537	0	0	0	-0.136	0.000	0.269	0.297	3.385	0.092	0.937	80	358	19	39	Error	-3	22	0	39	-50
3	11	13	"ctrl-buffer"	"ctrl-buffer"	12870	44410	100	59	61	14	59	91	113	0	0	0	81	82	22	66	429	1145	0	0	0	0.000	0.125	0.700	0.649	3.004	0.103	0.116	80	434	15	18	Error	0	15	2	16	-50
3	12	13	"ctrl-buffer"	"ctrl-buffer"	13040	44410	100	58	60	13	55	56	12	26	10	0	75	79	20	63	64	10	57	26	0	0.250	0.313	0.655	0.666	3.913	0.316	0.008	80	442	15	21	-2.000	3	12	5	16	-50
3	13	13	"ctrl-buffer"	"ctrl-buffer"	13210	44410	60	61	62	12	55	56	11	37	6	0	101	104	29	65	66	10	87	75	0	0.167	0.179	0.303	0.274	2.680	0.099	0.023	32	176	42	46	-2.585	6	36	7	39	0
3	14	13	"ctrl-buffer"	"ctrl-buffer"	13400	44400	100	55	57	12	55	57	13	18	3	0	71	74	16	65	66	10	41	20	0	0.000	0.222	1.131	1.152	3.731	1.154	0.010	80	444	6	11	Error	0	6	2	9	-50
3	15	13	"ctrl-buffer"	"ctrl-buffer"	13580	44400	100	55	57	13	56	57	12	20	6	0	74	74	14	64	64	8	56	36	0	-0.100	0.100	0.929	0.781	3.327	10.154	0.001	80	418	9	11	Error	-1	10	1	10	-50
3	16	13	"ctrl-buffer"	"ctrl-buffer"	13750	44400	100	59	59	13	55	57	12	25	6	0	75	75	12	63	64	9	56	26	0	0.333	0.333	0.917	0.858	2.894	1.154	0.020	80	430	16	16	-1.585	4	12	4	12	-50
3	17	13	"ctrl-buffer"	"ctrl-buffer"	13930	44400	100	58	60	14	56	57	12	20	6	0	73	78	23	63	63	8	52	31	0	0.200	0.267	0.534	0.545	3.093	0.440	0.053	80	430	12	19	-2.322	2	10	4	15	-50
3	18	13	"ctrl-buffer"	"ctrl-buffer"	14110	44400	100	60	62	14	56	57	12	28	10	0	71	72	13	63	63	9	42	21	0	0.500	0.667	0.873	0.987	3.099	2.313	0.028	80	442	12	15	-1.000	4	8	6	9	-50
3	19	13	"ctrl-buffer"	"ctrl-buffer"	14290	44400	100	53	56	14	55	57	13	18	3	0	72	73	13	62	63	9	51	21	0	-0.200	0.091	1.250	1.258	3.670	10.504	0.002	80	408	8	12	Error	-2	10	1	11	-50
3	20	13	"ctrl-buffer"	"ctrl-buffer"	14460	44400	100	57	58	12	55	57	12	18	7	0	69	71	14	63	63	9	38	21	0	0.333	0.375	0.873	0.872	3.225	2.538	0.007	80	408	8	11	-1.585	2	6	3	8	-50
3	21	13	"ctrl-buffer"	"ctrl-buffer"	14640	44400	100	57	59	13	56	57	13	18	2	0	72	72	12	62	63	10	48	18	0	0.100	0.300	0.643	0.689	3.419	13.395	0.001	80	442	11	13	-3.322	1	10	3	10	-50
3	22	13	"ctrl-buffer"	"ctrl-buffer"	14820	44400	100	54	57	12	56	58	13	15	2	0	68	68	11	62	63	9	36	11	0	-0.333	0.167	1.161	1.353	4.026	5.408	0.011	80	420	4	7	Error	-2	6	1	6	-50
3	23	13	"ctrl-buffer"	"ctrl-buffer"	15000	44400	100	56	58	13	56	57	15	15	5	0	67	68	11	63	64	15	15	3	0	0.000	0.400	1.325	1.194	4.176	0.674	0.100	80	408	4	7	Error	0	4	2	5	-50
3	24	13	"ctrl-buffer"	"ctrl-buffer"	15170	44400	100	58	59	12	56	57	14	21	1	0	68	67	10	63	66	34	0	0	0	0.400	0.750	1.178	1.211	3.229	6.608	0.006	80	450	7	7	-1.322	2	5	3	4	-50
3	1	14	"ynfA"	"STM1504"	11080	44590	90	143	148	34	55	56	12	100	100	0	3832	3955	897	66	68	15	100	100	0	0.023	0.024	0.023	0.023	1.307	0.024	0.835	52	393	3854	3982	-5.419	88	3766	93	3889	0
3	2	14	""	"STM3654"	11270	44590	100	163	167	52	54	56	13	100	97	0	2694	2847	1391	65	67	17	100	100	0	0.041	0.041	0.041	0.041	1.352	0.038	0.896	80	470	2738	2895	-4.592	109	2629	113	2782	0
3	3	14	"yeiP"	"STM2211"	11440	44590	100	797	783	318	57	59	15	100	100	0	9605	8785	3511	65	67	13	100	100	0	0.078	0.083	0.083	0.086	1.293	0.083	0.967	80	434	10280	9446	-3.688	740	9540	726	8720	0
3	4	14	"yfaE"	"STM2279"	11620	44590	120	348	385	163	57	59	16	100	100	0	1936	2040	709	65	68	21	100	100	0	0.156	0.166	0.160	0.160	1.319	0.169	0.863	120	678	2162	2303	-2.685	291	1871	328	1975	0
3	5	14	""	"STM4111"	11820	44580	70	86	161	193	57	58	15	71	46	0	104	141	97	65	67	13	87	59	0	0.744	1.368	0.826	0.693	4.199	1.708	0.425	32	231	68	180	-0.427	29	39	104	76	0
3	6	14	""	"STM4140"	11970	44590	90	133	140	43	57	58	20	98	84	0	819	811	286	65	67	18	100	100	0	0.101	0.111	0.102	0.105	1.453	0.111	0.532	52	382	830	829	-3.310	76	754	83	746	0
3	7	14	"ssaS"	"STM1420"	12160	44590	100	90	100	43	56	58	18	68	46	0	894	1170	755	64	66	17	100	100	0	0.041	0.040	0.038	0.039	1.798	0.039	0.496	80	487	864	1150	-4.610	34	830	44	1106	0
3	8	14	"nrdH"	"STM2805"	12340	44590	100	94	115	63	55	56	12	92	76	0	649	796	517	64	64	10	100	100	0	0.067	0.082	0.072	0.069	1.676	0.091	0.792	80	474	624	792	-3.907	39	585	60	732	0
3	9	14	"fimI"	"STM0544"	12520	44590	90	126	200	169	56	57	13	100	94	0	1481	3070	3555	64	65	10	100	100	0	0.049	0.048	0.046	0.045	1.503	0.046	0.932	52	358	1487	3150	-4.339	70	1417	144	3006	0
3	10	14	"aroA"	"STM0978"	12690	44580	130	1148	924	660	57	89	120	77	70	0	9070	6959	5505	65	408	1211	74	71	0	0.121	0.126	0.127	0.146	2.038	0.118	0.957	120	676	10096	7761	-3.045	1091	9005	867	6894	0
3	11	14	"dam"	"STM3484"	12870	44590	90	186	209	86	56	74	92	76	21	0	1434	1640	761	65	268	976	86	23	0	0.095	0.097	0.097	0.095	1.348	0.097	0.891	52	360	1499	1728	-3.397	130	1369	153	1575	0
3	12	14	"pduW"	"STM2057"	13040	44590	100	171	167	51	55	57	12	97	93	0	6694	6249	2500	64	64	11	100	100	0	0.017	0.018	0.019	0.021	1.537	0.017	0.806	80	474	6746	6297	-5.837	116	6630	112	6185	0
3	13	14	""	"STM2695"	13230	44590	100	406	411	133	55	57	12	98	97	0	11326	11153	3277	64	65	10	100	100	0	0.031	0.032	0.032	0.031	1.261	0.032	0.946	80	484	11613	11445	-5.004	351	11262	356	11089	0
3	14	14	"yajR"	"STM0436"	13400	44590	100	784	706	280	55	57	13	100	98	0	8624	7509	3112	64	64	9	100	100	0	0.085	0.087	0.087	0.087	1.477	0.086	0.958	80	462	9289	8096	-3.554	729	8560	651	7445	0
3	15	14	""	"STM0564"	13580	44590	100	448	409	133	57	58	12	97	97	0	14628	13074	4263	63	64	9	100	100	0	0.027	0.027	0.027	0.028	1.334	0.027	0.931	80	474	14956	13363	-5.219	391	14565	352	13011	0
3	16	14	""	"STM0351"	13750	44580	90	136	136	29	55	57	12	98	98	0	6354	5971	1339	63	64	9	100	100	0	0.013	0.014	0.015	0.016	1.364	0.013	0.747	52	378	6372	5989	-6.279	81	6291	81	5908	0
3	17	14	"dsrB"	"STM1983"	13930	44580	90	152	153	23	55	56	12	100	100	0	2116	2074	420	63	64	9	100	100	0	0.047	0.049	0.050	0.048	1.368	0.047	0.821	52	386	2150	2109	-4.404	97	2053	98	2011	0
3	18	14	"yeiE"	"STM2201"	14100	44580	90	1092	1246	497	56	58	15	100	100	0	7791	8972	3131	64	71	59	100	100	0	0.134	0.134	0.130	0.132	1.162	0.131	0.947	52	387	8763	10098	-2.899	1036	7727	1190	8908	0
3	19	14	"recB"	"STM2994"	14290	44580	100	67	69	23	56	58	15	37	11	0	254	282	107	62	68	53	100	91	0	0.057	0.059	0.087	0.078	2.300	0.061	0.156	80	482	203	233	-4.126	11	192	13	220	0
3	20	14	"EMPTY"	"EMPTY"	14470	44580	100	59	59	14	55	57	12	26	6	0	63	64	9	63	64	9	17	3	0	100000.000	4.000	1.460	1.439	3.246	11.324	0.004	80	452	4	5	16.610	4	0	4	1	-75
3	21	14	"EMPTY"	"EMPTY"	14640	44580	100	55	57	13	56	57	13	21	5	0	63	63	7	63	63	8	10	1	0	100000.000	100000.000	1.778	1.678	3.545	0.010	0.000	80	452	-1	1	16.610	-1	0	1	0	-75
3	22	14	"EMPTY"	"EMPTY"	14820	44580	100	55	58	13	57	57	13	13	5	0	65	66	9	63	63	9	25	2	0	-1.000	0.333	1.556	1.583	3.628	10.843	0.001	80	464	0	4	Error	-2	2	1	3	-75
3	23	14	"EMPTY"	"EMPTY"	15000	44570	100	56	56	10	57	58	15	3	0	0	63	64	9	62	64	15	11	0	0	-1.000	-0.500	1.429	1.170	2.687	0.634	0.152	80	452	0	1	Error	-1	1	-1	2	-75
3	24	14	"EMPTY"	"EMPTY"	15180	44570	100	54	55	12	56	57	14	12	0	0	65	64	9	63	63	11	10	1	0	-1.000	-1.000	1.208	1.328	2.936	5.678	0.020	80	484	0	0	Error	-2	2	-1	1	-75
4	1	1	"yjiX"	"STM4531"	15540	42300	90	280	317	189	59	65	58	98	92	0	2306	2543	1744	66	83	113	100	100	0	0.099	0.104	0.103	0.103	1.273	0.101	0.917	52	373	2461	2735	-3.341	221	2240	258	2477	0
4	2	1	"yhjG"	"STM3610"	15730	42300	90	721	932	663	59	64	56	100	100	0	6047	7420	5502	69	82	102	100	100	0	0.111	0.119	0.115	0.118	1.241	0.108	0.894	52	392	6640	8224	-3.175	662	5978	873	7351	0
4	3	1	"mtlD"	"STM3686"	15910	42300	90	1228	1362	382	58	59	13	100	100	0	19264	21695	6038	67	71	20	100	100	0	0.061	0.060	0.060	0.060	1.117	0.059	0.855	52	387	20367	22932	-4.036	1170	19197	1304	21628	0
4	4	1	"ptsN"	"STM3322"	16090	42300	100	884	978	563	59	82	202	100	93	0	5913	6400	3518	66	83	128	100	100	0	0.141	0.145	0.143	0.148	1.343	0.143	0.767	80	462	6672	7253	-2.825	825	5847	919	6334	0
4	5	1	"yqjK"	"STM3231"	16270	42300	100	386	429	273	57	80	204	88	21	0	3271	3648	2630	67	82	129	100	100	0	0.103	0.104	0.105	0.101	1.353	0.101	0.905	80	453	3533	3953	-3.284	329	3204	372	3581	0
4	6	1	"yggT"	"STM3101"	16450	42300	100	1258	1353	904	57	58	12	100	100	0	7529	7830	5150	66	69	15	100	100	0	0.161	0.167	0.166	0.164	1.380	0.167	0.955	80	474	8664	9060	-2.636	1201	7463	1296	7764	0
4	7	1	"hscC"	"STM0659"	16640	42300	110	513	486	123	58	59	13	98	97	0	35644	34635	6122	66	69	16	100	100	0	0.013	0.012	0.013	0.013	1.111	0.013	0.942	80	512	36033	34997	-6.289	455	35578	428	34569	0
4	8	1	"ubiF"	"STM0671"	16800	42290	90	1112	1235	477	59	62	15	100	100	0	13993	15616	6445	68	120	424	100	100	0	0.076	0.076	0.078	0.076	1.122	0.065	0.918	52	377	14978	16724	-3.725	1053	13925	1176	15548	0
4	9	1	"nagA"	"STM0683"	16990	42290	100	2394	2446	340	59	60	15	100	100	0	25421	25057	4990	67	106	371	100	100	0	0.092	0.096	0.094	0.097	1.197	0.092	0.953	80	484	27689	27377	-3.441	2335	25354	2387	24990	0
4	10	1	"ybfM"	"STM0687"	17170	42290	100	206	236	167	58	59	13	100	97	0	5609	6139	4591	66	67	10	100	100	0	0.027	0.029	0.027	0.027	1.465	0.031	0.909	80	444	5691	6251	-5.227	148	5543	178	6073	0
4	11	1	"apeE"	"STM0570"	17330	42290	90	304	329	99	59	59	13	100	100	0	4051	4128	1572	67	74	55	100	100	0	0.061	0.066	0.065	0.067	1.254	0.064	0.931	52	376	4229	4331	-4.023	245	3984	270	4061	0
4	12	1	"ahpF"	"STM0609"	17510	42290	90	1824	1961	666	59	63	35	100	100	0	19036	19950	7549	69	161	637	100	100	0	0.093	0.096	0.096	0.097	1.154	0.091	0.960	52	387	20732	21783	-3.426	1765	18967	1902	19881	0
4	13	1	"dlhH"	"STM3967"	17700	42300	100	1829	1800	200	61	64	32	100	100	0	24746	24679	1587	69	143	584	100	100	0	0.072	0.071	0.071	0.070	1.099	0.070	0.960	80	459	26445	26349	-3.803	1768	24677	1739	24610	0
4	14	1	"yigM"	"STM3963"	17870	42300	100	2381	2352	261	60	60	13	100	100	0	25763	25326	2860	70	72	14	100	100	0	0.090	0.091	0.092	0.091	1.141	0.088	0.962	80	450	28014	27548	-3.469	2321	25693	2292	25256	0
4	15	1	"rhtC"	"STM3959"	18060	42300	100	1747	1630	682	59	61	14	100	98	0	20557	19682	5029	70	72	15	100	100	0	0.082	0.080	0.079	0.072	1.505	0.083	0.936	80	436	22175	21183	-3.601	1688	20487	1571	19612	0
4	16	1	"rarD"	"STM3955"	18230	42290	100	1612	1605	138	59	61	14	100	100	0	25812	25600	1558	68	69	11	100	100	0	0.060	0.061	0.060	0.060	1.090	0.059	0.950	80	452	27297	27078	-4.051	1553	25744	1546	25532	0
4	17	1	"uvrD"	"STM3951"	18410	42290	100	679	780	399	58	59	14	100	100	0	5555	5629	2437	67	67	11	100	100	0	0.113	0.130	0.118	0.128	1.446	0.128	0.866	80	464	6109	6284	-3.144	621	5488	722	5562	0
4	18	1	"dapF"	"STM3947"	18590	42290	100	1528	1724	1018	58	60	14	100	100	0	11933	12324	3800	67	67	10	100	100	0	0.124	0.136	0.123	0.128	1.332	0.145	0.853	80	452	13336	13923	-3.013	1470	11866	1666	12257	0
4	19	1	"fklB"	"STM4397"	18770	42290	100	1567	1778	839	58	60	13	100	100	0	7549	8413	3806	67	67	10	100	100	0	0.202	0.206	0.203	0.207	1.321	0.200	0.911	80	452	8991	10066	-2.310	1509	7482	1720	8346	0
4	20	1	"ytfK"	"STM4406"	18940	42280	90	1035	1065	265	58	60	14	100	100	0	1890	1925	723	66	67	11	100	100	0	0.536	0.542	0.575	0.561	1.243	0.501	0.911	52	362	2801	2866	-0.901	977	1824	1007	1859	0
4	21	1	""	"STM4417"	19110	42280	90	701	747	204	56	58	14	100	100	0	5846	6041	1627	67	75	58	100	100	0	0.112	0.116	0.116	0.115	1.156	0.111	0.948	52	379	6424	6665	-3.163	645	5779	691	5974	0
4	22	1	""	"STM4421"	19290	42290	100	565	530	165	63	65	16	98	98	0	31479	29020	8720	71	122	207	100	100	0	0.016	0.016	0.017	0.017	1.187	0.016	0.962	80	462	31910	29416	-5.967	502	31408	467	28949	0
4	23	1	""	"STM4425"	19470	42280	110	423	433	159	71	73	18	100	100	0	18756	18821	8275	77	166	296	100	98	0	0.019	0.019	0.020	0.021	1.499	0.019	0.952	80	516	19031	19106	-5.730	352	18679	362	18744	0
4	24	1	""	"STM4430"	19650	42280	110	258	261	97	76	77	17	98	95	0	17712	17000	7899	77	100	73	100	100	0	0.010	0.011	0.012	0.015	1.771	0.011	0.890	80	560	17817	17108	-6.598	182	17635	185	16923	0
4	1	2	"sopE2"	"STM1855"	15570	42480	100	1228	1384	688	60	60	13	100	100	0	9378	10515	4428	65	69	40	100	100	0	0.125	0.127	0.127	0.121	1.322	0.129	0.927	80	468	10481	11774	-2.995	1168	9313	1324	10450	0
4	2	2	""	"STM1731"	15740	42460	90	331	359	150	59	61	14	100	100	0	5151	5846	2948	66	77	78	100	100	0	0.053	0.052	0.052	0.052	1.234	0.048	0.917	52	359	5357	6080	-4.225	272	5085	300	5780	0
4	3	2	"otsB"	"STM1929"	15920	42480	100	370	414	220	58	60	14	96	96	0	10267	11031	6147	65	74	70	100	100	0	0.031	0.032	0.032	0.032	1.393	0.032	0.941	80	453	10514	11322	-5.031	312	10202	356	10966	0
4	4	2	""	"STM4161"	16100	42470	100	84	90	28	57	59	13	76	51	0	1339	1368	745	65	65	9	100	100	0	0.021	0.025	0.024	0.025	1.715	0.025	0.570	80	440	1301	1336	-5.560	27	1274	33	1303	0
4	5	2	"rsd"	"STM4165"	16290	42470	100	392	394	176	57	58	13	97	96	0	6644	6748	3148	64	65	9	100	100	0	0.051	0.050	0.051	0.050	1.369	0.050	0.935	80	429	6915	7021	-4.296	335	6580	337	6684	0
4	6	2	"hupA"	"STM4170"	16450	42470	90	3573	4212	2018	59	63	44	100	100	0	1974	2335	1244	65	70	39	100	100	0	1.841	1.830	1.856	1.868	1.242	1.811	0.884	52	353	5423	6423	0.880	3514	1909	4153	2270	0
4	7	2	""	"STM3121"	16640	42460	90	144	185	121	60	63	42	94	48	0	2642	3488	2400	66	70	34	100	100	0	0.033	0.037	0.032	0.033	1.454	0.038	0.809	52	376	2660	3547	-4.939	84	2576	125	3422	0
4	8	2	"stfG"	"STM0200"	16820	42470	90	95	104	32	59	61	13	92	65	0	2024	2590	1346	66	67	10	100	100	0	0.018	0.018	0.019	0.020	1.463	0.016	0.580	52	373	1994	2569	-5.765	36	1958	45	2524	0
4	9	2	"eutT"	"STM2467"	16980	42470	90	86	96	33	59	59	13	76	50	0	1943	2483	1445	65	80	110	100	100	0	0.014	0.015	0.017	0.017	1.430	0.017	0.682	52	366	1905	2455	-6.120	27	1878	37	2418	0
4	10	2	"lexA"	"STM4237"	17160	42460	90	1223	2033	2060	59	64	38	100	100	0	1485	2390	2407	65	88	131	100	100	0	0.820	0.849	0.787	0.847	1.315	0.839	0.901	52	380	2584	4299	-0.287	1164	1420	1974	2325	0
4	11	2	"prpC"	"STM0369"	17340	42470	90	149	158	43	59	63	37	96	67	0	6173	5907	1823	67	88	129	100	100	0	0.015	0.017	0.017	0.017	1.336	0.016	0.800	52	389	6196	5939	-6.084	90	6106	99	5840	0
4	12	2	"ushB"	"STM4064"	17530	42460	100	2178	2338	757	58	60	14	100	100	0	6131	6524	2280	66	97	328	100	98	0	0.350	0.353	0.351	0.364	1.367	0.325	0.871	80	461	8185	8738	-1.516	2120	6065	2280	6458	0
4	13	2	"ptsJ"	"STM2436"	17710	42470	100	794	813	364	60	61	12	97	96	0	17524	18689	7687	67	69	12	100	100	0	0.042	0.040	0.041	0.040	1.254	0.041	0.963	80	420	18191	19375	-4.572	734	17457	753	18622	0
4	14	2	"plsX"	"STM1192"	17880	42460	90	6960	7916	2904	61	67	52	100	100	0	13892	16232	6111	69	99	219	100	100	0	0.499	0.486	0.486	0.489	1.134	0.471	0.963	52	346	20722	24018	-1.003	6899	13823	7855	16163	0
4	15	2	"flgM"	"STM1172"	18060	42460	100	331	343	129	60	65	47	93	93	0	3175	3177	1176	68	92	198	100	100	0	0.087	0.091	0.091	0.084	1.558	0.091	0.919	80	426	3378	3392	-3.519	271	3107	283	3109	0
4	16	2	"phsB"	"STM2064"	18240	42470	100	232	242	88	59	60	13	100	97	0	9211	9900	3999	68	69	13	100	100	0	0.019	0.019	0.019	0.019	1.301	0.019	0.914	80	442	9316	10015	-5.724	173	9143	183	9832	0
4	17	2	"tnpA_1"	"STM0946"	18420	42470	100	948	994	433	58	59	13	98	96	0	19980	21528	7941	67	68	12	100	100	0	0.045	0.044	0.043	0.042	1.353	0.044	0.939	80	432	20803	22397	-4.484	890	19913	936	21461	0
4	18	2	"orf6"	"PSLT014"	18600	42460	100	1194	1213	529	60	61	13	98	98	0	20843	21515	7618	67	67	10	100	100	0	0.055	0.054	0.055	0.053	1.270	0.055	0.953	80	418	21910	22601	-4.195	1134	20776	1153	21448	0
4	19	2	"mig-14"	"STM2782"	18770	42460	100	3155	3063	789	59	60	13	100	100	0	5264	5195	1490	66	66	9	100	100	0	0.596	0.586	0.597	0.591	1.404	0.556	0.870	80	418	8294	8133	-0.748	3096	5198	3004	5129	0
4	20	2	"thiD"	"STM2146"	18940	42450	90	212	266	184	58	60	13	100	100	0	3045	4054	3295	67	81	114	100	100	0	0.052	0.052	0.052	0.051	1.343	0.048	0.826	52	372	3132	4195	-4.273	154	2978	208	3987	0
4	21	2	"rfaY"	"STM3716"	19120	42460	90	268	278	79	59	60	13	100	100	0	4147	4363	1456	66	80	109	100	100	0	0.051	0.051	0.050	0.051	1.203	0.048	0.898	52	388	4290	4516	-4.287	209	4081	219	4297	0
4	22	2	"prgH"	"STM2874"	19300	42460	100	2614	2751	1402	64	66	16	100	100	0	7452	7503	3041	72	106	145	100	100	0	0.346	0.362	0.359	0.338	1.526	0.361	0.864	80	430	9930	10118	-1.533	2550	7380	2687	7431	0
4	23	2	"orgA"	"STM2869"	19470	42450	90	1699	2043	1139	71	73	21	100	100	0	3866	4725	3100	87	206	353	100	100	0	0.431	0.425	0.429	0.431	1.239	0.385	0.874	52	357	5407	6610	-1.215	1628	3779	1972	4638	0
4	24	2	"livH"	"STM3563"	19650	42460	100	226	258	156	74	76	19	98	98	0	2828	3520	2408	79	111	118	100	100	0	0.055	0.053	0.053	0.054	1.797	0.047	0.663	80	462	2901	3625	-4.177	152	2749	184	3441	0
4	1	3	"hisJ"	"STM2354"	15560	42650	90	867	1189	879	59	60	13	100	100	0	4744	6086	4156	66	69	31	100	100	0	0.173	0.188	0.172	0.183	1.252	0.189	0.931	52	378	5486	7150	-2.533	808	4678	1130	6020	0
4	2	3	"hisI"	"STM2078"	15750	42650	100	838	979	681	59	60	13	100	100	0	3690	4202	2934	65	69	37	100	100	0	0.215	0.222	0.218	0.216	1.500	0.222	0.954	80	489	4404	5057	-2.218	779	3625	920	4137	0
4	3	3	"glyA"	"STM2555"	15930	42650	90	420	533	430	58	59	13	100	100	0	1173	1378	842	64	65	9	100	100	0	0.326	0.361	0.315	0.328	1.424	0.382	0.792	52	364	1471	1789	-1.615	362	1109	475	1314	0
4	4	3	"fliD"	"STM1960"	16100	42650	90	202	209	62	55	57	13	100	100	0	1625	1665	530	66	66	10	100	100	0	0.094	0.096	0.093	0.094	1.421	0.087	0.812	52	373	1706	1753	-3.407	147	1559	154	1599	0
4	5	3	"asrC"	"STM2550"	16280	42650	90	107	135	83	58	58	13	96	78	0	1541	2374	1980	65	66	10	100	100	0	0.033	0.033	0.035	0.032	1.484	0.036	0.859	52	374	1525	2386	-4.913	49	1476	77	2309	0
4	6	3	"moeA"	"STM0846"	16460	42650	100	212	254	138	58	60	14	98	97	0	2247	2479	1327	64	66	15	100	100	0	0.071	0.081	0.075	0.079	1.568	0.084	0.882	80	462	2337	2611	-3.825	154	2183	196	2415	0
4	7	3	"cbiN"	"STM2022"	16640	42640	90	83	88	27	57	58	12	80	53	0	1018	1245	677	64	65	11	100	100	0	0.027	0.026	0.027	0.026	1.682	0.023	0.416	52	382	980	1212	-5.197	26	954	31	1181	0
4	8	3	"cobU"	"STM2018"	16820	42650	100	124	127	42	57	58	13	93	91	0	1892	1866	704	65	65	10	100	100	0	0.037	0.039	0.039	0.039	1.600	0.037	0.696	80	440	1894	1871	-4.769	67	1827	70	1801	0
4	9	3	"uhpA"	"STM3790"	16990	42650	100	255	283	190	57	57	13	93	93	0	3523	3765	2412	65	66	15	100	100	0	0.057	0.061	0.063	0.058	1.452	0.063	0.869	80	440	3656	3926	-4.126	198	3458	226	3700	0
4	10	3	"trpD"	"STM1724"	17170	42640	90	116	132	59	58	58	12	100	88	0	1371	1748	1037	65	69	29	100	100	0	0.044	0.044	0.042	0.039	1.610	0.043	0.778	52	382	1364	1757	-4.493	58	1306	74	1683	0
4	11	3	"sulA"	"STM1071"	17350	42640	90	877	870	268	58	61	29	100	100	0	3954	4038	1531	67	97	207	100	100	0	0.211	0.204	0.199	0.211	1.262	0.184	0.944	52	389	4706	4783	-2.247	819	3887	812	3971	0
4	12	3	"rfaL"	"STM3713"	17530	42640	90	631	731	320	58	62	29	100	100	0	8493	9520	4116	66	95	206	100	100	0	0.068	0.071	0.070	0.070	1.199	0.069	0.927	52	380	9000	10127	-3.878	573	8427	673	9454	0
4	13	3	"bglX"	"STM2166"	17700	42640	90	688	711	172	59	61	16	100	100	0	9765	9536	2663	67	100	221	100	100	0	0.065	0.069	0.070	0.069	1.221	0.066	0.942	52	365	10327	10121	-3.947	629	9698	652	9469	0
4	14	3	""	"STM0347"	17890	42650	100	230	221	64	60	62	16	95	92	0	7259	6955	1982	67	92	198	100	100	0	0.024	0.023	0.024	0.023	1.322	0.023	0.896	80	470	7362	7049	-5.403	170	7192	161	6888	0
4	15	3	""	"STM1043"	18060	42640	90	414	411	70	59	60	13	100	100	0	7984	7918	978	67	78	91	100	100	0	0.045	0.045	0.043	0.044	1.160	0.043	0.907	52	358	8272	8203	-4.479	355	7917	352	7851	0
4	16	3	""	"PSLT025"	18230	42650	90	251	257	78	58	59	13	100	100	0	2520	3078	1314	66	92	153	100	100	0	0.079	0.066	0.067	0.067	1.328	0.059	0.869	52	367	2647	3211	-3.668	193	2454	199	3012	0
4	17	3	"orf319"	"STM1389"	18410	42640	90	1156	1257	364	58	60	17	100	100	0	10127	10890	3779	66	98	191	100	100	0	0.109	0.111	0.111	0.112	1.135	0.105	0.953	52	373	11159	12023	-3.196	1098	10061	1199	10824	0
4	18	3	"yfeJ"	"STM2437"	18590	42650	100	296	298	99	60	62	16	95	93	0	6960	7041	2225	65	81	135	100	100	0	0.034	0.034	0.035	0.034	1.229	0.034	0.919	80	452	7131	7214	-4.869	236	6895	238	6976	0
4	19	3	""	"PSLT087"	18770	42650	100	162	163	55	58	59	13	95	92	0	8737	8769	3430	66	67	13	100	100	0	0.012	0.012	0.013	0.014	1.251	0.012	0.855	80	442	8775	8808	-6.382	104	8671	105	8703	0
4	20	3	"traU"	"PSLT092"	18950	42640	100	268	293	106	59	60	13	100	100	0	21338	22757	7995	70	77	36	100	100	0	0.010	0.010	0.011	0.012	1.151	0.010	0.928	80	451	21477	22921	-6.669	209	21268	234	22687	0
4	21	3	"trbE"	"PSLT096"	19120	42640	90	106	107	20	61	62	14	94	84	0	3126	3360	1258	72	91	111	100	100	0	0.015	0.014	0.015	0.016	1.404	0.013	0.647	52	352	3099	3334	-6.085	45	3054	46	3288	0
4	22	3	"traH"	"PSLT100"	19310	42640	100	501	549	191	67	69	18	100	100	0	30534	31938	11634	75	95	102	100	100	1	0.014	0.015	0.015	0.016	1.341	0.015	0.935	80	438	30893	32345	-6.133	434	30459	482	31863	0
4	23	3	"trbH"	"PSLT105"	19480	42640	100	9459	10435	3712	71	71	16	100	100	0	14775	15060	5120	74	80	38	100	100	0	0.639	0.692	0.665	0.713	1.420	0.683	0.942	80	439	24089	25350	-0.647	9388	14701	10364	14986	0
4	24	3	"traX"	"PSLT110"	19660	42630	100	564	575	160	72	73	16	100	100	0	15546	14883	4325	75	77	18	100	100	0	0.032	0.034	0.033	0.034	1.356	0.033	0.916	80	462	15963	15311	-4.975	492	15471	503	14808	0
4	1	4	""	"STM2717"	15560	42830	90	74	74	14	55	57	12	65	34	0	1079	1151	405	67	70	29	100	100	0	0.019	0.018	0.023	0.025	1.577	0.012	0.199	52	385	1031	1103	-5.735	19	1012	19	1084	0
4	2	4	""	"STM2739"	15760	42840	100	455	470	208	57	59	13	97	95	0	18737	19364	8097	66	70	27	100	100	0	0.021	0.021	0.022	0.021	1.303	0.022	0.930	80	444	19069	19711	-5.552	398	18671	413	19298	0
4	3	4	""	"STM1616"	15930	42840	100	173	184	84	57	59	13	93	92	0	4269	4510	2391	65	65	9	100	100	0	0.028	0.029	0.029	0.028	1.362	0.029	0.895	80	413	4320	4572	-5.180	116	4204	127	4445	0
4	4	4	"rimL"	"STM1611"	16110	42830	100	294	298	54	57	58	13	100	100	0	6208	6235	1685	66	66	9	100	100	0	0.039	0.039	0.040	0.040	1.352	0.037	0.904	80	427	6379	6410	-4.696	237	6142	241	6169	0
4	5	4	"osmB"	"STM1705"	16290	42820	90	503	498	127	58	59	13	100	100	0	1889	1813	466	66	67	12	100	100	0	0.244	0.252	0.251	0.250	1.286	0.219	0.836	52	367	2268	2187	-2.034	445	1823	440	1747	0
4	6	4	"mppA"	"STM1679"	16470	42830	100	1645	1693	774	59	60	12	98	98	0	18882	20119	8154	66	67	11	100	100	0	0.084	0.081	0.083	0.076	1.437	0.082	0.959	80	416	20402	21687	-3.568	1586	18816	1634	20053	0
4	7	4	"rnhB"	"STM0230"	16650	42830	100	817	865	495	57	59	13	98	98	0	6140	6162	3119	65	65	9	100	100	0	0.125	0.133	0.134	0.123	1.421	0.138	0.971	80	425	6835	6905	-2.999	760	6075	808	6097	0
4	8	4	"speE"	"STM0166"	16830	42830	100	975	998	382	58	59	13	100	98	0	4296	4527	1688	65	66	10	100	100	0	0.217	0.211	0.208	0.202	1.545	0.208	0.948	80	420	5148	5402	-2.206	917	4231	940	4462	0
4	9	4	"yaeB"	"STM0243"	17010	42830	100	647	672	317	58	59	13	98	98	0	5385	5706	2560	66	67	10	100	100	0	0.111	0.109	0.109	0.104	1.417	0.109	0.943	80	408	5908	6254	-3.175	589	5319	614	5640	0
4	10	4	"cobS"	"STM2017"	17180	42820	100	369	387	143	57	58	12	100	100	0	6034	6439	2791	65	66	11	100	100	0	0.052	0.052	0.052	0.052	1.256	0.050	0.948	80	430	6281	6704	-4.258	312	5969	330	6374	0
4	11	4	"yeeI"	"STM2001"	17360	42830	100	178	180	51	55	57	14	97	96	0	4019	4071	1281	66	69	51	100	100	0	0.031	0.031	0.031	0.030	1.381	0.030	0.853	80	439	4076	4130	-5.006	123	3953	125	4005	0
4	12	4	"fixX"	"STM0078"	17540	42830	100	67	71	18	58	58	12	46	21	0	974	988	366	65	65	12	100	100	0	0.010	0.014	0.021	0.025	1.901	0.014	0.171	80	414	918	936	-6.658	9	909	13	923	0
4	13	4	"ubiC"	"STM4233"	17710	42820	100	588	616	216	59	59	13	100	100	0	6602	7006	2520	66	68	41	100	100	0	0.081	0.080	0.080	0.079	1.196	0.079	0.950	80	418	7065	7497	-3.627	529	6536	557	6940	0
4	14	4	"yjbJ"	"STM4240"	17880	42820	90	316	334	118	59	62	21	100	100	0	2331	2458	1146	67	106	231	100	100	0	0.114	0.115	0.119	0.118	1.228	0.106	0.917	52	349	2521	2666	-3.139	257	2264	275	2391	0
4	15	4	"yjcE"	"STM4269"	18070	42820	100	858	838	284	59	61	19	100	100	0	13726	12845	4496	67	92	173	100	100	0	0.058	0.061	0.061	0.062	1.312	0.060	0.958	80	460	14458	13557	-4.096	799	13659	779	12778	0
4	16	4	"zur"	"STM4241"	18250	42820	100	791	810	246	58	58	11	100	100	0	6672	6753	2549	65	68	27	100	100	0	0.111	0.112	0.111	0.118	1.387	0.108	0.958	80	408	7340	7440	-3.172	733	6607	752	6688	0
4	17	4	"yfcZ"	"STM2390"	18410	42820	90	351	356	90	58	60	14	100	100	0	4070	3990	1076	66	90	168	100	100	0	0.073	0.076	0.074	0.075	1.169	0.074	0.931	52	361	4297	4222	-3.772	293	4004	298	3924	0
4	18	4	""	"STM2372"	18600	42820	90	1350	1588	605	59	62	17	100	100	0	10028	11440	3953	66	97	190	100	100	0	0.130	0.134	0.132	0.133	1.138	0.127	0.934	52	362	11253	12903	-2.948	1291	9962	1529	11374	0
4	19	4	"ylaC"	"STM0471"	18770	42820	90	766	816	293	58	61	24	100	100	0	4039	3931	1149	67	99	193	100	100	0	0.178	0.196	0.188	0.193	1.258	0.186	0.888	52	348	4680	4622	-2.488	708	3972	758	3864	0
4	20	4	"ybaP"	"STM0496"	18950	42820	100	759	721	256	59	61	22	98	98	0	9056	8791	3271	69	87	141	100	100	0	0.078	0.076	0.077	0.074	1.403	0.074	0.948	80	426	9687	9384	-3.682	700	8987	662	8722	0
4	21	4	"ybbS"	"STM0514"	19140	42810	120	394	407	186	61	62	13	96	93	0	14229	14742	7400	77	90	87	98	96	0	0.024	0.024	0.024	0.026	1.586	0.023	0.939	120	532	14485	15011	-5.409	333	14152	346	14665	0
4	22	4	"folD"	"STM0542"	19300	42810	90	1046	1088	262	66	75	63	100	100	0	9958	10599	2775	81	209	796	100	100	0	0.099	0.097	0.095	0.097	1.139	0.094	0.936	52	331	10857	11540	-3.333	980	9877	1022	10518	0
4	23	4	"ybdG"	"STM0569"	19490	42820	100	1799	1825	683	71	78	55	100	98	0	21751	21974	6839	75	169	694	100	100	0	0.080	0.080	0.081	0.075	1.480	0.081	0.954	80	439	23404	23653	-3.649	1728	21676	1754	21899	0
4	24	4	"fepB"	"STM0594"	19670	42820	100	832	848	361	73	74	16	97	93	0	7898	8448	3384	73	77	19	100	100	0	0.097	0.093	0.092	0.088	1.461	0.093	0.946	80	448	8584	9150	-3.366	759	7825	775	8375	0
4	1	5	"slp"	"STM1819"	15570	43000	90	974	1118	432	57	60	21	100	100	0	8031	8908	3327	66	90	216	100	100	0	0.115	0.120	0.117	0.119	1.133	0.118	0.968	52	388	8882	9903	-3.119	917	7965	1061	8842	0
4	2	5	"hemK"	"STM1775"	15750	43000	90	632	638	145	59	62	23	100	100	0	6464	6552	1352	67	112	281	100	100	0	0.090	0.089	0.088	0.089	1.148	0.087	0.965	52	370	6970	7064	-3.481	573	6397	579	6485	0
4	3	5	"ychK"	"STM1754"	15940	43000	100	1400	1338	414	58	60	15	100	100	0	12668	11725	2959	67	81	151	100	100	0	0.106	0.110	0.109	0.102	1.371	0.110	0.964	80	425	13943	12938	-3.231	1342	12601	1280	11658	0
4	4	5	"sdaA"	"STM1826"	16120	42990	100	2055	2002	482	57	59	13	100	100	0	16577	15842	4455	65	66	10	100	100	0	0.121	0.123	0.123	0.128	1.302	0.120	0.967	80	407	18510	17722	-3.047	1998	16512	1945	15777	0
4	5	5	"minC"	"STM1814"	16290	42990	90	1974	2089	553	59	63	27	100	100	0	9338	10014	2977	66	90	197	100	100	0	0.207	0.204	0.206	0.205	1.091	0.199	0.978	52	364	11187	11978	-2.276	1915	9272	2030	9948	0
4	6	5	"ycgR"	"STM1798"	16470	42990	100	686	738	398	60	62	25	100	100	0	10851	10908	5131	65	86	182	100	100	0	0.058	0.063	0.059	0.061	1.283	0.064	0.943	80	426	11412	11521	-4.107	626	10786	678	10843	0
4	7	5	"yihA"	"STM4001"	16650	42990	100	841	928	413	60	60	12	100	100	0	7552	7943	3448	64	65	10	100	100	0	0.104	0.110	0.107	0.110	1.255	0.110	0.958	80	416	8269	8747	-3.261	781	7488	868	7879	0
4	8	5	"oxyR"	"STM4125"	16830	43000	100	4570	4610	1927	60	60	13	100	100	0	6392	6392	2356	65	67	10	100	100	0	0.713	0.719	0.712	0.677	1.309	0.733	0.974	80	420	10837	10877	-0.488	4510	6327	4550	6327	0
4	9	5	"yneB"	"STM4078"	17010	43000	100	475	482	157	59	60	13	100	100	0	11613	11613	3087	65	66	9	100	100	0	0.036	0.037	0.037	0.035	1.295	0.037	0.942	80	408	11964	11971	-4.795	416	11548	423	11548	0
4	10	5	"pfkA"	"STM4062"	17180	43000	100	3941	3927	1122	59	60	13	100	100	0	8873	8445	2470	65	66	10	100	100	0	0.441	0.462	0.453	0.472	1.281	0.456	0.976	80	430	12690	12248	-1.182	3882	8808	3868	8380	0
4	11	5	"rhaR"	"STM4049"	17370	43000	100	183	189	75	58	59	13	97	95	0	10100	10022	3339	66	66	9	100	100	0	0.012	0.013	0.014	0.014	1.268	0.013	0.804	80	430	10159	10087	-6.327	125	10034	131	9956	0
4	12	5	"yihZ"	"STM4028"	17550	42990	100	432	446	160	57	59	13	100	100	0	3051	3166	1010	65	65	9	100	100	0	0.126	0.125	0.125	0.123	1.283	0.122	0.895	80	395	3361	3490	-2.993	375	2986	389	3101	0
4	13	5	"rpsK"	"STM3417"	17720	42990	100	10535	10784	3775	59	61	13	100	100	0	1258	1236	398	65	66	9	100	100	0	8.781	9.159	9.155	9.295	1.278	9.414	0.946	80	418	11669	11896	3.134	10476	1193	10725	1171	0
4	14	5	"rplF"	"STM3425"	17900	42990	100	18548	19115	6787	60	61	15	100	100	0	1770	1795	613	66	79	148	100	100	0	10.850	11.021	10.991	11.037	1.247	11.165	0.973	80	432	20192	20784	3.440	18488	1704	19055	1729	0
4	15	5	"rplN"	"STM3430"	18070	42990	90	12026	11777	2983	61	81	152	100	100	0	1255	1171	354	65	69	30	100	100	0	10.055	10.593	10.741	10.820	1.137	10.382	0.969	52	348	13155	12822	3.330	11965	1190	11716	1106	0
4	16	5	"rpsC"	"STM3434"	18260	42990	100	22125	23692	9630	60	74	129	100	100	0	2473	2562	925	66	68	26	100	100	0	9.167	9.468	9.196	9.453	1.216	9.764	0.972	80	426	24472	26128	3.196	22065	2407	23632	2496	0
4	17	5	"rplW"	"STM3438"	18430	42990	100	11873	12189	4359	57	59	12	100	100	0	951	937	332	65	72	95	98	95	0	13.336	13.913	14.170	14.444	1.268	13.927	0.971	80	420	12702	13004	3.737	11816	886	12132	872	0
4	18	5	"ppiA"	"STM3472"	18610	42990	100	1760	1855	562	58	59	13	100	100	0	8719	8507	2487	64	71	100	100	100	0	0.197	0.213	0.205	0.218	1.328	0.208	0.950	80	432	10357	10240	-2.346	1702	8655	1797	8443	0
4	19	5	"argI"	"STM4469"	18780	42980	90	2454	2419	568	57	58	13	100	100	0	9054	8556	2296	65	74	83	100	100	0	0.267	0.278	0.280	0.283	1.161	0.266	0.970	52	357	11386	10853	-1.907	2397	8989	2362	8491	0
4	20	5	"trpS2"	"STM4508"	18960	42990	100	407	382	111	59	60	13	96	96	0	10889	10173	2936	67	72	43	100	100	0	0.032	0.032	0.032	0.031	1.311	0.031	0.922	80	430	11170	10429	-4.959	348	10822	323	10106	0
4	21	5	"dnaT"	"STM4544"	19140	42990	100	446	448	175	61	61	13	97	97	0	5096	5384	1918	73	79	23	100	100	0	0.077	0.073	0.075	0.069	1.476	0.072	0.897	80	402	5408	5698	-3.706	385	5023	387	5311	0
4	22	5	"lplA"	"STM4576"	19310	42980	90	519	516	128	65	66	15	100	100	0	11063	10679	2526	78	122	355	100	100	0	0.041	0.043	0.042	0.042	1.205	0.041	0.944	52	374	11439	11052	-4.597	454	10985	451	10601	0
4	23	5	""	"STM4596"	19490	42980	90	501	526	84	70	71	16	100	100	0	11810	12125	1741	74	116	235	100	100	0	0.037	0.038	0.038	0.038	1.143	0.037	0.946	52	362	12167	12507	-4.767	431	11736	456	12051	0
4	24	5	"rph"	"STM3734"	19670	42980	100	1151	1146	463	71	74	16	100	100	0	7542	7500	2799	74	92	127	100	100	0	0.145	0.145	0.140	0.136	1.439	0.145	0.955	80	448	8548	8501	-2.790	1080	7468	1075	7426	0
4	1	6	"yhgI"	"STM3511"	15590	43190	100	1974	1961	810	58	59	12	100	100	0	6475	6587	2430	66	68	33	100	100	0	0.299	0.292	0.293	0.270	1.379	0.296	0.977	80	472	8325	8424	-1.742	1916	6409	1903	6521	0
4	2	6	"yhcK"	"STM3340"	15760	43180	90	1172	1278	339	58	60	15	100	100	0	9660	10091	2109	67	75	64	100	100	0	0.116	0.122	0.120	0.120	1.122	0.121	0.965	52	373	10707	11244	-3.106	1114	9593	1220	10024	0
4	3	6	"yhcC"	"STM3329"	15950	43180	100	321	321	84	57	59	14	100	100	0	9495	9108	2588	66	72	58	100	100	0	0.028	0.029	0.028	0.029	1.356	0.028	0.929	80	450	9693	9306	-5.158	264	9429	264	9042	0
4	4	6	"murA"	"STM3307"	16130	43170	100	2207	2087	716	58	59	13	100	100	0	7426	7262	2454	64	65	10	100	100	0	0.292	0.282	0.280	0.283	1.274	0.279	0.968	80	442	9511	9227	-1.776	2149	7362	2029	7198	0
4	5	6	"rbfA"	"STM3285"	16300	43170	90	1890	2058	560	58	59	14	100	100	0	4818	5168	1471	65	67	14	100	100	0	0.385	0.392	0.387	0.392	1.117	0.383	0.969	52	373	6585	7103	-1.375	1832	4753	2000	5103	0
4	6	6	"yhbT"	"STM3273"	16480	43180	100	857	868	337	58	59	12	100	100	0	8051	8061	2924	65	66	13	100	100	0	0.100	0.101	0.102	0.096	1.315	0.102	0.976	80	452	8785	8806	-3.321	799	7986	810	7996	0
4	7	6	""	"STM3155"	16660	43180	100	610	651	248	59	59	12	100	100	0	3587	3776	1661	65	68	16	100	100	0	0.156	0.160	0.165	0.158	1.261	0.154	0.960	80	442	4073	4303	-2.676	551	3522	592	3711	0
4	8	6	"nupG"	"STM3113"	16840	43180	100	590	596	250	58	58	12	98	96	0	18056	17748	6514	66	69	17	100	100	0	0.030	0.030	0.031	0.030	1.195	0.031	0.972	80	394	18522	18220	-5.080	532	17990	538	17682	0
4	9	6	"gshB"	"STM3095"	17010	43180	100	1032	1105	421	58	58	12	100	100	0	9793	10211	3700	65	68	40	100	100	0	0.100	0.103	0.101	0.104	1.260	0.103	0.965	80	420	10702	11193	-3.320	974	9728	1047	10146	0
4	10	6	""	"STM3075"	17190	43180	100	291	311	123	59	60	12	100	97	0	6261	6777	3000	64	65	9	100	100	0	0.037	0.038	0.037	0.037	1.248	0.037	0.933	80	420	6429	6965	-4.739	232	6197	252	6713	0
4	11	6	"iciA"	"STM3064"	17360	43170	90	319	319	49	57	59	13	100	100	0	4648	4554	801	64	76	86	100	100	0	0.057	0.058	0.056	0.058	1.197	0.057	0.922	52	357	4846	4752	-4.129	262	4584	262	4490	0
4	12	6	"fldB"	"STM3045"	17540	43170	100	1240	1387	576	57	60	14	100	100	0	7872	8558	3840	65	74	76	100	100	0	0.152	0.157	0.155	0.160	1.346	0.151	0.957	80	453	8990	9823	-2.722	1183	7807	1330	8493	0
4	13	6	"nadE"	"STM1310"	17710	43170	90	903	1091	489	58	65	46	100	100	0	11147	13058	5502	67	161	639	100	100	0	0.076	0.080	0.077	0.078	1.193	0.078	0.950	52	373	11925	14024	-3.713	845	11080	1033	12991	0
4	14	6	"ydiE"	"STM1346"	17900	43170	100	486	507	225	58	63	42	97	95	0	1370	1606	717	65	134	552	96	66	0	0.328	0.291	0.291	0.269	1.532	0.290	0.945	80	450	1733	1990	-1.608	428	1305	449	1541	0
4	15	6	"lpp"	"STM1377"	18080	43160	100	1565	1536	553	59	64	75	100	100	0	1048	1049	442	64	66	15	100	98	0	1.530	1.499	1.534	1.676	1.634	1.464	0.946	80	442	2490	2462	0.614	1506	984	1477	985	0
4	16	6	"sodB"	"STM1431"	18260	43170	100	2272	2432	891	59	60	14	100	100	0	6672	7039	2701	66	66	9	100	100	0	0.335	0.340	0.339	0.342	1.258	0.334	0.969	80	408	8819	9346	-1.578	2213	6606	2373	6973	0
4	17	6	"gst"	"STM1451"	18430	43170	100	2061	2188	1202	57	59	12	100	98	0	6837	7206	3590	66	65	9	100	100	0	0.296	0.298	0.291	0.274	1.499	0.303	0.963	80	430	8775	9271	-1.756	2004	6771	2131	7140	0
4	18	6	"sodC"	"STM1044"	18610	43170	100	2013	1850	611	58	59	12	100	98	0	7471	6816	1989	64	64	9	100	100	0	0.264	0.265	0.265	0.242	1.571	0.267	0.974	80	442	9362	8544	-1.922	1955	7407	1792	6752	0
4	19	6	"yhhV"	"STM3559"	18780	43160	90	335	369	132	57	59	15	100	100	0	1576	1797	866	65	73	70	100	100	0	0.184	0.180	0.188	0.181	1.399	0.162	0.789	52	381	1789	2044	-2.442	278	1511	312	1732	0
4	20	6	"yhhL"	"STM3573"	18970	43170	100	257	258	101	59	60	15	93	92	0	2670	2846	1470	65	73	64	100	100	0	0.076	0.072	0.074	0.071	1.561	0.067	0.892	80	451	2803	2980	-3.718	198	2605	199	2781	0
4	21	6	"yhhQ"	"STM3579"	19150	43160	100	509	505	212	58	60	13	98	98	0	9595	9454	3997	69	70	13	100	100	0	0.047	0.048	0.048	0.048	1.460	0.047	0.938	80	430	9977	9832	-4.401	451	9526	447	9385	0
4	22	6	"nikR"	"STM3584"	19330	43170	100	279	284	95	65	66	15	100	97	0	3628	3727	1309	74	82	64	100	100	0	0.060	0.060	0.061	0.057	1.454	0.060	0.930	80	440	3768	3872	-4.054	214	3554	219	3653	0
4	23	6	""	"STM3595"	19500	43170	100	2613	2962	1119	71	71	16	100	100	0	16990	18323	5834	79	92	43	100	100	0	0.150	0.158	0.153	0.156	1.261	0.159	0.951	80	427	19453	21135	-2.734	2542	16911	2891	18244	0
4	24	6	""	"STM3600"	19680	43160	100	343	339	98	71	73	17	100	98	0	15098	15191	5922	77	87	35	100	100	0	0.018	0.018	0.018	0.019	1.517	0.017	0.936	80	464	15293	15382	-5.787	272	15021	268	15114	0
4	1	7	"yidF"	"STM3803"	15590	43360	100	376	385	98	57	58	12	100	100	0	5773	5678	1532	66	66	8	100	100	0	0.056	0.058	0.058	0.059	1.310	0.058	0.944	80	452	6026	5940	-4.161	319	5707	328	5612	0
4	2	7	"ibpA"	"STM3809"	15770	43360	100	5785	6100	3014	58	59	13	100	100	0	2365	2604	1172	65	66	15	100	100	0	2.490	2.380	2.439	2.267	1.405	2.496	0.931	80	442	8027	8581	1.316	5727	2300	6042	2539	0
4	3	7	"ccmC"	"STM2252"	15950	43360	100	785	820	292	56	57	13	100	100	0	4085	3853	1075	64	65	9	100	100	0	0.181	0.202	0.188	0.198	1.371	0.197	0.884	80	432	4750	4553	-2.464	729	4021	764	3789	0
4	4	7	"torC"	"STM3823"	16130	43360	100	226	223	52	57	58	12	100	100	0	10095	9228	2896	64	65	10	100	100	0	0.017	0.018	0.018	0.019	1.357	0.017	0.889	80	418	10200	9330	-5.891	169	10031	166	9164	0
4	5	7	"dgoK"	"STM3829"	16290	43350	90	663	682	181	58	61	27	100	100	0	12277	11770	2401	65	150	602	100	100	0	0.050	0.053	0.052	0.053	1.249	0.052	0.932	52	377	12817	12329	-4.335	605	12212	624	11705	0
4	6	7	""	"STM3833"	16490	43360	100	272	263	66	57	61	25	98	96	0	7502	6910	1769	65	128	526	100	100	0	0.029	0.030	0.030	0.030	1.389	0.029	0.911	80	434	7652	7051	-5.112	215	7437	206	6845	0
4	7	7	""	"STM0098"	16660	43360	100	230	240	81	58	60	14	100	95	0	8705	9221	3163	66	74	34	100	100	0	0.020	0.020	0.020	0.020	1.226	0.020	0.926	80	420	8811	9337	-5.650	172	8639	182	9155	0
4	8	7	"ilvI"	"STM0116"	16840	43340	110	2557	2451	408	59	60	13	100	100	0	36790	35313	6633	69	76	40	100	100	0	0.068	0.068	0.067	0.068	1.124	0.066	0.974	80	475	39219	37636	-3.878	2498	36721	2392	35244	0
4	9	7	"ftsI"	"STM0122"	17010	43350	90	1971	2056	706	59	63	30	100	100	0	18871	19211	6233	66	111	346	100	100	0	0.102	0.104	0.103	0.104	1.176	0.102	0.969	52	358	20717	21142	-3.298	1912	18805	1997	19145	0
4	10	7	"murC"	"STM0129"	17200	43350	100	1169	1050	496	59	62	27	98	95	0	6447	5683	2565	64	97	308	98	96	0	0.174	0.176	0.175	0.166	1.613	0.177	0.967	80	448	7493	6610	-2.524	1110	6383	991	5619	0
4	11	7	"guaC"	"STM0141"	17380	43350	90	2290	2413	531	57	59	12	100	100	0	9829	10032	2107	65	66	11	100	100	0	0.229	0.236	0.233	0.237	1.128	0.229	0.965	52	381	11997	12323	-2.128	2233	9764	2356	9967	0
4	12	7	"aroP"	"STM0150"	17560	43350	90	1029	1021	167	58	59	13	100	100	0	8680	8475	1481	66	67	11	100	100	0	0.113	0.115	0.117	0.115	1.109	0.112	0.968	52	366	9585	9372	-3.149	971	8614	963	8409	0
4	13	7	""	"STM1549"	17720	43350	90	785	788	155	59	65	48	100	100	0	6069	6056	1394	67	135	441	100	100	0	0.121	0.122	0.119	0.122	1.226	0.117	0.941	52	372	6728	6718	-3.047	726	6002	729	5989	0
4	14	7	""	"STM1554"	17910	43350	100	270	275	93	60	65	44	97	87	0	10777	10201	3804	68	122	388	100	100	0	0.020	0.021	0.021	0.022	1.314	0.021	0.930	80	450	10919	10348	-5.672	210	10709	215	10133	0
4	15	7	""	"STM1558"	18090	43350	100	1091	1056	198	60	60	13	100	100	0	41491	40181	5328	71	75	18	100	100	0	0.025	0.025	0.025	0.025	1.141	0.025	0.966	80	442	42451	41106	-5.328	1031	41420	996	40110	0
4	16	7	"sfcA"	"STM1566"	18270	43340	110	3689	3602	334	59	59	12	100	100	0	33411	32500	4826	69	71	14	100	100	0	0.109	0.109	0.108	0.111	1.189	0.106	0.966	80	467	36972	35974	-3.199	3630	33342	3543	32431	0
4	17	7	"fdnG"	"STM1570"	18440	43350	90	583	555	164	58	59	12	100	100	0	5251	4906	1520	66	67	13	100	100	0	0.101	0.103	0.101	0.102	1.230	0.100	0.950	52	366	5710	5337	-3.304	525	5185	497	4840	0
4	18	7	"narZ"	"STM1577"	18620	43350	90	83	81	16	57	58	12	78	55	0	1466	1460	382	63	64	12	100	100	0	0.019	0.017	0.021	0.021	1.437	0.016	0.360	52	374	1429	1421	-5.754	26	1403	24	1397	0
4	19	7	"yciO"	"STM1720"	18800	43350	100	794	801	279	57	58	14	98	98	0	4784	4613	1210	63	66	51	100	100	0	0.156	0.164	0.161	0.147	1.648	0.165	0.932	80	450	5458	5294	-2.679	737	4721	744	4550	0
4	20	7	"yciC"	"STM1734"	18980	43350	100	1914	1796	615	58	60	14	100	100	0	9228	8567	2459	65	66	9	100	100	0	0.203	0.204	0.207	0.194	1.458	0.204	0.948	80	420	11019	10240	-2.304	1856	9163	1738	8502	0
4	21	7	""	"STM1747"	19140	43340	90	310	309	53	60	62	15	100	100	0	3558	3436	600	68	91	157	100	100	0	0.072	0.074	0.074	0.074	1.239	0.069	0.890	52	356	3740	3617	-3.803	250	3490	249	3368	0
4	22	7	"narI"	"STM1761"	19320	43340	90	180	187	44	63	65	16	100	100	0	6869	7012	1848	72	144	433	100	100	0	0.017	0.018	0.018	0.017	1.302	0.016	0.819	52	380	6914	7064	-5.860	117	6797	124	6940	0
4	23	7	"chaB"	"STM1770"	19510	43340	100	135	139	48	67	69	16	91	82	0	1253	1248	518	78	127	373	98	80	0	0.058	0.062	0.061	0.058	1.656	0.062	0.731	80	448	1243	1242	-4.111	68	1175	72	1170	0
4	24	7	""	"STM1785"	19690	43340	100	589	544	173	70	72	17	95	95	0	21015	20161	5120	77	83	29	100	100	0	0.025	0.024	0.025	0.024	1.212	0.024	0.939	80	456	21457	20558	-5.334	519	20938	474	20084	0
4	1	8	"nuoN"	"STM2316"	15590	43530	90	2388	2643	1280	57	63	38	100	100	0	13656	14646	6000	66	90	202	100	100	0	0.172	0.177	0.175	0.173	1.154	0.179	0.972	52	379	15921	17166	-2.544	2331	13590	2586	14580	0
4	2	8	"nuoC"	"STM2326"	15770	43530	90	2099	2024	463	59	65	38	100	100	0	9767	8815	2404	66	94	205	100	100	0	0.210	0.225	0.225	0.229	1.151	0.218	0.971	52	380	11741	10714	-2.250	2040	9701	1965	8749	0
4	3	8	"yfbS"	"STM2333"	15950	43530	90	458	462	71	56	58	15	100	100	0	5771	5695	1107	66	71	43	100	100	0	0.070	0.072	0.072	0.073	1.198	0.069	0.938	52	373	6107	6035	-3.827	402	5705	406	5629	0
4	4	8	"yfcC"	"STM2339"	16120	43520	90	256	263	53	56	58	15	100	100	0	4738	4851	946	65	94	205	100	100	0	0.043	0.043	0.042	0.043	1.217	0.043	0.867	52	369	4873	4993	-4.546	200	4673	207	4786	0
4	5	8	""	"STM2343"	16310	43530	90	184	185	37	58	60	16	100	100	0	3368	3425	521	65	82	148	100	100	0	0.038	0.038	0.038	0.037	1.363	0.036	0.829	52	387	3429	3487	-4.712	126	3303	127	3360	0
4	6	8	"yfcH"	"STM2350"	16490	43530	100	662	648	188	57	59	14	100	100	0	13385	13079	4149	66	67	13	100	100	0	0.045	0.045	0.045	0.047	1.425	0.044	0.955	80	430	13924	13604	-4.460	605	13319	591	13013	0
4	7	8	"fdx"	"STM2538"	16660	43530	90	1354	1332	144	58	63	37	100	100	0	4266	4233	586	66	83	122	100	100	0	0.309	0.306	0.311	0.307	1.122	0.298	0.957	52	348	5496	5441	-1.696	1296	4200	1274	4167	0
4	8	8	"cadB"	"STM2558"	16830	43530	90	483	497	177	59	67	48	98	98	0	15809	15594	4697	67	238	1114	100	100	0	0.027	0.028	0.028	0.028	1.186	0.029	0.945	52	388	16166	15965	-5.214	424	15742	438	15527	0
4	9	8	"yfhG"	"STM2563"	17030	43530	100	636	629	175	59	64	34	100	100	0	7038	6600	2101	64	196	1015	98	97	0	0.083	0.087	0.087	0.089	1.471	0.085	0.950	80	457	7551	7106	-3.595	577	6974	570	6536	0
4	10	8	""	"STM2570"	17200	43530	100	269	264	68	60	60	13	97	96	0	6147	5893	1722	63	64	10	100	100	0	0.034	0.035	0.035	0.035	1.297	0.034	0.879	80	420	6293	6034	-4.863	209	6084	204	5830	0
4	11	8	""	"STM2587"	17380	43530	100	267	256	70	59	60	12	98	95	0	10588	9935	2912	64	65	10	100	100	0	0.020	0.020	0.020	0.020	1.232	0.020	0.936	80	430	10732	10068	-5.661	208	10524	197	9871	0
4	12	8	""	"STM2593"	17560	43530	100	141	152	52	58	59	12	98	95	0	5340	5365	1706	65	65	10	100	100	0	0.016	0.018	0.018	0.018	1.425	0.018	0.777	80	430	5358	5394	-5.990	83	5275	94	5300	0
4	13	8	"yhbP"	"STM3270"	17720	43520	90	323	338	95	59	61	20	100	100	0	5673	5705	1391	65	121	382	100	100	0	0.047	0.049	0.047	0.049	1.238	0.049	0.930	52	362	5872	5919	-4.409	264	5608	279	5640	0
4	14	8	""	"STM3277"	17910	43530	100	276	268	60	59	62	20	98	98	0	11615	10778	2142	67	112	342	100	100	0	0.019	0.020	0.020	0.020	1.300	0.019	0.912	80	451	11765	10920	-5.734	217	11548	209	10711	0
4	15	8	"pnp"	"STM3282"	18090	43530	110	20336	19583	3114	60	61	13	100	100	0	27850	27883	1711	70	75	50	100	100	0	0.730	0.702	0.725	0.688	1.261	0.710	0.951	80	466	48056	47336	-0.454	20276	27780	19523	27813	0
4	16	8	"secG"	"STM3293"	18270	43520	100	3567	3530	957	59	61	13	100	100	0	3891	4009	1625	68	69	12	100	100	0	0.918	0.881	0.915	0.963	1.480	0.827	0.925	80	432	7331	7412	-0.124	3508	3823	3471	3941	0
4	17	8	"yhbE"	"STM3302"	18450	43530	100	2836	2721	1167	58	59	13	100	100	0	8511	8070	2923	65	65	9	100	100	0	0.329	0.333	0.337	0.305	1.640	0.338	0.959	80	418	11224	10668	-1.604	2778	8446	2663	8005	0
4	18	8	"yrbA"	"STM3308"	18610	43520	90	653	647	201	57	64	48	100	100	0	2926	2949	868	64	95	222	100	100	0	0.208	0.205	0.209	0.201	1.231	0.202	0.922	52	356	3458	3475	-2.264	596	2862	590	2885	0
4	19	8	""	"STM0718"	18800	43520	100	252	324	212	58	64	44	100	95	0	11593	12183	4741	67	92	197	100	100	0	0.017	0.022	0.018	0.021	1.640	0.022	0.643	80	438	11720	12382	-5.893	194	11526	266	12116	0
4	20	8	""	"STM0724"	18970	43520	80	61	69	31	57	59	13	32	15	0	238	423	597	65	66	10	100	100	0	0.023	0.034	0.061	0.064	2.216	0.040	0.447	52	301	177	370	-5.435	4	173	12	358	0
4	21	8	"sdhD"	"STM0733"	19150	43520	100	854	844	177	61	63	15	100	100	0	5586	5349	1235	67	72	72	100	100	0	0.144	0.148	0.147	0.150	1.317	0.144	0.951	80	440	6312	6065	-2.799	793	5519	783	5282	0
4	22	8	"ybgC"	"STM0744"	19310	43520	90	696	646	173	64	76	72	100	98	0	4925	4591	1216	72	170	569	100	100	0	0.130	0.129	0.127	0.128	1.277	0.127	0.938	52	370	5485	5101	-2.941	632	4853	582	4519	0
4	23	8	"ybgF"	"STM0750"	19500	43520	90	3125	3563	1120	66	77	68	100	100	0	10855	11933	3213	75	155	481	100	100	0	0.284	0.295	0.288	0.292	1.150	0.288	0.941	52	380	13839	15355	-1.817	3059	10780	3497	11858	0
4	24	8	"aroG"	"STM0760"	19670	43510	90	1579	1522	397	70	84	92	100	100	0	13596	12884	3391	75	197	807	100	100	0	0.112	0.113	0.115	0.113	1.182	0.113	0.956	52	380	15030	14261	-3.164	1509	13521	1452	12809	0
4	1	9	""	"STM0868"	15600	43710	100	1122	1064	238	58	59	13	100	100	0	24402	23060	5953	64	67	21	100	100	0	0.044	0.044	0.044	0.045	1.344	0.042	0.953	80	484	25402	24002	-4.516	1064	24338	1006	22996	0
4	2	9	"rimK"	"STM0875"	15770	43710	90	707	722	109	58	60	15	100	100	0	10274	10024	1475	65	97	248	100	100	0	0.064	0.067	0.064	0.067	1.176	0.062	0.934	52	373	10858	10623	-3.975	649	10209	664	9959	0
4	3	9	"ybjF"	"STM0882"	15950	43710	90	664	671	119	57	59	15	100	100	0	10886	10509	1895	65	102	229	100	100	0	0.056	0.059	0.057	0.059	1.189	0.057	0.938	52	388	11428	11058	-4.156	607	10821	614	10444	0
4	4	9	"artP"	"STM0891"	16130	43710	100	2421	2233	556	59	60	13	100	100	0	9095	8202	2371	65	82	147	100	100	0	0.262	0.267	0.263	0.275	1.444	0.255	0.930	80	471	11392	10311	-1.935	2362	9030	2174	8137	0
4	5	9	""	"STM0896"	16310	43710	100	132	132	30	58	59	14	97	96	0	6335	6163	1264	65	65	11	100	100	0	0.012	0.012	0.014	0.014	1.206	0.012	0.766	80	442	6344	6172	-6.405	74	6270	74	6098	0
4	6	9	""	"STM0901"	16490	43710	100	131	126	32	56	58	13	93	91	0	11034	9896	2893	66	66	11	100	100	0	0.007	0.007	0.013	0.014	1.592	0.007	0.751	80	432	11043	9900	-7.192	75	10968	70	9830	0
4	7	9	""	"STM1035"	16660	43700	90	122	132	49	57	58	13	96	90	0	3516	4626	2525	65	84	152	100	100	0	0.019	0.016	0.019	0.018	1.341	0.016	0.754	52	372	3516	4636	-5.730	65	3451	75	4561	0
4	8	9	""	"STM1039"	16850	43710	100	147	149	59	58	59	15	93	88	0	4988	5128	2416	65	107	445	98	97	0	0.018	0.018	0.017	0.018	1.323	0.018	0.818	80	450	5012	5154	-5.790	89	4923	91	5063	0
4	9	9	"aceK"	"STM4185"	17020	43710	100	450	460	168	59	60	13	100	98	0	17814	17569	7049	64	66	11	100	100	0	0.022	0.023	0.023	0.023	1.356	0.022	0.940	80	430	18141	17906	-5.505	391	17750	401	17505	0
4	10	9	""	"STM4196"	17210	43710	100	157	171	74	58	59	13	96	92	0	8572	9635	4991	64	66	11	100	100	0	0.012	0.012	0.013	0.013	1.236	0.012	0.852	80	430	8607	9684	-6.425	99	8508	113	9571	0
4	11	9	""	"STM4200"	17380	43700	100	316	314	63	57	58	12	100	100	0	12776	12460	2884	65	65	10	100	100	0	0.020	0.021	0.021	0.021	1.304	0.019	0.898	80	428	12970	12652	-5.617	259	12711	257	12395	0
4	12	9	""	"STM4204"	17560	43700	90	350	395	158	57	57	13	100	100	0	11735	14029	6698	67	68	15	100	100	0	0.025	0.024	0.025	0.024	1.266	0.023	0.914	52	356	11961	14300	-5.316	293	11668	338	13962	0
4	13	9	"pduE"	"STM2042"	17730	43700	90	110	128	58	57	57	13	98	94	0	6159	6878	2358	66	90	196	100	100	0	0.009	0.010	0.013	0.014	1.296	0.011	0.687	52	381	6146	6883	-6.845	53	6093	71	6812	0
4	14	9	"pduV"	"STM2056"	17920	43710	100	107	108	29	57	58	13	88	80	0	4392	4140	1144	64	84	183	100	100	0	0.012	0.013	0.016	0.015	1.359	0.013	0.663	80	439	4378	4127	-6.436	50	4328	51	4076	0
4	15	9	"stfF"	"STM0199"	18090	43700	100	183	182	44	58	59	14	100	96	0	6613	6437	1474	65	69	52	100	100	0	0.019	0.019	0.020	0.020	1.266	0.019	0.865	80	408	6673	6496	-5.711	125	6548	124	6372	0
4	16	9	"thiH"	"STM4159"	18270	43700	100	523	543	158	57	59	13	100	100	0	18089	19027	4522	65	67	13	100	100	0	0.026	0.026	0.026	0.025	1.267	0.026	0.928	80	430	18490	19448	-5.273	466	18024	486	18962	0
4	17	9	"yojN"	"STM2269"	18440	43700	100	2470	2335	560	57	58	12	100	100	0	36861	35082	8709	67	68	14	100	100	0	0.066	0.065	0.066	0.065	1.227	0.063	0.954	80	428	39207	37293	-3.931	2413	36794	2278	35015	0
4	18	9	""	"STM4261"	18620	43690	90	392	400	96	57	59	13	100	100	0	3250	3122	789	67	72	44	100	100	0	0.105	0.112	0.106	0.112	1.262	0.105	0.881	52	375	3518	3398	-3.248	335	3183	343	3055	0
4	19	9	"traP"	"PSLT082"	18800	43700	100	159	164	53	59	60	13	96	92	0	9553	9301	3202	69	71	21	100	100	0	0.011	0.011	0.013	0.014	1.312	0.011	0.853	80	442	9584	9337	-6.567	100	9484	105	9232	0
4	20	9	""	"STM1542"	18980	43700	100	235	223	77	59	60	14	92	91	0	6713	6064	2230	66	67	11	100	100	0	0.026	0.027	0.027	0.029	1.451	0.027	0.857	80	418	6823	6162	-5.239	176	6647	164	5998	0
4	21	9	""	"STM4309"	19150	43700	100	441	419	90	61	62	14	100	100	0	24865	24303	5354	69	71	15	100	100	0	0.015	0.015	0.015	0.015	1.254	0.014	0.907	80	420	25176	24592	-6.028	380	24796	358	24234	0
4	22	9	"adi"	"STM4296"	19330	43700	100	401	382	121	63	65	27	100	98	0	16366	14777	5089	73	97	286	100	100	0	0.021	0.022	0.022	0.023	1.545	0.021	0.900	80	431	16631	15023	-5.591	338	16293	319	14704	0
4	23	9	"lpxO"	"STM4286"	19500	43700	100	894	844	233	66	67	14	98	98	0	13402	12612	3072	69	73	44	100	100	0	0.062	0.062	0.061	0.060	1.449	0.060	0.920	80	430	14161	13321	-4.009	828	13333	778	12543	0
4	24	9	"nrfC"	"STM4279"	19680	43700	100	113	126	47	66	68	16	88	77	0	2979	3723	2664	70	83	245	100	100	0	0.016	0.016	0.019	0.019	1.446	0.014	0.570	80	483	2956	3713	-5.952	47	2909	60	3653	0
4	1	10	"yafB"	"STM0255"	15600	43900	100	1318	1361	606	58	59	13	98	97	0	9344	9485	3742	64	65	9	100	100	0	0.136	0.138	0.138	0.125	1.580	0.139	0.946	80	474	10540	10724	-2.881	1260	9280	1303	9421	0
4	2	10	""	"STM0274"	15780	43890	100	275	272	88	57	58	13	100	98	0	15673	14318	4365	64	72	148	100	100	0	0.014	0.015	0.014	0.015	1.314	0.015	0.892	80	442	15827	14469	-6.162	218	15609	215	14254	0
4	3	10	""	"STM0282"	15950	43890	90	182	182	41	57	58	12	100	100	0	6898	6470	1681	63	74	80	100	100	0	0.018	0.020	0.020	0.019	1.298	0.019	0.875	52	365	6960	6532	-5.773	125	6835	125	6407	0
4	4	10	""	"STM0288"	16120	43890	90	108	109	22	58	59	13	96	86	0	3842	3726	877	65	104	245	100	100	0	0.013	0.014	0.015	0.016	1.426	0.014	0.615	52	381	3827	3712	-6.239	50	3777	51	3661	0
4	5	10	""	"STM0297"	16320	43890	100	90	89	24	57	58	14	78	55	0	1547	1461	604	64	88	211	97	93	0	0.022	0.023	0.024	0.027	1.803	0.022	0.442	80	456	1516	1429	-5.490	33	1483	32	1397	0
4	6	10	"yafJ"	"STM0311"	16490	43890	100	339	330	82	56	57	13	100	100	0	3162	3168	821	63	64	10	100	100	0	0.091	0.088	0.088	0.085	1.452	0.084	0.899	80	430	3382	3379	-3.453	283	3099	274	3105	0
4	7	10	"ycfJ"	"STM1212"	16670	43880	90	521	543	150	55	57	12	100	100	0	2667	2685	1064	64	66	11	100	100	0	0.179	0.186	0.193	0.193	1.307	0.168	0.889	52	382	3069	3109	-2.482	466	2603	488	2621	0
4	8	10	"ycfX"	"STM1220"	16850	43890	100	1289	1260	426	55	57	12	100	100	0	10007	9491	2703	64	65	10	100	100	0	0.124	0.128	0.127	0.115	1.585	0.128	0.957	80	430	11177	10632	-3.010	1234	9943	1205	9427	0
4	9	10	""	"STM1236"	17020	43890	100	142	143	44	56	58	13	95	91	0	1261	1320	599	63	64	9	100	100	0	0.072	0.069	0.067	0.069	1.591	0.065	0.823	80	420	1284	1344	-3.800	86	1198	87	1257	0
4	10	10	""	"STM1253"	17200	43890	100	882	847	338	56	58	13	100	100	0	3119	2855	1127	62	63	9	100	100	0	0.270	0.283	0.279	0.275	1.421	0.280	0.954	80	432	3883	3584	-1.888	826	3057	791	2793	0
4	11	10	"yoaG"	"STM1272"	17380	43890	100	101	101	27	55	56	12	85	75	0	1414	1415	669	62	64	11	100	100	0	0.034	0.034	0.035	0.036	1.634	0.030	0.637	80	442	1398	1399	-4.877	46	1352	46	1353	0
4	12	10	""	"STM1276"	17560	43880	100	253	256	59	57	58	13	100	100	0	1252	1211	366	64	64	10	100	100	0	0.165	0.173	0.169	0.180	1.553	0.157	0.835	80	442	1384	1346	-2.600	196	1188	199	1147	0
4	13	10	"rstB"	"STM1471"	17740	43880	100	403	386	113	57	58	13	100	100	0	13450	12022	3589	64	68	58	100	100	0	0.026	0.028	0.027	0.028	1.426	0.027	0.926	80	442	13732	12287	-5.274	346	13386	329	11958	0
4	14	10	"ydgH"	"STM1478"	17920	43890	100	1898	1724	580	57	58	13	100	100	0	9626	8641	2402	64	65	9	100	100	0	0.193	0.194	0.193	0.175	1.699	0.193	0.927	80	420	11403	10244	-2.377	1841	9562	1667	8577	0
4	15	10	"ynfM"	"STM1486"	18090	43880	100	441	444	138	57	58	13	100	100	0	12693	12450	4236	64	65	10	100	100	0	0.030	0.031	0.031	0.032	1.234	0.031	0.947	80	430	13013	12773	-5.039	384	12629	387	12386	0
4	16	10	""	"STM1493"	18260	43880	90	332	349	73	60	61	17	100	100	0	14180	15063	2616	66	170	794	100	100	0	0.019	0.019	0.019	0.019	1.166	0.019	0.928	52	373	14386	15286	-5.697	272	14114	289	14997	0
4	17	10	"ynfD"	"STM1500"	18440	43880	90	412	412	82	59	60	16	100	100	0	3084	3026	581	67	159	768	100	100	0	0.117	0.119	0.122	0.118	1.213	0.114	0.908	52	380	3370	3312	-3.095	353	3017	353	2959	0
4	18	10	"udg"	"STM2080"	18620	43880	100	2574	2498	364	57	58	12	100	100	0	14705	13944	2571	65	68	25	100	100	0	0.172	0.176	0.174	0.178	1.225	0.169	0.941	80	460	17157	16320	-2.540	2517	14640	2441	13879	0
4	19	10	""	"STM2787"	18800	43880	100	116	116	23	58	58	13	95	93	0	2726	2589	588	66	66	10	100	100	0	0.022	0.023	0.023	0.023	1.425	0.021	0.673	80	442	2718	2581	-5.519	58	2660	58	2523	0
4	20	10	"gabT"	"STM2792"	18980	43870	100	330	324	90	59	60	14	100	100	0	13541	12224	3546	65	66	10	100	100	0	0.020	0.022	0.021	0.022	1.500	0.021	0.893	80	430	13747	12424	-5.636	271	13476	265	12159	0
4	21	10	"mobA"	"STM3994"	19160	43880	100	932	900	227	60	61	14	100	100	0	7352	6935	1874	70	72	15	100	100	0	0.120	0.122	0.128	0.123	1.379	0.118	0.931	80	420	8154	7705	-3.062	872	7282	840	6865	0
4	22	10	""	"STM4014"	19330	43880	100	180	186	44	61	63	15	98	97	0	9382	9549	2258	71	72	14	100	100	0	0.013	0.013	0.013	0.014	1.258	0.013	0.836	80	408	9430	9603	-6.290	119	9311	125	9478	0
4	23	10	""	"STM4033"	19500	43880	100	167	166	59	63	64	15	92	86	0	847	836	362	69	70	14	98	98	0	0.134	0.134	0.133	0.133	1.946	0.126	0.752	80	440	882	870	-2.903	104	778	103	767	0
4	24	10	""	"STM4054"	19690	43880	100	266	251	85	66	66	15	95	93	0	7718	7431	2082	71	73	14	100	100	0	0.026	0.025	0.025	0.025	1.288	0.025	0.845	80	474	7847	7545	-5.257	200	7647	185	7360	0
4	1	11	""	"STM2943"	15590	44070	90	214	223	54	57	58	12	100	100	0	11021	11114	3583	65	76	98	100	100	0	0.014	0.015	0.015	0.016	1.287	0.014	0.905	52	376	11113	11215	-6.125	157	10956	166	11049	0
4	2	11	""	"STM2955"	15780	44070	100	269	267	73	58	59	13	100	100	0	2130	2011	639	64	71	79	100	100	0	0.102	0.107	0.107	0.108	1.421	0.103	0.892	80	450	2277	2156	-3.292	211	2066	209	1947	0
4	3	11	"yqcC"	"STM2965"	15960	44070	100	193	195	61	57	58	13	100	95	0	1139	1159	388	63	65	20	100	100	0	0.126	0.126	0.123	0.117	1.489	0.125	0.887	80	442	1212	1234	-2.984	136	1076	138	1096	0
4	4	11	"fucO"	"STM2973"	16140	44070	100	277	266	94	58	59	13	97	96	0	13245	11824	4319	65	70	59	100	100	0	0.017	0.018	0.018	0.018	1.330	0.018	0.923	80	443	13399	11967	-5.911	219	13180	208	11759	0
4	5	11	"fucK"	"STM2977"	16310	44070	90	190	195	31	56	58	13	100	100	0	8125	7998	1309	64	66	17	100	100	0	0.017	0.018	0.017	0.018	1.316	0.016	0.829	52	366	8195	8073	-5.911	134	8061	139	7934	0
4	6	11	"csdA"	"STM2984"	16480	44060	90	461	464	72	57	60	17	100	100	0	6383	6402	979	64	97	270	100	100	0	0.064	0.064	0.064	0.064	1.190	0.062	0.935	52	372	6723	6745	-3.967	404	6319	407	6338	0
4	7	11	"yqhE"	"STM3165"	16660	44070	100	514	498	210	57	59	16	95	95	0	12562	11659	4551	65	91	243	97	97	0	0.037	0.038	0.038	0.037	1.549	0.038	0.949	80	459	12954	12035	-4.773	457	12497	441	11594	0
4	8	11	""	"STM3175"	16840	44060	90	571	586	134	55	57	15	100	100	0	8169	8176	1869	66	89	204	100	100	0	0.064	0.065	0.066	0.066	1.206	0.063	0.935	52	366	8619	8641	-3.973	516	8103	531	8110	0
4	9	11	"STMF1.5"	"Not LT2a91"	17020	44060	90	146	144	43	57	60	16	98	90	0	195	198	46	65	82	181	11	0	0	0.685	0.654	0.646	0.604	1.774	0.611	0.614	52	365	219	220	-0.547	89	130	87	133	0
4	10	11	"yfiO"	"STM2663"	17200	44070	100	1878	1809	466	57	59	13	100	100	0	5713	5465	1298	65	65	9	100	100	0	0.322	0.324	0.316	0.323	1.310	0.320	0.950	80	416	7469	7152	-1.633	1821	5648	1752	5400	0
4	11	11	""	"STM2680"	17370	44060	90	478	489	72	55	60	27	100	100	0	5696	5658	760	65	111	371	100	100	0	0.075	0.078	0.077	0.077	1.193	0.073	0.907	52	356	6054	6027	-3.735	423	5631	434	5593	0
4	12	11	""	"STM2690"	17560	44060	100	375	372	72	56	60	25	100	100	0	10631	10200	2378	65	100	326	100	100	0	0.030	0.031	0.031	0.031	1.238	0.030	0.933	80	450	10885	10451	-5.050	319	10566	316	10135	0
4	13	11	"ybbN"	"STM0504"	17740	44060	100	1013	1030	409	57	58	13	100	100	0	8352	8331	3170	65	66	10	100	100	0	0.115	0.118	0.114	0.118	1.347	0.116	0.933	80	432	9243	9239	-3.116	956	8287	973	8266	0
4	14	11	"allA"	"STM0515"	17910	44060	90	301	317	64	59	59	12	100	100	0	7403	7178	1132	65	68	31	100	100	0	0.033	0.036	0.035	0.036	1.213	0.035	0.904	52	356	7580	7371	-4.922	242	7338	258	7113	0
4	15	11	""	"STM0520"	18090	44060	90	194	194	27	57	58	12	100	100	0	11178	10856	1720	67	70	30	100	100	0	0.012	0.013	0.013	0.014	1.261	0.012	0.882	52	372	11248	10926	-6.342	137	11111	137	10789	0
4	16	11	"ybbY"	"STM0524"	18260	44060	90	267	270	33	58	59	13	100	100	0	15580	14989	2200	68	89	178	100	100	0	0.013	0.014	0.014	0.014	1.306	0.013	0.878	52	325	15721	15133	-6.214	209	15512	212	14921	0
4	17	11	"ylbE"	"STM0530"	18440	44060	90	166	168	31	57	58	12	100	100	0	10709	10375	2270	69	100	216	100	100	0	0.010	0.011	0.012	0.013	1.264	0.010	0.812	52	381	10749	10417	-6.609	109	10640	111	10306	0
4	18	11	"cysS"	"STM0537"	18620	44060	100	2825	2759	1019	57	58	13	100	100	0	17037	16491	4926	65	82	136	100	100	0	0.163	0.164	0.168	0.154	1.477	0.165	0.950	80	442	19740	19128	-2.616	2768	16972	2702	16426	0
4	19	11	"yohJ"	"STM2181"	18790	44060	90	258	283	75	56	57	13	100	100	0	3889	4002	1052	65	70	39	100	100	0	0.053	0.058	0.056	0.057	1.343	0.053	0.867	52	365	4026	4164	-4.243	202	3824	227	3937	0
4	20	11	"galS"	"STM2191"	18980	44060	100	273	285	214	57	59	13	95	92	0	10583	9484	3002	67	70	35	100	100	0	0.021	0.024	0.021	0.022	1.501	0.024	0.530	80	448	10732	9645	-5.605	216	10516	228	9417	0
4	21	11	"lysP"	"STM2200"	19150	44060	100	2807	2641	928	59	61	14	100	100	0	19162	17861	5981	72	74	20	100	100	0	0.144	0.145	0.146	0.142	1.538	0.142	0.947	80	418	21838	20371	-2.796	2748	19090	2582	17789	0
4	22	11	"yejH"	"STM2223"	19340	44060	100	892	791	268	61	63	15	96	93	0	18919	16607	5480	72	76	20	100	100	0	0.044	0.044	0.044	0.043	1.306	0.044	0.948	80	442	19678	17265	-4.503	831	18847	730	16535	0
4	23	11	""	"STM2231"	19510	44060	80	61	67	22	62	62	14	26	13	0	319	487	475	71	74	15	100	100	0	-0.004	0.012	0.045	0.044	2.056	0.024	0.194	52	314	247	421	Error	-1	248	5	416	0
4	24	11	""	"STM2240"	19700	44050	90	590	609	94	64	65	15	100	100	0	14926	15329	2359	77	78	15	100	100	0	0.035	0.036	0.036	0.036	1.144	0.034	0.922	52	393	15375	15797	-4.819	526	14849	545	15252	0
4	1	12	"phoP"	"STM1231"	15590	44240	90	6738	6495	1082	58	73	119	100	100	0	4924	4722	914	64	82	141	100	100	0	1.374	1.382	1.367	1.392	1.112	1.358	0.974	52	372	11540	11095	0.459	6680	4860	6437	4658	0
4	2	12	"phoP"	"STM1231"	15770	44250	100	6820	7075	2922	59	72	113	100	100	0	5126	5177	1979	64	80	134	100	100	0	1.336	1.372	1.336	1.352	1.249	1.395	0.970	80	417	11823	12129	0.418	6761	5062	7016	5113	0
4	3	12	"phoQ"	"STM1230"	15950	44250	100	1819	1678	463	56	58	14	100	100	0	3875	3589	1170	64	65	12	100	100	0	0.463	0.460	0.454	0.474	1.352	0.443	0.950	80	417	5574	5147	-1.112	1763	3811	1622	3525	0
4	4	12	"phoQ"	"STM1230"	16130	44240	90	4333	4649	996	57	60	17	100	100	0	10361	10842	2417	66	75	80	100	100	0	0.415	0.426	0.425	0.428	1.110	0.415	0.972	52	363	14571	15368	-1.268	4276	10295	4592	10776	0
4	5	12	"phoQ"	"STM1230"	16320	44250	90	1984	2003	581	59	62	29	100	100	0	4824	4775	1460	64	70	51	100	100	0	0.404	0.413	0.409	0.412	1.214	0.407	0.963	52	376	6685	6655	-1.306	1925	4760	1944	4711	0
4	6	12	"hupA"	"STM4170"	16500	44250	90	3479	4021	2364	59	62	27	100	100	0	2193	2464	1173	64	64	9	100	100	0	1.606	1.651	1.589	1.594	1.159	1.764	0.952	52	360	5549	6362	0.684	3420	2129	3962	2400	0
4	7	12	"sopB"	"STM1091"	16670	44240	100	6642	6503	2242	58	59	13	100	100	0	14791	14148	4788	63	64	9	100	100	0	0.447	0.458	0.446	0.462	1.293	0.454	0.967	80	408	21312	20530	-1.162	6584	14728	6445	14085	0
4	8	12	"pipC"	"STM0375"	16850	44240	100	1291	1306	469	56	58	13	100	100	0	2681	2633	865	64	68	89	100	100	0	0.472	0.487	0.479	0.493	1.226	0.488	0.963	80	430	3852	3819	-1.083	1235	2617	1250	2569	0
4	9	12	"pipC"	"STM0375"	17020	44230	90	1432	1621	583	57	61	25	100	100	0	2925	3316	1354	64	74	78	100	100	0	0.481	0.481	0.482	0.485	1.143	0.463	0.958	52	356	4236	4816	-1.057	1375	2861	1564	3252	0
4	10	12	"ssrB"	"STM1391"	17200	44230	100	542	583	281	59	61	24	98	97	0	5148	5425	2716	64	72	72	100	100	0	0.095	0.098	0.096	0.095	1.411	0.097	0.951	80	416	5567	5885	-3.396	483	5084	524	5361	0
4	11	12	"ssrB"	"STM1391"	17370	44230	90	583	636	160	57	59	15	100	100	0	5372	5646	1328	65	84	152	100	100	0	0.099	0.104	0.101	0.104	1.191	0.100	0.949	52	365	5833	6160	-3.335	526	5307	579	5581	0
4	12	12	"ssrB"	"STM1391"	17560	44240	100	769	791	263	58	59	15	100	100	0	6849	7097	1891	65	82	138	100	100	0	0.105	0.104	0.103	0.101	1.237	0.106	0.954	80	439	7495	7765	-3.254	711	6784	733	7032	0
4	13	12	"lrp"	"STM0959"	17740	44240	100	2818	2732	647	58	59	13	100	100	0	5078	4971	797	64	65	9	100	100	0	0.550	0.545	0.551	0.531	1.207	0.552	0.964	80	408	7774	7581	-0.861	2760	5014	2674	4907	0
4	14	12	"lrp"	"STM0959"	17910	44240	100	2895	2799	444	59	59	13	100	100	0	5099	5007	1092	63	64	9	100	100	0	0.563	0.554	0.560	0.561	1.189	0.536	0.962	80	428	7872	7684	-0.828	2836	5036	2740	4944	0
4	15	12	"gyrA"	"STM2272"	18090	44230	90	1634	1601	436	59	60	14	100	100	0	4616	4455	1397	64	66	12	100	100	0	0.346	0.351	0.350	0.357	1.144	0.337	0.968	52	310	6127	5933	-1.531	1575	4552	1542	4391	0
4	16	12	"gyrA"	"STM2272"	18270	44240	180	8710	8224	1829	57	59	13	100	100	0	20783	19977	3152	65	74	109	100	100	0	0.418	0.410	0.415	0.399	1.222	0.415	0.980	256	1004	29371	28079	-1.260	8653	20718	8167	19912	0
4	17	12	"csrA"	"STM2826"	18450	44240	100	639	671	324	58	59	13	100	100	0	1683	1871	990	66	71	63	100	100	0	0.359	0.340	0.340	0.329	1.358	0.319	0.866	80	356	2198	2418	-1.477	581	1617	613	1805	0
4	18	12	"csrA"	"STM2826"	18630	44240	100	648	649	301	57	58	13	100	98	0	1745	1774	703	65	65	10	100	100	0	0.352	0.346	0.341	0.317	1.565	0.350	0.892	80	394	2271	2301	-1.507	591	1680	592	1709	0
4	19	12	"yhhP"	"STM3578"	18790	44230	90	181	187	51	56	57	12	100	100	0	1589	1592	404	64	69	33	100	100	0	0.082	0.086	0.080	0.083	1.441	0.077	0.788	52	346	1650	1659	-3.609	125	1525	131	1528	0
4	20	12	"yhhP"	"STM3578"	18970	44230	90	179	180	30	57	57	13	100	100	0	1640	1621	265	65	73	42	100	100	0	0.077	0.079	0.076	0.078	1.259	0.077	0.867	52	364	1697	1679	-3.690	122	1575	123	1556	0
4	21	12	"yhhP"	"STM3578"	19160	44230	100	220	217	73	58	60	14	98	93	0	2339	2292	790	70	74	30	100	100	0	0.071	0.072	0.071	0.068	1.518	0.071	0.892	80	426	2431	2381	-3.808	162	2269	159	2222	0
4	22	12	"topA"	"STM1714"	19330	44230	90	4726	4847	809	62	65	15	100	100	0	28374	28721	4606	73	80	45	100	100	0	0.165	0.167	0.168	0.167	1.082	0.161	0.970	52	348	32965	33433	-2.601	4664	28301	4785	28648	0
4	23	12	"topA"	"STM1714"	19510	44230	90	464	470	142	63	63	14	100	100	0	2921	2923	1058	70	77	39	100	100	0	0.141	0.143	0.149	0.145	1.308	0.137	0.941	52	364	3252	3260	-2.830	401	2851	407	2853	0
4	24	12	"fur"	"STM0693"	19680	44230	90	1304	1355	180	64	65	15	100	100	0	6718	6899	648	74	80	40	100	100	0	0.187	0.189	0.186	0.188	1.115	0.182	0.948	52	379	7884	8116	-2.422	1240	6644	1291	6825	0
4	1	13	"ctrl-buffer"	"ctrl-buffer"	15600	44420	100	56	56	13	56	57	14	11	3	0	70	69	10	63	64	24	5	0	0	0.000	0.000	1.375	1.271	3.825	0.039	0.001	80	466	7	6	Error	0	7	0	6	-50
4	2	13	"ctrl-buffer"	"ctrl-buffer"	15780	44410	100	56	57	12	55	57	12	16	3	0	68	67	11	62	63	9	31	13	0	0.167	0.400	0.714	0.997	3.074	0.061	0.001	80	417	7	7	-2.585	1	6	2	5	-50
4	3	13	"ctrl-buffer"	"ctrl-buffer"	15960	44410	100	58	61	13	55	57	13	27	7	0	67	68	12	61	62	12	30	7	0	0.500	0.857	1.000	0.898	4.386	1.118	0.063	80	405	9	13	-1.000	3	6	6	7	-50
4	4	13	"ctrl-buffer"	"ctrl-buffer"	16130	44410	100	59	61	15	57	58	14	21	6	0	67	68	12	63	67	58	0	0	0	0.500	0.800	1.714	1.500	3.361	9.019	0.006	80	430	6	9	-1.000	2	4	4	5	-50
4	5	13	"ctrl-buffer"	"ctrl-buffer"	16310	44410	100	58	60	16	57	58	13	21	3	0	66	68	12	63	63	9	28	11	0	0.333	0.600	1.519	1.422	4.370	65.709	0.000	80	430	4	8	-1.585	1	3	3	5	-50
4	6	13	"ctrl-buffer"	"ctrl-buffer"	16490	44410	100	61	65	32	56	57	12	27	10	0	68	95	161	63	63	9	37	13	0	1.000	0.281	1.167	1.014	3.499	0.181	0.548	80	439	10	41	0.000	5	5	9	32	-50
4	7	13	"ctrl-buffer"	"ctrl-buffer"	16670	44410	100	58	58	12	57	58	12	17	3	0	67	68	13	62	62	9	30	15	0	0.200	0.167	1.119	0.948	3.763	2.149	0.016	80	430	6	7	-2.322	1	5	1	6	-50
4	8	13	"ctrl-buffer"	"ctrl-buffer"	16850	44410	100	56	58	15	57	58	14	17	3	0	68	73	31	63	63	9	30	13	0	-0.200	0.100	0.763	1.190	4.168	0.184	0.010	80	418	4	11	Error	-1	5	1	10	-50
4	9	13	"ctrl-buffer"	"ctrl-buffer"	17020	44410	100	59	62	14	57	58	14	22	7	0	71	72	11	63	65	37	1	0	0	0.250	0.556	1.200	1.028	3.705	8.998	0.003	80	440	10	14	-2.000	2	8	5	9	-50
4	10	13	"ctrl-buffer"	"ctrl-buffer"	17200	44410	100	57	65	46	57	58	14	20	11	0	69	70	14	62	62	9	38	15	0	0.000	1.000	2.000	1.936	3.321	5.342	0.129	80	432	7	16	Error	0	7	8	8	-50
4	11	13	"ctrl-buffer"	"ctrl-buffer"	17380	44410	100	57	57	11	57	58	14	8	1	0	65	67	14	63	67	80	1	0	0	0.000	0.000	1.375	1.103	3.374	0.048	0.000	80	442	2	4	Error	0	2	0	4	-50
4	12	13	"ctrl-buffer"	"ctrl-buffer"	17560	44410	100	57	58	13	56	57	13	20	5	0	68	69	11	63	63	9	36	10	0	0.200	0.333	2.000	1.391	3.918	18.624	0.001	80	420	6	8	-2.322	1	5	2	6	-50
4	13	13	"ctrl-buffer"	"ctrl-buffer"	17740	44410	100	54	59	28	56	57	13	11	5	0	66	80	91	62	62	9	23	10	0	-0.500	0.167	1.268	1.174	3.096	0.258	0.409	80	408	2	21	Error	-2	4	3	18	-50
4	14	13	"ctrl-buffer"	"ctrl-buffer"	17910	44410	100	55	57	13	56	58	13	11	6	0	65	65	10	61	62	9	20	8	0	-0.250	0.250	1.000	1.024	4.985	80.091	0.000	80	418	3	5	Error	-1	4	1	4	-50
4	15	13	"ctrl-buffer"	"ctrl-buffer"	18090	44410	100	60	62	16	55	58	14	25	11	0	68	70	18	61	62	10	31	10	0	0.714	0.778	1.211	1.213	3.020	3.629	0.011	80	444	12	16	-0.485	5	7	7	9	-50
4	16	13	"ctrl-buffer"	"ctrl-buffer"	18270	44410	100	59	61	15	56	57	14	25	10	0	71	70	11	62	63	10	38	12	0	0.333	0.625	0.958	0.969	3.864	0.079	0.001	80	344	12	13	-1.585	3	9	5	8	-50
4	17	13	"ctrl-buffer"	"ctrl-buffer"	18450	44410	100	56	59	15	54	55	12	28	13	0	68	67	9	64	65	10	16	2	0	0.500	1.667	1.464	1.528	3.326	14.400	0.003	80	422	6	8	-1.000	2	4	5	3	-50
4	18	13	"ctrl-buffer"	"ctrl-buffer"	18630	44400	100	55	57	16	54	55	13	23	7	0	65	65	10	64	65	12	11	1	0	1.000	3.000	1.661	1.596	3.584	1.120	0.007	80	404	2	4	0.000	1	1	3	1	-50
4	19	13	"ctrl-buffer"	"ctrl-buffer"	18800	44400	100	56	56	16	54	55	11	20	7	0	69	74	35	64	65	23	8	3	0	0.400	0.200	1.000	1.111	3.502	0.337	0.121	80	420	7	12	-1.322	2	5	2	10	-50
4	20	13	"ctrl-buffer"	"ctrl-buffer"	18980	44400	100	55	56	12	55	56	12	15	3	0	68	68	9	64	67	19	6	0	0	0.000	0.250	1.217	1.385	3.896	5.661	0.005	80	432	4	5	Error	0	4	1	4	-50
4	21	13	"ctrl-buffer"	"ctrl-buffer"	19160	44400	100	58	58	14	57	59	13	17	5	0	71	72	13	67	69	13	20	7	0	0.250	0.200	0.875	0.811	3.544	0.076	0.000	80	420	5	6	-2.000	1	4	1	5	-50
4	22	13	"ctrl-buffer"	"ctrl-buffer"	19340	44400	100	60	61	14	59	61	15	13	2	0	69	68	9	66	69	33	0	0	0	0.333	1.000	1.097	1.253	3.492	32.319	0.000	80	420	4	4	-1.585	1	3	2	2	-50
4	23	13	"ctrl-buffer"	"ctrl-buffer"	19510	44400	100	63	64	15	59	61	14	23	5	0	72	74	14	66	67	15	21	7	0	0.667	0.625	1.273	1.180	4.771	2.738	0.002	80	420	10	13	-0.585	4	6	5	8	-50
4	24	13	"ctrl-buffer"	"ctrl-buffer"	19690	44400	100	60	63	16	63	65	15	17	6	0	76	79	17	67	70	17	21	5	0	-0.333	0.000	2.167	1.735	4.113	1.419	0.004	80	464	6	12	Error	-3	9	0	12	-50
4	1	14	""	"STM1553"	15590	44590	90	252	274	68	56	58	13	100	100	0	9445	9861	3116	66	81	115	100	100	0	0.021	0.022	0.022	0.022	1.237	0.021	0.934	52	384	9575	10013	-5.581	196	9379	218	9795	0
4	2	14	""	"STM3783"	15780	44600	100	93	94	23	57	58	12	85	67	0	1672	1667	650	64	76	102	100	100	0	0.022	0.023	0.024	0.025	1.478	0.022	0.608	80	493	1644	1640	-5.481	36	1608	37	1603	0
4	3	14	""	"STM2242"	15960	44600	100	152	146	40	56	57	13	93	93	0	2889	2818	1003	61	62	8	100	100	0	0.034	0.033	0.034	0.033	1.403	0.032	0.855	80	462	2924	2847	-4.881	96	2828	90	2757	0
4	4	14	"yfiM"	"STM2653"	16120	44590	90	221	232	72	57	59	13	100	100	0	2723	2810	945	62	72	82	100	100	0	0.062	0.064	0.062	0.061	1.347	0.060	0.849	52	375	2825	2923	-4.020	164	2661	175	2748	0
4	5	14	"oxyS"	"STM4124"	16320	44600	100	85	85	20	56	58	14	80	51	0	412	417	160	62	69	67	96	91	0	0.083	0.082	0.089	0.086	2.011	0.075	0.457	80	488	379	384	-3.593	29	350	29	355	0
4	6	14	""	"STM4302"	16480	44600	90	91	89	18	56	57	12	90	69	0	2527	2474	720	64	70	62	100	100	0	0.014	0.014	0.016	0.017	1.488	0.013	0.462	52	376	2498	2443	-6.137	35	2463	33	2410	0
4	7	14	"ssaT"	"STM1421"	16660	44590	90	189	203	79	56	58	15	100	96	0	4342	4571	1989	64	130	452	100	100	0	0.031	0.033	0.033	0.031	1.346	0.031	0.882	52	401	4411	4654	-5.007	133	4278	147	4507	0
4	8	14	"nrdI"	"STM2806"	16850	44590	90	130	136	34	58	60	16	100	92	0	1027	1117	437	63	109	397	100	76	0	0.075	0.074	0.076	0.072	1.482	0.066	0.725	52	392	1036	1132	-3.743	72	964	78	1054	0
4	9	14	"sipA"	"STM2882"	17020	44590	90	5046	5065	1700	59	61	21	100	100	0	7222	6897	2520	63	70	68	100	100	0	0.697	0.733	0.731	0.757	1.300	0.711	0.957	52	386	12146	11840	-0.522	4987	7159	5006	6834	0
4	10	14	"dctA"	"STM3614"	17210	44590	100	495	481	174	57	59	18	98	96	0	14647	13802	4723	62	66	42	100	100	0	0.030	0.031	0.031	0.031	1.263	0.031	0.950	80	482	15023	14164	-5.057	438	14585	424	13740	0
4	11	14	"aroB"	"STM3486"	17380	44580	90	445	473	170	56	58	13	100	100	0	964	989	367	63	63	9	100	100	0	0.432	0.450	0.429	0.464	1.433	0.436	0.918	52	363	1290	1343	-1.212	389	901	417	926	0
4	12	14	"purN"	"STM2500"	17560	44590	100	302	292	104	56	58	14	97	95	0	3274	3000	961	63	63	9	100	100	0	0.077	0.080	0.077	0.076	1.506	0.078	0.855	80	484	3457	3173	-3.706	246	3211	236	2937	0
4	13	14	"yjgG"	"STM4462"	17750	44590	100	69	71	16	57	57	13	46	21	0	830	827	298	62	62	9	100	100	0	0.016	0.018	0.025	0.027	1.883	0.017	0.175	80	462	780	779	-6.000	12	768	14	765	0
4	14	14	""	"STM0437"	17910	44590	90	1111	1176	227	57	61	31	100	100	0	21389	22228	3716	63	175	866	100	100	0	0.049	0.050	0.051	0.050	1.133	0.049	0.956	52	360	22380	23284	-4.339	1054	21326	1119	22165	0
4	15	14	""	"STM0565"	18080	44590	90	102	103	23	57	61	30	82	17	0	2112	2066	429	63	155	776	100	88	0	0.022	0.023	0.023	0.024	1.413	0.022	0.579	52	387	2094	2049	-5.509	45	2049	46	2003	0
4	16	14	"res"	"STM0358"	18270	44590	100	812	738	265	55	57	14	100	97	0	17746	16115	5572	65	69	36	100	100	0	0.043	0.043	0.042	0.042	1.343	0.042	0.940	80	482	18438	16733	-4.546	757	17681	683	16050	0
4	17	14	""	"STM2003"	18440	44590	90	115	120	25	54	55	13	100	100	0	3529	3609	710	65	70	39	100	100	0	0.018	0.019	0.020	0.019	1.371	0.018	0.728	52	371	3525	3610	-5.827	61	3464	66	3544	0
4	18	14	"nfo"	"STM2203"	18620	44590	100	230	254	141	55	56	13	100	100	0	2347	2698	1433	64	69	35	100	100	0	0.077	0.076	0.074	0.073	1.363	0.078	0.874	80	494	2458	2833	-3.706	175	2283	199	2634	0
4	19	14	"EMPTY"	"EMPTY"	18810	44580	100	54	55	13	54	55	12	15	5	0	63	65	10	63	64	11	17	2	0	0.000	0.500	1.904	1.342	3.764	1.428	0.006	80	462	0	3	Error	0	0	1	2	-75
4	20	14	"EMPTY"	"EMPTY"	18980	44580	100	53	55	13	54	55	11	16	6	0	63	64	9	64	65	11	10	2	0	1.000	100000.000	1.333	1.301	3.600	4.526	0.006	80	452	-2	1	0.000	-1	-1	1	0	-75
4	21	14	"EMPTY"	"EMPTY"	19160	44580	100	58	59	15	55	57	13	25	8	0	66	69	13	65	67	11	18	10	0	3.000	1.000	1.083	1.350	3.150	0.093	0.001	80	464	4	8	1.585	3	1	4	4	-75
4	22	14	"EMPTY"	"EMPTY"	19340	44580	100	56	56	12	58	60	15	11	0	0	64	66	14	64	65	13	10	2	0	100000.000	-1.000	1.333	1.451	3.471	40.221	0.000	80	464	-2	0	16.610	-2	0	-2	2	-75
4	23	14	"EMPTY"	"EMPTY"	19520	44580	100	55	58	13	59	60	14	16	2	0	66	67	11	65	65	12	16	6	0	-4.000	-0.500	1.536	1.332	3.515	0.096	0.002	80	464	-3	1	Error	-4	1	-1	2	-75
4	24	14	"EMPTY"	"EMPTY"	19700	44580	100	61	62	17	61	64	15	15	6	0	68	69	10	66	67	11	18	2	0	0.000	0.333	2.000	1.821	3.967	15.354	0.002	80	496	2	4	Error	0	2	1	3	-75
5	1	1	"yggG"	"STM3077"	2070	46880	140	448	518	204	54	55	13	100	100	0	4124	4792	1913	78	88	37	100	100	0	0.097	0.098	0.097	0.097	1.184	0.097	0.955	156	800	4440	5178	-3.360	394	4046	464	4714	0
5	2	1	""	"STM1249"	2250	46880	150	257	261	56	52	54	13	100	100	0	1533	1548	328	75	89	128	100	100	0	0.141	0.142	0.142	0.141	1.205	0.141	0.936	156	674	1663	1682	-2.830	205	1458	209	1473	0
5	3	1	"csgA"	"STM1144"	2430	46870	150	260	273	90	52	53	12	100	99	0	3895	4051	1254	74	82	79	99	99	0	0.054	0.056	0.055	0.054	1.272	0.056	0.944	156	790	4029	4198	-4.199	208	3821	221	3977	0
5	4	1	"malT"	"STM3515"	2610	46870	90	830	860	152	53	54	12	100	100	0	17257	18233	3480	75	86	46	100	100	0	0.045	0.044	0.044	0.045	1.161	0.043	0.957	52	366	17959	18965	-4.467	777	17182	807	18158	0
5	5	1	""	"STM0212"	2790	46870	90	512	599	258	52	54	14	100	100	0	3848	4678	2166	73	80	43	100	100	0	0.122	0.119	0.120	0.118	1.148	0.117	0.976	52	388	4235	5152	-3.037	460	3775	547	4605	0
5	6	1	"gltX"	"STM2415"	2970	46870	110	960	1149	693	53	54	14	100	100	0	5143	5991	3281	72	79	42	100	100	0	0.179	0.185	0.180	0.182	1.123	0.190	0.977	80	570	5978	7015	-2.483	907	5071	1096	5919	0
5	7	1	""	"STM0055"	3160	46860	90	234	321	217	54	55	12	100	100	0	6832	10767	9377	74	80	31	100	100	0	0.027	0.025	0.026	0.026	1.252	0.023	0.950	52	394	6938	10960	-5.231	180	6758	267	10693	0
5	8	1	"acnA"	"STM1712"	3330	46860	90	1057	1053	224	53	54	12	100	100	0	15447	15668	3436	73	78	26	100	100	0	0.065	0.064	0.064	0.064	1.096	0.062	0.980	52	394	16378	16595	-3.937	1004	15374	1000	15595	0
5	9	1	"rfbF"	"STM2092"	3510	46860	90	1062	1072	394	53	55	12	100	100	0	4202	4347	1609	73	77	21	100	100	0	0.244	0.238	0.240	0.242	1.152	0.237	0.983	52	395	5138	5293	-2.033	1009	4129	1019	4274	0
5	10	1	"osmY"	"STM4561"	3690	46860	90	491	565	207	55	57	14	100	100	0	5778	6584	2143	75	77	17	100	100	0	0.076	0.078	0.078	0.077	1.146	0.079	0.970	52	386	6139	7019	-3.709	436	5703	510	6509	0
5	11	1	"hflB"	"STM3296"	3860	46860	100	17004	17119	5374	56	59	46	100	100	0	10754	10786	3383	77	80	24	100	100	0	1.587	1.593	1.604	1.647	1.194	1.593	0.984	80	476	27625	27772	0.667	16948	10677	17063	10709	0
5	12	1	"yheM"	"STM3450"	4040	46860	90	395	434	160	56	60	50	100	100	0	2081	2338	870	77	80	27	100	100	0	0.169	0.167	0.167	0.165	1.178	0.167	0.959	52	388	2343	2639	-2.564	339	2004	378	2261	0
5	13	1	"yifL"	"STM3946"	4220	46860	90	371	525	424	55	57	14	100	100	0	1792	2013	726	72	76	18	100	100	0	0.184	0.242	0.184	0.204	1.417	0.280	0.809	52	394	2036	2411	-2.444	316	1720	470	1941	0
5	14	1	""	"STM3941"	4400	46860	90	398	471	229	55	57	13	100	100	0	5092	5115	558	73	75	19	100	100	0	0.068	0.083	0.066	0.074	1.459	0.081	0.790	52	386	5362	5458	-3.871	343	5019	416	5042	0
5	15	1	"hemD"	"STM3937"	4580	46860	100	1308	1233	332	54	56	13	100	100	0	8332	7810	2071	70	71	14	100	100	0	0.152	0.152	0.154	0.158	1.356	0.151	0.979	80	484	9516	8919	-2.720	1254	8262	1179	7740	0
5	16	1	"wecF"	"STM3928"	4760	46850	90	450	449	143	55	57	13	100	100	0	3528	3596	1568	69	70	10	100	100	0	0.114	0.112	0.113	0.112	1.480	0.099	0.769	52	380	3854	3921	-3.130	395	3459	394	3527	0
5	17	1	"wecD"	"STM3924"	4940	46860	100	611	649	253	54	55	13	100	100	0	5325	5142	1605	71	72	12	100	100	0	0.106	0.117	0.111	0.115	1.239	0.118	0.936	80	474	5811	5666	-3.238	557	5254	595	5071	0
5	18	1	"wecB"	"STM3920"	5110	46850	90	1482	1477	128	54	55	17	100	100	0	11730	11497	1421	70	81	101	100	100	0	0.122	0.125	0.124	0.126	1.165	0.121	0.981	52	363	13088	12850	-3.029	1428	11660	1423	11427	0
5	19	1	""	"STM4431"	5290	46870	80	110	117	32	54	55	15	100	88	0	5840	6263	2085	74	81	51	100	100	0	0.010	0.010	0.011	0.012	1.184	0.010	0.794	52	290	5822	6252	-6.686	56	5766	63	6189	0
5	20	1	""	"STM4435"	5470	46860	160	185	181	49	53	64	214	1	0	0	6161	5822	1985	73	95	414	98	96	0	0.022	0.022	0.022	0.023	1.393	0.076	0.178	208	1063	6220	5877	-5.527	132	6088	128	5749	0
5	21	1	""	"STM4442"	5640	46850	90	93	97	27	52	85	376	0	0	0	1962	2294	935	75	132	728	100	90	0	0.022	0.020	0.022	0.021	1.322	0.020	0.693	52	342	1928	2264	-5.524	41	1887	45	2219	0
5	22	1	"treC"	"STM4453"	5890	46900	90	58	59	14	53	55	14	28	5	0	152	167	56	78	93	67	61	23	0	0.068	0.067	0.134	0.156	2.718	0.040	0.044	52	317	79	95	-3.888	5	74	6	89	0
5	23	1	""	"STM4467"	6010	46850	90	63	62	17	53	55	13	32	7	0	515	572	294	71	75	22	100	100	0	0.023	0.018	0.027	0.029	1.682	0.020	0.126	52	329	454	510	-5.472	10	444	9	501	0
5	24	1	"idnK"	"STM4485"	6180	46850	100	54	55	14	54	55	12	15	6	0	69	68	9	67	67	9	18	2	0	0.000	1.000	1.292	1.398	3.331	35.061	0.000	80	498	2	2	Error	0	2	1	1	-50
5	1	2	"yjaH"	"STM4171"	2100	47050	90	837	889	182	55	56	13	100	100	0	4071	4359	931	82	99	48	100	100	0	0.196	0.195	0.197	0.195	1.136	0.191	0.958	52	341	4771	5111	-2.351	782	3989	834	4277	0
5	2	2	"purD"	"STM4175"	2270	47030	110	530	532	112	54	56	15	100	100	0	5010	5047	997	78	95	166	100	100	0	0.097	0.096	0.095	0.095	1.168	0.094	0.955	80	389	5408	5447	-3.373	476	4932	478	4969	0
5	3	2	"livJ"	"STM3567"	2450	47040	90	404	456	208	54	55	14	100	100	0	4587	5236	2509	75	93	175	100	100	0	0.078	0.078	0.076	0.077	1.188	0.077	0.961	52	348	4862	5563	-3.688	350	4512	402	5161	0
5	4	2	"yihS"	"STM4021"	2630	47040	80	82	96	42	53	54	12	84	61	0	2186	3708	3837	72	73	12	100	100	0	0.014	0.012	0.016	0.017	1.498	0.010	0.715	52	335	2143	3679	-6.188	29	2114	43	3636	0
5	5	2	"prlC"	"STM3594"	2810	47040	80	625	701	256	52	54	11	100	100	0	5494	5902	2075	70	71	10	100	100	0	0.106	0.111	0.110	0.110	1.114	0.111	0.974	52	335	5997	6481	-3.243	573	5424	649	5832	0
5	6	2	"atpB"	"STM3871"	2990	47050	90	3486	3747	1386	53	55	12	100	100	0	5012	5137	1659	69	71	10	100	100	0	0.695	0.729	0.738	0.717	1.167	0.739	0.982	52	375	8376	8762	-0.526	3433	4943	3694	5068	0
5	7	2	"xseA"	"STM2512"	3160	47040	90	234	267	133	54	54	12	100	100	0	2263	2759	1613	71	72	13	100	100	0	0.082	0.079	0.078	0.079	1.174	0.079	0.962	52	381	2372	2901	-3.606	180	2192	213	2688	0
5	8	2	"sprB"	"STM2866"	3340	47040	90	2304	2637	1062	54	55	12	100	100	0	5236	5935	2107	72	72	11	100	100	0	0.436	0.441	0.428	0.436	1.087	0.445	0.981	52	388	7414	8446	-1.199	2250	5164	2583	5863	0
5	9	2	"sinR"	"STM0304"	3520	47040	100	399	411	85	53	55	12	100	100	0	4596	4767	1051	73	74	13	100	100	0	0.076	0.076	0.076	0.076	1.142	0.075	0.961	80	452	4869	5052	-3.708	346	4523	358	4694	0
5	10	2	"hilC"	"STM2867"	3690	47040	90	2240	2214	425	54	56	13	100	100	0	5072	5000	955	74	74	11	100	100	0	0.437	0.438	0.434	0.439	1.107	0.426	0.973	52	337	7184	7086	-1.193	2186	4998	2160	4926	0
5	11	2	"bcfB"	"STM0022"	3870	47040	90	143	145	31	54	56	12	100	100	0	5065	5035	1040	76	78	15	100	100	0	0.018	0.018	0.018	0.019	1.401	0.017	0.824	52	390	5078	5050	-5.809	89	4989	91	4959	0
5	12	2	"bcfH"	"STM0028"	4060	47040	100	88	99	49	55	56	12	83	65	0	2390	2721	1374	81	100	77	100	98	0	0.014	0.017	0.020	0.020	1.618	0.018	0.569	80	449	2342	2684	-6.129	33	2309	44	2640	0
5	13	2	"orf5"	"PSLT015"	4220	47030	90	203	210	56	53	56	18	100	100	0	7618	8388	2175	81	210	710	100	100	0	0.020	0.019	0.019	0.018	1.286	0.018	0.894	52	363	7687	8464	-5.651	150	7537	157	8307	0
5	14	2	"srgC"	"PSLT008"	4400	47030	90	233	235	67	54	57	19	98	96	0	10040	9865	3568	76	238	824	100	98	0	0.018	0.018	0.019	0.019	1.265	0.018	0.931	52	394	10143	9970	-5.799	179	9964	181	9789	0
5	15	2	"uvrA"	"STM4254"	4580	47030	90	659	680	146	52	55	14	100	100	0	7392	7218	1560	70	142	514	100	100	0	0.083	0.088	0.089	0.088	1.124	0.087	0.971	52	380	7929	7776	-3.592	607	7322	628	7148	0
5	16	2	""	"STM4260"	4770	47040	100	495	455	157	53	54	12	98	97	0	8503	7716	2578	70	73	26	100	100	0	0.052	0.053	0.053	0.052	1.320	0.053	0.957	80	480	8875	8048	-4.254	442	8433	402	7646	0
5	17	2	""	"STM4261"	4950	47040	100	1202	1119	600	53	54	13	96	96	0	14503	12812	6496	73	74	13	100	100	0	0.080	0.084	0.084	0.084	1.463	0.084	0.963	80	431	15579	13805	-3.651	1149	14430	1066	12739	0
5	18	2	""	"STM4261"	5120	47020	110	816	792	228	54	56	14	100	100	0	11064	10748	3472	74	92	88	100	100	0	0.069	0.069	0.069	0.071	1.217	0.068	0.974	80	498	11752	11412	-3.850	762	10990	738	10674	0
5	19	2	"livM"	"STM3562"	5290	47030	90	255	338	185	54	55	11	100	100	0	4795	6640	3787	72	80	30	100	100	0	0.043	0.043	0.044	0.041	1.243	0.044	0.962	52	364	4924	6852	-4.554	201	4723	284	6568	0
5	20	2	"mviN"	"STM1170"	5470	47020	90	311	310	63	53	53	11	100	100	0	4232	4123	996	71	75	24	100	100	0	0.062	0.063	0.063	0.064	1.220	0.062	0.936	52	332	4419	4309	-4.011	258	4161	257	4052	0
5	21	2	"citA"	"STM0689"	5660	47030	90	119	126	35	53	54	12	98	98	0	3698	4072	1449	70	71	11	100	100	0	0.018	0.018	0.018	0.018	1.344	0.018	0.812	52	387	3694	4075	-5.781	66	3628	73	4002	0
5	22	2	"ssaL"	"STM1412"	5820	47030	90	438	478	189	53	55	13	100	100	0	3485	3868	1727	73	81	40	100	100	0	0.113	0.112	0.110	0.112	1.227	0.106	0.934	52	351	3797	4220	-3.148	385	3412	425	3795	0
5	23	2	"ssaP"	"STM1417"	6000	47030	90	131	153	69	52	54	13	100	100	0	2754	3248	1716	71	78	38	100	100	0	0.029	0.032	0.030	0.030	1.299	0.032	0.871	52	383	2762	3278	-5.086	79	2683	101	3177	0
5	24	2	"fusA"	"STM3446"	6180	47030	90	6577	6616	1933	53	56	25	100	100	0	1771	1734	540	68	70	15	100	100	0	3.831	3.939	3.934	4.029	1.250	4.064	0.944	52	388	8227	8229	1.938	6524	1703	6563	1666	0
5	1	3	"moeB"	"STM0845"	2090	47220	90	189	198	52	53	54	13	100	100	0	2798	2903	690	73	82	74	100	100	0	0.050	0.051	0.051	0.050	1.330	0.051	0.895	52	366	2861	2975	-4.325	136	2725	145	2830	0
5	2	3	"carA"	"STM0066"	2270	47220	130	643	824	398	52	54	15	100	100	0	3317	4206	1894	74	90	141	100	100	0	0.182	0.187	0.185	0.184	1.139	0.189	0.974	120	652	3834	4904	-2.456	591	3243	772	4132	0
5	3	3	"prfA"	"STM1776"	2450	47220	90	235	307	192	52	54	13	100	100	0	2091	2954	2133	73	79	51	100	100	0	0.091	0.089	0.090	0.088	1.295	0.086	0.931	52	378	2201	3136	-3.463	183	2018	255	2881	0
5	4	3	"invC"	"STM2894"	2630	47220	90	911	992	533	52	53	12	100	100	0	3549	3941	1854	72	75	42	100	100	0	0.247	0.243	0.239	0.238	1.158	0.248	0.968	52	396	4336	4809	-2.017	859	3477	940	3869	0
5	5	3	"envE"	"STM1242"	2810	47220	90	876	1064	534	53	54	15	100	100	0	3414	3942	1638	71	77	45	100	100	0	0.246	0.261	0.254	0.255	1.143	0.266	0.961	52	396	4166	4882	-2.022	823	3343	1011	3871	0
5	6	3	"eutE"	"STM2463"	2990	47220	90	64	70	29	53	54	15	36	19	0	809	837	230	71	76	43	100	100	0	0.015	0.022	0.028	0.029	2.297	0.019	0.121	52	374	749	783	-6.068	11	738	17	766	0
5	7	3	"rfaK"	"STM3714"	3160	47210	90	244	257	71	54	63	120	88	30	0	4857	4824	1570	73	85	100	100	100	0	0.040	0.043	0.044	0.042	1.332	0.042	0.919	52	393	4974	4954	-4.654	190	4784	203	4751	0
5	8	3	"ipk"	"STM1779"	3350	47220	90	451	588	362	53	54	12	100	100	0	2393	3129	1993	71	74	32	100	100	0	0.171	0.175	0.172	0.173	1.152	0.171	0.960	52	387	2720	3593	-2.545	398	2322	535	3058	0
5	9	3	"nanH"	"STM0928"	3520	47210	90	97	99	23	53	54	13	94	75	0	3983	4194	1079	73	76	24	100	100	0	0.011	0.011	0.014	0.016	1.336	0.010	0.596	52	349	3954	4167	-6.474	44	3910	46	4121	0
5	10	3	"pagC"	"STM1246"	3710	47220	160	2018	2393	1780	53	57	38	100	99	0	1536	1743	1119	72	80	81	99	99	0	1.342	1.400	1.372	1.346	1.287	1.487	0.967	208	854	3429	4011	0.425	1965	1464	2340	1671	0
5	11	3	"leuC"	"STM0111"	3890	47220	80	179	190	43	53	54	11	100	100	0	2330	2310	670	71	73	13	100	100	0	0.056	0.061	0.057	0.061	1.338	0.058	0.873	52	292	2385	2376	-4.164	126	2259	137	2239	0
5	12	3	"fliL"	"STM1975"	4060	47210	90	155	159	32	53	54	11	100	100	0	3219	3337	710	76	86	35	100	100	0	0.032	0.033	0.032	0.032	1.284	0.032	0.868	52	379	3245	3367	-4.946	102	3143	106	3261	0
5	13	3	"yfeK"	"STM2438"	4240	47210	90	123	130	37	53	53	11	100	98	0	2426	2493	725	72	81	30	100	100	0	0.030	0.032	0.031	0.030	1.452	0.031	0.795	52	382	2424	2498	-5.072	70	2354	77	2421	0
5	14	3	""	"STM1012"	4410	47220	90	201	206	48	53	54	12	100	100	0	5256	5409	1417	70	73	22	100	100	0	0.029	0.029	0.029	0.028	1.226	0.028	0.930	52	388	5334	5492	-5.131	148	5186	153	5339	0
5	15	3	""	"STM1016"	4590	47210	90	119	119	22	52	53	12	100	100	0	4389	4424	692	68	72	23	100	100	0	0.016	0.015	0.016	0.017	1.371	0.014	0.728	52	396	4388	4423	-6.011	67	4321	67	4356	0
5	16	3	"yfbG"	"STM2299"	4770	47220	90	2127	2086	379	53	54	12	100	100	0	8151	7976	1343	71	74	21	100	100	0	0.257	0.257	0.253	0.256	1.115	0.254	0.965	52	381	10154	9938	-1.962	2074	8080	2033	7905	0
5	17	3	"orf32"	"STM1380"	4950	47220	90	346	340	53	54	55	12	100	100	0	6326	6403	613	70	73	21	100	100	0	0.047	0.045	0.045	0.045	1.178	0.044	0.952	52	373	6548	6619	-4.421	292	6256	286	6333	0
5	18	3	"ybaK"	"STM0495"	5120	47220	80	98	123	78	53	54	12	71	59	0	831	1451	1485	71	83	44	75	75	0	0.059	0.051	0.056	0.083	4.737	0.050	0.878	52	321	805	1450	-4.078	45	760	70	1380	0
5	19	3	"finO"	"PSLT111"	5300	47210	90	302	342	120	53	54	12	100	100	0	7106	7640	2309	68	75	61	100	100	0	0.035	0.038	0.036	0.037	1.245	0.038	0.928	52	380	7287	7861	-4.821	249	7038	289	7572	0
5	20	3	"holE"	"STM1876"	5460	47210	90	105	116	43	55	56	14	96	73	0	1088	1182	585	73	85	73	100	100	0	0.049	0.055	0.055	0.049	1.631	0.058	0.804	52	386	1065	1170	-4.343	50	1015	61	1109	0
5	21	3	"yebE"	"STM1880"	5660	47210	90	1615	1676	374	54	56	13	100	100	0	4640	4741	955	71	77	30	100	100	0	0.342	0.347	0.342	0.346	1.085	0.342	0.979	52	394	6130	6292	-1.549	1561	4569	1622	4670	0
5	22	3	""	"STM1533"	5830	47210	90	307	333	81	53	54	12	100	100	0	6740	7456	1758	72	78	37	100	100	0	0.038	0.038	0.038	0.038	1.154	0.037	0.954	52	374	6922	7664	-4.714	254	6668	280	7384	0
5	23	3	""	"STM1543"	6000	47210	90	248	237	60	53	54	14	100	100	0	7854	7729	1676	68	100	248	100	100	0	0.025	0.024	0.024	0.023	1.255	0.024	0.926	52	394	7981	7845	-5.319	195	7786	184	7661	0
5	24	3	"dpiA"	"STM0626"	6200	47200	90	149	162	47	53	54	14	98	94	0	4825	4956	1150	67	74	53	100	100	0	0.020	0.022	0.023	0.022	1.296	0.023	0.877	52	408	4854	4998	-5.631	96	4758	109	4889	0
5	1	4	"ycjF"	"STM1684"	2100	47400	90	1086	1100	255	51	53	11	100	100	0	6508	6729	1538	72	73	12	100	100	0	0.161	0.158	0.159	0.157	1.098	0.154	0.975	52	394	7471	7706	-2.637	1035	6436	1049	6657	0
5	2	4	"yhcQ"	"STM3365"	2280	47400	90	196	204	50	51	52	11	100	100	0	5916	6242	1651	73	76	18	100	100	0	0.025	0.025	0.025	0.025	1.237	0.024	0.913	52	378	5988	6322	-5.333	145	5843	153	6169	0
5	3	4	""	"STM3355"	2460	47400	90	146	147	22	53	54	11	100	100	0	7331	7482	1312	72	75	16	100	100	0	0.013	0.013	0.013	0.013	1.153	0.012	0.872	52	389	7352	7504	-6.286	93	7259	94	7410	0
5	4	4	""	"STM3378"	2630	47400	90	390	394	77	52	53	11	100	100	0	4178	4306	885	71	76	43	100	100	0	0.082	0.081	0.081	0.080	1.159	0.078	0.950	52	379	4445	4577	-3.603	338	4107	342	4235	0
5	5	4	"yhcN"	"STM3361"	2820	47400	80	134	139	27	52	53	12	100	100	0	1579	1616	334	70	71	10	100	100	0	0.054	0.056	0.055	0.055	1.271	0.055	0.865	52	334	1591	1633	-4.202	82	1509	87	1546	0
5	6	4	"smpB"	"STM2688"	3000	47390	90	361	384	116	53	53	11	100	100	0	3707	3885	1112	73	76	28	100	100	0	0.085	0.087	0.086	0.086	1.143	0.086	0.958	52	389	3942	4143	-3.561	308	3634	331	3812	0
5	7	4	"yabF"	"STM0085"	3180	47400	90	118	124	23	53	62	122	5	0	0	3529	3456	374	75	84	88	100	100	0	0.019	0.021	0.021	0.020	1.340	0.021	0.042	52	378	3519	3452	-5.732	65	3454	71	3381	0
5	8	4	"ftsA"	"STM0132"	3350	47400	100	1767	1673	706	53	54	11	100	100	0	6891	6499	2727	70	71	10	100	100	0	0.251	0.252	0.250	0.258	1.263	0.251	0.983	80	442	8535	8049	-1.993	1714	6821	1620	6429	0
5	9	4	"aceF"	"STM0153"	3520	47400	90	4453	5019	2088	53	60	55	100	100	0	7753	8406	3069	71	86	123	100	100	0	0.573	0.596	0.572	0.589	1.118	0.592	0.977	52	386	12082	13301	-0.804	4400	7682	4966	8335	0
5	10	4	"yacE"	"STM0140"	3710	47390	90	313	333	57	54	60	58	100	100	0	4424	4508	638	71	86	126	100	100	0	0.059	0.063	0.063	0.062	1.139	0.061	0.956	52	342	4612	4716	-4.071	259	4353	279	4437	0
5	11	4	"asnC"	"STM3876"	3890	47390	90	291	309	69	54	55	12	100	100	0	3334	3439	635	73	78	27	100	100	0	0.073	0.076	0.074	0.075	1.174	0.075	0.944	52	388	3498	3621	-3.782	237	3261	255	3366	0
5	12	4	""	"STM3863"	4070	47400	90	315	326	67	53	54	12	100	100	0	4568	4795	878	72	76	27	100	100	0	0.058	0.058	0.056	0.057	1.185	0.058	0.941	52	370	4758	4996	-4.101	262	4496	273	4723	0
5	13	4	"truA"	"STM2368"	4240	47390	100	733	710	193	52	53	12	100	100	0	3876	3706	1054	70	71	11	100	100	0	0.179	0.181	0.180	0.184	1.211	0.178	0.970	80	452	4487	4294	-2.483	681	3806	658	3636	0
5	14	4	"yfcE"	"STM2347"	4420	47390	90	617	608	138	53	54	11	100	100	0	3628	3634	894	72	75	18	100	100	0	0.159	0.156	0.155	0.156	1.140	0.151	0.963	52	366	4120	4117	-2.656	564	3556	555	3562	0
5	15	4	"nuoM"	"STM2317"	4600	47400	100	1404	1260	552	53	54	12	98	97	0	8322	7446	3103	73	85	51	100	100	0	0.164	0.164	0.163	0.162	1.224	0.165	0.978	80	461	9600	8580	-2.610	1351	8249	1207	7373	0
5	16	4	"menE"	"STM2305"	4780	47400	100	744	688	210	54	55	12	100	100	0	10858	9866	2894	73	86	52	100	100	0	0.064	0.065	0.064	0.064	1.196	0.065	0.977	80	430	11475	10427	-3.966	690	10785	634	9793	0
5	17	4	""	"STM2289"	4940	47390	90	173	177	36	54	55	12	100	100	0	5886	6102	1273	71	77	50	100	100	0	0.020	0.020	0.020	0.020	1.239	0.020	0.918	52	363	5934	6154	-5.611	119	5815	123	6031	0
5	18	4	"nupC"	"STM2409"	5130	47390	100	630	636	153	54	54	12	100	100	0	7064	7055	1828	70	76	46	100	100	0	0.082	0.083	0.082	0.085	1.233	0.082	0.971	80	460	7570	7567	-3.602	576	6994	582	6985	0
5	19	4	"ybdN"	"STM0605"	5310	47390	90	186	187	34	53	55	14	100	100	0	7517	7455	1341	70	76	41	100	100	0	0.018	0.018	0.018	0.018	1.262	0.018	0.896	52	372	7580	7519	-5.807	133	7447	134	7385	0
5	20	4	"gabP"	"STM2793"	5480	47390	100	202	196	52	53	54	13	98	98	0	12657	11623	3286	71	76	37	100	100	0	0.012	0.012	0.013	0.013	1.212	0.012	0.920	80	453	12735	11695	-6.400	149	12586	143	11552	0
5	21	4	"srlE"	"STM2833"	5660	47390	90	220	232	62	51	53	11	100	100	0	5963	6555	1816	70	90	157	100	100	0	0.029	0.028	0.028	0.027	1.206	0.028	0.930	52	387	6062	6666	-5.124	169	5893	181	6485	0
5	22	4	"hypB"	"STM2855"	5850	47380	90	608	612	145	54	54	12	100	100	0	5657	5625	1367	71	83	78	100	100	0	0.099	0.100	0.100	0.100	1.115	0.101	0.974	52	386	6140	6112	-3.334	554	5586	558	5554	0
5	23	4	"yqaA"	"STM2819"	6010	47390	90	690	723	195	53	56	21	100	100	0	2820	2843	823	70	82	101	100	100	0	0.232	0.242	0.244	0.244	1.169	0.238	0.978	52	373	3387	3443	-2.110	637	2750	670	2773	0
5	24	4	"ygaA"	"STM2839"	6190	47390	90	369	448	192	54	57	21	100	100	0	3896	4759	2044	69	92	137	100	100	0	0.082	0.084	0.084	0.083	1.176	0.084	0.958	52	400	4142	5084	-3.603	315	3827	394	4690	0
5	1	5	""	"STM1791"	2110	47580	90	122	123	27	53	54	12	100	98	0	5105	5367	870	70	71	9	100	100	0	0.014	0.013	0.015	0.015	1.212	0.014	0.807	52	400	5104	5367	-6.189	69	5035	70	5297	0
5	2	5	""	"STM1787"	2280	47580	90	148	147	36	51	52	11	100	100	0	8802	8524	2205	70	73	16	100	100	0	0.011	0.011	0.013	0.014	1.212	0.011	0.860	52	395	8829	8550	-6.492	97	8732	96	8454	0
5	3	5	"yciI"	"STM1738"	2480	47580	90	192	203	46	53	54	12	100	100	0	1561	1602	354	71	72	15	100	100	0	0.093	0.098	0.093	0.096	1.257	0.095	0.892	52	387	1629	1681	-3.422	139	1490	150	1531	0
5	4	5	"yciN"	"STM1715"	2650	47570	100	135	141	45	53	54	12	98	97	0	1124	1117	456	70	72	16	100	100	0	0.078	0.084	0.081	0.081	1.488	0.083	0.866	80	442	1136	1135	-3.684	82	1054	88	1047	0
5	5	5	"kduD"	"STM3017"	2820	47570	90	142	145	28	51	53	11	100	100	0	4514	4496	647	70	73	15	100	100	0	0.020	0.021	0.020	0.021	1.308	0.021	0.849	52	378	4535	4520	-5.610	91	4444	94	4426	0
5	6	5	"ppdB"	"STM2999"	3010	47570	90	127	126	27	53	54	12	100	100	0	4088	4180	685	72	78	25	100	100	0	0.018	0.018	0.018	0.018	1.298	0.018	0.815	52	400	4090	4181	-5.762	74	4016	73	4108	0
5	7	5	"rbn"	"STM4027"	3180	47570	90	548	575	161	53	54	13	100	100	0	5191	5481	1427	73	77	22	100	100	0	0.097	0.097	0.096	0.095	1.199	0.096	0.966	52	386	5613	5930	-3.370	495	5118	522	5408	0
5	8	5	""	"STM0870"	3360	47570	90	315	325	78	51	53	12	100	100	0	7080	7313	1852	70	70	10	100	100	0	0.038	0.038	0.038	0.038	1.153	0.038	0.962	52	380	7274	7517	-4.731	264	7010	274	7243	0
5	9	5	"ybhP"	"STM0813"	3540	47570	90	96	98	19	51	53	12	98	90	0	3898	3933	717	71	73	13	100	100	0	0.012	0.012	0.013	0.014	1.351	0.011	0.613	52	380	3872	3909	-6.410	45	3827	47	3862	0
5	10	5	"ybgR"	"STM0758"	3710	47580	100	175	181	69	53	54	12	97	96	0	5124	5115	2153	76	89	47	100	100	0	0.024	0.025	0.025	0.025	1.352	0.026	0.930	80	412	5170	5167	-5.371	122	5048	128	5039	0
5	11	5	"fldA"	"STM0694"	3890	47570	90	965	989	115	54	54	12	100	100	0	3220	3256	383	74	83	38	100	100	0	0.290	0.294	0.289	0.294	1.122	0.289	0.973	52	389	4057	4117	-1.788	911	3146	935	3182	0
5	12	5	"gltJ"	"STM0664"	4080	47570	100	205	200	64	53	53	12	100	100	0	3524	3549	1475	70	72	13	98	98	0	0.044	0.042	0.042	0.044	1.693	0.041	0.911	80	460	3606	3626	-4.506	152	3454	147	3479	0
5	13	5	"yljA"	"STM0944"	4260	47570	100	453	447	142	52	54	12	100	100	0	1610	1556	509	69	71	11	100	100	0	0.260	0.266	0.263	0.263	1.248	0.263	0.959	80	420	1942	1882	-1.942	401	1541	395	1487	0
5	14	5	"orfB"	"STM0930"	4420	47560	90	390	377	84	54	55	13	100	100	0	2351	2296	629	71	78	33	100	100	0	0.147	0.145	0.146	0.148	1.215	0.138	0.965	52	362	2616	2548	-2.763	336	2280	323	2225	0
5	15	5	""	"STM4317"	4600	47570	90	570	564	130	53	54	12	100	100	0	1636	1632	374	71	79	35	100	100	0	0.330	0.327	0.323	0.325	1.169	0.319	0.967	52	373	2082	2072	-1.598	517	1565	511	1561	0
5	16	5	"amiB"	"STM4358"	4780	47570	90	779	754	137	53	55	12	100	100	0	6092	5920	911	70	73	27	100	100	0	0.121	0.120	0.118	0.119	1.153	0.117	0.972	52	365	6748	6551	-3.052	726	6022	701	5850	0
5	17	5	"hflC"	"STM4364"	4950	47570	90	3497	3651	655	55	62	50	100	100	0	4672	4813	808	69	77	55	100	100	0	0.748	0.758	0.748	0.757	1.112	0.746	0.976	52	382	8045	8340	-0.419	3442	4603	3596	4744	0
5	18	5	"yjfH"	"STM4369"	5140	47570	100	348	379	208	54	59	41	98	96	0	3172	3397	1750	69	73	41	100	100	0	0.095	0.098	0.095	0.094	1.278	0.102	0.963	80	448	3397	3653	-3.400	294	3103	325	3328	0
5	19	5	"kbl"	"STM3709"	5300	47570	90	634	666	224	52	54	14	100	100	0	5536	5533	1903	69	77	57	100	100	0	0.106	0.112	0.112	0.112	1.275	0.109	0.967	52	370	6049	6078	-3.232	582	5467	614	5464	0
5	20	5	"gpsA"	"STM3700"	5500	47570	100	1185	1189	491	54	56	14	100	100	0	4227	4217	1799	69	76	51	100	100	0	0.272	0.274	0.279	0.270	1.369	0.268	0.952	80	456	5289	5283	-1.878	1131	4158	1135	4148	0
5	21	5	""	"STM3657"	5670	47570	100	94	100	29	53	54	12	95	77	0	1580	1452	541	67	70	31	100	98	0	0.027	0.034	0.031	0.032	1.757	0.031	0.590	80	430	1554	1432	-5.206	41	1513	47	1385	0
5	22	5	"dppA"	"STM3630"	5840	47570	90	801	833	218	54	55	12	100	100	0	6337	6631	1583	69	71	17	100	100	0	0.119	0.119	0.119	0.118	1.149	0.117	0.971	52	387	7015	7341	-3.069	747	6268	779	6562	0
5	23	5	"bcsC"	"STM3617"	6020	47560	90	192	207	50	54	54	12	100	100	0	5149	5180	1227	69	76	53	100	100	0	0.027	0.030	0.028	0.029	1.294	0.029	0.905	52	387	5218	5264	-5.202	138	5080	153	5111	0
5	24	5	""	"STM3602"	6190	47560	90	149	160	50	53	55	13	98	98	0	4301	4504	1458	67	102	216	100	100	0	0.023	0.024	0.024	0.024	1.356	0.024	0.871	52	387	4330	4544	-5.463	96	4234	107	4437	0
5	1	6	"yraL"	"STM3263"	2120	47770	90	263	270	47	51	53	12	100	100	0	4557	4600	489	71	73	13	100	100	0	0.047	0.048	0.048	0.048	1.193	0.047	0.940	52	400	4698	4748	-4.403	212	4486	219	4529	0
5	2	6	"tdcB"	"STM3244"	2300	47770	100	182	174	55	52	53	12	95	93	0	4936	4698	1712	72	73	12	100	100	0	0.027	0.026	0.027	0.027	1.302	0.027	0.918	80	472	4994	4748	-5.226	130	4864	122	4626	0
5	3	6	"yqjH"	"STM3214"	2470	47760	90	980	1012	166	52	53	12	100	100	0	4445	4597	523	71	72	15	100	100	0	0.212	0.212	0.211	0.210	1.115	0.209	0.973	52	386	5302	5486	-2.237	928	4374	960	4526	0
5	4	6	"icc"	"STM3183"	2650	47750	90	649	653	113	52	53	12	100	100	0	4284	4261	807	69	76	45	100	100	0	0.142	0.143	0.140	0.144	1.144	0.138	0.970	52	387	4812	4793	-2.820	597	4215	601	4192	0
5	5	6	"hybA"	"STM3149"	2830	47760	100	161	155	51	52	53	11	96	90	0	4908	4626	1910	71	77	41	100	100	0	0.023	0.023	0.023	0.023	1.365	0.022	0.893	80	489	4946	4658	-5.472	109	4837	103	4555	0
5	6	6	""	"STM3141"	3020	47760	90	160	168	50	52	53	12	100	100	0	3579	3755	1225	71	75	22	100	100	0	0.031	0.031	0.031	0.030	1.323	0.031	0.888	52	386	3616	3800	-5.022	108	3508	116	3684	0
5	7	6	"uup"	"STM1062"	3180	47760	90	725	758	218	54	57	25	100	100	0	7566	8029	2103	72	107	282	100	100	0	0.090	0.088	0.088	0.088	1.125	0.088	0.979	52	386	8165	8661	-3.481	671	7494	704	7957	0
5	8	6	"helD"	"STM1075"	3370	47760	100	656	684	264	52	55	24	100	100	0	9971	10086	3376	71	100	259	100	100	0	0.061	0.063	0.063	0.061	1.211	0.065	0.974	80	457	10504	10647	-4.035	604	9900	632	10015	0
5	9	6	"hpaD"	"STM1103"	3530	47760	90	120	120	29	51	54	13	98	94	0	5062	5237	1153	71	125	320	100	100	0	0.014	0.013	0.015	0.014	1.222	0.013	0.806	52	349	5060	5235	-6.177	69	4991	69	5166	0
5	10	6	"agp"	"STM1117"	3710	47750	150	73	108	162	52	55	25	42	28	0	432	1279	1613	77	111	223	66	43	0	0.059	0.047	0.040	0.059	3.323	0.028	0.110	156	740	376	1258	-4.079	21	355	56	1202	0
5	11	6	"ymdC"	"STM1148"	3890	47750	90	333	335	80	53	56	33	100	100	0	5521	5546	1413	80	92	47	100	100	0	0.051	0.052	0.051	0.051	1.208	0.050	0.949	52	372	5721	5748	-4.280	280	5441	282	5466	0
5	12	6	"ycfN"	"STM1208"	4070	47750	90	290	305	85	54	55	12	100	100	0	3105	3433	1048	74	85	46	100	100	0	0.078	0.075	0.075	0.074	1.179	0.074	0.945	52	391	3267	3610	-3.683	236	3031	251	3359	0
5	13	6	"mopA"	"STM4330"	4260	47750	100	24567	21749	8142	53	55	12	100	100	0	6457	5912	1992	71	73	20	100	100	0	3.839	3.714	3.770	3.632	1.214	3.778	0.988	80	457	30900	27537	1.941	24514	6386	21696	5841	0
5	14	6	"rstA"	"STM1475"	4430	47750	100	729	691	229	53	54	12	100	98	0	4060	3788	1122	72	74	15	100	100	0	0.170	0.172	0.173	0.166	1.290	0.173	0.970	80	449	4664	4354	-2.561	676	3988	638	3716	0
5	15	6	"speG"	"STM1502"	4610	47750	100	494	482	116	53	54	12	100	100	0	3161	3062	701	70	72	15	100	100	0	0.143	0.143	0.144	0.140	1.181	0.143	0.972	80	442	3532	3421	-2.809	441	3091	429	2992	0
5	16	6	"smf"	"STM3405"	4790	47750	100	443	438	145	54	56	24	100	98	0	6361	6225	2022	68	70	15	100	100	0	0.062	0.062	0.061	0.061	1.235	0.063	0.967	80	452	6682	6541	-4.016	389	6293	384	6157	0
5	17	6	"rplO"	"STM3421"	4970	47750	100	10106	9076	3229	54	58	35	100	100	0	1142	1047	325	68	72	30	100	100	0	9.359	9.216	9.236	8.788	1.315	9.421	0.979	80	453	11126	10001	3.226	10052	1074	9022	979	0
5	18	6	"yheL"	"STM3449"	5140	47750	90	501	509	95	54	55	12	100	100	0	1385	1445	273	70	73	12	100	100	0	0.340	0.331	0.332	0.330	1.177	0.319	0.946	52	364	1762	1830	-1.557	447	1315	455	1375	0
5	19	6	""	"STM3601"	5320	47750	100	171	167	42	53	54	12	100	96	0	4758	4850	1341	72	74	15	100	100	0	0.025	0.024	0.024	0.023	1.294	0.024	0.892	80	463	4804	4892	-5.311	118	4686	114	4778	0
5	20	6	"yhjK"	"STM3615"	5490	47750	90	486	495	93	53	54	12	100	100	0	12792	12641	2188	70	90	186	100	100	0	0.034	0.035	0.035	0.035	1.127	0.034	0.971	52	373	13155	13013	-4.877	433	12722	442	12571	0
5	21	6	"yhjS"	"STM3622"	5680	47750	100	359	344	79	53	54	12	100	100	0	8536	8088	1396	68	83	161	100	100	0	0.036	0.036	0.036	0.035	1.269	0.037	0.959	80	460	8774	8311	-4.790	306	8468	291	8020	0
5	22	6	""	"STM3631"	5860	47760	100	210	210	40	53	54	12	100	98	0	8375	8168	1463	67	68	10	100	100	0	0.019	0.019	0.019	0.019	1.187	0.019	0.938	80	428	8465	8258	-5.726	157	8308	157	8101	0
5	23	6	"yiaF"	"STM3647"	6020	47750	90	1037	1162	336	52	57	35	100	100	0	3761	4126	1080	68	94	192	100	100	0	0.267	0.274	0.270	0.272	1.121	0.270	0.976	52	370	4678	5168	-1.907	985	3693	1110	4058	0
5	24	6	"glyS"	"STM3655"	6210	47750	100	3111	2880	811	53	57	29	100	100	0	11024	10442	2636	68	85	159	100	100	0	0.279	0.273	0.276	0.264	1.242	0.274	0.983	80	502	14014	13201	-1.841	3058	10956	2827	10374	0
5	1	7	""	"STM3834"	2120	47950	90	149	152	36	52	52	12	100	100	0	4091	4092	510	71	74	21	100	100	0	0.024	0.025	0.025	0.024	1.334	0.024	0.811	52	387	4117	4121	-5.373	97	4020	100	4021	0
5	2	7	"yidC"	"STM3842"	2290	47950	90	1548	1891	907	51	53	15	100	100	0	3351	3945	1699	69	73	29	100	100	0	0.456	0.475	0.458	0.469	1.133	0.480	0.963	52	366	4779	5716	-1.133	1497	3282	1840	3876	0
5	3	7	""	"STM3845"	2470	47950	90	137	136	20	52	53	15	100	100	0	4161	4161	459	70	74	28	100	100	0	0.021	0.021	0.021	0.020	1.265	0.020	0.837	52	395	4176	4175	-5.589	85	4091	84	4091	0
5	4	7	"phoU"	"STM3853"	2650	47950	90	853	850	137	51	54	18	100	100	0	3243	3218	570	69	76	45	100	100	0	0.253	0.254	0.256	0.255	1.149	0.249	0.970	52	386	3976	3948	-1.985	802	3174	799	3149	0
5	5	7	"pstS"	"STM3857"	2830	47940	90	8769	8887	1060	52	56	19	100	100	0	4142	4142	492	69	73	41	100	100	0	2.140	2.169	2.166	2.172	1.070	2.149	0.976	52	388	12790	12908	1.098	8717	4073	8835	4073	0
5	6	7	"atpA"	"STM3867"	3020	47940	90	7600	7505	1151	53	55	14	100	100	0	5801	5742	952	68	70	18	100	100	0	1.316	1.313	1.308	1.319	1.064	1.307	0.983	52	386	13280	13126	0.397	7547	5733	7452	5674	0
5	7	7	"aceE"	"STM0152"	3180	47940	90	7162	7420	1200	54	72	170	100	100	0	9533	9594	1592	70	92	175	100	100	0	0.751	0.773	0.774	0.774	1.092	0.765	0.978	52	387	16571	16890	-0.413	7108	9463	7366	9524	0
5	8	7	""	"STM0159"	3380	47930	90	168	170	33	53	54	12	100	100	0	4013	4026	873	71	84	80	100	100	0	0.029	0.030	0.030	0.029	1.246	0.028	0.884	52	386	4057	4072	-5.099	115	3942	117	3955	0
5	9	7	"cueO"	"STM0168"	3560	47940	90	227	223	65	50	52	12	100	100	0	4713	4754	1598	70	75	41	100	100	0	0.038	0.037	0.038	0.036	1.277	0.037	0.934	52	374	4820	4857	-4.713	177	4643	173	4684	0
5	10	7	"yadH"	"STM0173"	3720	47930	90	253	245	53	51	52	11	100	100	0	3649	3474	865	69	73	27	100	100	0	0.056	0.057	0.057	0.057	1.348	0.053	0.914	52	357	3782	3599	-4.148	202	3580	194	3405	0
5	11	7	"stiA"	"STM0177"	3920	47940	90	94	94	21	52	53	12	92	80	0	2493	2463	624	72	85	39	100	100	0	0.017	0.018	0.018	0.019	1.389	0.017	0.628	52	392	2463	2433	-5.849	42	2421	42	2391	0
5	12	7	"folK"	"STM0183"	4100	47930	90	206	212	53	52	53	11	100	100	0	2347	2323	630	69	78	34	100	100	0	0.068	0.071	0.069	0.071	1.310	0.069	0.916	52	391	2432	2414	-3.887	154	2278	160	2254	0
5	13	7	""	"STM1585"	4270	47940	90	114	113	32	53	54	11	96	90	0	1147	1178	435	67	69	12	100	100	0	0.056	0.054	0.052	0.053	1.558	0.050	0.676	52	375	1141	1171	-4.146	61	1080	60	1111	0
5	14	7	"srfA"	"STM1593"	4440	47930	90	173	174	40	52	53	11	100	98	0	5280	5057	1383	72	73	14	100	100	0	0.023	0.024	0.023	0.024	1.403	0.023	0.853	52	374	5329	5107	-5.428	121	5208	122	4985	0
5	15	7	"ydcR"	"STM1598"	4620	47930	100	576	639	316	53	53	12	100	100	0	4438	5225	2710	70	72	14	100	100	0	0.120	0.114	0.114	0.115	1.303	0.112	0.957	80	442	4891	5741	-3.062	523	4368	586	5155	0
5	16	7	"ydcN"	"STM1605"	4790	47930	90	168	177	33	53	53	12	100	100	0	2826	2700	474	69	69	11	100	100	0	0.042	0.047	0.046	0.046	1.299	0.046	0.874	52	378	2872	2755	-4.583	115	2757	124	2631	0
5	17	7	""	"STM1613"	4980	47930	90	85	86	20	52	53	12	86	65	0	1333	1382	321	69	72	20	100	100	0	0.026	0.026	0.027	0.029	1.631	0.021	0.430	52	371	1297	1347	-5.259	33	1264	34	1313	0
5	18	7	""	"STM1620"	5140	47930	90	169	169	45	53	54	12	98	96	0	5464	5071	1458	73	103	206	100	100	0	0.022	0.023	0.023	0.024	1.423	0.023	0.885	52	381	5507	5114	-5.538	116	5391	116	4998	0
5	19	7	""	"STM1786"	5320	47930	90	126	129	29	53	54	13	100	94	0	5688	5570	1001	74	106	211	100	100	0	0.013	0.014	0.015	0.016	1.307	0.013	0.728	52	381	5687	5572	-6.265	73	5614	76	5496	0
5	20	7	"treA"	"STM1796"	5500	47930	90	435	447	92	52	56	36	100	100	0	8608	9117	1715	70	84	98	100	100	0	0.045	0.044	0.044	0.043	1.151	0.042	0.905	52	389	8921	9442	-4.478	383	8538	395	9047	0
5	21	7	"fadR"	"STM1805"	5680	47930	90	419	425	56	54	57	36	100	100	0	3671	3659	375	68	76	69	100	100	0	0.101	0.103	0.102	0.103	1.148	0.101	0.956	52	380	3968	3962	-3.303	365	3603	371	3591	0
5	22	7	"ycgL"	"STM1813"	5860	47930	100	268	267	69	52	54	12	98	97	0	1506	1489	399	68	69	19	100	100	0	0.150	0.151	0.148	0.148	1.310	0.149	0.928	80	449	1654	1636	-2.735	216	1438	215	1421	0
5	23	7	""	"STM1827"	6040	47930	100	210	216	64	53	55	21	97	95	0	8626	8347	2653	67	75	102	100	100	0	0.018	0.020	0.020	0.020	1.346	0.020	0.916	80	463	8716	8443	-5.769	157	8559	163	8280	0
5	24	7	"manZ"	"STM1832"	6220	47920	90	669	682	81	53	54	12	100	100	0	3660	3592	518	67	68	13	100	100	0	0.171	0.178	0.174	0.179	1.145	0.172	0.961	52	371	4209	4154	-2.544	616	3593	629	3525	0
5	1	8	""	"STM2357"	2130	48120	90	384	371	80	51	53	12	100	100	0	5111	4953	1052	73	75	21	100	100	0	0.066	0.066	0.066	0.065	1.141	0.065	0.961	52	379	5371	5200	-3.919	333	5038	320	4880	0
5	2	8	""	"STM2361"	2310	48120	100	150	151	30	51	52	12	100	100	0	5022	4792	944	70	72	17	100	100	0	0.020	0.021	0.020	0.021	1.345	0.021	0.851	80	452	5051	4822	-5.644	99	4952	100	4722	0
5	3	8	"dedA"	"STM2367"	2480	48120	90	408	403	84	52	53	12	100	100	0	2559	2444	480	70	74	33	100	100	0	0.143	0.148	0.146	0.147	1.186	0.143	0.954	52	365	2845	2725	-2.806	356	2489	351	2374	0
5	4	8	""	"STM2376"	2660	48110	90	121	126	35	50	52	12	96	94	0	2388	2173	551	69	72	29	100	100	0	0.031	0.036	0.033	0.033	1.502	0.033	0.737	52	386	2390	2180	-5.030	71	2319	76	2104	0
5	5	8	"yfcL"	"STM2380"	2850	48110	90	106	107	26	51	52	12	94	92	0	877	865	269	67	68	9	100	100	0	0.068	0.070	0.073	0.069	1.635	0.068	0.724	52	381	865	854	-3.880	55	810	56	798	0
5	6	8	"yfcY"	"STM2389"	3020	48120	80	158	163	45	51	52	12	98	94	0	5344	5214	1207	69	70	19	100	100	0	0.020	0.022	0.020	0.021	1.316	0.022	0.867	52	328	5382	5257	-5.623	107	5275	112	5145	0
5	7	8	""	"STM2594"	3200	48120	90	199	195	47	51	52	11	100	98	0	7546	7186	2275	68	69	10	100	100	0	0.020	0.020	0.020	0.020	1.323	0.019	0.889	52	374	7626	7262	-5.659	148	7478	144	7118	0
5	8	8	""	"STM2598"	3370	48110	90	93	94	20	51	52	11	96	86	0	2096	2154	347	69	72	31	100	100	0	0.021	0.021	0.022	0.021	1.405	0.019	0.657	52	388	2069	2128	-5.593	42	2027	43	2085	0
5	9	8	""	"STM2603"	3560	48110	90	108	109	23	51	52	12	98	98	0	3080	3274	874	70	73	31	100	100	0	0.019	0.018	0.018	0.018	1.332	0.018	0.792	52	370	3067	3262	-5.723	57	3010	58	3204	0
5	10	8	""	"STM2607"	3720	48110	90	70	72	17	51	52	12	63	40	0	885	869	206	68	72	34	100	100	0	0.023	0.026	0.033	0.030	1.708	0.025	0.339	52	380	836	822	-5.426	19	817	21	801	0
5	11	8	""	"STM1028"	3910	48110	100	100	104	25	51	52	12	98	88	0	2715	2656	982	68	72	31	100	100	0	0.019	0.020	0.022	0.022	1.740	0.019	0.692	80	460	2696	2641	-5.755	49	2647	53	2588	0
5	12	8	""	"STM2617"	4090	48110	90	117	117	21	53	55	16	100	100	0	4193	4185	588	69	76	79	100	100	0	0.016	0.016	0.017	0.017	1.384	0.014	0.732	52	386	4188	4180	-6.010	64	4124	64	4116	0
5	13	8	"yrbD"	"STM3311"	4280	48110	90	407	410	85	52	54	16	100	100	0	2675	2633	445	69	77	81	100	100	0	0.136	0.140	0.140	0.138	1.203	0.137	0.949	52	372	2961	2922	-2.876	355	2606	358	2564	0
5	14	8	"yhbN"	"STM3318"	4440	48110	90	489	491	118	51	53	12	100	100	0	2796	2679	644	68	68	10	100	100	0	0.161	0.169	0.166	0.169	1.223	0.165	0.960	52	372	3166	3051	-2.639	438	2728	440	2611	0
5	15	8	""	"STM3333"	4620	48110	100	371	379	99	52	52	12	100	100	0	6473	6585	1593	69	70	11	100	100	0	0.050	0.050	0.050	0.049	1.279	0.050	0.953	80	430	6723	6843	-4.327	319	6404	327	6516	0
5	16	8	"sspA"	"STM3342"	4790	48110	90	1669	1609	256	53	56	23	100	100	0	2688	2600	449	70	75	43	100	100	0	0.617	0.615	0.606	0.617	1.155	0.606	0.970	52	372	4234	4086	-0.696	1616	2618	1556	2530	0
5	17	8	"yhcM"	"STM3346"	4980	48110	100	523	549	149	54	57	23	100	100	0	4362	4555	1288	68	75	43	100	100	0	0.109	0.110	0.112	0.110	1.167	0.109	0.966	80	470	4763	4982	-3.195	469	4294	495	4487	0
5	18	8	""	"STM3356"	5160	48110	90	108	111	25	51	52	11	98	96	0	3743	3750	672	68	70	13	100	100	0	0.016	0.016	0.018	0.018	1.402	0.016	0.694	52	375	3732	3742	-6.011	57	3675	60	3682	0
5	19	8	""	"STM0761"	5330	48100	90	124	129	31	52	53	12	100	100	0	2773	2806	430	69	71	26	100	100	0	0.027	0.028	0.027	0.026	1.400	0.028	0.798	52	367	2776	2814	-5.231	72	2704	77	2737	0
5	20	8	""	"STM0765"	5510	48110	100	86	87	24	52	53	12	85	68	0	4941	4600	1271	70	72	24	100	100	0	0.007	0.008	0.013	0.014	1.272	0.008	0.552	80	452	4905	4565	-7.163	34	4871	35	4530	0
5	21	8	"galM"	"STM0773"	5680	48110	80	547	552	95	55	56	13	100	100	0	5785	5991	984	69	77	84	100	100	0	0.086	0.084	0.084	0.083	1.139	0.081	0.954	52	320	6208	6419	-3.538	492	5716	497	5922	0
5	22	8	"modA"	"STM0781"	5870	48120	90	726	717	95	53	54	13	100	100	0	4300	4287	412	68	78	88	100	100	0	0.159	0.157	0.157	0.156	1.146	0.154	0.965	52	361	4905	4883	-2.653	673	4232	664	4219	0
5	23	8	"hutI"	"STM0787"	6030	48120	100	397	382	115	52	54	12	97	97	0	5687	5280	1414	66	67	9	100	100	0	0.061	0.063	0.063	0.059	1.360	0.063	0.948	80	425	5966	5544	-4.026	345	5621	330	5214	0
5	24	8	"hutU"	"STM0790"	6220	48100	90	187	190	39	53	54	12	100	100	0	5844	5568	1158	65	66	10	100	100	0	0.023	0.025	0.025	0.025	1.271	0.024	0.892	52	396	5913	5640	-5.431	134	5779	137	5503	0
5	1	9	""	"STM0902"	2130	48290	90	80	84	22	51	52	12	82	63	0	4717	4804	740	71	72	10	100	100	0	0.006	0.007	0.013	0.013	1.203	0.007	0.501	52	393	4675	4766	-7.324	29	4646	33	4733	0
5	2	9	""	"STM0906"	2300	48300	90	85	90	23	50	51	12	92	76	0	1623	1612	414	68	70	11	100	100	0	0.023	0.026	0.026	0.026	1.504	0.027	0.607	52	374	1590	1584	-5.473	35	1555	40	1544	0
5	3	9	""	"STM0912"	2480	48290	90	105	106	19	52	53	12	100	92	0	6613	6508	907	71	75	39	100	100	0	0.008	0.008	0.012	0.012	1.189	0.008	0.671	52	388	6595	6491	-6.948	53	6542	54	6437	0
5	4	9	""	"STM0917"	2660	48290	90	71	72	19	52	52	11	67	40	0	1638	1656	229	69	73	38	100	100	0	0.012	0.013	0.016	0.019	1.581	0.012	0.275	52	396	1588	1607	-6.368	19	1569	20	1587	0
5	5	9	""	"STM0921"	2850	48290	100	68	69	18	52	52	12	61	31	0	2761	2661	645	67	68	10	100	100	0	0.006	0.007	0.014	0.014	1.344	0.007	0.280	80	470	2710	2611	-7.396	16	2694	17	2594	0
5	6	9	""	"STM0925"	3030	48290	80	73	80	30	49	51	12	78	48	0	3094	3504	1987	69	69	9	100	100	0	0.008	0.009	0.013	0.015	1.336	0.008	0.477	52	309	3049	3466	-6.978	24	3025	31	3435	0
5	7	9	""	"STM4205"	3190	48280	90	145	146	26	51	53	12	98	98	0	3488	3457	571	71	98	199	100	100	0	0.028	0.028	0.027	0.028	1.251	0.026	0.846	52	364	3511	3481	-5.184	94	3417	95	3386	0
5	8	9	""	"STM4209"	3380	48290	100	63	65	13	50	52	11	56	26	0	724	694	183	69	91	177	96	90	0	0.020	0.024	0.032	0.030	1.883	0.019	0.162	80	461	668	640	-5.655	13	655	15	625	0
5	9	9	""	"STM4213"	3560	48290	100	254	243	62	51	53	12	100	100	0	6986	6656	1489	68	70	12	100	100	0	0.029	0.029	0.030	0.029	1.304	0.029	0.924	80	442	7121	6780	-5.091	203	6918	192	6588	0
5	10	9	""	"STM4218"	3730	48290	90	68	73	23	51	53	12	63	36	0	1030	1171	426	68	70	15	100	100	0	0.018	0.020	0.023	0.025	1.602	0.020	0.325	52	366	979	1125	-5.822	17	962	22	1103	0
5	11	9	"yjbF"	"STM4223"	3900	48280	90	107	114	33	52	53	12	96	92	0	2172	2365	696	74	103	180	100	100	0	0.026	0.027	0.027	0.026	1.433	0.024	0.701	52	385	2153	2353	-5.253	55	2098	62	2291	0
5	12	9	"yjbN"	"STM4243"	4090	48280	90	263	264	75	52	53	12	100	100	0	3029	3036	774	73	92	147	100	100	0	0.071	0.072	0.070	0.069	1.221	0.071	0.928	52	387	3167	3175	-3.808	211	2956	212	2963	0
5	13	9	""	"STM1009"	4270	48290	100	271	262	76	52	53	12	93	93	0	16944	15189	5006	69	72	19	100	100	0	0.013	0.014	0.014	0.015	1.244	0.014	0.935	80	462	17094	15330	-6.268	219	16875	210	15120	0
5	14	9	""	"STM1866"	4450	48290	80	160	160	37	52	54	12	100	98	0	1405	1424	325	69	71	13	100	100	0	0.081	0.080	0.077	0.077	1.321	0.079	0.876	52	322	1444	1463	-3.629	108	1336	108	1355	0
5	15	9	"hisP"	"STM2351"	4630	48280	100	270	270	101	51	52	12	97	97	0	3660	3590	1302	73	77	17	100	100	0	0.061	0.062	0.060	0.062	1.497	0.063	0.932	80	428	3806	3736	-4.034	219	3587	219	3517	0
5	16	9	"flgL"	"STM1184"	4790	48280	90	402	535	553	51	52	12	100	100	0	4849	4505	1200	72	94	172	100	100	0	0.073	0.109	0.074	0.089	1.834	0.096	0.390	52	354	5128	4917	-3.767	351	4777	484	4433	0
5	17	9	"nrdA"	"STM2277"	4960	48280	90	3006	2878	554	53	70	123	100	100	0	9557	8933	2006	69	172	625	100	100	0	0.311	0.319	0.314	0.323	1.193	0.307	0.969	52	379	12441	11689	-1.684	2953	9488	2825	8864	0
5	18	9	"envF"	"STM1240"	5150	48280	90	211	209	32	51	66	117	88	0	0	3119	3208	428	69	133	528	100	100	0	0.052	0.050	0.051	0.050	1.233	0.049	0.917	52	387	3210	3297	-4.253	160	3050	158	3139	0
5	19	9	"nrfA"	"STM4277"	5330	48280	100	145	154	46	51	52	11	100	97	0	5881	6535	2502	70	79	46	100	100	0	0.016	0.016	0.016	0.017	1.342	0.015	0.855	80	462	5905	6568	-5.950	94	5811	103	6465	0
5	20	9	"araH"	"STM1931"	5500	48280	90	84	93	37	53	54	12	80	65	0	1469	1803	957	68	70	21	100	100	0	0.022	0.023	0.025	0.025	1.501	0.025	0.660	52	356	1432	1775	-5.498	31	1401	40	1735	0
5	21	9	"yecM"	"STM1908"	5680	48280	90	193	190	37	51	53	12	100	100	0	2887	2738	572	67	72	25	100	100	0	0.050	0.052	0.051	0.051	1.356	0.051	0.627	52	373	2962	2810	-4.312	142	2820	139	2671	0
5	22	9	"yecO"	"STM1905"	5850	48280	90	387	409	124	53	55	20	100	100	0	3826	4305	1457	68	98	222	100	100	0	0.089	0.084	0.083	0.084	1.164	0.082	0.940	52	366	4092	4593	-3.492	334	3758	356	4237	0
5	23	9	""	"STM1669"	6040	48280	100	194	194	40	53	56	35	100	95	0	8330	8378	1747	66	95	236	100	100	0	0.017	0.017	0.017	0.017	1.244	0.017	0.706	80	423	8405	8453	-5.873	141	8264	141	8312	0
5	24	9	"yicM"	"STM3776"	6210	48280	100	295	281	65	53	54	11	100	100	0	4788	4445	1090	65	66	9	100	100	0	0.051	0.052	0.053	0.053	1.460	0.051	0.931	80	462	4965	4608	-4.287	242	4723	228	4380	0
5	1	10	"yafK"	"STM0312"	2130	48480	80	236	233	50	50	51	11	100	100	0	2603	2593	558	69	70	9	100	100	0	0.073	0.073	0.070	0.072	1.251	0.071	0.930	52	322	2720	2707	-3.768	186	2534	183	2524	0
5	2	10	"proB"	"STM0321"	2300	48470	90	547	546	126	51	55	29	100	100	0	3626	3644	825	69	87	156	100	100	0	0.139	0.138	0.138	0.137	1.192	0.136	0.975	52	387	4053	4070	-2.842	496	3557	495	3575	0
5	3	10	""	"STM0327"	2490	48470	90	73	77	23	51	54	27	40	13	0	1083	1133	467	70	85	143	100	96	0	0.022	0.024	0.026	0.027	1.690	0.024	0.412	52	402	1035	1089	-5.525	22	1013	26	1063	0
5	4	10	""	"STM0332"	2670	48470	90	94	99	22	50	51	11	96	88	0	3143	2996	601	67	68	8	100	100	0	0.014	0.017	0.018	0.018	1.445	0.015	0.636	52	388	3120	2978	-6.127	44	3076	49	2929	0
5	5	10	""	"STM1047"	2850	48470	100	104	103	26	51	52	12	93	86	0	2897	2766	773	67	67	9	100	100	0	0.019	0.019	0.020	0.019	1.348	0.019	0.727	80	452	2883	2751	-5.739	53	2830	52	2699	0
5	6	10	"pepN"	"STM1057"	3030	48470	100	624	601	143	50	52	11	100	100	0	5078	4810	1187	68	69	12	100	100	0	0.115	0.116	0.117	0.115	1.184	0.115	0.972	80	430	5584	5293	-3.126	574	5010	551	4742	0
5	7	10	"yeaO"	"STM1277"	3200	48460	90	188	195	70	51	53	12	100	100	0	1133	1191	483	70	76	22	100	100	0	0.129	0.128	0.127	0.126	1.229	0.128	0.919	52	372	1200	1265	-2.956	137	1063	144	1121	0
5	8	10	"mipA"	"STM1286"	3370	48460	90	1260	1221	238	52	58	49	100	100	0	2480	2444	452	68	80	70	100	100	0	0.501	0.492	0.495	0.489	1.169	0.481	0.977	52	378	3620	3545	-0.998	1208	2412	1169	2376	0
5	9	10	"gapA"	"STM1290"	3560	48470	100	4204	3824	1153	53	58	45	100	100	0	2657	2408	740	67	75	63	100	100	0	1.603	1.611	1.590	1.610	1.213	1.604	0.981	80	451	6741	6112	0.681	4151	2590	3771	2341	0
5	10	10	"topB"	"STM1298"	3740	48470	100	570	554	156	52	53	12	100	100	0	6048	5788	1446	68	69	11	100	100	0	0.087	0.088	0.088	0.085	1.213	0.088	0.964	80	440	6498	6222	-3.529	518	5980	502	5720	0
5	11	10	"astB"	"STM1306"	3900	48470	90	127	131	24	51	53	12	100	100	0	4286	4187	429	71	80	56	100	100	0	0.018	0.019	0.019	0.020	1.304	0.019	0.826	52	360	4291	4196	-5.793	76	4215	80	4116	0
5	12	10	"celF"	"STM1316"	4080	48460	90	289	286	51	51	54	15	100	100	0	4160	4091	593	68	86	119	100	100	0	0.058	0.058	0.057	0.058	1.285	0.056	0.917	52	402	4330	4258	-4.104	238	4092	235	4023	0
5	13	10	"rfbX"	"STM2088"	4270	48460	90	242	237	34	52	53	14	100	100	0	3730	3691	433	68	79	95	100	100	0	0.052	0.051	0.051	0.050	1.209	0.051	0.925	52	386	3852	3808	-4.269	190	3662	185	3623	0
5	14	10	"rfbB"	"STM2097"	4450	48460	90	615	647	186	51	53	11	100	100	0	3761	3951	1029	75	76	14	100	100	0	0.153	0.154	0.153	0.152	1.185	0.152	0.971	52	380	4250	4472	-2.708	564	3686	596	3876	0
5	15	10	"wcaD"	"STM2112"	4620	48460	90	117	122	22	52	53	13	100	100	0	3796	3795	464	76	82	38	100	100	0	0.017	0.019	0.018	0.018	1.307	0.018	0.768	52	373	3785	3789	-5.839	65	3720	70	3719	0
5	16	10	"wza"	"STM2118"	4790	48460	90	100	103	23	52	53	12	100	94	0	3794	3723	374	75	88	64	100	100	0	0.013	0.014	0.014	0.016	1.365	0.013	0.623	52	388	3767	3699	-6.276	48	3719	51	3648	0
5	17	10	"yegD"	"STM2125"	4970	48460	90	157	160	24	51	52	11	100	100	0	3731	3600	530	70	80	55	100	100	0	0.029	0.031	0.030	0.031	1.239	0.029	0.890	52	388	3767	3639	-5.110	106	3661	109	3530	0
5	18	10	""	"STM2135"	5140	48460	90	148	156	45	51	53	13	100	100	0	6503	6761	1684	69	118	361	100	100	0	0.015	0.016	0.015	0.015	1.288	0.015	0.868	52	388	6531	6797	-6.052	97	6434	105	6692	0
5	19	10	""	"STM4057"	5320	48460	90	119	122	34	51	54	13	100	98	0	953	1007	382	71	129	363	100	73	0	0.077	0.076	0.076	0.073	1.397	0.070	0.833	52	381	950	1007	-3.697	68	882	71	936	0
5	20	10	""	"STM4066"	5500	48460	100	135	136	29	52	54	12	98	96	0	2943	2810	596	66	71	39	100	100	0	0.029	0.031	0.030	0.030	1.399	0.029	0.763	80	462	2960	2828	-5.115	83	2877	84	2744	0
5	21	10	"ydeZ"	"STM4076"	5690	48460	100	102	103	26	52	53	12	93	85	0	2935	2916	673	65	66	9	100	100	0	0.017	0.018	0.020	0.019	1.381	0.017	0.639	80	440	2920	2902	-5.843	50	2870	51	2851	0
5	22	10	"glpX"	"STM4085"	5860	48460	100	271	263	62	53	55	12	100	100	0	3448	3210	833	67	68	20	100	100	0	0.064	0.067	0.067	0.067	1.374	0.066	0.923	80	430	3599	3353	-3.955	218	3381	210	3143	0
5	23	10	"menA"	"STM4090"	6030	48460	90	363	381	71	53	54	15	100	100	0	2989	3060	473	67	73	51	100	100	0	0.106	0.110	0.111	0.109	1.165	0.107	0.947	52	366	3232	3321	-3.237	310	2922	328	2993	0
5	24	10	"metB"	"STM4100"	6210	48450	90	624	664	197	53	56	24	100	100	0	3873	4174	1180	67	84	127	100	100	0	0.150	0.149	0.144	0.149	1.226	0.142	0.945	52	379	4377	4718	-2.737	571	3806	611	4107	0
5	1	11	""	"STM2986"	2120	48650	90	101	100	18	50	51	11	98	94	0	2524	2461	380	69	71	24	100	100	0	0.021	0.021	0.020	0.021	1.346	0.021	0.731	52	386	2506	2442	-5.589	51	2455	50	2392	0
5	2	11	"recD"	"STM2993"	2310	48650	90	224	227	33	51	52	12	100	100	0	4525	4539	428	68	70	23	100	100	0	0.039	0.039	0.038	0.039	1.234	0.038	0.921	52	386	4630	4647	-4.687	173	4457	176	4471	0
5	3	11	"ygdQ"	"STM3006"	2480	48650	90	205	204	43	50	52	11	100	98	0	2134	2064	369	69	72	31	100	100	0	0.075	0.077	0.075	0.075	1.309	0.073	0.918	52	378	2220	2149	-3.736	155	2065	154	1995	0
5	4	11	"araE"	"STM3016"	2680	48650	90	151	153	27	50	51	11	100	100	0	4177	4183	616	67	71	37	100	100	0	0.025	0.025	0.026	0.024	1.292	0.024	0.892	52	380	4211	4219	-5.347	101	4110	103	4116	0
5	5	11	"yohM"	"STM3024"	2840	48650	90	229	222	31	51	52	11	100	100	0	2655	2679	249	67	67	9	100	100	0	0.069	0.065	0.067	0.065	1.201	0.064	0.930	52	359	2766	2783	-3.862	178	2588	171	2612	0
5	6	11	"stdA"	"STM3029"	3020	48640	100	82	82	19	51	52	11	86	67	0	2408	2203	592	66	67	12	100	100	0	0.013	0.015	0.016	0.018	1.560	0.014	0.490	80	450	2373	2168	-6.239	31	2342	31	2137	0
5	7	11	""	"STM2691"	3200	48640	90	116	118	22	49	50	10	100	100	0	4828	4672	780	66	67	13	100	100	0	0.014	0.015	0.015	0.016	1.325	0.015	0.780	52	380	4829	4675	-6.151	67	4762	69	4606	0
5	8	11	""	"STM2698"	3380	48650	90	60	61	12	50	51	11	36	9	0	348	327	108	67	68	10	100	100	0	0.036	0.042	0.051	0.046	1.927	0.032	0.090	52	379	291	271	-4.812	10	281	11	260	0
5	9	11	""	"STM2705"	3550	48640	90	93	94	22	51	52	11	92	84	0	2413	2428	499	67	68	10	100	100	0	0.018	0.018	0.019	0.020	1.448	0.018	0.614	52	366	2388	2404	-5.804	42	2346	43	2361	0
5	10	11	"yjfY"	"STM4389"	3730	48650	90	139	138	34	52	53	12	100	98	0	965	971	249	67	68	9	100	100	0	0.097	0.095	0.094	0.092	1.402	0.096	0.805	52	356	985	990	-3.368	87	898	86	904	0
5	11	11	"thrL"	"STM0001"	3910	48640	100	64	66	17	50	52	12	52	32	0	109	111	28	66	67	10	92	83	0	0.326	0.356	0.435	0.395	2.389	0.364	0.219	80	452	57	61	-1.619	14	43	16	45	0
5	12	11	""	"STM0270"	4090	48640	90	104	104	24	50	52	13	98	92	0	2255	2246	296	67	67	9	100	100	0	0.025	0.025	0.024	0.024	1.512	0.023	0.625	52	388	2242	2233	-5.341	54	2188	54	2179	0
5	13	11	""	"STM0538"	4270	48640	90	114	115	22	50	51	11	100	98	0	2384	2362	336	67	68	10	100	100	0	0.028	0.028	0.029	0.028	1.383	0.027	0.752	52	396	2381	2360	-5.178	64	2317	65	2295	0
5	14	11	""	"STM0554"	4450	48640	90	88	88	18	51	52	12	92	78	0	1325	1321	334	69	69	11	100	100	0	0.029	0.030	0.029	0.030	1.560	0.025	0.517	52	381	1293	1289	-5.085	37	1256	37	1252	0
5	15	11	""	"STM0567"	4620	48640	90	182	187	51	52	52	11	100	100	0	2768	2677	730	68	69	10	100	100	0	0.048	0.052	0.050	0.050	1.307	0.051	0.916	52	372	2830	2744	-4.376	130	2700	135	2609	0
5	16	11	""	"STM0575"	4790	48640	90	96	97	25	52	52	12	90	80	0	2537	2489	455	68	71	18	100	100	0	0.018	0.019	0.019	0.020	1.423	0.018	0.620	52	388	2513	2466	-5.810	44	2469	45	2421	0
5	17	11	""	"STM0580"	4970	48640	90	169	173	31	52	53	12	100	100	0	2037	1986	305	68	74	32	100	100	0	0.059	0.063	0.064	0.062	1.321	0.062	0.886	52	396	2086	2039	-4.073	117	1969	121	1918	0
5	18	11	"ybdZ"	"STM0587"	5150	48640	90	154	158	38	52	53	12	100	100	0	551	564	158	66	68	24	100	100	0	0.210	0.213	0.211	0.211	1.225	0.211	0.893	52	388	587	604	-2.249	102	485	106	498	0
5	19	11	""	"STM2244"	5330	48640	90	113	120	30	50	51	12	100	100	0	1578	1556	551	66	67	10	100	100	0	0.042	0.047	0.045	0.047	1.460	0.044	0.776	52	388	1575	1560	-4.585	63	1512	70	1490	0
5	20	11	"yegT"	"STM2142"	5510	48630	90	98	97	18	51	52	12	98	82	0	3328	3171	810	65	66	9	100	100	0	0.014	0.015	0.016	0.016	1.275	0.014	0.663	52	372	3310	3152	-6.117	47	3263	46	3106	0
5	21	11	"yehU"	"STM2159"	5690	48630	90	259	255	60	52	53	12	100	100	0	4942	4722	1069	65	66	9	100	100	0	0.042	0.044	0.043	0.043	1.215	0.043	0.943	52	372	5084	4860	-4.558	207	4877	203	4657	0
5	22	11	"yohC"	"STM2169"	5870	48630	90	123	121	26	50	52	12	100	94	0	2529	2533	584	66	66	9	100	100	0	0.030	0.029	0.028	0.029	1.520	0.026	0.748	52	364	2536	2538	-5.076	73	2463	71	2467	0
5	23	11	"yohI"	"STM2174"	6040	48640	100	176	172	46	52	53	12	98	97	0	3051	2804	794	66	67	9	100	100	0	0.042	0.044	0.044	0.043	1.349	0.043	0.889	80	442	3109	2858	-4.589	124	2985	120	2738	0
5	24	11	"yfhD"	"STM2567"	6220	48630	100	206	196	52	52	54	15	97	95	0	5040	4578	1437	65	69	61	100	100	0	0.031	0.032	0.032	0.032	1.341	0.031	0.924	80	484	5129	4657	-5.014	154	4975	144	4513	0
5	1	12	"hupA"	"STM4170"	2130	48820	90	1001	1000	148	50	51	11	100	100	0	1148	1155	192	68	68	10	100	100	0	0.881	0.874	0.883	0.878	1.155	0.878	0.945	52	376	2031	2037	-0.184	951	1080	950	1087	0
5	2	12	"hupA"	"STM4170"	2310	48830	100	600	589	188	50	51	12	100	100	0	393	387	127	67	68	10	98	98	0	1.687	1.684	1.694	1.742	1.626	1.677	0.915	80	428	876	859	0.755	550	326	539	320	0
5	3	12	"hilA"	"STM2876"	2480	48820	100	547	578	245	51	51	11	100	100	0	2852	2928	1054	69	69	10	100	100	0	0.178	0.184	0.183	0.177	1.355	0.188	0.943	80	430	3279	3386	-2.488	496	2783	527	2859	0
5	4	12	"hilA"	"STM2876"	2660	48820	90	298	302	78	50	51	11	100	100	0	1429	1453	345	67	68	10	100	100	0	0.182	0.182	0.183	0.178	1.214	0.180	0.916	52	381	1610	1638	-2.457	248	1362	252	1386	0
5	5	12	"hilC"	"STM2867"	2850	48820	90	654	646	105	50	51	12	100	100	0	1527	1501	239	67	67	9	100	100	0	0.414	0.416	0.409	0.416	1.130	0.401	0.938	52	371	2064	2030	-1.273	604	1460	596	1434	0
5	6	12	"hilC"	"STM2867"	3020	48830	100	593	528	213	51	52	12	97	93	0	1437	1260	469	66	66	9	97	97	0	0.395	0.399	0.404	0.379	1.914	0.406	0.931	80	430	1913	1671	-1.339	542	1371	477	1194	0
5	7	12	"hns"	"STM1751"	3200	48820	100	720	680	205	50	51	12	100	100	0	696	661	199	65	67	15	100	100	0	1.062	1.057	1.053	1.062	1.308	1.055	0.947	80	442	1301	1226	0.087	670	631	630	596	0
5	8	12	"hns"	"STM1751"	3380	48820	100	432	444	112	49	51	13	100	100	0	587	596	170	69	72	16	100	100	0	0.739	0.750	0.729	0.761	1.310	0.700	0.886	80	432	901	922	-0.436	383	518	395	527	0
5	9	12	"hns"	"STM1751"	3560	48820	100	680	623	208	51	54	33	100	98	0	633	598	189	66	69	11	100	100	0	1.109	1.075	1.074	1.076	1.428	1.091	0.915	80	430	1196	1104	0.150	629	567	572	532	0
5	10	12	"hilD"	"STM2875"	3740	48810	100	639	638	188	51	52	12	100	100	0	789	776	232	66	67	9	100	100	0	0.813	0.827	0.812	0.841	1.462	0.814	0.924	80	420	1311	1297	-0.298	588	723	587	710	0
5	11	12	"hilD"	"STM2875"	3920	48820	100	544	521	231	49	50	12	100	100	0	676	622	225	66	66	9	100	100	0	0.811	0.849	0.804	0.856	1.540	0.861	0.819	80	408	1105	1028	-0.301	495	610	472	556	0
5	12	12	"stpA"	"STM2799"	4080	48820	90	491	468	134	50	53	16	100	100	0	1000	976	220	65	66	13	100	100	0	0.472	0.459	0.460	0.440	1.346	0.470	0.931	52	360	1376	1329	-1.084	441	935	418	911	0
5	13	12	"csrA"	"STM2826"	4280	48820	90	213	218	54	49	50	11	100	100	0	578	563	135	65	67	9	100	100	0	0.320	0.339	0.344	0.333	1.321	0.331	0.901	52	360	677	667	-1.645	164	513	169	498	0
5	14	12	"dps"	"STM0831"	4440	48820	100	125	131	41	50	51	12	97	95	0	807	838	316	65	66	9	100	100	0	0.101	0.105	0.105	0.097	1.594	0.102	0.820	80	428	817	854	-3.306	75	742	81	773	0
5	15	12	"dps"	"STM0831"	4620	48810	90	140	142	28	50	52	11	100	100	0	864	875	131	65	66	9	100	100	0	0.113	0.114	0.112	0.110	1.346	0.105	0.802	52	366	889	902	-3.150	90	799	92	810	0
5	16	12	"dps"	"STM0831"	4790	48820	90	139	139	31	51	52	12	100	100	0	993	995	134	65	66	9	100	100	0	0.095	0.095	0.094	0.090	1.364	0.093	0.798	52	373	1016	1018	-3.399	88	928	88	930	0
5	17	12	"oxyR"	"STM4125"	4970	48820	80	461	462	115	50	52	12	100	100	0	687	696	171	67	67	10	100	100	0	0.663	0.655	0.653	0.655	1.256	0.646	0.917	52	321	1031	1041	-0.593	411	620	412	629	0
5	18	12	"oxyR"	"STM4125"	5150	48820	100	859	750	328	52	53	12	100	98	0	1158	1058	440	66	66	9	100	98	0	0.739	0.704	0.724	0.697	1.461	0.707	0.954	80	450	1899	1690	-0.436	807	1092	698	992	0
5	19	12	"fur"	"STM0693"	5330	48810	90	262	258	41	51	52	13	100	100	0	1062	1079	149	65	66	10	100	100	0	0.212	0.204	0.204	0.202	1.169	0.193	0.913	52	365	1208	1221	-2.240	211	997	207	1014	0
5	20	12	"fur"	"STM0693"	5510	48810	100	205	204	45	51	52	12	100	98	0	822	812	214	66	66	10	100	100	0	0.204	0.205	0.205	0.207	1.371	0.196	0.893	80	462	910	899	-2.295	154	756	153	746	0
5	21	12	"envR"	"STM3389"	5690	48800	90	78	81	25	50	52	12	75	53	0	1228	1233	261	65	67	11	100	100	0	0.024	0.027	0.032	0.030	1.699	0.022	0.354	52	366	1191	1199	-5.376	28	1163	31	1168	0
5	22	12	"envR"	"STM3389"	5860	48820	110	76	78	22	51	52	12	68	50	0	984	962	217	67	68	10	100	98	0	0.027	0.030	0.033	0.032	1.862	0.030	0.403	80	502	942	922	-5.197	25	917	27	895	0
5	23	12	"envR"	"STM3389"	6040	48810	90	73	74	17	50	52	12	69	42	0	1247	1229	247	65	66	10	100	100	0	0.019	0.021	0.024	0.025	1.785	0.016	0.272	52	357	1205	1188	-5.683	23	1182	24	1164	0
5	24	12	"arcB"	"STM3328"	6210	48810	90	163	162	45	50	52	12	100	100	0	2012	2022	685	65	66	10	100	100	0	0.058	0.057	0.056	0.056	1.308	0.056	0.871	52	380	2060	2069	-4.107	113	1947	112	1957	0
5	1	13	"ctrl-10-10ng/ul"	"ctrl-10-10ng/ul"	2140	49000	100	47	51	13	50	51	11	22	7	0	68	70	10	68	68	10	15	6	0	100000.000	0.500	1.833	1.434	3.226	89.998	0.000	80	465	-3	3	16.610	-3	0	1	2	-50
5	2	13	"ctrl-108-10ng/ul"	"ctrl-108-10ng/ul"	2310	49000	100	51	52	11	50	51	11	20	6	0	67	67	10	67	68	10	15	3	0	100000.000	100000.000	0.909	0.977	4.208	5.925	0.002	80	418	1	2	16.610	1	0	2	0	-50
5	3	13	"ctrl-Y1-10ng/ul"	"ctrl-Y1-10ng/ul"	2490	49000	100	48	50	10	50	51	12	15	0	0	71	73	13	67	68	9	32	16	0	-0.500	0.000	0.914	0.838	3.158	5.011	0.001	80	442	2	6	Error	-2	4	0	6	-50
5	4	13	"ctrl-Y3-10ng/ul"	"ctrl-Y3-10ng/ul"	2670	49000	100	53	55	12	49	51	11	26	11	0	81	82	16	67	68	10	55	31	0	0.286	0.400	0.556	0.534	3.377	0.494	0.049	80	442	18	21	-1.807	4	14	6	15	-50
5	5	13	"ctrl-Y5-10ng/ul"	"ctrl-Y5-10ng/ul"	2850	49000	100	51	52	13	50	51	11	21	5	0	67	66	9	68	68	10	7	1	0	-1.000	-1.000	1.038	1.066	3.134	8.517	0.005	80	440	0	0	Error	1	-1	2	-2	-50
5	6	13	"EMPTY"	"EMPTY"	3020	49000	100	50	51	11	49	51	12	15	3	0	67	68	8	65	66	9	17	3	0	0.500	0.667	1.125	1.285	3.748	0.093	0.002	80	408	3	5	-1.000	1	2	2	3	-75
5	7	13	"ctrl-10-50ng/ul"	"ctrl-10-50ng/ul"	3200	49000	100	52	52	12	48	50	11	22	10	0	68	70	14	65	66	10	26	6	0	1.333	0.800	1.167	1.304	3.278	0.257	0.001	80	420	7	9	0.415	4	3	4	5	-50
5	8	13	"ctrl-108-50ng/ul"	"ctrl-108-50ng/ul"	3380	49000	100	52	52	12	49	51	12	15	2	0	69	70	13	67	68	12	15	7	0	1.500	1.000	0.875	1.060	3.766	1.122	0.011	80	420	5	6	0.585	3	2	3	3	-50
5	9	13	"ctrl-Y1-50ng/ul"	"ctrl-Y1-50ng/ul"	3560	48990	100	48	51	14	51	55	34	2	0	0	68	69	10	66	67	10	20	5	0	-1.500	0.000	1.550	1.342	4.198	13.193	0.078	80	426	-1	3	Error	-3	2	0	3	-50
5	10	13	"ctrl-Y3-50ng/ul"	"ctrl-Y3-50ng/ul"	3730	48990	100	53	55	15	52	53	13	17	7	0	67	68	10	66	67	10	13	2	0	1.000	1.500	1.225	1.567	3.765	13.636	0.002	80	430	2	5	0.000	1	1	3	2	-50
5	11	13	"ctrl-Y5-50ng/ul"	"ctrl-Y5-50ng/ul"	3910	48990	100	50	51	11	50	51	12	16	1	0	67	68	9	66	67	10	18	2	0	0.000	0.500	0.938	1.009	3.680	4.364	0.005	80	430	1	3	Error	0	1	1	2	-50
5	12	13	"EMPTY"	"EMPTY"	4090	48990	100	53	53	13	50	52	11	18	11	0	67	67	10	66	66	10	13	5	0	3.000	3.000	1.143	1.063	4.373	10.679	0.003	80	432	4	4	1.585	3	1	3	1	-75
5	13	13	"ctrl-10-100ng/ul"	"ctrl-10-100ng/ul"	4270	48990	100	51	52	11	50	52	12	16	5	0	69	68	9	64	66	9	31	5	0	0.200	0.500	1.000	0.984	3.301	17.466	0.001	80	432	6	6	-2.322	1	5	2	4	-50
5	14	13	"ctrl-108-100ng/ul"	"ctrl-108-100ng/ul"	4450	48990	100	47	48	11	51	52	12	6	2	0	67	66	10	64	65	10	15	5	0	-1.333	-1.500	1.143	1.434	3.612	13.486	0.001	80	418	-1	-1	Error	-4	3	-3	2	-50
5	15	13	"ctrl-Y1-100ng/ul"	"ctrl-Y1-100ng/ul"	4620	48990	100	48	52	14	51	52	12	17	6	0	63	63	9	65	66	10	10	1	0	1.500	-0.500	0.814	1.177	2.911	0.083	0.004	80	440	-5	-1	0.585	-3	-2	1	-2	-50
5	16	13	"ctrl-Y3-100ng/ul"	"ctrl-Y3-100ng/ul"	4800	48990	100	55	56	13	50	52	11	30	10	0	67	67	9	65	65	9	21	2	0	2.500	3.000	1.857	1.329	4.127	14.357	0.002	80	432	7	8	1.322	5	2	6	2	-50
5	17	13	"ctrl-Y5-100ng/ul"	"ctrl-Y5-100ng/ul"	4980	48990	100	50	51	12	50	51	11	21	3	0	65	65	10	65	66	9	12	5	0	0.000	100000.000	1.167	1.085	2.880	0.125	0.002	80	432	0	1	Error	0	0	1	0	-50
5	18	13	"EMPTY"	"EMPTY"	5160	48990	100	52	54	13	52	52	11	17	7	0	68	68	10	66	66	9	18	3	0	0.000	1.000	1.500	1.322	2.392	0.253	0.017	80	408	2	4	Error	0	2	2	2	-75
5	19	13	"ctrl-10-400ng/ul"	"ctrl-10-400ng/ul"	5330	48990	100	50	50	10	51	52	11	11	1	0	68	68	10	66	67	9	18	5	0	-0.500	-0.500	1.258	1.105	3.212	54.806	0.000	80	430	1	1	Error	-1	2	-1	2	-50
5	20	13	"ctrl-108-400ng/ul"	"ctrl-108-400ng/ul"	5510	48990	100	48	50	14	51	52	11	15	6	0	67	68	10	66	66	11	20	2	0	-3.000	-0.500	1.800	1.389	2.773	0.282	0.003	80	432	-2	1	Error	-3	1	-1	2	-50
5	21	13	"ctrl-Y1-400ng/ul"	"ctrl-Y1-400ng/ul"	5690	48990	100	50	51	11	52	53	12	13	1	0	65	66	11	66	67	10	18	3	0	2.000	100000.000	1.167	0.914	3.274	87.965	0.000	80	450	-3	-1	1.000	-2	-1	-1	0	-50
5	22	13	"ctrl-Y3-400ng/ul"	"ctrl-Y3-400ng/ul"	5870	48990	100	52	51	10	50	51	11	18	2	0	72	75	15	70	71	11	21	8	0	1.000	0.200	1.000	1.019	3.989	0.721	0.009	80	396	4	6	0.000	2	2	1	5	-50
5	23	13	"ctrl-Y5-400ng/ul"	"ctrl-Y5-400ng/ul"	6040	48990	100	46	48	9	49	50	11	7	3	0	70	70	8	70	70	11	10	0	0	100000.000	100000.000	1.286	1.329	2.681	0.011	0.000	80	418	-3	-1	16.610	-3	0	-1	0	-50
5	24	13	"EMPTY"	"EMPTY"	6220	48990	100	52	52	11	49	50	12	23	2	0	68	68	10	67	67	9	22	2	0	3.000	3.000	1.236	1.101	2.964	5.595	0.005	80	462	4	4	1.585	3	1	3	1	-75
5	1	14	""	"STM4191"	2120	49180	80	54	55	12	50	51	11	23	11	0	219	217	56	67	68	13	100	100	0	0.026	0.033	0.073	0.071	2.580	7998.246	0.000	52	301	156	155	-5.248	4	152	5	150	0
5	2	14	""	"STM4520"	2300	49180	90	57	57	14	50	51	12	28	11	0	296	294	92	68	70	14	100	100	0	0.031	0.031	0.056	0.057	2.245	0.036	0.095	52	401	235	233	-5.026	7	228	7	226	0
5	3	14	""	"STM4239"	2490	49180	90	66	69	15	50	51	12	61	30	0	201	213	84	67	68	11	100	98	0	0.119	0.130	0.138	0.129	2.072	0.101	0.223	52	393	150	165	-3.066	16	134	19	146	0
5	4	14	""	"STM0083"	2660	49170	90	72	76	22	51	52	12	65	46	0	737	733	187	70	72	14	100	100	0	0.031	0.038	0.038	0.036	1.891	0.037	0.426	52	385	688	688	-4.989	21	667	25	663	0
5	5	14	""	"STM0348"	2850	49180	90	66	64	13	51	52	11	63	21	0	498	497	101	69	70	12	100	100	0	0.035	0.030	0.043	0.043	1.680	0.030	0.192	52	384	444	441	-4.838	15	429	13	428	0
5	6	14	""	"STM1007"	3020	49180	100	64	66	17	48	50	11	57	40	0	834	791	259	66	66	9	100	100	0	0.021	0.025	0.033	0.032	1.909	0.022	0.253	80	464	784	743	-5.585	16	768	18	725	0
5	7	14	"purM"	"STM2499"	3200	49170	100	197	219	90	49	51	11	98	98	0	1285	1466	797	65	65	9	100	100	0	0.121	0.121	0.121	0.123	1.316	0.114	0.910	80	452	1368	1571	-3.043	148	1220	170	1401	0
5	8	14	"adhE"	"STM1749"	3380	49170	100	639	627	193	51	52	12	100	100	0	3784	3882	1252	65	66	10	100	100	0	0.158	0.151	0.149	0.151	1.179	0.147	0.963	80	462	4307	4393	-2.661	588	3719	576	3817	0
5	9	14	"envZ"	"STM3501"	3560	49180	90	92	96	32	51	52	12	90	78	0	428	518	305	66	66	10	100	100	0	0.113	0.100	0.106	0.096	1.776	0.094	0.681	52	388	403	497	-3.142	41	362	45	452	0
5	10	14	"katG"	"STM4106"	3730	49170	90	130	128	32	51	53	13	96	92	0	2277	2108	609	65	66	16	100	100	0	0.036	0.038	0.036	0.036	1.515	0.035	0.776	52	387	2291	2120	-4.807	79	2212	77	2043	0
5	11	14	"traT"	"PSLT103"	3910	49170	90	340	433	254	53	57	16	100	100	0	1234	1616	968	67	69	17	100	100	0	0.246	0.245	0.239	0.241	1.191	0.244	0.956	52	386	1454	1929	-2.024	287	1167	380	1549	0
5	12	14	"yjiS"	"STM4521"	4090	49170	100	60	64	18	52	52	12	36	15	0	348	347	106	68	70	10	100	100	0	0.029	0.043	0.064	0.057	2.294	0.037	0.114	80	474	288	291	-5.129	8	280	12	279	0
5	13	14	"yejG"	"STM2220"	4270	49170	100	341	338	79	51	52	12	100	100	0	603	579	133	65	67	10	100	100	0	0.539	0.558	0.539	0.558	1.259	0.555	0.949	80	464	828	801	-0.892	290	538	287	514	0
5	14	14	""	"STM2239"	4440	49170	90	68	72	18	50	52	12	67	34	0	851	855	114	65	68	19	100	100	0	0.023	0.028	0.031	0.030	1.670	0.023	0.262	52	371	804	812	-5.448	18	786	22	790	0
5	15	14	"dld"	"STM2167"	4610	49170	90	210	209	33	51	52	11	100	100	0	3637	3531	562	65	73	54	100	100	0	0.045	0.046	0.046	0.045	1.195	0.044	0.927	52	387	3731	3624	-4.490	159	3572	158	3466	0
5	16	14	"citT"	"STM0618"	4800	49170	100	130	151	91	52	53	11	98	93	0	1733	2138	1636	65	70	42	100	100	0	0.047	0.048	0.048	0.044	1.565	0.049	0.911	80	482	1746	2172	-4.419	78	1668	99	2073	0
5	17	14	""	"STM2504"	4980	49170	100	55	58	13	52	53	12	28	7	0	184	198	87	66	66	10	100	98	0	0.025	0.045	0.086	0.078	2.729	0.037	0.042	80	452	121	138	-5.298	3	118	6	132	0
5	18	14	"spaO"	"STM2891"	5150	49170	100	95	112	58	51	52	12	86	71	0	410	605	469	66	67	10	100	100	0	0.128	0.113	0.128	0.119	1.680	0.101	0.725	80	462	388	600	-2.967	44	344	61	539	0
5	19	14	"EMPTY"	"EMPTY"	5340	49170	100	51	51	10	49	50	11	20	3	0	64	65	9	65	66	9	15	2	0	-2.000	100000.000	1.278	1.142	3.407	19.283	0.000	80	462	1	2	Error	2	-1	2	0	-75
5	20	14	"EMPTY"	"EMPTY"	5510	49170	100	52	53	11	50	52	11	20	6	0	62	63	9	64	66	11	8	0	0	-1.000	-3.000	1.000	1.039	2.702	17.564	0.000	80	452	0	2	Error	2	-2	3	-1	-75
5	21	14	"EMPTY"	"EMPTY"	5690	49170	100	52	52	10	51	52	11	13	3	0	67	67	10	67	67	10	11	3	0	100000.000	100000.000	1.000	0.954	3.093	4.570	0.010	80	464	1	1	16.610	1	0	1	0	-75
5	22	14	"EMPTY"	"EMPTY"	5870	49160	100	49	51	12	50	52	12	18	6	0	79	81	13	74	75	13	26	6	0	-0.200	0.143	0.938	0.904	4.113	0.576	0.020	80	452	4	8	Error	-1	5	1	7	-75
5	23	14	"EMPTY"	"EMPTY"	6050	49160	100	46	47	10	49	51	12	7	1	0	75	75	10	74	75	13	12	0	0	-3.000	-2.000	1.000	0.894	2.923	0.829	0.059	80	440	-2	-1	Error	-3	1	-2	1	-75
5	24	14	"EMPTY"	"EMPTY"	6220	49160	100	52	51	12	49	51	12	21	2	0	69	70	10	67	67	9	26	10	0	1.500	0.667	1.000	0.998	4.154	26.235	0.000	80	472	5	5	0.585	3	2	2	3	-75
6	1	1	"infC"	"STM1334"	6570	46840	90	6660	7460	3279	56	170	682	100	100	0	2114	2298	889	70	111	226	100	100	0	3.231	3.323	3.194	3.308	1.144	3.351	0.976	52	378	8648	9632	1.692	6604	2044	7404	2228	0
6	2	1	"katE"	"STM1318"	6770	46850	100	525	542	157	55	139	596	18	0	0	15087	15882	4481	73	105	194	100	100	0	0.031	0.031	0.030	0.030	1.183	0.031	0.957	80	465	15484	16296	-4.998	470	15014	487	15809	0
6	3	1	"ydgP"	"STM1455"	6950	46850	100	376	402	163	54	55	12	100	100	0	4315	4345	1576	71	76	24	100	100	0	0.076	0.081	0.078	0.078	1.226	0.084	0.957	80	452	4566	4622	-3.720	322	4244	348	4274	0
6	4	1	""	"STM3530"	7120	46840	90	75	76	20	54	55	12	65	42	0	1580	1654	481	70	81	78	100	100	0	0.014	0.014	0.021	0.021	1.450	0.014	0.397	52	363	1531	1606	-6.168	21	1510	22	1584	0
6	5	1	"srfB"	"STM1594"	7300	46840	100	705	705	270	55	57	13	100	100	0	12525	12037	4147	69	81	75	100	100	0	0.052	0.054	0.053	0.053	1.206	0.054	0.960	80	463	13106	12618	-4.260	650	12456	650	11968	0
6	6	1	""	"STM2503"	7470	46840	90	260	269	62	56	63	92	98	73	0	13160	13350	2756	72	206	958	100	100	0	0.016	0.016	0.016	0.016	1.178	0.016	0.943	52	380	13292	13491	-6.004	204	13088	213	13278	0
6	7	1	"dcuB"	"STM4301"	7660	46840	100	197	194	43	54	60	82	91	26	0	8991	8707	2197	68	171	850	98	97	0	0.016	0.016	0.016	0.017	1.269	0.016	0.912	80	482	9066	8779	-5.963	143	8923	140	8639	0
6	8	1	"yacL"	"STM0160"	7830	46830	90	197	245	151	55	55	13	100	100	0	2681	3275	2109	68	86	100	100	100	0	0.054	0.059	0.054	0.056	1.301	0.060	0.919	52	378	2755	3397	-4.202	142	2613	190	3207	0
6	9	1	"polA"	"STM3999"	8020	46830	110	1365	1331	234	55	56	13	100	100	0	16766	16185	3722	69	81	86	100	100	0	0.078	0.079	0.078	0.082	1.254	0.077	0.972	80	562	18007	17392	-3.672	1310	16697	1276	16116	0
6	10	1	"rsmC"	"STM4556"	8200	46830	90	262	271	58	55	57	13	100	100	0	2689	2671	544	68	75	52	100	100	0	0.079	0.083	0.081	0.082	1.208	0.080	0.921	52	379	2828	2819	-3.662	207	2621	216	2603	0
6	11	1	"exbD"	"STM3158"	8380	46840	100	631	679	249	54	55	12	100	100	0	2852	2984	994	67	71	31	100	100	0	0.207	0.214	0.214	0.210	1.150	0.217	0.979	80	474	3362	3542	-2.271	577	2785	625	2917	0
6	12	1	"hisD"	"STM2072"	8560	46840	100	1630	1689	942	55	55	12	100	100	0	7146	7148	3625	66	67	11	100	100	0	0.222	0.231	0.226	0.222	1.171	0.236	0.982	80	440	8655	8716	-2.168	1575	7080	1634	7082	0
6	13	1	""	"STM3944"	8730	46840	100	387	495	310	55	57	13	100	100	0	4105	4565	1467	67	71	28	100	100	0	0.082	0.098	0.086	0.085	1.412	0.107	0.833	80	440	4370	4938	-3.604	332	4038	440	4498	0
6	14	1	""	"STM3940"	8910	46840	100	610	792	458	56	58	14	100	100	0	5923	6417	1919	70	77	40	100	100	0	0.095	0.116	0.098	0.100	1.520	0.124	0.852	80	463	6407	7083	-3.401	554	5853	736	6347	0
6	15	1	"hemX"	"STM3936"	9100	46840	100	1782	1732	354	56	58	15	100	100	0	11544	11338	1613	67	70	28	100	100	0	0.150	0.149	0.151	0.145	1.209	0.147	0.972	80	437	13203	12947	-2.733	1726	11477	1676	11271	0
6	16	1	""	"STM3927"	9260	46830	100	706	805	331	55	56	13	100	100	0	8807	9096	2020	66	75	111	100	100	0	0.074	0.083	0.077	0.080	1.237	0.084	0.899	80	431	9392	9780	-3.747	651	8741	750	9030	0
6	17	1	"rffH"	"STM3923"	9440	46830	100	330	476	397	55	56	14	100	100	0	1769	2050	1011	67	77	108	100	100	0	0.162	0.212	0.168	0.181	1.439	0.245	0.822	80	466	1977	2404	-2.630	275	1702	421	1983	0
6	18	1	"wzzE"	"STM3919"	9620	46830	100	1466	1442	173	56	57	12	100	100	0	9918	9540	1289	68	75	70	100	100	0	0.143	0.146	0.147	0.147	1.101	0.144	0.978	80	444	11260	10858	-2.804	1410	9850	1386	9472	0
6	19	1	""	"STM4432"	9800	46840	100	168	177	54	56	57	11	97	96	0	7307	7657	2382	67	74	66	100	100	0	0.015	0.016	0.016	0.016	1.230	0.016	0.895	80	452	7352	7711	-6.014	112	7240	121	7590	0
6	20	1	""	"STM4436"	9970	46830	90	115	127	44	54	56	12	100	96	0	1872	2012	790	67	73	41	100	100	0	0.034	0.038	0.035	0.035	1.452	0.037	0.736	52	370	1866	2018	-4.887	61	1805	73	1945	0
6	21	1	""	"STM4445"	10160	46830	100	158	159	51	53	54	12	95	92	0	5348	5128	1634	68	73	36	100	100	0	0.020	0.021	0.021	0.020	1.279	0.021	0.887	80	462	5385	5166	-5.652	105	5280	106	5060	0
6	22	1	"treB"	"STM4454"	10330	46830	100	292	289	51	54	55	12	100	100	0	11899	11580	1984	70	76	27	100	100	0	0.020	0.020	0.020	0.020	1.182	0.020	0.949	80	444	12067	11745	-5.635	238	11829	235	11510	0
6	23	1	"idnT"	"STM4482"	10510	46830	100	256	255	68	54	56	31	95	92	0	11072	10881	3028	69	76	33	100	100	0	0.018	0.019	0.018	0.019	1.199	0.018	0.823	80	456	11205	11013	-5.767	202	11003	201	10812	0
6	24	1	"yjgB"	"STM4486"	10690	46830	100	277	283	92	55	57	30	100	98	0	7573	7399	2233	67	69	14	100	100	0	0.030	0.031	0.031	0.030	1.236	0.031	0.850	80	488	7728	7560	-5.079	222	7506	228	7332	0
6	1	2	"zraP"	"STM4172"	6580	47020	90	273	284	94	55	60	27	100	100	0	2765	2962	1116	70	132	344	100	100	0	0.081	0.079	0.078	0.079	1.295	0.079	0.939	52	382	2913	3121	-3.628	218	2695	229	2892	0
6	2	2	"purH"	"STM4176"	6780	47010	100	1134	1150	419	56	59	24	100	100	0	8467	8193	3194	73	121	289	100	100	0	0.128	0.135	0.134	0.136	1.174	0.132	0.975	80	443	9472	9214	-2.961	1078	8394	1094	8120	0
6	3	2	"livK"	"STM3564"	6950	47010	90	584	607	154	56	59	23	100	100	0	7056	7038	1733	73	113	276	100	100	0	0.076	0.079	0.080	0.079	1.115	0.078	0.974	52	354	7511	7516	-3.725	528	6983	551	6965	0
6	4	2	"yihR"	"STM4020"	7140	47010	100	122	148	85	56	58	20	85	76	0	3516	4326	3261	71	97	195	100	97	0	0.019	0.022	0.021	0.021	1.377	0.023	0.898	80	460	3511	4347	-5.706	66	3445	92	4255	0
6	5	2	"yhiQ"	"STM3593"	7320	47010	100	269	294	133	54	56	13	98	98	0	3467	3579	1580	69	71	10	100	100	0	0.063	0.068	0.065	0.065	1.295	0.070	0.951	80	419	3613	3750	-3.982	215	3398	240	3510	0
6	6	2	"atpE"	"STM3870"	7490	47020	100	1581	1665	637	53	55	12	100	100	0	1390	1429	503	70	99	515	96	80	0	1.158	1.186	1.181	1.191	1.200	1.202	0.982	80	431	2848	2971	0.211	1528	1320	1612	1359	0
6	7	2	"ratB"	"STM2514"	7660	47010	90	169	168	43	54	55	13	98	98	0	5683	5579	1692	69	122	372	100	100	0	0.020	0.021	0.020	0.021	1.358	0.020	0.854	52	358	5729	5624	-5.609	115	5614	114	5510	0
6	8	2	"invG"	"STM2898"	7840	47010	90	666	640	204	55	57	19	100	100	0	3309	2875	988	68	120	355	100	98	0	0.189	0.208	0.210	0.210	1.147	0.207	0.978	52	390	3852	3392	-2.407	611	3241	585	2807	0
6	9	2	"sitA"	"STM2861"	8020	47010	90	1390	1556	538	55	63	45	100	100	0	3441	3669	1211	67	89	122	100	100	0	0.396	0.417	0.410	0.416	1.128	0.411	0.977	52	373	4709	5103	-1.338	1335	3374	1501	3602	0
6	10	2	"leuO"	"STM0115"	8190	47010	90	123	158	97	55	60	42	96	34	0	3883	5050	3673	68	146	451	100	100	0	0.018	0.021	0.019	0.019	1.269	0.022	0.903	52	381	3883	5085	-5.810	68	3815	103	4982	0
6	11	2	"bcfE"	"STM0025"	8370	47010	90	95	98	23	54	56	13	94	76	0	3673	3742	1069	67	168	496	100	98	0	0.011	0.012	0.015	0.016	1.466	0.011	0.631	52	380	3647	3719	-6.459	41	3606	44	3675	0
6	12	2	"dsbA"	"STM3997"	8560	47010	100	687	776	369	54	55	12	100	100	0	2346	2588	1200	68	99	231	100	100	0	0.278	0.287	0.285	0.286	1.162	0.282	0.961	80	438	2911	3242	-1.847	633	2278	722	2520	0
6	13	2	"orf7"	"PSLT012"	8740	47010	100	184	186	51	55	57	12	100	98	0	3307	3322	913	69	74	40	100	100	0	0.040	0.040	0.040	0.039	1.291	0.041	0.921	80	430	3367	3384	-4.650	129	3238	131	3253	0
6	14	2	"ppk"	"STM2501"	8930	47010	100	735	684	219	57	58	14	100	98	0	12487	12123	3672	73	82	43	100	100	0	0.055	0.052	0.052	0.050	1.267	0.053	0.972	80	419	13092	12677	-4.195	678	12414	627	12050	0
6	15	2	""	"STM4257"	9100	47010	100	615	623	180	60	61	16	98	98	0	9834	9863	2500	74	80	24	100	100	0	0.057	0.058	0.057	0.056	1.161	0.058	0.966	80	396	10315	10352	-4.136	555	9760	563	9789	0
6	16	2	""	"STM4261"	9270	47010	100	218	231	57	57	58	12	100	100	0	2883	2928	543	69	72	15	100	100	0	0.057	0.061	0.059	0.059	1.276	0.061	0.917	80	430	2975	3033	-4.127	161	2814	174	2859	0
6	17	2	""	"STM4261"	9440	47010	90	398	421	101	55	61	35	100	100	0	4869	5180	994	67	148	506	100	100	0	0.071	0.072	0.069	0.070	1.180	0.070	0.946	52	365	5145	5479	-3.807	343	4802	366	5113	0
6	18	2	""	"STM4262"	9630	47000	100	326	332	66	58	63	32	100	100	0	9347	9308	2051	67	127	445	100	100	0	0.029	0.030	0.029	0.030	1.221	0.029	0.947	80	449	9548	9515	-5.114	268	9280	274	9241	0
6	19	2	"livG"	"STM3561"	9810	47010	100	148	178	112	55	56	12	100	98	0	2622	3210	2235	66	67	9	100	100	0	0.036	0.039	0.035	0.035	1.410	0.042	0.910	80	408	2649	3267	-4.781	93	2556	123	3144	0
6	20	2	"flgD"	"STM1176"	9980	47000	100	168	186	59	54	55	12	100	98	0	2685	2852	970	66	69	20	100	100	0	0.044	0.047	0.046	0.046	1.326	0.046	0.881	80	430	2733	2918	-4.522	114	2619	132	2786	0
6	21	2	"brnQ"	"STM0399"	10160	47010	100	857	1007	732	54	55	12	100	100	0	3085	3561	2189	64	65	9	100	100	0	0.266	0.273	0.262	0.260	1.207	0.290	0.955	80	432	3824	4450	-1.912	803	3021	953	3497	0
6	22	2	"ssaM"	"STM1413"	10330	47000	90	88	107	91	55	56	13	67	55	0	451	829	1126	64	70	33	100	100	0	0.085	0.068	0.067	0.061	2.025	0.073	0.866	52	365	420	817	-3.552	33	387	52	765	0
6	23	2	"proY"	"STM0400"	10510	47000	90	352	400	192	54	55	12	100	100	0	2841	3261	1630	67	72	33	100	100	0	0.107	0.108	0.109	0.107	1.212	0.108	0.951	52	373	3072	3540	-3.219	298	2774	346	3194	0
6	24	2	"malM"	"STM4232"	10690	47010	100	117	121	35	54	55	11	96	93	0	3074	3331	1323	67	68	13	100	100	0	0.021	0.021	0.021	0.020	1.393	0.021	0.780	80	462	3070	3331	-5.577	63	3007	67	3264	0
6	1	3	"nrdB"	"STM2278"	6600	47190	90	1232	1313	398	55	58	23	100	100	0	5178	5355	1456	70	90	121	100	100	0	0.230	0.238	0.234	0.236	1.163	0.233	0.963	52	381	6285	6543	-2.118	1177	5108	1258	5285	0
6	2	3	"nrdF"	"STM2808"	6780	47190	90	381	387	75	55	57	19	100	100	0	5541	5641	1168	69	80	76	100	100	0	0.060	0.060	0.059	0.060	1.182	0.057	0.947	52	381	5798	5904	-4.069	326	5472	332	5572	0
6	3	3	"sipD"	"STM2883"	6960	47200	100	2812	3271	1953	54	55	14	100	100	0	4509	5027	2513	69	81	160	100	98	0	0.621	0.649	0.624	0.625	1.164	0.681	0.976	80	461	7198	8175	-0.687	2758	4440	3217	4958	0
6	4	3	"invI"	"STM2893"	7130	47190	90	573	622	147	55	59	30	100	100	0	2890	3038	728	69	89	155	100	100	0	0.184	0.191	0.184	0.191	1.163	0.182	0.950	52	366	3339	3536	-2.445	518	2821	567	2969	0
6	5	3	"msgA"	"STM1241"	7320	47200	100	309	308	85	52	56	28	100	100	0	1574	1562	449	70	87	142	100	100	0	0.171	0.172	0.169	0.169	1.210	0.169	0.950	80	437	1761	1748	-2.549	257	1504	256	1492	0
6	6	3	"eutJ"	"STM2462"	7480	47190	90	85	94	38	53	145	665	0	0	0	2699	3136	1162	77	323	1827	94	19	0	0.012	0.013	0.015	0.016	1.427	0.013	0.522	52	354	2654	3100	-6.356	32	2622	41	3059	0
6	7	3	"rfaZ"	"STM3715"	7680	47190	100	241	251	63	54	141	663	0	0	0	4501	4740	1126	72	335	1919	98	82	0	0.042	0.042	0.041	0.041	1.253	0.041	0.728	80	469	4616	4865	-4.566	187	4429	197	4668	0
6	8	3	"pncB"	"STM1004"	7860	47190	100	292	291	78	54	56	14	100	100	0	2593	2677	894	69	72	27	100	100	0	0.094	0.091	0.094	0.092	1.307	0.086	0.920	80	431	2762	2845	-3.407	238	2524	237	2608	0
6	9	3	"pepT"	"STM1227"	8030	47190	100	156	176	77	54	56	16	100	100	0	2436	2814	1369	69	73	56	100	100	0	0.043	0.044	0.043	0.042	1.342	0.045	0.876	80	430	2469	2867	-4.536	102	2367	122	2745	0
6	10	3	"hlpA"	"STM0225"	8200	47180	90	819	1014	888	55	65	68	100	100	0	1661	2168	2012	70	96	186	100	100	0	0.480	0.457	0.465	0.464	1.267	0.448	0.975	52	374	2355	3057	-1.058	764	1591	959	2098	0
6	11	3	"hemF"	"STM2451"	8380	47190	90	191	190	44	55	64	62	94	63	0	3093	3005	897	69	102	158	100	100	0	0.045	0.046	0.046	0.045	1.388	0.045	0.879	52	389	3160	3071	-4.475	136	3024	135	2936	0
6	12	3	"fliM"	"STM1976"	8570	47190	100	236	237	69	54	55	12	100	98	0	6888	6907	1710	68	84	102	100	100	0	0.027	0.027	0.027	0.026	1.234	0.027	0.932	80	450	7002	7022	-5.228	182	6820	183	6839	0
6	13	3	"yfeL"	"STM2439"	8750	47190	100	204	217	65	54	55	11	100	100	0	3640	4025	1202	69	71	14	100	100	0	0.042	0.041	0.042	0.040	1.255	0.041	0.930	80	408	3721	4119	-4.573	150	3571	163	3956	0
6	14	3	""	"STM1013"	8920	47190	100	233	233	45	61	66	22	98	98	0	4225	4118	936	75	87	31	100	100	0	0.041	0.043	0.042	0.042	1.288	0.041	0.881	80	420	4322	4215	-4.593	172	4150	172	4043	0
6	15	3	""	"STM1017"	9100	47190	100	126	130	33	62	65	18	98	85	0	3498	3464	889	81	89	30	100	100	0	0.019	0.020	0.020	0.020	1.437	0.019	0.620	80	432	3481	3451	-5.739	64	3417	68	3383	0
6	16	3	""	"STM2300"	9280	47200	100	1262	1284	354	57	57	12	100	100	0	5326	5514	1227	68	72	17	100	100	0	0.229	0.225	0.224	0.220	1.141	0.227	0.975	80	418	6463	6673	-2.125	1205	5258	1227	5446	0
6	17	3	"orf48"	"STM1379"	9450	47190	100	280	276	62	55	56	12	100	100	0	7204	6820	1568	65	72	111	100	100	0	0.032	0.033	0.032	0.032	1.250	0.032	0.931	80	430	7364	6976	-4.988	225	7139	221	6755	0
6	18	3	""	"STM0412"	9630	47190	100	202	204	45	57	60	15	100	98	0	2731	2768	628	67	67	10	100	100	0	0.054	0.054	0.053	0.053	1.264	0.053	0.892	80	430	2809	2848	-4.199	145	2664	147	2701	0
6	19	3	""	"STM0885"	9810	47190	100	156	162	47	56	57	12	100	100	0	3074	3251	1229	67	70	14	100	100	0	0.033	0.033	0.034	0.032	1.354	0.031	0.842	80	432	3107	3290	-4.910	100	3007	106	3184	0
6	20	3	"exoX"	"STM1878"	9990	47190	100	536	546	162	55	56	13	100	100	0	4832	4973	1276	69	72	16	100	100	0	0.101	0.100	0.100	0.096	1.236	0.100	0.955	80	430	5244	5395	-3.308	481	4763	491	4904	0
6	21	3	"yebG"	"STM1882"	10170	47190	100	657	757	400	58	58	14	100	100	0	1519	1785	892	68	71	16	100	100	0	0.413	0.407	0.402	0.395	1.201	0.412	0.962	80	432	2050	2416	-1.276	599	1451	699	1717	0
6	22	3	""	"STM1534"	10350	47190	100	176	177	48	55	56	13	98	96	0	2904	2875	804	65	67	15	100	100	0	0.043	0.043	0.044	0.042	1.338	0.043	0.893	80	428	2960	2932	-4.552	121	2839	122	2810	0
6	23	3	""	"STM0612"	10510	47180	90	132	142	38	54	55	12	100	98	0	3610	3799	638	66	100	215	100	100	0	0.022	0.024	0.022	0.023	1.406	0.024	0.792	52	364	3622	3821	-5.506	78	3544	88	3733	0
6	24	3	"ybdQ"	"STM0614"	10700	47180	100	848	843	223	54	55	12	100	100	0	2657	2621	552	65	87	171	100	100	0	0.306	0.309	0.301	0.301	1.202	0.309	0.958	80	480	3386	3345	-1.707	794	2592	789	2556	0
6	1	4	"pspC"	"STM1688"	6610	47370	100	2748	2755	761	54	56	16	100	100	0	1601	1584	440	75	80	63	100	98	0	1.765	1.790	1.796	1.841	1.269	1.788	0.981	80	466	4220	4210	0.820	2694	1526	2701	1509	0
6	2	4	"yhcP"	"STM3364"	6790	47380	100	381	371	71	55	56	14	100	100	0	13891	13515	2454	73	76	31	100	100	0	0.024	0.024	0.024	0.023	1.193	0.023	0.958	80	451	14144	13758	-5.406	326	13818	316	13442	0
6	3	4	"yhdV"	"STM3392"	6970	47380	100	186	192	74	52	54	13	100	98	0	1049	1179	464	71	73	22	100	100	0	0.137	0.126	0.121	0.119	1.450	0.126	0.848	80	408	1112	1248	-2.868	134	978	140	1108	0
6	4	4	"yhdH"	"STM3376"	7140	47370	100	299	306	67	53	55	18	100	100	0	4503	4565	1026	69	77	102	100	100	0	0.055	0.056	0.056	0.056	1.159	0.055	0.960	80	428	4680	4749	-4.172	246	4434	253	4496	0
6	5	4	"pheA"	"STM2667"	7330	47370	100	385	386	137	52	53	12	100	98	0	3415	3232	1175	68	71	40	100	100	0	0.099	0.106	0.104	0.102	1.288	0.106	0.970	80	406	3680	3498	-3.329	333	3347	334	3164	0
6	6	4	"yfiH"	"STM2661"	7500	47370	100	1341	1307	353	53	128	638	95	52	0	4263	4065	1032	74	311	1960	97	60	0	0.307	0.314	0.309	0.313	1.116	0.314	0.984	80	419	5477	5245	-1.701	1288	4189	1254	3991	0
6	7	4	"yabI"	"STM0105"	7680	47370	100	371	383	88	54	117	601	1	0	0	3323	3428	745	74	266	1862	98	32	0	0.098	0.098	0.098	0.097	1.160	0.097	0.958	80	420	3566	3683	-3.357	317	3249	329	3354	0
6	8	4	"ftsZ"	"STM0133"	7860	47370	100	5787	5717	2168	55	57	14	100	100	0	7780	7565	2399	74	76	16	100	100	0	0.744	0.756	0.724	0.745	1.263	0.757	0.871	80	420	13438	13153	-0.427	5732	7706	5662	7491	0
6	9	4	"caiD"	"STM0070"	8040	47370	100	110	115	33	55	56	12	93	91	0	4077	4233	1210	71	74	16	100	100	0	0.014	0.014	0.015	0.016	1.296	0.015	0.744	80	432	4061	4222	-6.187	55	4006	60	4162	0
6	10	4	"hofB"	"STM0143"	8220	47370	100	160	172	44	55	57	27	98	96	0	8223	8628	2197	68	74	63	100	100	0	0.013	0.014	0.014	0.014	1.197	0.014	0.889	80	440	8260	8677	-6.279	105	8155	117	8560	0
6	11	4	"mioC"	"STM3875"	8390	47370	100	583	603	125	55	55	12	100	100	0	3160	3239	512	66	69	32	100	100	0	0.171	0.173	0.172	0.171	1.139	0.173	0.969	80	418	3622	3721	-2.551	528	3094	548	3173	0
6	12	4	"glmU"	"STM3862"	8570	47370	100	1752	1840	614	54	55	11	100	100	0	7145	7300	2186	67	68	13	100	100	0	0.240	0.247	0.249	0.245	1.098	0.248	0.986	80	408	8776	9019	-2.060	1698	7078	1786	7233	0
6	13	4	"cvpA"	"STM2363"	8740	47360	100	549	585	153	55	57	15	100	100	0	2558	2685	676	67	73	54	100	100	0	0.198	0.202	0.203	0.202	1.129	0.201	0.977	80	420	2985	3148	-2.334	494	2491	530	2618	0
6	14	4	"lrhA"	"STM2330"	8930	47370	100	4086	4109	1158	59	64	21	100	100	0	6427	6647	1711	70	85	60	100	100	0	0.633	0.616	0.613	0.611	1.113	0.618	0.985	80	418	10384	10627	-0.659	4027	6357	4050	6577	0
6	15	4	"elaA"	"STM2312"	9100	47370	100	243	247	64	57	59	14	100	100	0	3085	3074	769	69	76	25	100	100	0	0.062	0.063	0.062	0.062	1.241	0.063	0.932	80	418	3202	3195	-4.019	186	3016	190	3005	0
6	16	4	"ais"	"STM2296"	9290	47370	100	464	474	117	56	56	12	100	100	0	3729	3811	694	67	74	27	100	100	0	0.111	0.112	0.112	0.109	1.224	0.113	0.955	80	406	4070	4162	-3.166	408	3662	418	3744	0
6	17	4	"glpQ"	"STM2282"	9460	47370	100	544	550	140	55	56	12	100	100	0	6594	6701	1243	67	72	21	100	100	0	0.075	0.075	0.074	0.072	1.222	0.076	0.968	80	408	7016	7129	-3.739	489	6527	495	6634	0
6	18	4	""	"STM2406"	9640	47360	100	243	257	76	54	55	12	100	100	0	5458	5969	1818	68	69	12	100	100	0	0.035	0.034	0.034	0.034	1.229	0.034	0.943	80	408	5579	6104	-4.834	189	5390	203	5901	0
6	19	4	"ybdO"	"STM0606"	9810	47370	100	159	165	39	54	55	12	100	100	0	5531	5544	961	67	71	33	100	100	0	0.019	0.020	0.020	0.020	1.310	0.020	0.863	80	408	5569	5588	-5.701	105	5464	111	5477	0
6	20	4	"ygaE"	"STM2794"	9990	47360	100	162	163	34	55	56	13	100	100	0	3467	3321	680	68	75	88	100	100	0	0.031	0.033	0.033	0.033	1.314	0.033	0.879	80	430	3506	3361	-4.989	107	3399	108	3253	0
6	21	4	"slrB"	"STM2834"	10180	47370	100	144	143	45	57	58	14	93	91	0	1696	1784	473	69	71	13	100	100	0	0.053	0.050	0.049	0.047	1.686	0.044	0.619	80	418	1714	1801	-4.225	87	1627	86	1715	0
6	22	4	"ygaC"	"STM2801"	10350	47360	100	186	198	66	54	55	13	100	100	0	1975	2133	762	67	68	10	100	100	0	0.069	0.070	0.070	0.068	1.243	0.071	0.931	80	396	2040	2210	-3.853	132	1908	144	2066	0
6	23	4	"yqaB"	"STM2820"	10530	47360	100	978	1031	245	55	57	13	100	100	0	3410	3487	811	68	78	128	100	100	0	0.276	0.285	0.285	0.285	1.132	0.283	0.974	80	419	4265	4395	-1.856	923	3342	976	3419	0
6	24	4	"hypF"	"STM2842"	10690	47360	90	173	185	59	55	57	14	100	100	0	4570	4456	1325	69	108	244	100	100	0	0.026	0.030	0.027	0.029	1.304	0.030	0.867	52	354	4619	4517	-5.253	118	4501	130	4387	0
6	1	5	""	"STM1790"	6620	47550	100	88	709	2638	54	55	12	87	70	0	2691	2960	1698	76	78	13	100	100	0	0.013	0.227	0.018	0.032	3.789	0.845	0.403	80	452	2649	3539	-6.265	34	2615	655	2884	0
6	2	5	"ychF"	"STM1784"	6780	47550	90	1496	1480	263	55	73	114	100	100	0	5867	5648	1095	75	167	546	100	100	0	0.249	0.256	0.253	0.259	1.182	0.245	0.973	52	355	7233	6998	-2.007	1441	5792	1425	5573	0
6	3	5	"yciA"	"STM1736"	6960	47540	90	322	317	51	54	72	99	100	90	0	2327	2269	455	71	182	530	100	96	0	0.119	0.120	0.125	0.121	1.166	0.117	0.959	52	371	2524	2461	-3.073	268	2256	263	2198	0
6	4	5	"stdC"	"STM3027"	7150	47540	100	102	105	21	54	58	26	91	42	0	3912	3838	626	68	100	214	100	100	0	0.012	0.014	0.015	0.015	1.368	0.013	0.679	80	438	3892	3821	-6.323	48	3844	51	3770	0
6	5	5	"aas"	"STM3010"	7330	47540	100	445	413	99	53	54	12	100	100	0	9462	8485	2234	67	68	11	100	100	0	0.042	0.043	0.042	0.043	1.171	0.042	0.966	80	430	9787	8778	-4.583	392	9395	360	8418	0
6	6	5	"mltA"	"STM2988"	7510	47540	100	526	506	131	54	54	12	98	98	0	5249	5067	1228	68	69	11	100	100	0	0.091	0.090	0.091	0.089	1.175	0.090	0.966	80	430	5653	5451	-3.456	472	5181	452	4999	0
6	7	5	"yihX"	"STM4026"	7690	47540	100	667	670	184	54	55	12	100	100	0	3372	3332	859	69	70	10	100	100	0	0.186	0.189	0.184	0.187	1.181	0.189	0.971	80	418	3916	3879	-2.430	613	3303	616	3263	0
6	8	5	""	"STM0867"	7860	47540	100	213	207	46	52	54	12	100	100	0	4249	3939	1002	70	71	15	100	100	0	0.039	0.040	0.040	0.040	1.246	0.039	0.919	80	418	4340	4024	-4.698	161	4179	155	3869	0
6	9	5	"ybhN"	"STM0811"	8040	47550	100	138	139	36	55	55	12	98	92	0	5389	5210	1444	71	73	18	100	100	0	0.016	0.016	0.017	0.017	1.334	0.016	0.832	80	432	5401	5223	-6.002	83	5318	84	5139	0
6	10	5	"abrB"	"STM0729"	8220	47550	100	230	233	62	55	56	12	98	97	0	5307	5328	1439	69	72	15	100	100	0	0.033	0.034	0.033	0.033	1.247	0.034	0.932	80	432	5413	5437	-4.904	175	5238	178	5259	0
6	11	5	"citB"	"STM0690"	8400	47540	100	112	116	35	53	54	12	96	90	0	3921	3996	1215	67	68	12	100	100	0	0.015	0.016	0.017	0.017	1.324	0.016	0.755	80	420	3913	3992	-6.029	59	3854	63	3929	0
6	12	5	"gltK"	"STM0663"	8580	47540	100	166	166	28	54	55	12	100	100	0	3819	3708	554	67	68	12	100	100	0	0.030	0.031	0.031	0.030	1.256	0.031	0.891	80	430	3864	3753	-5.066	112	3752	112	3641	0
6	13	5	"ybjZ"	"STM0942"	8770	47540	100	2494	2292	701	54	56	14	100	100	0	7251	6797	1750	65	67	18	100	100	0	0.340	0.332	0.335	0.323	1.188	0.337	0.981	80	442	9626	8970	-1.558	2440	7186	2238	6732	0
6	14	5	""	"STM0907"	8930	47530	90	285	296	89	55	56	13	100	100	0	5185	5412	952	65	107	284	100	100	0	0.045	0.045	0.044	0.043	1.294	0.044	0.885	52	337	5350	5588	-4.476	230	5120	241	5347	0
6	15	5	"sugE"	"STM4338"	9110	47540	100	135	135	29	52	54	12	100	97	0	1759	1720	476	63	97	252	100	97	0	0.049	0.050	0.047	0.049	1.443	0.048	0.815	80	430	1779	1740	-4.353	83	1696	83	1657	0
6	16	5	"miaA"	"STM4360"	9290	47540	100	2779	2676	606	52	55	12	100	100	0	4284	4167	861	63	66	16	100	100	0	0.646	0.639	0.640	0.633	1.183	0.637	0.975	80	420	6948	6728	-0.630	2727	4221	2624	4104	0
6	17	5	"yjeT"	"STM4365"	9470	47540	110	160	164	52	54	56	12	98	95	0	758	803	294	64	66	14	100	100	0	0.153	0.149	0.145	0.141	1.495	0.149	0.885	80	467	800	849	-2.711	106	694	110	739	0
6	18	5	"yjfM"	"STM4375"	9650	47540	100	123	125	29	54	56	12	100	97	0	3547	3602	587	64	65	9	100	100	0	0.020	0.020	0.020	0.020	1.328	0.019	0.766	80	420	3552	3609	-5.658	69	3483	71	3538	0
6	19	5	"yibD"	"STM3707"	9810	47530	90	247	253	44	56	59	17	100	100	0	5587	5457	1013	66	126	399	100	100	0	0.035	0.037	0.036	0.036	1.208	0.035	0.932	52	337	5712	5588	-4.853	191	5521	197	5391	0
6	20	5	"yiaJ"	"STM3667"	9980	47530	90	239	242	55	58	66	36	100	100	0	3709	3607	956	67	273	799	100	94	0	0.050	0.052	0.051	0.052	1.344	0.050	0.915	52	380	3823	3724	-4.331	181	3642	184	3540	0
6	21	5	"glyQ"	"STM3656"	10180	47540	100	866	877	223	55	61	33	100	100	0	3246	3267	685	67	190	650	100	98	0	0.255	0.257	0.255	0.250	1.223	0.258	0.960	80	434	3990	4022	-1.971	811	3179	822	3200	0
6	22	5	"dppB"	"STM3629"	10360	47530	100	275	286	84	54	55	12	100	100	0	4923	5026	1335	68	68	10	100	100	0	0.046	0.047	0.046	0.046	1.247	0.047	0.937	80	418	5076	5190	-4.457	221	4855	232	4958	0
6	23	5	"yhjJ"	"STM3613"	10530	47530	100	535	581	229	57	57	12	100	100	0	5815	6250	2342	70	71	14	100	100	0	0.083	0.085	0.084	0.084	1.250	0.085	0.950	80	418	6223	6704	-3.587	478	5745	524	6180	0
6	24	5	"yhiI"	"STM3587"	10710	47530	100	289	302	109	56	57	13	98	97	0	3288	3448	1123	70	79	89	100	100	0	0.072	0.073	0.070	0.069	1.356	0.074	0.943	80	464	3451	3624	-3.788	233	3218	246	3378	0
6	1	6	""	"STM3251"	6620	47730	100	171	169	44	54	54	12	100	96	0	4977	4629	1271	70	72	13	100	100	0	0.024	0.025	0.025	0.025	1.404	0.025	0.876	80	481	5024	4674	-5.390	117	4907	115	4559	0
6	2	6	"tdcG"	"STM3240"	6800	47730	90	180	184	30	54	57	16	100	100	0	5521	5419	845	71	74	24	100	100	0	0.023	0.024	0.024	0.024	1.248	0.024	0.879	52	373	5576	5478	-5.435	126	5450	130	5348	0
6	3	6	"gcp"	"STM3208"	6980	47730	100	435	426	71	55	57	18	100	100	0	4025	3866	815	68	74	71	100	100	0	0.096	0.098	0.098	0.099	1.240	0.093	0.937	80	472	4337	4169	-3.380	380	3957	371	3798	0
6	4	6	"yqiA"	"STM3182"	7160	47720	100	327	338	80	54	55	12	100	100	0	2914	3017	721	67	68	11	100	100	0	0.096	0.096	0.095	0.096	1.177	0.094	0.951	80	442	3120	3234	-3.382	273	2847	284	2950	0
6	5	6	"hybC"	"STM3147"	7340	47730	100	255	265	108	54	55	12	96	93	0	5239	5126	2287	68	69	12	100	100	0	0.039	0.042	0.040	0.041	1.334	0.042	0.945	80	442	5372	5269	-4.685	201	5171	211	5058	0
6	6	6	"gsp"	"STM3139"	7520	47730	100	532	533	179	55	56	12	100	98	0	8820	8512	2596	68	70	17	100	100	0	0.055	0.057	0.055	0.054	1.250	0.057	0.967	80	442	9229	8922	-4.198	477	8752	478	8444	0
6	7	6	"pqiA"	"STM1063"	7700	47730	100	246	277	111	54	56	12	100	100	0	3747	4316	1772	67	69	17	100	100	0	0.052	0.052	0.052	0.051	1.260	0.053	0.940	80	430	3872	4472	-4.261	192	3680	223	4249	0
6	8	6	""	"STM1078"	7870	47730	100	210	223	86	53	54	12	97	96	0	1979	2091	887	66	67	10	100	100	0	0.082	0.084	0.081	0.082	1.324	0.084	0.920	80	430	2070	2195	-3.607	157	1913	170	2025	0
6	9	6	"hpaH"	"STM1105"	8050	47730	100	104	111	32	53	54	12	96	87	0	4145	4336	1030	67	68	10	100	100	0	0.013	0.014	0.015	0.016	1.335	0.014	0.692	80	432	4129	4327	-6.321	51	4078	58	4269	0
6	10	6	""	"STM1132"	8230	47730	100	128	126	36	53	55	12	93	92	0	5180	4884	1677	68	70	14	100	100	0	0.015	0.015	0.015	0.016	1.323	0.015	0.810	80	432	5187	4889	-6.091	75	5112	73	4816	0
6	11	6	"rluC"	"STM1187"	8410	47720	110	497	507	127	53	54	12	100	100	0	5542	5494	1324	68	71	16	100	100	0	0.081	0.084	0.082	0.084	1.208	0.083	0.958	80	478	5918	5880	-3.624	444	5474	454	5426	0
6	12	6	"ycfW"	"STM1219"	8580	47720	110	727	727	162	55	55	12	100	100	0	5599	5641	1422	66	68	14	100	100	0	0.121	0.121	0.120	0.122	1.153	0.117	0.967	80	490	6205	6247	-3.042	672	5533	672	5575	0
6	13	6	"dnaA"	"STM3838"	8760	47720	90	570	619	178	54	56	13	100	100	0	3926	4160	963	65	71	40	100	100	0	0.134	0.138	0.134	0.136	1.146	0.135	0.950	52	373	4377	4660	-2.904	516	3861	565	4095	0
6	14	6	""	"STM1484"	8940	47720	100	516	537	187	54	55	13	100	100	0	4288	4247	1398	65	75	97	100	100	0	0.109	0.115	0.113	0.114	1.259	0.115	0.956	80	471	4685	4665	-3.192	462	4223	483	4182	0
6	15	6	"yrdB"	"STM3400"	9120	47720	100	248	338	516	53	61	78	96	76	0	1331	1433	953	68	85	156	100	100	0	0.154	0.209	0.154	0.161	1.404	0.368	0.791	80	420	1458	1650	-2.695	195	1263	285	1365	0
6	16	6	""	"STM3411"	9290	47720	100	189	188	65	54	62	78	77	40	0	846	834	329	65	85	157	98	92	0	0.173	0.174	0.175	0.171	1.367	0.226	0.675	80	420	916	903	-2.532	135	781	134	769	0
6	17	6	"rplR"	"STM3424"	9470	47720	100	5740	5462	1916	54	56	12	100	100	0	695	668	216	63	64	10	100	100	0	8.997	8.939	9.003	8.954	1.266	9.063	0.961	80	442	6318	6013	3.169	5686	632	5408	605	0
6	18	6	"yheO"	"STM3452"	9650	47720	100	685	665	139	55	57	12	100	100	0	3968	3833	749	65	66	11	100	100	0	0.161	0.162	0.163	0.161	1.133	0.160	0.968	80	432	4533	4378	-2.631	630	3903	610	3768	0
6	19	6	"treF"	"STM3603"	9830	47720	100	339	342	89	56	57	13	100	100	0	7182	7490	1575	65	71	100	100	100	0	0.040	0.039	0.039	0.037	1.274	0.038	0.934	80	452	7400	7711	-4.652	283	7117	286	7425	0
6	20	6	"yhjL"	"STM3616"	10010	47720	100	159	162	39	56	57	14	100	100	0	3868	3871	832	65	85	241	100	100	0	0.027	0.028	0.028	0.027	1.370	0.028	0.837	80	441	3906	3912	-5.206	103	3803	106	3806	0
6	21	6	"yhjT"	"STM3623"	10180	47710	100	63	65	18	55	56	12	32	17	0	637	660	264	65	66	12	100	100	0	0.014	0.017	0.024	0.030	2.018	0.018	0.143	80	418	580	605	-6.160	8	572	10	595	0
6	22	6	""	"STM3632"	10360	47720	100	231	228	40	55	55	11	100	100	0	7444	7359	1172	67	68	10	100	100	0	0.024	0.024	0.024	0.023	1.194	0.023	0.918	80	442	7553	7465	-5.389	176	7377	173	7292	0
6	23	6	"yiaG"	"STM3648"	10540	47720	100	164	171	52	55	56	13	100	100	0	1468	1576	607	67	69	26	100	100	0	0.078	0.077	0.075	0.075	1.340	0.074	0.866	80	442	1510	1625	-3.684	109	1401	116	1509	0
6	24	6	"yiaH"	"STM3658"	10720	47710	100	223	222	60	53	55	13	100	100	0	6483	6545	2032	66	68	12	100	100	0	0.026	0.026	0.027	0.026	1.262	0.025	0.929	80	464	6587	6648	-5.238	170	6417	169	6479	0
6	1	7	"rpmH"	"STM3839"	6620	47910	90	652	631	181	53	56	18	100	100	0	580	580	161	69	72	19	100	100	0	1.172	1.131	1.118	1.127	1.224	1.071	0.922	52	380	1110	1089	0.229	599	511	578	511	0
6	2	7	"trmE"	"STM3843"	6800	47910	100	361	419	169	53	55	17	100	100	0	5566	6530	2706	70	74	21	100	100	0	0.056	0.057	0.056	0.056	1.226	0.057	0.962	80	462	5804	6826	-4.157	308	5496	366	6460	0
6	3	7	""	"STM3846"	6980	47910	90	111	115	22	53	54	11	100	96	0	4310	4129	1035	66	71	31	100	100	0	0.014	0.015	0.016	0.016	1.341	0.014	0.754	52	373	4302	4125	-6.193	58	4244	62	4063	0
6	4	7	"pstB"	"STM3854"	7170	47910	100	1101	1007	362	53	54	12	100	100	0	3836	3609	1230	66	69	27	100	100	0	0.278	0.269	0.271	0.268	1.209	0.270	0.970	80	436	4818	4497	-1.847	1048	3770	954	3543	0
6	5	7	""	"STM3858"	7330	47900	90	422	412	99	54	55	12	100	100	0	6023	5498	1550	67	76	61	100	100	0	0.062	0.066	0.065	0.067	1.268	0.063	0.944	52	361	6324	5789	-4.017	368	5956	358	5431	0
6	6	7	"atpB"	"STM3871"	7530	47910	100	1880	1847	403	55	56	12	100	100	0	2644	2778	1438	66	73	52	100	100	0	0.708	0.661	0.708	0.698	1.267	0.552	0.807	80	446	4403	4504	-0.498	1825	2578	1792	2712	0
6	7	7	"lpdA"	"STM0154"	7700	47910	100	3078	3051	1196	54	55	12	100	100	0	3081	3012	1222	66	67	9	100	100	0	1.003	1.017	0.995	1.009	1.407	1.010	0.957	80	430	6039	5943	0.004	3024	3015	2997	2946	0
6	8	7	"kdgT"	"STM0161"	7880	47900	90	137	141	24	53	55	13	100	100	0	2961	3026	471	67	78	86	100	100	0	0.029	0.030	0.030	0.030	1.266	0.028	0.802	52	366	2978	3047	-5.107	84	2894	88	2959	0
6	9	7	"gcd"	"STM0169"	8060	47910	100	758	771	242	54	55	13	100	100	0	9884	10081	2518	68	77	79	100	100	0	0.072	0.072	0.072	0.067	1.365	0.072	0.965	80	442	10520	10730	-3.801	704	9816	717	10013	0
6	10	7	"stiH"	"STM0174"	8230	47900	90	159	176	60	53	55	12	100	100	0	4071	4371	1624	68	72	32	100	100	0	0.026	0.029	0.029	0.028	1.307	0.028	0.889	52	356	4109	4426	-5.239	106	4003	123	4303	0
6	11	7	"yadI"	"STM0178"	8410	47900	90	106	117	39	53	54	12	100	92	0	2076	2241	720	67	98	184	100	100	0	0.026	0.029	0.028	0.028	1.431	0.029	0.796	52	381	2062	2238	-5.244	53	2009	64	2174	0
6	12	7	"yadB"	"STM0185"	8590	47900	90	285	277	58	53	54	12	100	100	0	2655	2609	658	67	92	174	100	100	0	0.090	0.088	0.091	0.088	1.236	0.084	0.923	52	382	2820	2766	-3.480	232	2588	224	2542	0
6	13	7	""	"STM1586"	8770	47910	100	1697	1678	506	55	55	12	100	100	0	5309	5274	1320	68	70	15	100	100	0	0.313	0.312	0.313	0.294	1.323	0.308	0.966	80	459	6883	6829	-1.674	1642	5241	1623	5206	0
6	14	7	"srfC"	"STM1595"	8950	47900	90	281	336	188	54	55	13	100	100	0	4549	4629	1867	68	71	14	100	100	0	0.051	0.062	0.053	0.058	1.429	0.062	0.748	52	358	4708	4843	-4.303	227	4481	282	4561	0
6	15	7	"sifB"	"STM1602"	9120	47900	100	197	206	40	53	54	11	100	100	0	4233	4276	631	72	91	119	100	100	0	0.035	0.036	0.035	0.036	1.245	0.036	0.911	80	442	4305	4357	-4.853	144	4161	153	4204	0
6	16	7	""	"STM1606"	9310	47900	110	450	434	115	53	55	12	100	100	0	6814	6754	1475	69	87	114	100	100	0	0.059	0.057	0.057	0.055	1.253	0.057	0.958	80	493	7142	7066	-4.087	397	6745	381	6685	0
6	17	7	""	"STM1615"	9480	47900	90	149	153	31	54	56	12	100	100	0	4188	4386	814	66	73	42	100	100	0	0.023	0.023	0.022	0.022	1.266	0.021	0.854	52	358	4217	4419	-5.439	95	4122	99	4320	0
6	18	7	""	"STM1621"	9660	47900	100	112	111	24	56	57	13	96	86	0	2909	2869	786	66	71	38	100	100	0	0.020	0.020	0.022	0.020	1.399	0.020	0.743	80	442	2899	2858	-5.666	56	2843	55	2803	0
6	19	7	""	"STM1792"	9840	47900	100	339	349	77	55	56	12	100	100	0	7885	8322	2034	66	67	13	100	100	0	0.036	0.036	0.036	0.035	1.205	0.035	0.949	80	432	8103	8550	-4.783	284	7819	294	8256	0
6	20	7	"ycgQ"	"STM1800"	10020	47900	100	190	191	39	54	55	12	100	100	0	3766	3734	837	66	67	10	100	100	0	0.037	0.037	0.038	0.037	1.312	0.037	0.898	80	420	3836	3805	-4.766	136	3700	137	3668	0
6	21	7	"nhaB"	"STM1806"	10190	47900	100	658	648	112	55	56	12	100	100	0	7061	7096	1235	66	66	12	100	100	0	0.086	0.084	0.086	0.084	1.143	0.082	0.965	80	430	7598	7623	-3.536	603	6995	593	7030	0
6	22	7	"rnd"	"STM1817"	10370	47900	100	238	238	59	53	55	12	100	100	0	3291	3380	927	65	66	9	100	100	0	0.057	0.056	0.058	0.054	1.362	0.054	0.901	80	420	3411	3500	-4.124	185	3226	185	3315	0
6	23	7	"yoaE"	"STM1828"	10530	47890	90	338	357	91	54	59	31	100	100	0	4125	4172	1263	65	161	526	100	100	0	0.070	0.074	0.074	0.075	1.276	0.067	0.925	52	354	4344	4410	-3.838	284	4060	303	4107	0
6	24	7	""	"STM1833"	10720	47890	100	105	109	28	53	57	25	88	55	0	1456	1405	532	65	127	416	95	82	0	0.037	0.042	0.042	0.041	1.510	0.040	0.740	80	482	1443	1396	-4.741	52	1391	56	1340	0
6	1	8	""	"STM2358"	6640	48090	100	126	128	29	56	58	17	97	91	0	4651	4387	1055	67	69	29	100	100	0	0.015	0.017	0.017	0.018	1.414	0.016	0.753	80	463	4654	4392	-6.033	70	4584	72	4320	0
6	2	8	"dedD"	"STM2364"	6810	48090	100	764	703	187	52	53	11	100	100	0	2585	2380	662	70	75	23	100	100	0	0.283	0.282	0.280	0.284	1.187	0.277	0.971	80	420	3227	2961	-1.821	712	2515	651	2310	0
6	3	8	"usg"	"STM2369"	6990	48090	100	1040	1031	223	52	53	12	100	100	0	3962	3865	754	68	73	23	100	100	0	0.254	0.258	0.255	0.257	1.125	0.256	0.977	80	442	4882	4776	-1.979	988	3894	979	3797	0
6	4	8	""	"STM2377"	7170	48080	100	187	187	35	53	54	12	100	100	0	2725	2769	490	68	69	12	100	100	0	0.050	0.050	0.049	0.048	1.275	0.048	0.899	80	440	2791	2835	-4.309	134	2657	134	2701	0
6	5	8	"yfcM"	"STM2381"	7350	48080	90	221	225	46	53	54	12	100	100	0	2532	2385	642	67	71	29	100	100	0	0.068	0.074	0.072	0.076	1.320	0.072	0.921	52	373	2633	2490	-3.875	168	2465	172	2318	0
6	6	8	"fadL"	"STM2391"	7520	48080	90	589	592	135	54	56	14	100	100	0	5875	5946	1378	67	81	99	100	100	0	0.092	0.092	0.092	0.091	1.144	0.089	0.969	52	365	6343	6417	-3.440	535	5808	538	5879	0
6	7	8	""	"STM2595"	7710	48090	100	83	90	33	55	56	13	81	53	0	1674	1670	498	66	76	87	100	100	0	0.017	0.022	0.023	0.024	1.640	0.023	0.467	80	439	1636	1639	-5.844	28	1608	35	1604	0
6	8	8	""	"STM2599"	7880	48080	90	202	200	55	54	55	11	100	100	0	3259	3149	1133	66	68	20	100	100	0	0.046	0.047	0.047	0.048	1.246	0.046	0.917	52	372	3341	3229	-4.431	148	3193	146	3083	0
6	9	8	""	"STM2604"	8060	48080	90	81	82	19	55	55	11	80	55	0	1628	1625	267	67	77	56	100	100	0	0.017	0.017	0.021	0.021	1.500	0.017	0.440	52	357	1587	1585	-5.908	26	1561	27	1558	0
6	10	8	""	"STM2608"	8230	48080	100	164	164	43	53	55	11	97	95	0	7473	7097	2064	67	79	84	100	100	0	0.015	0.016	0.016	0.017	1.319	0.015	0.875	80	452	7517	7141	-6.060	111	7406	111	7030	0
6	11	8	""	"STM2613"	8420	48080	100	90	90	18	53	55	12	93	75	0	2159	2266	541	65	76	89	100	100	0	0.018	0.017	0.018	0.018	1.439	0.016	0.590	80	452	2131	2238	-5.823	37	2094	37	2201	0
6	12	8	""	"STM2618"	8590	48080	90	69	71	15	53	53	11	63	36	0	784	810	214	66	70	30	100	100	0	0.022	0.024	0.028	0.030	1.891	0.019	0.206	52	365	734	762	-5.488	16	718	18	744	0
6	13	8	"yrbE"	"STM3312"	8770	48080	100	539	552	201	53	54	12	100	100	0	3109	3081	1065	67	71	28	100	100	0	0.160	0.166	0.167	0.162	1.196	0.166	0.967	80	430	3528	3513	-2.646	486	3042	499	3014	0
6	14	8	"yhbG"	"STM3319"	8950	48080	100	574	570	146	52	54	11	100	100	0	3242	3102	759	67	68	11	100	100	0	0.164	0.171	0.168	0.170	1.159	0.168	0.964	80	442	3697	3553	-2.605	522	3175	518	3035	0
6	15	8	""	"STM3334"	9130	48080	100	449	446	99	52	54	12	100	100	0	5624	5306	1135	68	71	20	100	100	0	0.071	0.075	0.074	0.075	1.209	0.074	0.954	80	420	5953	5632	-3.807	397	5556	394	5238	0
6	16	8	""	"STM3343"	9310	48080	100	346	339	64	53	54	13	100	100	0	3345	3336	530	65	67	12	100	100	0	0.089	0.087	0.087	0.086	1.219	0.088	0.932	80	432	3573	3557	-3.485	293	3280	286	3271	0
6	17	8	"yhcB"	"STM3347"	9490	48080	100	282	314	115	54	55	14	100	100	0	1247	1390	502	65	67	16	100	100	0	0.193	0.196	0.195	0.192	1.177	0.199	0.957	80	430	1410	1585	-2.374	228	1182	260	1325	0
6	18	8	""	"STM3358"	9660	48080	100	251	244	66	54	56	12	98	96	0	2886	2878	822	66	66	10	100	100	0	0.070	0.068	0.066	0.065	1.314	0.067	0.950	80	420	3017	3002	-3.839	197	2820	190	2812	0
6	19	8	""	"STM0762"	9840	48080	100	125	126	26	54	56	11	96	93	0	3696	3649	740	66	67	12	100	100	0	0.020	0.020	0.020	0.020	1.286	0.020	0.843	80	420	3701	3655	-5.676	71	3630	72	3583	0
6	20	8	"dcoA"	"STM0767"	10020	48080	100	233	233	66	53	54	11	100	98	0	14881	15527	4626	65	66	11	100	100	0	0.012	0.012	0.012	0.012	1.150	0.011	0.934	80	408	14996	15642	-6.363	180	14816	180	15462	0
6	21	8	""	"STM0777"	10190	48080	100	134	138	27	54	55	12	100	100	0	4233	4298	626	65	66	9	100	100	0	0.019	0.020	0.019	0.019	1.365	0.019	0.802	80	408	4248	4317	-5.703	80	4168	84	4233	0
6	22	8	"modB"	"STM0782"	10370	48080	100	936	933	267	54	55	12	100	100	0	2947	2862	659	65	65	9	100	100	0	0.306	0.314	0.303	0.303	1.261	0.315	0.956	80	408	3764	3676	-1.708	882	2882	879	2797	0
6	23	8	"hutG"	"STM0788"	10540	48080	100	147	163	53	55	56	15	100	98	0	2029	2104	673	64	74	191	100	100	0	0.047	0.053	0.050	0.050	1.394	0.054	0.846	80	437	2057	2148	-4.417	92	1965	108	2040	0
6	24	8	"hutH"	"STM0791"	10730	48070	100	156	160	61	54	55	12	97	95	0	3235	3131	1045	64	65	9	100	100	0	0.032	0.035	0.032	0.033	1.453	0.036	0.813	80	474	3273	3173	-4.958	102	3171	106	3067	0
6	1	9	""	"STM0903"	6620	48260	90	86	85	22	54	56	13	75	57	0	4109	4265	985	68	173	574	100	100	0	0.008	0.007	0.012	0.013	1.225	0.007	0.516	52	386	4073	4228	-6.980	32	4041	31	4197	0
6	2	9	""	"STM0908"	6820	48270	100	101	103	27	53	54	12	92	80	0	2817	2640	715	71	156	489	98	95	0	0.017	0.019	0.022	0.021	1.455	0.019	0.681	80	458	2794	2619	-5.838	48	2746	50	2569	0
6	3	9	""	"STM0914"	7000	48270	100	74	77	22	52	53	12	72	45	0	2245	2300	690	68	73	26	100	100	0	0.010	0.011	0.015	0.016	1.427	0.012	0.418	80	432	2199	2257	-6.629	22	2177	25	2232	0
6	4	9	""	"STM0918"	7170	48260	90	66	67	14	52	53	11	55	26	0	2565	2425	611	66	68	11	100	100	0	0.006	0.006	0.014	0.017	1.787	0.005	0.166	52	364	2513	2374	-7.480	14	2499	15	2359	0
6	5	9	""	"STM0922"	7350	48260	100	92	93	20	53	54	12	95	76	0	4016	3881	700	67	71	20	100	100	0	0.010	0.010	0.013	0.014	1.301	0.010	0.575	80	462	3988	3854	-6.662	39	3949	40	3814	0
6	6	9	""	"STM0926"	7530	48260	100	506	481	98	53	55	13	100	100	0	23605	22267	5095	72	89	78	100	100	0	0.019	0.019	0.019	0.019	1.108	0.019	0.973	80	442	23986	22623	-5.699	453	23533	428	22195	0
6	7	9	""	"STM4206"	7710	48260	100	89	94	23	53	55	12	93	72	0	1499	1540	422	70	74	21	100	100	0	0.025	0.028	0.026	0.026	1.624	0.028	0.623	80	408	1465	1511	-5.311	36	1429	41	1470	0
6	8	9	""	"STM4210"	7880	48260	100	101	102	25	54	54	11	93	90	0	3511	3552	732	69	77	43	100	100	0	0.014	0.014	0.016	0.016	1.328	0.014	0.649	80	418	3489	3531	-6.194	47	3442	48	3483	0
6	9	9	""	"STM4215"	8050	48260	110	79	85	26	54	55	12	78	51	0	1626	1829	554	67	76	49	100	100	0	0.016	0.018	0.020	0.020	1.502	0.018	0.487	80	490	1584	1793	-5.963	25	1559	31	1762	0
6	10	9	""	"STM4219"	8240	48260	100	81	83	17	54	55	12	81	56	0	826	866	208	65	68	17	100	100	0	0.035	0.036	0.036	0.036	1.640	0.033	0.494	80	442	788	830	-4.817	27	761	29	801	0
6	11	9	"yjbG"	"STM4224"	8410	48250	90	112	116	26	54	56	13	100	96	0	2622	2675	428	68	111	247	100	100	0	0.023	0.024	0.022	0.023	1.443	0.023	0.744	52	364	2612	2669	-5.461	58	2554	62	2607	0
6	12	9	"yjbO"	"STM4244"	8600	48260	100	167	172	40	54	56	13	100	100	0	881	889	248	66	101	223	98	93	0	0.139	0.143	0.143	0.142	1.390	0.138	0.871	80	449	928	941	-2.850	113	815	118	823	0
6	13	9	"csgC"	"STM1145"	8780	48260	100	72	76	18	53	54	12	76	40	0	1433	1426	273	65	66	11	100	100	0	0.014	0.017	0.020	0.021	1.743	0.015	0.284	80	432	1387	1384	-6.170	19	1368	23	1361	0
6	14	9	"ssaO"	"STM1416"	8960	48260	100	104	107	27	53	54	12	98	88	0	1426	1467	357	66	67	11	100	100	0	0.038	0.039	0.037	0.036	1.437	0.039	0.747	80	420	1411	1455	-4.737	51	1360	54	1401	0
6	15	9	"hisC"	"STM2073"	9130	48250	100	1162	1239	322	54	55	13	100	100	0	4251	4446	1121	68	72	18	100	100	0	0.265	0.271	0.271	0.270	1.121	0.268	0.975	80	418	5291	5563	-1.917	1108	4183	1185	4378	0
6	16	9	"flgE"	"STM1177"	9310	48260	100	358	352	90	56	56	12	98	98	0	5264	5062	1152	66	70	17	100	100	0	0.058	0.059	0.060	0.057	1.281	0.060	0.957	80	420	5500	5292	-4.105	302	5198	296	4996	0
6	17	9	"rnc"	"STM2581"	9470	48250	90	530	519	98	55	63	47	100	100	0	2782	2777	469	66	111	268	100	100	0	0.175	0.171	0.170	0.170	1.146	0.168	0.963	52	356	3191	3175	-2.515	475	2716	464	2711	0
6	18	9	"mutS"	"STM2909"	9650	48250	90	153	164	51	54	61	45	96	59	0	1454	1619	665	65	105	248	100	98	0	0.071	0.071	0.070	0.070	1.321	0.070	0.886	52	373	1488	1664	-3.810	99	1389	110	1554	0
6	19	9	"yecS"	"STM1952"	9840	48250	100	188	186	49	53	55	12	98	97	0	2696	2609	760	67	71	21	100	100	0	0.051	0.052	0.050	0.051	1.310	0.052	0.911	80	438	2764	2675	-4.283	135	2629	133	2542	0
6	20	9	"otsB"	"STM1929"	10020	48250	100	147	156	41	54	55	12	100	100	0	3074	3540	1179	67	71	19	100	100	0	0.031	0.029	0.030	0.029	1.306	0.029	0.877	80	408	3100	3575	-5.015	93	3007	102	3473	0
6	21	9	"yebC"	"STM1899"	10190	48250	100	1302	1323	359	54	55	12	100	100	0	3141	3095	781	65	65	10	100	100	0	0.406	0.419	0.413	0.417	1.153	0.416	0.973	80	408	4324	4299	-1.301	1248	3076	1269	3030	0
6	22	9	"yecN"	"STM1904"	10370	48250	100	193	217	96	54	56	12	100	98	0	1327	1418	739	65	65	9	100	100	0	0.110	0.120	0.115	0.121	1.365	0.118	0.919	80	419	1401	1516	-3.183	139	1262	163	1353	0
6	23	9	"grpE"	"STM2681"	10540	48250	100	1192	1354	523	54	56	12	100	100	0	2657	2819	833	64	65	10	100	100	0	0.439	0.472	0.456	0.460	1.162	0.484	0.963	80	408	3731	4055	-1.188	1138	2593	1300	2755	0
6	24	9	""	"STM3782"	10720	48250	100	159	161	35	54	55	12	100	100	0	5067	5154	1014	64	65	12	100	100	0	0.021	0.021	0.021	0.020	1.292	0.021	0.880	80	464	5108	5197	-5.574	105	5003	107	5090	0
6	1	10	"dinP"	"STM0313"	6640	48440	90	242	237	57	52	53	12	100	100	0	3260	3244	1038	66	67	13	100	100	0	0.059	0.058	0.058	0.058	1.279	0.055	0.912	52	395	3384	3363	-4.071	190	3194	185	3178	0
6	2	10	""	"STM0325"	6810	48440	90	118	116	29	52	53	11	94	92	0	3133	3017	925	65	70	35	100	100	0	0.022	0.022	0.022	0.023	1.517	0.021	0.727	52	365	3134	3016	-5.539	66	3068	64	2952	0
6	3	10	""	"STM0329"	6990	48440	90	90	92	25	52	53	12	90	71	0	2528	2399	564	65	70	26	100	100	0	0.015	0.017	0.018	0.020	1.724	0.014	0.419	52	364	2501	2374	-6.018	38	2463	40	2334	0
6	4	10	""	"STM0333"	7160	48440	90	129	128	24	55	55	12	100	100	0	3599	3571	697	66	114	305	100	100	0	0.021	0.021	0.021	0.021	1.389	0.019	0.800	52	382	3607	3578	-5.577	74	3533	73	3505	0
6	5	10	""	"STM1050"	7340	48440	90	125	125	22	54	56	15	100	98	0	4397	4175	810	65	150	404	100	98	0	0.016	0.017	0.018	0.018	1.479	0.016	0.790	52	389	4403	4181	-5.931	71	4332	71	4110	0
6	6	10	"ycbW"	"STM1059"	7530	48440	100	435	415	121	55	56	13	100	100	0	1020	965	338	71	122	271	95	85	0	0.400	0.403	0.415	0.407	1.232	0.385	0.902	80	450	1329	1254	-1.320	380	949	360	894	0
6	7	10	"yeaM"	"STM1279"	7710	48440	100	309	311	78	54	54	12	100	100	0	3158	3037	581	70	77	27	100	100	0	0.083	0.087	0.085	0.083	1.288	0.086	0.909	80	432	3343	3224	-3.598	255	3088	257	2967	0
6	8	10	""	"STM1287"	7890	48440	100	169	165	45	54	55	12	97	95	0	3837	3626	1032	68	69	15	100	100	0	0.031	0.031	0.032	0.030	1.356	0.030	0.858	80	420	3884	3669	-5.034	115	3769	111	3558	0
6	9	10	"yeaA"	"STM1291"	8060	48440	100	256	254	59	53	54	12	100	100	0	1382	1371	321	65	66	10	100	100	0	0.154	0.154	0.154	0.153	1.276	0.151	0.910	80	430	1520	1507	-2.698	203	1317	201	1306	0
6	10	10	"astC"	"STM1303"	8250	48440	100	135	135	27	55	55	12	100	97	0	3776	3758	707	66	67	11	100	100	0	0.022	0.022	0.021	0.021	1.340	0.022	0.837	80	430	3790	3772	-5.535	80	3710	80	3692	0
6	11	10	"spy"	"STM1308"	8420	48440	100	168	169	44	53	55	12	100	98	0	1931	1931	540	65	71	96	100	100	0	0.062	0.062	0.063	0.060	1.366	0.060	0.857	80	439	1981	1982	-4.020	115	1866	116	1866	0
6	12	10	"celG"	"STM1317"	8600	48430	100	218	216	47	53	54	12	100	98	0	2432	2346	505	64	65	10	100	100	0	0.070	0.071	0.073	0.071	1.308	0.069	0.905	80	430	2533	2445	-3.843	165	2368	163	2282	0
6	13	10	"rfbJ"	"STM2089"	8770	48430	90	295	291	42	54	55	12	100	100	0	2740	2765	577	65	76	79	100	100	0	0.090	0.088	0.087	0.088	1.185	0.084	0.931	52	356	2916	2937	-3.472	241	2675	237	2700	0
6	14	10	"galF"	"STM2098"	8960	48440	100	414	409	85	53	54	13	100	100	0	2978	2980	559	66	76	70	100	100	0	0.124	0.122	0.122	0.120	1.250	0.120	0.930	80	451	3273	3270	-3.012	361	2912	356	2914	0
6	15	10	"wcaC"	"STM2113"	9130	48430	90	127	127	24	52	54	12	100	100	0	3783	3739	588	68	79	59	100	100	0	0.020	0.020	0.021	0.021	1.438	0.019	0.739	52	365	3790	3746	-5.630	75	3715	75	3671	0
6	16	10	"yegH"	"STM2119"	9310	48440	100	352	350	89	53	54	12	98	98	0	5896	5820	1357	66	72	54	100	100	0	0.051	0.052	0.051	0.050	1.248	0.051	0.941	80	442	6129	6051	-4.285	299	5830	297	5754	0
6	17	10	"yegB"	"STM2129"	9490	48440	100	134	132	30	53	54	15	97	93	0	3998	3759	859	66	77	104	100	100	0	0.021	0.021	0.021	0.021	1.406	0.021	0.806	80	440	4013	3772	-5.601	81	3932	79	3693	0
6	18	10	"yegQ"	"STM2136"	9660	48430	110	353	346	64	53	54	12	100	100	0	4248	4051	904	64	72	62	100	100	0	0.072	0.073	0.073	0.074	1.213	0.070	0.932	80	479	4484	4280	-3.802	300	4184	293	3987	0
6	19	10	"cpxR"	"STM4059"	9840	48430	100	161	177	60	53	54	12	100	98	0	544	587	247	64	65	11	100	100	0	0.225	0.237	0.241	0.234	1.401	0.220	0.827	80	442	588	647	-2.152	108	480	124	523	0
6	20	10	""	"STM4068"	10010	48420	90	165	170	33	53	56	15	100	100	0	2254	2250	259	64	102	223	100	100	0	0.051	0.054	0.051	0.052	1.336	0.050	0.825	52	364	2302	2303	-4.289	112	2190	117	2186	0
6	21	10	"yneA"	"STM4077"	10200	48430	100	126	134	44	53	55	14	100	95	0	3412	3533	1102	66	94	197	100	100	0	0.022	0.023	0.023	0.022	1.403	0.024	0.814	80	469	3419	3548	-5.518	73	3346	81	3467	0
6	22	10	"glpK"	"STM4086"	10390	48430	80	59	61	13	56	56	13	28	9	0	226	234	64	65	65	11	100	100	0	0.019	0.030	0.084	0.069	2.214	0.042	0.062	52	307	164	174	-5.746	3	161	5	169	0
6	23	10	"ftsN"	"STM4093"	10550	48430	100	363	366	77	53	54	12	100	100	0	2271	2290	489	64	65	11	100	100	0	0.140	0.141	0.139	0.140	1.195	0.134	0.913	80	420	2517	2539	-2.832	310	2207	313	2226	0
6	24	10	""	"STM4102"	10730	48430	100	140	140	28	53	54	12	100	100	0	3374	3327	417	63	64	9	100	100	0	0.026	0.027	0.026	0.026	1.381	0.025	0.789	80	464	3398	3351	-5.250	87	3311	87	3264	0
6	1	11	"ygdL"	"STM2987"	6630	48620	90	324	334	61	53	55	16	100	100	0	2645	2693	374	65	81	117	100	100	0	0.105	0.107	0.104	0.106	1.162	0.105	0.954	52	386	2851	2909	-3.251	271	2580	281	2628	0
6	2	11	"ygdB"	"STM2998"	6820	48620	100	116	121	33	54	58	21	98	76	0	1518	1504	389	65	81	110	100	100	0	0.043	0.047	0.044	0.044	1.478	0.047	0.766	80	419	1515	1506	-4.551	62	1453	67	1439	0
6	3	11	"ygeD"	"STM3009"	6990	48620	100	293	267	87	53	54	12	98	97	0	3071	2789	1076	65	66	11	100	100	0	0.080	0.079	0.077	0.079	1.249	0.078	0.962	80	440	3246	2938	-3.647	240	3006	214	2724	0
6	4	11	"kduI"	"STM3018"	7180	48620	100	106	106	22	54	55	12	95	91	0	3048	3008	540	65	78	176	100	100	0	0.017	0.018	0.018	0.018	1.358	0.017	0.711	80	441	3035	2995	-5.842	52	2983	52	2943	0
6	5	11	""	"STM3025"	7340	48620	90	150	148	26	53	56	15	100	100	0	2431	2459	509	65	108	256	100	100	0	0.041	0.040	0.039	0.039	1.335	0.038	0.864	52	364	2463	2489	-4.608	97	2366	95	2394	0
6	6	11	""	"STM3030"	7520	48610	90	130	130	26	53	55	16	100	98	0	2299	2246	457	66	121	268	100	100	0	0.034	0.035	0.034	0.034	1.541	0.033	0.779	52	380	2310	2257	-4.858	77	2233	77	2180	0
6	7	11	""	"STM2692"	7700	48610	90	195	210	54	53	55	14	100	100	0	3652	3838	1097	67	100	171	100	100	0	0.040	0.042	0.040	0.041	1.228	0.041	0.941	52	380	3727	3928	-4.658	142	3585	157	3771	0
6	8	11	""	"STM2702"	7880	48610	90	77	81	23	52	53	12	78	50	0	1998	1964	377	67	96	150	100	100	0	0.013	0.015	0.020	0.021	1.557	0.013	0.372	52	380	1956	1926	-6.271	25	1931	29	1897	0
6	9	11	""	"STM2706"	8060	48610	90	109	108	23	51	52	12	100	92	0	3638	3614	558	66	84	113	100	100	0	0.016	0.016	0.017	0.017	1.346	0.015	0.714	52	366	3630	3605	-5.945	58	3572	57	3548	0
6	10	11	"yjiA"	"STM4530"	8240	48620	100	318	306	80	54	54	11	100	98	0	2934	2811	1034	66	71	34	100	100	0	0.092	0.092	0.094	0.092	1.239	0.087	0.939	80	416	3132	2997	-3.441	264	2868	252	2745	0
6	11	11	"cutF"	"STM0241"	8410	48610	90	118	124	27	54	56	13	100	98	0	599	645	214	68	77	46	100	100	0	0.121	0.121	0.118	0.119	1.328	0.118	0.789	52	358	595	647	-3.053	64	531	70	577	0
6	12	11	"yaiY"	"STM0378"	8590	48610	90	95	100	25	52	55	13	96	75	0	859	856	235	66	75	42	100	100	0	0.054	0.061	0.057	0.055	1.510	0.060	0.705	52	374	836	838	-4.205	43	793	48	790	0
6	13	11	"ybcI"	"STM0540"	8780	48620	120	112	108	38	53	55	13	81	73	0	1733	1444	798	67	77	53	91	89	0	0.035	0.040	0.041	0.043	1.815	0.039	0.778	120	553	1725	1432	-4.820	59	1666	55	1377	0
6	14	11	""	"STM0556"	8940	48610	90	66	67	15	52	53	12	53	15	0	901	937	295	68	81	72	100	100	0	0.017	0.017	0.023	0.026	1.767	0.015	0.186	52	332	847	884	-5.895	14	833	15	869	0
6	15	11	""	"STM0298"	9120	48610	90	70	72	14	52	54	12	61	36	0	1023	1095	337	68	91	99	100	100	0	0.019	0.019	0.020	0.025	1.828	0.014	0.266	52	389	973	1047	-5.729	18	955	20	1027	0
6	16	11	""	"STM0576"	9300	48610	90	77	77	18	54	55	12	65	48	0	1639	1590	296	65	78	77	100	100	0	0.015	0.015	0.018	0.020	1.530	0.013	0.276	52	373	1597	1548	-6.097	23	1574	23	1525	0
6	17	11	""	"STM0581"	9490	48620	100	294	286	69	52	54	12	98	97	0	1201	1154	235	66	68	17	100	100	0	0.213	0.215	0.214	0.201	1.434	0.215	0.947	80	427	1377	1322	-2.230	242	1135	234	1088	0
6	18	11	"fepC"	"STM0590"	9660	48610	110	235	238	53	53	54	12	100	100	0	2579	2591	469	65	67	21	100	100	0	0.072	0.073	0.074	0.072	1.224	0.072	0.921	80	467	2696	2711	-3.788	182	2514	185	2526	0
6	19	11	"narP"	"STM2246"	9830	48610	90	252	258	37	53	55	17	100	100	0	2204	2229	369	64	85	146	100	100	0	0.093	0.095	0.093	0.094	1.213	0.088	0.921	52	366	2339	2370	-3.427	199	2140	205	2165	0
6	20	11	"stcA"	"STM2152"	10020	48610	100	85	86	19	52	55	16	77	51	0	1892	1866	540	63	83	141	100	100	0	0.018	0.019	0.022	0.023	1.453	0.017	0.525	80	457	1862	1837	-5.792	33	1829	34	1803	0
6	21	11	"yehW"	"STM2162"	10190	48610	100	240	230	69	52	54	12	98	96	0	1958	1817	595	64	65	10	100	100	0	0.099	0.102	0.101	0.098	1.250	0.100	0.940	80	418	2082	1931	-3.333	188	1894	178	1753	0
6	22	11	"yohD"	"STM2170"	10380	48610	100	113	114	28	51	53	12	97	95	0	1971	1961	416	64	64	9	100	100	0	0.033	0.033	0.032	0.031	1.464	0.032	0.741	80	440	1969	1960	-4.943	62	1907	63	1897	0
6	23	11	""	"STM2175"	10550	48610	100	153	160	49	52	53	12	100	100	0	3372	3537	796	63	64	9	100	100	0	0.031	0.031	0.031	0.029	1.368	0.032	0.850	80	430	3410	3582	-5.034	101	3309	108	3474	0
6	24	11	""	"STM2288"	10730	48600	90	72	72	15	52	53	12	67	36	0	982	955	208	64	64	12	100	100	0	0.022	0.022	0.028	0.029	1.497	0.021	0.312	52	379	938	911	-5.520	20	918	20	891	0
6	1	12	"hupA"	"STM4170"	6630	48790	90	1081	1086	202	54	63	56	100	100	0	1545	1472	317	64	72	45	100	100	0	0.693	0.733	0.710	0.743	1.209	0.729	0.956	52	362	2508	2440	-0.528	1027	1481	1032	1408	0
6	2	12	"hupA"	"STM4170"	6800	48790	130	576	543	196	55	61	43	95	93	0	388	378	109	65	75	76	94	92	0	1.613	1.559	1.611	1.473	1.419	1.611	0.934	120	657	844	801	0.690	521	323	488	313	0
6	3	12	"hilA"	"STM2876"	6990	48790	90	506	536	117	54	55	14	100	100	0	2434	2620	644	64	67	26	100	100	0	0.191	0.189	0.188	0.189	1.187	0.186	0.961	52	372	2822	3038	-2.390	452	2370	482	2556	0
6	4	12	"hilA"	"STM2876"	7170	48790	90	570	558	96	53	55	13	100	100	0	2925	2840	439	65	69	28	100	100	0	0.181	0.182	0.180	0.181	1.130	0.180	0.955	52	372	3377	3280	-2.468	517	2860	505	2775	0
6	5	12	"hilC"	"STM2867"	7360	48800	100	732	771	277	52	54	13	100	100	0	1644	1734	583	65	75	104	100	100	0	0.431	0.431	0.424	0.428	1.247	0.428	0.957	80	438	2259	2388	-1.215	680	1579	719	1669	0
6	6	12	"hilC"	"STM2867"	7530	48800	100	622	555	228	52	53	12	98	95	0	1450	1272	492	66	69	43	100	98	0	0.412	0.417	0.423	0.390	1.493	0.420	0.961	80	427	1954	1709	-1.280	570	1384	503	1206	0
6	7	12	"hns"	"STM1751"	7700	48790	90	767	803	158	53	57	23	100	100	0	733	758	123	66	68	15	100	100	0	1.070	1.084	1.072	1.077	1.157	1.064	0.948	52	380	1381	1442	0.098	714	667	750	692	0
6	8	12	"hns"	"STM1751"	7890	48800	100	460	455	119	54	57	22	100	100	0	456	451	118	64	69	63	100	97	0	1.036	1.036	1.056	1.032	1.241	1.026	0.941	80	444	798	788	0.051	406	392	401	387	0
6	9	12	"hns"	"STM1751"	8070	48790	100	805	788	176	53	54	12	100	100	0	764	779	240	64	65	14	100	100	0	1.074	1.028	1.047	1.038	1.263	0.993	0.889	80	430	1452	1450	0.103	752	700	735	715	0
6	10	12	"hilD"	"STM2875"	8240	48780	100	655	700	277	53	53	11	100	100	0	812	853	279	66	67	11	100	100	0	0.807	0.822	0.819	0.798	1.339	0.847	0.946	80	404	1348	1434	-0.309	602	746	647	787	0
6	11	12	"hilD"	"STM2875"	8430	48790	100	602	586	143	53	54	12	100	100	0	738	721	187	68	74	41	100	100	0	0.819	0.816	0.824	0.824	1.252	0.808	0.954	80	429	1219	1186	-0.287	549	670	533	653	0
6	12	12	"stpA"	"STM2799"	8600	48790	100	502	492	118	54	55	12	100	100	0	999	965	241	67	74	23	100	100	0	0.481	0.488	0.473	0.488	1.215	0.481	0.947	80	418	1380	1336	-1.057	448	932	438	898	0
6	13	12	"csrA"	"STM2826"	8780	48790	100	225	219	60	52	54	12	100	98	0	544	536	155	67	74	29	100	100	0	0.363	0.356	0.354	0.351	1.314	0.351	0.901	80	400	650	636	-1.463	173	477	167	469	0
6	14	12	"dps"	"STM0831"	8950	48790	100	125	132	28	52	54	12	100	100	0	824	801	169	64	65	19	100	100	0	0.096	0.109	0.102	0.106	1.429	0.100	0.765	80	452	833	817	-3.380	73	760	80	737	0
6	15	12	"dps"	"STM0831"	9130	48780	90	131	143	46	54	55	13	100	96	0	803	869	278	64	67	29	100	100	0	0.104	0.111	0.108	0.103	1.484	0.107	0.717	52	381	816	894	-3.263	77	739	89	805	0
6	16	12	"dps"	"STM0831"	9310	48790	100	139	145	41	53	55	13	100	97	0	898	930	281	64	66	16	100	100	0	0.103	0.106	0.105	0.103	1.363	0.106	0.839	80	440	920	958	-3.278	86	834	92	866	0
6	17	12	"oxyR"	"STM4125"	9490	48790	100	664	687	298	52	55	12	100	100	0	965	997	437	66	68	11	100	100	0	0.681	0.682	0.692	0.676	1.293	0.677	0.965	80	396	1511	1566	-0.555	612	899	635	931	0
6	18	12	"oxyR"	"STM4125"	9660	48790	100	804	792	300	52	55	13	100	100	0	1145	1134	427	67	68	13	100	100	0	0.698	0.694	0.706	0.690	1.228	0.691	0.966	80	408	1830	1807	-0.520	752	1078	740	1067	0
6	19	12	"fur"	"STM0693"	9840	48790	100	228	228	59	53	53	12	98	97	0	944	953	232	65	68	27	100	100	0	0.199	0.197	0.198	0.191	1.273	0.196	0.915	80	455	1054	1063	-2.329	175	879	175	888	0
6	20	12	"fur"	"STM0693"	10020	48790	100	198	201	40	52	53	11	98	98	0	838	821	178	65	66	10	100	100	0	0.189	0.197	0.196	0.193	1.312	0.192	0.918	80	432	919	905	-2.405	146	773	149	756	0
6	21	12	"envR"	"STM3389"	10200	48780	100	77	78	18	52	54	11	83	55	0	1244	1249	244	64	65	10	100	100	0	0.021	0.022	0.024	0.024	1.562	0.020	0.373	80	420	1205	1211	-5.561	25	1180	26	1185	0
6	22	12	"envR"	"STM3389"	10370	48780	90	74	115	235	53	54	11	67	50	0	1011	1145	315	64	68	28	100	100	0	0.022	0.057	0.029	0.033	2.379	0.065	0.076	52	350	968	1143	-5.495	21	947	62	1081	0
6	23	12	"envR"	"STM3389"	10550	48790	100	71	75	18	54	55	12	65	33	0	1164	1195	351	64	67	26	100	100	0	0.015	0.019	0.022	0.022	1.641	0.017	0.327	80	430	1117	1152	-6.016	17	1100	21	1131	0
6	24	12	"arcB"	"STM3328"	10720	48780	90	169	167	35	52	53	12	100	100	0	2267	2145	680	62	64	23	100	100	0	0.053	0.055	0.054	0.056	1.389	0.052	0.865	52	379	2322	2198	-4.236	117	2205	115	2083	0
6	1	13	"ctrl-PolA-10ng/ul"	"ctrl-PolA-10ng/ul"	6640	48970	70	93	91	23	52	53	12	84	65	0	211	212	48	64	65	9	100	100	0	0.279	0.264	0.245	0.232	2.195	0.230	0.463	32	230	188	187	-1.842	41	147	39	148	0
6	2	13	"ctrl-FtsL-10ng/ul"	"ctrl-FtsL-10ng/ul"	6820	48980	70	143	161	73	51	53	12	96	90	0	444	492	216	66	66	9	100	100	0	0.243	0.258	0.242	0.228	1.830	0.240	0.674	32	236	470	536	-2.039	92	378	110	426	0
6	3	13	"ctrl-TufA-10ng/ul"	"ctrl-TufA-10ng/ul"	6990	48970	80	2253	2542	1501	53	55	13	100	100	0	631	647	319	64	64	8	100	100	0	3.880	4.269	4.142	4.268	1.277	4.476	0.964	52	328	2767	3072	1.956	2200	567	2489	583	0
6	4	13	"EMPTY"	"EMPTY"	7170	48970	100	229	298	251	52	53	12	80	70	0	94	94	21	65	66	9	83	71	0	6.103	8.483	7.232	4.769	3.249	12.073	0.572	80	452	206	275	2.610	177	29	246	29	-75
6	5	13	"EMPTY"	"EMPTY"	7350	48970	100	51	53	15	51	53	12	23	7	0	69	73	19	63	64	9	38	18	0	0.000	0.200	1.350	0.976	3.489	0.852	0.082	80	420	6	12	Error	0	6	2	10	-75
6	6	13	"EMPTY"	"EMPTY"	7530	48970	100	50	52	12	51	53	11	21	5	0	64	64	10	63	64	9	18	5	0	-1.000	1.000	0.967	0.988	3.126	76.716	0.000	80	430	0	2	Error	-1	1	1	1	-75
6	7	13	"ctrl-PolA-50ng/ul"	"ctrl-PolA-50ng/ul"	7710	48970	80	92	94	27	52	54	13	84	67	0	327	347	142	66	67	10	100	100	0	0.153	0.149	0.159	0.135	2.007	0.132	0.576	52	322	301	323	-2.706	40	261	42	281	0
6	8	13	"ctrl-FtsL-50ng/ul"	"ctrl-FtsL-50ng/ul"	7890	48960	100	58	64	23	61	62	16	17	11	0	68	73	28	66	66	10	23	15	0	-1.500	0.429	1.590	1.529	2.364	1.225	0.084	80	416	-1	10	Error	-3	2	3	7	-50
6	9	13	"ctrl-TufA-50ng/ul"	"ctrl-TufA-50ng/ul"	8060	48960	90	7172	7408	3882	63	65	18	100	100	0	1759	1639	755	65	65	10	100	100	0	4.197	4.666	4.848	4.586	1.380	4.827	0.971	52	356	8803	8919	2.069	7109	1694	7345	1574	0
6	10	13	"EMPTY"	"EMPTY"	8240	48960	100	578	898	986	55	57	15	88	80	0	103	105	28	64	65	9	86	72	0	13.410	20.561	17.617	9.656	4.619	37.950	0.483	80	442	562	884	3.745	523	39	843	41	-75
6	11	13	"EMPTY"	"EMPTY"	8420	48960	100	53	53	11	52	53	12	11	5	0	62	63	8	63	64	10	7	1	0	-1.000	100000.000	1.083	0.988	3.122	375.819	0.000	80	420	0	1	Error	1	-1	1	0	-75
6	12	13	"EMPTY"	"EMPTY"	8600	48960	100	55	55	12	53	54	12	16	3	0	61	62	8	64	64	9	8	1	0	-0.667	-1.000	1.333	1.178	2.799	0.106	0.001	80	440	-1	0	Error	2	-3	2	-2	-75
6	13	13	"ctrl-PolA-100ng/ul"	"ctrl-PolA-100ng/ul"	8780	48960	60	81	86	24	51	53	11	87	62	0	338	359	175	63	65	10	100	100	0	0.109	0.118	0.133	0.120	1.933	0.109	0.563	32	176	305	331	-3.196	30	275	35	296	0
6	14	13	"ctrl-FtsL-100ng/ul"	"ctrl-FtsL-100ng/ul"	8950	48960	70	434	404	128	52	53	11	100	100	0	1447	1376	404	65	66	11	100	100	0	0.276	0.268	0.265	0.260	1.324	0.267	0.933	32	236	1764	1663	-1.855	382	1382	352	1311	0
6	15	13	"ctrl-TufA-100ng/ul"	"ctrl-TufA-100ng/ul"	9130	48970	90	5957	5780	2247	54	56	13	100	100	0	1499	1465	470	64	65	10	100	100	0	4.114	4.087	4.121	3.933	1.225	4.230	0.975	52	385	7338	7127	2.040	5903	1435	5726	1401	0
6	16	13	"EMPTY"	"EMPTY"	9310	48960	100	104	180	151	52	54	13	66	55	0	202	512	502	64	64	10	80	65	0	0.377	0.286	0.281	0.334	2.207	0.282	0.887	80	430	190	576	-1.408	52	138	128	448	-75
6	17	13	"EMPTY"	"EMPTY"	9490	48960	100	52	53	12	51	53	12	18	6	0	63	63	8	64	65	15	1	0	0	-1.000	-2.000	1.381	1.593	3.540	0.026	0.000	80	452	0	1	Error	1	-1	2	-1	-75
6	18	13	"EMPTY"	"EMPTY"	9670	48960	100	56	55	12	52	54	13	13	3	0	61	62	9	64	64	11	7	2	0	-1.333	-1.500	1.750	1.460	3.440	8.079	0.006	80	434	1	1	Error	4	-3	3	-2	-75
6	19	13	"ctrl-PolA-400ng/ul"	"ctrl-PolA-400ng/ul"	9830	48960	70	267	261	66	51	53	12	100	100	0	978	956	215	63	64	12	100	100	0	0.236	0.235	0.240	0.227	1.333	0.228	0.922	32	230	1131	1103	-2.083	216	915	210	893	0
6	20	13	"ctrl-FtsL-400ng/ul"	"ctrl-FtsL-400ng/ul"	10020	48960	80	1674	1566	751	53	55	13	100	100	0	5651	5186	2158	64	65	9	100	100	0	0.290	0.295	0.280	0.274	1.428	0.301	0.960	52	314	7208	6635	-1.785	1621	5587	1513	5122	0
6	21	13	"ctrl-TufA-400ng/ul"	"ctrl-TufA-400ng/ul"	10190	48950	80	5361	5020	1307	53	55	13	100	100	0	1851	1695	543	63	64	9	100	100	0	2.969	3.044	2.969	3.158	1.321	3.028	0.945	52	321	7096	6599	1.570	5308	1788	4967	1632	0
6	22	13	"EMPTY"	"EMPTY"	10380	48960	100	325	335	259	54	54	12	71	66	0	802	659	479	63	64	18	78	71	0	0.367	0.471	0.443	0.454	2.780	0.483	0.855	80	461	1010	877	-1.447	271	739	281	596	-75
6	23	13	"EMPTY"	"EMPTY"	10560	48960	100	52	54	12	55	55	12	11	5	0	63	63	9	63	64	9	13	2	0	100000.000	100000.000	1.167	0.968	3.612	0.108	0.008	80	396	-3	-1	16.610	-3	0	-1	0	-75
6	24	13	"EMPTY"	"EMPTY"	10730	48960	100	53	53	11	52	53	12	13	2	0	63	62	9	62	63	20	1	0	0	1.000	100000.000	1.357	1.251	2.949	0.019	0.000	80	450	2	1	0.000	1	1	1	0	-75
6	1	14	""	"STM4316"	6640	49140	90	99	100	20	52	53	12	98	90	0	309	307	78	65	65	10	100	100	0	0.193	0.198	0.221	0.188	1.602	0.188	0.668	52	395	291	290	-2.376	47	244	48	242	0
6	2	14	""	"STM4529"	6820	49150	100	208	203	53	51	52	12	100	100	0	633	619	176	63	64	9	100	100	0	0.275	0.273	0.284	0.270	1.262	0.271	0.921	80	486	727	708	-1.860	157	570	152	556	0
6	3	14	""	"STM4276"	7000	49150	100	57	58	13	51	54	13	28	8	0	269	267	92	66	67	12	100	97	0	0.030	0.035	0.064	0.062	2.473	0.016	0.012	80	474	209	208	-5.080	6	203	7	201	0
6	4	14	""	"STM0560"	7170	49140	90	67	69	14	52	53	12	59	28	0	548	551	110	69	72	17	100	100	0	0.031	0.035	0.042	0.040	1.868	0.029	0.224	52	376	494	499	-4.997	15	479	17	482	0
6	5	14	""	"STM0359"	7360	49140	90	61	62	15	50	52	12	50	21	0	236	245	85	65	68	15	100	100	0	0.064	0.067	0.092	0.077	2.535	0.044	0.100	52	376	182	192	-3.958	11	171	12	180	0
6	6	14	""	"STM1024"	7530	49150	100	71	71	18	52	53	12	61	33	0	290	314	121	64	66	19	100	100	0	0.084	0.076	0.104	0.079	2.165	0.065	0.263	80	474	245	269	-3.572	19	226	19	250	0
6	7	14	"purG"	"STM2565"	7720	49150	110	268	307	153	53	54	12	97	97	0	3107	3501	1583	66	69	19	100	100	0	0.071	0.074	0.071	0.071	1.331	0.074	0.907	80	535	3256	3689	-3.822	215	3041	254	3435	0
6	8	14	"cysM"	"STM2440"	7890	49140	100	132	155	67	56	60	19	96	86	0	1032	1070	473	67	70	14	100	100	0	0.079	0.099	0.079	0.092	1.892	0.090	0.628	80	452	1041	1102	-3.666	76	965	99	1003	0
6	9	14	"ompR"	"STM3502"	8060	49140	90	576	558	244	60	64	20	100	100	0	1802	1733	838	65	68	15	100	100	0	0.297	0.299	0.292	0.300	1.303	0.290	0.959	52	386	2253	2166	-1.751	516	1737	498	1668	0
6	10	14	"dnaK"	"STM0012"	8250	49140	100	2004	1918	965	54	55	14	100	100	0	1542	1504	717	64	66	13	100	100	0	1.319	1.294	1.311	1.281	1.216	1.313	0.976	80	470	3428	3304	0.400	1950	1478	1864	1440	0
6	11	14	"trkA"	"STM3409"	8420	49140	100	226	232	78	53	53	11	100	100	0	2133	2218	812	64	64	9	100	100	0	0.084	0.083	0.082	0.081	1.275	0.082	0.923	80	452	2242	2333	-3.580	173	2069	179	2154	0
6	12	14	""	"STM4528"	8600	49140	100	218	231	63	52	54	11	100	100	0	673	711	228	64	65	10	100	100	0	0.273	0.277	0.278	0.276	1.217	0.268	0.936	80	464	775	826	-1.875	166	609	179	647	0
6	13	14	""	"STM2230"	8780	49140	100	186	200	64	51	53	12	100	100	0	1092	1107	184	64	64	10	100	100	0	0.131	0.143	0.140	0.133	1.501	0.138	0.804	80	484	1163	1192	-2.929	135	1028	149	1043	0
6	14	14	"yegN"	"STM2127"	8960	49140	100	136	138	42	52	54	12	96	95	0	5196	4942	1666	65	65	9	100	100	0	0.016	0.018	0.019	0.018	1.307	0.017	0.825	80	473	5215	4963	-5.933	84	5131	86	4877	0
6	15	14	""	"STM2178"	9130	49140	100	81	88	21	52	53	12	83	62	0	2224	2283	570	64	64	9	100	100	0	0.013	0.016	0.020	0.018	1.409	0.016	0.574	80	452	2189	2255	-6.219	29	2160	36	2219	0
6	16	14	""	"STM2664"	9310	49140	100	77	80	19	52	53	12	73	50	0	399	399	72	64	64	9	100	100	0	0.075	0.084	0.081	0.071	2.212	0.079	0.403	80	486	360	363	-3.744	25	335	28	335	0
6	17	14	"sinH"	"STM2517"	9490	49160	60	59	59	13	52	53	12	34	12	0	190	206	105	65	67	21	93	81	0	0.056	0.050	0.089	0.084	2.424	0.039	0.066	32	170	132	148	-4.158	7	125	7	141	0
6	18	14	"flhA"	"STM1913"	9660	49150	100	74	85	36	51	53	12	78	45	0	1243	1696	1388	63	63	9	100	100	0	0.019	0.021	0.023	0.023	1.429	0.022	0.731	80	497	1203	1667	-5.681	23	1180	34	1633	0
6	19	14	"EMPTY"	"EMPTY"	9850	49140	100	51	51	11	51	52	12	10	5	0	63	63	7	63	63	9	8	1	0	0.000	0.000	0.750	0.874	4.197	0.003	0.000	80	496	0	0	Error	0	0	0	0	-75
6	20	14	"EMPTY"	"EMPTY"	10030	49140	100	52	52	9	52	53	12	6	3	0	60	61	10	63	63	8	11	5	0	0.000	0.000	0.793	0.844	2.833	0.049	0.002	80	462	-3	-2	Error	0	-3	0	-2	-75
6	21	14	"EMPTY"	"EMPTY"	10200	49140	100	51	52	14	53	54	12	15	3	0	63	64	7	62	62	8	21	1	0	-2.000	-0.500	2.000	1.851	2.886	0.081	0.005	80	471	-1	1	Error	-2	1	-1	2	-75
6	22	14	"EMPTY"	"EMPTY"	10380	49140	100	53	53	11	52	53	12	18	3	0	62	63	10	62	63	9	18	6	0	100000.000	1.000	1.417	1.348	3.946	0.357	0.010	80	464	1	2	16.610	1	0	1	1	-75
6	23	14	"EMPTY"	"EMPTY"	10560	49130	100	54	54	11	52	53	11	18	5	0	68	68	11	64	64	10	25	8	0	0.500	0.500	1.000	0.943	3.406	0.227	0.003	80	452	6	6	-1.000	2	4	2	4	-75
6	24	14	"EMPTY"	"EMPTY"	10740	49130	100	52	52	10	52	53	12	12	0	0	65	64	9	63	64	10	11	2	0	0.000	0.000	0.668	0.744	3.834	0.159	0.004	80	484	2	1	Error	0	2	0	1	-75
7	1	1	"yccF"	"STM1074"	11070	46820	100	212	233	90	55	56	12	100	100	0	2685	2889	1194	68	72	17	100	100	0	0.060	0.063	0.062	0.062	1.257	0.064	0.927	80	458	2774	2999	-4.059	157	2617	178	2821	0
7	2	1	"ydjN"	"STM1320"	11240	46820	90	644	765	469	55	62	72	100	100	0	3625	4253	2493	67	99	249	100	100	0	0.166	0.170	0.167	0.167	1.186	0.171	0.946	52	373	4147	4896	-2.595	589	3558	710	4186	0
7	3	1	""	"STM1491"	11420	46820	90	175	189	63	54	61	70	90	30	0	4613	4642	1511	67	125	318	100	100	0	0.027	0.030	0.028	0.029	1.252	0.030	0.900	52	402	4667	4710	-5.232	121	4546	135	4575	0
7	4	1	"yiaC"	"STM3643"	11620	46830	100	144	150	55	55	55	12	98	91	0	3187	3212	1409	73	102	196	100	98	0	0.029	0.030	0.030	0.028	1.405	0.031	0.866	80	452	3203	3234	-5.129	89	3114	95	3139	0
7	5	1	"oppA"	"STM1746"	11790	46820	100	904	950	314	56	56	13	100	100	0	10443	10512	3126	74	84	35	100	100	0	0.082	0.086	0.086	0.084	1.163	0.086	0.982	80	440	11217	11332	-3.612	848	10369	894	10438	0
7	6	1	""	"STM2585"	11970	46820	100	375	399	159	55	56	13	100	100	0	3891	4083	1380	73	80	29	100	100	0	0.084	0.086	0.083	0.083	1.267	0.087	0.929	80	464	4138	4354	-3.577	320	3818	344	4010	0
7	7	1	"yecH"	"STM1936"	12150	46820	100	138	148	58	54	55	13	98	97	0	2456	2671	1224	72	75	16	100	100	0	0.035	0.036	0.034	0.034	1.383	0.037	0.858	80	452	2468	2693	-4.827	84	2384	94	2599	0
7	8	1	"srlR"	"STM2837"	12330	46820	100	259	254	85	54	56	13	98	96	0	4879	4582	1605	76	101	84	100	100	0	0.043	0.044	0.044	0.043	1.261	0.044	0.943	80	440	5008	4706	-4.550	205	4803	200	4506	0
7	9	1	"kdpA"	"STM0706"	12500	46810	110	281	282	61	55	56	13	100	100	0	12851	12870	3416	72	104	126	100	100	0	0.018	0.018	0.018	0.018	1.208	0.017	0.942	80	535	13005	13025	-5.821	226	12779	227	12798	0
7	10	1	"greB"	"STM3503"	12690	46810	100	296	322	107	55	57	13	100	100	0	4756	5134	1885	71	92	110	100	100	0	0.051	0.053	0.051	0.053	1.288	0.052	0.943	80	454	4926	5330	-4.281	241	4685	267	5063	0
7	11	1	""	"STM3156"	12850	46810	90	421	493	209	55	57	16	100	100	0	2847	3251	1231	72	90	103	100	100	0	0.132	0.138	0.134	0.134	1.157	0.136	0.959	52	376	3141	3617	-2.923	366	2775	438	3179	0
7	12	1	"yaeC"	"STM0245"	13040	46810	100	1344	1387	430	56	59	18	100	100	0	6843	6848	2120	72	88	91	100	100	0	0.190	0.196	0.195	0.196	1.139	0.195	0.982	80	474	8059	8107	-2.394	1288	6771	1331	6776	0
7	13	1	"cyaY"	"STM3943"	13220	46820	100	350	530	549	57	59	15	100	100	0	2735	3336	1819	69	74	21	100	100	0	0.110	0.145	0.109	0.118	1.398	0.183	0.800	80	440	2959	3740	-3.186	293	2666	473	3267	0
7	14	1	"cyaA"	"STM3939"	13390	46810	110	2994	2856	868	57	58	13	100	100	0	20647	19594	6174	70	76	58	100	100	0	0.143	0.143	0.143	0.147	1.253	0.139	0.976	80	523	23514	22323	-2.809	2937	20577	2799	19524	0
7	15	1	"yifK"	"STM3930"	13580	46810	100	2600	2607	711	57	58	14	100	100	0	15109	14675	3947	67	73	62	100	100	0	0.169	0.175	0.176	0.177	1.192	0.173	0.976	80	450	17585	17158	-2.564	2543	15042	2550	14608	0
7	16	1	"wzxE"	"STM3926"	13750	46810	100	1124	1121	101	55	57	12	100	100	0	12619	12518	703	65	66	13	100	100	0	0.085	0.086	0.086	0.085	1.108	0.084	0.965	80	440	13623	13519	-3.554	1069	12554	1066	12453	0
7	17	1	"rffG"	"STM3922"	13920	46800	110	1837	1870	272	56	62	51	100	100	0	11340	11210	1543	65	123	548	100	100	0	0.158	0.163	0.163	0.163	1.114	0.157	0.971	80	516	13056	12959	-2.662	1781	11275	1814	11145	0
7	18	1	"rfe"	"STM3918"	14110	46810	100	1667	1668	134	57	64	53	100	100	0	10806	10765	639	65	128	576	100	100	0	0.150	0.151	0.151	0.150	1.082	0.149	0.975	80	462	12351	12311	-2.738	1610	10741	1611	10700	0
7	19	1	""	"STM4433"	14290	46820	100	108	108	31	55	57	13	90	80	0	3310	3249	997	65	66	13	100	100	0	0.016	0.017	0.018	0.018	1.390	0.017	0.680	80	440	3298	3237	-5.936	53	3245	53	3184	0
7	20	1	""	"STM4440"	14460	46820	100	91	97	35	56	58	13	86	63	0	2397	2601	1274	67	69	14	100	100	0	0.015	0.016	0.017	0.018	1.409	0.017	0.663	80	413	2365	2575	-6.057	35	2330	41	2534	0
7	21	1	""	"STM4447"	14640	46800	100	137	147	61	56	57	13	96	93	0	4237	4505	1759	68	72	25	100	100	0	0.019	0.021	0.020	0.021	1.482	0.020	0.683	80	454	4250	4528	-5.686	81	4169	91	4437	0
7	22	1	""	"STM4464"	14810	46810	100	428	422	69	57	58	13	100	100	0	17633	17321	2750	68	77	75	100	100	0	0.021	0.021	0.021	0.021	1.156	0.021	0.959	80	440	17936	17618	-5.565	371	17565	365	17253	0
7	23	1	"idnO"	"STM4483"	14990	46800	110	434	440	182	55	56	12	100	100	0	9559	8513	2934	66	72	66	100	100	0	0.040	0.046	0.044	0.044	1.307	0.046	0.932	80	528	9872	8832	-4.647	379	9493	385	8447	0
7	24	1	""	"STM4488"	15170	46810	100	96	106	36	55	56	13	93	73	0	2446	2929	1528	65	67	12	100	100	0	0.017	0.018	0.018	0.018	1.427	0.018	0.726	80	484	2422	2915	-5.860	41	2381	51	2864	0
7	1	2	"hydH"	"STM4173"	11090	47000	100	674	686	202	56	56	12	100	100	0	8607	8803	2218	67	69	12	100	100	0	0.072	0.072	0.071	0.070	1.187	0.073	0.974	80	456	9158	9366	-3.789	618	8540	630	8736	0
7	2	2	"yciG"	"STM1728"	11270	46990	100	74	84	35	55	55	13	61	36	0	1059	1180	594	67	70	39	100	100	0	0.019	0.026	0.027	0.027	1.612	0.033	0.615	80	434	1011	1142	-5.706	19	992	29	1113	0
7	3	2	"yihU"	"STM4023"	11440	46990	90	133	144	41	52	54	12	100	98	0	7169	7393	1981	67	72	52	100	100	0	0.011	0.013	0.013	0.014	1.225	0.012	0.808	52	358	7183	7418	-6.454	81	7102	92	7326	0
7	4	2	"yihP"	"STM4018"	11620	46990	100	114	121	40	53	55	12	95	91	0	5111	5291	1993	72	76	22	100	100	0	0.012	0.013	0.014	0.014	1.281	0.013	0.794	80	416	5100	5287	-6.368	61	5039	68	5219	0
7	5	2	"pepB"	"STM2536"	11800	46990	100	542	628	460	56	60	21	100	97	0	3743	4338	2912	72	77	22	100	100	0	0.132	0.134	0.122	0.120	1.316	0.140	0.952	80	430	4157	4838	-2.917	486	3671	572	4266	0
7	6	2	"atpF"	"STM3869"	11980	47000	100	2831	2891	1113	58	61	22	100	100	0	2485	2497	777	73	76	19	100	100	0	1.150	1.169	1.156	1.124	1.205	1.209	0.980	80	420	5185	5257	0.201	2773	2412	2833	2424	0
7	7	2	"sinI"	"STM2516"	12160	46990	100	112	127	63	58	84	345	1	0	0	4145	4140	1224	72	101	372	100	100	0	0.013	0.017	0.017	0.018	1.498	0.018	0.578	80	440	4127	4137	-6.237	54	4073	69	4068	0
7	8	2	""	"STM1056"	12330	46990	100	98	103	30	55	56	13	87	72	0	997	960	346	70	71	11	100	100	0	0.046	0.054	0.051	0.048	1.736	0.054	0.663	80	408	970	938	-4.430	43	927	48	890	0
7	9	2	"sitB"	"STM2862"	12500	46990	90	1505	1689	515	56	62	38	100	100	0	3668	3979	993	70	92	142	100	100	0	0.403	0.418	0.413	0.414	1.132	0.413	0.965	52	357	5047	5542	-1.312	1449	3598	1633	3909	0
7	10	2	"cytR"	"STM4094"	12690	46990	100	253	308	184	55	61	34	100	96	0	3560	4267	2374	68	84	123	100	100	0	0.057	0.060	0.057	0.057	1.280	0.063	0.920	80	450	3690	4452	-4.140	198	3492	253	4199	0
7	11	2	"bcfF"	"STM0026"	12860	46990	90	101	106	32	57	58	13	92	73	0	3102	3307	766	73	80	43	100	100	0	0.015	0.015	0.016	0.017	1.453	0.016	0.653	52	374	3073	3283	-6.105	44	3029	49	3234	0
7	12	2	"gmk"	"STM3740"	13050	46990	100	1765	1871	485	58	58	13	100	100	0	5438	5593	1067	77	87	45	100	100	0	0.318	0.329	0.320	0.325	1.110	0.331	0.970	80	438	7068	7329	-1.651	1707	5361	1813	5516	0
7	13	2	"srgA"	"PSLT011"	13230	46990	100	338	359	129	56	58	13	100	100	0	7695	8154	2288	76	83	29	100	100	0	0.037	0.038	0.037	0.035	1.308	0.039	0.945	80	401	7901	8381	-4.756	282	7619	303	8078	0
7	14	2	"ppx"	"STM2502"	13400	46980	90	535	595	165	56	58	16	100	100	0	10059	11215	2676	74	108	214	100	100	0	0.048	0.048	0.047	0.048	1.148	0.047	0.955	52	341	10464	11680	-4.382	479	9985	539	11141	0
7	15	2	""	"STM4258"	13580	46980	100	168	172	36	56	59	15	100	100	0	2447	2510	392	66	91	191	100	100	0	0.047	0.047	0.046	0.046	1.303	0.046	0.862	80	430	2493	2560	-4.410	112	2381	116	2444	0
7	16	2	""	"STM4261"	13760	46990	100	524	550	163	56	60	35	100	100	0	5694	5979	1462	64	66	20	100	100	0	0.083	0.084	0.083	0.081	1.175	0.084	0.943	80	442	6098	6409	-3.589	468	5630	494	5915	0
7	17	2	""	"STM4261"	13940	46980	100	272	273	59	56	58	25	100	100	0	3164	3221	745	65	80	234	100	100	0	0.070	0.069	0.068	0.068	1.253	0.067	0.931	80	420	3315	3373	-3.843	216	3099	217	3156	0
7	18	2	"yjcB"	"STM4263"	14110	46980	100	1038	966	228	56	57	13	100	100	0	1366	1346	300	64	65	9	100	100	0	0.754	0.710	0.723	0.694	1.222	0.708	0.959	80	418	2284	2192	-0.407	982	1302	910	1282	0
7	19	2	"livF"	"STM3560"	14280	46980	90	115	121	42	55	57	12	94	88	0	1267	1373	526	63	65	15	100	100	0	0.050	0.050	0.047	0.045	1.633	0.050	0.743	52	355	1264	1376	-4.327	60	1204	66	1310	0
7	20	2	"fljA"	"STM2770"	14470	46970	100	134	137	31	55	57	12	98	97	0	3155	3209	1047	65	66	14	100	100	0	0.026	0.026	0.026	0.026	1.422	0.024	0.767	80	422	3169	3226	-5.290	79	3090	82	3144	0
7	21	2	"ada"	"STM2265"	14650	46990	100	225	265	176	57	57	12	97	96	0	3352	4113	2865	65	66	10	100	100	0	0.051	0.051	0.052	0.048	1.372	0.054	0.913	80	430	3455	4256	-4.290	168	3287	208	4048	0
7	22	2	"ssaV"	"STM1414"	14820	46980	100	173	175	59	57	58	13	98	97	0	3129	3004	1082	65	65	10	100	100	0	0.038	0.040	0.039	0.038	1.512	0.039	0.816	80	408	3180	3057	-4.723	116	3064	118	2939	0
7	23	2	"fimC"	"STM0545"	14990	46980	90	115	130	50	55	57	13	98	92	0	2663	3213	1788	64	74	73	100	100	0	0.023	0.024	0.022	0.023	1.415	0.022	0.798	52	357	2659	3224	-5.437	60	2599	75	3149	0
7	24	2	"malK"	"STM4230"	15170	46980	110	83	97	48	55	56	12	78	61	0	2208	2884	2178	64	71	61	100	100	0	0.013	0.015	0.019	0.019	1.493	0.014	0.575	80	509	2172	2862	-6.259	28	2144	42	2820	0
7	1	3	"era"	"STM2580"	11090	47170	90	674	714	197	54	56	13	100	100	0	4020	4115	935	66	66	9	100	100	0	0.157	0.163	0.159	0.161	1.200	0.157	0.927	52	377	4574	4709	-2.673	620	3954	660	4049	0
7	2	3	"pabB"	"STM1824"	11270	47160	90	133	160	81	53	53	12	100	98	0	1140	1413	885	65	67	11	100	100	0	0.074	0.079	0.076	0.075	1.382	0.079	0.877	52	370	1155	1455	-3.748	80	1075	107	1348	0
7	3	3	"iacP"	"STM2881"	11440	47170	100	675	761	431	53	54	12	100	100	0	1421	1559	941	67	69	15	100	100	0	0.459	0.475	0.470	0.480	1.272	0.456	0.919	80	452	1976	2200	-1.122	622	1354	708	1492	0
7	4	3	"invJ"	"STM2892"	11630	47170	100	596	628	287	53	54	12	100	100	0	3950	3793	1755	69	73	23	100	100	0	0.140	0.154	0.150	0.155	1.477	0.152	0.941	80	442	4424	4299	-2.837	543	3881	575	3724	0
7	5	3	"eutM"	"STM2465"	11800	47170	90	72	77	23	56	57	12	57	25	0	1051	1074	180	70	71	13	100	100	0	0.016	0.021	0.021	0.023	1.764	0.023	0.302	52	340	997	1025	-5.938	16	981	21	1004	0
7	6	3	"eutB"	"STM2458"	11970	47170	100	77	103	131	60	63	29	30	15	0	1511	1504	599	76	81	30	100	100	0	0.012	0.030	0.025	0.030	2.507	0.022	0.047	80	449	1452	1471	-6.399	17	1435	43	1428	0
7	7	3	"prsA"	"STM1780"	12180	47210	110	1838	2533	5812	59	99	352	88	80	0	2350	2317	1772	86	151	401	87	86	0	0.786	1.109	0.776	0.818	1.654	2.883	0.505	80	468	4043	4705	-0.348	1779	2264	2474	2231	0
7	8	3	"pgtP"	"STM2399"	12340	47170	100	236	461	946	54	56	15	100	100	0	6499	6592	1648	82	101	61	100	100	0	0.028	0.063	0.028	0.033	1.971	0.102	0.255	80	413	6599	6917	-5.140	182	6417	407	6510	0
7	9	3	"parE"	"STM3181"	12520	47160	110	127	145	65	54	58	24	90	75	0	806	868	421	75	83	66	100	100	0	0.100	0.115	0.111	0.104	1.791	0.108	0.736	80	493	804	884	-3.324	73	731	91	793	0
7	10	3	"mutY"	"STM3110"	12690	47160	90	242	313	197	55	57	14	100	100	0	2727	3418	1905	74	85	79	100	100	0	0.070	0.077	0.074	0.072	1.285	0.077	0.863	52	357	2840	3602	-3.827	187	2653	258	3344	0
7	11	3	"gdhA"	"STM1299"	12880	47170	100	270	268	81	55	56	13	100	100	0	2729	2604	789	70	80	74	100	100	0	0.081	0.084	0.082	0.082	1.291	0.084	0.917	80	450	2874	2747	-3.628	215	2659	213	2534	0
7	12	3	"fliN"	"STM1977"	13050	47160	100	134	137	34	56	57	13	98	96	0	2421	2310	617	71	76	26	100	100	0	0.033	0.036	0.035	0.035	1.402	0.035	0.797	80	406	2428	2320	-4.913	78	2350	81	2239	0
7	13	3	""	"STM2630"	13220	47160	100	72	74	20	54	56	13	62	31	0	733	910	504	71	102	208	93	82	0	0.027	0.024	0.028	0.028	1.735	0.020	0.366	80	321	680	859	-5.201	18	662	20	839	-50
7	14	3	""	"STM1014"	13370	47170	150	188	178	58	56	59	19	90	88	0	11203	9940	3915	70	132	405	91	91	0	0.012	0.012	0.013	0.015	2.078	0.012	0.900	156	690	11265	9992	-6.398	132	11133	122	9870	0
7	15	3	""	"STM1018"	13590	47160	100	154	154	38	56	58	14	98	98	0	2801	2657	692	67	116	437	98	96	0	0.036	0.038	0.037	0.036	1.331	0.037	0.849	80	450	2832	2688	-4.802	98	2734	98	2590	0
7	16	3	""	"STM2302"	13760	47170	90	446	476	89	57	60	40	100	100	0	1984	2086	283	66	71	29	100	100	0	0.203	0.207	0.202	0.205	1.156	0.205	0.937	52	349	2307	2439	-2.302	389	1918	419	2020	0
7	17	3	"glnH"	"STM0830"	13940	47160	110	587	588	95	57	58	13	100	100	0	5549	5399	1057	66	68	20	100	100	0	0.097	0.100	0.097	0.101	1.206	0.096	0.949	80	479	6013	5864	-3.371	530	5483	531	5333	0
7	18	3	"yajD"	"STM0411"	14110	47170	100	269	261	52	55	57	12	100	100	0	2189	2199	474	66	67	11	100	100	0	0.101	0.097	0.094	0.095	1.298	0.093	0.918	80	428	2337	2339	-3.310	214	2123	206	2133	0
7	19	3	"artM"	"STM0888"	14300	47170	110	793	794	233	55	56	12	100	100	0	4717	4756	1233	67	70	16	100	100	0	0.159	0.158	0.157	0.152	1.266	0.156	0.944	80	502	5388	5428	-2.656	738	4650	739	4689	0
7	20	3	"pykA"	"STM1888"	14470	47160	100	1633	1611	530	56	57	13	100	100	0	13431	13220	3515	68	74	25	100	100	0	0.118	0.118	0.118	0.114	1.229	0.119	0.970	80	430	14940	14707	-3.083	1577	13363	1555	13152	0
7	21	3	"eda"	"STM1884"	14640	47160	90	772	828	198	56	59	20	100	100	0	2820	3082	771	67	80	98	100	100	0	0.260	0.256	0.253	0.256	1.159	0.247	0.948	52	358	3469	3787	-1.943	716	2753	772	3015	0
7	22	3	""	"STM1535"	14830	47160	100	160	159	39	56	58	18	100	97	0	1739	1716	457	66	74	88	100	100	0	0.062	0.062	0.063	0.060	1.388	0.060	0.838	80	438	1777	1753	-4.008	104	1673	103	1650	0
7	23	3	""	"STM0613"	15000	47160	100	365	382	115	55	56	13	100	100	0	4983	5300	1612	64	66	17	100	100	0	0.063	0.062	0.062	0.062	1.206	0.062	0.946	80	430	5229	5563	-3.988	310	4919	327	5236	0
7	24	3	"rna"	"STM0617"	15180	47150	100	1704	1817	719	56	56	13	100	100	0	5936	6258	1942	64	65	10	100	100	0	0.281	0.284	0.281	0.276	1.198	0.290	0.960	80	462	7520	7955	-1.833	1648	5872	1761	6194	0
7	1	4	"pspA"	"STM1690"	11090	47350	100	6612	6601	1754	55	56	13	100	100	0	3199	3106	733	64	66	10	100	100	0	2.092	2.152	2.097	2.128	1.146	2.177	0.980	80	452	9692	9588	1.065	6557	3135	6546	3042	0
7	2	4	"yhcO"	"STM3363"	11260	47350	90	93	95	18	54	55	12	98	86	0	1493	1475	213	67	80	73	100	100	0	0.027	0.029	0.026	0.027	1.560	0.029	0.606	52	380	1465	1449	-5.192	39	1426	41	1408	0
7	3	4	"prmA"	"STM3383"	11450	47350	100	577	590	126	54	56	12	100	100	0	5759	5832	1095	68	79	67	100	100	0	0.092	0.093	0.093	0.092	1.152	0.093	0.964	80	438	6214	6300	-3.444	523	5691	536	5764	0
7	4	4	"yhcS"	"STM3367"	11630	47350	100	172	178	38	56	57	13	100	100	0	4456	4488	752	73	84	39	100	100	0	0.026	0.028	0.027	0.027	1.278	0.028	0.883	80	420	4499	4537	-5.240	116	4383	122	4415	0
7	5	4	"yfiR"	"STM2671"	11810	47340	100	324	345	103	58	61	17	100	100	0	3817	3857	1093	78	92	41	100	100	0	0.071	0.076	0.074	0.076	1.321	0.074	0.922	80	408	4005	4066	-3.813	266	3739	287	3779	0
7	6	4	"rluD"	"STM2662"	11970	47340	90	1851	1947	515	64	78	88	100	100	0	5067	4988	1276	91	145	328	100	100	0	0.359	0.385	0.380	0.386	1.153	0.375	0.975	52	339	6763	6780	-1.477	1787	4976	1883	4897	0
7	7	4	"murF"	"STM0124"	12160	47350	110	1007	982	422	62	75	80	97	92	0	8044	7658	3001	105	165	300	98	97	0	0.119	0.122	0.120	0.115	1.252	0.124	0.973	80	421	8884	8473	-3.071	945	7939	920	7553	0
7	8	4	"ampD"	"STM0146"	12340	47350	100	229	222	77	57	57	13	97	93	0	2382	2330	943	98	118	65	100	97	0	0.075	0.074	0.075	0.072	1.462	0.073	0.917	80	417	2456	2397	-3.731	172	2284	165	2232	0
7	9	4	"polB"	"STM0097"	12520	47350	100	448	462	124	54	55	12	100	100	0	13597	14164	3245	79	85	24	100	100	0	0.029	0.029	0.029	0.028	1.184	0.029	0.966	80	430	13912	14493	-5.101	394	13518	408	14085	0
7	10	4	"ppdD"	"STM0144"	12700	47340	100	102	109	30	56	57	13	95	87	0	3338	3455	940	76	81	20	100	100	0	0.014	0.016	0.016	0.017	1.408	0.016	0.685	80	442	3308	3432	-6.148	46	3262	53	3379	0
7	11	4	"gidB"	"STM3873"	12880	47350	100	646	645	219	56	57	13	100	100	0	5944	5998	1969	72	76	18	100	100	0	0.100	0.099	0.100	0.095	1.271	0.100	0.982	80	420	6462	6515	-3.315	590	5872	589	5926	0
7	12	4	"yieG"	"STM3851"	13060	47350	110	1247	1248	351	56	57	12	100	100	0	12295	12600	3012	71	75	23	100	100	0	0.097	0.095	0.095	0.093	1.166	0.096	0.981	80	452	13415	13721	-3.359	1191	12224	1192	12529	0
7	13	4	"purF"	"STM2362"	13230	47330	110	1047	1068	260	56	57	13	100	100	0	10452	10556	2588	70	92	179	100	100	0	0.095	0.097	0.096	0.097	1.177	0.095	0.975	80	436	11373	11498	-3.389	991	10382	1012	10486	0
7	14	4	"nuoB"	"STM2327"	13410	47340	90	1537	1640	417	56	60	25	100	100	0	5011	5259	1152	68	84	143	100	100	0	0.300	0.305	0.305	0.303	1.142	0.298	0.962	52	328	6424	6775	-1.739	1481	4943	1584	5191	0
7	15	4	"menB"	"STM2307"	13590	47340	110	620	654	193	56	59	22	100	100	0	5987	6221	1863	67	82	119	100	100	0	0.095	0.097	0.095	0.099	1.238	0.096	0.966	80	479	6484	6752	-3.392	564	5920	598	6154	0
7	16	4	"yfaX"	"STM2292"	13770	47340	100	148	156	43	58	59	14	100	98	0	5940	5861	1699	66	71	22	100	100	0	0.015	0.017	0.016	0.017	1.441	0.017	0.807	80	408	5964	5893	-6.028	90	5874	98	5795	0
7	17	4	"gyrA"	"STM2272"	13940	47340	100	4642	4869	1475	59	61	17	100	100	0	12913	13309	3519	68	70	14	100	100	0	0.357	0.363	0.358	0.362	1.133	0.364	0.979	80	420	17428	18051	-1.487	4583	12845	4810	13241	0
7	18	4	"yfcG"	"STM2349"	14120	47340	100	321	326	85	56	58	12	100	100	0	4543	4662	1270	67	69	10	100	100	0	0.059	0.059	0.057	0.058	1.255	0.058	0.944	80	403	4741	4865	-4.078	265	4476	270	4595	0
7	19	4	"iroB"	"STM2773"	14300	47350	110	3279	3104	751	55	56	12	100	100	0	12662	12409	2364	67	68	11	100	100	0	0.256	0.247	0.249	0.239	1.217	0.249	0.981	80	442	15819	15391	-1.966	3224	12595	3049	12342	0
7	20	4	""	"STM2797"	14460	47330	90	122	126	41	56	58	15	94	92	0	1397	1489	563	71	111	200	100	100	0	0.050	0.049	0.046	0.044	1.580	0.048	0.801	52	356	1392	1488	-4.328	66	1326	70	1418	0
7	21	4	"srlD"	"STM2835"	14660	47340	100	241	258	78	57	59	15	100	100	0	6028	6477	2105	67	98	171	100	100	0	0.031	0.031	0.032	0.031	1.225	0.031	0.941	80	445	6145	6611	-5.018	184	5961	201	6410	0
7	22	4	""	"STM2816"	14830	47340	100	218	212	58	57	58	14	97	96	0	6067	5676	1794	65	66	9	100	100	0	0.027	0.028	0.027	0.029	1.471	0.027	0.891	80	419	6163	5766	-5.220	161	6002	155	5611	0
7	23	4	"csrA"	"STM2826"	15020	47340	100	415	412	86	56	57	13	100	100	0	1180	1139	285	64	65	10	100	100	0	0.322	0.331	0.337	0.335	1.242	0.323	0.947	80	418	1475	1431	-1.636	359	1116	356	1075	0
7	24	4	""	"STM2844"	15190	47340	100	150	158	43	56	57	12	100	100	0	6128	6004	1554	65	65	10	100	100	0	0.016	0.017	0.017	0.017	1.342	0.017	0.846	80	437	6157	6041	-6.011	94	6063	102	5939	0
7	1	5	""	"STM1789"	11090	47520	90	88	112	83	55	57	13	84	63	0	3390	3439	760	68	83	112	100	100	0	0.010	0.017	0.017	0.019	1.810	0.018	0.339	52	379	3355	3428	-6.653	33	3322	57	3371	0
7	2	5	"chaA"	"STM1771"	11280	47530	100	2580	2602	770	56	56	12	100	100	0	6050	6044	1464	67	81	105	100	100	0	0.422	0.426	0.425	0.416	1.192	0.430	0.978	80	462	8507	8523	-1.245	2524	5983	2546	5977	0
[truncated: 614,920 more chars]
