# Supplementary material for: BABAR: an R package to simplify the normalisation of common reference design microarray-based transcriptomic datasets
Source: BMC Bioinformatics. 2010 Feb 3;11:73. doi: 10.1186/1471-2105-11-73 (PMC2829013; doi:10.1186/1471-2105-11-73)
Supplement: Additional file 3 — Dataset 1. The unprocessed microarray data files from a heterogeneous 'problem' dataset describing the transcriptomic changes for Salmonella internalised within mammalian cells. [file 1471-2105-11-73-S3.ZIP › E4h-10A.gpr]

ATF	1.0
27	43    
"Type=GenePix Results 1.4"
"DateTime=2003/05/22 03:46:23"
"Settings=U:\From ifrnnts19\hautefor3\Microarrays\Results gridding\27.05.03\HeLa 6h 12479908B.gps"
"GalFile=\\Fr-netapp1a\hintoncom\Array lists\STPLMar2003.gal"
"Scanner=GenePix 4000A [48450]"
"Comment=HeLa 4h"
"PixelSize=10"
"ImageName=635 nm	532 nm"
"FileName=\\Fr-netapp1a\hintoncom\Isa\220503 Scans\12479910A.tif	\\Fr-netapp1a\hintoncom\Isa\220503 Scans\12479910A.tif"
"PMTVolts=600	550"
"ScanPower=100	100"
"FocusPosition=0"
"NormalizationFactor:RatioOfMedians=1.41796"
"NormalizationFactor:RatioOfMeans=1.39453"
"NormalizationFactor:MedianOfRatios=1.41731"
"NormalizationFactor:MeanOfRatios=1.42626"
"NormalizationFactor:RegressionRatio=1.38945"
"JpegImage=U:\From ifrnnts19\hautefor3\Microarrays\Results gridding\27.05.03\HeLa 4h 12479910A.jpg"
"RatioFormulation=W1/W2 (635 nm/532 nm)"
"Barcode=12479910"
"ImageOrigin=760, 14080"
"JpegOrigin=1280, 14400"
"Creator=GenePix Pro 3.0.6.90"
"Temperature=33.43"
"LaserPower=1.8	1.81"
"LaserOnTime=8608	60038"
"Supplier="
"Block"	"Column"	"Row"	"Name"	"ID"	"X"	"Y"	"Dia."	"F635 Median"	"F635 Mean"	"F635 SD"	"B635 Median"	"B635 Mean"	"B635 SD"	"% > B635+1SD"	"% > B635+2SD"	"F635 % Sat."	"F532 Median"	"F532 Mean"	"F532 SD"	"B532 Median"	"B532 Mean"	"B532 SD"	"% > B532+1SD"	"% > B532+2SD"	"F532 % Sat."	"Ratio of Medians"	"Ratio of Means"	"Median of Ratios"	"Mean of Ratios"	"Ratios SD"	"Rgn Ratio"	"Rgn R�"	"F Pixels"	"B Pixels"	"Sum of Medians"	"Sum of Means"	"Log Ratio"	"F635 Median - B635"	"F532 Median - B532"	"F635 Mean - B635"	"F532 Mean - B532"	"Flags"
1	1	1	"yiiD"	"STM4029"	1490	14790	90	1006	1120	467	56	60	21	100	100	0	843	921	313	105	105	12	100	100	0	1.287	1.304	1.233	1.287	1.153	1.339	0.955	52	393	1688	1880	0.364	950	738	1064	816	0
1	2	1	"yjiY"	"STM4532"	1670	14780	100	809	1091	907	56	57	16	100	100	0	458	578	376	105	105	12	100	100	0	2.133	2.188	2.116	2.088	1.289	2.318	0.959	80	464	1106	1508	1.093	753	353	1035	473	0
1	3	1	"glpG"	"STM3524"	1830	14780	90	1306	1479	599	58	68	71	100	100	0	887	971	327	104	112	56	100	100	0	1.594	1.639	1.641	1.606	1.207	1.696	0.961	52	368	2031	2288	0.673	1248	783	1421	867	0
1	4	1	"yhjC"	"STM3607"	2010	14780	90	478	479	120	58	72	77	98	98	0	1060	1111	278	105	126	111	100	100	0	0.440	0.418	0.432	0.412	1.281	0.420	0.916	52	379	1375	1427	-1.185	420	955	421	1006	0
1	5	1	"dacB"	"STM3300"	2210	14780	140	1338	1339	256	57	62	31	100	100	0	1149	1148	191	105	113	71	100	100	0	1.227	1.229	1.220	1.230	1.177	1.229	0.940	156	820	2325	2325	0.295	1281	1044	1282	1043	0
1	6	1	"yqjD"	"STM3229"	2380	14780	90	883	994	409	56	59	19	100	100	0	436	465	143	104	104	12	100	100	0	2.491	2.598	2.606	2.568	1.194	2.673	0.954	52	326	1159	1299	1.317	827	332	938	361	0
1	7	1	"yfhP"	"STM2544"	2530	14770	90	4872	5511	2569	56	164	912	100	100	0	328	345	98	105	110	46	98	94	0	21.596	22.729	21.530	22.929	1.280	24.169	0.947	52	375	5039	5695	4.433	4816	223	5455	240	0
1	8	1	""	"STM0660"	2730	14770	90	581	600	161	57	69	126	100	98	0	1096	1178	228	106	107	15	100	100	0	0.529	0.507	0.496	0.495	1.264	0.499	0.919	52	399	1514	1615	-0.918	524	990	543	1072	0
1	9	1	""	"STM0672"	2900	14760	90	781	796	200	58	63	27	100	100	0	979	1000	162	106	110	36	100	100	0	0.828	0.826	0.820	0.805	1.229	0.872	0.930	52	373	1596	1632	-0.272	723	873	738	894	0
1	10	1	"nagB"	"STM0684"	3070	14760	90	1105	1122	226	61	81	114	100	100	0	972	1003	180	107	125	110	100	100	0	1.207	1.184	1.125	1.179	1.208	1.229	0.937	52	380	1909	1957	0.271	1044	865	1061	896	0
1	11	1	"ybfN"	"STM0688"	3250	14760	90	123	131	38	58	75	107	19	0	0	328	346	75	105	117	100	100	75	0	0.291	0.303	0.271	0.283	1.561	0.304	0.652	52	394	288	314	-1.779	65	223	73	241	0
1	12	1	"eutH"	"STM2460"	3440	14750	90	516	545	199	57	61	19	100	100	0	1111	1093	230	104	105	12	100	100	0	0.456	0.493	0.477	0.463	1.351	0.495	0.894	52	371	1466	1477	-1.133	459	1007	488	989	0
1	13	1	"ubiE"	"STM3970"	3610	14760	90	4462	4296	843	57	76	143	100	100	0	1253	1241	167	105	112	50	100	100	0	3.837	3.732	3.667	3.698	1.147	3.881	0.949	52	371	5553	5375	1.940	4405	1148	4239	1136	0
1	14	1	""	"STM3966"	3780	14760	100	2518	2454	525	56	72	128	100	98	0	1679	1633	235	106	110	45	100	100	0	1.565	1.570	1.614	1.547	1.174	1.615	0.956	80	466	4035	3925	0.646	2462	1573	2398	1527	0
1	15	1	"yigL"	"STM3962"	3970	14760	100	2370	2291	490	58	80	112	100	100	0	1250	1248	208	107	122	102	100	100	0	2.023	1.957	1.929	1.928	1.212	1.952	0.924	80	466	3455	3374	1.016	2312	1143	2233	1141	0
1	16	1	"recQ"	"STM3958"	4140	14750	90	1441	1578	546	57	85	125	100	100	0	1061	1104	277	107	128	113	100	100	0	1.451	1.526	1.478	1.498	1.183	1.584	0.944	52	372	2338	2518	0.537	1384	954	1521	997	0
1	17	1	"yigG"	"STM3954"	4320	14750	90	1090	1214	509	58	69	61	100	100	0	675	678	82	106	111	42	100	100	0	1.814	2.021	1.807	1.897	1.408	2.296	0.801	52	388	1601	1728	0.859	1032	569	1156	572	0
1	18	1	"yigB"	"STM3950"	4520	14760	100	2748	2692	561	59	67	54	100	100	0	1137	1094	152	106	110	37	100	100	0	2.608	2.665	2.625	2.634	1.209	2.725	0.937	80	470	3720	3621	1.383	2689	1031	2633	988	0
1	19	1	"sgaB"	"STM4384"	4680	14750	90	131	136	40	59	62	23	94	80	0	428	479	173	106	107	12	100	100	0	0.224	0.206	0.198	0.192	1.603	0.193	0.599	52	361	394	450	-2.161	72	322	77	373	0
1	20	1	"cycA"	"STM4398"	4860	14760	100	1884	1838	411	58	63	32	100	100	0	1497	1416	298	106	109	38	100	100	0	1.313	1.359	1.357	1.356	1.155	1.364	0.974	80	484	3217	3090	0.393	1826	1391	1780	1310	0
1	21	1	"ytfM"	"STM4409"	5040	14750	90	1137	1126	292	59	64	33	100	100	0	1008	1032	228	103	108	43	100	100	0	1.191	1.149	1.150	1.138	1.149	1.158	0.968	52	379	1983	1996	0.252	1078	905	1067	929	0
1	22	1	""	"STM4418"	5220	14750	100	496	503	173	56	59	16	100	100	0	1387	1479	470	105	105	12	100	100	0	0.343	0.325	0.323	0.319	1.273	0.320	0.921	80	476	1722	1821	-1.543	440	1282	447	1374	0
1	23	1	""	"STM4422"	5390	14740	90	92	103	42	54	56	15	90	63	0	348	359	55	104	105	12	100	100	0	0.156	0.192	0.154	0.154	2.077	0.198	0.442	52	359	282	304	-2.683	38	244	49	255	0
1	24	1	"srfJ"	"STM4426"	5570	14750	100	370	380	96	56	58	15	100	100	0	1598	1546	223	105	105	11	100	100	0	0.210	0.225	0.221	0.219	1.323	0.220	0.884	80	498	1807	1765	-2.249	314	1493	324	1441	0
1	1	2	"yaiC"	"STM0385"	1490	14970	100	655	658	187	56	60	17	100	100	0	1254	1242	288	104	104	12	100	100	0	0.521	0.529	0.508	0.525	1.296	0.526	0.912	80	474	1749	1740	-0.941	599	1150	602	1138	0
1	2	2	"mopB"	"STM4329"	1660	14960	90	3244	3944	2478	56	67	71	100	100	0	216	245	104	104	105	13	100	98	0	28.464	27.574	28.250	29.005	1.328	25.982	0.929	52	373	3300	4029	4.831	3188	112	3888	141	0
1	3	2	"phoP"	"STM1231"	1840	14960	90	4611	4974	1784	58	68	69	100	100	0	637	683	176	105	105	12	100	100	0	8.558	8.505	8.402	8.371	1.129	8.745	0.975	52	396	5085	5494	3.097	4553	532	4916	578	0
1	4	2	"otsA"	"STM1928"	2020	14950	90	755	770	200	58	62	24	100	100	0	1619	1586	328	105	106	33	100	100	0	0.460	0.481	0.461	0.475	1.225	0.473	0.940	52	387	2211	2193	-1.119	697	1514	712	1481	0
1	5	2	"thiF"	"STM4162"	2190	14950	90	328	357	133	59	62	18	100	100	0	985	1020	232	106	109	29	100	100	0	0.306	0.326	0.300	0.309	1.379	0.309	0.803	52	353	1148	1212	-1.708	269	879	298	914	0
1	6	2	"hemE"	"STM4167"	2370	14960	90	1264	1444	805	57	61	23	100	100	0	711	787	356	103	106	29	100	100	0	1.985	2.028	1.967	1.973	1.179	2.098	0.973	52	388	1815	2071	0.989	1207	608	1387	684	0
1	7	2	"bfr"	"STM3443"	2550	14960	100	1968	1989	919	56	61	24	100	100	0	536	542	216	102	103	13	100	100	0	4.406	4.393	4.359	4.507	1.312	4.406	0.972	80	472	2346	2373	2.139	1912	434	1933	440	0
1	8	2	"stfA"	"STM0195"	2720	14960	80	171	213	96	55	59	20	100	100	0	439	495	156	103	104	14	100	100	0	0.345	0.403	0.390	0.363	1.539	0.408	0.776	52	320	452	550	-1.534	116	336	158	392	0
1	9	2	"hemL"	"STM0202"	2900	14950	90	625	748	410	55	58	18	100	100	0	313	344	142	103	105	15	100	100	0	2.714	2.876	2.928	2.876	1.218	2.948	0.949	52	408	780	934	1.441	570	210	693	241	0
1	10	2	"eutD"	"STM2466"	3080	14950	80	100	116	50	56	59	17	80	59	0	291	325	113	104	104	13	100	100	0	0.235	0.271	0.243	0.238	2.125	0.256	0.456	52	334	231	281	-2.087	44	187	60	221	0
1	11	2	"crr"	"STM2433"	3250	14950	90	1593	1895	1015	59	78	105	100	100	0	351	406	167	104	107	22	100	100	0	6.211	6.079	5.937	6.059	1.172	6.170	0.961	52	387	1781	2138	2.635	1534	247	1836	302	0
1	12	2	"prpD"	"STM0370"	3430	14950	90	117	124	40	59	77	100	17	0	0	350	354	72	104	109	30	100	100	0	0.236	0.260	0.228	0.231	1.811	0.246	0.560	52	395	304	315	-2.085	58	246	65	250	0
1	13	2	"spaQ"	"STM2889"	3600	14940	90	538	564	128	59	69	55	100	100	0	449	459	87	106	113	42	100	100	0	1.397	1.431	1.438	1.429	1.207	1.445	0.943	52	395	822	858	0.482	479	343	505	353	0
1	14	2	"yfeJ"	"STM2437"	3800	14940	100	331	348	128	58	67	50	98	97	0	638	644	135	106	110	33	100	100	0	0.513	0.539	0.498	0.512	1.394	0.561	0.827	80	465	805	828	-0.963	273	532	290	538	0
1	15	2	"fabH"	"STM1193"	3960	14930	90	6738	6648	1254	59	118	379	100	100	0	1027	1015	164	108	115	61	100	100	0	7.268	7.265	7.171	7.222	1.116	7.346	0.983	52	360	7598	7496	2.861	6679	919	6589	907	0
1	16	2	"flgN"	"STM1171"	4140	14940	90	535	546	133	57	104	343	88	7	0	615	611	95	106	116	62	100	100	0	0.939	0.968	0.938	0.949	1.244	1.006	0.931	52	408	987	994	-0.091	478	509	489	505	0
1	17	2	"phsC"	"STM2063"	4330	14940	100	346	363	114	58	63	26	100	100	0	1090	1082	207	103	107	27	100	100	0	0.292	0.312	0.301	0.299	1.287	0.316	0.897	80	479	1275	1284	-1.777	288	987	305	979	0
1	18	2	"pefB"	"PSLT019"	4500	14930	90	172	189	71	57	63	27	100	90	0	732	736	149	105	116	73	100	100	0	0.183	0.209	0.198	0.188	1.558	0.223	0.712	52	371	742	763	-2.447	115	627	132	631	0
1	19	2	""	"PSLT046"	4690	14940	100	3626	3450	1021	56	62	27	100	100	0	851	795	220	105	114	64	97	95	0	4.786	4.919	4.912	5.076	1.213	4.916	0.985	80	480	4316	4084	2.259	3570	746	3394	690	0
1	20	2	"rlgA"	"PSLT045"	4860	14930	90	1540	2113	1571	56	63	33	100	100	0	373	466	301	105	107	18	100	100	0	5.537	5.698	5.729	5.850	1.204	5.646	0.966	52	357	1752	2418	2.469	1484	268	2057	361	0
1	21	2	"udp"	"STM3968"	5040	14940	100	401	438	170	58	64	34	100	100	0	377	412	146	104	108	40	100	98	0	1.256	1.234	1.181	1.248	1.318	1.229	0.916	80	460	616	688	0.329	343	273	380	308	0
1	22	2	"hns"	"STM1751"	5220	14940	100	386	526	507	56	58	16	100	100	0	189	219	123	104	104	12	98	93	0	3.882	4.087	4.026	4.164	1.388	4.148	0.948	80	442	415	585	1.957	330	85	470	115	0
1	23	2	"prgI"	"STM2873"	5390	14920	90	889	1538	1676	55	61	31	100	100	0	157	208	124	102	103	12	98	88	0	15.164	13.991	15.043	14.998	1.476	14.117	0.932	52	380	889	1589	3.923	834	55	1483	106	0
1	24	2	"prfC"	"STM4560"	5570	14930	100	279	334	163	55	60	27	100	100	0	213	245	96	104	104	12	100	100	0	2.055	1.979	2.134	2.073	1.364	1.936	0.869	80	474	333	420	1.039	224	109	279	141	0
1	1	3	"iclR"	"STM4187"	1490	15140	90	495	533	152	60	62	21	100	100	0	624	688	169	103	105	13	100	100	0	0.835	0.809	0.776	0.798	1.254	0.822	0.910	52	379	956	1058	-0.260	435	521	473	585	0
1	2	3	"hisQ"	"STM2353"	1670	15150	100	959	998	519	59	62	19	98	98	0	831	823	363	103	104	13	100	100	0	1.236	1.304	1.269	1.232	1.457	1.344	0.967	80	461	1628	1659	0.306	900	728	939	720	0
1	3	3	"rpsP"	"STM2676"	1840	15140	90	690	1067	1183	57	61	19	100	100	0	136	159	82	103	104	13	76	57	0	19.182	18.036	19.492	19.077	1.627	16.588	0.818	52	372	666	1066	4.262	633	33	1010	56	0
1	4	3	"ilvH"	"STM0117"	2010	15140	90	323	381	185	58	61	16	100	100	0	461	518	217	103	104	13	100	100	0	0.740	0.778	0.767	0.756	1.334	0.792	0.929	52	401	623	738	-0.434	265	358	323	415	0
1	5	3	"putP"	"STM1125"	2200	15140	90	340	364	156	59	61	20	100	100	0	468	500	146	103	104	12	100	100	0	0.770	0.768	0.708	0.731	1.382	0.795	0.846	52	392	646	702	-0.377	281	365	305	397	0
1	6	3	"hfq"	"STM4361"	2370	15140	90	523	860	870	55	59	17	100	100	0	148	189	106	102	103	11	98	90	0	10.174	9.253	10.011	10.381	1.514	8.893	0.914	52	381	514	892	3.347	468	46	805	87	0
1	7	3	"cbiK"	"STM2025"	2550	15140	90	180	179	54	56	61	22	100	94	0	501	519	125	104	104	11	100	100	0	0.312	0.296	0.280	0.283	1.423	0.292	0.715	52	373	521	538	-1.679	124	397	123	415	0
1	8	3	"cboQ"	"STM2021"	2720	15130	90	232	244	64	56	61	28	100	100	0	620	640	133	104	113	59	100	100	0	0.341	0.351	0.344	0.340	1.272	0.371	0.824	52	387	692	724	-1.552	176	516	188	536	0
1	9	3	"umuD"	"STM1998"	2920	15140	90	103	128	81	55	59	19	84	65	0	258	324	180	102	105	24	100	100	0	0.308	0.329	0.266	0.283	1.700	0.351	0.696	52	385	204	295	-1.700	48	156	73	222	0
1	10	3	"uhpB"	"STM3789"	3080	15130	90	110	138	71	56	58	16	100	86	0	204	255	125	102	103	11	100	100	0	0.529	0.536	0.505	0.514	1.603	0.530	0.731	52	365	156	235	-0.918	54	102	82	153	0
1	11	3	"trpC"	"STM1725"	3260	15130	100	201	231	106	57	62	32	98	92	0	356	393	116	103	104	12	100	100	0	0.569	0.600	0.571	0.547	1.417	0.683	0.794	80	452	397	464	-0.813	144	253	174	290	0
1	12	3	"rpoN"	"STM3320"	3430	15130	90	179	218	132	58	62	24	100	96	0	178	204	76	104	105	13	100	92	0	1.635	1.600	1.576	1.641	1.479	1.893	0.815	52	373	195	260	0.709	121	74	160	100	0
1	13	3	"phnW"	"STM0431"	3610	15120	90	543	574	137	60	65	25	100	100	0	1223	1241	160	106	107	22	100	100	0	0.432	0.453	0.420	0.442	1.260	0.457	0.921	52	396	1600	1649	-1.210	483	1117	514	1135	0
1	14	3	""	"STM4141"	3790	15130	90	264	284	123	58	63	24	100	100	0	225	233	69	104	106	20	100	100	0	1.702	1.752	1.765	1.758	1.375	1.950	0.807	52	389	327	355	0.768	206	121	226	129	0
1	15	3	""	"STM0346"	3980	15130	100	248	268	114	57	60	18	100	100	0	787	759	161	104	104	12	100	100	0	0.280	0.322	0.300	0.291	1.473	0.336	0.796	80	477	874	866	-1.838	191	683	211	655	0
1	16	3	""	"STM1042"	4150	15130	90	311	349	143	56	60	19	100	100	0	699	769	229	106	106	15	100	100	0	0.430	0.442	0.410	0.422	1.317	0.442	0.884	52	378	848	956	-1.218	255	593	293	663	0
1	17	3	"sirC"	"STM1774"	4330	15120	90	334	368	112	56	61	19	100	100	0	416	441	115	105	106	15	100	100	0	0.894	0.929	0.914	0.920	1.246	0.924	0.919	52	372	589	648	-0.162	278	311	312	336	0
1	18	3	"orf70"	"STM1388"	4500	15120	90	227	250	108	57	60	19	100	100	0	349	395	148	105	105	13	100	100	0	0.697	0.666	0.626	0.636	1.387	0.667	0.886	52	393	414	483	-0.521	170	244	193	290	0
1	19	3	"traB"	"PSLT081"	4690	15120	90	432	471	148	57	62	20	100	100	0	1814	1903	305	104	109	30	100	100	0	0.219	0.230	0.218	0.220	1.320	0.232	0.888	52	392	2085	2213	-2.189	375	1710	414	1799	0
1	20	3	"trbI"	"PSLT089"	4870	15120	100	189	202	73	57	60	17	100	98	0	778	781	278	104	108	28	100	100	0	0.196	0.214	0.206	0.207	1.472	0.205	0.820	80	449	806	822	-2.352	132	674	145	677	0
1	21	3	""	"PSLT093"	5030	15110	90	140	149	47	59	62	22	98	80	0	576	567	117	104	114	58	100	100	0	0.172	0.194	0.186	0.172	1.618	0.197	0.662	52	361	553	553	-2.543	81	472	90	463	0
1	22	3	"traF"	"PSLT097"	5220	15110	90	391	403	111	57	60	19	100	100	0	1465	1502	255	106	115	60	100	100	0	0.246	0.248	0.235	0.239	1.302	0.242	0.901	52	371	1693	1742	-2.025	334	1359	346	1396	0
1	23	3	"traG"	"PSLT101"	5390	15110	90	317	352	140	57	61	22	100	100	0	949	1019	370	104	109	34	100	100	0	0.308	0.322	0.314	0.314	1.331	0.320	0.865	52	386	1105	1210	-1.700	260	845	295	915	0
1	24	3	""	"PSLT106"	5570	15100	90	2723	3038	947	55	71	113	100	100	0	649	687	162	105	110	36	100	100	0	4.904	5.125	5.032	5.085	1.133	5.168	0.976	52	392	3212	3565	2.294	2668	544	2983	582	0
1	1	4	""	"STM1656"	1490	15330	100	1012	988	274	60	64	29	100	100	0	1676	1641	420	103	103	12	100	100	0	0.605	0.603	0.595	0.606	1.326	0.598	0.949	80	482	2525	2466	-0.724	952	1573	928	1538	0
1	2	4	""	"STM2716"	1660	15320	90	166	176	64	60	66	25	96	88	0	461	453	97	104	111	42	100	100	0	0.297	0.332	0.310	0.296	1.712	0.314	0.673	52	356	463	465	-1.752	106	357	116	349	0
1	3	4	""	"STM2722"	1830	15320	80	747	692	329	64	70	28	98	94	0	2195	2047	930	111	122	46	100	100	0	0.328	0.324	0.310	0.304	1.807	0.321	0.894	52	328	2767	2564	-1.609	683	2084	628	1936	100
1	4	4	""	"STM1618"	2030	15330	100	474	475	123	61	66	25	100	100	0	1214	1203	204	105	110	51	100	100	0	0.372	0.377	0.377	0.366	1.294	0.374	0.895	80	442	1522	1512	-1.425	413	1109	414	1098	0
1	5	4	""	"STM1675"	2200	15320	100	561	577	183	59	63	22	100	100	0	823	803	177	102	102	13	100	100	0	0.696	0.739	0.711	0.714	1.305	0.753	0.918	80	440	1223	1219	-0.522	502	721	518	701	0
1	6	4	""	"STM1664"	2380	15320	100	673	666	240	55	58	17	100	100	0	960	921	248	102	102	12	100	100	0	0.720	0.746	0.732	0.708	1.343	0.762	0.928	80	430	1476	1430	-0.473	618	858	611	819	0
1	7	4	"pyrH"	"STM0218"	2550	15320	100	4541	4686	1136	56	60	21	100	100	0	799	809	185	103	103	12	100	100	0	6.444	6.558	6.471	6.648	1.203	6.582	0.969	80	430	5181	5336	2.688	4485	696	4630	706	0
1	8	4	"accA"	"STM0232"	2730	15320	100	2857	2687	892	56	59	19	100	100	0	860	824	233	102	104	19	100	100	0	3.695	3.644	3.601	3.602	1.273	3.722	0.961	80	451	3559	3353	1.886	2801	758	2631	722	0
1	9	4	"panC"	"STM0181"	2910	15320	100	1505	1511	284	55	58	15	100	100	0	998	985	171	103	104	12	100	100	0	1.620	1.651	1.646	1.654	1.145	1.663	0.966	80	442	2345	2338	0.696	1450	895	1456	882	0
1	10	4	"sbmC"	"STM2061"	3090	15310	100	214	227	76	56	57	14	100	100	0	350	363	105	103	104	12	100	100	0	0.640	0.658	0.633	0.645	1.407	0.640	0.832	80	440	405	431	-0.645	158	247	171	260	0
1	11	4	"yeeO"	"STM2013"	3260	15310	100	660	671	198	57	61	20	100	98	0	1562	1560	248	104	105	12	100	100	0	0.414	0.422	0.407	0.396	1.415	0.426	0.915	80	430	2061	2070	-1.274	603	1458	614	1456	0
1	12	4	"rcsA"	"STM1982"	3440	15310	100	228	235	84	57	60	17	100	98	0	707	727	169	105	104	12	100	100	0	0.284	0.286	0.266	0.269	1.423	0.286	0.819	80	442	773	800	-1.816	171	602	178	622	0
1	13	4	"yjbB"	"STM4189"	3610	15300	90	513	516	182	59	61	18	100	100	0	1036	1056	350	105	107	19	100	100	0	0.488	0.481	0.463	0.468	1.248	0.483	0.953	52	380	1385	1408	-1.036	454	931	457	951	0
1	14	4	"ubiA"	"STM4234"	3800	15310	100	1505	1499	357	59	64	23	100	100	0	1175	1183	226	105	106	19	100	100	0	1.351	1.336	1.346	1.311	1.180	1.355	0.969	80	449	2516	2518	0.434	1446	1070	1440	1078	0
1	15	4	""	"STM4242"	3980	15310	100	820	851	196	59	62	19	100	100	0	1736	1711	210	105	105	13	100	100	0	0.467	0.493	0.476	0.483	1.239	0.494	0.916	80	432	2392	2398	-1.100	761	1631	792	1606	0
1	16	4	""	"STM4272"	4150	15300	90	375	381	90	58	62	21	100	100	0	844	896	174	105	109	38	100	100	0	0.429	0.408	0.396	0.402	1.263	0.408	0.868	52	364	1056	1114	-1.221	317	739	323	791	0
1	17	4	"yjcG"	"STM4273"	4330	15300	110	534	532	170	60	64	21	100	100	0	1513	1521	399	104	108	33	100	100	0	0.336	0.333	0.327	0.321	1.343	0.332	0.920	80	504	1883	1889	-1.572	474	1409	472	1417	0
1	18	4	"sixA"	"STM2387"	4510	15300	100	1002	1097	384	58	61	17	100	100	0	415	432	120	104	105	13	100	100	0	3.035	3.168	3.228	3.176	1.213	3.242	0.943	80	462	1255	1367	1.602	944	311	1039	328	0
1	19	4	"fes"	"STM0586"	4690	15310	80	618	665	237	58	61	20	100	100	0	175	185	45	104	104	12	100	98	0	7.887	7.494	7.670	8.013	1.397	7.275	0.814	52	323	631	688	2.980	560	71	607	81	0
1	20	4	"maa"	"STM0472"	4860	15290	90	613	639	213	58	62	23	100	100	0	619	662	166	105	107	19	100	100	0	1.080	1.043	1.006	1.020	1.190	1.068	0.946	52	374	1069	1138	0.111	555	514	581	557	0
1	21	4	"ybbJ"	"STM0500"	5050	15300	100	575	661	356	57	61	21	100	100	0	367	409	171	105	107	18	100	100	0	1.977	1.987	1.973	1.958	1.283	2.022	0.945	80	471	780	908	0.983	518	262	604	304	0
1	22	4	"allD"	"STM0528"	5230	15290	100	222	245	103	56	60	19	98	96	0	876	862	233	104	104	13	100	100	0	0.215	0.249	0.227	0.224	1.536	0.254	0.809	80	440	938	947	-2.217	166	772	189	758	0
1	23	4	"yfdH"	"STM0558"	5390	15280	90	304	307	86	57	62	24	100	98	0	1005	1011	186	105	110	38	100	100	0	0.274	0.276	0.277	0.265	1.284	0.279	0.900	52	362	1147	1156	-1.865	247	900	250	906	0
1	24	4	""	"STM0573"	5570	15290	90	142	157	65	55	59	19	96	94	0	516	548	171	105	111	35	100	100	0	0.212	0.230	0.205	0.203	1.717	0.227	0.680	52	402	498	545	-2.240	87	411	102	443	0
1	1	5	""	"STM1836"	1490	15510	100	1112	1079	389	62	67	29	100	100	0	1673	1519	478	101	102	12	100	100	0	0.668	0.717	0.692	0.709	1.301	0.704	0.895	80	452	2622	2435	-0.582	1050	1572	1017	1418	0
1	2	5	"ycgN"	"STM1811"	1660	15510	100	898	868	256	60	65	22	100	100	0	889	841	201	102	102	12	100	100	0	1.065	1.093	1.099	1.077	1.245	1.107	0.963	80	438	1625	1547	0.091	838	787	808	739	0
1	3	5	"kdsA"	"STM1772"	1840	15500	100	3575	3487	1178	68	221	510	97	92	0	1177	1127	307	109	365	763	86	5	0	3.284	3.359	3.417	3.195	1.319	3.045	0.449	80	430	4575	4437	1.715	3507	1068	3419	1018	100
1	4	5	"galU"	"STM1752"	2010	15490	100	2845	2488	1186	73	327	635	83	81	0	1490	1728	1016	115	496	886	78	46	0	2.016	1.497	1.410	1.552	1.651	1.089	0.625	80	433	4147	4028	1.011	2772	1375	2415	1613	-100
1	5	5	"yeaB"	"STM1825"	2210	15500	90	453	462	93	62	74	57	100	100	0	584	581	113	102	106	23	100	100	0	0.811	0.835	0.830	0.834	1.211	0.808	0.924	52	372	873	879	-0.302	391	482	400	479	0
1	6	5	""	"STM1808"	2370	15490	90	504	497	110	58	65	36	100	100	0	643	631	81	103	107	35	100	100	0	0.826	0.831	0.799	0.815	1.247	0.845	0.917	52	357	986	967	-0.276	446	540	439	528	0
1	7	5	""	"STM4011"	2550	15500	100	483	510	176	57	63	29	100	100	0	1183	1152	262	103	107	32	100	100	0	0.394	0.432	0.403	0.413	1.357	0.430	0.866	80	442	1506	1502	-1.342	426	1080	453	1049	0
1	8	5	"yihG"	"STM3998"	2720	15490	90	668	661	203	59	64	28	100	100	0	996	1010	236	103	108	35	100	100	0	0.682	0.664	0.659	0.644	1.245	0.669	0.930	52	364	1502	1509	-0.552	609	893	602	907	0
1	9	5	"argC"	"STM4121"	2910	15500	100	2958	2766	637	56	61	24	100	100	0	889	858	161	104	107	32	100	100	0	3.697	3.594	3.597	3.565	1.144	3.640	0.980	80	439	3687	3464	1.886	2902	785	2710	754	0
1	10	5	"ego"	"STM4074"	3090	15500	100	268	282	106	54	56	15	100	98	0	997	1001	257	102	103	12	100	100	0	0.239	0.254	0.234	0.237	1.352	0.260	0.875	80	430	1109	1127	-2.064	214	895	228	899	0
1	11	5	"cpxP"	"STM4060"	3270	15500	100	1472	1478	237	56	61	24	100	100	0	549	547	75	103	103	12	100	100	0	3.175	3.203	3.156	3.201	1.151	3.239	0.967	80	418	1862	1866	1.667	1416	446	1422	444	0
1	12	5	""	"Not LT2a86"	3440	15490	100	202	218	91	56	60	19	100	97	0	321	353	146	104	104	12	100	100	0	0.673	0.651	0.654	0.651	1.435	0.616	0.859	80	408	363	411	-0.572	146	217	162	249	0
1	13	5	"smg"	"STM3404"	3610	15480	90	1147	1189	331	56	66	60	100	100	0	603	594	129	103	107	28	100	100	0	2.182	2.308	2.244	2.287	1.172	2.339	0.967	52	373	1591	1624	1.126	1091	500	1133	491	0
1	14	5	"rpsM"	"STM3418"	3800	15480	100	7935	7574	2401	58	67	50	100	100	0	208	212	39	103	106	25	100	96	0	75.019	68.954	68.495	65.803	1.333	70.142	0.893	80	438	7982	7625	6.229	7877	105	7516	109	0
1	15	5	"rpsH"	"STM3426"	3980	15490	100	11392	11165	3275	59	64	25	100	100	0	219	217	47	103	104	14	98	97	0	97.698	97.421	88.615	86.863	1.103	95.120	0.898	80	408	11449	11220	6.610	11333	116	11106	114	0
1	16	5	"rpsQ"	"STM3431"	4150	15490	100	2306	2318	943	58	62	18	100	100	0	219	222	56	104	104	12	100	100	0	19.548	19.153	19.967	19.611	1.256	18.953	0.926	80	426	2363	2378	4.289	2248	115	2260	118	0
1	17	5	"rplV"	"STM3435"	4330	15480	110	12342	12020	3026	60	76	101	100	100	0	225	226	40	103	103	12	100	100	0	100.672	97.236	89.548	86.529	1.132	97.302	0.912	80	492	12404	12083	6.654	12282	122	11960	123	0
1	18	5	"rplC"	"STM3440"	4520	15490	100	17800	17257	3500	61	79	109	100	100	0	306	324	101	104	104	12	100	100	0	87.817	78.164	81.299	76.404	1.242	76.031	0.868	80	415	17941	17416	6.456	17739	202	17196	220	0
1	19	5	"yjgA"	"STM4437"	4680	15480	90	1056	1083	234	62	77	85	100	100	0	779	783	128	106	113	58	100	100	0	1.477	1.508	1.479	1.502	1.142	1.521	0.969	52	347	1667	1698	0.563	994	673	1021	677	0
1	20	5	"holC"	"STM4476"	4870	15480	100	617	649	224	57	70	74	100	100	0	372	389	105	104	110	51	100	100	0	2.090	2.077	2.053	2.072	1.189	2.095	0.951	80	457	828	877	1.063	560	268	592	285	0
1	21	5	"yjiE"	"STM4511"	5050	15480	100	341	347	78	56	59	16	100	100	0	713	732	142	103	103	12	100	100	0	0.467	0.463	0.447	0.456	1.222	0.455	0.925	80	408	895	920	-1.098	285	610	291	629	0
1	22	5	"fhuF"	"STM4550"	5220	15480	100	1055	1028	244	57	59	15	100	100	0	490	465	98	102	102	12	100	100	0	2.572	2.675	2.626	2.700	1.219	2.683	0.951	80	405	1386	1334	1.363	998	388	971	363	0
1	23	5	"smp"	"STM4577"	5390	15460	90	275	268	57	58	63	25	100	98	0	567	564	90	104	109	37	100	100	0	0.469	0.457	0.452	0.443	1.294	0.461	0.888	52	388	680	670	-1.093	217	463	210	460	0
1	24	5	"arcA"	"STM4598"	5590	15470	100	3442	3182	893	57	61	23	100	100	0	570	566	162	106	110	33	98	98	0	7.295	6.793	6.845	7.022	1.279	6.794	0.961	80	481	3849	3585	2.867	3385	464	3125	460	0
1	1	6	""	"STM3548"	1490	15690	100	214	265	168	62	66	21	97	97	0	570	659	329	101	102	12	100	100	0	0.324	0.364	0.317	0.319	1.613	0.376	0.797	80	464	621	761	-1.626	152	469	203	558	0
1	2	6	"yhgG"	"STM3507"	1660	15680	90	322	333	119	61	66	27	100	100	0	288	308	106	103	104	19	100	100	0	1.411	1.327	1.342	1.337	1.331	1.285	0.850	52	356	446	477	0.497	261	185	272	205	0
1	3	6	"nanA"	"STM3339"	1840	15680	100	790	813	256	61	68	27	100	100	0	1245	1233	314	103	105	19	100	100	0	0.638	0.665	0.655	0.651	1.302	0.664	0.919	80	462	1871	1882	-0.648	729	1142	752	1130	0
1	4	6	"mtgA"	"STM3326"	2030	15680	100	788	845	273	63	203	503	91	13	0	749	779	243	106	290	644	48	3	0	1.128	1.162	1.169	1.170	1.192	1.003	0.824	80	441	1368	1455	0.173	725	643	782	673	100
1	5	6	"yhbZ"	"STM3301"	2200	15680	100	4206	3765	1388	63	68	25	100	100	0	1155	1070	352	103	104	13	100	100	0	3.938	3.828	3.819	3.787	1.250	3.874	0.979	80	430	5195	4669	1.978	4143	1052	3702	967	0
1	6	6	"truB"	"STM3284"	2380	15680	100	3181	2978	1119	62	68	30	100	100	0	842	797	252	103	104	12	100	100	0	4.221	4.202	4.130	4.232	1.268	4.296	0.962	80	451	3858	3610	2.077	3119	739	2916	694	0
1	7	6	"yqhD"	"STM3164"	2560	15680	100	681	659	190	61	64	24	100	100	0	1081	1071	218	102	103	12	100	100	0	0.633	0.617	0.598	0.597	1.263	0.624	0.936	80	408	1599	1567	-0.659	620	979	598	969	0
1	8	6	"yghU"	"STM3140"	2710	15670	90	194	240	141	61	69	32	98	88	0	332	388	199	102	108	27	100	100	0	0.578	0.626	0.597	0.593	1.495	0.638	0.754	52	359	363	465	-0.790	133	230	179	286	0
1	9	6	"mltC"	"STM3112"	2910	15670	100	1164	1154	289	60	66	30	100	100	0	1208	1181	205	103	106	24	100	100	0	0.999	1.015	0.992	0.996	1.171	1.040	0.951	80	434	2209	2172	-0.001	1104	1105	1094	1078	0
1	10	6	"yggJ"	"STM3094"	3080	15670	100	1003	1012	295	56	61	23	100	100	0	814	823	191	102	103	13	100	100	0	1.330	1.326	1.303	1.304	1.209	1.351	0.954	80	408	1659	1677	0.411	947	712	956	721	0
1	11	6	""	"STM3073"	3260	15670	100	261	280	93	55	62	30	100	98	0	625	641	138	103	106	29	100	100	0	0.395	0.418	0.389	0.396	1.426	0.412	0.803	80	420	728	763	-1.341	206	522	225	538	0
1	12	6	"ygfA"	"STM3061"	3440	15660	100	415	431	141	56	61	29	100	100	0	619	647	188	102	106	29	100	100	0	0.694	0.688	0.688	0.681	1.230	0.692	0.937	80	430	876	920	-0.526	359	517	375	545	0
1	13	6	"yeaH"	"STM1284"	3620	15660	110	1198	1170	313	57	62	43	100	98	0	1421	1381	316	102	104	17	100	100	0	0.865	0.870	0.866	0.843	1.222	0.876	0.969	80	504	2460	2392	-0.209	1141	1319	1113	1279	0
1	14	6	"ydiZ"	"STM1325"	3800	15660	100	203	217	58	57	58	17	100	100	0	361	363	85	102	103	12	100	100	0	0.564	0.613	0.582	0.614	1.418	0.617	0.861	80	442	405	421	-0.827	146	259	160	261	0
1	15	6	"aroH"	"STM1347"	3980	15660	100	1171	1221	252	57	59	18	100	100	0	1124	1160	193	103	103	11	100	100	0	1.091	1.101	1.096	1.094	1.181	1.111	0.956	80	408	2135	2221	0.126	1114	1021	1164	1057	0
1	16	6	"orf242"	"STM1390"	4150	15660	100	518	539	164	58	60	18	100	100	0	819	827	206	102	103	12	100	100	0	0.642	0.663	0.636	0.665	1.315	0.662	0.906	80	406	1177	1206	-0.640	460	717	481	725	0
1	17	6	"ydhO"	"STM1432"	4340	15660	100	550	575	191	59	65	62	100	100	0	761	744	198	102	103	12	100	100	0	0.745	0.804	0.775	0.794	1.283	0.818	0.936	80	430	1150	1158	-0.425	491	659	516	642	0
1	18	6	"ydgR"	"STM1452"	4510	15650	100	3523	3266	1085	58	64	36	100	100	0	979	881	272	103	104	16	100	100	0	3.955	4.123	4.108	4.142	1.132	4.119	0.972	80	395	4341	3986	1.984	3465	876	3208	778	0
1	19	6	"ugpC"	"STM3554"	4690	15650	100	875	911	217	59	67	46	100	100	0	1089	1113	182	103	106	21	100	100	0	0.828	0.844	0.846	0.827	1.200	0.852	0.942	80	420	1802	1862	-0.273	816	986	852	1010	0
1	20	6	"ftsX"	"STM3569"	4870	15650	100	1924	1834	540	57	61	21	100	100	0	896	872	214	104	104	13	100	100	0	2.357	2.314	2.262	2.275	1.161	2.348	0.972	80	420	2659	2545	1.237	1867	792	1777	768	0
1	21	6	"yhhM"	"STM3574"	5050	15650	100	296	299	87	57	59	17	100	100	0	460	459	104	104	104	13	100	100	0	0.671	0.682	0.670	0.658	1.380	0.691	0.878	80	420	595	597	-0.575	239	356	242	355	0
1	22	6	"yhhS"	"STM3581"	5230	15640	100	439	429	143	56	59	18	100	98	0	683	657	189	103	104	12	100	100	0	0.660	0.673	0.665	0.662	1.226	0.678	0.954	80	417	963	927	-0.599	383	580	373	554	0
1	23	6	"yhhJ"	"STM3585"	5410	15650	110	458	465	122	57	60	19	100	100	0	1068	1105	253	104	106	23	100	100	0	0.416	0.408	0.408	0.401	1.229	0.405	0.926	80	477	1365	1409	-1.265	401	964	408	1001	0
1	24	6	"gor"	"STM3597"	5580	15640	100	3782	3566	605	57	60	20	100	100	0	1455	1396	216	105	105	12	100	100	0	2.759	2.718	2.720	2.711	1.124	2.727	0.981	80	440	5075	4800	1.464	3725	1350	3509	1291	0
1	1	7	"yicN"	"STM3786"	1480	15870	100	866	880	247	62	65	19	100	100	0	700	705	192	102	103	12	100	100	0	1.344	1.357	1.378	1.376	1.234	1.355	0.953	80	444	1402	1421	0.427	804	598	818	603	0
1	2	7	"yidH"	"STM3805"	1660	15870	100	546	619	293	64	67	20	100	100	0	495	522	178	101	101	13	100	100	0	1.223	1.318	1.274	1.295	1.275	1.391	0.928	80	448	876	976	0.291	482	394	555	421	0
1	3	7	"yidQ"	"STM3810"	1850	15870	100	646	755	406	63	67	22	100	98	0	563	602	299	102	101	13	100	100	0	1.265	1.384	1.365	1.396	1.329	1.387	0.958	80	428	1044	1192	0.339	583	461	692	500	0
1	4	7	""	"STM3820"	2020	15860	100	969	999	437	62	66	21	100	98	0	2020	1964	511	103	102	13	100	100	0	0.473	0.503	0.469	0.467	1.499	0.518	0.862	80	396	2824	2798	-1.080	907	1917	937	1861	0
1	5	7	"torR"	"STM3824"	2190	15860	100	1201	1206	227	65	71	26	100	100	0	1169	1179	159	105	105	13	100	100	0	1.068	1.062	1.043	1.055	1.166	1.069	0.960	80	420	2200	2215	0.094	1136	1064	1141	1074	0
1	6	7	"dgoR"	"STM3830"	2370	15860	100	1082	1098	283	65	72	30	100	100	0	1159	1156	198	105	105	13	100	100	0	0.965	0.983	0.976	0.962	1.182	1.011	0.951	80	408	2071	2084	-0.052	1017	1054	1033	1051	0
1	7	7	"pdxA"	"STM0091"	2540	15860	100	3830	3823	610	62	71	52	100	100	0	1433	1428	235	104	107	23	100	100	0	2.835	2.841	2.806	2.863	1.130	2.840	0.981	80	419	5097	5085	1.503	3768	1329	3761	1324	0
1	8	7	""	"STM0099"	2730	15850	110	152	154	53	61	70	48	71	42	0	383	373	71	102	105	23	100	100	0	0.324	0.343	0.316	0.296	1.786	0.358	0.509	80	504	372	364	-1.627	91	281	93	271	0
1	9	7	"yabB"	"STM0119"	2910	15850	100	1253	1245	477	60	64	23	100	100	0	654	655	231	102	102	12	100	100	0	2.161	2.143	2.139	2.174	1.238	2.151	0.963	80	432	1745	1738	1.112	1193	552	1185	553	0
1	10	7	"murE"	"STM0123"	3080	15840	90	1653	1654	468	60	63	22	100	100	0	718	709	177	102	102	13	100	100	0	2.586	2.626	2.606	2.622	1.141	2.653	0.976	52	356	2209	2201	1.371	1593	616	1594	607	0
1	11	7	"lpxC"	"STM0134"	3270	15850	100	10003	9641	2850	58	62	22	100	100	0	617	598	157	102	102	13	100	100	0	19.311	19.321	19.360	19.518	1.250	19.316	0.977	80	449	10460	10079	4.271	9945	515	9583	496	0
1	12	7	"hofC"	"STM0142"	3450	15840	90	206	234	92	56	59	19	100	100	0	485	548	221	102	102	11	100	100	0	0.392	0.399	0.412	0.395	1.293	0.395	0.882	52	359	533	624	-1.352	150	383	178	446	0
1	13	7	""	"STM1546"	3610	15840	80	174	186	63	56	58	18	100	98	0	375	388	96	102	102	12	100	100	0	0.432	0.455	0.405	0.433	1.403	0.460	0.812	52	314	391	416	-1.210	118	273	130	286	0
1	14	7	""	"STM1550"	3790	15840	90	428	430	102	57	60	23	100	100	0	500	485	75	103	105	21	100	100	0	0.935	0.976	0.996	0.959	1.232	0.992	0.922	52	373	768	755	-0.098	371	397	373	382	0
1	15	7	""	"STM1555"	3970	15840	100	167	175	53	57	61	22	96	95	0	479	482	93	103	105	19	100	100	0	0.293	0.311	0.280	0.290	1.478	0.318	0.781	80	442	486	497	-1.773	110	376	118	379	0
1	16	7	""	"STM1561"	4150	15830	100	266	266	94	56	60	18	98	98	0	857	867	165	102	103	12	100	100	0	0.278	0.275	0.257	0.251	1.537	0.275	0.811	80	430	965	975	-1.846	210	755	210	765	0
1	17	7	"adhP"	"STM1567"	4320	15830	90	919	868	194	59	65	28	100	100	0	1081	1073	211	104	106	27	100	100	0	0.880	0.835	0.844	0.829	1.171	0.837	0.961	52	357	1837	1778	-0.184	860	977	809	969	0
1	18	7	"yddG"	"STM1571"	4500	15830	100	639	624	232	63	212	344	82	30	0	995	946	277	107	186	183	96	91	0	0.649	0.669	0.664	0.644	1.264	0.832	0.778	80	430	1464	1400	-0.624	576	888	561	839	100
1	19	7	"topA"	"STM1714"	4680	15820	100	2583	2313	1209	65	227	358	86	82	0	1284	1168	541	110	195	192	87	82	0	2.145	2.125	2.061	2.016	1.259	2.182	0.979	80	371	3692	3306	1.101	2518	1174	2248	1058	100
1	20	7	"trpH"	"STM1721"	4870	15830	100	959	923	214	60	68	70	100	100	0	926	923	158	103	107	40	100	100	0	1.092	1.052	1.044	1.029	1.185	1.061	0.967	80	430	1722	1683	0.127	899	823	863	820	0
1	21	7	"cls"	"STM1739"	5040	15830	100	742	749	123	57	60	16	100	100	0	1264	1231	131	103	103	12	100	100	0	0.590	0.613	0.603	0.608	1.162	0.610	0.958	80	420	1846	1820	-0.761	685	1161	692	1128	0
1	22	7	"tdk"	"STM1750"	5220	15830	110	1201	1183	305	58	62	20	100	100	0	685	698	197	103	103	12	100	100	0	1.964	1.891	1.916	1.940	1.214	1.858	0.969	80	492	1725	1720	0.974	1143	582	1125	595	0
1	23	7	"narX"	"STM1766"	5400	15820	110	583	593	120	57	61	20	100	100	0	1446	1466	186	104	104	12	100	100	0	0.392	0.394	0.388	0.386	1.226	0.391	0.944	80	467	1868	1898	-1.351	526	1342	536	1362	0
1	24	7	"ychM"	"STM1781"	5580	15820	100	1328	1292	214	56	58	18	100	100	0	1233	1192	196	105	105	12	100	100	0	1.128	1.137	1.144	1.147	1.164	1.126	0.975	80	452	2400	2323	0.173	1272	1128	1236	1087	0
1	1	8	""	"STM2303"	1490	16040	100	736	736	288	61	65	22	100	100	0	555	550	183	102	103	15	100	100	0	1.490	1.507	1.498	1.512	1.305	1.529	0.946	80	428	1128	1123	0.575	675	453	675	448	0
1	2	8	"nuoL"	"STM2318"	1660	16040	100	4607	4055	1551	63	70	59	100	100	0	1751	1589	488	102	105	20	100	100	0	2.756	2.685	2.711	2.551	1.255	2.788	0.981	80	376	6193	5479	1.462	4544	1649	3992	1487	0
1	3	8	"nuoA"	"STM2328"	1840	16040	100	1532	1539	360	62	70	56	100	100	0	727	732	144	102	104	19	100	100	0	2.352	2.344	2.347	2.337	1.160	2.376	0.960	80	420	2095	2107	1.234	1470	625	1477	630	0
1	4	8	"yfbT"	"STM2334"	2020	16030	100	1252	1242	321	62	66	24	100	100	0	501	485	99	101	102	13	100	100	0	2.975	3.073	3.132	3.093	1.233	3.125	0.958	80	430	1590	1564	1.573	1190	400	1180	384	0
1	5	8	""	"STM2340"	2190	16030	90	572	570	173	63	68	27	100	100	0	988	967	199	103	104	17	100	100	0	0.575	0.587	0.585	0.567	1.297	0.624	0.900	52	356	1394	1371	-0.798	509	885	507	864	0
1	6	8	""	"STM2344"	2370	16030	100	424	427	124	65	70	29	100	100	0	804	781	170	104	105	16	100	100	0	0.513	0.535	0.501	0.524	1.366	0.531	0.878	80	440	1059	1039	-0.963	359	700	362	677	0
1	7	8	""	"STM2528"	2560	16030	100	484	522	184	65	69	24	100	98	0	1101	1093	183	103	104	13	100	100	0	0.420	0.462	0.418	0.430	1.395	0.485	0.865	80	419	1417	1447	-1.252	419	998	457	990	0
1	8	8	"nifU"	"STM2542"	2730	16030	100	2976	2947	846	63	70	26	100	100	0	498	476	123	101	102	12	100	100	0	7.338	7.691	7.834	7.906	1.210	7.740	0.967	80	430	3310	3259	2.875	2913	397	2884	375	0
1	9	8	"yjdL"	"STM2560"	2910	16020	90	730	765	172	64	70	28	100	100	0	1447	1408	220	101	101	12	100	100	0	0.495	0.536	0.538	0.529	1.193	0.537	0.949	52	363	2012	2008	-1.015	666	1346	701	1307	0
1	10	8	"yfhK"	"STM2564"	3080	16020	110	514	527	200	60	64	24	98	98	0	774	743	210	102	103	13	100	100	0	0.676	0.729	0.695	0.704	1.422	0.745	0.891	80	492	1126	1108	-0.566	454	672	467	641	0
1	11	8	""	"STM2575"	3260	16020	100	440	436	115	59	63	26	100	100	0	1153	1156	198	102	102	14	100	100	0	0.363	0.358	0.341	0.344	1.349	0.358	0.890	80	430	1432	1431	-1.464	381	1051	377	1054	0
1	12	8	""	"STM2590"	3440	16020	100	272	278	71	57	62	21	100	100	0	872	871	154	100	101	11	100	100	0	0.278	0.287	0.276	0.278	1.294	0.284	0.864	80	442	987	992	-1.844	215	772	221	771	0
1	13	8	"yraO"	"STM3266"	3620	16020	100	1591	1561	379	56	59	20	100	100	0	735	723	162	100	101	12	100	100	0	2.417	2.416	2.391	2.440	1.176	2.425	0.966	80	430	2170	2128	1.273	1535	635	1505	623	0
1	14	8	"yhbU"	"STM3274"	3790	16020	100	338	354	123	57	60	22	100	100	0	1106	1100	188	103	104	20	100	100	0	0.280	0.298	0.284	0.285	1.449	0.289	0.763	80	440	1284	1294	-1.836	281	1003	297	997	0
1	15	8	""	"STM3278"	3970	16020	100	255	265	92	56	59	18	97	96	0	821	806	183	103	106	17	100	100	0	0.277	0.297	0.293	0.278	1.413	0.301	0.852	80	420	917	912	-1.851	199	718	209	703	0
1	16	8	"yhbC"	"STM3288"	4150	16020	110	1788	1782	378	56	61	25	100	100	0	424	415	71	103	104	15	100	100	0	5.396	5.532	5.461	5.576	1.166	5.626	0.959	80	492	2053	2038	2.432	1732	321	1726	312	0
1	17	8	"mrsA"	"STM3294"	4330	16020	100	2946	2934	376	58	69	45	100	100	0	1110	1109	136	103	107	44	100	100	0	2.868	2.859	2.873	2.864	1.093	2.872	0.974	80	439	3895	3882	1.520	2888	1007	2876	1006	0
1	18	8	"rplU"	"STM3304"	4510	16010	100	4030	4143	1810	63	151	261	100	100	0	273	288	97	105	150	145	60	7	0	23.613	22.295	22.475	22.819	1.287	22.346	0.630	80	378	4135	4263	4.562	3967	168	4080	183	100
1	19	8	"ybgJ"	"STM0712"	4660	15970	120	880	1015	593	69	205	327	99	82	0	600	920	1445	109	179	174	100	93	0	1.652	1.166	1.605	1.560	1.404	0.501	0.588	120	518	1302	1757	0.724	811	491	946	811	100
1	20	8	""	"STM0719"	4870	16010	100	344	355	100	59	65	24	100	100	0	1160	1184	109	104	107	20	100	100	0	0.270	0.274	0.263	0.262	1.345	0.273	0.855	80	453	1341	1376	-1.890	285	1056	296	1080	0
1	21	8	""	"STM0725"	5040	16000	90	100	116	70	56	59	17	78	59	0	274	293	101	104	107	20	100	100	0	0.259	0.317	0.267	0.243	2.485	0.375	0.510	52	341	214	249	-1.950	44	170	60	189	0
1	22	8	"sdhA"	"STM0734"	5210	16010	100	1956	1858	592	58	62	20	100	100	0	1231	1167	329	104	105	16	100	100	0	1.684	1.693	1.689	1.720	1.265	1.703	0.966	80	442	3025	2863	0.752	1898	1127	1800	1063	0
1	23	8	"tolQ"	"STM0745"	5400	16000	100	1202	1215	297	58	63	27	100	100	0	675	692	131	104	104	12	100	100	0	2.004	1.968	1.990	1.937	1.213	2.002	0.959	80	430	1715	1745	1.003	1144	571	1157	588	0
1	24	8	"nadA"	"STM0756"	5570	15990	110	618	606	182	55	59	24	100	98	0	1150	1129	247	103	104	12	100	100	0	0.538	0.537	0.515	0.516	1.285	0.537	0.926	80	510	1610	1577	-0.895	563	1047	551	1026	0
1	1	9	"yliJ"	"STM0862"	1490	16210	100	1597	1589	484	61	66	31	100	100	0	1221	1202	290	104	111	37	100	100	0	1.375	1.392	1.398	1.355	1.246	1.423	0.971	80	439	2653	2626	0.460	1536	1117	1528	1098	0
1	2	9	""	"STM0869"	1660	16210	130	545	579	183	63	71	53	98	98	0	1132	1101	206	105	111	36	100	100	0	0.469	0.518	0.472	0.494	1.403	0.528	0.880	120	568	1509	1512	-1.091	482	1027	516	996	0
1	3	9	"potF"	"STM0877"	1840	16210	90	533	535	171	60	64	22	100	100	0	997	992	219	102	105	16	100	100	0	0.528	0.534	0.502	0.517	1.248	0.534	0.913	52	355	1368	1365	-0.920	473	895	475	890	0
1	4	9	""	"STM0884"	2020	16220	100	658	674	196	60	63	22	100	100	0	1973	1893	391	101	102	13	100	100	0	0.319	0.343	0.334	0.338	1.244	0.345	0.937	80	450	2470	2406	-1.646	598	1872	614	1792	0
1	5	9	""	"STM0893"	2200	16210	90	675	663	124	60	66	25	100	100	0	1771	1792	196	101	104	22	100	100	0	0.368	0.357	0.345	0.351	1.217	0.356	0.930	52	387	2285	2294	-1.441	615	1670	603	1691	0
1	6	9	""	"STM0897"	2380	16210	100	345	361	148	65	70	31	100	97	0	905	900	167	103	105	20	100	100	0	0.349	0.371	0.328	0.334	1.498	0.384	0.788	80	442	1082	1093	-1.518	280	802	296	797	0
1	7	9	""	"STM1032"	2560	16210	100	515	600	232	66	70	25	100	100	0	1229	1358	414	103	105	18	100	100	0	0.399	0.425	0.395	0.412	1.337	0.428	0.878	80	432	1575	1789	-1.326	449	1126	534	1255	0
1	8	9	""	"STM1036"	2740	16210	100	393	389	137	66	71	27	100	98	0	942	917	251	101	104	18	100	100	0	0.389	0.396	0.387	0.379	1.396	0.403	0.898	80	430	1168	1139	-1.363	327	841	323	816	0
1	9	9	""	"STM1041"	2900	16210	90	498	525	198	66	70	27	100	100	0	1164	1187	332	100	102	17	100	100	0	0.406	0.422	0.418	0.404	1.300	0.430	0.898	52	370	1496	1546	-1.300	432	1064	459	1087	0
1	10	9	"metH"	"STM4188"	3090	16200	100	675	710	326	62	67	24	98	98	0	951	933	343	101	102	17	100	100	0	0.721	0.779	0.757	0.728	1.399	0.802	0.907	80	469	1463	1480	-0.472	613	850	648	832	0
1	11	9	""	"STM4197"	3270	16210	110	101	123	83	61	65	22	58	45	0	249	305	211	99	100	12	100	98	0	0.267	0.301	0.263	0.212	3.021	0.286	0.498	80	492	190	268	-1.907	40	150	62	206	0
1	12	9	""	"STM4201"	3450	16200	100	231	237	79	59	63	21	98	96	0	785	787	195	100	101	12	100	100	0	0.251	0.259	0.246	0.242	1.485	0.255	0.800	80	420	857	865	-1.994	172	685	178	687	0
1	13	9	"mntH"	"STM2408"	3620	16200	100	2512	2473	346	59	63	23	100	100	0	1579	1557	218	101	102	13	100	100	0	1.660	1.658	1.662	1.665	1.105	1.654	0.982	80	418	3931	3870	0.731	2453	1478	2414	1456	0
1	14	9	"pduN"	"STM2049"	3800	16200	90	109	116	45	59	63	26	78	40	0	347	371	111	101	103	19	100	100	0	0.203	0.211	0.206	0.168	2.156	0.221	0.592	52	358	296	327	-2.299	50	246	57	270	0
1	15	9	""	"STM2636"	3970	16190	110	708	705	122	56	62	33	100	100	0	1671	1665	237	102	114	64	100	100	0	0.416	0.415	0.401	0.413	1.169	0.415	0.950	80	478	2221	2212	-1.267	652	1569	649	1563	0
1	16	9	"rplI"	"STM4394"	4150	16200	110	5018	4966	1229	56	67	42	100	100	0	349	349	70	102	113	63	97	95	0	20.089	19.879	19.968	20.144	1.173	20.907	0.802	80	492	5209	5157	4.328	4962	247	4910	247	0
1	17	9	"sitC"	"STM2863"	4340	16190	100	5206	5371	1646	57	68	45	100	100	0	731	763	202	103	105	42	100	100	0	8.199	8.052	8.174	8.032	1.104	8.145	0.964	80	428	5777	5974	3.035	5149	628	5314	660	0
1	18	9	"bcfD"	"STM0024"	4510	16190	100	146	161	76	57	64	30	88	63	0	572	572	201	102	103	11	100	100	0	0.189	0.221	0.203	0.189	1.771	0.230	0.607	80	430	559	574	-2.401	89	470	104	470	0
1	19	9	""	"PSLT065"	4690	16180	80	81	88	30	59	62	21	51	23	0	230	238	78	101	102	11	100	100	0	0.171	0.212	0.193	0.188	2.530	0.172	0.211	52	334	151	166	-2.552	22	129	29	137	0
1	20	9	"trbD"	"PSLT083"	4880	16180	90	107	115	43	57	61	19	84	61	0	314	319	127	101	101	12	100	100	0	0.235	0.266	0.243	0.247	1.809	0.240	0.502	52	370	263	276	-2.091	50	213	58	218	0
1	21	9	"yneG"	"STM1526"	5050	16180	100	102	111	37	56	61	20	83	60	0	245	244	65	100	102	11	100	100	0	0.317	0.382	0.350	0.343	2.031	0.359	0.432	80	440	191	199	-1.656	46	145	55	144	0
1	22	9	"dcuS"	"STM4304"	5220	16190	100	887	879	143	59	63	27	100	100	0	1694	1674	168	102	110	42	100	100	0	0.520	0.522	0.518	0.517	1.178	0.522	0.950	80	420	2420	2392	-0.943	828	1592	820	1572	0
1	23	9	"yjdE"	"STM4294"	5400	16180	100	631	642	105	57	64	32	100	100	0	1473	1462	98	103	111	44	100	100	0	0.419	0.430	0.422	0.425	1.182	0.430	0.947	80	432	1944	1944	-1.255	574	1370	585	1359	0
1	24	9	""	"STM4307"	5570	16170	90	132	151	73	54	57	19	98	90	0	345	391	172	103	105	22	100	100	0	0.322	0.337	0.328	0.303	1.876	0.327	0.711	52	378	320	385	-1.633	78	242	97	288	0
1	1	10	""	"STM4597"	1480	16400	90	143	181	110	58	62	18	96	96	0	240	273	113	100	102	14	100	100	0	0.607	0.711	0.674	0.623	1.717	0.806	0.744	52	385	225	296	-0.720	85	140	123	173	0
1	2	10	""	"STM0257"	1670	16380	90	358	399	248	61	65	21	98	92	0	896	884	402	101	104	19	100	100	0	0.374	0.432	0.416	0.369	1.517	0.481	0.870	52	366	1092	1121	-1.420	297	795	338	783	0
1	3	10	""	"STM0275"	1840	16390	80	96	101	50	59	62	17	63	53	0	270	259	58	101	103	17	98	98	0	0.219	0.266	0.238	0.195	3.325	0.205	0.173	52	322	206	200	-2.191	37	169	42	158	0
1	4	10	""	"STM0284"	2020	16390	100	73	82	34	61	64	20	35	20	0	163	172	68	101	103	16	93	82	0	0.194	0.296	0.352	0.286	3.001	0.306	0.192	80	442	74	92	-2.369	12	62	21	71	0
1	5	10	""	"STM0292"	2190	16390	70	131	129	34	64	67	21	93	68	0	295	297	62	104	111	43	100	96	0	0.351	0.337	0.324	0.280	1.951	0.307	0.493	32	236	258	258	-1.511	67	191	65	193	0
1	6	10	"safB"	"STM0300"	2380	16390	110	289	288	100	63	69	24	96	92	0	582	567	133	103	106	30	100	100	0	0.472	0.485	0.458	0.435	1.528	0.501	0.848	80	512	705	689	-1.084	226	479	225	464	0
1	7	10	"ycfM"	"STM1207"	2550	16380	90	547	566	158	66	71	25	100	100	0	382	387	83	103	104	14	100	100	0	1.724	1.761	1.698	1.745	1.227	1.756	0.909	52	364	760	784	0.786	481	279	500	284	0
1	8	10	"ycfS"	"STM1215"	2730	16390	90	530	609	384	66	72	28	100	100	0	415	456	218	101	102	13	100	100	0	1.478	1.530	1.443	1.462	1.403	1.619	0.915	52	373	778	898	0.563	464	314	543	355	0
1	9	10	"ycfD"	"STM1229"	2920	16390	110	2251	2208	422	67	72	28	100	100	0	1357	1334	215	101	102	13	100	100	0	1.739	1.736	1.724	1.725	1.144	1.751	0.971	80	501	3440	3374	0.798	2184	1256	2141	1233	0
1	10	10	"icdA"	"STM1238"	3090	16390	90	366	478	378	66	71	26	100	100	0	181	229	171	100	101	13	100	98	0	3.704	3.194	3.547	3.612	1.441	2.837	0.784	52	372	381	541	1.889	300	81	412	129	0
1	11	10	""	"STM1261"	3280	16390	100	87	101	47	63	68	26	46	21	0	207	211	56	100	101	13	100	100	0	0.224	0.342	0.241	0.243	2.523	0.409	0.249	80	426	131	149	-2.157	24	107	38	111	0
1	12	10	""	"STM1273"	3450	16380	100	223	245	99	61	65	21	100	98	0	555	571	117	100	101	12	100	100	0	0.356	0.391	0.340	0.354	1.517	0.407	0.761	80	396	617	655	-1.490	162	455	184	471	0
1	13	10	"ydgA"	"STM1466"	3620	16370	100	3515	3138	1236	59	63	19	100	100	0	1303	1231	391	101	101	11	100	100	0	2.875	2.725	2.725	2.646	1.209	2.816	0.979	80	418	4658	4209	1.524	3456	1202	3079	1130	0
1	14	10	""	"STM1472"	3810	16380	100	519	519	157	58	62	19	100	100	0	1550	1485	264	102	103	12	100	100	0	0.318	0.333	0.327	0.321	1.286	0.334	0.899	80	440	1909	1844	-1.651	461	1448	461	1383	0
1	15	10	""	"STM1481"	3990	16380	110	988	997	198	57	61	24	100	100	0	1440	1400	274	102	105	37	100	100	0	0.696	0.724	0.727	0.726	1.171	0.722	0.966	80	466	2269	2238	-0.523	931	1338	940	1298	0
1	16	10	"ynfL"	"STM1487"	4160	16380	100	398	424	158	57	61	21	100	100	0	817	822	253	101	102	13	100	100	0	0.476	0.509	0.475	0.491	1.299	0.510	0.917	80	396	1057	1088	-1.070	341	716	367	721	0
1	17	10	""	"STM1494"	4330	16380	100	216	219	55	56	59	17	100	100	0	733	728	85	102	103	13	100	100	0	0.254	0.260	0.250	0.249	1.377	0.251	0.811	80	418	791	789	-1.980	160	631	163	626	0
1	18	10	"ynfC"	"STM1501"	4510	16370	100	307	318	94	56	61	27	100	100	0	420	440	113	104	104	12	100	100	0	0.794	0.780	0.791	0.776	1.264	0.769	0.921	80	420	567	598	-0.332	251	316	262	336	0
1	19	10	""	"STM2780"	4690	16370	100	1387	1359	433	58	62	21	100	100	0	1230	1142	325	102	103	13	100	100	0	1.178	1.251	1.223	1.254	1.228	1.266	0.974	80	438	2457	2341	0.237	1329	1128	1301	1040	0
1	20	10	""	"STM2788"	4870	16370	100	160	178	91	59	62	22	92	80	0	376	389	161	101	102	14	100	98	0	0.367	0.413	0.379	0.380	1.603	0.433	0.738	80	439	376	407	-1.445	101	275	119	288	0
1	21	10	"ygaU"	"STM2795"	5050	16370	100	226	229	96	58	62	24	97	92	0	484	475	166	102	102	12	100	100	0	0.440	0.458	0.441	0.433	1.497	0.463	0.850	80	440	550	544	-1.185	168	382	171	373	0
1	22	10	"yihD"	"STM3995"	5230	16360	90	186	188	71	58	61	23	96	90	0	238	243	53	102	103	12	100	100	0	0.941	0.922	0.860	0.862	1.791	0.976	0.666	52	350	264	271	-0.087	128	136	130	141	0
1	23	10	""	"STM4015"	5400	16360	100	323	335	88	57	61	18	100	100	0	1024	1020	154	102	104	16	100	100	0	0.289	0.303	0.288	0.293	1.333	0.300	0.853	80	432	1188	1196	-1.793	266	922	278	918	0
1	24	10	"fdhE"	"STM4034"	5580	16360	110	692	735	212	54	58	18	100	100	0	519	529	120	102	104	17	100	100	0	1.530	1.595	1.600	1.581	1.159	1.628	0.951	80	534	1055	1108	0.614	638	417	681	427	0
1	1	11	""	"STM2940"	1500	16570	100	445	451	178	58	61	21	97	97	0	1124	1039	304	101	102	12	100	100	0	0.378	0.419	0.399	0.387	1.387	0.427	0.908	80	453	1410	1331	-1.402	387	1023	393	938	0
1	2	11	"ygcB"	"STM2944"	1680	16570	100	1251	1308	422	60	63	22	100	100	0	3549	3513	765	101	102	13	100	100	0	0.345	0.366	0.349	0.350	1.288	0.371	0.937	80	425	4639	4660	-1.534	1191	3448	1248	3412	0
1	3	11	"relA"	"STM2956"	1840	16570	100	857	882	346	60	62	17	100	100	0	416	429	125	101	102	13	100	100	0	2.530	2.506	2.611	2.480	1.322	2.612	0.945	80	416	1112	1150	1.339	797	315	822	328	0
1	4	11	"yqcD"	"STM2968"	2020	16570	100	336	351	133	60	64	19	100	100	0	368	390	109	102	103	12	100	100	0	1.038	1.010	0.974	0.977	1.385	1.042	0.836	80	442	542	579	0.053	276	266	291	288	0
1	5	11	"fucP"	"STM2975"	2210	16570	100	432	445	172	61	65	28	100	98	0	1211	1180	216	102	104	29	100	100	0	0.335	0.356	0.331	0.326	1.467	0.364	0.833	80	452	1480	1462	-1.580	371	1109	384	1078	0
1	6	11	"fucU"	"STM2978"	2370	16560	90	227	254	108	64	70	25	100	98	0	612	615	68	102	104	18	100	100	0	0.320	0.370	0.330	0.336	1.547	0.377	0.649	52	354	673	703	-1.646	163	510	190	513	0
1	7	11	"exbB"	"STM3159"	2560	16570	110	5058	4746	1416	68	74	28	100	100	0	867	808	233	103	105	16	98	98	0	6.531	6.635	6.667	6.780	1.191	6.576	0.978	80	511	5754	5383	2.707	4990	764	4678	705	0
1	8	11	"ygiR"	"STM3168"	2740	16560	100	1726	1749	554	68	74	33	100	100	0	1584	1502	415	103	105	21	100	100	0	1.120	1.202	1.207	1.188	1.144	1.214	0.973	80	420	3139	3080	0.163	1658	1481	1681	1399	0
1	9	11	"ygiW"	"STM3176"	2910	16560	100	416	414	136	68	74	32	98	98	0	350	344	80	101	104	22	100	100	0	1.398	1.424	1.400	1.377	1.346	1.492	0.902	80	418	597	589	0.483	348	249	346	243	0
1	10	11	"STMF1.41"	"Not LT2a92"	3090	16560	80	147	157	66	66	74	28	90	73	0	113	113	17	99	100	12	51	28	0	5.786	6.500	5.500	5.178	2.934	15.808	0.058	52	308	95	105	2.532	81	14	91	14	0
1	11	11	""	"STM2668"	3270	16560	110	852	849	230	67	73	31	100	100	0	1310	1265	221	101	103	15	100	100	0	0.649	0.672	0.659	0.654	1.219	0.685	0.938	80	466	1994	1946	-0.623	785	1209	782	1164	0
1	12	11	""	"STM2682"	3440	16550	100	129	171	164	63	67	24	78	66	0	190	213	130	100	101	15	96	90	0	0.733	0.956	0.810	0.789	1.820	1.183	0.867	80	418	156	221	-0.447	66	90	108	113	0
1	13	11	""	"STM0497"	3620	16540	90	267	285	118	61	63	20	100	100	0	780	761	199	102	101	12	100	100	0	0.304	0.340	0.299	0.316	1.408	0.354	0.780	52	366	884	883	-1.719	206	678	224	659	0
1	14	11	"tesA"	"STM0506"	3800	16550	100	1112	1077	203	59	62	19	100	100	0	715	698	115	102	102	12	100	100	0	1.718	1.708	1.741	1.711	1.163	1.720	0.971	80	418	1666	1614	0.781	1053	613	1018	596	0
1	15	11	"allR"	"STM0516"	3970	16550	100	1262	1170	371	59	61	18	100	100	0	893	819	251	100	100	12	100	98	0	1.517	1.545	1.548	1.612	1.274	1.536	0.982	80	419	1996	1830	0.601	1203	793	1111	719	0
1	16	11	"allP"	"STM0522"	4160	16550	100	391	407	94	57	61	20	100	100	0	1364	1358	145	101	103	15	100	100	0	0.264	0.278	0.268	0.271	1.266	0.276	0.899	80	430	1597	1607	-1.919	334	1263	350	1257	0
1	17	11	"glxK"	"STM0525"	4340	16550	110	421	425	102	57	60	17	100	100	0	1329	1323	228	103	106	18	100	100	0	0.297	0.302	0.282	0.295	1.266	0.296	0.925	80	440	1590	1588	-1.752	364	1226	368	1220	0
1	18	11	"ylbF"	"STM0531"	4510	16540	100	171	181	68	56	59	19	97	88	0	726	675	172	102	103	16	100	100	0	0.184	0.218	0.213	0.199	1.511	0.219	0.783	80	418	739	698	-2.440	115	624	125	573	0
1	19	11	"yhgN"	"STM3540"	4690	16540	100	134	138	45	56	60	19	96	83	0	314	307	84	101	101	11	100	98	0	0.366	0.398	0.379	0.389	1.678	0.397	0.648	80	408	291	288	-1.449	78	213	82	206	0
1	20	11	""	"STM2186"	4860	16540	100	390	406	121	56	60	21	100	100	0	1320	1317	188	102	103	14	100	100	0	0.274	0.288	0.267	0.277	1.335	0.284	0.856	80	428	1552	1565	-1.867	334	1218	350	1215	0
1	21	11	"folE"	"STM2193"	5040	16530	90	413	396	95	56	61	20	100	100	0	316	309	67	104	105	15	100	100	0	1.684	1.659	1.760	1.680	1.279	1.656	0.885	52	363	569	545	0.752	357	212	340	205	0
1	22	11	"yeiH"	"STM2202"	5220	16530	90	410	390	115	55	59	19	100	100	0	471	453	102	101	102	22	100	100	0	0.959	0.952	0.951	0.930	1.244	0.977	0.929	52	382	725	687	-0.060	355	370	335	352	0
1	23	11	""	"STM2225"	5400	16540	100	301	303	122	56	58	16	100	98	0	394	399	131	102	103	14	100	100	0	0.839	0.832	0.822	0.802	1.339	0.844	0.890	80	453	537	544	-0.253	245	292	247	297	0
1	24	11	""	"STM2235"	5580	16520	90	258	247	76	53	56	15	98	98	0	883	853	198	101	102	12	100	100	0	0.262	0.258	0.239	0.250	1.318	0.261	0.851	52	370	987	946	-1.932	205	782	194	752	0
1	1	12	"phoP"	"STM1231"	1480	16740	100	1952	2051	1058	58	62	23	100	100	0	328	346	137	100	100	11	100	100	0	8.307	8.102	8.546	8.190	1.335	8.167	0.948	80	455	2122	2239	3.054	1894	228	1993	246	0
1	2	12	"phoP"	"STM1231"	1670	16750	100	3268	3234	1397	60	63	26	100	100	0	470	466	172	101	101	12	98	97	0	8.694	8.696	8.742	9.177	1.368	8.632	0.975	80	430	3577	3539	3.120	3208	369	3174	365	0
1	3	12	"phoP"	"STM1231"	1850	16750	110	4552	4434	1236	60	66	27	100	100	0	623	602	170	100	101	12	100	100	0	8.589	8.713	8.709	8.947	1.183	8.606	0.962	80	467	5015	4876	3.102	4492	523	4374	502	0
1	4	12	"phoQ"	"STM1230"	2020	16740	90	1047	1106	449	61	68	29	100	100	0	403	402	132	100	102	16	100	100	0	3.254	3.460	3.453	3.502	1.204	3.536	0.954	52	362	1289	1347	1.702	986	303	1045	302	0
1	5	12	"phoQ"	"STM1230"	2220	16750	110	6674	6671	449	62	68	40	100	100	0	1611	1626	140	101	104	40	100	100	0	4.379	4.334	4.349	4.342	1.073	4.304	0.966	80	487	8122	8134	2.131	6612	1510	6609	1525	0
1	6	12	"hupA"	"STM4170"	2380	16740	90	1635	1513	354	65	74	31	100	100	0	272	271	51	101	102	12	100	100	0	9.181	8.518	8.521	8.552	1.271	8.758	0.923	52	346	1741	1618	3.199	1570	171	1448	170	0
1	7	12	"sopB"	"STM1091"	2550	16740	100	1727	1764	797	65	73	28	100	100	0	500	520	204	101	101	12	100	100	0	4.165	4.055	4.153	4.129	1.220	4.066	0.958	80	418	2061	2118	2.058	1662	399	1699	419	0
1	8	12	"pipC"	"STM0375"	2740	16740	100	863	876	320	67	71	23	100	100	0	312	309	77	100	101	12	100	100	0	3.755	3.871	3.843	3.877	1.268	4.028	0.921	80	430	1008	1018	1.909	796	212	809	209	0
1	9	12	"pipC"	"STM0375"	2920	16740	100	1230	1157	395	69	73	28	100	100	0	401	387	110	102	102	11	98	98	0	3.883	3.818	3.892	3.976	1.407	3.870	0.929	80	408	1460	1373	1.957	1161	299	1088	285	0
1	10	12	"pipC"	"STM0375"	3090	16730	100	1236	1228	378	66	72	25	100	100	0	402	399	99	101	101	11	100	100	0	3.887	3.899	3.770	3.873	1.298	3.968	0.940	80	430	1471	1460	1.959	1170	301	1162	298	0
1	11	12	"ssrB"	"STM1391"	3270	16730	90	530	537	127	70	77	31	100	100	0	733	752	122	100	101	14	100	100	0	0.727	0.716	0.732	0.702	1.287	0.720	0.864	52	357	1093	1119	-0.461	460	633	467	652	0
1	12	12	"ssrB"	"STM1391"	3450	16730	100	480	503	196	68	72	26	100	100	0	714	704	160	100	101	14	100	100	0	0.671	0.720	0.657	0.673	1.401	0.758	0.843	80	430	1026	1039	-0.576	412	614	435	604	0
1	13	12	"lrp"	"STM0959"	3620	16730	100	989	1009	431	64	68	22	100	100	0	285	294	100	100	100	11	100	98	0	5.000	4.871	4.901	5.047	1.327	4.817	0.944	80	436	1110	1139	2.322	925	185	945	194	0
1	14	12	"lrp"	"STM0959"	3810	16730	100	2556	2486	443	59	63	19	100	100	0	583	571	95	101	101	12	100	100	0	5.180	5.164	5.162	5.191	1.152	5.171	0.957	80	418	2979	2897	2.373	2497	482	2427	470	0
1	15	12	"gyrA"	"STM2272"	3970	16720	90	2354	2319	825	59	63	20	100	100	0	569	577	170	100	100	12	100	100	0	4.893	4.738	4.736	4.706	1.186	4.733	0.948	52	347	2764	2737	2.291	2295	469	2260	477	0
1	16	12	"gyrA"	"STM2272"	4150	16720	90	2722	2841	975	58	63	22	100	100	0	646	677	215	101	101	12	100	100	0	4.888	4.832	4.908	4.853	1.170	4.867	0.964	52	372	3209	3359	2.289	2664	545	2783	576	0
1	17	12	"gyrA"	"STM2272"	4340	16720	110	7602	7090	1706	57	61	20	100	100	0	1461	1415	250	101	101	12	100	100	0	5.548	5.352	5.435	5.251	1.166	5.490	0.977	80	488	8905	8347	2.472	7545	1360	7033	1314	0
1	18	12	"csrA"	"STM2826"	4520	16730	100	301	302	99	55	59	22	100	98	0	222	216	43	100	100	12	100	97	0	2.016	2.129	2.081	2.130	1.384	2.248	0.860	80	418	368	363	1.012	246	122	247	116	0
1	19	12	"crp"	"STM3466"	4690	16720	100	533	552	226	54	58	17	100	100	0	304	317	91	100	100	11	100	100	0	2.348	2.295	2.271	2.239	1.326	2.402	0.919	80	408	683	715	1.231	479	204	498	217	0
1	20	12	"yhhP"	"STM3578"	4860	16720	90	123	124	35	57	60	17	94	84	0	200	202	40	100	101	11	100	98	0	0.660	0.657	0.674	0.625	1.714	0.680	0.579	52	362	166	169	-0.599	66	100	67	102	0
1	21	12	"yhhP"	"STM3578"	5050	16710	90	149	154	35	56	59	18	100	100	0	241	238	34	101	101	12	100	100	0	0.664	0.715	0.690	0.689	1.507	0.765	0.657	52	395	233	235	-0.590	93	140	98	137	0
1	22	12	"topA"	"STM1714"	5230	16710	90	250	271	106	55	59	20	100	100	0	218	225	70	99	101	21	100	90	0	1.639	1.714	1.764	1.788	1.370	1.676	0.730	52	382	314	342	0.713	195	119	216	126	0
1	23	12	"topA"	"STM1714"	5410	16720	100	3666	3560	704	57	60	20	100	100	0	1769	1705	337	102	102	12	100	100	0	2.165	2.185	2.206	2.196	1.115	2.184	0.977	80	418	5276	5106	1.114	3609	1667	3503	1603	0
1	24	12	"topA"	"STM1714"	5580	16710	100	271	284	132	55	59	21	97	93	0	227	230	71	102	102	12	97	97	0	1.728	1.789	1.747	1.691	1.461	1.849	0.893	80	470	341	357	0.789	216	125	229	128	0
1	1	13	"ctrl-buffer"	"ctrl-buffer"	1490	16920	100	58	60	15	60	62	17	7	5	0	103	102	13	99	100	11	26	7	0	-0.500	0.000	0.851	0.938	3.968	13.473	0.002	80	462	2	3	Error	-2	4	0	3	-50
1	2	13	"ctrl-buffer"	"ctrl-buffer"	1660	16920	100	60	62	18	58	60	18	20	6	0	102	102	14	99	99	11	27	5	0	0.667	1.333	0.938	1.175	3.921	30.977	0.001	80	428	5	7	-0.585	2	3	4	3	-50
1	3	13	"ctrl-buffer"	"ctrl-buffer"	1840	16920	100	59	59	15	60	63	20	5	1	0	97	98	12	99	99	12	15	3	0	0.500	1.000	1.000	1.136	3.059	0.013	0.000	80	420	-3	-2	-1.000	-1	-2	-1	-1	-50
1	4	13	"ctrl-buffer"	"ctrl-buffer"	2020	16920	100	64	64	13	61	64	20	7	0	0	99	99	12	99	99	12	16	3	0	100000.000	100000.000	1.375	1.632	3.257	0.049	0.002	80	430	3	3	16.610	3	0	3	0	-50
1	5	13	"ctrl-buffer"	"ctrl-buffer"	2200	16920	100	62	64	15	62	64	19	12	1	0	100	102	13	98	99	11	27	12	0	0.000	0.500	2.286	1.565	4.696	18.558	0.002	80	421	2	6	Error	0	2	2	4	-50
1	6	13	"ctrl-buffer"	"ctrl-buffer"	2380	16920	100	63	70	32	62	65	20	13	5	0	102	101	15	100	100	12	20	6	0	0.500	8.000	1.000	1.151	4.502	0.015	0.000	80	418	3	9	-1.000	1	2	8	1	-50
1	7	13	"ctrl-buffer"	"ctrl-buffer"	2550	16910	100	63	68	20	61	65	20	23	6	0	100	101	11	101	101	12	15	2	0	-2.000	100000.000	2.000	1.757	4.538	17.163	0.007	80	408	1	7	Error	2	-1	7	0	-50
1	8	13	"ctrl-buffer"	"ctrl-buffer"	2730	16910	100	65	71	27	63	68	21	21	12	0	100	100	12	100	101	11	17	5	0	100000.000	100000.000	1.528	1.338	3.642	32.635	0.002	80	420	2	8	16.610	2	0	8	0	-50
1	9	13	"ctrl-buffer"	"ctrl-buffer"	2910	16910	100	73	78	31	68	74	33	11	2	0	102	103	14	101	101	12	18	3	0	5.000	5.000	1.156	1.578	3.510	36.840	0.006	80	420	6	12	2.322	5	1	10	2	-50
1	10	13	"ctrl-buffer"	"ctrl-buffer"	3090	16910	100	72	77	26	67	76	36	12	3	0	98	100	14	99	100	11	17	7	0	-5.000	10.000	1.909	1.879	3.227	12.778	0.023	80	408	4	11	Error	5	-1	10	1	-50
1	11	13	"ctrl-buffer"	"ctrl-buffer"	3260	16910	100	78	85	33	68	75	31	18	6	0	101	103	13	100	100	12	22	7	0	10.000	5.667	1.829	1.819	3.409	174.189	0.000	80	418	11	20	3.322	10	1	17	3	-50
1	12	13	"ctrl-buffer"	"ctrl-buffer"	3440	16910	100	69	74	22	69	75	30	12	1	0	102	102	14	99	100	12	26	5	0	0.000	1.667	1.583	1.727	3.917	85.341	0.000	80	432	3	8	Error	0	3	5	3	-50
1	13	13	"ctrl-buffer"	"ctrl-buffer"	3620	16900	100	68	69	20	68	72	26	10	1	0	106	106	12	100	100	10	30	11	0	0.000	0.167	1.517	1.866	3.930	18.124	0.008	80	420	6	7	Error	0	6	1	6	-50
1	14	13	"ctrl-buffer"	"ctrl-buffer"	3800	16900	100	60	68	26	63	67	22	16	6	0	97	97	11	99	100	11	10	2	0	1.500	-2.500	1.122	1.319	4.156	0.022	0.002	80	438	-5	3	0.585	-3	-2	5	-2	-50
1	15	13	"ctrl-buffer"	"ctrl-buffer"	3980	16900	100	63	66	19	60	64	21	16	3	0	101	103	20	99	100	12	21	11	0	1.500	1.500	0.917	1.076	4.163	9.007	0.007	80	430	5	10	0.585	3	2	6	4	-50
1	16	13	"ctrl-buffer"	"ctrl-buffer"	4150	16900	100	57	61	18	58	62	23	10	2	0	100	97	12	99	99	12	7	1	0	-1.000	-1.500	1.714	1.708	3.600	0.004	0.000	80	430	0	1	Error	-1	1	3	-2	-50
1	17	13	"ctrl-buffer"	"ctrl-buffer"	4330	16900	100	56	59	18	56	62	26	8	2	0	100	103	21	99	100	11	18	6	0	0.000	0.750	1.112	1.398	3.492	8.829	0.003	80	432	1	7	Error	0	1	3	4	-50
1	18	13	"ctrl-buffer"	"ctrl-buffer"	4510	16900	100	58	60	15	54	58	19	21	3	0	100	99	14	99	99	11	16	2	0	4.000	100000.000	0.882	0.934	3.603	12.392	0.007	80	420	5	6	2.000	4	1	6	0	-50
1	19	13	"ctrl-buffer"	"ctrl-buffer"	4690	16890	100	58	59	14	54	57	18	16	2	0	97	99	14	99	99	12	17	3	0	-2.000	100000.000	1.417	1.269	2.876	3.219	0.002	80	418	2	5	Error	4	-2	5	0	-50
1	20	13	"ctrl-buffer"	"ctrl-buffer"	4860	16890	100	51	55	21	54	56	16	13	5	0	97	96	11	98	99	12	10	2	0	3.000	-0.500	1.802	1.891	4.674	0.100	0.007	80	420	-4	-1	1.585	-3	-1	1	-2	-50
1	21	13	"ctrl-buffer"	"ctrl-buffer"	5040	16890	100	55	59	16	54	56	16	21	6	0	100	101	12	99	99	12	13	7	0	1.000	2.500	0.600	0.951	4.875	0.214	0.006	80	442	2	7	0.000	1	1	5	2	-50
1	22	13	"ctrl-buffer"	"ctrl-buffer"	5220	16890	100	54	56	15	54	57	16	10	6	0	100	100	13	98	99	10	23	7	0	0.000	1.000	1.000	1.167	3.503	28.973	0.001	80	442	2	4	Error	0	2	2	2	-50
1	23	13	"ctrl-buffer"	"ctrl-buffer"	5400	16890	100	54	58	17	55	58	18	15	5	0	99	100	11	101	101	11	11	2	0	0.500	-3.000	1.061	1.241	2.944	0.066	0.003	80	420	-3	2	-1.000	-1	-2	3	-1	-50
1	24	13	"ctrl-buffer"	"ctrl-buffer"	5580	16890	100	55	57	14	54	57	19	7	3	0	103	104	16	101	101	11	25	12	0	0.500	1.000	0.750	0.819	4.851	0.023	0.000	80	452	3	6	-1.000	1	2	3	3	-50
1	1	14	"ydhI"	"STM1443"	1490	17110	100	181	208	109	61	62	17	96	92	0	274	287	114	99	100	12	98	98	0	0.686	0.782	0.751	0.743	1.541	0.844	0.838	80	524	295	335	-0.544	120	175	147	188	0
1	2	14	"STMB2B.139A"	"Not LT2a93"	1680	17110	90	98	108	46	59	63	19	75	50	0	137	153	57	99	100	11	98	92	0	1.026	0.907	0.926	0.799	2.541	0.903	0.495	52	387	77	103	0.037	39	38	49	54	0
1	3	14	""	"STM3806"	1850	17100	100	207	247	147	60	62	16	97	95	0	380	433	254	98	99	13	98	97	0	0.521	0.558	0.523	0.538	1.691	0.540	0.816	80	452	429	522	-0.940	147	282	187	335	0
1	4	14	"pgtE"	"STM2395"	2020	17090	100	566	578	200	61	64	22	100	97	0	954	951	219	98	99	13	100	100	0	0.590	0.606	0.592	0.568	1.327	0.626	0.918	80	458	1361	1370	-0.761	505	856	517	853	0
1	5	14	""	"STM3911"	2210	17090	90	109	120	45	63	67	25	80	46	0	221	231	95	101	101	12	100	96	0	0.383	0.438	0.481	0.438	1.932	0.405	0.397	52	370	166	187	-1.383	46	120	57	130	0
1	6	14	"ygiY"	"STM3178"	2380	17090	100	468	467	207	63	66	20	98	93	0	1022	920	348	100	100	12	100	98	0	0.439	0.493	0.475	0.440	1.722	0.498	0.912	80	452	1327	1224	-1.187	405	922	404	820	0
1	7	14	""	"STM2880"	2560	17090	110	742	709	242	63	67	26	100	100	0	251	249	57	100	101	12	100	100	0	4.497	4.336	4.303	4.331	1.316	4.492	0.888	80	510	830	795	2.169	679	151	646	149	0
1	8	14	"ssaU"	"STM1422"	2730	17090	100	227	247	138	66	70	28	90	82	0	593	585	303	101	101	12	98	98	0	0.327	0.374	0.345	0.336	2.043	0.379	0.813	80	452	653	665	-1.612	161	492	181	484	0
1	9	14	"nrdE"	"STM2807"	2910	17090	100	2596	2952	1574	69	76	34	100	100	0	814	891	408	101	101	12	100	100	0	3.544	3.649	3.578	3.675	1.239	3.750	0.970	80	464	3240	3673	1.825	2527	713	2883	790	0
1	10	14	"cadA"	"STM2559"	3090	17080	100	295	322	187	68	75	30	97	91	0	693	757	396	99	100	12	100	100	0	0.382	0.386	0.375	0.354	1.542	0.391	0.841	80	440	821	912	-1.388	227	594	254	658	0
1	11	14	"thiL"	"STM0419"	3260	17080	100	663	721	419	70	78	36	98	98	0	427	463	224	100	100	12	98	98	0	1.813	1.793	1.805	1.728	1.322	1.840	0.946	80	458	920	1014	0.859	593	327	651	363	0
1	12	14	"hin"	"STM2772"	3450	17080	90	348	635	735	72	78	30	98	94	0	268	473	483	99	99	11	100	96	0	1.633	1.505	1.472	1.592	1.713	1.543	0.894	52	378	445	937	0.708	276	169	563	374	0
1	13	14	""	"STM3166"	3630	17080	100	302	326	155	69	75	29	97	93	0	692	691	243	99	100	11	100	100	0	0.393	0.434	0.396	0.384	1.613	0.453	0.836	80	474	826	849	-1.348	233	593	257	592	0
1	14	14	"yjjY"	"STM4599"	3800	17090	90	257	280	116	65	68	22	100	100	0	153	152	27	99	100	11	94	88	0	3.556	4.057	3.985	4.028	1.550	4.340	0.667	52	380	246	268	1.830	192	54	215	53	0
1	15	14	"ybaN"	"STM0482"	3970	17070	90	258	271	90	62	66	20	100	100	0	291	302	72	100	101	12	100	100	0	1.026	1.035	1.047	1.013	1.308	1.114	0.868	52	380	387	411	0.037	196	191	209	202	0
1	16	14	""	"STM0571"	4160	17080	100	288	304	131	59	64	23	100	98	0	878	853	292	99	100	12	100	100	0	0.294	0.325	0.305	0.311	1.384	0.327	0.863	80	483	1008	999	-1.766	229	779	245	754	0
1	17	14	"yaiU"	"STM0373"	4340	17080	100	926	928	189	57	61	24	100	100	0	1657	1619	317	101	101	12	100	100	0	0.558	0.574	0.569	0.583	1.238	0.566	0.953	80	464	2425	2389	-0.840	869	1556	871	1518	0
1	18	14	""	"STM3653"	4510	17070	90	477	483	132	57	63	29	100	100	0	788	791	167	101	108	47	100	100	0	0.611	0.617	0.585	0.604	1.256	0.610	0.923	52	362	1107	1116	-0.710	420	687	426	690	0
1	19	14	""	"STM2195"	4680	17070	80	102	131	126	56	64	40	57	13	0	183	211	143	99	110	59	73	21	0	0.548	0.670	0.570	0.569	1.964	0.664	0.902	52	328	130	187	-0.869	46	84	75	112	0
1	20	14	"EMPTY"	"EMPTY"	4870	17070	100	51	53	14	55	59	28	1	0	0	101	102	11	99	102	36	0	0	0	-2.000	-0.667	1.467	1.391	4.167	0.044	0.000	80	470	-2	1	Error	-4	2	-2	3	-75
1	21	14	"EMPTY"	"EMPTY"	5040	17070	100	53	55	14	53	55	15	15	3	0	101	100	11	100	100	12	8	1	0	0.000	100000.000	1.250	1.263	3.467	18.349	0.001	80	452	1	2	Error	0	1	2	0	-75
1	22	14	"EMPTY"	"EMPTY"	5220	17070	100	54	56	15	54	57	15	15	5	0	99	101	12	100	100	11	17	6	0	0.000	2.000	1.136	1.144	3.129	0.053	0.001	80	464	-1	3	Error	0	-1	2	1	-75
1	23	14	"EMPTY"	"EMPTY"	5400	17070	100	54	54	14	55	58	18	6	1	0	99	101	12	101	101	12	17	5	0	0.500	100000.000	1.000	1.056	3.058	0.011	0.000	80	464	-3	-1	-1.000	-1	-2	-1	0	-75
1	24	14	"EMPTY"	"EMPTY"	5580	17060	100	56	57	16	53	56	17	20	5	0	101	101	11	100	101	12	18	2	0	3.000	4.000	1.222	1.322	3.244	6.193	0.009	80	484	4	5	1.585	3	1	4	1	-75
2	1	1	""	"STM0721"	6000	14730	80	226	234	49	52	55	14	100	100	0	1083	1120	145	105	109	42	100	100	0	0.178	0.179	0.168	0.175	1.285	0.171	0.829	52	332	1152	1197	-2.491	174	978	182	1015	0
2	2	1	"dnaC"	"STM4543"	6180	14720	90	680	782	303	54	58	31	100	100	0	599	659	174	107	112	47	100	100	0	1.272	1.319	1.290	1.287	1.171	1.360	0.947	52	394	1118	1280	0.348	626	492	728	552	0
2	3	1	"gph"	"STM3482"	6360	14730	90	868	977	395	54	61	33	100	100	0	495	544	147	104	108	29	100	100	0	2.082	2.098	2.027	2.044	1.160	2.194	0.954	52	403	1205	1363	1.058	814	391	923	440	0
2	4	1	""	"STM3547"	6540	14720	90	196	202	47	52	54	16	100	100	0	1066	1090	165	107	107	12	100	100	0	0.150	0.153	0.152	0.148	1.321	0.150	0.871	52	395	1103	1133	-2.735	144	959	150	983	0
2	5	1	""	"STM3259"	6720	14710	90	98	107	41	50	53	14	96	84	0	345	366	122	106	107	13	100	100	0	0.201	0.219	0.215	0.193	1.667	0.226	0.688	52	372	287	317	-2.316	48	239	57	260	0
2	6	1	"yqjC"	"STM3228"	6880	14720	80	362	393	159	52	55	21	100	100	0	310	330	107	107	108	16	100	100	0	1.527	1.529	1.579	1.527	1.307	1.547	0.934	52	319	513	564	0.611	310	203	341	223	0
2	7	1	""	"STM2545"	7060	14710	90	1466	1625	554	53	60	39	100	100	0	563	592	144	108	110	18	100	100	0	3.105	3.248	3.186	3.204	1.145	3.331	0.973	52	400	1868	2056	1.635	1413	455	1572	484	0
2	8	1	"gltL"	"STM0662"	7240	14710	90	188	210	74	51	59	38	100	94	0	609	678	209	108	110	17	100	100	0	0.273	0.279	0.269	0.268	1.301	0.278	0.841	52	392	638	729	-1.871	137	501	159	570	0
2	9	1	"asnB"	"STM0680"	7420	14710	100	2558	2347	672	51	53	16	98	98	0	1369	1294	332	110	111	13	97	96	0	1.991	1.939	1.955	1.886	1.362	1.954	0.984	80	481	3766	3480	0.994	2507	1259	2296	1184	0
2	10	1	"nagE"	"STM0685"	7600	14710	80	252	295	184	51	54	15	100	100	0	280	333	161	110	110	12	100	100	0	1.182	1.094	1.085	1.086	1.234	1.114	0.903	52	305	371	467	0.242	201	170	244	223	0
2	11	1	"barA"	"STM2958"	7760	14710	80	319	339	170	52	54	16	100	100	0	800	839	381	110	112	14	100	100	0	0.387	0.394	0.384	0.373	1.236	0.402	0.956	52	318	957	1016	-1.370	267	690	287	729	0
2	12	1	"eutA"	"STM2459"	7950	14710	80	85	96	45	51	53	15	73	53	0	322	381	201	109	109	13	100	100	0	0.160	0.165	0.139	0.130	2.193	0.172	0.673	52	318	247	317	-2.647	34	213	45	272	0
2	13	1	"yigN"	"STM3969"	8120	14710	100	1905	1755	527	52	56	35	96	95	0	1069	995	261	110	113	28	97	96	0	1.932	1.924	1.903	1.773	1.558	1.944	0.968	80	476	2812	2588	0.950	1853	959	1703	885	0
2	14	1	"metE"	"STM3965"	8300	14700	90	1992	1994	236	53	72	138	100	100	0	1832	1798	178	110	121	80	100	100	0	1.126	1.150	1.146	1.149	1.108	1.222	0.965	52	393	3661	3629	0.171	1939	1722	1941	1688	0
2	15	1	"pldB"	"STM3961"	8480	14700	90	2624	2580	297	53	79	158	100	100	0	1189	1196	86	110	124	98	100	100	0	2.383	2.327	2.304	2.317	1.088	2.298	0.974	52	394	3650	3613	1.253	2571	1079	2527	1086	0
2	16	1	"pldA"	"STM3957"	8660	14700	90	2813	2712	464	54	83	180	100	100	0	1096	1084	136	110	123	88	100	100	0	2.798	2.729	2.711	2.713	1.125	2.780	0.965	52	386	3745	3632	1.484	2759	986	2658	974	0
2	17	1	"yigF"	"STM3953"	8830	14700	80	630	717	358	54	81	173	100	84	0	474	474	48	111	121	68	100	100	0	1.587	1.826	1.537	1.598	1.726	2.597	0.728	52	326	939	1026	0.666	576	363	663	363	0
2	18	1	"xerC"	"STM3949"	9010	14700	90	1465	1546	518	53	116	292	100	96	0	788	790	181	113	135	108	100	96	0	2.092	2.205	2.202	2.183	1.259	2.376	0.940	52	400	2087	2170	1.065	1412	675	1493	677	0
2	19	1	"sgaH"	"STM4386"	9200	14700	90	257	260	71	52	101	254	26	0	0	699	721	154	114	138	112	100	100	0	0.350	0.343	0.346	0.332	1.318	0.339	0.885	52	414	790	815	-1.513	205	585	208	607	0
2	20	1	"ytfG"	"STM4401"	9390	14690	90	425	416	123	51	56	27	100	100	0	966	919	194	113	124	73	100	100	0	0.438	0.453	0.443	0.442	1.212	0.445	0.929	52	390	1227	1171	-1.190	374	853	365	806	0
2	21	1	"ytfP"	"STM4411"	9550	14690	90	481	524	187	53	56	17	100	100	0	436	446	127	112	112	13	100	100	0	1.321	1.410	1.398	1.408	1.192	1.412	0.952	52	376	752	805	0.402	428	324	471	334	0
2	22	1	""	"STM4419"	9720	14690	90	425	436	83	52	57	26	100	100	0	1854	1814	200	115	125	68	100	100	0	0.214	0.226	0.223	0.223	1.263	0.217	0.906	52	386	2112	2083	-2.221	373	1739	384	1699	0
2	23	1	""	"STM4423"	9900	14690	80	179	193	64	52	56	25	100	98	0	807	815	216	116	125	64	100	100	0	0.184	0.202	0.191	0.191	1.479	0.195	0.794	52	332	818	840	-2.444	127	691	141	699	0
2	24	1	""	"STM4427"	10080	14690	80	274	292	93	53	55	17	100	100	0	850	927	233	115	116	13	100	100	0	0.301	0.294	0.291	0.287	1.259	0.298	0.915	52	332	956	1051	-1.734	221	735	239	812	0
2	1	2	"clpP"	"STM0448"	5990	14910	90	2586	2591	619	54	131	570	100	100	0	515	533	112	104	117	88	100	100	0	6.161	5.914	5.922	5.935	1.109	6.172	0.957	52	400	2943	2966	2.623	2532	411	2537	429	0
2	2	2	"nrdG"	"STM4451"	6180	14900	90	262	280	107	53	131	576	0	0	0	414	457	141	106	118	89	100	96	0	0.679	0.647	0.615	0.625	1.295	0.659	0.909	52	392	517	578	-0.559	209	308	227	351	0
2	3	2	"phoQ"	"STM1230"	6340	14910	80	2635	2713	1054	54	61	34	100	100	0	776	782	283	105	106	13	100	100	0	3.846	3.928	3.985	3.979	1.121	3.900	0.988	52	327	3252	3336	1.944	2581	671	2659	677	0
2	4	2	"coaA"	"STM4139"	6520	14900	80	637	688	240	54	61	33	100	100	0	765	787	227	108	109	17	100	100	0	0.887	0.934	0.926	0.925	1.170	0.948	0.961	52	340	1240	1313	-0.172	583	657	634	679	0
2	5	2	"thiE"	"STM4163"	6710	14900	80	136	135	27	53	55	15	100	96	0	582	595	101	108	109	13	100	100	0	0.175	0.168	0.169	0.163	1.360	0.165	0.809	52	340	557	569	-2.514	83	474	82	487	0
2	6	2	"nfi"	"STM4168"	6890	14910	80	487	524	175	52	54	15	100	100	0	479	516	134	107	108	13	100	100	0	1.169	1.154	1.130	1.136	1.161	1.169	0.965	52	328	807	881	0.226	435	372	472	409	0
2	7	2	"hopD"	"STM3442"	7060	14900	80	507	543	206	53	56	17	100	100	0	310	339	105	108	109	12	100	100	0	2.248	2.121	2.112	2.140	1.256	2.114	0.937	52	334	656	721	1.168	454	202	490	231	0
2	8	2	"stfD"	"STM0197"	7240	14900	80	76	87	35	52	54	15	67	40	0	253	307	148	107	107	12	100	100	0	0.164	0.175	0.150	0.144	2.538	0.156	0.472	52	334	170	235	-2.605	24	146	35	200	0
2	9	2	"eutP"	"STM2469"	7410	14900	80	105	110	33	50	52	15	100	86	0	421	457	145	109	109	12	100	100	0	0.176	0.172	0.168	0.162	1.539	0.166	0.700	52	334	367	408	-2.504	55	312	60	348	0
2	10	2	"eutM"	"STM2465"	7590	14890	80	59	66	22	50	53	14	46	21	0	153	182	93	108	108	12	92	84	0	0.200	0.216	0.243	0.287	2.700	0.166	0.380	52	340	54	90	-2.322	9	45	16	74	100
2	11	2	"prpR"	"STM0367"	7770	14900	80	73	78	23	50	52	14	65	36	0	234	263	96	107	108	12	100	100	0	0.181	0.179	0.190	0.160	2.140	0.164	0.467	52	340	150	184	-2.465	23	127	28	156	0
2	12	2	"prpE"	"STM0371"	7960	14890	80	80	85	28	51	53	15	78	46	0	275	283	56	107	108	14	100	100	0	0.173	0.193	0.164	0.167	2.111	0.173	0.322	52	318	197	210	-2.534	29	168	34	176	0
2	13	2	"sodA"	"STM4055"	8110	14890	80	2613	2571	781	53	62	38	100	100	0	436	429	107	109	109	14	100	100	0	7.829	7.869	7.902	7.908	1.122	7.839	0.978	52	312	2887	2838	2.969	2560	327	2518	320	0
2	14	2	"sicP"	"STM2879"	8310	14890	90	1508	1458	253	53	59	26	100	100	0	433	424	73	110	110	12	100	100	0	4.505	4.475	4.498	4.572	1.166	4.434	0.969	52	401	1778	1719	2.171	1455	323	1405	314	0
2	15	2	"fabD"	"STM1194"	8480	14880	90	6408	7018	1844	54	69	68	100	100	0	715	758	180	109	110	14	100	100	0	10.485	10.730	10.771	10.775	1.083	10.642	0.990	52	401	6960	7613	3.390	6354	606	6964	649	0
2	16	2	"nuoH"	"STM2322"	8670	14880	90	1573	1571	416	50	61	54	100	100	0	877	866	192	109	110	14	100	100	0	1.983	2.009	2.002	2.000	1.112	2.026	0.985	52	408	2291	2278	0.988	1523	768	1521	757	0
2	17	2	"dacD"	"STM2062"	8850	14880	90	157	159	37	51	54	16	100	100	0	388	393	58	109	110	12	100	100	0	0.380	0.380	0.361	0.364	1.379	0.369	0.773	52	381	385	392	-1.396	106	279	108	284	0
2	18	2	"pefC"	"PSLT017"	9010	14880	80	230	240	86	51	53	13	100	100	0	1198	1175	296	110	111	15	100	100	0	0.165	0.177	0.167	0.165	1.424	0.175	0.846	52	326	1267	1254	-2.604	179	1088	189	1065	0
2	19	2	"yjbA"	"STM4226"	9190	14880	80	214	251	113	52	55	15	100	100	0	361	424	162	111	113	16	100	100	0	0.648	0.636	0.625	0.613	1.354	0.629	0.910	52	334	412	512	-0.626	162	250	199	313	0
2	20	2	"asd"	"STM3539"	9360	14880	80	580	594	164	53	57	23	100	100	0	305	318	79	111	112	16	100	100	0	2.716	2.614	2.731	2.699	1.231	2.563	0.941	52	334	721	748	1.442	527	194	541	207	0
2	21	2	"stpA"	"STM2799"	9540	14880	80	218	348	332	54	59	26	100	98	0	177	227	141	110	111	16	100	88	0	2.448	2.513	2.511	2.622	1.388	2.444	0.947	52	334	231	411	1.291	164	67	294	117	100
2	22	2	"leuB"	"STM0112"	9730	14870	90	118	149	101	52	53	14	100	96	0	217	258	133	110	111	12	100	100	0	0.617	0.655	0.642	0.626	1.459	0.702	0.867	52	400	173	245	-0.697	66	107	97	148	100
2	23	2	"prgJ"	"STM2872"	9900	14870	80	1194	1889	1871	53	59	29	100	100	0	189	245	156	112	112	12	98	96	0	14.818	13.805	14.651	15.810	1.447	12.719	0.967	52	328	1218	1969	3.889	1141	77	1836	133	0
2	24	2	"smvA"	"STM1574"	10070	14870	90	232	265	140	53	59	29	98	90	0	230	255	103	111	112	13	100	100	0	1.504	1.472	1.469	1.485	1.488	1.482	0.896	52	394	298	356	0.589	179	119	212	144	0
2	1	3	"hupB"	"STM0451"	6000	15090	90	675	882	663	53	56	16	100	100	0	227	269	124	103	104	12	100	100	0	5.016	4.994	4.687	4.892	1.248	5.272	0.937	52	402	746	995	2.327	622	124	829	166	0
2	2	3	"hisM"	"STM2352"	6180	15090	90	530	550	192	53	57	18	100	100	0	498	532	173	104	105	12	100	100	0	1.211	1.161	1.177	1.157	1.202	1.148	0.955	52	394	871	925	0.276	477	394	497	428	0
2	3	3	"rimM"	"STM2675"	6350	15090	90	5979	6233	2138	54	62	33	100	100	0	233	249	79	105	106	12	100	100	0	46.289	42.910	46.792	45.921	1.237	40.451	0.915	52	390	6053	6323	5.533	5925	128	6179	144	0
2	4	3	"fruR"	"STM0118"	6520	15090	60	90	111	49	53	56	18	93	50	0	154	175	68	102	103	12	96	84	0	0.712	0.795	0.729	0.850	1.929	0.722	0.656	32	176	89	131	-0.491	37	52	58	73	0
2	5	3	"asrA"	"STM2548"	6700	15090	80	85	93	36	52	58	26	71	19	0	377	396	85	107	109	18	100	100	0	0.122	0.142	0.121	0.116	1.979	0.147	0.463	52	340	303	330	-3.032	33	270	41	289	0
2	6	3	"entD"	"STM0584"	6890	15090	100	374	370	106	51	59	31	100	100	0	325	328	91	108	111	21	100	100	0	1.488	1.450	1.462	1.502	1.282	1.431	0.921	80	470	540	539	0.574	323	217	319	220	0
2	7	3	"cbiL"	"STM2024"	7070	15090	90	86	94	35	52	59	27	59	23	0	263	286	95	107	109	19	100	100	0	0.218	0.235	0.227	0.199	2.048	0.237	0.472	52	381	190	221	-2.198	34	156	42	179	0
2	8	3	"cbiO"	"STM2020"	7240	15080	90	98	101	27	51	54	15	90	76	0	297	304	53	106	106	12	100	100	0	0.246	0.253	0.228	0.219	1.873	0.242	0.590	52	389	238	248	-2.023	47	191	50	198	0
2	9	3	"umuC"	"STM1997"	7420	15080	90	77	79	26	51	54	16	59	38	0	214	234	78	105	106	13	100	98	0	0.239	0.217	0.235	0.189	2.389	0.210	0.268	52	396	135	157	-2.068	26	109	28	129	0
2	10	3	"uhpC"	"STM3788"	7600	15070	80	110	118	31	52	54	14	98	92	0	251	258	65	105	106	13	100	98	0	0.397	0.431	0.431	0.419	1.611	0.416	0.707	52	334	204	219	-1.332	58	146	66	153	0
2	11	3	"trpB"	"STM1726"	7770	15080	80	147	164	72	52	54	15	100	100	0	233	263	88	107	107	12	100	100	0	0.754	0.718	0.736	0.694	1.409	0.744	0.832	52	328	221	268	-0.407	95	126	112	156	0
2	12	3	"rpsL"	"STM3448"	7950	15070	90	3916	3935	1289	52	57	25	100	100	0	258	268	62	105	106	11	100	100	0	25.255	23.822	24.009	23.778	1.213	24.132	0.940	52	394	4017	4046	4.658	3864	153	3883	163	0
2	13	3	"phnR"	"STM0430"	8120	15070	80	284	290	88	53	58	26	100	100	0	693	724	160	108	108	13	100	100	0	0.395	0.385	0.377	0.370	1.303	0.390	0.915	52	334	816	853	-1.341	231	585	237	616	0
2	14	3	""	"STM4157"	8300	15070	90	373	400	99	51	56	30	100	100	0	916	926	125	109	116	46	100	100	0	0.399	0.427	0.414	0.415	1.241	0.437	0.913	52	396	1129	1166	-1.326	322	807	349	817	0
2	15	3	""	"STM0345"	8480	15070	90	142	148	53	52	57	30	94	80	0	433	455	134	108	115	45	100	100	0	0.277	0.277	0.248	0.253	1.497	0.261	0.725	52	402	415	443	-1.852	90	325	96	347	0
2	16	3	""	"STM2453"	8660	15070	90	291	365	320	52	55	16	100	100	0	892	1038	739	108	110	15	100	100	0	0.305	0.337	0.312	0.307	1.339	0.353	0.817	52	402	1023	1243	-1.714	239	784	313	930	0
2	17	3	"ychA"	"STM1773"	8840	15060	90	1063	1052	203	53	56	23	100	100	0	901	914	135	109	111	16	100	100	0	1.275	1.241	1.239	1.222	1.178	1.256	0.971	52	394	1802	1804	0.351	1010	792	999	805	0
2	18	3	"orf408"	"STM1382"	9010	15060	90	203	213	62	53	56	22	100	98	0	1121	1076	178	109	111	18	100	100	0	0.148	0.165	0.152	0.156	1.360	0.168	0.871	52	394	1162	1127	-2.754	150	1012	160	967	0
2	19	3	"traR"	"PSLT085"	9200	15060	90	95	113	66	52	54	15	92	69	0	437	546	368	110	112	17	100	100	0	0.131	0.140	0.128	0.120	1.709	0.142	0.716	52	400	370	497	-2.927	43	327	61	436	0
2	20	3	""	"Not LT2a85"	9370	15060	90	136	149	52	52	55	16	96	94	0	632	658	179	110	111	15	100	100	0	0.161	0.177	0.161	0.157	1.615	0.178	0.771	52	388	606	645	-2.636	84	522	97	548	0
2	21	3	"trbC"	"PSLT094"	9550	15050	90	307	323	99	54	57	18	100	100	0	1320	1346	288	111	112	16	100	100	0	0.209	0.218	0.211	0.209	1.292	0.215	0.893	52	395	1462	1504	-2.257	253	1209	269	1235	0
2	22	3	"traQ"	"PSLT098"	9730	15060	90	157	163	50	53	56	16	98	96	0	649	642	97	113	115	20	100	100	0	0.194	0.208	0.203	0.189	1.579	0.207	0.758	52	387	640	639	-2.366	104	536	110	529	0
2	23	3	"traS"	"PSLT102"	9900	15050	90	500	505	108	53	56	17	100	100	0	980	984	146	113	117	27	100	100	0	0.516	0.519	0.498	0.511	1.220	0.526	0.926	52	381	1314	1323	-0.956	447	867	452	871	0
2	24	3	""	"PSLT107"	10070	15050	80	1279	1404	611	54	70	55	100	100	0	458	496	183	112	118	29	100	100	0	3.540	3.516	3.417	3.526	1.172	3.491	0.968	52	334	1571	1734	1.824	1225	346	1350	384	0
2	1	4	""	"STM2736"	6000	15270	90	141	145	55	53	56	14	96	94	0	569	607	159	105	107	17	100	100	0	0.190	0.183	0.179	0.155	1.877	0.187	0.751	52	408	552	594	-2.399	88	464	92	502	0
2	2	4	""	"STM2712"	6180	15270	90	333	331	77	52	55	16	100	100	0	567	589	98	105	108	23	100	100	0	0.608	0.576	0.586	0.562	1.282	0.551	0.872	52	402	743	763	-0.717	281	462	279	484	0
2	3	4	""	"STM1612"	6360	15270	90	392	404	93	54	56	17	100	100	0	1212	1230	169	106	109	23	100	100	0	0.306	0.311	0.301	0.305	1.220	0.302	0.919	52	380	1444	1474	-1.710	338	1106	350	1124	0
2	4	4	""	"STM1607"	6520	15270	90	439	431	100	53	58	23	100	100	0	639	614	88	106	111	25	100	100	0	0.724	0.744	0.746	0.725	1.238	0.750	0.931	52	392	919	886	-0.466	386	533	378	508	0
2	5	4	"ycjI"	"STM1680"	6720	15270	90	419	418	124	51	55	17	100	100	0	507	497	130	106	108	16	100	100	0	0.918	0.939	0.920	0.928	1.215	0.928	0.933	52	387	769	758	-0.124	368	401	367	391	0
2	6	4	""	"STM1676"	6880	15260	90	499	489	128	52	55	15	100	100	0	938	904	151	106	107	14	100	100	0	0.537	0.548	0.540	0.527	1.241	0.559	0.940	52	348	1279	1235	-0.896	447	832	437	798	0
2	7	4	"frr"	"STM0219"	7050	15260	80	2105	2057	807	53	116	328	96	90	0	520	524	152	109	118	57	100	96	0	4.993	4.829	4.735	4.670	1.236	5.077	0.966	52	329	2463	2419	2.320	2052	411	2004	415	0
2	8	4	"mesJ"	"STM0236"	7240	15260	80	661	662	167	52	78	151	100	98	0	815	821	135	108	111	28	100	100	0	0.861	0.856	0.860	0.835	1.173	0.870	0.963	52	334	1316	1323	-0.215	609	707	610	713	0
2	9	4	"pfs"	"STM0207"	7410	15260	80	665	706	196	52	55	14	100	100	0	347	353	76	106	107	14	100	100	0	2.544	2.648	2.612	2.658	1.160	2.650	0.960	52	334	854	901	1.347	613	241	654	247	0
2	10	4	"yeeA"	"STM2060"	7600	15250	90	303	290	83	51	53	14	100	100	0	543	514	120	107	107	12	100	100	0	0.578	0.587	0.585	0.569	1.257	0.587	0.924	52	400	688	646	-0.791	252	436	239	407	0
2	11	4	"vsr"	"STM1991"	7770	15250	90	219	232	91	53	56	18	100	98	0	463	506	171	108	111	27	100	100	0	0.468	0.450	0.434	0.424	1.394	0.463	0.887	52	386	521	577	-1.097	166	355	179	398	0
2	12	4	"fixB"	"STM0076"	7950	15260	90	89	93	25	51	54	17	84	57	0	378	377	51	107	111	29	100	100	0	0.140	0.156	0.142	0.130	1.923	0.144	0.498	52	360	309	312	-2.834	38	271	42	270	0
2	13	4	""	"STM4192"	8110	15250	80	475	506	129	52	61	42	100	100	0	728	728	118	108	118	53	100	100	0	0.682	0.732	0.696	0.717	1.185	0.738	0.946	52	327	1043	1074	-0.552	423	620	454	620	0
2	14	4	"dgkA"	"STM4236"	8310	15250	90	478	459	102	50	55	21	100	100	0	447	439	57	108	111	23	100	100	0	1.263	1.236	1.196	1.205	1.214	1.254	0.947	52	386	767	740	0.336	428	339	409	331	0
2	15	4	"tyrB"	"STM4248"	8480	15250	90	1241	1220	268	51	55	20	100	100	0	1143	1137	187	108	109	15	100	100	0	1.150	1.136	1.127	1.117	1.162	1.148	0.976	52	388	2225	2198	0.201	1190	1035	1169	1029	0
2	16	4	"lysC"	"STM4220"	8660	15250	80	969	1118	511	54	58	20	100	100	0	755	809	276	109	111	14	100	100	0	1.416	1.520	1.484	1.484	1.173	1.605	0.961	52	334	1561	1764	0.502	915	646	1064	700	0
2	17	4	"glk"	"STM2403"	8830	15250	80	650	635	150	52	55	16	100	100	0	869	862	155	110	111	15	100	100	0	0.788	0.775	0.740	0.763	1.187	0.784	0.953	52	322	1357	1335	-0.344	598	759	583	752	0
2	18	4	"yfcB"	"STM2385"	9010	15240	90	1738	1764	555	54	68	87	100	100	0	894	908	198	111	116	40	100	100	0	2.151	2.146	2.166	2.073	1.234	2.222	0.974	52	395	2467	2507	1.105	1684	783	1710	797	0
2	19	4	"ybdA"	"STM0593"	9180	15250	80	1035	1088	422	58	87	120	100	94	0	877	895	254	113	128	64	100	100	0	1.279	1.317	1.307	1.258	1.270	1.366	0.959	52	329	1741	1812	0.355	977	764	1030	782	0
2	20	4	"ybaM"	"STM0480"	9370	15240	80	146	146	36	53	61	37	96	65	0	250	251	43	109	114	27	100	98	0	0.660	0.655	0.658	0.641	1.445	0.657	0.736	52	334	234	235	-0.600	93	141	93	142	0
2	21	4	"ybbO"	"STM0505"	9540	15240	90	972	983	270	56	75	67	100	100	0	936	968	202	111	127	64	100	100	0	1.110	1.082	1.094	1.060	1.156	1.101	0.974	52	400	1741	1784	0.151	916	825	927	857	0
2	22	4	"purK"	"STM0533"	9730	15230	90	1066	1111	245	58	76	62	100	100	0	838	868	151	113	126	60	100	100	0	1.390	1.395	1.406	1.387	1.107	1.388	0.975	52	392	1733	1808	0.475	1008	725	1053	755	0
2	23	4	"rfbI"	"STM0559"	9900	15230	80	149	157	68	53	57	23	100	88	0	475	476	69	111	112	18	100	100	0	0.264	0.285	0.243	0.253	1.587	0.285	0.603	52	334	460	469	-1.923	96	364	104	365	0
2	24	4	"ybdK"	"STM0583"	10080	15240	90	1197	1251	279	52	71	113	100	100	0	1090	1136	213	111	127	102	100	100	0	1.170	1.170	1.163	1.161	1.127	1.179	0.977	52	400	2124	2224	0.226	1145	979	1199	1025	0
2	1	5	"yoaH"	"STM1823"	5990	15460	80	121	128	30	52	55	17	100	96	0	237	234	31	105	105	12	100	100	0	0.523	0.589	0.565	0.561	1.517	0.640	0.592	52	326	201	205	-0.936	69	132	76	129	0
2	2	5	"emtA"	"STM1799"	6180	15460	90	360	360	83	52	55	14	100	100	0	583	571	92	105	105	12	100	100	0	0.644	0.661	0.657	0.649	1.213	0.660	0.923	52	401	786	774	-0.634	308	478	308	466	0
2	3	5	"narH"	"STM1763"	6360	15450	90	184	187	45	52	54	15	100	100	0	823	808	142	106	107	13	100	100	0	0.184	0.192	0.188	0.185	1.323	0.193	0.844	52	389	849	837	-2.441	132	717	135	702	0
2	4	5	"ychE"	"STM1748"	6530	15450	90	263	279	83	54	59	23	100	100	0	606	629	128	106	119	51	100	100	0	0.418	0.430	0.407	0.418	1.311	0.413	0.829	52	386	709	748	-1.258	209	500	225	523	0
2	5	5	"yoaB"	"STM1822"	6720	15450	80	148	146	32	52	57	20	98	94	0	304	299	46	106	116	41	100	96	0	0.485	0.487	0.467	0.469	1.388	0.494	0.681	52	312	294	287	-1.044	96	198	94	193	0
2	6	5	"dsbB"	"STM1807"	6880	15440	100	46	48	14	52	54	15	5	1	0	91	88	23	106	106	12	3	2	0	0.400	0.222	0.448	0.485	3.093	0.318	0.032	80	451	-21	-22	-1.322	-6	-15	-4	-18	-75
2	7	5	""	"STM4010"	7060	15440	90	378	381	96	54	56	18	100	100	0	869	877	125	108	109	16	100	100	0	0.426	0.425	0.400	0.412	1.273	0.427	0.904	52	380	1085	1096	-1.232	324	761	327	769	0
2	8	5	"mobB"	"STM3993"	7230	15440	80	528	538	177	54	66	57	100	100	0	583	617	187	108	121	65	100	100	0	0.998	0.951	0.943	0.946	1.320	0.950	0.913	52	334	949	993	-0.003	474	475	484	509	0
2	9	5	"yiiR"	"STM4083"	7420	15450	90	381	398	124	52	61	52	100	98	0	560	582	170	106	115	60	100	100	0	0.725	0.727	0.743	0.715	1.265	0.716	0.932	52	394	783	822	-0.465	329	454	346	476	0
2	10	5	""	"STM4067"	7590	15440	90	337	348	100	51	58	44	100	100	0	574	578	144	106	115	70	100	98	0	0.611	0.629	0.611	0.624	1.213	0.633	0.924	52	387	754	769	-0.710	286	468	297	472	0
2	11	5	"yiiM"	"STM4056"	7760	15440	80	516	522	149	54	85	102	100	96	0	544	560	156	110	142	111	100	90	0	1.065	1.040	1.041	1.050	1.212	1.027	0.943	52	324	896	918	0.090	462	434	468	450	0
2	12	5	"yiiG"	"STM4040"	7940	15420	100	308	390	306	57	172	214	56	41	0	936	780	436	115	219	189	77	71	0	0.306	0.501	0.531	0.392	2.437	0.725	0.701	80	471	1072	998	-1.710	251	821	333	665	-100
2	13	5	"yhdN"	"STM3413"	8130	15430	80	588	568	115	53	54	14	100	100	0	556	550	65	106	112	27	100	100	0	1.189	1.160	1.143	1.138	1.214	1.194	0.944	52	321	985	959	0.250	535	450	515	444	0
2	14	5	"secY"	"STM3420"	8310	15430	100	23471	20462	9663	52	77	111	100	98	0	409	373	120	107	107	12	98	97	0	77.546	76.729	76.495	68.462	1.510	78.716	0.971	80	440	23721	20676	6.277	23419	302	20410	266	0
2	15	5	"rplE"	"STM3428"	8470	15430	90	15800	14845	3812	55	291	871	100	100	0	255	249	44	108	110	17	98	98	0	107.109	104.894	88.406	85.211	1.152	108.327	0.909	52	363	15892	14931	6.743	15745	147	14790	141	0
2	16	5	"rpmC"	"STM3432"	8650	15430	90	2577	2453	857	54	269	835	96	75	0	150	154	27	109	110	17	88	61	0	61.537	53.311	52.831	50.654	1.449	51.994	0.659	52	394	2564	2444	5.943	2523	41	2399	45	0
2	17	5	"rpsS"	"STM3436"	8850	15420	100	5676	4963	2801	53	96	145	92	91	0	178	170	36	107	107	11	88	83	0	79.197	77.937	71.282	48.974	3.000	82.405	0.830	80	468	5694	4973	6.307	5623	71	4910	63	0
2	18	5	"rpsJ"	"STM3441"	9020	15430	90	4588	4249	1306	55	131	231	100	100	0	216	213	29	108	109	13	98	98	0	41.972	39.943	39.444	39.018	1.420	43.895	0.827	52	379	4641	4299	5.391	4533	108	4194	105	0
2	19	5	""	"STM4463"	9200	15420	90	151	147	39	56	104	191	0	0	0	516	510	90	109	110	14	100	100	0	0.233	0.227	0.239	0.205	1.654	0.220	0.512	52	374	502	492	-2.099	95	407	91	401	0
2	20	5	"pepA"	"STM4477"	9370	15420	90	1780	1735	393	53	67	63	100	100	0	549	554	84	109	113	23	100	100	0	3.925	3.780	3.716	3.726	1.181	3.812	0.966	52	380	2167	2127	1.973	1727	440	1682	445	0
2	21	5	"iadA"	"STM4512"	9540	15420	90	445	462	118	57	74	66	100	98	0	613	627	138	111	121	42	100	100	0	0.773	0.785	0.795	0.780	1.224	0.792	0.910	52	380	890	921	-0.372	388	502	405	516	0
2	22	5	""	"STM4551"	9720	15420	80	326	327	68	53	61	32	100	100	0	857	863	144	110	119	41	100	100	0	0.365	0.364	0.366	0.359	1.247	0.355	0.905	52	334	1020	1027	-1.452	273	747	274	753	100
2	23	5	"yjjK"	"STM4581"	9900	15410	80	2963	3136	1011	52	132	593	100	100	0	750	779	218	109	126	129	100	100	0	4.541	4.603	4.512	4.600	1.141	4.739	0.956	52	340	3552	3754	2.183	2911	641	3084	670	0
2	24	5	"gltS"	"STM3746"	10080	15410	90	2433	2437	492	53	123	550	100	100	0	760	773	127	110	124	120	100	100	0	3.662	3.596	3.595	3.584	1.100	3.634	0.971	52	396	3030	3047	1.872	2380	650	2384	663	0
2	1	6	"yhhY"	"STM3546"	6000	15630	90	204	209	64	52	54	16	100	96	0	530	519	98	104	105	13	100	100	0	0.357	0.378	0.345	0.358	1.373	0.375	0.820	52	387	578	572	-1.487	152	426	157	415	0
2	2	6	""	"STM0951"	6170	15630	80	202	200	54	52	57	28	100	98	0	555	554	119	108	119	70	100	98	0	0.336	0.332	0.328	0.322	1.277	0.323	0.871	52	322	597	594	-1.575	150	447	148	446	0
2	3	6	"nanK"	"STM3336"	6340	15630	80	243	266	98	52	61	32	100	100	0	702	696	167	108	127	79	100	98	0	0.322	0.364	0.341	0.347	1.377	0.365	0.865	52	334	785	802	-1.637	191	594	214	588	0
2	4	6	"yrbC"	"STM3310"	6530	15620	80	1278	1240	210	55	61	28	100	100	0	555	543	61	106	113	39	100	100	0	2.724	2.712	2.684	2.696	1.160	2.779	0.958	52	334	1672	1622	1.446	1223	449	1185	437	0
2	5	6	"greA"	"STM3299"	6720	15620	90	1290	1207	303	54	60	28	100	100	0	467	459	83	106	106	14	100	100	0	3.424	3.266	3.158	3.225	1.161	3.322	0.965	52	395	1597	1506	1.776	1236	361	1153	353	0
2	6	6	"rpsO"	"STM3283"	6900	15620	90	780	690	246	53	56	20	100	96	0	297	275	70	105	105	12	94	94	0	3.786	3.747	3.700	3.667	1.266	3.807	0.925	52	380	919	807	1.921	727	192	637	170	0
2	7	6	"yghB"	"STM3162"	7060	15620	90	517	535	156	53	56	22	100	100	0	651	709	183	107	109	21	100	100	0	0.853	0.801	0.782	0.795	1.214	0.801	0.943	52	364	1008	1084	-0.229	464	544	482	602	0
2	8	6	""	"STM3136"	7230	15620	80	596	612	190	53	61	39	100	100	0	771	738	190	108	118	59	100	100	0	0.819	0.887	0.896	0.880	1.154	0.886	0.959	52	328	1206	1189	-0.288	543	663	559	630	0
2	9	6	"yggV"	"STM3103"	7410	15620	80	495	510	84	54	62	38	100	100	0	325	329	41	107	116	56	100	100	0	2.023	2.054	2.032	2.053	1.191	2.033	0.923	52	334	659	678	1.016	441	218	456	222	0
2	10	6	"sprT"	"STM3092"	7600	15620	90	228	218	65	50	54	15	96	96	0	556	513	145	106	107	14	94	94	0	0.396	0.413	0.401	0.398	1.310	0.400	0.877	52	395	628	575	-1.338	178	450	168	407	0
2	11	6	""	"STM3072"	7780	15610	90	191	186	73	51	54	18	88	86	0	523	480	178	107	110	22	88	88	0	0.337	0.362	0.319	0.333	1.513	0.339	0.750	52	396	556	508	-1.571	140	416	135	373	0
2	12	6	"ygfE"	"STM3060"	7970	15610	80	430	417	150	60	174	207	86	30	0	307	306	84	114	217	183	53	5	0	1.917	1.859	1.933	1.874	1.295	1.499	0.835	52	303	563	549	0.939	370	193	357	192	100
2	13	6	"ansA"	"STM1294"	8120	15600	100	78	82	32	55	86	103	2	0	0	140	139	37	108	137	98	5	0	0	0.719	0.871	0.779	0.807	2.667	1.133	0.639	80	444	55	58	-0.476	23	32	27	31	-75
2	14	6	"pfkB"	"STM1326"	8310	15600	80	405	397	145	51	55	18	100	98	0	326	323	86	106	107	14	98	98	0	1.609	1.594	1.611	1.592	1.439	1.633	0.915	52	320	574	563	0.686	354	220	346	217	0
2	15	6	"ydiK"	"STM1364"	8480	15600	90	831	872	204	54	60	31	100	100	0	972	1023	197	106	111	25	100	100	0	0.897	0.892	0.895	0.886	1.132	0.899	0.968	52	373	1643	1735	-0.156	777	866	818	917	0
2	16	6	"cfa"	"STM1427"	8650	15600	80	875	870	182	53	85	134	100	100	0	935	954	156	111	143	136	100	100	0	0.998	0.969	0.970	0.959	1.152	0.969	0.967	52	328	1646	1660	-0.004	822	824	817	843	0
2	17	6	"ydhM"	"STM1437"	8840	15600	90	366	352	67	54	81	125	98	73	0	646	674	124	109	140	132	100	98	0	0.581	0.527	0.517	0.525	1.198	0.540	0.893	52	387	849	863	-0.783	312	537	298	565	0
2	18	6	"nth"	"STM1453"	9010	15600	80	437	462	111	52	60	32	100	100	0	634	655	99	110	123	59	100	100	0	0.735	0.752	0.731	0.741	1.195	0.747	0.934	52	323	909	955	-0.445	385	524	410	545	0
2	19	6	"ugpA"	"STM3556"	9200	15590	90	837	845	227	55	63	33	100	100	0	794	799	177	109	117	35	100	100	0	1.142	1.145	1.119	1.126	1.170	1.158	0.960	52	400	1467	1480	0.191	782	685	790	690	0
2	20	6	"ftsY"	"STM3571"	9380	15600	90	2276	2261	657	52	62	47	100	100	0	1101	1104	267	108	114	33	100	100	0	2.240	2.218	2.254	2.193	1.116	2.267	0.982	52	380	3217	3205	1.163	2224	993	2209	996	0
2	21	6	"zntA"	"STM3576"	9540	15590	90	1176	1136	175	57	84	129	100	100	0	1209	1201	126	109	139	130	100	100	0	1.017	0.988	0.989	0.979	1.146	0.982	0.974	52	378	2219	2171	0.025	1119	1100	1079	1092	0
2	22	6	"yhhT"	"STM3582"	9720	15590	80	396	412	112	56	85	132	98	78	0	1273	1330	269	111	148	148	100	100	0	0.293	0.292	0.290	0.284	1.252	0.298	0.929	52	328	1502	1575	-1.773	340	1162	356	1219	0
2	23	6	"yhiN"	"STM3588"	9890	15590	90	821	863	220	55	70	71	100	100	0	1039	1130	276	111	135	103	100	100	0	0.825	0.793	0.786	0.789	1.167	0.796	0.952	52	394	1694	1827	-0.277	766	928	808	1019	0
2	24	6	""	"STM3598"	10070	15580	70	117	120	29	53	62	30	87	59	0	221	234	69	108	121	44	93	71	0	0.566	0.532	0.559	0.557	1.760	0.464	0.686	32	236	177	193	-0.820	64	113	67	126	0
2	1	7	""	"STM3799"	5990	15810	90	422	435	121	53	56	16	100	100	0	975	987	186	104	105	14	100	100	0	0.424	0.433	0.405	0.418	1.255	0.433	0.926	52	388	1240	1265	-1.239	369	871	382	883	0
2	2	7	"yidE"	"STM3807"	6170	15810	90	255	283	104	53	57	21	100	100	0	390	421	119	106	109	26	100	100	0	0.711	0.730	0.719	0.712	1.306	0.741	0.903	52	402	486	545	-0.492	202	284	230	315	0
2	3	7	"yidR"	"STM3811"	6350	15810	80	204	219	76	53	57	23	100	100	0	332	350	94	105	109	29	100	100	0	0.665	0.678	0.668	0.657	1.319	0.687	0.853	52	328	378	411	-0.588	151	227	166	245	0
2	4	7	"torD"	"STM3821"	6520	15810	80	151	160	56	53	56	20	100	92	0	629	624	63	106	109	19	100	100	0	0.187	0.207	0.180	0.182	1.646	0.197	0.634	52	321	621	625	-2.416	98	523	107	518	0
2	5	7	"dgoT"	"STM3827"	6700	15800	90	166	172	42	51	54	19	100	98	0	671	662	125	108	109	18	100	100	0	0.204	0.218	0.210	0.209	1.357	0.212	0.789	52	390	678	675	-2.292	115	563	121	554	0
2	6	7	"yidA"	"STM3831"	6870	15810	80	601	582	169	53	56	19	100	100	0	691	669	161	105	108	21	100	100	0	0.935	0.938	0.934	0.925	1.164	0.955	0.970	52	330	1134	1093	-0.097	548	586	529	564	0
2	7	7	"imp"	"STM0093"	7060	15800	100	3863	3624	1290	53	65	65	100	98	0	1518	1429	457	105	111	33	98	97	0	2.696	2.697	2.688	2.682	1.102	2.717	0.988	80	471	5223	4895	1.431	3810	1413	3571	1324	0
2	8	7	"yabJ"	"STM0106"	7230	15790	90	323	328	76	52	70	72	98	96	0	688	700	123	106	117	40	100	100	0	0.466	0.465	0.463	0.455	1.196	0.478	0.881	52	372	853	870	-1.103	271	582	276	594	0
2	9	7	"yabC"	"STM0120"	7410	15800	90	1046	993	325	54	59	22	100	100	0	499	469	123	106	111	22	100	100	0	2.524	2.587	2.576	2.569	1.139	2.619	0.971	52	389	1385	1302	1.336	992	393	939	363	0
2	10	7	"murD"	"STM0126"	7590	15790	90	1262	1255	382	52	58	23	100	100	0	527	527	135	104	105	13	100	100	0	2.861	2.844	2.828	2.847	1.186	2.876	0.962	52	389	1633	1626	1.516	1210	423	1203	423	0
2	11	7	"yacA"	"STM0135"	7770	15790	90	887	897	184	52	56	21	100	100	0	404	412	61	105	106	14	100	100	0	2.793	2.752	2.763	2.747	1.153	2.803	0.963	52	396	1134	1152	1.482	835	299	845	307	0
2	12	7	""	"STM0148"	7950	15780	90	197	193	57	52	56	18	98	96	0	677	665	122	107	107	13	100	100	0	0.254	0.253	0.247	0.240	1.381	0.258	0.845	52	389	715	699	-1.975	145	570	141	558	0
2	13	7	""	"STM1547"	8120	15790	80	229	240	59	52	58	31	100	100	0	523	526	90	107	113	41	100	100	0	0.425	0.449	0.443	0.436	1.261	0.478	0.860	52	328	593	607	-1.233	177	416	188	419	0
2	14	7	""	"STM1551"	8300	15790	90	229	235	61	52	60	32	100	100	0	372	363	73	107	116	42	100	98	0	0.668	0.715	0.702	0.709	1.323	0.714	0.908	52	394	442	439	-0.582	177	265	183	256	0
2	15	7	""	"STM1556"	8480	15780	90	230	232	70	53	57	22	100	100	0	1018	999	121	107	115	40	100	100	0	0.194	0.201	0.192	0.189	1.373	0.202	0.832	52	402	1088	1071	-2.364	177	911	179	892	0
2	16	7	""	"STM1562"	8670	15780	90	129	129	42	51	54	17	92	88	0	475	437	131	107	112	35	92	92	0	0.212	0.236	0.209	0.227	1.416	0.232	0.687	52	396	446	408	-2.238	78	368	78	330	0
2	17	7	"fdnI"	"STM1568"	8840	15780	90	493	482	81	51	55	26	100	100	0	861	842	116	106	107	13	100	100	0	0.585	0.586	0.573	0.582	1.147	0.583	0.954	52	394	1197	1167	-0.772	442	755	431	736	0
2	18	7	"nmpC"	"STM1572"	9030	15770	90	17061	15215	4883	53	69	98	100	100	0	512	477	119	107	107	12	100	100	0	41.995	40.978	41.234	40.959	1.177	41.078	0.975	52	386	17413	15532	5.392	17008	405	15162	370	0
2	19	7	"sohB"	"STM1716"	9190	15780	80	1065	1075	293	55	75	106	100	100	0	868	853	188	110	111	16	100	100	0	1.332	1.373	1.368	1.357	1.156	1.401	0.967	52	321	1768	1763	0.414	1010	758	1020	743	0
2	20	7	"ompW"	"STM1732"	9370	15780	80	371	375	75	53	57	23	100	100	0	664	672	119	108	110	16	100	100	0	0.572	0.571	0.571	0.570	1.177	0.571	0.946	52	334	874	886	-0.806	318	556	322	564	0
2	21	7	"yciU"	"STM1740"	9550	15780	90	221	223	58	53	55	16	100	100	0	394	409	86	108	110	19	100	100	0	0.587	0.565	0.572	0.554	1.294	0.571	0.892	52	379	454	471	-0.768	168	286	170	301	0
2	22	7	"ychJ"	"STM1755"	9710	15770	80	373	401	174	54	61	28	100	100	0	394	425	134	109	113	25	100	100	0	1.119	1.098	1.064	1.080	1.207	1.116	0.932	52	327	604	663	0.163	319	285	347	316	0
2	23	7	"ychP"	"STM1768"	9900	15770	80	492	492	156	55	60	22	100	100	0	892	883	222	109	112	17	100	100	0	0.558	0.565	0.549	0.550	1.227	0.570	0.950	52	334	1220	1211	-0.841	437	783	437	774	0
2	24	7	"ychH"	"STM1782"	10080	15760	90	172	180	48	51	54	16	100	100	0	349	358	83	107	108	14	100	100	0	0.500	0.514	0.481	0.503	1.394	0.503	0.804	52	408	363	380	-1.000	121	242	129	251	0
2	1	8	""	"STM2314"	6010	15980	80	456	419	151	52	55	16	100	100	0	763	707	192	104	105	12	100	100	0	0.613	0.609	0.587	0.584	1.307	0.619	0.930	52	331	1063	970	-0.706	404	659	367	603	0
2	2	8	"nuoK"	"STM2319"	6170	15990	70	498	477	126	54	65	36	96	96	0	308	295	72	106	109	21	93	93	0	2.198	2.238	2.245	2.216	1.204	2.180	0.910	32	236	646	612	1.136	444	202	423	189	0
2	3	8	"yfbQ"	"STM2331"	6360	15980	90	1785	1617	530	53	58	21	100	100	0	857	790	212	105	106	14	100	100	0	2.303	2.283	2.260	2.258	1.170	2.315	0.967	52	388	2484	2249	1.204	1732	752	1564	685	0
2	4	8	"yfbU"	"STM2335"	6530	15970	90	937	955	246	54	65	45	100	100	0	414	412	68	107	110	20	100	100	0	2.876	2.954	2.944	2.907	1.167	2.962	0.928	52	379	1190	1206	1.524	883	307	901	305	0
2	5	8	""	"STM2341"	6710	15980	80	370	366	155	53	64	46	96	86	0	729	735	318	106	109	23	96	96	0	0.509	0.498	0.480	0.486	1.443	0.480	0.926	52	340	940	942	-0.975	317	623	313	629	0
2	6	8	""	"STM2346"	6900	15980	90	824	751	219	51	55	16	100	100	0	538	496	120	104	105	13	100	100	0	1.781	1.786	1.784	1.787	1.202	1.791	0.959	52	381	1207	1092	0.833	773	434	700	392	0
2	7	8	""	"STM2530"	7060	15980	80	82	89	23	49	53	21	75	40	0	343	341	75	103	105	15	100	100	0	0.138	0.168	0.157	0.150	1.942	0.141	0.380	52	308	273	278	-2.862	33	240	40	238	0
2	8	8	"nifS"	"STM2543"	7230	15970	90	7481	7552	1815	52	78	76	100	100	0	650	648	139	105	107	16	100	100	0	13.631	13.812	13.914	13.912	1.145	13.627	0.975	52	395	7974	8043	3.769	7429	545	7500	543	0
2	9	8	"glnB"	"STM2561"	7420	15970	90	549	586	234	54	78	75	100	100	0	434	438	119	104	106	16	100	100	0	1.500	1.593	1.561	1.566	1.221	1.671	0.923	52	379	825	866	0.585	495	330	532	334	0
2	10	8	""	"STM2566"	7580	15970	80	85	101	55	52	56	21	71	38	0	221	259	140	105	108	17	100	94	0	0.284	0.318	0.315	0.298	1.750	0.320	0.633	52	326	149	203	-1.814	33	116	49	154	0
2	11	8	"gogB"	"STM2584"	7760	15970	80	339	336	90	53	56	20	100	100	0	960	912	211	107	115	32	100	100	0	0.335	0.352	0.350	0.352	1.350	0.342	0.886	52	334	1139	1088	-1.577	286	853	283	805	0
2	12	8	""	"STM2591"	7950	15970	80	146	155	43	51	54	17	100	98	0	590	581	98	104	108	19	100	100	0	0.195	0.218	0.210	0.203	1.479	0.211	0.758	52	334	581	581	-2.355	95	486	104	477	0
2	13	8	"yraR"	"STM3268"	8120	15960	90	299	311	80	50	52	14	100	100	0	522	529	112	106	106	12	100	100	0	0.599	0.617	0.616	0.608	1.212	0.623	0.908	52	381	665	684	-0.740	249	416	261	423	0
2	14	8	"yhbV"	"STM3275"	8300	15960	80	207	203	51	50	52	13	100	100	0	922	944	213	109	111	17	100	100	0	0.193	0.183	0.174	0.178	1.404	0.175	0.827	52	328	970	988	-2.372	157	813	153	835	0
2	15	8	"deaD"	"STM3280"	8470	15960	90	6256	5475	1915	53	70	73	100	100	0	802	716	232	109	111	19	100	100	0	8.951	8.932	8.948	9.174	1.197	8.788	0.977	52	382	6896	6029	3.162	6203	693	5422	607	0
2	16	8	"argG"	"STM3290"	8650	15960	80	792	796	174	57	76	77	100	100	0	456	464	86	106	109	17	100	100	0	2.100	2.064	2.042	2.073	1.152	2.064	0.953	52	340	1085	1097	1.070	735	350	739	358	0
2	17	8	"ftsJ"	"STM3297"	8850	15970	110	3101	2659	1286	54	80	91	100	95	0	490	445	157	108	111	23	93	90	0	7.976	7.730	7.613	7.829	1.483	7.934	0.968	80	494	3429	2942	2.996	3047	382	2605	337	0
2	18	8	"ispB"	"STM3305"	9010	15960	80	1269	1142	412	55	72	55	100	100	0	675	590	200	108	109	16	100	100	0	2.141	2.255	2.275	2.386	1.319	2.184	0.963	52	312	1781	1569	1.098	1214	567	1087	482	0
2	19	8	"ybgL"	"STM0714"	9190	15950	80	447	453	93	53	57	20	100	100	0	568	565	90	107	108	14	100	100	0	0.855	0.873	0.874	0.869	1.189	0.866	0.944	52	334	855	858	-0.227	394	461	400	458	0
2	20	8	""	"STM0720"	9370	15950	90	178	185	50	54	58	18	100	98	0	948	947	149	108	123	49	100	100	0	0.148	0.156	0.152	0.148	1.404	0.150	0.803	52	380	964	970	-2.760	124	840	131	839	0
2	21	8	""	"STM0726"	9540	15950	90	287	309	144	54	59	20	100	100	0	1325	1311	274	111	135	58	100	100	0	0.192	0.213	0.193	0.195	1.461	0.209	0.755	52	382	1447	1455	-2.381	233	1214	255	1200	0
2	22	8	"ybgT"	"STM0742"	9720	15960	80	218	246	154	55	61	23	98	86	0	146	160	56	107	117	40	46	11	0	4.179	3.604	3.790	3.620	1.825	3.353	0.614	52	334	202	244	2.063	163	39	191	53	0
2	23	8	"tolB"	"STM0748"	9910	15950	100	5762	5524	1795	53	75	122	100	100	0	1050	1021	272	106	111	33	100	100	0	6.048	5.979	5.980	5.842	1.185	6.117	0.979	80	461	6653	6386	2.596	5709	944	5471	915	0
2	24	8	"pnuC"	"STM0757"	10080	15940	80	361	371	74	52	82	145	100	65	0	730	753	130	107	115	38	100	100	0	0.496	0.494	0.505	0.488	1.209	0.488	0.925	52	321	932	965	-1.012	309	623	319	646	0
2	1	9	"dacC"	"STM0863"	6000	16160	80	1080	1055	270	55	58	18	100	100	0	895	848	213	103	103	12	100	100	0	1.294	1.342	1.308	1.351	1.217	1.325	0.953	52	340	1817	1745	0.372	1025	792	1000	745	0
2	2	9	"ybjM"	"STM0871"	6180	16170	90	249	258	67	52	55	15	100	100	0	512	493	87	102	103	12	100	100	0	0.480	0.527	0.522	0.516	1.321	0.521	0.850	52	387	607	597	-1.057	197	410	206	391	0
2	3	9	"potG"	"STM0878"	6350	16160	80	335	331	80	52	56	19	100	100	0	945	923	142	106	109	18	100	100	0	0.337	0.341	0.328	0.333	1.255	0.333	0.904	52	334	1122	1096	-1.568	283	839	279	817	0
2	4	9	"artQ"	"STM0889"	6530	16160	90	2352	2269	432	55	71	58	100	100	0	679	661	110	107	111	21	100	100	0	4.016	3.996	4.040	3.997	1.099	3.958	0.975	52	394	2869	2768	2.006	2297	572	2214	554	0
2	5	9	""	"STM0894"	6700	16160	80	118	118	31	54	74	62	51	1	0	482	456	80	106	112	26	100	100	0	0.170	0.183	0.182	0.161	1.709	0.176	0.430	52	334	440	414	-2.555	64	376	64	350	0
2	6	9	""	"STM0898"	6900	16160	90	166	165	48	50	53	15	100	96	0	932	918	163	104	109	30	100	100	0	0.140	0.141	0.140	0.130	1.503	0.138	0.770	52	396	944	929	-2.836	116	828	115	814	0
2	7	9	""	"STM1033"	7070	16150	90	94	101	45	50	53	20	82	51	0	289	302	87	102	106	29	100	100	0	0.235	0.255	0.212	0.200	2.211	0.273	0.577	52	374	231	251	-2.087	44	187	51	200	0
2	8	9	""	"STM1037"	7240	16150	80	127	137	50	51	54	16	100	94	0	505	545	138	105	109	28	100	100	0	0.190	0.195	0.187	0.178	1.517	0.196	0.747	52	328	476	526	-2.396	76	400	86	440	0
2	9	9	"yjaB"	"STM4181"	7410	16150	90	481	506	105	53	56	20	100	100	0	539	536	86	106	111	27	100	100	0	0.988	1.053	1.028	1.048	1.215	1.067	0.920	52	378	861	883	-0.017	428	433	453	430	0
2	10	9	"yjbD"	"STM4194"	7600	16150	90	208	220	92	51	54	18	100	100	0	299	325	122	104	107	18	100	100	0	0.805	0.765	0.746	0.767	1.463	0.748	0.885	52	387	352	390	-0.313	157	195	169	221	0
2	11	9	""	"STM4198"	7760	16140	90	112	116	35	50	53	15	94	84	0	341	345	113	105	107	17	100	100	0	0.263	0.275	0.266	0.255	1.694	0.258	0.696	52	384	298	306	-1.928	62	236	66	240	0
2	12	9	""	"STM4202"	7950	16150	80	77	84	30	51	52	13	76	50	0	296	297	75	105	107	18	100	98	0	0.136	0.172	0.167	0.155	2.161	0.200	0.477	52	328	217	225	-2.877	26	191	33	192	0
2	13	9	"pduF"	"STM2037"	8120	16140	90	192	199	52	50	52	13	100	100	0	820	828	171	105	109	21	100	100	0	0.199	0.206	0.200	0.203	1.288	0.205	0.872	52	389	857	872	-2.332	142	715	149	723	0
2	14	9	"pduQ"	"STM2052"	8300	16140	90	161	173	46	52	53	15	100	100	0	809	861	198	108	112	21	100	100	0	0.155	0.161	0.150	0.155	1.543	0.150	0.763	52	402	810	874	-2.685	109	701	121	753	0
2	15	9	"sspH2"	"STM2241"	8490	16130	90	679	686	121	52	63	36	100	100	0	1953	1945	142	109	143	115	100	100	0	0.340	0.345	0.345	0.339	1.185	0.346	0.947	52	386	2471	2470	-1.556	627	1844	634	1836	0
2	16	9	"btuF"	"STM0206"	8650	16140	90	877	923	211	55	71	43	100	100	0	770	801	185	107	147	118	100	98	0	1.240	1.251	1.225	1.262	1.164	1.248	0.906	52	380	1485	1562	0.310	822	663	868	694	0
2	17	9	"sitD"	"STM2864"	8840	16130	100	3507	3214	1281	54	91	119	95	95	0	801	751	249	107	120	41	96	95	0	4.976	4.907	4.847	4.545	1.541	5.009	0.974	80	454	4147	3804	2.315	3453	694	3160	644	0
2	18	9	"yfjD"	"STM2679"	9010	16130	90	483	558	259	52	89	127	100	96	0	464	521	203	109	119	46	100	100	0	1.214	1.228	1.164	1.219	1.262	1.320	0.828	52	378	786	918	0.280	431	355	506	412	0
2	19	9	"psiB"	"PSLT069"	9210	16130	90	207	213	53	52	56	29	100	98	0	819	814	79	105	109	36	100	100	0	0.217	0.227	0.212	0.216	1.358	0.231	0.859	52	387	869	870	-2.204	155	714	161	709	0
2	20	9	"traV"	"PSLT084"	9380	16130	80	107	131	93	50	52	12	98	86	0	431	459	186	105	106	13	100	100	0	0.175	0.229	0.164	0.178	1.965	0.232	0.440	52	334	383	435	-2.516	57	326	81	354	0
2	21	9	"himD"	"STM0982"	9560	16130	90	848	835	342	53	57	20	100	100	0	289	286	67	105	106	12	100	100	0	4.321	4.320	4.082	4.293	1.324	4.599	0.913	52	381	979	963	2.111	795	184	782	181	0
2	22	9	"dcuR"	"STM4303"	9720	16130	90	167	171	43	53	58	21	100	98	0	641	624	107	105	109	20	100	100	0	0.213	0.227	0.222	0.218	1.416	0.207	0.737	52	371	650	637	-2.233	114	536	118	519	0
2	23	9	"phnA"	"STM4289"	9910	16120	90	245	257	100	52	55	18	100	100	0	323	315	84	107	111	20	100	100	0	0.894	0.986	0.990	0.951	1.313	1.039	0.886	52	379	409	413	-0.162	193	216	205	208	0
2	24	9	"melA"	"STM4298"	10080	16110	90	172	186	61	51	55	17	98	96	0	769	794	279	108	109	15	100	100	0	0.183	0.197	0.188	0.195	1.292	0.192	0.860	52	393	782	821	-2.450	121	661	135	686	0
2	1	10	"lasT"	"STM4600"	5990	16350	70	198	209	93	54	57	19	96	93	0	324	320	102	103	107	25	93	93	0	0.652	0.714	0.637	0.684	1.606	0.701	0.766	32	230	365	372	-0.618	144	221	155	217	0
2	2	10	"dniR"	"STM0260"	6180	16340	90	3544	3295	810	52	57	23	100	100	0	775	755	142	103	104	14	100	100	0	5.196	4.974	5.198	4.861	1.215	5.083	0.971	52	396	4164	3895	2.378	3492	672	3243	652	0
2	3	10	""	"STM0277"	6350	16340	60	64	64	19	52	55	19	31	9	0	215	207	42	102	103	12	96	93	0	0.106	0.114	0.172	0.148	2.426	0.124	0.118	32	176	125	117	-3.235	12	113	12	105	0
2	4	10	""	"STM0286"	6530	16340	80	104	107	26	51	53	14	96	84	0	397	389	90	101	102	12	100	100	0	0.179	0.194	0.181	0.176	1.760	0.183	0.580	52	340	349	344	-2.482	53	296	56	288	0
2	5	10	""	"STM0294"	6710	16340	80	111	123	59	50	52	14	94	82	0	497	490	150	103	104	15	100	100	0	0.155	0.189	0.154	0.159	2.129	0.171	0.459	52	328	455	460	-2.691	61	394	73	387	0
2	6	10	"yafH"	"STM0309"	6880	16340	80	137	150	67	50	52	14	100	98	0	323	345	124	105	106	23	100	100	0	0.399	0.417	0.380	0.385	1.509	0.420	0.803	52	328	305	340	-1.325	87	218	100	240	0
2	7	10	"nagZ"	"STM1209"	7060	16330	80	1195	1200	215	52	57	24	100	100	0	883	899	114	102	106	25	100	100	0	1.464	1.440	1.444	1.426	1.147	1.473	0.967	52	340	1924	1945	0.549	1143	781	1148	797	0
2	8	10	"ycfU"	"STM1217"	7240	16330	80	535	511	131	50	56	25	100	100	0	444	449	103	103	105	17	100	100	0	1.422	1.332	1.314	1.336	1.250	1.334	0.930	52	322	826	807	0.508	485	341	461	346	0
2	9	10	"ycfC"	"STM1233"	7400	16310	80	88	381	993	52	55	17	65	55	0	146	240	284	103	104	13	84	69	0	0.837	2.401	0.919	0.925	3.017	3.228	0.868	52	315	79	466	-0.256	36	43	329	137	0
2	10	10	""	"STM1251"	7610	16330	90	1124	1091	193	53	59	28	100	100	0	656	633	105	103	106	18	100	100	0	1.937	1.958	1.935	1.969	1.227	1.968	0.957	52	379	1624	1568	0.954	1071	553	1038	530	0
2	11	10	"aadA"	"STM1264"	7770	16330	80	167	165	41	49	56	28	98	92	0	618	611	102	105	106	17	100	100	0	0.230	0.229	0.221	0.217	1.376	0.225	0.801	52	320	631	622	-2.120	118	513	116	506	0
2	12	10	"yeaQ"	"STM1274"	7950	16320	90	95	105	47	50	52	13	88	76	0	266	260	55	104	105	15	100	98	0	0.278	0.353	0.310	0.277	2.193	0.366	0.505	52	380	207	211	-1.848	45	162	55	156	0
2	13	10	"fumA"	"STM1468"	8130	16320	80	670	656	175	49	53	22	100	100	0	854	839	201	105	106	14	100	100	0	0.829	0.827	0.833	0.823	1.144	0.821	0.959	52	340	1370	1341	-0.270	621	749	607	734	0
2	14	10	"ompN"	"STM1473"	8310	16320	90	362	361	87	50	52	14	100	100	0	909	883	135	105	107	14	100	100	0	0.388	0.400	0.376	0.389	1.272	0.398	0.917	52	380	1116	1089	-1.366	312	804	311	778	0
2	15	10	"ydgF"	"STM1482"	8480	16320	80	406	428	141	52	56	19	100	100	0	361	354	77	107	108	15	100	100	0	1.394	1.522	1.489	1.477	1.244	1.588	0.931	52	328	608	623	0.479	354	254	376	247	0
2	16	10	"ynfK"	"STM1489"	8660	16320	80	312	330	78	52	55	17	100	100	0	780	770	115	105	108	18	100	100	0	0.385	0.418	0.412	0.408	1.270	0.425	0.906	52	340	935	943	-1.376	260	675	278	665	0
2	17	10	""	"STM1498"	8840	16320	60	66	69	20	49	50	12	65	25	0	244	255	54	102	104	14	100	100	0	0.120	0.131	0.137	0.121	2.469	0.087	0.116	32	176	159	173	-3.062	17	142	20	153	0
2	18	10	"ynfB"	"STM1503"	9020	16310	90	542	516	114	51	74	163	98	84	0	367	361	57	106	112	45	100	98	0	1.881	1.824	1.848	1.803	1.176	1.848	0.938	52	408	752	720	0.912	491	261	465	255	0
2	19	10	"virK"	"STM2781"	9210	16300	90	3396	3026	1400	54	98	223	98	88	0	711	650	264	106	114	52	98	86	0	5.524	5.463	5.417	5.417	1.374	5.406	0.976	52	393	3947	3516	2.466	3342	605	2972	544	0
2	20	10	""	"STM2789"	9380	16310	90	224	228	45	51	62	42	100	100	0	862	856	110	107	108	15	100	100	0	0.229	0.236	0.227	0.231	1.286	0.225	0.803	52	374	928	926	-2.126	173	755	177	749	0
2	21	10	"yqaE"	"STM2796"	9550	16310	80	70	72	19	52	53	15	55	28	0	197	199	40	105	106	12	100	98	0	0.196	0.213	0.254	0.201	2.537	0.226	0.226	52	328	110	114	-2.354	18	92	20	94	0
2	22	10	""	"STM4008"	9730	16300	90	659	639	208	52	56	20	100	100	0	459	440	104	105	106	13	100	100	0	1.715	1.752	1.735	1.726	1.184	1.797	0.958	52	389	961	922	0.778	607	354	587	335	0
2	23	10	""	"STM4030"	9910	16300	90	965	897	276	54	61	26	100	100	0	471	468	113	106	108	15	100	100	0	2.496	2.329	2.359	2.304	1.194	2.364	0.955	52	380	1276	1205	1.320	911	365	843	362	0
2	24	10	""	"STM4044"	10070	16300	90	187	181	51	54	60	23	100	92	0	678	662	107	107	116	35	100	100	0	0.233	0.229	0.222	0.212	1.445	0.233	0.776	52	386	704	682	-2.102	133	571	127	555	0
2	1	11	"yghJ"	"STM2941"	6000	16520	80	277	278	69	54	56	15	100	100	0	965	926	180	104	106	13	100	100	0	0.259	0.273	0.268	0.266	1.271	0.264	0.876	52	334	1084	1046	-1.949	223	861	224	822	0
2	2	11	""	"STM2950"	6180	16520	80	396	417	124	53	56	16	100	100	0	943	943	196	108	110	19	100	100	0	0.411	0.436	0.419	0.428	1.214	0.437	0.901	52	328	1178	1199	-1.284	343	835	364	835	0
2	3	11	"ygcA"	"STM2957"	6350	16520	80	1042	1026	191	52	56	19	100	100	0	725	718	115	107	109	19	100	100	0	1.602	1.594	1.587	1.591	1.122	1.603	0.972	52	328	1608	1585	0.680	990	618	974	611	0
2	4	11	"sdaB"	"STM2971"	6540	16520	90	1250	1196	303	53	57	18	100	100	0	531	507	110	105	105	14	100	100	0	2.810	2.843	2.770	2.858	1.133	2.834	0.976	52	388	1623	1545	1.490	1197	426	1143	402	0
2	5	11	"fucP"	"STM2975"	6710	16510	90	131	135	41	51	54	14	100	100	0	487	477	78	103	107	20	100	100	0	0.208	0.225	0.214	0.207	1.504	0.227	0.707	52	373	464	458	-2.263	80	384	84	374	0
2	6	11	"fucR"	"STM2979"	6880	16510	80	377	380	65	53	55	15	100	100	0	881	896	102	107	113	22	100	100	0	0.419	0.414	0.413	0.410	1.203	0.412	0.944	52	328	1098	1116	-1.256	324	774	327	789	0
2	7	11	""	"STM3160"	7070	16510	80	130	131	41	53	55	15	96	92	0	193	188	30	102	104	15	100	94	0	0.846	0.907	0.810	0.825	2.067	0.982	0.562	52	334	168	164	-0.241	77	91	78	86	0
2	8	11	""	"STM3169"	7250	16500	90	264	263	72	51	53	15	100	100	0	862	832	153	103	104	12	100	100	0	0.281	0.291	0.277	0.280	1.278	0.288	0.874	52	388	972	941	-1.833	213	759	212	729	0
2	9	11	"ygiX"	"STM3177"	7420	16510	80	209	218	62	52	55	16	100	100	0	542	529	69	104	105	13	100	100	0	0.358	0.391	0.366	0.369	1.422	0.386	0.821	52	322	595	591	-1.480	157	438	166	425	0
2	10	11	"clpB"	"STM2660"	7600	16510	100	10820	9725	3815	53	81	123	100	98	0	1247	1149	403	105	108	21	100	98	0	9.428	9.264	9.361	9.050	1.249	9.367	0.989	80	440	11909	10716	3.237	10767	1142	9672	1044	0
2	11	11	"yfiN"	"STM2672"	7760	16500	90	639	642	209	53	96	139	98	88	0	951	938	184	107	125	60	100	100	0	0.694	0.709	0.683	0.680	1.235	0.772	0.748	52	370	1430	1420	-0.526	586	844	589	831	0
2	12	11	"recN"	"STM2684"	7950	16490	90	1237	1242	372	52	64	46	100	98	0	1105	1089	237	105	119	54	100	100	0	1.185	1.209	1.195	1.135	1.325	1.229	0.976	52	400	2185	2174	0.245	1185	1000	1190	984	0
2	13	11	"cueR"	"STM0499"	8130	16500	80	370	356	84	50	55	24	100	100	0	417	389	83	105	106	14	100	100	0	1.026	1.077	1.074	1.088	1.325	1.060	0.916	52	334	632	590	0.037	320	312	306	284	0
2	14	11	""	"STM0509"	8310	16490	90	389	391	69	52	54	15	100	100	0	1196	1193	128	105	108	19	100	100	0	0.309	0.312	0.307	0.306	1.207	0.310	0.945	52	380	1428	1427	-1.695	337	1091	339	1088	0
2	15	11	"gcl"	"STM0517"	8480	16490	90	149	145	50	50	52	13	96	88	0	611	604	185	104	107	19	100	100	0	0.195	0.190	0.192	0.177	1.446	0.196	0.856	52	379	606	595	-2.356	99	507	95	500	0
2	16	11	"ybbV"	"STM0521"	8670	16500	90	66	68	13	50	52	14	55	17	0	259	249	47	103	103	12	100	100	0	0.103	0.123	0.129	0.124	1.981	0.114	0.202	52	379	172	164	-3.285	16	156	18	146	0
2	17	11	"ylbA"	"STM0526"	8830	16490	90	410	413	92	50	55	23	100	100	0	999	968	175	107	119	46	100	100	0	0.404	0.422	0.410	0.417	1.190	0.413	0.953	52	394	1252	1224	-1.309	360	892	363	861	0
2	18	11	"purE"	"STM0534"	9020	16490	80	441	430	102	52	55	17	100	100	0	431	419	87	107	116	33	100	100	0	1.201	1.212	1.254	1.210	1.213	1.222	0.939	52	340	713	690	0.264	389	324	378	312	0
2	19	11	"ygaM"	"STM2802"	9200	16490	80	163	162	31	52	53	13	100	100	0	401	396	65	106	107	13	100	100	0	0.376	0.379	0.393	0.373	1.369	0.394	0.843	52	328	406	400	-1.410	111	295	110	290	0
2	20	11	"yeiA"	"STM2187"	9370	16480	90	226	228	48	51	53	14	100	100	0	1009	1043	138	107	112	24	100	100	0	0.194	0.189	0.188	0.184	1.263	0.186	0.896	52	388	1077	1113	-2.366	175	902	177	936	0
2	21	11	""	"STM2196"	9560	16480	90	367	368	78	51	54	16	100	100	0	949	907	159	107	111	23	100	100	0	0.375	0.396	0.394	0.393	1.237	0.389	0.930	52	395	1158	1117	-1.414	316	842	317	800	0
2	22	11	"bcr"	"STM2221"	9740	16480	80	653	636	126	51	55	17	100	100	0	993	971	147	105	108	17	100	100	0	0.678	0.676	0.666	0.668	1.159	0.674	0.966	52	334	1490	1451	-0.561	602	888	585	866	0
2	23	11	"yejK"	"STM2226"	9910	16480	90	496	489	120	51	54	15	100	100	0	410	418	83	106	107	16	100	100	0	1.464	1.404	1.406	1.399	1.175	1.416	0.955	52	388	749	750	0.550	445	304	438	312	0
2	24	11	""	"STM2236"	10090	16470	90	123	117	32	50	52	14	100	82	0	487	465	89	102	104	13	100	100	0	0.190	0.185	0.182	0.170	1.644	0.184	0.691	52	402	458	430	-2.399	73	385	67	363	0
2	1	12	"phoP"	"STM1231"	6010	16690	90	2958	2748	785	52	55	17	100	100	0	443	419	90	101	102	11	100	100	0	8.497	8.478	8.532	8.356	1.228	8.621	0.960	52	380	3248	3014	3.087	2906	342	2696	318	0
2	2	12	"phoP"	"STM1231"	6180	16690	90	3768	3495	704	56	63	27	100	100	0	497	486	79	102	102	12	100	100	0	9.397	8.956	9.091	8.943	1.131	8.997	0.958	52	365	4107	3823	3.232	3712	395	3439	384	0
2	3	12	"phoP"	"STM1231"	6350	16690	90	3403	3073	898	54	210	2383	78	0	0	484	461	86	103	193	1697	0	0	0	8.790	8.433	8.548	8.225	1.186	8.694	0.966	52	372	3730	3377	3.136	3349	381	3019	358	0
2	4	12	"phoQ"	"STM1230"	6530	16690	80	1611	1555	584	55	289	2785	1	0	0	497	496	131	106	394	3807	0	0	0	3.980	3.846	3.719	3.764	1.188	0.682	0.613	52	328	1947	1890	1.993	1556	391	1500	390	0
2	5	12	"phoQ"	"STM1230"	6720	16690	90	2239	2194	606	53	59	23	100	100	0	675	660	149	104	105	15	100	100	0	3.828	3.851	3.840	3.826	1.156	3.907	0.971	52	392	2757	2697	1.937	2186	571	2141	556	0
2	6	12	"hupA"	"STM4170"	6930	16690	80	1297	1189	599	51	57	29	96	96	0	273	243	88	105	106	13	92	88	0	7.417	8.246	7.858	8.272	1.464	7.892	0.886	52	290	1414	1276	2.891	1246	168	1138	138	0
2	7	12	"sopB"	"STM1091"	7060	16680	90	4213	3886	983	53	59	23	100	100	0	1118	1060	205	103	104	13	100	100	0	4.099	4.005	4.019	3.960	1.111	4.106	0.982	52	332	5175	4790	2.035	4160	1015	3833	957	0
2	8	12	"pipC"	"STM0375"	7240	16690	80	843	835	189	54	64	34	100	100	0	359	352	60	106	107	13	100	100	0	3.119	3.175	3.175	3.178	1.220	3.256	0.928	52	326	1042	1027	1.641	789	253	781	246	0
2	9	12	"pipC"	"STM0375"	7420	16680	80	857	852	199	53	63	33	100	100	0	346	342	49	103	104	13	100	100	0	3.309	3.343	3.364	3.312	1.203	3.461	0.933	52	328	1047	1038	1.726	804	243	799	239	0
2	10	12	"pipC"	"STM0375"	7600	16680	80	925	920	236	53	59	24	100	100	0	377	365	53	105	105	13	100	100	0	3.206	3.335	3.282	3.282	1.220	3.446	0.929	52	320	1144	1127	1.681	872	272	867	260	0
2	11	12	"ssrB"	"STM1391"	7780	16680	80	232	245	66	51	54	18	100	100	0	589	588	79	104	105	13	100	100	0	0.373	0.401	0.371	0.386	1.317	0.404	0.850	52	327	666	678	-1.422	181	485	194	484	0
2	12	12	"ssrB"	"STM1391"	7960	16680	90	263	267	65	50	52	16	100	100	0	586	586	103	105	106	13	100	100	0	0.443	0.451	0.437	0.441	1.301	0.444	0.890	52	386	694	698	-1.175	213	481	217	481	0
2	13	12	"lrp"	"STM0959"	8140	16670	90	1283	1223	339	50	53	16	100	100	0	363	356	63	106	106	13	100	100	0	4.798	4.692	4.693	4.531	1.258	4.810	0.944	52	374	1490	1423	2.262	1233	257	1173	250	0
2	14	12	"lrp"	"STM0959"	8310	16670	90	2196	2136	389	53	69	52	100	100	0	483	475	68	104	105	13	100	100	0	5.654	5.615	5.572	5.582	1.141	5.604	0.971	52	372	2522	2454	2.499	2143	379	2083	371	0
2	15	12	"gyrA"	"STM2272"	8490	16670	100	7063	6574	1625	51	86	113	100	100	0	1086	1036	199	104	108	23	100	98	0	7.141	6.999	7.068	6.834	1.207	7.125	0.979	80	452	7994	7455	2.836	7012	982	6523	932	0
2	16	12	"gyrA"	"STM2272"	8660	16670	80	1504	1486	508	52	87	125	100	100	0	417	391	105	106	111	25	100	100	0	4.669	5.032	5.016	5.078	1.158	4.996	0.971	52	306	1763	1719	2.223	1452	311	1434	285	0
2	17	12	"gyrA"	"STM2272"	8850	16680	90	1038	944	391	50	52	13	100	100	0	312	284	96	102	103	12	94	94	0	4.705	4.912	4.855	4.903	1.212	4.727	0.934	52	388	1198	1076	2.234	988	210	894	182	0
2	18	12	"csrA"	"STM2826"	9040	16670	80	249	244	62	51	53	14	100	96	0	217	210	47	105	105	12	94	94	0	1.768	1.838	1.833	1.762	1.363	1.830	0.787	52	315	310	298	0.822	198	112	193	105	0
2	19	12	"crp"	"STM3466"	9200	16660	90	857	864	278	50	53	14	100	100	0	456	436	118	106	106	12	100	100	0	2.306	2.467	2.454	2.476	1.206	2.443	0.964	52	365	1157	1144	1.205	807	350	814	330	0
2	20	12	"yhhP"	"STM3578"	9380	16660	90	130	133	40	50	52	13	96	94	0	230	225	50	104	104	11	98	98	0	0.635	0.686	0.671	0.684	1.468	0.667	0.722	52	389	206	204	-0.655	80	126	83	121	0
2	21	12	"yhhP"	"STM3578"	9560	16660	90	157	158	32	49	51	13	100	100	0	253	254	39	105	105	11	100	100	0	0.730	0.732	0.742	0.728	1.317	0.747	0.774	52	381	256	258	-0.455	108	148	109	149	0
2	22	12	"topA"	"STM1714"	9730	16660	90	1300	1205	369	50	52	14	100	100	0	675	644	180	103	104	12	100	100	0	2.185	2.135	2.179	2.153	1.143	2.121	0.981	52	372	1822	1696	1.128	1250	572	1155	541	0
2	23	12	"topA"	"STM1714"	9910	16660	80	413	423	148	49	52	13	100	100	0	315	312	97	102	103	13	100	100	0	1.709	1.781	1.790	1.848	1.299	1.724	0.944	52	321	577	584	0.773	364	213	374	210	0
2	24	12	"topA"	"STM1714"	10080	16660	80	264	284	122	50	52	14	98	98	0	221	222	63	101	101	12	98	96	0	1.783	1.934	1.905	1.900	1.473	1.960	0.909	52	320	334	355	0.835	214	120	234	121	0
2	1	13	"ctrl-buffer"	"ctrl-buffer"	6000	16870	100	51	52	12	51	52	14	10	5	0	102	103	15	100	101	12	28	6	0	0.000	0.333	0.778	0.642	3.465	0.143	0.003	80	462	2	4	Error	0	2	1	3	-50
2	2	13	"ctrl-buffer"	"ctrl-buffer"	6170	16870	100	51	53	14	50	53	17	10	3	0	102	102	12	99	100	12	18	1	0	0.333	1.000	1.183	1.187	3.881	0.121	0.001	80	441	4	6	-1.585	1	3	3	3	-50
2	3	13	"ctrl-buffer"	"ctrl-buffer"	6350	16870	100	50	53	16	49	51	16	12	2	0	101	102	12	100	99	11	16	5	0	1.000	2.000	0.846	0.812	2.479	15.831	0.003	80	453	2	6	0.000	1	1	4	2	-50
2	4	13	"ctrl-buffer"	"ctrl-buffer"	6530	16870	100	51	53	15	49	50	12	15	8	0	110	110	13	101	101	11	42	22	0	0.222	0.444	0.983	0.851	3.174	0.457	0.004	80	442	11	13	-2.170	2	9	4	9	-50
2	5	13	"ctrl-buffer"	"ctrl-buffer"	6710	16860	100	50	50	11	50	52	13	10	1	0	104	103	12	101	102	11	26	2	0	0.000	0.000	1.000	0.909	3.114	15.003	0.001	80	430	3	2	Error	0	3	0	2	-50
2	6	13	"ctrl-buffer"	"ctrl-buffer"	6880	16860	100	49	51	11	49	52	15	11	2	0	100	98	15	101	102	11	10	3	0	0.000	-0.667	0.667	0.576	4.307	11.086	0.000	80	446	-1	-1	Error	0	-1	2	-3	-50
2	7	13	"ctrl-buffer"	"ctrl-buffer"	7060	16860	100	49	50	13	48	51	15	11	1	0	103	103	16	101	102	11	23	8	0	0.500	1.000	0.857	0.688	3.392	5.626	0.002	80	442	3	4	-1.000	1	2	2	2	-50
2	8	13	"ctrl-buffer"	"ctrl-buffer"	7240	16860	100	47	50	12	48	51	15	16	2	0	99	100	18	102	102	11	20	6	0	0.333	-1.000	0.600	0.475	2.726	0.493	0.028	80	432	-4	0	-1.585	-1	-3	2	-2	-50
2	9	13	"ctrl-buffer"	"ctrl-buffer"	7420	16860	100	50	51	12	49	50	12	20	3	0	100	98	18	102	102	11	13	1	0	-0.500	-0.500	1.000	0.924	3.728	0.595	0.025	80	452	-1	-2	Error	1	-2	2	-4	-50
2	10	13	"ctrl-buffer"	"ctrl-buffer"	7600	16860	100	46	48	11	49	51	14	6	1	0	107	103	23	102	103	12	25	8	0	-0.600	-1.000	0.440	0.527	3.257	0.538	0.015	80	430	2	0	Error	-3	5	-1	1	-50
2	11	13	"ctrl-buffer"	"ctrl-buffer"	7770	16850	100	47	52	15	50	50	12	17	6	0	107	103	12	101	102	12	18	1	0	-0.500	1.000	0.850	0.838	3.824	1.461	0.004	80	441	3	4	Error	-3	6	2	2	-50
2	12	13	"ctrl-buffer"	"ctrl-buffer"	7950	16850	100	48	49	13	49	50	13	11	5	0	101	102	16	101	102	12	23	2	0	100000.000	0.000	0.811	0.608	3.749	1.945	0.004	80	452	-1	1	16.610	-1	0	0	1	-50
2	13	13	"ctrl-buffer"	"ctrl-buffer"	8130	16850	100	47	51	16	48	49	13	17	7	0	104	100	22	102	102	11	25	8	0	-0.500	-1.500	0.708	0.849	3.620	0.623	0.002	80	453	1	1	Error	-1	2	3	-2	-50
2	14	13	"ctrl-buffer"	"ctrl-buffer"	8310	16850	100	48	50	12	48	50	15	8	3	0	104	104	14	101	102	10	27	8	0	0.000	0.667	0.596	0.677	4.352	10.282	0.000	80	430	3	5	Error	0	3	2	3	-50
2	15	13	"ctrl-buffer"	"ctrl-buffer"	8480	16850	100	49	50	12	49	51	15	8	1	0	107	106	13	100	100	11	33	11	0	0.000	0.167	1.000	1.128	2.894	0.264	0.001	80	430	7	7	Error	0	7	1	6	-50
2	16	13	"ctrl-buffer"	"ctrl-buffer"	8660	16840	100	45	50	17	49	51	13	16	7	0	109	110	13	100	101	11	42	17	0	-0.444	0.100	1.000	0.928	3.038	0.212	0.005	80	443	5	11	Error	-4	9	1	10	-50
2	17	13	"ctrl-buffer"	"ctrl-buffer"	8840	16840	100	47	49	12	48	50	12	13	3	0	105	106	13	102	102	11	27	10	0	-0.333	0.250	1.375	1.061	2.985	0.940	0.001	80	420	2	5	Error	-1	3	1	4	-50
2	18	13	"ctrl-buffer"	"ctrl-buffer"	9020	16840	100	46	48	12	49	51	12	15	2	0	104	104	11	102	103	11	23	2	0	-1.500	-0.500	1.050	1.237	3.969	2.284	0.008	80	409	-1	1	Error	-3	2	-1	2	-50
2	19	13	"ctrl-buffer"	"ctrl-buffer"	9190	16840	100	51	52	10	50	52	13	12	2	0	106	107	14	102	103	12	27	7	0	0.250	0.400	0.625	0.749	4.371	19.816	0.000	80	440	5	7	-2.000	1	4	2	5	-50
2	20	13	"ctrl-buffer"	"ctrl-buffer"	9370	16840	100	48	50	10	50	52	13	12	0	0	104	104	13	102	102	11	22	3	0	-1.000	0.000	0.652	0.813	3.861	0.289	0.005	80	442	0	2	Error	-2	2	0	2	-50
2	21	13	"ctrl-buffer"	"ctrl-buffer"	9550	16840	100	53	55	16	49	51	13	20	6	0	111	112	13	101	102	12	43	13	0	0.400	0.545	0.676	0.790	3.331	2.365	0.007	80	430	14	17	-1.322	4	10	6	11	-50
2	22	13	"ctrl-buffer"	"ctrl-buffer"	9730	16830	100	48	51	12	49	51	14	8	2	0	103	104	13	101	102	12	25	2	0	-0.500	0.667	1.038	0.916	5.392	0.425	0.001	80	420	1	5	Error	-1	2	2	3	-50
2	23	13	"ctrl-buffer"	"ctrl-buffer"	9900	16830	100	49	51	11	49	51	13	13	2	0	104	104	11	100	102	12	17	5	0	0.000	0.500	1.333	1.128	2.964	2.487	0.006	80	420	4	6	Error	0	4	2	4	-50
2	24	13	"ctrl-buffer"	"ctrl-buffer"	10080	16830	100	52	54	12	49	51	14	21	3	0	104	105	15	101	101	12	20	8	0	1.000	1.250	1.000	0.870	2.957	0.760	0.030	80	464	6	9	0.000	3	3	5	4	-50
2	1	14	"malY"	"STM1464"	6000	17050	100	70	73	20	51	53	14	56	35	0	154	156	36	100	101	11	90	83	0	0.352	0.393	0.407	0.394	2.834	0.352	0.215	80	514	73	78	-1.507	19	54	22	56	0
2	2	14	""	"STM1865"	6190	17050	90	69	71	19	48	51	13	69	34	0	158	159	30	100	100	11	98	90	0	0.362	0.390	0.386	0.385	2.020	0.376	0.305	52	396	79	82	-1.466	21	58	23	59	0
2	3	14	"yheU"	"STM3463"	6370	17050	90	232	225	65	50	51	13	100	100	0	261	251	45	100	101	12	100	100	0	1.130	1.159	1.142	1.130	1.340	1.216	0.863	52	389	343	326	0.177	182	161	175	151	0
2	4	14	""	"STM2507"	6540	17040	90	148	156	54	51	52	13	100	94	0	321	310	71	100	101	11	100	100	0	0.439	0.500	0.524	0.457	1.672	0.526	0.722	52	379	318	315	-1.188	97	221	105	210	0
2	5	14	"ilvY"	"STM3908"	6720	17040	80	390	340	114	51	58	35	98	92	0	529	492	159	104	114	59	96	92	0	0.798	0.745	0.738	0.733	1.245	0.739	0.920	52	328	764	677	-0.326	339	425	289	388	0
2	6	14	""	"STM2906"	6890	17050	90	121	117	31	51	58	32	86	55	0	197	191	47	103	113	54	86	32	0	0.745	0.750	0.716	0.669	2.020	0.709	0.697	52	388	164	154	-0.425	70	94	66	88	0
2	7	14	"ssaR"	"STM1419"	7070	17040	100	143	147	68	49	51	14	93	85	0	504	478	202	103	104	12	100	100	0	0.234	0.261	0.248	0.234	1.706	0.260	0.771	80	484	495	473	-2.093	94	401	98	375	0
2	8	14	"pykF"	"STM1378"	7250	17030	90	2424	2666	1158	51	56	26	100	100	0	416	445	125	103	104	13	100	100	0	7.581	7.646	7.482	7.485	1.208	8.259	0.930	52	379	2686	2957	2.922	2373	313	2615	342	0
2	9	14	"gyrB"	"STM3835"	7430	17040	90	1513	1622	491	51	57	26	100	100	0	623	678	158	102	103	12	100	100	0	2.806	2.727	2.692	2.704	1.211	2.838	0.920	52	388	1983	2147	1.489	1462	521	1571	576	0
2	10	14	"serC"	"STM0977"	7600	17030	90	1971	1959	478	51	60	30	100	100	0	594	579	123	103	105	15	100	100	0	3.910	4.008	3.977	4.033	1.194	4.039	0.952	52	385	2411	2384	1.967	1920	491	1908	476	0
2	11	14	"cbiA"	"STM2035"	7780	17030	70	61	62	16	50	54	22	18	6	0	197	194	37	102	103	14	93	93	0	0.116	0.130	0.185	0.151	2.824	0.152	0.219	32	236	106	104	-3.110	11	95	12	92	0
2	12	14	"hin"	"STM2772"	7950	17030	70	229	230	100	49	53	25	93	90	0	303	290	102	104	108	26	93	87	0	0.905	0.973	0.865	0.949	1.471	0.950	0.762	32	236	379	367	-0.145	180	199	181	186	0
2	13	14	"yfiA"	"STM2665"	8150	17030	90	807	783	244	48	53	24	100	100	0	316	312	70	101	102	12	100	100	0	3.530	3.483	3.465	3.414	1.319	3.543	0.928	52	395	974	946	1.820	759	215	735	211	0
2	14	14	""	"STM0382"	8320	17020	90	358	361	73	50	54	17	100	100	0	1055	1083	162	104	106	15	100	100	0	0.324	0.318	0.329	0.313	1.235	0.314	0.924	52	363	1259	1290	-1.627	308	951	311	979	0
2	15	14	"ybbP"	"STM0508"	8480	17030	90	1199	1119	312	51	56	25	100	100	0	1129	1017	301	104	111	44	100	100	0	1.120	1.170	1.146	1.213	1.361	1.116	0.955	52	384	2173	1981	0.163	1148	1025	1068	913	0
2	16	14	"fepE"	"STM0589"	8680	17020	90	1128	1085	312	51	57	22	100	100	0	1087	1051	232	105	108	18	100	100	0	1.097	1.093	1.070	1.043	1.300	1.120	0.952	52	376	2059	1980	0.133	1077	982	1034	946	0
2	17	14	"trpL"	"STM1722"	8840	17020	100	51	52	10	48	51	15	13	1	0	117	120	20	104	106	15	43	12	0	0.231	0.250	0.378	0.484	3.914	0.537	0.097	80	471	16	20	-2.115	3	13	4	16	-50
2	18	14	"ivbL"	"STM3797"	9040	17010	100	57	59	19	49	51	14	28	11	0	139	135	33	103	103	12	76	65	0	0.222	0.313	0.311	0.349	3.610	0.266	0.076	80	448	44	42	-2.170	8	36	10	32	0
2	19	14	"murI"	"STM4131"	9190	17020	90	422	617	451	49	53	16	100	100	0	257	322	173	102	104	17	100	100	0	2.406	2.582	2.513	2.565	1.358	2.541	0.877	52	349	528	788	1.267	373	155	568	220	0
2	20	14	"EMPTY"	"EMPTY"	9370	17020	100	49	51	12	50	53	15	10	2	0	102	102	11	101	103	16	8	0	0	-1.000	1.000	0.667	0.782	3.551	3.612	0.006	80	474	0	2	Error	-1	1	1	1	-75
2	21	14	"EMPTY"	"EMPTY"	9550	17010	100	46	48	11	51	53	14	7	0	0	100	100	13	101	102	12	12	1	0	5.000	3.000	0.667	0.864	3.019	0.076	0.000	80	452	-6	-4	2.322	-5	-1	-3	-1	-75
2	22	14	"EMPTY"	"EMPTY"	9730	17010	100	50	52	12	50	53	15	11	3	0	98	98	10	102	102	12	3	0	0	0.000	-0.500	0.714	0.736	3.312	8.647	0.003	80	464	-4	-2	Error	0	-4	2	-4	-75
2	23	14	"EMPTY"	"EMPTY"	9910	17010	100	49	50	12	50	52	14	11	2	0	98	97	14	101	101	12	11	2	0	0.333	0.000	0.545	0.645	3.087	0.368	0.004	80	452	-4	-4	-1.585	-1	-3	0	-4	-75
2	24	14	"EMPTY"	"EMPTY"	10080	17010	100	54	57	19	49	51	13	27	10	0	103	104	11	102	102	12	15	3	0	5.000	4.000	1.351	1.401	2.646	33.522	0.000	80	484	6	10	2.322	5	1	8	2	-75
3	1	1	"yjiW"	"STM4523"	10480	14660	100	77	86	30	52	54	15	71	41	0	281	302	118	114	114	12	98	98	0	0.150	0.181	0.151	0.162	1.952	0.170	0.515	80	508	192	222	-2.740	25	167	34	188	0
3	2	1	"yjjW"	"STM4565"	10660	14650	90	149	153	50	51	54	16	98	94	0	529	572	195	114	115	14	100	100	0	0.236	0.223	0.228	0.210	1.552	0.213	0.754	52	387	513	560	-2.082	98	415	102	458	0
3	3	1	"yibL"	"STM3689"	10840	14650	90	171	188	79	51	55	15	100	100	0	335	367	126	113	114	13	100	100	0	0.541	0.539	0.491	0.518	1.400	0.537	0.823	52	386	342	391	-0.888	120	222	137	254	0
3	4	1	"fba"	"STM3068"	11010	14650	90	6238	6626	2703	53	62	64	100	100	0	706	756	286	114	114	16	100	100	0	10.448	10.238	10.283	10.404	1.132	10.156	0.979	52	392	6777	7215	3.385	6185	592	6573	642	0
3	5	1	"yhaH"	"STM3234"	11200	14640	90	262	334	198	52	61	66	100	94	0	297	350	156	114	114	17	100	100	0	1.148	1.195	1.166	1.164	1.326	1.234	0.916	52	378	393	518	0.199	210	183	282	236	0
3	6	1	"rpoD"	"STM3211"	11360	14640	90	5968	7120	2430	54	61	55	100	100	0	1071	1222	366	115	116	18	100	100	0	6.186	6.383	6.335	6.369	1.107	6.415	0.986	52	372	6870	8173	2.629	5914	956	7066	1107	0
3	7	1	""	"STM2551"	11550	14640	100	568	572	200	53	57	45	100	100	0	909	898	266	116	117	16	100	100	0	0.649	0.664	0.662	0.650	1.195	0.672	0.965	80	481	1308	1301	-0.623	515	793	519	782	0
3	8	1	"gltI"	"STM0665"	11720	14640	100	663	639	246	51	53	12	100	98	0	711	696	226	118	118	13	100	100	0	1.032	1.017	1.003	1.003	1.258	1.028	0.967	80	481	1205	1166	0.045	612	593	588	578	0
3	9	1	"nagC"	"STM0682"	11910	14630	90	459	498	210	52	167	871	7	0	0	570	598	213	119	390	2025	0	0	0	0.902	0.931	0.936	0.924	1.134	0.425	0.948	52	380	858	925	-0.148	407	451	446	479	0
3	10	1	"glnS"	"STM0686"	12080	14630	90	2935	2823	388	53	170	879	100	100	0	1049	1034	148	120	395	2044	0	0	0	3.102	3.031	3.063	3.038	1.094	2.341	0.383	52	373	3811	3684	1.633	2882	929	2770	914	0
3	11	1	"sipD"	"STM2883"	12260	14640	100	4255	4744	1944	53	55	14	100	100	0	714	767	238	117	118	12	100	100	0	7.039	7.217	7.032	6.988	1.184	7.441	0.982	80	486	4799	5341	2.815	4202	597	4691	650	0
3	12	1	"eutC"	"STM2457"	12440	14630	90	218	227	53	53	56	16	100	100	0	963	970	178	117	117	13	100	100	0	0.195	0.204	0.195	0.199	1.286	0.198	0.866	52	359	1011	1027	-2.358	165	846	174	853	0
3	13	1	"udp"	"STM3968"	12610	14640	100	2876	2906	415	52	54	14	100	100	0	1189	1156	160	116	116	13	100	100	0	2.632	2.744	2.720	2.756	1.172	2.757	0.968	80	452	3897	3894	1.396	2824	1073	2854	1040	0
3	14	1	"metR"	"STM3964"	12780	14630	110	2159	2078	378	51	55	15	100	100	0	992	968	148	113	114	13	100	100	0	2.398	2.371	2.364	2.370	1.127	2.392	0.967	80	527	2987	2882	1.262	2108	879	2027	855	0
3	15	1	"rthB"	"STM3960"	12970	14630	100	1678	1593	455	54	57	18	100	100	0	1114	1105	141	112	113	13	100	100	0	1.621	1.550	1.574	1.482	1.365	1.651	0.899	80	466	2626	2532	0.697	1624	1002	1539	993	0
3	16	1	"yigI"	"STM3956"	13150	14630	100	1959	1911	769	56	58	19	100	100	0	821	806	119	111	112	13	100	100	0	2.680	2.669	2.599	2.422	1.485	3.078	0.871	80	454	2613	2550	1.422	1903	710	1855	695	0
3	17	1	"corA"	"STM3952"	13320	14630	100	2364	2174	681	55	58	17	100	100	0	1502	1392	327	112	113	12	100	100	0	1.661	1.655	1.663	1.604	1.257	1.702	0.950	80	472	3699	3399	0.732	2309	1390	2119	1280	0
3	18	1	"yigA"	"STM3948"	13520	14630	100	1685	1826	755	54	56	14	100	100	0	778	779	149	112	112	13	100	100	0	2.449	2.657	2.524	2.555	1.211	2.981	0.914	80	462	2297	2439	1.292	1631	666	1772	667	0
3	19	1	"priB"	"STM4392"	13680	14620	90	3512	4262	2561	53	56	16	100	100	0	197	219	67	110	111	13	100	100	0	39.759	38.615	38.036	39.147	1.253	39.626	0.919	52	368	3546	4318	5.313	3459	87	4209	109	0
3	20	1	"ytfJ"	"STM4405"	13860	14620	90	322	336	77	55	57	16	100	100	0	671	690	107	110	111	13	100	100	0	0.476	0.484	0.484	0.473	1.262	0.485	0.906	52	386	828	861	-1.071	267	561	281	580	0
3	21	1	"mpl"	"STM4416"	14040	14620	100	3623	3568	382	53	56	18	100	100	0	1567	1555	205	112	113	13	100	100	0	2.454	2.436	2.442	2.452	1.106	2.414	0.979	80	476	5025	4958	1.295	3570	1455	3515	1443	0
3	22	1	""	"STM4420"	14210	14620	90	376	375	97	55	66	119	100	75	0	1185	1224	240	115	131	290	100	100	0	0.300	0.289	0.281	0.282	1.218	0.297	0.917	52	371	1391	1429	-1.737	321	1070	320	1109	0
3	23	1	""	"STM4424"	14390	14610	100	276	268	77	55	62	106	92	55	0	1395	1330	367	113	127	260	97	90	0	0.172	0.175	0.169	0.173	1.386	0.169	0.883	80	462	1503	1430	-2.536	221	1282	213	1217	0
3	24	1	""	"STM4428"	14570	14620	100	240	246	62	56	57	15	100	100	0	1237	1206	192	112	112	13	100	100	0	0.164	0.174	0.167	0.167	1.380	0.171	0.872	80	488	1309	1284	-2.612	184	1125	190	1094	0
3	1	2	"clpX"	"STM0449"	10470	14840	90	3148	3363	1179	52	122	402	100	100	0	407	429	139	112	120	45	100	100	0	10.495	10.445	10.876	10.786	1.188	10.225	0.962	52	382	3391	3628	3.392	3096	295	3311	317	0
3	2	2	"ptrB"	"STM1879"	10660	14830	90	841	841	259	53	101	341	94	69	0	1028	1004	305	112	119	39	100	100	0	0.860	0.883	0.871	0.889	1.185	0.875	0.971	52	408	1704	1680	-0.217	788	916	788	892	0
3	3	2	"yihV"	"STM4024"	10840	14830	90	177	206	82	53	55	15	100	98	0	669	729	253	112	113	13	100	100	0	0.223	0.248	0.231	0.235	1.377	0.246	0.866	52	396	681	770	-2.167	124	557	153	617	0
3	4	2	"thiG"	"STM4160"	11020	14830	90	137	148	48	50	53	13	100	100	0	457	521	150	112	112	12	100	100	0	0.252	0.240	0.240	0.227	1.395	0.233	0.809	52	402	432	507	-1.988	87	345	98	409	0
3	5	2	"thiC"	"STM4164"	11200	14830	90	85	90	27	51	53	14	84	57	0	233	261	89	111	111	12	100	100	0	0.279	0.260	0.232	0.248	1.818	0.246	0.499	52	402	156	189	-1.843	34	122	39	150	0
3	6	2	"yjaG"	"STM4169"	11380	14830	90	873	891	183	52	54	14	100	100	0	676	697	145	112	112	12	100	100	0	1.456	1.434	1.431	1.441	1.126	1.412	0.975	52	395	1385	1424	0.542	821	564	839	585	0
3	7	2	""	"STM2701"	11560	14840	100	124	134	40	53	54	13	98	95	0	456	486	131	112	112	12	100	100	0	0.206	0.217	0.204	0.202	1.598	0.209	0.743	80	449	415	455	-2.277	71	344	81	374	0
3	8	2	"stfE"	"STM0198"	11720	14830	80	100	103	29	52	52	13	94	80	0	310	339	89	111	112	12	100	100	0	0.241	0.224	0.200	0.215	1.598	0.210	0.603	52	312	247	279	-2.052	48	199	51	228	0
3	9	2	"eutQ"	"STM2468"	11910	14830	90	96	104	35	52	54	16	88	65	0	333	374	132	113	112	13	100	100	0	0.200	0.199	0.181	0.181	1.735	0.184	0.596	52	393	264	313	-2.322	44	220	52	261	0
3	10	2	"eutN"	"STM2464"	12080	14820	80	74	90	44	50	52	15	69	44	0	242	288	152	113	113	13	100	100	0	0.186	0.229	0.237	0.186	2.202	0.230	0.609	52	334	153	215	-2.426	24	129	40	175	0
3	11	2	"prpB"	"STM0368"	12260	14820	90	76	81	26	52	53	17	63	30	0	237	264	95	114	114	17	100	100	0	0.195	0.193	0.211	0.197	1.923	0.172	0.399	52	380	147	179	-2.358	24	123	29	150	0
3	12	2	"tus"	"STM1470"	12440	14820	100	143	148	45	52	55	18	97	95	0	311	322	96	112	112	13	100	100	0	0.457	0.457	0.444	0.451	1.572	0.432	0.753	80	470	290	306	-1.129	91	199	96	210	0
3	13	2	"ogt"	"STM1659"	12610	14810	90	742	780	199	53	57	18	100	100	0	712	732	161	112	114	15	100	100	0	1.148	1.173	1.130	1.177	1.211	1.161	0.958	52	370	1289	1347	0.200	689	600	727	620	0
3	14	2	"rpmF"	"STM1191"	12790	14810	90	1337	1303	255	54	61	45	100	100	0	193	194	26	111	113	15	100	96	0	15.646	15.048	15.998	15.736	1.358	15.305	0.843	52	387	1365	1332	3.968	1283	82	1249	83	0
3	15	2	"fabG"	"STM1195"	12970	14810	100	4558	4301	1395	54	61	42	100	100	0	593	561	162	112	112	12	100	100	0	9.364	9.459	9.322	9.556	1.180	9.405	0.973	80	452	4985	4696	3.227	4504	481	4247	449	0
3	16	2	"phsA"	"STM2065"	13140	14810	90	303	297	77	55	57	17	100	100	0	1089	1043	248	110	112	15	100	100	0	0.253	0.259	0.251	0.255	1.219	0.252	0.919	52	379	1227	1175	-1.981	248	979	242	933	0
3	17	2	"dacD"	"STM2062"	13320	14810	90	762	801	170	54	58	19	100	100	0	1266	1299	287	110	115	32	100	100	0	0.612	0.628	0.628	0.632	1.159	0.599	0.960	52	394	1864	1936	-0.707	708	1156	747	1189	0
3	18	2	"pefD"	"PSLT016"	13510	14800	90	333	337	82	54	56	16	100	100	0	1391	1459	359	110	113	28	100	100	0	0.218	0.210	0.208	0.208	1.225	0.204	0.910	52	385	1560	1632	-2.199	279	1281	283	1349	0
3	19	2	"ybjG"	"STM0865"	13690	14810	100	231	260	118	55	58	17	98	93	0	283	312	131	109	109	11	100	100	0	1.011	1.010	0.955	0.969	1.646	0.966	0.897	80	471	350	408	0.016	176	174	205	203	0
3	20	2	"thiM"	"STM2147"	13860	14800	90	75	79	25	54	56	16	59	30	0	162	174	51	109	109	11	92	88	0	0.396	0.385	0.403	0.372	2.885	0.390	0.249	52	379	74	90	-1.336	21	53	25	65	100
3	21	2	"thiI"	"STM0425"	14040	14810	100	282	293	113	54	56	16	100	98	0	267	295	106	110	111	12	98	98	0	1.452	1.292	1.268	1.357	1.493	1.237	0.871	80	452	385	424	0.538	228	157	239	185	0
3	22	2	"hilD"	"STM2875"	14210	14800	90	672	824	500	54	58	19	100	100	0	310	378	185	111	113	13	100	100	0	3.106	2.884	2.903	2.936	1.195	2.839	0.952	52	386	817	1037	1.635	618	199	770	267	0
3	23	2	"prgK"	"STM2871"	14390	14790	90	1819	2069	1194	54	57	18	100	100	0	218	255	109	113	113	14	98	96	0	16.810	14.190	14.636	15.751	1.363	13.401	0.918	52	400	1870	2157	4.071	1765	105	2015	142	0
3	24	2	"nhoA"	"STM1582"	14580	14790	90	98	113	51	54	57	17	86	61	0	213	231	85	111	111	13	100	98	0	0.431	0.492	0.448	0.407	2.342	0.477	0.663	52	392	146	179	-1.213	44	102	59	120	100
3	1	3	"hsdS"	"STM4524"	10490	15020	90	315	328	94	51	53	15	100	100	0	817	838	197	110	110	12	100	100	0	0.373	0.380	0.358	0.372	1.232	0.376	0.929	52	403	971	1005	-1.421	264	707	277	728	0
3	2	3	"hisF"	"STM2077"	10670	15020	90	1177	1166	398	50	52	14	100	100	0	557	564	161	110	111	13	100	100	0	2.521	2.458	2.417	2.445	1.143	2.481	0.977	52	394	1574	1570	1.334	1127	447	1116	454	0
3	3	3	"trmD"	"STM2674"	10850	15020	100	3459	4259	3172	52	54	15	100	100	0	208	237	101	109	110	12	95	92	0	34.414	32.867	33.489	33.627	1.376	33.068	0.938	80	461	3506	4335	5.105	3407	99	4207	128	0
3	4	3	"fruF"	"STM2206"	11020	15020	90	420	509	253	53	55	17	100	100	0	194	219	73	111	111	15	100	94	0	4.422	4.222	4.286	4.565	1.392	4.044	0.904	52	316	450	564	2.145	367	83	456	108	0
3	5	3	"asrB"	"STM2549"	11200	15010	90	74	82	36	50	52	15	61	42	0	248	271	94	108	109	12	100	100	0	0.171	0.196	0.190	0.184	2.132	0.203	0.366	52	388	164	195	-2.544	24	140	32	163	0
3	6	3	"sifA"	"STM1224"	11370	15010	90	224	223	65	52	53	12	100	100	0	529	528	121	108	108	12	100	100	0	0.409	0.407	0.407	0.394	1.388	0.405	0.849	52	394	593	591	-1.291	172	421	171	420	0
3	7	3	"cbiM"	"STM2023"	11560	15010	90	105	106	29	51	53	13	96	84	0	251	289	113	110	110	12	100	100	0	0.383	0.307	0.293	0.298	1.756	0.266	0.688	52	363	195	234	-1.385	54	141	55	179	0
3	8	3	"cbiP"	"STM2019"	11730	15010	100	102	110	39	51	53	15	91	71	0	237	251	83	110	110	12	100	98	0	0.402	0.418	0.414	0.388	1.882	0.402	0.677	80	442	178	200	-1.316	51	127	59	141	0
3	9	3	"samB"	"PSLT054"	11910	15010	100	137	149	63	51	130	538	0	0	0	303	347	144	112	379	1873	0	0	0	0.450	0.417	0.396	0.387	1.631	0.306	0.895	80	430	277	333	-1.151	86	191	98	235	0
3	10	3	"uhpT"	"STM3787"	12080	15000	90	692	792	323	51	79	309	100	57	0	226	258	84	112	197	989	0	0	0	5.623	5.075	5.588	5.389	1.297	4.853	0.918	52	386	755	887	2.491	641	114	741	146	0
3	11	3	"trpA"	"STM1727"	12270	15000	90	146	172	68	52	55	18	100	100	0	246	274	101	111	112	16	100	100	0	0.696	0.736	0.777	0.747	1.326	0.715	0.817	52	395	229	283	-0.522	94	135	120	163	0
3	12	3	"rhaT"	"STM4050"	12440	15000	90	84	89	26	52	55	19	76	34	0	266	277	62	110	111	12	100	100	0	0.205	0.222	0.210	0.197	1.932	0.203	0.391	52	372	188	204	-2.285	32	156	37	167	0
3	13	3	"glnQ"	"STM0828"	12610	15000	80	631	638	160	54	56	18	100	100	0	772	788	191	111	112	11	100	100	0	0.873	0.863	0.857	0.862	1.155	0.853	0.965	52	328	1238	1261	-0.196	577	661	584	677	0
3	14	3	""	"STM4158"	12800	15000	90	99	106	33	53	56	16	88	71	0	262	255	48	111	111	13	100	100	0	0.305	0.368	0.321	0.318	1.940	0.347	0.417	52	400	197	197	-1.715	46	151	53	144	0
3	15	3	""	"STM1260"	12980	15000	100	302	295	80	53	56	17	100	98	0	1074	1077	290	110	111	12	100	100	0	0.258	0.250	0.245	0.248	1.293	0.243	0.919	80	462	1213	1209	-1.953	249	964	242	967	0
3	16	3	""	"PSLT026"	13150	15000	90	913	950	261	56	60	20	100	100	0	842	862	223	110	111	14	100	100	0	1.171	1.189	1.180	1.193	1.141	1.189	0.977	52	371	1589	1646	0.227	857	732	894	752	0
3	17	3	""	"STM4457"	13330	15000	100	571	584	202	55	59	19	100	100	0	638	626	186	110	112	15	100	100	0	0.977	1.025	1.007	1.023	1.219	1.031	0.964	80	461	1044	1045	-0.033	516	528	529	516	0
3	18	3	"metJ"	"STM4099"	13500	14990	90	346	372	120	55	58	16	100	100	0	420	445	116	109	110	12	100	100	0	0.936	0.943	0.937	0.932	1.218	0.937	0.945	52	379	602	653	-0.096	291	311	317	336	0
3	19	3	""	"Not LT2a84"	13690	15000	100	112	125	54	54	57	17	93	77	0	439	477	228	109	109	12	100	100	0	0.176	0.193	0.183	0.166	1.864	0.187	0.732	80	461	388	439	-2.508	58	330	71	368	0
3	20	3	"traW"	"PSLT091"	13860	14990	90	224	236	72	56	58	18	100	100	0	969	991	255	108	108	12	100	100	0	0.195	0.204	0.206	0.196	1.296	0.197	0.883	52	372	1029	1063	-2.358	168	861	180	883	0
3	21	3	"traN"	"PSLT095"	14030	14980	90	613	618	118	55	57	17	100	100	0	2248	2215	462	110	116	42	100	100	0	0.261	0.267	0.257	0.270	1.204	0.256	0.955	52	385	2696	2668	-1.938	558	2138	563	2105	0
3	22	3	"trbB"	"PSLT099"	14220	14990	90	218	224	57	54	56	16	100	100	0	856	894	197	110	115	41	100	100	0	0.220	0.217	0.209	0.212	1.252	0.218	0.911	52	394	910	954	-2.185	164	746	170	784	0
3	23	3	"traD"	"PSLT104"	14390	14980	90	1548	1573	226	53	55	16	100	100	0	2754	2708	384	112	112	14	100	100	0	0.566	0.586	0.580	0.586	1.102	0.573	0.983	52	387	4137	4116	-0.821	1495	2642	1520	2596	0
3	24	3	""	"PSLT109"	14570	14970	90	421	427	99	56	58	17	100	100	0	1094	1142	260	112	115	33	100	100	0	0.372	0.360	0.376	0.359	1.187	0.345	0.939	52	408	1347	1401	-1.428	365	982	371	1030	0
3	1	4	""	"STM2732"	10490	15200	90	73	76	24	51	52	13	65	40	0	310	314	48	108	110	15	100	100	0	0.109	0.121	0.131	0.118	2.074	0.107	0.251	52	400	224	231	-3.199	22	202	25	206	0
3	2	4	""	"STM2710"	10660	15200	90	167	174	45	50	53	15	100	100	0	779	806	189	109	113	39	100	100	0	0.175	0.178	0.173	0.173	1.297	0.173	0.875	52	394	787	821	-2.518	117	670	124	697	0
3	3	4	""	"STM1614"	10840	15190	90	293	293	60	52	56	17	100	100	0	1145	1188	220	110	118	54	100	100	0	0.233	0.224	0.230	0.220	1.238	0.214	0.919	52	379	1276	1319	-2.103	241	1035	241	1078	0
3	4	4	"tehB"	"STM1608"	11040	15170	150	623	603	229	52	57	25	94	94	0	561	544	181	109	112	31	92	92	0	1.263	1.267	1.259	1.270	1.321	1.266	0.951	156	752	1023	986	0.337	571	452	551	435	0
3	5	4	"tpx"	"STM1682"	11200	15190	90	1646	2373	3095	51	57	28	100	100	0	468	4295	13299	110	112	18	100	100	0	4.455	0.555	4.145	2.912	2.525	0.239	0.757	52	333	1953	6507	2.156	1595	358	2322	4185	0
3	6	4	""	"STM1677"	11370	15190	90	347	371	93	53	57	24	100	100	0	1049	1093	234	107	110	23	100	100	0	0.312	0.323	0.306	0.318	1.237	0.314	0.926	52	380	1236	1304	-1.680	294	942	318	986	0
3	7	4	"uppS"	"STM0221"	11550	15190	100	728	762	227	53	56	17	100	100	0	390	394	88	109	111	20	100	100	0	2.402	2.488	2.443	2.478	1.181	2.541	0.948	80	462	956	994	1.264	675	281	709	285	0
3	8	4	"yaeD"	"STM0248"	11740	15190	100	2127	2068	679	52	55	16	100	100	0	675	658	182	109	109	13	100	100	0	3.666	3.672	3.644	3.658	1.161	3.727	0.967	80	428	2641	2565	1.874	2075	566	2016	549	0
3	9	4	"rof"	"STM0237"	11900	15180	100	52	54	13	52	131	541	0	0	0	115	117	19	109	381	1886	0	0	0	0.000	0.250	0.947	0.926	3.470	0.343	0.014	80	424	6	10	Error	0	6	2	8	-75
3	10	4	"yeeX"	"STM2059"	12080	15180	90	600	642	213	54	112	409	92	9	0	422	447	137	111	271	1244	0	0	0	1.756	1.750	1.791	1.757	1.176	1.697	0.953	52	386	857	924	0.812	546	311	588	336	0
3	11	4	"sbcB"	"STM2067"	12250	15180	90	425	448	170	55	66	49	100	100	0	521	539	159	111	119	47	100	100	0	0.902	0.918	0.894	0.906	1.183	0.924	0.942	52	395	780	821	-0.148	370	410	393	428	0
3	12	4	"fixC"	"STM0077"	12430	15180	90	221	234	61	54	61	33	100	98	0	1042	1044	215	111	128	88	100	100	0	0.179	0.193	0.184	0.188	1.325	0.198	0.866	52	402	1098	1113	-2.479	167	931	180	933	0
3	13	4	"yjbC"	"STM4193"	12620	15170	90	1274	1298	286	55	58	19	100	100	0	1063	1097	231	110	121	73	100	100	0	1.279	1.259	1.245	1.263	1.133	1.255	0.969	52	394	2172	2230	0.355	1219	953	1243	987	0
3	14	4	"dinF"	"STM4238"	12790	15180	90	2759	2742	804	54	77	170	100	100	0	1230	1289	367	110	122	86	100	100	0	2.415	2.280	2.242	2.296	1.136	2.268	0.983	52	389	3825	3867	1.272	2705	1120	2688	1179	0
3	15	4	""	"STM4267"	12970	15180	90	281	303	136	54	77	169	80	7	0	572	576	127	111	124	87	100	100	0	0.492	0.535	0.503	0.513	1.270	0.561	0.835	52	389	688	714	-1.022	227	461	249	465	0
3	16	4	"malE"	"STM4229"	13160	15180	100	590	588	113	56	60	50	100	98	0	1757	1724	246	111	113	20	100	100	0	0.324	0.330	0.317	0.325	1.200	0.328	0.949	80	459	2180	2145	-1.624	534	1646	532	1613	0
3	17	4	"yfdZ"	"STM2402"	13330	15180	100	2519	2317	590	55	58	15	100	100	0	1583	1459	332	110	111	12	100	100	0	1.673	1.677	1.659	1.668	1.133	1.687	0.975	80	420	3937	3611	0.742	2464	1473	2262	1349	0
3	18	4	"yfcA"	"STM2382"	13510	15170	100	700	677	247	56	59	18	100	100	0	750	732	238	109	110	12	100	100	0	1.005	0.997	0.974	0.989	1.166	0.996	0.973	80	460	1285	1244	0.007	644	641	621	623	0
3	19	4	"ybdB"	"STM0599"	13690	15180	100	1562	1512	665	54	56	15	100	100	0	297	302	96	110	110	12	100	97	0	8.064	7.594	7.612	7.879	1.278	7.582	0.943	80	432	1695	1650	3.012	1508	187	1458	192	0
3	20	4	"fsr"	"STM0493"	13870	15170	100	1178	1108	280	56	59	16	100	100	0	1659	1555	334	111	111	12	100	100	0	0.725	0.729	0.721	0.722	1.110	0.732	0.979	80	460	2670	2496	-0.464	1122	1548	1052	1444	0
3	21	4	"ybbB"	"STM0513"	14040	15170	90	726	761	184	58	68	43	100	100	0	1051	1088	192	113	123	70	100	100	0	0.712	0.721	0.697	0.712	1.174	0.705	0.955	52	363	1606	1678	-0.490	668	938	703	975	0
3	22	4	"lpxH"	"STM0535"	14210	15160	90	865	875	219	60	79	82	100	100	0	740	764	188	113	133	93	100	100	0	1.284	1.252	1.237	1.258	1.122	1.239	0.977	52	380	1432	1466	0.361	805	627	815	651	0
3	23	4	""	"STM0563"	14390	15160	100	53	56	15	55	66	67	0	0	0	114	120	20	112	120	59	2	0	0	-1.000	0.125	1.177	1.373	3.826	3.731	0.001	80	472	0	9	Error	-2	2	1	8	-50
3	24	4	"fepD"	"STM0592"	14580	15170	100	1111	1139	371	55	58	16	100	100	0	974	992	286	111	111	14	100	100	0	1.224	1.230	1.229	1.231	1.129	1.240	0.979	80	500	1919	1965	0.291	1056	863	1084	881	0
3	1	5	"yeaZ"	"STM1820"	10500	15390	90	1381	1371	324	52	54	15	100	100	0	689	703	120	107	108	13	100	100	0	2.284	2.213	2.225	2.192	1.145	2.255	0.961	52	384	1911	1915	1.191	1329	582	1319	596	0
3	2	5	"ymgE"	"STM1797"	10660	15390	90	126	141	62	51	54	17	100	88	0	330	354	120	106	108	15	100	100	0	0.335	0.363	0.328	0.330	1.516	0.374	0.786	52	371	299	338	-1.579	75	224	90	248	0
3	3	5	"narJ"	"STM1762"	10840	15380	90	139	140	43	51	56	19	98	92	0	592	616	172	108	113	38	100	100	0	0.182	0.175	0.172	0.164	1.448	0.175	0.753	52	395	572	597	-2.459	88	484	89	508	0
3	4	5	"manY"	"STM1831"	11030	15380	100	3806	3739	862	53	60	40	100	100	0	624	612	114	107	113	34	100	98	0	7.259	7.299	7.401	7.243	1.135	7.404	0.973	80	468	4270	4191	2.860	3753	517	3686	505	0
3	5	5	"minD"	"STM1815"	11200	15370	90	2380	2475	512	53	66	70	100	100	0	736	758	126	109	112	23	100	100	0	3.711	3.732	3.701	3.721	1.105	3.738	0.970	52	372	2954	3071	1.892	2327	627	2422	649	0
3	6	5	"ycgB"	"STM1804"	11370	15370	90	398	408	125	52	61	57	100	100	0	1216	1178	258	109	115	40	100	100	0	0.313	0.333	0.309	0.322	1.263	0.325	0.916	52	388	1453	1425	-1.678	346	1107	356	1069	0
3	7	5	"glnA"	"STM4007"	11560	15370	100	1491	1431	445	52	56	17	100	100	0	867	841	220	109	113	33	100	100	0	1.898	1.884	1.865	1.850	1.211	1.908	0.974	80	438	2197	2111	0.925	1439	758	1379	732	0
3	8	5	"yijC"	"STM4127"	11720	15370	90	655	669	123	54	59	30	100	100	0	569	565	71	110	113	26	100	100	0	1.309	1.352	1.378	1.338	1.200	1.331	0.951	52	350	1060	1070	0.389	601	459	615	455	0
3	9	5	""	"STM4080"	11890	15370	90	353	365	121	54	64	42	98	96	0	492	525	171	109	119	50	100	100	0	0.781	0.748	0.736	0.738	1.359	0.723	0.915	52	389	682	727	-0.357	299	383	311	416	0
3	10	5	"sbp"	"STM4063"	12080	15370	90	689	690	164	55	61	32	100	100	0	910	916	173	111	118	46	100	100	0	0.793	0.789	0.790	0.783	1.149	0.786	0.959	52	401	1433	1440	-0.334	634	799	635	805	0
3	11	5	""	"STM4051"	12260	15370	90	143	146	48	54	57	17	98	90	0	576	600	172	111	114	22	100	100	0	0.191	0.188	0.180	0.172	1.580	0.176	0.744	52	394	554	581	-2.385	89	465	92	489	0
3	12	5	"fdhD"	"STM4038"	12440	15360	90	375	437	193	53	57	18	100	100	0	537	634	263	111	113	18	100	100	0	0.756	0.734	0.729	0.737	1.249	0.730	0.943	52	381	748	907	-0.404	322	426	384	523	0
3	13	5	"rplQ"	"STM3414"	12610	15360	90	5337	5159	987	56	97	291	100	100	0	273	299	92	111	113	20	100	100	0	32.599	27.144	30.855	28.968	1.377	27.288	0.843	52	394	5443	5291	5.027	5281	162	5103	188	0
3	14	5	"rpmD"	"STM3422"	12790	15360	90	3561	3353	1182	57	124	341	100	100	0	141	141	22	110	112	17	75	38	0	113.032	106.323	78.353	60.647	1.745	117.295	0.428	52	389	3535	3327	6.821	3504	31	3296	31	0
3	15	5	"rplX"	"STM3429"	12970	15360	90	6679	6380	2461	57	128	323	100	100	0	178	183	37	109	110	13	98	96	0	95.971	85.446	79.072	75.087	1.226	88.079	0.811	52	380	6691	6397	6.585	6622	69	6323	74	0
3	16	5	"rplP"	"STM3433"	13140	15360	90	10477	10691	4029	57	166	543	100	100	0	201	207	48	109	110	14	98	98	0	113.261	108.510	85.038	85.366	1.095	105.931	0.886	52	381	10512	10732	6.824	10420	92	10634	98	0
3	17	5	"rplB"	"STM3437"	13340	15360	100	19138	17942	6109	55	114	438	100	100	0	288	288	66	110	111	13	100	98	0	107.208	100.489	89.288	86.943	1.125	101.469	0.940	80	458	19261	18065	6.744	19083	178	17887	178	0
3	18	5	"yheN"	"STM3451"	13510	15360	90	545	572	149	55	59	19	100	100	0	378	380	77	110	111	13	100	100	0	1.828	1.915	1.895	1.915	1.197	1.906	0.939	52	364	758	787	0.871	490	268	517	270	0
3	19	5	""	"STM4465"	13690	15350	90	250	258	59	54	56	14	100	100	0	1130	1087	196	108	109	13	100	100	0	0.192	0.208	0.205	0.205	1.292	0.202	0.889	52	373	1218	1183	-2.382	196	1022	204	979	0
3	20	5	"idnR"	"STM4481"	13870	15360	90	191	202	49	56	73	53	100	82	0	682	686	111	112	175	187	100	94	0	0.237	0.254	0.237	0.245	1.360	0.259	0.862	52	365	705	720	-2.078	135	570	146	574	0
3	21	5	"yjiG"	"STM4513"	14040	15340	100	172	185	99	69	98	68	58	46	0	501	551	346	118	240	253	51	50	0	0.269	0.268	0.269	0.289	1.915	0.257	0.862	80	442	486	549	-1.895	103	383	116	433	-100
3	22	5	"yjjI"	"STM4566"	14210	15350	90	373	373	90	66	83	54	100	100	0	1211	1171	201	114	193	217	100	98	0	0.280	0.290	0.282	0.284	1.316	0.268	0.880	52	379	1404	1364	-1.837	307	1097	307	1057	100
3	23	5	"sthA"	"STM4594"	14390	15340	90	221	228	63	56	60	23	100	100	0	866	844	168	111	125	85	100	100	0	0.219	0.235	0.236	0.226	1.264	0.228	0.891	52	382	920	905	-2.194	165	755	172	733	0
3	24	5	""	"STM3736"	14570	15340	90	301	314	85	56	59	18	100	100	0	940	929	215	110	119	49	100	100	0	0.295	0.315	0.306	0.309	1.297	0.307	0.919	52	380	1075	1077	-1.760	245	830	258	819	0
3	1	6	"gntT"	"STM3512"	10500	15560	90	449	464	108	51	54	16	100	100	0	813	807	156	106	108	12	100	100	0	0.563	0.589	0.581	0.584	1.194	0.587	0.949	52	386	1105	1114	-0.829	398	707	413	701	0
3	2	6	"sspB"	"STM3341"	10680	15560	100	1243	1150	366	51	57	89	100	100	0	341	321	74	106	107	13	100	98	0	5.072	5.112	5.164	5.135	1.276	5.173	0.955	80	442	1427	1314	2.343	1192	235	1099	215	0
3	3	6	"yhcH"	"STM3335"	10850	15560	100	186	182	53	51	54	16	98	96	0	518	491	114	107	107	12	100	100	0	0.328	0.341	0.323	0.328	1.431	0.333	0.842	80	448	546	515	-1.606	135	411	131	384	0
3	4	6	"yrbB"	"STM3309"	11040	15560	90	369	361	86	51	54	15	100	100	0	300	288	59	107	108	12	100	100	0	1.648	1.713	1.715	1.743	1.239	1.676	0.924	52	376	511	491	0.720	318	193	310	181	0
3	5	6	"folP"	"STM3295"	11210	15550	90	1400	1360	252	52	54	14	100	100	0	877	878	146	107	108	13	100	100	0	1.751	1.696	1.663	1.693	1.119	1.711	0.972	52	381	2118	2079	0.808	1348	770	1308	771	0
3	6	6	"mtr"	"STM3279"	11380	15550	90	558	576	131	51	52	13	100	100	0	1064	1079	189	108	108	12	100	100	0	0.530	0.541	0.543	0.535	1.133	0.542	0.967	52	380	1463	1496	-0.915	507	956	525	971	0
3	7	6	"yghA"	"STM3157"	11560	15550	100	792	778	238	52	54	20	100	100	0	771	744	196	108	109	12	100	100	0	1.116	1.142	1.142	1.138	1.153	1.156	0.970	80	442	1403	1362	0.159	740	663	726	636	0
3	8	6	""	"STM3129"	11740	15550	100	183	177	61	52	55	16	97	93	0	776	731	236	108	109	16	100	98	0	0.196	0.201	0.188	0.186	1.612	0.200	0.872	80	453	799	748	-2.350	131	668	125	623	0
3	9	6	"yqgF"	"STM3097"	11920	15540	90	294	293	75	52	56	17	100	100	0	401	395	69	108	109	13	100	100	0	0.826	0.840	0.764	0.825	1.293	0.858	0.885	52	374	535	528	-0.276	242	293	241	287	0
3	10	6	"galP"	"STM3091"	12090	15550	100	348	348	114	53	56	16	100	100	0	616	613	183	109	109	13	100	100	0	0.582	0.585	0.585	0.576	1.212	0.583	0.947	80	442	802	799	-0.781	295	507	295	504	0
3	11	6	""	"STM3071"	12260	15540	90	157	173	57	52	55	15	100	100	0	339	351	110	110	110	14	100	100	0	0.459	0.502	0.487	0.486	1.537	0.476	0.769	52	372	334	362	-1.125	105	229	121	241	0
3	12	6	"bglA"	"STM3051"	12450	15540	100	613	595	189	54	57	16	100	100	0	1072	1001	285	109	109	13	100	100	0	0.580	0.607	0.608	0.595	1.242	0.606	0.964	80	470	1522	1433	-0.785	559	963	541	892	0
3	13	6	""	"STM1301"	12620	15540	80	234	238	51	55	57	14	100	100	0	370	393	108	108	108	12	100	100	0	0.683	0.642	0.677	0.649	1.270	0.609	0.883	52	320	441	468	-0.550	179	262	183	285	0
3	14	6	""	"STM1328"	12800	15530	90	3091	3360	729	57	62	45	100	100	0	1010	1089	220	109	110	13	100	100	0	3.367	3.370	3.392	3.371	1.068	3.341	0.983	52	387	3935	4283	1.752	3034	901	3303	980	0
3	15	6	""	"STM1368"	12970	15530	90	906	906	207	57	71	69	100	100	0	1595	1598	314	109	125	102	100	100	0	0.571	0.570	0.558	0.567	1.154	0.565	0.968	52	380	2335	2338	-0.808	849	1486	849	1489	0
3	16	6	"ydhC"	"STM1428"	13150	15530	90	472	492	109	57	67	56	100	100	0	1002	1044	230	111	126	99	100	100	0	0.466	0.466	0.458	0.466	1.179	0.461	0.946	52	395	1306	1368	-1.102	415	891	435	933	0
3	17	6	"slyB"	"STM1445"	13330	15530	90	2849	2810	797	57	65	49	100	100	0	350	357	77	109	111	14	100	100	0	11.585	11.101	11.236	11.187	1.176	11.128	0.963	52	380	3033	3001	3.534	2792	241	2753	248	0
3	18	6	"ydgQ"	"STM1454"	13520	15530	100	695	677	202	55	63	45	100	100	0	733	709	183	109	109	12	100	100	0	1.026	1.037	1.007	1.032	1.214	1.042	0.961	80	460	1264	1222	0.037	640	624	622	600	0
3	19	6	""	"STM3558"	13700	15530	100	471	461	129	55	58	15	100	100	0	517	498	118	109	109	11	100	100	0	1.020	1.044	1.057	1.038	1.232	1.054	0.943	80	441	824	795	0.028	416	408	406	389	0
3	20	6	"yhhF"	"STM3572"	13860	15520	90	701	711	195	56	59	17	100	100	0	780	799	188	111	111	23	100	100	0	0.964	0.952	0.967	0.949	1.155	0.945	0.969	52	366	1314	1343	-0.053	645	669	655	688	0
3	21	6	"yhhP"	"STM3578"	14050	15520	90	163	170	48	57	66	39	98	80	0	257	260	67	110	140	124	67	3	0	0.721	0.753	0.738	0.757	1.449	0.743	0.783	52	387	253	263	-0.472	106	147	113	150	0
3	22	6	"acpT"	"STM3583"	14220	15520	90	514	506	104	55	60	24	100	100	0	615	629	97	110	118	49	100	100	0	0.909	0.869	0.873	0.861	1.205	0.861	0.948	52	373	964	970	-0.138	459	505	451	519	0
3	23	6	"uspB"	"STM3590"	14410	15520	100	316	333	134	56	59	21	100	100	0	328	335	99	109	111	19	100	100	0	1.187	1.226	1.237	1.218	1.258	1.276	0.932	80	461	479	503	0.248	260	219	277	226	0
3	24	6	""	"STM3599"	14590	15520	100	305	302	111	55	58	17	100	98	0	1127	1111	379	108	110	17	100	100	0	0.245	0.246	0.244	0.236	1.305	0.246	0.931	80	469	1269	1250	-2.027	250	1019	247	1003	0
3	1	7	"dsdA"	"STM3802"	10490	15740	90	459	482	117	51	53	14	100	100	0	1083	1115	226	106	107	14	100	100	0	0.418	0.427	0.426	0.423	1.164	0.423	0.956	52	379	1385	1440	-1.260	408	977	431	1009	0
3	2	7	"ibpB"	"STM3808"	10650	15740	90	9766	10497	4097	51	207	920	100	100	0	263	263	63	106	110	21	98	98	0	61.879	66.535	64.797	65.523	1.207	67.214	0.945	52	375	9872	10603	5.951	9715	157	10446	157	0
3	3	7	"ccmE"	"STM2250"	10850	15740	100	280	291	114	51	169	814	0	0	0	536	546	158	106	108	18	100	100	0	0.533	0.545	0.559	0.528	1.437	0.554	0.871	80	458	659	680	-0.909	229	430	240	440	0
3	4	7	"torA"	"STM3822"	11020	15730	90	195	222	67	52	54	14	100	100	0	922	899	215	106	107	17	100	100	0	0.175	0.214	0.208	0.209	1.349	0.213	0.863	52	359	959	963	-2.513	143	816	170	793	0
3	5	7	"dgoA"	"STM3828"	11200	15740	100	216	221	53	53	54	14	100	100	0	514	503	104	107	108	17	100	100	0	0.400	0.424	0.404	0.419	1.363	0.409	0.867	80	471	570	564	-1.320	163	407	168	396	0
3	6	7	""	"STM3832"	11380	15730	90	269	276	59	52	54	15	100	100	0	1048	1021	162	107	107	12	100	100	0	0.231	0.245	0.249	0.240	1.288	0.241	0.898	52	374	1158	1138	-2.116	217	941	224	914	0
3	7	7	"rluA"	"STM0095"	11560	15730	100	746	752	212	53	57	21	100	100	0	727	731	155	108	108	12	100	100	0	1.120	1.122	1.109	1.098	1.201	1.144	0.958	80	430	1312	1322	0.163	693	619	699	623	0
3	8	7	"yabK"	"STM0107"	11730	15730	100	69	70	19	53	56	16	48	15	0	169	168	30	108	108	12	92	88	0	0.262	0.283	0.278	0.293	2.945	0.236	0.107	80	438	77	77	-1.931	16	61	17	60	0
3	9	7	"ftsL"	"STM0121"	11920	15730	90	613	639	263	53	56	16	100	100	0	421	444	157	107	108	12	100	100	0	1.783	1.739	1.725	1.734	1.250	1.763	0.941	52	380	874	923	0.835	560	314	586	337	0
3	10	7	"murG"	"STM0128"	12080	15720	90	1025	1033	330	54	58	18	100	100	0	405	424	131	108	108	12	100	100	0	3.269	3.098	3.052	3.163	1.233	3.004	0.938	52	364	1268	1295	1.709	971	297	979	316	0
3	11	7	"mutT"	"STM0137"	12260	15720	90	368	379	128	54	57	17	100	100	0	562	566	147	109	109	13	100	100	0	0.693	0.711	0.678	0.699	1.259	0.702	0.895	52	395	767	782	-0.529	314	453	325	457	0
3	12	7	""	"STM0149"	12450	15720	90	166	179	61	54	56	16	100	98	0	657	638	143	108	109	13	100	100	0	0.204	0.236	0.216	0.219	1.446	0.233	0.782	52	387	661	655	-2.293	112	549	125	530	0
3	13	7	""	"STM1548"	12620	15710	90	343	344	70	55	57	16	100	100	0	880	897	144	109	110	13	100	100	0	0.374	0.367	0.361	0.362	1.219	0.365	0.908	52	381	1059	1077	-1.421	288	771	289	788	0
3	14	7	""	"STM1552"	12800	15720	90	399	408	93	56	58	18	100	100	0	1243	1244	189	110	114	25	100	100	0	0.303	0.310	0.307	0.304	1.211	0.303	0.926	52	387	1476	1486	-1.724	343	1133	352	1134	0
3	15	7	""	"STM1557"	12980	15720	100	226	229	67	57	64	56	93	85	0	883	852	203	110	114	29	100	100	0	0.219	0.232	0.223	0.219	1.376	0.233	0.881	80	471	942	914	-2.193	169	773	172	742	0
3	16	7	"rpsV"	"STM1565"	13160	15720	80	90	92	26	55	57	14	80	63	0	193	192	50	109	109	12	96	90	0	0.417	0.446	0.414	0.412	2.533	0.424	0.506	52	316	119	120	-1.263	35	84	37	83	0
3	17	7	"fdnH"	"STM1569"	13320	15710	90	763	776	209	55	59	22	100	100	0	907	919	260	107	111	31	100	100	0	0.885	0.888	0.890	0.901	1.228	0.860	0.965	52	386	1508	1533	-0.176	708	800	721	812	0
3	18	7	""	"STM1573"	13510	15710	90	819	871	312	57	61	23	100	100	0	492	509	152	106	110	30	100	100	0	1.974	2.020	2.039	2.013	1.203	2.064	0.934	52	387	1148	1217	0.981	762	386	814	403	0
3	19	7	"yciL"	"STM1719"	13680	15710	90	2024	1980	612	57	65	50	100	100	0	684	676	197	107	110	25	100	100	0	3.409	3.380	3.436	3.428	1.226	3.351	0.966	52	374	2544	2492	1.769	1967	577	1923	569	0
3	20	7	""	"STM1733"	13860	15710	90	319	334	113	57	66	50	100	98	0	460	468	142	111	113	27	100	100	0	0.751	0.776	0.779	0.776	1.244	0.752	0.932	52	387	611	634	-0.414	262	349	277	357	0
3	21	7	""	"STM1741"	14040	15710	100	415	419	212	56	58	16	100	98	0	958	990	456	108	110	19	100	100	0	0.422	0.412	0.409	0.398	1.262	0.871	0.846	80	461	1209	1245	-1.243	359	850	363	882	0
3	22	7	"purU"	"STM1756"	14220	15700	100	1060	1045	294	58	64	27	100	100	0	637	632	161	110	112	17	100	100	0	1.901	1.891	1.902	1.917	1.198	1.893	0.959	80	462	1529	1509	0.927	1002	527	987	522	0
3	23	7	"ychN"	"STM1769"	14410	15700	100	249	247	91	57	62	22	98	97	0	386	384	121	111	112	14	100	98	0	0.698	0.696	0.685	0.681	1.524	0.694	0.874	80	418	467	463	-0.518	192	275	190	273	0
3	24	7	"pth"	"STM1783"	14560	15690	90	408	439	135	57	64	42	100	100	0	571	591	176	107	117	62	100	98	0	0.756	0.789	0.760	0.804	1.334	0.769	0.926	52	346	815	866	-0.403	351	464	382	484	0
3	1	8	"yfbK"	"STM2315"	10500	15910	90	348	342	95	51	53	14	100	100	0	1319	1280	257	105	106	13	100	100	0	0.245	0.248	0.236	0.236	1.314	0.248	0.914	52	372	1511	1466	-2.031	297	1214	291	1175	0
3	2	8	"nuoI"	"STM2321"	10670	15920	100	1376	1233	422	53	83	417	92	82	0	620	575	162	105	106	14	100	100	0	2.569	2.511	2.498	2.506	1.254	2.553	0.967	80	443	1838	1650	1.361	1323	515	1180	470	0
3	3	8	""	"STM2332"	10850	15920	110	465	457	98	52	56	17	100	100	0	796	774	125	106	108	15	100	100	0	0.599	0.606	0.590	0.598	1.196	0.600	0.944	80	481	1103	1073	-0.740	413	690	405	668	0
3	4	8	""	"STM2336"	11020	15900	90	591	614	92	54	57	23	100	100	0	492	504	80	105	108	16	100	100	0	1.388	1.404	1.417	1.411	1.162	1.412	0.937	52	385	924	959	0.473	537	387	560	399	0
3	5	8	""	"STM2342"	11220	15910	90	402	392	121	51	55	24	100	100	0	914	854	206	105	109	29	100	100	0	0.434	0.455	0.438	0.441	1.281	0.460	0.927	52	381	1160	1090	-1.205	351	809	341	749	0
3	6	8	"yfcF"	"STM2348"	11390	15900	90	528	516	101	51	53	15	100	100	0	803	804	134	107	108	13	100	100	0	0.685	0.667	0.655	0.662	1.151	0.668	0.948	52	372	1173	1162	-0.545	477	696	465	697	0
3	7	8	"sseB"	"STM2535"	11560	15910	100	992	922	337	53	55	16	100	100	0	750	701	211	108	108	12	100	100	0	1.463	1.465	1.444	1.443	1.181	1.491	0.964	80	432	1581	1462	0.549	939	642	869	593	0
3	8	8	""	"STM2552"	11730	15900	90	371	375	66	54	56	14	100	100	0	763	780	121	108	109	13	100	100	0	0.484	0.478	0.486	0.476	1.223	0.462	0.919	52	356	972	993	-1.047	317	655	321	672	0
3	9	8	"yfhA"	"STM2562"	11900	15900	90	1051	1085	332	54	57	22	100	100	0	980	993	292	107	111	25	100	100	0	1.142	1.164	1.172	1.173	1.201	1.150	0.965	52	388	1870	1917	0.192	997	873	1031	886	0
3	10	8	"yfhB"	"STM2569"	12090	15900	90	183	242	159	53	57	21	100	100	0	278	346	207	108	111	22	100	100	0	0.765	0.794	0.776	0.790	1.497	0.772	0.829	52	387	300	427	-0.387	130	170	189	238	0
3	11	8	""	"STM2586"	12270	15900	100	281	274	92	53	56	17	100	98	0	1129	1067	310	108	108	13	100	100	0	0.223	0.230	0.217	0.220	1.337	0.228	0.886	80	452	1249	1180	-2.163	228	1021	221	959	0
3	12	8	""	"STM2592"	12440	15900	90	255	263	65	53	56	17	100	100	0	831	816	182	108	109	12	100	100	0	0.279	0.297	0.283	0.292	1.300	0.280	0.859	52	380	925	918	-1.840	202	723	210	708	0
3	13	8	"yhbO"	"STM3269"	12620	15890	90	275	294	80	53	55	14	100	100	0	583	619	143	108	109	12	100	100	0	0.467	0.472	0.455	0.464	1.293	0.462	0.884	52	388	697	752	-1.097	222	475	241	511	0
3	14	8	"yhbW"	"STM3276"	12790	15890	90	268	281	77	55	58	18	100	100	0	867	869	167	110	112	20	100	100	0	0.281	0.298	0.295	0.286	1.267	0.291	0.902	52	388	970	985	-1.829	213	757	226	759	0
3	15	8	"nlpI"	"STM3281"	12980	15890	90	4679	4731	411	58	101	167	100	100	0	915	915	75	113	124	50	100	100	0	5.762	5.827	5.845	5.828	1.070	5.814	0.970	52	267	5423	5475	2.527	4621	802	4673	802	100
3	16	8	""	"STM3291"	13140	15890	90	538	537	141	59	109	164	98	92	0	1245	1222	280	114	183	292	100	92	0	0.424	0.431	0.418	0.427	1.204	0.383	0.816	52	308	1610	1586	-1.240	479	1131	478	1108	0
3	17	8	"yhbE"	"STM3302"	13320	15890	90	874	912	262	56	66	35	100	100	0	454	465	117	111	125	86	100	100	0	2.385	2.418	2.401	2.432	1.171	2.374	0.948	52	403	1161	1210	1.254	818	343	856	354	0
3	18	8	"nlp"	"STM3306"	13510	15890	90	299	309	107	56	62	24	100	100	0	430	431	139	106	108	17	100	100	0	0.750	0.778	0.796	0.782	1.244	0.770	0.919	52	388	567	578	-0.415	243	324	253	325	0
3	19	8	""	"STM0716"	13680	15880	90	360	377	100	56	59	20	100	100	0	884	887	229	109	113	43	100	100	0	0.392	0.413	0.410	0.413	1.203	0.401	0.956	52	387	1079	1099	-1.350	304	775	321	778	0
3	20	8	""	"STM0722"	13870	15880	90	177	185	47	55	59	21	100	100	0	711	743	131	112	116	43	100	100	0	0.204	0.206	0.206	0.198	1.367	0.204	0.789	52	379	721	761	-2.296	122	599	130	631	0
3	21	8	""	"STM0731"	14040	15880	90	1044	1010	220	57	67	40	100	100	0	485	479	90	110	114	28	100	100	0	2.632	2.583	2.563	2.600	1.178	2.501	0.949	52	358	1362	1322	1.396	987	375	953	369	0
3	22	8	"ybgE"	"STM0743"	14220	15890	100	492	473	159	63	80	52	98	95	0	333	324	89	111	114	25	97	96	0	1.932	1.925	1.937	1.963	1.296	1.920	0.896	80	452	651	623	0.950	429	222	410	213	0
3	23	8	"pal"	"STM0749"	14400	15880	100	3276	3278	957	61	75	44	100	100	0	411	421	105	109	110	13	100	100	0	10.646	10.311	10.420	10.526	1.162	10.252	0.965	80	432	3517	3529	3.412	3215	302	3217	312	0
3	24	8	"ybgS"	"STM0759"	14580	15870	100	167	172	68	56	59	19	96	90	0	481	478	165	108	109	23	100	98	0	0.298	0.314	0.300	0.296	1.519	0.317	0.834	80	475	484	486	-1.749	111	373	116	370	0
3	1	9	"mdfA"	"STM0866"	10510	16090	100	864	850	126	51	53	15	100	100	0	1307	1279	137	105	106	12	100	100	0	0.676	0.681	0.671	0.676	1.150	0.683	0.968	80	482	2015	1973	-0.564	813	1202	799	1174	0
3	2	9	"ybjC"	"STM0873"	10670	16090	90	225	270	114	52	54	15	100	100	0	436	486	172	105	106	12	100	100	0	0.523	0.572	0.560	0.551	1.307	0.605	0.884	52	352	504	599	-0.936	173	331	218	381	0
3	3	9	"ybjO"	"STM0881"	10840	16090	90	390	394	85	51	57	27	100	100	0	790	789	145	109	116	47	100	100	0	0.498	0.504	0.490	0.500	1.190	0.503	0.930	52	372	1020	1023	-1.006	339	681	343	680	0
3	4	9	"artI"	"STM0890"	11020	16090	90	2324	2230	448	54	67	58	100	100	0	750	741	124	108	118	49	100	100	0	3.536	3.438	3.460	3.431	1.144	3.464	0.973	52	402	2912	2809	1.822	2270	642	2176	633	0
3	5	9	""	"STM0895"	11200	16090	90	118	119	26	51	61	52	71	7	0	433	441	75	105	110	27	100	100	0	0.204	0.202	0.200	0.189	1.477	0.196	0.657	52	409	395	404	-2.291	67	328	68	336	0
3	6	9	""	"STM0900"	11390	16090	90	106	114	42	51	54	15	96	75	0	452	452	99	104	106	15	100	100	0	0.158	0.181	0.167	0.152	1.779	0.190	0.622	52	393	403	411	-2.662	55	348	63	348	0
3	7	9	""	"STM1034"	11550	16080	90	74	85	40	52	55	14	61	34	0	192	253	155	106	107	12	100	100	0	0.256	0.224	0.238	0.226	2.033	0.221	0.607	52	364	108	180	-1.967	22	86	33	147	0
3	8	9	""	"STM1038"	11730	16080	90	248	254	73	53	56	16	100	100	0	870	916	203	108	113	28	100	100	0	0.256	0.249	0.235	0.239	1.356	0.245	0.874	52	389	957	1009	-1.966	195	762	201	808	0
3	9	9	"aceA"	"STM4184"	11910	16090	100	465	457	110	54	58	20	100	100	0	1290	1223	254	106	112	28	100	100	0	0.347	0.361	0.360	0.358	1.251	0.357	0.942	80	481	1595	1520	-1.526	411	1184	403	1117	0
3	10	9	""	"STM4195"	12100	16070	90	81	95	49	54	57	17	71	34	0	187	218	114	107	109	16	98	96	0	0.338	0.369	0.372	0.359	1.896	0.377	0.672	52	374	107	152	-1.567	27	80	41	111	0
3	11	9	""	"STM4199"	12270	16080	100	224	234	84	54	57	16	100	98	0	659	667	208	107	109	18	100	100	0	0.308	0.321	0.320	0.307	1.343	0.316	0.873	80	430	722	740	-1.699	170	552	180	560	0
3	12	9	""	"STM4203"	12430	16080	90	86	96	30	52	56	17	78	50	0	346	357	100	108	111	18	100	100	0	0.143	0.177	0.172	0.150	2.134	0.156	0.487	52	377	272	293	-2.807	34	238	44	249	0
3	13	9	"pduA"	"STM2038"	12620	16070	90	85	93	31	52	54	15	80	51	0	354	364	74	107	108	13	100	100	0	0.134	0.160	0.127	0.123	2.124	0.144	0.410	52	401	280	298	-2.904	33	247	41	257	0
3	14	9	"pduS"	"STM2053"	12810	16070	90	144	145	36	54	58	24	100	84	0	678	669	139	109	112	28	100	100	0	0.158	0.162	0.167	0.153	1.449	0.157	0.750	52	354	659	651	-2.660	90	569	91	560	0
3	15	9	"stfC"	"STM0196"	13020	16060	230	327	341	83	57	72	82	100	95	0	1318	1350	247	111	130	137	100	100	0	0.224	0.229	0.225	0.224	1.270	0.216	0.663	392	1648	1477	1523	-2.160	270	1207	284	1239	100
3	16	9	"eutS"	"STM2470"	13150	16060	100	125	248	200	58	69	58	50	48	0	537	957	856	112	163	282	50	50	0	0.158	0.225	0.241	0.304	2.467	0.184	0.877	80	302	492	1035	-2.665	67	425	190	845	-50
3	17	9	"pagK"	"STM1867"	13340	16070	90	71	75	22	55	57	15	50	26	0	181	187	45	107	108	14	98	90	0	0.216	0.250	0.234	0.246	2.620	0.215	0.165	52	397	90	100	-2.209	16	74	20	80	0
3	18	9	"pefI"	"PSLT013"	13520	16060	90	198	198	49	55	58	17	100	100	0	410	408	91	106	107	12	100	100	0	0.470	0.474	0.459	0.469	1.319	0.459	0.841	52	381	447	445	-1.088	143	304	143	302	0
3	19	9	"traM"	"PSLT073"	13690	16060	90	135	140	37	55	58	18	98	96	0	723	725	120	108	110	16	100	100	0	0.130	0.138	0.123	0.127	1.456	0.132	0.699	52	380	695	702	-2.943	80	615	85	617	0
3	20	9	"traC"	"PSLT088"	13870	16060	100	530	522	192	54	56	15	98	98	0	2493	2418	879	109	111	16	100	100	0	0.200	0.203	0.201	0.197	1.235	0.202	0.963	80	462	2860	2777	-2.324	476	2384	468	2309	0
3	21	9	""	"STM1623"	14050	16060	100	610	604	154	55	59	21	100	100	0	1361	1361	277	108	109	18	100	100	0	0.443	0.438	0.434	0.430	1.192	0.437	0.955	80	452	1808	1802	-1.175	555	1253	549	1253	0
3	22	9	"fumB"	"STM4300"	14230	16070	100	318	305	98	54	58	16	98	98	0	1048	969	306	109	110	15	100	100	0	0.281	0.292	0.290	0.289	1.272	0.286	0.938	80	408	1203	1111	-1.831	264	939	251	860	0
3	23	9	"phnB"	"STM4288"	14400	16060	100	309	299	89	56	58	17	100	98	0	606	584	128	107	109	14	100	100	0	0.507	0.509	0.493	0.487	1.352	0.519	0.916	80	420	752	720	-0.980	253	499	243	477	0
3	24	9	"nrfD"	"STM4280"	14580	16050	100	102	132	98	56	58	17	90	66	0	317	449	368	107	108	13	100	100	0	0.219	0.222	0.211	0.189	1.652	0.239	0.860	80	474	256	418	-2.191	46	210	76	342	0
3	1	10	"mog"	"STM0008"	10490	16280	90	455	466	93	51	54	16	100	100	0	574	588	102	105	107	12	100	100	0	0.861	0.859	0.854	0.855	1.182	0.854	0.949	52	397	873	898	-0.215	404	469	415	483	0
3	2	10	""	"STM0273"	10670	16280	90	104	105	28	52	55	18	90	67	0	299	313	94	105	106	12	100	100	0	0.268	0.255	0.262	0.242	1.577	0.229	0.593	52	386	246	261	-1.899	52	194	53	208	0
3	3	10	""	"STM0278"	10850	16270	90	117	115	33	50	53	16	96	82	0	498	488	61	106	106	13	100	100	0	0.171	0.170	0.161	0.150	1.758	0.166	0.503	52	380	459	447	-2.549	67	392	65	382	0
3	4	10	""	"STM0287"	11020	16270	90	116	122	37	51	54	15	100	88	0	505	489	136	105	106	13	100	100	0	0.162	0.185	0.194	0.173	1.624	0.179	0.686	52	381	465	455	-2.621	65	400	71	384	0
3	5	10	""	"STM0296"	11200	16280	90	77	83	27	51	54	16	71	32	0	315	311	86	105	106	13	100	100	0	0.124	0.155	0.131	0.134	2.167	0.137	0.304	52	379	236	238	-3.014	26	210	32	206	0
3	6	10	"ghmA"	"STM0310"	11370	16270	90	212	229	80	52	54	15	100	100	0	215	232	58	106	107	13	100	100	0	1.468	1.405	1.412	1.396	1.433	1.399	0.810	52	388	269	303	0.554	160	109	177	126	0
3	7	10	"ndh"	"STM1211"	11560	16260	90	3025	2931	555	55	57	17	100	100	0	634	645	127	106	108	13	100	100	0	5.625	5.336	5.426	5.363	1.113	5.316	0.981	52	394	3498	3415	2.492	2970	528	2876	539	0
3	8	10	"ycfV"	"STM1218"	11730	16260	90	846	854	180	53	57	17	100	100	0	703	713	134	107	108	12	100	100	0	1.331	1.322	1.324	1.319	1.117	1.322	0.974	52	389	1389	1407	0.412	793	596	801	606	0
3	9	10	"ymfB"	"STM1235"	11910	16260	80	102	107	43	52	56	16	90	71	0	192	211	68	108	107	13	100	98	0	0.595	0.534	0.511	0.490	2.075	0.522	0.626	52	326	134	158	-0.748	50	84	55	103	0
3	10	10	""	"STM1252"	12100	16250	90	532	529	132	53	55	15	100	100	0	1053	1027	220	106	107	12	100	100	0	0.506	0.517	0.509	0.511	1.190	0.506	0.953	52	401	1426	1397	-0.983	479	947	476	921	0
3	11	10	""	"STM1265"	12270	16260	90	133	144	50	54	56	17	100	88	0	540	520	106	106	107	13	100	100	0	0.182	0.217	0.185	0.194	1.501	0.217	0.720	52	375	513	504	-2.458	79	434	90	414	0
3	12	10	"yaoF"	"STM1275"	12450	16260	90	99	107	30	53	56	17	96	76	0	200	195	35	107	107	12	100	100	0	0.495	0.614	0.587	0.588	1.623	0.604	0.589	52	383	139	142	-1.016	46	93	54	88	0
3	13	10	"fumC"	"STM1469"	12630	16250	100	852	794	229	55	58	17	100	100	0	1308	1254	306	107	108	12	100	100	0	0.664	0.644	0.634	0.633	1.145	0.649	0.976	80	462	1998	1886	-0.592	797	1201	739	1147	0
3	14	10	"ydgI"	"STM1477"	12800	16250	90	1044	1051	206	56	61	29	100	100	0	1589	1563	255	109	112	29	100	100	0	0.668	0.684	0.675	0.678	1.102	0.679	0.982	52	373	2468	2449	-0.583	988	1480	995	1454	0
3	15	10	""	"STM1485"	12980	16250	80	175	206	160	57	60	18	100	100	0	428	428	114	109	112	20	100	100	0	0.370	0.467	0.408	0.406	1.377	0.644	0.684	52	267	437	468	-1.435	118	319	149	319	0
3	16	10	""	"STM1490"	13160	16250	90	197	201	51	55	57	15	100	100	0	729	723	110	108	109	15	100	100	0	0.229	0.237	0.235	0.229	1.321	0.238	0.845	52	361	763	761	-2.129	142	621	146	615	0
3	17	10	""	"STM1499"	13330	16250	90	389	398	83	55	57	15	100	100	0	1357	1344	202	107	110	30	100	100	0	0.267	0.277	0.273	0.274	1.205	0.273	0.943	52	381	1584	1580	-1.904	334	1250	343	1237	0
3	18	10	"wzzB"	"STM2079"	13510	16240	90	2094	2119	335	59	70	52	100	100	0	1028	1060	171	108	115	40	100	100	0	2.212	2.164	2.177	2.168	1.092	2.140	0.987	52	396	2955	3012	1.145	2035	920	2060	952	0
3	19	10	"nxiA"	"STM2783"	13690	16240	90	426	423	88	57	68	53	100	100	0	849	845	130	108	113	30	100	100	0	0.498	0.497	0.491	0.490	1.181	0.502	0.950	52	388	1110	1103	-1.006	369	741	366	737	0
3	20	10	"ygaF"	"STM2790"	13860	16240	90	196	196	42	55	57	16	100	100	0	845	845	192	109	111	17	100	100	0	0.192	0.192	0.182	0.189	1.326	0.182	0.861	52	380	877	877	-2.384	141	736	141	736	0
3	21	10	"ygaP"	"STM2798"	14050	16240	90	397	400	88	55	58	17	100	100	0	482	491	103	108	109	16	100	100	0	0.914	0.901	0.922	0.901	1.190	0.893	0.941	52	379	716	728	-0.129	342	374	345	383	0
3	22	10	""	"STM4012"	14230	16240	100	201	205	58	56	58	16	100	100	0	980	969	217	109	110	14	100	100	0	0.166	0.173	0.168	0.165	1.331	0.173	0.881	80	440	1016	1009	-2.587	145	871	149	860	0
3	23	10	""	"STM4031"	14410	16230	90	401	428	183	56	58	15	100	100	0	279	281	93	106	108	13	100	100	0	1.994	2.126	2.149	2.149	1.258	2.116	0.935	52	365	518	547	0.996	345	173	372	175	0
3	24	10	"rhaD"	"STM4045"	14580	16230	90	163	183	63	55	57	15	100	100	0	647	715	262	107	108	14	100	100	0	0.200	0.211	0.212	0.207	1.326	0.211	0.871	52	378	648	736	-2.322	108	540	128	608	0
3	1	11	""	"STM2942"	10510	16450	90	156	162	40	51	53	14	100	100	0	633	624	76	104	105	13	100	100	0	0.198	0.213	0.206	0.203	1.361	0.209	0.803	52	380	634	631	-2.333	105	529	111	520	0
3	2	11	"pyrG"	"STM2953"	10680	16450	100	9173	8667	1672	53	67	76	100	100	0	1226	1152	213	107	109	23	100	100	0	8.150	8.243	8.271	8.297	1.101	8.165	0.985	80	420	10239	9659	3.027	9120	1119	8614	1045	0
3	3	11	"ygcY"	"STM2961"	10850	16450	100	332	351	139	52	66	75	96	90	0	798	777	278	105	108	23	100	98	0	0.404	0.445	0.420	0.442	1.336	0.450	0.709	80	430	973	971	-1.307	280	693	299	672	0
3	4	11	"exo"	"STM2972"	11030	16450	100	481	471	204	52	54	15	100	100	0	730	691	207	105	105	11	100	100	0	0.686	0.715	0.700	0.677	1.369	0.745	0.887	80	442	1054	1005	-0.543	429	625	419	586	0
3	5	11	"fucI"	"STM2976"	11200	16440	90	308	322	65	54	56	15	100	100	0	1348	1332	271	106	109	29	100	100	0	0.205	0.219	0.213	0.219	1.188	0.211	0.941	52	356	1496	1494	-2.290	254	1242	268	1226	0
3	6	11	"ygdI"	"STM2983"	11370	16440	80	139	145	39	53	56	16	100	96	0	305	307	48	106	110	30	100	100	0	0.432	0.458	0.418	0.428	1.508	0.445	0.733	52	328	285	293	-1.210	86	199	92	201	0
3	7	11	"metC"	"STM3161"	11550	16440	90	693	702	171	54	57	21	100	100	0	1074	1038	234	106	110	29	100	100	0	0.660	0.695	0.679	0.700	1.194	0.690	0.961	52	386	1607	1580	-0.599	639	968	648	932	0
3	8	11	""	"STM3170"	11750	16440	90	186	192	58	53	56	19	100	100	0	630	672	202	107	107	12	100	100	0	0.254	0.246	0.231	0.237	1.377	0.236	0.828	52	388	656	704	-1.975	133	523	139	565	0
3	9	11	"STMF1.3"	"Not LT2a90"	11920	16440	80	196	240	205	52	55	16	100	98	0	117	123	27	105	105	12	46	23	0	12.000	10.444	7.909	8.716	2.172	9.796	0.509	52	314	156	206	3.585	144	12	188	18	0
3	10	11	"yfiO"	"STM2663"	12080	16440	90	1884	1854	456	55	67	72	100	100	0	520	521	121	105	108	26	100	100	0	4.407	4.325	4.298	4.370	1.137	4.312	0.975	52	383	2244	2215	2.140	1829	415	1799	416	0
3	11	11	"ffh"	"STM2677"	12250	16430	90	2984	2828	781	56	131	349	100	98	0	927	866	251	107	130	107	96	92	0	3.571	3.652	3.630	3.859	1.289	3.556	0.981	52	390	3748	3531	1.836	2928	820	2772	759	0
3	12	11	"yfjG"	"STM2687"	12440	16430	90	750	759	123	54	109	314	100	76	0	473	463	73	108	125	97	100	100	0	1.907	1.986	2.037	2.000	1.198	1.982	0.945	52	396	1061	1060	0.931	696	365	705	355	0
3	13	11	"ybbK"	"STM0501"	12620	16430	90	1245	1194	223	56	59	16	100	100	0	858	803	158	107	108	12	100	100	0	1.583	1.635	1.628	1.658	1.182	1.620	0.968	52	374	1940	1834	0.663	1189	751	1138	696	0
3	14	11	"sfbB"	"STM0511"	12790	16420	90	912	924	252	56	72	90	100	98	0	1173	1142	309	108	129	135	100	96	0	0.804	0.839	0.831	0.849	1.172	0.807	0.971	52	344	1921	1902	-0.315	856	1065	868	1034	100
3	15	11	"gip"	"STM0518"	12940	16420	110	234	244	56	56	72	81	98	60	0	855	883	108	109	150	171	100	100	0	0.239	0.243	0.232	0.235	1.297	0.280	0.725	80	521	924	962	-2.067	178	746	188	774	0
3	16	11	"allB"	"STM0523"	13160	16420	90	359	351	89	55	57	15	100	100	0	1099	1043	237	108	110	17	100	100	0	0.307	0.317	0.311	0.313	1.247	0.309	0.926	52	386	1295	1231	-1.705	304	991	296	935	0
3	17	11	"allC"	"STM0527"	13340	16420	90	117	114	22	55	57	16	98	90	0	446	452	68	107	108	12	100	100	0	0.183	0.171	0.175	0.159	1.563	0.169	0.691	52	373	401	404	-2.451	62	339	59	345	0
3	18	11	"ppiB"	"STM0536"	13500	16420	90	1289	1183	266	55	61	39	100	100	0	506	491	100	106	108	21	100	100	0	3.085	2.930	2.852	2.953	1.170	2.906	0.968	52	387	1634	1513	1.625	1234	400	1128	385	0
3	19	11	"slyX"	"STM3454"	13700	16420	80	145	145	34	53	55	13	100	100	0	192	191	32	105	106	12	100	100	0	1.057	1.070	1.154	1.087	1.496	1.061	0.734	52	334	179	178	0.081	92	87	92	86	0
3	20	11	"mglB"	"STM2190"	13870	16410	90	209	208	51	52	56	16	100	100	0	587	574	120	107	107	11	100	100	0	0.327	0.334	0.344	0.326	1.266	0.326	0.890	52	374	637	623	-1.612	157	480	156	467	0
3	21	11	""	"STM2198"	14040	16410	90	935	929	165	55	62	33	100	100	0	1543	1526	226	110	119	75	100	100	0	0.614	0.617	0.621	0.614	1.139	0.602	0.969	52	381	2313	2290	-0.703	880	1433	874	1416	0
3	22	11	"rsuA"	"STM2222"	14220	16410	90	654	656	194	59	66	42	100	100	0	693	675	216	110	124	81	100	100	0	1.021	1.057	1.048	1.077	1.210	1.017	0.954	52	381	1178	1162	0.029	595	583	597	565	0
3	23	11	"yejM"	"STM2228"	14400	16410	90	754	695	172	55	61	32	100	100	0	861	829	160	106	113	37	100	100	0	0.926	0.885	0.882	0.867	1.164	0.888	0.968	52	396	1454	1363	-0.111	699	755	640	723	0
3	24	11	""	"STM2237"	14580	16400	90	87	89	20	54	56	15	86	55	0	320	324	83	106	107	14	100	100	0	0.154	0.161	0.164	0.142	1.943	0.154	0.443	52	394	247	253	-2.697	33	214	35	218	0
3	1	12	"phoP"	"STM1231"	10500	16630	90	3622	3683	724	51	54	19	100	100	0	481	501	88	103	104	12	100	100	0	9.447	9.126	8.976	9.150	1.125	9.248	0.961	52	379	3949	4030	3.240	3571	378	3632	398	0
3	2	12	"phoP"	"STM1231"	10670	16620	90	3690	3719	1181	51	56	23	100	100	0	493	505	128	105	105	12	100	100	0	9.379	9.170	8.881	9.118	1.136	9.196	0.961	52	365	4027	4068	3.229	3639	388	3668	400	0
3	3	12	"phoQ"	"STM1230"	10850	16620	90	524	513	117	52	56	21	100	100	0	243	242	38	103	104	11	100	100	0	3.371	3.317	3.238	3.310	1.263	3.373	0.890	52	364	612	600	1.753	472	140	461	139	0
3	4	12	"phoQ"	"STM1230"	11020	16620	90	1584	1457	521	53	55	16	100	100	0	504	476	149	103	104	12	100	100	0	3.818	3.764	3.803	3.852	1.194	3.712	0.965	52	371	1932	1777	1.933	1531	401	1404	373	0
3	5	12	"phoQ"	"STM1230"	11210	16620	90	790	855	405	52	55	15	100	100	0	302	321	103	104	105	12	100	100	0	3.727	3.700	3.808	3.714	1.174	3.820	0.956	52	395	936	1020	1.898	738	198	803	217	0
3	6	12	"hupA"	"STM4170"	11390	16620	80	1212	1131	318	52	55	15	100	100	0	230	225	44	104	105	11	100	100	0	9.206	8.917	8.484	9.251	1.310	9.029	0.903	52	321	1286	1200	3.203	1160	126	1079	121	0
3	7	12	"sopB"	"STM1091"	11560	16610	100	7052	6674	1322	52	55	14	100	100	0	1568	1509	259	105	106	12	100	100	0	4.785	4.717	4.698	4.657	1.132	4.750	0.976	80	442	8463	8026	2.258	7000	1463	6622	1404	0
3	8	12	"pipC"	"STM0375"	11740	16610	90	961	946	154	53	55	17	100	100	0	376	370	63	104	105	12	100	100	0	3.338	3.357	3.391	3.424	1.193	3.368	0.940	52	365	1180	1159	1.739	908	272	893	266	0
3	9	12	"pipC"	"STM0375"	11910	16610	90	944	941	205	54	58	19	100	100	0	363	361	73	105	105	13	100	100	0	3.450	3.465	3.399	3.510	1.191	3.413	0.947	52	379	1148	1143	1.786	890	258	887	256	0
3	10	12	"ssrB"	"STM1391"	12130	16650	140	203	305	660	56	63	49	89	78	0	426	562	961	106	111	24	95	93	0	0.459	0.546	0.475	0.466	1.491	0.659	0.925	156	669	467	705	-1.122	147	320	249	456	0
3	11	12	"ssrB"	"STM1391"	12270	16610	80	210	213	54	53	54	14	100	100	0	440	433	74	105	106	13	100	100	0	0.469	0.488	0.459	0.472	1.394	0.467	0.823	52	268	492	488	-1.093	157	335	160	328	0
3	12	12	"ssrB"	"STM1391"	12460	16610	90	264	277	78	53	56	17	100	100	0	586	622	140	106	108	13	100	100	0	0.440	0.434	0.427	0.425	1.221	0.437	0.926	52	371	691	740	-1.186	211	480	224	516	0
3	13	12	"lrp"	"STM0959"	12620	16600	90	1856	1805	402	53	65	72	100	100	0	402	405	83	106	109	23	100	100	0	6.091	5.860	5.923	5.931	1.179	5.692	0.949	52	364	2099	2051	2.607	1803	296	1752	299	0
3	14	12	"lrp"	"STM0959"	12800	16600	90	2310	2324	487	54	69	80	100	100	0	507	507	96	108	111	25	100	100	0	5.654	5.689	5.779	5.708	1.124	5.673	0.963	52	388	2655	2669	2.499	2256	399	2270	399	0
3	15	12	"gyrA"	"STM2272"	12980	16600	90	2092	2011	537	54	62	44	100	100	0	476	493	132	107	110	28	100	100	0	5.523	5.070	5.196	5.137	1.199	5.046	0.951	52	367	2407	2343	2.465	2038	369	1957	386	0
3	16	12	"gyrA"	"STM2272"	13160	16610	120	3409	3357	2138	56	60	22	99	99	0	763	692	381	106	107	12	97	94	0	5.104	5.633	5.666	5.668	1.544	5.672	0.983	120	577	4010	3887	2.351	3353	657	3301	586	0
3	17	12	"csrA"	"STM2826"	13350	16600	90	187	235	174	56	59	18	100	100	0	163	187	74	106	106	12	100	98	0	2.298	2.210	2.142	2.198	1.479	2.336	0.868	52	374	188	260	1.201	131	57	179	81	0
3	18	12	"csrA"	"STM2826"	13520	16600	90	307	320	108	55	57	15	100	100	0	209	222	53	105	105	11	100	100	0	2.423	2.265	2.279	2.303	1.240	2.257	0.882	52	373	356	382	1.277	252	104	265	117	0
3	19	12	"yhhP"	"STM3578"	13700	16600	90	139	142	31	55	56	14	100	100	0	239	234	42	105	106	12	100	100	0	0.627	0.674	0.656	0.667	1.459	0.669	0.760	52	380	218	216	-0.674	84	134	87	129	0
3	20	12	"yhhP"	"STM3578"	13880	16590	90	126	160	223	53	55	13	100	98	0	216	281	370	105	105	11	100	100	0	0.658	0.608	0.656	0.618	1.452	0.849	0.896	52	381	184	283	-0.605	73	111	107	176	0
3	21	12	"yhhP"	"STM3578"	14050	16590	80	141	151	45	54	57	16	100	100	0	234	239	53	105	106	12	100	100	0	0.674	0.724	0.690	0.708	1.557	0.706	0.740	52	328	216	231	-0.568	87	129	97	134	0
3	22	12	"topA"	"STM1714"	14240	16590	90	1359	1302	384	54	56	14	100	100	0	735	694	163	107	107	12	100	100	0	2.078	2.126	2.109	2.092	1.143	2.168	0.979	52	389	1933	1835	1.055	1305	628	1248	587	0
3	23	12	"topA"	"STM1714"	14410	16590	80	337	347	116	54	56	14	100	100	0	245	258	68	106	107	12	100	100	0	2.036	1.928	2.073	1.956	1.335	1.929	0.893	52	315	422	445	1.026	283	139	293	152	0
3	24	12	"fur"	"STM0693"	14580	16580	90	1156	1133	206	56	59	17	100	100	0	540	535	85	106	107	14	100	100	0	2.535	2.510	2.492	2.519	1.140	2.510	0.961	52	387	1534	1506	1.342	1100	434	1077	429	0
3	1	13	"ctrl-buffer"	"ctrl-buffer"	10490	16800	100	51	53	14	51	52	13	15	3	0	104	104	14	102	102	11	23	8	0	0.000	1.000	0.923	0.912	4.097	0.895	0.002	80	456	2	4	Error	0	2	2	2	-50
3	2	13	"ctrl-buffer"	"ctrl-buffer"	10670	16800	100	50	51	12	49	51	15	11	1	0	108	107	11	103	103	12	18	2	0	0.200	0.500	1.000	1.119	3.548	1.589	0.002	80	452	6	6	-2.322	1	5	2	4	-50
3	3	13	"ctrl-buffer"	"ctrl-buffer"	10850	16800	100	48	51	13	51	52	13	13	6	0	104	103	11	103	104	11	16	2	0	-3.000	0.000	1.163	1.099	3.689	0.064	0.001	80	442	-2	0	Error	-3	1	0	0	-50
3	4	13	"ctrl-buffer"	"ctrl-buffer"	11030	16800	100	49	51	14	49	51	13	17	6	0	103	103	11	102	103	11	20	2	0	0.000	2.000	1.500	1.466	3.016	0.090	0.001	80	430	1	3	Error	0	1	2	1	-50
3	5	13	"ctrl-buffer"	"ctrl-buffer"	11200	16800	100	50	51	11	51	53	13	10	2	0	108	108	13	103	103	11	31	8	0	-0.200	0.000	0.750	0.624	3.231	0.252	0.003	80	430	4	5	Error	-1	5	0	5	-50
3	6	13	"ctrl-buffer"	"ctrl-buffer"	11380	16800	100	51	56	18	51	54	14	23	10	0	105	104	13	104	104	12	15	3	0	0.000	100000.000	1.240	1.225	3.776	68.438	0.000	80	442	1	5	Error	0	1	5	0	-50
3	7	13	"ctrl-buffer"	"ctrl-buffer"	11560	16790	100	52	55	14	53	55	16	13	5	0	104	103	11	106	105	11	8	1	0	0.500	-0.667	1.000	1.269	5.093	47.472	0.000	80	432	-3	-1	-1.000	-1	-2	2	-3	-50
3	8	13	"ctrl-buffer"	"ctrl-buffer"	11740	16790	100	53	58	19	52	54	14	22	11	0	107	106	14	103	103	12	22	3	0	0.250	2.000	0.707	0.590	3.335	14.519	0.001	80	430	5	9	-2.000	1	4	6	3	-50
3	9	13	"ctrl-buffer"	"ctrl-buffer"	11910	16790	100	50	53	16	52	54	14	21	6	0	110	109	13	104	104	12	23	6	0	-0.333	0.200	1.400	1.792	3.698	0.218	0.009	80	440	4	6	Error	-2	6	1	5	-50
3	10	13	"ctrl-buffer"	"ctrl-buffer"	12090	16790	100	55	59	23	57	60	16	17	5	0	112	112	14	109	114	22	7	0	0	-0.667	0.667	1.130	1.318	3.925	0.560	0.095	80	350	1	5	Error	-2	3	2	3	-50
3	11	13	"ctrl-buffer"	"ctrl-buffer"	12270	16790	100	56	57	13	56	58	16	15	1	0	110	111	13	109	113	21	7	1	0	0.000	0.500	1.000	1.040	2.875	0.920	0.123	80	403	1	3	Error	0	1	1	2	-100
3	12	13	"ctrl-buffer"	"ctrl-buffer"	12450	16780	100	56	58	14	52	54	15	21	5	0	104	106	13	106	106	12	13	5	0	-2.000	100000.000	1.250	1.186	5.603	0.238	0.005	80	430	2	6	Error	4	-2	6	0	-50
3	13	13	"ctrl-buffer"	"ctrl-buffer"	12620	16780	100	52	55	16	52	54	16	16	5	0	110	108	12	106	106	12	20	2	0	0.000	1.500	1.000	1.006	3.906	0.014	0.000	80	430	4	5	Error	0	4	3	2	-50
3	14	13	"ctrl-buffer"	"ctrl-buffer"	12800	16780	100	54	54	12	53	55	16	6	2	0	103	105	13	105	105	12	15	5	0	-0.500	100000.000	1.104	0.899	4.185	0.111	0.001	80	452	-1	1	Error	1	-2	1	0	-50
3	15	13	"ctrl-buffer"	"ctrl-buffer"	12980	16780	100	54	55	13	54	56	14	18	1	0	114	113	14	106	106	12	33	7	0	0.000	0.143	0.857	0.855	3.954	0.829	0.003	80	452	8	8	Error	0	8	1	7	-50
3	16	13	"ctrl-buffer"	"ctrl-buffer"	13160	16780	100	52	55	15	55	59	21	10	1	0	115	115	14	105	106	12	41	16	0	-0.300	0.000	1.025	1.030	4.015	10.930	0.011	80	398	7	10	Error	-3	10	0	10	-50
3	17	13	"ctrl-buffer"	"ctrl-buffer"	13330	16780	100	53	56	16	54	56	16	16	3	0	108	107	12	105	106	12	22	2	0	-0.333	1.000	1.200	1.403	3.564	0.001	0.000	80	419	2	4	Error	-1	3	2	2	-50
3	18	13	"ctrl-buffer"	"ctrl-buffer"	13510	16770	100	54	56	15	54	57	16	16	2	0	109	108	11	105	105	12	22	0	0	0.000	0.667	1.438	1.200	2.994	7.799	0.002	80	432	4	5	Error	0	4	2	3	-50
3	19	13	"ctrl-buffer"	"ctrl-buffer"	13690	16770	100	54	56	15	53	55	14	20	6	0	107	106	12	105	106	12	17	2	0	0.500	3.000	0.952	1.050	4.364	19.930	0.001	80	432	3	4	-1.000	1	2	3	1	-50
3	20	13	"ctrl-buffer"	"ctrl-buffer"	13870	16770	100	57	58	14	53	55	13	28	7	0	107	108	13	105	105	12	17	3	0	2.000	1.667	1.286	1.166	4.624	5.839	0.005	80	430	6	8	1.000	4	2	5	3	-50
3	21	13	"ctrl-buffer"	"ctrl-buffer"	14040	16770	100	54	57	14	54	56	15	22	3	0	114	114	11	105	106	12	40	11	0	0.000	0.333	1.167	1.109	2.707	0.058	0.001	80	430	9	12	Error	0	9	3	9	-50
3	22	13	"ctrl-buffer"	"ctrl-buffer"	14220	16770	100	52	56	17	53	55	15	16	7	0	105	106	12	105	106	13	20	1	0	100000.000	3.000	1.185	0.979	3.590	0.220	0.014	80	443	-1	4	16.610	-1	0	3	1	-50
3	23	13	"ctrl-buffer"	"ctrl-buffer"	14400	16760	100	52	54	13	54	57	16	8	2	0	109	108	15	105	105	12	20	8	0	-0.500	0.000	1.097	1.086	4.212	3.525	0.005	80	432	2	3	Error	-2	4	0	3	-50
3	24	13	"ctrl-buffer"	"ctrl-buffer"	14580	16760	100	54	55	16	56	58	15	10	5	0	110	109	11	105	106	13	17	2	0	-0.400	-0.250	0.938	1.229	3.703	0.048	0.000	80	474	3	3	Error	-2	5	-1	4	-50
3	1	14	"ynfA"	"STM1504"	10500	16980	100	131	131	44	48	51	13	96	90	0	396	370	101	102	102	11	100	100	0	0.282	0.310	0.290	0.280	1.691	0.302	0.790	80	506	377	351	-1.825	83	294	83	268	0
3	2	14	""	"STM3654"	10680	16980	90	126	133	44	49	52	14	98	96	0	266	268	63	102	104	13	100	98	0	0.470	0.506	0.486	0.484	1.349	0.524	0.791	52	379	241	250	-1.091	77	164	84	166	0
3	3	14	"yeiP"	"STM2211"	10860	16980	100	500	463	146	52	53	15	100	100	0	714	634	192	105	105	13	100	100	0	0.736	0.777	0.759	0.798	1.365	0.766	0.944	80	493	1057	940	-0.443	448	609	411	529	0
3	4	14	"yfaE"	"STM2279"	11050	16970	80	213	208	60	49	51	12	100	100	0	206	201	36	103	103	12	98	96	0	1.592	1.622	1.554	1.573	1.425	1.679	0.820	52	296	267	257	0.671	164	103	159	98	0
3	5	14	""	"STM4111"	11200	16980	100	48	50	13	50	52	13	17	3	0	106	105	15	102	103	11	31	7	0	-0.500	0.000	0.957	0.908	3.787	0.270	0.001	80	466	2	3	Error	-2	4	0	3	-50
3	6	14	""	"STM4140"	11400	16970	80	65	71	21	50	52	14	51	30	0	132	131	19	103	104	12	78	55	0	0.517	0.750	0.882	0.677	3.034	1.039	0.155	52	314	44	49	-0.951	15	29	21	28	0
3	7	14	"ssaS"	"STM1420"	11570	16970	100	64	71	21	50	53	14	48	31	0	160	181	81	104	104	12	92	85	0	0.250	0.273	0.287	0.315	2.791	0.179	0.244	80	452	70	98	-2.000	14	56	21	77	0
3	8	14	"nrdH"	"STM2805"	11730	16960	90	161	515	814	52	54	14	100	98	0	134	203	157	103	104	12	82	61	0	3.516	4.630	4.195	4.332	2.264	5.223	0.930	52	360	140	563	1.814	109	31	463	100	0
3	9	14	"fimI"	"STM0544"	11910	16970	80	82	94	45	53	55	15	75	44	0	194	229	110	105	105	12	98	98	0	0.326	0.331	0.283	0.276	1.958	0.349	0.691	52	334	118	165	-1.618	29	89	41	124	0
3	10	14	"aroA"	"STM0978"	12090	16960	90	1026	1040	442	55	60	28	100	100	0	686	676	233	108	110	19	100	100	0	1.680	1.734	1.717	1.678	1.361	1.786	0.966	52	386	1549	1553	0.748	971	578	985	568	0
3	11	14	"dam"	"STM3484"	12270	16960	80	146	194	136	54	59	29	96	80	0	193	235	127	107	109	19	98	88	0	1.070	1.094	1.038	1.163	1.849	1.080	0.809	52	320	178	268	0.097	92	86	140	128	0
3	12	14	"pduW"	"STM2057"	12440	16960	90	129	145	65	53	56	14	98	94	0	464	566	275	106	107	14	100	100	0	0.212	0.200	0.198	0.185	1.545	0.196	0.805	52	387	434	552	-2.236	76	358	92	460	0
3	13	14	""	"STM2695"	12630	16960	100	280	290	78	53	56	14	100	100	0	1076	1106	246	106	107	14	100	100	0	0.234	0.237	0.237	0.232	1.278	0.233	0.918	80	482	1197	1237	-2.095	227	970	237	1000	0
3	14	14	"yajR"	"STM0436"	12800	16960	80	523	511	157	53	55	14	100	100	0	764	753	193	108	108	11	100	100	0	0.716	0.710	0.719	0.697	1.201	0.714	0.962	52	320	1126	1103	-0.481	470	656	458	645	0
3	15	14	""	"STM0564"	12980	16960	90	330	340	78	55	56	14	100	100	0	1165	1257	240	108	108	14	100	100	0	0.260	0.248	0.243	0.244	1.259	0.243	0.920	52	394	1332	1434	-1.942	275	1057	285	1149	0
3	16	14	""	"STM0351"	13160	16960	90	98	105	26	53	55	13	100	86	0	426	427	76	105	106	13	100	100	0	0.140	0.161	0.138	0.146	1.605	0.151	0.556	52	387	366	374	-2.835	45	321	52	322	0
3	17	14	"dsrB"	"STM1983"	13340	16950	100	107	110	39	52	54	14	92	78	0	273	279	95	105	106	12	100	100	0	0.327	0.333	0.333	0.302	1.688	0.319	0.690	80	462	223	232	-1.611	55	168	58	174	0
3	18	14	"yeiE"	"STM2201"	13520	16950	100	936	911	214	52	54	13	100	100	0	675	667	150	106	115	147	98	96	0	1.554	1.531	1.567	1.537	1.152	1.524	0.966	80	452	1453	1420	0.636	884	569	859	561	0
3	19	14	"recB"	"STM2994"	13690	16950	100	58	62	18	54	56	15	32	12	0	126	146	55	106	115	147	10	0	0	0.200	0.200	0.400	0.451	4.882	0.005	0.003	80	452	24	48	-2.322	4	20	8	40	-50
3	20	14	"EMPTY"	"EMPTY"	13870	16950	100	49	53	15	54	56	14	12	3	0	106	106	12	106	105	12	11	3	0	100000.000	100000.000	1.275	1.190	3.569	0.035	0.000	80	452	-5	-1	16.610	-5	0	-1	0	-75
3	21	14	"EMPTY"	"EMPTY"	14040	16950	100	52	58	23	53	55	15	18	10	0	105	106	14	104	104	12	22	2	0	-1.000	2.500	1.625	1.261	4.373	29.987	0.000	80	452	0	7	Error	-1	1	5	2	-75
3	22	14	"EMPTY"	"EMPTY"	14220	16950	100	52	52	14	53	55	15	10	1	0	106	105	11	105	105	12	10	1	0	-1.000	100000.000	1.155	1.318	3.675	7.260	0.002	80	464	0	-1	Error	-1	1	-1	0	-75
3	23	14	"EMPTY"	"EMPTY"	14400	16940	100	53	53	10	53	56	17	5	0	0	104	106	13	104	104	12	21	5	0	0.000	0.000	1.111	0.897	3.100	13.157	0.000	80	464	0	2	Error	0	0	0	2	-75
3	24	14	"EMPTY"	"EMPTY"	14580	16940	100	54	57	20	54	55	15	11	6	0	105	106	13	105	106	11	12	6	0	0.000	3.000	1.583	1.457	3.983	9.904	0.004	80	496	0	4	Error	0	0	3	1	-75
4	1	1	"yjiX"	"STM4531"	15000	14640	100	167	162	46	55	57	18	98	92	0	215	214	48	110	110	12	96	96	0	1.067	1.029	0.964	0.971	1.690	1.039	0.719	80	496	217	211	0.093	112	105	107	104	0
4	2	1	"yhjG"	"STM3610"	15170	14630	90	368	368	148	56	62	40	94	94	0	331	334	121	110	114	35	94	94	0	1.412	1.393	1.338	1.253	1.607	1.346	0.921	52	370	533	536	0.497	312	221	312	224	0
4	3	1	"mtlD"	"STM3686"	15340	14630	90	676	733	176	57	75	81	100	100	0	956	1003	181	112	135	125	100	100	0	0.733	0.759	0.760	0.751	1.138	0.748	0.947	52	386	1463	1567	-0.447	619	844	676	891	0
4	4	1	"ptsN"	"STM3322"	15530	14630	100	559	589	263	55	66	68	98	97	0	372	380	120	111	127	111	96	73	0	1.931	1.985	1.944	1.971	1.226	2.071	0.945	80	462	765	803	0.949	504	261	534	269	0
4	5	1	"yqjK"	"STM3231"	15690	14620	90	255	248	83	55	60	24	98	96	0	287	274	81	112	114	21	92	88	0	1.143	1.191	1.159	1.058	1.914	1.151	0.839	52	359	375	355	0.193	200	175	193	162	0
4	6	1	"yggT"	"STM3101"	15880	14630	100	957	997	449	57	60	22	100	100	0	439	456	176	112	113	19	98	98	0	2.752	2.733	2.722	2.743	1.167	2.694	0.971	80	463	1227	1284	1.461	900	327	940	344	0
4	7	1	"hscC"	"STM0659"	16050	14620	110	304	311	68	56	60	23	100	100	0	1660	1644	192	111	128	136	100	100	0	0.160	0.166	0.165	0.162	1.269	0.161	0.897	80	515	1797	1788	-2.643	248	1549	255	1533	0
4	8	1	"ubiF"	"STM0671"	16230	14620	100	861	829	257	55	60	25	100	100	0	1040	994	285	111	129	141	100	96	0	0.868	0.877	0.864	0.881	1.156	0.867	0.974	80	475	1735	1657	-0.205	806	929	774	883	0
4	9	1	"nagA"	"STM0683"	16410	14620	110	1379	1347	239	54	59	29	100	100	0	1366	1310	203	111	114	36	100	100	0	1.056	1.078	1.076	1.075	1.108	1.071	0.976	80	540	2580	2492	0.078	1325	1255	1293	1199	0
4	10	1	"ybfM"	"STM0687"	16590	14610	90	147	159	67	54	58	32	98	69	0	365	409	180	112	116	41	100	100	0	0.368	0.354	0.326	0.332	1.553	0.367	0.745	52	375	346	402	-1.444	93	253	105	297	0
4	11	1	"apeE"	"STM0570"	16760	14630	90	171	173	65	54	56	13	96	94	0	321	342	168	111	113	15	96	96	0	0.557	0.515	0.492	0.510	1.432	0.453	0.800	52	383	327	350	-0.844	117	210	119	231	0
4	12	1	"ahpF"	"STM0609"	16930	14610	90	1719	1639	634	57	72	90	100	100	0	1171	1107	383	114	124	66	100	100	0	1.572	1.593	1.583	1.587	1.167	1.602	0.979	52	381	2719	2575	0.653	1662	1057	1582	993	0
4	13	1	"dlhH"	"STM3967"	17110	14620	110	1706	1677	178	57	86	157	100	100	0	1219	1207	126	113	135	129	100	100	0	1.491	1.481	1.432	1.483	1.123	1.484	0.968	80	516	2755	2714	0.576	1649	1106	1620	1094	0
4	14	1	"yigM"	"STM3963"	17290	14620	120	2042	1876	595	56	72	131	95	94	0	1275	1211	368	113	127	110	93	92	0	1.709	1.658	1.681	1.716	1.527	1.651	0.954	120	585	3148	2918	0.773	1986	1162	1820	1098	0
4	15	1	"rhtC"	"STM3959"	17470	14610	110	1528	1408	474	54	57	16	100	100	0	1016	974	187	114	116	19	100	100	0	1.634	1.574	1.532	1.507	1.317	1.636	0.890	80	501	2376	2214	0.709	1474	902	1354	860	0
4	16	1	"rarD"	"STM3955"	17650	14610	110	1482	1512	120	56	66	78	100	100	0	1154	1145	82	113	123	75	100	100	0	1.370	1.411	1.416	1.411	1.103	1.426	0.970	80	524	2467	2488	0.454	1426	1041	1456	1032	0
4	17	1	"uvrD"	"STM3951"	17820	14600	90	481	526	217	56	69	88	100	100	0	380	433	144	113	123	80	100	98	0	1.592	1.469	1.466	1.473	1.286	1.494	0.916	52	384	692	790	0.671	425	267	470	320	0
4	18	1	"dapF"	"STM3947"	18020	14610	100	1285	1428	560	55	58	19	100	100	0	668	713	192	113	114	13	100	100	0	2.216	2.288	2.178	2.245	1.189	2.426	0.943	80	457	1785	1973	1.148	1230	555	1373	600	0
4	19	1	"fklB"	"STM4397"	18180	14600	110	824	886	369	54	58	23	100	100	0	491	542	201	112	113	14	100	100	0	2.032	1.935	1.935	1.995	1.304	1.920	0.947	80	501	1149	1262	1.023	770	379	832	430	0
4	20	1	"ytfK"	"STM4406"	18360	14600	90	169	175	42	53	57	21	100	100	0	184	187	32	111	110	13	100	98	0	1.589	1.605	1.660	1.637	1.516	1.660	0.666	52	385	189	198	0.668	116	73	122	76	0
4	21	1	""	"STM4417"	18530	14600	80	262	273	85	55	60	32	100	100	0	380	382	102	109	114	40	100	100	0	0.764	0.799	0.798	0.795	1.296	0.817	0.892	52	320	478	491	-0.389	207	271	218	273	0
4	22	1	""	"STM4421"	18710	14600	100	383	405	103	56	60	28	100	100	0	1478	1442	356	111	115	35	100	100	0	0.239	0.262	0.254	0.262	1.242	0.256	0.934	80	466	1694	1680	-2.064	327	1367	349	1331	0
4	23	1	""	"STM4425"	18890	14600	100	254	262	93	57	59	15	96	96	0	1035	1046	306	111	112	17	100	100	0	0.213	0.219	0.216	0.210	1.365	0.219	0.871	80	444	1121	1140	-2.230	197	924	205	935	0
4	24	1	""	"STM4430"	19060	14600	100	200	209	73	56	58	15	98	98	0	979	918	276	111	111	13	100	100	0	0.166	0.190	0.174	0.184	1.430	0.184	0.821	80	476	1012	960	-2.592	144	868	153	807	0
4	1	2	"sopE2"	"STM1855"	14980	14820	100	337	340	87	56	60	20	100	100	0	661	648	121	111	111	13	100	100	0	0.511	0.529	0.511	0.517	1.240	0.526	0.915	80	484	831	821	-0.969	281	550	284	537	0
4	2	2	""	"STM1731"	15160	14810	90	156	171	71	56	59	18	100	98	0	391	413	123	111	111	14	100	100	0	0.357	0.381	0.364	0.353	1.511	0.385	0.769	52	381	380	417	-1.485	100	280	115	302	0
4	3	2	"otsB"	"STM1929"	15330	14810	90	232	249	81	58	60	15	100	100	0	683	751	256	112	113	15	100	100	0	0.305	0.299	0.298	0.291	1.292	0.286	0.902	52	381	745	830	-1.714	174	571	191	639	0
4	4	2	""	"STM4161"	15510	14810	100	78	82	20	55	56	14	76	40	0	208	215	52	111	111	14	100	97	0	0.237	0.260	0.269	0.244	2.147	0.236	0.376	80	452	120	131	-2.076	23	97	27	104	0
4	5	2	"rsd"	"STM4165"	15690	14810	100	251	250	105	57	59	17	97	95	0	544	500	183	111	111	15	100	98	0	0.448	0.496	0.492	0.477	1.450	0.502	0.907	80	460	627	582	-1.158	194	433	193	389	0
4	6	2	"hupA"	"STM4170"	15870	14810	100	1189	1077	370	57	61	21	100	100	0	228	221	45	110	111	14	97	93	0	9.593	9.189	9.401	9.553	1.515	9.618	0.832	80	442	1250	1131	3.262	1132	118	1020	111	0
4	7	2	""	"STM3121"	16040	14800	90	100	108	35	55	60	23	84	42	0	242	278	105	110	111	13	100	100	0	0.341	0.315	0.305	0.292	1.944	0.280	0.525	52	379	177	221	-1.553	45	132	53	168	0
4	8	2	"stfG"	"STM0200"	16220	14810	90	77	81	22	53	56	18	63	26	0	230	276	122	110	111	12	100	100	0	0.200	0.169	0.190	0.168	1.948	0.156	0.298	52	381	144	194	-2.322	24	120	28	166	0
4	9	2	"eutT"	"STM2467"	16390	14800	90	76	81	25	52	55	14	67	46	0	214	252	93	109	109	12	100	100	0	0.229	0.203	0.218	0.192	2.033	0.180	0.451	52	376	129	172	-2.129	24	105	29	143	0
4	10	2	"lexA"	"STM4237"	16580	14800	100	706	770	456	53	55	14	100	100	0	180	194	69	109	110	13	93	90	0	9.197	8.435	8.715	8.907	1.467	8.006	0.858	80	469	724	802	3.201	653	71	717	85	0
4	11	2	"prpC"	"STM0369"	16750	14800	90	118	121	28	54	56	14	98	94	0	492	490	144	109	110	13	100	100	0	0.167	0.176	0.185	0.171	1.551	0.159	0.695	52	365	447	448	-2.581	64	383	67	381	0
4	12	2	"ushB"	"STM4064"	16930	14800	110	1332	1354	250	55	60	51	100	100	0	495	489	86	112	116	40	100	100	0	3.334	3.446	3.467	3.474	1.168	3.463	0.946	80	514	1660	1676	1.737	1277	383	1299	377	0
4	13	2	"ptsJ"	"STM2436"	17100	14790	90	616	632	113	57	61	20	100	100	0	1620	1547	255	114	119	34	100	100	0	0.371	0.401	0.402	0.400	1.149	0.386	0.948	52	364	2065	2008	-1.430	559	1506	575	1433	0
4	14	2	"plsX"	"STM1192"	17290	14790	100	3879	3710	1505	57	61	22	100	100	0	946	943	331	113	116	24	100	100	0	4.588	4.401	4.443	4.289	1.201	4.464	0.980	80	428	4655	4483	2.198	3822	833	3653	830	0
4	15	2	"flgM"	"STM1172"	17470	14790	100	321	319	109	55	60	23	98	97	0	381	372	103	114	116	19	100	100	0	0.996	1.023	1.026	0.986	1.362	1.028	0.915	80	442	533	522	-0.005	266	267	264	258	0
4	16	2	"phsB"	"STM2064"	17650	14790	100	215	216	76	55	61	56	90	75	0	752	759	253	113	118	57	98	98	0	0.250	0.249	0.248	0.232	1.687	0.247	0.886	80	438	799	807	-1.998	160	639	161	646	0
4	17	2	"tnpA_1"	"STM0946"	17820	14790	110	729	725	208	54	58	17	100	100	0	2204	2126	663	113	117	30	100	100	0	0.323	0.333	0.332	0.345	1.271	0.322	0.962	80	488	2766	2684	-1.631	675	2091	671	2013	0
4	18	2	"orf6"	"PSLT014"	18000	14790	100	804	763	230	56	60	18	98	98	0	1563	1497	436	112	119	33	98	98	0	0.516	0.510	0.502	0.518	1.295	0.504	0.951	80	443	2199	2092	-0.956	748	1451	707	1385	0
4	19	2	"mig-14"	"STM2782"	18180	14780	100	711	754	361	57	62	23	98	98	0	370	388	141	112	114	18	100	98	0	2.535	2.525	2.481	2.472	1.523	2.606	0.923	80	451	912	973	1.342	654	258	697	276	0
4	20	2	"thiD"	"STM2146"	18350	14780	90	150	167	55	57	61	22	100	92	0	326	359	113	110	112	13	100	100	0	0.431	0.442	0.419	0.426	1.504	0.406	0.771	52	380	309	359	-1.216	93	216	110	249	0
4	21	2	"rfaY"	"STM3716"	18530	14790	80	112	119	45	56	59	18	90	75	0	246	247	55	112	112	13	100	100	0	0.418	0.467	0.478	0.393	1.956	0.524	0.552	52	328	190	198	-1.259	56	134	63	135	0
4	22	2	"prgH"	"STM2874"	18710	14780	100	1537	1486	470	57	60	18	100	100	0	473	462	132	111	111	14	100	100	0	4.088	4.071	4.049	4.187	1.293	4.068	0.946	80	452	1842	1780	2.032	1480	362	1429	351	0
4	23	2	"orgA"	"STM2869"	18880	14770	90	804	826	226	60	63	19	100	100	0	296	320	85	110	111	13	100	100	0	4.000	3.648	3.614	3.791	1.289	3.612	0.894	52	364	930	976	2.000	744	186	766	210	0
4	24	2	"livH"	"STM3563"	19070	14780	100	176	186	70	58	61	17	100	98	0	311	323	101	111	110	13	100	100	0	0.590	0.604	0.625	0.594	1.570	0.594	0.739	80	471	318	340	-0.761	118	200	128	212	0
4	1	3	"hisJ"	"STM2354"	14980	15000	90	569	579	154	56	59	17	100	100	0	374	380	104	109	110	13	100	100	0	1.936	1.930	1.990	1.999	1.229	1.870	0.945	52	394	778	794	0.953	513	265	523	271	0
4	2	3	"hisI"	"STM2078"	15160	14990	90	630	676	237	58	71	105	100	98	0	361	376	108	109	115	42	100	100	0	2.270	2.315	2.325	2.331	1.158	2.369	0.963	52	402	824	885	1.183	572	252	618	267	0
4	3	3	"glyA"	"STM2555"	15350	14990	90	352	363	173	54	69	107	96	69	0	154	175	66	110	115	43	50	23	0	6.773	4.754	5.419	5.758	1.882	4.089	0.739	52	388	342	374	2.760	298	44	309	65	0
4	4	3	"fliD"	"STM1960"	15520	14990	90	213	243	113	57	59	17	100	98	0	183	206	66	108	108	12	98	98	0	2.080	1.898	1.873	2.039	1.793	1.899	0.812	52	365	231	284	1.057	156	75	186	98	0
4	5	3	"asrC"	"STM2550"	15690	14990	80	92	102	32	56	58	15	88	63	0	217	243	86	109	109	13	100	100	0	0.333	0.343	0.378	0.354	1.784	0.314	0.520	52	328	144	180	-1.585	36	108	46	134	0
4	6	3	"moeA"	"STM0846"	15870	14990	80	249	293	132	54	57	16	100	100	0	253	289	112	110	110	13	100	100	0	1.364	1.335	1.387	1.390	1.305	1.295	0.912	52	328	338	418	0.447	195	143	239	179	0
4	7	3	"cbiN"	"STM2022"	16040	14980	70	68	83	38	53	55	15	46	34	0	151	190	102	110	111	13	87	71	0	0.366	0.375	0.340	0.407	2.169	0.348	0.576	32	236	56	110	-1.451	15	41	30	80	0
4	8	3	"cobU"	"STM2018"	16220	14990	110	101	109	33	54	58	17	92	70	0	215	227	69	109	110	13	98	98	0	0.443	0.466	0.450	0.457	1.788	0.429	0.567	80	517	153	173	-1.173	47	106	55	118	0
4	9	3	"uhpA"	"STM3790"	16400	14980	100	194	201	63	53	56	15	100	100	0	341	347	78	110	111	12	100	100	0	0.610	0.624	0.628	0.608	1.423	0.623	0.838	80	463	372	385	-0.712	141	231	148	237	0
4	10	3	"trpD"	"STM1724"	16590	14980	100	82	91	37	52	54	14	75	51	0	183	202	67	111	111	13	97	93	0	0.417	0.429	0.391	0.400	2.224	0.448	0.522	80	430	102	130	-1.263	30	72	39	91	0
4	11	3	"sulA"	"STM1071"	16750	14980	90	354	361	116	55	57	17	100	100	0	323	326	91	111	111	13	100	100	0	1.410	1.423	1.449	1.442	1.202	1.414	0.923	52	355	511	521	0.496	299	212	306	215	0
4	12	3	"rfaL"	"STM3713"	16930	14980	100	398	376	109	54	58	17	100	100	0	565	542	145	112	113	14	100	100	0	0.759	0.749	0.749	0.759	1.283	0.737	0.935	80	453	797	752	-0.397	344	453	322	430	0
4	13	3	"bglX"	"STM2166"	17110	14980	100	557	595	287	56	58	18	100	98	0	653	693	296	111	113	20	100	100	0	0.924	0.926	0.919	0.904	1.260	0.935	0.973	80	451	1043	1121	-0.113	501	542	539	582	0
4	14	3	""	"STM0347"	17290	14980	100	132	140	38	56	58	16	98	95	0	484	469	118	111	111	13	100	100	0	0.204	0.235	0.225	0.227	1.436	0.236	0.788	80	442	449	442	-2.295	76	373	84	358	0
4	15	3	""	"STM1043"	17460	14970	90	207	214	59	56	59	18	100	100	0	564	607	202	114	116	19	100	100	0	0.336	0.320	0.321	0.319	1.332	0.297	0.849	52	379	601	651	-1.575	151	450	158	493	0
4	16	3	""	"PSLT025"	17650	14980	90	106	115	30	56	58	17	94	86	0	230	245	61	113	114	18	100	98	0	0.427	0.447	0.438	0.434	1.668	0.404	0.586	52	379	167	191	-1.227	50	117	59	132	0
4	17	3	"orf319"	"STM1389"	17820	14970	100	886	858	273	56	59	18	100	100	0	709	685	206	111	113	21	100	100	0	1.388	1.397	1.396	1.428	1.210	1.393	0.970	80	430	1428	1376	0.473	830	598	802	574	0
4	18	3	"yfeJ"	"STM2437"	17980	14970	90	227	237	71	57	61	23	100	100	0	559	554	142	111	119	41	100	100	0	0.379	0.406	0.412	0.400	1.344	0.389	0.866	52	364	618	623	-1.398	170	448	180	443	0
4	19	3	""	"PSLT087"	18170	14970	90	135	145	71	58	62	24	92	80	0	593	613	165	113	125	52	100	100	0	0.160	0.174	0.156	0.151	1.633	0.198	0.675	52	395	557	587	-2.640	77	480	87	500	0
4	20	3	"traU"	"PSLT092"	18360	14970	100	372	387	123	57	59	18	100	100	0	1628	1637	424	111	117	35	100	100	0	0.208	0.216	0.210	0.209	1.253	0.218	0.930	80	479	1832	1856	-2.268	315	1517	330	1526	0
4	21	3	"trbE"	"PSLT096"	18540	14960	90	96	97	24	57	58	15	86	63	0	287	282	69	111	112	14	100	100	0	0.222	0.234	0.244	0.220	2.063	0.197	0.312	52	350	215	211	-2.174	39	176	40	171	0
4	22	3	"traH"	"PSLT100"	18710	14970	100	574	551	199	57	61	18	97	96	0	2258	2178	716	111	113	17	100	98	0	0.241	0.239	0.234	0.228	1.312	0.235	0.943	80	430	2664	2561	-2.054	517	2147	494	2067	0
4	23	3	"trbH"	"PSLT105"	18890	14960	100	5144	4968	1434	58	67	36	100	100	0	1220	1222	337	112	115	19	100	100	0	4.590	4.423	4.429	4.415	1.145	4.456	0.980	80	451	6194	6020	2.199	5086	1108	4910	1110	0
4	24	3	"traX"	"PSLT110"	19070	14950	100	474	517	175	58	66	34	100	100	0	1211	1228	381	111	113	17	100	100	0	0.378	0.411	0.406	0.420	1.335	0.407	0.940	80	462	1516	1576	-1.403	416	1100	459	1117	0
4	1	4	""	"STM2717"	14990	15180	80	68	70	20	55	57	14	40	21	0	199	208	60	109	109	12	100	100	0	0.144	0.152	0.193	0.184	2.386	0.124	0.133	52	334	103	114	-2.791	13	90	15	99	0
4	2	4	""	"STM2739"	15170	15180	100	484	473	143	56	58	16	100	100	0	1437	1415	399	111	112	14	100	100	0	0.323	0.320	0.316	0.315	1.228	0.317	0.939	80	460	1754	1721	-1.631	428	1326	417	1304	0
4	3	4	""	"STM1616"	15340	15170	100	187	189	45	53	56	15	98	98	0	488	486	121	111	111	14	100	100	0	0.355	0.363	0.365	0.364	1.376	0.344	0.869	80	440	511	511	-1.492	134	377	136	375	0
4	4	4	"rimL"	"STM1611"	15520	15170	100	222	218	53	54	57	16	100	98	0	532	522	124	109	111	15	100	100	0	0.397	0.397	0.379	0.397	1.300	0.384	0.890	80	460	591	577	-1.332	168	423	164	413	0
4	5	4	"osmB"	"STM1705"	15710	15170	90	153	155	52	56	58	15	98	90	0	213	219	42	110	111	14	100	100	0	0.942	0.908	0.906	0.816	1.633	0.963	0.757	52	364	200	208	-0.087	97	103	99	109	0
4	6	4	"mppA"	"STM1679"	15870	15170	100	1012	984	240	56	58	16	100	100	0	1243	1188	266	111	112	13	100	100	0	0.845	0.862	0.847	0.858	1.150	0.862	0.973	80	430	2088	2005	-0.244	956	1132	928	1077	0
4	7	4	"rnhB"	"STM0230"	16040	15160	90	644	663	186	56	61	21	100	100	0	555	561	133	112	115	23	100	100	0	1.327	1.352	1.335	1.350	1.140	1.328	0.958	52	378	1031	1056	0.409	588	443	607	449	0
4	8	4	"speE"	"STM0166"	16210	15160	90	746	752	188	58	69	54	100	100	0	348	349	76	110	115	30	100	100	0	2.891	2.904	2.872	2.963	1.234	2.886	0.945	52	364	926	933	1.531	688	238	694	239	0
4	9	4	"yaeB"	"STM0243"	16380	15160	90	688	671	182	58	76	76	100	100	0	514	510	125	112	121	46	100	100	0	1.567	1.540	1.500	1.553	1.200	1.547	0.956	52	389	1032	1011	0.648	630	402	613	398	0
4	10	4	"cobS"	"STM2017"	16580	15160	100	293	293	84	55	63	53	97	96	0	514	515	133	112	117	38	98	97	0	0.592	0.591	0.585	0.577	1.264	0.586	0.917	80	468	640	641	-0.756	238	402	238	403	0
4	11	4	"yeeI"	"STM2001"	16760	15160	100	122	125	26	54	55	13	98	98	0	324	318	53	112	114	19	100	100	0	0.321	0.345	0.337	0.330	1.572	0.325	0.721	80	471	280	277	-1.640	68	212	71	206	0
4	12	4	"fixX"	"STM0078"	16950	15160	90	69	71	21	55	57	15	44	13	0	178	190	44	110	113	20	98	88	0	0.206	0.200	0.217	0.219	2.361	0.179	0.149	52	347	82	96	-2.280	14	68	16	80	0
4	13	4	"ubiC"	"STM4233"	17090	15150	90	420	439	98	58	70	60	100	98	0	551	558	131	111	124	64	100	100	0	0.823	0.852	0.834	0.859	1.241	0.828	0.937	52	351	802	828	-0.282	362	440	381	447	0
4	14	4	"yjbJ"	"STM4240"	17290	15160	100	154	163	49	58	67	54	86	40	0	247	242	41	111	119	54	95	72	0	0.706	0.802	0.773	0.751	1.535	0.844	0.776	80	446	232	236	-0.503	96	136	105	131	0
4	15	4	"yjcE"	"STM4269"	17470	15160	100	932	889	353	57	59	17	100	100	0	968	918	329	110	111	14	100	100	0	1.020	1.030	1.033	1.020	1.196	1.039	0.974	80	439	1733	1640	0.028	875	858	832	808	0
4	16	4	"zur"	"STM4241"	17640	15150	90	680	683	153	59	65	27	100	100	0	629	644	119	114	115	20	100	100	0	1.206	1.177	1.146	1.171	1.139	1.163	0.954	52	357	1136	1154	0.270	621	515	624	530	0
4	17	4	"yfcZ"	"STM2390"	17810	15150	90	161	159	36	58	64	28	100	88	0	316	314	62	114	116	21	100	100	0	0.510	0.505	0.507	0.496	1.453	0.474	0.743	52	374	305	301	-0.972	103	202	101	200	0
4	18	4	""	"STM2372"	18000	15150	100	785	789	282	56	60	17	100	98	0	725	727	230	112	114	19	98	98	0	1.189	1.192	1.195	1.179	1.199	1.189	0.965	80	461	1342	1348	0.250	729	613	733	615	0
4	19	4	"ylaC"	"STM0471"	18180	15150	100	258	308	181	59	62	19	98	98	0	313	352	172	110	112	17	100	98	0	0.980	1.029	1.046	1.032	1.384	1.045	0.925	80	442	402	491	-0.029	199	203	249	242	0
4	20	4	"ybaP"	"STM0496"	18350	15140	90	628	620	133	58	62	20	100	100	0	765	757	135	111	112	16	100	100	0	0.872	0.870	0.865	0.866	1.168	0.860	0.956	52	357	1224	1208	-0.198	570	654	562	646	0
4	21	4	"ybbS"	"STM0514"	18530	15130	110	382	393	100	58	61	17	100	100	0	1134	1159	245	113	116	20	100	100	0	0.317	0.320	0.315	0.315	1.263	0.314	0.921	80	514	1345	1381	-1.656	324	1021	335	1046	0
4	22	4	"folD"	"STM0542"	18710	15140	100	1016	1011	304	59	62	18	100	100	0	728	708	187	113	116	21	100	100	0	1.556	1.600	1.589	1.585	1.259	1.617	0.955	80	430	1572	1547	0.638	957	615	952	595	0
4	23	4	"ybdG"	"STM0569"	18890	15140	100	1396	1395	425	59	64	27	98	98	0	1423	1445	396	110	112	16	100	100	0	1.018	1.001	0.992	0.973	1.249	1.005	0.971	80	432	2650	2671	0.026	1337	1313	1336	1335	0
4	24	4	"fepB"	"STM0594"	19070	15140	100	1083	1087	412	60	63	18	100	100	0	630	628	208	109	110	15	100	100	0	1.964	1.979	2.021	2.037	1.281	2.005	0.970	80	474	1544	1546	0.973	1023	521	1027	519	0
4	1	5	"slp"	"STM1819"	14980	15360	90	760	733	132	56	58	15	100	100	0	654	656	111	109	110	14	100	100	0	1.292	1.238	1.266	1.240	1.163	1.230	0.958	52	387	1249	1224	0.369	704	545	677	547	0
4	2	5	"hemK"	"STM1775"	15150	15360	90	575	572	105	59	61	19	100	100	0	542	540	89	112	114	17	100	100	0	1.200	1.199	1.200	1.198	1.172	1.181	0.946	52	374	946	941	0.263	516	430	513	428	0
4	3	5	"ychK"	"STM1754"	15330	15350	90	1053	1013	212	59	67	42	100	100	0	1053	1008	224	113	119	41	100	100	0	1.057	1.066	1.068	1.077	1.154	1.049	0.972	52	374	1934	1849	0.081	994	940	954	895	0
4	4	5	"sdaA"	"STM1826"	15510	15350	100	2281	2116	595	60	77	58	100	100	0	1119	1054	282	113	124	43	98	98	0	2.208	2.185	2.201	2.239	1.287	2.189	0.973	80	440	3227	2997	1.143	2221	1006	2056	941	0
4	5	5	"minC"	"STM1814"	15700	15350	100	1247	1134	397	57	71	48	100	100	0	708	659	196	113	118	25	100	100	0	2.000	1.973	1.991	1.926	1.242	1.994	0.966	80	440	1785	1623	1.000	1190	595	1077	546	0
4	6	5	"ycgR"	"STM1798"	15860	15340	90	467	473	99	55	59	18	100	100	0	934	927	191	111	115	32	100	100	0	0.501	0.512	0.513	0.513	1.177	0.497	0.954	52	348	1235	1234	-0.998	412	823	418	816	0
4	7	5	"yihA"	"STM4001"	16040	15350	100	547	518	145	57	61	20	98	97	0	611	570	134	110	114	29	98	97	0	0.978	1.002	1.022	1.018	1.283	1.008	0.954	80	448	991	921	-0.032	490	501	461	460	0
4	8	5	"oxyR"	"STM4125"	16200	15340	90	3927	3638	1289	59	128	343	100	94	0	532	517	179	111	120	48	96	90	0	9.188	8.815	8.964	9.416	1.367	8.407	0.967	52	371	4289	3985	3.200	3868	421	3579	406	0
4	9	5	"yneB"	"STM4078"	16400	15350	100	345	336	102	60	109	297	45	0	0	910	880	242	112	119	44	100	100	0	0.357	0.359	0.366	0.350	1.295	0.358	0.916	80	466	1083	1044	-1.485	285	798	276	768	0
4	10	5	"pfkA"	"STM4062"	16580	15350	100	3076	2814	1018	57	61	24	100	100	0	750	707	219	110	112	14	100	100	0	4.717	4.618	4.595	4.534	1.236	4.705	0.971	80	418	3659	3354	2.238	3019	640	2757	597	0
4	11	5	"rhaR"	"STM4049"	16740	15340	90	218	227	66	58	64	26	98	96	0	797	748	218	113	127	68	100	98	0	0.234	0.266	0.258	0.263	1.486	0.257	0.860	52	357	844	804	-2.096	160	684	169	635	0
4	12	5	"yihZ"	"STM4028"	16930	15340	100	292	295	83	58	61	19	97	97	0	320	313	71	111	122	60	95	88	0	1.120	1.173	1.135	1.181	1.398	1.181	0.874	80	449	443	439	0.163	234	209	237	202	0
4	13	5	"rpsK"	"STM3417"	17110	15340	100	8638	8387	2839	59	77	69	100	98	0	170	175	26	110	111	23	97	77	0	142.983	128.123	82.256	67.046	2.211	136.398	0.732	80	452	8639	8393	7.160	8579	60	8328	65	0
4	14	5	"rplF"	"STM3425"	17290	15330	100	16400	15378	5299	63	106	112	100	100	0	216	213	42	109	108	12	97	96	0	152.682	147.260	92.180	88.490	1.158	150.535	0.886	80	420	16444	15419	7.254	16337	107	15315	104	0
4	15	5	"rplN"	"STM3430"	17470	15330	100	4728	4724	2062	62	99	97	100	100	0	163	163	27	110	110	12	92	88	0	88.038	87.962	77.465	72.420	1.376	88.884	0.780	80	418	4719	4715	6.460	4666	53	4662	53	0
4	16	5	"rpsC"	"STM3434"	17640	15330	110	14040	13259	4250	63	115	155	100	100	0	251	241	48	112	112	16	95	92	0	100.554	102.295	87.093	85.049	1.134	101.275	0.911	80	478	14116	13325	6.652	13977	139	13196	129	0
4	17	5	"rplW"	"STM3438"	17820	15330	110	4525	4405	1700	62	122	162	100	100	0	146	149	31	108	110	14	80	65	0	117.447	105.927	76.072	69.766	1.336	102.388	0.569	80	492	4501	4384	6.876	4463	38	4343	41	0
4	18	5	"ppiA"	"STM3472"	18000	15330	110	1405	1357	430	61	89	76	100	98	0	626	612	194	111	113	18	100	97	0	2.610	2.587	2.594	2.735	1.272	2.499	0.949	80	467	1859	1797	1.384	1344	515	1296	501	0
4	19	5	"argI"	"STM4469"	18180	15330	100	1135	1078	455	60	71	35	100	100	0	508	501	178	110	112	17	100	100	0	2.701	2.604	2.679	2.581	1.277	2.629	0.958	80	420	1473	1409	1.433	1075	398	1018	391	0
4	20	5	"trpS2"	"STM4508"	18350	15320	90	324	318	63	61	65	20	100	100	0	883	850	127	111	121	46	100	100	0	0.341	0.348	0.351	0.343	1.266	0.333	0.891	52	380	1035	996	-1.554	263	772	257	739	0
4	21	5	"dnaT"	"STM4544"	18530	15320	90	378	414	140	58	61	19	100	100	0	470	506	165	113	121	44	100	100	0	0.896	0.906	0.932	0.917	1.255	0.898	0.919	52	380	677	749	-0.158	320	357	356	393	0
4	22	5	"lplA"	"STM4576"	18710	15320	90	585	593	132	58	60	18	100	100	0	934	920	201	110	111	15	100	100	0	0.640	0.660	0.664	0.662	1.234	0.646	0.936	52	381	1351	1345	-0.645	527	824	535	810	0
4	23	5	""	"STM4596"	18890	15310	90	279	279	86	59	61	17	100	98	0	749	713	152	111	113	16	100	100	0	0.345	0.365	0.350	0.345	1.369	0.363	0.868	52	372	858	822	-1.536	220	638	220	602	0
4	24	5	"rph"	"STM3734"	19070	15310	90	801	745	186	58	61	17	100	100	0	540	522	123	110	111	15	100	100	0	1.728	1.667	1.653	1.689	1.159	1.641	0.954	52	378	1173	1099	0.789	743	430	687	412	0
4	1	6	"yhgI"	"STM3511"	14990	15540	100	1617	1462	457	56	57	17	100	100	0	539	518	138	109	109	12	100	100	0	3.630	3.438	3.492	3.431	1.199	3.466	0.970	80	462	1991	1815	1.860	1561	430	1406	409	0
4	2	6	"yhcK"	"STM3340"	15150	15530	90	832	810	209	59	65	27	100	100	0	679	680	150	111	114	18	100	100	0	1.361	1.320	1.306	1.309	1.135	1.325	0.976	52	362	1341	1320	0.445	773	568	751	569	0
4	3	6	"yhcC"	"STM3329"	15340	15530	100	265	270	96	57	62	26	98	96	0	800	763	225	113	115	21	100	100	0	0.303	0.328	0.308	0.311	1.391	0.332	0.917	80	470	895	863	-1.724	208	687	213	650	0
4	4	6	"murA"	"STM3307"	15520	15520	100	1774	1711	719	57	62	26	100	100	0	613	584	194	110	113	19	100	100	0	3.414	3.489	3.489	3.412	1.176	3.557	0.978	80	439	2220	2128	1.771	1717	503	1654	474	0
4	5	6	"rbfA"	"STM3285"	15700	15530	100	896	853	309	56	60	19	100	100	0	380	363	98	110	111	12	100	100	0	3.111	3.150	3.179	3.150	1.279	3.194	0.955	80	432	1110	1050	1.637	840	270	797	253	0
4	6	6	"yhbT"	"STM3273"	15880	15530	100	725	683	220	56	60	19	100	100	0	642	620	159	109	109	14	100	100	0	1.255	1.227	1.233	1.207	1.162	1.245	0.974	80	440	1202	1138	0.328	669	533	627	511	0
4	7	6	""	"STM3155"	16050	15530	100	222	219	63	56	59	18	100	97	0	323	313	61	108	109	13	100	100	0	0.772	0.795	0.780	0.762	1.375	0.822	0.864	80	420	381	368	-0.373	166	215	163	205	0
4	8	6	"nupG"	"STM3113"	16230	15520	100	618	592	192	59	73	115	97	91	0	1407	1352	375	111	113	19	100	100	0	0.431	0.429	0.431	0.418	1.220	0.432	0.959	80	432	1855	1774	-1.213	559	1296	533	1241	0
4	9	6	"gshB"	"STM3095"	16400	15520	100	1504	1491	439	60	66	29	100	100	0	857	846	217	113	116	17	100	100	0	1.941	1.952	1.957	1.938	1.154	1.968	0.977	80	408	2188	2164	0.957	1444	744	1431	733	0
4	10	6	""	"STM3075"	16580	15520	100	350	347	113	59	66	28	100	98	0	591	603	173	112	115	18	100	100	0	0.608	0.587	0.583	0.568	1.325	0.586	0.912	80	420	770	779	-0.719	291	479	288	491	0
4	11	6	"iciA"	"STM3064"	16750	15510	90	193	190	48	59	61	17	100	98	0	403	397	80	112	114	23	100	100	0	0.460	0.460	0.442	0.439	1.409	0.499	0.797	52	373	425	416	-1.119	134	291	131	285	0
4	12	6	"fldB"	"STM3045"	16940	15510	100	1029	1042	290	58	62	19	100	100	0	659	671	184	111	112	18	100	100	0	1.772	1.757	1.759	1.798	1.183	1.766	0.966	80	448	1519	1544	0.825	971	548	984	560	0
4	13	6	"nadE"	"STM1310"	17110	15510	90	838	915	200	63	70	32	100	100	0	912	986	225	111	114	20	100	100	0	0.968	0.974	0.973	0.978	1.132	0.945	0.967	52	356	1576	1727	-0.048	775	801	852	875	0
4	14	6	"ydiE"	"STM1346"	17290	15510	100	207	244	132	60	68	44	97	83	0	177	196	65	109	111	17	98	85	0	2.162	2.115	2.157	2.126	1.702	2.230	0.838	80	462	215	271	1.112	147	68	184	87	0
4	15	6	"lpp"	"STM1377"	17470	15510	90	454	435	122	58	63	29	100	100	0	170	170	26	108	109	13	96	88	0	6.387	6.081	5.906	6.428	1.730	6.624	0.657	52	365	458	439	2.675	396	62	377	62	0
4	16	6	"sodB"	"STM1431"	17640	15500	90	1157	1196	212	61	70	49	100	100	0	658	666	102	111	112	14	100	100	0	2.004	2.045	2.074	2.045	1.133	2.056	0.962	52	366	1643	1690	1.003	1096	547	1135	555	0
4	17	6	"gst"	"STM1451"	17820	15500	90	1231	1249	337	62	68	28	100	100	0	590	579	154	111	112	15	100	100	0	2.441	2.536	2.503	2.578	1.172	2.500	0.966	52	386	1648	1655	1.287	1169	479	1187	468	0
4	18	6	"sodC"	"STM1044"	18010	15500	100	437	433	142	60	68	30	100	100	0	519	525	169	111	112	16	100	98	0	0.924	0.901	0.892	0.920	1.309	0.878	0.937	80	447	785	787	-0.114	377	408	373	414	0
4	19	6	"yhhV"	"STM3559"	18180	15500	100	136	146	46	58	63	22	95	83	0	205	212	46	110	110	13	98	98	0	0.821	0.863	0.835	0.813	1.724	0.905	0.643	80	418	173	190	-0.284	78	95	88	102	0
4	20	6	"yhhL"	"STM3573"	18360	15500	90	153	163	41	57	59	16	100	100	0	266	263	54	109	110	13	100	100	0	0.611	0.688	0.661	0.684	1.369	0.677	0.802	52	382	253	260	-0.710	96	157	106	154	0
4	21	6	"yhhQ"	"STM3579"	18540	15490	100	352	373	128	56	58	16	100	98	0	771	791	256	109	110	14	100	100	0	0.447	0.465	0.460	0.462	1.244	0.456	0.930	80	440	958	999	-1.161	296	662	317	682	0
4	22	6	"nikR"	"STM3584"	18700	15490	90	263	312	161	57	62	21	100	100	0	386	428	187	112	114	25	100	100	0	0.752	0.807	0.785	0.791	1.290	0.810	0.904	52	363	480	571	-0.412	206	274	255	316	0
4	23	6	""	"STM3595"	18890	15490	110	1328	1361	329	60	75	66	100	100	0	1177	1190	309	112	125	58	100	98	0	1.191	1.207	1.204	1.246	1.247	1.189	0.972	80	536	2333	2379	0.252	1268	1065	1301	1078	0
4	24	6	""	"STM3600"	19070	15490	100	212	237	107	58	74	69	85	56	0	802	792	315	111	124	61	100	96	0	0.223	0.263	0.231	0.239	1.763	0.249	0.656	80	474	845	860	-2.166	154	691	179	681	0
4	1	7	"yidF"	"STM3803"	14980	15720	100	309	314	97	53	56	16	100	98	0	563	568	156	109	110	13	100	100	0	0.564	0.569	0.558	0.547	1.320	0.562	0.924	80	440	710	720	-0.827	256	454	261	459	0
4	2	7	"ibpA"	"STM3809"	15150	15720	100	3611	3574	1393	57	78	155	100	100	0	271	270	72	109	111	14	100	100	0	21.938	21.845	22.625	22.318	1.332	22.274	0.904	80	448	3716	3678	4.455	3554	162	3517	161	0
4	3	7	"ccmC"	"STM2252"	15330	15710	90	467	508	196	59	84	169	100	69	0	484	494	94	109	110	15	100	100	0	1.088	1.166	1.146	1.114	1.350	1.285	0.861	52	375	783	834	0.122	408	375	449	385	0
4	4	7	"torC"	"STM3823"	15510	15710	90	202	217	64	57	60	17	100	100	0	785	790	136	110	110	15	100	100	0	0.215	0.235	0.218	0.227	1.378	0.222	0.784	52	372	820	840	-2.219	145	675	160	680	0
4	5	7	"dgoK"	"STM3829"	15690	15710	100	705	688	218	56	60	17	100	100	0	1011	1015	288	111	113	18	100	100	0	0.721	0.699	0.684	0.668	1.302	0.698	0.949	80	442	1549	1536	-0.472	649	900	632	904	0
4	6	7	""	"STM3833"	15870	15710	100	177	181	62	56	59	17	95	91	0	556	551	160	111	113	18	97	97	0	0.272	0.284	0.281	0.271	1.523	0.280	0.808	80	408	566	565	-1.879	121	445	125	440	0
4	7	7	""	"STM0098"	16040	15710	100	190	191	55	56	58	16	98	93	0	672	658	147	112	115	21	100	100	0	0.239	0.247	0.240	0.233	1.435	0.249	0.869	80	420	694	681	-2.063	134	560	135	546	0
4	8	7	"ilvI"	"STM0116"	16220	15700	110	1368	1340	202	59	80	75	100	100	0	2196	2148	307	112	154	141	100	100	0	0.628	0.629	0.618	0.629	1.093	0.621	0.974	80	493	3393	3317	-0.671	1309	2084	1281	2036	0
4	9	7	"ftsI"	"STM0122"	16410	15700	100	1570	1357	592	58	83	80	98	96	0	1398	1234	479	112	157	148	98	88	0	1.176	1.158	1.157	1.131	1.354	1.174	0.957	80	430	2798	2421	0.234	1512	1286	1299	1122	0
4	10	7	"murC"	"STM0129"	16570	15690	90	1275	1282	488	60	64	22	100	100	0	634	609	191	110	111	16	100	100	0	2.319	2.449	2.479	2.476	1.273	2.485	0.954	52	353	1739	1721	1.213	1215	524	1222	499	0
4	11	7	"guaC"	"STM0141"	16760	15690	90	3487	3266	857	61	65	23	100	100	0	823	757	224	110	110	14	100	100	0	4.805	4.954	4.805	5.121	1.269	4.866	0.956	52	394	4139	3852	2.265	3426	713	3205	647	0
4	12	7	"aroP"	"STM0150"	16930	15690	80	637	649	193	61	64	20	100	100	0	647	646	164	110	111	13	100	100	0	1.073	1.097	1.094	1.085	1.242	1.092	0.948	52	328	1113	1124	0.101	576	537	588	536	0
4	13	7	""	"STM1549"	17110	15690	90	492	507	116	61	64	20	100	100	0	631	663	139	111	113	16	100	100	0	0.829	0.808	0.802	0.805	1.179	0.791	0.936	52	388	951	998	-0.271	431	520	446	552	0
4	14	7	""	"STM1554"	17290	15690	90	226	231	62	59	62	18	100	100	0	779	777	183	113	114	16	100	100	0	0.251	0.259	0.252	0.253	1.362	0.253	0.837	52	373	833	836	-1.996	167	666	172	664	0
4	15	7	""	"STM1558"	17470	15690	100	720	730	98	59	76	75	100	100	0	2312	2312	188	114	165	201	100	100	0	0.301	0.305	0.300	0.303	1.132	0.303	0.956	80	440	2859	2869	-1.733	661	2198	671	2198	0
4	16	7	"sfcA"	"STM1566"	17650	15680	100	2201	2185	210	61	182	443	100	100	0	1558	1543	169	114	244	365	100	97	0	1.482	1.486	1.472	1.491	1.151	1.501	0.935	80	442	3584	3553	0.568	2140	1444	2124	1429	0
4	17	7	"fdnG"	"STM1570"	17820	15690	80	311	299	77	59	212	520	0	0	0	408	418	106	111	223	375	26	0	0	0.848	0.782	0.772	0.785	1.274	1.285	0.849	52	313	549	547	-0.237	252	297	240	307	100
4	18	7	"narZ"	"STM1577"	18000	15680	70	80	80	24	56	59	20	56	15	0	210	215	35	109	109	13	100	100	0	0.238	0.226	0.212	0.213	2.111	0.204	0.167	32	236	125	130	-2.073	24	101	24	106	0
4	19	7	"yciO"	"STM1720"	18180	15680	100	620	644	247	57	60	18	100	100	0	402	411	136	108	108	13	100	98	0	1.915	1.937	1.962	2.036	1.390	1.940	0.934	80	440	857	890	0.937	563	294	587	303	0
4	20	7	"yciC"	"STM1734"	18340	15680	90	1200	1194	358	60	74	82	100	100	0	602	594	203	111	117	44	98	96	0	2.322	2.348	2.379	2.536	1.455	2.241	0.950	52	361	1631	1617	1.215	1140	491	1134	483	0
4	21	7	""	"STM1747"	18540	15680	100	159	170	59	58	69	71	75	23	0	284	289	78	111	115	37	100	96	0	0.584	0.629	0.602	0.587	1.623	0.628	0.779	80	456	274	290	-0.776	101	173	112	178	0
4	22	7	"narI"	"STM1761"	18700	15670	90	159	170	65	57	60	17	100	94	0	519	534	134	109	110	17	100	100	0	0.249	0.266	0.250	0.238	1.581	0.261	0.731	52	376	512	538	-2.007	102	410	113	425	0
4	23	7	"chaB"	"STM1770"	18890	15680	90	102	110	45	57	60	19	80	59	0	189	194	61	109	110	15	98	94	0	0.563	0.624	0.671	0.559	2.282	0.623	0.672	52	379	125	138	-0.830	45	80	53	85	0
4	24	7	""	"STM1785"	19070	15670	100	509	522	150	57	62	22	100	100	0	1353	1362	255	108	114	30	100	100	0	0.363	0.371	0.363	0.358	1.313	0.372	0.907	80	462	1697	1719	-1.462	452	1245	465	1254	0
4	1	8	"nuoN"	"STM2316"	14980	15880	90	1991	1861	395	57	60	21	100	100	0	994	957	178	110	111	20	100	100	0	2.188	2.130	2.113	2.125	1.107	2.108	0.976	52	376	2818	2651	1.129	1934	884	1804	847	0
4	2	8	"nuoC"	"STM2326"	15160	15890	80	1431	1457	362	58	62	20	100	100	0	725	696	159	109	112	18	100	100	0	2.229	2.383	2.382	2.397	1.126	2.369	0.972	52	321	1989	1986	1.156	1373	616	1399	587	0
4	3	8	"yfbS"	"STM2333"	15340	15880	90	351	338	74	57	59	15	100	100	0	461	449	101	107	108	12	100	100	0	0.831	0.822	0.837	0.833	1.227	0.811	0.910	52	381	648	623	-0.268	294	354	281	342	0
4	4	8	"yfcC"	"STM2339"	15520	15880	100	166	170	53	56	57	14	97	97	0	430	410	100	108	108	13	100	100	0	0.342	0.377	0.357	0.349	1.575	0.387	0.827	80	452	432	416	-1.550	110	322	114	302	0
4	5	8	""	"STM2343"	15690	15880	80	152	152	46	55	57	15	94	90	0	347	328	74	109	109	13	96	96	0	0.408	0.443	0.419	0.411	1.573	0.423	0.729	52	300	335	316	-1.295	97	238	97	219	0
4	6	8	"yfcH"	"STM2350"	15870	15880	100	538	529	146	56	59	18	100	100	0	1003	994	283	111	112	15	100	100	0	0.540	0.536	0.537	0.544	1.208	0.518	0.954	80	430	1374	1356	-0.888	482	892	473	883	0
4	7	8	"fdx"	"STM2538"	16040	15880	90	1399	1368	268	61	125	152	100	100	0	404	398	74	117	249	327	21	0	0	4.662	4.651	4.712	4.764	1.373	4.066	0.281	52	330	1625	1588	2.221	1338	287	1307	281	100
4	8	8	"cadB"	"STM2558"	16200	15880	100	496	477	139	65	129	151	93	83	0	1311	1269	364	115	266	351	95	88	0	0.360	0.357	0.351	0.357	1.219	0.370	0.880	80	446	1627	1566	-1.472	431	1196	412	1154	100
4	9	8	"yfhG"	"STM2563"	16410	15880	100	711	674	207	57	59	16	100	100	0	672	641	171	111	112	15	100	100	0	1.166	1.164	1.179	1.164	1.250	1.171	0.956	80	446	1215	1147	0.221	654	561	617	530	0
4	10	8	""	"STM2570"	16580	15870	100	268	269	84	58	61	19	100	98	0	601	577	148	109	110	15	100	98	0	0.427	0.451	0.444	0.446	1.371	0.450	0.880	80	430	702	679	-1.228	210	492	211	468	0
4	11	8	""	"STM2587"	16750	15870	90	205	208	48	57	61	18	100	100	0	888	856	161	110	112	19	100	100	0	0.190	0.202	0.200	0.197	1.327	0.192	0.861	52	372	926	897	-2.394	148	778	151	746	0
4	12	8	""	"STM2593"	16930	15870	90	214	209	52	59	62	20	98	98	0	658	654	149	112	115	24	100	100	0	0.284	0.277	0.272	0.265	1.507	0.262	0.838	52	380	701	692	-1.817	155	546	150	542	0
4	13	8	"yhbP"	"STM3270"	17110	15870	100	379	356	98	59	63	18	100	100	0	659	619	174	110	112	19	100	100	0	0.583	0.583	0.577	0.587	1.312	0.569	0.932	80	452	869	806	-0.779	320	549	297	509	0
4	14	8	""	"STM3277"	17280	15860	90	231	250	80	59	63	19	100	100	0	983	1038	180	112	118	39	100	100	0	0.197	0.206	0.191	0.196	1.325	0.209	0.839	52	371	1043	1117	-2.340	172	871	191	926	0
4	15	8	"pnp"	"STM3282"	17460	15860	110	16679	16061	3110	62	281	1244	100	98	0	1697	1617	376	116	156	168	98	97	0	10.510	10.659	10.595	10.980	1.205	10.525	0.973	80	479	18198	17500	3.394	16617	1581	15999	1501	0
4	16	8	"secG"	"STM3293"	17640	15860	100	2040	1894	619	63	317	1292	81	6	0	386	375	104	114	147	167	81	22	0	7.268	7.015	7.040	7.413	1.409	6.876	0.950	80	442	2249	2092	2.862	1977	272	1831	261	0
4	17	8	"yhbE"	"STM3302"	17820	15860	110	1383	1365	454	60	89	86	100	100	0	679	665	164	112	120	65	98	95	0	2.333	2.360	2.289	2.399	1.307	2.462	0.901	80	479	1890	1858	1.222	1323	567	1305	553	0
4	18	8	"yrbA"	"STM3308"	18010	15860	100	367	365	137	58	65	26	100	98	0	269	270	79	110	111	15	97	97	0	1.943	1.919	2.050	1.991	1.627	1.919	0.888	80	463	468	467	0.959	309	159	307	160	0
4	19	8	""	"STM0718"	18180	15850	90	263	263	63	56	59	17	100	100	0	823	878	150	111	114	26	100	100	0	0.291	0.270	0.254	0.262	1.356	0.256	0.822	52	348	919	974	-1.782	207	712	207	767	0
4	20	8	""	"STM0724"	18350	15850	100	62	64	22	55	61	34	10	3	0	116	129	68	109	114	30	16	5	0	1.000	0.450	0.957	1.180	4.087	0.204	0.135	80	452	14	29	0.000	7	7	9	20	-100
4	21	8	"sdhD"	"STM0733"	18540	15860	100	578	589	174	58	64	28	100	100	0	486	494	113	108	112	26	100	100	0	1.376	1.376	1.380	1.350	1.267	1.409	0.930	80	418	898	917	0.460	520	378	531	386	0
4	22	8	"ybgC"	"STM0744"	18700	15850	90	497	541	170	59	69	33	100	100	0	471	491	109	110	116	31	100	100	0	1.213	1.265	1.272	1.255	1.225	1.267	0.910	52	370	799	863	0.279	438	361	482	381	0
4	23	8	"ybgF"	"STM0750"	18890	15850	110	2284	2435	945	57	75	61	100	100	0	653	678	241	109	114	23	97	95	0	4.094	4.179	4.096	4.529	1.493	4.159	0.971	80	489	2771	2947	2.033	2227	544	2378	569	0
4	24	8	"aroG"	"STM0760"	19060	15840	100	1713	1561	617	59	75	61	100	98	0	854	819	298	109	112	21	98	97	0	2.220	2.115	2.127	2.256	1.483	2.110	0.974	80	450	2399	2212	1.151	1654	745	1502	710	0
4	1	9	""	"STM0868"	14970	16060	90	622	620	131	58	73	72	100	100	0	1298	1261	197	111	144	167	100	100	0	0.475	0.489	0.482	0.482	1.187	0.482	0.953	52	395	1751	1712	-1.074	564	1187	562	1150	0
4	2	9	"rimK"	"STM0875"	15160	16070	100	552	555	169	57	71	68	98	97	0	788	804	222	111	140	154	100	97	0	0.731	0.719	0.714	0.703	1.268	0.721	0.963	80	461	1172	1191	-0.452	495	677	498	693	0
4	3	9	"ybjF"	"STM0882"	15330	16060	90	500	490	123	57	59	17	100	100	0	881	872	188	109	112	19	100	100	0	0.574	0.567	0.558	0.561	1.195	0.562	0.959	52	380	1215	1196	-0.801	443	772	433	763	0
4	4	9	"artP"	"STM0891"	15520	16070	100	2201	1973	600	56	64	28	100	100	0	776	722	195	109	111	17	100	100	0	3.216	3.127	3.222	3.084	1.233	3.167	0.957	80	471	2812	2530	1.685	2145	667	1917	613	0
4	5	9	""	"STM0896"	15700	16060	100	136	138	39	58	66	30	92	68	0	580	569	148	111	113	17	98	98	0	0.166	0.175	0.163	0.162	1.516	0.158	0.540	80	440	547	538	-2.588	78	469	80	458	0
4	6	9	""	"STM0901"	15870	16060	100	191	186	59	58	61	18	96	95	0	962	936	271	109	112	18	100	100	0	0.156	0.155	0.154	0.144	1.509	0.154	0.842	80	420	986	955	-2.681	133	853	128	827	0
4	7	9	""	"STM1035"	16040	16050	90	122	139	61	60	82	80	30	11	0	407	470	198	114	169	206	90	21	0	0.212	0.222	0.208	0.193	1.636	0.233	0.764	52	372	355	435	-2.241	62	293	79	356	100
4	8	9	""	"STM1039"	16220	16050	90	159	182	71	63	95	106	46	13	0	537	558	174	115	205	284	88	13	0	0.227	0.269	0.234	0.242	1.508	0.276	0.797	52	374	518	562	-2.136	96	422	119	443	0
4	9	9	"aceK"	"STM4185"	16400	16060	100	422	397	139	59	64	27	100	96	0	1511	1344	413	111	118	62	100	98	0	0.259	0.274	0.259	0.263	1.319	0.275	0.934	80	452	1763	1571	-1.947	363	1400	338	1233	0
4	10	9	""	"STM4196"	16580	16050	100	139	154	62	58	62	18	97	86	0	689	682	193	110	113	19	100	100	0	0.140	0.168	0.144	0.147	1.795	0.159	0.612	80	430	660	668	-2.838	81	579	96	572	0
4	11	9	""	"STM4200"	16750	16050	100	396	396	111	59	65	31	100	100	0	1229	1266	311	111	126	94	100	100	0	0.301	0.292	0.287	0.284	1.231	0.290	0.936	80	440	1455	1492	-1.730	337	1118	337	1155	0
4	12	9	""	"STM4204"	16930	16050	100	256	257	97	60	66	32	95	90	0	972	890	330	110	123	92	100	96	0	0.227	0.253	0.249	0.241	1.400	0.252	0.891	80	471	1058	977	-2.137	196	862	197	780	0
4	13	9	"pduE"	"STM2042"	17120	16040	90	133	144	31	59	61	18	100	100	0	709	694	103	111	112	21	100	100	0	0.124	0.146	0.140	0.140	1.361	0.148	0.705	52	380	672	668	-3.015	74	598	85	583	0
4	14	9	"pduV"	"STM2056"	17300	16050	90	145	153	42	56	59	17	100	96	0	606	621	90	111	112	14	100	100	0	0.180	0.190	0.176	0.175	1.539	0.178	0.643	52	379	584	607	-2.476	89	495	97	510	0
4	15	9	"stfF"	"STM0199"	17470	16040	100	173	177	47	58	87	250	0	0	0	634	617	135	112	116	46	100	100	0	0.220	0.236	0.225	0.227	1.433	0.230	0.803	80	442	637	624	-2.182	115	522	119	505	0
4	16	9	"thiH"	"STM4159"	17640	16040	90	392	411	90	59	65	26	100	100	0	1317	1370	251	113	128	54	100	100	0	0.277	0.280	0.277	0.276	1.206	0.284	0.926	52	365	1537	1609	-1.854	333	1204	352	1257	0
4	17	9	"yojN"	"STM2269"	17830	16030	110	1616	1593	387	59	79	67	98	98	0	2173	2138	548	112	145	100	98	97	0	0.755	0.757	0.754	0.785	1.261	0.751	0.976	80	484	3618	3560	-0.405	1557	2061	1534	2026	0
4	18	9	""	"STM4261"	17990	16040	100	962	986	780	60	77	65	90	85	0	263	282	154	109	133	98	68	32	0	5.857	5.353	5.607	5.075	1.802	5.237	0.474	80	426	1056	1099	2.550	902	154	926	173	100
4	19	9	"traP"	"PSLT082"	18180	16030	90	191	215	93	57	61	18	100	100	0	963	1071	385	109	110	14	100	100	0	0.157	0.164	0.153	0.153	1.375	0.166	0.838	52	396	988	1120	-2.672	134	854	158	962	0
4	20	9	""	"STM1542"	18360	16030	90	156	173	51	56	58	17	100	100	0	525	552	147	109	111	15	100	100	0	0.240	0.264	0.250	0.252	1.379	0.263	0.822	52	373	516	560	-2.057	100	416	117	443	0
4	21	9	""	"STM4309"	18540	16030	100	401	403	86	59	62	18	100	100	0	1829	1776	380	109	117	30	100	100	0	0.199	0.206	0.202	0.207	1.258	0.203	0.938	80	428	2062	2011	-2.330	342	1720	344	1667	0
4	22	9	"adi"	"STM4296"	18700	16030	90	366	390	125	57	60	19	100	100	0	1367	1363	389	110	122	39	100	100	0	0.246	0.266	0.262	0.264	1.264	0.265	0.939	52	364	1566	1586	-2.024	309	1257	333	1253	0
4	23	9	"lpxO"	"STM4286"	18890	16030	100	540	554	157	55	61	30	100	100	0	1035	1066	252	111	120	33	100	100	0	0.525	0.523	0.523	0.511	1.248	0.522	0.947	80	426	1409	1454	-0.930	485	924	499	955	0
4	24	9	"nrfC"	"STM4279"	19060	16030	100	91	110	69	54	59	18	81	50	0	284	379	296	107	112	26	100	98	0	0.209	0.206	0.192	0.196	1.859	0.210	0.769	80	462	214	328	-2.258	37	177	56	272	0
4	1	10	"yafB"	"STM0255"	14990	16250	100	736	735	195	55	60	26	100	100	0	746	743	174	107	113	71	100	100	0	1.066	1.069	1.065	1.064	1.201	1.078	0.963	80	484	1320	1316	0.092	681	639	680	636	0
4	2	10	""	"STM0274"	15160	16240	90	338	342	76	57	59	17	100	100	0	1339	1312	216	110	112	15	100	100	0	0.229	0.237	0.237	0.232	1.227	0.231	0.934	52	357	1510	1487	-2.129	281	1229	285	1202	0
4	3	10	""	"STM0282"	15340	16240	90	189	198	70	55	57	15	100	98	0	710	687	151	107	109	14	100	100	0	0.222	0.247	0.227	0.223	1.474	0.255	0.841	52	382	737	723	-2.170	134	603	143	580	0
4	4	10	""	"STM0288"	15510	16250	90	94	98	32	55	58	17	90	55	0	377	378	56	107	108	14	100	100	0	0.144	0.159	0.134	0.138	1.699	0.163	0.465	52	372	309	314	-2.791	39	270	43	271	0
4	5	10	""	"STM0297"	15700	16240	80	74	81	28	57	60	20	46	23	0	217	229	77	107	108	12	98	98	0	0.155	0.197	0.240	0.210	2.563	0.171	0.260	52	306	127	146	-2.694	17	110	24	122	0
4	6	10	"yafJ"	"STM0311"	15860	16240	100	252	250	66	57	60	17	98	97	0	292	282	61	107	108	13	98	96	0	1.054	1.103	1.104	1.157	1.497	1.102	0.879	80	427	380	368	0.076	195	185	193	175	0
4	7	10	"ycfJ"	"STM1212"	16050	16230	90	206	226	105	57	59	18	100	100	0	248	272	104	107	107	13	100	98	0	1.057	1.024	0.954	1.012	1.428	1.005	0.844	52	388	290	334	0.080	149	141	169	165	0
4	8	10	"ycfX"	"STM1220"	16220	16230	90	1232	1237	228	61	65	23	100	100	0	920	951	151	109	110	17	100	100	0	1.444	1.397	1.415	1.392	1.119	1.387	0.973	52	381	1982	2018	0.530	1171	811	1176	842	0
4	9	10	""	"STM1236"	16400	16240	90	108	109	34	60	65	23	80	51	0	193	190	35	109	110	18	96	86	0	0.571	0.605	0.553	0.501	2.303	0.700	0.397	52	368	132	130	-0.807	48	84	49	81	0
4	10	10	""	"STM1253"	16590	16230	90	342	336	86	58	60	16	100	100	0	289	293	57	106	107	13	100	100	0	1.552	1.487	1.498	1.481	1.260	1.511	0.906	52	388	467	465	0.634	284	183	278	187	0
4	11	10	"yoaG"	"STM1272"	16760	16230	90	83	84	25	57	61	19	55	28	0	206	208	48	107	108	13	98	96	0	0.263	0.267	0.270	0.259	2.457	0.246	0.183	52	367	125	128	-1.929	26	99	27	101	0
4	12	10	""	"STM1276"	16930	16230	90	230	230	46	57	60	17	100	100	0	237	234	34	108	108	13	100	100	0	1.341	1.373	1.335	1.376	1.385	1.391	0.824	52	373	302	299	0.423	173	129	173	126	0
4	13	10	"rstB"	"STM1471"	17110	16220	90	400	406	82	56	61	19	100	100	0	1242	1196	205	108	110	21	100	100	0	0.303	0.322	0.318	0.319	1.178	0.312	0.950	52	396	1478	1438	-1.721	344	1134	350	1088	0
4	14	10	"ydgH"	"STM1478"	17290	16220	90	1940	1853	363	59	64	24	100	100	0	943	898	158	110	112	21	100	100	0	2.258	2.277	2.299	2.272	1.100	2.251	0.981	52	389	2714	2582	1.175	1881	833	1794	788	0
4	15	10	"ynfM"	"STM1486"	17470	16220	90	424	442	111	61	66	25	100	100	0	1146	1156	185	112	116	32	100	100	0	0.351	0.365	0.350	0.358	1.230	0.353	0.913	52	372	1397	1425	-1.510	363	1034	381	1044	0
4	16	10	""	"STM1493"	17650	16220	100	308	305	72	58	62	20	100	100	0	1127	1129	245	112	121	37	100	100	0	0.246	0.243	0.239	0.241	1.262	0.238	0.902	80	452	1265	1264	-2.021	250	1015	247	1017	0
4	17	10	"ynfD"	"STM1500"	17820	16220	90	370	401	136	58	61	17	100	100	0	300	313	85	110	117	25	100	100	0	1.642	1.690	1.741	1.695	1.248	1.736	0.865	52	372	502	546	0.716	312	190	343	203	0
4	18	10	"udg"	"STM2080"	18010	16220	100	1063	1044	226	58	67	32	100	100	0	1065	1039	161	108	115	29	100	100	0	1.050	1.059	1.029	1.041	1.158	1.075	0.970	80	426	1962	1917	0.071	1005	957	986	931	0
4	19	10	""	"STM2787"	18180	16220	110	85	88	26	57	64	30	46	10	0	295	288	98	108	113	28	91	88	0	0.150	0.172	0.169	0.170	2.383	0.226	0.248	80	488	215	211	-2.740	28	187	31	180	0
4	20	10	"gabT"	"STM2792"	18360	16210	100	313	302	95	55	57	16	100	98	0	1180	1114	348	109	110	13	100	100	0	0.241	0.246	0.239	0.238	1.341	0.241	0.923	80	452	1329	1252	-2.054	258	1071	247	1005	0
4	21	10	"mobA"	"STM3994"	18530	16210	90	516	513	132	58	62	30	100	100	0	654	625	141	112	117	33	100	100	0	0.845	0.887	0.877	0.890	1.226	0.882	0.953	52	366	1000	968	-0.243	458	542	455	513	0
4	22	10	""	"STM4014"	18720	16210	100	150	154	52	56	61	29	91	75	0	646	670	142	112	119	34	100	100	0	0.176	0.176	0.170	0.155	1.638	0.173	0.680	80	449	628	656	-2.506	94	534	98	558	0
4	23	10	""	"STM4033"	18890	16200	100	95	100	40	53	57	17	80	61	0	144	146	36	108	113	23	63	35	0	1.167	1.237	1.167	1.246	2.051	0.985	0.380	80	408	78	85	0.222	42	36	47	38	-50
4	24	10	""	"STM4054"	19060	16200	90	266	281	88	55	58	17	100	100	0	726	753	183	108	114	34	100	100	0	0.341	0.350	0.353	0.339	1.296	0.338	0.902	52	364	829	871	-1.550	211	618	226	645	0
4	1	11	""	"STM2943"	14980	16420	90	187	193	53	55	58	16	100	100	0	843	817	208	106	110	34	100	100	0	0.179	0.194	0.185	0.190	1.328	0.185	0.846	52	378	869	849	-2.481	132	737	138	711	0
4	2	11	""	"STM2955"	15170	16420	100	139	142	39	55	57	15	97	93	0	272	277	57	107	110	31	98	96	0	0.509	0.512	0.516	0.503	1.412	0.525	0.775	80	460	249	257	-0.974	84	165	87	170	0
4	3	11	"yqcC"	"STM2965"	15350	16420	100	157	170	93	55	57	17	95	87	0	196	209	95	106	107	13	96	91	0	1.133	1.117	1.167	1.141	1.807	1.051	0.821	80	430	192	218	0.181	102	90	115	103	0
4	4	11	"fucO"	"STM2973"	15520	16420	100	314	308	95	55	58	16	100	97	0	1234	1104	327	107	109	13	100	100	0	0.230	0.254	0.248	0.250	1.248	0.250	0.939	80	408	1386	1250	-2.121	259	1127	253	997	0
4	5	11	"fucK"	"STM2977"	15690	16420	100	173	182	62	55	58	16	97	96	0	696	682	188	107	108	13	100	100	0	0.200	0.221	0.203	0.209	1.517	0.215	0.804	80	430	707	702	-2.319	118	589	127	575	0
4	6	11	"csdA"	"STM2984"	15870	16410	100	470	460	112	56	59	18	100	100	0	692	664	151	107	108	13	100	100	0	0.708	0.725	0.733	0.726	1.222	0.721	0.950	80	430	999	961	-0.499	414	585	404	557	0
4	7	11	"yqhE"	"STM3165"	16040	16410	90	560	579	140	58	63	23	100	100	0	1084	1126	221	110	116	43	100	100	0	0.515	0.513	0.503	0.507	1.182	0.505	0.946	52	379	1476	1537	-0.956	502	974	521	1016	0
4	8	11	""	"STM3175"	16230	16400	90	647	648	117	61	66	24	100	100	0	889	867	140	111	116	38	100	100	0	0.753	0.776	0.767	0.774	1.137	0.791	0.956	52	379	1364	1343	-0.409	586	778	587	756	0
4	9	11	"STMF1.5"	"Not LT2a91"	16400	16400	100	69	72	19	59	63	23	25	6	0	122	123	20	107	110	20	37	11	0	0.667	0.813	0.821	0.808	3.388	4.986	0.010	80	430	25	29	-0.585	10	15	13	16	-75
4	10	11	"yfiO"	"STM2663"	16570	16410	90	1851	1807	432	60	75	76	100	100	0	544	555	127	108	112	32	100	100	0	4.108	3.908	3.893	3.948	1.126	3.842	0.972	52	367	2227	2194	2.038	1791	436	1747	447	0
4	11	11	""	"STM2680"	16740	16400	90	289	295	89	63	78	75	98	86	0	439	446	102	110	120	46	100	100	0	0.687	0.690	0.659	0.677	1.282	0.701	0.884	52	384	555	568	-0.542	226	329	232	336	0
4	12	11	""	"STM2690"	16920	16400	90	395	413	105	61	67	29	100	100	0	1110	1115	310	112	125	60	100	100	0	0.335	0.351	0.348	0.352	1.240	0.329	0.934	52	396	1332	1355	-1.579	334	998	352	1003	0
4	13	11	"ybbN"	"STM0504"	17110	16400	90	1446	1419	223	59	63	22	100	100	0	799	794	161	109	115	46	100	100	0	2.010	1.985	2.032	2.015	1.154	1.924	0.968	52	401	2077	2045	1.007	1387	690	1360	685	0
4	14	11	"allA"	"STM0515"	17300	16400	80	232	236	52	55	59	15	100	100	0	581	571	57	108	109	12	100	100	0	0.374	0.391	0.382	0.378	1.324	0.389	0.866	52	328	650	644	-1.418	177	473	181	463	0
4	15	11	""	"STM0520"	17470	16390	90	181	184	53	55	58	17	100	94	0	777	720	155	108	109	12	100	100	0	0.188	0.211	0.201	0.197	1.424	0.207	0.835	52	370	795	741	-2.409	126	669	129	612	0
4	16	11	"ybbY"	"STM0524"	17650	16390	90	263	273	72	57	61	19	100	100	0	1256	1227	207	113	116	18	100	100	0	0.180	0.194	0.181	0.187	1.287	0.193	0.869	52	262	1349	1330	-2.472	206	1143	216	1114	100
4	17	11	"ylbE"	"STM0530"	17820	16390	90	194	195	51	57	60	18	100	98	0	991	1004	234	111	115	18	100	100	0	0.156	0.155	0.156	0.147	1.392	0.150	0.813	52	346	1017	1031	-2.683	137	880	138	893	0
4	18	11	"cysS"	"STM0537"	18000	16390	100	3756	3440	1012	59	66	27	100	100	0	1238	1188	328	108	112	17	100	100	0	3.272	3.131	3.183	3.108	1.193	3.155	0.976	80	450	4827	4461	1.710	3697	1130	3381	1080	0
4	19	11	"yohJ"	"STM2181"	18180	16390	90	170	189	88	57	64	25	96	82	0	290	297	53	106	109	16	100	100	0	0.614	0.691	0.564	0.568	1.811	0.904	0.644	52	378	297	323	-0.703	113	184	132	191	0
4	20	11	"galS"	"STM2191"	18370	16390	90	228	218	53	55	58	17	100	98	0	823	798	143	107	108	15	100	100	0	0.242	0.236	0.225	0.224	1.348	0.237	0.875	52	371	889	854	-2.049	173	716	163	691	0
4	21	11	"lysP"	"STM2200"	18540	16390	100	2582	2320	809	56	61	24	100	98	0	1336	1266	376	110	112	16	100	100	0	2.060	1.958	1.959	1.852	1.264	1.999	0.979	80	452	3752	3420	1.043	2526	1226	2264	1156	0
4	22	11	"yejH"	"STM2223"	18720	16380	90	669	665	168	56	64	26	100	100	0	1355	1328	305	112	114	17	100	100	0	0.493	0.501	0.496	0.500	1.223	0.491	0.936	52	349	1856	1825	-1.020	613	1243	609	1216	0
4	23	11	""	"STM2231"	18890	16380	100	55	57	17	55	58	16	16	10	0	111	111	21	108	109	15	20	10	0	0.000	0.667	0.917	0.887	3.822	0.499	0.017	80	452	3	5	Error	0	3	2	3	-75
4	24	11	""	"STM2240"	19080	16380	100	326	310	107	54	56	14	100	100	0	832	770	251	106	107	19	100	100	0	0.375	0.386	0.394	0.376	1.267	0.384	0.942	80	477	998	920	-1.416	272	726	256	664	0
4	1	12	"phoP"	"STM1231"	14980	16590	90	3326	3211	780	57	61	20	100	100	0	472	462	93	107	107	12	100	100	0	8.956	8.885	8.855	8.920	1.150	8.925	0.965	52	379	3634	3509	3.163	3269	365	3154	355	0
4	2	12	"phoP"	"STM1231"	15160	16600	100	4691	4238	1340	59	71	36	100	100	0	593	567	150	107	107	13	100	100	0	9.531	9.085	8.955	9.098	1.222	9.129	0.969	80	430	5118	4639	3.253	4632	486	4179	460	0
4	3	12	"phoQ"	"STM1230"	15340	16600	110	1131	1136	295	57	67	34	100	100	0	421	413	69	109	109	13	100	100	0	3.442	3.549	3.614	3.505	1.156	3.623	0.960	80	479	1386	1383	1.783	1074	312	1079	304	0
4	4	12	"phoQ"	"STM1230"	15520	16590	90	3624	3517	699	59	69	36	100	100	0	1096	1055	188	110	113	19	100	100	0	3.616	3.659	3.634	3.660	1.090	3.661	0.977	52	366	4551	4403	1.854	3565	986	3458	945	0
4	5	12	"phoQ"	"STM1230"	15700	16590	90	1203	1122	353	60	69	35	100	100	0	420	398	105	106	109	18	100	100	0	3.640	3.637	3.632	3.706	1.202	3.632	0.957	52	373	1457	1354	1.864	1143	314	1062	292	0
4	6	12	"hupA"	"STM4170"	15880	16590	90	1372	1422	572	57	64	26	100	100	0	258	254	82	106	106	13	92	92	0	8.651	9.223	9.325	9.698	1.456	8.747	0.917	52	357	1467	1513	3.113	1315	152	1365	148	0
4	7	12	"sopB"	"STM1091"	16050	16590	100	5598	5059	1462	60	71	33	100	100	0	1336	1253	333	107	108	15	100	100	0	4.506	4.362	4.410	4.399	1.269	4.391	0.979	80	430	6767	6145	2.172	5538	1229	4999	1146	0
4	8	12	"pipC"	"STM0375"	16230	16590	100	922	893	221	61	70	30	100	100	0	365	358	71	107	109	14	100	100	0	3.337	3.315	3.301	3.331	1.230	3.341	0.934	80	438	1119	1083	1.739	861	258	832	251	0
4	9	12	"pipC"	"STM0375"	16400	16580	90	1153	1138	231	65	74	39	100	100	0	387	387	55	109	111	19	100	100	0	3.914	3.860	3.863	3.841	1.145	3.824	0.954	52	364	1366	1351	1.969	1088	278	1073	278	0
4	10	12	"ssrB"	"STM1391"	16580	16580	90	256	246	60	61	70	38	98	96	0	511	493	81	109	112	22	100	100	0	0.485	0.482	0.481	0.462	1.343	0.481	0.877	52	381	597	569	-1.044	195	402	185	384	0
4	11	12	"ssrB"	"STM1391"	16760	16580	90	299	300	74	57	61	17	100	100	0	550	547	88	109	112	20	100	100	0	0.549	0.555	0.537	0.541	1.274	0.540	0.897	52	390	683	681	-0.866	242	441	243	438	0
4	12	12	"ssrB"	"STM1391"	16940	16580	90	383	383	57	59	62	20	100	100	0	654	662	67	111	116	30	100	100	0	0.597	0.588	0.567	0.583	1.196	0.558	0.919	52	373	867	875	-0.745	324	543	324	551	0
4	13	12	"lrp"	"STM0959"	17120	16580	100	2097	1936	428	60	67	27	100	100	0	463	438	88	109	113	27	100	100	0	5.754	5.702	5.778	5.798	1.175	5.683	0.967	80	440	2391	2205	2.525	2037	354	1876	329	0
4	14	12	"lrp"	"STM0959"	17300	16580	100	2283	2197	455	59	70	39	100	100	0	498	485	80	108	109	14	100	100	0	5.703	5.671	5.736	5.652	1.185	5.756	0.969	80	418	2614	2515	2.512	2224	390	2138	377	0
4	15	12	"gyrA"	"STM2272"	17460	16570	80	1106	1023	487	59	71	41	100	94	0	317	301	111	109	112	14	94	90	0	5.034	5.021	5.107	5.426	1.386	4.863	0.945	52	228	1255	1156	2.332	1047	208	964	192	100
4	16	12	"gyrA"	"STM2272"	17650	16570	240	5017	5532	2347	58	81	178	99	99	0	1128	1202	387	109	122	93	99	99	0	4.867	5.008	4.931	5.005	1.123	5.337	0.947	460	1590	5978	6567	2.283	4959	1019	5474	1093	100
4	17	12	"csrA"	"STM2826"	17820	16570	100	74	583	1621	58	59	18	45	30	0	120	241	378	106	108	13	51	26	0	1.143	3.889	2.122	1.458	2.924	3.737	0.067	80	322	30	660	0.193	16	14	525	135	-50
4	18	12	"csrA"	"STM2826"	18010	16570	90	318	369	157	56	59	19	100	100	0	220	240	72	106	106	11	100	100	0	2.298	2.336	2.359	2.381	1.309	2.362	0.905	52	365	376	447	1.201	262	114	313	134	0
4	19	12	"yhhP"	"STM3578"	18180	16570	90	118	122	37	55	58	17	96	88	0	193	199	49	106	105	12	100	98	0	0.724	0.720	0.751	0.693	1.626	0.704	0.591	52	378	150	160	-0.466	63	87	67	93	0
4	20	12	"yhhP"	"STM3578"	18370	16560	90	127	139	46	54	56	16	100	98	0	209	222	63	107	106	12	100	100	0	0.716	0.739	0.741	0.741	1.395	0.735	0.779	52	380	175	200	-0.483	73	102	85	115	0
4	21	12	"yhhP"	"STM3578"	18540	16560	90	146	156	50	54	57	15	100	98	0	231	240	55	107	107	11	100	100	0	0.742	0.767	0.790	0.748	1.385	0.786	0.779	52	357	216	235	-0.431	92	124	102	133	0
4	22	12	"topA"	"STM1714"	18720	16560	100	4033	3679	1329	56	63	24	100	100	0	1922	1754	594	108	109	15	100	97	0	2.192	2.201	2.267	2.318	1.298	2.212	0.983	80	462	5791	5269	1.133	3977	1814	3623	1646	0
4	23	12	"topA"	"STM1714"	18900	16560	90	370	377	106	56	62	24	100	100	0	268	271	64	107	109	15	100	100	0	1.950	1.957	1.994	1.996	1.294	1.960	0.894	52	357	475	485	0.964	314	161	321	164	0
4	24	12	"fur"	"STM0693"	19080	16560	100	1038	999	357	55	59	19	100	100	0	507	493	150	105	106	13	100	100	0	2.445	2.433	2.457	2.441	1.234	2.442	0.975	80	454	1385	1332	1.290	983	402	944	388	0
4	1	13	"ctrl-buffer"	"ctrl-buffer"	14980	16770	100	50	53	14	54	57	17	8	3	0	108	107	12	106	106	12	17	2	0	-2.000	-1.000	1.083	0.956	3.842	10.439	0.001	80	472	-2	0	Error	-4	2	-1	1	-50
4	2	13	"ctrl-buffer"	"ctrl-buffer"	15150	16770	100	53	55	13	55	60	22	6	1	0	106	106	13	106	106	12	18	5	0	100000.000	0.000	1.056	0.947	3.072	0.157	0.002	80	429	-2	0	16.610	-2	0	0	0	-50
4	3	13	"ctrl-buffer"	"ctrl-buffer"	15330	16770	100	55	58	18	56	59	20	12	5	0	107	107	15	107	108	22	8	1	0	100000.000	100000.000	0.741	0.730	3.137	0.152	0.005	80	430	-1	2	16.610	-1	0	2	0	-50
4	4	13	"ctrl-buffer"	"ctrl-buffer"	15510	16770	100	56	58	16	58	61	22	7	2	0	113	114	13	107	109	27	5	0	0	-0.333	0.000	1.000	0.978	3.606	0.121	0.002	80	430	4	7	Error	-2	6	0	7	-50
4	5	13	"ctrl-buffer"	"ctrl-buffer"	15690	16770	100	56	58	17	57	59	16	15	5	0	106	107	12	105	105	12	23	3	0	-1.000	0.500	1.600	1.669	3.400	11.488	0.005	80	442	0	3	Error	-1	1	1	2	-50
4	6	13	"ctrl-buffer"	"ctrl-buffer"	15870	16760	100	58	60	17	57	59	18	17	5	0	104	106	12	105	106	12	13	3	0	-1.000	3.000	2.174	1.687	3.308	11.104	0.004	80	430	0	4	Error	1	-1	3	1	-50
4	7	13	"ctrl-buffer"	"ctrl-buffer"	16040	16760	100	56	58	17	57	61	21	11	1	0	106	106	12	104	105	12	17	3	0	-0.500	0.500	1.143	1.053	3.660	70.949	0.000	80	418	1	3	Error	-1	2	1	2	-50
4	8	13	"ctrl-buffer"	"ctrl-buffer"	16220	16760	100	52	54	13	57	61	21	6	0	0	107	108	13	104	104	12	23	6	0	-1.667	-0.750	1.556	1.213	4.159	0.121	0.011	80	430	-2	1	Error	-5	3	-3	4	-50
4	9	13	"ctrl-buffer"	"ctrl-buffer"	16400	16760	100	58	61	18	57	63	24	11	3	0	106	107	13	105	106	13	16	2	0	1.000	2.000	1.450	1.007	3.404	13.856	0.008	80	452	2	6	0.000	1	1	4	2	-50
4	10	13	"ctrl-buffer"	"ctrl-buffer"	16580	16760	100	54	58	17	56	60	18	12	6	0	109	108	13	106	106	12	21	5	0	-0.667	1.000	0.917	1.042	3.722	17.375	0.004	80	430	1	4	Error	-2	3	2	2	-50
4	11	13	"ctrl-buffer"	"ctrl-buffer"	16750	16760	100	59	59	15	56	76	300	0	0	0	108	109	14	106	195	1350	0	0	0	1.500	1.000	1.000	1.150	4.212	0.215	0.936	80	430	5	6	0.585	3	2	3	3	-50
4	12	13	"ctrl-buffer"	"ctrl-buffer"	16930	16750	100	59	63	18	55	58	17	25	8	0	109	110	13	104	106	20	11	0	0	0.800	1.333	1.333	1.060	3.310	7.059	0.007	80	442	9	14	-0.322	4	5	8	6	-50
4	13	13	"ctrl-buffer"	"ctrl-buffer"	17110	16750	100	55	56	13	55	59	22	3	1	0	109	108	13	105	105	13	25	1	0	0.000	0.333	0.824	0.935	3.156	382.955	0.000	80	430	4	4	Error	0	4	1	3	-50
4	14	13	"ctrl-buffer"	"ctrl-buffer"	17290	16750	100	56	57	12	56	59	21	3	0	0	106	106	12	107	107	12	12	1	0	0.000	-1.000	1.286	1.221	2.949	0.060	0.002	80	430	-1	0	Error	0	-1	1	-1	-50
4	15	13	"ctrl-buffer"	"ctrl-buffer"	17470	16750	100	56	59	18	55	57	16	18	5	0	109	111	15	105	106	12	27	12	0	0.250	0.667	0.786	0.729	3.539	0.083	0.002	80	415	5	10	-2.000	1	4	4	6	-50
4	16	13	"ctrl-buffer"	"ctrl-buffer"	17640	16750	100	53	56	17	56	59	17	15	3	0	118	117	14	106	105	11	50	17	0	-0.250	0.000	1.277	1.270	3.307	0.033	0.000	80	306	9	11	Error	-3	12	0	11	-50
4	17	13	"ctrl-buffer"	"ctrl-buffer"	17820	16750	100	54	56	14	56	59	19	8	2	0	106	106	11	104	104	11	20	6	0	-1.000	0.000	1.411	1.251	3.251	0.094	0.004	80	389	0	2	Error	-2	2	0	2	-50
4	18	13	"ctrl-buffer"	"ctrl-buffer"	18000	16740	100	52	53	14	54	56	16	7	3	0	106	106	15	104	105	12	20	2	0	-1.000	-0.500	0.714	0.887	3.738	0.024	0.000	80	442	0	1	Error	-2	2	-1	2	-50
4	19	13	"ctrl-buffer"	"ctrl-buffer"	18180	16740	100	54	56	15	55	57	17	11	2	0	106	106	12	105	105	12	17	3	0	-1.000	1.000	1.036	0.875	3.247	0.004	0.000	80	420	0	2	Error	-1	1	1	1	-50
4	20	13	"ctrl-buffer"	"ctrl-buffer"	18350	16740	100	55	59	15	53	56	19	10	3	0	106	109	14	105	105	13	21	8	0	2.000	1.500	1.000	0.746	4.597	0.010	0.000	80	431	3	10	1.000	2	1	6	4	-50
4	21	13	"ctrl-buffer"	"ctrl-buffer"	18530	16740	100	54	58	19	53	56	18	13	5	0	111	113	14	105	105	12	32	11	0	0.167	0.625	1.000	0.899	3.694	0.108	0.002	80	442	7	13	-2.585	1	6	5	8	-50
4	22	13	"ctrl-buffer"	"ctrl-buffer"	18710	16740	100	58	59	17	54	57	16	20	5	0	106	105	15	105	105	13	17	2	0	4.000	100000.000	1.400	1.339	3.107	0.075	0.001	80	420	5	5	2.000	4	1	5	0	-50
4	23	13	"ctrl-buffer"	"ctrl-buffer"	18890	16730	100	53	54	14	54	57	17	12	2	0	108	108	14	104	105	13	20	5	0	-0.250	0.000	0.883	0.856	4.117	0.388	0.013	80	432	3	4	Error	-1	4	0	4	-50
4	24	13	"ctrl-buffer"	"ctrl-buffer"	19070	16730	100	53	54	15	54	57	16	17	2	0	104	105	13	104	105	12	17	3	0	100000.000	0.000	1.417	1.293	3.665	0.255	0.001	80	452	-1	1	16.610	-1	0	0	1	-50
4	1	14	""	"STM1553"	14970	16950	90	189	194	72	54	56	14	100	100	0	626	642	145	106	108	20	100	100	0	0.260	0.261	0.253	0.240	1.454	0.256	0.793	52	399	655	676	-1.946	135	520	140	536	0
4	2	14	""	"STM3783"	15180	16960	90	84	85	22	55	57	17	69	40	0	230	228	41	104	105	13	100	100	0	0.230	0.242	0.243	0.230	1.927	0.214	0.218	52	394	155	154	-2.119	29	126	30	124	0
4	3	14	""	"STM2242"	15340	16950	90	108	111	30	55	58	17	94	73	0	352	346	68	106	107	28	100	100	0	0.215	0.233	0.196	0.213	1.670	0.228	0.567	52	372	299	296	-2.215	53	246	56	240	0
4	4	14	"yfiM"	"STM2653"	15520	16940	100	150	154	56	56	59	20	95	83	0	312	310	86	106	108	26	98	95	0	0.456	0.480	0.454	0.458	1.651	0.496	0.753	80	472	300	302	-1.132	94	206	98	204	0
4	5	14	"oxyS"	"STM4124"	15700	16940	80	74	77	22	54	57	16	53	25	0	137	150	54	105	105	12	88	67	0	0.625	0.511	0.508	0.497	2.600	0.399	0.296	52	308	52	68	-0.678	20	32	23	45	0
4	6	14	""	"STM4302"	15870	16950	100	71	75	25	56	58	16	45	27	0	234	242	74	104	105	12	97	96	0	0.115	0.138	0.119	0.124	2.639	0.134	0.197	80	474	145	157	-3.115	15	130	19	138	0
4	7	14	"ssaT"	"STM1421"	16040	16940	90	143	185	139	57	59	17	90	76	0	477	673	518	108	110	15	100	100	0	0.233	0.227	0.223	0.197	1.624	0.237	0.862	52	384	455	693	-2.101	86	369	128	565	0
4	8	14	"nrdI"	"STM2806"	16230	16940	90	431	522	266	58	60	16	100	100	0	207	233	79	107	109	15	100	100	0	3.730	3.683	3.938	3.819	1.354	3.742	0.892	52	393	473	590	1.899	373	100	464	126	0
4	9	14	"sipA"	"STM2882"	16400	16940	90	3266	3563	1004	59	67	30	100	100	0	533	561	155	106	106	13	100	100	0	7.511	7.701	7.857	7.820	1.127	7.665	0.965	52	392	3634	3959	2.909	3207	427	3504	455	0
4	10	14	"dctA"	"STM3614"	16590	16930	90	564	575	106	57	66	30	100	100	0	1425	1413	200	108	111	17	100	100	0	0.385	0.397	0.395	0.394	1.149	0.397	0.956	52	384	1824	1823	-1.377	507	1317	518	1305	0
4	11	14	"aroB"	"STM3486"	16760	16930	80	405	532	352	56	82	350	50	19	0	173	195	67	108	230	1576	0	0	0	5.369	5.471	5.346	5.714	1.470	5.562	0.877	52	315	414	563	2.425	349	65	476	87	0
4	12	14	"purN"	"STM2500"	16930	16930	90	341	403	221	56	59	17	100	100	0	404	462	224	105	105	13	100	100	0	0.953	0.972	0.967	0.970	1.234	0.995	0.918	52	386	584	704	-0.069	285	299	347	357	0
4	13	14	"yjgG"	"STM4462"	17110	16930	90	65	66	16	56	59	22	26	1	0	167	174	50	105	105	12	98	88	0	0.145	0.145	0.233	0.260	3.075	0.238	0.187	52	386	71	79	-2.784	9	62	10	69	0
4	14	14	""	"STM0437"	17280	16930	90	474	459	125	60	72	63	98	92	0	1340	1325	303	108	138	150	100	100	0	0.336	0.328	0.326	0.316	1.246	0.341	0.954	52	393	1646	1616	-1.573	414	1232	399	1217	0
4	15	14	""	"STM0565"	17480	16940	90	85	86	31	55	59	21	65	17	0	266	263	33	106	112	29	100	100	0	0.188	0.197	0.179	0.169	2.240	0.190	0.270	52	392	190	188	-2.415	30	160	31	157	0
4	16	14	"res"	"STM0358"	17640	16930	90	1031	948	272	56	61	35	100	100	0	1601	1497	349	108	111	27	100	100	0	0.653	0.642	0.653	0.623	1.195	0.658	0.973	52	378	2468	2281	-0.615	975	1493	892	1389	0
4	17	14	""	"STM2003"	17830	16930	100	102	102	35	56	61	32	61	22	0	346	342	87	106	109	25	97	97	0	0.192	0.195	0.190	0.176	2.076	0.186	0.417	80	482	286	282	-2.383	46	240	46	236	0
4	18	14	"nfo"	"STM2203"	18000	16920	90	752	742	137	56	60	23	100	100	0	682	665	97	107	109	20	100	100	0	1.210	1.229	1.228	1.226	1.154	1.249	0.956	52	370	1271	1244	0.276	696	575	686	558	0
4	19	14	"EMPTY"	"EMPTY"	18180	16920	100	55	57	15	56	60	21	6	2	0	102	103	10	106	107	19	0	0	0	0.250	-0.333	1.414	1.161	4.335	146.243	0.000	80	462	-5	-2	-2.000	-1	-4	1	-3	-75
4	20	14	"EMPTY"	"EMPTY"	18350	16920	100	53	57	21	55	57	17	15	3	0	107	108	13	103	104	12	25	7	0	-0.500	0.400	1.370	1.249	3.130	0.053	0.001	80	452	2	7	Error	-2	4	2	5	-75
4	21	14	"EMPTY"	"EMPTY"	18530	16920	100	52	57	23	55	56	15	11	5	0	101	103	12	104	104	12	15	2	0	1.000	-2.000	0.941	0.884	2.937	11.214	0.004	80	464	-6	1	0.000	-3	-3	2	-1	-75
4	22	14	"EMPTY"	"EMPTY"	18710	16910	100	51	55	15	55	57	17	13	2	0	104	105	13	105	105	12	16	2	0	4.000	0.000	1.154	1.060	3.760	14.600	0.002	80	452	-5	0	2.000	-4	-1	0	0	-75
4	23	14	"EMPTY"	"EMPTY"	18890	16910	100	55	58	15	54	57	17	16	2	0	108	106	12	103	104	12	16	2	0	0.200	1.333	1.143	1.046	3.946	0.044	0.001	80	464	6	7	-2.322	1	5	4	3	-75
4	24	14	"EMPTY"	"EMPTY"	19070	16910	100	57	57	14	54	57	16	15	3	0	103	104	12	103	104	13	16	2	0	100000.000	3.000	0.944	1.153	3.658	11.880	0.005	80	496	3	4	16.610	3	0	3	1	-75
5	1	1	"yggG"	"STM3077"	1550	19300	120	1158	1203	345	63	66	19	100	100	0	815	847	268	101	102	13	99	99	0	1.534	1.528	1.517	1.629	1.535	1.509	0.946	120	628	1809	1886	0.617	1095	714	1140	746	0
5	2	1	""	"STM1249"	1730	19290	140	266	285	92	63	65	19	100	99	0	400	419	93	101	102	13	100	100	0	0.679	0.698	0.656	0.667	1.386	0.729	0.850	156	746	502	540	-0.559	203	299	222	318	0
5	3	1	"csgA"	"STM1144"	1890	19290	80	277	315	138	63	67	22	100	100	0	523	569	197	101	104	24	100	100	0	0.507	0.538	0.533	0.519	1.364	0.549	0.894	52	284	636	720	-0.980	214	422	252	468	0
5	4	1	"malT"	"STM3515"	2070	19290	90	2209	2266	634	65	102	223	100	100	0	2280	2365	550	102	141	285	100	100	0	0.984	0.973	0.968	0.961	1.171	0.976	0.943	52	400	4322	4464	-0.023	2144	2178	2201	2263	0
5	5	1	""	"STM0212"	2260	19280	80	269	307	167	65	77	108	94	44	0	322	363	174	101	118	239	44	7	0	0.923	0.924	0.891	0.909	1.361	0.560	0.781	52	309	425	504	-0.115	204	221	242	262	0
5	6	1	"gltX"	"STM2415"	2430	19280	110	1522	1827	1070	65	76	75	100	100	0	601	692	326	101	103	28	100	100	0	2.914	2.981	2.898	2.905	1.181	3.102	0.965	80	550	1957	2353	1.543	1457	500	1762	591	0
5	7	1	""	"STM0055"	2610	19280	80	193	234	136	65	79	93	84	21	0	389	694	1345	101	105	35	100	100	0	0.444	0.285	0.459	0.409	1.986	0.045	0.102	52	326	416	762	-1.170	128	288	169	593	0
5	8	1	"acnA"	"STM1712"	2790	19280	90	1572	1593	272	63	66	19	100	100	0	1852	1895	247	101	102	13	100	100	0	0.862	0.853	0.829	0.849	1.117	0.837	0.951	52	402	3260	3324	-0.215	1509	1751	1530	1794	0
5	9	1	"rfbF"	"STM2092"	2970	19280	90	1327	1306	405	63	66	21	100	100	0	458	440	125	101	102	12	100	100	0	3.541	3.667	3.729	3.768	1.211	3.600	0.949	52	371	1621	1582	1.824	1264	357	1243	339	0
5	10	1	"osmY"	"STM4561"	3130	19270	90	501	516	125	63	68	24	100	100	0	746	790	168	101	103	17	100	100	0	0.679	0.657	0.664	0.651	1.175	0.667	0.932	52	378	1083	1142	-0.558	438	645	453	689	0
5	11	1	"hflB"	"STM3296"	3310	19270	90	19436	18176	5454	65	204	1019	100	100	0	1115	1056	258	102	109	46	100	100	0	19.122	18.984	19.049	18.816	1.139	19.258	0.953	52	406	20384	19065	4.257	19371	1013	18111	954	0
5	12	1	"yheM"	"STM3450"	3500	19270	90	349	380	108	60	140	625	1	0	0	280	296	86	99	103	36	100	100	0	1.597	1.624	1.697	1.655	1.299	1.606	0.852	52	384	470	517	0.675	289	181	320	197	0
5	13	1	"yifL"	"STM3946"	3660	19270	90	526	578	182	60	75	82	100	100	0	292	301	48	100	104	26	100	100	0	2.427	2.577	2.469	2.516	1.314	2.996	0.856	52	378	658	719	1.279	466	192	518	201	0
5	14	1	""	"STM3941"	3850	19270	100	703	755	346	58	70	71	97	95	0	692	662	156	100	104	24	98	96	0	1.090	1.240	1.116	1.202	1.855	1.392	0.775	80	474	1237	1259	0.124	645	592	697	562	0
5	15	1	"hemD"	"STM3937"	4020	19260	90	2906	2894	288	60	120	337	100	100	0	739	733	65	100	115	87	100	100	0	4.454	4.477	4.471	4.474	1.109	4.464	0.964	52	384	3485	3467	2.155	2846	639	2834	633	0
5	16	1	"wecF"	"STM3928"	4220	19270	90	190	201	56	57	67	74	92	34	0	260	269	76	100	102	23	100	100	0	0.831	0.852	0.819	0.845	1.570	0.804	0.638	52	385	293	313	-0.267	133	160	144	169	0
5	17	1	"wecD"	"STM3924"	4390	19260	100	949	1021	403	56	58	16	100	100	0	510	508	101	100	100	12	100	100	0	2.178	2.365	2.141	2.219	1.459	2.738	0.840	80	466	1303	1373	1.123	893	410	965	408	0
5	18	1	"wecB"	"STM3920"	4560	19260	90	2296	2276	199	57	175	487	100	100	0	886	870	86	101	138	156	100	100	0	2.852	2.886	2.883	2.894	1.149	3.006	0.948	52	377	3024	2988	1.512	2239	785	2219	769	0
5	19	1	""	"STM4431"	4750	19260	80	125	136	56	56	114	324	0	0	0	562	641	261	100	120	110	100	100	0	0.149	0.148	0.136	0.131	1.594	0.150	0.715	52	312	531	621	-2.743	69	462	80	541	0
5	20	1	""	"STM4435"	4920	19260	100	216	223	56	53	54	15	100	100	0	790	808	209	100	100	11	100	100	0	0.236	0.240	0.237	0.239	1.330	0.231	0.875	80	481	853	878	-2.082	163	690	170	708	0
5	21	1	""	"STM4442"	5100	19250	90	84	91	28	51	53	14	86	63	0	250	264	79	99	102	17	100	100	0	0.219	0.242	0.197	0.220	1.730	0.235	0.417	52	377	184	205	-2.194	33	151	40	165	0
5	22	1	"treC"	"STM4453"	5270	19250	100	52	52	14	50	52	13	10	3	0	98	97	13	99	100	16	5	0	0	-2.000	-1.000	1.000	1.090	3.120	21.904	0.000	80	454	1	0	Error	2	-1	2	-2	-50
5	23	1	""	"STM4467"	5440	19250	100	52	52	12	49	51	13	17	1	0	115	117	28	98	99	11	56	36	0	0.176	0.158	0.448	0.498	5.407	0.009	0.000	80	454	20	22	-2.503	3	17	3	19	-50
5	24	1	"idnK"	"STM4485"	5620	19250	100	51	52	10	48	50	12	15	1	0	96	94	13	97	98	12	8	0	0	-3.000	-1.333	1.000	1.016	3.865	3.492	0.001	80	498	2	1	Error	3	-1	4	-3	-50
5	1	2	"yjaH"	"STM4171"	1530	19470	90	1177	1254	436	65	71	34	100	100	0	781	833	218	102	104	23	100	100	0	1.638	1.627	1.593	1.606	1.136	1.680	0.953	52	367	1791	1920	0.712	1112	679	1189	731	0
5	2	2	"purD"	"STM4175"	1710	19460	90	1253	1318	561	65	70	30	100	100	0	852	865	290	101	103	19	100	100	0	1.582	1.640	1.641	1.588	1.295	1.743	0.900	52	361	1939	2017	0.662	1188	751	1253	764	0
5	3	2	"livJ"	"STM3567"	1890	19470	80	305	374	298	63	66	19	100	100	0	409	464	273	101	102	11	100	100	0	0.786	0.857	0.824	0.821	1.373	0.964	0.888	52	340	550	674	-0.348	242	308	311	363	0
5	4	2	"yihS"	"STM4021"	2070	19460	80	102	114	37	62	66	18	84	55	0	264	309	156	101	101	11	100	100	0	0.245	0.250	0.256	0.242	1.973	0.200	0.489	52	334	203	260	-2.027	40	163	52	208	0
5	5	2	"prlC"	"STM3594"	2250	19460	90	1012	1019	375	65	77	61	100	100	0	525	553	232	99	104	28	100	100	0	2.223	2.101	2.193	2.154	1.204	2.054	0.934	52	408	1373	1408	1.153	947	426	954	454	0
5	6	2	"atpB"	"STM3871"	2440	19470	90	4602	4802	1870	65	95	193	100	100	0	591	599	162	100	107	35	100	100	0	9.240	9.493	9.264	9.433	1.215	9.951	0.951	52	382	5028	5236	3.208	4537	491	4737	499	0
5	7	2	"xseA"	"STM2512"	2600	19460	80	494	487	130	63	88	200	96	57	0	464	467	115	101	104	26	100	100	0	1.187	1.158	1.169	1.159	1.253	1.157	0.922	52	327	794	790	0.248	431	363	424	366	0
5	8	2	"sprB"	"STM2866"	2780	19460	90	1850	1893	463	64	69	27	100	100	0	707	703	129	100	102	14	100	100	0	2.942	3.033	3.074	2.991	1.166	3.087	0.962	52	372	2393	2432	1.557	1786	607	1829	603	0
5	9	2	"sinR"	"STM0304"	2950	19450	100	63	68	20	63	67	22	16	5	0	102	102	11	100	101	12	15	3	0	0.000	2.500	1.210	1.327	3.033	34.948	0.002	80	452	2	7	Error	0	2	5	2	-50
5	10	2	"hilC"	"STM2867"	3130	19450	90	1214	1175	219	62	68	26	100	100	0	657	645	79	102	103	15	100	100	0	2.076	2.050	2.082	2.020	1.175	2.097	0.964	52	394	1707	1656	1.054	1152	555	1113	543	0
5	11	2	"bcfB"	"STM0022"	3320	19460	90	183	204	62	61	67	23	100	100	0	708	704	158	101	103	17	100	100	0	0.201	0.237	0.215	0.226	1.443	0.228	0.754	52	407	729	746	-2.315	122	607	143	603	0
5	12	2	"bcfH"	"STM0028"	3510	19450	90	84	90	26	61	64	19	55	28	0	212	213	47	99	100	16	100	98	0	0.204	0.254	0.262	0.215	2.520	0.275	0.249	52	377	136	143	-2.297	23	113	29	114	0
5	13	2	"orf5"	"PSLT015"	3660	19440	90	455	458	146	60	65	26	98	96	0	1592	1602	356	100	109	63	100	100	0	0.265	0.265	0.268	0.239	1.587	0.267	0.929	52	368	1887	1900	-1.917	395	1492	398	1502	0
5	14	2	"srgC"	"PSLT008"	3840	19440	90	409	401	101	59	64	26	100	100	0	1666	1649	278	102	118	73	100	100	0	0.224	0.221	0.225	0.213	1.315	0.221	0.923	52	386	1914	1889	-2.160	350	1564	342	1547	0
5	15	2	"uvrA"	"STM4254"	4020	19440	90	473	510	219	57	61	18	100	100	0	440	441	122	103	111	46	100	100	0	1.234	1.340	1.316	1.289	1.291	1.416	0.926	52	402	753	791	0.304	416	337	453	338	0
5	16	2	""	"STM4260"	4210	19450	100	1274	1309	864	56	59	21	95	95	0	969	1568	3551	101	102	13	96	95	0	1.403	0.854	1.404	1.269	1.593	0.344	0.778	80	482	2086	2720	0.489	1218	868	1253	1467	0
5	17	2	""	"STM4261"	4390	19440	90	4419	4191	1341	56	62	28	100	100	0	1236	1176	315	101	101	13	100	100	0	3.844	3.847	3.871	3.780	1.152	3.932	0.977	52	373	5498	5210	1.943	4363	1135	4135	1075	0
5	18	2	""	"STM4261"	4570	19440	100	2017	2002	450	54	70	142	100	100	0	1287	1229	261	100	103	35	100	100	0	1.654	1.725	1.697	1.734	1.197	1.716	0.964	80	452	3150	3077	0.726	1963	1187	1948	1129	0
5	19	2	"livM"	"STM3562"	4740	19430	90	296	345	154	53	57	20	100	100	0	446	526	218	99	102	30	100	100	0	0.700	0.684	0.714	0.680	1.236	0.672	0.924	52	372	590	719	-0.514	243	347	292	427	0
5	20	2	"mviN"	"STM1170"	4910	19440	80	137	143	34	55	57	20	100	96	0	243	255	54	100	102	32	100	100	0	0.573	0.568	0.593	0.556	1.338	0.559	0.828	52	322	225	243	-0.802	82	143	88	155	0
5	21	2	"citA"	"STM0689"	5080	19440	80	73	82	32	52	56	21	46	21	0	223	248	113	101	113	89	76	25	0	0.172	0.204	0.218	0.183	2.384	0.160	0.630	52	328	143	177	-2.538	21	122	30	147	0
5	22	2	"ssaL"	"STM1412"	5270	19430	90	149	168	56	49	53	20	100	98	0	349	415	144	99	110	82	100	98	0	0.400	0.377	0.381	0.370	1.391	0.355	0.839	52	386	350	435	-1.322	100	250	119	316	0
5	23	2	"ssaP"	"STM1417"	5440	19430	90	127	144	55	49	50	12	100	100	0	418	504	213	98	101	14	100	100	0	0.244	0.234	0.253	0.224	1.485	0.223	0.820	52	380	398	501	-2.037	78	320	95	406	0
5	24	2	"fusA"	"STM3446"	5620	19430	90	1837	1893	646	50	59	61	100	100	0	138	141	29	98	100	15	84	69	0	44.675	42.860	43.000	41.374	1.693	50.996	0.548	52	386	1827	1886	5.481	1787	40	1843	43	0
5	1	3	"moeB"	"STM0845"	1550	19650	90	392	412	154	66	73	51	100	98	0	424	451	120	99	105	50	100	100	0	1.003	0.983	0.946	0.946	1.345	1.015	0.904	52	387	651	698	0.004	326	325	346	352	0
5	2	3	"carA"	"STM0066"	1710	19650	90	2304	2391	701	66	78	58	100	100	0	518	561	166	101	106	50	100	100	0	5.367	5.054	5.287	5.154	1.193	5.110	0.948	52	386	2655	2785	2.424	2238	417	2325	460	0
5	3	3	"prfA"	"STM1776"	1890	19650	80	347	393	163	65	71	26	100	100	0	324	355	129	101	102	13	100	100	0	1.265	1.291	1.287	1.276	1.277	1.340	0.906	52	334	505	582	0.339	282	223	328	254	0
5	4	3	"invC"	"STM2894"	2070	19650	90	987	932	335	64	68	24	100	100	0	297	304	76	100	101	13	100	100	0	4.685	4.255	4.383	4.221	1.234	4.433	0.930	52	401	1120	1072	2.228	923	197	868	204	0
5	5	3	"envE"	"STM1242"	2260	19650	90	969	1058	355	64	74	51	100	100	0	765	832	246	100	105	41	100	100	0	1.361	1.358	1.379	1.350	1.172	1.359	0.958	52	396	1570	1726	0.445	905	665	994	732	0
5	6	3	"eutE"	"STM2463"	2420	19630	60	105	110	62	63	69	33	50	28	0	201	227	100	103	105	16	93	87	0	0.429	0.379	0.349	0.427	2.179	0.393	0.580	32	176	140	171	-1.222	42	98	47	124	0
5	7	3	"rfaK"	"STM3714"	2590	19640	90	328	329	110	63	70	30	100	98	0	521	530	134	102	108	43	100	100	0	0.632	0.621	0.621	0.594	1.401	0.644	0.853	52	404	684	694	-0.661	265	419	266	428	0
5	8	3	"ipk"	"STM1779"	2780	19630	90	322	916	2342	65	70	27	100	100	0	238	411	625	101	108	44	98	71	0	1.876	2.745	1.680	1.827	1.760	3.750	0.906	52	392	394	1161	0.908	257	137	851	310	0
5	9	3	"nanH"	"STM0928"	2950	19630	90	103	122	79	65	67	20	73	48	0	320	337	85	102	104	14	100	100	0	0.174	0.243	0.177	0.162	2.717	0.267	0.428	52	386	256	292	-2.520	38	218	57	235	0
5	10	3	"pagC"	"STM1246"	3130	19630	90	473	587	346	60	65	21	100	100	0	277	310	122	102	103	15	100	100	0	2.360	2.534	2.448	2.474	1.243	2.654	0.936	52	402	588	735	1.239	413	175	527	208	0
5	11	3	"leuC"	"STM0111"	3330	19630	80	128	140	46	61	64	16	94	86	0	220	214	51	100	99	12	98	96	0	0.558	0.693	0.689	0.671	2.000	0.709	0.701	52	320	187	193	-0.841	67	120	79	114	0
5	12	3	"fliL"	"STM1975"	3490	19630	90	761	757	146	59	63	19	100	100	0	467	462	67	100	99	11	100	100	0	1.913	1.928	1.939	1.924	1.162	1.946	0.958	52	373	1069	1060	0.936	702	367	698	362	0
5	13	3	"yfeK"	"STM2438"	3660	19630	90	180	182	36	58	61	19	100	100	0	483	485	90	100	100	12	100	100	0	0.319	0.322	0.320	0.316	1.377	0.301	0.810	52	379	505	509	-1.650	122	383	124	385	0
5	14	3	""	"STM1012"	3830	19630	90	186	196	65	57	59	16	100	98	0	626	624	158	102	104	17	100	100	0	0.246	0.266	0.234	0.249	1.693	0.257	0.756	52	401	653	661	-2.022	129	524	139	522	0
5	15	3	""	"STM1016"	4020	19630	80	179	183	58	55	57	15	100	100	0	674	646	133	104	105	17	100	100	0	0.218	0.236	0.225	0.223	1.475	0.224	0.770	52	334	694	670	-2.201	124	570	128	542	0
5	16	3	"yfbG"	"STM2299"	4190	19630	90	1405	1419	340	55	63	40	100	100	0	819	821	169	105	108	24	100	100	0	1.891	1.905	1.884	1.899	1.104	1.905	0.975	52	382	2064	2080	0.919	1350	714	1364	716	0
5	17	3	"orf32"	"STM1380"	4380	19620	90	368	361	87	54	60	32	100	100	0	869	845	105	102	105	22	100	100	0	0.409	0.413	0.407	0.396	1.313	0.408	0.922	52	386	1081	1050	-1.288	314	767	307	743	0
5	18	3	"ybaK"	"STM0495"	4550	19620	100	55	58	18	52	54	13	26	13	0	99	106	26	100	101	13	22	11	0	-3.000	1.000	0.934	0.981	2.863	0.678	0.128	80	442	2	12	Error	3	-1	6	6	-75
5	19	3	"finO"	"PSLT111"	4730	19620	90	458	501	208	54	61	34	100	100	0	995	1122	420	99	113	69	100	100	0	0.451	0.437	0.438	0.429	1.209	0.441	0.945	52	400	1300	1470	-1.149	404	896	447	1023	0
5	20	3	"holE"	"STM1876"	4930	19620	90	99	104	35	52	55	19	84	65	0	205	225	74	100	105	34	100	84	0	0.448	0.416	0.443	0.383	1.878	0.398	0.621	52	379	152	177	-1.160	47	105	52	125	0
5	21	3	"yebE"	"STM1880"	5090	19610	90	1592	1692	567	51	62	75	100	100	0	508	540	156	99	102	25	100	100	0	3.768	3.721	3.729	3.716	1.178	3.772	0.966	52	373	1950	2082	1.914	1541	409	1641	441	0
5	22	3	""	"STM1533"	5280	19620	100	296	293	98	50	59	68	92	85	0	696	669	186	100	102	23	100	100	0	0.413	0.427	0.441	0.404	1.402	0.434	0.933	80	458	842	812	-1.277	246	596	243	569	0
5	23	3	""	"STM1543"	5440	19610	90	180	187	42	48	51	14	100	100	0	843	842	141	100	101	13	100	100	0	0.178	0.187	0.181	0.182	1.313	0.179	0.865	52	370	875	881	-2.493	132	743	139	742	0
5	24	3	"dpiA"	"STM0626"	5620	19600	90	170	173	42	50	52	13	100	100	0	548	550	72	100	101	15	100	100	0	0.268	0.273	0.266	0.262	1.304	0.270	0.864	52	400	568	573	-1.900	120	448	123	450	0
5	1	4	"ycjF"	"STM1684"	1550	19830	90	2212	2062	541	64	80	92	100	100	0	1353	1257	266	100	107	46	100	100	0	1.714	1.727	1.758	1.714	1.294	1.767	0.944	52	400	3401	3155	0.778	2148	1253	1998	1157	0
5	2	4	"yhcQ"	"STM3365"	1720	19830	90	681	641	188	66	82	93	100	98	0	1376	1286	277	101	109	46	100	100	0	0.482	0.485	0.480	0.472	1.294	0.486	0.928	52	387	1890	1760	-1.052	615	1275	575	1185	0
5	3	4	""	"STM3355"	1890	19820	90	437	451	155	68	77	40	98	98	0	1412	1411	285	102	124	113	100	100	0	0.282	0.293	0.269	0.262	1.714	0.300	0.844	52	387	1679	1692	-1.828	369	1310	383	1309	0
5	4	4	""	"STM3378"	2080	19830	100	872	824	269	64	75	47	100	98	0	747	721	211	100	120	106	97	92	0	1.249	1.224	1.259	1.239	1.587	1.239	0.942	80	481	1455	1381	0.321	808	647	760	621	0
5	5	4	"yhcN"	"STM3361"	2260	19820	90	163	168	61	64	72	41	88	63	0	275	271	72	101	105	39	96	94	0	0.569	0.612	0.578	0.577	1.587	0.652	0.717	52	365	273	274	-0.814	99	174	104	170	0
5	6	4	"smpB"	"STM2688"	2420	19820	90	749	732	176	65	72	38	100	100	0	806	759	147	102	106	34	100	100	0	0.972	1.015	0.997	1.004	1.259	1.016	0.941	52	386	1388	1324	-0.042	684	704	667	657	0
5	7	4	"yabF"	"STM0085"	2600	19820	80	260	272	86	66	76	46	100	92	0	597	620	160	101	118	83	100	100	0	0.391	0.397	0.387	0.378	1.353	0.391	0.836	52	334	690	725	-1.354	194	496	206	519	0
5	8	4	"ftsA"	"STM0132"	2770	19820	90	2726	2771	692	66	98	156	100	100	0	932	939	217	103	122	92	100	100	0	3.209	3.236	3.196	3.249	1.135	3.256	0.970	52	394	3489	3541	1.682	2660	829	2705	836	0
5	9	4	"aceF"	"STM0153"	2950	19820	90	11265	10450	3149	67	241	883	100	100	0	1054	1033	275	105	129	109	100	100	0	11.800	11.189	11.517	11.136	1.167	11.316	0.974	52	402	12147	11311	3.561	11198	949	10383	928	0
5	10	4	"yacE"	"STM0140"	3130	19810	90	900	912	167	64	217	857	44	0	0	853	847	122	103	133	118	100	100	0	1.115	1.140	1.144	1.131	1.223	1.154	0.951	52	402	1586	1592	0.157	836	750	848	744	0
5	11	4	"asnC"	"STM3876"	3310	19810	90	479	481	102	61	80	84	98	98	0	612	616	65	102	117	76	100	100	0	0.820	0.817	0.832	0.785	1.371	0.831	0.921	52	397	928	934	-0.287	418	510	420	514	0
5	12	4	""	"STM3863"	3490	19810	90	592	600	155	61	65	20	100	100	0	828	842	121	102	104	19	100	100	0	0.731	0.728	0.730	0.703	1.255	0.743	0.936	52	388	1257	1279	-0.451	531	726	539	740	0
5	13	4	"truA"	"STM2368"	3670	19810	100	947	919	315	57	62	32	100	100	0	512	508	135	99	103	33	98	97	0	2.155	2.108	2.119	2.097	1.257	2.142	0.944	80	481	1303	1271	1.108	890	413	862	409	0
5	14	4	"yfcE"	"STM2347"	3850	19810	90	688	683	196	57	72	84	100	98	0	450	458	108	101	109	58	100	100	0	1.808	1.754	1.716	1.731	1.317	1.811	0.934	52	390	980	983	0.854	631	349	626	357	0
5	15	4	"nuoM"	"STM2317"	4030	19810	90	1588	1526	347	56	81	109	100	100	0	965	960	168	101	116	70	100	100	0	1.773	1.711	1.694	1.683	1.161	1.756	0.971	52	388	2396	2329	0.826	1532	864	1470	859	0
5	16	4	"menE"	"STM2305"	4210	19810	100	1314	1260	294	55	87	175	100	97	0	1251	1167	268	103	133	221	97	95	0	1.097	1.133	1.111	1.166	1.367	1.127	0.965	80	463	2407	2269	0.133	1259	1148	1205	1064	0
5	17	4	""	"STM2289"	4380	19800	90	252	257	78	54	61	32	100	94	0	746	721	162	102	118	97	100	100	0	0.307	0.328	0.319	0.312	1.335	0.329	0.904	52	380	842	822	-1.702	198	644	203	619	0
5	18	4	"nupC"	"STM2409"	4570	19800	100	1193	1150	327	54	59	29	100	98	0	1003	941	240	101	114	88	98	97	0	1.263	1.305	1.294	1.275	1.337	1.312	0.967	80	469	2041	1936	0.337	1139	902	1096	840	0
5	19	4	"ybdN"	"STM0605"	4740	19800	90	225	222	60	53	57	17	100	98	0	808	801	160	101	105	20	100	100	0	0.243	0.241	0.235	0.227	1.385	0.232	0.853	52	386	879	869	-2.039	172	707	169	700	0
5	20	4	"gabP"	"STM2793"	4930	19800	100	257	256	69	51	54	16	98	98	0	1480	1346	323	100	104	23	100	100	0	0.149	0.165	0.163	0.159	1.427	0.162	0.907	80	459	1586	1451	-2.744	206	1380	205	1246	0
5	21	4	"srlE"	"STM2833"	5100	19800	100	272	275	92	52	53	16	97	97	0	759	757	218	101	104	21	100	100	0	0.334	0.340	0.330	0.332	1.347	0.344	0.915	80	437	878	879	-1.581	220	658	223	656	0
5	22	4	"hypB"	"STM2855"	5260	19790	90	444	464	153	52	57	27	100	100	0	503	507	116	102	106	34	100	100	0	0.978	1.017	1.014	0.989	1.215	1.043	0.941	52	367	793	817	-0.033	392	401	412	405	0
5	23	4	"yqaA"	"STM2819"	5450	19790	90	508	541	126	50	55	27	100	100	0	322	334	67	100	102	27	100	100	0	2.063	2.098	2.144	2.115	1.217	2.114	0.922	52	402	680	725	1.045	458	222	491	234	0
5	24	4	"ygaA"	"STM2839"	5640	19800	100	333	352	152	49	53	31	100	98	0	318	328	99	98	100	17	100	100	0	1.291	1.317	1.317	1.296	1.372	1.405	0.882	80	502	504	533	0.368	284	220	303	230	0
5	1	5	""	"STM1791"	1550	20020	90	348	351	88	62	67	23	100	100	0	1253	1174	252	100	104	26	100	100	0	0.248	0.269	0.261	0.266	1.296	0.258	0.876	52	392	1439	1363	-2.011	286	1153	289	1074	0
5	2	5	""	"STM1787"	1720	20020	80	395	393	115	62	67	24	100	100	0	1395	1409	266	101	105	27	100	100	0	0.257	0.253	0.241	0.243	1.341	0.249	0.872	52	328	1627	1639	-1.958	333	1294	331	1308	0
5	3	5	"yciI"	"STM1738"	1900	20010	80	236	243	82	65	68	21	98	92	0	334	320	96	101	103	16	94	94	0	0.734	0.813	0.799	0.790	1.580	0.803	0.853	52	328	404	397	-0.446	171	233	178	219	0
5	4	5	"yciN"	"STM1715"	2070	20010	90	204	198	49	65	70	21	100	94	0	295	274	66	101	104	19	94	94	0	0.716	0.769	0.756	0.753	1.442	0.748	0.810	52	371	333	306	-0.481	139	194	133	173	0
5	5	5	"kduD"	"STM3017"	2260	20000	90	267	255	98	66	70	23	100	90	0	725	695	232	102	104	17	100	98	0	0.323	0.319	0.314	0.305	1.648	0.315	0.823	52	394	824	782	-1.632	201	623	189	593	0
5	6	5	"ppdB"	"STM2999"	2430	20000	80	240	254	99	64	66	17	98	96	0	783	704	234	102	105	19	96	96	0	0.258	0.316	0.300	0.297	1.459	0.309	0.833	52	328	857	792	-1.952	176	681	190	602	0
5	7	5	"rbn"	"STM4027"	2600	20000	90	807	800	246	63	69	23	100	100	0	751	739	172	101	103	18	100	100	0	1.145	1.155	1.142	1.122	1.210	1.186	0.953	52	388	1394	1375	0.195	744	650	737	638	0
5	8	5	""	"STM0870"	2780	20000	80	457	465	143	63	69	30	100	100	0	785	795	207	100	106	50	100	100	0	0.575	0.578	0.570	0.564	1.275	0.580	0.922	52	328	1079	1097	-0.798	394	685	402	695	0
5	9	5	"ybhP"	"STM0813"	2950	20000	90	141	228	587	60	66	30	94	76	0	544	563	159	103	108	46	100	100	0	0.184	0.365	0.186	0.192	1.748	4.207	0.255	52	379	522	628	-2.445	81	441	168	460	0
5	10	5	"ybgR"	"STM0758"	3130	20000	90	296	313	86	61	65	23	100	100	0	690	678	123	104	109	33	100	100	0	0.401	0.439	0.412	0.424	1.321	0.427	0.863	52	329	821	826	-1.318	235	586	252	574	0
5	11	5	"fldA"	"STM0694"	3320	20000	100	1464	1458	535	61	70	32	100	98	0	449	427	120	100	104	30	98	98	0	4.020	4.272	4.346	4.095	1.436	4.387	0.952	80	457	1752	1724	2.007	1403	349	1397	327	0
5	12	5	"gltJ"	"STM0664"	3480	19990	90	248	260	73	62	72	34	100	98	0	454	478	124	103	108	30	100	100	0	0.530	0.528	0.531	0.519	1.295	0.504	0.813	52	376	537	573	-0.916	186	351	198	375	0
5	13	5	"yljA"	"STM0944"	3680	20000	90	552	505	141	60	62	18	100	100	0	373	357	86	101	103	15	98	98	0	1.809	1.738	1.811	1.767	1.287	1.769	0.928	52	392	764	701	0.855	492	272	445	256	0
5	14	5	"orfB"	"STM0930"	3870	19990	90	379	350	125	58	62	22	96	92	0	356	335	112	101	102	18	92	92	0	1.259	1.248	1.254	1.199	1.463	1.220	0.922	52	381	576	526	0.332	321	255	292	234	0
5	15	5	""	"STM4317"	4030	19990	90	444	442	121	57	61	22	100	100	0	294	294	61	100	103	18	100	100	0	1.995	1.985	1.993	2.005	1.247	2.046	0.922	52	364	581	579	0.996	387	194	385	194	0
5	16	5	"amiB"	"STM4358"	4200	19990	90	904	877	217	55	85	180	100	98	0	746	703	137	102	133	242	98	78	0	1.318	1.368	1.360	1.355	1.156	1.195	0.891	52	373	1493	1423	0.399	849	644	822	601	0
5	17	5	"hflC"	"STM4364"	4380	19980	90	4646	4518	765	57	77	66	100	100	0	738	740	101	102	106	28	100	100	0	7.215	6.992	7.057	6.953	1.121	7.033	0.979	52	396	5225	5099	2.851	4589	636	4461	638	0
5	18	5	"yjfH"	"STM4369"	4560	19990	90	416	399	92	54	70	52	100	98	0	477	456	83	104	106	17	100	100	0	0.971	0.980	1.004	0.972	1.246	0.998	0.913	52	386	735	697	-0.043	362	373	345	352	0
5	19	5	"kbl"	"STM3709"	4750	19990	90	1212	1236	228	54	60	43	100	100	0	612	606	91	102	104	22	100	100	0	2.271	2.345	2.258	2.347	1.181	2.393	0.958	52	377	1668	1686	1.183	1158	510	1182	504	0
5	20	5	"gpsA"	"STM3700"	4910	19980	90	1936	2058	485	56	70	59	100	100	0	422	446	87	101	104	21	100	100	0	5.857	5.803	5.891	5.815	1.104	5.814	0.967	52	372	2201	2347	2.550	1880	321	2002	345	0
5	21	5	""	"STM3657"	5110	19980	90	112	112	33	51	57	23	88	61	0	253	247	44	102	103	14	100	100	0	0.404	0.421	0.394	0.381	1.592	0.435	0.741	52	363	212	206	-1.308	61	151	61	145	0
5	22	5	"dppA"	"STM3630"	5270	19980	90	728	740	167	49	51	14	100	100	0	580	579	114	100	100	14	100	100	0	1.415	1.443	1.449	1.441	1.136	1.442	0.969	52	370	1159	1170	0.500	679	480	691	479	0
5	23	5	"bcsC"	"STM3617"	5450	19970	90	306	299	66	49	53	23	100	100	0	620	612	108	99	101	37	100	100	0	0.493	0.487	0.484	0.480	1.186	0.482	0.937	52	380	778	763	-1.020	257	521	250	513	0
5	24	5	""	"STM3602"	5620	19970	90	167	169	37	49	53	24	100	98	0	610	611	90	100	106	43	100	100	0	0.231	0.235	0.233	0.227	1.357	0.231	0.845	52	374	628	631	-2.112	118	510	120	511	0
5	1	6	"yraL"	"STM3263"	1550	20190	90	736	697	206	63	67	20	100	100	0	1048	988	218	98	98	13	100	100	0	0.708	0.712	0.695	0.694	1.235	0.730	0.940	52	386	1623	1524	-0.497	673	950	634	890	0
5	2	6	"tdcB"	"STM3244"	1720	20190	90	594	588	114	64	67	18	100	100	0	1255	1251	157	100	101	17	100	100	0	0.459	0.455	0.446	0.449	1.235	0.455	0.914	52	373	1685	1675	-1.124	530	1155	524	1151	0
5	3	6	"yqjH"	"STM3214"	1900	20190	100	1875	1731	625	65	76	76	100	98	0	931	874	273	101	106	34	98	97	0	2.181	2.155	2.161	2.202	1.393	2.208	0.961	80	462	2640	2439	1.125	1810	830	1666	773	0
5	4	6	"icc"	"STM3183"	2080	20180	100	1618	1459	500	65	80	82	100	98	0	784	711	229	100	106	36	98	97	0	2.270	2.282	2.296	2.377	1.361	2.288	0.960	80	452	2237	2005	1.183	1553	684	1394	611	0
5	5	6	"hybA"	"STM3149"	2260	20180	90	356	352	133	67	77	50	98	90	0	791	779	304	101	117	81	100	96	0	0.419	0.420	0.397	0.417	1.582	0.413	0.877	52	389	979	963	-1.256	289	690	285	678	0
5	6	6	""	"STM3141"	2440	20190	90	257	279	108	66	74	38	98	90	0	665	626	211	102	121	85	92	90	0	0.339	0.406	0.409	0.426	1.655	0.399	0.817	52	369	754	737	-1.560	191	563	213	524	0
5	7	6	"uup"	"STM1062"	2590	20180	90	1273	1249	379	66	95	157	100	98	0	1101	1104	316	101	127	129	100	100	0	1.207	1.179	1.188	1.164	1.213	1.218	0.960	52	369	2207	2186	0.271	1207	1000	1183	1003	0
5	8	6	"helD"	"STM1075"	2790	20180	100	1227	1173	419	65	88	138	98	95	0	1547	1448	477	102	119	106	98	95	0	0.804	0.823	0.800	0.822	1.279	0.830	0.975	80	468	2607	2454	-0.314	1162	1445	1108	1346	0
5	9	6	"hpaD"	"STM1103"	2960	20170	90	261	268	50	63	68	23	100	100	0	913	902	118	103	106	21	100	100	0	0.244	0.257	0.246	0.252	1.254	0.249	0.863	52	286	1008	1004	-2.032	198	810	205	799	100
5	10	6	"agp"	"STM1117"	3110	20160	170	356	375	131	60	65	23	100	100	0	795	797	223	101	105	25	100	100	0	0.427	0.453	0.443	0.441	1.258	0.460	0.918	208	954	990	1011	-1.229	296	694	315	696	0
5	11	6	"ymdC"	"STM1148"	3310	20170	90	273	280	66	61	68	36	100	100	0	475	472	83	99	107	47	100	100	0	0.564	0.587	0.578	0.576	1.220	0.637	0.881	52	362	588	592	-0.827	212	376	219	373	0
5	12	6	"ycfN"	"STM1208"	3490	20170	90	376	414	121	58	72	62	100	100	0	404	435	114	102	116	73	100	100	0	1.053	1.069	1.082	1.070	1.202	1.039	0.920	52	389	620	689	0.074	318	302	356	333	0
5	13	6	"mopA"	"STM4330"	3680	20170	100	45223	41539	12478	59	91	162	100	100	0	600	568	133	101	108	55	100	97	0	90.509	88.822	86.859	81.614	1.255	90.119	0.974	80	460	45663	41947	6.500	45164	499	41480	467	0
5	14	6	"rstA"	"STM1475"	3850	20160	90	952	895	235	61	94	172	100	96	0	712	675	140	100	103	24	100	100	0	1.456	1.450	1.417	1.435	1.172	1.493	0.924	52	380	1503	1409	0.542	891	612	834	575	0
5	15	6	"speG"	"STM1502"	4030	20160	90	1006	937	250	58	80	110	100	96	0	547	506	119	101	111	52	98	96	0	2.126	2.170	2.165	2.207	1.259	2.201	0.957	52	380	1394	1284	1.088	948	446	879	405	0
5	16	6	"smf"	"STM3405"	4200	20160	90	682	675	119	56	80	109	100	100	0	1092	1080	150	102	116	63	100	100	0	0.632	0.633	0.627	0.628	1.213	0.618	0.934	52	373	1616	1597	-0.661	626	990	619	978	0
5	17	6	"rplO"	"STM3421"	4380	20160	90	12028	11329	2773	56	107	195	100	100	0	188	187	26	102	108	42	92	55	0	139.209	132.624	96.537	94.823	1.049	138.617	0.799	52	402	12058	11358	7.121	11972	86	11273	85	0
5	18	6	"yheL"	"STM3449"	4570	20150	90	406	385	135	55	99	172	84	55	0	253	249	48	102	103	19	100	100	0	2.325	2.245	2.161	2.150	1.328	2.518	0.848	52	376	502	477	1.217	351	151	330	147	0
5	19	6	""	"STM3601"	4730	20150	90	204	203	48	54	61	48	98	92	0	731	740	124	104	112	37	100	100	0	0.239	0.234	0.220	0.226	1.303	0.227	0.748	52	371	777	785	-2.064	150	627	149	636	0
5	20	6	"yhjK"	"STM3615"	4910	20150	90	629	595	163	53	61	38	100	100	0	1374	1261	249	104	122	86	100	100	0	0.454	0.468	0.461	0.455	1.208	0.483	0.959	52	388	1846	1699	-1.141	576	1270	542	1157	0
5	21	6	"yhjS"	"STM3622"	5100	20150	100	748	739	96	52	64	58	100	100	0	1190	1164	119	102	124	104	100	100	0	0.640	0.647	0.644	0.645	1.147	0.644	0.966	80	461	1784	1749	-0.645	696	1088	687	1062	0
5	22	6	""	"STM3631"	5280	20150	100	297	291	68	51	60	53	97	95	0	1200	1169	172	101	117	85	100	100	0	0.224	0.225	0.224	0.211	1.440	0.223	0.894	80	420	1345	1308	-2.159	246	1099	240	1068	0
5	23	6	"yiaF"	"STM3647"	5450	20150	100	1298	1291	340	50	56	22	100	100	0	433	436	87	101	103	19	100	100	0	3.759	3.704	3.758	3.645	1.201	3.796	0.961	80	448	1580	1576	1.910	1248	332	1241	335	0
5	24	6	"glyS"	"STM3655"	5650	20150	100	7049	6036	2286	52	62	43	100	100	0	1110	965	333	99	101	14	98	97	0	6.921	6.910	6.943	7.113	1.330	6.926	0.984	80	474	8008	6850	2.791	6997	1011	5984	866	0
5	1	7	""	"STM3834"	1540	20370	90	645	599	171	63	67	21	100	100	0	1222	1194	156	98	101	21	100	100	0	0.518	0.489	0.503	0.463	1.366	0.494	0.893	52	378	1706	1632	-0.950	582	1124	536	1096	0
5	2	7	"yidC"	"STM3842"	1700	20370	90	2222	2192	517	68	112	298	100	100	0	422	420	102	98	104	34	100	100	0	6.648	6.596	6.800	6.692	1.199	6.994	0.891	52	380	2478	2446	2.733	2154	324	2124	322	0
5	3	7	""	"STM3845"	1900	20370	90	436	464	151	66	95	230	92	21	0	1067	1078	129	100	108	50	100	100	0	0.383	0.407	0.377	0.386	1.410	0.398	0.791	52	380	1337	1376	-1.386	370	967	398	978	0
5	4	7	"phoU"	"STM3853"	2070	20360	90	2020	2026	590	67	90	144	100	98	0	789	789	150	101	113	67	100	100	0	2.839	2.847	2.857	2.760	1.248	3.036	0.936	52	366	2641	2647	1.505	1953	688	1959	688	0
5	5	7	"pstS"	"STM3857"	2240	20360	90	12149	11290	2671	70	140	234	100	100	0	1134	1101	188	101	109	49	100	100	0	11.693	11.220	11.427	10.951	1.213	11.629	0.961	52	389	13112	12220	3.548	12079	1033	11220	1000	0
5	6	7	"atpA"	"STM3867"	2450	20360	90	22371	19600	7634	68	457	2088	96	92	0	921	838	256	103	120	96	96	90	0	27.265	26.574	27.244	25.232	1.498	27.015	0.952	52	350	23121	20267	4.769	22303	818	19532	735	0
5	7	7	"aceE"	"STM0152"	2600	20360	100	24707	23311	7241	68	300	871	98	98	0	1601	1527	419	101	118	80	98	98	0	16.426	16.299	16.531	15.624	1.610	16.782	0.955	80	428	26139	24669	4.038	24639	1500	23243	1426	0
5	8	7	""	"STM0159"	2780	20350	90	342	336	76	64	297	920	0	0	0	702	689	111	103	121	73	100	100	0	0.464	0.464	0.481	0.454	1.325	3.194	0.098	52	365	877	858	-1.107	278	599	272	586	0
5	9	7	"cueO"	"STM0168"	2960	20350	90	321	318	118	60	64	20	100	100	0	602	605	168	99	102	18	100	100	0	0.519	0.510	0.493	0.476	1.343	0.524	0.887	52	388	764	764	-0.947	261	503	258	506	0
5	10	7	"yadH"	"STM0173"	3130	20350	90	460	454	84	58	62	21	100	100	0	720	684	110	98	100	17	100	100	0	0.646	0.676	0.669	0.674	1.251	0.673	0.922	52	351	1024	982	-0.630	402	622	396	586	0
5	11	7	"stiA"	"STM0177"	3310	20350	80	122	131	47	58	61	20	98	76	0	409	425	151	99	101	18	100	100	0	0.206	0.224	0.211	0.205	1.629	0.208	0.630	52	334	374	399	-2.276	64	310	73	326	0
5	12	7	"folK"	"STM0183"	3500	20340	90	398	391	107	57	66	49	100	98	0	471	454	96	100	109	55	100	100	0	0.919	0.944	0.938	0.923	1.307	0.948	0.884	52	388	712	688	-0.122	341	371	334	354	0
5	13	7	""	"STM1585"	3670	20350	90	211	212	74	58	68	50	100	75	0	247	251	49	99	109	57	100	78	0	1.034	1.013	0.944	0.956	1.448	0.972	0.755	52	375	301	306	0.048	153	148	154	152	0
5	14	7	"srfA"	"STM1593"	3850	20350	80	391	389	121	58	61	19	100	100	0	471	463	128	98	100	17	100	100	0	0.893	0.907	0.895	0.909	1.432	0.913	0.879	52	328	706	696	-0.164	333	373	331	365	0
5	15	7	"ydcR"	"STM1598"	4020	20340	90	423	462	189	56	60	23	100	100	0	490	573	213	100	102	17	100	100	0	0.941	0.858	0.869	0.854	1.292	0.823	0.875	52	388	757	879	-0.088	367	390	406	473	0
5	16	7	"ydcN"	"STM1605"	4210	20330	90	307	285	113	55	57	18	98	94	0	512	482	142	99	101	16	100	98	0	0.610	0.601	0.596	0.557	1.600	0.631	0.907	52	388	665	613	-0.713	252	413	230	383	0
5	17	7	""	"STM1613"	4380	20340	80	86	90	25	54	56	16	82	46	0	283	284	53	98	99	11	100	100	0	0.173	0.194	0.173	0.172	2.058	0.181	0.361	52	328	217	222	-2.531	32	185	36	186	0
5	18	7	""	"STM1620"	4570	20340	90	246	248	65	51	54	14	100	100	0	952	894	228	98	100	20	98	98	0	0.228	0.247	0.248	0.251	1.564	0.238	0.876	52	401	1049	993	-2.131	195	854	197	796	0
5	19	7	""	"STM1786"	4750	20340	80	166	169	42	51	53	14	98	98	0	784	739	198	101	104	23	100	100	0	0.168	0.185	0.177	0.187	1.464	0.176	0.823	52	313	798	756	-2.570	115	683	118	638	0
5	20	7	"treA"	"STM1796"	4920	20340	100	541	520	145	51	53	19	100	100	0	1279	1226	312	101	105	39	100	100	0	0.416	0.417	0.410	0.409	1.370	0.412	0.938	80	427	1668	1594	-1.265	490	1178	469	1125	0
5	21	7	"fadR"	"STM1805"	5080	20330	90	674	657	143	53	64	52	100	100	0	631	605	107	102	113	46	100	100	0	1.174	1.201	1.203	1.184	1.216	1.225	0.954	52	364	1150	1107	0.231	621	529	604	503	0
5	22	7	"ycgL"	"STM1813"	5270	20320	90	187	189	40	52	60	40	100	92	0	245	249	37	102	108	40	100	96	0	0.944	0.932	0.991	0.928	1.406	0.940	0.800	52	392	278	284	-0.083	135	143	137	147	0
5	23	7	""	"STM1827"	5460	20320	90	305	310	56	51	56	27	100	100	0	1159	1201	175	101	122	111	100	100	0	0.240	0.235	0.232	0.232	1.227	0.228	0.916	52	370	1312	1359	-2.058	254	1058	259	1100	0
5	24	7	"manZ"	"STM1832"	5620	20320	90	2625	2617	430	54	63	43	100	100	0	670	670	92	100	121	111	100	100	0	4.511	4.496	4.482	4.478	1.148	4.764	0.852	52	373	3141	3133	2.173	2571	570	2563	570	0
5	1	8	""	"STM2357"	1540	20540	80	261	281	124	64	67	16	100	100	0	513	550	226	98	101	45	100	98	0	0.475	0.480	0.479	0.456	1.714	0.476	0.859	52	322	612	669	-1.075	197	415	217	452	0
5	2	8	""	"STM2361"	1710	20540	90	333	314	93	65	68	25	98	98	0	815	815	212	99	103	43	100	100	0	0.374	0.348	0.351	0.343	1.291	0.346	0.890	52	381	984	965	-1.418	268	716	249	716	0
5	3	8	"dedA"	"STM2367"	1890	20540	90	1056	1011	206	66	69	24	100	100	0	638	601	106	100	101	15	100	100	0	1.840	1.886	1.880	1.884	1.165	1.924	0.963	52	382	1528	1446	0.880	990	538	945	501	0
5	4	8	""	"STM2376"	2070	20530	90	283	273	69	66	71	35	100	96	0	774	765	155	102	103	17	100	100	0	0.323	0.312	0.326	0.301	1.324	0.306	0.867	52	400	889	870	-1.631	217	672	207	663	0
5	5	8	"yfcL"	"STM2380"	2260	20530	90	212	210	63	63	72	65	86	63	0	336	324	92	101	106	30	96	92	0	0.634	0.659	0.614	0.637	1.441	0.634	0.803	52	397	384	370	-0.657	149	235	147	223	0
5	6	8	"yfcY"	"STM2389"	2440	20530	90	354	338	108	63	90	433	3	0	0	1150	1080	266	101	106	29	100	100	0	0.277	0.281	0.265	0.264	1.338	0.287	0.895	52	391	1340	1254	-1.850	291	1049	275	979	0
5	7	8	""	"STM2594"	2620	20530	80	197	218	117	62	66	22	90	88	0	619	654	271	100	101	13	100	100	0	0.260	0.282	0.259	0.236	1.815	0.306	0.847	52	310	654	710	-1.943	135	519	156	554	0
5	8	8	""	"STM2598"	2780	20520	90	176	171	64	59	62	17	86	84	0	575	496	175	100	105	27	98	94	0	0.246	0.283	0.281	0.286	1.839	0.283	0.774	52	371	592	508	-2.021	117	475	112	396	0
5	9	8	""	"STM2603"	2950	20530	90	151	153	39	60	61	15	100	94	0	509	506	130	100	105	27	100	100	0	0.222	0.229	0.219	0.219	1.480	0.223	0.782	52	381	500	499	-2.168	91	409	93	406	0
5	10	8	""	"STM2607"	3130	20520	90	93	96	27	58	60	14	82	61	0	235	236	37	101	103	16	100	100	0	0.261	0.281	0.289	0.233	2.255	0.258	0.438	52	380	169	173	-1.937	35	134	38	135	0
5	11	8	""	"STM1028"	3300	20520	90	179	184	52	58	60	16	100	96	0	606	603	139	103	104	16	100	100	0	0.241	0.252	0.251	0.240	1.362	0.259	0.797	52	387	624	626	-2.056	121	503	126	500	0
5	12	8	""	"STM2617"	3500	20520	90	232	223	64	57	62	22	100	98	0	946	871	190	101	108	64	100	100	0	0.207	0.216	0.222	0.203	1.365	0.215	0.870	52	387	1020	936	-2.272	175	845	166	770	0
5	13	8	"yrbD"	"STM3311"	3660	20520	90	1332	1276	258	59	65	29	100	100	0	722	717	115	100	109	66	100	100	0	2.047	1.972	1.999	1.955	1.222	2.018	0.940	52	366	1895	1834	1.033	1273	622	1217	617	0
5	14	8	"yhbN"	"STM3318"	3840	20520	90	1294	1225	359	58	68	33	100	100	0	516	479	126	100	102	16	100	100	0	2.971	3.079	3.082	3.171	1.411	3.107	0.940	52	395	1652	1546	1.571	1236	416	1167	379	0
5	15	8	""	"STM3333"	4030	20520	100	1299	1260	298	59	80	115	100	100	0	1187	1183	299	102	107	26	100	98	0	1.143	1.111	1.111	1.161	1.385	1.099	0.965	80	479	2325	2282	0.193	1240	1085	1201	1081	0
5	16	8	"sspA"	"STM3342"	4220	20510	90	2950	2699	1076	60	94	136	100	98	0	488	459	136	102	109	26	98	98	0	7.487	7.392	7.248	7.425	1.553	7.588	0.955	52	381	3276	2996	2.904	2890	386	2639	357	0
5	17	8	"yhcM"	"STM3346"	4390	20520	100	1080	1100	259	57	81	71	100	100	0	968	980	250	101	112	46	97	96	0	1.180	1.187	1.181	1.261	1.394	1.165	0.960	80	430	1890	1922	0.239	1023	867	1043	879	0
5	18	8	""	"STM3356"	4560	20510	90	105	106	30	55	70	54	48	1	0	403	389	99	99	111	50	100	96	0	0.164	0.176	0.163	0.162	1.705	0.233	0.287	52	358	354	341	-2.604	50	304	51	290	0
5	19	8	""	"STM0761"	4740	20510	100	170	167	51	54	57	20	96	92	0	612	562	176	99	101	16	98	98	0	0.226	0.244	0.238	0.248	1.679	0.230	0.779	80	452	629	576	-2.145	116	513	113	463	0
5	20	8	""	"STM0765"	4930	20510	100	153	156	60	52	54	15	92	85	0	976	839	329	101	106	22	100	97	0	0.115	0.141	0.129	0.135	1.724	0.137	0.785	80	418	976	842	-3.115	101	875	104	738	0
5	21	8	"galM"	"STM0773"	5100	20510	100	1638	1603	449	52	63	46	98	98	0	802	788	170	99	107	30	100	100	0	2.256	2.251	2.269	2.121	1.398	2.325	0.961	80	419	2289	2240	1.174	1586	703	1551	689	0
5	22	8	"modA"	"STM0781"	5270	20510	100	995	972	277	52	64	37	100	98	0	663	660	159	101	107	24	100	98	0	1.678	1.646	1.663	1.625	1.411	1.673	0.949	80	448	1505	1479	0.747	943	562	920	559	0
5	23	8	"hutI"	"STM0787"	5460	20510	100	656	634	216	51	58	24	100	98	0	873	843	256	100	108	36	100	100	0	0.783	0.785	0.797	0.770	1.350	0.786	0.958	80	448	1378	1326	-0.354	605	773	583	743	0
5	24	8	"hutU"	"STM0790"	5630	20500	90	202	207	54	49	54	19	100	100	0	604	597	142	98	101	22	100	100	0	0.302	0.317	0.299	0.315	1.333	0.309	0.873	52	380	659	657	-1.726	153	506	158	499	0
5	1	9	""	"STM0902"	1550	20710	90	370	361	94	63	66	18	100	100	0	1719	1645	375	99	101	16	100	100	0	0.190	0.193	0.189	0.188	1.281	0.191	0.911	52	385	1927	1844	-2.400	307	1620	298	1546	0
5	2	9	""	"STM0906"	1710	20720	80	124	131	34	63	65	19	96	82	0	359	373	74	101	104	16	100	100	0	0.236	0.250	0.241	0.234	1.549	0.246	0.625	52	321	319	340	-2.080	61	258	68	272	0
5	3	9	""	"STM0912"	1900	20710	90	531	518	148	63	65	18	100	100	0	2710	2557	505	99	102	16	100	100	0	0.179	0.185	0.179	0.176	1.294	0.186	0.936	52	394	3079	2913	-2.480	468	2611	455	2458	0
5	4	9	""	"STM0917"	2070	20720	80	134	146	48	64	66	17	94	86	0	578	579	87	102	105	17	100	100	0	0.147	0.172	0.145	0.143	1.942	0.171	0.572	52	328	546	559	-2.766	70	476	82	477	0
5	5	9	""	"STM0921"	2240	20710	90	171	183	58	65	66	18	98	98	0	810	869	264	101	106	34	100	100	0	0.150	0.154	0.145	0.148	1.482	0.156	0.768	52	396	815	886	-2.742	106	709	118	768	0
5	6	9	""	"STM0925"	2430	20700	70	78	81	23	60	65	19	37	15	0	218	216	45	99	101	15	100	100	0	0.151	0.179	0.211	0.186	2.001	0.133	0.080	32	236	137	138	-2.725	18	119	21	117	0
5	7	9	""	"STM4205"	2600	20700	90	415	418	123	63	68	25	98	98	0	1211	1170	260	100	112	69	100	100	0	0.317	0.332	0.325	0.314	1.434	0.327	0.900	52	404	1463	1425	-1.658	352	1111	355	1070	0
5	8	9	""	"STM4209"	2790	20710	90	100	108	34	60	65	25	76	32	0	258	264	37	100	113	72	100	76	0	0.253	0.293	0.261	0.224	2.252	0.277	0.413	52	375	198	212	-1.982	40	158	48	164	0
5	9	9	""	"STM4213"	2950	20710	100	561	521	184	63	65	18	97	97	0	1716	1531	432	101	111	46	100	100	0	0.308	0.320	0.311	0.298	1.392	0.325	0.924	80	440	2113	1888	-1.697	498	1615	458	1430	0
5	10	9	""	"STM4218"	3130	20700	90	106	120	45	60	64	19	92	61	0	316	348	124	103	116	50	100	98	0	0.216	0.245	0.221	0.208	1.823	0.249	0.628	52	382	259	305	-2.211	46	213	60	245	0
5	11	9	"yjbF"	"STM4223"	3300	20700	90	163	187	96	59	62	18	98	92	0	450	535	310	102	110	49	100	100	0	0.299	0.296	0.286	0.279	1.538	0.288	0.860	52	388	452	561	-1.743	104	348	128	433	0
5	12	9	"yjbN"	"STM4243"	3480	20700	90	305	302	75	58	61	20	100	100	0	388	382	71	100	107	47	100	100	0	0.858	0.865	0.816	0.841	1.310	0.864	0.847	52	391	535	526	-0.222	247	288	244	282	0
5	13	9	""	"STM1009"	3670	20700	100	606	549	222	58	61	18	96	92	0	2967	2604	1015	100	105	50	100	97	0	0.191	0.196	0.191	0.183	1.448	0.196	0.952	80	480	3415	2995	-2.387	548	2867	491	2504	100
5	14	9	""	"STM1866"	3850	20700	70	104	110	26	56	60	21	96	56	0	192	193	30	101	103	19	100	96	0	0.527	0.587	0.669	0.546	1.880	0.582	0.453	32	236	139	146	-0.923	48	91	54	92	0
5	15	9	"hisP"	"STM2351"	4010	20690	90	672	655	152	58	72	66	100	100	0	860	827	162	100	116	76	100	100	0	0.808	0.821	0.801	0.816	1.153	0.837	0.962	52	377	1374	1324	-0.308	614	760	597	727	0
5	16	9	"flgL"	"STM1184"	4200	20700	100	1801	1674	541	58	73	72	100	98	0	787	737	197	100	114	68	98	93	0	2.537	2.537	2.558	2.539	1.286	2.611	0.967	80	481	2430	2253	1.343	1743	687	1616	637	0
5	17	9	"nrdA"	"STM2277"	4390	20690	100	4532	4062	1475	56	71	49	100	100	0	1310	1167	376	101	104	21	100	100	0	3.702	3.758	3.801	3.792	1.281	3.802	0.984	80	440	5685	5072	1.888	4476	1209	4006	1066	0
5	18	9	"envF"	"STM1240"	4570	20690	100	220	204	72	54	68	49	90	76	0	613	568	165	100	107	37	100	97	0	0.324	0.321	0.332	0.303	1.570	0.319	0.661	80	442	679	618	-1.628	166	513	150	468	0
5	19	9	"nrfA"	"STM4277"	4750	20690	100	212	215	57	52	57	24	98	96	0	1059	1097	315	99	109	41	100	100	0	0.167	0.163	0.163	0.159	1.341	0.155	0.854	80	432	1120	1161	-2.585	160	960	163	998	0
5	20	9	"araH"	"STM1931"	4920	20680	90	95	111	62	50	53	14	92	73	0	258	328	207	98	103	26	100	100	0	0.281	0.265	0.265	0.236	1.886	0.270	0.795	52	356	205	291	-1.830	45	160	61	230	0
5	21	9	"yecM"	"STM1908"	5090	20680	90	233	250	86	51	53	14	100	100	0	462	477	121	99	100	13	100	100	0	0.501	0.526	0.524	0.514	1.222	0.541	0.927	52	373	545	577	-0.996	182	363	199	378	0
5	22	9	"yecO"	"STM1905"	5270	20680	90	565	554	131	53	56	18	100	100	0	543	557	120	102	103	15	100	100	0	1.161	1.101	1.124	1.088	1.244	1.093	0.943	52	372	953	956	0.215	512	441	501	455	0
5	23	9	""	"STM1669"	5450	20680	100	261	261	73	52	60	30	96	95	0	1454	1363	284	101	137	161	100	97	0	0.154	0.166	0.164	0.152	1.516	0.165	0.898	80	428	1562	1471	-2.695	209	1353	209	1262	0
5	24	9	"yicM"	"STM3776"	5610	20670	90	518	507	136	54	70	56	100	100	0	908	863	200	103	165	192	100	92	0	0.576	0.596	0.597	0.591	1.176	0.520	0.818	52	371	1269	1213	-0.795	464	805	453	760	0
5	1	10	"yafK"	"STM0312"	1540	20910	90	485	511	164	63	67	21	100	100	0	505	510	134	96	98	11	100	100	0	1.032	1.082	1.046	1.091	1.269	1.100	0.934	52	385	831	862	0.045	422	409	448	414	0
5	2	10	"proB"	"STM0321"	1720	20900	100	2883	2623	1062	64	72	35	100	98	0	1280	1189	396	99	102	22	100	98	0	2.387	2.348	2.414	2.202	1.675	2.437	0.958	80	462	4000	3649	1.255	2819	1181	2559	1090	0
5	3	10	""	"STM0327"	1900	20900	90	93	101	32	63	73	37	34	13	0	258	252	47	98	103	29	100	96	0	0.188	0.247	0.210	0.217	2.137	0.247	0.311	52	394	190	192	-2.415	30	160	38	154	0
5	4	10	""	"STM0332"	2080	20900	90	246	255	67	63	67	22	100	100	0	864	863	181	98	101	23	100	100	0	0.239	0.251	0.248	0.241	1.366	0.252	0.856	52	373	949	957	-2.066	183	766	192	765	0
5	5	10	""	"STM1047"	2240	20890	90	359	366	80	64	66	18	100	100	0	1075	1086	125	99	103	19	100	100	0	0.302	0.306	0.304	0.298	1.229	0.307	0.909	52	372	1271	1289	-1.726	295	976	302	987	0
5	6	10	"pepN"	"STM1057"	2410	20890	90	1478	1423	301	66	77	77	100	100	0	857	846	165	100	107	48	100	100	0	1.865	1.819	1.817	1.818	1.134	1.816	0.950	52	394	2169	2103	0.899	1412	757	1357	746	0
5	7	10	"yeaO"	"STM1277"	2610	20890	80	194	205	64	63	66	18	100	100	0	222	216	51	100	99	11	94	94	0	1.074	1.224	1.159	1.197	1.647	1.261	0.761	52	334	253	258	0.103	131	122	142	116	0
5	8	10	"mipA"	"STM1286"	2780	20880	90	4079	3835	878	63	83	105	100	100	0	732	693	128	100	102	23	100	100	0	6.354	6.361	6.266	6.299	1.173	6.506	0.942	52	374	4648	4365	2.668	4016	632	3772	593	0
5	9	10	"gapA"	"STM1290"	2960	20880	90	9298	8844	2262	70	197	647	100	100	0	467	461	66	102	108	35	100	100	0	25.282	24.440	24.689	23.612	1.252	25.968	0.940	52	380	9593	9133	4.660	9228	365	8774	359	0
5	10	10	"topB"	"STM1298"	3150	20890	100	1760	1681	498	62	160	583	93	83	0	1251	1181	310	100	110	61	98	97	0	1.475	1.498	1.539	1.540	1.398	1.529	0.929	80	469	2849	2700	0.561	1698	1151	1619	1081	0
5	11	10	"astB"	"STM1306"	3310	20880	90	300	303	61	59	73	81	100	90	0	1156	1156	138	102	117	66	100	100	0	0.229	0.231	0.236	0.225	1.295	0.229	0.634	52	354	1295	1298	-2.129	241	1054	244	1054	100
5	12	10	"celF"	"STM1316"	3500	20880	100	734	656	230	58	62	20	100	100	0	1286	1177	329	102	110	32	100	100	0	0.571	0.556	0.571	0.534	1.470	0.571	0.924	80	471	1860	1673	-0.809	676	1184	598	1075	0
5	13	10	"rfbX"	"STM2088"	3670	20870	90	517	491	140	59	64	21	100	100	0	660	629	137	101	110	32	100	100	0	0.819	0.818	0.806	0.802	1.338	0.811	0.862	52	363	1017	960	-0.288	458	559	432	528	0
5	14	10	"rfbB"	"STM2097"	3850	20880	100	2415	2256	628	58	68	33	100	100	0	993	940	216	100	104	20	100	100	0	2.639	2.617	2.658	2.552	1.375	2.729	0.926	80	472	3250	3038	1.400	2357	893	2198	840	0
5	15	10	"wcaD"	"STM2112"	4030	20870	90	250	253	50	58	68	36	100	100	0	1217	1229	139	101	105	23	100	100	0	0.172	0.173	0.172	0.168	1.294	0.162	0.798	52	382	1308	1323	-2.539	192	1116	195	1128	0
5	16	10	"wza"	"STM2118"	4200	20870	90	192	193	44	54	57	15	100	98	0	852	853	129	101	104	20	100	100	0	0.184	0.185	0.170	0.178	1.359	0.174	0.797	52	372	889	891	-2.444	138	751	139	752	0
5	17	10	"yegD"	"STM2125"	4380	20870	90	240	231	67	52	55	14	100	100	0	705	688	124	101	102	15	100	100	0	0.311	0.305	0.290	0.286	1.359	0.308	0.844	52	374	792	766	-1.684	188	604	179	587	0
5	18	10	""	"STM2135"	4560	20870	100	341	329	87	53	55	15	100	98	0	1340	1240	306	100	107	32	100	100	0	0.232	0.242	0.243	0.236	1.354	0.237	0.913	80	452	1528	1416	-2.106	288	1240	276	1140	0
5	19	10	""	"STM4057"	4740	20860	90	176	194	85	52	56	19	100	100	0	269	277	92	100	108	35	98	88	0	0.734	0.802	0.777	0.812	1.673	0.812	0.715	52	357	293	319	-0.447	124	169	142	177	0
5	20	10	""	"STM4066"	4910	20870	100	277	267	70	50	52	14	100	100	0	792	739	180	99	100	14	100	100	0	0.328	0.339	0.343	0.340	1.341	0.330	0.884	80	469	920	857	-1.610	227	693	217	640	0
5	21	10	"ydeZ"	"STM4076"	5110	20870	100	159	156	48	49	52	13	100	96	0	750	676	208	98	100	15	100	100	0	0.169	0.185	0.184	0.181	1.506	0.181	0.795	80	446	762	685	-2.567	110	652	107	578	0
5	22	10	"glpX"	"STM4085"	5260	20860	90	593	585	98	52	57	26	100	100	0	638	615	130	100	107	43	100	100	0	1.006	1.035	1.082	1.066	1.424	1.020	0.892	52	360	1079	1048	0.008	541	538	533	515	0
5	23	10	"menA"	"STM4090"	5440	20860	90	566	559	129	52	58	26	100	100	0	440	447	109	100	107	44	100	100	0	1.512	1.461	1.446	1.494	1.284	1.383	0.905	52	382	854	854	0.596	514	340	507	347	0
5	24	10	"metB"	"STM4100"	5630	20860	100	1574	1540	392	51	64	49	100	100	0	891	861	188	99	109	44	100	100	0	1.923	1.954	1.960	1.965	1.239	2.012	0.942	80	502	2315	2251	0.943	1523	792	1489	762	0
5	1	11	""	"STM2986"	1550	21070	90	373	355	104	62	64	16	98	98	0	906	875	161	98	99	12	100	100	0	0.385	0.377	0.367	0.348	1.542	0.389	0.891	52	378	1119	1070	-1.377	311	808	293	777	0
5	2	11	"recD"	"STM2993"	1730	21070	90	1009	939	343	64	67	18	100	100	0	1332	1259	330	98	99	12	100	100	0	0.766	0.754	0.763	0.713	1.293	0.785	0.945	52	374	2179	2036	-0.385	945	1234	875	1161	0
5	3	11	"ygdQ"	"STM3006"	1900	21080	90	613	593	157	66	68	19	100	98	0	792	715	182	98	100	14	100	100	0	0.788	0.854	0.861	0.852	1.192	0.836	0.942	52	366	1241	1144	-0.343	547	694	527	617	0
5	4	11	"araE"	"STM3016"	2070	21070	90	519	490	136	66	70	25	98	98	0	1565	1532	293	99	103	18	100	100	0	0.309	0.296	0.291	0.270	1.687	0.297	0.911	52	375	1919	1857	-1.694	453	1466	424	1433	0
5	5	11	"yohM"	"STM3024"	2250	21070	90	511	517	150	66	70	24	100	100	0	1042	998	230	102	106	22	100	100	0	0.473	0.503	0.475	0.485	1.355	0.506	0.912	52	397	1385	1347	-1.079	445	940	451	896	0
5	6	11	"stdA"	"STM3029"	2430	21060	90	241	234	76	65	71	45	92	88	0	934	938	164	101	105	26	100	100	0	0.211	0.202	0.202	0.184	1.564	0.205	0.812	52	383	1009	1006	-2.243	176	833	169	837	0
5	7	11	""	"STM2691"	2600	21070	90	160	165	46	60	63	18	96	94	0	623	618	170	100	100	14	100	100	0	0.191	0.203	0.193	0.193	1.626	0.193	0.753	52	366	623	623	-2.387	100	523	105	518	0
5	8	11	""	"STM2698"	2780	21060	100	60	64	17	61	65	21	13	3	0	113	113	19	98	99	11	60	37	0	-0.067	0.200	0.871	0.515	3.954	4.666	0.007	80	472	14	18	Error	-1	15	3	15	-75
5	9	11	""	"STM2705"	2960	21060	90	184	175	51	62	66	21	92	86	0	504	534	144	100	100	12	100	100	0	0.302	0.260	0.256	0.235	1.684	0.247	0.768	52	381	526	547	-1.727	122	404	113	434	0
5	10	11	"yjfY"	"STM4389"	3140	21070	80	178	184	56	58	61	16	100	100	0	258	253	63	101	101	14	100	98	0	0.764	0.829	0.759	0.834	1.624	0.791	0.737	52	309	277	278	-0.388	120	157	126	152	0
5	11	11	"thrL"	"STM0001"	3310	21050	100	57	58	17	58	62	20	6	3	0	111	112	14	99	101	16	37	10	0	-0.083	0.000	0.557	0.710	3.199	2.019	0.022	80	462	11	13	Error	-1	12	0	13	-75
5	12	11	""	"STM0270"	3500	21060	90	213	221	42	54	57	17	100	100	0	729	707	141	97	98	12	100	100	0	0.252	0.274	0.283	0.273	1.267	0.262	0.881	52	382	791	777	-1.991	159	632	167	610	0
5	13	11	""	"STM0538"	3670	21050	70	104	110	36	58	60	19	84	56	0	299	290	65	98	102	25	100	100	0	0.229	0.271	0.254	0.245	1.696	0.276	0.542	32	236	247	244	-2.127	46	201	52	192	0
5	14	11	""	"STM0554"	3860	21050	90	85	86	23	55	56	15	75	48	0	286	265	68	96	97	11	100	94	0	0.158	0.183	0.203	0.194	1.932	0.208	0.486	52	371	220	200	-2.663	30	190	31	169	0
5	15	11	""	"STM0567"	4030	21050	90	186	192	62	53	58	24	100	92	0	300	313	92	97	100	26	100	100	0	0.655	0.644	0.673	0.634	1.574	0.624	0.760	52	380	336	355	-0.610	133	203	139	216	0
5	16	11	""	"STM0575"	4210	21050	90	137	147	37	53	57	22	100	96	0	618	606	74	97	100	26	100	100	0	0.161	0.185	0.166	0.173	1.369	0.182	0.741	52	380	605	603	-2.633	84	521	94	509	0
5	17	11	""	"STM0580"	4390	21050	100	322	311	93	54	57	20	100	100	0	424	390	105	99	100	14	100	100	0	0.825	0.883	0.873	0.899	1.363	0.870	0.916	80	462	593	548	-0.278	268	325	257	291	0
5	18	11	"ybdZ"	"STM0587"	4560	21040	80	298	306	149	54	57	15	96	92	0	135	126	35	99	100	14	82	65	0	6.778	9.333	6.906	6.098	2.251	7.255	0.516	52	313	280	279	2.761	244	36	252	27	0
5	19	11	""	"STM2244"	4750	21040	80	58	58	14	50	52	12	38	17	0	151	144	42	95	96	11	82	80	0	0.143	0.163	0.254	0.212	2.435	0.135	0.078	52	328	64	57	-2.807	8	56	8	49	0
5	20	11	"yegT"	"STM2142"	4920	21040	80	84	86	24	50	51	12	86	67	0	326	304	82	97	97	10	96	96	0	0.148	0.174	0.177	0.162	1.931	0.173	0.499	52	315	263	243	-2.752	34	229	36	207	0
5	21	11	"yehU"	"STM2159"	5100	21040	90	235	232	60	49	52	14	100	100	0	650	615	157	97	97	12	100	100	0	0.336	0.353	0.334	0.355	1.525	0.339	0.882	52	372	739	701	-1.572	186	553	183	518	0
5	22	11	"yohC"	"STM2169"	5280	21040	80	111	109	30	48	51	14	94	86	0	402	387	85	96	98	12	98	98	0	0.206	0.210	0.201	0.183	1.799	0.206	0.691	52	320	369	352	-2.280	63	306	61	291	0
5	23	11	"yohI"	"STM2174"	5450	21040	100	224	218	79	48	52	15	96	96	0	609	541	200	98	100	13	97	93	0	0.344	0.384	0.387	0.414	1.690	0.370	0.905	80	452	687	613	-1.538	176	511	170	443	0
5	24	11	"yfhD"	"STM2567"	5630	21030	90	277	281	77	50	51	13	100	100	0	915	876	143	98	101	14	100	100	0	0.278	0.297	0.282	0.283	1.380	0.302	0.891	52	379	1044	1009	-1.848	227	817	231	778	0
5	1	12	"hupA"	"STM4170"	1550	21250	100	1522	1464	750	64	67	18	100	100	0	264	262	93	98	99	12	98	95	0	8.783	8.537	8.916	8.626	1.502	8.614	0.929	80	462	1624	1564	3.135	1458	166	1400	164	0
5	2	12	"hupA"	"STM4170"	1710	21250	90	928	942	391	68	73	24	100	100	0	180	188	52	98	98	12	100	100	0	10.488	9.711	10.590	9.905	1.559	10.086	0.788	52	361	942	964	3.391	860	82	874	90	0
5	3	12	"hilA"	"STM2876"	1910	21250	100	2174	2058	582	67	77	40	100	100	0	1255	1227	358	98	103	23	100	100	0	1.821	1.764	1.826	1.759	1.486	1.786	0.922	80	447	3264	3120	0.865	2107	1157	1991	1129	0
5	4	12	"hilA"	"STM2876"	2080	21240	90	408	454	211	64	75	43	100	96	0	359	352	130	98	103	26	94	92	0	1.318	1.535	1.458	1.473	1.488	1.588	0.920	52	372	605	644	0.398	344	261	390	254	0
5	5	12	"hilC"	"STM2867"	2270	21250	90	1230	1214	365	63	67	20	100	100	0	730	624	231	98	98	12	100	100	0	1.847	2.188	2.131	2.413	1.677	2.149	0.904	52	372	1799	1677	0.885	1167	632	1151	526	0
5	6	12	"hilC"	"STM2867"	2440	21250	100	1153	1083	450	64	68	20	100	100	0	632	556	238	99	99	12	98	98	0	2.043	2.230	2.250	2.486	1.823	2.233	0.885	80	427	1622	1476	1.031	1089	533	1019	457	100
5	7	12	"hns"	"STM1751"	2610	21240	100	1221	1119	480	62	72	64	97	96	0	361	348	105	98	100	18	100	98	0	4.407	4.228	4.314	3.976	1.643	4.505	0.899	80	408	1422	1307	2.140	1159	263	1057	250	0
5	8	12	"hns"	"STM1751"	2770	21240	90	791	849	344	66	82	84	100	96	0	279	300	91	98	102	22	100	98	0	4.006	3.876	3.903	3.838	1.314	3.991	0.926	52	353	906	985	2.002	725	181	783	202	0
5	9	12	"hns"	"STM1751"	2970	21230	90	1217	1143	376	63	66	20	100	100	0	365	350	85	99	99	11	100	98	0	4.338	4.303	4.120	4.358	1.332	4.404	0.948	52	388	1420	1331	2.117	1154	266	1080	251	0
5	10	12	"hilD"	"STM2875"	3150	21230	90	1125	1137	305	59	65	22	100	100	0	483	484	110	99	99	13	100	100	0	2.776	2.800	2.719	2.782	1.194	2.807	0.958	52	373	1450	1463	1.473	1066	384	1078	385	0
5	11	12	"hilD"	"STM2875"	3330	21230	90	712	709	247	58	74	92	100	100	0	336	341	88	98	103	38	100	98	0	2.748	2.679	2.737	2.681	1.202	2.706	0.948	52	376	892	894	1.458	654	238	651	243	0
5	12	12	"stpA"	"STM2799"	3500	21230	90	668	672	212	57	71	91	100	100	0	324	327	57	97	101	37	100	100	0	2.692	2.674	2.553	2.612	1.281	2.874	0.902	52	373	838	845	1.428	611	227	615	230	0
5	13	12	"csrA"	"STM2826"	3680	21230	80	172	179	53	56	58	18	100	96	0	155	161	29	98	98	11	98	92	0	2.035	1.952	1.980	1.989	1.595	2.144	0.671	52	313	173	186	1.025	116	57	123	63	0
5	14	12	"dps"	"STM0831"	3850	21230	100	297	292	87	52	55	15	98	98	0	316	311	68	97	97	11	100	100	0	1.119	1.121	1.063	1.092	1.483	1.128	0.889	80	440	464	454	0.162	245	219	240	214	0
5	15	12	"dps"	"STM0831"	4030	21220	90	470	473	112	53	56	15	100	100	0	471	475	82	98	98	11	100	100	0	1.118	1.114	1.056	1.098	1.232	1.125	0.928	52	373	790	797	0.161	417	373	420	377	0
5	16	12	"dps"	"STM0831"	4210	21220	90	329	339	111	53	56	15	100	100	0	383	383	74	96	97	12	100	100	0	0.962	0.997	0.988	0.956	1.310	1.065	0.896	52	381	563	573	-0.056	276	287	286	287	0
5	17	12	"oxyR"	"STM4125"	4390	21230	90	357	432	337	53	56	20	100	100	0	144	162	61	97	98	12	96	86	0	6.468	5.831	6.473	6.046	1.685	6.238	0.754	52	378	351	444	2.693	304	47	379	65	0
5	18	12	"oxyR"	"STM4125"	4580	21230	90	1214	1190	540	51	53	15	100	100	0	260	249	75	97	97	12	98	98	0	7.135	7.493	7.581	7.887	1.411	7.568	0.934	52	377	1326	1291	2.835	1163	163	1139	152	0
5	19	12	"fur"	"STM0693"	4750	21220	100	733	651	251	50	53	15	100	100	0	393	363	115	97	97	11	98	97	0	2.307	2.259	2.253	2.331	1.638	2.293	0.925	80	430	979	867	1.206	683	296	601	266	0
5	20	12	"fur"	"STM0693"	4930	21220	100	581	565	169	50	53	15	100	100	0	334	328	72	97	98	12	100	100	0	2.241	2.229	2.284	2.219	1.323	2.288	0.919	80	431	768	746	1.164	531	237	515	231	0
5	21	12	"envR"	"STM3389"	5100	21210	90	92	101	32	49	51	15	88	71	0	450	450	82	98	100	17	100	100	0	0.122	0.148	0.143	0.129	1.853	0.141	0.537	52	358	395	404	-3.033	43	352	52	352	0
5	22	12	"envR"	"STM3389"	5280	21220	100	93	97	27	49	51	14	95	76	0	421	399	107	97	98	16	97	96	0	0.136	0.159	0.142	0.150	1.903	0.140	0.566	80	440	368	350	-2.880	44	324	48	302	0
5	23	12	"envR"	"STM3389"	5450	21210	90	86	91	30	49	50	14	84	65	0	443	430	87	98	100	16	100	100	0	0.107	0.127	0.124	0.116	1.797	0.127	0.550	52	356	382	374	-3.221	37	345	42	332	0
5	24	12	"arcB"	"STM3328"	5630	21210	80	109	115	31	50	51	13	98	92	0	203	210	51	98	99	15	100	100	0	0.562	0.580	0.617	0.568	1.560	0.545	0.703	52	334	164	177	-0.832	59	105	65	112	0
5	1	13	"ctrl-10-10ng/ul"	"ctrl-10-10ng/ul"	1540	21430	100	67	71	21	65	70	25	15	5	0	99	99	10	101	105	20	1	0	0	-1.000	-3.000	2.000	1.692	3.789	7.480	0.013	80	452	0	4	Error	2	-2	6	-2	-50
5	2	13	"ctrl-108-10ng/ul"	"ctrl-108-10ng/ul"	1720	21420	100	63	64	16	65	69	22	5	1	0	106	104	12	103	107	20	3	0	0	-0.667	-1.000	1.000	1.130	3.326	0.244	0.000	80	452	1	0	Error	-2	3	-1	1	-50
5	3	13	"ctrl-Y1-10ng/ul"	"ctrl-Y1-10ng/ul"	1890	21420	100	65	68	25	61	65	22	11	5	0	98	98	11	97	98	14	10	1	0	4.000	7.000	1.417	1.522	3.098	100.146	0.000	80	437	5	8	2.000	4	1	7	1	-50
5	4	13	"ctrl-Y3-10ng/ul"	"ctrl-Y3-10ng/ul"	2070	21420	100	65	66	15	64	66	19	13	1	0	103	107	20	96	96	11	38	22	0	0.143	0.182	1.357	1.012	4.017	4.094	0.012	80	442	8	13	-2.807	1	7	2	11	-50
5	5	13	"ctrl-Y5-10ng/ul"	"ctrl-Y5-10ng/ul"	2250	21420	100	60	63	16	63	67	20	6	3	0	98	97	11	96	97	12	13	0	0	-1.500	0.000	1.143	1.176	3.456	43.770	0.000	80	432	-1	1	Error	-3	2	0	1	-50
5	6	13	"EMPTY"	"EMPTY"	2430	21420	100	61	66	21	61	64	19	20	8	0	98	99	10	97	98	12	15	1	0	0.000	2.500	1.667	1.714	3.591	0.011	0.000	80	418	1	7	Error	0	1	5	2	-75
5	7	13	"ctrl-10-50ng/ul"	"ctrl-10-50ng/ul"	2600	21420	100	59	61	16	59	62	18	15	3	0	97	97	12	97	97	12	17	1	0	0.000	100000.000	1.182	0.950	4.093	13.283	0.002	80	408	0	2	Error	0	0	2	0	-50
5	8	13	"ctrl-108-50ng/ul"	"ctrl-108-50ng/ul"	2780	21410	100	57	61	18	60	65	33	6	1	0	92	93	12	97	97	13	12	0	0	0.600	-0.250	1.000	0.959	3.642	0.011	0.000	80	432	-8	-3	-0.737	-3	-5	1	-4	-50
5	9	13	"ctrl-Y1-50ng/ul"	"ctrl-Y1-50ng/ul"	2960	21410	100	56	60	17	59	62	19	17	3	0	92	93	11	97	97	11	10	2	0	0.600	-0.250	1.625	1.102	4.098	0.081	0.004	80	442	-8	-3	-0.737	-3	-5	1	-4	-50
5	10	13	"ctrl-Y3-50ng/ul"	"ctrl-Y3-50ng/ul"	3140	21410	100	55	60	25	57	60	17	17	3	0	100	99	12	98	98	12	17	2	0	-1.000	3.000	1.800	1.406	3.664	66.191	0.000	80	430	0	4	Error	-2	2	3	1	-50
5	11	13	"ctrl-Y5-50ng/ul"	"ctrl-Y5-50ng/ul"	3310	21410	100	58	58	14	57	58	15	15	1	0	98	98	12	98	98	11	15	3	0	100000.000	100000.000	1.063	1.297	2.939	8.629	0.005	80	431	1	1	16.610	1	0	1	0	-50
5	12	13	"EMPTY"	"EMPTY"	3490	21410	100	57	67	78	56	57	14	23	8	0	100	103	30	97	97	11	22	3	0	0.333	1.833	1.500	1.259	2.541	2.208	0.423	80	430	4	17	-1.585	1	3	11	6	-75
5	13	13	"ctrl-10-100ng/ul"	"ctrl-10-100ng/ul"	3670	21400	100	53	53	12	54	56	14	11	1	0	96	96	12	96	96	12	15	1	0	100000.000	100000.000	1.462	1.133	2.742	3.097	0.020	80	432	-1	-1	16.610	-1	0	-1	0	-50
5	14	13	"ctrl-108-100ng/ul"	"ctrl-108-100ng/ul"	3850	21400	100	54	58	19	53	57	17	12	6	0	97	96	12	95	97	12	21	3	0	0.500	5.000	0.833	1.168	4.560	0.041	0.001	80	420	3	6	-1.000	1	2	5	1	-50
5	15	13	"ctrl-Y1-100ng/ul"	"ctrl-Y1-100ng/ul"	4030	21400	100	52	57	19	53	57	17	16	6	0	91	92	11	96	97	12	6	0	0	0.200	-1.000	1.250	1.116	3.428	0.036	0.000	80	440	-6	0	-2.322	-1	-5	4	-4	-50
5	16	13	"ctrl-Y3-100ng/ul"	"ctrl-Y3-100ng/ul"	4200	21400	100	52	55	15	52	55	16	15	3	0	93	94	11	95	96	11	18	0	0	0.000	-3.000	1.182	1.338	3.285	13.862	0.002	80	430	-2	2	Error	0	-2	3	-1	-50
5	17	13	"ctrl-Y5-100ng/ul"	"ctrl-Y5-100ng/ul"	4380	21400	100	50	51	10	52	54	17	5	0	0	98	98	12	96	96	12	16	5	0	-1.000	-0.500	1.000	0.987	3.006	10.903	0.002	80	442	0	1	Error	-2	2	-1	2	-50
5	18	13	"EMPTY"	"EMPTY"	4560	21400	100	47	49	15	50	53	17	10	2	0	94	95	12	96	96	11	17	3	0	1.500	1.000	1.600	1.591	3.782	11.157	0.004	80	436	-5	-2	0.585	-3	-2	-1	-1	-75
5	19	13	"ctrl-10-400ng/ul"	"ctrl-10-400ng/ul"	4740	21390	100	51	53	12	49	52	15	13	2	0	97	97	11	96	96	11	16	2	0	2.000	4.000	1.125	1.214	4.412	0.018	0.000	80	408	3	5	1.000	2	1	4	1	-50
5	20	13	"ctrl-108-400ng/ul"	"ctrl-108-400ng/ul"	4910	21390	100	49	51	14	49	50	14	17	2	0	96	96	11	96	96	11	12	3	0	0.000	100000.000	1.286	1.194	2.981	4.631	0.007	80	409	0	2	Error	0	0	2	0	-50
5	21	13	"ctrl-Y1-400ng/ul"	"ctrl-Y1-400ng/ul"	5090	21390	100	47	50	14	48	50	14	15	2	0	94	95	13	96	96	11	20	3	0	0.500	-2.000	1.556	1.171	3.513	15.853	0.000	80	442	-3	1	-1.000	-1	-2	2	-1	-50
5	22	13	"ctrl-Y3-400ng/ul"	"ctrl-Y3-400ng/ul"	5270	21390	100	51	52	15	49	51	16	12	2	0	95	95	13	96	96	11	17	3	0	-2.000	-3.000	0.981	0.991	3.829	0.011	0.000	80	420	1	2	Error	2	-1	3	-1	-50
5	23	13	"ctrl-Y5-400ng/ul"	"ctrl-Y5-400ng/ul"	5450	21390	100	51	52	13	48	49	12	23	7	0	96	95	10	95	95	11	16	2	0	3.000	100000.000	1.000	1.043	3.715	2.400	0.002	80	430	4	4	1.585	3	1	4	0	-50
5	24	13	"EMPTY"	"EMPTY"	5630	21390	100	50	50	11	48	50	13	16	2	0	98	99	15	95	95	11	30	10	0	0.667	0.500	0.697	0.635	3.456	4.985	0.000	80	462	5	6	-0.585	2	3	2	4	-75
5	1	14	""	"STM4191"	1540	21600	100	70	75	22	68	79	37	11	1	0	122	123	22	100	102	17	60	32	0	0.091	0.304	0.792	0.690	2.955	7.492	0.037	80	506	24	30	-3.459	2	22	7	23	-50
5	2	14	""	"STM4520"	1720	21620	70	72	73	17	69	79	36	0	0	0	160	158	26	100	102	14	96	78	0	0.050	0.069	0.336	0.303	2.075	0.117	0.005	32	230	63	62	-4.322	3	60	4	58	0
5	3	14	""	"STM4239"	1890	21600	50	97	103	23	68	72	27	50	25	0	134	130	17	100	102	14	83	58	0	0.853	1.167	1.178	0.813	3.473	2.852	0.060	12	104	63	65	-0.229	29	34	35	30	0
5	4	14	""	"STM0083"	2090	21590	80	114	117	43	64	66	20	80	55	0	256	240	74	97	98	11	90	88	0	0.314	0.371	0.324	0.357	2.335	0.387	0.550	52	328	209	196	-1.669	50	159	53	143	0
5	5	14	""	"STM0348"	2270	21590	90	101	108	33	65	69	24	67	36	0	258	258	103	98	98	12	88	86	0	0.225	0.269	0.254	0.260	2.762	0.229	0.357	52	380	196	203	-2.152	36	160	43	160	0
5	6	14	""	"STM1007"	2440	21600	80	125	133	46	61	66	19	90	80	0	421	405	100	98	106	40	100	98	0	0.198	0.235	0.218	0.212	1.590	0.247	0.621	52	306	387	379	-2.335	64	323	72	307	0
5	7	14	"purM"	"STM2499"	2600	21590	100	527	685	557	62	65	19	100	100	0	363	455	285	98	103	34	100	98	0	1.755	1.745	1.772	1.667	1.429	1.883	0.906	80	450	730	980	0.811	465	265	623	357	0
5	8	14	"adhE"	"STM1749"	2790	21590	100	5727	5669	1247	60	69	44	100	100	0	1198	1205	186	97	98	15	100	100	0	5.147	5.062	5.119	4.898	1.289	5.201	0.975	80	462	6768	6717	2.364	5667	1101	5609	1108	0
5	9	14	"envZ"	"STM3501"	2960	21590	100	72	77	25	58	66	43	11	2	0	119	123	26	95	96	15	71	38	0	0.583	0.679	0.813	0.682	2.935	3.353	0.263	80	462	38	47	-0.778	14	24	19	28	-50
5	10	14	"katG"	"STM4106"	3140	21580	90	206	213	67	57	59	15	100	100	0	354	387	138	96	96	11	100	100	0	0.578	0.536	0.569	0.535	1.411	0.520	0.841	52	379	407	447	-0.792	149	258	156	291	0
5	11	14	"traT"	"PSLT103"	3320	21580	90	242	322	250	56	59	18	100	100	0	205	248	131	98	99	11	100	100	0	1.738	1.773	1.744	1.750	1.402	1.913	0.880	52	370	293	416	0.798	186	107	266	150	0
5	12	14	"yjiS"	"STM4521"	3490	21580	100	70	84	81	56	59	17	47	20	0	183	196	78	97	97	12	98	97	0	0.163	0.283	0.247	0.228	2.379	0.671	0.439	80	452	100	127	-2.619	14	86	28	99	0
5	13	14	"yejG"	"STM2220"	3670	21580	100	525	490	150	54	57	15	97	97	0	349	335	74	95	97	12	100	100	0	1.854	1.817	1.821	1.658	1.700	1.862	0.944	80	474	725	676	0.891	471	254	436	240	0
5	14	14	""	"STM2239"	3860	21580	100	125	127	34	54	58	16	97	88	0	488	467	97	97	98	12	100	100	0	0.182	0.197	0.185	0.181	1.593	0.181	0.666	80	462	462	443	-2.461	71	391	73	370	0
5	15	14	"dld"	"STM2167"	4020	21580	90	640	600	181	55	58	18	100	100	0	930	849	207	98	100	16	100	100	0	0.703	0.726	0.735	0.700	1.247	0.722	0.962	52	375	1417	1296	-0.508	585	832	545	751	0
5	16	14	"citT"	"STM0618"	4220	21580	100	141	146	53	52	55	16	96	91	0	403	406	144	96	98	15	100	100	0	0.290	0.303	0.293	0.294	1.621	0.292	0.769	80	490	396	404	-1.786	89	307	94	310	0
5	17	14	""	"STM2504"	4390	21580	80	56	61	17	52	54	16	30	9	0	131	134	23	96	96	12	94	73	0	0.114	0.237	0.408	0.292	3.886	0.247	0.059	52	316	39	47	-3.129	4	35	9	38	0
5	18	14	"spaO"	"STM2891"	4550	21560	70	79	86	33	53	58	25	50	28	0	124	133	30	99	101	15	65	43	0	1.040	0.971	1.168	1.145	2.214	1.171	0.448	32	231	51	67	0.057	26	25	33	34	0
5	19	14	"EMPTY"	"EMPTY"	4740	21570	100	49	50	11	50	53	19	2	1	0	93	92	15	96	97	13	10	1	0	0.333	0.000	0.889	0.823	3.921	0.040	0.000	80	480	-4	-4	-1.585	-1	-3	0	-4	-75
5	20	14	"EMPTY"	"EMPTY"	4910	21570	100	50	51	13	49	51	15	15	2	0	94	95	10	95	95	11	12	1	0	-1.000	100000.000	1.583	1.543	3.759	0.049	0.001	80	452	0	2	Error	1	-1	2	0	-75
5	21	14	"EMPTY"	"EMPTY"	5090	21570	100	48	49	11	49	51	15	10	0	0	97	95	10	95	95	11	12	0	0	-0.500	0.000	1.071	1.103	3.364	237.382	0.000	80	464	1	0	Error	-1	2	0	0	-75
5	22	14	"EMPTY"	"EMPTY"	5270	21570	100	50	52	11	48	50	15	13	1	0	96	97	12	95	96	11	18	7	0	2.000	2.000	0.933	1.065	3.189	51.178	0.000	80	464	3	6	1.000	2	1	4	2	-75
5	23	14	"EMPTY"	"EMPTY"	5450	21560	100	48	48	11	46	48	11	21	5	0	94	95	11	95	95	11	20	1	0	-2.000	100000.000	1.083	1.083	3.462	4.119	0.000	80	452	1	2	Error	2	-1	2	0	-75
5	24	14	"EMPTY"	"EMPTY"	5630	21560	100	48	49	12	47	53	83	0	0	0	98	97	11	96	101	119	0	0	0	0.500	2.000	1.250	1.240	3.071	0.580	0.001	80	484	3	3	-1.000	1	2	2	1	-75
6	1	1	"infC"	"STM1334"	6050	19240	100	3232	3433	1721	50	52	17	100	100	0	217	226	56	101	100	12	100	98	0	27.431	27.064	27.172	26.295	1.365	28.659	0.916	80	484	3298	3508	4.778	3182	116	3383	125	0
6	2	1	"katE"	"STM1318"	6220	19240	100	521	533	149	49	54	21	100	98	0	1377	1427	453	101	106	28	100	98	0	0.370	0.365	0.363	0.386	1.413	0.351	0.951	80	440	1748	1810	-1.435	472	1276	484	1326	0
6	3	1	"ydgP"	"STM1455"	6390	19230	90	347	389	160	51	55	19	100	100	0	388	421	139	102	110	30	100	100	0	1.035	1.060	1.076	1.051	1.221	1.076	0.923	52	378	582	657	0.050	296	286	338	319	0
6	4	1	""	"STM3530"	6580	19240	100	57	61	17	47	50	16	30	15	0	208	213	44	100	101	14	98	97	0	0.093	0.124	0.129	0.118	2.935	0.107	0.134	80	471	118	127	-3.433	10	108	14	113	0
6	5	1	"srfB"	"STM1594"	6760	19230	100	689	687	272	48	51	20	100	100	0	621	609	184	100	101	13	98	98	0	1.230	1.255	1.227	1.268	1.305	1.296	0.923	80	444	1162	1148	0.299	641	521	639	509	0
6	6	1	""	"STM2503"	6930	19230	100	178	187	65	48	52	16	100	98	0	875	875	272	101	103	16	100	100	0	0.168	0.180	0.169	0.170	1.415	0.171	0.820	80	442	904	913	-2.574	130	774	139	774	0
6	7	1	"dcuB"	"STM4301"	7090	19220	90	240	236	57	49	53	21	100	100	0	920	956	207	102	119	82	100	100	0	0.233	0.219	0.213	0.213	1.295	0.224	0.889	52	374	1009	1041	-2.099	191	818	187	854	100
6	8	1	"yacL"	"STM0160"	7270	19220	90	153	173	76	49	53	21	100	98	0	303	338	120	102	117	78	100	84	0	0.517	0.525	0.528	0.502	1.417	0.526	0.822	52	400	305	360	-0.951	104	201	124	236	0
6	9	1	"polA"	"STM3999"	7460	19220	100	2024	1873	492	49	64	94	100	97	0	1594	1490	324	102	115	101	100	100	0	1.324	1.314	1.326	1.251	1.333	1.323	0.969	80	494	3467	3212	0.405	1975	1492	1824	1388	0
6	10	1	"rsmC"	"STM4556"	7640	19220	90	164	204	135	49	66	108	63	13	0	206	231	88	101	116	117	28	9	0	1.095	1.192	1.152	1.118	1.391	1.349	0.824	52	366	220	285	0.131	115	105	155	130	0
6	11	1	"exbD"	"STM3158"	7810	19220	100	782	824	368	48	50	16	100	100	0	243	258	62	100	100	12	100	100	0	5.133	4.911	5.030	4.745	1.342	5.319	0.904	80	476	877	934	2.360	734	143	776	158	0
6	12	1	"hisD"	"STM2072"	7990	19210	90	1057	1063	248	50	58	38	100	100	0	522	523	90	100	102	21	100	100	0	2.386	2.395	2.378	2.368	1.161	2.497	0.952	52	380	1429	1436	1.255	1007	422	1013	423	0
6	13	1	""	"STM3944"	8170	19220	100	350	357	153	51	61	45	100	98	0	400	409	103	101	107	30	100	100	0	1.000	0.994	0.942	0.921	1.485	1.166	0.783	80	462	598	614	0.000	299	299	306	308	0
6	14	1	""	"STM3940"	8340	19220	100	989	993	352	49	56	35	100	100	0	842	790	147	102	108	32	100	100	0	1.270	1.372	1.340	1.307	1.315	1.470	0.890	80	440	1680	1632	0.345	940	740	944	688	0
6	15	1	"hemX"	"STM3936"	8520	19210	110	2867	2736	535	49	78	196	100	100	0	921	892	126	102	114	75	100	100	0	3.441	3.401	3.460	3.351	1.263	3.471	0.969	80	520	3637	3477	1.783	2818	819	2687	790	0
6	16	1	""	"STM3927"	8700	19210	110	740	839	374	49	78	192	97	95	0	611	603	81	102	113	72	100	100	0	1.358	1.577	1.378	1.459	1.392	1.930	0.826	80	548	1200	1291	0.441	691	509	790	501	0
6	17	1	"rffH"	"STM3923"	8890	19210	100	432	501	237	50	55	25	100	100	0	248	254	57	102	104	19	100	100	0	2.616	2.967	2.754	2.894	1.368	3.378	0.835	80	466	528	603	1.388	382	146	451	152	0
6	18	1	"wzzE"	"STM3919"	9060	19210	100	1753	1673	442	50	77	123	100	100	0	747	737	142	102	114	66	98	97	0	2.640	2.556	2.486	2.572	1.314	2.575	0.938	80	444	2348	2258	1.401	1703	645	1623	635	0
6	19	1	""	"STM4432"	9230	19200	90	142	156	57	52	81	132	23	1	0	615	701	215	104	124	78	100	100	0	0.176	0.174	0.169	0.158	1.511	0.203	0.265	52	378	601	701	-2.505	90	511	104	597	0
6	20	1	""	"STM4436"	9420	19210	100	63	69	29	48	50	14	50	22	0	152	171	84	101	106	34	68	30	0	0.294	0.300	0.324	0.336	2.122	0.306	0.594	80	471	66	91	-1.766	15	51	21	70	0
6	21	1	""	"STM4445"	9590	19200	100	170	176	57	48	50	12	100	100	0	514	521	168	102	103	14	100	100	0	0.296	0.305	0.291	0.299	1.364	0.293	0.869	80	454	534	547	-1.756	122	412	128	419	0
6	22	1	"treB"	"STM4454"	9770	19200	100	301	289	64	50	52	14	100	100	0	1089	1043	207	104	107	19	100	100	0	0.255	0.255	0.254	0.250	1.213	0.251	0.937	80	444	1236	1178	-1.972	251	985	239	939	0
6	23	1	"idnT"	"STM4482"	9930	19190	90	177	182	55	52	56	23	98	92	0	765	820	253	106	126	96	100	100	0	0.190	0.182	0.188	0.172	1.425	0.180	0.876	52	374	784	844	-2.398	125	659	130	714	0
6	24	1	"yjgB"	"STM4486"	10120	19200	100	243	250	95	51	54	20	100	98	0	639	634	218	103	117	83	100	97	0	0.358	0.375	0.368	0.367	1.278	0.376	0.932	80	507	728	730	-1.481	192	536	199	531	0
6	1	2	"zraP"	"STM4172"	6030	19410	90	175	184	54	48	52	19	100	100	0	343	361	80	102	106	31	100	100	0	0.527	0.525	0.501	0.506	1.409	0.538	0.829	52	371	368	395	-0.924	127	241	136	259	0
6	2	2	"purH"	"STM4176"	6210	19410	100	988	1002	583	49	52	18	100	100	0	590	600	300	102	106	28	100	98	0	1.924	1.914	1.927	1.896	1.238	1.941	0.969	80	458	1427	1451	0.944	939	488	953	498	0
6	3	2	"livK"	"STM3564"	6390	19410	90	531	569	195	51	52	14	100	100	0	637	696	217	100	101	12	100	100	0	0.894	0.869	0.876	0.860	1.214	0.874	0.953	52	388	1017	1114	-0.162	480	537	518	596	0
6	4	2	"yihR"	"STM4020"	6570	19400	90	78	78	20	47	50	13	84	57	0	267	273	85	99	100	12	100	100	0	0.185	0.178	0.172	0.158	1.954	0.166	0.534	52	376	199	205	-2.438	31	168	31	174	0
6	5	2	"yhiQ"	"STM3593"	6750	19400	90	320	382	245	49	51	14	100	100	0	320	352	149	99	99	11	100	100	0	1.226	1.316	1.254	1.240	1.370	1.441	0.901	52	373	492	586	0.294	271	221	333	253	0
6	6	2	"atpE"	"STM3870"	6920	19410	90	2212	2212	524	52	105	264	100	100	0	211	209	37	101	103	18	96	96	0	19.636	20.000	19.674	20.482	1.343	20.627	0.886	52	388	2270	2268	4.295	2160	110	2160	108	0
6	7	2	"ratB"	"STM2514"	7110	19410	90	104	110	29	50	96	255	0	0	0	391	392	91	100	102	18	100	100	0	0.186	0.205	0.192	0.190	1.617	0.196	0.381	52	393	345	352	-2.430	54	291	60	292	0
6	8	2	"invG"	"STM2898"	7280	19410	80	399	400	113	47	49	11	100	100	0	267	271	62	99	100	11	100	100	0	2.095	2.052	2.029	2.098	1.280	2.061	0.917	52	323	520	525	1.067	352	168	353	172	0
6	9	2	"sitA"	"STM2861"	7450	19400	90	1650	1657	558	48	53	23	100	100	0	233	241	61	101	101	11	100	100	0	12.136	11.493	11.462	11.779	1.269	11.472	0.919	52	382	1734	1749	3.601	1602	132	1609	140	0
6	10	2	"leuO"	"STM0115"	7640	19400	100	76	79	18	49	53	21	67	30	0	330	324	91	100	100	11	100	100	0	0.117	0.134	0.129	0.120	1.939	0.118	0.448	80	448	257	254	-3.091	27	230	30	224	0
6	11	2	"bcfE"	"STM0025"	7800	19400	90	86	88	27	46	48	12	92	75	0	382	388	108	101	103	16	100	100	0	0.142	0.146	0.151	0.146	1.647	0.140	0.482	52	363	321	329	-2.812	40	281	42	287	0
6	12	2	"dsbA"	"STM3997"	7990	19400	100	514	521	168	48	50	12	100	100	0	246	256	49	99	100	14	100	100	0	3.170	3.013	3.074	2.968	1.280	3.222	0.895	80	468	613	630	1.665	466	147	473	157	0
6	13	2	"orf7"	"PSLT012"	8160	19390	90	175	179	41	48	51	13	100	100	0	399	404	62	100	102	14	100	100	0	0.425	0.431	0.416	0.421	1.316	0.432	0.837	52	356	426	435	-1.235	127	299	131	304	0
6	14	2	"ppk"	"STM2501"	8340	19390	100	887	891	264	49	52	14	100	100	0	1036	1002	257	103	105	15	100	100	0	0.898	0.937	0.929	0.944	1.241	0.941	0.952	80	440	1771	1741	-0.155	838	933	842	899	0
6	15	2	""	"STM4257"	8520	19390	100	717	703	190	50	60	97	100	98	0	858	853	188	103	105	26	100	100	0	0.883	0.871	0.873	0.861	1.196	0.875	0.947	80	442	1422	1403	-0.179	667	755	653	750	0
6	16	2	""	"STM4261"	8690	19390	90	517	522	84	52	61	42	100	100	0	458	454	40	103	111	35	100	100	0	1.310	1.339	1.295	1.325	1.187	1.363	0.922	52	365	820	821	0.389	465	355	470	351	0
6	17	2	""	"STM4261"	8860	19390	90	1119	1070	312	51	79	117	100	100	0	574	542	146	103	117	61	100	96	0	2.268	2.321	2.350	2.360	1.290	2.319	0.952	52	383	1539	1458	1.181	1068	471	1019	439	0
6	18	2	""	"STM4262"	9050	19380	90	426	442	100	52	69	93	100	100	0	889	903	129	103	116	59	100	100	0	0.476	0.488	0.485	0.478	1.244	0.481	0.911	52	384	1160	1190	-1.071	374	786	390	800	0
6	19	2	"livG"	"STM3561"	9220	19380	90	133	148	52	51	54	20	100	92	0	255	280	89	104	109	32	100	96	0	0.543	0.551	0.544	0.543	1.344	0.527	0.786	52	394	233	273	-0.881	82	151	97	176	0
6	20	2	"flgD"	"STM1176"	9400	19380	90	752	860	341	50	59	43	100	100	0	273	316	106	103	104	18	100	100	0	4.129	3.803	3.994	3.890	1.233	3.801	0.928	52	381	872	1023	2.046	702	170	810	213	0
6	21	2	"brnQ"	"STM0399"	9580	19380	90	385	408	101	51	58	34	100	100	0	234	243	54	103	104	16	100	100	0	2.550	2.550	2.606	2.614	1.279	2.561	0.854	52	374	465	497	1.350	334	131	357	140	0
6	22	2	"ssaM"	"STM1413"	9760	19380	100	52	55	15	48	51	14	25	8	0	115	123	40	103	103	13	47	22	0	0.333	0.350	0.491	0.520	3.570	0.164	0.036	80	462	16	27	-1.585	4	12	7	20	-75
6	23	2	"proY"	"STM0400"	9940	19380	90	150	160	49	48	50	12	100	98	0	192	210	63	103	103	12	100	100	0	1.146	1.047	1.115	1.104	1.451	0.949	0.799	52	378	191	219	0.197	102	89	112	107	0
6	24	2	"malM"	"STM4232"	10120	19380	100	103	107	26	50	51	12	97	91	0	282	284	53	101	102	12	100	100	0	0.293	0.311	0.304	0.292	1.564	0.297	0.671	80	462	234	240	-1.772	53	181	57	183	0
6	1	3	"nrdB"	"STM2278"	6040	19600	100	851	836	280	49	51	13	100	100	0	426	420	121	99	99	12	98	97	0	2.453	2.452	2.519	2.483	1.269	2.462	0.953	80	483	1129	1108	1.294	802	327	787	321	0
6	2	3	"nrdF"	"STM2808"	6210	19600	90	1206	1253	276	52	60	55	100	100	0	601	599	110	101	103	28	100	100	0	2.308	2.412	2.474	2.414	1.120	2.409	0.968	52	365	1654	1699	1.207	1154	500	1201	498	0
6	3	3	"sipD"	"STM2883"	6390	19600	100	2320	2118	804	50	58	49	100	100	0	456	424	133	100	102	25	98	97	0	6.376	6.383	6.382	6.571	1.310	6.437	0.959	80	470	2626	2392	2.673	2270	356	2068	324	0
6	4	3	"invI"	"STM2893"	6580	19600	100	782	765	280	49	57	32	100	100	0	440	424	125	100	102	18	100	98	0	2.156	2.210	2.268	2.235	1.266	2.223	0.966	80	444	1073	1040	1.108	733	340	716	324	0
6	5	3	"msgA"	"STM1241"	6750	19590	100	160	174	81	49	54	31	96	87	0	236	246	76	100	101	18	100	98	0	0.816	0.856	0.790	0.795	1.548	0.975	0.807	80	448	247	271	-0.293	111	136	125	146	0
6	6	3	"eutJ"	"STM2462"	6920	19590	90	69	75	24	47	49	19	51	28	0	249	276	80	99	100	12	100	100	0	0.147	0.158	0.162	0.134	2.312	0.164	0.484	52	364	172	205	-2.769	22	150	28	177	0
6	7	3	"rfaZ"	"STM3715"	7100	19590	100	235	237	61	50	51	12	100	100	0	546	554	117	100	103	17	100	100	0	0.415	0.412	0.415	0.403	1.288	0.418	0.914	80	440	631	641	-1.270	185	446	187	454	0
6	8	3	"pncB"	"STM1004"	7260	19580	90	179	182	38	50	53	21	100	100	0	232	224	44	101	107	25	100	98	0	0.985	1.073	1.082	1.104	1.463	1.132	0.734	52	364	260	255	-0.022	129	131	132	123	0
6	9	3	"pepT"	"STM1227"	7450	19590	100	73	83	31	49	52	19	67	27	0	192	225	122	102	103	19	93	86	0	0.267	0.276	0.269	0.284	1.860	0.243	0.672	80	479	114	157	-1.907	24	90	34	123	0
6	10	3	"hlpA"	"STM0225"	7640	19580	100	509	669	603	48	50	14	100	100	0	167	202	120	100	101	12	97	90	0	6.881	6.088	6.537	6.692	1.512	5.700	0.879	80	442	528	723	2.783	461	67	621	102	0
6	11	3	"hemF"	"STM2451"	7810	19580	90	110	113	25	48	50	13	100	96	0	197	212	63	99	101	11	100	100	0	0.633	0.575	0.618	0.594	1.597	0.406	0.505	52	364	160	178	-0.661	62	98	65	113	0
6	12	3	"fliM"	"STM1976"	7990	19580	100	993	956	310	49	51	14	100	100	0	614	596	145	100	100	11	100	100	0	1.837	1.829	1.849	1.734	1.368	1.879	0.969	80	430	1458	1403	0.877	944	514	907	496	0
6	13	3	"yfeL"	"STM2439"	8160	19580	100	156	157	43	47	50	14	98	93	0	435	423	97	99	99	11	100	100	0	0.324	0.340	0.337	0.320	1.553	0.328	0.798	80	426	445	434	-1.624	109	336	110	324	0
6	14	3	""	"STM1013"	8340	19580	100	125	124	38	49	50	14	95	92	0	491	489	133	100	101	12	100	100	0	0.194	0.193	0.184	0.173	1.785	0.189	0.741	80	442	467	464	-2.363	76	391	75	389	0
6	15	3	""	"STM1017"	8510	19570	90	98	104	31	50	52	15	96	88	0	463	460	61	101	105	27	100	100	0	0.133	0.150	0.139	0.132	1.646	0.167	0.593	52	374	410	413	-2.915	48	362	54	359	0
6	16	3	""	"STM2300"	8700	19580	100	1326	1331	400	50	55	20	100	100	0	717	724	179	103	107	26	100	100	0	2.078	2.063	2.043	2.036	1.161	2.090	0.977	80	470	1890	1902	1.055	1276	614	1281	621	0
6	17	3	"orf48"	"STM1379"	8880	19570	100	193	187	66	50	57	57	85	60	0	618	600	173	101	104	24	100	98	0	0.277	0.275	0.277	0.254	1.406	0.284	0.815	80	431	660	636	-1.854	143	517	137	499	0
6	18	3	""	"STM0412"	9040	19570	90	181	179	36	50	53	15	100	100	0	326	331	63	102	104	18	100	100	0	0.585	0.563	0.544	0.560	1.335	0.553	0.829	52	370	355	358	-0.774	131	224	129	229	0
6	19	3	""	"STM0885"	9220	19570	90	100	104	28	50	53	16	96	78	0	355	356	100	104	110	34	100	100	0	0.199	0.214	0.210	0.202	1.551	0.201	0.706	52	395	301	306	-2.328	50	251	54	252	0
6	20	3	"exoX"	"STM1878"	9410	19570	100	587	597	154	50	54	28	100	100	0	660	649	151	102	108	31	100	100	0	0.962	1.000	1.000	1.010	1.190	0.992	0.958	80	457	1095	1094	-0.055	537	558	547	547	0
6	21	3	"yebG"	"STM1882"	9590	19560	100	800	852	371	50	54	19	100	100	0	244	253	80	101	103	13	100	98	0	5.245	5.276	5.291	5.508	1.363	5.261	0.920	80	452	893	954	2.391	750	143	802	152	0
6	22	3	""	"STM1534"	9770	19570	100	204	197	45	48	52	18	100	100	0	386	373	68	102	103	11	100	100	0	0.549	0.550	0.559	0.547	1.329	0.538	0.884	80	418	440	420	-0.864	156	284	149	271	0
6	23	3	""	"STM0612"	9940	19560	100	129	131	31	48	50	12	98	95	0	487	471	98	103	103	12	100	100	0	0.211	0.226	0.223	0.212	1.534	0.218	0.835	80	418	465	451	-2.245	81	384	83	368	0
6	24	3	"ybdQ"	"STM0614"	10120	19550	100	723	680	183	51	56	23	100	100	0	343	337	58	104	104	13	100	100	0	2.812	2.700	2.707	2.631	1.232	2.746	0.936	80	470	911	862	1.491	672	239	629	233	0
6	1	4	"pspC"	"STM1688"	6050	19780	100	2703	2541	688	51	65	87	100	100	0	234	232	42	100	100	13	100	97	0	19.791	18.864	18.974	19.231	1.336	19.114	0.915	80	463	2786	2622	4.307	2652	134	2490	132	0
6	2	4	"yhcP"	"STM3364"	6220	19780	100	368	367	64	51	67	89	100	96	0	1394	1347	190	101	108	44	100	100	0	0.245	0.254	0.246	0.251	1.196	0.238	0.587	80	441	1610	1562	-2.028	317	1293	316	1246	0
6	3	4	"yhdV"	"STM3392"	6390	19770	90	108	114	35	49	52	16	96	84	0	228	231	51	101	109	49	98	78	0	0.465	0.500	0.510	0.449	1.865	0.544	0.657	52	356	186	195	-1.106	59	127	65	130	0
6	4	4	"yhdH"	"STM3376"	6570	19770	100	259	252	63	49	51	14	100	100	0	541	525	101	100	103	24	100	100	0	0.476	0.478	0.455	0.461	1.321	0.474	0.912	80	458	651	628	-1.070	210	441	203	425	0
6	5	4	"pheA"	"STM2667"	6760	19770	90	210	212	47	48	51	15	100	100	0	274	272	53	99	104	26	100	100	0	0.926	0.948	0.946	0.957	1.311	0.938	0.859	52	355	337	337	-0.111	162	175	164	173	0
6	6	4	"yfiH"	"STM2661"	6920	19770	100	941	921	313	49	56	49	100	100	0	460	460	125	98	101	22	100	100	0	2.464	2.409	2.400	2.370	1.226	2.473	0.966	80	430	1254	1234	1.301	892	362	872	362	0
6	7	4	"yabI"	"STM0105"	7090	19760	90	283	303	121	51	63	57	100	96	0	385	410	128	100	108	35	100	100	0	0.814	0.813	0.793	0.795	1.236	0.860	0.903	52	357	517	562	-0.297	232	285	252	310	0
6	8	4	"ftsZ"	"STM0133"	7270	19770	100	8084	7185	2546	51	97	191	100	98	0	790	713	214	102	110	33	97	97	0	11.676	11.676	11.739	11.832	1.181	11.859	0.981	80	471	8721	7745	3.545	8033	688	7134	611	0
6	9	4	"caiD"	"STM0070"	7460	19770	100	135	146	45	50	96	197	6	0	0	625	630	146	102	108	28	100	100	0	0.163	0.182	0.169	0.171	1.432	0.157	0.195	80	442	608	624	-2.621	85	523	96	528	0
6	10	4	"hofB"	"STM0143"	7640	19760	100	181	182	49	48	51	14	98	98	0	934	967	231	101	105	23	100	100	0	0.160	0.155	0.150	0.149	1.395	0.148	0.849	80	430	966	1000	-2.647	133	833	134	866	0
6	11	4	"mioC"	"STM3875"	7810	19760	110	744	746	145	49	52	16	100	100	0	489	489	64	101	103	20	100	100	0	1.791	1.796	1.782	1.782	1.161	1.831	0.949	80	476	1083	1085	0.841	695	388	697	388	0
6	12	4	"glmU"	"STM3862"	7980	19760	100	2500	2398	839	50	69	122	100	100	0	677	651	191	102	105	28	100	100	0	4.261	4.277	4.250	4.282	1.159	4.342	0.982	80	420	3025	2897	2.091	2450	575	2348	549	0
6	13	4	"cvpA"	"STM2363"	8160	19750	110	689	688	131	49	67	115	98	98	0	403	397	56	101	104	27	100	100	0	2.119	2.159	2.148	2.136	1.176	2.368	0.903	80	478	942	935	1.084	640	302	639	296	0
6	14	4	"lrhA"	"STM2330"	8340	19760	100	1961	2076	754	51	59	30	100	100	0	744	765	230	101	103	15	100	100	0	2.970	3.050	3.047	3.049	1.200	3.100	0.977	80	442	2553	2689	1.571	1910	643	2025	664	0
6	15	4	"elaA"	"STM2312"	8530	19760	100	256	246	65	50	57	25	98	98	0	475	452	100	101	102	16	100	100	0	0.551	0.558	0.552	0.548	1.357	0.552	0.906	80	450	580	547	-0.860	206	374	196	351	0
6	16	4	"ais"	"STM2296"	8690	19750	90	352	361	66	53	57	26	100	100	0	657	657	88	103	110	44	100	100	0	0.540	0.556	0.562	0.551	1.164	0.557	0.952	52	346	853	862	-0.890	299	554	308	554	0
6	17	4	"glpQ"	"STM2282"	8870	19750	100	1173	1149	287	52	63	50	100	100	0	797	806	170	103	114	53	100	100	0	1.615	1.560	1.564	1.548	1.132	1.572	0.973	80	452	1815	1800	0.692	1121	694	1097	703	0
6	18	4	""	"STM2406"	9060	19750	100	360	371	100	51	61	47	100	97	0	858	872	209	101	111	46	100	100	0	0.408	0.415	0.409	0.416	1.192	0.414	0.926	80	451	1066	1091	-1.293	309	757	320	771	0
6	19	4	"ybdO"	"STM0606"	9230	19750	100	167	165	46	49	52	16	100	98	0	621	615	90	102	111	33	100	100	0	0.227	0.226	0.225	0.211	1.432	0.225	0.796	80	430	637	629	-2.137	118	519	116	513	0
6	20	4	"ygaE"	"STM2794"	9410	19740	100	146	148	41	50	53	14	97	96	0	476	458	110	103	107	23	100	100	0	0.257	0.276	0.271	0.263	1.406	0.278	0.865	80	430	469	453	-1.958	96	373	98	355	0
6	21	4	"slrB"	"STM2834"	9580	19740	90	71	74	24	50	52	15	59	30	0	210	224	59	103	107	30	100	96	0	0.196	0.198	0.205	0.172	2.281	0.236	0.434	52	374	128	145	-2.349	21	107	24	121	0
6	22	4	"ygaC"	"STM2801"	9770	19740	100	109	108	24	50	53	17	98	82	0	284	288	76	102	109	34	98	96	0	0.324	0.312	0.318	0.308	1.578	0.278	0.628	80	436	241	244	-1.625	59	182	58	186	0
6	23	4	"yqaB"	"STM2820"	9940	19730	110	1015	970	287	50	54	18	100	100	0	455	441	99	102	105	23	100	97	0	2.734	2.714	2.668	2.699	1.235	2.764	0.946	80	477	1318	1259	1.451	965	353	920	339	0
6	24	4	"hypF"	"STM2842"	10120	19740	90	141	146	37	51	53	17	100	98	0	340	338	85	102	102	11	100	100	0	0.378	0.403	0.387	0.399	1.337	0.391	0.807	52	387	328	331	-1.403	90	238	95	236	0
6	1	5	""	"STM1790"	6030	19960	90	86	87	21	46	48	12	98	71	0	394	388	63	100	102	19	100	100	0	0.136	0.142	0.142	0.127	1.722	0.127	0.540	52	373	334	329	-2.878	40	294	41	288	0
6	2	5	"ychF"	"STM1784"	6200	19960	90	2351	2124	675	50	81	180	100	100	0	723	666	173	101	111	57	100	98	0	3.699	3.671	3.618	3.680	1.167	3.657	0.981	52	382	2923	2639	1.887	2301	622	2074	565	0
6	3	5	"yciA"	"STM1736"	6390	19950	90	241	247	61	52	76	159	71	1	0	328	328	63	101	108	52	100	98	0	0.833	0.859	0.847	0.845	1.254	0.871	0.882	52	386	416	422	-0.264	189	227	195	227	0
6	4	5	"stdC"	"STM3027"	6560	19950	90	103	111	29	49	52	17	98	92	0	595	590	103	104	115	55	100	100	0	0.110	0.128	0.114	0.117	1.504	0.125	0.696	52	371	545	548	-3.185	54	491	62	486	0
6	5	5	"aas"	"STM3010"	6760	19950	100	568	540	187	48	51	13	100	100	0	925	838	261	100	109	47	100	100	0	0.630	0.667	0.657	0.653	1.221	0.670	0.973	80	466	1345	1230	-0.666	520	825	492	738	0
6	6	5	"mltA"	"STM2988"	6920	19940	90	613	623	150	50	53	19	100	100	0	688	677	118	99	102	22	100	100	0	0.956	0.991	0.999	0.975	1.157	1.005	0.971	52	346	1152	1151	-0.065	563	589	573	578	0
6	7	5	"yihX"	"STM4026"	7090	19940	90	1025	1024	256	52	67	67	100	100	0	505	495	87	102	108	34	100	100	0	2.414	2.473	2.506	2.437	1.177	2.503	0.964	52	388	1376	1365	1.272	973	403	972	393	0
6	8	5	""	"STM0867"	7270	19940	90	246	245	63	50	64	62	98	86	0	568	563	111	103	109	32	100	100	0	0.422	0.424	0.412	0.412	1.273	0.452	0.700	52	380	661	655	-1.246	196	465	195	460	0
6	9	5	"ybhN"	"STM0811"	7460	19950	100	154	155	40	46	49	13	100	98	0	756	701	161	102	106	27	100	100	0	0.165	0.182	0.176	0.174	1.365	0.178	0.875	80	439	762	708	-2.598	108	654	109	599	0
6	10	5	"abrB"	"STM0729"	7640	19950	100	254	249	76	47	50	13	100	100	0	715	680	177	101	104	25	100	100	0	0.337	0.349	0.341	0.337	1.260	0.347	0.924	80	430	821	781	-1.569	207	614	202	579	0
6	11	5	"citB"	"STM0690"	7810	19940	90	79	84	23	48	50	15	84	51	0	374	384	92	102	103	22	100	100	0	0.114	0.128	0.130	0.110	1.840	0.127	0.451	52	357	303	318	-3.133	31	272	36	282	0
6	12	5	"gltK"	"STM0663"	7990	19940	100	172	180	46	48	50	14	100	100	0	473	493	122	102	104	22	100	100	0	0.334	0.338	0.350	0.333	1.294	0.329	0.895	80	442	495	523	-1.581	124	371	132	391	0
6	13	5	"ybjZ"	"STM0942"	8170	19940	100	1813	1649	666	49	51	14	100	100	0	770	725	248	101	102	14	98	97	0	2.637	2.564	2.576	2.603	1.279	2.607	0.981	80	442	2433	2224	1.399	1764	669	1600	624	0
6	14	5	""	"STM0907"	8340	19930	90	233	233	56	51	53	15	100	100	0	687	674	93	101	105	23	100	100	0	0.311	0.318	0.322	0.305	1.352	0.314	0.878	52	357	768	755	-1.687	182	586	182	573	0
6	15	5	"sugE"	"STM4338"	8520	19930	90	136	134	24	48	50	13	100	100	0	340	340	47	101	104	23	100	100	0	0.368	0.360	0.360	0.352	1.337	0.358	0.802	52	365	327	325	-1.441	88	239	86	239	0
6	16	5	"miaA"	"STM4360"	8690	19930	90	2586	2519	673	51	63	57	100	100	0	474	482	90	102	103	15	100	100	0	6.815	6.495	6.475	6.430	1.125	6.647	0.974	52	390	2907	2848	2.769	2535	372	2468	380	0
6	17	5	"yjeT"	"STM4365"	8880	19930	100	113	114	34	51	61	50	58	16	0	155	163	42	100	101	15	93	86	0	1.127	1.000	0.959	0.969	1.762	0.985	0.499	80	450	117	126	0.173	62	55	63	63	0
6	18	5	"yjfM"	"STM4375"	9050	19930	90	134	132	28	50	51	13	100	98	0	493	499	83	101	105	23	100	100	0	0.214	0.206	0.205	0.196	1.406	0.201	0.774	52	357	476	480	-2.222	84	392	82	398	0
6	19	5	"yibD"	"STM3707"	9240	19930	100	205	206	59	49	51	13	100	97	0	691	652	170	103	106	21	100	100	0	0.265	0.286	0.281	0.276	1.354	0.284	0.914	80	426	744	706	-1.914	156	588	157	549	0
6	20	5	"yiaJ"	"STM3667"	9400	19920	90	402	398	75	52	61	48	100	100	0	586	577	93	104	115	55	100	100	0	0.726	0.732	0.721	0.728	1.161	0.745	0.955	52	362	832	819	-0.462	350	482	346	473	0
6	21	5	"glyQ"	"STM3656"	9600	19930	100	1364	1322	394	51	59	42	100	100	0	365	348	87	103	111	47	96	92	0	5.011	5.188	5.174	5.460	1.372	5.143	0.963	80	454	1575	1516	2.325	1313	262	1271	245	0
6	22	5	"dppB"	"STM3629"	9760	19920	90	332	347	100	51	55	20	100	100	0	686	701	170	102	107	33	100	100	0	0.481	0.494	0.491	0.483	1.213	0.499	0.938	52	348	865	895	-1.055	281	584	296	599	0
6	23	5	"yhjJ"	"STM3613"	9940	19920	100	580	623	237	51	54	18	100	100	0	521	540	176	101	105	29	100	100	0	1.260	1.303	1.288	1.283	1.234	1.719	0.691	80	462	949	1011	0.333	529	420	572	439	0
6	24	5	"yhiI"	"STM3587"	10120	19910	90	228	250	96	50	52	13	100	100	0	375	414	134	101	102	13	100	100	0	0.650	0.639	0.626	0.622	1.291	0.643	0.905	52	380	452	513	-0.622	178	274	200	313	0
6	1	6	""	"STM3251"	6040	20140	100	192	192	56	48	51	17	100	100	0	505	501	123	98	102	26	100	100	0	0.354	0.357	0.343	0.348	1.343	0.356	0.900	80	484	551	547	-1.499	144	407	144	403	0
6	2	6	"tdcG"	"STM3240"	6220	20130	90	126	127	37	48	54	41	82	44	0	466	452	95	99	104	31	100	100	0	0.213	0.224	0.207	0.209	1.390	0.231	0.770	52	367	445	432	-2.234	78	367	79	353	0
6	3	6	"gcp"	"STM3208"	6390	20130	100	376	378	115	48	50	13	100	100	0	393	374	82	99	99	13	100	100	0	1.116	1.200	1.236	1.176	1.252	1.220	0.947	80	452	622	605	0.158	328	294	330	275	0
6	4	6	"yqiA"	"STM3182"	6570	20120	100	580	556	144	48	52	20	100	100	0	480	460	81	100	105	31	100	100	0	1.400	1.411	1.379	1.362	1.267	1.448	0.958	80	452	912	868	0.485	532	380	508	360	0
6	5	6	"hybC"	"STM3147"	6750	20130	90	224	227	56	49	55	32	100	100	0	470	469	105	100	106	44	100	100	0	0.473	0.482	0.479	0.478	1.172	0.496	0.921	52	367	545	547	-1.080	175	370	178	369	0
6	6	6	"gsp"	"STM3139"	6930	20130	100	986	937	320	48	53	25	100	100	0	1055	994	294	100	103	39	100	100	0	0.982	0.994	0.988	0.965	1.198	1.005	0.984	80	449	1893	1783	-0.026	938	955	889	894	0
6	7	6	"pqiA"	"STM1063"	7090	20120	90	202	207	55	49	54	24	100	98	0	381	398	100	101	107	40	100	100	0	0.546	0.532	0.532	0.523	1.251	0.514	0.903	52	368	433	455	-0.872	153	280	158	297	0
6	8	6	""	"STM1078"	7280	20120	90	162	164	40	49	52	22	100	100	0	257	255	35	100	105	39	100	98	0	0.720	0.742	0.697	0.722	1.402	0.741	0.777	52	387	270	270	-0.474	113	157	115	155	0
6	9	6	"hpaH"	"STM1105"	7460	20120	100	125	125	34	47	51	16	97	88	0	604	606	138	101	109	55	100	100	0	0.155	0.154	0.152	0.146	1.408	0.158	0.842	80	418	581	583	-2.689	78	503	78	505	0
6	10	6	""	"STM1132"	7630	20120	100	104	109	36	46	50	17	91	75	0	512	499	192	101	116	79	96	86	0	0.141	0.158	0.149	0.147	1.729	0.149	0.774	80	408	469	461	-2.825	58	411	63	398	0
6	11	6	"rluC"	"STM1187"	7800	20110	90	557	566	104	51	61	59	100	100	0	654	676	103	102	121	87	100	100	0	0.917	0.897	0.889	0.894	1.124	0.886	0.916	52	373	1058	1089	-0.126	506	552	515	574	0
6	12	6	"ycfW"	"STM1219"	7980	20110	90	971	1003	215	54	72	81	100	100	0	865	894	139	103	123	81	100	100	0	1.203	1.200	1.203	1.186	1.135	1.203	0.976	52	386	1679	1740	0.267	917	762	949	791	0
6	13	6	"dnaA"	"STM3838"	8170	20110	90	357	361	87	51	63	55	100	100	0	310	310	46	102	117	97	100	61	0	1.471	1.490	1.454	1.469	1.232	1.074	0.430	52	371	514	518	0.557	306	208	310	208	0
6	14	6	""	"STM1484"	8350	20110	100	548	531	206	48	52	26	100	97	0	573	550	173	100	102	18	100	100	0	1.057	1.073	1.068	1.020	1.326	1.095	0.967	80	462	973	933	0.080	500	473	483	450	0
6	15	6	"yrdB"	"STM3400"	8530	20110	100	491	474	146	49	51	14	100	100	0	377	364	74	101	101	12	100	100	0	1.601	1.616	1.566	1.580	1.307	1.679	0.914	80	463	718	688	0.679	442	276	425	263	0
6	16	6	""	"STM3411"	8710	20100	60	107	101	22	50	52	13	90	84	0	159	162	21	100	100	12	100	96	0	0.966	0.823	0.941	0.742	1.957	0.846	0.543	32	176	116	113	-0.050	57	59	51	62	0
6	17	6	"rplR"	"STM3424"	8880	20110	100	3529	3332	1317	49	56	28	100	100	0	141	141	24	97	98	11	93	78	0	79.091	74.614	69.015	62.611	1.497	82.782	0.630	80	445	3524	3327	6.305	3480	44	3283	44	0
6	18	6	"yheO"	"STM3452"	9060	20100	100	692	673	186	52	61	35	100	100	0	514	498	97	100	103	20	100	100	0	1.546	1.560	1.558	1.520	1.188	1.596	0.958	80	430	1054	1019	0.628	640	414	621	398	0
6	19	6	"treF"	"STM3603"	9230	20100	100	369	382	100	49	54	26	100	100	0	816	838	165	101	105	20	100	100	0	0.448	0.452	0.459	0.442	1.186	0.456	0.946	80	408	1035	1070	-1.160	320	715	333	737	0
6	20	6	"yhjL"	"STM3616"	9410	20100	100	121	127	36	48	52	19	96	90	0	291	302	73	102	105	26	100	100	0	0.386	0.395	0.391	0.377	1.545	0.384	0.777	80	472	262	279	-1.372	73	189	79	200	0
6	21	6	"yhjT"	"STM3623"	9600	20090	90	68	70	13	51	53	15	51	17	0	152	156	21	101	102	20	98	76	0	0.333	0.345	0.359	0.280	2.474	0.322	0.186	52	344	68	74	-1.585	17	51	19	55	0
6	22	6	""	"STM3632"	9750	20090	90	269	257	70	51	59	33	98	94	0	936	857	194	104	129	110	100	98	0	0.262	0.274	0.270	0.259	1.349	0.274	0.938	52	356	1050	959	-1.932	218	832	206	753	0
6	23	6	"yiaG"	"STM3648"	9930	20090	90	103	111	43	52	60	32	82	32	0	217	230	72	107	130	100	65	3	0	0.464	0.480	0.477	0.453	1.475	0.524	0.763	52	380	161	182	-1.109	51	110	59	123	0
6	24	6	"yiaH"	"STM3658"	10130	20090	100	288	298	87	51	55	21	100	100	0	861	882	235	103	110	36	100	100	0	0.313	0.317	0.307	0.311	1.245	0.314	0.937	80	502	995	1026	-1.677	237	758	247	779	0
6	1	7	"rpmH"	"STM3839"	6030	20310	90	306	303	94	49	51	13	100	100	0	145	147	29	97	97	11	90	86	0	5.354	5.080	5.062	5.413	1.681	5.338	0.699	52	363	305	304	2.421	257	48	254	50	0
6	2	7	"trmE"	"STM3843"	6210	20320	100	598	620	137	50	52	14	100	100	0	701	715	161	99	102	16	100	100	0	0.910	0.925	0.931	0.941	1.211	0.919	0.965	80	459	1150	1186	-0.136	548	602	570	616	0
6	3	7	""	"STM3846"	6390	20310	90	92	95	23	49	52	15	94	75	0	423	416	69	99	101	17	100	100	0	0.133	0.145	0.138	0.128	1.755	0.136	0.513	52	366	367	363	-2.914	43	324	46	317	0
6	4	7	"pstB"	"STM3854"	6570	20310	100	1895	1658	656	50	55	20	100	100	0	684	605	198	98	99	14	100	97	0	3.148	3.172	3.177	3.228	1.409	3.226	0.976	80	440	2431	2115	1.655	1845	586	1608	507	0
6	5	7	""	"STM3858"	6740	20300	90	281	279	75	48	54	22	100	100	0	715	705	148	99	101	20	100	100	0	0.378	0.381	0.397	0.367	1.275	0.378	0.925	52	359	849	837	-1.403	233	616	231	606	0
6	6	7	"atpB"	"STM3871"	6920	20310	100	1560	1628	500	48	52	18	100	100	0	267	271	63	99	100	18	98	98	0	9.000	9.186	9.168	9.296	1.218	9.221	0.942	80	430	1680	1752	3.170	1512	168	1580	172	0
6	7	7	"lpdA"	"STM0154"	7090	20300	100	2043	2140	1349	48	59	30	100	100	0	227	246	92	99	99	11	100	100	0	15.586	14.231	14.237	13.451	1.527	15.749	0.876	80	440	2123	2239	3.962	1995	128	2092	147	0
6	8	7	"kdgT"	"STM0161"	7270	20290	90	119	121	29	49	58	29	94	61	0	372	386	62	100	100	12	100	100	0	0.257	0.252	0.232	0.234	1.513	0.240	0.504	52	388	342	358	-1.958	70	272	72	286	0
6	9	7	"gcd"	"STM0169"	7460	20300	100	1031	955	256	49	56	37	100	100	0	1459	1335	370	100	109	63	100	97	0	0.723	0.734	0.728	0.765	1.266	0.724	0.974	80	439	2341	2141	-0.469	982	1359	906	1235	0
6	10	7	"stiH"	"STM0174"	7620	20290	90	115	121	36	50	57	41	76	32	0	407	401	85	102	113	70	100	98	0	0.213	0.237	0.216	0.215	1.587	0.359	0.644	52	353	370	370	-2.230	65	305	71	299	0
6	11	7	"yadI"	"STM0178"	7810	20290	90	110	116	24	50	51	13	100	96	0	447	449	45	100	100	12	100	100	0	0.173	0.189	0.172	0.178	1.433	0.182	0.721	52	394	407	415	-2.532	60	347	66	349	0
6	12	7	"yadB"	"STM0185"	7990	20290	80	173	172	46	48	51	14	100	100	0	279	270	49	100	100	12	100	100	0	0.698	0.729	0.727	0.712	1.487	0.716	0.792	52	326	304	294	-0.518	125	179	124	170	0
6	13	7	""	"STM1586"	8160	20290	100	6114	5828	1969	50	98	220	100	98	0	648	621	166	101	110	80	97	97	0	11.086	11.112	11.064	10.804	1.280	11.321	0.967	80	460	6611	6298	3.471	6064	547	5778	520	0
6	14	7	"srfC"	"STM1595"	8350	20290	90	245	273	140	49	105	243	32	7	0	316	309	85	101	106	33	100	100	0	0.912	1.077	0.971	1.014	1.411	1.477	0.610	52	375	411	432	-0.133	196	215	224	208	0
6	15	7	"sifB"	"STM1602"	8530	20290	100	180	177	44	49	52	15	98	98	0	715	738	165	101	109	35	100	100	0	0.213	0.201	0.187	0.193	1.487	0.187	0.788	80	418	745	765	-2.229	131	614	128	637	0
6	16	7	""	"STM1606"	8700	20280	110	687	664	124	51	55	17	100	100	0	911	873	135	101	111	35	100	100	0	0.785	0.794	0.777	0.792	1.178	0.798	0.952	80	480	1446	1385	-0.349	636	810	613	772	0
6	17	7	""	"STM1615"	8860	20280	90	151	153	44	49	52	15	100	100	0	543	554	129	101	107	26	100	100	0	0.231	0.230	0.228	0.221	1.345	0.223	0.843	52	354	544	557	-2.115	102	442	104	453	0
6	18	7	""	"STM1621"	9050	20280	90	137	142	29	49	51	14	100	98	0	594	595	75	100	104	22	100	100	0	0.178	0.188	0.182	0.181	1.379	0.181	0.799	52	388	582	588	-2.489	88	494	93	495	0
6	19	7	""	"STM1792"	9240	20280	100	271	273	69	49	50	13	98	98	0	1155	1167	252	101	104	19	100	100	0	0.211	0.210	0.208	0.199	1.455	0.207	0.913	80	414	1276	1290	-2.247	222	1054	224	1066	0
6	20	7	"ycgQ"	"STM1800"	9390	20280	90	236	240	76	50	55	24	100	98	0	494	495	104	102	112	48	100	100	0	0.474	0.483	0.455	0.461	1.281	0.499	0.905	52	343	578	583	-1.076	186	392	190	393	0
6	21	7	"nhaB"	"STM1806"	9590	20280	100	1053	1092	263	51	56	24	100	100	0	984	998	227	103	110	41	100	100	0	1.137	1.163	1.161	1.173	1.201	1.165	0.969	80	465	1883	1936	0.186	1002	881	1041	895	0
6	22	7	"rnd"	"STM1817"	9760	20270	100	200	193	53	51	56	21	98	97	0	388	378	91	101	109	46	98	96	0	0.519	0.513	0.515	0.498	1.514	0.509	0.885	80	450	436	419	-0.946	149	287	142	277	0
6	23	7	"yoaE"	"STM1828"	9950	20270	100	343	385	168	50	53	17	100	100	0	362	387	118	101	112	165	83	32	0	1.123	1.171	1.159	1.122	1.292	0.550	0.298	80	453	554	621	0.167	293	261	335	286	0
6	24	7	""	"STM1833"	10120	20270	80	86	86	23	51	52	13	84	65	0	185	186	32	100	112	199	0	0	0	0.412	0.407	0.436	0.373	2.155	0.011	0.015	52	306	120	121	-1.280	35	85	35	86	0
6	1	8	""	"STM2358"	6030	20480	90	156	158	28	47	50	13	100	98	0	767	767	130	99	102	23	100	100	0	0.163	0.166	0.166	0.163	1.270	0.164	0.877	52	372	777	779	-2.616	109	668	111	668	0
6	2	8	"dedD"	"STM2364"	6210	20490	100	1151	1073	387	50	53	15	100	100	0	389	370	94	100	102	21	100	98	0	3.810	3.789	3.826	3.741	1.313	3.936	0.944	80	440	1390	1293	1.930	1101	289	1023	270	0
6	3	8	"usg"	"STM2369"	6400	20490	100	2224	2024	579	52	57	19	100	100	0	672	625	159	98	99	12	100	100	0	3.784	3.742	3.794	3.840	1.260	3.778	0.966	80	429	2746	2499	1.920	2172	574	1972	527	0
6	4	8	""	"STM2377"	6560	20470	90	243	236	40	52	58	21	100	100	0	668	671	79	102	107	29	100	100	0	0.337	0.323	0.321	0.319	1.252	0.298	0.864	52	357	757	753	-1.567	191	566	184	569	0
6	5	8	"yfcM"	"STM2381"	6750	20470	90	294	279	86	48	51	14	100	100	0	373	359	75	100	105	23	100	100	0	0.901	0.892	0.882	0.859	1.383	0.935	0.888	52	388	519	490	-0.150	246	273	231	259	0
6	6	8	"fadL"	"STM2391"	6920	20480	90	773	775	195	50	52	14	100	100	0	711	711	128	99	100	11	100	100	0	1.181	1.185	1.202	1.148	1.305	1.216	0.957	52	357	1335	1337	0.240	723	612	725	612	0
6	7	8	""	"STM2595"	7100	20480	100	85	91	26	48	51	14	92	68	0	347	344	84	100	101	13	98	98	0	0.150	0.176	0.166	0.164	1.623	0.168	0.589	80	430	284	287	-2.739	37	247	43	244	0
6	8	8	""	"STM2599"	7270	20480	80	101	101	31	48	51	13	82	78	0	218	214	50	99	100	13	100	98	0	0.445	0.461	0.450	0.396	2.212	0.441	0.615	52	313	172	168	-1.167	53	119	53	115	0
6	9	8	""	"STM2604"	7450	20470	90	94	97	24	48	50	12	96	86	0	343	353	78	99	100	12	100	100	0	0.189	0.193	0.183	0.171	1.816	0.191	0.645	52	365	290	303	-2.407	46	244	49	254	0
6	10	8	""	"STM2608"	7630	20470	100	309	308	69	49	52	15	100	100	0	1518	1532	301	102	114	45	100	100	0	0.184	0.181	0.180	0.179	1.257	0.179	0.926	80	452	1676	1689	-2.445	260	1416	259	1430	0
6	11	8	""	"STM2613"	7810	20470	100	110	110	28	48	52	14	97	90	0	407	435	130	101	114	44	100	100	0	0.203	0.186	0.182	0.175	1.649	0.164	0.664	80	452	368	396	-2.303	62	306	62	334	100
6	12	8	""	"STM2618"	7990	20470	90	60	61	14	48	49	12	50	21	0	174	180	31	100	101	12	100	100	0	0.162	0.162	0.214	0.170	2.598	0.187	0.147	52	374	86	93	-2.624	12	74	13	80	0
6	13	8	"yrbE"	"STM3312"	8160	20460	90	929	892	258	49	53	21	100	100	0	494	501	120	100	100	12	100	100	0	2.234	2.102	2.072	2.075	1.213	2.158	0.942	52	357	1274	1244	1.159	880	394	843	401	0
6	14	8	"yhbG"	"STM3319"	8320	20460	90	1415	1427	400	52	70	84	100	100	0	581	575	133	102	108	42	100	100	0	2.846	2.907	2.843	2.907	1.212	2.895	0.952	52	381	1842	1848	1.509	1363	479	1375	473	0
6	15	8	""	"STM3334"	8520	20460	100	965	911	345	52	66	74	98	98	0	834	771	229	103	108	40	100	98	0	1.249	1.286	1.293	1.232	1.368	1.323	0.964	80	434	1644	1527	0.321	913	731	859	668	0
6	16	8	""	"STM3343"	8690	20460	100	542	535	132	53	59	24	100	100	0	676	662	135	103	110	29	100	100	0	0.853	0.862	0.878	0.852	1.241	0.869	0.937	80	420	1062	1041	-0.229	489	573	482	559	0
6	17	8	"yhcB"	"STM3347"	8870	20460	100	367	416	256	53	60	25	98	98	0	300	330	142	102	109	28	100	96	0	1.586	1.592	1.567	1.520	1.355	1.694	0.911	80	440	512	591	0.665	314	198	363	228	0
6	18	8	""	"STM3358"	9060	20460	100	330	322	82	50	54	17	100	100	0	540	531	103	101	102	13	100	100	0	0.638	0.633	0.631	0.617	1.306	0.629	0.909	80	473	719	702	-0.649	280	439	272	430	0
6	19	8	""	"STM0762"	9240	20450	100	178	175	47	50	52	13	96	93	0	797	768	151	102	108	23	100	100	0	0.184	0.188	0.176	0.168	1.667	0.185	0.827	80	418	823	791	-2.441	128	695	125	666	0
6	20	8	"dcoA"	"STM0767"	9410	20450	100	282	282	90	51	54	16	95	95	0	1724	1664	455	103	117	37	100	100	0	0.143	0.148	0.145	0.138	1.492	0.149	0.924	80	430	1852	1792	-2.811	231	1621	231	1561	0
6	21	8	""	"STM0777"	9590	20450	90	190	194	40	52	55	17	100	100	0	745	761	96	106	125	46	100	100	0	0.216	0.217	0.206	0.211	1.284	0.208	0.855	52	348	777	797	-2.211	138	639	142	655	0
6	22	8	"modB"	"STM0782"	9750	20450	90	523	547	162	53	59	26	100	100	0	548	555	119	104	118	45	100	100	0	1.059	1.095	1.074	1.075	1.219	1.110	0.923	52	372	914	945	0.082	470	444	494	451	0
6	23	8	"hutG"	"STM0788"	9950	20450	100	127	136	52	51	55	23	95	82	0	257	267	91	100	104	27	100	97	0	0.484	0.509	0.523	0.493	1.633	0.498	0.751	80	446	233	252	-1.047	76	157	85	167	0
6	24	8	"hutH"	"STM0791"	10120	20440	100	98	103	29	49	51	13	97	86	0	284	288	83	99	100	12	98	98	0	0.265	0.286	0.277	0.282	1.478	0.274	0.700	80	452	234	243	-1.917	49	185	54	189	0
6	1	9	""	"STM0903"	6040	20660	100	131	139	42	48	50	12	97	97	0	901	886	192	98	100	16	100	100	0	0.103	0.115	0.108	0.110	1.483	0.111	0.751	80	492	886	879	-3.274	83	803	91	788	0
6	2	9	""	"STM0908"	6210	20660	90	99	103	27	48	50	12	100	86	0	481	481	92	98	101	14	100	100	0	0.133	0.144	0.134	0.130	1.594	0.145	0.642	52	362	434	438	-2.909	51	383	55	383	0
6	3	9	""	"STM0914"	6390	20660	100	77	81	23	48	50	14	75	50	0	477	484	115	99	101	17	100	100	0	0.077	0.086	0.075	0.073	2.095	0.077	0.421	80	468	407	418	-3.704	29	378	33	385	0
6	4	9	""	"STM0918"	6580	20660	70	58	61	15	47	49	13	40	25	0	198	206	31	99	102	21	100	100	0	0.111	0.131	0.107	0.105	2.709	0.144	0.200	32	230	110	121	-3.170	11	99	14	107	0
6	5	9	""	"STM0922"	6740	20660	100	91	96	22	46	48	13	96	87	0	632	611	136	98	102	19	100	100	0	0.084	0.097	0.097	0.093	1.529	0.091	0.657	80	455	579	563	-3.569	45	534	50	513	0
6	6	9	""	"STM0926"	6920	20660	100	359	352	73	49	52	16	100	100	0	2194	2014	464	101	120	66	100	100	0	0.148	0.158	0.155	0.161	1.258	0.155	0.948	80	452	2403	2216	-2.755	310	2093	303	1913	0
6	7	9	""	"STM4206"	7110	20650	110	81	82	24	49	52	16	77	47	0	299	296	59	99	114	64	96	88	0	0.160	0.168	0.162	0.142	2.112	0.160	0.500	80	477	232	230	-2.644	32	200	33	197	0
6	8	9	""	"STM4210"	7280	20650	100	143	147	35	48	50	12	100	97	0	643	660	133	100	102	15	100	100	0	0.175	0.177	0.169	0.168	1.359	0.176	0.862	80	394	638	659	-2.515	95	543	99	560	0
6	9	9	""	"STM4215"	7440	20650	110	104	109	29	48	50	13	97	92	0	438	468	133	101	103	16	100	100	0	0.166	0.166	0.158	0.158	1.449	0.165	0.786	80	486	393	428	-2.589	56	337	61	367	0
6	10	9	""	"STM4219"	7640	20650	100	97	99	29	48	50	14	91	75	0	265	270	71	101	105	25	100	98	0	0.299	0.302	0.276	0.268	1.770	0.281	0.649	80	438	213	220	-1.743	49	164	51	169	0
6	11	9	"yjbG"	"STM4224"	7810	20650	100	118	120	28	48	51	14	98	97	0	454	445	92	101	106	24	100	100	0	0.198	0.209	0.201	0.201	1.455	0.209	0.764	80	420	423	416	-2.334	70	353	72	344	0
6	12	9	"yjbO"	"STM4244"	7980	20640	90	201	198	52	49	51	13	100	100	0	251	258	45	101	105	19	100	100	0	1.013	0.949	0.926	0.922	1.423	0.997	0.806	52	365	302	306	0.019	152	150	149	157	0
6	13	9	"csgC"	"STM1145"	8160	20640	90	103	103	20	52	54	17	96	76	0	407	397	57	102	108	28	100	100	0	0.167	0.173	0.168	0.160	1.614	0.171	0.622	52	381	356	346	-2.580	51	305	51	295	0
6	14	9	"ssaO"	"STM1416"	8330	20640	90	137	140	38	50	53	18	100	96	0	407	418	136	102	111	41	100	100	0	0.285	0.285	0.303	0.280	1.436	0.262	0.809	52	388	392	406	-1.810	87	305	90	316	0
6	15	9	"hisC"	"STM2073"	8520	20640	100	1899	1997	437	51	66	49	100	100	0	711	735	126	102	110	36	100	100	0	3.034	3.074	3.071	3.071	1.134	3.128	0.967	80	460	2457	2579	1.601	1848	609	1946	633	0
6	16	9	"flgE"	"STM1177"	8700	20640	100	4921	4649	856	52	107	143	100	100	0	841	811	110	104	115	34	100	100	0	6.607	6.502	6.530	6.415	1.171	6.653	0.976	80	420	5606	5304	2.724	4869	737	4597	707	0
6	17	9	"rnc"	"STM2581"	8870	20630	100	596	615	219	53	93	136	97	91	0	340	334	85	101	109	30	98	96	0	2.272	2.412	2.425	2.406	1.246	2.945	0.794	80	439	782	795	1.184	543	239	562	233	-50
6	18	9	"mutS"	"STM2909"	9050	20640	70	113	115	30	51	55	16	100	81	0	143	151	27	99	101	14	96	93	0	1.409	1.231	1.262	1.231	1.791	1.142	0.609	32	236	106	116	0.495	62	44	64	52	0
6	19	9	"yecS"	"STM1952"	9230	20630	90	379	368	73	48	50	13	100	100	0	445	441	88	100	101	13	100	100	0	0.959	0.938	0.947	0.946	1.279	0.925	0.931	52	387	676	661	-0.060	331	345	320	341	0
6	20	9	"otsB"	"STM1929"	9420	20630	100	154	171	65	48	50	12	100	98	0	531	611	233	101	104	16	100	100	0	0.247	0.241	0.241	0.232	1.413	0.237	0.868	80	438	536	633	-2.020	106	430	123	510	0
6	21	9	"yebC"	"STM1899"	9590	20630	100	2607	2485	568	51	58	29	100	100	0	612	590	129	103	107	21	100	100	0	5.022	4.998	5.134	5.037	1.165	5.028	0.959	80	428	3065	2921	2.328	2556	509	2434	487	0
6	22	9	"yecN"	"STM1904"	9760	20630	100	170	191	98	52	60	30	97	86	0	218	252	113	102	104	15	98	96	0	1.017	0.927	0.923	0.940	1.621	0.905	0.754	80	428	234	289	0.025	118	116	139	150	0
6	23	9	"grpE"	"STM2681"	9950	20630	100	2524	2444	870	51	67	52	100	100	0	558	549	147	101	103	14	100	100	0	5.411	5.342	5.397	5.305	1.228	5.515	0.959	80	430	2930	2841	2.436	2473	457	2393	448	0
6	24	9	""	"STM3782"	10120	20620	110	250	250	57	51	65	48	100	97	0	842	851	181	102	108	26	100	100	0	0.269	0.266	0.273	0.263	1.247	0.242	0.575	80	511	939	948	-1.895	199	740	199	749	0
6	1	10	"dinP"	"STM0313"	6040	20850	90	162	165	38	48	50	14	100	100	0	447	439	102	97	102	41	100	100	0	0.326	0.342	0.336	0.340	1.348	0.316	0.773	52	386	464	459	-1.618	114	350	117	342	0
6	2	10	""	"STM0325"	6220	20850	90	91	90	25	47	50	14	84	65	0	336	333	79	97	101	41	100	96	0	0.184	0.182	0.170	0.154	1.908	0.179	0.594	52	379	283	279	-2.441	44	239	43	236	0
6	3	10	""	"STM0329"	6390	20840	80	62	68	18	47	48	12	57	36	0	248	256	60	97	97	12	100	100	0	0.099	0.132	0.114	0.100	2.290	0.131	0.395	52	322	166	180	-3.332	15	151	21	159	0
6	4	10	""	"STM0333"	6570	20840	100	196	193	47	47	50	13	100	97	0	903	863	195	99	101	15	100	100	0	0.185	0.191	0.189	0.185	1.413	0.182	0.863	80	463	953	910	-2.432	149	804	146	764	0
6	5	10	""	"STM1050"	6750	20840	100	134	134	40	47	49	12	98	95	0	751	710	178	100	102	14	100	100	0	0.134	0.143	0.135	0.131	1.577	0.141	0.798	80	420	738	697	-2.904	87	651	87	610	0
6	6	10	"ycbW"	"STM1059"	6920	20840	100	291	288	79	47	49	14	100	98	0	190	193	32	99	100	15	100	98	0	2.681	2.564	2.527	2.536	1.334	2.705	0.824	80	408	335	335	1.423	244	91	241	94	0
6	7	10	"yeaM"	"STM1279"	7090	20830	90	619	619	129	49	54	21	100	100	0	717	711	118	99	104	33	100	100	0	0.922	0.931	0.916	0.925	1.153	0.914	0.933	52	374	1188	1182	-0.117	570	618	570	612	0
6	8	10	""	"STM1287"	7280	20830	100	207	201	72	48	51	17	98	92	0	671	634	198	99	103	30	100	98	0	0.278	0.286	0.274	0.272	1.518	0.284	0.884	80	438	731	688	-1.847	159	572	153	535	0
6	9	10	"yeaA"	"STM1291"	7450	20830	100	529	495	147	49	50	12	100	98	0	351	337	81	99	100	12	100	100	0	1.905	1.874	1.891	1.854	1.459	1.882	0.926	80	430	732	684	0.930	480	252	446	238	0
6	10	10	"astC"	"STM1303"	7640	20830	100	172	180	40	49	51	13	100	100	0	788	788	162	99	100	13	100	100	0	0.179	0.190	0.176	0.186	1.311	0.183	0.858	80	440	812	820	-2.486	123	689	131	689	0
6	11	10	"spy"	"STM1308"	7810	20830	100	254	253	74	48	51	14	98	98	0	443	423	95	99	102	16	100	100	0	0.599	0.633	0.615	0.605	1.364	0.633	0.896	80	408	550	529	-0.740	206	344	205	324	0
6	12	10	"celG"	"STM1317"	7980	20820	100	265	264	70	50	54	17	98	97	0	473	480	112	101	105	21	100	100	0	0.578	0.565	0.549	0.549	1.393	0.557	0.914	80	450	587	593	-0.791	215	372	214	379	0
6	13	10	"rfbJ"	"STM2089"	8170	20820	100	454	430	151	51	54	18	100	100	0	445	423	130	100	104	21	100	97	0	1.168	1.173	1.190	1.194	1.415	1.182	0.938	80	450	748	702	0.224	403	345	379	323	0
6	14	10	"galF"	"STM2098"	8330	20820	90	834	800	230	51	58	41	100	100	0	632	626	142	99	105	44	100	100	0	1.469	1.421	1.383	1.393	1.262	1.436	0.941	52	377	1316	1276	0.555	783	533	749	527	0
6	15	10	"wcaC"	"STM2113"	8520	20820	90	155	157	35	51	55	36	98	82	0	748	740	95	102	107	36	100	100	0	0.161	0.166	0.164	0.159	1.333	0.167	0.811	52	378	750	744	-2.635	104	646	106	638	0
6	16	10	"yegH"	"STM2119"	8700	20820	100	594	593	153	49	52	30	100	100	0	1064	1029	257	102	104	17	100	100	0	0.567	0.587	0.578	0.596	1.360	0.579	0.956	80	440	1507	1471	-0.820	545	962	544	927	0
6	17	10	"yegB"	"STM2129"	8870	20820	100	219	221	56	49	52	25	100	100	0	900	877	205	102	104	16	100	100	0	0.213	0.222	0.216	0.221	1.376	0.219	0.893	80	430	968	947	-2.231	170	798	172	775	0
6	18	10	"yegQ"	"STM2136"	9050	20810	100	1057	1032	206	50	58	32	100	100	0	889	861	134	101	109	28	100	100	0	1.278	1.292	1.290	1.271	1.186	1.309	0.960	80	454	1795	1742	0.354	1007	788	982	760	0
6	19	10	"cpxR"	"STM4059"	9230	20810	100	123	137	61	49	58	33	92	53	0	127	136	35	99	107	28	46	13	0	2.643	2.378	2.393	2.647	2.486	1.727	0.648	80	452	102	125	1.402	74	28	88	37	-75
6	20	10	""	"STM4068"	9410	20810	100	272	277	60	48	50	12	100	100	0	513	485	92	99	101	12	100	100	0	0.541	0.593	0.576	0.599	1.353	0.585	0.915	80	432	638	615	-0.886	224	414	229	386	0
6	21	10	"yneA"	"STM4077"	9580	20810	90	181	188	49	50	54	19	100	100	0	746	756	181	106	122	71	100	100	0	0.205	0.212	0.215	0.208	1.276	0.209	0.875	52	359	771	788	-2.289	131	640	138	650	0
6	22	10	"glpK"	"STM4086"	9760	20800	100	52	52	12	50	54	20	8	0	0	99	101	15	102	116	65	0	0	0	-0.667	-2.000	0.692	0.835	3.792	0.227	0.034	80	450	-1	1	Error	2	-3	2	-1	-75
6	23	10	"ftsN"	"STM4093"	9950	20810	100	373	386	125	51	52	18	100	100	0	356	359	95	100	100	11	100	100	0	1.258	1.293	1.274	1.292	1.214	1.309	0.941	80	418	578	594	0.331	322	256	335	259	0
6	24	10	""	"STM4102"	10120	20800	100	176	178	44	51	54	19	98	97	0	683	670	125	101	109	27	100	100	0	0.215	0.223	0.220	0.212	1.368	0.222	0.850	80	452	707	696	-2.219	125	582	127	569	0
6	1	11	"ygdL"	"STM2987"	6050	21020	100	857	827	261	50	52	15	100	98	0	646	613	145	98	97	12	100	100	0	1.473	1.509	1.504	1.430	1.430	1.550	0.940	80	458	1355	1292	0.558	807	548	777	515	0
6	2	11	"ygdB"	"STM2998"	6230	21020	100	169	168	46	50	53	15	100	97	0	440	403	110	98	99	13	100	100	0	0.348	0.387	0.380	0.389	1.549	0.364	0.792	80	400	461	423	-1.523	119	342	118	305	0
6	3	11	"ygeD"	"STM3009"	6410	21020	90	332	317	97	47	49	13	100	100	0	468	427	120	97	99	13	100	100	0	0.768	0.818	0.797	0.821	1.350	0.797	0.912	52	366	656	600	-0.380	285	371	270	330	0
6	4	11	"kduI"	"STM3018"	6580	21020	100	146	151	44	47	50	13	100	95	0	659	631	137	99	101	14	100	100	0	0.177	0.195	0.183	0.183	1.600	0.190	0.799	80	420	659	636	-2.500	99	560	104	532	0
6	5	11	""	"STM3025"	6740	21010	90	195	191	48	49	52	17	100	100	0	646	611	102	99	107	37	100	100	0	0.267	0.277	0.281	0.267	1.271	0.288	0.885	52	354	693	654	-1.906	146	547	142	512	0
6	6	11	""	"STM3030"	6930	21010	100	151	148	34	48	50	16	96	95	0	702	659	134	100	105	32	100	100	0	0.171	0.179	0.174	0.172	1.419	0.177	0.858	80	448	705	659	-2.547	103	602	100	559	0
6	7	11	""	"STM2692"	7100	21010	90	319	321	55	49	51	13	100	100	0	887	883	116	100	102	16	100	100	0	0.343	0.347	0.349	0.345	1.182	0.345	0.938	52	373	1057	1055	-1.543	270	787	272	783	0
6	8	11	""	"STM2702"	7280	21000	90	103	103	22	47	49	12	98	90	0	580	596	120	101	104	20	100	100	0	0.117	0.113	0.113	0.104	1.595	0.105	0.689	52	379	535	551	-3.097	56	479	56	495	0
6	9	11	""	"STM2706"	7460	21010	100	145	145	49	47	49	12	97	95	0	838	774	231	100	103	18	100	100	0	0.133	0.145	0.145	0.138	1.509	0.144	0.829	80	442	836	772	-2.913	98	738	98	674	0
6	10	11	"yjiA"	"STM4530"	7630	21010	90	656	646	165	51	53	15	100	100	0	623	616	99	100	102	14	100	100	0	1.157	1.153	1.129	1.131	1.165	1.186	0.960	52	371	1128	1111	0.210	605	523	595	516	0
6	11	11	"cutF"	"STM0241"	7820	21000	80	105	104	22	48	52	15	98	90	0	155	158	19	100	101	15	98	96	0	1.036	0.966	0.986	0.927	1.516	0.980	0.590	52	321	112	114	0.052	57	55	56	58	0
6	12	11	"yaiY"	"STM0378"	7990	21000	90	86	89	23	48	50	13	92	69	0	230	232	43	98	98	12	100	100	0	0.288	0.306	0.313	0.277	1.882	0.275	0.514	52	381	170	175	-1.796	38	132	41	134	0
6	13	11	"ybcI"	"STM0540"	8170	21000	90	200	202	37	48	49	11	100	100	0	552	547	63	98	99	11	100	100	0	0.335	0.343	0.345	0.336	1.286	0.334	0.884	52	372	606	603	-1.579	152	454	154	449	0
6	14	11	""	"STM0556"	8350	21000	90	62	64	16	46	49	13	53	26	0	222	220	41	97	98	12	100	100	0	0.128	0.146	0.144	0.135	2.294	0.134	0.227	52	382	141	141	-2.966	16	125	18	123	0
6	15	11	""	"STM0298"	8520	20990	90	82	83	17	48	50	13	94	75	0	322	315	50	101	101	12	100	100	0	0.154	0.164	0.161	0.156	1.649	0.155	0.520	52	387	255	249	-2.700	34	221	35	214	0
6	16	11	""	"STM0576"	8710	21000	80	78	81	26	47	49	13	76	57	0	310	308	50	100	100	12	100	100	0	0.148	0.163	0.164	0.130	2.203	0.149	0.369	52	315	241	242	-2.760	31	210	34	208	0
6	17	11	""	"STM0581"	8870	20990	90	483	471	93	50	58	29	100	100	0	337	326	56	102	105	17	100	100	0	1.843	1.879	1.854	1.895	1.228	1.880	0.912	52	364	668	645	0.882	433	235	421	224	0
6	18	11	"fepC"	"STM0590"	9060	21000	110	947	911	202	52	59	27	100	100	0	608	593	121	101	104	18	100	100	0	1.765	1.746	1.736	1.775	1.192	1.742	0.969	80	514	1402	1351	0.820	895	507	859	492	0
6	19	11	"narP"	"STM2246"	9230	20990	90	329	329	59	51	55	21	100	100	0	538	533	74	100	103	22	100	100	0	0.635	0.642	0.640	0.638	1.179	0.628	0.935	52	365	716	711	-0.656	278	438	278	433	0
6	20	11	"stcA"	"STM2152"	9420	20990	100	121	123	34	49	53	18	96	86	0	491	458	119	102	104	22	100	100	0	0.185	0.208	0.198	0.201	1.559	0.198	0.678	80	450	461	430	-2.434	72	389	74	356	0
6	21	11	"yehW"	"STM2162"	9590	20980	90	224	222	52	50	52	14	100	100	0	311	312	61	101	104	29	100	100	0	0.829	0.815	0.806	0.812	1.243	0.828	0.898	52	366	384	383	-0.271	174	210	172	211	0
6	22	11	"yohD"	"STM2170"	9770	20980	90	210	209	50	49	52	15	100	100	0	619	611	98	101	102	13	100	100	0	0.311	0.314	0.309	0.304	1.275	0.311	0.898	52	381	679	670	-1.686	161	518	160	510	0
6	23	11	""	"STM2175"	9950	20980	100	407	391	100	53	56	18	96	96	0	963	942	216	103	110	25	100	100	0	0.412	0.403	0.406	0.386	1.363	0.404	0.950	80	440	1214	1177	-1.281	354	860	338	839	0
6	24	11	""	"STM2288"	10130	20980	110	64	71	24	52	55	16	41	15	0	180	179	31	101	108	26	97	72	0	0.152	0.244	0.206	0.219	2.513	0.320	0.301	80	536	91	97	-2.719	12	79	19	78	0
6	1	12	"hupA"	"STM4170"	6040	21200	100	1208	1180	377	50	52	15	100	100	0	278	268	62	97	97	11	98	97	0	6.398	6.608	6.783	6.862	1.359	6.749	0.923	80	430	1339	1301	2.678	1158	181	1130	171	0
6	2	12	"hupA"	"STM4170"	6200	21180	120	841	809	291	52	56	17	100	99	0	195	192	37	97	98	12	95	93	0	8.051	7.968	7.919	7.939	1.516	8.278	0.873	120	535	887	852	3.009	789	98	757	95	0
6	3	12	"hilA"	"STM2876"	6400	21190	90	514	514	162	50	53	16	100	100	0	469	454	104	99	100	11	100	100	0	1.254	1.307	1.303	1.275	1.253	1.338	0.946	52	387	834	819	0.327	464	370	464	355	0
6	4	12	"hilA"	"STM2876"	6570	21190	90	698	667	187	49	51	13	100	100	0	587	567	125	99	100	12	100	100	0	1.330	1.321	1.307	1.303	1.137	1.348	0.969	52	378	1137	1086	0.411	649	488	618	468	0
6	5	12	"hilC"	"STM2867"	6750	21190	90	878	863	174	49	58	42	100	100	0	536	539	82	99	102	22	100	100	0	1.897	1.850	1.861	1.833	1.172	1.876	0.960	52	386	1266	1254	0.924	829	437	814	440	0
6	6	12	"hilC"	"STM2867"	6940	21190	90	586	565	180	52	56	24	100	100	0	428	414	94	100	102	16	100	100	0	1.628	1.634	1.616	1.597	1.237	1.692	0.944	52	364	862	827	0.703	534	328	513	314	0
6	7	12	"hns"	"STM1751"	7110	21190	100	929	863	316	49	51	14	100	100	0	313	301	69	99	99	12	98	98	0	4.112	4.030	4.146	3.991	1.480	4.174	0.944	80	451	1094	1016	2.040	880	214	814	202	0
6	8	12	"hns"	"STM1751"	7270	21190	90	797	788	156	52	63	46	100	100	0	293	287	37	98	101	18	100	100	0	3.821	3.894	3.816	3.871	1.204	4.061	0.924	52	366	940	925	1.934	745	195	736	189	0
6	9	12	"hns"	"STM1751"	7460	21180	90	1018	1064	348	52	65	45	100	100	0	330	345	68	100	102	17	100	100	0	4.200	4.131	4.208	4.061	1.212	4.302	0.941	52	378	1196	1257	2.070	966	230	1012	245	0
6	10	12	"hilD"	"STM2875"	7630	21180	90	972	932	203	53	66	54	100	100	0	450	428	84	101	105	22	100	100	0	2.633	2.688	2.639	2.700	1.197	2.658	0.952	52	379	1268	1206	1.397	919	349	879	327	0
6	11	12	"hilD"	"STM2875"	7820	21180	90	831	841	245	51	61	39	100	100	0	400	409	66	101	103	20	100	100	0	2.609	2.565	2.454	2.523	1.190	2.646	0.947	52	378	1079	1098	1.383	780	299	790	308	0
6	12	12	"stpA"	"STM2799"	7990	21180	90	664	685	227	52	57	23	100	100	0	331	340	97	99	99	13	100	100	0	2.638	2.627	2.543	2.650	1.224	2.615	0.940	52	365	844	874	1.399	612	232	633	241	0
6	13	12	"csrA"	"STM2826"	8170	21170	100	203	189	81	50	54	19	85	83	0	167	166	42	98	99	12	88	81	0	2.217	2.044	1.953	1.971	2.237	2.098	0.776	80	442	222	207	1.149	153	69	139	68	-100
6	14	12	"dps"	"STM0831"	8350	21180	100	287	290	84	48	50	14	100	100	0	341	333	69	98	99	11	100	100	0	0.984	1.030	1.013	1.017	1.296	1.055	0.911	80	463	482	477	-0.024	239	243	242	235	0
6	15	12	"dps"	"STM0831"	8520	21170	90	346	347	74	50	53	19	100	100	0	386	382	65	101	103	16	100	100	0	1.039	1.057	1.096	1.054	1.224	1.060	0.924	52	380	581	578	0.055	296	285	297	281	0
6	16	12	"dps"	"STM0831"	8700	21170	90	382	382	64	50	53	18	100	100	0	406	411	43	101	102	16	100	100	0	1.089	1.071	1.030	1.061	1.192	1.067	0.933	52	395	637	642	0.122	332	305	332	310	0
6	17	12	"oxyR"	"STM4125"	8880	21170	90	1045	1002	324	51	54	15	100	100	0	237	241	62	101	101	12	100	100	0	7.309	6.793	7.075	7.033	1.297	6.831	0.851	52	386	1130	1091	2.870	994	136	951	140	0
6	18	12	"oxyR"	"STM4125"	9070	21170	90	2026	2103	697	51	54	16	100	100	0	350	348	75	98	98	11	100	100	0	7.837	8.208	8.159	8.126	1.165	8.454	0.965	52	364	2227	2302	2.970	1975	252	2052	250	0
6	19	12	"fur"	"STM0693"	9240	21160	90	726	718	135	52	57	23	100	100	0	405	400	65	100	101	14	100	100	0	2.210	2.220	2.198	2.217	1.185	2.298	0.940	52	381	979	966	1.144	674	305	666	300	0
6	20	12	"fur"	"STM0693"	9420	21170	100	655	641	154	52	61	29	100	98	0	371	360	75	105	106	16	98	97	0	2.267	2.310	2.314	2.362	1.300	2.304	0.930	80	442	869	844	1.181	603	266	589	255	0
6	21	12	"envR"	"STM3389"	9600	21160	100	112	116	39	51	56	23	92	67	0	447	441	106	103	104	15	100	100	0	0.177	0.192	0.179	0.175	1.730	0.178	0.495	80	452	405	403	-2.496	61	344	65	338	0
6	22	12	"envR"	"STM3389"	9770	21160	90	105	111	34	48	51	15	98	84	0	433	442	81	103	105	20	100	100	0	0.173	0.186	0.173	0.166	1.712	0.177	0.627	52	378	387	402	-2.533	57	330	63	339	0
6	23	12	"envR"	"STM3389"	9940	21160	90	104	113	33	52	56	18	94	76	0	453	468	89	104	113	42	100	100	0	0.149	0.168	0.151	0.148	1.739	0.158	0.567	52	371	401	425	-2.747	52	349	61	364	0
6	24	12	"arcB"	"STM3328"	10130	21160	80	136	136	35	52	54	15	100	96	0	223	232	53	100	104	19	100	100	0	0.683	0.636	0.614	0.630	1.479	0.602	0.698	52	321	207	216	-0.550	84	123	84	132	0
6	1	13	"ctrl-PolA-10ng/ul"	"ctrl-PolA-10ng/ul"	6040	21380	90	52	54	15	49	49	11	26	11	0	140	138	15	98	98	11	96	82	0	0.071	0.125	0.250	0.261	3.202	0.081	0.006	52	392	45	45	-3.807	3	42	5	40	0
6	2	13	"ctrl-FtsL-10ng/ul"	"ctrl-FtsL-10ng/ul"	6230	21380	80	85	87	26	47	49	13	82	67	0	145	145	22	98	98	12	92	78	0	0.809	0.851	0.835	0.780	2.291	0.934	0.408	52	328	85	87	-0.307	38	47	40	47	0
6	3	13	"ctrl-TufA-10ng/ul"	"ctrl-TufA-10ng/ul"	6400	21380	80	3608	3227	1346	46	49	16	100	100	0	162	162	25	102	101	12	98	90	0	59.367	53.017	50.470	50.059	1.365	54.551	0.807	52	328	3622	3241	5.892	3562	60	3181	60	0
6	4	13	"EMPTY"	"EMPTY"	6570	21370	70	341	342	65	48	57	52	100	100	0	114	110	14	102	102	12	46	6	0	24.417	36.750	19.378	21.801	1.817	122.167	0.010	32	236	305	302	4.610	293	12	294	8	100
6	5	13	"EMPTY"	"EMPTY"	6750	21360	100	46	48	12	47	56	51	0	0	0	95	93	13	100	101	18	3	0	0	0.200	-0.143	0.589	0.676	4.836	0.172	0.000	80	452	-6	-6	-2.322	-1	-5	1	-7	-75
6	6	13	"EMPTY"	"EMPTY"	6920	21360	100	44	46	11	47	50	15	6	1	0	95	96	13	98	98	12	12	3	0	1.000	0.500	0.779	0.781	3.300	3.357	0.002	80	462	-6	-3	0.000	-3	-3	-1	-2	-75
6	7	13	"ctrl-PolA-50ng/ul"	"ctrl-PolA-50ng/ul"	7120	21370	60	59	63	18	47	49	15	43	18	0	130	134	24	101	102	12	75	56	0	0.414	0.485	0.615	0.752	4.541	0.690	0.056	32	176	41	49	-1.273	12	29	16	33	0
6	8	13	"ctrl-FtsL-50ng/ul"	"ctrl-FtsL-50ng/ul"	7280	21360	100	51	63	35	47	67	127	2	0	0	100	100	10	99	100	13	8	0	0	4.000	16.000	1.171	1.871	5.472	51.462	0.055	80	446	5	17	2.000	4	1	16	1	-50
6	9	13	"ctrl-TufA-50ng/ul"	"ctrl-TufA-50ng/ul"	7460	21360	90	14308	13110	4585	48	67	112	100	100	0	238	234	41	100	101	12	100	100	0	103.333	97.478	88.613	73.449	1.628	102.440	0.915	52	388	14398	13196	6.691	14260	138	13062	134	0
6	10	13	"EMPTY"	"EMPTY"	7640	21350	90	524	531	172	48	55	35	100	100	0	108	107	13	100	101	12	38	7	0	59.500	69.000	30.091	30.672	1.921	115.507	0.022	52	373	484	490	5.895	476	8	483	7	100
6	11	13	"EMPTY"	"EMPTY"	7810	21350	100	47	49	13	48	51	17	13	2	0	97	96	12	99	99	12	8	0	0	0.500	-0.333	1.000	0.855	3.664	2.294	0.000	80	432	-3	-2	-1.000	-1	-2	1	-3	-75
6	12	13	"EMPTY"	"EMPTY"	7990	21350	100	46	48	12	46	49	15	13	2	0	99	97	13	97	98	11	18	1	0	0.000	100000.000	0.600	0.702	3.388	0.249	0.008	80	442	2	2	Error	0	2	2	0	-75
6	13	13	"ctrl-PolA-100ng/ul"	"ctrl-PolA-100ng/ul"	8170	21350	100	55	56	15	47	49	13	40	12	0	105	105	13	98	99	11	32	12	0	1.143	1.286	1.059	1.185	3.717	1.809	0.024	80	460	15	16	0.193	8	7	9	7	-50
6	14	13	"ctrl-FtsL-100ng/ul"	"ctrl-FtsL-100ng/ul"	8360	21360	70	284	286	55	50	56	26	100	100	0	185	186	30	101	102	12	100	96	0	2.786	2.776	2.823	2.909	1.519	2.999	0.720	32	236	318	321	1.478	234	84	236	85	0
6	15	13	"ctrl-TufA-100ng/ul"	"ctrl-TufA-100ng/ul"	8530	21350	90	16730	19748	10855	49	66	195	100	100	0	292	300	104	101	101	12	100	100	0	87.335	98.990	83.617	77.568	1.315	103.148	0.951	52	397	16872	19898	6.448	16681	191	19699	199	100
6	16	13	"EMPTY"	"EMPTY"	8710	21350	60	98	100	26	46	48	12	96	96	0	150	148	17	100	100	13	100	93	0	1.040	1.125	1.093	1.074	1.775	1.253	0.454	32	176	102	102	0.057	52	50	54	48	100
6	17	13	"EMPTY"	"EMPTY"	8880	21340	100	43	45	11	47	49	13	11	2	0	98	99	9	99	101	12	10	0	0	4.000	100000.000	1.000	1.349	2.802	0.264	0.001	80	433	-5	-2	2.000	-4	-1	-2	0	-75
6	18	13	"EMPTY"	"EMPTY"	9050	21340	100	48	50	13	49	51	14	10	3	0	99	99	12	99	99	11	13	7	0	100000.000	100000.000	1.167	1.020	4.197	11.551	0.001	80	450	-1	1	16.610	-1	0	1	0	-75
6	19	13	"ctrl-PolA-400ng/ul"	"ctrl-PolA-400ng/ul"	9240	21350	80	150	145	50	47	51	16	94	90	0	120	121	22	102	102	12	55	36	0	5.722	5.158	4.462	4.666	2.060	5.775	0.205	52	327	121	117	2.517	103	18	98	19	0
6	20	13	"ctrl-FtsL-400ng/ul"	"ctrl-FtsL-400ng/ul"	9430	21340	80	809	773	260	53	68	68	100	98	0	310	307	92	105	104	12	100	100	0	3.688	3.564	3.065	3.651	1.618	3.845	0.773	52	316	961	922	1.883	756	205	720	202	0
6	21	13	"ctrl-TufA-400ng/ul"	"ctrl-TufA-400ng/ul"	9600	21340	90	41393	41633	16824	54	146	961	100	100	5	573	540	160	104	105	16	100	100	0	88.143	95.365	86.067	78.596	1.287	98.589	0.958	52	379	41808	42015	6.462	41339	469	41579	436	100
6	22	13	"EMPTY"	"EMPTY"	9780	21340	70	223	227	99	50	54	20	100	93	0	153	150	17	102	102	11	100	90	0	3.392	3.688	2.850	3.341	2.212	5.415	0.397	32	231	224	225	1.762	173	51	177	48	100
6	23	13	"EMPTY"	"EMPTY"	9940	21330	100	50	53	16	50	52	15	13	6	0	99	99	14	100	101	14	11	3	0	0.000	-3.000	1.250	1.271	3.616	8.965	0.000	80	436	-1	2	Error	0	-1	3	-1	-75
6	24	13	"EMPTY"	"EMPTY"	10120	21330	100	49	50	12	48	50	12	13	5	0	97	98	13	97	98	11	18	7	0	100000.000	2.000	0.781	1.091	4.321	1.964	0.003	80	464	1	3	16.610	1	0	2	1	-75
6	1	14	""	"STM4316"	6040	21550	80	57	61	20	47	49	12	40	21	0	119	120	20	96	96	11	80	50	0	0.435	0.583	0.500	0.587	3.128	0.417	0.028	52	334	33	38	-1.202	10	23	14	24	0
6	2	14	""	"STM4529"	6230	21560	100	311	323	137	46	48	11	98	97	0	200	203	59	96	96	12	97	92	0	2.548	2.589	2.561	2.653	1.644	2.599	0.883	80	495	369	384	1.349	265	104	277	107	0
6	3	14	""	"STM4276"	6410	21550	90	53	57	15	47	49	13	28	13	0	138	128	26	96	97	12	88	71	0	0.143	0.313	0.306	0.309	2.886	0.325	0.120	52	381	48	42	-2.807	6	42	10	32	0
6	4	14	""	"STM0560"	6580	21540	90	90	92	27	47	50	16	86	63	0	289	277	55	99	99	12	96	96	0	0.226	0.253	0.245	0.235	1.952	0.231	0.547	52	403	233	223	-2.144	43	190	45	178	0
6	5	14	""	"STM0359"	6770	21540	90	51	52	13	46	48	12	30	3	0	136	133	25	99	99	13	80	63	0	0.135	0.176	0.355	0.342	3.826	0.068	0.007	52	386	42	40	-2.888	5	37	6	34	0
6	6	14	""	"STM1024"	6930	21540	90	59	60	16	47	49	14	42	11	0	144	149	25	96	97	12	98	94	0	0.250	0.245	0.333	0.246	2.665	0.247	0.148	52	363	60	66	-2.000	12	48	13	53	0
6	7	14	"purG"	"STM2565"	7100	21540	100	288	323	134	50	52	17	100	100	0	305	336	112	98	99	16	100	100	0	1.150	1.147	1.135	1.139	1.346	1.150	0.877	80	497	445	511	0.201	238	207	273	238	-100
6	8	14	"cysM"	"STM2440"	7290	21530	90	153	187	105	52	55	18	100	96	0	241	276	98	99	101	14	100	100	0	0.711	0.763	0.683	0.704	1.418	0.843	0.808	52	379	243	312	-0.492	101	142	135	177	100
6	9	14	"ompR"	"STM3502"	7460	21540	90	337	405	209	50	54	17	100	100	0	188	207	72	101	102	14	100	98	0	3.299	3.349	3.418	3.524	1.333	3.313	0.896	52	395	374	461	1.722	287	87	355	106	100
6	10	14	"dnaK"	"STM0012"	7640	21530	90	1789	2231	1232	50	53	15	100	100	0	171	199	72	97	98	11	100	100	0	23.500	21.382	21.463	22.693	1.346	20.585	0.903	52	402	1813	2283	4.555	1739	74	2181	102	0
6	11	14	"trkA"	"STM3409"	7830	21530	100	495	499	213	49	53	16	100	98	0	522	517	190	98	99	12	100	100	0	1.052	1.074	1.052	1.071	1.325	1.082	0.949	80	470	870	869	0.073	446	424	450	419	0
6	12	14	""	"STM4528"	8000	21540	100	548	533	224	49	53	18	100	97	0	291	285	89	99	100	12	96	93	0	2.599	2.602	2.691	2.643	1.359	2.628	0.942	80	462	691	670	1.378	499	192	484	186	0
6	13	14	""	"STM2230"	8180	21530	100	227	227	60	49	53	16	100	97	0	719	672	128	101	102	14	100	100	0	0.288	0.312	0.313	0.297	1.392	0.305	0.882	80	464	796	749	-1.796	178	618	178	571	0
6	14	14	"yegN"	"STM2127"	8360	21530	100	149	146	53	49	51	14	93	90	0	777	733	253	100	102	15	100	100	0	0.148	0.153	0.151	0.138	1.776	0.149	0.791	80	476	777	730	-2.759	100	677	97	633	0
6	15	14	""	"STM2178"	8540	21530	100	151	153	43	49	50	12	98	95	0	676	655	161	100	100	13	100	100	0	0.177	0.187	0.181	0.181	1.364	0.186	0.858	80	462	678	659	-2.497	102	576	104	555	0
6	16	14	""	"STM2664"	8700	21530	90	162	161	54	50	52	15	98	96	0	175	175	24	100	101	14	100	100	0	1.493	1.480	1.606	1.345	1.866	1.732	0.627	52	375	187	186	0.579	112	75	111	75	0
6	17	14	"sinH"	"STM2517"	8880	21520	100	47	49	13	48	51	14	12	2	0	109	112	18	98	99	14	40	16	0	-0.091	0.071	0.667	0.561	3.442	0.142	0.005	80	484	10	15	Error	-1	11	1	14	-50
6	18	14	"flhA"	"STM1913"	9070	21530	100	93	113	59	48	52	29	68	37	0	188	229	121	98	101	36	98	63	0	0.500	0.496	0.461	0.466	1.806	0.540	0.792	80	460	135	196	-1.000	45	90	65	131	0
6	19	14	"EMPTY"	"EMPTY"	9230	21520	100	47	51	16	50	54	29	6	1	0	97	98	11	100	103	36	0	0	0	1.000	-0.500	0.750	0.959	3.466	0.758	0.780	80	439	-6	-1	0.000	-3	-3	1	-2	-75
6	20	14	"EMPTY"	"EMPTY"	9410	21520	100	48	48	11	49	58	54	0	0	0	98	99	11	99	99	12	15	2	0	1.000	100000.000	1.125	0.949	3.067	21.263	0.005	80	475	-2	-1	0.000	-1	-1	-1	0	-75
6	21	14	"EMPTY"	"EMPTY"	9590	21520	100	52	55	17	49	58	53	0	0	0	98	98	11	98	100	12	11	2	0	100000.000	100000.000	1.211	1.558	4.022	22.171	0.001	80	474	3	6	16.610	3	0	6	0	-75
6	22	14	"EMPTY"	"EMPTY"	9770	21510	100	47	49	13	49	53	18	6	1	0	99	99	12	98	98	11	18	6	0	-2.000	0.000	1.300	1.489	4.084	0.001	0.000	80	465	-1	1	Error	-2	1	0	1	-75
6	23	14	"EMPTY"	"EMPTY"	9940	21510	100	52	56	19	50	53	16	20	6	0	97	97	11	98	98	11	10	3	0	-2.000	-6.000	0.900	1.044	4.172	20.975	0.002	80	452	1	5	Error	2	-1	6	-1	-75
6	24	14	"EMPTY"	"EMPTY"	10120	21510	100	49	51	11	49	51	16	10	1	0	99	99	10	97	97	11	17	3	0	0.000	1.000	0.889	1.067	4.063	2.899	0.007	80	496	2	4	Error	0	2	2	2	-75
7	1	1	"yccF"	"STM1074"	10530	19190	100	165	185	80	50	53	16	100	98	0	332	353	121	101	103	12	100	100	0	0.498	0.536	0.516	0.521	1.482	0.555	0.862	80	496	346	387	-1.006	115	231	135	252	0
7	2	1	"ydjN"	"STM1320"	10710	19180	100	286	458	572	50	53	17	100	98	0	225	286	234	101	102	12	97	91	0	1.903	2.205	2.115	2.203	1.805	2.415	0.936	80	444	360	593	0.928	236	124	408	185	0
7	3	1	""	"STM1491"	10870	19180	90	143	161	87	50	53	14	96	94	0	368	417	218	101	103	12	100	100	0	0.348	0.351	0.329	0.315	1.632	0.354	0.880	52	368	360	427	-1.522	93	267	111	316	0
7	4	1	"yiaC"	"STM3643"	11060	19180	100	113	122	48	51	53	14	97	90	0	285	311	121	102	103	12	100	100	0	0.339	0.340	0.325	0.319	1.633	0.335	0.774	80	484	245	280	-1.562	62	183	71	209	0
7	5	1	"oppA"	"STM1746"	11250	19170	100	735	696	244	52	55	16	98	98	0	751	706	212	104	105	13	98	98	0	1.056	1.070	1.060	1.073	1.294	1.081	0.961	80	473	1330	1246	0.078	683	647	644	602	0
7	6	1	""	"STM2585"	11430	19180	90	152	163	70	52	54	15	98	94	0	423	422	86	103	105	14	98	98	0	0.313	0.348	0.314	0.306	1.635	0.360	0.687	52	372	420	430	-1.678	100	320	111	319	0
7	7	1	"yecH"	"STM1936"	11600	19170	100	109	118	48	51	53	14	96	85	0	281	315	132	101	102	12	100	100	0	0.322	0.313	0.292	0.291	1.655	0.305	0.754	80	454	238	281	-1.634	58	180	67	214	0
7	8	1	"srlR"	"STM2837"	11770	19170	100	230	231	87	51	54	15	100	100	0	335	353	133	101	102	12	100	100	0	0.765	0.714	0.734	0.726	1.301	0.694	0.921	80	454	413	432	-0.387	179	234	180	252	0
7	9	1	"kdpA"	"STM0706"	11950	19170	100	219	233	76	53	56	17	100	100	0	881	955	266	104	106	13	100	100	0	0.214	0.212	0.195	0.205	1.368	0.206	0.838	80	455	943	1031	-2.227	166	777	180	851	0
7	10	1	"greB"	"STM3503"	12120	19170	100	309	317	121	52	54	14	97	97	0	508	521	175	104	106	14	97	97	0	0.636	0.635	0.616	0.624	1.346	0.641	0.941	80	444	661	682	-0.653	257	404	265	417	0
7	11	1	""	"STM3156"	12300	19170	100	212	223	95	52	55	16	100	100	0	308	323	103	105	106	15	100	98	0	0.788	0.784	0.758	0.769	1.335	0.815	0.863	80	466	363	389	-0.343	160	203	171	218	0
7	12	1	"yaeC"	"STM0245"	12480	19160	100	975	1011	423	51	55	18	100	100	0	551	577	192	104	105	14	100	100	0	2.067	2.030	2.047	1.998	1.167	2.074	0.970	80	452	1371	1433	1.048	924	447	960	473	0
7	13	1	"cyaY"	"STM3943"	12660	19170	100	391	470	196	52	56	17	100	100	0	329	343	78	104	105	13	100	100	0	1.507	1.749	1.567	1.670	1.436	2.044	0.807	80	440	564	657	0.591	339	225	418	239	0
7	14	1	"cyaA"	"STM3939"	12830	19160	110	3010	2882	605	55	59	24	100	100	0	1531	1552	263	104	106	14	100	100	0	2.071	1.952	1.946	1.929	1.141	1.967	0.978	80	515	4382	4275	1.050	2955	1427	2827	1448	0
7	15	1	"yifK"	"STM3930"	13020	19160	100	2691	2686	839	53	57	22	100	100	0	1191	1146	261	107	107	13	100	100	0	2.434	2.534	2.513	2.496	1.181	2.630	0.959	80	454	3722	3672	1.283	2638	1084	2633	1039	0
7	16	1	"wzxE"	"STM3926"	13190	19160	100	1845	1849	170	53	90	210	100	100	0	994	988	81	106	124	108	100	100	0	2.018	2.036	2.024	2.035	1.114	2.030	0.971	80	427	2680	2678	1.013	1792	888	1796	882	0
7	17	1	"rffG"	"STM3922"	13370	19150	120	2004	2244	1030	54	82	178	97	96	0	800	804	254	104	117	91	96	96	0	2.802	3.129	2.907	3.005	1.336	3.327	0.932	120	604	2646	2890	1.486	1950	696	2190	700	0
7	18	1	"rfe"	"STM3918"	13560	19160	100	1756	1748	224	57	74	121	100	100	0	1063	1036	146	105	112	52	100	100	0	1.773	1.816	1.775	1.831	1.144	1.809	0.970	80	440	2657	2622	0.827	1699	958	1691	931	0
7	19	1	""	"STM4433"	13720	19150	90	91	90	22	57	77	132	0	0	0	276	304	96	102	110	58	100	92	0	0.195	0.163	0.163	0.150	2.001	1.741	0.354	52	360	208	235	-2.355	34	174	33	202	0
7	20	1	""	"STM4440"	13900	19150	100	101	105	28	54	57	16	88	75	0	310	327	103	104	104	12	100	98	0	0.228	0.229	0.200	0.208	1.735	0.211	0.621	80	466	253	274	-2.132	47	206	51	223	0
7	21	1	""	"STM4447"	14080	19150	100	153	169	70	54	56	16	100	97	0	463	504	203	105	106	13	100	100	0	0.277	0.288	0.275	0.272	1.401	0.293	0.871	80	467	457	514	-1.854	99	358	115	399	0
7	22	1	""	"STM4464"	14260	19150	100	418	425	75	56	57	16	100	100	0	1888	1892	121	107	110	19	100	100	0	0.203	0.207	0.195	0.203	1.229	0.206	0.915	80	456	2143	2154	-2.299	362	1781	369	1785	0
7	23	1	"idnO"	"STM4483"	14440	19140	100	207	215	66	54	57	16	100	97	0	975	929	251	110	112	19	100	100	0	0.177	0.197	0.193	0.190	1.393	0.191	0.843	80	440	1018	980	-2.499	153	865	161	819	0
7	24	1	""	"STM4488"	14610	19150	100	93	95	27	54	57	16	78	57	0	312	320	90	106	106	13	100	100	0	0.189	0.192	0.178	0.166	1.988	0.186	0.524	80	464	245	255	-2.401	39	206	41	214	0
7	1	2	"hydH"	"STM4173"	10530	19370	100	571	545	155	49	51	14	100	100	0	898	862	203	101	102	14	100	100	0	0.655	0.652	0.659	0.648	1.385	0.656	0.947	80	452	1319	1257	-0.611	522	797	496	761	0
7	2	2	"yciG"	"STM1728"	10700	19360	100	59	62	17	50	52	14	35	16	0	172	177	54	102	103	14	96	91	0	0.129	0.160	0.256	0.192	3.191	0.130	0.104	80	430	79	87	-2.959	9	70	12	75	0
7	3	2	"yihU"	"STM4023"	10870	19360	90	131	142	50	51	52	14	100	94	0	563	616	241	103	103	12	100	100	0	0.174	0.177	0.170	0.167	1.526	0.164	0.726	52	380	540	604	-2.524	80	460	91	513	0
7	4	2	"yihP"	"STM4018"	11050	19350	90	107	128	71	51	53	15	94	78	0	415	526	346	102	103	13	100	100	0	0.179	0.182	0.155	0.154	1.884	0.172	0.722	52	386	369	501	-2.483	56	313	77	424	0
7	5	2	"pepB"	"STM2536"	11230	19350	90	464	490	221	51	54	15	100	100	0	279	302	116	103	104	12	100	100	0	2.347	2.206	2.252	2.245	1.332	2.201	0.887	52	396	589	638	1.231	413	176	439	199	0
7	6	2	"atpF"	"STM3869"	11420	19360	100	3118	2866	1256	54	60	32	100	100	0	276	270	84	103	103	12	100	98	0	17.711	16.838	17.236	16.975	1.365	17.313	0.891	80	482	3237	2979	4.147	3064	173	2812	167	0
7	7	2	"sinI"	"STM2516"	11590	19350	90	107	112	43	53	63	37	65	26	0	346	369	91	102	103	12	100	100	0	0.221	0.221	0.208	0.195	1.841	0.209	0.389	52	366	298	326	-2.176	54	244	59	267	0
7	8	2	""	"STM1056"	11770	19350	80	67	74	28	49	51	13	61	32	0	158	172	75	101	102	11	96	94	0	0.316	0.352	0.375	0.364	2.501	0.259	0.300	52	314	75	96	-1.663	18	57	25	71	0
7	9	2	"sitB"	"STM2862"	11930	19350	90	2042	2035	600	54	62	48	100	100	0	279	292	85	104	105	14	100	100	0	11.360	10.537	10.751	11.137	1.308	10.240	0.921	52	373	2163	2169	3.506	1988	175	1981	188	0
7	10	2	"cytR"	"STM4094"	12120	19340	90	244	256	73	55	61	46	100	96	0	322	338	87	104	105	14	100	100	0	0.867	0.859	0.871	0.850	1.296	0.863	0.883	52	379	407	435	-0.206	189	218	201	234	0
7	11	2	"bcfF"	"STM0026"	12290	19350	90	104	113	42	52	53	13	94	84	0	400	410	112	103	105	15	100	100	0	0.175	0.199	0.180	0.180	1.747	0.198	0.640	52	382	349	368	-2.514	52	297	61	307	0
7	12	2	"gmk"	"STM3740"	12480	19350	100	1519	1570	283	51	59	33	100	100	0	576	581	89	104	107	19	100	100	0	3.110	3.184	3.141	3.188	1.170	3.239	0.950	80	448	1940	1996	1.637	1468	472	1519	477	0
7	13	2	"srgA"	"PSLT011"	12650	19340	100	449	455	149	53	60	33	100	98	0	1036	1011	260	106	108	18	100	100	0	0.426	0.444	0.434	0.430	1.266	0.446	0.920	80	418	1326	1307	-1.232	396	930	402	905	0
7	14	2	"ppx"	"STM2502"	12830	19330	90	746	770	203	55	56	15	100	100	0	836	891	211	104	106	14	100	100	0	0.944	0.909	0.878	0.901	1.146	0.912	0.962	52	371	1423	1502	-0.083	691	732	715	787	0
7	15	2	""	"STM4258"	13000	19330	90	236	241	73	55	58	17	100	100	0	329	339	69	106	109	17	100	100	0	0.812	0.798	0.777	0.771	1.285	0.805	0.877	52	379	404	419	-0.301	181	223	186	233	0
7	16	2	""	"STM4261"	13190	19340	100	2724	2612	702	54	62	55	100	100	0	628	628	139	105	108	29	100	100	0	5.105	4.891	4.952	4.881	1.173	4.966	0.970	80	461	3193	3081	2.352	2670	523	2558	523	0
7	17	2	""	"STM4261"	13370	19340	100	946	934	197	55	60	20	100	100	0	480	474	86	104	104	11	100	100	0	2.370	2.376	2.377	2.379	1.172	2.405	0.950	80	428	1267	1249	1.245	891	376	879	370	0
7	18	2	"yjcB"	"STM4263"	13540	19330	90	894	862	159	55	61	26	100	100	0	207	209	35	102	103	11	100	100	0	7.990	7.542	7.918	7.778	1.325	7.683	0.860	52	371	944	914	2.998	839	105	807	107	0
7	19	2	"livF"	"STM3560"	13730	19330	90	83	84	22	54	58	21	65	23	0	165	176	42	101	102	12	100	98	0	0.453	0.400	0.387	0.354	2.177	0.399	0.437	52	386	93	105	-1.142	29	64	30	75	0
7	20	2	"fljA"	"STM2770"	13900	19330	100	182	213	140	54	56	16	100	97	0	298	354	196	103	103	11	100	100	0	0.656	0.633	0.628	0.606	1.367	0.663	0.914	80	420	323	410	-0.607	128	195	159	251	0
7	21	2	"ada"	"STM2265"	14060	19330	90	173	189	63	56	60	22	100	100	0	314	355	121	105	109	29	100	100	0	0.560	0.532	0.531	0.532	1.329	0.536	0.873	52	364	326	383	-0.837	117	209	133	250	0
7	22	2	"ssaV"	"STM1414"	14250	19320	90	85	93	28	57	60	21	59	30	0	275	282	73	105	108	24	98	98	0	0.165	0.203	0.187	0.169	2.262	0.196	0.425	52	392	198	213	-2.602	28	170	36	177	0
7	23	2	"fimC"	"STM0545"	14430	19320	90	93	97	26	56	58	18	82	50	0	266	295	117	105	106	13	100	100	0	0.230	0.216	0.203	0.204	1.951	0.166	0.373	52	373	198	231	-2.121	37	161	41	190	0
7	24	2	"malK"	"STM4230"	14600	19320	110	93	96	29	53	56	16	82	62	0	243	259	89	105	105	11	100	100	0	0.290	0.279	0.264	0.258	1.856	0.268	0.551	80	511	178	197	-1.787	40	138	43	154	0
7	1	3	"era"	"STM2580"	10530	19540	90	761	767	222	50	52	13	100	100	0	370	380	87	101	101	12	100	100	0	2.643	2.570	2.567	2.561	1.141	2.597	0.959	52	386	980	996	1.402	711	269	717	279	0
7	2	3	"pabB"	"STM1824"	10710	19540	80	78	88	29	51	53	13	76	50	0	136	147	39	101	101	11	88	71	0	0.771	0.804	0.704	0.764	2.388	0.771	0.414	52	320	62	83	-0.374	27	35	37	46	0
7	3	3	"iacP"	"STM2881"	10870	19540	90	472	527	272	52	55	19	100	100	0	198	212	70	102	102	11	100	100	0	4.375	4.318	4.297	4.442	1.304	4.290	0.909	52	379	516	585	2.129	420	96	475	110	0
7	4	3	"invJ"	"STM2892"	11060	19540	90	582	610	196	54	67	77	100	100	0	341	334	81	103	107	30	100	100	0	2.218	2.407	2.465	2.409	1.208	2.482	0.941	52	392	766	787	1.150	528	238	556	231	0
7	5	3	"eutM"	"STM2465"	11230	19540	80	60	62	15	52	66	83	0	0	0	160	174	60	105	109	33	80	28	0	0.145	0.145	0.229	0.187	2.749	0.168	0.070	52	329	63	79	-2.781	8	55	10	69	0
7	6	3	"eutB"	"STM2458"	11410	19540	70	68	75	27	53	56	16	43	21	0	189	226	80	104	104	13	100	100	0	0.176	0.180	0.182	0.179	2.423	0.180	0.239	32	236	100	144	-2.503	15	85	22	122	0
7	7	3	"prsA"	"STM1780"	11600	19530	110	2276	2940	1598	54	63	52	100	100	0	275	326	134	103	103	13	100	100	0	12.919	12.942	12.874	13.348	1.206	12.770	0.966	80	497	2394	3109	3.691	2222	172	2886	223	0
7	8	3	"pgtP"	"STM2399"	11760	19530	100	138	141	42	51	62	54	82	25	0	429	426	114	103	104	13	100	100	0	0.267	0.279	0.248	0.271	1.583	0.246	0.276	80	426	413	413	-1.906	87	326	90	323	0
7	9	3	"parE"	"STM3181"	11940	19530	100	112	120	42	52	54	17	98	76	0	149	156	35	103	104	12	90	83	0	1.304	1.283	1.306	1.331	1.810	1.396	0.602	80	462	106	121	0.383	60	46	68	53	0
7	10	3	"mutY"	"STM3110"	12120	19520	90	189	206	83	51	52	13	100	100	0	227	257	79	103	104	12	100	100	0	1.113	1.006	1.062	0.982	1.438	1.026	0.865	52	389	262	309	0.154	138	124	155	154	0
7	11	3	"gdhA"	"STM1299"	12300	19530	90	215	218	54	53	56	28	100	100	0	230	240	48	103	108	45	100	88	0	1.276	1.204	1.242	1.206	1.247	1.186	0.851	52	380	289	302	0.351	162	127	165	137	0
7	12	3	"fliN"	"STM1977"	12480	19530	100	340	345	153	52	57	28	100	100	0	300	303	107	104	109	42	98	95	0	1.469	1.472	1.498	1.467	1.289	1.398	0.865	80	430	484	492	0.555	288	196	293	199	0
7	13	3	""	"STM2630"	12650	19520	100	57	60	21	53	55	14	25	12	0	128	142	47	104	104	11	76	52	0	0.167	0.184	0.391	0.375	3.092	0.152	0.060	80	340	28	45	-2.585	4	24	7	38	-100
7	14	3	""	"STM1014"	12780	19540	130	235	235	57	56	62	32	99	99	0	1331	1321	214	107	143	175	99	99	0	0.146	0.147	0.147	0.140	1.411	0.150	0.886	120	600	1403	1393	-2.774	179	1224	179	1214	0
7	15	3	""	"STM1018"	13000	19520	90	136	137	37	56	58	18	98	94	0	428	439	103	107	123	77	100	100	0	0.249	0.244	0.240	0.228	1.572	0.246	0.713	52	409	401	413	-2.005	80	321	81	332	0
7	16	3	""	"STM2302"	13190	19530	100	361	354	99	54	57	16	100	100	0	374	379	93	105	108	20	100	100	0	1.141	1.095	1.107	1.085	1.252	1.085	0.940	80	461	576	574	0.191	307	269	300	274	0
7	17	3	"glnH"	"STM0830"	13370	19520	100	698	689	157	54	57	18	100	100	0	698	711	145	105	105	13	100	100	0	1.086	1.048	1.054	1.040	1.182	1.050	0.962	80	420	1237	1241	0.119	644	593	635	606	0
7	18	3	"yajD"	"STM0411"	13540	19520	100	195	199	56	54	57	18	100	100	0	325	339	83	105	106	14	100	100	0	0.641	0.620	0.612	0.607	1.370	0.601	0.836	80	438	361	379	-0.642	141	220	145	234	0
7	19	3	"artM"	"STM0888"	13720	19520	100	696	757	291	54	57	17	100	100	0	372	388	116	105	105	14	100	100	0	2.404	2.484	2.467	2.486	1.174	2.526	0.955	80	461	909	986	1.266	642	267	703	283	0
7	20	3	"pykA"	"STM1888"	13910	19510	110	2491	2275	669	54	57	18	100	100	0	1132	1057	268	104	105	14	100	100	0	2.371	2.331	2.348	2.285	1.157	2.357	0.983	80	479	3465	3174	1.245	2437	1028	2221	953	0
7	21	3	"eda"	"STM1884"	14080	19510	100	820	810	288	54	58	19	100	100	0	379	382	97	104	106	20	100	100	0	2.785	2.719	2.696	2.689	1.208	2.797	0.953	80	431	1041	1034	1.478	766	275	756	278	0
7	22	3	""	"STM1535"	14250	19510	90	165	171	43	56	60	17	100	100	0	287	281	45	105	105	13	100	100	0	0.599	0.653	0.643	0.632	1.375	0.681	0.774	52	371	291	291	-0.740	109	182	115	176	0
7	23	3	""	"STM0613"	14430	19510	100	394	407	120	55	58	18	100	100	0	661	667	158	104	105	13	100	100	0	0.609	0.625	0.603	0.608	1.237	0.625	0.937	80	460	896	915	-0.716	339	557	352	563	0
7	24	3	"rna"	"STM0617"	14610	19500	100	1553	1505	470	54	58	18	100	100	0	645	631	162	105	105	12	100	100	0	2.776	2.759	2.743	2.743	1.154	2.804	0.970	80	474	2039	1977	1.473	1499	540	1451	526	0
7	1	4	"pspA"	"STM1690"	10540	19730	100	6487	5918	1793	50	57	26	100	100	0	379	360	79	101	101	11	100	100	0	23.155	22.656	22.461	22.657	1.184	22.992	0.963	80	494	6715	6127	4.533	6437	278	5868	259	0
7	2	4	"yhcO"	"STM3363"	10720	19730	100	73	76	25	52	59	27	32	13	0	199	207	57	101	102	11	97	96	0	0.214	0.226	0.208	0.184	3.272	0.244	0.230	80	436	119	130	-2.222	21	98	24	106	0
7	3	4	"prmA"	"STM3383"	10880	19720	100	701	686	180	52	55	16	100	100	0	682	672	149	103	103	12	100	100	0	1.121	1.114	1.117	1.097	1.196	1.114	0.964	80	427	1228	1203	0.165	649	579	634	569	0
7	4	4	"yhcS"	"STM3367"	11060	19720	100	191	194	49	53	148	1128	0	0	0	489	486	110	105	424	3957	0	0	0	0.359	0.370	0.368	0.362	1.263	0.820	0.857	80	462	522	522	-1.476	138	384	141	381	0
7	5	4	"yfiR"	"STM2671"	11250	19720	100	263	260	69	53	155	1173	0	0	0	530	498	132	106	450	4116	0	0	0	0.495	0.528	0.549	0.533	1.328	0.109	0.190	80	427	634	599	-1.014	210	424	207	392	0
7	6	4	"rluD"	"STM2662"	11410	19720	100	1805	1707	487	53	55	15	100	100	0	553	540	132	104	104	12	100	100	0	3.902	3.794	3.800	3.831	1.231	3.827	0.968	80	436	2201	2090	1.964	1752	449	1654	436	0
7	7	4	"murF"	"STM0124"	11600	19710	100	1959	1897	622	54	59	29	100	100	0	908	892	278	104	104	13	100	100	0	2.369	2.339	2.350	2.351	1.151	2.346	0.975	80	452	2709	2631	1.245	1905	804	1843	788	0
7	8	4	"ampD"	"STM0146"	11770	19710	80	176	176	45	52	56	20	100	98	0	240	242	51	104	105	14	100	100	0	0.912	0.899	0.908	0.898	1.503	0.900	0.748	52	314	260	262	-0.133	124	136	124	138	0
7	9	4	"polB"	"STM0097"	11950	19720	100	571	561	150	51	54	16	100	100	0	1405	1395	374	105	106	14	100	100	0	0.400	0.395	0.392	0.400	1.182	0.390	0.969	80	452	1820	1800	-1.322	520	1300	510	1290	0
7	10	4	"ppdD"	"STM0144"	12130	19710	100	127	131	54	51	53	14	98	96	0	494	477	88	104	105	13	100	100	0	0.195	0.214	0.211	0.195	1.595	0.223	0.637	80	449	466	453	-2.359	76	390	80	373	0
7	11	4	"gidB"	"STM3873"	12300	19710	100	737	792	227	54	59	34	100	100	0	652	684	173	105	108	29	100	100	0	1.249	1.275	1.246	1.276	1.163	1.279	0.965	80	428	1230	1317	0.320	683	547	738	579	0
7	12	4	"yieG"	"STM3851"	12470	19710	100	1984	1981	479	55	68	45	100	100	0	1283	1299	309	108	115	35	100	100	0	1.642	1.617	1.611	1.635	1.121	1.611	0.985	80	420	3104	3117	0.715	1929	1175	1926	1191	0
7	13	4	"purF"	"STM2362"	12650	19700	100	1360	1374	341	55	66	34	100	100	0	1048	1053	248	108	113	24	100	100	0	1.388	1.396	1.386	1.400	1.111	1.378	0.980	80	434	2245	2264	0.473	1305	940	1319	945	0
7	14	4	"nuoB"	"STM2327"	12840	19710	100	1243	1246	231	56	60	20	100	100	0	515	504	86	106	109	28	100	100	0	2.902	2.990	2.997	3.015	1.122	2.983	0.976	80	413	1596	1588	1.537	1187	409	1190	398	0
7	15	4	"menB"	"STM2307"	13020	19710	100	1282	1274	320	54	58	19	100	100	0	857	861	176	105	107	13	100	100	0	1.633	1.614	1.623	1.597	1.141	1.637	0.976	80	440	1980	1976	0.708	1228	752	1220	756	0
7	16	4	"yfaX"	"STM2292"	13180	19700	90	154	166	47	54	59	18	100	100	0	680	703	136	106	111	33	100	100	0	0.174	0.188	0.169	0.176	1.390	0.180	0.795	52	354	674	709	-2.521	100	574	112	597	0
7	17	4	"gyrA"	"STM2272"	13370	19700	100	6499	6249	1647	54	62	36	100	100	0	1142	1119	255	106	110	29	100	100	0	6.221	6.115	6.114	6.074	1.091	6.180	0.986	80	460	7481	7208	2.637	6445	1036	6195	1013	0
7	18	4	"yfcG"	"STM2349"	13540	19690	90	288	294	70	58	68	41	100	100	0	685	689	98	107	113	38	100	100	0	0.398	0.405	0.401	0.393	1.261	0.383	0.865	52	370	808	818	-1.329	230	578	236	582	0
7	19	4	"iroB"	"STM2773"	13730	19700	110	17629	17127	2527	57	102	188	100	100	0	894	868	113	106	112	35	100	100	0	22.299	22.402	22.276	22.365	1.074	22.541	0.984	80	475	18360	17832	4.479	17572	788	17070	762	0
7	20	4	""	"STM2797"	13890	19690	100	98	100	27	55	104	197	0	0	0	216	214	47	106	107	16	97	96	0	0.391	0.417	0.416	0.401	1.926	38.961	0.009	80	428	153	153	-1.355	43	110	45	108	-50
7	21	4	"srlD"	"STM2835"	14080	19690	110	360	382	124	54	56	15	100	100	0	653	705	215	106	107	14	100	100	0	0.559	0.548	0.538	0.548	1.214	0.542	0.947	80	504	853	927	-0.838	306	547	328	599	0
7	22	4	""	"STM2816"	14260	19690	100	224	228	71	54	56	15	100	100	0	568	565	148	106	107	15	100	100	0	0.368	0.379	0.373	0.366	1.352	0.378	0.871	80	440	632	633	-1.442	170	462	174	459	0
7	23	4	"csrA"	"STM2826"	14420	19680	90	225	217	65	54	59	23	100	98	0	187	192	35	105	106	15	100	100	0	2.085	1.874	1.836	1.833	1.533	2.050	0.749	52	354	253	250	1.060	171	82	163	87	0
7	24	4	""	"STM2844"	14610	19690	100	171	170	45	53	58	21	100	96	0	632	588	137	107	109	25	100	100	0	0.225	0.243	0.233	0.238	1.358	0.236	0.846	80	493	643	598	-2.154	118	525	117	481	0
7	1	5	""	"STM1789"	10520	19910	90	107	107	25	49	52	16	96	80	0	575	556	112	101	103	16	100	100	0	0.122	0.127	0.124	0.115	1.715	0.127	0.689	52	389	532	513	-3.031	58	474	58	455	0
7	2	5	"chaA"	"STM1771"	10710	19920	100	3434	3220	1048	54	58	20	100	100	0	777	755	212	103	105	16	100	100	0	5.015	4.856	4.878	4.836	1.164	4.910	0.980	80	449	4054	3818	2.326	3380	674	3166	652	0
7	3	5	"yciE"	"STM1730"	10880	19900	90	204	208	55	55	59	20	100	100	0	450	429	70	103	105	15	100	100	0	0.429	0.469	0.434	0.449	1.390	0.470	0.813	52	373	496	479	-1.220	149	347	153	326	0
7	4	5	""	"STM3020"	11070	19910	100	242	239	68	53	55	18	97	97	0	581	565	135	103	106	18	100	100	0	0.395	0.403	0.399	0.379	1.491	0.402	0.900	80	438	667	648	-1.339	189	478	186	462	0
7	5	5	"thyA"	"STM3001"	11240	19900	100	675	672	154	53	56	18	100	100	0	507	492	96	104	105	15	100	100	0	1.543	1.595	1.626	1.608	1.182	1.614	0.962	80	430	1025	1007	0.626	622	403	619	388	0
7	6	5	"gcvA"	"STM2982"	11410	19890	90	670	655	125	52	56	17	100	100	0	693	671	107	104	105	15	100	100	0	1.049	1.063	1.066	1.059	1.136	1.077	0.970	52	363	1207	1170	0.069	618	589	603	567	0
7	7	5	"typA"	"STM4009"	11590	19900	100	4786	4728	1548	54	59	22	100	100	0	634	624	165	103	104	14	100	100	0	8.911	8.971	9.110	9.021	1.147	9.087	0.984	80	452	5263	5195	3.156	4732	531	4674	521	0
7	8	5	"pflE"	"STM0844"	11760	19890	90	233	245	82	54	60	23	100	100	0	634	629	144	103	104	15	100	100	0	0.337	0.363	0.346	0.347	1.337	0.366	0.854	52	379	710	717	-1.569	179	531	191	526	0
7	9	5	"ybhA"	"STM0784"	11940	19900	100	464	481	149	55	57	18	100	100	0	765	745	202	105	106	14	100	100	0	0.620	0.666	0.648	0.671	1.279	0.668	0.947	80	442	1069	1066	-0.690	409	660	426	640	0
7	10	5	""	"STM0699"	12120	19900	100	118	119	31	52	55	17	97	87	0	343	352	70	104	105	13	100	100	0	0.276	0.270	0.256	0.250	1.533	0.262	0.697	80	430	305	315	-1.856	66	239	67	248	0
7	11	5	"nagD"	"STM0681"	12290	19890	90	474	470	111	55	59	30	100	100	0	493	499	113	105	109	27	100	100	0	1.080	1.053	1.070	1.060	1.193	1.048	0.944	52	366	807	809	0.111	419	388	415	394	0
7	12	5	"ybeK"	"STM0661"	12480	19890	100	151	164	64	53	58	28	97	85	0	303	340	132	106	109	25	100	100	0	0.497	0.474	0.484	0.466	1.403	0.458	0.851	80	450	295	345	-1.007	98	197	111	234	0
7	13	5	"ybjY"	"STM0941"	12660	19890	100	2532	2358	763	52	55	16	100	100	0	730	707	194	105	105	12	100	100	0	3.968	3.831	3.763	3.868	1.188	3.873	0.982	80	442	3105	2908	1.988	2480	625	2306	602	0
7	14	5	""	"STM3038"	12840	19880	100	508	513	136	52	56	16	100	100	0	609	616	139	105	105	12	100	100	0	0.905	0.902	0.891	0.888	1.231	0.900	0.959	80	430	960	972	-0.144	456	504	461	511	0
7	15	5	"yjeM"	"STM4345"	13010	19880	90	281	280	71	55	59	20	100	100	0	1062	1046	184	107	115	49	100	100	0	0.237	0.240	0.232	0.231	1.268	0.235	0.913	52	350	1181	1164	-2.079	226	955	225	939	0
7	16	5	"hflX"	"STM4362"	13190	19890	100	4145	3997	1051	57	63	23	100	100	0	698	682	151	107	113	44	100	100	0	6.917	6.852	6.898	6.826	1.123	6.909	0.980	80	449	4679	4515	2.790	4088	591	3940	575	0
7	17	5	"purA"	"STM4366"	13360	19880	90	2620	2650	726	57	73	79	100	100	0	502	528	126	105	107	16	100	100	0	6.456	6.130	6.114	6.134	1.095	6.180	0.980	52	359	2960	3016	2.691	2563	397	2593	423	0
7	18	5	"yjfP"	"STM4380"	13550	19900	120	393	389	120	57	75	79	95	91	0	606	579	144	105	107	23	98	97	0	0.671	0.700	0.700	0.714	1.412	0.713	0.951	120	545	837	806	-0.576	336	501	332	474	0
7	19	5	"grxC"	"STM3702"	13730	19880	100	1046	989	302	56	70	94	100	100	0	247	244	52	106	106	14	100	97	0	7.021	6.761	6.884	6.932	1.256	6.726	0.924	80	414	1131	1071	2.812	990	141	933	138	0
7	20	5	"ysaA"	"STM3666"	13910	19870	90	203	210	66	56	61	19	100	100	0	361	368	100	106	106	14	100	100	0	0.576	0.588	0.553	0.577	1.310	0.602	0.876	52	360	402	416	-0.795	147	255	154	262	0
7	21	5	"bisC"	"STM3644"	14080	19880	100	371	369	101	54	56	14	98	97	0	507	505	120	106	107	14	100	100	0	0.791	0.789	0.782	0.761	1.366	0.794	0.947	80	430	718	714	-0.339	317	401	315	399	0
7	22	5	"dppD"	"STM3627"	14260	19880	100	424	398	122	53	55	16	100	100	0	631	616	166	105	106	13	100	100	0	0.705	0.675	0.675	0.667	1.255	0.675	0.949	80	430	897	856	-0.504	371	526	345	511	0
7	23	5	"yhjB"	"STM3606"	14430	19860	90	130	132	38	54	56	15	100	92	0	521	539	119	105	107	17	100	100	0	0.183	0.180	0.177	0.164	1.548	0.173	0.711	52	374	492	512	-2.453	76	416	78	434	0
7	24	5	"ftsE"	"STM3570"	14610	19870	100	1442	1358	443	54	57	16	100	100	0	507	476	125	105	107	16	98	98	0	3.453	3.515	3.462	3.489	1.209	3.551	0.972	80	462	1790	1675	1.788	1388	402	1304	371	0
7	1	6	"garK"	"STM3247"	10530	20090	100	171	172	58	50	52	14	100	95	0	523	513	145	101	101	12	100	100	0	0.287	0.296	0.293	0.280	1.401	0.302	0.889	80	474	543	534	-1.802	121	422	122	412	0
7	2	6	"yhaN"	"STM3238"	10700	20080	90	701	679	126	52	55	17	100	100	0	1023	1024	124	102	105	20	100	100	0	0.705	0.680	0.675	0.671	1.172	0.691	0.963	52	346	1570	1549	-0.505	649	921	627	922	0
7	3	6	"rfaE"	"STM3200"	10870	20080	90	480	470	119	54	61	31	100	100	0	429	416	77	103	108	27	100	100	0	1.307	1.329	1.292	1.309	1.188	1.347	0.946	52	388	752	729	0.386	426	326	416	313	0
7	4	6	"yqhA"	"STM3153"	11050	20070	90	381	384	93	53	61	36	100	100	0	439	433	65	104	110	32	100	100	0	0.979	1.006	0.997	0.985	1.185	1.030	0.955	52	377	663	660	-0.030	328	335	331	329	0
7	5	6	"hybD"	"STM3146"	11240	20080	90	315	313	67	53	58	26	100	98	0	445	437	73	104	107	23	100	100	0	0.768	0.781	0.804	0.765	1.319	0.782	0.917	52	387	603	593	-0.380	262	341	260	333	0
7	6	6	""	"STM3134"	11420	20080	80	166	165	52	52	55	14	98	98	0	425	431	113	103	103	12	100	100	0	0.354	0.345	0.328	0.330	1.416	0.343	0.839	52	320	436	441	-1.498	114	322	113	328	0
7	7	6	"ymbA"	"STM1065"	11590	20080	100	288	282	78	52	54	15	98	98	0	547	512	116	103	104	12	98	98	0	0.532	0.562	0.560	0.553	1.292	0.562	0.924	80	450	680	639	-0.912	236	444	230	409	0
7	8	6	"yccX"	"STM1083"	11780	20080	90	169	170	50	51	55	15	98	98	0	306	304	66	104	104	13	100	100	0	0.584	0.595	0.554	0.556	1.747	0.576	0.784	52	371	320	319	-0.776	118	202	119	200	0
7	9	6	"hpaX"	"STM1107"	11940	20070	90	185	190	54	52	56	18	100	100	0	779	763	143	104	105	16	100	100	0	0.197	0.209	0.203	0.199	1.375	0.206	0.828	52	357	808	797	-2.343	133	675	138	659	0
7	10	6	""	"STM1133"	12130	20070	100	249	242	80	53	55	16	100	97	0	865	803	249	103	105	16	100	100	0	0.257	0.270	0.261	0.264	1.313	0.267	0.907	80	440	958	889	-1.959	196	762	189	700	0
7	11	6	"yceD"	"STM1190"	12300	20070	100	5148	4958	1279	57	95	139	100	100	0	327	321	58	104	106	15	100	100	0	22.830	22.585	23.258	22.598	1.181	22.893	0.957	80	440	5314	5118	4.513	5091	223	4901	217	0
7	12	6	"cobB"	"STM1221"	12490	20070	100	1309	1263	352	57	98	142	100	97	0	688	678	161	105	107	20	100	100	0	2.148	2.105	2.078	2.094	1.157	2.158	0.934	80	430	1835	1779	1.103	1252	583	1206	573	0
7	13	6	"ydgO"	"STM1456"	12650	20060	90	993	990	255	55	64	47	100	100	0	887	933	201	105	111	33	100	100	0	1.199	1.129	1.129	1.111	1.173	1.138	0.971	52	354	1720	1763	0.262	938	782	935	828	0
7	14	6	""	"STM1492"	12830	20060	90	212	215	51	53	58	37	100	94	0	571	572	79	105	108	27	100	100	0	0.341	0.347	0.334	0.333	1.313	0.352	0.888	52	389	625	629	-1.551	159	466	162	467	0
7	15	6	"aroE"	"STM3401"	13020	20060	100	1113	1072	372	54	57	18	100	100	0	699	669	206	104	105	18	100	100	0	1.780	1.802	1.772	1.788	1.165	1.807	0.974	80	448	1654	1583	0.832	1059	595	1018	565	0
7	16	6	"zntR"	"STM3412"	13180	20050	90	598	596	95	57	65	34	100	100	0	493	487	51	106	109	25	100	100	0	1.398	1.415	1.360	1.404	1.188	1.436	0.951	52	350	928	920	0.483	541	387	539	381	0
7	17	6	"rpsN"	"STM3427"	13370	20060	100	6277	5986	1467	58	88	90	100	100	0	172	179	70	105	110	45	81	12	0	92.821	80.108	80.766	74.572	1.500	82.145	0.446	80	461	6286	6002	6.536	6219	67	5928	74	0
7	18	6	"slyD"	"STM3455"	13550	20050	110	3144	2942	903	58	90	89	100	98	0	471	453	100	105	105	12	100	100	0	8.432	8.287	8.310	8.089	1.168	8.387	0.973	80	422	3452	3232	3.076	3086	366	2884	348	0
7	19	6	"yhjE"	"STM3609"	13720	20050	100	600	571	158	56	63	24	100	100	0	1091	1079	233	108	109	17	100	100	0	0.553	0.530	0.529	0.517	1.185	0.531	0.959	80	416	1527	1486	-0.854	544	983	515	971	0
7	20	6	"yhjN"	"STM3618"	13900	20050	100	819	847	386	56	59	18	100	100	0	1108	1117	442	108	110	17	100	100	0	0.763	0.784	0.770	0.767	1.161	0.803	0.977	80	452	1763	1800	-0.390	763	1000	791	1009	0
7	21	6	"yhjV"	"STM3625"	14080	20050	100	381	381	113	54	58	17	100	100	0	1087	1078	248	107	109	16	100	100	0	0.334	0.337	0.325	0.330	1.270	0.337	0.926	80	420	1307	1298	-1.583	327	980	327	971	0
7	22	6	""	"STM3633"	14260	20050	100	312	304	103	54	56	15	97	96	0	725	719	201	107	110	17	98	98	0	0.417	0.408	0.390	0.395	1.258	0.414	0.926	80	395	876	862	-1.260	258	618	250	612	0
7	23	6	""	"STM3651"	14440	20050	100	908	928	249	54	66	45	100	100	0	460	461	102	106	110	21	100	100	0	2.412	2.462	2.419	2.464	1.127	2.450	0.967	80	451	1208	1229	1.270	854	354	874	355	0
7	24	6	"xylB"	"STM3660"	14620	20040	100	308	330	123	56	68	45	98	92	0	746	776	275	105	108	19	100	100	0	0.393	0.408	0.395	0.396	1.288	0.401	0.873	80	452	893	945	-1.347	252	641	274	671	0
7	1	7	"rnpA"	"STM3840"	10530	20270	100	2406	2254	647	51	58	39	100	100	0	335	328	62	101	102	12	100	100	0	10.064	9.705	9.810	9.545	1.204	9.918	0.957	80	440	2589	2430	3.331	2355	234	2203	227	0
7	2	7	""	"STM3844"	10700	20270	100	249	252	75	52	59	39	100	96	0	510	522	98	102	103	13	100	100	0	0.483	0.476	0.461	0.453	1.328	0.485	0.744	80	438	605	620	-1.050	197	408	200	420	0
7	3	7	"yidZ"	"STM3848"	10870	20260	90	147	166	69	52	55	16	98	98	0	408	464	181	102	104	17	100	100	0	0.310	0.315	0.295	0.295	1.491	0.310	0.821	52	373	401	476	-1.688	95	306	114	362	0
7	4	7	"pstA"	"STM3855"	11060	20260	100	1728	1605	455	52	55	17	100	100	0	765	739	142	103	104	18	100	100	0	2.532	2.442	2.486	2.354	1.276	2.520	0.970	80	445	2338	2189	1.340	1676	662	1553	636	0
7	5	7	""	"STM3859"	11230	20260	100	194	194	60	52	55	15	98	97	0	699	673	143	103	103	12	100	100	0	0.238	0.249	0.241	0.234	1.447	0.250	0.843	80	418	738	712	-2.069	142	596	142	570	0
7	6	7	"atpI"	"STM3872"	11410	20260	100	1771	1724	359	53	60	28	100	100	0	443	438	75	103	104	13	100	100	0	5.053	4.988	5.110	4.974	1.164	5.045	0.968	80	430	2058	2006	2.337	1718	340	1671	335	0
7	7	7	"yacH"	"STM0157"	11590	20260	100	421	412	115	53	62	30	100	100	0	1064	1049	264	104	107	18	100	100	0	0.383	0.380	0.378	0.382	1.252	0.371	0.929	80	408	1328	1304	-1.383	368	960	359	945	0
7	8	7	""	"STM0163"	11760	20250	100	123	128	41	51	53	14	98	93	0	283	287	78	103	106	18	100	98	0	0.400	0.418	0.396	0.409	1.479	0.417	0.777	80	430	252	261	-1.322	72	180	77	184	0
7	9	7	"yadF"	"STM0171"	11950	20250	100	2192	1969	691	51	56	19	100	100	0	572	526	148	102	103	13	100	100	0	4.555	4.524	4.477	4.470	1.232	4.595	0.976	80	480	2611	2342	2.188	2141	470	1918	424	0
7	10	7	"stiC"	"STM0175"	12130	20230	50	52	57	16	52	54	15	16	8	0	157	166	36	106	107	13	100	91	0	0.000	0.083	0.185	0.160	2.571	0.138	0.050	12	104	51	65	Error	0	51	5	60	100
7	11	7	"panD"	"STM0180"	12310	20240	90	480	458	97	53	55	15	100	100	0	346	339	48	103	103	12	100	100	0	1.757	1.716	1.680	1.683	1.270	1.779	0.930	52	372	670	641	0.813	427	243	405	236	0
7	12	7	"sfsA"	"STM0187"	12470	20240	90	322	330	75	52	54	13	100	100	0	448	435	89	104	105	13	100	100	0	0.785	0.840	0.853	0.836	1.233	0.839	0.930	52	365	614	609	-0.349	270	344	278	331	0
7	13	7	"yncD"	"STM1587"	12650	20240	90	160	166	46	52	54	15	100	100	0	422	418	108	103	104	14	100	100	0	0.339	0.362	0.360	0.354	1.374	0.350	0.839	52	388	427	429	-1.563	108	319	114	315	0
7	14	7	"ydcX"	"STM1596"	12830	20240	90	128	131	39	52	54	13	98	92	0	268	273	44	103	104	14	100	100	0	0.461	0.465	0.429	0.415	1.566	0.486	0.801	52	381	241	249	-1.118	76	165	79	170	0
7	15	7	"yncJ"	"STM1603"	13010	20240	100	64	68	25	53	55	15	40	16	0	177	180	40	102	104	13	97	92	0	0.147	0.192	0.221	0.199	2.637	0.221	0.150	80	460	86	93	-2.769	11	75	15	78	0
7	16	7	"tehA"	"STM1609"	13200	20240	90	358	351	112	54	57	22	100	98	0	600	565	167	103	106	44	98	96	0	0.612	0.643	0.642	0.653	1.341	0.642	0.951	52	379	801	759	-0.709	304	497	297	462	0
7	17	7	""	"STM1617"	13370	20240	100	152	163	49	54	58	32	96	82	0	581	593	158	104	107	42	100	98	0	0.205	0.223	0.216	0.213	1.467	0.220	0.837	80	438	575	598	-2.283	98	477	109	489	0
[truncated: 581,744 more chars]
