# Supplementary material for: BABAR: an R package to simplify the normalisation of common reference design microarray-based transcriptomic datasets
Source: BMC Bioinformatics. 2010 Feb 3;11:73. doi: 10.1186/1471-2105-11-73 (PMC2829013; doi:10.1186/1471-2105-11-73)
Supplement: Additional file 4 — Dataset 2. The unprocessed microarray data files and the associated .gal file for a non-heterogeneous 'good' dataset describing the transcriptomic changes of virulence genes for wild-type Salmonella and IHF mutants. [file 1471-2105-11-73-S4.ZIP]

Archive with 28 entries (28 files):
- IHF_A_20A.gpr
- IHF_A_20B.gpr
- IHF_AB_41A.gpr
- IHF_AB_41B.gpr
- IHF_AB_43B.gpr
- IHF_AB_44A.gpr
- IHF_AB_62A.gpr
- IHF_AB_62B.gpr
- IHF_AB_65A.gpr
- IHF_AB_65B.gpr
- IHF_B_16B.gpr
- IHF_B_63A.gpr
- IHF_B_63B.gpr
- IHF_B_67A.gpr
- IHF_B_67B.gpr
- WT_40B.gpr
- WT_43A.gpr
- WT_44B.gpr
- WT_59A.gpr
- WT_59B.gpr
- WT_60B.gpr
- WT_64A.gpr
- STPLMar2003.gal
- IHF_A_06A.gpr
- IHF_A_06B.gpr
- IHF_A_11A.gpr
- IHF_A_11B.gpr
- IHF_A_16A.gpr
