# Supplementary material for: BABAR: an R package to simplify the normalisation of common reference design microarray-based transcriptomic datasets
Source: BMC Bioinformatics. 2010 Feb 3;11:73. doi: 10.1186/1471-2105-11-73 (PMC2829013; doi:10.1186/1471-2105-11-73)
Supplement: Additional file 4 — Dataset 2. The unprocessed microarray data files and the associated .gal file for a non-heterogeneous 'good' dataset describing the transcriptomic changes of virulence genes for wild-type Salmonella and IHF mutants. [file 1471-2105-11-73-S4.ZIP › IHF_A_20A.gpr]

ATF	1.0
29	56    
"Type=GenePix Results 3"
"DateTime=2004/05/27 16:55:40"
"Settings="
"GalFile=\\Fr-netapp1a\hintoncom\Array lists\STPLMar2003.gal"
"PixelSize=10"
"Wavelengths=635	532"
"ImageFiles=\\Fr-netapp1a\hintoncom\Collaborators\Michael Mangan\New Him single transcriptomes\2004 05 27 035220A.tif 2	\\Fr-netapp1a\hintoncom\Collaborators\Michael Mangan\New Him single transcriptomes\2004 05 27 035220A.tif 3"
"NormalizationMethod=None"
"NormalizationFactors=1	1"
"JpegImage=\\Fr-netapp1a\hintoncom\Collaborators\Michael Mangan\New Him single transcriptomes\gpr\2004 05 27 035220A.jpg"
"StdDev=Type 1"
"RatioFormulations=W1/W2 (635/532)"
"FeatureType=Circular"
"Barcode="
"BackgroundSubtraction=LocalFeature"
"ImageOrigin=1640, 15160"
"JpegOrigin=1770, 15510"
"Creator=GenePix Pro 5.0.1.24"
"Scanner=GenePix 4000A [48450]"
"FocusPosition=0"
"Temperature=36.57"
"LinesAveraged=2"
"Comment="
"PMTGain=640	500"
"ScanPower=100	100"
"LaserPower=1.82	1.65"
"Filters=<Empty>	<Empty>"
"ScanRegion=164,1516,1992,3196"
"Supplier="
"Block"	"Column"	"Row"	"Name"	"ID"	"X"	"Y"	"Dia."	"F635 Median"	"F635 Mean"	"F635 SD"	"F635 CV"	"B635"	"B635 Median"	"B635 Mean"	"B635 SD"	"B635 CV"	"% > B635+1SD"	"% > B635+2SD"	"F635 % Sat."	"F532 Median"	"F532 Mean"	"F532 SD"	"F532 CV"	"B532"	"B532 Median"	"B532 Mean"	"B532 SD"	"B532 CV"	"% > B532+1SD"	"% > B532+2SD"	"F532 % Sat."	"Ratio of Medians (635/532)"	"Ratio of Means (635/532)"	"Median of Ratios (635/532)"	"Mean of Ratios (635/532)"	"Ratios SD (635/532)"	"Rgn Ratio (635/532)"	"Rgn R2 (635/532)"	"F Pixels"	"B Pixels"	"Circularity"	"Sum of Medians (635/532)"	"Sum of Means (635/532)"	"Log Ratio (635/532)"	"F635 Median - B635"	"F532 Median - B532"	"F635 Mean - B635"	"F532 Mean - B532"	"F635 Total Intensity"	"F532 Total Intensity"	"SNR 635"	"SNR 532"	"Flags"	"Normalize"	"Autoflag"
1	1	1	"yiiD"	"STM4029"	2090	15740	120	1355	1592	1038	65	92	92	96	32	33	99	98	0	2484	2986	1852	62	44	44	47	12	25	100	100	0	0.518	0.510	0.507	0.483	1.918	0.490	0.775	120	621	100	3703	4442	-0.950	1263	2440	1500	2942	190999	358289	46.750	244.917	0	0	0
1	2	1	"yjiY"	"STM4532"	2260	15740	120	419	494	320	64	95	95	103	42	40	97	87	0	1589	1935	1428	73	46	46	50	22	44	100	100	0	0.210	0.211	0.205	0.207	1.835	0.189	0.728	120	501	100	1867	2288	-2.252	324	1543	399	1889	59313	232176	9.310	85.682	0	0	0
1	3	1	"glpG"	"STM3524"	2450	15740	120	2435	3925	3480	88	96	96	102	37	36	99	99	0	4548	5921	5005	84	47	47	55	30	54	100	100	0	0.520	0.652	0.634	0.624	1.962	0.654	0.813	120	529	100	6840	9703	-0.944	2339	4501	3829	5874	471032	710540	103.324	195.533	0	0	0
1	4	1	"yhjC"	"STM3607"	2630	15740	120	1238	1220	456	37	96	96	101	37	36	100	99	0	10516	9897	3942	39	50	50	72	99	137	100	99	0	0.109	0.114	0.117	0.114	1.554	0.108	0.889	120	532	100	11608	10971	-3.196	1142	10466	1124	9847	146388	1187590	30.243	99.242	0	0	0
1	5	1	"dacB"	"STM3300"	2810	15740	130	1869	3057	3427	112	97	97	105	58	55	97	93	0	4054	6609	7135	107	46	46	62	90	145	98	92	0	0.442	0.451	0.472	0.449	2.557	0.435	0.775	120	591	100	5780	9523	-1.178	1772	4008	2960	6563	366781	793123	50.897	72.744	0	0	0
1	6	1	"yqjD"	"STM3229"	2990	15740	120	1420	1987	1663	83	96	96	104	57	54	100	99	0	1200	1776	1642	92	45	45	47	14	29	100	100	0	1.146	1.092	1.208	1.112	2.127	1.095	0.659	120	508	100	2479	3622	0.197	1324	1155	1891	1731	238409	213066	33.035	123.500	0	0	0
1	7	1	"yfhP"	"STM2544"	3160	15740	130	7587	8497	5336	62	94	94	100	36	36	100	100	0	1780	1955	1191	60	44	44	48	20	41	100	100	0	4.316	4.397	4.515	4.255	1.698	4.849	0.809	120	579	100	9229	10314	2.110	7493	1736	8403	1911	1019638	234629	233.250	95.350	0	0	0
1	8	1	""	"STM0660"	3340	15740	130	322	355	204	57	91	91	96	32	33	95	86	0	5461	5582	2986	53	46	46	58	44	75	100	100	0	0.043	0.048	0.042	0.042	1.895	0.044	0.635	120	579	100	5646	5800	-4.551	231	5415	264	5536	42562	669801	8.094	125.545	0	0	0
1	9	1	""	"STM0672"	3520	15750	130	624	659	199	30	95	95	98	32	32	100	100	0	4501	4568	1542	33	49	49	63	49	77	100	100	0	0.119	0.125	0.124	0.127	1.358	0.116	0.881	120	575	100	4981	5083	-3.073	529	4452	564	4519	79057	548172	17.531	91.939	0	0	0
1	10	1	"nagB"	"STM0684"	3710	15750	130	4751	4754	1213	25	95	95	103	39	37	100	100	0	8414	8026	2032	25	48	48	62	42	67	100	100	0	0.557	0.584	0.584	0.582	1.205	0.582	0.959	120	564	100	13022	12637	-0.845	4656	8366	4659	7978	570536	963068	119.256	189.619	0	0	0
1	11	1	"ybfN"	"STM0688"	3880	15750	120	300	312	118	37	97	97	105	39	37	99	92	0	2307	2262	844	37	53	53	69	47	68	100	100	0	0.090	0.097	0.094	0.091	1.694	0.089	0.676	120	502	100	2457	2424	-3.473	203	2254	215	2209	37465	271438	5.308	46.660	0	0	0
1	12	1	"eutH"	"STM2460"	4060	15750	120	1117	1139	330	28	104	104	118	65	55	100	100	0	9184	9510	2505	26	54	54	71	47	66	100	100	0	0.111	0.109	0.110	0.108	1.253	0.107	0.904	120	508	100	10143	10491	-3.172	1013	9130	1035	9456	136691	1141154	15.708	200.830	0	0	0
1	13	1	"ubiE"	"STM3970"	4230	15750	130	10528	11352	4671	41	107	107	127	79	62	100	100	0	7964	8404	2613	31	57	57	81	68	83	100	100	0	1.318	1.347	1.366	1.286	1.406	1.471	0.882	120	542	100	18328	19592	0.398	10421	7907	11245	8347	1362252	1008470	142.089	122.397	0	0	0
1	14	1	""	"STM3966"	4400	15750	130	5285	5322	1535	28	100	100	110	68	61	100	100	0	14047	13656	3268	23	51	51	83	192	231	100	100	0	0.370	0.384	0.377	0.378	1.274	0.372	0.919	120	569	100	19181	18827	-1.433	5185	13996	5222	13605	638610	1638689	76.647	70.693	0	0	0
1	15	1	"yigL"	"STM3962"	4590	15750	130	5187	5009	1458	29	94	94	100	59	59	100	100	0	7732	7690	2133	27	44	44	64	189	295	100	100	0	0.662	0.643	0.652	0.639	1.270	0.643	0.915	120	569	100	12781	12561	-0.594	5093	7688	4915	7646	601095	922746	83.203	40.349	0	0	0
1	16	1	"recQ"	"STM3958"	4770	15760	140	4866	5879	3003	51	94	94	98	28	28	99	99	0	6389	7147	3409	47	44	44	48	20	41	99	98	0	0.752	0.814	0.807	0.850	1.601	0.823	0.912	156	605	100	11117	12888	-0.411	4772	6345	5785	7103	917050	1114889	206.464	354.950	0	0	0
1	17	1	"yigG"	"STM3954"	4950	15750	130	3291	3539	1326	37	94	94	100	51	51	100	100	0	3828	3717	1042	28	47	47	51	19	37	100	100	0	0.846	0.939	0.886	0.912	1.529	0.990	0.814	120	559	100	6978	7115	-0.242	3197	3781	3445	3670	424639	446037	67.431	192.947	0	0	0
1	18	1	"yigB"	"STM3950"	5130	15750	140	5921	5694	2120	37	95	95	100	47	47	100	100	0	8080	7652	3073	40	48	48	51	18	35	100	100	0	0.725	0.736	0.721	0.755	1.711	0.710	0.881	156	634	100	13858	13203	-0.463	5826	8032	5599	7604	888305	1193778	119.021	422.278	0	0	0
1	19	1	"sgaB"	"STM4384"	5300	15760	130	150	185	98	52	96	96	101	34	33	60	44	0	1091	1402	1388	99	48	48	50	13	26	100	98	0	0.052	0.066	0.066	0.068	2.859	0.055	0.574	120	497	100	1097	1443	-4.272	54	1043	89	1354	22183	168246	2.471	104.000	0	0	0
1	20	1	"cycA"	"STM4398"	5470	15750	130	7602	7750	1115	14	104	104	143	489	341	100	100	0	14324	14339	1863	12	50	50	97	266	274	100	100	0	0.525	0.535	0.537	0.533	1.118	0.522	0.955	120	584	100	21772	21935	-0.929	7498	14274	7646	14289	929945	1720710	15.556	53.541	0	0	0
1	21	1	"ytfM"	"STM4409"	5650	15750	130	3754	4005	2476	61	103	103	116	86	74	100	100	0	8144	8108	5352	66	55	55	94	279	296	100	100	0	0.451	0.485	0.491	0.482	1.679	0.438	0.797	120	630	100	11740	11955	-1.148	3651	8089	3902	8053	480600	972950	45.221	28.724	0	0	0
1	22	1	""	"STM4418"	5840	15750	130	752	731	199	27	95	95	102	37	36	100	97	0	11772	11346	2922	25	55	55	73	56	76	100	100	0	0.056	0.056	0.057	0.054	1.520	0.054	0.884	120	612	100	12374	11927	-4.157	657	11717	636	11291	87698	1361471	17.000	201.304	0	0	0
1	23	1	""	"STM4422"	6010	15750	130	161	217	290	133	96	96	98	23	23	75	61	0	577	846	811	95	48	48	57	30	52	100	97	0	0.123	0.152	0.115	0.119	2.476	0.120	0.161	120	584	100	594	919	-3.025	65	529	121	798	25984	101570	5.174	26.300	0	0	0
1	24	1	"srfJ"	"STM4426"	6190	15750	130	470	475	81	17	95	95	98	32	32	100	100	0	14094	14173	2214	15	47	47	52	30	57	100	100	0	0.027	0.027	0.027	0.027	1.190	0.026	0.920	120	757	100	14422	14506	-5.227	375	14047	380	14126	57027	1700771	11.781	470.700	0	0	0
1	1	2	"yaiC"	"STM0385"	2100	15930	130	301	453	449	99	92	92	96	34	35	97	88	0	2554	4106	4910	119	45	45	50	39	78	98	98	0	0.083	0.089	0.087	0.090	2.139	0.074	0.661	120	535	100	2718	4422	-3.586	209	2509	361	4061	54348	492701	10.500	104.000	0	0	0
1	2	2	"mopB"	"STM4329"	2280	15930	160	2725	9641	15782	163	94	94	124	145	116	97	90	2	171	443	672	151	47	47	173	785	453	14	6	0	21.218	24.109	23.342	23.412	2.630	27.576	0.258	208	488	100	2755	9943	4.407	2631	124	9547	396	2005325	92071	65.634	0.344	0	0	0
1	3	2	"phoP"	"STM1231"	2460	15920	120	3346	6289	7969	126	95	95	105	56	53	100	99	0	1078	2138	2769	129	45	45	56	42	75	100	100	0	3.147	2.959	3.043	3.040	2.114	3.109	0.845	120	384	100	4284	8287	1.654	3251	1033	6194	2093	754682	256619	110.429	49.571	0	0	0
1	4	2	"otsA"	"STM1928"	2630	15910	110	543	739	695	94	97	97	110	73	66	100	95	0	3462	5293	5852	110	46	46	138	604	437	100	96	0	0.131	0.122	0.123	0.121	1.694	0.105	0.772	80	403	100	3862	5889	-2.937	446	3416	642	5247	59111	423422	8.616	8.535	0	0	0
1	5	2	"thiF"	"STM4162"	2820	15920	120	159	226	206	91	94	94	108	72	66	45	25	0	1404	2441	2803	114	45	45	121	570	471	75	55	0	0.048	0.055	0.053	0.054	2.716	0.051	0.520	120	454	100	1424	2528	-4.386	65	1359	132	2396	27125	292921	1.639	4.070	0	0	0
1	6	2	"hemE"	"STM4167"	3000	15920	120	1182	1588	1503	94	91	91	98	38	38	100	96	0	2226	3339	3390	101	44	44	49	25	51	100	100	0	0.500	0.454	0.478	0.446	1.959	0.397	0.720	120	435	100	3273	4792	-1.000	1091	2182	1497	3295	190508	400734	39.211	131.600	0	0	0
1	7	2	"bfr"	"STM3443"	3190	15930	120	1302	2237	2270	101	89	89	95	37	38	98	95	0	1530	2128	2083	97	44	44	52	30	57	97	95	0	0.816	1.031	1.028	0.989	2.442	1.071	0.741	120	432	100	2699	4232	-0.293	1213	1486	2148	2084	268489	255355	57.892	69.200	0	0	0
1	8	2	"stfA"	"STM0195"	3360	15920	120	167	226	168	74	87	87	92	31	33	65	56	0	1168	2634	3072	116	43	43	55	49	89	85	80	0	0.071	0.054	0.065	0.082	3.390	0.048	0.760	120	393	100	1205	2730	-3.814	80	1125	139	2591	27153	316072	4.323	52.633	0	0	0
1	9	2	"hemL"	"STM0202"	3530	15930	120	2030	2962	2241	75	98	98	109	47	43	98	98	0	891	1159	848	73	46	46	71	63	88	96	95	0	2.286	2.573	2.458	2.636	1.918	2.892	0.722	120	384	100	2777	3977	1.193	1932	845	2864	1113	355394	139032	60.702	17.270	0	0	0
1	10	2	"eutD"	"STM2466"	3710	15920	120	133	165	101	61	104	104	117	53	45	37	24	0	1118	2783	3545	127	52	52	84	71	84	82	76	0	0.027	0.022	0.031	0.033	3.884	0.021	0.468	120	398	100	1095	2792	-5.200	29	1066	61	2731	19771	333937	0.906	38.014	0	0	0
1	11	2	"crr"	"STM2433"	3890	15930	120	2213	8420	10198	121	99	99	108	42	38	80	72	0	318	1531	1856	121	52	52	70	49	70	65	59	0	7.947	5.626	5.274	5.953	3.420	6.093	0.814	120	408	100	2380	9800	2.990	2114	266	8321	1479	1010367	183723	197.905	29.816	0	0	0
1	12	2	"prpD"	"STM0370"	4070	15930	120	139	173	106	61	99	99	108	40	37	50	30	0	1566	2510	2729	108	51	51	63	36	57	94	91	0	0.026	0.030	0.034	0.034	3.728	0.028	0.524	120	411	100	1555	2533	-5.243	40	1515	74	2459	20708	301191	1.625	67.972	0	0	0
1	13	2	"spaQ"	"STM2889"	4250	15930	130	137	201	144	71	99	99	107	37	34	51	31	0	798	1644	2193	133	51	51	64	42	65	98	93	0	0.051	0.064	0.067	0.068	3.209	0.047	0.473	120	418	100	785	1695	-4.297	38	747	102	1593	24062	197328	2.541	37.619	0	0	0
1	14	2	"yfeJ"	"STM2437"	4420	15930	130	529	638	399	62	103	103	115	117	101	98	86	0	2875	3747	2943	78	48	48	69	171	247	100	100	0	0.151	0.145	0.145	0.148	1.663	0.128	0.673	120	449	100	3253	4234	-2.730	426	2827	535	3699	76502	449609	4.470	21.509	0	0	0
1	15	2	"fabH"	"STM1193"	4610	15930	130	6284	11526	13231	114	96	96	105	115	109	100	100	0	1283	2488	2910	116	45	45	46	10	21	100	100	0	4.998	4.679	4.547	4.712	2.412	5.612	0.697	120	395	100	7426	13873	2.321	6188	1238	11430	2443	1383176	298515	99.313	244.200	0	0	0
1	16	2	"flgN"	"STM1171"	4770	15930	130	1318	1951	1819	93	94	94	98	37	37	100	100	0	1262	1953	2039	104	45	45	47	17	36	100	100	0	1.006	0.973	0.935	0.982	1.879	0.883	0.749	120	370	100	2441	3765	0.008	1224	1217	1857	1908	234172	234304	50.081	112.118	0	0	0
1	17	2	"phsC"	"STM2063"	4960	15940	130	287	364	239	65	96	96	103	57	55	85	68	0	3661	5127	4199	81	46	46	50	22	44	100	100	0	0.053	0.053	0.048	0.048	1.891	0.041	0.694	120	438	100	3806	5349	-4.242	191	3615	268	5081	43648	615248	4.579	230.773	0	0	0
1	18	2	"pefB"	"PSLT019"	5140	15930	120	126	159	103	64	97	97	104	58	55	30	12	0	1466	2563	3470	135	47	47	50	22	44	100	100	0	0.020	0.025	0.024	0.022	3.510	0.022	0.588	120	393	100	1448	2578	-5.613	29	1419	62	2516	19101	307556	0.948	114.227	0	0	0
1	19	2	""	"PSLT046"	5320	15930	130	3680	8246	10689	129	100	100	240	1503	626	62	52	0	2031	4260	5635	132	49	49	96	391	407	82	65	0	1.806	1.934	1.979	1.968	2.464	2.335	0.603	120	441	100	5562	12357	0.853	3580	1982	8146	4211	989482	511149	5.327	10.650	0	0	0
1	20	2	"rlgA"	"PSLT045"	5510	15930	110	240	702	1059	150	102	102	270	1654	612	11	3	0	144	495	785	158	47	47	108	442	409	28	17	0	1.423	1.339	1.464	1.405	2.818	2.522	0.351	80	364	100	235	1048	0.509	138	97	600	448	56183	39622	0.261	0.876	0	0	0
1	21	2	"udp"	"STM3968"	5650	15940	100	170	384	526	136	100	100	108	74	68	50	37	0	206	917	1497	163	44	44	67	323	482	41	35	0	0.432	0.325	0.450	0.430	3.406	0.294	0.566	80	351	100	232	1157	-1.211	70	162	284	873	30680	73371	3.730	2.632	0	0	0
1	22	2	"hns"	"STM1751"	5850	15940	120	5886	7488	6727	89	97	97	104	60	57	100	100	0	562	635	483	76	48	48	71	284	400	76	41	0	11.263	12.591	12.152	12.459	1.742	16.038	0.748	120	457	100	6303	7978	3.493	5789	514	7391	587	898518	76198	123.067	1.986	0	0	0
1	23	2	"prgI"	"STM2873"	6020	15940	120	183	297	278	93	97	97	99	27	27	77	60	0	288	636	938	147	52	52	61	32	52	88	84	0	0.364	0.342	0.399	0.380	2.929	0.266	0.690	120	395	100	322	784	-1.456	86	236	200	584	35643	76313	7.333	17.969	0	0	0
1	24	2	"prfC"	"STM4560"	6180	15950	110	260	851	1220	143	97	97	107	75	70	57	51	0	142	555	868	156	48	48	59	53	89	57	48	0	1.734	1.487	1.870	1.804	2.868	1.167	0.444	80	422	100	257	1261	0.794	163	94	754	507	68077	44392	9.920	9.358	0	0	0
1	1	3	"iclR"	"STM4187"	2110	16100	120	511	835	805	96	90	90	112	133	118	71	61	0	2424	4113	4447	108	46	46	167	761	455	70	58	0	0.177	0.183	0.165	0.202	2.815	0.162	0.778	120	521	100	2799	4812	-2.498	421	2378	745	4067	100196	493563	5.436	5.185	0	0	0
1	2	3	"hisQ"	"STM2353"	2310	16100	110	161	693	889	128	89	89	128	171	133	43	38	0	501	3147	4934	156	45	45	232	947	408	41	32	0	0.158	0.195	0.325	0.356	4.662	0.147	0.677	80	332	100	528	3706	-2.663	72	456	604	3102	55428	251784	3.304	3.078	0	0	0
1	3	3	"rpsP"	"STM2676"	2460	16100	120	2813	5116	6422	125	89	89	101	65	64	100	97	0	221	538	1240	230	43	43	51	33	64	77	66	0	15.303	10.156	18.877	17.893	3.680	11.436	0.151	120	398	100	2902	5522	3.936	2724	178	5027	495	613889	64526	77.154	14.758	0	0	0
1	4	3	"ilvH"	"STM0117"	2650	16100	120	214	515	589	114	90	90	103	71	68	58	47	0	725	2307	2982	129	44	44	81	320	395	55	51	0	0.182	0.188	0.208	0.227	4.136	0.178	0.793	120	455	100	805	2688	-2.457	124	681	425	2263	61808	276851	5.803	6.956	0	0	0
1	5	3	"putP"	"STM1125"	2820	16100	130	366	980	1643	167	91	91	99	52	52	77	69	0	928	2014	3095	153	43	43	48	25	52	90	86	0	0.311	0.451	0.396	0.417	3.438	0.447	0.616	120	441	100	1160	2860	-1.686	275	885	889	1971	117563	241717	16.942	78.640	0	0	0
1	6	3	"hfq"	"STM4361"	3000	16100	130	1343	3074	4344	141	91	91	98	40	40	94	88	0	232	555	624	112	44	44	52	41	78	79	66	0	6.660	5.838	6.501	6.375	3.463	8.340	0.621	120	455	100	1440	3494	2.735	1252	188	2983	511	368905	66593	74.400	12.268	0	0	0
1	7	3	"cbiK"	"STM2025"	3180	16110	120	134	167	105	62	90	90	100	44	44	49	30	0	868	1659	2033	122	46	46	57	48	84	95	90	0	0.054	0.048	0.056	0.058	2.847	0.037	0.520	120	414	100	866	1690	-4.224	44	822	77	1613	20060	199115	1.523	33.375	0	0	0
1	8	3	"cboQ"	"STM2021"	3360	16110	130	156	231	177	76	88	88	96	42	43	66	43	0	1102	2478	3225	130	45	45	52	31	59	98	96	0	0.064	0.059	0.067	0.066	2.869	0.046	0.653	120	405	100	1125	2576	-3.958	68	1057	143	2433	27666	297345	3.214	78.258	0	0	0
1	9	3	"umuD"	"STM1998"	3530	16100	130	109	119	42	35	96	96	108	49	45	23	8	0	598	878	831	94	45	45	69	62	89	94	85	0	0.024	0.028	0.040	0.045	3.612	0.029	0.163	120	394	100	566	856	-5.411	13	553	23	833	14272	105311	0.224	13.048	0	0	0
1	10	3	"uhpB"	"STM3789"	3710	16110	140	341	594	589	99	98	98	108	46	42	74	60	0	684	1201	1356	112	46	46	69	60	86	84	78	0	0.381	0.429	0.415	0.422	3.514	0.381	0.676	156	440	100	881	1651	-1.393	243	638	496	1155	92702	187398	10.565	18.867	0	0	0
1	11	3	"trpC"	"STM1725"	3890	16110	120	201	422	469	111	90	90	95	39	41	64	55	0	835	2283	3194	139	45	45	51	25	49	90	82	0	0.141	0.148	0.177	0.165	2.978	0.132	0.792	120	391	100	901	2570	-2.831	111	790	332	2238	50627	273977	8.385	89.280	0	0	0
1	12	3	"rpoN"	"STM3320"	4060	16110	120	359	875	1344	153	89	89	94	35	37	90	75	0	299	797	1123	140	48	48	61	48	78	82	66	0	1.076	1.049	1.058	1.071	2.405	1.209	0.634	120	404	100	521	1535	0.105	270	251	786	749	105013	95624	22.314	15.333	0	0	0
1	13	3	"phnW"	"STM0431"	4240	16110	130	123	158	111	70	91	91	96	32	33	49	30	0	1693	2507	3077	122	48	48	62	53	85	99	97	0	0.019	0.027	0.027	0.026	2.843	0.027	0.321	120	437	100	1677	2526	-5.684	32	1645	67	2459	19013	300851	1.938	46.132	0	0	0
1	14	3	""	"STM4141"	4420	16110	130	335	435	466	107	95	95	104	109	104	84	56	0	213	304	475	156	46	46	52	31	59	92	85	0	1.437	1.318	1.696	1.537	2.472	1.064	0.446	120	439	100	407	598	0.523	240	167	340	258	52235	36475	3.037	8.129	0	0	0
1	15	3	""	"STM0346"	4600	16110	120	172	203	113	55	91	91	100	114	114	32	13	0	1822	2791	2574	92	44	44	46	11	23	100	100	0	0.046	0.041	0.038	0.038	2.648	0.031	0.510	120	399	100	1859	2859	-4.456	81	1778	112	2747	24408	334958	0.904	249.545	0	0	0
1	16	3	""	"STM1042"	4780	16110	140	143	193	137	70	90	90	94	35	37	64	43	0	893	1813	2457	135	44	44	47	16	34	100	98	0	0.062	0.058	0.069	0.071	3.444	0.046	0.607	156	397	100	902	1872	-4.002	53	849	103	1769	30133	282818	2.829	110.375	0	0	0
1	17	3	"sirC"	"STM1774"	4960	16110	130	380	599	638	106	94	94	143	526	367	33	15	0	543	842	1033	122	45	45	55	66	120	82	74	0	0.574	0.634	0.727	0.681	2.351	0.518	0.505	120	431	100	784	1302	-0.800	286	498	505	797	71859	100996	0.867	11.924	0	0	0
1	18	3	"orf70"	"STM1388"	5150	16110	130	499	755	757	100	95	95	143	528	369	41	20	0	471	794	962	121	47	47	58	68	117	86	79	0	0.953	0.884	0.969	0.954	2.302	0.766	0.622	120	418	100	828	1407	-0.070	404	424	660	747	90596	95224	1.159	10.824	0	0	0
1	19	3	"traB"	"PSLT081"	5320	16120	130	251	314	210	66	97	97	104	61	58	81	61	0	6992	10187	9642	94	47	47	51	21	41	100	100	0	0.022	0.021	0.022	0.021	2.078	0.019	0.756	120	363	100	7099	10357	-5.495	154	6945	217	10140	37737	1222450	3.443	482.667	0	0	0
1	20	3	"trbI"	"PSLT089"	5490	16110	140	150	179	110	61	97	97	213	1437	674	0	0	0	1409	2843	3715	130	45	45	76	310	407	85	74	0	0.039	0.029	0.038	0.037	3.505	0.070	0.016	156	420	100	1417	2880	-4.686	53	1364	82	2798	27861	443468	-0.024	8.926	0	0	0
1	21	3	""	"PSLT093"	5670	16110	130	114	125	53	42	95	95	99	38	38	30	15	0	850	1538	2361	153	44	44	50	35	70	100	99	0	0.024	0.020	0.030	0.028	3.035	0.016	0.193	120	438	100	825	1524	-5.407	19	806	30	1494	15054	184560	0.684	42.514	0	0	0
1	22	3	"traF"	"PSLT097"	5850	16120	130	173	231	190	82	92	92	95	27	28	73	58	0	2580	4861	5599	115	45	45	53	31	58	100	99	0	0.032	0.029	0.031	0.026	2.818	0.027	0.690	120	405	100	2616	4955	-4.968	81	2535	139	4816	27697	583316	5.037	155.097	0	0	0
1	23	3	"traG"	"PSLT101"	6020	16110	130	302	389	313	80	93	93	98	40	40	91	80	0	2905	4165	4340	104	50	50	58	32	55	100	100	0	0.073	0.072	0.076	0.074	2.185	0.068	0.699	120	349	100	3064	4411	-3.772	209	2855	296	4115	46736	499837	7.275	128.344	0	0	0
1	24	3	""	"PSLT106"	6200	16120	140	507	834	1139	136	95	95	103	64	62	87	80	0	1381	2246	3130	139	46	46	57	47	82	92	90	0	0.309	0.336	0.346	0.347	2.824	0.315	0.717	156	635	100	1747	2939	-1.696	412	1335	739	2200	130117	350445	11.422	46.574	0	0	0
1	1	4	""	"STM1656"	2100	16280	120	622	871	805	92	86	86	90	24	26	97	90	0	3192	4939	4678	94	45	45	55	39	70	98	98	0	0.170	0.160	0.156	0.160	2.359	0.136	0.663	120	537	100	3683	5679	-2.554	536	3147	785	4894	104509	592637	32.542	125.231	0	0	0
1	2	4	""	"STM2716"	2280	16280	120	107	116	41	35	92	92	103	70	67	10	3	0	605	1280	1885	147	45	45	90	356	395	61	36	0	0.027	0.019	0.032	0.038	4.988	0.016	0.309	120	446	100	575	1259	-5.222	15	560	24	1235	13895	153620	0.186	3.343	0	0	0
1	3	4	""	"STM2722"	2470	16280	120	138	149	57	38	91	91	99	53	53	44	20	0	5170	6362	4595	72	44	44	54	34	62	100	100	0	0.009	0.009	0.010	0.009	2.416	0.009	0.459	120	405	100	5173	6376	-6.769	47	5126	58	6318	17927	763417	0.943	185.529	0	0	0
1	4	4	""	"STM1618"	2640	16280	120	210	266	202	75	90	90	95	36	37	78	65	0	2457	3564	3632	101	44	44	51	27	52	100	100	0	0.050	0.050	0.047	0.044	3.147	0.040	0.559	120	411	100	2533	3696	-4.330	120	2413	176	3520	31956	427651	4.750	130.111	0	0	0
1	5	4	""	"STM1675"	2820	16280	130	159	296	302	102	91	91	95	35	36	64	48	0	1111	2393	3538	147	45	45	52	28	53	90	87	0	0.064	0.087	0.091	0.093	4.293	0.069	0.546	120	447	100	1134	2553	-3.971	68	1066	205	2348	35474	287179	5.743	83.607	0	0	0
1	6	4	""	"STM1664"	3000	16280	120	338	635	764	120	93	93	98	34	34	90	83	0	1694	3070	3898	126	45	45	54	39	72	99	95	0	0.149	0.179	0.179	0.173	3.138	0.160	0.661	120	435	100	1894	3567	-2.751	245	1649	542	3025	76195	368406	15.794	77.333	0	0	0
1	7	4	"pyrH"	"STM0218"	3180	16290	120	4518	8259	11002	133	99	99	109	53	48	97	96	0	1065	2288	3553	155	47	47	58	49	84	90	85	0	4.341	3.641	4.280	4.649	4.204	3.893	0.633	120	390	100	5437	10401	2.118	4419	1018	8160	2241	991080	274590	153.774	45.510	0	0	0
1	8	4	"accA"	"STM0232"	3350	16280	130	10495	11529	4951	42	96	96	111	64	57	100	100	0	2303	2589	1145	44	46	46	53	34	64	100	100	0	4.607	4.496	4.744	4.399	1.677	5.264	0.741	120	418	100	12656	13976	2.204	10399	2257	11433	2543	1383502	310633	178.406	74.588	0	0	0
1	9	4	"panC"	"STM0181"	3530	16280	120	2528	3120	2330	74	93	93	103	49	47	100	100	0	2787	3506	2431	69	44	44	47	18	38	100	100	0	0.888	0.874	0.861	0.831	1.951	0.879	0.668	120	422	100	5178	6489	-0.172	2435	2743	3027	3462	374353	420752	61.571	192.167	0	0	0
1	10	4	"sbmC"	"STM2061"	3710	16290	120	350	562	744	132	93	93	97	30	30	75	68	0	632	1126	1849	164	44	44	50	25	50	85	80	0	0.437	0.433	0.387	0.433	4.031	0.302	0.454	120	407	100	845	1551	-1.194	257	588	469	1082	67495	135171	15.500	43.040	0	0	0
1	11	4	"yeeO"	"STM2013"	3890	16290	130	337	474	516	108	89	89	93	35	37	92	83	0	3119	4744	6293	132	45	45	52	26	50	100	100	0	0.081	0.082	0.080	0.080	2.270	0.066	0.629	120	431	100	3322	5084	-3.632	248	3074	385	4699	56822	569261	10.886	180.462	0	0	0
1	12	4	"rcsA"	"STM1982"	4070	16290	120	200	244	166	68	89	89	92	33	35	79	63	0	1749	2505	2294	91	48	48	61	48	78	100	100	0	0.065	0.063	0.052	0.055	2.636	0.045	0.510	120	430	100	1812	2612	-3.938	111	1701	155	2457	29318	300633	4.606	50.917	0	0	0
1	13	4	"yjbB"	"STM4189"	4260	16290	120	178	208	103	49	93	93	96	37	38	80	52	0	569	734	567	77	47	47	60	48	80	99	96	0	0.163	0.167	0.186	0.156	2.134	0.137	0.474	120	398	100	607	802	-2.619	85	522	115	687	24932	88084	3.027	14.042	0	0	0
1	14	4	"ubiA"	"STM4234"	4420	16290	120	1061	1587	1304	82	97	97	103	42	40	100	100	0	3078	4667	4763	102	46	46	51	24	47	100	100	0	0.318	0.322	0.335	0.336	1.925	0.228	0.612	120	424	100	3996	6111	-1.653	964	3032	1490	4621	190401	560062	35.333	192.333	0	0	0
1	15	4	""	"STM4242"	4610	16290	130	401	516	382	74	96	96	104	45	43	100	93	0	4814	6425	5867	91	45	45	49	21	42	100	100	0	0.064	0.066	0.066	0.065	1.856	0.055	0.730	120	440	100	5074	6800	-3.967	305	4769	420	6380	61913	771026	9.156	303.619	0	0	0
1	16	4	""	"STM4272"	4780	16290	120	303	359	189	52	98	98	133	213	160	47	16	0	2954	3862	2897	75	46	46	51	24	47	100	100	0	0.070	0.068	0.070	0.069	1.948	0.049	0.528	120	367	100	3113	4077	-3.826	205	2908	261	3816	43092	463481	1.061	158.792	0	0	0
1	17	4	"yjcG"	"STM4273"	4950	16290	130	312	395	250	63	98	98	215	721	335	8	0	0	5369	8178	6759	82	45	45	60	69	115	100	100	0	0.040	0.037	0.034	0.034	1.920	0.022	0.032	120	413	100	5538	8430	-4.637	214	5324	297	8133	47383	981418	0.250	117.652	0	0	0
1	18	4	"sixA"	"STM2387"	5140	16300	150	3550	6428	9398	146	95	95	188	681	362	89	80	0	548	949	1336	140	45	45	59	74	125	85	82	0	6.869	7.006	7.957	7.166	2.655	8.326	0.712	156	434	100	3958	7237	2.780	3455	503	6333	904	1002767	148081	9.163	12.027	0	0	0
1	19	4	"fes"	"STM0586"	5300	16280	120	146	259	257	99	91	91	94	23	24	65	54	0	243	602	818	135	44	44	46	11	23	88	84	0	0.276	0.301	0.305	0.336	4.008	0.229	0.444	120	332	100	254	726	-1.855	55	199	168	558	31074	72204	7.174	50.545	0	0	0
1	20	4	"maa"	"STM0472"	5480	16290	130	504	817	853	104	92	92	95	23	24	95	93	0	994	1554	1866	120	43	43	46	21	45	99	96	0	0.433	0.480	0.484	0.442	2.672	0.432	0.649	120	410	100	1363	2236	-1.207	412	951	725	1511	98047	186445	31.391	71.810	0	0	0
1	21	4	"ybbJ"	"STM0500"	5660	16290	120	340	508	593	116	91	91	98	40	40	78	71	0	679	1145	1576	137	44	44	46	21	45	89	85	0	0.392	0.379	0.413	0.422	3.559	0.292	0.582	120	422	100	884	1518	-1.351	249	635	417	1101	60940	137437	10.250	52.333	0	0	0
1	22	4	"allD"	"STM0528"	5850	16290	130	138	168	93	55	91	91	98	41	41	55	35	0	1948	2903	3112	107	44	44	47	21	44	100	100	0	0.025	0.027	0.028	0.027	2.702	0.021	0.484	120	412	100	1951	2936	-5.340	47	1904	77	2859	20114	348417	1.707	136.000	0	0	0
1	23	4	"yfdH"	"STM0558"	6020	16290	130	273	461	504	109	94	94	99	38	38	95	85	0	1441	2421	3207	132	45	45	50	20	40	100	100	0	0.128	0.154	0.131	0.129	2.397	0.110	0.610	120	388	100	1575	2743	-2.963	179	1396	367	2376	55266	290468	9.526	118.550	0	0	0
1	24	4	""	"STM0573"	6190	16290	130	123	159	111	69	93	93	97	34	35	47	25	0	676	1211	1837	151	44	44	51	47	92	90	83	0	0.047	0.057	0.063	0.067	3.115	0.050	0.605	120	543	100	662	1233	-4.397	30	632	66	1167	19084	145314	1.824	24.681	0	0	0
1	1	5	""	"STM1836"	2100	16450	110	466	625	505	80	83	83	90	54	60	98	95	0	1988	3157	3134	99	44	44	55	48	87	100	100	0	0.197	0.174	0.187	0.176	1.824	0.142	0.698	80	452	100	2327	3655	-2.344	383	1944	542	3113	50000	252596	9.907	64.625	0	0	0
1	2	5	"ycgN"	"STM1811"	2280	16460	120	1315	1752	1372	78	89	89	98	61	62	99	99	0	1958	2676	2161	80	44	44	57	54	94	100	100	0	0.641	0.632	0.628	0.609	2.216	0.584	0.613	120	384	100	3140	4295	-0.643	1226	1914	1663	2632	210251	321170	27.115	48.500	0	0	0
1	3	5	"kdsA"	"STM1772"	2440	16460	140	5554	8589	10657	124	93	93	105	67	63	100	100	0	1661	2314	2536	109	45	45	56	39	69	100	100	0	3.379	3.744	3.580	3.471	1.954	4.780	0.752	156	419	100	7077	10765	1.757	5461	1616	8496	2269	1339890	361056	126.627	57.897	0	0	0
1	4	5	"galU"	"STM1752"	2640	16460	120	6954	7411	3071	41	94	94	107	70	65	100	100	0	4643	4807	2140	44	46	46	54	32	59	99	99	0	1.492	1.537	1.577	1.588	1.796	1.620	0.790	120	412	100	11457	12078	0.578	6860	4597	7317	4761	889277	576787	104.343	148.531	0	0	0
1	5	5	"yeaB"	"STM1825"	2820	16460	120	706	730	296	40	93	93	102	71	69	97	97	0	2362	2548	1227	48	47	47	53	26	49	100	100	0	0.265	0.255	0.258	0.247	1.768	0.217	0.714	120	408	100	2928	3138	-1.917	613	2315	637	2501	87622	305779	8.845	95.962	0	0	0
1	6	5	""	"STM1808"	3000	16470	130	566	602	228	37	95	95	108	93	86	99	96	0	2185	2255	1002	44	46	46	52	25	48	99	96	0	0.220	0.230	0.224	0.247	2.061	0.198	0.696	120	427	100	2610	2716	-2.183	471	2139	507	2209	72204	270593	5.312	88.120	0	0	0
1	7	5	""	"STM4011"	3180	16460	120	169	210	134	63	93	93	101	56	55	61	35	0	2446	3605	3971	110	44	44	49	20	40	100	100	0	0.032	0.033	0.037	0.033	2.567	0.024	0.438	120	376	100	2478	3678	-4.982	76	2402	117	3561	25187	432573	1.946	177.800	0	0	0
1	8	5	"yihG"	"STM3998"	3350	16470	120	352	824	1105	134	91	91	101	57	56	71	63	0	981	2856	4641	162	44	44	49	20	40	95	86	0	0.279	0.261	0.317	0.333	3.794	0.201	0.625	120	390	100	1198	3545	-1.844	261	937	733	2812	98853	342687	12.684	140.350	0	0	0
1	9	5	"argC"	"STM4121"	3530	16470	120	410	789	1107	140	91	91	97	41	42	83	75	0	1200	2971	4713	158	44	44	48	20	41	95	92	0	0.276	0.238	0.271	0.301	3.427	0.209	0.767	120	422	100	1475	3625	-1.858	319	1156	698	2927	94691	356481	16.878	146.150	0	0	0
1	10	5	"ego"	"STM4074"	3710	16470	120	125	178	148	83	92	92	95	33	34	50	35	0	1092	3568	5752	161	43	43	48	22	45	99	95	0	0.031	0.024	0.031	0.037	3.482	0.022	0.721	120	395	100	1082	3611	-4.990	33	1049	86	3525	21370	428101	2.515	160.000	0	0	0
1	11	5	"cpxP"	"STM4060"	3890	16470	130	436	930	1414	152	90	90	94	31	32	88	78	0	678	1830	2984	163	45	45	50	22	44	89	87	0	0.547	0.471	0.514	0.530	2.761	0.422	0.749	120	419	100	979	2625	-0.871	346	633	840	1785	111634	219657	26.968	80.909	0	0	0
1	12	5	""	"Not LT2a86"	4070	16470	120	320	810	1468	181	92	92	95	30	31	83	73	0	601	1456	2789	191	47	47	52	22	42	89	85	0	0.412	0.510	0.533	0.570	3.217	0.461	0.799	120	384	100	782	2127	-1.281	228	554	718	1409	97232	174766	23.833	63.818	0	0	0
1	13	5	"smg"	"STM3404"	4240	16470	120	834	1495	1779	118	98	98	104	43	41	98	95	0	1214	2142	2224	103	47	47	51	17	33	100	100	0	0.631	0.667	0.566	0.580	2.418	0.689	0.634	120	362	100	1903	3492	-0.665	736	1167	1397	2095	179386	257079	32.349	123.000	0	0	0
1	14	5	"rpsM"	"STM3418"	4410	16480	120	6017	10949	13877	126	101	101	114	64	56	100	100	1	178	429	1129	263	45	45	50	24	48	88	80	0	44.481	28.250	38.303	41.285	2.816	26.064	0.306	120	386	100	6049	11232	5.475	5916	133	10848	384	1313860	51483	169.297	15.792	0	0	0
1	15	5	"rpsH"	"STM3426"	4600	16470	130	9166	13304	15803	118	99	99	111	64	57	100	100	4	165	232	238	102	44	44	48	22	45	87	80	0	74.934	70.239	67.824	70.291	2.466	80.864	0.684	120	444	100	9188	13393	6.228	9067	121	13205	188	1596469	27836	206.141	8.364	0	0	0
1	16	5	"rpsQ"	"STM3431"	4780	16470	120	3393	6192	8639	139	104	104	138	212	153	99	98	0	165	224	205	91	47	47	52	26	50	91	80	0	27.873	34.395	32.000	30.625	2.017	44.590	0.707	120	369	100	3407	6265	4.801	3289	118	6088	177	742985	26924	28.557	6.615	0	0	0
1	17	5	"rplV"	"STM3435"	4950	16470	120	5867	10729	13582	126	101	101	148	255	172	100	98	0	226	1090	3197	293	45	45	51	33	64	92	81	0	31.856	10.170	33.771	26.454	2.771	7.754	0.428	120	361	100	5947	11673	4.994	5766	181	10628	1045	1287515	130795	41.494	31.485	0	0	0
1	18	5	"rplC"	"STM3440"	5130	16470	120	11941	17652	17040	96	91	91	131	451	344	99	95	3	223	333	360	108	42	42	45	27	60	90	81	0	65.470	60.347	60.841	65.689	2.460	65.282	0.670	120	365	100	12031	17852	6.033	11850	181	17561	291	2118267	40007	38.849	10.667	0	0	0
1	19	5	"yjgA"	"STM4437"	5310	16470	120	2640	4359	6064	139	91	91	93	24	25	100	100	0	949	1799	2789	155	43	43	45	14	31	100	100	0	2.813	2.431	2.688	2.540	2.414	2.583	0.683	120	409	100	3455	6024	1.492	2549	906	4268	1756	523060	215875	177.750	125.286	0	0	0
1	20	5	"holC"	"STM4476"	5490	16470	120	1332	1916	2206	115	92	92	95	24	25	100	100	0	717	1147	1278	111	44	44	46	20	43	100	96	0	1.842	1.654	1.714	1.746	2.497	1.837	0.641	120	410	100	1913	2927	0.882	1240	673	1824	1103	229910	137681	75.875	55.050	0	0	0
1	21	5	"yjiE"	"STM4511"	5670	16470	130	349	466	434	93	93	93	99	41	41	82	75	0	1792	2923	3371	115	44	44	47	22	46	100	98	0	0.146	0.130	0.119	0.131	2.665	0.102	0.630	120	374	100	2004	3252	-2.771	256	1748	373	2879	55963	350732	8.951	130.727	0	0	0
1	22	5	"fhuF"	"STM4550"	5840	16470	120	240	1051	1702	161	93	93	98	42	42	70	59	0	278	1684	2831	168	44	44	48	16	33	82	73	0	0.628	0.584	0.721	0.741	4.858	0.549	0.716	120	342	100	381	2598	-0.671	147	234	958	1640	126136	202056	22.690	102.250	0	0	0
1	23	5	"smp"	"STM4577"	6010	16470	130	179	542	1051	193	94	94	97	27	27	78	62	0	375	1460	3391	232	44	44	48	17	35	92	87	0	0.257	0.316	0.356	0.355	4.418	0.287	0.824	120	437	100	416	1864	-1.961	85	331	448	1416	65042	175194	16.481	83.059	0	0	0
1	24	5	"arcA"	"STM4598"	6190	16470	100	93	96	23	23	93	93	96	27	28	12	3	0	43	46	15	32	43	43	46	16	34	8	5	0	0.000	1.000	1.892	1.635	3.033	6.359	0.092	80	411	100	0	6	Error	0	0	3	3	7661	3712	0.000	0.000	-50	0	0
1	1	6	""	"STM3548"	2110	16630	120	115	255	890	349	85	85	92	53	57	34	13	0	1876	2585	2491	96	44	44	50	40	80	99	99	0	0.016	0.067	0.023	0.025	3.608	0.060	0.047	120	538	100	1862	2711	-5.932	30	1832	170	2541	30576	310197	3.075	63.375	0	0	0
1	2	6	"yhgG"	"STM3507"	2280	16640	120	385	800	984	123	86	86	89	29	32	98	91	0	422	846	1139	134	45	45	50	28	56	97	97	0	0.793	0.891	0.836	0.851	2.454	0.828	0.673	120	387	100	676	1515	-0.334	299	377	714	801	96044	101481	24.517	28.429	0	0	0
1	3	6	"nanA"	"STM3339"	2460	16630	120	121	158	122	77	87	87	95	58	61	34	15	0	1567	3698	6143	166	43	43	49	25	51	98	95	0	0.022	0.019	0.025	0.028	2.951	0.017	0.649	120	401	100	1558	3726	-5.486	34	1524	71	3655	18976	443816	1.086	145.960	0	0	0
1	4	6	"mtgA"	"STM3326"	2640	16630	120	970	1233	1004	81	88	88	98	62	63	95	91	0	2182	2495	1717	68	44	44	52	32	61	100	97	0	0.413	0.467	0.429	0.411	2.416	0.467	0.647	120	422	100	3020	3596	-1.277	882	2138	1145	2451	147933	299379	18.306	76.344	0	0	0
1	5	6	"yhbZ"	"STM3301"	2820	16640	120	3139	4427	4264	96	91	91	105	91	86	100	100	0	2340	3144	3236	102	46	46	54	35	64	99	99	0	1.329	1.400	1.430	1.415	2.528	1.471	0.576	120	398	100	5342	7434	0.410	3048	2294	4336	3098	531229	377320	47.495	88.286	0	0	0
1	6	6	"truB"	"STM3284"	2990	16630	120	4308	6489	6761	104	94	94	112	99	88	100	99	0	1507	2047	1954	95	47	47	60	56	93	100	100	0	2.886	3.197	3.294	2.977	2.199	3.727	0.705	120	403	100	5674	8395	1.529	4214	1460	6395	2000	778657	245688	64.414	35.482	0	0	0
1	7	6	"yqhD"	"STM3164"	3180	16640	120	3193	5885	7773	132	93	93	102	56	54	100	99	0	1230	2679	3853	143	46	46	57	52	91	99	99	0	2.618	2.200	1.949	2.329	2.484	2.344	0.720	120	390	100	4284	8425	1.389	3100	1184	5792	2633	706217	321527	103.268	50.423	0	0	0
1	8	6	"yghU"	"STM3140"	3340	16640	120	333	573	710	123	86	86	90	28	31	81	77	0	1172	2318	3204	138	44	44	48	20	41	97	91	0	0.219	0.214	0.219	0.211	3.062	0.196	0.779	120	379	100	1375	2761	-2.191	247	1128	487	2274	68729	278178	17.250	113.500	0	0	0
1	9	6	"mltC"	"STM3112"	3530	16640	120	1150	1607	1776	110	89	89	91	30	32	95	94	0	1937	2992	3697	123	43	43	46	14	30	100	99	0	0.560	0.515	0.523	0.575	2.512	0.466	0.838	120	409	100	2955	4467	-0.836	1061	1894	1518	2949	192826	359065	50.533	210.429	0	0	0
1	10	6	"yggJ"	"STM3094"	3710	16640	120	1182	2690	3853	143	91	91	97	38	39	98	95	0	1083	2553	3948	154	42	42	46	23	50	97	96	0	1.048	1.035	1.300	1.198	2.866	0.978	0.772	120	377	100	2132	5110	0.068	1091	1041	2599	2511	322848	306320	68.237	109.000	0	0	0
1	11	6	""	"STM3073"	3880	16640	120	107	155	155	100	95	95	98	33	33	34	18	0	472	1693	3041	179	45	45	52	28	53	77	70	0	0.028	0.036	0.061	0.068	5.309	0.032	0.511	120	392	100	439	1708	-5.153	12	427	60	1648	18597	203169	1.727	58.607	0	0	0
1	12	6	"ygfA"	"STM3061"	4070	16640	130	356	610	805	131	93	93	95	32	33	89	76	0	1295	2503	3850	153	47	47	57	54	94	96	92	0	0.211	0.211	0.208	0.206	2.504	0.192	0.816	120	418	100	1511	2973	-2.246	263	1248	517	2456	73222	300406	16.094	45.296	0	0	0
1	13	6	"yeaH"	"STM1284"	4240	16640	120	442	761	963	126	93	93	98	35	35	92	86	0	2368	3901	4883	125	46	46	54	54	100	95	95	0	0.150	0.173	0.148	0.158	3.046	0.154	0.676	120	398	100	2671	4523	-2.734	349	2322	668	3855	91355	468112	18.943	71.241	0	0	0
1	14	6	"ydiZ"	"STM1325"	4430	16640	130	175	214	168	78	97	97	103	54	52	62	35	0	445	713	861	120	44	44	48	15	31	94	89	0	0.195	0.175	0.202	0.247	3.455	0.120	0.372	120	424	100	479	786	-2.362	78	401	117	669	25645	85509	2.056	44.333	0	0	0
1	15	6	"aroH"	"STM1347"	4600	16650	120	878	1686	2057	122	91	91	93	32	34	98	90	0	1734	3456	4892	141	42	42	45	14	31	100	100	0	0.465	0.467	0.447	0.489	2.610	0.399	0.771	120	384	100	2479	5009	-1.104	787	1692	1595	3414	202306	414721	49.781	243.643	0	0	0
1	16	6	"orf242"	"STM1390"	4780	16640	120	243	548	858	156	89	89	94	37	39	75	64	0	818	2118	3412	161	42	42	45	14	31	95	90	0	0.198	0.221	0.197	0.210	3.610	0.180	0.493	120	351	100	930	2535	-2.333	154	776	459	2076	65758	254135	12.270	148.071	0	0	0
1	17	6	"ydhO"	"STM1432"	4950	16650	150	583	1414	1976	139	93	93	103	57	55	90	82	0	1068	2459	3386	137	43	43	48	20	41	97	97	0	0.478	0.547	0.535	0.506	2.554	0.530	0.674	156	416	100	1515	3737	-1.065	490	1025	1321	2416	220623	383572	23.000	120.550	0	0	0
1	18	6	"ydgR"	"STM1452"	5130	16640	130	1960	5139	8268	160	87	87	95	46	48	100	95	0	880	1856	2828	152	42	42	44	14	31	99	97	0	2.235	2.785	2.722	2.625	2.801	3.402	0.748	120	422	100	2711	6866	1.160	1873	838	5052	1814	616627	222758	109.652	129.429	0	0	0
1	19	6	"ugpC"	"STM3554"	5310	16650	120	345	457	447	97	87	87	91	24	26	94	85	0	2626	3763	4401	116	43	43	45	13	28	100	100	0	0.100	0.099	0.091	0.090	2.000	0.089	0.810	120	413	100	2841	4090	-3.324	258	2583	370	3720	54786	451594	15.250	286.000	0	0	0
1	20	6	"ftsX"	"STM3569"	5490	16650	120	4420	4566	2006	43	89	89	92	23	25	100	100	0	4081	4164	1399	33	43	43	44	8	18	100	100	0	1.073	1.086	1.048	1.078	1.486	1.145	0.805	120	405	100	8369	8598	0.101	4331	4038	4477	4121	547971	499640	194.522	515.000	0	0	0
1	21	6	"yhhM"	"STM3574"	5680	16630	140	205	370	528	142	87	87	92	39	42	78	65	0	621	1201	1986	165	42	42	47	63	134	90	83	0	0.204	0.244	0.254	0.248	2.861	0.231	0.739	156	417	100	697	1442	-2.295	118	579	283	1159	57796	187345	7.128	18.317	0	0	0
1	22	6	"yhhS"	"STM3581"	5840	16640	130	449	625	666	106	87	87	88	23	26	98	95	0	2823	3787	3480	91	42	42	48	66	137	100	99	0	0.130	0.144	0.143	0.123	2.447	0.144	0.717	120	376	100	3143	4283	-2.942	362	2781	538	3745	75016	454384	23.348	56.652	0	0	0
1	23	6	"yhhJ"	"STM3585"	6020	16650	120	174	276	307	111	89	89	92	26	28	79	65	0	1693	3451	5295	153	44	44	47	17	36	100	100	0	0.052	0.055	0.054	0.051	2.952	0.051	0.787	120	401	100	1734	3594	-4.278	85	1649	187	3407	33177	414089	7.077	200.235	0	0	0
1	24	6	"gor"	"STM3597"	6200	16650	130	3014	4496	5609	124	88	88	93	38	40	100	99	0	1908	3704	5265	142	44	44	47	16	34	100	100	0	1.570	1.204	1.376	1.201	2.150	1.158	0.638	120	606	100	4790	8068	0.651	2926	1864	4408	3660	539543	444423	115.868	228.563	0	0	0
1	1	7	"yicN"	"STM3786"	2100	16820	120	510	655	650	99	85	85	91	42	46	95	89	0	1593	2105	2608	123	43	43	45	11	24	99	98	0	0.274	0.276	0.285	0.291	2.745	0.223	0.719	120	537	100	1975	2632	-1.867	425	1550	570	2062	78558	252593	13.429	187.273	0	0	0
1	2	7	"yidH"	"STM3805"	2280	16820	120	340	702	1110	158	86	86	88	23	26	94	86	0	761	1872	3316	177	45	45	48	21	43	100	95	0	0.355	0.337	0.340	0.366	2.562	0.320	0.889	120	409	100	970	2443	-1.495	254	716	616	1827	84298	224622	26.696	86.857	0	0	0
1	3	7	"yidQ"	"STM3810"	2450	16820	120	309	500	631	126	85	85	88	31	35	90	82	0	831	1530	2093	136	44	44	53	48	90	95	90	0	0.285	0.279	0.279	0.291	2.580	0.280	0.852	120	441	100	1011	1901	-1.813	224	787	415	1486	59967	183583	13.290	30.771	0	0	0
1	4	7	""	"STM3820"	2640	16820	120	127	147	77	52	85	85	90	33	36	58	35	0	2794	3792	4244	111	44	44	57	58	101	100	99	0	0.015	0.017	0.019	0.018	2.930	0.014	0.464	120	465	100	2792	3810	-6.033	42	2750	62	3748	17690	455059	1.727	64.397	0	0	0
1	5	7	"torR"	"STM3824"	2810	16820	120	1590	1705	789	46	87	87	91	28	30	100	100	0	4620	4661	1933	41	46	46	55	37	67	100	100	0	0.329	0.351	0.355	0.343	1.523	0.341	0.861	120	414	100	6077	6233	-1.606	1503	4574	1618	4615	204542	559309	57.643	124.486	0	0	0
1	6	7	"dgoR"	"STM3830"	2990	16820	120	512	655	466	71	90	90	100	47	47	98	95	0	3063	3846	3069	79	47	47	61	57	93	100	99	0	0.140	0.149	0.145	0.145	1.950	0.123	0.691	120	438	100	3438	4364	-2.837	422	3016	565	3799	78650	461579	11.809	66.404	0	0	0
1	7	7	"pdxA"	"STM0091"	3170	16820	120	7376	7492	2783	37	91	91	103	62	60	99	99	0	7230	6818	2690	39	45	45	60	58	96	99	98	0	1.014	1.093	1.081	1.181	1.889	1.087	0.899	120	417	100	14470	14174	0.020	7285	7185	7401	6773	899056	818145	119.177	116.517	0	0	0
1	8	7	""	"STM0099"	3350	16820	120	149	183	115	62	88	88	93	47	50	56	30	0	599	1225	1429	116	43	43	48	25	52	100	100	0	0.110	0.080	0.086	0.078	2.448	0.069	0.680	120	419	100	617	1277	-3.188	61	556	95	1182	22002	146961	1.915	47.080	0	0	0
1	9	7	"yabB"	"STM0119"	3530	16820	120	2513	3691	4359	118	90	90	92	29	31	100	100	0	1430	2163	2511	116	43	43	45	13	28	100	99	0	1.747	1.699	1.737	1.720	1.968	1.796	0.871	120	413	100	3810	5721	0.805	2423	1387	3601	2120	442970	259569	124.103	162.923	0	0	0
1	10	7	"murE"	"STM0123"	3700	16820	130	2312	4367	6097	139	94	94	99	38	38	100	100	0	1184	1994	2470	123	43	43	59	156	264	97	89	0	1.944	2.190	2.164	2.049	1.833	2.659	0.840	120	445	100	3359	6224	0.959	2218	1141	4273	1951	524020	239273	112.316	12.404	0	0	0
1	11	7	"lpxC"	"STM0134"	3880	16820	120	3506	7568	11721	154	98	98	100	26	26	100	100	1	638	1474	2445	165	45	45	50	26	52	100	98	0	5.747	5.227	5.543	5.598	1.987	5.233	0.869	120	412	100	4001	8899	2.523	3408	593	7470	1429	908130	176894	287.231	54.769	0	0	0
1	12	7	"hofC"	"STM0142"	4050	16820	130	136	283	351	124	94	94	97	28	28	59	44	0	828	2587	3746	144	48	48	67	125	186	80	70	0	0.054	0.074	0.076	0.070	3.060	0.078	0.785	120	469	100	822	2728	-4.215	42	780	189	2539	33970	310392	6.643	20.160	0	0	0
1	13	7	""	"STM1546"	4240	16830	120	194	258	202	78	90	90	94	29	30	83	71	0	1430	1977	1956	98	49	49	59	59	100	98	95	0	0.075	0.087	0.078	0.081	2.466	0.082	0.672	120	419	100	1485	2096	-3.731	104	1381	168	1928	30995	237262	5.655	32.508	0	0	0
1	14	7	""	"STM1550"	4410	16830	130	269	550	784	142	94	94	95	26	27	91	85	0	476	1288	2354	182	47	47	53	39	73	98	90	0	0.408	0.367	0.461	0.409	2.654	0.312	0.778	120	443	100	604	1697	-1.294	175	429	456	1241	65973	154576	17.500	31.667	0	0	0
1	15	7	""	"STM1555"	4600	16820	130	215	281	230	81	95	95	104	63	60	70	46	0	1415	2099	2080	99	46	46	54	39	72	100	100	0	0.088	0.091	0.097	0.082	2.438	0.085	0.548	120	424	100	1489	2239	-3.512	120	1369	186	2053	33767	251846	2.810	52.436	0	0	0
1	16	7	""	"STM1561"	4770	16820	130	150	183	113	61	91	91	104	72	69	42	19	0	1934	3211	3945	122	44	44	56	48	85	100	100	0	0.031	0.029	0.030	0.027	2.440	0.024	0.428	120	361	100	1949	3259	-5.002	59	1890	92	3167	21960	385331	1.097	65.729	0	0	0
1	17	7	"adhP"	"STM1567"	4940	16830	120	793	1028	927	90	93	93	107	66	61	98	90	0	2029	2772	2906	104	45	45	59	56	94	100	98	0	0.353	0.343	0.341	0.355	1.903	0.291	0.706	120	351	100	2684	3662	-1.503	700	1984	935	2727	123304	332652	13.955	48.446	0	0	0
1	18	7	"yddG"	"STM1571"	5130	16830	130	287	837	2027	242	95	95	120	162	135	57	32	0	2285	4092	6054	147	47	47	64	103	160	100	97	0	0.086	0.183	0.097	0.105	2.234	0.263	0.712	120	459	100	2430	4787	-3.543	192	2238	742	4045	100389	491079	4.426	39.107	0	0	0
1	19	7	"topA"	"STM1714"	5300	16830	120	3943	4656	3848	82	86	86	92	30	32	100	100	0	1535	1989	1560	78	44	44	46	16	34	100	99	0	2.587	2.350	2.379	2.365	1.883	2.645	0.799	120	414	100	5348	6515	1.371	3857	1491	4570	1945	558688	238703	152.133	121.438	0	0	0
1	20	7	"trpH"	"STM1721"	5480	16820	130	1804	2162	1629	75	84	84	87	24	27	100	100	0	3008	3844	2952	76	42	42	43	8	18	100	100	0	0.580	0.547	0.556	0.529	1.743	0.499	0.743	120	455	100	4686	5880	-0.786	1720	2966	2078	3802	259427	461250	86.458	475.125	0	0	0
1	21	7	"cls"	"STM1739"	5660	16830	130	832	1238	1303	105	83	83	88	31	35	99	97	0	2505	3623	4254	117	42	42	46	58	126	100	100	0	0.304	0.323	0.326	0.317	1.842	0.270	0.684	120	491	100	3212	4736	-1.717	749	2463	1155	3581	148520	434708	37.097	61.672	0	0	0
1	22	7	"tdk"	"STM1750"	5850	16830	120	358	1006	1875	186	86	86	89	32	35	83	74	0	369	1272	2144	168	42	42	47	62	131	80	68	0	0.832	0.748	0.752	0.752	2.665	0.818	0.783	120	425	100	599	2150	-0.266	272	327	920	1230	120746	152622	28.656	19.758	0	0	0
1	23	7	"narX"	"STM1766"	6020	16820	130	490	852	1084	127	86	86	89	31	34	100	96	0	2633	4908	6605	134	44	44	52	49	94	100	100	0	0.156	0.157	0.157	0.147	1.796	0.151	0.799	120	428	100	2993	5630	-2.680	404	2589	766	4864	102180	588961	24.613	99.102	0	0	0
1	24	7	"ychM"	"STM1781"	6190	16830	120	554	883	913	103	84	84	87	25	28	98	92	0	2222	3357	3582	106	44	44	51	35	68	100	99	0	0.216	0.241	0.217	0.207	2.135	0.220	0.761	120	508	100	2648	4112	-2.212	470	2178	799	3313	106005	402862	31.840	94.457	0	0	0
1	1	8	""	"STM2303"	2090	17000	120	624	904	828	91	83	83	86	25	29	99	96	0	1241	2067	2147	103	43	43	47	16	34	99	99	0	0.452	0.406	0.405	0.421	2.575	0.326	0.615	120	529	100	1739	2845	-1.147	541	1198	821	2024	108496	248075	32.720	126.250	0	0	0
1	2	8	"nuoL"	"STM2318"	2270	17000	120	16370	15552	6398	41	84	84	88	24	27	100	100	0	8762	8083	3438	42	44	44	48	17	35	100	100	0	1.868	1.924	1.885	1.797	1.872	1.953	0.925	120	417	100	25004	23507	0.902	16286	8718	15468	8039	1866198	969958	644.333	472.647	0	0	0
1	3	8	"nuoA"	"STM2328"	2450	17000	120	4106	5160	4134	80	80	80	84	27	32	100	100	0	1473	1801	1514	84	44	44	54	52	96	100	100	0	2.817	2.891	2.932	2.708	2.218	3.234	0.704	120	442	100	5455	6837	1.494	4026	1429	5080	1757	619208	216086	188.000	33.596	0	0	0
1	4	8	"yfbT"	"STM2334"	2620	17000	110	2200	2502	1876	74	85	85	116	231	199	100	100	0	2509	2893	2309	79	46	46	75	212	282	100	100	0	0.859	0.849	0.835	0.857	1.617	0.811	0.751	80	409	100	4578	5264	-0.220	2115	2463	2417	2847	200172	231401	10.329	13.292	0	0	0
1	5	8	""	"STM2340"	2810	17000	120	204	268	245	91	86	86	115	218	189	21	6	0	2435	3517	4166	118	46	46	73	200	273	100	95	0	0.049	0.052	0.048	0.046	2.792	0.041	0.214	120	465	100	2507	3653	-4.340	118	2389	182	3471	32168	421990	0.702	17.220	0	0	0
1	6	8	""	"STM2344"	2990	17000	120	126	140	62	44	86	86	91	29	31	60	35	0	1716	2320	2036	87	45	45	50	20	40	99	98	0	0.024	0.024	0.025	0.024	2.550	0.016	0.275	120	434	100	1711	2329	-5.385	40	1671	54	2275	16835	278352	1.690	113.500	0	0	0
1	7	8	""	"STM2528"	3170	17000	120	229	266	153	57	88	88	95	49	51	87	74	0	4006	4535	3049	67	45	45	52	32	61	100	100	0	0.036	0.040	0.038	0.036	1.854	0.035	0.561	120	415	100	4102	4668	-4.812	141	3961	178	4490	31918	544169	3.490	140.094	0	0	0
1	8	8	"nifU"	"STM2542"	3340	17000	120	5161	6464	5488	84	87	87	93	49	52	100	100	0	1223	1497	1234	82	45	45	50	25	50	99	99	0	4.307	4.392	4.363	4.406	1.885	4.957	0.774	120	428	100	6252	7829	2.107	5074	1178	6377	1452	775685	179646	130.020	57.880	0	0	0
1	9	8	"yjdL"	"STM2560"	3530	17000	120	713	793	468	59	91	91	97	45	46	95	95	0	6018	6650	4312	64	45	45	53	27	50	100	100	0	0.104	0.106	0.102	0.097	1.872	0.091	0.719	120	444	100	6595	7307	-3.263	622	5973	702	6605	95121	797941	15.467	244.333	0	0	0
1	10	8	"yfhK"	"STM2564"	3690	17000	110	1142	1657	1424	85	98	98	116	103	88	100	97	0	4184	6063	4914	81	46	46	118	592	501	100	98	0	0.252	0.259	0.241	0.244	1.666	0.250	0.718	80	406	100	5182	7576	-1.987	1044	4138	1559	6017	132560	485055	14.961	10.042	0	0	0
1	11	8	""	"STM2575"	3880	17000	120	228	288	212	73	97	97	110	92	83	71	32	0	2683	4021	3793	94	47	47	102	552	541	99	90	0	0.050	0.048	0.048	0.044	2.181	0.044	0.624	120	466	100	2767	4165	-4.331	131	2636	191	3974	34534	482534	1.935	7.100	0	0	0
1	12	8	""	"STM2590"	4050	17000	110	299	348	200	57	94	94	102	76	74	91	72	0	4248	5486	3776	68	49	49	102	371	363	100	100	0	0.049	0.047	0.045	0.044	1.546	0.041	0.571	80	387	100	4404	5691	-4.356	205	4199	254	5437	27876	438919	3.237	14.512	0	0	0
1	13	8	"yraO"	"STM3266"	4230	17000	120	1270	1718	1393	81	93	93	102	74	72	98	97	0	1926	2320	1927	83	51	51	107	359	335	93	86	0	0.628	0.716	0.759	0.731	2.465	0.653	0.622	120	418	100	3052	3894	-0.672	1177	1875	1625	2269	206184	278403	21.838	6.164	0	0	0
1	14	8	"yhbU"	"STM3274"	4410	17000	120	272	290	108	37	94	94	102	73	71	90	65	0	7703	7610	2767	36	49	49	59	47	79	100	99	0	0.023	0.026	0.025	0.025	1.795	0.024	0.534	120	409	100	7832	7757	-5.426	178	7654	196	7561	34775	913248	2.575	160.660	0	0	0
1	15	8	""	"STM3278"	4590	17000	120	148	157	53	33	100	100	190	376	197	0	0	0	2853	3342	1902	56	49	49	64	70	109	99	98	0	0.017	0.017	0.017	0.017	2.301	0.002	0.000	120	398	100	2852	3350	-5.868	48	2804	57	3293	18881	401077	-0.088	46.829	0	0	0
1	16	8	"yhbC"	"STM3288"	4770	17010	140	4172	4678	4035	86	110	110	215	399	185	87	83	0	1311	1443	1118	77	54	54	82	89	108	91	85	0	3.232	3.289	3.255	3.101	2.301	3.877	0.772	156	339	100	5319	5957	1.692	4062	1257	4568	1389	729766	225154	11.185	15.292	0	0	0
1	17	8	"mrsA"	"STM3294"	4940	17010	160	5520	5218	1804	34	101	101	148	195	131	100	98	0	5154	4830	1725	35	58	58	171	637	372	96	94	0	1.063	1.072	1.072	1.102	1.351	1.070	0.955	208	507	100	10515	9889	0.089	5419	5096	5117	4772	1085360	1004730	26.000	7.314	0	0	0
1	18	8	"rplU"	"STM3304"	5130	17010	110	9992	14383	12885	89	93	93	121	177	146	100	100	1	241	330	295	89	51	51	85	123	144	82	32	0	52.100	51.219	55.195	52.096	1.773	69.414	0.384	80	366	100	10089	14569	5.703	9899	190	14290	279	1150643	26424	80.576	1.992	0	0	0
1	19	8	"ybgJ"	"STM0712"	5300	17010	120	1305	1663	1325	79	87	87	93	35	37	100	99	0	1797	2237	1814	81	47	47	54	38	70	99	99	0	0.696	0.720	0.742	0.728	2.064	0.694	0.756	120	442	100	2968	3766	-0.523	1218	1750	1576	2190	199529	268448	44.857	57.447	0	0	0
1	20	8	""	"STM0719"	5480	17010	120	259	274	104	37	83	83	88	28	31	96	94	0	6971	6490	1973	30	44	44	45	9	20	100	100	0	0.025	0.030	0.030	0.027	1.945	0.027	0.648	120	455	100	7103	6637	-5.299	176	6927	191	6446	32923	778770	6.643	716.111	0	0	0
1	21	8	""	"STM0725"	5650	17000	110	143	168	91	54	82	82	86	23	26	82	67	0	2422	2640	1394	52	43	43	48	42	87	100	100	0	0.026	0.033	0.024	0.025	2.328	0.031	0.451	80	407	100	2440	2683	-5.285	61	2379	86	2597	13461	211237	3.565	61.714	0	0	0
1	22	8	"sdhA"	"STM0734"	5840	17010	120	3413	3662	1963	53	84	84	87	30	34	98	95	0	8360	8890	4169	46	43	43	49	54	110	99	99	0	0.400	0.404	0.387	0.344	2.134	0.401	0.866	120	465	100	11646	12425	-1.321	3329	8317	3578	8847	439460	1066744	119.167	163.722	0	0	0
1	23	8	"tolQ"	"STM0745"	6000	17000	110	3487	4117	2112	51	84	84	99	107	108	100	100	0	3023	3462	1585	45	45	45	62	120	193	100	100	0	1.143	1.180	1.144	1.161	1.366	1.314	0.831	80	399	100	6381	7450	0.192	3403	2978	4033	3417	329396	276957	37.551	28.333	0	0	0
1	24	8	"nadA"	"STM0756"	6190	17010	120	561	580	318	54	86	86	99	94	94	93	89	0	5955	6092	2804	46	46	46	60	101	168	99	98	0	0.080	0.082	0.075	0.077	1.672	0.078	0.722	120	588	100	6384	6540	-3.637	475	5909	494	6046	69619	731069	5.117	59.723	0	0	0
1	1	9	"yliJ"	"STM0862"	2090	17180	120	2076	2177	1359	62	79	79	84	29	34	98	97	0	4483	4701	2621	55	43	43	49	28	57	99	99	0	0.450	0.450	0.447	0.408	1.925	0.440	0.804	120	515	100	6437	6756	-1.153	1997	4440	2098	4658	261226	564114	72.172	166.143	0	0	0
1	2	9	""	"STM0869"	2270	17180	120	375	423	228	53	82	82	86	28	32	98	97	0	3744	4385	2764	63	43	43	50	29	58	100	100	0	0.079	0.079	0.077	0.079	1.749	0.072	0.800	120	419	100	3994	4683	-3.659	293	3701	341	4342	50715	526207	12.036	149.483	0	0	0
1	3	9	"potF"	"STM0877"	2440	17170	110	849	921	323	35	79	79	84	27	32	100	98	0	7766	8004	2242	28	44	44	59	85	144	100	100	0	0.100	0.106	0.102	0.100	1.469	0.106	0.889	80	424	100	8492	8802	-3.326	770	7722	842	7960	73646	640294	31.000	93.471	0	0	0
1	4	9	""	"STM0884"	2630	17170	110	192	217	94	43	83	83	107	209	195	12	2	0	6433	7852	4111	52	46	46	86	315	366	100	100	0	0.017	0.017	0.016	0.015	1.715	0.016	0.709	80	465	100	6496	7940	-5.873	109	6387	134	7806	17360	628198	0.526	24.654	0	0	0
1	5	9	""	"STM0893"	2800	17170	110	465	555	346	62	89	89	108	189	175	87	47	0	14115	14384	2888	20	46	46	116	542	467	100	100	0	0.027	0.033	0.027	0.027	1.753	0.029	0.372	80	413	100	14445	14804	-5.226	376	14069	466	14338	44379	1150728	2.365	26.325	0	0	0
1	6	9	""	"STM0897"	2980	17170	110	234	273	150	54	88	88	102	76	74	80	46	0	3322	3598	1171	32	46	46	91	439	482	100	100	0	0.045	0.052	0.044	0.044	2.024	0.050	0.513	80	446	100	3422	3737	-4.488	146	3276	185	3552	21851	287879	2.250	7.989	0	0	0
1	7	9	""	"STM1032"	3160	17170	110	468	633	344	54	87	87	97	53	54	100	100	0	6890	8704	4691	53	45	45	65	172	264	100	100	0	0.056	0.063	0.065	0.061	1.401	0.062	0.859	80	427	100	7226	9205	-4.167	381	6845	546	8659	50601	696357	10.113	50.227	0	0	0
1	8	9	""	"STM1036"	3340	17180	120	246	264	124	46	85	85	95	105	110	74	33	0	4107	4244	2971	70	45	45	63	158	250	96	95	0	0.040	0.043	0.044	0.046	1.948	0.037	0.729	120	479	100	4223	4378	-4.657	161	4062	179	4199	31621	509320	1.610	26.462	0	0	0
1	9	9	""	"STM1041"	3520	17170	110	963	1407	1515	107	91	91	106	123	116	95	93	0	11028	12443	4901	39	48	48	87	193	221	100	100	0	0.079	0.106	0.080	0.076	2.062	0.115	0.519	80	433	100	11852	13711	-3.654	872	10980	1316	12395	112535	995410	10.577	64.021	0	0	0
1	10	9	"metH"	"STM4188"	3710	17180	110	2218	2259	519	22	95	95	113	102	90	100	100	0	9933	9892	2052	20	49	49	117	558	476	100	100	0	0.215	0.220	0.218	0.219	1.179	0.214	0.946	80	459	100	12007	12007	-2.219	2123	9884	2164	9843	180757	791343	21.039	17.518	0	0	0
1	11	9	""	"STM4197"	3880	17180	120	103	120	60	50	94	94	100	47	47	22	14	0	370	1057	1512	143	48	48	54	31	57	98	97	0	0.028	0.026	0.041	0.044	2.823	0.028	0.097	120	452	100	331	1035	-5.161	9	322	26	1009	14437	126870	0.426	32.355	0	0	0
1	12	9	""	"STM4201"	4060	17180	120	164	203	120	59	91	91	99	73	73	48	20	0	2418	3040	2712	89	48	48	82	325	396	98	94	0	0.031	0.037	0.031	0.032	2.387	0.033	0.358	120	432	100	2443	3104	-5.021	73	2370	112	2992	24366	364800	1.425	9.102	0	0	0
1	13	9	"mntH"	"STM2408"	4230	17180	120	1550	1462	491	33	92	92	98	73	74	94	94	0	11750	11292	3392	30	47	47	54	47	87	99	99	0	0.125	0.122	0.123	0.116	1.606	0.122	0.950	120	416	100	13161	12615	-3.005	1458	11703	1370	11245	175388	1355089	18.685	239.106	0	0	0
1	14	9	"pduN"	"STM2049"	4400	17170	110	195	258	199	77	91	91	96	49	51	80	56	0	1294	1516	794	52	47	47	64	105	164	100	100	0	0.083	0.114	0.082	0.082	2.450	0.093	0.355	80	407	100	1351	1636	-3.584	104	1247	167	1469	20677	121248	3.306	13.829	0	0	0
1	15	9	""	"STM2636"	4590	17180	130	1459	1397	365	26	95	95	170	352	207	95	92	0	12600	12138	2300	18	48	48	69	113	163	100	100	0	0.109	0.108	0.110	0.100	1.517	0.108	0.942	120	456	100	13916	13392	-3.202	1364	12552	1302	12090	167632	1456618	3.486	106.805	0	0	0
1	16	9	"rplI"	"STM4394"	4760	17180	130	24977	22917	9212	40	107	107	195	380	194	100	100	0	1293	1207	499	41	49	49	69	77	111	98	96	0	19.992	19.698	19.948	19.717	1.365	20.738	0.908	120	372	100	26114	23968	4.321	24870	1244	22810	1158	2750096	144781	59.795	14.779	0	0	0
1	17	9	"sitC"	"STM2863"	4930	17180	110	1152	1208	372	30	95	95	126	125	99	100	98	0	6945	7468	2114	28	51	51	180	738	410	100	100	0	0.153	0.150	0.150	0.146	1.283	0.143	0.919	80	369	100	7951	8530	-2.705	1057	6894	1113	7417	96666	597423	8.656	9.875	0	0	0
1	18	9	"bcfD"	"STM0024"	5130	17190	130	379	370	118	31	88	88	104	101	97	90	72	0	5650	5372	2140	39	49	49	144	621	431	100	98	0	0.052	0.053	0.053	0.053	1.405	0.050	0.784	120	526	100	5892	5605	-4.267	291	5601	282	5323	44357	644595	2.634	8.419	0	0	0
1	19	9	""	"PSLT065"	5300	17190	110	139	151	65	43	85	85	89	29	32	72	42	0	1222	1443	1119	77	47	47	50	22	44	100	100	0	0.046	0.047	0.045	0.041	2.107	0.043	0.490	80	373	100	1229	1462	-4.444	54	1175	66	1396	12114	115419	2.138	63.318	0	0	0
1	20	9	"trbD"	"PSLT083"	5470	17190	120	101	120	68	56	85	85	91	53	58	15	9	0	377	906	1299	143	46	46	51	37	72	95	90	0	0.048	0.041	0.053	0.053	3.438	0.043	0.595	120	478	100	347	895	-4.371	16	331	35	860	14441	108758	0.547	23.108	0	0	0
1	21	9	"yneG"	"STM1526"	5660	17180	110	377	422	224	53	81	81	87	27	31	100	98	0	1347	1508	865	57	43	43	50	46	92	100	100	0	0.227	0.233	0.244	0.223	1.497	0.212	0.788	80	447	100	1600	1806	-2.139	296	1304	341	1465	33796	120609	12.407	31.696	0	0	0
1	22	9	"dcuS"	"STM4304"	5820	17180	110	1203	1180	270	22	86	86	98	92	93	100	100	0	9568	9851	1770	17	43	43	87	416	478	100	100	0	0.117	0.112	0.114	0.109	1.272	0.109	0.929	80	419	100	10642	10902	-3.092	1117	9525	1094	9808	94374	788066	11.761	23.471	0	0	0
1	23	9	"yjdE"	"STM4294"	6000	17180	110	703	730	194	26	85	85	101	106	104	98	98	0	11151	11328	3016	26	45	45	130	506	389	100	100	0	0.056	0.057	0.057	0.056	1.296	0.056	0.924	80	484	100	11724	11928	-4.168	618	11106	645	11283	58418	906223	5.934	22.130	0	0	0
1	24	9	""	"STM4307"	6190	17190	110	347	412	205	49	84	84	89	40	44	100	100	0	7074	7861	2408	30	46	46	88	319	362	100	100	0	0.037	0.042	0.039	0.039	1.379	0.042	0.770	80	480	100	7291	8143	-4.740	263	7028	328	7815	32994	628844	8.075	24.367	0	0	0
1	1	10	""	"STM4597"	2090	17340	100	313	312	127	40	80	80	205	1053	513	0	0	0	1728	1838	910	49	47	47	66	115	174	97	95	0	0.139	0.130	0.126	0.120	1.989	3.548	0.025	80	411	100	1914	2023	-2.851	233	1681	232	1791	24961	147023	0.102	15.409	0	0	0
1	2	10	""	"STM0257"	2270	17350	120	438	409	134	32	84	84	197	999	507	0	0	0	10348	9487	3587	37	49	49	70	112	160	98	98	0	0.034	0.034	0.033	0.034	1.642	0.024	0.010	120	457	100	10653	9763	-4.863	354	10299	325	9438	49054	1138438	0.212	84.080	0	0	0
1	3	10	""	"STM0275"	2450	17350	110	129	141	50	35	83	83	87	29	33	71	40	0	2048	2047	913	44	47	47	61	78	127	100	100	0	0.023	0.029	0.031	0.025	2.416	0.024	0.364	80	460	100	2047	2058	-5.443	46	2001	58	2000	11284	163767	1.862	25.462	0	0	0
1	4	10	""	"STM0284"	2630	17350	100	123	127	44	34	83	83	87	41	47	50	16	0	1126	1286	676	52	45	45	64	286	446	100	92	0	0.037	0.035	0.036	0.032	2.941	0.027	0.105	80	414	100	1121	1285	-4.756	40	1081	44	1241	10198	102899	0.976	4.273	0	0	0
1	5	10	""	"STM0292"	2810	17350	120	639	609	258	42	85	85	91	58	63	93	90	0	3313	3050	1432	46	44	44	77	405	525	92	90	0	0.169	0.174	0.169	0.175	1.914	0.165	0.853	120	498	100	3823	3530	-2.561	554	3269	524	3006	73041	365944	8.931	7.341	0	0	0
1	6	10	"safB"	"STM0300"	2980	17350	110	546	555	119	21	85	85	103	88	85	100	100	0	8599	8745	1418	16	44	44	52	54	103	100	100	0	0.054	0.054	0.054	0.053	1.231	0.052	0.828	80	446	100	9016	9171	-4.214	461	8555	470	8701	44420	699605	5.136	160.981	0	0	0
1	7	10	"ycfM"	"STM1207"	3160	17350	110	3242	3236	1148	35	88	88	101	69	68	100	100	0	2726	2903	1200	41	44	44	59	156	264	100	100	0	1.176	1.101	1.150	1.092	1.275	1.103	0.928	80	480	100	5836	6007	0.234	3154	2682	3148	2859	258914	232218	45.435	18.231	0	0	0
1	8	10	"ycfS"	"STM1215"	3340	17350	110	485	584	385	65	84	84	88	28	31	100	100	0	1988	2718	1836	67	43	43	46	27	58	100	100	0	0.206	0.187	0.187	0.182	1.914	0.155	0.570	80	407	100	2346	3175	-2.278	401	1945	500	2675	46681	217433	17.714	98.963	0	0	0
1	9	10	"ycfD"	"STM1229"	3520	17360	120	6740	6504	2085	32	90	90	101	111	109	100	99	0	7935	7782	2745	35	45	45	69	175	253	96	95	0	0.843	0.829	0.820	0.945	1.962	0.815	0.939	120	503	100	14540	14151	-0.247	6650	7890	6414	7737	780424	933786	57.685	44.074	0	0	0
1	10	10	"icdA"	"STM1238"	3700	17360	110	5652	6132	3019	49	92	92	96	39	40	100	100	0	1455	1673	846	50	46	46	53	33	62	100	100	0	3.946	3.712	4.001	3.777	1.471	3.932	0.707	80	440	100	6969	7667	1.980	5560	1409	6040	1627	490547	133859	154.769	49.091	0	0	0
1	11	10	""	"STM1261"	3880	17350	110	405	418	193	46	93	93	100	45	45	100	96	0	1257	1390	700	50	48	48	56	37	66	100	100	0	0.258	0.242	0.233	0.234	1.651	0.209	0.605	80	440	100	1521	1667	-1.954	312	1209	325	1342	33423	111206	7.067	36.054	0	0	0
1	12	10	""	"STM1273"	4060	17350	110	445	460	142	30	89	89	93	27	29	100	97	0	7666	7822	1725	22	46	46	51	27	52	100	100	0	0.047	0.048	0.045	0.045	1.451	0.047	0.853	80	424	100	7976	8147	-4.420	356	7620	371	7776	36837	625737	13.593	287.815	0	0	0
1	13	10	"ydgA"	"STM1466"	4230	17360	120	14864	13886	4553	32	89	89	90	22	24	100	100	0	11219	10525	2983	28	44	44	45	7	15	100	100	0	1.322	1.316	1.302	1.230	1.899	1.352	0.938	120	468	100	25950	24278	0.403	14775	11175	13797	10481	1666362	1263059	627.091	1497.143	0	0	0
1	14	10	""	"STM1472"	4400	17350	110	787	771	190	24	88	88	93	51	54	100	100	0	14082	13771	2861	20	45	45	98	385	392	100	100	0	0.050	0.050	0.049	0.049	1.341	0.044	0.849	80	453	100	14736	14409	-4.328	699	14037	683	13726	61717	1101665	13.294	35.514	0	0	0
1	15	10	""	"STM1481"	4590	17360	120	1359	1410	787	55	87	87	93	52	55	97	97	0	11654	11454	3934	34	44	44	93	381	409	100	98	0	0.110	0.116	0.110	0.105	2.047	0.113	0.735	120	441	100	12882	12733	-3.190	1272	11610	1323	11410	169169	1374481	25.327	29.819	0	0	0
1	16	10	"ynfL"	"STM1487"	4760	17360	120	793	761	230	30	90	90	95	30	31	100	98	0	8615	8241	2292	27	45	45	49	18	36	100	100	0	0.082	0.082	0.084	0.080	1.623	0.079	0.883	120	421	100	9273	8867	-3.608	703	8570	671	8196	91278	988908	22.200	455.111	0	0	0
1	17	10	""	"STM1494"	4940	17360	110	232	238	72	30	88	88	100	88	88	83	32	0	5576	5611	1362	24	46	46	104	576	553	100	100	0	0.026	0.027	0.027	0.024	1.614	0.026	0.756	80	447	100	5674	5715	-5.263	144	5530	150	5565	19061	448895	1.568	9.561	0	0	0
1	18	10	"ynfC"	"STM1501"	5120	17360	110	2601	2556	714	27	87	87	89	22	24	100	100	0	5362	5465	1319	24	46	46	49	14	28	100	100	0	0.473	0.456	0.464	0.441	1.263	0.455	0.935	80	406	100	7830	7888	-1.080	2514	5316	2469	5419	204495	437210	112.136	386.857	0	0	0
1	19	10	""	"STM2780"	5290	17370	120	1746	1715	393	22	86	86	93	54	58	100	100	0	10053	9612	2573	26	48	48	52	33	63	99	99	0	0.166	0.170	0.166	0.185	1.814	0.162	0.925	120	442	100	11665	11193	-2.591	1660	10005	1629	9564	205756	1153445	30.037	289.697	0	0	0
1	20	10	""	"STM2788"	5470	17360	110	777	899	405	45	84	84	92	58	63	100	100	0	11455	12039	2605	21	45	45	53	54	101	100	100	0	0.061	0.068	0.062	0.064	1.343	0.066	0.792	80	407	100	12103	12809	-4.041	693	11410	815	11994	71910	963138	13.914	221.963	0	0	0
1	21	10	"ygaU"	"STM2795"	5650	17360	110	395	437	270	61	83	83	97	204	210	71	28	0	2567	2868	1724	60	43	43	51	50	98	100	100	0	0.124	0.125	0.125	0.113	1.638	0.121	0.400	80	480	100	2836	3179	-3.016	312	2524	354	2825	34962	229412	1.667	56.340	0	0	0
1	22	10	"yihD"	"STM3995"	5830	17360	110	662	659	239	36	84	84	105	223	212	95	75	0	1833	1962	631	32	43	43	79	391	494	100	98	0	0.323	0.300	0.313	0.285	1.545	0.471	0.174	80	461	100	2368	2494	-1.631	578	1790	575	1919	52692	156934	2.484	4.816	0	0	0
1	23	10	""	"STM4015"	6010	17370	120	168	237	180	75	84	84	92	64	69	62	36	0	3395	5071	4978	98	44	44	72	292	405	96	96	0	0.025	0.030	0.026	0.027	3.183	0.028	0.677	120	482	100	3435	5180	-5.318	84	3351	153	5027	28449	608464	2.266	17.120	0	0	0
1	24	10	"fdhE"	"STM4034"	6190	17370	140	4921	5352	2157	40	87	87	92	36	39	100	100	0	4320	4477	1830	40	46	46	73	260	356	98	97	0	1.131	1.188	1.195	1.245	1.761	1.202	0.858	156	710	100	9108	9696	0.178	4834	4274	5265	4431	834981	698412	146.111	16.938	0	0	0
1	1	11	""	"STM2940"	2100	17530	110	554	582	167	28	84	84	123	316	256	93	13	0	6718	7141	1808	25	48	48	60	79	131	100	100	0	0.070	0.070	0.067	0.069	1.282	0.069	0.894	80	503	100	7140	7591	-3.827	470	6670	498	7093	46535	571267	1.453	89.633	0	0	0
1	2	11	"ygcB"	"STM2944"	2270	17530	120	298	285	84	29	87	87	143	391	273	0	0	0	18395	17460	6400	36	50	50	60	38	63	100	99	0	0.012	0.011	0.012	0.012	1.809	0.011	0.781	120	475	100	18556	17608	-6.442	211	18345	198	17410	34218	2095237	0.363	457.895	0	0	0
1	3	11	"relA"	"STM2956"	2440	17530	110	4975	5208	1327	25	88	88	93	31	33	100	100	0	5294	5475	1201	21	49	49	56	24	42	100	100	0	0.932	0.944	0.929	0.934	1.181	0.943	0.944	80	458	100	10132	10546	-0.102	4887	5245	5120	5426	416616	438006	165.000	225.792	0	0	0
1	4	11	"yqcD"	"STM2968"	2630	17530	110	1804	1837	805	43	85	85	90	43	47	100	100	0	3485	3534	1335	37	45	45	49	15	30	100	100	0	0.500	0.502	0.531	0.476	1.551	0.490	0.839	80	479	100	5159	5241	-1.001	1719	3440	1752	3489	146933	282723	40.628	232.333	0	0	0
1	5	11	"fucP"	"STM2975"	2800	17520	110	157	159	38	23	85	85	86	27	31	90	62	0	7570	7677	1906	24	44	44	53	101	190	100	100	0	0.010	0.010	0.010	0.009	1.808	0.010	0.551	80	427	100	7598	7707	-6.708	72	7526	74	7633	12706	614165	2.704	75.485	0	0	0
1	6	11	"fucU"	"STM2978"	2980	17530	110	199	208	65	31	86	86	98	96	97	57	12	0	3378	3446	813	23	44	44	56	101	180	100	100	0	0.034	0.036	0.034	0.033	1.569	0.037	0.694	80	466	100	3447	3524	-4.883	113	3334	122	3402	16632	275658	1.146	33.564	0	0	0
1	7	11	"exbB"	"STM3159"	3150	17530	110	11049	11313	2582	22	87	87	128	406	317	100	100	0	6163	6205	1069	17	44	44	60	148	246	100	100	0	1.791	1.822	1.792	1.784	1.235	1.860	0.949	80	460	100	17081	17387	0.841	10962	6119	11226	6161	905045	496404	27.549	41.520	0	0	0
1	8	11	"ygiR"	"STM3168"	3340	17530	120	6085	7086	4504	63	85	85	126	403	319	95	94	0	6305	7149	3753	52	43	43	58	146	251	100	98	0	0.958	0.985	0.941	0.874	1.680	1.055	0.864	120	467	100	12262	14107	-0.062	6000	6262	7001	7106	850318	857882	17.270	48.568	0	0	0
1	9	11	"ygiW"	"STM3176"	3510	17540	120	1513	1714	1086	63	86	86	87	24	27	99	98	0	1768	1969	1368	69	44	44	46	16	34	98	98	0	0.828	0.846	0.886	0.925	1.890	0.811	0.829	120	406	100	3151	3553	-0.273	1427	1724	1628	1925	205654	236257	67.792	120.188	0	0	0
1	10	11	"STMF1.41"	"Not LT2a92"	3700	17540	120	671	1212	1579	130	88	88	91	28	30	98	98	0	171	283	368	130	46	46	51	23	45	89	81	0	4.664	4.743	5.159	5.449	2.002	4.625	0.888	120	466	100	708	1361	2.222	583	125	1124	237	145498	33945	40.036	10.087	0	0	0
1	11	11	""	"STM2668"	3880	17540	120	946	938	290	30	88	88	94	43	45	100	99	0	9164	8736	2797	32	46	46	51	22	43	100	99	0	0.094	0.098	0.097	0.102	1.693	0.094	0.916	120	481	100	9976	9540	-3.410	858	9118	850	8690	112538	1048309	19.628	394.773	0	0	0
1	12	11	""	"STM2682"	4050	17540	110	290	487	472	96	82	82	86	27	31	97	90	0	465	738	784	106	44	44	48	24	50	100	100	0	0.494	0.584	0.555	0.478	2.468	0.455	0.617	80	438	100	629	1099	-1.017	208	421	405	694	38998	59061	14.852	28.750	0	0	0
1	13	11	""	"STM0497"	4230	17540	100	315	322	66	20	85	85	86	22	25	100	100	0	7120	7357	1492	20	43	43	46	15	32	100	100	0	0.032	0.032	0.032	0.032	1.325	0.031	0.861	80	384	100	7307	7551	-4.943	230	7077	237	7314	25742	588537	10.727	487.400	0	0	0
1	14	11	"tesA"	"STM0506"	4400	17540	110	1298	1349	546	40	85	85	93	61	65	100	100	0	3977	4161	1805	43	44	44	70	305	435	100	100	0	0.308	0.307	0.309	0.306	1.353	0.288	0.862	80	453	100	5146	5381	-1.697	1213	3933	1264	4117	107896	332908	20.590	13.413	0	0	0
1	15	11	"allR"	"STM0516"	4590	17540	130	2771	2820	786	27	82	82	91	58	63	100	100	0	5603	5620	1589	28	43	43	50	41	82	100	100	0	0.484	0.491	0.493	0.496	1.277	0.479	0.936	120	484	100	8249	8315	-1.048	2689	5560	2738	5577	338403	674383	47.052	135.854	0	0	0
1	16	11	"allP"	"STM0522"	4760	17540	120	166	180	65	36	84	84	88	31	35	91	71	0	9590	9783	2035	20	44	44	48	27	56	100	100	0	0.009	0.010	0.009	0.008	2.081	0.009	0.330	120	357	100	9628	9835	-6.863	82	9546	96	9739	21566	1173960	2.968	360.556	0	0	0
1	17	11	"glxK"	"STM0525"	4930	17530	100	376	450	395	87	88	88	93	34	36	100	100	0	8203	8726	2523	28	48	48	137	533	389	100	100	0	0.035	0.042	0.036	0.036	1.475	0.039	0.310	80	278	100	8443	9040	-4.824	288	8155	362	8678	35987	698086	10.500	16.114	0	0	0
1	18	11	"ylbF"	"STM0531"	5120	17550	120	207	211	62	29	88	88	124	240	193	4	0	0	5465	5725	1426	24	47	47	121	448	370	100	100	0	0.022	0.022	0.021	0.020	1.603	0.021	0.674	120	424	100	5537	5801	-5.509	119	5418	123	5678	25335	686967	0.363	12.509	0	0	0
1	19	11	"yhgN"	"STM3540"	5300	17540	120	266	291	149	51	86	86	92	41	44	98	91	0	2092	2276	1647	72	46	46	55	94	170	100	99	0	0.088	0.092	0.094	0.093	1.606	0.087	0.882	120	423	100	2226	2435	-3.507	180	2046	205	2230	34976	273099	4.854	23.628	0	0	0
1	20	11	""	"STM2186"	5470	17540	120	465	469	148	31	85	85	90	32	35	96	95	0	9535	9511	2608	27	44	44	49	42	85	100	100	0	0.040	0.041	0.040	0.039	1.509	0.041	0.911	120	478	100	9871	9851	-4.642	380	9491	384	9467	56254	1141331	11.844	225.286	0	0	0
1	21	11	"folE"	"STM2193"	5650	17540	110	2705	3274	3090	94	81	81	86	31	36	100	100	0	2364	2795	1900	67	43	43	47	27	57	100	100	0	1.131	1.160	1.129	1.126	1.294	1.379	0.836	80	454	100	4945	5945	0.177	2624	2321	3193	2752	261944	223617	102.839	101.778	0	0	0
1	22	11	"yeiH"	"STM2202"	5830	17540	110	995	1058	307	29	80	80	82	23	28	100	100	0	6782	7047	1284	18	43	43	46	16	34	100	100	0	0.136	0.140	0.135	0.136	1.313	0.136	0.894	80	461	100	7654	7982	-2.881	915	6739	978	7004	84644	563794	42.435	437.563	0	0	0
1	23	11	""	"STM2225"	6000	17540	110	2847	2975	1022	34	85	85	90	49	54	100	100	0	4063	4378	1340	30	46	46	51	31	60	100	100	0	0.688	0.667	0.681	0.661	1.187	0.672	0.935	80	407	100	6779	7222	-0.540	2762	4017	2890	4332	238012	350220	58.878	139.581	0	0	0
1	24	11	""	"STM2235"	6190	17550	130	299	310	61	19	89	89	100	102	102	99	54	0	8176	8302	1250	15	47	47	57	49	85	100	100	0	0.026	0.027	0.026	0.026	1.293	0.026	0.863	120	600	100	8339	8476	-5.275	210	8129	221	8255	37229	996289	2.059	168.265	0	0	0
1	1	12	"phoP"	"STM1231"	2080	17710	110	5602	5597	1594	28	88	88	98	62	63	100	100	0	1978	2065	572	27	45	45	48	13	27	100	100	0	2.853	2.727	2.856	2.698	1.269	2.808	0.935	80	511	100	7447	7529	1.512	5514	1933	5509	2020	447744	165202	88.694	155.154	0	0	0
1	2	12	"phoP"	"STM1231"	2260	17710	110	11044	11153	1634	14	89	89	104	82	78	100	100	0	3943	3995	520	13	46	46	49	20	40	100	100	0	2.811	2.802	2.786	2.795	1.071	2.830	0.968	80	447	100	14852	15013	1.491	10955	3897	11064	3949	892225	319613	134.744	197.300	0	0	0
1	3	12	"phoP"	"STM1231"	2440	17710	110	12096	12560	2472	19	90	90	114	179	157	100	100	0	4638	4581	755	16	46	46	53	26	49	100	100	0	2.615	2.750	2.756	2.732	1.107	2.808	0.968	80	466	100	16598	17005	1.387	12006	4592	12470	4535	1004812	366479	69.531	174.154	0	0	0
1	4	12	"phoQ"	"STM1230"	2620	17710	110	4570	4626	842	18	87	87	107	176	164	100	100	0	3662	3755	905	24	45	45	51	22	43	100	100	0	1.239	1.223	1.272	1.233	1.168	1.205	0.924	80	446	100	8100	8249	0.310	4483	3617	4539	3710	370095	300363	25.676	168.364	0	0	0
1	5	12	"phoQ"	"STM1230"	2800	17710	120	11464	10838	3664	33	87	87	98	90	91	99	98	0	8852	8795	2748	31	43	43	50	93	186	100	100	0	1.292	1.228	1.254	1.132	1.795	1.248	0.954	120	505	100	20186	19503	0.369	11377	8809	10751	8752	1300547	1055412	119.333	94.032	0	0	0
1	6	12	"hupA"	"STM4170"	2970	17710	110	10787	12654	6589	52	89	89	126	258	204	100	100	0	742	801	390	48	43	43	47	23	48	100	100	0	15.305	16.577	16.671	16.547	1.361	17.818	0.857	80	444	100	11397	13323	3.936	10698	699	12565	758	1012347	64066	48.558	32.783	0	0	0
1	7	12	"sopB"	"STM1091"	3160	17710	110	1207	1195	223	18	87	87	146	457	313	98	85	0	12441	12480	1430	11	43	43	55	138	250	100	100	0	0.090	0.089	0.090	0.088	1.199	0.089	0.953	80	472	100	13518	13545	-3.469	1120	12398	1108	12437	95636	998360	2.295	90.036	0	0	0
1	8	12	"pipC"	"STM0375"	3340	17710	120	298	291	103	35	83	83	86	28	32	93	90	0	1462	1483	580	39	41	41	42	8	19	100	100	0	0.151	0.144	0.145	0.135	1.736	0.142	0.865	120	467	100	1636	1650	-2.724	215	1421	208	1442	34920	177944	7.321	180.125	0	0	0
1	9	12	"pipC"	"STM0375"	3520	17710	120	391	384	115	29	82	82	86	32	37	96	95	0	2153	2073	626	30	43	43	48	28	58	100	99	0	0.146	0.149	0.146	0.137	1.573	0.148	0.920	120	454	100	2419	2332	-2.772	309	2110	302	2030	46040	248791	9.313	72.321	0	0	0
1	10	12	"pipC"	"STM0375"	3700	17710	110	340	390	182	46	83	83	87	35	40	100	98	0	1689	1843	643	34	44	44	50	30	60	100	100	0	0.156	0.171	0.154	0.160	1.427	0.169	0.787	80	412	100	1902	2106	-2.678	257	1645	307	1799	31200	147450	8.657	59.767	0	0	0
1	11	12	"ssrB"	"STM1391"	3870	17710	110	373	398	159	39	85	85	87	32	36	98	98	0	3383	3410	1593	46	43	43	48	32	66	100	100	0	0.086	0.093	0.093	0.090	1.449	0.093	0.859	80	413	100	3628	3680	-3.536	288	3340	313	3367	31878	272813	9.719	105.063	0	0	0
1	12	12	"ssrB"	"STM1391"	4050	17720	120	440	437	140	32	84	84	92	40	43	97	95	0	4408	4343	1378	31	43	43	50	31	62	99	99	0	0.082	0.082	0.080	0.081	1.567	0.079	0.860	120	477	100	4721	4653	-3.616	356	4365	353	4300	52438	521216	8.625	138.484	0	0	0
1	13	12	"lrp"	"STM0959"	4230	17720	120	7519	6772	2614	38	84	84	94	49	52	100	99	0	2582	2272	917	40	43	43	48	18	37	99	99	0	2.928	3.000	2.991	3.084	1.700	3.012	0.967	120	462	100	9974	8917	1.550	7435	2539	6688	2229	812695	272643	136.286	123.556	0	0	0
1	14	12	"lrp"	"STM0959"	4410	17720	120	11786	11564	2980	25	85	85	94	64	68	100	100	0	3935	3761	1087	28	43	43	48	36	75	99	99	0	3.006	3.087	3.062	3.241	1.665	3.104	0.959	120	468	100	15593	15197	1.588	11701	3892	11479	3718	1387711	451341	179.219	103.139	0	0	0
1	15	12	"gyrA"	"STM2272"	4580	17720	110	12288	11814	2777	23	85	85	91	42	46	100	100	0	4469	4197	982	23	42	42	44	16	36	100	100	0	2.756	2.823	2.831	2.822	1.119	2.835	0.977	80	386	100	16630	15884	1.463	12203	4427	11729	4155	945094	335733	279.119	259.563	0	0	0
1	16	12	"gyrA"	"STM2272"	4740	17710	100	7884	6861	3045	44	86	86	218	812	372	90	85	0	2907	2531	1064	42	41	41	83	260	313	91	88	0	2.721	2.721	2.711	2.527	1.506	2.787	0.969	80	296	100	10664	9265	1.444	7798	2866	6775	2490	548871	202492	8.181	9.415	0	0	0
1	17	12	"gyrA"	"STM2272"	4940	17710	230	18134	18343	4018	21	86	86	156	499	319	100	100	0	5766	5809	1248	21	43	43	89	312	350	100	100	0	3.154	3.166	3.183	3.165	1.118	3.291	0.897	392	1422	100	23771	24023	1.657	18048	5723	18257	5766	7190381	2277220	36.447	18.333	0	0	0
1	18	12	"csrA"	"STM2826"	5110	17730	100	1590	1827	967	52	95	95	351	809	230	100	35	0	343	426	341	80	46	46	166	406	244	15	7	0	5.034	4.558	4.922	4.991	1.295	2.993	0.906	80	223	100	1792	2112	2.332	1495	297	1732	380	146149	34047	1.824	0.640	0	0	0
1	19	12	"crp"	"STM3466"	5270	17730	130	5243	5215	812	15	91	91	261	1117	427	100	99	0	3833	3787	662	17	46	46	116	316	272	100	100	0	1.360	1.370	1.370	1.377	1.097	1.501	0.866	120	498	100	8939	8865	0.444	5152	3787	5124	3741	625826	454433	4.435	11.617	0	0	0
1	20	12	"yhhP"	"STM3578"	5470	17720	110	362	514	418	81	87	87	151	1028	680	8	0	0	493	689	566	82	45	45	65	165	253	85	63	0	0.614	0.663	0.652	0.632	1.600	4.773	0.275	80	449	100	723	1071	-0.704	275	448	427	644	41155	55150	0.353	3.782	0	0	0
1	21	12	"yhhP"	"STM3578"	5650	17730	120	936	871	342	39	81	81	86	27	31	99	97	0	1321	1219	501	41	43	43	45	12	26	100	100	0	0.669	0.672	0.674	0.658	1.616	0.662	0.924	120	483	100	2133	1966	-0.580	855	1278	790	1176	104527	146288	29.074	97.833	0	0	0
1	22	12	"topA"	"STM1714"	5820	17730	120	893	980	602	61	82	82	86	31	36	98	98	0	420	450	289	64	41	41	44	14	31	98	96	0	2.140	2.196	2.285	2.310	1.899	2.348	0.773	120	465	100	1190	1307	1.098	811	379	898	409	117570	53963	28.839	29.000	0	0	0
1	23	12	"topA"	"STM1714"	6000	17720	130	17293	18166	5202	28	86	86	108	149	137	100	100	0	7665	8080	2152	26	42	42	50	50	100	100	100	0	2.257	2.249	2.308	2.247	1.147	2.298	0.957	120	508	100	24830	26118	1.175	17207	7623	18080	8038	2179977	969631	121.195	160.600	0	0	0
1	24	12	"topA"	"STM1714"	6170	17730	120	1303	2109	2326	110	91	91	111	143	128	99	98	0	573	886	899	101	44	44	55	54	98	97	96	0	2.291	2.397	2.335	2.436	1.723	2.774	0.852	120	522	100	1741	2860	1.196	1212	529	2018	842	253110	106271	13.972	15.389	0	0	0
1	1	13	"ctrl-buffer"	"ctrl-buffer"	2080	17880	100	81	81	21	25	80	80	90	63	70	0	0	0	49	52	15	28	43	43	47	14	29	21	7	0	0.167	0.111	1.720	2.001	3.533	3.968	0.122	80	452	100	7	10	-2.585	1	6	1	9	6442	4193	-0.143	0.357	-50	0	0
1	2	13	"ctrl-buffer"	"ctrl-buffer"	2260	17880	100	85	89	30	33	81	81	89	44	49	8	3	0	48	51	14	27	42	42	44	10	22	33	12	0	0.667	0.889	2.889	2.559	3.373	4.573	0.203	80	430	100	10	17	-0.585	4	6	8	9	7137	4119	0.000	0.700	-50	0	0
1	3	13	"ctrl-buffer"	"ctrl-buffer"	2440	17880	100	87	85	24	28	79	79	97	180	185	0	0	0	45	48	12	25	42	42	45	18	40	8	3	0	2.667	1.000	2.750	2.781	3.530	23.337	0.002	80	420	100	11	12	1.415	8	3	6	6	6824	3808	-0.067	0.167	-50	0	0
1	4	13	"ctrl-buffer"	"ctrl-buffer"	2620	17880	100	85	94	41	43	81	81	85	29	34	18	7	0	46	48	8	16	42	42	44	16	36	12	1	0	1.000	2.167	3.750	3.042	3.749	17.443	0.068	80	416	100	8	19	0.000	4	4	13	6	7492	3842	0.310	0.250	-50	0	0
1	5	13	"ctrl-buffer"	"ctrl-buffer"	2800	17880	100	93	102	90	88	80	80	83	22	26	27	7	0	47	50	12	24	42	42	43	7	16	35	20	0	2.600	2.750	3.000	2.845	2.460	15.629	0.085	80	398	100	18	30	1.379	13	5	22	8	8191	3977	0.864	1.000	-50	0	0
1	6	13	"ctrl-buffer"	"ctrl-buffer"	2970	17880	100	80	92	79	85	82	82	104	232	223	1	1	0	50	56	36	64	42	42	44	10	22	38	17	0	-0.250	0.714	1.222	1.197	4.656	9.839	0.039	80	418	100	6	24	Error	-2	8	10	14	7349	4507	-0.052	1.200	-50	0	0
1	7	13	"ctrl-buffer"	"ctrl-buffer"	3150	17890	100	83	84	25	29	82	82	84	27	32	12	5	0	46	48	8	16	41	41	43	10	23	35	5	0	0.200	0.286	2.074	1.857	5.142	90.285	0.002	80	415	100	6	9	-2.322	1	5	2	7	6690	3821	0.000	0.500	-50	0	0
1	8	13	"ctrl-buffer"	"ctrl-buffer"	3330	17890	100	76	81	29	35	81	81	83	28	33	10	2	0	45	54	39	72	40	40	41	7	17	36	18	0	-1.000	0.000	2.250	1.907	4.137	0.346	0.670	80	425	100	0	14	Error	-5	5	0	14	6493	4304	-0.071	1.857	-50	0	0
1	9	13	"ctrl-buffer"	"ctrl-buffer"	3510	17890	100	79	80	27	33	78	78	83	30	36	12	1	0	52	53	11	20	41	41	42	13	30	32	7	0	0.091	0.167	1.513	1.590	3.350	9.551	0.016	80	397	100	12	14	-3.459	1	11	2	12	6417	4251	-0.100	0.846	-50	0	0
1	10	13	"ctrl-buffer"	"ctrl-buffer"	3690	17890	100	85	87	26	29	78	78	87	52	59	5	0	0	45	49	15	30	41	41	46	32	69	8	2	0	1.750	1.125	2.486	2.429	2.852	15.826	0.022	80	402	100	11	17	0.807	7	4	9	8	6944	3945	0.000	0.094	-50	0	0
1	11	13	"ctrl-buffer"	"ctrl-buffer"	3860	17890	100	68	73	25	34	82	82	88	48	54	1	1	0	47	52	16	30	42	42	49	47	95	6	0	0	-2.800	-0.900	3.700	2.445	3.548	11.275	0.030	80	420	100	-9	1	Error	-14	5	-9	10	5842	4167	-0.312	0.064	-50	0	0
1	12	13	"ctrl-buffer"	"ctrl-buffer"	4040	17890	100	87	98	47	47	80	80	90	44	48	17	6	0	46	55	37	67	42	42	48	35	72	6	3	0	1.750	1.385	2.221	2.361	3.873	2.651	0.241	80	401	100	11	31	0.807	7	4	18	13	7831	4429	0.182	0.200	-50	0	0
1	13	13	"ctrl-buffer"	"ctrl-buffer"	4220	17890	100	75	82	24	29	77	77	85	37	43	10	1	0	43	45	9	20	41	41	43	14	32	12	1	0	-1.000	1.250	2.667	2.955	2.858	12.068	0.041	80	401	100	0	9	Error	-2	2	5	4	6554	3587	-0.081	0.143	-50	0	0
1	14	13	"ctrl-buffer"	"ctrl-buffer"	4400	17890	100	75	81	31	38	77	77	83	34	40	7	2	0	44	46	8	17	39	39	45	62	137	0	0	0	-0.400	0.571	2.667	2.528	2.463	19.112	0.028	80	397	100	3	11	Error	-2	5	4	7	6496	3645	-0.059	0.016	-50	0	0
1	15	13	"ctrl-buffer"	"ctrl-buffer"	4580	17890	100	81	86	29	33	80	80	84	36	42	15	2	0	48	50	17	34	40	40	45	61	135	2	0	0	0.125	0.600	2.250	1.906	4.194	2.603	0.145	80	404	100	9	16	-3.000	1	8	6	10	6865	4032	0.056	0.082	-50	0	0
1	16	13	"ctrl-buffer"	"ctrl-buffer"	4750	17890	100	75	76	19	25	82	82	158	611	386	0	0	0	44	45	9	20	40	40	61	183	300	0	0	0	-1.750	-1.200	2.964	2.200	4.294	12.192	0.031	80	406	100	-3	-1	Error	-7	4	-6	5	6114	3584	-0.134	-0.087	-50	0	0
1	17	13	"ctrl-buffer"	"ctrl-buffer"	4930	17890	100	82	88	25	28	80	80	83	21	25	27	7	0	51	52	9	17	41	41	43	9	20	51	22	0	0.200	0.727	2.000	1.625	3.520	5.930	0.935	80	320	100	12	19	-2.322	2	10	8	11	7058	4125	0.238	1.000	-50	0	0
1	18	13	"ctrl-buffer"	"ctrl-buffer"	5110	17890	100	80	84	30	35	85	85	145	286	197	0	0	0	44	48	14	29	42	42	67	108	161	0	0	0	-2.500	-0.167	2.500	2.466	3.788	4.053	0.260	80	371	100	-3	5	Error	-5	2	-1	6	6748	3839	-0.213	-0.176	-50	0	0
1	19	13	"ctrl-buffer"	"ctrl-buffer"	5290	17890	100	77	82	24	29	83	83	111	188	169	0	0	0	43	49	33	67	41	41	56	73	130	1	1	0	-3.000	-0.125	2.167	2.353	3.041	1.532	0.248	80	402	100	-4	7	Error	-6	2	-1	8	6526	3902	-0.154	-0.096	-50	0	0
1	20	13	"ctrl-buffer"	"ctrl-buffer"	5460	17900	100	84	86	26	30	78	78	82	26	31	16	2	0	47	51	14	27	40	40	41	9	21	38	22	0	0.857	0.727	1.921	1.730	4.297	6.703	0.080	80	408	100	13	19	-0.222	6	7	8	11	6882	4084	0.154	1.111	-50	0	0
1	21	13	"ctrl-buffer"	"ctrl-buffer"	5640	17900	100	86	89	26	29	80	80	84	25	29	18	6	0	41	46	17	36	40	40	42	10	23	22	8	0	6.000	1.500	1.658	2.189	3.496	6.777	0.081	80	401	100	7	15	2.585	6	1	9	6	7117	3697	0.200	0.400	-50	0	0
1	22	13	"ctrl-buffer"	"ctrl-buffer"	5820	17900	100	86	87	28	32	80	80	84	29	34	17	3	0	44	46	10	21	38	38	40	9	22	31	11	0	1.000	0.875	2.962	2.253	3.765	9.994	0.059	80	400	100	12	15	0.000	6	6	7	8	6969	3713	0.103	0.667	-50	0	0
1	23	13	"ctrl-buffer"	"ctrl-buffer"	6000	17900	100	76	81	32	39	79	79	83	30	36	15	5	0	43	47	13	27	38	38	40	9	22	32	12	0	-0.600	0.222	2.477	3.057	4.175	6.306	0.137	80	414	100	2	11	Error	-3	5	2	9	6465	3766	-0.067	0.778	-50	0	0
1	24	13	"ctrl-buffer"	"ctrl-buffer"	6180	17900	100	72	79	30	37	83	83	89	34	38	11	3	0	44	46	9	19	40	40	43	17	39	8	2	0	-2.750	-0.667	4.000	4.324	2.943	7.936	0.042	80	433	100	-7	2	Error	-11	4	-4	6	6351	3713	-0.294	0.176	-50	0	0
1	1	14	"ydhI"	"STM1443"	2080	18060	110	646	620	335	54	78	78	80	23	28	100	98	0	2333	2379	1599	67	43	43	48	22	45	100	100	0	0.248	0.232	0.255	0.233	1.708	0.224	0.884	80	568	100	2858	2878	-2.011	568	2290	542	2336	49602	190325	23.478	105.955	0	0	0
1	2	14	"STMB2B.139A"	"Not LT2a93"	2260	18070	100	391	472	340	72	77	77	82	28	34	100	98	0	313	393	321	81	41	41	43	9	20	100	100	0	1.154	1.122	1.093	1.098	1.808	1.110	0.726	80	462	100	586	747	0.207	314	272	395	352	37747	31451	13.929	38.889	0	0	0
1	3	14	""	"STM3806"	2430	18060	110	279	358	301	84	79	79	88	50	56	97	88	0	1178	1592	1605	100	42	42	52	88	169	100	100	0	0.176	0.180	0.181	0.178	1.716	0.154	0.734	80	506	100	1336	1829	-2.506	200	1136	279	1550	28669	127385	5.400	17.500	0	0	0
1	4	14	"pgtE"	"STM2395"	2620	18070	120	499	507	205	40	82	82	89	46	51	98	93	0	6897	7098	3213	45	43	43	51	79	154	99	98	0	0.061	0.060	0.059	0.062	1.938	0.056	0.851	120	627	100	7271	7480	-4.039	417	6854	425	7055	60815	851733	9.087	89.203	0	0	0
1	5	14	""	"STM3911"	2800	18070	100	194	223	162	72	82	82	88	34	38	88	67	0	689	909	770	84	43	43	46	12	26	100	100	0	0.173	0.163	0.151	0.141	2.054	0.140	0.508	80	456	100	758	1007	-2.528	112	646	141	866	17872	72714	3.971	71.917	0	0	0
1	6	14	"ygiY"	"STM3178"	2980	18070	110	578	592	184	31	80	80	84	33	39	100	100	0	5673	6052	2056	33	42	42	44	12	27	100	100	0	0.088	0.085	0.084	0.084	1.293	0.080	0.862	80	516	100	6129	6522	-3.499	498	5631	512	6010	47326	484121	15.394	500.667	0	0	0
1	7	14	""	"STM2880"	3160	18070	120	2106	2107	1134	53	78	78	81	24	29	100	100	0	1644	1602	865	53	40	40	41	7	17	100	100	0	1.264	1.299	1.298	1.307	1.829	1.329	0.858	120	586	100	3632	3591	0.338	2028	1604	2029	1562	252842	192186	84.417	223.000	0	0	0
1	8	14	"ssaU"	"STM1422"	3330	18080	110	153	229	174	75	80	80	82	21	25	83	68	0	1430	3057	3766	123	42	42	43	12	27	100	100	0	0.053	0.049	0.062	0.056	2.410	0.045	0.868	80	483	100	1461	3164	-4.249	73	1388	149	3015	18305	244557	7.000	251.167	0	0	0
1	9	14	"nrdE"	"STM2807"	3510	18070	120	1591	2434	2506	102	79	79	83	29	34	99	99	0	3755	5758	5363	93	41	41	44	23	52	100	100	0	0.407	0.412	0.418	0.395	1.796	0.419	0.850	120	577	100	5226	8072	-1.297	1512	3714	2355	5717	292050	690995	81.069	248.435	0	0	0
1	10	14	"cadA"	"STM2559"	3690	18070	120	236	287	194	67	80	80	89	56	62	76	63	0	3666	4505	3791	84	43	43	47	31	65	100	98	0	0.043	0.046	0.046	0.043	2.473	0.043	0.678	120	562	100	3779	4669	-4.538	156	3623	207	4462	34408	540614	3.536	143.806	0	0	0
1	11	14	"thiL"	"STM0419"	3860	18070	110	2699	4551	4043	88	85	85	92	54	58	100	100	0	2270	4147	4067	98	44	44	52	43	82	100	100	0	1.174	1.088	1.148	1.186	1.562	1.053	0.911	80	476	100	4840	8569	0.232	2614	2226	4466	4103	364054	331788	82.574	95.233	0	0	0
1	12	14	"hin"	"STM2772"	4030	18070	110	162	225	156	69	81	81	88	43	48	71	47	0	1700	2523	2114	83	43	43	60	106	176	98	95	0	0.049	0.058	0.058	0.049	2.222	0.056	0.697	80	522	100	1738	2624	-4.355	81	1657	144	2480	17985	201808	3.186	23.236	0	0	0
1	13	14	""	"STM3166"	4220	18070	110	361	371	112	30	77	77	80	23	28	100	98	0	6184	6435	1642	25	41	41	55	102	185	100	100	0	0.046	0.046	0.045	0.043	1.413	0.045	0.862	80	517	100	6427	6688	-4.435	284	6143	294	6394	29654	514816	12.652	62.549	0	0	0
1	14	14	"yjjY"	"STM4599"	4400	18080	120	1143	1595	1525	95	79	79	86	54	62	100	99	0	329	489	543	111	41	41	47	61	129	95	76	0	3.694	3.384	3.544	3.838	1.963	3.429	0.736	120	591	100	1352	1964	1.885	1064	288	1516	448	191401	58637	27.944	7.246	0	0	0
1	15	14	"ybaN"	"STM0482"	4580	18080	120	718	761	406	53	83	83	87	37	42	100	98	0	2572	2702	1477	54	44	44	59	106	179	100	99	0	0.251	0.255	0.251	0.249	1.606	0.245	0.864	120	591	100	3163	3336	-1.993	635	2528	678	2658	91338	324275	18.216	24.934	0	0	0
1	16	14	""	"STM0571"	4760	18070	110	1049	1027	258	25	82	82	88	40	45	100	98	0	13904	14087	2283	16	46	46	64	101	157	100	100	0	0.070	0.067	0.068	0.064	1.361	0.067	0.937	80	471	100	14825	14986	-3.841	967	13858	945	14041	82125	1126992	23.475	138.842	0	0	0
1	17	14	"yaiU"	"STM0373"	4930	18080	120	1213	1199	402	33	79	79	83	29	34	97	95	0	13307	13045	3648	27	43	43	53	34	64	100	100	0	0.085	0.086	0.085	0.078	1.618	0.086	0.937	120	577	100	14398	14122	-3.548	1134	13264	1120	13002	143861	1565426	38.483	382.118	0	0	0
1	18	14	""	"STM3653"	5110	18080	120	381	406	184	45	77	77	80	24	30	97	95	0	2969	3245	1586	48	41	41	45	18	40	99	99	0	0.104	0.103	0.103	0.100	1.803	0.100	0.873	120	594	100	3232	3533	-3.268	304	2928	329	3204	48741	389340	13.583	177.778	0	0	0
1	19	14	""	"STM2195"	5280	18090	80	184	323	278	86	75	75	79	27	34	78	61	0	465	1355	1449	106	40	40	42	10	23	100	98	0	0.256	0.189	0.225	0.225	2.694	0.166	0.740	52	311	100	534	1563	-1.963	109	425	248	1315	16803	70459	9.037	131.300	0	0	0
1	20	14	"EMPTY"	"EMPTY"	5460	18070	100	83	83	22	26	75	75	78	21	26	26	8	0	41	41	5	12	38	38	39	6	15	18	5	0	2.667	2.667	3.333	3.420	3.379	51.260	0.006	80	463	100	11	11	1.415	8	3	8	3	6648	3250	0.238	0.333	-75	0	0
1	21	14	"EMPTY"	"EMPTY"	5640	18080	100	71	72	20	27	76	76	80	23	28	11	0	0	39	39	6	15	38	38	39	6	15	13	2	0	-5.000	-4.000	3.750	4.096	3.321	32.109	0.013	80	464	100	-4	-3	Error	-5	1	-4	1	5753	3091	-0.348	0.000	-75	0	0
1	22	14	"EMPTY"	"EMPTY"	5820	18080	100	73	75	22	29	75	75	77	23	29	16	3	0	37	38	6	15	37	37	38	6	15	15	3	0	100000.000	0.000	3.889	3.234	4.247	27.468	0.019	80	464	100	-2	1	16.610	-2	0	0	1	6005	3027	-0.087	0.000	-75	0	0
1	23	14	"EMPTY"	"EMPTY"	6000	18080	100	66	68	17	25	72	72	76	24	31	7	1	0	38	40	8	20	37	37	38	10	26	11	5	0	-6.000	-1.333	3.667	3.530	3.004	5.570	0.244	80	464	100	-5	-1	Error	-6	1	-4	3	5427	3184	-0.333	0.200	-75	0	0
1	24	14	"EMPTY"	"EMPTY"	6180	18080	100	75	81	51	62	73	73	77	23	29	15	5	0	37	45	49	108	37	37	39	11	28	7	3	0	100000.000	1.000	4.167	3.236	3.629	1.143	0.802	80	496	100	2	16	16.610	2	0	8	8	6483	3615	0.174	0.545	-75	0	0
2	1	1	""	"STM0721"	6530	15710	110	305	305	51	16	100	100	106	62	58	96	93	0	8958	8745	1895	21	50	50	89	389	437	100	100	0	0.023	0.024	0.023	0.023	1.385	0.021	0.823	80	549	100	9113	8900	-5.441	205	8908	205	8695	24420	699574	3.210	22.252	0	0	0
2	2	1	"dnaC"	"STM4543"	6710	15710	110	3108	3375	809	23	102	102	111	57	51	100	100	0	6901	6976	1373	19	46	46	92	405	440	100	100	0	0.439	0.472	0.482	0.468	1.153	0.465	0.930	80	518	100	9861	10203	-1.189	3006	6855	3273	6930	270017	558108	57.263	16.998	0	0	0
2	3	1	"gph"	"STM3482"	6900	15710	110	7297	7617	3638	47	105	105	113	60	53	100	100	0	4286	4270	2029	47	49	49	59	67	113	100	100	0	1.697	1.780	1.828	1.795	1.307	1.822	0.890	80	511	100	11429	11733	0.763	7192	4237	7512	4221	609321	341618	125.067	62.851	0	0	0
2	4	1	""	"STM3547"	7090	15710	120	325	366	478	130	102	102	104	30	28	95	90	0	12337	11911	3509	29	47	47	55	25	45	100	100	0	0.018	0.022	0.018	0.017	1.833	0.022	0.203	120	557	100	12513	12128	-5.784	223	12290	264	11864	43906	1429356	8.733	474.240	0	0	0
2	5	1	""	"STM3259"	7260	15720	120	210	243	133	54	100	100	101	23	22	87	75	0	1374	1815	1637	90	42	42	44	14	31	100	97	0	0.083	0.081	0.084	0.085	2.288	0.067	0.661	120	511	100	1442	1916	-3.598	110	1332	143	1773	29140	217755	6.174	126.500	0	0	0
2	6	1	"yqjC"	"STM3228"	7440	15710	120	2240	2376	1050	44	101	101	103	24	23	100	99	0	2172	2457	1067	43	42	42	43	9	20	100	100	0	1.004	0.942	0.929	0.907	1.506	0.945	0.897	120	532	100	4269	4690	0.006	2139	2130	2275	2415	285100	294810	94.708	268.222	0	0	0
2	7	1	""	"STM2545"	7620	15720	120	6680	7034	2154	30	104	104	105	27	25	100	100	0	6330	6627	2147	32	45	45	50	18	36	100	100	0	1.046	1.053	1.039	1.096	1.439	1.047	0.933	120	524	100	12861	13512	0.065	6576	6285	6930	6582	844123	795239	256.630	365.389	0	0	0
2	8	1	"gltL"	"STM0662"	7800	15720	120	805	902	412	45	106	106	108	33	30	100	100	0	6482	6716	2526	37	50	50	56	25	44	100	100	0	0.109	0.119	0.116	0.115	1.490	0.121	0.849	120	508	100	7131	7462	-3.202	699	6432	796	6666	108236	805864	24.061	266.400	0	0	0
2	9	1	"asnB"	"STM0680"	7980	15720	130	5328	5267	935	17	106	106	108	31	28	100	100	0	16655	16289	2839	17	44	44	48	16	33	100	100	0	0.314	0.318	0.315	0.321	1.279	0.313	0.950	120	543	100	21833	21406	-1.669	5222	16611	5161	16245	632081	1954633	166.419	1015.063	0	0	0
2	10	1	"nagE"	"STM0685"	8160	15720	120	1874	2086	966	46	98	98	100	34	34	100	100	0	3977	4423	1859	42	42	42	46	16	34	100	100	0	0.451	0.454	0.438	0.435	1.544	0.447	0.836	120	486	100	5711	6369	-1.148	1776	3935	1988	4381	250353	530712	58.412	273.563	0	0	0
2	11	1	"barA"	"STM2958"	8330	15720	120	1634	1425	1003	70	96	96	100	29	29	92	86	0	10670	8613	6087	70	41	41	76	395	519	85	80	0	0.145	0.155	0.156	0.145	1.968	0.151	0.905	120	524	100	12167	9901	-2.789	1538	10629	1329	8572	171035	1033594	45.690	21.613	0	0	0
2	12	1	"eutA"	"STM2459"	8510	15720	120	208	227	110	48	100	100	103	29	28	85	71	0	1923	2443	2317	94	40	40	44	19	43	99	99	0	0.057	0.053	0.057	0.061	2.057	0.042	0.643	120	532	100	1991	2530	-4.124	108	1883	127	2403	27288	293167	4.276	126.263	0	0	0
2	13	1	"yigN"	"STM3969"	8690	15730	130	9557	10001	3437	34	110	110	111	29	26	100	100	0	16230	16049	4144	25	41	41	43	11	25	100	100	0	0.584	0.618	0.608	0.609	1.401	0.626	0.914	120	529	100	25636	25899	-0.777	9447	16189	9891	16008	1200146	1925857	341.034	1455.091	0	0	0
2	14	1	"metE"	"STM3965"	8860	15720	130	11795	12237	2720	22	113	113	114	27	23	100	100	0	22544	23237	3452	14	42	42	43	8	18	100	100	0	0.519	0.523	0.516	0.515	1.164	0.515	0.938	120	559	100	34184	35319	-0.946	11682	22502	12124	23195	1468471	2788390	449.000	2899.250	0	0	0
2	15	1	"pldB"	"STM3961"	9040	15730	130	11182	10871	2523	23	111	111	112	27	24	100	100	0	10575	10842	2839	26	42	42	44	11	25	100	100	0	1.051	0.996	0.991	1.010	1.249	0.965	0.923	120	544	100	21604	21560	0.072	11071	10533	10760	10800	1304477	1301011	398.481	981.636	0	0	0
2	16	1	"pldA"	"STM3957"	9220	15730	130	11613	11762	2872	24	109	109	111	29	26	100	100	0	10317	10338	2081	20	41	41	44	19	43	100	100	0	1.120	1.132	1.116	1.120	1.185	1.131	0.933	120	556	100	21780	21950	0.163	11504	10276	11653	10297	1411442	1240541	401.759	541.789	0	0	0
2	17	1	"yigF"	"STM3953"	9400	15720	130	1913	2378	2119	89	106	106	108	30	27	100	100	0	1655	2477	2101	84	39	39	41	18	43	100	100	0	1.118	0.932	1.008	0.998	2.320	0.972	0.556	120	582	100	3423	4710	0.161	1807	1616	2272	2438	285355	297273	75.667	135.333	0	0	0
2	18	1	"xerC"	"STM3949"	9580	15720	140	7788	7406	3461	46	107	107	109	28	25	100	99	0	8640	7914	3624	45	39	39	40	9	22	100	100	0	0.893	0.927	0.930	0.901	1.687	0.930	0.915	156	627	100	16282	15174	-0.163	7681	8601	7299	7875	1155297	1234555	260.607	874.889	0	0	0
2	19	1	"sgaH"	"STM4386"	9750	15720	130	624	654	230	35	115	115	120	33	27	99	98	0	5587	6033	2562	42	42	42	48	57	118	100	100	0	0.092	0.090	0.092	0.089	1.427	0.082	0.869	120	552	100	6054	6530	-3.445	509	5545	539	5991	78528	723948	16.182	105.000	0	0	0
2	20	1	"ytfG"	"STM4401"	9930	15720	130	561	547	173	31	121	121	125	34	27	99	98	0	7427	7210	2542	35	42	42	46	19	41	100	100	0	0.060	0.059	0.056	0.058	1.461	0.057	0.869	120	595	100	7825	7594	-4.069	440	7385	426	7168	65668	865224	12.412	377.053	0	0	0
2	21	1	"ytfP"	"STM4411"	10110	15720	130	1775	2632	2493	94	123	123	129	47	36	100	97	0	1140	1526	1411	92	43	43	48	21	43	100	100	0	1.506	1.692	1.663	1.646	1.620	1.802	0.894	120	595	100	2749	3992	0.591	1652	1097	2509	1483	315899	183173	53.255	70.381	0	0	0
2	22	1	""	"STM4419"	10290	15720	130	1054	1095	252	23	124	124	139	121	87	100	100	0	16386	16673	4133	24	45	45	77	386	501	100	100	0	0.057	0.058	0.058	0.058	1.182	0.056	0.935	120	649	100	17271	17599	-4.135	930	16341	971	16628	131404	2000744	7.901	42.995	0	0	0
2	23	1	""	"STM4423"	10470	15730	130	201	214	78	36	126	126	141	104	73	35	6	0	2010	2345	1278	54	47	47	76	188	247	100	97	0	0.038	0.038	0.038	0.035	2.249	0.037	0.213	120	638	100	2038	2386	-4.710	75	1963	88	2298	25690	281356	0.702	12.069	0	0	0
2	24	1	""	"STM4427"	10640	15720	130	582	573	203	35	125	125	129	52	40	97	95	0	5702	5793	2442	42	47	47	54	66	122	100	100	0	0.081	0.078	0.078	0.076	1.484	0.073	0.834	120	724	100	6112	6194	-3.629	457	5655	448	5746	68773	695110	8.538	86.955	0	0	0
2	1	2	"clpP"	"STM0448"	6550	15900	150	4014	8341	11035	132	104	104	107	28	26	100	100	0	854	2096	2961	141	46	46	75	338	450	77	58	0	4.839	4.018	4.171	4.199	1.954	3.980	0.856	156	728	100	4718	10287	2.275	3910	808	8237	2050	1301203	327041	294.071	5.979	0	0	0
2	2	2	"nrdG"	"STM4451"	6730	15890	130	168	283	283	100	106	106	114	50	43	53	40	0	551	2098	3233	154	47	47	63	141	223	90	65	0	0.123	0.086	0.094	0.100	2.142	0.081	0.793	120	471	100	566	2228	-3.023	62	504	177	2051	33987	251738	3.380	14.433	0	0	0
2	3	2	"phoQ"	"STM1230"	6910	15890	120	1809	3936	5594	142	106	106	111	36	32	95	91	0	1483	2790	3650	130	49	49	53	20	37	96	93	0	1.188	1.397	1.302	1.291	2.704	1.565	0.784	120	479	100	3137	6571	0.248	1703	1434	3830	2741	472347	334763	106.250	136.850	0	0	0
2	4	2	"coaA"	"STM4139"	7090	15880	110	629	1274	1731	135	103	103	107	63	58	96	87	0	1274	3103	4399	141	46	46	53	32	60	100	100	0	0.428	0.383	0.392	0.373	2.010	0.361	0.792	80	406	100	1754	4228	-1.223	526	1228	1171	3057	101897	248218	18.524	95.313	0	0	0
2	5	2	"thiE"	"STM4163"	7260	15890	110	177	242	190	78	101	101	106	62	58	60	32	0	1655	2895	3032	104	43	43	52	65	125	100	100	0	0.047	0.049	0.045	0.042	2.162	0.042	0.536	80	408	100	1688	2993	-4.407	76	1612	141	2852	19392	231630	2.194	43.738	0	0	0
2	6	2	"nfi"	"STM4168"	7450	15890	120	706	1025	1087	106	104	104	107	44	41	93	85	0	1500	2231	2381	106	44	44	50	56	112	98	96	0	0.413	0.421	0.369	0.355	2.146	0.414	0.815	120	471	100	2058	3108	-1.274	602	1456	921	2187	123054	267741	20.864	38.946	0	0	0
2	7	2	"hopD"	"STM3442"	7630	15890	110	351	512	432	84	103	103	107	47	43	73	68	0	1198	2355	2533	107	46	46	51	25	49	96	88	0	0.215	0.177	0.172	0.190	2.738	0.159	0.780	80	401	100	1400	2718	-2.216	248	1152	409	2309	40981	188370	8.617	92.160	0	0	0
2	8	2	"stfD"	"STM0197"	7810	15890	120	148	184	127	69	107	107	109	29	26	55	43	0	1479	3240	4061	125	46	46	52	26	50	83	80	0	0.029	0.024	0.031	0.044	6.116	0.026	0.724	120	422	100	1474	3271	-5.127	41	1433	77	3194	22040	388758	2.586	122.615	0	0	0
2	9	2	"eutP"	"STM2469"	7990	15890	120	134	148	63	42	108	108	111	28	25	48	34	0	1153	2444	2818	115	45	45	48	14	29	87	81	0	0.023	0.017	0.024	0.042	7.142	0.017	0.508	120	397	100	1134	2439	-5.413	26	1108	40	2399	17723	293262	1.321	171.143	0	0	0
2	10	2	"eutM"	"STM2465"	8160	15890	120	136	149	59	39	105	105	108	24	22	52	41	0	355	664	840	126	43	43	47	14	29	76	70	0	0.099	0.071	0.104	0.181	6.544	0.051	0.409	120	407	100	343	665	-3.331	31	312	44	621	17860	79656	1.708	44.071	0	0	0
2	11	2	"prpR"	"STM0367"	8330	15900	110	121	208	164	78	105	105	111	39	35	40	33	0	278	2794	4323	154	43	43	138	683	494	38	33	0	0.068	0.037	0.057	0.119	6.149	0.034	0.784	80	401	100	251	2854	-3.877	16	235	103	2751	16631	223539	2.487	3.889	0	0	0
2	12	2	"prpE"	"STM0371"	8520	15900	120	198	221	128	57	106	106	111	41	36	63	52	0	1540	2759	3026	109	42	42	132	663	502	78	56	0	0.061	0.042	0.051	0.047	2.661	0.037	0.624	120	427	100	1590	2832	-4.025	92	1498	115	2717	26515	331129	2.683	3.962	0	0	0
2	13	2	"sodA"	"STM4055"	8700	15900	120	2724	4757	5608	117	106	106	107	32	29	97	88	0	239	411	507	123	40	40	42	12	28	82	78	0	13.156	12.536	10.938	11.985	2.509	14.335	0.633	120	367	100	2817	5022	3.718	2618	199	4651	371	570827	49262	145.313	30.750	0	0	0
2	14	2	"sicP"	"STM2879"	8870	15900	120	1385	2405	2206	91	109	109	106	29	27	100	100	0	855	1405	1342	95	40	40	41	7	17	100	100	0	1.566	1.682	1.715	1.694	1.886	1.746	0.787	120	395	100	2091	3661	0.647	1276	815	2296	1365	288608	168544	79.276	194.857	0	0	0
2	15	2	"fabD"	"STM1194"	9050	15900	120	11496	18883	17913	94	109	109	111	32	28	100	100	5	1531	2509	2251	89	40	40	49	88	179	100	99	0	7.637	7.604	7.314	7.312	1.780	8.612	0.814	120	391	100	12878	21243	2.933	11387	1491	18774	2469	2265919	301031	586.625	27.955	0	0	0
2	16	2	"nuoH"	"STM2322"	9220	15900	120	5086	8147	8012	98	109	109	112	27	24	100	100	0	2068	3593	3673	102	41	41	44	10	22	100	100	0	2.455	2.263	2.283	2.236	1.675	2.344	0.828	120	396	100	7004	11590	1.296	4977	2027	8038	3552	977603	431193	297.593	354.900	0	0	0
2	17	2	"dacD"	"STM2062"	9410	15910	120	1006	1214	744	61	111	111	113	27	23	100	100	0	1536	1979	1120	56	40	40	42	9	21	100	100	0	0.598	0.569	0.559	0.547	1.550	0.550	0.793	120	426	100	2391	3042	-0.741	895	1496	1103	1939	145729	237428	40.778	215.222	0	0	0
2	18	2	"pefC"	"PSLT017"	9590	15900	120	207	304	229	75	113	113	119	45	37	69	51	0	3174	6461	7752	119	41	41	62	317	511	95	87	0	0.030	0.030	0.030	0.031	2.251	0.024	0.648	120	411	100	3227	6611	-5.059	94	3133	191	6420	36512	775264	4.111	20.186	0	0	0
2	19	2	"yjbA"	"STM4226"	9750	15880	90	385	549	503	91	124	124	129	55	42	78	73	0	1264	3014	3835	127	45	45	93	377	405	69	55	0	0.214	0.143	0.161	0.170	2.443	0.129	0.888	52	306	100	1480	3394	-2.224	261	1219	425	2969	28558	156711	7.636	7.748	0	0	0
2	20	2	"asd"	"STM3539"	9940	15900	120	405	1549	2829	182	126	126	199	1106	555	32	21	0	321	1526	2477	162	46	46	65	79	121	57	52	0	1.015	0.961	1.210	1.428	3.402	1.124	0.742	120	506	100	554	2903	0.021	279	275	1423	1480	185918	183081	1.221	18.494	0	0	0
2	21	2	"stpA"	"STM2799"	10130	15890	100	2568	5192	6551	126	131	131	229	1282	559	58	48	0	266	476	606	127	48	48	56	36	64	71	63	0	11.179	11.825	11.385	9.148	2.567	13.293	0.754	80	376	100	2655	5489	3.483	2437	218	5061	428	415379	38076	3.871	11.667	0	0	0
2	22	2	"leuB"	"STM0112"	10280	15920	80	280	386	325	84	135	135	157	173	110	44	26	0	513	982	1531	155	48	48	115	579	503	42	17	0	0.312	0.269	0.405	0.501	3.766	0.226	0.680	52	287	100	610	1185	-1.681	145	465	251	934	20091	51041	1.324	1.497	0	0	0
2	23	2	"prgJ"	"STM2872"	10470	15930	110	317	667	681	102	135	135	194	528	272	40	18	0	758	1853	2359	127	49	49	149	741	497	48	41	0	0.257	0.295	0.331	0.435	2.802	0.289	0.914	80	455	100	891	2336	-1.962	182	709	532	1804	53333	148237	0.896	2.300	0	0	0
2	24	2	"smvA"	"STM1574"	10660	15900	100	263	549	600	109	126	126	170	521	306	32	12	0	327	1228	1822	148	48	48	102	689	675	41	31	0	0.491	0.358	0.481	0.646	3.725	0.414	0.713	80	443	100	416	1603	-1.026	137	279	423	1180	43885	98269	0.727	1.634	0	0	0
2	1	3	"hupB"	"STM0451"	6560	16070	120	1237	2875	3418	118	102	102	103	26	25	95	93	0	523	840	913	108	43	43	44	7	15	95	92	0	2.365	3.479	3.498	3.581	2.864	4.081	0.778	120	474	100	1615	3570	1.242	1135	480	2773	797	344947	100792	106.615	113.714	0	0	0
2	2	3	"hisM"	"STM2352"	6720	16060	110	147	1050	1699	161	104	104	114	81	71	43	40	0	110	4041	5842	144	43	43	100	527	527	47	40	0	0.642	0.237	0.288	0.354	4.716	0.215	0.746	80	376	100	110	4944	-0.640	43	67	946	3998	84036	323309	11.556	7.478	0	0	0
2	3	3	"rimM"	"STM2675"	6910	16070	120	6136	15779	18815	119	102	102	110	72	65	81	76	2	133	480	533	111	43	43	88	467	530	40	20	0	67.044	35.874	32.295	31.742	3.306	39.763	0.678	120	480	100	6124	16114	6.067	6034	90	15677	437	1893422	57603	217.625	0.839	0	0	0
2	4	3	"fruR"	"STM0118"	7100	16070	120	380	816	894	109	97	97	101	60	59	68	56	0	628	1758	2108	119	43	43	46	26	56	82	75	0	0.484	0.419	0.454	0.511	3.755	0.402	0.853	120	455	100	868	2434	-1.048	283	585	719	1715	97888	210984	11.917	65.846	0	0	0
2	5	3	"asrA"	"STM2548"	7270	16070	120	139	184	123	66	94	94	98	24	24	55	49	0	1512	3256	3900	119	42	42	49	57	116	84	70	0	0.031	0.028	0.033	0.048	4.399	0.026	0.676	120	434	100	1515	3304	-5.030	45	1470	90	3214	22022	390757	3.583	56.263	0	0	0
2	6	3	"entD"	"STM0584"	7450	16070	120	189	320	276	86	94	94	99	33	33	61	51	0	1054	2947	3570	121	42	42	43	9	20	90	85	0	0.094	0.078	0.100	0.123	3.960	0.066	0.712	120	417	100	1107	3131	-3.413	95	1012	226	2905	38427	353599	6.697	322.667	0	0	0
2	7	3	"cbiL"	"STM2024"	7620	16080	120	163	228	147	64	95	95	101	45	44	62	46	0	1096	2198	2507	114	43	43	45	20	44	99	97	0	0.065	0.062	0.069	0.075	2.649	0.051	0.721	120	448	100	1121	2288	-3.953	68	1053	133	2155	27354	263795	2.822	107.650	0	0	0
2	8	3	"cbiO"	"STM2020"	7810	16070	130	177	240	172	71	100	100	102	25	24	67	57	0	794	1437	1675	116	42	42	44	20	45	100	95	0	0.102	0.100	0.105	0.103	3.715	0.088	0.681	120	462	100	829	1535	-3.288	77	752	140	1395	28839	172491	5.520	69.650	0	0	0
2	9	3	"umuC"	"STM1997"	7980	16080	130	137	200	123	61	103	103	104	25	24	56	47	0	608	2571	3534	137	41	41	42	7	16	85	76	0	0.060	0.038	0.059	0.111	6.251	0.030	0.732	120	433	100	601	2627	-4.060	34	567	97	2530	24023	308496	3.840	361.286	0	0	0
2	10	3	"uhpC"	"STM3788"	8160	16080	120	342	918	1183	128	101	101	103	24	23	75	65	0	714	2369	3271	138	40	40	41	7	17	99	95	0	0.358	0.351	0.309	0.323	2.579	0.326	0.747	120	417	100	915	3146	-1.484	241	674	817	2329	110178	284279	33.958	332.571	0	0	0
2	11	3	"trpB"	"STM1726"	8340	16080	120	544	736	673	91	103	103	106	27	25	84	73	0	1757	3648	4012	109	40	40	60	226	376	76	67	0	0.257	0.175	0.207	0.219	3.046	0.155	0.816	120	419	100	2158	4241	-1.961	441	1717	633	3608	88351	437811	23.333	15.876	0	0	0
2	12	3	"rpsL"	"STM3448"	8520	16080	140	5328	12933	15115	116	107	107	111	31	27	98	98	0	179	441	660	149	40	40	79	457	578	27	13	0	37.561	31.985	38.301	35.942	3.405	40.514	0.380	156	444	100	5360	13227	5.231	5221	139	12826	401	2017533	68754	413.613	0.792	0	0	0
2	13	3	"phnR"	"STM0430"	8690	16080	120	233	447	467	104	102	102	106	31	29	70	61	0	980	2536	3345	131	39	39	41	11	26	95	93	0	0.139	0.138	0.156	0.167	2.788	0.123	0.787	120	360	100	1072	2842	-2.845	131	941	345	2497	53604	304327	11.000	226.818	0	0	0
2	14	3	""	"STM4157"	8860	16080	120	192	360	490	136	99	99	101	34	33	70	59	0	728	1807	3110	172	39	39	47	85	180	81	73	0	0.135	0.148	0.147	0.147	2.866	0.137	0.772	120	442	100	782	2029	-2.889	93	689	261	1768	43171	216846	7.618	20.706	0	0	0
2	15	3	""	"STM0345"	9060	16070	110	141	252	299	118	94	94	97	35	36	57	40	0	367	1116	1762	157	39	39	48	90	187	75	60	0	0.143	0.147	0.161	0.171	3.527	0.150	0.815	80	396	100	375	1235	-2.803	47	328	158	1077	20163	89266	4.429	11.867	0	0	0
2	16	3	""	"STM2453"	9220	16080	120	473	566	381	67	99	99	102	29	28	99	99	0	3206	4177	3249	77	39	39	41	8	19	100	100	0	0.118	0.113	0.119	0.112	1.778	0.101	0.743	120	409	100	3541	4605	-3.082	374	3167	467	4138	67938	501293	16.000	517.000	0	0	0
2	17	3	"ychA"	"STM1773"	9400	16080	120	1998	3820	5627	147	112	112	115	35	30	100	100	0	1151	2063	2999	145	40	40	43	14	32	100	99	0	1.698	1.833	1.629	1.761	2.112	1.922	0.854	120	411	100	2997	5731	0.763	1886	1111	3708	2023	458451	247592	105.857	144.286	0	0	0
2	18	3	"orf408"	"STM1382"	9580	16080	130	151	167	73	43	117	117	121	35	28	49	21	0	2089	3120	3207	102	42	42	45	14	31	99	99	0	0.017	0.016	0.018	0.017	2.783	0.015	0.512	120	436	100	2081	3128	-5.912	34	2047	50	3078	20000	374440	1.314	219.643	0	0	0
2	19	3	"traR"	"PSLT085"	9760	16080	120	149	162	63	38	119	119	123	43	34	38	14	0	1110	1408	1636	116	43	43	69	296	428	91	78	0	0.028	0.032	0.043	0.036	2.890	0.027	0.391	120	481	100	1097	1408	-5.152	30	1067	43	1365	19435	168934	0.907	4.524	0	0	0
2	20	3	""	"Not LT2a85"	9940	16080	130	163	243	188	77	116	116	120	38	31	57	35	0	1450	3663	5446	148	43	43	45	11	24	100	99	0	0.033	0.035	0.038	0.043	2.552	0.031	0.787	120	449	100	1454	3747	-4.904	47	1407	127	3620	29159	439564	3.237	328.909	0	0	0
2	21	3	"trbC"	"PSLT094"	10110	16080	130	275	332	184	55	120	120	199	1175	590	0	0	0	4323	5670	5143	90	45	45	49	29	59	100	100	0	0.036	0.038	0.037	0.035	2.016	0.033	0.717	120	448	100	4433	5837	-4.787	155	4278	212	5625	39814	680363	0.113	193.828	0	0	0
2	22	3	"traQ"	"PSLT098"	10280	16090	130	153	188	102	54	126	126	133	61	45	27	15	0	919	1808	2420	133	45	45	57	162	284	84	75	0	0.031	0.035	0.040	0.035	3.159	0.035	0.570	120	494	100	901	1825	-5.017	27	874	62	1763	22549	216924	0.902	10.809	0	0	0
2	23	3	"traS"	"PSLT102"	10470	16080	130	1500	1792	1339	74	123	123	134	99	73	100	95	0	3350	3634	2506	68	45	45	59	162	274	100	100	0	0.417	0.465	0.419	0.432	1.618	0.455	0.828	120	485	100	4682	5258	-1.263	1377	3305	1669	3589	215024	436117	16.747	22.068	0	0	0
2	24	3	""	"PSLT107"	10650	16080	130	420	549	492	89	118	118	149	446	299	32	7	0	625	876	942	107	44	44	82	590	719	50	16	0	0.520	0.518	0.514	0.487	2.180	0.559	0.766	120	605	100	883	1263	-0.944	302	581	431	832	65928	105123	0.897	1.346	0	0	0
2	1	4	""	"STM2736"	6550	16250	120	113	130	59	45	94	94	97	28	28	41	25	0	483	907	1221	134	43	43	45	11	24	100	93	0	0.043	0.042	0.054	0.064	4.355	0.035	0.429	120	513	100	459	900	-4.533	19	440	36	864	15642	108840	1.179	78.364	0	0	0
2	2	4	""	"STM2712"	6730	16250	120	266	436	449	102	97	97	103	69	66	72	54	0	1554	2589	3032	117	43	43	81	461	569	69	60	0	0.112	0.133	0.121	0.127	3.079	0.122	0.718	120	449	100	1680	2885	-3.160	169	1511	339	2546	52365	310639	4.826	5.440	0	0	0
2	3	4	""	"STM1612"	6910	16250	120	331	406	278	68	96	96	99	24	24	97	95	0	4113	5718	4689	82	43	43	47	15	31	100	100	0	0.058	0.055	0.050	0.050	2.263	0.049	0.732	120	442	100	4305	5985	-4.114	235	4070	310	5675	48711	686167	12.792	378.067	0	0	0
2	4	4	""	"STM1607"	7090	16250	120	1052	1798	2014	112	96	96	99	25	25	99	98	0	1430	2339	2557	109	42	42	45	13	28	100	100	0	0.689	0.741	0.699	0.698	2.547	0.721	0.652	120	419	100	2344	3999	-0.538	956	1388	1702	2297	215819	280703	67.960	176.462	0	0	0
2	5	4	"ycjI"	"STM1680"	7260	16250	120	490	725	762	105	93	93	97	25	25	95	92	0	1249	2344	2829	120	42	42	45	11	24	100	100	0	0.329	0.275	0.273	0.247	2.643	0.244	0.789	120	414	100	1604	2934	-1.604	397	1207	632	2302	86974	281290	25.120	209.000	0	0	0
2	6	4	""	"STM1676"	7450	16250	120	695	845	624	73	92	92	96	26	27	96	95	0	2175	3017	2478	82	42	42	44	10	22	99	99	0	0.283	0.253	0.250	0.238	2.454	0.224	0.719	120	408	100	2736	3728	-1.823	603	2133	753	2975	101392	362050	28.808	297.300	0	0	0
2	7	4	"frr"	"STM0219"	7620	16260	120	3464	7272	10989	151	95	95	102	44	43	100	99	0	411	856	1360	158	42	42	45	10	22	97	95	0	9.130	8.817	8.798	10.151	2.676	9.697	0.709	120	383	100	3738	7991	3.191	3369	369	7177	814	872655	102723	162.955	81.100	0	0	0
2	8	4	"mesJ"	"STM0236"	7800	16250	120	1574	1679	924	55	99	99	104	42	40	99	97	0	3385	3717	1849	49	43	43	51	112	219	100	98	0	0.441	0.430	0.411	0.408	1.752	0.414	0.779	120	438	100	4817	5254	-1.180	1475	3342	1580	3674	201512	446004	37.500	32.732	0	0	0
2	9	4	"pfs"	"STM0207"	7980	16250	120	1222	2037	2355	115	99	99	100	25	25	100	96	0	786	1265	1704	134	40	40	42	7	16	100	100	0	1.505	1.582	1.565	1.514	2.390	1.523	0.753	120	417	100	1869	3163	0.590	1123	746	1938	1225	244389	151806	77.480	174.714	0	0	0
2	10	4	"yeeA"	"STM2060"	8170	16250	120	387	469	363	77	99	99	101	26	25	95	88	0	1882	2244	2083	92	40	40	42	9	21	100	100	0	0.156	0.168	0.168	0.161	2.155	0.153	0.750	120	396	100	2130	2574	-2.677	288	1842	370	2204	56305	269234	14.154	244.667	0	0	0
2	11	4	"vsr"	"STM1991"	8330	16260	120	210	392	437	111	100	100	104	27	25	67	56	0	606	1667	2591	155	40	40	43	13	30	95	90	0	0.194	0.179	0.200	0.195	3.816	0.144	0.711	120	386	100	676	1919	-2.363	110	566	292	1627	46997	200009	10.667	124.923	0	0	0
2	12	4	"fixB"	"STM0076"	8520	16260	120	139	151	61	40	100	100	103	28	27	57	39	0	1193	1905	2018	105	40	40	42	12	28	99	99	0	0.034	0.027	0.032	0.032	3.503	0.020	0.365	120	405	100	1192	1916	-4.886	39	1153	51	1865	18168	228639	1.714	155.250	0	0	0
2	13	4	""	"STM4192"	8700	16260	120	842	2010	3403	169	102	102	106	28	26	100	99	0	970	2524	4065	161	40	40	41	7	17	100	100	0	0.796	0.768	0.711	0.742	2.170	0.807	0.836	120	394	100	1670	4392	-0.330	740	930	1908	2484	241199	302860	68.000	354.714	0	0	0
2	14	4	"dgkA"	"STM4236"	8870	16260	120	794	1133	1059	93	105	105	108	25	23	100	100	0	954	1512	1628	107	41	41	42	7	16	100	100	0	0.755	0.699	0.755	0.727	1.886	0.641	0.817	120	427	100	1602	2499	-0.406	689	913	1028	1471	135925	181464	41.000	210.000	0	0	0
2	15	4	"tyrB"	"STM4248"	9050	16260	120	1726	2496	2489	99	101	101	101	28	27	100	100	0	2687	4400	5092	115	41	41	42	14	33	99	99	0	0.614	0.549	0.573	0.603	1.951	0.470	0.778	120	457	100	4271	6754	-0.703	1625	2646	2395	4359	299482	527974	85.536	311.286	0	0	0
2	16	4	"lysC"	"STM4220"	9220	16260	120	713	811	717	88	101	101	100	29	29	80	78	0	1636	2053	2080	101	40	40	41	7	17	100	99	0	0.383	0.353	0.377	0.377	2.339	0.302	0.704	120	414	100	2208	2723	-1.383	612	1596	710	2013	97346	246358	24.517	287.429	0	0	0
2	17	4	"glk"	"STM2403"	9400	16260	120	731	929	691	74	109	109	111	38	34	98	95	0	2165	2951	2409	81	41	41	43	14	32	100	100	0	0.293	0.282	0.264	0.271	1.878	0.255	0.762	120	424	100	2746	3730	-1.772	622	2124	820	2910	111502	354115	21.526	207.714	0	0	0
2	18	4	"yfcB"	"STM2385"	9580	16260	120	2827	3880	4762	122	116	116	119	35	29	100	100	0	1445	2291	3203	139	43	43	46	14	30	100	100	0	1.934	1.674	1.763	1.841	2.236	1.622	0.716	120	395	100	4113	6012	0.951	2711	1402	3764	2248	465613	274954	107.457	160.357	0	0	0
2	19	4	"ybdA"	"STM0593"	9750	16260	120	1047	1927	2186	113	118	118	121	29	23	97	94	0	1869	4155	5330	128	45	45	47	11	23	100	99	0	0.509	0.440	0.439	0.432	2.473	0.379	0.814	120	413	100	2753	5919	-0.973	929	1824	1809	4110	231275	498581	62.276	373.455	0	0	0
2	20	4	"ybaM"	"STM0480"	9940	16260	120	199	274	237	86	116	116	119	30	25	70	59	0	417	699	874	125	45	45	48	14	29	99	98	0	0.223	0.242	0.207	0.210	2.606	0.231	0.722	120	417	100	455	812	-2.164	83	372	158	654	32833	83897	5.167	46.500	0	0	0
2	21	4	"ybbO"	"STM0505"	10110	16260	120	990	1535	1658	108	118	118	119	28	23	98	97	0	1993	3446	3962	114	44	44	46	12	26	100	100	0	0.447	0.417	0.437	0.416	2.104	0.353	0.771	120	400	100	2821	4819	-1.160	872	1949	1417	3402	184187	413509	50.571	283.333	0	0	0
2	22	4	"purK"	"STM0533"	10280	16260	110	1457	2108	2442	115	118	118	140	227	162	100	88	0	2254	3367	3995	118	43	43	90	394	437	100	90	0	0.606	0.599	0.604	0.585	1.691	0.579	0.827	80	384	100	3550	5314	-0.724	1339	2211	1990	3324	168649	269325	8.670	8.317	0	0	0
2	23	4	"rfbI"	"STM0559"	10470	16270	120	307	495	622	125	114	114	137	222	162	45	22	0	1128	1887	3096	164	44	44	88	385	437	82	63	0	0.178	0.207	0.209	0.197	2.054	0.178	0.753	120	402	100	1277	2224	-2.490	193	1084	381	1843	59369	226438	1.613	4.673	0	0	0
2	24	4	"ybdK"	"STM0583"	10640	16260	120	340	435	232	53	116	116	119	28	23	97	96	0	5321	6557	4477	68	44	44	45	13	28	100	100	0	0.042	0.049	0.048	0.047	1.693	0.045	0.808	120	499	100	5501	6832	-4.558	224	5277	319	6513	52145	786838	11.286	500.923	0	0	0
2	1	5	"yoaH"	"STM1823"	6550	16420	120	326	546	540	98	89	89	93	31	33	93	86	0	328	531	538	101	42	42	45	12	26	99	98	0	0.829	0.935	0.852	0.848	2.268	0.978	0.795	120	500	100	523	946	-0.271	237	286	457	489	65529	63704	14.613	40.500	0	0	0
2	2	5	"emtA"	"STM1799"	6730	16430	120	707	1025	1038	101	92	92	95	26	27	98	97	0	1176	1693	1667	98	47	47	60	39	65	99	99	0	0.545	0.567	0.599	0.541	2.389	0.544	0.677	120	401	100	1744	2579	-0.876	615	1129	933	1646	122995	203120	35.769	41.872	0	0	0
2	3	5	"narH"	"STM1763"	6900	16420	110	238	321	391	121	95	95	98	26	26	100	97	0	3994	4271	1956	45	48	48	79	229	289	100	100	0	0.036	0.054	0.038	0.040	1.765	0.060	0.425	80	404	100	4089	4449	-4.786	143	3946	226	4223	25691	341646	8.577	18.306	0	0	0
2	4	5	"ychE"	"STM1748"	7090	16420	110	621	733	429	58	96	96	101	37	36	100	100	0	2930	3554	2378	66	44	44	64	222	346	100	100	0	0.182	0.181	0.174	0.177	1.626	0.161	0.807	80	420	100	3411	4147	-2.459	525	2886	637	3510	58649	284281	17.081	15.721	0	0	0
2	5	5	"yoaB"	"STM1822"	7270	16430	120	1328	1891	1568	82	100	100	104	37	35	100	100	0	668	995	726	72	44	44	47	15	31	100	99	0	1.968	1.883	1.755	1.789	1.883	2.232	0.655	120	404	100	1852	2742	0.977	1228	624	1791	951	226976	119454	48.297	63.200	0	0	0
2	6	5	"dsbB"	"STM1807"	7440	16430	120	1514	1806	1339	74	97	97	102	30	29	99	97	0	1497	1697	1073	63	43	43	45	10	22	100	100	0	0.975	1.033	1.008	0.942	1.775	1.155	0.709	120	380	100	2871	3363	-0.037	1417	1454	1709	1654	216737	203681	56.800	165.200	0	0	0
2	7	5	""	"STM4010"	7620	16430	120	168	270	260	96	96	96	104	44	42	67	41	0	1348	2826	4087	144	42	42	45	13	28	100	100	0	0.055	0.063	0.065	0.062	2.744	0.056	0.790	120	396	100	1378	2958	-4.181	72	1306	174	2784	32388	339140	3.773	213.923	0	0	0
2	8	5	"mobB"	"STM3993"	7780	16430	100	143	371	540	145	97	97	111	74	66	46	33	0	407	1646	2926	177	42	42	102	419	410	47	38	0	0.126	0.171	0.166	0.201	3.670	0.159	0.778	80	361	100	411	1878	-2.988	46	365	274	1604	29656	131651	3.514	3.685	0	0	0
2	9	5	"yiiR"	"STM4083"	7980	16430	120	185	387	506	130	98	98	106	64	60	54	42	0	574	1621	2610	161	41	41	91	375	412	57	45	0	0.163	0.183	0.204	0.178	3.390	0.169	0.757	120	459	100	620	1869	-2.615	87	533	289	1580	46431	194481	4.391	4.080	0	0	0
2	10	5	""	"STM4067"	8150	16440	120	523	1049	1510	143	100	100	103	30	29	86	75	0	1066	2557	3975	155	40	40	43	17	39	95	90	0	0.412	0.377	0.410	0.400	3.038	0.352	0.825	120	393	100	1449	3466	-1.278	423	1026	949	2517	125837	306851	31.533	147.882	0	0	0
2	11	5	"yiiM"	"STM4056"	8340	16430	120	210	520	724	139	102	102	105	28	26	73	59	0	642	2088	3567	170	40	40	42	14	33	98	97	0	0.179	0.204	0.219	0.195	4.014	0.176	0.734	120	393	100	710	2466	-2.479	108	602	418	2048	62441	250602	14.821	146.143	0	0	0
2	12	5	"yiiG"	"STM4040"	8510	16440	120	120	152	108	71	102	102	104	26	25	44	22	0	604	2293	3942	171	40	40	42	13	30	95	90	0	0.032	0.022	0.032	0.040	4.620	0.023	0.608	120	385	100	582	2303	-4.970	18	564	50	2253	18256	275149	1.846	173.154	0	0	0
2	13	5	"yhdN"	"STM3413"	8690	16440	120	398	690	837	121	104	104	109	41	37	93	84	0	1048	1906	2515	131	41	41	42	9	21	100	100	0	0.292	0.314	0.304	0.289	2.133	0.297	0.786	120	390	100	1301	2451	-1.776	294	1007	586	1865	82845	228713	14.171	207.111	0	0	0
2	14	5	"secY"	"STM3420"	8870	16450	120	46822	44355	19794	44	106	106	113	49	43	100	100	23	905	1009	692	68	41	41	42	7	16	98	96	0	54.069	45.712	53.493	55.945	2.005	44.884	0.758	120	393	100	47580	45217	5.757	46716	864	44249	968	5322629	121048	902.898	138.143	0	0	0
2	15	5	"rplE"	"STM3428"	9040	16450	130	5396	12925	18983	146	109	109	116	52	44	100	98	5	141	308	462	150	41	41	42	7	16	85	75	0	52.870	48.000	44.788	50.530	2.634	46.900	0.812	120	408	100	5387	13083	5.724	5287	100	12816	267	1551009	36923	246.327	38.000	0	0	0
2	16	5	"rpmC"	"STM3432"	9220	16440	120	4271	9440	13823	146	112	112	116	46	39	100	99	2	86	131	152	116	41	41	42	7	16	83	75	0	92.422	103.644	103.682	104.989	2.797	112.335	0.691	120	398	100	4204	9418	6.530	4159	45	9328	90	1132759	15727	202.696	12.714	0	0	0
2	17	5	"rpsS"	"STM3436"	9400	16440	120	5094	9955	14104	141	107	107	110	35	31	96	95	3	176	262	311	118	41	41	42	7	16	89	86	0	36.941	44.561	44.273	39.286	2.196	54.268	0.690	120	430	100	5122	10069	5.207	4987	135	9848	221	1194566	31481	281.286	31.429	0	0	0
2	18	5	"rpsJ"	"STM3441"	9590	16430	120	1164	6207	12188	196	103	103	105	31	29	90	87	0	74	212	388	183	41	41	45	36	80	46	34	0	32.152	35.696	40.324	34.878	2.523	45.283	0.509	120	406	100	1094	6275	5.007	1061	33	6104	171	744887	25410	196.839	4.639	0	0	0
2	19	5	""	"STM4463"	9760	16430	110	207	301	247	82	112	112	116	48	41	71	50	0	1147	1906	2218	116	44	44	49	39	79	100	100	0	0.086	0.102	0.095	0.090	2.779	0.104	0.679	80	359	100	1198	2051	-3.537	95	1103	189	1862	24096	152464	3.854	47.615	0	0	0
2	20	5	"pepA"	"STM4477"	9930	16440	120	2742	5529	6807	123	115	115	119	44	36	99	96	0	1129	2111	3043	144	45	45	50	40	80	95	90	0	2.423	2.621	2.837	2.645	2.182	2.545	0.775	120	417	100	3711	7480	1.277	2627	1084	5414	2066	663535	253353	122.955	51.525	0	0	0
2	21	5	"iadA"	"STM4512"	10110	16440	120	493	1027	1454	141	114	114	117	30	25	96	92	0	1550	3435	5094	148	44	44	50	40	80	99	92	0	0.252	0.269	0.270	0.273	2.450	0.264	0.814	120	409	100	1885	4304	-1.990	379	1506	913	3391	123212	412207	30.333	84.625	0	0	0
2	22	5	""	"STM4551"	10290	16440	120	344	816	1123	137	110	110	129	211	163	51	37	0	1533	3642	5884	161	45	45	101	369	365	65	56	0	0.157	0.196	0.237	0.238	2.963	0.172	0.809	120	422	100	1722	4303	-2.669	234	1488	706	3597	97918	436985	3.256	9.596	0	0	0
2	23	5	"yjjK"	"STM4581"	10450	16430	150	5143	8195	8615	105	108	108	128	211	164	99	96	0	2027	3016	3155	104	43	43	83	364	438	89	78	0	2.538	2.720	2.720	2.581	1.866	3.139	0.795	156	450	100	7019	11060	1.344	5035	1984	8087	2973	1278363	470485	38.232	8.058	0	0	0
2	24	5	"gltS"	"STM3746"	10640	16440	130	1324	4165	5870	140	98	98	100	30	30	98	93	0	1151	3342	4797	143	41	41	43	19	44	95	87	0	1.105	1.232	1.508	1.315	2.829	1.243	0.796	120	612	100	2336	7368	0.143	1226	1110	4067	3301	499788	401071	135.500	173.632	0	0	0
2	1	6	"yhhY"	"STM3546"	6550	16600	120	186	244	181	74	86	86	91	30	32	85	76	0	1076	1764	1890	107	43	43	47	15	31	100	99	0	0.097	0.092	0.091	0.096	2.667	0.066	0.484	120	531	100	1133	1879	-3.369	100	1033	158	1721	29254	211735	5.100	114.467	0	0	0
2	2	6	""	"STM0951"	6720	16600	120	152	214	158	73	88	88	90	26	28	74	56	0	1208	2472	3015	121	47	47	60	38	63	100	98	0	0.055	0.052	0.060	0.056	2.256	0.040	0.553	120	419	100	1225	2551	-4.181	64	1161	126	2425	25739	296699	4.769	63.474	0	0	0
2	3	6	"nanK"	"STM3336"	6900	16600	120	149	227	250	110	91	91	94	25	26	66	54	0	1122	2367	4169	176	45	45	70	208	297	82	71	0	0.054	0.059	0.066	0.067	3.386	0.052	0.752	120	480	100	1135	2458	-4.215	58	1077	136	2322	27250	284086	5.320	11.043	0	0	0
2	4	6	"yrbC"	"STM3310"	7080	16600	120	1926	2682	2213	82	95	95	100	36	36	100	99	0	1409	2046	1890	92	42	42	46	16	34	100	100	0	1.339	1.291	1.282	1.291	2.230	1.282	0.642	120	478	100	3198	4591	0.422	1831	1367	2587	2004	321899	245575	71.722	125.000	0	0	0
2	5	6	"greA"	"STM3299"	7260	16600	120	2953	4111	3907	95	99	99	104	39	37	100	99	0	1038	1428	1213	84	42	42	45	15	33	100	100	0	2.865	2.895	2.846	2.664	1.830	3.376	0.795	120	428	100	3850	5398	1.519	2854	996	4012	1386	493274	171314	102.744	92.200	0	0	0
2	6	6	"rpsO"	"STM3283"	7440	16600	120	2719	5761	7288	126	92	92	97	31	31	100	100	0	226	391	446	114	41	41	43	9	20	99	98	0	14.200	16.197	16.625	15.450	2.246	19.611	0.694	120	419	100	2812	6019	3.828	2627	185	5669	350	691313	46927	182.710	38.667	0	0	0
2	7	6	"yghB"	"STM3162"	7610	16600	110	300	990	2245	226	91	91	101	72	71	71	61	0	604	1936	4334	223	41	41	64	161	251	72	63	0	0.371	0.474	0.383	0.408	2.511	0.483	0.824	80	374	100	772	2794	-1.430	209	563	899	1895	79202	154897	12.347	11.627	0	0	0
2	8	6	""	"STM3136"	7790	16610	120	251	366	400	109	95	95	107	83	77	64	48	0	1408	2703	3647	134	41	41	96	378	393	83	69	0	0.114	0.102	0.115	0.105	3.245	0.092	0.710	120	473	100	1523	2933	-3.131	156	1367	271	2662	43943	324325	3.120	6.897	0	0	0
2	9	6	"yggV"	"STM3103"	7980	16610	130	466	1041	1506	144	93	93	96	25	26	87	80	0	330	771	1181	153	39	39	45	49	108	78	70	0	1.282	1.295	1.471	1.411	2.628	1.366	0.725	120	453	100	664	1680	0.358	373	291	948	732	124956	92472	37.800	14.816	0	0	0
2	10	6	"sprT"	"STM3092"	8160	16600	130	182	323	396	122	95	95	102	71	69	54	36	0	469	1080	1743	161	39	39	45	47	104	88	79	0	0.202	0.219	0.217	0.220	2.974	0.206	0.777	120	427	100	517	1269	-2.305	87	430	228	1041	38773	129587	3.113	22.021	0	0	0
2	11	6	""	"STM3072"	8330	16610	120	128	174	136	78	100	100	104	35	33	45	31	0	808	2081	3165	152	40	40	42	11	26	99	97	0	0.036	0.036	0.044	0.044	2.795	0.034	0.607	120	416	100	796	2115	-4.778	28	768	74	2041	20855	249731	2.000	185.364	0	0	0
2	12	6	"ygfE"	"STM3060"	8520	16610	120	1673	3403	5234	153	103	103	105	28	26	100	98	0	417	633	817	129	40	40	44	30	68	95	86	0	4.164	5.565	5.794	4.653	2.965	7.647	0.646	120	423	100	1947	3893	2.058	1570	377	3300	593	408340	75950	117.786	19.633	0	0	0
2	13	6	"ansA"	"STM1294"	8690	16610	120	651	2112	2981	141	104	104	108	39	36	96	90	0	801	2444	3360	137	40	40	42	10	23	100	100	0	0.719	0.835	0.762	0.777	2.634	0.848	0.669	120	398	100	1308	4412	-0.476	547	761	2008	2404	253392	293301	51.385	240.200	0	0	0
2	14	6	"pfkB"	"STM1326"	8860	16610	110	360	829	1391	167	106	106	112	53	47	71	66	0	548	1266	2276	179	40	40	42	15	35	96	92	0	0.500	0.590	0.685	0.581	3.486	0.567	0.780	80	356	100	762	1949	-1.000	254	508	723	1226	66314	101315	13.528	81.600	0	0	0
2	15	6	"ydiK"	"STM1364"	9040	16610	120	566	1627	2538	155	108	108	116	53	45	80	73	0	1368	4164	7028	168	42	42	45	18	40	97	92	0	0.345	0.369	0.408	0.364	3.377	0.329	0.782	120	391	100	1784	5641	-1.534	458	1326	1519	4122	195295	499686	28.509	228.833	0	0	0
2	16	6	"cfa"	"STM1427"	9220	16610	120	1272	2796	4362	156	113	113	118	45	38	95	92	0	961	2198	3520	160	43	43	45	13	28	99	98	0	1.263	1.245	1.267	1.190	2.701	1.271	0.804	120	392	100	2077	4838	0.336	1159	918	2683	2155	335573	263713	59.511	165.615	0	0	0
2	17	6	"ydhM"	"STM1437"	9400	16620	130	344	625	746	119	112	112	116	33	28	92	82	0	716	1979	3328	168	43	43	44	11	25	100	99	0	0.345	0.265	0.320	0.294	2.488	0.198	0.736	120	446	100	905	2449	-1.536	232	673	513	1936	74968	237539	15.424	175.909	0	0	0
2	18	6	"nth"	"STM1453"	9580	16610	120	805	2044	3601	176	107	107	109	33	30	93	88	0	739	2040	3537	173	42	42	44	16	36	100	99	0	1.001	0.969	0.998	0.909	2.548	1.004	0.731	120	420	100	1395	3935	0.002	698	697	1937	1998	245326	244842	58.636	124.750	0	0	0
2	19	6	"ugpA"	"STM3556"	9750	16610	130	104	389	1012	260	101	101	106	44	41	31	26	0	224	2462	6176	250	41	41	46	37	80	74	65	0	0.016	0.119	0.090	0.102	5.302	0.111	0.514	120	437	100	186	2709	-5.931	3	183	288	2421	46639	295481	6.432	65.297	0	0	0
2	20	6	"ftsY"	"STM3571"	9930	16620	120	2742	5123	7819	152	102	102	106	46	43	100	100	0	2377	3686	5952	161	41	41	44	40	90	100	100	0	1.130	1.378	1.397	1.387	2.226	1.353	0.832	120	393	100	4976	8666	0.176	2640	2336	5021	3645	614718	442374	109.065	91.050	0	0	0
2	21	6	"zntA"	"STM3576"	10100	16610	130	2217	2752	2082	75	102	102	111	76	68	99	98	0	5590	7006	4937	70	43	43	71	155	218	99	99	0	0.381	0.381	0.390	0.367	1.735	0.372	0.817	120	530	100	7662	9613	-1.391	2115	5547	2650	6963	330263	840708	34.750	44.742	0	0	0
2	22	6	"yhhT"	"STM3582"	10320	16610	90	204	290	251	86	92	92	97	36	37	90	69	0	2542	4443	5087	114	42	42	87	205	235	100	96	0	0.045	0.045	0.052	0.044	2.035	0.038	0.670	52	302	100	2612	4599	-4.480	112	2500	198	4401	15054	231021	5.361	21.249	0	0	0
2	23	6	"yhiN"	"STM3588"	10470	16620	130	296	706	1247	176	84	84	89	29	32	75	67	0	518	1349	2141	158	40	40	45	23	51	84	75	0	0.444	0.475	0.551	0.508	3.056	0.498	0.671	120	577	100	690	1931	-1.173	212	478	622	1309	84672	161839	21.276	56.696	0	0	0
2	24	6	""	"STM3598"	10610	16610	60	196	251	185	73	81	81	87	31	35	81	75	0	325	493	510	103	42	42	49	27	55	81	78	0	0.406	0.377	0.429	0.475	2.195	0.304	0.757	32	155	100	398	621	-1.299	115	283	170	451	8019	15778	5.290	16.444	0	0	0
2	1	7	""	"STM3799"	6540	16780	110	698	972	805	82	88	88	91	25	27	100	100	0	3736	4789	3986	83	43	43	47	18	38	100	100	0	0.165	0.186	0.182	0.182	1.471	0.178	0.827	80	529	100	4303	5630	-2.598	610	3693	884	4746	77790	383102	35.240	263.444	0	0	0
2	2	7	"yidE"	"STM3807"	6730	16780	110	342	520	529	101	85	85	87	24	27	98	95	0	2157	3311	4140	125	44	44	49	22	44	100	100	0	0.122	0.133	0.134	0.123	1.999	0.118	0.756	80	474	100	2370	3702	-3.039	257	2113	435	3267	41624	264889	18.042	148.273	0	0	0
2	3	7	"yidR"	"STM3811"	6900	16790	110	466	540	398	73	90	90	92	25	27	98	96	0	1525	1541	1177	76	42	42	45	15	33	100	100	0	0.254	0.300	0.296	0.282	1.831	0.346	0.761	80	462	100	1859	1949	-1.980	376	1483	450	1499	43202	123293	17.920	99.733	0	0	0
2	4	7	"torD"	"STM3821"	7080	16780	110	136	190	185	97	93	93	95	27	28	66	45	0	1424	2418	2636	109	42	42	51	139	272	98	95	0	0.031	0.041	0.033	0.032	2.272	0.049	0.643	80	449	100	1425	2473	-5.006	43	1382	97	2376	15160	193453	3.519	17.029	0	0	0
2	5	7	"dgoT"	"STM3827"	7260	16790	120	174	211	147	69	92	92	96	28	29	74	63	0	2483	3255	2902	89	41	41	49	136	277	100	96	0	0.034	0.037	0.034	0.033	2.149	0.039	0.714	120	472	100	2524	3333	-4.896	82	2442	119	3214	25321	390604	4.107	23.574	0	0	0
2	6	7	"yidA"	"STM3831"	7440	16790	120	776	1171	1183	101	91	91	93	26	27	100	100	0	1442	2434	2529	103	41	41	42	8	19	100	100	0	0.489	0.451	0.480	0.470	1.805	0.437	0.850	120	463	100	2086	3473	-1.032	685	1401	1080	2393	140481	292096	41.462	299.000	0	0	0
2	7	7	"imp"	"STM0093"	7620	16780	120	8344	11441	10250	89	93	93	100	63	63	98	97	0	5540	7375	6474	87	41	41	56	118	210	98	97	0	1.500	1.547	1.507	1.409	1.643	1.599	0.915	120	446	100	13750	18682	0.585	8251	5499	11348	7334	1372908	885046	180.016	62.025	0	0	0
2	8	7	"yabJ"	"STM0106"	7790	16790	120	480	911	960	105	97	97	98	26	26	98	96	0	2101	3101	3246	104	40	40	43	17	39	99	99	0	0.186	0.266	0.246	0.230	1.986	0.269	0.877	120	444	100	2444	3875	-2.428	383	2061	814	3061	109277	372074	31.269	179.882	0	0	0
2	9	7	"yabC"	"STM0120"	7970	16790	120	1480	3091	4148	134	95	95	98	26	26	100	100	0	837	1648	2142	129	40	40	43	22	51	100	100	0	1.738	1.863	1.862	1.769	1.928	2.025	0.831	120	434	100	2182	4604	0.797	1385	797	2996	1608	370964	197799	115.115	72.955	0	0	0
2	10	7	"murD"	"STM0126"	8130	16800	130	1985	3915	5121	130	93	93	104	77	74	95	90	0	1055	2403	3333	138	41	41	70	179	255	85	75	0	1.866	1.618	1.625	1.688	2.047	1.592	0.903	120	512	100	2906	6184	0.900	1892	1014	3822	2362	469741	288331	49.494	13.034	0	0	0
2	11	7	"yacA"	"STM0135"	8320	16790	120	805	1618	1806	111	95	95	106	80	75	95	87	0	570	1117	1455	130	41	41	50	55	110	97	82	0	1.342	1.415	1.449	1.476	2.271	1.350	0.708	120	461	100	1239	2599	0.425	710	529	1523	1076	194117	134085	18.900	19.400	0	0	0
2	12	7	""	"STM0148"	8490	16790	110	183	256	273	106	100	100	106	36	33	75	55	0	1100	1865	2434	130	41	41	67	252	376	98	81	0	0.078	0.086	0.079	0.062	2.534	0.091	0.815	80	407	100	1142	1980	-3.673	83	1059	156	1824	20504	149184	4.167	7.135	0	0	0
2	13	7	""	"STM1547"	8680	16800	130	389	550	595	108	102	102	107	34	31	97	86	0	953	1686	2100	124	41	41	64	231	360	94	73	0	0.315	0.272	0.263	0.274	2.350	0.248	0.782	120	485	100	1199	2093	-1.668	287	912	448	1645	66013	202279	13.029	7.022	0	0	0
2	14	7	""	"STM1551"	8860	16790	120	237	426	499	117	102	102	105	29	27	83	73	0	365	868	1202	138	43	43	45	14	31	98	98	0	0.419	0.393	0.445	0.379	2.424	0.383	0.828	120	444	100	457	1149	-1.254	135	322	324	825	51081	104195	11.069	58.786	0	0	0
2	15	7	""	"STM1556"	9040	16790	120	220	295	238	80	104	104	107	29	27	88	71	0	2958	4903	5758	117	45	45	48	17	35	100	100	0	0.040	0.039	0.039	0.034	2.109	0.038	0.844	120	425	100	3029	5049	-4.650	116	2913	191	4858	35407	588341	6.483	285.588	0	0	0
2	16	7	""	"STM1562"	9220	16790	120	186	279	292	104	104	104	107	26	24	77	65	0	699	1605	2294	142	44	44	47	14	29	100	100	0	0.125	0.112	0.109	0.109	2.463	0.113	0.730	120	412	100	737	1736	-2.998	82	655	175	1561	33524	192608	6.615	111.286	0	0	0
2	17	7	"fdnI"	"STM1568"	9390	16800	120	315	910	1341	147	108	108	111	30	27	84	72	0	895	2717	3990	146	43	43	46	13	28	100	98	0	0.243	0.300	0.304	0.294	2.256	0.293	0.773	120	383	100	1059	3476	-2.041	207	852	802	2674	109189	325994	26.633	205.462	0	0	0
2	18	7	"nmpC"	"STM1572"	9570	16800	120	1862	4784	7514	157	108	108	111	31	27	100	100	0	856	2029	3293	162	43	43	47	18	38	100	99	0	2.157	2.354	2.382	2.454	1.888	2.393	0.876	120	411	100	2567	6662	1.109	1754	813	4676	1986	574058	243461	150.742	110.111	0	0	0
2	19	7	"sohB"	"STM1716"	9750	16790	130	1110	2146	3103	144	103	103	107	29	27	99	99	0	1940	3131	4295	137	43	43	50	41	82	100	100	0	0.531	0.662	0.646	0.606	2.060	0.687	0.841	120	449	100	2904	5131	-0.914	1007	1897	2043	3088	257461	375733	70.310	75.146	0	0	0
2	20	7	"ompW"	"STM1732"	9920	16790	120	286	396	399	100	96	96	117	138	117	59	28	0	1535	2104	2115	100	41	41	55	92	167	95	95	0	0.127	0.145	0.135	0.119	1.991	0.159	0.868	120	473	100	1684	2363	-2.975	190	1494	300	2063	47561	252527	2.022	22.272	0	0	0
2	21	7	"yciU"	"STM1740"	10120	16780	80	585	1366	2025	148	85	85	127	193	151	75	61	0	395	1031	1737	168	40	40	66	133	201	67	51	0	1.408	1.293	1.448	1.652	2.004	1.544	0.896	52	314	100	855	2272	0.494	500	355	1281	991	71006	53598	6.420	7.256	0	0	0
2	22	7	"ychJ"	"STM1755"	10280	16750	70	710	2046	2894	141	87	87	117	156	133	62	56	0	883	2129	2729	128	42	42	75	138	184	62	59	0	0.741	0.939	1.137	1.117	2.356	1.028	0.894	32	229	100	1464	4046	-0.433	623	841	1959	2087	65476	68116	12.365	14.884	-100	0	0
2	23	7	"ychP"	"STM1768"	10450	16820	60	394	887	1146	129	80	80	83	24	28	93	90	0	1759	3668	4906	133	45	45	63	58	92	96	90	0	0.183	0.223	0.217	0.214	1.698	0.218	0.918	32	164	100	2028	4430	-2.449	314	1714	807	3623	28391	117361	33.500	62.155	0	0	0
2	24	7	"ychH"	"STM1782"	10660	16780	110	109	122	58	47	80	80	85	33	38	43	25	0	117	394	880	223	40	40	49	56	114	58	43	0	0.377	0.119	0.290	0.285	4.184	0.055	0.217	80	604	100	106	396	-1.409	29	77	42	354	9787	31552	1.121	6.161	0	0	0
2	1	8	""	"STM2314"	6520	16970	110	1922	1898	372	19	91	91	102	69	67	100	100	0	7957	7994	1588	19	45	45	48	13	27	100	100	0	0.231	0.227	0.224	0.227	1.176	0.221	0.947	80	537	100	9743	9756	-2.111	1831	7912	1807	7949	151814	639505	26.029	611.231	0	0	0
2	2	8	"nuoK"	"STM2319"	6700	16970	110	1060	1989	2294	115	91	91	97	49	50	100	100	0	632	991	1096	110	44	44	48	20	41	100	100	0	1.648	2.004	1.910	1.869	1.780	2.161	0.696	80	482	100	1557	2845	0.721	969	588	1898	947	159115	79296	38.612	47.150	0	0	0
2	3	8	"yfbQ"	"STM2331"	6880	16970	110	3132	3176	719	22	94	94	99	50	50	100	100	0	7313	7561	1272	16	44	44	48	19	39	100	100	0	0.418	0.410	0.419	0.403	1.210	0.411	0.950	80	465	100	10307	10599	-1.259	3038	7269	3082	7517	254102	604906	61.540	395.421	0	0	0
2	4	8	"yfbU"	"STM2335"	7070	16980	120	822	1600	1782	111	95	95	97	35	36	98	98	0	872	1651	1919	116	44	44	56	133	237	91	91	0	0.878	0.937	0.922	1.080	2.752	0.923	0.734	120	502	100	1555	3112	-0.188	727	828	1505	1607	191944	198065	42.943	11.992	0	0	0
2	5	8	""	"STM2341"	7250	16970	120	202	211	84	39	94	94	97	35	36	84	68	0	5254	5032	2520	50	43	43	48	21	43	100	99	0	0.021	0.023	0.024	0.021	2.350	0.023	0.713	120	427	100	5319	5106	-5.592	108	5211	117	4989	25277	603873	3.257	237.333	0	0	0
2	6	8	""	"STM2346"	7430	16980	120	3422	4298	3600	83	94	94	94	22	23	99	99	0	1316	1746	1565	89	41	41	43	12	27	98	97	0	2.610	2.466	2.563	2.691	2.116	2.704	0.711	120	427	100	4603	5909	1.384	3328	1275	4204	1705	515749	209555	191.091	141.917	0	0	0
2	7	8	""	"STM2530"	7610	16960	110	165	186	78	41	96	96	97	24	24	86	70	0	2824	3261	1827	56	41	41	42	11	26	100	100	0	0.025	0.028	0.025	0.022	2.538	0.025	0.458	80	416	100	2852	3310	-5.334	69	2783	90	3220	14895	260873	3.708	292.636	0	0	0
2	8	8	"nifS"	"STM2543"	7770	16970	110	16326	18677	8605	46	97	97	107	110	102	100	100	0	3669	4237	1785	42	41	41	44	23	52	100	100	0	4.473	4.428	4.431	4.396	1.401	4.939	0.839	80	449	100	19857	22776	2.161	16229	3628	18580	4196	1494146	338920	168.818	182.304	0	0	0
2	9	8	"glnB"	"STM2561"	7960	16980	110	668	1613	2436	151	96	96	109	108	99	93	85	0	391	793	1091	137	41	41	75	228	304	68	38	0	1.634	2.017	1.945	1.782	2.294	2.644	0.605	80	485	100	922	2269	0.709	572	350	1517	752	129006	63426	13.926	3.149	0	0	0
2	10	8	""	"STM2566"	8140	16930	70	144	277	235	84	97	97	110	54	49	46	43	0	640	1348	1635	121	47	47	221	481	217	50	43	0	0.079	0.138	0.149	0.187	2.984	0.132	0.867	32	192	100	640	1481	-3.657	47	593	180	1301	8854	43145	3.093	2.343	0	0	0
2	11	8	"gogB"	"STM2584"	8330	16960	110	523	526	123	23	92	92	98	36	36	100	100	0	5728	5631	1160	20	41	41	55	82	149	100	100	0	0.076	0.078	0.076	0.076	1.299	0.071	0.826	80	457	100	6118	6024	-3.722	431	5687	434	5590	42068	450440	11.889	68.000	0	0	0
2	12	8	""	"STM2591"	8510	16970	120	296	302	124	41	97	97	102	32	31	93	90	0	4982	4757	1793	37	42	42	59	220	372	99	99	0	0.040	0.043	0.043	0.039	1.681	0.043	0.769	120	493	100	5139	4920	-4.634	199	4940	205	4715	36180	570869	6.250	21.355	0	0	0
2	13	8	"yraR"	"STM3268"	8680	16960	110	298	424	401	94	101	101	104	27	25	100	95	0	1474	2356	2723	115	43	43	45	10	22	100	100	0	0.138	0.140	0.138	0.125	1.648	0.129	0.702	80	373	100	1628	2636	-2.861	197	1431	323	2313	33919	188455	11.852	231.100	0	0	0
2	14	8	"yhbV"	"STM3275"	8860	16970	120	250	239	60	25	102	102	105	26	24	95	90	0	7474	6972	2597	37	44	44	46	10	21	100	100	0	0.020	0.020	0.020	0.021	1.874	0.018	0.726	120	442	100	7578	7065	-5.650	148	7430	137	6928	28703	836686	5.154	692.600	0	0	0
2	15	8	"deaD"	"STM3280"	9040	16970	120	23069	22150	8106	36	104	104	115	176	153	100	100	0	6391	5971	2134	35	44	44	46	16	34	99	99	0	3.618	3.720	3.710	3.930	1.719	3.848	0.939	120	439	100	29312	27973	1.855	22965	6347	22046	5927	2657945	716499	125.199	370.313	0	0	0
2	16	8	"argG"	"STM3290"	9210	16960	110	2126	2070	471	22	105	105	109	35	32	100	100	0	6567	6335	1105	17	44	44	49	35	71	100	100	0	0.310	0.312	0.310	0.306	1.212	0.308	0.914	80	419	100	8544	8256	-1.690	2021	6523	1965	6291	165605	506829	56.029	179.600	0	0	0
2	17	8	"ftsJ"	"STM3297"	9400	16970	120	6869	9627	8164	84	102	102	105	36	34	100	100	0	1411	1892	1536	81	43	43	48	34	70	98	98	0	4.947	5.151	5.087	5.235	1.999	5.965	0.757	120	431	100	8135	11374	2.306	6767	1368	9525	1849	1155192	227022	264.500	54.235	0	0	0
2	18	8	"ispB"	"STM3305"	9560	16970	120	8695	6783	4091	60	87	87	91	32	35	93	88	0	5507	4273	2433	56	41	41	43	10	23	98	95	0	1.575	1.582	1.564	1.355	2.076	1.629	0.960	120	456	100	14074	10928	0.655	8608	5466	6696	4232	813916	512776	209.125	423.000	0	0	0
2	19	8	"ybgL"	"STM0714"	9750	16950	80	913	972	647	66	83	83	88	31	35	96	96	0	2972	3416	2491	72	43	43	53	81	152	100	100	0	0.283	0.264	0.267	0.250	2.052	0.247	0.890	52	287	100	3759	4262	-1.819	830	2929	889	3373	50568	177654	28.516	41.519	0	0	0
2	20	8	""	"STM0720"	9920	16970	110	92	108	57	52	93	93	96	29	30	28	20	0	207	1678	2665	158	41	41	54	87	161	52	48	0	-0.006	0.009	0.024	0.031	5.011	0.014	0.403	80	461	100	165	1652	Error	-1	166	15	1637	8618	134221	0.414	18.667	0	0	0
2	21	8	""	"STM0726"	10100	16980	110	367	367	123	33	83	83	142	907	638	0	0	0	10036	9669	3110	32	40	40	83	509	613	100	100	0	0.028	0.029	0.028	0.028	1.394	0.052	0.038	80	553	100	10280	9913	-5.137	284	9996	284	9629	29349	773537	0.248	18.833	0	0	0
2	22	8	"ybgT"	"STM0742"	10280	17010	60	161	348	619	177	90	90	146	326	223	15	9	0	70	150	217	144	41	41	116	638	550	6	0	0	2.448	2.367	1.958	2.692	3.944	2.381	0.589	32	164	100	100	367	1.292	71	29	258	109	11151	4792	0.620	0.053	0	0	0
2	23	8	"tolB"	"STM0748"	10460	16970	120	24187	23312	8985	38	89	89	94	43	45	100	100	0	7698	7121	2741	38	40	40	46	33	71	99	99	0	3.147	3.280	3.222	3.442	1.648	3.396	0.923	120	556	100	31756	30304	1.654	24098	7658	23223	7081	2797416	854573	539.953	214.394	0	0	0
2	24	8	"pnuC"	"STM0757"	10630	16970	110	401	481	269	55	88	88	92	39	42	100	98	0	3136	3697	2453	66	41	41	47	57	121	100	100	0	0.101	0.107	0.101	0.105	1.578	0.098	0.743	80	516	100	3408	4049	-3.306	313	3095	393	3656	38505	295792	9.974	64.035	0	0	0
2	1	9	"dacC"	"STM0863"	6540	17150	110	2509	2829	837	29	94	94	106	74	69	100	100	0	8566	9036	2206	24	46	46	51	22	43	100	100	0	0.283	0.304	0.296	0.302	1.182	0.302	0.926	80	498	100	10935	11725	-1.819	2415	8520	2735	8990	226347	722862	36.797	408.409	0	0	0
2	2	9	"ybjM"	"STM0871"	6720	17140	110	1113	1348	869	64	92	92	98	48	48	100	100	0	2103	2471	1428	57	44	44	47	14	29	100	100	0	0.496	0.518	0.497	0.501	1.457	0.514	0.794	80	461	100	3080	3683	-1.012	1021	2059	1256	2427	107867	197669	26.042	173.143	0	0	0
2	3	9	"potG"	"STM0878"	6910	17140	110	937	1001	220	21	94	94	98	44	44	100	100	0	7829	8034	1320	16	44	44	48	15	31	100	100	0	0.108	0.114	0.111	0.112	1.183	0.108	0.925	80	458	100	8628	8897	-3.207	843	7785	907	7990	80109	642737	20.523	532.400	0	0	0
2	4	9	"artQ"	"STM0889"	7080	17140	110	4570	4749	1033	21	94	94	98	38	38	100	100	0	6865	7040	1547	21	46	46	52	27	51	100	100	0	0.656	0.666	0.666	0.667	1.153	0.660	0.953	80	415	100	11295	11649	-0.607	4476	6819	4655	6994	379907	563192	122.395	258.815	0	0	0
2	5	9	""	"STM0894"	7270	17130	110	449	597	1064	178	97	97	101	35	34	98	98	0	2640	2741	913	33	46	46	52	25	48	100	100	0	0.136	0.186	0.134	0.129	2.074	0.260	0.285	80	415	100	2946	3195	-2.882	352	2594	500	2695	47726	219251	14.171	107.560	0	0	0
2	6	9	""	"STM0898"	7440	17130	110	223	257	124	48	92	92	94	23	24	95	87	0	6155	6315	1250	19	42	42	46	23	50	100	100	0	0.021	0.026	0.021	0.020	2.248	0.025	0.549	80	399	100	6244	6438	-5.544	131	6113	165	6273	20575	505189	7.087	272.565	0	0	0
2	7	9	""	"STM1033"	7610	17140	110	214	290	249	85	92	92	94	23	24	81	75	0	1852	2755	2721	98	42	42	49	28	57	100	97	0	0.067	0.073	0.068	0.062	2.095	0.074	0.747	80	460	100	1932	2911	-3.891	122	1810	198	2713	23178	220435	8.522	96.643	0	0	0
2	8	9	""	"STM1037"	7800	17150	110	221	247	105	42	96	96	104	109	104	60	22	0	2757	3211	1677	52	42	42	50	29	58	100	100	0	0.046	0.048	0.045	0.042	1.897	0.044	0.674	80	460	100	2840	3320	-4.441	125	2715	151	3169	19761	256896	1.312	109.000	0	0	0
2	9	9	"yjaB"	"STM4181"	7980	17150	120	977	1112	785	70	96	96	98	26	26	99	99	0	2225	2428	1504	61	42	42	48	29	60	97	97	0	0.404	0.426	0.398	0.433	2.046	0.441	0.872	120	491	100	3064	3402	-1.309	881	2183	1016	2386	133434	291367	39.000	82.069	0	0	0
2	10	9	"yjbD"	"STM4194"	8160	17140	110	357	471	444	94	95	95	102	38	37	87	77	0	853	1183	1277	107	43	43	97	270	278	81	66	0	0.323	0.330	0.326	0.314	1.872	0.308	0.761	80	466	100	1072	1516	-1.628	262	810	376	1140	37711	94658	9.711	4.022	0	0	0
2	11	9	""	"STM4198"	8340	17150	120	290	304	126	41	94	94	98	32	32	95	92	0	2601	2584	1139	44	42	42	44	9	20	100	100	0	0.077	0.083	0.081	0.080	1.762	0.081	0.759	120	491	100	2755	2752	-3.707	196	2559	210	2542	36427	310051	6.438	282.222	0	0	0
2	12	9	""	"STM4202"	8520	17150	110	235	257	98	38	99	99	102	26	25	100	92	0	3382	3707	1363	36	43	43	45	11	24	100	100	0	0.041	0.043	0.039	0.039	1.553	0.041	0.715	80	408	100	3475	3822	-4.618	136	3339	158	3664	20529	296543	5.962	332.909	0	0	0
2	13	9	"pduF"	"STM2037"	8700	17150	120	1616	1586	404	25	103	103	105	25	23	100	99	0	9625	9217	2050	22	45	45	46	10	21	100	100	0	0.158	0.162	0.157	0.159	1.569	0.159	0.929	120	476	100	11093	10655	-2.663	1513	9580	1483	9172	190344	1106068	59.240	917.100	0	0	0
2	14	9	"pduQ"	"STM2052"	8860	17140	110	269	279	64	22	103	103	104	24	23	100	100	0	6906	6827	918	13	44	44	49	36	73	100	100	0	0.024	0.026	0.024	0.024	1.363	0.025	0.823	80	378	100	7028	6959	-5.369	166	6862	176	6783	22300	546130	7.292	188.278	0	0	0
2	15	9	"sspH2"	"STM2241"	9050	17150	120	1757	1612	459	28	103	103	113	172	152	95	93	0	18100	16688	4523	27	43	43	48	35	72	100	100	0	0.092	0.091	0.090	0.085	1.771	0.088	0.870	120	458	100	19711	18154	-3.449	1654	18057	1509	16645	193435	2002591	8.715	475.429	0	0	0
2	16	9	"btuF"	"STM0206"	9210	17150	110	2323	2337	313	13	108	108	137	238	173	100	100	0	5456	5413	617	11	44	44	85	296	348	100	100	0	0.409	0.415	0.413	0.413	1.115	0.410	0.932	80	408	100	7627	7598	-1.289	2215	5412	2229	5369	186950	433001	9.244	18.000	0	0	0
2	17	9	"sitD"	"STM2864"	9390	17150	110	1350	1344	315	23	97	97	116	145	125	98	98	0	9191	9156	1909	20	42	42	81	279	344	100	100	0	0.137	0.137	0.134	0.133	1.262	0.134	0.939	80	479	100	10402	10361	-2.868	1253	9149	1247	9114	107507	732502	8.469	32.527	0	0	0
2	18	9	"yfjD"	"STM2679"	9590	17140	90	585	1087	1133	104	75	75	79	28	35	100	98	0	1233	2357	2608	110	39	39	42	22	52	100	98	0	0.427	0.437	0.460	0.451	1.767	0.420	0.896	52	345	100	1704	3330	-1.227	510	1194	1012	2318	56509	122582	36.000	105.227	0	0	0
2	19	9	"psiB"	"PSLT069"	9740	17160	110	418	429	174	40	74	74	79	40	50	98	96	0	6771	6800	2809	41	40	40	48	119	247	100	100	0	0.051	0.053	0.053	0.050	1.527	0.049	0.882	80	508	100	7075	7115	-4.290	344	6731	355	6760	34293	544008	8.750	56.739	0	0	0
2	20	9	"traV"	"PSLT084"	9920	17140	90	157	201	131	65	86	86	90	35	38	71	50	0	1648	3044	2854	93	42	42	59	149	252	96	92	0	0.044	0.038	0.038	0.036	1.747	0.039	0.798	52	380	100	1677	3117	-4.500	71	1606	115	3002	10454	158290	3.171	20.034	0	0	0
2	21	9	"himD"	"STM0982"	10130	17170	110	2557	2937	2926	99	94	94	103	63	61	83	77	0	538	606	620	102	42	42	48	41	85	77	68	0	4.966	5.041	4.939	4.779	1.898	5.483	0.817	80	463	100	2959	3407	2.312	2463	496	2843	564	234959	48508	44.984	13.610	0	0	0
2	22	9	"dcuR"	"STM4303"	10280	17150	110	625	688	434	63	101	101	105	32	30	100	100	0	2942	2999	2004	66	42	42	49	28	57	100	100	0	0.181	0.199	0.186	0.190	1.522	0.194	0.838	80	426	100	3424	3544	-2.468	524	2900	587	2957	55067	239924	18.219	105.357	0	0	0
2	23	9	"phnA"	"STM4289"	10460	17150	110	1575	1640	710	43	98	98	103	35	33	100	100	0	1465	1474	587	39	43	43	49	29	59	100	100	0	1.039	1.078	1.032	1.064	1.371	1.101	0.870	80	447	100	2899	2973	0.055	1477	1422	1542	1431	131201	117917	43.914	49.138	0	0	0
2	24	9	"melA"	"STM4298"	10640	17160	110	199	208	138	66	84	84	86	29	33	65	58	0	4727	4576	3893	85	43	43	45	15	33	97	92	0	0.025	0.027	0.030	0.031	2.233	0.028	0.765	80	522	100	4799	4657	-5.348	115	4684	124	4533	16637	366058	4.207	302.067	0	0	0
2	1	10	"lasT"	"STM4600"	6550	17310	110	1251	1230	244	19	92	92	93	25	26	100	100	0	5250	4909	1110	22	45	45	49	21	42	100	100	0	0.223	0.234	0.228	0.236	1.216	0.224	0.949	80	478	100	6364	6002	-2.167	1159	5205	1138	4864	98382	392686	45.480	231.429	0	0	0
2	2	10	"dniR"	"STM0260"	6730	17320	120	32853	27720	12652	45	89	89	91	23	25	99	99	0	6057	5132	2170	42	43	43	46	11	23	97	95	0	5.448	5.430	5.506	5.799	2.218	5.624	0.958	120	508	100	38778	32720	2.446	32764	6014	27631	5089	3326346	615846	1201.261	462.364	0	0	0
2	3	10	""	"STM0277"	6910	17320	110	460	534	291	54	90	90	94	27	28	100	98	0	2636	2550	548	21	44	44	47	16	34	100	100	0	0.143	0.177	0.152	0.150	1.969	0.167	0.605	80	447	100	2962	2950	-2.808	370	2592	444	2506	42749	204022	16.296	156.438	0	0	0
2	4	10	""	"STM0286"	7090	17310	110	456	436	114	26	92	92	95	27	28	98	97	0	4570	4480	757	16	46	46	52	22	42	100	100	0	0.080	0.078	0.079	0.072	1.560	0.079	0.876	80	479	100	4888	4778	-3.636	364	4524	344	4434	34912	358414	12.630	201.273	0	0	0
2	5	10	""	"STM0294"	7270	17310	110	221	274	213	77	95	95	99	28	28	92	81	0	1889	1938	1186	61	47	47	52	18	34	100	100	0	0.068	0.095	0.076	0.077	1.977	0.096	0.543	80	448	100	1968	2070	-3.870	126	1842	179	1891	21922	155028	6.250	104.778	0	0	0
2	6	10	"yafH"	"STM0309"	7440	17320	110	540	551	153	27	93	93	95	25	26	100	100	0	5986	5956	1037	17	43	43	46	16	34	100	100	0	0.075	0.077	0.073	0.075	1.390	0.075	0.854	80	440	100	6390	6371	-3.733	447	5943	458	5913	44109	476497	18.240	369.375	0	0	0
2	7	10	"nagZ"	"STM1209"	7620	17320	120	4607	4759	2159	45	94	94	95	26	27	100	100	0	5873	5981	2640	44	43	43	47	18	38	99	99	0	0.774	0.786	0.774	0.809	1.757	0.785	0.927	120	512	100	10343	10603	-0.369	4513	5830	4665	5938	571104	717688	179.385	329.667	0	0	0
2	8	10	"ycfU"	"STM1217"	7800	17320	100	5584	5625	1370	24	94	94	95	25	26	100	100	0	3564	3691	782	21	41	41	47	26	55	100	100	0	1.558	1.515	1.550	1.492	1.301	1.593	0.893	80	390	100	9013	9181	0.640	5490	3523	5531	3650	449975	295279	221.200	140.154	0	0	0
2	9	10	"ycfC"	"STM1233"	7980	17320	110	693	705	331	46	93	93	96	27	28	97	95	0	578	602	298	49	40	40	42	10	23	100	100	0	1.115	1.089	1.108	1.062	1.482	1.102	0.826	80	426	100	1138	1174	0.157	600	538	612	562	56388	48136	22.556	56.000	0	0	0
2	10	10	""	"STM1251"	8160	17320	120	3396	3131	1506	48	98	98	98	27	27	99	97	0	3477	3197	1432	44	44	44	48	15	31	98	97	0	0.961	0.962	0.987	0.979	2.234	0.981	0.906	120	492	100	6731	6186	-0.058	3298	3433	3033	3153	375685	383603	112.333	209.933	0	0	0
2	11	10	"aadA"	"STM1264"	8340	17310	110	932	897	224	24	98	98	100	23	23	100	98	0	7193	7035	1095	15	45	45	48	12	25	100	100	0	0.117	0.114	0.116	0.105	1.558	0.116	0.935	80	392	100	7982	7789	-3.099	834	7148	799	6990	71772	562826	34.652	582.250	0	0	0
2	12	10	"yeaQ"	"STM1274"	8510	17320	110	908	987	337	34	99	99	102	23	22	100	100	0	1951	1982	571	28	44	44	48	36	75	100	100	0	0.424	0.458	0.449	0.451	1.259	0.450	0.893	80	440	100	2716	2826	-1.237	809	1907	888	1938	78949	158532	38.478	53.722	0	0	0
2	13	10	"fumA"	"STM1468"	8690	17320	100	4492	4516	576	12	103	103	105	24	22	100	100	0	7684	7810	930	11	45	45	50	37	74	100	100	0	0.575	0.568	0.567	0.567	1.115	0.555	0.943	80	401	100	12028	12178	-0.799	4389	7639	4413	7765	361242	624790	183.792	209.730	0	0	0
2	14	10	"ompN"	"STM1473"	8870	17310	110	4796	4646	831	17	102	102	104	25	24	100	100	0	11332	11358	1038	9	44	44	47	14	29	100	100	0	0.416	0.402	0.416	0.394	1.291	0.396	0.938	80	463	100	15982	15858	-1.266	4694	11288	4544	11314	371667	908672	181.680	807.929	0	0	0
2	15	10	"ydgF"	"STM1482"	9040	17320	110	1433	1432	441	30	100	100	104	26	25	100	100	0	2572	2597	857	32	43	43	45	12	26	100	100	0	0.527	0.522	0.535	0.523	1.335	0.504	0.871	80	399	100	3862	3886	-0.924	1333	2529	1332	2554	114592	207783	51.077	212.667	0	0	0
2	16	10	"ynfK"	"STM1489"	9220	17320	120	1010	959	285	29	96	96	113	141	124	93	91	0	8991	8484	2410	28	41	41	66	250	378	98	97	0	0.102	0.102	0.102	0.098	1.580	0.101	0.935	120	490	100	9864	9306	-3.292	914	8950	863	8443	115103	1018071	6.000	33.672	0	0	0
2	17	10	""	"STM1498"	9400	17320	110	192	203	113	55	90	90	95	40	42	63	55	0	4000	4326	3320	76	41	41	46	63	136	98	91	0	0.026	0.026	0.027	0.024	2.082	0.026	0.747	80	415	100	4061	4398	-5.278	102	3959	113	4285	16243	346103	2.700	67.937	0	0	0
2	18	10	"ynfB"	"STM1503"	9570	17340	100	781	1359	1432	105	77	77	82	41	50	98	92	0	393	751	770	102	39	39	41	13	31	100	97	0	1.989	1.801	1.762	1.748	1.826	1.922	0.844	80	441	100	1058	1994	0.992	704	354	1282	712	108701	60101	31.146	54.615	0	0	0
2	19	10	"virK"	"STM2781"	9760	17340	110	294	1615	2604	161	80	80	84	41	48	81	70	0	246	1328	2083	156	40	40	43	14	32	93	88	0	1.039	1.192	1.158	1.036	2.840	1.255	0.923	80	452	100	420	2823	0.055	214	206	1535	1288	129201	106228	37.341	91.786	0	0	0
2	20	10	""	"STM2789"	9920	17330	110	148	163	70	42	88	88	92	35	38	65	45	0	2627	2970	2386	80	42	42	58	139	239	87	81	0	0.023	0.026	0.028	0.033	2.360	0.026	0.758	80	474	100	2645	3003	-5.429	60	2585	75	2928	13044	237638	2.029	20.950	0	0	0
2	21	10	"yqaE"	"STM2796"	10110	17330	110	276	327	198	60	96	96	104	54	51	98	83	0	914	1150	936	81	45	45	54	66	122	100	100	0	0.207	0.209	0.201	0.198	1.644	0.187	0.659	80	438	100	1049	1336	-2.271	180	869	231	1105	26197	91993	4.130	16.606	0	0	0
2	22	10	""	"STM4008"	10280	17330	110	6514	6387	1599	25	106	106	111	38	34	100	100	0	4207	4153	926	22	46	46	53	32	60	100	100	0	1.540	1.529	1.539	1.490	1.218	1.570	0.951	80	460	100	10569	10388	0.623	6408	4161	6281	4107	510950	332230	165.158	128.125	0	0	0
2	23	10	""	"STM4030"	10470	17320	110	858	1337	1498	112	103	103	110	40	36	100	100	0	1399	2262	2585	114	45	45	51	31	60	100	100	0	0.558	0.557	0.575	0.543	1.587	0.556	0.884	80	466	100	2109	3451	-0.843	755	1354	1234	2217	106945	180928	30.675	71.323	0	0	0
2	24	10	""	"STM4044"	10640	17330	100	795	870	392	45	85	85	88	26	29	100	100	0	7371	8115	3346	41	45	45	45	8	17	100	100	0	0.097	0.097	0.096	0.093	1.457	0.095	0.847	80	440	100	8036	8855	-3.367	710	7326	785	8070	69593	649187	30.077	1008.750	0	0	0
2	1	11	"yghJ"	"STM2941"	6550	17490	100	657	661	101	15	88	88	94	39	41	100	100	0	9477	9563	904	9	45	45	50	28	56	100	100	0	0.060	0.060	0.059	0.060	1.178	0.059	0.912	80	452	100	10001	10091	-4.051	569	9432	573	9518	52902	765074	14.538	339.750	0	0	0
2	2	11	""	"STM2950"	6720	17490	110	833	833	132	15	91	91	94	30	31	100	100	0	9080	9348	1158	12	43	43	47	17	36	100	100	0	0.082	0.080	0.078	0.079	1.157	0.079	0.943	80	444	100	9779	10047	-3.606	742	9037	742	9305	66652	747878	24.633	547.118	0	0	0
2	3	11	"ygcA"	"STM2957"	6900	17490	110	5417	5500	1247	22	89	89	97	73	75	100	100	0	5882	5951	1244	20	44	44	46	11	23	100	100	0	0.913	0.916	0.919	0.911	1.201	0.923	0.935	80	491	100	11166	11318	-0.132	5328	5838	5411	5907	440035	476046	74.014	536.818	0	0	0
2	4	11	"sdaB"	"STM2971"	7090	17500	110	1859	1906	383	20	94	94	100	42	42	100	100	0	6268	6248	1057	16	46	46	52	27	51	100	100	0	0.284	0.292	0.292	0.291	1.170	0.286	0.924	80	456	100	7987	8014	-1.818	1765	6222	1812	6202	152457	499873	43.000	229.481	0	0	0
2	5	11	"fucP"	"STM2975"	7260	17490	120	163	171	65	38	98	98	105	50	47	65	24	0	3656	3475	1507	43	51	51	61	34	55	99	98	0	0.018	0.021	0.019	0.021	2.592	0.020	0.373	120	506	100	3670	3497	-5.793	65	3605	73	3424	20488	417032	1.320	100.412	0	0	0
2	6	11	"fucR"	"STM2979"	7450	17500	120	1047	946	365	38	99	99	104	42	40	93	93	0	7226	6354	2483	39	50	50	59	27	45	98	97	0	0.132	0.134	0.135	0.137	2.087	0.132	0.931	120	479	100	8124	7151	-2.920	948	7176	847	6304	113520	762517	20.048	233.148	0	0	0
2	7	11	""	"STM3160"	7620	17500	110	256	333	235	70	93	93	97	35	36	95	88	0	441	554	467	84	44	44	48	17	35	100	100	0	0.411	0.471	0.429	0.414	1.676	0.455	0.805	80	399	100	560	750	-1.284	163	397	240	510	26671	44297	6.743	29.765	0	0	0
2	8	11	""	"STM3169"	7790	17490	110	155	171	68	39	93	93	95	24	25	83	63	0	3026	3420	1877	54	42	42	45	19	42	100	100	0	0.021	0.023	0.022	0.019	2.067	0.023	0.609	80	466	100	3046	3456	-5.589	62	2984	78	3378	13646	273606	3.167	177.632	0	0	0
2	9	11	"ygiX"	"STM3177"	7980	17500	110	635	758	368	48	92	92	98	88	89	100	98	0	3675	4186	1890	45	42	42	44	18	40	100	100	0	0.149	0.161	0.151	0.157	1.289	0.158	0.894	80	472	100	4176	4810	-2.742	543	3633	666	4144	60644	334886	7.500	230.111	0	0	0
2	10	11	"clpB"	"STM2660"	8160	17490	110	25621	25176	8796	34	96	96	102	92	90	100	100	1	8361	8416	2592	30	43	43	45	14	31	100	100	0	3.069	2.995	3.018	2.946	1.322	3.209	0.929	80	427	100	33843	33453	1.618	25525	8318	25080	8373	2014096	673279	272.543	597.929	0	0	0
2	11	11	"yfiN"	"STM2672"	8340	17500	120	2447	2335	890	38	97	97	99	23	23	98	98	0	10650	9485	3224	33	44	44	47	15	31	100	100	0	0.222	0.237	0.235	0.228	1.954	0.234	0.921	120	510	100	12956	11679	-2.174	2350	10606	2238	9441	280259	1138164	97.217	629.200	0	0	0
2	12	11	"recN"	"STM2684"	8510	17490	110	3503	3989	1496	37	98	98	102	27	26	100	100	0	7326	8011	2425	30	43	43	47	24	51	100	100	0	0.468	0.488	0.485	0.475	1.334	0.480	0.895	80	444	100	10688	11859	-1.097	3405	7283	3891	7968	319114	640917	143.963	331.833	0	0	0
2	13	11	"cueR"	"STM0499"	8690	17500	110	1321	1339	346	25	97	97	100	28	28	100	100	0	2175	2241	582	25	43	43	46	24	52	100	100	0	0.574	0.565	0.565	0.563	1.187	0.561	0.941	80	466	100	3356	3440	-0.801	1224	2132	1242	2198	107114	179272	44.250	91.458	0	0	0
2	14	11	""	"STM0509"	8860	17500	110	2625	2754	540	19	94	94	101	55	54	100	100	0	9517	9937	1935	19	43	43	58	159	274	100	100	0	0.267	0.269	0.270	0.269	1.137	0.262	0.962	80	478	100	12005	12554	-1.904	2531	9474	2660	9894	220333	794992	48.236	62.132	0	0	0
2	15	11	"gcl"	"STM0517"	9040	17490	110	416	398	167	41	95	95	101	56	55	91	87	0	7332	6959	3184	45	44	44	60	157	261	100	97	0	0.044	0.044	0.042	0.041	1.471	0.044	0.882	80	490	100	7609	7218	-4.505	321	7288	303	6915	31806	556722	5.304	43.943	0	0	0
2	16	11	"ybbV"	"STM0521"	9230	17500	110	115	128	51	39	85	85	87	24	27	57	28	0	957	1149	694	60	42	42	43	13	30	100	100	0	0.033	0.039	0.035	0.032	2.564	0.038	0.390	80	439	100	945	1150	-4.931	30	915	43	1107	10203	91881	1.708	85.077	0	0	0
2	17	11	"ylbA"	"STM0526"	9400	17500	120	237	482	458	95	82	82	87	27	31	76	65	0	516	1679	1976	117	40	40	41	8	19	98	91	0	0.326	0.244	0.254	0.296	2.026	0.225	0.907	120	478	100	631	2039	-1.619	155	476	400	1639	57883	201525	14.630	204.750	0	0	0
2	18	11	"purE"	"STM0534"	9580	17520	120	1421	1458	483	33	87	87	91	29	31	100	98	0	2579	2469	879	35	41	41	43	13	30	99	99	0	0.526	0.565	0.541	0.606	1.585	0.549	0.945	120	478	100	3872	3799	-0.928	1334	2538	1371	2428	174924	296245	47.138	186.615	0	0	0
2	19	11	"ygaM"	"STM2802"	9760	17510	110	132	304	346	113	92	92	95	30	31	53	42	0	124	463	579	125	42	42	45	14	31	83	68	0	0.488	0.504	0.640	0.463	3.227	0.489	0.733	80	434	100	122	633	-1.036	40	82	212	421	24332	37054	6.967	29.857	0	0	0
2	20	11	"yeiA"	"STM2187"	9930	17500	110	160	203	123	60	94	94	97	27	27	63	53	0	1561	2299	2515	109	43	43	45	10	22	98	90	0	0.043	0.048	0.056	0.093	4.640	0.045	0.775	80	466	100	1584	2365	-4.524	66	1518	109	2256	16234	183895	3.926	225.400	0	0	0
2	21	11	""	"STM2196"	10110	17500	110	927	1051	482	45	98	98	103	29	28	100	100	0	9787	9718	3514	36	45	45	48	15	31	100	100	0	0.085	0.099	0.090	0.094	1.383	0.095	0.885	80	478	100	10571	10626	-3.555	829	9742	953	9673	84102	777435	32.690	644.667	0	0	0
2	22	11	"bcr"	"STM2221"	10290	17500	110	4627	4702	1110	23	105	105	109	34	31	100	100	0	9706	10124	1892	18	45	45	48	14	29	100	100	0	0.468	0.456	0.467	0.445	1.281	0.459	0.969	80	465	100	14183	14676	-1.095	4522	9661	4597	10079	376155	809892	135.088	719.714	0	0	0
2	23	11	"yejK"	"STM2226"	10460	17500	110	10148	10033	2309	23	104	104	106	29	27	100	100	0	6601	6822	1686	24	45	45	46	14	30	100	100	0	1.532	1.465	1.529	1.468	1.195	1.439	0.952	80	478	100	16600	16706	0.615	10044	6556	9929	6777	802623	545783	342.310	484.000	0	0	0
2	24	11	""	"STM2236"	10650	17510	110	1589	1640	531	32	100	100	102	27	26	100	100	0	5044	5152	1521	29	44	44	47	14	29	100	100	0	0.298	0.301	0.302	0.295	1.408	0.284	0.870	80	536	100	6489	6648	-1.748	1489	5000	1540	5108	131186	412185	56.963	364.643	0	0	0
2	1	12	"phoP"	"STM1231"	6540	17670	110	8504	8215	1701	20	87	87	95	61	64	100	100	0	2843	2771	433	15	44	44	48	19	39	100	100	0	3.007	2.981	3.006	2.944	1.166	3.071	0.964	80	510	100	11216	10855	1.588	8417	2799	8128	2727	657176	221665	133.115	143.316	0	0	0
2	2	12	"phoP"	"STM1231"	6720	17680	110	10845	10435	1998	19	93	93	100	68	68	100	100	0	4983	4812	1439	29	45	45	47	15	31	100	100	0	2.177	2.169	2.143	2.248	1.267	2.131	0.940	80	478	100	15690	15109	1.123	10752	4938	10342	4767	834811	384987	151.985	317.667	0	0	0
2	3	12	"phoP"	"STM1231"	6900	17680	110	9554	9909	2130	21	96	96	105	77	73	100	100	0	3274	3297	724	21	45	45	47	15	31	100	100	0	2.929	3.018	3.024	3.026	1.146	3.057	0.961	80	490	100	12687	13065	1.550	9458	3229	9813	3252	792702	263775	127.325	216.667	0	0	0
2	4	12	"phoQ"	"STM1230"	7090	17670	100	7307	6854	1901	27	100	100	106	49	46	100	100	0	5049	4673	1127	24	47	47	58	39	67	100	100	0	1.441	1.460	1.474	1.435	1.185	1.496	0.973	80	418	100	12209	11380	0.527	7207	5002	6754	4626	548345	373809	137.714	118.333	0	0	0
2	5	12	"phoQ"	"STM1230"	7260	17670	110	11710	11991	1391	11	104	104	112	55	49	100	100	0	8605	8725	992	11	57	57	72	47	65	100	100	0	1.358	1.371	1.366	1.371	1.072	1.370	0.976	80	446	100	20154	20555	0.441	11606	8548	11887	8668	959282	698039	215.982	184.106	0	0	0
2	6	12	"hupA"	"STM4170"	7440	17670	110	10553	11232	4886	43	105	105	111	43	38	100	100	0	634	670	222	33	62	62	72	37	51	100	100	0	18.266	18.301	18.555	18.071	1.260	20.508	0.875	80	446	100	11020	11735	4.191	10448	572	11127	608	898533	53620	258.628	16.162	0	0	0
2	7	12	"sopB"	"STM1091"	7620	17670	110	1921	2014	525	26	100	100	110	48	43	100	100	0	14395	14226	2407	16	58	58	65	29	44	100	100	0	0.127	0.135	0.130	0.133	1.197	0.136	0.926	80	466	100	16158	16082	-2.977	1821	14337	1914	14168	161154	1138068	39.667	488.310	0	0	0
2	8	12	"pipC"	"STM0375"	7800	17670	110	888	901	340	37	99	99	106	44	41	100	98	0	1015	1066	362	33	49	49	54	20	37	100	100	0	0.817	0.789	0.788	0.748	1.455	0.803	0.872	80	429	100	1755	1819	-0.292	789	966	802	1017	72088	85287	18.068	50.600	0	0	0
2	9	12	"pipC"	"STM0375"	7970	17690	140	353	356	101	28	99	99	105	81	77	96	83	0	1407	1378	399	28	44	44	49	30	61	99	99	0	0.186	0.193	0.188	0.184	1.490	0.188	0.868	156	573	100	1617	1591	-2.424	254	1363	257	1334	55508	215035	3.099	44.300	0	0	0
2	10	12	"pipC"	"STM0375"	8150	17670	110	393	403	85	21	98	98	105	90	85	100	95	0	1870	1893	422	22	44	44	50	34	68	100	100	0	0.162	0.165	0.163	0.162	1.256	0.166	0.895	80	446	100	2121	2154	-2.630	295	1826	305	1849	32231	151478	3.311	54.206	0	0	0
2	11	12	"ssrB"	"STM1391"	8330	17670	110	333	345	100	28	93	93	94	25	26	98	97	0	2704	2641	724	27	41	41	45	16	35	100	100	0	0.090	0.097	0.094	0.094	1.327	0.098	0.885	80	458	100	2903	2852	-3.472	240	2663	252	2600	27592	211242	10.040	162.250	0	0	0
2	12	12	"ssrB"	"STM1391"	8520	17680	110	283	319	191	59	92	92	94	27	28	82	77	0	1696	2163	1667	77	40	40	42	14	33	100	100	0	0.115	0.107	0.114	0.102	2.347	0.101	0.844	80	478	100	1847	2350	-3.116	191	1656	227	2123	25553	173011	8.333	151.500	0	0	0
2	13	12	"lrp"	"STM0959"	8690	17680	110	4064	3771	2760	73	100	100	108	41	37	100	100	0	1346	1219	834	68	42	42	45	13	28	100	98	0	3.040	3.119	3.026	3.003	1.618	3.287	0.939	80	453	100	5268	4848	1.604	3964	1304	3671	1177	301698	97559	89.341	90.308	0	0	0
2	14	12	"lrp"	"STM0959"	8870	17680	110	12110	11040	3109	28	99	99	108	56	51	100	100	0	3564	3370	918	27	43	43	51	95	186	100	100	0	3.411	3.289	3.324	3.287	1.179	3.386	0.959	80	453	100	15532	14268	1.770	12011	3521	10941	3327	883233	269625	195.214	34.937	0	0	0
2	15	12	"gyrA"	"STM2272"	9040	17680	110	39782	39517	4159	10	98	98	123	230	186	100	100	0	12260	12119	1432	11	44	44	49	45	91	100	100	0	3.249	3.265	3.250	3.279	1.092	3.301	0.974	80	465	100	51900	51494	1.700	39684	12216	39419	12075	3161321	969539	171.278	268.222	0	0	0
2	16	12	"gyrA"	"STM2272"	9220	17680	100	18378	18000	2745	15	89	89	117	240	205	100	100	0	5630	5470	813	14	42	42	49	46	93	100	100	0	3.273	3.300	3.328	3.298	1.075	3.320	0.981	80	430	100	23877	23339	1.711	18289	5588	17911	5428	1440023	437568	74.513	117.848	0	0	0
2	17	12	"gyrA"	"STM2272"	9410	17680	100	5406	5219	3087	59	84	84	89	34	38	100	100	0	1495	1531	903	58	40	40	41	7	17	100	100	0	3.658	3.444	3.554	3.466	1.496	3.537	0.927	80	425	100	6777	6626	1.871	5322	1455	5135	1491	417535	122458	150.882	212.857	0	0	0
2	18	12	"csrA"	"STM2826"	9590	17690	110	3655	3734	1111	29	100	100	103	32	31	100	100	0	712	705	206	29	43	43	44	8	18	100	100	0	5.314	5.489	5.647	5.512	1.168	5.647	0.948	80	406	100	4224	4296	2.410	3555	669	3634	662	298703	56429	113.469	82.625	0	0	0
2	19	12	"crp"	"STM3466"	9750	17690	110	7866	7456	1382	18	98	98	107	77	71	100	100	0	4844	4672	756	16	43	43	51	115	225	100	100	0	1.618	1.590	1.613	1.577	1.105	1.610	0.981	80	438	100	12569	11987	0.694	7768	4801	7358	4629	596445	373781	95.442	40.183	0	0	0
2	20	12	"yhhP"	"STM3578"	9930	17690	110	762	786	273	34	100	100	109	77	70	100	100	0	937	947	354	37	45	45	53	111	209	100	100	0	0.742	0.761	0.749	0.766	1.275	0.731	0.908	80	479	100	1554	1588	-0.430	662	892	686	902	62842	75722	8.792	8.054	0	0	0
2	21	12	"yhhP"	"STM3578"	10110	17690	100	1461	1580	778	49	102	102	106	28	26	100	100	0	1688	1763	404	22	44	44	47	11	23	100	100	0	0.827	0.860	0.807	0.824	1.221	0.962	0.807	80	418	100	3003	3197	-0.275	1359	1644	1478	1719	126378	141018	52.643	156.000	0	0	0
2	22	12	"topA"	"STM1714"	10280	17690	100	19344	18535	3435	18	101	101	105	27	25	100	100	0	7391	6997	1590	22	43	43	44	7	15	100	100	0	2.619	2.651	2.642	2.695	1.171	2.635	0.972	80	428	100	26591	25388	1.389	19243	7348	18434	6954	1482785	559728	682.593	993.286	0	0	0
2	23	12	"topA"	"STM1714"	10470	17680	100	6459	6555	2394	36	103	103	110	49	44	100	100	0	2247	2454	1020	41	43	43	45	14	31	100	100	0	2.884	2.676	2.790	2.696	1.272	2.781	0.876	80	430	100	8560	8863	1.528	6356	2204	6452	2411	524411	196285	131.531	172.071	0	0	0
2	24	12	"topA"	"STM1714"	10640	17690	100	3908	4347	2139	49	102	102	110	49	44	100	100	0	1446	1599	666	41	44	44	47	15	31	100	100	0	2.715	2.730	2.667	2.682	1.281	2.968	0.850	80	440	100	5208	5800	1.441	3806	1402	4245	1555	347786	127924	86.469	103.467	0	0	0
2	1	13	"ctrl-buffer"	"ctrl-buffer"	6540	17840	100	80	89	27	30	86	86	90	28	31	11	2	0	42	45	12	26	40	40	42	12	28	11	5	0	-3.000	0.600	3.118	2.731	2.786	10.443	0.040	80	462	100	-4	8	Error	-6	2	3	5	7105	3603	-0.036	0.250	-50	0	0
2	2	13	"ctrl-buffer"	"ctrl-buffer"	6720	17850	100	82	86	43	50	85	85	90	30	33	5	2	0	43	44	9	20	42	42	44	13	29	8	2	0	-3.000	0.500	3.556	3.406	2.927	6.159	0.108	80	420	100	-2	3	Error	-3	1	1	2	6852	3551	-0.133	0.000	-50	0	0
2	3	13	"ctrl-buffer"	"ctrl-buffer"	6900	17850	100	79	80	22	27	90	90	97	34	35	2	0	0	43	45	11	24	42	42	46	18	39	6	1	0	-11.000	-3.333	3.125	2.479	3.809	3.523	0.099	80	390	100	-10	-7	Error	-11	1	-10	3	6362	3575	-0.500	-0.056	-50	0	0
2	4	13	"ctrl-buffer"	"ctrl-buffer"	7070	17850	100	93	99	36	36	97	97	102	33	32	16	5	0	51	65	78	120	46	46	53	24	45	16	7	0	-0.800	0.105	1.900	1.817	4.526	0.727	0.144	80	420	100	1	21	Error	-4	5	2	19	7915	5190	-0.091	0.500	-50	0	0
2	5	13	"ctrl-buffer"	"ctrl-buffer"	7250	17850	100	71	81	41	50	95	95	97	27	27	8	3	0	49	53	18	33	51	51	58	26	44	5	2	0	12.000	-7.000	3.739	3.617	3.103	0.733	0.182	80	432	100	-26	-12	3.585	-24	-2	-14	2	6459	4253	-0.593	-0.192	-50	0	0
2	6	13	"ctrl-buffer"	"ctrl-buffer"	7430	17850	100	80	82	22	26	96	96	99	27	27	2	1	0	45	49	13	26	52	52	61	33	54	2	0	0	2.286	4.667	2.558	1.978	3.350	0.401	0.071	80	432	100	-23	-17	1.193	-16	-7	-14	-3	6560	3895	-0.630	-0.364	-50	0	0
2	7	13	"ctrl-buffer"	"ctrl-buffer"	7610	17850	100	90	110	109	99	98	98	105	45	42	5	3	0	50	53	13	24	53	53	63	33	52	2	0	0	2.667	100000.000	2.133	2.494	3.604	22.306	0.023	80	432	100	-11	12	1.415	-8	-3	12	0	8767	4277	0.111	-0.303	-50	0	0
2	8	13	"ctrl-buffer"	"ctrl-buffer"	7790	17850	100	101	115	79	68	98	98	103	32	31	17	7	0	50	61	40	65	47	47	51	21	41	15	8	0	1.000	1.214	2.233	1.888	4.082	3.421	0.279	80	442	100	6	31	0.000	3	3	17	14	9186	4843	0.375	0.476	-50	0	0
2	9	13	"ctrl-buffer"	"ctrl-buffer"	7970	17850	100	105	111	40	36	100	100	101	29	28	22	7	0	57	65	44	67	46	46	49	19	38	31	8	0	0.455	0.579	1.667	1.530	3.571	1.468	0.026	80	356	100	16	30	-1.138	5	11	11	19	8902	5220	0.345	0.842	-50	0	0
2	10	13	"ctrl-buffer"	"ctrl-buffer"	8140	17850	100	91	97	33	34	96	96	98	26	26	15	5	0	45	53	32	60	44	44	47	13	27	10	7	0	-5.000	0.111	3.775	3.086	3.075	2.569	0.094	80	427	100	-4	10	Error	-5	1	1	9	7758	4208	-0.038	0.462	-50	0	0
2	11	13	"ctrl-buffer"	"ctrl-buffer"	8320	17850	100	88	112	94	83	90	90	92	25	27	25	10	0	47	49	16	32	40	40	43	13	30	17	7	0	-0.286	2.444	3.000	3.586	3.448	11.383	0.139	80	432	100	5	31	Error	-2	7	22	9	8929	3890	0.800	0.462	-50	0	0
2	12	13	"ctrl-buffer"	"ctrl-buffer"	8500	17850	100	89	88	22	25	82	82	85	23	27	16	3	0	41	43	7	16	38	38	40	9	22	20	3	0	2.333	1.200	3.300	3.341	3.268	11.164	0.031	80	421	100	10	11	1.222	7	3	6	5	7035	3402	0.130	0.333	-50	0	0
2	13	13	"ctrl-buffer"	"ctrl-buffer"	8680	17850	100	89	95	31	32	101	101	108	43	39	6	2	0	44	49	15	30	42	42	46	14	30	17	10	0	-6.000	-0.857	3.000	2.308	4.801	4.936	0.322	80	416	100	-10	1	Error	-12	2	-6	7	7599	3929	-0.302	0.214	-50	0	0
2	14	13	"ctrl-buffer"	"ctrl-buffer"	8860	17850	100	110	139	155	111	102	102	111	43	38	22	11	0	53	61	39	63	43	43	46	14	30	38	21	0	0.800	2.056	2.036	2.129	3.654	4.331	0.675	80	408	100	18	55	-0.322	8	10	37	18	11109	4917	0.651	1.071	-50	0	0
2	15	13	"ctrl-buffer"	"ctrl-buffer"	9030	17850	100	88	94	30	31	96	96	107	184	171	0	0	0	46	48	13	27	41	41	43	28	65	6	1	0	-1.600	-0.286	2.054	1.925	3.630	17.760	0.021	80	408	100	-3	5	Error	-8	5	-2	7	7551	3840	-0.071	0.179	-50	0	0
2	16	13	"ctrl-buffer"	"ctrl-buffer"	9210	17850	100	94	98	37	37	93	93	96	29	30	16	6	0	43	46	10	21	40	40	41	7	17	27	15	0	0.333	0.833	3.250	3.770	3.530	11.970	0.093	80	416	100	4	11	-1.585	1	3	5	6	7864	3705	0.069	0.714	-50	0	0
2	17	13	"ctrl-buffer"	"ctrl-buffer"	9390	17860	100	68	69	17	24	88	88	89	28	31	1	0	0	41	42	7	16	39	39	41	9	21	8	2	0	-10.000	-6.333	5.786	5.314	3.708	207.593	0.000	80	464	100	-18	-16	Error	-20	2	-19	3	5501	3329	-0.714	0.111	-50	0	0
2	18	13	"ctrl-buffer"	"ctrl-buffer"	9570	17860	100	99	101	28	27	97	97	99	25	25	18	6	0	44	45	7	15	40	40	41	7	17	30	8	0	0.500	0.800	2.857	2.585	4.895	9.816	0.095	80	421	100	6	9	-1.000	2	4	4	5	8119	3596	0.080	0.571	-50	0	0
2	19	13	"ctrl-buffer"	"ctrl-buffer"	9750	17860	100	100	99	25	25	96	96	104	78	75	0	0	0	46	48	9	18	42	42	49	118	240	0	0	0	1.000	0.500	2.667	2.502	3.851	99.717	0.001	80	418	100	8	9	0.000	4	4	3	6	7945	3803	-0.064	-0.008	-50	0	0
2	20	13	"ctrl-buffer"	"ctrl-buffer"	9920	17860	100	93	99	29	29	100	100	109	82	75	1	0	0	45	46	9	19	44	44	54	120	222	0	0	0	-7.000	-0.500	3.889	3.439	4.129	3.822	0.100	80	408	100	-6	1	Error	-7	1	-1	2	7926	3689	-0.122	-0.067	-50	0	0
2	21	13	"ctrl-buffer"	"ctrl-buffer"	10100	17860	100	95	100	26	26	98	98	103	37	35	8	1	0	46	57	81	142	43	43	47	15	31	10	6	0	-1.000	0.143	2.455	2.228	3.601	0.106	0.015	80	420	100	0	16	Error	-3	3	2	14	7964	4534	-0.081	0.667	-50	0	0
2	22	13	"ctrl-buffer"	"ctrl-buffer"	10280	17860	100	98	105	36	34	99	99	103	32	31	16	5	0	48	49	7	14	41	41	42	8	19	41	8	0	-0.143	0.750	2.500	2.477	3.287	19.408	0.052	80	420	100	6	14	Error	-1	7	6	8	8390	3888	0.063	0.875	-50	0	0
2	23	13	"ctrl-buffer"	"ctrl-buffer"	10460	17860	100	93	98	32	32	100	100	105	46	43	7	1	0	46	48	9	18	41	41	42	10	23	22	6	0	-1.400	-0.286	2.259	2.607	2.955	15.348	0.050	80	432	100	-2	5	Error	-7	5	-2	7	7826	3807	-0.152	0.600	-50	0	0
2	24	13	"ctrl-buffer"	"ctrl-buffer"	10640	17860	100	95	101	31	30	102	102	108	47	43	8	1	0	49	51	18	35	41	41	44	13	29	21	6	0	-0.875	-0.100	1.656	2.146	3.853	5.370	0.429	80	452	100	1	9	Error	-7	8	-1	10	8046	4109	-0.149	0.538	-50	0	0
2	1	14	"malY"	"STM1464"	6550	18030	110	136	143	49	34	79	79	84	34	40	68	37	0	465	507	271	53	40	40	44	27	61	100	100	0	0.134	0.137	0.145	0.126	1.948	0.127	0.405	80	552	100	482	531	-2.898	57	425	64	467	11432	40591	1.735	17.148	0	0	0
2	2	14	""	"STM1865"	6710	18030	110	117	133	63	47	80	80	83	27	32	61	38	0	561	694	580	83	41	41	46	29	63	100	100	0	0.071	0.081	0.089	0.079	2.307	0.072	0.422	80	490	100	557	706	-3.813	37	520	53	653	10675	55491	1.852	22.345	0	0	0
2	3	14	"yheU"	"STM3463"	6900	18030	120	365	372	174	46	86	86	89	29	32	96	92	0	672	709	378	53	41	41	45	23	51	98	97	0	0.442	0.428	0.422	0.429	1.967	0.417	0.857	120	598	100	910	954	-1.177	279	631	286	668	44607	85045	9.759	28.870	0	0	0
2	4	14	""	"STM2507"	7070	18030	110	203	245	141	57	90	90	95	35	36	90	71	0	1148	1306	854	65	44	44	50	28	56	100	100	0	0.102	0.123	0.116	0.105	1.945	0.124	0.722	80	502	100	1217	1417	-3.288	113	1104	155	1262	19630	104513	4.286	44.857	0	0	0
2	5	14	"ilvY"	"STM3908"	7260	18030	110	998	984	241	24	90	90	93	24	25	100	100	0	6397	6437	1120	17	46	46	52	23	44	100	100	0	0.143	0.140	0.140	0.134	1.316	0.141	0.947	80	522	100	7259	7285	-2.806	908	6351	894	6391	78715	514936	37.125	277.609	0	0	0
2	6	14	""	"STM2906"	7430	18030	110	162	172	63	36	93	93	94	24	25	86	63	0	809	831	381	45	48	48	53	21	39	100	100	0	0.091	0.101	0.091	0.087	2.124	0.092	0.480	80	496	100	830	862	-3.463	69	761	79	783	13783	66461	3.250	37.048	0	0	0
2	7	14	"ssaR"	"STM1419"	7600	18030	110	226	306	198	64	97	97	103	44	42	90	61	0	2102	3591	2914	81	48	48	60	71	118	100	100	0	0.063	0.059	0.061	0.055	1.745	0.058	0.771	80	532	100	2183	3752	-3.993	129	2054	209	3543	24487	287254	4.614	49.732	0	0	0
2	8	14	"pykF"	"STM1378"	7800	18040	110	5815	11311	12376	109	98	98	106	57	53	100	100	0	837	1594	1793	112	45	45	54	66	122	97	90	0	7.218	7.239	7.201	7.256	1.856	7.910	0.790	80	545	100	6509	12762	2.852	5717	792	11213	1549	904880	127521	196.579	23.333	0	0	0
2	9	14	"gyrB"	"STM3835"	7970	18030	110	6880	10969	7933	72	100	100	113	139	123	100	100	0	3433	4804	3190	66	46	46	49	18	36	100	100	0	2.002	2.284	2.165	2.219	1.386	2.422	0.927	80	511	100	10167	15627	1.001	6780	3387	10869	4758	877497	384307	78.101	264.167	0	0	0
2	10	14	"serC"	"STM0977"	8150	18040	110	3907	5009	3431	68	95	95	98	30	30	100	100	0	3241	3774	2197	58	44	44	47	14	29	100	100	0	1.192	1.317	1.239	1.269	1.670	1.435	0.776	80	523	100	7009	8644	0.254	3812	3197	4914	3730	400687	301936	163.700	266.214	0	0	0
2	11	14	"cbiA"	"STM2035"	8320	18030	110	133	240	212	88	91	91	93	25	26	58	48	0	1082	2582	2645	102	41	41	46	33	71	100	100	0	0.040	0.059	0.046	0.042	3.098	0.056	0.580	80	511	100	1083	2690	-4.631	42	1041	149	2541	19202	206575	5.880	76.848	0	0	0
2	12	14	"hin"	"STM2772"	8500	18030	100	113	142	94	66	84	84	88	27	30	50	33	0	768	1331	1387	104	40	40	45	36	80	98	95	0	0.040	0.045	0.047	0.048	1.954	0.052	0.697	80	460	100	757	1349	-4.650	29	728	58	1291	11383	106474	2.000	35.722	0	0	0
2	13	14	"yfiA"	"STM2665"	8690	18040	120	576	848	1057	124	82	82	87	30	34	97	95	0	1025	1604	2116	131	40	40	41	11	26	100	98	0	0.502	0.490	0.503	0.500	1.626	0.485	0.936	120	615	100	1479	2330	-0.996	494	985	766	1564	101729	192512	25.367	142.091	0	0	0
2	14	14	""	"STM0382"	8860	18030	110	1519	1495	249	16	87	87	95	75	78	100	100	0	11415	11365	1257	11	40	40	73	302	413	100	100	0	0.126	0.124	0.127	0.122	1.240	0.123	0.959	80	490	100	12807	12733	-2.990	1432	11375	1408	11325	119561	909178	18.667	37.391	0	0	0
2	15	14	"ybbP"	"STM0508"	9030	18020	90	1522	1498	538	35	88	88	102	108	105	98	96	0	9068	9294	2498	26	40	40	116	536	462	100	100	0	0.159	0.152	0.160	0.144	1.450	0.156	0.934	52	363	100	10462	10664	-2.654	1434	9028	1410	9254	77896	483295	12.926	17.123	0	0	0
2	16	14	"fepE"	"STM0589"	9220	18040	120	573	1343	1399	104	88	88	93	53	56	82	72	0	1434	3471	3901	112	41	41	69	331	479	70	62	0	0.348	0.366	0.384	0.402	2.424	0.344	0.883	120	692	100	1878	4685	-1.522	485	1393	1255	3430	161142	416470	23.585	10.278	0	0	0
2	17	14	"trpL"	"STM1722"	9400	18060	40	256	260	91	35	93	93	96	21	21	100	91	0	686	776	615	79	69	69	82	38	46	100	100	0	0.264	0.236	0.267	0.283	1.823	0.154	0.615	12	68	100	780	874	-1.920	163	617	167	707	3123	9308	7.810	18.263	0	0	0
2	18	14	"ivbL"	"STM3797"	9570	18040	110	147	150	33	22	92	92	96	26	27	83	51	0	311	298	73	24	41	41	44	16	36	100	100	0	0.204	0.226	0.201	0.208	1.877	0.194	0.395	80	552	100	325	315	-2.295	55	270	58	257	11989	23848	2.077	15.875	0	0	0
2	19	14	"murI"	"STM4131"	9740	18040	80	547	781	771	98	95	95	101	48	47	73	69	0	682	888	887	99	43	43	46	42	91	82	73	0	0.707	0.812	0.861	0.797	2.329	0.827	0.754	52	314	100	1091	1531	-0.499	452	639	686	845	40622	46192	14.167	20.048	0	0	0
2	20	14	"EMPTY"	"EMPTY"	9920	18040	100	92	97	23	23	103	103	105	29	27	7	1	0	42	43	7	16	44	44	46	12	26	7	1	0	5.500	6.000	3.986	3.502	3.741	21.695	0.011	80	474	100	-13	-7	2.459	-11	-2	-6	-1	7741	3455	-0.276	-0.250	-75	0	0
2	21	14	"EMPTY"	"EMPTY"	10100	18040	100	99	103	26	25	101	101	103	27	26	13	5	0	41	42	7	16	42	42	44	14	31	1	1	0	2.000	100000.000	3.000	3.546	3.697	60.435	0.002	80	464	100	-3	2	1.000	-2	-1	2	0	8201	3356	0.000	-0.143	-75	0	0
2	22	14	"EMPTY"	"EMPTY"	10280	18040	100	96	97	20	20	97	97	98	28	28	7	0	0	42	41	5	12	40	40	41	7	17	13	1	0	-0.500	0.000	3.958	3.004	3.752	20.578	0.042	80	464	100	1	1	Error	-1	2	0	1	7771	3313	-0.036	0.000	-75	0	0
2	23	14	"EMPTY"	"EMPTY"	10460	18040	100	94	98	25	25	98	98	100	24	24	17	3	0	41	42	6	14	41	41	41	6	14	15	5	0	100000.000	0.000	4.125	3.878	3.226	220.490	0.000	80	464	100	-4	1	16.610	-4	0	0	1	7855	3354	-0.083	0.167	-75	0	0
2	24	14	"EMPTY"	"EMPTY"	10640	18040	100	97	100	24	24	90	90	92	25	27	27	6	0	42	42	5	11	40	40	41	6	14	13	2	0	3.500	5.000	3.650	3.876	3.334	0.016	0.004	80	496	100	9	12	1.807	7	2	10	2	7963	3353	0.320	0.167	-75	0	0
3	1	1	"yjiW"	"STM4523"	11030	15780	130	321	364	193	53	118	118	120	33	27	92	79	0	1359	1714	1452	84	43	43	44	16	36	100	100	0	0.154	0.147	0.150	0.156	1.789	0.130	0.850	120	688	100	1519	1917	-2.697	203	1316	246	1671	43663	205700	7.394	104.375	0	0	0
3	2	1	"yjjW"	"STM4565"	11210	15770	130	474	454	106	23	120	120	122	30	24	99	97	0	6268	5923	1568	26	43	43	45	10	22	100	100	0	0.057	0.057	0.056	0.056	1.347	0.057	0.907	120	600	100	6579	6214	-4.136	354	6225	334	5880	54473	710812	11.067	587.800	0	0	0
3	3	1	"yibL"	"STM3689"	11400	15780	130	1233	1380	637	46	115	115	118	36	30	100	100	0	2728	3142	1532	48	44	44	49	28	57	100	100	0	0.417	0.408	0.404	0.408	1.247	0.401	0.936	120	610	100	3802	4363	-1.263	1118	2684	1265	3098	165625	377026	35.056	110.464	0	0	0
3	4	1	"fba"	"STM3068"	11580	15770	130	39750	39189	6990	17	123	123	137	60	43	100	100	0	12836	12530	1897	15	49	49	55	23	41	100	100	0	3.099	3.130	3.174	3.083	1.231	3.209	0.977	120	576	100	52414	51547	1.632	39627	12787	39066	12481	4702634	1503633	650.867	542.391	0	0	0
3	5	1	"yhaH"	"STM3234"	11750	15780	130	2516	2628	1285	48	136	136	153	83	54	100	100	0	2727	2857	1222	42	53	53	57	19	33	100	100	0	0.890	0.889	0.873	0.884	1.238	0.918	0.926	120	528	100	5054	5296	-0.168	2380	2674	2492	2804	315381	342860	29.819	147.368	0	0	0
3	6	1	"rpoD"	"STM3211"	11930	15770	130	49001	50118	8350	16	144	144	216	230	106	100	100	0	11523	11833	1695	14	54	54	84	216	257	100	100	0	4.260	4.243	4.301	4.206	1.192	4.317	0.977	120	619	100	60326	61753	2.091	48857	11469	49974	11779	6014193	1419996	216.965	54.394	0	0	0
3	7	1	""	"STM2551"	12120	15770	130	1223	1385	886	63	141	141	198	166	83	95	80	0	6622	7659	5102	66	74	74	94	60	63	100	100	0	0.165	0.164	0.165	0.157	1.461	0.162	0.916	120	591	100	7630	8829	-2.597	1082	6548	1244	7585	166179	919036	7.151	126.083	0	0	0
3	8	1	"gltI"	"STM0665"	12290	15780	120	1427	1382	630	45	134	134	143	65	45	100	97	0	9819	9727	4813	49	118	118	144	95	65	100	100	0	0.133	0.130	0.131	0.131	1.220	0.129	0.956	120	465	100	10994	10857	-2.907	1293	9701	1248	9609	165804	1167221	19.062	100.874	0	0	0
3	9	1	"nagC"	"STM0682"	12450	15780	110	4768	4768	1301	27	124	124	161	252	156	98	98	0	8334	8361	2202	26	103	103	209	577	276	98	98	0	0.564	0.562	0.558	0.559	1.137	0.569	0.974	80	441	100	12875	12902	-0.826	4644	8231	4644	8258	381451	668892	18.282	14.128	0	0	0
3	10	1	"glnS"	"STM0686"	12650	15780	130	26884	27532	3995	14	131	131	164	223	135	100	100	0	14569	14916	1767	11	86	86	165	489	296	100	100	0	1.847	1.848	1.850	1.841	1.093	1.879	0.979	120	617	100	41236	42231	0.885	26753	14483	27401	14830	3303804	1789867	122.726	30.166	0	0	0
3	11	1	"sipD"	"STM2883"	12830	15780	130	1676	1700	252	14	129	129	139	73	52	100	100	0	12266	12668	1564	12	84	84	114	86	75	100	100	0	0.127	0.125	0.126	0.124	1.138	0.124	0.963	120	548	100	13729	14155	-2.977	1547	12182	1571	12584	204001	1520197	21.384	145.977	0	0	0
3	12	1	"eutC"	"STM2457"	13000	15780	120	452	439	135	30	116	116	120	33	27	99	99	0	8786	8220	3453	42	51	51	75	76	101	100	100	0	0.038	0.040	0.039	0.039	1.382	0.038	0.902	120	483	100	9071	8492	-4.700	336	8735	323	8169	52662	986371	9.667	107.171	0	0	0
3	13	1	"udp"	"STM3968"	13180	15790	130	11260	11573	2329	20	112	112	119	51	42	100	100	0	10775	11144	1906	17	44	44	48	16	33	100	100	0	1.039	1.033	1.036	1.026	1.128	1.037	0.965	120	518	100	21879	22561	0.055	11148	10731	11461	11100	1388759	1337266	224.588	693.500	0	0	0
3	14	1	"metR"	"STM3964"	13360	15780	140	9827	9802	3878	39	121	121	130	78	60	99	98	0	12480	11745	3361	28	45	45	51	28	54	100	100	0	0.781	0.827	0.813	0.757	1.487	0.867	0.945	156	607	100	22141	21381	-0.357	9706	12435	9681	11700	1529056	1832240	124.000	417.643	0	0	0
3	15	1	"rthB"	"STM3960"	13520	15790	130	4848	4209	2271	53	118	118	139	146	105	94	91	0	8105	7090	3923	55	48	48	90	305	338	97	88	0	0.587	0.581	0.566	0.567	1.482	0.553	0.928	120	485	100	12787	11133	-0.768	4730	8057	4091	7042	505064	850834	27.877	22.951	0	0	0
3	16	1	"yigI"	"STM3956"	13710	15790	140	9315	9217	2973	32	119	119	137	123	89	100	99	0	9155	8855	2243	25	47	47	85	280	329	98	98	0	1.010	1.033	1.032	1.027	1.298	1.064	0.949	156	582	100	18304	17906	0.014	9196	9108	9098	8808	1437924	1381388	73.821	31.321	0	0	0
3	17	1	"corA"	"STM3952"	13890	15780	140	11827	11988	3535	29	120	120	127	43	33	100	100	0	9764	10118	2975	29	44	44	53	33	62	100	100	0	1.204	1.178	1.193	1.182	1.329	1.181	0.973	156	587	100	21427	21942	0.268	11707	9720	11868	10074	1870177	1578415	275.837	305.000	0	0	0
3	18	1	"yigA"	"STM3948"	14070	15780	140	12206	12224	3004	24	122	122	136	79	58	100	100	0	9928	9838	2117	21	43	43	48	27	56	100	100	0	1.222	1.236	1.244	1.225	1.224	1.251	0.975	156	576	100	21969	21897	0.290	12084	9885	12102	9795	1907021	1534704	153.013	362.593	0	0	0
3	19	1	"priB"	"STM4392"	14250	15790	140	8932	14032	13469	95	119	119	133	81	60	100	100	0	332	496	421	84	44	44	47	19	40	99	98	0	30.601	30.781	29.853	29.537	1.523	33.262	0.902	156	522	100	9101	14365	4.935	8813	288	13913	452	2188997	77363	171.593	23.632	0	0	0
3	20	1	"ytfJ"	"STM4405"	14420	15780	130	1240	1228	284	23	118	118	128	72	56	100	100	0	6308	6128	1481	24	45	45	50	20	40	100	100	0	0.179	0.182	0.179	0.183	1.189	0.178	0.949	120	517	100	7385	7193	-2.481	1122	6263	1110	6083	147311	735307	15.278	303.900	0	0	0
3	21	1	"mpl"	"STM4416"	14600	15780	130	15208	15791	2541	16	121	121	130	65	50	100	100	0	14450	15133	2573	17	47	47	54	23	42	100	100	0	1.047	1.039	1.043	1.040	1.066	1.024	0.979	120	578	100	29490	30756	0.067	15087	14403	15670	15086	1894949	1816015	240.938	655.609	0	0	0
3	22	1	""	"STM4420"	14780	15780	130	2909	2991	625	20	118	118	122	34	27	100	100	0	12440	12470	1520	12	49	49	56	27	48	100	100	0	0.225	0.231	0.226	0.229	1.149	0.230	0.950	120	548	100	15182	15294	-2.150	2791	12391	2873	12421	358949	1496351	84.382	459.778	0	0	0
3	23	1	""	"STM4424"	14960	15790	140	298	301	58	19	117	117	119	29	24	99	99	0	8611	8767	2134	24	45	45	52	31	59	100	100	0	0.021	0.021	0.021	0.021	1.415	0.020	0.802	156	622	100	8747	8906	-5.565	181	8566	184	8722	46913	1367716	6.276	281.129	0	0	0
3	24	1	""	"STM4428"	15130	15780	130	908	969	449	46	116	116	127	169	133	99	85	0	9060	10023	5284	52	44	44	81	645	796	100	100	0	0.088	0.085	0.088	0.086	1.277	0.082	0.945	120	736	100	9808	10832	-3.509	792	9016	853	9979	116307	1202724	4.982	15.414	0	0	0
3	1	2	"clpX"	"STM0449"	11040	15960	140	7102	13565	17457	128	107	107	109	32	29	99	99	6	1012	2017	2909	144	41	41	44	15	34	96	96	0	7.204	6.811	7.701	7.910	1.880	6.683	0.854	156	674	100	7966	15434	2.849	6995	971	13458	1976	2116170	314591	420.500	131.533	0	0	0
3	2	2	"ptrB"	"STM1879"	11230	15950	130	423	945	1471	155	96	96	103	39	37	88	80	0	1366	2651	3953	149	41	41	48	48	100	94	91	0	0.247	0.325	0.287	0.284	1.942	0.330	0.792	120	478	100	1652	3459	-2.019	327	1325	849	2610	113353	318178	21.590	54.229	0	0	0
3	3	2	"yihV"	"STM4024"	11380	15960	100	101	294	598	203	88	88	94	29	30	36	28	0	85	2652	6395	241	40	40	44	31	70	55	46	0	0.289	0.079	0.109	0.166	5.364	0.085	0.872	80	346	100	58	2818	-1.791	13	45	206	2612	23502	212190	6.897	84.129	0	0	0
3	4	2	"thiG"	"STM4160"	11590	15950	120	231	281	170	60	96	96	111	57	51	78	59	0	1814	2659	2909	109	40	40	47	31	65	100	100	0	0.076	0.071	0.075	0.072	2.041	0.050	0.607	120	479	100	1909	2804	-3.716	135	1774	185	2619	33692	319096	2.982	84.258	0	0	0
3	5	2	"thiC"	"STM4164"	11760	15950	120	288	321	153	47	110	110	132	179	135	46	12	0	2302	2663	1767	66	43	43	55	108	196	100	100	0	0.079	0.081	0.076	0.079	1.637	0.073	0.734	120	407	100	2437	2831	-3.666	178	2259	211	2620	38500	319593	1.056	24.148	0	0	0
3	6	2	"yjaG"	"STM4169"	11930	15930	90	861	2012	2997	148	96	96	137	273	199	76	59	0	1164	2590	4093	158	42	42	83	314	378	76	69	0	0.682	0.752	0.709	0.683	2.038	0.724	0.902	52	328	100	1887	4464	-0.553	765	1122	1916	2548	104633	134685	6.868	7.984	0	0	0
3	7	2	""	"STM2701"	12130	15950	130	154	261	225	86	113	113	140	175	125	31	18	0	1282	4464	6091	136	50	50	89	241	270	58	55	0	0.033	0.034	0.052	0.095	6.640	0.033	0.628	120	504	100	1273	4562	-4.909	41	1232	148	4414	31327	535725	0.691	18.154	0	0	0
3	8	2	"stfE"	"STM0198"	12300	15950	120	162	262	229	87	128	128	139	65	46	42	35	0	1430	4099	5122	124	70	70	107	95	88	76	71	0	0.025	0.033	0.042	0.064	5.626	0.034	0.607	120	378	100	1394	4163	-5.322	34	1360	134	4029	31459	491837	1.892	42.021	0	0	0
3	9	2	"eutQ"	"STM2468"	12470	15950	130	153	181	111	61	118	118	140	131	93	24	4	0	1367	2388	2873	120	61	61	121	211	174	75	61	0	0.027	0.027	0.039	0.049	4.949	0.030	0.275	120	433	100	1341	2390	-5.222	35	1306	63	2327	21756	286584	0.313	10.744	0	0	0
3	10	2	"eutN"	"STM2464"	12650	15950	120	164	195	97	49	119	119	129	145	112	25	3	0	820	1766	2122	120	54	54	76	85	111	68	64	0	0.059	0.044	0.067	0.123	6.978	0.038	0.119	120	419	100	811	1788	-4.089	45	766	76	1712	23361	211910	0.455	19.882	0	0	0
3	11	2	"prpB"	"STM0368"	12840	15960	130	173	237	162	68	120	120	131	145	110	33	14	0	1018	3062	4064	132	51	51	72	87	120	65	61	0	0.055	0.039	0.051	0.101	7.286	0.035	0.317	120	403	100	1020	3128	-4.189	53	967	117	3011	28381	367479	0.731	34.368	0	0	0
3	12	2	"tus"	"STM1470"	13010	15960	140	361	694	791	113	120	120	122	33	27	71	66	0	915	2648	3489	131	52	52	68	52	76	80	73	0	0.279	0.221	0.274	0.288	3.580	0.204	0.797	156	377	100	1104	3170	-1.840	241	863	574	2596	108300	413099	17.333	49.615	0	0	0
3	13	2	"ogt"	"STM1659"	13200	15960	130	546	838	767	91	126	126	135	54	40	99	95	0	1796	3516	4011	114	47	47	56	30	53	100	100	0	0.240	0.205	0.226	0.217	1.667	0.183	0.829	120	388	100	2169	4181	-2.058	420	1749	712	3469	100532	421945	13.019	115.333	0	0	0
3	14	2	"rpmF"	"STM1191"	13370	15960	130	3953	6256	7101	113	133	133	156	122	78	100	100	0	100	132	101	76	46	46	53	25	47	79	54	0	70.741	71.198	75.143	76.911	1.744	80.619	0.790	120	381	100	3874	6209	6.144	3820	54	6123	86	750695	15831	50.000	3.160	0	0	0
3	15	2	"fabG"	"STM1195"	13550	15960	130	7228	13684	16145	117	134	134	173	180	104	99	94	3	565	943	1172	124	53	53	89	228	256	66	52	0	13.855	15.225	15.536	15.068	1.694	15.568	0.819	120	376	100	7606	14440	3.792	7094	512	13550	890	1642114	113147	75.061	3.746	0	0	0
3	16	2	"phsA"	"STM2065"	13720	15960	130	272	364	422	115	135	135	151	91	60	62	35	0	5024	6190	4015	64	60	60	85	82	96	100	100	0	0.028	0.037	0.025	0.026	2.147	0.031	0.212	120	359	100	5101	6359	-5.179	137	4964	229	6130	43651	742772	2.341	74.451	0	0	0
3	17	2	"dacD"	"STM2062"	13900	15970	140	2747	2988	1442	48	127	127	135	40	29	100	100	0	5904	6387	2990	46	53	53	73	55	75	99	99	0	0.448	0.452	0.447	0.460	1.455	0.448	0.928	156	390	100	8471	9195	-1.159	2620	5851	2861	6334	466147	996377	71.325	114.800	0	0	0
3	18	2	"pefD"	"PSLT016"	14090	15960	130	195	285	284	99	122	122	132	63	47	53	30	0	1977	4499	7230	160	47	47	57	40	70	100	100	0	0.038	0.037	0.037	0.035	2.356	0.036	0.746	120	361	100	2003	4615	-4.725	73	1930	163	4452	34176	539854	2.429	111.050	0	0	0
3	19	2	"ybjG"	"STM0865"	14260	15960	140	228	1952	3331	170	121	121	132	64	48	56	48	0	128	1719	2923	170	46	46	54	36	66	57	51	0	1.305	1.094	1.165	1.225	3.335	1.137	0.891	156	331	100	189	3504	0.384	107	82	1831	1673	304556	268115	28.438	46.250	0	0	0
3	20	2	"thiM"	"STM2147"	14430	15960	130	195	234	140	59	128	128	133	42	31	55	42	0	266	617	912	147	48	48	54	26	48	73	64	0	0.307	0.186	0.293	0.300	3.530	0.125	0.643	120	363	100	285	675	-1.702	67	218	106	569	28060	74020	2.405	21.654	0	0	0
3	21	2	"thiI"	"STM0425"	14600	15960	120	649	4593	6685	145	128	128	135	47	34	67	64	0	308	2810	3851	137	48	48	53	19	35	73	66	0	2.004	1.617	1.595	1.716	2.931	1.767	0.877	120	400	100	781	7227	1.003	521	260	4465	2762	551160	337198	94.851	145.105	0	0	0
3	22	2	"hilD"	"STM2875"	14790	15970	140	341	584	507	86	123	123	128	38	29	84	75	0	927	1950	2136	109	48	48	56	30	53	98	93	0	0.248	0.242	0.260	0.251	2.067	0.227	0.885	156	378	100	1097	2363	-2.012	218	879	461	1902	91042	304273	12.000	63.133	0	0	0
3	23	2	"prgK"	"STM2871"	14950	15960	120	162	624	1022	163	121	121	136	208	152	35	27	0	129	997	1972	197	48	48	83	474	571	35	27	0	0.506	0.530	0.667	0.828	3.217	0.502	0.891	120	408	100	122	1452	-0.982	41	81	503	949	74848	119692	2.346	1.928	0	0	0
3	24	2	"nhoA"	"STM1582"	15170	15980	90	486	625	630	100	116	116	139	237	170	63	40	0	991	2006	2394	119	45	45	117	909	776	53	38	0	0.391	0.260	0.308	0.406	3.251	0.258	0.803	52	370	100	1316	2470	-1.354	370	946	509	1961	32484	104299	2.051	2.078	0	0	0
3	1	3	"hsdS"	"STM4524"	11050	16130	120	1755	2695	2635	97	99	99	103	37	35	100	99	0	2837	4409	4282	97	41	41	45	17	37	100	100	0	0.592	0.594	0.593	0.593	1.867	0.585	0.881	120	554	100	4452	6964	-0.756	1656	2796	2596	4368	323416	529124	70.054	256.706	0	0	0
3	2	3	"hisF"	"STM2077"	11250	16140	80	445	1469	2633	179	89	89	98	42	42	82	76	0	371	1431	2541	177	43	43	92	392	426	46	32	0	1.085	0.994	0.959	0.872	2.764	0.966	0.878	52	300	100	684	2768	0.118	356	328	1380	1388	76370	74437	32.643	3.416	0	0	0
3	3	3	"trmD"	"STM2674"	11410	16130	120	223	1076	3743	347	86	86	94	46	48	60	53	0	51	80	98	122	40	40	84	528	628	1	0	0	12.455	24.750	13.452	9.870	4.473	52.622	0.414	120	588	100	148	1030	3.639	137	11	990	40	129116	9570	21.348	-0.008	0	0	0
3	4	3	"fruF"	"STM2206"	11620	16130	100	181	701	1080	154	95	95	99	47	47	57	47	0	314	1762	2619	148	39	39	50	92	184	55	52	0	0.313	0.352	0.469	0.543	4.715	0.305	0.503	80	358	100	361	2329	-1.677	86	275	606	1723	56090	140970	12.809	18.609	0	0	0
3	5	3	"asrB"	"STM2549"	11770	16130	120	174	266	239	89	101	101	103	28	27	67	55	0	1127	3089	3714	120	41	41	43	10	23	97	91	0	0.067	0.054	0.062	0.080	4.075	0.049	0.639	120	407	100	1159	3213	-3.895	73	1086	165	3048	31896	370688	5.821	304.600	0	0	0
3	6	3	"sifA"	"STM1224"	11950	16130	130	284	676	773	114	107	107	116	154	132	51	41	0	1156	3371	4378	129	45	45	56	98	175	69	65	0	0.159	0.171	0.190	0.216	3.166	0.166	0.875	120	523	100	1288	3895	-2.650	177	1111	569	3326	81149	404482	3.636	33.827	0	0	0
3	7	3	"cbiM"	"STM2023"	12130	16140	130	220	275	174	63	116	116	121	34	28	78	60	0	1896	2920	3036	103	54	54	82	77	93	100	99	0	0.056	0.055	0.057	0.056	2.056	0.053	0.798	120	436	100	1946	3025	-4.147	104	1842	159	2866	32947	350446	4.529	36.857	0	0	0
3	8	3	"cbiP"	"STM2019"	12300	16140	130	232	444	452	101	118	118	122	32	26	70	59	0	1012	2558	3505	137	54	54	85	79	92	77	72	0	0.119	0.130	0.127	0.169	3.133	0.114	0.819	120	418	100	1072	2830	-3.071	114	958	326	2504	53331	306981	10.063	31.304	0	0	0
3	9	3	"samB"	"PSLT054"	12480	16140	140	117	311	475	152	112	112	113	31	27	44	38	0	236	1301	2495	191	48	48	61	39	63	65	58	0	0.027	0.159	0.286	0.436	7.065	0.166	0.773	156	481	100	193	1452	-5.233	5	188	199	1253	48561	202975	6.387	31.795	0	0	0
3	10	3	"uhpT"	"STM3787"	12660	16130	130	167	254	202	79	109	109	111	37	33	57	46	0	912	3182	4205	132	45	45	56	32	57	94	85	0	0.067	0.046	0.054	0.063	3.308	0.044	0.810	120	463	100	925	3282	-3.902	58	867	145	3137	30522	381887	3.865	97.688	0	0	0
3	11	3	"trpA"	"STM1727"	12840	16140	120	216	477	542	113	107	107	110	33	30	63	56	0	585	1983	3050	153	46	46	66	61	92	62	60	0	0.202	0.191	0.233	0.381	3.982	0.167	0.823	120	404	100	648	2307	-2.306	109	539	370	1937	57220	237931	11.121	31.426	0	0	0
3	12	3	"rhaT"	"STM4050"	13030	16130	140	255	318	224	70	119	119	141	171	121	45	16	0	2536	4430	5107	115	51	51	108	263	243	84	74	0	0.055	0.045	0.055	0.060	2.908	0.033	0.598	156	388	100	2621	4578	-4.192	136	2485	199	4379	49667	691004	1.035	16.433	0	0	0
3	13	3	"glnQ"	"STM0828"	13190	16150	130	369	658	807	122	127	127	142	121	85	75	49	0	1613	2650	3636	137	47	47	72	169	234	99	91	0	0.155	0.204	0.170	0.152	2.677	0.193	0.789	120	383	100	1808	3134	-2.694	242	1566	531	2603	78970	318046	4.264	15.254	0	0	0
3	14	3	""	"STM4158"	13380	16140	130	194	210	84	40	123	123	144	100	69	33	9	0	540	654	688	105	47	47	59	58	98	95	91	0	0.144	0.143	0.146	0.153	2.439	0.104	0.408	120	432	100	564	694	-2.796	71	493	87	607	25204	78536	0.660	10.259	0	0	0
3	15	3	""	"STM1260"	13540	16140	130	220	358	369	103	130	130	162	125	77	41	30	0	1122	2616	3490	133	54	54	79	78	98	90	82	0	0.084	0.089	0.091	0.076	2.950	0.090	0.660	120	429	100	1158	2790	-3.569	90	1068	228	2562	42922	313914	1.568	32.526	0	0	0
3	16	3	""	"PSLT026"	13730	16140	130	515	809	869	107	137	137	163	108	66	85	70	0	2247	3963	5133	129	66	66	91	72	79	99	97	0	0.173	0.172	0.170	0.166	2.039	0.158	0.845	120	401	100	2559	4569	-2.529	378	2181	672	3897	97064	475570	5.981	53.778	0	0	0
3	17	3	""	"STM4457"	13900	16140	130	656	1133	1467	129	134	134	149	69	46	93	87	0	973	1795	2579	143	57	57	77	54	70	100	99	0	0.570	0.575	0.571	0.536	1.837	0.527	0.808	120	405	100	1438	2737	-0.811	522	916	999	1738	135901	215423	14.261	31.815	0	0	0
3	18	3	"metJ"	"STM4099"	14090	16140	130	1346	2617	4501	171	126	126	135	53	39	97	94	0	697	1371	2362	172	49	49	70	69	98	92	89	0	1.883	1.884	1.978	1.802	1.840	2.063	0.756	120	414	100	1868	3813	0.913	1220	648	2491	1322	314088	164521	46.830	18.855	0	0	0
3	19	3	""	"Not LT2a84"	14270	16140	130	144	185	132	71	121	121	125	31	24	42	24	0	1314	2333	3075	131	49	49	77	87	112	99	97	0	0.018	0.028	0.030	0.026	2.809	0.033	0.605	120	380	100	1288	2348	-5.781	23	1265	64	2284	22140	279992	1.935	25.931	0	0	0
3	20	3	"traW"	"PSLT091"	14440	16140	130	212	273	191	69	127	127	129	32	24	70	59	0	2613	4534	5076	111	54	54	81	78	96	99	96	0	0.033	0.033	0.036	0.036	2.249	0.031	0.717	120	409	100	2644	4626	-4.912	85	2559	146	4480	32806	544022	4.500	57.090	0	0	0
3	21	3	"traN"	"PSLT095"	14620	16140	130	426	521	364	69	124	124	129	38	29	95	89	0	6204	8063	7298	90	53	53	81	79	97	100	100	0	0.049	0.050	0.053	0.049	1.856	0.048	0.766	120	382	100	6453	8407	-4.348	302	6151	397	8010	62513	967602	10.316	101.038	0	0	0
3	22	3	"trbB"	"PSLT099"	14790	16150	140	222	295	302	102	119	119	122	37	30	80	62	0	2510	4161	6694	160	50	50	70	64	91	98	97	0	0.042	0.043	0.044	0.041	2.186	0.041	0.835	156	373	100	2563	4287	-4.578	103	2460	176	4111	46005	649146	4.676	63.922	0	0	0
3	23	3	"traD"	"PSLT104"	14970	16140	130	612	851	902	105	114	114	126	197	156	82	55	0	7114	10021	11003	109	47	47	77	448	581	100	99	0	0.070	0.074	0.069	0.067	1.565	0.074	0.856	120	456	100	7565	10711	-3.827	498	7067	737	9974	102091	1202543	3.680	22.196	0	0	0
3	24	3	""	"PSLT109"	15150	16140	120	387	500	363	72	108	108	112	41	36	86	80	0	1785	2549	2261	88	45	45	48	27	56	96	95	0	0.160	0.157	0.159	0.154	1.663	0.149	0.853	120	564	100	2019	2896	-2.641	279	1740	392	2504	60046	305892	9.463	92.630	0	0	0
3	1	4	""	"STM2732"	11050	16310	130	110	126	67	53	86	86	105	313	298	0	0	0	162	607	1118	184	40	40	74	401	541	30	15	0	0.197	0.071	0.149	0.168	4.924	0.294	0.150	120	717	100	146	607	-2.346	24	122	40	567	15117	72885	0.067	1.329	0	0	0
3	2	4	""	"STM2710"	11240	16310	40	108	112	26	23	87	87	105	47	44	25	0	0	57	83	45	54	136	136	949	1852	195	0	0	0	-0.266	-0.472	6.500	3.228	5.831	0.032	0.520	12	68	100	-58	-28	Error	21	-79	25	-53	1339	999	0.149	-0.468	-100	0	0
3	3	4	""	"STM1614"	11410	16340	80	123	168	117	69	93	93	99	38	38	44	36	0	1879	2736	3277	119	47	47	172	984	572	59	48	0	0.016	0.028	0.033	0.033	4.484	0.030	0.679	52	280	100	1862	2764	-5.932	30	1832	75	2689	8755	142257	1.816	2.606	0	0	0
3	4	4	"tehB"	"STM1608"	11590	16310	120	840	1346	1381	102	100	100	106	49	46	99	95	0	1069	1681	1837	109	45	45	124	757	610	61	35	0	0.723	0.762	0.645	0.760	2.123	0.634	0.568	120	480	100	1764	2882	-0.469	740	1024	1246	1636	161562	201726	25.306	2.057	0	0	0
3	5	4	"tpx"	"STM1682"	11760	16310	120	5284	9733	13474	138	111	111	116	33	28	100	99	2	333	570	802	140	47	47	50	18	36	95	92	0	18.087	18.398	18.607	18.382	2.187	19.591	0.766	120	445	100	5459	10145	4.177	5173	286	9622	523	1167955	68457	291.424	28.889	0	0	0
3	6	4	""	"STM1677"	11950	16310	120	579	1008	1920	190	112	112	116	31	26	97	94	0	5258	6115	4288	70	48	48	56	30	53	100	99	0	0.090	0.148	0.088	0.094	2.238	0.207	0.398	120	445	100	5677	6963	-3.480	467	5210	896	6067	120975	733791	28.774	201.967	0	0	0
3	7	4	"uppS"	"STM0221"	12120	16310	130	3032	3548	3345	94	117	117	122	39	31	99	99	0	1357	1744	1615	92	55	55	74	58	78	99	98	0	2.239	2.031	2.073	1.975	2.250	2.386	0.643	120	430	100	4217	5120	1.163	2915	1302	3431	1689	425804	209230	87.846	28.793	0	0	0
3	8	4	"yaeD"	"STM0248"	12310	16320	130	3353	3704	2445	66	112	112	115	44	38	100	100	0	3259	3746	2688	71	51	51	71	63	88	99	98	0	1.010	0.972	1.003	0.994	1.491	0.881	0.748	120	433	100	6449	7287	0.015	3241	3208	3592	3695	444463	449478	81.568	58.333	0	0	0
3	9	4	"rof"	"STM0237"	12470	16310	100	67	73	25	34	101	101	102	36	35	1	0	0	42	45	13	28	44	44	53	37	69	2	0	0	17.000	-28.000	6.725	5.626	2.818	1.182	0.081	80	371	100	-36	-27	4.087	-34	-2	-28	1	5845	3616	-0.806	-0.216	-50	0	0
3	10	4	"yeeX"	"STM2059"	12680	16320	120	587	1734	2850	164	104	104	111	42	37	92	87	0	180	395	599	151	45	45	58	42	72	72	57	0	3.578	4.657	4.307	4.562	2.345	5.289	0.787	120	473	100	618	1980	1.839	483	135	1630	350	208068	47357	38.643	8.024	0	0	0
3	11	4	"sbcB"	"STM2067"	12850	16320	130	1228	1462	1500	102	117	117	152	198	130	87	80	0	1943	2618	2541	97	58	58	119	249	209	93	86	0	0.589	0.525	0.531	0.521	2.053	0.534	0.743	120	439	100	2996	3905	-0.763	1111	1885	1345	2560	175465	314120	6.616	10.036	0	0	0
3	12	4	"fixC"	"STM0077"	13030	16320	130	1805	1862	1349	72	125	125	170	239	140	83	72	0	7832	8808	4785	54	58	58	138	310	224	100	100	0	0.216	0.199	0.222	0.139	2.718	0.175	0.500	120	393	100	9454	10487	-2.210	1680	7774	1737	8750	223415	1056920	7.079	27.968	0	0	0
3	13	4	"yjbC"	"STM4193"	13200	16330	140	1500	2340	2460	105	124	124	143	140	97	98	98	0	2157	3448	3589	104	49	49	73	178	243	98	98	0	0.653	0.652	0.645	0.654	1.525	0.644	0.799	156	384	100	3484	5615	-0.615	1376	2108	2216	3399	365037	537843	15.693	18.961	0	0	0
3	14	4	"dinF"	"STM4238"	13370	16320	120	1656	2693	2892	107	118	118	132	79	59	100	100	0	4239	7405	8956	120	48	48	58	56	96	100	100	0	0.367	0.350	0.360	0.361	1.397	0.313	0.875	120	426	100	5729	9932	-1.446	1538	4191	2575	7357	323156	888608	32.418	131.196	0	0	0
3	15	4	""	"STM4267"	13570	16320	130	313	361	252	69	120	120	169	398	235	20	4	0	2478	2922	2748	94	50	50	68	70	102	95	90	0	0.079	0.084	0.086	0.085	1.665	0.071	0.625	120	440	100	2621	3113	-3.653	193	2428	241	2872	43329	350667	0.482	40.771	0	0	0
3	16	4	"malE"	"STM4229"	13730	16320	130	516	493	160	32	133	133	201	432	214	35	0	0	14565	13558	5761	42	58	58	85	78	91	100	100	0	0.026	0.027	0.026	0.026	1.512	0.024	0.721	120	382	100	14890	13860	-5.243	383	14507	360	13500	59137	1626963	0.676	172.731	0	0	0
3	17	4	"yfdZ"	"STM2402"	13900	16320	130	15984	15826	5407	34	142	142	173	113	65	100	100	0	10753	10899	3539	32	59	59	83	69	83	100	100	0	1.481	1.447	1.469	1.437	1.184	1.467	0.933	120	404	100	26536	26524	0.567	15842	10694	15684	10840	1899074	1307833	138.522	156.754	0	0	0
3	18	4	"yfcA"	"STM2382"	14090	16320	140	1050	1530	1572	102	135	135	149	71	47	94	93	0	2000	2818	3090	109	54	54	84	91	108	96	95	0	0.470	0.505	0.506	0.497	1.943	0.474	0.745	156	426	100	2861	4159	-1.089	915	1946	1395	2764	238751	439533	19.451	30.044	0	0	0
3	19	4	"ybdB"	"STM0599"	14260	16320	120	225	364	412	113	122	122	127	35	27	68	56	0	617	1447	2144	148	54	54	89	107	120	82	72	0	0.183	0.174	0.165	0.175	2.774	0.159	0.667	120	376	100	666	1635	-2.450	103	563	242	1393	43677	173593	6.771	12.692	0	0	0
3	20	4	"fsr"	"STM0493"	14440	16320	130	1465	2389	2502	104	121	121	123	33	26	100	100	0	4655	7819	8524	109	55	55	84	83	98	100	100	0	0.292	0.292	0.288	0.285	1.537	0.273	0.806	120	440	100	5944	10032	-1.775	1344	4600	2268	7764	286646	938336	68.667	93.193	0	0	0
3	21	4	"ybbB"	"STM0513"	14620	16320	130	1154	1864	2242	120	121	121	122	36	29	100	100	0	2610	4265	5238	122	55	55	82	77	93	100	100	0	0.404	0.414	0.403	0.397	1.605	0.399	0.833	120	406	100	3588	5953	-1.306	1033	2555	1743	4210	223726	511843	48.389	54.325	0	0	0
3	22	4	"lpxH"	"STM0535"	14790	16320	130	972	1433	1800	125	117	117	121	38	31	84	81	0	1462	1937	2626	135	51	51	68	56	82	90	85	0	0.606	0.698	0.691	0.611	1.845	0.666	0.861	120	404	100	2266	3202	-0.723	855	1411	1316	1886	172006	232415	34.526	33.375	0	0	0
3	23	4	""	"STM0563"	14970	16320	100	114	126	62	49	110	110	113	34	30	22	13	0	50	62	39	62	47	47	52	20	38	13	11	0	1.333	1.067	4.067	4.303	3.189	0.439	0.765	80	388	100	7	31	0.415	4	3	16	15	10095	4955	0.382	0.500	-50	0	0
3	24	4	"fepD"	"STM0592"	15160	16330	130	1030	1650	1796	108	103	103	106	32	30	100	100	0	2475	4660	5613	120	44	44	47	13	27	100	100	0	0.381	0.335	0.367	0.347	1.550	0.304	0.848	120	637	100	3358	6163	-1.391	927	2431	1547	4616	197942	559195	48.250	354.846	0	0	0
3	1	5	"yeaZ"	"STM1820"	11040	16500	110	4643	4347	1986	45	82	82	104	379	364	95	95	0	2699	2659	1270	47	39	39	52	231	444	92	92	0	1.715	1.628	1.689	1.755	1.977	1.638	0.851	80	486	100	7221	6885	0.778	4561	2660	4265	2620	347771	212716	11.195	11.286	0	0	0
3	2	5	"ymgE"	"STM1797"	11230	16490	120	183	241	174	72	89	89	112	359	320	11	3	0	816	1351	1641	121	42	42	139	757	544	51	22	0	0.121	0.116	0.124	0.122	2.190	0.093	0.708	120	545	100	868	1461	-3.042	94	774	152	1309	28955	162097	0.359	1.601	0	0	0
3	3	5	"narJ"	"STM1762"	11410	16490	120	233	255	95	37	105	105	111	39	35	92	75	0	2866	3057	1497	48	46	46	92	520	565	100	95	0	0.045	0.050	0.053	0.045	1.855	0.044	0.670	120	457	100	2948	3161	-4.461	128	2820	150	3011	30599	366866	3.692	5.702	0	0	0
3	4	5	"manY"	"STM1831"	11600	16490	120	917	1111	750	67	107	107	121	130	107	99	91	0	4434	4891	3445	70	47	47	66	134	203	98	98	0	0.185	0.207	0.200	0.205	1.915	0.185	0.773	120	437	100	5197	5848	-2.437	810	4387	1004	4844	133370	586923	7.615	36.007	0	0	0
3	5	5	"minD"	"STM1815"	11770	16500	100	15278	13544	5766	42	114	114	120	36	30	100	100	0	4865	4393	1852	42	49	49	54	23	42	100	100	0	3.149	3.092	3.058	3.141	1.425	3.274	0.895	80	339	100	19980	17774	1.655	15164	4816	13430	4344	1083533	351465	372.889	188.652	0	0	0
3	6	5	"ycgB"	"STM1804"	11940	16490	110	386	459	299	65	112	112	121	74	61	85	73	0	4390	5583	4218	75	49	49	113	585	517	100	92	0	0.063	0.063	0.058	0.052	1.979	0.064	0.751	80	408	100	4615	5881	-3.986	274	4341	347	5534	36740	446626	4.568	9.350	0	0	0
3	7	5	"glnA"	"STM4007"	12130	16490	120	1858	3079	3817	123	104	104	117	80	68	99	95	0	2664	4257	5353	125	47	47	107	564	527	88	76	0	0.670	0.707	0.699	0.679	2.018	0.674	0.775	120	439	100	4371	7185	-0.577	1754	2617	2975	4210	369494	510821	37.025	7.358	0	0	0
3	8	5	"yijC"	"STM4127"	12300	16490	130	177	778	1230	158	97	97	135	213	157	37	30	0	199	1226	2175	177	47	47	70	99	141	55	48	0	0.526	0.578	0.752	0.665	4.152	0.541	0.689	120	492	100	232	1860	-0.926	80	152	681	1179	93384	147066	3.019	11.677	0	0	0
3	9	5	""	"STM4080"	12510	16500	110	235	635	869	136	87	87	135	238	176	38	30	0	547	2854	4943	173	44	44	77	114	148	67	58	0	0.294	0.195	0.289	0.346	3.631	0.161	0.635	80	407	100	651	3358	-1.765	148	503	548	2810	50826	228355	2.101	24.360	0	0	0
3	10	5	"sbp"	"STM4063"	12660	16500	120	302	443	460	103	114	114	136	93	68	71	50	0	2850	4190	5280	126	47	47	68	66	97	100	94	0	0.067	0.079	0.074	0.073	2.371	0.074	0.673	120	363	100	2991	4472	-3.898	188	2803	329	4143	53206	502828	3.301	62.455	0	0	0
3	11	5	""	"STM4051"	12850	16490	130	129	167	100	59	131	131	168	170	101	10	3	0	640	2321	3905	168	51	51	92	168	182	75	63	0	-0.003	0.016	0.028	0.035	2.753	0.019	0.358	120	424	100	587	2306	Error	-2	589	36	2270	20036	278513	-0.006	13.268	0	0	0
3	12	5	"fdhD"	"STM4038"	13030	16500	110	283	363	290	79	130	130	151	81	53	68	47	0	460	731	787	107	49	49	63	50	79	97	93	0	0.372	0.342	0.339	0.328	2.021	0.321	0.705	80	350	100	564	915	-1.426	153	411	233	682	29078	58482	2.617	13.360	0	0	0
3	13	5	"rplQ"	"STM3414"	13190	16500	130	3140	7677	12061	157	127	127	151	102	67	100	100	0	161	337	505	149	46	46	54	65	120	66	45	0	26.200	25.945	26.621	27.302	2.145	27.699	0.829	120	355	100	3128	7841	4.711	3013	115	7550	291	921187	40458	73.784	4.354	0	0	0
3	14	5	"rpmD"	"STM3422"	13370	16510	130	3596	6336	7715	121	120	120	150	208	138	100	98	0	118	185	173	93	45	45	48	13	27	95	82	0	47.616	44.400	47.613	46.802	1.735	47.879	0.827	120	427	100	3549	6356	5.573	3476	73	6216	140	760352	22177	29.740	10.538	0	0	0
3	15	5	"rplX"	"STM3429"	13560	16500	120	4820	8134	9942	122	127	127	236	603	255	86	76	0	104	183	267	145	45	45	49	15	30	76	66	0	79.542	58.022	77.586	75.472	2.340	50.982	0.685	120	411	100	4752	8145	6.314	4693	59	8007	138	976040	22014	13.098	8.933	0	0	0
3	16	5	"rplP"	"STM3433"	13730	16500	130	13765	18647	16100	86	139	139	256	621	242	100	100	5	174	234	213	91	47	47	61	58	95	77	52	0	107.291	98.973	109.616	111.564	1.747	105.086	0.618	120	350	100	13753	18695	6.745	13626	127	18508	187	2237690	28066	29.615	2.983	0	0	0
3	17	5	"rplB"	"STM3437"	13910	16500	140	18268	23751	19361	81	134	134	166	120	72	98	98	6	356	473	443	93	50	50	73	66	90	89	76	0	59.261	55.832	59.510	57.432	2.416	60.200	0.656	156	363	100	18440	24040	5.889	18134	306	23617	423	3705154	73744	196.542	6.061	0	0	0
3	18	5	"yheN"	"STM3451"	14090	16500	130	1454	1889	1625	86	125	125	133	61	45	100	100	0	1372	1703	1299	76	53	53	74	73	98	100	100	0	1.008	1.069	1.060	1.037	1.458	1.168	0.746	120	371	100	2648	3414	0.011	1329	1319	1764	1650	226668	204338	28.787	22.315	0	0	0
3	19	5	""	"STM4465"	14270	16500	120	166	207	145	70	111	111	116	37	31	60	38	0	2167	3488	4428	126	52	52	75	80	106	100	100	0	0.026	0.028	0.028	0.028	2.196	0.026	0.648	120	379	100	2170	3532	-5.265	55	2115	96	3436	24863	418605	2.459	42.663	0	0	0
3	20	5	"idnR"	"STM4481"	14440	16500	130	177	289	322	111	111	111	114	32	28	63	50	0	1109	2701	4292	158	53	53	68	54	79	82	78	0	0.063	0.067	0.075	0.069	2.208	0.065	0.760	120	409	100	1122	2826	-4.000	66	1056	178	2648	34732	324138	5.469	48.759	0	0	0
3	21	5	"yjiG"	"STM4513"	14630	16500	120	161	320	400	125	112	112	115	34	29	56	45	0	331	1531	2589	169	51	51	57	24	42	88	80	0	0.175	0.141	0.184	0.166	3.035	0.141	0.841	120	391	100	329	1688	-2.515	49	280	208	1480	38427	183662	6.029	61.417	0	0	0
3	22	5	"yjjI"	"STM4566"	14800	16500	130	212	278	199	71	115	115	118	37	31	72	58	0	2876	5631	6812	120	49	49	59	33	55	100	99	0	0.034	0.029	0.032	0.035	2.537	0.023	0.634	120	378	100	2924	5745	-4.865	97	2827	163	5582	33350	675700	4.324	168.848	0	0	0
3	23	5	"sthA"	"STM4594"	14970	16510	130	217	269	188	69	111	111	112	31	27	78	64	0	2074	3109	3327	107	48	48	57	35	61	100	100	0	0.052	0.052	0.051	0.048	2.153	0.047	0.688	120	430	100	2132	3219	-4.256	106	2026	158	3061	32277	373043	5.065	87.200	0	0	0
3	24	5	""	"STM3736"	15150	16500	130	399	544	407	74	99	99	101	34	33	95	88	0	2605	3531	3188	90	48	48	56	29	51	100	100	0	0.117	0.128	0.131	0.129	2.103	0.116	0.763	120	621	100	2857	3928	-3.091	300	2557	445	3483	65232	423774	13.029	119.828	0	0	0
3	1	6	"gntT"	"STM3512"	11040	16660	110	181	254	234	92	91	91	94	36	38	75	57	0	2058	3785	5357	141	40	40	55	144	261	96	91	0	0.045	0.044	0.044	0.044	2.686	0.038	0.738	80	503	100	2108	3908	-4.487	90	2018	163	3745	20325	302788	4.444	25.903	0	0	0
3	2	6	"sspB"	"STM3341"	11230	16660	110	2445	5945	9285	156	85	85	130	419	322	95	83	0	377	734	985	134	41	41	72	209	290	65	46	0	7.024	8.456	7.688	7.711	2.259	9.458	0.795	80	464	100	2696	6553	2.812	2360	336	5860	693	475562	58729	13.878	3.167	0	0	0
3	3	6	"yhcH"	"STM3335"	11410	16650	90	364	454	336	74	95	95	157	496	315	26	5	0	1644	1741	1008	57	43	43	108	388	359	90	80	0	0.168	0.211	0.176	0.169	1.864	0.261	0.590	52	340	100	1870	2057	-2.573	269	1601	359	1698	23590	90555	0.599	4.209	0	0	0
3	4	6	"yrbB"	"STM3309"	11580	16640	80	1076	1638	2102	128	101	101	136	194	142	88	73	0	604	1005	1215	120	45	45	117	411	351	69	30	0	1.744	1.601	1.508	1.510	1.816	1.933	0.711	52	283	100	1534	2497	0.803	975	559	1537	960	85152	52251	7.742	2.161	0	0	0
3	5	6	"folP"	"STM3295"	11770	16660	120	270	1083	1926	177	109	109	126	134	106	53	45	0	602	1908	3003	157	45	45	61	125	204	80	64	0	0.289	0.523	0.436	0.357	2.583	0.593	0.791	120	463	100	718	2837	-1.791	161	557	974	1863	130009	229011	7.142	14.776	0	0	0
3	6	6	"mtr"	"STM3279"	11940	16660	120	266	415	416	100	111	111	117	67	57	67	52	0	2268	3286	3758	114	47	47	104	560	538	73	63	0	0.070	0.094	0.089	0.085	2.010	0.100	0.863	120	444	100	2376	3543	-3.841	155	2221	304	3239	49768	394280	4.448	5.682	0	0	0
3	7	6	"yghA"	"STM3157"	12130	16670	120	631	958	1155	120	105	105	109	44	40	91	84	0	1956	3297	4541	137	44	44	49	19	38	100	99	0	0.275	0.262	0.258	0.239	2.034	0.239	0.845	120	433	100	2438	4106	-1.862	526	1912	853	3253	114948	395686	19.295	170.947	0	0	0
3	8	6	""	"STM3129"	12310	16670	120	265	322	233	72	88	88	110	148	134	56	20	0	3021	4309	4472	103	42	42	61	127	208	100	100	0	0.059	0.055	0.057	0.054	1.964	0.047	0.767	120	480	100	3156	4501	-4.073	177	2979	234	4267	38584	517051	1.432	33.449	0	0	0
3	9	6	"yqgF"	"STM3097"	12510	16660	100	397	664	874	131	95	95	115	115	100	68	52	0	732	1492	2187	146	49	49	77	151	196	77	63	0	0.442	0.394	0.462	0.475	2.864	0.369	0.747	80	346	100	985	2012	-1.177	302	683	569	1443	53109	119378	4.774	9.371	0	0	0
3	10	6	"galP"	"STM3091"	12660	16660	130	501	777	752	96	122	122	145	94	64	83	70	0	2857	3933	4168	105	50	50	64	55	85	99	96	0	0.135	0.169	0.157	0.148	2.443	0.149	0.759	120	374	100	3186	4538	-2.889	379	2807	655	3883	93184	471975	6.723	70.345	0	0	0
3	11	6	""	"STM3071"	12840	16670	140	133	168	136	80	126	126	146	75	51	19	7	0	722	1586	3210	202	47	47	56	41	73	92	86	0	0.010	0.027	0.042	0.040	3.569	0.032	0.339	156	448	100	682	1581	-6.591	7	675	42	1539	26247	247483	0.293	37.317	0	0	0
3	12	6	"bglA"	"STM3051"	13020	16670	130	910	1363	1664	122	126	126	153	85	55	98	95	0	2968	4730	6054	127	46	46	53	37	69	100	100	0	0.268	0.264	0.252	0.249	1.772	0.247	0.792	120	416	100	3706	5921	-1.898	784	2922	1237	4684	163535	567599	14.235	126.405	0	0	0
3	13	6	""	"STM1301"	13190	16670	120	420	564	595	105	125	125	144	76	52	88	75	0	764	1020	1258	123	46	46	51	19	37	100	100	0	0.411	0.451	0.452	0.430	2.332	0.415	0.709	120	377	100	1013	1413	-1.283	295	718	439	974	67700	122360	5.526	51.000	0	0	0
3	14	6	""	"STM1328"	13370	16670	130	348	660	787	119	113	113	138	205	148	55	33	0	2015	4510	6679	148	43	43	47	17	36	100	100	0	0.119	0.122	0.127	0.120	2.092	0.110	0.786	120	424	100	2207	5014	-3.069	235	1972	547	4467	79230	541258	2.546	262.529	0	0	0
3	15	6	""	"STM1368"	13560	16680	120	369	919	1332	144	118	118	188	431	229	35	20	0	2443	6809	11195	164	43	43	67	207	308	97	93	0	0.105	0.118	0.109	0.106	2.334	0.111	0.867	120	418	100	2651	7567	-3.257	251	2400	801	6766	110313	817106	1.696	32.570	0	0	0
3	16	6	"ydhC"	"STM1428"	13730	16670	120	842	2183	3275	150	126	126	202	437	216	59	45	0	1779	3679	5337	145	45	45	56	82	146	93	87	0	0.413	0.566	0.491	0.433	2.774	0.511	0.520	120	377	100	2450	5691	-1.276	716	1734	2057	3634	261909	441493	4.533	44.183	0	0	0
3	17	6	"slyB"	"STM1445"	13910	16670	150	2390	9599	16359	170	116	116	136	96	70	97	96	4	211	782	1708	218	45	45	49	17	34	89	76	0	13.699	12.867	15.057	15.006	2.547	11.700	0.730	156	391	100	2440	10220	3.776	2274	166	9483	737	1497422	122003	98.573	43.118	0	0	0
3	18	6	"ydgQ"	"STM1454"	14090	16670	130	498	1822	3621	198	112	112	115	36	31	77	71	0	467	1733	3501	202	47	47	54	23	42	80	75	0	0.919	1.014	1.015	0.926	2.189	1.035	0.940	120	393	100	806	3396	-0.122	386	420	1710	1686	218638	208002	47.417	73.000	0	0	0
3	19	6	""	"STM3558"	14270	16680	130	432	4600	14338	311	108	108	110	30	27	97	90	4	1323	4622	11620	251	49	49	60	37	61	100	100	0	0.254	0.982	0.261	0.303	2.529	1.226	0.869	120	381	100	1598	9065	-1.975	324	1274	4492	4573	552014	554631	149.667	123.297	0	0	0
3	20	6	"yhhF"	"STM3572"	14440	16680	140	630	1269	1636	128	111	111	113	28	24	97	94	0	1356	2554	3492	136	51	51	61	37	60	98	94	0	0.398	0.463	0.482	0.440	2.119	0.439	0.829	156	364	100	1824	3661	-1.330	519	1305	1158	2503	197936	398470	41.286	67.378	0	0	0
3	21	6	"yhhP"	"STM3578"	14620	16680	140	388	749	1138	151	109	109	125	218	174	57	35	0	405	748	1123	150	51	51	64	112	175	73	61	0	0.788	0.918	0.798	0.802	2.532	0.994	0.641	156	425	100	633	1337	-0.343	279	354	640	697	116815	116706	2.862	6.107	0	0	0
3	22	6	"acpT"	"STM3583"	14800	16680	130	526	800	1011	126	100	100	118	220	186	78	49	0	1013	1643	2550	155	51	51	65	114	175	99	95	0	0.443	0.440	0.470	0.471	1.643	0.382	0.849	120	421	100	1388	2292	-1.175	426	962	700	1592	96007	197190	3.100	13.842	0	0	0
3	23	6	"uspB"	"STM3590"	14960	16650	130	189	441	952	215	100	100	106	59	55	58	42	0	275	777	1950	250	51	51	108	448	414	34	13	0	0.397	0.470	0.394	0.396	2.471	0.429	0.769	120	455	100	313	1067	-1.332	89	224	341	726	52871	93266	5.678	1.493	0	0	0
3	24	6	""	"STM3599"	15170	16700	110	298	485	486	100	90	90	95	40	42	98	88	0	3974	7015	9424	134	48	48	95	417	438	100	98	0	0.053	0.057	0.055	0.055	1.545	0.048	0.831	80	516	100	4134	7362	-4.238	208	3926	395	6967	38815	561176	9.750	16.595	0	0	0
3	1	7	"dsdA"	"STM3802"	11050	16850	130	627	873	883	101	95	95	98	34	34	100	98	0	3707	5706	6726	117	42	42	56	130	232	99	98	0	0.145	0.137	0.141	0.143	1.542	0.128	0.925	120	616	100	4197	6442	-2.784	532	3665	778	5664	104768	684727	22.794	43.462	0	0	0
3	2	7	"ibpB"	"STM3808"	11230	16850	120	1682	4008	6797	169	101	101	126	385	305	87	70	0	267	670	1211	180	44	44	50	33	66	95	79	0	7.090	6.241	7.038	6.978	1.863	6.283	0.803	120	460	100	1804	4533	2.826	1581	223	3907	626	481018	80375	10.083	18.788	0	0	0
3	3	7	"ccmE"	"STM2250"	11410	16850	120	311	826	2161	261	103	103	114	73	64	69	57	0	896	2015	3741	185	46	46	65	143	220	85	72	0	0.245	0.367	0.271	0.251	2.793	0.381	0.356	120	496	100	1058	2692	-2.031	208	850	723	1969	99167	241753	9.753	13.636	0	0	0
3	4	7	"torA"	"STM3822"	11590	16850	120	1784	2226	1880	84	109	109	116	54	46	100	99	0	6567	7111	3160	44	47	47	64	52	81	100	100	0	0.257	0.300	0.240	0.245	1.726	0.335	0.706	120	519	100	8195	9181	-1.961	1675	6520	2117	7064	267146	853295	39.074	135.519	0	0	0
3	5	7	"dgoA"	"STM3828"	11770	16850	120	289	292	97	33	110	110	113	29	25	95	90	0	4821	4730	2145	45	45	45	56	36	64	100	100	0	0.037	0.039	0.038	0.036	1.853	0.037	0.774	120	443	100	4955	4867	-4.738	179	4776	182	4685	35069	567643	6.172	129.833	0	0	0
3	6	7	""	"STM3832"	11950	16850	120	405	600	702	117	110	110	111	27	24	99	96	0	6271	6513	2795	42	45	45	49	17	34	100	100	0	0.047	0.076	0.054	0.056	1.917	0.096	0.504	120	435	100	6521	6958	-4.400	295	6226	490	6468	72010	781586	18.111	380.235	0	0	0
3	7	7	"rluA"	"STM0095"	12130	16850	120	2862	3677	2705	73	109	109	109	26	23	100	100	0	2600	3430	2653	77	44	44	45	10	22	99	99	0	1.077	1.054	1.055	1.128	1.793	1.052	0.809	120	405	100	5309	6954	0.107	2753	2556	3568	3386	441211	411657	137.231	338.500	0	0	0
3	8	7	"yabK"	"STM0107"	12300	16850	120	191	664	1632	245	88	88	102	198	194	28	15	0	406	1450	4512	311	41	41	56	202	360	71	46	0	0.282	0.409	0.321	0.316	2.323	0.310	0.663	120	449	100	468	1985	-1.825	103	365	576	1409	79670	173966	2.838	6.901	0	0	0
3	9	7	"ftsL"	"STM0121"	12490	16840	110	822	2010	3017	150	89	89	108	208	192	85	65	0	618	1534	2377	154	42	42	69	239	346	72	56	0	1.273	1.288	1.399	1.384	1.813	1.302	0.886	80	438	100	1309	3413	0.348	733	576	1921	1492	160822	122747	9.144	6.130	0	0	0
3	10	7	"murG"	"STM0128"	12650	16850	120	2229	4144	6759	163	109	109	116	48	41	99	99	0	861	1581	2278	144	45	45	51	26	50	97	95	0	2.598	2.627	2.600	2.543	1.710	3.017	0.860	120	429	100	2936	5571	1.377	2120	816	4035	1536	497234	189724	83.917	58.846	0	0	0
3	11	7	"mutT"	"STM0137"	12830	16850	120	593	1033	1459	141	111	111	119	39	32	100	96	0	896	1689	2601	153	46	46	50	26	52	100	100	0	0.567	0.561	0.541	0.536	1.626	0.515	0.896	120	408	100	1332	2565	-0.818	482	850	922	1643	123903	202698	23.436	63.038	0	0	0
3	12	7	""	"STM0149"	13010	16860	130	201	265	271	102	115	115	125	52	41	70	40	0	3286	3549	2287	64	46	46	50	24	48	100	100	0	0.027	0.043	0.030	0.029	2.280	0.048	0.356	120	428	100	3326	3653	-5.236	86	3240	150	3503	31857	425897	2.692	145.792	0	0	0
3	13	7	""	"STM1548"	13190	16850	130	337	516	510	98	111	111	120	48	40	97	88	0	2358	4207	5112	121	46	46	54	41	75	100	100	0	0.098	0.097	0.097	0.094	1.528	0.096	0.914	120	472	100	2538	4566	-3.355	226	2312	405	4161	61915	504850	8.250	101.293	0	0	0
3	14	7	""	"STM1552"	13370	16850	130	287	468	483	103	98	98	100	37	37	97	85	0	2275	4193	5753	137	45	45	56	84	150	100	100	0	0.085	0.089	0.095	0.093	1.632	0.083	0.915	120	502	100	2419	4518	-3.561	189	2230	370	4148	56195	503134	9.946	49.250	0	0	0
3	15	7	""	"STM1557"	13540	16840	110	285	500	818	163	101	101	105	67	63	88	63	0	2662	4357	5435	124	44	44	82	232	282	100	98	0	0.070	0.093	0.070	0.067	1.988	0.094	0.483	80	402	100	2802	4712	-3.831	184	2618	399	4313	40000	348555	5.896	18.427	0	0	0
3	16	7	"rpsV"	"STM1565"	13740	16870	120	178	421	732	173	108	108	123	90	73	45	34	0	105	357	741	207	45	45	78	219	280	27	20	0	1.167	1.003	0.946	1.054	2.942	0.967	0.820	120	419	100	130	625	0.222	70	60	313	312	50487	42878	3.311	1.274	0	0	0
3	17	7	"fdnH"	"STM1569"	13900	16860	140	585	926	981	105	108	108	122	76	62	89	82	0	1578	2681	3171	118	46	46	55	59	107	96	94	0	0.311	0.310	0.303	0.315	2.345	0.283	0.800	156	441	100	2009	3453	-1.683	477	1532	818	2635	144434	418204	10.579	44.508	0	0	0
3	18	7	""	"STM1573"	14090	16850	130	246	553	771	139	113	113	122	57	46	67	55	0	578	1657	2743	165	47	47	73	198	271	72	56	0	0.250	0.273	0.224	0.233	2.213	0.231	0.678	120	444	100	664	2050	-1.997	133	531	440	1610	66397	198861	7.561	8.000	0	0	0
3	19	7	"yciL"	"STM1719"	14260	16860	130	5317	9109	11041	121	111	111	114	40	35	100	100	0	1329	2059	2481	120	48	48	67	195	291	98	85	0	4.064	4.474	4.520	4.415	1.493	4.690	0.879	120	444	100	6487	11009	2.023	5206	1281	8998	2011	1093136	247134	224.875	10.215	0	0	0
3	20	7	""	"STM1733"	14440	16850	130	371	541	532	98	104	104	104	31	29	98	94	0	953	1330	1633	122	49	49	74	231	312	92	77	0	0.295	0.341	0.330	0.332	1.805	0.325	0.822	120	404	100	1171	1718	-1.759	267	904	437	1281	64934	159602	14.097	5.437	0	0	0
3	21	7	""	"STM1741"	14610	16860	130	381	671	927	138	104	104	156	344	220	41	21	0	1290	2301	3383	147	50	50	90	253	281	69	63	0	0.223	0.252	0.249	0.235	2.289	0.256	0.615	120	458	100	1517	2818	-2.162	277	1240	567	2251	80490	276089	1.497	8.739	0	0	0
3	22	7	"purU"	"STM1756"	14810	16870	110	2860	4346	4285	98	104	104	165	371	224	100	96	0	2082	2904	3114	107	51	51	97	273	281	97	95	0	1.357	1.487	1.455	1.583	1.845	1.440	0.864	80	392	100	4787	7095	0.440	2756	2031	4242	2853	347716	232350	11.270	10.282	0	0	0
3	23	7	"ychN"	"STM1769"	14970	16860	130	822	1198	1500	125	101	101	107	57	53	100	98	0	740	1050	1314	125	48	48	61	91	149	100	90	0	1.042	1.095	1.064	1.029	1.514	1.116	0.915	120	458	100	1413	2099	0.059	721	692	1097	1002	143793	126001	19.140	10.868	0	0	0
3	24	7	"pth"	"STM1783"	15130	16860	130	1331	1752	1794	102	93	93	99	45	45	98	97	0	1288	1763	1888	107	45	45	87	405	465	86	65	0	0.996	0.966	0.962	0.953	1.636	0.952	0.918	120	555	100	2481	3377	-0.006	1238	1243	1659	1718	210205	211608	36.733	4.138	0	0	0
3	1	8	"yfbK"	"STM2315"	11040	17030	120	633	624	198	31	104	104	106	28	26	99	98	0	11952	11283	4182	37	46	46	51	18	35	100	100	0	0.044	0.046	0.045	0.046	1.515	0.045	0.930	120	513	100	12435	11757	-4.492	529	11906	520	11237	74867	1353988	18.500	624.000	0	0	0
3	2	8	"nuoI"	"STM2321"	11210	17030	120	8616	8253	3226	39	117	117	123	39	31	100	99	0	4088	3848	1567	40	56	56	61	21	34	100	99	0	2.108	2.146	2.133	2.176	1.601	2.161	0.942	120	400	100	12531	11928	1.076	8499	4032	8136	3792	990367	461808	208.462	180.333	0	0	0
3	3	8	""	"STM2332"	11390	17030	120	1367	1405	576	40	118	118	126	52	41	99	98	0	4339	4366	1980	45	59	59	72	53	73	99	99	0	0.292	0.299	0.301	0.314	1.709	0.287	0.935	120	446	100	5529	5594	-1.777	1249	4280	1287	4307	168559	523899	24.596	81.019	0	0	0
3	4	8	""	"STM2336"	11570	17030	110	1763	1957	1070	54	112	112	122	63	51	100	100	0	2316	2460	1369	55	54	54	77	85	110	100	100	0	0.730	0.767	0.784	0.755	1.298	0.768	0.919	80	403	100	3913	4251	-0.454	1651	2262	1845	2406	156587	196811	29.127	28.035	0	0	0
3	5	8	""	"STM2342"	11750	17030	120	170	184	82	44	106	106	113	52	46	60	25	0	4686	5385	3313	61	46	46	62	73	117	100	100	0	0.014	0.015	0.014	0.013	2.578	0.014	0.436	120	462	100	4704	5417	-6.180	64	4640	78	5339	22128	646232	1.365	72.918	0	0	0
3	6	8	"yfcF"	"STM2348"	11940	17030	120	1335	1270	454	35	105	105	108	29	26	99	97	0	5166	5098	1616	31	44	44	47	24	51	100	100	0	0.240	0.231	0.236	0.213	1.547	0.231	0.925	120	428	100	6352	6219	-2.058	1230	5122	1165	5054	152420	611723	40.069	210.458	0	0	0
3	7	8	"sseB"	"STM2535"	12110	17030	120	3700	4368	3521	80	107	107	109	25	22	100	100	0	3184	3600	2651	73	44	44	46	22	47	99	99	0	1.144	1.198	1.208	1.187	1.686	1.273	0.919	120	387	100	6733	7817	0.194	3593	3140	4261	3556	524144	432037	170.360	161.545	0	0	0
3	8	8	""	"STM2552"	12290	17030	120	668	760	428	56	88	88	95	81	85	98	95	0	4065	4600	2684	58	41	41	50	103	206	99	98	0	0.144	0.147	0.153	0.148	1.659	0.139	0.846	120	463	100	4604	5231	-2.795	580	4024	672	4559	91147	552034	8.210	44.175	0	0	0
3	9	8	"yfhA"	"STM2562"	12490	17030	110	1899	3991	4666	116	89	89	107	215	200	98	97	0	3235	6388	7432	116	41	41	65	231	355	98	98	0	0.567	0.615	0.645	0.600	1.820	0.608	0.866	80	432	100	5004	10249	-0.819	1810	3194	3902	6347	319273	511049	18.065	27.372	0	0	0
3	10	8	"yfhB"	"STM2569"	12650	17030	120	375	695	894	128	104	104	107	27	25	94	84	0	931	2160	3101	143	43	43	47	17	36	100	99	0	0.305	0.279	0.312	0.296	2.237	0.270	0.872	120	429	100	1159	2708	-1.712	271	888	591	2117	83361	259253	21.778	124.294	0	0	0
3	11	8	""	"STM2586"	12830	17030	120	273	298	151	50	104	104	106	26	24	96	92	0	5799	6434	3940	61	44	44	47	16	34	100	100	0	0.029	0.030	0.029	0.028	1.544	0.030	0.786	120	422	100	5924	6584	-5.090	169	5755	194	6390	35794	772128	7.385	399.188	0	0	0
3	12	8	""	"STM2592"	13010	17030	120	533	512	207	40	101	101	105	39	37	96	95	0	6219	5870	2391	40	44	44	53	86	162	100	99	0	0.070	0.071	0.071	0.066	1.556	0.070	0.887	120	424	100	6607	6237	-3.837	432	6175	411	5826	61398	704434	10.436	67.640	0	0	0
3	13	8	"yhbO"	"STM3269"	13170	17010	80	337	467	421	90	106	106	123	78	63	90	75	0	1644	2630	3003	114	45	45	151	396	262	94	90	0	0.144	0.140	0.146	0.129	1.624	0.125	0.786	52	272	100	1830	2946	-2.791	231	1599	361	2585	24304	136760	4.410	6.260	0	0	0
3	14	8	"yhbW"	"STM3276"	13370	17040	110	915	972	366	37	99	99	110	64	58	97	97	0	7409	8066	3229	40	46	46	89	253	284	100	100	0	0.111	0.109	0.110	0.104	1.547	0.107	0.948	80	447	100	8179	8893	-3.174	816	7363	873	8020	77760	645256	13.469	31.530	0	0	0
3	15	8	"nlpI"	"STM3281"	13540	17030	120	27324	27235	5133	18	99	99	104	44	42	100	100	0	6239	6344	1068	16	46	46	60	88	146	100	100	0	4.396	4.309	4.351	4.282	1.201	4.400	0.966	120	467	100	33418	33434	2.136	27225	6193	27136	6298	3268232	761286	616.614	71.409	0	0	0
3	16	8	""	"STM3291"	13720	17030	120	829	919	386	42	108	108	113	36	31	100	99	0	8762	8985	3227	35	47	47	58	49	84	100	100	0	0.083	0.091	0.087	0.087	1.422	0.092	0.922	120	411	100	9436	9749	-3.595	721	8715	811	8938	110234	1078214	22.389	182.184	0	0	0
3	17	8	"yhbE"	"STM3302"	13890	17040	110	2567	2942	1658	56	104	104	110	48	43	100	100	0	2193	2519	1362	54	48	48	63	59	93	100	100	0	1.148	1.149	1.140	1.138	1.254	1.208	0.882	80	412	100	4608	5309	0.199	2463	2145	2838	2471	235390	201483	59.000	41.627	0	0	0
3	18	8	"nlp"	"STM3306"	14060	17030	110	522	665	499	75	104	104	118	79	66	98	97	0	1660	2018	1434	71	49	49	89	226	253	98	96	0	0.259	0.285	0.256	0.275	1.576	0.286	0.841	80	417	100	2029	2530	-1.946	418	1611	561	1969	53177	161455	6.924	8.535	0	0	0
3	19	8	""	"STM0716"	14250	17040	120	1049	947	783	82	107	107	122	75	61	68	64	0	3697	3513	3264	92	49	49	134	503	375	62	60	0	0.258	0.242	0.237	0.273	1.998	0.227	0.890	120	486	100	4590	4304	-1.953	942	3648	840	3464	113678	421570	11.000	6.718	0	0	0
3	20	8	""	"STM0722"	14440	17040	110	158	211	142	67	97	97	101	37	36	67	41	0	2205	3992	4066	101	48	48	118	509	431	100	95	0	0.028	0.029	0.026	0.021	2.418	0.029	0.776	80	400	100	2218	4058	-5.144	61	2157	114	3944	16844	319379	2.973	7.611	0	0	0
3	21	8	""	"STM0731"	14600	17040	120	2702	2791	1166	41	101	101	109	43	39	100	100	0	3099	3132	1456	46	49	49	55	22	40	100	99	0	0.853	0.873	0.896	0.920	1.588	0.842	0.886	120	433	100	5651	5773	-0.230	2601	3050	2690	3083	334883	375820	62.372	139.864	0	0	0
3	22	8	"ybgE"	"STM0743"	14790	17040	120	1385	1504	1074	71	113	113	146	226	154	95	88	0	1536	1808	1452	80	51	51	82	227	276	97	94	0	0.857	0.792	0.824	0.772	1.557	0.752	0.879	120	429	100	2757	3148	-0.223	1272	1485	1391	1757	180445	216973	6.009	7.604	0	0	0
3	23	8	"pal"	"STM0749"	14960	17040	120	18817	20605	12665	61	110	110	117	45	38	100	100	0	1807	1931	1122	58	47	47	50	13	26	96	96	0	10.629	10.878	11.157	11.627	1.561	11.424	0.929	120	383	100	20467	22379	3.410	18707	1760	20495	1884	2472576	231678	455.289	144.692	0	0	0
3	24	8	"ybgS"	"STM0759"	15140	17040	120	317	354	249	70	93	93	99	36	36	99	92	0	2535	2633	1466	55	45	45	55	126	229	100	100	0	0.090	0.101	0.092	0.093	1.576	0.112	0.770	120	531	100	2714	2849	-3.475	224	2490	261	2588	42469	315903	7.083	20.460	0	0	0
3	1	9	"mdfA"	"STM0866"	11040	17210	120	3213	2999	796	26	99	99	102	30	29	100	100	0	13723	12719	3436	27	46	46	50	16	32	100	100	0	0.228	0.229	0.229	0.229	1.321	0.226	0.973	120	500	100	16791	15573	-2.135	3114	13677	2900	12673	359844	1526246	96.567	791.813	0	0	0
3	2	9	"ybjC"	"STM0873"	11220	17210	120	666	800	449	56	108	108	113	32	28	100	99	0	1624	1847	1066	57	50	50	56	19	33	99	99	0	0.355	0.385	0.378	0.390	1.683	0.374	0.849	120	422	100	2132	2489	-1.496	558	1574	692	1797	96047	221663	21.469	94.263	0	0	0
3	3	9	"ybjO"	"STM0881"	11390	17200	110	1998	2077	463	22	109	109	114	36	31	100	100	0	7298	7510	1276	16	53	53	67	55	82	100	100	0	0.261	0.264	0.262	0.260	1.150	0.261	0.958	80	407	100	9134	9425	-1.939	1889	7245	1968	7457	166151	600784	54.528	135.327	0	0	0
3	4	9	"artI"	"STM0890"	11580	17210	120	7300	6953	2825	40	106	106	112	50	44	100	99	0	5668	5385	2346	43	47	47	62	61	98	97	95	0	1.280	1.283	1.286	1.415	1.706	1.273	0.964	120	501	100	12815	12185	0.356	7194	5621	6847	5338	834365	646210	136.820	87.262	0	0	0
3	5	9	""	"STM0895"	11750	17200	110	1195	1108	403	36	104	104	108	32	29	98	98	0	4058	4047	977	24	44	44	50	46	92	100	100	0	0.272	0.251	0.267	0.226	1.648	0.246	0.866	80	424	100	5105	5007	-1.879	1091	4014	1004	4003	88633	323785	31.250	86.891	0	0	0
3	6	9	""	"STM0900"	11940	17200	110	434	500	241	48	104	104	109	32	29	98	97	0	6507	6478	1557	24	44	44	51	49	96	100	100	0	0.051	0.062	0.057	0.052	1.855	0.062	0.720	80	438	100	6793	6830	-4.292	330	6463	396	6434	40010	518237	12.219	131.163	0	0	0
3	7	9	""	"STM1034"	12120	17200	120	156	211	180	85	106	106	109	27	24	59	48	0	633	1556	2535	162	44	44	47	22	46	96	92	0	0.085	0.069	0.075	0.082	3.181	0.067	0.872	120	444	100	639	1617	-3.558	50	589	105	1512	25368	186705	3.778	68.591	0	0	0
3	8	9	""	"STM1038"	12290	17200	110	961	1097	599	54	87	87	88	34	38	100	100	0	7223	8272	3706	44	42	42	46	32	69	100	100	0	0.122	0.123	0.114	0.111	1.519	0.120	0.846	80	394	100	8055	9240	-3.038	874	7181	1010	8230	87740	661766	29.676	257.063	0	0	0
3	9	9	"aceA"	"STM4184"	12470	17210	120	703	684	236	34	82	82	90	79	87	96	90	0	11668	11233	4188	37	42	42	52	99	190	100	98	0	0.053	0.054	0.053	0.054	1.568	0.052	0.931	120	518	100	12247	11793	-4.227	621	11626	602	11191	82035	1347932	7.519	112.939	0	0	0
3	10	9	""	"STM4195"	12650	17200	100	214	261	145	55	101	101	106	40	37	77	65	0	1385	1588	1097	69	45	45	51	20	39	100	100	0	0.084	0.104	0.108	0.086	2.241	0.105	0.749	80	366	100	1453	1703	-3.568	113	1340	160	1543	20902	127004	3.875	76.850	0	0	0
3	11	9	""	"STM4199"	12830	17210	120	371	377	225	59	102	102	106	33	31	77	75	0	3590	3629	2697	74	45	45	49	16	32	100	100	0	0.076	0.077	0.080	0.077	1.634	0.075	0.852	120	462	100	3814	3859	-3.720	269	3545	275	3584	45268	435430	8.212	223.750	0	0	0
3	12	9	""	"STM4203"	13010	17210	120	160	271	521	192	96	96	99	26	26	80	57	0	1332	1600	1316	82	45	45	47	11	23	100	100	0	0.050	0.113	0.068	0.061	2.873	0.105	0.108	120	431	100	1351	1730	-4.330	64	1287	175	1555	32570	191964	6.615	141.182	0	0	0
3	13	9	"pduA"	"STM2038"	13190	17210	120	290	343	190	55	104	104	120	97	80	80	45	0	3009	2873	773	26	47	47	122	404	331	99	97	0	0.063	0.085	0.073	0.067	2.131	0.085	0.553	120	487	100	3148	3065	-3.993	186	2962	239	2826	41121	344776	2.299	6.809	0	0	0
3	14	9	"pduS"	"STM2053"	13350	17200	110	417	445	162	36	102	102	108	49	45	98	96	0	8621	8540	1520	17	44	44	75	230	306	100	100	0	0.037	0.040	0.036	0.037	1.566	0.037	0.657	80	380	100	8892	8839	-4.767	315	8577	343	8496	35629	683212	6.878	36.804	0	0	0
3	15	9	"stfC"	"STM0196"	13540	17210	130	336	347	95	27	99	99	105	43	40	99	97	0	8635	8573	1202	14	48	48	85	235	276	100	100	0	0.028	0.029	0.027	0.028	1.370	0.028	0.768	120	505	100	8824	8773	-5.179	237	8587	248	8525	41626	1028763	5.628	36.119	0	0	0
3	16	9	"eutS"	"STM2470"	13710	17190	90	170	226	175	77	103	103	106	37	34	61	44	0	1990	1963	1075	54	54	54	100	223	223	94	90	0	0.035	0.064	0.047	0.039	3.284	0.057	0.352	52	332	100	2003	2032	-4.853	67	1936	123	1909	11743	102062	3.243	8.354	0	0	0
3	17	9	"pagK"	"STM1867"	13910	17230	90	159	205	172	83	98	98	104	34	32	76	44	0	741	999	1218	121	52	52	71	105	147	100	98	0	0.089	0.113	0.089	0.095	1.837	0.120	0.756	52	321	100	750	1054	-3.498	61	689	107	947	10634	51944	2.971	8.838	0	0	0
3	18	9	"pefI"	"PSLT013"	14070	17210	120	1304	1281	450	35	100	100	108	55	50	98	97	0	2780	2633	867	32	50	50	60	84	140	99	99	0	0.441	0.457	0.460	0.426	1.553	0.455	0.940	120	464	100	3934	3764	-1.181	1204	2730	1181	2583	153707	315973	21.327	30.631	0	0	0
3	19	9	"traM"	"PSLT073"	14250	17220	120	541	536	151	28	106	106	113	51	45	97	96	0	6003	5659	1666	29	49	49	54	27	50	100	100	0	0.073	0.077	0.074	0.075	1.367	0.073	0.878	120	416	100	6389	6040	-3.775	435	5954	430	5610	64307	679029	8.294	207.593	0	0	0
3	20	9	"traC"	"PSLT088"	14420	17220	120	738	792	239	30	104	104	111	54	48	100	99	0	28619	29829	8719	29	47	47	74	304	410	100	100	0	0.022	0.023	0.023	0.023	1.233	0.023	0.955	120	457	100	29206	30470	-5.494	634	28572	688	29782	95055	3579421	12.611	97.878	0	0	0
3	21	9	""	"STM1623"	14610	17220	120	2485	2421	849	35	101	101	108	65	60	99	99	0	9630	9108	2489	27	47	47	50	16	32	100	99	0	0.249	0.256	0.244	0.262	1.528	0.245	0.857	120	432	100	11967	11381	-2.007	2384	9583	2320	9061	290518	1092916	35.585	566.125	0	0	0
3	22	9	"fumB"	"STM4300"	14780	17220	120	1894	1868	639	34	101	101	109	54	49	100	100	0	15059	14236	4892	34	49	49	53	20	37	100	100	0	0.119	0.125	0.122	0.128	1.425	0.122	0.954	120	415	100	16803	15954	-3.065	1793	15010	1767	14187	224154	1708286	32.574	709.150	0	0	0
3	23	9	"phnB"	"STM4288"	14960	17220	120	894	864	263	30	103	103	113	48	42	99	98	0	7445	6738	2012	29	49	49	53	18	33	100	100	0	0.107	0.114	0.111	0.113	1.365	0.112	0.938	120	399	100	8187	7450	-3.225	791	7396	761	6689	103708	808561	15.646	371.389	0	0	0
3	24	9	"nrfD"	"STM4280"	15120	17210	110	277	338	186	55	99	99	106	40	37	95	90	0	5851	6887	4118	59	49	49	105	400	380	100	100	0	0.031	0.035	0.033	0.031	1.524	0.035	0.873	80	438	100	5980	7077	-5.027	178	5802	239	6838	27041	550938	5.800	16.955	0	0	0
3	1	10	"mog"	"STM0008"	11050	17360	110	2321	2022	1239	61	96	96	100	44	44	92	91	0	3346	2986	1746	58	44	44	48	21	43	98	95	0	0.674	0.655	0.644	0.559	2.101	0.682	0.932	80	436	100	5527	4868	-0.570	2225	3302	1926	2942	161740	238879	43.682	139.905	0	0	0
3	2	10	""	"STM0273"	11210	17380	110	345	338	101	29	95	95	98	29	29	98	98	0	2876	2805	1002	35	44	44	48	15	31	100	100	0	0.088	0.088	0.086	0.086	1.518	0.079	0.747	80	400	100	3082	3004	-3.502	250	2832	243	2761	27045	224403	8.276	183.800	0	0	0
3	3	10	""	"STM0278"	11390	17380	110	336	348	127	36	98	98	103	32	31	98	96	0	3869	3746	906	24	46	46	57	55	96	100	100	0	0.062	0.068	0.068	0.059	1.718	0.063	0.745	80	489	100	4061	3950	-4.006	238	3823	250	3700	27826	299680	7.656	67.073	0	0	0
3	4	10	""	"STM0287"	11590	17380	110	232	241	79	32	103	103	106	30	28	96	85	0	2489	2600	1072	41	44	44	54	54	100	100	100	0	0.053	0.054	0.047	0.050	1.569	0.051	0.708	80	441	100	2574	2694	-4.244	129	2445	138	2556	19289	207993	4.500	47.148	0	0	0
3	5	10	""	"STM0296"	11750	17380	100	138	151	59	39	102	102	105	26	24	56	36	0	1623	1655	610	36	42	42	46	41	89	100	100	0	0.023	0.030	0.034	0.028	2.676	0.029	0.283	80	394	100	1617	1662	-5.457	36	1581	49	1613	12109	132430	1.769	39.244	0	0	0
3	6	10	"ghmA"	"STM0310"	11930	17380	110	4465	4280	1135	26	98	98	105	44	41	100	100	0	2722	2666	598	22	43	43	51	70	137	100	100	0	1.630	1.594	1.624	1.564	1.171	1.654	0.962	80	489	100	7046	6805	0.705	4367	2679	4182	2623	342402	213273	94.886	37.357	0	0	0
3	7	10	"ndh"	"STM1211"	12100	17380	110	8527	13004	12114	93	95	95	128	383	299	100	100	0	2015	2869	2551	88	43	43	47	20	42	100	100	0	4.276	4.568	4.510	4.481	1.402	5.017	0.876	80	448	100	10404	15735	2.096	8432	1972	12909	2826	1040336	229523	33.619	141.100	0	0	0
3	8	10	"ycfV"	"STM1218"	12270	17370	90	5223	4755	2764	58	92	92	232	825	355	84	80	0	3197	3063	1836	59	42	42	120	466	388	86	78	0	1.626	1.544	1.551	1.513	1.856	1.546	0.921	52	371	100	8286	7684	0.702	5131	3155	4663	3021	247235	159267	5.482	6.315	0	0	0
3	9	10	"ymfB"	"STM1235"	12480	17390	100	603	600	267	44	89	89	97	61	62	92	90	0	1742	1665	728	43	42	42	52	54	103	98	96	0	0.302	0.315	0.317	0.306	1.375	0.319	0.714	80	411	100	2214	2134	-1.726	514	1700	511	1623	48019	133219	8.246	29.870	0	0	0
3	10	10	""	"STM1252"	12640	17380	110	684	760	301	39	101	101	108	46	42	100	98	0	6812	7582	2772	36	45	45	58	121	208	100	100	0	0.086	0.087	0.088	0.084	1.276	0.087	0.923	80	453	100	7350	8196	-3.537	583	6767	659	7537	60810	606592	14.174	62.182	0	0	0
3	11	10	""	"STM1265"	12820	17380	110	345	413	232	56	106	106	111	36	32	96	90	0	5468	5453	1572	28	47	47	60	123	205	100	100	0	0.044	0.057	0.048	0.044	2.093	0.074	0.504	80	453	100	5660	5713	-4.503	239	5421	307	5406	33035	436206	8.389	43.846	0	0	0
3	12	10	"yaoF"	"STM1275"	13010	17380	110	537	588	228	38	99	99	102	26	25	100	100	0	1899	2081	966	46	47	47	52	35	67	100	100	0	0.237	0.240	0.236	0.239	1.302	0.223	0.842	80	430	100	2290	2523	-2.080	438	1852	489	2034	47008	166506	18.692	57.971	0	0	0
3	13	10	"fumC"	"STM1469"	13170	17380	100	3415	3192	1044	32	98	98	122	219	179	95	93	0	13440	12800	3997	31	48	48	95	396	416	97	96	0	0.248	0.243	0.249	0.240	1.464	0.241	0.954	80	373	100	16709	15846	-2.013	3317	13392	3094	12752	255373	1024005	14.018	32.083	0	0	0
3	14	10	"ydgI"	"STM1477"	13360	17380	120	2307	4401	4415	100	97	97	116	191	164	62	59	0	4775	7889	7807	98	45	45	99	394	397	63	60	0	0.467	0.549	0.559	0.491	2.285	0.551	0.944	120	493	100	6940	12148	-1.098	2210	4730	4304	7844	528077	946674	22.435	19.772	0	0	0
3	15	10	""	"STM1485"	13540	17390	120	1353	1267	609	48	96	96	97	27	27	99	99	0	2662	2551	1422	55	46	46	52	20	38	100	99	0	0.481	0.467	0.478	0.483	1.498	0.446	0.940	120	399	100	3873	3676	-1.057	1257	2616	1171	2505	152091	306142	43.333	124.950	0	0	0
3	16	10	""	"STM1490"	13710	17390	120	1158	1114	243	21	100	100	102	26	25	100	100	0	15299	14501	3350	23	46	46	74	182	245	100	100	0	0.069	0.070	0.069	0.070	1.308	0.069	0.960	120	468	100	16311	15469	-3.850	1058	15253	1014	14455	133710	1740092	38.923	79.269	0	0	0
3	17	10	""	"STM1499"	13890	17390	120	887	892	169	18	102	102	107	29	27	100	100	0	20939	20983	4657	22	45	45	56	87	155	100	100	0	0.038	0.038	0.038	0.038	1.167	0.037	0.952	120	457	100	21679	21728	-4.734	785	20894	790	20938	107019	2517993	27.069	240.540	0	0	0
3	18	10	"wzzB"	"STM2079"	14070	17390	120	18486	17587	5423	30	106	106	107	29	27	100	100	0	11659	11253	3025	26	46	46	50	27	54	100	100	0	1.583	1.560	1.583	1.449	1.518	1.600	0.960	120	449	100	29993	28688	0.662	18380	11613	17481	11207	2110401	1350357	602.759	414.926	0	0	0
3	19	10	"nxiA"	"STM2783"	14240	17390	110	1146	1147	215	18	105	105	105	26	24	100	100	0	11556	11437	1506	13	47	47	54	31	57	100	100	0	0.090	0.091	0.089	0.090	1.238	0.088	0.898	80	399	100	12550	12432	-3.467	1041	11509	1042	11390	91756	914987	40.077	367.194	0	0	0
3	20	10	"ygaF"	"STM2790"	14420	17390	110	363	359	70	19	102	102	105	25	23	100	100	0	10098	9793	1916	19	47	47	51	23	45	100	100	0	0.026	0.026	0.026	0.026	1.268	0.027	0.873	80	426	100	10312	10003	-5.267	261	10051	257	9746	28725	783478	10.160	423.565	0	0	0
3	21	10	"ygaP"	"STM2798"	14600	17390	110	727	743	288	38	99	99	105	55	52	100	100	0	3843	3860	1648	42	45	45	50	21	42	100	100	0	0.165	0.169	0.172	0.167	1.291	0.161	0.862	80	413	100	4426	4459	-2.596	628	3798	644	3815	59458	308791	11.600	181.429	0	0	0
3	22	10	""	"STM4012"	14770	17390	110	480	502	127	25	98	98	106	53	50	100	100	0	11679	12180	2171	17	48	48	86	378	439	100	100	0	0.033	0.033	0.033	0.032	1.254	0.033	0.894	80	423	100	12013	12536	-4.928	382	11631	404	12132	40164	974400	7.472	31.995	0	0	0
3	23	10	""	"STM4031"	14960	17390	120	474	634	500	78	99	99	105	42	40	97	97	0	1000	1349	1292	95	50	50	87	360	413	92	66	0	0.395	0.412	0.403	0.397	1.735	0.358	0.756	120	476	100	1325	1834	-1.341	375	950	535	1299	76034	161823	12.595	3.506	0	0	0
3	24	10	"rhaD"	"STM4045"	15130	17390	110	231	269	138	51	100	100	105	40	38	88	75	0	3775	4601	3072	66	50	50	83	319	384	100	97	0	0.035	0.037	0.036	0.034	1.775	0.036	0.766	80	490	100	3856	4720	-4.830	131	3725	169	4551	21510	368100	4.100	14.163	0	0	0
3	1	11	""	"STM2942"	11040	17550	110	617	802	547	68	101	101	104	40	38	100	100	0	6767	7206	1637	22	45	45	48	22	45	100	100	0	0.077	0.098	0.075	0.084	1.527	0.103	0.696	80	514	100	7238	7862	-3.703	516	6722	701	7161	64190	576514	17.450	325.364	0	0	0
3	2	11	"pyrG"	"STM2953"	11210	17560	120	41616	35117	20463	58	99	99	103	34	33	100	100	0	9620	7859	4647	59	45	45	48	15	31	99	99	0	4.336	4.481	4.465	4.817	2.163	4.517	0.971	120	526	100	51092	42832	2.116	41517	9575	35018	7814	4214019	943089	1029.824	520.733	0	0	0
3	3	11	"ygcY"	"STM2961"	11400	17550	100	638	815	882	108	92	92	95	28	29	96	93	0	5767	5770	2079	36	45	45	49	25	51	100	100	0	0.095	0.126	0.100	0.092	2.335	0.147	0.500	80	414	100	6268	6448	-3.390	546	5722	723	5725	65196	461612	25.714	228.840	0	0	0
3	4	11	"exo"	"STM2972"	11570	17560	110	3015	3074	794	25	96	96	99	32	32	100	100	0	8385	8385	1672	19	44	44	47	14	29	100	100	0	0.350	0.357	0.350	0.352	1.231	0.348	0.926	80	469	100	11260	11319	-1.515	2919	8341	2978	8341	245949	670762	92.969	595.571	0	0	0
3	5	11	"fucI"	"STM2976"	11750	17550	100	677	711	257	36	98	98	102	37	36	100	98	0	12689	11718	3574	30	44	44	52	57	109	100	100	0	0.046	0.053	0.046	0.053	1.893	0.047	0.730	80	441	100	13224	12287	-4.449	579	12645	613	11674	56912	937408	16.459	204.667	0	0	0
3	6	11	"ygdI"	"STM2983"	11950	17580	110	718	769	547	71	97	97	103	46	44	78	75	0	1147	1180	864	73	44	44	55	74	134	81	75	0	0.563	0.592	0.582	0.646	2.387	0.601	0.915	80	452	100	1724	1808	-0.829	621	1103	672	1136	61507	94360	14.478	15.203	0	0	0
3	7	11	"metC"	"STM3161"	12110	17560	110	1971	2057	574	27	92	92	102	94	92	100	100	0	12281	12435	1388	11	43	43	47	23	48	100	100	0	0.154	0.159	0.150	0.155	1.206	0.156	0.900	80	410	100	14117	14357	-2.703	1879	12238	1965	12392	164580	994823	20.798	538.609	0	0	0
3	8	11	""	"STM3170"	12260	17550	80	170	204	126	61	82	82	167	680	407	0	0	0	1781	2320	2172	93	43	43	120	424	353	92	86	0	0.051	0.054	0.047	0.051	1.950	0.042	0.669	52	308	100	1826	2399	-4.304	88	1738	122	2277	10598	120648	0.054	5.189	0	0	0
3	9	11	"STMF1.3"	"Not LT2a90"	12460	17560	110	1426	1766	1255	71	87	87	90	39	43	100	100	0	118	124	66	53	44	44	65	123	189	12	1	0	18.095	20.987	19.877	20.981	1.618	26.534	0.622	80	511	100	1413	1759	4.177	1339	74	1679	80	141318	9927	42.974	0.480	0	0	0
3	10	11	"yfiO"	"STM2663"	12640	17560	110	8798	8612	2695	31	99	99	119	178	149	100	100	0	2561	2463	667	27	45	45	62	137	220	100	100	0	3.457	3.521	3.434	3.514	1.181	3.711	0.938	80	455	100	11215	10931	1.790	8699	2516	8513	2418	688922	197041	47.713	17.526	0	0	0
3	11	11	"ffh"	"STM2677"	12830	17570	120	4355	7073	7231	102	103	103	121	166	137	65	62	0	2048	3985	4175	104	47	47	63	78	123	69	63	0	2.125	1.770	1.739	1.616	2.025	1.766	0.960	120	515	100	6253	10908	1.087	4252	2001	6970	3938	848788	478252	41.880	50.282	0	0	0
3	12	11	"yfjG"	"STM2687"	13010	17560	100	3460	3516	2022	57	100	100	103	26	25	98	97	0	2420	2421	1342	55	46	46	51	17	33	98	97	0	1.415	1.438	1.401	1.363	1.316	1.447	0.893	80	391	100	5734	5791	0.501	3360	2374	3416	2375	281243	193641	131.269	139.412	0	0	0
3	13	11	"ybbK"	"STM0501"	13180	17560	110	2557	2508	481	19	102	102	104	27	25	100	100	0	8074	8030	1204	14	46	46	52	39	75	100	100	0	0.306	0.301	0.305	0.297	1.150	0.302	0.973	80	452	100	10483	10390	-1.709	2455	8028	2406	7984	200667	642430	89.037	204.564	0	0	0
3	14	11	"sfbB"	"STM0511"	13350	17560	100	951	1013	284	28	99	99	105	48	45	100	100	0	9611	9876	2275	23	45	45	65	140	215	100	100	0	0.089	0.093	0.092	0.091	1.160	0.094	0.942	80	399	100	10418	10745	-3.489	852	9566	914	9831	81031	790088	18.917	70.079	0	0	0
3	15	11	"gip"	"STM0518"	13540	17560	120	548	554	178	32	99	99	103	32	31	100	100	0	7065	7177	1638	22	44	44	57	125	219	100	100	0	0.064	0.064	0.064	0.060	1.394	0.065	0.893	120	462	100	7470	7588	-3.967	449	7021	455	7133	66491	861206	14.094	56.960	0	0	0
3	16	11	"allB"	"STM0523"	13710	17560	110	471	488	106	21	101	101	104	27	25	100	100	0	12034	12539	1941	15	45	45	47	9	19	100	100	0	0.031	0.031	0.031	0.030	1.210	0.031	0.916	80	392	100	12359	12881	-5.018	370	11989	387	12494	39010	1003102	14.222	1388.000	0	0	0
3	17	11	"allC"	"STM0527"	13890	17560	100	348	343	77	22	102	102	104	34	32	98	98	0	7635	7207	2120	29	44	44	46	10	21	100	100	0	0.032	0.034	0.033	0.033	1.428	0.031	0.841	80	400	100	7837	7404	-4.948	246	7591	241	7163	27422	576595	7.029	716.100	0	0	0
3	18	11	"ppiB"	"STM0536"	14070	17570	110	26252	25761	9097	35	104	104	109	47	43	100	100	0	4097	4226	1539	36	45	45	47	23	48	100	100	0	6.453	6.137	6.377	6.192	1.172	6.284	0.959	80	460	100	30200	29838	2.690	26148	4052	25657	4181	2060845	338059	545.787	181.696	0	0	0
3	19	11	"slyX"	"STM3454"	14250	17560	110	1575	1658	755	45	103	103	106	38	35	100	100	0	1318	1366	511	37	45	45	48	22	45	100	100	0	1.156	1.177	1.166	1.132	1.219	1.250	0.939	80	445	100	2745	2876	0.210	1472	1273	1555	1321	132624	109303	40.842	59.909	0	0	0
3	20	11	"mglB"	"STM2190"	14420	17570	120	798	814	432	53	100	100	103	27	26	95	95	0	7323	6598	3151	47	46	46	50	18	36	100	100	0	0.096	0.109	0.100	0.104	1.614	0.109	0.868	120	480	100	7975	7266	-3.382	698	7277	714	6552	97730	791745	26.333	363.778	0	0	0
3	21	11	""	"STM2198"	14610	17570	120	1039	1041	372	35	104	104	113	61	53	98	96	0	14264	13817	3557	25	46	46	51	21	41	100	100	0	0.066	0.068	0.067	0.063	1.528	0.069	0.927	120	461	100	15153	14708	-3.927	935	14218	937	13771	124940	1658044	15.213	655.524	0	0	0
3	22	11	"rsuA"	"STM2222"	14770	17570	110	4496	4743	1007	21	108	108	133	142	106	100	100	0	5900	6287	1503	23	49	49	98	407	415	100	100	0	0.750	0.743	0.747	0.745	1.104	0.741	0.977	80	416	100	10239	10873	-0.415	4388	5851	4635	6238	379409	502923	32.465	15.206	0	0	0
3	23	11	"yejM"	"STM2228"	14940	17570	110	9762	9149	1979	21	108	108	141	181	128	100	100	0	11538	10824	2407	22	50	50	90	240	266	100	100	0	0.840	0.839	0.836	0.842	1.166	0.836	0.984	80	460	100	21142	19815	-0.251	9654	11488	9041	10774	731882	865882	49.768	44.725	0	0	0
3	24	11	""	"STM2237"	15130	17570	110	400	454	217	47	104	104	147	279	189	60	13	0	3191	3588	1992	55	49	49	72	165	229	100	100	0	0.094	0.099	0.096	0.091	1.707	0.088	0.695	80	537	100	3438	3889	-3.408	296	3142	350	3539	36280	287027	1.100	21.309	0	0	0
3	1	12	"phoP"	"STM1231"	11030	17740	110	9588	9664	1634	16	103	103	107	35	32	100	100	0	2855	2832	460	16	42	42	44	11	25	100	100	0	3.372	3.427	3.414	3.425	1.104	3.539	0.953	80	522	100	12298	12351	1.754	9485	2813	9561	2790	773108	226522	273.057	253.455	0	0	0
3	2	12	"phoP"	"STM1231"	11210	17740	110	16925	16655	2657	15	108	108	115	52	45	100	100	0	5249	5086	814	16	44	44	49	20	40	100	100	0	3.231	3.282	3.276	3.287	1.108	3.334	0.974	80	446	100	22022	21589	1.692	16817	5205	16547	5042	1332362	406845	318.077	251.850	0	0	0
3	3	12	"phoQ"	"STM1230"	11390	17740	100	1801	1750	1397	79	96	96	108	65	60	85	78	0	1229	1174	978	83	47	47	52	20	38	95	85	0	1.442	1.468	1.568	1.388	2.142	1.464	0.910	80	448	100	2887	2781	0.529	1705	1182	1654	1127	140008	93910	25.262	56.100	0	0	0
3	4	12	"phoQ"	"STM1230"	11590	17740	100	2282	3616	3262	90	92	92	98	53	54	91	87	0	1939	2450	2164	88	43	43	46	13	28	97	93	0	1.155	1.464	1.496	1.460	1.815	1.534	0.935	80	415	100	4086	5931	0.208	2190	1896	3524	2407	289270	196005	66.377	184.923	0	0	0
3	5	12	"phoQ"	"STM1230"	11750	17730	110	5937	6054	1846	30	92	92	96	28	29	100	100	0	4105	4004	1124	28	40	40	41	7	17	100	100	0	1.438	1.504	1.483	1.489	1.190	1.561	0.956	80	453	100	9910	9926	0.524	5845	4065	5962	3964	484293	320323	212.786	566.143	0	0	0
3	6	12	"hupA"	"STM4170"	11930	17730	110	17024	16434	4578	27	99	99	101	27	26	100	100	0	875	892	247	27	41	41	43	11	25	100	100	0	20.294	19.195	19.466	19.202	1.152	19.552	0.963	80	461	100	17759	17186	4.343	16925	834	16335	851	1314682	71365	604.926	77.182	0	0	0
3	7	12	"sopB"	"STM1091"	12110	17740	120	1761	1675	481	28	93	93	94	26	27	99	99	0	15405	14439	4362	30	42	42	43	13	30	100	100	0	0.109	0.110	0.110	0.114	1.555	0.107	0.962	120	483	100	17031	15979	-3.203	1668	15363	1582	14397	200967	1732651	60.808	1107.385	0	0	0
3	8	12	"pipC"	"STM0375"	12270	17730	80	358	344	172	50	71	71	78	31	39	94	88	0	1443	1233	712	57	40	40	58	116	200	94	88	0	0.205	0.229	0.223	0.213	1.775	0.216	0.881	52	299	100	1690	1466	-2.289	287	1403	273	1193	17887	64139	8.581	10.129	0	0	0
3	9	12	"pipC"	"STM0375"	12480	17750	110	382	334	195	58	90	90	95	39	41	72	67	0	1829	1413	1000	70	44	44	60	121	201	73	70	0	0.164	0.178	0.187	0.213	2.860	0.178	0.889	80	452	100	2077	1613	-2.612	292	1785	244	1369	26742	113002	6.128	11.182	0	0	0
3	10	12	"ssrB"	"STM1391"	12640	17740	120	412	438	197	44	94	94	97	40	41	96	94	0	2807	2835	1208	42	43	43	46	16	34	100	99	0	0.115	0.123	0.117	0.117	1.479	0.124	0.859	120	477	100	3082	3136	-3.120	318	2764	344	2792	52509	340200	8.525	174.313	0	0	0
3	11	12	"ssrB"	"STM1391"	12820	17730	110	413	399	114	28	102	102	102	28	27	96	96	0	3228	3019	865	28	44	44	57	74	129	100	100	0	0.098	0.100	0.097	0.093	1.510	0.098	0.900	80	411	100	3495	3272	-3.356	311	3184	297	2975	31882	241485	10.607	40.027	0	0	0
3	12	12	"ssrB"	"STM1391"	13000	17730	110	549	547	139	25	101	101	105	29	27	100	98	0	4529	4464	927	20	45	45	58	76	131	100	100	0	0.100	0.101	0.099	0.097	1.313	0.100	0.927	80	451	100	4932	4865	-3.323	448	4484	446	4419	43773	357135	15.241	57.974	0	0	0
3	13	12	"lrp"	"STM0959"	13170	17740	110	13104	12263	2750	22	106	106	142	282	198	100	100	0	3384	3263	732	22	44	44	62	105	169	100	100	0	3.892	3.777	3.714	3.788	1.161	3.820	0.981	80	439	100	16338	15376	1.960	12998	3340	12157	3219	981035	261049	42.982	30.486	0	0	0
3	14	12	"lrp"	"STM0959"	13340	17740	110	13446	11821	4106	34	103	103	220	746	339	98	98	0	3668	3167	1127	35	44	44	83	220	265	97	96	0	3.682	3.752	3.686	3.877	1.490	3.792	0.962	80	500	100	16967	14841	1.880	13343	3624	11718	3123	945709	253366	15.551	14.018	0	0	0
3	15	12	"gyrA"	"STM2272"	13530	17740	110	15909	15068	3718	24	104	104	211	750	355	100	100	0	4173	4000	961	24	43	43	70	180	257	100	100	0	3.827	3.782	3.726	3.793	1.183	3.861	0.968	80	453	100	19935	18921	1.936	15805	4130	14964	3957	1205442	320018	19.809	21.833	0	0	0
3	16	12	"gyrA"	"STM2272"	13710	17740	120	21496	21393	6700	31	100	100	112	145	129	100	100	0	6196	5962	1762	29	43	43	47	34	72	100	100	0	3.477	3.597	3.590	3.501	1.296	3.672	0.966	120	503	100	27549	27212	1.798	21396	6153	21293	5919	2567173	715383	146.766	173.971	0	0	0
3	17	12	"csrA"	"STM2826"	13880	17740	110	1922	3171	3510	110	99	99	101	35	34	100	100	0	363	542	589	108	42	42	44	18	40	100	100	0	5.679	6.144	5.911	6.076	1.289	6.198	0.945	80	458	100	2144	3572	2.506	1823	321	3072	500	253703	43331	87.714	27.667	0	0	0
3	18	12	"csrA"	"STM2826"	14070	17750	110	3447	4354	2405	55	98	98	105	57	54	100	100	0	580	683	335	49	43	43	46	23	50	100	100	0	6.236	6.650	6.497	6.470	1.298	7.112	0.910	80	465	100	3886	4896	2.641	3349	537	4256	640	348308	54648	74.544	27.696	0	0	0
3	19	12	"yhhP"	"STM3578"	14240	17750	110	1096	1060	376	35	98	98	102	39	38	100	100	0	1332	1265	448	35	43	43	44	9	20	100	100	0	0.774	0.787	0.783	0.777	1.262	0.793	0.944	80	445	100	2287	2184	-0.369	998	1289	962	1222	84794	101168	24.564	135.667	0	0	0
3	20	12	"yhhP"	"STM3578"	14420	17750	120	699	654	326	49	101	101	103	26	25	96	95	0	818	758	383	50	43	43	45	9	20	100	100	0	0.772	0.773	0.791	0.717	1.696	0.792	0.928	120	459	100	1373	1268	-0.374	598	775	553	715	78494	91003	21.192	79.222	0	0	0
3	21	12	"yhhP"	"STM3578"	14600	17750	120	1002	986	499	50	102	102	109	57	52	95	93	0	1172	1140	549	48	44	44	46	16	34	99	98	0	0.798	0.807	0.792	0.795	1.586	0.830	0.931	120	491	100	2028	1980	-0.326	900	1128	884	1096	118292	136840	15.386	68.375	0	0	0
3	22	12	"topA"	"STM1714"	14770	17750	110	18823	18815	2781	14	106	106	122	110	90	100	100	0	6259	6251	884	14	44	44	59	147	249	100	100	0	3.012	3.014	3.028	3.010	1.119	3.100	0.960	80	432	100	24932	24916	1.591	18717	6215	18709	6207	1505202	500042	169.936	42.122	0	0	0
3	23	12	"topA"	"STM1714"	14950	17750	100	4326	5006	2430	48	105	105	114	46	40	100	100	0	1535	1719	856	49	45	45	49	47	95	100	100	0	2.833	2.928	2.870	2.945	1.290	2.944	0.878	80	410	100	5711	6575	1.502	4221	1490	4901	1674	400517	137555	106.348	35.532	0	0	0
3	24	12	"fur"	"STM0693"	15110	17750	110	14353	13822	6109	44	104	104	196	597	304	100	100	0	2511	2379	981	41	46	46	61	100	163	100	98	0	5.781	5.880	5.824	5.845	1.312	6.037	0.938	80	484	100	16714	16051	2.531	14249	2465	13718	2333	1105735	190359	22.824	23.180	0	0	0
3	1	13	"ctrl-buffer"	"ctrl-buffer"	11030	17910	100	88	94	30	31	94	94	99	31	31	7	2	0	41	42	7	16	40	40	42	11	26	7	2	0	-6.000	0.000	5.750	5.848	2.678	5.131	0.261	80	435	100	-5	2	Error	-6	1	0	2	7492	3332	-0.161	0.000	-50	0	0
3	2	13	"ctrl-buffer"	"ctrl-buffer"	11210	17910	100	100	113	36	31	98	98	102	32	31	26	8	0	53	58	24	41	41	41	44	15	34	35	12	0	0.167	0.882	1.733	1.793	3.913	3.929	0.186	80	420	100	14	32	-2.585	2	12	15	17	9001	4632	0.344	0.933	-50	0	0
3	3	13	"ctrl-buffer"	"ctrl-buffer"	11390	17910	100	93	124	196	158	98	98	101	26	25	15	3	0	46	58	90	155	42	42	45	11	24	17	6	0	-1.250	1.625	2.375	2.738	3.861	2.277	0.894	80	391	100	-1	42	Error	-5	4	26	16	9882	4677	0.885	1.182	-50	0	0
3	4	13	"ctrl-buffer"	"ctrl-buffer"	11560	17910	100	80	86	25	29	99	99	102	51	50	1	0	0	47	50	14	28	42	42	43	9	20	32	8	0	-3.800	-1.625	4.000	3.335	4.659	1302.879	0.000	80	410	100	-14	-5	Error	-19	5	-13	8	6847	3995	-0.314	0.778	-50	0	0
3	5	13	"ctrl-buffer"	"ctrl-buffer"	11740	17910	100	78	82	24	29	93	93	95	26	27	6	1	0	47	48	9	18	40	40	41	8	19	40	13	0	-2.143	-1.375	2.548	2.428	5.106	35.423	0.007	80	469	100	-8	-3	Error	-15	7	-11	8	6530	3840	-0.500	0.875	-50	0	0
3	6	13	"ctrl-buffer"	"ctrl-buffer"	11920	17930	60	188	203	88	43	81	81	84	27	32	87	78	0	192	230	132	57	39	39	42	14	33	96	90	0	0.699	0.639	0.591	0.657	1.673	0.649	0.749	32	171	100	260	313	-0.516	107	153	122	191	6510	7371	4.407	13.429	0	0	0
3	7	13	"ctrl-buffer"	"ctrl-buffer"	12100	17910	100	83	92	42	45	92	92	94	28	29	20	7	0	57	72	46	63	41	41	43	12	27	56	40	0	-0.562	0.000	0.909	1.261	5.493	0.840	0.657	80	436	100	7	31	Error	-9	16	0	31	7377	5760	-0.071	2.417	-50	0	0
3	8	13	"ctrl-buffer"	"ctrl-buffer"	12280	17910	100	60	63	22	34	81	81	84	30	35	2	0	0	41	45	13	28	40	40	41	9	21	18	8	0	-21.000	-3.600	5.333	4.380	3.206	7.993	0.102	80	413	100	-20	-13	Error	-21	1	-18	5	5079	3566	-0.700	0.444	-50	0	0
3	9	13	"ctrl-buffer"	"ctrl-buffer"	12450	17910	100	95	100	38	38	94	94	96	29	30	17	3	0	46	51	12	23	41	41	43	9	20	37	17	0	0.200	0.600	2.660	2.460	3.388	7.512	0.080	80	380	100	6	16	-2.322	1	5	6	10	7979	4047	0.138	0.889	-50	0	0
3	10	13	"ctrl-buffer"	"ctrl-buffer"	12630	17910	100	105	111	33	29	100	100	103	27	26	26	11	0	52	55	13	23	40	40	41	6	14	73	45	0	0.417	0.733	1.375	1.338	2.970	7.737	0.070	80	401	100	17	26	-1.263	5	12	11	15	8861	4370	0.296	2.333	-50	0	0
3	11	13	"ctrl-buffer"	"ctrl-buffer"	12810	17910	100	104	116	50	43	99	99	101	30	29	28	8	0	52	56	20	35	41	41	46	64	139	1	1	0	0.455	1.133	1.976	2.157	3.018	4.901	0.217	80	432	100	16	32	-1.138	5	11	17	15	9319	4495	0.500	0.156	-50	0	0
3	12	13	"ctrl-buffer"	"ctrl-buffer"	12990	17910	100	98	102	23	22	98	98	101	26	25	17	3	0	54	58	15	25	41	41	46	32	69	16	1	0	0.000	0.235	1.155	1.077	3.460	5.525	0.045	80	432	100	13	21	Error	0	13	4	17	8157	4638	0.038	0.375	-50	0	0
3	13	13	"ctrl-buffer"	"ctrl-buffer"	13170	17910	100	90	91	30	32	100	100	123	210	170	0	0	0	46	50	13	26	43	43	60	87	145	0	0	0	-3.333	-1.286	2.500	3.376	4.063	2.670	0.116	80	409	100	-7	-2	Error	-10	3	-9	7	7257	3975	-0.152	-0.115	-50	0	0
3	14	13	"ctrl-buffer"	"ctrl-buffer"	13330	17930	90	174	189	118	62	96	96	102	37	36	80	53	0	97	106	31	29	45	45	61	42	68	75	17	0	1.500	1.525	1.274	1.340	1.838	2.853	0.345	52	345	100	130	154	0.585	78	52	93	61	9825	5496	2.351	1.071	0	0	0
3	15	13	"ctrl-buffer"	"ctrl-buffer"	13520	17920	100	78	80	28	35	97	97	103	39	37	2	2	0	48	50	14	28	44	44	54	41	75	2	0	0	-4.750	-2.833	4.000	3.313	3.263	0.782	0.046	80	433	100	-15	-11	Error	-19	4	-17	6	6414	3986	-0.590	-0.098	-50	0	0
3	16	13	"ctrl-buffer"	"ctrl-buffer"	13700	17920	100	74	79	26	32	95	95	99	26	26	8	1	0	48	49	8	16	43	43	61	54	88	0	0	0	-4.200	-2.667	5.679	4.019	3.902	1.093	0.000	80	403	100	-16	-10	Error	-21	5	-16	6	6338	3898	-0.769	-0.222	-50	0	0
3	17	13	"ctrl-buffer"	"ctrl-buffer"	13880	17920	100	104	127	106	83	96	96	101	48	47	17	8	0	48	56	26	46	43	43	53	42	79	7	3	0	1.600	2.385	3.292	3.171	3.151	4.191	0.125	80	415	100	13	44	0.678	8	5	31	13	10170	4512	0.542	0.071	-50	0	0
3	18	13	"ctrl-buffer"	"ctrl-buffer"	14060	17920	100	80	84	25	29	90	90	96	55	57	1	0	0	45	45	7	15	42	42	46	19	41	2	0	0	-3.333	-2.000	4.000	4.364	3.360	497.269	0.000	80	391	100	-7	-3	Error	-10	3	-6	3	6721	3602	-0.218	-0.053	-50	0	0
3	19	13	"ctrl-buffer"	"ctrl-buffer"	14230	17920	100	91	98	35	35	94	94	98	29	29	12	5	0	49	53	20	37	42	42	43	9	20	41	17	0	-0.429	0.364	1.733	1.856	3.687	4.255	0.242	80	428	100	4	15	Error	-3	7	4	11	7800	4247	0.000	1.111	-50	0	0
3	20	13	"ctrl-buffer"	"ctrl-buffer"	14410	17920	100	95	97	23	23	97	97	98	25	25	12	2	0	45	46	6	13	41	41	42	6	14	36	10	0	-0.500	0.000	3.833	2.662	4.572	118.923	0.001	80	385	100	2	5	Error	-2	4	0	5	7775	3669	-0.040	0.667	-50	0	0
3	21	13	"ctrl-buffer"	"ctrl-buffer"	14550	17920	70	124	135	53	39	97	97	100	27	27	43	21	0	59	60	13	21	42	42	43	7	16	81	62	0	1.588	2.111	2.333	2.428	2.827	6.679	0.238	32	215	100	44	56	0.667	27	17	38	18	4325	1911	1.296	2.429	0	0	0
3	22	13	"ctrl-buffer"	"ctrl-buffer"	14770	17920	100	91	94	27	28	99	99	100	28	28	15	2	0	45	45	6	13	42	42	42	6	14	23	7	0	-2.667	-1.667	4.400	3.818	3.213	37.762	0.007	80	416	100	-5	-2	Error	-8	3	-5	3	7520	3591	-0.214	0.500	-50	0	0
3	23	13	"ctrl-buffer"	"ctrl-buffer"	14910	17920	80	196	806	2439	302	96	96	97	25	25	92	73	0	80	314	1044	332	42	42	44	8	18	92	76	0	2.632	2.610	3.032	2.810	1.924	2.349	0.970	52	283	100	138	982	1.396	100	38	710	272	41910	16328	28.360	33.750	0	0	0
3	24	13	"ctrl-buffer"	"ctrl-buffer"	15120	17920	100	93	104	98	94	96	96	127	421	331	1	1	0	46	50	36	72	42	42	48	78	162	1	1	0	-0.750	1.000	2.942	2.210	3.461	3.143	0.734	80	484	100	1	16	Error	-3	4	8	8	8333	4010	-0.055	0.026	-50	0	0
3	1	14	"ynfA"	"STM1504"	11020	18090	120	503	481	188	39	93	93	101	108	106	92	86	0	3800	3483	1543	44	41	41	49	81	165	99	99	0	0.109	0.113	0.112	0.110	1.632	0.110	0.927	120	659	100	4169	3830	-3.197	410	3759	388	3442	57717	417978	3.519	42.395	0	0	0
3	2	14	""	"STM3654"	11190	18090	110	410	431	174	40	96	96	98	26	26	98	97	0	2044	2025	961	47	42	42	47	21	44	100	100	0	0.157	0.169	0.173	0.165	1.467	0.159	0.817	80	485	100	2316	2318	-2.673	314	2002	335	1983	34456	162033	12.808	94.190	0	0	0
3	3	14	"yeiP"	"STM2211"	11380	18090	120	6536	5846	2491	42	97	97	100	26	26	100	99	0	5684	5068	2178	42	41	41	45	18	40	99	99	0	1.141	1.144	1.162	1.160	1.824	1.147	0.964	120	599	100	12082	10776	0.190	6439	5643	5749	5027	701545	608119	221.000	279.056	0	0	0
3	4	14	"yfaE"	"STM2279"	11550	18090	110	1511	1595	630	39	92	92	92	27	29	100	100	0	1241	1274	553	43	40	40	42	9	21	100	100	0	1.182	1.218	1.237	1.230	1.204	1.273	0.917	80	496	100	2620	2737	0.241	1419	1201	1503	1234	127578	101928	55.667	136.889	0	0	0
3	5	14	""	"STM4111"	11710	18080	70	314	396	242	61	95	95	97	36	37	96	84	0	365	425	270	63	42	42	49	24	48	93	93	0	0.678	0.786	0.811	0.834	1.582	0.960	0.867	32	231	100	542	684	-0.561	219	323	301	383	12661	13598	8.306	15.667	-100	0	0
3	6	14	""	"STM4140"	11910	18090	120	164	185	102	55	90	90	92	29	31	75	59	0	315	378	287	75	41	41	47	26	55	99	97	0	0.270	0.282	0.264	0.252	2.430	0.301	0.710	120	721	100	348	432	-1.889	74	274	95	337	22234	45347	3.207	12.731	0	0	0
3	7	14	"ssaS"	"STM1420"	12110	18080	60	116	217	174	80	92	92	95	28	29	46	37	0	709	2196	2908	132	46	46	63	45	71	90	75	0	0.036	0.058	0.066	0.087	2.604	0.062	0.900	32	171	100	687	2275	-4.788	24	663	125	2150	6947	70282	4.357	47.400	0	0	0
3	8	14	"nrdH"	"STM2805"	12270	18090	120	200	437	788	180	84	84	86	28	32	74	65	0	177	380	620	163	40	40	43	15	34	85	79	0	0.847	1.038	0.931	0.871	3.027	1.261	0.822	120	592	100	253	693	-0.240	116	137	353	340	52424	45557	12.536	22.467	0	0	0
3	9	14	"fimI"	"STM0544"	12450	18090	120	134	262	337	128	92	92	94	25	26	66	42	0	407	1346	2521	187	41	41	42	12	28	100	99	0	0.115	0.130	0.124	0.118	2.617	0.127	0.900	120	576	100	408	1475	-3.123	42	366	170	1305	31443	161516	6.720	108.667	0	0	0
3	10	14	"aroA"	"STM0978"	12630	18090	110	5553	5803	2044	35	96	96	99	31	31	100	100	0	5401	6095	2454	40	41	41	42	9	21	100	100	0	1.018	0.943	0.967	0.960	1.234	0.930	0.928	80	490	100	10817	11761	0.026	5457	5360	5707	6054	464207	487631	184.000	672.556	0	0	0
3	11	14	"dam"	"STM3484"	12800	18090	110	624	1981	2700	136	97	97	100	31	31	98	98	0	381	1349	1827	135	41	41	49	83	169	96	81	0	1.550	1.440	1.453	1.386	1.808	1.488	0.916	80	522	100	867	3192	0.632	527	340	1884	1308	158459	107881	60.677	15.663	0	0	0
3	12	14	"pduW"	"STM2057"	12990	18090	110	197	272	180	66	97	97	100	26	26	86	76	0	4409	5861	4509	76	42	42	53	87	164	100	100	0	0.023	0.030	0.029	0.025	2.034	0.031	0.714	80	522	100	4467	5994	-5.449	100	4367	175	5819	21739	468903	6.615	66.759	0	0	0
3	13	14	""	"STM2695"	13160	18090	110	507	517	85	16	99	99	103	30	29	100	100	0	10763	10923	1241	11	43	43	58	58	100	100	100	0	0.038	0.038	0.039	0.038	1.202	0.038	0.931	80	510	100	11128	11298	-4.716	408	10720	418	10880	41357	873811	13.800	187.328	0	0	0
3	14	14	"yajR"	"STM0436"	13340	18090	110	3438	3181	1517	47	98	98	102	32	31	100	100	0	8032	7210	3339	46	44	44	59	54	91	100	100	0	0.418	0.430	0.433	0.417	1.374	0.431	0.949	80	493	100	11328	10249	-1.258	3340	7988	3083	7166	254456	576800	96.219	132.426	0	0	0
3	15	14	""	"STM0564"	13520	18100	120	617	590	166	28	97	97	99	24	24	99	96	0	13921	12813	3651	28	42	42	50	36	72	100	100	0	0.037	0.039	0.038	0.038	1.454	0.038	0.945	120	586	100	14399	13264	-4.738	520	13879	493	12771	70788	1537531	20.458	354.528	0	0	0
3	16	14	""	"STM0351"	13690	18090	110	210	225	79	35	94	94	97	24	24	96	92	0	6108	6251	1911	30	44	44	61	53	86	100	100	0	0.019	0.021	0.020	0.019	1.601	0.021	0.740	80	458	100	6180	6338	-5.708	116	6064	131	6207	17986	500053	5.333	116.792	0	0	0
3	17	14	"dsrB"	"STM1983"	13870	18100	120	708	821	539	65	93	93	97	26	26	100	98	0	1879	2377	1861	78	43	43	57	47	82	99	99	0	0.335	0.312	0.319	0.306	1.462	0.289	0.907	120	578	100	2451	3062	-1.578	615	1836	728	2334	98564	285282	27.846	49.362	0	0	0
3	18	14	"yeiE"	"STM2201"	14050	18100	120	1989	1804	524	29	92	92	95	25	26	100	99	0	9083	8171	2442	29	42	42	48	31	64	100	100	0	0.210	0.211	0.209	0.207	1.468	0.207	0.952	120	611	100	10938	9841	-2.253	1897	9041	1712	8129	216497	980510	68.360	262.032	0	0	0
3	19	14	"recB"	"STM2994"	14230	18100	60	208	197	72	36	93	93	96	23	23	81	78	0	868	922	414	44	45	45	46	8	17	100	100	0	0.140	0.119	0.100	0.106	1.967	0.115	0.642	32	176	100	938	981	-2.839	115	823	104	877	6300	29498	4.391	109.500	0	0	0
3	20	14	"EMPTY"	"EMPTY"	14410	18100	100	92	97	27	27	92	92	94	23	24	25	10	0	45	45	6	13	42	42	43	7	16	25	3	0	0.000	1.667	3.333	3.910	3.350	0.010	0.001	80	484	100	3	8	Error	0	3	5	3	7752	3600	0.130	0.286	-75	0	0
3	21	14	"EMPTY"	"EMPTY"	14590	18100	100	94	97	23	23	93	93	96	25	26	11	5	0	42	45	13	28	41	41	43	8	18	16	3	0	1.000	1.000	3.000	2.569	3.597	18.698	0.011	80	476	100	2	8	0.000	1	1	4	4	7746	3605	0.040	0.250	-75	0	0
3	22	14	"EMPTY"	"EMPTY"	14760	18100	100	95	97	23	23	94	94	96	24	25	18	5	0	42	43	6	13	41	41	42	7	16	16	3	0	1.000	1.500	5.500	4.383	3.731	142.933	0.001	80	452	100	2	5	0.000	1	1	3	2	7749	3411	0.042	0.143	-75	0	0
3	23	14	"EMPTY"	"EMPTY"	14940	18100	100	93	97	34	35	94	94	96	24	25	16	6	0	43	42	5	11	42	42	42	7	16	3	0	0	-1.000	100000.000	4.250	4.963	4.193	36.304	0.011	80	476	100	0	3	Error	-1	1	3	0	7750	3374	0.042	0.000	-75	0	0
3	24	14	"EMPTY"	"EMPTY"	15120	18100	100	95	99	23	23	97	97	98	24	24	22	2	0	42	42	5	11	41	41	42	8	19	10	0	0	-2.000	2.000	4.667	5.429	2.762	171.001	0.001	80	496	100	-1	3	Error	-2	1	2	1	7926	3386	0.042	0.000	-75	0	0
4	1	1	"yjiX"	"STM4531"	15570	15770	120	382	521	426	81	115	115	119	40	33	96	86	0	534	726	690	95	46	46	49	16	32	99	99	0	0.547	0.597	0.575	0.562	1.599	0.601	0.926	120	607	100	755	1086	-0.870	267	488	406	680	62461	87167	10.050	42.313	0	0	0
4	2	1	"yhjG"	"STM3610"	15750	15770	120	529	724	591	81	115	115	128	124	96	90	70	0	1695	2455	2384	97	46	46	59	73	123	99	99	0	0.251	0.253	0.244	0.237	1.504	0.240	0.914	120	509	100	2063	3018	-1.994	414	1649	609	2409	86841	294618	4.806	32.822	0	0	0
4	3	1	"mtlD"	"STM3686"	15940	15770	130	6940	7106	1758	24	107	107	110	32	29	100	100	0	15988	16367	3801	23	43	43	54	86	159	100	100	0	0.429	0.429	0.429	0.423	1.208	0.429	0.978	120	595	100	22778	23323	-1.223	6833	15945	6999	16324	852764	1964085	218.625	189.686	0	0	0
4	4	1	"ptsN"	"STM3322"	16110	15760	110	1080	3390	6131	180	105	105	137	210	153	95	78	0	710	2104	3932	186	44	44	69	175	253	88	72	0	1.464	1.595	1.492	1.566	1.589	1.595	0.926	80	466	100	1641	5345	0.550	975	666	3285	2060	271167	168353	15.490	11.629	0	0	0
4	5	1	"yqjK"	"STM3231"	16300	15770	120	461	674	650	96	105	105	132	192	145	66	48	0	683	1133	1224	108	44	44	65	160	246	77	66	0	0.557	0.522	0.518	0.516	1.806	0.536	0.880	120	561	100	995	1658	-0.844	356	639	569	1089	80882	135969	2.823	6.675	0	0	0
4	6	1	"yggT"	"STM3101"	16480	15770	120	6909	6403	1903	29	107	107	110	34	30	100	100	0	6385	5901	1717	29	45	45	48	16	33	100	100	0	1.073	1.075	1.072	1.064	1.275	1.079	0.975	120	524	100	13142	12152	0.101	6802	6340	6296	5856	768302	708179	185.088	365.813	0	0	0
4	7	1	"hscC"	"STM0659"	16660	15770	130	721	698	155	22	106	106	109	33	30	98	97	0	23870	22990	5028	21	44	44	47	14	29	100	100	0	0.026	0.026	0.025	0.025	1.372	0.026	0.959	120	546	100	24441	23538	-5.276	615	23826	592	22946	83798	2758790	17.848	1638.786	0	0	0
4	8	1	"ubiF"	"STM0671"	16830	15780	120	3778	3782	1238	32	124	124	134	55	41	99	99	0	9413	9571	3311	34	58	58	160	645	403	97	97	0	0.391	0.385	0.386	0.398	1.306	0.377	0.961	120	499	100	13009	13171	-1.356	3654	9355	3658	9513	453852	1148494	66.327	14.591	0	0	0
4	9	1	"nagA"	"STM0683"	17010	15770	130	10494	10243	1762	17	116	116	129	100	77	100	100	0	19138	18776	2962	15	56	56	137	423	308	100	99	0	0.544	0.541	0.542	0.538	1.226	0.538	0.984	120	635	100	29460	28847	-0.879	10378	19082	10127	18720	1229160	2253139	101.140	44.064	0	0	0
4	10	1	"ybfM"	"STM0687"	17180	15770	100	303	305	136	44	111	111	124	100	80	73	43	0	4624	4276	2363	55	63	63	195	759	389	83	81	0	0.042	0.046	0.042	0.045	1.622	0.047	0.798	80	442	100	4753	4407	-4.570	192	4561	194	4213	24381	342092	1.810	5.377	0	0	0
4	11	1	"apeE"	"STM0570"	17390	15790	110	773	747	270	36	114	114	139	124	89	93	91	0	4780	4693	1997	42	66	66	193	743	384	93	91	0	0.140	0.137	0.136	0.141	1.433	0.134	0.946	80	447	100	5373	5260	-2.839	659	4714	633	4627	59789	375407	4.903	6.057	0	0	0
4	12	1	"ahpF"	"STM0609"	17550	15780	120	12761	13788	5674	41	112	112	133	96	72	100	99	0	11650	12377	5092	41	55	55	73	62	84	99	99	0	1.091	1.110	1.108	1.126	1.157	1.113	0.980	120	473	100	24244	25998	0.126	12649	11595	13676	12322	1654605	1485203	142.240	198.452	0	0	0
4	13	1	"dlhH"	"STM3967"	17720	15780	120	9166	8945	1899	21	119	119	128	60	46	100	100	0	17821	17550	2674	15	53	53	62	29	46	100	100	0	0.509	0.504	0.503	0.496	1.191	0.503	0.961	120	486	100	26815	26323	-0.974	9047	17768	8826	17497	1073399	2105966	146.950	603.034	0	0	0
4	14	1	"yigM"	"STM3963"	17900	15780	130	12607	12884	2465	19	120	120	133	63	47	100	100	0	19303	19326	2402	12	52	52	62	37	59	100	100	0	0.649	0.662	0.651	0.655	1.123	0.666	0.965	120	559	100	31738	32038	-0.625	12487	19251	12764	19274	1546069	2319065	202.397	520.649	0	0	0
4	15	1	"rhtC"	"STM3959"	18070	15780	120	5186	5153	1116	21	125	125	139	65	46	100	100	0	9840	9710	1812	18	60	60	74	64	86	100	100	0	0.517	0.521	0.510	0.520	1.181	0.503	0.952	120	506	100	14841	14678	-0.950	5061	9780	5028	9650	618419	1165163	77.138	150.563	0	0	0
4	16	1	"rarD"	"STM3955"	18250	15780	130	14195	14269	2299	16	121	121	131	64	48	100	100	0	22550	22544	2841	12	55	55	84	151	179	100	100	0	0.626	0.629	0.624	0.627	1.114	0.631	0.980	120	570	100	36569	36637	-0.677	14074	22495	14148	22489	1712273	2705266	220.906	148.742	0	0	0
4	17	1	"uvrD"	"STM3951"	18430	15770	130	3872	3784	1286	33	131	131	151	95	62	100	100	0	4620	4547	1598	35	61	61	91	128	140	99	99	0	0.821	0.814	0.806	0.825	1.263	0.810	0.959	120	626	100	8300	8139	-0.285	3741	4559	3653	4486	454064	545640	38.242	34.813	0	0	0
4	18	1	"dapF"	"STM3947"	18620	15780	120	10473	10817	3144	29	168	168	210	161	76	100	100	0	9233	9150	2437	26	80	80	126	233	184	100	100	0	1.126	1.174	1.160	1.165	1.123	1.206	0.966	120	476	100	19458	19719	0.171	10305	9153	10649	9070	1298084	1097965	65.882	38.730	0	0	0
4	19	1	"fklB"	"STM4397"	18780	15780	130	2799	5353	6290	117	143	143	240	748	311	74	60	0	1077	1846	2160	117	58	58	136	651	478	58	43	0	2.606	2.914	2.909	2.901	1.517	2.957	0.949	120	526	100	3675	6998	1.382	2656	1019	5210	1788	642408	221464	6.836	2.627	0	0	0
4	20	1	"ytfK"	"STM4406"	18960	15780	130	725	1122	1457	129	128	128	184	623	338	48	20	0	499	789	1032	130	57	57	98	279	284	66	38	0	1.351	1.358	1.336	1.359	1.531	1.465	0.933	120	614	100	1039	1726	0.434	597	442	994	732	134598	94713	1.506	2.477	0	0	0
4	21	1	""	"STM4417"	19140	15780	120	789	906	516	56	138	138	143	37	25	100	100	0	1342	1550	987	63	59	59	80	77	96	100	97	0	0.507	0.515	0.512	0.515	1.283	0.512	0.922	120	515	100	1934	2259	-0.979	651	1283	768	1491	108728	186008	20.622	19.091	0	0	0
4	22	1	""	"STM4421"	19320	15780	130	5817	5844	606	10	137	137	159	226	142	100	100	0	21355	21785	2578	11	55	55	155	796	513	100	100	0	0.267	0.263	0.264	0.263	1.064	0.255	0.980	120	588	100	26980	27437	-1.907	5680	21300	5707	21730	701321	2614204	25.155	27.173	0	0	0
4	23	1	""	"STM4425"	19500	15790	130	594	614	238	38	125	125	140	119	85	92	85	0	8854	8763	4314	49	53	53	132	581	440	100	99	0	0.053	0.056	0.056	0.055	1.312	0.054	0.906	120	581	100	9270	9199	-4.230	469	8801	489	8710	73668	1051600	3.983	14.855	0	0	0
4	24	1	""	"STM4430"	19680	15780	120	1163	1473	1152	78	120	120	138	299	216	86	69	0	3651	4813	4235	87	50	50	83	277	333	99	92	0	0.290	0.284	0.292	0.288	1.422	0.271	0.913	120	679	100	4644	6116	-1.788	1043	3601	1353	4763	176793	577523	4.465	17.076	0	0	0
4	1	2	"sopE2"	"STM1855"	15590	15950	140	170	209	122	58	105	105	108	34	31	67	46	0	1949	3955	4731	119	43	43	45	16	35	100	100	0	0.034	0.027	0.029	0.027	2.370	0.023	0.731	156	585	100	1971	4016	-4.874	65	1906	104	3912	32590	617030	2.971	244.375	0	0	0
4	2	2	""	"STM1731"	15760	15940	130	132	189	160	84	110	110	113	34	30	44	33	0	709	1806	2988	165	46	46	88	257	292	73	57	0	0.033	0.045	0.053	0.045	2.685	0.050	0.830	120	390	100	685	1839	-4.913	22	663	79	1760	22692	216779	2.235	6.685	0	0	0
4	3	2	"otsB"	"STM1929"	15950	15950	120	381	399	271	67	108	108	110	33	30	83	78	0	2609	2834	2653	93	46	46	87	250	287	90	85	0	0.107	0.104	0.108	0.098	2.084	0.099	0.860	120	412	100	2836	3079	-3.231	273	2563	291	2788	47835	340020	8.758	10.988	0	0	0
4	4	2	""	"STM4161"	16120	15940	120	150	191	131	68	105	105	124	174	140	12	6	0	421	1028	1649	160	45	45	59	101	171	92	71	0	0.120	0.087	0.106	0.105	2.457	0.077	0.809	120	463	100	421	1069	-3.063	45	376	86	983	22963	123363	0.385	9.594	0	0	0
4	5	2	"rsd"	"STM4165"	16310	15950	120	341	425	314	73	110	110	112	39	34	95	89	0	1336	1749	1808	103	44	44	73	257	352	95	86	0	0.179	0.185	0.182	0.178	1.656	0.171	0.899	120	446	100	1523	2020	-2.484	231	1292	315	1705	51021	209912	8.026	6.521	0	0	0
4	6	2	"hupA"	"STM4170"	16490	15950	120	3501	7307	11821	161	108	108	110	30	27	100	100	0	250	436	723	165	44	44	47	10	21	95	93	0	16.471	18.365	17.425	19.006	1.783	17.506	0.904	120	419	100	3599	7591	4.042	3393	206	7199	392	876894	52333	239.900	38.900	0	0	0
4	7	2	""	"STM3121"	16670	15950	120	268	475	511	107	105	105	114	60	52	70	55	0	1646	2686	2820	104	46	46	91	282	309	76	60	0	0.102	0.140	0.137	0.133	2.457	0.140	0.690	120	424	100	1763	3010	-3.295	163	1600	370	2640	56947	322289	6.017	9.202	0	0	0
4	8	2	"stfG"	"STM0200"	16810	15930	90	132	169	99	58	107	107	131	88	67	28	17	0	298	1729	2667	154	52	52	510	1711	335	23	19	0	0.102	0.037	0.085	0.157	10.297	0.039	0.785	52	285	100	271	1739	-3.299	25	246	62	1677	8794	89926	0.432	0.712	0	0	0
4	9	2	"eutT"	"STM2467"	17050	15950	110	133	170	115	67	110	110	125	78	62	22	12	0	372	1538	2479	161	51	51	417	1726	413	27	13	0	0.072	0.040	0.064	0.096	5.274	0.040	0.785	80	410	100	344	1547	-3.803	23	321	60	1487	13611	123028	0.577	0.649	0	0	0
4	10	2	"lexA"	"STM4237"	17190	15950	120	675	3765	5162	137	111	111	120	67	55	70	59	0	259	1452	1945	133	50	50	81	209	258	50	46	0	2.699	2.606	2.804	2.875	2.674	2.833	0.882	120	427	100	773	5056	1.432	564	209	3654	1402	451858	174228	54.403	6.560	0	0	0
4	11	2	"prpC"	"STM0369"	17380	15950	120	207	226	77	34	124	124	152	136	89	22	5	0	3234	3598	2012	55	54	54	151	715	473	99	89	0	0.026	0.029	0.027	0.025	2.043	0.026	0.291	120	406	100	3263	3646	-5.260	83	3180	102	3544	27095	431799	0.544	4.821	0	0	0
4	12	2	"ushB"	"STM4064"	17550	15950	120	3768	6187	6364	102	136	136	170	123	72	98	97	0	2080	3622	3521	97	58	58	87	76	87	97	96	0	1.796	1.698	1.799	1.671	1.762	1.851	0.864	120	371	100	5654	9615	0.845	3632	2022	6051	3564	742490	434615	48.919	46.513	0	0	0
4	13	2	"ptsJ"	"STM2436"	17730	15950	120	1429	2096	1879	89	125	125	150	97	64	100	100	0	4717	7273	6968	95	57	57	77	61	79	100	100	0	0.280	0.273	0.267	0.264	1.390	0.255	0.900	120	407	100	5964	9187	-1.837	1304	4660	1971	7216	251489	872765	20.062	117.967	0	0	0
4	14	2	"plsX"	"STM1192"	17910	15960	120	10170	12567	9678	77	125	125	148	87	58	100	100	0	2967	3716	2800	75	57	57	73	53	72	99	99	0	3.452	3.400	3.336	3.435	1.372	3.599	0.918	120	401	100	12955	16101	1.787	10045	2910	12442	3659	1508015	445869	142.747	68.736	0	0	0
4	15	2	"flgM"	"STM1172"	18100	15960	130	1046	1581	1535	97	124	124	145	83	57	100	95	0	661	1053	1141	108	54	54	81	124	153	96	80	0	1.519	1.458	1.538	1.523	1.528	1.468	0.860	120	408	100	1529	2456	0.603	922	607	1457	999	189687	126392	17.301	7.839	0	0	0
4	16	2	"phsB"	"STM2064"	18270	15960	130	229	290	185	63	118	118	127	69	54	68	43	0	2510	3449	3429	99	56	56	86	169	196	97	95	0	0.045	0.051	0.044	0.046	2.148	0.048	0.785	120	407	100	2565	3565	-4.467	111	2454	172	3393	34762	413875	2.362	19.899	0	0	0
4	17	2	"tnpA_1"	"STM0946"	18450	15970	130	993	1528	2062	134	123	123	129	42	32	94	90	0	3894	5832	7812	133	59	59	78	76	97	100	100	0	0.227	0.243	0.236	0.220	1.673	0.247	0.918	120	403	100	4705	7178	-2.140	870	3835	1405	5773	183331	699800	33.310	75.711	0	0	0
4	18	2	"orf6"	"PSLT014"	18610	15950	130	2492	5367	8751	163	129	129	207	573	276	85	68	0	3255	6980	10811	154	61	61	195	858	440	84	69	0	0.740	0.757	0.693	0.703	1.484	0.788	0.904	120	376	100	5557	12157	-0.435	2363	3194	5238	6919	644021	837639	9.005	7.908	0	0	0
4	19	2	"mig-14"	"STM2782"	18780	15950	130	1970	4622	5640	122	129	129	274	908	331	61	50	0	1376	3003	3765	125	59	59	236	880	372	54	45	0	1.398	1.526	1.566	1.598	1.869	1.519	0.883	120	470	100	3158	7437	0.483	1841	1317	4493	2944	554649	360397	4.789	3.144	0	0	0
4	20	2	"thiD"	"STM2146"	19000	15960	100	358	526	495	94	125	125	190	727	382	20	3	0	1034	2249	3098	137	59	59	130	412	316	60	55	0	0.239	0.183	0.231	0.368	3.952	0.134	0.812	80	373	100	1208	2591	-2.065	233	975	401	2190	42112	179913	0.462	5.143	0	0	0
4	21	2	"rfaY"	"STM3716"	19160	15960	120	2609	3086	2582	83	132	132	137	41	29	100	100	0	1567	1895	1605	84	57	57	81	86	106	98	93	0	1.640	1.607	1.564	1.640	1.465	1.670	0.851	120	388	100	3987	4792	0.714	2477	1510	2954	1838	370313	227437	71.927	21.093	0	0	0
4	22	2	"prgH"	"STM2874"	19310	15950	100	293	623	764	122	132	132	187	436	233	27	18	0	721	2449	3850	157	55	55	219	1140	520	37	26	0	0.242	0.205	0.261	0.304	3.116	0.215	0.816	80	355	100	827	2885	-2.048	161	666	491	2394	49808	195956	1.000	1.956	0	0	0
4	23	2	"orgA"	"STM2869"	19520	15960	120	1396	4265	6587	154	122	122	208	561	269	54	51	0	1243	3294	5052	153	50	50	214	1047	489	50	42	0	1.068	1.277	1.481	1.800	2.717	1.315	0.919	120	514	100	2467	7387	0.095	1274	1193	4143	3244	511771	395321	7.232	2.942	0	0	0
4	24	2	"livH"	"STM3563"	19710	15980	80	1152	3059	4008	131	118	118	191	557	291	53	48	0	1187	3703	5163	139	47	47	136	584	429	57	50	0	0.907	0.804	0.875	0.925	2.059	0.788	0.932	52	301	100	2174	6597	-0.141	1034	1140	2941	3656	159088	192548	5.149	6.108	0	0	0
4	1	3	"hisJ"	"STM2354"	15600	16120	120	695	2513	3211	127	101	101	102	29	28	81	79	0	1125	3137	3934	125	42	42	44	8	18	94	87	0	0.548	0.779	0.762	0.782	2.741	0.790	0.926	120	478	100	1677	5507	-0.866	594	1083	2412	3095	301524	376412	83.138	386.625	0	0	0
4	2	3	"hisI"	"STM2078"	15770	16120	120	874	2769	3249	117	106	106	108	33	30	77	72	0	1163	3204	3770	117	43	43	74	236	318	61	55	0	0.686	0.842	0.996	1.107	2.582	0.859	0.852	120	392	100	1888	5824	-0.544	768	1120	2663	3161	332287	384518	80.636	13.263	0	0	0
4	3	3	"glyA"	"STM2555"	15940	16120	120	530	1953	2600	133	107	107	112	48	42	75	65	0	288	1051	1347	128	45	45	103	369	358	43	38	0	1.741	1.835	1.902	1.974	2.587	2.018	0.858	120	457	100	666	2852	0.800	423	243	1846	1006	234308	126066	38.354	2.569	0	0	0
4	4	3	"fliD"	"STM1960"	16130	16120	110	941	1607	1775	110	107	107	116	92	79	86	71	0	525	828	858	103	45	45	54	62	114	81	75	0	1.737	1.916	1.888	1.872	2.118	2.002	0.855	80	449	100	1314	2283	0.797	834	480	1500	783	128547	66237	16.207	12.484	0	0	0
4	5	3	"asrC"	"STM2550"	16290	16120	110	152	277	213	76	105	105	115	99	86	46	40	0	567	1838	2449	133	45	45	90	315	350	55	48	0	0.090	0.096	0.129	0.163	3.100	0.085	0.653	80	410	100	569	1965	-3.473	47	522	172	1793	22145	147048	1.636	5.549	0	0	0
4	6	3	"moeA"	"STM0846"	16480	16130	120	237	1352	2062	152	104	104	109	43	39	56	51	0	203	1539	2468	160	46	46	83	293	353	45	40	0	0.847	0.836	0.770	0.811	2.497	0.822	0.886	120	460	100	290	2741	-0.239	133	157	1248	1493	162288	184690	28.907	4.969	0	0	0
4	7	3	"cbiN"	"STM2022"	16640	16130	100	145	200	122	61	107	107	126	70	55	36	27	0	469	925	1137	122	48	48	106	274	258	56	42	0	0.090	0.106	0.144	0.123	2.460	0.105	0.658	80	346	100	459	970	-3.470	38	421	93	877	16028	74036	1.057	2.989	0	0	0
4	8	3	"cobU"	"STM2018"	16800	16130	80	801	695	442	63	128	128	177	151	85	73	65	0	2089	2190	1664	75	55	55	241	517	214	71	69	0	0.331	0.266	0.262	0.274	1.960	0.258	0.909	52	305	100	2707	2702	-1.596	673	2034	567	2135	36115	113888	3.430	3.770	0	0	0
4	9	3	"uhpA"	"STM3790"	17030	16130	130	1136	2199	2555	116	123	123	165	149	90	85	74	0	1053	1796	2195	122	52	52	330	1412	427	35	20	0	1.012	1.190	1.187	1.153	1.754	1.192	0.854	120	557	100	2014	3820	0.017	1013	1001	2076	1744	263884	215538	13.651	1.038	0	0	0
4	10	3	"trpD"	"STM1724"	17200	16130	120	205	395	376	95	116	116	131	99	75	45	40	0	495	2736	3507	128	52	52	98	345	352	53	46	0	0.201	0.104	0.123	0.204	4.062	0.100	0.876	120	399	100	532	2963	-2.315	89	443	279	2684	47364	328303	2.667	7.646	0	0	0
4	11	3	"sulA"	"STM1071"	17370	16130	120	360	671	716	106	121	121	129	66	51	84	67	0	926	1918	2492	129	54	54	78	88	112	97	92	0	0.274	0.295	0.294	0.290	1.761	0.264	0.846	120	430	100	1111	2414	-1.867	239	872	550	1864	80524	230215	8.212	20.909	0	0	0
4	12	3	"rfaL"	"STM3713"	17550	16130	120	3429	6670	6746	101	129	129	137	52	37	99	98	0	2241	3813	3966	104	54	54	66	46	69	98	93	0	1.509	1.740	1.832	1.801	1.859	1.736	0.877	120	419	100	5487	10300	0.594	3300	2187	6541	3759	800412	457500	125.635	81.457	0	0	0
4	13	3	"bglX"	"STM2166"	17730	16140	130	1697	2547	2689	105	133	133	157	88	56	100	97	0	2006	3081	3164	102	59	59	72	45	62	100	100	0	0.803	0.799	0.754	0.741	1.571	0.803	0.886	120	411	100	3511	5436	-0.316	1564	1947	2414	3022	305649	369779	27.159	66.867	0	0	0
4	14	3	""	"STM0347"	17910	16140	150	221	279	221	79	135	135	161	96	59	46	22	0	1442	1976	2577	130	62	62	81	57	70	97	96	0	0.062	0.075	0.068	0.069	2.291	0.070	0.163	156	426	100	1466	2058	-4.004	86	1380	144	1914	43452	308214	1.229	33.246	0	0	0
4	15	3	""	"STM1043"	18080	16130	130	246	504	709	140	124	124	146	92	63	60	41	0	1267	2949	4399	149	58	58	76	58	76	99	93	0	0.101	0.131	0.118	0.123	2.105	0.132	0.779	120	419	100	1331	3271	-3.309	122	1209	380	2891	60490	353840	3.891	49.534	0	0	0
4	16	3	""	"PSLT025"	18270	16130	130	222	316	317	100	116	116	133	75	56	57	37	0	1096	1560	1741	111	57	57	74	86	116	97	92	0	0.102	0.133	0.097	0.102	2.482	0.130	0.673	120	401	100	1145	1703	-3.293	106	1039	200	1503	37962	187216	2.440	17.279	0	0	0
4	17	3	"orf319"	"STM1389"	18440	16130	120	1755	2216	1873	84	116	116	128	58	45	100	98	0	2585	3238	2826	87	56	56	74	82	110	100	99	0	0.648	0.660	0.666	0.650	1.468	0.642	0.864	120	373	100	4168	5282	-0.626	1639	2529	2100	3182	265908	388616	36.000	38.585	0	0	0
4	18	3	"yfeJ"	"STM2437"	18630	16130	120	535	617	405	65	126	126	171	384	224	51	15	0	2253	2448	1831	74	62	62	194	734	378	85	63	0	0.187	0.206	0.204	0.192	1.568	0.186	0.830	120	428	100	2600	2877	-2.421	409	2191	491	2386	74054	293753	1.161	3.071	0	0	0
4	19	3	""	"PSLT087"	18810	16140	130	215	229	77	33	133	133	172	307	178	2	0	0	3322	3951	2387	60	63	63	169	618	365	94	90	0	0.025	0.025	0.022	0.023	1.894	0.026	0.052	120	427	100	3341	3984	-5.313	82	3259	96	3888	27526	474100	0.186	6.120	0	0	0
4	20	3	"traU"	"PSLT092"	18970	16130	130	287	430	359	83	131	131	162	283	174	34	15	0	6352	11091	12907	116	63	63	118	299	253	100	97	0	0.025	0.027	0.026	0.026	1.751	0.026	0.863	120	470	100	6445	11327	-5.333	156	6289	299	11028	51549	1330902	0.947	36.699	0	0	0
4	21	3	"trbE"	"PSLT096"	19160	16140	120	177	192	59	30	136	136	140	40	28	50	24	0	1250	1369	841	61	61	61	91	153	168	95	92	0	0.034	0.043	0.041	0.042	2.688	0.042	0.401	120	421	100	1230	1364	-4.858	41	1189	56	1308	22982	164245	1.300	8.353	0	0	0
4	22	3	"traH"	"PSLT100"	19330	16140	130	496	740	828	111	130	130	151	210	139	75	43	0	6555	10115	12496	123	58	58	121	553	457	99	96	3	0.056	0.061	0.059	0.057	1.435	0.061	0.883	120	472	100	6863	10667	-4.150	366	6497	610	10057	88743	1213784	2.805	18.072	0	0	0
4	23	3	"trbH"	"PSLT105"	19510	16140	120	2691	3705	4207	113	118	118	129	79	61	100	98	0	5166	7230	8189	113	50	50	62	78	125	100	100	0	0.503	0.500	0.492	0.505	1.405	0.494	0.909	120	425	100	7689	10767	-0.992	2573	5116	3587	7180	444583	867563	45.266	91.897	0	0	0
4	24	3	"traX"	"PSLT110"	19690	16140	120	731	738	318	43	119	119	136	167	122	94	80	0	6076	5983	2830	47	49	49	74	261	352	100	98	0	0.102	0.104	0.102	0.101	1.283	0.103	0.911	120	537	100	6639	6553	-3.300	612	6027	619	5934	88526	717948	3.605	22.640	0	0	0
4	1	4	""	"STM2717"	15590	16310	120	117	135	65	48	97	97	100	26	26	41	24	0	230	686	1267	184	43	43	45	9	20	98	98	0	0.107	0.059	0.105	0.111	3.864	0.041	0.455	120	527	100	207	681	-3.225	20	187	38	643	16195	82334	1.346	71.222	0	0	0
4	2	4	""	"STM2739"	15770	16310	120	322	541	670	123	94	94	103	78	75	92	74	0	2648	4134	5253	127	45	45	67	168	250	97	96	0	0.088	0.109	0.098	0.098	1.815	0.110	0.814	120	449	100	2831	4536	-3.513	228	2603	447	4089	64973	496062	5.615	24.208	0	0	0
4	3	4	""	"STM1616"	15930	16290	80	224	324	302	93	98	98	118	84	71	65	36	0	1187	2124	2748	129	50	50	234	752	321	69	42	0	0.111	0.109	0.101	0.118	2.224	0.099	0.821	52	276	100	1263	2300	-3.174	126	1137	226	2074	16828	110429	2.452	2.513	0	0	0
4	4	4	"rimL"	"STM1611"	16130	16320	100	455	578	419	72	100	100	110	67	60	90	86	0	1935	2647	2393	90	47	47	159	635	399	87	68	0	0.188	0.184	0.182	0.187	1.582	0.170	0.742	80	415	100	2243	3078	-2.411	355	1888	478	2600	46210	211723	6.985	3.918	0	0	0
4	5	4	"osmB"	"STM1705"	16310	16310	120	317	427	463	108	99	99	105	43	40	92	80	0	393	578	786	135	46	46	67	222	331	66	36	0	0.628	0.617	0.683	0.652	1.989	0.540	0.793	120	493	100	565	860	-0.671	218	347	328	532	51249	69399	7.488	2.302	0	0	0
4	6	4	"mppA"	"STM1679"	16490	16300	110	4416	5228	2466	47	102	102	113	86	76	100	100	0	5749	6455	2843	44	45	45	66	166	251	100	100	0	0.756	0.800	0.791	0.793	1.283	0.823	0.856	80	426	100	10018	11536	-0.403	4314	5704	5126	6410	418274	516388	59.477	38.488	0	0	0
4	7	4	"rnhB"	"STM0230"	16670	16310	130	5886	7816	5278	67	111	111	326	1256	385	99	98	0	2987	3344	1376	41	49	49	141	471	334	100	99	0	1.966	2.338	2.023	2.103	1.374	3.095	0.839	120	470	100	8713	11000	0.975	5775	2938	7705	3295	937907	401266	5.963	6.800	0	0	0
4	8	4	"speE"	"STM0166"	16820	16310	130	8567	9220	4381	47	129	129	332	1128	339	100	99	0	1998	2195	1142	52	52	52	148	355	239	99	98	0	4.336	4.242	4.186	4.230	1.325	4.440	0.860	120	488	100	10384	11234	2.116	8438	1946	9091	2143	1106363	263362	7.879	5.766	0	0	0
4	9	4	"yaeB"	"STM0243"	17020	16310	120	1820	2405	2144	89	118	118	163	203	124	100	95	0	2419	3130	2955	94	52	52	75	106	141	99	99	0	0.719	0.743	0.778	0.753	1.596	0.720	0.803	120	465	100	4069	5365	-0.476	1702	2367	2287	3078	288611	375629	11.044	28.821	0	0	0
4	10	4	"cobS"	"STM2017"	17190	16300	110	926	1183	800	67	116	116	149	196	131	97	93	0	2866	3581	2846	79	52	52	179	791	441	98	86	0	0.288	0.302	0.290	0.300	1.480	0.267	0.850	80	417	100	3624	4596	-1.797	810	2814	1067	3529	94641	286483	5.276	4.301	0	0	0
4	11	4	"yeeI"	"STM2001"	17380	16320	120	426	477	256	53	122	122	147	186	126	76	35	0	2187	2593	2172	83	54	54	173	757	437	85	70	0	0.143	0.140	0.140	0.145	1.711	0.124	0.812	120	457	100	2437	2894	-2.811	304	2133	355	2539	57248	311139	1.774	3.197	0	0	0
4	12	4	"fixX"	"STM0078"	17560	16310	120	153	170	65	38	124	124	129	40	31	40	19	0	643	895	890	99	51	51	59	30	50	100	99	0	0.049	0.055	0.064	0.061	2.484	0.069	0.588	120	399	100	621	890	-4.351	29	592	46	844	20416	107417	1.025	27.867	0	0	0
4	13	4	"ubiC"	"STM4233"	17730	16310	120	1227	1567	1329	84	142	142	207	382	184	95	75	0	2237	2912	2640	90	53	53	61	29	47	100	100	0	0.497	0.498	0.509	0.494	1.510	0.464	0.786	120	402	100	3269	4284	-1.009	1085	2184	1425	2859	188019	349417	3.560	98.310	0	0	0
4	14	4	"yjbJ"	"STM4240"	17910	16310	120	378	440	282	64	149	149	183	119	65	76	46	0	661	782	640	81	55	55	69	47	68	97	88	0	0.378	0.400	0.389	0.370	2.055	0.381	0.600	120	398	100	835	1018	-1.404	229	606	291	727	52815	93826	2.160	15.170	0	0	0
4	15	4	"yjcE"	"STM4269"	18080	16310	100	118	123	37	30	154	154	220	313	142	0	0	0	48	81	125	154	58	58	77	51	66	8	7	0	3.600	-1.348	3.522	3.294	4.472	50.033	0.007	80	347	100	-46	-8	1.848	-36	-10	-31	23	9859	6446	-0.310	0.078	-50	0	0
4	16	4	"zur"	"STM4241"	18270	16320	140	1346	1684	1306	77	149	149	242	343	141	90	77	0	2325	3146	2829	89	57	57	69	43	62	94	94	0	0.528	0.497	0.498	0.541	2.289	0.451	0.714	156	457	100	3465	4624	-0.922	1197	2268	1535	3089	262673	490833	4.204	71.558	0	0	0
4	17	4	"yfcZ"	"STM2390"	18440	16310	120	918	1160	835	71	133	133	172	203	118	96	92	0	1030	1232	847	68	56	56	67	49	73	99	99	0	0.806	0.873	0.843	0.847	1.405	0.938	0.811	120	396	100	1759	2203	-0.311	785	974	1027	1176	139161	147895	4.867	23.776	0	0	0
4	18	4	""	"STM2372"	18630	16320	120	1839	3003	3255	108	132	132	157	182	115	91	86	0	2818	4790	5951	124	58	58	83	173	208	93	89	0	0.618	0.607	0.623	0.672	1.832	0.541	0.808	120	416	100	4467	7603	-0.693	1707	2760	2871	4732	360386	574838	15.637	27.208	0	0	0
4	19	4	"ylaC"	"STM0471"	18800	16310	120	2193	3857	4816	124	131	131	146	102	69	92	90	0	846	1520	1921	126	60	60	90	193	214	80	69	0	2.623	2.552	2.628	2.825	2.132	2.638	0.884	120	366	100	2848	5186	1.391	2062	786	3726	1460	462885	182379	36.382	7.409	0	0	0
4	20	4	"ybaP"	"STM0496"	18970	16320	120	1311	1776	2019	113	130	130	139	59	42	100	100	0	2298	3414	4051	118	58	58	76	116	152	99	99	0	0.527	0.490	0.503	0.492	1.464	0.472	0.821	120	394	100	3421	5002	-0.923	1181	2240	1646	3356	213070	409625	27.746	28.776	0	0	0
4	21	4	"ybbS"	"STM0514"	19150	16320	120	411	572	512	89	129	129	138	59	42	98	92	0	3677	5657	6471	114	55	55	69	41	59	100	100	0	0.078	0.079	0.082	0.079	1.419	0.074	0.870	120	409	100	3904	6045	-3.683	282	3622	443	5602	68612	678893	7.356	136.293	0	0	0
4	22	4	"folD"	"STM0542"	19330	16320	120	3077	3929	3180	80	124	124	138	68	49	100	100	0	2502	3304	3218	97	56	56	74	92	124	99	99	0	1.207	1.171	1.200	1.207	1.481	1.058	0.726	120	431	100	5399	7053	0.272	2953	2446	3805	3248	471446	396537	55.750	35.109	0	0	0
4	23	4	"ybdG"	"STM0569"	19510	16320	120	6241	7194	4087	56	119	119	132	158	119	100	100	0	6054	7385	4822	65	51	51	62	79	127	100	100	0	1.020	0.965	0.998	0.992	1.406	0.926	0.783	120	411	100	12125	14409	0.028	6122	6003	7075	7334	863331	886255	44.696	92.696	0	0	0
4	24	4	"fepB"	"STM0594"	19680	16320	120	806	900	511	56	117	117	126	143	113	98	88	0	1935	2125	1402	65	49	49	56	58	103	99	99	0	0.365	0.377	0.388	0.380	1.534	0.341	0.842	120	494	100	2575	2859	-1.453	689	1886	783	2076	107967	254956	5.413	35.672	0	0	0
4	1	5	"slp"	"STM1819"	15590	16480	120	1135	1546	1646	106	90	90	93	27	29	82	74	0	939	1626	1892	116	47	47	50	12	24	100	98	0	1.172	0.922	0.888	0.824	2.198	0.882	0.860	120	497	100	1937	3035	0.228	1045	892	1456	1579	185572	195085	53.815	131.333	0	0	0
4	2	5	"hemK"	"STM1775"	15760	16480	110	2029	2133	1252	58	89	89	118	165	139	100	97	0	1909	1891	1073	56	51	51	81	188	232	96	92	0	1.044	1.111	1.110	1.100	1.401	1.071	0.867	80	373	100	3798	3884	0.062	1940	1858	2044	1840	170671	151285	12.212	9.628	0	0	0
4	3	5	"ychK"	"STM1754"	15940	16480	120	3995	4190	1731	41	98	98	127	151	118	99	97	0	4733	4811	1904	39	50	50	145	510	351	99	96	0	0.832	0.859	0.854	0.814	1.604	0.873	0.924	120	505	100	8580	8853	-0.265	3897	4683	4092	4761	502859	577299	26.907	9.149	0	0	0
4	4	5	"sdaA"	"STM1826"	16130	16480	120	7798	11489	11486	99	110	110	138	260	188	100	100	0	3941	5675	5681	100	47	47	62	102	164	99	99	0	1.974	2.022	1.976	2.102	1.518	2.067	0.930	120	448	100	11582	17007	0.981	7688	3894	11379	5628	1378703	681029	43.658	55.029	0	0	0
4	5	5	"minC"	"STM1814"	16300	16480	110	5558	6345	3032	47	108	108	127	119	93	100	100	0	2771	3064	1550	50	45	45	61	150	245	100	100	0	1.999	2.066	2.044	2.082	1.256	2.079	0.910	80	337	100	8176	9256	0.999	5450	2726	6237	3019	507627	245150	52.252	20.020	0	0	0
4	6	5	"ycgR"	"STM1798"	16440	16490	100	385	875	919	105	94	94	166	351	211	50	41	0	422	1680	1918	114	44	44	204	791	387	46	38	0	0.770	0.477	0.431	0.567	4.484	0.455	0.648	80	404	100	669	2417	-0.377	291	378	781	1636	70004	134428	2.020	1.866	0	0	0
4	7	5	"yihA"	"STM4001"	16680	16480	110	2839	3629	4160	114	104	104	395	1276	323	80	52	0	1933	2766	3269	118	46	46	298	941	315	82	50	0	1.449	1.296	1.304	1.269	1.775	1.273	0.851	80	408	100	4622	6245	0.535	2735	1887	3525	2720	290300	221285	2.534	2.623	0	0	0
4	8	5	"oxyR"	"STM4125"	16840	16490	120	3135	6741	11523	170	112	112	282	1098	389	66	55	0	1187	2497	4055	162	50	50	94	235	250	77	68	0	2.659	2.709	2.484	2.454	2.091	2.936	0.890	120	384	100	4160	9076	1.411	3023	1137	6629	2447	808900	299652	5.883	10.226	0	0	0
4	9	5	"yneB"	"STM4078"	17020	16490	120	401	557	732	131	112	112	119	53	44	87	80	0	3273	4221	3894	92	51	51	57	23	40	100	100	0	0.090	0.107	0.084	0.090	1.931	0.112	0.507	120	398	100	3511	4615	-3.479	289	3222	445	4170	66853	506478	8.264	181.043	0	0	0
4	10	5	"pfkA"	"STM4062"	17180	16490	110	3716	5795	6710	115	112	112	162	332	204	93	92	0	2464	3435	3278	95	50	50	103	325	315	91	86	0	1.493	1.679	1.554	1.608	1.556	2.017	0.839	80	414	100	6018	9068	0.578	3604	2414	5683	3385	463565	274822	16.967	10.252	0	0	0
4	11	5	"rhaR"	"STM4049"	17380	16490	120	190	210	95	45	112	112	155	324	209	3	0	0	2961	3269	2464	75	48	48	89	255	286	97	90	0	0.027	0.030	0.028	0.027	2.246	0.029	0.636	120	419	100	2991	3319	-5.223	78	2913	98	3221	25250	392240	0.170	12.471	0	0	0
4	12	5	"yihZ"	"STM4028"	17550	16490	120	1310	1654	1552	93	126	126	129	43	33	100	100	0	1407	1655	1452	87	49	49	54	22	40	100	100	0	0.872	0.951	0.877	0.888	1.683	1.005	0.801	120	383	100	2542	3134	-0.198	1184	1358	1528	1606	198497	198582	35.465	72.773	0	0	0
4	13	5	"rpsK"	"STM3417"	17720	16490	110	15238	18050	11877	65	138	138	394	2405	610	100	96	0	321	400	273	68	50	50	59	46	77	100	95	0	55.720	51.177	55.652	52.788	1.502	50.537	0.705	80	374	100	15371	18262	5.800	15100	271	17912	350	1444012	31992	7.341	7.413	0	0	0
4	14	5	"rplF"	"STM3425"	17900	16500	120	16574	21310	16460	77	144	144	365	2249	616	98	94	5	260	386	419	108	51	51	61	50	81	92	84	0	78.612	63.182	72.919	75.103	1.630	58.380	0.730	120	426	100	16639	21501	6.297	16430	209	21166	335	2557245	46338	9.313	6.500	0	0	0
4	15	5	"rplN"	"STM3430"	18080	16490	120	8674	11797	11574	98	155	155	261	335	128	100	99	0	139	200	211	105	52	52	57	32	56	81	66	0	97.920	78.662	99.485	100.891	2.377	81.597	0.614	120	426	100	8606	11790	6.614	8519	87	11642	148	1415630	24038	34.436	4.469	0	0	0
4	16	5	"rpsC"	"STM3434"	18270	16490	130	16752	20634	15779	76	165	165	288	362	125	100	99	2	294	423	458	108	53	53	57	20	35	95	91	0	68.826	55.322	74.046	68.685	1.787	55.188	0.666	120	378	100	16828	20839	6.105	16587	241	20469	370	2476119	50747	56.204	18.300	0	0	0
4	17	5	"rplW"	"STM3438"	18440	16490	120	8296	11415	11769	103	137	137	175	206	117	100	100	0	143	192	184	95	53	53	61	28	45	84	65	0	90.656	81.137	82.574	85.779	1.675	77.680	0.821	120	371	100	8249	11417	6.502	8159	90	11278	139	1369765	23047	54.563	4.679	0	0	0
4	18	5	"ppiA"	"STM3472"	18620	16490	120	3822	4248	2398	56	127	127	143	161	112	100	100	0	2483	2637	1546	58	54	54	65	39	60	100	100	0	1.521	1.595	1.587	1.581	1.320	1.672	0.893	120	398	100	6124	6704	0.605	3695	2429	4121	2583	509715	316425	25.497	65.949	0	0	0
4	19	5	"argI"	"STM4469"	18800	16490	120	435	621	561	90	124	124	129	42	32	92	87	0	2404	3142	2785	88	54	54	66	45	68	100	100	0	0.132	0.161	0.130	0.129	1.826	0.160	0.805	120	376	100	2661	3585	-2.918	311	2350	497	3088	74474	377005	11.714	68.356	0	0	0
4	20	5	"trpS2"	"STM4508"	18970	16500	120	357	481	401	83	121	121	126	53	42	90	76	0	2835	3782	4093	108	51	51	58	26	44	99	99	0	0.085	0.096	0.089	0.098	2.246	0.081	0.695	120	353	100	3020	4091	-3.560	236	2784	360	3731	57760	453819	6.698	143.231	0	0	0
4	21	5	"dnaT"	"STM4544"	19140	16490	120	650	2482	4758	191	117	117	127	63	49	81	75	0	801	2810	5336	189	49	49	61	54	88	84	77	0	0.709	0.857	0.856	0.865	2.643	0.880	0.912	120	401	100	1285	5126	-0.497	533	752	2365	2761	297878	337231	37.381	50.907	0	0	0
4	22	5	"lplA"	"STM4576"	19320	16490	110	731	1609	2422	150	116	116	140	131	93	83	78	0	1812	3961	6266	158	49	49	128	475	371	80	67	0	0.349	0.382	0.397	0.383	1.918	0.378	0.918	80	429	100	2378	5405	-1.519	615	1763	1493	3912	128756	316892	11.214	8.069	0	0	0
4	23	5	""	"STM4596"	19520	16500	120	601	816	915	112	117	117	169	338	200	59	35	0	2315	3152	3803	120	49	49	132	485	367	78	69	0	0.214	0.225	0.224	0.214	1.935	0.224	0.710	120	426	100	2750	3802	-2.227	484	2266	699	3103	97905	378233	1.914	6.227	0	0	0
4	24	5	"rph"	"STM3734"	19690	16500	130	4490	6251	5580	89	114	114	143	278	194	95	91	0	2376	2833	2143	75	51	51	66	99	150	98	96	0	1.882	2.206	2.047	1.967	1.756	2.587	0.772	120	559	100	6701	8919	0.912	4376	2325	6137	2782	750066	339992	21.971	27.949	0	0	0
4	1	6	"yhgI"	"STM3511"	15590	16650	120	5640	7299	6465	88	89	89	92	30	32	100	100	0	1772	2192	1692	77	52	52	55	19	34	99	98	0	3.227	3.369	3.229	3.129	1.540	3.915	0.838	120	531	100	7271	9350	1.690	5551	1720	7210	2140	875850	263011	240.233	112.474	0	0	0
4	2	6	"yhcK"	"STM3340"	15770	16660	120	1783	2422	2653	109	90	90	105	129	122	100	98	0	2950	4107	4540	110	55	55	74	154	208	99	98	0	0.585	0.576	0.600	0.603	1.611	0.548	0.788	120	449	100	4588	6384	-0.774	1693	2895	2332	4052	290610	492893	17.961	26.188	0	0	0
4	3	6	"yhcC"	"STM3329"	15940	16650	110	374	427	249	58	99	99	127	105	82	98	67	0	5360	5694	2124	37	53	53	78	138	176	100	100	0	0.052	0.058	0.051	0.052	1.469	0.054	0.528	80	392	100	5582	5969	-4.270	275	5307	328	5641	34124	455508	2.857	40.696	0	0	0
4	4	6	"murA"	"STM3307"	16110	16650	110	9499	10083	4907	48	111	111	313	1388	443	100	96	0	2765	2893	1369	47	49	49	135	447	331	98	93	0	3.457	3.506	3.490	3.493	1.275	3.664	0.907	80	436	100	12104	12816	1.789	9388	2716	9972	2844	806614	231407	7.039	6.170	0	0	0
4	5	6	"rbfA"	"STM3285"	16300	16660	120	3905	5071	5291	104	104	104	285	1344	471	90	72	0	1125	1396	1422	101	45	45	117	434	370	84	61	0	3.519	3.677	3.825	3.773	1.446	3.930	0.811	120	467	100	4881	6318	1.815	3801	1080	4967	1351	608568	167554	3.561	2.947	0	0	0
4	6	6	"yhbT"	"STM3273"	16450	16650	80	1199	1429	1115	78	91	91	113	137	121	98	94	0	1381	1684	1429	84	46	46	72	139	193	94	92	0	0.830	0.817	0.873	0.856	2.141	0.884	0.795	52	270	100	2443	2976	-0.269	1108	1335	1338	1638	74310	87560	9.606	11.597	0	0	0
4	7	6	""	"STM3155"	16670	16660	120	244	300	272	90	93	93	131	290	221	19	6	0	421	522	526	100	46	46	85	274	322	54	31	0	0.403	0.435	0.446	0.454	2.653	0.460	0.796	120	503	100	526	683	-1.312	151	375	207	476	36048	62633	0.583	1.595	0	0	0
4	8	6	"nupG"	"STM3113"	16840	16660	120	505	621	463	74	106	106	111	31	27	98	97	0	5541	7466	6615	88	49	49	55	24	43	100	100	0	0.073	0.069	0.067	0.067	1.410	0.064	0.826	120	381	100	5891	7932	-3.783	399	5492	515	7417	74508	895957	16.452	308.792	0	0	0
4	9	6	"gshB"	"STM3095"	17020	16660	120	2847	4373	5468	125	104	104	111	32	28	100	100	0	2446	3327	3791	113	50	50	55	17	30	100	100	0	1.145	1.303	1.204	1.216	1.564	1.412	0.812	120	396	100	5139	7546	0.195	2743	2396	4269	3277	524728	399231	133.188	192.471	0	0	0
4	10	6	""	"STM3075"	17200	16660	120	240	883	2352	266	102	102	136	312	229	21	10	0	1866	3462	5480	158	48	48	80	249	311	93	84	0	0.076	0.229	0.086	0.102	2.473	0.375	0.841	120	416	100	1956	4195	-3.720	138	1818	781	3414	105900	415422	2.394	13.582	0	0	0
4	11	6	"iciA"	"STM3064"	17380	16660	130	417	538	496	92	99	99	105	44	41	95	87	0	2208	2559	2508	98	46	46	54	45	83	100	100	0	0.147	0.175	0.167	0.170	1.683	0.184	0.904	120	407	100	2480	2952	-2.765	318	2162	439	2513	64500	307125	9.841	55.667	0	0	0
4	12	6	"fldB"	"STM3045"	17550	16670	130	1573	1959	1990	101	108	108	113	34	30	100	98	0	1914	2393	2556	106	47	47	51	21	41	100	100	0	0.785	0.789	0.783	0.788	1.610	0.752	0.852	120	398	100	3332	4197	-0.350	1465	1867	1851	2346	235110	287105	54.294	111.524	0	0	0
4	13	6	"nadE"	"STM1310"	17720	16660	130	1499	2274	2761	121	117	117	293	2207	753	27	9	0	2038	3233	4295	132	48	48	55	42	76	100	99	0	0.694	0.677	0.667	0.676	1.669	0.630	0.853	120	435	100	3372	5342	-0.526	1382	1990	2157	3185	272826	387995	0.898	75.667	0	0	0
4	14	6	"ydiE"	"STM1346"	17910	16670	120	337	443	322	72	119	119	125	41	32	85	80	0	411	521	412	79	48	48	56	44	78	89	84	0	0.601	0.685	0.681	0.689	2.007	0.704	0.732	120	380	100	581	797	-0.736	218	363	324	473	53153	62505	7.756	10.568	0	0	0
4	15	6	"lpp"	"STM1377"	18080	16670	140	2680	4166	5996	143	126	126	197	314	159	83	74	0	90	108	79	73	50	50	55	29	52	57	35	0	63.850	69.655	62.242	60.089	2.306	81.106	0.799	156	431	100	2594	4098	5.997	2554	40	4040	58	649872	16812	12.640	1.828	0	0	0
4	16	6	"sodB"	"STM1431"	18270	16660	120	4251	5650	6333	112	117	117	178	277	155	99	94	0	1301	1792	1959	109	49	49	52	12	23	100	100	0	3.302	3.174	3.042	3.061	1.548	3.368	0.901	120	367	100	5386	7276	1.723	4134	1252	5533	1743	677979	215046	19.755	145.000	0	0	0
4	17	6	"gst"	"STM1451"	18430	16670	120	1059	2662	4408	165	109	109	115	37	32	100	97	0	1116	2517	3320	131	51	51	56	19	33	100	100	0	0.892	1.035	0.982	0.990	1.846	1.275	0.825	120	408	100	2015	5019	-0.165	950	1065	2553	2466	319397	302015	68.838	129.526	0	0	0
4	18	6	"sodC"	"STM1044"	18620	16660	130	1336	1521	1004	66	113	113	124	67	54	100	100	0	2024	2215	1581	71	53	53	72	93	129	100	100	0	0.620	0.651	0.631	0.643	1.379	0.598	0.802	120	477	100	3194	3570	-0.689	1223	1971	1408	2162	182553	265794	20.851	23.043	0	0	0
4	19	6	"yhhV"	"STM3559"	18810	16670	120	402	770	866	112	120	120	129	72	55	84	69	0	1091	1861	2273	122	53	53	71	102	143	87	78	0	0.272	0.360	0.384	0.347	2.116	0.358	0.852	120	381	100	1320	2458	-1.880	282	1038	650	1808	92342	223324	8.903	17.549	0	0	0
4	20	6	"yhhL"	"STM3573"	18970	16670	130	495	962	1439	149	118	118	122	37	30	96	86	0	1052	1806	2535	140	51	51	54	17	31	100	99	0	0.377	0.481	0.431	0.447	2.042	0.508	0.782	120	393	100	1378	2599	-1.409	377	1001	844	1755	115475	216774	22.703	103.059	0	0	0
4	21	6	"yhhQ"	"STM3579"	19150	16670	130	926	2250	3019	134	115	115	119	39	32	99	92	0	1192	3254	4375	134	50	50	57	43	75	100	99	0	0.710	0.666	0.605	0.646	2.045	0.688	0.846	120	451	100	1953	5339	-0.494	811	1142	2135	3204	270024	390519	54.641	74.349	0	0	0
4	22	6	"nikR"	"STM3584"	19330	16680	130	414	736	1111	150	109	109	127	128	100	69	55	0	525	1008	1502	149	48	48	96	416	433	55	33	0	0.639	0.653	0.616	0.649	2.043	0.652	0.592	120	465	100	782	1587	-0.645	305	477	627	960	88280	120972	4.758	2.192	0	0	0
4	23	6	""	"STM3595"	19510	16670	120	1453	1741	1090	62	110	110	122	112	91	100	100	0	6821	8591	5714	66	47	47	61	180	295	100	100	0	0.198	0.191	0.194	0.193	1.380	0.184	0.906	120	400	100	8117	10175	-2.335	1343	6774	1631	8544	208887	1030889	14.455	47.389	0	0	0
4	24	6	""	"STM3600"	19680	16680	120	371	498	414	83	108	108	111	53	47	92	75	0	2581	3541	3452	97	48	48	54	35	64	100	99	0	0.104	0.112	0.106	0.105	1.583	0.107	0.811	120	478	100	2796	3883	-3.268	263	2533	390	3493	59753	424902	7.302	99.629	0	0	0
4	1	7	"yidF"	"STM3803"	15580	16830	110	613	758	590	77	87	87	97	92	94	97	95	0	2023	2526	1997	79	55	55	73	162	221	100	98	0	0.267	0.272	0.260	0.265	1.406	0.289	0.878	80	498	100	2494	3142	-1.904	526	1968	671	2471	60633	202105	7.185	15.142	0	0	0
4	2	7	"ibpA"	"STM3809"	15760	16840	120	2397	3248	2857	87	84	84	96	104	108	99	97	0	447	565	444	78	56	56	76	165	217	82	56	0	5.916	6.216	5.907	5.853	1.571	6.720	0.738	120	479	100	2704	3673	2.565	2313	391	3164	509	389719	67853	30.308	2.964	0	0	0
4	3	7	"ccmC"	"STM2252"	15940	16840	120	372	786	1347	171	88	88	107	90	84	84	65	0	1397	2461	3326	135	53	53	74	148	200	95	92	0	0.211	0.290	0.207	0.219	1.876	0.346	0.801	120	487	100	1628	3106	-2.243	284	1344	698	2408	94301	295359	7.544	16.128	0	0	0
4	4	7	"torC"	"STM3823"	16120	16850	120	255	445	522	117	94	94	211	1153	546	6	1	0	3920	4479	3714	82	49	49	94	313	332	97	95	0	0.042	0.079	0.053	0.060	2.202	0.098	0.721	120	495	100	4032	4781	-4.588	161	3871	351	4430	53375	537445	0.203	14.010	0	0	0
4	5	7	"dgoK"	"STM3829"	16300	16840	120	426	569	463	81	97	97	101	27	26	99	95	0	4036	5428	4474	82	46	46	60	60	100	100	99	0	0.082	0.088	0.085	0.083	1.450	0.090	0.894	120	442	100	4319	5854	-3.600	329	3990	472	5382	68298	651403	17.333	89.467	0	0	0
4	6	7	""	"STM3833"	16470	16850	100	240	305	218	71	90	90	98	101	103	70	33	0	2255	3017	2863	94	44	44	57	105	184	100	100	0	0.068	0.072	0.067	0.064	1.974	0.070	0.857	80	406	100	2361	3188	-3.882	150	2211	215	2973	24434	241335	2.050	28.190	0	0	0
4	7	7	""	"STM0098"	16660	16840	120	547	623	574	92	92	92	95	33	34	83	82	0	3233	3552	2946	82	43	43	47	20	42	100	100	0	0.143	0.151	0.136	0.134	1.760	0.170	0.848	120	462	100	3645	4040	-2.810	455	3190	531	3509	74718	426279	16.000	175.250	0	0	0
4	8	7	"ilvI"	"STM0116"	16840	16840	120	1176	1458	878	60	104	104	107	28	26	100	100	0	11834	14744	8641	58	46	46	48	9	18	100	100	0	0.091	0.092	0.090	0.090	1.227	0.093	0.945	120	400	100	12860	16052	-3.459	1072	11788	1354	14698	175006	1769251	48.250	1632.889	0	0	0
4	9	7	"ftsI"	"STM0122"	17010	16840	130	10747	11808	4785	40	104	104	108	30	27	100	100	0	10622	11236	3416	30	48	48	52	34	65	100	100	0	1.007	1.046	1.011	1.018	1.144	1.095	0.964	120	444	100	21217	22892	0.009	10643	10574	11704	11188	1416929	1348316	390.000	328.941	0	0	0
4	10	7	"murC"	"STM0129"	17200	16840	120	4168	5505	5426	98	102	102	104	29	27	100	100	0	1888	2313	2140	92	47	47	52	38	73	99	99	0	2.209	2.384	2.331	2.225	1.453	2.555	0.932	120	400	100	5907	7669	1.143	4066	1841	5403	2266	660646	277541	186.241	59.500	0	0	0
4	11	7	"guaC"	"STM0141"	17360	16840	130	2313	4960	6820	137	98	98	101	37	36	100	100	0	1788	3478	4482	128	46	46	50	37	74	100	100	0	1.272	1.417	1.349	1.324	1.289	1.489	0.949	120	407	100	3957	8294	0.347	2215	1742	4862	3432	595171	417322	131.324	92.649	0	0	0
4	12	7	"aroP"	"STM0150"	17540	16850	120	878	1213	1235	101	101	101	105	38	36	99	99	0	3379	4362	5213	119	47	47	51	36	70	100	100	0	0.233	0.258	0.242	0.254	1.502	0.233	0.901	120	398	100	4109	5427	-2.100	777	3332	1112	4315	145579	523462	29.158	119.750	0	0	0
4	13	7	""	"STM1549"	17720	16850	140	705	1293	1822	140	106	106	109	30	27	98	98	0	1222	2126	2850	134	48	48	53	19	35	99	98	0	0.510	0.571	0.515	0.521	1.629	0.606	0.881	156	398	100	1773	3265	-0.971	599	1174	1187	2078	201726	331631	39.467	109.105	0	0	0
4	14	7	""	"STM1554"	17890	16850	120	1435	1818	1323	72	112	112	114	32	28	100	100	0	3334	3894	2798	71	50	50	55	28	50	100	100	0	0.403	0.444	0.408	0.428	1.412	0.456	0.864	120	364	100	4607	5550	-1.312	1323	3284	1706	3844	218146	467252	53.250	137.107	0	0	0
4	15	7	""	"STM1558"	18080	16850	130	1061	1946	2038	104	116	116	172	725	421	61	35	0	10747	16815	13589	80	52	52	61	58	95	100	100	0	0.088	0.109	0.086	0.092	1.458	0.113	0.814	120	408	100	11640	18593	-3.500	945	10695	1830	16763	233475	2017764	2.447	288.862	0	0	0
4	16	7	"sfcA"	"STM1566"	18260	16840	130	6437	9374	7262	77	111	111	120	58	48	100	100	0	7433	11884	9883	83	52	52	56	31	55	100	100	0	0.857	0.783	0.815	0.805	1.163	0.740	0.964	120	403	100	13707	21095	-0.223	6326	7381	9263	11832	1124826	1426028	159.552	381.548	0	0	0
4	17	7	"fdnG"	"STM1570"	18430	16860	130	1097	1206	788	65	103	103	125	182	145	97	88	0	1847	2126	1623	76	53	53	57	31	54	100	100	0	0.554	0.532	0.529	0.553	1.399	0.506	0.909	120	425	100	2788	3176	-0.852	994	1794	1103	2073	144682	255139	5.940	66.742	0	0	0
4	18	7	"narZ"	"STM1577"	18620	16850	120	181	195	87	44	104	104	109	33	30	78	54	0	390	443	253	57	51	51	57	28	49	100	98	0	0.227	0.232	0.223	0.209	2.427	0.224	0.527	120	419	100	416	483	-2.138	77	339	91	392	23359	53129	2.606	13.786	0	0	0
4	19	7	"yciO"	"STM1720"	18790	16850	130	2027	2729	2823	103	110	110	114	35	30	100	100	0	1271	1736	1796	103	50	50	59	60	101	100	96	0	1.570	1.553	1.527	1.522	1.405	1.576	0.931	120	402	100	3138	4305	0.651	1917	1221	2619	1686	327480	208373	74.714	27.950	0	0	0
4	20	7	"yciC"	"STM1734"	18960	16850	120	3587	4896	4503	91	108	108	114	37	32	100	100	0	2115	2934	2774	94	49	49	53	22	41	100	100	0	1.684	1.660	1.620	1.661	1.280	1.667	0.956	120	418	100	5545	7673	0.752	3479	2066	4788	2885	587464	352022	129.243	130.955	0	0	0
4	21	7	""	"STM1747"	19150	16860	130	202	486	1254	258	107	107	114	40	35	75	55	0	767	1439	2668	185	49	49	54	22	40	99	91	0	0.132	0.273	0.159	0.176	2.391	0.377	0.821	120	429	100	813	1769	-2.918	95	718	379	1390	58267	172691	9.300	62.955	0	0	0
4	22	7	"narI"	"STM1761"	19320	16850	140	270	449	392	87	107	107	119	100	84	64	44	0	2165	3457	3862	111	49	49	64	177	276	92	85	0	0.077	0.100	0.102	0.104	2.019	0.095	0.817	156	419	100	2279	3750	-3.698	163	2116	342	3408	69979	539324	3.300	19.169	0	0	0
4	23	7	"chaB"	"STM1770"	19510	16860	130	178	407	597	146	110	110	189	826	437	10	5	0	185	695	1293	186	49	49	95	286	301	38	25	0	0.500	0.460	0.519	0.582	2.611	0.414	0.854	120	393	100	204	943	-1.000	68	136	297	646	48883	83361	0.264	2.098	0	0	0
4	24	7	""	"STM1785"	19680	16850	120	681	955	1030	107	109	109	166	736	443	35	10	0	4135	6099	7161	117	49	49	76	199	261	100	100	0	0.140	0.140	0.134	0.135	1.384	0.139	0.387	120	489	100	4658	6896	-2.837	572	4086	846	6050	114642	731823	1.072	30.266	0	0	0
4	1	8	"nuoN"	"STM2316"	15580	17020	100	17460	17902	5372	30	85	85	90	31	34	100	100	0	6585	6647	1992	29	51	51	52	16	30	100	100	0	2.659	2.701	2.783	2.696	1.217	2.783	0.924	80	444	100	23909	24413	1.411	17375	6534	17817	6596	1432126	531795	574.581	412.188	0	0	0
4	2	8	"nuoC"	"STM2326"	15750	17020	110	13396	14164	5275	37	86	86	179	770	430	100	100	0	4327	4361	1269	29	54	54	119	431	362	100	100	0	3.115	3.269	3.259	3.237	1.268	3.444	0.873	80	450	100	17583	18385	1.639	13310	4273	14078	4307	1133089	348855	18.162	9.842	0	0	0
4	3	8	"yfbS"	"STM2333"	15950	17020	110	849	973	511	52	88	88	151	422	279	90	42	0	3632	3890	1675	43	50	50	117	420	358	100	98	0	0.212	0.230	0.211	0.216	1.410	0.237	0.865	80	458	100	4343	4725	-2.235	761	3582	885	3840	77861	311175	1.948	8.983	0	0	0
4	4	8	"yfcC"	"STM2339"	16120	17030	110	639	726	282	38	93	93	98	43	43	100	100	0	3327	3589	1301	36	48	48	64	82	128	100	100	0	0.167	0.179	0.175	0.175	1.391	0.175	0.821	80	394	100	3825	4174	-2.586	546	3279	633	3541	58103	287081	14.605	42.988	0	0	0
4	5	8	""	"STM2343"	16300	17020	120	125	134	57	42	97	97	102	27	26	50	21	0	1139	1561	1544	98	48	48	63	54	85	99	99	0	0.026	0.024	0.031	0.027	2.884	0.026	0.436	120	422	100	1119	1550	-5.284	28	1091	37	1513	16132	187313	1.185	27.741	0	0	0
4	6	8	"yfcH"	"STM2350"	16470	17030	120	734	912	582	63	95	95	99	39	39	100	99	0	4964	6076	4301	70	44	44	61	64	104	99	99	0	0.130	0.135	0.137	0.144	1.668	0.120	0.804	120	412	100	5559	6849	-2.945	639	4920	817	6032	109434	729132	20.846	93.984	0	0	0
4	7	8	"fdx"	"STM2538"	16650	17020	120	4907	5622	4051	72	95	95	99	41	41	100	100	0	777	937	764	81	44	44	65	71	109	100	97	0	6.565	6.189	6.256	6.399	1.608	6.706	0.810	120	412	100	5545	6420	2.715	4812	733	5527	893	674601	112384	134.707	12.282	0	0	0
4	8	8	"cadB"	"STM2558"	16830	17020	120	746	916	573	62	100	100	103	28	27	100	100	0	9688	10574	5664	53	45	45	53	29	54	100	100	0	0.067	0.078	0.071	0.072	1.467	0.078	0.772	120	384	100	10289	11345	-3.900	646	9643	816	10529	109950	1268861	29.036	362.793	0	0	0
4	9	8	"yfhG"	"STM2563"	17010	17030	150	2086	2879	2700	93	103	103	106	28	26	100	100	0	2409	3321	3156	95	46	46	59	81	137	99	98	0	0.839	0.848	0.830	0.857	1.598	0.866	0.804	156	448	100	4346	6051	-0.253	1983	2363	2776	3275	449143	518032	99.036	40.272	0	0	0
4	10	8	""	"STM2570"	17190	17020	130	710	887	652	73	101	101	102	26	25	99	99	0	4622	5601	4218	75	47	47	50	34	68	100	100	0	0.133	0.142	0.136	0.132	1.534	0.130	0.787	120	404	100	5184	6340	-2.909	609	4575	786	5554	106387	672121	30.192	163.265	0	0	0
4	11	8	""	"STM2587"	17360	17020	130	253	281	141	50	98	98	100	25	25	99	94	0	4291	4735	3024	63	47	47	51	22	43	100	100	0	0.037	0.039	0.037	0.036	1.514	0.035	0.795	120	428	100	4399	4871	-4.775	155	4244	183	4688	33731	568173	7.240	212.909	0	0	0
4	12	8	""	"STM2593"	17550	17030	130	226	255	105	41	100	100	101	26	25	98	93	0	2507	2885	1532	53	48	48	53	25	47	100	100	0	0.051	0.055	0.051	0.051	1.491	0.053	0.788	120	420	100	2585	2992	-4.287	126	2459	155	2837	30579	346238	5.923	113.280	0	0	0
4	13	8	"yhbP"	"STM3270"	17730	17020	120	736	785	225	28	103	103	105	29	27	100	100	0	5284	5682	1846	32	50	50	55	24	43	100	100	0	0.121	0.121	0.120	0.120	1.199	0.116	0.898	120	347	100	5867	6314	-3.048	633	5234	682	5632	94196	681801	23.448	234.458	0	0	0
4	14	8	""	"STM3277"	17900	17020	130	317	325	66	20	106	106	113	66	58	99	93	0	10384	10488	1825	17	51	51	57	33	57	100	100	0	0.020	0.021	0.020	0.020	1.277	0.020	0.667	120	376	100	10544	10656	-5.614	211	10333	219	10437	39034	1258524	3.212	316.091	0	0	0
4	15	8	"pnp"	"STM3282"	18070	17020	130	62970	62115	3908	6	112	112	217	1081	498	100	100	35	13401	14044	2153	15	52	52	83	232	279	100	100	0	4.709	4.431	4.598	4.472	1.120	4.448	0.943	120	425	100	76207	75995	2.235	62858	13349	62003	13992	7453743	1685290	57.260	60.177	0	0	0
4	16	8	"secG"	"STM3293"	18250	17020	130	34370	34777	10138	29	112	112	222	1069	481	100	100	1	1450	1507	479	31	52	52	97	354	364	100	94	0	24.505	23.825	24.122	23.878	1.220	24.987	0.853	120	443	100	35656	36120	4.615	34258	1398	34665	1455	4173212	180826	32.325	3.983	0	0	0
4	17	8	"yhbE"	"STM3302"	18430	17020	130	9222	9625	1954	20	105	105	139	214	153	100	100	0	6298	6645	1229	18	52	52	63	92	146	100	100	0	1.460	1.444	1.422	1.441	1.116	1.462	0.939	120	447	100	15363	16113	0.546	9117	6246	9520	6593	1154962	797349	44.327	71.543	0	0	0
4	18	8	"yrbA"	"STM3308"	18620	17020	130	2448	3234	3043	94	104	104	126	146	115	100	99	0	1056	1357	1151	84	51	51	68	100	147	100	99	0	2.332	2.397	2.445	2.339	1.510	2.575	0.892	120	416	100	3349	4436	1.222	2344	1005	3130	1306	388069	162828	21.288	12.890	0	0	0
4	19	8	""	"STM0718"	18780	17030	130	431	486	168	34	102	102	106	28	26	100	100	0	7174	7891	2523	31	49	49	64	98	153	100	100	0	0.046	0.049	0.047	0.047	1.278	0.048	0.876	120	423	100	7454	8226	-4.437	329	7125	384	7842	58362	946905	13.571	79.867	0	0	0
4	20	8	""	"STM0724"	18960	17020	100	158	178	82	46	105	105	111	40	36	58	26	0	93	138	134	97	48	48	64	103	160	21	10	0	1.178	0.811	0.975	0.879	2.490	0.343	0.282	80	362	100	98	163	0.236	53	45	73	90	14270	11011	1.675	0.718	-50	0	0
4	21	8	"sdhD"	"STM0733"	19140	17030	130	1404	1499	754	50	103	103	110	39	35	100	100	0	2563	2942	1698	57	48	48	54	28	51	100	100	0	0.517	0.482	0.496	0.486	1.271	0.455	0.911	120	450	100	3816	4290	-0.951	1301	2515	1396	2894	179908	353061	35.615	103.143	0	0	0
4	22	8	"ybgC"	"STM0744"	19330	17030	130	2324	2494	1851	74	101	101	109	46	42	100	100	0	2121	2363	1703	72	47	47	53	45	84	100	100	0	1.072	1.033	1.037	1.012	1.455	1.065	0.897	120	390	100	4297	4709	0.100	2223	2074	2393	2316	299265	283513	51.848	51.333	0	0	0
4	23	8	"ybgF"	"STM0750"	19500	17030	130	23505	25368	10170	40	105	105	181	830	458	100	100	2	4300	4691	2098	44	48	48	83	227	273	100	100	0	5.503	5.441	5.440	5.497	1.233	5.464	0.920	120	385	100	27652	29906	2.460	23400	4252	25263	4643	3044160	562888	30.346	20.300	0	0	0
4	24	8	"aroG"	"STM0760"	19670	17030	120	7975	7864	2575	32	107	107	164	734	447	99	99	0	7676	7507	2725	36	48	48	74	198	267	100	100	0	1.031	1.040	1.035	1.042	1.275	1.030	0.882	120	492	100	15496	15216	0.045	7868	7628	7757	7459	943722	900851	10.490	37.540	0	0	0
4	1	9	""	"STM0868"	15580	17200	120	1937	2036	733	36	88	88	91	28	30	98	98	0	14179	14491	4704	32	49	49	52	22	42	100	100	0	0.131	0.135	0.134	0.127	1.398	0.136	0.978	120	514	100	15979	16390	-2.934	1849	14130	1948	14442	244373	1738963	69.464	656.318	0	0	0
4	2	9	"rimK"	"STM0875"	15760	17200	120	2219	2929	2272	77	86	86	151	733	485	95	83	0	4519	5786	4566	78	49	49	70	179	255	100	99	0	0.477	0.496	0.496	0.487	1.438	0.483	0.913	120	428	100	6603	8580	-1.067	2133	4470	2843	5737	351517	694328	3.790	31.933	0	0	0
4	3	9	"ybjF"	"STM0882"	15930	17190	110	5507	5732	1375	23	91	91	116	220	189	100	100	0	7831	7928	1701	21	48	48	87	250	287	100	100	0	0.696	0.716	0.712	0.714	1.109	0.720	0.979	80	429	100	13199	13521	-0.523	5416	7783	5641	7880	458586	634239	25.527	31.364	0	0	0
4	4	9	"artP"	"STM0891"	16120	17200	120	10993	10237	3472	33	96	96	116	207	178	98	98	0	7673	7237	2437	33	50	50	82	196	239	99	99	0	1.429	1.411	1.414	1.394	1.561	1.420	0.977	120	474	100	18520	17328	0.516	10897	7623	10141	7187	1228495	868460	48.894	36.505	0	0	0
4	5	9	""	"STM0896"	16300	17200	120	357	368	163	44	99	99	102	25	24	99	97	0	5485	5224	1553	29	48	48	59	35	59	100	100	0	0.047	0.052	0.050	0.046	1.719	0.053	0.746	120	410	100	5695	5445	-4.397	258	5437	269	5176	44186	626885	10.640	147.571	0	0	0
4	6	9	""	"STM0901"	16470	17190	110	225	260	100	38	101	101	102	25	24	96	91	0	8890	9377	2317	24	48	48	74	148	200	100	100	0	0.014	0.017	0.015	0.015	1.798	0.019	0.703	80	390	100	8966	9488	-6.156	124	8842	159	9329	20836	750145	6.320	62.858	0	0	0
4	7	9	""	"STM1035"	16660	17190	120	296	342	226	66	100	100	104	41	39	83	71	0	2144	2934	2816	95	52	52	98	178	181	99	95	0	0.094	0.084	0.077	0.078	1.737	0.076	0.824	120	432	100	2288	3124	-3.416	196	2092	242	2882	41060	352024	5.805	15.933	0	0	0
4	8	9	""	"STM1039"	16820	17200	130	363	396	165	41	100	100	103	26	25	100	99	0	4287	4601	2263	49	47	47	73	95	130	100	100	0	0.062	0.065	0.064	0.062	1.406	0.063	0.886	120	394	100	4503	4850	-4.011	263	4240	296	4554	47467	552078	11.269	47.663	0	0	0
4	9	9	"aceK"	"STM4185"	17000	17200	130	804	968	726	75	102	102	105	28	26	100	100	0	14992	15113	3963	26	46	46	59	86	145	100	100	0	0.047	0.057	0.050	0.051	1.369	0.063	0.671	120	391	100	15648	15933	-4.412	702	14946	866	15067	116160	1813511	30.821	175.047	0	0	0
4	10	9	""	"STM4196"	17180	17200	120	214	256	142	55	100	100	102	26	25	91	79	0	3953	4663	3409	73	47	47	54	38	70	100	100	0	0.029	0.034	0.030	0.028	1.829	0.035	0.857	120	398	100	4020	4772	-5.099	114	3906	156	4616	30750	559578	5.923	121.289	0	0	0
4	11	9	""	"STM4200"	17360	17200	130	899	919	224	24	96	96	100	25	25	100	100	0	16364	16804	3099	18	47	47	55	36	65	100	100	0	0.049	0.049	0.049	0.048	1.220	0.049	0.957	120	441	100	17120	17580	-4.345	803	16317	823	16757	110264	2016425	32.760	465.250	0	0	0
4	12	9	""	"STM4204"	17540	17200	130	2244	2282	760	33	99	99	103	26	25	100	100	0	6629	6938	2259	32	47	47	59	102	172	100	100	0	0.326	0.317	0.323	0.314	1.238	0.313	0.944	120	423	100	8727	9074	-1.618	2145	6582	2183	6891	273828	832538	83.808	67.441	0	0	0
4	13	9	"pduE"	"STM2042"	17710	17200	130	1415	1638	812	49	106	106	115	80	69	100	100	0	6489	6518	985	15	50	50	75	187	249	100	100	0	0.203	0.237	0.192	0.214	1.494	0.256	0.771	120	404	100	7748	8000	-2.298	1309	6439	1532	6468	196566	782217	19.038	34.455	0	0	0
4	14	9	"pduV"	"STM2056"	17890	17200	130	963	1393	1512	108	105	105	119	99	83	99	95	0	6109	6133	1885	30	50	50	71	157	221	100	100	0	0.142	0.212	0.170	0.148	1.994	0.263	0.549	120	412	100	6917	7371	-2.820	858	6059	1288	6083	167134	735922	12.869	38.611	0	0	0
4	15	9	"stfF"	"STM0199"	18070	17200	130	580	638	271	42	105	105	158	801	506	15	0	0	6948	6910	1349	19	52	52	106	360	339	100	100	0	0.069	0.078	0.073	0.069	1.493	0.083	0.810	120	444	100	7371	7391	-3.860	475	6896	533	6858	76596	829259	0.599	18.900	0	0	0
4	16	9	"thiH"	"STM4159"	18260	17210	130	947	972	197	20	105	105	116	83	71	100	99	0	15546	15528	2755	17	52	52	86	288	334	100	100	0	0.054	0.056	0.055	0.056	1.158	0.055	0.957	120	438	100	16336	16343	-4.202	842	15494	867	15476	116687	1863314	10.313	53.618	0	0	0
4	17	9	"yojN"	"STM2269"	18430	17210	120	7648	7681	595	7	106	106	114	105	92	100	100	0	13984	14081	1289	9	50	50	57	84	147	100	100	0	0.541	0.540	0.542	0.541	1.073	0.535	0.982	120	407	100	21476	21606	-0.886	7542	13934	7575	14031	921712	1689763	72.067	166.952	0	0	0
4	18	9	""	"STM4261"	18610	17210	120	215	238	117	49	107	107	131	261	199	9	1	0	2158	2857	2146	75	50	50	100	431	431	98	93	0	0.051	0.047	0.046	0.043	1.842	0.047	0.810	120	427	100	2216	2938	-4.287	108	2108	131	2807	28607	342884	0.410	6.397	0	0	0
4	19	9	"traP"	"PSLT082"	18780	17210	120	282	339	173	51	104	104	107	28	26	99	97	0	6623	8312	5004	60	50	50	63	60	95	100	100	0	0.027	0.028	0.026	0.026	1.556	0.029	0.861	120	405	100	6751	8497	-5.207	178	6573	235	8262	40654	997434	8.286	137.483	0	0	0
4	20	9	""	"STM1542"	18960	17210	120	548	546	188	34	110	110	114	38	33	99	98	0	7618	7263	3075	42	49	49	56	47	83	100	100	0	0.058	0.060	0.060	0.061	1.299	0.059	0.951	120	455	100	8007	7650	-4.111	438	7569	436	7214	65480	871571	11.368	153.340	0	0	0
4	21	9	""	"STM4309"	19140	17210	120	707	701	171	24	105	105	108	26	24	99	98	0	23603	22655	5682	25	48	48	50	16	32	100	100	0	0.026	0.026	0.026	0.027	1.510	0.026	0.944	120	380	100	24157	23203	-5.290	602	23555	596	22607	84099	2718592	22.808	1412.813	0	0	0
4	22	9	"adi"	"STM4296"	19310	17200	130	1001	1021	216	21	102	102	105	30	28	100	100	0	10598	10801	2353	21	47	47	57	98	171	100	100	0	0.085	0.085	0.085	0.085	1.141	0.083	0.961	120	382	100	11450	11673	-3.553	899	10551	919	10754	122486	1296112	30.533	109.633	0	0	0
4	23	9	"lpxO"	"STM4286"	19490	17210	120	3997	4003	858	21	101	101	104	29	27	100	100	0	10183	10122	2274	22	46	46	55	98	178	100	100	0	0.384	0.387	0.386	0.389	1.114	0.382	0.976	120	379	100	14033	13978	-1.380	3896	10137	3902	10076	480344	1214692	134.448	102.724	0	0	0
4	24	9	"nrfC"	"STM4279"	19670	17210	120	243	285	157	55	97	97	100	25	25	92	87	0	3491	4987	3606	72	47	47	48	16	33	100	100	0	0.042	0.038	0.036	0.034	1.753	0.038	0.876	120	510	100	3590	5128	-4.560	146	3444	188	4940	34242	598441	7.400	308.688	0	0	0
4	1	10	"yafB"	"STM0255"	15580	17360	120	3508	3377	700	20	96	96	98	31	31	100	100	0	10220	9671	1887	19	50	50	58	35	60	100	100	0	0.335	0.341	0.337	0.335	1.375	0.337	0.962	120	505	100	13582	12902	-1.576	3412	10170	3281	9621	405293	1160497	105.774	274.657	0	0	0
4	2	10	""	"STM0274"	15760	17370	120	1304	1311	292	22	95	95	100	33	33	100	100	0	17936	17788	2567	14	48	48	55	24	43	100	100	0	0.068	0.069	0.067	0.067	1.266	0.068	0.934	120	403	100	19097	18956	-3.887	1209	17888	1216	17740	157378	2134526	36.697	738.875	0	0	0
4	3	10	""	"STM0282"	15920	17370	110	856	850	187	22	96	96	123	224	182	100	95	0	7317	7240	1649	22	52	52	145	553	381	100	100	0	0.105	0.105	0.099	0.104	1.367	0.106	0.858	80	409	100	8025	7942	-3.257	760	7265	754	7188	68024	579237	3.246	12.830	0	0	0
4	4	10	""	"STM0288"	16100	17370	110	391	451	212	47	100	100	113	85	75	98	83	0	3326	3621	1638	45	53	53	140	521	372	100	98	0	0.089	0.098	0.094	0.092	1.534	0.101	0.770	80	422	100	3564	3919	-3.492	291	3273	351	3568	36072	289668	3.976	6.681	0	0	0
4	5	10	""	"STM0297"	16290	17370	130	188	202	81	40	99	99	103	28	27	86	70	0	886	950	417	43	48	48	69	115	166	100	99	0	0.106	0.114	0.109	0.101	2.080	0.111	0.566	120	514	100	927	1005	-3.235	89	838	103	902	24190	114015	3.536	7.661	0	0	0
4	6	10	"yafJ"	"STM0311"	16470	17370	110	3800	3736	1424	38	99	99	100	34	34	100	100	0	4360	4187	1463	34	46	46	63	143	226	100	100	0	0.858	0.878	0.859	0.860	1.158	0.893	0.979	80	506	100	8015	7778	-0.221	3701	4314	3637	4141	298908	334980	106.941	28.839	0	0	0
4	7	10	"ycfJ"	"STM1212"	16660	17350	70	323	402	283	70	94	94	111	98	88	78	53	0	1024	1132	690	60	50	50	141	314	222	87	71	0	0.235	0.285	0.253	0.215	2.213	0.290	0.847	32	214	100	1203	1390	-2.089	229	974	308	1082	12860	36222	2.969	3.156	0	0	0
4	8	10	"ycfX"	"STM1220"	16820	17380	120	8367	8294	1799	21	98	98	109	68	62	100	100	0	7573	7449	1820	24	49	49	93	208	223	100	99	0	1.099	1.108	1.100	1.133	1.253	1.104	0.967	120	439	100	15793	15596	0.136	8269	7524	8196	7400	995288	893887	120.368	35.365	0	0	0
4	9	10	""	"STM1236"	17000	17370	130	663	672	308	45	104	104	107	29	27	100	96	0	1928	1958	873	44	49	49	60	74	123	99	99	0	0.297	0.298	0.280	0.285	1.548	0.293	0.862	120	429	100	2438	2477	-1.749	559	1879	568	1909	80644	234923	19.483	25.649	0	0	0
4	10	10	""	"STM1253"	17180	17380	130	1324	1572	1067	67	100	100	103	30	29	100	100	0	2144	2337	1586	67	48	48	54	26	48	100	100	0	0.584	0.643	0.620	0.617	1.379	0.609	0.827	120	434	100	3320	3761	-0.776	1224	2096	1472	2289	188605	280405	48.967	87.808	0	0	0
4	11	10	"yoaG"	"STM1272"	17360	17380	130	365	561	677	120	102	102	105	26	24	98	96	0	1646	2167	2235	103	51	51	59	29	49	100	100	0	0.165	0.217	0.179	0.181	1.561	0.258	0.874	120	441	100	1858	2575	-2.600	263	1595	459	2116	67361	260066	17.538	72.690	0	0	0
4	12	10	""	"STM1276"	17540	17380	120	1301	1308	346	26	105	105	108	27	25	100	100	0	2028	1989	563	28	50	50	69	139	201	100	98	0	0.605	0.620	0.606	0.627	1.252	0.580	0.875	120	397	100	3174	3142	-0.726	1196	1978	1203	1939	156924	238702	44.444	13.813	0	0	0
4	13	10	"rstB"	"STM1471"	17720	17380	130	2070	2078	251	12	106	106	115	81	70	100	100	0	14027	13992	1297	9	50	50	78	203	260	100	100	0	0.141	0.141	0.140	0.141	1.110	0.139	0.963	120	391	100	15941	15914	-2.831	1964	13977	1972	13942	249308	1679077	24.235	68.542	0	0	0
4	14	10	"ydgH"	"STM1478"	17890	17370	130	26343	25711	3619	14	103	103	114	81	71	100	100	0	10559	10311	1370	13	51	51	66	147	222	100	100	0	2.497	2.496	2.518	2.487	1.132	2.532	0.971	120	404	100	36748	35868	1.320	26240	10508	25608	10260	3085339	1237373	316.012	69.694	0	0	0
4	15	10	"ynfM"	"STM1486"	18070	17380	120	3289	3290	429	13	101	101	105	30	28	100	100	0	18122	17989	2099	11	53	53	62	72	116	100	100	0	0.176	0.178	0.177	0.178	1.107	0.176	0.967	120	381	100	21257	21125	-2.503	3188	18069	3189	17936	394819	2158684	106.167	248.986	0	0	0
4	16	10	""	"STM1493"	18240	17380	120	1676	1675	507	30	104	104	110	39	35	100	100	0	16420	16098	3174	19	55	55	68	77	113	100	100	0	0.096	0.098	0.104	0.095	1.337	0.095	0.881	120	363	100	17937	17614	-3.380	1572	16365	1571	16043	201025	1931760	40.128	208.182	0	0	0
4	17	10	"ynfD"	"STM1500"	18420	17380	120	2987	2853	1078	37	108	108	113	39	34	100	100	0	4838	4583	1589	34	52	52	57	19	33	100	100	0	0.602	0.606	0.598	0.594	1.299	0.622	0.961	120	380	100	7665	7276	-0.733	2879	4786	2745	4531	342373	549956	70.256	238.211	0	0	0
4	18	10	"udg"	"STM2080"	18590	17380	110	9402	9521	944	9	111	111	211	670	317	100	100	0	16233	16331	1459	8	53	53	205	1033	503	100	100	0	0.574	0.578	0.581	0.577	1.064	0.581	0.977	80	400	100	25471	25688	-0.800	9291	16180	9410	16278	761712	1306506	13.896	15.611	0	0	0
4	19	10	""	"STM2787"	18780	17390	120	368	406	165	40	109	109	204	660	323	4	0	0	4183	4015	1537	38	54	54	203	1017	500	98	90	0	0.063	0.075	0.065	0.069	1.621	0.121	0.171	120	413	100	4388	4258	-3.995	259	4129	297	3961	48672	481830	0.306	3.748	0	0	0
4	20	10	"gabT"	"STM2792"	18950	17390	120	1227	1160	295	25	109	109	109	27	24	99	99	0	15013	13875	3865	27	51	51	54	17	31	100	100	0	0.075	0.076	0.077	0.077	1.241	0.075	0.966	120	390	100	16080	14875	-3.742	1118	14962	1051	13824	139231	1665055	38.926	813.000	0	0	0
4	21	10	"mobA"	"STM3994"	19140	17380	120	1215	1221	487	39	111	111	113	29	25	98	97	0	6247	6155	2301	37	53	53	57	22	38	100	100	0	0.178	0.182	0.177	0.171	1.330	0.184	0.965	120	374	100	7298	7212	-2.488	1104	6194	1110	6102	146547	738551	38.207	277.182	0	0	0
4	22	10	""	"STM4014"	19310	17380	140	258	266	92	34	108	108	112	35	31	92	83	0	6371	5783	2478	42	53	53	67	98	146	99	98	0	0.024	0.028	0.028	0.027	1.710	0.027	0.765	156	410	100	6468	5888	-5.396	150	6318	158	5730	41565	902184	4.400	58.327	0	0	0
4	23	10	""	"STM4033"	19500	17380	120	227	295	237	80	99	99	102	27	26	90	78	0	481	682	674	98	45	45	51	30	58	100	100	0	0.294	0.308	0.292	0.262	1.919	0.295	0.763	120	382	100	564	833	-1.768	128	436	196	637	35378	81809	7.148	21.033	0	0	0
4	24	10	""	"STM4054"	19660	17390	120	260	279	86	30	95	95	98	25	25	99	98	0	6259	6828	2435	35	48	48	50	19	38	100	100	0	0.027	0.027	0.026	0.026	1.503	0.025	0.802	120	476	100	6376	6964	-5.234	165	6211	184	6780	33507	819410	7.240	356.737	0	0	0
4	1	11	""	"STM2943"	15580	17540	110	530	511	116	22	100	100	106	35	33	100	100	0	12437	12318	2782	22	50	50	59	67	113	100	100	0	0.035	0.034	0.033	0.033	1.219	0.034	0.926	80	482	100	12817	12679	-4.848	430	12387	411	12268	40863	985401	11.571	182.970	0	0	0
4	2	11	""	"STM2955"	15750	17550	120	762	1000	773	77	100	100	104	27	25	100	99	0	1267	1710	1357	79	49	49	54	22	40	100	100	0	0.544	0.542	0.528	0.523	1.435	0.539	0.845	120	458	100	1880	2561	-0.880	662	1218	900	1661	119985	205150	33.185	75.273	0	0	0
4	3	11	"yqcC"	"STM2965"	15940	17550	120	637	696	538	77	100	100	111	78	70	91	85	0	737	830	627	75	50	50	96	425	442	72	34	0	0.782	0.764	0.717	0.686	1.655	0.800	0.893	120	469	100	1224	1376	-0.355	537	687	596	780	83544	99646	7.500	1.727	0	0	0
4	4	11	"fucO"	"STM2973"	16110	17550	120	668	668	195	29	100	100	103	28	27	100	98	0	12086	12036	3100	25	49	49	60	64	106	100	100	0	0.047	0.047	0.047	0.045	1.263	0.047	0.941	120	441	100	12605	12555	-4.405	568	12037	568	11987	80179	1444340	20.179	187.125	0	0	0
4	5	11	"fucK"	"STM2977"	16280	17540	110	362	376	94	25	100	100	107	67	62	100	97	0	6972	6836	1095	16	47	47	79	218	275	100	100	0	0.038	0.041	0.039	0.039	1.305	0.039	0.882	80	418	100	7187	7065	-4.724	262	6925	276	6789	30055	546910	4.015	30.995	0	0	0
4	6	11	"csdA"	"STM2984"	16470	17560	110	2327	2462	786	31	102	102	108	66	61	100	100	0	4187	4292	1181	27	46	46	76	214	281	100	100	0	0.537	0.556	0.552	0.551	1.199	0.556	0.944	80	436	100	6366	6606	-0.896	2225	4141	2360	4246	196966	343333	35.667	19.701	0	0	0
4	7	11	"yqhE"	"STM3165"	16640	17550	130	963	6016	7253	120	90	90	99	68	68	93	92	0	449	2951	3573	121	45	45	75	184	245	64	51	0	2.161	2.039	1.963	1.936	1.510	2.074	0.951	120	543	100	1277	8832	1.112	873	404	5926	2906	721937	354114	87.015	15.630	0	0	0
4	8	11	""	"STM3175"	16820	17550	130	705	838	642	76	96	96	100	43	43	98	95	0	3009	3648	2749	75	48	48	53	26	49	100	100	0	0.206	0.206	0.200	0.195	1.489	0.206	0.868	120	442	100	3570	4342	-2.282	609	2961	742	3600	100597	437713	17.163	138.269	0	0	0
4	9	11	"STMF1.5"	"Not LT2a91"	17000	17560	120	348	438	393	89	102	102	106	37	34	96	89	0	153	212	169	79	49	49	54	19	35	97	89	0	2.365	2.061	2.117	2.049	1.806	2.454	0.782	120	392	100	350	499	1.242	246	104	336	163	52500	25466	8.973	8.316	0	0	0
4	10	11	"yfiO"	"STM2663"	17170	17550	130	10489	10474	3555	33	100	100	109	97	88	100	99	0	3261	3234	956	29	49	49	56	37	66	100	100	0	3.234	3.257	3.215	3.206	1.189	3.413	0.946	120	421	100	13601	13559	1.694	10389	3212	10374	3185	1256836	388087	106.856	85.892	0	0	0
4	11	11	""	"STM2680"	17360	17560	120	1744	1744	580	33	104	104	112	96	85	100	100	0	4559	4630	1656	35	52	52	60	37	61	100	100	0	0.364	0.358	0.350	0.359	1.224	0.348	0.938	120	413	100	6147	6218	-1.458	1640	4507	1640	4578	209261	555556	17.000	123.514	0	0	0
4	12	11	""	"STM2690"	17540	17550	120	655	777	397	51	104	104	107	29	27	100	99	0	6112	6753	2827	41	51	51	57	17	29	100	100	0	0.091	0.100	0.100	0.095	1.340	0.104	0.891	120	385	100	6612	7375	-3.459	551	6061	673	6702	93284	810386	23.103	393.882	0	0	0
4	13	11	"ybbN"	"STM0504"	17720	17560	140	15763	14573	4198	28	103	103	120	191	159	99	98	0	6693	6284	1756	27	51	51	64	113	176	99	98	0	2.358	2.322	2.341	2.279	1.352	2.367	0.971	156	398	100	22302	20703	1.237	15660	6642	14470	6233	2273407	980278	75.670	55.044	0	0	0
4	14	11	"allA"	"STM0515"	17890	17560	120	2259	2223	692	31	102	102	107	38	35	99	99	0	7205	7116	1885	26	51	51	54	14	25	100	100	0	0.302	0.300	0.297	0.290	1.319	0.300	0.947	120	355	100	9311	9186	-1.730	2157	7154	2121	7065	266798	853956	55.684	504.429	0	0	0
4	15	11	""	"STM0520"	18060	17550	120	887	966	392	40	103	103	107	34	31	99	99	0	9699	9471	2950	31	54	54	57	13	22	100	100	0	0.081	0.092	0.086	0.086	1.419	0.092	0.876	120	388	100	10429	10280	-3.621	784	9645	863	9417	115956	1136564	25.265	724.154	0	0	0
4	16	11	"ybbY"	"STM0524"	18240	17550	120	1000	1095	456	41	106	106	112	67	59	99	96	0	17334	17292	4251	24	55	55	58	15	25	100	100	0	0.052	0.057	0.053	0.053	1.373	0.061	0.878	120	398	100	18173	18226	-4.273	894	17279	989	17237	131400	2075015	14.672	1148.933	0	0	0
4	17	11	"ylbE"	"STM0530"	18420	17550	130	440	477	191	40	108	108	114	64	56	99	96	0	9244	9250	1929	20	53	53	56	15	26	100	100	0	0.036	0.040	0.036	0.037	1.403	0.044	0.646	120	456	100	9523	9566	-4.791	332	9191	369	9197	57286	1110040	5.672	612.933	0	0	0
4	18	11	"cysS"	"STM0537"	18600	17570	130	22421	22693	3490	15	109	109	164	465	283	100	100	0	13953	14139	2259	15	54	54	135	832	616	100	100	0	1.605	1.603	1.591	1.606	1.075	1.604	0.984	120	494	100	36211	36669	0.683	22312	13899	22584	14085	2723183	1696724	48.449	16.832	0	0	0
4	19	11	"yohJ"	"STM2181"	18780	17560	120	634	638	211	33	107	107	113	71	62	100	99	0	2869	2608	941	36	53	53	55	15	27	100	100	0	0.187	0.208	0.199	0.207	1.284	0.204	0.877	120	412	100	3343	3086	-2.418	527	2816	531	2555	76571	312946	7.394	170.200	0	0	0
4	20	11	"galS"	"STM2191"	18950	17560	120	951	976	203	20	106	106	110	69	62	100	100	0	10519	10147	1769	17	52	52	54	14	25	100	100	0	0.081	0.086	0.083	0.086	1.259	0.084	0.924	120	412	100	11312	10965	-3.631	845	10467	870	10095	117068	1217630	12.551	720.929	0	0	0
4	21	11	"lysP"	"STM2200"	19130	17560	120	14982	16615	4526	27	112	112	115	46	40	100	100	0	14663	15999	4349	27	53	53	59	54	91	100	100	0	1.018	1.035	1.033	1.035	1.088	1.035	0.986	120	442	100	29480	32449	0.025	14870	14610	16503	15946	1993843	1919922	358.696	295.185	0	0	0
4	22	11	"yejH"	"STM2223"	19310	17560	130	4437	4501	636	14	110	110	116	72	62	100	100	0	16534	16894	1841	10	53	53	59	27	45	100	100	0	0.263	0.261	0.257	0.260	1.073	0.260	0.978	120	455	100	20808	21232	-1.929	4327	16481	4391	16841	540115	2027270	60.903	623.519	0	0	0
4	23	11	""	"STM2231"	19480	17560	100	119	149	83	55	101	101	107	46	42	37	23	0	165	254	236	92	49	49	52	17	32	98	96	0	0.155	0.234	0.262	0.238	2.890	0.293	0.540	80	348	100	134	253	-2.688	18	116	48	205	11894	20346	0.913	11.882	-50	0	0
4	24	11	""	"STM2240"	19660	17560	130	1235	1233	206	16	98	98	102	39	38	100	100	0	10698	10554	1727	16	49	49	50	11	22	100	100	0	0.107	0.108	0.108	0.108	1.103	0.106	0.974	120	576	100	11786	11640	-3.227	1137	10649	1135	10505	147927	1266444	29.000	954.909	0	0	0
4	1	12	"phoP"	"STM1231"	15560	17730	110	13754	13400	3142	23	100	100	107	42	39	100	100	0	3751	3695	863	23	47	47	54	58	107	100	100	0	3.686	3.646	3.627	3.643	1.078	3.670	0.980	80	517	100	17358	16948	1.882	13654	3704	13300	3648	1072008	295606	316.500	62.776	0	0	0
4	2	12	"phoP"	"STM1231"	15750	17730	120	19374	18430	4825	26	100	100	107	39	36	100	100	0	5837	5417	1250	23	46	46	49	23	46	100	100	0	3.328	3.413	3.398	3.332	1.200	3.467	0.982	120	488	100	25065	23701	1.735	19274	5791	18330	5371	2211616	650086	469.821	233.391	0	0	0
4	3	12	"phoQ"	"STM1230"	15920	17730	110	4057	4289	1717	40	105	105	112	54	48	100	100	0	2701	2791	1011	36	47	47	54	58	107	100	100	0	1.489	1.525	1.568	1.514	1.182	1.555	0.941	80	409	100	6606	6928	0.574	3952	2654	4184	2744	343135	223283	77.352	47.190	0	0	0
4	4	12	"phoQ"	"STM1230"	16110	17730	120	12465	11901	2821	23	104	104	112	51	45	100	100	0	8393	7907	1924	24	46	46	52	54	103	100	100	0	1.481	1.501	1.485	1.496	1.143	1.499	0.989	120	457	100	20708	19658	0.566	12361	8347	11797	7861	1428119	948875	231.157	145.463	0	0	0
4	5	12	"phoQ"	"STM1230"	16280	17730	120	7715	7452	1713	22	105	105	111	62	55	100	100	0	4700	4728	1104	23	46	46	61	159	260	100	100	0	1.635	1.569	1.557	1.582	1.162	1.564	0.969	120	528	100	12264	12029	0.709	7610	4654	7347	4682	894266	567312	118.403	29.352	0	0	0
4	6	12	"hupA"	"STM4170"	16460	17730	130	20226	20166	5049	25	103	103	110	64	58	100	100	0	1216	1270	390	30	46	46	48	15	31	100	100	0	17.199	16.391	16.887	16.579	1.216	16.426	0.938	120	482	100	21293	21287	4.104	20123	1170	20063	1224	2419921	152347	313.375	81.467	0	0	0
4	7	12	"sopB"	"STM1091"	16640	17730	130	477	1059	1069	100	93	93	97	42	43	70	63	0	3447	7346	7491	101	44	44	48	23	47	99	99	0	0.113	0.132	0.132	0.121	1.733	0.135	0.940	120	467	100	3787	8268	-3.148	384	3403	966	7302	127136	881473	22.905	317.304	0	0	0
4	8	12	"pipC"	"STM0375"	16820	17730	120	501	530	255	48	92	92	98	43	43	93	90	0	1920	1794	801	44	46	46	52	30	57	100	100	0	0.218	0.251	0.243	0.227	1.613	0.254	0.886	120	485	100	2283	2186	-2.196	409	1874	438	1748	63546	215296	10.047	58.067	0	0	0
4	9	12	"pipC"	"STM0375"	17000	17730	120	1134	1226	501	40	102	102	107	36	33	100	100	0	4171	4128	1185	28	49	49	54	22	40	100	100	0	0.250	0.276	0.256	0.261	1.264	0.286	0.921	120	397	100	5154	5203	-1.998	1032	4122	1124	4079	147144	495398	31.083	185.182	0	0	0
4	10	12	"ssrB"	"STM1391"	17170	17730	130	495	549	280	51	101	101	109	94	86	100	94	0	2999	3251	1355	41	49	49	56	38	67	100	100	0	0.134	0.140	0.130	0.133	1.277	0.161	0.819	120	425	100	3344	3650	-2.904	394	2950	448	3202	65895	390090	4.681	84.079	0	0	0
4	11	12	"ssrB"	"STM1391"	17350	17730	130	818	857	175	20	102	102	108	88	81	100	100	0	5268	5299	761	14	50	50	60	51	85	100	100	0	0.137	0.144	0.139	0.142	1.199	0.142	0.938	120	502	100	5934	6004	-2.865	716	5218	755	5249	102836	635845	8.511	102.725	0	0	0
4	12	12	"ssrB"	"STM1391"	17530	17730	130	1267	1328	338	25	100	100	115	177	153	100	99	0	7716	7818	1355	17	50	50	60	69	115	100	100	0	0.152	0.158	0.153	0.154	1.177	0.162	0.881	120	477	100	8833	8996	-2.716	1167	7666	1228	7768	159330	938210	6.853	112.435	0	0	0
4	13	12	"lrp"	"STM0959"	17720	17740	130	14328	14125	2051	14	101	101	120	187	155	100	100	0	4252	4280	655	15	48	48	55	60	109	100	100	0	3.384	3.314	3.336	3.322	1.099	3.298	0.976	120	440	100	18431	18256	1.759	14227	4204	14024	4232	1694989	513624	74.893	70.417	0	0	0
4	14	12	"lrp"	"STM0959"	17890	17730	130	19517	18945	3730	19	104	104	114	57	50	100	100	0	6588	6218	1144	18	49	49	53	16	30	100	100	0	2.969	3.054	3.089	3.043	1.124	3.088	0.974	120	407	100	25952	25010	1.570	19413	6539	18841	6169	2273361	746183	330.368	385.313	0	0	0
4	15	12	"gyrA"	"STM2272"	18060	17740	120	17834	17416	4866	27	104	104	114	49	42	100	100	0	4620	4406	1291	29	51	51	54	15	27	99	99	0	3.880	3.975	3.913	4.152	1.414	3.977	0.974	120	420	100	22299	21667	1.956	17730	4569	17312	4355	2089958	528738	353.102	290.133	0	0	0
4	16	12	"gyrA"	"STM2272"	18230	17730	130	34004	35403	6623	18	107	107	150	439	292	100	100	0	9588	9780	1810	18	51	51	65	126	193	100	100	0	3.554	3.628	3.643	3.627	1.069	3.639	0.978	120	489	100	43434	45025	1.830	33897	9537	35296	9729	4248360	1173612	80.303	77.103	0	0	0
4	17	12	"csrA"	"STM2826"	18420	17740	120	4274	5022	3212	63	109	109	164	457	278	100	98	0	903	994	544	54	50	50	66	131	198	98	96	0	4.883	5.204	5.111	5.187	1.226	5.577	0.922	120	464	100	5018	5857	2.288	4165	853	4913	944	602681	119315	10.630	7.084	0	0	0
4	18	12	"csrA"	"STM2826"	18600	17750	120	3038	3896	2702	69	106	106	121	93	76	100	100	0	495	653	409	62	49	49	54	27	50	100	100	0	6.574	6.275	6.216	6.251	1.241	6.581	0.941	120	444	100	3378	4394	2.717	2932	446	3790	604	467469	78326	40.591	22.185	0	0	0
4	19	12	"yhhP"	"STM3578"	18780	17740	100	727	1047	1084	103	108	108	113	75	66	100	97	0	827	1016	961	94	51	51	54	21	38	100	100	0	0.798	0.973	0.842	0.906	1.352	1.075	0.903	80	373	100	1395	1904	-0.326	619	776	939	965	83759	81267	12.453	45.810	0	0	0
4	20	12	"yhhP"	"STM3578"	18950	17740	100	753	857	439	51	103	103	104	26	25	100	100	0	868	989	557	56	49	49	51	11	21	100	100	0	0.794	0.802	0.811	0.799	1.238	0.799	0.944	80	378	100	1469	1694	-0.333	650	819	754	940	68597	79138	28.962	85.273	0	0	0
4	21	12	"yhhP"	"STM3578"	19120	17740	110	1339	1418	533	37	104	104	140	223	159	100	98	0	1610	1692	619	36	49	49	87	269	309	100	100	0	0.791	0.800	0.790	0.794	1.155	0.817	0.960	80	428	100	2796	2957	-0.338	1235	1561	1314	1643	113431	135330	5.731	5.967	0	0	0
4	22	12	"topA"	"STM1714"	19310	17750	130	60867	59135	7768	13	103	103	136	207	152	100	100	23	22378	22547	3598	15	48	48	81	248	306	100	100	0	2.721	2.624	2.672	2.629	1.121	2.647	0.976	120	504	100	83094	81531	1.444	60764	22330	59032	22499	7096241	2705581	285.019	90.589	0	0	0
4	23	12	"topA"	"STM1714"	19480	17740	120	3309	3670	1523	41	102	102	110	61	55	100	100	0	1132	1236	454	36	48	48	49	10	20	100	100	0	2.958	3.003	2.960	2.973	1.161	3.079	0.957	120	453	100	4291	4756	1.565	3207	1084	3568	1188	440354	148355	58.361	118.700	0	0	0
4	24	12	"fur"	"STM0693"	19660	17740	120	16093	15507	4827	31	100	100	108	57	52	100	100	0	2781	2704	764	28	47	47	49	18	36	100	100	0	5.850	5.799	5.777	5.711	1.150	6.044	0.938	120	554	100	18727	18064	2.548	15993	2734	15407	2657	1860873	324472	270.158	147.500	0	0	0
4	1	13	"ctrl-buffer"	"ctrl-buffer"	15570	17900	100	100	107	29	27	94	94	96	28	29	25	10	0	53	53	11	20	46	46	50	24	48	5	0	0	0.857	1.857	2.938	2.152	4.049	15.521	0.013	80	435	100	13	20	-0.222	6	7	13	7	8542	4242	0.393	0.125	-50	0	0
4	2	13	"ctrl-buffer"	"ctrl-buffer"	15750	17900	100	99	101	26	25	95	95	97	24	24	20	5	0	47	49	11	22	44	44	47	12	25	12	3	0	1.333	1.200	2.308	2.047	2.937	17.698	0.017	80	396	100	7	11	0.415	4	3	6	5	8089	3941	0.167	0.167	-50	0	0
4	3	13	"ctrl-buffer"	"ctrl-buffer"	15930	17900	100	107	120	55	45	101	101	105	48	45	20	7	0	58	68	28	41	45	45	50	48	96	12	2	0	0.462	0.826	1.875	1.785	3.630	2.343	0.147	80	391	100	19	42	-1.115	6	13	19	23	9604	5401	0.313	0.375	-50	0	0
4	4	13	"ctrl-buffer"	"ctrl-buffer"	16100	17900	100	103	106	28	26	102	102	107	35	32	10	3	0	56	60	16	26	45	45	47	12	25	45	20	0	0.091	0.267	1.500	1.480	3.723	5.076	0.217	80	417	100	12	19	-3.459	1	11	4	15	8449	4767	-0.029	1.083	-50	0	0
4	5	13	"ctrl-buffer"	"ctrl-buffer"	16330	17920	50	141	158	48	30	99	99	103	34	33	75	25	0	160	157	13	8	51	51	63	27	42	100	100	0	0.385	0.557	0.402	0.403	2.366	0.816	0.326	12	92	100	151	165	-1.376	42	109	59	106	1899	1886	1.618	3.481	0	0	0
4	6	13	"ctrl-buffer"	"ctrl-buffer"	16460	17910	120	188	203	100	49	101	101	105	32	30	67	59	0	134	163	101	61	46	46	50	16	32	90	79	0	0.989	0.872	0.903	0.897	2.186	0.991	0.715	120	484	100	175	219	-0.016	87	88	102	117	24391	19593	3.063	7.063	0	0	0
4	7	13	"ctrl-buffer"	"ctrl-buffer"	16640	17900	100	87	89	32	35	87	87	90	32	35	15	5	0	49	54	15	27	42	42	44	11	25	42	18	0	0.000	0.167	3.000	2.448	4.683	7.514	0.090	80	415	100	7	14	Error	0	7	2	12	7109	4296	-0.031	0.909	-50	0	0
4	8	13	"ctrl-buffer"	"ctrl-buffer"	16850	17910	60	330	424	212	50	104	104	114	58	50	100	96	0	363	438	208	47	49	49	69	60	86	100	100	0	0.720	0.823	0.796	0.774	1.358	0.839	0.873	32	176	100	540	709	-0.474	226	314	320	389	13578	14019	5.345	6.150	0	0	0
4	9	13	"ctrl-buffer"	"ctrl-buffer"	17030	17910	120	169	213	175	82	102	102	109	71	65	47	25	0	150	177	149	84	50	50	59	45	76	68	52	0	0.670	0.874	0.735	0.725	2.829	1.116	0.779	120	394	100	167	238	-0.578	67	100	111	127	25528	21224	1.465	2.622	0	0	0
4	10	13	"ctrl-buffer"	"ctrl-buffer"	17170	17910	100	145	158	75	47	98	98	105	75	71	28	10	0	120	136	62	45	49	49	55	45	81	87	31	0	0.662	0.690	0.721	0.610	2.688	0.473	0.344	80	351	100	118	147	-0.595	47	71	60	87	12667	10861	0.707	1.800	-50	0	0
4	11	13	"ctrl-buffer"	"ctrl-buffer"	17370	17910	90	195	211	111	52	101	101	103	28	27	94	76	0	190	204	120	58	50	50	56	25	44	100	90	0	0.671	0.714	0.713	0.664	1.719	0.988	0.791	52	344	100	234	264	-0.575	94	140	110	154	10991	10613	3.857	5.920	0	0	0
4	12	13	"ctrl-buffer"	"ctrl-buffer"	17530	17910	100	111	112	30	26	97	97	98	25	25	27	8	0	57	60	16	26	46	46	48	15	31	27	8	0	1.273	1.071	1.846	1.925	3.148	5.339	0.111	80	373	100	25	29	0.348	14	11	15	14	8970	4797	0.560	0.800	-50	0	0
4	13	13	"ctrl-buffer"	"ctrl-buffer"	17700	17910	100	110	114	37	32	92	92	97	39	40	21	6	0	61	63	14	22	44	44	45	7	15	77	62	0	1.059	1.158	1.715	1.506	3.012	4.991	0.142	80	373	100	35	41	0.082	18	17	22	19	9157	5048	0.436	2.571	-50	0	0
4	14	13	"ctrl-buffer"	"ctrl-buffer"	17880	17910	100	109	109	29	26	95	95	103	49	47	7	2	0	57	58	10	17	45	45	47	10	21	53	15	0	1.167	1.077	2.056	1.607	3.750	9.427	0.077	80	411	100	26	27	0.222	14	12	14	13	8733	4639	0.122	1.100	-50	0	0
4	15	13	"ctrl-buffer"	"ctrl-buffer"	18060	17910	100	101	107	37	34	94	94	99	26	26	25	11	0	51	54	11	20	46	46	52	28	53	6	0	0	1.400	1.625	3.930	3.178	3.014	3.308	0.037	80	396	100	12	21	0.485	7	5	13	8	8577	4289	0.308	0.071	-50	0	0
4	16	13	"ctrl-buffer"	"ctrl-buffer"	18240	17910	100	107	110	33	30	99	99	107	50	46	10	1	0	57	59	12	20	47	47	55	43	78	2	0	0	0.800	0.917	1.966	1.669	2.389	2.973	0.160	80	386	100	18	23	-0.322	8	10	11	12	8830	4700	0.060	0.093	-50	0	0
4	17	13	"ctrl-buffer"	"ctrl-buffer"	18410	17910	100	108	112	30	26	100	100	110	57	51	10	0	0	58	59	11	18	47	47	49	11	22	43	13	0	0.727	1.000	1.750	1.699	4.185	10.184	0.071	80	385	100	19	24	-0.459	8	11	12	12	8945	4735	0.035	0.909	-50	0	0
4	18	13	"ctrl-buffer"	"ctrl-buffer"	18590	17910	100	104	109	34	31	100	100	104	37	35	12	6	0	53	56	15	26	45	45	47	8	17	46	17	0	0.500	0.818	1.895	1.881	3.049	4.979	0.189	80	382	100	12	20	-1.000	4	8	9	11	8724	4459	0.135	1.125	-50	0	0
4	19	13	"ctrl-buffer"	"ctrl-buffer"	18770	17910	100	99	102	24	23	95	95	99	30	30	12	2	0	54	55	11	20	45	45	49	21	42	15	1	0	0.444	0.700	2.067	2.020	3.930	2.611	0.327	80	420	100	13	17	-1.170	4	9	7	10	8155	4395	0.100	0.286	-50	0	0
4	20	13	"ctrl-buffer"	"ctrl-buffer"	18950	17910	100	102	100	29	29	94	94	96	25	26	25	6	0	50	51	13	25	44	44	46	12	26	26	2	0	1.333	0.857	2.250	3.354	3.334	9.550	0.018	80	408	100	14	13	0.415	8	6	6	7	8014	4119	0.160	0.417	-50	0	0
4	21	13	"ctrl-buffer"	"ctrl-buffer"	19120	17910	100	107	107	26	24	91	91	111	186	167	0	0	0	49	50	9	18	44	44	67	247	368	0	0	0	3.200	2.667	3.188	3.133	2.269	11.095	0.064	80	408	100	21	22	1.678	16	5	16	6	8545	3966	-0.022	-0.069	-50	0	0
4	22	13	"ctrl-buffer"	"ctrl-buffer"	19300	17910	100	104	113	55	48	91	91	98	71	72	7	3	0	49	58	36	62	43	43	44	6	13	46	27	0	2.167	1.467	2.624	2.376	3.670	2.324	0.299	80	386	100	19	37	1.115	13	6	22	15	9068	4667	0.211	2.333	-50	0	0
4	23	13	"ctrl-buffer"	"ctrl-buffer"	19480	17920	100	99	107	35	32	94	94	95	32	33	20	5	0	51	53	11	20	45	45	45	7	15	37	15	0	0.833	1.625	3.125	2.911	3.589	13.373	0.044	80	402	100	11	21	-0.263	5	6	13	8	8544	4212	0.375	1.143	-50	0	0
4	24	13	"ctrl-buffer"	"ctrl-buffer"	19660	17920	100	105	108	41	37	97	97	103	36	34	13	5	0	51	51	9	17	45	45	46	8	17	43	15	0	1.333	1.833	3.048	4.001	3.472	8.905	0.285	80	434	100	14	17	0.415	8	6	11	6	8634	4111	0.139	0.625	-50	0	0
4	1	14	""	"STM1553"	15560	18080	130	323	324	83	25	92	92	95	24	25	99	97	0	6010	5821	1387	23	45	45	47	13	27	100	100	0	0.039	0.040	0.038	0.039	1.312	0.039	0.870	120	739	100	6196	6008	-4.691	231	5965	232	5776	38825	698568	9.542	444.154	0	0	0
4	2	14	""	"STM3783"	15740	18090	120	179	187	64	34	92	92	94	23	24	90	77	0	1529	1610	729	45	45	45	48	15	31	100	100	0	0.059	0.061	0.061	0.055	1.872	0.059	0.699	120	569	100	1571	1660	-4.092	87	1484	95	1565	22493	193157	4.043	104.133	0	0	0
4	3	14	""	"STM2242"	15920	18080	120	129	147	78	53	95	95	96	24	25	55	35	0	1426	1805	1401	77	45	45	46	11	23	100	100	0	0.025	0.030	0.027	0.024	2.240	0.038	0.615	120	555	100	1415	1812	-5.344	34	1381	52	1760	17669	216574	2.125	159.909	0	0	0
4	4	14	"yfiM"	"STM2653"	16100	18090	130	612	666	228	34	96	96	99	28	28	100	100	0	2454	2444	933	38	44	44	45	8	17	100	100	0	0.214	0.237	0.238	0.237	1.250	0.229	0.921	120	639	100	2926	2970	-2.224	516	2410	570	2400	79878	293274	20.250	299.875	0	0	0
4	5	14	"oxyS"	"STM4124"	16280	18090	120	202	223	110	49	96	96	100	29	29	90	74	0	420	515	312	60	46	46	49	15	30	100	100	0	0.283	0.271	0.266	0.247	1.891	0.274	0.713	120	581	100	480	596	-1.819	106	374	127	469	26736	61761	4.241	31.067	0	0	0
4	6	14	""	"STM4302"	16450	18090	130	145	164	83	50	94	94	97	25	25	70	50	0	1597	1871	1397	74	46	46	48	12	25	99	99	0	0.033	0.038	0.034	0.034	2.618	0.038	0.552	120	584	100	1602	1895	-4.927	51	1551	70	1825	19681	224463	2.680	151.917	0	0	0
4	7	14	"ssaT"	"STM1421"	16620	18080	110	176	343	315	91	89	89	102	98	96	47	35	0	1327	5373	6662	123	44	44	66	125	189	100	100	0	0.068	0.048	0.050	0.049	1.985	0.046	0.896	80	527	100	1370	5583	-3.882	87	1283	254	5329	27446	429815	2.459	42.456	0	0	0
4	8	14	"nrdI"	"STM2806"	16840	18100	110	438	954	1128	118	86	86	106	122	115	68	60	0	393	1024	1271	124	45	45	68	134	197	72	53	0	1.011	0.887	0.922	0.831	2.464	0.836	0.812	80	514	100	700	1847	0.016	352	348	868	979	76303	81890	6.951	7.134	0	0	0
4	9	14	"sipA"	"STM2882"	16990	18090	140	1776	2090	1204	57	97	97	103	63	61	100	100	0	8654	9725	5343	54	46	46	55	50	90	100	100	0	0.195	0.206	0.204	0.202	1.321	0.205	0.932	156	658	100	10287	11672	-2.358	1679	8608	1993	9679	326001	1517054	31.540	193.400	0	0	0
4	10	14	"dctA"	"STM3614"	17160	18090	120	1141	1125	319	28	97	97	103	66	64	100	99	0	11290	11188	3008	26	49	49	55	46	83	100	100	0	0.093	0.092	0.093	0.091	1.234	0.091	0.947	120	485	100	12285	12167	-3.429	1044	11241	1028	11139	134983	1342509	15.485	242.022	0	0	0
4	11	14	"aroB"	"STM3486"	17340	18090	130	1518	3336	4145	124	97	97	101	28	27	100	100	0	458	1002	1223	122	48	48	51	18	35	100	100	0	3.466	3.395	3.433	3.391	1.405	3.503	0.928	120	640	100	1831	4193	1.793	1421	410	3239	954	400363	120187	115.536	52.833	0	0	0
4	12	14	"purN"	"STM2500"	17520	18090	130	1851	2365	2121	89	94	94	99	38	38	100	100	0	3166	4151	3665	88	47	47	51	33	64	100	100	0	0.563	0.553	0.540	0.540	1.329	0.563	0.932	120	615	100	4876	6375	-0.828	1757	3119	2271	4104	283775	498147	59.632	124.242	0	0	0
4	13	14	"yjgG"	"STM4462"	17700	18090	130	127	152	104	68	95	95	97	28	28	51	25	0	420	652	537	82	47	47	56	42	75	100	100	0	0.086	0.094	0.084	0.078	2.562	0.108	0.435	120	620	100	405	662	-3.543	32	373	57	605	18293	78201	1.964	14.190	0	0	0
4	14	14	""	"STM0437"	17880	18100	120	1782	1807	311	17	95	95	98	28	28	100	100	0	17977	18209	3594	19	46	46	54	42	77	100	100	0	0.094	0.094	0.094	0.096	1.208	0.092	0.966	120	568	100	19618	19875	-3.410	1687	17931	1712	18163	216785	2185046	61.036	432.262	0	0	0
4	15	14	""	"STM0565"	18060	18100	130	187	210	93	44	92	92	96	25	26	95	85	0	1860	2158	1176	54	47	47	52	24	46	100	100	0	0.052	0.056	0.053	0.051	1.815	0.057	0.740	120	623	100	1908	2229	-4.254	95	1813	118	2111	25235	258989	4.560	87.750	0	0	0
4	16	14	"res"	"STM0358"	18230	18090	130	13312	12698	2654	20	98	98	103	35	33	100	100	0	23100	22465	4350	19	52	52	70	78	111	100	100	0	0.573	0.562	0.564	0.553	1.153	0.562	0.982	120	605	100	36262	35013	-0.803	13214	23048	12600	22413	1523716	2695788	359.857	287.115	0	0	0
4	17	14	""	"STM2003"	18410	18100	120	393	419	125	29	103	103	110	40	36	100	99	0	3979	4569	1651	36	51	51	66	74	112	100	100	0	0.074	0.070	0.067	0.069	1.287	0.067	0.889	120	568	100	4218	4834	-3.760	290	3928	316	4518	50231	548245	7.725	60.851	0	0	0
4	18	14	"nfo"	"STM2203"	18590	18100	120	8537	8206	1973	24	97	97	102	31	30	100	100	0	13781	13042	3430	26	46	46	51	25	49	100	100	0	0.614	0.624	0.617	0.649	1.282	0.618	0.984	120	591	100	22175	21105	-0.703	8440	13735	8109	12996	984673	1565054	261.419	519.640	0	0	0
4	19	14	"EMPTY"	"EMPTY"	18770	18090	100	88	89	23	25	95	95	97	26	26	8	1	0	45	46	7	15	44	44	44	6	13	13	8	0	-7.000	-3.000	4.300	3.471	3.171	50.870	0.006	80	435	100	-6	-4	Error	-7	1	-6	2	7137	3649	-0.308	0.333	-75	0	0
4	20	14	"EMPTY"	"EMPTY"	18940	18090	100	93	97	29	29	94	94	97	25	25	13	5	0	45	46	7	15	44	44	45	6	13	21	3	0	-1.000	1.500	3.571	3.146	3.532	21.629	0.027	80	452	100	0	5	Error	-1	1	3	2	7747	3673	0.000	0.167	-75	0	0
4	21	14	"EMPTY"	"EMPTY"	19120	18090	100	94	94	20	21	91	91	95	26	27	11	2	0	44	44	5	11	43	43	44	6	13	15	2	0	3.000	3.000	3.167	3.033	3.405	128.217	0.001	80	464	100	4	4	1.585	3	1	3	1	7556	3524	-0.038	0.000	-75	0	0
4	22	14	"EMPTY"	"EMPTY"	19300	18090	100	95	96	23	23	91	91	92	24	26	13	3	0	43	44	6	13	42	42	43	6	13	26	7	0	4.000	2.500	3.688	3.409	2.975	16.941	0.038	80	464	100	5	7	2.000	4	1	5	2	7652	3530	0.167	0.167	-75	0	0
4	23	14	"EMPTY"	"EMPTY"	19480	18090	100	93	94	24	25	93	93	95	24	25	15	3	0	43	44	6	13	43	43	43	6	13	15	6	0	0.000	1.000	4.667	4.120	2.918	31.874	0.016	80	440	100	0	2	Error	0	0	1	1	7510	3556	-0.042	0.167	-75	0	0
4	24	14	"EMPTY"	"EMPTY"	19650	18090	100	97	99	22	22	98	98	102	34	33	6	0	0	45	46	7	15	46	46	47	8	17	10	2	0	1.000	100000.000	3.286	3.695	2.926	13.448	0.099	80	472	100	-2	1	0.000	-1	-1	1	0	7932	3658	-0.088	-0.125	-75	0	0
5	1	1	"yggG"	"STM3077"	1970	20220	110	1450	1644	1009	61	85	85	89	41	46	100	100	0	3053	3327	2185	65	43	43	48	35	72	100	100	0	0.453	0.475	0.461	0.472	1.611	0.447	0.839	80	548	100	4375	4843	-1.141	1365	3010	1559	3284	131515	266185	37.927	93.686	0	0	0
5	2	1	""	"STM1249"	2160	20220	110	269	504	544	107	86	86	92	46	50	92	82	0	608	1229	1440	117	45	45	52	39	75	100	100	0	0.325	0.353	0.345	0.311	2.235	0.331	0.785	80	446	100	746	1602	-1.621	183	563	418	1184	40298	98349	8.957	30.179	0	0	0
5	3	1	"csgA"	"STM1144"	2350	20210	120	229	349	297	85	85	85	86	23	26	85	76	0	1460	2347	2309	98	43	43	47	16	34	100	98	0	0.102	0.115	0.103	0.096	2.483	0.108	0.745	120	534	100	1561	2568	-3.299	144	1417	264	2304	41937	281691	11.435	143.750	0	0	0
5	4	1	"malT"	"STM3515"	2530	20210	120	1683	1619	496	30	85	85	87	22	25	100	97	0	14847	14449	3608	24	42	42	44	12	27	100	100	0	0.108	0.106	0.106	0.097	1.840	0.105	0.913	120	513	100	16403	15941	-3.212	1598	14805	1534	14407	194309	1733900	69.636	1200.417	0	0	0
5	5	1	""	"STM0212"	2710	20210	130	232	325	283	87	83	83	87	26	29	88	75	0	860	1308	1303	99	42	42	43	9	20	100	100	0	0.182	0.191	0.170	0.168	2.731	0.163	0.595	120	584	100	967	1508	-2.457	149	818	242	1266	38963	156987	9.154	140.556	0	0	0
5	6	1	"gltX"	"STM2415"	2880	20210	110	4711	5143	2515	48	84	84	133	455	342	100	100	0	2125	2029	936	46	43	43	52	73	140	100	100	0	2.222	2.547	2.542	2.533	1.598	2.857	0.781	80	453	100	6709	7045	1.152	4627	2082	5059	1986	411461	162319	11.011	27.082	0	0	0
5	7	1	""	"STM0055"	3060	20220	120	686	850	579	68	83	83	141	540	382	55	23	0	2066	2791	2164	77	43	43	61	99	162	98	96	0	0.298	0.279	0.277	0.297	2.111	0.241	0.682	120	530	100	2626	3515	-1.746	603	2023	767	2748	101968	334899	1.313	27.576	0	0	0
5	8	1	"acnA"	"STM1712"	3240	20220	120	1710	1698	458	26	85	85	109	350	321	95	94	0	14355	14522	3204	22	44	44	57	77	135	100	100	0	0.114	0.111	0.110	0.105	1.632	0.106	0.710	120	508	100	15936	16091	-3.139	1625	14311	1613	14478	203725	1742635	4.540	187.857	0	0	0
5	9	1	"rfbF"	"STM2092"	3420	20220	120	4129	5911	4656	78	84	84	88	32	36	100	100	0	791	1201	1000	83	43	43	45	10	22	99	98	0	5.408	5.032	5.020	5.618	2.306	5.690	0.708	120	487	100	4793	6985	2.435	4045	748	5827	1158	709368	144101	181.969	115.600	0	0	0
5	10	1	"osmY"	"STM4561"	3590	20220	120	1991	2134	1138	53	89	89	99	42	42	100	100	0	3318	3463	1805	52	44	44	45	10	22	100	100	0	0.581	0.598	0.601	0.593	1.804	0.569	0.870	120	511	100	5176	5464	-0.784	1902	3274	2045	3419	256054	415555	48.452	341.800	0	0	0
5	11	1	"hflB"	"STM3296"	3790	20220	120	60182	58542	7632	13	91	91	104	56	53	100	100	25	5598	5522	933	16	44	44	45	9	20	100	100	0	10.819	10.670	10.750	10.769	1.280	10.958	0.933	120	519	100	65645	63929	3.436	60091	5554	58451	5478	7025089	662581	1043.536	608.556	0	0	0
5	12	1	"yheM"	"STM3450"	3960	20220	120	849	938	446	47	87	87	92	46	50	100	100	0	1105	1137	463	40	43	43	46	28	60	99	99	0	0.718	0.778	0.746	0.798	2.027	0.791	0.697	120	483	100	1824	1945	-0.479	762	1062	851	1094	112578	136415	18.391	38.964	0	0	0
5	13	1	"yifL"	"STM3946"	4130	20230	130	2797	2955	1201	40	83	83	88	30	34	100	100	0	1255	1407	716	50	43	43	47	28	59	99	98	0	2.239	2.106	2.070	2.315	1.906	2.011	0.701	120	499	100	3926	4236	1.163	2714	1212	2872	1364	354625	168782	95.567	48.571	0	0	0
5	14	1	""	"STM3941"	4310	20220	120	2466	2709	1165	43	82	82	86	31	36	100	100	0	2538	2476	906	36	43	43	46	14	30	100	100	0	0.956	1.080	0.957	1.065	1.672	1.129	0.731	120	463	100	4879	5060	-0.066	2384	2495	2627	2433	325136	297115	84.613	173.571	0	0	0
5	15	1	"hemD"	"STM3937"	4470	20220	120	6033	5173	3820	73	82	82	93	87	93	94	85	0	3550	3200	2357	73	45	45	61	160	262	79	77	0	1.698	1.614	1.657	1.678	2.145	1.639	0.845	120	546	100	9456	8246	0.764	5951	3505	5091	3155	620740	383940	58.391	19.619	0	0	0
5	16	1	"wecF"	"STM3928"	4680	20240	100	727	839	502	59	86	86	98	99	101	93	91	0	1496	1683	807	47	56	56	75	185	246	96	93	0	0.445	0.463	0.469	0.420	1.866	0.456	0.733	80	408	100	2081	2380	-1.168	641	1440	753	1627	67092	134656	7.485	8.692	0	0	0
5	17	1	"wecD"	"STM3924"	4850	20220	130	4283	4291	1672	38	75	75	88	63	71	100	100	0	3173	3122	1177	37	49	49	57	55	96	100	100	0	1.347	1.372	1.395	1.355	1.454	1.465	0.849	120	610	100	7332	7289	0.430	4208	3124	4216	3073	514928	374600	66.714	55.727	0	0	0
5	18	1	"wecB"	"STM3920"	5030	20230	130	11198	11665	5208	44	70	70	84	63	75	100	100	0	8104	8115	2489	30	45	45	52	59	113	100	100	0	1.381	1.437	1.413	1.417	1.243	1.552	0.900	120	550	100	19187	19665	0.466	11128	8059	11595	8070	1399760	973789	183.825	136.661	0	0	0
5	19	1	""	"STM4431"	5200	20240	120	139	244	216	88	68	68	75	31	41	75	55	0	515	2017	2872	142	43	43	84	475	565	50	43	0	0.150	0.089	0.146	0.197	4.771	0.059	0.654	120	499	100	543	2150	-2.733	71	472	176	1974	29267	242026	5.452	4.069	0	0	0
5	20	1	""	"STM4435"	5380	20240	90	228	222	60	27	77	77	81	33	40	98	86	0	3628	3525	969	27	50	50	179	797	445	100	94	0	0.042	0.042	0.043	0.039	1.529	0.030	0.664	52	321	100	3729	3620	-4.567	151	3578	145	3475	11518	183308	4.273	4.198	0	0	0
5	21	1	""	"STM4442"	5550	20250	80	103	108	36	33	77	77	82	31	37	34	21	0	301	448	381	85	48	48	135	546	404	28	7	0	0.103	0.078	0.095	0.110	2.858	0.048	0.272	52	334	100	279	431	-3.283	26	253	31	400	5600	23304	0.839	0.573	-100	0	0
5	22	1	"treC"	"STM4453"	5750	20260	60	107	111	34	30	83	83	88	34	38	37	9	0	287	565	609	107	50	50	148	446	301	37	21	0	0.101	0.054	0.102	0.131	6.730	0.045	0.392	32	176	100	261	543	-3.304	24	237	28	515	3536	18067	0.676	0.935	0	0	0
5	23	1	""	"STM4467"	5920	20230	100	73	78	33	42	74	74	77	22	28	16	2	0	56	63	33	52	42	42	53	70	132	3	2	0	-0.071	0.190	1.100	0.949	3.853	0.066	0.018	80	467	100	13	25	Error	-1	14	4	21	6222	5010	0.045	0.143	-50	0	0
5	24	1	"idnK"	"STM4485"	6120	20250	100	105	120	55	45	77	77	89	93	104	13	2	0	109	645	1198	185	43	43	69	262	379	33	30	0	0.424	0.071	0.163	0.217	4.727	0.034	0.331	80	507	100	94	645	-1.237	28	66	43	602	9568	51595	0.333	2.198	0	0	0
5	1	2	"yjaH"	"STM4171"	2000	20400	150	905	1766	2032	115	86	86	99	165	166	93	80	0	1056	2291	2938	128	43	43	47	32	68	100	99	0	0.808	0.747	0.826	0.795	2.483	0.652	0.660	156	627	100	1832	3928	-0.307	819	1013	1680	2248	275565	357441	10.103	70.125	0	0	0
5	2	2	"purD"	"STM4175"	2180	20400	190	175	430	632	146	87	87	92	37	40	78	54	0	638	2157	3979	184	44	44	48	30	62	100	100	0	0.148	0.162	0.169	0.160	2.799	0.139	0.724	256	785	100	682	2456	-2.755	88	594	343	2113	110136	552071	9.135	70.300	0	0	0
5	3	2	"livJ"	"STM3567"	2350	20390	120	220	348	389	111	87	87	90	22	24	86	80	0	1068	1825	2262	123	44	44	48	17	35	99	96	0	0.130	0.147	0.173	0.162	3.328	0.135	0.614	120	357	100	1157	2042	-2.945	133	1024	261	1781	41753	219005	11.727	104.529	0	0	0
5	4	2	"yihS"	"STM4021"	2540	20380	120	114	124	52	41	87	87	89	22	24	55	32	0	733	1287	1605	124	43	43	48	33	68	99	98	0	0.039	0.030	0.042	0.038	3.324	0.021	0.356	120	435	100	717	1281	-4.676	27	690	37	1244	14926	154384	1.591	37.545	0	0	0
5	5	2	"prlC"	"STM3594"	2720	20390	120	1260	2227	5917	265	87	87	92	27	29	97	95	0	1346	1905	2174	114	43	43	45	20	44	100	98	0	0.900	1.149	0.903	0.881	3.469	2.893	0.544	120	429	100	2476	4002	-0.152	1173	1303	2140	1862	267217	228658	79.074	93.000	0	0	0
5	6	2	"atpB"	"STM3871"	2900	20390	120	3482	4954	5388	108	85	85	133	440	330	89	86	0	690	985	1165	118	44	44	64	140	218	83	75	0	5.259	5.174	4.861	5.706	3.204	6.133	0.592	120	507	100	4043	5810	2.395	3397	646	4869	941	594470	118230	10.957	6.579	0	0	0
5	7	2	"xseA"	"STM2512"	3080	20380	100	331	1025	1518	148	84	84	104	164	157	55	43	0	432	802	935	116	48	48	64	96	150	73	70	0	0.643	1.248	0.990	0.803	4.341	1.380	0.457	80	352	100	631	1695	-0.637	247	384	941	754	82036	64122	5.616	7.688	0	0	0
5	8	2	"sprB"	"STM2866"	3250	20380	100	213	278	205	73	84	84	91	43	47	85	68	0	1457	2035	1915	94	50	50	66	135	204	95	91	0	0.092	0.098	0.095	0.102	2.659	0.073	0.537	80	365	100	1536	2179	-3.447	129	1407	194	1985	22203	162780	4.349	14.585	0	0	0
5	9	2	"sinR"	"STM0304"	3430	20390	120	258	367	289	78	84	84	87	35	40	85	77	0	1225	2161	2344	108	45	45	57	126	221	91	81	0	0.147	0.134	0.146	0.154	3.401	0.101	0.563	120	416	100	1354	2399	-2.762	174	1180	283	2116	44097	259324	8.000	16.698	0	0	0
5	10	2	"hilC"	"STM2867"	3610	20390	120	245	511	487	95	92	92	97	42	43	61	54	0	907	2609	2982	114	44	44	46	11	23	89	75	0	0.177	0.163	0.175	0.238	4.476	0.137	0.686	120	424	100	1016	2984	-2.496	153	863	419	2565	61310	313135	9.857	233.000	0	0	0
5	11	2	"bcfB"	"STM0022"	3790	20390	130	171	241	168	69	93	93	100	42	42	66	48	0	1534	2229	2163	97	44	44	47	14	29	100	100	0	0.052	0.068	0.072	0.065	3.211	0.056	0.615	120	455	100	1568	2333	-4.256	78	1490	148	2185	28923	267520	3.357	155.857	0	0	0
5	12	2	"bcfH"	"STM0028"	3970	20400	130	220	283	219	77	87	87	91	30	32	74	64	0	1465	2386	2653	111	46	46	50	16	32	92	90	0	0.094	0.084	0.096	0.119	4.489	0.064	0.579	120	426	100	1552	2536	-3.415	133	1419	196	2340	33998	286327	6.400	146.000	0	0	0
5	13	2	"orf5"	"PSLT015"	4150	20390	130	141	411	1465	356	89	89	92	28	30	67	49	0	1447	3261	4770	146	50	50	53	14	26	100	99	0	0.037	0.100	0.053	0.048	3.454	0.131	0.221	120	405	100	1449	3533	-4.748	52	1397	322	3211	49313	391291	11.393	229.143	0	0	0
5	14	2	"srgC"	"PSLT008"	4310	20390	130	154	343	504	146	84	84	88	30	34	69	50	0	822	3074	5323	173	50	50	52	16	30	96	95	0	0.091	0.086	0.090	0.087	3.833	0.075	0.644	120	413	100	842	3283	-3.463	70	772	259	3024	41106	368853	8.500	188.875	0	0	0
5	15	2	"uvrA"	"STM4254"	4500	20400	120	443	1109	1406	126	90	90	93	36	38	87	82	0	719	2020	2980	147	50	50	56	40	71	95	89	0	0.528	0.517	0.561	0.517	3.315	0.369	0.429	120	423	100	1022	2989	-0.922	353	669	1019	1970	133106	242355	28.222	49.100	0	0	0
5	16	2	""	"STM4260"	4680	20400	120	129	164	145	88	98	98	107	88	82	23	6	0	1511	2447	2425	99	54	54	65	134	206	100	95	0	0.021	0.028	0.028	0.026	2.974	0.020	0.178	120	411	100	1488	2459	-5.555	31	1457	66	2393	19651	293595	0.648	17.776	0	0	0
5	17	2	""	"STM4261"	4860	20410	120	141	334	395	118	102	102	106	38	35	50	37	0	712	4275	7231	169	55	55	58	21	36	100	100	0	0.059	0.055	0.062	0.066	3.138	0.044	0.642	120	417	100	696	4452	-4.074	39	657	232	4220	40121	513050	6.000	200.810	0	0	0
5	18	2	""	"STM4261"	5040	20400	130	191	358	486	135	98	98	106	62	58	57	40	0	1146	3153	4129	130	53	53	59	31	52	100	100	0	0.085	0.084	0.072	0.069	2.752	0.078	0.555	120	409	100	1186	3360	-3.555	93	1093	260	3100	42910	378413	4.065	99.806	0	0	0
5	19	2	"livM"	"STM3562"	5220	20410	130	683	1139	1189	104	91	91	94	26	27	95	90	0	713	1327	1578	118	48	48	53	27	50	97	95	0	0.890	0.819	0.747	0.837	3.641	0.675	0.455	120	390	100	1257	2327	-0.168	592	665	1048	1279	136621	159298	40.192	47.185	0	0	0
5	20	2	"mviN"	"STM1170"	5390	20390	130	211	407	488	119	82	82	86	26	30	80	70	0	378	782	1109	141	45	45	92	435	472	40	27	0	0.387	0.441	0.480	0.486	3.822	0.349	0.506	120	509	100	462	1062	-1.368	129	333	325	737	48798	93832	12.346	1.586	0	0	0
5	21	2	"citA"	"STM0689"	5550	20420	50	147	170	66	38	71	71	78	32	41	75	58	0	643	1363	1700	124	43	43	85	155	182	91	75	0	0.127	0.075	0.135	0.110	2.405	0.036	0.323	12	104	100	676	1419	-2.981	76	600	99	1320	2045	16359	2.875	8.245	-100	0	0
5	22	2	"ssaL"	"STM1412"	5750	20420	110	99	123	123	100	80	80	84	27	32	40	12	0	191	801	2175	271	42	42	59	92	155	67	41	0	0.128	0.057	0.161	0.143	2.936	0.055	0.661	80	452	100	168	802	-2.971	19	149	43	759	9832	64044	1.444	8.065	0	0	0
5	23	2	"ssaP"	"STM1417"	5920	20400	120	102	156	135	86	79	79	83	39	46	41	30	0	260	842	1405	166	42	42	48	46	95	70	64	0	0.106	0.096	0.128	0.161	4.359	0.066	0.437	120	470	100	241	877	-3.245	23	218	77	800	18721	101089	1.872	17.261	0	0	0
5	24	2	"fusA"	"STM3446"	6090	20410	90	561	5339	13063	244	89	89	176	681	386	44	30	0	61	168	324	192	45	45	50	26	52	36	21	0	29.500	42.683	20.500	27.564	4.162	61.414	0.426	52	321	100	488	5373	4.883	472	16	5250	123	277652	8751	7.581	4.538	0	0	0
5	1	3	"moeB"	"STM0845"	2000	20570	120	386	1049	1308	124	87	87	91	33	36	69	58	0	521	2370	3073	129	43	43	46	11	23	84	73	0	0.626	0.413	0.521	0.608	4.176	0.353	0.638	120	453	100	777	3289	-0.677	299	478	962	2327	125923	284442	29.030	211.273	0	0	0
5	2	3	"carA"	"STM0066"	2180	20560	120	1789	4954	6537	131	90	90	93	25	26	100	98	0	1078	2375	2789	117	44	44	46	10	21	98	96	0	1.643	2.087	2.021	1.772	3.133	2.503	0.643	120	328	100	2733	7195	0.716	1699	1034	4864	2331	594513	285050	194.440	232.900	0	0	0
5	3	3	"prfA"	"STM1776"	2360	20570	120	1099	2954	3513	118	88	88	90	23	25	79	70	0	732	2040	2495	122	43	43	44	7	15	79	70	0	1.467	1.435	1.568	1.725	3.403	1.570	0.709	120	399	100	1700	4863	0.553	1011	689	2866	1997	354512	244809	124.522	285.143	0	0	0
5	4	3	"invC"	"STM2894"	2540	20570	120	230	382	349	91	86	86	88	23	26	78	70	0	1015	2512	2856	113	43	43	49	34	69	95	90	0	0.148	0.120	0.124	0.145	3.284	0.100	0.679	120	446	100	1116	2765	-2.755	144	972	296	2469	45887	301420	12.783	72.441	0	0	0
5	5	3	"envE"	"STM1242"	2720	20570	120	528	1132	1242	109	81	81	84	27	32	86	80	0	1019	2320	2716	117	42	42	68	152	223	70	70	0	0.458	0.461	0.492	0.506	3.546	0.415	0.741	120	523	100	1424	3329	-1.128	447	977	1051	2278	135781	278369	38.815	14.816	0	0	0
5	6	3	"eutE"	"STM2463"	2920	20590	110	107	137	120	87	78	78	81	29	35	47	36	0	208	727	984	135	42	42	61	144	236	50	43	0	0.175	0.086	0.128	0.185	5.339	0.063	0.304	80	389	100	195	744	-2.517	29	166	59	685	10988	58178	1.931	4.625	0	0	0
5	7	3	"rfaK"	"STM3714"	3080	20570	120	856	2016	2503	124	84	84	100	148	148	70	65	0	1337	2461	2695	109	45	45	54	85	157	77	69	0	0.598	0.800	0.791	0.837	3.338	0.859	0.635	120	433	100	2064	4348	-0.743	772	1292	1932	2416	241959	295335	12.946	28.318	0	0	0
5	8	3	"ipk"	"STM1779"	3250	20580	130	596	1799	2366	131	85	85	92	62	67	80	67	0	278	1241	1816	146	45	45	54	113	209	63	51	0	2.193	1.433	1.496	1.582	4.052	1.324	0.493	120	456	100	744	2910	1.133	511	233	1714	1196	215927	148911	27.532	10.504	0	0	0
5	9	3	"nanH"	"STM0928"	3430	20570	120	112	124	66	53	83	83	92	63	68	23	6	0	1284	2253	2236	99	44	44	47	17	36	100	98	0	0.023	0.019	0.025	0.027	2.824	0.014	0.120	120	421	100	1269	2250	-5.418	29	1240	41	2209	14893	270411	0.508	129.765	0	0	0
5	10	3	"pagC"	"STM1246"	3600	20580	120	134	280	273	97	82	82	87	40	45	53	44	0	274	1093	1434	131	43	43	46	20	43	70	65	0	0.225	0.189	0.239	0.321	4.152	0.170	0.748	120	425	100	283	1248	-2.151	52	231	198	1050	33561	131105	4.825	52.350	0	0	0
5	11	3	"leuC"	"STM0111"	3790	20580	120	174	223	166	74	82	82	86	29	33	70	61	0	622	842	810	96	45	45	48	16	33	94	86	0	0.159	0.177	0.171	0.177	2.835	0.157	0.594	120	449	100	669	938	-2.649	92	577	141	797	26766	101017	4.724	49.625	0	0	0
5	12	3	"fliL"	"STM1975"	3970	20580	130	564	1028	1227	119	82	82	87	28	32	84	81	0	454	752	1055	140	47	47	51	17	33	93	82	0	1.184	1.342	1.111	1.315	2.940	1.227	0.616	120	456	100	889	1651	0.244	482	407	946	705	123391	90228	33.607	41.235	0	0	0
5	13	3	"yfeK"	"STM2438"	4140	20570	100	96	136	114	83	79	79	83	27	32	41	27	0	181	631	1370	217	49	49	53	18	33	71	65	0	0.129	0.098	0.182	0.268	5.964	0.079	0.634	80	398	100	149	639	-2.957	17	132	57	582	10917	50453	1.963	32.111	0	0	0
5	14	3	""	"STM1012"	4340	20570	100	240	502	779	155	79	79	80	27	33	87	77	0	553	1235	2060	166	47	47	50	14	28	96	92	0	0.318	0.356	0.333	0.333	2.841	0.343	0.777	80	370	100	667	1611	-1.652	161	506	423	1188	40138	98809	15.630	84.643	0	0	0
5	15	3	""	"STM1016"	4490	20570	120	124	144	97	67	84	84	89	30	33	60	33	0	993	1529	1325	86	49	49	52	15	28	100	100	0	0.042	0.041	0.038	0.033	3.125	0.028	0.217	120	403	100	984	1540	-4.561	40	944	60	1480	17295	183464	1.833	98.467	0	0	0
5	16	3	"yfbG"	"STM2299"	4680	20580	130	1015	2825	4299	152	87	87	91	34	37	95	90	0	1113	2261	3946	174	49	49	54	20	37	99	96	0	0.872	1.238	1.005	1.141	3.411	1.173	0.556	120	436	100	1992	4950	-0.197	928	1064	2738	2212	338975	271359	80.412	110.350	0	0	0
5	17	3	"orf32"	"STM1380"	4850	20580	130	238	402	413	102	85	85	89	31	34	83	67	0	679	2034	3022	148	48	48	53	20	37	100	100	0	0.242	0.160	0.167	0.181	2.793	0.118	0.697	120	448	100	784	2303	-2.044	153	631	317	1986	48227	244078	10.097	99.050	0	0	0
5	18	3	"ybaK"	"STM0495"	5050	20580	130	311	1088	2016	185	83	83	86	29	33	86	75	0	335	1216	2090	171	48	48	53	22	41	86	78	0	0.794	0.860	0.851	0.907	3.587	0.938	0.757	120	411	100	515	2173	-0.332	228	287	1005	1168	130575	145933	34.552	52.864	0	0	0
5	19	3	"finO"	"PSLT111"	5210	20580	130	477	805	840	104	81	81	87	38	43	97	91	0	2103	3588	3661	102	46	46	84	394	469	93	80	0	0.193	0.204	0.207	0.195	2.447	0.161	0.567	120	401	100	2453	4266	-2.377	396	2057	724	3542	96546	430588	18.895	8.893	0	0	0
5	20	3	"holE"	"STM1876"	5400	20580	130	224	437	511	116	77	77	95	142	149	50	36	0	246	508	635	125	42	42	93	386	415	35	20	0	0.721	0.773	0.854	0.773	3.749	0.555	0.468	120	533	100	351	826	-0.473	147	204	360	466	52402	60938	2.408	1.075	0	0	0
5	21	3	"yebE"	"STM1880"	5600	20570	110	116	470	1007	214	78	78	101	158	156	31	21	0	86	662	1113	168	42	42	116	436	375	26	21	0	0.864	0.632	1.000	1.013	4.105	0.641	0.480	80	428	100	82	1012	-0.212	38	44	392	620	37605	52936	2.335	1.252	0	0	0
5	22	3	""	"STM1533"	5750	20590	130	277	372	317	85	78	78	82	25	30	89	74	0	1555	2507	2873	114	44	44	52	54	103	90	85	0	0.132	0.119	0.128	0.144	3.383	0.083	0.558	120	419	100	1710	2757	-2.925	199	1511	294	2463	44699	300854	11.600	45.463	0	0	0
5	23	3	""	"STM1543"	5930	20580	120	89	102	51	50	82	82	85	26	30	30	18	0	373	1166	2057	176	46	46	52	47	90	75	66	0	0.021	0.018	0.039	0.044	4.334	0.019	0.452	120	428	100	334	1140	-5.546	7	327	20	1120	12218	139928	0.654	23.702	0	0	0
5	24	3	"dpiA"	"STM0626"	6100	20580	120	178	256	226	88	88	88	135	509	377	10	0	0	754	1202	1388	115	45	45	53	51	96	85	81	0	0.127	0.145	0.150	0.152	3.852	0.099	0.507	120	577	100	799	1325	-2.978	90	709	168	1157	30750	144234	0.238	22.529	0	0	0
5	1	4	"ycjF"	"STM1684"	1990	20750	120	866	1211	1049	86	88	88	92	33	35	100	99	0	1924	3122	2939	94	48	48	54	29	53	100	100	0	0.415	0.365	0.380	0.367	2.030	0.305	0.673	120	532	100	2654	4197	-1.270	778	1876	1123	3074	145335	374634	33.909	105.793	0	0	0
5	2	4	"yhcQ"	"STM3365"	2170	20750	120	326	431	337	78	85	85	90	25	27	99	94	0	1884	3069	3206	104	45	45	51	29	56	100	100	0	0.131	0.114	0.118	0.118	2.289	0.087	0.614	120	452	100	2080	3370	-2.932	241	1839	346	3024	51710	368237	13.640	104.069	0	0	0
5	3	4	""	"STM3355"	2360	20750	130	137	211	235	111	84	84	87	23	26	75	55	0	1207	3589	5611	156	43	43	44	8	18	100	100	0	0.046	0.036	0.039	0.039	2.733	0.028	0.467	120	461	100	1217	3673	-4.457	53	1164	127	3546	25306	430624	5.391	443.125	0	0	0
5	4	4	""	"STM3378"	2540	20750	120	284	456	539	118	81	81	85	26	30	87	80	0	906	1983	2978	150	42	42	57	95	166	92	82	0	0.235	0.193	0.215	0.207	2.866	0.165	0.712	120	438	100	1067	2316	-2.090	203	864	375	1941	54692	237902	14.269	20.274	0	0	0
5	5	4	"yhcN"	"STM3361"	2720	20770	100	105	251	443	176	78	78	82	30	36	46	28	0	134	941	2150	228	42	42	61	111	181	46	37	0	0.293	0.192	0.224	0.229	3.887	0.183	0.792	80	333	100	119	1072	-1.769	27	92	173	899	20059	75247	5.633	7.928	0	0	0
5	6	4	"smpB"	"STM2688"	2890	20750	130	927	1666	2498	149	82	82	86	27	31	100	98	0	895	1644	2045	124	43	43	52	88	169	100	98	0	0.992	0.989	0.931	0.862	2.476	1.210	0.623	120	446	100	1697	3185	-0.012	845	852	1584	1601	199939	197231	58.519	18.091	0	0	0
5	7	4	"yabF"	"STM0085"	3070	20750	130	202	306	322	105	91	91	95	33	34	84	70	0	890	1543	1717	111	44	44	48	20	41	100	99	0	0.131	0.143	0.124	0.126	2.471	0.127	0.428	120	401	100	957	1714	-2.930	111	846	215	1499	36673	185190	6.394	74.750	0	0	0
5	8	4	"ftsA"	"STM0132"	3250	20750	140	2293	3809	4614	121	98	98	111	70	63	96	94	0	1137	1905	2482	130	45	45	48	12	25	96	95	0	2.010	1.995	2.077	2.062	2.652	2.082	0.731	156	424	100	3287	5571	1.007	2195	1092	3711	1860	594194	297163	52.829	154.750	0	0	0
5	9	4	"aceF"	"STM0153"	3430	20760	130	5384	11233	16007	142	96	96	113	76	67	100	99	4	503	1451	2492	171	46	46	49	18	36	97	96	0	11.571	7.927	9.502	9.973	2.358	8.077	0.671	120	405	100	5745	12542	3.532	5288	457	11137	1405	1347966	174172	146.316	77.889	0	0	0
5	10	4	"yacE"	"STM0140"	3610	20750	130	1341	1965	1617	82	93	93	102	49	48	100	100	0	1425	2160	1752	81	48	48	52	24	46	100	100	0	0.906	0.886	0.904	0.886	1.582	0.883	0.728	120	422	100	2625	3984	-0.142	1248	1377	1872	2112	235771	259231	38.020	87.833	0	0	0
5	11	4	"asnC"	"STM3876"	3790	20760	120	431	536	396	73	93	93	101	54	53	99	95	0	1685	2183	1858	85	50	50	55	22	40	100	100	0	0.207	0.208	0.208	0.198	1.949	0.161	0.604	120	366	100	1973	2576	-2.274	338	1635	443	2133	64379	261946	8.056	96.727	0	0	0
5	12	4	""	"STM3863"	3970	20750	120	198	327	336	102	80	80	89	52	58	82	55	0	1688	2804	3857	137	52	52	72	166	230	94	83	0	0.072	0.090	0.098	0.094	2.668	0.072	0.664	120	425	100	1754	2999	-3.793	118	1636	247	2752	39258	336498	4.577	16.458	0	0	0
5	13	4	"truA"	"STM2368"	4150	20760	130	317	1140	2218	194	79	79	82	29	35	65	60	0	191	773	1455	188	49	49	54	30	55	67	58	0	1.676	1.465	1.588	1.487	4.598	1.601	0.602	120	494	100	380	1785	0.745	238	142	1061	724	136848	92815	36.483	23.967	0	0	0
5	14	4	"yfcE"	"STM2347"	4330	20760	130	1603	2770	3166	114	84	84	87	29	33	100	100	0	871	1411	1485	105	48	48	52	30	57	99	99	0	1.846	1.971	1.731	1.808	2.451	2.390	0.611	120	454	100	2342	4049	0.884	1519	823	2686	1363	332444	169367	92.517	45.300	0	0	0
5	15	4	"nuoM"	"STM2317"	4490	20750	120	3858	5935	6121	103	90	90	94	33	35	99	99	0	1751	2857	3009	105	49	49	54	30	55	100	99	0	2.214	2.082	2.164	2.025	1.998	2.230	0.797	120	408	100	5470	8653	1.147	3768	1702	5845	2808	712179	342828	177.000	93.433	0	0	0
5	16	4	"menE"	"STM2305"	4670	20760	130	653	1052	1132	107	89	89	94	33	35	100	100	0	1694	2892	3464	119	49	49	53	15	28	100	99	0	0.343	0.339	0.333	0.347	1.807	0.309	0.824	120	456	100	2209	3806	-1.544	564	1645	963	2843	126283	347088	29.030	189.267	0	0	0
5	17	4	""	"STM2289"	4850	20760	130	156	269	285	105	85	85	89	29	32	68	58	0	762	1623	2435	150	47	47	51	19	37	98	97	0	0.099	0.117	0.116	0.140	3.777	0.088	0.559	120	450	100	786	1760	-3.332	71	715	184	1576	32259	194781	6.207	82.737	0	0	0
5	18	4	"nupC"	"STM2409"	5030	20760	130	852	1612	2178	135	85	85	90	55	61	100	96	0	1201	2784	3894	139	47	47	53	38	71	100	99	0	0.665	0.558	0.594	0.598	2.417	0.527	0.789	120	418	100	1921	4264	-0.589	767	1154	1527	2737	193474	334054	27.673	71.868	0	0	0
5	19	4	"ybdN"	"STM0605"	5190	20740	110	168	310	379	122	75	75	88	73	82	52	38	0	877	1895	3152	166	43	43	102	441	432	63	48	0	0.112	0.127	0.129	0.132	3.236	0.109	0.780	80	345	100	927	2087	-3.165	93	834	235	1852	24795	151608	3.041	4.066	0	0	0
5	20	4	"gabP"	"STM2793"	5370	20760	130	150	185	101	54	74	74	86	67	77	58	28	0	2707	3849	3664	95	40	40	83	360	433	98	95	0	0.028	0.029	0.030	0.030	2.359	0.025	0.551	120	545	100	2743	3920	-5.133	76	2667	111	3809	22154	461839	1.478	10.461	0	0	0
5	21	4	"srlE"	"STM2833"	5560	20760	120	114	121	55	45	79	79	93	128	137	4	1	0	748	1234	1577	127	43	43	79	348	440	72	50	0	0.050	0.035	0.046	0.050	3.000	0.028	0.105	120	470	100	740	1233	-4.332	35	705	42	1191	14460	148045	0.219	3.319	0	0	0
5	22	4	"hypB"	"STM2855"	5740	20760	130	318	373	303	81	82	82	90	89	98	83	60	0	1351	1516	1318	86	47	47	52	21	40	100	100	0	0.181	0.198	0.220	0.195	2.335	0.163	0.517	120	371	100	1540	1760	-2.466	236	1304	291	1469	44808	181891	3.180	69.714	0	0	0
5	23	4	"yqaA"	"STM2819"	5900	20770	130	398	874	1578	180	84	84	87	29	33	90	85	0	340	697	1051	150	48	48	52	21	40	94	86	0	1.075	1.217	1.117	1.078	3.066	1.554	0.631	120	408	100	606	1439	0.105	314	292	790	649	104832	83672	27.138	30.714	0	0	0
5	24	4	"ygaA"	"STM2839"	6080	20770	110	192	439	581	132	88	88	93	31	33	82	65	0	458	1010	1389	137	45	45	57	63	110	88	78	0	0.252	0.364	0.329	0.300	2.842	0.345	0.676	80	467	100	517	1316	-1.990	104	413	351	965	35082	80787	11.161	15.127	0	0	0
5	1	5	""	"STM1791"	2000	20930	130	137	142	45	31	89	89	91	26	28	69	47	0	3032	3406	1961	57	51	51	61	35	57	99	99	0	0.016	0.016	0.016	0.016	2.658	0.013	0.416	120	551	100	3029	3408	-5.957	48	2981	53	3355	17086	408705	1.962	95.571	0	0	0
5	2	5	""	"STM1787"	2180	20930	120	160	164	48	29	84	84	87	23	26	89	73	0	4484	4673	1758	37	44	44	53	36	67	100	100	0	0.017	0.017	0.016	0.016	2.043	0.015	0.561	120	382	100	4516	4709	-5.868	76	4440	80	4629	19652	560717	3.348	128.333	0	0	0
5	3	5	"yciI"	"STM1738"	2360	20930	130	490	776	797	102	84	84	112	188	167	80	52	0	579	881	927	105	42	42	60	126	210	95	80	0	0.756	0.825	0.791	0.799	2.643	0.779	0.432	120	459	100	943	1531	-0.403	406	537	692	839	93066	105736	3.532	6.516	0	0	0
5	4	5	"yciN"	"STM1715"	2530	20910	110	94	160	216	135	83	83	96	84	87	17	11	0	105	238	331	139	43	43	72	212	294	23	13	0	0.177	0.395	0.472	0.378	4.916	0.350	0.528	80	383	100	73	272	-2.495	11	62	77	195	12818	19067	0.762	0.783	0	0	0
5	5	5	"kduD"	"STM3017"	2720	20920	130	163	184	90	48	83	83	96	78	81	51	21	0	1688	2155	1781	82	43	43	69	198	286	98	95	0	0.049	0.048	0.048	0.046	2.449	0.042	0.364	120	442	100	1725	2213	-4.362	80	1645	101	2112	22037	258649	1.128	10.535	0	0	0
5	6	5	"ppdB"	"STM2999"	2890	20930	120	148	194	121	62	87	87	89	24	26	84	64	0	1574	2463	2491	101	42	42	47	35	74	100	100	0	0.040	0.044	0.042	0.039	2.449	0.037	0.609	120	369	100	1593	2528	-4.650	61	1532	107	2421	23280	295605	4.375	69.029	0	0	0
5	7	5	"rbn"	"STM4027"	3070	20930	120	622	831	1001	120	90	90	95	38	40	97	92	0	1554	2221	2838	127	45	45	51	37	72	100	100	0	0.353	0.341	0.376	0.349	2.711	0.305	0.700	120	391	100	2041	2917	-1.504	532	1509	741	2176	99765	266557	19.368	58.649	0	0	0
5	8	5	""	"STM0870"	3250	20940	120	724	899	635	70	95	95	103	46	44	98	95	0	1486	1995	1676	84	47	47	54	41	75	99	96	0	0.437	0.413	0.474	0.451	2.520	0.326	0.592	120	405	100	2068	2752	-1.194	629	1439	804	1948	107925	239412	17.304	47.341	0	0	0
5	9	5	"ybhP"	"STM0813"	3430	20930	120	146	177	86	48	98	98	109	51	46	48	29	0	1614	1902	1630	85	50	50	79	297	375	86	76	0	0.031	0.043	0.047	0.049	3.510	0.030	0.280	120	370	100	1612	1931	-5.026	48	1564	79	1852	21217	228227	1.333	6.138	0	0	0
5	10	5	"ybgR"	"STM0758"	3600	20930	130	134	420	926	220	95	95	112	103	91	30	20	0	652	2239	4272	190	52	52	76	207	272	60	52	0	0.065	0.149	0.132	0.132	5.097	0.131	0.379	120	419	100	639	2512	-3.943	39	600	325	2187	50359	268694	2.990	10.449	0	0	0
5	11	5	"fldA"	"STM0694"	3780	20930	130	1165	4903	11366	231	80	80	97	99	102	89	82	0	442	1112	1935	174	60	60	77	167	216	60	54	0	2.840	4.585	4.020	4.632	4.294	6.460	0.814	120	531	100	1467	5875	1.506	1085	382	4823	1052	588378	133423	48.545	6.198	0	0	0
5	12	5	"gltJ"	"STM0664"	3910	20900	80	99	142	130	91	79	79	94	72	76	23	15	0	172	986	1723	174	66	66	215	845	393	26	19	0	0.189	0.068	0.105	0.121	5.109	0.055	0.307	52	230	100	126	983	-2.406	20	106	63	920	7406	51295	0.667	0.912	0	0	0
5	13	5	"yljA"	"STM0944"	4140	20940	120	446	917	1290	140	88	88	98	72	73	86	75	0	324	677	883	130	54	54	148	645	435	30	13	0	1.326	1.331	1.567	1.465	3.520	1.566	0.622	120	477	100	628	1452	0.407	358	270	829	623	110062	81256	11.375	0.820	0	0	0
5	14	5	"orfB"	"STM0930"	4310	20940	120	416	708	1115	157	96	96	101	32	31	93	88	0	425	950	1680	176	50	50	55	31	56	95	88	0	0.853	0.680	0.792	0.770	2.814	0.605	0.578	120	400	100	695	1512	-0.229	320	375	612	900	84959	113948	18.969	28.871	0	0	0
5	15	5	""	"STM4317"	4490	20940	120	225	307	262	85	100	100	105	33	31	90	78	0	531	697	716	102	53	53	59	32	54	97	95	0	0.262	0.321	0.284	0.301	2.655	0.272	0.519	120	424	100	603	851	-1.935	125	478	207	644	36883	83662	6.121	19.938	0	0	0
5	16	5	"amiB"	"STM4358"	4670	20940	120	1320	1609	1261	78	104	104	110	40	36	99	98	0	1774	2098	1623	77	54	54	59	21	35	100	100	0	0.707	0.736	0.747	0.706	1.917	0.714	0.681	120	401	100	2936	3549	-0.500	1216	1720	1505	2044	193133	251751	37.475	97.095	0	0	0
5	17	5	"hflC"	"STM4364"	4850	20940	130	3498	6575	7914	120	102	102	109	46	42	99	94	0	1137	2047	2577	125	53	53	59	31	52	93	90	0	3.133	3.246	3.593	3.584	3.486	3.752	0.660	120	434	100	4480	8467	1.647	3396	1084	6473	1994	789042	245633	140.565	64.129	0	0	0
5	18	5	"yjfH"	"STM4369"	5030	20940	130	469	1456	2769	190	91	91	119	184	154	65	50	0	369	1155	2219	192	49	49	76	192	252	59	49	0	1.181	1.234	1.094	1.129	2.993	1.278	0.745	120	457	100	698	2471	0.240	378	320	1365	1106	174725	138646	7.266	5.620	0	0	0
5	19	5	"kbl"	"STM3709"	5170	20920	110	172	805	1510	187	84	84	119	189	158	38	33	0	96	567	1418	250	43	43	90	273	303	32	21	0	1.660	1.376	1.719	2.142	3.264	1.059	0.661	80	413	100	141	1245	0.732	88	53	721	524	64368	45377	3.630	1.747	0	0	0
5	20	5	"gpsA"	"STM3700"	5380	20950	100	1288	2091	2740	131	89	89	126	193	153	88	77	0	641	1123	1749	155	48	48	96	290	302	73	51	0	2.022	1.862	1.578	1.712	2.604	2.507	0.544	80	393	100	1792	3077	1.016	1199	593	2002	1075	167318	89823	10.181	3.541	0	0	0
5	21	5	""	"STM3657"	5560	20940	130	147	390	985	252	90	90	102	92	90	37	19	0	417	1135	3061	269	50	50	62	88	141	80	66	0	0.155	0.276	0.204	0.221	3.604	0.301	0.855	120	435	100	424	1385	-2.687	57	367	300	1085	46816	136221	3.130	12.193	0	0	0
5	22	5	"dppA"	"STM3630"	5740	20930	130	172	527	1041	197	92	92	99	88	88	46	36	0	492	2389	4730	197	50	50	57	26	45	90	80	0	0.181	0.186	0.222	0.217	5.397	0.199	0.819	120	370	100	522	2774	-2.466	80	442	435	2339	63199	286732	4.864	89.692	0	0	0
5	23	5	"bcsC"	"STM3617"	5900	20940	120	437	1437	2167	150	90	90	96	35	36	77	67	0	453	2101	3720	177	49	49	55	33	60	76	65	0	0.859	0.656	1.019	0.982	4.101	0.503	0.537	120	392	100	751	3399	-0.219	347	404	1347	2052	172443	252096	38.314	62.000	0	0	0
5	24	5	""	"STM3602"	6100	20940	130	184	372	448	120	90	90	96	40	41	65	52	0	593	1328	1810	136	45	45	54	52	96	86	76	0	0.172	0.220	0.229	0.237	3.118	0.188	0.640	120	631	100	642	1565	-2.543	94	548	282	1283	44664	159337	6.900	24.500	0	0	0
5	1	6	"yraL"	"STM3263"	2000	21100	120	499	1335	5398	404	87	87	92	38	41	96	91	0	1805	2778	2955	106	48	48	54	25	46	99	98	0	0.234	0.457	0.199	0.226	3.606	1.925	0.312	120	513	100	2169	3978	-2.092	412	1757	1248	2730	160193	333325	32.711	108.960	0	0	0
5	2	6	"tdcB"	"STM3244"	2180	21100	120	120	164	118	71	83	83	84	30	35	60	37	0	1377	2401	3184	132	42	42	47	24	51	99	93	0	0.028	0.034	0.039	0.046	4.242	0.029	0.599	120	401	100	1372	2440	-5.173	37	1335	81	2359	19721	288068	2.667	98.083	0	0	0
5	3	6	"yqjH"	"STM3214"	2320	21080	90	1391	2984	3855	129	92	92	265	986	372	59	36	0	428	1075	1538	143	43	43	115	279	242	69	32	0	3.374	2.802	3.132	2.586	2.695	2.763	0.710	52	287	100	1684	3924	1.754	1299	385	2892	1032	155148	55878	2.758	3.441	0	0	0
5	4	6	"icc"	"STM3183"	2530	21100	120	1288	2033	2007	98	90	90	193	731	378	65	44	0	1298	2132	2288	107	45	45	100	268	268	93	78	0	0.956	0.931	0.826	0.874	3.136	0.889	0.613	120	531	100	2451	4030	-0.065	1198	1253	1943	2087	243939	255880	2.517	7.582	0	0	0
5	5	6	"hybA"	"STM3149"	2710	21100	120	124	220	248	112	88	88	111	354	318	11	4	0	486	1941	3452	177	44	44	47	18	38	95	86	0	0.081	0.070	0.100	0.095	4.708	0.056	0.588	120	439	100	478	2029	-3.618	36	442	132	1897	26345	232890	0.308	105.222	0	0	0
5	6	6	""	"STM3141"	2900	21100	120	149	232	237	102	87	87	115	385	334	11	3	0	937	1609	2002	124	44	44	49	33	67	94	89	0	0.069	0.093	0.086	0.095	4.583	0.069	0.387	120	373	100	955	1710	-3.848	62	893	145	1565	27783	193093	0.304	47.273	0	0	0
5	7	6	"uup"	"STM1062"	3060	21100	130	872	2752	4677	169	88	88	114	116	101	84	75	0	1109	2884	4787	165	47	47	59	99	167	82	76	0	0.738	0.939	1.011	0.980	3.704	1.134	0.649	120	387	100	1846	5501	-0.438	784	1062	2664	2837	330291	346105	22.741	28.535	0	0	0
5	8	6	"helD"	"STM1075"	3250	21110	130	921	1616	2039	126	87	87	109	104	95	96	86	0	2439	4657	7000	150	51	51	104	332	319	95	87	0	0.349	0.332	0.351	0.353	2.661	0.248	0.653	120	512	100	3222	6135	-1.518	834	2388	1529	4606	193926	558889	14.490	13.714	0	0	0
5	9	6	"hpaD"	"STM1103"	3440	21090	110	117	191	295	154	77	77	84	39	46	50	27	0	601	1660	2670	160	55	55	105	348	331	61	41	0	0.073	0.071	0.078	0.077	3.820	0.041	0.285	80	437	100	586	1719	-3.771	40	546	114	1605	15259	132802	2.744	4.468	0	0	0
5	10	6	"agp"	"STM1117"	3590	21080	80	227	254	161	63	71	71	80	44	55	82	69	0	1899	2017	1747	86	54	54	88	261	296	86	76	0	0.085	0.093	0.110	0.099	2.575	0.077	0.626	52	260	100	2001	2146	-3.564	156	1845	183	1963	13218	104887	3.955	7.391	0	0	0
5	11	6	"ymdC"	"STM1148"	3810	21140	70	130	222	236	106	75	75	93	95	102	40	28	0	608	981	1092	111	62	62	98	277	282	68	50	0	0.101	0.160	0.109	0.179	7.970	0.138	0.325	32	190	100	601	1066	-3.311	55	546	147	919	7115	31395	1.358	3.188	0	0	0
5	12	6	"ycfN"	"STM1208"	3960	21110	130	394	1293	2547	196	87	87	115	95	82	80	61	0	720	1761	2763	156	55	55	133	600	451	53	35	0	0.462	0.707	0.600	0.676	4.577	0.743	0.219	120	523	100	972	2912	-1.115	307	665	1206	1706	155183	211358	12.400	2.713	0	0	0
5	13	6	"mopA"	"STM4330"	4130	21110	120	32895	34640	19683	56	121	121	150	119	79	100	100	14	676	1272	1453	114	51	51	72	140	194	95	80	0	52.438	28.271	40.794	39.970	2.183	25.091	0.572	120	378	100	33399	35740	5.713	32774	625	34519	1221	4156842	152594	289.832	8.571	0	0	0
5	14	6	"rstA"	"STM1475"	4310	21120	120	6441	6702	2745	40	109	109	123	86	69	100	100	0	2520	2613	1092	41	53	53	56	17	30	100	100	0	2.567	2.575	2.580	2.615	1.519	2.828	0.807	120	416	100	8799	9153	1.360	6332	2467	6593	2560	804257	313613	76.500	150.412	0	0	0
5	15	6	"speG"	"STM1502"	4500	21120	130	1012	1865	2059	110	100	100	109	42	38	100	100	0	625	1144	1229	107	54	54	59	21	35	100	99	0	1.597	1.619	1.462	1.596	2.406	1.900	0.561	120	415	100	1483	2855	0.676	912	571	1765	1090	223824	137290	41.810	51.667	0	0	0
5	16	6	"smf"	"STM3405"	4670	21110	130	370	641	740	115	101	101	114	59	51	89	81	0	1516	2609	3130	119	50	50	64	98	153	100	97	0	0.183	0.211	0.177	0.174	2.971	0.166	0.549	120	425	100	1735	3099	-2.446	269	1466	540	2559	76911	313037	8.932	25.969	0	0	0
5	17	6	"rplO"	"STM3421"	4850	21110	130	10675	15439	15075	97	92	92	136	293	215	100	100	4	235	313	293	93	47	47	81	185	228	50	14	0	56.293	57.695	57.357	56.891	1.886	67.673	0.618	120	591	100	10771	15613	5.815	10583	188	15347	266	1852659	37528	52.229	1.254	0	0	0
5	18	6	"yheL"	"STM3449"	5040	21120	90	99	241	430	178	96	96	277	571	206	5	1	0	70	166	284	171	55	55	285	1546	542	1	0	0	0.200	1.306	1.510	1.454	3.268	0.302	0.276	52	315	100	18	256	-2.322	3	15	145	111	12549	8640	-0.063	-0.077	-100	0	0
5	19	6	""	"STM3601"	5200	21110	120	154	361	571	158	97	97	214	391	182	13	10	0	524	1693	3561	210	55	55	232	1257	541	26	11	0	0.122	0.161	0.162	0.173	5.816	0.128	0.539	120	497	100	526	1902	-3.041	57	469	264	1638	43274	203211	0.376	1.162	0	0	0
5	20	6	"yhjK"	"STM3615"	5390	21110	130	471	740	801	108	96	96	106	51	48	86	83	0	2381	3676	4336	117	54	54	67	131	195	97	95	0	0.161	0.178	0.160	0.143	3.173	0.140	0.564	120	445	100	2702	4266	-2.634	375	2327	644	3622	88740	441168	12.431	27.550	0	0	0
5	21	6	"yhjS"	"STM3622"	5560	21110	120	1447	1794	1397	77	95	95	100	35	35	97	96	0	3093	4456	3766	84	54	54	60	35	58	100	100	0	0.445	0.386	0.382	0.357	2.421	0.324	0.665	120	388	100	4391	6101	-1.169	1352	3039	1699	4402	215333	534726	48.400	125.600	0	0	0
5	22	6	""	"STM3631"	5730	21110	120	461	446	176	39	89	89	93	26	27	96	94	0	8360	8319	3148	37	49	49	54	23	42	100	100	0	0.045	0.043	0.045	0.042	1.556	0.043	0.854	120	421	100	8683	8627	-4.482	372	8311	357	8270	53538	998290	13.577	359.348	0	0	0
5	23	6	"yiaF"	"STM3647"	5920	21120	130	1335	2491	3821	153	91	91	96	31	32	99	99	0	804	1256	1835	146	48	48	53	30	56	96	96	0	1.646	1.987	2.003	1.981	2.689	2.338	0.596	120	422	100	2000	3608	0.719	1244	756	2400	1208	298968	150743	77.258	40.100	0	0	0
5	24	6	"glyS"	"STM3655"	6100	21120	120	9997	13142	9543	72	97	97	124	194	156	100	100	0	3930	5133	3711	72	48	48	129	544	421	99	99	0	2.550	2.565	2.488	2.498	1.853	3.181	0.570	120	523	100	13782	18130	1.351	9900	3882	13045	5085	1577066	615902	67.103	9.199	0	0	0
5	1	7	""	"STM3834"	1990	21270	100	100	109	54	49	82	82	87	34	39	27	8	0	84	90	28	31	51	51	60	30	50	52	18	0	0.545	0.692	0.736	0.691	3.444	0.020	0.034	80	433	100	51	66	-0.874	18	33	27	39	8698	7201	0.647	1.000	-50	0	0
5	2	7	"yidC"	"STM3842"	2160	21270	80	138	156	88	56	78	78	85	34	40	67	40	0	72	84	33	39	45	45	53	29	54	44	21	0	2.222	2.000	2.260	2.073	2.735	3.719	0.248	52	249	100	87	117	1.152	60	27	78	39	8116	4351	2.088	1.069	-100	0	0
5	3	7	""	"STM3845"	2300	21270	80	106	105	29	27	75	75	82	36	43	38	7	0	174	180	65	36	43	43	63	42	66	98	73	0	0.237	0.219	0.235	0.263	2.071	0.380	0.283	52	307	100	162	167	-2.079	31	131	30	137	5472	9334	0.639	2.786	-100	0	0
5	4	7	"phoU"	"STM3853"	2520	21270	100	135	158	114	72	85	85	94	42	44	55	23	0	102	115	75	65	48	48	68	48	70	52	13	0	0.926	1.090	0.923	0.836	3.187	0.620	0.210	80	433	100	104	140	-0.111	50	54	73	67	12634	9180	1.524	0.979	-50	0	0
5	5	7	"pstS"	"STM3857"	2700	21260	100	378	1184	1816	153	88	88	131	373	284	42	22	0	308	1134	1499	132	51	51	67	45	67	95	82	0	1.128	1.012	1.151	0.951	2.827	1.140	0.509	80	412	100	547	2179	0.174	290	257	1096	1083	94751	90749	2.823	23.711	0	0	0
5	6	7	"atpA"	"STM3867"	2900	21280	120	22837	23805	17479	73	81	81	126	373	296	95	88	2	2774	2839	1985	69	51	51	60	51	85	93	88	0	8.357	8.509	9.361	8.390	2.220	9.632	0.764	120	449	100	25479	26512	3.063	22756	2723	23724	2788	2856583	340656	63.483	54.490	0	0	0
5	7	7	"aceE"	"STM0152"	3060	21280	120	15650	21879	20258	92	73	73	98	111	113	95	94	6	1821	2471	2479	100	50	50	55	36	65	82	78	0	8.796	9.007	9.795	10.016	2.075	9.244	0.832	120	418	100	17348	24227	3.137	15577	1771	21806	2421	2625421	296546	196.225	67.111	0	0	0
5	8	7	""	"STM0159"	3230	21280	100	87	128	120	93	74	74	97	105	108	15	7	0	83	100	53	53	50	50	63	43	68	40	16	0	0.394	1.080	0.602	0.844	5.242	18.300	0.022	80	403	100	46	104	-1.344	13	33	54	50	10245	8029	0.295	0.860	-50	0	0
5	9	7	"cueO"	"STM0168"	3450	21310	70	225	1093	3648	333	73	73	90	82	91	78	46	0	1667	2451	2669	108	63	63	136	477	350	71	56	0	0.095	0.427	0.102	0.135	3.064	0.690	0.161	32	209	100	1756	3408	-3.400	152	1604	1020	2388	34963	78422	12.232	4.853	0	0	0
5	10	7	"yadH"	"STM0173"	3600	21290	120	347	711	1039	146	70	70	74	26	35	89	82	0	759	1782	2733	153	49	49	56	28	50	96	90	0	0.390	0.370	0.356	0.410	3.000	0.301	0.565	120	501	100	987	2374	-1.358	277	710	641	1733	85333	213851	24.500	61.643	0	0	0
5	11	7	"stiA"	"STM0177"	3770	21280	120	115	185	193	104	84	84	93	68	73	30	17	0	448	1350	1924	142	47	47	62	180	290	65	52	0	0.077	0.078	0.116	0.108	5.381	0.059	0.313	120	450	100	432	1404	-3.693	31	401	101	1303	22256	161967	1.353	7.156	0	0	0
5	12	7	"folK"	"STM0183"	3950	21290	120	313	725	1111	153	108	108	129	81	62	75	58	0	433	1220	1969	161	47	47	71	145	204	67	56	0	0.531	0.526	0.613	0.547	3.158	0.481	0.622	120	442	100	591	1790	-0.913	205	386	617	1173	86948	146442	7.358	7.924	0	0	0
5	13	7	""	"STM1585"	4110	21250	90	230	421	595	141	133	133	171	132	77	34	17	0	115	627	934	148	50	50	196	532	271	32	23	0	1.492	0.499	0.791	0.951	7.656	0.488	0.404	52	290	100	162	865	0.578	97	65	288	577	21880	32622	1.894	0.810	0	0	0
5	14	7	"srfA"	"STM1593"	4300	21290	120	679	1221	1395	114	110	110	145	199	137	88	69	0	1290	1874	2223	118	56	56	139	419	301	85	70	0	0.461	0.611	0.530	0.568	2.499	0.515	0.469	120	505	100	1803	2929	-1.117	569	1234	1111	1818	146575	224921	5.407	4.141	0	0	0
5	15	7	"ydcR"	"STM1598"	4490	21290	120	699	1047	1079	103	98	98	105	45	42	90	86	0	1997	3633	4117	113	54	54	57	18	31	100	99	0	0.309	0.265	0.288	0.296	2.946	0.208	0.608	120	417	100	2544	4528	-1.693	601	1943	949	3579	125638	436000	20.933	198.667	0	0	0
5	16	7	"ydcN"	"STM1605"	4650	21280	110	159	301	381	126	87	87	100	62	62	53	32	0	459	886	1129	127	43	43	76	152	200	71	58	0	0.173	0.254	0.224	0.228	3.200	0.209	0.383	80	422	100	488	1057	-2.531	72	416	214	843	24088	70850	3.242	5.329	0	0	0
5	17	7	""	"STM1613"	4850	21340	70	144	311	427	137	92	92	104	55	52	50	37	0	297	654	853	130	52	52	106	157	148	56	46	0	0.212	0.364	0.476	0.548	3.858	0.419	0.743	32	191	100	297	821	-2.236	52	245	219	602	9959	20916	3.764	3.490	0	0	0
5	18	7	""	"STM1620"	5010	21290	100	111	171	184	107	97	97	223	474	212	6	1	0	412	1761	3899	221	55	55	311	1469	472	23	11	0	0.039	0.043	0.072	0.082	3.670	0.043	0.463	80	428	100	371	1780	-4.672	14	357	74	1706	13665	140846	-0.110	0.987	-100	0	0
5	19	7	""	"STM1786"	5190	21280	110	133	255	290	113	110	110	221	377	170	12	5	0	1466	2148	2657	123	69	69	371	1486	400	42	13	0	0.016	0.070	0.042	0.040	5.442	0.023	0.024	80	437	100	1420	2224	-5.925	23	1397	145	2079	20422	171838	0.090	1.196	0	0	0
5	20	7	"treA"	"STM1796"	5390	21300	140	412	558	482	86	96	96	113	100	88	88	67	0	3021	4422	4727	106	57	57	221	839	379	94	78	0	0.107	0.106	0.104	0.118	3.870	0.079	0.564	156	473	100	3280	4827	-3.230	316	2964	462	4365	87055	689815	4.450	5.007	0	0	0
5	21	7	"fadR"	"STM1805"	5560	21300	130	542	945	1109	117	91	91	106	103	97	82	70	0	882	1549	1995	128	50	50	191	836	437	49	25	0	0.542	0.570	0.517	0.530	2.714	0.491	0.660	120	411	100	1283	2353	-0.883	451	832	854	1499	113342	185820	8.146	1.624	0	0	0
5	22	7	"ycgL"	"STM1813"	5740	21300	130	349	1018	1533	150	92	92	405	2420	597	12	2	0	282	776	1325	170	50	50	98	213	217	52	35	0	1.108	1.275	1.286	1.190	4.015	6.935	0.174	120	456	100	489	1652	0.148	257	232	926	726	122108	93153	0.253	3.183	0	0	0
5	23	7	""	"STM1827"	5920	21290	130	217	484	564	116	91	91	460	2623	570	0	0	0	3333	5406	5587	103	50	50	107	230	214	93	89	0	0.038	0.073	0.054	0.048	3.382	0.081	0.008	120	387	100	3409	5749	-4.704	126	3283	393	5356	58062	648715	0.009	23.039	0	0	0
5	24	7	"manZ"	"STM1832"	6050	21290	120	429	584	505	86	94	94	135	225	166	75	33	0	1467	1856	1673	90	46	46	186	709	381	86	50	0	0.236	0.271	0.273	0.247	2.111	0.192	0.590	120	433	100	1756	2300	-2.085	335	1421	490	1810	70030	222779	1.996	2.355	0	0	0
5	1	8	""	"STM2357"	1970	21440	90	1209	1157	655	56	79	79	102	158	154	86	86	0	4813	4373	2403	54	52	52	100	311	311	92	90	0	0.237	0.249	0.240	0.241	1.938	0.240	0.819	52	393	100	5891	5399	-2.075	1130	4761	1078	4321	60141	227376	6.677	13.740	0	0	0
5	2	8	""	"STM2361"	2160	21420	90	100	166	175	105	74	74	98	163	166	15	11	0	138	1223	2812	229	56	56	209	864	413	25	13	0	0.317	0.079	0.227	0.179	4.828	0.042	0.408	52	388	100	108	1259	-1.657	26	82	92	1167	8627	63620	0.417	1.174	-100	0	0
5	3	8	"dedA"	"STM2367"	2350	21430	60	1238	1268	1151	90	85	85	98	81	82	68	65	0	810	1232	1305	105	60	60	91	137	150	75	68	0	1.537	1.009	1.131	0.951	3.372	0.938	0.427	32	176	100	1903	2355	0.620	1153	750	1183	1172	40582	39408	14.444	8.328	0	0	0
5	4	8	""	"STM2376"	2530	21450	110	175	177	61	34	77	77	86	41	47	82	61	0	2138	2184	1187	54	53	53	71	51	71	100	98	0	0.047	0.047	0.048	0.046	1.926	0.036	0.539	80	461	100	2183	2231	-4.411	98	2085	100	2131	14195	174736	2.220	41.431	0	0	0
5	5	8	"yfcL"	"STM2380"	2700	21490	160	416	736	1324	179	72	72	94	104	110	80	62	0	356	692	1190	171	57	57	78	71	91	83	74	0	1.151	1.046	1.160	1.128	2.789	1.135	0.646	208	774	100	643	1299	0.202	344	299	664	635	153021	143905	6.173	8.648	0	0	0
5	6	8	"yfcY"	"STM2389"	2880	21470	130	160	189	119	62	66	66	81	113	139	35	10	0	2652	3755	4490	119	55	55	74	101	136	98	95	0	0.036	0.033	0.039	0.043	2.764	0.021	0.156	120	519	100	2691	3823	-4.788	94	2597	123	3700	22651	450640	0.956	36.446	0	0	0
5	7	8	""	"STM2594"	3050	21460	100	63	63	18	28	62	62	65	19	29	17	2	0	109	115	43	37	51	51	64	42	65	66	27	0	0.017	0.016	0.182	0.194	3.931	0.136	0.133	80	388	100	59	65	-5.858	1	58	1	64	5003	9171	-0.105	1.214	-50	0	0
5	8	8	""	"STM2598"	3230	21460	100	60	63	19	30	66	66	72	39	54	3	1	0	62	76	40	52	45	45	80	401	501	0	0	0	-0.353	-0.097	0.333	0.526	3.700	0.087	0.051	80	447	100	11	28	Error	-6	17	-3	31	5076	6042	-0.231	-0.010	-50	0	0
5	9	8	""	"STM2603"	3420	21430	50	245	271	240	88	72	72	84	54	64	75	58	0	1317	3881	5528	142	59	59	258	859	332	83	41	0	0.138	0.052	0.075	0.068	1.957	0.040	0.746	12	104	100	1431	4021	-2.862	173	1258	199	3822	3249	46576	3.463	4.218	0	0	0
5	10	8	""	"STM2607"	3590	21450	100	98	107	53	49	65	65	70	29	41	52	21	0	531	724	841	116	44	44	66	144	218	76	61	0	0.068	0.062	0.078	0.077	2.480	0.045	0.426	80	428	100	520	722	-3.883	33	487	42	680	8521	57884	1.276	4.569	0	0	0
5	11	8	""	"STM1028"	3760	21450	100	106	131	107	81	70	70	77	32	41	55	28	0	627	1792	3076	171	44	44	88	347	394	55	46	0	0.062	0.035	0.044	0.065	5.359	0.023	0.424	80	422	100	619	1809	-4.017	36	583	61	1748	10460	143389	1.688	4.911	0	0	0
5	12	8	""	"STM2617"	3950	21460	110	210	218	71	32	94	94	97	37	38	93	78	0	5297	5859	1769	30	47	47	97	345	355	100	100	0	0.022	0.021	0.021	0.019	1.791	0.020	0.570	80	456	100	5366	5936	-5.500	116	5250	124	5812	17468	468692	3.270	16.701	0	0	0
5	13	8	"yrbD"	"STM3311"	4120	21460	110	1900	2116	1073	50	104	104	204	487	238	98	88	0	2173	2308	1024	44	54	54	197	568	288	100	92	0	0.848	0.893	0.859	0.862	1.580	0.919	0.725	80	526	100	3915	4266	-0.239	1796	2119	2012	2254	169286	184636	3.926	3.717	0	0	0
5	14	8	"yhbN"	"STM3318"	4320	21470	110	1685	2746	3083	112	99	99	209	533	255	93	76	0	919	1633	1766	108	54	54	144	467	324	92	47	0	1.834	1.676	1.668	1.631	1.832	1.876	0.725	80	422	100	2451	4226	0.875	1586	865	2647	1579	219676	130638	4.760	3.188	0	0	0
5	15	8	""	"STM3333"	4480	21470	130	869	1197	1127	94	89	89	100	75	75	97	95	0	3375	4960	5360	108	48	48	79	304	384	95	93	0	0.234	0.226	0.235	0.251	2.170	0.197	0.814	120	497	100	4107	6020	-2.093	780	3327	1108	4912	143607	595254	14.627	16.056	0	0	0
5	16	8	"sspA"	"STM3342"	4670	21470	120	3919	5291	5197	98	81	81	90	42	46	99	98	0	697	1004	1030	102	43	43	55	75	136	85	84	0	5.869	5.421	6.191	6.292	2.398	6.281	0.680	120	513	100	4492	6171	2.553	3838	654	5210	961	634884	120496	123.833	12.653	0	0	0
5	17	8	"yhcM"	"STM3346"	4850	21470	120	1170	1425	988	69	93	93	99	34	34	100	100	0	2915	3441	2284	66	50	50	62	57	91	100	98	0	0.376	0.393	0.365	0.391	1.843	0.357	0.750	120	424	100	3942	4723	-1.412	1077	2865	1332	3391	170944	412900	39.000	59.281	0	0	0
5	18	8	""	"STM3356"	5020	21470	120	592	739	482	65	102	102	110	47	42	100	99	0	3573	3975	2339	58	57	57	126	574	455	96	94	0	0.139	0.163	0.142	0.161	2.197	0.157	0.762	120	424	100	4006	4555	-2.843	490	3516	637	3918	88712	477013	13.383	6.706	0	0	0
5	19	8	""	"STM0761"	5200	21470	120	394	422	214	50	100	100	107	46	42	89	83	0	1841	2081	1400	67	63	63	95	239	251	95	90	0	0.165	0.160	0.164	0.146	2.057	0.132	0.689	120	461	100	2072	2340	-2.596	294	1778	322	2018	50681	249703	6.848	8.310	0	0	0
5	20	8	""	"STM0765"	5380	21470	130	218	292	272	93	96	96	115	105	91	56	20	0	4835	6176	4329	70	58	58	194	812	418	100	97	0	0.026	0.032	0.023	0.024	2.095	0.039	0.518	120	435	100	4899	6314	-5.291	122	4777	196	6118	35090	741134	1.686	7.367	0	0	0
5	21	8	"galM"	"STM0773"	5550	21480	130	3642	3713	1123	30	91	91	107	105	98	100	100	0	5031	5058	1726	34	49	49	194	849	437	95	93	0	0.713	0.723	0.717	0.778	1.746	0.678	0.874	120	399	100	8533	8631	-0.488	3551	4982	3622	5009	445547	607018	34.343	5.729	0	0	0
5	22	8	"modA"	"STM0781"	5730	21480	130	1735	2190	1631	74	92	92	449	2587	576	15	5	0	2716	3556	2716	76	47	47	103	227	220	99	98	0	0.616	0.598	0.587	0.623	1.723	0.549	0.703	120	398	100	4312	5607	-0.700	1643	2669	2098	3509	262795	426692	0.673	15.211	0	0	0
5	23	8	"hutI"	"STM0787"	5900	21470	120	2050	2083	793	38	94	94	454	2594	571	13	0	0	6315	6413	2220	34	48	48	105	228	217	100	100	0	0.312	0.312	0.314	0.287	2.000	0.344	0.339	120	396	100	8223	8354	-1.680	1956	6267	1989	6365	249935	769556	0.628	27.667	0	0	0
5	24	8	"hutU"	"STM0790"	6080	21470	110	707	735	205	27	91	91	98	55	56	100	100	0	6271	6315	891	14	45	45	74	340	459	100	100	0	0.099	0.103	0.096	0.100	1.290	0.100	0.868	80	468	100	6842	6914	-3.337	616	6226	644	6270	58838	505226	11.582	18.356	0	0	0
5	1	9	""	"STM0902"	1980	21640	130	96	110	51	46	74	74	88	67	76	21	5	0	1353	3940	4464	113	48	48	87	270	310	58	54	0	0.017	0.009	0.014	0.031	8.682	0.007	0.108	120	709	100	1327	3928	-5.890	22	1305	36	3892	13252	472793	0.328	14.270	0	0	0
5	2	9	""	"STM0906"	2180	21650	110	103	114	44	38	79	79	83	35	42	36	17	0	745	1132	1430	126	53	53	141	564	400	55	25	0	0.035	0.032	0.046	0.047	3.150	0.020	0.370	80	469	100	716	1114	-4.850	24	692	35	1079	9095	90559	0.886	1.757	0	0	0
5	3	9	""	"STM0912"	2340	21640	110	169	202	256	126	83	83	86	31	36	88	70	0	10307	10700	2141	20	48	48	62	55	88	100	100	0	0.008	0.011	0.008	0.008	2.081	0.010	0.136	80	477	100	10345	10771	-6.898	86	10259	119	10652	16153	856004	3.742	193.418	0	0	0
5	4	9	""	"STM0917"	2520	21650	100	90	99	44	44	78	78	83	31	37	27	10	0	701	856	951	111	46	46	61	59	96	87	80	0	0.018	0.026	0.036	0.033	3.208	0.027	0.282	80	421	100	667	831	-5.770	12	655	21	810	7934	68456	0.516	13.475	0	0	0
5	5	9	""	"STM0921"	2700	21630	100	65	67	18	26	68	68	72	24	33	7	0	0	88	94	29	30	50	50	69	58	84	18	3	0	-0.079	-0.023	0.308	0.294	2.479	0.029	0.003	80	334	100	35	43	Error	-3	38	-1	44	5337	7495	-0.208	0.431	-50	0	0
5	6	9	""	"STM0925"	2870	21600	50	198	191	68	35	68	68	73	35	47	75	75	0	1447	1362	541	39	60	60	118	200	169	100	91	0	0.094	0.094	0.094	0.083	2.209	0.067	0.390	12	92	100	1517	1425	-3.415	130	1387	123	1302	2294	16343	3.371	6.220	0	0	0
5	7	9	""	"STM4205"	3090	21640	110	332	494	416	84	75	75	78	29	37	80	72	0	1407	2004	1859	92	52	52	69	47	68	95	88	0	0.190	0.215	0.205	0.232	2.415	0.209	0.875	80	471	100	1612	2371	-2.398	257	1355	419	1952	39485	160302	14.345	41.170	0	0	0
5	8	9	""	"STM4209"	3240	21640	120	166	184	103	55	80	80	92	109	118	34	12	0	1017	1137	770	67	44	44	76	368	484	85	65	0	0.088	0.095	0.087	0.078	2.616	0.089	0.587	120	457	100	1059	1197	-3.500	86	973	104	1093	22121	136451	0.844	2.883	0	0	0
5	9	9	""	"STM4213"	3390	21630	80	334	367	256	69	68	68	77	44	57	92	86	0	7215	6570	3316	50	51	51	156	687	440	96	88	0	0.037	0.046	0.041	0.040	1.724	0.046	0.756	52	287	100	7430	6818	-4.751	266	7164	299	6519	19069	341659	6.591	9.336	0	0	0
5	10	9	""	"STM4218"	3610	21670	70	148	179	95	53	72	72	75	30	40	75	59	0	1506	3257	3205	98	48	48	97	197	203	96	93	0	0.052	0.033	0.044	0.039	2.496	0.025	0.596	32	224	100	1534	3316	-4.262	76	1458	107	3209	5732	104224	3.467	16.041	0	0	0
5	11	9	"yjbF"	"STM4223"	3770	21650	90	445	490	250	51	66	66	74	36	48	98	98	0	3734	4433	2291	51	48	48	81	166	204	100	100	0	0.103	0.097	0.100	0.091	1.718	0.090	0.769	52	368	100	4065	4809	-3.282	379	3686	424	4385	25490	230501	11.556	26.217	0	0	0
5	12	9	"yjbN"	"STM4243"	3960	21650	110	2782	2956	1003	33	88	88	96	47	48	100	100	0	3242	3203	1086	33	53	53	75	135	180	100	100	0	0.845	0.910	0.897	0.925	1.337	0.887	0.853	80	453	100	5883	6018	-0.243	2694	3189	2868	3150	236486	256228	60.851	23.170	0	0	0
5	13	9	""	"STM1009"	4120	21640	110	1758	1763	493	27	94	94	138	361	261	98	97	0	24979	24191	4287	17	56	56	202	1267	627	100	100	0	0.067	0.069	0.068	0.067	1.317	0.067	0.902	80	453	100	26587	25804	-3.905	1664	24923	1669	24135	141014	1935312	4.501	18.934	0	0	0
5	14	9	""	"STM1866"	4300	21640	110	493	511	246	48	91	91	133	283	212	72	15	0	1595	1682	835	49	53	53	181	1244	687	65	12	0	0.261	0.258	0.261	0.248	1.397	0.218	0.724	80	449	100	1944	2049	-1.940	402	1542	420	1629	40880	134593	1.336	1.207	0	0	0
5	15	9	"hisP"	"STM2351"	4470	21640	100	1196	1532	2271	148	83	83	119	298	250	90	83	0	4317	4598	3119	67	47	47	103	385	373	91	87	0	0.261	0.318	0.268	0.284	1.880	0.444	0.707	80	427	100	5383	6000	-1.940	1113	4270	1449	4551	122523	367832	4.742	11.675	0	0	0
5	16	9	"flgL"	"STM1184"	4680	21660	110	5575	5331	1876	35	95	95	145	340	234	98	96	0	4423	4264	1504	35	48	48	104	384	369	96	96	0	1.253	1.242	1.214	1.287	1.632	1.238	0.912	80	428	100	9855	9452	0.325	5480	4375	5236	4216	426456	341110	15.253	10.833	0	0	0
5	17	9	"nrdA"	"STM2277"	4840	21650	120	19277	18051	3992	22	105	105	115	59	51	100	100	0	13713	13439	2916	21	54	54	60	22	36	100	100	0	1.404	1.341	1.340	1.344	1.300	1.351	0.949	120	421	100	32831	31331	0.489	19172	13659	17946	13385	2166098	1612627	304.000	608.136	0	0	0
5	18	9	"envF"	"STM1240"	5020	21650	120	388	404	170	42	100	100	106	36	33	95	93	0	3513	3434	1291	37	61	61	69	26	37	100	100	0	0.083	0.090	0.092	0.081	1.859	0.087	0.739	120	395	100	3740	3677	-3.583	288	3452	304	3373	48519	412095	8.278	129.423	0	0	0
5	19	9	"nrfA"	"STM4277"	5190	21650	120	235	248	68	27	97	97	149	504	338	0	0	0	7476	7717	2472	32	66	66	85	149	175	100	99	0	0.019	0.020	0.019	0.019	1.656	0.015	0.014	120	410	100	7548	7802	-5.747	138	7410	151	7651	29716	926089	0.196	51.221	0	0	0
5	20	9	"araH"	"STM1931"	5360	21660	110	110	173	137	79	92	92	143	508	355	1	0	0	415	1834	3043	165	55	55	72	150	208	75	58	0	0.050	0.046	0.058	0.065	2.699	0.034	0.417	80	403	100	378	1860	-4.322	18	360	81	1779	13818	146683	0.059	11.747	0	0	0
5	21	9	"yecM"	"STM1908"	5550	21650	120	907	1138	794	69	91	91	95	29	30	100	99	0	2229	2737	2058	75	51	51	64	102	159	100	100	0	0.375	0.390	0.364	0.378	1.801	0.347	0.751	120	427	100	2994	3733	-1.416	816	2178	1047	2686	136542	328449	35.966	26.206	0	0	0
5	22	9	"yecO"	"STM1905"	5730	21650	120	2992	2869	1488	51	92	92	98	29	29	99	99	0	2620	2583	1270	49	49	49	63	108	171	99	99	0	1.128	1.096	1.122	1.021	1.865	1.126	0.877	120	379	100	5471	5311	0.174	2900	2571	2777	2534	344303	309947	95.552	23.333	0	0	0
5	23	9	""	"STM1669"	5900	21650	120	475	476	170	35	92	92	95	27	28	97	96	0	11325	11081	1938	17	46	46	50	15	30	100	100	0	0.034	0.035	0.034	0.030	1.824	0.034	0.786	120	403	100	11662	11419	-4.880	383	11279	384	11035	57128	1329699	14.111	735.400	0	0	0
5	24	9	"yicM"	"STM3776"	6080	21650	120	3554	3418	1030	30	92	92	95	28	29	99	99	0	10548	10208	2450	24	45	45	48	18	37	100	100	0	0.330	0.327	0.330	0.297	1.699	0.328	0.945	120	548	100	13965	13489	-1.601	3462	10503	3326	10163	410219	1224914	118.679	564.444	0	0	0
5	1	10	"yafK"	"STM0312"	1980	21800	110	4703	4785	1570	32	91	91	100	59	59	100	100	0	3653	3867	1376	35	47	47	60	42	70	100	100	0	1.279	1.229	1.285	1.228	1.287	1.268	0.894	80	468	100	8218	8514	0.355	4612	3606	4694	3820	382806	309340	79.407	90.643	0	0	0
5	2	10	"proB"	"STM0321"	2160	21820	120	7934	7408	2267	30	88	88	92	28	30	100	100	0	7330	6849	2265	33	48	48	57	42	73	99	99	0	1.077	1.076	1.078	1.157	1.923	1.069	0.937	120	471	100	15128	14121	0.108	7846	7282	7320	6801	888901	821853	261.286	161.714	0	0	0
5	3	10	""	"STM0327"	2340	21820	120	254	287	156	54	84	84	87	24	27	95	86	0	1368	1516	885	58	45	45	51	40	78	99	99	0	0.128	0.138	0.125	0.132	2.047	0.129	0.693	120	491	100	1493	1674	-2.960	170	1323	203	1471	34492	181921	8.333	36.625	0	0	0
5	4	10	""	"STM0332"	2530	21810	110	442	438	106	24	83	83	85	26	30	100	97	0	7086	6964	1156	16	44	44	48	32	66	100	100	0	0.051	0.051	0.052	0.049	1.438	0.051	0.879	80	409	100	7401	7275	-4.294	359	7042	355	6920	35057	557142	13.577	216.125	0	0	0
5	5	10	""	"STM1047"	2700	21810	120	378	415	197	47	73	73	76	24	31	97	94	0	4613	4659	1934	41	46	46	55	40	72	100	99	0	0.067	0.074	0.073	0.069	1.880	0.074	0.869	120	494	100	4872	4955	-3.904	305	4567	342	4613	49799	559062	14.125	115.100	0	0	0
5	6	10	"pepN"	"STM1057"	2870	21830	100	325	1733	2346	135	74	74	85	44	51	75	66	0	390	2432	3361	138	51	51	73	59	80	91	72	0	0.740	0.697	0.579	0.593	2.456	0.671	0.905	80	441	100	590	4040	-0.434	251	339	1659	2381	138646	194557	37.455	39.983	0	0	0
5	7	10	"yeaO"	"STM1277"	3070	21830	110	546	585	513	87	88	88	98	43	43	80	78	0	825	917	771	84	49	49	75	63	84	82	78	0	0.590	0.573	0.584	0.568	2.691	0.432	0.621	80	422	100	1234	1365	-0.761	458	776	497	868	46762	73332	11.326	13.365	0	0	0
5	8	10	"mipA"	"STM1286"	3220	21820	110	21370	20715	4981	24	100	100	263	1134	431	100	100	0	3911	3787	999	26	47	47	76	183	240	100	100	0	5.505	5.512	5.493	5.562	1.231	5.732	0.934	80	393	100	25134	24355	2.461	21270	3864	20615	3740	1657211	302956	18.035	20.279	0	0	0
5	9	10	"gapA"	"STM1290"	3410	21820	120	44742	41226	15743	38	88	88	211	964	456	100	98	4	1855	1753	725	41	49	49	120	522	435	91	82	0	24.725	24.142	24.588	24.982	1.774	24.885	0.897	120	549	100	46460	42842	4.628	44654	1806	41138	1704	4947169	210331	42.547	3.128	0	0	0
5	10	10	"topB"	"STM1298"	3600	21820	110	3074	3642	2175	59	77	77	84	58	69	100	100	0	5426	6447	3219	49	47	47	67	117	174	100	100	0	0.557	0.557	0.548	0.532	1.465	0.566	0.870	80	450	100	8376	9965	-0.844	2997	5379	3565	6400	291350	515742	61.345	54.530	0	0	0
5	11	10	"astB"	"STM1306"	3770	21820	120	436	804	1818	226	87	87	96	52	54	97	95	0	7644	7368	2155	29	52	52	64	85	132	99	99	0	0.046	0.098	0.049	0.056	2.222	0.124	0.152	120	464	100	7941	8033	-4.443	349	7592	717	7316	96491	884217	13.615	85.929	0	0	0
5	12	10	"celF"	"STM1316"	3950	21820	120	756	721	237	32	95	95	105	58	55	98	95	0	8512	7921	2385	30	56	56	61	21	34	100	100	0	0.078	0.080	0.079	0.076	1.714	0.077	0.871	120	448	100	9117	8491	-3.677	661	8456	626	7865	86513	950555	10.621	374.286	0	0	0
5	13	10	"rfbX"	"STM2088"	4120	21820	110	4220	4512	966	21	97	97	127	170	133	100	100	0	3528	3688	748	20	55	55	166	1277	769	100	100	0	1.187	1.215	1.219	1.211	1.149	1.223	0.933	80	399	100	7596	8048	0.248	4123	3473	4415	3633	360934	295029	25.794	2.758	0	0	0
5	14	10	"rfbB"	"STM2097"	4290	21830	130	1122	5036	6905	137	87	87	109	144	132	74	64	0	326	1837	2480	135	51	51	156	1102	706	36	30	0	3.764	2.771	2.927	3.121	2.687	2.943	0.899	120	574	100	1310	6735	1.912	1035	275	4949	1786	604370	220485	34.215	1.525	0	0	0
5	15	10	"wcaD"	"STM2112"	4490	21830	110	639	657	250	38	85	85	95	50	52	98	96	0	9277	8638	2179	25	51	51	84	269	320	100	100	0	0.060	0.067	0.065	0.061	1.548	0.063	0.823	80	437	100	9780	9159	-4.058	554	9226	572	8587	52591	691073	11.240	31.799	0	0	0
5	16	10	"wza"	"STM2118"	4650	21820	110	259	258	51	19	102	102	142	317	223	0	0	0	6989	6865	889	12	55	55	67	122	182	100	100	0	0.023	0.023	0.022	0.022	1.414	0.021	0.464	80	409	100	7091	6966	-5.465	157	6934	156	6810	20676	549231	0.366	55.721	0	0	0
5	17	10	"yegD"	"STM2125"	4830	21820	110	6320	6414	873	13	112	112	128	79	61	100	100	0	6014	6057	653	10	57	57	64	32	50	100	100	0	1.042	1.050	1.040	1.047	1.112	1.060	0.952	80	402	100	12165	12302	0.060	6208	5957	6302	6000	513107	484594	79.570	187.281	0	0	0
5	18	10	""	"STM2135"	5010	21830	120	625	622	142	22	99	99	107	55	51	99	99	0	10421	10313	2043	19	56	56	62	24	38	100	100	0	0.051	0.051	0.051	0.050	1.418	0.050	0.893	120	438	100	10891	10780	-4.301	526	10365	523	10257	74678	1237583	9.364	427.125	0	0	0
5	19	10	""	"STM4057"	5180	21830	120	329	360	189	52	97	97	151	523	346	6	0	0	1188	1278	818	64	59	59	85	172	202	94	87	0	0.205	0.216	0.225	0.212	2.082	0.401	0.083	120	390	100	1361	1482	-2.283	232	1129	263	1219	43253	153310	0.400	6.936	0	0	0
5	20	10	""	"STM4066"	5360	21830	120	508	522	177	33	99	99	153	491	320	20	0	0	6246	6195	1946	31	56	56	83	162	195	100	100	0	0.066	0.069	0.066	0.066	1.576	0.066	0.705	120	446	100	6599	6562	-3.920	409	6190	423	6139	62678	743362	0.752	37.728	0	0	0
5	21	10	"ydeZ"	"STM4076"	5550	21830	120	145	203	150	73	98	98	108	53	49	47	29	0	2789	6071	7022	115	53	53	71	105	147	100	100	0	0.017	0.017	0.018	0.014	2.419	0.018	0.588	120	418	100	2783	6123	-5.863	47	2736	105	6018	24380	728481	1.792	57.143	0	0	0
5	22	10	"glpX"	"STM4085"	5710	21830	120	3040	2779	985	35	99	99	104	33	31	99	98	0	5018	4695	1459	31	54	54	73	107	146	100	99	0	0.592	0.577	0.577	0.534	1.730	0.584	0.941	120	403	100	7905	7321	-0.755	2941	4964	2680	4641	333440	563342	81.061	43.196	0	0	0
5	23	10	"menA"	"STM4090"	5900	21830	120	1559	1964	1546	78	93	93	99	33	33	100	100	0	2640	3487	2778	79	48	48	56	29	51	100	100	0	0.566	0.544	0.556	0.551	1.747	0.497	0.703	120	435	100	4058	5310	-0.822	1466	2592	1871	3439	235650	418482	56.515	118.310	0	0	0
5	24	10	"metB"	"STM4100"	6080	21830	120	3820	3722	1040	27	93	93	97	30	30	100	100	0	7360	7022	2240	31	46	46	51	18	35	99	99	0	0.510	0.520	0.520	0.559	1.680	0.504	0.942	120	526	100	11041	10605	-0.973	3727	7314	3629	6976	446596	842678	120.833	387.278	0	0	0
5	1	11	""	"STM2986"	1980	21990	110	634	759	428	56	88	88	105	71	67	100	97	0	3047	3945	2566	65	43	43	46	15	32	100	100	0	0.182	0.172	0.171	0.173	1.550	0.153	0.760	80	540	100	3550	4573	-2.460	546	3004	671	3902	60713	315608	9.211	259.933	0	0	0
5	2	11	"recD"	"STM2993"	2150	21990	110	2828	2857	793	27	89	89	95	45	47	100	100	0	6514	6489	1351	20	46	46	55	33	60	100	100	0	0.423	0.430	0.431	0.415	1.299	0.432	0.912	80	444	100	9207	9211	-1.240	2739	6468	2768	6443	228537	519139	61.378	194.970	0	0	0
5	3	11	"ygdQ"	"STM3006"	2330	21990	110	2697	2652	942	35	83	83	89	48	53	100	100	0	4866	4827	1639	33	45	45	52	34	65	100	100	0	0.542	0.537	0.544	0.532	1.319	0.525	0.913	80	441	100	7435	7351	-0.883	2614	4821	2569	4782	212123	386190	53.396	140.441	0	0	0
5	4	11	"araE"	"STM3016"	2520	22000	120	359	340	124	36	83	83	85	29	34	93	91	0	7307	6727	2630	39	45	45	51	34	66	100	99	0	0.038	0.038	0.039	0.035	2.060	0.037	0.830	120	525	100	7538	6939	-4.718	276	7262	257	6682	40841	807221	8.793	196.353	0	0	0
5	5	11	"yohM"	"STM3024"	2700	21990	110	639	742	624	84	85	85	87	24	27	100	100	0	7387	7397	1315	17	45	45	51	35	68	100	100	0	0.075	0.089	0.077	0.077	1.567	0.094	0.540	80	409	100	7896	8009	-3.728	554	7342	657	7352	59325	591725	27.292	209.886	0	0	0
5	6	11	"stdA"	"STM3029"	2870	22000	110	184	191	46	24	87	87	93	45	48	90	55	0	5306	5507	1362	24	45	45	51	32	62	100	100	0	0.018	0.019	0.019	0.017	1.587	0.018	0.535	80	400	100	5358	5566	-5.761	97	5261	104	5462	15270	440524	2.178	170.500	0	0	0
5	7	11	""	"STM2691"	3050	21990	120	198	244	208	85	91	91	97	41	42	89	65	0	3949	4259	1898	44	46	46	53	32	60	100	100	0	0.027	0.036	0.027	0.027	2.428	0.031	0.261	120	459	100	4010	4366	-5.189	107	3903	153	4213	29270	511096	3.585	131.438	0	0	0
5	8	11	""	"STM2698"	3230	22000	120	156	183	104	56	99	99	208	970	466	0	0	0	339	469	477	101	47	47	61	131	214	85	58	0	0.195	0.199	0.219	0.194	3.094	0.163	0.471	120	443	100	349	506	-2.357	57	292	84	422	22018	56253	-0.026	3.115	0	0	0
5	9	11	""	"STM2705"	3410	22000	120	144	163	69	42	93	93	101	50	49	50	22	0	2328	2382	1285	53	45	45	48	14	29	100	100	0	0.022	0.030	0.030	0.027	2.611	0.023	0.163	120	387	100	2334	2407	-5.484	51	2283	70	2337	19558	285830	1.240	166.714	0	0	0
5	10	11	"yjfY"	"STM4389"	3570	22010	110	108	141	96	68	76	76	86	56	65	43	25	0	379	524	690	131	43	43	70	179	255	53	50	0	0.095	0.135	0.151	0.173	2.905	0.108	0.442	80	420	100	368	546	-3.392	32	336	65	481	11269	41890	0.982	2.536	0	0	0
5	11	11	"thrL"	"STM0001"	3760	21990	100	96	110	57	51	78	78	89	61	68	12	8	0	91	157	189	120	47	47	75	177	236	13	8	0	0.409	0.291	0.373	0.424	3.805	0.356	0.135	80	434	100	62	142	-1.290	18	44	32	110	8815	12532	0.344	0.463	-50	0	0
5	12	11	""	"STM0270"	3940	21980	100	250	244	140	57	81	81	90	51	56	72	61	0	2604	2521	1940	76	47	47	56	50	89	90	85	0	0.066	0.066	0.066	0.069	2.338	0.056	0.706	80	416	100	2726	2637	-3.919	169	2557	163	2474	19533	201702	3.020	49.300	0	0	0
5	13	11	""	"STM0538"	4130	21990	100	109	129	79	61	90	90	108	128	118	8	3	0	144	349	465	133	48	48	55	50	90	62	48	0	0.198	0.130	0.200	0.189	3.674	0.130	0.189	80	426	100	115	340	-2.337	19	96	39	301	10291	27934	0.164	5.880	0	0	0
5	14	11	""	"STM0554"	4300	22010	110	244	275	140	50	88	88	97	52	53	87	73	0	983	1246	844	67	48	48	50	13	26	100	100	0	0.167	0.156	0.150	0.141	1.892	0.141	0.680	80	381	100	1091	1385	-2.583	156	935	187	1198	21976	99667	3.423	92.000	0	0	0
5	15	11	""	"STM0567"	4470	22000	120	1899	1768	742	41	93	93	103	52	50	98	97	0	2911	2704	1124	41	52	52	72	238	330	97	94	0	0.632	0.632	0.607	0.607	1.653	0.628	0.930	120	441	100	4665	4327	-0.663	1806	2859	1675	2652	212118	324532	32.019	11.059	0	0	0
5	16	11	""	"STM0575"	4650	22000	120	259	258	63	24	95	95	107	55	51	93	82	0	4747	4437	1379	31	54	54	61	31	50	100	99	0	0.035	0.037	0.036	0.037	1.741	0.033	0.341	120	440	100	4857	4546	-4.839	164	4693	163	4383	30957	532473	2.745	141.161	0	0	0
5	17	11	""	"STM0580"	4830	22000	130	1128	1241	507	40	96	96	110	68	61	100	100	0	2313	2475	952	38	54	54	61	30	49	100	100	0	0.457	0.473	0.450	0.469	1.320	0.467	0.905	120	548	100	3291	3566	-1.130	1032	2259	1145	2421	148944	297010	16.632	80.467	0	0	0
5	18	11	"ybdZ"	"STM0587"	5010	22010	110	282	334	192	57	90	90	96	37	38	100	96	0	527	671	458	68	54	54	59	22	37	100	100	0	0.406	0.395	0.382	0.377	1.531	0.358	0.659	80	402	100	665	861	-1.301	192	473	244	617	26719	53710	6.432	27.818	0	0	0
5	19	11	""	"STM2244"	5190	22000	120	201	202	68	33	94	94	104	89	85	61	11	0	1417	1323	513	38	57	57	73	79	108	97	97	0	0.079	0.085	0.080	0.079	1.897	0.084	0.672	120	464	100	1467	1374	-3.668	107	1360	108	1266	24224	158788	1.101	15.823	0	0	0
5	20	11	"yegT"	"STM2142"	5360	22000	110	355	355	103	29	100	100	114	65	57	98	91	0	4551	4405	1028	23	59	59	73	44	60	100	100	0	0.057	0.059	0.056	0.056	1.516	0.051	0.574	80	406	100	4747	4601	-4.139	255	4492	255	4346	28363	352373	3.708	98.455	0	0	0
5	21	11	"yehU"	"STM2159"	5540	22000	110	1226	1189	257	21	108	108	124	71	57	100	100	0	8121	8294	1287	15	57	57	84	121	144	100	100	0	0.139	0.131	0.131	0.128	1.207	0.132	0.938	80	449	100	9182	9318	-2.851	1118	8064	1081	8237	95155	663518	15.000	67.851	0	0	0
5	22	11	"yohC"	"STM2169"	5720	22010	120	530	553	217	39	106	106	117	57	48	96	95	0	3364	3280	786	23	59	59	81	119	146	100	100	0	0.128	0.139	0.137	0.123	1.770	0.139	0.786	120	440	100	3729	3668	-2.963	424	3305	447	3221	66398	393608	7.649	26.882	0	0	0
5	23	11	"yohI"	"STM2174"	5900	22010	120	2216	2172	615	28	101	101	107	39	36	100	100	0	6307	5914	1889	31	53	53	67	40	59	99	99	0	0.338	0.353	0.339	0.375	1.732	0.338	0.913	120	409	100	8369	7932	-1.564	2115	6254	2071	5861	260612	709620	52.949	146.175	0	0	0
5	24	11	"yfhD"	"STM2567"	6080	22010	120	1773	1767	444	25	101	101	111	44	39	99	99	0	6937	6741	1591	23	53	53	71	55	77	100	100	0	0.243	0.249	0.248	0.241	1.719	0.243	0.933	120	521	100	8556	8354	-2.042	1672	6884	1666	6688	212065	808869	37.636	121.273	0	0	0
5	1	12	"hupA"	"STM4170"	2010	22160	70	2173	4647	8767	188	111	111	282	830	294	68	59	0	325	557	738	132	45	45	60	93	155	65	62	0	7.364	8.859	10.839	8.685	2.882	15.446	0.510	32	217	100	2342	5048	2.881	2062	280	4536	512	148698	17808	5.259	5.344	0	0	0
5	2	12	"hupA"	"STM4170"	2150	22180	110	3837	6805	9068	133	90	90	145	488	336	98	93	0	297	425	391	92	46	46	64	66	103	93	72	0	14.928	17.718	16.877	16.057	2.047	26.164	0.603	80	512	100	3998	7094	3.900	3747	251	6715	379	544396	33962	13.648	5.470	0	0	0
5	3	12	"hilA"	"STM2876"	2330	22170	110	435	533	313	58	88	88	97	43	44	98	97	0	4505	5063	2487	49	46	46	64	64	100	100	100	0	0.078	0.089	0.083	0.080	1.606	0.087	0.730	80	466	100	4806	5462	-3.684	347	4459	445	5017	42655	405076	10.140	78.109	0	0	0
5	4	12	"hilA"	"STM2876"	2510	22170	110	312	316	83	26	88	88	91	27	29	98	98	0	4310	4356	751	17	43	43	48	49	102	100	100	0	0.052	0.053	0.054	0.049	1.556	0.053	0.718	80	412	100	4491	4541	-4.252	224	4267	228	4313	25261	348477	8.333	87.918	0	0	0
5	5	12	"hilC"	"STM2867"	2690	22170	120	616	633	224	35	89	89	91	30	32	98	96	0	3088	3115	951	30	43	43	48	31	64	100	100	0	0.173	0.177	0.173	0.163	1.849	0.174	0.869	120	475	100	3572	3616	-2.531	527	3045	544	3072	76015	373773	18.067	98.935	0	0	0
5	6	12	"hilC"	"STM2867"	2870	22170	130	822	805	278	34	92	92	97	45	46	95	95	0	4286	4413	1178	26	45	45	52	34	65	100	100	0	0.172	0.163	0.164	0.151	1.790	0.158	0.827	120	490	100	4971	5081	-2.538	730	4241	713	4368	96657	529503	15.733	128.265	0	0	0
5	7	12	"hns"	"STM1751"	3050	22180	120	12944	12516	5015	40	94	94	110	123	111	100	99	0	1316	1254	524	41	47	47	52	26	50	95	94	0	10.126	10.292	10.369	11.694	2.073	10.530	0.930	120	494	100	14119	13629	3.340	12850	1269	12422	1207	1501891	150441	100.862	46.231	0	0	0
5	8	12	"hns"	"STM1751"	3220	22170	110	3486	4356	3684	84	96	96	114	79	69	100	100	0	533	691	552	79	47	47	49	11	22	100	100	0	6.975	6.615	6.953	6.592	1.787	7.889	0.652	80	406	100	3876	4904	2.802	3390	486	4260	644	348462	55250	53.696	58.364	0	0	0
5	9	12	"hns"	"STM1751"	3420	22170	140	13442	12633	5257	41	95	95	109	70	64	100	100	0	1278	1174	495	42	46	46	48	14	29	96	95	0	10.834	11.115	11.310	12.032	1.694	11.549	0.908	156	584	100	14579	13666	3.437	13347	1232	12538	1128	1970737	183200	178.914	80.429	0	0	0
5	10	12	"hilD"	"STM2875"	3560	22180	100	326	524	647	123	77	77	90	60	66	82	75	0	697	1017	971	95	41	41	51	72	141	87	82	0	0.380	0.458	0.414	0.421	1.830	0.512	0.605	80	355	100	905	1423	-1.398	249	656	447	976	41890	81341	7.233	13.417	0	0	0
5	11	12	"hilD"	"STM2875"	3800	22180	90	175	250	197	78	68	68	136	444	326	13	0	0	513	988	977	98	39	39	63	120	190	84	73	0	0.226	0.192	0.222	0.207	2.236	0.313	0.043	52	383	100	581	1131	-2.147	107	474	182	949	12994	51381	0.257	7.708	0	0	0
5	12	12	"stpA"	"STM2799"	3960	22180	110	9549	11092	7649	68	87	87	156	412	264	100	100	0	928	1188	832	70	45	45	59	61	103	100	100	0	10.716	9.628	9.642	9.630	1.496	10.576	0.809	80	452	100	10345	12148	3.422	9462	883	11005	1143	887342	95004	26.544	18.508	0	0	0
5	13	12	"csrA"	"STM2826"	4120	22180	110	4417	4757	1561	32	96	96	109	67	61	100	100	0	826	892	315	35	49	49	56	26	46	100	100	0	5.561	5.529	5.586	5.546	1.243	5.795	0.914	80	417	100	5098	5504	2.475	4321	777	4661	843	380555	71354	69.373	32.154	0	0	0
5	14	12	"dps"	"STM0831"	4290	22180	120	1209	1194	553	46	94	94	100	37	37	97	96	0	1935	1913	894	46	48	48	49	11	22	99	99	0	0.591	0.590	0.596	0.597	1.842	0.575	0.861	120	474	100	3002	2965	-0.759	1115	1887	1100	1865	143276	229610	29.568	169.455	0	0	0
5	15	12	"dps"	"STM0831"	4480	22180	120	1620	1487	527	35	92	92	97	43	44	98	96	0	2573	2435	825	33	46	46	48	9	18	100	100	0	0.605	0.584	0.595	0.549	1.847	0.578	0.917	120	427	100	4055	3784	-0.726	1528	2527	1395	2389	178404	292179	32.326	265.222	0	0	0
5	16	12	"dps"	"STM0831"	4650	22180	120	2286	2109	879	41	91	91	99	53	53	96	96	0	3950	3525	1337	37	47	47	50	18	36	100	100	0	0.562	0.580	0.569	0.534	1.867	0.584	0.937	120	455	100	6098	5496	-0.830	2195	3903	2018	3478	253069	422999	37.925	193.056	0	0	0
5	17	12	"oxyR"	"STM4125"	4840	22190	110	1264	1507	1086	72	92	92	99	45	45	100	100	0	560	713	524	73	47	47	51	18	35	100	98	0	2.285	2.125	2.135	2.156	1.984	2.382	0.667	80	410	100	1685	2081	1.192	1172	513	1415	666	120537	57025	31.289	36.778	0	0	0
5	18	12	"oxyR"	"STM4125"	5010	22190	120	4866	4553	1954	42	93	93	100	47	47	100	99	0	2260	2073	852	41	51	51	59	26	44	99	98	0	2.161	2.206	2.179	2.237	1.947	2.301	0.906	120	450	100	6982	6482	1.112	4773	2209	4460	2022	546403	248810	94.745	77.462	0	0	0
5	19	12	"fur"	"STM0693"	5170	22190	110	11384	11300	2290	20	96	96	162	423	261	100	100	0	2298	2298	418	18	57	57	74	77	104	100	100	0	5.037	5.000	5.041	4.961	1.144	5.194	0.948	80	407	100	13529	13445	2.333	11288	2241	11204	2241	904001	183856	26.331	28.883	0	0	0
5	20	12	"fur"	"STM0693"	5360	22190	120	4171	4647	2954	63	96	96	148	372	251	95	93	0	835	903	538	59	54	54	69	71	102	96	94	0	5.218	5.360	5.358	5.176	2.293	5.913	0.822	120	531	100	4856	5400	2.383	4075	781	4551	849	557664	108342	12.094	11.746	0	0	0
5	21	12	"envR"	"STM3389"	5540	22200	110	113	149	111	74	97	97	108	45	41	28	17	0	772	1293	1293	100	56	56	71	54	76	100	100	0	0.022	0.042	0.049	0.038	3.068	0.036	0.242	80	422	100	732	1289	-5.484	16	716	52	1237	11880	103460	0.911	22.630	0	0	0
5	22	12	"envR"	"STM3389"	5710	22190	120	128	138	50	36	102	102	111	47	42	30	12	0	1114	1231	788	64	57	57	71	42	59	99	98	0	0.025	0.031	0.040	0.031	3.125	0.027	0.144	120	469	100	1083	1210	-5.345	26	1057	36	1174	16501	147680	0.574	27.619	0	0	0
[truncated: 911,269 more chars]
